# Supplementary material for: Characterization of interfragmentary motion associated with common osteosynthesis devices for rat fracture healing studies
Source: PLoS One. 2017 Apr 28;12(4):e0176735. doi: 10.1371/journal.pone.0176735 (PMC5409164; doi:10.1371/journal.pone.0176735)
Supplement: S1 Dataset — (ZIP) [file pone.0176735.s001.zip]

Archive with 187 entries (158 files):
- S1_Dataset/
- S1_Dataset/RatExFix/
- S1_Dataset/RatExFix/Specimen01/
- S1_Dataset/RatExFix/Specimen01/FIX-EX_01U.txt
- S1_Dataset/RatExFix/Specimen01/FIX-EX_01U.xlsx.txt
- S1_Dataset/RatExFix/Specimen01/FIX-EX_01V.txt
- S1_Dataset/RatExFix/Specimen01/Fix-Ex_01VV(redo).txt
- S1_Dataset/RatExFix/Specimen01/FIX-EX_01W.txt
- S1_Dataset/RatExFix/Specimen01/FIX-EX_01X.txt
- S1_Dataset/RatExFix/Specimen01/FIX-EX_01Y.txt
- S1_Dataset/RatExFix/Specimen01/FIX-EX_01Z.txt
- S1_Dataset/RatExFix/Specimen02/
- S1_Dataset/RatExFix/Specimen02/FIX-EX_02U.txt
- S1_Dataset/RatExFix/Specimen02/FIX-EX_02V.txt
- S1_Dataset/RatExFix/Specimen02/FIX-EX_02VV(redo).txt
- S1_Dataset/RatExFix/Specimen02/FIX-EX_02W.txt
- S1_Dataset/RatExFix/Specimen02/FIX-EX_02X.txt
- S1_Dataset/RatExFix/Specimen02/FIX-EX_02Y.txt
- S1_Dataset/RatExFix/Specimen02/FIX-EX_02Z.txt
- S1_Dataset/RatExFix/Specimen03/
- S1_Dataset/RatExFix/Specimen03/FIX-EX_03U.txt
- S1_Dataset/RatExFix/Specimen03/FIX-EX_03V.txt
- S1_Dataset/RatExFix/Specimen03/FIX-EX_03VV(redo).txt
- S1_Dataset/RatExFix/Specimen03/FIX-EX_03W.txt
- S1_Dataset/RatExFix/Specimen03/FIX-EX_03X.txt
- S1_Dataset/RatExFix/Specimen03/FIX-EX_03Y.txt
- S1_Dataset/RatExFix/Specimen03/FIX-EX_03Z.txt
- S1_Dataset/RatExFix/Specimen04/
- S1_Dataset/RatExFix/Specimen04/FIX-EX_04U.txt
- S1_Dataset/RatExFix/Specimen04/FIX-EX_04V.txt
- S1_Dataset/RatExFix/Specimen04/FIX-EX_04VV(redo).txt
- S1_Dataset/RatExFix/Specimen04/FIX-EX_04W.txt
- S1_Dataset/RatExFix/Specimen04/FIX-EX_04XX.txt
- S1_Dataset/RatExFix/Specimen04/FIX-EX_04YY.txt
- S1_Dataset/RatExFix/Specimen04/FIX-EX_04ZZ.txt
- S1_Dataset/RatExFix/Specimen05/
- S1_Dataset/RatExFix/Specimen05/FIX-EX_05U.txt
- S1_Dataset/RatExFix/Specimen05/FIX-EX_05V.txt
- S1_Dataset/RatExFix/Specimen05/FIX-EX_05VV(redo).txt
- S1_Dataset/RatExFix/Specimen05/FIX-EX_05W.txt
- S1_Dataset/RatExFix/Specimen05/FIX-EX_05X.txt
- S1_Dataset/RatExFix/Specimen05/FIX-EX_05Y.txt
- S1_Dataset/RatExFix/Specimen05/FIX-EX_05Z.txt
- S1_Dataset/RatExFix/Specimen06/
- S1_Dataset/RatExFix/Specimen06/FIX-EX_06U.txt
- S1_Dataset/RatExFix/Specimen06/FIX-EX_06V.txt
- S1_Dataset/RatExFix/Specimen06/FIX-EX_06VV(redo).txt
- S1_Dataset/RatExFix/Specimen06/FIX-EX_06W.txt
- S1_Dataset/RatExFix/Specimen06/FIX-EX_06X - Kopie.txt
- S1_Dataset/RatExFix/Specimen06/FIX-EX_06X.txt
- S1_Dataset/RatExFix/Specimen06/FIX-EX_06Y.txt
- S1_Dataset/RatExFix/Specimen06/FIX-EX_06Z.txt
- S1_Dataset/RatFix/
- S1_Dataset/RatFix/Specimen01/
- S1_Dataset/RatFix/Specimen01/Plate_01U.txt
- S1_Dataset/RatFix/Specimen01/Plate_01V.txt
- S1_Dataset/RatFix/Specimen01/Plate_01VV(redo)V.txt
- S1_Dataset/RatFix/Specimen01/Plate_01W.txt
- S1_Dataset/RatFix/Specimen01/Plate_01X.txt
- S1_Dataset/RatFix/Specimen01/Plate_01Y.txt
- S1_Dataset/RatFix/Specimen01/Plate_01Z.txt
- S1_Dataset/RatFix/Specimen02/
- S1_Dataset/RatFix/Specimen02/Plate_02U.txt
- S1_Dataset/RatFix/Specimen02/Plate_02V.txt
- S1_Dataset/RatFix/Specimen02/Plate_02VV(redo)V.txt
- S1_Dataset/RatFix/Specimen02/Plate_02W.txt
- S1_Dataset/RatFix/Specimen02/Plate_02X.txt
- S1_Dataset/RatFix/Specimen02/Plate_02Y.txt
- S1_Dataset/RatFix/Specimen02/Plate_02Z.txt
- S1_Dataset/RatFix/Specimen03/
- S1_Dataset/RatFix/Specimen03/Plate_03U.txt
- S1_Dataset/RatFix/Specimen03/Plate_03V.txt
- S1_Dataset/RatFix/Specimen03/Plate_03VV(redo)V.txt
- S1_Dataset/RatFix/Specimen03/Plate_03W.txt
- S1_Dataset/RatFix/Specimen03/Plate_03X.txt
- S1_Dataset/RatFix/Specimen03/Plate_03Y.txt
- S1_Dataset/RatFix/Specimen03/Plate_03Z.txt
- S1_Dataset/RatFix/Specimen04/
- S1_Dataset/RatFix/Specimen04/Plate_04U.txt
- S1_Dataset/RatFix/Specimen04/Plate_04V.txt
- S1_Dataset/RatFix/Specimen04/Plate_04VV(redo)V.txt
- S1_Dataset/RatFix/Specimen04/Plate_04W.txt
- S1_Dataset/RatFix/Specimen04/Plate_04X.txt
- S1_Dataset/RatFix/Specimen04/Plate_04Y.txt
- S1_Dataset/RatFix/Specimen04/Plate_04Z.txt
- S1_Dataset/RatFix/Specimen05/
- S1_Dataset/RatFix/Specimen05/Plate_05U.txt
- S1_Dataset/RatFix/Specimen05/Plate_05V.txt
- S1_Dataset/RatFix/Specimen05/Plate_05VV(redo).txt
- S1_Dataset/RatFix/Specimen05/Plate_05W.txt
- S1_Dataset/RatFix/Specimen05/Plate_05X.txt
- S1_Dataset/RatFix/Specimen05/Plate_05Y.txt
- S1_Dataset/RatFix/Specimen05/Plate_05Z.txt
- S1_Dataset/RatFix/Specimen06/
- S1_Dataset/RatFix/Specimen06/Plate_06U.txt
- S1_Dataset/RatFix/Specimen06/Plate_06V.txt
- S1_Dataset/RatFix/Specimen06/Plate_06VV(redo)V.txt
- S1_Dataset/RatFix/Specimen06/Plate_06W.txt
- S1_Dataset/RatFix/Specimen06/Plate_06X.txt
- S1_Dataset/RatFix/Specimen06/Plate_06Y.txt
- S1_Dataset/RatFix/Specimen06/Plate_06Z.txt
- S1_Dataset/RatNail/
- S1_Dataset/RatNail/Specimen01/
- S1_Dataset/RatNail/Specimen01/Nail_01U.txt
- S1_Dataset/RatNail/Specimen01/Nail_01V.txt
- S1_Dataset/RatNail/Specimen01/Nail_01W.txt
- S1_Dataset/RatNail/Specimen01/Nail_01X.txt
- S1_Dataset/RatNail/Specimen01/Nail_01Y.txt
- S1_Dataset/RatNail/Specimen01/Nail_01Z.txt
- S1_Dataset/RatNail/Specimen02/
- S1_Dataset/RatNail/Specimen02/Nail_02U.txt
- S1_Dataset/RatNail/Specimen02/Nail_02V.txt
- S1_Dataset/RatNail/Specimen02/Nail_02W.txt
- S1_Dataset/RatNail/Specimen02/Nail_02X.txt
- S1_Dataset/RatNail/Specimen02/Nail_02Y.txt
- S1_Dataset/RatNail/Specimen02/Nail_02Z.txt
- S1_Dataset/RatNail/Specimen03/
- S1_Dataset/RatNail/Specimen03/Nail_03U.txt
- S1_Dataset/RatNail/Specimen03/Nail_03V.txt
- S1_Dataset/RatNail/Specimen03/Nail_03W.txt
- S1_Dataset/RatNail/Specimen03/Nail_03X.txt
- S1_Dataset/RatNail/Specimen03/Nail_03Y.txt
- S1_Dataset/RatNail/Specimen03/Nail_03Z.txt
- S1_Dataset/RatNail/Specimen04/
- S1_Dataset/RatNail/Specimen04/Nail_04U.txt
- S1_Dataset/RatNail/Specimen04/Nail_04V.txt
- S1_Dataset/RatNail/Specimen04/Nail_04W.txt
- S1_Dataset/RatNail/Specimen04/Nail_04X.txt
- S1_Dataset/RatNail/Specimen04/Nail_04Y.txt
- S1_Dataset/RatNail/Specimen04/Nail_04Z.txt
- S1_Dataset/RatNail/Specimen05/
- S1_Dataset/RatNail/Specimen05/Nail_05U.txt
- S1_Dataset/RatNail/Specimen05/Nail_05V.txt
- S1_Dataset/RatNail/Specimen05/Nail_05W.txt
- S1_Dataset/RatNail/Specimen05/Nail_05X.txt
- S1_Dataset/RatNail/Specimen05/Nail_05Y.txt
- S1_Dataset/RatNail/Specimen05/Nail_05Z.txt
- S1_Dataset/RatNail/Specimen06/
- S1_Dataset/RatNail/Specimen06/Nail_06U.txt
- S1_Dataset/RatNail/Specimen06/Nail_06V.txt
- S1_Dataset/RatNail/Specimen06/Nail_06W.txt
- S1_Dataset/RatNail/Specimen06/Nail_06X.txt
- S1_Dataset/RatNail/Specimen06/Nail_06Y.txt
- S1_Dataset/RatNail/Specimen06/Nail_06Z.txt
- S1_Dataset/UlmExFix/
- S1_Dataset/UlmExFix/Specimen01/
- S1_Dataset/UlmExFix/Specimen01/ULM-Fix-EX_01U.txt
- S1_Dataset/UlmExFix/Specimen01/ULM-Fix-EX_01V.txt
- S1_Dataset/UlmExFix/Specimen01/ULM-Fix-EX_01W.txt
- S1_Dataset/UlmExFix/Specimen01/ULM-Fix-EX_01X.txt
- S1_Dataset/UlmExFix/Specimen01/ULM-Fix-EX_01Y.txt
- S1_Dataset/UlmExFix/Specimen01/ULM-Fix-EX_01Z.txt
- S1_Dataset/UlmExFix/Specimen02/
- S1_Dataset/UlmExFix/Specimen02/ULM-Fix-EX_02U.txt
- S1_Dataset/UlmExFix/Specimen02/ULM-Fix-EX_02V.txt
- S1_Dataset/UlmExFix/Specimen02/ULM-Fix-EX_02W.txt
- S1_Dataset/UlmExFix/Specimen02/ULM-Fix-EX_02X.txt
- S1_Dataset/UlmExFix/Specimen02/ULM-Fix-EX_02Y.txt
- S1_Dataset/UlmExFix/Specimen02/ULM-Fix-EX_02Z.txt
- S1_Dataset/UlmExFix/Specimen03/
- S1_Dataset/UlmExFix/Specimen03/ULM-Fix-EX_03U.txt
- S1_Dataset/UlmExFix/Specimen03/ULM-Fix-EX_03V.txt
- S1_Dataset/UlmExFix/Specimen03/ULM-Fix-EX_03W.txt
- S1_Dataset/UlmExFix/Specimen03/ULM-Fix-EX_03X.txt
- S1_Dataset/UlmExFix/Specimen03/ULM-Fix-EX_03Y.txt
- S1_Dataset/UlmExFix/Specimen03/ULM-Fix-EX_03Z.txt
- S1_Dataset/UlmExFix/Specimen04/
- S1_Dataset/UlmExFix/Specimen04/ULM-Fix-Ex_04U.txt
- S1_Dataset/UlmExFix/Specimen04/ULM-Fix-Ex_04V.txt
- S1_Dataset/UlmExFix/Specimen04/ULM-Fix-Ex_04W.txt
- S1_Dataset/UlmExFix/Specimen04/ULM-Fix-Ex_04X.txt
- S1_Dataset/UlmExFix/Specimen04/ULM-Fix-Ex_04Y.txt
- S1_Dataset/UlmExFix/Specimen04/ULM-Fix-Ex_04Z.txt
- S1_Dataset/UlmExFix/Specimen05/
- S1_Dataset/UlmExFix/Specimen05/ULM-Fix-EX_05U.txt
- S1_Dataset/UlmExFix/Specimen05/ULM-Fix-EX_05V.txt
- S1_Dataset/UlmExFix/Specimen05/ULM-Fix-EX_05W.txt
- S1_Dataset/UlmExFix/Specimen05/ULM-Fix-EX_05X.txt
- S1_Dataset/UlmExFix/Specimen05/ULM-Fix-EX_05Y.txt
- S1_Dataset/UlmExFix/Specimen05/ULM-Fix-EX_05Z.txt
- S1_Dataset/UlmExFix/Specimen06/
- S1_Dataset/UlmExFix/Specimen06/ULM-Fix-EX_06U.txt
- S1_Dataset/UlmExFix/Specimen06/ULM-Fix-EX_06V.txt
- S1_Dataset/UlmExFix/Specimen06/ULM-Fix-EX_06W.txt
- S1_Dataset/UlmExFix/Specimen06/ULM-Fix-EX_06X.txt
- S1_Dataset/UlmExFix/Specimen06/ULM-Fix-EX_06Y.txt
- S1_Dataset/UlmExFix/Specimen06/ULM-Fix-EX_06Z.txt
