# Supplementary material for: Characterization of interfragmentary motion associated with common osteosynthesis devices for rat fracture healing studies
Source: PLoS One. 2017 Apr 28;12(4):e0176735. doi: 10.1371/journal.pone.0176735 (PMC5409164; doi:10.1371/journal.pone.0176735)
Supplement: S1 Dataset — (ZIP) [file pone.0176735.s001.zip › S1_Dataset/RatExFix/Specimen01/FIX-EX_01U.txt]

%Tester: Sukopp Matthias
%Projekt: 
%Zeit: 10.03.2015 11:10:05
%Dateipfad: D:\Messungen\Fixator\Measurements\Fixator_20150310.txt
%Kommentar: FIX-EX_01-U
%VI Version: D:\LVProjekte\Fixator\HauptVI\Fixator_v0.12.vi
%Virtueller Drehpunkt: 	0,0000	0,0000	0,0000
%Sensor zu Hexapod (Mitte): 	0,000000	0,000000	-26,500000
%Sensor zu Hexapod Trans (Mitte): 	-0,500000	-0,866025	0,000000	-0,866025	0,500000	0,000000	0,000000	0,000000	1,000000
%Hexapod zu Labor (Mitte): 	0,176052	3,434021	-0,085978
%Hexapod zu Labor Trans (Mitte): 	0,999988	-0,000537	0,004885	0,000523	0,999996	0,002744	-0,004887	-0,002741	0,999984
%Labor zu CR (Mitte): 	0,000000	0,000000	78,500000
%Labor zu CR Trans (Mitte): 	1,000000	0,000000	0,000000	0,000000	1,000000	0,000000	0,000000	0,000000	1,000000
%Zentrum Sensormasse: 	0,000000	0,000000	2,000000
%Sensormasse: 	200,000000E-3
--------------------------------------------------
Time	X	Y	Z	U	V	W	Exp_ Fx	Exp_ Fy	Exp_ Fz	Exp_ Mx	Exp_ My	Exp_ Mz	Sen_ Fx	Sen_ Fy	Sen_ Fz	Sen_ Mx	Sen_ My	Sen_ Mz	Hex_ Fx	Hex_ Fy	Hex_ Fz	Hex_ Mx	Hex_ My	Hex_ Mz	Lab_ Fx	Lab_ Fy	Lab_ Fz	Lab_ Mx	Lab_ My	Lab_ Mz	Laser
11:10:05,52	0,176052	3,434021	-0,085978	-0,157057	0,279992	0,029993	0,007053	-0,016296	-0,148282	0,141501	0,655942	1,522392	-0,562566	-2,768464	-1,208374	-15,257704	7,561463	14,350159	0,007053	-0,016296	-0,148282	1,420764	1,209586	1,522392	0,007053	-0,016296	-0,148282	1,420764	1,209586	1,522392
11:10:05,57	0,176052	3,434021	-0,085978	-0,157057	0,279992	0,029993	0,007053	-0,016296	-0,148282	0,141501	0,655942	1,522392	-0,560806	-2,768439	-1,207198	-15,274915	7,602256	14,370615	0,007053	-0,016296	-0,148282	1,420764	1,209586	1,522392	0,007053	-0,016296	-0,148282	1,420764	1,209586	1,522392
11:10:05,62	0,176052	3,434021	-0,085978	-0,157057	0,279992	0,029993	0,000476	-0,019261	-0,149480	-0,004578	0,997410	1,495491	-0,564347	-2,773064	-1,207570	-15,267149	7,537270	14,367382	0,000476	-0,019261	-0,149480	1,507440	1,034803	1,495491	0,000476	-0,019261	-0,149480	1,507440	1,034803	1,495491
11:10:05,67	0,176052	3,434021	-0,085978	-0,157057	0,279992	0,029993	0,006252	-0,018507	-0,149852	0,087053	0,657840	1,492258	-0,563699	-2,769249	-1,206791	-15,238549	7,560376	14,372878	0,002624	-0,017160	-0,149073	1,469850	1,039294	1,497753	0,002624	-0,017160	-0,149073	1,469850	1,039294	1,497753
11:10:05,72	0,176052	3,434021	-0,085978	-0,157057	0,279992	0,029993	0,002624	-0,017160	-0,149073	0,122760	0,833275	1,497753	-0,562513	-2,769161	-1,206401	-15,238218	7,568071	14,373101	0,001955	-0,018143	-0,148683	1,489067	1,025122	1,497977	0,001955	-0,018143	-0,148683	1,489067	1,025122	1,497977
11:10:05,77	0,176052	3,434021	-0,085978	-0,157057	0,279992	0,029993	0,001955	-0,018143	-0,148683	0,064822	0,871632	1,497977	-0,560771	-2,768753	-1,206433	-15,253335	7,569803	14,339777	0,001955	-0,018143	-0,148683	1,489067	1,025122	1,497977	0,001955	-0,018143	-0,148683	1,489067	1,025122	1,497977
11:10:05,82	0,176052	3,434021	-0,085978	-0,157057	0,279992	0,029993	0,000731	-0,019449	-0,148715	0,003005	0,949250	1,464653	-0,565004	-2,765582	-1,210696	-15,284564	7,581628	14,400952	0,000731	-0,019449	-0,148715	1,529714	1,006637	1,464653	0,000731	-0,019449	-0,148715	1,529714	1,006637	1,464653
11:10:05,87	0,176052	3,434021	-0,085978	-0,157057	0,279992	0,029993	0,000102	-0,014197	-0,152978	0,281452	1,014943	1,525827	-0,559695	-2,770100	-1,206807	-15,293559	7,551686	14,373740	0,000102	-0,014197	-0,152978	1,395926	1,022914	1,525827	0,000102	-0,014197	-0,152978	1,395926	1,022914	1,525827
11:10:05,92	0,176052	3,434021	-0,085978	-0,157057	0,279992	0,029993	0,001360	-0,021054	-0,149089	-0,044667	0,942316	1,498615	-0,563838	-2,768698	-1,207603	-15,292579	7,534385	14,363462	0,002217	-0,016764	-0,149885	1,508880	1,062291	1,488338	0,002217	-0,016764	-0,149885	1,508880	1,062291	1,488338
11:10:05,97	0,176052	3,434021	-0,085978	-0,157057	0,279992	0,029993	0,002217	-0,016764	-0,149885	0,192874	0,888261	1,488338	-0,560257	-2,769672	-1,208725	-15,274797	7,557528	14,399093	0,002217	-0,016764	-0,149885	1,508880	1,062291	1,488338	0,002217	-0,016764	-0,149885	1,508880	1,062291	1,488338
11:10:06,02	0,176052	3,434021	-0,085978	-0,157057	0,279992	0,029993	0,001270	-0,020353	-0,151007	-0,022688	0,933673	1,523969	-0,564288	-2,771597	-1,204466	-15,254825	7,572931	14,361891	0,001270	-0,020353	-0,151007	1,575057	1,033370	1,523969	0,001270	-0,020353	-0,151007	1,575057	1,033370	1,523969
11:10:06,07	0,176052	3,434021	-0,085978	-0,157057	0,279992	0,029993	0,004953	-0,017825	-0,146748	0,085476	0,732581	1,486767	-0,564333	-2,771339	-1,209147	-15,270920	7,582508	14,350707	0,004953	-0,017825	-0,146748	1,484721	1,121364	1,486767	0,004953	-0,017825	-0,146748	1,484721	1,121364	1,486767
11:10:06,12	0,176052	3,434021	-0,085978	-0,157057	0,279992	0,029993	0,004751	-0,017657	-0,151429	0,093979	0,761780	1,475583	-0,564957	-2,774952	-1,208350	-15,298808	7,591912	14,374392	0,004751	-0,017657	-0,151429	1,480016	1,134755	1,475583	0,004751	-0,017657	-0,151429	1,480016	1,134755	1,475583
11:10:06,17	0,176052	3,434021	-0,085978	-0,157057	0,279992	0,029993	0,008192	-0,018923	-0,150632	0,033945	0,611696	1,499268	-0,561332	-2,770798	-1,209515	-15,246019	7,595211	14,361371	0,008192	-0,018923	-0,150632	1,519366	1,254798	1,499268	0,008192	-0,018923	-0,150632	1,519366	1,254798	1,499268
11:10:06,22	0,176052	3,434021	-0,085978	-0,157057	0,279992	0,029993	0,002782	-0,019985	-0,151797	-0,050551	0,848952	1,486247	-0,565553	-2,770159	-1,204872	-15,293699	7,584643	14,372598	0,004340	-0,016010	-0,147154	1,445926	1,144645	1,497474	0,004340	-0,016010	-0,147154	1,445926	1,144645	1,497474
11:10:06,27	0,176052	3,434021	-0,085978	-0,157057	0,279992	0,029993	0,004340	-0,016010	-0,147154	0,189135	0,803971	1,497474	-0,565553	-2,771995	-1,209537	-15,290943	7,584600	14,360599	0,004340	-0,016010	-0,147154	1,445926	1,144645	1,497474	0,004340	-0,016010	-0,147154	1,445926	1,144645	1,497474
11:10:06,32	0,176052	3,434021	-0,085978	-0,157057	0,279992	0,029993	0,005930	-0,016928	-0,151819	0,140040	0,718870	1,485475	-0,561411	-2,770528	-1,209121	-15,261499	7,540108	14,378932	0,005930	-0,016928	-0,151819	1,468922	1,184379	1,485475	0,005930	-0,016928	-0,151819	1,468922	1,184379	1,485475
11:10:06,37	0,176052	3,434021	-0,085978	-0,157057	0,279992	0,029993	0,002588	-0,019782	-0,151403	0,015486	0,844898	1,503808	-0,564955	-2,768329	-1,206825	-15,285513	7,594802	14,364713	0,002588	-0,019782	-0,151403	1,568339	1,048077	1,503808	0,002588	-0,019782	-0,151403	1,568339	1,048077	1,503808
11:10:06,42	0,176052	3,434021	-0,085978	-0,157057	0,279992	0,029993	0,002456	-0,015613	-0,149107	0,196893	0,899910	1,489588	-0,561996	-2,764916	-1,207606	-15,252760	7,545674	14,354605	-0,001979	-0,016469	-0,149888	1,471357	0,922257	1,479480	-0,001979	-0,016469	-0,149888	1,471357	0,922257	1,479480
11:10:06,47	0,176052	3,434021	-0,085978	-0,157057	0,279992	0,029993	-0,001979	-0,016469	-0,149888	0,178567	1,077615	1,479480	-0,567864	-2,771052	-1,203702	-15,274873	7,575814	14,366033	0,006269	-0,014455	-0,145984	1,402953	1,175049	1,490909	0,006269	-0,014455	-0,145984	1,402953	1,175049	1,490909
11:10:06,52	0,176052	3,434021	-0,085978	-0,157057	0,279992	0,029993	0,006269	-0,014455	-0,145984	0,268223	0,682938	1,490909	-0,560773	-2,770441	-1,206798	-15,267038	7,605619	14,370107	0,006269	-0,014455	-0,145984	1,402953	1,175049	1,490909	0,006269	-0,014455	-0,145984	1,402953	1,175049	1,490909
11:10:06,57	0,176052	3,434021	-0,085978	-0,157057	0,279992	0,029993	0,002194	-0,020291	-0,149080	-0,064946	0,902954	1,494983	-0,563134	-2,766449	-1,206440	-15,265765	7,619190	14,355960	0,002194	-0,020291	-0,149080	1,527863	1,075179	1,494983	0,002194	-0,020291	-0,149080	1,527863	1,075179	1,494983
11:10:06,62	0,176052	3,434021	-0,085978	-0,157057	0,279992	0,029993	-8,267625E-5	-0,016250	-0,148722	0,132770	1,027022	1,480835	-0,564954	-2,769630	-1,208745	-15,280237	7,588367	14,384808	-8,267625E-5	-0,016250	-0,148722	1,408400	1,020532	1,480835	-8,267625E-5	-0,016250	-0,148722	1,408400	1,020532	1,480835
11:10:06,67	0,176052	3,434021	-0,085978	-0,157057	0,279992	0,029993	0,003582	-0,016264	-0,151027	0,165977	0,833560	1,509684	-0,563186	-2,772188	-1,208737	-15,274705	7,551378	14,373798	0,004913	-0,019075	-0,151019	1,546450	1,126766	1,498673	0,004913	-0,019075	-0,151019	1,546450	1,126766	1,498673
11:10:06,72	0,176052	3,434021	-0,085978	-0,157057	0,279992	0,029993	0,004913	-0,019075	-0,151019	0,049085	0,741059	1,498673	-0,567903	-2,770097	-1,207593	-15,287850	7,591890	14,374029	0,004913	-0,019075	-0,151019	1,546450	1,126766	1,498673	0,004913	-0,019075	-0,151019	1,546450	1,126766	1,498673
11:10:06,77	0,176052	3,434021	-0,085978	-0,157057	0,279992	0,029993	0,005461	-0,013944	-0,149875	0,287392	0,744215	1,498905	-0,557825	-2,767473	-1,205259	-15,259091	7,595499	14,355179	0,005461	-0,013944	-0,149875	1,381964	1,172922	1,498905	0,005461	-0,013944	-0,149875	1,381964	1,172922	1,498905
11:10:06,82	0,176052	3,434021	-0,085978	-0,157057	0,279992	0,029993	-0,001850	-0,021360	-0,147541	-0,115774	1,101305	1,480055	-0,561992	-2,765887	-1,210344	-15,263146	7,581299	14,333150	-0,001141	-0,016958	-0,152626	1,458662	0,971281	1,458025	-0,001141	-0,016958	-0,152626	1,458662	0,971281	1,458025
11:10:06,87	0,176052	3,434021	-0,085978	-0,157057	0,279992	0,029993	-0,001141	-0,016958	-0,152626	0,127470	1,060824	1,458025	-0,567312	-2,771212	-1,208762	-15,281502	7,569794	14,359368	0,006132	-0,015013	-0,151043	1,426277	1,174139	1,484244	0,006132	-0,015013	-0,151043	1,426277	1,174139	1,484244
11:10:06,92	0,176052	3,434021	-0,085978	-0,157057	0,279992	0,029993	0,005125	-0,016435	-0,150624	0,202694	0,727591	1,521983	-0,565578	-2,771051	-1,208342	-15,280732	7,535987	14,397107	0,005125	-0,016435	-0,150624	1,492840	1,129891	1,521983	0,005125	-0,016435	-0,150624	1,492840	1,129891	1,521983
11:10:06,97	0,176052	3,434021	-0,085978	-0,157057	0,279992	0,029993	0,005125	-0,016435	-0,150624	0,202694	0,727591	1,521983	-0,564369	-2,768093	-1,207603	-15,278702	7,575899	14,359802	0,001959	-0,016003	-0,149885	1,445806	1,064191	1,484677	0,001959	-0,016003	-0,149885	1,445806	1,064191	1,484677
11:10:07,02	0,176052	3,434021	-0,085978	-0,157057	0,279992	0,029993	0,001959	-0,016003	-0,149885	0,189590	0,910419	1,484677	-0,564348	-2,766125	-1,205665	-15,269660	7,582322	14,359031	0,000244	-0,015037	-0,147947	1,410134	1,014127	1,483906	0,000244	-0,015037	-0,147947	1,410134	1,014127	1,483906
11:10:07,07	0,176052	3,434021	-0,085978	-0,157057	0,279992	0,029993	0,000244	-0,015037	-0,147947	0,229718	0,994975	1,483906	-0,566700	-2,773072	-1,207199	-15,272782	7,551069	14,352713	0,007436	-0,016474	-0,149481	1,476825	1,191787	1,477588	0,007436	-0,016474	-0,149481	1,476825	1,191787	1,477588
11:10:07,12	0,176052	3,434021	-0,085978	-0,157057	0,279992	0,029993	0,007436	-0,016474	-0,149481	0,183653	0,608079	1,477588	-0,562568	-2,765012	-1,206463	-15,264629	7,587237	14,331024	0,007436	-0,016474	-0,149481	1,476825	1,191787	1,477588	0,007436	-0,016474	-0,149481	1,476825	1,191787	1,477588
11:10:07,17	0,176052	3,434021	-0,085978	-0,157057	0,279992	0,029993	-0,001610	-0,016022	-0,148745	0,171748	1,089466	1,455900	-0,562645	-2,767118	-1,208798	-15,291186	7,558116	14,331459	-0,001610	-0,016022	-0,148745	1,429454	0,963106	1,455900	-0,001610	-0,016022	-0,148745	1,429454	0,963106	1,455900
11:10:07,22	0,176052	3,434021	-0,085978	-0,157057	0,279992	0,029993	0,000252	-0,017008	-0,151080	0,158959	1,001110	1,456335	-0,562521	-2,768906	-1,207972	-15,248595	7,593943	14,360493	0,001739	-0,018010	-0,150254	1,468315	1,041312	1,485369	0,001739	-0,018010	-0,150254	1,468315	1,041312	1,485369
11:10:07,27	0,176052	3,434021	-0,085978	-0,157057	0,279992	0,029993	0,001739	-0,018010	-0,150254	0,054539	0,904804	1,485369	-0,562528	-2,769322	-1,207204	-15,267659	7,629663	14,356458	0,002103	-0,018211	-0,149486	1,452252	1,085319	1,481334	0,002103	-0,018211	-0,149486	1,452252	1,085319	1,481334
11:10:07,32	0,176052	3,434021	-0,085978	-0,157057	0,279992	0,029993	0,002103	-0,018211	-0,149486	0,022658	0,920265	1,481334	-0,566097	-2,775166	-1,206800	-15,282532	7,581000	14,358168	0,002103	-0,018211	-0,149486	1,452252	1,085319	1,481334	0,002103	-0,018211	-0,149486	1,452252	1,085319	1,481334
11:10:07,37	0,176052	3,434021	-0,085978	-0,157057	0,279992	0,029993	0,008948	-0,018042	-0,149082	0,081021	0,552875	1,483044	-0,560770	-2,772766	-1,207560	-15,254729	7,560317	14,368649	0,004206	-0,021455	-0,149842	1,591807	1,095192	1,493525	0,004206	-0,021455	-0,149842	1,591807	1,095192	1,493525
11:10:07,42	0,176052	3,434021	-0,085978	-0,157057	0,279992	0,029993	0,004206	-0,021455	-0,149842	-0,092437	0,765009	1,493525	-0,562529	-2,774953	-1,209894	-15,259170	7,578020	14,360363	0,004206	-0,021455	-0,149842	1,591807	1,095192	1,493525	0,004206	-0,021455	-0,149842	1,591807	1,095192	1,493525
11:10:07,47	0,176052	3,434021	-0,085978	-0,157057	0,279992	0,029993	0,006979	-0,021026	-0,152176	-0,083210	0,633510	1,485239	-0,563718	-2,767843	-1,206817	-15,249143	7,569999	14,354135	0,001417	-0,016442	-0,149099	1,447766	1,021274	1,479011	0,001417	-0,016442	-0,149099	1,447766	1,021274	1,479011
11:10:07,52	0,176052	3,434021	-0,085978	-0,157057	0,279992	0,029993	0,004268	-0,015980	-0,148741	0,185013	0,810582	1,455047	-0,565543	-2,770081	-1,206459	-15,293327	7,591013	14,330171	0,004268	-0,015980	-0,148741	1,439419	1,145599	1,455047	0,004268	-0,015980	-0,148741	1,439419	1,145599	1,455047
11:10:07,57	0,176052	3,434021	-0,085978	-0,157057	0,279992	0,029993	0,004268	-0,015980	-0,148741	0,185013	0,810582	1,455047	-0,563053	-2,772492	-1,206792	-15,242306	7,616266	14,354957	0,004268	-0,015980	-0,148741	1,439419	1,145599	1,455047	0,004268	-0,015980	-0,148741	1,439419	1,145599	1,455047
11:10:07,62	0,176052	3,434021	-0,085978	-0,157057	0,279992	0,029993	0,005110	-0,019342	-0,149074	-0,037193	0,735215	1,479832	-0,561335	-2,768813	-1,207945	-15,242666	7,598430	14,389850	0,005110	-0,019342	-0,149074	1,481132	1,136365	1,479832	0,005110	-0,019342	-0,149074	1,481132	1,136365	1,479832
11:10:07,67	0,176052	3,434021	-0,085978	-0,157057	0,279992	0,029993	0,001065	-0,018990	-0,150227	-0,003295	0,936967	1,514726	-0,562516	-2,771306	-1,206017	-15,242168	7,551963	14,357537	0,001065	-0,018990	-0,150227	1,487447	1,020556	1,514726	0,001065	-0,018990	-0,150227	1,487447	1,020556	1,514726
11:10:07,72	0,176052	3,434021	-0,085978	-0,157057	0,279992	0,029993	0,003815	-0,019214	-0,148299	0,025079	0,770290	1,482413	-0,565434	-2,770140	-1,207564	-15,231381	7,581301	14,373512	0,004264	-0,016104	-0,149846	1,420152	1,086992	1,498388	0,004264	-0,016104	-0,149846	1,420152	1,086992	1,498388
11:10:07,77	0,176052	3,434021	-0,085978	-0,157057	0,279992	0,029993	0,004730	-0,016907	-0,152611	0,141150	0,782312	1,471703	-0,564971	-2,770945	-1,210329	-15,291845	7,585099	14,346827	0,004730	-0,016907	-0,152611	1,468385	1,153604	1,471703	0,004730	-0,016907	-0,152611	1,468385	1,153604	1,471703
11:10:07,82	0,176052	3,434021	-0,085978	-0,157057	0,279992	0,029993	0,004730	-0,016907	-0,152611	0,141150	0,782312	1,471703	-0,563803	-2,767399	-1,209147	-15,292929	7,608900	14,386371	0,001074	-0,016146	-0,151429	1,428129	1,069565	1,511247	0,001074	-0,016146	-0,151429	1,428129	1,069565	1,511247
11:10:07,87	0,176052	3,434021	-0,085978	-0,157057	0,279992	0,029993	0,001074	-0,016146	-0,151429	0,160688	0,985254	1,511247	-0,562115	-2,768607	-1,206848	-15,332135	7,581613	14,355543	0,001277	-0,018211	-0,149130	1,526101	1,095260	1,480418	0,001277	-0,018211	-0,149130	1,526101	1,095260	1,480418
11:10:07,92	0,176052	3,434021	-0,085978	-0,157057	0,279992	0,029993	0,001277	-0,018211	-0,149130	0,096511	0,994993	1,480418	-0,561406	-2,772516	-1,206010	-15,276164	7,556524	14,377422	0,004307	-0,020780	-0,148292	1,587917	1,114530	1,502298	0,004307	-0,020780	-0,148292	1,587917	1,114530	1,502298
11:10:07,97	0,176052	3,434021	-0,085978	-0,157057	0,279992	0,029993	0,004307	-0,020780	-0,148292	-0,043323	0,776435	1,502298	-0,564813	-2,772484	-1,206805	-15,230609	7,585234	14,334167	0,004307	-0,020780	-0,148292	1,587917	1,114530	1,502298	0,004307	-0,020780	-0,148292	1,587917	1,114530	1,502298
11:10:08,02	0,176052	3,434021	-0,085978	-0,157057	0,279992	0,029993	0,005983	-0,017813	-0,149087	0,063320	0,664172	1,459042	-0,564937	-2,771286	-1,206036	-15,276063	7,562543	14,357821	0,005008	-0,017107	-0,148318	1,485304	1,136021	1,482697	0,005008	-0,017107	-0,148318	1,485304	1,136021	1,482697
11:10:08,07	0,176052	3,434021	-0,085978	-0,157057	0,279992	0,029993	0,005008	-0,017107	-0,148318	0,142440	0,742919	1,482697	-0,557919	-2,770953	-1,206813	-15,297540	7,563246	14,359800	0,005008	-0,017107	-0,148318	1,485304	1,136021	1,482697	0,005008	-0,017107	-0,148318	1,485304	1,136021	1,482697
11:10:08,12	0,176052	3,434021	-0,085978	-0,157057	0,279992	0,029993	0,001211	-0,023018	-0,149095	-0,154839	0,959310	1,484675	-0,563733	-2,768351	-1,206449	-15,268521	7,592718	14,335379	0,001211	-0,023018	-0,149095	1,652093	1,054354	1,484675	0,001211	-0,023018	-0,149095	1,652093	1,054354	1,484675
11:10:08,17	0,176052	3,434021	-0,085978	-0,157057	0,279992	0,029993	0,001864	-0,016682	-0,148731	0,134596	0,914962	1,460255	-0,562573	-2,765464	-1,209574	-15,266924	7,600147	14,328441	-0,001216	-0,016244	-0,151856	1,425300	0,981986	1,453317	-0,001216	-0,016244	-0,151856	1,425300	0,981986	1,453317
11:10:08,23	0,176052	3,434021	-0,085978	-0,157057	0,279992	0,029993	7,395403E-5	-0,020456	-0,151800	-0,050506	0,957765	1,480669	-0,559570	-2,768687	-1,209518	-15,230549	7,557963	14,355794	7,395403E-5	-0,020456	-0,151800	1,555265	0,963571	1,480669	7,395403E-5	-0,020456	-0,151800	1,555265	0,963571	1,480669
11:10:08,28	0,176052	3,434021	-0,085978	-0,157057	0,279992	0,029993	7,395403E-5	-0,020456	-0,151800	-0,050506	0,957765	1,480669	-0,563166	-2,767327	-1,209524	-15,258398	7,573788	14,380396	7,395403E-5	-0,020456	-0,151800	1,555265	0,963571	1,480669	7,395403E-5	-0,020456	-0,151800	1,555265	0,963571	1,480669
11:10:08,33	0,176052	3,434021	-0,085978	-0,157057	0,279992	0,029993	0,000694	-0,016661	-0,151806	0,147056	0,957577	1,505272	-0,562068	-2,770689	-1,208743	-15,273129	7,477900	14,371847	0,000694	-0,016661	-0,151806	1,454916	1,012021	1,505272	0,000694	-0,016661	-0,151806	1,454916	1,012021	1,505272
11:10:08,38	0,176052	3,434021	-0,085978	-0,157057	0,279992	0,029993	0,003056	-0,019293	-0,151025	0,100558	0,799552	1,496723	-0,512151	-2,796925	-1,196141	-16,700523	4,909823	14,684088	0,003056	-0,019293	-0,151025	1,615092	1,039434	1,496723	0,003056	-0,019293	-0,151025	1,615092	1,039434	1,496723
11:10:08,43	0,176052	3,434021	-0,085978	-0,157057	0,279992	0,029993	0,000819	-0,075640	-0,138423	0,108228	0,867976	1,808964	-0,561014	-2,770362	-1,192248	-14,932816	7,828469	14,389153	0,000819	-0,075640	-0,138423	6,046005	0,932285	1,808964	0,000819	-0,075640	-0,138423	6,046005	0,932285	1,808964
11:10:08,48	0,176052	3,434021	-0,085978	-0,157057	0,279992	0,029993	0,002246	-0,020042	-0,134530	-0,412150	0,722244	1,514029	-0,567840	-2,749997	-1,196623	-13,902431	8,491531	14,278332	0,002246	-0,020042	-0,134530	1,161184	0,898532	1,514029	0,002246	-0,020042	-0,134530	1,161184	0,898532	1,514029
11:10:08,53	0,175981	3,433900	-0,085968	-0,107059	0,279984	0,030044	-0,008851	-0,013747	-0,143318	-0,679817	1,061634	1,485207	-0,560917	-2,757604	-1,201036	-14,429514	8,224954	14,360331	-0,008851	-0,013747	-0,143318	0,399344	0,366843	1,485207	-0,008851	-0,013747	-0,143318	0,399344	0,366843	1,485207
11:10:08,58	0,175981	3,433900	-0,085968	-0,107059	0,279984	0,030044	-0,008851	-0,013747	-0,143318	-0,679817	1,061634	1,485207	-0,563796	-2,762863	-1,202596	-14,407860	8,205903	14,315563	-0,002857	-0,013884	-0,144878	0,408641	0,497401	1,440439	-0,002857	-0,013884	-0,144878	0,408641	0,497401	1,440439
11:10:08,63	0,175981	3,433900	-0,085968	-0,107059	0,279984	0,030044	-0,002857	-0,013884	-0,144878	-0,681257	0,721679	1,440439	-0,566797	-2,757303	-1,201461	-14,422046	8,209113	14,320273	-0,002857	-0,013884	-0,144878	0,408641	0,497401	1,440439	-0,002857	-0,013884	-0,144878	0,408641	0,497401	1,440439
11:10:08,68	0,175981	3,433900	-0,085968	-0,107059	0,279984	0,030044	-0,006172	-0,008505	-0,143743	-0,397215	0,907924	1,445148	-0,565767	-2,759413	-1,202644	-14,482588	8,174754	14,320379	-0,004859	-0,010451	-0,144926	0,382016	0,493485	1,445255	-0,004859	-0,010451	-0,144926	0,382016	0,493485	1,445255
11:10:08,73	0,175981	3,433900	-0,085968	-0,107059	0,279984	0,030044	-0,004859	-0,010451	-0,144926	-0,438424	0,874933	1,445255	-0,564398	-2,760597	-1,199882	-14,414426	8,211750	14,324089	-0,004859	-0,010451	-0,144926	0,382016	0,493485	1,445255	-0,004859	-0,010451	-0,144926	0,382016	0,493485	1,445255
11:10:08,78	0,175981	3,433900	-0,085968	-0,107059	0,279984	0,030044	-0,004519	-0,012229	-0,142164	-0,596966	0,816697	1,448965	-0,562723	-2,760357	-1,202967	-14,430434	8,168125	14,363820	-0,004519	-0,012229	-0,142164	0,362996	0,461975	1,448965	-0,004519	-0,012229	-0,142164	0,362996	0,461975	1,448965
11:10:08,83	0,175981	3,433900	-0,085968	-0,107059	0,279984	0,030044	-0,005564	-0,013560	-0,145249	-0,620405	0,863125	1,488696	-0,563029	-2,763018	-1,206498	-14,503835	7,963870	14,350042	-0,005564	-0,013560	-0,145249	0,444057	0,426314	1,488696	-0,005564	-0,013560	-0,145249	0,444057	0,426314	1,488696
11:10:08,88	0,175981	3,433900	-0,085968	-0,107059	0,279984	0,030044	-0,003106	-0,014625	-0,148780	-0,462193	0,696742	1,474918	-0,500152	-2,787318	-1,172449	-15,851898	5,078703	14,689239	-0,003106	-0,014625	-0,148780	0,685870	0,452895	1,474918	-0,003106	-0,014625	-0,148780	0,685870	0,452895	1,474918
11:10:08,93	0,175981	3,433900	-0,085968	-0,107059	0,279984	0,030044	-0,013501	-0,081228	-0,114731	-0,752913	0,962137	1,814115	-0,548626	-2,749012	-1,175448	-13,780339	7,782356	14,414522	-0,013501	-0,081228	-0,114731	5,623519	-0,097691	1,814115	-0,013501	-0,081228	-0,114731	5,623519	-0,097691	1,814115
11:10:08,98	0,175981	3,433900	-0,085968	-0,107059	0,279984	0,030044	-0,022437	-0,020096	-0,117729	-0,951218	0,984624	1,539398	-0,567631	-2,756997	-1,183496	-14,276830	8,950446	14,350877	-0,022437	-0,020096	-0,117729	0,626289	-0,776696	1,539398	-0,022437	-0,020096	-0,117729	0,626289	-0,776696	1,539398
11:10:09,03	0,176097	3,433939	-0,085965	-0,057023	0,279992	0,030038	-0,006020	-0,007629	-0,125778	-1,066325	1,144926	1,475753	-0,566806	-2,771408	-1,190743	-15,006257	8,931127	14,379551	0,006048	-0,015550	-0,133025	0,123917	1,614225	1,504426	0,006048	-0,015550	-0,133025	0,123917	1,614225	1,504426
11:10:09,08	0,176097	3,433939	-0,085965	-0,057023	0,279992	0,030038	0,006048	-0,015550	-0,133025	-1,096736	1,139452	1,504426	-0,574064	-2,779082	-1,192332	-15,132133	8,989219	14,381279	0,006048	-0,015550	-0,133025	0,123917	1,614225	1,504426	0,006048	-0,015550	-0,133025	0,123917	1,614225	1,504426
11:10:09,13	0,176097	3,433939	-0,085965	-0,057023	0,279992	0,030038	0,016323	-0,013101	-0,134614	-0,956755	0,743229	1,506155	-0,567104	-2,776556	-1,193107	-15,177835	9,009318	14,413513	0,016323	-0,013101	-0,134614	0,071644	2,024560	1,506155	0,016323	-0,013101	-0,134614	0,071644	2,024560	1,506155
11:10:09,18	0,176097	3,433939	-0,085965	-0,057023	0,279992	0,030038	0,010655	-0,017866	-0,135389	-1,199101	1,087573	1,538389	-0,568274	-2,781507	-1,194280	-15,177442	8,975873	14,378298	0,015528	-0,019328	-0,136562	0,270884	2,036066	1,503174	0,015528	-0,019328	-0,136562	0,270884	2,036066	1,503174
11:10:09,23	0,176097	3,433939	-0,085965	-0,057023	0,279992	0,030038	0,015528	-0,019328	-0,136562	-1,246368	0,817120	1,503174	-0,568880	-2,777567	-1,190003	-15,170449	8,946008	14,399373	0,015528	-0,019328	-0,136562	0,270884	2,036066	1,503174	0,015528	-0,019328	-0,136562	0,270884	2,036066	1,503174
11:10:09,28	0,176097	3,433939	-0,085965	-0,057023	0,279992	0,030038	0,012419	-0,016832	-0,132285	-1,094226	0,957798	1,524248	-0,571212	-2,781221	-1,190022	-15,192965	9,005392	14,371502	0,016750	-0,016640	-0,132304	0,181847	2,096643	1,496378	0,016750	-0,016640	-0,132304	0,181847	2,096643	1,496378
11:10:09,33	0,176097	3,433939	-0,085965	-0,057023	0,279992	0,030038	0,016750	-0,016640	-0,132304	-1,124391	0,781796	1,496378	-0,566566	-2,780289	-1,193132	-15,211702	8,997115	14,379108	0,013619	-0,020198	-0,135414	0,292661	2,025765	1,503984	0,013619	-0,020198	-0,135414	0,292661	2,025765	1,503984
11:10:09,38	0,176097	3,433939	-0,085965	-0,057023	0,279992	0,030038	0,013619	-0,020198	-0,135414	-1,292849	0,956686	1,503984	-0,571240	-2,780530	-1,192354	-15,195565	8,995572	14,377576	0,016165	-0,016270	-0,134636	0,181851	2,078496	1,502451	0,016165	-0,016270	-0,134636	0,181851	2,078496	1,502451
11:10:09,43	0,176097	3,433939	-0,085965	-0,057023	0,279992	0,030038	0,016165	-0,016270	-0,134636	-1,095355	0,809530	1,502451	-0,568993	-2,774937	-1,192796	-15,238226	9,010613	14,360603	0,010198	-0,015420	-0,135078	0,167622	1,964822	1,485479	0,010198	-0,015420	-0,135078	0,167622	1,964822	1,485479
11:10:09,48	0,176097	3,433939	-0,085965	-0,057023	0,279992	0,030038	0,015296	-0,018394	-0,136984	-1,201208	0,899903	1,500404	-0,568966	-2,780839	-1,194702	-15,236974	9,014162	14,375528	0,015296	-0,018394	-0,136984	0,242748	2,100609	1,500404	0,015296	-0,018394	-0,136984	0,242748	2,100609	1,500404
11:10:09,53	0,176097	3,433939	-0,085965	-0,057023	0,279992	0,030038	0,010036	-0,016033	-0,134671	-1,094508	1,178656	1,505288	-0,568381	-2,775104	-1,192389	-15,233507	9,030725	14,380412	0,010036	-0,016033	-0,134671	0,164101	1,966521	1,505288	0,010036	-0,016033	-0,134671	0,164101	1,966521	1,505288
11:10:09,58	0,176097	3,433939	-0,085965	-0,057023	0,279992	0,030038	0,010036	-0,016033	-0,134671	-1,094508	1,178656	1,505288	-0,568910	-2,780775	-1,193928	-15,219686	9,030363	14,360882	0,015212	-0,018411	-0,136210	0,220508	2,091533	1,485758	0,015212	-0,018411	-0,136210	0,220508	2,091533	1,485758
11:10:09,63	0,176097	3,433939	-0,085965	-0,057023	0,279992	0,030038	0,015212	-0,018411	-0,136210	-1,224739	0,897358	1,485758	-0,569649	-2,775913	-1,193561	-15,265445	9,006863	14,390040	0,015212	-0,018411	-0,136210	0,220508	2,091533	1,485758	0,015212	-0,018411	-0,136210	0,220508	2,091533	1,485758
11:10:09,68	0,176097	3,433939	-0,085965	-0,057023	0,279992	0,030038	0,011371	-0,015340	-0,135843	-1,021835	1,125010	1,514916	-0,570620	-2,777148	-1,193676	-15,267416	9,023249	14,404840	0,012926	-0,015117	-0,135958	0,163242	2,068714	1,529716	0,012926	-0,015117	-0,135958	0,163242	2,068714	1,529716
11:10:09,73	0,176097	3,433939	-0,085965	-0,057023	0,279992	0,030038	0,012926	-0,015117	-0,135958	-1,023421	1,054045	1,529716	-0,571964	-2,780117	-1,193953	-15,256037	8,994901	14,359704	0,012926	-0,015117	-0,135958	0,163242	2,068714	1,529716	0,012926	-0,015117	-0,135958	0,163242	2,068714	1,529716
11:10:09,78	0,176097	3,433939	-0,085965	-0,057023	0,279992	0,030038	0,016169	-0,015437	-0,136235	-1,021229	0,861360	1,484580	-0,568467	-2,778108	-1,193915	-15,281623	9,056901	14,430665	0,012680	-0,017461	-0,136197	0,203321	2,091344	1,555541	0,012680	-0,017461	-0,136197	0,203321	2,091344	1,555541
11:10:09,83	0,176097	3,433939	-0,085965	-0,057023	0,279992	0,030038	0,012680	-0,017461	-0,136197	-1,167353	1,095929	1,555541	-0,574869	-2,779217	-1,191601	-15,240528	9,008161	14,387241	0,012680	-0,017461	-0,136197	0,203321	2,091344	1,555541	0,012680	-0,017461	-0,136197	0,203321	2,091344	1,555541
11:10:09,88	0,176097	3,433939	-0,085965	-0,057023	0,279992	0,030038	0,016842	-0,012471	-0,133883	-0,886234	0,819585	1,512117	-0,569721	-2,779798	-1,190850	-15,322841	9,029881	14,389129	0,016842	-0,012471	-0,133883	0,092761	2,141657	1,512117	0,016842	-0,012471	-0,133883	0,092761	2,141657	1,512117
11:10:09,93	0,176097	3,433939	-0,085965	-0,057023	0,279992	0,030038	0,014771	-0,017220	-0,133132	-1,110841	1,009387	1,514005	-0,568511	-2,779291	-1,190836	-15,297759	9,005106	14,393199	0,014771	-0,017220	-0,133132	0,240958	2,168939	1,514005	0,014771	-0,017220	-0,133132	0,240958	2,168939	1,514005
11:10:09,98	0,176097	3,433939	-0,085965	-0,057023	0,279992	0,030038	0,013727	-0,018014	-0,133118	-1,143196	1,029566	1,518075	-0,572012	-2,778750	-1,191608	-15,278205	9,004688	14,397775	0,013727	-0,018014	-0,133118	0,270904	2,107164	1,518075	0,013727	-0,018014	-0,133118	0,270904	2,107164	1,518075
11:10:10,03	0,176097	3,433939	-0,085965	-0,057023	0,279992	0,030038	0,015009	-0,014712	-0,133890	-0,980900	0,945784	1,522651	-0,570854	-2,777284	-1,195527	-15,306200	9,083520	14,379164	0,013161	-0,014982	-0,137809	0,126873	2,138668	1,504040	0,013161	-0,014982	-0,137809	0,126873	2,138668	1,504040
11:10:10,08	0,176097	3,433939	-0,085965	-0,057023	0,279992	0,030038	0,013161	-0,014982	-0,137809	-1,049229	1,105541	1,504040	-0,574909	-2,779673	-1,192779	-15,265452	9,027619	14,383918	0,013161	-0,014982	-0,137809	0,126873	2,138668	1,504040	0,013161	-0,014982	-0,137809	0,126873	2,138668	1,504040
11:10:10,13	0,176097	3,433939	-0,085965	-0,057023	0,279992	0,030038	0,017257	-0,012665	-0,135061	-0,900675	0,829320	1,508793	-0,570875	-2,778360	-1,194725	-15,299484	9,031744	14,401011	0,017257	-0,012665	-0,135061	0,093494	2,183968	1,508793	0,017257	-0,012665	-0,135061	0,093494	2,183968	1,508793
11:10:10,18	0,176097	3,433939	-0,085965	-0,057023	0,279992	0,030038	0,014103	-0,015502	-0,137007	-1,034763	1,024867	1,525887	-0,572653	-2,773251	-1,192833	-15,310141	9,065336	14,372425	0,014103	-0,015502	-0,137007	0,182121	2,131920	1,525887	0,014103	-0,015502	-0,137007	0,182121	2,131920	1,525887
11:10:10,23	0,176097	3,433939	-0,085965	-0,057023	0,279992	0,030038	0,010568	-0,011407	-0,135115	-0,845624	1,234690	1,497301	-0,567412	-2,779042	-1,191255	-15,342121	9,025740	14,380262	0,010568	-0,011407	-0,135115	0,049860	2,064279	1,497301	0,010568	-0,011407	-0,135115	0,049860	2,064279	1,497301
11:10:10,28	0,176097	3,433939	-0,085965	-0,057023	0,279992	0,030038	0,015898	-0,015068	-0,135493	-0,991200	0,985150	1,501184	-0,572148	-2,779698	-1,193211	-15,356453	9,040372	14,376308	0,015898	-0,015068	-0,135493	0,191642	2,233153	1,501184	0,015898	-0,015068	-0,135493	0,191642	2,233153	1,501184
11:10:10,33	0,176097	3,433939	-0,085965	-0,057023	0,279992	0,030038	0,015898	-0,015068	-0,135493	-0,991200	0,985150	1,501184	-0,566661	-2,781066	-1,191591	-15,283695	9,068615	14,400450	0,014340	-0,020504	-0,133873	0,274854	2,142961	1,525326	0,014340	-0,020504	-0,133873	0,274854	2,142961	1,525326
11:10:10,38	0,176097	3,433939	-0,085965	-0,057023	0,279992	0,030038	0,014340	-0,020504	-0,133873	-1,334706	1,017307	1,525326	-0,568584	-2,778481	-1,192404	-15,328220	9,011528	14,399624	0,014340	-0,020504	-0,133873	0,274854	2,142961	1,525326	0,014340	-0,020504	-0,133873	0,274854	2,142961	1,525326
11:10:10,43	0,176097	3,433939	-0,085965	-0,057023	0,279992	0,030038	0,013062	-0,017546	-0,134686	-1,109178	1,093733	1,524500	-0,571474	-2,783369	-1,194737	-15,322232	9,034630	14,371427	0,013062	-0,017546	-0,134686	0,268165	2,119134	1,524500	0,013062	-0,017546	-0,134686	0,268165	2,119134	1,524500
11:10:10,48	0,176097	3,433939	-0,085965	-0,057023	0,279992	0,030038	0,018741	-0,017487	-0,137019	-1,129138	0,804822	1,496303	-0,571412	-2,783028	-1,191624	-15,291989	9,011959	14,358867	0,018741	-0,017487	-0,137019	0,243614	2,275976	1,496303	0,018741	-0,017487	-0,137019	0,243614	2,275976	1,496303
11:10:10,53	0,176097	3,433939	-0,085965	-0,057023	0,279992	0,030038	0,018414	-0,017370	-0,133906	-1,118534	0,784274	1,483743	-0,567907	-2,783256	-1,193925	-15,304895	9,035051	14,400473	0,016859	-0,020520	-0,136207	0,314939	2,211301	1,525348	0,016859	-0,020520	-0,136207	0,314939	2,211301	1,525348
11:10:10,58	0,176097	3,433939	-0,085965	-0,057023	0,279992	0,030038	0,016859	-0,020520	-0,136207	-1,295855	0,887880	1,525348	-0,569163	-2,781142	-1,192824	-15,351848	9,059654	14,357564	0,016859	-0,020520	-0,136207	0,314939	2,211301	1,525348	0,016859	-0,020520	-0,136207	0,314939	2,211301	1,525348
11:10:10,63	0,176097	3,433939	-0,085965	-0,057023	0,279992	0,030038	0,015657	-0,018375	-0,135106	-1,182154	1,003363	1,482439	-0,566767	-2,780615	-1,192406	-15,321064	9,032869	14,376008	0,014002	-0,020186	-0,134688	0,316072	2,148500	1,500884	0,014002	-0,020186	-0,134688	0,316072	2,148500	1,500884
11:10:10,68	0,176097	3,433939	-0,085965	-0,057023	0,279992	0,030038	0,014002	-0,020186	-0,134688	-1,268535	1,049360	1,500884	-0,570311	-2,783908	-1,195906	-15,330479	9,039072	14,367641	0,014002	-0,020186	-0,134688	0,316072	2,148500	1,500884	0,014002	-0,020186	-0,134688	0,316072	2,148500	1,500884
11:10:10,73	0,176097	3,433939	-0,085965	-0,057023	0,279992	0,030038	0,018626	-0,018764	-0,138188	-1,195251	0,820160	1,492517	-0,568542	-2,782693	-1,194710	-15,330881	9,060371	14,411692	0,018626	-0,018764	-0,138188	0,277723	2,282295	1,492517	0,018626	-0,018764	-0,138188	0,277723	2,282295	1,492517
11:10:10,78	0,176097	3,433939	-0,085965	-0,057023	0,279992	0,030038	0,016689	-0,019688	-0,136992	-1,261559	0,931886	1,536568	-0,571512	-2,777197	-1,194755	-15,328263	9,053769	14,387557	0,016689	-0,019688	-0,136992	0,283973	2,241960	1,536568	0,016689	-0,019688	-0,136992	0,283973	2,241960	1,536568
11:10:10,83	0,176097	3,433939	-0,085965	-0,057023	0,279992	0,030038	0,013415	-0,014369	-0,137037	-0,980527	1,096580	1,512433	-0,569170	-2,778511	-1,194745	-15,334294	9,043287	14,392333	0,013415	-0,014369	-0,137037	0,147410	2,149624	1,512433	0,013415	-0,014369	-0,137037	0,147410	2,149624	1,512433
11:10:10,88	0,176097	3,433939	-0,085965	-0,057023	0,279992	0,030038	0,013381	-0,017053	-0,137027	-1,108041	1,098303	1,517209	-0,573978	-2,785547	-1,195151	-15,388653	9,012905	14,370910	0,013381	-0,017053	-0,137027	0,230649	2,148718	1,517209	0,013381	-0,017053	-0,137027	0,230649	2,148718	1,517209
11:10:10,93	0,176097	3,433939	-0,085965	-0,057023	0,279992	0,030038	0,021879	-0,016408	-0,137433	-1,020964	0,688306	1,495785	-0,575583	-2,781151	-1,192801	-15,317648	9,049818	14,379997	0,018875	-0,012820	-0,135083	0,104476	2,283150	1,504873	0,018875	-0,012820	-0,135083	0,104476	2,283150	1,504873
11:10:10,98	0,176097	3,433939	-0,085965	-0,057023	0,279992	0,030038	0,018875	-0,012820	-0,135083	-0,901867	0,801481	1,504873	-0,574456	-2,781365	-1,193568	-15,324174	9,008877	14,393918	0,018875	-0,012820	-0,135083	0,104476	2,283150	1,504873	0,018875	-0,012820	-0,135083	0,104476	2,283150	1,504873
11:10:11,03	0,176097	3,433939	-0,085965	-0,057023	0,279992	0,030038	0,018496	-0,013903	-0,135850	-0,919488	0,806371	1,518794	-0,570322	-2,783566	-1,193972	-15,328583	9,006653	14,355765	0,018496	-0,013903	-0,135850	0,171907	2,258287	1,518794	0,018496	-0,013903	-0,135850	0,171907	2,258287	1,518794
11:10:11,08	0,176097	3,433939	-0,085965	-0,057023	0,279992	0,030038	0,018336	-0,018583	-0,136254	-1,158731	0,817409	1,480641	-0,574424	-2,781754	-1,193581	-15,326122	9,047787	14,375760	0,018816	-0,014125	-0,135863	0,145068	2,287924	1,500636	0,018816	-0,014125	-0,135863	0,145068	2,287924	1,500636
11:10:11,14	0,176097	3,433939	-0,085965	-0,057023	0,279992	0,030038	0,011917	-0,017572	-0,135865	-1,166218	1,207094	1,523219	-0,567989	-2,777502	-1,193583	-15,346964	9,086640	14,398344	0,011917	-0,017572	-0,135865	0,213181	2,142564	1,523219	0,011917	-0,017572	-0,135865	0,213181	2,142564	1,523219
11:10:11,19	0,176097	3,433939	-0,085965	-0,057023	0,279992	0,030038	0,011917	-0,017572	-0,135865	-1,166218	1,207094	1,523219	-0,576192	-2,782088	-1,193204	-15,333264	9,058972	14,365917	0,011917	-0,017572	-0,135865	0,213181	2,142564	1,523219	0,011917	-0,017572	-0,135865	0,213181	2,142564	1,523219
11:10:11,24	0,176097	3,433939	-0,085965	-0,057023	0,279992	0,030038	0,019990	-0,012761	-0,135486	-0,898932	0,761609	1,490793	-0,567800	-2,774907	-1,194236	-15,123454	8,739430	14,439036	0,019990	-0,012761	-0,135486	0,102800	2,330794	1,490793	0,019990	-0,012761	-0,135486	0,102800	2,330794	1,490793
11:10:11,29	0,176097	3,433939	-0,085965	-0,057023	0,279992	0,030038	-8,600643E-5	-0,079653	-0,105175	-1,138871	1,146825	1,881464	-0,508224	-2,798148	-1,162893	-16,382019	5,925040	14,756588	-8,600643E-5	-0,079653	-0,105175	5,113877	1,140073	1,881464	-8,600643E-5	-0,079653	-0,105175	5,113877	1,140073	1,881464
11:10:11,34	0,176097	3,433939	-0,085965	-0,057023	0,279992	0,030038	-8,600643E-5	-0,079653	-0,105175	-1,138871	1,146825	1,881464	-0,547804	-2,760983	-1,147234	-14,251100	8,404650	14,420493	-8,600643E-5	-0,079653	-0,105175	5,113877	1,140073	1,881464	-8,600643E-5	-0,079653	-0,105175	5,113877	1,140073	1,881464
11:10:11,39	0,176097	3,433939	-0,085965	-0,057023	0,279992	0,030038	-0,012481	-0,026793	-0,089516	-1,603018	1,185753	1,545369	-0,570564	-2,774458	-1,167236	-14,597975	9,665767	14,368945	-0,012481	-0,026793	-0,089516	0,500225	0,205974	1,545369	-0,012481	-0,026793	-0,089516	0,500225	0,205974	1,545369
11:10:11,44	0,175955	3,433971	-0,085974	-0,007015	0,279988	0,030018	0,010568	-0,013820	-0,109518	-1,847142	0,918146	1,493821	-0,569662	-2,784571	-1,172099	-15,210138	9,441934	14,418133	0,010568	-0,013820	-0,109518	-0,762281	1,747744	1,493821	0,010568	-0,013820	-0,109518	-0,762281	1,747744	1,493821
11:10:11,49	0,175955	3,433971	-0,085974	-0,007015	0,279988	0,030018	0,018876	-0,019658	-0,114381	-1,650808	0,904386	1,543009	-0,566738	-2,777188	-1,172514	-15,210809	9,473707	14,421011	0,018876	-0,019658	-0,114381	-0,107640	2,386126	1,543009	0,018876	-0,019658	-0,114381	-0,107640	2,386126	1,543009
11:10:11,54	0,175955	3,433971	-0,085974	-0,007015	0,279988	0,030018	0,018137	-0,020000	-0,113972	-1,701125	0,926544	1,552966	-0,568996	-2,784103	-1,171690	-15,179812	9,461982	14,428090	0,018137	-0,020000	-0,113972	-0,131098	2,350319	1,552966	0,018137	-0,020000	-0,113972	-0,131098	2,350319	1,552966
11:10:11,59	0,175955	3,433971	-0,085974	-0,007015	0,279988	0,030018	0,018137	-0,020000	-0,113972	-1,701125	0,926544	1,552966	-0,572001	-2,784400	-1,172904	-15,215088	9,475128	14,390288	0,018137	-0,020000	-0,113972	-0,131098	2,350319	1,552966	0,018137	-0,020000	-0,113972	-0,131098	2,350319	1,552966
11:10:11,64	0,175955	3,433971	-0,085974	-0,007015	0,279988	0,030018	0,019794	-0,018249	-0,116730	-1,623431	0,851095	1,506273	-0,571341	-2,784662	-1,174448	-15,182366	9,478917	14,381397	0,019794	-0,018249	-0,116730	-0,190905	2,404890	1,506273	0,019794	-0,018249	-0,116730	-0,190905	2,404890	1,506273
11:10:11,69	0,175955	3,433971	-0,085974	-0,007015	0,279988	0,030018	0,014616	-0,017895	-0,116339	-1,583679	1,122808	1,540616	-0,569059	-2,780001	-1,174057	-15,195197	9,461673	14,415740	0,014616	-0,017895	-0,116339	-0,178934	2,270181	1,540616	0,014616	-0,017895	-0,116339	-0,178934	2,270181	1,540616
11:10:11,74	0,175955	3,433971	-0,085974	-0,007015	0,279988	0,030018	0,014616	-0,017895	-0,116339	-1,583679	1,122808	1,540616	-0,561177	-2,778340	-1,167846	-15,253658	9,126446	14,432503	0,014616	-0,017895	-0,116339	-0,178934	2,270181	1,540616	0,014616	-0,017895	-0,116339	-0,178934	2,270181	1,540616
11:10:11,79	0,175955	3,433971	-0,085974	-0,007015	0,279988	0,030018	0,009237	-0,023890	-0,110128	-1,575883	1,285538	1,557379	-0,495526	-2,781295	-1,151586	-15,369499	5,899136	14,772237	0,009237	-0,023890	-0,110128	0,299485	2,010649	1,557379	0,009237	-0,023890	-0,110128	0,299485	2,010649	1,557379
11:10:11,84	0,175955	3,433971	-0,085974	-0,007015	0,279988	0,030018	-0,021030	-0,082223	-0,093868	-1,756351	1,346074	1,897113	-0,567065	-2,784174	-1,137468	-15,230734	9,652920	14,477215	-0,021030	-0,082223	-0,093868	4,698162	-0,304753	1,897113	-0,021030	-0,082223	-0,093868	4,698162	-0,304753	1,897113
11:10:11,89	0,175955	3,433971	-0,085974	-0,007015	0,279988	0,030018	0,017234	-0,021708	-0,079750	-1,929811	1,113108	1,602091	-0,566950	-2,761276	-1,147493	-13,841483	9,965433	14,385562	0,017234	-0,021708	-0,079750	-0,225745	2,465939	1,602091	0,017234	-0,021708	-0,079750	-0,225745	2,465939	1,602091
11:10:11,94	0,175995	3,433994	-0,085969	0,043013	0,279988	0,029998	-0,002655	-0,010359	-0,089775	-2,304932	1,100415	1,510437	-0,563551	-2,772123	-1,152778	-14,452234	9,902864	14,382339	-0,002655	-0,010359	-0,089775	-1,491763	0,892036	1,510437	-0,002655	-0,010359	-0,089775	-1,491763	0,892036	1,510437
11:10:11,99	0,175995	3,433994	-0,085969	0,043013	0,279988	0,029998	0,005039	-0,018726	-0,095060	-2,380472	1,197970	1,507214	-0,564816	-2,773537	-1,154340	-14,486976	9,885506	14,387507	0,005039	-0,018726	-0,095060	-0,910467	1,593567	1,507214	0,005039	-0,018726	-0,095060	-0,910467	1,593567	1,507214
11:10:12,04	0,175995	3,433994	-0,085969	0,043013	0,279988	0,029998	0,006897	-0,018337	-0,096622	-2,327843	1,122810	1,512383	-0,562398	-2,768369	-1,151236	-14,446220	9,871461	14,381089	0,006897	-0,018337	-0,096622	-0,888371	1,664190	1,512383	0,006897	-0,018337	-0,096622	-0,888371	1,664190	1,512383
11:10:12,09	0,175995	3,433994	-0,085969	0,043013	0,279988	0,029998	0,001212	-0,017848	-0,093518	-2,310607	1,376068	1,505964	-0,562994	-2,773064	-1,149266	-14,479232	9,919886	14,410052	0,001212	-0,017848	-0,093518	-0,909555	1,471241	1,505964	0,001212	-0,017848	-0,093518	-0,909555	1,471241	1,505964
11:10:12,14	0,175995	3,433994	-0,085969	0,043013	0,279988	0,029998	0,005576	-0,019679	-0,091548	-2,431248	1,201963	1,534928	-0,565945	-2,774644	-1,150434	-14,463271	9,855282	14,393249	0,005576	-0,019679	-0,091548	-0,886467	1,639677	1,534928	0,005576	-0,019679	-0,091548	-0,886467	1,639677	1,534928
11:10:12,19	0,175995	3,433994	-0,085969	0,043013	0,279988	0,029998	0,008421	-0,017913	-0,092716	-2,291460	1,007923	1,518125	-0,567136	-2,769553	-1,153586	-14,468730	9,902324	14,373054	0,008421	-0,017913	-0,092716	-0,885292	1,668932	1,518125	0,008421	-0,017913	-0,092716	-0,885292	1,668932	1,518125
11:10:12,24	0,175995	3,433994	-0,085969	0,043013	0,279988	0,029998	0,004606	-0,014336	-0,095868	-2,143448	1,234510	1,497930	-0,567249	-2,771119	-1,153948	-14,504141	9,860334	14,420493	0,004606	-0,014336	-0,095868	-1,018101	1,596105	1,497930	0,004606	-0,014336	-0,095868	-1,018101	1,596105	1,497930
11:10:12,29	0,175995	3,433994	-0,085969	0,043013	0,279988	0,029998	0,006019	-0,015022	-0,096230	-2,125048	1,170708	1,545369	-0,567736	-2,775186	-1,153165	-14,488827	9,908585	14,396491	0,006019	-0,015022	-0,096230	-0,945853	1,643219	1,545369	0,006019	-0,015022	-0,096230	-0,945853	1,643219	1,545369
11:10:12,34	0,175995	3,433994	-0,085969	0,043013	0,279988	0,029998	0,009785	-0,016633	-0,095447	-2,258280	0,985750	1,521367	-0,567806	-2,769514	-1,152039	-14,496621	9,869355	14,380924	0,009785	-0,016633	-0,095447	-0,952596	1,753877	1,521367	0,009785	-0,016633	-0,095447	-0,952596	1,753877	1,521367
11:10:12,39	0,175995	3,433994	-0,085969	0,043013	0,279988	0,029998	0,004908	-0,013737	-0,094321	-2,069797	1,226511	1,505799	-0,564876	-2,771861	-1,151224	-14,501734	9,853114	14,414034	0,004908	-0,013737	-0,094321	-0,991480	1,611759	1,505799	0,004908	-0,013737	-0,094321	-0,991480	1,611759	1,505799
11:10:12,44	0,175995	3,433994	-0,085969	0,043013	0,279988	0,029998	0,005475	-0,017448	-0,093506	-2,246150	1,193327	1,538910	-0,568346	-2,773107	-1,152365	-14,479221	9,878756	14,433914	0,005475	-0,017448	-0,093506	-0,876515	1,623097	1,538910	0,005475	-0,017448	-0,093506	-0,876515	1,623097	1,538910
11:10:12,49	0,175995	3,433994	-0,085969	0,043013	0,279988	0,029998	0,004096	-0,016107	-0,094677	-2,227828	1,239255	1,516111	-0,565347	-2,769996	-1,152395	-14,453703	9,884750	14,391236	0,004096	-0,016107	-0,094677	-0,963466	1,560775	1,516111	0,004096	-0,016107	-0,094677	-0,963466	1,560775	1,516111
11:10:12,54	0,175995	3,433994	-0,085969	0,043013	0,279988	0,029998	0,004096	-0,016107	-0,094677	-2,227828	1,239255	1,516111	-0,568999	-2,772831	-1,152019	-14,511800	9,874864	14,399926	0,004096	-0,016107	-0,094677	-0,963466	1,560775	1,516111	0,004096	-0,016107	-0,094677	-0,963466	1,560775	1,516111
11:10:12,59	0,175995	3,433994	-0,085969	0,043013	0,279988	0,029998	0,008376	-0,014362	-0,094301	-2,099510	1,062031	1,524802	-0,565371	-2,774579	-1,154367	-14,480243	9,888132	14,343681	0,008376	-0,014362	-0,094301	-0,972083	1,719584	1,524802	0,008376	-0,014362	-0,094301	-0,972083	1,719584	1,524802
11:10:12,64	0,175995	3,433994	-0,085969	0,043013	0,279988	0,029998	0,008077	-0,018377	-0,096648	-2,335565	1,056918	1,468557	-0,564772	-2,772315	-1,154725	-14,458651	9,872434	14,382375	0,008077	-0,018377	-0,096648	-0,892950	1,690948	1,468557	0,008077	-0,018377	-0,096648	-0,892950	1,690948	1,468557
11:10:12,69	0,175995	3,433994	-0,085969	0,043013	0,279988	0,029998	0,005816	-0,017764	-0,097007	-2,300872	1,147914	1,507251	-0,566089	-2,774930	-1,155881	-14,521721	9,868195	14,421736	0,005816	-0,017764	-0,097007	-0,906405	1,604497	1,507251	0,005816	-0,017764	-0,097007	-0,906405	1,604497	1,507251
11:10:12,74	0,175995	3,433994	-0,085969	0,043013	0,279988	0,029998	0,008740	-0,017932	-0,098163	-2,274384	1,048393	1,546612	-0,564844	-2,772595	-1,150067	-14,493619	9,853150	14,393764	0,008740	-0,017932	-0,098163	-0,866758	1,734471	1,546612	0,008740	-0,017932	-0,098163	-0,866758	1,734471	1,546612
11:10:12,79	0,175995	3,433994	-0,085969	0,043013	0,279988	0,029998	0,006095	-0,017842	-0,092349	-2,270758	1,154064	1,518639	-0,564314	-2,773912	-1,152399	-14,528315	9,879743	14,405978	0,006095	-0,017842	-0,092349	-0,870147	1,632523	1,518639	0,006095	-0,017842	-0,092349	-0,870147	1,632523	1,518639
11:10:12,84	0,175995	3,433994	-0,085969	0,043013	0,279988	0,029998	0,006971	-0,018959	-0,094681	-2,334528	1,151871	1,530854	-0,561867	-2,769754	-1,153555	-14,475545	9,888349	14,407454	0,002146	-0,019000	-0,095837	-0,878995	1,529833	1,532330	0,002146	-0,019000	-0,095837	-0,878995	1,529833	1,532330
11:10:12,89	0,175995	3,433994	-0,085969	0,043013	0,279988	0,029998	0,002146	-0,019000	-0,095837	-2,370465	1,361336	1,532330	-0,566724	-2,771364	-1,152393	-14,539338	9,870767	14,439678	0,002146	-0,019000	-0,095837	-0,878995	1,529833	1,532330	0,002146	-0,019000	-0,095837	-0,878995	1,529833	1,532330
11:10:12,94	0,175995	3,433994	-0,085969	0,043013	0,279988	0,029998	0,005969	-0,015598	-0,094675	-2,146477	1,209000	1,564553	-0,565943	-2,774050	-1,150055	-14,460465	9,848755	14,383179	0,005969	-0,015598	-0,094675	-0,922006	1,677596	1,564553	0,005969	-0,015598	-0,094675	-0,922006	1,677596	1,564553
11:10:12,99	0,175995	3,433994	-0,085969	0,043013	0,279988	0,029998	0,007904	-0,017617	-0,092337	-2,271832	1,029065	1,508054	-0,562997	-2,770973	-1,154306	-14,458599	9,906679	14,427329	0,007904	-0,017617	-0,092337	-0,888879	1,649563	1,508054	0,007904	-0,017617	-0,092337	-0,888879	1,649563	1,508054
11:10:13,04	0,175995	3,433994	-0,085969	0,043013	0,279988	0,029998	0,003766	-0,018631	-0,096588	-2,375626	1,271587	1,552204	-0,569052	-2,772267	-1,151250	-14,531797	9,861896	14,404168	0,003766	-0,018631	-0,096588	-0,913120	1,567251	1,552204	0,003766	-0,018631	-0,096588	-0,913120	1,567251	1,552204
11:10:13,09	0,175995	3,433994	-0,085969	0,043013	0,279988	0,029998	0,007915	-0,014034	-0,093532	-2,061195	1,096874	1,529044	-0,569023	-2,769337	-1,154005	-14,518615	9,887537	14,368209	0,007915	-0,014034	-0,093532	-0,959561	1,718182	1,529044	0,007915	-0,014034	-0,093532	-0,959561	1,718182	1,529044
11:10:13,14	0,175995	3,433994	-0,085969	0,043013	0,279988	0,029998	0,005363	-0,012594	-0,096287	-2,015118	1,230979	1,493084	-0,563074	-2,771354	-1,152398	-14,488222	9,864552	14,395982	0,005363	-0,012594	-0,096287	-1,026514	1,651961	1,493084	0,005363	-0,012594	-0,096287	-1,026514	1,651961	1,493084
11:10:13,19	0,175995	3,433994	-0,085969	0,043013	0,279988	0,029998	0,004135	-0,018755	-0,094680	-2,330773	1,257024	1,520858	-0,567271	-2,772568	-1,152050	-14,527457	9,857145	14,365960	0,004135	-0,018755	-0,094680	-0,858543	1,581604	1,520858	0,004135	-0,018755	-0,094680	-0,858543	1,581604	1,520858
11:10:13,24	0,175995	3,433994	-0,085969	0,043013	0,279988	0,029998	0,007285	-0,015727	-0,094332	-2,147310	1,123483	1,490836	-0,564808	-2,775734	-1,150825	-14,491124	9,876017	14,399318	0,007285	-0,015727	-0,094332	-0,912740	1,695363	1,490836	0,007285	-0,015727	-0,094332	-0,912740	1,695363	1,490836
11:10:13,29	0,175995	3,433994	-0,085969	0,043013	0,279988	0,029998	0,006578	-0,013411	-0,093928	-2,077137	1,134266	1,495900	-0,568923	-2,770798	-1,151646	-14,479814	9,887671	14,371025	0,006578	-0,013411	-0,093928	-1,024372	1,650621	1,495900	0,006578	-0,013411	-0,093928	-1,024372	1,650621	1,495900
11:10:13,34	0,175995	3,433994	-0,085969	0,043013	0,279988	0,029998	0,006578	-0,013411	-0,093928	-2,077137	1,134266	1,495900	-0,563053	-2,769776	-1,151619	-14,486904	9,900176	14,406564	0,006578	-0,013411	-0,093928	-1,024372	1,650621	1,495900	0,006578	-0,013411	-0,093928	-1,024372	1,650621	1,495900
11:10:13,39	0,175995	3,433994	-0,085969	0,043013	0,279988	0,029998	0,002758	-0,017984	-0,093901	-2,322215	1,345293	1,531439	-0,566120	-2,772725	-1,152826	-14,528068	9,825904	14,365613	0,002758	-0,017984	-0,093901	-0,910472	1,561786	1,531439	0,002758	-0,017984	-0,093901	-0,910472	1,561786	1,531439
11:10:13,44	0,175995	3,433994	-0,085969	0,043013	0,279988	0,029998	0,006845	-0,016802	-0,095108	-2,175866	1,131258	1,490489	-0,567751	-2,772898	-1,150461	-14,483662	9,872832	14,384294	0,006845	-0,016802	-0,095108	-0,856882	1,668617	1,490489	0,006845	-0,016802	-0,095108	-0,856882	1,668617	1,490489
11:10:13,49	0,175995	3,433994	-0,085969	0,043013	0,279988	0,029998	0,007811	-0,015476	-0,092743	-2,169763	1,066051	1,509170	-0,567073	-2,768955	-1,153522	-14,426468	9,892646	14,435357	0,004057	-0,014092	-0,095804	-1,037300	1,540117	1,560233	0,004057	-0,014092	-0,095804	-1,037300	1,540117	1,560233
11:10:13,54	0,175995	3,433994	-0,085969	0,043013	0,279988	0,029998	0,004057	-0,014092	-0,095804	-2,143543	1,221619	1,560233	-0,565992	-2,772688	-1,154740	-14,465664	9,829067	14,366266	0,006749	-0,016894	-0,097022	-0,888387	1,613611	1,491141	0,006749	-0,016894	-0,097022	-0,888387	1,613611	1,491141
11:10:13,59	0,175995	3,433994	-0,085969	0,043013	0,279988	0,029998	0,008911	-0,017392	-0,093902	-2,249142	1,033552	1,524477	-0,566642	-2,774809	-1,151620	-14,515176	9,867663	14,399601	0,008911	-0,017392	-0,093902	-0,883866	1,733076	1,524477	0,008911	-0,017392	-0,093902	-0,883866	1,733076	1,524477
11:10:13,64	0,175995	3,433994	-0,085969	0,043013	0,279988	0,029998	0,008911	-0,017392	-0,093902	-2,249142	1,033552	1,524477	-0,567823	-2,775371	-1,152803	-14,523456	9,882650	14,381218	0,008911	-0,017392	-0,093902	-0,883866	1,733076	1,524477	0,008911	-0,017392	-0,093902	-0,883866	1,733076	1,524477
11:10:13,69	0,175995	3,433994	-0,085969	0,043013	0,279988	0,029998	0,009988	-0,016650	-0,095085	-2,219383	0,992193	1,506094	-0,566685	-2,771371	-1,154337	-14,516708	9,864197	14,425887	0,009988	-0,016650	-0,095085	-0,912374	1,776289	1,506094	0,009988	-0,016650	-0,095085	-0,912374	1,776289	1,506094
11:10:13,75	0,175995	3,433994	-0,085969	0,043013	0,279988	0,029998	0,005955	-0,015635	-0,096619	-2,154022	1,186857	1,550763	-0,568428	-2,772565	-1,152025	-14,516189	9,862471	14,394871	0,005955	-0,015635	-0,096619	-0,926652	1,654336	1,550763	0,005955	-0,015635	-0,096619	-0,926652	1,654336	1,550763
11:10:13,80	0,175995	3,433994	-0,085969	0,043013	0,279988	0,029998	0,006826	-0,018921	-0,093509	-2,344205	1,148967	1,531383	-0,565403	-2,774152	-1,153554	-14,478210	9,855774	14,390639	0,006826	-0,018921	-0,093509	-0,858896	1,684811	1,531383	0,006826	-0,018921	-0,093509	-0,858896	1,684811	1,531383
11:10:13,85	0,175995	3,433994	-0,085969	0,043013	0,279988	0,029998	0,007722	-0,018136	-0,095836	-2,296035	1,057407	1,515515	-0,562725	-2,774813	-1,153979	-14,577291	9,781020	14,394731	0,007722	-0,018136	-0,095836	-0,872326	1,663617	1,515515	0,007722	-0,018136	-0,095836	-0,872326	1,663617	1,515515
11:10:13,90	0,175995	3,433994	-0,085969	0,043013	0,279988	0,029998	0,006956	-0,020786	-0,096261	-2,319556	1,145683	1,519607	-0,525057	-2,812191	-1,135358	-16,675572	7,637350	14,812088	0,006956	-0,020786	-0,096261	-0,687823	1,691740	1,519607	0,006956	-0,020786	-0,096261	-0,687823	1,691740	1,519607
11:10:13,95	0,175995	3,433994	-0,085969	0,043013	0,279988	0,029998	0,020492	-0,072097	-0,077640	-2,082075	1,187146	1,936964	-0,556500	-2,772967	-1,118927	-14,522868	9,911186	14,451039	0,020492	-0,072097	-0,077640	3,577511	2,795769	1,936964	0,020492	-0,072097	-0,077640	3,577511	2,795769	1,936964
11:10:14,00	0,175995	3,433994	-0,085969	0,043013	0,279988	0,029998	0,002245	-0,025254	-0,061209	-2,691818	1,408598	1,575915	-0,581032	-2,781981	-1,143280	-14,947453	11,436066	14,377826	0,002245	-0,025254	-0,061209	-0,709365	1,584854	1,575915	0,002245	-0,025254	-0,061209	-0,709365	1,584854	1,575915
11:10:14,05	0,175934	3,433920	-0,085974	0,093012	0,279976	0,029992	0,022318	-0,008516	-0,085562	-2,929714	1,494976	1,502702	-0,579171	-2,797025	-1,148602	-15,718857	11,330484	14,403081	0,022318	-0,008516	-0,085562	-2,261224	3,246912	1,502702	0,022318	-0,008516	-0,085562	-2,261224	3,246912	1,502702
11:10:14,10	0,175934	3,433920	-0,085974	0,093012	0,279976	0,029992	0,034415	-0,017649	-0,090883	-2,927527	1,481163	1,527957	-0,586284	-2,798158	-1,143939	-15,746213	11,323502	14,423130	0,038953	-0,012056	-0,086221	-1,670535	4,323213	1,548006	0,038953	-0,012056	-0,086221	-1,670535	4,323213	1,548006
11:10:14,15	0,175934	3,433920	-0,085974	0,093012	0,279976	0,029992	0,038953	-0,012056	-0,086221	-2,616961	1,265404	1,548006	-0,581583	-2,797267	-1,149401	-15,736719	11,305352	14,387958	0,038953	-0,012056	-0,086221	-1,670535	4,323213	1,548006	0,038953	-0,012056	-0,086221	-1,670535	4,323213	1,548006
11:10:14,20	0,175934	3,433920	-0,085974	0,093012	0,279976	0,029992	0,035831	-0,015682	-0,091683	-2,794522	1,410473	1,512834	-0,588618	-2,804159	-1,148213	-15,745251	11,318030	14,395181	0,035831	-0,015682	-0,091683	-1,563485	4,223171	1,512834	0,035831	-0,015682	-0,091683	-1,563485	4,223171	1,512834
11:10:14,25	0,175934	3,433920	-0,085974	0,093012	0,279976	0,029992	0,045317	-0,013035	-0,090495	-2,663581	0,930896	1,520056	-0,583277	-2,800275	-1,146253	-15,722098	11,329785	14,415007	0,039283	-0,015718	-0,088535	-1,590993	4,314211	1,539883	0,039283	-0,015718	-0,088535	-1,590993	4,314211	1,539883
11:10:14,30	0,175934	3,433920	-0,085974	0,093012	0,279976	0,029992	0,039283	-0,015718	-0,088535	-2,824880	1,230510	1,539883	-0,584454	-2,797706	-1,146282	-15,715899	11,325151	14,390764	0,037646	-0,013415	-0,088564	-1,651125	4,263159	1,515640	0,037646	-0,013415	-0,088564	-1,651125	4,263159	1,515640
11:10:14,35	0,175934	3,433920	-0,085974	0,093012	0,279976	0,029992	0,037646	-0,013415	-0,088564	-2,704179	1,307922	1,515640	-0,581392	-2,803881	-1,144730	-15,867556	11,089297	14,436733	0,037646	-0,013415	-0,088564	-1,651125	4,263159	1,515640	0,037646	-0,013415	-0,088564	-1,651125	4,263159	1,515640
11:10:14,40	0,175934	3,433920	-0,085974	0,093012	0,279976	0,029992	0,041464	-0,019154	-0,087011	-2,722536	1,122840	1,561609	-0,529367	-2,827217	-1,118569	-17,446024	8,585586	14,793585	0,041464	-0,019154	-0,087011	-1,218951	4,377725	1,561609	0,041464	-0,019154	-0,087011	-1,218951	4,377725	1,561609
11:10:14,45	0,175934	3,433920	-0,085974	0,093012	0,279976	0,029992	0,035660	-0,075877	-0,060851	-2,714645	1,539754	1,918460	-0,578001	-2,798304	-1,107770	-15,802250	11,345975	14,466814	0,035660	-0,075877	-0,060851	3,241731	4,339073	1,918460	0,035660	-0,075877	-0,060851	3,241731	4,339073	1,918460
11:10:14,50	0,175934	3,433920	-0,085974	0,093012	0,279976	0,029992	0,034938	-0,019302	-0,050052	-2,985197	1,533949	1,591690	-0,586301	-2,791104	-1,111845	-15,159854	11,850512	14,400964	0,034938	-0,019302	-0,050052	-1,469960	4,276583	1,591690	0,034938	-0,019302	-0,050052	-1,469960	4,276583	1,591690
11:10:14,55	0,176069	3,433983	-0,085976	0,143012	0,279991	0,030029	0,032853	-0,008514	-0,054127	-3,182352	1,338298	1,525840	-0,583583	-2,801949	-1,125271	-15,764903	11,702841	14,424018	0,040886	-0,016290	-0,067553	-1,877512	4,580284	1,548894	0,040886	-0,016290	-0,067553	-1,877512	4,580284	1,548894
11:10:14,60	0,176069	3,433983	-0,085976	0,143012	0,279991	0,030029	0,040886	-0,016290	-0,067553	-3,156288	1,370762	1,548894	-0,580101	-2,806437	-1,128370	-15,791255	11,690409	14,420867	0,043032	-0,021550	-0,070652	-1,714181	4,653755	1,545743	0,043032	-0,021550	-0,070652	-1,714181	4,653755	1,545743
11:10:14,65	0,176069	3,433983	-0,085976	0,143012	0,279991	0,030029	0,043032	-0,021550	-0,070652	-3,405864	1,275780	1,545743	-0,580673	-2,802033	-1,129115	-15,765730	11,696103	14,475092	0,039504	-0,018853	-0,071397	-1,803360	4,541016	1,599967	0,039504	-0,018853	-0,071397	-1,803360	4,541016	1,599967
11:10:14,70	0,176069	3,433983	-0,085976	0,143012	0,279991	0,030029	0,039504	-0,018853	-0,071397	-3,283285	1,439956	1,599967	-0,582301	-2,801129	-1,126412	-15,716024	11,716928	14,429849	0,039504	-0,018853	-0,071397	-1,803360	4,541016	1,599967	0,039504	-0,018853	-0,071397	-1,803360	4,541016	1,599967
11:10:14,75	0,176069	3,433983	-0,085976	0,143012	0,279991	0,030029	0,039535	-0,016991	-0,068694	-3,229378	1,405724	1,554725	-0,582287	-2,806090	-1,125629	-15,715670	11,684761	14,408225	0,039535	-0,016991	-0,068694	-1,895576	4,509196	1,554725	0,039535	-0,016991	-0,068694	-1,895576	4,509196	1,554725
11:10:14,80	0,176069	3,433983	-0,085976	0,143012	0,279991	0,030029	0,043824	-0,019483	-0,067911	-3,331292	1,166274	1,533101	-0,583639	-2,798564	-1,126849	-15,777862	11,699364	14,420647	0,043824	-0,019483	-0,067911	-1,801853	4,606482	1,533101	0,043824	-0,019483	-0,067911	-1,801853	4,606482	1,533101
11:10:14,85	0,176069	3,433983	-0,085976	0,143012	0,279991	0,030029	0,037982	-0,014550	-0,069131	-3,056322	1,531223	1,545523	-0,582382	-2,798218	-1,123718	-15,736316	11,671429	14,422534	0,037982	-0,014550	-0,069131	-1,914130	4,512828	1,545523	0,037982	-0,014550	-0,069131	-1,914130	4,512828	1,545523
11:10:14,90	0,176069	3,433983	-0,085976	0,143012	0,279991	0,030029	0,037054	-0,015465	-0,066000	-3,100472	1,529557	1,547410	-0,579370	-2,802819	-1,124867	-15,729302	11,707072	14,409605	0,037054	-0,015465	-0,066000	-1,886468	4,438275	1,547410	0,037054	-0,015465	-0,066000	-1,886468	4,438275	1,547410
11:10:14,95	0,176069	3,433983	-0,085976	0,143012	0,279991	0,030029	0,039532	-0,020374	-0,067149	-3,390118	1,412412	1,534481	-0,582306	-2,802490	-1,125228	-15,722231	11,717069	14,448376	0,039532	-0,020374	-0,067149	-1,790752	4,515708	1,534481	0,039532	-0,020374	-0,067149	-1,790752	4,515708	1,534481
11:10:15,00	0,176069	3,433983	-0,085976	0,143012	0,279991	0,030029	0,040716	-0,017667	-0,067510	-3,261536	1,349742	1,573251	-0,585277	-2,798160	-1,127221	-15,725081	11,723442	14,416034	0,038451	-0,012929	-0,069503	-2,004343	4,491588	1,540910	0,038451	-0,012929	-0,069503	-2,004343	4,491588	1,540910
11:10:15,05	0,176069	3,433983	-0,085976	0,143012	0,279991	0,030029	0,038451	-0,012929	-0,069503	-3,019244	1,473161	1,540910	-0,582941	-2,803296	-1,126024	-15,725464	11,654831	14,422444	0,041731	-0,017520	-0,068306	-1,823067	4,544527	1,547320	0,041731	-0,017520	-0,068306	-1,823067	4,544527	1,547320
11:10:15,10	0,176069	3,433983	-0,085976	0,143012	0,279991	0,030029	0,037333	-0,012179	-0,071057	-2,954973	1,549019	1,566135	-0,585368	-2,796816	-1,128775	-15,753052	11,710405	14,441260	0,037333	-0,012179	-0,071057	-1,998940	4,479657	1,566135	0,037333	-0,012179	-0,071057	-1,998940	4,479657	1,566135
11:10:15,15	0,176069	3,433983	-0,085976	0,143012	0,279991	0,030029	0,037333	-0,012179	-0,071057	-2,954973	1,549019	1,566135	-0,584720	-2,802155	-1,127164	-15,726175	11,672464	14,467178	0,037333	-0,012179	-0,071057	-1,998940	4,479657	1,566135	0,037333	-0,012179	-0,071057	-1,998940	4,479657	1,566135
11:10:15,20	0,176069	3,433983	-0,085976	0,143012	0,279991	0,030029	0,041632	-0,015409	-0,069446	-3,103539	1,283216	1,592054	-0,579500	-2,798220	-1,124866	-15,765057	11,687449	14,458455	0,041632	-0,015409	-0,069446	-1,893912	4,551338	1,592054	0,041632	-0,015409	-0,069446	-1,893912	4,551338	1,592054
11:10:15,25	0,176069	3,433983	-0,085976	0,143012	0,279991	0,030029	0,035615	-0,017962	-0,067148	-3,229821	1,637281	1,583331	-0,577638	-2,801812	-1,128353	-15,724848	11,679561	14,425784	0,037795	-0,021371	-0,070635	-1,742749	4,452045	1,550660	0,037795	-0,021371	-0,070635	-1,742749	4,452045	1,550660
11:10:15,30	0,176069	3,433983	-0,085976	0,143012	0,279991	0,030029	0,037795	-0,021371	-0,070635	-3,420336	1,485162	1,550660	-0,582443	-2,802925	-1,124084	-15,769144	11,658765	14,446205	0,037795	-0,021371	-0,070635	-1,742749	4,452045	1,550660	0,037795	-0,021371	-0,070635	-1,742749	4,452045	1,550660
11:10:15,35	0,176069	3,433983	-0,085976	0,143012	0,279991	0,030029	0,041161	-0,017766	-0,066366	-3,192736	1,338095	1,571081	-0,578801	-2,799906	-1,122937	-15,732905	11,701075	14,408807	0,041161	-0,017766	-0,066366	-1,798113	4,569206	1,571081	0,041161	-0,017766	-0,066366	-1,798113	4,569206	1,571081
11:10:15,40	0,176069	3,433983	-0,085976	0,143012	0,279991	0,030029	0,036726	-0,019410	-0,065219	-3,332995	1,558487	1,533683	-0,581842	-2,804899	-1,124072	-15,755223	11,617300	14,439693	0,036726	-0,019410	-0,065219	-1,809304	4,441449	1,533683	0,036726	-0,019410	-0,065219	-1,809304	4,441449	1,533683
11:10:15,45	0,176069	3,433983	-0,085976	0,143012	0,279991	0,030029	0,042570	-0,019273	-0,066354	-3,242167	1,232009	1,564569	-0,584192	-2,804035	-1,124478	-15,762743	11,653742	14,431217	0,042570	-0,019273	-0,066354	-1,729221	4,573772	1,564569	0,042570	-0,019273	-0,066354	-1,729221	4,573772	1,564569
11:10:15,50	0,176069	3,433983	-0,085976	0,143012	0,279991	0,030029	0,042996	-0,016806	-0,066760	-3,141689	1,234591	1,556092	-0,583593	-2,795793	-1,125658	-15,754048	11,718744	14,454634	0,042996	-0,016806	-0,066760	-1,822393	4,609794	1,556092	0,042996	-0,016806	-0,066760	-1,822393	4,609794	1,556092
11:10:15,55	0,176069	3,433983	-0,085976	0,143012	0,279991	0,030029	0,035559	-0,013204	-0,067940	-3,015013	1,646304	1,579510	-0,578539	-2,805896	-1,128331	-15,731956	11,649722	14,436239	0,035559	-0,013204	-0,067940	-1,978493	4,437676	1,579510	0,035559	-0,013204	-0,067940	-1,978493	4,437676	1,579510
11:10:15,60	0,176069	3,433983	-0,085976	0,143012	0,279991	0,030029	0,041782	-0,022632	-0,070613	-3,456549	1,269071	1,561115	-0,583656	-2,805013	-1,129176	-15,778544	11,631509	14,389866	0,041782	-0,022632	-0,070613	-1,679917	4,548938	1,561115	0,041782	-0,022632	-0,070613	-1,679917	4,548938	1,561115
11:10:15,65	0,176069	3,433983	-0,085976	0,143012	0,279991	0,030029	0,043576	-0,017759	-0,071458	-3,164099	1,207007	1,514742	-0,582369	-2,802932	-1,127595	-15,729483	11,648855	14,404023	0,043576	-0,017759	-0,071458	-1,769979	4,627727	1,514742	0,043576	-0,017759	-0,071458	-1,769979	4,627727	1,514742
11:10:15,70	0,176069	3,433983	-0,085976	0,143012	0,279991	0,030029	0,041130	-0,017834	-0,069877	-3,207516	1,300374	1,528898	-0,581185	-2,799354	-1,124495	-15,735994	11,688876	14,413911	0,041130	-0,017834	-0,069877	-1,807562	4,529099	1,528898	0,041130	-0,017834	-0,069877	-1,807562	4,529099	1,528898
11:10:15,75	0,176069	3,433983	-0,085976	0,143012	0,279991	0,030029	0,037439	-0,017070	-0,066777	-3,199224	1,517950	1,538787	-0,583535	-2,802674	-1,124086	-15,745503	11,702919	14,432691	0,037439	-0,017070	-0,066777	-1,859196	4,456938	1,538787	0,037439	-0,017070	-0,066777	-1,859196	4,456938	1,538787
11:10:15,80	0,176069	3,433983	-0,085976	0,143012	0,279991	0,030029	0,041490	-0,016695	-0,066368	-3,187090	1,322592	1,557567	-0,579977	-2,804733	-1,126017	-15,726546	11,670886	14,418419	0,041490	-0,016695	-0,066368	-1,876562	4,579528	1,557567	0,041490	-0,016695	-0,066368	-1,876562	4,579528	1,557567
11:10:15,85	0,176069	3,433983	-0,085976	0,143012	0,279991	0,030029	0,041494	-0,020806	-0,068299	-3,382618	1,289939	1,543295	-0,584236	-2,800574	-1,125304	-15,780986	11,666452	14,398903	0,041494	-0,020806	-0,068299	-1,749347	4,547206	1,543295	0,041494	-0,020806	-0,068299	-1,749347	4,547206	1,543295
11:10:15,90	0,176069	3,433983	-0,085976	0,143012	0,279991	0,030029	0,040021	-0,015038	-0,067586	-3,051621	1,411438	1,523779	-0,582961	-2,805372	-1,126408	-15,734874	11,641968	14,422051	0,040021	-0,015038	-0,067586	-1,871139	4,553115	1,523779	0,040021	-0,015038	-0,067586	-1,871139	4,553115	1,523779
11:10:15,95	0,176069	3,433983	-0,085976	0,143012	0,279991	0,030029	0,043539	-0,018541	-0,068690	-3,235629	1,176357	1,546927	-0,584770	-2,796784	-1,125304	-15,752490	11,688336	14,404626	0,043539	-0,018541	-0,068690	-1,780163	4,594149	1,546927	0,043539	-0,018541	-0,068690	-1,780163	4,594149	1,546927
11:10:16,00	0,176069	3,433983	-0,085976	0,143012	0,279991	0,030029	0,037006	-0,012680	-0,067586	-2,962200	1,554491	1,529502	-0,583062	-2,799679	-1,126433	-15,777258	11,680626	14,448793	0,037006	-0,012680	-0,067586	-1,966830	4,459476	1,529502	0,037006	-0,012680	-0,067586	-1,966830	4,459476	1,529502
11:10:16,05	0,176069	3,433983	-0,085976	0,143012	0,279991	0,030029	0,038659	-0,015607	-0,068715	-3,095368	1,486121	1,573669	-0,581258	-2,801703	-1,125249	-15,752175	11,633907	14,441485	0,038659	-0,015607	-0,068715	-1,870191	4,520880	1,573669	0,038659	-0,015607	-0,068715	-1,870191	4,520880	1,573669
11:10:16,10	0,176069	3,433983	-0,085976	0,143012	0,279991	0,030029	0,039510	-0,018182	-0,067531	-3,201315	1,396794	1,566361	-0,581185	-2,804103	-1,125611	-15,735048	11,669717	14,452023	0,039510	-0,018182	-0,067531	-1,774052	4,498345	1,566361	0,039510	-0,018182	-0,067531	-1,774052	4,498345	1,566361
11:10:16,15	0,176069	3,433983	-0,085976	0,143012	0,279991	0,030029	0,041552	-0,019445	-0,067893	-3,306575	1,293685	1,576899	-0,581194	-2,805572	-1,124475	-15,747165	11,660041	14,412165	0,041552	-0,019445	-0,067893	-1,780154	4,555529	1,576899	0,041552	-0,019445	-0,067893	-1,780154	4,555529	1,576899
11:10:16,20	0,176069	3,433983	-0,085976	0,143012	0,279991	0,030029	0,042829	-0,020171	-0,066757	-3,329874	1,232958	1,537041	-0,582944	-2,806641	-1,126410	-15,735024	11,651754	14,412492	0,042829	-0,020171	-0,066757	-1,746485	4,595014	1,537041	0,042829	-0,020171	-0,066757	-1,746485	4,595014	1,537041
11:10:16,25	0,176069	3,433983	-0,085976	0,143012	0,279991	0,030029	0,044630	-0,019190	-0,068692	-3,277791	1,124642	1,537368	-0,580568	-2,800063	-1,124867	-15,733852	11,721964	14,429712	0,044630	-0,019190	-0,068692	-1,771357	4,628086	1,537368	0,044630	-0,019190	-0,068692	-1,771357	4,628086	1,537368
11:10:16,30	0,176069	3,433983	-0,085976	0,143012	0,279991	0,030029	0,037745	-0,017959	-0,067149	-3,275164	1,516756	1,554588	-0,580025	-2,794665	-1,124119	-15,731639	11,686589	14,419305	0,037745	-0,017959	-0,067149	-1,865370	4,479722	1,554588	0,037745	-0,017959	-0,067149	-1,865370	4,479722	1,554588
11:10:16,36	0,176069	3,433983	-0,085976	0,143012	0,279991	0,030029	0,032798	-0,015730	-0,066401	-3,129704	1,754363	1,544181	-0,579438	-2,798129	-1,128359	-15,730771	11,687314	14,445713	0,032798	-0,015730	-0,066401	-1,894921	4,329039	1,544181	0,032798	-0,015730	-0,066401	-1,894921	4,329039	1,544181
11:10:16,41	0,176069	3,433983	-0,085976	0,143012	0,279991	0,030029	0,036598	-0,021327	-0,066752	-3,423754	1,577807	1,563973	-0,577078	-2,800754	-1,124470	-15,748348	11,699698	14,439097	0,036598	-0,021327	-0,066752	-1,749595	4,450755	1,563973	0,036598	-0,021327	-0,066752	-1,749595	4,450755	1,563973
11:10:16,46	0,176069	3,433983	-0,085976	0,143012	0,279991	0,030029	0,036598	-0,021327	-0,066752	-3,423754	1,577807	1,563973	-0,575215	-2,798474	-1,129978	-15,890192	11,497583	14,447782	0,036598	-0,021327	-0,066752	-1,749595	4,450755	1,563973	0,036598	-0,021327	-0,066752	-1,749595	4,450755	1,563973
11:10:16,51	0,176069	3,433983	-0,085976	0,143012	0,279991	0,030029	0,024561	-0,079740	-0,033394	-3,242951	1,701912	1,954786	-0,520472	-2,819536	-1,091112	-16,922895	8,661654	14,829911	0,024561	-0,079740	-0,033394	3,016653	3,629930	1,954786	0,024561	-0,079740	-0,033394	3,016653	3,629930	1,954786
11:10:16,56	0,176069	3,433983	-0,085976	0,143012	0,279991	0,030029	0,032973	-0,023507	-0,031920	-3,495015	1,282435	1,637307	-0,573378	-2,798705	-1,089638	-15,350357	11,421326	14,512431	0,032973	-0,023507	-0,031920	-1,649752	3,870844	1,637307	0,032973	-0,023507	-0,031920	-1,649752	3,870844	1,637307
11:10:16,61	0,176069	3,433983	-0,085976	0,143012	0,279991	0,030029	0,021877	-0,016860	-0,039156	-3,932297	1,658361	1,569064	-0,573585	-2,785772	-1,096874	-14,784757	11,998766	14,444188	0,021877	-0,016860	-0,039156	-2,608751	3,375677	1,569064	0,021877	-0,016860	-0,039156	-2,608751	3,375677	1,569064
11:10:16,66	0,175909	3,434011	-0,085971	0,192995	0,279999	0,029995	0,021877	-0,016860	-0,039156	-3,932297	1,658361	1,569064	-0,580174	-2,804501	-1,106192	-15,709591	12,034024	14,412969	0,041392	-0,020519	-0,048474	-2,079921	4,711380	1,537845	0,041392	-0,020519	-0,048474	-2,079921	4,711380	1,537845
11:10:16,71	0,175909	3,434011	-0,085971	0,192995	0,279999	0,029995	0,041392	-0,020519	-0,048474	-3,690648	1,462144	1,537845	-0,579617	-2,803087	-1,103470	-15,743157	12,093059	14,442926	0,041392	-0,020519	-0,048474	-2,079921	4,711380	1,537845	0,041392	-0,020519	-0,048474	-2,079921	4,711380	1,537845
11:10:16,76	0,175909	3,434011	-0,085971	0,192995	0,279999	0,029995	0,039888	-0,020294	-0,045752	-3,713313	1,598899	1,567802	-0,583818	-2,809040	-1,104228	-15,781447	12,066516	14,465547	0,039888	-0,020294	-0,045752	-2,120216	4,730130	1,567802	0,039888	-0,020294	-0,045752	-2,120216	4,730130	1,567802
11:10:16,81	0,175909	3,434011	-0,085971	0,192995	0,279999	0,029995	0,047145	-0,019633	-0,046509	-3,636785	1,241464	1,590422	-0,582057	-2,801755	-1,107368	-15,765506	12,080772	14,454600	0,047145	-0,019633	-0,046509	-2,095612	4,942309	1,590422	0,047145	-0,019633	-0,046509	-2,095612	4,942309	1,590422
11:10:16,86	0,175909	3,434011	-0,085971	0,192995	0,279999	0,029995	0,039955	-0,017515	-0,049649	-3,546977	1,608656	1,579476	-0,577215	-2,805351	-1,107311	-15,696758	12,030629	14,457401	0,040648	-0,023506	-0,049593	-2,004225	4,678874	1,582277	0,040648	-0,023506	-0,049593	-2,004225	4,678874	1,582277
11:10:16,91	0,175909	3,434011	-0,085971	0,192995	0,279999	0,029995	0,040648	-0,023506	-0,049593	-3,849483	1,487980	1,582277	-0,576703	-2,804801	-1,106547	-15,739755	12,053958	14,467986	0,040648	-0,023506	-0,049593	-2,004225	4,678874	1,582277	0,040648	-0,023506	-0,049593	-2,004225	4,678874	1,582277
11:10:16,96	0,175909	3,434011	-0,085971	0,192995	0,279999	0,029995	0,039916	-0,023675	-0,048829	-3,856927	1,574984	1,592862	-0,578440	-2,809122	-1,107014	-15,928013	11,813055	14,456702	0,039916	-0,023675	-0,048829	-1,998476	4,708357	1,592862	0,039916	-0,023675	-0,048829	-1,998476	4,708357	1,592862
11:10:17,01	0,175909	3,434011	-0,085971	0,192995	0,279999	0,029995	0,044526	-0,024331	-0,049296	-3,588291	1,377825	1,581577	-0,527829	-2,844654	-1,081318	-17,785558	9,701365	14,817518	0,044526	-0,024331	-0,049296	-1,678331	4,873120	1,581577	0,044526	-0,024331	-0,049296	-1,678331	4,873120	1,581577
11:10:17,06	0,175909	3,434011	-0,085971	0,192995	0,279999	0,029995	0,049992	-0,085928	-0,023600	-4,033800	1,646417	1,942394	-0,570818	-2,799124	-1,074129	-15,416039	11,784166	14,496291	0,049992	-0,085928	-0,023600	2,711546	5,570809	1,942394	0,049992	-0,085928	-0,023600	2,711546	5,570809	1,942394
11:10:17,11	0,175909	3,434011	-0,085971	0,192995	0,279999	0,029995	0,032057	-0,025933	-0,016411	-3,902577	1,568395	1,621167	-0,590762	-2,815453	-1,095861	-16,162610	13,211320	14,435906	0,032057	-0,025933	-0,016411	-1,866839	4,084858	1,621167	0,032057	-0,025933	-0,016411	-1,866839	4,084858	1,621167
11:10:17,16	0,176033	3,433990	-0,085988	0,243025	0,279985	0,029990	0,056170	-0,016826	-0,038143	-4,291665	1,674621	1,560782	-0,589237	-2,827254	-1,101130	-16,794271	13,069226	14,463791	0,065627	-0,024046	-0,043412	-2,340613	6,810589	1,588667	0,065627	-0,024046	-0,043412	-2,340613	6,810589	1,588667
11:10:17,21	0,176033	3,433990	-0,085988	0,243025	0,279985	0,029990	0,065627	-0,024046	-0,043412	-4,228249	1,658845	1,588667	-0,586077	-2,825428	-1,103400	-16,684242	13,075298	14,484433	0,065627	-0,024046	-0,043412	-2,340613	6,810589	1,588667	0,065627	-0,024046	-0,043412	-2,340613	6,810589	1,588667
11:10:17,26	0,176033	3,433990	-0,085988	0,243025	0,279985	0,029990	0,062466	-0,025871	-0,045682	-4,383389	1,730961	1,609309	-0,590944	-2,826949	-1,104570	-16,747753	13,057650	14,518082	0,062466	-0,025871	-0,045682	-2,352541	6,634573	1,609309	0,062466	-0,025871	-0,045682	-2,352541	6,634573	1,609309
11:10:17,31	0,176033	3,433990	-0,085988	0,243025	0,279985	0,029990	0,066217	-0,022416	-0,046852	-4,156705	1,582129	1,642958	-0,585661	-2,825716	-1,101890	-16,770500	13,075978	14,474762	0,062508	-0,026374	-0,044172	-2,296658	6,710708	1,599638	0,062508	-0,026374	-0,044172	-2,296658	6,710708	1,599638
11:10:17,36	0,176033	3,433990	-0,085988	0,243025	0,279985	0,029990	0,062508	-0,026374	-0,044172	-4,367031	1,803858	1,599638	-0,586912	-2,824619	-1,103075	-16,787968	13,042249	14,469683	0,062183	-0,024742	-0,045357	-2,301957	6,700359	1,594559	0,062183	-0,024742	-0,045357	-2,301957	6,700359	1,594559
11:10:17,41	0,176033	3,433990	-0,085988	0,243025	0,279985	0,029990	0,062183	-0,024742	-0,045357	-4,244231	1,819019	1,594559	-0,586325	-2,826784	-1,103054	-16,798032	13,059225	14,489479	0,062183	-0,024742	-0,045357	-2,301957	6,700359	1,594559	0,062183	-0,024742	-0,045357	-2,301957	6,700359	1,594559
11:10:17,46	0,176033	3,433990	-0,085988	0,243025	0,279985	0,029990	0,063764	-0,026334	-0,045336	-4,336654	1,753993	1,614355	-0,588566	-2,828494	-1,101108	-16,777646	13,125042	14,475017	0,063764	-0,026334	-0,045336	-2,269455	6,759469	1,614355	0,063764	-0,026334	-0,045336	-2,269455	6,759469	1,614355
11:10:17,51	0,176033	3,433990	-0,085988	0,243025	0,279985	0,029990	0,064834	-0,022246	-0,044589	-4,165044	1,716112	1,585659	-0,590400	-2,825666	-1,102307	-16,792914	13,103571	14,460783	0,064834	-0,022246	-0,044589	-2,418749	6,805554	1,585659	0,064834	-0,022246	-0,044589	-2,418749	6,805554	1,585659
11:10:17,56	0,176033	3,433990	-0,085988	0,243025	0,279985	0,029990	0,064834	-0,022246	-0,044589	-4,165044	1,716112	1,585659	-0,583853	-2,827371	-1,100725	-16,760994	13,077870	14,454702	0,064834	-0,022246	-0,044589	-2,418749	6,805554	1,585659	0,064834	-0,022246	-0,044589	-2,418749	6,805554	1,585659
11:10:17,61	0,176033	3,433990	-0,085988	0,243025	0,279985	0,029990	0,063037	-0,028768	-0,043007	-4,497899	1,769053	1,579578	-0,589269	-2,825286	-1,100354	-16,802290	13,065919	14,478117	0,063939	-0,023035	-0,042636	-2,360527	6,771145	1,602993	0,063939	-0,023035	-0,042636	-2,360527	6,771145	1,602993
11:10:17,66	0,176033	3,433990	-0,085988	0,243025	0,279985	0,029990	0,063939	-0,023035	-0,042636	-4,168813	1,751919	1,602993	-0,591607	-2,828738	-1,101127	-16,800911	13,060427	14,467791	0,063939	-0,023035	-0,042636	-2,360527	6,771145	1,602993	0,063939	-0,023035	-0,042636	-2,360527	6,771145	1,602993
11:10:17,71	0,176033	3,433990	-0,085988	0,243025	0,279985	0,029990	0,064061	-0,025156	-0,040309	-4,264167	1,736333	1,586607	-0,587493	-2,826452	-1,098027	-16,801721	13,048366	14,461731	0,064061	-0,025156	-0,040309	-2,289415	6,765095	1,586607	0,064061	-0,025156	-0,040309	-2,289415	6,765095	1,586607
11:10:17,76	0,176033	3,433990	-0,085988	0,243025	0,279985	0,029990	0,064061	-0,025156	-0,040309	-4,264167	1,736333	1,586607	-0,590870	-2,829854	-1,099938	-16,737868	13,057827	14,451763	0,068695	-0,023933	-0,042220	-2,361953	6,837349	1,576639	0,068695	-0,023933	-0,042220	-2,361953	6,837349	1,576639
11:10:17,81	0,176033	3,433990	-0,085988	0,243025	0,279985	0,029990	0,068695	-0,023933	-0,042220	-4,240674	1,444755	1,576639	-0,585598	-2,827207	-1,101466	-16,737559	13,059873	14,492820	0,063767	-0,027175	-0,043748	-2,277960	6,707500	1,617696	0,063767	-0,027175	-0,043748	-2,277960	6,707500	1,617696
11:10:17,86	0,176033	3,433990	-0,085988	0,243025	0,279985	0,029990	0,063767	-0,027175	-0,043748	-4,411195	1,701791	1,617696	-0,585086	-2,827565	-1,103803	-16,761900	13,037749	14,498663	0,063767	-0,027175	-0,043748	-2,277960	6,707500	1,617696	0,063767	-0,027175	-0,043748	-2,277960	6,707500	1,617696
11:10:17,91	0,176033	3,433990	-0,085988	0,243025	0,279985	0,029990	0,063822	-0,027797	-0,046085	-4,412209	1,708956	1,623539	-0,591564	-2,824623	-1,101897	-16,770976	13,073159	14,483513	0,063822	-0,027797	-0,046085	-2,230147	6,718973	1,623539	0,063822	-0,027797	-0,046085	-2,230147	6,718973	1,623539
11:10:17,96	0,176033	3,433990	-0,085988	0,243025	0,279985	0,029990	0,064513	-0,020716	-0,044179	-4,070132	1,698594	1,608389	-0,589824	-2,823883	-1,100744	-16,772998	13,036010	14,467517	0,064513	-0,020716	-0,044179	-2,443918	6,762847	1,608389	0,064513	-0,020716	-0,044179	-2,443918	6,762847	1,608389
11:10:18,01	0,176033	3,433990	-0,085988	0,243025	0,279985	0,029990	0,063002	-0,021853	-0,043026	-4,096051	1,760333	1,592393	-0,591669	-2,827025	-1,101528	-16,809870	13,018161	14,467016	0,063002	-0,021853	-0,043026	-2,380616	6,705986	1,592393	0,063002	-0,021853	-0,043026	-2,380616	6,705986	1,592393
11:10:18,06	0,176033	3,433990	-0,085988	0,243025	0,279985	0,029990	0,066646	-0,021826	-0,043810	-4,060768	1,593873	1,591892	-0,590344	-2,829497	-1,100707	-16,759006	13,048707	14,476525	0,068124	-0,024209	-0,042989	-2,336155	6,835950	1,601401	0,068124	-0,024209	-0,042989	-2,336155	6,835950	1,601401
11:10:18,11	0,176033	3,433990	-0,085988	0,243025	0,279985	0,029990	0,068124	-0,024209	-0,042989	-4,236593	1,488220	1,601401	-0,589759	-2,829160	-1,100336	-16,763080	13,049270	14,457130	0,068124	-0,024209	-0,042989	-2,336155	6,835950	1,601401	0,068124	-0,024209	-0,042989	-2,336155	6,835950	1,601401
11:10:18,16	0,176033	3,433990	-0,085988	0,243025	0,279985	0,029990	0,067539	-0,024548	-0,042618	-4,252651	1,522423	1,582006	-0,589242	-2,828153	-1,104220	-16,775616	13,023797	14,473580	0,066408	-0,024492	-0,046502	-2,298791	6,792408	1,598456	0,066408	-0,024492	-0,046502	-2,298791	6,792408	1,598456
11:10:18,21	0,176033	3,433990	-0,085988	0,243025	0,279985	0,029990	0,066408	-0,024492	-0,046502	-4,221403	1,579377	1,598456	-0,586938	-2,826363	-1,103431	-16,807586	13,068364	14,514281	0,066408	-0,024492	-0,046502	-2,298791	6,792408	1,598456	0,066408	-0,024492	-0,046502	-2,298791	6,792408	1,598456
11:10:18,26	0,176033	3,433990	-0,085988	0,243025	0,279985	0,029990	0,063706	-0,025592	-0,045713	-4,301247	1,769837	1,639157	-0,593923	-2,828381	-1,100716	-16,770735	13,035326	14,485460	0,063706	-0,025592	-0,045713	-2,292236	6,770783	1,639157	0,063706	-0,025592	-0,045713	-2,292236	6,770783	1,639157
11:10:18,31	0,176033	3,433990	-0,085988	0,243025	0,279985	0,029990	0,068946	-0,020552	-0,042998	-4,028958	1,448933	1,610336	-0,592231	-2,826569	-1,101919	-16,802221	13,036972	14,462904	0,068946	-0,020552	-0,042998	-2,415621	6,861206	1,610336	0,068946	-0,020552	-0,042998	-2,415621	6,861206	1,610336
11:10:18,36	0,176033	3,433990	-0,085988	0,243025	0,279985	0,029990	0,066532	-0,021112	-0,044201	-4,043737	1,602580	1,587780	-0,587418	-2,827225	-1,100715	-16,754264	13,025631	14,471740	0,066532	-0,021112	-0,044201	-2,386476	6,825310	1,587780	0,066532	-0,021112	-0,044201	-2,386476	6,825310	1,587780
11:10:18,41	0,176033	3,433990	-0,085988	0,243025	0,279985	0,029990	0,064692	-0,025608	-0,042997	-4,291684	1,651014	1,596615	-0,590422	-2,827415	-1,101143	-16,794828	13,055034	14,448586	0,066360	-0,023101	-0,043425	-2,353106	6,823386	1,573462	0,066360	-0,023101	-0,043425	-2,353106	6,823386	1,573462
11:10:18,46	0,176033	3,433990	-0,085988	0,243025	0,279985	0,029990	0,066360	-0,023101	-0,043425	-4,166503	1,614144	1,573462	-0,591526	-2,827660	-1,100349	-16,756065	13,037632	14,446920	0,066360	-0,023101	-0,043425	-2,353106	6,823386	1,573462	0,066360	-0,023101	-0,043425	-2,353106	6,823386	1,573462
11:10:18,51	0,176033	3,433990	-0,085988	0,243025	0,279985	0,029990	0,067123	-0,022267	-0,042631	-4,127490	1,532171	1,571796	-0,589255	-2,823973	-1,103087	-16,784969	13,052762	14,459997	0,067123	-0,022267	-0,042631	-2,379495	6,801348	1,571796	0,067123	-0,022267	-0,042631	-2,379495	6,801348	1,571796
11:10:18,56	0,176033	3,433990	-0,085988	0,243025	0,279985	0,029990	0,062796	-0,022390	-0,045369	-4,132538	1,789809	1,584873	-0,595153	-2,826911	-1,101528	-16,798093	13,053460	14,467441	0,068288	-0,018752	-0,043810	-2,465350	6,876532	1,592317	0,068288	-0,018752	-0,043810	-2,465350	6,876532	1,592317
11:10:18,61	0,176033	3,433990	-0,085988	0,243025	0,279985	0,029990	0,068288	-0,018752	-0,043810	-3,937377	1,515901	1,592317	-0,586774	-2,825447	-1,101105	-16,729246	13,039069	14,462835	0,068288	-0,018752	-0,043810	-2,465350	6,876532	1,592317	0,068288	-0,018752	-0,043810	-2,465350	6,876532	1,592317
11:10:18,66	0,176033	3,433990	-0,085988	0,243025	0,279985	0,029990	0,062832	-0,025276	-0,043387	-4,298595	1,732833	1,587711	-0,589109	-2,826793	-1,100722	-16,729657	13,052949	14,452757	0,062832	-0,025276	-0,043387	-2,314419	6,665109	1,587711	0,062832	-0,025276	-0,043387	-2,314419	6,665109	1,587711
11:10:18,71	0,176033	3,433990	-0,085988	0,243025	0,279985	0,029990	0,065164	-0,023927	-0,043004	-4,240246	1,618820	1,577633	-0,590339	-2,828556	-1,100342	-16,742961	13,003195	14,440905	0,065164	-0,023927	-0,043004	-2,361991	6,734227	1,577633	0,065164	-0,023927	-0,043004	-2,361991	6,734227	1,577633
11:10:18,77	0,176033	3,433990	-0,085988	0,243025	0,279985	0,029990	0,067306	-0,023743	-0,042624	-4,180966	1,494120	1,565781	-0,587439	-2,825531	-1,101886	-16,769551	13,064448	14,483791	0,067306	-0,023743	-0,042624	-2,317112	6,777615	1,565781	0,067306	-0,023743	-0,042624	-2,317112	6,777615	1,565781
11:10:18,82	0,176033	3,433990	-0,085988	0,243025	0,279985	0,029990	0,063236	-0,024743	-0,044168	-4,272680	1,759376	1,608667	-0,588566	-2,826228	-1,101880	-16,750026	13,069754	14,478613	0,063236	-0,024743	-0,044168	-2,330383	6,723433	1,608667	0,063236	-0,024743	-0,044168	-2,330383	6,723433	1,608667
11:10:18,87	0,176033	3,433990	-0,085988	0,243025	0,279985	0,029990	0,064404	-0,024115	-0,044162	-4,254405	1,684424	1,603489	-0,585934	-2,833914	-1,102666	-16,869538	12,943517	14,490126	0,064404	-0,024115	-0,044162	-2,361371	6,740108	1,603489	0,064404	-0,024115	-0,044162	-2,361371	6,740108	1,603489
11:10:18,92	0,176033	3,433990	-0,085988	0,243025	0,279985	0,029990	0,069743	-0,030237	-0,044948	-4,403667	1,447142	1,615002	-0,522642	-2,836576	-1,074125	-17,324152	9,828382	14,833943	0,069743	-0,030237	-0,044948	-2,030059	6,921992	1,615002	0,069743	-0,030237	-0,044948	-2,030059	6,921992	1,615002
11:10:18,97	0,176033	3,433990	-0,085988	0,243025	0,279985	0,029990	0,040403	-0,086380	-0,016407	-4,398027	1,808955	1,958818	-0,575415	-2,819143	-1,052298	-16,380096	12,862752	14,552773	0,040403	-0,086380	-0,016407	2,382832	4,980624	1,958818	0,040403	-0,086380	-0,016407	2,382832	4,980624	1,958818
11:10:19,02	0,176033	3,433990	-0,085988	0,243025	0,279985	0,029990	0,024460	-0,015678	-0,013168	-4,584890	2,014601	1,537363	-0,575900	-2,787418	-1,070886	-14,852592	12,862453	14,412487	0,024460	-0,015678	-0,013168	-3,354130	3,934734	1,537363	0,024460	-0,015678	-0,013168	-3,354130	3,934734	1,537363
11:10:19,07	0,175992	3,433975	-0,085972	0,293009	0,279981	0,030014	0,024460	-0,015678	-0,013168	-4,584890	2,014601	1,537363	-0,576364	-2,807128	-1,076536	-15,617085	12,764532	14,490319	0,024460	-0,015678	-0,013168	-3,354130	3,934734	1,537363	0,024460	-0,015678	-0,013168	-3,354130	3,934734	1,537363
11:10:19,12	0,175992	3,433975	-0,085972	0,293009	0,279981	0,030014	0,041761	-0,025132	-0,018818	-4,609442	1,728048	1,615195	-0,577009	-2,810667	-1,083527	-15,633465	12,747730	14,488721	0,045149	-0,026343	-0,025809	-2,581731	5,101872	1,613597	0,045149	-0,026343	-0,025809	-2,581731	5,101872	1,613597
11:10:19,17	0,175992	3,433975	-0,085972	0,293009	0,279981	0,030014	0,045149	-0,026343	-0,025809	-4,649656	1,557695	1,613597	-0,574675	-2,807886	-1,079677	-15,654730	12,769511	14,463885	0,045149	-0,026343	-0,025809	-2,581731	5,101872	1,613597	0,045149	-0,026343	-0,025809	-2,581731	5,101872	1,613597
11:10:19,22	0,175992	3,433975	-0,085972	0,293009	0,279981	0,030014	0,041574	-0,026974	-0,021959	-4,690690	1,772910	1,588761	-0,574612	-2,805714	-1,080826	-15,622378	12,788828	14,479739	0,039661	-0,025942	-0,023108	-2,633490	4,967405	1,604615	0,039661	-0,025942	-0,023108	-2,633490	4,967405	1,604615
11:10:19,27	0,175992	3,433975	-0,085972	0,293009	0,279981	0,030014	0,039661	-0,025942	-0,023108	-4,669945	1,853986	1,604615	-0,575171	-2,811536	-1,080416	-15,620440	12,775582	14,473240	0,039661	-0,025942	-0,023108	-2,633490	4,967405	1,604615	0,039661	-0,025942	-0,023108	-2,633490	4,967405	1,604615
11:10:19,32	0,175992	3,433975	-0,085972	0,293009	0,279981	0,030014	0,044982	-0,028369	-0,022698	-4,785639	1,569012	1,598116	-0,578257	-2,805950	-1,080064	-15,668574	12,772323	14,493092	0,044982	-0,028369	-0,022698	-2,558676	5,100100	1,598116	0,044982	-0,028369	-0,022698	-2,558676	5,100100	1,598116
11:10:19,37	0,175992	3,433975	-0,085972	0,293009	0,279981	0,030014	0,041688	-0,022903	-0,022346	-4,474538	1,780363	1,617968	-0,570616	-2,811140	-1,082343	-15,629330	12,611713	14,494326	0,041688	-0,022903	-0,022346	-2,676625	5,052860	1,617968	0,041688	-0,022903	-0,022346	-2,676625	5,052860	1,617968
11:10:19,42	0,175992	3,433975	-0,085972	0,293009	0,279981	0,030014	0,042362	-0,032115	-0,024625	-4,834099	1,631023	1,619202	-0,512293	-2,834775	-1,055949	-16,815001	9,546404	14,902731	0,042362	-0,032115	-0,024625	-2,313034	4,956431	1,619202	0,042362	-0,032115	-0,024625	-2,313034	4,956431	1,619202
11:10:19,47	0,175992	3,433975	-0,085972	0,293009	0,279981	0,030014	0,033669	-0,094442	0,001769	-4,827633	1,577219	2,027607	-0,557840	-2,800416	-1,049007	-15,009201	12,085486	14,541823	0,033669	-0,094442	0,001769	2,586102	4,220235	2,027607	0,033669	-0,094442	0,001769	2,586102	4,220235	2,027607
11:10:19,52	0,175992	3,433975	-0,085972	0,293009	0,279981	0,030014	0,026687	-0,037819	0,008711	-4,984999	1,645962	1,666699	-0,563583	-2,787965	-1,079202	-14,526593	12,718617	14,498850	0,026687	-0,037819	0,008711	-2,016239	3,740883	1,666699	0,026687	-0,037819	0,008711	-2,016239	3,740883	1,666699
11:10:19,57	0,175981	3,434050	-0,085960	0,342994	0,279993	0,030009	0,018776	-0,026619	-0,021483	-5,192247	1,955967	1,623725	-0,561845	-2,808895	-1,080292	-15,421619	12,727016	14,506177	0,036032	-0,038589	-0,022574	-2,345194	4,666455	1,631053	0,036032	-0,038589	-0,022574	-2,345194	4,666455	1,631053
11:10:19,62	0,175981	3,434050	-0,085960	0,342994	0,279993	0,030009	0,036032	-0,038589	-0,022574	-5,374435	1,837950	1,631053	-0,567796	-2,812295	-1,083018	-15,454099	12,730872	14,511605	0,036032	-0,038589	-0,022574	-2,345194	4,666455	1,631053	0,036032	-0,038589	-0,022574	-2,345194	4,666455	1,631053
11:10:19,67	0,175981	3,434050	-0,085960	0,342994	0,279993	0,030009	0,041952	-0,035136	-0,025300	-5,181952	1,560153	1,636480	-0,571867	-2,808704	-1,081846	-15,426336	12,749212	14,530404	0,041952	-0,035136	-0,025300	-2,423812	4,853398	1,636480	0,041952	-0,035136	-0,025300	-2,423812	4,853398	1,636480
11:10:19,72	0,175981	3,434050	-0,085960	0,342994	0,279993	0,030009	0,037606	-0,035439	-0,027626	-5,235859	1,756794	1,634137	-0,565360	-2,808683	-1,085344	-15,409592	12,749204	14,509262	0,037606	-0,035439	-0,027626	-2,453901	4,708837	1,634137	0,037606	-0,035439	-0,027626	-2,453901	4,708837	1,634137
11:10:19,77	0,175981	3,434050	-0,085960	0,342994	0,279993	0,030009	0,037606	-0,035439	-0,027626	-5,235859	1,756794	1,634137	-0,562479	-2,809846	-1,084568	-15,431754	12,713387	14,508195	0,037606	-0,035439	-0,027626	-2,453901	4,708837	1,634137	0,037606	-0,035439	-0,027626	-2,453901	4,708837	1,634137
11:10:19,82	0,175981	3,434050	-0,085960	0,342994	0,279993	0,030009	0,037172	-0,038516	-0,026850	-5,353751	1,780604	1,633071	-0,566670	-2,806066	-1,086164	-15,459915	12,738109	14,500394	0,037172	-0,038516	-0,026850	-2,330268	4,698642	1,633071	0,037172	-0,038516	-0,026850	-2,330268	4,698642	1,633071
11:10:19,87	0,175981	3,434050	-0,085960	0,342994	0,279993	0,030009	0,035994	-0,032996	-0,028446	-5,074051	1,878614	1,625270	-0,565463	-2,809329	-1,086519	-15,452259	12,739514	14,519681	0,035994	-0,032996	-0,028446	-2,483872	4,704172	1,625270	0,035994	-0,032996	-0,028446	-2,483872	4,704172	1,625270
11:10:19,92	0,175981	3,434050	-0,085960	0,342994	0,279993	0,030009	0,038217	-0,035673	-0,028801	-5,218323	1,757128	1,644557	-0,566038	-2,805816	-1,083054	-15,447299	12,742007	14,493798	0,035462	-0,033419	-0,025336	-2,482357	4,681090	1,618674	0,035462	-0,033419	-0,025336	-2,482357	4,681090	1,618674
11:10:19,97	0,175981	3,434050	-0,085960	0,342994	0,279993	0,030009	0,035462	-0,033419	-0,025336	-5,105711	1,897317	1,618674	-0,567834	-2,805693	-1,083417	-15,446666	12,717546	14,531698	0,036253	-0,031801	-0,025699	-2,504352	4,689282	1,656573	0,036253	-0,031801	-0,025699	-2,504352	4,689282	1,656573
11:10:20,02	0,175981	3,434050	-0,085960	0,342994	0,279993	0,030009	0,036253	-0,031801	-0,025699	-5,000735	1,843385	1,656573	-0,570208	-2,806542	-1,083835	-15,455957	12,705395	14,497206	0,038176	-0,030171	-0,026117	-2,532389	4,742204	1,622082	0,038176	-0,030171	-0,026117	-2,532389	4,742204	1,622082
11:10:20,07	0,175981	3,434050	-0,085960	0,342994	0,279993	0,030009	0,038176	-0,030171	-0,026117	-4,900784	1,745379	1,622082	-0,563043	-2,808181	-1,081838	-15,424151	12,729008	14,526486	0,038176	-0,030171	-0,026117	-2,532389	4,742204	1,622082	0,038176	-0,030171	-0,026117	-2,532389	4,742204	1,622082
11:10:20,12	0,175981	3,434050	-0,085960	0,342994	0,279993	0,030009	0,036013	-0,037195	-0,024120	-5,302410	1,842114	1,651362	-0,569601	-2,812157	-1,082995	-15,459066	12,709666	14,549432	0,042735	-0,033504	-0,025276	-2,446206	4,867835	1,674308	0,042735	-0,033504	-0,025276	-2,446206	4,867835	1,674308
11:10:20,17	0,175981	3,434050	-0,085960	0,342994	0,279993	0,030009	0,042735	-0,033504	-0,025276	-5,076250	1,513157	1,674308	-0,564808	-2,808842	-1,083009	-15,438789	12,775866	14,528447	0,037468	-0,035997	-0,025291	-2,447600	4,743809	1,653323	0,037468	-0,035997	-0,025291	-2,447600	4,743809	1,653323
11:10:20,22	0,175981	3,434050	-0,085960	0,342994	0,279993	0,030009	0,037468	-0,035997	-0,025291	-5,273378	1,802563	1,653323	-0,570185	-2,808388	-1,083440	-15,458826	12,728214	14,497456	0,037468	-0,035997	-0,025291	-2,447600	4,743809	1,653323	0,037468	-0,035997	-0,025291	-2,447600	4,743809	1,653323
11:10:20,27	0,175981	3,434050	-0,085960	0,342994	0,279993	0,030009	0,039763	-0,031114	-0,025722	-4,968145	1,676742	1,622332	-0,563111	-2,808020	-1,084970	-15,451902	12,732150	14,514255	0,039763	-0,031114	-0,025722	-2,525728	4,798157	1,622332	0,039763	-0,031114	-0,025722	-2,525728	4,798157	1,622332
11:10:20,32	0,175981	3,434050	-0,085960	0,342994	0,279993	0,030009	0,035907	-0,037056	-0,027252	-5,284006	1,873238	1,639131	-0,564817	-2,809636	-1,084574	-15,436619	12,753134	14,509149	0,035907	-0,037056	-0,027252	-2,375132	4,691937	1,639131	0,035907	-0,037056	-0,027252	-2,375132	4,691937	1,639131
11:10:20,37	0,175981	3,434050	-0,085960	0,342994	0,279993	0,030009	0,038160	-0,036386	-0,026856	-5,274976	1,753355	1,634025	-0,568416	-2,808652	-1,086911	-15,443235	12,710508	14,518488	0,038160	-0,036386	-0,026856	-2,418704	4,748892	1,634025	0,038160	-0,036386	-0,026856	-2,418704	4,748892	1,634025
11:10:20,42	0,175981	3,434050	-0,085960	0,342994	0,279993	0,030009	0,039107	-0,032778	-0,029193	-5,047133	1,688496	1,643364	-0,568414	-2,806685	-1,082649	-15,451135	12,726728	14,516788	0,039107	-0,032778	-0,029193	-2,474095	4,758418	1,643364	0,039107	-0,032778	-0,029193	-2,474095	4,758418	1,643364
11:10:20,47	0,175981	3,434050	-0,085960	0,342994	0,279993	0,030009	0,037402	-0,031796	-0,024931	-5,006172	1,792109	1,641664	-0,567218	-2,808840	-1,086129	-15,455828	12,770143	14,529921	0,038671	-0,033908	-0,028411	-2,489480	4,787576	1,654797	0,038671	-0,033908	-0,028411	-2,489480	4,787576	1,654797
11:10:20,52	0,175981	3,434050	-0,085960	0,342994	0,279993	0,030009	0,038671	-0,033908	-0,028411	-5,151279	1,751916	1,654797	-0,563101	-2,806133	-1,083421	-15,443173	12,725594	14,513294	0,038671	-0,033908	-0,028411	-2,489480	4,787576	1,654797	0,038671	-0,033908	-0,028411	-2,489480	4,787576	1,654797
11:10:20,57	0,175981	3,434050	-0,085960	0,342994	0,279993	0,030009	0,034269	-0,036121	-0,025702	-5,234085	1,947601	1,638170	-0,565396	-2,808329	-1,083415	-15,418983	12,716789	14,497502	0,037318	-0,035232	-0,025697	-2,426626	4,693131	1,622378	0,037318	-0,035232	-0,025697	-2,426626	4,693131	1,622378
11:10:20,62	0,175981	3,434050	-0,085960	0,342994	0,279993	0,030009	0,037318	-0,035232	-0,025697	-5,192314	1,763695	1,622378	-0,561334	-2,806356	-1,083378	-15,438753	12,727489	14,562007	0,033577	-0,037762	-0,025660	-2,358951	4,616486	1,686883	0,033577	-0,037762	-0,025660	-2,358951	4,616486	1,686883
11:10:20,67	0,175981	3,434050	-0,085960	0,342994	0,279993	0,030009	0,033577	-0,037762	-0,025660	-5,323278	1,980660	1,686883	-0,563760	-2,814825	-1,083799	-15,482480	12,676822	14,501272	0,033577	-0,037762	-0,025660	-2,358951	4,616486	1,686883	0,033577	-0,037762	-0,025660	-2,358951	4,616486	1,686883
11:10:20,72	0,175981	3,434050	-0,085960	0,342994	0,279993	0,030009	0,042125	-0,039896	-0,026081	-5,368489	1,548711	1,626148	-0,562498	-2,808864	-1,086916	-15,444558	12,742451	14,501139	0,042125	-0,039896	-0,026081	-2,236665	4,855536	1,626148	0,042125	-0,039896	-0,026081	-2,236665	4,855536	1,626148
11:10:20,77	0,175981	3,434050	-0,085960	0,342994	0,279993	0,030009	0,036332	-0,038008	-0,029198	-5,346140	1,849951	1,626015	-0,566007	-2,812571	-1,085745	-15,438418	12,719601	14,488784	0,036332	-0,038008	-0,029198	-2,362479	4,701979	1,626015	0,036332	-0,038008	-0,029198	-2,362479	4,701979	1,626015
11:10:20,82	0,175981	3,434050	-0,085960	0,342994	0,279993	0,030009	0,041297	-0,036823	-0,028027	-5,267757	1,575013	1,613660	-0,567904	-2,806902	-1,085377	-15,480622	12,720805	14,523462	0,041297	-0,036823	-0,028027	-2,377186	4,816818	1,613660	0,041297	-0,036823	-0,028027	-2,377186	4,816818	1,613660
11:10:20,87	0,175981	3,434050	-0,085960	0,342994	0,279993	0,030009	0,037336	-0,032346	-0,027659	-5,014905	1,818156	1,648338	-0,569069	-2,809046	-1,084228	-15,484502	12,716463	14,493073	0,039775	-0,032409	-0,026510	-2,468387	4,814824	1,617949	0,039775	-0,032409	-0,026510	-2,468387	4,814824	1,617949
11:10:20,92	0,175981	3,434050	-0,085960	0,342994	0,279993	0,030009	0,039775	-0,032409	-0,026510	-5,012490	1,692500	1,617949	-0,569634	-2,808887	-1,082638	-15,466705	12,702976	14,530178	0,039775	-0,032409	-0,026510	-2,468387	4,814824	1,617949	0,039775	-0,032409	-0,026510	-2,468387	4,814824	1,617949
11:10:20,97	0,175981	3,434050	-0,085960	0,342994	0,279993	0,030009	0,039920	-0,031840	-0,024920	-4,980122	1,662805	1,655054	-0,564867	-2,813724	-1,084147	-15,460957	12,737240	14,551621	0,041726	-0,038386	-0,026428	-2,339752	4,856516	1,676497	0,041726	-0,038386	-0,026428	-2,339752	4,856516	1,676497
11:10:21,02	0,175981	3,434050	-0,085960	0,342994	0,279993	0,030009	0,041726	-0,038386	-0,026428	-5,353079	1,581063	1,676497	-0,569098	-2,810497	-1,084199	-15,491109	12,697144	14,526201	0,041726	-0,038386	-0,026428	-2,339752	4,856516	1,676497	0,041726	-0,038386	-0,026428	-2,339752	4,856516	1,676497
11:10:21,07	0,175981	3,434050	-0,085960	0,342994	0,279993	0,030009	0,041046	-0,033109	-0,026481	-5,028868	1,622475	1,651077	-0,565508	-2,810750	-1,085719	-15,470067	12,726705	14,552665	0,041046	-0,033109	-0,026481	-2,429796	4,844566	1,651077	0,041046	-0,033109	-0,026481	-2,429796	4,844566	1,651077
11:10:21,12	0,175981	3,434050	-0,085960	0,342994	0,279993	0,030009	0,039470	-0,036345	-0,028001	-5,233248	1,700975	1,677540	-0,567242	-2,809555	-1,082616	-15,447130	12,692455	14,539631	0,039470	-0,036345	-0,028001	-2,380170	4,799365	1,677540	0,039470	-0,036345	-0,028001	-2,380170	4,799365	1,677540
11:10:21,17	0,175981	3,434050	-0,085960	0,342994	0,279993	0,030009	0,039302	-0,034245	-0,024898	-5,105864	1,672712	1,664507	-0,564862	-2,811169	-1,084195	-15,454739	12,727276	14,498351	0,039302	-0,034245	-0,024898	-2,417623	4,757927	1,664507	0,039302	-0,034245	-0,024898	-2,417623	4,757927	1,664507
11:10:21,22	0,175981	3,434050	-0,085960	0,342994	0,279993	0,030009	0,039510	-0,037113	-0,026477	-5,281353	1,685893	1,623227	-0,565469	-2,809316	-1,083793	-15,463515	12,752587	14,533094	0,039510	-0,037113	-0,026477	-2,367971	4,787442	1,623227	0,039510	-0,037113	-0,026477	-2,367971	4,787442	1,623227
11:10:21,27	0,175981	3,434050	-0,085960	0,342994	0,279993	0,030009	0,038208	-0,035661	-0,026075	-5,223373	1,773840	1,657969	-0,566578	-2,806702	-1,083808	-15,428828	12,757668	14,508879	0,036499	-0,033394	-0,026090	-2,505801	4,700414	1,633755	0,036499	-0,033394	-0,026090	-2,505801	4,700414	1,633755
11:10:21,32	0,175981	3,434050	-0,085960	0,342994	0,279993	0,030009	0,036499	-0,033394	-0,026090	-5,127241	1,835206	1,633755	-0,567623	-2,811870	-1,083391	-15,461760	12,736491	14,538832	0,036499	-0,033394	-0,026090	-2,505801	4,700414	1,633755	0,036499	-0,033394	-0,026090	-2,505801	4,700414	1,633755
11:10:21,37	0,175981	3,434050	-0,085960	0,342994	0,279993	0,030009	0,041498	-0,035073	-0,025673	-5,179743	1,593225	1,663708	-0,564848	-2,809784	-1,084965	-15,442847	12,730432	14,508697	0,041498	-0,035073	-0,025673	-2,426502	4,850801	1,663708	0,041498	-0,035073	-0,025673	-2,426502	4,850801	1,663708
11:10:21,42	0,175981	3,434050	-0,085960	0,342994	0,279993	0,030009	0,038304	-0,036433	-0,027247	-5,254662	1,739903	1,633572	-0,563616	-2,802622	-1,082247	-15,398699	12,718327	14,517167	0,031485	-0,033919	-0,024529	-2,472888	4,521779	1,642043	0,031485	-0,033919	-0,024529	-2,472888	4,521779	1,642043
11:10:21,47	0,175981	3,434050	-0,085960	0,342994	0,279993	0,030009	0,031485	-0,033919	-0,024529	-5,135523	2,050174	1,642043	-0,561445	-2,808271	-1,083832	-15,504054	12,734006	14,504718	0,031485	-0,033919	-0,024529	-2,472888	4,521779	1,642043	0,031485	-0,033919	-0,024529	-2,472888	4,521779	1,642043
11:10:21,52	0,175981	3,434050	-0,085960	0,342994	0,279993	0,030009	0,035292	-0,038624	-0,026114	-5,341088	1,951316	1,629594	-0,569053	-2,810945	-1,083433	-15,487599	12,732832	14,507402	0,035292	-0,038624	-0,026114	-2,309104	4,721731	1,629594	0,035292	-0,038624	-0,026114	-2,309104	4,721731	1,629594
11:10:21,58	0,175981	3,434050	-0,085960	0,342994	0,279993	0,030009	0,041411	-0,033372	-0,025715	-5,075212	1,618262	1,632278	-0,567282	-2,806026	-1,084194	-15,459547	12,708430	14,536902	0,040277	-0,034825	-0,024926	-2,422095	4,807782	1,626645	0,040277	-0,034825	-0,024926	-2,422095	4,807782	1,626645
11:10:21,63	0,175981	3,434050	-0,085960	0,342994	0,279993	0,030009	0,040277	-0,034825	-0,024926	-5,155849	1,646072	1,626645	-0,564266	-2,808372	-1,086125	-15,424913	12,688761	14,513039	0,040277	-0,034825	-0,024926	-2,422095	4,807782	1,626645	0,040277	-0,034825	-0,024926	-2,422095	4,807782	1,626645
11:10:21,68	0,175981	3,434050	-0,085960	0,342994	0,279993	0,030009	0,036789	-0,036231	-0,028407	-5,217033	1,782282	1,637914	-0,563411	-2,815789	-1,084221	-15,588918	12,661321	14,516579	0,036789	-0,036231	-0,028407	-2,372910	4,670255	1,637914	0,036789	-0,036231	-0,028407	-2,372910	4,670255	1,637914
11:10:21,73	0,175981	3,434050	-0,085960	0,342994	0,279993	0,030009	0,042786	-0,040681	-0,026503	-5,342657	1,598790	1,641455	-0,517734	-2,842319	-1,062693	-17,131449	10,235378	14,886491	0,042786	-0,040681	-0,026503	-2,149224	4,957469	1,641455	0,042786	-0,040681	-0,026503	-2,149224	4,957469	1,641455
11:10:21,78	0,175981	3,434050	-0,085960	0,342994	0,279993	0,030009	0,042923	-0,093503	-0,004975	-5,217208	1,714558	2,011367	-0,551888	-2,795842	-1,033614	-14,512765	12,278381	14,564312	0,042923	-0,093503	-0,004975	2,122753	5,084001	2,011367	0,042923	-0,093503	-0,004975	2,122753	5,084001	2,011367
11:10:21,83	0,175981	3,434050	-0,085960	0,342994	0,279993	0,030009	0,019750	-0,040686	0,024104	-5,549376	1,673219	1,689187	-0,562986	-2,790509	-1,066151	-14,015985	12,740941	14,466721	0,019750	-0,040686	0,024104	-2,355522	3,223568	1,689187	0,019750	-0,040686	0,024104	-2,355522	3,223568	1,689187
11:10:21,88	0,176019	3,433940	-0,085995	0,393028	0,279981	0,029990	0,020680	-0,028408	-0,008433	-5,559891	1,425902	1,591597	-0,555323	-2,802430	-1,072999	-14,842320	12,732117	14,570711	0,027173	-0,041005	-0,015281	-2,575239	3,932555	1,695587	0,027173	-0,041005	-0,015281	-2,575239	3,932555	1,695587
11:10:21,93	0,176019	3,433940	-0,085995	0,393028	0,279981	0,029990	0,027173	-0,041005	-0,015281	-5,794131	1,799483	1,695587	-0,554796	-2,799236	-1,074599	-14,867531	12,745435	14,543865	0,027173	-0,041005	-0,015281	-2,575239	3,932555	1,695587	0,027173	-0,041005	-0,015281	-2,575239	3,932555	1,695587
11:10:21,98	0,176019	3,433940	-0,085995	0,393028	0,279981	0,029990	0,024143	-0,039865	-0,016881	-5,733763	1,985542	1,668741	-0,555889	-2,799743	-1,074586	-14,812735	12,692319	14,526793	0,024143	-0,039865	-0,016881	-2,604386	3,880748	1,668741	0,024143	-0,039865	-0,016881	-2,604386	3,880748	1,668741
11:10:22,03	0,176019	3,433940	-0,085995	0,393028	0,279981	0,029990	0,025129	-0,039171	-0,016867	-5,679106	1,860250	1,651668	-0,559078	-2,800522	-1,071519	-14,884858	12,678540	14,514870	0,025129	-0,039171	-0,016867	-2,604159	3,832868	1,651668	0,025129	-0,039171	-0,016867	-2,604159	3,832868	1,651668
11:10:22,08	0,176019	3,433940	-0,085995	0,393028	0,279981	0,029990	0,027397	-0,036800	-0,013801	-5,507778	1,797865	1,639746	-0,558905	-2,802689	-1,073811	-14,860198	12,712245	14,541024	0,029188	-0,038032	-0,016093	-2,627869	3,991494	1,665900	0,029188	-0,038032	-0,016093	-2,627869	3,991494	1,665900
11:10:22,13	0,176019	3,433940	-0,085995	0,393028	0,279981	0,029990	0,029188	-0,038032	-0,016093	-5,613397	1,700258	1,665900	-0,555944	-2,806339	-1,075746	-14,854203	12,692670	14,522103	0,030868	-0,042422	-0,018028	-2,497595	4,021042	1,646979	0,030868	-0,042422	-0,018028	-2,497595	4,021042	1,646979
11:10:22,18	0,176019	3,433940	-0,085995	0,393028	0,279981	0,029990	0,030868	-0,042422	-0,018028	-5,827693	1,597903	1,646979	-0,550884	-2,801340	-1,068745	-14,869406	12,425625	14,554667	0,030868	-0,042422	-0,018028	-2,497595	4,021042	1,646979	0,030868	-0,042422	-0,018028	-2,497595	4,021042	1,646979
11:10:22,23	0,176019	3,433940	-0,085995	0,393028	0,279981	0,029990	0,024009	-0,044304	-0,011027	-5,686725	1,834239	1,679543	-0,492089	-2,820445	-1,031507	-15,967518	9,684502	14,884344	0,024009	-0,044304	-0,011027	-2,208834	3,718910	1,679543	0,024009	-0,044304	-0,011027	-2,208834	3,718910	1,679543
11:10:22,28	0,176019	3,433940	-0,085995	0,393028	0,279981	0,029990	0,011157	-0,104774	0,026211	-5,908222	2,082961	2,009220	-0,535706	-2,780420	-1,035622	-13,745181	12,162467	14,583242	0,011157	-0,104774	0,026211	2,316556	2,958770	2,009220	0,011157	-0,104774	0,026211	2,316556	2,958770	2,009220
11:10:22,33	0,176019	3,433940	-0,085995	0,393028	0,279981	0,029990	-0,001698	-0,046989	0,022096	-6,160526	2,065772	1,708118	-0,551186	-2,774972	-1,039891	-13,462305	12,735173	14,483127	-0,001698	-0,046989	0,022096	-2,471908	1,932511	1,708118	-0,001698	-0,046989	0,022096	-2,471908	1,932511	1,708118
11:10:22,38	0,176018	3,434055	-0,085999	0,442987	0,279996	0,030000	0,001325	-0,030858	0,017827	-5,959165	1,949998	1,608003	-0,547842	-2,793979	-1,053807	-14,383119	12,696329	14,516953	0,001325	-0,030858	0,017827	-3,536777	2,053973	1,608003	0,001325	-0,030858	0,017827	-3,536777	2,053973	1,608003
11:10:22,43	0,176018	3,434055	-0,085999	0,442987	0,279996	0,030000	0,016113	-0,043258	0,003911	-6,109879	1,959025	1,641829	-0,546007	-2,795039	-1,052985	-14,348323	12,685273	14,544972	0,016113	-0,043258	0,003911	-2,714149	3,223892	1,641829	0,016113	-0,043258	0,003911	-2,714149	3,223892	1,641829
11:10:22,48	0,176018	3,434055	-0,085999	0,442987	0,279996	0,030000	0,016114	-0,045378	0,004733	-6,227935	1,923325	1,669848	-0,547311	-2,800394	-1,058800	-14,395550	12,651839	14,566285	0,016114	-0,045378	0,004733	-2,665797	3,188250	1,669848	0,016114	-0,045378	0,004733	-2,665797	3,188250	1,669848
11:10:22,53	0,176018	3,434055	-0,085999	0,442987	0,279996	0,030000	0,021403	-0,046926	-0,001082	-6,255873	1,672488	1,691161	-0,545406	-2,793006	-1,053378	-14,350712	12,727923	14,551852	0,014053	-0,044882	0,004340	-2,714676	3,157025	1,676728	0,014053	-0,044882	0,004340	-2,714676	3,157025	1,676728
11:10:22,58	0,176018	3,434055	-0,085999	0,442987	0,279996	0,030000	0,014053	-0,044882	0,004340	-6,237895	2,053895	1,676728	-0,551407	-2,794966	-1,052241	-14,393028	12,676643	14,538934	0,014053	-0,044882	0,004340	-2,714676	3,157025	1,676728	0,014053	-0,044882	0,004340	-2,714676	3,157025	1,676728
11:10:22,63	0,176018	3,434055	-0,085999	0,442987	0,279996	0,030000	0,018750	-0,040664	0,005477	-5,953024	1,820645	1,663810	-0,548437	-2,796978	-1,054176	-14,391173	12,695913	14,531235	0,019008	-0,044242	0,003542	-2,683673	3,307380	1,656111	0,019008	-0,044242	0,003542	-2,683673	3,307380	1,656111
11:10:22,68	0,176018	3,434055	-0,085999	0,442987	0,279996	0,030000	0,019008	-0,044242	0,003542	-6,156688	1,815247	1,656111	-0,546241	-2,791549	-1,057282	-14,429039	12,668848	14,587128	0,019008	-0,044242	0,003542	-2,683673	3,307380	1,656111	0,019008	-0,044242	0,003542	-2,683673	3,307380	1,656111
11:10:22,73	0,176018	3,434055	-0,085999	0,442987	0,279996	0,030000	0,013208	-0,043430	0,000436	-6,072088	2,136121	1,712004	-0,546763	-2,798043	-1,053763	-14,424415	12,671928	14,574295	0,019093	-0,046225	0,003955	-2,593742	3,326421	1,699170	0,019093	-0,046225	0,003955	-2,593742	3,326421	1,699170
11:10:22,78	0,176018	3,434055	-0,085999	0,442987	0,279996	0,030000	0,017431	-0,041267	0,003163	-5,992757	1,883428	1,684973	-0,550225	-2,794124	-1,054555	-14,383783	12,681009	14,560097	0,017431	-0,041267	0,003163	-2,753307	3,251723	1,684973	0,017431	-0,041267	0,003163	-2,753307	3,251723	1,684973
11:10:22,83	0,176018	3,434055	-0,085999	0,442987	0,279996	0,030000	0,017431	-0,041267	0,003163	-5,992757	1,883428	1,684973	-0,550849	-2,795941	-1,054947	-14,397600	12,661038	14,554615	0,019316	-0,041635	0,002771	-2,719338	3,303667	1,679491	0,019316	-0,041635	0,002771	-2,719338	3,303667	1,679491
11:10:22,88	0,176018	3,434055	-0,085999	0,442987	0,279996	0,030000	0,019316	-0,041635	0,002771	-5,987714	1,787364	1,679491	-0,553275	-2,791294	-1,058491	-14,410386	12,651758	14,532651	0,019316	-0,041635	0,002771	-2,719338	3,303667	1,679491	0,019316	-0,041635	0,002771	-2,719338	3,303667	1,679491
11:10:22,93	0,176018	3,434055	-0,085999	0,442987	0,279996	0,030000	0,016504	-0,037211	-0,000773	-5,743211	1,940004	1,657527	-0,544316	-2,795946	-1,053032	-14,392078	12,687076	14,502059	0,016053	-0,047295	0,004687	-2,594660	3,225436	1,626935	0,016053	-0,047295	0,004687	-2,594660	3,225436	1,626935
11:10:22,98	0,176018	3,434055	-0,085999	0,442987	0,279996	0,030000	0,016053	-0,047295	0,004687	-6,307344	1,965274	1,626935	-0,550335	-2,791274	-1,054985	-14,433235	12,697061	14,552095	0,015017	-0,039747	0,002733	-2,782757	3,238623	1,676971	0,015017	-0,039747	0,002733	-2,782757	3,238623	1,676971
11:10:23,03	0,176018	3,434055	-0,085999	0,442987	0,279996	0,030000	0,015017	-0,039747	0,002733	-5,902903	2,059771	1,676971	-0,548572	-2,793111	-1,053790	-14,430187	12,669848	14,574722	0,015017	-0,039747	0,002733	-2,782757	3,238623	1,676971	0,015017	-0,039747	0,002733	-2,782757	3,238623	1,676971
11:10:23,08	0,176018	3,434055	-0,085999	0,442987	0,279996	0,030000	0,015726	-0,042192	0,003928	-6,007988	2,006656	1,699598	-0,546774	-2,792706	-1,055374	-14,416986	12,668261	14,527419	0,015726	-0,042192	0,003928	-2,695928	3,241165	1,699598	0,015726	-0,042192	0,003928	-2,695928	3,241165	1,699598
11:10:23,13	0,176018	3,434055	-0,085999	0,442987	0,279996	0,030000	0,014477	-0,043546	0,002344	-6,083647	2,059417	1,652295	-0,544421	-2,792626	-1,053783	-14,416783	12,670775	14,570555	0,014477	-0,043546	0,002344	-2,665259	3,195822	1,652295	0,014477	-0,043546	0,002344	-2,665259	3,195822	1,652295
11:10:23,18	0,176018	3,434055	-0,085999	0,442987	0,279996	0,030000	0,013230	-0,045544	0,003935	-6,189830	2,125298	1,695430	-0,550300	-2,793552	-1,056506	-14,403812	12,654997	14,565574	0,013230	-0,045544	0,003935	-2,614588	3,163880	1,695430	0,013230	-0,045544	0,003935	-2,614588	3,163880	1,695430
11:10:23,23	0,176018	3,434055	-0,085999	0,442987	0,279996	0,030000	0,016973	-0,040916	0,001212	-5,941952	1,911582	1,690450	-0,543208	-2,796013	-1,052230	-14,415092	12,668925	14,545014	0,015557	-0,048288	0,005488	-2,541122	3,223155	1,669890	0,015557	-0,048288	0,005488	-2,541122	3,223155	1,669890
11:10:23,28	0,176018	3,434055	-0,085999	0,442987	0,279996	0,030000	0,015557	-0,048288	0,005488	-6,331747	2,001908	1,669890	-0,544980	-2,790839	-1,053806	-14,408668	12,692733	14,547131	0,011963	-0,044167	0,003912	-2,674170	3,134236	1,672007	0,011963	-0,044167	0,003912	-2,674170	3,134236	1,672007
11:10:23,33	0,176018	3,434055	-0,085999	0,442987	0,279996	0,030000	0,011963	-0,044167	0,003912	-6,141262	2,195171	1,672007	-0,543829	-2,794238	-1,056897	-14,412871	12,661623	14,552598	0,011963	-0,044167	0,003912	-2,674170	3,134236	1,672007	0,011963	-0,044167	0,003912	-2,674170	3,134236	1,672007
11:10:23,38	0,176018	3,434055	-0,085999	0,442987	0,279996	0,030000	0,014331	-0,046863	0,000821	-6,252420	2,060109	1,677474	-0,546802	-2,791915	-1,054216	-14,436129	12,687723	14,532493	0,014331	-0,046863	0,000821	-2,573679	3,185078	1,677474	0,014331	-0,046863	0,000821	-2,573679	3,185078	1,677474
11:10:23,43	0,176018	3,434055	-0,085999	0,442987	0,279996	0,030000	0,013805	-0,043127	0,003502	-6,069142	2,120621	1,657368	-0,549155	-2,791911	-1,056912	-14,424909	12,685288	14,562605	0,013805	-0,043127	0,003502	-2,683646	3,204348	1,657368	0,013805	-0,043127	0,003502	-2,683646	3,204348	1,657368
11:10:23,48	0,176018	3,434055	-0,085999	0,442987	0,279996	0,030000	0,014978	-0,041087	0,000806	-5,966558	2,048698	1,687481	-0,550305	-2,790729	-1,056138	-14,408029	12,677537	14,556843	0,014978	-0,041087	0,000806	-2,741211	3,224495	1,687481	0,014978	-0,041087	0,000806	-2,741211	3,224495	1,687481
11:10:23,53	0,176018	3,434055	-0,085999	0,442987	0,279996	0,030000	0,014530	-0,039500	0,001580	-5,885767	2,053540	1,681719	-0,546700	-2,794778	-1,054927	-14,381165	12,661957	14,569889	0,014530	-0,039500	0,001580	-2,784991	3,194108	1,681719	0,014530	-0,039500	0,001580	-2,784991	3,194108	1,681719
11:10:23,58	0,176018	3,434055	-0,085999	0,442987	0,279996	0,030000	0,016234	-0,044647	0,002791	-6,153321	1,933864	1,694765	-0,543809	-2,794239	-1,056881	-14,401584	12,661642	14,567012	0,016234	-0,044647	0,002791	-2,648550	3,208216	1,694765	0,016234	-0,044647	0,002791	-2,648550	3,208216	1,694765
11:10:23,63	0,176018	3,434055	-0,085999	0,442987	0,279996	0,030000	0,014321	-0,046881	0,000838	-6,259029	2,050829	1,691888	-0,549109	-2,796335	-1,052239	-14,416259	12,656441	14,543564	0,018786	-0,043339	0,005479	-2,660881	3,303495	1,668440	0,018786	-0,043339	0,005479	-2,660881	3,303495	1,668440
11:10:23,68	0,176018	3,434055	-0,085999	0,442987	0,279996	0,030000	0,018786	-0,043339	0,005479	-6,062993	1,828762	1,668440	-0,545618	-2,795938	-1,053388	-14,437561	12,679515	14,574955	0,018786	-0,043339	0,005479	-2,660881	3,303495	1,668440	0,018786	-0,043339	0,005479	-2,660881	3,303495	1,668440
11:10:23,73	0,176018	3,434055	-0,085999	0,442987	0,279996	0,030000	0,016697	-0,046164	0,004330	-6,219232	1,967382	1,699830	-0,548470	-2,796483	-1,053378	-14,394512	12,673260	14,564042	0,018595	-0,043967	0,004340	-2,669688	3,288008	1,688917	0,018595	-0,043967	0,004340	-2,669688	3,288008	1,688917
11:10:23,78	0,176018	3,434055	-0,085999	0,442987	0,279996	0,030000	0,018595	-0,043967	0,004340	-6,121070	1,828273	1,688917	-0,550911	-2,793856	-1,054991	-14,427736	12,670615	14,526487	0,017541	-0,040539	0,002727	-2,741622	3,287506	1,651363	0,017541	-0,040539	0,002727	-2,741622	3,287506	1,651363
11:10:23,83	0,176018	3,434055	-0,085999	0,442987	0,279996	0,030000	0,017541	-0,040539	0,002727	-5,923922	1,910573	1,651363	-0,546171	-2,796407	-1,054926	-14,411312	12,659436	14,579657	0,017541	-0,040539	0,002727	-2,741622	3,287506	1,651363	0,017541	-0,040539	0,002727	-2,741622	3,287506	1,651363
11:10:23,88	0,176018	3,434055	-0,085999	0,442987	0,279996	0,030000	0,017380	-0,045920	0,002792	-6,202273	1,899089	1,704533	-0,547418	-2,794767	-1,055357	-14,455016	12,700281	14,562324	0,017380	-0,045920	0,002792	-2,597552	3,263448	1,704533	0,017380	-0,045920	0,002792	-2,597552	3,263448	1,704533
11:10:23,93	0,176018	3,434055	-0,085999	0,442987	0,279996	0,030000	0,016583	-0,044019	0,002361	-6,116958	1,998812	1,687200	-0,547345	-2,796313	-1,053778	-14,422215	12,684185	14,565139	0,016583	-0,044019	0,002361	-2,661441	3,300595	1,687200	0,016583	-0,044019	0,002361	-2,661441	3,300595	1,687200
11:10:23,98	0,176018	3,434055	-0,085999	0,442987	0,279996	0,030000	0,017886	-0,044855	0,003940	-6,162885	1,894621	1,690015	-0,550941	-2,793229	-1,054595	-14,436219	12,664139	14,545594	0,017886	-0,044855	0,003940	-2,641751	3,298660	1,690015	0,017886	-0,044855	0,003940	-2,641751	3,298660	1,690015
11:10:24,03	0,176018	3,434055	-0,085999	0,442987	0,279996	0,030000	0,017013	-0,040200	0,003123	-5,896439	1,942110	1,670469	-0,546125	-2,795757	-1,054538	-14,391305	12,662628	14,569732	0,017013	-0,040200	0,003123	-2,740758	3,277637	1,670469	0,017013	-0,040200	0,003123	-2,740758	3,277637	1,670469
11:10:24,08	0,176018	3,434055	-0,085999	0,442987	0,279996	0,030000	0,016794	-0,045634	0,003180	-6,200190	1,913837	1,694608	-0,549666	-2,796454	-1,054572	-14,405673	12,678468	14,535777	0,019168	-0,042916	0,003146	-2,696450	3,315450	1,660653	0,019168	-0,042916	0,003146	-2,696450	3,315450	1,660653
11:10:24,13	0,176018	3,434055	-0,085999	0,442987	0,279996	0,030000	0,019168	-0,042916	0,003146	-6,065384	1,810772	1,660653	-0,547272	-2,795862	-1,056144	-14,380203	12,654779	14,497452	0,019168	-0,042916	0,003146	-2,696450	3,315450	1,660653	0,019168	-0,042916	0,003146	-2,696450	3,315450	1,660653
11:10:24,19	0,176018	3,434055	-0,085999	0,442987	0,279996	0,030000	0,017459	-0,044693	0,001574	-6,150005	1,865724	1,622328	-0,546740	-2,790792	-1,053019	-14,396887	12,668253	14,555140	0,017459	-0,044693	0,001574	-2,641581	3,236266	1,622328	0,017459	-0,044693	0,001574	-2,641581	3,236266	1,622328
11:10:24,24	0,176018	3,434055	-0,085999	0,442987	0,279996	0,030000	0,012802	-0,042619	0,004699	-6,045489	2,129092	1,680016	-0,546125	-2,798576	-1,054531	-14,392688	12,643320	14,563860	0,012802	-0,042619	0,004699	-2,699866	3,134031	1,680016	0,012802	-0,042619	0,004699	-2,699866	3,134031	1,680016
11:10:24,29	0,176018	3,434055	-0,085999	0,442987	0,279996	0,030000	0,019235	-0,047044	0,003187	-6,256064	1,778444	1,688736	-0,546791	-2,795048	-1,054172	-14,387206	12,541952	14,541366	0,019235	-0,047044	0,003187	-2,563127	3,288417	1,688736	0,019235	-0,047044	0,003187	-2,563127	3,288417	1,688736
11:10:24,34	0,176018	3,434055	-0,085999	0,442987	0,279996	0,030000	0,016513	-0,044703	0,003546	-6,049281	1,864570	1,666242	-0,497122	-2,819396	-1,028799	-16,039695	10,256490	14,930117	0,016513	-0,044703	0,003546	-2,540120	3,160846	1,666242	0,016513	-0,044703	0,003546	-2,540120	3,160846	1,666242
11:10:24,39	0,176018	3,434055	-0,085999	0,442987	0,279996	0,030000	0,012765	-0,099892	0,028919	-6,113606	2,347851	2,054993	-0,535877	-2,795662	-1,021419	-14,338649	12,660835	14,623443	0,012765	-0,099892	0,028919	1,727906	3,349881	2,054993	0,012765	-0,099892	0,028919	1,727906	3,349881	2,054993
11:10:24,44	0,176018	3,434055	-0,085999	0,442987	0,279996	0,030000	0,011588	-0,054462	0,036299	-6,683980	2,138066	1,748319	-0,562095	-2,796535	-1,027893	-14,591877	13,749181	14,490607	0,011588	-0,054462	0,036299	-2,408742	3,047720	1,748319	0,011588	-0,054462	0,036299	-2,408742	3,047720	1,748319
11:10:24,49	0,175952	3,434003	-0,086005	0,493004	0,279994	0,030010	0,025453	-0,032192	0,029825	-6,341904	2,180539	1,615483	-0,559122	-2,813241	-1,042113	-15,371463	13,631766	14,564533	0,025453	-0,032192	0,029825	-3,814796	4,178630	1,615483	0,025453	-0,032192	0,029825	-3,814796	4,178630	1,615483
11:10:24,54	0,175952	3,434003	-0,086005	0,493004	0,279994	0,030010	0,038434	-0,043120	0,015605	-6,418656	2,121961	1,689409	-0,557880	-2,811884	-1,040542	-15,342636	13,639424	14,573633	0,038434	-0,043120	0,015605	-3,033740	5,139060	1,689409	0,038434	-0,043120	0,015605	-3,033740	5,139060	1,689409
11:10:24,59	0,175952	3,434003	-0,086005	0,493004	0,279994	0,030010	0,036638	-0,043517	0,017176	-6,460349	2,194235	1,698509	-0,563343	-2,816554	-1,043302	-15,414596	13,601759	14,548982	0,036638	-0,043517	0,017176	-3,044263	5,070320	1,698509	0,036638	-0,043517	0,017176	-3,044263	5,070320	1,698509
11:10:24,64	0,175952	3,434003	-0,086005	0,493004	0,279994	0,030010	0,043414	-0,041122	0,014416	-6,267186	1,885353	1,673858	-0,558528	-2,814655	-1,043302	-15,383724	13,658313	14,532210	0,043414	-0,041122	0,014416	-3,039144	5,293380	1,673858	0,043414	-0,041122	0,014416	-3,039144	5,293380	1,673858
11:10:24,69	0,175952	3,434003	-0,086005	0,493004	0,279994	0,030010	0,039362	-0,044342	0,014416	-6,499068	2,097596	1,657086	-0,558672	-2,814785	-1,045997	-15,424076	13,616200	14,591013	0,039362	-0,044342	0,014416	-3,018212	5,187543	1,657086	0,039362	-0,044342	0,014416	-3,018212	5,187543	1,657086
11:10:24,74	0,175952	3,434003	-0,086005	0,493004	0,279994	0,030010	0,040643	-0,045024	0,014428	-6,508838	2,036851	1,675800	-0,558578	-2,816105	-1,043290	-15,401618	13,638974	14,550924	0,040643	-0,045024	0,014428	-2,974445	5,227297	1,675800	0,040643	-0,045024	0,014428	-2,974445	5,227297	1,675800
11:10:24,79	0,175952	3,434003	-0,086005	0,493004	0,279994	0,030010	0,040643	-0,045024	0,014428	-6,508838	2,036851	1,675800	-0,554099	-2,819412	-1,046778	-15,461652	13,501242	14,573761	0,040643	-0,045024	0,014428	-2,974445	5,227297	1,675800	0,040643	-0,045024	0,014428	-2,974445	5,227297	1,675800
11:10:24,84	0,175952	3,434003	-0,086005	0,493004	0,279994	0,030010	0,041267	-0,050556	0,010941	-6,647209	1,987533	1,698636	-0,500709	-2,839496	-1,021655	-16,668019	10,984721	14,888966	0,041267	-0,050556	0,010941	-2,678548	5,226956	1,698636	0,041267	-0,050556	0,010941	-2,678548	5,226956	1,698636
11:10:24,89	0,175952	3,434003	-0,086005	0,493004	0,279994	0,030010	0,031965	-0,106835	0,036063	-6,791154	2,257677	2,013842	-0,554522	-2,808664	-0,992310	-15,292657	13,815460	14,598919	0,031965	-0,106835	0,036063	1,595394	4,766958	2,013842	0,031965	-0,106835	0,036063	1,595394	4,766958	2,013842
11:10:24,94	0,175952	3,434003	-0,086005	0,493004	0,279994	0,030010	0,032171	-0,044816	0,065408	-6,705349	2,471266	1,723795	-0,554220	-2,795214	-1,012991	-14,355019	14,084223	14,515620	0,032171	-0,044816	0,065408	-3,187275	4,996672	1,723795	0,032171	-0,044816	0,065408	-3,187275	4,996672	1,723795
11:10:24,99	0,175977	3,433950	-0,085989	0,543023	0,279973	0,029977	0,020372	-0,038353	0,044728	-7,070810	2,407190	1,640495	-0,555224	-2,812650	-1,022549	-15,109665	14,053538	14,573900	0,020372	-0,038353	0,044728	-4,060139	4,006358	1,640495	0,020372	-0,038353	0,044728	-4,060139	4,006358	1,640495
11:10:25,04	0,175977	3,433950	-0,085989	0,543023	0,279973	0,029977	0,035974	-0,046200	0,035169	-7,075007	2,234073	1,698776	-0,558232	-2,811023	-1,024884	-15,124961	14,047173	14,594376	0,035974	-0,046200	0,035169	-3,448270	5,058016	1,698776	0,035974	-0,046200	0,035169	-3,448270	5,058016	1,698776
11:10:25,09	0,175977	3,433950	-0,085989	0,543023	0,279973	0,029977	0,036069	-0,042783	0,032834	-6,884126	2,239210	1,719252	-0,553470	-2,814365	-1,027576	-15,094937	14,013154	14,585253	0,036069	-0,042783	0,032834	-3,525679	5,070591	1,719252	0,036069	-0,042783	0,032834	-3,525679	5,070591	1,719252
11:10:25,14	0,175977	3,433950	-0,085989	0,543023	0,279973	0,029977	0,036582	-0,048577	0,030142	-7,170998	2,169504	1,710129	-0,557067	-2,811313	-1,024502	-15,120339	14,006213	14,578407	0,035737	-0,043936	0,033216	-3,461949	5,037331	1,703283	0,035737	-0,043936	0,033216	-3,461949	5,037331	1,703283
11:10:25,19	0,175977	3,433950	-0,085989	0,543023	0,279973	0,029977	0,035737	-0,043936	0,033216	-6,910950	2,231952	1,703283	-0,561180	-2,810688	-1,028811	-15,123375	14,047207	14,547840	0,035737	-0,043936	0,033216	-3,461949	5,037331	1,703283	0,035737	-0,043936	0,033216	-3,461949	5,037331	1,703283
11:10:25,24	0,175977	3,433950	-0,085989	0,543023	0,279973	0,029977	0,037252	-0,040062	0,028907	-6,743473	2,176310	1,672715	-0,557646	-2,815308	-1,028006	-15,133177	14,038144	14,556776	0,039487	-0,045433	0,029712	-3,443528	5,163769	1,681652	0,039487	-0,045433	0,029712	-3,443528	5,163769	1,681652
11:10:25,29	0,175977	3,433950	-0,085989	0,543023	0,279973	0,029977	0,039487	-0,045433	0,029712	-7,009998	2,064076	1,681652	-0,552981	-2,811266	-1,028383	-15,131891	14,013577	14,586682	0,039487	-0,045433	0,029712	-3,443528	5,163769	1,681652	0,039487	-0,045433	0,029712	-3,443528	5,163769	1,681652
11:10:25,34	0,175977	3,433950	-0,085989	0,543023	0,279973	0,029977	0,033653	-0,047451	0,029335	-7,094329	2,354012	1,711557	-0,556499	-2,814075	-1,027592	-15,133239	14,016649	14,594978	0,033653	-0,047451	0,029335	-3,369404	4,995789	1,711557	0,033653	-0,047451	0,029335	-3,369404	4,995789	1,711557
11:10:25,39	0,175977	3,433950	-0,085989	0,543023	0,279973	0,029977	0,037845	-0,045809	0,030126	-7,010927	2,138724	1,719854	-0,555868	-2,812854	-1,028425	-15,127682	14,046229	14,523989	0,037845	-0,045809	0,030126	-3,414905	5,109584	1,719854	0,037845	-0,045809	0,030126	-3,414905	5,109584	1,719854
11:10:25,44	0,175977	3,433950	-0,085989	0,543023	0,279973	0,029977	0,036472	-0,045746	0,029293	-7,036015	2,220104	1,648865	-0,558879	-2,811423	-1,027630	-15,143717	14,027031	14,571198	0,036472	-0,045746	0,029293	-3,444986	5,083173	1,648865	0,036472	-0,045746	0,029293	-3,444986	5,083173	1,648865
11:10:25,49	0,175977	3,433950	-0,085989	0,543023	0,279973	0,029977	0,036739	-0,042422	0,030088	-6,838554	2,210533	1,696074	-0,559565	-2,811924	-1,029218	-15,179815	13,997203	14,547161	0,036739	-0,042422	0,030088	-3,508414	5,094523	1,696074	0,036739	-0,042422	0,030088	-3,508414	5,094523	1,696074
11:10:25,54	0,175977	3,433950	-0,085989	0,543023	0,279973	0,029977	0,037515	-0,042078	0,028500	-6,776784	2,186498	1,672037	-0,552937	-2,814314	-1,024506	-15,122635	13,987843	14,549043	0,037515	-0,042078	0,028500	-3,473649	5,131451	1,672037	0,037515	-0,042078	0,028500	-3,473649	5,131451	1,672037
11:10:25,59	0,175977	3,433950	-0,085989	0,543023	0,279973	0,029977	0,036271	-0,049013	0,033212	-7,157879	2,196994	1,673919	-0,549509	-2,817350	-1,027968	-15,165273	13,981901	14,599991	0,036271	-0,049013	0,033212	-3,310360	5,044282	1,673919	0,036271	-0,049013	0,033212	-3,310360	5,044282	1,673919
11:10:25,64	0,175977	3,433950	-0,085989	0,543023	0,279973	0,029977	0,037186	-0,053500	0,029750	-7,364742	2,183376	1,724866	-0,559506	-2,811333	-1,028051	-15,154349	13,997173	14,536596	0,037186	-0,053500	0,029750	-3,164989	5,102480	1,724866	0,037186	-0,053500	0,029750	-3,164989	5,102480	1,724866
11:10:25,69	0,175977	3,433950	-0,085989	0,543023	0,279973	0,029977	0,036974	-0,041834	0,029667	-6,776775	2,192557	1,661472	-0,556006	-2,813917	-1,021429	-15,194454	14,017374	14,558073	0,037462	-0,046157	0,036289	-3,375717	5,152792	1,682949	0,037462	-0,046157	0,036289	-3,375717	5,152792	1,682949
11:10:25,74	0,175977	3,433950	-0,085989	0,543023	0,279973	0,029977	0,037462	-0,046157	0,036289	-6,999018	2,212051	1,682949	-0,552395	-2,816454	-1,027575	-15,138420	13,988571	14,599323	0,037462	-0,046157	0,036289	-3,375717	5,152792	1,682949	0,037462	-0,046157	0,036289	-3,375717	5,152792	1,682949
11:10:25,79	0,175977	3,433950	-0,085989	0,543023	0,279973	0,029977	0,037854	-0,050553	0,030143	-7,230684	2,128738	1,724199	-0,555926	-2,813859	-1,028408	-15,137712	13,997680	14,546593	0,037854	-0,050553	0,030143	-3,262295	5,100253	1,724199	0,037854	-0,050553	0,030143	-3,262295	5,100253	1,724199
11:10:25,84	0,175977	3,433950	-0,085989	0,543023	0,279973	0,029977	0,037371	-0,046197	0,029310	-7,012451	2,157769	1,671469	-0,553013	-2,814761	-1,026820	-15,153335	13,997615	14,589761	0,037371	-0,046197	0,029310	-3,385953	5,091408	1,671469	0,037371	-0,046197	0,029310	-3,385953	5,091408	1,671469
11:10:25,89	0,175977	3,433950	-0,085989	0,543023	0,279973	0,029977	0,036697	-0,049171	0,030898	-7,159206	2,206339	1,714637	-0,558946	-2,813512	-1,026848	-15,175844	14,014233	14,584856	0,036697	-0,049171	0,030898	-3,299287	5,087032	1,714637	0,036697	-0,049171	0,030898	-3,299287	5,087032	1,714637
11:10:25,94	0,175977	3,433950	-0,085989	0,543023	0,279973	0,029977	0,038581	-0,043408	0,030870	-6,862690	2,136174	1,709732	-0,555293	-2,807190	-1,027229	-15,113332	14,043397	14,586949	0,031280	-0,043410	0,030489	-3,511589	4,931725	1,711825	0,031280	-0,043410	0,030489	-3,511589	4,931725	1,711825
11:10:25,99	0,175977	3,433950	-0,085989	0,543023	0,279973	0,029977	0,031280	-0,043410	0,030489	-6,919313	2,476278	1,711825	-0,558331	-2,812165	-1,026848	-15,146762	13,972568	14,573839	0,031280	-0,043410	0,030489	-3,511589	4,931725	1,711825	0,031280	-0,043410	0,030489	-3,511589	4,931725	1,711825
11:10:26,04	0,175977	3,433950	-0,085989	0,543023	0,279973	0,029977	0,037107	-0,043268	0,030870	-6,833849	2,166778	1,698714	-0,553566	-2,813652	-1,027595	-15,137054	14,013140	14,590632	0,036012	-0,048138	0,030123	-3,348245	5,062554	1,715507	0,036012	-0,048138	0,030123	-3,348245	5,062554	1,715507
11:10:26,09	0,175977	3,433950	-0,085989	0,543023	0,279973	0,029977	0,036012	-0,048138	0,030123	-7,127081	2,235597	1,715507	-0,550176	-2,809539	-1,026092	-15,197645	14,010075	14,576902	0,030755	-0,049016	0,031626	-3,292017	4,974190	1,701778	0,030755	-0,049016	0,031626	-3,292017	4,974190	1,701778
11:10:26,14	0,175977	3,433950	-0,085989	0,543023	0,279973	0,029977	0,030755	-0,049016	0,031626	-7,139807	2,559891	1,701778	-0,554799	-2,816498	-1,027189	-15,161257	13,992698	14,613569	0,030755	-0,049016	0,031626	-3,292017	4,974190	1,701778	0,030755	-0,049016	0,031626	-3,292017	4,974190	1,701778
11:10:26,19	0,175977	3,433950	-0,085989	0,543023	0,279973	0,029977	0,039093	-0,048493	0,030529	-7,115709	2,086115	1,738445	-0,554263	-2,809261	-1,027613	-15,173790	14,015591	14,615855	0,032558	-0,045339	0,030105	-3,406186	5,004060	1,740731	0,032558	-0,045339	0,030105	-3,406186	5,004060	1,740731
11:10:26,24	0,175977	3,433950	-0,085989	0,543023	0,279973	0,029977	0,032558	-0,045339	0,030105	-6,965261	2,448250	1,740731	-0,555447	-2,816038	-1,028358	-15,158740	13,917443	14,611800	0,032558	-0,045339	0,030105	-3,406186	5,004060	1,740731	0,032558	-0,045339	0,030105	-3,406186	5,004060	1,740731
11:10:26,29	0,175977	3,433950	-0,085989	0,543023	0,279973	0,029977	0,039019	-0,047702	0,029360	-7,010698	2,050163	1,736676	-0,555300	-2,816978	-1,026836	-15,129143	13,988764	14,544908	0,039760	-0,048298	0,030882	-3,326840	5,142823	1,669784	0,039760	-0,048298	0,030882	-3,326840	5,142823	1,669784
11:10:26,34	0,175977	3,433950	-0,085989	0,543023	0,279973	0,029977	0,039760	-0,048298	0,030882	-7,118266	2,021690	1,669784	-0,559522	-2,814674	-1,024877	-15,169711	14,004063	14,612067	0,039760	-0,048298	0,030882	-3,326840	5,142823	1,669784	0,039760	-0,048298	0,030882	-3,326840	5,142823	1,669784
11:10:26,39	0,175977	3,433950	-0,085989	0,543023	0,279973	0,029977	0,039876	-0,043491	0,032841	-6,861236	2,058442	1,736943	-0,553585	-2,813158	-1,026532	-15,184577	13,982962	14,571811	0,039876	-0,043491	0,032841	-3,447206	5,188679	1,736943	0,039876	-0,043491	0,032841	-3,447206	5,188679	1,736943
11:10:26,44	0,175977	3,433950	-0,085989	0,543023	0,279973	0,029977	0,039343	-0,042481	0,032034	-6,801877	2,090092	1,708345	-0,560130	-2,813708	-1,025684	-15,176543	14,000099	14,583469	0,039343	-0,042481	0,032034	-3,467117	5,178488	1,708345	0,039343	-0,042481	0,032034	-3,467117	5,178488	1,708345
11:10:26,49	0,175977	3,433950	-0,085989	0,543023	0,279973	0,029977	0,039343	-0,042481	0,032034	-6,801877	2,090092	1,708345	-0,557166	-2,817997	-1,026833	-15,173494	13,987084	14,573905	0,041575	-0,047193	0,030885	-3,332505	5,228508	1,698781	0,041575	-0,047193	0,030885	-3,332505	5,228508	1,698781
11:10:26,54	0,175977	3,433950	-0,085989	0,543023	0,279973	0,029977	0,041575	-0,047193	0,030885	-7,037149	1,964843	1,698781	-0,554192	-2,811313	-1,029591	-15,148966	14,009038	14,543624	0,041575	-0,047193	0,030885	-3,332505	5,228508	1,698781	0,041575	-0,047193	0,030885	-3,332505	5,228508	1,698781
11:10:26,59	0,175977	3,433950	-0,085989	0,543023	0,279973	0,029977	0,034300	-0,046426	0,028127	-7,028539	2,332881	1,668500	-0,551811	-2,809479	-1,026032	-15,123603	13,988839	14,613912	0,031521	-0,047571	0,031686	-3,348951	4,919740	1,738788	0,031521	-0,047571	0,031686	-3,348951	4,919740	1,738788
11:10:26,64	0,175977	3,433950	-0,085989	0,543023	0,279973	0,029977	0,031521	-0,047571	0,031686	-7,083275	2,445334	1,738788	-0,554206	-2,818643	-1,026836	-15,153474	13,934943	14,548221	0,031521	-0,047571	0,031686	-3,348951	4,919740	1,738788	0,031521	-0,047571	0,031686	-3,348951	4,919740	1,738788
11:10:26,69	0,175977	3,433950	-0,085989	0,543023	0,279973	0,029977	0,040655	-0,050079	0,030882	-7,152057	1,969311	1,673097	-0,559587	-2,813255	-1,027263	-15,197223	14,003855	14,565543	0,038679	-0,042725	0,030455	-3,453558	5,180689	1,690419	0,038679	-0,042725	0,030455	-3,453558	5,180689	1,690419
11:10:26,74	0,175977	3,433950	-0,085989	0,543023	0,279973	0,029977	0,038679	-0,042725	0,030455	-6,807489	2,144388	1,690419	-0,556073	-2,811172	-1,028031	-15,193535	13,991133	14,581017	0,038679	-0,042725	0,030455	-3,453558	5,180689	1,690419	0,038679	-0,042725	0,030455	-3,453558	5,180689	1,690419
11:10:26,79	0,175977	3,433950	-0,085989	0,543023	0,279973	0,029977	0,035118	-0,044727	0,029687	-6,902385	2,320024	1,705893	-0,559014	-2,811502	-1,024149	-15,183048	13,939582	14,571493	0,035118	-0,044727	0,029687	-3,391349	5,076760	1,705893	0,035118	-0,044727	0,029687	-3,391349	5,076760	1,705893
11:10:26,84	0,175977	3,433950	-0,085989	0,543023	0,279973	0,029977	0,036875	-0,042344	0,033569	-6,739116	2,193793	1,696369	-0,553092	-2,814609	-1,028379	-15,186829	14,004091	14,605806	0,036875	-0,042344	0,033569	-3,415073	5,088467	1,696369	0,036875	-0,042344	0,033569	-3,415073	5,088467	1,696369
11:10:26,89	0,175977	3,433950	-0,085989	0,543023	0,279973	0,029977	0,036604	-0,049027	0,029339	-7,140593	2,243391	1,730681	-0,553116	-2,813437	-1,028413	-15,192591	13,984512	14,571512	0,036604	-0,049027	0,029339	-3,291958	5,116826	1,730681	0,036604	-0,049027	0,029339	-3,291958	5,116826	1,730681
11:10:26,94	0,175977	3,433950	-0,085989	0,543023	0,279973	0,029977	0,035602	-0,048420	0,029305	-7,089157	2,290734	1,696388	-0,555945	-2,812050	-1,024433	-15,153458	14,011489	14,554734	0,035602	-0,048420	0,029305	-3,288224	5,085453	1,696388	0,035602	-0,048420	0,029305	-3,288224	5,085453	1,696388
11:10:27,00	0,175977	3,433950	-0,085989	0,543023	0,279973	0,029977	0,035815	-0,045277	0,033285	-6,968655	2,259238	1,679609	-0,556028	-2,812886	-1,030362	-15,184607	14,020330	14,568496	0,035815	-0,045277	0,033285	-3,414440	5,070706	1,679609	0,035815	-0,045277	0,033285	-3,414440	5,070706	1,679609
11:10:27,05	0,175977	3,433950	-0,085989	0,543023	0,279973	0,029977	0,036580	-0,045622	0,027357	-6,978713	2,250842	1,693372	-0,555407	-2,814755	-1,029549	-15,164688	13,995142	14,591046	0,036580	-0,045622	0,027357	-3,397363	5,122382	1,693372	0,036580	-0,045622	0,027357	-3,397363	5,122382	1,693372
11:10:27,10	0,175977	3,433950	-0,085989	0,543023	0,279973	0,029977	0,037888	-0,047094	0,028169	-7,043404	2,152977	1,715922	-0,553724	-2,815201	-1,026447	-15,177334	13,896508	14,581509	0,037888	-0,047094	0,028169	-3,346500	5,127201	1,715922	0,037888	-0,047094	0,028169	-3,346500	5,127201	1,715922
11:10:27,15	0,175977	3,433950	-0,085989	0,543023	0,279973	0,029977	0,037432	-0,048775	0,031271	-7,039075	2,138312	1,706385	-0,499321	-2,848539	-0,996477	-17,056559	11,403118	14,957772	0,037432	-0,048775	0,031271	-3,210208	5,076758	1,706385	0,037432	-0,048775	0,031271	-3,210208	5,076758	1,706385
11:10:27,20	0,175977	3,433950	-0,085989	0,543023	0,279973	0,029977	0,039103	-0,112559	0,061241	-7,256864	2,432186	2,082647	-0,541296	-2,811954	-0,962252	-15,198596	13,735706	14,666118	0,039103	-0,112559	0,061241	1,579003	5,501798	2,082647	0,039103	-0,112559	0,061241	1,579003	5,501798	2,082647
11:10:27,25	0,175977	3,433950	-0,085989	0,543023	0,279973	0,029977	0,028407	-0,057915	0,095466	-7,364458	2,545667	1,790993	-0,554299	-2,810899	-1,002991	-14,784320	14,254858	14,546144	0,028407	-0,057915	0,095466	-2,818114	4,775587	1,790993	0,028407	-0,057915	0,095466	-2,818114	4,775587	1,790993
11:10:27,30	0,176005	3,433938	-0,085976	0,593015	0,279986	0,030001	0,033994	-0,046126	0,054727	-7,408178	2,155909	1,671020	-0,549517	-2,828958	-1,019547	-15,582251	14,246285	14,615588	0,047243	-0,059298	0,038171	-3,031825	5,862297	1,740464	0,047243	-0,059298	0,038171	-3,031825	5,862297	1,740464
11:10:27,35	0,176005	3,433938	-0,085976	0,593015	0,279986	0,030001	0,047243	-0,059298	0,038171	-7,686691	2,153715	1,740464	-0,554944	-2,825855	-1,022284	-15,601709	14,179042	14,634202	0,047243	-0,059298	0,038171	-3,031825	5,862297	1,740464	0,047243	-0,059298	0,038171	-3,031825	5,862297	1,740464
11:10:27,40	0,176005	3,433938	-0,085976	0,593015	0,279986	0,030001	0,047269	-0,053045	0,035434	-7,293608	2,135573	1,759078	-0,550786	-2,827555	-1,019164	-15,608246	14,213434	14,633939	0,047269	-0,053045	0,035434	-3,129549	5,846226	1,759078	0,047269	-0,053045	0,035434	-3,129549	5,846226	1,759078
11:10:27,45	0,176005	3,433938	-0,085976	0,593015	0,279986	0,030001	0,046663	-0,057497	0,038554	-7,551593	2,189959	1,758815	-0,549643	-2,830325	-1,016845	-15,621818	14,162115	14,606584	0,046663	-0,057497	0,038554	-3,038104	5,853015	1,758815	0,046663	-0,057497	0,038554	-3,038104	5,853015	1,758815
11:10:27,50	0,176005	3,433938	-0,085976	0,593015	0,279986	0,030001	0,048490	-0,059871	0,040873	-7,623845	2,081038	1,731460	-0,555570	-2,826123	-1,020361	-15,631235	14,197963	14,624104	0,048490	-0,059871	0,040873	-2,923947	5,887531	1,731460	0,048490	-0,059871	0,040873	-2,923947	5,887531	1,731460
11:10:27,55	0,176005	3,433938	-0,085976	0,593015	0,279986	0,030001	0,047815	-0,052637	0,037357	-7,274020	2,142243	1,748979	-0,549052	-2,825696	-1,017243	-15,617992	14,194894	14,618316	0,047815	-0,052637	0,037357	-3,141981	5,895709	1,748979	0,047815	-0,052637	0,037357	-3,141981	5,895709	1,748979
11:10:27,60	0,176005	3,433938	-0,085976	0,593015	0,279986	0,030001	0,044186	-0,058069	0,040475	-7,560418	2,317925	1,743192	-0,553401	-2,828304	-1,019233	-15,714615	14,158371	14,608522	0,044186	-0,058069	0,040475	-3,002012	5,786550	1,743192	0,044186	-0,058069	0,040475	-3,002012	5,786550	1,743192
11:10:27,65	0,176005	3,433938	-0,085976	0,593015	0,279986	0,030001	0,048619	-0,055607	0,038485	-7,352435	2,152841	1,733397	-0,491177	-2,850428	-0,985954	-17,127537	11,415291	15,011757	0,048619	-0,055607	0,038485	-2,987323	5,969433	1,733397	0,048619	-0,055607	0,038485	-2,987323	5,969433	1,733397
11:10:27,70	0,176005	3,433938	-0,085976	0,593015	0,279986	0,030001	0,048059	-0,062021	0,077393	-7,730901	2,372032	1,842052	-0,547566	-2,831026	-0,980326	-15,856751	14,292312	14,717177	0,048059	-0,062021	0,077393	-2,862275	6,144652	1,842052	0,048059	-0,062021	0,077393	-2,862275	6,144652	1,842052
11:10:27,75	0,176005	3,433938	-0,085976	0,593015	0,279986	0,030001	0,048059	-0,062021	0,077393	-7,730901	2,372032	1,842052	-0,553364	-2,819421	-0,995292	-15,092175	14,714233	14,587306	0,048059	-0,062021	0,077393	-2,862275	6,144652	1,842052	0,048059	-0,062021	0,077393	-2,862275	6,144652	1,842052
11:10:27,80	0,176052	3,434016	-0,085985	0,643008	0,279992	0,029997	0,040907	-0,051197	0,062426	-7,915752	2,292723	1,712181	-0,549453	-2,836618	-1,010327	-15,981820	14,594849	14,672576	0,040907	-0,051197	0,062426	-3,896785	5,503959	1,712181	0,040907	-0,051197	0,062426	-3,896785	5,503959	1,712181
11:10:27,85	0,176052	3,434016	-0,085985	0,643008	0,279992	0,029997	0,053845	-0,063182	0,047391	-7,990760	2,330746	1,797452	-0,548931	-2,838379	-1,009185	-16,018020	14,582591	14,652309	0,055109	-0,064515	0,048533	-2,966924	6,616288	1,777184	0,055109	-0,064515	0,048533	-2,966924	6,616288	1,777184
11:10:27,90	0,176052	3,434016	-0,085985	0,643008	0,279992	0,029997	0,055109	-0,064515	0,048533	-8,031370	2,290218	1,777184	-0,548367	-2,834016	-1,010770	-16,015134	14,576386	14,634409	0,055109	-0,064515	0,048533	-2,966924	6,616288	1,777184	0,055109	-0,064515	0,048533	-2,966924	6,616288	1,777184
11:10:27,95	0,176052	3,434016	-0,085985	0,643008	0,279992	0,029997	0,051048	-0,062822	0,046948	-7,939393	2,495781	1,759285	-0,547745	-2,834379	-1,008817	-16,005409	14,580306	14,638145	0,051048	-0,062822	0,046948	-3,007865	6,503074	1,759285	0,051048	-0,062822	0,046948	-3,007865	6,503074	1,759285
11:10:28,00	0,176052	3,434016	-0,085985	0,643008	0,279992	0,029997	0,051052	-0,063542	0,048901	-7,985110	2,489121	1,763021	-0,551355	-2,832495	-1,008820	-16,030768	14,576650	14,667017	0,051052	-0,063542	0,048901	-2,997031	6,496713	1,763021	0,051052	-0,063542	0,048901	-2,997031	6,496713	1,763021
11:10:28,05	0,176052	3,434016	-0,085985	0,643008	0,279992	0,029997	0,051225	-0,059474	0,048898	-7,757711	2,500253	1,791893	-0,547699	-2,837295	-1,009578	-16,007747	14,632352	14,644720	0,053554	-0,065040	0,048140	-3,001251	6,591065	1,769595	0,053554	-0,065040	0,048140	-3,001251	6,591065	1,769595
11:10:28,10	0,176052	3,434016	-0,085985	0,643008	0,279992	0,029997	0,053554	-0,065040	0,048140	-8,106887	2,387060	1,769595	-0,551298	-2,834514	-1,008050	-16,017202	14,583216	14,637258	0,053554	-0,065040	0,048140	-3,001251	6,591065	1,769595	0,053554	-0,065040	0,048140	-3,001251	6,591065	1,769595
11:10:28,15	0,176052	3,434016	-0,085985	0,643008	0,279992	0,029997	0,052945	-0,060532	0,049668	-7,825208	2,402339	1,762134	-0,547794	-2,833005	-1,009176	-16,016322	14,577068	14,691864	0,052945	-0,060532	0,049668	-3,073423	6,558552	1,762134	0,052945	-0,060532	0,049668	-3,073423	6,558552	1,762134
11:10:28,20	0,176052	3,434016	-0,085985	0,643008	0,279992	0,029997	0,049886	-0,062813	0,048542	-7,938901	2,557576	1,816740	-0,551862	-2,836583	-1,009944	-16,010029	14,608704	14,687201	0,055019	-0,061079	0,047774	-3,084602	6,620041	1,812077	0,055019	-0,061079	0,047774	-3,084602	6,620041	1,812077
11:10:28,25	0,176052	3,434016	-0,085985	0,643008	0,279992	0,029997	0,055019	-0,061079	0,047774	-7,879282	2,301032	1,812077	-0,547773	-2,837640	-1,009586	-16,026030	14,583730	14,643291	0,055019	-0,061079	0,047774	-3,084602	6,620041	1,812077	0,055019	-0,061079	0,047774	-3,084602	6,620041	1,812077
11:10:28,30	0,176052	3,434016	-0,085985	0,643008	0,279992	0,029997	0,053890	-0,065149	0,048132	-8,061308	2,361120	1,768167	-0,553728	-2,837284	-1,010744	-16,041227	14,561509	14,676379	0,053890	-0,065149	0,048132	-2,947111	6,591487	1,768167	0,053890	-0,065149	0,048132	-2,947111	6,591487	1,768167
11:10:28,35	0,176052	3,434016	-0,085985	0,643008	0,279992	0,029997	0,056560	-0,059813	0,046975	-7,757010	2,224350	1,801255	-0,550095	-2,835796	-1,008811	-16,006135	14,581231	14,642407	0,056560	-0,059813	0,046975	-3,061664	6,664283	1,801255	0,056560	-0,059813	0,046975	-3,061664	6,664283	1,801255
11:10:28,40	0,176052	3,434016	-0,085985	0,643008	0,279992	0,029997	0,053455	-0,062216	0,048907	-7,916552	2,365286	1,767283	-0,550100	-2,837761	-1,010358	-16,009490	14,578059	14,642989	0,053455	-0,062216	0,048907	-3,032631	6,561468	1,767283	0,053455	-0,062216	0,048907	-3,032631	6,561468	1,767283
11:10:28,45	0,176052	3,434016	-0,085985	0,643008	0,279992	0,029997	0,055158	-0,063193	0,047360	-7,962977	2,278014	1,767865	-0,553018	-2,837191	-1,009945	-16,007164	14,623742	14,682519	0,055158	-0,063193	0,047360	-3,002293	6,607936	1,767865	0,055158	-0,063193	0,047360	-3,002293	6,607936	1,767865
11:10:28,50	0,176052	3,434016	-0,085985	0,643008	0,279992	0,029997	0,056124	-0,060381	0,047773	-7,857479	2,248640	1,807395	-0,557844	-2,833546	-1,007280	-16,052438	14,609060	14,666063	0,055381	-0,054380	0,050438	-3,241230	6,666520	1,790939	0,055381	-0,054380	0,050438	-3,241230	6,666520	1,790939
11:10:28,55	0,176052	3,434016	-0,085985	0,643008	0,279992	0,029997	0,055381	-0,054380	0,050438	-7,510039	2,319151	1,790939	-0,548970	-2,835828	-1,011510	-16,012066	14,553226	14,672474	0,052919	-0,063206	0,046208	-2,979156	6,538421	1,797350	0,052919	-0,063206	0,046208	-2,979156	6,538421	1,797350
11:10:28,60	0,176052	3,434016	-0,085985	0,643008	0,279992	0,029997	0,052919	-0,063206	0,046208	-7,940855	2,384245	1,797350	-0,551997	-2,834977	-1,012309	-16,042049	14,540433	14,672462	0,052919	-0,063206	0,046208	-2,979156	6,538421	1,797350	0,052919	-0,063206	0,046208	-2,979156	6,538421	1,797350
11:10:28,65	0,176052	3,434016	-0,085985	0,643008	0,279992	0,029997	0,053696	-0,060159	0,045409	-7,756311	2,363450	1,797338	-0,555469	-2,836333	-1,008816	-16,036758	14,575892	14,660926	0,053696	-0,060159	0,045409	-3,033846	6,578561	1,797338	0,053696	-0,060159	0,045409	-3,033846	6,578561	1,797338
11:10:28,70	0,176052	3,434016	-0,085985	0,643008	0,279992	0,029997	0,056606	-0,057831	0,048902	-7,668605	2,225247	1,785802	-0,550757	-2,837011	-1,009220	-16,034120	14,551486	14,627160	0,054838	-0,062249	0,048498	-2,991982	6,607481	1,752036	0,054838	-0,062249	0,048498	-2,991982	6,607481	1,752036
11:10:28,75	0,176052	3,434016	-0,085985	0,643008	0,279992	0,029997	0,054838	-0,062249	0,048498	-7,878559	2,302731	1,752036	-0,556035	-2,838725	-1,009988	-16,030577	14,568865	14,636672	0,054838	-0,062249	0,048498	-2,991982	6,607481	1,752036	0,054838	-0,062249	0,048498	-2,991982	6,607481	1,752036
11:10:28,80	0,176052	3,434016	-0,085985	0,643008	0,279992	0,029997	0,058960	-0,058536	0,047730	-7,702293	2,093969	1,761548	-0,552035	-2,835581	-1,010392	-16,073081	14,556715	14,652659	0,058960	-0,058536	0,047730	-3,107205	6,722356	1,761548	0,058960	-0,058536	0,047730	-3,107205	6,722356	1,761548
11:10:28,85	0,176052	3,434016	-0,085985	0,643008	0,279992	0,029997	0,054238	-0,060428	0,047326	-7,768914	2,370272	1,777535	-0,548932	-2,837949	-1,009566	-16,004556	14,550125	14,656271	0,054737	-0,064299	0,048152	-2,951260	6,578525	1,781147	0,054737	-0,064299	0,048152	-2,951260	6,578525	1,781147
11:10:28,90	0,176052	3,434016	-0,085985	0,643008	0,279992	0,029997	0,054737	-0,064299	0,048152	-7,998764	2,281693	1,781147	-0,551920	-2,835690	-1,009967	-16,016874	14,550245	14,666154	0,054737	-0,064299	0,048152	-2,951260	6,578525	1,781147	0,054737	-0,064299	0,048152	-2,951260	6,578525	1,781147
11:10:28,95	0,176052	3,434016	-0,085985	0,643008	0,279992	0,029997	0,054275	-0,060582	0,047751	-7,799397	2,316413	1,791030	-0,551850	-2,838691	-1,010345	-16,008151	14,595790	14,657630	0,054275	-0,060582	0,047751	-3,043719	6,577026	1,791030	0,054275	-0,060582	0,047751	-3,043719	6,577026	1,791030
11:10:29,00	0,176052	3,434016	-0,085985	0,643008	0,279992	0,029997	0,056838	-0,062143	0,047373	-7,924389	2,198355	1,782506	-0,553730	-2,837149	-1,010771	-16,051971	14,580918	14,648077	0,056838	-0,062143	0,047373	-3,046149	6,660163	1,782506	0,056838	-0,062143	0,047373	-3,046149	6,660163	1,782506
11:10:29,05	0,176052	3,434016	-0,085985	0,643008	0,279992	0,029997	0,056443	-0,059744	0,046947	-7,764833	2,249425	1,772953	-0,548413	-2,833746	-1,006890	-16,030495	14,540811	14,635944	0,050837	-0,062648	0,050828	-2,973998	6,492999	1,760819	0,050837	-0,062648	0,050828	-2,973998	6,492999	1,760819
11:10:29,10	0,176052	3,434016	-0,085985	0,643008	0,279992	0,029997	0,050837	-0,062648	0,050828	-7,891831	2,502264	1,760819	-0,548354	-2,836704	-1,006068	-15,998473	14,508590	14,657879	0,050837	-0,062648	0,050828	-2,973998	6,492999	1,760819	0,050837	-0,062648	0,050828	-2,973998	6,492999	1,760819
11:10:29,15	0,176052	3,434016	-0,085985	0,643008	0,279992	0,029997	0,053370	-0,064178	0,051650	-7,959501	2,326714	1,782755	-0,550740	-2,831405	-1,007666	-16,025810	14,593411	14,652533	0,053370	-0,064178	0,051650	-2,921559	6,516278	1,782755	0,053370	-0,064178	0,051650	-2,921559	6,516278	1,782755
11:10:29,20	0,176052	3,434016	-0,085985	0,643008	0,279992	0,029997	0,049974	-0,059461	0,050052	-7,774040	2,569421	1,777409	-0,548896	-2,835762	-1,008005	-15,994747	14,582496	14,671123	0,049974	-0,059461	0,050052	-3,106329	6,492353	1,777409	0,049974	-0,059461	0,050052	-3,106329	6,492353	1,777409
11:10:29,25	0,176052	3,434016	-0,085985	0,643008	0,279992	0,029997	0,052826	-0,063237	0,049713	-7,976460	2,388760	1,795999	-0,551941	-2,835662	-1,008456	-16,039273	14,563194	14,622274	0,052826	-0,063237	0,049713	-3,012350	6,535571	1,795999	0,052826	-0,063237	0,049713	-3,012350	6,535571	1,795999
11:10:29,30	0,176052	3,434016	-0,085985	0,643008	0,279992	0,029997	0,054261	-0,060550	0,049262	-7,797736	2,343042	1,747150	-0,550143	-2,836824	-1,011531	-16,004908	14,519586	14,637069	0,054369	-0,062688	0,046187	-2,967336	6,553807	1,761945	0,054369	-0,062688	0,046187	-2,967336	6,553807	1,761945
11:10:29,35	0,176052	3,434016	-0,085985	0,643008	0,279992	0,029997	0,054369	-0,062688	0,046187	-7,888353	2,285867	1,761945	-0,546615	-2,837067	-1,008408	-16,029037	14,568748	14,661791	0,054369	-0,062688	0,046187	-2,967336	6,553807	1,761945	0,054369	-0,062688	0,046187	-2,967336	6,553807	1,761945
11:10:29,40	0,176052	3,434016	-0,085985	0,643008	0,279992	0,029997	0,052815	-0,065865	0,049310	-8,084044	2,412131	1,786666	-0,558457	-2,836894	-1,009210	-16,050459	14,556703	14,664937	0,058586	-0,055523	0,048508	-3,166591	6,723571	1,789813	0,058586	-0,055523	0,048508	-3,166591	6,723571	1,789813
11:10:29,45	0,176052	3,434016	-0,085985	0,643008	0,279992	0,029997	0,058586	-0,055523	0,048508	-7,525112	2,124575	1,789813	-0,548942	-2,834860	-1,011497	-16,007953	14,592122	14,693198	0,058586	-0,055523	0,048508	-3,166591	6,723571	1,789813	0,058586	-0,055523	0,048508	-3,166591	6,723571	1,789813
11:10:29,50	0,176052	3,434016	-0,085985	0,643008	0,279992	0,029997	0,052067	-0,062746	0,046221	-7,952653	2,444436	1,818074	-0,551827	-2,838906	-1,009560	-15,991946	14,573112	14,656232	0,057014	-0,062270	0,048158	-3,031239	6,639445	1,781108	0,057014	-0,062270	0,048158	-3,031239	6,639445	1,781108
11:10:29,55	0,176052	3,434016	-0,085985	0,643008	0,279992	0,029997	0,057014	-0,062270	0,048158	-7,919471	2,163848	1,781108	-0,547743	-2,836603	-1,008430	-16,003986	14,554470	14,622202	0,057014	-0,062270	0,048158	-3,031239	6,639445	1,781108	0,057014	-0,062270	0,048158	-3,031239	6,639445	1,781108
11:10:29,60	0,176052	3,434016	-0,085985	0,643008	0,279992	0,029997	0,052977	-0,064656	0,049288	-8,021357	2,374870	1,747078	-0,553700	-2,835297	-1,010368	-16,026443	14,564620	14,661863	0,052977	-0,064656	0,049288	-2,945856	6,533576	1,747078	0,052977	-0,064656	0,049288	-2,945856	6,533576	1,747078
11:10:29,65	0,176052	3,434016	-0,085985	0,643008	0,279992	0,029997	0,054824	-0,058844	0,047350	-7,716677	2,303351	1,786738	-0,551941	-2,837586	-1,009943	-16,031346	14,560136	14,695391	0,054824	-0,058844	0,047350	-3,097446	6,607043	1,786738	0,054824	-0,058844	0,047350	-3,097446	6,607043	1,786738
11:10:29,70	0,176052	3,434016	-0,085985	0,643008	0,279992	0,029997	0,055928	-0,061512	0,047775	-7,849108	2,247977	1,820267	-0,553780	-2,833380	-1,009224	-16,057263	14,554826	14,661441	0,055928	-0,061512	0,047775	-3,020393	6,638287	1,820267	0,055928	-0,061512	0,047775	-3,020393	6,638287	1,820267
11:10:29,75	0,176052	3,434016	-0,085985	0,643008	0,279992	0,029997	0,053204	-0,057817	0,048494	-7,639385	2,409384	1,786316	-0,546612	-2,835056	-1,011105	-16,008687	14,555630	14,692172	0,053204	-0,057817	0,048494	-3,100767	6,585907	1,786316	0,053204	-0,057817	0,048494	-3,100767	6,585907	1,786316
11:10:29,80	0,176052	3,434016	-0,085985	0,643008	0,279992	0,029997	0,051071	-0,064862	0,046613	-8,030701	2,478622	1,817048	-0,547732	-2,834439	-1,008037	-15,999950	14,577084	14,637504	0,051097	-0,063583	0,049681	-2,995882	6,491571	1,762380	0,051097	-0,063583	0,049681	-2,995882	6,491571	1,762380
11:10:29,85	0,176052	3,434016	-0,085985	0,643008	0,279992	0,029997	0,051097	-0,063583	0,049681	-7,987185	2,480433	1,762380	-0,547790	-2,837843	-1,009561	-16,021200	14,554597	14,671331	0,054074	-0,065235	0,048157	-2,922018	6,577622	1,796207	0,054074	-0,065235	0,048157	-2,922018	6,577622	1,796207
11:10:29,91	0,176052	3,434016	-0,085985	0,643008	0,279992	0,029997	0,051719	-0,062531	0,048142	-7,920044	2,454224	1,792047	-0,548955	-2,834451	-1,009576	-16,011429	14,569407	14,667171	0,051719	-0,062531	0,048142	-3,011398	6,514140	1,792047	0,051719	-0,062531	0,048142	-3,011398	6,514140	1,792047
11:10:29,96	0,176052	3,434016	-0,085985	0,643008	0,279992	0,029997	0,051719	-0,062531	0,048142	-7,920044	2,454224	1,792047	-0,548433	-2,837758	-1,008033	-16,043175	14,531305	14,650402	0,051719	-0,062531	0,048142	-3,011398	6,514140	1,792047	0,051719	-0,062531	0,048142	-3,011398	6,514140	1,792047
11:10:30,01	0,176052	3,434016	-0,085985	0,643008	0,279992	0,029997	0,054322	-0,064636	0,049685	-7,980665	2,327303	1,775278	-0,544541	-2,836923	-1,004928	-16,106702	14,402658	14,679757	0,054322	-0,064636	0,049685	-2,906729	6,591565	1,775278	0,054322	-0,064636	0,049685	-2,906729	6,591565	1,775278
11:10:30,06	0,176052	3,434016	-0,085985	0,643008	0,279992	0,029997	0,051653	-0,067589	0,052790	-7,991014	2,456770	1,804633	-0,497335	-2,858783	-0,974439	-17,514396	12,036169	15,021466	0,051653	-0,067589	0,052790	-2,685315	6,511536	1,804633	0,051653	-0,067589	0,052790	-2,685315	6,511536	1,804633
11:10:30,11	0,176052	3,434016	-0,085985	0,643008	0,279992	0,029997	0,046981	-0,119400	0,083280	-7,931925	2,735559	2,146341	-0,533582	-2,825696	-0,956776	-15,383496	14,224622	14,732938	0,046981	-0,119400	0,083280	1,440974	6,423586	2,146341	0,046981	-0,119400	0,083280	1,440974	6,423586	2,146341
11:10:30,16	0,176052	3,434016	-0,085985	0,643008	0,279992	0,029997	0,036451	-0,071467	0,100942	-8,400100	2,531946	1,857814	-0,546987	-2,822575	-0,990270	-15,261555	15,019659	14,620634	0,036451	-0,071467	0,100942	-2,789963	5,393348	1,857814	0,036451	-0,071467	0,100942	-2,789963	5,393348	1,857814
11:10:30,21	0,176118	3,434004	-0,085987	0,693003	0,279991	0,029979	0,040450	-0,058297	0,067448	-8,464785	2,615885	1,745510	-0,553507	-2,841857	-1,006905	-16,155899	15,119713	14,658547	0,060409	-0,062292	0,050813	-3,422074	7,144705	1,783423	0,060409	-0,062292	0,050813	-3,422074	7,144705	1,783423
11:10:30,26	0,176118	3,434004	-0,085987	0,693003	0,279991	0,029979	0,060409	-0,062292	0,050813	-8,311960	2,402586	1,783423	-0,551960	-2,842335	-1,005011	-16,254195	15,089189	14,647933	0,060409	-0,062292	0,050813	-3,422074	7,144705	1,783423	0,060409	-0,062292	0,050813	-3,422074	7,144705	1,783423
11:10:30,31	0,176118	3,434004	-0,085987	0,693003	0,279991	0,029979	0,060049	-0,063870	0,052708	-8,318482	2,491158	1,772808	-0,551260	-2,843335	-1,006511	-16,196560	15,083342	14,677110	0,060565	-0,064976	0,051207	-3,299096	7,165871	1,801986	0,060565	-0,064976	0,051207	-3,299096	7,165871	1,801986
11:10:30,36	0,176118	3,434004	-0,085987	0,693003	0,279991	0,029979	0,060565	-0,064976	0,051207	-8,399746	2,411496	1,801986	-0,551778	-2,839547	-1,005756	-16,167975	15,111685	14,653511	0,057544	-0,062633	0,051962	-3,400034	7,075220	1,778387	0,057544	-0,062633	0,051962	-3,400034	7,075220	1,778387
11:10:30,41	0,176118	3,434004	-0,085987	0,693003	0,279991	0,029979	0,059209	-0,064796	0,054277	-8,401889	2,547557	1,787754	-0,550738	-2,842070	-1,003441	-16,247551	15,126115	14,662878	0,059209	-0,064796	0,054277	-3,315435	7,195482	1,787754	0,059209	-0,064796	0,054277	-3,315435	7,195482	1,787754
11:10:30,46	0,176118	3,434004	-0,085987	0,693003	0,279991	0,029979	0,059209	-0,064796	0,054277	-8,401889	2,547557	1,787754	-0,551279	-2,843229	-1,003402	-16,218790	15,109398	14,690829	0,060483	-0,064907	0,054316	-3,312395	7,195970	1,815705	0,060483	-0,064907	0,054316	-3,312395	7,195970	1,815705
11:10:30,51	0,176118	3,434004	-0,085987	0,693003	0,279991	0,029979	0,060483	-0,064907	0,054316	-8,407566	2,448054	1,815705	-0,549561	-2,842609	-1,005751	-16,186740	14,955349	14,648622	0,060483	-0,064907	0,054316	-3,312395	7,195970	1,815705	0,060483	-0,064907	0,054316	-3,312395	7,195970	1,815705
11:10:30,56	0,176118	3,434004	-0,085987	0,693003	0,279991	0,029979	0,059088	-0,066084	0,051967	-8,351423	2,415838	1,773498	-0,495980	-2,870040	-0,981808	-17,562408	12,358875	15,006274	0,059088	-0,066084	0,051967	-3,163801	7,054210	1,773498	0,059088	-0,066084	0,051967	-3,163801	7,054210	1,773498
11:10:30,61	0,176118	3,434004	-0,085987	0,693003	0,279991	0,029979	0,056053	-0,126203	0,075910	-8,541150	2,466774	2,131150	-0,551443	-2,845497	-0,947930	-16,511524	15,409549	14,708094	0,062529	-0,065899	0,109788	-3,399665	7,653784	1,832970	0,062529	-0,065899	0,109788	-3,399665	7,653784	1,832970
11:10:30,66	0,176118	3,434004	-0,085987	0,693003	0,279991	0,029979	0,062529	-0,065899	0,109788	-8,572748	2,745243	1,832970	-0,558694	-2,838575	-0,969951	-15,945710	16,041266	14,600023	0,062529	-0,065899	0,109788	-3,399665	7,653784	1,832970	0,062529	-0,065899	0,109788	-3,399665	7,653784	1,832970
11:10:30,71	0,175969	3,433982	-0,085984	0,743018	0,279985	0,030004	0,060161	-0,056158	0,087767	-8,896213	2,694257	1,724899	-0,564266	-2,856960	-0,992409	-16,863595	15,951023	14,664993	0,060161	-0,056158	0,087767	-4,487788	7,416867	1,724899	0,060161	-0,056158	0,087767	-4,487788	7,416867	1,724899
11:10:30,76	0,175969	3,433982	-0,085984	0,743018	0,279985	0,030004	0,078868	-0,060525	0,065309	-8,586196	2,471259	1,789869	-0,556586	-2,858717	-0,993548	-16,837604	15,897270	14,659919	0,078868	-0,060525	0,065309	-3,834970	8,662405	1,789869	0,078868	-0,060525	0,065309	-3,834970	8,662405	1,789869
11:10:30,81	0,175969	3,433982	-0,085984	0,743018	0,279985	0,030004	0,076550	-0,068055	0,064170	-8,944185	2,542415	1,784795	-0,561934	-2,861566	-0,998994	-16,862135	15,914588	14,662693	0,081691	-0,064847	0,058724	-3,689612	8,717726	1,787568	0,081691	-0,064847	0,058724	-3,689612	8,717726	1,787568
11:10:30,86	0,175969	3,433982	-0,085984	0,743018	0,279985	0,030004	0,081691	-0,064847	0,058724	-8,780120	2,304992	1,787568	-0,558485	-2,859207	-0,993923	-16,885152	15,872880	14,707905	0,081691	-0,064847	0,058724	-3,689612	8,717726	1,787568	0,081691	-0,064847	0,058724	-3,689612	8,717726	1,787568
11:10:30,91	0,175969	3,433982	-0,085984	0,743018	0,279985	0,030004	0,077924	-0,066655	0,063795	-8,826517	2,499975	1,832781	-0,559629	-2,859807	-0,993158	-16,882199	15,894401	14,688431	0,077924	-0,066655	0,063795	-3,594066	8,616971	1,832781	0,077924	-0,066655	0,063795	-3,594066	8,616971	1,832781
11:10:30,96	0,175969	3,433982	-0,085984	0,743018	0,279985	0,030004	0,079015	-0,065964	0,064560	-8,810701	2,451432	1,813307	-0,562044	-2,857253	-0,995117	-16,893165	15,878840	14,694044	0,079015	-0,065964	0,064560	-3,632491	8,654093	1,813307	0,079015	-0,065964	0,064560	-3,632491	8,654093	1,813307
11:10:31,01	0,175969	3,433982	-0,085984	0,743018	0,279985	0,030004	0,078011	-0,062596	0,062602	-8,616562	2,505350	1,818920	-0,558463	-2,857675	-0,991239	-16,895173	15,914976	14,674038	0,078011	-0,062596	0,062602	-3,702805	8,629206	1,818920	0,078011	-0,062596	0,062602	-3,702805	8,629206	1,818920
11:10:31,06	0,175969	3,433982	-0,085984	0,743018	0,279985	0,030004	0,076586	-0,065908	0,066479	-8,819101	2,599250	1,798914	-0,555585	-2,853152	-0,997062	-16,891918	15,891670	14,702196	0,076586	-0,065908	0,066479	-3,645317	8,611254	1,798914	0,076586	-0,065908	0,066479	-3,645317	8,611254	1,798914
11:10:31,11	0,175969	3,433982	-0,085984	0,743018	0,279985	0,030004	0,071230	-0,066139	0,060656	-8,812551	2,863289	1,827072	-0,563308	-2,857229	-0,995525	-16,932730	15,880885	14,694550	0,071230	-0,066139	0,060656	-3,620642	8,454850	1,827072	0,071230	-0,066139	0,060656	-3,620642	8,454850	1,827072
11:10:31,16	0,175969	3,433982	-0,085984	0,743018	0,279985	0,030004	0,078622	-0,061490	0,062193	-8,541047	2,508858	1,819425	-0,557383	-2,856142	-0,997063	-16,916876	15,899774	14,701958	0,078622	-0,061490	0,062193	-3,714099	8,680688	1,819425	0,078622	-0,061490	0,062193	-3,714099	8,680688	1,819425
11:10:31,21	0,175969	3,433982	-0,085984	0,743018	0,279985	0,030004	0,074718	-0,066077	0,060655	-8,803880	2,707564	1,826834	-0,554944	-2,853488	-0,995905	-16,876364	15,898761	14,677394	0,074718	-0,066077	0,060655	-3,616818	8,572955	1,826834	0,074718	-0,066077	0,060655	-3,616818	8,572955	1,826834
11:10:31,26	0,175969	3,433982	-0,085984	0,743018	0,279985	0,030004	0,071200	-0,066862	0,061813	-8,864049	2,854923	1,802270	-0,557927	-2,858258	-0,995141	-16,897651	15,860334	14,650468	0,071200	-0,066862	0,061813	-3,615408	8,444130	1,802270	0,071200	-0,066862	0,061813	-3,615408	8,444130	1,802270
11:10:31,31	0,175969	3,433982	-0,085984	0,743018	0,279985	0,030004	0,076823	-0,066664	0,062577	-8,809835	2,561760	1,775344	-0,558605	-2,854224	-0,997479	-16,930683	15,891948	14,687641	0,076823	-0,066664	0,062577	-3,576731	8,592356	1,775344	0,076823	-0,066664	0,062577	-3,576731	8,592356	1,775344
11:10:31,36	0,175969	3,433982	-0,085984	0,743018	0,279985	0,030004	0,073668	-0,064059	0,060239	-8,685263	2,770228	1,812516	-0,554922	-2,860434	-0,995091	-16,873822	15,866754	14,684511	0,073668	-0,064059	0,060239	-3,656614	8,553165	1,812516	0,073668	-0,064059	0,060239	-3,656614	8,553165	1,812516
11:10:31,41	0,175969	3,433982	-0,085984	0,743018	0,279985	0,030004	0,077205	-0,070354	0,062627	-9,019203	2,524476	1,809387	-0,559678	-2,860386	-0,998239	-16,896266	15,881279	14,657236	0,079541	-0,066211	0,059480	-3,607550	8,673669	1,782112	0,079541	-0,066211	0,059480	-3,607550	8,673669	1,782112
11:10:31,46	0,175969	3,433982	-0,085984	0,743018	0,279985	0,030004	0,079541	-0,066211	0,059480	-8,805143	2,429670	1,782112	-0,562048	-2,858727	-0,992015	-16,905339	15,875749	14,682273	0,079541	-0,066211	0,059480	-3,607550	8,673669	1,782112	0,079541	-0,066211	0,059480	-3,607550	8,673669	1,782112
11:10:31,51	0,175969	3,433982	-0,085984	0,743018	0,279985	0,030004	0,079290	-0,063329	0,065703	-8,645949	2,447835	1,807149	-0,563784	-2,859998	-0,992779	-16,882593	15,848039	14,681128	0,079290	-0,063329	0,065703	-3,674601	8,672099	1,807149	0,079290	-0,063329	0,065703	-3,674601	8,672099	1,807149
11:10:31,56	0,175969	3,433982	-0,085984	0,743018	0,279985	0,030004	0,081258	-0,062462	0,064939	-8,588220	2,311948	1,806004	-0,560326	-2,860383	-0,995499	-16,913013	15,848386	14,693337	0,081258	-0,062462	0,064939	-3,684961	8,690697	1,806004	0,081258	-0,062462	0,064939	-3,684961	8,690697	1,806004
11:10:31,61	0,175969	3,433982	-0,085984	0,743018	0,279985	0,030004	0,079863	-0,065649	0,062219	-8,739033	2,411010	1,818213	-0,559214	-2,852111	-0,995516	-16,926591	15,871881	14,724730	0,079863	-0,065649	0,062219	-3,585597	8,680244	1,818213	0,079863	-0,065649	0,062219	-3,585597	8,680244	1,818213
11:10:31,66	0,175969	3,433982	-0,085984	0,743018	0,279985	0,030004	0,072143	-0,062476	0,062202	-8,587577	2,835951	1,849606	-0,559072	-2,856623	-0,995492	-16,884925	15,901274	14,705203	0,075979	-0,064854	0,062226	-3,666499	8,579445	1,830079	0,075979	-0,064854	0,062226	-3,666499	8,579445	1,830079
11:10:31,71	0,175969	3,433982	-0,085984	0,743018	0,279985	0,030004	0,075979	-0,064854	0,062226	-8,757564	2,615083	1,830079	-0,560362	-2,859751	-0,997067	-16,921440	15,835324	14,684357	0,079333	-0,065302	0,060651	-3,579268	8,666967	1,809233	0,079333	-0,065302	0,060651	-3,579268	8,666967	1,809233
11:10:31,76	0,175969	3,433982	-0,085984	0,743018	0,279985	0,030004	0,079333	-0,065302	0,060651	-8,705462	2,439336	1,809233	-0,562162	-2,861074	-0,992801	-16,944092	15,820741	14,681019	0,081379	-0,064404	0,064917	-3,579104	8,733529	1,805895	0,081379	-0,064404	0,064917	-3,579104	8,733529	1,805895
11:10:31,81	0,175969	3,433982	-0,085984	0,743018	0,279985	0,030004	0,081379	-0,064404	0,064917	-8,634822	2,345239	1,805895	-0,560886	-2,861872	-0,999000	-16,902976	15,860714	14,676061	0,081379	-0,064404	0,064917	-3,579104	8,733529	1,805895	0,081379	-0,064404	0,064917	-3,579104	8,733529	1,805895
11:10:31,86	0,175969	3,433982	-0,085984	0,743018	0,279985	0,030004	0,081432	-0,065908	0,058718	-8,768222	2,326890	1,800937	-0,560283	-2,859557	-0,996679	-16,898010	15,867722	14,670425	0,081432	-0,065908	0,058718	-3,594415	8,719297	1,800937	0,081432	-0,065908	0,058718	-3,594415	8,719297	1,800937
11:10:31,91	0,175969	3,433982	-0,085984	0,743018	0,279985	0,030004	0,079126	-0,065273	0,061039	-8,743737	2,446021	1,795301	-0,559102	-2,859317	-0,996669	-16,902825	15,891641	14,686010	0,078328	-0,066176	0,061049	-3,614192	8,652374	1,810885	0,078328	-0,066176	0,061049	-3,614192	8,652374	1,810885
11:10:31,96	0,175969	3,433982	-0,085984	0,743018	0,279985	0,030004	0,078328	-0,066176	0,061049	-8,808978	2,503631	1,810885	-0,559717	-2,855966	-0,994736	-16,898581	15,861718	14,689068	0,078328	-0,066176	0,061049	-3,614192	8,652374	1,810885	0,078328	-0,066176	0,061049	-3,614192	8,652374	1,810885
11:10:32,01	0,175969	3,433982	-0,085984	0,743018	0,279985	0,030004	0,075733	-0,063968	0,062982	-8,670377	2,619955	1,813944	-0,557370	-2,854299	-0,996688	-16,902633	15,883434	14,686800	0,075733	-0,063968	0,062982	-3,648909	8,564959	1,813944	0,075733	-0,063968	0,062982	-3,648909	8,564959	1,813944
11:10:32,06	0,175969	3,433982	-0,085984	0,743018	0,279985	0,030004	0,073116	-0,065167	0,061030	-8,749530	2,770399	1,811676	-0,561501	-2,860423	-0,996664	-16,907516	15,843909	14,693637	0,080484	-0,064652	0,061055	-3,610897	8,689716	1,818513	0,080484	-0,064652	0,061055	-3,610897	8,689716	1,818513
11:10:32,11	0,175969	3,433982	-0,085984	0,743018	0,279985	0,030004	0,080484	-0,064652	0,061055	-8,686045	2,371691	1,818513	-0,557909	-2,858915	-0,998195	-16,872544	15,844151	14,704753	0,080484	-0,064652	0,061055	-3,610897	8,689716	1,818513	0,080484	-0,064652	0,061055	-3,610897	8,689716	1,818513
11:10:32,16	0,175969	3,433982	-0,085984	0,743018	0,279985	0,030004	0,077382	-0,067008	0,059523	-8,826280	2,502832	1,829628	-0,563842	-2,858340	-0,995522	-16,909339	15,873825	14,679288	0,079851	-0,061583	0,062196	-3,717216	8,689477	1,804164	0,079851	-0,061583	0,062196	-3,717216	8,689477	1,804164
11:10:32,21	0,175969	3,433982	-0,085984	0,743018	0,279985	0,030004	0,079851	-0,061583	0,062196	-8,551466	2,421149	1,804164	-0,562111	-2,863573	-0,996669	-16,921709	15,827250	14,678145	0,083517	-0,065698	0,061049	-3,561640	8,774052	1,803020	0,083517	-0,065698	0,061049	-3,561640	8,774052	1,803020
11:10:32,26	0,175969	3,433982	-0,085984	0,743018	0,279985	0,030004	0,083517	-0,065698	0,061049	-8,718941	2,217939	1,803020	-0,562134	-2,856825	-0,997068	-16,913735	15,833375	14,698879	0,083517	-0,065698	0,061049	-3,561640	8,774052	1,803020	0,083517	-0,065698	0,061049	-3,561640	8,774052	1,803020
11:10:32,31	0,175969	3,433982	-0,085984	0,743018	0,279985	0,030004	0,077686	-0,062304	0,060650	-8,551740	2,517338	1,823755	-0,557223	-2,860922	-0,995269	-16,895632	15,816753	14,720322	0,077686	-0,062304	0,060650	-3,660875	8,615672	1,823755	0,077686	-0,062304	0,060650	-3,660875	8,615672	1,823755
11:10:32,36	0,175969	3,433982	-0,085984	0,743018	0,279985	0,030004	0,078778	-0,068606	0,062449	-8,874085	2,436546	1,845197	-0,562063	-2,855128	-0,995513	-16,871686	15,807331	14,682395	0,078778	-0,068606	0,062449	-3,488535	8,620631	1,845197	0,078778	-0,068606	0,062449	-3,488535	8,620631	1,845197
11:10:32,42	0,175969	3,433982	-0,085984	0,743018	0,279985	0,030004	0,076180	-0,061517	0,062205	-8,509290	2,546208	1,807271	-0,560866	-2,859916	-0,995298	-16,876565	15,808813	14,683070	0,076180	-0,061517	0,062205	-3,680198	8,526328	1,807271	0,076180	-0,061517	0,062205	-3,680198	8,526328	1,807271
11:10:32,47	0,175969	3,433982	-0,085984	0,743018	0,279985	0,030004	0,079729	-0,064948	0,062420	-8,686528	2,366641	1,807946	-0,560508	-2,860462	-0,996834	-16,911705	15,832423	14,689429	0,079729	-0,064948	0,062420	-3,588129	8,625335	1,807946	0,079729	-0,064948	0,062420	-3,588129	8,625335	1,807946
11:10:32,52	0,175969	3,433982	-0,085984	0,743018	0,279985	0,030004	0,080021	-0,065531	0,060884	-8,719723	2,393648	1,814305	-0,554036	-2,857266	-0,989285	-16,943080	15,676661	14,710139	0,080021	-0,065531	0,060884	-3,575556	8,675334	1,814305	0,080021	-0,065531	0,060884	-3,575556	8,675334	1,814305
11:10:32,57	0,175969	3,433982	-0,085984	0,743018	0,279985	0,030004	0,074019	-0,069538	0,068434	-8,777501	2,655085	1,835015	-0,501621	-2,870950	-0,956455	-17,851465	12,989752	15,050062	0,074019	-0,069538	0,068434	-3,318791	8,465550	1,835015	0,074019	-0,069538	0,068434	-3,318791	8,465550	1,835015
11:10:32,62	0,175969	3,433982	-0,085984	0,743018	0,279985	0,030004	0,059662	-0,121772	0,101263	-8,712580	2,844874	2,174938	-0,549865	-2,844286	-0,950097	-16,156683	15,737443	14,716721	0,059662	-0,121772	0,101263	0,846551	7,528321	2,174938	0,059662	-0,121772	0,101263	0,846551	7,528321	2,174938
11:10:32,67	0,175969	3,433982	-0,085984	0,743018	0,279985	0,030004	0,060692	-0,066660	0,107621	-9,073684	2,697421	1,841597	-0,540010	-2,814452	-0,978718	-14,631600	15,459274	14,643004	0,060692	-0,066660	0,107621	-3,840894	7,461745	1,841597	0,060692	-0,066660	0,107621	-3,840894	7,461745	1,841597
11:10:32,72	0,176088	3,433936	-0,085983	0,792998	0,279994	0,029999	0,029927	-0,060278	0,079000	-9,263449	2,837356	1,767880	-0,547986	-2,834990	-0,993474	-15,638710	15,483666	14,658690	0,051702	-0,063639	0,064244	-3,960146	6,648039	1,783566	0,051702	-0,063639	0,064244	-3,960146	6,648039	1,783566
11:10:32,77	0,176088	3,433936	-0,085983	0,792998	0,279994	0,029999	0,051702	-0,063639	0,064244	-8,955829	2,589444	1,783566	-0,543194	-2,835152	-0,994212	-15,611650	15,524173	14,685188	0,051702	-0,063639	0,064244	-3,960146	6,648039	1,783566	0,051702	-0,063639	0,064244	-3,960146	6,648039	1,783566
11:10:32,82	0,176088	3,433936	-0,085983	0,792998	0,279994	0,029999	0,049446	-0,067870	0,063506	-9,224444	2,703585	1,810064	-0,544964	-2,838793	-0,993422	-15,628267	15,538833	14,694192	0,049446	-0,067870	0,063506	-3,896638	6,585070	1,810064	0,049446	-0,067870	0,063506	-3,896638	6,585070	1,810064
11:10:32,87	0,176088	3,433936	-0,085983	0,792998	0,279994	0,029999	0,053484	-0,068157	0,064296	-9,243773	2,515314	1,819068	-0,540421	-2,833634	-0,995003	-15,667006	15,475238	14,704756	0,053484	-0,068157	0,064296	-3,893410	6,713805	1,819068	0,053484	-0,068157	0,064296	-3,893410	6,713805	1,819068
11:10:32,92	0,176088	3,433936	-0,085983	0,792998	0,279994	0,029999	0,046745	-0,069513	0,062715	-9,239816	2,867506	1,829632	-0,543914	-2,835792	-0,993841	-15,659633	15,481483	14,688714	0,046745	-0,069513	0,062715	-3,783046	6,536966	1,829632	0,046745	-0,069513	0,062715	-3,783046	6,536966	1,829632
11:10:32,97	0,176088	3,433936	-0,085983	0,792998	0,279994	0,029999	0,050360	-0,067567	0,063877	-9,147721	2,676246	1,813590	-0,545626	-2,837122	-0,991512	-15,665897	15,547918	14,684151	0,050360	-0,067567	0,063877	-3,843708	6,629511	1,813590	0,050360	-0,067567	0,063877	-3,843708	6,629511	1,813590
11:10:33,02	0,176088	3,433936	-0,085983	0,792998	0,279994	0,029999	0,052368	-0,066749	0,066206	-9,159595	2,610467	1,809026	-0,541664	-2,843646	-0,988741	-15,712031	15,416456	14,731741	0,052368	-0,066749	0,066206	-3,919783	6,721368	1,809026	0,052368	-0,066749	0,066206	-3,919783	6,721368	1,809026
11:10:33,07	0,176088	3,433936	-0,085983	0,792998	0,279994	0,029999	0,056037	-0,073442	0,068977	-9,370718	2,393898	1,856617	-0,502125	-2,880214	-0,956933	-17,748260	13,141781	15,073697	0,056037	-0,073442	0,068977	-3,605500	6,792820	1,856617	0,056037	-0,073442	0,068977	-3,605500	6,792820	1,856617
11:10:33,12	0,176088	3,433936	-0,085983	0,792998	0,279994	0,029999	0,067936	-0,125967	0,100785	-9,113988	2,401256	2,198572	-0,537570	-2,830068	-0,940361	-15,233955	15,426313	14,748878	0,067936	-0,125967	0,100785	0,774457	7,734222	2,198572	0,067936	-0,125967	0,100785	0,774457	7,734222	2,198572
11:10:33,17	0,176088	3,433936	-0,085983	0,792998	0,279994	0,029999	0,042231	-0,070198	0,117357	-9,449608	2,702713	1,873754	-0,540693	-2,822762	-0,987295	-14,785180	15,760613	14,658103	0,042231	-0,070198	0,117357	-3,939040	6,017863	1,873754	0,042231	-0,070198	0,117357	-3,939040	6,017863	1,873754
11:10:33,22	0,176026	3,434033	-0,085998	0,843008	0,279991	0,030010	0,037465	-0,063841	0,070423	-9,632930	2,729047	1,782979	-0,546913	-2,847790	-0,999686	-15,859142	15,933190	14,730718	0,037465	-0,063841	0,070423	-4,621406	5,670063	1,782979	0,037465	-0,063841	0,070423	-4,621406	5,670063	1,782979
11:10:33,27	0,176026	3,434033	-0,085998	0,843008	0,279991	0,030010	0,062250	-0,070969	0,058033	-9,616035	2,456594	1,855593	-0,548800	-2,846798	-1,001657	-15,905627	15,924812	14,731947	0,062250	-0,070969	0,058033	-4,045002	7,343232	1,855593	0,062250	-0,070969	0,058033	-4,045002	7,343232	1,855593
11:10:33,32	0,176026	3,434033	-0,085998	0,843008	0,279991	0,030010	0,062335	-0,068838	0,056062	-9,474759	2,488275	1,856823	-0,551259	-2,844020	-0,999726	-15,955398	15,951567	14,766044	0,061159	-0,065319	0,057992	-4,162493	7,406854	1,890920	0,061159	-0,065319	0,057992	-4,162493	7,406854	1,890920
11:10:33,37	0,176026	3,434033	-0,085998	0,843008	0,279991	0,030010	0,061159	-0,065319	0,057992	-9,290067	2,605903	1,890920	-0,549478	-2,843858	-0,999744	-15,943108	15,924112	14,731465	0,061159	-0,065319	0,057992	-4,162493	7,406854	1,890920	0,061159	-0,065319	0,057992	-4,162493	7,406854	1,890920
11:10:33,42	0,176026	3,434033	-0,085998	0,843008	0,279991	0,030010	0,060128	-0,066781	0,057974	-9,348419	2,635143	1,856341	-0,542998	-2,847775	-0,998969	-15,966927	15,950400	14,708394	0,060128	-0,066781	0,057974	-4,106138	7,355162	1,856341	0,060128	-0,066781	0,057974	-4,106138	7,355162	1,856341
11:10:33,47	0,176026	3,434033	-0,085998	0,843008	0,279991	0,030010	0,060279	-0,074351	0,058749	-9,752938	2,661023	1,833270	-0,546227	-2,845921	-0,999146	-15,944116	15,924313	14,733797	0,060279	-0,074351	0,058749	-3,916379	7,392956	1,833270	0,060279	-0,074351	0,058749	-3,916379	7,392956	1,833270
11:10:33,52	0,176026	3,434033	-0,085998	0,843008	0,279991	0,030010	0,060289	-0,070628	0,058572	-9,548167	2,627733	1,858673	-0,548972	-2,842705	-1,002905	-15,977587	15,924510	14,690408	0,060289	-0,070628	0,058572	-4,003845	7,360408	1,858673	0,060289	-0,070628	0,058572	-4,003845	7,360408	1,858673
11:10:33,57	0,176026	3,434033	-0,085998	0,843008	0,279991	0,030010	0,058876	-0,066643	0,054813	-9,324371	2,730301	1,815284	-0,544174	-2,846920	-0,999734	-15,940016	15,890753	14,716286	0,058876	-0,066643	0,054813	-4,092889	7,352046	1,815284	0,058876	-0,066643	0,054813	-4,092889	7,352046	1,815284
11:10:33,62	0,176026	3,434033	-0,085998	0,843008	0,279991	0,030010	0,060127	-0,072906	0,057985	-9,639580	2,615809	1,841161	-0,547756	-2,845871	-1,003225	-15,964019	15,935710	14,753549	0,061010	-0,069279	0,054493	-4,039522	7,402444	1,878425	0,061010	-0,069279	0,054493	-4,039522	7,402444	1,878425
11:10:33,67	0,176026	3,434033	-0,085998	0,843008	0,279991	0,030010	0,061010	-0,069279	0,054493	-9,477918	2,613188	1,878425	-0,547733	-2,850285	-1,003611	-15,949746	15,884001	14,722259	0,061010	-0,069279	0,054493	-4,039522	7,402444	1,878425	0,061010	-0,069279	0,054493	-4,039522	7,402444	1,878425
11:10:33,72	0,176026	3,434033	-0,085998	0,843008	0,279991	0,030010	0,064821	-0,071506	0,054107	-9,556087	2,376786	1,847135	-0,545365	-2,848787	-1,001627	-15,943164	15,899432	14,775407	0,064821	-0,071506	0,054107	-3,942857	7,465226	1,847135	0,064821	-0,071506	0,054107	-3,942857	7,465226	1,847135
11:10:33,77	0,176026	3,434033	-0,085998	0,843008	0,279991	0,030010	0,062340	-0,072808	0,056091	-9,640423	2,507835	1,900283	-0,550091	-2,846826	-1,001682	-15,956707	15,920389	14,732119	0,063005	-0,067735	0,056036	-4,070836	7,441315	1,856994	0,063005	-0,067735	0,056036	-4,070836	7,441315	1,856994
11:10:33,82	0,176026	3,434033	-0,085998	0,843008	0,279991	0,030010	0,063005	-0,067735	0,056036	-9,387998	2,495461	1,856994	-0,542984	-2,846423	-1,000903	-15,949521	15,943796	14,719073	0,063005	-0,067735	0,056036	-4,070836	7,441315	1,856994	0,063005	-0,067735	0,056036	-4,070836	7,441315	1,856994
11:10:33,87	0,176026	3,434033	-0,085998	0,843008	0,279991	0,030010	0,059102	-0,073687	0,056815	-9,721403	2,703876	1,843949	-0,547751	-2,841976	-1,000554	-15,962993	15,938732	14,708983	0,057634	-0,067336	0,057164	-4,094141	7,313618	1,833859	0,057634	-0,067336	0,057164	-4,094141	7,313618	1,833859
11:10:33,92	0,176026	3,434033	-0,085998	0,843008	0,279991	0,030010	0,057634	-0,067336	0,057164	-9,380016	2,789332	1,833859	-0,542523	-2,846428	-0,999726	-15,988998	15,892616	14,755964	0,058876	-0,074089	0,057992	-3,862238	7,345978	1,880839	0,058876	-0,074089	0,057992	-3,862238	7,345978	1,880839
11:10:33,97	0,176026	3,434033	-0,085998	0,843008	0,279991	0,030010	0,058876	-0,074089	0,057992	-9,678247	2,724241	1,880839	-0,547066	-2,847218	-1,002076	-15,918716	15,903869	14,693143	0,061831	-0,070550	0,055642	-4,000906	7,369065	1,818018	0,061831	-0,070550	0,055642	-4,000906	7,369065	1,818018
11:10:34,02	0,176026	3,434033	-0,085998	0,843008	0,279991	0,030010	0,061831	-0,070550	0,055642	-9,539106	2,515304	1,818018	-0,544742	-2,846344	-1,004008	-15,926343	15,906211	14,714383	0,061831	-0,070550	0,055642	-4,000906	7,369065	1,818018	0,061831	-0,070550	0,055642	-4,000906	7,369065	1,818018
11:10:34,07	0,176026	3,434033	-0,085998	0,843008	0,279991	0,030010	0,059913	-0,072126	0,053710	-9,619232	2,622837	1,839259	-0,544233	-2,846722	-1,005521	-15,945228	15,880959	14,777708	0,059985	-0,072755	0,052197	-3,909383	7,331652	1,902584	0,059985	-0,072755	0,052197	-3,909383	7,331652	1,902584
11:10:34,12	0,176026	3,434033	-0,085998	0,843008	0,279991	0,030010	0,059985	-0,072755	0,052197	-9,620659	2,622800	1,902584	-0,542962	-2,852946	-0,997766	-15,944769	15,892348	14,714504	0,059985	-0,072755	0,052197	-3,909383	7,331652	1,902584	0,059985	-0,072755	0,052197	-3,909383	7,331652	1,902584
11:10:34,17	0,176026	3,434033	-0,085998	0,843008	0,279991	0,030010	0,064740	-0,076968	0,059953	-9,849830	2,380873	1,839379	-0,544788	-2,848480	-1,001305	-15,958522	15,899905	14,698007	0,064740	-0,076968	0,059953	-3,807830	7,462938	1,839379	0,064740	-0,076968	0,059953	-3,807830	7,462938	1,839379
11:10:34,22	0,176026	3,434033	-0,085998	0,843008	0,279991	0,030010	0,061785	-0,073153	0,056413	-9,651118	2,550203	1,822883	-0,551907	-2,845235	-1,001719	-15,977638	15,918464	14,707991	0,062535	-0,065366	0,055999	-4,121470	7,446032	1,832867	0,062535	-0,065366	0,055999	-4,121470	7,446032	1,832867
11:10:34,27	0,176026	3,434033	-0,085998	0,843008	0,279991	0,030010	0,062535	-0,065366	0,055999	-9,252699	2,537050	1,832867	-0,544236	-2,845525	-1,001671	-15,956472	15,884185	14,741845	0,058950	-0,072154	0,056047	-3,922493	7,315566	1,866721	0,058950	-0,072154	0,056047	-3,922493	7,315566	1,866721
11:10:34,32	0,176026	3,434033	-0,085998	0,843008	0,279991	0,030010	0,058950	-0,072154	0,056047	-9,586556	2,687989	1,866721	-0,549552	-2,852134	-1,000493	-15,980664	15,879191	14,744163	0,058950	-0,072154	0,056047	-3,922493	7,315566	1,866721	0,058950	-0,072154	0,056047	-3,922493	7,315566	1,866721
11:10:34,37	0,176026	3,434033	-0,085998	0,843008	0,279991	0,030010	0,067331	-0,070855	0,057225	-9,502584	2,270608	1,869039	-0,544839	-2,842945	-1,001292	-15,967588	15,919146	14,752817	0,057017	-0,070342	0,056426	-3,995214	7,291460	1,877693	0,057017	-0,070342	0,056426	-3,995214	7,291460	1,877693
11:10:34,42	0,176026	3,434033	-0,085998	0,843008	0,279991	0,030010	0,057017	-0,070342	0,056426	-9,517082	2,815589	1,877693	-0,546566	-2,845046	-1,001689	-15,942726	15,875219	14,716871	0,057017	-0,070342	0,056426	-3,995214	7,291460	1,877693	0,057017	-0,070342	0,056426	-3,995214	7,291460	1,877693
11:10:34,47	0,176026	3,434033	-0,085998	0,843008	0,279991	0,030010	0,059700	-0,069896	0,056029	-9,468286	2,632589	1,841746	-0,550130	-2,844850	-1,000156	-15,975925	15,923546	14,717240	0,059700	-0,069896	0,056029	-3,981419	7,319060	1,841746	0,059700	-0,069896	0,056029	-3,981419	7,319060	1,841746
11:10:34,52	0,176026	3,434033	-0,085998	0,843008	0,279991	0,030010	0,061313	-0,066712	0,057562	-9,327939	2,601664	1,842115	-0,543572	-2,846998	-1,001658	-15,935015	15,910799	14,737520	0,061313	-0,066712	0,057562	-4,091064	7,414700	1,842115	0,061313	-0,066712	0,057562	-4,091064	7,414700	1,842115
11:10:34,57	0,176026	3,434033	-0,085998	0,843008	0,279991	0,030010	0,059893	-0,073466	0,056060	-9,688558	2,633661	1,862396	-0,550106	-2,847786	-1,000929	-15,960733	15,887976	14,696602	0,059893	-0,073466	0,056060	-3,921501	7,335288	1,862396	0,059893	-0,073466	0,056060	-3,921501	7,335288	1,862396
11:10:34,62	0,176026	3,434033	-0,085998	0,843008	0,279991	0,030010	0,063843	-0,068201	0,056789	-9,382186	2,439118	1,821478	-0,545426	-2,843840	-0,997009	-15,959786	15,870060	14,753170	0,058085	-0,070281	0,060709	-3,958223	7,288458	1,878046	0,058085	-0,070281	0,060709	-3,958223	7,288458	1,878046
11:10:34,67	0,176026	3,434033	-0,085998	0,843008	0,279991	0,030010	0,058085	-0,070281	0,060709	-9,475301	2,728761	1,878046	-0,550119	-2,845035	-0,999338	-15,959722	15,900938	14,759432	0,058085	-0,070281	0,060709	-3,958223	7,288458	1,878046	0,058085	-0,070281	0,060709	-3,958223	7,288458	1,878046
11:10:34,72	0,176026	3,434033	-0,085998	0,843008	0,279991	0,030010	0,061467	-0,066814	0,058380	-9,321775	2,568272	1,884308	-0,542981	-2,847515	-0,999731	-15,937116	15,895224	14,711670	0,060046	-0,074236	0,057987	-3,886554	7,333373	1,836546	0,060046	-0,074236	0,057987	-3,886554	7,333373	1,836546
11:10:34,77	0,176026	3,434033	-0,085998	0,843008	0,279991	0,030010	0,060046	-0,074236	0,057987	-9,714065	2,619743	1,836546	-0,545979	-2,844499	-1,002462	-15,946121	15,895247	14,727890	0,060046	-0,074236	0,057987	-3,886554	7,333373	1,836546	0,060046	-0,074236	0,057987	-3,886554	7,333373	1,836546
11:10:34,82	0,176026	3,434033	-0,085998	0,843008	0,279991	0,030010	0,058933	-0,070132	0,055256	-9,496182	2,685455	1,852766	-0,551308	-2,850975	-1,002441	-15,975545	15,899971	14,745830	0,058933	-0,070132	0,055256	-3,990824	7,311674	1,852766	0,058933	-0,070132	0,055256	-3,990824	7,311674	1,852766
11:10:34,87	0,176026	3,434033	-0,085998	0,843008	0,279991	0,030010	0,067206	-0,068755	0,055277	-9,413943	2,283106	1,870706	-0,543018	-2,847439	-1,000880	-15,948264	15,895242	14,741561	0,067206	-0,068755	0,055277	-4,016701	7,558751	1,870706	0,067206	-0,068755	0,055277	-4,016701	7,558751	1,870706
11:10:34,92	0,176026	3,434033	-0,085998	0,843008	0,279991	0,030010	0,059998	-0,074166	0,056838	-9,704863	2,631890	1,866436	-0,547812	-2,843607	-1,004420	-15,964658	15,877133	14,728507	0,059998	-0,074166	0,056838	-3,882854	7,341770	1,866436	0,059998	-0,074166	0,056838	-3,882854	7,341770	1,866436
11:10:34,97	0,176026	3,434033	-0,085998	0,843008	0,279991	0,030010	0,059078	-0,068098	0,053298	-9,365459	2,684923	1,853383	-0,548399	-2,847091	-0,998198	-16,003228	15,932058	14,735949	0,062388	-0,069331	0,059520	-4,015364	7,471090	1,860825	0,062388	-0,069331	0,059520	-4,015364	7,471090	1,860825
11:10:35,02	0,176026	3,434033	-0,085998	0,843008	0,279991	0,030010	0,062388	-0,069331	0,059520	-9,457879	2,573663	1,860825	-0,542404	-2,843563	-1,000897	-15,936410	15,921551	14,733283	0,062388	-0,069331	0,059520	-4,015364	7,471090	1,860825	0,062388	-0,069331	0,059520	-4,015364	7,471090	1,860825
11:10:35,07	0,176026	3,434033	-0,085998	0,843008	0,279991	0,030010	0,056335	-0,072760	0,056821	-9,660473	2,825294	1,858159	-0,547098	-2,847956	-1,003211	-15,922151	15,884485	14,731894	0,062487	-0,070891	0,054507	-3,973375	7,379711	1,856770	0,062487	-0,070891	0,054507	-3,973375	7,379711	1,856770
11:10:35,12	0,176026	3,434033	-0,085998	0,843008	0,279991	0,030010	0,062487	-0,070891	0,054507	-9,538316	2,474518	1,856770	-0,542438	-2,849272	-0,998937	-15,956432	15,879777	14,734950	0,061296	-0,075585	0,058781	-3,827769	7,375504	1,859825	0,061296	-0,075585	0,058781	-3,827769	7,375504	1,859825
11:10:35,17	0,176026	3,434033	-0,085998	0,843008	0,279991	0,030010	0,063103	-0,068549	0,058799	-9,438487	2,458295	1,888655	-0,549434	-2,847318	-0,998919	-15,924865	15,911401	14,763779	0,063103	-0,068549	0,058799	-4,057391	7,411842	1,888655	0,063103	-0,068549	0,058799	-4,057391	7,411842	1,888655
11:10:35,22	0,176026	3,434033	-0,085998	0,843008	0,279991	0,030010	0,063103	-0,068549	0,058799	-9,438487	2,458295	1,888655	-0,546516	-2,846376	-1,000895	-15,926131	15,881801	14,721084	0,060827	-0,070605	0,056823	-3,976639	7,337844	1,845960	0,060827	-0,070605	0,056823	-3,976639	7,337844	1,845960
11:10:35,27	0,176026	3,434033	-0,085998	0,843008	0,279991	0,030010	0,060827	-0,070605	0,056823	-9,519131	2,562905	1,845960	-0,541863	-2,844330	-0,998188	-15,950796	15,873607	14,720536	0,056729	-0,073612	0,059530	-3,877520	7,246499	1,845412	0,056729	-0,073612	0,059530	-3,877520	7,246499	1,845412
11:10:35,32	0,176026	3,434033	-0,085998	0,843008	0,279991	0,030010	0,056729	-0,073612	0,059530	-9,656078	2,793287	1,845412	-0,544248	-2,847621	-1,002078	-15,965881	15,871275	14,712392	0,060772	-0,073192	0,055640	-3,879106	7,365529	1,837268	0,060772	-0,073192	0,055640	-3,879106	7,365529	1,837268
11:10:35,37	0,176026	3,434033	-0,085998	0,843008	0,279991	0,030010	0,060772	-0,073192	0,055640	-9,624640	2,594964	1,837268	-0,547214	-2,847142	-0,999757	-15,992096	15,913735	14,721858	0,060772	-0,073192	0,055640	-3,879106	7,365529	1,837268	0,060772	-0,073192	0,055640	-3,879106	7,365529	1,837268
11:10:35,42	0,176026	3,434033	-0,085998	0,843008	0,279991	0,030010	0,061840	-0,070384	0,057961	-9,502322	2,583361	1,846734	-0,543562	-2,847930	-1,000100	-15,927669	15,884934	14,730687	0,061840	-0,070384	0,057961	-3,977164	7,437763	1,846734	0,061840	-0,070384	0,057961	-3,977164	7,437763	1,846734
11:10:35,47	0,176026	3,434033	-0,085998	0,843008	0,279991	0,030010	0,060696	-0,073940	0,057618	-9,694511	2,572630	1,855563	-0,547862	-2,847011	-1,001735	-16,008274	15,880593	14,688157	0,060696	-0,073940	0,057618	-3,890197	7,337263	1,855563	0,060696	-0,073940	0,057618	-3,890197	7,337263	1,855563
11:10:35,52	0,176026	3,434033	-0,085998	0,843008	0,279991	0,030010	0,062050	-0,069757	0,055984	-9,432898	2,569853	1,813033	-0,547807	-2,849748	-1,004385	-15,969916	15,858044	14,741554	0,062050	-0,069757	0,055984	-3,957004	7,440782	1,813033	0,062050	-0,069757	0,055984	-3,957004	7,440782	1,813033
11:10:35,57	0,176026	3,434033	-0,085998	0,843008	0,279991	0,030010	0,064392	-0,071173	0,053333	-9,506215	2,403560	1,866430	-0,547219	-2,844201	-0,997436	-15,978299	15,874696	14,714644	0,059295	-0,068909	0,060282	-3,989342	7,338864	1,839520	0,059295	-0,068909	0,060282	-3,989342	7,338864	1,839520
11:10:35,62	0,176026	3,434033	-0,085998	0,843008	0,279991	0,030010	0,059295	-0,068909	0,060282	-9,398711	2,684212	1,839520	-0,548405	-2,845449	-1,000138	-15,978499	15,876768	14,735347	0,059295	-0,068909	0,060282	-3,989342	7,338864	1,839520	0,059295	-0,068909	0,060282	-3,989342	7,338864	1,839520
11:10:35,67	0,176026	3,434033	-0,085998	0,843008	0,279991	0,030010	0,060969	-0,068505	0,057580	-9,379409	2,598389	1,860223	-0,546728	-2,844592	-1,000952	-16,008412	15,842793	14,706407	0,059388	-0,069529	0,056766	-3,930222	7,351457	1,831283	0,059388	-0,069529	0,056766	-3,930222	7,351457	1,831283
11:10:35,72	0,176026	3,434033	-0,085998	0,843008	0,279991	0,030010	0,059388	-0,069529	0,056766	-9,388272	2,689500	1,831283	-0,544752	-2,849219	-1,000522	-15,944807	15,896710	14,692339	0,059388	-0,069529	0,056766	-3,930222	7,351457	1,831283	0,059388	-0,069529	0,056766	-3,930222	7,351457	1,831283
11:10:35,77	0,176026	3,434033	-0,085998	0,843008	0,279991	0,030010	0,062407	-0,073554	0,057196	-9,676038	2,504376	1,817215	-0,550164	-2,847139	-1,000526	-15,980504	15,881527	14,730356	0,063311	-0,067827	0,057192	-4,022826	7,450627	1,855232	0,063311	-0,067827	0,057192	-4,022826	7,450627	1,855232
11:10:35,82	0,176026	3,434033	-0,085998	0,843008	0,279991	0,030010	0,063311	-0,067827	0,057192	-9,347263	2,480678	1,855232	-0,545962	-2,851406	-1,002449	-15,949035	15,866415	14,706586	0,064906	-0,073600	0,055269	-3,872495	7,458073	1,831462	0,064906	-0,073600	0,055269	-3,872495	7,458073	1,831462
11:10:35,87	0,176026	3,434033	-0,085998	0,843008	0,279991	0,030010	0,064906	-0,073600	0,055269	-9,650093	2,362953	1,831462	-0,551171	-2,847114	-1,003995	-15,987926	15,874964	14,690979	0,063793	-0,066943	0,053723	-4,036866	7,466541	1,815855	0,063793	-0,066943	0,053723	-4,036866	7,466541	1,815855
11:10:35,92	0,176026	3,434033	-0,085998	0,843008	0,279991	0,030010	0,063793	-0,066943	0,053723	-9,291882	2,458769	1,815855	-0,543612	-2,851071	-1,001272	-15,935906	15,816942	14,709451	0,063793	-0,066943	0,053723	-4,036866	7,466541	1,815855	0,063793	-0,066943	0,053723	-4,036866	7,466541	1,815855
11:10:35,97	0,176026	3,434033	-0,085998	0,843008	0,279991	0,030010	0,063441	-0,075467	0,056446	-9,710899	2,403027	1,834327	-0,546562	-2,849772	-1,001653	-15,947293	15,865797	14,740119	0,063441	-0,075467	0,056446	-3,786738	7,383143	1,834327	0,063441	-0,075467	0,056446	-3,786738	7,383143	1,834327
11:10:36,02	0,176026	3,434033	-0,085998	0,843008	0,279991	0,030010	0,063791	-0,072263	0,056065	-9,580896	2,419109	1,864995	-0,544861	-2,848814	-1,002041	-15,965608	15,844866	14,754844	0,063791	-0,072263	0,056065	-3,908265	7,426712	1,864995	0,063791	-0,072263	0,056065	-3,908265	7,426712	1,864995
11:10:36,07	0,176026	3,434033	-0,085998	0,843008	0,279991	0,030010	0,062111	-0,073257	0,055677	-9,605332	2,511878	1,879720	-0,550141	-2,851134	-1,002461	-15,976068	15,875189	14,716161	0,062111	-0,073257	0,055677	-3,854625	7,387581	1,879720	0,062111	-0,073257	0,055677	-3,854625	7,387581	1,879720
11:10:36,12	0,176026	3,434033	-0,085998	0,843008	0,279991	0,030010	0,066760	-0,069845	0,055257	-9,448901	2,294359	1,841037	-0,551314	-2,849896	-1,001257	-15,964792	15,870786	14,768449	0,066760	-0,069845	0,055257	-3,966092	7,534994	1,841037	0,066760	-0,069845	0,055257	-3,966092	7,534994	1,841037
11:10:36,17	0,176026	3,434033	-0,085998	0,843008	0,279991	0,030010	0,066274	-0,068210	0,056461	-9,365721	2,307623	1,893325	-0,545513	-2,847033	-1,000555	-16,008382	15,870082	14,702042	0,066274	-0,068210	0,056461	-4,011237	7,510169	1,893325	0,066274	-0,068210	0,056461	-4,011237	7,510169	1,893325
11:10:36,22	0,176026	3,434033	-0,085998	0,843008	0,279991	0,030010	0,060894	-0,071802	0,057164	-9,530118	2,624797	1,826918	-0,543089	-2,850438	-1,000120	-15,978589	15,853249	14,720227	0,060894	-0,071802	0,057164	-3,893635	7,404989	1,826918	0,060894	-0,071802	0,057164	-3,893635	7,404989	1,826918
11:10:36,27	0,176026	3,434033	-0,085998	0,843008	0,279991	0,030010	0,062632	-0,075604	0,057598	-9,728137	2,500225	1,845102	-0,547087	-2,852099	-1,000467	-15,929568	15,878330	14,744025	0,066069	-0,072972	0,057252	-3,909189	7,477986	1,868901	0,066069	-0,072972	0,057252	-3,909189	7,477986	1,868901
11:10:36,32	0,176026	3,434033	-0,085998	0,843008	0,279991	0,030010	0,066069	-0,072972	0,057252	-9,637490	2,291584	1,868901	-0,544843	-2,844587	-1,001666	-15,957847	15,877069	14,756198	0,058441	-0,071160	0,056052	-3,941979	7,299722	1,881074	0,058441	-0,071160	0,056052	-3,941979	7,299722	1,881074
11:10:36,37	0,176026	3,434033	-0,085998	0,843008	0,279991	0,030010	0,058441	-0,071160	0,056052	-9,528025	2,712066	1,881074	-0,541837	-2,848568	-1,000882	-15,930327	15,831603	14,719994	0,058441	-0,071160	0,056052	-3,941979	7,299722	1,881074	0,058441	-0,071160	0,056052	-3,941979	7,299722	1,881074
11:10:36,42	0,176026	3,434033	-0,085998	0,843008	0,279991	0,030010	0,058021	-0,070242	0,057992	-9,473332	2,725330	1,879543	-0,545427	-2,843765	-0,999726	-15,953903	15,866739	14,754667	0,058021	-0,070242	0,057992	-3,959325	7,280010	1,879543	0,058021	-0,070242	0,057992	-3,959325	7,280010	1,879543
11:10:36,47	0,176026	3,434033	-0,085998	0,843008	0,279991	0,030010	0,058021	-0,070242	0,057992	-9,473332	2,725330	1,879543	-0,545414	-2,847576	-1,000139	-15,971325	15,892826	14,711764	0,058021	-0,070242	0,057992	-3,959325	7,280010	1,879543	0,058021	-0,070242	0,057992	-3,959325	7,280010	1,879543
11:10:36,52	0,176026	3,434033	-0,085998	0,843008	0,279991	0,030010	0,061315	-0,072159	0,057579	-9,586911	2,582179	1,836640	-0,546635	-2,844877	-1,000131	-15,981790	15,898018	14,746138	0,061315	-0,072159	0,057579	-3,922398	7,395429	1,836640	0,061315	-0,072159	0,057579	-3,922398	7,395429	1,836640
11:10:36,57	0,176026	3,434033	-0,085998	0,843008	0,279991	0,030010	0,059588	-0,069753	0,057587	-9,461020	2,683637	1,871014	-0,549215	-2,846125	-1,000410	-15,988055	15,863546	14,721219	0,059588	-0,069753	0,057587	-3,985443	7,361324	1,871014	0,059588	-0,069753	0,057587	-3,985443	7,361324	1,871014
11:10:36,62	0,176026	3,434033	-0,085998	0,843008	0,279991	0,030010	0,061959	-0,068142	0,057308	-9,344307	2,548559	1,846095	-0,549594	-2,851388	-1,003241	-15,994322	15,875801	14,721744	0,066707	-0,070446	0,054477	-3,941557	7,549707	1,846620	0,066707	-0,070446	0,054477	-3,941557	7,549707	1,846620
11:10:36,67	0,176026	3,434033	-0,085998	0,843008	0,279991	0,030010	0,066707	-0,070446	0,054477	-9,471577	2,313223	1,846620	-0,544841	-2,851360	-1,005151	-15,960339	15,848138	14,737032	0,064306	-0,074548	0,052568	-3,825901	7,442815	1,861908	0,064306	-0,074548	0,052568	-3,825901	7,442815	1,861908
11:10:36,72	0,176026	3,434033	-0,085998	0,843008	0,279991	0,030010	0,064306	-0,074548	0,052568	-9,677893	2,394821	1,861908	-0,547768	-2,849123	-1,002071	-15,961250	15,867756	14,716241	0,063832	-0,070894	0,055647	-3,939255	7,440858	1,841117	0,063832	-0,070894	0,055647	-3,939255	7,440858	1,841117
11:10:36,77	0,176026	3,434033	-0,085998	0,843008	0,279991	0,030010	0,063832	-0,070894	0,055647	-9,504441	2,430057	1,841117	-0,544797	-2,850848	-1,001657	-15,946442	15,848178	14,725158	0,063840	-0,074330	0,056061	-3,838653	7,418457	1,850034	0,063840	-0,074330	0,056061	-3,838653	7,418457	1,850034
11:10:36,82	0,176026	3,434033	-0,085998	0,843008	0,279991	0,030010	0,063840	-0,074330	0,056061	-9,673555	2,407028	1,850034	-0,547711	-2,851912	-1,000113	-15,945486	15,864705	14,709541	0,066219	-0,072338	0,057605	-3,906224	7,488945	1,834417	0,066219	-0,072338	0,057605	-3,906224	7,488945	1,834417
11:10:36,87	0,176026	3,434033	-0,085998	0,843008	0,279991	0,030010	0,066219	-0,072338	0,057605	-9,584778	2,290738	1,834417	-0,550089	-2,850629	-1,002057	-15,945316	15,858949	14,720008	0,066297	-0,069637	0,055661	-3,972909	7,487984	1,844884	0,066297	-0,069637	0,055661	-3,972909	7,487984	1,844884
11:10:36,92	0,176026	3,434033	-0,085998	0,843008	0,279991	0,030010	0,066297	-0,069637	0,055661	-9,439410	2,283660	1,844884	-0,547753	-2,843861	-1,001687	-15,937221	15,860989	14,726018	0,066297	-0,069637	0,055661	-3,972909	7,487984	1,844884	0,066297	-0,069637	0,055661	-3,972909	7,487984	1,844884
11:10:36,97	0,176026	3,434033	-0,085998	0,843008	0,279991	0,030010	0,059267	-0,068277	0,056031	-9,374484	2,643233	1,850893	-0,539540	-2,845081	-0,998978	-15,959793	15,846818	14,701160	0,056217	-0,075999	0,058740	-3,786561	7,227345	1,826036	0,056217	-0,075999	0,058740	-3,786561	7,227345	1,826036
11:10:37,02	0,176026	3,434033	-0,085998	0,843008	0,279991	0,030010	0,056217	-0,075999	0,058740	-9,752511	2,814275	1,826036	-0,547685	-2,851016	-1,002062	-15,935944	15,887288	14,701800	0,056217	-0,075999	0,058740	-3,786561	7,227345	1,826036	0,056217	-0,075999	0,058740	-3,786561	7,227345	1,826036
11:10:37,07	0,176026	3,434033	-0,085998	0,843008	0,279991	0,030010	0,065430	-0,071913	0,055656	-9,586992	2,334809	1,826675	-0,543042	-2,845525	-1,001290	-15,950768	15,882128	14,727160	0,065430	-0,071913	0,055656	-3,941822	7,471055	1,826675	0,065430	-0,071913	0,055656	-3,941822	7,471055	1,826675
11:10:37,12	0,176026	3,434033	-0,085998	0,843008	0,279991	0,030010	0,058353	-0,073188	0,056428	-9,641414	2,713064	1,852035	-0,551297	-2,845820	-1,002103	-15,957426	15,883387	14,697222	0,058353	-0,073188	0,056428	-3,896154	7,293777	1,852035	0,058353	-0,073188	0,056428	-3,896154	7,293777	1,852035
11:10:37,17	0,176026	3,434033	-0,085998	0,843008	0,279991	0,030010	0,062736	-0,066187	0,055615	-9,275127	2,491539	1,822098	-0,544753	-2,848179	-0,998537	-15,928596	15,864349	14,743378	0,062736	-0,066187	0,055615	-4,079438	7,416325	1,822098	0,062736	-0,066187	0,055615	-4,079438	7,416325	1,822098
11:10:37,22	0,176026	3,434033	-0,085998	0,843008	0,279991	0,030010	0,061507	-0,073033	0,059181	-9,629059	2,520947	1,868254	-0,549655	-2,847522	-1,001675	-16,004988	15,859484	14,764548	0,061507	-0,073033	0,059181	-3,895941	7,349277	1,868254	0,061507	-0,073033	0,059181	-3,895941	7,349277	1,868254
11:10:37,27	0,176026	3,434033	-0,085998	0,843008	0,279991	0,030010	0,063598	-0,074325	0,057338	-9,694873	2,438623	1,830082	-0,544680	-2,850636	-1,000380	-15,952131	15,876378	14,705206	0,063598	-0,074325	0,057338	-3,860363	7,431078	1,830082	0,063598	-0,074325	0,057338	-3,860363	7,431078	1,830082
11:10:37,32	0,176026	3,434033	-0,085998	0,843008	0,279991	0,030010	0,062091	-0,073255	0,056454	-9,610902	2,516098	1,879459	-0,544853	-2,848796	-1,001264	-15,965522	15,851372	14,754583	0,062091	-0,073255	0,056454	-3,860356	7,390228	1,879459	0,062091	-0,073255	0,056454	-3,860356	7,390228	1,879459
11:10:37,37	0,176026	3,434033	-0,085998	0,843008	0,279991	0,030010	0,062091	-0,073255	0,056454	-9,610902	2,516098	1,879459	-0,546536	-2,845667	-1,002450	-15,928644	15,878487	14,726897	0,062091	-0,073255	0,056454	-3,860356	7,390228	1,879459	0,062091	-0,073255	0,056454	-3,860356	7,390228	1,879459
11:10:37,42	0,176026	3,434033	-0,085998	0,843008	0,279991	0,030010	0,060223	-0,070233	0,055268	-9,495665	2,594859	1,851773	-0,549595	-2,844756	-1,001705	-15,981029	15,878714	14,726596	0,060223	-0,070233	0,055268	-3,982367	7,322344	1,851773	0,060223	-0,070233	0,055268	-3,982367	7,322344	1,851773
11:10:37,47	0,176026	3,434033	-0,085998	0,843008	0,279991	0,030010	0,060964	-0,067128	0,056013	-9,308214	2,601809	1,851471	-0,544232	-2,851060	-1,001246	-15,958925	15,858593	14,759352	0,063742	-0,074925	0,056472	-3,825666	7,431879	1,884228	0,063742	-0,074925	0,056472	-3,825666	7,431879	1,884228
11:10:37,52	0,176026	3,434033	-0,085998	0,843008	0,279991	0,030010	0,063742	-0,074925	0,056472	-9,707268	2,428140	1,884228	-0,546841	-2,847389	-1,001559	-15,940584	15,865206	14,739769	0,063742	-0,074925	0,056472	-3,825666	7,431879	1,884228	0,063742	-0,074925	0,056472	-3,825666	7,431879	1,884228
11:10:37,57	0,176026	3,434033	-0,085998	0,843008	0,279991	0,030010	0,061867	-0,070831	0,056159	-9,509271	2,513059	1,864645	-0,547162	-2,850233	-0,997794	-15,966127	15,871777	14,713758	0,061867	-0,070831	0,056159	-3,949059	7,369615	1,864645	0,061867	-0,070831	0,056159	-3,949059	7,369615	1,864645
11:10:37,62	0,176026	3,434033	-0,085998	0,843008	0,279991	0,030010	0,064490	-0,071974	0,059925	-9,561650	2,402057	1,838634	-0,545493	-2,846044	-1,000519	-16,004270	15,909025	14,751827	0,064490	-0,071974	0,059925	-3,911676	7,464538	1,838634	0,064490	-0,071974	0,059925	-3,911676	7,464538	1,838634
11:10:37,67	0,176026	3,434033	-0,085998	0,843008	0,279991	0,030010	0,060028	-0,071325	0,057199	-9,541085	2,685732	1,876703	-0,576459	-2,801818	-1,000629	-13,546876	17,320034	14,458110	0,060028	-0,071325	0,057199	-3,942062	7,397955	1,876703	0,060028	-0,071325	0,057199	-3,942062	7,397955	1,876703
11:10:37,72	0,176026	3,434033	-0,085998	0,843008	0,279991	0,030010	0,037210	-0,022394	0,057089	-9,447353	2,449602	1,582986	-0,535311	-2,839043	-1,031158	-15,792823	14,961773	14,731063	0,037210	-0,022394	0,057089	-7,689393	5,370620	1,582986	0,037210	-0,022394	0,057089	-7,689393	5,370620	1,582986
11:10:37,77	0,176026	3,434033	-0,085998	0,843008	0,279991	0,030010	0,048874	-0,076643	0,026560	-9,102975	2,609020	1,855938	-0,519652	-2,837579	-0,992649	-15,903845	13,993824	14,806663	0,048874	-0,076643	0,026560	-3,086529	6,445616	1,855938	0,048874	-0,076643	0,026560	-3,086529	6,445616	1,855938
11:10:37,82	0,176018	3,434016	-0,085995	0,793017	0,280014	0,029928	0,039776	-0,089471	0,065069	-8,876279	2,694260	1,931539	-0,517914	-2,815509	-0,977856	-14,706591	13,745279	14,742208	0,039776	-0,089471	0,065069	-1,852793	5,816708	1,931539	0,039776	-0,089471	0,065069	-1,852793	5,816708	1,931539
11:10:37,87	0,176018	3,434016	-0,085995	0,793017	0,280014	0,029928	0,019795	-0,079942	0,079862	-8,764132	2,572190	1,867084	-0,517362	-2,816578	-0,978622	-14,717132	13,726489	14,756653	0,019795	-0,079942	0,079862	-2,488702	4,126065	1,867084	0,019795	-0,079942	0,079862	-2,488702	4,126065	1,867084
11:10:37,92	0,176018	3,434016	-0,085995	0,793017	0,280014	0,029928	0,018594	-0,082601	0,077536	-8,878979	2,629286	1,873140	-0,515010	-2,815799	-0,980182	-14,713697	13,722307	14,748264	0,018594	-0,082601	0,077536	-2,394779	4,088919	1,873140	0,018594	-0,082601	0,077536	-2,394779	4,088919	1,873140
11:10:37,97	0,176018	3,434016	-0,085995	0,793017	0,280014	0,029928	0,018594	-0,082601	0,077536	-8,878979	2,629286	1,873140	-0,517259	-2,815794	-0,980553	-14,668355	13,739330	14,748182	0,018594	-0,082601	0,077536	-2,394779	4,088919	1,873140	0,018594	-0,082601	0,077536	-2,394779	4,088919	1,873140
11:10:38,02	0,176018	3,434016	-0,085995	0,793017	0,280014	0,029928	0,019713	-0,080652	0,077165	-8,815011	2,540327	1,873058	-0,514959	-2,812688	-0,978197	-14,700003	13,787147	14,812451	0,015874	-0,081091	0,079521	-2,497814	4,037386	1,937326	0,015874	-0,081091	0,079521	-2,497814	4,037386	1,937326
11:10:38,07	0,176018	3,434016	-0,085995	0,793017	0,280014	0,029928	0,015874	-0,081091	0,079521	-8,863419	2,791315	1,937326	-0,513149	-2,817973	-0,981691	-14,672854	13,730695	14,768411	0,015874	-0,081091	0,079521	-2,497814	4,037386	1,937326	0,015874	-0,081091	0,079521	-2,497814	4,037386	1,937326
11:10:38,12	0,176018	3,434016	-0,085995	0,793017	0,280014	0,029928	0,019546	-0,085300	0,076028	-9,047022	2,548632	1,893287	-0,512998	-2,814608	-0,984006	-14,618504	13,817999	14,777429	0,019546	-0,085300	0,076028	-2,350935	4,082957	1,893287	0,019546	-0,085300	0,076028	-2,350935	4,082957	1,893287
11:10:38,17	0,176018	3,434016	-0,085995	0,793017	0,280014	0,029928	0,016556	-0,083749	0,073712	-9,069120	2,700682	1,902304	-0,578763	-2,794669	-1,008204	-13,465214	16,701044	14,370038	0,016556	-0,083749	0,073712	-2,494836	4,000312	1,902304	0,016556	-0,083749	0,073712	-2,494836	4,000312	1,902304
11:10:38,22	0,176018	3,434016	-0,085995	0,793017	0,280014	0,029928	0,032171	-0,016825	0,049514	-8,662512	2,331411	1,494914	-0,537461	-2,836836	-1,039372	-15,756710	14,385444	14,654197	0,032171	-0,016825	0,049514	-7,341754	4,856872	1,494914	0,032171	-0,016825	0,049514	-7,341754	4,856872	1,494914
11:10:38,27	0,176018	3,434016	-0,085995	0,793017	0,280014	0,029928	0,048037	-0,073677	0,018346	-8,467689	2,333072	1,779073	-0,527806	-2,856566	-0,997626	-16,893800	13,869783	14,774116	0,048037	-0,073677	0,018346	-2,684066	6,104013	1,779073	0,048037	-0,073677	0,018346	-2,684066	6,104013	1,779073
11:10:38,32	0,175968	3,434093	-0,085985	0,742980	0,279984	0,029975	0,060297	-0,091903	0,060092	-8,400335	2,422487	1,898992	-0,534038	-2,830948	-0,987615	-16,011567	13,985648	14,783562	0,060297	-0,091903	0,060092	-1,185949	7,155813	1,898992	0,060297	-0,091903	0,060092	-1,185949	7,155813	1,898992
11:10:38,37	0,175968	3,434093	-0,085985	0,742980	0,279984	0,029975	0,045783	-0,078116	0,066227	-8,268398	2,488286	1,881280	-0,532490	-2,837103	-0,991491	-16,004658	14,031939	14,756404	0,045783	-0,078116	0,066227	-2,136315	6,082245	1,881280	0,045783	-0,078116	0,066227	-2,136315	6,082245	1,881280
11:10:38,42	0,175968	3,434093	-0,085985	0,742980	0,279984	0,029975	0,045783	-0,078116	0,066227	-8,268398	2,488286	1,881280	-0,525650	-2,836880	-0,985356	-15,967740	13,974911	14,738356	0,045783	-0,078116	0,066227	-2,136315	6,082245	1,881280	0,045783	-0,078116	0,066227	-2,136315	6,082245	1,881280
11:10:38,47	0,175968	3,434093	-0,085985	0,742980	0,279984	0,029975	0,042323	-0,081185	0,066908	-8,419626	2,673823	1,887848	-0,528101	-2,835641	-0,990810	-16,013704	14,027482	14,762972	0,042323	-0,081185	0,066908	-2,046591	5,996154	1,887848	0,042323	-0,081185	0,066908	-2,046591	5,996154	1,887848
11:10:38,52	0,175968	3,434093	-0,085985	0,742980	0,279984	0,029975	0,042323	-0,081185	0,066908	-8,419626	2,673823	1,887848	-0,529867	-2,834175	-0,989647	-16,006832	14,015900	14,766580	0,041936	-0,078923	0,068071	-2,099946	5,974163	1,891456	0,041936	-0,078923	0,068071	-2,099946	5,974163	1,891456
11:10:38,57	0,175968	3,434093	-0,085985	0,742980	0,279984	0,029975	0,041936	-0,078923	0,068071	-8,295397	2,682190	1,891456	-0,531045	-2,834450	-0,986140	-16,007814	14,001854	14,778298	0,042764	-0,078041	0,071578	-2,110671	5,989926	1,903173	0,042764	-0,078041	0,071578	-2,110671	5,989926	1,903173
11:10:38,62	0,175968	3,434093	-0,085985	0,742980	0,279984	0,029975	0,042764	-0,078041	0,071578	-8,236864	2,632976	1,903173	-0,531568	-2,835173	-0,987718	-15,994257	14,040095	14,736539	0,043651	-0,077949	0,070000	-2,152993	6,020810	1,861415	0,043651	-0,077949	0,070000	-2,152993	6,020810	1,861415
11:10:38,67	0,175968	3,434093	-0,085985	0,742980	0,279984	0,029975	0,043651	-0,077949	0,070000	-8,271998	2,594234	1,861415	-0,525102	-2,837153	-0,987574	-15,990689	14,007154	14,772522	0,042133	-0,084538	0,070144	-1,951636	5,961030	1,897398	0,042133	-0,084538	0,070144	-1,951636	5,961030	1,897398
11:10:38,72	0,175968	3,434093	-0,085985	0,742980	0,279984	0,029975	0,042133	-0,084538	0,070144	-8,587893	2,653596	1,897398	-0,531621	-2,838298	-0,989243	-15,996896	13,968918	14,758968	0,042133	-0,084538	0,070144	-1,951636	5,961030	1,897398	0,042133	-0,084538	0,070144	-1,951636	5,961030	1,897398
11:10:38,77	0,175968	3,434093	-0,085985	0,742980	0,279984	0,029975	0,046384	-0,079465	0,068475	-8,287867	2,418809	1,883843	-0,531470	-2,834580	-0,985827	-16,000149	14,058632	14,760373	0,046384	-0,079465	0,068475	-2,049860	6,059935	1,883843	0,046384	-0,079465	0,068475	-2,049860	6,059935	1,883843
11:10:38,82	0,175968	3,434093	-0,085985	0,742980	0,279984	0,029975	0,043088	-0,077737	0,071891	-8,274087	2,637855	1,885249	-0,529817	-2,833915	-0,986922	-15,976902	13,980250	14,753830	0,041686	-0,078837	0,070796	-2,086325	5,923792	1,878706	0,041686	-0,078837	0,070796	-2,086325	5,923792	1,878706
11:10:38,87	0,175968	3,434093	-0,085985	0,742980	0,279984	0,029975	0,041686	-0,078837	0,070796	-8,275000	2,651448	1,878706	-0,527524	-2,835495	-0,986933	-16,024117	14,018443	14,755707	0,041908	-0,081612	0,070785	-2,022244	5,989664	1,880582	0,041908	-0,081612	0,070785	-2,022244	5,989664	1,880582
11:10:38,92	0,175968	3,434093	-0,085985	0,742980	0,279984	0,029975	0,041908	-0,081612	0,070785	-8,428792	2,699883	1,880582	-0,533043	-2,839938	-0,985493	-16,033499	13,979085	14,764973	0,048515	-0,079054	0,072225	-2,051264	6,153208	1,889849	0,048515	-0,079054	0,072225	-2,051264	6,153208	1,889849
11:10:38,97	0,175968	3,434093	-0,085985	0,742980	0,279984	0,029975	0,048515	-0,079054	0,072225	-8,256982	2,344743	1,889849	-0,529795	-2,832405	-0,986130	-15,970212	14,006169	14,778562	0,048515	-0,079054	0,072225	-2,051264	6,153208	1,889849	0,048515	-0,079054	0,072225	-2,051264	6,153208	1,889849
11:10:39,02	0,175968	3,434093	-0,085985	0,742980	0,279984	0,029975	0,040367	-0,078101	0,071588	-8,262531	2,727181	1,903438	-0,529780	-2,834726	-0,989997	-15,969863	14,032161	14,791093	0,040367	-0,078101	0,071588	-2,131615	5,896015	1,903438	0,040367	-0,078101	0,071588	-2,131615	5,896015	1,903438
11:10:39,07	0,175968	3,434093	-0,085985	0,742980	0,279984	0,029975	0,042370	-0,079274	0,067721	-8,346203	2,635723	1,915969	-0,528609	-2,836945	-0,988869	-15,979621	14,007481	14,731448	0,042370	-0,079274	0,067721	-2,123218	5,961786	1,915969	0,042370	-0,079274	0,067721	-2,123218	5,961786	1,915969
11:10:39,13	0,175968	3,434093	-0,085985	0,742980	0,279984	0,029975	0,043706	-0,081397	0,068849	-8,430386	2,562392	1,856324	-0,529539	-2,838092	-0,989028	-15,997283	14,006734	14,784668	0,043706	-0,081397	0,068849	-2,040686	5,993285	1,856324	0,043706	-0,081397	0,068849	-2,040686	5,993285	1,856324
11:10:39,18	0,175968	3,434093	-0,085985	0,742980	0,279984	0,029975	0,045164	-0,081166	0,068690	-8,408860	2,501454	1,909544	-0,531045	-2,837449	-0,989360	-16,003632	13,986269	14,784115	0,045360	-0,079539	0,068358	-2,059553	6,047325	1,908991	0,045360	-0,079539	0,068358	-2,059553	6,047325	1,908991
11:10:39,23	0,175968	3,434093	-0,085985	0,742980	0,279984	0,029975	0,045360	-0,079539	0,068358	-8,303382	2,486530	1,908991	-0,531486	-2,836875	-0,986134	-15,950710	14,004543	14,738596	0,045084	-0,078871	0,071584	-2,119543	6,003298	1,863472	0,045084	-0,078871	0,071584	-2,119543	6,003298	1,863472
11:10:39,28	0,175968	3,434093	-0,085985	0,742980	0,279984	0,029975	0,045084	-0,078871	0,071584	-8,310933	2,464224	1,863472	-0,531075	-2,834326	-0,987325	-16,024332	14,011530	14,764976	0,045084	-0,078871	0,071584	-2,119543	6,003298	1,863472	0,045084	-0,078871	0,071584	-2,119543	6,003298	1,863472
11:10:39,33	0,175968	3,434093	-0,085985	0,742980	0,279984	0,029975	0,042671	-0,077953	0,070393	-8,232404	2,656917	1,889852	-0,525074	-2,836411	-0,987079	-15,973075	13,999019	14,777951	0,041476	-0,084191	0,070639	-1,962590	5,924304	1,902827	0,041476	-0,084191	0,070639	-1,962590	5,924304	1,902827
11:10:39,38	0,175968	3,434093	-0,085985	0,742980	0,279984	0,029975	0,041476	-0,084191	0,070639	-8,571619	2,668424	1,902827	-0,524526	-2,837100	-0,986916	-16,003166	14,015038	14,750807	0,041476	-0,084191	0,070639	-1,962590	5,924304	1,902827	0,041476	-0,084191	0,070639	-1,962590	5,924304	1,902827
11:10:39,43	0,175968	3,434093	-0,085985	0,742980	0,279984	0,029975	0,041799	-0,085011	0,070802	-8,613065	2,685713	1,875682	-0,527062	-2,834233	-0,985844	-16,003298	14,046863	14,732589	0,041799	-0,085011	0,070802	-1,939697	5,966925	1,875682	0,041799	-0,085011	0,070802	-1,939697	5,966925	1,875682
11:10:39,48	0,175968	3,434093	-0,085985	0,742980	0,279984	0,029975	0,040584	-0,081381	0,071874	-8,451814	2,764900	1,857465	-0,531677	-2,837034	-0,984230	-16,036229	13,981937	14,737536	0,040584	-0,081381	0,071874	-2,063380	5,950764	1,857465	0,040584	-0,081381	0,071874	-2,063380	5,950764	1,857465
11:10:39,53	0,175968	3,434093	-0,085985	0,742980	0,279984	0,029975	0,045317	-0,078786	0,073488	-8,244144	2,514829	1,862411	-0,528014	-2,840563	-0,988049	-15,984918	14,011616	14,769463	0,046542	-0,083722	0,069669	-1,980017	6,075114	1,894339	0,046542	-0,083722	0,069669	-1,980017	6,075114	1,894339
11:10:39,58	0,175968	3,434093	-0,085985	0,742980	0,279984	0,029975	0,046542	-0,083722	0,069669	-8,552197	2,421538	1,894339	-0,530960	-2,834654	-0,989528	-15,972226	14,029318	14,773589	0,046542	-0,083722	0,069669	-1,980017	6,075114	1,894339	0,046542	-0,083722	0,069669	-1,980017	6,075114	1,894339
11:10:39,63	0,175968	3,434093	-0,085985	0,742980	0,279984	0,029975	0,042898	-0,078217	0,068190	-8,287588	2,608914	1,898465	-0,525765	-2,833945	-0,988493	-16,011310	13,987665	14,746382	0,039686	-0,082360	0,069225	-1,982168	5,904307	1,871258	0,039686	-0,082360	0,069225	-1,982168	5,904307	1,871258
11:10:39,68	0,175968	3,434093	-0,085985	0,742980	0,279984	0,029975	0,039452	-0,084458	0,072343	-8,615433	2,774183	1,841159	-0,523831	-2,834791	-0,985376	-15,958509	14,025204	14,716283	0,039452	-0,084458	0,072343	-1,985489	5,871130	1,841159	0,039452	-0,084458	0,072343	-1,985489	5,871130	1,841159
11:10:39,73	0,175968	3,434093	-0,085985	0,742980	0,279984	0,029975	0,039452	-0,084458	0,072343	-8,615433	2,774183	1,841159	-0,525718	-2,828602	-0,987704	-15,975680	13,993896	14,770762	0,035036	-0,079730	0,070014	-2,075077	5,753326	1,895638	0,035036	-0,079730	0,070014	-2,075077	5,753326	1,895638
11:10:39,78	0,175968	3,434093	-0,085985	0,742980	0,279984	0,029975	0,035036	-0,079730	0,070014	-8,333887	3,003025	1,895638	-0,525069	-2,834556	-0,989991	-15,969254	14,030478	14,791869	0,035036	-0,079730	0,070014	-2,075077	5,753326	1,895638	0,035036	-0,079730	0,070014	-2,075077	5,753326	1,895638
11:10:39,83	0,175968	3,434093	-0,085985	0,742980	0,279984	0,029975	0,039867	-0,083269	0,067727	-8,552796	2,764540	1,916744	-0,531058	-2,837679	-0,987331	-16,028204	14,011680	14,740304	0,039867	-0,083269	0,067727	-2,016194	5,894072	1,916744	0,039867	-0,083269	0,067727	-2,016194	5,894072	1,916744
11:10:39,88	0,175968	3,434093	-0,085985	0,742980	0,279984	0,029975	0,045566	-0,079644	0,070388	-8,318531	2,509833	1,865180	-0,528050	-2,835388	-0,985382	-15,995029	14,004858	14,734573	0,042078	-0,081103	0,072336	-2,038507	5,962191	1,859449	0,042078	-0,081103	0,072336	-2,038507	5,962191	1,859449
11:10:39,93	0,175968	3,434093	-0,085985	0,742980	0,279984	0,029975	0,040572	-0,080143	0,070111	-8,371349	2,788625	1,905092	-0,528129	-2,833604	-0,987607	-16,031330	14,044516	14,780217	0,040572	-0,080143	0,070111	-2,080159	5,973550	1,905092	0,040572	-0,080143	0,070111	-2,080159	5,973550	1,905092
11:10:39,98	0,175968	3,434093	-0,085985	0,742980	0,279984	0,029975	0,043423	-0,078560	0,070816	-8,279154	2,539730	1,883030	-0,530925	-2,835281	-0,986902	-15,949123	13,985607	14,758154	0,043423	-0,078560	0,070816	-2,112178	5,948451	1,883030	0,043423	-0,078560	0,070816	-2,112178	5,948451	1,883030
11:10:40,03	0,175968	3,434093	-0,085985	0,742980	0,279984	0,029975	0,043423	-0,078560	0,070816	-8,279154	2,539730	1,883030	-0,532190	-2,837828	-0,986909	-16,000503	14,000802	14,768267	0,043423	-0,078560	0,070816	-2,112178	5,948451	1,883030	0,043423	-0,078560	0,070816	-2,112178	5,948451	1,883030
11:10:40,08	0,175968	3,434093	-0,085985	0,742980	0,279984	0,029975	0,046262	-0,078738	0,070809	-8,275885	2,444228	1,893143	-0,527212	-2,837505	-0,986129	-15,963896	14,041382	14,741765	0,046262	-0,078738	0,070809	-2,094927	6,075762	1,893143	0,046262	-0,078738	0,070809	-2,094927	6,075762	1,893143
11:10:40,13	0,175968	3,434093	-0,085985	0,742980	0,279984	0,029975	0,043493	-0,082887	0,071589	-8,545056	2,576805	1,866641	-0,526260	-2,834074	-0,988074	-15,978120	14,022775	14,766187	0,040045	-0,081997	0,069644	-2,038803	5,902635	1,891063	0,040045	-0,081997	0,069644	-2,038803	5,902635	1,891063
11:10:40,18	0,175968	3,434093	-0,085985	0,742980	0,279984	0,029975	0,040045	-0,081997	0,069644	-8,475540	2,759074	1,891063	-0,533161	-2,838787	-0,985647	-15,983518	14,011154	14,751600	0,047577	-0,078376	0,072071	-2,121992	6,101094	1,876475	0,047577	-0,078376	0,072071	-2,121992	6,101094	1,876475
11:10:40,23	0,175968	3,434093	-0,085985	0,742980	0,279984	0,029975	0,047577	-0,078376	0,072071	-8,274491	2,366280	1,876475	-0,529241	-2,835949	-0,985719	-15,997855	14,016763	14,802732	0,043159	-0,080352	0,071999	-2,067317	5,999241	1,927608	0,043159	-0,080352	0,071999	-2,067317	5,999241	1,927608
11:10:40,28	0,175968	3,434093	-0,085985	0,742980	0,279984	0,029975	0,043159	-0,080352	0,071999	-8,374932	2,611232	1,927608	-0,530957	-2,838497	-0,988837	-15,969602	13,988997	14,764013	0,046225	-0,080140	0,068882	-2,063008	6,042123	1,888889	0,046225	-0,080140	0,068882	-2,063008	6,042123	1,888889
11:10:40,33	0,175968	3,434093	-0,085985	0,742980	0,279984	0,029975	0,046225	-0,080140	0,068882	-8,354004	2,413481	1,888889	-0,531557	-2,833148	-0,989274	-15,979419	14,036691	14,737527	0,046225	-0,080140	0,068882	-2,063008	6,042123	1,888889	0,046225	-0,080140	0,068882	-2,063008	6,042123	1,888889
11:10:40,38	0,175968	3,434093	-0,085985	0,742980	0,279984	0,029975	0,041892	-0,076946	0,068444	-8,224331	2,671138	1,862403	-0,533423	-2,838431	-0,987714	-16,031585	14,009323	14,749666	0,047400	-0,077972	0,070004	-2,107085	6,137114	1,874542	0,047400	-0,077972	0,070004	-2,107085	6,137114	1,874542
11:10:40,43	0,175968	3,434093	-0,085985	0,742980	0,279984	0,029975	0,047400	-0,077972	0,070004	-8,227854	2,416199	1,874542	-0,528444	-2,833674	-0,989228	-15,919953	14,091620	14,753643	0,047400	-0,077972	0,070004	-2,107085	6,137114	1,874542	0,047400	-0,077972	0,070004	-2,107085	6,137114	1,874542
11:10:40,48	0,175968	3,434093	-0,085985	0,742980	0,279984	0,029975	0,040791	-0,079905	0,068490	-8,455491	2,704372	1,878519	-0,593760	-2,815877	-1,031836	-15,010880	17,123781	14,383881	0,040791	-0,079905	0,068490	-2,182930	5,906431	1,878519	0,040791	-0,079905	0,068490	-2,182930	5,906431	1,878519
11:10:40,53	0,175968	3,434093	-0,085985	0,742980	0,279984	0,029975	0,058036	-0,014441	0,025882	-8,131808	2,536401	1,508757	-0,537280	-2,833270	-1,053604	-15,670435	13,911019	14,689729	0,058036	-0,014441	0,025882	-6,998199	7,092240	1,508757	0,058036	-0,014441	0,025882	-6,998199	7,092240	1,508757
11:10:40,59	0,175968	3,434093	-0,085985	0,742980	0,279984	0,029975	0,062512	-0,087702	0,025964	-7,738906	2,610665	1,920146	-0,535806	-2,860107	-1,021901	-17,207510	13,695977	14,770505	0,062512	-0,087702	0,025964	-0,854273	7,517824	1,920146	0,062512	-0,087702	0,025964	-0,854273	7,517824	1,920146
11:10:40,63	0,176038	3,433979	-0,085985	0,692965	0,279990	0,029950	0,062512	-0,087702	0,025964	-7,738906	2,610665	1,920146	-0,529066	-2,838392	-1,010235	-16,270965	13,556397	14,745620	0,062512	-0,087702	0,025964	-0,854273	7,517824	1,920146	0,062512	-0,087702	0,025964	-0,854273	7,517824	1,920146
11:10:40,68	0,176038	3,433979	-0,085985	0,692965	0,279990	0,029950	0,045188	-0,081725	0,047483	-7,911097	2,512076	1,870496	-0,532875	-2,835374	-1,010565	-16,299394	13,505229	14,778584	0,044479	-0,076918	0,047153	-1,564543	6,039573	1,903460	0,044479	-0,076918	0,047153	-1,564543	6,039573	1,903460
11:10:40,73	0,176038	3,433979	-0,085985	0,692965	0,279990	0,029950	0,044479	-0,076918	0,047153	-7,602603	2,548006	1,903460	-0,529643	-2,833821	-1,012284	-16,241796	13,549592	14,787304	0,041518	-0,078940	0,045434	-1,578181	5,933421	1,912180	0,041518	-0,078940	0,045434	-1,578181	5,933421	1,912180
11:10:40,78	0,176038	3,433979	-0,085985	0,692965	0,279990	0,029950	0,041518	-0,078940	0,045434	-7,774962	2,674248	1,912180	-0,531471	-2,840051	-1,009890	-16,245263	13,537777	14,751964	0,041518	-0,078940	0,045434	-1,578181	5,933421	1,912180	0,041518	-0,078940	0,045434	-1,578181	5,933421	1,912180
11:10:40,83	0,176038	3,433979	-0,085985	0,692965	0,279990	0,029950	0,047827	-0,080472	0,047828	-7,842684	2,343269	1,876839	-0,529517	-2,836795	-1,011170	-16,225742	13,509867	14,776694	0,044030	-0,080537	0,046548	-1,509488	5,966230	1,901570	0,044030	-0,080537	0,046548	-1,509488	5,966230	1,901570
11:10:40,88	0,176038	3,433979	-0,085985	0,692965	0,279990	0,029950	0,044030	-0,080537	0,046548	-7,831623	2,509847	1,901570	-0,527523	-2,837250	-1,006667	-16,237140	13,538982	14,734905	0,044030	-0,080537	0,046548	-1,509488	5,966230	1,901570	0,044030	-0,080537	0,046548	-1,509488	5,966230	1,901570
11:10:40,93	0,176038	3,433979	-0,085985	0,692965	0,279990	0,029950	0,043428	-0,082490	0,051051	-7,952728	2,565614	1,859781	-0,531331	-2,833790	-1,013462	-16,224911	13,606088	14,765144	0,043428	-0,082490	0,051051	-1,477231	5,974688	1,859781	0,043428	-0,082490	0,051051	-1,477231	5,974688	1,859781
11:10:40,98	0,176038	3,433979	-0,085985	0,692965	0,279990	0,029950	0,042335	-0,077463	0,044257	-7,755510	2,645396	1,890020	-0,580944	-2,793069	-1,019949	-13,969331	15,847558	14,403339	0,042335	-0,077463	0,044257	-1,674698	5,968694	1,890020	0,042335	-0,077463	0,044257	-1,674698	5,968694	1,890020
11:10:41,03	0,176038	3,433979	-0,085985	0,692965	0,279990	0,029950	0,031876	-0,014137	0,037769	-7,531526	2,356607	1,528215	-0,538923	-2,845870	-1,069996	-16,639224	13,514432	14,734776	0,031876	-0,014137	0,037769	-6,421793	4,858879	1,528215	0,031876	-0,014137	0,037769	-6,421793	4,858879	1,528215
11:10:41,08	0,176038	3,433979	-0,085985	0,692965	0,279990	0,029950	0,056592	-0,076928	-0,012278	-7,441159	2,216984	1,859652	-0,519416	-2,839083	-1,030131	-16,260065	12,377089	14,786006	0,056592	-0,076928	-0,012278	-1,402342	6,659495	1,859652	0,056592	-0,076928	-0,012278	-1,402342	6,659495	1,859652
11:10:41,13	0,176016	3,434030	-0,085991	0,642941	0,279997	0,029983	0,040961	-0,090428	0,027587	-7,347784	2,132767	1,910882	-0,514203	-2,815601	-1,014109	-15,410100	12,467629	14,762693	0,040961	-0,090428	0,027587	-0,249198	5,348238	1,910882	0,040961	-0,090428	0,027587	-0,249198	5,348238	1,910882
11:10:41,18	0,176016	3,434030	-0,085991	0,642941	0,279997	0,029983	0,025151	-0,079315	0,043023	-7,273988	2,286581	1,884252	-0,521134	-2,819835	-1,014695	-15,429243	12,479436	14,759376	0,025151	-0,079315	0,043023	-1,047722	4,260917	1,884252	0,025151	-0,079315	0,043023	-1,047722	4,260917	1,884252
11:10:41,23	0,176016	3,434030	-0,085991	0,642941	0,279997	0,029983	0,025151	-0,079315	0,043023	-7,273988	2,286581	1,884252	-0,522825	-2,817964	-1,015888	-15,403802	12,516340	14,722247	0,025151	-0,079315	0,043023	-1,047722	4,260917	1,884252	0,025151	-0,079315	0,043023	-1,047722	4,260917	1,884252
11:10:41,28	0,176016	3,434030	-0,085991	0,642941	0,279997	0,029983	0,024376	-0,076916	0,041830	-7,193888	2,323278	1,847123	-0,517931	-2,817327	-1,015753	-15,441608	12,486884	14,747583	0,021377	-0,080836	0,041965	-1,007693	4,175348	1,872459	0,021377	-0,080836	0,041965	-1,007693	4,175348	1,872459
11:10:41,33	0,176016	3,434030	-0,085991	0,642941	0,279997	0,029983	0,021377	-0,080836	0,041965	-7,353327	2,497243	1,872459	-0,521686	-2,819915	-1,012734	-15,400925	12,439973	14,766210	0,021377	-0,080836	0,041965	-1,007693	4,175348	1,872459	0,021377	-0,080836	0,041965	-1,007693	4,175348	1,872459
11:10:41,38	0,176016	3,434030	-0,085991	0,642941	0,279997	0,029983	0,025496	-0,078878	0,044984	-7,231235	2,224351	1,891086	-0,517512	-2,816202	-1,016617	-15,379033	12,495758	14,771408	0,020193	-0,080636	0,041101	-1,051955	4,094227	1,896284	0,020193	-0,080636	0,041101	-1,051955	4,094227	1,896284
11:10:41,43	0,176016	3,434030	-0,085991	0,642941	0,279997	0,029983	0,020193	-0,080636	0,041101	-7,381920	2,509040	1,896284	-0,519274	-2,816761	-1,015483	-15,381254	12,484222	14,731222	0,021559	-0,079390	0,042235	-1,073895	4,126560	1,856098	0,021559	-0,079390	0,042235	-1,073895	4,126560	1,856098
11:10:41,48	0,176016	3,434030	-0,085991	0,642941	0,279997	0,029983	0,021559	-0,079390	0,042235	-7,305984	2,434205	1,856098	-0,523403	-2,822614	-1,013912	-15,402083	12,486892	14,738674	0,028692	-0,078741	0,043806	-1,082994	4,334956	1,863550	0,028692	-0,078741	0,043806	-1,082994	4,334956	1,863550
11:10:41,53	0,176016	3,434030	-0,085991	0,642941	0,279997	0,029983	0,028692	-0,078741	0,043806	-7,264129	2,082667	1,863550	-0,520276	-2,817874	-1,013806	-15,396562	12,481703	14,725095	0,023023	-0,079079	0,043912	-1,072303	4,177368	1,849971	0,023023	-0,079079	0,043912	-1,072303	4,177368	1,849971
11:10:41,58	0,176016	3,434030	-0,085991	0,642941	0,279997	0,029983	0,023023	-0,079079	0,043912	-7,279972	2,370046	1,849971	-0,521382	-2,815686	-1,016041	-15,332484	12,496486	14,744572	0,023023	-0,079079	0,043912	-1,072303	4,177368	1,849971	0,023023	-0,079079	0,043912	-1,072303	4,177368	1,849971
11:10:41,63	0,176016	3,434030	-0,085991	0,642941	0,279997	0,029983	0,021682	-0,077027	0,041677	-7,218146	2,391703	1,869448	-0,521348	-2,819106	-1,017061	-15,425729	12,450954	14,717947	0,021682	-0,077027	0,041677	-1,171504	4,093716	1,869448	0,021682	-0,077027	0,041677	-1,171504	4,093716	1,869448
11:10:41,68	0,176016	3,434030	-0,085991	0,642941	0,279997	0,029983	0,024627	-0,078767	0,040658	-7,222533	2,296552	1,842823	-0,518335	-2,818555	-1,015069	-15,390252	12,445925	14,757188	0,024627	-0,078767	0,040658	-1,039359	4,229744	1,842823	0,024627	-0,078767	0,040658	-1,039359	4,229744	1,842823
11:10:41,73	0,176016	3,434030	-0,085991	0,642941	0,279997	0,029983	0,022643	-0,081100	0,042649	-7,357245	2,366458	1,882064	-0,517792	-2,815055	-1,017032	-15,372293	12,496139	14,740231	0,019340	-0,079820	0,040686	-1,077280	4,065959	1,865107	0,019340	-0,079820	0,040686	-1,077280	4,065959	1,865107
11:10:41,78	0,176016	3,434030	-0,085991	0,642941	0,279997	0,029983	0,019340	-0,079820	0,040686	-7,343185	2,547783	1,865107	-0,522180	-2,816959	-1,012751	-15,382241	12,529978	14,749885	0,023183	-0,076972	0,044967	-1,177086	4,193340	1,874761	0,023183	-0,076972	0,044967	-1,177086	4,193340	1,874761
11:10:41,83	0,176016	3,434030	-0,085991	0,642941	0,279997	0,029983	0,023183	-0,076972	0,044967	-7,219417	2,373469	1,874761	-0,517419	-2,814479	-1,011180	-15,342466	12,492520	14,753356	0,023183	-0,076972	0,044967	-1,177086	4,193340	1,874761	0,023183	-0,076972	0,044967	-1,177086	4,193340	1,874761
11:10:41,88	0,176016	3,434030	-0,085991	0,642941	0,279997	0,029983	0,018655	-0,079856	0,046539	-7,356803	2,555756	1,878231	-0,518775	-2,815589	-1,015714	-15,377157	12,507418	14,771892	0,020294	-0,079236	0,042004	-1,100113	4,101097	1,896768	0,020294	-0,079236	0,042004	-1,100113	4,101097	1,896768
11:10:41,94	0,176016	3,434030	-0,085991	0,642941	0,279997	0,029983	0,020294	-0,079236	0,042004	-7,320111	2,508015	1,896768	-0,514086	-2,815720	-1,013946	-15,427519	12,463692	14,731156	0,020294	-0,079236	0,042004	-1,100113	4,101097	1,896768	0,020294	-0,079236	0,042004	-1,100113	4,101097	1,896768
11:10:41,99	0,176016	3,434030	-0,085991	0,642941	0,279997	0,029983	0,018063	-0,083362	0,043772	-7,471633	2,645770	1,856032	-0,520199	-2,813795	-1,012510	-15,363945	12,516635	14,729746	0,018063	-0,083362	0,043772	-0,927716	4,063732	1,856032	0,018063	-0,083362	0,043772	-0,927716	4,063732	1,856032
11:10:42,04	0,176016	3,434030	-0,085991	0,642941	0,279997	0,029983	0,019452	-0,077106	0,045208	-7,223963	2,544944	1,854622	-0,520513	-2,815549	-1,015115	-15,403922	12,473233	14,726000	0,019452	-0,077106	0,045208	-1,171135	4,071963	1,854622	0,019452	-0,077106	0,045208	-1,171135	4,071963	1,854622
11:10:42,09	0,176016	3,434030	-0,085991	0,642941	0,279997	0,029983	0,021128	-0,077711	0,042603	-7,197822	2,470717	1,850876	-0,517456	-2,814241	-1,015883	-15,358559	12,502050	14,713111	0,021128	-0,077711	0,042603	-1,097539	4,129294	1,850876	0,021128	-0,077711	0,042603	-1,097539	4,129294	1,850876
11:10:42,14	0,176016	3,434030	-0,085991	0,642941	0,279997	0,029983	0,018467	-0,079704	0,041835	-7,349130	2,584211	1,837987	-0,520467	-2,815255	-1,014724	-15,397153	12,515386	14,727094	0,018467	-0,079704	0,041835	-1,092345	4,033901	1,837987	0,018467	-0,079704	0,041835	-1,092345	4,033901	1,837987
11:10:42,19	0,176016	3,434030	-0,085991	0,642941	0,279997	0,029983	0,020851	-0,077604	0,042994	-7,232153	2,500335	1,851970	-0,524606	-2,812545	-1,014704	-15,384653	12,494873	14,769589	0,020574	-0,072664	0,043014	-1,259637	4,108733	1,894465	0,020574	-0,072664	0,043014	-1,259637	4,108733	1,894465
11:10:42,24	0,176016	3,434030	-0,085991	0,642941	0,279997	0,029983	0,020574	-0,072664	0,043014	-6,963799	2,493679	1,894465	-0,519237	-2,815207	-1,015840	-15,363137	12,510127	14,771081	0,020194	-0,078645	0,041878	-1,125111	4,087669	1,895957	0,020194	-0,078645	0,041878	-1,125111	4,087669	1,895957
11:10:42,29	0,176016	3,434030	-0,085991	0,642941	0,279997	0,029983	0,020194	-0,078645	0,041878	-7,298776	2,502410	1,895957	-0,522747	-2,819516	-1,012345	-15,371057	12,506830	14,753149	0,025681	-0,077760	0,045374	-1,141768	4,238284	1,878024	0,025681	-0,077760	0,045374	-1,141768	4,238284	1,878024
11:10:42,34	0,176016	3,434030	-0,085991	0,642941	0,279997	0,029983	0,021420	-0,074240	0,040683	-7,068800	2,440667	1,872700	-0,523665	-2,814066	-1,017036	-15,365312	12,510348	14,747824	0,021420	-0,074240	0,040683	-1,240957	4,122145	1,872700	0,021420	-0,074240	0,040683	-1,240957	4,122145	1,872700
11:10:42,39	0,176016	3,434030	-0,085991	0,642941	0,279997	0,029983	0,021420	-0,074240	0,040683	-7,068800	2,440667	1,872700	-0,519299	-2,814947	-1,013650	-15,407209	12,531219	14,739412	0,021420	-0,074240	0,040683	-1,240957	4,122145	1,872700	0,021420	-0,074240	0,040683	-1,240957	4,122145	1,872700
11:10:42,44	0,176016	3,434030	-0,085991	0,642941	0,279997	0,029983	0,020000	-0,078461	0,044068	-7,285426	2,561207	1,864287	-0,524109	-2,819373	-1,015491	-15,449888	12,505572	14,755619	0,020000	-0,078461	0,044068	-1,126223	4,131245	1,864287	0,020000	-0,078461	0,044068	-1,126223	4,131245	1,864287
11:10:42,49	0,176016	3,434030	-0,085991	0,642941	0,279997	0,029983	0,026238	-0,076508	0,042227	-7,140322	2,260981	1,880495	-0,519225	-2,817247	-1,016254	-15,366630	12,506918	14,727359	0,021955	-0,079675	0,041464	-1,093298	4,135750	1,852235	0,021955	-0,079675	0,041464	-1,093298	4,135750	1,852235
11:10:42,54	0,176016	3,434030	-0,085991	0,642941	0,279997	0,029983	0,021955	-0,079675	0,041464	-7,347795	2,412271	1,852235	-0,517746	-2,819377	-1,011683	-15,377556	12,504611	14,724555	0,021955	-0,079675	0,041464	-1,093298	4,135750	1,852235	0,021955	-0,079675	0,041464	-1,093298	4,135750	1,852235
11:10:42,59	0,176016	3,434030	-0,085991	0,642941	0,279997	0,029983	0,023061	-0,082021	0,046036	-7,462343	2,363097	1,849431	-0,521102	-2,817573	-1,013956	-15,401446	12,437065	14,704328	0,023061	-0,082021	0,046036	-1,023660	4,173353	1,849431	0,023061	-0,082021	0,046036	-1,023660	4,173353	1,849431
11:10:42,64	0,176016	3,434030	-0,085991	0,642941	0,279997	0,029983	0,023176	-0,078213	0,043762	-7,193847	2,343996	1,829204	-0,519288	-2,816131	-1,014695	-15,384051	12,480997	14,750140	0,021020	-0,079063	0,043023	-1,078364	4,113094	1,875016	0,021020	-0,079063	0,043023	-1,078364	4,113094	1,875016
11:10:42,69	0,176016	3,434030	-0,085991	0,642941	0,279997	0,029983	0,021020	-0,079063	0,043023	-7,284798	2,463026	1,875016	-0,520274	-2,814908	-1,012175	-15,397408	12,511362	14,757803	0,021020	-0,079063	0,043023	-1,078364	4,113094	1,875016	0,021020	-0,079063	0,043023	-1,078364	4,113094	1,875016
11:10:42,74	0,176016	3,434030	-0,085991	0,642941	0,279997	0,029983	0,020454	-0,077597	0,045543	-7,228212	2,519213	1,882679	-0,521035	-2,817739	-1,014695	-15,385743	12,498735	14,745340	0,020454	-0,077597	0,045543	-1,136818	4,124843	1,882679	0,020454	-0,077597	0,045543	-1,136818	4,124843	1,882679
11:10:42,79	0,176016	3,434030	-0,085991	0,642941	0,279997	0,029983	0,023286	-0,078354	0,043023	-7,262446	2,355510	1,870215	-0,517806	-2,817949	-1,013788	-15,392412	12,495050	14,742035	0,023286	-0,078354	0,043023	-1,111668	4,183487	1,870215	0,023286	-0,078354	0,043023	-1,111668	4,183487	1,870215
11:10:42,84	0,176016	3,434030	-0,085991	0,642941	0,279997	0,029983	0,021854	-0,081255	0,043930	-7,406792	2,433917	1,866911	-0,519307	-2,814579	-1,015475	-15,394193	12,503613	14,761360	0,021854	-0,081255	0,043930	-1,028256	4,149467	1,866911	0,021854	-0,081255	0,043930	-1,028256	4,149467	1,866911
11:10:42,89	0,176016	3,434030	-0,085991	0,642941	0,279997	0,029983	0,019686	-0,078270	0,042243	-7,258075	2,552506	1,886236	-0,523390	-2,812627	-1,011224	-15,379143	12,499364	14,738686	0,019686	-0,078270	0,042243	-1,113895	4,097823	1,886236	0,019686	-0,078270	0,042243	-1,113895	4,097823	1,886236
11:10:42,94	0,176016	3,434030	-0,085991	0,642941	0,279997	0,029983	0,020037	-0,073759	0,046494	-7,027338	2,519099	1,863562	-0,524977	-2,808435	-1,017066	-15,292356	12,540845	14,698208	0,020037	-0,073759	0,046494	-1,237288	4,091966	1,863562	0,020037	-0,073759	0,046494	-1,237288	4,091966	1,863562
11:10:42,99	0,176016	3,434030	-0,085991	0,642941	0,279997	0,029983	0,017200	-0,070288	0,040652	-6,926166	2,612189	1,823084	-0,575764	-2,793246	-1,056904	-14,019585	15,239617	14,383511	0,017200	-0,070288	0,040652	-1,408584	3,962373	1,823084	0,017200	-0,070288	0,040652	-1,408584	3,962373	1,823084
11:10:43,04	0,176016	3,434030	-0,085991	0,642941	0,279997	0,029983	0,030209	-0,070173	0,000364	-6,919705	1,857076	1,782260	-0,531581	-2,819644	-1,057354	-15,224520	12,501095	14,657384	0,030209	-0,070173	0,000364	-1,411112	4,228500	1,782260	0,030209	-0,070173	0,000364	-1,411112	4,228500	1,782260
11:10:43,09	0,176016	3,434030	-0,085991	0,642941	0,279997	0,029983	0,030209	-0,070173	0,000364	-6,919705	1,857076	1,782260	-0,523875	-2,834303	-1,051144	-16,231196	11,995801	14,771685	0,030209	-0,070173	0,000364	-1,411112	4,228500	1,782260	0,030209	-0,070173	0,000364	-1,411112	4,228500	1,782260
11:10:43,14	0,175963	3,433942	-0,085965	0,592967	0,279980	0,029987	0,039052	-0,084176	0,006574	-6,706941	2,016434	1,896561	-0,530475	-2,817206	-1,038099	-15,506874	12,168005	14,729299	0,027545	-0,069912	0,019619	-0,988388	4,235873	1,854175	0,027545	-0,069912	0,019619	-0,988388	4,235873	1,854175
11:10:43,19	0,175963	3,433942	-0,085965	0,592967	0,279980	0,029987	0,027545	-0,069912	0,019619	-6,476491	2,073611	1,854175	-0,524552	-2,814673	-1,034238	-15,489394	12,144719	14,688662	0,027545	-0,069912	0,019619	-0,988388	4,235873	1,854175	0,027545	-0,069912	0,019619	-0,988388	4,235873	1,854175
11:10:43,24	0,175963	3,433942	-0,085965	0,592967	0,279980	0,029987	0,027409	-0,076092	0,019639	-6,810181	2,031467	1,824639	-0,525055	-2,820178	-1,038079	-15,458091	12,154058	14,699763	0,027409	-0,076092	0,019639	-0,836921	4,183046	1,824639	0,027409	-0,076092	0,019639	-0,836921	4,183046	1,824639
11:10:43,29	0,175963	3,433942	-0,085965	0,592967	0,279980	0,029987	0,027409	-0,076092	0,019639	-6,810181	2,031467	1,824639	-0,523312	-2,814547	-1,036940	-15,455007	12,145829	14,690222	0,027409	-0,076092	0,019639	-0,836921	4,183046	1,824639	0,027409	-0,076092	0,019639	-0,836921	4,183046	1,824639
11:10:43,34	0,175963	3,433942	-0,085965	0,592967	0,279980	0,029987	0,020701	-0,075484	0,022495	-6,793174	2,389454	1,862003	-0,522228	-2,814065	-1,035223	-15,458736	12,171353	14,737127	0,020701	-0,075484	0,022495	-0,867713	4,014507	1,862003	0,020701	-0,075484	0,022495	-0,867713	4,014507	1,862003
11:10:43,39	0,175963	3,433942	-0,085965	0,592967	0,279980	0,029987	0,020701	-0,075484	0,022495	-6,793174	2,389454	1,862003	-0,525613	-2,813591	-1,032156	-15,449313	12,196258	14,727372	0,020701	-0,075484	0,022495	-0,867713	4,014507	1,862003	0,020701	-0,075484	0,022495	-0,867713	4,014507	1,862003
11:10:43,44	0,175963	3,433942	-0,085965	0,592967	0,279980	0,029987	0,021983	-0,072315	0,025562	-6,654676	2,327111	1,852248	-0,531395	-2,819174	-1,037473	-15,418397	12,239043	14,723776	0,021983	-0,072315	0,025562	-0,977966	4,052758	1,852248	0,021983	-0,072315	0,025562	-0,977966	4,052758	1,852248
11:10:43,49	0,175963	3,433942	-0,085965	0,592967	0,279980	0,029987	0,029709	-0,070099	0,020245	-6,591972	1,919966	1,848652	-0,584440	-2,787862	-1,063134	-13,863359	15,061311	14,321142	0,029709	-0,070099	0,020245	-1,089193	4,252120	1,848652	0,029709	-0,070099	0,020245	-1,089193	4,252120	1,848652
11:10:43,54	0,175963	3,433942	-0,085965	0,592967	0,279980	0,029987	0,029115	-0,008505	-0,005415	-6,610743	2,015294	1,446018	-0,546154	-2,819881	-1,096038	-15,409714	12,464780	14,658517	0,029115	-0,008505	-0,005415	-5,943115	4,300808	1,446018	0,029115	-0,008505	-0,005415	-5,943115	4,300808	1,446018
11:10:43,59	0,175963	3,433942	-0,085965	0,592967	0,279980	0,029987	0,037701	-0,057671	-0,038320	-6,145543	1,609755	1,783392	-0,526905	-2,827171	-1,061504	-15,950567	11,953162	14,697962	0,037701	-0,057671	-0,038320	-1,618375	4,569245	1,783392	0,037701	-0,057671	-0,038320	-1,618375	4,569245	1,783392
11:10:43,64	0,175984	3,433948	-0,085977	0,542947	0,279984	0,029991	0,013917	-0,061512	0,011547	-6,095833	2,289014	1,789794	-0,530935	-2,801204	-1,046171	-15,051632	11,969981	14,664918	0,013917	-0,061512	0,011547	-1,267108	3,381463	1,789794	0,013917	-0,061512	0,011547	-1,267108	3,381463	1,789794
11:10:43,69	0,175984	3,433948	-0,085977	0,542947	0,279984	0,029991	0,013917	-0,061512	0,011547	-6,095833	2,289014	1,789794	-0,535333	-2,798862	-1,046696	-15,040715	11,973368	14,628482	0,014088	-0,056533	0,011023	-1,407462	3,378242	1,753358	0,014088	-0,056533	0,011023	-1,407462	3,378242	1,753358
11:10:43,74	0,175984	3,433948	-0,085977	0,542947	0,279984	0,029991	0,014088	-0,056533	0,011023	-5,845280	2,272344	1,753358	-0,526532	-2,804643	-1,047786	-15,041018	11,892159	14,635287	0,014693	-0,067045	0,009932	-1,058411	3,353939	1,760163	0,014693	-0,067045	0,009932	-1,058411	3,353939	1,760163
11:10:43,79	0,175984	3,433948	-0,085977	0,542947	0,279984	0,029991	0,014693	-0,067045	0,009932	-6,321427	2,200529	1,760163	-0,527286	-2,807744	-1,043778	-15,009053	11,942399	14,673915	0,017755	-0,067943	0,013940	-1,094106	3,432526	1,798790	0,017755	-0,067943	0,013940	-1,094106	3,432526	1,798790
11:10:43,84	0,175984	3,433948	-0,085977	0,542947	0,279984	0,029991	0,017755	-0,067943	0,013940	-6,427614	2,038728	1,798790	-0,528467	-2,803384	-1,048128	-15,012027	11,979640	14,605550	0,014570	-0,064740	0,009590	-1,209749	3,369314	1,730426	0,014570	-0,064740	0,009590	-1,209749	3,369314	1,730426
11:10:43,89	0,175984	3,433948	-0,085977	0,542947	0,279984	0,029991	0,014570	-0,064740	0,009590	-6,291825	2,225557	1,730426	-0,526926	-2,805585	-1,048412	-15,017393	11,953861	14,645269	0,014570	-0,064740	0,009590	-1,209749	3,369314	1,730426	0,014570	-0,064740	0,009590	-1,209749	3,369314	1,730426
11:10:43,94	0,175984	3,433948	-0,085977	0,542947	0,279984	0,029991	0,015706	-0,067175	0,009306	-6,393448	2,158238	1,770145	-0,528000	-2,801246	-1,050051	-15,036298	11,931520	14,659123	0,012485	-0,064075	0,007667	-1,173549	3,311027	1,783999	0,012485	-0,064075	0,007667	-1,173549	3,311027	1,783999
11:10:43,99	0,175984	3,433948	-0,085977	0,542947	0,279984	0,029991	0,012485	-0,064075	0,007667	-6,203461	2,330923	1,783999	-0,531535	-2,805437	-1,045775	-15,060793	11,944484	14,655956	0,012485	-0,064075	0,007667	-1,173549	3,311027	1,783999	0,012485	-0,064075	0,007667	-1,173549	3,311027	1,783999
11:10:44,04	0,175984	3,433948	-0,085977	0,542947	0,279984	0,029991	0,017883	-0,063109	0,011943	-6,152215	2,077965	1,780831	-0,529749	-2,801412	-1,048522	-15,048412	11,971893	14,635057	0,017883	-0,063109	0,011943	-1,198125	3,481748	1,780831	0,017883	-0,063109	0,011943	-1,198125	3,481748	1,780831
11:10:44,09	0,175984	3,433948	-0,085977	0,542947	0,279984	0,029991	0,013504	-0,062643	0,009197	-6,157913	2,308638	1,759933	-0,536799	-2,805777	-1,046586	-15,056556	11,971436	14,617547	0,020809	-0,058721	0,011132	-1,339884	3,569103	1,742423	0,020809	-0,058721	0,011132	-1,339884	3,569103	1,742423
11:10:44,14	0,175984	3,433948	-0,085977	0,542947	0,279984	0,029991	0,020809	-0,058721	0,011132	-5,949465	1,935599	1,742423	-0,533328	-2,801974	-1,047485	-15,033873	11,990390	14,629323	0,020809	-0,058721	0,011132	-1,339884	3,569103	1,742423	0,020809	-0,058721	0,011132	-1,339884	3,569103	1,742423
11:10:44,19	0,175984	3,433948	-0,085977	0,542947	0,279984	0,029991	0,015780	-0,059825	0,010233	-6,034660	2,186919	1,754199	-0,532668	-2,809583	-1,044225	-15,056796	11,943505	14,625058	0,022039	-0,064202	0,013493	-1,170329	3,587954	1,749934	0,022039	-0,064202	0,013493	-1,170329	3,587954	1,749934
11:10:44,24	0,175984	3,433948	-0,085977	0,542947	0,279984	0,029991	0,022039	-0,064202	0,013493	-6,210168	1,857855	1,749934	-0,533934	-2,803087	-1,046703	-15,081146	11,954837	14,615811	0,022039	-0,064202	0,013493	-1,170329	3,587954	1,749934	0,022039	-0,064202	0,013493	-1,170329	3,587954	1,749934
11:10:44,29	0,175984	3,433948	-0,085977	0,542947	0,279984	0,029991	0,017047	-0,059857	0,011015	-5,981889	2,144213	1,740687	-0,528924	-2,803814	-1,047451	-15,037726	11,978837	14,657723	0,017047	-0,059857	0,011015	-1,283099	3,482409	1,740687	0,017047	-0,059857	0,011015	-1,283099	3,482409	1,740687
11:10:44,34	0,175984	3,433948	-0,085977	0,542947	0,279984	0,029991	0,008651	-0,066167	0,007171	-6,331009	2,514605	1,762302	-0,524272	-2,798971	-1,050547	-15,013313	11,939956	14,637426	0,008651	-0,066167	0,007171	-1,136929	3,193737	1,762302	0,008651	-0,066167	0,007171	-1,136929	3,193737	1,762302
11:10:44,39	0,175984	3,433948	-0,085977	0,542947	0,279984	0,029991	0,008651	-0,066167	0,007171	-6,331009	2,514605	1,762302	-0,526503	-2,800976	-1,045193	-15,050784	11,982614	14,665519	0,008651	-0,066167	0,007171	-1,136929	3,193737	1,762302	0,008651	-0,066167	0,007171	-1,136929	3,193737	1,762302
11:10:44,45	0,175984	3,433948	-0,085977	0,542947	0,279984	0,029991	0,011503	-0,065237	0,012525	-6,300857	2,420108	1,790395	-0,527214	-2,806507	-1,045650	-15,047606	11,970007	14,670474	0,011503	-0,065237	0,012525	-1,179780	3,323082	1,790395	0,011503	-0,065237	0,012525	-1,179780	3,323082	1,790395
11:10:44,50	0,175984	3,433948	-0,085977	0,542947	0,279984	0,029991	0,016649	-0,067387	0,012068	-6,403330	2,143468	1,795350	-0,528502	-2,799551	-1,048557	-14,952448	12,012580	14,667381	0,016649	-0,067387	0,012068	-1,113474	3,450391	1,795350	0,016649	-0,067387	0,012068	-1,113474	3,450391	1,795350
11:10:44,55	0,175984	3,433948	-0,085977	0,542947	0,279984	0,029991	0,011268	-0,062793	0,009162	-6,248925	2,362141	1,792257	-0,532591	-2,799686	-1,047333	-15,006614	12,004509	14,654095	0,011268	-0,062793	0,009162	-1,319646	3,246680	1,792257	0,011268	-0,062793	0,009162	-1,319646	3,246680	1,792257
11:10:44,60	0,175984	3,433948	-0,085977	0,542947	0,279984	0,029991	0,013430	-0,059320	0,010385	-6,034230	2,292594	1,778971	-0,527917	-2,803736	-1,048082	-15,019453	11,967396	14,668236	0,013430	-0,059320	0,010385	-1,377621	3,346844	1,778971	0,013430	-0,059320	0,010385	-1,377621	3,346844	1,778971
11:10:44,65	0,175984	3,433948	-0,085977	0,542947	0,279984	0,029991	0,014600	-0,065392	0,009636	-6,311417	2,224310	1,793112	-0,529762	-2,801314	-1,048502	-15,053787	11,981668	14,664497	0,014600	-0,065392	0,009636	-1,178151	3,370416	1,793112	0,014600	-0,065392	0,009636	-1,178151	3,370416	1,793112
11:10:44,70	0,175984	3,433948	-0,085977	0,542947	0,279984	0,029991	0,013425	-0,062584	0,009216	-6,160578	2,322291	1,789373	-0,527820	-2,806167	-1,048569	-14,982215	11,960953	14,628839	0,016657	-0,066691	0,009149	-1,156753	3,389457	1,753714	0,016657	-0,066691	0,009149	-1,156753	3,389457	1,753714
11:10:44,75	0,175984	3,433948	-0,085977	0,542947	0,279984	0,029991	0,016657	-0,066691	0,009149	-6,392032	2,081871	1,753714	-0,527870	-2,808445	-1,048837	-15,006903	11,961140	14,662830	0,016657	-0,066691	0,009149	-1,156753	3,389457	1,753714	0,016657	-0,066691	0,009149	-1,156753	3,389457	1,753714
11:10:44,80	0,175984	3,433948	-0,085977	0,542947	0,279984	0,029991	0,018655	-0,067787	0,008881	-6,436833	1,999472	1,787706	-0,532033	-2,807147	-1,043040	-15,034489	11,960247	14,649341	0,018655	-0,067787	0,008881	-1,115532	3,463868	1,787706	0,018655	-0,067787	0,008881	-1,115532	3,463868	1,787706
11:10:44,85	0,175984	3,433948	-0,085977	0,542947	0,279984	0,029991	0,019613	-0,063533	0,014678	-6,201049	1,973088	1,774217	-0,532621	-2,805796	-1,046543	-15,034358	11,991911	14,652584	0,018736	-0,062348	0,011175	-1,272588	3,505196	1,777460	0,018736	-0,062348	0,011175	-1,272588	3,505196	1,777460
11:10:44,90	0,175984	3,433948	-0,085977	0,542947	0,279984	0,029991	0,018736	-0,062348	0,011175	-6,166924	2,034384	1,777460	-0,529911	-2,800972	-1,046808	-15,014905	11,923626	14,655580	0,018736	-0,062348	0,011175	-1,272588	3,505196	1,777460	0,018736	-0,062348	0,011175	-1,272588	3,505196	1,777460
11:10:44,95	0,175984	3,433948	-0,085977	0,542947	0,279984	0,029991	0,013204	-0,062283	0,010910	-6,114142	2,271088	1,780456	-0,530319	-2,806746	-1,044593	-15,049781	11,949038	14,660130	0,013204	-0,062283	0,010910	-1,224896	3,307593	1,780456	0,013204	-0,062283	0,010910	-1,224896	3,307593	1,780456
11:10:45,00	0,175984	3,433948	-0,085977	0,542947	0,279984	0,029991	0,018408	-0,064817	0,013125	-6,250478	2,043380	1,785006	-0,536200	-2,803507	-1,047308	-15,029365	11,952530	14,685374	0,018408	-0,064817	0,013125	-1,162315	3,488413	1,785006	0,018408	-0,064817	0,013125	-1,162315	3,488413	1,785006
11:10:45,05	0,175984	3,433948	-0,085977	0,542947	0,279984	0,029991	0,018544	-0,058105	0,010410	-5,914668	2,020402	1,810250	-0,526747	-2,800409	-1,045767	-15,021217	11,971708	14,662834	0,011134	-0,064742	0,011951	-1,198236	3,282255	1,787710	0,011134	-0,064742	0,011951	-1,198236	3,282255	1,787710
11:10:45,10	0,175984	3,433948	-0,085977	0,542947	0,279984	0,029991	0,011134	-0,064742	0,011951	-6,280457	2,408218	1,787710	-0,532159	-2,804123	-1,048509	-15,077777	11,972935	14,658792	0,011134	-0,064742	0,011951	-1,198236	3,282255	1,787710	0,011134	-0,064742	0,011951	-1,198236	3,282255	1,787710
11:10:45,15	0,175984	3,433948	-0,085977	0,542947	0,279984	0,029991	0,017056	-0,061912	0,009209	-6,106116	2,149876	1,783668	-0,527854	-2,802413	-1,047301	-14,990728	11,973808	14,663033	0,017056	-0,061912	0,009209	-1,245995	3,488780	1,783668	0,017056	-0,061912	0,009209	-1,245995	3,488780	1,783668
11:10:45,20	0,175984	3,433948	-0,085977	0,542947	0,279984	0,029991	0,013423	-0,064786	0,010417	-6,299811	2,263829	1,787909	-0,530286	-2,806566	-1,048094	-15,032156	11,958635	14,647883	0,013423	-0,064786	0,010417	-1,214131	3,317562	1,787909	0,013423	-0,064786	0,010417	-1,214131	3,317562	1,787909
11:10:45,25	0,175984	3,433948	-0,085977	0,542947	0,279984	0,029991	0,018236	-0,064756	0,009624	-6,264395	2,041872	1,772759	-0,530201	-2,803773	-1,047319	-14,996825	11,984413	14,638613	0,018236	-0,064756	0,009624	-1,181073	3,473383	1,772759	0,018236	-0,064756	0,009624	-1,181073	3,473383	1,772759
11:10:45,30	0,175984	3,433948	-0,085977	0,542947	0,279984	0,029991	0,015774	-0,063432	0,010399	-6,235579	2,152159	1,763489	-0,522705	-2,805022	-1,043249	-15,005093	11,946001	14,608242	0,015774	-0,063432	0,010399	-1,256128	3,390446	1,763489	0,015774	-0,063432	0,010399	-1,256128	3,390446	1,763489
11:10:45,35	0,175984	3,433948	-0,085977	0,542947	0,279984	0,029991	0,013108	-0,070549	0,014470	-6,568234	2,278756	1,733117	-0,530251	-2,802371	-1,046151	-15,018850	11,994144	14,662866	0,014585	-0,062689	0,011567	-1,273252	3,382859	1,787742	0,014585	-0,062689	0,011567	-1,273252	3,382859	1,787742
11:10:45,40	0,175984	3,433948	-0,085977	0,542947	0,279984	0,029991	0,014585	-0,062689	0,011567	-6,194318	2,237964	1,787742	-0,528482	-2,809724	-1,045354	-15,023711	11,944468	14,645519	0,014585	-0,062689	0,011567	-1,273252	3,382859	1,787742	0,014585	-0,062689	0,011567	-1,273252	3,382859	1,787742
11:10:45,45	0,175984	3,433948	-0,085977	0,542947	0,279984	0,029991	0,020068	-0,067897	0,012364	-6,419701	1,932202	1,770395	-0,530211	-2,803226	-1,046165	-14,999847	11,974668	14,628019	0,020068	-0,067897	0,012364	-1,089780	3,507538	1,770395	0,020068	-0,067897	0,012364	-1,089780	3,507538	1,770395
11:10:45,50	0,175984	3,433948	-0,085977	0,542947	0,279984	0,029991	0,015306	-0,063151	0,011553	-6,211001	2,174264	1,752895	-0,530868	-2,801868	-1,045678	-15,033529	11,998393	14,659199	0,015306	-0,063151	0,011553	-1,253632	3,375777	1,752895	0,015306	-0,063151	0,011553	-1,253632	3,375777	1,752895
11:10:45,55	0,175984	3,433948	-0,085977	0,542947	0,279984	0,029991	0,014458	-0,061903	0,012040	-6,149781	2,259406	1,784075	-0,527215	-2,799055	-1,047127	-15,020710	11,957375	14,671797	0,014458	-0,061903	0,012040	-1,290423	3,394328	1,784075	0,014458	-0,061903	0,012040	-1,290423	3,394328	1,784075
11:10:45,60	0,175984	3,433948	-0,085977	0,542947	0,279984	0,029991	0,010196	-0,063660	0,010591	-6,212071	2,449417	1,796673	-0,527953	-2,804945	-1,046556	-15,053291	11,990182	14,643974	0,010196	-0,063660	0,010591	-1,214731	3,249778	1,796673	0,010196	-0,063660	0,010591	-1,214731	3,249778	1,796673
11:10:45,65	0,175984	3,433948	-0,085977	0,542947	0,279984	0,029991	0,015665	-0,065966	0,011162	-6,344063	2,209618	1,768850	-0,527919	-2,802646	-1,042678	-15,031066	11,964182	14,631209	0,015665	-0,065966	0,011162	-1,165764	3,439340	1,768850	0,015665	-0,065966	0,011162	-1,165764	3,439340	1,768850
11:10:45,70	0,175984	3,433948	-0,085977	0,542947	0,279984	0,029991	0,013658	-0,064846	0,015040	-6,274439	2,281773	1,756085	-0,530828	-2,805513	-1,045374	-15,021670	11,983987	14,646995	0,013658	-0,064846	0,015040	-1,184029	3,353887	1,756085	0,013658	-0,064846	0,015040	-1,184029	3,353887	1,756085
11:10:45,75	0,175984	3,433948	-0,085977	0,542947	0,279984	0,029991	0,015228	-0,061823	0,009294	-6,143829	2,188902	1,774681	-0,531322	-2,802494	-1,048424	-15,008037	11,981610	14,649805	0,015228	-0,061823	0,009294	-1,290757	3,384264	1,774681	0,015228	-0,061823	0,009294	-1,290757	3,384264	1,774681
11:10:45,80	0,175984	3,433948	-0,085977	0,542947	0,279984	0,029991	0,015228	-0,061823	0,009294	-6,143829	2,188902	1,774681	-0,530800	-2,803928	-1,046819	-15,004985	11,984889	14,620516	0,015228	-0,061823	0,009294	-1,290757	3,384264	1,774681	0,015228	-0,061823	0,009294	-1,290757	3,384264	1,774681
11:10:45,85	0,175984	3,433948	-0,085977	0,542947	0,279984	0,029991	0,016208	-0,062992	0,010899	-6,208987	2,136922	1,745392	-0,530253	-2,800995	-1,046948	-15,018244	11,997258	14,644268	0,016208	-0,062992	0,010899	-1,264142	3,409239	1,745392	0,016208	-0,062992	0,010899	-1,264142	3,409239	1,745392
11:10:45,90	0,175984	3,433948	-0,085977	0,542947	0,279984	0,029991	0,013395	-0,061999	0,010770	-6,161433	2,300882	1,769144	-0,584896	-2,770465	-1,075774	-13,248042	14,461733	14,291270	0,013395	-0,061999	0,010770	-1,294539	3,352352	1,769144	0,013395	-0,061999	0,010770	-1,294539	3,352352	1,769144
11:10:45,95	0,175984	3,433948	-0,085977	0,542947	0,279984	0,029991	0,014277	0,000589	-0,018056	-5,926297	1,954212	1,416146	-0,542844	-2,804032	-1,107421	-14,988788	11,911721	14,594239	0,014277	0,000589	-0,018056	-5,972498	3,074926	1,416146	0,014277	0,000589	-0,018056	-5,972498	3,074926	1,416146
11:10:46,00	0,175984	3,433948	-0,085977	0,542947	0,279984	0,029991	0,022321	-0,052613	-0,049703	-5,614037	1,768448	1,719115	-0,524663	-2,819291	-1,091614	-15,882597	11,054932	14,712594	0,022321	-0,052613	-0,049703	-1,483907	3,520615	1,719115	0,022321	-0,052613	-0,049703	-1,483907	3,520615	1,719115
11:10:46,05	0,176038	3,433990	-0,085994	0,492947	0,280005	0,030024	0,026444	-0,075988	-0,033895	-5,640610	1,899677	1,837470	-0,528760	-2,801518	-1,065640	-15,132680	11,279283	14,659840	0,026444	-0,075988	-0,033895	0,324426	3,975562	1,837470	0,026444	-0,075988	-0,033895	0,324426	3,975562	1,837470
11:10:46,10	0,176038	3,433990	-0,085994	0,492947	0,280005	0,030024	0,013101	-0,063553	-0,007922	-5,563250	2,056254	1,784716	-0,528114	-2,804431	-1,062499	-15,121372	11,289884	14,675598	0,013101	-0,063553	-0,007922	-0,574351	3,084695	1,784716	0,013101	-0,063553	-0,007922	-0,574351	3,084695	1,784716
11:10:46,15	0,176038	3,433990	-0,085994	0,492947	0,280005	0,030024	0,015300	-0,065569	-0,004781	-5,682928	1,937410	1,800473	-0,523960	-2,798730	-1,063674	-15,084110	11,271009	14,667198	0,015300	-0,065569	-0,004781	-0,535755	3,138478	1,800473	0,015300	-0,065569	-0,004781	-0,535755	3,138478	1,800473
11:10:46,20	0,176038	3,433990	-0,085994	0,492947	0,280005	0,030024	0,008287	-0,066317	-0,005956	-5,724088	2,260415	1,792074	-0,523545	-2,806420	-1,065579	-15,115216	11,284869	14,692277	0,008287	-0,066317	-0,005956	-0,518229	2,910907	1,792074	0,008287	-0,066317	-0,005956	-0,518229	2,910907	1,792074
11:10:46,25	0,176038	3,433990	-0,085994	0,492947	0,280005	0,030024	0,014739	-0,070521	-0,007860	-5,939159	1,958763	1,817153	-0,526377	-2,803341	-1,064167	-15,065336	11,285648	14,624277	0,014739	-0,070521	-0,007860	-0,403266	3,115763	1,817153	0,014739	-0,070521	-0,007860	-0,403266	3,115763	1,817153
11:10:46,30	0,176038	3,433990	-0,085994	0,492947	0,280005	0,030024	0,013488	-0,066528	-0,006449	-5,757167	1,981011	1,749153	-0,526226	-2,803631	-1,064952	-15,114374	11,322499	14,684968	0,013664	-0,066804	-0,007234	-0,534763	3,105366	1,809844	0,013664	-0,066804	-0,007234	-0,534763	3,105366	1,809844
11:10:46,35	0,176038	3,433990	-0,085994	0,492947	0,280005	0,030024	0,013664	-0,066804	-0,007234	-5,778911	2,032740	1,809844	-0,522127	-2,801690	-1,067128	-15,046786	11,253437	14,682766	0,013664	-0,066804	-0,007234	-0,534763	3,105366	1,809844	0,013664	-0,066804	-0,007234	-0,534763	3,105366	1,809844
11:10:46,40	0,176038	3,433990	-0,085994	0,492947	0,280005	0,030024	0,009934	-0,069384	-0,009409	-5,887015	2,133640	1,807642	-0,583566	-2,782511	-1,107256	-13,796097	14,154134	14,298593	0,009934	-0,069384	-0,009409	-0,440398	2,913455	1,807642	0,009934	-0,069384	-0,009409	-0,440398	2,913455	1,807642
11:10:46,45	0,176038	3,433990	-0,085994	0,492947	0,280005	0,030024	0,024043	-0,006586	-0,049538	-5,758983	1,767186	1,423469	-0,538522	-2,799452	-1,117572	-14,809270	11,356139	14,570087	0,024043	-0,006586	-0,049538	-5,241944	3,654567	1,423469	0,024043	-0,006586	-0,049538	-5,241944	3,654567	1,423469
11:10:46,50	0,176038	3,433990	-0,085994	0,492947	0,280005	0,030024	0,016193	-0,054067	-0,059854	-5,298226	1,653820	1,694963	-0,521712	-2,813580	-1,100266	-15,669918	10,554634	14,731287	0,016193	-0,054067	-0,059854	-1,054003	2,924979	1,694963	0,016193	-0,054067	-0,059854	-1,054003	2,924979	1,694963
11:10:46,55	0,176061	3,434003	-0,085979	0,442958	0,280001	0,030000	0,020023	-0,075688	-0,042548	-5,298092	1,799230	1,856163	-0,526617	-2,793572	-1,085607	-14,767638	10,639571	14,629107	0,020023	-0,075688	-0,042548	0,643414	3,371074	1,856163	0,020023	-0,075688	-0,042548	0,643414	3,371074	1,856163
11:10:46,60	0,176061	3,434003	-0,085979	0,442958	0,280001	0,030000	0,005148	-0,061436	-0,027889	-5,081698	1,833847	1,753983	-0,527526	-2,793772	-1,087533	-14,745302	10,684480	14,639377	0,005148	-0,061436	-0,027889	-0,258956	2,237934	1,753983	0,005148	-0,061436	-0,027889	-0,258956	2,237934	1,753983
11:10:46,65	0,176061	3,434003	-0,085979	0,442958	0,280001	0,030000	0,003226	-0,066275	-0,028384	-5,387364	1,964212	1,770771	-0,521465	-2,794328	-1,086102	-14,767009	10,701595	14,645895	0,003226	-0,066275	-0,028384	-0,184746	2,217493	1,770771	0,003226	-0,066275	-0,028384	-0,184746	2,217493	1,770771
11:10:46,70	0,176061	3,434003	-0,085979	0,442958	0,280001	0,030000	0,003226	-0,066275	-0,028384	-5,387364	1,964212	1,770771	-0,524983	-2,799950	-1,085668	-14,764141	10,682149	14,677453	0,003226	-0,066275	-0,028384	-0,184746	2,217493	1,770771	0,003226	-0,066275	-0,028384	-0,184746	2,217493	1,770771
11:10:46,75	0,176061	3,434003	-0,085979	0,442958	0,280001	0,030000	0,009855	-0,066040	-0,027950	-5,359732	1,607338	1,802329	-0,526202	-2,789871	-1,089650	-14,757795	10,683398	14,608458	0,009855	-0,066040	-0,027950	-0,175570	2,380934	1,802329	0,009855	-0,066040	-0,027950	-0,175570	2,380934	1,802329
11:10:46,80	0,176061	3,434003	-0,085979	0,442958	0,280001	0,030000	0,001735	-0,059945	-0,031932	-5,047020	2,024686	1,733334	-0,527060	-2,795169	-1,086899	-14,763409	10,683706	14,622875	0,001735	-0,059945	-0,031932	-0,341356	2,160894	1,733334	0,001735	-0,059945	-0,031932	-0,341356	2,160894	1,733334
11:10:46,85	0,176061	3,434003	-0,085979	0,442958	0,280001	0,030000	0,006753	-0,061851	-0,029181	-5,143602	1,768796	1,747751	-0,520285	-2,790912	-1,086103	-14,757205	10,705861	14,656332	0,006753	-0,061851	-0,029181	-0,288301	2,298871	1,747751	0,006753	-0,061851	-0,029181	-0,288301	2,298871	1,747751
11:10:46,90	0,176061	3,434003	-0,085979	0,442958	0,280001	0,030000	-0,000321	-0,065590	-0,028385	-5,360317	2,142345	1,781208	-0,526800	-2,796561	-1,081840	-14,787913	10,673715	14,636525	-0,000321	-0,065590	-0,028385	-0,211507	2,117116	1,781208	-0,000321	-0,065590	-0,028385	-0,211507	2,117116	1,781208
11:10:46,95	0,176061	3,434003	-0,085979	0,442958	0,280001	0,030000	0,007829	-0,062772	-0,024122	-5,170599	1,729065	1,761401	-0,525546	-2,792232	-1,085321	-14,740251	10,697290	14,654303	0,007829	-0,062772	-0,024122	-0,242985	2,343612	1,761401	0,007829	-0,062772	-0,024122	-0,242985	2,343612	1,761401
11:10:47,00	0,176061	3,434003	-0,085979	0,442958	0,280001	0,030000	0,003452	-0,061694	-0,027603	-5,158778	1,927154	1,779179	-0,529708	-2,797137	-1,081441	-14,767666	10,661018	14,639925	0,003452	-0,061694	-0,027603	-0,315806	2,198146	1,779179	0,003452	-0,061694	-0,027603	-0,315806	2,198146	1,779179
11:10:47,05	0,176061	3,434003	-0,085979	0,442958	0,280001	0,030000	0,009781	-0,060542	-0,023723	-5,053750	1,603659	1,764801	-0,524740	-2,794857	-1,081014	-14,655521	10,691587	14,626153	0,009781	-0,060542	-0,023723	-0,301217	2,371468	1,764801	0,009781	-0,060542	-0,023723	-0,301217	2,371468	1,764801
11:10:47,10	0,176061	3,434003	-0,085979	0,442958	0,280001	0,030000	0,005322	-0,063704	-0,023296	-5,300741	1,753688	1,751029	-0,521971	-2,797526	-1,082290	-14,686729	10,671422	14,651720	0,006250	-0,067437	-0,024571	-0,167986	2,212992	1,776595	0,006250	-0,067437	-0,024571	-0,167986	2,212992	1,776595
11:10:47,15	0,176061	3,434003	-0,085979	0,442958	0,280001	0,030000	0,006250	-0,067437	-0,024571	-5,461754	1,722403	1,776595	-0,523823	-2,791891	-1,085355	-14,761282	10,689299	14,620716	0,006250	-0,067437	-0,024571	-0,167986	2,212992	1,776595	0,006250	-0,067437	-0,024571	-0,167986	2,212992	1,776595
11:10:47,20	0,176061	3,434003	-0,085979	0,442958	0,280001	0,030000	0,002296	-0,063016	-0,027637	-5,210074	2,001515	1,745592	-0,522493	-2,795212	-1,083344	-14,702846	10,700500	14,652904	0,002296	-0,063016	-0,027637	-0,263344	2,181714	1,745592	0,002296	-0,063016	-0,027637	-0,263344	2,181714	1,745592
11:10:47,25	0,176061	3,434003	-0,085979	0,442958	0,280001	0,030000	0,002299	-0,061086	-0,026860	-5,141393	1,975210	1,730501	-0,525495	-2,790929	-1,084578	-14,722810	10,703636	14,605625	0,002299	-0,061086	-0,026860	-0,346127	2,155645	1,730501	0,002299	-0,061086	-0,026860	-0,346127	2,155645	1,730501
11:10:47,30	0,176061	3,434003	-0,085979	0,442958	0,280001	0,030000	0,002299	-0,061086	-0,026860	-5,141393	1,975210	1,730501	-0,523694	-2,790204	-1,084544	-14,714275	10,744380	14,646002	0,002299	-0,061086	-0,026860	-0,346127	2,155645	1,730501	0,002299	-0,061086	-0,026860	-0,346127	2,155645	1,730501
11:10:47,36	0,176061	3,434003	-0,085979	0,442958	0,280001	0,030000	0,000769	-0,062284	-0,026826	-5,243214	2,067717	1,770878	-0,523118	-2,798060	-1,083370	-14,738531	10,722729	14,624397	0,000769	-0,062284	-0,026826	-0,353947	2,128097	1,770878	0,000769	-0,062284	-0,026826	-0,353947	2,128097	1,770878
11:10:47,41	0,176061	3,434003	-0,085979	0,442958	0,280001	0,030000	0,007285	-0,066711	-0,025652	-5,442540	1,739061	1,749273	-0,524023	-2,790577	-1,083974	-14,721327	10,706798	14,630684	0,007285	-0,066711	-0,025652	-0,205754	2,310954	1,749273	0,007285	-0,066711	-0,025652	-0,205754	2,310954	1,749273
11:10:47,46	0,176061	3,434003	-0,085979	0,442958	0,280001	0,030000	0,001257	-0,062185	-0,026256	-5,202006	2,029661	1,755560	-0,521931	-2,793815	-1,085323	-14,725098	10,739854	14,626831	0,001257	-0,062185	-0,026256	-0,320491	2,128343	1,755560	0,001257	-0,062185	-0,026256	-0,320491	2,128343	1,755560
11:10:47,51	0,176061	3,434003	-0,085979	0,442958	0,280001	0,030000	0,003016	-0,065616	-0,027605	-5,407186	1,958007	1,751706	-0,524350	-2,793016	-1,080683	-14,749201	10,701850	14,617893	0,003016	-0,065616	-0,027605	-0,256299	2,194739	1,751706	0,003016	-0,065616	-0,027605	-0,256299	2,194739	1,751706
11:10:47,56	0,176061	3,434003	-0,085979	0,442958	0,280001	0,030000	0,003533	-0,063121	-0,022965	-5,232460	1,932986	1,742769	-0,527261	-2,798900	-1,082956	-14,730672	10,676465	14,655658	0,003533	-0,063121	-0,022965	-0,277462	2,210317	1,742769	0,003533	-0,063121	-0,022965	-0,277462	2,210317	1,742769
11:10:47,61	0,176061	3,434003	-0,085979	0,442958	0,280001	0,030000	0,010085	-0,063542	-0,025238	-5,241658	1,563553	1,780534	-0,526631	-2,794217	-1,082607	-14,720843	10,725402	14,623800	0,010085	-0,063542	-0,025238	-0,253574	2,355200	1,780534	0,010085	-0,063542	-0,025238	-0,253574	2,355200	1,780534
11:10:47,66	0,176061	3,434003	-0,085979	0,442958	0,280001	0,030000	0,005714	-0,061747	-0,024889	-5,195569	1,806804	1,748675	-0,521363	-2,790399	-1,084152	-14,715010	10,707888	14,644976	0,005714	-0,061747	-0,024889	-0,348460	2,255325	1,748675	0,005714	-0,061747	-0,024889	-0,348460	2,255325	1,748675
11:10:47,71	0,176061	3,434003	-0,085979	0,442958	0,280001	0,030000	-0,000227	-0,064399	-0,026434	-5,321263	2,101902	1,769852	-0,522551	-2,791387	-1,083961	-14,732401	10,736758	14,648034	-0,000227	-0,064399	-0,026434	-0,265910	2,084092	1,769852	-0,000227	-0,064399	-0,026434	-0,265910	2,084092	1,769852
11:10:47,76	0,176061	3,434003	-0,085979	0,442958	0,280001	0,030000	0,001223	-0,063864	-0,026243	-5,309753	2,056018	1,772910	-0,524888	-2,795077	-1,083395	-14,736197	10,730462	14,610238	0,001223	-0,063864	-0,026243	-0,296392	2,152003	1,772910	0,001223	-0,063864	-0,026243	-0,296392	2,152003	1,772910
11:10:47,81	0,176061	3,434003	-0,085979	0,442958	0,280001	0,030000	0,005587	-0,063686	-0,025677	-5,293146	1,829229	1,735113	-0,523079	-2,790063	-1,084950	-14,696402	10,718953	14,611463	0,005587	-0,063686	-0,025677	-0,293758	2,267789	1,735113	0,005587	-0,063686	-0,025677	-0,293758	2,267789	1,735113
11:10:47,86	0,176061	3,434003	-0,085979	0,442958	0,280001	0,030000	0,000340	-0,062746	-0,027232	-5,254149	2,061858	1,736338	-0,526116	-2,793246	-1,082235	-14,750375	10,716242	14,623817	0,000340	-0,062746	-0,027232	-0,328624	2,088524	1,736338	0,000340	-0,062746	-0,027232	-0,328624	2,088524	1,736338
11:10:47,91	0,176061	3,434003	-0,085979	0,442958	0,280001	0,030000	0,004615	-0,061707	-0,024517	-5,170822	1,884911	1,748692	-0,524378	-2,794797	-1,084178	-14,763248	10,711595	14,620207	0,005090	-0,063988	-0,026460	-0,255904	2,268612	1,745083	0,005090	-0,063988	-0,026460	-0,255904	2,268612	1,745083
11:10:47,96	0,176061	3,434003	-0,085979	0,442958	0,280001	0,030000	0,005090	-0,063988	-0,026460	-5,278960	1,869065	1,745083	-0,528987	-2,796682	-1,083752	-14,732325	10,755583	14,649034	0,005090	-0,063988	-0,026460	-0,255904	2,268612	1,745083	0,005090	-0,063988	-0,026460	-0,255904	2,268612	1,745083
11:10:48,01	0,176061	3,434003	-0,085979	0,442958	0,280001	0,030000	0,009027	-0,060939	-0,026034	-5,173986	1,659566	1,773910	-0,523144	-2,793492	-1,084548	-14,728993	10,702986	14,629902	0,009027	-0,060939	-0,026034	-0,390248	2,368151	1,773910	0,009027	-0,060939	-0,026034	-0,390248	2,368151	1,773910
11:10:48,06	0,176061	3,434003	-0,085979	0,442958	0,280001	0,030000	0,003342	-0,064403	-0,026830	-5,310238	1,925961	1,754777	-0,526626	-2,796299	-1,083350	-14,713368	10,709328	14,652423	0,003342	-0,064403	-0,026830	-0,254565	2,188335	1,754777	0,003342	-0,064403	-0,026830	-0,254565	2,188335	1,754777
11:10:48,11	0,176061	3,434003	-0,085979	0,442958	0,280001	0,030000	0,007514	-0,062792	-0,025632	-5,239742	1,698677	1,777299	-0,523192	-2,790724	-1,084188	-14,750411	10,715807	14,621025	0,007514	-0,062792	-0,025632	-0,310575	2,288521	1,777299	0,007514	-0,062792	-0,025632	-0,310575	2,288521	1,777299
11:10:48,16	0,176061	3,434003	-0,085979	0,442958	0,280001	0,030000	0,000969	-0,062978	-0,026470	-5,236507	2,074312	1,745901	-0,529650	-2,795077	-1,086508	-14,753272	10,735329	14,626175	0,000969	-0,062978	-0,026470	-0,292734	2,150411	1,745901	0,000969	-0,062978	-0,026470	-0,292734	2,150411	1,745901
11:10:48,21	0,176061	3,434003	-0,085979	0,442958	0,280001	0,030000	0,007968	-0,059562	-0,028789	-5,074343	1,722629	1,751051	-0,527365	-2,794193	-1,082624	-14,771481	10,679431	14,632425	0,007968	-0,059562	-0,028789	-0,398739	2,348110	1,751051	0,007968	-0,059562	-0,028789	-0,398739	2,348110	1,751051
11:10:48,26	0,176061	3,434003	-0,085979	0,442958	0,280001	0,030000	0,006060	-0,061098	-0,024906	-5,096728	1,809667	1,757301	-0,521926	-2,793866	-1,083793	-14,730837	10,743095	14,596985	0,006060	-0,061098	-0,024906	-0,300508	2,285368	1,757301	0,006060	-0,061098	-0,024906	-0,300508	2,285368	1,757301
11:10:48,31	0,176061	3,434003	-0,085979	0,442958	0,280001	0,030000	0,003057	-0,065646	-0,026075	-5,408638	1,962448	1,721861	-0,532874	-2,794248	-1,085896	-14,738097	10,730426	14,665028	0,003057	-0,065646	-0,026075	-0,255464	2,202427	1,721861	0,003057	-0,065646	-0,026075	-0,255464	2,202427	1,721861
11:10:48,36	0,176061	3,434003	-0,085979	0,442958	0,280001	0,030000	0,008862	-0,056356	-0,028178	-4,910962	1,660554	1,789904	-0,530714	-2,798470	-1,079089	-14,734581	10,773453	14,641383	0,008862	-0,056356	-0,028178	-0,487045	2,356205	1,789904	0,008862	-0,056356	-0,028178	-0,487045	2,356205	1,789904
11:10:48,41	0,176061	3,434003	-0,085979	0,442958	0,280001	0,030000	0,011438	-0,060337	-0,021371	-5,157025	1,545040	1,766259	-0,573132	-2,755323	-1,110554	-12,674105	13,103072	14,267293	0,011438	-0,060337	-0,021371	-0,420552	2,442953	1,766259	0,011438	-0,060337	-0,021371	-0,420552	2,442953	1,766259
11:10:48,46	0,176061	3,434003	-0,085979	0,442958	0,280001	0,030000	0,026743	-0,056930	-0,080490	-4,918937	1,762947	1,715975	-0,541317	-2,810020	-1,138208	-15,642944	11,227564	14,591100	0,026743	-0,056930	-0,080490	-0,449935	3,862233	1,715975	0,026743	-0,056930	-0,080490	-0,449935	3,862233	1,715975
11:10:48,51	0,176061	3,434003	-0,085979	0,442958	0,280001	0,030000	0,026743	-0,056930	-0,080490	-4,918937	1,762947	1,715975	-0,526377	-2,808345	-1,110874	-15,521144	10,267711	14,656738	0,026743	-0,056930	-0,080490	-0,449935	3,862233	1,715975	0,026743	-0,056930	-0,080490	-0,449935	3,862233	1,715975
11:10:48,56	0,176013	3,433972	-0,085976	0,392971	0,279969	0,029990	0,017821	-0,069031	-0,053156	-4,777817	1,641430	1,781614	-0,527740	-2,792021	-1,098616	-14,799971	10,351259	14,588588	0,017821	-0,069031	-0,053156	0,641090	3,040418	1,781614	0,017821	-0,069031	-0,053156	0,641090	3,040418	1,781614
11:10:48,61	0,176013	3,433972	-0,085976	0,392971	0,279969	0,029990	0,004366	-0,059688	-0,040898	-4,724928	1,758317	1,713464	-0,527084	-2,791921	-1,101685	-14,771714	10,390738	14,625473	0,004366	-0,059688	-0,040898	-0,039438	2,101077	1,713464	0,004366	-0,059688	-0,040898	-0,039438	2,101077	1,713464
11:10:48,66	0,176013	3,433972	-0,085976	0,392971	0,279969	0,029990	0,003952	-0,060206	-0,043967	-4,800208	1,775156	1,750349	-0,528870	-2,793239	-1,099367	-14,783024	10,369588	14,608462	0,005986	-0,059319	-0,041649	-0,073562	2,138495	1,733338	0,005986	-0,059319	-0,041649	-0,073562	2,138495	1,733338
11:10:48,71	0,176013	3,433972	-0,085976	0,392971	0,279969	0,029990	0,005986	-0,059319	-0,041649	-4,730089	1,668568	1,733338	-0,525722	-2,792533	-1,098956	-14,706432	10,417908	14,590241	0,005986	-0,059319	-0,041649	-0,073562	2,138495	1,733338	0,005986	-0,059319	-0,041649	-0,073562	2,138495	1,733338
11:10:48,76	0,176013	3,433972	-0,085976	0,392971	0,279969	0,029990	0,003801	-0,061692	-0,041238	-4,933655	1,740035	1,715117	-0,529874	-2,793291	-1,098169	-14,709546	10,384603	14,607278	0,003801	-0,061692	-0,041238	-0,090806	2,038412	1,715117	0,003801	-0,061692	-0,041238	-0,090806	2,038412	1,715117
11:10:48,81	0,176013	3,433972	-0,085976	0,392971	0,279969	0,029990	0,006533	-0,058475	-0,040451	-4,735958	1,584001	1,732154	-0,526890	-2,790180	-1,096615	-14,689772	10,393955	14,607406	0,002347	-0,059503	-0,038897	-0,136401	1,973475	1,732281	0,002347	-0,059503	-0,038897	-0,136401	1,973475	1,732281
11:10:48,86	0,176013	3,433972	-0,085976	0,392971	0,279969	0,029990	0,002347	-0,059503	-0,038897	-4,807411	1,789238	1,732281	-0,532274	-2,787411	-1,093728	-14,677017	10,442600	14,588387	0,002347	-0,059503	-0,038897	-0,136401	1,973475	1,732281	0,002347	-0,059503	-0,038897	-0,136401	1,973475	1,732281
11:10:48,91	0,176013	3,433972	-0,085976	0,392971	0,279969	0,029990	0,002641	-0,053456	-0,036010	-4,541465	1,787221	1,713263	-0,588971	-2,776879	-1,126628	-13,545989	13,247897	14,266569	0,002641	-0,053456	-0,036010	-0,345155	1,994547	1,713263	0,002641	-0,053456	-0,036010	-0,345155	1,994547	1,713263
11:10:48,96	0,176013	3,433972	-0,085976	0,392971	0,279969	0,029990	0,021869	0,000910	-0,068910	-4,709374	1,210532	1,391445	-0,560107	-2,807061	-1,150505	-15,531424	11,246397	14,504385	0,021869	0,000910	-0,068910	-4,780841	2,927229	1,391445	0,021869	0,000910	-0,068910	-4,780841	2,927229	1,391445
11:10:49,01	0,176013	3,433972	-0,085976	0,392971	0,279969	0,029990	0,033575	-0,039178	-0,092787	-4,067885	1,320489	1,629261	-0,538599	-2,819965	-1,119629	-16,428849	10,521546	14,640966	0,033575	-0,039178	-0,092787	-0,992443	3,956134	1,629261	0,033575	-0,039178	-0,092787	-0,992443	3,956134	1,629261
11:10:49,06	0,176017	3,434008	-0,085976	0,342946	0,279987	0,030009	0,023396	-0,053997	-0,050529	-4,237116	1,569417	1,744953	-0,542184	-2,805656	-1,108247	-15,589307	10,585407	14,620078	0,023396	-0,053997	-0,050529	0,001646	3,406030	1,744953	0,023396	-0,053997	-0,050529	0,001646	3,406030	1,744953
11:10:49,11	0,176017	3,434008	-0,085976	0,342946	0,279987	0,030009	0,023396	-0,053997	-0,050529	-4,237116	1,569417	1,744953	-0,539155	-2,806827	-1,109805	-15,543461	10,549428	14,576145	0,022897	-0,057205	-0,052087	0,094898	3,335096	1,701021	0,022897	-0,057205	-0,052087	0,094898	3,335096	1,701021
11:10:49,16	0,176017	3,434008	-0,085976	0,342946	0,279987	0,030009	0,022897	-0,057205	-0,052087	-4,395705	1,537707	1,701021	-0,543311	-2,802480	-1,109062	-15,557586	10,574181	14,571713	0,021210	-0,051433	-0,051344	-0,072450	3,314995	1,696588	0,021210	-0,051433	-0,051344	-0,072450	3,314995	1,696588
11:10:49,21	0,176017	3,434008	-0,085976	0,342946	0,279987	0,030009	0,021210	-0,051433	-0,051344	-4,109903	1,650048	1,696588	-0,546590	-2,805984	-1,110127	-15,577686	10,560517	14,575888	0,021210	-0,051433	-0,051344	-0,072450	3,314995	1,696588	0,021210	-0,051433	-0,051344	-0,072450	3,314995	1,696588
11:10:49,26	0,176017	3,434008	-0,085976	0,342946	0,279987	0,030009	0,021678	-0,054485	-0,051688	-4,277703	1,602046	1,725614	-0,540902	-2,804411	-1,109406	-15,532562	10,570236	14,600739	0,021678	-0,054485	-0,051688	-0,000668	3,303764	1,725614	0,021678	-0,054485	-0,051688	-0,000668	3,303764	1,725614
11:10:49,31	0,176017	3,434008	-0,085976	0,342946	0,279987	0,030009	0,021678	-0,054485	-0,051688	-4,277703	1,602046	1,725614	-0,544509	-2,804791	-1,107481	-15,562238	10,544008	14,598353	0,021678	-0,054485	-0,051688	-0,000668	3,303764	1,725614	0,021678	-0,054485	-0,051688	-0,000668	3,303764	1,725614
11:10:49,36	0,176017	3,434008	-0,085976	0,342946	0,279987	0,030009	0,023810	-0,051551	-0,049763	-4,087586	1,503739	1,723228	-0,537886	-2,799668	-1,108211	-15,500043	10,615221	14,641104	0,016062	-0,054725	-0,050493	-0,049503	3,149276	1,765980	0,016062	-0,054725	-0,050493	-0,049503	3,149276	1,765980
11:10:49,41	0,176017	3,434008	-0,085976	0,342946	0,279987	0,030009	0,016062	-0,054725	-0,050493	-4,345444	1,888397	1,765980	-0,536606	-2,805143	-1,111521	-15,501294	10,585324	14,598784	0,016062	-0,054725	-0,050493	-0,049503	3,149276	1,765980	0,016062	-0,054725	-0,050493	-0,049503	3,149276	1,765980
11:10:49,46	0,176017	3,434008	-0,085976	0,342946	0,279987	0,030009	0,020163	-0,058571	-0,053803	-4,518881	1,661280	1,723660	-0,539708	-2,803429	-1,113695	-15,522719	10,587445	14,579925	0,020230	-0,055028	-0,055977	-0,006095	3,265477	1,704801	0,020230	-0,055028	-0,055977	-0,006095	3,265477	1,704801
11:10:49,51	0,176017	3,434008	-0,085976	0,342946	0,279987	0,030009	0,020230	-0,055028	-0,055977	-4,325780	1,677413	1,704801	-0,536148	-2,803341	-1,110957	-15,516723	10,594386	14,593583	0,018374	-0,058067	-0,053239	0,065425	3,214563	1,718459	0,018374	-0,058067	-0,053239	0,065425	3,214563	1,718459
11:10:49,56	0,176017	3,434008	-0,085976	0,342946	0,279987	0,030009	0,018374	-0,058067	-0,053239	-4,492807	1,772219	1,718459	-0,539667	-2,802377	-1,107083	-15,511901	10,584326	14,585544	0,018374	-0,058067	-0,053239	0,065425	3,214563	1,718459	0,018374	-0,058067	-0,053239	0,065425	3,214563	1,718459
11:10:49,61	0,176017	3,434008	-0,085976	0,342946	0,279987	0,030009	0,019298	-0,054537	-0,049364	-4,302952	1,714936	1,710420	-0,539765	-2,799999	-1,107888	-15,534801	10,538759	14,575456	0,017288	-0,053263	-0,050170	-0,004649	3,173624	1,700332	0,017288	-0,053263	-0,050170	-0,004649	3,173624	1,700332
11:10:49,66	0,176017	3,434008	-0,085976	0,342946	0,279987	0,030009	0,017288	-0,053263	-0,050170	-4,185824	1,816539	1,700332	-0,545550	-2,802060	-1,107861	-15,498836	10,565301	14,589149	0,017288	-0,053263	-0,050170	-0,004649	3,173624	1,700332	0,017288	-0,053263	-0,050170	-0,004649	3,173624	1,700332
11:10:49,71	0,176017	3,434008	-0,085976	0,342946	0,279987	0,030009	0,021966	-0,049283	-0,050143	-4,019831	1,555404	1,714025	-0,545762	-2,800455	-1,108175	-15,531322	10,585333	14,588095	0,021966	-0,049283	-0,050143	-0,151088	3,279716	1,714025	0,021966	-0,049283	-0,050143	-0,151088	3,279716	1,714025
11:10:49,76	0,176017	3,434008	-0,085976	0,342946	0,279987	0,030009	0,020681	-0,048297	-0,050457	-3,969653	1,660353	1,712971	-0,543228	-2,800382	-1,109817	-15,514174	10,587021	14,586998	0,020681	-0,048297	-0,050457	-0,178328	3,283825	1,712971	0,020681	-0,048297	-0,050457	-0,178328	3,283825	1,712971
11:10:49,81	0,176017	3,434008	-0,085976	0,342946	0,279987	0,030009	0,019351	-0,050456	-0,052099	-4,091960	1,715499	1,711874	-0,539079	-2,800814	-1,111363	-15,516671	10,633380	14,590103	0,017651	-0,054265	-0,053645	-0,069117	3,214865	1,714978	0,017651	-0,054265	-0,053645	-0,069117	3,214865	1,714978
11:10:49,87	0,176017	3,434008	-0,085976	0,342946	0,279987	0,030009	0,017651	-0,054265	-0,053645	-4,328913	1,829249	1,714978	-0,538992	-2,797807	-1,107861	-15,468613	10,613813	14,582467	0,017651	-0,054265	-0,053645	-0,069117	3,214865	1,714978	0,017651	-0,054265	-0,053645	-0,069117	3,214865	1,714978
11:10:49,92	0,176017	3,434008	-0,085976	0,342946	0,279987	0,030009	0,015003	-0,052837	-0,050143	-4,261740	1,915560	1,707343	-0,541407	-2,807141	-1,108634	-15,522471	10,618406	14,572145	0,015003	-0,052837	-0,050143	-0,114043	3,093280	1,707343	0,015003	-0,052837	-0,050143	-0,114043	3,093280	1,707343
11:10:49,97	0,176017	3,434008	-0,085976	0,342946	0,279987	0,030009	0,024294	-0,055412	-0,050916	-4,372684	1,481341	1,697021	-0,539650	-2,799416	-1,109805	-15,498722	10,610038	14,593176	0,024294	-0,055412	-0,050916	-0,022857	3,388443	1,697021	0,024294	-0,055412	-0,050916	-0,022857	3,388443	1,697021
11:10:50,02	0,176017	3,434008	-0,085976	0,342946	0,279987	0,030009	0,016726	-0,053072	-0,052087	-4,255630	1,850155	1,718052	-0,540871	-2,809694	-1,112119	-15,528361	10,567177	14,577245	0,016726	-0,053072	-0,052087	-0,089494	3,163125	1,718052	0,016726	-0,053072	-0,052087	-0,089494	3,163125	1,718052
11:10:50,07	0,176017	3,434008	-0,085976	0,342946	0,279987	0,030009	0,026237	-0,057153	-0,054401	-4,415932	1,359791	1,702121	-0,536111	-2,800720	-1,107801	-15,493507	10,600900	14,655015	0,026237	-0,057153	-0,054401	0,070604	3,419421	1,702121	0,026237	-0,057153	-0,054401	0,070604	3,419421	1,702121
11:10:50,12	0,176017	3,434008	-0,085976	0,342946	0,279987	0,030009	0,016086	-0,056788	-0,050083	-4,443569	1,874344	1,779891	-0,536021	-2,802209	-1,107831	-15,460333	10,591127	14,586342	0,016086	-0,056788	-0,050083	0,014292	3,137083	1,779891	0,016086	-0,056788	-0,050083	0,014292	3,137083	1,779891
11:10:50,17	0,176017	3,434008	-0,085976	0,342946	0,279987	0,030009	0,017330	-0,057610	-0,050113	-4,494448	1,776021	1,711218	-0,542031	-2,799470	-1,111754	-15,504615	10,604343	14,593820	0,017962	-0,051036	-0,054035	-0,135558	3,198154	1,718696	0,017962	-0,051036	-0,054035	-0,135558	3,198154	1,718696
11:10:50,22	0,176017	3,434008	-0,085976	0,342946	0,279987	0,030009	0,017962	-0,051036	-0,054035	-4,141902	1,788104	1,718696	-0,538603	-2,802439	-1,107350	-15,526520	10,604883	14,581038	0,017962	-0,051036	-0,054035	-0,135558	3,198154	1,718696	0,017962	-0,051036	-0,054035	-0,135558	3,198154	1,718696
11:10:50,27	0,176017	3,434008	-0,085976	0,342946	0,279987	0,030009	0,018820	-0,055490	-0,049632	-4,363000	1,762766	1,705913	-0,540317	-2,801182	-1,109419	-15,535027	10,596604	14,602197	0,018589	-0,053377	-0,051701	-0,051630	3,237228	1,727073	0,018589	-0,053377	-0,051701	-0,051630	3,237228	1,727073
11:10:50,32	0,176017	3,434008	-0,085976	0,342946	0,279987	0,030009	0,018589	-0,053377	-0,051701	-4,241694	1,777987	1,727073	-0,541914	-2,802936	-1,109385	-15,463623	10,604589	14,596317	0,018589	-0,053377	-0,051701	-0,051630	3,237228	1,727073	0,018589	-0,053377	-0,051701	-0,051630	3,237228	1,727073
11:10:50,37	0,176017	3,434008	-0,085976	0,342946	0,279987	0,030009	0,020906	-0,052870	-0,051667	-4,257991	1,599652	1,721193	-0,543834	-2,804133	-1,108238	-15,531230	10,583475	14,609663	0,020906	-0,052870	-0,051667	-0,107660	3,240786	1,721193	0,020906	-0,052870	-0,051667	-0,107660	3,240786	1,721193
11:10:50,42	0,176017	3,434008	-0,085976	0,342946	0,279987	0,030009	0,022903	-0,051806	-0,050519	-4,150572	1,543817	1,734539	-0,539593	-2,797518	-1,109421	-15,467278	10,603417	14,578163	0,022903	-0,051806	-0,050519	-0,083769	3,341690	1,734539	0,022903	-0,051806	-0,050519	-0,083769	3,341690	1,734539
11:10:50,47	0,176017	3,434008	-0,085976	0,342946	0,279987	0,030009	0,015053	-0,052172	-0,051703	-4,218824	1,906595	1,703039	-0,540808	-2,801248	-1,109389	-15,501610	10,638187	14,622453	0,015053	-0,052172	-0,051703	-0,123329	3,088256	1,703039	0,015053	-0,052172	-0,051703	-0,123329	3,088256	1,703039
11:10:50,52	0,176017	3,434008	-0,085976	0,342946	0,279987	0,030009	0,018892	-0,052984	-0,051671	-4,274015	1,754099	1,747329	-0,544270	-2,802511	-1,106680	-15,467048	10,598971	14,584492	0,021716	-0,050617	-0,048962	-0,160791	3,262399	1,709367	0,021716	-0,050617	-0,048962	-0,160791	3,262399	1,709367
11:10:50,57	0,176017	3,434008	-0,085976	0,342946	0,279987	0,030009	0,021716	-0,050617	-0,048962	-4,134250	1,557706	1,709367	-0,538923	-2,804221	-1,108612	-15,464078	10,646577	14,578142	0,021716	-0,050617	-0,048962	-0,160791	3,262399	1,709367	0,021716	-0,050617	-0,048962	-0,160791	3,262399	1,709367
11:10:50,62	0,176017	3,434008	-0,085976	0,342946	0,279987	0,030009	0,020523	-0,056103	-0,050894	-4,462236	1,640968	1,703018	-0,543238	-2,805187	-1,107455	-15,530310	10,577669	14,608938	0,020523	-0,056103	-0,050894	-0,058126	3,252018	1,703018	0,020523	-0,056103	-0,050894	-0,058126	3,252018	1,703018
11:10:50,67	0,176017	3,434008	-0,085976	0,342946	0,279987	0,030009	0,023517	-0,052849	-0,049737	-4,200242	1,508166	1,733814	-0,538422	-2,802765	-1,109037	-15,491203	10,611382	14,553629	0,023517	-0,052849	-0,049737	-0,051560	3,354274	1,733814	0,023517	-0,052849	-0,049737	-0,051560	3,354274	1,733814
11:10:50,72	0,176017	3,434008	-0,085976	0,342946	0,279987	0,030009	0,019012	-0,055809	-0,051319	-4,402911	1,725430	1,678505	-0,537350	-2,804069	-1,108237	-15,536943	10,603049	14,601789	0,019012	-0,055809	-0,051319	-0,021871	3,217872	1,678505	0,019012	-0,055809	-0,051319	-0,021871	3,217872	1,678505
11:10:50,77	0,176017	3,434008	-0,085976	0,342946	0,279987	0,030009	0,019605	-0,057390	-0,050519	-4,455013	1,730024	1,726664	-0,540225	-2,802349	-1,110171	-15,500862	10,619346	14,607720	0,019605	-0,057390	-0,050519	0,050100	3,269039	1,726664	0,019605	-0,057390	-0,050519	0,050100	3,269039	1,726664
11:10:50,82	0,176017	3,434008	-0,085976	0,342946	0,279987	0,030009	0,019553	-0,054040	-0,052453	-4,312959	1,709635	1,732596	-0,540088	-2,804277	-1,107823	-15,458636	10,648662	14,591999	0,019553	-0,054040	-0,052453	-0,070832	3,244560	1,732596	0,019553	-0,054040	-0,052453	-0,070832	3,244560	1,732596
11:10:50,87	0,176017	3,434008	-0,085976	0,342946	0,279987	0,030009	0,021154	-0,055122	-0,050105	-4,415751	1,604488	1,716874	-0,540835	-2,800823	-1,108683	-15,516228	10,615350	14,539133	0,021154	-0,055122	-0,050105	-0,088648	3,265068	1,716874	0,021154	-0,055122	-0,050105	-0,088648	3,265068	1,716874
11:10:50,92	0,176017	3,434008	-0,085976	0,342946	0,279987	0,030009	0,019159	-0,054503	-0,047384	-4,329666	1,725034	1,753562	-0,539626	-2,802239	-1,105102	-15,500130	10,610382	14,628686	0,019159	-0,054503	-0,047384	-0,051152	3,228991	1,753562	0,019159	-0,054503	-0,047384	-0,051152	3,228991	1,753562
11:10:50,97	0,176017	3,434008	-0,085976	0,342946	0,279987	0,030009	0,019159	-0,054503	-0,047384	-4,329666	1,725034	1,753562	-0,542675	-2,807207	-1,112521	-15,545494	10,591193	14,588182	0,019159	-0,054503	-0,047384	-0,051152	3,228991	1,753562	0,019159	-0,054503	-0,047384	-0,051152	3,228991	1,753562
11:10:51,02	0,176017	3,434008	-0,085976	0,342946	0,279987	0,030009	0,024985	-0,054347	-0,054803	-4,282222	1,451750	1,713058	-0,541431	-2,803915	-1,107851	-15,519053	10,605310	14,595915	0,024985	-0,054347	-0,054803	-0,016001	3,413083	1,713058	0,024985	-0,054347	-0,054803	-0,016001	3,413083	1,713058
11:10:51,07	0,176017	3,434008	-0,085976	0,342946	0,279987	0,030009	0,021513	-0,053778	-0,050133	-4,278111	1,616479	1,720790	-0,546566	-2,800797	-1,105513	-15,459536	10,667864	14,595459	0,021513	-0,053778	-0,050133	-0,056511	3,305222	1,720790	0,021513	-0,053778	-0,050133	-0,056511	3,305222	1,720790
11:10:51,12	0,176017	3,434008	-0,085976	0,342946	0,279987	0,030009	0,022407	0,006142	-0,074493	-4,209830	1,758893	1,344198	-0,593771	-2,774730	-1,132211	-14,158893	13,339065	14,219322	0,022407	0,006142	-0,074493	-4,691981	3,517880	1,344198	0,022407	0,006142	-0,074493	-4,691981	3,517880	1,344198
11:10:51,17	0,176017	3,434008	-0,085976	0,342946	0,279987	0,030009	0,022407	0,006142	-0,074493	-4,209830	1,758893	1,344198	-0,561887	-2,808595	-1,158738	-16,135383	11,223390	14,517963	0,022407	0,006142	-0,074493	-4,691981	3,517880	1,344198	0,022407	0,006142	-0,074493	-4,691981	3,517880	1,344198
11:10:51,22	0,176017	3,434008	-0,085976	0,342946	0,279987	0,030009	0,035793	-0,038403	-0,101020	-3,705689	1,716678	1,642839	-0,544658	-2,816866	-1,116740	-16,393223	10,326091	14,613420	0,035793	-0,038403	-0,101020	-0,691072	4,526458	1,642839	0,035793	-0,038403	-0,101020	-0,691072	4,526458	1,642839
11:10:51,27	0,175913	3,433950	-0,085971	0,292971	0,279981	0,029986	0,034342	-0,057459	-0,059021	-3,790621	1,566811	1,738296	-0,544294	-2,804379	-1,105247	-15,741587	10,541450	14,579472	0,034342	-0,057459	-0,059021	0,719928	4,262636	1,738296	0,034342	-0,057459	-0,059021	0,719928	4,262636	1,738296
11:10:51,32	0,175913	3,433950	-0,085971	0,292971	0,279981	0,029986	0,023346	-0,051531	-0,047529	-3,994679	1,681926	1,704348	-0,548471	-2,800348	-1,106058	-15,774495	10,601880	14,586961	0,023346	-0,051531	-0,047529	0,050507	3,514600	1,704348	0,023346	-0,051531	-0,047529	0,050507	3,514600	1,704348
11:10:51,37	0,175913	3,433950	-0,085971	0,292971	0,279981	0,029986	0,021943	-0,045898	-0,048340	-3,737646	1,813605	1,711837	-0,553720	-2,801553	-1,103724	-15,762742	10,616049	14,584788	0,021943	-0,045898	-0,048340	-0,134646	3,536131	1,711837	0,021943	-0,045898	-0,048340	-0,134646	3,536131	1,711837
11:10:51,42	0,175913	3,433950	-0,085971	0,292971	0,279981	0,029986	0,025611	-0,041955	-0,046006	-3,550744	1,619764	1,709664	-0,547762	-2,806343	-1,107199	-15,722190	10,560547	14,551111	0,025611	-0,041955	-0,046006	-0,257289	3,630244	1,709664	0,025611	-0,041955	-0,046006	-0,257289	3,630244	1,709664
11:10:51,47	0,175913	3,433950	-0,085971	0,292971	0,279981	0,029986	0,026780	-0,049509	-0,049481	-3,915774	1,496094	1,675987	-0,545971	-2,804272	-1,105672	-15,729988	10,614132	14,528370	0,026780	-0,049509	-0,049481	-0,029312	3,598359	1,675987	0,026780	-0,049509	-0,049481	-0,029312	3,598359	1,675987
11:10:51,52	0,175913	3,433950	-0,085971	0,292971	0,279981	0,029986	0,024092	-0,050025	-0,047954	-3,985124	1,669460	1,653245	-0,550145	-2,804251	-1,101399	-15,757899	10,610083	14,549434	0,024092	-0,050025	-0,047954	-0,058140	3,560649	1,653245	0,024092	-0,050025	-0,047954	-0,058140	3,560649	1,653245
11:10:51,57	0,175913	3,433950	-0,085971	0,292971	0,279981	0,029986	0,025792	-0,040182	-0,044074	-3,484274	1,555493	1,663924	-0,555346	-2,800823	-1,101792	-15,702377	10,610912	14,539049	0,025792	-0,040182	-0,044074	-0,330012	3,580201	1,663924	0,025792	-0,040182	-0,044074	-0,330012	3,580201	1,663924
11:10:51,62	0,175913	3,433950	-0,085971	0,292971	0,279981	0,029986	0,025792	-0,040182	-0,044074	-3,484274	1,555493	1,663924	-0,609004	-2,789061	-1,139898	-14,798140	13,614045	14,157097	0,025792	-0,040182	-0,044074	-0,330012	3,580201	1,663924	0,025792	-0,040182	-0,044074	-0,330012	3,580201	1,663924
11:10:51,67	0,175913	3,433950	-0,085971	0,292971	0,279981	0,029986	0,042435	0,012169	-0,082180	-3,814958	1,408536	1,281973	-0,567793	-2,811152	-1,156006	-16,030894	10,854227	14,463240	0,042435	0,012169	-0,082180	-4,770205	4,739713	1,281973	0,042435	0,012169	-0,082180	-4,770205	4,739713	1,281973
11:10:51,72	0,175913	3,433950	-0,085971	0,292971	0,279981	0,029986	0,040961	-0,034567	-0,098288	-3,238773	1,172909	1,588116	-0,558663	-2,830011	-1,128024	-17,288486	10,651519	14,582245	0,040961	-0,034567	-0,098288	-0,525258	4,388319	1,588116	0,040961	-0,034567	-0,098288	-0,525258	4,388319	1,588116
11:10:51,77	0,176046	3,433943	-0,085968	0,242949	0,280007	0,030019	0,052728	-0,051903	-0,070306	-3,335882	1,548742	1,707120	-0,559316	-2,808513	-1,117161	-16,191920	10,663243	14,524211	0,052728	-0,051903	-0,070306	0,738484	5,687915	1,707120	0,052728	-0,051903	-0,070306	0,738484	5,687915	1,707120
11:10:51,82	0,176046	3,433943	-0,085968	0,242949	0,280007	0,030019	0,034437	-0,040589	-0,059443	-3,305997	1,556124	1,649086	-0,554705	-2,810219	-1,114053	-16,227683	10,600146	14,526054	0,034437	-0,040589	-0,059443	-0,119769	4,259390	1,649086	0,034437	-0,040589	-0,059443	-0,119769	4,259390	1,649086
11:10:51,87	0,176046	3,433943	-0,085968	0,242949	0,280007	0,030019	0,033609	-0,045435	-0,056335	-3,485463	1,598601	1,650930	-0,555285	-2,805823	-1,114850	-16,242257	10,693348	14,535072	0,030092	-0,042734	-0,057132	-0,063830	4,202895	1,659948	0,030092	-0,042734	-0,057132	-0,063830	4,202895	1,659948
11:10:51,92	0,176046	3,433943	-0,085968	0,242949	0,280007	0,030019	0,030092	-0,042734	-0,057132	-3,418441	1,840706	1,659948	-0,559563	-2,809305	-1,112544	-16,314302	10,653748	14,531885	0,030092	-0,042734	-0,057132	-0,063830	4,202895	1,659948	0,030092	-0,042734	-0,057132	-0,063830	4,202895	1,659948
11:10:51,97	0,176046	3,433943	-0,085968	0,242949	0,280007	0,030019	0,035246	-0,040771	-0,054826	-3,246030	1,615258	1,656761	-0,556489	-2,808630	-1,116815	-16,254887	10,672742	14,501196	0,033125	-0,043095	-0,059097	-0,030099	4,283922	1,626072	0,033125	-0,043095	-0,059097	-0,030099	4,283922	1,626072
11:10:52,02	0,176046	3,433943	-0,085968	0,242949	0,280007	0,030019	0,033125	-0,043095	-0,059097	-3,413059	1,683591	1,626072	-0,560595	-2,809726	-1,112500	-16,259835	10,697991	14,556700	0,033125	-0,043095	-0,059097	-0,030099	4,283922	1,626072	0,033125	-0,043095	-0,059097	-0,030099	4,283922	1,626072
11:10:52,07	0,176046	3,433943	-0,085968	0,242949	0,280007	0,030019	0,036127	-0,040087	-0,054782	-3,276030	1,544428	1,681576	-0,555405	-2,808241	-1,121095	-16,293227	10,690069	14,519530	0,032246	-0,043840	-0,063377	-0,006203	4,302483	1,644406	0,032246	-0,043840	-0,063377	-0,006203	4,302483	1,644406
11:10:52,12	0,176046	3,433943	-0,085968	0,242949	0,280007	0,030019	0,032246	-0,043840	-0,063377	-3,447614	1,771192	1,644406	-0,560535	-2,812597	-1,112515	-16,238641	10,678604	14,507004	0,032246	-0,043840	-0,063377	-0,006203	4,302483	1,644406	0,032246	-0,043840	-0,063377	-0,006203	4,302483	1,644406
11:10:52,17	0,176046	3,433943	-0,085968	0,242949	0,280007	0,030019	0,038584	-0,041575	-0,054797	-3,347200	1,388617	1,631879	-0,558218	-2,813151	-1,115590	-16,241446	10,661566	14,547437	0,037904	-0,043858	-0,057872	-0,006912	4,393337	1,672313	0,037904	-0,043858	-0,057872	-0,006912	4,393337	1,672313
11:10:52,22	0,176046	3,433943	-0,085968	0,242949	0,280007	0,030019	0,037904	-0,043858	-0,057872	-3,449796	1,417854	1,672313	-0,558798	-2,811256	-1,114843	-16,249905	10,699761	14,524248	0,036554	-0,042409	-0,057125	-0,074173	4,383970	1,649124	0,036554	-0,042409	-0,057125	-0,074173	4,383970	1,649124
11:10:52,27	0,176046	3,433943	-0,085968	0,242949	0,280007	0,030019	0,036554	-0,042409	-0,057125	-3,403270	1,514509	1,649124	-0,562995	-2,811689	-1,116412	-16,280142	10,695555	14,529434	0,036554	-0,042409	-0,057125	-0,074173	4,383970	1,649124	0,036554	-0,042409	-0,057125	-0,074173	4,383970	1,649124
11:10:52,32	0,176046	3,433943	-0,085968	0,242949	0,280007	0,030019	0,039027	-0,038991	-0,058694	-3,206758	1,409987	1,654310	-0,556495	-2,809149	-1,114857	-16,268721	10,698814	14,525131	0,033577	-0,043350	-0,057139	-0,039015	4,320902	1,650006	0,033577	-0,043350	-0,057139	-0,039015	4,320902	1,650006
11:10:52,37	0,176046	3,433943	-0,085968	0,242949	0,280007	0,030019	0,033577	-0,043350	-0,057139	-3,441960	1,685134	1,650006	-0,552930	-2,807794	-1,117155	-16,234378	10,673122	14,550396	0,030621	-0,045759	-0,059437	0,029924	4,199979	1,675272	0,030621	-0,045759	-0,059437	0,029924	4,199979	1,675272
11:10:52,42	0,176046	3,433943	-0,085968	0,242949	0,280007	0,030019	0,030621	-0,045759	-0,059437	-3,562193	1,796259	1,675272	-0,557673	-2,805160	-1,115248	-16,256233	10,700638	14,540222	0,030711	-0,040335	-0,057530	-0,126733	4,235063	1,665098	0,030711	-0,040335	-0,057530	-0,126733	4,235063	1,665098
11:10:52,47	0,176046	3,433943	-0,085968	0,242949	0,280007	0,030019	0,030711	-0,040335	-0,057530	-3,293010	1,824235	1,665098	-0,559915	-2,812071	-1,114033	-16,219549	10,692164	14,547111	0,030711	-0,040335	-0,057530	-0,126733	4,235063	1,665098	0,030711	-0,040335	-0,057530	-0,126733	4,235063	1,665098
11:10:52,52	0,176046	3,433943	-0,085968	0,242949	0,280007	0,030019	0,037817	-0,041849	-0,056315	-3,382743	1,418702	1,671987	-0,558732	-2,807012	-1,115999	-16,213829	10,728690	14,540684	0,032845	-0,040344	-0,058281	-0,171989	4,268912	1,665560	0,032845	-0,040344	-0,058281	-0,171989	4,268912	1,665560
11:10:52,58	0,176046	3,433943	-0,085968	0,242949	0,280007	0,030019	0,032845	-0,040344	-0,058281	-3,338976	1,690582	1,665560	-0,561685	-2,810260	-1,113301	-16,233938	10,725896	14,509096	0,032845	-0,040344	-0,058281	-0,171989	4,268912	1,665560	0,032845	-0,040344	-0,058281	-0,171989	4,268912	1,665560
11:10:52,63	0,176046	3,433943	-0,085968	0,242949	0,280007	0,030019	0,037134	-0,039410	-0,055583	-3,277968	1,483564	1,633972	-0,558151	-2,814556	-1,113663	-16,224988	10,668111	14,507347	0,039088	-0,044619	-0,055945	-0,000658	4,413734	1,632223	0,039088	-0,044619	-0,055945	-0,000658	4,413734	1,632223
11:10:52,68	0,176046	3,433943	-0,085968	0,242949	0,280007	0,030019	0,039088	-0,044619	-0,055945	-3,503235	1,345303	1,632223	-0,560598	-2,806904	-1,117187	-16,247141	10,697666	14,535604	0,039088	-0,044619	-0,055945	-0,000658	4,413734	1,632223	0,039088	-0,044619	-0,055945	-0,000658	4,413734	1,632223
11:10:52,73	0,176046	3,433943	-0,085968	0,242949	0,280007	0,030019	0,033684	-0,038674	-0,059469	-3,208603	1,660269	1,660480	-0,559336	-2,807206	-1,115621	-16,202884	10,666450	14,518834	0,033315	-0,039917	-0,057903	-0,134863	4,240758	1,643710	0,033315	-0,039917	-0,057903	-0,134863	4,240758	1,643710
11:10:52,78	0,176046	3,433943	-0,085968	0,242949	0,280007	0,030019	0,033315	-0,039917	-0,057903	-3,268368	1,625561	1,643710	-0,557083	-2,808706	-1,114066	-16,272502	10,717709	14,549483	0,033315	-0,039917	-0,057903	-0,134863	4,240758	1,643710	0,033315	-0,039917	-0,057903	-0,134863	4,240758	1,643710
11:10:52,83	0,176046	3,433943	-0,085968	0,242949	0,280007	0,030019	0,033488	-0,042619	-0,056348	-3,418422	1,702483	1,674359	-0,557612	-2,805564	-1,115631	-16,241295	10,736313	14,536549	0,031031	-0,040589	-0,057913	-0,158349	4,248445	1,661425	0,031031	-0,040589	-0,057913	-0,158349	4,248445	1,661425
11:10:52,88	0,176046	3,433943	-0,085968	0,242949	0,280007	0,030019	0,031031	-0,040589	-0,057913	-3,344615	1,812494	1,661425	-0,557029	-2,803456	-1,115261	-16,231441	10,707580	14,516336	0,028914	-0,040040	-0,057543	-0,152940	4,169428	1,641212	0,028914	-0,040040	-0,057543	-0,152940	4,169428	1,641212
11:10:52,93	0,176046	3,433943	-0,085968	0,242949	0,280007	0,030019	0,028914	-0,040040	-0,057543	-3,296114	1,899709	1,641212	-0,561771	-2,811712	-1,113696	-16,268805	10,703288	14,513586	0,038435	-0,040062	-0,055978	-0,129972	4,451954	1,638462	0,038435	-0,040062	-0,055978	-0,129972	4,451954	1,638462
11:10:52,98	0,176046	3,433943	-0,085968	0,242949	0,280007	0,030019	0,038435	-0,040062	-0,055978	-3,274831	1,434815	1,638462	-0,558207	-2,814201	-1,115986	-16,252114	10,697280	14,539087	0,038435	-0,040062	-0,055978	-0,129972	4,451954	1,638462	0,038435	-0,040062	-0,055978	-0,129972	4,451954	1,638462
11:10:53,03	0,176046	3,433943	-0,085968	0,242949	0,280007	0,030019	0,038808	-0,044393	-0,058268	-3,503173	1,397930	1,663963	-0,561198	-2,811807	-1,116414	-16,275176	10,716808	14,520668	0,038808	-0,044393	-0,058268	-0,018349	4,444395	1,663963	0,038808	-0,044393	-0,058268	-0,018349	4,444395	1,663963
11:10:53,08	0,176046	3,433943	-0,085968	0,242949	0,280007	0,030019	0,034473	-0,042486	-0,058690	-3,361665	1,606545	1,649096	-0,557691	-2,809493	-1,116408	-16,258706	10,652179	14,524220	0,034473	-0,042486	-0,058690	-0,026525	4,312658	1,649096	0,034473	-0,042486	-0,058690	-0,026525	4,312658	1,649096
11:10:53,13	0,176046	3,433943	-0,085968	0,242949	0,280007	0,030019	0,034473	-0,042486	-0,058690	-3,361665	1,606545	1,649096	-0,562945	-2,811820	-1,114847	-16,257936	10,689106	14,528037	0,039115	-0,039099	-0,057129	-0,148633	4,453467	1,652913	0,039115	-0,039099	-0,057129	-0,148633	4,453467	1,652913
11:10:53,18	0,176046	3,433943	-0,085968	0,242949	0,280007	0,030019	0,033567	-0,043456	-0,057118	-3,470057	1,646528	1,649539	-0,556398	-2,809194	-1,114837	-16,223573	10,698797	14,524663	0,033567	-0,043456	-0,057118	-0,058752	4,281538	1,649539	0,033567	-0,043456	-0,057118	-0,058752	4,281538	1,649539
11:10:53,23	0,176046	3,433943	-0,085968	0,242949	0,280007	0,030019	0,033567	-0,043456	-0,057118	-3,470057	1,646528	1,649539	-0,559896	-2,811307	-1,114840	-16,216059	10,705009	14,509334	0,037146	-0,041483	-0,057122	-0,120164	4,372980	1,634210	0,037146	-0,041483	-0,057122	-0,120164	4,372980	1,634210
11:10:53,28	0,176046	3,433943	-0,085968	0,242949	0,280007	0,030019	0,037146	-0,041483	-0,057122	-3,376614	1,457020	1,634210	-0,562919	-2,806335	-1,114466	-16,238738	10,711519	14,538834	0,037146	-0,041483	-0,057122	-0,120164	4,372980	1,634210	0,037146	-0,041483	-0,057122	-0,120164	4,372980	1,634210
11:10:53,33	0,176046	3,433943	-0,085968	0,242949	0,280007	0,030019	0,034352	-0,036379	-0,056748	-3,105487	1,625210	1,663710	-0,560654	-2,807610	-1,114096	-16,284229	10,704281	14,529357	0,034324	-0,038978	-0,056378	-0,151843	4,356862	1,654232	0,034324	-0,038978	-0,056378	-0,151843	4,356862	1,654232
11:10:53,38	0,176046	3,433943	-0,085968	0,242949	0,280007	0,030019	0,034324	-0,038978	-0,056378	-3,211617	1,662453	1,654232	-0,560054	-2,812793	-1,115238	-16,279415	10,672708	14,528325	0,038512	-0,042090	-0,057519	-0,044445	4,447906	1,653201	0,038512	-0,042090	-0,057519	-0,044445	4,447906	1,653201
11:10:53,43	0,176046	3,433943	-0,085968	0,242949	0,280007	0,030019	0,034715	-0,042706	-0,055970	-3,428529	1,621338	1,644495	-0,557622	-2,809813	-1,113688	-16,254710	10,713881	14,519619	0,034715	-0,042706	-0,055970	-0,076133	4,346468	1,644495	0,034715	-0,042706	-0,055970	-0,076133	4,346468	1,644495
11:10:53,48	0,176046	3,433943	-0,085968	0,242949	0,280007	0,030019	0,034715	-0,042706	-0,055970	-3,428529	1,621338	1,644495	-0,561742	-2,807610	-1,117208	-16,238900	10,702929	14,501482	0,034715	-0,042706	-0,055970	-0,076133	4,346468	1,644495	0,034715	-0,042706	-0,055970	-0,076133	4,346468	1,644495
11:10:53,53	0,176046	3,433943	-0,085968	0,242949	0,280007	0,030019	0,034868	-0,038036	-0,059490	-3,184135	1,594225	1,626358	-0,559962	-2,814696	-1,115979	-16,242910	10,685777	14,543088	0,040114	-0,043121	-0,058260	-0,046698	4,465274	1,667964	0,040114	-0,043121	-0,058260	-0,046698	4,465274	1,667964
11:10:53,58	0,176046	3,433943	-0,085968	0,242949	0,280007	0,030019	0,040114	-0,043121	-0,058260	-3,431667	1,316311	1,667964	-0,559339	-2,811504	-1,114044	-16,234143	10,718679	14,543456	0,040114	-0,043121	-0,058260	-0,046698	4,465274	1,667964	0,040114	-0,043121	-0,058260	-0,046698	4,465274	1,667964
11:10:53,63	0,176046	3,433943	-0,085968	0,242949	0,280007	0,030019	0,037039	-0,042064	-0,056326	-3,409601	1,485068	1,668332	-0,559414	-2,804905	-1,114850	-16,243683	10,702083	14,549324	0,031361	-0,038699	-0,057132	-0,177607	4,242139	1,674200	0,031361	-0,038699	-0,057132	-0,177607	4,242139	1,674200
11:10:53,68	0,176046	3,433943	-0,085968	0,242949	0,280007	0,030019	0,031361	-0,038699	-0,057132	-3,215477	1,780295	1,674200	-0,557006	-2,810096	-1,114077	-16,244703	10,717711	14,510250	0,031361	-0,038699	-0,057132	-0,177607	4,242139	1,674200	0,031361	-0,038699	-0,057132	-0,177607	4,242139	1,674200
11:10:53,73	0,176046	3,433943	-0,085968	0,242949	0,280007	0,030019	0,034653	-0,043381	-0,056359	-3,471966	1,617812	1,635126	-0,616359	-2,789517	-1,141609	-15,156493	13,484362	14,180554	0,034653	-0,043381	-0,056359	-0,066558	4,338072	1,635126	0,034653	-0,043381	-0,056359	-0,066558	4,338072	1,635126
11:10:53,78	0,176046	3,433943	-0,085968	0,242949	0,280007	0,030019	0,046508	0,018311	-0,083890	-3,204101	1,442275	1,305429	-0,578442	-2,803786	-1,156630	-15,895130	11,093093	14,389184	0,046508	0,018311	-0,083890	-4,641476	5,093131	1,305429	0,046508	0,018311	-0,083890	-4,641476	5,093131	1,305429
11:10:53,83	0,176046	3,433943	-0,085968	0,242949	0,280007	0,030019	0,039906	-0,021662	-0,098912	-2,842434	1,229607	1,514060	-0,551358	-2,818661	-1,148872	-16,859537	9,937326	14,556056	0,039906	-0,021662	-0,098912	-1,141998	4,362229	1,514060	0,039906	-0,021662	-0,098912	-1,141998	4,362229	1,514060
11:10:53,88	0,175933	3,433913	-0,085978	0,192966	0,279972	0,030010	0,039246	-0,052555	-0,091154	-2,965743	1,521255	1,680931	-0,559300	-2,798515	-1,123713	-15,956268	10,120771	14,509884	0,025770	-0,035604	-0,065995	0,100092	3,554423	1,634760	0,025770	-0,035604	-0,065995	0,100092	3,554423	1,634760
11:10:53,93	0,175933	3,433913	-0,085978	0,192966	0,279972	0,030010	0,025770	-0,035604	-0,065995	-2,694801	1,531446	1,634760	-0,554038	-2,795221	-1,122937	-15,969868	10,132537	14,525862	0,025770	-0,035604	-0,065995	0,100092	3,554423	1,634760	0,025770	-0,035604	-0,065995	0,100092	3,554423	1,634760
11:10:53,98	0,175933	3,433913	-0,085978	0,192966	0,279972	0,030010	0,026253	-0,039948	-0,066387	-2,906738	1,511960	1,615668	-0,555779	-2,801106	-1,124105	-15,968118	10,111516	14,490792	0,026253	-0,039948	-0,066387	0,229142	3,572859	1,615668	0,026253	-0,039948	-0,066387	0,229142	3,572859	1,615668
11:10:54,03	0,175933	3,433913	-0,085978	0,192966	0,279972	0,030010	0,026253	-0,039948	-0,066387	-2,906738	1,511960	1,615668	-0,556908	-2,801588	-1,124867	-15,953512	10,139520	14,501426	0,027236	-0,039211	-0,067149	0,178068	3,600241	1,626302	0,027236	-0,039211	-0,067149	0,178068	3,600241	1,626302
11:10:54,08	0,175933	3,433913	-0,085978	0,192966	0,279972	0,030010	0,027236	-0,039211	-0,067149	-2,899990	1,462234	1,626302	-0,556867	-2,800776	-1,121353	-15,921006	10,090917	14,507214	0,026512	-0,038841	-0,063635	0,194101	3,528616	1,632090	0,026512	-0,038841	-0,063635	0,194101	3,528616	1,632090
11:10:54,13	0,175933	3,433913	-0,085978	0,192966	0,279972	0,030010	0,026512	-0,038841	-0,063635	-2,854911	1,447405	1,632090	-0,559293	-2,806393	-1,124853	-15,975313	10,130922	14,509932	0,026512	-0,038841	-0,063635	0,194101	3,528616	1,632090	0,026512	-0,038841	-0,063635	0,194101	3,528616	1,632090
11:10:54,18	0,175933	3,433913	-0,085978	0,192966	0,279972	0,030010	0,025738	-0,037896	-0,064401	-2,922739	1,510706	1,631024	-0,557298	-2,799633	-1,122119	-15,882476	10,203722	14,506148	0,025738	-0,037896	-0,064401	0,052107	3,531131	1,631024	0,025738	-0,037896	-0,064401	0,052107	3,531131	1,631024
11:10:54,23	0,175933	3,433913	-0,085978	0,192966	0,279972	0,030010	0,028739	0,020129	-0,092442	-2,915298	1,096399	1,283128	-0,609343	-2,760890	-1,159473	-13,932951	12,575721	14,116441	0,028739	0,020129	-0,092442	-4,495421	3,352403	1,283128	0,028739	0,020129	-0,092442	-4,495421	3,352403	1,283128
11:10:54,28	0,175933	3,433913	-0,085978	0,192966	0,279972	0,030010	0,028739	0,020129	-0,092442	-2,915298	1,096399	1,283128	-0,577919	-2,811247	-1,168194	-16,573593	10,485313	14,455386	0,028739	0,020129	-0,092442	-4,495421	3,352403	1,283128	0,028739	0,020129	-0,092442	-4,495421	3,352403	1,283128
11:10:54,33	0,175933	3,433913	-0,085978	0,192966	0,279972	0,030010	0,028050	-0,042370	-0,086330	-2,354168	1,365682	1,615791	-0,554580	-2,803873	-1,144048	-16,261606	9,497467	14,490916	0,028050	-0,042370	-0,086330	0,971857	3,567611	1,615791	0,028050	-0,042370	-0,086330	0,971857	3,567611	1,615791
11:10:54,38	0,176033	3,433997	-0,085983	0,142945	0,279997	0,030015	0,028050	-0,042370	-0,086330	-2,354168	1,365682	1,615791	-0,557758	-2,790440	-1,135268	-15,588411	9,666936	14,466146	0,018006	-0,032901	-0,077550	0,237575	2,803177	1,591022	0,018006	-0,032901	-0,077550	0,237575	2,803177	1,591022
11:10:54,43	0,176033	3,433997	-0,085983	0,142945	0,279997	0,030015	0,018006	-0,032901	-0,077550	-2,345157	1,389700	1,591022	-0,554169	-2,786947	-1,135231	-15,550087	9,670396	14,505740	0,018006	-0,032901	-0,077550	0,237575	2,803177	1,591022	0,018006	-0,032901	-0,077550	0,237575	2,803177	1,591022
11:10:54,48	0,176033	3,433997	-0,085983	0,142945	0,279997	0,030015	0,013187	-0,034263	-0,077513	-2,438136	1,608855	1,630616	-0,559461	-2,793852	-1,137581	-15,546987	9,616570	14,450178	0,021813	-0,033133	-0,079863	0,266622	2,842994	1,575054	0,021813	-0,033133	-0,079863	0,266622	2,842994	1,575054
11:10:54,53	0,176033	3,433997	-0,085983	0,142945	0,279997	0,030015	0,021813	-0,033133	-0,079863	-2,334301	1,130699	1,575054	-0,553524	-2,789403	-1,135616	-15,527142	9,654859	14,480762	0,014991	-0,036050	-0,077898	0,300840	2,664171	1,605638	0,014991	-0,036050	-0,077898	0,300840	2,664171	1,605638
11:10:54,58	0,176033	3,433997	-0,085983	0,142945	0,279997	0,030015	0,014991	-0,036050	-0,077898	-2,529067	1,487399	1,605638	-0,554672	-2,788859	-1,136396	-15,507552	9,643851	14,470875	0,014991	-0,036050	-0,077898	0,300840	2,664171	1,605638	0,014991	-0,036050	-0,077898	0,300840	2,664171	1,605638
11:10:54,63	0,176033	3,433997	-0,085983	0,142945	0,279997	0,030015	0,015094	-0,034783	-0,078678	-2,463475	1,459570	1,595750	-0,553450	-2,789928	-1,137910	-15,490118	9,664582	14,506249	0,015409	-0,036376	-0,080192	0,282549	2,648044	1,631125	0,015409	-0,036376	-0,080192	0,282549	2,648044	1,631125
11:10:54,68	0,176033	3,433997	-0,085983	0,142945	0,279997	0,030015	0,015409	-0,036376	-0,080192	-2,572954	1,438464	1,631125	-0,558142	-2,790775	-1,135199	-15,493727	9,679341	14,499328	0,015409	-0,036376	-0,080192	0,282549	2,648044	1,631125	0,015409	-0,036376	-0,080192	0,282549	2,648044	1,631125
11:10:54,73	0,176033	3,433997	-0,085983	0,142945	0,279997	0,030015	0,018488	-0,032736	-0,077481	-2,394671	1,288849	1,624204	-0,555255	-2,786352	-1,137963	-15,501952	9,662517	14,467794	0,013215	-0,033025	-0,080245	0,201467	2,599119	1,592670	0,013215	-0,033025	-0,080245	0,201467	2,599119	1,592670
11:10:54,78	0,176033	3,433997	-0,085983	0,142945	0,279997	0,030015	0,013215	-0,033025	-0,080245	-2,391025	1,561769	1,592670	-0,554092	-2,787131	-1,137175	-15,505423	9,644342	14,476544	0,013215	-0,033025	-0,080245	0,201467	2,599119	1,592670	0,013215	-0,033025	-0,080245	0,201467	2,599119	1,592670
11:10:54,83	0,176033	3,433997	-0,085983	0,142945	0,279997	0,030015	0,013307	-0,034421	-0,079457	-2,446129	1,550871	1,601420	-0,558151	-2,790442	-1,135616	-15,486175	9,637082	14,459437	0,013307	-0,034421	-0,079457	0,255930	2,595491	1,601420	0,013307	-0,034421	-0,079457	0,255930	2,595491	1,601420
11:10:54,88	0,176033	3,433997	-0,085983	0,142945	0,279997	0,030015	0,018204	-0,032562	-0,077897	-2,352790	1,275951	1,584313	-0,560591	-2,789365	-1,138360	-15,532647	9,683222	14,467645	0,018492	-0,029910	-0,080642	0,116335	2,775908	1,592521	0,018492	-0,029910	-0,080642	0,116335	2,775908	1,592521
11:10:54,93	0,176033	3,433997	-0,085983	0,142945	0,279997	0,030015	0,018492	-0,029910	-0,080642	-2,231624	1,324273	1,592521	-0,554020	-2,790346	-1,136785	-15,491780	9,667190	14,452208	0,016055	-0,036091	-0,079066	0,273585	2,667922	1,577084	0,016055	-0,036091	-0,079066	0,273585	2,667922	1,577084
11:10:54,98	0,176033	3,433997	-0,085983	0,142945	0,279997	0,030015	0,016055	-0,036091	-0,079066	-2,559594	1,407586	1,577084	-0,559921	-2,788539	-1,138694	-15,477886	9,657869	14,510318	0,016055	-0,036091	-0,079066	0,273585	2,667922	1,577084	0,016055	-0,036091	-0,079066	0,273585	2,667922	1,577084
11:10:55,03	0,176033	3,433997	-0,085983	0,142945	0,279997	0,030015	0,017442	-0,030077	-0,080976	-2,245734	1,318804	1,635194	-0,555228	-2,792534	-1,136371	-15,501664	9,646713	14,479940	0,017442	-0,030077	-0,080976	0,115336	2,687965	1,635194	0,017442	-0,030077	-0,080976	0,115336	2,687965	1,635194
11:10:55,08	0,176033	3,433997	-0,085983	0,142945	0,279997	0,030015	0,018555	-0,036140	-0,078653	-2,539426	1,275939	1,604815	-0,555854	-2,790442	-1,133707	-15,520055	9,633019	14,429819	0,017056	-0,034551	-0,075989	0,276491	2,701838	1,554695	0,017056	-0,034551	-0,075989	0,276491	2,701838	1,554695
11:10:55,13	0,176033	3,433997	-0,085983	0,142945	0,279997	0,030015	0,017056	-0,034551	-0,075989	-2,435755	1,362956	1,554695	-0,554597	-2,788125	-1,132889	-15,487201	9,673090	14,474435	0,017056	-0,034551	-0,075989	0,276491	2,701838	1,554695	0,017056	-0,034551	-0,075989	0,276491	2,701838	1,554695
11:10:55,19	0,176033	3,433997	-0,085983	0,142945	0,279997	0,030015	0,014421	-0,034481	-0,075171	-2,483259	1,491573	1,599311	-0,557023	-2,787423	-1,137574	-15,506753	9,664028	14,467191	0,014421	-0,034481	-0,075171	0,223515	2,623587	1,599311	0,014421	-0,034481	-0,075171	0,223515	2,623587	1,599311
11:10:55,24	0,176033	3,433997	-0,085983	0,142945	0,279997	0,030015	0,015026	-0,032029	-0,079856	-2,338109	1,472508	1,592067	-0,552917	-2,787941	-1,134081	-15,514547	9,635914	14,455187	0,015026	-0,032029	-0,079856	0,176149	2,652025	1,592067	0,015026	-0,032029	-0,079856	0,176149	2,652025	1,592067
11:10:55,29	0,176033	3,433997	-0,085983	0,142945	0,279997	0,030015	0,013421	-0,035844	-0,076363	-2,508254	1,548633	1,580063	-0,556957	-2,786740	-1,136007	-15,480975	9,677000	14,471346	0,013421	-0,035844	-0,076363	0,305496	2,602198	1,580063	0,013421	-0,035844	-0,076363	0,305496	2,602198	1,580063
11:10:55,34	0,176033	3,433997	-0,085983	0,142945	0,279997	0,030015	0,014401	-0,031745	-0,078289	-2,347479	1,489133	1,596222	-0,558140	-2,791989	-1,137956	-15,499279	9,685740	14,447791	0,014401	-0,031745	-0,078289	0,144507	2,619642	1,596222	0,014401	-0,031745	-0,078289	0,144507	2,619642	1,596222
11:10:55,39	0,176033	3,433997	-0,085983	0,142945	0,279997	0,030015	0,019538	-0,033345	-0,080238	-2,429086	1,242239	1,572667	-0,551083	-2,786505	-1,134439	-15,491464	9,683072	14,486280	0,019538	-0,033345	-0,080238	0,188486	2,775990	1,572667	0,019538	-0,033345	-0,080238	0,188486	2,775990	1,572667
11:10:55,44	0,176033	3,433997	-0,085983	0,142945	0,279997	0,030015	0,011261	-0,036715	-0,076721	-2,605918	1,664577	1,611156	-0,557525	-2,791200	-1,135197	-15,478574	9,666971	14,489128	0,011261	-0,036715	-0,076721	0,276190	2,548530	1,611156	0,011261	-0,036715	-0,076721	0,276190	2,548530	1,611156
11:10:55,49	0,176033	3,433997	-0,085983	0,142945	0,279997	0,030015	0,018548	-0,033483	-0,077479	-2,430389	1,266441	1,614004	-0,553988	-2,787093	-1,140262	-15,477607	9,725346	14,490445	0,013223	-0,034493	-0,082544	0,173764	2,609673	1,615321	0,013223	-0,034493	-0,082544	0,173764	2,609673	1,615321
11:10:55,54	0,176033	3,433997	-0,085983	0,142945	0,279997	0,030015	0,013223	-0,034493	-0,082544	-2,533904	1,571661	1,615321	-0,552871	-2,786939	-1,135228	-15,499005	9,674772	14,476508	0,013223	-0,034493	-0,082544	0,173764	2,609673	1,615321	0,013223	-0,034493	-0,082544	0,173764	2,609673	1,615321
11:10:55,59	0,176033	3,433997	-0,085983	0,142945	0,279997	0,030015	0,012530	-0,035383	-0,077510	-2,525728	1,600926	1,601384	-0,556960	-2,787663	-1,137196	-15,502474	9,725641	14,449485	0,012530	-0,035383	-0,077510	0,251868	2,584561	1,601384	0,012530	-0,035383	-0,077510	0,251868	2,584561	1,601384
11:10:55,64	0,176033	3,433997	-0,085983	0,142945	0,279997	0,030015	0,015202	-0,032204	-0,079478	-2,402693	1,490435	1,574361	-0,560446	-2,789405	-1,136802	-15,476037	9,696165	14,437478	0,015202	-0,032204	-0,079478	0,125282	2,683800	1,574361	0,015202	-0,032204	-0,079478	0,125282	2,683800	1,574361
11:10:55,69	0,176033	3,433997	-0,085983	0,142945	0,279997	0,030015	0,018454	-0,030056	-0,079084	-2,278718	1,283713	1,562354	-0,557583	-2,787851	-1,134859	-15,502873	9,669990	14,455840	0,015677	-0,031758	-0,077141	0,161878	2,668896	1,580715	0,015677	-0,031758	-0,077141	0,161878	2,668896	1,580715
11:10:55,74	0,176033	3,433997	-0,085983	0,142945	0,279997	0,030015	0,015677	-0,031758	-0,077141	-2,331148	1,438278	1,580715	-0,556944	-2,789306	-1,137554	-15,481448	9,683583	14,467280	0,016617	-0,033039	-0,079836	0,173340	2,682051	1,592156	0,016617	-0,033039	-0,079836	0,173340	2,682051	1,592156
11:10:55,79	0,176033	3,433997	-0,085983	0,142945	0,279997	0,030015	0,016617	-0,033039	-0,079836	-2,420245	1,377632	1,592156	-0,555741	-2,792068	-1,135589	-15,476955	9,675276	14,475260	0,016617	-0,033039	-0,079836	0,173340	2,682051	1,592156	0,016617	-0,033039	-0,079836	0,173340	2,682051	1,592156
11:10:55,84	0,176033	3,433997	-0,085983	0,142945	0,279997	0,030015	0,018407	-0,035462	-0,077871	-2,541287	1,276499	1,600136	-0,552229	-2,788859	-1,136365	-15,491186	9,720887	14,497803	0,013872	-0,036899	-0,078647	0,248175	2,636412	1,622679	0,013872	-0,036899	-0,078647	0,248175	2,636412	1,622679
11:10:55,89	0,176033	3,433997	-0,085983	0,142945	0,279997	0,030015	0,013872	-0,036899	-0,078647	-2,648365	1,547425	1,622679	-0,553960	-2,787427	-1,137934	-15,461769	9,696205	14,473352	0,013872	-0,036899	-0,078647	0,248175	2,636412	1,622679	0,013872	-0,036899	-0,078647	0,248175	2,636412	1,622679
11:10:55,94	0,176033	3,433997	-0,085983	0,142945	0,279997	0,030015	0,013498	-0,034684	-0,080216	-2,526526	1,529058	1,598228	-0,554635	-2,785088	-1,134436	-15,502112	9,708618	14,511028	0,013498	-0,034684	-0,080216	0,196148	2,588683	1,598228	0,013498	-0,034684	-0,080216	0,196148	2,588683	1,598228
11:10:55,99	0,176033	3,433997	-0,085983	0,142945	0,279997	0,030015	0,017857	-0,034372	-0,080996	-2,460857	1,318792	1,601878	-0,556410	-2,791047	-1,138714	-15,500707	9,661573	14,477002	0,017857	-0,034372	-0,080996	0,237349	2,720604	1,601878	0,017857	-0,034372	-0,080996	0,237349	2,720604	1,601878
11:10:56,04	0,176033	3,433997	-0,085983	0,142945	0,279997	0,030015	0,017857	-0,034372	-0,080996	-2,460857	1,318792	1,601878	-0,561153	-2,789116	-1,135632	-15,525736	9,689177	14,475735	0,017857	-0,034372	-0,080996	0,237349	2,720604	1,601878	0,017857	-0,034372	-0,080996	0,237349	2,720604	1,601878
11:10:56,09	0,176033	3,433997	-0,085983	0,142945	0,279997	0,030015	0,018557	-0,029299	-0,077914	-2,208427	1,317901	1,600611	-0,560382	-2,784383	-1,134455	-15,453473	9,754369	14,472355	0,018557	-0,029299	-0,077914	0,091511	2,774614	1,600611	0,018557	-0,029299	-0,077914	0,091511	2,774614	1,600611
11:10:56,14	0,176033	3,433997	-0,085983	0,142945	0,279997	0,030015	0,014072	-0,027601	-0,076737	-2,212720	1,521115	1,597231	-0,614789	-2,778506	-1,163235	-14,683974	12,848427	14,136475	0,014072	-0,027601	-0,076737	-0,046077	2,625787	1,597231	0,014072	-0,027601	-0,076737	-0,046077	2,625787	1,597231
11:10:56,19	0,176033	3,433997	-0,085983	0,142945	0,279997	0,030015	0,036187	0,022456	-0,105517	-2,674055	1,251790	1,261350	-0,562206	-2,795877	-1,183134	-15,689568	9,733079	14,433867	0,036187	0,022456	-0,105517	-4,436858	4,092442	1,261350	0,036187	0,022456	-0,105517	-4,436858	4,092442	1,261350
11:10:56,24	0,176033	3,433997	-0,085983	0,142945	0,279997	0,030015	0,024939	-0,031768	-0,125416	-2,292923	1,149850	1,558743	-0,556747	-2,800933	-1,167790	-16,316122	9,277609	14,503787	0,024939	-0,031768	-0,125416	0,200837	3,107582	1,558743	0,024939	-0,031768	-0,125416	0,200837	3,107582	1,558743
11:10:56,29	0,175976	3,433923	-0,085982	0,092964	0,279981	0,029978	0,026588	-0,039023	-0,110072	-1,962482	1,378986	1,628662	-0,560346	-2,789352	-1,160944	-15,537261	9,345844	14,417375	0,026588	-0,039023	-0,110072	1,100833	3,466153	1,628662	0,026588	-0,039023	-0,110072	1,100833	3,466153	1,628662
11:10:56,34	0,175976	3,433923	-0,085982	0,092964	0,279981	0,029978	0,018358	-0,030116	-0,103226	-1,947824	1,166574	1,542251	-0,555651	-2,789915	-1,161681	-15,534400	9,328029	14,456713	0,018358	-0,030116	-0,103226	0,416263	2,607650	1,542251	0,018358	-0,030116	-0,103226	0,416263	2,607650	1,542251
11:10:56,39	0,175976	3,433923	-0,085982	0,092964	0,279981	0,029978	0,016498	-0,034464	-0,103963	-2,159925	1,251889	1,581589	-0,557925	-2,788484	-1,162055	-15,499654	9,354722	14,466948	0,016498	-0,034464	-0,103963	0,545485	2,546985	1,581589	0,016498	-0,034464	-0,103963	0,545485	2,546985	1,581589
11:10:56,44	0,175976	3,433923	-0,085982	0,092964	0,279981	0,029978	0,016396	-0,031779	-0,104337	-2,060787	1,240465	1,591824	-0,559220	-2,785656	-1,160550	-15,560465	9,382601	14,458056	0,014594	-0,029243	-0,102831	0,372912	2,546383	1,582931	0,014594	-0,029243	-0,102831	0,372912	2,546383	1,582931
11:10:56,49	0,175976	3,433923	-0,085982	0,092964	0,279981	0,029978	0,014594	-0,029243	-0,102831	-1,922684	1,400766	1,582931	-0,564392	-2,789021	-1,159378	-15,513058	9,377337	14,426223	0,014594	-0,029243	-0,102831	0,372912	2,546383	1,582931	0,014594	-0,029243	-0,102831	0,372912	2,546383	1,582931
11:10:56,54	0,175976	3,433923	-0,085982	0,092964	0,279981	0,029978	0,020094	-0,026446	-0,101660	-1,796392	1,071073	1,551099	-0,564442	-2,786914	-1,161724	-15,526253	9,377163	14,428085	0,018295	-0,025349	-0,104006	0,257328	2,612112	1,552960	0,018295	-0,025349	-0,104006	0,257328	2,612112	1,552960
11:10:56,59	0,175976	3,433923	-0,085982	0,092964	0,279981	0,029978	0,018295	-0,025349	-0,104006	-1,732601	1,175969	1,552960	-0,561713	-2,785364	-1,159343	-15,400896	9,512449	14,420692	0,018295	-0,025349	-0,104006	0,257328	2,612112	1,552960	0,018295	-0,025349	-0,104006	0,257328	2,612112	1,552960
11:10:56,64	0,175976	3,433923	-0,085982	0,092964	0,279981	0,029978	0,015588	-0,026938	-0,101625	-1,995060	1,275813	1,545568	-0,612745	-2,750872	-1,176808	-13,491381	11,666046	14,113590	0,015588	-0,026938	-0,101625	0,119593	2,499456	1,545568	0,015588	-0,026938	-0,101625	0,119593	2,499456	1,545568
11:10:56,69	0,175976	3,433923	-0,085982	0,092964	0,279981	0,029978	0,011233	0,034503	-0,119090	-1,619930	0,925391	1,238466	-0,572091	-2,787535	-1,215797	-15,463941	9,474782	14,345776	0,011233	0,034503	-0,119090	-4,328432	1,807156	1,238466	0,011233	0,034503	-0,119090	-4,328432	1,807156	1,238466
11:10:56,74	0,175976	3,433923	-0,085982	0,092964	0,279981	0,029978	0,022657	-0,019036	-0,158079	-1,519979	0,943981	1,470652	-0,543321	-2,774474	-1,172382	-15,049266	8,071225	14,461162	0,022657	-0,019036	-0,158079	-0,025684	2,722554	1,470652	0,022657	-0,019036	-0,158079	-0,025684	2,722554	1,470652
11:10:56,79	0,175965	3,433963	-0,085968	0,042946	0,280004	0,029998	-0,003039	-0,037421	-0,114664	-1,467857	1,219274	1,586038	-0,547126	-2,761410	-1,165169	-14,389055	8,230332	14,427295	-0,003039	-0,037421	-0,114664	1,469714	0,980714	1,586038	-0,003039	-0,037421	-0,114664	1,469714	0,980714	1,586038
11:10:56,84	0,175965	3,433963	-0,085968	0,042946	0,280004	0,029998	-0,012451	-0,027594	-0,107451	-1,424726	1,216492	1,552170	-0,547023	-2,766022	-1,163987	-14,364731	8,250039	14,406909	-0,012451	-0,027594	-0,107451	0,741391	0,239090	1,552170	-0,012451	-0,027594	-0,107451	0,741391	0,239090	1,552170
11:10:56,89	0,175965	3,433963	-0,085968	0,042946	0,280004	0,029998	-0,008508	-0,029989	-0,106269	-1,578517	1,000266	1,531785	-0,548169	-2,762270	-1,161275	-14,341691	8,238956	14,405026	-0,011184	-0,027120	-0,103557	0,697694	0,235964	1,529901	-0,011184	-0,027120	-0,103557	0,697694	0,235964	1,529901
11:10:56,94	0,175965	3,433963	-0,085968	0,042946	0,280004	0,029998	-0,011184	-0,027120	-0,103557	-1,431256	1,113893	1,529901	-0,545274	-2,761462	-1,166737	-14,361145	8,257970	14,390398	-0,013331	-0,029223	-0,109018	0,746684	0,205414	1,515273	-0,013331	-0,029223	-0,109018	0,746684	0,205414	1,515273
11:10:56,99	0,175965	3,433963	-0,085968	0,042946	0,280004	0,029998	-0,013331	-0,029223	-0,109018	-1,547353	1,251910	1,515273	-0,544634	-2,760379	-1,163602	-14,344958	8,281336	14,418415	-0,014590	-0,029237	-0,105884	0,718710	0,169731	1,543291	-0,014590	-0,029237	-0,105884	0,718710	0,169731	1,543291
11:10:57,04	0,175965	3,433963	-0,085968	0,042946	0,280004	0,029998	-0,014590	-0,029237	-0,105884	-1,576378	1,315010	1,543291	-0,546333	-2,763482	-1,163569	-14,319395	8,279719	14,431861	-0,011053	-0,029316	-0,105851	0,709436	0,240514	1,556737	-0,011053	-0,029316	-0,105851	0,709436	0,240514	1,556737
11:10:57,09	0,175965	3,433963	-0,085968	0,042946	0,280004	0,029998	-0,011053	-0,029316	-0,105851	-1,591892	1,108142	1,556737	-0,546974	-2,758822	-1,161697	-14,331656	8,249625	14,372323	-0,011053	-0,029316	-0,105851	0,709436	0,240514	1,556737	-0,011053	-0,029316	-0,105851	0,709436	0,240514	1,556737
11:10:57,14	0,175965	3,433963	-0,085968	0,042946	0,280004	0,029998	-0,014767	-0,026431	-0,103979	-1,409678	1,296884	1,497199	-0,542803	-2,758259	-1,162416	-14,301141	8,253859	14,426684	-0,014767	-0,026431	-0,103979	0,665175	0,137643	1,497199	-0,014767	-0,026431	-0,103979	0,665175	0,137643	1,497199
11:10:57,19	0,175965	3,433963	-0,085968	0,042946	0,280004	0,029998	-0,017341	-0,029763	-0,104698	-1,601833	1,406397	1,551560	-0,551163	-2,758817	-1,164037	-14,371644	8,297295	14,394343	-0,012677	-0,022801	-0,106319	0,547689	0,251496	1,519218	-0,012677	-0,022801	-0,106319	0,547689	0,251496	1,519218
11:10:57,24	0,175965	3,433963	-0,085968	0,042946	0,280004	0,029998	-0,012677	-0,022801	-0,106319	-1,242206	1,246664	1,519218	-0,548672	-2,760906	-1,163197	-14,307527	8,283643	14,421926	-0,012115	-0,026003	-0,105479	0,612299	0,204056	1,546802	-0,012115	-0,026003	-0,105479	0,612299	0,204056	1,546802
11:10:57,29	0,175965	3,433963	-0,085968	0,042946	0,280004	0,029998	-0,012115	-0,026003	-0,105479	-1,428929	1,155047	1,546802	-0,545636	-2,760338	-1,163605	-14,276708	8,305975	14,374731	-0,014123	-0,028348	-0,105887	0,639703	0,135295	1,499607	-0,014123	-0,028348	-0,105887	0,639703	0,135295	1,499607
11:10:57,34	0,175965	3,433963	-0,085968	0,042946	0,280004	0,029998	-0,014123	-0,028348	-0,105887	-1,585642	1,243990	1,499607	-0,545170	-2,759193	-1,164363	-14,322763	8,306608	14,434078	-0,014123	-0,028348	-0,105887	0,639703	0,135295	1,499607	-0,014123	-0,028348	-0,105887	0,639703	0,135295	1,499607
11:10:57,39	0,175965	3,433963	-0,085968	0,042946	0,280004	0,029998	-0,015349	-0,028179	-0,106645	-1,554358	1,347896	1,558954	-0,551680	-2,761472	-1,160903	-14,343768	8,277459	14,395875	-0,015349	-0,028179	-0,106645	0,657695	0,143031	1,558954	-0,015349	-0,028179	-0,106645	0,657695	0,143031	1,558954
11:10:57,44	0,175965	3,433963	-0,085968	0,042946	0,280004	0,029998	-0,010120	-0,023681	-0,103185	-1,284709	1,079623	1,520751	-0,548053	-2,760149	-1,160888	-14,321320	8,349103	14,403598	-0,013079	-0,026161	-0,103169	0,566689	0,223175	1,528474	-0,013079	-0,026161	-0,103169	0,566689	0,223175	1,528474
11:10:57,49	0,175965	3,433963	-0,085968	0,042946	0,280004	0,029998	-0,013079	-0,026161	-0,103169	-1,486932	1,249870	1,528474	-0,549828	-2,764695	-1,162823	-14,324880	8,321542	14,393259	-0,008255	-0,026896	-0,105105	0,611823	0,340314	1,518134	-0,008255	-0,026896	-0,105105	0,611823	0,340314	1,518134
11:10:57,54	0,175965	3,433963	-0,085968	0,042946	0,280004	0,029998	-0,008255	-0,026896	-0,105105	-1,499520	0,988325	1,518134	-0,545681	-2,760107	-1,162420	-14,304258	8,335267	14,418864	-0,014301	-0,028194	-0,104702	0,624021	0,169092	1,543740	-0,014301	-0,028194	-0,104702	0,624021	0,169092	1,543740
11:10:57,60	0,175965	3,433963	-0,085968	0,042946	0,280004	0,029998	-0,014301	-0,028194	-0,104702	-1,589208	1,291731	1,543740	-0,548011	-2,758746	-1,163204	-14,292400	8,348967	14,414612	-0,014301	-0,028194	-0,104702	0,624021	0,169092	1,543740	-0,014301	-0,028194	-0,104702	0,624021	0,169092	1,543740
11:10:57,65	0,175965	3,433963	-0,085968	0,042946	0,280004	0,029998	-0,014315	-0,025495	-0,105486	-1,466644	1,289045	1,539488	-0,550406	-2,761837	-1,162428	-14,306099	8,307832	14,407246	-0,010441	-0,024967	-0,104710	0,563194	0,259271	1,532122	-0,010441	-0,024967	-0,104710	0,563194	0,259271	1,532122
11:10:57,70	0,175965	3,433963	-0,085968	0,042946	0,280004	0,029998	-0,010441	-0,024967	-0,104710	-1,396743	1,078866	1,532122	-0,542742	-2,764625	-1,161618	-14,307720	8,299639	14,421953	-0,010441	-0,024967	-0,104710	0,563194	0,259271	1,532122	-0,010441	-0,024967	-0,104710	0,563194	0,259271	1,532122
11:10:57,75	0,175965	3,433963	-0,085968	0,042946	0,280004	0,029998	-0,011858	-0,032998	-0,103900	-1,806446	1,149897	1,546829	-0,547459	-2,765459	-1,161251	-14,316961	8,304585	14,401664	-0,011858	-0,032998	-0,103900	0,783920	0,219007	1,546829	-0,011858	-0,032998	-0,103900	0,783920	0,219007	1,546829
11:10:57,80	0,175965	3,433963	-0,085968	0,042946	0,280004	0,029998	-0,008777	-0,029330	-0,103533	-1,615362	1,000158	1,526540	-0,549817	-2,766683	-1,165506	-14,311436	8,308652	14,423118	-0,008777	-0,029330	-0,103533	0,687050	0,311130	1,526540	-0,008777	-0,029330	-0,103533	0,687050	0,311130	1,526540
11:10:57,85	0,175965	3,433963	-0,085968	0,042946	0,280004	0,029998	-0,006539	-0,027900	-0,107788	-1,547294	0,880988	1,547994	-0,543369	-2,760064	-1,161661	-14,326711	8,331190	14,404373	-0,006539	-0,027900	-0,107788	0,642874	0,367709	1,547994	-0,006539	-0,027900	-0,107788	0,642874	0,367709	1,547994
11:10:57,90	0,175965	3,433963	-0,085968	0,042946	0,280004	0,029998	-0,015495	-0,030174	-0,103943	-1,677434	1,371208	1,529248	-0,546798	-2,762731	-1,164746	-14,282260	8,340595	14,400261	-0,015495	-0,030174	-0,103943	0,691260	0,154867	1,529248	-0,015495	-0,030174	-0,103943	0,691260	0,154867	1,529248
11:10:57,95	0,175965	3,433963	-0,085968	0,042946	0,280004	0,029998	-0,011471	-0,028538	-0,107028	-1,622724	1,128173	1,525137	-0,548718	-2,761952	-1,164380	-14,340856	8,312860	14,414071	-0,011185	-0,026486	-0,106662	0,616462	0,272149	1,538947	-0,011185	-0,026486	-0,106662	0,616462	0,272149	1,538947
11:10:58,00	0,175965	3,433963	-0,085968	0,042946	0,280004	0,029998	-0,011185	-0,026486	-0,106662	-1,462688	1,150205	1,538947	-0,542141	-2,759845	-1,163980	-14,303297	8,345283	14,406239	-0,016298	-0,031128	-0,106262	0,692625	0,120354	1,531115	-0,016298	-0,031128	-0,106262	0,692625	0,120354	1,531115
11:10:58,05	0,175965	3,433963	-0,085968	0,042946	0,280004	0,029998	-0,016298	-0,031128	-0,106262	-1,750948	1,399739	1,531115	-0,545623	-2,760643	-1,162401	-14,284176	8,354764	14,428891	-0,013866	-0,028512	-0,104683	0,605526	0,172971	1,553767	-0,013866	-0,028512	-0,104683	0,605526	0,172971	1,553767
11:10:58,10	0,175965	3,433963	-0,085968	0,042946	0,280004	0,029998	-0,013866	-0,028512	-0,104683	-1,632679	1,261480	1,553767	-0,547535	-2,761425	-1,162020	-14,332718	8,297930	14,446272	-0,013866	-0,028512	-0,104683	0,605526	0,172971	1,553767	-0,013866	-0,028512	-0,104683	0,605526	0,172971	1,553767
11:10:58,15	0,175965	3,433963	-0,085968	0,042946	0,280004	0,029998	-0,012233	-0,027247	-0,104302	-1,493379	1,190183	1,571148	-0,548050	-2,765650	-1,161639	-14,323631	8,323455	14,407288	-0,012233	-0,027247	-0,104302	0,645479	0,229868	1,571148	-0,012233	-0,027247	-0,104302	0,645479	0,229868	1,571148
11:10:58,20	0,175965	3,433963	-0,085968	0,042946	0,280004	0,029998	-0,008317	-0,028914	-0,103921	-1,606712	0,991402	1,532163	-0,545765	-2,760229	-1,162446	-14,338660	8,315804	14,404042	-0,014154	-0,028182	-0,104728	0,657761	0,193050	1,528918	-0,014154	-0,028182	-0,104728	0,657761	0,193050	1,528918
11:10:58,25	0,175965	3,433963	-0,085968	0,042946	0,280004	0,029998	-0,014154	-0,028182	-0,104728	-1,554534	1,304148	1,528918	-0,546921	-2,761567	-1,162800	-14,327856	8,317961	14,437733	-0,014154	-0,028182	-0,104728	0,657761	0,193050	1,528918	-0,014154	-0,028182	-0,104728	0,657761	0,193050	1,528918
11:10:58,30	0,175965	3,433963	-0,085968	0,042946	0,280004	0,029998	-0,012417	-0,027850	-0,105082	-1,544536	1,205539	1,562609	-0,543934	-2,760435	-1,163179	-14,305837	8,320886	14,438515	-0,014891	-0,029870	-0,105461	0,681690	0,147644	1,563391	-0,014891	-0,029870	-0,105461	0,681690	0,147644	1,563391
11:10:58,35	0,175965	3,433963	-0,085968	0,042946	0,280004	0,029998	-0,014891	-0,029870	-0,105461	-1,663141	1,316569	1,563391	-0,552125	-2,760608	-1,163982	-14,289380	8,341587	14,408986	-0,014891	-0,029870	-0,105461	0,681690	0,147644	1,563391	-0,014891	-0,029870	-0,105461	0,681690	0,147644	1,563391
11:10:58,40	0,175965	3,433963	-0,085968	0,042946	0,280004	0,029998	-0,010645	-0,022863	-0,106264	-1,324920	1,091906	1,533861	-0,547471	-2,757197	-1,162083	-14,313438	8,336483	14,375309	-0,010645	-0,022863	-0,106264	0,469842	0,256245	1,533861	-0,010645	-0,022863	-0,106264	0,469842	0,256245	1,533861
11:10:58,45	0,175965	3,433963	-0,085968	0,042946	0,280004	0,029998	-0,015927	-0,025189	-0,104365	-1,429397	1,384835	1,500185	-0,545156	-2,759902	-1,164409	-14,325791	8,306545	14,371046	-0,014742	-0,028545	-0,106691	0,668972	0,161707	1,495921	-0,014742	-0,028545	-0,106691	0,668972	0,161707	1,495921
11:10:58,50	0,175965	3,433963	-0,085968	0,042946	0,280004	0,029998	-0,014742	-0,028545	-0,106691	-1,571840	1,318923	1,495921	-0,546089	-2,758328	-1,158120	-14,239506	8,383306	14,422160	-0,014742	-0,028545	-0,106691	0,668972	0,161707	1,495921	-0,014742	-0,028545	-0,106691	0,668972	0,161707	1,495921
11:10:58,55	0,175965	3,433963	-0,085968	0,042946	0,280004	0,029998	-0,015639	-0,026951	-0,100402	-1,598561	1,329220	1,547035	-0,608440	-2,745364	-1,187606	-13,226256	11,244642	14,086118	-0,015639	-0,026951	-0,100402	0,517107	0,101593	1,547035	-0,015639	-0,026951	-0,100402	0,517107	0,101593	1,547035
11:10:58,60	0,175965	3,433963	-0,085968	0,042946	0,280004	0,029998	0,004310	0,033529	-0,129888	-1,438211	0,845058	1,210994	-0,554922	-2,765607	-1,195158	-14,414917	8,228322	14,356561	0,004310	0,033529	-0,129888	-4,070229	1,183401	1,210994	0,004310	0,033529	-0,129888	-4,070229	1,183401	1,210994
11:10:58,65	0,175965	3,433963	-0,085968	0,042946	0,280004	0,029998	-0,004918	-0,022941	-0,137440	-1,168096	0,846151	1,481437	-0,540073	-2,771451	-1,177417	-14,981649	7,545851	14,452557	-0,004918	-0,022941	-0,137440	0,632757	0,460116	1,481437	-0,004918	-0,022941	-0,137440	0,632757	0,460116	1,481437
11:10:58,70	0,175991	3,433929	-0,085990	-0,007063	0,279982	0,030018	-0,007282	-0,038722	-0,119699	-1,114326	1,118644	1,577433	-0,548761	-2,760452	-1,171806	-14,404411	7,703476	14,404783	-0,007282	-0,038722	-0,119699	1,925368	0,547040	1,577433	-0,007282	-0,038722	-0,119699	1,925368	0,547040	1,577433
11:10:58,75	0,175991	3,433929	-0,085990	-0,007063	0,279982	0,030018	-0,012463	-0,025700	-0,114087	-0,862273	0,966963	1,529659	-0,545081	-2,757957	-1,171384	-14,348179	7,758848	14,421264	-0,016463	-0,027639	-0,113666	1,130462	-0,138381	1,546140	-0,016463	-0,027639	-0,113666	1,130462	-0,138381	1,546140
11:10:58,80	0,175991	3,433929	-0,085990	-0,007063	0,279982	0,030018	-0,016463	-0,027639	-0,113666	-1,039185	1,153998	1,546140	-0,551139	-2,761742	-1,171008	-14,421712	7,720685	14,438341	-0,010157	-0,024284	-0,113290	1,111380	0,073346	1,563217	-0,010157	-0,024284	-0,113290	1,111380	0,073346	1,563217
11:10:58,85	0,175991	3,433929	-0,085990	-0,007063	0,279982	0,030018	-0,010157	-0,024284	-0,113290	-0,794926	0,870652	1,563217	-0,546267	-2,760763	-1,170618	-14,360778	7,751310	14,400684	-0,010157	-0,024284	-0,113290	1,111380	0,073346	1,563217	-0,010157	-0,024284	-0,113290	1,111380	0,073346	1,563217
11:10:58,90	0,175991	3,433929	-0,085990	-0,007063	0,279982	0,030018	-0,013440	-0,028014	-0,112900	-1,045877	1,003943	1,525560	-0,542754	-2,758036	-1,170196	-14,354202	7,738637	14,449417	-0,017559	-0,029693	-0,112478	1,205403	-0,172292	1,574293	-0,017559	-0,029693	-0,112478	1,205403	-0,172292	1,574293
11:10:58,95	0,175991	3,433929	-0,085990	-0,007063	0,279982	0,030018	-0,017559	-0,029693	-0,112478	-1,125469	1,206056	1,574293	-0,548661	-2,759524	-1,171413	-14,372035	7,745567	14,396024	-0,017559	-0,029693	-0,112478	1,205403	-0,172292	1,574293	-0,017559	-0,029693	-0,112478	1,205403	-0,172292	1,574293
11:10:59,00	0,175991	3,433929	-0,085990	-0,007063	0,279982	0,030018	-0,013317	-0,025321	-0,113695	-0,895247	1,004393	1,520900	-0,550981	-2,759747	-1,167942	-14,395933	7,834055	14,377178	-0,013317	-0,025321	-0,113695	1,092479	-0,040976	1,520900	-0,013317	-0,025321	-0,113695	1,092479	-0,040976	1,520900
11:10:59,05	0,175991	3,433929	-0,085990	-0,007063	0,279982	0,030018	0,012742	0,031354	-0,139853	-1,170146	0,760148	1,142926	-0,610773	-2,753754	-1,197571	-13,723025	11,091317	14,018050	0,012742	0,031354	-0,139853	-3,631422	1,760400	1,142926	0,012742	0,031354	-0,139853	-3,631422	1,760400	1,142926
11:10:59,10	0,175991	3,433929	-0,085990	-0,007063	0,279982	0,030018	0,012742	0,031354	-0,139853	-1,170146	0,760148	1,142926	-0,561412	-2,772622	-1,205862	-14,905338	8,048087	14,350489	0,012742	0,031354	-0,139853	-3,631422	1,760400	1,142926	0,012742	0,031354	-0,139853	-3,631422	1,760400	1,142926
11:10:59,15	0,175991	3,433929	-0,085990	-0,007063	0,279982	0,030018	0,004402	-0,020828	-0,148144	-0,656917	0,696135	1,475364	-0,544044	-2,776613	-1,201134	-15,472214	7,476388	14,463509	0,004402	-0,020828	-0,148144	0,978060	1,041682	1,475364	0,004402	-0,020828	-0,148144	0,978060	1,041682	1,475364
11:10:59,20	0,176012	3,433994	-0,085975	-0,057042	0,279981	0,030024	-0,000825	-0,037864	-0,143416	-0,764262	1,173015	1,588384	-0,547227	-2,762849	-1,191766	-14,716191	7,585602	14,396887	-0,000825	-0,037864	-0,143416	2,208065	1,108248	1,588384	-0,000825	-0,037864	-0,143416	2,208065	1,108248	1,588384
11:10:59,25	0,176012	3,433994	-0,085975	-0,057042	0,279981	0,030024	-0,011154	-0,028226	-0,134048	-0,735697	1,109981	1,521762	-0,549525	-2,762919	-1,190583	-14,693793	7,596217	14,410404	-0,011154	-0,028226	-0,134048	1,480074	0,234409	1,521762	-0,011154	-0,028226	-0,134048	1,480074	0,234409	1,521762
11:10:59,30	0,176012	3,433994	-0,085975	-0,057042	0,279981	0,030024	-0,009944	-0,026271	-0,132865	-0,654390	1,032972	1,535280	-0,548389	-2,760866	-1,192147	-14,701512	7,587538	14,411658	-0,009944	-0,026271	-0,132865	1,407854	0,252383	1,535280	-0,009944	-0,026271	-0,132865	1,407854	0,252383	1,535280
11:10:59,35	0,176012	3,433994	-0,085975	-0,057042	0,279981	0,030024	-0,012290	-0,026228	-0,134429	-0,640818	1,157342	1,536534	-0,547682	-2,762561	-1,190968	-14,658161	7,594701	14,391215	-0,012290	-0,026228	-0,134429	1,418111	0,192543	1,536534	-0,012290	-0,026228	-0,134429	1,418111	0,192543	1,536534
11:10:59,40	0,176012	3,433994	-0,085975	-0,057042	0,279981	0,030024	-0,011176	-0,027688	-0,133250	-0,744614	1,065420	1,516091	-0,550648	-2,765178	-1,191718	-14,687516	7,650284	14,436459	-0,011176	-0,027688	-0,133250	1,428921	0,188120	1,516091	-0,011176	-0,027688	-0,133250	1,428921	0,188120	1,516091
11:10:59,45	0,176012	3,433994	-0,085975	-0,057042	0,279981	0,030024	-0,007427	-0,026428	-0,134000	-0,712512	0,923670	1,561335	-0,548889	-2,764047	-1,191730	-14,664872	7,574136	14,410040	-0,009285	-0,027385	-0,134012	1,442056	0,233748	1,534916	-0,009285	-0,027385	-0,134012	1,442056	0,233748	1,534916
11:10:59,50	0,176012	3,433994	-0,085975	-0,057042	0,279981	0,030024	-0,009285	-0,027385	-0,134012	-0,707693	0,962640	1,534916	-0,547666	-2,758889	-1,192514	-14,647465	7,630166	14,417955	-0,014364	-0,025866	-0,134796	1,344560	0,112113	1,542831	-0,014364	-0,025866	-0,134796	1,344560	0,112113	1,542831
11:10:59,55	0,176012	3,433994	-0,085975	-0,057042	0,279981	0,030024	-0,014364	-0,025866	-0,134796	-0,685900	1,239655	1,542831	-0,548859	-2,765477	-1,192101	-14,648676	7,561234	14,414325	-0,008062	-0,028127	-0,134383	1,464781	0,245693	1,539200	-0,008062	-0,028127	-0,134383	1,464781	0,245693	1,539200
11:10:59,60	0,176012	3,433994	-0,085975	-0,057042	0,279981	0,030024	-0,008062	-0,028127	-0,134383	-0,743174	0,878542	1,539200	-0,557047	-2,763159	-1,194460	-14,638333	7,636918	14,402471	-0,005976	-0,019876	-0,136742	1,175431	0,329855	1,527347	-0,005976	-0,019876	-0,136742	1,175431	0,329855	1,527347
11:10:59,65	0,176012	3,433994	-0,085975	-0,057042	0,279981	0,030024	-0,005976	-0,019876	-0,136742	-0,384872	0,798959	1,527347	-0,554196	-2,765107	-1,190575	-14,680924	7,598008	14,409192	-0,005976	-0,019876	-0,136742	1,175431	0,329855	1,527347	-0,005976	-0,019876	-0,136742	1,175431	0,329855	1,527347
11:10:59,70	0,176012	3,433994	-0,085975	-0,057042	0,279981	0,030024	-0,005714	-0,023319	-0,132857	-0,508891	0,802764	1,534068	-0,551821	-2,762893	-1,188624	-14,676681	7,623066	14,424039	-0,005714	-0,023319	-0,132857	1,321651	0,354229	1,534068	-0,005714	-0,023319	-0,132857	1,321651	0,354229	1,534068
11:10:59,75	0,176012	3,433994	-0,085975	-0,057042	0,279981	0,030024	-0,008819	-0,024270	-0,130906	-0,582149	0,973093	1,548915	-0,554755	-2,766207	-1,190576	-14,668820	7,590952	14,394048	-0,008819	-0,024270	-0,130906	1,323022	0,280793	1,548915	-0,008819	-0,024270	-0,130906	1,323022	0,280793	1,548915
11:10:59,80	0,176012	3,433994	-0,085975	-0,057042	0,279981	0,030024	-0,008503	-0,022351	-0,131329	-0,445885	0,951184	1,518928	-0,553640	-2,762208	-1,189047	-14,690213	7,588737	14,394052	-0,008503	-0,022351	-0,131329	1,308674	0,283737	1,518928	-0,008503	-0,022351	-0,131329	1,308674	0,283737	1,518928
11:10:59,85	0,176012	3,433994	-0,085975	-0,057042	0,279981	0,030024	-0,008503	-0,022351	-0,131329	-0,445885	0,951184	1,518928	-0,551193	-2,761226	-1,190192	-14,652062	7,616996	14,400675	-0,008503	-0,022351	-0,131329	1,308674	0,283737	1,518928	-0,008503	-0,022351	-0,131329	1,308674	0,283737	1,518928
11:10:59,90	0,176012	3,433994	-0,085975	-0,057042	0,279981	0,030024	-0,010577	-0,023979	-0,132474	-0,574112	1,040127	1,525551	-0,549373	-2,761907	-1,193292	-14,603916	7,553831	14,376032	-0,010577	-0,023979	-0,132474	1,308279	0,209864	1,525551	-0,010577	-0,023979	-0,132474	1,308279	0,209864	1,525551
11:10:59,95	0,176012	3,433994	-0,085975	-0,057042	0,279981	0,030024	-0,010897	-0,025896	-0,135574	-0,643162	0,983505	1,500907	-0,552325	-2,761241	-1,187457	-14,640761	7,635344	14,413821	-0,009997	-0,023007	-0,129739	1,260960	0,224611	1,538696	-0,009997	-0,023007	-0,129739	1,260960	0,224611	1,538696
11:11:00,01	0,176012	3,433994	-0,085975	-0,057042	0,279981	0,030024	-0,009997	-0,023007	-0,129739	-0,545066	1,009373	1,538696	-0,549964	-2,762767	-1,191342	-14,619275	7,582549	14,390228	-0,009997	-0,023007	-0,129739	1,260960	0,224611	1,538696	-0,009997	-0,023007	-0,129739	1,260960	0,224611	1,538696
11:11:00,06	0,176012	3,433994	-0,085975	-0,057042	0,279981	0,030024	-0,009856	-0,025815	-0,133624	-0,656109	0,957038	1,515104	-0,547025	-2,764829	-1,190180	-14,640190	7,608400	14,381076	-0,009540	-0,029391	-0,132462	1,453187	0,222747	1,505952	-0,009540	-0,029391	-0,132462	1,453187	0,222747	1,505952
11:11:00,11	0,176012	3,433994	-0,085975	-0,057042	0,279981	0,030024	-0,009540	-0,029391	-0,132462	-0,853991	0,971659	1,505952	-0,552280	-2,767958	-1,190934	-14,626052	7,616132	14,394800	-0,009540	-0,029391	-0,132462	1,453187	0,222747	1,505952	-0,009540	-0,029391	-0,132462	1,453187	0,222747	1,505952
11:11:00,16	0,176012	3,433994	-0,085975	-0,057042	0,279981	0,030024	-0,009430	-0,026739	-0,130520	-0,722459	0,969518	1,514471	-0,549377	-2,763599	-1,188238	-14,640129	7,615720	14,389595	-0,009430	-0,026739	-0,130520	1,376540	0,229284	1,514471	-0,009430	-0,026739	-0,130520	1,376540	0,229284	1,514471
11:11:00,21	0,176012	3,433994	-0,085975	-0,057042	0,279981	0,030024	-0,009430	-0,026739	-0,130520	-0,722459	0,969518	1,514471	-0,550504	-2,756710	-1,190555	-14,597716	7,640053	14,426091	-0,014832	-0,022318	-0,132837	1,217116	0,061560	1,550967	-0,014832	-0,022318	-0,132837	1,217116	0,061560	1,550967
11:11:00,26	0,176012	3,433994	-0,085975	-0,057042	0,279981	0,030024	-0,014832	-0,022318	-0,132837	-0,534870	1,225870	1,550967	-0,547081	-2,759596	-1,190162	-14,639051	7,588733	14,434487	-0,014832	-0,022318	-0,132837	1,217116	0,061560	1,550967	-0,014832	-0,022318	-0,132837	1,217116	0,061560	1,550967
11:11:00,31	0,176012	3,433994	-0,085975	-0,057042	0,279981	0,030024	-0,014045	-0,026726	-0,132443	-0,698945	1,195060	1,559362	-0,546410	-2,762180	-1,192494	-14,622834	7,634771	14,407876	-0,014045	-0,026726	-0,132443	1,399025	0,092565	1,559362	-0,014045	-0,026726	-0,132443	1,399025	0,092565	1,559362
11:11:00,36	0,176012	3,433994	-0,085975	-0,057042	0,279981	0,030024	-0,012141	-0,028599	-0,134776	-0,844325	1,105059	1,532751	-0,549995	-2,761470	-1,188229	-14,635982	7,589091	14,413128	-0,012141	-0,028599	-0,134776	1,400683	0,151978	1,532751	-0,012141	-0,028599	-0,134776	1,400683	0,151978	1,532751
11:11:00,41	0,176012	3,433994	-0,085975	-0,057042	0,279981	0,030024	-0,010964	-0,025139	-0,130511	-0,618270	1,032402	1,538004	-0,553537	-2,764102	-1,189022	-14,653620	7,608288	14,394024	-0,006914	-0,023388	-0,131304	1,300931	0,303923	1,518900	-0,006914	-0,023388	-0,131304	1,300931	0,303923	1,518900
11:11:00,46	0,176012	3,433994	-0,085975	-0,057042	0,279981	0,030024	-0,006914	-0,023388	-0,131304	-0,535046	0,846656	1,518900	-0,545271	-2,761972	-1,193680	-14,644708	7,648891	14,394966	-0,012891	-0,029481	-0,135962	1,422778	0,158102	1,519842	-0,012891	-0,029481	-0,135962	1,422778	0,158102	1,519842
11:11:00,51	0,176012	3,433994	-0,085975	-0,057042	0,279981	0,030024	-0,012891	-0,029481	-0,135962	-0,891505	1,170072	1,519842	-0,553498	-2,761919	-1,190176	-14,632555	7,627609	14,409994	-0,008824	-0,022330	-0,132458	1,245619	0,244732	1,534870	-0,008824	-0,022330	-0,132458	1,245619	0,244732	1,534870
11:11:00,56	0,176012	3,433994	-0,085975	-0,057042	0,279981	0,030024	-0,008824	-0,022330	-0,132458	-0,507277	0,937384	1,534870	-0,552353	-2,764642	-1,190175	-14,650580	7,612749	14,404652	-0,008824	-0,022330	-0,132458	1,245619	0,244732	1,534870	-0,008824	-0,022330	-0,132458	1,245619	0,244732	1,534870
11:11:00,61	0,176012	3,433994	-0,085975	-0,057042	0,279981	0,030024	-0,007038	-0,024683	-0,132457	-0,607768	0,852714	1,529528	-0,550477	-2,764947	-1,187441	-14,612263	7,627582	14,393658	-0,007038	-0,024683	-0,132457	1,329864	0,300230	1,529528	-0,007038	-0,024683	-0,132457	1,329864	0,300230	1,529528
11:11:00,66	0,176012	3,433994	-0,085975	-0,057042	0,279981	0,030024	-0,007712	-0,026460	-0,129723	-0,732184	0,862020	1,518534	-0,551042	-2,762545	-1,187062	-14,601345	7,643060	14,389225	-0,007712	-0,026460	-0,129723	1,344954	0,256589	1,518534	-0,007712	-0,026460	-0,129723	1,344954	0,256589	1,518534
11:11:00,71	0,176012	3,433994	-0,085975	-0,057042	0,279981	0,030024	-0,009510	-0,024770	-0,129344	-0,663157	0,953778	1,514100	-0,554056	-2,764962	-1,188233	-14,634975	7,636936	14,394053	-0,009510	-0,024770	-0,129344	1,281301	0,207236	1,514100	-0,009510	-0,024770	-0,129344	1,281301	0,207236	1,514100
11:11:00,76	0,176012	3,433994	-0,085975	-0,057042	0,279981	0,030024	-0,005910	-0,023368	-0,130515	-0,568133	0,792615	1,518928	-0,549934	-2,761105	-1,187460	-14,628898	7,644200	14,399882	-0,011311	-0,025009	-0,129742	1,300431	0,183952	1,524758	-0,011311	-0,025009	-0,129742	1,300431	0,183952	1,524758
11:11:00,81	0,176012	3,433994	-0,085975	-0,057042	0,279981	0,030024	-0,011311	-0,025009	-0,129742	-0,662810	1,071842	1,524758	-0,549303	-2,763393	-1,190179	-14,611044	7,638325	14,376709	-0,011311	-0,025009	-0,129742	1,300431	0,183952	1,524758	-0,011311	-0,025009	-0,129742	1,300431	0,183952	1,524758
11:11:00,86	0,176012	3,433994	-0,085975	-0,057042	0,279981	0,030024	-0,009644	-0,026700	-0,132461	-0,754542	0,966800	1,501585	-0,546328	-2,761533	-1,191335	-14,591452	7,644441	14,383042	-0,009644	-0,026700	-0,132461	1,341384	0,209707	1,501585	-0,009644	-0,026700	-0,132461	1,341384	0,209707	1,501585
11:11:00,91	0,176012	3,433994	-0,085975	-0,057042	0,279981	0,030024	-0,012743	-0,028346	-0,133617	-0,855252	1,114004	1,507918	-0,552955	-2,762951	-1,188665	-14,665407	7,628252	14,365767	-0,012743	-0,028346	-0,133617	1,369923	0,113692	1,507918	-0,012743	-0,028346	-0,133617	1,369923	0,113692	1,507918
11:11:00,96	0,176012	3,433994	-0,085975	-0,057042	0,279981	0,030024	-0,008201	-0,023316	-0,130947	-0,542691	0,933793	1,490643	-0,554087	-2,762431	-1,190580	-14,629019	7,607525	14,385157	-0,008201	-0,023316	-0,130947	1,287624	0,289997	1,490643	-0,008201	-0,023316	-0,130947	1,287624	0,289997	1,490643
11:11:01,01	0,176012	3,433994	-0,085975	-0,057042	0,279981	0,030024	-0,008086	-0,022076	-0,132862	-0,478448	0,885899	1,510033	-0,547524	-2,763011	-1,191331	-14,598075	7,630358	14,387075	-0,008086	-0,022076	-0,132862	1,254516	0,251186	1,510033	-0,008086	-0,022076	-0,132862	1,254516	0,251186	1,510033
11:11:01,06	0,176012	3,433994	-0,085975	-0,057042	0,279981	0,030024	-0,010865	-0,028049	-0,133612	-0,824317	1,015073	1,511951	-0,548772	-2,762340	-1,190158	-14,629065	7,635704	14,420651	-0,010822	-0,026633	-0,132440	1,350897	0,192789	1,545527	-0,010822	-0,026633	-0,132440	1,350897	0,192789	1,545527
11:11:01,11	0,176012	3,433994	-0,085975	-0,057042	0,279981	0,030024	-0,010822	-0,026633	-0,132440	-0,739796	1,042343	1,545527	-0,546445	-2,761410	-1,189774	-14,647718	7,657544	14,426695	-0,010822	-0,026633	-0,132440	1,350897	0,192789	1,545527	-0,010822	-0,026633	-0,132440	1,350897	0,192789	1,545527
11:11:01,16	0,176012	3,433994	-0,085975	-0,057042	0,279981	0,030024	-0,012792	-0,028184	-0,132056	-0,830026	1,171818	1,551571	-0,548759	-2,765720	-1,190952	-14,633022	7,629325	14,381710	-0,012792	-0,028184	-0,132056	1,382406	0,167679	1,551571	-0,012792	-0,028184	-0,132056	1,382406	0,167679	1,551571
11:11:01,21	0,176012	3,433994	-0,085975	-0,057042	0,279981	0,030024	-0,007901	-0,028334	-0,133234	-0,820768	0,890666	1,506586	-0,551664	-2,763727	-1,188615	-14,606616	7,613296	14,388987	-0,007901	-0,028334	-0,133234	1,403489	0,270446	1,506586	-0,007901	-0,028334	-0,133234	1,403489	0,270446	1,506586
11:11:01,26	0,176012	3,433994	-0,085975	-0,057042	0,279981	0,030024	-0,012273	-0,025120	-0,133237	-0,695730	1,147094	1,538033	-0,546989	-2,760740	-1,189023	-14,621597	7,627652	14,381410	-0,013099	-0,027377	-0,131304	1,373862	0,121958	1,506286	-0,013099	-0,027377	-0,131304	1,373862	0,121958	1,506286
11:11:01,31	0,176012	3,433994	-0,085975	-0,057042	0,279981	0,030024	-0,013099	-0,027377	-0,131304	-0,775262	1,150250	1,506286	-0,551095	-2,766049	-1,189022	-14,651721	7,695097	14,377538	-0,013099	-0,027377	-0,131304	1,373862	0,121958	1,506286	-0,013099	-0,027377	-0,131304	1,373862	0,121958	1,506286
11:11:01,36	0,176012	3,433994	-0,085975	-0,057042	0,279981	0,030024	-0,006448	-0,026476	-0,131304	-0,771724	0,864217	1,502414	-0,593842	-2,722882	-1,214580	-12,477573	10,027524	14,037481	-0,006448	-0,026476	-0,131304	1,306621	0,358016	1,502414	-0,006448	-0,026476	-0,131304	1,306621	0,358016	1,502414
11:11:01,41	0,176012	3,433994	-0,085975	-0,057042	0,279981	0,030024	-0,022459	0,032128	-0,156861	-0,831350	0,980115	1,162357	-0,564640	-2,775035	-1,229738	-15,263092	8,016124	14,342528	-0,022459	0,032128	-0,156861	-3,353388	-0,782917	1,162357	-0,022459	0,032128	-0,156861	-3,353388	-0,782917	1,162357
11:11:01,46	0,176012	3,433994	-0,085975	-0,057042	0,279981	0,030024	0,008106	-0,019238	-0,172020	-0,367718	0,797354	1,467404	-0,541364	-2,760149	-1,197425	-14,387179	6,673399	14,422439	0,008106	-0,019238	-0,172020	1,142502	1,433690	1,467404	0,008106	-0,019238	-0,172020	1,142502	1,433690	1,467404
11:11:01,51	0,175986	3,433945	-0,085987	-0,107059	0,279995	0,029987	-0,016424	-0,031953	-0,139707	-0,304008	0,642990	1,547314	-0,542131	-2,745504	-1,196401	-13,622957	6,698967	14,368369	-0,016424	-0,031953	-0,139707	2,204319	-0,646282	1,547314	-0,016424	-0,031953	-0,139707	2,204319	-0,646282	1,547314
11:11:01,56	0,175986	3,433945	-0,085987	-0,107059	0,279995	0,029987	-0,028723	-0,023967	-0,138683	-0,292986	0,633501	1,493245	-0,539069	-2,736238	-1,195640	-13,558236	6,730612	14,355622	-0,028723	-0,023967	-0,138683	1,588435	-1,621265	1,493245	-0,028723	-0,023967	-0,138683	1,588435	-1,621265	1,493245
11:11:01,61	0,175986	3,433945	-0,085987	-0,107059	0,279995	0,029987	-0,038279	-0,021985	-0,137922	-0,249705	1,090183	1,480498	-0,541447	-2,736930	-1,196803	-13,567075	6,731477	14,365625	-0,038279	-0,021985	-0,137922	1,476155	-1,914725	1,480498	-0,038279	-0,021985	-0,137922	1,476155	-1,914725	1,480498
11:11:01,66	0,175986	3,433945	-0,085987	-0,107059	0,279995	0,029987	-0,036490	-0,020272	-0,139085	-0,156954	1,005238	1,490501	-0,541363	-2,742586	-1,198711	-13,524638	6,686304	14,354388	-0,031634	-0,023173	-0,140992	1,529196	-1,789876	1,479264	-0,031634	-0,023173	-0,140992	1,529196	-1,789876	1,479264
11:11:01,71	0,175986	3,433945	-0,085987	-0,107059	0,279995	0,029987	-0,031634	-0,023173	-0,140992	-0,289881	0,693378	1,479264	-0,539022	-2,741259	-1,194061	-13,541136	6,695243	14,347771	-0,033954	-0,024537	-0,136343	1,565851	-1,832593	1,472647	-0,033954	-0,024537	-0,136343	1,565851	-1,832593	1,472647
11:11:01,76	0,175986	3,433945	-0,085987	-0,107059	0,279995	0,029987	-0,037885	-0,024978	-0,140222	-0,414498	1,052251	1,496347	-0,536674	-2,738075	-1,197940	-13,538529	6,729833	14,371471	-0,037885	-0,024978	-0,140222	1,546279	-1,921746	1,496347	-0,037885	-0,024978	-0,140222	1,546279	-1,921746	1,496347
11:11:01,81	0,175986	3,433945	-0,085987	-0,107059	0,279995	0,029987	-0,037885	-0,024978	-0,140222	-0,414498	1,052251	1,496347	-0,549928	-2,731234	-1,190997	-13,467739	6,916768	14,322779	-0,037885	-0,024978	-0,140222	1,546279	-1,921746	1,496347	-0,037885	-0,024978	-0,140222	1,546279	-1,921746	1,496347
11:11:01,86	0,175986	3,433945	-0,085987	-0,107059	0,279995	0,029987	0,003675	0,044339	-0,175165	0,019472	0,633260	1,153381	-0,617484	-2,739409	-1,232883	-13,462007	10,346648	14,028505	0,003675	0,044339	-0,175165	-3,461134	0,921737	1,153381	0,003675	0,044339	-0,175165	-3,461134	0,921737	1,153381
11:11:01,91	0,175986	3,433945	-0,085987	-0,107059	0,279995	0,029987	0,003675	0,044339	-0,175165	0,019472	0,633260	1,153381	-0,560372	-2,765565	-1,224094	-14,694378	7,402849	14,306056	0,003675	0,044339	-0,175165	-3,461134	0,921737	1,153381	0,003675	0,044339	-0,175165	-3,461134	0,921737	1,153381
11:11:01,96	0,175986	3,433945	-0,085987	-0,107059	0,279995	0,029987	-0,002229	-0,018200	-0,166376	-0,066977	0,535642	1,430932	-0,558459	-2,782717	-1,227600	-15,957061	7,211476	14,448487	-0,002229	-0,018200	-0,166376	1,361745	0,360640	1,430932	-0,002229	-0,018200	-0,166376	1,361745	0,360640	1,430932
11:11:02,01	0,176016	3,433993	-0,085987	-0,157047	0,279998	0,029979	0,011668	-0,028432	-0,169881	0,198030	0,810786	1,573363	-0,563549	-2,774264	-1,220054	-15,397654	7,466928	14,378871	0,011668	-0,028432	-0,169881	2,429970	1,726759	1,573363	0,011668	-0,028432	-0,169881	2,429970	1,726759	1,573363
11:11:02,06	0,176016	3,433993	-0,085987	-0,157047	0,279998	0,029979	0,006893	-0,019799	-0,162336	0,146049	0,702371	1,503747	-0,562866	-2,775937	-1,217713	-15,342289	7,396260	14,345413	0,006893	-0,019799	-0,162336	1,700245	1,243478	1,503747	0,006893	-0,019799	-0,162336	1,700245	1,243478	1,503747
11:11:02,11	0,176016	3,433993	-0,085987	-0,157047	0,279998	0,029979	0,008001	-0,021226	-0,159995	0,105353	0,561493	1,470289	-0,565774	-2,766478	-1,216573	-15,327862	7,477094	14,362597	0,001262	-0,013979	-0,158855	1,502315	1,038903	1,487472	0,001262	-0,013979	-0,158855	1,502315	1,038903	1,487472
11:11:02,16	0,176016	3,433993	-0,085987	-0,157047	0,279998	0,029979	0,001262	-0,013979	-0,158855	0,404991	0,939815	1,487472	-0,564592	-2,774557	-1,219647	-15,330716	7,446239	14,362514	0,007667	-0,019041	-0,161929	1,664629	1,195685	1,487390	0,007667	-0,019041	-0,161929	1,664629	1,195685	1,487390
11:11:02,21	0,176016	3,433993	-0,085987	-0,157047	0,279998	0,029979	0,007667	-0,019041	-0,161929	0,169872	0,593787	1,487390	-0,567425	-2,774934	-1,218485	-15,292638	7,469172	14,337379	0,007667	-0,019041	-0,161929	1,664629	1,195685	1,487390	0,007667	-0,019041	-0,161929	1,664629	1,195685	1,487390
11:11:02,26	0,176016	3,433993	-0,085987	-0,157047	0,279998	0,029979	0,009411	-0,016776	-0,160766	0,248758	0,481631	1,462254	-0,563953	-2,767980	-1,213057	-15,323472	7,508278	14,371193	0,009411	-0,016776	-0,160766	1,565704	1,220371	1,462254	0,009411	-0,016776	-0,160766	1,565704	1,220371	1,462254
11:11:02,31	0,176016	3,433993	-0,085987	-0,157047	0,279998	0,029979	0,003829	-0,018964	-0,158069	0,111507	0,811857	1,458660	-0,562740	-2,771194	-1,215787	-15,315530	7,509524	14,333784	0,003829	-0,018964	-0,158069	1,600172	1,112467	1,458660	0,003829	-0,018964	-0,158069	1,600172	1,112467	1,458660
11:11:02,36	0,176016	3,433993	-0,085987	-0,157047	0,279998	0,029979	0,003829	-0,018964	-0,158069	0,111507	0,811857	1,458660	-0,560326	-2,771088	-1,214960	-15,286924	7,515248	14,377210	0,003829	-0,018964	-0,158069	1,600172	1,112467	1,458660	0,003829	-0,018964	-0,158069	1,600172	1,112467	1,458660
11:11:02,41	0,176016	3,433993	-0,085987	-0,157047	0,279998	0,029979	0,002531	-0,021001	-0,157242	-0,013675	0,857472	1,502086	-0,566282	-2,768629	-1,219278	-15,298198	7,495973	14,354445	0,002531	-0,021001	-0,157242	1,634892	1,056143	1,502086	0,002531	-0,021001	-0,157242	1,634892	1,056143	1,502086
11:11:02,46	0,176016	3,433993	-0,085987	-0,157047	0,279998	0,029979	0,003379	-0,014614	-0,161560	0,340778	0,813497	1,479321	-0,567996	-2,776331	-1,219263	-15,299231	7,504300	14,333894	0,003379	-0,014614	-0,161560	1,487966	1,078745	1,479321	0,003379	-0,014614	-0,161560	1,487966	1,078745	1,479321
11:11:02,51	0,176016	3,433993	-0,085987	-0,157047	0,279998	0,029979	0,010906	-0,016980	-0,161544	0,211023	0,427132	1,458770	-0,559779	-2,768971	-1,215726	-15,282846	7,476828	14,401038	0,010906	-0,016980	-0,161544	1,543985	1,283278	1,458770	0,010906	-0,016980	-0,161544	1,543985	1,283278	1,458770
11:11:02,59	0,176016	3,433993	-0,085987	-0,157047	0,279998	0,029979	0,003381	-0,018066	-0,158050	0,159486	0,803721	1,472400	-0,564364	-2,770786	-1,220160	-15,292988	7,464328	14,324855	0,003381	-0,018066	-0,158050	1,577698	1,069153	1,472400	0,003381	-0,018066	-0,158050	1,577698	1,069153	1,472400
11:11:02,61	0,176016	3,433993	-0,085987	-0,157047	0,279998	0,029979	0,003381	-0,018066	-0,158050	0,159486	0,803721	1,472400	-0,563353	-2,771081	-1,221589	-15,292368	7,453658	14,359424	0,003381	-0,018066	-0,158050	1,577698	1,069153	1,472400	0,003381	-0,018066	-0,158050	1,577698	1,069153	1,472400
11:11:02,66	0,176016	3,433993	-0,085987	-0,157047	0,279998	0,029979	0,004038	-0,018376	-0,163870	0,178853	0,753035	1,484299	-0,560972	-2,775368	-1,221576	-15,306562	7,491980	14,355720	0,006561	-0,022582	-0,163858	1,706751	1,168311	1,480595	0,006561	-0,022582	-0,163858	1,706751	1,168311	1,480595
11:11:02,71	0,176016	3,433993	-0,085987	-0,157047	0,279998	0,029979	0,006561	-0,022582	-0,163858	-0,065903	0,653288	1,480595	-0,569821	-2,770946	-1,216194	-15,313995	7,489290	14,322491	0,006561	-0,022582	-0,163858	1,706751	1,168311	1,480595	0,006561	-0,022582	-0,163858	1,706751	1,168311	1,480595
11:11:02,76	0,176016	3,433993	-0,085987	-0,157047	0,279998	0,029979	0,007155	-0,012707	-0,158476	0,453604	0,627470	1,447367	-0,567365	-2,770755	-1,216173	-15,273644	7,507885	14,323111	0,005762	-0,014738	-0,158455	1,468675	1,126590	1,447987	0,005762	-0,014738	-0,158455	1,468675	1,126590	1,447987
11:11:02,82	0,176016	3,433993	-0,085987	-0,157047	0,279998	0,029979	0,005762	-0,014738	-0,158455	0,311706	0,674264	1,447987	-0,562020	-2,770224	-1,217689	-15,243197	7,500283	14,348706	0,005762	-0,014738	-0,158455	1,468675	1,126590	1,447987	0,005762	-0,014738	-0,158455	1,468675	1,126590	1,447987
11:11:02,87	0,176016	3,433993	-0,085987	-0,157047	0,279998	0,029979	0,002630	-0,019102	-0,159971	0,076147	0,806976	1,473582	-0,561585	-2,771249	-1,216152	-15,315828	7,491308	14,362688	0,003299	-0,019992	-0,158434	1,643333	1,089573	1,487564	0,003299	-0,019992	-0,158434	1,643333	1,089573	1,487564
11:11:02,92	0,176016	3,433993	-0,085987	-0,157047	0,279998	0,029979	0,003299	-0,019992	-0,158434	0,073987	0,830569	1,487564	-0,566891	-2,772549	-1,218095	-15,310193	7,469697	14,362010	0,003299	-0,019992	-0,158434	1,643333	1,089573	1,487564	0,003299	-0,019992	-0,158434	1,643333	1,089573	1,487564
11:11:02,97	0,176016	3,433993	-0,085987	-0,157047	0,279998	0,029979	0,007079	-0,016046	-0,160377	0,295041	0,618340	1,486886	-0,565586	-2,771806	-1,216502	-15,255910	7,487124	14,380758	0,007079	-0,016046	-0,160377	1,554681	1,174049	1,486886	0,007079	-0,016046	-0,160377	1,554681	1,174049	1,486886
11:11:03,02	0,176016	3,433993	-0,085987	-0,157047	0,279998	0,029979	0,005783	-0,016805	-0,158784	0,213374	0,647454	1,505634	-0,566254	-2,769637	-1,218483	-15,303095	7,541491	14,374706	0,004238	-0,015142	-0,160765	1,464981	1,128512	1,499582	0,004238	-0,015142	-0,160765	1,464981	1,128512	1,499582
11:11:03,07	0,176016	3,433993	-0,085987	-0,157047	0,279998	0,029979	0,009167	-0,016665	-0,161919	0,225984	0,503179	1,478401	-0,567399	-2,774667	-1,219637	-15,286043	7,498338	14,353526	0,009167	-0,016665	-0,161919	1,534201	1,222781	1,478401	0,009167	-0,016665	-0,161919	1,534201	1,222781	1,478401
11:11:03,12	0,176016	3,433993	-0,085987	-0,157047	0,279998	0,029979	0,009167	-0,016665	-0,161919	0,225984	0,503179	1,478401	-0,563813	-2,768041	-1,214991	-15,255693	7,501667	14,342406	0,009167	-0,016665	-0,161919	1,534201	1,222781	1,478401	0,009167	-0,016665	-0,161919	1,534201	1,222781	1,478401
11:11:03,17	0,176016	3,433993	-0,085987	-0,157047	0,279998	0,029979	0,001635	-0,016458	-0,157272	0,218688	0,870203	1,467282	-0,559811	-2,769554	-1,217712	-15,302480	7,479982	14,354005	0,001635	-0,016458	-0,157272	1,510658	0,998574	1,467282	0,001635	-0,016458	-0,157272	1,510658	0,998574	1,467282
11:11:03,22	0,176016	3,433993	-0,085987	-0,157047	0,279998	0,029979	0,000945	-0,020680	-0,159994	0,041321	0,935788	1,478881	-0,566832	-2,768789	-1,218470	-15,287810	7,524642	14,388562	0,000945	-0,020680	-0,159994	1,664712	1,009952	1,478881	0,000945	-0,020680	-0,159994	1,664712	1,009952	1,478881
11:11:03,27	0,176016	3,433993	-0,085987	-0,157047	0,279998	0,029979	0,003792	-0,014218	-0,160752	0,331367	0,797337	1,513438	-0,563842	-2,771082	-1,216892	-15,275634	7,524579	14,392497	0,004283	-0,017953	-0,159174	1,540408	1,097470	1,517373	0,004283	-0,017953	-0,159174	1,540408	1,097470	1,517373
11:11:03,32	0,176016	3,433993	-0,085987	-0,157047	0,279998	0,029979	0,004283	-0,017953	-0,159174	0,131067	0,761236	1,517373	-0,563812	-2,766946	-1,219241	-15,251244	7,533981	14,380060	0,000687	-0,015911	-0,161523	1,465954	0,985756	1,504936	0,000687	-0,015911	-0,161523	1,465954	0,985756	1,504936
11:11:03,37	0,176016	3,433993	-0,085987	-0,157047	0,279998	0,029979	0,000687	-0,015911	-0,161523	0,216920	0,931803	1,504936	-0,565019	-2,773374	-1,218458	-15,268799	7,487737	14,362585	0,006857	-0,018080	-0,160740	1,572256	1,141328	1,487461	0,006857	-0,018080	-0,160740	1,572256	1,141328	1,487461
11:11:03,42	0,176016	3,433993	-0,085987	-0,157047	0,279998	0,029979	0,006857	-0,018080	-0,160740	0,152965	0,603074	1,487461	-0,562576	-2,768998	-1,217667	-15,232203	7,532089	14,378755	0,006857	-0,018080	-0,160740	1,572256	1,141328	1,487461	0,006857	-0,018080	-0,160740	1,572256	1,141328	1,487461
11:11:03,47	0,176016	3,433993	-0,085987	-0,157047	0,279998	0,029979	0,001846	-0,018007	-0,159949	0,100035	0,854107	1,503631	-0,560969	-2,771783	-1,215752	-15,324346	7,550358	14,378987	0,001846	-0,018007	-0,159949	1,513623	0,999031	1,503631	0,001846	-0,018007	-0,159949	1,513623	0,999031	1,503631
11:11:03,52	0,176016	3,433993	-0,085987	-0,157047	0,279998	0,029979	0,003454	-0,020792	-0,158034	-0,014516	0,859414	1,503862	-0,563848	-2,775440	-1,218449	-15,272506	7,472842	14,362037	0,003454	-0,020792	-0,158034	1,617666	1,130579	1,503862	0,003454	-0,020792	-0,158034	1,617666	1,130579	1,503862
11:11:03,57	0,176016	3,433993	-0,085987	-0,157047	0,279998	0,029979	0,008061	-0,020127	-0,160731	0,061270	0,536239	1,486912	-0,566135	-2,770367	-1,218095	-15,255290	7,544709	14,340078	0,008061	-0,020127	-0,160731	1,641257	1,168991	1,486912	0,008061	-0,020127	-0,160731	1,641257	1,168991	1,486912
11:11:03,62	0,176016	3,433993	-0,085987	-0,157047	0,279998	0,029979	0,004810	-0,015610	-0,160377	0,225317	0,726270	1,464954	-0,565049	-2,768812	-1,220428	-15,288162	7,549061	14,366619	0,004810	-0,015610	-0,160377	1,450704	1,103886	1,464954	0,004810	-0,015610	-0,160377	1,450704	1,103886	1,464954
11:11:03,67	0,176016	3,433993	-0,085987	-0,157047	0,279998	0,029979	0,002921	-0,015773	-0,162710	0,229502	0,855146	1,491494	-0,565627	-2,774310	-1,218861	-15,284415	7,496891	14,348505	0,002921	-0,015773	-0,162710	1,467694	1,084471	1,491494	0,002921	-0,015773	-0,162710	1,467694	1,084471	1,491494
11:11:03,72	0,176016	3,433993	-0,085987	-0,157047	0,279998	0,029979	0,007972	-0,018021	-0,161143	0,155899	0,563201	1,473381	-0,565636	-2,770972	-1,219242	-15,274942	7,493485	14,373249	0,007972	-0,018021	-0,161143	1,570580	1,188972	1,473381	0,007972	-0,018021	-0,161143	1,570580	1,188972	1,473381
11:11:03,77	0,176016	3,433993	-0,085987	-0,157047	0,279998	0,029979	0,005086	-0,016345	-0,161524	0,241300	0,703350	1,498125	-0,563772	-2,770382	-1,221204	-15,238399	7,517814	14,326805	0,005086	-0,016345	-0,161524	1,524361	1,102596	1,498125	0,005086	-0,016345	-0,161524	1,524361	1,102596	1,498125
11:11:03,82	0,176016	3,433993	-0,085987	-0,157047	0,279998	0,029979	0,003642	-0,017664	-0,163485	0,133352	0,758946	1,451681	-0,564439	-2,771579	-1,216911	-15,277698	7,507750	14,367588	0,005012	-0,017685	-0,159193	1,548906	1,110169	1,492464	0,005012	-0,017685	-0,159193	1,548906	1,110169	1,492464
11:11:03,87	0,176016	3,433993	-0,085987	-0,157047	0,279998	0,029979	0,005012	-0,017685	-0,159193	0,160623	0,716687	1,492464	-0,562631	-2,772775	-1,218835	-15,272289	7,551748	14,379938	0,005012	-0,017685	-0,159193	1,548906	1,110169	1,492464	0,005012	-0,017685	-0,159193	1,548906	1,110169	1,492464
11:11:03,92	0,176016	3,433993	-0,085987	-0,157047	0,279998	0,029979	0,005144	-0,019848	-0,161117	0,007322	0,727153	1,504813	-0,566816	-2,769326	-1,220459	-15,290243	7,537492	14,327145	0,005144	-0,019848	-0,161117	1,565425	1,130974	1,504813	0,005144	-0,019848	-0,161117	1,565425	1,130974	1,504813
11:11:03,97	0,176016	3,433993	-0,085987	-0,157047	0,279998	0,029979	0,004250	-0,014500	-0,162741	0,306786	0,782063	1,452021	-0,563816	-2,773322	-1,216136	-15,268522	7,501947	14,347304	0,006211	-0,019096	-0,158418	1,586733	1,131077	1,472180	0,006211	-0,019096	-0,158418	1,586733	1,131077	1,472180
11:11:04,02	0,176016	3,433993	-0,085987	-0,157047	0,279998	0,029979	0,001661	-0,019022	-0,158854	0,137021	0,911372	1,458633	-0,561605	-2,769345	-1,216572	-15,318331	7,478171	14,333757	0,001661	-0,019022	-0,158854	1,630274	1,041749	1,458633	0,001661	-0,019022	-0,158854	1,630274	1,041749	1,458633
11:11:04,07	0,176016	3,433993	-0,085987	-0,157047	0,279998	0,029979	0,001661	-0,019022	-0,158854	0,137021	0,911372	1,458633	-0,567974	-2,770909	-1,218492	-15,280261	7,520240	14,344239	0,001661	-0,019022	-0,158854	1,630274	1,041749	1,458633	0,001661	-0,019022	-0,158854	1,630274	1,041749	1,458633
11:11:04,12	0,176016	3,433993	-0,085987	-0,157047	0,279998	0,029979	0,006200	-0,014289	-0,160774	0,327690	0,663411	1,469115	-0,564327	-2,765378	-1,216122	-15,221293	7,543098	14,383135	0,006200	-0,014289	-0,160774	1,449372	1,150097	1,469115	0,006200	-0,014289	-0,160774	1,449372	1,150097	1,469115
11:11:04,17	0,176016	3,433993	-0,085987	-0,157047	0,279998	0,029979	-0,000414	-0,014681	-0,158404	0,258021	0,967665	1,508011	-0,567443	-2,771904	-1,219652	-15,301862	7,507927	14,359252	0,006796	-0,015246	-0,161934	1,496189	1,178443	1,484128	0,006796	-0,015246	-0,161934	1,496189	1,178443	1,484128
11:11:04,22	0,176016	3,433993	-0,085987	-0,157047	0,279998	0,029979	0,006796	-0,015246	-0,161934	0,299403	0,644966	1,484128	-0,566167	-2,773936	-1,216155	-15,276960	7,522250	14,328175	0,006796	-0,015246	-0,161934	1,496189	1,178443	1,484128	0,006796	-0,015246	-0,161934	1,496189	1,178443	1,484128
11:11:04,27	0,176016	3,433993	-0,085987	-0,157047	0,279998	0,029979	0,007917	-0,017367	-0,158437	0,164249	0,572252	1,453051	-0,568585	-2,771903	-1,218871	-15,290505	7,519712	14,358841	0,007366	-0,014257	-0,161153	1,454093	1,189612	1,483716	0,007366	-0,014257	-0,161153	1,454093	1,189612	1,483716
11:11:04,32	0,176016	3,433993	-0,085987	-0,157047	0,279998	0,029979	0,007366	-0,014257	-0,161153	0,334952	0,611373	1,483716	-0,563736	-2,770874	-1,217687	-15,240774	7,556894	14,350100	0,004051	-0,017941	-0,159969	1,494670	1,077284	1,474976	0,004051	-0,017941	-0,159969	1,494670	1,077284	1,474976
11:11:04,37	0,176016	3,433993	-0,085987	-0,157047	0,279998	0,029979	0,004051	-0,017941	-0,159969	0,086286	0,759279	1,474976	-0,565636	-2,771263	-1,216912	-15,299208	7,551969	14,383601	0,004051	-0,017941	-0,159969	1,494670	1,077284	1,474976	0,004051	-0,017941	-0,159969	1,494670	1,077284	1,474976
11:11:04,42	0,176016	3,433993	-0,085987	-0,157047	0,279998	0,029979	0,005337	-0,016491	-0,159194	0,195197	0,740533	1,508477	-0,563738	-2,768227	-1,215751	-15,239987	7,563290	14,354357	0,005337	-0,016491	-0,159194	1,489712	1,159514	1,508477	0,005337	-0,016491	-0,159194	1,489712	1,159514	1,508477
11:11:04,47	0,176016	3,433993	-0,085987	-0,157047	0,279998	0,029979	0,001759	-0,016616	-0,158033	0,149258	0,880974	1,479232	-0,563190	-2,769471	-1,216550	-15,251067	7,524978	14,324568	0,001759	-0,016616	-0,158033	1,453623	1,019065	1,479232	0,001759	-0,016616	-0,158033	1,453623	1,019065	1,479232
11:11:04,52	0,176016	3,433993	-0,085987	-0,157047	0,279998	0,029979	0,002563	-0,017713	-0,158832	0,130940	0,829623	1,449444	-0,567841	-2,773456	-1,215336	-15,240983	7,556164	14,366937	0,002563	-0,017713	-0,158832	1,521408	1,030802	1,449444	0,002563	-0,017713	-0,158832	1,521408	1,030802	1,449444
11:11:04,57	0,176016	3,433993	-0,085987	-0,157047	0,279998	0,029979	0,008339	-0,015677	-0,157618	0,204753	0,536114	1,491812	-0,563747	-2,775076	-1,219988	-15,237194	7,518172	14,364133	0,008339	-0,015677	-0,157618	1,435410	1,190735	1,491812	0,008339	-0,015677	-0,157618	1,435410	1,190735	1,491812
11:11:04,62	0,176016	3,433993	-0,085987	-0,157047	0,279998	0,029979	0,007695	-0,020032	-0,162270	0,009289	0,547343	1,489009	-0,564459	-2,769530	-1,215746	-15,285404	7,517422	14,382104	0,003248	-0,016643	-0,158028	1,516778	1,074916	1,506980	0,003248	-0,016643	-0,158028	1,516778	1,074916	1,506980
11:11:04,67	0,176016	3,433993	-0,085987	-0,157047	0,279998	0,029979	0,006240	-0,015723	-0,160751	0,253589	0,632246	1,478155	-0,566751	-2,771661	-1,218469	-15,255330	7,505274	14,353279	0,006240	-0,015723	-0,160751	1,487882	1,122088	1,478155	0,006240	-0,015723	-0,160751	1,487882	1,122088	1,478155
11:11:04,72	0,176016	3,433993	-0,085987	-0,157047	0,279998	0,029979	0,006835	-0,016732	-0,158821	0,205684	0,617032	1,462683	-0,566175	-2,772681	-1,216539	-15,271210	7,509210	14,337807	0,006835	-0,016732	-0,158821	1,519137	1,153574	1,462683	0,006835	-0,016732	-0,158821	1,519137	1,153574	1,462683
11:11:04,77	0,176016	3,433993	-0,085987	-0,157047	0,279998	0,029979	0,006835	-0,016732	-0,158821	0,205684	0,617032	1,462683	-0,561448	-2,770888	-1,216919	-15,269142	7,543117	14,349877	0,002918	-0,019930	-0,159201	1,573482	1,064940	1,474753	0,002918	-0,019930	-0,159201	1,573482	1,064940	1,474753
11:11:04,82	0,176016	3,433993	-0,085987	-0,157047	0,279998	0,029979	0,002918	-0,019930	-0,159201	0,008995	0,835871	1,474753	-0,564281	-2,771432	-1,219233	-15,209151	7,527063	14,339893	0,002918	-0,019930	-0,159201	1,573482	1,064940	1,474753	0,002918	-0,019930	-0,159201	1,573482	1,064940	1,474753
11:11:04,87	0,176016	3,433993	-0,085987	-0,157047	0,279998	0,029979	0,006847	-0,013365	-0,158412	0,359921	0,613184	1,496484	-0,569097	-2,771007	-1,216130	-15,257988	7,525628	14,371608	0,006847	-0,013365	-0,158412	1,409090	1,150641	1,496484	0,006847	-0,013365	-0,158412	1,409090	1,150641	1,496484
11:11:04,92	0,176016	3,433993	-0,085987	-0,157047	0,279998	0,029979	0,006847	-0,013365	-0,158412	0,359921	0,613184	1,496484	-0,567890	-2,769588	-1,217695	-15,240250	7,526671	14,353450	0,006847	-0,013365	-0,158412	1,409090	1,150641	1,496484	0,006847	-0,013365	-0,158412	1,409090	1,150641	1,496484
11:11:04,97	0,176016	3,433993	-0,085987	-0,157047	0,279998	0,029979	0,005014	-0,013701	-0,159977	0,332688	0,693650	1,478326	-0,563248	-2,773685	-1,217685	-15,270203	7,486321	14,352653	0,006241	-0,019769	-0,159967	1,618945	1,125514	1,477529	0,006241	-0,019769	-0,159967	1,618945	1,125514	1,477529
11:11:05,02	0,176016	3,433993	-0,085987	-0,157047	0,279998	0,029979	0,006241	-0,019769	-0,159967	0,067060	0,635609	1,477529	-0,566714	-2,766067	-1,216171	-15,246931	7,553634	14,334800	0,001377	-0,012958	-0,158453	1,368528	1,010118	1,459676	0,001377	-0,012958	-0,158453	1,368528	1,010118	1,459676
11:11:05,07	0,176016	3,433993	-0,085987	-0,157047	0,279998	0,029979	0,001377	-0,012958	-0,158453	0,351291	0,902042	1,459676	-0,569084	-2,765575	-1,216950	-15,244560	7,538213	14,339264	0,001377	-0,012958	-0,158453	1,368528	1,010118	1,459676	0,001377	-0,012958	-0,158453	1,368528	1,010118	1,459676
11:11:05,12	0,176016	3,433993	-0,085987	-0,157047	0,279998	0,029979	0,002136	-0,010660	-0,159232	0,482987	0,852816	1,464139	-0,567985	-2,769824	-1,219273	-15,269451	7,484469	14,338771	0,002136	-0,010660	-0,159232	1,319785	1,020466	1,464139	0,002136	-0,010660	-0,159232	1,319785	1,020466	1,464139
11:11:05,17	0,176016	3,433993	-0,085987	-0,157047	0,279998	0,029979	0,002376	-0,020457	-0,158410	-0,044985	0,806191	1,454205	-0,560720	-2,770681	-1,216128	-15,205721	7,537181	14,329329	0,002376	-0,020457	-0,158410	1,560882	0,992671	1,454205	0,002376	-0,020457	-0,158410	1,560882	0,992671	1,454205
11:11:05,22	0,176016	3,433993	-0,085987	-0,157047	0,279998	0,029979	0,002376	-0,020457	-0,158410	-0,044985	0,806191	1,454205	-0,564454	-2,768208	-1,217728	-15,279281	7,510728	14,334778	0,002100	-0,015987	-0,160010	1,502105	1,035860	1,459654	0,002100	-0,015987	-0,160010	1,502105	1,035860	1,459654
11:11:05,27	0,176016	3,433993	-0,085987	-0,157047	0,279998	0,029979	0,002100	-0,015987	-0,160010	0,247163	0,870974	1,459654	-0,566827	-2,770742	-1,216536	-15,302334	7,541002	14,373235	0,002100	-0,015987	-0,160010	1,502105	1,035860	1,459654	0,002100	-0,015987	-0,160010	1,502105	1,035860	1,459654
11:11:05,32	0,176016	3,433993	-0,085987	-0,157047	0,279998	0,029979	0,005482	-0,015198	-0,158818	0,273490	0,730255	1,498111	-0,566183	-2,769496	-1,217695	-15,279893	7,567440	14,374853	0,005482	-0,015198	-0,158818	1,466510	1,160561	1,498111	0,005482	-0,015198	-0,158818	1,466510	1,160561	1,498111
11:11:05,37	0,176016	3,433993	-0,085987	-0,157047	0,279998	0,029979	0,004080	-0,015133	-0,159977	0,242727	0,796906	1,499728	-0,563832	-2,768995	-1,218098	-15,271766	7,534088	14,350200	0,004080	-0,015133	-0,159977	1,430685	1,117213	1,499728	0,004080	-0,015133	-0,159977	1,430685	1,117213	1,499728
11:11:05,42	0,176016	3,433993	-0,085987	-0,157047	0,279998	0,029979	0,002471	-0,016918	-0,160380	0,174719	0,856871	1,475076	-0,563275	-2,769540	-1,221185	-15,262875	7,486018	14,369844	0,002665	-0,017674	-0,163467	1,560008	1,024250	1,494720	0,002665	-0,017674	-0,163467	1,560008	1,024250	1,494720
11:11:05,47	0,176016	3,433993	-0,085987	-0,157047	0,279998	0,029979	0,002665	-0,017674	-0,163467	0,172635	0,815065	1,494720	-0,564374	-2,770895	-1,217684	-15,246263	7,510905	14,358258	0,002665	-0,017674	-0,163467	1,560008	1,024250	1,494720	0,002665	-0,017674	-0,163467	1,560008	1,024250	1,494720
11:11:05,52	0,176016	3,433993	-0,085987	-0,157047	0,279998	0,029979	0,004388	-0,017399	-0,159965	0,157030	0,723536	1,483134	-0,561990	-2,768595	-1,214970	-15,247306	7,552173	14,358693	0,001204	-0,018313	-0,157252	1,511885	1,005133	1,483569	0,001204	-0,018313	-0,157252	1,511885	1,005133	1,483569
11:11:05,57	0,176016	3,433993	-0,085987	-0,157047	0,279998	0,029979	0,001204	-0,018313	-0,157252	0,074289	0,910623	1,483569	-0,562060	-2,768894	-1,216169	-15,294262	7,591068	14,341714	0,001498	-0,018402	-0,158451	1,504034	1,073032	1,466590	0,001498	-0,018402	-0,158451	1,504034	1,073032	1,466590
11:11:05,62	0,176016	3,433993	-0,085987	-0,157047	0,279998	0,029979	0,001498	-0,018402	-0,158451	0,059464	0,955457	1,466590	-0,563736	-2,772990	-1,218854	-15,238983	7,537498	14,335321	0,001498	-0,018402	-0,158451	1,504034	1,073032	1,466590	0,001498	-0,018402	-0,158451	1,504034	1,073032	1,466590
11:11:05,67	0,176016	3,433993	-0,085987	-0,157047	0,279998	0,029979	0,005883	-0,018999	-0,161136	0,047164	0,652754	1,460197	-0,560868	-2,768456	-1,218872	-15,263839	7,543521	14,346640	0,000523	-0,019216	-0,161154	1,551574	0,997072	1,471515	0,000523	-0,019216	-0,161154	1,551574	0,997072	1,471515
11:11:05,72	0,176016	3,433993	-0,085987	-0,157047	0,279998	0,029979	0,000523	-0,019216	-0,161154	0,043095	0,956038	1,471515	-0,566069	-2,768477	-1,218461	-15,212647	7,531624	14,354270	0,000523	-0,019216	-0,161154	1,551574	0,997072	1,471515	0,000523	-0,019216	-0,161154	1,551574	0,997072	1,471515
11:11:05,77	0,176016	3,433993	-0,085987	-0,157047	0,279998	0,029979	0,003141	-0,014722	-0,160743	0,261500	0,769581	1,479146	-0,562505	-2,773374	-1,215353	-15,211982	7,503101	14,317432	0,003141	-0,014722	-0,160743	1,417183	1,016188	1,479146	0,003141	-0,014722	-0,160743	1,417183	1,016188	1,479146
11:11:05,82	0,176016	3,433993	-0,085987	-0,157047	0,279998	0,029979	0,005600	-0,020258	-0,157635	-0,001974	0,626908	1,442308	-0,565036	-2,765556	-1,217710	-15,278884	7,552204	14,375146	9,526409E-5	-0,014156	-0,159992	1,417484	1,003116	1,500022	9,526409E-5	-0,014156	-0,159992	1,417484	1,003116	1,500022
11:11:05,87	0,176016	3,433993	-0,085987	-0,157047	0,279998	0,029979	9,526409E-5	-0,014156	-0,159992	0,306221	0,995638	1,500022	-0,562064	-2,765139	-1,219656	-15,260069	7,542125	14,357009	9,526409E-5	-0,014156	-0,159992	1,417484	1,003116	1,500022	9,526409E-5	-0,014156	-0,159992	1,417484	1,003116	1,500022
11:11:05,92	0,176016	3,433993	-0,085987	-0,157047	0,279998	0,029979	-0,001752	-0,016522	-0,161938	0,182521	1,070368	1,481885	-0,565001	-2,767986	-1,218112	-15,255513	7,500356	14,329528	0,002182	-0,015402	-0,160394	1,483701	1,012255	1,454404	0,002182	-0,015402	-0,160394	1,483701	1,012255	1,454404
11:11:05,97	0,176016	3,433993	-0,085987	-0,157047	0,279998	0,029979	0,002182	-0,015402	-0,160394	0,274683	0,840953	1,454404	-0,564386	-2,773588	-1,216130	-15,264133	7,514340	14,352360	0,002182	-0,015402	-0,160394	1,483701	1,012255	1,454404	0,002182	-0,015402	-0,160394	1,483701	1,012255	1,454404
11:11:06,02	0,176016	3,433993	-0,085987	-0,157047	0,279998	0,029979	0,006726	-0,018735	-0,158412	0,093542	0,619145	1,477236	-0,570095	-2,769503	-1,217236	-15,241040	7,521132	14,323561	0,006726	-0,018735	-0,158412	1,564237	1,147118	1,477236	0,006726	-0,018735	-0,158412	1,564237	1,147118	1,477236
11:11:06,07	0,176016	3,433993	-0,085987	-0,157047	0,279998	0,029979	0,006043	-0,011748	-0,159518	0,439421	0,638041	1,448437	-0,564984	-2,770343	-1,218463	-15,260962	7,536221	14,369361	0,006043	-0,011748	-0,159518	1,361662	1,112424	1,448437	0,006043	-0,011748	-0,159518	1,361662	1,112424	1,448437
11:11:06,12	0,176016	3,433993	-0,085987	-0,157047	0,279998	0,029979	0,004215	-0,016595	-0,160745	0,184302	0,757891	1,494237	-0,564373	-2,769349	-1,218084	-15,250717	7,536748	14,354760	0,004215	-0,016595	-0,160745	1,486984	1,088780	1,494237	0,004215	-0,016595	-0,160745	1,486984	1,088780	1,494237
11:11:06,17	0,176016	3,433993	-0,085987	-0,157047	0,279998	0,029979	0,003049	-0,016627	-0,160366	0,177040	0,809929	1,479636	-0,566596	-2,768614	-1,218825	-15,190830	7,560233	14,374453	0,003523	-0,014334	-0,161107	1,371215	1,021709	1,499329	0,003523	-0,014334	-0,161107	1,371215	1,021709	1,499329
11:11:06,22	0,176016	3,433993	-0,085987	-0,157047	0,279998	0,029979	0,003523	-0,014334	-0,161107	0,245997	0,745151	1,499329	-0,559716	-2,772174	-1,221161	-15,281195	7,557925	14,391926	0,003166	-0,022072	-0,163443	1,623462	1,089357	1,516801	0,003166	-0,022072	-0,163443	1,623462	1,089357	1,516801
11:11:06,27	0,176016	3,433993	-0,085987	-0,157047	0,279998	0,029979	0,003166	-0,022072	-0,163443	-0,109217	0,840811	1,516801	-0,561983	-2,771421	-1,218052	-15,231834	7,516584	14,368542	0,003166	-0,022072	-0,163443	1,623462	1,089357	1,516801	0,003166	-0,022072	-0,163443	1,623462	1,089357	1,516801
11:11:06,32	0,176016	3,433993	-0,085987	-0,157047	0,279998	0,029979	0,003648	-0,019733	-0,160334	0,023568	0,752325	1,493417	-0,559641	-2,768584	-1,220021	-15,230361	7,518740	14,346394	1,932700E-5	-0,020343	-0,162303	1,586146	0,942349	1,471270	1,932700E-5	-0,020343	-0,162303	1,586146	0,942349	1,471270
11:11:06,37	0,176016	3,433993	-0,085987	-0,157047	0,279998	0,029979	1,932700E-5	-0,020343	-0,162303	-0,010758	0,940832	1,471270	-0,566742	-2,768831	-1,214995	-15,265115	7,544114	14,343241	0,003784	-0,014316	-0,157277	1,421852	1,084911	1,468117	0,003784	-0,014316	-0,157277	1,421852	1,084911	1,468117
11:11:06,42	0,176016	3,433993	-0,085987	-0,157047	0,279998	0,029979	0,003784	-0,014316	-0,157277	0,298012	0,787829	1,468117	-0,569129	-2,771590	-1,218116	-15,277622	7,528782	14,324575	0,003784	-0,014316	-0,157277	1,421852	1,084911	1,468117	0,003784	-0,014316	-0,157277	1,421852	1,084911	1,468117
11:11:06,47	0,176016	3,433993	-0,085987	-0,157047	0,279998	0,029979	0,007368	-0,013629	-0,160398	0,353301	0,604675	1,449451	-0,567368	-2,773988	-1,216137	-15,282893	7,517857	14,356940	0,007368	-0,013629	-0,160398	1,423161	1,183027	1,449451	0,007368	-0,013629	-0,160398	1,423161	1,183027	1,449451
