# Supplementary material for: Characterization of interfragmentary motion associated with common osteosynthesis devices for rat fracture healing studies
Source: PLoS One. 2017 Apr 28;12(4):e0176735. doi: 10.1371/journal.pone.0176735 (PMC5409164; doi:10.1371/journal.pone.0176735)
Supplement: S1 Dataset — (ZIP) [file pone.0176735.s001.zip › S1_Dataset/RatExFix/Specimen01/FIX-EX_01U.xlsx.txt]

Tester: Sukopp Matthias
Projekt: 696
Zeit: 10.03.2015 11:10:05
Dateipfad: D:\Messungen\Fixator\Measurements\Fixator_20150310.txt
Kommentar: FIX-EX_01-U
VI Version: D:\LVProjekte\Fixator\HauptVI\Fixator_v0.12.vi
Virtueller Drehpunkt:	0	0	0
Sensor zu Hexapod (Mitte):	0	0	-26.5
Sensor zu Hexapod Trans (Mitte):	-0.5	-0.866025	0	-0.866025	0.5	0	0	0	1
Hexapod zu Labor (Mitte):	0.176052	3.434021	-0.085978
Hexapod zu Labor Trans (Mitte):	0.999988	-0.000537	0.004885	0.000523	0.999996	0.002744	-0.004887	-0.002741	0.999984
Labor zu CR (Mitte):	0	0	78.5
Labor zu CR Trans (Mitte):	1	0	0	0	1	0	0	0	1
Zentrum Sensormasse:	0	0	2
Sensormasse:	2.00E-01
--------------------------------------------------
Time	X	Y	Z	U	V	W	Exp_ Fx	Exp_ Fy	Exp_ Fz	Exp_ Mx	Exp_ My	Exp_ Mz
11:10:05,52	0.176052	3.434021	-0.085978	-0.157057	0.279992	0.029993	0.007053	-0.016296	-0.148282	0.141501	0.655942	1.522392
11:10:05,57	0.176052	3.434021	-0.085978	-0.157057	0.279992	0.029993	0.007053	-0.016296	-0.148282	0.141501	0.655942	1.522392
11:10:05,62	0.176052	3.434021	-0.085978	-0.157057	0.279992	0.029993	0.000476	-0.019261	-0.14948	-0.004578	0.99741	1.495491
11:10:05,67	0.176052	3.434021	-0.085978	-0.157057	0.279992	0.029993	0.006252	-0.018507	-0.149852	0.087053	0.65784	1.492258
11:10:05,72	0.176052	3.434021	-0.085978	-0.157057	0.279992	0.029993	0.002624	-0.01716	-0.149073	0.12276	0.833275	1.497753
11:10:05,77	0.176052	3.434021	-0.085978	-0.157057	0.279992	0.029993	0.001955	-0.018143	-0.148683	0.064822	0.871632	1.497977
11:10:05,82	0.176052	3.434021	-0.085978	-0.157057	0.279992	0.029993	0.000731	-0.019449	-0.148715	0.003005	0.94925	1.464653
11:10:05,87	0.176052	3.434021	-0.085978	-0.157057	0.279992	0.029993	0.000102	-0.014197	-0.152978	0.281452	1.014943	1.525827
11:10:05,92	0.176052	3.434021	-0.085978	-0.157057	0.279992	0.029993	0.00136	-0.021054	-0.149089	-0.044667	0.942316	1.498615
11:10:05,97	0.176052	3.434021	-0.085978	-0.157057	0.279992	0.029993	0.002217	-0.016764	-0.149885	0.192874	0.888261	1.488338
11:10:06,02	0.176052	3.434021	-0.085978	-0.157057	0.279992	0.029993	0.00127	-0.020353	-0.151007	-0.022688	0.933673	1.523969
11:10:06,07	0.176052	3.434021	-0.085978	-0.157057	0.279992	0.029993	0.004953	-0.017825	-0.146748	0.085476	0.732581	1.486767
11:10:06,12	0.176052	3.434021	-0.085978	-0.157057	0.279992	0.029993	0.004751	-0.017657	-0.151429	0.093979	0.76178	1.475583
11:10:06,17	0.176052	3.434021	-0.085978	-0.157057	0.279992	0.029993	0.008192	-0.018923	-0.150632	0.033945	0.611696	1.499268
11:10:06,22	0.176052	3.434021	-0.085978	-0.157057	0.279992	0.029993	0.002782	-0.019985	-0.151797	-0.050551	0.848952	1.486247
11:10:06,27	0.176052	3.434021	-0.085978	-0.157057	0.279992	0.029993	0.00434	-0.01601	-0.147154	0.189135	0.803971	1.497474
11:10:06,32	0.176052	3.434021	-0.085978	-0.157057	0.279992	0.029993	0.00593	-0.016928	-0.151819	0.14004	0.71887	1.485475
11:10:06,37	0.176052	3.434021	-0.085978	-0.157057	0.279992	0.029993	0.002588	-0.019782	-0.151403	0.015486	0.844898	1.503808
11:10:06,42	0.176052	3.434021	-0.085978	-0.157057	0.279992	0.029993	0.002456	-0.015613	-0.149107	0.196893	0.89991	1.489588
11:10:06,47	0.176052	3.434021	-0.085978	-0.157057	0.279992	0.029993	-0.001979	-0.016469	-0.149888	0.178567	1.077615	1.47948
11:10:06,52	0.176052	3.434021	-0.085978	-0.157057	0.279992	0.029993	0.006269	-0.014455	-0.145984	0.268223	0.682938	1.490909
11:10:06,57	0.176052	3.434021	-0.085978	-0.157057	0.279992	0.029993	0.002194	-0.020291	-0.14908	-0.064946	0.902954	1.494983
11:10:06,62	0.176052	3.434021	-0.085978	-0.157057	0.279992	0.029993	-8.27E-05	-0.01625	-0.148722	0.13277	1.027022	1.480835
11:10:06,67	0.176052	3.434021	-0.085978	-0.157057	0.279992	0.029993	0.003582	-0.016264	-0.151027	0.165977	0.83356	1.509684
11:10:06,72	0.176052	3.434021	-0.085978	-0.157057	0.279992	0.029993	0.004913	-0.019075	-0.151019	0.049085	0.741059	1.498673
11:10:06,77	0.176052	3.434021	-0.085978	-0.157057	0.279992	0.029993	0.005461	-0.013944	-0.149875	0.287392	0.744215	1.498905
11:10:06,82	0.176052	3.434021	-0.085978	-0.157057	0.279992	0.029993	-0.00185	-0.02136	-0.147541	-0.115774	1.101305	1.480055
11:10:06,87	0.176052	3.434021	-0.085978	-0.157057	0.279992	0.029993	-0.001141	-0.016958	-0.152626	0.12747	1.060824	1.458025
11:10:06,92	0.176052	3.434021	-0.085978	-0.157057	0.279992	0.029993	0.005125	-0.016435	-0.150624	0.202694	0.727591	1.521983
11:10:06,97	0.176052	3.434021	-0.085978	-0.157057	0.279992	0.029993	0.005125	-0.016435	-0.150624	0.202694	0.727591	1.521983
11:10:07,02	0.176052	3.434021	-0.085978	-0.157057	0.279992	0.029993	0.001959	-0.016003	-0.149885	0.18959	0.910419	1.484677
11:10:07,07	0.176052	3.434021	-0.085978	-0.157057	0.279992	0.029993	0.000244	-0.015037	-0.147947	0.229718	0.994975	1.483906
11:10:07,12	0.176052	3.434021	-0.085978	-0.157057	0.279992	0.029993	0.007436	-0.016474	-0.149481	0.183653	0.608079	1.477588
11:10:07,17	0.176052	3.434021	-0.085978	-0.157057	0.279992	0.029993	-0.00161	-0.016022	-0.148745	0.171748	1.089466	1.4559
11:10:07,22	0.176052	3.434021	-0.085978	-0.157057	0.279992	0.029993	0.000252	-0.017008	-0.15108	0.158959	1.00111	1.456335
11:10:07,27	0.176052	3.434021	-0.085978	-0.157057	0.279992	0.029993	0.001739	-0.01801	-0.150254	0.054539	0.904804	1.485369
11:10:07,32	0.176052	3.434021	-0.085978	-0.157057	0.279992	0.029993	0.002103	-0.018211	-0.149486	0.022658	0.920265	1.481334
11:10:07,37	0.176052	3.434021	-0.085978	-0.157057	0.279992	0.029993	0.008948	-0.018042	-0.149082	0.081021	0.552875	1.483044
11:10:07,42	0.176052	3.434021	-0.085978	-0.157057	0.279992	0.029993	0.004206	-0.021455	-0.149842	-0.092437	0.765009	1.493525
11:10:07,47	0.176052	3.434021	-0.085978	-0.157057	0.279992	0.029993	0.006979	-0.021026	-0.152176	-0.08321	0.63351	1.485239
11:10:07,52	0.176052	3.434021	-0.085978	-0.157057	0.279992	0.029993	0.004268	-0.01598	-0.148741	0.185013	0.810582	1.455047
11:10:07,57	0.176052	3.434021	-0.085978	-0.157057	0.279992	0.029993	0.004268	-0.01598	-0.148741	0.185013	0.810582	1.455047
11:10:07,62	0.176052	3.434021	-0.085978	-0.157057	0.279992	0.029993	0.00511	-0.019342	-0.149074	-0.037193	0.735215	1.479832
11:10:07,67	0.176052	3.434021	-0.085978	-0.157057	0.279992	0.029993	0.001065	-0.01899	-0.150227	-0.003295	0.936967	1.514726
11:10:07,72	0.176052	3.434021	-0.085978	-0.157057	0.279992	0.029993	0.003815	-0.019214	-0.148299	0.025079	0.77029	1.482413
11:10:07,77	0.176052	3.434021	-0.085978	-0.157057	0.279992	0.029993	0.00473	-0.016907	-0.152611	0.14115	0.782312	1.471703
11:10:07,82	0.176052	3.434021	-0.085978	-0.157057	0.279992	0.029993	0.00473	-0.016907	-0.152611	0.14115	0.782312	1.471703
11:10:07,87	0.176052	3.434021	-0.085978	-0.157057	0.279992	0.029993	0.001074	-0.016146	-0.151429	0.160688	0.985254	1.511247
11:10:07,92	0.176052	3.434021	-0.085978	-0.157057	0.279992	0.029993	0.001277	-0.018211	-0.14913	0.096511	0.994993	1.480418
11:10:07,97	0.176052	3.434021	-0.085978	-0.157057	0.279992	0.029993	0.004307	-0.02078	-0.148292	-0.043323	0.776435	1.502298
11:10:08,02	0.176052	3.434021	-0.085978	-0.157057	0.279992	0.029993	0.005983	-0.017813	-0.149087	0.06332	0.664172	1.459042
11:10:08,07	0.176052	3.434021	-0.085978	-0.157057	0.279992	0.029993	0.005008	-0.017107	-0.148318	0.14244	0.742919	1.482697
11:10:08,12	0.176052	3.434021	-0.085978	-0.157057	0.279992	0.029993	0.001211	-0.023018	-0.149095	-0.154839	0.95931	1.484675
11:10:08,17	0.176052	3.434021	-0.085978	-0.157057	0.279992	0.029993	0.001864	-0.016682	-0.148731	0.134596	0.914962	1.460255
11:10:08,23	0.176052	3.434021	-0.085978	-0.157057	0.279992	0.029993	7.40E-05	-0.020456	-0.1518	-0.050506	0.957765	1.480669
11:10:08,28	0.176052	3.434021	-0.085978	-0.157057	0.279992	0.029993	7.40E-05	-0.020456	-0.1518	-0.050506	0.957765	1.480669
11:10:08,33	0.176052	3.434021	-0.085978	-0.157057	0.279992	0.029993	0.000694	-0.016661	-0.151806	0.147056	0.957577	1.505272
11:10:08,38	0.176052	3.434021	-0.085978	-0.157057	0.279992	0.029993	0.003056	-0.019293	-0.151025	0.100558	0.799552	1.496723
11:10:08,43	0.176052	3.434021	-0.085978	-0.157057	0.279992	0.029993	0.000819	-0.07564	-0.138423	0.108228	0.867976	1.808964
11:10:08,48	0.176052	3.434021	-0.085978	-0.157057	0.279992	0.029993	0.002246	-0.020042	-0.13453	-0.41215	0.722244	1.514029
11:10:08,53	0.175981	3.4339	-0.085968	-0.107059	0.279984	0.030044	-0.008851	-0.013747	-0.143318	-0.679817	1.061634	1.485207
11:10:08,58	0.175981	3.4339	-0.085968	-0.107059	0.279984	0.030044	-0.008851	-0.013747	-0.143318	-0.679817	1.061634	1.485207
11:10:08,63	0.175981	3.4339	-0.085968	-0.107059	0.279984	0.030044	-0.002857	-0.013884	-0.144878	-0.681257	0.721679	1.440439
11:10:08,68	0.175981	3.4339	-0.085968	-0.107059	0.279984	0.030044	-0.006172	-0.008505	-0.143743	-0.397215	0.907924	1.445148
11:10:08,73	0.175981	3.4339	-0.085968	-0.107059	0.279984	0.030044	-0.004859	-0.010451	-0.144926	-0.438424	0.874933	1.445255
11:10:08,78	0.175981	3.4339	-0.085968	-0.107059	0.279984	0.030044	-0.004519	-0.012229	-0.142164	-0.596966	0.816697	1.448965
11:10:08,83	0.175981	3.4339	-0.085968	-0.107059	0.279984	0.030044	-0.005564	-0.01356	-0.145249	-0.620405	0.863125	1.488696
11:10:08,88	0.175981	3.4339	-0.085968	-0.107059	0.279984	0.030044	-0.003106	-0.014625	-0.14878	-0.462193	0.696742	1.474918
11:10:08,93	0.175981	3.4339	-0.085968	-0.107059	0.279984	0.030044	-0.013501	-0.081228	-0.114731	-0.752913	0.962137	1.814115
11:10:08,98	0.175981	3.4339	-0.085968	-0.107059	0.279984	0.030044	-0.022437	-0.020096	-0.117729	-0.951218	0.984624	1.539398
11:10:09,03	0.176097	3.433939	-0.085965	-0.057023	0.279992	0.030038	-0.00602	-0.007629	-0.125778	-1.066325	1.144926	1.475753
11:10:09,08	0.176097	3.433939	-0.085965	-0.057023	0.279992	0.030038	0.006048	-0.01555	-0.133025	-1.096736	1.139452	1.504426
11:10:09,13	0.176097	3.433939	-0.085965	-0.057023	0.279992	0.030038	0.016323	-0.013101	-0.134614	-0.956755	0.743229	1.506155
11:10:09,18	0.176097	3.433939	-0.085965	-0.057023	0.279992	0.030038	0.010655	-0.017866	-0.135389	-1.199101	1.087573	1.538389
11:10:09,23	0.176097	3.433939	-0.085965	-0.057023	0.279992	0.030038	0.015528	-0.019328	-0.136562	-1.246368	0.81712	1.503174
11:10:09,28	0.176097	3.433939	-0.085965	-0.057023	0.279992	0.030038	0.012419	-0.016832	-0.132285	-1.094226	0.957798	1.524248
11:10:09,33	0.176097	3.433939	-0.085965	-0.057023	0.279992	0.030038	0.01675	-0.01664	-0.132304	-1.124391	0.781796	1.496378
11:10:09,38	0.176097	3.433939	-0.085965	-0.057023	0.279992	0.030038	0.013619	-0.020198	-0.135414	-1.292849	0.956686	1.503984
11:10:09,43	0.176097	3.433939	-0.085965	-0.057023	0.279992	0.030038	0.016165	-0.01627	-0.134636	-1.095355	0.80953	1.502451
11:10:09,48	0.176097	3.433939	-0.085965	-0.057023	0.279992	0.030038	0.015296	-0.018394	-0.136984	-1.201208	0.899903	1.500404
11:10:09,53	0.176097	3.433939	-0.085965	-0.057023	0.279992	0.030038	0.010036	-0.016033	-0.134671	-1.094508	1.178656	1.505288
11:10:09,58	0.176097	3.433939	-0.085965	-0.057023	0.279992	0.030038	0.010036	-0.016033	-0.134671	-1.094508	1.178656	1.505288
11:10:09,63	0.176097	3.433939	-0.085965	-0.057023	0.279992	0.030038	0.015212	-0.018411	-0.13621	-1.224739	0.897358	1.485758
11:10:09,68	0.176097	3.433939	-0.085965	-0.057023	0.279992	0.030038	0.011371	-0.01534	-0.135843	-1.021835	1.12501	1.514916
11:10:09,73	0.176097	3.433939	-0.085965	-0.057023	0.279992	0.030038	0.012926	-0.015117	-0.135958	-1.023421	1.054045	1.529716
11:10:09,78	0.176097	3.433939	-0.085965	-0.057023	0.279992	0.030038	0.016169	-0.015437	-0.136235	-1.021229	0.86136	1.48458
11:10:09,83	0.176097	3.433939	-0.085965	-0.057023	0.279992	0.030038	0.01268	-0.017461	-0.136197	-1.167353	1.095929	1.555541
11:10:09,88	0.176097	3.433939	-0.085965	-0.057023	0.279992	0.030038	0.016842	-0.012471	-0.133883	-0.886234	0.819585	1.512117
11:10:09,93	0.176097	3.433939	-0.085965	-0.057023	0.279992	0.030038	0.014771	-0.01722	-0.133132	-1.110841	1.009387	1.514005
11:10:09,98	0.176097	3.433939	-0.085965	-0.057023	0.279992	0.030038	0.013727	-0.018014	-0.133118	-1.143196	1.029566	1.518075
11:10:10,03	0.176097	3.433939	-0.085965	-0.057023	0.279992	0.030038	0.015009	-0.014712	-0.13389	-0.9809	0.945784	1.522651
11:10:10,08	0.176097	3.433939	-0.085965	-0.057023	0.279992	0.030038	0.013161	-0.014982	-0.137809	-1.049229	1.105541	1.50404
11:10:10,13	0.176097	3.433939	-0.085965	-0.057023	0.279992	0.030038	0.017257	-0.012665	-0.135061	-0.900675	0.82932	1.508793
11:10:10,18	0.176097	3.433939	-0.085965	-0.057023	0.279992	0.030038	0.014103	-0.015502	-0.137007	-1.034763	1.024867	1.525887
11:10:10,23	0.176097	3.433939	-0.085965	-0.057023	0.279992	0.030038	0.010568	-0.011407	-0.135115	-0.845624	1.23469	1.497301
11:10:10,28	0.176097	3.433939	-0.085965	-0.057023	0.279992	0.030038	0.015898	-0.015068	-0.135493	-0.9912	0.98515	1.501184
11:10:10,33	0.176097	3.433939	-0.085965	-0.057023	0.279992	0.030038	0.015898	-0.015068	-0.135493	-0.9912	0.98515	1.501184
11:10:10,38	0.176097	3.433939	-0.085965	-0.057023	0.279992	0.030038	0.01434	-0.020504	-0.133873	-1.334706	1.017307	1.525326
11:10:10,43	0.176097	3.433939	-0.085965	-0.057023	0.279992	0.030038	0.013062	-0.017546	-0.134686	-1.109178	1.093733	1.5245
11:10:10,48	0.176097	3.433939	-0.085965	-0.057023	0.279992	0.030038	0.018741	-0.017487	-0.137019	-1.129138	0.804822	1.496303
11:10:10,53	0.176097	3.433939	-0.085965	-0.057023	0.279992	0.030038	0.018414	-0.01737	-0.133906	-1.118534	0.784274	1.483743
11:10:10,58	0.176097	3.433939	-0.085965	-0.057023	0.279992	0.030038	0.016859	-0.02052	-0.136207	-1.295855	0.88788	1.525348
11:10:10,63	0.176097	3.433939	-0.085965	-0.057023	0.279992	0.030038	0.015657	-0.018375	-0.135106	-1.182154	1.003363	1.482439
11:10:10,68	0.176097	3.433939	-0.085965	-0.057023	0.279992	0.030038	0.014002	-0.020186	-0.134688	-1.268535	1.04936	1.500884
11:10:10,73	0.176097	3.433939	-0.085965	-0.057023	0.279992	0.030038	0.018626	-0.018764	-0.138188	-1.195251	0.82016	1.492517
11:10:10,78	0.176097	3.433939	-0.085965	-0.057023	0.279992	0.030038	0.016689	-0.019688	-0.136992	-1.261559	0.931886	1.536568
11:10:10,83	0.176097	3.433939	-0.085965	-0.057023	0.279992	0.030038	0.013415	-0.014369	-0.137037	-0.980527	1.09658	1.512433
11:10:10,88	0.176097	3.433939	-0.085965	-0.057023	0.279992	0.030038	0.013381	-0.017053	-0.137027	-1.108041	1.098303	1.517209
11:10:10,93	0.176097	3.433939	-0.085965	-0.057023	0.279992	0.030038	0.021879	-0.016408	-0.137433	-1.020964	0.688306	1.495785
11:10:10,98	0.176097	3.433939	-0.085965	-0.057023	0.279992	0.030038	0.018875	-0.01282	-0.135083	-0.901867	0.801481	1.504873
11:10:11,03	0.176097	3.433939	-0.085965	-0.057023	0.279992	0.030038	0.018496	-0.013903	-0.13585	-0.919488	0.806371	1.518794
11:10:11,08	0.176097	3.433939	-0.085965	-0.057023	0.279992	0.030038	0.018336	-0.018583	-0.136254	-1.158731	0.817409	1.480641
11:10:11,14	0.176097	3.433939	-0.085965	-0.057023	0.279992	0.030038	0.011917	-0.017572	-0.135865	-1.166218	1.207094	1.523219
11:10:11,19	0.176097	3.433939	-0.085965	-0.057023	0.279992	0.030038	0.011917	-0.017572	-0.135865	-1.166218	1.207094	1.523219
11:10:11,24	0.176097	3.433939	-0.085965	-0.057023	0.279992	0.030038	0.01999	-0.012761	-0.135486	-0.898932	0.761609	1.490793
11:10:11,29	0.176097	3.433939	-0.085965	-0.057023	0.279992	0.030038	-8.60E-05	-0.079653	-0.105175	-1.138871	1.146825	1.881464
11:10:11,34	0.176097	3.433939	-0.085965	-0.057023	0.279992	0.030038	-8.60E-05	-0.079653	-0.105175	-1.138871	1.146825	1.881464
11:10:11,39	0.176097	3.433939	-0.085965	-0.057023	0.279992	0.030038	-0.012481	-0.026793	-0.089516	-1.603018	1.185753	1.545369
11:10:11,44	0.175955	3.433971	-0.085974	-0.007015	0.279988	0.030018	0.010568	-0.01382	-0.109518	-1.847142	0.918146	1.493821
11:10:11,49	0.175955	3.433971	-0.085974	-0.007015	0.279988	0.030018	0.018876	-0.019658	-0.114381	-1.650808	0.904386	1.543009
11:10:11,54	0.175955	3.433971	-0.085974	-0.007015	0.279988	0.030018	0.018137	-0.02	-0.113972	-1.701125	0.926544	1.552966
11:10:11,59	0.175955	3.433971	-0.085974	-0.007015	0.279988	0.030018	0.018137	-0.02	-0.113972	-1.701125	0.926544	1.552966
11:10:11,64	0.175955	3.433971	-0.085974	-0.007015	0.279988	0.030018	0.019794	-0.018249	-0.11673	-1.623431	0.851095	1.506273
11:10:11,69	0.175955	3.433971	-0.085974	-0.007015	0.279988	0.030018	0.014616	-0.017895	-0.116339	-1.583679	1.122808	1.540616
11:10:11,74	0.175955	3.433971	-0.085974	-0.007015	0.279988	0.030018	0.014616	-0.017895	-0.116339	-1.583679	1.122808	1.540616
11:10:11,79	0.175955	3.433971	-0.085974	-0.007015	0.279988	0.030018	0.009237	-0.02389	-0.110128	-1.575883	1.285538	1.557379
11:10:11,84	0.175955	3.433971	-0.085974	-0.007015	0.279988	0.030018	-0.02103	-0.082223	-0.093868	-1.756351	1.346074	1.897113
11:10:11,89	0.175955	3.433971	-0.085974	-0.007015	0.279988	0.030018	0.017234	-0.021708	-0.07975	-1.929811	1.113108	1.602091
11:10:11,94	0.175995	3.433994	-0.085969	0.043013	0.279988	0.029998	-0.002655	-0.010359	-0.089775	-2.304932	1.100415	1.510437
11:10:11,99	0.175995	3.433994	-0.085969	0.043013	0.279988	0.029998	0.005039	-0.018726	-0.09506	-2.380472	1.19797	1.507214
11:10:12,04	0.175995	3.433994	-0.085969	0.043013	0.279988	0.029998	0.006897	-0.018337	-0.096622	-2.327843	1.12281	1.512383
11:10:12,09	0.175995	3.433994	-0.085969	0.043013	0.279988	0.029998	0.001212	-0.017848	-0.093518	-2.310607	1.376068	1.505964
11:10:12,14	0.175995	3.433994	-0.085969	0.043013	0.279988	0.029998	0.005576	-0.019679	-0.091548	-2.431248	1.201963	1.534928
11:10:12,19	0.175995	3.433994	-0.085969	0.043013	0.279988	0.029998	0.008421	-0.017913	-0.092716	-2.29146	1.007923	1.518125
11:10:12,24	0.175995	3.433994	-0.085969	0.043013	0.279988	0.029998	0.004606	-0.014336	-0.095868	-2.143448	1.23451	1.49793
11:10:12,29	0.175995	3.433994	-0.085969	0.043013	0.279988	0.029998	0.006019	-0.015022	-0.09623	-2.125048	1.170708	1.545369
11:10:12,34	0.175995	3.433994	-0.085969	0.043013	0.279988	0.029998	0.009785	-0.016633	-0.095447	-2.25828	0.98575	1.521367
11:10:12,39	0.175995	3.433994	-0.085969	0.043013	0.279988	0.029998	0.004908	-0.013737	-0.094321	-2.069797	1.226511	1.505799
11:10:12,44	0.175995	3.433994	-0.085969	0.043013	0.279988	0.029998	0.005475	-0.017448	-0.093506	-2.24615	1.193327	1.53891
11:10:12,49	0.175995	3.433994	-0.085969	0.043013	0.279988	0.029998	0.004096	-0.016107	-0.094677	-2.227828	1.239255	1.516111
11:10:12,54	0.175995	3.433994	-0.085969	0.043013	0.279988	0.029998	0.004096	-0.016107	-0.094677	-2.227828	1.239255	1.516111
11:10:12,59	0.175995	3.433994	-0.085969	0.043013	0.279988	0.029998	0.008376	-0.014362	-0.094301	-2.09951	1.062031	1.524802
11:10:12,64	0.175995	3.433994	-0.085969	0.043013	0.279988	0.029998	0.008077	-0.018377	-0.096648	-2.335565	1.056918	1.468557
11:10:12,69	0.175995	3.433994	-0.085969	0.043013	0.279988	0.029998	0.005816	-0.017764	-0.097007	-2.300872	1.147914	1.507251
11:10:12,74	0.175995	3.433994	-0.085969	0.043013	0.279988	0.029998	0.00874	-0.017932	-0.098163	-2.274384	1.048393	1.546612
11:10:12,79	0.175995	3.433994	-0.085969	0.043013	0.279988	0.029998	0.006095	-0.017842	-0.092349	-2.270758	1.154064	1.518639
11:10:12,84	0.175995	3.433994	-0.085969	0.043013	0.279988	0.029998	0.006971	-0.018959	-0.094681	-2.334528	1.151871	1.530854
11:10:12,89	0.175995	3.433994	-0.085969	0.043013	0.279988	0.029998	0.002146	-0.019	-0.095837	-2.370465	1.361336	1.53233
11:10:12,94	0.175995	3.433994	-0.085969	0.043013	0.279988	0.029998	0.005969	-0.015598	-0.094675	-2.146477	1.209	1.564553
11:10:12,99	0.175995	3.433994	-0.085969	0.043013	0.279988	0.029998	0.007904	-0.017617	-0.092337	-2.271832	1.029065	1.508054
11:10:13,04	0.175995	3.433994	-0.085969	0.043013	0.279988	0.029998	0.003766	-0.018631	-0.096588	-2.375626	1.271587	1.552204
11:10:13,09	0.175995	3.433994	-0.085969	0.043013	0.279988	0.029998	0.007915	-0.014034	-0.093532	-2.061195	1.096874	1.529044
11:10:13,14	0.175995	3.433994	-0.085969	0.043013	0.279988	0.029998	0.005363	-0.012594	-0.096287	-2.015118	1.230979	1.493084
11:10:13,19	0.175995	3.433994	-0.085969	0.043013	0.279988	0.029998	0.004135	-0.018755	-0.09468	-2.330773	1.257024	1.520858
11:10:13,24	0.175995	3.433994	-0.085969	0.043013	0.279988	0.029998	0.007285	-0.015727	-0.094332	-2.14731	1.123483	1.490836
11:10:13,29	0.175995	3.433994	-0.085969	0.043013	0.279988	0.029998	0.006578	-0.013411	-0.093928	-2.077137	1.134266	1.4959
11:10:13,34	0.175995	3.433994	-0.085969	0.043013	0.279988	0.029998	0.006578	-0.013411	-0.093928	-2.077137	1.134266	1.4959
11:10:13,39	0.175995	3.433994	-0.085969	0.043013	0.279988	0.029998	0.002758	-0.017984	-0.093901	-2.322215	1.345293	1.531439
11:10:13,44	0.175995	3.433994	-0.085969	0.043013	0.279988	0.029998	0.006845	-0.016802	-0.095108	-2.175866	1.131258	1.490489
11:10:13,49	0.175995	3.433994	-0.085969	0.043013	0.279988	0.029998	0.007811	-0.015476	-0.092743	-2.169763	1.066051	1.50917
11:10:13,54	0.175995	3.433994	-0.085969	0.043013	0.279988	0.029998	0.004057	-0.014092	-0.095804	-2.143543	1.221619	1.560233
11:10:13,59	0.175995	3.433994	-0.085969	0.043013	0.279988	0.029998	0.008911	-0.017392	-0.093902	-2.249142	1.033552	1.524477
11:10:13,64	0.175995	3.433994	-0.085969	0.043013	0.279988	0.029998	0.008911	-0.017392	-0.093902	-2.249142	1.033552	1.524477
11:10:13,69	0.175995	3.433994	-0.085969	0.043013	0.279988	0.029998	0.009988	-0.01665	-0.095085	-2.219383	0.992193	1.506094
11:10:13,75	0.175995	3.433994	-0.085969	0.043013	0.279988	0.029998	0.005955	-0.015635	-0.096619	-2.154022	1.186857	1.550763
11:10:13,80	0.175995	3.433994	-0.085969	0.043013	0.279988	0.029998	0.006826	-0.018921	-0.093509	-2.344205	1.148967	1.531383
11:10:13,85	0.175995	3.433994	-0.085969	0.043013	0.279988	0.029998	0.007722	-0.018136	-0.095836	-2.296035	1.057407	1.515515
11:10:13,90	0.175995	3.433994	-0.085969	0.043013	0.279988	0.029998	0.006956	-0.020786	-0.096261	-2.319556	1.145683	1.519607
11:10:13,95	0.175995	3.433994	-0.085969	0.043013	0.279988	0.029998	0.020492	-0.072097	-0.07764	-2.082075	1.187146	1.936964
11:10:14,00	0.175995	3.433994	-0.085969	0.043013	0.279988	0.029998	0.002245	-0.025254	-0.061209	-2.691818	1.408598	1.575915
11:10:14,05	0.175934	3.43392	-0.085974	0.093012	0.279976	0.029992	0.022318	-0.008516	-0.085562	-2.929714	1.494976	1.502702
11:10:14,10	0.175934	3.43392	-0.085974	0.093012	0.279976	0.029992	0.034415	-0.017649	-0.090883	-2.927527	1.481163	1.527957
11:10:14,15	0.175934	3.43392	-0.085974	0.093012	0.279976	0.029992	0.038953	-0.012056	-0.086221	-2.616961	1.265404	1.548006
11:10:14,20	0.175934	3.43392	-0.085974	0.093012	0.279976	0.029992	0.035831	-0.015682	-0.091683	-2.794522	1.410473	1.512834
11:10:14,25	0.175934	3.43392	-0.085974	0.093012	0.279976	0.029992	0.045317	-0.013035	-0.090495	-2.663581	0.930896	1.520056
11:10:14,30	0.175934	3.43392	-0.085974	0.093012	0.279976	0.029992	0.039283	-0.015718	-0.088535	-2.82488	1.23051	1.539883
11:10:14,35	0.175934	3.43392	-0.085974	0.093012	0.279976	0.029992	0.037646	-0.013415	-0.088564	-2.704179	1.307922	1.51564
11:10:14,40	0.175934	3.43392	-0.085974	0.093012	0.279976	0.029992	0.041464	-0.019154	-0.087011	-2.722536	1.12284	1.561609
11:10:14,45	0.175934	3.43392	-0.085974	0.093012	0.279976	0.029992	0.03566	-0.075877	-0.060851	-2.714645	1.539754	1.91846
11:10:14,50	0.175934	3.43392	-0.085974	0.093012	0.279976	0.029992	0.034938	-0.019302	-0.050052	-2.985197	1.533949	1.59169
11:10:14,55	0.176069	3.433983	-0.085976	0.143012	0.279991	0.030029	0.032853	-0.008514	-0.054127	-3.182352	1.338298	1.52584
11:10:14,60	0.176069	3.433983	-0.085976	0.143012	0.279991	0.030029	0.040886	-0.01629	-0.067553	-3.156288	1.370762	1.548894
11:10:14,65	0.176069	3.433983	-0.085976	0.143012	0.279991	0.030029	0.043032	-0.02155	-0.070652	-3.405864	1.27578	1.545743
11:10:14,70	0.176069	3.433983	-0.085976	0.143012	0.279991	0.030029	0.039504	-0.018853	-0.071397	-3.283285	1.439956	1.599967
11:10:14,75	0.176069	3.433983	-0.085976	0.143012	0.279991	0.030029	0.039535	-0.016991	-0.068694	-3.229378	1.405724	1.554725
11:10:14,80	0.176069	3.433983	-0.085976	0.143012	0.279991	0.030029	0.043824	-0.019483	-0.067911	-3.331292	1.166274	1.533101
11:10:14,85	0.176069	3.433983	-0.085976	0.143012	0.279991	0.030029	0.037982	-0.01455	-0.069131	-3.056322	1.531223	1.545523
11:10:14,90	0.176069	3.433983	-0.085976	0.143012	0.279991	0.030029	0.037054	-0.015465	-0.066	-3.100472	1.529557	1.54741
11:10:14,95	0.176069	3.433983	-0.085976	0.143012	0.279991	0.030029	0.039532	-0.020374	-0.067149	-3.390118	1.412412	1.534481
11:10:15,00	0.176069	3.433983	-0.085976	0.143012	0.279991	0.030029	0.040716	-0.017667	-0.06751	-3.261536	1.349742	1.573251
11:10:15,05	0.176069	3.433983	-0.085976	0.143012	0.279991	0.030029	0.038451	-0.012929	-0.069503	-3.019244	1.473161	1.54091
11:10:15,10	0.176069	3.433983	-0.085976	0.143012	0.279991	0.030029	0.037333	-0.012179	-0.071057	-2.954973	1.549019	1.566135
11:10:15,15	0.176069	3.433983	-0.085976	0.143012	0.279991	0.030029	0.037333	-0.012179	-0.071057	-2.954973	1.549019	1.566135
11:10:15,20	0.176069	3.433983	-0.085976	0.143012	0.279991	0.030029	0.041632	-0.015409	-0.069446	-3.103539	1.283216	1.592054
11:10:15,25	0.176069	3.433983	-0.085976	0.143012	0.279991	0.030029	0.035615	-0.017962	-0.067148	-3.229821	1.637281	1.583331
11:10:15,30	0.176069	3.433983	-0.085976	0.143012	0.279991	0.030029	0.037795	-0.021371	-0.070635	-3.420336	1.485162	1.55066
11:10:15,35	0.176069	3.433983	-0.085976	0.143012	0.279991	0.030029	0.041161	-0.017766	-0.066366	-3.192736	1.338095	1.571081
11:10:15,40	0.176069	3.433983	-0.085976	0.143012	0.279991	0.030029	0.036726	-0.01941	-0.065219	-3.332995	1.558487	1.533683
11:10:15,45	0.176069	3.433983	-0.085976	0.143012	0.279991	0.030029	0.04257	-0.019273	-0.066354	-3.242167	1.232009	1.564569
11:10:15,50	0.176069	3.433983	-0.085976	0.143012	0.279991	0.030029	0.042996	-0.016806	-0.06676	-3.141689	1.234591	1.556092
11:10:15,55	0.176069	3.433983	-0.085976	0.143012	0.279991	0.030029	0.035559	-0.013204	-0.06794	-3.015013	1.646304	1.57951
11:10:15,60	0.176069	3.433983	-0.085976	0.143012	0.279991	0.030029	0.041782	-0.022632	-0.070613	-3.456549	1.269071	1.561115
11:10:15,65	0.176069	3.433983	-0.085976	0.143012	0.279991	0.030029	0.043576	-0.017759	-0.071458	-3.164099	1.207007	1.514742
11:10:15,70	0.176069	3.433983	-0.085976	0.143012	0.279991	0.030029	0.04113	-0.017834	-0.069877	-3.207516	1.300374	1.528898
11:10:15,75	0.176069	3.433983	-0.085976	0.143012	0.279991	0.030029	0.037439	-0.01707	-0.066777	-3.199224	1.51795	1.538787
11:10:15,80	0.176069	3.433983	-0.085976	0.143012	0.279991	0.030029	0.04149	-0.016695	-0.066368	-3.18709	1.322592	1.557567
11:10:15,85	0.176069	3.433983	-0.085976	0.143012	0.279991	0.030029	0.041494	-0.020806	-0.068299	-3.382618	1.289939	1.543295
11:10:15,90	0.176069	3.433983	-0.085976	0.143012	0.279991	0.030029	0.040021	-0.015038	-0.067586	-3.051621	1.411438	1.523779
11:10:15,95	0.176069	3.433983	-0.085976	0.143012	0.279991	0.030029	0.043539	-0.018541	-0.06869	-3.235629	1.176357	1.546927
11:10:16,00	0.176069	3.433983	-0.085976	0.143012	0.279991	0.030029	0.037006	-0.01268	-0.067586	-2.9622	1.554491	1.529502
11:10:16,05	0.176069	3.433983	-0.085976	0.143012	0.279991	0.030029	0.038659	-0.015607	-0.068715	-3.095368	1.486121	1.573669
11:10:16,10	0.176069	3.433983	-0.085976	0.143012	0.279991	0.030029	0.03951	-0.018182	-0.067531	-3.201315	1.396794	1.566361
11:10:16,15	0.176069	3.433983	-0.085976	0.143012	0.279991	0.030029	0.041552	-0.019445	-0.067893	-3.306575	1.293685	1.576899
11:10:16,20	0.176069	3.433983	-0.085976	0.143012	0.279991	0.030029	0.042829	-0.020171	-0.066757	-3.329874	1.232958	1.537041
11:10:16,25	0.176069	3.433983	-0.085976	0.143012	0.279991	0.030029	0.04463	-0.01919	-0.068692	-3.277791	1.124642	1.537368
11:10:16,30	0.176069	3.433983	-0.085976	0.143012	0.279991	0.030029	0.037745	-0.017959	-0.067149	-3.275164	1.516756	1.554588
11:10:16,36	0.176069	3.433983	-0.085976	0.143012	0.279991	0.030029	0.032798	-0.01573	-0.066401	-3.129704	1.754363	1.544181
11:10:16,41	0.176069	3.433983	-0.085976	0.143012	0.279991	0.030029	0.036598	-0.021327	-0.066752	-3.423754	1.577807	1.563973
11:10:16,46	0.176069	3.433983	-0.085976	0.143012	0.279991	0.030029	0.036598	-0.021327	-0.066752	-3.423754	1.577807	1.563973
11:10:16,51	0.176069	3.433983	-0.085976	0.143012	0.279991	0.030029	0.024561	-0.07974	-0.033394	-3.242951	1.701912	1.954786
11:10:16,56	0.176069	3.433983	-0.085976	0.143012	0.279991	0.030029	0.032973	-0.023507	-0.03192	-3.495015	1.282435	1.637307
11:10:16,61	0.176069	3.433983	-0.085976	0.143012	0.279991	0.030029	0.021877	-0.01686	-0.039156	-3.932297	1.658361	1.569064
11:10:16,66	0.175909	3.434011	-0.085971	0.192995	0.279999	0.029995	0.021877	-0.01686	-0.039156	-3.932297	1.658361	1.569064
11:10:16,71	0.175909	3.434011	-0.085971	0.192995	0.279999	0.029995	0.041392	-0.020519	-0.048474	-3.690648	1.462144	1.537845
11:10:16,76	0.175909	3.434011	-0.085971	0.192995	0.279999	0.029995	0.039888	-0.020294	-0.045752	-3.713313	1.598899	1.567802
11:10:16,81	0.175909	3.434011	-0.085971	0.192995	0.279999	0.029995	0.047145	-0.019633	-0.046509	-3.636785	1.241464	1.590422
11:10:16,86	0.175909	3.434011	-0.085971	0.192995	0.279999	0.029995	0.039955	-0.017515	-0.049649	-3.546977	1.608656	1.579476
11:10:16,91	0.175909	3.434011	-0.085971	0.192995	0.279999	0.029995	0.040648	-0.023506	-0.049593	-3.849483	1.48798	1.582277
11:10:16,96	0.175909	3.434011	-0.085971	0.192995	0.279999	0.029995	0.039916	-0.023675	-0.048829	-3.856927	1.574984	1.592862
11:10:17,01	0.175909	3.434011	-0.085971	0.192995	0.279999	0.029995	0.044526	-0.024331	-0.049296	-3.588291	1.377825	1.581577
11:10:17,06	0.175909	3.434011	-0.085971	0.192995	0.279999	0.029995	0.049992	-0.085928	-0.0236	-4.0338	1.646417	1.942394
11:10:17,11	0.175909	3.434011	-0.085971	0.192995	0.279999	0.029995	0.032057	-0.025933	-0.016411	-3.902577	1.568395	1.621167
11:10:17,16	0.176033	3.43399	-0.085988	0.243025	0.279985	0.02999	0.05617	-0.016826	-0.038143	-4.291665	1.674621	1.560782
11:10:17,21	0.176033	3.43399	-0.085988	0.243025	0.279985	0.02999	0.065627	-0.024046	-0.043412	-4.228249	1.658845	1.588667
11:10:17,26	0.176033	3.43399	-0.085988	0.243025	0.279985	0.02999	0.062466	-0.025871	-0.045682	-4.383389	1.730961	1.609309
11:10:17,31	0.176033	3.43399	-0.085988	0.243025	0.279985	0.02999	0.066217	-0.022416	-0.046852	-4.156705	1.582129	1.642958
11:10:17,36	0.176033	3.43399	-0.085988	0.243025	0.279985	0.02999	0.062508	-0.026374	-0.044172	-4.367031	1.803858	1.599638
11:10:17,41	0.176033	3.43399	-0.085988	0.243025	0.279985	0.02999	0.062183	-0.024742	-0.045357	-4.244231	1.819019	1.594559
11:10:17,46	0.176033	3.43399	-0.085988	0.243025	0.279985	0.02999	0.063764	-0.026334	-0.045336	-4.336654	1.753993	1.614355
11:10:17,51	0.176033	3.43399	-0.085988	0.243025	0.279985	0.02999	0.064834	-0.022246	-0.044589	-4.165044	1.716112	1.585659
11:10:17,56	0.176033	3.43399	-0.085988	0.243025	0.279985	0.02999	0.064834	-0.022246	-0.044589	-4.165044	1.716112	1.585659
11:10:17,61	0.176033	3.43399	-0.085988	0.243025	0.279985	0.02999	0.063037	-0.028768	-0.043007	-4.497899	1.769053	1.579578
11:10:17,66	0.176033	3.43399	-0.085988	0.243025	0.279985	0.02999	0.063939	-0.023035	-0.042636	-4.168813	1.751919	1.602993
11:10:17,71	0.176033	3.43399	-0.085988	0.243025	0.279985	0.02999	0.064061	-0.025156	-0.040309	-4.264167	1.736333	1.586607
11:10:17,76	0.176033	3.43399	-0.085988	0.243025	0.279985	0.02999	0.064061	-0.025156	-0.040309	-4.264167	1.736333	1.586607
11:10:17,81	0.176033	3.43399	-0.085988	0.243025	0.279985	0.02999	0.068695	-0.023933	-0.04222	-4.240674	1.444755	1.576639
11:10:17,86	0.176033	3.43399	-0.085988	0.243025	0.279985	0.02999	0.063767	-0.027175	-0.043748	-4.411195	1.701791	1.617696
11:10:17,91	0.176033	3.43399	-0.085988	0.243025	0.279985	0.02999	0.063822	-0.027797	-0.046085	-4.412209	1.708956	1.623539
11:10:17,96	0.176033	3.43399	-0.085988	0.243025	0.279985	0.02999	0.064513	-0.020716	-0.044179	-4.070132	1.698594	1.608389
11:10:18,01	0.176033	3.43399	-0.085988	0.243025	0.279985	0.02999	0.063002	-0.021853	-0.043026	-4.096051	1.760333	1.592393
11:10:18,06	0.176033	3.43399	-0.085988	0.243025	0.279985	0.02999	0.066646	-0.021826	-0.04381	-4.060768	1.593873	1.591892
11:10:18,11	0.176033	3.43399	-0.085988	0.243025	0.279985	0.02999	0.068124	-0.024209	-0.042989	-4.236593	1.48822	1.601401
11:10:18,16	0.176033	3.43399	-0.085988	0.243025	0.279985	0.02999	0.067539	-0.024548	-0.042618	-4.252651	1.522423	1.582006
11:10:18,21	0.176033	3.43399	-0.085988	0.243025	0.279985	0.02999	0.066408	-0.024492	-0.046502	-4.221403	1.579377	1.598456
11:10:18,26	0.176033	3.43399	-0.085988	0.243025	0.279985	0.02999	0.063706	-0.025592	-0.045713	-4.301247	1.769837	1.639157
11:10:18,31	0.176033	3.43399	-0.085988	0.243025	0.279985	0.02999	0.068946	-0.020552	-0.042998	-4.028958	1.448933	1.610336
11:10:18,36	0.176033	3.43399	-0.085988	0.243025	0.279985	0.02999	0.066532	-0.021112	-0.044201	-4.043737	1.60258	1.58778
11:10:18,41	0.176033	3.43399	-0.085988	0.243025	0.279985	0.02999	0.064692	-0.025608	-0.042997	-4.291684	1.651014	1.596615
11:10:18,46	0.176033	3.43399	-0.085988	0.243025	0.279985	0.02999	0.06636	-0.023101	-0.043425	-4.166503	1.614144	1.573462
11:10:18,51	0.176033	3.43399	-0.085988	0.243025	0.279985	0.02999	0.067123	-0.022267	-0.042631	-4.12749	1.532171	1.571796
11:10:18,56	0.176033	3.43399	-0.085988	0.243025	0.279985	0.02999	0.062796	-0.02239	-0.045369	-4.132538	1.789809	1.584873
11:10:18,61	0.176033	3.43399	-0.085988	0.243025	0.279985	0.02999	0.068288	-0.018752	-0.04381	-3.937377	1.515901	1.592317
11:10:18,66	0.176033	3.43399	-0.085988	0.243025	0.279985	0.02999	0.062832	-0.025276	-0.043387	-4.298595	1.732833	1.587711
11:10:18,71	0.176033	3.43399	-0.085988	0.243025	0.279985	0.02999	0.065164	-0.023927	-0.043004	-4.240246	1.61882	1.577633
11:10:18,77	0.176033	3.43399	-0.085988	0.243025	0.279985	0.02999	0.067306	-0.023743	-0.042624	-4.180966	1.49412	1.565781
11:10:18,82	0.176033	3.43399	-0.085988	0.243025	0.279985	0.02999	0.063236	-0.024743	-0.044168	-4.27268	1.759376	1.608667
11:10:18,87	0.176033	3.43399	-0.085988	0.243025	0.279985	0.02999	0.064404	-0.024115	-0.044162	-4.254405	1.684424	1.603489
11:10:18,92	0.176033	3.43399	-0.085988	0.243025	0.279985	0.02999	0.069743	-0.030237	-0.044948	-4.403667	1.447142	1.615002
11:10:18,97	0.176033	3.43399	-0.085988	0.243025	0.279985	0.02999	0.040403	-0.08638	-0.016407	-4.398027	1.808955	1.958818
11:10:19,02	0.176033	3.43399	-0.085988	0.243025	0.279985	0.02999	0.02446	-0.015678	-0.013168	-4.58489	2.014601	1.537363
11:10:19,07	0.175992	3.433975	-0.085972	0.293009	0.279981	0.030014	0.02446	-0.015678	-0.013168	-4.58489	2.014601	1.537363
11:10:19,12	0.175992	3.433975	-0.085972	0.293009	0.279981	0.030014	0.041761	-0.025132	-0.018818	-4.609442	1.728048	1.615195
11:10:19,17	0.175992	3.433975	-0.085972	0.293009	0.279981	0.030014	0.045149	-0.026343	-0.025809	-4.649656	1.557695	1.613597
11:10:19,22	0.175992	3.433975	-0.085972	0.293009	0.279981	0.030014	0.041574	-0.026974	-0.021959	-4.69069	1.77291	1.588761
11:10:19,27	0.175992	3.433975	-0.085972	0.293009	0.279981	0.030014	0.039661	-0.025942	-0.023108	-4.669945	1.853986	1.604615
11:10:19,32	0.175992	3.433975	-0.085972	0.293009	0.279981	0.030014	0.044982	-0.028369	-0.022698	-4.785639	1.569012	1.598116
11:10:19,37	0.175992	3.433975	-0.085972	0.293009	0.279981	0.030014	0.041688	-0.022903	-0.022346	-4.474538	1.780363	1.617968
11:10:19,42	0.175992	3.433975	-0.085972	0.293009	0.279981	0.030014	0.042362	-0.032115	-0.024625	-4.834099	1.631023	1.619202
11:10:19,47	0.175992	3.433975	-0.085972	0.293009	0.279981	0.030014	0.033669	-0.094442	0.001769	-4.827633	1.577219	2.027607
11:10:19,52	0.175992	3.433975	-0.085972	0.293009	0.279981	0.030014	0.026687	-0.037819	0.008711	-4.984999	1.645962	1.666699
11:10:19,57	0.175981	3.43405	-0.08596	0.342994	0.279993	0.030009	0.018776	-0.026619	-0.021483	-5.192247	1.955967	1.623725
11:10:19,62	0.175981	3.43405	-0.08596	0.342994	0.279993	0.030009	0.036032	-0.038589	-0.022574	-5.374435	1.83795	1.631053
11:10:19,67	0.175981	3.43405	-0.08596	0.342994	0.279993	0.030009	0.041952	-0.035136	-0.0253	-5.181952	1.560153	1.63648
11:10:19,72	0.175981	3.43405	-0.08596	0.342994	0.279993	0.030009	0.037606	-0.035439	-0.027626	-5.235859	1.756794	1.634137
11:10:19,77	0.175981	3.43405	-0.08596	0.342994	0.279993	0.030009	0.037606	-0.035439	-0.027626	-5.235859	1.756794	1.634137
11:10:19,82	0.175981	3.43405	-0.08596	0.342994	0.279993	0.030009	0.037172	-0.038516	-0.02685	-5.353751	1.780604	1.633071
11:10:19,87	0.175981	3.43405	-0.08596	0.342994	0.279993	0.030009	0.035994	-0.032996	-0.028446	-5.074051	1.878614	1.62527
11:10:19,92	0.175981	3.43405	-0.08596	0.342994	0.279993	0.030009	0.038217	-0.035673	-0.028801	-5.218323	1.757128	1.644557
11:10:19,97	0.175981	3.43405	-0.08596	0.342994	0.279993	0.030009	0.035462	-0.033419	-0.025336	-5.105711	1.897317	1.618674
11:10:20,02	0.175981	3.43405	-0.08596	0.342994	0.279993	0.030009	0.036253	-0.031801	-0.025699	-5.000735	1.843385	1.656573
11:10:20,07	0.175981	3.43405	-0.08596	0.342994	0.279993	0.030009	0.038176	-0.030171	-0.026117	-4.900784	1.745379	1.622082
11:10:20,12	0.175981	3.43405	-0.08596	0.342994	0.279993	0.030009	0.036013	-0.037195	-0.02412	-5.30241	1.842114	1.651362
11:10:20,17	0.175981	3.43405	-0.08596	0.342994	0.279993	0.030009	0.042735	-0.033504	-0.025276	-5.07625	1.513157	1.674308
11:10:20,22	0.175981	3.43405	-0.08596	0.342994	0.279993	0.030009	0.037468	-0.035997	-0.025291	-5.273378	1.802563	1.653323
11:10:20,27	0.175981	3.43405	-0.08596	0.342994	0.279993	0.030009	0.039763	-0.031114	-0.025722	-4.968145	1.676742	1.622332
11:10:20,32	0.175981	3.43405	-0.08596	0.342994	0.279993	0.030009	0.035907	-0.037056	-0.027252	-5.284006	1.873238	1.639131
11:10:20,37	0.175981	3.43405	-0.08596	0.342994	0.279993	0.030009	0.03816	-0.036386	-0.026856	-5.274976	1.753355	1.634025
11:10:20,42	0.175981	3.43405	-0.08596	0.342994	0.279993	0.030009	0.039107	-0.032778	-0.029193	-5.047133	1.688496	1.643364
11:10:20,47	0.175981	3.43405	-0.08596	0.342994	0.279993	0.030009	0.037402	-0.031796	-0.024931	-5.006172	1.792109	1.641664
11:10:20,52	0.175981	3.43405	-0.08596	0.342994	0.279993	0.030009	0.038671	-0.033908	-0.028411	-5.151279	1.751916	1.654797
11:10:20,57	0.175981	3.43405	-0.08596	0.342994	0.279993	0.030009	0.034269	-0.036121	-0.025702	-5.234085	1.947601	1.63817
11:10:20,62	0.175981	3.43405	-0.08596	0.342994	0.279993	0.030009	0.037318	-0.035232	-0.025697	-5.192314	1.763695	1.622378
11:10:20,67	0.175981	3.43405	-0.08596	0.342994	0.279993	0.030009	0.033577	-0.037762	-0.02566	-5.323278	1.98066	1.686883
11:10:20,72	0.175981	3.43405	-0.08596	0.342994	0.279993	0.030009	0.042125	-0.039896	-0.026081	-5.368489	1.548711	1.626148
11:10:20,77	0.175981	3.43405	-0.08596	0.342994	0.279993	0.030009	0.036332	-0.038008	-0.029198	-5.34614	1.849951	1.626015
11:10:20,82	0.175981	3.43405	-0.08596	0.342994	0.279993	0.030009	0.041297	-0.036823	-0.028027	-5.267757	1.575013	1.61366
11:10:20,87	0.175981	3.43405	-0.08596	0.342994	0.279993	0.030009	0.037336	-0.032346	-0.027659	-5.014905	1.818156	1.648338
11:10:20,92	0.175981	3.43405	-0.08596	0.342994	0.279993	0.030009	0.039775	-0.032409	-0.02651	-5.01249	1.6925	1.617949
11:10:20,97	0.175981	3.43405	-0.08596	0.342994	0.279993	0.030009	0.03992	-0.03184	-0.02492	-4.980122	1.662805	1.655054
11:10:21,02	0.175981	3.43405	-0.08596	0.342994	0.279993	0.030009	0.041726	-0.038386	-0.026428	-5.353079	1.581063	1.676497
11:10:21,07	0.175981	3.43405	-0.08596	0.342994	0.279993	0.030009	0.041046	-0.033109	-0.026481	-5.028868	1.622475	1.651077
11:10:21,12	0.175981	3.43405	-0.08596	0.342994	0.279993	0.030009	0.03947	-0.036345	-0.028001	-5.233248	1.700975	1.67754
11:10:21,17	0.175981	3.43405	-0.08596	0.342994	0.279993	0.030009	0.039302	-0.034245	-0.024898	-5.105864	1.672712	1.664507
11:10:21,22	0.175981	3.43405	-0.08596	0.342994	0.279993	0.030009	0.03951	-0.037113	-0.026477	-5.281353	1.685893	1.623227
11:10:21,27	0.175981	3.43405	-0.08596	0.342994	0.279993	0.030009	0.038208	-0.035661	-0.026075	-5.223373	1.77384	1.657969
11:10:21,32	0.175981	3.43405	-0.08596	0.342994	0.279993	0.030009	0.036499	-0.033394	-0.02609	-5.127241	1.835206	1.633755
11:10:21,37	0.175981	3.43405	-0.08596	0.342994	0.279993	0.030009	0.041498	-0.035073	-0.025673	-5.179743	1.593225	1.663708
11:10:21,42	0.175981	3.43405	-0.08596	0.342994	0.279993	0.030009	0.038304	-0.036433	-0.027247	-5.254662	1.739903	1.633572
11:10:21,47	0.175981	3.43405	-0.08596	0.342994	0.279993	0.030009	0.031485	-0.033919	-0.024529	-5.135523	2.050174	1.642043
11:10:21,52	0.175981	3.43405	-0.08596	0.342994	0.279993	0.030009	0.035292	-0.038624	-0.026114	-5.341088	1.951316	1.629594
11:10:21,58	0.175981	3.43405	-0.08596	0.342994	0.279993	0.030009	0.041411	-0.033372	-0.025715	-5.075212	1.618262	1.632278
11:10:21,63	0.175981	3.43405	-0.08596	0.342994	0.279993	0.030009	0.040277	-0.034825	-0.024926	-5.155849	1.646072	1.626645
11:10:21,68	0.175981	3.43405	-0.08596	0.342994	0.279993	0.030009	0.036789	-0.036231	-0.028407	-5.217033	1.782282	1.637914
11:10:21,73	0.175981	3.43405	-0.08596	0.342994	0.279993	0.030009	0.042786	-0.040681	-0.026503	-5.342657	1.59879	1.641455
11:10:21,78	0.175981	3.43405	-0.08596	0.342994	0.279993	0.030009	0.042923	-0.093503	-0.004975	-5.217208	1.714558	2.011367
11:10:21,83	0.175981	3.43405	-0.08596	0.342994	0.279993	0.030009	0.01975	-0.040686	0.024104	-5.549376	1.673219	1.689187
11:10:21,88	0.176019	3.43394	-0.085995	0.393028	0.279981	0.02999	0.02068	-0.028408	-0.008433	-5.559891	1.425902	1.591597
11:10:21,93	0.176019	3.43394	-0.085995	0.393028	0.279981	0.02999	0.027173	-0.041005	-0.015281	-5.794131	1.799483	1.695587
11:10:21,98	0.176019	3.43394	-0.085995	0.393028	0.279981	0.02999	0.024143	-0.039865	-0.016881	-5.733763	1.985542	1.668741
11:10:22,03	0.176019	3.43394	-0.085995	0.393028	0.279981	0.02999	0.025129	-0.039171	-0.016867	-5.679106	1.86025	1.651668
11:10:22,08	0.176019	3.43394	-0.085995	0.393028	0.279981	0.02999	0.027397	-0.0368	-0.013801	-5.507778	1.797865	1.639746
11:10:22,13	0.176019	3.43394	-0.085995	0.393028	0.279981	0.02999	0.029188	-0.038032	-0.016093	-5.613397	1.700258	1.6659
11:10:22,18	0.176019	3.43394	-0.085995	0.393028	0.279981	0.02999	0.030868	-0.042422	-0.018028	-5.827693	1.597903	1.646979
11:10:22,23	0.176019	3.43394	-0.085995	0.393028	0.279981	0.02999	0.024009	-0.044304	-0.011027	-5.686725	1.834239	1.679543
11:10:22,28	0.176019	3.43394	-0.085995	0.393028	0.279981	0.02999	0.011157	-0.104774	0.026211	-5.908222	2.082961	2.00922
11:10:22,33	0.176019	3.43394	-0.085995	0.393028	0.279981	0.02999	-0.001698	-0.046989	0.022096	-6.160526	2.065772	1.708118
11:10:22,38	0.176018	3.434055	-0.085999	0.442987	0.279996	0.03	0.001325	-0.030858	0.017827	-5.959165	1.949998	1.608003
11:10:22,43	0.176018	3.434055	-0.085999	0.442987	0.279996	0.03	0.016113	-0.043258	0.003911	-6.109879	1.959025	1.641829
11:10:22,48	0.176018	3.434055	-0.085999	0.442987	0.279996	0.03	0.016114	-0.045378	0.004733	-6.227935	1.923325	1.669848
11:10:22,53	0.176018	3.434055	-0.085999	0.442987	0.279996	0.03	0.021403	-0.046926	-0.001082	-6.255873	1.672488	1.691161
11:10:22,58	0.176018	3.434055	-0.085999	0.442987	0.279996	0.03	0.014053	-0.044882	0.00434	-6.237895	2.053895	1.676728
11:10:22,63	0.176018	3.434055	-0.085999	0.442987	0.279996	0.03	0.01875	-0.040664	0.005477	-5.953024	1.820645	1.66381
11:10:22,68	0.176018	3.434055	-0.085999	0.442987	0.279996	0.03	0.019008	-0.044242	0.003542	-6.156688	1.815247	1.656111
11:10:22,73	0.176018	3.434055	-0.085999	0.442987	0.279996	0.03	0.013208	-0.04343	0.000436	-6.072088	2.136121	1.712004
11:10:22,78	0.176018	3.434055	-0.085999	0.442987	0.279996	0.03	0.017431	-0.041267	0.003163	-5.992757	1.883428	1.684973
11:10:22,83	0.176018	3.434055	-0.085999	0.442987	0.279996	0.03	0.017431	-0.041267	0.003163	-5.992757	1.883428	1.684973
11:10:22,88	0.176018	3.434055	-0.085999	0.442987	0.279996	0.03	0.019316	-0.041635	0.002771	-5.987714	1.787364	1.679491
11:10:22,93	0.176018	3.434055	-0.085999	0.442987	0.279996	0.03	0.016504	-0.037211	-0.000773	-5.743211	1.940004	1.657527
11:10:22,98	0.176018	3.434055	-0.085999	0.442987	0.279996	0.03	0.016053	-0.047295	0.004687	-6.307344	1.965274	1.626935
11:10:23,03	0.176018	3.434055	-0.085999	0.442987	0.279996	0.03	0.015017	-0.039747	0.002733	-5.902903	2.059771	1.676971
11:10:23,08	0.176018	3.434055	-0.085999	0.442987	0.279996	0.03	0.015726	-0.042192	0.003928	-6.007988	2.006656	1.699598
11:10:23,13	0.176018	3.434055	-0.085999	0.442987	0.279996	0.03	0.014477	-0.043546	0.002344	-6.083647	2.059417	1.652295
11:10:23,18	0.176018	3.434055	-0.085999	0.442987	0.279996	0.03	0.01323	-0.045544	0.003935	-6.18983	2.125298	1.69543
11:10:23,23	0.176018	3.434055	-0.085999	0.442987	0.279996	0.03	0.016973	-0.040916	0.001212	-5.941952	1.911582	1.69045
11:10:23,28	0.176018	3.434055	-0.085999	0.442987	0.279996	0.03	0.015557	-0.048288	0.005488	-6.331747	2.001908	1.66989
11:10:23,33	0.176018	3.434055	-0.085999	0.442987	0.279996	0.03	0.011963	-0.044167	0.003912	-6.141262	2.195171	1.672007
11:10:23,38	0.176018	3.434055	-0.085999	0.442987	0.279996	0.03	0.014331	-0.046863	0.000821	-6.25242	2.060109	1.677474
11:10:23,43	0.176018	3.434055	-0.085999	0.442987	0.279996	0.03	0.013805	-0.043127	0.003502	-6.069142	2.120621	1.657368
11:10:23,48	0.176018	3.434055	-0.085999	0.442987	0.279996	0.03	0.014978	-0.041087	0.000806	-5.966558	2.048698	1.687481
11:10:23,53	0.176018	3.434055	-0.085999	0.442987	0.279996	0.03	0.01453	-0.0395	0.00158	-5.885767	2.05354	1.681719
11:10:23,58	0.176018	3.434055	-0.085999	0.442987	0.279996	0.03	0.016234	-0.044647	0.002791	-6.153321	1.933864	1.694765
11:10:23,63	0.176018	3.434055	-0.085999	0.442987	0.279996	0.03	0.014321	-0.046881	0.000838	-6.259029	2.050829	1.691888
11:10:23,68	0.176018	3.434055	-0.085999	0.442987	0.279996	0.03	0.018786	-0.043339	0.005479	-6.062993	1.828762	1.66844
11:10:23,73	0.176018	3.434055	-0.085999	0.442987	0.279996	0.03	0.016697	-0.046164	0.00433	-6.219232	1.967382	1.69983
11:10:23,78	0.176018	3.434055	-0.085999	0.442987	0.279996	0.03	0.018595	-0.043967	0.00434	-6.12107	1.828273	1.688917
11:10:23,83	0.176018	3.434055	-0.085999	0.442987	0.279996	0.03	0.017541	-0.040539	0.002727	-5.923922	1.910573	1.651363
11:10:23,88	0.176018	3.434055	-0.085999	0.442987	0.279996	0.03	0.01738	-0.04592	0.002792	-6.202273	1.899089	1.704533
11:10:23,93	0.176018	3.434055	-0.085999	0.442987	0.279996	0.03	0.016583	-0.044019	0.002361	-6.116958	1.998812	1.6872
11:10:23,98	0.176018	3.434055	-0.085999	0.442987	0.279996	0.03	0.017886	-0.044855	0.00394	-6.162885	1.894621	1.690015
11:10:24,03	0.176018	3.434055	-0.085999	0.442987	0.279996	0.03	0.017013	-0.0402	0.003123	-5.896439	1.94211	1.670469
11:10:24,08	0.176018	3.434055	-0.085999	0.442987	0.279996	0.03	0.016794	-0.045634	0.00318	-6.20019	1.913837	1.694608
11:10:24,13	0.176018	3.434055	-0.085999	0.442987	0.279996	0.03	0.019168	-0.042916	0.003146	-6.065384	1.810772	1.660653
11:10:24,19	0.176018	3.434055	-0.085999	0.442987	0.279996	0.03	0.017459	-0.044693	0.001574	-6.150005	1.865724	1.622328
11:10:24,24	0.176018	3.434055	-0.085999	0.442987	0.279996	0.03	0.012802	-0.042619	0.004699	-6.045489	2.129092	1.680016
11:10:24,29	0.176018	3.434055	-0.085999	0.442987	0.279996	0.03	0.019235	-0.047044	0.003187	-6.256064	1.778444	1.688736
11:10:24,34	0.176018	3.434055	-0.085999	0.442987	0.279996	0.03	0.016513	-0.044703	0.003546	-6.049281	1.86457	1.666242
11:10:24,39	0.176018	3.434055	-0.085999	0.442987	0.279996	0.03	0.012765	-0.099892	0.028919	-6.113606	2.347851	2.054993
11:10:24,44	0.176018	3.434055	-0.085999	0.442987	0.279996	0.03	0.011588	-0.054462	0.036299	-6.68398	2.138066	1.748319
11:10:24,49	0.175952	3.434003	-0.086005	0.493004	0.279994	0.03001	0.025453	-0.032192	0.029825	-6.341904	2.180539	1.615483
11:10:24,54	0.175952	3.434003	-0.086005	0.493004	0.279994	0.03001	0.038434	-0.04312	0.015605	-6.418656	2.121961	1.689409
11:10:24,59	0.175952	3.434003	-0.086005	0.493004	0.279994	0.03001	0.036638	-0.043517	0.017176	-6.460349	2.194235	1.698509
11:10:24,64	0.175952	3.434003	-0.086005	0.493004	0.279994	0.03001	0.043414	-0.041122	0.014416	-6.267186	1.885353	1.673858
11:10:24,69	0.175952	3.434003	-0.086005	0.493004	0.279994	0.03001	0.039362	-0.044342	0.014416	-6.499068	2.097596	1.657086
11:10:24,74	0.175952	3.434003	-0.086005	0.493004	0.279994	0.03001	0.040643	-0.045024	0.014428	-6.508838	2.036851	1.6758
11:10:24,79	0.175952	3.434003	-0.086005	0.493004	0.279994	0.03001	0.040643	-0.045024	0.014428	-6.508838	2.036851	1.6758
11:10:24,84	0.175952	3.434003	-0.086005	0.493004	0.279994	0.03001	0.041267	-0.050556	0.010941	-6.647209	1.987533	1.698636
11:10:24,89	0.175952	3.434003	-0.086005	0.493004	0.279994	0.03001	0.031965	-0.106835	0.036063	-6.791154	2.257677	2.013842
11:10:24,94	0.175952	3.434003	-0.086005	0.493004	0.279994	0.03001	0.032171	-0.044816	0.065408	-6.705349	2.471266	1.723795
11:10:24,99	0.175977	3.43395	-0.085989	0.543023	0.279973	0.029977	0.020372	-0.038353	0.044728	-7.07081	2.40719	1.640495
11:10:25,04	0.175977	3.43395	-0.085989	0.543023	0.279973	0.029977	0.035974	-0.0462	0.035169	-7.075007	2.234073	1.698776
11:10:25,09	0.175977	3.43395	-0.085989	0.543023	0.279973	0.029977	0.036069	-0.042783	0.032834	-6.884126	2.23921	1.719252
11:10:25,14	0.175977	3.43395	-0.085989	0.543023	0.279973	0.029977	0.036582	-0.048577	0.030142	-7.170998	2.169504	1.710129
11:10:25,19	0.175977	3.43395	-0.085989	0.543023	0.279973	0.029977	0.035737	-0.043936	0.033216	-6.91095	2.231952	1.703283
11:10:25,24	0.175977	3.43395	-0.085989	0.543023	0.279973	0.029977	0.037252	-0.040062	0.028907	-6.743473	2.17631	1.672715
11:10:25,29	0.175977	3.43395	-0.085989	0.543023	0.279973	0.029977	0.039487	-0.045433	0.029712	-7.009998	2.064076	1.681652
11:10:25,34	0.175977	3.43395	-0.085989	0.543023	0.279973	0.029977	0.033653	-0.047451	0.029335	-7.094329	2.354012	1.711557
11:10:25,39	0.175977	3.43395	-0.085989	0.543023	0.279973	0.029977	0.037845	-0.045809	0.030126	-7.010927	2.138724	1.719854
11:10:25,44	0.175977	3.43395	-0.085989	0.543023	0.279973	0.029977	0.036472	-0.045746	0.029293	-7.036015	2.220104	1.648865
11:10:25,49	0.175977	3.43395	-0.085989	0.543023	0.279973	0.029977	0.036739	-0.042422	0.030088	-6.838554	2.210533	1.696074
11:10:25,54	0.175977	3.43395	-0.085989	0.543023	0.279973	0.029977	0.037515	-0.042078	0.0285	-6.776784	2.186498	1.672037
11:10:25,59	0.175977	3.43395	-0.085989	0.543023	0.279973	0.029977	0.036271	-0.049013	0.033212	-7.157879	2.196994	1.673919
11:10:25,64	0.175977	3.43395	-0.085989	0.543023	0.279973	0.029977	0.037186	-0.0535	0.02975	-7.364742	2.183376	1.724866
11:10:25,69	0.175977	3.43395	-0.085989	0.543023	0.279973	0.029977	0.036974	-0.041834	0.029667	-6.776775	2.192557	1.661472
11:10:25,74	0.175977	3.43395	-0.085989	0.543023	0.279973	0.029977	0.037462	-0.046157	0.036289	-6.999018	2.212051	1.682949
11:10:25,79	0.175977	3.43395	-0.085989	0.543023	0.279973	0.029977	0.037854	-0.050553	0.030143	-7.230684	2.128738	1.724199
11:10:25,84	0.175977	3.43395	-0.085989	0.543023	0.279973	0.029977	0.037371	-0.046197	0.02931	-7.012451	2.157769	1.671469
11:10:25,89	0.175977	3.43395	-0.085989	0.543023	0.279973	0.029977	0.036697	-0.049171	0.030898	-7.159206	2.206339	1.714637
11:10:25,94	0.175977	3.43395	-0.085989	0.543023	0.279973	0.029977	0.038581	-0.043408	0.03087	-6.86269	2.136174	1.709732
11:10:25,99	0.175977	3.43395	-0.085989	0.543023	0.279973	0.029977	0.03128	-0.04341	0.030489	-6.919313	2.476278	1.711825
11:10:26,04	0.175977	3.43395	-0.085989	0.543023	0.279973	0.029977	0.037107	-0.043268	0.03087	-6.833849	2.166778	1.698714
11:10:26,09	0.175977	3.43395	-0.085989	0.543023	0.279973	0.029977	0.036012	-0.048138	0.030123	-7.127081	2.235597	1.715507
11:10:26,14	0.175977	3.43395	-0.085989	0.543023	0.279973	0.029977	0.030755	-0.049016	0.031626	-7.139807	2.559891	1.701778
11:10:26,19	0.175977	3.43395	-0.085989	0.543023	0.279973	0.029977	0.039093	-0.048493	0.030529	-7.115709	2.086115	1.738445
11:10:26,24	0.175977	3.43395	-0.085989	0.543023	0.279973	0.029977	0.032558	-0.045339	0.030105	-6.965261	2.44825	1.740731
11:10:26,29	0.175977	3.43395	-0.085989	0.543023	0.279973	0.029977	0.039019	-0.047702	0.02936	-7.010698	2.050163	1.736676
11:10:26,34	0.175977	3.43395	-0.085989	0.543023	0.279973	0.029977	0.03976	-0.048298	0.030882	-7.118266	2.02169	1.669784
11:10:26,39	0.175977	3.43395	-0.085989	0.543023	0.279973	0.029977	0.039876	-0.043491	0.032841	-6.861236	2.058442	1.736943
11:10:26,44	0.175977	3.43395	-0.085989	0.543023	0.279973	0.029977	0.039343	-0.042481	0.032034	-6.801877	2.090092	1.708345
11:10:26,49	0.175977	3.43395	-0.085989	0.543023	0.279973	0.029977	0.039343	-0.042481	0.032034	-6.801877	2.090092	1.708345
11:10:26,54	0.175977	3.43395	-0.085989	0.543023	0.279973	0.029977	0.041575	-0.047193	0.030885	-7.037149	1.964843	1.698781
11:10:26,59	0.175977	3.43395	-0.085989	0.543023	0.279973	0.029977	0.0343	-0.046426	0.028127	-7.028539	2.332881	1.6685
11:10:26,64	0.175977	3.43395	-0.085989	0.543023	0.279973	0.029977	0.031521	-0.047571	0.031686	-7.083275	2.445334	1.738788
11:10:26,69	0.175977	3.43395	-0.085989	0.543023	0.279973	0.029977	0.040655	-0.050079	0.030882	-7.152057	1.969311	1.673097
11:10:26,74	0.175977	3.43395	-0.085989	0.543023	0.279973	0.029977	0.038679	-0.042725	0.030455	-6.807489	2.144388	1.690419
11:10:26,79	0.175977	3.43395	-0.085989	0.543023	0.279973	0.029977	0.035118	-0.044727	0.029687	-6.902385	2.320024	1.705893
11:10:26,84	0.175977	3.43395	-0.085989	0.543023	0.279973	0.029977	0.036875	-0.042344	0.033569	-6.739116	2.193793	1.696369
11:10:26,89	0.175977	3.43395	-0.085989	0.543023	0.279973	0.029977	0.036604	-0.049027	0.029339	-7.140593	2.243391	1.730681
11:10:26,94	0.175977	3.43395	-0.085989	0.543023	0.279973	0.029977	0.035602	-0.04842	0.029305	-7.089157	2.290734	1.696388
11:10:27,00	0.175977	3.43395	-0.085989	0.543023	0.279973	0.029977	0.035815	-0.045277	0.033285	-6.968655	2.259238	1.679609
11:10:27,05	0.175977	3.43395	-0.085989	0.543023	0.279973	0.029977	0.03658	-0.045622	0.027357	-6.978713	2.250842	1.693372
11:10:27,10	0.175977	3.43395	-0.085989	0.543023	0.279973	0.029977	0.037888	-0.047094	0.028169	-7.043404	2.152977	1.715922
11:10:27,15	0.175977	3.43395	-0.085989	0.543023	0.279973	0.029977	0.037432	-0.048775	0.031271	-7.039075	2.138312	1.706385
11:10:27,20	0.175977	3.43395	-0.085989	0.543023	0.279973	0.029977	0.039103	-0.112559	0.061241	-7.256864	2.432186	2.082647
11:10:27,25	0.175977	3.43395	-0.085989	0.543023	0.279973	0.029977	0.028407	-0.057915	0.095466	-7.364458	2.545667	1.790993
11:10:27,30	0.176005	3.433938	-0.085976	0.593015	0.279986	0.030001	0.033994	-0.046126	0.054727	-7.408178	2.155909	1.67102
11:10:27,35	0.176005	3.433938	-0.085976	0.593015	0.279986	0.030001	0.047243	-0.059298	0.038171	-7.686691	2.153715	1.740464
11:10:27,40	0.176005	3.433938	-0.085976	0.593015	0.279986	0.030001	0.047269	-0.053045	0.035434	-7.293608	2.135573	1.759078
11:10:27,45	0.176005	3.433938	-0.085976	0.593015	0.279986	0.030001	0.046663	-0.057497	0.038554	-7.551593	2.189959	1.758815
11:10:27,50	0.176005	3.433938	-0.085976	0.593015	0.279986	0.030001	0.04849	-0.059871	0.040873	-7.623845	2.081038	1.73146
11:10:27,55	0.176005	3.433938	-0.085976	0.593015	0.279986	0.030001	0.047815	-0.052637	0.037357	-7.27402	2.142243	1.748979
11:10:27,60	0.176005	3.433938	-0.085976	0.593015	0.279986	0.030001	0.044186	-0.058069	0.040475	-7.560418	2.317925	1.743192
11:10:27,65	0.176005	3.433938	-0.085976	0.593015	0.279986	0.030001	0.048619	-0.055607	0.038485	-7.352435	2.152841	1.733397
11:10:27,70	0.176005	3.433938	-0.085976	0.593015	0.279986	0.030001	0.048059	-0.062021	0.077393	-7.730901	2.372032	1.842052
11:10:27,75	0.176005	3.433938	-0.085976	0.593015	0.279986	0.030001	0.048059	-0.062021	0.077393	-7.730901	2.372032	1.842052
11:10:27,80	0.176052	3.434016	-0.085985	0.643008	0.279992	0.029997	0.040907	-0.051197	0.062426	-7.915752	2.292723	1.712181
11:10:27,85	0.176052	3.434016	-0.085985	0.643008	0.279992	0.029997	0.053845	-0.063182	0.047391	-7.99076	2.330746	1.797452
11:10:27,90	0.176052	3.434016	-0.085985	0.643008	0.279992	0.029997	0.055109	-0.064515	0.048533	-8.03137	2.290218	1.777184
11:10:27,95	0.176052	3.434016	-0.085985	0.643008	0.279992	0.029997	0.051048	-0.062822	0.046948	-7.939393	2.495781	1.759285
11:10:28,00	0.176052	3.434016	-0.085985	0.643008	0.279992	0.029997	0.051052	-0.063542	0.048901	-7.98511	2.489121	1.763021
11:10:28,05	0.176052	3.434016	-0.085985	0.643008	0.279992	0.029997	0.051225	-0.059474	0.048898	-7.757711	2.500253	1.791893
11:10:28,10	0.176052	3.434016	-0.085985	0.643008	0.279992	0.029997	0.053554	-0.06504	0.04814	-8.106887	2.38706	1.769595
11:10:28,15	0.176052	3.434016	-0.085985	0.643008	0.279992	0.029997	0.052945	-0.060532	0.049668	-7.825208	2.402339	1.762134
11:10:28,20	0.176052	3.434016	-0.085985	0.643008	0.279992	0.029997	0.049886	-0.062813	0.048542	-7.938901	2.557576	1.81674
11:10:28,25	0.176052	3.434016	-0.085985	0.643008	0.279992	0.029997	0.055019	-0.061079	0.047774	-7.879282	2.301032	1.812077
11:10:28,30	0.176052	3.434016	-0.085985	0.643008	0.279992	0.029997	0.05389	-0.065149	0.048132	-8.061308	2.36112	1.768167
11:10:28,35	0.176052	3.434016	-0.085985	0.643008	0.279992	0.029997	0.05656	-0.059813	0.046975	-7.75701	2.22435	1.801255
11:10:28,40	0.176052	3.434016	-0.085985	0.643008	0.279992	0.029997	0.053455	-0.062216	0.048907	-7.916552	2.365286	1.767283
11:10:28,45	0.176052	3.434016	-0.085985	0.643008	0.279992	0.029997	0.055158	-0.063193	0.04736	-7.962977	2.278014	1.767865
11:10:28,50	0.176052	3.434016	-0.085985	0.643008	0.279992	0.029997	0.056124	-0.060381	0.047773	-7.857479	2.24864	1.807395
11:10:28,55	0.176052	3.434016	-0.085985	0.643008	0.279992	0.029997	0.055381	-0.05438	0.050438	-7.510039	2.319151	1.790939
11:10:28,60	0.176052	3.434016	-0.085985	0.643008	0.279992	0.029997	0.052919	-0.063206	0.046208	-7.940855	2.384245	1.79735
11:10:28,65	0.176052	3.434016	-0.085985	0.643008	0.279992	0.029997	0.053696	-0.060159	0.045409	-7.756311	2.36345	1.797338
11:10:28,70	0.176052	3.434016	-0.085985	0.643008	0.279992	0.029997	0.056606	-0.057831	0.048902	-7.668605	2.225247	1.785802
11:10:28,75	0.176052	3.434016	-0.085985	0.643008	0.279992	0.029997	0.054838	-0.062249	0.048498	-7.878559	2.302731	1.752036
11:10:28,80	0.176052	3.434016	-0.085985	0.643008	0.279992	0.029997	0.05896	-0.058536	0.04773	-7.702293	2.093969	1.761548
11:10:28,85	0.176052	3.434016	-0.085985	0.643008	0.279992	0.029997	0.054238	-0.060428	0.047326	-7.768914	2.370272	1.777535
11:10:28,90	0.176052	3.434016	-0.085985	0.643008	0.279992	0.029997	0.054737	-0.064299	0.048152	-7.998764	2.281693	1.781147
11:10:28,95	0.176052	3.434016	-0.085985	0.643008	0.279992	0.029997	0.054275	-0.060582	0.047751	-7.799397	2.316413	1.79103
11:10:29,00	0.176052	3.434016	-0.085985	0.643008	0.279992	0.029997	0.056838	-0.062143	0.047373	-7.924389	2.198355	1.782506
11:10:29,05	0.176052	3.434016	-0.085985	0.643008	0.279992	0.029997	0.056443	-0.059744	0.046947	-7.764833	2.249425	1.772953
11:10:29,10	0.176052	3.434016	-0.085985	0.643008	0.279992	0.029997	0.050837	-0.062648	0.050828	-7.891831	2.502264	1.760819
11:10:29,15	0.176052	3.434016	-0.085985	0.643008	0.279992	0.029997	0.05337	-0.064178	0.05165	-7.959501	2.326714	1.782755
11:10:29,20	0.176052	3.434016	-0.085985	0.643008	0.279992	0.029997	0.049974	-0.059461	0.050052	-7.77404	2.569421	1.777409
11:10:29,25	0.176052	3.434016	-0.085985	0.643008	0.279992	0.029997	0.052826	-0.063237	0.049713	-7.97646	2.38876	1.795999
11:10:29,30	0.176052	3.434016	-0.085985	0.643008	0.279992	0.029997	0.054261	-0.06055	0.049262	-7.797736	2.343042	1.74715
11:10:29,35	0.176052	3.434016	-0.085985	0.643008	0.279992	0.029997	0.054369	-0.062688	0.046187	-7.888353	2.285867	1.761945
11:10:29,40	0.176052	3.434016	-0.085985	0.643008	0.279992	0.029997	0.052815	-0.065865	0.04931	-8.084044	2.412131	1.786666
11:10:29,45	0.176052	3.434016	-0.085985	0.643008	0.279992	0.029997	0.058586	-0.055523	0.048508	-7.525112	2.124575	1.789813
11:10:29,50	0.176052	3.434016	-0.085985	0.643008	0.279992	0.029997	0.052067	-0.062746	0.046221	-7.952653	2.444436	1.818074
11:10:29,55	0.176052	3.434016	-0.085985	0.643008	0.279992	0.029997	0.057014	-0.06227	0.048158	-7.919471	2.163848	1.781108
11:10:29,60	0.176052	3.434016	-0.085985	0.643008	0.279992	0.029997	0.052977	-0.064656	0.049288	-8.021357	2.37487	1.747078
11:10:29,65	0.176052	3.434016	-0.085985	0.643008	0.279992	0.029997	0.054824	-0.058844	0.04735	-7.716677	2.303351	1.786738
11:10:29,70	0.176052	3.434016	-0.085985	0.643008	0.279992	0.029997	0.055928	-0.061512	0.047775	-7.849108	2.247977	1.820267
11:10:29,75	0.176052	3.434016	-0.085985	0.643008	0.279992	0.029997	0.053204	-0.057817	0.048494	-7.639385	2.409384	1.786316
11:10:29,80	0.176052	3.434016	-0.085985	0.643008	0.279992	0.029997	0.051071	-0.064862	0.046613	-8.030701	2.478622	1.817048
11:10:29,85	0.176052	3.434016	-0.085985	0.643008	0.279992	0.029997	0.051097	-0.063583	0.049681	-7.987185	2.480433	1.76238
11:10:29,91	0.176052	3.434016	-0.085985	0.643008	0.279992	0.029997	0.051719	-0.062531	0.048142	-7.920044	2.454224	1.792047
11:10:29,96	0.176052	3.434016	-0.085985	0.643008	0.279992	0.029997	0.051719	-0.062531	0.048142	-7.920044	2.454224	1.792047
11:10:30,01	0.176052	3.434016	-0.085985	0.643008	0.279992	0.029997	0.054322	-0.064636	0.049685	-7.980665	2.327303	1.775278
11:10:30,06	0.176052	3.434016	-0.085985	0.643008	0.279992	0.029997	0.051653	-0.067589	0.05279	-7.991014	2.45677	1.804633
11:10:30,11	0.176052	3.434016	-0.085985	0.643008	0.279992	0.029997	0.046981	-0.1194	0.08328	-7.931925	2.735559	2.146341
11:10:30,16	0.176052	3.434016	-0.085985	0.643008	0.279992	0.029997	0.036451	-0.071467	0.100942	-8.4001	2.531946	1.857814
11:10:30,21	0.176118	3.434004	-0.085987	0.693003	0.279991	0.029979	0.04045	-0.058297	0.067448	-8.464785	2.615885	1.74551
11:10:30,26	0.176118	3.434004	-0.085987	0.693003	0.279991	0.029979	0.060409	-0.062292	0.050813	-8.31196	2.402586	1.783423
11:10:30,31	0.176118	3.434004	-0.085987	0.693003	0.279991	0.029979	0.060049	-0.06387	0.052708	-8.318482	2.491158	1.772808
11:10:30,36	0.176118	3.434004	-0.085987	0.693003	0.279991	0.029979	0.060565	-0.064976	0.051207	-8.399746	2.411496	1.801986
11:10:30,41	0.176118	3.434004	-0.085987	0.693003	0.279991	0.029979	0.059209	-0.064796	0.054277	-8.401889	2.547557	1.787754
11:10:30,46	0.176118	3.434004	-0.085987	0.693003	0.279991	0.029979	0.059209	-0.064796	0.054277	-8.401889	2.547557	1.787754
11:10:30,51	0.176118	3.434004	-0.085987	0.693003	0.279991	0.029979	0.060483	-0.064907	0.054316	-8.407566	2.448054	1.815705
11:10:30,56	0.176118	3.434004	-0.085987	0.693003	0.279991	0.029979	0.059088	-0.066084	0.051967	-8.351423	2.415838	1.773498
11:10:30,61	0.176118	3.434004	-0.085987	0.693003	0.279991	0.029979	0.056053	-0.126203	0.07591	-8.54115	2.466774	2.13115
11:10:30,66	0.176118	3.434004	-0.085987	0.693003	0.279991	0.029979	0.062529	-0.065899	0.109788	-8.572748	2.745243	1.83297
11:10:30,71	0.175969	3.433982	-0.085984	0.743018	0.279985	0.030004	0.060161	-0.056158	0.087767	-8.896213	2.694257	1.724899
11:10:30,76	0.175969	3.433982	-0.085984	0.743018	0.279985	0.030004	0.078868	-0.060525	0.065309	-8.586196	2.471259	1.789869
11:10:30,81	0.175969	3.433982	-0.085984	0.743018	0.279985	0.030004	0.07655	-0.068055	0.06417	-8.944185	2.542415	1.784795
11:10:30,86	0.175969	3.433982	-0.085984	0.743018	0.279985	0.030004	0.081691	-0.064847	0.058724	-8.78012	2.304992	1.787568
11:10:30,91	0.175969	3.433982	-0.085984	0.743018	0.279985	0.030004	0.077924	-0.066655	0.063795	-8.826517	2.499975	1.832781
11:10:30,96	0.175969	3.433982	-0.085984	0.743018	0.279985	0.030004	0.079015	-0.065964	0.06456	-8.810701	2.451432	1.813307
11:10:31,01	0.175969	3.433982	-0.085984	0.743018	0.279985	0.030004	0.078011	-0.062596	0.062602	-8.616562	2.50535	1.81892
11:10:31,06	0.175969	3.433982	-0.085984	0.743018	0.279985	0.030004	0.076586	-0.065908	0.066479	-8.819101	2.59925	1.798914
11:10:31,11	0.175969	3.433982	-0.085984	0.743018	0.279985	0.030004	0.07123	-0.066139	0.060656	-8.812551	2.863289	1.827072
11:10:31,16	0.175969	3.433982	-0.085984	0.743018	0.279985	0.030004	0.078622	-0.06149	0.062193	-8.541047	2.508858	1.819425
11:10:31,21	0.175969	3.433982	-0.085984	0.743018	0.279985	0.030004	0.074718	-0.066077	0.060655	-8.80388	2.707564	1.826834
11:10:31,26	0.175969	3.433982	-0.085984	0.743018	0.279985	0.030004	0.0712	-0.066862	0.061813	-8.864049	2.854923	1.80227
11:10:31,31	0.175969	3.433982	-0.085984	0.743018	0.279985	0.030004	0.076823	-0.066664	0.062577	-8.809835	2.56176	1.775344
11:10:31,36	0.175969	3.433982	-0.085984	0.743018	0.279985	0.030004	0.073668	-0.064059	0.060239	-8.685263	2.770228	1.812516
11:10:31,41	0.175969	3.433982	-0.085984	0.743018	0.279985	0.030004	0.077205	-0.070354	0.062627	-9.019203	2.524476	1.809387
11:10:31,46	0.175969	3.433982	-0.085984	0.743018	0.279985	0.030004	0.079541	-0.066211	0.05948	-8.805143	2.42967	1.782112
11:10:31,51	0.175969	3.433982	-0.085984	0.743018	0.279985	0.030004	0.07929	-0.063329	0.065703	-8.645949	2.447835	1.807149
11:10:31,56	0.175969	3.433982	-0.085984	0.743018	0.279985	0.030004	0.081258	-0.062462	0.064939	-8.58822	2.311948	1.806004
11:10:31,61	0.175969	3.433982	-0.085984	0.743018	0.279985	0.030004	0.079863	-0.065649	0.062219	-8.739033	2.41101	1.818213
11:10:31,66	0.175969	3.433982	-0.085984	0.743018	0.279985	0.030004	0.072143	-0.062476	0.062202	-8.587577	2.835951	1.849606
11:10:31,71	0.175969	3.433982	-0.085984	0.743018	0.279985	0.030004	0.075979	-0.064854	0.062226	-8.757564	2.615083	1.830079
11:10:31,76	0.175969	3.433982	-0.085984	0.743018	0.279985	0.030004	0.079333	-0.065302	0.060651	-8.705462	2.439336	1.809233
11:10:31,81	0.175969	3.433982	-0.085984	0.743018	0.279985	0.030004	0.081379	-0.064404	0.064917	-8.634822	2.345239	1.805895
11:10:31,86	0.175969	3.433982	-0.085984	0.743018	0.279985	0.030004	0.081432	-0.065908	0.058718	-8.768222	2.32689	1.800937
11:10:31,91	0.175969	3.433982	-0.085984	0.743018	0.279985	0.030004	0.079126	-0.065273	0.061039	-8.743737	2.446021	1.795301
11:10:31,96	0.175969	3.433982	-0.085984	0.743018	0.279985	0.030004	0.078328	-0.066176	0.061049	-8.808978	2.503631	1.810885
11:10:32,01	0.175969	3.433982	-0.085984	0.743018	0.279985	0.030004	0.075733	-0.063968	0.062982	-8.670377	2.619955	1.813944
11:10:32,06	0.175969	3.433982	-0.085984	0.743018	0.279985	0.030004	0.073116	-0.065167	0.06103	-8.74953	2.770399	1.811676
11:10:32,11	0.175969	3.433982	-0.085984	0.743018	0.279985	0.030004	0.080484	-0.064652	0.061055	-8.686045	2.371691	1.818513
11:10:32,16	0.175969	3.433982	-0.085984	0.743018	0.279985	0.030004	0.077382	-0.067008	0.059523	-8.82628	2.502832	1.829628
11:10:32,21	0.175969	3.433982	-0.085984	0.743018	0.279985	0.030004	0.079851	-0.061583	0.062196	-8.551466	2.421149	1.804164
11:10:32,26	0.175969	3.433982	-0.085984	0.743018	0.279985	0.030004	0.083517	-0.065698	0.061049	-8.718941	2.217939	1.80302
11:10:32,31	0.175969	3.433982	-0.085984	0.743018	0.279985	0.030004	0.077686	-0.062304	0.06065	-8.55174	2.517338	1.823755
11:10:32,36	0.175969	3.433982	-0.085984	0.743018	0.279985	0.030004	0.078778	-0.068606	0.062449	-8.874085	2.436546	1.845197
11:10:32,42	0.175969	3.433982	-0.085984	0.743018	0.279985	0.030004	0.07618	-0.061517	0.062205	-8.50929	2.546208	1.807271
11:10:32,47	0.175969	3.433982	-0.085984	0.743018	0.279985	0.030004	0.079729	-0.064948	0.06242	-8.686528	2.366641	1.807946
11:10:32,52	0.175969	3.433982	-0.085984	0.743018	0.279985	0.030004	0.080021	-0.065531	0.060884	-8.719723	2.393648	1.814305
11:10:32,57	0.175969	3.433982	-0.085984	0.743018	0.279985	0.030004	0.074019	-0.069538	0.068434	-8.777501	2.655085	1.835015
11:10:32,62	0.175969	3.433982	-0.085984	0.743018	0.279985	0.030004	0.059662	-0.121772	0.101263	-8.71258	2.844874	2.174938
11:10:32,67	0.175969	3.433982	-0.085984	0.743018	0.279985	0.030004	0.060692	-0.06666	0.107621	-9.073684	2.697421	1.841597
11:10:32,72	0.176088	3.433936	-0.085983	0.792998	0.279994	0.029999	0.029927	-0.060278	0.079	-9.263449	2.837356	1.76788
11:10:32,77	0.176088	3.433936	-0.085983	0.792998	0.279994	0.029999	0.051702	-0.063639	0.064244	-8.955829	2.589444	1.783566
11:10:32,82	0.176088	3.433936	-0.085983	0.792998	0.279994	0.029999	0.049446	-0.06787	0.063506	-9.224444	2.703585	1.810064
11:10:32,87	0.176088	3.433936	-0.085983	0.792998	0.279994	0.029999	0.053484	-0.068157	0.064296	-9.243773	2.515314	1.819068
11:10:32,92	0.176088	3.433936	-0.085983	0.792998	0.279994	0.029999	0.046745	-0.069513	0.062715	-9.239816	2.867506	1.829632
11:10:32,97	0.176088	3.433936	-0.085983	0.792998	0.279994	0.029999	0.05036	-0.067567	0.063877	-9.147721	2.676246	1.81359
11:10:33,02	0.176088	3.433936	-0.085983	0.792998	0.279994	0.029999	0.052368	-0.066749	0.066206	-9.159595	2.610467	1.809026
11:10:33,07	0.176088	3.433936	-0.085983	0.792998	0.279994	0.029999	0.056037	-0.073442	0.068977	-9.370718	2.393898	1.856617
11:10:33,12	0.176088	3.433936	-0.085983	0.792998	0.279994	0.029999	0.067936	-0.125967	0.100785	-9.113988	2.401256	2.198572
11:10:33,17	0.176088	3.433936	-0.085983	0.792998	0.279994	0.029999	0.042231	-0.070198	0.117357	-9.449608	2.702713	1.873754
11:10:33,22	0.176026	3.434033	-0.085998	0.843008	0.279991	0.03001	0.037465	-0.063841	0.070423	-9.63293	2.729047	1.782979
11:10:33,27	0.176026	3.434033	-0.085998	0.843008	0.279991	0.03001	0.06225	-0.070969	0.058033	-9.616035	2.456594	1.855593
11:10:33,32	0.176026	3.434033	-0.085998	0.843008	0.279991	0.03001	0.062335	-0.068838	0.056062	-9.474759	2.488275	1.856823
11:10:33,37	0.176026	3.434033	-0.085998	0.843008	0.279991	0.03001	0.061159	-0.065319	0.057992	-9.290067	2.605903	1.89092
11:10:33,42	0.176026	3.434033	-0.085998	0.843008	0.279991	0.03001	0.060128	-0.066781	0.057974	-9.348419	2.635143	1.856341
11:10:33,47	0.176026	3.434033	-0.085998	0.843008	0.279991	0.03001	0.060279	-0.074351	0.058749	-9.752938	2.661023	1.83327
11:10:33,52	0.176026	3.434033	-0.085998	0.843008	0.279991	0.03001	0.060289	-0.070628	0.058572	-9.548167	2.627733	1.858673
11:10:33,57	0.176026	3.434033	-0.085998	0.843008	0.279991	0.03001	0.058876	-0.066643	0.054813	-9.324371	2.730301	1.815284
11:10:33,62	0.176026	3.434033	-0.085998	0.843008	0.279991	0.03001	0.060127	-0.072906	0.057985	-9.63958	2.615809	1.841161
11:10:33,67	0.176026	3.434033	-0.085998	0.843008	0.279991	0.03001	0.06101	-0.069279	0.054493	-9.477918	2.613188	1.878425
11:10:33,72	0.176026	3.434033	-0.085998	0.843008	0.279991	0.03001	0.064821	-0.071506	0.054107	-9.556087	2.376786	1.847135
11:10:33,77	0.176026	3.434033	-0.085998	0.843008	0.279991	0.03001	0.06234	-0.072808	0.056091	-9.640423	2.507835	1.900283
11:10:33,82	0.176026	3.434033	-0.085998	0.843008	0.279991	0.03001	0.063005	-0.067735	0.056036	-9.387998	2.495461	1.856994
11:10:33,87	0.176026	3.434033	-0.085998	0.843008	0.279991	0.03001	0.059102	-0.073687	0.056815	-9.721403	2.703876	1.843949
11:10:33,92	0.176026	3.434033	-0.085998	0.843008	0.279991	0.03001	0.057634	-0.067336	0.057164	-9.380016	2.789332	1.833859
11:10:33,97	0.176026	3.434033	-0.085998	0.843008	0.279991	0.03001	0.058876	-0.074089	0.057992	-9.678247	2.724241	1.880839
11:10:34,02	0.176026	3.434033	-0.085998	0.843008	0.279991	0.03001	0.061831	-0.07055	0.055642	-9.539106	2.515304	1.818018
11:10:34,07	0.176026	3.434033	-0.085998	0.843008	0.279991	0.03001	0.059913	-0.072126	0.05371	-9.619232	2.622837	1.839259
11:10:34,12	0.176026	3.434033	-0.085998	0.843008	0.279991	0.03001	0.059985	-0.072755	0.052197	-9.620659	2.6228	1.902584
11:10:34,17	0.176026	3.434033	-0.085998	0.843008	0.279991	0.03001	0.06474	-0.076968	0.059953	-9.84983	2.380873	1.839379
11:10:34,22	0.176026	3.434033	-0.085998	0.843008	0.279991	0.03001	0.061785	-0.073153	0.056413	-9.651118	2.550203	1.822883
11:10:34,27	0.176026	3.434033	-0.085998	0.843008	0.279991	0.03001	0.062535	-0.065366	0.055999	-9.252699	2.53705	1.832867
11:10:34,32	0.176026	3.434033	-0.085998	0.843008	0.279991	0.03001	0.05895	-0.072154	0.056047	-9.586556	2.687989	1.866721
11:10:34,37	0.176026	3.434033	-0.085998	0.843008	0.279991	0.03001	0.067331	-0.070855	0.057225	-9.502584	2.270608	1.869039
11:10:34,42	0.176026	3.434033	-0.085998	0.843008	0.279991	0.03001	0.057017	-0.070342	0.056426	-9.517082	2.815589	1.877693
11:10:34,47	0.176026	3.434033	-0.085998	0.843008	0.279991	0.03001	0.0597	-0.069896	0.056029	-9.468286	2.632589	1.841746
11:10:34,52	0.176026	3.434033	-0.085998	0.843008	0.279991	0.03001	0.061313	-0.066712	0.057562	-9.327939	2.601664	1.842115
11:10:34,57	0.176026	3.434033	-0.085998	0.843008	0.279991	0.03001	0.059893	-0.073466	0.05606	-9.688558	2.633661	1.862396
11:10:34,62	0.176026	3.434033	-0.085998	0.843008	0.279991	0.03001	0.063843	-0.068201	0.056789	-9.382186	2.439118	1.821478
11:10:34,67	0.176026	3.434033	-0.085998	0.843008	0.279991	0.03001	0.058085	-0.070281	0.060709	-9.475301	2.728761	1.878046
11:10:34,72	0.176026	3.434033	-0.085998	0.843008	0.279991	0.03001	0.061467	-0.066814	0.05838	-9.321775	2.568272	1.884308
11:10:34,77	0.176026	3.434033	-0.085998	0.843008	0.279991	0.03001	0.060046	-0.074236	0.057987	-9.714065	2.619743	1.836546
11:10:34,82	0.176026	3.434033	-0.085998	0.843008	0.279991	0.03001	0.058933	-0.070132	0.055256	-9.496182	2.685455	1.852766
11:10:34,87	0.176026	3.434033	-0.085998	0.843008	0.279991	0.03001	0.067206	-0.068755	0.055277	-9.413943	2.283106	1.870706
11:10:34,92	0.176026	3.434033	-0.085998	0.843008	0.279991	0.03001	0.059998	-0.074166	0.056838	-9.704863	2.63189	1.866436
11:10:34,97	0.176026	3.434033	-0.085998	0.843008	0.279991	0.03001	0.059078	-0.068098	0.053298	-9.365459	2.684923	1.853383
11:10:35,02	0.176026	3.434033	-0.085998	0.843008	0.279991	0.03001	0.062388	-0.069331	0.05952	-9.457879	2.573663	1.860825
11:10:35,07	0.176026	3.434033	-0.085998	0.843008	0.279991	0.03001	0.056335	-0.07276	0.056821	-9.660473	2.825294	1.858159
11:10:35,12	0.176026	3.434033	-0.085998	0.843008	0.279991	0.03001	0.062487	-0.070891	0.054507	-9.538316	2.474518	1.85677
11:10:35,17	0.176026	3.434033	-0.085998	0.843008	0.279991	0.03001	0.063103	-0.068549	0.058799	-9.438487	2.458295	1.888655
11:10:35,22	0.176026	3.434033	-0.085998	0.843008	0.279991	0.03001	0.063103	-0.068549	0.058799	-9.438487	2.458295	1.888655
11:10:35,27	0.176026	3.434033	-0.085998	0.843008	0.279991	0.03001	0.060827	-0.070605	0.056823	-9.519131	2.562905	1.84596
11:10:35,32	0.176026	3.434033	-0.085998	0.843008	0.279991	0.03001	0.056729	-0.073612	0.05953	-9.656078	2.793287	1.845412
11:10:35,37	0.176026	3.434033	-0.085998	0.843008	0.279991	0.03001	0.060772	-0.073192	0.05564	-9.62464	2.594964	1.837268
11:10:35,42	0.176026	3.434033	-0.085998	0.843008	0.279991	0.03001	0.06184	-0.070384	0.057961	-9.502322	2.583361	1.846734
11:10:35,47	0.176026	3.434033	-0.085998	0.843008	0.279991	0.03001	0.060696	-0.07394	0.057618	-9.694511	2.57263	1.855563
11:10:35,52	0.176026	3.434033	-0.085998	0.843008	0.279991	0.03001	0.06205	-0.069757	0.055984	-9.432898	2.569853	1.813033
11:10:35,57	0.176026	3.434033	-0.085998	0.843008	0.279991	0.03001	0.064392	-0.071173	0.053333	-9.506215	2.40356	1.86643
11:10:35,62	0.176026	3.434033	-0.085998	0.843008	0.279991	0.03001	0.059295	-0.068909	0.060282	-9.398711	2.684212	1.83952
11:10:35,67	0.176026	3.434033	-0.085998	0.843008	0.279991	0.03001	0.060969	-0.068505	0.05758	-9.379409	2.598389	1.860223
11:10:35,72	0.176026	3.434033	-0.085998	0.843008	0.279991	0.03001	0.059388	-0.069529	0.056766	-9.388272	2.6895	1.831283
11:10:35,77	0.176026	3.434033	-0.085998	0.843008	0.279991	0.03001	0.062407	-0.073554	0.057196	-9.676038	2.504376	1.817215
11:10:35,82	0.176026	3.434033	-0.085998	0.843008	0.279991	0.03001	0.063311	-0.067827	0.057192	-9.347263	2.480678	1.855232
11:10:35,87	0.176026	3.434033	-0.085998	0.843008	0.279991	0.03001	0.064906	-0.0736	0.055269	-9.650093	2.362953	1.831462
11:10:35,92	0.176026	3.434033	-0.085998	0.843008	0.279991	0.03001	0.063793	-0.066943	0.053723	-9.291882	2.458769	1.815855
11:10:35,97	0.176026	3.434033	-0.085998	0.843008	0.279991	0.03001	0.063441	-0.075467	0.056446	-9.710899	2.403027	1.834327
11:10:36,02	0.176026	3.434033	-0.085998	0.843008	0.279991	0.03001	0.063791	-0.072263	0.056065	-9.580896	2.419109	1.864995
11:10:36,07	0.176026	3.434033	-0.085998	0.843008	0.279991	0.03001	0.062111	-0.073257	0.055677	-9.605332	2.511878	1.87972
11:10:36,12	0.176026	3.434033	-0.085998	0.843008	0.279991	0.03001	0.06676	-0.069845	0.055257	-9.448901	2.294359	1.841037
11:10:36,17	0.176026	3.434033	-0.085998	0.843008	0.279991	0.03001	0.066274	-0.06821	0.056461	-9.365721	2.307623	1.893325
11:10:36,22	0.176026	3.434033	-0.085998	0.843008	0.279991	0.03001	0.060894	-0.071802	0.057164	-9.530118	2.624797	1.826918
11:10:36,27	0.176026	3.434033	-0.085998	0.843008	0.279991	0.03001	0.062632	-0.075604	0.057598	-9.728137	2.500225	1.845102
11:10:36,32	0.176026	3.434033	-0.085998	0.843008	0.279991	0.03001	0.066069	-0.072972	0.057252	-9.63749	2.291584	1.868901
11:10:36,37	0.176026	3.434033	-0.085998	0.843008	0.279991	0.03001	0.058441	-0.07116	0.056052	-9.528025	2.712066	1.881074
11:10:36,42	0.176026	3.434033	-0.085998	0.843008	0.279991	0.03001	0.058021	-0.070242	0.057992	-9.473332	2.72533	1.879543
11:10:36,47	0.176026	3.434033	-0.085998	0.843008	0.279991	0.03001	0.058021	-0.070242	0.057992	-9.473332	2.72533	1.879543
11:10:36,52	0.176026	3.434033	-0.085998	0.843008	0.279991	0.03001	0.061315	-0.072159	0.057579	-9.586911	2.582179	1.83664
11:10:36,57	0.176026	3.434033	-0.085998	0.843008	0.279991	0.03001	0.059588	-0.069753	0.057587	-9.46102	2.683637	1.871014
11:10:36,62	0.176026	3.434033	-0.085998	0.843008	0.279991	0.03001	0.061959	-0.068142	0.057308	-9.344307	2.548559	1.846095
11:10:36,67	0.176026	3.434033	-0.085998	0.843008	0.279991	0.03001	0.066707	-0.070446	0.054477	-9.471577	2.313223	1.84662
11:10:36,72	0.176026	3.434033	-0.085998	0.843008	0.279991	0.03001	0.064306	-0.074548	0.052568	-9.677893	2.394821	1.861908
11:10:36,77	0.176026	3.434033	-0.085998	0.843008	0.279991	0.03001	0.063832	-0.070894	0.055647	-9.504441	2.430057	1.841117
11:10:36,82	0.176026	3.434033	-0.085998	0.843008	0.279991	0.03001	0.06384	-0.07433	0.056061	-9.673555	2.407028	1.850034
11:10:36,87	0.176026	3.434033	-0.085998	0.843008	0.279991	0.03001	0.066219	-0.072338	0.057605	-9.584778	2.290738	1.834417
11:10:36,92	0.176026	3.434033	-0.085998	0.843008	0.279991	0.03001	0.066297	-0.069637	0.055661	-9.43941	2.28366	1.844884
11:10:36,97	0.176026	3.434033	-0.085998	0.843008	0.279991	0.03001	0.059267	-0.068277	0.056031	-9.374484	2.643233	1.850893
11:10:37,02	0.176026	3.434033	-0.085998	0.843008	0.279991	0.03001	0.056217	-0.075999	0.05874	-9.752511	2.814275	1.826036
11:10:37,07	0.176026	3.434033	-0.085998	0.843008	0.279991	0.03001	0.06543	-0.071913	0.055656	-9.586992	2.334809	1.826675
11:10:37,12	0.176026	3.434033	-0.085998	0.843008	0.279991	0.03001	0.058353	-0.073188	0.056428	-9.641414	2.713064	1.852035
11:10:37,17	0.176026	3.434033	-0.085998	0.843008	0.279991	0.03001	0.062736	-0.066187	0.055615	-9.275127	2.491539	1.822098
11:10:37,22	0.176026	3.434033	-0.085998	0.843008	0.279991	0.03001	0.061507	-0.073033	0.059181	-9.629059	2.520947	1.868254
11:10:37,27	0.176026	3.434033	-0.085998	0.843008	0.279991	0.03001	0.063598	-0.074325	0.057338	-9.694873	2.438623	1.830082
11:10:37,32	0.176026	3.434033	-0.085998	0.843008	0.279991	0.03001	0.062091	-0.073255	0.056454	-9.610902	2.516098	1.879459
11:10:37,37	0.176026	3.434033	-0.085998	0.843008	0.279991	0.03001	0.062091	-0.073255	0.056454	-9.610902	2.516098	1.879459
11:10:37,42	0.176026	3.434033	-0.085998	0.843008	0.279991	0.03001	0.060223	-0.070233	0.055268	-9.495665	2.594859	1.851773
11:10:37,47	0.176026	3.434033	-0.085998	0.843008	0.279991	0.03001	0.060964	-0.067128	0.056013	-9.308214	2.601809	1.851471
11:10:37,52	0.176026	3.434033	-0.085998	0.843008	0.279991	0.03001	0.063742	-0.074925	0.056472	-9.707268	2.42814	1.884228
11:10:37,57	0.176026	3.434033	-0.085998	0.843008	0.279991	0.03001	0.061867	-0.070831	0.056159	-9.509271	2.513059	1.864645
11:10:37,62	0.176026	3.434033	-0.085998	0.843008	0.279991	0.03001	0.06449	-0.071974	0.059925	-9.56165	2.402057	1.838634
11:10:37,67	0.176026	3.434033	-0.085998	0.843008	0.279991	0.03001	0.060028	-0.071325	0.057199	-9.541085	2.685732	1.876703
11:10:37,72	0.176026	3.434033	-0.085998	0.843008	0.279991	0.03001	0.03721	-0.022394	0.057089	-9.447353	2.449602	1.582986
11:10:37,77	0.176026	3.434033	-0.085998	0.843008	0.279991	0.03001	0.048874	-0.076643	0.02656	-9.102975	2.60902	1.855938
11:10:37,82	0.176018	3.434016	-0.085995	0.793017	0.280014	0.029928	0.039776	-0.089471	0.065069	-8.876279	2.69426	1.931539
11:10:37,87	0.176018	3.434016	-0.085995	0.793017	0.280014	0.029928	0.019795	-0.079942	0.079862	-8.764132	2.57219	1.867084
11:10:37,92	0.176018	3.434016	-0.085995	0.793017	0.280014	0.029928	0.018594	-0.082601	0.077536	-8.878979	2.629286	1.87314
11:10:37,97	0.176018	3.434016	-0.085995	0.793017	0.280014	0.029928	0.018594	-0.082601	0.077536	-8.878979	2.629286	1.87314
11:10:38,02	0.176018	3.434016	-0.085995	0.793017	0.280014	0.029928	0.019713	-0.080652	0.077165	-8.815011	2.540327	1.873058
11:10:38,07	0.176018	3.434016	-0.085995	0.793017	0.280014	0.029928	0.015874	-0.081091	0.079521	-8.863419	2.791315	1.937326
11:10:38,12	0.176018	3.434016	-0.085995	0.793017	0.280014	0.029928	0.019546	-0.0853	0.076028	-9.047022	2.548632	1.893287
11:10:38,17	0.176018	3.434016	-0.085995	0.793017	0.280014	0.029928	0.016556	-0.083749	0.073712	-9.06912	2.700682	1.902304
11:10:38,22	0.176018	3.434016	-0.085995	0.793017	0.280014	0.029928	0.032171	-0.016825	0.049514	-8.662512	2.331411	1.494914
11:10:38,27	0.176018	3.434016	-0.085995	0.793017	0.280014	0.029928	0.048037	-0.073677	0.018346	-8.467689	2.333072	1.779073
11:10:38,32	0.175968	3.434093	-0.085985	0.74298	0.279984	0.029975	0.060297	-0.091903	0.060092	-8.400335	2.422487	1.898992
11:10:38,37	0.175968	3.434093	-0.085985	0.74298	0.279984	0.029975	0.045783	-0.078116	0.066227	-8.268398	2.488286	1.88128
11:10:38,42	0.175968	3.434093	-0.085985	0.74298	0.279984	0.029975	0.045783	-0.078116	0.066227	-8.268398	2.488286	1.88128
11:10:38,47	0.175968	3.434093	-0.085985	0.74298	0.279984	0.029975	0.042323	-0.081185	0.066908	-8.419626	2.673823	1.887848
11:10:38,52	0.175968	3.434093	-0.085985	0.74298	0.279984	0.029975	0.042323	-0.081185	0.066908	-8.419626	2.673823	1.887848
11:10:38,57	0.175968	3.434093	-0.085985	0.74298	0.279984	0.029975	0.041936	-0.078923	0.068071	-8.295397	2.68219	1.891456
11:10:38,62	0.175968	3.434093	-0.085985	0.74298	0.279984	0.029975	0.042764	-0.078041	0.071578	-8.236864	2.632976	1.903173
11:10:38,67	0.175968	3.434093	-0.085985	0.74298	0.279984	0.029975	0.043651	-0.077949	0.07	-8.271998	2.594234	1.861415
11:10:38,72	0.175968	3.434093	-0.085985	0.74298	0.279984	0.029975	0.042133	-0.084538	0.070144	-8.587893	2.653596	1.897398
11:10:38,77	0.175968	3.434093	-0.085985	0.74298	0.279984	0.029975	0.046384	-0.079465	0.068475	-8.287867	2.418809	1.883843
11:10:38,82	0.175968	3.434093	-0.085985	0.74298	0.279984	0.029975	0.043088	-0.077737	0.071891	-8.274087	2.637855	1.885249
11:10:38,87	0.175968	3.434093	-0.085985	0.74298	0.279984	0.029975	0.041686	-0.078837	0.070796	-8.275	2.651448	1.878706
11:10:38,92	0.175968	3.434093	-0.085985	0.74298	0.279984	0.029975	0.041908	-0.081612	0.070785	-8.428792	2.699883	1.880582
11:10:38,97	0.175968	3.434093	-0.085985	0.74298	0.279984	0.029975	0.048515	-0.079054	0.072225	-8.256982	2.344743	1.889849
11:10:39,02	0.175968	3.434093	-0.085985	0.74298	0.279984	0.029975	0.040367	-0.078101	0.071588	-8.262531	2.727181	1.903438
11:10:39,07	0.175968	3.434093	-0.085985	0.74298	0.279984	0.029975	0.04237	-0.079274	0.067721	-8.346203	2.635723	1.915969
11:10:39,13	0.175968	3.434093	-0.085985	0.74298	0.279984	0.029975	0.043706	-0.081397	0.068849	-8.430386	2.562392	1.856324
11:10:39,18	0.175968	3.434093	-0.085985	0.74298	0.279984	0.029975	0.045164	-0.081166	0.06869	-8.40886	2.501454	1.909544
11:10:39,23	0.175968	3.434093	-0.085985	0.74298	0.279984	0.029975	0.04536	-0.079539	0.068358	-8.303382	2.48653	1.908991
11:10:39,28	0.175968	3.434093	-0.085985	0.74298	0.279984	0.029975	0.045084	-0.078871	0.071584	-8.310933	2.464224	1.863472
11:10:39,33	0.175968	3.434093	-0.085985	0.74298	0.279984	0.029975	0.042671	-0.077953	0.070393	-8.232404	2.656917	1.889852
11:10:39,38	0.175968	3.434093	-0.085985	0.74298	0.279984	0.029975	0.041476	-0.084191	0.070639	-8.571619	2.668424	1.902827
11:10:39,43	0.175968	3.434093	-0.085985	0.74298	0.279984	0.029975	0.041799	-0.085011	0.070802	-8.613065	2.685713	1.875682
11:10:39,48	0.175968	3.434093	-0.085985	0.74298	0.279984	0.029975	0.040584	-0.081381	0.071874	-8.451814	2.7649	1.857465
11:10:39,53	0.175968	3.434093	-0.085985	0.74298	0.279984	0.029975	0.045317	-0.078786	0.073488	-8.244144	2.514829	1.862411
11:10:39,58	0.175968	3.434093	-0.085985	0.74298	0.279984	0.029975	0.046542	-0.083722	0.069669	-8.552197	2.421538	1.894339
11:10:39,63	0.175968	3.434093	-0.085985	0.74298	0.279984	0.029975	0.042898	-0.078217	0.06819	-8.287588	2.608914	1.898465
11:10:39,68	0.175968	3.434093	-0.085985	0.74298	0.279984	0.029975	0.039452	-0.084458	0.072343	-8.615433	2.774183	1.841159
11:10:39,73	0.175968	3.434093	-0.085985	0.74298	0.279984	0.029975	0.039452	-0.084458	0.072343	-8.615433	2.774183	1.841159
11:10:39,78	0.175968	3.434093	-0.085985	0.74298	0.279984	0.029975	0.035036	-0.07973	0.070014	-8.333887	3.003025	1.895638
11:10:39,83	0.175968	3.434093	-0.085985	0.74298	0.279984	0.029975	0.039867	-0.083269	0.067727	-8.552796	2.76454	1.916744
11:10:39,88	0.175968	3.434093	-0.085985	0.74298	0.279984	0.029975	0.045566	-0.079644	0.070388	-8.318531	2.509833	1.86518
11:10:39,93	0.175968	3.434093	-0.085985	0.74298	0.279984	0.029975	0.040572	-0.080143	0.070111	-8.371349	2.788625	1.905092
11:10:39,98	0.175968	3.434093	-0.085985	0.74298	0.279984	0.029975	0.043423	-0.07856	0.070816	-8.279154	2.53973	1.88303
11:10:40,03	0.175968	3.434093	-0.085985	0.74298	0.279984	0.029975	0.043423	-0.07856	0.070816	-8.279154	2.53973	1.88303
11:10:40,08	0.175968	3.434093	-0.085985	0.74298	0.279984	0.029975	0.046262	-0.078738	0.070809	-8.275885	2.444228	1.893143
11:10:40,13	0.175968	3.434093	-0.085985	0.74298	0.279984	0.029975	0.043493	-0.082887	0.071589	-8.545056	2.576805	1.866641
11:10:40,18	0.175968	3.434093	-0.085985	0.74298	0.279984	0.029975	0.040045	-0.081997	0.069644	-8.47554	2.759074	1.891063
11:10:40,23	0.175968	3.434093	-0.085985	0.74298	0.279984	0.029975	0.047577	-0.078376	0.072071	-8.274491	2.36628	1.876475
11:10:40,28	0.175968	3.434093	-0.085985	0.74298	0.279984	0.029975	0.043159	-0.080352	0.071999	-8.374932	2.611232	1.927608
11:10:40,33	0.175968	3.434093	-0.085985	0.74298	0.279984	0.029975	0.046225	-0.08014	0.068882	-8.354004	2.413481	1.888889
11:10:40,38	0.175968	3.434093	-0.085985	0.74298	0.279984	0.029975	0.041892	-0.076946	0.068444	-8.224331	2.671138	1.862403
11:10:40,43	0.175968	3.434093	-0.085985	0.74298	0.279984	0.029975	0.0474	-0.077972	0.070004	-8.227854	2.416199	1.874542
11:10:40,48	0.175968	3.434093	-0.085985	0.74298	0.279984	0.029975	0.040791	-0.079905	0.06849	-8.455491	2.704372	1.878519
11:10:40,53	0.175968	3.434093	-0.085985	0.74298	0.279984	0.029975	0.058036	-0.014441	0.025882	-8.131808	2.536401	1.508757
11:10:40,59	0.175968	3.434093	-0.085985	0.74298	0.279984	0.029975	0.062512	-0.087702	0.025964	-7.738906	2.610665	1.920146
11:10:40,63	0.176038	3.433979	-0.085985	0.692965	0.27999	0.02995	0.062512	-0.087702	0.025964	-7.738906	2.610665	1.920146
11:10:40,68	0.176038	3.433979	-0.085985	0.692965	0.27999	0.02995	0.045188	-0.081725	0.047483	-7.911097	2.512076	1.870496
11:10:40,73	0.176038	3.433979	-0.085985	0.692965	0.27999	0.02995	0.044479	-0.076918	0.047153	-7.602603	2.548006	1.90346
11:10:40,78	0.176038	3.433979	-0.085985	0.692965	0.27999	0.02995	0.041518	-0.07894	0.045434	-7.774962	2.674248	1.91218
11:10:40,83	0.176038	3.433979	-0.085985	0.692965	0.27999	0.02995	0.047827	-0.080472	0.047828	-7.842684	2.343269	1.876839
11:10:40,88	0.176038	3.433979	-0.085985	0.692965	0.27999	0.02995	0.04403	-0.080537	0.046548	-7.831623	2.509847	1.90157
11:10:40,93	0.176038	3.433979	-0.085985	0.692965	0.27999	0.02995	0.043428	-0.08249	0.051051	-7.952728	2.565614	1.859781
11:10:40,98	0.176038	3.433979	-0.085985	0.692965	0.27999	0.02995	0.042335	-0.077463	0.044257	-7.75551	2.645396	1.89002
11:10:41,03	0.176038	3.433979	-0.085985	0.692965	0.27999	0.02995	0.031876	-0.014137	0.037769	-7.531526	2.356607	1.528215
11:10:41,08	0.176038	3.433979	-0.085985	0.692965	0.27999	0.02995	0.056592	-0.076928	-0.012278	-7.441159	2.216984	1.859652
11:10:41,13	0.176016	3.43403	-0.085991	0.642941	0.279997	0.029983	0.040961	-0.090428	0.027587	-7.347784	2.132767	1.910882
11:10:41,18	0.176016	3.43403	-0.085991	0.642941	0.279997	0.029983	0.025151	-0.079315	0.043023	-7.273988	2.286581	1.884252
11:10:41,23	0.176016	3.43403	-0.085991	0.642941	0.279997	0.029983	0.025151	-0.079315	0.043023	-7.273988	2.286581	1.884252
11:10:41,28	0.176016	3.43403	-0.085991	0.642941	0.279997	0.029983	0.024376	-0.076916	0.04183	-7.193888	2.323278	1.847123
11:10:41,33	0.176016	3.43403	-0.085991	0.642941	0.279997	0.029983	0.021377	-0.080836	0.041965	-7.353327	2.497243	1.872459
11:10:41,38	0.176016	3.43403	-0.085991	0.642941	0.279997	0.029983	0.025496	-0.078878	0.044984	-7.231235	2.224351	1.891086
11:10:41,43	0.176016	3.43403	-0.085991	0.642941	0.279997	0.029983	0.020193	-0.080636	0.041101	-7.38192	2.50904	1.896284
11:10:41,48	0.176016	3.43403	-0.085991	0.642941	0.279997	0.029983	0.021559	-0.07939	0.042235	-7.305984	2.434205	1.856098
11:10:41,53	0.176016	3.43403	-0.085991	0.642941	0.279997	0.029983	0.028692	-0.078741	0.043806	-7.264129	2.082667	1.86355
11:10:41,58	0.176016	3.43403	-0.085991	0.642941	0.279997	0.029983	0.023023	-0.079079	0.043912	-7.279972	2.370046	1.849971
11:10:41,63	0.176016	3.43403	-0.085991	0.642941	0.279997	0.029983	0.021682	-0.077027	0.041677	-7.218146	2.391703	1.869448
11:10:41,68	0.176016	3.43403	-0.085991	0.642941	0.279997	0.029983	0.024627	-0.078767	0.040658	-7.222533	2.296552	1.842823
11:10:41,73	0.176016	3.43403	-0.085991	0.642941	0.279997	0.029983	0.022643	-0.0811	0.042649	-7.357245	2.366458	1.882064
11:10:41,78	0.176016	3.43403	-0.085991	0.642941	0.279997	0.029983	0.01934	-0.07982	0.040686	-7.343185	2.547783	1.865107
11:10:41,83	0.176016	3.43403	-0.085991	0.642941	0.279997	0.029983	0.023183	-0.076972	0.044967	-7.219417	2.373469	1.874761
11:10:41,88	0.176016	3.43403	-0.085991	0.642941	0.279997	0.029983	0.018655	-0.079856	0.046539	-7.356803	2.555756	1.878231
11:10:41,94	0.176016	3.43403	-0.085991	0.642941	0.279997	0.029983	0.020294	-0.079236	0.042004	-7.320111	2.508015	1.896768
11:10:41,99	0.176016	3.43403	-0.085991	0.642941	0.279997	0.029983	0.018063	-0.083362	0.043772	-7.471633	2.64577	1.856032
11:10:42,04	0.176016	3.43403	-0.085991	0.642941	0.279997	0.029983	0.019452	-0.077106	0.045208	-7.223963	2.544944	1.854622
11:10:42,09	0.176016	3.43403	-0.085991	0.642941	0.279997	0.029983	0.021128	-0.077711	0.042603	-7.197822	2.470717	1.850876
11:10:42,14	0.176016	3.43403	-0.085991	0.642941	0.279997	0.029983	0.018467	-0.079704	0.041835	-7.34913	2.584211	1.837987
11:10:42,19	0.176016	3.43403	-0.085991	0.642941	0.279997	0.029983	0.020851	-0.077604	0.042994	-7.232153	2.500335	1.85197
11:10:42,24	0.176016	3.43403	-0.085991	0.642941	0.279997	0.029983	0.020574	-0.072664	0.043014	-6.963799	2.493679	1.894465
11:10:42,29	0.176016	3.43403	-0.085991	0.642941	0.279997	0.029983	0.020194	-0.078645	0.041878	-7.298776	2.50241	1.895957
11:10:42,34	0.176016	3.43403	-0.085991	0.642941	0.279997	0.029983	0.02142	-0.07424	0.040683	-7.0688	2.440667	1.8727
11:10:42,39	0.176016	3.43403	-0.085991	0.642941	0.279997	0.029983	0.02142	-0.07424	0.040683	-7.0688	2.440667	1.8727
11:10:42,44	0.176016	3.43403	-0.085991	0.642941	0.279997	0.029983	0.02	-0.078461	0.044068	-7.285426	2.561207	1.864287
11:10:42,49	0.176016	3.43403	-0.085991	0.642941	0.279997	0.029983	0.026238	-0.076508	0.042227	-7.140322	2.260981	1.880495
11:10:42,54	0.176016	3.43403	-0.085991	0.642941	0.279997	0.029983	0.021955	-0.079675	0.041464	-7.347795	2.412271	1.852235
11:10:42,59	0.176016	3.43403	-0.085991	0.642941	0.279997	0.029983	0.023061	-0.082021	0.046036	-7.462343	2.363097	1.849431
11:10:42,64	0.176016	3.43403	-0.085991	0.642941	0.279997	0.029983	0.023176	-0.078213	0.043762	-7.193847	2.343996	1.829204
11:10:42,69	0.176016	3.43403	-0.085991	0.642941	0.279997	0.029983	0.02102	-0.079063	0.043023	-7.284798	2.463026	1.875016
11:10:42,74	0.176016	3.43403	-0.085991	0.642941	0.279997	0.029983	0.020454	-0.077597	0.045543	-7.228212	2.519213	1.882679
11:10:42,79	0.176016	3.43403	-0.085991	0.642941	0.279997	0.029983	0.023286	-0.078354	0.043023	-7.262446	2.35551	1.870215
11:10:42,84	0.176016	3.43403	-0.085991	0.642941	0.279997	0.029983	0.021854	-0.081255	0.04393	-7.406792	2.433917	1.866911
11:10:42,89	0.176016	3.43403	-0.085991	0.642941	0.279997	0.029983	0.019686	-0.07827	0.042243	-7.258075	2.552506	1.886236
11:10:42,94	0.176016	3.43403	-0.085991	0.642941	0.279997	0.029983	0.020037	-0.073759	0.046494	-7.027338	2.519099	1.863562
11:10:42,99	0.176016	3.43403	-0.085991	0.642941	0.279997	0.029983	0.0172	-0.070288	0.040652	-6.926166	2.612189	1.823084
11:10:43,04	0.176016	3.43403	-0.085991	0.642941	0.279997	0.029983	0.030209	-0.070173	0.000364	-6.919705	1.857076	1.78226
11:10:43,09	0.176016	3.43403	-0.085991	0.642941	0.279997	0.029983	0.030209	-0.070173	0.000364	-6.919705	1.857076	1.78226
11:10:43,14	0.175963	3.433942	-0.085965	0.592967	0.27998	0.029987	0.039052	-0.084176	0.006574	-6.706941	2.016434	1.896561
11:10:43,19	0.175963	3.433942	-0.085965	0.592967	0.27998	0.029987	0.027545	-0.069912	0.019619	-6.476491	2.073611	1.854175
11:10:43,24	0.175963	3.433942	-0.085965	0.592967	0.27998	0.029987	0.027409	-0.076092	0.019639	-6.810181	2.031467	1.824639
11:10:43,29	0.175963	3.433942	-0.085965	0.592967	0.27998	0.029987	0.027409	-0.076092	0.019639	-6.810181	2.031467	1.824639
11:10:43,34	0.175963	3.433942	-0.085965	0.592967	0.27998	0.029987	0.020701	-0.075484	0.022495	-6.793174	2.389454	1.862003
11:10:43,39	0.175963	3.433942	-0.085965	0.592967	0.27998	0.029987	0.020701	-0.075484	0.022495	-6.793174	2.389454	1.862003
11:10:43,44	0.175963	3.433942	-0.085965	0.592967	0.27998	0.029987	0.021983	-0.072315	0.025562	-6.654676	2.327111	1.852248
11:10:43,49	0.175963	3.433942	-0.085965	0.592967	0.27998	0.029987	0.029709	-0.070099	0.020245	-6.591972	1.919966	1.848652
11:10:43,54	0.175963	3.433942	-0.085965	0.592967	0.27998	0.029987	0.029115	-0.008505	-0.005415	-6.610743	2.015294	1.446018
11:10:43,59	0.175963	3.433942	-0.085965	0.592967	0.27998	0.029987	0.037701	-0.057671	-0.03832	-6.145543	1.609755	1.783392
11:10:43,64	0.175984	3.433948	-0.085977	0.542947	0.279984	0.029991	0.013917	-0.061512	0.011547	-6.095833	2.289014	1.789794
11:10:43,69	0.175984	3.433948	-0.085977	0.542947	0.279984	0.029991	0.013917	-0.061512	0.011547	-6.095833	2.289014	1.789794
11:10:43,74	0.175984	3.433948	-0.085977	0.542947	0.279984	0.029991	0.014088	-0.056533	0.011023	-5.84528	2.272344	1.753358
11:10:43,79	0.175984	3.433948	-0.085977	0.542947	0.279984	0.029991	0.014693	-0.067045	0.009932	-6.321427	2.200529	1.760163
11:10:43,84	0.175984	3.433948	-0.085977	0.542947	0.279984	0.029991	0.017755	-0.067943	0.01394	-6.427614	2.038728	1.79879
11:10:43,89	0.175984	3.433948	-0.085977	0.542947	0.279984	0.029991	0.01457	-0.06474	0.00959	-6.291825	2.225557	1.730426
11:10:43,94	0.175984	3.433948	-0.085977	0.542947	0.279984	0.029991	0.015706	-0.067175	0.009306	-6.393448	2.158238	1.770145
11:10:43,99	0.175984	3.433948	-0.085977	0.542947	0.279984	0.029991	0.012485	-0.064075	0.007667	-6.203461	2.330923	1.783999
11:10:44,04	0.175984	3.433948	-0.085977	0.542947	0.279984	0.029991	0.017883	-0.063109	0.011943	-6.152215	2.077965	1.780831
11:10:44,09	0.175984	3.433948	-0.085977	0.542947	0.279984	0.029991	0.013504	-0.062643	0.009197	-6.157913	2.308638	1.759933
11:10:44,14	0.175984	3.433948	-0.085977	0.542947	0.279984	0.029991	0.020809	-0.058721	0.011132	-5.949465	1.935599	1.742423
11:10:44,19	0.175984	3.433948	-0.085977	0.542947	0.279984	0.029991	0.01578	-0.059825	0.010233	-6.03466	2.186919	1.754199
11:10:44,24	0.175984	3.433948	-0.085977	0.542947	0.279984	0.029991	0.022039	-0.064202	0.013493	-6.210168	1.857855	1.749934
11:10:44,29	0.175984	3.433948	-0.085977	0.542947	0.279984	0.029991	0.017047	-0.059857	0.011015	-5.981889	2.144213	1.740687
11:10:44,34	0.175984	3.433948	-0.085977	0.542947	0.279984	0.029991	0.008651	-0.066167	0.007171	-6.331009	2.514605	1.762302
11:10:44,39	0.175984	3.433948	-0.085977	0.542947	0.279984	0.029991	0.008651	-0.066167	0.007171	-6.331009	2.514605	1.762302
11:10:44,45	0.175984	3.433948	-0.085977	0.542947	0.279984	0.029991	0.011503	-0.065237	0.012525	-6.300857	2.420108	1.790395
11:10:44,50	0.175984	3.433948	-0.085977	0.542947	0.279984	0.029991	0.016649	-0.067387	0.012068	-6.40333	2.143468	1.79535
11:10:44,55	0.175984	3.433948	-0.085977	0.542947	0.279984	0.029991	0.011268	-0.062793	0.009162	-6.248925	2.362141	1.792257
11:10:44,60	0.175984	3.433948	-0.085977	0.542947	0.279984	0.029991	0.01343	-0.05932	0.010385	-6.03423	2.292594	1.778971
11:10:44,65	0.175984	3.433948	-0.085977	0.542947	0.279984	0.029991	0.0146	-0.065392	0.009636	-6.311417	2.22431	1.793112
11:10:44,70	0.175984	3.433948	-0.085977	0.542947	0.279984	0.029991	0.013425	-0.062584	0.009216	-6.160578	2.322291	1.789373
11:10:44,75	0.175984	3.433948	-0.085977	0.542947	0.279984	0.029991	0.016657	-0.066691	0.009149	-6.392032	2.081871	1.753714
11:10:44,80	0.175984	3.433948	-0.085977	0.542947	0.279984	0.029991	0.018655	-0.067787	0.008881	-6.436833	1.999472	1.787706
11:10:44,85	0.175984	3.433948	-0.085977	0.542947	0.279984	0.029991	0.019613	-0.063533	0.014678	-6.201049	1.973088	1.774217
11:10:44,90	0.175984	3.433948	-0.085977	0.542947	0.279984	0.029991	0.018736	-0.062348	0.011175	-6.166924	2.034384	1.77746
11:10:44,95	0.175984	3.433948	-0.085977	0.542947	0.279984	0.029991	0.013204	-0.062283	0.01091	-6.114142	2.271088	1.780456
11:10:45,00	0.175984	3.433948	-0.085977	0.542947	0.279984	0.029991	0.018408	-0.064817	0.013125	-6.250478	2.04338	1.785006
11:10:45,05	0.175984	3.433948	-0.085977	0.542947	0.279984	0.029991	0.018544	-0.058105	0.01041	-5.914668	2.020402	1.81025
11:10:45,10	0.175984	3.433948	-0.085977	0.542947	0.279984	0.029991	0.011134	-0.064742	0.011951	-6.280457	2.408218	1.78771
11:10:45,15	0.175984	3.433948	-0.085977	0.542947	0.279984	0.029991	0.017056	-0.061912	0.009209	-6.106116	2.149876	1.783668
11:10:45,20	0.175984	3.433948	-0.085977	0.542947	0.279984	0.029991	0.013423	-0.064786	0.010417	-6.299811	2.263829	1.787909
11:10:45,25	0.175984	3.433948	-0.085977	0.542947	0.279984	0.029991	0.018236	-0.064756	0.009624	-6.264395	2.041872	1.772759
11:10:45,30	0.175984	3.433948	-0.085977	0.542947	0.279984	0.029991	0.015774	-0.063432	0.010399	-6.235579	2.152159	1.763489
11:10:45,35	0.175984	3.433948	-0.085977	0.542947	0.279984	0.029991	0.013108	-0.070549	0.01447	-6.568234	2.278756	1.733117
11:10:45,40	0.175984	3.433948	-0.085977	0.542947	0.279984	0.029991	0.014585	-0.062689	0.011567	-6.194318	2.237964	1.787742
11:10:45,45	0.175984	3.433948	-0.085977	0.542947	0.279984	0.029991	0.020068	-0.067897	0.012364	-6.419701	1.932202	1.770395
11:10:45,50	0.175984	3.433948	-0.085977	0.542947	0.279984	0.029991	0.015306	-0.063151	0.011553	-6.211001	2.174264	1.752895
11:10:45,55	0.175984	3.433948	-0.085977	0.542947	0.279984	0.029991	0.014458	-0.061903	0.01204	-6.149781	2.259406	1.784075
11:10:45,60	0.175984	3.433948	-0.085977	0.542947	0.279984	0.029991	0.010196	-0.06366	0.010591	-6.212071	2.449417	1.796673
11:10:45,65	0.175984	3.433948	-0.085977	0.542947	0.279984	0.029991	0.015665	-0.065966	0.011162	-6.344063	2.209618	1.76885
11:10:45,70	0.175984	3.433948	-0.085977	0.542947	0.279984	0.029991	0.013658	-0.064846	0.01504	-6.274439	2.281773	1.756085
11:10:45,75	0.175984	3.433948	-0.085977	0.542947	0.279984	0.029991	0.015228	-0.061823	0.009294	-6.143829	2.188902	1.774681
11:10:45,80	0.175984	3.433948	-0.085977	0.542947	0.279984	0.029991	0.015228	-0.061823	0.009294	-6.143829	2.188902	1.774681
11:10:45,85	0.175984	3.433948	-0.085977	0.542947	0.279984	0.029991	0.016208	-0.062992	0.010899	-6.208987	2.136922	1.745392
11:10:45,90	0.175984	3.433948	-0.085977	0.542947	0.279984	0.029991	0.013395	-0.061999	0.01077	-6.161433	2.300882	1.769144
11:10:45,95	0.175984	3.433948	-0.085977	0.542947	0.279984	0.029991	0.014277	0.000589	-0.018056	-5.926297	1.954212	1.416146
11:10:46,00	0.175984	3.433948	-0.085977	0.542947	0.279984	0.029991	0.022321	-0.052613	-0.049703	-5.614037	1.768448	1.719115
11:10:46,05	0.176038	3.43399	-0.085994	0.492947	0.280005	0.030024	0.026444	-0.075988	-0.033895	-5.64061	1.899677	1.83747
11:10:46,10	0.176038	3.43399	-0.085994	0.492947	0.280005	0.030024	0.013101	-0.063553	-0.007922	-5.56325	2.056254	1.784716
11:10:46,15	0.176038	3.43399	-0.085994	0.492947	0.280005	0.030024	0.0153	-0.065569	-0.004781	-5.682928	1.93741	1.800473
11:10:46,20	0.176038	3.43399	-0.085994	0.492947	0.280005	0.030024	0.008287	-0.066317	-0.005956	-5.724088	2.260415	1.792074
11:10:46,25	0.176038	3.43399	-0.085994	0.492947	0.280005	0.030024	0.014739	-0.070521	-0.00786	-5.939159	1.958763	1.817153
11:10:46,30	0.176038	3.43399	-0.085994	0.492947	0.280005	0.030024	0.013488	-0.066528	-0.006449	-5.757167	1.981011	1.749153
11:10:46,35	0.176038	3.43399	-0.085994	0.492947	0.280005	0.030024	0.013664	-0.066804	-0.007234	-5.778911	2.03274	1.809844
11:10:46,40	0.176038	3.43399	-0.085994	0.492947	0.280005	0.030024	0.009934	-0.069384	-0.009409	-5.887015	2.13364	1.807642
11:10:46,45	0.176038	3.43399	-0.085994	0.492947	0.280005	0.030024	0.024043	-0.006586	-0.049538	-5.758983	1.767186	1.423469
11:10:46,50	0.176038	3.43399	-0.085994	0.492947	0.280005	0.030024	0.016193	-0.054067	-0.059854	-5.298226	1.65382	1.694963
11:10:46,55	0.176061	3.434003	-0.085979	0.442958	0.280001	0.03	0.020023	-0.075688	-0.042548	-5.298092	1.79923	1.856163
11:10:46,60	0.176061	3.434003	-0.085979	0.442958	0.280001	0.03	0.005148	-0.061436	-0.027889	-5.081698	1.833847	1.753983
11:10:46,65	0.176061	3.434003	-0.085979	0.442958	0.280001	0.03	0.003226	-0.066275	-0.028384	-5.387364	1.964212	1.770771
11:10:46,70	0.176061	3.434003	-0.085979	0.442958	0.280001	0.03	0.003226	-0.066275	-0.028384	-5.387364	1.964212	1.770771
11:10:46,75	0.176061	3.434003	-0.085979	0.442958	0.280001	0.03	0.009855	-0.06604	-0.02795	-5.359732	1.607338	1.802329
11:10:46,80	0.176061	3.434003	-0.085979	0.442958	0.280001	0.03	0.001735	-0.059945	-0.031932	-5.04702	2.024686	1.733334
11:10:46,85	0.176061	3.434003	-0.085979	0.442958	0.280001	0.03	0.006753	-0.061851	-0.029181	-5.143602	1.768796	1.747751
11:10:46,90	0.176061	3.434003	-0.085979	0.442958	0.280001	0.03	-0.000321	-0.06559	-0.028385	-5.360317	2.142345	1.781208
11:10:46,95	0.176061	3.434003	-0.085979	0.442958	0.280001	0.03	0.007829	-0.062772	-0.024122	-5.170599	1.729065	1.761401
11:10:47,00	0.176061	3.434003	-0.085979	0.442958	0.280001	0.03	0.003452	-0.061694	-0.027603	-5.158778	1.927154	1.779179
11:10:47,05	0.176061	3.434003	-0.085979	0.442958	0.280001	0.03	0.009781	-0.060542	-0.023723	-5.05375	1.603659	1.764801
11:10:47,10	0.176061	3.434003	-0.085979	0.442958	0.280001	0.03	0.005322	-0.063704	-0.023296	-5.300741	1.753688	1.751029
11:10:47,15	0.176061	3.434003	-0.085979	0.442958	0.280001	0.03	0.00625	-0.067437	-0.024571	-5.461754	1.722403	1.776595
11:10:47,20	0.176061	3.434003	-0.085979	0.442958	0.280001	0.03	0.002296	-0.063016	-0.027637	-5.210074	2.001515	1.745592
11:10:47,25	0.176061	3.434003	-0.085979	0.442958	0.280001	0.03	0.002299	-0.061086	-0.02686	-5.141393	1.97521	1.730501
11:10:47,30	0.176061	3.434003	-0.085979	0.442958	0.280001	0.03	0.002299	-0.061086	-0.02686	-5.141393	1.97521	1.730501
11:10:47,36	0.176061	3.434003	-0.085979	0.442958	0.280001	0.03	0.000769	-0.062284	-0.026826	-5.243214	2.067717	1.770878
11:10:47,41	0.176061	3.434003	-0.085979	0.442958	0.280001	0.03	0.007285	-0.066711	-0.025652	-5.44254	1.739061	1.749273
11:10:47,46	0.176061	3.434003	-0.085979	0.442958	0.280001	0.03	0.001257	-0.062185	-0.026256	-5.202006	2.029661	1.75556
11:10:47,51	0.176061	3.434003	-0.085979	0.442958	0.280001	0.03	0.003016	-0.065616	-0.027605	-5.407186	1.958007	1.751706
11:10:47,56	0.176061	3.434003	-0.085979	0.442958	0.280001	0.03	0.003533	-0.063121	-0.022965	-5.23246	1.932986	1.742769
11:10:47,61	0.176061	3.434003	-0.085979	0.442958	0.280001	0.03	0.010085	-0.063542	-0.025238	-5.241658	1.563553	1.780534
11:10:47,66	0.176061	3.434003	-0.085979	0.442958	0.280001	0.03	0.005714	-0.061747	-0.024889	-5.195569	1.806804	1.748675
11:10:47,71	0.176061	3.434003	-0.085979	0.442958	0.280001	0.03	-0.000227	-0.064399	-0.026434	-5.321263	2.101902	1.769852
11:10:47,76	0.176061	3.434003	-0.085979	0.442958	0.280001	0.03	0.001223	-0.063864	-0.026243	-5.309753	2.056018	1.77291
11:10:47,81	0.176061	3.434003	-0.085979	0.442958	0.280001	0.03	0.005587	-0.063686	-0.025677	-5.293146	1.829229	1.735113
11:10:47,86	0.176061	3.434003	-0.085979	0.442958	0.280001	0.03	0.00034	-0.062746	-0.027232	-5.254149	2.061858	1.736338
11:10:47,91	0.176061	3.434003	-0.085979	0.442958	0.280001	0.03	0.004615	-0.061707	-0.024517	-5.170822	1.884911	1.748692
11:10:47,96	0.176061	3.434003	-0.085979	0.442958	0.280001	0.03	0.00509	-0.063988	-0.02646	-5.27896	1.869065	1.745083
11:10:48,01	0.176061	3.434003	-0.085979	0.442958	0.280001	0.03	0.009027	-0.060939	-0.026034	-5.173986	1.659566	1.77391
11:10:48,06	0.176061	3.434003	-0.085979	0.442958	0.280001	0.03	0.003342	-0.064403	-0.02683	-5.310238	1.925961	1.754777
11:10:48,11	0.176061	3.434003	-0.085979	0.442958	0.280001	0.03	0.007514	-0.062792	-0.025632	-5.239742	1.698677	1.777299
11:10:48,16	0.176061	3.434003	-0.085979	0.442958	0.280001	0.03	0.000969	-0.062978	-0.02647	-5.236507	2.074312	1.745901
11:10:48,21	0.176061	3.434003	-0.085979	0.442958	0.280001	0.03	0.007968	-0.059562	-0.028789	-5.074343	1.722629	1.751051
11:10:48,26	0.176061	3.434003	-0.085979	0.442958	0.280001	0.03	0.00606	-0.061098	-0.024906	-5.096728	1.809667	1.757301
11:10:48,31	0.176061	3.434003	-0.085979	0.442958	0.280001	0.03	0.003057	-0.065646	-0.026075	-5.408638	1.962448	1.721861
11:10:48,36	0.176061	3.434003	-0.085979	0.442958	0.280001	0.03	0.008862	-0.056356	-0.028178	-4.910962	1.660554	1.789904
11:10:48,41	0.176061	3.434003	-0.085979	0.442958	0.280001	0.03	0.011438	-0.060337	-0.021371	-5.157025	1.54504	1.766259
11:10:48,46	0.176061	3.434003	-0.085979	0.442958	0.280001	0.03	0.026743	-0.05693	-0.08049	-4.918937	1.762947	1.715975
11:10:48,51	0.176061	3.434003	-0.085979	0.442958	0.280001	0.03	0.026743	-0.05693	-0.08049	-4.918937	1.762947	1.715975
11:10:48,56	0.176013	3.433972	-0.085976	0.392971	0.279969	0.02999	0.017821	-0.069031	-0.053156	-4.777817	1.64143	1.781614
11:10:48,61	0.176013	3.433972	-0.085976	0.392971	0.279969	0.02999	0.004366	-0.059688	-0.040898	-4.724928	1.758317	1.713464
11:10:48,66	0.176013	3.433972	-0.085976	0.392971	0.279969	0.02999	0.003952	-0.060206	-0.043967	-4.800208	1.775156	1.750349
11:10:48,71	0.176013	3.433972	-0.085976	0.392971	0.279969	0.02999	0.005986	-0.059319	-0.041649	-4.730089	1.668568	1.733338
11:10:48,76	0.176013	3.433972	-0.085976	0.392971	0.279969	0.02999	0.003801	-0.061692	-0.041238	-4.933655	1.740035	1.715117
11:10:48,81	0.176013	3.433972	-0.085976	0.392971	0.279969	0.02999	0.006533	-0.058475	-0.040451	-4.735958	1.584001	1.732154
11:10:48,86	0.176013	3.433972	-0.085976	0.392971	0.279969	0.02999	0.002347	-0.059503	-0.038897	-4.807411	1.789238	1.732281
11:10:48,91	0.176013	3.433972	-0.085976	0.392971	0.279969	0.02999	0.002641	-0.053456	-0.03601	-4.541465	1.787221	1.713263
11:10:48,96	0.176013	3.433972	-0.085976	0.392971	0.279969	0.02999	0.021869	0.00091	-0.06891	-4.709374	1.210532	1.391445
11:10:49,01	0.176013	3.433972	-0.085976	0.392971	0.279969	0.02999	0.033575	-0.039178	-0.092787	-4.067885	1.320489	1.629261
11:10:49,06	0.176017	3.434008	-0.085976	0.342946	0.279987	0.030009	0.023396	-0.053997	-0.050529	-4.237116	1.569417	1.744953
11:10:49,11	0.176017	3.434008	-0.085976	0.342946	0.279987	0.030009	0.023396	-0.053997	-0.050529	-4.237116	1.569417	1.744953
11:10:49,16	0.176017	3.434008	-0.085976	0.342946	0.279987	0.030009	0.022897	-0.057205	-0.052087	-4.395705	1.537707	1.701021
11:10:49,21	0.176017	3.434008	-0.085976	0.342946	0.279987	0.030009	0.02121	-0.051433	-0.051344	-4.109903	1.650048	1.696588
11:10:49,26	0.176017	3.434008	-0.085976	0.342946	0.279987	0.030009	0.021678	-0.054485	-0.051688	-4.277703	1.602046	1.725614
11:10:49,31	0.176017	3.434008	-0.085976	0.342946	0.279987	0.030009	0.021678	-0.054485	-0.051688	-4.277703	1.602046	1.725614
11:10:49,36	0.176017	3.434008	-0.085976	0.342946	0.279987	0.030009	0.02381	-0.051551	-0.049763	-4.087586	1.503739	1.723228
11:10:49,41	0.176017	3.434008	-0.085976	0.342946	0.279987	0.030009	0.016062	-0.054725	-0.050493	-4.345444	1.888397	1.76598
11:10:49,46	0.176017	3.434008	-0.085976	0.342946	0.279987	0.030009	0.020163	-0.058571	-0.053803	-4.518881	1.66128	1.72366
11:10:49,51	0.176017	3.434008	-0.085976	0.342946	0.279987	0.030009	0.02023	-0.055028	-0.055977	-4.32578	1.677413	1.704801
11:10:49,56	0.176017	3.434008	-0.085976	0.342946	0.279987	0.030009	0.018374	-0.058067	-0.053239	-4.492807	1.772219	1.718459
11:10:49,61	0.176017	3.434008	-0.085976	0.342946	0.279987	0.030009	0.019298	-0.054537	-0.049364	-4.302952	1.714936	1.71042
11:10:49,66	0.176017	3.434008	-0.085976	0.342946	0.279987	0.030009	0.017288	-0.053263	-0.05017	-4.185824	1.816539	1.700332
11:10:49,71	0.176017	3.434008	-0.085976	0.342946	0.279987	0.030009	0.021966	-0.049283	-0.050143	-4.019831	1.555404	1.714025
11:10:49,76	0.176017	3.434008	-0.085976	0.342946	0.279987	0.030009	0.020681	-0.048297	-0.050457	-3.969653	1.660353	1.712971
11:10:49,81	0.176017	3.434008	-0.085976	0.342946	0.279987	0.030009	0.019351	-0.050456	-0.052099	-4.09196	1.715499	1.711874
11:10:49,87	0.176017	3.434008	-0.085976	0.342946	0.279987	0.030009	0.017651	-0.054265	-0.053645	-4.328913	1.829249	1.714978
11:10:49,92	0.176017	3.434008	-0.085976	0.342946	0.279987	0.030009	0.015003	-0.052837	-0.050143	-4.26174	1.91556	1.707343
11:10:49,97	0.176017	3.434008	-0.085976	0.342946	0.279987	0.030009	0.024294	-0.055412	-0.050916	-4.372684	1.481341	1.697021
11:10:50,02	0.176017	3.434008	-0.085976	0.342946	0.279987	0.030009	0.016726	-0.053072	-0.052087	-4.25563	1.850155	1.718052
11:10:50,07	0.176017	3.434008	-0.085976	0.342946	0.279987	0.030009	0.026237	-0.057153	-0.054401	-4.415932	1.359791	1.702121
11:10:50,12	0.176017	3.434008	-0.085976	0.342946	0.279987	0.030009	0.016086	-0.056788	-0.050083	-4.443569	1.874344	1.779891
11:10:50,17	0.176017	3.434008	-0.085976	0.342946	0.279987	0.030009	0.01733	-0.05761	-0.050113	-4.494448	1.776021	1.711218
11:10:50,22	0.176017	3.434008	-0.085976	0.342946	0.279987	0.030009	0.017962	-0.051036	-0.054035	-4.141902	1.788104	1.718696
11:10:50,27	0.176017	3.434008	-0.085976	0.342946	0.279987	0.030009	0.01882	-0.05549	-0.049632	-4.363	1.762766	1.705913
11:10:50,32	0.176017	3.434008	-0.085976	0.342946	0.279987	0.030009	0.018589	-0.053377	-0.051701	-4.241694	1.777987	1.727073
11:10:50,37	0.176017	3.434008	-0.085976	0.342946	0.279987	0.030009	0.020906	-0.05287	-0.051667	-4.257991	1.599652	1.721193
11:10:50,42	0.176017	3.434008	-0.085976	0.342946	0.279987	0.030009	0.022903	-0.051806	-0.050519	-4.150572	1.543817	1.734539
11:10:50,47	0.176017	3.434008	-0.085976	0.342946	0.279987	0.030009	0.015053	-0.052172	-0.051703	-4.218824	1.906595	1.703039
11:10:50,52	0.176017	3.434008	-0.085976	0.342946	0.279987	0.030009	0.018892	-0.052984	-0.051671	-4.274015	1.754099	1.747329
11:10:50,57	0.176017	3.434008	-0.085976	0.342946	0.279987	0.030009	0.021716	-0.050617	-0.048962	-4.13425	1.557706	1.709367
11:10:50,62	0.176017	3.434008	-0.085976	0.342946	0.279987	0.030009	0.020523	-0.056103	-0.050894	-4.462236	1.640968	1.703018
11:10:50,67	0.176017	3.434008	-0.085976	0.342946	0.279987	0.030009	0.023517	-0.052849	-0.049737	-4.200242	1.508166	1.733814
11:10:50,72	0.176017	3.434008	-0.085976	0.342946	0.279987	0.030009	0.019012	-0.055809	-0.051319	-4.402911	1.72543	1.678505
11:10:50,77	0.176017	3.434008	-0.085976	0.342946	0.279987	0.030009	0.019605	-0.05739	-0.050519	-4.455013	1.730024	1.726664
11:10:50,82	0.176017	3.434008	-0.085976	0.342946	0.279987	0.030009	0.019553	-0.05404	-0.052453	-4.312959	1.709635	1.732596
11:10:50,87	0.176017	3.434008	-0.085976	0.342946	0.279987	0.030009	0.021154	-0.055122	-0.050105	-4.415751	1.604488	1.716874
11:10:50,92	0.176017	3.434008	-0.085976	0.342946	0.279987	0.030009	0.019159	-0.054503	-0.047384	-4.329666	1.725034	1.753562
11:10:50,97	0.176017	3.434008	-0.085976	0.342946	0.279987	0.030009	0.019159	-0.054503	-0.047384	-4.329666	1.725034	1.753562
11:10:51,02	0.176017	3.434008	-0.085976	0.342946	0.279987	0.030009	0.024985	-0.054347	-0.054803	-4.282222	1.45175	1.713058
11:10:51,07	0.176017	3.434008	-0.085976	0.342946	0.279987	0.030009	0.021513	-0.053778	-0.050133	-4.278111	1.616479	1.72079
11:10:51,12	0.176017	3.434008	-0.085976	0.342946	0.279987	0.030009	0.022407	0.006142	-0.074493	-4.20983	1.758893	1.344198
11:10:51,17	0.176017	3.434008	-0.085976	0.342946	0.279987	0.030009	0.022407	0.006142	-0.074493	-4.20983	1.758893	1.344198
11:10:51,22	0.176017	3.434008	-0.085976	0.342946	0.279987	0.030009	0.035793	-0.038403	-0.10102	-3.705689	1.716678	1.642839
11:10:51,27	0.175913	3.43395	-0.085971	0.292971	0.279981	0.029986	0.034342	-0.057459	-0.059021	-3.790621	1.566811	1.738296
11:10:51,32	0.175913	3.43395	-0.085971	0.292971	0.279981	0.029986	0.023346	-0.051531	-0.047529	-3.994679	1.681926	1.704348
11:10:51,37	0.175913	3.43395	-0.085971	0.292971	0.279981	0.029986	0.021943	-0.045898	-0.04834	-3.737646	1.813605	1.711837
11:10:51,42	0.175913	3.43395	-0.085971	0.292971	0.279981	0.029986	0.025611	-0.041955	-0.046006	-3.550744	1.619764	1.709664
11:10:51,47	0.175913	3.43395	-0.085971	0.292971	0.279981	0.029986	0.02678	-0.049509	-0.049481	-3.915774	1.496094	1.675987
11:10:51,52	0.175913	3.43395	-0.085971	0.292971	0.279981	0.029986	0.024092	-0.050025	-0.047954	-3.985124	1.66946	1.653245
11:10:51,57	0.175913	3.43395	-0.085971	0.292971	0.279981	0.029986	0.025792	-0.040182	-0.044074	-3.484274	1.555493	1.663924
11:10:51,62	0.175913	3.43395	-0.085971	0.292971	0.279981	0.029986	0.025792	-0.040182	-0.044074	-3.484274	1.555493	1.663924
11:10:51,67	0.175913	3.43395	-0.085971	0.292971	0.279981	0.029986	0.042435	0.012169	-0.08218	-3.814958	1.408536	1.281973
11:10:51,72	0.175913	3.43395	-0.085971	0.292971	0.279981	0.029986	0.040961	-0.034567	-0.098288	-3.238773	1.172909	1.588116
11:10:51,77	0.176046	3.433943	-0.085968	0.242949	0.280007	0.030019	0.052728	-0.051903	-0.070306	-3.335882	1.548742	1.70712
11:10:51,82	0.176046	3.433943	-0.085968	0.242949	0.280007	0.030019	0.034437	-0.040589	-0.059443	-3.305997	1.556124	1.649086
11:10:51,87	0.176046	3.433943	-0.085968	0.242949	0.280007	0.030019	0.033609	-0.045435	-0.056335	-3.485463	1.598601	1.65093
11:10:51,92	0.176046	3.433943	-0.085968	0.242949	0.280007	0.030019	0.030092	-0.042734	-0.057132	-3.418441	1.840706	1.659948
11:10:51,97	0.176046	3.433943	-0.085968	0.242949	0.280007	0.030019	0.035246	-0.040771	-0.054826	-3.24603	1.615258	1.656761
11:10:52,02	0.176046	3.433943	-0.085968	0.242949	0.280007	0.030019	0.033125	-0.043095	-0.059097	-3.413059	1.683591	1.626072
11:10:52,07	0.176046	3.433943	-0.085968	0.242949	0.280007	0.030019	0.036127	-0.040087	-0.054782	-3.27603	1.544428	1.681576
11:10:52,12	0.176046	3.433943	-0.085968	0.242949	0.280007	0.030019	0.032246	-0.04384	-0.063377	-3.447614	1.771192	1.644406
11:10:52,17	0.176046	3.433943	-0.085968	0.242949	0.280007	0.030019	0.038584	-0.041575	-0.054797	-3.3472	1.388617	1.631879
11:10:52,22	0.176046	3.433943	-0.085968	0.242949	0.280007	0.030019	0.037904	-0.043858	-0.057872	-3.449796	1.417854	1.672313
11:10:52,27	0.176046	3.433943	-0.085968	0.242949	0.280007	0.030019	0.036554	-0.042409	-0.057125	-3.40327	1.514509	1.649124
11:10:52,32	0.176046	3.433943	-0.085968	0.242949	0.280007	0.030019	0.039027	-0.038991	-0.058694	-3.206758	1.409987	1.65431
11:10:52,37	0.176046	3.433943	-0.085968	0.242949	0.280007	0.030019	0.033577	-0.04335	-0.057139	-3.44196	1.685134	1.650006
11:10:52,42	0.176046	3.433943	-0.085968	0.242949	0.280007	0.030019	0.030621	-0.045759	-0.059437	-3.562193	1.796259	1.675272
11:10:52,47	0.176046	3.433943	-0.085968	0.242949	0.280007	0.030019	0.030711	-0.040335	-0.05753	-3.29301	1.824235	1.665098
11:10:52,52	0.176046	3.433943	-0.085968	0.242949	0.280007	0.030019	0.037817	-0.041849	-0.056315	-3.382743	1.418702	1.671987
11:10:52,58	0.176046	3.433943	-0.085968	0.242949	0.280007	0.030019	0.032845	-0.040344	-0.058281	-3.338976	1.690582	1.66556
11:10:52,63	0.176046	3.433943	-0.085968	0.242949	0.280007	0.030019	0.037134	-0.03941	-0.055583	-3.277968	1.483564	1.633972
11:10:52,68	0.176046	3.433943	-0.085968	0.242949	0.280007	0.030019	0.039088	-0.044619	-0.055945	-3.503235	1.345303	1.632223
11:10:52,73	0.176046	3.433943	-0.085968	0.242949	0.280007	0.030019	0.033684	-0.038674	-0.059469	-3.208603	1.660269	1.66048
11:10:52,78	0.176046	3.433943	-0.085968	0.242949	0.280007	0.030019	0.033315	-0.039917	-0.057903	-3.268368	1.625561	1.64371
11:10:52,83	0.176046	3.433943	-0.085968	0.242949	0.280007	0.030019	0.033488	-0.042619	-0.056348	-3.418422	1.702483	1.674359
11:10:52,88	0.176046	3.433943	-0.085968	0.242949	0.280007	0.030019	0.031031	-0.040589	-0.057913	-3.344615	1.812494	1.661425
11:10:52,93	0.176046	3.433943	-0.085968	0.242949	0.280007	0.030019	0.028914	-0.04004	-0.057543	-3.296114	1.899709	1.641212
11:10:52,98	0.176046	3.433943	-0.085968	0.242949	0.280007	0.030019	0.038435	-0.040062	-0.055978	-3.274831	1.434815	1.638462
11:10:53,03	0.176046	3.433943	-0.085968	0.242949	0.280007	0.030019	0.038808	-0.044393	-0.058268	-3.503173	1.39793	1.663963
11:10:53,08	0.176046	3.433943	-0.085968	0.242949	0.280007	0.030019	0.034473	-0.042486	-0.05869	-3.361665	1.606545	1.649096
11:10:53,13	0.176046	3.433943	-0.085968	0.242949	0.280007	0.030019	0.034473	-0.042486	-0.05869	-3.361665	1.606545	1.649096
11:10:53,18	0.176046	3.433943	-0.085968	0.242949	0.280007	0.030019	0.033567	-0.043456	-0.057118	-3.470057	1.646528	1.649539
11:10:53,23	0.176046	3.433943	-0.085968	0.242949	0.280007	0.030019	0.033567	-0.043456	-0.057118	-3.470057	1.646528	1.649539
11:10:53,28	0.176046	3.433943	-0.085968	0.242949	0.280007	0.030019	0.037146	-0.041483	-0.057122	-3.376614	1.45702	1.63421
11:10:53,33	0.176046	3.433943	-0.085968	0.242949	0.280007	0.030019	0.034352	-0.036379	-0.056748	-3.105487	1.62521	1.66371
11:10:53,38	0.176046	3.433943	-0.085968	0.242949	0.280007	0.030019	0.034324	-0.038978	-0.056378	-3.211617	1.662453	1.654232
11:10:53,43	0.176046	3.433943	-0.085968	0.242949	0.280007	0.030019	0.034715	-0.042706	-0.05597	-3.428529	1.621338	1.644495
11:10:53,48	0.176046	3.433943	-0.085968	0.242949	0.280007	0.030019	0.034715	-0.042706	-0.05597	-3.428529	1.621338	1.644495
11:10:53,53	0.176046	3.433943	-0.085968	0.242949	0.280007	0.030019	0.034868	-0.038036	-0.05949	-3.184135	1.594225	1.626358
11:10:53,58	0.176046	3.433943	-0.085968	0.242949	0.280007	0.030019	0.040114	-0.043121	-0.05826	-3.431667	1.316311	1.667964
11:10:53,63	0.176046	3.433943	-0.085968	0.242949	0.280007	0.030019	0.037039	-0.042064	-0.056326	-3.409601	1.485068	1.668332
11:10:53,68	0.176046	3.433943	-0.085968	0.242949	0.280007	0.030019	0.031361	-0.038699	-0.057132	-3.215477	1.780295	1.6742
11:10:53,73	0.176046	3.433943	-0.085968	0.242949	0.280007	0.030019	0.034653	-0.043381	-0.056359	-3.471966	1.617812	1.635126
11:10:53,78	0.176046	3.433943	-0.085968	0.242949	0.280007	0.030019	0.046508	0.018311	-0.08389	-3.204101	1.442275	1.305429
11:10:53,83	0.176046	3.433943	-0.085968	0.242949	0.280007	0.030019	0.039906	-0.021662	-0.098912	-2.842434	1.229607	1.51406
11:10:53,88	0.175933	3.433913	-0.085978	0.192966	0.279972	0.03001	0.039246	-0.052555	-0.091154	-2.965743	1.521255	1.680931
11:10:53,93	0.175933	3.433913	-0.085978	0.192966	0.279972	0.03001	0.02577	-0.035604	-0.065995	-2.694801	1.531446	1.63476
11:10:53,98	0.175933	3.433913	-0.085978	0.192966	0.279972	0.03001	0.026253	-0.039948	-0.066387	-2.906738	1.51196	1.615668
11:10:54,03	0.175933	3.433913	-0.085978	0.192966	0.279972	0.03001	0.026253	-0.039948	-0.066387	-2.906738	1.51196	1.615668
11:10:54,08	0.175933	3.433913	-0.085978	0.192966	0.279972	0.03001	0.027236	-0.039211	-0.067149	-2.89999	1.462234	1.626302
11:10:54,13	0.175933	3.433913	-0.085978	0.192966	0.279972	0.03001	0.026512	-0.038841	-0.063635	-2.854911	1.447405	1.63209
11:10:54,18	0.175933	3.433913	-0.085978	0.192966	0.279972	0.03001	0.025738	-0.037896	-0.064401	-2.922739	1.510706	1.631024
11:10:54,23	0.175933	3.433913	-0.085978	0.192966	0.279972	0.03001	0.028739	0.020129	-0.092442	-2.915298	1.096399	1.283128
11:10:54,28	0.175933	3.433913	-0.085978	0.192966	0.279972	0.03001	0.028739	0.020129	-0.092442	-2.915298	1.096399	1.283128
11:10:54,33	0.175933	3.433913	-0.085978	0.192966	0.279972	0.03001	0.02805	-0.04237	-0.08633	-2.354168	1.365682	1.615791
11:10:54,38	0.176033	3.433997	-0.085983	0.142945	0.279997	0.030015	0.02805	-0.04237	-0.08633	-2.354168	1.365682	1.615791
11:10:54,43	0.176033	3.433997	-0.085983	0.142945	0.279997	0.030015	0.018006	-0.032901	-0.07755	-2.345157	1.3897	1.591022
11:10:54,48	0.176033	3.433997	-0.085983	0.142945	0.279997	0.030015	0.013187	-0.034263	-0.077513	-2.438136	1.608855	1.630616
11:10:54,53	0.176033	3.433997	-0.085983	0.142945	0.279997	0.030015	0.021813	-0.033133	-0.079863	-2.334301	1.130699	1.575054
11:10:54,58	0.176033	3.433997	-0.085983	0.142945	0.279997	0.030015	0.014991	-0.03605	-0.077898	-2.529067	1.487399	1.605638
11:10:54,63	0.176033	3.433997	-0.085983	0.142945	0.279997	0.030015	0.015094	-0.034783	-0.078678	-2.463475	1.45957	1.59575
11:10:54,68	0.176033	3.433997	-0.085983	0.142945	0.279997	0.030015	0.015409	-0.036376	-0.080192	-2.572954	1.438464	1.631125
11:10:54,73	0.176033	3.433997	-0.085983	0.142945	0.279997	0.030015	0.018488	-0.032736	-0.077481	-2.394671	1.288849	1.624204
11:10:54,78	0.176033	3.433997	-0.085983	0.142945	0.279997	0.030015	0.013215	-0.033025	-0.080245	-2.391025	1.561769	1.59267
11:10:54,83	0.176033	3.433997	-0.085983	0.142945	0.279997	0.030015	0.013307	-0.034421	-0.079457	-2.446129	1.550871	1.60142
11:10:54,88	0.176033	3.433997	-0.085983	0.142945	0.279997	0.030015	0.018204	-0.032562	-0.077897	-2.35279	1.275951	1.584313
11:10:54,93	0.176033	3.433997	-0.085983	0.142945	0.279997	0.030015	0.018492	-0.02991	-0.080642	-2.231624	1.324273	1.592521
11:10:54,98	0.176033	3.433997	-0.085983	0.142945	0.279997	0.030015	0.016055	-0.036091	-0.079066	-2.559594	1.407586	1.577084
11:10:55,03	0.176033	3.433997	-0.085983	0.142945	0.279997	0.030015	0.017442	-0.030077	-0.080976	-2.245734	1.318804	1.635194
11:10:55,08	0.176033	3.433997	-0.085983	0.142945	0.279997	0.030015	0.018555	-0.03614	-0.078653	-2.539426	1.275939	1.604815
11:10:55,13	0.176033	3.433997	-0.085983	0.142945	0.279997	0.030015	0.017056	-0.034551	-0.075989	-2.435755	1.362956	1.554695
11:10:55,19	0.176033	3.433997	-0.085983	0.142945	0.279997	0.030015	0.014421	-0.034481	-0.075171	-2.483259	1.491573	1.599311
11:10:55,24	0.176033	3.433997	-0.085983	0.142945	0.279997	0.030015	0.015026	-0.032029	-0.079856	-2.338109	1.472508	1.592067
11:10:55,29	0.176033	3.433997	-0.085983	0.142945	0.279997	0.030015	0.013421	-0.035844	-0.076363	-2.508254	1.548633	1.580063
11:10:55,34	0.176033	3.433997	-0.085983	0.142945	0.279997	0.030015	0.014401	-0.031745	-0.078289	-2.347479	1.489133	1.596222
11:10:55,39	0.176033	3.433997	-0.085983	0.142945	0.279997	0.030015	0.019538	-0.033345	-0.080238	-2.429086	1.242239	1.572667
11:10:55,44	0.176033	3.433997	-0.085983	0.142945	0.279997	0.030015	0.011261	-0.036715	-0.076721	-2.605918	1.664577	1.611156
11:10:55,49	0.176033	3.433997	-0.085983	0.142945	0.279997	0.030015	0.018548	-0.033483	-0.077479	-2.430389	1.266441	1.614004
11:10:55,54	0.176033	3.433997	-0.085983	0.142945	0.279997	0.030015	0.013223	-0.034493	-0.082544	-2.533904	1.571661	1.615321
11:10:55,59	0.176033	3.433997	-0.085983	0.142945	0.279997	0.030015	0.01253	-0.035383	-0.07751	-2.525728	1.600926	1.601384
11:10:55,64	0.176033	3.433997	-0.085983	0.142945	0.279997	0.030015	0.015202	-0.032204	-0.079478	-2.402693	1.490435	1.574361
11:10:55,69	0.176033	3.433997	-0.085983	0.142945	0.279997	0.030015	0.018454	-0.030056	-0.079084	-2.278718	1.283713	1.562354
11:10:55,74	0.176033	3.433997	-0.085983	0.142945	0.279997	0.030015	0.015677	-0.031758	-0.077141	-2.331148	1.438278	1.580715
11:10:55,79	0.176033	3.433997	-0.085983	0.142945	0.279997	0.030015	0.016617	-0.033039	-0.079836	-2.420245	1.377632	1.592156
11:10:55,84	0.176033	3.433997	-0.085983	0.142945	0.279997	0.030015	0.018407	-0.035462	-0.077871	-2.541287	1.276499	1.600136
11:10:55,89	0.176033	3.433997	-0.085983	0.142945	0.279997	0.030015	0.013872	-0.036899	-0.078647	-2.648365	1.547425	1.622679
11:10:55,94	0.176033	3.433997	-0.085983	0.142945	0.279997	0.030015	0.013498	-0.034684	-0.080216	-2.526526	1.529058	1.598228
11:10:55,99	0.176033	3.433997	-0.085983	0.142945	0.279997	0.030015	0.017857	-0.034372	-0.080996	-2.460857	1.318792	1.601878
11:10:56,04	0.176033	3.433997	-0.085983	0.142945	0.279997	0.030015	0.017857	-0.034372	-0.080996	-2.460857	1.318792	1.601878
11:10:56,09	0.176033	3.433997	-0.085983	0.142945	0.279997	0.030015	0.018557	-0.029299	-0.077914	-2.208427	1.317901	1.600611
11:10:56,14	0.176033	3.433997	-0.085983	0.142945	0.279997	0.030015	0.014072	-0.027601	-0.076737	-2.21272	1.521115	1.597231
11:10:56,19	0.176033	3.433997	-0.085983	0.142945	0.279997	0.030015	0.036187	0.022456	-0.105517	-2.674055	1.25179	1.26135
11:10:56,24	0.176033	3.433997	-0.085983	0.142945	0.279997	0.030015	0.024939	-0.031768	-0.125416	-2.292923	1.14985	1.558743
11:10:56,29	0.175976	3.433923	-0.085982	0.092964	0.279981	0.029978	0.026588	-0.039023	-0.110072	-1.962482	1.378986	1.628662
11:10:56,34	0.175976	3.433923	-0.085982	0.092964	0.279981	0.029978	0.018358	-0.030116	-0.103226	-1.947824	1.166574	1.542251
11:10:56,39	0.175976	3.433923	-0.085982	0.092964	0.279981	0.029978	0.016498	-0.034464	-0.103963	-2.159925	1.251889	1.581589
11:10:56,44	0.175976	3.433923	-0.085982	0.092964	0.279981	0.029978	0.016396	-0.031779	-0.104337	-2.060787	1.240465	1.591824
11:10:56,49	0.175976	3.433923	-0.085982	0.092964	0.279981	0.029978	0.014594	-0.029243	-0.102831	-1.922684	1.400766	1.582931
11:10:56,54	0.175976	3.433923	-0.085982	0.092964	0.279981	0.029978	0.020094	-0.026446	-0.10166	-1.796392	1.071073	1.551099
11:10:56,59	0.175976	3.433923	-0.085982	0.092964	0.279981	0.029978	0.018295	-0.025349	-0.104006	-1.732601	1.175969	1.55296
11:10:56,64	0.175976	3.433923	-0.085982	0.092964	0.279981	0.029978	0.015588	-0.026938	-0.101625	-1.99506	1.275813	1.545568
11:10:56,69	0.175976	3.433923	-0.085982	0.092964	0.279981	0.029978	0.011233	0.034503	-0.11909	-1.61993	0.925391	1.238466
11:10:56,74	0.175976	3.433923	-0.085982	0.092964	0.279981	0.029978	0.022657	-0.019036	-0.158079	-1.519979	0.943981	1.470652
11:10:56,79	0.175965	3.433963	-0.085968	0.042946	0.280004	0.029998	-0.003039	-0.037421	-0.114664	-1.467857	1.219274	1.586038
11:10:56,84	0.175965	3.433963	-0.085968	0.042946	0.280004	0.029998	-0.012451	-0.027594	-0.107451	-1.424726	1.216492	1.55217
11:10:56,89	0.175965	3.433963	-0.085968	0.042946	0.280004	0.029998	-0.008508	-0.029989	-0.106269	-1.578517	1.000266	1.531785
11:10:56,94	0.175965	3.433963	-0.085968	0.042946	0.280004	0.029998	-0.011184	-0.02712	-0.103557	-1.431256	1.113893	1.529901
11:10:56,99	0.175965	3.433963	-0.085968	0.042946	0.280004	0.029998	-0.013331	-0.029223	-0.109018	-1.547353	1.25191	1.515273
11:10:57,04	0.175965	3.433963	-0.085968	0.042946	0.280004	0.029998	-0.01459	-0.029237	-0.105884	-1.576378	1.31501	1.543291
11:10:57,09	0.175965	3.433963	-0.085968	0.042946	0.280004	0.029998	-0.011053	-0.029316	-0.105851	-1.591892	1.108142	1.556737
11:10:57,14	0.175965	3.433963	-0.085968	0.042946	0.280004	0.029998	-0.014767	-0.026431	-0.103979	-1.409678	1.296884	1.497199
11:10:57,19	0.175965	3.433963	-0.085968	0.042946	0.280004	0.029998	-0.017341	-0.029763	-0.104698	-1.601833	1.406397	1.55156
11:10:57,24	0.175965	3.433963	-0.085968	0.042946	0.280004	0.029998	-0.012677	-0.022801	-0.106319	-1.242206	1.246664	1.519218
11:10:57,29	0.175965	3.433963	-0.085968	0.042946	0.280004	0.029998	-0.012115	-0.026003	-0.105479	-1.428929	1.155047	1.546802
11:10:57,34	0.175965	3.433963	-0.085968	0.042946	0.280004	0.029998	-0.014123	-0.028348	-0.105887	-1.585642	1.24399	1.499607
11:10:57,39	0.175965	3.433963	-0.085968	0.042946	0.280004	0.029998	-0.015349	-0.028179	-0.106645	-1.554358	1.347896	1.558954
11:10:57,44	0.175965	3.433963	-0.085968	0.042946	0.280004	0.029998	-0.01012	-0.023681	-0.103185	-1.284709	1.079623	1.520751
11:10:57,49	0.175965	3.433963	-0.085968	0.042946	0.280004	0.029998	-0.013079	-0.026161	-0.103169	-1.486932	1.24987	1.528474
11:10:57,54	0.175965	3.433963	-0.085968	0.042946	0.280004	0.029998	-0.008255	-0.026896	-0.105105	-1.49952	0.988325	1.518134
11:10:57,60	0.175965	3.433963	-0.085968	0.042946	0.280004	0.029998	-0.014301	-0.028194	-0.104702	-1.589208	1.291731	1.54374
11:10:57,65	0.175965	3.433963	-0.085968	0.042946	0.280004	0.029998	-0.014315	-0.025495	-0.105486	-1.466644	1.289045	1.539488
11:10:57,70	0.175965	3.433963	-0.085968	0.042946	0.280004	0.029998	-0.010441	-0.024967	-0.10471	-1.396743	1.078866	1.532122
11:10:57,75	0.175965	3.433963	-0.085968	0.042946	0.280004	0.029998	-0.011858	-0.032998	-0.1039	-1.806446	1.149897	1.546829
11:10:57,80	0.175965	3.433963	-0.085968	0.042946	0.280004	0.029998	-0.008777	-0.02933	-0.103533	-1.615362	1.000158	1.52654
11:10:57,85	0.175965	3.433963	-0.085968	0.042946	0.280004	0.029998	-0.006539	-0.0279	-0.107788	-1.547294	0.880988	1.547994
11:10:57,90	0.175965	3.433963	-0.085968	0.042946	0.280004	0.029998	-0.015495	-0.030174	-0.103943	-1.677434	1.371208	1.529248
11:10:57,95	0.175965	3.433963	-0.085968	0.042946	0.280004	0.029998	-0.011471	-0.028538	-0.107028	-1.622724	1.128173	1.525137
11:10:58,00	0.175965	3.433963	-0.085968	0.042946	0.280004	0.029998	-0.011185	-0.026486	-0.106662	-1.462688	1.150205	1.538947
11:10:58,05	0.175965	3.433963	-0.085968	0.042946	0.280004	0.029998	-0.016298	-0.031128	-0.106262	-1.750948	1.399739	1.531115
11:10:58,10	0.175965	3.433963	-0.085968	0.042946	0.280004	0.029998	-0.013866	-0.028512	-0.104683	-1.632679	1.26148	1.553767
11:10:58,15	0.175965	3.433963	-0.085968	0.042946	0.280004	0.029998	-0.012233	-0.027247	-0.104302	-1.493379	1.190183	1.571148
11:10:58,20	0.175965	3.433963	-0.085968	0.042946	0.280004	0.029998	-0.008317	-0.028914	-0.103921	-1.606712	0.991402	1.532163
11:10:58,25	0.175965	3.433963	-0.085968	0.042946	0.280004	0.029998	-0.014154	-0.028182	-0.104728	-1.554534	1.304148	1.528918
11:10:58,30	0.175965	3.433963	-0.085968	0.042946	0.280004	0.029998	-0.012417	-0.02785	-0.105082	-1.544536	1.205539	1.562609
11:10:58,35	0.175965	3.433963	-0.085968	0.042946	0.280004	0.029998	-0.014891	-0.02987	-0.105461	-1.663141	1.316569	1.563391
11:10:58,40	0.175965	3.433963	-0.085968	0.042946	0.280004	0.029998	-0.010645	-0.022863	-0.106264	-1.32492	1.091906	1.533861
11:10:58,45	0.175965	3.433963	-0.085968	0.042946	0.280004	0.029998	-0.015927	-0.025189	-0.104365	-1.429397	1.384835	1.500185
11:10:58,50	0.175965	3.433963	-0.085968	0.042946	0.280004	0.029998	-0.014742	-0.028545	-0.106691	-1.57184	1.318923	1.495921
11:10:58,55	0.175965	3.433963	-0.085968	0.042946	0.280004	0.029998	-0.015639	-0.026951	-0.100402	-1.598561	1.32922	1.547035
11:10:58,60	0.175965	3.433963	-0.085968	0.042946	0.280004	0.029998	0.00431	0.033529	-0.129888	-1.438211	0.845058	1.210994
11:10:58,65	0.175965	3.433963	-0.085968	0.042946	0.280004	0.029998	-0.004918	-0.022941	-0.13744	-1.168096	0.846151	1.481437
11:10:58,70	0.175991	3.433929	-0.08599	-0.007063	0.279982	0.030018	-0.007282	-0.038722	-0.119699	-1.114326	1.118644	1.577433
11:10:58,75	0.175991	3.433929	-0.08599	-0.007063	0.279982	0.030018	-0.012463	-0.0257	-0.114087	-0.862273	0.966963	1.529659
11:10:58,80	0.175991	3.433929	-0.08599	-0.007063	0.279982	0.030018	-0.016463	-0.027639	-0.113666	-1.039185	1.153998	1.54614
11:10:58,85	0.175991	3.433929	-0.08599	-0.007063	0.279982	0.030018	-0.010157	-0.024284	-0.11329	-0.794926	0.870652	1.563217
11:10:58,90	0.175991	3.433929	-0.08599	-0.007063	0.279982	0.030018	-0.01344	-0.028014	-0.1129	-1.045877	1.003943	1.52556
11:10:58,95	0.175991	3.433929	-0.08599	-0.007063	0.279982	0.030018	-0.017559	-0.029693	-0.112478	-1.125469	1.206056	1.574293
11:10:59,00	0.175991	3.433929	-0.08599	-0.007063	0.279982	0.030018	-0.013317	-0.025321	-0.113695	-0.895247	1.004393	1.5209
11:10:59,05	0.175991	3.433929	-0.08599	-0.007063	0.279982	0.030018	0.012742	0.031354	-0.139853	-1.170146	0.760148	1.142926
11:10:59,10	0.175991	3.433929	-0.08599	-0.007063	0.279982	0.030018	0.012742	0.031354	-0.139853	-1.170146	0.760148	1.142926
11:10:59,15	0.175991	3.433929	-0.08599	-0.007063	0.279982	0.030018	0.004402	-0.020828	-0.148144	-0.656917	0.696135	1.475364
11:10:59,20	0.176012	3.433994	-0.085975	-0.057042	0.279981	0.030024	-0.000825	-0.037864	-0.143416	-0.764262	1.173015	1.588384
11:10:59,25	0.176012	3.433994	-0.085975	-0.057042	0.279981	0.030024	-0.011154	-0.028226	-0.134048	-0.735697	1.109981	1.521762
11:10:59,30	0.176012	3.433994	-0.085975	-0.057042	0.279981	0.030024	-0.009944	-0.026271	-0.132865	-0.65439	1.032972	1.53528
11:10:59,35	0.176012	3.433994	-0.085975	-0.057042	0.279981	0.030024	-0.01229	-0.026228	-0.134429	-0.640818	1.157342	1.536534
11:10:59,40	0.176012	3.433994	-0.085975	-0.057042	0.279981	0.030024	-0.011176	-0.027688	-0.13325	-0.744614	1.06542	1.516091
11:10:59,45	0.176012	3.433994	-0.085975	-0.057042	0.279981	0.030024	-0.007427	-0.026428	-0.134	-0.712512	0.92367	1.561335
11:10:59,50	0.176012	3.433994	-0.085975	-0.057042	0.279981	0.030024	-0.009285	-0.027385	-0.134012	-0.707693	0.96264	1.534916
11:10:59,55	0.176012	3.433994	-0.085975	-0.057042	0.279981	0.030024	-0.014364	-0.025866	-0.134796	-0.6859	1.239655	1.542831
11:10:59,60	0.176012	3.433994	-0.085975	-0.057042	0.279981	0.030024	-0.008062	-0.028127	-0.134383	-0.743174	0.878542	1.5392
11:10:59,65	0.176012	3.433994	-0.085975	-0.057042	0.279981	0.030024	-0.005976	-0.019876	-0.136742	-0.384872	0.798959	1.527347
11:10:59,70	0.176012	3.433994	-0.085975	-0.057042	0.279981	0.030024	-0.005714	-0.023319	-0.132857	-0.508891	0.802764	1.534068
11:10:59,75	0.176012	3.433994	-0.085975	-0.057042	0.279981	0.030024	-0.008819	-0.02427	-0.130906	-0.582149	0.973093	1.548915
11:10:59,80	0.176012	3.433994	-0.085975	-0.057042	0.279981	0.030024	-0.008503	-0.022351	-0.131329	-0.445885	0.951184	1.518928
11:10:59,85	0.176012	3.433994	-0.085975	-0.057042	0.279981	0.030024	-0.008503	-0.022351	-0.131329	-0.445885	0.951184	1.518928
11:10:59,90	0.176012	3.433994	-0.085975	-0.057042	0.279981	0.030024	-0.010577	-0.023979	-0.132474	-0.574112	1.040127	1.525551
11:10:59,95	0.176012	3.433994	-0.085975	-0.057042	0.279981	0.030024	-0.010897	-0.025896	-0.135574	-0.643162	0.983505	1.500907
11:11:00,01	0.176012	3.433994	-0.085975	-0.057042	0.279981	0.030024	-0.009997	-0.023007	-0.129739	-0.545066	1.009373	1.538696
11:11:00,06	0.176012	3.433994	-0.085975	-0.057042	0.279981	0.030024	-0.009856	-0.025815	-0.133624	-0.656109	0.957038	1.515104
11:11:00,11	0.176012	3.433994	-0.085975	-0.057042	0.279981	0.030024	-0.00954	-0.029391	-0.132462	-0.853991	0.971659	1.505952
11:11:00,16	0.176012	3.433994	-0.085975	-0.057042	0.279981	0.030024	-0.00943	-0.026739	-0.13052	-0.722459	0.969518	1.514471
11:11:00,21	0.176012	3.433994	-0.085975	-0.057042	0.279981	0.030024	-0.00943	-0.026739	-0.13052	-0.722459	0.969518	1.514471
11:11:00,26	0.176012	3.433994	-0.085975	-0.057042	0.279981	0.030024	-0.014832	-0.022318	-0.132837	-0.53487	1.22587	1.550967
11:11:00,31	0.176012	3.433994	-0.085975	-0.057042	0.279981	0.030024	-0.014045	-0.026726	-0.132443	-0.698945	1.19506	1.559362
11:11:00,36	0.176012	3.433994	-0.085975	-0.057042	0.279981	0.030024	-0.012141	-0.028599	-0.134776	-0.844325	1.105059	1.532751
11:11:00,41	0.176012	3.433994	-0.085975	-0.057042	0.279981	0.030024	-0.010964	-0.025139	-0.130511	-0.61827	1.032402	1.538004
11:11:00,46	0.176012	3.433994	-0.085975	-0.057042	0.279981	0.030024	-0.006914	-0.023388	-0.131304	-0.535046	0.846656	1.5189
11:11:00,51	0.176012	3.433994	-0.085975	-0.057042	0.279981	0.030024	-0.012891	-0.029481	-0.135962	-0.891505	1.170072	1.519842
11:11:00,56	0.176012	3.433994	-0.085975	-0.057042	0.279981	0.030024	-0.008824	-0.02233	-0.132458	-0.507277	0.937384	1.53487
11:11:00,61	0.176012	3.433994	-0.085975	-0.057042	0.279981	0.030024	-0.007038	-0.024683	-0.132457	-0.607768	0.852714	1.529528
11:11:00,66	0.176012	3.433994	-0.085975	-0.057042	0.279981	0.030024	-0.007712	-0.02646	-0.129723	-0.732184	0.86202	1.518534
11:11:00,71	0.176012	3.433994	-0.085975	-0.057042	0.279981	0.030024	-0.00951	-0.02477	-0.129344	-0.663157	0.953778	1.5141
11:11:00,76	0.176012	3.433994	-0.085975	-0.057042	0.279981	0.030024	-0.00591	-0.023368	-0.130515	-0.568133	0.792615	1.518928
11:11:00,81	0.176012	3.433994	-0.085975	-0.057042	0.279981	0.030024	-0.011311	-0.025009	-0.129742	-0.66281	1.071842	1.524758
11:11:00,86	0.176012	3.433994	-0.085975	-0.057042	0.279981	0.030024	-0.009644	-0.0267	-0.132461	-0.754542	0.9668	1.501585
11:11:00,91	0.176012	3.433994	-0.085975	-0.057042	0.279981	0.030024	-0.012743	-0.028346	-0.133617	-0.855252	1.114004	1.507918
11:11:00,96	0.176012	3.433994	-0.085975	-0.057042	0.279981	0.030024	-0.008201	-0.023316	-0.130947	-0.542691	0.933793	1.490643
11:11:01,01	0.176012	3.433994	-0.085975	-0.057042	0.279981	0.030024	-0.008086	-0.022076	-0.132862	-0.478448	0.885899	1.510033
11:11:01,06	0.176012	3.433994	-0.085975	-0.057042	0.279981	0.030024	-0.010865	-0.028049	-0.133612	-0.824317	1.015073	1.511951
11:11:01,11	0.176012	3.433994	-0.085975	-0.057042	0.279981	0.030024	-0.010822	-0.026633	-0.13244	-0.739796	1.042343	1.545527
11:11:01,16	0.176012	3.433994	-0.085975	-0.057042	0.279981	0.030024	-0.012792	-0.028184	-0.132056	-0.830026	1.171818	1.551571
11:11:01,21	0.176012	3.433994	-0.085975	-0.057042	0.279981	0.030024	-0.007901	-0.028334	-0.133234	-0.820768	0.890666	1.506586
11:11:01,26	0.176012	3.433994	-0.085975	-0.057042	0.279981	0.030024	-0.012273	-0.02512	-0.133237	-0.69573	1.147094	1.538033
11:11:01,31	0.176012	3.433994	-0.085975	-0.057042	0.279981	0.030024	-0.013099	-0.027377	-0.131304	-0.775262	1.15025	1.506286
11:11:01,36	0.176012	3.433994	-0.085975	-0.057042	0.279981	0.030024	-0.006448	-0.026476	-0.131304	-0.771724	0.864217	1.502414
11:11:01,41	0.176012	3.433994	-0.085975	-0.057042	0.279981	0.030024	-0.022459	0.032128	-0.156861	-0.83135	0.980115	1.162357
11:11:01,46	0.176012	3.433994	-0.085975	-0.057042	0.279981	0.030024	0.008106	-0.019238	-0.17202	-0.367718	0.797354	1.467404
11:11:01,51	0.175986	3.433945	-0.085987	-0.107059	0.279995	0.029987	-0.016424	-0.031953	-0.139707	-0.304008	0.64299	1.547314
11:11:01,56	0.175986	3.433945	-0.085987	-0.107059	0.279995	0.029987	-0.028723	-0.023967	-0.138683	-0.292986	0.633501	1.493245
11:11:01,61	0.175986	3.433945	-0.085987	-0.107059	0.279995	0.029987	-0.038279	-0.021985	-0.137922	-0.249705	1.090183	1.480498
11:11:01,66	0.175986	3.433945	-0.085987	-0.107059	0.279995	0.029987	-0.03649	-0.020272	-0.139085	-0.156954	1.005238	1.490501
11:11:01,71	0.175986	3.433945	-0.085987	-0.107059	0.279995	0.029987	-0.031634	-0.023173	-0.140992	-0.289881	0.693378	1.479264
11:11:01,76	0.175986	3.433945	-0.085987	-0.107059	0.279995	0.029987	-0.037885	-0.024978	-0.140222	-0.414498	1.052251	1.496347
11:11:01,81	0.175986	3.433945	-0.085987	-0.107059	0.279995	0.029987	-0.037885	-0.024978	-0.140222	-0.414498	1.052251	1.496347
11:11:01,86	0.175986	3.433945	-0.085987	-0.107059	0.279995	0.029987	0.003675	0.044339	-0.175165	0.019472	0.63326	1.153381
11:11:01,91	0.175986	3.433945	-0.085987	-0.107059	0.279995	0.029987	0.003675	0.044339	-0.175165	0.019472	0.63326	1.153381
11:11:01,96	0.175986	3.433945	-0.085987	-0.107059	0.279995	0.029987	-0.002229	-0.0182	-0.166376	-0.066977	0.535642	1.430932
11:11:02,01	0.176016	3.433993	-0.085987	-0.157047	0.279998	0.029979	0.011668	-0.028432	-0.169881	0.19803	0.810786	1.573363
11:11:02,06	0.176016	3.433993	-0.085987	-0.157047	0.279998	0.029979	0.006893	-0.019799	-0.162336	0.146049	0.702371	1.503747
11:11:02,11	0.176016	3.433993	-0.085987	-0.157047	0.279998	0.029979	0.008001	-0.021226	-0.159995	0.105353	0.561493	1.470289
11:11:02,16	0.176016	3.433993	-0.085987	-0.157047	0.279998	0.029979	0.001262	-0.013979	-0.158855	0.404991	0.939815	1.487472
11:11:02,21	0.176016	3.433993	-0.085987	-0.157047	0.279998	0.029979	0.007667	-0.019041	-0.161929	0.169872	0.593787	1.48739
11:11:02,26	0.176016	3.433993	-0.085987	-0.157047	0.279998	0.029979	0.009411	-0.016776	-0.160766	0.248758	0.481631	1.462254
11:11:02,31	0.176016	3.433993	-0.085987	-0.157047	0.279998	0.029979	0.003829	-0.018964	-0.158069	0.111507	0.811857	1.45866
11:11:02,36	0.176016	3.433993	-0.085987	-0.157047	0.279998	0.029979	0.003829	-0.018964	-0.158069	0.111507	0.811857	1.45866
11:11:02,41	0.176016	3.433993	-0.085987	-0.157047	0.279998	0.029979	0.002531	-0.021001	-0.157242	-0.013675	0.857472	1.502086
11:11:02,46	0.176016	3.433993	-0.085987	-0.157047	0.279998	0.029979	0.003379	-0.014614	-0.16156	0.340778	0.813497	1.479321
11:11:02,51	0.176016	3.433993	-0.085987	-0.157047	0.279998	0.029979	0.010906	-0.01698	-0.161544	0.211023	0.427132	1.45877
11:11:02,59	0.176016	3.433993	-0.085987	-0.157047	0.279998	0.029979	0.003381	-0.018066	-0.15805	0.159486	0.803721	1.4724
11:11:02,61	0.176016	3.433993	-0.085987	-0.157047	0.279998	0.029979	0.003381	-0.018066	-0.15805	0.159486	0.803721	1.4724
11:11:02,66	0.176016	3.433993	-0.085987	-0.157047	0.279998	0.029979	0.004038	-0.018376	-0.16387	0.178853	0.753035	1.484299
11:11:02,71	0.176016	3.433993	-0.085987	-0.157047	0.279998	0.029979	0.006561	-0.022582	-0.163858	-0.065903	0.653288	1.480595
11:11:02,76	0.176016	3.433993	-0.085987	-0.157047	0.279998	0.029979	0.007155	-0.012707	-0.158476	0.453604	0.62747	1.447367
11:11:02,82	0.176016	3.433993	-0.085987	-0.157047	0.279998	0.029979	0.005762	-0.014738	-0.158455	0.311706	0.674264	1.447987
11:11:02,87	0.176016	3.433993	-0.085987	-0.157047	0.279998	0.029979	0.00263	-0.019102	-0.159971	0.076147	0.806976	1.473582
11:11:02,92	0.176016	3.433993	-0.085987	-0.157047	0.279998	0.029979	0.003299	-0.019992	-0.158434	0.073987	0.830569	1.487564
11:11:02,97	0.176016	3.433993	-0.085987	-0.157047	0.279998	0.029979	0.007079	-0.016046	-0.160377	0.295041	0.61834	1.486886
11:11:03,02	0.176016	3.433993	-0.085987	-0.157047	0.279998	0.029979	0.005783	-0.016805	-0.158784	0.213374	0.647454	1.505634
11:11:03,07	0.176016	3.433993	-0.085987	-0.157047	0.279998	0.029979	0.009167	-0.016665	-0.161919	0.225984	0.503179	1.478401
11:11:03,12	0.176016	3.433993	-0.085987	-0.157047	0.279998	0.029979	0.009167	-0.016665	-0.161919	0.225984	0.503179	1.478401
11:11:03,17	0.176016	3.433993	-0.085987	-0.157047	0.279998	0.029979	0.001635	-0.016458	-0.157272	0.218688	0.870203	1.467282
11:11:03,22	0.176016	3.433993	-0.085987	-0.157047	0.279998	0.029979	0.000945	-0.02068	-0.159994	0.041321	0.935788	1.478881
11:11:03,27	0.176016	3.433993	-0.085987	-0.157047	0.279998	0.029979	0.003792	-0.014218	-0.160752	0.331367	0.797337	1.513438
11:11:03,32	0.176016	3.433993	-0.085987	-0.157047	0.279998	0.029979	0.004283	-0.017953	-0.159174	0.131067	0.761236	1.517373
11:11:03,37	0.176016	3.433993	-0.085987	-0.157047	0.279998	0.029979	0.000687	-0.015911	-0.161523	0.21692	0.931803	1.504936
11:11:03,42	0.176016	3.433993	-0.085987	-0.157047	0.279998	0.029979	0.006857	-0.01808	-0.16074	0.152965	0.603074	1.487461
11:11:03,47	0.176016	3.433993	-0.085987	-0.157047	0.279998	0.029979	0.001846	-0.018007	-0.159949	0.100035	0.854107	1.503631
11:11:03,52	0.176016	3.433993	-0.085987	-0.157047	0.279998	0.029979	0.003454	-0.020792	-0.158034	-0.014516	0.859414	1.503862
11:11:03,57	0.176016	3.433993	-0.085987	-0.157047	0.279998	0.029979	0.008061	-0.020127	-0.160731	0.06127	0.536239	1.486912
11:11:03,62	0.176016	3.433993	-0.085987	-0.157047	0.279998	0.029979	0.00481	-0.01561	-0.160377	0.225317	0.72627	1.464954
11:11:03,67	0.176016	3.433993	-0.085987	-0.157047	0.279998	0.029979	0.002921	-0.015773	-0.16271	0.229502	0.855146	1.491494
11:11:03,72	0.176016	3.433993	-0.085987	-0.157047	0.279998	0.029979	0.007972	-0.018021	-0.161143	0.155899	0.563201	1.473381
11:11:03,77	0.176016	3.433993	-0.085987	-0.157047	0.279998	0.029979	0.005086	-0.016345	-0.161524	0.2413	0.70335	1.498125
11:11:03,82	0.176016	3.433993	-0.085987	-0.157047	0.279998	0.029979	0.003642	-0.017664	-0.163485	0.133352	0.758946	1.451681
11:11:03,87	0.176016	3.433993	-0.085987	-0.157047	0.279998	0.029979	0.005012	-0.017685	-0.159193	0.160623	0.716687	1.492464
11:11:03,92	0.176016	3.433993	-0.085987	-0.157047	0.279998	0.029979	0.005144	-0.019848	-0.161117	0.007322	0.727153	1.504813
11:11:03,97	0.176016	3.433993	-0.085987	-0.157047	0.279998	0.029979	0.00425	-0.0145	-0.162741	0.306786	0.782063	1.452021
11:11:04,02	0.176016	3.433993	-0.085987	-0.157047	0.279998	0.029979	0.001661	-0.019022	-0.158854	0.137021	0.911372	1.458633
11:11:04,07	0.176016	3.433993	-0.085987	-0.157047	0.279998	0.029979	0.001661	-0.019022	-0.158854	0.137021	0.911372	1.458633
11:11:04,12	0.176016	3.433993	-0.085987	-0.157047	0.279998	0.029979	0.0062	-0.014289	-0.160774	0.32769	0.663411	1.469115
11:11:04,17	0.176016	3.433993	-0.085987	-0.157047	0.279998	0.029979	-0.000414	-0.014681	-0.158404	0.258021	0.967665	1.508011
11:11:04,22	0.176016	3.433993	-0.085987	-0.157047	0.279998	0.029979	0.006796	-0.015246	-0.161934	0.299403	0.644966	1.484128
11:11:04,27	0.176016	3.433993	-0.085987	-0.157047	0.279998	0.029979	0.007917	-0.017367	-0.158437	0.164249	0.572252	1.453051
11:11:04,32	0.176016	3.433993	-0.085987	-0.157047	0.279998	0.029979	0.007366	-0.014257	-0.161153	0.334952	0.611373	1.483716
11:11:04,37	0.176016	3.433993	-0.085987	-0.157047	0.279998	0.029979	0.004051	-0.017941	-0.159969	0.086286	0.759279	1.474976
11:11:04,42	0.176016	3.433993	-0.085987	-0.157047	0.279998	0.029979	0.005337	-0.016491	-0.159194	0.195197	0.740533	1.508477
11:11:04,47	0.176016	3.433993	-0.085987	-0.157047	0.279998	0.029979	0.001759	-0.016616	-0.158033	0.149258	0.880974	1.479232
11:11:04,52	0.176016	3.433993	-0.085987	-0.157047	0.279998	0.029979	0.002563	-0.017713	-0.158832	0.13094	0.829623	1.449444
11:11:04,57	0.176016	3.433993	-0.085987	-0.157047	0.279998	0.029979	0.008339	-0.015677	-0.157618	0.204753	0.536114	1.491812
11:11:04,62	0.176016	3.433993	-0.085987	-0.157047	0.279998	0.029979	0.007695	-0.020032	-0.16227	0.009289	0.547343	1.489009
11:11:04,67	0.176016	3.433993	-0.085987	-0.157047	0.279998	0.029979	0.00624	-0.015723	-0.160751	0.253589	0.632246	1.478155
11:11:04,72	0.176016	3.433993	-0.085987	-0.157047	0.279998	0.029979	0.006835	-0.016732	-0.158821	0.205684	0.617032	1.462683
11:11:04,77	0.176016	3.433993	-0.085987	-0.157047	0.279998	0.029979	0.006835	-0.016732	-0.158821	0.205684	0.617032	1.462683
11:11:04,82	0.176016	3.433993	-0.085987	-0.157047	0.279998	0.029979	0.002918	-0.01993	-0.159201	0.008995	0.835871	1.474753
11:11:04,87	0.176016	3.433993	-0.085987	-0.157047	0.279998	0.029979	0.006847	-0.013365	-0.158412	0.359921	0.613184	1.496484
11:11:04,92	0.176016	3.433993	-0.085987	-0.157047	0.279998	0.029979	0.006847	-0.013365	-0.158412	0.359921	0.613184	1.496484
11:11:04,97	0.176016	3.433993	-0.085987	-0.157047	0.279998	0.029979	0.005014	-0.013701	-0.159977	0.332688	0.69365	1.478326
11:11:05,02	0.176016	3.433993	-0.085987	-0.157047	0.279998	0.029979	0.006241	-0.019769	-0.159967	0.06706	0.635609	1.477529
11:11:05,07	0.176016	3.433993	-0.085987	-0.157047	0.279998	0.029979	0.001377	-0.012958	-0.158453	0.351291	0.902042	1.459676
11:11:05,12	0.176016	3.433993	-0.085987	-0.157047	0.279998	0.029979	0.002136	-0.01066	-0.159232	0.482987	0.852816	1.464139
11:11:05,17	0.176016	3.433993	-0.085987	-0.157047	0.279998	0.029979	0.002376	-0.020457	-0.15841	-0.044985	0.806191	1.454205
11:11:05,22	0.176016	3.433993	-0.085987	-0.157047	0.279998	0.029979	0.002376	-0.020457	-0.15841	-0.044985	0.806191	1.454205
11:11:05,27	0.176016	3.433993	-0.085987	-0.157047	0.279998	0.029979	0.0021	-0.015987	-0.16001	0.247163	0.870974	1.459654
11:11:05,32	0.176016	3.433993	-0.085987	-0.157047	0.279998	0.029979	0.005482	-0.015198	-0.158818	0.27349	0.730255	1.498111
11:11:05,37	0.176016	3.433993	-0.085987	-0.157047	0.279998	0.029979	0.00408	-0.015133	-0.159977	0.242727	0.796906	1.499728
11:11:05,42	0.176016	3.433993	-0.085987	-0.157047	0.279998	0.029979	0.002471	-0.016918	-0.16038	0.174719	0.856871	1.475076
11:11:05,47	0.176016	3.433993	-0.085987	-0.157047	0.279998	0.029979	0.002665	-0.017674	-0.163467	0.172635	0.815065	1.49472
11:11:05,52	0.176016	3.433993	-0.085987	-0.157047	0.279998	0.029979	0.004388	-0.017399	-0.159965	0.15703	0.723536	1.483134
11:11:05,57	0.176016	3.433993	-0.085987	-0.157047	0.279998	0.029979	0.001204	-0.018313	-0.157252	0.074289	0.910623	1.483569
11:11:05,62	0.176016	3.433993	-0.085987	-0.157047	0.279998	0.029979	0.001498	-0.018402	-0.158451	0.059464	0.955457	1.46659
11:11:05,67	0.176016	3.433993	-0.085987	-0.157047	0.279998	0.029979	0.005883	-0.018999	-0.161136	0.047164	0.652754	1.460197
11:11:05,72	0.176016	3.433993	-0.085987	-0.157047	0.279998	0.029979	0.000523	-0.019216	-0.161154	0.043095	0.956038	1.471515
11:11:05,77	0.176016	3.433993	-0.085987	-0.157047	0.279998	0.029979	0.003141	-0.014722	-0.160743	0.2615	0.769581	1.479146
11:11:05,82	0.176016	3.433993	-0.085987	-0.157047	0.279998	0.029979	0.0056	-0.020258	-0.157635	-0.001974	0.626908	1.442308
11:11:05,87	0.176016	3.433993	-0.085987	-0.157047	0.279998	0.029979	9.53E-05	-0.014156	-0.159992	0.306221	0.995638	1.500022
11:11:05,92	0.176016	3.433993	-0.085987	-0.157047	0.279998	0.029979	-0.001752	-0.016522	-0.161938	0.182521	1.070368	1.481885
11:11:05,97	0.176016	3.433993	-0.085987	-0.157047	0.279998	0.029979	0.002182	-0.015402	-0.160394	0.274683	0.840953	1.454404
11:11:06,02	0.176016	3.433993	-0.085987	-0.157047	0.279998	0.029979	0.006726	-0.018735	-0.158412	0.093542	0.619145	1.477236
11:11:06,07	0.176016	3.433993	-0.085987	-0.157047	0.279998	0.029979	0.006043	-0.011748	-0.159518	0.439421	0.638041	1.448437
11:11:06,12	0.176016	3.433993	-0.085987	-0.157047	0.279998	0.029979	0.004215	-0.016595	-0.160745	0.184302	0.757891	1.494237
11:11:06,17	0.176016	3.433993	-0.085987	-0.157047	0.279998	0.029979	0.003049	-0.016627	-0.160366	0.17704	0.809929	1.479636
11:11:06,22	0.176016	3.433993	-0.085987	-0.157047	0.279998	0.029979	0.003523	-0.014334	-0.161107	0.245997	0.745151	1.499329
11:11:06,27	0.176016	3.433993	-0.085987	-0.157047	0.279998	0.029979	0.003166	-0.022072	-0.163443	-0.109217	0.840811	1.516801
11:11:06,32	0.176016	3.433993	-0.085987	-0.157047	0.279998	0.029979	0.003648	-0.019733	-0.160334	0.023568	0.752325	1.493417
11:11:06,37	0.176016	3.433993	-0.085987	-0.157047	0.279998	0.029979	1.93E-05	-0.020343	-0.162303	-0.010758	0.940832	1.47127
11:11:06,42	0.176016	3.433993	-0.085987	-0.157047	0.279998	0.029979	0.003784	-0.014316	-0.157277	0.298012	0.787829	1.468117
11:11:06,47	0.176016	3.433993	-0.085987	-0.157047	0.279998	0.029979	0.007368	-0.013629	-0.160398	0.353301	0.604675	1.449451
