# Supplementary material for: Characterization of interfragmentary motion associated with common osteosynthesis devices for rat fracture healing studies
Source: PLoS One. 2017 Apr 28;12(4):e0176735. doi: 10.1371/journal.pone.0176735 (PMC5409164; doi:10.1371/journal.pone.0176735)
Supplement: S1 Dataset — (ZIP) [file pone.0176735.s001.zip › S1_Dataset/RatExFix/Specimen01/FIX-EX_01V.txt]

%Tester: Sukopp Matthias
%Projekt: 
%Zeit: 10.03.2015 11:15:55
%Dateipfad: D:\Messungen\Fixator\Measurements\Fixator_20150310.txt
%Kommentar: FIX-EX_01-V
%VI Version: D:\LVProjekte\Fixator\HauptVI\Fixator_v0.12.vi
%Virtueller Drehpunkt: 	0,0000	0,0000	0,0000
%Sensor zu Hexapod (Mitte): 	0,000000	0,000000	-26,500000
%Sensor zu Hexapod Trans (Mitte): 	-0,500000	-0,866025	0,000000	-0,866025	0,500000	0,000000	0,000000	0,000000	1,000000
%Hexapod zu Labor (Mitte): 	0,176053	3,434000	-0,085978
%Hexapod zu Labor Trans (Mitte): 	0,999988	-0,000537	0,004885	0,000523	0,999996	0,002743	-0,004887	-0,002740	0,999984
%Labor zu CR (Mitte): 	0,000000	0,000000	78,500000
%Labor zu CR Trans (Mitte): 	1,000000	0,000000	0,000000	0,000000	1,000000	0,000000	0,000000	0,000000	1,000000
%Zentrum Sensormasse: 	0,000000	0,000000	2,000000
%Sensormasse: 	200,000000E-3
--------------------------------------------------
Time	X	Y	Z	U	V	W	Exp_ Fx	Exp_ Fy	Exp_ Fz	Exp_ Mx	Exp_ My	Exp_ Mz	Sen_ Fx	Sen_ Fy	Sen_ Fz	Sen_ Mx	Sen_ My	Sen_ Mz	Hex_ Fx	Hex_ Fy	Hex_ Fz	Hex_ Mx	Hex_ My	Hex_ Mz	Lab_ Fx	Lab_ Fy	Lab_ Fz	Lab_ Mx	Lab_ My	Lab_ Mz	Laser
11:15:55,86	0,176053	3,434000	-0,085978	-0,157018	0,279992	0,029993	-0,020152	0,000262	-0,029768	-0,255977	1,477252	1,386974	-0,567399	-2,740813	-1,087486	-14,128214	8,402746	14,262098	-0,020152	0,000262	-0,029768	-0,276514	-0,104672	1,386974	-0,020152	0,000262	-0,029768	-0,276514	-0,104672	1,386974
11:15:55,90	0,176053	3,434000	-0,085978	-0,157018	0,279992	0,029993	-0,020152	0,000262	-0,029768	-0,255977	1,477252	1,386974	-0,567419	-2,739330	-1,089149	-14,137970	8,409308	14,219223	-0,020152	0,000262	-0,029768	-0,276514	-0,104672	1,386974	-0,020152	0,000262	-0,029768	-0,276514	-0,104672	1,386974
11:15:55,95	0,176053	3,434000	-0,085978	-0,157018	0,279992	0,029993	-0,021426	0,001020	-0,031431	-0,217327	1,555245	1,344099	-0,568367	-2,744310	-1,087825	-14,129765	8,388358	14,224834	-0,021426	0,001020	-0,031431	-0,297425	-0,126710	1,344099	-0,021426	0,001020	-0,031431	-0,297425	-0,126710	1,344099
11:15:56,00	0,176053	3,434000	-0,085978	-0,157018	0,279992	0,029993	-0,016639	-0,000649	-0,030107	-0,290085	1,288746	1,349710	-0,566873	-2,740024	-1,086024	-14,156562	8,391437	14,246002	-0,021098	0,000201	-0,028306	-0,250935	-0,110849	1,370878	-0,021098	0,000201	-0,028306	-0,250935	-0,110849	1,370878
11:15:56,05	0,176053	3,434000	-0,085978	-0,157018	0,279992	0,029993	-0,021098	0,000201	-0,028306	-0,235169	1,545347	1,370878	-0,574058	-2,746677	-1,088159	-14,164136	8,411118	14,228823	-0,021098	0,000201	-0,028306	-0,250935	-0,110849	1,370878	-0,021098	0,000201	-0,028306	-0,250935	-0,110849	1,370878
11:15:56,10	0,176053	3,434000	-0,085978	-0,157018	0,279992	0,029993	-0,011744	0,003096	-0,030441	-0,097865	1,075343	1,353699	-0,568045	-2,746346	-1,086024	-14,162375	8,358110	14,214783	-0,011744	0,003096	-0,030441	-0,340921	0,153430	1,353699	-0,011744	0,003096	-0,030441	-0,340921	0,153430	1,353699
11:15:56,15	0,176053	3,434000	-0,085978	-0,157018	0,279992	0,029993	-0,015037	-0,001945	-0,028306	-0,315009	1,218540	1,339659	-0,563253	-2,741680	-1,086387	-14,130437	8,421065	14,247284	-0,015037	-0,001945	-0,028306	-0,162290	0,038142	1,339659	-0,015037	-0,001945	-0,028306	-0,162290	0,038142	1,339659
11:15:56,20	0,176053	3,434000	-0,085978	-0,157018	0,279992	0,029993	-0,021474	-0,003762	-0,028669	-0,479977	1,557098	1,372160	-0,566460	-2,747256	-1,086201	-14,157202	8,360860	14,227177	-0,021474	-0,003762	-0,028669	-0,184631	-0,128629	1,372160	-0,021474	-0,003762	-0,028669	-0,184631	-0,128629	1,372160
11:15:56,25	0,176053	3,434000	-0,085978	-0,157018	0,279992	0,029993	-0,015042	-0,003773	-0,028482	-0,415016	1,215688	1,352053	-0,574103	-2,746981	-1,083298	-14,186452	8,391030	14,243568	-0,015042	-0,003773	-0,028482	-0,118824	0,034906	1,352053	-0,015042	-0,003773	-0,028482	-0,118824	0,034906	1,352053
11:15:56,30	0,176053	3,434000	-0,085978	-0,157018	0,279992	0,029993	-0,011458	0,002983	-0,025580	-0,075190	1,069762	1,368443	-0,564456	-2,742010	-1,085213	-14,131678	8,387502	14,259785	-0,020586	-0,002886	-0,027494	-0,178162	-0,120807	1,384661	-0,020586	-0,002886	-0,027494	-0,178162	-0,120807	1,384661
11:15:56,35	0,176053	3,434000	-0,085978	-0,157018	0,279992	0,029993	-0,020586	-0,002886	-0,027494	-0,404731	1,495221	1,384661	-0,565399	-2,738773	-1,086211	-14,104500	8,380282	14,228706	-0,020586	-0,002886	-0,027494	-0,178162	-0,120807	1,384661	-0,020586	-0,002886	-0,027494	-0,178162	-0,120807	1,384661
11:15:56,40	0,176053	3,434000	-0,085978	-0,157018	0,279992	0,029993	-0,022918	-0,000451	-0,028493	-0,285411	1,589335	1,353582	-0,567446	-2,744551	-1,086800	-14,154332	8,368325	14,220715	-0,022918	-0,000451	-0,028493	-0,250045	-0,209750	1,353582	-0,022918	-0,000451	-0,028493	-0,250045	-0,209750	1,353582
11:15:56,45	0,176053	3,434000	-0,085978	-0,157018	0,279992	0,029993	-0,016891	-0,001567	-0,029082	-0,308184	1,313098	1,345591	-0,569197	-2,744843	-1,085233	-14,155702	8,389313	14,239482	-0,015763	-0,000196	-0,027515	-0,239010	0,028727	1,364358	-0,015763	-0,000196	-0,027515	-0,239010	0,028727	1,364358
11:15:56,50	0,176053	3,434000	-0,085978	-0,157018	0,279992	0,029993	-0,015763	-0,000196	-0,027515	-0,254396	1,266110	1,364358	-0,564399	-2,744922	-1,087172	-14,108873	8,368060	14,208016	-0,015763	-0,000196	-0,027515	-0,239010	0,028727	1,364358	-0,015763	-0,000196	-0,027515	-0,239010	0,028727	1,364358
11:15:56,55	0,176053	3,434000	-0,085978	-0,157018	0,279992	0,029993	-0,018093	-0,004391	-0,029454	-0,477531	1,336079	1,332892	-0,566689	-2,747529	-1,086674	-14,153889	8,378198	14,240020	-0,018093	-0,004391	-0,029454	-0,132858	-0,084196	1,332892	-0,018093	-0,004391	-0,029454	-0,132858	-0,084196	1,332892
11:15:56,60	0,176053	3,434000	-0,085978	-0,157018	0,279992	0,029993	-0,014690	-0,003712	-0,028956	-0,428487	1,203210	1,364895	-0,566882	-2,744789	-1,085881	-14,122287	8,365598	14,214956	-0,016967	-0,002175	-0,028163	-0,182749	-0,043967	1,339832	-0,016967	-0,002175	-0,028163	-0,182749	-0,043967	1,339832
11:15:56,65	0,176053	3,434000	-0,085978	-0,157018	0,279992	0,029993	-0,016967	-0,002175	-0,028163	-0,353449	1,287905	1,339832	-0,566222	-2,743016	-1,087553	-14,130596	8,385668	14,246149	-0,018832	-0,001859	-0,029835	-0,204340	-0,076179	1,371025	-0,018832	-0,001859	-0,029835	-0,204340	-0,076179	1,371025
11:15:56,70	0,176053	3,434000	-0,085978	-0,157018	0,279992	0,029993	-0,018832	-0,001859	-0,029835	-0,350262	1,402157	1,371025	-0,570984	-2,742526	-1,086016	-14,156489	8,390617	14,249734	-0,018832	-0,001859	-0,029835	-0,204340	-0,076179	1,371025	-0,018832	-0,001859	-0,029835	-0,204340	-0,076179	1,371025
11:15:56,75	0,176053	3,434000	-0,085978	-0,157018	0,279992	0,029993	-0,016876	0,002510	-0,028298	-0,114421	1,325314	1,374610	-0,564372	-2,742034	-1,086771	-14,092074	8,384154	14,231159	-0,016876	0,002510	-0,028298	-0,311455	0,000568	1,374610	-0,016876	0,002510	-0,028298	-0,311455	0,000568	1,374610
11:15:56,80	0,176053	3,434000	-0,085978	-0,157018	0,279992	0,029993	-0,020607	-0,002970	-0,029052	-0,426014	1,460339	1,356035	-0,562281	-2,742361	-1,084746	-14,151693	8,386523	14,240619	-0,020607	-0,002970	-0,029052	-0,192833	-0,157335	1,356035	-0,020607	-0,002970	-0,029052	-0,192833	-0,157335	1,356035
11:15:56,85	0,176053	3,434000	-0,085978	-0,157018	0,279992	0,029993	-0,021370	-0,004945	-0,027028	-0,500928	1,552792	1,365495	-0,562499	-2,738929	-1,088810	-14,129208	8,402155	14,227682	-0,024233	-0,003040	-0,031092	-0,188021	-0,212252	1,352558	-0,024233	-0,003040	-0,031092	-0,188021	-0,212252	1,352558
11:15:56,90	0,176053	3,434000	-0,085978	-0,157018	0,279992	0,029993	-0,024233	-0,003040	-0,031092	-0,426634	1,690027	1,352558	-0,563248	-2,740692	-1,087927	-14,103054	8,369080	14,256112	-0,024233	-0,003040	-0,031092	-0,188021	-0,212252	1,352558	-0,024233	-0,003040	-0,031092	-0,188021	-0,212252	1,352558
11:15:56,95	0,176053	3,434000	-0,085978	-0,157018	0,279992	0,029993	-0,022332	-0,003273	-0,030209	-0,423209	1,551993	1,380988	-0,563823	-2,741950	-1,086017	-14,131646	8,436665	14,223206	-0,020954	-0,003404	-0,028299	-0,207042	-0,106004	1,348082	-0,020954	-0,003404	-0,028299	-0,207042	-0,106004	1,348082
11:15:57,00	0,176053	3,434000	-0,085978	-0,157018	0,279992	0,029993	-0,020954	-0,003404	-0,028299	-0,474232	1,538910	1,348082	-0,565662	-2,739218	-1,082936	-14,158539	8,421826	14,221220	-0,020954	-0,003404	-0,028299	-0,207042	-0,106004	1,348082	-0,020954	-0,003404	-0,028299	-0,207042	-0,106004	1,348082
11:15:57,05	0,176053	3,434000	-0,085978	-0,157018	0,279992	0,029993	-0,022402	-0,000445	-0,025218	-0,294102	1,630044	1,346096	-0,566787	-2,742323	-1,087214	-14,194013	8,398151	14,223986	-0,019150	-0,001023	-0,029496	-0,205582	-0,023429	1,348861	-0,019150	-0,001023	-0,029496	-0,205582	-0,023429	1,348861
11:15:57,10	0,176053	3,434000	-0,085978	-0,157018	0,279992	0,029993	-0,019150	-0,001023	-0,029496	-0,285918	1,479826	1,348861	-0,570402	-2,742466	-1,084793	-14,158657	8,361973	14,196119	-0,019150	-0,001023	-0,029496	-0,205582	-0,023429	1,348861	-0,019150	-0,001023	-0,029496	-0,205582	-0,023429	1,348861
11:15:57,15	0,176053	3,434000	-0,085978	-0,157018	0,279992	0,029993	-0,017219	0,002036	-0,027075	-0,113155	1,330704	1,320995	-0,566296	-2,741569	-1,085227	-14,169422	8,405164	14,270185	-0,017219	0,002036	-0,027075	-0,273015	-0,020964	1,320995	-0,017219	0,002036	-0,027075	-0,273015	-0,020964	1,320995
11:15:57,20	0,176053	3,434000	-0,085978	-0,157018	0,279992	0,029993	-0,020048	-0,001072	-0,027509	-0,306821	1,508770	1,395061	-0,565078	-2,742251	-1,087649	-14,087553	8,411754	14,223898	-0,020067	-0,002467	-0,029931	-0,232341	-0,133125	1,348774	-0,020067	-0,002467	-0,029931	-0,232341	-0,133125	1,348774
11:15:57,25	0,176053	3,434000	-0,085978	-0,157018	0,279992	0,029993	-0,020067	-0,002467	-0,029931	-0,425990	1,442116	1,348774	-0,566229	-2,740719	-1,087578	-14,142990	8,424440	14,233338	-0,020818	-0,000705	-0,029860	-0,262311	-0,098668	1,358214	-0,020818	-0,000705	-0,029860	-0,262311	-0,098668	1,358214
11:15:57,30	0,176053	3,434000	-0,085978	-0,157018	0,279992	0,029993	-0,020818	-0,000705	-0,029860	-0,317616	1,535510	1,358214	-0,567406	-2,740412	-1,084295	-14,142573	8,401379	14,209848	-0,020495	0,000468	-0,026577	-0,273621	-0,102014	1,334723	-0,020495	0,000468	-0,026577	-0,273621	-0,102014	1,334723
11:15:57,35	0,176053	3,434000	-0,085978	-0,157018	0,279992	0,029993	-0,020495	0,000468	-0,026577	-0,236878	1,506849	1,334723	-0,567857	-2,741492	-1,087198	-14,131296	8,431943	14,214258	-0,020495	0,000468	-0,026577	-0,273621	-0,102014	1,334723	-0,020495	0,000468	-0,026577	-0,273621	-0,102014	1,334723
11:15:57,40	0,176053	3,434000	-0,085978	-0,157018	0,279992	0,029993	-0,019335	0,000319	-0,029480	-0,276747	1,452043	1,339134	-0,569224	-2,735419	-1,084509	-14,152398	8,404986	14,221523	-0,019335	0,000319	-0,029480	-0,301774	-0,065758	1,339134	-0,019335	0,000319	-0,029480	-0,301774	-0,065758	1,339134
11:15:57,45	0,176053	3,434000	-0,085978	-0,157018	0,279992	0,029993	-0,023911	0,004539	-0,026791	-0,023395	1,694776	1,346399	-0,572150	-2,743820	-1,086797	-14,156742	8,399181	14,240402	-0,023911	0,004539	-0,026791	-0,379716	-0,182218	1,346399	-0,023911	0,004539	-0,026791	-0,379716	-0,182218	1,346399
11:15:57,50	0,176053	3,434000	-0,085978	-0,157018	0,279992	0,029993	-0,015172	0,002872	-0,029078	-0,102867	1,241215	1,365278	-0,567434	-2,739556	-1,084754	-14,145894	8,397336	14,252549	-0,015172	0,002872	-0,029078	-0,328347	0,050221	1,365278	-0,015172	0,002872	-0,029078	-0,328347	0,050221	1,365278
11:15:57,93	0,176053	3,434000	-0,085978	-0,157018	0,279992	0,029993	-0,021223	0,000920	-0,027036	-0,208192	1,545531	1,377424	-0,560698	-2,740463	-1,088129	-14,093734	8,399960	14,237011	-0,021223	0,000920	-0,027036	-0,280447	-0,120437	1,377424	-0,021223	0,000920	-0,027036	-0,280447	-0,120437	1,377424
11:15:57,98	0,176053	3,434000	-0,085978	-0,157018	0,279992	0,029993	-0,023805	-0,005367	-0,030411	-0,563477	1,635973	1,361887	-0,565664	-2,737474	-1,084465	-14,133498	8,379562	14,249869	-0,023805	-0,005367	-0,030411	-0,142190	-0,232739	1,361887	-0,023805	-0,005367	-0,030411	-0,142190	-0,232739	1,361887
11:15:58,03	0,176053	3,434000	-0,085978	-0,157018	0,279992	0,029993	-0,023911	0,000428	-0,026747	-0,224595	1,665707	1,374744	-0,562047	-2,743384	-1,088315	-14,098277	8,360660	14,236457	-0,023911	0,000428	-0,026747	-0,258208	-0,211303	1,374744	-0,023911	0,000428	-0,026747	-0,258208	-0,211303	1,374744
11:15:58,08	0,176053	3,434000	-0,085978	-0,157018	0,279992	0,029993	-0,020601	-0,005659	-0,030597	-0,542386	1,453622	1,361332	-0,569351	-2,741127	-1,088481	-14,115141	8,370937	14,224827	-0,018903	0,001795	-0,030763	-0,296137	-0,098812	1,349703	-0,018903	0,001795	-0,030763	-0,296137	-0,098812	1,349703
11:15:58,13	0,176053	3,434000	-0,085978	-0,157018	0,279992	0,029993	-0,018903	0,001795	-0,030763	-0,155231	1,385101	1,349703	-0,562095	-2,741710	-1,087940	-14,130593	8,402769	14,247840	-0,018903	0,001795	-0,030763	-0,296137	-0,098812	1,349703	-0,018903	0,001795	-0,030763	-0,296137	-0,098812	1,349703
11:15:58,18	0,176053	3,434000	-0,085978	-0,157018	0,279992	0,029993	-0,022027	-0,004780	-0,030222	-0,516979	1,576819	1,372716	-0,562052	-2,738339	-1,085995	-14,109573	8,418854	14,257153	-0,022027	-0,004780	-0,030222	-0,141738	-0,152285	1,372716	-0,022027	-0,004780	-0,030222	-0,141738	-0,152285	1,372716
11:15:58,23	0,176053	3,434000	-0,085978	-0,157018	0,279992	0,029993	-0,024968	-0,003132	-0,028277	-0,455731	1,719606	1,382029	-0,566921	-2,744892	-1,088790	-14,146850	8,406114	14,238442	-0,024968	-0,003132	-0,028277	-0,209845	-0,240392	1,382029	-0,024968	-0,003132	-0,028277	-0,209845	-0,240392	1,382029
11:15:58,28	0,176053	3,434000	-0,085978	-0,157018	0,279992	0,029993	-0,016858	-0,002192	-0,031072	-0,377139	1,323788	1,363318	-0,567476	-2,743361	-1,082133	-14,171407	8,368427	14,242451	-0,016858	-0,002192	-0,031072	-0,205105	0,000441	1,363318	-0,016858	-0,002192	-0,031072	-0,205105	0,000441	1,363318
11:15:58,33	0,176053	3,434000	-0,085978	-0,157018	0,279992	0,029993	-0,017906	-0,000946	-0,024414	-0,267470	1,380736	1,367326	-0,563886	-2,741672	-1,085596	-14,135841	8,381605	14,269712	-0,017906	-0,000946	-0,024414	-0,193187	-0,024921	1,367326	-0,017906	-0,000946	-0,024414	-0,193187	-0,024921	1,367326
11:15:58,38	0,176053	3,434000	-0,085978	-0,157018	0,279992	0,029993	-0,021165	-0,003210	-0,027878	-0,414388	1,525947	1,394587	-0,571522	-2,743710	-1,089131	-14,150970	8,445103	14,233669	-0,021165	-0,003210	-0,027878	-0,162390	-0,135473	1,394587	-0,021165	-0,003210	-0,027878	-0,162390	-0,135473	1,394587
11:15:58,43	0,176053	3,434000	-0,085978	-0,157018	0,279992	0,029993	-0,015581	0,002384	-0,031413	-0,170916	1,280463	1,358544	-0,564450	-2,741534	-1,086214	-14,126525	8,376030	14,220477	-0,015581	0,002384	-0,031413	-0,358062	0,057337	1,358544	-0,015581	0,002384	-0,031413	-0,358062	0,057337	1,358544
11:15:58,48	0,176053	3,434000	-0,085978	-0,157018	0,279992	0,029993	-0,021002	-0,002653	-0,028496	-0,385250	1,506629	1,345353	-0,568100	-2,741743	-1,086692	-14,113268	8,384439	14,228314	-0,021002	-0,002653	-0,028496	-0,176982	-0,142016	1,345353	-0,021002	-0,002653	-0,028496	-0,176982	-0,142016	1,345353
11:15:58,53	0,176053	3,434000	-0,085978	-0,157018	0,279992	0,029993	-0,018996	0,000404	-0,028974	-0,240215	1,395056	1,353190	-0,565822	-2,740935	-1,085702	-14,095773	8,431283	14,241659	-0,020834	-0,001166	-0,027984	-0,279630	-0,136577	1,366535	-0,020834	-0,001166	-0,027984	-0,279630	-0,136577	1,366535
11:15:58,58	0,176053	3,434000	-0,085978	-0,157018	0,279992	0,029993	-0,020834	-0,001166	-0,027984	-0,371123	1,498901	1,366535	-0,566232	-2,745678	-1,087551	-14,142725	8,385815	14,241036	-0,020834	-0,001166	-0,027984	-0,279630	-0,136577	1,366535	-0,020834	-0,001166	-0,027984	-0,279630	-0,136577	1,366535
11:15:58,63	0,176053	3,434000	-0,085978	-0,157018	0,279992	0,029993	-0,016522	-0,003182	-0,029832	-0,413129	1,292583	1,365911	-0,570301	-2,746399	-1,085632	-14,122860	8,371892	14,199647	-0,016522	-0,003182	-0,029832	-0,163339	-0,004371	1,365911	-0,016522	-0,003182	-0,029832	-0,163339	-0,004371	1,365911
11:15:58,68	0,176053	3,434000	-0,085978	-0,157018	0,279992	0,029993	-0,013863	-1,863360E-5	-0,027914	-0,246507	1,130173	1,324522	-0,569752	-2,744394	-1,088714	-14,131198	8,391844	14,251091	-0,013863	-1,863360E-5	-0,027914	-0,245044	0,041917	1,324522	-0,013863	-1,863360E-5	-0,027914	-0,245044	0,041917	1,324522
11:15:58,73	0,176053	3,434000	-0,085978	-0,157018	0,279992	0,029993	-0,015874	0,000508	-0,030996	-0,232211	1,251912	1,375967	-0,565495	-2,738615	-1,089133	-14,141772	8,380233	14,242985	-0,015874	0,000508	-0,030996	-0,272120	0,005837	1,375967	-0,015874	0,000508	-0,030996	-0,272120	0,005837	1,375967
11:15:58,78	0,176053	3,434000	-0,085978	-0,157018	0,279992	0,029993	-0,023007	-0,000288	-0,031415	-0,258281	1,626197	1,367861	-0,565033	-2,744445	-1,085974	-14,125726	8,374049	14,264141	-0,018190	-0,003604	-0,028256	-0,150474	-0,069176	1,389017	-0,018190	-0,003604	-0,028256	-0,150474	-0,069176	1,389017
11:15:58,83	0,176053	3,434000	-0,085978	-0,157018	0,279992	0,029993	-0,018190	-0,003604	-0,028256	-0,433365	1,358713	1,389017	-0,561546	-2,744946	-1,086184	-14,142096	8,346844	14,243905	-0,018190	-0,003604	-0,028256	-0,150474	-0,069176	1,389017	-0,018190	-0,003604	-0,028256	-0,150474	-0,069176	1,389017
11:15:58,88	0,176053	3,434000	-0,085978	-0,157018	0,279992	0,029993	-0,019499	-0,006873	-0,028466	-0,571648	1,427368	1,368781	-0,565236	-2,741462	-1,085253	-14,161769	8,407761	14,229221	-0,019499	-0,006873	-0,028466	-0,032080	-0,103296	1,368781	-0,019499	-0,006873	-0,028466	-0,032080	-0,103296	1,368781
11:15:58,93	0,176053	3,434000	-0,085978	-0,157018	0,279992	0,029993	-0,020671	-0,001936	-0,027535	-0,357810	1,535810	1,354097	-0,563150	-2,736699	-1,081573	-13,899999	8,174133	14,246138	-0,020671	-0,001936	-0,027535	-0,205848	-0,086860	1,354097	-0,020671	-0,001936	-0,027535	-0,205848	-0,086860	1,354097
11:15:58,98	0,176053	3,434000	-0,085978	-0,157018	0,279992	0,029993	-0,025838	-0,001361	-0,023855	-0,256488	1,461002	1,371014	-0,480783	-2,612720	-0,745950	-8,707191	4,759554	14,238842	-0,025838	-0,001361	-0,023855	-0,149632	-0,567309	1,371014	-0,025838	-0,001361	-0,023855	-0,149632	-0,567309	1,371014
11:15:59,03	0,176053	3,434000	-0,085978	-0,157018	0,279992	0,029993	-0,174391	-0,010703	0,311768	-0,381570	2,981359	1,363718	-0,584575	-2,768728	-1,020222	-15,247291	9,049989	14,242255	-0,174391	-0,010703	0,311768	0,458641	-10,708351	1,363718	-0,174391	-0,010703	0,311768	0,458641	-10,708351	1,363718
11:15:59,08	0,176053	3,434000	-0,085978	-0,157018	0,279992	0,029993	0,016832	0,003591	-0,498447	-0,209947	-2,563630	1,341931	-0,588774	-2,771177	-1,556165	-12,230664	7,453959	14,217055	0,016832	0,003591	-0,498447	-0,491847	-1,242318	1,341931	0,016832	0,003591	-0,498447	-0,491847	-1,242318	1,341931
11:15:59,13	0,175987	3,433995	-0,085955	-0,157023	0,329968	0,030001	0,016662	0,006851	-0,518086	-0,149402	-3,024892	1,320194	-0,591512	-2,769399	-1,575804	-11,769032	7,313274	14,195318	0,016662	0,006851	-0,518086	-0,687217	-1,716963	1,320194	0,016662	0,006851	-0,518086	-0,687217	-1,716963	1,320194
11:15:59,18	0,175987	3,433995	-0,085955	-0,157023	0,329968	0,030001	0,016662	0,006851	-0,518086	-0,149402	-3,024892	1,320194	-0,588705	-2,762457	-1,574694	-11,810928	7,289969	14,181307	0,016662	0,006851	-0,518086	-0,687217	-1,716963	1,320194	0,016662	0,006851	-0,518086	-0,687217	-1,716963	1,320194
11:15:59,23	0,175987	3,433995	-0,085955	-0,157023	0,329968	0,030001	0,009246	0,007891	-0,516976	-0,054197	-2,614649	1,306183	-0,588569	-2,767504	-1,573073	-11,748682	7,254630	14,202049	0,013548	0,005250	-0,515355	-0,604169	-1,846418	1,326925	0,013548	0,005250	-0,515355	-0,604169	-1,846418	1,326925
11:15:59,28	0,175987	3,433995	-0,085955	-0,157023	0,329968	0,030001	0,013548	0,005250	-0,515355	-0,192061	-2,909931	1,326925	-0,589229	-2,765974	-1,570771	-11,781167	7,247514	14,191177	0,013548	0,005250	-0,515355	-0,604169	-1,846418	1,326925	0,013548	0,005250	-0,515355	-0,604169	-1,846418	1,326925
11:15:59,33	0,175987	3,433995	-0,085955	-0,157023	0,329968	0,030001	0,012554	0,006586	-0,513053	-0,100163	-2,833661	1,316053	-0,591576	-2,763733	-1,572713	-11,776883	7,280630	14,207838	0,011787	0,009740	-0,514995	-0,731566	-1,855672	1,332714	0,011787	0,009740	-0,514995	-0,731566	-1,855672	1,332714
11:15:59,38	0,175987	3,433995	-0,085955	-0,157023	0,329968	0,030001	0,011787	0,009740	-0,514995	0,032993	-2,780919	1,332714	-0,593870	-2,765969	-1,571167	-11,758433	7,275090	14,176731	0,011787	0,009740	-0,514995	-0,731566	-1,855672	1,332714	0,011787	0,009740	-0,514995	-0,731566	-1,855672	1,332714
11:15:59,43	0,175987	3,433995	-0,085955	-0,157023	0,329968	0,030001	0,014870	0,010608	-0,513449	0,073727	-2,960013	1,301606	-0,573774	-2,741718	-1,537774	-10,558771	6,564472	14,180879	0,014870	0,010608	-0,513449	-0,759008	-1,792705	1,301606	0,014870	0,010608	-0,513449	-0,759008	-1,792705	1,301606
11:15:59,48	0,175987	3,433995	-0,085955	-0,157023	0,329968	0,030001	-0,016181	0,005330	-0,480056	-0,185153	-2,739621	1,305754	-0,503085	-2,629388	-1,207499	-6,074233	3,546457	14,172077	-0,016181	0,005330	-0,480056	-0,603556	-4,009795	1,305754	-0,016181	0,005330	-0,480056	-0,603556	-4,009795	1,305754
11:15:59,53	0,175987	3,433995	-0,085955	-0,157023	0,329968	0,030001	-0,148806	0,000277	-0,149781	-0,076519	-1,235839	1,296953	-0,602488	-2,801444	-1,485592	-13,163598	7,715644	14,239326	-0,148806	0,000277	-0,149781	-0,098235	-12,917093	1,296953	-0,148806	0,000277	-0,149781	-0,098235	-12,917093	1,296953
11:15:59,58	0,175987	3,433995	-0,085955	-0,157023	0,329968	0,030001	0,049901	0,000334	-0,427874	-0,139464	-3,344438	1,364202	-0,612699	-2,801160	-1,970841	-10,563535	6,620021	14,198918	0,049901	0,000334	-0,427874	-0,165697	0,572801	1,364202	0,049901	0,000334	-0,427874	-0,165697	0,572801	1,364202
11:15:59,63	0,176083	3,433991	-0,085952	-0,157028	0,379995	0,030009	0,054761	0,009319	-0,913123	-0,023435	-6,396668	1,323794	-0,609740	-2,795802	-1,990134	-10,153197	6,387859	14,161549	0,054761	0,009319	-0,913123	-0,754996	-2,097951	1,323794	0,054761	0,009319	-0,913123	-0,754996	-2,097951	1,323794
11:15:59,68	0,176083	3,433991	-0,085952	-0,157028	0,379995	0,030009	0,047511	0,010772	-0,930479	0,042007	-6,483308	1,290563	-0,610333	-2,794155	-1,988197	-10,156967	6,396955	14,165687	0,047511	0,010772	-0,930479	-0,803598	-2,753702	1,290563	0,047511	0,010772	-0,930479	-0,803598	-2,753702	1,290563
11:15:59,73	0,176083	3,433991	-0,085952	-0,157028	0,379995	0,030009	0,047511	0,010772	-0,930479	0,042007	-6,483308	1,290563	-0,612750	-2,800625	-1,988986	-10,185999	6,342963	14,134288	0,054322	0,009631	-0,931268	-0,712087	-2,575050	1,259164	0,054322	0,009631	-0,931268	-0,712087	-2,575050	1,259164
11:15:59,78	0,176083	3,433991	-0,085952	-0,157028	0,379995	0,030009	0,054322	0,009631	-0,931268	0,043947	-6,839362	1,259164	-0,613310	-2,799741	-1,985079	-10,176197	6,348944	14,161106	0,053837	0,010557	-0,927361	-0,746712	-2,593407	1,285982	0,053837	0,010557	-0,927361	-0,746712	-2,593407	1,285982
11:15:59,83	0,176083	3,433991	-0,085952	-0,157028	0,379995	0,030009	0,053837	0,010557	-0,927361	0,082032	-6,819628	1,285982	-0,612726	-2,797944	-1,986610	-10,168242	6,352700	14,196360	0,051989	0,010951	-0,928892	-0,764368	-2,647388	1,321236	0,051989	0,010951	-0,928892	-0,764368	-2,647388	1,321236
11:15:59,88	0,176083	3,433991	-0,085952	-0,157028	0,379995	0,030009	0,051989	0,010951	-0,928892	0,095259	-6,728548	1,321236	-0,613959	-2,796279	-1,984775	-10,205001	6,380079	14,173922	0,051163	0,012851	-0,927057	-0,820049	-2,623763	1,298797	0,051163	0,012851	-0,927057	-0,820049	-2,623763	1,298797
11:15:59,93	0,176083	3,433991	-0,085952	-0,157028	0,379995	0,030009	0,051163	0,012851	-0,927057	0,188726	-6,640051	1,298797	-0,612244	-2,795687	-1,982397	-10,225678	6,356498	14,161011	0,051163	0,012851	-0,927057	-0,820049	-2,623763	1,298797	0,051163	0,012851	-0,927057	-0,820049	-2,623763	1,298797
11:15:59,98	0,176083	3,433991	-0,085952	-0,157028	0,379995	0,030009	0,049793	0,011661	-0,924679	0,157637	-6,562691	1,285887	-0,609766	-2,796242	-1,984699	-10,166044	6,355597	14,157271	0,049034	0,009238	-0,926981	-0,722586	-2,726147	1,282146	0,049034	0,009238	-0,926981	-0,722586	-2,726147	1,282146
11:16:00,03	0,176083	3,433991	-0,085952	-0,157028	0,379995	0,030009	0,049034	0,009238	-0,926981	0,002582	-6,575348	1,282146	-0,613941	-2,793943	-1,982813	-10,200692	6,380456	14,122979	0,049034	0,009238	-0,926981	-0,722586	-2,726147	1,282146	0,049034	0,009238	-0,926981	-0,722586	-2,726147	1,282146
11:16:00,08	0,176083	3,433991	-0,085952	-0,157028	0,379995	0,030009	0,049131	0,014003	-0,925095	0,246183	-6,537940	1,247855	-0,613903	-2,796101	-1,982327	-10,191305	6,398253	14,160220	0,050981	0,012891	-0,924609	-0,843711	-2,631348	1,285096	0,050981	0,012891	-0,924609	-0,843711	-2,631348	1,285096
11:16:00,13	0,176083	3,433991	-0,085952	-0,157028	0,379995	0,030009	0,050981	0,012891	-0,924609	0,168247	-6,633385	1,285096	-0,612022	-2,797580	-1,983159	-10,215451	6,352461	14,164228	0,050981	0,012891	-0,924609	-0,843711	-2,631348	1,285096	0,050981	0,012891	-0,924609	-0,843711	-2,631348	1,285096
11:16:00,18	0,176083	3,433991	-0,085952	-0,157028	0,379995	0,030009	0,051321	0,010522	-0,925441	0,096800	-6,653055	1,289103	-0,613945	-2,798291	-1,982759	-10,192023	6,332119	14,164269	0,051321	0,010522	-0,925441	-0,729208	-2,624321	1,289103	0,051321	0,010522	-0,925441	-0,729208	-2,624321	1,289103
11:16:00,23	0,176083	3,433991	-0,085952	-0,157028	0,379995	0,030009	0,052899	0,011832	-0,925041	0,170818	-6,765547	1,289145	-0,611025	-2,798154	-1,980744	-10,208263	6,323782	14,135608	0,052899	0,011832	-0,925041	-0,758018	-2,612976	1,289145	0,052899	0,011832	-0,925041	-0,758018	-2,612976	1,289145
11:16:00,28	0,176083	3,433991	-0,085952	-0,157028	0,379995	0,030009	0,047493	0,010948	-0,923136	0,123728	-6,447105	1,275634	-0,610476	-2,794052	-1,980854	-10,223813	6,351748	14,150758	0,047493	0,010948	-0,923136	-0,735687	-2,718883	1,275634	0,047493	0,010948	-0,923136	-0,735687	-2,718883	1,275634
11:16:00,33	0,176083	3,433991	-0,085952	-0,157028	0,379995	0,030009	0,047493	0,010948	-0,923136	0,123728	-6,447105	1,275634	-0,615740	-2,797723	-1,980803	-10,217996	6,375815	14,203281	0,047493	0,010948	-0,923136	-0,735687	-2,718883	1,275634	0,047493	0,010948	-0,923136	-0,735687	-2,718883	1,275634
11:16:00,38	0,176083	3,433991	-0,085952	-0,157028	0,379995	0,030009	0,053304	0,013671	-0,923085	0,241600	-6,742271	1,328156	-0,612739	-2,796524	-1,980440	-10,201260	6,394903	14,160589	0,050766	0,011671	-0,922722	-0,803500	-2,630116	1,285465	0,050766	0,011671	-0,922722	-0,803500	-2,630116	1,285465
11:16:00,43	0,176083	3,433991	-0,085952	-0,157028	0,379995	0,030009	0,050766	0,011671	-0,922722	0,112681	-6,615227	1,285465	-0,612015	-2,796488	-1,981467	-10,201079	6,376602	14,164338	0,050372	0,011062	-0,923749	-0,771604	-2,649844	1,289214	0,050372	0,011062	-0,923749	-0,771604	-2,649844	1,289214
11:16:00,48	0,176083	3,433991	-0,085952	-0,157028	0,379995	0,030009	0,050372	0,011062	-0,923749	0,096776	-6,604086	1,289214	-0,612810	-2,796739	-1,980850	-10,224688	6,362458	14,145461	0,050372	0,011062	-0,923749	-0,771604	-2,649844	1,289214	0,050372	0,011062	-0,923749	-0,771604	-2,649844	1,289214
11:16:00,53	0,176083	3,433991	-0,085952	-0,157028	0,379995	0,030009	0,050987	0,011626	-0,923132	0,150125	-6,622656	1,270337	-0,613392	-2,795310	-1,979258	-10,206742	6,339185	14,192125	0,050987	0,011626	-0,923132	-0,762480	-2,620191	1,270337	0,050987	0,011626	-0,923132	-0,762480	-2,620191	1,270337
11:16:00,58	0,176083	3,433991	-0,085952	-0,157028	0,379995	0,030009	0,050041	0,012844	-0,921540	0,224655	-6,600635	1,317001	-0,609804	-2,792184	-1,980829	-10,187196	6,378207	14,170988	0,050041	0,012844	-0,921540	-0,783582	-2,672442	1,317001	0,050041	0,012844	-0,921540	-0,783582	-2,672442	1,317001
11:16:00,63	0,176083	3,433991	-0,085952	-0,157028	0,379995	0,030009	0,045540	0,011300	-0,923111	0,100829	-6,364000	1,295864	-0,618055	-2,796000	-1,981200	-10,187213	6,353804	14,187821	0,045540	0,011300	-0,923111	-0,786248	-2,789135	1,295864	0,045540	0,011300	-0,923111	-0,786248	-2,789135	1,295864
11:16:00,68	0,176083	3,433991	-0,085952	-0,157028	0,379995	0,030009	0,052970	0,016537	-0,923482	0,394281	-6,762543	1,312697	-0,613267	-2,793930	-1,981246	-10,231929	6,390237	14,156694	0,052970	0,016537	-0,923482	-0,903879	-2,604428	1,312697	0,052970	0,016537	-0,923482	-0,903879	-2,604428	1,312697
11:16:00,73	0,176083	3,433991	-0,085952	-0,157028	0,379995	0,030009	0,048783	0,013425	-0,923528	0,223277	-6,487909	1,281570	-0,612206	-2,796924	-1,981220	-10,220056	6,376063	14,165531	0,048783	0,013425	-0,923528	-0,830611	-2,658426	1,281570	0,048783	0,013425	-0,923528	-0,830611	-2,658426	1,281570
11:16:00,78	0,176083	3,433991	-0,085952	-0,157028	0,379995	0,030009	0,050846	0,011010	-0,923501	0,104022	-6,612530	1,290407	-0,614615	-2,797699	-1,980447	-10,246151	6,373748	14,174415	0,052721	0,012709	-0,922729	-0,790228	-2,549997	1,299290	0,052721	0,012709	-0,922729	-0,790228	-2,549997	1,299290
11:16:00,83	0,176083	3,433991	-0,085952	-0,157028	0,379995	0,030009	0,052721	0,012709	-0,922729	0,207400	-6,688613	1,299290	-0,610445	-2,798619	-1,980415	-10,222153	6,365051	14,188990	0,052721	0,012709	-0,922729	-0,790228	-2,549997	1,299290	0,052721	0,012709	-0,922729	-0,790228	-2,549997	1,299290
11:16:00,88	0,176083	3,433991	-0,085952	-0,157028	0,379995	0,030009	0,051433	0,008637	-0,922697	-0,008781	-6,646762	1,313865	-0,613450	-2,796471	-1,981993	-10,234870	6,345663	14,184413	0,051433	0,008637	-0,922697	-0,686803	-2,609263	1,313865	0,051433	0,008637	-0,922697	-0,686803	-2,609263	1,313865
11:16:00,93	0,176083	3,433991	-0,085952	-0,157028	0,379995	0,030009	0,051075	0,012314	-0,924275	0,205535	-6,626828	1,309289	-0,613924	-2,793307	-1,983152	-10,193976	6,413758	14,188478	0,051075	0,012314	-0,924275	-0,761075	-2,617430	1,309289	0,051075	0,012314	-0,924275	-0,761075	-2,617430	1,309289
11:16:00,98	0,176083	3,433991	-0,085952	-0,157028	0,379995	0,030009	0,048572	0,014306	-0,925434	0,229728	-6,498034	1,313354	-0,609868	-2,796185	-1,979654	-10,228105	6,378504	14,184634	0,048572	0,014306	-0,925434	-0,893297	-2,685131	1,313354	0,048572	0,014306	-0,925434	-0,893297	-2,685131	1,313354
11:16:01,03	0,176083	3,433991	-0,085952	-0,157028	0,379995	0,030009	0,049036	0,009355	-0,921936	0,019853	-6,510254	1,309510	-0,609805	-2,796626	-1,983915	-10,196398	6,391369	14,182413	0,049036	0,009355	-0,921936	-0,714491	-2,660894	1,309510	0,049036	0,009355	-0,921936	-0,714491	-2,660894	1,309510
11:16:01,08	0,176083	3,433991	-0,085952	-0,157028	0,379995	0,030009	0,049387	0,009080	-0,926197	-0,021443	-6,549492	1,307289	-0,606588	-2,797932	-1,980235	-10,200416	6,332375	14,154462	0,048909	0,005641	-0,922517	-0,589972	-2,711315	1,279338	0,048909	0,005641	-0,922517	-0,589972	-2,711315	1,279338
11:16:01,13	0,176083	3,433991	-0,085952	-0,157028	0,379995	0,030009	0,048909	0,005641	-0,922517	-0,147159	-6,550672	1,279338	-0,612831	-2,795386	-1,981215	-10,224313	6,359192	14,184533	0,049825	0,012320	-0,923497	-0,778252	-2,652924	1,309408	0,049825	0,012320	-0,923497	-0,778252	-2,652924	1,309408
11:16:01,18	0,176083	3,433991	-0,085952	-0,157028	0,379995	0,030009	0,049825	0,012320	-0,923497	0,188895	-6,564224	1,309408	-0,609845	-2,796943	-1,978909	-10,225675	6,375242	14,135491	0,049825	0,012320	-0,923497	-0,778252	-2,652924	1,309408	0,049825	0,012320	-0,923497	-0,778252	-2,652924	1,309408
11:16:01,23	0,176083	3,433991	-0,085952	-0,157028	0,379995	0,030009	0,049682	0,008956	-0,921191	0,000711	-6,547544	1,260367	-0,608814	-2,797605	-1,977308	-10,213016	6,342395	14,183078	0,049682	0,008956	-0,921191	-0,702306	-2,647529	1,260367	0,049682	0,008956	-0,921191	-0,702306	-2,647529	1,260367
11:16:01,28	0,176083	3,433991	-0,085952	-0,157028	0,379995	0,030009	0,049739	0,007732	-0,919590	-0,040811	-6,577917	1,307953	-0,613958	-2,799610	-1,979662	-10,214943	6,348485	14,153256	0,054048	0,011185	-0,921944	-0,743574	-2,554506	1,278132	0,054048	0,011185	-0,921944	-0,743574	-2,554506	1,278132
11:16:01,33	0,176083	3,433991	-0,085952	-0,157028	0,379995	0,030009	0,054048	0,011185	-0,921944	0,134438	-6,797244	1,278132	-0,611634	-2,798804	-1,981580	-10,217197	6,341123	14,188648	0,054048	0,011185	-0,921944	-0,743574	-2,554506	1,278132	0,054048	0,011185	-0,921944	-0,743574	-2,554506	1,278132
11:16:01,38	0,176083	3,433991	-0,085952	-0,157028	0,379995	0,030009	0,052188	0,009575	-0,923862	0,058224	-6,702248	1,313524	-0,612264	-2,792961	-1,978879	-10,236009	6,375980	14,208453	0,052188	0,009575	-0,923862	-0,693407	-2,605527	1,313524	0,052188	0,009575	-0,923862	-0,693407	-2,605527	1,313524
11:16:01,43	0,176083	3,433991	-0,085952	-0,157028	0,379995	0,030009	0,047443	0,013042	-0,921161	0,217738	-6,421789	1,333329	-0,611054	-2,801804	-1,979244	-10,236489	6,348449	14,187315	0,047443	0,013042	-0,921161	-0,806071	-2,697550	1,333329	0,047443	0,013042	-0,921161	-0,806071	-2,697550	1,333329
11:16:01,48	0,176083	3,433991	-0,085952	-0,157028	0,379995	0,030009	0,054496	0,007572	-0,921526	-0,042610	-6,801895	1,312190	-0,612746	-2,799396	-1,980033	-10,202871	6,369145	14,168796	0,054496	0,007572	-0,921526	-0,637038	-2,523995	1,312190	0,054496	0,007572	-0,921526	-0,637038	-2,523995	1,312190
11:16:01,53	0,176083	3,433991	-0,085952	-0,157028	0,379995	0,030009	0,053256	0,010241	-0,922315	0,061445	-6,756221	1,293672	-0,612991	-2,793313	-1,977989	-10,209912	6,359472	14,169790	0,053256	0,010241	-0,922315	-0,742498	-2,575600	1,293672	0,053256	0,010241	-0,922315	-0,742498	-2,575600	1,293672
11:16:01,58	0,176083	3,433991	-0,085952	-0,157028	0,379995	0,030009	0,048111	0,013495	-0,920271	0,242542	-6,487377	1,294666	-0,612207	-2,797163	-1,979263	-10,215279	6,353446	14,178067	0,048111	0,013495	-0,920271	-0,816828	-2,710703	1,294666	0,048111	0,013495	-0,920271	-0,816828	-2,710703	1,294666
11:16:01,63	0,176083	3,433991	-0,085952	-0,157028	0,379995	0,030009	0,051053	0,010891	-0,921545	0,115032	-6,638766	1,302943	-0,603382	-2,786532	-1,975992	-9,831000	6,098532	14,200980	0,051053	0,010891	-0,921545	-0,739916	-2,631084	1,302943	0,051053	0,010891	-0,921545	-0,739916	-2,631084	1,302943
11:16:01,68	0,176083	3,433991	-0,085952	-0,157028	0,379995	0,030009	0,037434	0,008564	-0,918274	0,022665	-6,390793	1,325856	-0,487636	-2,610097	-1,641737	-1,718835	0,879223	14,088759	0,037434	0,008564	-0,918274	-0,649636	-3,452259	1,325856	0,037434	0,008564	-0,918274	-0,649636	-3,452259	1,325856
11:16:01,73	0,176083	3,433991	-0,085952	-0,157028	0,379995	0,030009	0,003998	0,006993	-0,732723	0,122842	-6,323892	1,314996	-0,585303	-2,758361	-1,790441	-8,474147	5,105130	14,190120	0,003998	0,006993	-0,732723	-0,426113	-6,010082	1,314996	0,003998	0,006993	-0,732723	-0,426113	-6,010082	1,314996
11:16:01,78	0,176083	3,433991	-0,085952	-0,157028	0,379995	0,030009	0,003998	0,006993	-0,732723	0,122842	-6,323892	1,314996	-0,614603	-2,802618	-2,286507	-8,070944	4,971081	14,161815	0,003998	0,006993	-0,732723	-0,426113	-6,010082	1,314996	0,003998	0,006993	-0,732723	-0,426113	-6,010082	1,314996
11:16:01,83	0,176063	3,433896	-0,085979	-0,157032	0,429997	0,030003	0,056975	0,010239	-1,228789	0,206097	-9,494927	1,286691	-0,606780	-2,788689	-2,349313	-6,753674	4,237834	14,151888	0,056975	0,010239	-1,228789	-0,597630	-5,022388	1,286691	0,056975	0,010239	-1,228789	-0,597630	-5,022388	1,286691
11:16:01,88	0,176063	3,433896	-0,085979	-0,157032	0,429997	0,030003	0,041001	0,010429	-1,291595	0,192369	-10,171676	1,276764	-0,609792	-2,787230	-2,346991	-6,780821	4,231605	14,169631	0,041001	0,010429	-1,291595	-0,626299	-6,953120	1,276764	0,041001	0,010429	-1,291595	-0,626299	-6,953120	1,276764
11:16:01,93	0,176063	3,433896	-0,085979	-0,157032	0,429997	0,030003	0,041243	0,013766	-1,289273	0,384882	-10,163896	1,294507	-0,604406	-2,788628	-2,344275	-6,764635	4,259810	14,135523	0,041243	0,013766	-1,289273	-0,695772	-6,926294	1,294507	0,041243	0,013766	-1,289273	-0,695772	-6,926294	1,294507
11:16:01,98	0,176063	3,433896	-0,085979	-0,157032	0,429997	0,030003	0,039761	0,008403	-1,286557	0,073488	-10,086720	1,260398	-0,606855	-2,784567	-2,343525	-6,802826	4,276695	14,150714	0,039761	0,008403	-1,286557	-0,586172	-6,965497	1,260398	0,039761	0,008403	-1,286557	-0,586172	-6,965497	1,260398
11:16:02,03	0,176063	3,433896	-0,085979	-0,157032	0,429997	0,030003	0,037469	0,012555	-1,285807	0,293835	-9,926019	1,275590	-0,609213	-2,786959	-2,343152	-6,801977	4,241952	14,119533	0,040719	0,013400	-1,285434	-0,684461	-6,916696	1,244408	0,040719	0,013400	-1,285434	-0,684461	-6,916696	1,244408
11:16:02,08	0,176063	3,433896	-0,085979	-0,157032	0,429997	0,030003	0,040719	0,013400	-1,285434	0,367478	-10,113133	1,244408	-0,609254	-2,792733	-2,341959	-6,845529	4,271564	14,148410	0,040719	0,013400	-1,285434	-0,684461	-6,916696	1,244408	0,040719	0,013400	-1,285434	-0,684461	-6,916696	1,244408
11:16:02,13	0,176063	3,433896	-0,085979	-0,157032	0,429997	0,030003	0,039337	0,009309	-1,284575	0,183323	-10,151757	1,289544	-0,604979	-2,787808	-2,342293	-6,720591	4,161950	14,164668	0,039337	0,009309	-1,284575	-0,547452	-7,063800	1,289544	0,039337	0,009309	-1,284575	-0,547452	-7,063800	1,289544
11:16:02,18	0,176063	3,433896	-0,085979	-0,157032	0,429997	0,030003	0,039337	0,009309	-1,284575	0,183323	-10,151757	1,289544	-0,517418	-2,642778	-2,012703	-0,516959	0,368959	14,067453	0,039337	0,009309	-1,284575	-0,547452	-7,063800	1,289544	0,039337	0,009309	-1,284575	-0,547452	-7,063800	1,289544
11:16:02,23	0,176063	3,433896	-0,085979	-0,157032	0,429997	0,030003	-0,130043	0,005995	-0,954985	0,193970	-8,612992	1,192329	-0,597049	-2,783635	-2,143298	-6,848357	3,847491	14,216082	-0,130043	0,005995	-0,954985	-0,276604	-18,821367	1,192329	-0,130043	0,005995	-0,954985	-0,276604	-18,821367	1,192329
11:16:02,28	0,176063	3,433896	-0,085979	-0,157032	0,429997	0,030003	0,031758	0,004528	-1,085580	0,270896	-9,804246	1,340958	-0,636783	-2,830075	-2,649599	-6,501052	4,121870	14,148200	0,031758	0,004528	-1,085580	-0,084530	-7,311216	1,340958	0,031758	0,004528	-1,085580	-0,084530	-7,311216	1,340958
11:16:02,33	0,175917	3,433955	-0,085984	-0,157026	0,480022	0,030011	0,091844	0,015719	-1,591881	0,441558	-13,092286	1,273075	-0,628521	-2,811208	-2,708722	-5,209096	3,389947	14,083039	0,071374	0,017997	-1,651004	-0,864861	-7,909817	1,207915	0,071374	0,017997	-1,651004	-0,864861	-7,909817	1,207915
11:16:02,38	0,175917	3,433955	-0,085984	-0,157026	0,480022	0,030011	0,071374	0,017997	-1,651004	0,547931	-13,512667	1,207915	-0,629060	-2,814377	-2,701922	-5,262127	3,420119	14,094385	0,071374	0,017997	-1,651004	-0,864861	-7,909817	1,207915	0,071374	0,017997	-1,651004	-0,864861	-7,909817	1,207915
11:16:02,43	0,175917	3,433955	-0,085984	-0,157026	0,480022	0,030011	0,074387	0,016880	-1,644204	0,490197	-13,608345	1,219261	-0,630807	-2,809985	-2,702305	-5,242218	3,434305	14,119443	0,074387	0,016880	-1,644204	-0,834856	-7,768953	1,219261	0,074387	0,016880	-1,644204	-0,834856	-7,768953	1,219261
11:16:02,48	0,175917	3,433955	-0,085984	-0,157026	0,480022	0,030011	0,071457	0,020588	-1,644586	0,660816	-13,466139	1,244319	-0,626125	-2,814016	-2,702276	-5,254971	3,403698	14,133323	0,072607	0,014518	-1,644558	-0,761642	-7,830526	1,258198	0,072607	0,014518	-1,644558	-0,761642	-7,830526	1,258198
11:16:02,53	0,175917	3,433955	-0,085984	-0,157026	0,480022	0,030011	0,072607	0,014518	-1,644558	0,378059	-13,530203	1,258198	-0,629082	-2,809250	-2,699203	-5,255582	3,403722	14,117121	0,072607	0,014518	-1,644558	-0,761642	-7,830526	1,258198	0,072607	0,014518	-1,644558	-0,761642	-7,830526	1,258198
11:16:02,58	0,175917	3,433955	-0,085984	-0,157026	0,480022	0,030011	0,069958	0,019462	-1,641485	0,635419	-13,391908	1,241997	-0,625502	-2,816000	-2,697205	-5,246675	3,385095	14,139059	0,069958	0,019462	-1,641485	-0,892367	-7,900186	1,241997	0,069958	0,019462	-1,641485	-0,892367	-7,900186	1,241997
11:16:02,63	0,175917	3,433955	-0,085984	-0,157026	0,480022	0,030011	0,074014	0,012987	-1,639487	0,310362	-13,619824	1,263935	-0,627270	-2,813622	-2,697621	-5,247146	3,399331	14,120440	0,072838	0,015707	-1,639902	-0,793259	-7,833367	1,245316	0,072838	0,015707	-1,639902	-0,793259	-7,833367	1,245316
11:16:02,68	0,175917	3,433955	-0,085984	-0,157026	0,480022	0,030011	0,072838	0,015707	-1,639902	0,439713	-13,551169	1,245316	-0,632661	-2,811142	-2,695725	-5,303846	3,448981	14,116051	0,073386	0,021615	-1,638007	-0,964489	-7,744931	1,240927	0,073386	0,021615	-1,638007	-0,964489	-7,744931	1,240927
11:16:02,73	0,175917	3,433955	-0,085984	-0,157026	0,480022	0,030011	0,073386	0,021615	-1,638007	0,732321	-13,505710	1,240927	-0,625044	-2,811776	-2,698009	-5,284021	3,356281	14,149406	0,073386	0,021615	-1,638007	-0,964489	-7,744931	1,240927	0,073386	0,021615	-1,638007	-0,964489	-7,744931	1,240927
11:16:02,78	0,175917	3,433955	-0,085984	-0,157026	0,480022	0,030011	0,070127	0,014702	-1,640291	0,443210	-13,399767	1,274282	-0,626787	-2,811889	-2,696879	-5,295906	3,403104	14,111262	0,070127	0,014702	-1,640291	-0,710926	-7,894810	1,274282	0,070127	0,014702	-1,640291	-0,710926	-7,894810	1,274282
11:16:02,83	0,175917	3,433955	-0,085984	-0,157026	0,480022	0,030011	0,071096	0,016155	-1,639161	0,484120	-13,416451	1,236137	-0,626800	-2,811583	-2,694925	-5,317454	3,448602	14,140865	0,071096	0,016155	-1,639161	-0,784018	-7,835428	1,236137	0,071096	0,016155	-1,639161	-0,784018	-7,835428	1,236137
11:16:02,88	0,175917	3,433955	-0,085984	-0,157026	0,480022	0,030011	0,070837	0,016319	-1,637207	0,464047	-13,361602	1,265741	-0,630268	-2,813859	-2,694543	-5,293507	3,438585	14,110058	0,070837	0,016319	-1,637207	-0,817005	-7,800866	1,265741	0,070837	0,016319	-1,637207	-0,817005	-7,800866	1,265741
11:16:02,93	0,175917	3,433955	-0,085984	-0,157026	0,480022	0,030011	0,074543	0,018185	-1,636825	0,557770	-13,580016	1,234934	-0,624488	-2,814358	-2,694159	-5,341290	3,425216	14,120502	0,074543	0,018185	-1,636825	-0,869748	-7,728427	1,234934	0,074543	0,018185	-1,636825	-0,869748	-7,728427	1,234934
11:16:02,98	0,175917	3,433955	-0,085984	-0,157026	0,480022	0,030011	0,072085	0,012929	-1,636440	0,319947	-13,417518	1,245378	-0,630937	-2,810120	-2,698825	-5,304991	3,424725	14,132157	0,071639	0,020633	-1,641107	-0,916885	-7,802351	1,257033	0,071639	0,020633	-1,641107	-0,916885	-7,802351	1,257033
11:16:03,03	0,175917	3,433955	-0,085984	-0,157026	0,480022	0,030011	0,071639	0,020633	-1,641107	0,702830	-13,426024	1,257033	-0,626163	-2,812745	-2,694896	-5,288675	3,426577	14,154319	0,071639	0,020633	-1,641107	-0,916885	-7,802351	1,257033	0,071639	0,020633	-1,641107	-0,916885	-7,802351	1,257033
11:16:03,08	0,175917	3,433955	-0,085984	-0,157026	0,480022	0,030011	0,071525	0,015186	-1,637177	0,409812	-13,433315	1,279195	-0,627983	-2,814633	-2,692577	-5,319678	3,415214	14,147423	0,071525	0,015186	-1,637177	-0,782294	-7,818570	1,279195	0,071525	0,015186	-1,637177	-0,782294	-7,818570	1,279195
11:16:03,13	0,175917	3,433955	-0,085984	-0,157026	0,480022	0,030011	0,074070	0,015819	-1,634859	0,468054	-13,544458	1,272299	-0,625680	-2,815242	-2,691434	-5,350763	3,414424	14,127949	0,074070	0,015819	-1,634859	-0,773719	-7,729974	1,272299	0,074070	0,015819	-1,634859	-0,773719	-7,729974	1,272299
11:16:03,18	0,175917	3,433955	-0,085984	-0,157026	0,480022	0,030011	0,073447	0,013520	-1,633716	0,364734	-13,485531	1,252825	-0,624418	-2,813189	-2,690658	-5,313074	3,425221	14,113422	0,073447	0,013520	-1,633716	-0,696569	-7,719961	1,252825	0,073447	0,013520	-1,633716	-0,696569	-7,719961	1,252825
11:16:03,23	0,175917	3,433955	-0,085984	-0,157026	0,480022	0,030011	0,071037	0,013453	-1,632939	0,333081	-13,387477	1,238298	-0,630845	-2,814926	-2,691058	-5,303859	3,451088	14,093651	0,075755	0,018151	-1,633340	-0,874506	-7,681074	1,218527	0,075755	0,018151	-1,633340	-0,874506	-7,681074	1,218527
11:16:03,28	0,175917	3,433955	-0,085984	-0,157026	0,480022	0,030011	0,075755	0,018151	-1,633340	0,550364	-13,627861	1,218527	-0,622641	-2,811928	-2,694551	-5,301935	3,433312	14,101895	0,075755	0,018151	-1,633340	-0,874506	-7,681074	1,218527	0,075755	0,018151	-1,633340	-0,874506	-7,681074	1,218527
11:16:03,33	0,175917	3,433955	-0,085984	-0,157026	0,480022	0,030011	0,069056	0,012545	-1,636833	0,273272	-13,290073	1,226771	-0,627852	-2,814850	-2,692182	-5,258095	3,398945	14,116948	0,069056	0,012545	-1,636833	-0,711508	-7,869149	1,226771	0,069056	0,012545	-1,636833	-0,711508	-7,869149	1,226771
11:16:03,38	0,175917	3,433955	-0,085984	-0,157026	0,480022	0,030011	0,074193	0,015597	-1,634464	0,439821	-13,612341	1,241824	-0,628547	-2,815402	-2,688316	-5,311333	3,385534	14,119356	0,074193	0,015597	-1,634464	-0,784545	-7,788171	1,241824	0,074193	0,015597	-1,634464	-0,784545	-7,788171	1,241824
11:16:03,43	0,175917	3,433955	-0,085984	-0,157026	0,480022	0,030011	0,075019	0,015923	-1,630598	0,494988	-13,615861	1,244232	-0,626741	-2,814197	-2,691039	-5,289047	3,393653	14,107000	0,073072	0,014961	-1,633321	-0,747631	-7,793732	1,231876	0,073072	0,014961	-1,633321	-0,747631	-7,793732	1,231876
11:16:03,48	0,175917	3,433955	-0,085984	-0,157026	0,480022	0,030011	0,073072	0,014961	-1,633321	0,426807	-13,529861	1,231876	-0,627335	-2,813675	-2,692590	-5,292545	3,412459	14,118247	0,073072	0,014961	-1,633321	-0,747631	-7,793732	1,231876	0,073072	0,014961	-1,633321	-0,747631	-7,793732	1,231876
11:16:03,53	0,175917	3,433955	-0,085984	-0,157026	0,480022	0,030011	0,072917	0,015737	-1,634872	0,452626	-13,509379	1,243123	-0,626795	-2,813782	-2,695726	-5,315888	3,422686	14,096574	0,072917	0,015737	-1,634872	-0,782735	-7,785403	1,243123	0,072917	0,015737	-1,634872	-0,782735	-7,785403	1,243123
11:16:03,58	0,175917	3,433955	-0,085984	-0,157026	0,480022	0,030011	0,072740	0,015215	-1,638007	0,428318	-13,474844	1,221450	-0,624972	-2,815030	-2,691023	-5,293030	3,405260	14,122120	0,072740	0,015215	-1,638007	-0,766098	-7,764765	1,221450	0,072740	0,015215	-1,638007	-0,766098	-7,764765	1,221450
11:16:03,63	0,175917	3,433955	-0,085984	-0,157026	0,480022	0,030011	0,072909	0,013013	-1,633305	0,317466	-13,512123	1,246996	-0,624391	-2,812633	-2,691800	-5,287869	3,405721	14,132701	0,072909	0,013013	-1,633305	-0,704078	-7,788804	1,246996	0,072909	0,013013	-1,633305	-0,704078	-7,788804	1,246996
11:16:03,68	0,175917	3,433955	-0,085984	-0,157026	0,480022	0,030011	0,070543	0,013708	-1,634082	0,350633	-13,393336	1,257577	-0,628602	-2,811532	-2,689116	-5,345157	3,446950	14,132413	0,070543	0,013708	-1,634082	-0,725478	-7,855739	1,257577	0,070543	0,013708	-1,634082	-0,725478	-7,855739	1,257577
11:16:03,73	0,175917	3,433955	-0,085984	-0,157026	0,480022	0,030011	0,071694	0,017905	-1,631398	0,561796	-13,383005	1,257289	-0,629696	-2,815644	-2,691051	-5,312789	3,436135	14,103041	0,075803	0,016797	-1,633333	-0,821192	-7,679559	1,227917	0,075803	0,016797	-1,633333	-0,821192	-7,679559	1,227917
11:16:03,78	0,175917	3,433955	-0,085984	-0,157026	0,480022	0,030011	0,075803	0,016797	-1,633333	0,497335	-13,630071	1,227917	-0,628555	-2,816661	-2,688323	-5,322769	3,395323	14,109913	0,075803	0,016797	-1,633333	-0,821192	-7,679559	1,227917	0,075803	0,016797	-1,633333	-0,821192	-7,679559	1,227917
11:16:03,83	0,175917	3,433955	-0,085984	-0,157026	0,480022	0,030011	0,076112	0,015300	-1,630605	0,459850	-13,657925	1,234789	-0,626769	-2,809771	-2,692981	-5,297666	3,435568	14,139336	0,069253	0,017199	-1,635263	-0,838915	-7,866507	1,264211	0,069253	0,017199	-1,635263	-0,838915	-7,866507	1,264211
11:16:03,88	0,175917	3,433955	-0,085984	-0,157026	0,480022	0,030011	0,069253	0,017199	-1,635263	0,511168	-13,302864	1,264211	-0,626706	-2,816552	-2,688659	-5,294465	3,442586	14,160128	0,069253	0,017199	-1,635263	-0,838915	-7,866507	1,264211	0,069253	0,017199	-1,635263	-0,838915	-7,866507	1,264211
11:16:03,93	0,175917	3,433955	-0,085984	-0,157026	0,480022	0,030011	0,075094	0,013754	-1,630941	0,324352	-13,605863	1,285004	-0,627407	-2,817661	-2,691029	-5,339055	3,416011	14,131821	0,076405	0,013806	-1,633311	-0,711376	-7,650918	1,256696	0,076405	0,013806	-1,633311	-0,711376	-7,650918	1,256696
11:16:03,98	0,175917	3,433955	-0,085984	-0,157026	0,480022	0,030011	0,076405	0,013806	-1,633311	0,372376	-13,648697	1,256696	-0,632706	-2,809186	-2,690297	-5,334462	3,465266	14,128402	0,071715	0,022632	-1,632578	-0,990229	-7,754548	1,253278	0,071715	0,022632	-1,632578	-0,990229	-7,754548	1,253278
11:16:04,03	0,175917	3,433955	-0,085984	-0,157026	0,480022	0,030011	0,071715	0,022632	-1,632578	0,786398	-13,384176	1,253278	-0,627930	-2,811813	-2,691422	-5,301234	3,444252	14,138198	0,071715	0,022632	-1,632578	-0,990229	-7,754548	1,253278	0,071715	0,022632	-1,632578	-0,990229	-7,754548	1,253278
11:16:04,08	0,175917	3,433955	-0,085984	-0,157026	0,480022	0,030011	0,071602	0,017183	-1,633704	0,504620	-13,417583	1,263074	-0,626813	-2,809753	-2,693367	-5,314641	3,432345	14,154172	0,069260	0,017246	-1,635649	-0,828890	-7,853240	1,279048	0,069260	0,017246	-1,635649	-0,828890	-7,853240	1,279048
11:16:04,13	0,175917	3,433955	-0,085984	-0,157026	0,480022	0,030011	0,069260	0,017246	-1,635649	0,524905	-13,290126	1,279048	-0,630956	-2,811539	-2,691084	-5,345134	3,450931	14,104259	0,069260	0,017246	-1,635649	-0,828890	-7,853240	1,279048	0,069260	0,017246	-1,635649	-0,828890	-7,853240	1,279048
11:16:04,18	0,175917	3,433955	-0,085984	-0,157026	0,480022	0,030011	0,072877	0,019940	-1,633366	0,664172	-13,442542	1,229135	-0,625074	-2,811591	-2,689109	-5,339733	3,421370	14,132134	0,072877	0,019940	-1,633366	-0,901145	-7,721672	1,229135	0,072877	0,019940	-1,633366	-0,901145	-7,721672	1,229135
11:16:04,23	0,175917	3,433955	-0,085984	-0,157026	0,480022	0,030011	0,076966	0,014809	-1,632144	0,408652	-13,675354	1,256213	-0,628557	-2,817646	-2,689862	-5,333299	3,431051	14,131337	0,076966	0,014809	-1,632144	-0,753871	-7,633506	1,256213	0,076966	0,014809	-1,632144	-0,753871	-7,633506	1,256213
11:16:04,28	0,175917	3,433955	-0,085984	-0,157026	0,480022	0,030011	0,076966	0,014809	-1,632144	0,408652	-13,675354	1,256213	-0,625012	-2,814610	-2,690264	-5,331096	3,460410	14,123872	0,076966	0,014809	-1,632144	-0,753871	-7,633506	1,256213	0,076966	0,014809	-1,632144	-0,753871	-7,633506	1,256213
11:16:04,33	0,175917	3,433955	-0,085984	-0,157026	0,480022	0,030011	0,072565	0,013258	-1,632546	0,301438	-13,433705	1,248748	-0,632188	-2,815229	-2,689113	-5,367365	3,414375	14,135273	0,072565	0,013258	-1,632546	-0,739278	-7,737374	1,248748	0,072565	0,013258	-1,632546	-0,739278	-7,737374	1,248748
11:16:04,38	0,175917	3,433955	-0,085984	-0,157026	0,480022	0,030011	0,076689	0,019163	-1,631395	0,666511	-13,639773	1,260149	-0,630280	-2,817368	-2,689897	-5,320518	3,438875	14,082769	0,076689	0,019163	-1,631395	-0,837765	-7,619688	1,260149	0,076689	0,019163	-1,631395	-0,837765	-7,619688	1,260149
11:16:04,43	0,175917	3,433955	-0,085984	-0,157026	0,480022	0,030011	0,077587	0,016440	-1,632179	0,480300	-13,714807	1,207645	-0,630415	-2,808465	-2,687201	-5,370826	3,470980	14,132423	0,077587	0,016440	-1,632179	-0,810260	-7,624204	1,207645	0,077587	0,016440	-1,632179	-0,810260	-7,624204	1,207645
11:16:04,48	0,175917	3,433955	-0,085984	-0,157026	0,480022	0,030011	0,069945	0,021009	-1,629483	0,715240	-13,257784	1,257299	-0,624389	-2,807501	-2,688716	-5,304450	3,480124	14,138985	0,069945	0,021009	-1,629483	-0,933989	-7,767105	1,257299	0,069945	0,021009	-1,629483	-0,933989	-7,767105	1,257299
11:16:04,53	0,175917	3,433955	-0,085984	-0,157026	0,480022	0,030011	0,066097	0,016272	-1,630998	0,427806	-13,110593	1,263861	-0,626801	-2,813670	-2,689510	-5,343687	3,465040	14,108986	0,072645	0,015277	-1,631792	-0,790509	-7,722026	1,233862	0,072645	0,015277	-1,631792	-0,790509	-7,722026	1,233862
11:16:04,58	0,175917	3,433955	-0,085984	-0,157026	0,480022	0,030011	0,072645	0,015277	-1,631792	0,408736	-13,424662	1,233862	-0,629746	-2,817696	-2,688714	-5,344743	3,436349	14,116177	0,072645	0,015277	-1,631792	-0,790509	-7,722026	1,233862	0,072645	0,015277	-1,631792	-0,790509	-7,722026	1,233862
11:16:04,63	0,175917	3,433955	-0,085984	-0,157026	0,480022	0,030011	0,077605	0,015814	-1,630996	0,462057	-13,695989	1,241053	-0,629196	-2,812629	-2,689890	-5,344427	3,433416	14,132177	0,077605	0,015814	-1,630996	-0,779375	-7,604030	1,241053	0,077605	0,015814	-1,630996	-0,779375	-7,604030	1,241053
11:16:04,68	0,175917	3,433955	-0,085984	-0,157026	0,480022	0,030011	0,072942	0,017872	-1,632171	0,571412	-13,455260	1,257053	-0,628484	-2,813554	-2,688298	-5,297732	3,453574	14,145896	0,072942	0,017872	-1,632171	-0,831508	-7,729336	1,257053	0,072942	0,017872	-1,632171	-0,831508	-7,729336	1,257053
11:16:04,73	0,175917	3,433955	-0,085984	-0,157026	0,480022	0,030011	0,073387	0,016792	-1,630580	0,474473	-13,508759	1,270772	-0,630299	-2,813350	-2,686810	-5,330467	3,454951	14,082101	0,074117	0,018466	-1,629092	-0,872883	-7,699509	1,206977	0,074117	0,018466	-1,629092	-0,872883	-7,699509	1,206977
11:16:04,78	0,175917	3,433955	-0,085984	-0,157026	0,480022	0,030011	0,074117	0,018466	-1,629092	0,576679	-13,517702	1,206977	-0,627371	-2,812763	-2,690261	-5,322575	3,451433	14,137897	0,072145	0,016224	-1,632543	-0,814374	-7,760369	1,262772	0,072145	0,016224	-1,632543	-0,814374	-7,760369	1,262772
11:16:04,83	0,175917	3,433955	-0,085984	-0,157026	0,480022	0,030011	0,072145	0,016224	-1,632543	0,459205	-13,423737	1,262772	-0,627398	-2,814441	-2,686396	-5,341117	3,425650	14,110430	0,072145	0,016224	-1,632543	-0,814374	-7,760369	1,262772	0,072145	0,016224	-1,632543	-0,814374	-7,760369	1,262772
11:16:04,88	0,175917	3,433955	-0,085984	-0,157026	0,480022	0,030011	0,074261	0,018474	-1,629857	0,611145	-13,518043	1,235891	-0,630378	-2,813470	-2,687575	-5,353671	3,429049	14,111015	0,074261	0,018474	-1,629857	-0,839070	-7,688551	1,235891	0,074261	0,018474	-1,629857	-0,839070	-7,688551	1,235891
11:16:04,93	0,175917	3,433955	-0,085984	-0,157026	0,480022	0,030011	0,074261	0,018474	-1,629857	0,611145	-13,518043	1,235891	-0,626863	-2,810785	-2,690668	-5,335924	3,396775	14,132067	0,074261	0,018474	-1,629857	-0,839070	-7,688551	1,235891	0,074261	0,018474	-1,629857	-0,839070	-7,688551	1,235891
11:16:04,98	0,175917	3,433955	-0,085984	-0,157026	0,480022	0,030011	0,070178	0,016773	-1,632950	0,541758	-13,337234	1,256942	-0,628542	-2,815804	-2,687147	-5,324711	3,424528	14,129663	0,075364	0,015717	-1,629428	-0,776578	-7,686659	1,254539	0,075364	0,015717	-1,629428	-0,776578	-7,686659	1,254539
11:16:05,03	0,175917	3,433955	-0,085984	-0,157026	0,480022	0,030011	0,075364	0,015717	-1,629428	0,457225	-13,602744	1,254539	-0,627936	-2,812789	-2,688715	-5,305316	3,418401	14,116238	0,075364	0,015717	-1,629428	-0,776578	-7,686659	1,254539	0,075364	0,015717	-1,629428	-0,776578	-7,686659	1,254539
11:16:05,08	0,175917	3,433955	-0,085984	-0,157026	0,480022	0,030011	0,072450	0,016700	-1,630997	0,503929	-13,471085	1,241114	-0,626328	-2,813705	-2,688366	-5,383160	3,413790	14,102285	0,072439	0,014850	-1,630648	-0,715069	-7,718913	1,227161	0,072439	0,014850	-1,630648	-0,715069	-7,718913	1,227161
11:16:05,13	0,175917	3,433955	-0,085984	-0,157026	0,480022	0,030011	0,072439	0,014850	-1,630648	0,450646	-13,405412	1,227161	-0,626795	-2,814095	-2,685997	-5,333906	3,426255	14,119978	0,072439	0,014850	-1,630648	-0,715069	-7,718913	1,227161	0,072439	0,014850	-1,630648	-0,715069	-7,718913	1,227161
11:16:05,18	0,175917	3,433955	-0,085984	-0,157026	0,480022	0,030011	0,073011	0,015059	-1,628279	0,426118	-13,471532	1,244854	-0,625612	-2,809913	-2,687561	-5,320700	3,436907	14,121960	0,073011	0,015059	-1,628279	-0,756043	-7,740202	1,244854	0,073011	0,015059	-1,628279	-0,756043	-7,740202	1,244854
11:16:05,23	0,175917	3,433955	-0,085984	-0,157026	0,480022	0,030011	0,068797	0,016125	-1,629843	0,465695	-13,258559	1,246836	-0,633956	-2,814827	-2,688748	-5,376847	3,435233	14,116190	0,068797	0,016125	-1,629843	-0,800106	-7,857961	1,246836	0,068797	0,016125	-1,629843	-0,800106	-7,857961	1,246836
11:16:05,28	0,175917	3,433955	-0,085984	-0,157026	0,480022	0,030011	0,077225	0,020895	-1,631029	0,743245	-13,648986	1,241066	-0,626803	-2,808371	-2,691058	-5,319603	3,451758	14,134266	0,068057	0,017928	-1,633340	-0,861288	-7,871107	1,259142	0,068057	0,017928	-1,633340	-0,861288	-7,871107	1,259142
11:16:05,33	0,175917	3,433955	-0,085984	-0,157026	0,480022	0,030011	0,068057	0,017928	-1,633340	0,546027	-13,213582	1,259142	-0,627332	-2,810866	-2,685214	-5,313729	3,464427	14,135439	0,068057	0,017928	-1,633340	-0,861288	-7,871107	1,259142	0,068057	0,017928	-1,633340	-0,861288	-7,871107	1,259142
11:16:05,38	0,175917	3,433955	-0,085984	-0,157026	0,480022	0,030011	0,070483	0,017138	-1,627496	0,491067	-13,338465	1,260315	-0,625059	-2,813105	-2,686790	-5,340705	3,411747	14,105978	0,070483	0,017138	-1,627496	-0,854277	-7,805582	1,260315	0,070483	0,017138	-1,627496	-0,854277	-7,805582	1,260315
11:16:05,43	0,175917	3,433955	-0,085984	-0,157026	0,480022	0,030011	0,071285	0,014050	-1,629072	0,389604	-13,383185	1,230853	-0,622708	-2,814785	-2,687527	-5,348774	3,433763	14,150977	0,071285	0,014050	-1,629072	-0,713336	-7,787288	1,230853	0,071285	0,014050	-1,629072	-0,713336	-7,787288	1,230853
11:16:05,48	0,175917	3,433955	-0,085984	-0,157026	0,480022	0,030011	0,071565	0,011175	-1,629808	0,225053	-13,379721	1,275853	-0,625637	-2,814276	-2,690666	-5,346562	3,459778	14,119351	0,072588	0,013966	-1,632948	-0,749760	-7,723666	1,244227	0,072588	0,013966	-1,632948	-0,749760	-7,723666	1,244227
11:16:05,53	0,175917	3,433955	-0,085984	-0,157026	0,480022	0,030011	0,072588	0,013966	-1,632948	0,346535	-13,421862	1,244227	-0,626785	-2,811690	-2,689901	-5,328990	3,461669	14,109261	0,072588	0,013966	-1,632948	-0,749760	-7,723666	1,244227	0,072588	0,013966	-1,632948	-0,749760	-7,723666	1,244227
11:16:05,58	0,175917	3,433955	-0,085984	-0,157026	0,480022	0,030011	0,070923	0,016253	-1,632183	0,455056	-13,349510	1,234137	-0,627402	-2,812354	-2,686017	-5,342993	3,438517	14,110940	0,070923	0,016253	-1,632183	-0,820800	-7,782084	1,234137	0,070923	0,016253	-1,632183	-0,820800	-7,782084	1,234137
11:16:05,63	0,175917	3,433955	-0,085984	-0,157026	0,480022	0,030011	0,071806	0,016456	-1,628298	0,492646	-13,394894	1,235815	-0,623319	-2,813503	-2,687953	-5,371411	3,471961	14,123707	0,070760	0,012345	-1,630235	-0,704936	-7,744520	1,248583	0,070760	0,012345	-1,630235	-0,704936	-7,744520	1,248583
11:16:05,68	0,175917	3,433955	-0,085984	-0,157026	0,480022	0,030011	0,070760	0,012345	-1,630235	0,264130	-13,299149	1,248583	-0,627447	-2,809556	-2,687208	-5,358670	3,448050	14,102848	0,070760	0,012345	-1,630235	-0,704936	-7,744520	1,248583	0,070760	0,012345	-1,630235	-0,704936	-7,744520	1,248583
11:16:05,73	0,175917	3,433955	-0,085984	-0,157026	0,480022	0,030011	0,069406	0,017893	-1,629490	0,566998	-13,251726	1,227724	-0,628043	-2,812828	-2,686784	-5,356434	3,415256	14,129999	0,069406	0,017893	-1,629490	-0,837639	-7,803393	1,227724	0,069406	0,017893	-1,629490	-0,837639	-7,803393	1,227724
11:16:05,78	0,175917	3,433955	-0,085984	-0,157026	0,480022	0,030011	0,072537	0,016774	-1,629066	0,536043	-13,432897	1,254875	-0,628530	-2,815796	-2,686380	-5,324624	3,431011	14,114871	0,072537	0,016774	-1,629066	-0,780679	-7,738742	1,254875	0,072537	0,016774	-1,629066	-0,780679	-7,738742	1,254875
11:16:05,83	0,175917	3,433955	-0,085984	-0,157026	0,480022	0,030011	0,075351	0,015711	-1,628662	0,451239	-13,598895	1,239747	-0,631559	-2,814842	-2,688370	-5,359837	3,427865	14,086890	0,076039	0,018812	-1,630652	-0,843906	-7,636676	1,211766	0,076039	0,018812	-1,630652	-0,843906	-7,636676	1,211766
11:16:05,88	0,175917	3,433955	-0,085984	-0,157026	0,480022	0,030011	0,076039	0,018812	-1,630652	0,632804	-13,605771	1,211766	-0,626247	-2,813761	-2,686033	-5,354953	3,423548	14,086358	0,076039	0,018812	-1,630652	-0,843906	-7,636676	1,211766	0,076039	0,018812	-1,630652	-0,843906	-7,636676	1,211766
11:16:05,93	0,175917	3,433955	-0,085984	-0,157026	0,480022	0,030011	0,072447	0,014751	-1,628315	0,422966	-13,425334	1,211234	-0,630389	-2,811510	-2,686419	-5,356002	3,428970	14,110622	0,072569	0,019464	-1,628701	-0,864075	-7,731421	1,235497	0,072569	0,019464	-1,628701	-0,864075	-7,731421	1,235497
11:16:05,98	0,175917	3,433955	-0,085984	-0,157026	0,480022	0,030011	0,072569	0,019464	-1,628701	0,663868	-13,428056	1,235497	-0,626795	-2,812131	-2,683711	-5,341749	3,435867	14,075661	0,071310	0,016041	-1,625992	-0,786454	-7,773671	1,200536	0,071310	0,016041	-1,625992	-0,786454	-7,773671	1,200536
11:16:06,03	0,175917	3,433955	-0,085984	-0,157026	0,480022	0,030011	0,071310	0,016041	-1,625992	0,472750	-13,371503	1,200536	-0,627407	-2,809764	-2,684057	-5,336835	3,435232	14,143878	0,071310	0,016041	-1,625992	-0,786454	-7,773671	1,200536	0,071310	0,016041	-1,625992	-0,786454	-7,773671	1,200536
11:16:06,08	0,175917	3,433955	-0,085984	-0,157026	0,480022	0,030011	0,069566	0,017754	-1,626338	0,559946	-13,285365	1,268754	-0,629204	-2,813084	-2,689921	-5,363576	3,462583	14,099343	0,069566	0,017754	-1,626338	-0,833769	-7,824470	1,268754	0,069566	0,017754	-1,626338	-0,833769	-7,824470	1,268754
11:16:06,13	0,175917	3,433955	-0,085984	-0,157026	0,480022	0,030011	0,073339	0,017651	-1,632203	0,544272	-13,444762	1,224219	-0,623301	-2,811274	-2,686793	-5,343845	3,423188	14,111798	0,068821	0,013444	-1,629075	-0,705607	-7,844157	1,236674	0,068821	0,013444	-1,629075	-0,705607	-7,844157	1,236674
11:16:06,18	0,175917	3,433955	-0,085984	-0,157026	0,480022	0,030011	0,068821	0,013444	-1,629075	0,349739	-13,246593	1,236674	-0,624429	-2,811022	-2,685226	-5,337235	3,470682	14,126677	0,068821	0,013444	-1,629075	-0,705607	-7,844157	1,236674	0,068821	0,013444	-1,629075	-0,705607	-7,844157	1,236674
11:16:06,23	0,175917	3,433955	-0,085984	-0,157026	0,480022	0,030011	0,069166	0,014546	-1,627508	0,362620	-13,246518	1,251553	-0,624960	-2,811606	-2,684830	-5,305666	3,447390	14,115496	0,069938	0,014714	-1,627112	-0,779317	-7,835527	1,240372	0,069938	0,014714	-1,627112	-0,779317	-7,835527	1,240372
11:16:06,28	0,175917	3,433955	-0,085984	-0,157026	0,480022	0,030011	0,069938	0,014714	-1,627112	0,375741	-13,325623	1,240372	-0,628544	-2,817041	-2,683662	-5,347317	3,453873	14,118841	0,069938	0,014714	-1,627112	-0,779317	-7,835527	1,240372	0,069938	0,014714	-1,627112	-0,779317	-7,835527	1,240372
11:16:06,33	0,175917	3,433955	-0,085984	-0,157026	0,480022	0,030011	0,076436	0,015101	-1,625943	0,411052	-13,624246	1,243716	-0,622635	-2,813352	-2,687170	-5,325192	3,456305	14,103014	0,070287	0,011828	-1,629451	-0,700787	-7,804896	1,227889	0,070287	0,011828	-1,629451	-0,700787	-7,804896	1,227889
11:16:06,38	0,175917	3,433955	-0,085984	-0,157026	0,480022	0,030011	0,070287	0,011828	-1,629451	0,227694	-13,322434	1,227889	-0,627423	-2,818943	-2,684054	-5,378744	3,455186	14,119356	0,077523	0,013179	-1,626336	-0,708842	-7,567320	1,244232	0,077523	0,013179	-1,626336	-0,708842	-7,567320	1,244232
11:16:06,43	0,175917	3,433955	-0,085984	-0,157026	0,480022	0,030011	0,077523	0,013179	-1,626336	0,325687	-13,652896	1,244232	-0,625734	-2,812814	-2,684474	-5,384628	3,414468	14,114723	0,077523	0,013179	-1,626336	-0,708842	-7,567320	1,244232	0,077523	0,013179	-1,626336	-0,708842	-7,567320	1,244232
11:16:06,48	0,175917	3,433955	-0,085984	-0,157026	0,480022	0,030011	0,074647	0,019570	-1,627506	0,629391	-13,516634	1,264776	-0,631520	-2,813257	-2,685224	-5,352890	3,473349	14,139900	0,074647	0,019570	-1,627506	-0,906874	-7,656853	1,264776	0,074647	0,019570	-1,627506	-0,906874	-7,656853	1,264776
11:16:06,53	0,175917	3,433955	-0,085984	-0,157026	0,480022	0,030011	0,074647	0,019570	-1,627506	0,629391	-13,516634	1,264776	-0,628556	-2,809933	-2,687169	-5,338065	3,492330	14,142545	0,074647	0,019570	-1,627506	-0,906874	-7,656853	1,264776	0,074647	0,019570	-1,627506	-0,906874	-7,656853	1,264776
11:16:06,58	0,175917	3,433955	-0,085984	-0,157026	0,480022	0,030011	0,070286	0,018665	-1,629451	0,558485	-13,293230	1,267420	-0,626810	-2,811885	-2,686786	-5,341015	3,448817	14,121580	0,071104	0,016177	-1,629068	-0,801643	-7,773298	1,246456	0,071104	0,016177	-1,629068	-0,801643	-7,773298	1,246456
11:16:06,63	0,175917	3,433955	-0,085984	-0,157026	0,480022	0,030011	0,071104	0,016177	-1,629068	0,468246	-13,354938	1,246456	-0,622100	-2,813085	-2,685607	-5,346611	3,447252	14,126351	0,071104	0,016177	-1,629068	-0,801643	-7,773298	1,246456	0,071104	0,016177	-1,629068	-0,801643	-7,773298	1,246456
11:16:06,68	0,175917	3,433955	-0,085984	-0,157026	0,480022	0,030011	0,069788	0,011498	-1,627889	0,229079	-13,282475	1,251227	-0,624559	-2,815772	-2,687945	-5,392895	3,438485	14,136835	0,073345	0,012284	-1,630227	-0,663592	-7,674145	1,261711	0,073345	0,012284	-1,630227	-0,663592	-7,674145	1,261711
11:16:06,73	0,175917	3,433955	-0,085984	-0,157026	0,480022	0,030011	0,073345	0,012284	-1,630227	0,300701	-13,431710	1,261711	-0,628073	-2,809958	-2,687599	-5,371796	3,437745	14,107568	0,073345	0,012284	-1,630227	-0,663592	-7,674145	1,261711	0,073345	0,012284	-1,630227	-0,663592	-7,674145	1,261711
11:16:06,78	0,175917	3,433955	-0,085984	-0,157026	0,480022	0,030011	0,070067	0,018234	-1,629881	0,600185	-13,279907	1,232444	-0,628621	-2,813509	-2,686011	-5,371109	3,463369	14,131020	0,070067	0,018234	-1,629881	-0,831172	-7,779650	1,232444	0,070067	0,018234	-1,629881	-0,831172	-7,779650	1,232444
11:16:06,83	0,175917	3,433955	-0,085984	-0,157026	0,480022	0,030011	0,073416	0,016933	-1,628293	0,510012	-13,441816	1,255896	-0,624476	-2,812480	-2,687565	-5,349472	3,441503	14,117376	0,073416	0,016933	-1,628293	-0,819237	-7,678694	1,255896	0,073416	0,016933	-1,628293	-0,819237	-7,678694	1,255896
11:16:06,88	0,175917	3,433955	-0,085984	-0,157026	0,480022	0,030011	0,070453	0,013858	-1,629847	0,358212	-13,317411	1,242252	-0,625050	-2,812132	-2,684817	-5,347935	3,457232	14,154906	0,070438	0,014529	-1,627099	-0,761809	-7,780732	1,279782	0,070438	0,014529	-1,627099	-0,761809	-7,780732	1,279782
11:16:06,93	0,175917	3,433955	-0,085984	-0,157026	0,480022	0,030011	0,070438	0,014529	-1,627099	0,378743	-13,310131	1,279782	-0,629238	-2,818051	-2,688336	-5,380339	3,427274	14,120903	0,070438	0,014529	-1,627099	-0,761809	-7,780732	1,279782	0,070438	0,014529	-1,627099	-0,761809	-7,780732	1,279782
11:16:06,98	0,175917	3,433955	-0,085984	-0,157026	0,480022	0,030011	0,077658	0,015196	-1,630618	0,455578	-13,672483	1,245778	-0,707226	-2,931601	-2,914028	-10,979662	6,911534	14,159656	0,077658	0,015196	-1,630618	-0,737340	-7,576320	1,245778	0,077658	0,015196	-1,630618	-0,737340	-7,576320	1,245778
11:16:07,03	0,175917	3,433955	-0,085984	-0,157026	0,480022	0,030011	0,214989	0,025961	-1,856310	0,797535	-14,222425	1,284532	-0,634939	-2,816639	-2,855883	-5,321371	3,644195	14,087911	0,214989	0,025961	-1,856310	-1,240393	2,654241	1,284532	0,214989	0,025961	-1,856310	-1,240393	2,654241	1,284532
11:16:07,08	0,175917	3,433955	-0,085984	-0,157026	0,480022	0,030011	0,079286	0,020840	-1,798165	0,531721	-13,699714	1,212787	-0,567106	-2,733719	-2,246960	-4,424611	2,440809	14,153937	0,079286	0,020840	-1,798165	-1,104248	-7,475802	1,212787	0,079286	0,020840	-1,798165	-1,104248	-7,475802	1,212787
11:16:07,13	0,176004	3,433931	-0,086006	-0,157013	0,430030	0,029989	-0,026442	0,003555	-1,189242	0,226650	-9,580210	1,278813	-0,575736	-2,751925	-2,147468	-6,293884	3,434971	14,159643	-0,026442	0,003555	-1,189242	-0,052397	-11,655883	1,278813	-0,026442	0,003555	-1,189242	-0,052397	-11,655883	1,278813
11:16:07,18	0,176004	3,433931	-0,086006	-0,157013	0,430030	0,029989	-0,006360	0,001926	-1,089750	0,215629	-8,508551	1,284519	-0,581050	-2,753981	-2,147837	-6,291651	3,406997	14,181950	-0,006360	0,001926	-1,089750	0,064430	-9,007795	1,284519	-0,006360	0,001926	-1,089750	0,064430	-9,007795	1,284519
11:16:07,23	0,176004	3,433931	-0,086006	-0,157013	0,430030	0,029989	-0,001922	0,005500	-1,090119	0,424567	-8,755248	1,306826	-0,575107	-2,752296	-2,148604	-6,267304	3,422610	14,179099	-0,001922	0,005500	-1,090119	-0,007162	-8,906107	1,306826	-0,001922	0,005500	-1,090119	-0,007162	-8,906107	1,306826
11:16:07,28	0,176004	3,433931	-0,086006	-0,157013	0,430030	0,029989	-0,006353	0,001196	-1,090886	0,175065	-8,538115	1,303975	-0,576217	-2,755637	-2,150142	-6,242879	3,424771	14,169476	-0,006353	0,001196	-1,090886	0,081199	-9,036807	1,303975	-0,006353	0,001196	-1,090886	0,081199	-9,036807	1,303975
11:16:07,33	0,176004	3,433931	-0,086006	-0,157013	0,430030	0,029989	-0,002905	0,000486	-1,092424	0,124070	-8,737477	1,294351	-0,573859	-2,758352	-2,147392	-6,249571	3,417714	14,191875	-0,002905	0,000486	-1,092424	0,085926	-8,965511	1,294351	-0,002905	0,000486	-1,092424	0,085926	-8,965511	1,294351
11:16:07,38	0,176004	3,433931	-0,086006	-0,157013	0,430030	0,029989	-0,001732	-0,002914	-1,089674	-0,043248	-8,796204	1,316751	-0,583299	-2,757224	-2,150159	-6,255500	3,427360	14,158549	0,002010	0,005826	-1,092441	-0,051522	-8,823030	1,283425	0,002010	0,005826	-1,092441	-0,051522	-8,823030	1,283425
11:16:07,43	0,176004	3,433931	-0,086006	-0,157013	0,430030	0,029989	0,002010	0,005826	-1,092441	0,405831	-8,980850	1,283425	-0,576311	-2,756795	-2,153649	-6,282382	3,424770	14,176672	0,002010	0,005826	-1,092441	-0,051522	-8,823030	1,283425	0,002010	0,005826	-1,092441	-0,051522	-8,823030	1,283425
11:16:07,48	0,176004	3,433931	-0,086006	-0,157013	0,430030	0,029989	-0,001855	-1,143450E-5	-1,095930	0,117960	-8,757867	1,301548	-0,697534	-2,926211	-2,457064	-13,882559	8,374837	14,198194	-0,001855	-1,143450E-5	-1,095930	0,118858	-8,903476	1,301548	-0,001855	-1,143450E-5	-1,095930	0,118858	-8,903476	1,301548
11:16:07,53	0,176004	3,433931	-0,086006	-0,157013	0,430030	0,029989	0,205475	0,020263	-1,399346	0,685422	-10,482037	1,323070	-0,615819	-2,804265	-2,407052	-8,141434	4,977036	14,138723	0,059010	0,010468	-1,349334	-0,573633	-4,904446	1,263599	0,059010	0,010468	-1,349334	-0,573633	-4,904446	1,263599
11:16:07,58	0,176004	3,433931	-0,086006	-0,157013	0,430030	0,029989	-0,030495	0,000767	-0,757724	0,039928	-5,552507	1,307176	-0,562665	-2,731602	-1,815442	-7,709284	4,385418	14,182300	-0,030495	0,000767	-0,757724	-0,020257	-7,946390	1,307176	-0,030495	0,000767	-0,757724	-0,020257	-7,946390	1,307176
11:16:07,63	0,175962	3,433963	-0,085996	-0,157018	0,379990	0,029995	-0,030495	0,000767	-0,757724	0,039928	-5,552507	1,307176	-0,575320	-2,744686	-1,742990	-9,159095	5,289254	14,192474	-0,030495	0,000767	-0,757724	-0,020257	-7,946390	1,307176	-0,030495	0,000767	-0,757724	-0,020257	-7,946390	1,307176
11:16:07,68	0,175962	3,433963	-0,085996	-0,157018	0,379990	0,029995	-0,012837	0,005185	-0,685272	0,211830	-4,763247	1,317350	-0,574559	-2,751098	-1,745656	-9,086340	5,273881	14,182346	-0,012837	0,005185	-0,685272	-0,195175	-5,770956	1,317350	-0,012837	0,005185	-0,685272	-0,195175	-5,770956	1,317350
11:16:07,73	0,175962	3,433963	-0,085996	-0,157018	0,379990	0,029995	-0,007665	0,001320	-0,687938	-0,012228	-5,102912	1,307222	-0,574092	-2,752007	-1,744891	-9,147230	5,277848	14,197115	-0,007665	0,001320	-0,687938	-0,115810	-5,704578	1,307222	-0,007665	0,001320	-0,687938	-0,115810	-5,704578	1,307222
11:16:07,78	0,175962	3,433963	-0,085996	-0,157018	0,379990	0,029995	-0,007110	0,000461	-0,687173	-0,029858	-5,077025	1,321991	-0,571794	-2,752734	-1,748754	-9,150661	5,234829	14,222638	-0,007630	-0,001893	-0,691036	0,035294	-5,667477	1,347514	-0,007630	-0,001893	-0,691036	0,035294	-5,667477	1,347514
11:16:07,83	0,175962	3,433963	-0,085996	-0,157018	0,379990	0,029995	-0,007630	-0,001893	-0,691036	-0,113282	-5,068547	1,347514	-0,578283	-2,747938	-1,746477	-9,156781	5,253903	14,192446	-0,007630	-0,001893	-0,691036	0,035294	-5,667477	1,347514	-0,007630	-0,001893	-0,691036	0,035294	-5,667477	1,347514
11:16:07,88	0,175962	3,433963	-0,085996	-0,157018	0,379990	0,029995	-0,008539	0,006125	-0,688759	0,290169	-5,006423	1,317321	-0,574753	-2,746353	-1,748435	-9,155442	5,260584	14,175302	-0,011676	0,003860	-0,690717	-0,137071	-5,757698	1,300178	-0,011676	0,003860	-0,690717	-0,137071	-5,757698	1,300178
11:16:07,93	0,175962	3,433963	-0,085996	-0,157018	0,379990	0,029995	-0,011676	0,003860	-0,690717	0,165953	-4,841098	1,300178	-0,571220	-2,753445	-1,751134	-9,171034	5,261270	14,166994	-0,007301	-0,002745	-0,693416	0,045178	-5,627909	1,291870	-0,007301	-0,002745	-0,693416	0,045178	-5,627909	1,291870
11:16:07,98	0,175962	3,433963	-0,085996	-0,157018	0,379990	0,029995	-0,007301	-0,002745	-0,693416	-0,170332	-5,054764	1,291870	-0,573512	-2,750213	-1,750738	-9,133561	5,265178	14,176267	-0,008954	0,000856	-0,693020	-0,072380	-5,702213	1,301143	-0,008954	0,000856	-0,693020	-0,072380	-5,702213	1,301143
11:16:08,03	0,175962	3,433963	-0,085996	-0,157018	0,379990	0,029995	-0,008954	0,000856	-0,693020	-0,005182	-4,999304	1,301143	-0,578766	-2,756168	-1,748781	-9,132059	5,266627	14,168471	-0,001170	0,002428	-0,691063	-0,116053	-5,496511	1,293347	-0,001170	0,002428	-0,691063	-0,116053	-5,496511	1,293347
11:16:08,08	0,175962	3,433963	-0,085996	-0,157018	0,379990	0,029995	-0,001170	0,002428	-0,691063	0,074576	-5,404652	1,293347	-0,574726	-2,754259	-1,751087	-9,152088	5,257785	14,219229	-0,001170	0,002428	-0,691063	-0,116053	-5,496511	1,293347	-0,001170	0,002428	-0,691063	-0,116053	-5,496511	1,293347
11:16:08,13	0,175962	3,433963	-0,085996	-0,157018	0,379990	0,029995	-0,004843	-0,000117	-0,693369	-0,040090	-5,200721	1,344105	-0,578321	-2,751115	-1,749213	-9,182718	5,260469	14,169884	-0,004843	-0,000117	-0,693369	-0,030941	-5,580926	1,344105	-0,004843	-0,000117	-0,693369	-0,030941	-5,580926	1,344105
11:16:08,18	0,175962	3,433963	-0,085996	-0,157018	0,379990	0,029995	-0,005769	0,004569	-0,691495	0,216563	-5,124726	1,294760	-0,578932	-2,752493	-1,751116	-9,195088	5,285935	14,224971	-0,005769	0,004569	-0,691495	-0,142124	-5,577583	1,294760	-0,005769	0,004569	-0,691495	-0,142124	-5,577583	1,294760
11:16:08,23	0,175962	3,433963	-0,085996	-0,157018	0,379990	0,029995	-0,004270	0,004409	-0,693398	0,192358	-5,179244	1,349847	-0,573585	-2,752155	-1,749972	-9,176432	5,271812	14,176154	-0,007236	-5,232828E-5	-0,692254	-0,032619	-5,616230	1,301029	-0,007236	-5,232828E-5	-0,692254	-0,032619	-5,616230	1,301029
11:16:08,28	0,175962	3,433963	-0,085996	-0,157018	0,379990	0,029995	-0,007236	-5,232828E-5	-0,692254	-0,036726	-5,048216	1,301029	-0,575994	-2,747929	-1,753108	-9,191397	5,295040	14,179171	-0,007236	-5,232828E-5	-0,692254	-0,032619	-5,616230	1,301029	-0,007236	-5,232828E-5	-0,692254	-0,032619	-5,616230	1,301029
11:16:08,33	0,175962	3,433963	-0,085996	-0,157018	0,379990	0,029995	-0,009691	0,004146	-0,695390	0,168977	-4,895960	1,304046	-0,576632	-2,753100	-1,754653	-9,214861	5,265509	14,178528	-0,004894	0,002114	-0,696935	-0,065351	-5,524039	1,303404	-0,004894	0,002114	-0,696935	-0,065351	-5,524039	1,303404
11:16:08,38	0,175962	3,433963	-0,085996	-0,157018	0,379990	0,029995	-0,004894	0,002114	-0,696935	0,100591	-5,139869	1,303404	-0,577706	-2,750577	-1,753060	-9,157972	5,264236	14,211038	-0,006543	0,004305	-0,695341	-0,150770	-5,617632	1,335914	-0,006543	0,004305	-0,695341	-0,150770	-5,617632	1,335914
11:16:08,44	0,175962	3,433963	-0,085996	-0,157018	0,379990	0,029995	-0,006543	0,004305	-0,695341	0,187212	-5,104045	1,335914	-0,578840	-2,754118	-1,751119	-9,151170	5,256753	14,184600	-0,006543	0,004305	-0,695341	-0,150770	-5,617632	1,335914	-0,006543	0,004305	-0,695341	-0,150770	-5,617632	1,335914
11:16:08,49	0,175962	3,433963	-0,085996	-0,157018	0,379990	0,029995	-0,002909	0,003517	-0,693401	0,149303	-5,302642	1,309476	-0,571821	-2,749868	-1,752283	-9,154768	5,244269	14,201324	-0,010098	-0,000436	-0,694565	-0,009421	-5,724622	1,326200	-0,010098	-0,000436	-0,694565	-0,009421	-5,724622	1,326200
11:16:08,54	0,175962	3,433963	-0,085996	-0,157018	0,379990	0,029995	-0,010098	-0,000436	-0,694565	-0,043675	-4,931897	1,326200	-0,571223	-2,749808	-1,749179	-9,177422	5,306589	14,206623	-0,010098	-0,000436	-0,694565	-0,009421	-5,724622	1,326200	-0,010098	-0,000436	-0,694565	-0,009421	-5,724622	1,326200
11:16:08,59	0,175962	3,433963	-0,085996	-0,157018	0,379990	0,029995	-0,010450	-0,000925	-0,691461	-0,111717	-4,862854	1,331498	-0,572998	-2,752144	-1,753489	-9,182347	5,298232	14,155078	-0,007539	-0,000555	-0,695771	-0,039213	-5,605941	1,279954	-0,007539	-0,000555	-0,695771	-0,039213	-5,605941	1,279954
11:16:08,64	0,175962	3,433963	-0,085996	-0,157018	0,379990	0,029995	-0,007539	-0,000555	-0,695771	-0,082802	-5,014103	1,279954	-0,573572	-2,753945	-1,753071	-9,173505	5,284804	14,178162	-0,007539	-0,000555	-0,695771	-0,039213	-5,605941	1,279954	-0,007539	-0,000555	-0,695771	-0,039213	-5,605941	1,279954
11:16:08,69	0,175962	3,433963	-0,085996	-0,157018	0,379990	0,029995	-0,005693	-0,000958	-0,695353	-0,096547	-5,124505	1,303038	-0,575942	-2,753414	-1,753050	-9,171050	5,275936	14,211426	-0,005693	-0,000958	-0,695353	-0,021327	-5,571373	1,303038	-0,005693	-0,000958	-0,695353	-0,021327	-5,571373	1,303038
11:16:08,74	0,175962	3,433963	-0,085996	-0,157018	0,379990	0,029995	-0,004968	0,001359	-0,695332	0,030409	-5,168767	1,336301	-0,577664	-2,752004	-1,752301	-9,147287	5,261025	14,171398	-0,004968	0,001359	-0,695332	-0,076285	-5,558719	1,336301	-0,004968	0,001359	-0,695332	-0,076285	-5,558719	1,336301
11:16:08,79	0,175962	3,433963	-0,085996	-0,157018	0,379990	0,029995	-0,005327	0,003555	-0,694583	0,145641	-5,178102	1,296274	-0,574785	-2,748442	-1,753457	-9,176987	5,306050	14,218481	-0,005327	0,003555	-0,694583	-0,133451	-5,596284	1,296274	-0,005327	0,003555	-0,694583	-0,133451	-5,596284	1,296274
11:16:08,84	0,175962	3,433963	-0,085996	-0,157018	0,379990	0,029995	-0,005190	0,001478	-0,696148	0,013724	-5,132118	1,294371	-0,575933	-2,753162	-1,753866	-9,181338	5,308267	14,169495	-0,005190	0,001478	-0,696148	-0,102286	-5,539542	1,294371	-0,005190	0,001478	-0,696148	-0,102286	-5,539542	1,294371
11:16:08,89	0,175962	3,433963	-0,085996	-0,157018	0,379990	0,029995	-0,005190	0,001478	-0,696148	0,013724	-5,132118	1,294371	-0,574132	-2,755170	-1,753035	-9,150658	5,258363	14,205851	-0,004351	-0,001086	-0,695317	-0,006473	-5,568832	1,330726	-0,004351	-0,001086	-0,695317	-0,006473	-5,568832	1,330726
11:16:08,94	0,175962	3,433963	-0,085996	-0,157018	0,379990	0,029995	-0,004351	-0,001086	-0,695317	-0,091703	-5,227266	1,330726	-0,575288	-2,755075	-1,754211	-9,144619	5,273314	14,192262	-0,004351	-0,001086	-0,695317	-0,006473	-5,568832	1,330726	-0,004351	-0,001086	-0,695317	-0,006473	-5,568832	1,330726
11:16:08,99	0,175962	3,433963	-0,085996	-0,157018	0,379990	0,029995	-0,003856	-3,720480E-5	-0,696493	-0,053147	-5,250790	1,317138	-0,578399	-2,753390	-1,753841	-9,216320	5,280038	14,226617	-0,003759	0,003499	-0,696123	-0,113918	-5,485448	1,351493	-0,003759	0,003499	-0,696123	-0,113918	-5,485448	1,351493
11:16:09,04	0,175962	3,433963	-0,085996	-0,157018	0,379990	0,029995	-0,003759	0,003499	-0,696123	0,160780	-5,190335	1,351493	-0,578401	-2,749655	-1,751556	-9,210234	5,260354	14,181482	-0,003759	0,003499	-0,696123	-0,113918	-5,485448	1,351493	-0,003759	0,003499	-0,696123	-0,113918	-5,485448	1,351493
11:16:09,09	0,175962	3,433963	-0,085996	-0,157018	0,379990	0,029995	-0,006993	0,005368	-0,693838	0,271972	-5,037293	1,306357	-0,576522	-2,752679	-1,754615	-9,179379	5,323898	14,209163	-0,006993	0,005368	-0,693838	-0,149443	-5,586254	1,306357	-0,006993	0,005368	-0,693838	-0,149443	-5,586254	1,306357
11:16:09,14	0,175962	3,433963	-0,085996	-0,157018	0,379990	0,029995	-0,005314	0,002230	-0,696897	0,038299	-5,119580	1,334039	-0,578870	-2,752169	-1,756201	-9,171178	5,311625	14,170559	-0,005314	0,002230	-0,696897	-0,136724	-5,536695	1,334039	-0,005314	0,002230	-0,696897	-0,136724	-5,536695	1,334039
11:16:09,19	0,175962	3,433963	-0,085996	-0,157018	0,379990	0,029995	-0,004582	0,004518	-0,698483	0,163800	-5,170884	1,295435	-0,575995	-2,750997	-1,754652	-9,205649	5,321133	14,185482	-0,007034	0,002614	-0,696934	-0,131378	-5,560914	1,310358	-0,007034	0,002614	-0,696934	-0,131378	-5,560914	1,310358
11:16:09,24	0,175962	3,433963	-0,085996	-0,157018	0,379990	0,029995	-0,007034	0,002614	-0,696934	0,073813	-5,008757	1,310358	-0,574826	-2,755204	-1,754623	-9,207708	5,286922	14,198503	-0,003975	-0,000501	-0,696905	-0,018168	-5,495185	1,323378	-0,003975	-0,000501	-0,696905	-0,018168	-5,495185	1,323378
11:16:09,29	0,175962	3,433963	-0,085996	-0,157018	0,379990	0,029995	-0,003975	-0,000501	-0,696905	-0,057520	-5,183127	1,323378	-0,572420	-2,751178	-1,750729	-9,183677	5,298946	14,211820	-0,003975	-0,000501	-0,696905	-0,018168	-5,495185	1,323378	-0,003975	-0,000501	-0,696905	-0,018168	-5,495185	1,323378
11:16:09,34	0,175962	3,433963	-0,085996	-0,157018	0,379990	0,029995	-0,008665	-0,000573	-0,693011	-0,083658	-4,954060	1,336696	-0,579565	-2,755154	-1,755039	-9,230121	5,314515	14,184523	-0,008665	-0,000573	-0,693011	-0,038707	-5,634262	1,336696	-0,008665	-0,000573	-0,693011	-0,038707	-5,634262	1,336696
11:16:09,39	0,175962	3,433963	-0,085996	-0,157018	0,379990	0,029995	-0,001649	0,003627	-0,697321	0,144467	-5,270872	1,309399	-0,576019	-2,756154	-1,754224	-9,206153	5,256607	14,206616	-0,002556	5,638416E-5	-0,696506	-0,007471	-5,474067	1,331492	-0,002556	5,638416E-5	-0,696506	-0,007471	-5,474067	1,331492
11:16:09,44	0,175962	3,433963	-0,085996	-0,157018	0,379990	0,029995	-0,002556	5,638416E-5	-0,696506	-0,003045	-5,273453	1,331492	-0,574175	-2,754635	-1,756534	-9,177100	5,306927	14,224415	-0,002556	5,638416E-5	-0,696506	-0,007471	-5,474067	1,331492	-0,002556	5,638416E-5	-0,696506	-0,007471	-5,474067	1,331492
11:16:09,49	0,175962	3,433963	-0,085996	-0,157018	0,379990	0,029995	-0,004793	-0,000782	-0,698816	-0,104726	-5,157092	1,349291	-0,573067	-2,751963	-1,754999	-9,204558	5,304797	14,229127	-0,007662	-0,000405	-0,697280	-0,037784	-5,586669	1,354003	-0,007662	-0,000405	-0,697280	-0,037784	-5,586669	1,354003
11:16:09,54	0,175962	3,433963	-0,085996	-0,157018	0,379990	0,029995	-0,006005	0,003122	-0,697161	0,135734	-5,078565	1,324371	-0,577248	-2,754016	-1,755034	-9,230479	5,274710	14,193508	-0,006005	0,003122	-0,697161	-0,109333	-5,549941	1,324371	-0,006005	0,003122	-0,697161	-0,109333	-5,549941	1,324371
11:16:09,59	0,175962	3,433963	-0,085996	-0,157018	0,379990	0,029995	-0,006005	0,003122	-0,697161	0,135734	-5,078565	1,324371	-0,578968	-2,751587	-1,755817	-9,208149	5,295434	14,189637	-0,006005	0,003122	-0,697161	-0,109333	-5,549941	1,324371	-0,006005	0,003122	-0,697161	-0,109333	-5,549941	1,324371
11:16:09,64	0,175962	3,433963	-0,085996	-0,157018	0,379990	0,029995	-0,003541	0,003948	-0,696544	0,125687	-5,187547	1,300045	-0,578897	-2,753354	-1,754262	-9,199330	5,337709	14,175169	-0,003541	0,003948	-0,696544	-0,184254	-5,465550	1,300045	-0,003541	0,003948	-0,696544	-0,184254	-5,465550	1,300045
11:16:09,69	0,175962	3,433963	-0,085996	-0,157018	0,379990	0,029995	-0,003541	0,003948	-0,696544	0,125687	-5,187547	1,300045	-0,688297	-2,921180	-2,033682	-17,068797	10,210292	14,208881	-0,003541	0,003948	-0,696544	-0,184254	-5,465550	1,300045	-0,003541	0,003948	-0,696544	-0,184254	-5,465550	1,300045
11:16:09,74	0,175962	3,433963	-0,085996	-0,157018	0,379990	0,029995	0,196500	0,014778	-0,975964	0,403809	-6,338235	1,333757	-0,600610	-2,782800	-1,980525	-10,257705	6,328910	14,139014	0,196500	0,014778	-0,975964	-0,756298	9,086985	1,333757	0,196500	0,014778	-0,975964	-0,756298	9,086985	1,333757
11:16:09,79	0,175962	3,433963	-0,085996	-0,157018	0,379990	0,029995	0,032816	0,008030	-0,922807	0,008722	-5,665947	1,263890	-0,545884	-2,712345	-1,448214	-9,463410	5,535772	14,174525	0,032816	0,008030	-0,922807	-0,621639	-3,089902	1,263890	0,032816	0,008030	-0,922807	-0,621639	-3,089902	1,263890
11:16:09,84	0,175987	3,433995	-0,086007	-0,157023	0,329968	0,030001	-0,055563	-0,004137	-0,390496	-0,334225	-2,154702	1,299401	-0,559498	-2,732931	-1,366880	-11,163242	6,566315	14,218561	-0,055563	-0,004137	-0,390496	-0,009488	-6,516386	1,299401	-0,055563	-0,004137	-0,390496	-0,009488	-6,516386	1,299401
11:16:09,89	0,175987	3,433995	-0,086007	-0,157023	0,329968	0,030001	-0,030928	-0,002640	-0,309162	-0,298953	-1,448356	1,343436	-0,558352	-2,734712	-1,370010	-11,182870	6,573985	14,191775	-0,030928	-0,002640	-0,309162	-0,091712	-3,876188	1,343436	-0,030928	-0,002640	-0,309162	-0,091712	-3,876188	1,343436
11:16:09,94	0,175987	3,433995	-0,086007	-0,157023	0,329968	0,030001	-0,029959	-0,004523	-0,312292	-0,393701	-1,477922	1,316651	-0,560084	-2,731515	-1,373111	-11,157228	6,594635	14,208771	-0,029959	-0,004523	-0,312292	-0,038638	-3,829671	1,316651	-0,029959	-0,004523	-0,312292	-0,038638	-3,829671	1,316651
11:16:09,99	0,175987	3,433995	-0,086007	-0,157023	0,329968	0,030001	-0,031861	-0,001424	-0,315393	-0,263274	-1,390863	1,333647	-0,559413	-2,737299	-1,373090	-11,132471	6,582546	14,187993	-0,031861	-0,001424	-0,315393	-0,151458	-3,891974	1,333647	-0,031861	-0,001424	-0,315393	-0,151458	-3,891974	1,333647
11:16:10,04	0,175987	3,433995	-0,086007	-0,157023	0,329968	0,030001	-0,027188	-0,004898	-0,315371	-0,445799	-1,661376	1,312869	-0,564135	-2,730458	-1,373882	-11,100894	6,538411	14,196626	-0,027188	-0,004898	-0,315371	-0,061323	-3,795609	1,312869	-0,027188	-0,004898	-0,315371	-0,061323	-3,795609	1,312869
11:16:10,09	0,175987	3,433995	-0,086007	-0,157023	0,329968	0,030001	-0,030751	0,002613	-0,316164	-0,032821	-1,525509	1,321502	-0,565405	-2,732151	-1,375444	-11,154248	6,569743	14,213193	-0,030751	0,002613	-0,316164	-0,237916	-3,939444	1,321502	-0,030751	0,002613	-0,316164	-0,237916	-3,939444	1,321502
11:16:10,14	0,175987	3,433995	-0,086007	-0,157023	0,329968	0,030001	-0,028650	0,002866	-0,317726	-0,020103	-1,572889	1,338069	-0,563593	-2,735820	-1,375035	-11,142638	6,565264	14,207606	-0,028650	0,002866	-0,317726	-0,245088	-3,821896	1,338069	-0,028650	0,002866	-0,317726	-0,245088	-3,821896	1,338069
11:16:10,19	0,175987	3,433995	-0,086007	-0,157023	0,329968	0,030001	-0,026379	-0,000538	-0,317317	-0,199055	-1,703283	1,332481	-0,681413	-2,913703	-1,671367	-19,468441	11,731912	14,219164	-0,026379	-0,000538	-0,317317	-0,156799	-3,774004	1,332481	-0,026379	-0,000538	-0,317317	-0,156799	-3,774004	1,332481
11:16:10,24	0,175987	3,433995	-0,086007	-0,157023	0,329968	0,030001	0,186582	0,012555	-0,613649	0,170255	-2,983583	1,344040	-0,613437	-2,801280	-1,636299	-14,261933	8,853236	14,230729	0,186582	0,012555	-0,613649	-0,815319	11,663142	1,344040	0,186582	0,012555	-0,613649	-0,815319	11,663142	1,344040
11:16:10,29	0,175987	3,433995	-0,086007	-0,157023	0,329968	0,030001	0,055233	0,009898	-0,578581	-0,078141	-2,101714	1,355604	-0,550289	-2,712213	-1,107090	-12,313639	7,484410	14,174211	0,055233	0,009898	-0,578581	-0,855164	2,234077	1,355604	0,055233	0,009898	-0,578581	-0,855164	2,234077	1,355604
11:16:10,34	0,176076	3,433971	-0,085987	-0,157009	0,279964	0,029979	-0,053475	-0,000256	-0,049372	-0,394868	1,179407	1,299087	-0,564238	-2,737486	-1,027746	-14,194072	8,567170	14,241613	-0,053475	-0,000256	-0,049372	-0,374789	-3,018364	1,299087	-0,053475	-0,000256	-0,049372	-0,374789	-3,018364	1,299087
11:16:10,39	0,176076	3,433971	-0,085987	-0,157009	0,279964	0,029979	-0,024613	-0,000812	0,029972	-0,421292	1,848501	1,366489	-0,567205	-2,741436	-1,029684	-14,200531	8,535138	14,235888	-0,019709	-0,000218	0,028034	-0,342310	0,035902	1,360764	-0,019709	-0,000218	0,028034	-0,342310	0,035902	1,360764
11:16:10,44	0,176076	3,433971	-0,085987	-0,157009	0,279964	0,029979	-0,019709	-0,000218	0,028034	-0,359394	1,583023	1,360764	-0,567221	-2,734967	-1,034006	-14,199768	8,576778	14,211731	-0,019709	-0,000218	0,028034	-0,342310	0,035902	1,360764	-0,019709	-0,000218	0,028034	-0,342310	0,035902	1,360764
11:16:10,49	0,176076	3,433971	-0,085987	-0,157009	0,279964	0,029979	-0,025304	0,003030	0,023712	-0,226953	1,894126	1,336606	-0,568837	-2,741615	-1,034349	-14,139157	8,552591	14,199586	-0,025304	0,003030	0,023712	-0,464819	-0,092210	1,336606	-0,025304	0,003030	0,023712	-0,464819	-0,092210	1,336606
11:16:10,54	0,176076	3,433971	-0,085987	-0,157009	0,279964	0,029979	-0,018738	0,001106	0,023369	-0,336377	1,488116	1,324462	-0,561693	-2,737929	-1,037443	-14,088754	8,553006	14,197900	-0,018738	0,001106	0,023369	-0,423184	0,017202	1,324462	-0,018738	0,001106	0,023369	-0,423184	0,017202	1,324462
11:16:10,59	0,176076	3,433971	-0,085987	-0,157009	0,279964	0,029979	-0,025503	-0,003238	0,020275	-0,587810	1,796444	1,322776	-0,565900	-2,739510	-1,035518	-14,146971	8,587895	14,207173	-0,025503	-0,003238	0,020275	-0,333636	-0,205507	1,322776	-0,025503	-0,003238	0,020275	-0,333636	-0,205507	1,322776
11:16:10,64	0,176076	3,433971	-0,085987	-0,157009	0,279964	0,029979	-0,022029	-0,000385	0,022200	-0,440552	1,683700	1,332049	-0,567682	-2,742206	-1,037458	-14,141976	8,540767	14,196395	-0,022029	-0,000385	0,022200	-0,410352	-0,045606	1,332049	-0,022029	-0,000385	0,022200	-0,410352	-0,045606	1,332049
11:16:10,69	0,176076	3,433971	-0,085987	-0,157009	0,279964	0,029979	-0,018804	-0,000189	0,020260	-0,392076	1,488076	1,321270	-0,565297	-2,738669	-1,038229	-14,120413	8,552691	14,207651	-0,023060	-0,000487	0,019489	-0,390442	-0,113508	1,332527	-0,023060	-0,000487	0,019489	-0,390442	-0,113508	1,332527
11:16:10,74	0,176076	3,433971	-0,085987	-0,157009	0,279964	0,029979	-0,023060	-0,000487	0,019489	-0,428643	1,696666	1,332527	-0,560588	-2,737858	-1,039009	-14,116857	8,544447	14,199069	-0,023060	-0,000487	0,019489	-0,390442	-0,113508	1,332527	-0,023060	-0,000487	0,019489	-0,390442	-0,113508	1,332527
11:16:10,79	0,176076	3,433971	-0,085987	-0,157009	0,279964	0,029979	-0,026116	-0,004159	0,018710	-0,614260	1,848377	1,323945	-0,568225	-2,742414	-1,038200	-14,120474	8,556420	14,230918	-0,018353	0,000176	0,019519	-0,411208	0,013143	1,355793	-0,018353	0,000176	0,019519	-0,411208	0,013143	1,355793
11:16:10,84	0,176076	3,433971	-0,085987	-0,157009	0,279964	0,029979	-0,018353	0,000176	0,019519	-0,397370	1,453824	1,355793	-0,568273	-2,736860	-1,039010	-14,134995	8,578789	14,228247	-0,023138	0,002995	0,018708	-0,498009	-0,089903	1,353123	-0,023138	0,002995	0,018708	-0,498009	-0,089903	1,353123
11:16:10,89	0,176076	3,433971	-0,085987	-0,157009	0,279964	0,029979	-0,023138	0,002995	0,018708	-0,262921	1,726412	1,353123	-0,565264	-2,739158	-1,039392	-14,111475	8,572136	14,203978	-0,022652	-0,000760	0,018326	-0,404511	-0,100721	1,328854	-0,022652	-0,000760	0,018326	-0,404511	-0,100721	1,328854
11:16:10,94	0,176076	3,433971	-0,085987	-0,157009	0,279964	0,029979	-0,022652	-0,000760	0,018326	-0,464157	1,677447	1,328854	-0,562897	-2,737872	-1,041319	-14,088663	8,545236	14,214345	-0,024949	-0,002166	0,016399	-0,355345	-0,194814	1,339221	-0,024949	-0,002166	0,016399	-0,355345	-0,194814	1,339221
11:16:10,99	0,176076	3,433971	-0,085987	-0,157009	0,279964	0,029979	-0,024949	-0,002166	0,016399	-0,525413	1,763716	1,339221	-0,567099	-2,736217	-1,037987	-14,124142	8,533455	14,204556	-0,024949	-0,002166	0,016399	-0,355345	-0,194814	1,339221	-0,024949	-0,002166	0,016399	-0,355345	-0,194814	1,339221
11:16:11,04	0,176076	3,433971	-0,085987	-0,157009	0,279964	0,029979	-0,024282	0,002300	0,019731	-0,265234	1,753837	1,329432	-0,561282	-2,734767	-1,039790	-14,125015	8,462604	14,216726	-0,028446	-0,002013	0,017928	-0,269674	-0,297306	1,341602	-0,028446	-0,002013	0,017928	-0,269674	-0,297306	1,341602
11:16:11,09	0,176076	3,433971	-0,085987	-0,157009	0,279964	0,029979	-0,028446	-0,002013	0,017928	-0,427696	1,935702	1,341602	-0,567675	-2,734177	-1,039022	-14,111136	8,537042	14,212637	-0,025761	0,003819	0,018697	-0,495630	-0,200947	1,337513	-0,025761	0,003819	0,018697	-0,495630	-0,200947	1,337513
11:16:11,15	0,176076	3,433971	-0,085987	-0,157009	0,279964	0,029979	-0,025761	0,003819	0,018697	-0,195830	1,821268	1,337513	-0,562984	-2,735808	-1,042532	-14,124572	8,545057	14,186666	-0,025761	0,003819	0,018697	-0,495630	-0,200947	1,337513	-0,025761	0,003819	0,018697	-0,495630	-0,200947	1,337513
11:16:11,20	0,176076	3,433971	-0,085987	-0,157009	0,279964	0,029979	-0,026694	-0,001060	0,015186	-0,449753	1,885420	1,311542	-0,568884	-2,737637	-1,041341	-14,121201	8,513282	14,217514	-0,026694	-0,001060	0,015186	-0,366564	-0,210025	1,311542	-0,026694	-0,001060	0,015186	-0,366564	-0,210025	1,311542
11:16:11,25	0,176076	3,433971	-0,085987	-0,157009	0,279964	0,029979	-0,022160	0,003136	0,016377	-0,205749	1,630845	1,342390	-0,565853	-2,738079	-1,042102	-14,101054	8,571422	14,220090	-0,022160	0,003136	0,016377	-0,451915	-0,108681	1,342390	-0,022160	0,003136	0,016377	-0,451915	-0,108681	1,342390
11:16:11,30	0,176076	3,433971	-0,085987	-0,157009	0,279964	0,029979	-0,023292	0,000290	0,015617	-0,414178	1,701350	1,344966	-0,567704	-2,742124	-1,040556	-14,141781	8,534219	14,212612	-0,018863	-0,000130	0,017162	-0,373222	0,006961	1,337487	-0,018863	-0,000130	0,017162	-0,373222	0,006961	1,337487
11:16:11,35	0,176076	3,433971	-0,085987	-0,157009	0,279964	0,029979	-0,018863	-0,000130	0,017162	-0,383394	1,487732	1,337487	-0,565290	-2,733252	-1,042905	-14,090218	8,542514	14,205820	-0,018863	-0,000130	0,017162	-0,373222	0,006961	1,337487	-0,018863	-0,000130	0,017162	-0,373222	0,006961	1,337487
11:16:11,40	0,176076	3,433971	-0,085987	-0,157009	0,279964	0,029979	-0,027754	0,002215	0,014813	-0,294437	1,909544	1,330696	-0,569501	-2,738061	-1,039414	-14,139980	8,512747	14,206657	-0,027754	0,002215	0,014813	-0,468321	-0,269152	1,330696	-0,027754	0,002215	0,014813	-0,468321	-0,269152	1,330696
11:16:11,45	0,176076	3,433971	-0,085987	-0,157009	0,279964	0,029979	-0,021484	0,003458	0,018304	-0,179169	1,611697	1,331533	-0,568863	-2,735356	-1,041737	-14,116708	8,548818	14,219189	-0,024145	0,004258	0,015981	-0,514663	-0,147426	1,344065	-0,024145	0,004258	0,015981	-0,514663	-0,147426	1,344065
11:16:11,50	0,176076	3,433971	-0,085987	-0,157009	0,279964	0,029979	-0,024145	0,004258	0,015981	-0,180439	1,747982	1,344065	-0,566461	-2,740239	-1,040932	-14,099120	8,515827	14,212307	-0,024145	0,004258	0,015981	-0,514663	-0,147426	1,344065	-0,024145	0,004258	0,015981	-0,514663	-0,147426	1,344065
11:16:11,55	0,176076	3,433971	-0,085987	-0,157009	0,279964	0,029979	-0,020975	0,001776	0,015204	-0,264736	1,564867	1,323197	-0,568299	-2,739342	-1,042515	-14,123257	8,500945	14,198322	-0,020975	0,001776	0,015204	-0,404173	-0,081681	1,323197	-0,020975	0,001776	0,015204	-0,404173	-0,081681	1,323197
11:16:11,60	0,176076	3,433971	-0,085987	-0,157009	0,279964	0,029979	-0,020975	0,001776	0,015204	-0,264736	1,564867	1,323197	-0,568912	-2,736103	-1,042899	-14,131428	8,529392	14,228996	-0,023474	0,003927	0,014819	-0,481715	-0,126599	1,353872	-0,023474	0,003927	0,014819	-0,481715	-0,126599	1,353872
11:16:11,65	0,176076	3,433971	-0,085987	-0,157009	0,279964	0,029979	-0,023474	0,003927	0,014819	-0,173455	1,716104	1,353872	-0,566401	-2,743422	-1,042848	-14,079824	8,528929	14,218078	-0,018391	-0,001907	0,014870	-0,352519	-0,036833	1,342954	-0,018391	-0,001907	0,014870	-0,352519	-0,036833	1,342954
11:16:11,70	0,176076	3,433971	-0,085987	-0,157009	0,279964	0,029979	-0,018391	-0,001907	0,014870	-0,502214	1,406888	1,342954	-0,568872	-2,738332	-1,039401	-14,124287	8,519852	14,211629	-0,018391	-0,001907	0,014870	-0,352519	-0,036833	1,342954	-0,018391	-0,001907	0,014870	-0,352519	-0,036833	1,342954
11:16:11,75	0,176076	3,433971	-0,085987	-0,157009	0,279964	0,029979	-0,021564	0,002778	0,018318	-0,228488	1,605827	1,336505	-0,567041	-2,738372	-1,041712	-14,096467	8,541054	14,218585	-0,021564	0,002778	0,018318	-0,446586	-0,086937	1,336505	-0,021564	0,002778	0,018318	-0,446586	-0,086937	1,336505
11:16:11,80	0,176076	3,433971	-0,085987	-0,157009	0,279964	0,029979	-0,022445	0,001172	0,016006	-0,344297	1,638139	1,343461	-0,567692	-2,734604	-1,041735	-14,119033	8,553231	14,224513	-0,022445	0,001172	0,016006	-0,436287	-0,123772	1,343461	-0,022445	0,001172	0,016006	-0,436287	-0,123772	1,343461
11:16:11,85	0,176076	3,433971	-0,085987	-0,157009	0,279964	0,029979	-0,025383	0,003620	0,015983	-0,216259	1,816540	1,349388	-0,567051	-2,739901	-1,043266	-14,091957	8,508648	14,208527	-0,025383	0,003620	0,015983	-0,500425	-0,175994	1,349388	-0,025383	0,003620	0,015983	-0,500425	-0,175994	1,349388
11:16:11,90	0,176076	3,433971	-0,085987	-0,157009	0,279964	0,029979	-0,021115	0,000416	0,014452	-0,357804	1,548906	1,333403	-0,568825	-2,740932	-1,043679	-14,102216	8,513334	14,179504	-0,019336	0,001437	0,014039	-0,416425	-0,050265	1,304379	-0,019336	0,001437	0,014039	-0,416425	-0,050265	1,304379
11:16:11,95	0,176076	3,433971	-0,085987	-0,157009	0,279964	0,029979	-0,019336	0,001437	0,014039	-0,303645	1,467590	1,304379	-0,568956	-2,738983	-1,042535	-14,155611	8,503572	14,193846	-0,019336	0,001437	0,014039	-0,416425	-0,050265	1,304379	-0,019336	0,001437	0,014039	-0,416425	-0,050265	1,304379
11:16:12,00	0,176076	3,433971	-0,085987	-0,157009	0,279964	0,029979	-0,020958	0,002525	0,015183	-0,211889	1,593298	1,318721	-0,570031	-2,739248	-1,045983	-14,112009	8,547744	14,235446	-0,020191	0,003324	0,011735	-0,491343	-0,047242	1,360322	-0,020191	0,003324	0,011735	-0,491343	-0,047242	1,360322
11:16:12,05	0,176076	3,433971	-0,085987	-0,157009	0,279964	0,029979	-0,020191	0,003324	0,011735	-0,230407	1,537748	1,360322	-0,565236	-2,738951	-1,042078	-14,064951	8,500712	14,222263	-0,022845	-0,000681	0,015640	-0,368001	-0,181854	1,347138	-0,022845	-0,000681	0,015640	-0,368001	-0,181854	1,347138
11:16:12,10	0,176076	3,433971	-0,085987	-0,157009	0,279964	0,029979	-0,022845	-0,000681	0,015640	-0,421478	1,611510	1,347138	-0,567642	-2,739958	-1,041340	-14,115028	8,556744	14,199332	-0,022845	-0,000681	0,015640	-0,368001	-0,181854	1,347138	-0,022845	-0,000681	0,015640	-0,368001	-0,181854	1,347138
11:16:12,15	0,176076	3,433971	-0,085987	-0,157009	0,279964	0,029979	-0,020771	0,000900	0,016378	-0,362754	1,575001	1,324208	-0,561199	-2,738668	-1,044398	-14,109653	8,540599	14,260067	-0,025109	-0,004036	0,013320	-0,291295	-0,183184	1,384943	-0,025109	-0,004036	0,013320	-0,291295	-0,183184	1,384943
11:16:12,20	0,176076	3,433971	-0,085987	-0,157009	0,279964	0,029979	-0,025109	-0,004036	0,013320	-0,608112	1,787876	1,384943	-0,570665	-2,739139	-1,044042	-14,128299	8,527750	14,243389	-0,025109	-0,004036	0,013320	-0,291295	-0,183184	1,384943	-0,025109	-0,004036	0,013320	-0,291295	-0,183184	1,384943
11:16:12,25	0,176076	3,433971	-0,085987	-0,157009	0,279964	0,029979	-0,019969	0,003927	0,013676	-0,173573	1,530292	1,368265	-0,565947	-2,738111	-1,044460	-14,135174	8,551894	14,206694	-0,019969	0,003927	0,013676	-0,481871	-0,037237	1,368265	-0,019969	0,003927	0,013676	-0,481871	-0,037237	1,368265
11:16:12,30	0,176076	3,433971	-0,085987	-0,157009	0,279964	0,029979	-0,023218	0,000355	0,013258	-0,376808	1,717271	1,331570	-0,566544	-2,739306	-1,043668	-14,134813	8,531944	14,219824	-0,023218	0,000355	0,013258	-0,404675	-0,105312	1,331570	-0,023218	0,000355	0,013258	-0,404675	-0,105312	1,331570
11:16:12,35	0,176076	3,433971	-0,085987	-0,157009	0,279964	0,029979	-0,021885	0,000274	0,014050	-0,363901	1,637663	1,344700	-0,562959	-2,741842	-1,044036	-14,118175	8,532428	14,215291	-0,021481	-0,004098	0,013682	-0,278317	-0,083741	1,340167	-0,021481	-0,004098	0,013682	-0,278317	-0,083741	1,340167
11:16:12,40	0,176076	3,433971	-0,085987	-0,157009	0,279964	0,029979	-0,026794	-0,007100	0,015249	-0,742334	1,880854	1,369393	-0,557703	-2,738741	-1,042469	-14,126857	8,521544	14,244518	-0,026794	-0,007100	0,015249	-0,184995	-0,222458	1,369393	-0,026794	-0,007100	0,015249	-0,184995	-0,222458	1,369393
11:16:12,45	0,176076	3,433971	-0,085987	-0,157009	0,279964	0,029979	-0,024294	-0,001910	0,013309	-0,507834	1,690240	1,344708	-0,563447	-2,738311	-1,044409	-14,056672	8,521869	14,219832	-0,024294	-0,001910	0,013309	-0,357901	-0,216831	1,344708	-0,024294	-0,001910	0,013309	-0,357901	-0,216831	1,344708
11:16:12,50	0,176076	3,433971	-0,085987	-0,157009	0,279964	0,029979	-0,024294	-0,001910	0,013309	-0,507834	1,690240	1,344708	-0,563067	-2,735985	-1,045613	-14,136748	8,499657	14,230778	-0,026499	-0,001076	0,012105	-0,320733	-0,217018	1,355654	-0,026499	-0,001076	0,012105	-0,320733	-0,217018	1,355654
11:16:12,55	0,176076	3,433971	-0,085987	-0,157009	0,279964	0,029979	-0,026499	-0,001076	0,012105	-0,405183	1,863137	1,355654	-0,567173	-2,739235	-1,043265	-14,139990	8,498958	14,242703	-0,021631	0,000855	0,014453	-0,369683	-0,085572	1,367579	-0,021631	0,000855	0,014453	-0,369683	-0,085572	1,367579
11:16:12,60	0,176076	3,433971	-0,085987	-0,157009	0,279964	0,029979	-0,021631	0,000855	0,014453	-0,302536	1,612485	1,367579	-0,559443	-2,734475	-1,045999	-14,096002	8,509609	14,212382	-0,021631	0,000855	0,014453	-0,369683	-0,085572	1,367579	-0,021631	0,000855	0,014453	-0,369683	-0,085572	1,367579
11:16:12,65	0,176076	3,433971	-0,085987	-0,157009	0,279964	0,029979	-0,029618	-0,003459	0,011719	-0,558117	1,995039	1,337258	-0,568302	-2,738177	-1,044063	-14,135436	8,556013	14,220706	-0,029618	-0,003459	0,011719	-0,286561	-0,329997	1,337258	-0,029618	-0,003459	0,011719	-0,286561	-0,329997	1,337258
11:16:12,70	0,176076	3,433971	-0,085987	-0,157009	0,279964	0,029979	-0,021983	0,002362	0,013655	-0,275881	1,655345	1,345582	-0,562425	-2,738889	-1,047134	-14,116156	8,503640	14,245834	-0,024305	-0,003084	0,010584	-0,281259	-0,174730	1,370710	-0,024305	-0,003084	0,010584	-0,281259	-0,174730	1,370710
11:16:12,75	0,176076	3,433971	-0,085987	-0,157009	0,279964	0,029979	-0,024305	-0,003084	0,010584	-0,523357	1,733228	1,370710	-0,566438	-2,738657	-1,045571	-14,075292	8,525377	14,239656	-0,022499	0,000507	0,012147	-0,415685	-0,151392	1,364532	-0,022499	0,000507	0,012147	-0,415685	-0,151392	1,364532
11:16:12,80	0,176076	3,433971	-0,085987	-0,157009	0,279964	0,029979	-0,022499	0,000507	0,012147	-0,375868	1,614795	1,364532	-0,565322	-2,735274	-1,043705	-14,110686	8,536081	14,176934	-0,025987	0,001233	0,014013	-0,426482	-0,207803	1,301810	-0,025987	0,001233	0,014013	-0,426482	-0,207803	1,301810
11:16:12,85	0,176076	3,433971	-0,085987	-0,157009	0,279964	0,029979	-0,025987	0,001233	0,014013	-0,329719	1,832144	1,301810	-0,567039	-2,741159	-1,045596	-14,086452	8,508640	14,200013	-0,020032	-0,000223	0,012122	-0,376255	-0,084709	1,324889	-0,020032	-0,000223	0,012122	-0,376255	-0,084709	1,324889
11:16:12,90	0,176076	3,433971	-0,085987	-0,157009	0,279964	0,029979	-0,020032	-0,000223	0,012122	-0,393774	1,487786	1,324889	-0,568235	-2,744126	-1,046372	-14,117294	8,556255	14,206526	-0,020032	-0,000223	0,012122	-0,376255	-0,084709	1,324889	-0,020032	-0,000223	0,012122	-0,376255	-0,084709	1,324889
11:16:12,95	0,176076	3,433971	-0,085987	-0,157009	0,279964	0,029979	-0,016865	-0,000670	0,011346	-0,442837	1,373608	1,331402	-0,563607	-2,736777	-1,042514	-14,140418	8,547808	14,215726	-0,025543	-0,001005	0,015204	-0,362483	-0,164437	1,340602	-0,025543	-0,001005	0,015204	-0,362483	-0,164437	1,340602
11:16:13,00	0,176076	3,433971	-0,085987	-0,157009	0,279964	0,029979	-0,025543	-0,001005	0,015204	-0,441349	1,840689	1,340602	-0,561819	-2,736516	-1,044837	-14,116561	8,520329	14,211517	-0,025543	-0,001005	0,015204	-0,362483	-0,164437	1,340602	-0,025543	-0,001005	0,015204	-0,362483	-0,164437	1,340602
11:16:13,05	0,176076	3,433971	-0,085987	-0,157009	0,279964	0,029979	-0,026663	-0,002422	0,012881	-0,503199	1,864526	1,336392	-0,565297	-2,737753	-1,045227	-14,105247	8,552435	14,202191	-0,023853	-2,839898E-5	0,012491	-0,409946	-0,147787	1,327067	-0,023853	-2,839898E-5	0,012491	-0,409946	-0,147787	1,327067
11:16:13,10	0,176076	3,433971	-0,085987	-0,157009	0,279964	0,029979	-0,023853	-2,839898E-5	0,012491	-0,412176	1,724644	1,327067	-0,567593	-2,735717	-1,042887	-14,084639	8,582423	14,215957	-0,023853	-2,839898E-5	0,012491	-0,409946	-0,147787	1,327067	-0,023853	-2,839898E-5	0,012491	-0,409946	-0,147787	1,327067
11:16:13,15	0,176076	3,433971	-0,085987	-0,157009	0,279964	0,029979	-0,024468	0,002977	0,014831	-0,292162	1,753789	1,340833	-0,565329	-2,739274	-1,042106	-14,123336	8,539668	14,219219	-0,024468	0,002977	0,014831	-0,525867	-0,166947	1,340833	-0,024468	0,002977	0,014831	-0,525867	-0,166947	1,340833
11:16:13,20	0,176076	3,433971	-0,085987	-0,157009	0,279964	0,029979	-0,022520	-0,000762	0,015612	-0,430211	1,664615	1,344094	-0,568296	-2,737024	-1,047182	-14,113055	8,520148	14,202016	-0,022985	0,002933	0,010536	-0,456559	-0,134168	1,326892	-0,022985	0,002933	0,010536	-0,456559	-0,134168	1,326892
11:16:13,25	0,176076	3,433971	-0,085987	-0,157009	0,279964	0,029979	-0,022985	0,002933	0,010536	-0,226316	1,670132	1,326892	-0,564667	-2,742948	-1,044762	-14,083604	8,524235	14,258263	-0,022985	0,002933	0,010536	-0,456559	-0,134168	1,326892	-0,022985	0,002933	0,010536	-0,456559	-0,134168	1,326892
11:16:13,30	0,176076	3,433971	-0,085987	-0,157009	0,279964	0,029979	-0,019669	-0,003172	0,012956	-0,562059	1,474245	1,383138	-0,568256	-2,737740	-1,045247	-14,104854	8,526690	14,181484	-0,022385	0,002540	0,012471	-0,455923	-0,122095	1,306360	-0,022385	0,002540	0,012471	-0,455923	-0,122095	1,306360
11:16:13,35	0,176076	3,433971	-0,085987	-0,157009	0,279964	0,029979	-0,022385	0,002540	0,012471	-0,256495	1,635090	1,306360	-0,565890	-2,738891	-1,042120	-14,115913	8,551983	14,200124	-0,022570	-8,458488E-5	0,015598	-0,402733	-0,104795	1,325000	-0,022570	-8,458488E-5	0,015598	-0,402733	-0,104795	1,325000
11:16:13,40	0,176076	3,433971	-0,085987	-0,157009	0,279964	0,029979	-0,022570	-8,458488E-5	0,015598	-0,409373	1,666977	1,325000	-0,566471	-2,732609	-1,043682	-14,087289	8,541261	14,210959	-0,027721	0,003560	0,014037	-0,504330	-0,271431	1,335835	-0,027721	0,003560	0,014037	-0,504330	-0,271431	1,335835
11:16:13,45	0,176076	3,433971	-0,085987	-0,157009	0,279964	0,029979	-0,027721	0,003560	0,014037	-0,224902	1,904648	1,335835	-0,562921	-2,737219	-1,045189	-14,080150	8,522423	14,235355	-0,025503	-0,001819	0,012529	-0,349053	-0,228266	1,360231	-0,025503	-0,001819	0,012529	-0,349053	-0,228266	1,360231
11:16:13,50	0,176076	3,433971	-0,085987	-0,157009	0,279964	0,029979	-0,025503	-0,001819	0,012529	-0,491844	1,773729	1,360231	-0,562277	-2,740633	-1,043247	-14,084502	8,565400	14,215818	-0,022868	-0,004085	0,014471	-0,324058	-0,133181	1,340694	-0,022868	-0,004085	0,014471	-0,324058	-0,133181	1,340694
11:16:13,55	0,176076	3,433971	-0,085987	-0,157009	0,279964	0,029979	-0,022868	-0,004085	0,014471	-0,644698	1,661970	1,340694	-0,569466	-2,739184	-1,042494	-14,122735	8,525727	14,227990	-0,022868	-0,004085	0,014471	-0,324058	-0,133181	1,340694	-0,022868	-0,004085	0,014471	-0,324058	-0,133181	1,340694
11:16:13,60	0,176076	3,433971	-0,085987	-0,157009	0,279964	0,029979	-0,020529	0,002866	0,015224	-0,229778	1,553615	1,352866	-0,569411	-2,740313	-1,045195	-14,099802	8,541934	14,234604	-0,020529	0,002866	0,015224	-0,454782	-0,057924	1,352866	-0,020529	0,002866	0,015224	-0,454782	-0,057924	1,352866
11:16:13,65	0,176076	3,433971	-0,085987	-0,157009	0,279964	0,029979	-0,019579	0,002254	0,012523	-0,287100	1,492445	1,359480	-0,565354	-2,736113	-1,045990	-14,103235	8,497233	14,230170	-0,019579	0,002254	0,012523	-0,464068	-0,044499	1,359480	-0,019579	0,002254	0,012523	-0,464068	-0,044499	1,359480
11:16:13,70	0,176076	3,433971	-0,085987	-0,157009	0,279964	0,029979	-0,025244	0,000841	0,011729	-0,320174	1,767664	1,355046	-0,568533	-2,743605	-1,046382	-14,106124	8,518595	14,189490	-0,025244	0,000841	0,011729	-0,386182	-0,214008	1,355046	-0,025244	0,000841	0,011729	-0,386182	-0,214008	1,355046
11:16:13,75	0,176076	3,433971	-0,085987	-0,157009	0,279964	0,029979	-0,017166	-0,000152	0,011336	-0,388883	1,360796	1,314366	-0,562323	-2,738141	-1,044809	-14,084375	8,532794	14,220930	-0,017166	-0,000152	0,011336	-0,376914	0,013241	1,314366	-0,017166	-0,000152	0,011336	-0,376914	0,013241	1,314366
11:16:13,80	0,176076	3,433971	-0,085987	-0,157009	0,279964	0,029979	-0,025003	-0,002799	0,012909	-0,549649	1,756588	1,345806	-0,571150	-2,740140	-1,046770	-14,081822	8,527042	14,200710	-0,025003	-0,002799	0,012909	-0,329965	-0,206178	1,345806	-0,025003	-0,002799	0,012909	-0,329965	-0,206178	1,345806
11:16:13,85	0,176076	3,433971	-0,085987	-0,157009	0,279964	0,029979	-0,018859	0,003847	0,010948	-0,200399	1,432014	1,325586	-0,561204	-2,737965	-1,047173	-14,112021	8,537134	14,193940	-0,025715	-0,003679	0,010545	-0,296564	-0,198934	1,318816	-0,025715	-0,003679	0,010545	-0,296564	-0,198934	1,318816
11:16:13,90	0,176076	3,433971	-0,085987	-0,157009	0,279964	0,029979	-0,025715	-0,003679	0,010545	-0,585376	1,819724	1,318816	-0,562448	-2,735330	-1,044454	-14,139655	8,545652	14,226934	-0,025715	-0,003679	0,010545	-0,296564	-0,198934	1,318816	-0,025715	-0,003679	0,010545	-0,296564	-0,198934	1,318816
11:16:13,95	0,176076	3,433971	-0,085987	-0,157009	0,279964	0,029979	-0,027376	-0,001285	0,013265	-0,454430	1,934266	1,351810	-0,562345	-2,738065	-1,047542	-14,089779	8,529454	14,208014	-0,027376	-0,001285	0,013265	-0,353573	-0,214749	1,351810	-0,027376	-0,001285	0,013265	-0,353573	-0,214749	1,351810
11:16:14,00	0,176076	3,433971	-0,085987	-0,157009	0,279964	0,029979	-0,025058	-0,002741	0,010176	-0,541071	1,762437	1,332890	-0,567054	-2,734578	-1,049497	-14,085377	8,563329	14,219637	-0,025058	-0,002741	0,010176	-0,325891	-0,204615	1,332890	-0,025058	-0,002741	0,010176	-0,325891	-0,204615	1,332890
11:16:14,05	0,176076	3,433971	-0,085987	-0,157009	0,279964	0,029979	-0,025724	0,003081	0,008221	-0,269881	1,810198	1,344513	-0,566521	-2,738506	-1,046391	-14,119984	8,538293	14,211965	-0,025724	0,003081	0,008221	-0,511702	-0,209141	1,344513	-0,025724	0,003081	0,008221	-0,511702	-0,209141	1,344513
11:16:14,10	0,176076	3,433971	-0,085987	-0,157009	0,279964	0,029979	-0,022589	0,000655	0,011327	-0,357048	1,664604	1,336841	-0,565866	-2,744294	-1,046760	-14,100913	8,522953	14,191376	-0,017904	-0,002807	0,010958	-0,312960	-0,008635	1,316252	-0,017904	-0,002807	0,010958	-0,312960	-0,008635	1,316252
11:16:14,15	0,176076	3,433971	-0,085987	-0,157009	0,279964	0,029979	-0,017904	-0,002807	0,010958	-0,533275	1,396807	1,316252	-0,565307	-2,743514	-1,041721	-14,119722	8,513920	14,188426	-0,017904	-0,002807	0,010958	-0,312960	-0,008635	1,316252	-0,017904	-0,002807	0,010958	-0,312960	-0,008635	1,316252
11:16:14,20	0,176076	3,433971	-0,085987	-0,157009	0,279964	0,029979	-0,018859	-0,002901	0,015997	-0,520944	1,458252	1,313302	-0,563429	-2,738913	-1,044408	-14,053790	8,531623	14,215184	-0,018859	-0,002901	0,015997	-0,293238	-0,022176	1,313302	-0,018859	-0,002901	0,015997	-0,293238	-0,022176	1,313302
11:16:14,25	0,176076	3,433971	-0,085987	-0,157009	0,279964	0,029979	-0,023782	-0,002226	0,013310	-0,534175	1,666011	1,340059	-0,561749	-2,741202	-1,046764	-14,092582	8,514013	14,192176	-0,022640	-0,004826	0,010954	-0,255870	-0,145835	1,317052	-0,022640	-0,004826	0,010954	-0,255870	-0,145835	1,317052
11:16:14,30	0,176076	3,433971	-0,085987	-0,157009	0,279964	0,029979	-0,022640	-0,004826	0,010954	-0,634706	1,631417	1,317052	-0,564738	-2,739613	-1,044827	-14,113588	8,523981	14,210633	-0,022522	-0,001443	0,012891	-0,343640	-0,119518	1,335509	-0,022522	-0,001443	0,012891	-0,343640	-0,119518	1,335509
11:16:14,35	0,176076	3,433971	-0,085987	-0,157009	0,279964	0,029979	-0,022522	-0,001443	0,012891	-0,456936	1,648426	1,335509	-0,565863	-2,740915	-1,045211	-14,096867	8,535791	14,200995	-0,022522	-0,001443	0,012891	-0,343640	-0,119518	1,335509	-0,022522	-0,001443	0,012891	-0,343640	-0,119518	1,335509
11:16:14,40	0,176076	3,433971	-0,085987	-0,157009	0,279964	0,029979	-0,020831	-0,001120	0,012507	-0,458705	1,551961	1,325871	-0,561759	-2,739242	-1,043268	-14,100569	8,523752	14,205268	-0,020831	-0,001120	0,012507	-0,370800	-0,083303	1,325871	-0,020831	-0,001120	0,012507	-0,370800	-0,083303	1,325871
11:16:14,45	0,176076	3,433971	-0,085987	-0,157009	0,279964	0,029979	-0,024332	-0,003838	0,014450	-0,587760	1,731180	1,330143	-0,565340	-2,735118	-1,047919	-14,099067	8,529590	14,251869	-0,024332	-0,003838	0,014450	-0,286497	-0,178883	1,330143	-0,024332	-0,003838	0,014450	-0,286497	-0,178883	1,330143
11:16:14,50	0,176076	3,433971	-0,085987	-0,157009	0,279964	0,029979	-0,026113	0,001326	0,009799	-0,325053	1,825387	1,376745	-0,566498	-2,737115	-1,043316	-14,124859	8,564188	14,177268	-0,023804	0,001330	0,014402	-0,446316	-0,123647	1,302143	-0,023804	0,001330	0,014402	-0,446316	-0,123647	1,302143
11:16:14,55	0,176076	3,433971	-0,085987	-0,157009	0,279964	0,029979	-0,023804	0,001330	0,014402	-0,341912	1,744996	1,302143	-0,566464	-2,735798	-1,046396	-14,090653	8,547841	14,202694	-0,023804	0,001330	0,014402	-0,446316	-0,123647	1,302143	-0,023804	0,001330	0,014402	-0,446316	-0,123647	1,302143
11:16:14,60	0,176076	3,433971	-0,085987	-0,157009	0,279964	0,029979	-0,024962	0,001959	0,011322	-0,312141	1,767413	1,327570	-0,567690	-2,740143	-1,043286	-14,121428	8,521030	14,199402	-0,024962	0,001959	0,011322	-0,465936	-0,192129	1,327570	-0,024962	0,001959	0,011322	-0,465936	-0,192129	1,327570
11:16:14,65	0,176076	3,433971	-0,085987	-0,157009	0,279964	0,029979	-0,020586	0,000848	0,014432	-0,331298	1,553108	1,324278	-0,562902	-2,736421	-1,044834	-14,082174	8,545028	14,197244	-0,020586	0,000848	0,014432	-0,397892	-0,062919	1,324278	-0,020586	0,000848	0,014432	-0,397892	-0,062919	1,324278
11:16:14,70	0,176076	3,433971	-0,085987	-0,157009	0,279964	0,029979	-0,026203	-0,001437	0,012884	-0,490560	1,823203	1,322120	-0,565983	-2,739788	-1,047143	-14,125694	8,490347	14,239919	-0,021747	-0,000452	0,010575	-0,334728	-0,105332	1,364795	-0,021747	-0,000452	0,010575	-0,334728	-0,105332	1,364795
11:16:14,75	0,176076	3,433971	-0,085987	-0,157009	0,279964	0,029979	-0,021747	-0,000452	0,010575	-0,370208	1,601830	1,364795	-0,565341	-2,738585	-1,043683	-14,125848	8,536306	14,195970	-0,021747	-0,000452	0,010575	-0,334728	-0,105332	1,364795	-0,021747	-0,000452	0,010575	-0,334728	-0,105332	1,364795
11:16:14,80	0,176076	3,433971	-0,085987	-0,157009	0,279964	0,029979	-0,023110	-0,000407	0,014035	-0,407576	1,695826	1,320846	-0,571231	-2,741111	-1,046762	-14,131955	8,566094	14,236230	-0,023110	-0,000407	0,014035	-0,375654	-0,118341	1,320846	-0,023110	-0,000407	0,014035	-0,375654	-0,118341	1,320846
11:16:14,85	0,176076	3,433971	-0,085987	-0,157009	0,279964	0,029979	-0,017977	0,003432	0,010956	-0,230731	1,449095	1,361105	-0,561772	-2,738406	-1,045599	-14,102628	8,533383	14,211983	-0,017977	0,003432	0,010956	-0,500112	0,037864	1,361105	-0,017977	0,003432	0,010956	-0,500112	0,037864	1,361105
11:16:14,90	0,176076	3,433971	-0,085987	-0,157009	0,279964	0,029979	-0,026085	-4,969267E-5	0,011328	-0,390469	1,830503	1,342021	-0,564163	-2,735831	-1,046390	-14,107821	8,527578	14,217145	-0,026085	-4,969267E-5	0,011328	-0,386568	-0,217131	1,342021	-0,026085	-4,969267E-5	0,011328	-0,386568	-0,217131	1,342021
11:16:14,95	0,176076	3,433971	-0,085987	-0,157009	0,279964	0,029979	-0,026085	-4,969267E-5	0,011328	-0,390469	1,830503	1,342021	-0,565880	-2,739679	-1,046373	-14,091203	8,516244	14,210888	-0,026085	-4,969267E-5	0,011328	-0,386568	-0,217131	1,342021	-0,026085	-4,969267E-5	0,011328	-0,386568	-0,217131	1,342021
11:16:15,00	0,176076	3,433971	-0,085987	-0,157009	0,279964	0,029979	-0,021894	-0,000487	0,011346	-0,411699	1,592519	1,335764	-0,567068	-2,739870	-1,044834	-14,097502	8,505341	14,194898	-0,021134	0,000446	0,012885	-0,385617	-0,105988	1,319774	-0,021134	0,000446	0,012885	-0,385617	-0,105988	1,319774
11:16:15,05	0,176076	3,433971	-0,085987	-0,157009	0,279964	0,029979	-0,021134	0,000446	0,012885	-0,350575	1,553002	1,319774	-0,565840	-2,738312	-1,044434	-14,079279	8,532422	14,205469	-0,021134	0,000446	0,012885	-0,385617	-0,105988	1,319774	-0,021134	0,000446	0,012885	-0,385617	-0,105988	1,319774
11:16:15,10	0,176076	3,433971	-0,085987	-0,157009	0,279964	0,029979	-0,023097	0,000162	0,013284	-0,397912	1,652847	1,330344	-0,569427	-2,737008	-1,048339	-14,090357	8,525391	14,202462	-0,023097	0,000162	0,013284	-0,410651	-0,160253	1,330344	-0,023097	0,000162	0,013284	-0,410651	-0,160253	1,330344
11:16:15,15	0,176076	3,433971	-0,085987	-0,157009	0,279964	0,029979	-0,022433	0,003920	0,009379	-0,190872	1,624418	1,327338	-0,564089	-2,739851	-1,043635	-14,092122	8,540865	14,229685	-0,022640	-0,002124	0,014083	-0,350946	-0,132801	1,354561	-0,022640	-0,002124	0,014083	-0,350946	-0,132801	1,354561
11:16:15,20	0,176076	3,433971	-0,085987	-0,157009	0,279964	0,029979	-0,022640	-0,002124	0,014083	-0,517709	1,644433	1,354561	-0,565345	-2,735119	-1,047180	-14,110265	8,536030	14,208133	-0,026109	0,001330	0,010538	-0,429216	-0,211451	1,333009	-0,026109	0,001330	0,010538	-0,429216	-0,211451	1,333009
11:16:15,25	0,176076	3,433971	-0,085987	-0,157009	0,279964	0,029979	-0,026109	0,001330	0,010538	-0,324845	1,838144	1,333009	-0,564658	-2,734725	-1,046377	-14,068879	8,549601	14,217521	-0,026109	0,001330	0,010538	-0,429216	-0,211451	1,333009	-0,026109	0,001330	0,010538	-0,429216	-0,211451	1,333009
11:16:15,30	0,176076	3,433971	-0,085987	-0,157009	0,279964	0,029979	-0,026794	0,000932	0,011341	-0,377963	1,844678	1,342397	-0,569485	-2,739044	-1,045616	-14,127911	8,528860	14,215526	-0,026794	0,000932	0,011341	-0,451127	-0,258643	1,342397	-0,026794	0,000932	0,011341	-0,451127	-0,258643	1,342397
11:16:15,35	0,176076	3,433971	-0,085987	-0,157009	0,279964	0,029979	-0,020640	0,002952	0,012102	-0,225424	1,565436	1,340402	-0,567022	-2,740307	-1,044795	-14,082794	8,534613	14,234365	-0,020640	0,002952	0,012102	-0,457189	-0,054816	1,340402	-0,020640	0,002952	0,012102	-0,457189	-0,054816	1,340402
11:16:15,40	0,176076	3,433971	-0,085987	-0,157009	0,279964	0,029979	-0,021997	-0,000501	0,012897	-0,440801	1,594195	1,320857	-0,565816	-2,739596	-1,044821	-14,073829	8,538952	14,195981	-0,021997	-0,000501	0,012897	-0,401446	-0,132560	1,320857	-0,021997	-0,000501	0,012897	-0,401446	-0,132560	1,320857
11:16:15,45	0,176076	3,433971	-0,085987	-0,157009	0,279964	0,029979	-0,021997	-0,000501	0,012897	-0,440801	1,594195	1,320857	-0,564094	-2,739845	-1,045599	-14,092066	8,534280	14,201598	-0,021997	-0,000501	0,012897	-0,401446	-0,132560	1,320857	-0,021997	-0,000501	0,012897	-0,401446	-0,132560	1,320857
11:16:15,50	0,176076	3,433971	-0,085987	-0,157009	0,279964	0,029979	-0,022642	-0,002116	0,012119	-0,511621	1,641222	1,326474	-0,569406	-2,739376	-1,044465	-14,089356	8,499630	14,169851	-0,020392	0,002718	0,013253	-0,444941	-0,096250	1,294727	-0,020392	0,002718	0,013253	-0,444941	-0,096250	1,294727
11:16:15,55	0,176076	3,433971	-0,085987	-0,157009	0,279964	0,029979	-0,020392	0,002718	0,013253	-0,231577	1,504538	1,294727	-0,562865	-2,739131	-1,043634	-14,071871	8,545247	14,220245	-0,023875	-0,002824	0,014084	-0,346334	-0,180881	1,345121	-0,023875	-0,002824	0,014084	-0,346334	-0,180881	1,345121
11:16:15,60	0,176076	3,433971	-0,085987	-0,157009	0,279964	0,029979	-0,023875	-0,002824	0,014084	-0,567992	1,693317	1,345121	-0,566454	-2,737930	-1,045610	-14,088917	8,535008	14,201472	-0,023121	0,000885	0,012108	-0,427216	-0,151245	1,326347	-0,023121	0,000885	0,012108	-0,427216	-0,151245	1,326347
11:16:15,65	0,176076	3,433971	-0,085987	-0,157009	0,279964	0,029979	-0,023121	0,000885	0,012108	-0,357766	1,663727	1,326347	-0,565398	-2,738669	-1,048688	-14,120770	8,494110	14,255732	-0,023121	0,000885	0,012108	-0,427216	-0,151245	1,326347	-0,023121	0,000885	0,012108	-0,427216	-0,151245	1,326347
11:16:15,70	0,176076	3,433971	-0,085987	-0,157009	0,279964	0,029979	-0,023009	-0,000400	0,009030	-0,373217	1,665052	1,380607	-0,565399	-2,737876	-1,047985	-14,139679	8,519904	14,174074	-0,023009	-0,000400	0,009030	-0,341832	-0,141148	1,380607	-0,023009	-0,000400	0,009030	-0,341832	-0,141148	1,380607
11:16:15,75	0,176076	3,433971	-0,085987	-0,157009	0,279964	0,029979	-0,023695	-2,246237E-6	0,009733	-0,365428	1,730000	1,298950	-0,568287	-2,739785	-1,045598	-14,114267	8,513898	14,224683	-0,023695	-2,246237E-6	0,009733	-0,365251	-0,130055	1,298950	-0,023695	-2,246237E-6	0,009733	-0,365251	-0,130055	1,298950
11:16:15,80	0,176076	3,433971	-0,085987	-0,157009	0,279964	0,029979	-0,020598	0,001545	0,012120	-0,292501	1,543923	1,349558	-0,570013	-2,734771	-1,046397	-14,085722	8,524728	14,211132	-0,020598	0,001545	0,012120	-0,413744	-0,072984	1,349558	-0,020598	0,001545	0,012120	-0,413744	-0,072984	1,349558
11:16:15,85	0,176076	3,433971	-0,085987	-0,157009	0,279964	0,029979	-0,024077	0,005547	0,011321	-0,108034	1,705565	1,336008	-0,567108	-2,744685	-1,045968	-14,113756	8,476439	14,218334	-0,024077	0,005547	0,011321	-0,543456	-0,184503	1,336008	-0,024077	0,005547	0,011321	-0,543456	-0,184503	1,336008
11:16:15,90	0,176076	3,433971	-0,085987	-0,157009	0,279964	0,029979	-0,016944	-0,001926	0,011750	-0,440796	1,334759	1,343210	-0,571303	-2,734091	-1,047961	-14,128029	8,517010	14,231530	-0,016944	-0,001926	0,011750	-0,289584	0,004667	1,343210	-0,016944	-0,001926	0,011750	-0,289584	0,004667	1,343210
11:16:15,95	0,176076	3,433971	-0,085987	-0,157009	0,279964	0,029979	-0,024021	0,007004	0,009757	-0,004415	1,735426	1,356406	-0,571225	-2,736191	-1,044093	-14,114658	8,530124	14,185555	-0,022241	0,005886	0,013625	-0,542654	-0,108094	1,310431	-0,022241	0,005886	0,013625	-0,542654	-0,108094	1,310431
11:16:16,00	0,176076	3,433971	-0,085987	-0,157009	0,279964	0,029979	-0,022241	0,005886	0,013625	-0,080593	1,637856	1,310431	-0,568810	-2,741345	-1,048314	-14,087484	8,523000	14,206649	-0,022241	0,005886	0,013625	-0,542654	-0,108094	1,310431	-0,022241	0,005886	0,013625	-0,542654	-0,108094	1,310431
11:16:16,05	0,176076	3,433971	-0,085987	-0,157009	0,279964	0,029979	-0,018986	0,001217	0,009404	-0,330788	1,441463	1,331525	-0,567087	-2,741595	-1,046753	-14,111378	8,528145	14,225751	-0,018986	0,001217	0,009404	-0,426348	-0,048913	1,331525	-0,018986	0,001217	0,009404	-0,426348	-0,048913	1,331525
11:16:16,10	0,176076	3,433971	-0,085987	-0,157009	0,279964	0,029979	-0,019631	-0,000400	0,010965	-0,407385	1,498265	1,350627	-0,566557	-2,735791	-1,047955	-14,124688	8,534866	14,218097	-0,019631	-0,000400	0,010965	-0,376005	-0,042740	1,350627	-0,019631	-0,000400	0,010965	-0,376005	-0,042740	1,350627
11:16:16,15	0,176076	3,433971	-0,085987	-0,157009	0,279964	0,029979	-0,024922	0,002043	0,009763	-0,279511	1,788298	1,342973	-0,561773	-2,737093	-1,046747	-14,091051	8,523584	14,236669	-0,026186	-0,002751	0,010971	-0,319921	-0,236345	1,361545	-0,026186	-0,002751	0,010971	-0,319921	-0,236345	1,361545
11:16:16,20	0,176076	3,433971	-0,085987	-0,157009	0,279964	0,029979	-0,026186	-0,002751	0,010971	-0,535839	1,819268	1,361545	-0,568815	-2,739994	-1,047924	-14,087021	8,526193	14,216399	-0,026186	-0,002751	0,010971	-0,319921	-0,236345	1,361545	-0,026186	-0,002751	0,010971	-0,319921	-0,236345	1,361545
11:16:16,25	0,176076	3,433971	-0,085987	-0,157009	0,279964	0,029979	-0,020153	0,001897	0,009794	-0,298420	1,503372	1,341275	-0,562921	-2,738464	-1,044055	-14,097099	8,541927	14,196518	-0,020153	0,001897	0,009794	-0,447367	-0,078659	1,341275	-0,020153	0,001897	0,009794	-0,447367	-0,078659	1,341275
11:16:16,30	0,176076	3,433971	-0,085987	-0,157009	0,279964	0,029979	-0,024425	-0,002442	0,013663	-0,532656	1,742078	1,321393	-0,560037	-2,738113	-1,047922	-14,101346	8,505936	14,222538	-0,026171	-0,004764	0,009796	-0,246125	-0,235861	1,347413	-0,026171	-0,004764	0,009796	-0,246125	-0,235861	1,347413
11:16:16,35	0,176076	3,433971	-0,085987	-0,157009	0,279964	0,029979	-0,026171	-0,004764	0,009796	-0,620126	1,818591	1,347413	-0,568293	-2,737663	-1,046396	-14,116002	8,526709	14,211374	-0,026171	-0,004764	0,009796	-0,246125	-0,235861	1,347413	-0,026171	-0,004764	0,009796	-0,246125	-0,235861	1,347413
11:16:16,40	0,176076	3,433971	-0,085987	-0,157009	0,279964	0,029979	-0,022432	0,002611	0,011322	-0,247292	1,647237	1,336250	-0,569338	-2,737741	-1,046758	-14,053983	8,528716	14,210829	-0,022432	0,002611	0,011322	-0,452222	-0,113697	1,336250	-0,022432	0,002611	0,011322	-0,452222	-0,113697	1,336250
11:16:16,45	0,176076	3,433971	-0,085987	-0,157009	0,279964	0,029979	-0,021843	0,003477	0,010961	-0,234996	1,563881	1,335705	-0,563537	-2,742372	-1,047541	-14,097783	8,496040	14,191645	-0,020733	-0,003862	0,010177	-0,263243	-0,099768	1,316520	-0,020733	-0,003862	0,010177	-0,263243	-0,099768	1,316520
11:16:16,50	0,176076	3,433971	-0,085987	-0,157009	0,279964	0,029979	-0,025654	-0,002384	0,008235	-0,518332	1,787455	1,338774	-0,562357	-2,737371	-1,049483	-14,086692	8,522885	14,213899	-0,025654	-0,002384	0,008235	-0,331220	-0,226359	1,338774	-0,025654	-0,002384	0,008235	-0,331220	-0,226359	1,338774
11:16:16,55	0,176076	3,433971	-0,085987	-0,157009	0,279964	0,029979	-0,025654	-0,002384	0,008235	-0,518332	1,787455	1,338774	-0,565922	-2,737760	-1,044822	-14,105050	8,509720	14,224691	-0,023534	0,000509	0,012896	-0,387306	-0,160875	1,349567	-0,023534	0,000509	0,012896	-0,387306	-0,160875	1,349567
11:16:16,60	0,176076	3,433971	-0,085987	-0,157009	0,279964	0,029979	-0,023534	0,000509	0,012896	-0,347314	1,686557	1,349567	-0,563497	-2,738779	-1,049068	-14,070428	8,521796	14,232419	-0,023534	0,000509	0,012896	-0,387306	-0,160875	1,349567	-0,023534	0,000509	0,012896	-0,387306	-0,160875	1,349567
11:16:16,65	0,176076	3,433971	-0,085987	-0,157009	0,279964	0,029979	-0,023864	-0,002101	0,008650	-0,510824	1,679787	1,357295	-0,563490	-2,737419	-1,047912	-14,069877	8,531471	14,227377	-0,025045	-0,001427	0,009806	-0,372409	-0,220503	1,352253	-0,025045	-0,001427	0,009806	-0,372409	-0,220503	1,352253
11:16:16,70	0,176076	3,433971	-0,085987	-0,157009	0,279964	0,029979	-0,025045	-0,001427	0,009806	-0,484442	1,745545	1,352253	-0,565349	-2,739334	-1,044813	-14,117996	8,516919	14,234605	-0,025045	-0,001427	0,009806	-0,372409	-0,220503	1,352253	-0,025045	-0,001427	0,009806	-0,372409	-0,220503	1,352253
11:16:16,75	0,176076	3,433971	-0,085987	-0,157009	0,279964	0,029979	-0,022458	-0,000774	0,012905	-0,413810	1,645388	1,359481	-0,565943	-2,738992	-1,046772	-14,116432	8,512971	14,216222	-0,022457	-8,851398E-5	0,010946	-0,368584	-0,120847	1,341098	-0,022457	-8,851398E-5	0,010946	-0,368584	-0,120847	1,341098
11:16:16,80	0,176076	3,433971	-0,085987	-0,157009	0,279964	0,029979	-0,022457	-8,851398E-5	0,010946	-0,375532	1,642025	1,341098	-0,566486	-2,740020	-1,046396	-14,104013	8,518871	14,186737	-0,021295	-0,000132	0,011322	-0,378738	-0,097856	1,311613	-0,021295	-0,000132	0,011322	-0,378738	-0,097856	1,311613
11:16:16,85	0,176076	3,433971	-0,085987	-0,157009	0,279964	0,029979	-0,021295	-0,000132	0,011322	-0,389136	1,573789	1,311613	-0,566990	-2,736850	-1,047157	-14,061435	8,544023	14,202487	-0,021295	-0,000132	0,011322	-0,378738	-0,097856	1,311613	-0,021295	-0,000132	0,011322	-0,378738	-0,097856	1,311613
11:16:16,90	0,176076	3,433971	-0,085987	-0,157009	0,279964	0,029979	-0,023788	0,001889	0,010561	-0,327094	1,679112	1,327362	-0,566513	-2,739687	-1,046385	-14,125507	8,557829	14,217315	-0,021570	5,673153E-5	0,011334	-0,406744	-0,067043	1,342191	-0,021570	5,673153E-5	0,011334	-0,406744	-0,067043	1,342191
11:16:16,95	0,176076	3,433971	-0,085987	-0,157009	0,279964	0,029979	-0,021570	5,673153E-5	0,011334	-0,402290	1,626169	1,342191	-0,567157	-2,739947	-1,046026	-14,131762	8,485846	14,180789	-0,021570	5,673153E-5	0,011334	-0,406744	-0,067043	1,342191	-0,021570	5,673153E-5	0,011334	-0,406744	-0,067043	1,342191
11:16:17,00	0,176076	3,433971	-0,085987	-0,157009	0,279964	0,029979	-0,021023	0,000485	0,011692	-0,314553	1,567171	1,305665	-0,568912	-2,740335	-1,045233	-14,127846	8,490600	14,199439	-0,021023	0,000485	0,011692	-0,352627	-0,083133	1,305665	-0,021023	0,000485	0,011692	-0,352627	-0,083133	1,305665
11:16:17,05	0,176076	3,433971	-0,085987	-0,157009	0,279964	0,029979	-0,019809	0,001811	0,012485	-0,251698	1,503053	1,324314	-0,568282	-2,740299	-1,044850	-14,127957	8,539844	14,191208	-0,019809	0,001811	0,012485	-0,393830	-0,051989	1,324314	-0,019809	0,001811	0,012485	-0,393830	-0,051989	1,324314
11:16:17,10	0,176076	3,433971	-0,085987	-0,157009	0,279964	0,029979	-0,020155	0,001283	0,012868	-0,321716	1,545732	1,316084	-0,564138	-2,735133	-1,047923	-14,087762	8,524278	14,237255	-0,020155	0,001283	0,012868	-0,422443	-0,036424	1,316084	-0,020155	0,001283	0,012868	-0,422443	-0,036424	1,316084
11:16:17,15	0,176076	3,433971	-0,085987	-0,157009	0,279964	0,029979	-0,026701	0,000277	0,009795	-0,380636	1,843526	1,362131	-0,567557	-2,740602	-1,047885	-14,050262	8,530698	14,240494	-0,026701	0,000277	0,009795	-0,402406	-0,252483	1,362131	-0,026701	0,000277	0,009795	-0,402406	-0,252483	1,362131
11:16:17,20	0,176076	3,433971	-0,085987	-0,157009	0,279964	0,029979	-0,020255	0,000504	0,009834	-0,393147	1,479094	1,365370	-0,564081	-2,741137	-1,046753	-14,086703	8,534328	14,206902	-0,020255	0,000504	0,009834	-0,432728	-0,110943	1,365370	-0,020255	0,000504	0,009834	-0,432728	-0,110943	1,365370
