# Supplementary material for: Characterization of interfragmentary motion associated with common osteosynthesis devices for rat fracture healing studies
Source: PLoS One. 2017 Apr 28;12(4):e0176735. doi: 10.1371/journal.pone.0176735 (PMC5409164; doi:10.1371/journal.pone.0176735)
Supplement: S1 Dataset — (ZIP) [file pone.0176735.s001.zip › S1_Dataset/RatExFix/Specimen01/Fix-Ex_01VV(redo).txt]

%Tester: Sukopp Matthias
%Projekt: 
%Zeit: 13.03.2015 13:25:47
%Dateipfad: D:\Messungen\Fixator\Measurements\Fixator_20150313.txt
%Kommentar: Fix-Ex_01VV
%VI Version: D:\LVProjekte\Fixator\HauptVI\Fixator_v0.12.vi
%Virtueller Drehpunkt: 	0,0000	0,0000	0,0000
%Sensor zu Hexapod (Mitte): 	0,000000	0,000000	-26,500000
%Sensor zu Hexapod Trans (Mitte): 	-0,500000	-0,866025	0,000000	-0,866025	0,500000	0,000000	0,000000	0,000000	1,000000
%Hexapod zu Labor (Mitte): 	0,205942	3,125097	-0,403978
%Hexapod zu Labor Trans (Mitte): 	0,999665	0,024956	0,006835	-0,024815	0,999492	-0,019984	-0,007330	0,019807	0,999777
%Labor zu CR (Mitte): 	0,000000	0,000000	78,500000
%Labor zu CR Trans (Mitte): 	1,000000	0,000000	0,000000	0,000000	1,000000	0,000000	0,000000	0,000000	1,000000
%Zentrum Sensormasse: 	0,000000	0,000000	2,000000
%Sensormasse: 	200,000000E-3
--------------------------------------------------
Time	X	Y	Z	U	V	W	Exp_ Fx	Exp_ Fy	Exp_ Fz	Exp_ Mx	Exp_ My	Exp_ Mz	Sen_ Fx	Sen_ Fy	Sen_ Fz	Sen_ Mx	Sen_ My	Sen_ Mz	Hex_ Fx	Hex_ Fy	Hex_ Fz	Hex_ Mx	Hex_ My	Hex_ Mz	Lab_ Fx	Lab_ Fy	Lab_ Fz	Lab_ Mx	Lab_ My	Lab_ Mz	Laser
13:25:47,11	0,205942	3,125097	-0,403978	1,134975	0,419995	-1,421997	-0,048859	0,075902	-0,021195	-2,299764	-2,279928	3,745244	-0,682266	-2,820798	-1,217647	-14,234158	10,314049	16,304299	-0,048859	0,075902	-0,021195	3,658533	1,555518	3,745244	-0,048859	0,075902	-0,021195	3,658533	1,555518	3,745244
13:25:47,16	0,205942	3,125097	-0,403978	1,134975	0,419995	-1,421997	-0,048859	0,075902	-0,021195	-2,299764	-2,279928	3,745244	-0,685182	-2,818685	-1,218454	-14,212926	10,301106	16,270051	-0,048859	0,075902	-0,021195	3,658533	1,555518	3,745244	-0,048859	0,075902	-0,021195	3,658533	1,555518	3,745244
13:25:47,21	0,205942	3,125097	-0,403978	1,134975	0,419995	-1,421997	-0,049231	0,079484	-0,022002	-2,486606	-2,274385	3,710995	-0,683464	-2,819661	-1,216870	-14,234480	10,296601	16,312923	-0,049231	0,079484	-0,022002	3,752856	1,590220	3,710995	-0,049231	0,079484	-0,022002	3,752856	1,590220	3,710995
13:25:47,26	0,205942	3,125097	-0,403978	1,134975	0,419995	-1,421997	-0,047470	0,078531	-0,021196	-2,452780	-2,204027	3,753977	-0,685237	-2,820686	-1,217648	-14,239140	10,298079	16,313032	-0,047470	0,078531	-0,021196	3,711874	1,522378	3,753977	-0,047470	0,078531	-0,021196	3,711874	1,522378	3,753977
13:25:47,31	0,205942	3,125097	-0,403978	1,134975	0,419995	-1,421997	-0,051807	0,079586	-0,022771	-2,463461	-2,413121	3,727306	-0,683982	-2,816403	-1,219223	-14,202817	10,328127	16,286361	-0,051807	0,079586	-0,022771	3,784017	1,653742	3,727306	-0,051807	0,079586	-0,022771	3,784017	1,653742	3,727306
13:25:47,36	0,205942	3,125097	-0,403978	1,134975	0,419995	-1,421997	-0,047490	0,080581	-0,022355	-2,550282	-2,204951	3,769271	-0,687003	-2,819644	-1,218807	-14,234477	10,305937	16,328326	-0,047490	0,080581	-0,022355	3,775355	1,523013	3,769271	-0,047490	0,080581	-0,022355	3,775355	1,523013	3,769271
13:25:47,41	0,205942	3,125097	-0,403978	1,134975	0,419995	-1,421997	-0,047490	0,080581	-0,022355	-2,550282	-2,204951	3,769271	-0,686400	-2,817899	-1,218053	-14,232173	10,319393	16,304413	-0,047490	0,080581	-0,022355	3,775355	1,523013	3,769271	-0,047490	0,080581	-0,022355	3,775355	1,523013	3,769271
13:25:47,46	0,205942	3,125097	-0,403978	1,134975	0,419995	-1,421997	-0,045562	0,075416	-0,021559	-2,327196	-2,087498	3,767305	-0,683494	-2,823896	-1,218011	-14,242328	10,257917	16,326360	-0,045562	0,075416	-0,021559	3,592961	1,489140	3,767305	-0,045562	0,075416	-0,021559	3,592961	1,489140	3,767305
13:25:47,51	0,205942	3,125097	-0,403978	1,134975	0,419995	-1,421997	-0,050648	0,078286	-0,023906	-2,413159	-2,358281	3,766352	-0,683437	-2,818056	-1,220358	-14,216165	10,315888	16,325407	-0,050648	0,078286	-0,023906	3,732307	1,617583	3,766352	-0,050648	0,078286	-0,023906	3,732307	1,617583	3,766352
13:25:47,56	0,205942	3,125097	-0,403978	1,134975	0,419995	-1,421997	-0,050648	0,078286	-0,023906	-2,413159	-2,358281	3,766352	-0,687010	-2,821009	-1,219600	-14,240627	10,299470	16,304235	-0,050648	0,078286	-0,023906	3,732307	1,617583	3,766352	-0,050648	0,078286	-0,023906	3,732307	1,617583	3,766352
13:25:47,61	0,205942	3,125097	-0,403978	1,134975	0,419995	-1,421997	-0,048844	0,078527	-0,020429	-2,407243	-2,262751	3,725444	-0,685797	-2,820942	-1,219215	-14,229008	10,307137	16,289812	-0,048844	0,078527	-0,020429	3,757131	1,571476	3,725444	-0,048844	0,078527	-0,020429	3,757131	1,571476	3,725444
13:25:47,66	0,205942	3,125097	-0,403978	1,134975	0,419995	-1,421997	-0,048844	0,078527	-0,020429	-2,407243	-2,262751	3,725444	-0,686432	-2,820730	-1,218464	-14,250528	10,296791	16,269786	-0,048844	0,078527	-0,020429	3,757131	1,571476	3,725444	-0,048844	0,078527	-0,020429	3,757131	1,571476	3,725444
13:25:47,71	0,205942	3,125097	-0,403978	1,134975	0,419995	-1,421997	-0,048702	0,077145	-0,021212	-2,369891	-2,252691	3,720302	-0,683422	-2,820312	-1,217664	-14,220395	10,299799	16,279358	-0,048702	0,077145	-0,021212	3,686029	1,570386	3,720302	-0,048702	0,077145	-0,021212	3,686029	1,570386	3,720302
13:25:47,76	0,205942	3,125097	-0,403978	1,134975	0,419995	-1,421997	-0,048702	0,077145	-0,021212	-2,369891	-2,252691	3,720302	-0,684584	-2,820371	-1,219589	-14,203698	10,288835	16,294332	-0,048702	0,077145	-0,021212	3,686029	1,570386	3,720302	-0,048702	0,077145	-0,021212	3,686029	1,570386	3,720302
13:25:47,81	0,205942	3,125097	-0,403978	1,134975	0,419995	-1,421997	-0,043521	0,077580	-0,022347	-2,390634	-2,007047	3,754396	-0,686389	-2,824581	-1,218798	-14,240008	10,313282	16,313452	-0,043521	0,077580	-0,022347	3,699423	1,409384	3,754396	-0,043521	0,077580	-0,022347	3,699423	1,409384	3,754396
13:25:47,86	0,205942	3,125097	-0,403978	1,134975	0,419995	-1,421997	-0,048555	0,079773	-0,020444	-2,505851	-2,239021	3,714624	-0,685770	-2,819125	-1,216896	-14,214819	10,297335	16,273680	-0,048555	0,079773	-0,020444	3,756304	1,572569	3,714624	-0,048555	0,079773	-0,020444	3,756304	1,572569	3,714624
13:25:47,91	0,205942	3,125097	-0,403978	1,134975	0,419995	-1,421997	-0,046929	0,081531	-0,023154	-2,578182	-2,155408	3,725937	-0,688106	-2,819655	-1,219606	-14,206090	10,314360	16,284992	-0,046929	0,081531	-0,023154	3,822012	1,528521	3,725937	-0,046929	0,081531	-0,023154	3,822012	1,528521	3,725937
13:25:47,96	0,205942	3,125097	-0,403978	1,134975	0,419995	-1,421997	-0,049382	0,078798	-0,019267	-2,414277	-2,278462	3,714995	-0,684513	-2,818897	-1,215718	-14,191287	10,330979	16,274050	-0,049382	0,078798	-0,019267	3,771384	1,598039	3,714995	-0,049382	0,078798	-0,019267	3,771384	1,598039	3,714995
13:25:48,01	0,205942	3,125097	-0,403978	1,134975	0,419995	-1,421997	-0,049803	0,079174	-0,023141	-2,483351	-2,301634	3,750244	-0,684628	-2,818344	-1,219593	-14,217177	10,288751	16,309299	-0,049803	0,079174	-0,023141	3,731836	1,607875	3,750244	-0,049803	0,079174	-0,023141	3,731836	1,607875	3,750244
13:25:48,06	0,205942	3,125097	-0,403978	1,134975	0,419995	-1,421997	-0,049803	0,079174	-0,023141	-2,483351	-2,301634	3,750244	-0,684586	-2,821296	-1,218438	-14,230854	10,347293	16,285956	-0,049803	0,079174	-0,023141	3,731836	1,607875	3,750244	-0,049803	0,079174	-0,023141	3,731836	1,607875	3,750244
13:25:48,11	0,205942	3,125097	-0,403978	1,134975	0,419995	-1,421997	-0,051590	0,079483	-0,018491	-2,475303	-2,405940	3,738913	-0,684002	-2,816642	-1,214943	-14,214983	10,315308	16,297968	-0,051590	0,079483	-0,018491	3,764110	1,643853	3,738913	-0,051590	0,079483	-0,018491	3,764110	1,643853	3,738913
13:25:48,16	0,205942	3,125097	-0,403978	1,134975	0,419995	-1,421997	-0,047771	0,076656	-0,022770	-2,335821	-2,241285	3,727050	-0,683464	-2,821363	-1,219222	-14,248125	10,325784	16,286105	-0,047771	0,076656	-0,022770	3,681709	1,508707	3,727050	-0,047771	0,076656	-0,022770	3,681709	1,508707	3,727050
13:25:48,21	0,205942	3,125097	-0,403978	1,134975	0,419995	-1,421997	-0,047771	0,076656	-0,022770	-2,335821	-2,241285	3,727050	-0,682307	-2,816308	-1,216498	-14,236189	10,294376	16,308495	-0,047771	0,076656	-0,022770	3,681709	1,508707	3,727050	-0,047771	0,076656	-0,022770	3,681709	1,508707	3,727050
13:25:48,26	0,205942	3,125097	-0,403978	1,134975	0,419995	-1,421997	-0,052727	0,078182	-0,020047	-2,436395	-2,472975	3,749440	-0,687583	-2,820641	-1,217675	-14,244545	10,318328	16,284284	-0,052727	0,078182	-0,020047	3,700909	1,666091	3,749440	-0,052727	0,078182	-0,020047	3,700909	1,666091	3,749440
13:25:48,31	0,205942	3,125097	-0,403978	1,134975	0,419995	-1,421997	-0,048768	0,075109	-0,021987	-2,261762	-2,242904	3,706128	-0,681625	-2,821273	-1,218439	-14,207802	10,295121	16,265183	-0,048768	0,075109	-0,021987	3,634315	1,585393	3,706128	-0,048768	0,075109	-0,021987	3,634315	1,585393	3,706128
13:25:48,36	0,205942	3,125097	-0,403978	1,134975	0,419995	-1,421997	-0,048768	0,075109	-0,021987	-2,261762	-2,242904	3,706128	-0,679822	-2,820225	-1,217232	-14,186171	10,296960	16,308358	-0,048768	0,075109	-0,021987	3,634315	1,585393	3,706128	-0,048768	0,075109	-0,021987	3,634315	1,585393	3,706128
13:25:48,41	0,205942	3,125097	-0,403978	1,134975	0,419995	-1,421997	-0,047929	0,080844	-0,020024	-2,573928	-2,225675	3,772495	-0,684023	-2,821150	-1,220371	-14,224444	10,308929	16,295647	-0,047929	0,080844	-0,020024	3,772350	1,536751	3,772495	-0,047929	0,080844	-0,020024	3,772350	1,536751	3,772495
13:25:48,46	0,205942	3,125097	-0,403978	1,134975	0,419995	-1,421997	-0,051664	0,076894	-0,021611	-2,369688	-2,425880	3,731078	-0,681723	-2,817872	-1,218063	-14,243392	10,298239	16,290133	-0,051664	0,076894	-0,021611	3,666529	1,629758	3,731078	-0,051664	0,076894	-0,021611	3,666529	1,629758	3,731078
13:25:48,51	0,205942	3,125097	-0,403978	1,134975	0,419995	-1,421997	-0,044602	0,080183	-0,021209	-2,508396	-2,048301	3,719849	-0,688102	-2,822344	-1,217661	-14,218273	10,321046	16,278904	-0,044602	0,080183	-0,021209	3,785993	1,452964	3,719849	-0,044602	0,080183	-0,021209	3,785993	1,452964	3,719849
13:25:48,56	0,205942	3,125097	-0,403978	1,134975	0,419995	-1,421997	-0,044602	0,080183	-0,021209	-2,508396	-2,048301	3,719849	-0,685231	-2,817311	-1,218813	-14,223839	10,297868	16,323770	-0,044602	0,080183	-0,021209	3,785993	1,452964	3,719849	-0,044602	0,080183	-0,021209	3,785993	1,452964	3,719849
13:25:48,61	0,205942	3,125097	-0,403978	1,134975	0,419995	-1,421997	-0,047348	0,078436	-0,020060	-2,453682	-2,188250	3,709294	-0,685216	-2,820840	-1,216512	-14,233905	10,288314	16,268349	-0,047348	0,078436	-0,020060	3,703518	1,528552	3,709294	-0,047348	0,078436	-0,020060	3,703518	1,528552	3,709294
13:25:48,66	0,205942	3,125097	-0,403978	1,134975	0,419995	-1,421997	-0,047348	0,078436	-0,020060	-2,453682	-2,188250	3,709294	-0,683423	-2,817805	-1,217677	-14,208807	10,280177	16,269299	-0,047348	0,078436	-0,020060	3,703518	1,528552	3,709294	-0,047348	0,078436	-0,020060	3,703518	1,528552	3,709294
13:25:48,71	0,205942	3,125097	-0,403978	1,134975	0,419995	-1,421997	-0,050872	0,078401	-0,021225	-2,446359	-2,345727	3,710244	-0,685752	-2,821591	-1,215693	-14,220636	10,326761	16,312348	-0,050872	0,078401	-0,021225	3,708092	1,647760	3,710244	-0,050872	0,078401	-0,021225	3,708092	1,647760	3,710244
13:25:48,76	0,205942	3,125097	-0,403978	1,134975	0,419995	-1,421997	-0,048102	0,076843	-0,021621	-2,366976	-2,237200	3,701167	-0,683460	-2,820983	-1,218073	-14,240400	10,296560	16,260222	-0,048102	0,076843	-0,021621	3,665209	1,538783	3,701167	-0,048102	0,076843	-0,021621	3,665209	1,538783	3,701167
13:25:48,81	0,205942	3,125097	-0,403978	1,134975	0,419995	-1,421997	-0,048792	0,080582	-0,021971	-2,521979	-2,263505	3,755195	-0,686353	-2,818516	-1,218423	-14,212405	10,325912	16,314250	-0,048792	0,080582	-0,021971	3,803707	1,566633	3,755195	-0,048792	0,080582	-0,021971	3,803707	1,566633	3,755195
13:25:48,86	0,205942	3,125097	-0,403978	1,134975	0,419995	-1,421997	-0,048255	0,078921	-0,023150	-2,443126	-2,238075	3,731588	-0,685183	-2,819811	-1,219602	-14,218310	10,320634	16,290644	-0,048255	0,078921	-0,023150	3,752164	1,549938	3,731588	-0,048255	0,078921	-0,023150	3,752164	1,549938	3,731588
13:25:48,91	0,205942	3,125097	-0,403978	1,134975	0,419995	-1,421997	-0,048483	0,078379	-0,018880	-2,445177	-2,232343	3,723113	-0,684600	-2,819885	-1,215332	-14,218204	10,285666	16,282168	-0,048483	0,078379	-0,018880	3,707573	1,573550	3,723113	-0,048483	0,078379	-0,018880	3,707573	1,573550	3,723113
13:25:48,96	0,205942	3,125097	-0,403978	1,134975	0,419995	-1,421997	-0,049736	0,079815	-0,022758	-2,519349	-2,295137	3,744966	-0,685216	-2,818082	-1,219210	-14,215896	10,284893	16,304021	-0,049736	0,079815	-0,022758	3,746103	1,609150	3,744966	-0,049736	0,079815	-0,022758	3,746103	1,609150	3,744966
13:25:49,01	0,205942	3,125097	-0,403978	1,134975	0,419995	-1,421997	-0,045840	0,079636	-0,023552	-2,499841	-2,136410	3,726569	-0,687010	-2,821546	-1,220004	-14,248803	10,315678	16,285624	-0,045840	0,079636	-0,023552	3,751571	1,462002	3,726569	-0,045840	0,079636	-0,023552	3,751571	1,462002	3,726569
13:25:49,06	0,205942	3,125097	-0,403978	1,134975	0,419995	-1,421997	-0,045114	0,080588	-0,021214	-2,556226	-2,101857	3,739378	-0,685181	-2,819183	-1,218059	-14,221018	10,323867	16,280239	-0,045114	0,080588	-0,021214	3,769928	1,439553	3,739378	-0,045114	0,080588	-0,021214	3,769928	1,439553	3,739378
13:25:49,11	0,205942	3,125097	-0,403978	1,134975	0,419995	-1,421997	-0,049351	0,076126	-0,019629	-2,304411	-2,280386	3,748757	-0,682214	-2,820260	-1,216080	-14,208920	10,307569	16,307813	-0,049351	0,076126	-0,019629	3,671480	1,593637	3,748757	-0,049351	0,076126	-0,019629	3,671480	1,593637	3,748757
13:25:49,16	0,205942	3,125097	-0,403978	1,134975	0,419995	-1,421997	-0,049444	0,080260	-0,021597	-2,495401	-2,300965	3,736062	-0,685748	-2,818112	-1,218049	-14,210565	10,336198	16,295117	-0,049444	0,080260	-0,021597	3,804998	1,580365	3,736062	-0,049444	0,080260	-0,021597	3,804998	1,580365	3,736062
13:25:49,21	0,205942	3,125097	-0,403978	1,134975	0,419995	-1,421997	-0,049444	0,080260	-0,021597	-2,495401	-2,300965	3,736062	-0,684049	-2,817426	-1,219983	-14,212934	10,273072	16,309227	-0,049444	0,080260	-0,021597	3,804998	1,580365	3,736062	-0,049444	0,080260	-0,021597	3,804998	1,580365	3,736062
13:25:49,26	0,205942	3,125097	-0,403978	1,134975	0,419995	-1,421997	-0,046696	0,078070	-0,023530	-2,453224	-2,128037	3,734444	-0,685226	-2,821587	-1,219982	-14,220397	10,259109	16,293499	-0,046696	0,078070	-0,023530	3,675299	1,537571	3,734444	-0,046696	0,078070	-0,023530	3,675299	1,537571	3,734444
13:25:49,31	0,205942	3,125097	-0,403978	1,134975	0,419995	-1,421997	-0,050414	0,078846	-0,021982	-2,462137	-2,340429	3,745117	-0,684038	-2,817979	-1,218434	-14,221166	10,295843	16,304173	-0,050414	0,078846	-0,021982	3,727286	1,617077	3,745117	-0,050414	0,078846	-0,021982	3,727286	1,617077	3,745117
13:25:49,36	0,205942	3,125097	-0,403978	1,134975	0,419995	-1,421997	-0,049107	0,078064	-0,020413	-2,430259	-2,255542	3,748166	-0,684014	-2,819503	-1,216865	-14,210939	10,279756	16,307221	-0,049107	0,078064	-0,020413	3,697728	1,599330	3,748166	-0,049107	0,078064	-0,020413	3,697728	1,599330	3,748166
13:25:49,41	0,205942	3,125097	-0,403978	1,134975	0,419995	-1,421997	-0,047431	0,079128	-0,021990	-2,475246	-2,179236	3,720118	-0,685774	-2,820422	-1,218441	-14,215143	10,294133	16,279173	-0,047431	0,079128	-0,021990	3,736277	1,544096	3,720118	-0,047431	0,079128	-0,021990	3,736277	1,544096	3,720118
13:25:49,46	0,205942	3,125097	-0,403978	1,134975	0,419995	-1,421997	-0,048694	0,076480	-0,021609	-2,343998	-2,255558	3,710787	-0,682850	-2,820652	-1,218060	-14,227589	10,293910	16,269843	-0,048694	0,076480	-0,021609	3,659705	1,566888	3,710787	-0,048694	0,076480	-0,021609	3,659705	1,566888	3,710787
13:25:49,51	0,205942	3,125097	-0,403978	1,134975	0,419995	-1,421997	-0,048694	0,076480	-0,021609	-2,343998	-2,255558	3,710787	-0,685274	-2,819210	-1,220781	-14,249539	10,301131	16,295976	-0,048694	0,076480	-0,021609	3,659705	1,566888	3,710787	-0,048694	0,076480	-0,021609	3,659705	1,566888	3,710787
13:25:49,56	0,205942	3,125097	-0,403978	1,134975	0,419995	-1,421997	-0,048731	0,079301	-0,024330	-2,495384	-2,280102	3,736921	-0,686372	-2,817462	-1,216913	-14,218534	10,299869	16,264262	-0,048731	0,079301	-0,024330	3,729726	1,545248	3,736921	-0,048731	0,079301	-0,024330	3,729726	1,545248	3,736921
13:25:49,61	0,205942	3,125097	-0,403978	1,134975	0,419995	-1,421997	-0,046492	0,076543	-0,022367	-2,330041	-2,147974	3,725868	-0,684005	-2,822527	-1,218819	-14,224962	10,312275	16,284923	-0,046492	0,076543	-0,022367	3,678585	1,501634	3,725868	-0,046492	0,076543	-0,022367	3,678585	1,501634	3,725868
13:25:49,66	0,205942	3,125097	-0,403978	1,134975	0,419995	-1,421997	-0,044674	0,079580	-0,023926	-2,485615	-2,055045	3,726290	-0,688123	-2,816972	-1,217262	-14,210905	10,324058	16,318237	-0,044674	0,079580	-0,023926	3,761411	1,451840	3,726290	-0,044674	0,079580	-0,023926	3,761411	1,451840	3,726290
13:25:49,71	0,205942	3,125097	-0,403978	1,134975	0,419995	-1,421997	-0,044674	0,079580	-0,023926	-2,485615	-2,055045	3,726290	-0,680503	-2,819225	-1,218055	-14,226864	10,293009	16,280111	-0,044674	0,079580	-0,023926	3,761411	1,451840	3,726290	-0,044674	0,079580	-0,023926	3,761411	1,451840	3,726290
13:25:49,76	0,205942	3,125097	-0,403978	1,134975	0,419995	-1,421997	-0,050473	0,078230	-0,022006	-2,433060	-2,362771	3,721379	-0,683475	-2,818236	-1,218458	-14,239332	10,302913	16,280434	-0,050473	0,078230	-0,022006	3,707999	1,599376	3,721379	-0,050473	0,078230	-0,022006	3,707999	1,599376	3,721379
13:25:49,81	0,205942	3,125097	-0,403978	1,134975	0,419995	-1,421997	-0,050611	0,076276	-0,020064	-2,323409	-2,392257	3,721112	-0,681714	-2,819094	-1,216516	-14,254656	10,321040	16,280168	-0,050611	0,076276	-0,020064	3,664252	1,580687	3,721112	-0,050611	0,076276	-0,020064	3,664252	1,580687	3,721112
13:25:49,86	0,205942	3,125097	-0,403978	1,134975	0,419995	-1,421997	-0,048721	0,077800	-0,022763	-2,395262	-2,237332	3,716144	-0,684608	-2,823039	-1,217639	-14,227170	10,295549	16,302892	-0,048721	0,077800	-0,022763	3,712064	1,587304	3,716144	-0,048721	0,077800	-0,022763	3,712064	1,587304	3,716144
13:25:49,91	0,205942	3,125097	-0,403978	1,134975	0,419995	-1,421997	-0,048721	0,077800	-0,022763	-2,395262	-2,237332	3,716144	-0,684023	-2,819883	-1,217274	-14,229862	10,315420	16,289368	-0,048721	0,077800	-0,022763	3,712064	1,587304	3,716144	-0,048721	0,077800	-0,022763	3,712064	1,587304	3,716144
13:25:49,96	0,205942	3,125097	-0,403978	1,134975	0,419995	-1,421997	-0,048772	0,077880	-0,020823	-2,399311	-2,272384	3,730313	-0,682902	-2,818717	-1,218464	-14,241380	10,280824	16,270089	-0,048772	0,077880	-0,020823	3,714299	1,556255	3,730313	-0,048772	0,077880	-0,020823	3,714299	1,556255	3,730313
13:25:50,01	0,205942	3,125097	-0,403978	1,134975	0,419995	-1,421997	-0,046268	0,081219	-0,021215	-2,580427	-2,146807	3,734553	-0,688166	-2,820383	-1,217667	-14,237665	10,311238	16,293609	-0,046268	0,081219	-0,021215	3,795241	1,485213	3,734553	-0,046268	0,081219	-0,021215	3,795241	1,485213	3,734553
13:25:50,06	0,205942	3,125097	-0,403978	1,134975	0,419995	-1,421997	-0,046268	0,081219	-0,021215	-2,580427	-2,146807	3,734553	-0,685217	-2,822362	-1,218456	-14,252611	10,340250	16,271162	-0,046268	0,081219	-0,021215	3,795241	1,485213	3,734553	-0,046268	0,081219	-0,021215	3,795241	1,485213	3,734553
13:25:50,11	0,205942	3,125097	-0,403978	1,134975	0,419995	-1,421997	-0,046029	0,077675	-0,022004	-2,378528	-2,161846	3,712107	-0,781220	-2,979252	-1,459488	-21,471861	14,609450	16,332119	-0,046029	0,077675	-0,022004	3,718999	1,451439	3,712107	-0,046029	0,077675	-0,022004	3,718999	1,451439	3,712107
13:25:50,16	0,205942	3,125097	-0,403978	1,134975	0,419995	-1,421997	0,137843	0,082372	-0,263037	-2,535115	-0,987156	3,773064	-0,700157	-2,841514	-1,381837	-15,458033	11,096641	16,251573	0,137843	0,082372	-0,263037	3,931054	-11,807817	3,773064	0,137843	0,082372	-0,263037	3,931054	-11,807817	3,773064
13:25:50,21	0,205942	3,125097	-0,403978	1,134975	0,419995	-1,421997	-0,097280	0,096086	0,324330	-2,562316	-5,533731	3,623608	-0,675535	-2,768772	-0,872122	-14,477987	11,363581	16,182663	-0,097280	0,096086	0,324330	4,980411	2,102737	3,623608	-0,097280	0,096086	0,324330	4,980411	2,102737	3,623608
13:25:50,26	0,205937	3,125043	-0,404007	1,135002	0,370002	-1,422088	-0,070731	0,091941	0,426162	-2,285488	-6,377591	3,617909	-0,686913	-2,795222	-0,769104	-16,334351	12,497966	16,174350	-0,070731	0,091941	0,426162	4,931891	-0,825178	3,617909	-0,070731	0,091941	0,426162	4,931891	-0,825178	3,617909
13:25:50,31	0,205937	3,125043	-0,404007	1,135002	0,370002	-1,422088	-0,070280	0,095720	0,425402	-2,503931	-6,293888	3,630528	-0,688719	-2,792338	-0,771050	-16,332506	12,479755	16,189583	-0,070280	0,095720	0,425402	5,010098	-0,776904	3,630528	-0,070280	0,095720	0,425402	5,010098	-0,776904	3,630528
13:25:50,36	0,205937	3,125043	-0,404007	1,135002	0,370002	-1,422088	-0,068736	0,092164	0,423479	-2,329712	-6,237245	3,651363	-0,686411	-2,795453	-0,772973	-16,358326	12,482329	16,210418	-0,068736	0,092164	0,423479	4,905190	-0,841469	3,651363	-0,068736	0,092164	0,423479	4,905190	-0,841469	3,651363
13:25:50,41	0,205937	3,125043	-0,404007	1,135002	0,370002	-1,422088	-0,067046	0,090529	0,422687	-2,252134	-6,163626	3,627566	-0,685840	-2,797733	-0,773765	-16,374388	12,483006	16,186622	-0,067046	0,090529	0,422687	4,854416	-0,900496	3,627566	-0,067046	0,090529	0,422687	4,854416	-0,900496	3,627566
13:25:50,46	0,205937	3,125043	-0,404007	1,135002	0,370002	-1,422088	-0,067021	0,094513	0,424204	-2,424201	-6,158901	3,583438	-0,689303	-2,795763	-0,772248	-16,353879	12,511678	16,142493	-0,067021	0,094513	0,424204	4,995069	-0,897734	3,583438	-0,067021	0,094513	0,424204	4,995069	-0,897734	3,583438
13:25:50,51	0,205937	3,125043	-0,404007	1,135002	0,370002	-1,422088	-0,068060	0,090967	0,419594	-2,266579	-6,130154	3,608293	-0,685713	-2,796636	-0,776858	-16,295572	12,447120	16,167348	-0,068060	0,090967	0,419594	4,874352	-0,787426	3,608293	-0,068060	0,090967	0,419594	4,874352	-0,787426	3,608293
13:25:50,56	0,205937	3,125043	-0,404007	1,135002	0,370002	-1,422088	-0,068018	0,091192	0,423788	-2,261960	-6,307564	3,591178	-0,685928	-2,796561	-0,772664	-16,442966	12,551045	16,150233	-0,068018	0,091192	0,423788	4,896613	-0,968157	3,591178	-0,068018	0,091192	0,423788	4,896613	-0,968157	3,591178
13:25:50,61	0,205937	3,125043	-0,404007	1,135002	0,370002	-1,422088	-0,068018	0,091192	0,423788	-2,261960	-6,307564	3,591178	-0,783619	-2,976157	-1,097221	-24,632046	16,843013	16,225445	-0,068018	0,091192	0,423788	4,896613	-0,968157	3,591178	-0,068018	0,091192	0,423788	4,896613	-0,968157	3,591178
13:25:50,66	0,205937	3,125043	-0,404007	1,135002	0,370002	-1,422088	0,136362	0,085997	0,099231	-2,369395	-4,917730	3,666390	-0,706591	-2,836097	-1,006789	-17,913127	12,971265	16,185856	0,136362	0,085997	0,099231	4,381349	-15,622161	3,666390	0,136362	0,085997	0,099231	4,381349	-15,622161	3,666390
13:25:50,71	0,205937	3,125043	-0,404007	1,135002	0,370002	-1,422088	-0,023447	0,089318	0,189663	-2,535663	-5,473185	3,626801	-0,667347	-2,742435	-0,491012	-16,245726	12,825835	16,093770	-0,023447	0,089318	0,189663	4,475788	-3,632590	3,626801	-0,023447	0,089318	0,189663	4,475788	-3,632590	3,626801
13:25:50,76	0,205940	3,125030	-0,403998	1,134999	0,319984	-1,422037	-0,093968	0,098734	0,800699	-2,365501	-9,772968	3,556907	-0,679485	-2,770316	-0,395753	-18,131169	13,859015	16,115962	-0,093968	0,098734	0,800699	5,385103	-2,396496	3,556907	-0,093968	0,098734	0,800699	5,385103	-2,396496	3,556907
13:25:50,81	0,205940	3,125030	-0,403998	1,134999	0,319984	-1,422037	-0,093968	0,098734	0,800699	-2,365501	-9,772968	3,556907	-0,677777	-2,769260	-0,398445	-18,137917	13,838061	16,161056	-0,093968	0,098734	0,800699	5,385103	-2,396496	3,556907	-0,093968	0,098734	0,800699	5,385103	-2,396496	3,556907
13:25:50,86	0,205940	3,125030	-0,403998	1,134999	0,319984	-1,422037	-0,092678	0,100716	0,796804	-2,482204	-9,685517	3,543499	-0,681846	-2,770443	-0,399648	-18,120346	13,837025	16,102554	-0,092678	0,100716	0,796804	5,423997	-2,410316	3,543499	-0,092678	0,100716	0,796804	5,423997	-2,410316	3,543499
13:25:50,91	0,205940	3,125030	-0,403998	1,134999	0,319984	-1,422037	-0,092742	0,097366	0,795256	-2,323120	-9,682209	3,539355	-0,678913	-2,772062	-0,401196	-18,122143	13,820617	16,098410	-0,092742	0,097366	0,795256	5,320118	-2,401965	3,539355	-0,092742	0,097366	0,795256	5,320118	-2,401965	3,539355
13:25:50,96	0,205940	3,125030	-0,403998	1,134999	0,319984	-1,422037	-0,093119	0,098395	0,795632	-2,417468	-9,726010	3,553344	-0,679615	-2,771221	-0,400820	-18,163521	13,797317	16,112399	-0,093119	0,098395	0,795632	5,306505	-2,416152	3,553344	-0,093119	0,098395	0,795632	5,306505	-2,416152	3,553344
13:25:51,01	0,205940	3,125030	-0,403998	1,134999	0,319984	-1,422037	-0,093301	0,098438	0,792148	-2,396942	-9,715221	3,555511	-0,679562	-2,771042	-0,404304	-18,134609	13,806933	16,114566	-0,093301	0,098438	0,792148	5,330440	-2,391111	3,555511	-0,093301	0,098438	0,792148	5,330440	-2,391111	3,555511
13:25:51,06	0,205940	3,125030	-0,403998	1,134999	0,319984	-1,422037	-0,093301	0,098438	0,792148	-2,396942	-9,715221	3,555511	-0,680069	-2,771391	-0,401168	-18,107843	13,825913	16,132232	-0,093301	0,098438	0,792148	5,330440	-2,391111	3,555511	-0,093301	0,098438	0,792148	5,330440	-2,391111	3,555511
13:25:51,11	0,205940	3,125030	-0,403998	1,134999	0,319984	-1,422037	-0,093100	0,099645	0,791391	-2,409438	-9,732082	3,586724	-0,680708	-2,770612	-0,405061	-18,133091	13,864113	16,145779	-0,093100	0,099645	0,791391	5,412708	-2,423694	3,586724	-0,093100	0,099645	0,791391	5,412708	-2,423694	3,586724
13:25:51,16	0,205940	3,125030	-0,403998	1,134999	0,319984	-1,422037	-0,095583	0,099036	0,793686	-2,419558	-9,820108	3,535488	-0,678939	-2,768767	-0,402766	-18,118441	13,807408	16,094544	-0,095583	0,099036	0,793686	5,354790	-2,316880	3,535488	-0,095583	0,099036	0,793686	5,354790	-2,316880	3,535488
13:25:51,21	0,205940	3,125030	-0,403998	1,134999	0,319984	-1,422037	-0,093452	0,098438	0,792924	-2,362891	-9,715934	3,541127	-0,679487	-2,770911	-0,403527	-18,111407	13,832859	16,100182	-0,093452	0,098438	0,792924	5,364494	-2,379982	3,541127	-0,093452	0,098438	0,792924	5,364494	-2,379982	3,541127
13:25:51,26	0,205940	3,125030	-0,403998	1,134999	0,319984	-1,422037	-0,090594	0,099533	0,792168	-2,415038	-9,586953	3,570559	-0,681864	-2,772839	-0,404284	-18,125999	13,846811	16,129614	-0,090594	0,099533	0,792168	5,398296	-2,475322	3,570559	-0,090594	0,099533	0,792168	5,398296	-2,475322	3,570559
13:25:51,31	0,205940	3,125030	-0,403998	1,134999	0,319984	-1,422037	-0,092619	0,098652	0,795295	-2,395324	-9,656829	3,587065	-0,680088	-2,771526	-0,401157	-18,108385	13,806484	16,146120	-0,092619	0,098652	0,795295	5,348823	-2,386244	3,587065	-0,092619	0,098652	0,795295	5,348823	-2,386244	3,587065
13:25:51,36	0,205940	3,125030	-0,403998	1,134999	0,319984	-1,422037	-0,090583	0,096066	0,795291	-2,233019	-9,570241	3,563710	-0,678867	-2,774582	-0,401161	-18,111158	13,840254	16,122765	-0,090583	0,096066	0,795291	5,308165	-2,459486	3,563710	-0,090583	0,096066	0,795291	5,308165	-2,459486	3,563710
13:25:51,41	0,205940	3,125030	-0,403998	1,134999	0,319984	-1,422037	-0,094498	0,099104	0,790992	-2,422907	-9,762295	3,565929	-0,679540	-2,769672	-0,405460	-18,117118	13,806834	16,124984	-0,094498	0,099104	0,790992	5,356745	-2,344178	3,565929	-0,094498	0,099104	0,790992	5,356745	-2,344178	3,565929
13:25:51,46	0,205940	3,125030	-0,403998	1,134999	0,319984	-1,422037	-0,092353	0,097179	0,792151	-2,308989	-9,680196	3,551419	-0,678946	-2,772493	-0,404301	-18,135726	13,833556	16,110474	-0,092353	0,097179	0,792151	5,319580	-2,430515	3,551419	-0,092353	0,097179	0,792151	5,319580	-2,430515	3,551419
13:25:51,51	0,205940	3,125030	-0,403998	1,134999	0,319984	-1,422037	-0,090469	0,101479	0,793331	-2,512926	-9,571091	3,569518	-0,683611	-2,771974	-0,403121	-18,116244	13,844984	16,128573	-0,090469	0,101479	0,793331	5,453155	-2,469272	3,569518	-0,090469	0,101479	0,793331	5,453155	-2,469272	3,569518
13:25:51,57	0,205940	3,125030	-0,403998	1,134999	0,319984	-1,422037	-0,090469	0,101479	0,793331	-2,512926	-9,571091	3,569518	-0,683663	-2,769754	-0,407385	-18,123472	13,848042	16,160732	-0,090469	0,101479	0,793331	5,453155	-2,469272	3,569518	-0,090469	0,101479	0,793331	5,453155	-2,469272	3,569518
13:25:51,62	0,205940	3,125030	-0,403998	1,134999	0,319984	-1,422037	-0,095786	0,099706	0,790995	-2,411604	-9,794085	3,546864	-0,678335	-2,771526	-0,405449	-18,114369	13,821114	16,125339	-0,095786	0,099706	0,790995	5,415316	-2,274902	3,546864	-0,095786	0,099706	0,790995	5,415316	-2,274902	3,546864
13:25:51,67	0,205940	3,125030	-0,403998	1,134999	0,319984	-1,422037	-0,092944	0,098865	0,790227	-2,389084	-9,695259	3,576595	-0,678313	-2,772377	-0,403503	-18,106710	13,808228	16,118696	-0,092944	0,098865	0,790227	5,371825	-2,399127	3,576595	-0,092944	0,098865	0,790227	5,371825	-2,399127	3,576595
13:25:51,72	0,205940	3,125030	-0,403998	1,134999	0,319984	-1,422037	-0,094944	0,098665	0,790982	-2,413115	-9,763744	3,545847	-0,680134	-2,768024	-0,405863	-18,115232	13,806113	16,115638	-0,094944	0,098665	0,790982	5,332062	-2,310679	3,545847	-0,094944	0,098665	0,790982	5,332062	-2,310679	3,545847
13:25:51,77	0,205940	3,125030	-0,403998	1,134999	0,319984	-1,422037	-0,091713	0,098799	0,790225	-2,385690	-9,617201	3,561451	-0,680669	-2,772237	-0,406226	-18,106234	13,825202	16,120506	-0,091713	0,098799	0,790225	5,370007	-2,417756	3,561451	-0,091713	0,098799	0,790225	5,370007	-2,417756	3,561451
13:25:51,82	0,205940	3,125030	-0,403998	1,134999	0,319984	-1,422037	-0,090370	0,096008	0,789061	-2,219746	-9,592959	3,563688	-0,679504	-2,774084	-0,406612	-18,120459	13,836235	16,121167	-0,090370	0,096008	0,789061	5,316915	-2,498932	3,563688	-0,090370	0,096008	0,789061	5,316915	-2,498932	3,563688
13:25:51,87	0,205940	3,125030	-0,403998	1,134999	0,319984	-1,422037	-0,093464	0,097833	0,790590	-2,351356	-9,726356	3,547233	-0,678956	-2,771203	-0,405862	-18,129834	13,820459	16,106288	-0,093464	0,097833	0,790590	5,328496	-2,389402	3,547233	-0,093464	0,097833	0,790590	5,328496	-2,389402	3,547233
13:25:51,92	0,205940	3,125030	-0,403998	1,134999	0,319984	-1,422037	-0,093282	0,097009	0,788269	-2,328823	-9,668725	3,537321	-0,678334	-2,771773	-0,408183	-18,098280	13,778839	16,096376	-0,093282	0,097009	0,788269	5,286417	-2,346104	3,537321	-0,093282	0,097009	0,788269	5,286417	-2,346104	3,537321
13:25:51,97	0,205940	3,125030	-0,403998	1,134999	0,319984	-1,422037	-0,092166	0,097684	0,789846	-2,343811	-9,612609	3,560798	-0,679477	-2,772402	-0,406606	-18,089871	13,797208	16,119853	-0,092166	0,097684	0,789846	5,324417	-2,377573	3,560798	-0,092166	0,097684	0,789846	5,324417	-2,377573	3,560798
13:25:52,02	0,205940	3,125030	-0,403998	1,134999	0,319984	-1,422037	-0,092232	0,098417	0,790599	-2,373128	-9,638495	3,541676	-0,680078	-2,771978	-0,405852	-18,104936	13,816037	16,100731	-0,092232	0,098417	0,790599	5,352603	-2,398289	3,541676	-0,092232	0,098417	0,790599	5,352603	-2,398289	3,541676
13:25:52,07	0,205940	3,125030	-0,403998	1,134999	0,319984	-1,422037	-0,092861	0,100189	0,789850	-2,463258	-9,684761	3,595813	-0,678926	-2,775239	-0,404655	-18,125596	13,820762	16,133997	-0,092861	0,100189	0,789850	5,401594	-2,395133	3,595813	-0,092861	0,100189	0,789850	5,401594	-2,395133	3,595813
13:25:52,12	0,205940	3,125030	-0,403998	1,134999	0,319984	-1,422037	-0,096469	0,097522	0,788666	-2,331118	-9,865778	3,572973	-0,677185	-2,768756	-0,407786	-18,113229	13,815622	16,132029	-0,096469	0,097522	0,788666	5,324392	-2,292990	3,572973	-0,096469	0,097522	0,788666	5,324392	-2,292990	3,572973
13:25:52,17	0,205940	3,125030	-0,403998	1,134999	0,319984	-1,422037	-0,094005	0,098786	0,789054	-2,396460	-9,725946	3,562137	-0,679511	-2,770258	-0,407398	-18,102894	13,810046	16,121192	-0,094005	0,098786	0,789054	5,358202	-2,346530	3,562137	-0,094005	0,098786	0,789054	5,358202	-2,346530	3,562137
13:25:52,22	0,205940	3,125030	-0,403998	1,134999	0,319984	-1,422037	-0,094005	0,098786	0,789054	-2,396460	-9,725946	3,562137	-0,678942	-2,773334	-0,405814	-18,116900	13,801185	16,148802	-0,094005	0,098786	0,789054	5,358202	-2,346530	3,562137	-0,094005	0,098786	0,789054	5,358202	-2,346530	3,562137
13:25:52,27	0,205940	3,125030	-0,403998	1,134999	0,319984	-1,422037	-0,092894	0,100926	0,789060	-2,504131	-9,702577	3,591744	-0,681920	-2,770150	-0,407392	-18,130877	13,830397	16,150799	-0,092894	0,100926	0,789060	5,418558	-2,410385	3,591744	-0,092894	0,100926	0,789060	5,418558	-2,410385	3,591744
13:25:52,32	0,205940	3,125030	-0,403998	1,134999	0,319984	-1,422037	-0,092894	0,100926	0,789060	-2,504131	-9,702577	3,591744	-0,680759	-2,769733	-0,407810	-18,128680	13,792581	16,111320	-0,092894	0,100926	0,789060	5,418558	-2,410385	3,591744	-0,092894	0,100926	0,789060	5,418558	-2,410385	3,591744
13:25:52,37	0,205940	3,125030	-0,403998	1,134999	0,319984	-1,422037	-0,092658	0,097346	0,791398	-2,344781	-9,652197	3,569605	-0,678938	-2,772145	-0,405054	-18,111289	13,788131	16,128660	-0,092658	0,097346	0,791398	5,296878	-2,378549	3,569605	-0,092658	0,097346	0,791398	5,296878	-2,378549	3,569605
13:25:52,42	0,205940	3,125030	-0,403998	1,134999	0,319984	-1,422037	-0,092646	0,096613	0,790625	-2,304113	-9,628825	3,559929	-0,678309	-2,772522	-0,405827	-18,090309	13,778978	16,118984	-0,092646	0,096613	0,790625	5,280024	-2,356122	3,559929	-0,092646	0,096613	0,790625	5,280024	-2,356122	3,559929
13:25:52,48	0,205940	3,125030	-0,403998	1,134999	0,319984	-1,422037	-0,092646	0,096613	0,790625	-2,304113	-9,628825	3,559929	-0,678905	-2,768723	-0,406239	-18,090072	13,797597	16,110599	-0,092646	0,096613	0,790625	5,280024	-2,356122	3,559929	-0,092646	0,096613	0,790625	5,280024	-2,356122	3,559929
13:25:52,53	0,205940	3,125030	-0,403998	1,134999	0,319984	-1,422037	-0,092351	0,102490	0,788304	-2,543979	-9,624670	3,586824	-0,681847	-2,772300	-0,408543	-18,095224	13,810988	16,135670	-0,092351	0,102490	0,788304	5,501492	-2,375112	3,586824	-0,092351	0,102490	0,788304	5,501492	-2,375112	3,586824
13:25:52,57	0,205940	3,125030	-0,403998	1,134999	0,319984	-1,422037	-0,092351	0,102490	0,788304	-2,543979	-9,624670	3,586824	-0,683773	-2,774137	-0,409367	-18,194621	13,870916	16,128816	-0,088515	0,100537	0,787085	5,411477	-2,601895	3,569761	-0,088515	0,100537	0,787085	5,411477	-2,601895	3,569761
13:25:52,63	0,205940	3,125030	-0,403998	1,134999	0,319984	-1,422037	0,099300	0,096299	0,510579	-2,442289	-8,280052	3,580933	-0,779263	-2,949102	-0,721268	-25,838941	17,930386	16,179503	0,099300	0,096299	0,510579	5,117207	-16,075064	3,580933	0,099300	0,096299	0,510579	5,117207	-16,075064	3,580933
13:25:52,67	0,205940	3,125030	-0,403998	1,134999	0,319984	-1,422037	-0,052517	0,101819	0,557289	-2,767736	-9,057786	3,624552	-0,702882	-2,804671	-0,639162	-19,499362	14,369744	16,183607	-0,052517	0,101819	0,557289	5,225075	-4,935193	3,624552	-0,052517	0,101819	0,557289	5,225075	-4,935193	3,624552
13:25:52,72	0,205940	3,125030	-0,403998	1,134999	0,319984	-1,422037	-0,052517	0,101819	0,557289	-2,767736	-9,057786	3,624552	-0,662290	-2,730266	-0,089059	-18,549383	14,582498	16,062631	-0,052517	0,101819	0,557289	5,225075	-4,935193	3,624552	-0,052517	0,101819	0,557289	5,225075	-4,935193	3,624552
13:25:52,77	0,205936	3,124927	-0,404001	1,134998	0,269995	-1,422002	-0,116322	0,106394	1,185676	-2,319010	-13,361917	3,499142	-0,674941	-2,747128	-0,010776	-20,010228	15,457497	16,058197	-0,116322	0,106394	1,185676	6,032882	-4,230675	3,499142	-0,116322	0,106394	1,185676	6,032882	-4,230675	3,499142
13:25:52,82	0,205936	3,124927	-0,404001	1,134998	0,269995	-1,422002	-0,118580	0,106292	1,180251	-2,325314	-13,416925	3,501119	-0,673725	-2,745222	-0,016200	-19,961943	15,416268	16,060174	-0,118580	0,106292	1,180251	6,018638	-4,108395	3,501119	-0,118580	0,106292	1,180251	6,018638	-4,108395	3,501119
13:25:52,87	0,205936	3,124927	-0,404001	1,134998	0,269995	-1,422002	-0,115816	0,104688	1,180240	-2,232194	-13,295659	3,477205	-0,673717	-2,748418	-0,016211	-19,976562	15,435874	16,036260	-0,115816	0,104688	1,180240	5,985781	-4,204105	3,477205	-0,115816	0,104688	1,180240	5,985781	-4,204105	3,477205
13:25:52,92	0,205936	3,124927	-0,404001	1,134998	0,269995	-1,422002	-0,118278	0,106068	1,178301	-2,280939	-13,409281	3,483817	-0,676628	-2,750184	-0,016572	-19,961926	15,436232	16,059801	-0,118278	0,106068	1,178301	6,045430	-4,124442	3,483817	-0,118278	0,106068	1,178301	6,045430	-4,124442	3,483817
13:25:52,97	0,205936	3,124927	-0,404001	1,134998	0,269995	-1,422002	-0,114555	0,107397	1,179860	-2,377906	-13,239012	3,501299	-0,676074	-2,750492	-0,018537	-19,974664	15,427036	16,036657	-0,114555	0,107397	1,179860	6,052726	-4,246408	3,501299	-0,114555	0,107397	1,179860	6,052726	-4,246408	3,501299
13:25:53,02	0,205936	3,124927	-0,404001	1,134998	0,269995	-1,422002	-0,114621	0,107440	1,179857	-2,374410	-13,251921	3,501678	-0,676698	-2,748078	-0,016594	-19,992063	15,445856	16,060733	-0,114621	0,107440	1,179857	6,059606	-4,254196	3,501678	-0,114621	0,107440	1,179857	6,059606	-4,254196	3,501678
13:25:53,07	0,205936	3,124927	-0,404001	1,134998	0,269995	-1,422002	-0,114621	0,107440	1,179857	-2,374410	-13,251921	3,501678	-0,672652	-2,750133	-0,022403	-20,013200	15,427370	16,083668	-0,114621	0,107440	1,179857	6,059606	-4,254196	3,501678	-0,114621	0,107440	1,179857	6,059606	-4,254196	3,501678
13:25:53,12	0,205936	3,124927	-0,404001	1,134998	0,269995	-1,422002	-0,114864	0,102908	1,174049	-2,165335	-13,273629	3,524613	-0,778063	-2,921948	-0,300265	-27,853525	19,983272	16,072169	-0,114864	0,102908	1,174049	5,912935	-4,256812	3,524613	-0,114864	0,102908	1,174049	5,912935	-4,256812	3,524613
13:25:53,17	0,205936	3,124927	-0,404001	1,134998	0,269995	-1,422002	0,086638	0,108289	0,896187	-2,419808	-11,863406	3,513114	-0,697745	-2,790808	-0,262179	-21,797442	16,326524	16,038616	0,086638	0,108289	0,896187	6,080907	-18,664478	3,513114	0,086638	0,108289	0,896187	6,080907	-18,664478	3,513114
13:25:53,22	0,205936	3,124927	-0,404001	1,134998	0,269995	-1,422002	-0,067092	0,104301	0,934273	-2,351232	-12,784244	3,479561	-0,663492	-2,699226	0,285513	-20,041083	16,150673	15,943431	-0,067092	0,104301	0,934273	5,836434	-7,517554	3,479561	-0,067092	0,104301	0,934273	5,836434	-7,517554	3,479561
13:25:53,27	0,205919	3,124976	-0,403986	1,135006	0,219960	-1,422038	-0,142001	0,114985	1,569897	-2,275911	-16,987896	3,401352	-0,669542	-2,720593	0,373445	-21,749069	17,027059	15,960408	-0,142001	0,114985	1,569897	6,750417	-5,840836	3,401352	-0,142001	0,114985	1,569897	6,750417	-5,840836	3,401352
13:25:53,32	0,205919	3,124976	-0,403986	1,135006	0,219960	-1,422038	-0,137956	0,113969	1,567210	-2,221794	-16,760285	3,416329	-0,670685	-2,724604	0,370759	-21,733450	17,019541	15,975384	-0,137956	0,113969	1,567210	6,724798	-5,930736	3,416329	-0,137956	0,113969	1,567210	6,724798	-5,930736	3,416329
13:25:53,37	0,205919	3,124976	-0,403986	1,135006	0,219960	-1,422038	-0,140846	0,115716	1,564866	-2,327747	-16,916896	3,427750	-0,670752	-2,721228	0,368414	-21,746496	17,009582	15,986805	-0,140846	0,115716	1,564866	6,755926	-5,860463	3,427750	-0,140846	0,115716	1,564866	6,755926	-5,860463	3,427750
13:25:53,42	0,205919	3,124976	-0,403986	1,135006	0,219960	-1,422038	-0,139417	0,115612	1,561371	-2,306445	-16,878641	3,440527	-0,671378	-2,722517	0,364919	-21,769782	17,041421	15,999582	-0,139417	0,115612	1,561371	6,769120	-5,934434	3,440527	-0,139417	0,115612	1,561371	6,769120	-5,934434	3,440527
13:25:53,47	0,205919	3,124976	-0,403986	1,135006	0,219960	-1,422038	-0,139846	0,116491	1,561732	-2,353489	-16,875955	3,396073	-0,671924	-2,721706	0,365280	-21,748806	17,027729	15,955128	-0,139846	0,116491	1,561732	6,791026	-5,898046	3,396073	-0,139846	0,116491	1,561732	6,791026	-5,898046	3,396073
13:25:53,52	0,205919	3,124976	-0,403986	1,135006	0,219960	-1,422038	-0,139683	0,114293	1,563730	-2,248517	-16,822707	3,437268	-0,669557	-2,720420	0,363352	-21,725994	17,000829	15,965495	-0,139683	0,114293	1,563730	6,723470	-5,857599	3,437268	-0,139683	0,114293	1,563730	6,723470	-5,857599	3,437268
13:25:53,57	0,205919	3,124976	-0,403986	1,135006	0,219960	-1,422038	-0,140487	0,113322	1,562530	-2,168498	-16,860908	3,380680	-0,668859	-2,722735	0,366078	-21,696789	17,021039	15,939735	-0,140487	0,113322	1,562530	6,727268	-5,832659	3,380680	-0,140487	0,113322	1,562530	6,727268	-5,832659	3,380680
13:25:53,62	0,205919	3,124976	-0,403986	1,135006	0,219960	-1,422038	-0,139076	0,113923	1,556734	-2,186409	-16,813839	3,433267	-0,670085	-2,723657	0,360282	-21,712915	17,045770	15,992322	-0,139076	0,113923	1,556734	6,756556	-5,896394	3,433267	-0,139076	0,113923	1,556734	6,756556	-5,896394	3,433267
13:25:53,67	0,205919	3,124976	-0,403986	1,135006	0,219960	-1,422038	-0,137342	0,116407	1,562139	-2,366217	-16,734285	3,409157	-0,673103	-2,723916	0,365687	-21,747402	17,007224	15,968212	-0,137342	0,116407	1,562139	6,771765	-5,952930	3,409157	-0,137342	0,116407	1,562139	6,771765	-5,952930	3,409157
13:25:53,72	0,205919	3,124976	-0,403986	1,135006	0,219960	-1,422038	-0,139738	0,115692	1,559424	-2,320850	-16,821953	3,400953	-0,671286	-2,722199	0,362972	-21,711339	16,995857	15,960009	-0,139738	0,115692	1,559424	6,761004	-5,852525	3,400953	-0,139738	0,115692	1,559424	6,761004	-5,852525	3,400953
13:25:53,77	0,205919	3,124976	-0,403986	1,135006	0,219960	-1,422038	-0,139738	0,115692	1,559424	-2,320850	-16,821953	3,400953	-0,671961	-2,723812	0,360637	-21,747135	16,988830	15,970906	-0,139738	0,115692	1,559424	6,761004	-5,852525	3,400953	-0,139738	0,115692	1,559424	6,761004	-5,852525	3,400953
13:25:53,82	0,205919	3,124976	-0,403986	1,135006	0,219960	-1,422038	-0,139725	0,114303	1,558265	-2,254705	-16,801820	3,396292	-0,670089	-2,722905	0,361813	-21,697553	16,980839	15,955348	-0,139725	0,114303	1,558265	6,718068	-5,833425	3,396292	-0,139725	0,114303	1,558265	6,718068	-5,833425	3,396292
13:25:53,87	0,205919	3,124976	-0,403986	1,135006	0,219960	-1,422038	-0,138322	0,113502	1,558262	-2,183153	-16,774627	3,397869	-0,670097	-2,724521	0,361810	-21,722227	17,029590	15,956924	-0,138322	0,113502	1,558262	6,726715	-5,916340	3,397869	-0,138322	0,113502	1,558262	6,726715	-5,916340	3,397869
13:25:53,92	0,205919	3,124976	-0,403986	1,135006	0,219960	-1,422038	-0,139216	0,113363	1,560225	-2,204550	-16,800630	3,424791	-0,669530	-2,723816	0,363773	-21,718809	16,994573	15,983846	-0,139216	0,113363	1,560225	6,694419	-5,872188	3,424791	-0,139216	0,113363	1,560225	6,694419	-5,872188	3,424791
13:25:53,97	0,205919	3,124976	-0,403986	1,135006	0,219960	-1,422038	-0,135854	0,113478	1,557873	-2,204565	-16,650925	3,397180	-0,671310	-2,726670	0,361421	-21,737569	17,012288	15,956235	-0,135854	0,113478	1,557873	6,703427	-5,986377	3,397180	-0,135854	0,113478	1,557873	6,703427	-5,986377	3,397180
13:25:54,02	0,205919	3,124976	-0,403986	1,135006	0,219960	-1,422038	-0,143700	0,116659	1,560596	-2,383826	-17,019676	3,429595	-0,670142	-2,718284	0,364145	-21,710473	16,980701	15,988650	-0,143700	0,116659	1,560596	6,773938	-5,739190	3,429595	-0,143700	0,116659	1,560596	6,773938	-5,739190	3,429595
13:25:54,08	0,205919	3,124976	-0,403986	1,135006	0,219960	-1,422038	-0,143700	0,116659	1,560596	-2,383826	-17,019676	3,429595	-0,669519	-2,722885	0,362232	-21,714869	17,020457	16,005093	-0,143700	0,116659	1,560596	6,773938	-5,739190	3,429595	-0,143700	0,116659	1,560596	6,773938	-5,739190	3,429595
13:25:54,13	0,205919	3,124976	-0,403986	1,135006	0,219960	-1,422038	-0,138126	0,112120	1,557498	-2,157151	-16,762052	3,421526	-0,668998	-2,725381	0,361046	-21,743073	16,988707	15,980581	-0,138126	0,112120	1,557498	6,644282	-5,919142	3,421526	-0,138126	0,112120	1,557498	6,644282	-5,919142	3,421526
13:25:54,18	0,205919	3,124976	-0,403986	1,135006	0,219960	-1,422038	-0,137582	0,115854	1,555171	-2,328896	-16,726391	3,432556	-0,672504	-2,723985	0,358719	-21,725491	17,004427	15,991611	-0,137582	0,115854	1,555171	6,765627	-5,926195	3,432556	-0,137582	0,115854	1,555171	6,765627	-5,926195	3,432556
13:25:54,23	0,205919	3,124976	-0,403986	1,135006	0,219960	-1,422038	-0,138245	0,112870	1,557113	-2,181622	-16,780782	3,432061	-0,669588	-2,724904	0,360661	-21,746711	17,007546	15,991116	-0,138245	0,112870	1,557113	6,678635	-5,928574	3,432061	-0,138245	0,112870	1,557113	6,678635	-5,928574	3,432061
13:25:54,28	0,205919	3,124976	-0,403986	1,135006	0,219960	-1,422038	-0,138245	0,112870	1,557113	-2,181622	-16,780782	3,432061	-0,670182	-2,724171	0,359861	-21,737424	16,974398	15,961380	-0,138245	0,112870	1,557113	6,678635	-5,928574	3,432061	-0,138245	0,112870	1,557113	6,678635	-5,928574	3,432061
13:25:54,33	0,205919	3,124976	-0,403986	1,135006	0,219960	-1,422038	-0,138409	0,116332	1,558262	-2,379474	-16,749003	3,410348	-0,672505	-2,723030	0,361810	-21,720703	16,971986	15,969403	-0,138409	0,116332	1,558262	6,752605	-5,883926	3,410348	-0,138409	0,116332	1,558262	6,752605	-5,883926	3,410348
13:25:54,38	0,205919	3,124976	-0,403986	1,135006	0,219960	-1,422038	-0,137627	0,113101	1,555947	-2,180932	-16,712289	3,407776	-0,670098	-2,725323	0,359495	-21,708859	17,000395	15,966831	-0,137627	0,113101	1,555947	6,697505	-5,908594	3,407776	-0,137627	0,113101	1,555947	6,697505	-5,908594	3,407776
13:25:54,43	0,205919	3,124976	-0,403986	1,135006	0,219960	-1,422038	-0,137627	0,113101	1,555947	-2,180932	-16,712289	3,407776	-0,672516	-2,723291	0,356779	-21,722404	16,997857	15,997496	-0,137627	0,113101	1,555947	6,697505	-5,908594	3,407776	-0,137627	0,113101	1,555947	6,697505	-5,908594	3,407776
13:25:54,48	0,205919	3,124976	-0,403986	1,135006	0,219960	-1,422038	-0,141577	0,113368	1,556717	-2,210576	-16,902857	3,412255	-0,668354	-2,721769	0,360265	-21,703899	16,979323	15,971310	-0,141577	0,113368	1,556717	6,688807	-5,789088	3,412255	-0,141577	0,113368	1,556717	6,688807	-5,789088	3,412255
13:25:54,53	0,205919	3,124976	-0,403986	1,135006	0,219960	-1,422038	-0,137976	0,116076	1,558282	-2,350467	-16,738427	3,435139	-0,671853	-2,722072	0,361058	-21,682372	16,962791	15,983962	-0,137976	0,116076	1,558282	6,761474	-5,907315	3,435139	-0,137976	0,116076	1,558282	6,761474	-5,907315	3,435139
13:25:54,58	0,205919	3,124976	-0,403986	1,135006	0,219960	-1,422038	-0,135901	0,112835	1,556713	-2,174138	-16,653201	3,402719	-0,670731	-2,726951	0,360261	-21,738936	17,009640	15,961774	-0,135901	0,112835	1,556713	6,683428	-5,985006	3,402719	-0,135901	0,112835	1,556713	6,683428	-5,985006	3,402719
13:25:54,63	0,205919	3,124976	-0,403986	1,135006	0,219960	-1,422038	-0,135901	0,112835	1,556713	-2,174138	-16,653201	3,402719	-0,669559	-2,725556	0,356397	-21,721459	16,991236	15,987991	-0,135901	0,112835	1,556713	6,683428	-5,985006	3,402719	-0,135901	0,112835	1,556713	6,683428	-5,985006	3,402719
13:25:54,68	0,205919	3,124976	-0,403986	1,135006	0,219960	-1,422038	-0,143227	0,115777	1,556706	-2,353596	-17,010338	3,431954	-0,669615	-2,719136	0,360254	-21,731563	16,974772	15,991009	-0,143227	0,115777	1,556706	6,734862	-5,767047	3,431954	-0,143227	0,115777	1,556706	6,734862	-5,767047	3,431954
13:25:54,73	0,205919	3,124976	-0,403986	1,135006	0,219960	-1,422038	-0,137075	0,114829	1,552456	-2,268806	-16,676322	3,419205	-0,671870	-2,724937	0,356004	-21,701573	16,998490	15,978260	-0,137075	0,114829	1,552456	6,745296	-5,915960	3,419205	-0,137075	0,114829	1,552456	6,745296	-5,915960	3,419205
13:25:54,78	0,205919	3,124976	-0,403986	1,135006	0,219960	-1,422038	-0,137075	0,114829	1,552456	-2,268806	-16,676322	3,419205	-0,670190	-2,724854	0,361058	-21,740600	16,974532	15,999348	-0,137075	0,114829	1,552456	6,745296	-5,915960	3,419205	-0,137075	0,114829	1,552456	6,745296	-5,915960	3,419205
13:25:54,83	0,205919	3,124976	-0,403986	1,135006	0,219960	-1,422038	-0,139778	0,113051	1,557474	-2,206863	-16,830488	3,392289	-0,668978	-2,723485	0,361023	-21,728601	16,978816	15,951344	-0,139778	0,113051	1,557474	6,667608	-5,857881	3,392289	-0,139778	0,113051	1,557474	6,667608	-5,857881	3,392289
13:25:54,88	0,205919	3,124976	-0,403986	1,135006	0,219960	-1,422038	-0,139778	0,113051	1,557474	-2,206863	-16,830488	3,392289	-0,668455	-2,722952	0,358686	-21,754742	16,985841	15,963119	-0,139778	0,113051	1,557474	6,667608	-5,857881	3,392289	-0,139778	0,113051	1,557474	6,667608	-5,857881	3,392289
13:25:54,93	0,205919	3,124976	-0,403986	1,135006	0,219960	-1,422038	-0,140501	0,112864	1,555137	-2,204157	-16,894215	3,404064	-0,768092	-2,904139	0,091318	-29,868729	21,290000	16,051030	-0,140501	0,112864	1,555137	6,655681	-5,864883	3,404064	-0,140501	0,112864	1,555137	6,655681	-5,864883	3,404064
13:25:54,98	0,205919	3,124976	-0,403986	1,135006	0,219960	-1,422038	0,066229	0,108558	1,287770	-2,309738	-15,323232	3,491975	-0,686354	-2,761869	0,148215	-23,420729	17,610902	16,041944	0,066229	0,108558	1,287770	6,212092	-20,522232	3,491975	0,066229	0,108558	1,287770	6,212092	-20,522232	3,491975
13:25:55,03	0,205919	3,124976	-0,403986	1,135006	0,219960	-1,422038	-0,191758	0,122788	1,873558	-2,294708	-20,001787	3,338113	-0,651421	-2,673601	0,677106	-21,924964	17,575420	15,897168	-0,191758	0,122788	1,873558	7,344136	-4,948778	3,338113	-0,191758	0,122788	1,873558	7,344136	-4,948778	3,338113
13:25:55,08	0,205950	3,124985	-0,403978	1,134967	0,169974	-1,422033	-0,191758	0,122788	1,873558	-2,294708	-20,001787	3,338113	-0,664509	-2,699184	0,765453	-23,658257	18,545451	15,954071	-0,191758	0,122788	1,873558	7,344136	-4,948778	3,338113	-0,191758	0,122788	1,873558	7,344136	-4,948778	3,338113
13:25:55,13	0,205950	3,124985	-0,403978	1,134967	0,169974	-1,422033	-0,163058	0,121331	1,961905	-2,245515	-20,495490	3,395016	-0,665087	-2,699574	0,763897	-23,648666	18,535081	15,944739	-0,163058	0,121331	1,961905	7,278950	-7,695411	3,395016	-0,163058	0,121331	1,961905	7,278950	-7,695411	3,395016
13:25:55,18	0,205950	3,124985	-0,403978	1,134967	0,169974	-1,422033	-0,163801	0,120384	1,961083	-2,183767	-20,547021	3,338210	-0,660980	-2,696186	0,758442	-23,639315	18,538932	15,934763	-0,163801	0,120384	1,961083	7,266398	-7,688608	3,338210	-0,163801	0,120384	1,961083	7,266398	-7,688608	3,338210
13:25:55,23	0,205950	3,124985	-0,403978	1,134967	0,169974	-1,422033	-0,163801	0,120384	1,961083	-2,183767	-20,547021	3,338210	-0,664565	-2,699644	0,756489	-23,666300	18,528975	15,925087	-0,163801	0,120384	1,961083	7,266398	-7,688608	3,338210	-0,163801	0,120384	1,961083	7,266398	-7,688608	3,338210
13:25:55,28	0,205950	3,124985	-0,403978	1,134967	0,169974	-1,422033	-0,161053	0,116761	1,953778	-2,011721	-20,371475	3,404142	-0,661554	-2,703205	0,757326	-23,643075	18,532258	15,963197	-0,161053	0,116761	1,953778	7,154015	-7,728806	3,404142	-0,161053	0,116761	1,953778	7,154015	-7,728806	3,404142
13:25:55,33	0,205950	3,124985	-0,403978	1,134967	0,169974	-1,422033	-0,162750	0,121119	1,954144	-2,218783	-20,458252	3,394671	-0,666264	-2,698842	0,759204	-23,639711	18,530404	15,908497	-0,162750	0,121119	1,954144	7,289093	-7,682411	3,394671	-0,162750	0,121119	1,954144	7,289093	-7,682411	3,394671
13:25:55,38	0,205950	3,124985	-0,403978	1,134967	0,169974	-1,422033	-0,162750	0,121119	1,954144	-2,218783	-20,458252	3,394671	-0,664217	-2,703709	0,752918	-23,844790	18,701656	15,914702	-0,162750	0,121119	1,954144	7,289093	-7,682411	3,394671	-0,162750	0,121119	1,954144	7,289093	-7,682411	3,394671
13:25:55,43	0,205950	3,124985	-0,403978	1,134967	0,169974	-1,422033	-0,159285	0,118815	1,949370	-2,072697	-20,538931	3,355647	-0,775585	-2,888342	0,463673	-32,074150	23,470068	15,932540	-0,159285	0,118815	1,949370	7,254299	-8,035045	3,355647	-0,159285	0,118815	1,949370	7,254299	-8,035045	3,355647
13:25:55,48	0,205950	3,124985	-0,403978	1,134967	0,169974	-1,422033	0,056295	0,122946	1,660125	-2,272622	-18,839803	3,373485	-0,702010	-2,769035	0,499912	-26,775947	19,980771	15,920034	0,056295	0,122946	1,660125	7,378653	-23,258955	3,373485	0,056295	0,122946	1,660125	7,378653	-23,258955	3,373485
13:25:55,53	0,205950	3,124985	-0,403978	1,134967	0,169974	-1,422033	-0,083815	0,118882	1,696364	-2,433998	-19,792511	3,360979	-0,652653	-2,663241	1,070760	-24,493648	19,582246	15,851389	-0,083815	0,118882	1,696364	6,898233	-13,213008	3,360979	-0,083815	0,118882	1,696364	6,898233	-13,213008	3,360979
13:25:55,58	0,205910	3,125036	-0,403977	1,134977	0,119976	-1,422029	-0,172051	0,126626	2,353218	-2,138822	-24,129136	3,323484	-0,664598	-2,688749	1,156766	-26,209112	20,459312	15,882540	-0,172051	0,126626	2,353218	7,801286	-10,623144	3,323484	-0,172051	0,126626	2,353218	7,801286	-10,623144	3,323484
13:25:55,63	0,205910	3,125036	-0,403977	1,134977	0,119976	-1,422029	-0,172051	0,126626	2,353218	-2,138822	-24,129136	3,323484	-0,666395	-2,688351	1,153270	-26,213113	20,457411	15,894086	-0,171496	0,128380	2,349722	7,844143	-10,640351	3,335031	-0,171496	0,128380	2,349722	7,844143	-10,640351	3,335031
13:25:55,68	0,205910	3,125036	-0,403977	1,134977	0,119976	-1,422029	-0,171496	0,128380	2,349722	-2,233720	-24,102820	3,335031	-0,661207	-2,689989	1,149368	-26,248995	20,410907	15,876612	-0,171496	0,128380	2,349722	7,844143	-10,640351	3,335031	-0,171496	0,128380	2,349722	7,844143	-10,640351	3,335031
13:25:55,73	0,205910	3,125036	-0,403977	1,134977	0,119976	-1,422029	-0,172672	0,123069	2,345820	-2,015719	-24,171758	3,317557	-0,666924	-2,688196	1,148237	-26,161374	20,417719	15,890432	-0,171367	0,128916	2,344689	7,849841	-10,579131	3,331377	-0,171367	0,128916	2,344689	7,849841	-10,579131	3,331377
13:25:55,78	0,205910	3,125036	-0,403977	1,134977	0,119976	-1,422029	-0,171367	0,128916	2,344689	-2,270096	-24,031430	3,331377	-0,664022	-2,682083	1,145073	-26,173512	20,446190	15,856041	-0,178112	0,129459	2,341525	7,882813	-10,425140	3,296986	-0,178112	0,129459	2,341525	7,882813	-10,425140	3,296986
13:25:55,83	0,205910	3,125036	-0,403977	1,134977	0,119976	-1,422029	-0,178112	0,129459	2,341525	-2,279735	-24,406910	3,296986	-0,663456	-2,690413	1,147038	-26,211461	20,450579	15,859083	-0,178112	0,129459	2,341525	7,882813	-10,425140	3,296986	-0,178112	0,129459	2,341525	7,882813	-10,425140	3,296986
13:25:55,88	0,205910	3,125036	-0,403977	1,134977	0,119976	-1,422029	-0,171181	0,124804	2,343490	-2,052856	-24,081550	3,300028	-0,665785	-2,693239	1,144354	-26,190337	20,428831	15,883206	-0,171181	0,124804	2,343490	7,744286	-10,643874	3,300028	-0,171181	0,124804	2,343490	7,744286	-10,643874	3,300028
13:25:55,93	0,205910	3,125036	-0,403977	1,134977	0,119976	-1,422029	-0,167569	0,125408	2,340806	-2,092542	-23,864583	3,324151	-0,667511	-2,688145	1,142814	-26,155967	20,442949	15,913771	-0,171117	0,129450	2,339266	7,888542	-10,593682	3,354716	-0,171117	0,129450	2,339266	7,888542	-10,593682	3,354716
13:25:55,98	0,205910	3,125036	-0,403977	1,134977	0,119976	-1,422029	-0,171117	0,129450	2,339266	-2,273305	-24,026376	3,354716	-0,661617	-2,688972	1,142417	-26,142566	20,393804	15,879280	-0,173348	0,123932	2,338869	7,706439	-10,498384	3,320225	-0,173348	0,123932	2,338869	7,706439	-10,498384	3,320225
13:25:56,03	0,205910	3,125036	-0,403977	1,134977	0,119976	-1,422029	-0,173348	0,123932	2,338869	-2,022199	-24,106205	3,320225	-0,662776	-2,686791	1,143960	-26,144060	20,431439	15,879685	-0,173348	0,123932	2,338869	7,706439	-10,498384	3,320225	-0,173348	0,123932	2,338869	7,706439	-10,498384	3,320225
13:25:56,08	0,205910	3,125036	-0,403977	1,134977	0,119976	-1,422029	-0,169348	0,128552	2,335746	-2,264976	-23,961962	3,341829	-0,667618	-2,690126	1,139294	-26,199042	20,423504	15,900884	-0,169348	0,128552	2,335746	7,826363	-10,668146	3,341829	-0,169348	0,128552	2,335746	7,826363	-10,668146	3,341829
13:25:56,13	0,205910	3,125036	-0,403977	1,134977	0,119976	-1,422029	-0,172130	0,129951	2,339253	-2,296644	-24,035113	3,319955	-0,667439	-2,687018	1,142801	-26,116580	20,423353	15,879010	-0,172130	0,129951	2,339253	7,904546	-10,522945	3,319955	-0,172130	0,129951	2,339253	7,904546	-10,522945	3,319955
13:25:56,18	0,205910	3,125036	-0,403977	1,134977	0,119976	-1,422029	-0,172130	0,129951	2,339253	-2,296644	-24,035113	3,319955	-0,666973	-2,688564	1,139672	-26,169105	20,414245	15,876168	-0,172130	0,129951	2,339253	7,904546	-10,522945	3,319955	-0,172130	0,129951	2,339253	7,904546	-10,522945	3,319955
13:25:56,23	0,205910	3,125036	-0,403977	1,134977	0,119976	-1,422029	-0,171024	0,128775	2,336124	-2,269592	-24,018554	3,317113	-0,666890	-2,688720	1,140856	-26,130011	20,404537	15,874726	-0,171024	0,128775	2,336124	7,839207	-10,593177	3,317113	-0,171024	0,128775	2,336124	7,839207	-10,593177	3,317113
13:25:56,28	0,205910	3,125036	-0,403977	1,134977	0,119976	-1,422029	-0,170930	0,128625	2,337308	-2,250668	-23,974938	3,315670	-0,666380	-2,687671	1,141225	-26,164916	20,405105	15,875122	-0,170930	0,128625	2,337308	7,846379	-10,556968	3,315670	-0,170930	0,128625	2,337308	7,846379	-10,556968	3,315670
13:25:56,33	0,205910	3,125036	-0,403977	1,134977	0,119976	-1,422029	-0,171576	0,126977	2,336160	-2,172512	-24,005748	3,335773	-0,665861	-2,689841	1,139692	-26,197729	20,409102	15,910204	-0,171576	0,126977	2,336160	7,795192	-10,537064	3,335773	-0,171576	0,126977	2,336160	7,795192	-10,537064	3,335773
13:25:56,39	0,205910	3,125036	-0,403977	1,134977	0,119976	-1,422029	-0,171576	0,126977	2,336160	-2,172512	-24,005748	3,335773	-0,665154	-2,686391	1,142783	-26,142002	20,403016	15,869429	-0,171576	0,126977	2,336160	7,795192	-10,537064	3,335773	-0,171576	0,126977	2,336160	7,795192	-10,537064	3,335773
13:25:56,44	0,205910	3,125036	-0,403977	1,134977	0,119976	-1,422029	-0,173815	0,128285	2,339234	-2,240330	-24,134599	3,310373	-0,668711	-2,687079	1,139289	-26,145204	20,399371	15,880444	-0,173815	0,128285	2,339234	7,830071	-10,490130	3,310373	-0,173815	0,128285	2,339234	7,830071	-10,490130	3,310373
13:25:56,49	0,205910	3,125036	-0,403977	1,134977	0,119976	-1,422029	-0,171441	0,131022	2,335741	-2,387418	-24,012087	3,321389	-0,665755	-2,688847	1,140853	-26,141823	20,379806	15,874234	-0,171441	0,131022	2,335741	7,897848	-10,553999	3,321389	-0,171441	0,131022	2,335741	7,897848	-10,553999	3,321389
13:25:56,54	0,205910	3,125036	-0,403977	1,134977	0,119976	-1,422029	-0,170196	0,126176	2,338090	-2,151050	-23,923796	3,309426	-0,665136	-2,690580	1,141639	-26,132648	20,374027	15,868481	-0,170196	0,126176	2,338090	7,753734	-10,563449	3,309426	-0,170196	0,126176	2,338090	7,753734	-10,563449	3,309426
13:25:56,59	0,205910	3,125036	-0,403977	1,134977	0,119976	-1,422029	-0,172662	0,127714	2,334182	-2,241834	-24,083207	3,317596	-0,665235	-2,687675	1,137730	-26,165017	20,380271	15,876652	-0,172662	0,127714	2,334182	7,783730	-10,529242	3,317596	-0,172662	0,127714	2,334182	7,783730	-10,529242	3,317596
13:25:56,64	0,205910	3,125036	-0,403977	1,134977	0,119976	-1,422029	-0,172042	0,127287	2,334970	-2,209890	-24,027729	3,311811	-0,665175	-2,688425	1,138518	-26,140016	20,377071	15,870867	-0,172042	0,127287	2,334970	7,782139	-10,522413	3,311811	-0,172042	0,127287	2,334970	7,782139	-10,522413	3,311811
13:25:56,69	0,205910	3,125036	-0,403977	1,134977	0,119976	-1,422029	-0,172042	0,127287	2,334970	-2,209890	-24,027729	3,311811	-0,668708	-2,687545	1,135792	-26,141898	20,409027	15,877933	-0,172042	0,127287	2,334970	7,782139	-10,522413	3,311811	-0,172042	0,127287	2,334970	7,782139	-10,522413	3,311811
13:25:56,74	0,205910	3,125036	-0,403977	1,134977	0,119976	-1,422029	-0,171038	0,130786	2,332244	-2,365120	-23,993115	3,318878	-0,670477	-2,688091	1,139653	-26,155376	20,410563	15,851159	-0,171038	0,130786	2,332244	7,901603	-10,566634	3,318878	-0,171038	0,130786	2,332244	7,901603	-10,566634	3,318878
13:25:56,79	0,205910	3,125036	-0,403977	1,134977	0,119976	-1,422029	-0,169681	0,132045	2,336105	-2,436006	-23,934992	3,292104	-0,669269	-2,689032	1,137346	-26,148773	20,444221	15,873023	-0,169681	0,132045	2,336105	7,929563	-10,615034	3,292104	-0,169681	0,132045	2,336105	7,929563	-10,615034	3,292104
13:25:56,84	0,205910	3,125036	-0,403977	1,134977	0,119976	-1,422029	-0,169470	0,130529	2,333798	-2,324690	-23,935111	3,313968	-0,665152	-2,688290	1,137768	-26,128276	20,390060	15,900713	-0,169470	0,130529	2,333798	7,921821	-10,631746	3,313968	-0,169470	0,130529	2,333798	7,921821	-10,631746	3,313968
13:25:56,89	0,205910	3,125036	-0,403977	1,134977	0,119976	-1,422029	-0,174950	0,128284	2,332646	-2,262995	-24,155909	3,327709	-0,664585	-2,685409	1,136194	-26,120708	20,364485	15,886764	-0,174950	0,128284	2,332646	7,807321	-10,422348	3,327709	-0,174950	0,128284	2,332646	7,807321	-10,422348	3,327709
13:25:56,94	0,205910	3,125036	-0,403977	1,134977	0,119976	-1,422029	-0,174950	0,128284	2,332646	-2,262995	-24,155909	3,327709	-0,665168	-2,686363	1,138500	-26,136291	20,386660	15,856918	-0,174950	0,128284	2,332646	7,807321	-10,422348	3,327709	-0,174950	0,128284	2,332646	7,807321	-10,422348	3,327709
13:25:56,99	0,205910	3,125036	-0,403977	1,134977	0,119976	-1,422029	-0,173832	0,128312	2,334952	-2,253025	-24,122354	3,297863	-0,665225	-2,687977	1,134255	-26,161173	20,409425	15,903843	-0,173832	0,128312	2,334952	7,819468	-10,476558	3,297863	-0,173832	0,128312	2,334952	7,819468	-10,476558	3,297863
13:25:57,04	0,205910	3,125036	-0,403977	1,134977	0,119976	-1,422029	-0,169300	0,125767	2,329937	-2,143722	-23,901136	3,333887	-0,670392	-2,688540	1,138112	-26,123637	20,436472	15,847704	-0,169300	0,125767	2,329937	7,728980	-10,611063	3,333887	-0,169300	0,125767	2,329937	7,728980	-10,611063	3,333887
13:25:57,09	0,205910	3,125036	-0,403977	1,134977	0,119976	-1,422029	-0,169335	0,131748	2,334564	-2,382221	-23,902443	3,288648	-0,665216	-2,690394	1,138903	-26,166000	20,380447	15,870708	-0,169335	0,131748	2,334564	7,959983	-10,609684	3,288648	-0,169335	0,131748	2,334564	7,959983	-10,609684	3,288648
13:25:57,14	0,205910	3,125036	-0,403977	1,134977	0,119976	-1,422029	-0,170317	0,126338	2,335355	-2,170595	-23,962228	3,311653	-0,766718	-2,865066	0,822287	-33,900465	24,563527	15,923309	-0,170317	0,126338	2,335355	7,746914	-10,592312	3,311653	-0,170317	0,126338	2,335355	7,746914	-10,592312	3,311653
13:25:57,19	0,205910	3,125036	-0,403977	1,134977	0,119976	-1,422029	0,031704	0,126905	2,018739	-2,444691	-22,246906	3,364254	-0,694090	-2,729116	0,887591	-27,760721	21,297701	15,893932	0,031704	0,126905	2,018739	7,517375	-24,735654	3,364254	0,031704	0,126905	2,018739	7,517375	-24,735654	3,364254
13:25:57,24	0,205910	3,125036	-0,403977	1,134977	0,119976	-1,422029	-0,122346	0,131982	2,084043	-2,467092	-23,307390	3,334877	-0,638299	-2,626432	1,448296	-25,638734	20,549644	15,841942	-0,122346	0,131982	2,084043	7,893491	-13,703260	3,334877	-0,122346	0,131982	2,084043	7,893491	-13,703260	3,334877
13:25:57,29	0,205918	3,124986	-0,403996	1,135006	0,069965	-1,421997	-0,239169	0,135008	2,644748	-2,211290	-27,170474	3,282887	-0,655578	-2,656047	1,551200	-27,798863	21,737344	15,861264	-0,204882	0,135165	2,747652	8,339506	-11,768911	3,302209	-0,204882	0,135165	2,747652	8,339506	-11,768911	3,302209
13:25:57,34	0,205918	3,124986	-0,403996	1,135006	0,069965	-1,421997	-0,204882	0,135165	2,747652	-2,270926	-27,852114	3,302209	-0,654274	-2,655732	1,543439	-27,729821	21,744736	15,836714	-0,204882	0,135165	2,747652	8,339506	-11,768911	3,302209	-0,204882	0,135165	2,747652	8,339506	-11,768911	3,302209
13:25:57,39	0,205918	3,124986	-0,403996	1,135006	0,069965	-1,421997	-0,205806	0,134192	2,739891	-2,179446	-27,844084	3,277659	-0,654924	-2,659333	1,541891	-27,763340	21,744327	15,847031	-0,205806	0,134192	2,739891	8,354664	-11,688319	3,277659	-0,205806	0,134192	2,739891	8,354664	-11,688319	3,277659
13:25:57,44	0,205918	3,124986	-0,403996	1,135006	0,069965	-1,421997	-0,198337	0,133402	2,737566	-2,159328	-27,519201	3,293172	-0,657324	-2,662595	1,541114	-27,795282	21,758322	15,852227	-0,198337	0,133402	2,737566	8,312763	-11,949720	3,293172	-0,198337	0,133402	2,737566	8,312763	-11,949720	3,293172
13:25:57,49	0,205918	3,124986	-0,403996	1,135006	0,069965	-1,421997	-0,203375	0,132890	2,735600	-2,157340	-27,725401	3,259627	-0,654361	-2,658490	1,539148	-27,759354	21,709084	15,818682	-0,203375	0,132890	2,735600	8,274496	-11,760501	3,259627	-0,203375	0,132890	2,735600	8,274496	-11,760501	3,259627
13:25:57,54	0,205918	3,124986	-0,403996	1,135006	0,069965	-1,421997	-0,203375	0,132890	2,735600	-2,157340	-27,725401	3,259627	-0,656111	-2,659346	1,538784	-27,757788	21,733311	15,848305	-0,203375	0,132890	2,735600	8,274496	-11,760501	3,259627	-0,203375	0,132890	2,735600	8,274496	-11,760501	3,259627
13:25:57,59	0,205918	3,124986	-0,403996	1,135006	0,069965	-1,421997	-0,201758	0,133977	2,735236	-2,192120	-27,652087	3,289250	-0,654536	-2,660420	1,535234	-27,859506	21,774018	15,833547	-0,201758	0,133977	2,735236	8,325076	-11,814103	3,289250	-0,201758	0,133977	2,735236	8,325076	-11,814103	3,289250
13:25:57,64	0,205918	3,124986	-0,403996	1,135006	0,069965	-1,421997	-0,201616	0,132076	2,731686	-2,108852	-27,753141	3,274492	-0,764193	-2,834469	1,255455	-35,755603	26,342130	15,886101	-0,201616	0,132076	2,731686	8,259082	-11,926313	3,274492	-0,201616	0,132076	2,731686	8,259082	-11,926313	3,274492
13:25:57,69	0,205918	3,124986	-0,403996	1,135006	0,069965	-1,421997	0,003944	0,140017	2,451907	-2,513758	-26,186330	3,327046	-0,689515	-2,712424	1,326287	-30,422909	23,266067	15,866025	0,003944	0,140017	2,451907	8,477582	-26,495907	3,327046	0,003944	0,140017	2,451907	8,477582	-26,495907	3,327046
13:25:57,74	0,205918	3,124986	-0,403996	1,135006	0,069965	-1,421997	-0,139089	0,136366	2,522739	-2,321528	-27,467764	3,306969	-0,654856	-2,632962	1,853596	-29,144562	23,442014	15,768625	-0,139089	0,136366	2,522739	8,383242	-16,549258	3,306969	-0,139089	0,136366	2,522739	8,383242	-16,549258	3,306969
13:25:57,79	0,205909	3,124978	-0,403989	1,134959	0,019961	-1,422009	-0,225235	0,146082	3,050048	-2,035210	-30,928214	3,209570	-0,669400	-2,661079	1,924769	-30,963368	24,342364	15,771011	-0,225235	0,146082	3,050048	9,432263	-13,247300	3,209570	-0,225235	0,146082	3,050048	9,432263	-13,247300	3,209570
13:25:57,84	0,205909	3,124978	-0,403989	1,134959	0,019961	-1,422009	-0,195528	0,144307	3,111171	-2,068366	-31,338412	3,255609	-0,668172	-2,659577	1,914719	-30,900353	24,310823	15,814664	-0,195528	0,144307	3,111171	9,259724	-15,989500	3,255609	-0,195528	0,144307	3,111171	9,259724	-15,989500	3,255609
13:25:57,89	0,205909	3,124978	-0,403989	1,134959	0,019961	-1,422009	-0,195528	0,144307	3,111171	-2,068366	-31,338412	3,255609	-0,669994	-2,663895	1,911994	-30,931406	24,305944	15,805840	-0,190877	0,143725	3,108446	9,224566	-16,137198	3,246785	-0,190877	0,143725	3,108446	9,224566	-16,137198	3,246785
13:25:57,94	0,205909	3,124978	-0,403989	1,134959	0,019961	-1,422009	-0,194377	0,147822	3,103740	-2,269822	-31,296662	3,220885	-0,671792	-2,658815	1,907288	-30,925325	24,303682	15,779941	-0,194377	0,147822	3,103740	9,334204	-16,038033	3,220885	-0,194377	0,147822	3,103740	9,334204	-16,038033	3,220885
13:25:57,99	0,205909	3,124978	-0,403989	1,134959	0,019961	-1,422009	-0,192020	0,148535	3,100240	-2,320754	-31,174978	3,217319	-0,673588	-2,660500	1,903788	-30,933049	24,292146	15,776374	-0,192020	0,148535	3,100240	9,339249	-16,101435	3,217319	-0,192020	0,148535	3,100240	9,339249	-16,101435	3,217319
13:25:58,04	0,205909	3,124978	-0,403989	1,134959	0,019961	-1,422009	-0,192020	0,148535	3,100240	-2,320754	-31,174978	3,217319	-0,670038	-2,661099	1,905747	-30,930171	24,292611	15,785383	-0,192020	0,148535	3,100240	9,339249	-16,101435	3,217319	-0,192020	0,148535	3,100240	9,339249	-16,101435	3,217319
13:25:58,09	0,205909	3,124978	-0,403989	1,134959	0,019961	-1,422009	-0,190709	0,145694	3,100655	-2,190956	-31,070482	3,220533	-0,671745	-2,660878	1,903414	-30,895077	24,280956	15,766426	-0,190709	0,145694	3,100655	9,246005	-16,099814	3,220533	-0,190709	0,145694	3,100655	9,246005	-16,099814	3,220533
13:25:58,14	0,205909	3,124978	-0,403989	1,134959	0,019961	-1,422009	-0,190709	0,145694	3,100655	-2,190956	-31,070482	3,220533	-0,674200	-2,662733	1,901839	-30,948988	24,298097	15,767787	-0,189780	0,147949	3,098291	9,320897	-16,177552	3,208732	-0,189780	0,147949	3,098291	9,320897	-16,177552	3,208732
13:25:58,19	0,205909	3,124978	-0,403989	1,134959	0,019961	-1,422009	-0,189780	0,147949	3,098291	-2,293084	-31,075321	3,208732	-0,671794	-2,662825	1,901481	-30,915407	24,274561	15,781844	-0,189780	0,147949	3,098291	9,320897	-16,177552	3,208732	-0,189780	0,147949	3,098291	9,320897	-16,177552	3,208732
13:25:58,24	0,205909	3,124978	-0,403989	1,134959	0,019961	-1,422009	-0,190904	0,145819	3,097933	-2,185932	-31,092869	3,222789	-0,672982	-2,662174	1,903794	-30,929334	24,289589	15,771262	-0,190904	0,145819	3,097933	9,260868	-16,106942	3,222789	-0,190904	0,145819	3,097933	9,260868	-16,106942	3,222789
13:25:58,29	0,205909	3,124978	-0,403989	1,134959	0,019961	-1,422009	-0,191514	0,148968	3,097918	-2,347259	-31,160867	3,238185	-0,674071	-2,661637	1,901087	-30,875828	24,272029	15,761998	-0,191514	0,148968	3,097918	9,346737	-16,126995	3,238185	-0,191514	0,148968	3,097918	9,346737	-16,126995	3,238185
13:25:58,34	0,205909	3,124978	-0,403989	1,134959	0,019961	-1,422009	-0,191514	0,148968	3,097918	-2,347259	-31,160867	3,238185	-0,674688	-2,660402	1,900696	-30,893095	24,300569	15,777939	-0,191514	0,148968	3,097918	9,346737	-16,126995	3,238185	-0,191514	0,148968	3,097918	9,346737	-16,126995	3,238185
13:25:58,39	0,205909	3,124978	-0,403989	1,134959	0,019961	-1,422009	-0,190071	0,146789	3,099459	-2,271626	-31,069397	3,206770	-0,673050	-2,663061	1,903007	-30,950194	24,253943	15,765825	-0,190071	0,146789	3,099459	9,251326	-16,148820	3,206770	-0,190071	0,146789	3,099459	9,251326	-16,148820	3,206770
13:25:58,44	0,205909	3,124978	-0,403989	1,134959	0,019961	-1,422009	-0,190071	0,146789	3,099459	-2,271626	-31,069397	3,206770	-0,673051	-2,664824	1,897965	-30,947212	24,260396	15,768807	-0,190071	0,146789	3,099459	9,251326	-16,148820	3,206770	-0,190071	0,146789	3,099459	9,251326	-16,148820	3,206770
13:25:58,49	0,205909	3,124978	-0,403989	1,134959	0,019961	-1,422009	-0,188544	0,145908	3,094417	-2,218723	-30,990640	3,209752	-0,668309	-2,664074	1,897982	-30,926911	24,248949	15,773998	-0,188544	0,145908	3,094417	9,235053	-16,189928	3,209752	-0,188544	0,145908	3,094417	9,235053	-16,189928	3,209752
13:25:58,54	0,205909	3,124978	-0,403989	1,134959	0,019961	-1,422009	-0,191564	0,142176	3,094433	-2,024422	-31,124383	3,214943	-0,671755	-2,661976	1,897244	-30,883552	24,277688	15,818244	-0,191564	0,142176	3,094433	9,136393	-16,086590	3,214943	-0,191564	0,142176	3,094433	9,136393	-16,086590	3,214943
13:25:58,60	0,205909	3,124978	-0,403989	1,134959	0,019961	-1,422009	-0,191658	0,146210	3,093695	-2,187629	-31,106090	3,259189	-0,673567	-2,660323	1,899157	-30,909913	24,292052	15,808052	-0,191658	0,146210	3,093695	9,289864	-16,060919	3,259189	-0,191658	0,146210	3,093695	9,289864	-16,060919	3,259189
13:25:58,65	0,205909	3,124978	-0,403989	1,134959	0,019961	-1,422009	-0,191269	0,148020	3,095978	-2,307045	-31,067565	3,198410	-0,673517	-2,661408	1,899526	-30,880390	24,246624	15,757465	-0,191269	0,148020	3,095978	9,312496	-16,052970	3,198410	-0,191269	0,148020	3,095978	9,312496	-16,052970	3,198410
13:25:58,70	0,205909	3,124978	-0,403989	1,134959	0,019961	-1,422009	-0,191269	0,148020	3,095978	-2,307045	-31,067565	3,198410	-0,670059	-2,662598	1,896832	-30,903097	24,227593	15,793066	-0,191968	0,144430	3,093284	9,189543	-16,044594	3,234010	-0,191968	0,144430	3,093284	9,189543	-16,044594	3,234010
13:25:58,75	0,205909	3,124978	-0,403989	1,134959	0,019961	-1,422009	-0,191968	0,144430	3,093284	-2,148234	-31,114066	3,234010	-0,675324	-2,662997	1,898386	-30,899144	24,254681	15,796823	-0,191968	0,144430	3,093284	9,189543	-16,044594	3,234010	-0,191968	0,144430	3,093284	9,189543	-16,044594	3,234010
13:25:58,80	0,205909	3,124978	-0,403989	1,134959	0,019961	-1,422009	-0,189528	0,145018	3,094444	-2,175816	-30,978607	3,213209	-0,673514	-2,660536	1,898749	-30,882276	24,269267	15,763658	-0,189528	0,145018	3,094444	9,208095	-16,100683	3,213209	-0,189528	0,145018	3,094444	9,208095	-16,100683	3,213209
13:25:58,85	0,205909	3,124978	-0,403989	1,134959	0,019961	-1,422009	-0,189528	0,145018	3,094444	-2,175816	-30,978607	3,213209	-0,671774	-2,662646	1,894510	-30,886615	24,264651	15,800037	-0,189528	0,145018	3,094444	9,208095	-16,100683	3,213209	-0,189528	0,145018	3,094444	9,208095	-16,100683	3,213209
13:25:58,90	0,205909	3,124978	-0,403989	1,134959	0,019961	-1,422009	-0,191068	0,145891	3,090962	-2,183882	-31,071542	3,240982	-0,671766	-2,662031	1,893327	-30,878067	24,254812	15,776221	-0,191068	0,145891	3,090962	9,268599	-16,072688	3,240982	-0,191068	0,145891	3,090962	9,268599	-16,072688	3,240982
13:25:58,95	0,205909	3,124978	-0,403989	1,134959	0,019961	-1,422009	-0,191605	0,146191	3,089779	-2,203716	-31,087129	3,217166	-0,674762	-2,662823	1,897980	-30,903846	24,229286	15,777047	-0,191605	0,146191	3,089779	9,272296	-16,046143	3,217166	-0,191605	0,146191	3,089779	9,272296	-16,046143	3,217166
13:25:59,00	0,205909	3,124978	-0,403989	1,134959	0,019961	-1,422009	-0,192104	0,145208	3,093670	-2,174159	-31,146668	3,244401	-0,670665	-2,662091	1,897219	-30,917937	24,252942	15,803456	-0,192104	0,145208	3,093670	9,224694	-16,066514	3,244401	-0,192104	0,145208	3,093670	9,224694	-16,066514	3,244401
13:25:59,05	0,205909	3,124978	-0,403989	1,134959	0,019961	-1,422009	-0,192104	0,145208	3,093670	-2,174159	-31,146668	3,244401	-0,671178	-2,661691	1,895675	-30,882199	24,261984	15,799443	-0,192104	0,145208	3,093670	9,224694	-16,066514	3,244401	-0,192104	0,145208	3,093670	9,224694	-16,066514	3,244401
13:25:59,10	0,205909	3,124978	-0,403989	1,134959	0,019961	-1,422009	-0,192194	0,145853	3,092127	-2,181985	-31,124915	3,240388	-0,673661	-2,665299	1,899055	-30,873015	24,235091	15,768471	-0,192194	0,145853	3,092127	9,267479	-16,037702	3,240388	-0,192194	0,145853	3,092127	9,267479	-16,037702	3,240388
13:25:59,15	0,205909	3,124978	-0,403989	1,134959	0,019961	-1,422009	-0,192633	0,145373	3,091736	-2,164442	-31,109776	3,220262	-0,670543	-2,661551	1,895285	-30,853040	24,236576	15,779317	-0,192633	0,145373	3,091736	9,247331	-15,988117	3,220262	-0,192633	0,145373	3,091736	9,247331	-15,988117	3,220262
13:25:59,20	0,205909	3,124978	-0,403989	1,134959	0,019961	-1,422009	-0,192633	0,145373	3,091736	-2,164442	-31,109776	3,220262	-0,671887	-2,660073	1,892898	-30,925719	24,241715	15,762287	-0,192633	0,145373	3,091736	9,247331	-15,988117	3,220262	-0,192633	0,145373	3,091736	9,247331	-15,988117	3,220262
13:25:59,25	0,205909	3,124978	-0,403989	1,134959	0,019961	-1,422009	-0,193241	0,147275	3,089349	-2,295262	-31,206910	3,203232	-0,762435	-2,832355	1,600148	-38,367861	27,952806	15,832941	-0,193241	0,147275	3,089349	9,265859	-16,037514	3,203232	-0,193241	0,147275	3,089349	9,265859	-16,037514	3,203232
13:25:59,30	0,205909	3,124978	-0,403989	1,134959	0,019961	-1,422009	0,001234	0,139552	2,796600	-2,400802	-29,394847	3,273886	-0,693868	-2,720679	1,661187	-33,243032	25,143531	15,792995	0,001234	0,139552	2,796600	8,554006	-29,491723	3,273886	0,001234	0,139552	2,796600	8,554006	-29,491723	3,273886
13:25:59,35	0,205909	3,124978	-0,403989	1,134959	0,019961	-1,422009	-0,129763	0,136009	2,857639	-2,087060	-30,363824	3,233940	-0,646082	-2,615389	2,218438	-31,030472	24,510068	15,773922	-0,129763	0,136009	2,857639	8,589632	-20,177433	3,233940	-0,129763	0,136009	2,857639	8,589632	-20,177433	3,233940
13:25:59,40	0,206035	3,124930	-0,403990	1,134988	-0,030039	-1,422023	-0,244840	0,147270	3,414890	-2,114950	-34,114965	3,214866	-0,665763	-2,644398	2,308477	-33,199827	25,727359	15,758182	-0,244840	0,147270	3,414890	9,445736	-14,895029	3,214866	-0,244840	0,147270	3,414890	9,445736	-14,895029	3,214866
13:25:59,45	0,206035	3,124930	-0,403990	1,134988	-0,030039	-1,422023	-0,210178	0,148014	3,494842	-2,198490	-34,795630	3,219569	-0,664057	-2,645035	2,298390	-33,203309	25,712746	15,778624	-0,210178	0,148014	3,494842	9,420574	-18,296633	3,219569	-0,210178	0,148014	3,494842	9,420574	-18,296633	3,219569
13:25:59,50	0,206035	3,124930	-0,403990	1,134988	-0,030039	-1,422023	-0,210178	0,148014	3,494842	-2,198490	-34,795630	3,219569	-0,665256	-2,645594	2,294112	-33,206021	25,711456	15,776079	-0,210178	0,148014	3,494842	9,420574	-18,296633	3,219569	-0,210178	0,148014	3,494842	9,420574	-18,296633	3,219569
13:25:59,55	0,206035	3,124930	-0,403990	1,134988	-0,030039	-1,422023	-0,205739	0,147496	3,492510	-2,157174	-34,594953	3,211459	-0,665828	-2,649138	2,296058	-33,222220	25,740293	15,770514	-0,205739	0,147496	3,492510	9,421259	-18,444418	3,211459	-0,205739	0,147496	3,492510	9,421259	-18,444418	3,211459
13:25:59,60	0,206035	3,124930	-0,403990	1,134988	-0,030039	-1,422023	-0,203265	0,145403	3,487878	-2,085820	-34,428737	3,226657	-0,665253	-2,652327	2,291426	-33,208428	25,689078	15,785712	-0,203265	0,145403	3,487878	9,328349	-18,472435	3,226657	-0,203265	0,145403	3,487878	9,328349	-18,472435	3,226657
13:25:59,65	0,206035	3,124930	-0,403990	1,134988	-0,030039	-1,422023	-0,205559	0,152174	3,484742	-2,419006	-34,543801	3,224024	-0,669970	-2,646956	2,288290	-33,195329	25,703328	15,783079	-0,205559	0,152174	3,484742	9,526662	-18,407428	3,224024	-0,205559	0,152174	3,484742	9,526662	-18,407428	3,224024
13:25:59,70	0,206035	3,124930	-0,403990	1,134988	-0,030039	-1,422023	-0,205559	0,152174	3,484742	-2,419006	-34,543801	3,224024	-0,669453	-2,648225	2,288246	-33,252338	25,749376	15,751152	-0,205559	0,152174	3,484742	9,526662	-18,407428	3,224024	-0,205559	0,152174	3,484742	9,526662	-18,407428	3,224024
13:25:59,75	0,206035	3,124930	-0,403990	1,134988	-0,030039	-1,422023	-0,204718	0,151091	3,484698	-2,351326	-34,572457	3,192097	-0,778928	-2,843584	1,977444	-42,026359	30,715696	15,802470	-0,204718	0,151091	3,484698	9,509343	-18,502114	3,192097	-0,204718	0,151091	3,484698	9,509343	-18,502114	3,192097
13:25:59,80	0,206035	3,124930	-0,403990	1,134988	-0,030039	-1,422023	0,019205	0,148221	3,173896	-2,288100	-33,010160	3,243415	-0,706586	-2,728989	2,052897	-36,901744	27,405004	15,811457	0,019205	0,148221	3,173896	9,347214	-34,517746	3,243415	0,019205	0,148221	3,173896	9,347214	-34,517746	3,243415
13:25:59,85	0,206035	3,124930	-0,403990	1,134988	-0,030039	-1,422023	-0,116208	0,142868	3,249349	-2,314590	-33,958262	3,252402	-0,670500	-2,633502	2,632789	-35,257935	27,491118	15,721658	-0,116208	0,142868	3,249349	8,900531	-24,835901	3,252402	-0,116208	0,142868	3,249349	8,900531	-24,835901	3,252402
13:25:59,90	0,205901	3,124937	-0,403975	1,135001	-0,080041	-1,422009	-0,190651	0,155900	3,884207	-2,260939	-38,185833	3,192388	-0,680650	-2,658003	2,687755	-36,844874	28,216607	15,751443	-0,190651	0,155900	3,884207	9,977177	-23,219720	3,192388	-0,190651	0,155900	3,884207	9,977177	-23,219720	3,192388
13:25:59,95	0,205901	3,124937	-0,403975	1,135001	-0,080041	-1,422009	-0,190651	0,155900	3,884207	-2,260939	-38,185833	3,192388	-0,676489	-2,655866	2,683509	-36,789799	28,152469	15,762133	-0,190651	0,155900	3,884207	9,977177	-23,219720	3,192388	-0,190651	0,155900	3,884207	9,977177	-23,219720	3,192388
13:26:00,00	0,205901	3,124937	-0,403975	1,135001	-0,080041	-1,422009	-0,194583	0,153365	3,879961	-2,157149	-38,310516	3,203077	-0,677031	-2,656403	2,676904	-36,770080	28,187370	15,752358	-0,193846	0,153566	3,873356	9,927411	-23,055656	3,193303	-0,193846	0,153566	3,873356	9,927411	-23,055656	3,193303
13:26:00,05	0,205901	3,124937	-0,403975	1,135001	-0,080041	-1,422009	-0,193846	0,153566	3,873356	-2,127510	-38,272591	3,193303	-0,678878	-2,656122	2,676504	-36,802765	28,182326	15,762189	-0,193846	0,153566	3,873356	9,927411	-23,055656	3,193303	-0,193846	0,153566	3,873356	9,927411	-23,055656	3,193303
13:26:00,10	0,205901	3,124937	-0,403975	1,135001	-0,080041	-1,422009	-0,190979	0,156175	3,871745	-2,286180	-38,208045	3,170832	-0,680725	-2,657582	2,675293	-36,854835	28,209729	15,729887	-0,190979	0,156175	3,871745	9,973530	-23,216232	3,170832	-0,190979	0,156175	3,871745	9,973530	-23,216232	3,170832
13:26:00,15	0,205901	3,124937	-0,403975	1,135001	-0,080041	-1,422009	-0,193951	0,153012	3,866753	-2,118566	-38,274398	3,201691	-0,679469	-2,655716	2,674157	-36,800974	28,184851	15,744257	-0,193951	0,153012	3,866753	9,892866	-23,049281	3,201691	-0,193951	0,153012	3,866753	9,892866	-23,049281	3,201691
13:26:00,20	0,205901	3,124937	-0,403975	1,135001	-0,080041	-1,422009	-0,192215	0,154634	3,867915	-2,172701	-38,172417	3,181499	-0,678773	-2,657282	2,671463	-36,751601	28,188684	15,740554	-0,192215	0,154634	3,867915	9,966107	-23,083539	3,181499	-0,192215	0,154634	3,867915	9,966107	-23,083539	3,181499
13:26:00,25	0,205901	3,124937	-0,403975	1,135001	-0,080041	-1,422009	-0,192894	0,151765	3,865569	-2,059610	-38,243890	3,183374	-0,675948	-2,658128	2,669117	-36,800973	28,175484	15,742429	-0,192894	0,151765	3,865569	9,853950	-23,101699	3,183374	-0,192894	0,151765	3,865569	9,853950	-23,101699	3,183374
13:26:00,30	0,205901	3,124937	-0,403975	1,135001	-0,080041	-1,422009	-0,189116	0,152237	3,867516	-2,092658	-38,018799	3,161056	-0,678246	-2,661164	2,671064	-36,780410	28,153798	15,720111	-0,189116	0,152237	3,867516	9,857961	-23,173157	3,161056	-0,189116	0,152237	3,867516	9,857961	-23,173157	3,161056
13:26:00,35	0,205901	3,124937	-0,403975	1,135001	-0,080041	-1,422009	-0,189116	0,152237	3,867516	-2,092658	-38,018799	3,161056	-0,678823	-2,658496	2,667543	-36,774213	28,185353	15,704115	-0,189116	0,152237	3,867516	9,857961	-23,173157	3,161056	-0,189116	0,152237	3,867516	9,857961	-23,173157	3,161056
13:26:00,40	0,205901	3,124937	-0,403975	1,135001	-0,080041	-1,422009	-0,191138	0,154071	3,863995	-2,157594	-38,134325	3,145060	-0,681239	-2,658827	2,670660	-36,798101	28,163645	15,730373	-0,191138	0,154071	3,863995	9,936986	-23,130000	3,145060	-0,191138	0,154071	3,863995	9,936986	-23,130000	3,145060
13:26:00,45	0,205901	3,124937	-0,403975	1,135001	-0,080041	-1,422009	-0,189643	0,155998	3,867112	-2,288529	-38,066428	3,171318	-0,677002	-2,654557	2,670277	-36,727583	28,141597	15,711161	-0,189643	0,155998	3,867112	9,957301	-23,179446	3,171318	-0,189643	0,155998	3,867112	9,957301	-23,179446	3,171318
13:26:00,50	0,205901	3,124937	-0,403975	1,135001	-0,080041	-1,422009	-0,189841	0,152024	3,865184	-2,082928	-38,072875	3,172714	-0,677699	-2,660642	2,668732	-36,795264	28,160818	15,731769	-0,189841	0,152024	3,865184	9,850969	-23,170318	3,172714	-0,189841	0,152024	3,865184	9,850969	-23,170318	3,172714
13:26:00,55	0,205901	3,124937	-0,403975	1,135001	-0,080041	-1,422009	-0,189841	0,152024	3,865184	-2,082928	-38,072875	3,172714	-0,680092	-2,659866	2,667155	-36,814471	28,177780	15,723481	-0,189841	0,152024	3,865184	9,850969	-23,170318	3,172714	-0,189841	0,152024	3,865184	9,850969	-23,170318	3,172714
13:26:00,60	0,205901	3,124937	-0,403975	1,135001	-0,080041	-1,422009	-0,189317	0,154485	3,863607	-2,205794	-38,070693	3,164426	-0,680580	-2,657737	2,668767	-36,753717	28,164187	15,774968	-0,189317	0,154485	3,863607	9,921261	-23,209343	3,164426	-0,189317	0,154485	3,863607	9,921261	-23,209343	3,164426
13:26:00,65	0,205901	3,124937	-0,403975	1,135001	-0,080041	-1,422009	-0,190917	0,155973	3,865219	-2,264552	-38,094503	3,215913	-0,676472	-2,659953	2,664490	-36,752645	28,139182	15,752914	-0,190917	0,155973	3,865219	9,979292	-23,107522	3,215913	-0,190917	0,155973	3,865219	9,979292	-23,107522	3,215913
13:26:00,71	0,205901	3,124937	-0,403975	1,135001	-0,080041	-1,422009	-0,191052	0,151307	3,860942	-2,043057	-38,088068	3,193859	-0,678772	-2,654034	2,666020	-36,719843	28,152661	15,738023	-0,191052	0,151307	3,860942	9,834533	-23,090525	3,193859	-0,191052	0,151307	3,860942	9,834533	-23,090525	3,193859
13:26:00,76	0,205901	3,124937	-0,403975	1,135001	-0,080041	-1,422009	-0,194515	0,154685	3,858986	-2,215057	-38,258752	3,200232	-0,677667	-2,655265	2,662534	-36,742669	28,137668	15,759287	-0,194515	0,154685	3,858986	9,927737	-22,989358	3,200232	-0,194515	0,154685	3,858986	9,927737	-22,989358	3,200232
13:26:00,81	0,205901	3,124937	-0,403975	1,135001	-0,080041	-1,422009	-0,191610	0,153719	3,858601	-2,174857	-38,124254	3,200101	-0,678282	-2,658263	2,662149	-36,762010	28,137233	15,759156	-0,191610	0,153719	3,858601	9,892084	-23,082856	3,200101	-0,191610	0,153719	3,858601	9,892084	-23,082856	3,200101
13:26:00,86	0,205901	3,124937	-0,403975	1,135001	-0,080041	-1,422009	-0,191610	0,153719	3,858601	-2,174857	-38,124254	3,200101	-0,681748	-2,657013	2,663324	-36,733564	28,153047	15,767931	-0,190959	0,157346	3,859776	10,016114	-23,083375	3,208876	-0,190959	0,157346	3,859776	10,016114	-23,083375	3,208876
13:26:00,91	0,205901	3,124937	-0,403975	1,135001	-0,080041	-1,422009	-0,190959	0,157346	3,859776	-2,335535	-38,073684	3,208876	-0,681746	-2,656956	2,663300	-36,738935	28,162728	15,739250	-0,190959	0,157346	3,859776	10,016114	-23,083375	3,208876	-0,190959	0,157346	3,859776	10,016114	-23,083375	3,208876
13:26:00,96	0,205901	3,124937	-0,403975	1,135001	-0,080041	-1,422009	-0,191870	0,151176	3,863262	-2,081895	-38,126658	3,191502	-0,675950	-2,659310	2,666810	-36,772027	28,097653	15,750557	-0,191870	0,151176	3,863262	9,785403	-23,064852	3,191502	-0,191870	0,151176	3,863262	9,785403	-23,064852	3,191502
13:26:01,01	0,205901	3,124937	-0,403975	1,135001	-0,080041	-1,422009	-0,193887	0,154211	3,859018	-2,175051	-38,180121	3,209005	-0,677570	-2,656046	2,662566	-36,695181	28,127977	15,768060	-0,193887	0,154211	3,859018	9,930525	-22,960029	3,209005	-0,193887	0,154211	3,859018	9,930525	-22,960029	3,209005
13:26:01,06	0,205901	3,124937	-0,403975	1,135001	-0,080041	-1,422009	-0,193887	0,154211	3,859018	-2,175051	-38,180121	3,209005	-0,681767	-2,659231	2,663331	-36,737828	28,123984	15,766708	-0,193887	0,154211	3,859018	9,930525	-22,960029	3,209005	-0,193887	0,154211	3,859018	9,930525	-22,960029	3,209005
13:26:01,11	0,205901	3,124937	-0,403975	1,135001	-0,080041	-1,422009	-0,189100	0,156275	3,860161	-2,295792	-37,972342	3,193312	-0,681751	-2,659159	2,663709	-36,737514	28,136939	15,752368	-0,189100	0,156275	3,860161	9,971820	-23,128026	3,193312	-0,189100	0,156275	3,860161	9,971820	-23,128026	3,193312
13:26:01,16	0,205901	3,124937	-0,403975	1,135001	-0,080041	-1,422009	-0,191505	0,153584	3,857053	-2,168007	-38,073577	3,185363	-0,678217	-2,658422	2,660602	-36,722947	28,114457	15,744418	-0,191505	0,153584	3,857053	9,888302	-23,040422	3,185363	-0,191505	0,153584	3,857053	9,888302	-23,040422	3,185363
13:26:01,21	0,205901	3,124937	-0,403975	1,135001	-0,080041	-1,422009	-0,189917	0,156062	3,856649	-2,269034	-38,021033	3,176768	-0,681158	-2,658558	2,660197	-36,735024	28,153599	15,735824	-0,189917	0,156062	3,856649	9,981844	-23,112532	3,176768	-0,189917	0,156062	3,856649	9,981844	-23,112532	3,176768
13:26:01,26	0,205901	3,124937	-0,403975	1,135001	-0,080041	-1,422009	-0,192440	0,155480	3,859754	-2,274830	-38,114395	3,168863	-0,679393	-2,656664	2,663302	-36,720290	28,103471	15,727918	-0,192440	0,155480	3,859754	9,930383	-23,007854	3,168863	-0,192440	0,155480	3,859754	9,930383	-23,007854	3,168863
13:26:01,31	0,205901	3,124937	-0,403975	1,135001	-0,080041	-1,422009	-0,192440	0,155480	3,859754	-2,274830	-38,114395	3,168863	-0,679975	-2,660152	2,661754	-36,730693	28,122481	15,724113	-0,192440	0,155480	3,859754	9,930383	-23,007854	3,168863	-0,192440	0,155480	3,859754	9,930383	-23,007854	3,168863
13:26:01,36	0,205901	3,124937	-0,403975	1,135001	-0,080041	-1,422009	-0,189128	0,154241	3,858206	-2,199116	-37,960678	3,165058	-0,675327	-2,658904	2,662521	-36,747589	28,088324	15,718869	-0,189128	0,154241	3,858206	9,908799	-23,114140	3,165058	-0,189128	0,154241	3,858206	9,908799	-23,114140	3,165058
13:26:01,41	0,205901	3,124937	-0,403975	1,135001	-0,080041	-1,422009	-0,192533	0,150839	3,858973	-2,060260	-38,135287	3,159814	-0,676992	-2,656191	2,661379	-36,707292	28,144738	15,745297	-0,192533	0,150839	3,858973	9,780626	-23,021464	3,159814	-0,192533	0,150839	3,858973	9,780626	-23,021464	3,159814
13:26:01,46	0,205901	3,124937	-0,403975	1,135001	-0,080041	-1,422009	-0,194050	0,153638	3,857831	-2,136801	-38,207472	3,186242	-0,678863	-2,656005	2,660188	-36,745976	28,123442	15,740596	-0,194050	0,153638	3,857831	9,923804	-22,974576	3,186242	-0,194050	0,153638	3,857831	9,923804	-22,974576	3,186242
13:26:01,51	0,205901	3,124937	-0,403975	1,135001	-0,080041	-1,422009	-0,193275	0,155352	3,856640	-2,263678	-38,190069	3,181541	-0,679340	-2,657890	2,662167	-36,697726	28,113262	15,747898	-0,193275	0,155352	3,856640	9,931420	-23,017945	3,181541	-0,193275	0,155352	3,856640	9,931420	-23,017945	3,181541
13:26:01,56	0,205901	3,124937	-0,403975	1,135001	-0,080041	-1,422009	-0,191404	0,154821	3,858619	-2,220799	-38,045872	3,188843	-0,678811	-2,659949	2,660210	-36,735681	28,133389	15,740220	-0,189885	0,153334	3,856661	9,891724	-23,103837	3,181165	-0,189885	0,153334	3,856661	9,891724	-23,103837	3,181165
13:26:01,61	0,205901	3,124937	-0,403975	1,135001	-0,080041	-1,422009	-0,189885	0,153334	3,856661	-2,145016	-38,009847	3,181165	-0,677617	-2,657968	2,659446	-36,715368	28,121502	15,755131	-0,189885	0,153334	3,856661	9,891724	-23,103837	3,181165	-0,189885	0,153334	3,856661	9,891724	-23,103837	3,181165
13:26:01,66	0,205901	3,124937	-0,403975	1,135001	-0,080041	-1,422009	-0,192199	0,153291	3,855898	-2,142880	-38,106597	3,196076	-0,677609	-2,658295	2,661394	-36,705218	28,089134	15,752757	-0,192199	0,153291	3,855898	9,890428	-23,019003	3,196076	-0,192199	0,153291	3,855898	9,890428	-23,019003	3,196076
13:26:01,71	0,205901	3,124937	-0,403975	1,135001	-0,080041	-1,422009	-0,191426	0,152183	3,856267	-2,112694	-38,056751	3,165837	-0,677044	-2,659190	2,659816	-36,720674	28,092947	15,724892	-0,191426	0,152183	3,856267	9,833707	-23,029789	3,165837	-0,191426	0,152183	3,856267	9,833707	-23,029789	3,165837
13:26:01,76	0,205901	3,124937	-0,403975	1,135001	-0,080041	-1,422009	-0,192763	0,156306	3,853952	-2,286109	-38,120240	3,197068	-0,679946	-2,655971	2,657501	-36,694964	28,125411	15,756124	-0,192763	0,156306	3,853952	9,983931	-22,988324	3,197068	-0,192763	0,156306	3,853952	9,983931	-22,988324	3,197068
13:26:01,81	0,205901	3,124937	-0,403975	1,135001	-0,080041	-1,422009	-0,192763	0,156306	3,853952	-2,286109	-38,120240	3,197068	-0,681142	-2,656957	2,659815	-36,704749	28,101593	15,734319	-0,192763	0,156306	3,853952	9,983931	-22,988324	3,197068	-0,192763	0,156306	3,853952	9,983931	-22,988324	3,197068
13:26:01,86	0,205901	3,124937	-0,403975	1,135001	-0,080041	-1,422009	-0,191744	0,156359	3,853970	-2,266032	-38,072002	3,212005	-0,680208	-2,657892	2,658762	-36,701134	28,123134	15,760938	-0,191744	0,156359	3,853970	10,008172	-23,020137	3,212005	-0,191744	0,156359	3,853970	10,008172	-23,020137	3,212005
13:26:01,92	0,205901	3,124937	-0,403975	1,135001	-0,080041	-1,422009	-0,191744	0,156359	3,853970	-2,266032	-38,072002	3,212005	-0,679916	-2,657647	2,661789	-36,685246	28,102917	15,757295	-0,191744	0,156359	3,853970	10,008172	-23,020137	3,212005	-0,191744	0,156359	3,853970	10,008172	-23,020137	3,212005
13:26:01,97	0,205901	3,124937	-0,403975	1,135001	-0,080041	-1,422009	-0,191914	0,153794	3,855137	-2,194626	-38,050588	3,204524	-0,678195	-2,657962	2,658685	-36,692455	28,078723	15,763579	-0,191914	0,153794	3,855137	9,878165	-22,985301	3,204524	-0,191914	0,153794	3,855137	9,878165	-22,985301	3,204524
13:26:02,02	0,205901	3,124937	-0,403975	1,135001	-0,080041	-1,422009	-0,191914	0,153794	3,855137	-2,194626	-38,050588	3,204524	-0,682135	-2,662924	2,653908	-36,954422	28,269952	15,754506	-0,191914	0,153794	3,855137	9,878165	-22,985301	3,204524	-0,191914	0,153794	3,855137	9,878165	-22,985301	3,204524
13:26:02,07	0,205901	3,124937	-0,403975	1,135001	-0,080041	-1,422009	-0,185647	0,154725	3,850360	-2,208432	-38,047171	3,195451	-0,771520	-2,835593	2,324171	-44,441568	32,269839	15,770311	-0,185647	0,154725	3,850360	9,937473	-23,473869	3,195451	-0,185647	0,154725	3,850360	9,937473	-23,473869	3,195451
13:26:02,12	0,205901	3,124937	-0,403975	1,135001	-0,080041	-1,422009	0,008580	0,145800	3,520623	-2,023919	-36,431335	3,211256	-0,708923	-2,714955	2,445477	-39,170374	29,458245	15,726329	0,008580	0,145800	3,520623	9,421397	-37,104900	3,211256	0,008580	0,145800	3,520623	9,421397	-37,104900	3,211256
13:26:02,17	0,205901	3,124937	-0,403975	1,135001	-0,080041	-1,422009	-0,210752	0,160114	4,216855	-2,141094	-41,336045	3,165527	-0,674250	-2,638488	3,020404	-38,498332	29,562676	15,724582	-0,210752	0,160114	4,216855	10,427862	-24,792020	3,165527	-0,210752	0,160114	4,216855	10,427862	-24,792020	3,165527
13:26:02,22	0,205991	3,124911	-0,403981	1,134994	-0,130027	-1,422024	-0,194987	0,161421	4,262976	-2,304810	-41,898665	3,175948	-0,683264	-2,651488	3,066524	-39,743420	30,170947	15,735003	-0,194987	0,161421	4,262976	10,366724	-26,592212	3,175948	-0,194987	0,161421	4,262976	10,366724	-26,592212	3,175948
13:26:02,27	0,205991	3,124911	-0,403981	1,134994	-0,130027	-1,422024	-0,191557	0,157406	4,255611	-2,125387	-41,690516	3,164055	-0,681502	-2,656466	3,059159	-39,732283	30,130647	15,723110	-0,191557	0,157406	4,255611	10,231008	-26,653309	3,164055	-0,191557	0,157406	4,255611	10,231008	-26,653309	3,164055
13:26:02,32	0,205991	3,124911	-0,403981	1,134994	-0,130027	-1,422024	-0,191557	0,157406	4,255611	-2,125387	-41,690516	3,164055	-0,683855	-2,656507	3,058367	-39,732402	30,134686	15,708774	-0,191557	0,157406	4,255611	10,231008	-26,653309	3,164055	-0,191557	0,157406	4,255611	10,231008	-26,653309	3,164055
13:26:02,37	0,205991	3,124911	-0,403981	1,134994	-0,130027	-1,422024	-0,190344	0,159423	4,254819	-2,226830	-41,629598	3,149719	-0,680292	-2,654514	3,057623	-39,700769	30,112251	15,738165	-0,190344	0,159423	4,254819	10,287894	-26,687557	3,149719	-0,190344	0,159423	4,254819	10,287894	-26,687557	3,149719
13:26:02,42	0,205991	3,124911	-0,403981	1,134994	-0,130027	-1,422024	-0,193852	0,157334	4,254075	-2,121798	-41,773393	3,179110	-0,680917	-2,652841	3,052546	-39,698859	30,091923	15,716498	-0,193852	0,157334	4,254075	10,228915	-26,555987	3,179110	-0,193852	0,157334	4,254075	10,228915	-26,555987	3,179110
13:26:02,47	0,205991	3,124911	-0,403981	1,134994	-0,130027	-1,422024	-0,194989	0,158712	4,248998	-2,210088	-41,820658	3,157443	-0,682130	-2,656017	3,047105	-39,713558	30,090747	15,709552	-0,194989	0,158712	4,248998	10,248774	-26,514059	3,157443	-0,194989	0,158712	4,248998	10,248774	-26,514059	3,157443
13:26:02,52	0,205991	3,124911	-0,403981	1,134994	-0,130027	-1,422024	-0,191631	0,158174	4,243556	-2,190506	-41,658223	3,150497	-0,687228	-2,659280	3,052463	-39,978778	30,294011	15,752924	-0,191631	0,158174	4,243556	10,226162	-26,615169	3,150497	-0,191631	0,158174	4,243556	10,226162	-26,615169	3,150497
13:26:02,57	0,205991	3,124911	-0,403981	1,134994	-0,130027	-1,422024	-0,186257	0,160958	4,248915	-2,291836	-41,710072	3,193869	-0,797857	-2,852465	2,719232	-48,368665	35,098608	15,736208	-0,186257	0,160958	4,248915	10,343352	-27,088910	3,193869	-0,186257	0,160958	4,248915	10,343352	-27,088910	3,193869
13:26:02,62	0,205991	3,124911	-0,403981	1,134994	-0,130027	-1,422024	0,036361	0,160173	3,915683	-2,285054	-39,802072	3,177153	-0,713535	-2,705900	2,866668	-41,958450	31,369007	15,730027	0,036361	0,160173	3,915683	10,288505	-42,656444	3,177153	0,036361	0,160173	3,915683	10,288505	-42,656444	3,177153
13:26:02,67	0,205991	3,124911	-0,403981	1,134994	-0,130027	-1,422024	-0,132729	0,160430	4,063120	-2,323244	-41,178553	3,170972	-0,681460	-2,625776	3,407340	-41,170908	31,783662	15,622303	-0,132729	0,160430	4,063120	10,270498	-30,759348	3,170972	-0,132729	0,160430	4,063120	10,270498	-30,759348	3,170972
13:26:02,72	0,206001	3,124946	-0,403981	1,134996	-0,180043	-1,421998	-0,218156	0,172714	4,603792	-2,209169	-45,146052	3,063248	-0,697110	-2,647405	3,466608	-42,614443	32,610012	15,626477	-0,218156	0,172714	4,603792	11,348912	-28,020830	3,063248	-0,218156	0,172714	4,603792	11,348912	-28,020830	3,063248
13:26:02,77	0,206001	3,124946	-0,403981	1,134996	-0,180043	-1,421998	-0,191599	0,175453	4,663060	-2,357717	-45,428435	3,067422	-0,694155	-2,651661	3,452678	-42,566319	32,538310	15,651422	-0,191599	0,175453	4,663060	11,415364	-30,387885	3,067422	-0,191599	0,175453	4,663060	11,415364	-30,387885	3,067422
13:26:02,82	0,206001	3,124946	-0,403981	1,134996	-0,180043	-1,421998	-0,189391	0,170767	4,649130	-2,152055	-45,236098	3,092367	-0,692943	-2,649041	3,443750	-42,509206	32,487199	15,645538	-0,189391	0,170767	4,649130	11,253139	-30,368867	3,092367	-0,189391	0,170767	4,649130	11,253139	-30,368867	3,092367
13:26:02,87	0,206001	3,124946	-0,403981	1,134996	-0,180043	-1,421998	-0,192266	0,171027	4,640202	-2,181304	-45,310570	3,086483	-0,689314	-2,652365	3,444955	-42,473395	32,481289	15,649227	-0,192266	0,171027	4,640202	11,244334	-30,217668	3,086483	-0,192266	0,171027	4,640202	11,244334	-30,217668	3,086483
13:26:02,92	0,206001	3,124946	-0,403981	1,134996	-0,180043	-1,421998	-0,191202	0,166222	4,641407	-1,918635	-45,221266	3,090172	-0,694594	-2,647858	3,444567	-42,435466	32,443185	15,662144	-0,191202	0,166222	4,641407	11,129777	-30,211899	3,090172	-0,191202	0,166222	4,641407	11,129777	-30,211899	3,090172
13:26:02,97	0,206001	3,124946	-0,403981	1,134996	-0,180043	-1,421998	-0,192465	0,173048	4,641019	-2,287614	-45,235039	3,103089	-0,693283	-2,649310	3,439940	-42,357108	32,408622	15,653368	-0,192465	0,173048	4,641019	11,296627	-30,126533	3,103089	-0,192465	0,173048	4,641019	11,296627	-30,126533	3,103089
13:26:03,02	0,206001	3,124946	-0,403981	1,134996	-0,180043	-1,421998	-0,191863	0,171186	4,636392	-2,181563	-45,118601	3,094313	-0,691529	-2,649725	3,436833	-42,347656	32,374672	15,644625	-0,192381	0,169460	4,633285	11,186128	-30,018450	3,085570	-0,192381	0,169460	4,633285	11,186128	-30,018450	3,085570
13:26:03,07	0,206001	3,124946	-0,403981	1,134996	-0,180043	-1,421998	-0,192381	0,169460	4,633285	-2,116488	-45,120381	3,085570	-0,689763	-2,647769	3,430998	-42,333430	32,376193	15,638983	-0,192381	0,169460	4,633285	11,186128	-30,018450	3,085570	-0,192381	0,169460	4,633285	11,186128	-30,018450	3,085570
13:26:03,12	0,206001	3,124946	-0,403981	1,134996	-0,180043	-1,421998	-0,196624	0,171130	4,629815	-2,167492	-45,292500	3,112293	-0,690853	-2,645216	3,433363	-42,287741	32,381430	15,671349	-0,196624	0,171130	4,629815	11,266179	-29,857506	3,112293	-0,196624	0,171130	4,629815	11,266179	-29,857506	3,112293
13:26:03,17	0,206001	3,124946	-0,403981	1,134996	-0,180043	-1,421998	-0,195699	0,173970	4,625539	-2,341552	-45,186347	3,097905	-0,693776	-2,644597	3,429087	-42,250660	32,329585	15,656960	-0,195699	0,173970	4,625539	11,315093	-29,823992	3,097905	-0,195699	0,173970	4,625539	11,315093	-29,823992	3,097905
13:26:03,22	0,206001	3,124946	-0,403981	1,134996	-0,180043	-1,421998	-0,195699	0,173970	4,625539	-2,341552	-45,186347	3,097905	-0,688368	-2,646276	3,430262	-42,207240	32,315590	15,622120	-0,195699	0,173970	4,625539	11,315093	-29,823992	3,097905	-0,195699	0,173970	4,625539	11,315093	-29,823992	3,097905
13:26:03,27	0,206001	3,124946	-0,403981	1,134996	-0,180043	-1,421998	-0,196948	0,168447	4,626714	-2,044763	-45,206703	3,063065	-0,691372	-2,645039	3,427924	-42,206958	32,260566	15,626287	-0,196518	0,171667	4,624375	11,216150	-29,729934	3,067232	-0,196518	0,171667	4,624375	11,216150	-29,729934	3,067232
13:26:03,32	0,206001	3,124946	-0,403981	1,134996	-0,180043	-1,421998	-0,198906	0,170220	4,622863	-2,168026	-45,224454	3,091969	-0,688925	-2,643694	3,426411	-42,149971	32,246655	15,651024	-0,198906	0,170220	4,622863	11,194242	-29,610339	3,091969	-0,198906	0,170220	4,622863	11,194242	-29,610339	3,091969
13:26:03,37	0,206001	3,124946	-0,403981	1,134996	-0,180043	-1,421998	-0,198906	0,170220	4,622863	-2,168026	-45,224454	3,091969	-0,690104	-2,646462	3,422183	-42,134376	32,216364	15,690613	-0,198906	0,170220	4,622863	11,194242	-29,610339	3,091969	-0,198906	0,170220	4,622863	11,194242	-29,610339	3,091969
13:26:03,42	0,206001	3,124946	-0,403981	1,134996	-0,180043	-1,421998	-0,195919	0,169858	4,618635	-2,167628	-45,040490	3,131558	-0,691709	-2,646304	3,422563	-42,065387	32,217694	15,641010	-0,195919	0,169858	4,618635	11,166208	-29,660838	3,131558	-0,195919	0,169858	4,618635	11,166208	-29,660838	3,131558
13:26:03,47	0,206001	3,124946	-0,403981	1,134996	-0,180043	-1,421998	-0,195254	0,171327	4,619015	-2,208378	-44,946806	3,081955	-0,689347	-2,648042	3,420267	-42,062342	32,226671	15,671885	-0,195254	0,171327	4,619015	11,240786	-29,619391	3,081955	-0,195254	0,171327	4,619015	11,240786	-29,619391	3,081955
13:26:03,52	0,206001	3,124946	-0,403981	1,134996	-0,180043	-1,421998	-0,199724	0,168499	4,618256	-2,102168	-45,136105	3,100973	-0,692886	-2,646938	3,421019	-42,062696	32,219744	15,651381	-0,199724	0,168499	4,618256	11,125001	-29,457791	3,100973	-0,199724	0,168499	4,618256	11,125001	-29,457791	3,100973
13:26:03,57	0,206001	3,124946	-0,403981	1,134996	-0,180043	-1,421998	-0,199724	0,168499	4,618256	-2,102168	-45,136105	3,100973	-0,690190	-2,644833	3,420363	-42,026482	32,186040	15,625265	-0,199724	0,168499	4,618256	11,125001	-29,457791	3,100973	-0,199724	0,168499	4,618256	11,125001	-29,457791	3,100973
13:26:03,62	0,206001	3,124946	-0,403981	1,134996	-0,180043	-1,421998	-0,199837	0,169864	4,617876	-2,144365	-45,135009	3,106448	-0,688151	-2,643066	3,421424	-42,028003	32,182195	15,665503	-0,199837	0,169864	4,617876	11,189973	-29,447810	3,106448	-0,199837	0,169864	4,617876	11,189973	-29,447810	3,106448
13:26:03,67	0,206001	3,124946	-0,403981	1,134996	-0,180043	-1,421998	-0,199837	0,169864	4,617876	-2,144365	-45,135009	3,106448	-0,689874	-2,641180	3,419888	-41,979437	32,128345	15,673886	-0,199837	0,169864	4,617876	11,189973	-29,447810	3,106448	-0,199837	0,169864	4,617876	11,189973	-29,447810	3,106448
13:26:03,72	0,206001	3,124946	-0,403981	1,134996	-0,180043	-1,421998	-0,200608	0,172299	4,616339	-2,293344	-45,106143	3,114831	-0,689830	-2,641728	3,417165	-41,959384	32,134751	15,656088	-0,200608	0,172299	4,616339	11,232152	-29,358380	3,114831	-0,200608	0,172299	4,616339	11,232152	-29,358380	3,114831
13:26:03,77	0,206001	3,124946	-0,403981	1,134996	-0,180043	-1,421998	-0,203298	0,170287	4,611310	-2,141097	-45,188462	3,103728	-0,686787	-2,639857	3,414858	-41,905790	32,140821	15,662783	-0,203298	0,170287	4,611310	11,226464	-29,229563	3,103728	-0,203298	0,170287	4,611310	11,226464	-29,229563	3,103728
13:26:03,82	0,206001	3,124946	-0,403981	1,134996	-0,180043	-1,421998	-0,203007	0,172210	4,611300	-2,271895	-45,164580	3,102613	-0,688598	-2,639148	3,414848	-41,913637	32,109790	15,661668	-0,203007	0,172210	4,611300	11,246629	-29,228569	3,102613	-0,203007	0,172210	4,611300	11,246629	-29,228569	3,102613
13:26:03,87	0,206001	3,124946	-0,403981	1,134996	-0,180043	-1,421998	-0,204873	0,172512	4,610175	-2,257752	-45,223991	3,137327	-0,687926	-2,637381	3,413724	-41,866133	32,116784	15,696383	-0,204873	0,172512	4,610175	11,284421	-29,141468	3,137327	-0,204873	0,172512	4,610175	11,284421	-29,141468	3,137327
13:26:03,92	0,206001	3,124946	-0,403981	1,134996	-0,180043	-1,421998	-0,204142	0,167934	4,610934	-2,039660	-45,143607	3,072560	-0,690272	-2,640320	3,415282	-41,867918	32,101603	15,689280	-0,204142	0,167934	4,610934	11,143122	-29,118470	3,072560	-0,204142	0,167934	4,610934	11,143122	-29,118470	3,072560
13:26:03,97	0,206001	3,124946	-0,403981	1,134996	-0,180043	-1,421998	-0,204142	0,167934	4,610934	-2,039660	-45,143607	3,072560	-0,687855	-2,642062	3,415668	-41,830107	32,045657	15,648262	-0,200854	0,170110	4,612120	11,177187	-29,181207	3,089207	-0,200854	0,170110	4,612120	11,177187	-29,181207	3,089207
13:26:04,02	0,206001	3,124946	-0,403981	1,134996	-0,180043	-1,421998	-0,200854	0,170110	4,612120	-2,176440	-44,948243	3,089207	-0,685511	-2,640030	3,416064	-41,826578	32,038252	15,662990	-0,203786	0,169096	4,612516	11,145657	-29,096742	3,103935	-0,203786	0,169096	4,612516	11,145657	-29,096742	3,103935
13:26:04,07	0,206001	3,124946	-0,403981	1,134996	-0,180043	-1,421998	-0,203354	0,170801	4,608264	-2,186695	-45,040988	3,115916	-0,687204	-2,639551	3,411812	-41,784976	32,049280	15,674972	-0,203354	0,170801	4,608264	11,221215	-29,077674	3,115916	-0,203354	0,170801	4,608264	11,221215	-29,077674	3,115916
13:26:04,12	0,206001	3,124946	-0,403981	1,134996	-0,180043	-1,421998	-0,203354	0,170801	4,608264	-2,186695	-45,040988	3,115916	-0,686595	-2,637595	3,412578	-41,758689	32,004342	15,653811	-0,203354	0,170801	4,608264	11,221215	-29,077674	3,115916	-0,203354	0,170801	4,608264	11,221215	-29,077674	3,115916
13:26:04,17	0,206001	3,124946	-0,403981	1,134996	-0,180043	-1,421998	-0,201458	0,170267	4,609830	-2,149283	-44,898764	3,094347	-0,687689	-2,641461	3,413378	-41,742411	32,035802	15,653402	-0,201458	0,170267	4,609830	11,216658	-29,084332	3,094347	-0,201458	0,170267	4,609830	11,216658	-29,084332	3,094347
13:26:04,22	0,206001	3,124946	-0,403981	1,134996	-0,180043	-1,421998	-0,201458	0,170267	4,609830	-2,149283	-44,898764	3,094347	-0,682471	-2,641320	3,410256	-41,752991	31,966504	15,634732	-0,201458	0,170267	4,609830	11,216658	-29,084332	3,094347	-0,201458	0,170267	4,609830	11,216658	-29,084332	3,094347
13:26:04,27	0,206001	3,124946	-0,403981	1,134996	-0,180043	-1,421998	-0,204189	0,165818	4,606708	-1,983246	-45,015283	3,075677	-0,689475	-2,636220	3,408319	-41,730191	32,049806	15,671807	-0,204189	0,165818	4,606708	11,033459	-28,986477	3,075677	-0,204189	0,165818	4,606708	11,033459	-28,986477	3,075677
13:26:04,32	0,206001	3,124946	-0,403981	1,134996	-0,180043	-1,421998	-0,205103	0,174434	4,604771	-2,347723	-45,084746	3,112752	-0,684124	-2,637500	3,409501	-41,696110	31,996905	15,655242	-0,206670	0,169159	4,605953	11,176773	-28,886649	3,096187	-0,206670	0,169159	4,605953	11,176773	-28,886649	3,096187
13:26:04,37	0,206001	3,124946	-0,403981	1,134996	-0,180043	-1,421998	-0,206980	0,169338	4,605950	-2,138643	-45,095408	3,085168	-0,688211	-2,638779	3,409109	-41,678997	31,982994	15,639428	-0,206980	0,169338	4,605950	11,154385	-28,847512	3,085168	-0,206980	0,169338	4,605950	11,154385	-28,847512	3,085168
13:26:04,42	0,206001	3,124946	-0,403981	1,134996	-0,180043	-1,421998	-0,208794	0,171020	4,604016	-2,207253	-45,168482	3,096194	-0,684674	-2,634731	3,407564	-41,655013	31,963646	15,655249	-0,208794	0,171020	4,604016	11,217834	-28,778154	3,096194	-0,208794	0,171020	4,604016	11,217834	-28,778154	3,096194
13:26:04,47	0,206001	3,124946	-0,403981	1,134996	-0,180043	-1,421998	-0,208794	0,171020	4,604016	-2,207253	-45,168482	3,096194	-0,686389	-2,639217	3,406028	-41,635685	31,949055	15,644866	-0,204051	0,170262	4,602479	11,194782	-28,879803	3,085811	-0,204051	0,170262	4,602479	11,194782	-28,879803	3,085811
13:26:04,52	0,206001	3,124946	-0,403981	1,134996	-0,180043	-1,421998	-0,204051	0,170262	4,602479	-2,170823	-44,897828	3,085811	-0,688194	-2,640177	3,406430	-41,657148	31,960345	15,673820	-0,204051	0,170262	4,602479	11,194782	-28,879803	3,085811	-0,204051	0,170262	4,602479	11,194782	-28,879803	3,085811
13:26:04,57	0,206001	3,124946	-0,403981	1,134996	-0,180043	-1,421998	-0,202317	0,171346	4,602882	-2,228098	-44,831871	3,114765	-0,686922	-2,638135	3,408796	-41,613916	31,974497	15,701983	-0,202317	0,171346	4,602882	11,222530	-28,949997	3,114765	-0,202317	0,171346	4,602882	11,222530	-28,949997	3,114765
13:26:04,62	0,206001	3,124946	-0,403981	1,134996	-0,180043	-1,421998	-0,204722	0,171265	4,605248	-2,190046	-44,926572	3,142928	-0,686907	-2,636685	3,407193	-41,584037	31,902888	15,627898	-0,204722	0,171265	4,605248	11,254271	-28,855898	3,142928	-0,204722	0,171265	4,605248	11,254271	-28,855898	3,142928
13:26:04,67	0,206001	3,124946	-0,403981	1,134996	-0,180043	-1,421998	-0,205985	0,171977	4,603645	-2,274159	-44,930557	3,068843	-0,684580	-2,632617	3,402532	-41,594603	31,960126	15,657908	-0,205985	0,171977	4,603645	11,226071	-28,760753	3,068843	-0,205985	0,171977	4,603645	11,226071	-28,760753	3,068843
13:26:04,72	0,206001	3,124946	-0,403981	1,134996	-0,180043	-1,421998	-0,208447	0,170676	4,602512	-2,201170	-45,047609	3,108767	-0,684549	-2,635204	3,406060	-41,571886	31,901997	15,667822	-0,208447	0,170676	4,602512	11,196881	-28,684543	3,108767	-0,208447	0,170676	4,602512	11,196881	-28,684543	3,108767
13:26:04,77	0,206001	3,124946	-0,403981	1,134996	-0,180043	-1,421998	-0,208489	0,167950	4,603282	-2,060230	-45,043158	3,084104	-0,682167	-2,636530	3,406830	-41,566541	31,897969	15,643159	-0,208489	0,167950	4,603282	11,123824	-28,676784	3,084104	-0,208489	0,167950	4,603282	11,123824	-28,676784	3,084104
13:26:04,82	0,206001	3,124946	-0,403981	1,134996	-0,180043	-1,421998	-0,208489	0,167950	4,603282	-2,060230	-45,043158	3,084104	-0,685014	-2,634780	3,402621	-41,502235	31,904557	15,708024	-0,208489	0,167950	4,603282	11,123824	-28,676784	3,084104	-0,208489	0,167950	4,603282	11,123824	-28,676784	3,084104
13:26:04,87	0,206001	3,124946	-0,403981	1,134996	-0,180043	-1,421998	-0,207231	0,170578	4,600941	-2,190541	-44,953972	3,065230	-0,685072	-2,636305	3,404489	-41,542751	31,891602	15,624285	-0,207231	0,170578	4,600941	11,199866	-28,686326	3,065230	-0,207231	0,170578	4,600941	11,199866	-28,686326	3,065230
13:26:04,92	0,206001	3,124946	-0,403981	1,134996	-0,180043	-1,421998	-0,207231	0,170578	4,600941	-2,190541	-44,953972	3,065230	-0,685603	-2,635399	3,401431	-41,493411	31,868216	15,668539	-0,207231	0,170578	4,600941	11,199866	-28,686326	3,065230	-0,207231	0,170578	4,600941	11,199866	-28,686326	3,065230
13:26:04,97	0,206001	3,124946	-0,403981	1,134996	-0,180043	-1,421998	-0,207751	0,171491	4,597883	-2,233569	-44,926561	3,109484	-0,686176	-2,637783	3,403349	-41,504085	31,877469	15,628564	-0,205400	0,170795	4,599801	11,212708	-28,694305	3,069509	-0,205400	0,170795	4,599801	11,212708	-28,694305	3,069509
13:26:05,02	0,206001	3,124946	-0,403981	1,134996	-0,180043	-1,421998	-0,205400	0,170795	4,599801	-2,194727	-44,818188	3,069509	-0,680240	-2,633499	3,399498	-41,456670	31,866954	15,660816	-0,212077	0,167796	4,595950	11,147838	-28,471028	3,101761	-0,212077	0,167796	4,595950	11,147838	-28,471028	3,101761
13:26:05,07	0,206001	3,124946	-0,403981	1,134996	-0,180043	-1,421998	-0,212077	0,167796	4,595950	-2,024182	-45,119104	3,101761	-0,685587	-2,632783	3,397540	-41,464512	31,845235	15,660574	-0,212077	0,167796	4,595950	11,147838	-28,471028	3,101761	-0,212077	0,167796	4,595950	11,147838	-28,471028	3,101761
13:26:05,12	0,206001	3,124946	-0,403981	1,134996	-0,180043	-1,421998	-0,210024	0,172785	4,593992	-2,306330	-45,008267	3,101519	-0,683152	-2,632797	3,400665	-41,436186	31,850955	15,658983	-0,210024	0,172785	4,593992	11,257311	-28,521372	3,101519	-0,210024	0,172785	4,593992	11,257311	-28,521372	3,101519
13:26:05,17	0,206001	3,124946	-0,403981	1,134996	-0,180043	-1,421998	-0,211229	0,170670	4,597117	-2,177206	-45,049262	3,099928	-0,683778	-2,634745	3,400675	-41,444858	31,814806	15,667202	-0,211229	0,170670	4,597117	11,220366	-28,467764	3,099928	-0,211229	0,170670	4,597117	11,220366	-28,467764	3,099928
13:26:05,22	0,206001	3,124946	-0,403981	1,134996	-0,180043	-1,421998	-0,209229	0,170238	4,597127	-2,190384	-44,934688	3,108146	-0,686635	-2,635106	3,401468	-41,412469	31,834535	15,671316	-0,209229	0,170238	4,597127	11,173276	-28,510204	3,108146	-0,209229	0,170238	4,597127	11,173276	-28,510204	3,108146
13:26:05,27	0,206001	3,124946	-0,403981	1,134996	-0,180043	-1,421998	-0,207488	0,172532	4,597920	-2,276398	-44,825991	3,112261	-0,682545	-2,636654	3,399518	-41,425307	31,819297	15,653243	-0,208192	0,168215	4,595970	11,133348	-28,522989	3,094188	-0,208192	0,168215	4,595970	11,133348	-28,522989	3,094188
13:26:05,32	0,206001	3,124946	-0,403981	1,134996	-0,180043	-1,421998	-0,208192	0,168215	4,595970	-2,071556	-44,866098	3,094188	-0,683132	-2,633674	3,398744	-41,411758	31,815282	15,668322	-0,208192	0,168215	4,595970	11,133348	-28,522989	3,094188	-0,208192	0,168215	4,595970	11,133348	-28,522989	3,094188
13:26:05,37	0,206001	3,124946	-0,403981	1,134996	-0,180043	-1,421998	-0,212269	0,168378	4,598334	-2,044833	-45,020479	3,112354	-0,680648	-2,633042	3,401882	-41,357825	31,820962	15,671409	-0,212269	0,168378	4,598334	11,172842	-28,357348	3,112354	-0,212269	0,168378	4,598334	11,172842	-28,357348	3,112354
13:26:05,42	0,206001	3,124946	-0,403981	1,134996	-0,180043	-1,421998	-0,212269	0,168378	4,598334	-2,044833	-45,020479	3,112354	-0,682523	-2,632070	3,399150	-41,393110	31,806098	15,687314	-0,212269	0,168378	4,598334	11,172842	-28,357348	3,112354	-0,212269	0,168378	4,598334	11,172842	-28,357348	3,112354
13:26:05,47	0,206001	3,124946	-0,403981	1,134996	-0,180043	-1,421998	-0,210838	0,171031	4,594434	-2,221791	-44,936011	3,108242	-0,683661	-2,632955	3,397982	-41,368611	31,782168	15,667297	-0,210838	0,171031	4,594434	11,204163	-28,385213	3,108242	-0,210838	0,171031	4,594434	11,204163	-28,385213	3,108242
13:26:05,52	0,206001	3,124946	-0,403981	1,134996	-0,180043	-1,421998	-0,210838	0,171031	4,594434	-2,221791	-44,936011	3,108242	-0,680071	-2,636106	3,397212	-41,354777	31,789132	15,643774	-0,210838	0,171031	4,594434	11,204163	-28,385213	3,108242	-0,210838	0,171031	4,594434	11,204163	-28,385213	3,108242
13:26:05,57	0,206001	3,124946	-0,403981	1,134996	-0,180043	-1,421998	-0,209905	0,166347	4,593664	-1,965240	-44,878966	3,084719	-0,685977	-2,632218	3,396046	-41,348357	31,795885	15,673261	-0,209905	0,166347	4,593664	11,092968	-28,401454	3,084719	-0,209905	0,166347	4,593664	11,092968	-28,401454	3,084719
13:26:05,63	0,206001	3,124946	-0,403981	1,134996	-0,180043	-1,421998	-0,213836	0,170062	4,592487	-2,175971	-45,084865	3,109865	-0,681322	-2,630843	3,396036	-41,364799	31,774673	15,668920	-0,213836	0,170062	4,592487	11,173892	-28,298714	3,109865	-0,213836	0,170062	4,592487	11,173892	-28,298714	3,109865
13:26:05,68	0,206001	3,124946	-0,403981	1,134996	-0,180043	-1,421998	-0,210741	0,170850	4,590932	-2,206979	-44,862820	3,065184	-0,683553	-2,633130	3,394481	-41,306918	31,752798	15,624239	-0,210741	0,170850	4,590932	11,204784	-28,319688	3,065184	-0,210741	0,170850	4,590932	11,204784	-28,319688	3,065184
13:26:05,73	0,206001	3,124946	-0,403981	1,134996	-0,180043	-1,421998	-0,210741	0,170850	4,590932	-2,206979	-44,862820	3,065184	-0,683424	-2,631788	3,396462	-41,249847	31,769005	15,647413	-0,210741	0,170850	4,590932	11,204784	-28,319688	3,065184	-0,210741	0,170850	4,590932	11,204784	-28,319688	3,065184
13:26:05,78	0,206001	3,124946	-0,403981	1,134996	-0,180043	-1,421998	-0,355826	0,174650	4,854076	-2,215555	-46,067890	3,057229	-0,614301	-2,505583	3,657624	-35,722370	28,746777	15,616285	-0,355826	0,174650	4,854076	11,494449	-18,135557	3,057229	-0,355826	0,174650	4,854076	11,494449	-18,135557	3,057229
13:26:05,83	0,206001	3,124946	-0,403981	1,134996	-0,180043	-1,421998	-0,355826	0,174650	4,854076	-2,215555	-46,067890	3,057229	-0,679813	-2,617856	3,525585	-40,543665	31,607797	15,640268	-0,355826	0,174650	4,854076	11,494449	-18,135557	3,057229	-0,355826	0,174650	4,854076	11,494449	-18,135557	3,057229
13:26:05,88	0,206001	3,124946	-0,403981	1,134996	-0,180043	-1,421998	-0,225838	0,175248	4,722037	-2,179599	-44,914386	3,081213	-0,716976	-2,715522	2,956773	-42,197279	31,605224	15,726805	-0,225838	0,175248	4,722037	11,577372	-27,186111	3,081213	-0,225838	0,175248	4,722037	11,577372	-27,186111	3,081213
13:26:05,93	0,205971	3,124956	-0,403956	1,134992	-0,130061	-1,422038	-0,122676	0,158600	4,153224	-2,142914	-40,980742	3,167749	-0,704188	-2,687875	2,842498	-40,222724	30,497488	15,688732	-0,153013	0,161348	4,038950	10,407943	-28,282875	3,129676	-0,153013	0,161348	4,038950	10,407943	-28,282875	3,129676
13:26:05,98	0,205971	3,124956	-0,403956	1,134992	-0,130061	-1,422038	-0,151699	0,160458	4,041738	-2,197822	-40,170259	3,175136	-0,704073	-2,689457	2,845286	-40,167493	30,481487	15,734191	-0,151699	0,160458	4,041738	10,398097	-28,261849	3,175136	-0,151699	0,160458	4,041738	10,398097	-28,261849	3,175136
13:26:06,03	0,205971	3,124956	-0,403956	1,134992	-0,130061	-1,422038	-0,151699	0,160458	4,041738	-2,197822	-40,170259	3,175136	-0,704096	-2,688029	2,842204	-40,161235	30,474900	15,774761	-0,151699	0,160458	4,041738	10,398097	-28,261849	3,175136	-0,151699	0,160458	4,041738	10,398097	-28,261849	3,175136
13:26:06,08	0,205971	3,124956	-0,403956	1,134992	-0,130061	-1,422038	-0,151904	0,161943	4,040543	-2,251815	-40,209320	3,152803	-0,705258	-2,688537	2,844091	-40,180454	30,515844	15,711858	-0,151904	0,161943	4,040543	10,460746	-28,284821	3,152803	-0,151904	0,161943	4,040543	10,460746	-28,284821	3,152803
13:26:06,13	0,205971	3,124956	-0,403956	1,134992	-0,130061	-1,422038	-0,151904	0,161943	4,040543	-2,251815	-40,209320	3,152803	-0,706514	-2,684843	2,842163	-40,180509	30,465804	15,755366	-0,151904	0,161943	4,040543	10,460746	-28,284821	3,152803	-0,151904	0,161943	4,040543	10,460746	-28,284821	3,152803
13:26:06,18	0,205971	3,124956	-0,403956	1,134992	-0,130061	-1,422038	-0,154928	0,163054	4,043279	-2,355046	-40,329694	3,183674	-0,704059	-2,688146	2,844894	-40,155828	30,478147	15,729555	-0,154928	0,163054	4,043279	10,444672	-28,167825	3,183674	-0,154928	0,163054	4,043279	10,444672	-28,167825	3,183674
13:26:06,23	0,205971	3,124956	-0,403956	1,134992	-0,130061	-1,422038	-0,154928	0,163054	4,043279	-2,355046	-40,329694	3,183674	-0,704097	-2,688866	2,850356	-40,158472	30,407025	15,752938	-0,154928	0,163054	4,043279	10,444672	-28,167825	3,183674	-0,154928	0,163054	4,043279	10,444672	-28,167825	3,183674
13:26:06,28	0,205971	3,124956	-0,403956	1,134992	-0,130061	-1,422038	-0,152199	0,160774	4,046807	-2,274258	-40,151212	3,193883	-0,594565	-2,490775	3,161524	-31,470609	25,794169	15,743090	-0,152199	0,160774	4,046807	10,346510	-28,203558	3,193883	-0,152199	0,160774	4,046807	10,346510	-28,203558	3,193883
13:26:06,33	0,205971	3,124956	-0,403956	1,134992	-0,130061	-1,422038	-0,378517	0,164962	4,357976	-2,142933	-42,089402	3,184035	-0,671941	-2,623762	3,062484	-37,309583	29,131131	15,723970	-0,378517	0,164962	4,357976	10,806565	-12,375803	3,184035	-0,378517	0,164962	4,357976	10,806565	-12,375803	3,184035
13:26:06,38	0,205971	3,124956	-0,403956	1,134992	-0,130061	-1,422038	-0,224660	0,165478	4,258936	-2,199373	-40,813982	3,164915	-0,715820	-2,723026	2,508623	-38,942869	29,436369	15,784225	-0,224660	0,165478	4,258936	10,790652	-23,178209	3,164915	-0,224660	0,165478	4,258936	10,790652	-23,178209	3,164915
13:26:06,43	0,205963	3,124965	-0,403983	1,134992	-0,080002	-1,421995	-0,151941	0,159154	3,596651	-2,303637	-36,294272	3,195102	-0,702823	-2,689900	2,400199	-36,886704	28,386837	15,754157	-0,151941	0,159154	3,596651	10,189915	-24,366867	3,195102	-0,151941	0,159154	3,596651	10,189915	-24,366867	3,195102
13:26:06,48	0,205963	3,124965	-0,403983	1,134992	-0,080002	-1,421995	-0,149599	0,155177	3,592832	-2,143187	-36,167176	3,268721	-0,700551	-2,693917	2,396380	-36,905300	28,344090	15,827776	-0,149599	0,155177	3,592832	10,038225	-24,423683	3,268721	-0,149599	0,155177	3,592832	10,038225	-24,423683	3,268721
13:26:06,53	0,205963	3,124965	-0,403983	1,134992	-0,080002	-1,421995	-0,151849	0,157758	3,597438	-2,248533	-36,283373	3,203852	-0,701660	-2,690678	2,400986	-36,890175	28,368662	15,762907	-0,151849	0,157758	3,597438	10,135452	-24,363240	3,203852	-0,151849	0,157758	3,597438	10,135452	-24,363240	3,203852
13:26:06,58	0,205963	3,124965	-0,403983	1,134992	-0,080002	-1,421995	-0,151849	0,157758	3,597438	-2,248533	-36,283373	3,203852	-0,701134	-2,690463	2,400608	-36,906167	28,343341	15,786839	-0,151849	0,157758	3,597438	10,135452	-24,363240	3,203852	-0,151849	0,157758	3,597438	10,135452	-24,363240	3,203852
13:26:06,63	0,205963	3,124965	-0,403983	1,134992	-0,080002	-1,421995	-0,149928	0,156136	3,594356	-2,228331	-36,198829	3,252820	-0,701216	-2,693152	2,397904	-36,935530	28,320772	15,811875	-0,149928	0,156136	3,594356	10,028313	-24,429473	3,252820	-0,149928	0,156136	3,594356	10,028313	-24,429473	3,252820
13:26:06,68	0,205963	3,124965	-0,403983	1,134992	-0,080002	-1,421995	-0,150689	0,155128	3,596651	-2,140772	-36,244682	3,194473	-0,699963	-2,692998	2,400199	-36,923422	28,354359	15,753528	-0,150689	0,155128	3,596651	10,036741	-24,415628	3,194473	-0,150689	0,155128	3,596651	10,036741	-24,415628	3,194473
13:26:06,73	0,205963	3,124965	-0,403983	1,134992	-0,080002	-1,421995	-0,151201	0,151934	3,597455	-1,977238	-36,223492	3,193086	-0,702867	-2,695580	2,397138	-36,889817	28,322266	15,787049	-0,151201	0,151934	3,597455	9,949595	-24,354175	3,193086	-0,151201	0,151934	3,597455	9,949595	-24,354175	3,193086
13:26:06,78	0,205963	3,124965	-0,403983	1,134992	-0,080002	-1,421995	-0,152125	0,156510	3,597469	-2,211262	-36,237710	3,216403	-0,700442	-2,691063	2,401017	-36,852007	28,314758	15,775458	-0,152125	0,156510	3,597469	10,074795	-24,295924	3,216403	-0,152125	0,156510	3,597469	10,074795	-24,295924	3,216403
13:26:06,83	0,205963	3,124965	-0,403983	1,134992	-0,080002	-1,421995	-0,152778	0,163026	3,597844	-2,515474	-36,304375	3,236801	-0,705758	-2,687240	2,401392	-36,863041	28,361068	15,795856	-0,152778	0,163026	3,597844	10,282043	-24,311331	3,236801	-0,152778	0,163026	3,597844	10,282043	-24,311331	3,236801
13:26:06,88	0,205963	3,124965	-0,403983	1,134992	-0,080002	-1,421995	-0,147398	0,156641	3,597076	-2,251763	-36,045993	3,230738	-0,702919	-2,695091	2,400624	-36,915697	28,312619	15,789793	-0,147398	0,156641	3,597076	10,044566	-24,475278	3,230738	-0,147398	0,156641	3,597076	10,044566	-24,475278	3,230738
13:26:06,93	0,205963	3,124965	-0,403983	1,134992	-0,080002	-1,421995	-0,151758	0,157076	3,595897	-2,238836	-36,272570	3,223468	-0,702204	-2,694089	2,400624	-36,860076	28,319579	15,760646	-0,151758	0,157076	3,595897	10,091666	-24,359559	3,223468	-0,151758	0,157076	3,595897	10,091666	-24,359559	3,223468
13:26:06,98	0,205963	3,124965	-0,403983	1,134992	-0,080002	-1,421995	-0,151758	0,157076	3,595897	-2,238836	-36,272570	3,223468	-0,702768	-2,692942	2,400401	-36,890675	28,315217	15,748916	-0,151758	0,157076	3,595897	10,091666	-24,359559	3,223468	-0,151758	0,157076	3,595897	10,091666	-24,359559	3,223468
13:26:07,03	0,205963	3,124965	-0,403983	1,134992	-0,080002	-1,421995	-0,149334	0,157585	3,596853	-2,286064	-36,126334	3,189861	-0,704018	-2,691870	2,402130	-36,883716	28,320887	15,726114	-0,149334	0,157585	3,596853	10,084330	-24,403584	3,189861	-0,149334	0,157585	3,596853	10,084330	-24,403584	3,189861
13:26:07,08	0,205963	3,124965	-0,403983	1,134992	-0,080002	-1,421995	-0,149362	0,158356	3,596289	-2,293658	-36,135996	3,212895	-0,703422	-2,692532	2,399837	-36,881521	28,347483	15,771950	-0,149362	0,158356	3,596289	10,137292	-24,411047	3,212895	-0,149362	0,158356	3,596289	10,137292	-24,411047	3,212895
13:26:07,13	0,205963	3,124965	-0,403983	1,134992	-0,080002	-1,421995	-0,149362	0,158356	3,596289	-2,293658	-36,135996	3,212895	-0,703468	-2,689933	2,399061	-36,886681	28,331134	15,791709	-0,149362	0,158356	3,596289	10,137292	-24,411047	3,212895	-0,149362	0,158356	3,596289	10,137292	-24,411047	3,212895
13:26:07,18	0,205963	3,124965	-0,403983	1,134992	-0,080002	-1,421995	-0,149377	0,159097	3,595096	-2,340413	-36,156156	3,194484	-0,704056	-2,692149	2,398644	-36,902446	28,350050	15,753539	-0,149377	0,159097	3,595096	10,148681	-24,430066	3,194484	-0,149377	0,159097	3,595096	10,148681	-24,430066	3,194484
13:26:07,23	0,205963	3,124965	-0,403983	1,134992	-0,080002	-1,421995	-0,149377	0,159097	3,595096	-2,340413	-36,156156	3,194484	-0,702237	-2,694592	2,402951	-36,890797	28,348887	15,770094	-0,149377	0,159097	3,595096	10,148681	-24,430066	3,194484	-0,149377	0,159097	3,595096	10,148681	-24,430066	3,194484
13:26:07,28	0,205963	3,124965	-0,403983	1,134992	-0,080002	-1,421995	-0,148171	0,156301	3,599403	-2,190201	-36,082786	3,211039	-0,700510	-2,693786	2,402960	-36,892679	28,311752	15,783872	-0,148171	0,156301	3,599403	10,079403	-24,451350	3,211039	-0,148171	0,156301	3,599403	10,079403	-24,451350	3,211039
13:26:07,33	0,205963	3,124965	-0,403983	1,134992	-0,080002	-1,421995	-0,149732	0,155208	3,599412	-2,166461	-36,147021	3,224817	-0,703405	-2,690486	2,401773	-36,877852	28,363634	15,771558	-0,149732	0,155208	3,599412	10,017334	-24,393045	3,224817	-0,149732	0,155208	3,599412	10,017334	-24,393045	3,224817
13:26:07,38	0,205963	3,124965	-0,403983	1,134992	-0,080002	-1,421995	-0,151143	0,159365	3,598225	-2,330289	-36,233461	3,212503	-0,701005	-2,690042	2,402557	-36,847293	28,330329	15,760490	-0,151143	0,159365	3,598225	10,179844	-24,368771	3,212503	-0,151143	0,159365	3,598225	10,179844	-24,368771	3,212503
13:26:07,43	0,205963	3,124965	-0,403983	1,134992	-0,080002	-1,421995	-0,147709	0,155283	3,597879	-2,119073	-36,034965	3,226298	-0,701587	-2,695501	2,401427	-36,861108	28,352754	15,785353	-0,147709	0,155283	3,597879	10,070620	-24,439824	3,226298	-0,147709	0,155283	3,597879	10,070620	-24,439824	3,226298
13:26:07,48	0,205963	3,124965	-0,403983	1,134992	-0,080002	-1,421995	-0,147709	0,155283	3,597879	-2,119073	-36,034965	3,226298	-0,701051	-2,690586	2,402955	-36,872588	28,343395	15,785063	-0,147709	0,155283	3,597879	10,070620	-24,439824	3,226298	-0,147709	0,155283	3,597879	10,070620	-24,439824	3,226298
13:26:07,53	0,205963	3,124965	-0,403983	1,134992	-0,080002	-1,421995	-0,149253	0,159017	3,597452	-2,342045	-36,140485	3,221740	-0,704049	-2,692297	2,401000	-36,897357	28,340435	15,780795	-0,149253	0,159017	3,597452	10,140783	-24,424141	3,221740	-0,149253	0,159017	3,597452	10,140783	-24,424141	3,221740
13:26:07,58	0,205963	3,124965	-0,403983	1,134992	-0,080002	-1,421995	-0,149253	0,159017	3,597452	-2,342045	-36,140485	3,221740	-0,699913	-2,690622	2,404090	-36,895284	28,338105	15,755557	-0,152771	0,156272	3,600542	10,067062	-24,327952	3,196502	-0,152771	0,156272	3,600542	10,067062	-24,327952	3,196502
13:26:07,63	0,205963	3,124965	-0,403983	1,134992	-0,080002	-1,421995	-0,152771	0,156272	3,600542	-2,200291	-36,320466	3,196502	-0,700481	-2,688390	2,404073	-36,879305	28,330853	15,736024	-0,152771	0,156272	3,600542	10,067062	-24,327952	3,196502	-0,152771	0,156272	3,600542	10,067062	-24,327952	3,196502
13:26:07,68	0,205963	3,124965	-0,403983	1,134992	-0,080002	-1,421995	-0,149752	0,161337	3,597838	-2,457828	-36,160799	3,226251	-0,705808	-2,690704	2,401387	-36,890029	28,341799	15,785306	-0,149752	0,161337	3,597838	10,207102	-24,405239	3,226251	-0,149752	0,161337	3,597838	10,207102	-24,405239	3,226251
13:26:07,74	0,205963	3,124965	-0,403983	1,134992	-0,080002	-1,421995	-0,151366	0,157604	3,597299	-2,272893	-36,227371	3,210418	-0,704603	-2,691499	2,400220	-36,870869	28,317029	15,765736	-0,151366	0,157604	3,597299	10,098990	-24,345124	3,210418	-0,151366	0,157604	3,597299	10,098990	-24,345124	3,210418
13:26:07,79	0,205963	3,124965	-0,403983	1,134992	-0,080002	-1,421995	-0,150375	0,156862	3,600178	-2,222300	-36,170915	3,205429	-0,701622	-2,692403	2,403726	-36,869343	28,333152	15,764484	-0,150375	0,156862	3,600178	10,091383	-24,366513	3,205429	-0,150375	0,156862	3,600178	10,091383	-24,366513	3,205429
13:26:07,84	0,205963	3,124965	-0,403983	1,134992	-0,080002	-1,421995	-0,150375	0,156862	3,600178	-2,222300	-36,170915	3,205429	-0,700261	-2,690559	2,407258	-36,758200	28,249952	15,749346	-0,150375	0,156862	3,600178	10,091383	-24,366513	3,205429	-0,150375	0,156862	3,600178	10,091383	-24,366513	3,205429
13:26:07,89	0,205963	3,124965	-0,403983	1,134992	-0,080002	-1,421995	-0,152652	0,156605	3,603710	-2,225413	-36,151492	3,190291	-0,595755	-2,523051	2,680687	-29,386610	23,833917	15,815651	-0,152652	0,156605	3,603710	10,068088	-24,168307	3,190291	-0,152652	0,156605	3,603710	10,068088	-24,168307	3,190291
13:26:07,94	0,205963	3,124965	-0,403983	1,134992	-0,080002	-1,421995	-0,349971	0,149855	3,877139	-2,012991	-37,820087	3,256596	-0,666131	-2,620764	2,619476	-33,751317	26,849121	15,764186	-0,349971	0,149855	3,877139	9,750600	-10,347352	3,256596	-0,349971	0,149855	3,877139	9,750600	-10,347352	3,256596
13:26:07,99	0,205963	3,124965	-0,403983	1,134992	-0,080002	-1,421995	-0,230161	0,161945	3,815928	-2,212805	-36,877508	3,205131	-0,705384	-2,720591	2,041219	-35,267875	26,850456	15,862983	-0,230161	0,161945	3,815928	10,499885	-18,809867	3,205131	-0,230161	0,161945	3,815928	10,499885	-18,809867	3,205131
13:26:08,04	0,205979	3,124975	-0,403982	1,134990	-0,029995	-1,422038	-0,124082	0,146026	3,237671	-2,142126	-32,675440	3,303928	-0,692158	-2,693949	1,942447	-33,416543	25,802240	15,833112	-0,153767	0,147893	3,138899	9,388264	-20,020940	3,274057	-0,153767	0,147893	3,138899	9,388264	-20,020940	3,274057
13:26:08,09	0,205979	3,124975	-0,403982	1,134990	-0,029995	-1,422038	-0,153767	0,147893	3,138899	-2,221330	-32,091669	3,274057	-0,692139	-2,693139	1,939734	-33,401715	25,808612	15,839783	-0,153767	0,147893	3,138899	9,388264	-20,020940	3,274057	-0,153767	0,147893	3,138899	9,388264	-20,020940	3,274057
13:26:08,14	0,205979	3,124975	-0,403982	1,134990	-0,029995	-1,422038	-0,154478	0,148281	3,136186	-2,228599	-32,118982	3,280727	-0,692213	-2,692602	1,938960	-33,421886	25,782656	15,859077	-0,154478	0,148281	3,136186	9,411491	-19,992444	3,280727	-0,154478	0,148281	3,136186	9,411491	-19,992444	3,280727
13:26:08,19	0,205979	3,124975	-0,403982	1,134990	-0,029995	-1,422038	-0,154907	0,148614	3,135412	-2,278471	-32,145756	3,300022	-0,693317	-2,693917	1,941660	-33,410732	25,810719	15,819072	-0,153215	0,148913	3,138112	9,425536	-20,034773	3,260016	-0,153215	0,148913	3,138112	9,425536	-20,034773	3,260016
13:26:08,24	0,205979	3,124975	-0,403982	1,134990	-0,029995	-1,422038	-0,153215	0,148913	3,138112	-2,264109	-32,062172	3,260016	-0,695750	-2,691192	1,940082	-33,438044	25,817868	15,825370	-0,153215	0,148913	3,138112	9,425536	-20,034773	3,260016	-0,153215	0,148913	3,138112	9,425536	-20,034773	3,260016
13:26:08,29	0,205979	3,124975	-0,403982	1,134990	-0,029995	-1,422038	-0,154358	0,152382	3,136534	-2,451982	-32,148844	3,266315	-0,690355	-2,691541	1,943210	-33,399904	25,810377	15,814026	-0,154358	0,152382	3,136534	9,510010	-20,031707	3,266315	-0,154358	0,152382	3,136534	9,510010	-20,031707	3,266315
13:26:08,34	0,205979	3,124975	-0,403982	1,134990	-0,029995	-1,422038	-0,156755	0,147535	3,139662	-2,187356	-32,236665	3,254971	-0,686448	-2,687472	1,941760	-33,153814	25,644974	15,818049	-0,156755	0,147535	3,139662	9,394149	-19,931435	3,254971	-0,156755	0,147535	3,139662	9,394149	-19,931435	3,254971
13:26:08,39	0,205979	3,124975	-0,403982	1,134990	-0,029995	-1,422038	-0,162232	0,146187	3,138212	-2,137432	-32,225661	3,258994	-0,586514	-2,515433	2,229994	-25,471118	21,229846	15,775156	-0,162232	0,146187	3,138212	9,338214	-19,490466	3,258994	-0,162232	0,146187	3,138212	9,338214	-19,490466	3,258994
13:26:08,44	0,205979	3,124975	-0,403982	1,134990	-0,029995	-1,422038	-0,361189	0,145661	3,426446	-2,092351	-33,710458	3,216101	-0,666019	-2,643121	2,162058	-31,302323	24,730407	15,795985	-0,361189	0,145661	3,426446	9,342016	-5,357133	3,216101	-0,361189	0,145661	3,426446	9,342016	-5,357133	3,216101
13:26:08,49	0,205979	3,124975	-0,403982	1,134990	-0,029995	-1,422038	-0,210855	0,150670	3,358510	-2,236857	-32,693363	3,236930	-0,715266	-2,734205	1,560507	-32,560107	24,982299	15,846060	-0,210855	0,150670	3,358510	9,590730	-16,141222	3,236930	-0,210855	0,150670	3,358510	9,590730	-16,141222	3,236930
13:26:08,54	0,205902	3,124940	-0,403982	1,134990	0,020020	-1,422025	-0,107350	0,147777	2,756959	-2,497165	-28,526318	3,287004	-0,703761	-2,715981	1,491514	-31,150022	24,248975	15,840215	-0,107350	0,147777	2,756959	9,103316	-20,099324	3,287004	-0,107350	0,147777	2,756959	9,103316	-20,099324	3,287004
13:26:08,59	0,205902	3,124940	-0,403982	1,134990	0,020020	-1,422025	-0,128885	0,146926	2,687966	-2,382947	-28,058315	3,281160	-0,700217	-2,714764	1,494646	-31,138731	24,229929	15,862602	-0,131711	0,144464	2,691097	9,074653	-17,846628	3,303547	-0,131711	0,144464	2,691097	9,074653	-17,846628	3,303547
13:26:08,64	0,205902	3,124940	-0,403982	1,134990	0,020020	-1,422025	-0,131711	0,144464	2,691097	-2,265801	-28,185954	3,303547	-0,704848	-2,713337	1,495018	-31,115218	24,273653	15,843565	-0,130632	0,149189	2,691470	9,249473	-17,876727	3,284510	-0,130632	0,149189	2,691470	9,249473	-17,876727	3,284510
13:26:08,69	0,205902	3,124940	-0,403982	1,134990	0,020020	-1,422025	-0,130632	0,149189	2,691470	-2,461849	-28,131333	3,284510	-0,703638	-2,712373	1,498518	-31,093441	24,239199	15,835615	-0,130632	0,149189	2,691470	9,249473	-17,876727	3,284510	-0,130632	0,149189	2,691470	9,249473	-17,876727	3,284510
13:26:08,74	0,205902	3,124940	-0,403982	1,134990	0,020020	-1,422025	-0,132983	0,146405	2,693066	-2,312374	-28,220280	3,317447	-0,701262	-2,712693	1,496614	-31,084017	24,261093	15,876502	-0,132983	0,146405	2,693066	9,180429	-17,781127	3,317447	-0,132983	0,146405	2,693066	9,180429	-17,781127	3,317447
13:26:08,79	0,205902	3,124940	-0,403982	1,134990	0,020020	-1,422025	-0,132983	0,146405	2,693066	-2,312374	-28,220280	3,317447	-0,700652	-2,714310	1,498936	-31,091329	24,278034	15,856193	-0,132983	0,146405	2,693066	9,180429	-17,781127	3,317447	-0,132983	0,146405	2,693066	9,180429	-17,781127	3,317447
13:26:08,84	0,205902	3,124940	-0,403982	1,134990	0,020020	-1,422025	-0,131887	0,145068	2,695387	-2,231831	-28,178121	3,297138	-0,700607	-2,710751	1,499742	-31,040813	24,225987	15,883123	-0,131887	0,145068	2,695387	9,156012	-17,824958	3,297138	-0,131887	0,145068	2,695387	9,156012	-17,824958	3,297138
13:26:08,89	0,205902	3,124940	-0,403982	1,134990	0,020020	-1,422025	-0,134992	0,146809	2,696193	-2,342161	-28,269806	3,324067	-0,697702	-2,714290	1,497805	-31,062766	24,216172	15,879344	-0,134992	0,146809	2,696193	9,182323	-17,672906	3,324067	-0,134992	0,146809	2,696193	9,182323	-17,672906	3,324067
13:26:08,94	0,205902	3,124940	-0,403982	1,134990	0,020020	-1,422025	-0,133379	0,142524	2,694256	-2,138833	-28,200034	3,320289	-0,702963	-2,714070	1,498551	-31,055865	24,236653	15,844683	-0,133379	0,142524	2,694256	9,049302	-17,729755	3,320289	-0,133379	0,142524	2,694256	9,049302	-17,729755	3,320289
13:26:08,99	0,205902	3,124940	-0,403982	1,134990	0,020020	-1,422025	-0,133091	0,150461	2,696960	-2,526814	-28,172848	3,318238	-0,704720	-2,710571	1,500508	-31,039811	24,231507	15,877293	-0,133091	0,150461	2,696960	9,284398	-17,725174	3,318238	-0,133091	0,150461	2,696960	9,284398	-17,725174	3,318238
13:26:09,04	0,205902	3,124940	-0,403982	1,134990	0,020020	-1,422025	-0,133091	0,150461	2,696960	-2,526814	-28,172848	3,318238	-0,700030	-2,713256	1,499707	-31,051955	24,203943	15,828983	-0,133091	0,150461	2,696960	9,284398	-17,725174	3,318238	-0,133091	0,150461	2,696960	9,284398	-17,725174	3,318238
13:26:09,09	0,205902	3,124940	-0,403982	1,134990	0,020020	-1,422025	-0,136576	0,146978	2,695786	-2,355428	-28,308897	3,284703	-0,699961	-2,709295	1,499334	-31,005588	24,200471	15,843758	-0,136576	0,146978	2,695786	9,182313	-17,587673	3,284703	-0,136576	0,146978	2,695786	9,182313	-17,587673	3,284703
13:26:09,14	0,205902	3,124940	-0,403982	1,134990	0,020020	-1,422025	-0,132547	0,148068	2,696984	-2,401621	-28,127630	3,327573	-0,702920	-2,712239	1,500532	-31,024793	24,223685	15,886628	-0,132547	0,148068	2,696984	9,221708	-17,722679	3,327573	-0,132547	0,148068	2,696984	9,221708	-17,722679	3,327573
13:26:09,19	0,205902	3,124940	-0,403982	1,134990	0,020020	-1,422025	-0,132547	0,148068	2,696984	-2,401621	-28,127630	3,327573	-0,699436	-2,714129	1,498558	-31,050441	24,211073	15,844404	-0,132652	0,144106	2,695010	9,092968	-17,735797	3,285349	-0,132652	0,144106	2,695010	9,092968	-17,735797	3,285349
13:26:09,24	0,205902	3,124940	-0,403982	1,134990	0,020020	-1,422025	-0,134509	0,146509	2,697357	-2,310976	-28,256733	3,319085	-0,700588	-2,711319	1,500905	-31,043445	24,245502	15,878140	-0,134509	0,146509	2,697357	9,189958	-17,697739	3,319085	-0,134509	0,146509	2,697357	9,189958	-17,697739	3,319085
13:26:09,29	0,205902	3,124940	-0,403982	1,134990	0,020020	-1,422025	-0,134304	0,145000	2,699296	-2,250166	-28,220779	3,297566	-0,695793	-2,715006	1,502870	-31,003238	24,192136	15,850878	-0,134304	0,145000	2,699296	9,132315	-17,677926	3,297566	-0,134304	0,145000	2,699296	9,132315	-17,677926	3,297566
13:26:09,34	0,205902	3,124940	-0,403982	1,134990	0,020020	-1,422025	-0,134304	0,145000	2,699296	-2,250166	-28,220779	3,297566	-0,699998	-2,711088	1,499752	-31,031034	24,223368	15,887832	-0,134304	0,145000	2,699296	9,132315	-17,677926	3,297566	-0,134304	0,145000	2,699296	9,132315	-17,677926	3,297566
13:26:09,39	0,205902	3,124940	-0,403982	1,134990	0,020020	-1,422025	-0,135005	0,146113	2,696204	-2,303363	-28,260678	3,328777	-0,698823	-2,713940	1,501302	-31,038140	24,202040	15,866678	-0,133122	0,143669	2,697754	9,079723	-17,708182	3,307623	-0,133122	0,143669	2,697754	9,079723	-17,708182	3,307623
13:26:09,44	0,205902	3,124940	-0,403982	1,134990	0,020020	-1,422025	-0,133122	0,143669	2,697754	-2,198308	-28,158259	3,307623	-0,702945	-2,710853	1,502070	-31,041129	24,236620	15,881630	-0,133122	0,143669	2,697754	9,079723	-17,708182	3,307623	-0,133122	0,143669	2,697754	9,079723	-17,708182	3,307623
13:26:09,49	0,205902	3,124940	-0,403982	1,134990	0,020020	-1,422025	-0,133734	0,148783	2,698521	-2,435754	-28,209976	3,322575	-0,701075	-2,711246	1,498986	-30,980615	24,212377	15,872683	-0,133734	0,148783	2,698521	9,243682	-17,711836	3,322575	-0,133734	0,148783	2,698521	9,243682	-17,711836	3,322575
13:26:09,54	0,205902	3,124940	-0,403982	1,134990	0,020020	-1,422025	-0,134330	0,146967	2,695437	-2,332061	-28,176408	3,313628	-0,704630	-2,713533	1,502841	-31,007613	24,212205	15,840585	-0,134330	0,146967	2,695437	9,204821	-17,631530	3,313628	-0,134330	0,146967	2,695437	9,204821	-17,631530	3,313628
13:26:09,59	0,205902	3,124940	-0,403982	1,134990	0,020020	-1,422025	-0,132938	0,147516	2,700083	-2,369099	-28,110120	3,291040	-0,702246	-2,712177	1,503631	-30,990141	24,208077	15,850096	-0,132938	0,147516	2,700083	9,210883	-17,674519	3,291040	-0,132938	0,147516	2,700083	9,210883	-17,674519	3,291040
13:26:09,64	0,205902	3,124940	-0,403982	1,134990	0,020020	-1,422025	-0,132938	0,147516	2,700083	-2,369099	-28,110120	3,291040	-0,701072	-2,712594	1,501310	-30,992334	24,222233	15,861815	-0,132938	0,147516	2,700083	9,210883	-17,674519	3,291040	-0,132938	0,147516	2,700083	9,210883	-17,674519	3,291040
13:26:09,69	0,205902	3,124940	-0,403982	1,134990	0,020020	-1,422025	-0,133163	0,146291	2,697762	-2,294228	-28,130839	3,302760	-0,701771	-2,711786	1,504422	-30,990197	24,192932	15,868651	-0,133163	0,146291	2,697762	9,189580	-17,677512	3,302760	-0,133163	0,146291	2,697762	9,189580	-17,677512	3,302760
13:26:09,74	0,205902	3,124940	-0,403982	1,134990	0,020020	-1,422025	-0,132020	0,147696	2,696218	-2,366803	-28,079877	3,322952	-0,702861	-2,712881	1,499766	-30,999423	24,226926	15,882007	-0,132020	0,147696	2,696218	9,227350	-17,716292	3,322952	-0,132020	0,147696	2,696218	9,227350	-17,716292	3,322952
13:26:09,79	0,205902	3,124940	-0,403982	1,134990	0,020020	-1,422025	-0,132020	0,147696	2,696218	-2,366803	-28,079877	3,322952	-0,704014	-2,711333	1,502887	-30,974962	24,190053	15,893241	-0,132784	0,149468	2,699339	9,254605	-17,656421	3,334186	-0,132784	0,149468	2,699339	9,254605	-17,656421	3,334186
13:26:09,85	0,205902	3,124940	-0,403982	1,134990	0,020020	-1,422025	-0,132784	0,149468	2,699339	-2,478648	-28,079996	3,334186	-0,696917	-2,709714	1,502483	-30,962111	24,193866	15,861028	-0,132784	0,149468	2,699339	9,254605	-17,656421	3,334186	-0,132784	0,149468	2,699339	9,254605	-17,656421	3,334186
13:26:09,90	0,205902	3,124940	-0,403982	1,134990	0,020020	-1,422025	-0,135083	0,148098	2,700496	-2,419262	-28,198822	3,328948	-0,701678	-2,710028	1,504045	-30,980291	24,179438	15,888004	-0,135083	0,148098	2,700496	9,206440	-17,594820	3,328948	-0,135083	0,148098	2,700496	9,206440	-17,594820	3,328948
13:26:09,95	0,205902	3,124940	-0,403982	1,134990	0,020020	-1,422025	-0,135083	0,148098	2,700496	-2,419262	-28,198822	3,328948	-0,700648	-2,708562	1,509304	-30,928130	24,204684	15,878204	-0,135083	0,148098	2,700496	9,206440	-17,594820	3,328948	-0,135083	0,148098	2,700496	9,206440	-17,594820	3,328948
13:26:10,00	0,205902	3,124940	-0,403982	1,134990	0,020020	-1,422025	-0,136868	0,147939	2,705756	-2,363044	-28,259082	3,319149	-0,597865	-2,548044	1,788345	-23,486437	19,918229	15,834173	-0,136868	0,147939	2,705756	9,250169	-17,514974	3,319149	-0,136868	0,147939	2,705756	9,250169	-17,514974	3,319149
13:26:10,05	0,205902	3,124940	-0,403982	1,134990	0,020020	-1,422025	-0,327271	0,139185	2,984797	-1,899166	-29,572137	3,275118	-0,662283	-2,649992	1,739836	-28,282060	22,600982	15,841838	-0,327271	0,139185	2,984797	9,026856	-3,881364	3,275118	-0,327271	0,139185	2,984797	9,026856	-3,881364	3,275118
13:26:10,10	0,205902	3,124940	-0,403982	1,134990	0,020020	-1,422025	-0,206773	0,143999	2,936288	-2,223965	-28,800724	3,282783	-0,699317	-2,738300	1,145757	-29,468275	22,440766	15,953474	-0,206773	0,143999	2,936288	9,079942	-12,569079	3,282783	-0,206773	0,143999	2,936288	9,079942	-12,569079	3,282783
13:26:10,15	0,205908	3,124923	-0,403994	1,134998	0,070015	-1,421998	-0,132517	0,133830	2,265109	-2,349434	-24,175203	3,404756	-0,690604	-2,719384	1,068658	-27,947365	21,652265	15,963811	-0,132517	0,133830	2,265109	8,156195	-13,772648	3,404756	-0,132517	0,133830	2,265109	8,156195	-13,772648	3,404756
13:26:10,20	0,205908	3,124923	-0,403994	1,134998	0,070015	-1,421998	-0,132517	0,133830	2,265109	-2,349434	-24,175203	3,404756	-0,691774	-2,716963	1,070985	-27,936076	21,638016	15,966825	-0,134029	0,136053	2,267437	8,208429	-13,715671	3,407770	-0,134029	0,136053	2,267437	8,208429	-13,715671	3,407770
13:26:10,25	0,205908	3,124923	-0,403994	1,134998	0,070015	-1,421998	-0,134029	0,136053	2,267437	-2,471767	-24,236943	3,407770	-0,691293	-2,719112	1,070936	-28,002572	21,654920	15,929083	-0,134029	0,136053	2,267437	8,208429	-13,715671	3,407770	-0,134029	0,136053	2,267437	8,208429	-13,715671	3,407770
13:26:10,30	0,205908	3,124923	-0,403994	1,134998	0,070015	-1,421998	-0,133754	0,133171	2,270910	-2,295556	-24,272983	3,378594	-0,689415	-2,718642	1,074458	-27,966511	21,685980	15,937649	-0,133754	0,133171	2,270910	8,158363	-13,773297	3,378594	-0,133754	0,133171	2,270910	8,158363	-13,773297	3,378594
13:26:10,35	0,205908	3,124923	-0,403994	1,134998	0,070015	-1,421998	-0,133754	0,133171	2,270910	-2,295556	-24,272983	3,378594	-0,688439	-2,716985	1,074464	-27,977353	21,664277	15,959279	-0,133754	0,133171	2,270910	8,158363	-13,773297	3,378594	-0,133754	0,133171	2,270910	8,158363	-13,773297	3,378594
13:26:10,40	0,205908	3,124923	-0,403994	1,134998	0,070015	-1,421998	-0,137647	0,135456	2,272472	-2,426720	-24,464058	3,411661	-0,689447	-2,714128	1,076020	-27,962857	21,669604	15,970716	-0,137647	0,135456	2,272472	8,206556	-13,658785	3,411661	-0,137647	0,135456	2,272472	8,206556	-13,658785	3,411661
13:26:10,45	0,205908	3,124923	-0,403994	1,134998	0,070015	-1,421998	-0,137647	0,135456	2,272472	-2,426720	-24,464058	3,411661	-0,683405	-2,714032	1,076830	-27,865606	21,581496	15,943234	-0,137647	0,135456	2,272472	8,206556	-13,658785	3,411661	-0,137647	0,135456	2,272472	8,206556	-13,658785	3,411661
13:26:10,50	0,205908	3,124923	-0,403994	1,134998	0,070015	-1,421998	-0,140751	0,130271	2,273282	-2,184771	-24,497212	3,384179	-0,592689	-2,551041	1,346419	-20,714184	17,438801	15,952008	-0,140751	0,130271	2,273282	8,041472	-13,448242	3,384179	-0,140751	0,130271	2,273282	8,041472	-13,448242	3,384179
13:26:10,55	0,205908	3,124923	-0,403994	1,134998	0,070015	-1,421998	-0,161818	0,137746	2,464823	-2,405440	-24,689590	3,364325	-0,679345	-2,692050	1,268371	-26,999450	21,275491	15,923380	-0,161818	0,137746	2,464823	8,407648	-11,986847	3,364325	-0,161818	0,137746	2,464823	8,407648	-11,986847	3,364325
13:26:10,60	0,205908	3,124923	-0,403994	1,134998	0,070015	-1,421998	-0,161818	0,137746	2,464823	-2,405440	-24,689590	3,364325	-0,715493	-2,779712	0,741486	-28,248341	21,315468	16,006281	-0,161818	0,137746	2,464823	8,407648	-11,986847	3,364325	-0,161818	0,137746	2,464823	8,407648	-11,986847	3,364325
13:26:10,65	0,205984	3,125008	-0,403994	1,134988	0,120038	-1,422002	-0,067827	0,125221	1,937938	-2,343921	-20,903593	3,447226	-0,702270	-2,750316	0,661677	-26,497855	20,455702	15,943282	-0,067827	0,125221	1,937938	7,485890	-15,579180	3,447226	-0,067827	0,125221	1,937938	7,485890	-15,579180	3,447226
13:26:10,70	0,205984	3,125008	-0,403994	1,134988	0,120038	-1,422002	-0,099896	0,128467	1,858129	-2,382074	-20,625340	3,384227	-0,703328	-2,749334	0,671456	-26,453393	20,464519	16,004951	-0,099896	0,128467	1,858129	7,702585	-12,783500	3,384227	-0,099896	0,128467	1,858129	7,702585	-12,783500	3,384227
13:26:10,75	0,205984	3,125008	-0,403994	1,134988	0,120038	-1,422002	-0,100495	0,129330	1,868288	-2,365871	-20,647370	3,437403	-0,702173	-2,748732	0,671822	-26,461856	20,452689	15,980501	-0,100495	0,129330	1,868288	7,786535	-12,758507	3,437403	-0,100495	0,129330	1,868288	7,786535	-12,758507	3,437403
13:26:10,80	0,205984	3,125008	-0,403994	1,134988	0,120038	-1,422002	-0,098406	0,128854	1,870603	-2,382547	-20,538200	3,415252	-0,708090	-2,750798	0,675666	-26,505007	20,492267	15,949472	-0,098406	0,128854	1,870603	7,732527	-12,813334	3,415252	-0,098406	0,128854	1,870603	7,732527	-12,813334	3,415252
13:26:10,85	0,205984	3,125008	-0,403994	1,134988	0,120038	-1,422002	-0,099756	0,130358	1,873315	-2,437448	-20,657740	3,434914	-0,703978	-2,749492	0,676863	-26,510748	20,512727	15,993969	-0,099756	0,130358	1,873315	7,795626	-12,826886	3,434914	-0,099756	0,130358	1,873315	7,795626	-12,826886	3,434914
13:26:10,90	0,205984	3,125008	-0,403994	1,134988	0,120038	-1,422002	-0,100469	0,126021	1,873720	-2,220222	-20,698344	3,444739	-0,699866	-2,751043	0,677268	-26,517956	20,507325	16,003795	-0,100469	0,126021	1,873720	7,672421	-12,811540	3,444739	-0,100469	0,126021	1,873720	7,672421	-12,811540	3,444739
13:26:10,95	0,205984	3,125008	-0,403994	1,134988	0,120038	-1,422002	-0,101638	0,132056	1,871384	-2,495538	-20,734072	3,446203	-0,704508	-2,747012	0,674932	-26,476974	20,528153	16,005258	-0,101638	0,132056	1,871384	7,870890	-12,755476	3,446203	-0,101638	0,132056	1,871384	7,870890	-12,755476	3,446203
13:26:11,00	0,205984	3,125008	-0,403994	1,134988	0,120038	-1,422002	-0,101638	0,132056	1,871384	-2,495538	-20,734072	3,446203	-0,702746	-2,751055	0,676430	-26,489156	20,484672	15,910726	-0,101638	0,132056	1,871384	7,870890	-12,755476	3,446203	-0,101638	0,132056	1,871384	7,870890	-12,755476	3,446203
13:26:11,05	0,205984	3,125008	-0,403994	1,134988	0,120038	-1,422002	-0,103211	0,128870	1,873350	-2,355091	-20,782671	3,458722	-0,700962	-2,747244	0,676898	-26,460860	20,489680	16,017777	-0,103211	0,128870	1,873350	7,761181	-12,680602	3,458722	-0,103211	0,128870	1,873350	7,761181	-12,680602	3,458722
13:26:11,10	0,205984	3,125008	-0,403994	1,134988	0,120038	-1,422002	-0,103211	0,128870	1,873350	-2,355091	-20,782671	3,458722	-0,704422	-2,748603	0,681886	-26,466679	20,538038	15,933184	-0,103211	0,128870	1,873350	7,761181	-12,680602	3,458722	-0,103211	0,128870	1,873350	7,761181	-12,680602	3,458722
13:26:11,15	0,205984	3,125008	-0,403994	1,134988	0,120038	-1,422002	-0,101823	0,129521	1,876401	-2,420016	-20,749063	3,408325	-0,702220	-2,748120	0,679950	-26,509791	20,482062	15,967381	-0,101823	0,129521	1,876401	7,747374	-12,755950	3,408325	-0,101823	0,129521	1,876401	7,747374	-12,755950	3,408325
13:26:11,20	0,205984	3,125008	-0,403994	1,134988	0,120038	-1,422002	-0,101823	0,129521	1,876401	-2,420016	-20,749063	3,408325	-0,702156	-2,747858	0,681909	-26,497477	20,527523	15,982103	-0,101823	0,129521	1,876401	7,747374	-12,755950	3,408325	-0,101823	0,129521	1,876401	7,747374	-12,755950	3,408325
13:26:11,25	0,205984	3,125008	-0,403994	1,134988	0,120038	-1,422002	-0,102082	0,129597	1,878361	-2,378455	-20,774585	3,423048	-0,701525	-2,747675	0,682693	-26,473833	20,511899	15,976174	-0,102082	0,129597	1,878361	7,794922	-12,761160	3,423048	-0,102082	0,129597	1,878361	7,794922	-12,761160	3,423048
13:26:11,30	0,205984	3,125008	-0,403994	1,134988	0,120038	-1,422002	-0,102556	0,129142	1,879145	-2,356483	-20,770974	3,417119	-0,701513	-2,749240	0,682332	-26,458179	20,479569	15,994348	-0,102556	0,129142	1,879145	7,781147	-12,720295	3,417119	-0,102556	0,129142	1,879145	7,781147	-12,720295	3,417119
13:26:11,35	0,205984	3,125008	-0,403994	1,134988	0,120038	-1,422002	-0,101207	0,128349	1,878784	-2,335435	-20,671081	3,435292	-0,702205	-2,749414	0,681135	-26,510084	20,491927	15,986169	-0,101207	0,128349	1,878784	7,739968	-12,726334	3,435292	-0,101207	0,128349	1,878784	7,739968	-12,726334	3,435292
13:26:11,40	0,205984	3,125008	-0,403994	1,134988	0,120038	-1,422002	-0,100709	0,128862	1,877587	-2,377337	-20,696338	3,427114	-0,701031	-2,748677	0,681490	-26,518005	20,499525	15,947829	-0,101935	0,128213	1,877942	7,723736	-12,768835	3,388774	-0,101935	0,128213	1,877942	7,723736	-12,768835	3,388774
13:26:11,45	0,205984	3,125008	-0,403994	1,134988	0,120038	-1,422002	-0,101935	0,128213	1,877942	-2,340998	-20,770718	3,388774	-0,703819	-2,748292	0,683461	-26,459610	20,538699	15,956550	-0,101935	0,128213	1,877942	7,723736	-12,768835	3,388774	-0,101935	0,128213	1,877942	7,723736	-12,768835	3,388774
13:26:11,50	0,205984	3,125008	-0,403994	1,134988	0,120038	-1,422002	-0,100875	0,130820	1,879913	-2,413420	-20,684618	3,397495	-0,703976	-2,750325	0,682396	-26,462999	20,473346	15,995187	-0,100875	0,130820	1,879913	7,855935	-12,765938	3,397495	-0,100875	0,130820	1,879913	7,855935	-12,765938	3,397495
13:26:11,55	0,205984	3,125008	-0,403994	1,134988	0,120038	-1,422002	-0,099035	0,129940	1,878848	-2,425949	-20,559219	3,436132	-0,702753	-2,748355	0,681890	-26,499541	20,510693	15,957194	-0,099035	0,129940	1,878848	7,774322	-12,784945	3,436132	-0,099035	0,129940	1,878848	7,774322	-12,784945	3,436132
13:26:11,60	0,205984	3,125008	-0,403994	1,134988	0,120038	-1,422002	-0,101288	0,133833	1,879531	-2,584924	-20,707324	3,426356	-0,706222	-2,746427	0,683079	-26,468064	20,526500	15,985411	-0,101288	0,133833	1,879531	7,921006	-12,756211	3,426356	-0,101288	0,133833	1,879531	7,921006	-12,756211	3,426356
13:26:11,65	0,205984	3,125008	-0,403994	1,134988	0,120038	-1,422002	-0,101859	0,130145	1,880676	-2,421136	-20,754018	3,401625	-0,702742	-2,747777	0,684224	-26,496792	20,510728	15,960680	-0,101859	0,130145	1,880676	7,795234	-12,758068	3,401625	-0,101859	0,130145	1,880676	7,795234	-12,758068	3,401625
13:26:11,70	0,205984	3,125008	-0,403994	1,134988	0,120038	-1,422002	-0,103034	0,130146	1,877981	-2,426883	-20,793546	3,431922	-0,702709	-2,746391	0,681130	-26,467958	20,504086	15,971955	-0,103034	0,130146	1,877981	7,789569	-12,705402	3,431922	-0,103034	0,130146	1,877981	7,789569	-12,705402	3,431922
13:26:11,76	0,205984	3,125008	-0,403994	1,134988	0,120038	-1,422002	-0,101457	0,132791	1,881557	-2,538422	-20,744701	3,420931	-0,705088	-2,749935	0,683866	-26,489578	20,498748	15,988785	-0,101457	0,132791	1,881557	7,885683	-12,780298	3,420931	-0,101457	0,132791	1,881557	7,885683	-12,780298	3,420931
13:26:11,81	0,205984	3,125008	-0,403994	1,134988	0,120038	-1,422002	-0,101875	0,128772	1,880680	-2,350147	-20,745042	3,396630	-0,701545	-2,748450	0,684229	-26,488519	20,505471	15,955686	-0,101875	0,128772	1,880680	7,758428	-12,747859	3,396630	-0,101875	0,128772	1,880680	7,758428	-12,747859	3,396630
13:26:11,86	0,205984	3,125008	-0,403994	1,134988	0,120038	-1,422002	-0,101875	0,128772	1,880680	-2,350147	-20,745042	3,396630	-0,700225	-2,747478	0,688951	-26,415823	20,480827	15,990409	-0,101875	0,128772	1,880680	7,758428	-12,747859	3,396630	-0,101875	0,128772	1,880680	7,758428	-12,747859	3,396630
13:26:11,91	0,205984	3,125008	-0,403994	1,134988	0,120038	-1,422002	-0,103376	0,128114	1,885403	-2,300955	-20,747835	3,431354	-0,597059	-2,574451	1,007882	-18,710901	16,212124	15,919469	-0,103376	0,128114	1,885403	7,756012	-12,632794	3,431354	-0,103376	0,128114	1,885403	7,756012	-12,632794	3,431354
13:26:11,96	0,205984	3,125008	-0,403994	1,134988	0,120038	-1,422002	-0,304805	0,125284	2,204333	-1,998124	-22,415117	3,360413	-0,673476	-2,692927	0,917646	-23,977284	19,279183	15,965146	-0,304805	0,125284	2,204333	7,836668	1,512072	3,360413	-0,304805	0,125284	2,204333	7,836668	1,512072	3,360413
13:26:12,01	0,205984	3,125008	-0,403994	1,134988	0,120038	-1,422002	-0,079293	0,124532	1,569645	-2,384550	-17,654426	3,455172	-0,709164	-2,770126	0,373193	-24,956338	19,326573	16,014227	-0,079293	0,124532	1,569645	7,391213	-11,429924	3,455172	-0,079293	0,124532	1,569645	7,391213	-11,429924	3,455172
13:26:12,06	0,205927	3,124957	-0,403995	1,134978	0,170002	-1,422005	-0,105797	0,124317	1,498500	-2,355341	-17,247855	3,450421	-0,695726	-2,747281	0,302048	-23,401669	18,449813	16,009476	-0,105797	0,124317	1,498500	7,403559	-8,942814	3,450421	-0,105797	0,124317	1,498500	7,403559	-8,942814	3,450421
13:26:12,11	0,205927	3,124957	-0,403995	1,134978	0,170002	-1,422005	-0,109160	0,128884	1,506253	-2,549274	-17,420181	3,442155	-0,697999	-2,742084	0,309801	-23,377663	18,486218	16,001211	-0,109160	0,128884	1,506253	7,568104	-8,851089	3,442155	-0,109160	0,128884	1,506253	7,568104	-8,851089	3,442155
13:26:12,16	0,205927	3,124957	-0,403995	1,134978	0,170002	-1,422005	-0,104840	0,127112	1,508219	-2,493081	-17,198873	3,458816	-0,698625	-2,746711	0,311767	-23,398519	18,456779	16,017872	-0,104840	0,127112	1,508219	7,485237	-8,968916	3,458816	-0,104840	0,127112	1,508219	7,485237	-8,968916	3,458816
13:26:12,21	0,205927	3,124957	-0,403995	1,134978	0,170002	-1,422005	-0,106173	0,124489	1,506638	-2,357400	-17,275241	3,421662	-0,695687	-2,746869	0,310186	-23,404995	18,459694	15,980717	-0,106173	0,124489	1,506638	7,415016	-8,940664	3,421662	-0,106173	0,124489	1,506638	7,415016	-8,940664	3,421662
13:26:12,26	0,205927	3,124957	-0,403995	1,134978	0,170002	-1,422005	-0,108901	0,125292	1,512118	-2,383630	-17,378568	3,461849	-0,697376	-2,748026	0,316799	-23,392987	18,484068	15,976887	-0,108901	0,125292	1,512118	7,451779	-8,829837	3,461849	-0,108901	0,125292	1,512118	7,451779	-8,829837	3,461849
13:26:12,31	0,205927	3,124957	-0,403995	1,134978	0,170002	-1,422005	-0,106154	0,125741	1,511687	-2,388220	-17,270984	3,409494	-0,696781	-2,746259	0,315235	-23,385029	18,487753	15,968549	-0,106154	0,125741	1,511687	7,482476	-8,937909	3,409494	-0,106154	0,125741	1,511687	7,482476	-8,937909	3,409494
13:26:12,36	0,205927	3,124957	-0,403995	1,134978	0,170002	-1,422005	-0,106154	0,125741	1,511687	-2,388220	-17,270984	3,409494	-0,695222	-2,738454	0,328944	-23,137867	18,284507	15,996190	-0,106154	0,125741	1,511687	7,482476	-8,937909	3,409494	-0,106154	0,125741	1,511687	7,482476	-8,937909	3,409494
13:26:12,41	0,205927	3,124957	-0,403995	1,134978	0,170002	-1,422005	-0,113693	0,128294	1,525395	-2,573386	-17,347341	3,437135	-0,605704	-2,586653	0,619148	-16,475176	14,523675	16,002964	-0,113693	0,128294	1,525395	7,497682	-8,422454	3,437135	-0,113693	0,128294	1,525395	7,497682	-8,422454	3,437135
13:26:12,46	0,205927	3,124957	-0,403995	1,134978	0,170002	-1,422005	-0,289915	0,126670	1,815600	-2,414568	-18,860428	3,443908	-0,686929	-2,718732	0,531008	-22,288153	18,106414	16,003666	-0,289915	0,126670	1,815600	7,529018	3,897909	3,443908	-0,289915	0,126670	1,815600	7,529018	3,897909	3,443908
13:26:12,51	0,205927	3,124957	-0,403995	1,134978	0,170002	-1,422005	-0,134919	0,130973	1,727460	-2,442068	-17,626204	3,444611	-0,716381	-2,785463	0,013439	-23,028178	17,843006	15,992691	-0,134919	0,130973	1,727460	7,839298	-7,035030	3,444611	-0,134919	0,130973	1,727460	7,839298	-7,035030	3,444611
13:26:12,56	0,205999	3,124959	-0,403994	1,134998	0,220031	-1,422053	-0,088759	0,123001	1,149508	-2,510697	-13,934569	3,445900	-0,703106	-2,762694	-0,046943	-21,411433	17,042356	16,004955	-0,088759	0,123001	1,149508	7,144916	-6,966991	3,445900	-0,088759	0,123001	1,149508	7,144916	-6,966991	3,445900
13:26:12,61	0,205999	3,124959	-0,403994	1,134998	0,220031	-1,422053	-0,089875	0,120499	1,155488	-2,378668	-14,022482	3,479815	-0,700380	-2,762978	-0,040964	-21,436350	17,058919	16,038870	-0,089875	0,120499	1,155488	7,080478	-6,967268	3,479815	-0,089875	0,120499	1,155488	7,080478	-6,967268	3,479815
13:26:12,66	0,205999	3,124959	-0,403994	1,134998	0,220031	-1,422053	-0,086088	0,117688	1,158583	-2,278761	-13,836120	3,452323	-0,699840	-2,767663	-0,037869	-21,468615	17,024163	16,011378	-0,086088	0,117688	1,158583	6,959772	-7,078188	3,452323	-0,086088	0,117688	1,158583	6,959772	-7,078188	3,452323
13:26:12,71	0,205999	3,124959	-0,403994	1,134998	0,220031	-1,422053	-0,087403	0,119697	1,159767	-2,334433	-13,888786	3,466980	-0,700941	-2,766079	-0,038997	-21,433399	17,058565	16,051610	-0,087403	0,119697	1,159767	7,061762	-7,027670	3,466980	-0,087403	0,119697	1,159767	7,061762	-7,027670	3,466980
13:26:12,76	0,205999	3,124959	-0,403994	1,134998	0,220031	-1,422053	-0,086670	0,119955	1,164053	-2,352125	-13,857225	3,483642	-0,701512	-2,766026	-0,032399	-21,438424	17,058127	16,042697	-0,086670	0,119955	1,164053	7,064350	-7,053599	3,483642	-0,086670	0,119955	1,164053	7,064350	-7,053599	3,483642
13:26:12,81	0,205999	3,124959	-0,403994	1,134998	0,220031	-1,422053	-0,086670	0,119955	1,164053	-2,352125	-13,857225	3,483642	-0,706249	-2,764598	-0,036692	-21,443378	17,072576	16,040371	-0,086670	0,119955	1,164053	7,064350	-7,053599	3,483642	-0,086670	0,119955	1,164053	7,064350	-7,053599	3,483642
13:26:12,86	0,205999	3,124959	-0,403994	1,134998	0,220031	-1,422053	-0,088448	0,121622	1,162059	-2,425682	-13,938092	3,422133	-0,702067	-2,763653	-0,034392	-21,421847	17,063716	15,981188	-0,088448	0,121622	1,162059	7,121656	-6,994935	3,422133	-0,088448	0,121622	1,162059	7,121656	-6,994935	3,422133
13:26:12,91	0,205999	3,124959	-0,403994	1,134998	0,220031	-1,422053	-0,087940	0,123443	1,162094	-2,518230	-13,943476	3,490538	-0,703898	-2,763182	-0,034358	-21,448308	17,081469	16,049593	-0,087940	0,123443	1,162094	7,172056	-7,040184	3,490538	-0,087940	0,123443	1,162094	7,172056	-7,040184	3,490538
13:26:12,96	0,205999	3,124959	-0,403994	1,134998	0,220031	-1,422053	-0,087295	0,121614	1,164417	-2,413846	-13,883463	3,449913	-0,702636	-2,764656	-0,032035	-21,420774	17,076253	16,008968	-0,087295	0,121614	1,164417	7,132824	-7,030834	3,449913	-0,087295	0,121614	1,164417	7,132824	-7,030834	3,449913
13:26:13,01	0,205999	3,124959	-0,403994	1,134998	0,220031	-1,422053	-0,087353	0,121737	1,164399	-2,431422	-13,925326	3,450642	-0,702713	-2,764544	-0,032053	-21,460008	17,085993	16,009697	-0,087353	0,121737	1,164399	7,124902	-7,068145	3,450642	-0,087353	0,121737	1,164399	7,124902	-7,068145	3,450642
13:26:13,06	0,205999	3,124959	-0,403994	1,134998	0,220031	-1,422053	-0,087353	0,121737	1,164399	-2,431422	-13,925326	3,450642	-0,702047	-2,764581	-0,031712	-21,424266	17,084428	16,009182	-0,087353	0,121737	1,164399	7,124902	-7,068145	3,450642	-0,087353	0,121737	1,164399	7,124902	-7,068145	3,450642
13:26:13,11	0,205999	3,124959	-0,403994	1,134998	0,220031	-1,422053	-0,089375	0,120826	1,167895	-2,404580	-13,991745	3,437899	-0,700914	-2,763248	-0,028557	-21,436706	17,048870	15,996954	-0,089375	0,120826	1,167895	7,080278	-6,975812	3,437899	-0,089375	0,120826	1,167895	7,080278	-6,975812	3,437899
13:26:13,16	0,205999	3,124959	-0,403994	1,134998	0,220031	-1,422053	-0,089464	0,122175	1,168327	-2,445949	-13,983074	3,486324	-0,702038	-2,762496	-0,028124	-21,410806	17,067164	16,045379	-0,089464	0,122175	1,168327	7,144826	-6,960178	3,486324	-0,089464	0,122175	1,168327	7,144826	-6,960178	3,486324
13:26:13,21	0,205999	3,124959	-0,403994	1,134998	0,220031	-1,422053	-0,087335	0,118375	1,164422	-2,283069	-13,924688	3,474512	-0,699810	-2,766240	-0,032030	-21,473462	17,063196	16,033567	-0,087335	0,118375	1,164422	7,009340	-7,068852	3,474512	-0,087335	0,118375	1,164422	7,009340	-7,068852	3,474512
13:26:13,26	0,205999	3,124959	-0,403994	1,134998	0,220031	-1,422053	-0,088321	0,124993	1,168665	-2,591484	-13,974282	3,453028	-0,705049	-2,762077	-0,027787	-21,454164	17,093295	16,012083	-0,088321	0,124993	1,168665	7,220428	-7,041068	3,453028	-0,088321	0,124993	1,168665	7,220428	-7,041068	3,453028
13:26:13,31	0,205999	3,124959	-0,403994	1,134998	0,220031	-1,422053	-0,089637	0,121763	1,168631	-2,409030	-14,044141	3,481395	-0,701594	-2,762552	-0,027821	-21,448132	17,106602	16,040450	-0,089637	0,121763	1,168631	7,149398	-7,007624	3,481395	-0,089637	0,121763	1,168631	7,149398	-7,007624	3,481395
13:26:13,36	0,205999	3,124959	-0,403994	1,134998	0,220031	-1,422053	-0,089637	0,121763	1,168631	-2,409030	-14,044141	3,481395	-0,705629	-2,764542	-0,026997	-21,453954	17,083130	16,015653	-0,089637	0,121763	1,168631	7,149398	-7,007624	3,481395	-0,089637	0,121763	1,168631	7,149398	-7,007624	3,481395
13:26:13,41	0,205999	3,124959	-0,403994	1,134998	0,220031	-1,422053	-0,085897	0,124263	1,169455	-2,562229	-13,842958	3,456598	-0,703880	-2,762729	-0,027777	-21,457180	17,088065	16,021735	-0,085897	0,124263	1,169455	7,192389	-7,100045	3,456598	-0,085897	0,124263	1,169455	7,192389	-7,100045	3,456598
13:26:13,46	0,205999	3,124959	-0,403994	1,134998	0,220031	-1,422053	-0,088341	0,123654	1,168675	-2,527934	-13,975330	3,462680	-0,700357	-2,761504	-0,027365	-21,445921	17,055975	16,045358	-0,088341	0,123654	1,168675	7,178929	-7,040530	3,462680	-0,088341	0,123654	1,168675	7,178929	-7,040530	3,462680
13:26:13,51	0,205999	3,124959	-0,403994	1,134998	0,220031	-1,422053	-0,091163	0,121216	1,169087	-2,423278	-14,096280	3,486303	-0,700367	-2,765722	-0,030470	-21,471241	17,098298	16,043390	-0,091163	0,121216	1,169087	7,092140	-6,939949	3,486303	-0,091163	0,121216	1,169087	7,092140	-6,939949	3,486303
13:26:13,56	0,205999	3,124959	-0,403994	1,134998	0,220031	-1,422053	-0,087505	0,119116	1,165982	-2,290101	-13,949144	3,484335	-0,698565	-2,763592	-0,028550	-21,449909	17,077265	16,008040	-0,087505	0,119116	1,165982	7,060490	-7,079980	3,484335	-0,087505	0,119116	1,165982	7,060490	-7,079980	3,484335
13:26:13,61	0,205999	3,124959	-0,403994	1,134998	0,220031	-1,422053	-0,090251	0,118620	1,167902	-2,271877	-14,062940	3,448985	-0,702069	-2,763486	-0,025904	-21,452162	17,108848	16,002838	-0,090251	0,118620	1,167902	7,039806	-6,978224	3,448985	-0,090251	0,118620	1,167902	7,039806	-6,978224	3,448985
13:26:13,67	0,205999	3,124959	-0,403994	1,134998	0,220031	-1,422053	-0,088591	0,121708	1,170548	-2,406203	-13,994354	3,443783	-0,707427	-2,764389	-0,028172	-21,458777	17,061820	16,010602	-0,088591	0,121708	1,170548	7,147852	-7,039961	3,443783	-0,088591	0,121708	1,170548	7,147852	-7,039961	3,443783
13:26:13,72	0,205999	3,124959	-0,403994	1,134998	0,220031	-1,422053	-0,085130	0,125896	1,168280	-2,668032	-13,796599	3,451547	-0,703929	-2,764881	-0,026590	-21,478248	17,068814	16,049356	-0,085130	0,125896	1,168280	7,214809	-7,113891	3,451547	-0,085130	0,125896	1,168280	7,214809	-7,113891	3,451547
13:26:13,77	0,205999	3,124959	-0,403994	1,134998	0,220031	-1,422053	-0,086452	0,122621	1,169862	-2,501412	-13,885717	3,490301	-0,702480	-2,758568	-0,023085	-21,341373	17,053413	16,007749	-0,086452	0,122621	1,169862	7,124343	-7,099210	3,490301	-0,086452	0,122621	1,169862	7,124343	-7,099210	3,490301
13:26:13,82	0,205999	3,124959	-0,403994	1,134998	0,220031	-1,422053	-0,092645	0,124523	1,173367	-2,545216	-14,081485	3,448694	-0,605581	-2,591801	0,306487	-13,676498	13,086351	15,961006	-0,092645	0,124523	1,173367	7,229846	-6,808873	3,448694	-0,092645	0,124523	1,173367	7,229846	-6,808873	3,448694
13:26:13,87	0,205999	3,124959	-0,403994	1,134998	0,220031	-1,422053	-0,285519	0,123989	1,502939	-2,120566	-15,489427	3,401951	-0,687155	-2,729599	0,207060	-20,174458	16,612805	15,984211	-0,285519	0,123989	1,502939	7,612547	6,923792	3,401951	-0,285519	0,123989	1,502939	7,612547	6,923792	3,401951
13:26:13,92	0,205999	3,124959	-0,403994	1,134998	0,220031	-1,422053	-0,125395	0,125735	1,403512	-2,406360	-14,553632	3,425156	-0,717603	-2,814079	-0,308200	-21,521844	16,646033	16,086518	-0,125395	0,125735	1,403512	7,463843	-4,710101	3,425156	-0,125395	0,125735	1,403512	7,463843	-4,710101	3,425156
13:26:13,97	0,205911	3,125045	-0,403994	1,134990	0,270022	-1,422016	-0,071356	0,112819	0,814388	-2,371330	-10,696166	3,509631	-0,702989	-2,782856	-0,382063	-19,585672	15,537799	16,068686	-0,071356	0,112819	0,814388	6,484987	-5,094745	3,509631	-0,071356	0,112819	0,814388	6,484987	-5,094745	3,509631
13:26:14,02	0,205911	3,125045	-0,403994	1,134990	0,270022	-1,422016	-0,070003	0,118178	0,814012	-2,648468	-10,625258	3,543101	-0,706430	-2,780425	-0,377408	-19,551583	15,553603	16,056085	-0,070003	0,118178	0,814012	6,628532	-5,129994	3,543101	-0,070003	0,118178	0,814012	6,628532	-5,129994	3,543101
13:26:14,07	0,205911	3,125045	-0,403994	1,134990	0,270022	-1,422016	-0,070003	0,118178	0,814012	-2,648468	-10,625258	3,543101	-0,704599	-2,780175	-0,374655	-19,522064	15,549005	16,078538	-0,070003	0,118178	0,814012	6,628532	-5,129994	3,543101	-0,070003	0,118178	0,814012	6,628532	-5,129994	3,543101
13:26:14,11	0,205911	3,125045	-0,403994	1,134990	0,270022	-1,422016	-0,076855	0,121043	0,823935	-2,760992	-10,928067	3,473209	-0,707362	-2,773982	-0,372517	-19,519874	15,543668	16,032264	-0,076855	0,121043	0,823935	6,740903	-4,894972	3,473209	-0,076855	0,121043	0,823935	6,740903	-4,894972	3,473209
13:26:14,16	0,205911	3,125045	-0,403994	1,134990	0,270022	-1,422016	-0,070776	0,115687	0,826081	-2,500364	-10,599805	3,520359	-0,705762	-2,781924	-0,370371	-19,518278	15,522071	16,079414	-0,070776	0,115687	0,826081	6,581052	-5,043872	3,520359	-0,070776	0,115687	0,826081	6,581052	-5,043872	3,520359
13:26:14,22	0,205911	3,125045	-0,403994	1,134990	0,270022	-1,422016	-0,072142	0,117122	0,824140	-2,546161	-10,671210	3,527233	-0,702136	-2,779117	-0,371551	-19,471552	15,525408	16,042041	-0,072142	0,117122	0,824140	6,647951	-5,008086	3,527233	-0,072142	0,117122	0,824140	6,647951	-5,008086	3,527233
13:26:14,26	0,205911	3,125045	-0,403994	1,134990	0,270022	-1,422016	-0,072142	0,117122	0,824140	-2,546161	-10,671210	3,527233	-0,706371	-2,780376	-0,368238	-19,525254	15,518212	16,086668	-0,072142	0,117122	0,824140	6,647951	-5,008086	3,527233	-0,072142	0,117122	0,824140	6,647951	-5,008086	3,527233
13:26:14,31	0,205911	3,125045	-0,403994	1,134990	0,270022	-1,422016	-0,071813	0,116988	0,828214	-2,574865	-10,657810	3,527613	-0,607286	-2,602022	-0,059213	-11,771057	11,267440	16,032810	-0,071813	0,116988	0,828214	6,608708	-5,020519	3,527613	-0,071813	0,116988	0,828214	6,608708	-5,020519	3,527613
13:26:14,36	0,205911	3,125045	-0,403994	1,134990	0,270022	-1,422016	-0,275815	0,120355	1,137239	-2,554118	-12,425202	3,473755	-0,686309	-2,740994	-0,140418	-17,746432	15,005613	16,006228	-0,275815	0,120355	1,137239	6,893754	9,226250	3,473755	-0,275815	0,120355	1,137239	6,893754	9,226250	3,473755
13:26:14,41	0,205911	3,125045	-0,403994	1,134990	0,270022	-1,422016	-0,034684	0,104716	0,537358	-2,459258	-7,639305	3,538710	-0,714307	-2,818667	-0,659094	-18,844461	14,521742	16,097765	-0,034684	0,104716	0,537358	5,760911	-4,916608	3,538710	-0,034684	0,104716	0,537358	5,760911	-4,916608	3,538710
13:26:14,46	0,205965	3,124940	-0,403989	1,135001	0,320028	-1,422052	-0,034684	0,104716	0,537358	-2,459258	-7,639305	3,538710	-0,703446	-2,795622	-0,717590	-17,468811	13,810633	16,145344	-0,034684	0,104716	0,537358	5,760911	-4,916608	3,538710	-0,034684	0,104716	0,537358	5,760911	-4,916608	3,538710
13:26:14,52	0,205965	3,124940	-0,403989	1,135001	0,320028	-1,422052	-0,061436	0,102141	0,490902	-2,279297	-7,473876	3,559403	-0,701717	-2,796801	-0,711756	-17,496614	13,802962	16,156493	-0,061436	0,102141	0,490902	5,738747	-2,651117	3,559403	-0,061436	0,102141	0,490902	5,738747	-2,651117	3,559403
13:26:14,57	0,205965	3,124940	-0,403989	1,135001	0,320028	-1,422052	-0,061436	0,102141	0,490902	-2,279297	-7,473876	3,559403	-0,700479	-2,793325	-0,704407	-17,468729	13,771644	16,107855	-0,061436	0,102141	0,490902	5,738747	-2,651117	3,559403	-0,061436	0,102141	0,490902	5,738747	-2,651117	3,559403
13:26:14,61	0,205965	3,124940	-0,403989	1,135001	0,320028	-1,422052	-0,065484	0,103243	0,490505	-2,360471	-7,708279	3,589559	-0,697632	-2,792729	-0,705947	-17,506038	13,774659	16,148614	-0,065484	0,103243	0,490505	5,744109	-2,567747	3,589559	-0,065484	0,103243	0,490505	5,744109	-2,567747	3,589559
13:26:14,66	0,205965	3,124940	-0,403989	1,135001	0,320028	-1,422052	-0,065484	0,103243	0,490505	-2,360471	-7,708279	3,589559	-0,701710	-2,797206	-0,704011	-17,509200	13,790171	16,122371	-0,059568	0,104537	0,492441	5,790252	-2,735016	3,563315	-0,059568	0,104537	0,492441	5,790252	-2,735016	3,563315
13:26:14,71	0,205965	3,124940	-0,403989	1,135001	0,320028	-1,422052	-0,059568	0,104537	0,492441	-2,415903	-7,411141	3,563315	-0,708765	-2,794805	-0,706778	-17,521186	13,867029	16,096705	-0,059568	0,104537	0,492441	5,790252	-2,735016	3,563315	-0,059568	0,104537	0,492441	5,790252	-2,735016	3,563315
13:26:14,76	0,205965	3,124940	-0,403989	1,135001	0,320028	-1,422052	-0,062050	0,107168	0,496729	-2,484015	-7,522382	3,571840	-0,702748	-2,793741	-0,699723	-17,459450	13,840772	16,130896	-0,062050	0,107168	0,496729	5,928668	-2,651478	3,571840	-0,062050	0,107168	0,496729	5,928668	-2,651478	3,571840
13:26:14,81	0,205965	3,124940	-0,403989	1,135001	0,320028	-1,422052	-0,062050	0,107168	0,496729	-2,484015	-7,522382	3,571840	-0,703425	-2,793276	-0,704029	-17,491466	13,836771	16,114288	-0,062050	0,107168	0,496729	5,928668	-2,651478	3,571840	-0,062050	0,107168	0,496729	5,928668	-2,651478	3,571840
13:26:14,86	0,205965	3,124940	-0,403989	1,135001	0,320028	-1,422052	-0,062115	0,107987	0,492423	-2,546061	-7,551478	3,555233	-0,703812	-2,795963	-0,699537	-17,477925	13,827679	16,120349	-0,062115	0,107987	0,492423	5,930892	-2,675486	3,555233	-0,062115	0,107987	0,492423	5,930892	-2,675486	3,555233
13:26:14,91	0,205965	3,124940	-0,403989	1,135001	0,320028	-1,422052	-0,060716	0,104472	0,496727	-2,395635	-7,468859	3,575827	-0,701080	-2,796244	-0,699725	-17,499067	13,803823	16,134882	-0,060716	0,104472	0,496727	5,805419	-2,702658	3,575827	-0,060716	0,104472	0,496727	5,805419	-2,702658	3,575827
13:26:14,96	0,205965	3,124940	-0,403989	1,135001	0,320028	-1,422052	-0,061474	0,105628	0,497075	-2,439662	-7,550394	3,548033	-0,701702	-2,795010	-0,699377	-17,527532	13,838803	16,107088	-0,061474	0,105628	0,497075	5,852102	-2,724724	3,548033	-0,061474	0,105628	0,497075	5,852102	-2,724724	3,548033
13:26:15,01	0,205965	3,124940	-0,403989	1,135001	0,320028	-1,422052	-0,064243	0,109176	0,498249	-2,602189	-7,652291	3,556784	-0,703390	-2,790837	-0,698202	-17,480042	13,836789	16,115839	-0,064243	0,109176	0,498249	5,968141	-2,609189	3,556784	-0,064243	0,109176	0,498249	5,968141	-2,609189	3,556784
13:26:15,06	0,205965	3,124940	-0,403989	1,135001	0,320028	-1,422052	-0,061909	0,105823	0,499031	-2,448532	-7,544879	3,551095	-0,701654	-2,794536	-0,697421	-17,502521	13,825851	16,110150	-0,061909	0,105823	0,499031	5,858567	-2,685060	3,551095	-0,061909	0,105823	0,499031	5,858567	-2,685060	3,551095
13:26:15,11	0,205965	3,124940	-0,403989	1,135001	0,320028	-1,422052	-0,061909	0,105823	0,499031	-2,448532	-7,544879	3,551095	-0,704572	-2,795981	-0,697026	-17,509290	13,871603	16,120416	-0,061909	0,105823	0,499031	5,858567	-2,685060	3,551095	-0,061909	0,105823	0,499031	5,858567	-2,685060	3,551095
13:26:15,16	0,205965	3,124940	-0,403989	1,135001	0,320028	-1,422052	-0,063091	0,106527	0,499464	-2,473762	-7,629751	3,541375	-0,701672	-2,793160	-0,696988	-17,517108	13,847396	16,100430	-0,063091	0,106527	0,499464	5,888583	-2,677141	3,541375	-0,063091	0,106527	0,499464	5,888583	-2,677141	3,541375
13:26:15,21	0,205965	3,124940	-0,403989	1,135001	0,320028	-1,422052	-0,061077	0,107415	0,502913	-2,546591	-7,511728	3,558031	-0,703448	-2,794460	-0,693539	-17,518883	13,817679	16,117086	-0,061077	0,107415	0,502913	5,885506	-2,717177	3,558031	-0,061077	0,107415	0,502913	5,885506	-2,717177	3,558031
13:26:15,27	0,205965	3,124940	-0,403989	1,135001	0,320028	-1,422052	-0,061077	0,107415	0,502913	-2,546591	-7,511728	3,558031	-0,703996	-2,795052	-0,697405	-17,505048	13,855947	16,134875	-0,061077	0,107415	0,502913	5,885506	-2,717177	3,558031	-0,061077	0,107415	0,502913	5,885506	-2,717177	3,558031
13:26:15,32	0,205965	3,124940	-0,403989	1,135001	0,320028	-1,422052	-0,060290	0,107594	0,499047	-2,515814	-7,477977	3,575820	-0,703999	-2,792677	-0,694676	-17,493971	13,829965	16,152001	-0,060290	0,107594	0,499047	5,930296	-2,745175	3,575820	-0,060290	0,107594	0,499047	5,930296	-2,745175	3,575820
13:26:15,37	0,205965	3,124940	-0,403989	1,135001	0,320028	-1,422052	-0,060727	0,112647	0,499000	-2,778626	-7,517843	3,546917	-0,708155	-2,792147	-0,697452	-17,519949	13,864504	16,105972	-0,060727	0,112647	0,499000	6,064168	-2,750798	3,546917	-0,060727	0,112647	0,499000	6,064168	-2,750798	3,546917
13:26:15,42	0,205965	3,124940	-0,403989	1,135001	0,320028	-1,422052	-0,060727	0,112647	0,499000	-2,778626	-7,517843	3,546917	-0,700516	-2,795336	-0,697802	-17,511765	13,797919	16,119351	-0,060727	0,112647	0,499000	6,064168	-2,750798	3,546917	-0,060727	0,112647	0,499000	6,064168	-2,750798	3,546917
13:26:15,48	0,205965	3,124940	-0,403989	1,135001	0,320028	-1,422052	-0,061861	0,104111	0,499796	-2,358858	-7,560622	3,536682	-0,702194	-2,791643	-0,695456	-17,472281	13,825172	16,138029	-0,061861	0,104111	0,499796	5,813838	-2,704540	3,536682	-0,061861	0,104111	0,499796	5,813838	-2,704540	3,536682
13:26:15,52	0,205965	3,124940	-0,403989	1,135001	0,320028	-1,422052	-0,061861	0,104111	0,499796	-2,358858	-7,560622	3,536682	-0,702209	-2,792191	-0,693547	-17,497399	13,851155	16,103958	-0,061861	0,104111	0,499796	5,813838	-2,704540	3,536682	-0,061861	0,104111	0,499796	5,813838	-2,704540	3,536682
13:26:15,57	0,205965	3,124940	-0,403989	1,135001	0,320028	-1,422052	-0,063662	0,107476	0,502904	-2,510020	-7,644289	3,544903	-0,703063	-2,790818	-0,688410	-17,489336	13,844614	16,090905	-0,063662	0,107476	0,502904	5,926850	-2,646802	3,544903	-0,063662	0,107476	0,502904	5,926850	-2,646802	3,544903
13:26:15,62	0,205965	3,124940	-0,403989	1,135001	0,320028	-1,422052	-0,249308	0,111188	0,811954	-2,383018	-9,095391	3,494867	-0,612600	-2,629561	-0,384498	-10,233839	10,027049	16,053922	-0,249308	0,111188	0,811954	6,345218	10,475289	3,494867	-0,249308	0,111188	0,811954	6,345218	10,475289	3,494867
13:26:15,67	0,205965	3,124940	-0,403989	1,135001	0,320028	-1,422052	-0,249308	0,111188	0,811954	-2,383018	-9,095391	3,494867	-0,686465	-2,773613	-0,476154	-16,490728	13,437568	16,089223	-0,249308	0,111188	0,811954	6,345218	10,475289	3,494867	-0,249308	0,111188	0,811954	6,345218	10,475289	3,494867
13:26:15,72	0,205965	3,124940	-0,403989	1,135001	0,320028	-1,422052	-0,087623	0,103131	0,720298	-2,138905	-7,811655	3,530167	-0,728976	-2,846932	-0,968355	-18,044243	13,834896	16,186005	-0,087623	0,103131	0,720298	5,956859	-0,933246	3,530167	-0,087623	0,103131	0,720298	5,956859	-0,933246	3,530167
13:26:15,77	0,205954	3,124954	-0,404012	1,135003	0,370027	-1,422017	-0,002871	0,103286	0,228097	-2,579665	-4,948592	3,626950	-0,715734	-2,822531	-1,046500	-16,219034	12,764732	16,191270	-0,002871	0,103286	0,228097	5,528325	-4,723223	3,626950	-0,002871	0,103286	0,228097	5,528325	-4,723223	3,626950
13:26:15,82	0,205954	3,124954	-0,404012	1,135003	0,370027	-1,422017	-0,030160	0,101961	0,154609	-2,513840	-4,235998	3,599414	-0,714183	-2,823962	-1,041843	-16,199765	12,766380	16,158469	-0,030160	0,101961	0,154609	5,490066	-1,868442	3,599414	-0,030160	0,101961	0,154609	5,490066	-1,868442	3,599414
13:26:15,87	0,205954	3,124954	-0,404012	1,135003	0,370027	-1,422017	-0,029882	0,102192	0,156533	-2,539042	-4,243898	3,589541	-0,714522	-2,824087	-1,039919	-16,225697	12,766133	16,148597	-0,029882	0,102192	0,156533	5,483012	-1,898133	3,589541	-0,029882	0,102192	0,156533	5,483012	-1,898133	3,589541
13:26:15,92	0,205954	3,124954	-0,404012	1,135003	0,370027	-1,422017	-0,029882	0,102192	0,156533	-2,539042	-4,243898	3,589541	-0,716876	-2,822145	-1,036801	-16,228119	12,783208	16,176223	-0,029882	0,102192	0,156533	5,483012	-1,898133	3,589541	-0,029882	0,102192	0,156533	5,483012	-1,898133	3,589541
13:26:15,97	0,205954	3,124954	-0,404012	1,135003	0,370027	-1,422017	-0,030387	0,105201	0,159651	-2,681965	-4,280772	3,617168	-0,715075	-2,819841	-1,034109	-16,217447	12,788136	16,141371	-0,030387	0,105201	0,159651	5,576342	-1,895396	3,617168	-0,030387	0,105201	0,159651	5,576342	-1,895396	3,617168
13:26:16,02	0,205954	3,124954	-0,404012	1,135003	0,370027	-1,422017	-0,033283	0,104794	0,162343	-2,651178	-4,424607	3,582316	-0,716290	-2,824528	-1,032933	-16,250118	12,793744	16,149955	-0,033283	0,104794	0,162343	5,575152	-1,811864	3,582316	-0,033283	0,104794	0,162343	5,575152	-1,811864	3,582316
13:26:16,07	0,205954	3,124954	-0,404012	1,135003	0,370027	-1,422017	-0,028617	0,103503	0,163519	-2,595501	-4,213052	3,590900	-0,713708	-2,822452	-1,028994	-16,126818	12,737709	16,150096	-0,028617	0,103503	0,163519	5,529448	-1,966621	3,590900	-0,028617	0,103503	0,163519	5,529448	-1,966621	3,590900
13:26:16,12	0,205954	3,124954	-0,404012	1,135003	0,370027	-1,422017	-0,031706	0,102304	0,167458	-2,520050	-4,238873	3,591041	-0,605858	-2,632689	-0,726459	-7,646700	8,020154	16,113685	-0,031706	0,102304	0,167458	5,510808	-1,749968	3,591041	-0,031706	0,102304	0,167458	5,510808	-1,749968	3,591041
13:26:16,17	0,205954	3,124954	-0,404012	1,135003	0,370027	-1,422017	-0,249970	0,103785	0,469993	-2,442530	-5,885823	3,554630	-0,690629	-2,775671	-0,813732	-14,197793	12,032780	16,113607	-0,249970	0,103785	0,469993	5,704596	13,736796	3,554630	-0,249970	0,103785	0,469993	5,704596	13,736796	3,554630
13:26:16,22	0,205954	3,124954	-0,404012	1,135003	0,370027	-1,422017	-0,083758	0,105708	0,382720	-2,343015	-4,922551	3,554552	-0,714225	-2,850514	-1,305152	-15,213754	11,563419	16,223277	-0,083758	0,105708	0,382720	5,955031	1,652470	3,554552	-0,083758	0,105708	0,382720	5,955031	1,652470	3,554552
13:26:16,27	0,205912	3,125024	-0,403978	1,134985	0,420011	-1,421998	-0,007145	0,088721	-0,108701	-2,374173	-1,583829	3,664221	-0,705765	-2,822959	-1,370191	-13,550889	10,809736	16,212633	-0,007145	0,088721	-0,108701	4,590429	-1,022949	3,664221	-0,007145	0,088721	-0,108701	4,590429	-1,022949	3,664221
13:26:16,32	0,205912	3,125024	-0,403978	1,134985	0,420011	-1,421998	-0,035238	0,095172	-0,173739	-2,530876	-1,227745	3,653578	-0,707397	-2,823607	-1,361905	-13,553329	10,812063	16,204083	-0,035238	0,095172	-0,173739	4,940091	1,538443	3,653578	-0,035238	0,095172	-0,173739	4,940091	1,538443	3,653578
13:26:16,37	0,205912	3,125024	-0,403978	1,134985	0,420011	-1,421998	-0,033861	0,096262	-0,165453	-2,586763	-1,159412	3,645028	-0,706900	-2,820142	-1,363581	-13,526159	10,782605	16,217400	-0,033861	0,096262	-0,165453	4,969773	1,498672	3,645028	-0,033861	0,096262	-0,165453	4,969773	1,498672	3,645028
13:26:16,42	0,205912	3,125024	-0,403978	1,134985	0,420011	-1,421998	-0,037110	0,097564	-0,167129	-2,666407	-1,290118	3,658345	-0,704598	-2,821348	-1,360478	-13,565706	10,798158	16,221481	-0,037110	0,097564	-0,167129	4,992356	1,623038	3,658345	-0,037110	0,097564	-0,167129	4,992356	1,623038	3,658345
13:26:16,47	0,205912	3,125024	-0,403978	1,134985	0,420011	-1,421998	-0,037217	0,094967	-0,164027	-2,537683	-1,337678	3,662426	-0,704492	-2,822325	-1,358900	-13,513212	10,772276	16,214180	-0,037217	0,094967	-0,164027	4,917241	1,583834	3,662426	-0,037217	0,094967	-0,164027	4,917241	1,583834	3,662426
13:26:16,52	0,205912	3,125024	-0,403978	1,134985	0,420011	-1,421998	-0,036424	0,094386	-0,162448	-2,503633	-1,238042	3,655125	-0,704502	-2,823435	-1,354608	-13,541107	10,817925	16,247067	-0,036424	0,094386	-0,162448	4,905674	1,621222	3,655125	-0,036424	0,094386	-0,162448	4,905674	1,621222	3,655125
13:26:16,57	0,205912	3,125024	-0,403978	1,134985	0,420011	-1,421998	-0,035458	0,093840	-0,158156	-2,449639	-1,234784	3,688012	-0,706335	-2,820574	-1,354643	-13,561889	10,806214	16,232499	-0,035458	0,093840	-0,158156	4,916781	1,548637	3,688012	-0,035458	0,093840	-0,158156	4,916781	1,548637	3,688012
13:26:16,62	0,205912	3,125024	-0,403978	1,134985	0,420011	-1,421998	-0,039415	0,094008	-0,153911	-2,445929	-1,415843	3,647170	-0,702668	-2,819923	-1,350363	-13,513452	10,816324	16,206225	-0,039415	0,094008	-0,153911	4,933672	1,678271	3,647170	-0,039415	0,094008	-0,153911	4,933672	1,678271	3,647170
13:26:16,67	0,205912	3,125024	-0,403978	1,134985	0,420011	-1,421998	-0,033702	0,094571	-0,157513	-2,444500	-1,138329	3,618992	-0,706012	-2,824590	-1,353965	-13,515088	10,852715	16,178047	-0,033702	0,094571	-0,157513	4,979286	1,507239	3,618992	-0,033702	0,094571	-0,157513	4,979286	1,507239	3,618992
13:26:16,72	0,205912	3,125024	-0,403978	1,134985	0,420011	-1,421998	-0,033702	0,094571	-0,157513	-2,444500	-1,138329	3,618992	-0,704519	-2,824749	-1,351136	-13,569626	10,837522	16,221452	-0,033702	0,094571	-0,157513	4,979286	1,507239	3,618992	-0,033702	0,094571	-0,157513	4,979286	1,507239	3,618992
13:26:16,77	0,205912	3,125024	-0,403978	1,134985	0,420011	-1,421998	-0,034311	0,093198	-0,154685	-2,413571	-1,209652	3,662397	-0,708021	-2,822945	-1,350787	-13,555432	10,836986	16,177132	-0,034311	0,093198	-0,154685	4,902495	1,483752	3,662397	-0,034311	0,093198	-0,154685	4,902495	1,483752	3,662397
13:26:16,82	0,205912	3,125024	-0,403978	1,134985	0,420011	-1,421998	-0,034122	0,097133	-0,154336	-2,611523	-1,187255	3,618077	-0,706266	-2,824487	-1,352703	-13,557020	10,832381	16,202467	-0,034122	0,097133	-0,154336	5,013387	1,491300	3,618077	-0,034122	0,097133	-0,154336	5,013387	1,491300	3,618077
13:26:16,87	0,205912	3,125024	-0,403978	1,134985	0,420011	-1,421998	-0,033664	0,094842	-0,156251	-2,497192	-1,162501	3,643412	-0,708015	-2,820769	-1,352724	-13,545741	10,849806	16,193481	-0,033664	0,094842	-0,156251	4,947903	1,480085	3,643412	-0,033664	0,094842	-0,156251	4,947903	1,480085	3,643412
13:26:16,92	0,205912	3,125024	-0,403978	1,134985	0,420011	-1,421998	-0,036417	0,099144	-0,152383	-2,707101	-1,309169	3,646568	-0,708615	-2,819952	-1,348835	-13,553139	10,846044	16,205623	-0,036417	0,099144	-0,152383	5,075667	1,549590	3,646568	-0,036417	0,099144	-0,152383	5,075667	1,549590	3,646568
13:26:16,97	0,205912	3,125024	-0,403978	1,134985	0,420011	-1,421998	-0,036417	0,099144	-0,152383	-2,707101	-1,309169	3,646568	-0,708005	-2,817650	-1,349240	-13,536916	10,839980	16,186575	-0,036417	0,099144	-0,152383	5,075667	1,549590	3,646568	-0,036417	0,099144	-0,152383	5,075667	1,549590	3,646568
13:26:17,02	0,205912	3,125024	-0,403978	1,134985	0,420011	-1,421998	-0,038715	0,099767	-0,152788	-2,736636	-1,411588	3,627520	-0,706115	-2,823146	-1,351037	-13,550866	10,828480	16,224505	-0,038715	0,099767	-0,152788	5,095036	1,627570	3,627520	-0,038715	0,099767	-0,152788	5,095036	1,627570	3,627520
13:26:17,08	0,205912	3,125024	-0,403978	1,134985	0,420011	-1,421998	-0,034901	0,095382	-0,154586	-2,525583	-1,219578	3,665450	-0,705048	-2,823154	-1,349961	-13,539621	10,840099	16,225501	-0,034901	0,095382	-0,154586	4,961917	1,520162	3,665450	-0,034901	0,095382	-0,154586	4,961917	1,520162	3,665450
13:26:17,13	0,205912	3,125024	-0,403978	1,134985	0,420011	-1,421998	-0,035428	0,094453	-0,153509	-2,461591	-1,243046	3,666446	-0,705736	-2,821089	-1,349274	-13,508515	10,878581	16,186614	-0,035428	0,094453	-0,153509	4,952984	1,538052	3,666446	-0,035428	0,094453	-0,153509	4,952984	1,538052	3,666446
13:26:17,18	0,205912	3,125024	-0,403978	1,134985	0,420011	-1,421998	-0,036871	0,096082	-0,152822	-2,497394	-1,310407	3,627559	-0,705008	-2,821848	-1,350712	-13,511071	10,833547	16,249881	-0,036871	0,096082	-0,152822	5,045019	1,584002	3,627559	-0,036871	0,096082	-0,152822	5,045019	1,584002	3,627559
13:26:17,23	0,205912	3,125024	-0,403978	1,134985	0,420011	-1,421998	-0,036578	0,095072	-0,154261	-2,485169	-1,274867	3,690826	-0,705614	-2,821705	-1,345723	-13,538298	10,839463	16,184244	-0,036578	0,095072	-0,154261	4,977983	1,596541	3,690826	-0,036578	0,095072	-0,154261	4,977983	1,596541	3,690826
13:26:17,28	0,205912	3,125024	-0,403978	1,134985	0,420011	-1,421998	-0,038210	0,096368	-0,153138	-2,539448	-1,384746	3,655785	-0,705315	-2,819787	-1,349589	-13,526194	10,857433	16,214840	-0,038210	0,096368	-0,153138	5,025458	1,614736	3,655785	-0,038210	0,096368	-0,153138	5,025458	1,614736	3,655785
13:26:17,33	0,205912	3,125024	-0,403978	1,134985	0,420011	-1,421998	-0,038210	0,096368	-0,153138	-2,539448	-1,384746	3,655785	-0,708019	-2,821039	-1,349216	-13,546706	10,830477	16,205232	-0,038210	0,096368	-0,153138	5,025458	1,614736	3,655785	-0,038210	0,096368	-0,153138	5,025458	1,614736	3,655785
13:26:17,38	0,205912	3,125024	-0,403978	1,134985	0,420011	-1,421998	-0,035774	0,098084	-0,152764	-2,662275	-1,262361	3,646177	-0,705599	-2,821555	-1,346087	-13,532158	10,855706	16,214019	-0,035774	0,098084	-0,152764	5,037328	1,545897	3,646177	-0,035774	0,098084	-0,152764	5,037328	1,545897	3,646177
13:26:17,43	0,205912	3,125024	-0,403978	1,134985	0,420011	-1,421998	-0,036537	0,095730	-0,149635	-2,510754	-1,302060	3,654964	-0,708491	-2,820151	-1,346078	-13,497214	10,839639	16,217693	-0,036537	0,095730	-0,149635	5,004075	1,566104	3,654964	-0,036537	0,095730	-0,149635	5,004075	1,566104	3,654964
13:26:17,48	0,205912	3,125024	-0,403978	1,134985	0,420011	-1,421998	-0,036307	0,098937	-0,149626	-2,673923	-1,251805	3,658638	-0,706148	-2,821377	-1,346905	-13,514073	10,841989	16,150836	-0,036307	0,098937	-0,149626	5,092598	1,598305	3,658638	-0,036307	0,098937	-0,149626	5,092598	1,598305	3,658638
13:26:17,53	0,205912	3,125024	-0,403978	1,134985	0,420011	-1,421998	-0,036417	0,096294	-0,150454	-2,542910	-1,273268	3,591781	-0,704396	-2,820861	-1,347630	-13,512081	10,847099	16,219631	-0,036417	0,096294	-0,150454	5,016180	1,585429	3,591781	-0,036417	0,096294	-0,150454	5,016180	1,585429	3,591781
13:26:17,58	0,205912	3,125024	-0,403978	1,134985	0,420011	-1,421998	-0,037739	0,095035	-0,151178	-2,472027	-1,342874	3,660576	-0,705043	-2,818582	-1,344937	-13,541220	10,852932	16,213861	-0,037739	0,095035	-0,151178	4,988242	1,619648	3,660576	-0,037739	0,095035	-0,151178	4,988242	1,619648	3,660576
13:26:17,63	0,205912	3,125024	-0,403978	1,134985	0,420011	-1,421998	-0,039389	0,096735	-0,148486	-2,569952	-1,456824	3,654805	-0,706039	-2,824971	-1,345204	-13,537649	10,840871	16,208846	-0,039389	0,096735	-0,148486	5,023776	1,635221	3,654805	-0,039389	0,096735	-0,148486	5,023776	1,635221	3,654805
13:26:17,68	0,205912	3,125024	-0,403978	1,134985	0,420011	-1,421998	-0,033358	0,094404	-0,148753	-2,457361	-1,134108	3,649791	-0,709062	-2,820937	-1,347181	-13,554566	10,825421	16,203748	-0,033358	0,094404	-0,148753	4,953326	1,484531	3,649791	-0,033358	0,094404	-0,148753	4,953326	1,484531	3,649791
13:26:17,73	0,205912	3,125024	-0,403978	1,134985	0,420011	-1,421998	-0,035340	0,099038	-0,150730	-2,720200	-1,244069	3,644692	-0,706755	-2,820260	-1,346492	-13,520509	10,857626	16,194819	-0,035340	0,099038	-0,150730	5,054304	1,530115	3,644692	-0,035340	0,099038	-0,150730	5,054304	1,530115	3,644692
13:26:17,78	0,205912	3,125024	-0,403978	1,134985	0,420011	-1,421998	-0,037017	0,096001	-0,150429	-2,534811	-1,311673	3,630696	-0,705594	-2,821003	-1,346881	-13,523838	10,839395	16,189751	-0,037017	0,096001	-0,150429	5,001290	1,594193	3,630696	-0,037017	0,096001	-0,150429	5,001290	1,594193	3,630696
13:26:17,83	0,205912	3,125024	-0,403978	1,134985	0,420011	-1,421998	-0,037017	0,096001	-0,150429	-2,534811	-1,311673	3,630696	-0,705600	-2,822302	-1,345347	-13,541015	10,852449	16,164993	-0,037017	0,096001	-0,150429	5,001290	1,594193	3,630696	-0,037017	0,096001	-0,150429	5,001290	1,594193	3,630696
13:26:17,88	0,205912	3,125024	-0,403978	1,134985	0,420011	-1,421998	-0,034819	0,096041	-0,148468	-2,508364	-1,210778	3,644541	-0,706727	-2,822887	-1,344920	-13,521179	10,870804	16,203596	-0,034819	0,096041	-0,148468	5,030883	1,522543	3,644541	-0,034819	0,096041	-0,148468	5,030883	1,522543	3,644541
13:26:17,93	0,205912	3,125024	-0,403978	1,134985	0,420011	-1,421998	-0,038310	0,098812	-0,149277	-2,657379	-1,412073	3,641111	-0,707382	-2,818479	-1,345729	-13,540798	10,876421	16,200166	-0,038310	0,098812	-0,149277	5,099359	1,595237	3,641111	-0,038310	0,098812	-0,149277	5,099359	1,595237	3,641111
13:26:17,98	0,205912	3,125024	-0,403978	1,134985	0,420011	-1,421998	-0,037087	0,099378	-0,149252	-2,672542	-1,314932	3,649967	-0,708483	-2,819255	-1,345703	-13,504614	10,872019	16,209022	-0,037087	0,099378	-0,149252	5,128642	1,596361	3,649967	-0,037087	0,099378	-0,149252	5,128642	1,596361	3,649967
13:26:18,03	0,205912	3,125024	-0,403978	1,134985	0,420011	-1,421998	-0,034716	0,098704	-0,148855	-2,646088	-1,199232	3,654106	-0,709084	-2,821645	-1,345307	-13,515463	10,868331	16,213161	-0,034716	0,098704	-0,148855	5,102151	1,525999	3,654106	-0,034716	0,098704	-0,148855	5,102151	1,525999	3,654106
13:26:18,08	0,205912	3,125024	-0,403978	1,134985	0,420011	-1,421998	-0,038248	0,096043	-0,147343	-2,525612	-1,402613	3,615472	-0,705014	-2,819917	-1,343795	-13,541509	10,862703	16,174527	-0,038248	0,096043	-0,147343	5,013737	1,599841	3,615472	-0,038248	0,096043	-0,147343	5,013737	1,599841	3,615472
13:26:18,13	0,205912	3,125024	-0,403978	1,134985	0,420011	-1,421998	-0,038248	0,096043	-0,147343	-2,525612	-1,402613	3,615472	-0,706738	-2,820198	-1,343786	-13,527731	10,880376	16,179452	-0,038248	0,096043	-0,147343	5,013737	1,599841	3,615472	-0,038248	0,096043	-0,147343	5,013737	1,599841	3,615472
13:26:18,18	0,205912	3,125024	-0,403978	1,134985	0,420011	-1,421998	-0,037728	0,096457	-0,147348	-2,545509	-1,397535	3,620761	-0,705633	-2,820160	-1,343800	-13,559694	10,875104	16,179816	-0,037728	0,096457	-0,147348	5,026364	1,564118	3,620761	-0,037728	0,096457	-0,147348	5,026364	1,564118	3,620761
13:26:18,23	0,205912	3,125024	-0,403978	1,134985	0,420011	-1,421998	-0,035260	0,101130	-0,148509	-2,778616	-1,260667	3,630286	-0,710914	-2,819961	-1,344961	-13,547368	10,879389	16,189341	-0,035260	0,101130	-0,148509	5,160064	1,507249	3,630286	-0,035260	0,101130	-0,148509	5,160064	1,507249	3,630286
13:26:18,28	0,205912	3,125024	-0,403978	1,134985	0,420011	-1,421998	-0,035260	0,101130	-0,148509	-2,778616	-1,260667	3,630286	-0,706153	-2,823123	-1,347246	-13,522405	10,868123	16,209848	-0,035260	0,101130	-0,148509	5,160064	1,507249	3,630286	-0,035260	0,101130	-0,148509	5,160064	1,507249	3,630286
13:26:18,33	0,205912	3,125024	-0,403978	1,134985	0,420011	-1,421998	-0,037609	0,096382	-0,147696	-2,553021	-1,365895	3,663666	-0,705627	-2,820300	-1,344148	-13,543350	10,852464	16,222721	-0,037609	0,096382	-0,147696	5,012929	1,586450	3,663666	-0,037609	0,096382	-0,147696	5,012929	1,586450	3,663666
13:26:18,38	0,205912	3,125024	-0,403978	1,134985	0,420011	-1,421998	-0,037609	0,096382	-0,147696	-2,553021	-1,365895	3,663666	-0,707987	-2,821674	-1,344568	-13,555133	10,859795	16,183961	-0,037609	0,096382	-0,147696	5,012929	1,586450	3,663666	-0,037609	0,096382	-0,147696	5,012929	1,586450	3,663666
13:26:18,43	0,205912	3,125024	-0,403978	1,134985	0,420011	-1,421998	-0,035240	0,097739	-0,148116	-2,623135	-1,256569	3,624906	-0,705579	-2,822264	-1,344532	-13,529644	10,859021	16,208206	-0,035240	0,097739	-0,148116	5,049351	1,509798	3,624906	-0,035240	0,097739	-0,148116	5,049351	1,509798	3,624906
13:26:18,48	0,205912	3,125024	-0,403978	1,134985	0,420011	-1,421998	-0,038207	0,096657	-0,149257	-2,554584	-1,368152	3,640068	-0,705566	-2,819645	-1,345709	-13,512001	10,849089	16,199123	-0,038207	0,096657	-0,149257	5,032976	1,631132	3,640068	-0,038207	0,096657	-0,149257	5,032976	1,631132	3,640068
13:26:18,53	0,205912	3,125024	-0,403978	1,134985	0,420011	-1,421998	-0,038207	0,096657	-0,149257	-2,554584	-1,368152	3,640068	-0,704453	-2,819880	-1,345330	-13,558769	10,895759	16,210716	-0,038207	0,096657	-0,149257	5,032976	1,631132	3,640068	-0,038207	0,096657	-0,149257	5,032976	1,631132	3,640068
13:26:18,58	0,205912	3,125024	-0,403978	1,134985	0,420011	-1,421998	-0,038560	0,095575	-0,148878	-2,481304	-1,450333	3,651661	-0,706785	-2,821582	-1,343787	-13,549115	10,870741	16,183995	-0,038560	0,095575	-0,148878	5,021345	1,576643	3,651661	-0,038560	0,095575	-0,148878	5,021345	1,576643	3,651661
13:26:18,63	0,205912	3,125024	-0,403978	1,134985	0,420011	-1,421998	-0,035921	0,096744	-0,147335	-2,558900	-1,292210	3,624940	-0,704468	-2,821611	-1,343389	-13,560597	10,853728	16,198258	-0,035921	0,096744	-0,147335	5,035468	1,527566	3,624940	-0,035921	0,096744	-0,147335	5,035468	1,527566	3,624940
13:26:18,68	0,205912	3,125024	-0,403978	1,134985	0,420011	-1,421998	-0,037054	0,094722	-0,146937	-2,474274	-1,352585	3,639203	-0,704392	-2,818902	-1,345718	-13,514324	10,853479	16,189916	-0,037054	0,094722	-0,146937	4,961433	1,556165	3,639203	-0,037054	0,094722	-0,146937	4,961433	1,556165	3,639203
13:26:18,73	0,205912	3,125024	-0,403978	1,134985	0,420011	-1,421998	-0,039438	0,096011	-0,149266	-2,518348	-1,436338	3,630861	-0,705530	-2,820741	-1,344922	-13,511524	10,884856	16,204474	-0,039438	0,096011	-0,149266	5,018496	1,659531	3,630861	-0,039438	0,096011	-0,149266	5,018496	1,659531	3,630861
13:26:18,78	0,205912	3,125024	-0,403978	1,134985	0,420011	-1,421998	-0,037276	0,096078	-0,148470	-2,493250	-1,337195	3,645419	-0,705582	-2,819258	-1,344940	-13,509964	10,816638	16,187959	-0,037276	0,096078	-0,148470	5,048839	1,588983	3,645419	-0,037276	0,096078	-0,148470	5,048839	1,588983	3,645419
13:26:18,83	0,205912	3,125024	-0,403978	1,134985	0,420011	-1,421998	-0,038534	0,096864	-0,148488	-2,592452	-1,367154	3,628904	-0,706792	-2,822761	-1,344536	-13,554727	10,883819	16,218667	-0,038534	0,096864	-0,148488	5,011386	1,657782	3,628904	-0,038534	0,096864	-0,148488	5,011386	1,657782	3,628904
13:26:18,88	0,205912	3,125024	-0,403978	1,134985	0,420011	-1,421998	-0,034896	0,096160	-0,148084	-2,520059	-1,250298	3,659612	-0,706713	-2,822284	-1,343773	-13,518286	10,870759	16,178734	-0,034896	0,096160	-0,148084	5,028536	1,488999	3,659612	-0,034896	0,096160	-0,148084	5,028536	1,488999	3,659612
13:26:18,93	0,205912	3,125024	-0,403978	1,134985	0,420011	-1,421998	-0,035349	0,096331	-0,147322	-2,522006	-1,235769	3,619679	-0,707390	-2,819949	-1,342252	-13,558571	10,876563	16,173792	-0,035349	0,096331	-0,147322	5,039960	1,539095	3,619679	-0,035349	0,096331	-0,147322	5,039960	1,539095	3,619679
13:26:18,98	0,205912	3,125024	-0,403978	1,134985	0,420011	-1,421998	-0,037033	0,098084	-0,145800	-2,628303	-1,361123	3,614737	-0,706199	-2,820430	-1,344168	-13,549705	10,884265	16,199474	-0,037033	0,098084	-0,145800	5,071311	1,545929	3,614737	-0,037033	0,098084	-0,145800	5,071311	1,545929	3,614737
13:26:19,03	0,205912	3,125024	-0,403978	1,134985	0,420011	-1,421998	-0,036879	0,098583	-0,144222	-2,645792	-1,311382	3,622548	-0,707899	-2,819833	-1,340674	-13,518198	10,863020	16,181603	-0,036879	0,098583	-0,144222	5,092992	1,583584	3,622548	-0,036879	0,098583	-0,144222	5,092992	1,583584	3,622548
13:26:19,08	0,205912	3,125024	-0,403978	1,134985	0,420011	-1,421998	-0,036879	0,098583	-0,144222	-2,645792	-1,311382	3,622548	-0,707442	-2,818893	-1,345211	-13,503070	10,883616	16,216580	-0,037921	0,098658	-0,148760	5,120365	1,614001	3,657525	-0,037921	0,098658	-0,148760	5,120365	1,614001	3,657525
13:26:19,13	0,205912	3,125024	-0,403978	1,134985	0,420011	-1,421998	-0,037921	0,098658	-0,148760	-2,624262	-1,362763	3,657525	-0,702819	-2,821304	-1,342156	-13,532774	10,868283	16,182676	-0,037921	0,098658	-0,148760	5,120365	1,614001	3,657525	-0,037921	0,098658	-0,148760	5,120365	1,614001	3,657525
13:26:19,18	0,205912	3,125024	-0,403978	1,134985	0,420011	-1,421998	-0,038144	0,093448	-0,145705	-2,381484	-1,392457	3,623620	-0,704326	-2,818961	-1,343776	-13,491804	10,859986	16,174178	-0,038144	0,093448	-0,145705	4,954176	1,601873	3,623620	-0,038144	0,093448	-0,145705	4,954176	1,601873	3,623620
13:26:19,23	0,205912	3,125024	-0,403978	1,134985	0,420011	-1,421998	-0,039419	0,095924	-0,147324	-2,496966	-1,419132	3,615123	-0,709679	-2,820142	-1,339900	-13,530941	10,877483	16,186218	-0,039419	0,095924	-0,147324	5,033104	1,675293	3,615123	-0,039419	0,095924	-0,147324	5,033104	1,675293	3,615123
13:26:19,28	0,205912	3,125024	-0,403978	1,134985	0,420011	-1,421998	-0,033625	0,096004	-0,144581	-2,495076	-1,160589	3,642475	-0,707292	-2,823940	-1,341032	-13,525845	10,886581	16,201530	-0,033625	0,096004	-0,144581	5,041216	1,478957	3,642475	-0,033625	0,096004	-0,144581	5,041216	1,478957	3,642475
13:26:19,33	0,205912	3,125024	-0,403978	1,134985	0,420011	-1,421998	-0,033625	0,096004	-0,144581	-2,495076	-1,160589	3,642475	-0,703223	-2,821457	-1,345304	-13,526124	10,861368	16,214087	-0,033625	0,096004	-0,144581	5,041216	1,478957	3,642475	-0,033625	0,096004	-0,144581	5,041216	1,478957	3,642475
13:26:19,38	0,205912	3,125024	-0,403978	1,134985	0,420011	-1,421998	-0,037810	0,093721	-0,148852	-2,398374	-1,365863	3,655032	-0,707975	-2,821229	-1,344547	-13,535983	10,830604	16,202265	-0,037810	0,093721	-0,148852	4,958762	1,602234	3,655032	-0,037810	0,093721	-0,148852	4,958762	1,602234	3,655032
13:26:19,43	0,205912	3,125024	-0,403978	1,134985	0,420011	-1,421998	-0,035631	0,097951	-0,148096	-2,649860	-1,245700	3,643209	-0,707395	-2,819931	-1,344945	-13,547318	10,863561	16,203972	-0,035631	0,097951	-0,148096	5,039262	1,551329	3,643209	-0,035631	0,097951	-0,148096	5,039262	1,551329	3,643209
13:26:19,48	0,205912	3,125024	-0,403978	1,134985	0,420011	-1,421998	-0,037045	0,098097	-0,148493	-2,634599	-1,345526	3,644916	-0,701524	-2,819765	-1,342624	-13,563633	10,866368	16,189321	-0,037045	0,098097	-0,148493	5,066015	1,562507	3,644916	-0,037045	0,098097	-0,148493	5,066015	1,562507	3,644916
13:26:19,53	0,205912	3,125024	-0,403978	1,134985	0,420011	-1,421998	-0,040124	0,093096	-0,146172	-2,380279	-1,521189	3,630266	-0,709741	-2,824111	-1,342617	-13,560453	10,864675	16,187164	-0,040124	0,093096	-0,146172	4,927765	1,628579	3,630266	-0,040124	0,093096	-0,146172	4,927765	1,628579	3,630266
13:26:19,58	0,205912	3,125024	-0,403978	1,134985	0,420011	-1,421998	-0,032252	0,098039	-0,146165	-2,637180	-1,108239	3,628109	-0,706179	-2,820749	-1,341454	-13,539468	10,858379	16,182309	-0,032252	0,098039	-0,146165	5,058873	1,423568	3,628109	-0,032252	0,098039	-0,146165	5,058873	1,423568	3,628109
13:26:19,63	0,205912	3,125024	-0,403978	1,134985	0,420011	-1,421998	-0,036945	0,096635	-0,145002	-2,559152	-1,330921	3,623254	-0,708532	-2,820717	-1,342623	-13,539361	10,868914	16,182955	-0,035796	0,098689	-0,146171	5,090327	1,533616	3,623900	-0,035796	0,098689	-0,146171	5,090327	1,533616	3,623900
13:26:19,68	0,205912	3,125024	-0,403978	1,134985	0,420011	-1,421998	-0,035796	0,098689	-0,146171	-2,656788	-1,276349	3,623900	-0,706794	-2,821627	-1,342838	-13,572150	10,912914	16,168039	-0,035796	0,098689	-0,146171	5,090327	1,533616	3,623900	-0,035796	0,098689	-0,146171	5,090327	1,533616	3,623900
13:26:19,73	0,205912	3,125024	-0,403978	1,134985	0,420011	-1,421998	-0,035877	0,096729	-0,146386	-2,533130	-1,330966	3,608984	-0,704442	-2,819648	-1,341826	-13,545955	10,856919	16,212089	-0,035877	0,096729	-0,146386	5,060084	1,485370	3,608984	-0,035877	0,096729	-0,146386	5,060084	1,485370	3,608984
13:26:19,78	0,205912	3,125024	-0,403978	1,134985	0,420011	-1,421998	-0,038767	0,095682	-0,145374	-2,514091	-1,430577	3,653034	-0,706745	-2,820913	-1,341038	-13,534767	10,883797	16,216615	-0,038767	0,095682	-0,145374	4,996948	1,612644	3,653034	-0,038767	0,095682	-0,145374	4,996948	1,612644	3,653034
13:26:19,83	0,205912	3,125024	-0,403978	1,134985	0,420011	-1,421998	-0,036520	0,097044	-0,144586	-2,556038	-1,317477	3,657560	-0,711999	-2,821449	-1,340302	-13,525523	10,894558	16,162133	-0,036520	0,097044	-0,144586	5,061909	1,549347	3,657560	-0,036520	0,097044	-0,144586	5,061909	1,549347	3,657560
13:26:19,88	0,205912	3,125024	-0,403978	1,134985	0,420011	-1,421998	-0,033429	0,101326	-0,143850	-2,764744	-1,154104	3,603078	-0,706788	-2,818854	-1,344933	-13,536848	10,870608	16,218882	-0,033429	0,101326	-0,143850	5,189313	1,470052	3,603078	-0,033429	0,101326	-0,143850	5,189313	1,470052	3,603078
13:26:19,93	0,205912	3,125024	-0,403978	1,134985	0,420011	-1,421998	-0,038282	0,098110	-0,148481	-2,623945	-1,404280	3,659827	-0,706740	-2,818276	-1,341501	-13,514023	10,850637	16,205516	-0,038282	0,098110	-0,148481	5,077702	1,600818	3,659827	-0,038282	0,098110	-0,148481	5,077702	1,600818	3,659827
13:26:19,98	0,205912	3,125024	-0,403978	1,134985	0,420011	-1,421998	-0,038807	0,098358	-0,145049	-2,642700	-1,401830	3,646461	-0,704964	-2,818033	-1,342213	-13,510208	10,856185	16,202393	-0,038807	0,098358	-0,145049	5,078379	1,644483	3,646461	-0,038807	0,098358	-0,145049	5,078379	1,644483	3,646461
13:26:20,03	0,205912	3,125024	-0,403978	1,134985	0,420011	-1,421998	-0,039905	0,096941	-0,145761	-2,562316	-1,458416	3,643338	-0,704345	-2,819976	-1,342179	-13,513818	10,902360	16,237623	-0,039905	0,096941	-0,145761	5,047546	1,674120	3,643338	-0,039905	0,096941	-0,145761	5,047546	1,674120	3,643338
13:26:20,08	0,205912	3,125024	-0,403978	1,134985	0,420011	-1,421998	-0,036612	0,097130	-0,150825	-2,571739	-1,315302	3,631872	-0,706774	-2,820790	-1,347277	-13,534373	10,870607	16,190927	-0,036612	0,097130	-0,150825	5,052963	1,558709	3,631872	-0,036612	0,097130	-0,150825	5,052963	1,558709	3,631872
13:26:20,13	0,205912	3,125024	-0,403978	1,134985	0,420011	-1,421998	-0,038996	0,095031	-0,146929	-2,443520	-1,425295	3,630255	-0,703764	-2,819774	-1,343381	-13,512691	10,880136	16,189310	-0,038996	0,095031	-0,146929	5,016446	1,635917	3,630255	-0,038996	0,095031	-0,146929	5,016446	1,635917	3,630255
13:26:20,18	0,205912	3,125024	-0,403978	1,134985	0,420011	-1,421998	-0,038996	0,095031	-0,146929	-2,443520	-1,425295	3,630255	-0,705590	-2,824261	-1,341449	-13,555595	10,875394	16,177752	-0,038996	0,095031	-0,146929	5,016446	1,635917	3,630255	-0,038996	0,095031	-0,146929	5,016446	1,635917	3,630255
13:26:20,23	0,205912	3,125024	-0,403978	1,134985	0,420011	-1,421998	-0,034762	0,096002	-0,145027	-2,493302	-1,226578	3,659351	-0,706722	-2,822956	-1,341479	-13,530935	10,891469	16,218406	-0,034762	0,096002	-0,145027	5,042860	1,502242	3,659351	-0,034762	0,096002	-0,145027	5,042860	1,502242	3,659351
13:26:20,28	0,205912	3,125024	-0,403978	1,134985	0,420011	-1,421998	-0,038181	0,095308	-0,145757	-2,490519	-1,386503	3,648079	-0,704411	-2,820342	-1,342209	-13,532100	10,853691	16,207134	-0,038181	0,095308	-0,145757	4,991173	1,610734	3,648079	-0,038181	0,095308	-0,145757	4,991173	1,610734	3,648079
13:26:20,33	0,205912	3,125024	-0,403978	1,134985	0,420011	-1,421998	-0,038181	0,095308	-0,145757	-2,490519	-1,386503	3,648079	-0,706113	-2,820729	-1,340254	-13,511122	10,868174	16,210686	-0,038181	0,095308	-0,145757	4,991173	1,610734	3,648079	-0,038181	0,095308	-0,145757	4,991173	1,610734	3,648079
13:26:20,38	0,205912	3,125024	-0,403978	1,134985	0,420011	-1,421998	-0,039354	0,093977	-0,145764	-2,433030	-1,451956	3,643436	-0,702672	-2,819992	-1,342216	-13,541845	10,845742	16,202491	-0,039354	0,093977	-0,145764	4,944128	1,637349	3,643436	-0,039354	0,093977	-0,145764	4,944128	1,637349	3,643436
13:26:20,43	0,205912	3,125024	-0,403978	1,134985	0,420011	-1,421998	-0,034744	0,097987	-0,141905	-2,583555	-1,229740	3,597935	-0,708450	-2,821979	-1,338356	-13,528018	10,904728	16,156990	-0,034744	0,097987	-0,141905	5,108390	1,497660	3,597935	-0,034744	0,097987	-0,141905	5,108390	1,497660	3,597935
13:26:20,48	0,205912	3,125024	-0,403978	1,134985	0,420011	-1,421998	-0,034847	0,097484	-0,144203	-2,577211	-1,264210	3,662659	-0,707963	-2,822141	-1,340654	-13,563109	10,902154	16,221714	-0,034847	0,097484	-0,144203	5,075305	1,471292	3,662659	-0,034847	0,097484	-0,144203	5,075305	1,471292	3,662659
13:26:20,53	0,205912	3,125024	-0,403978	1,134985	0,420011	-1,421998	-0,034847	0,097484	-0,144203	-2,577211	-1,264210	3,662659	-0,707296	-2,819448	-1,339476	-13,510903	10,870178	16,219951	-0,034847	0,097484	-0,144203	5,075305	1,471292	3,662659	-0,034847	0,097484	-0,144203	5,075305	1,471292	3,662659
13:26:20,58	0,205912	3,125024	-0,403978	1,134985	0,420011	-1,421998	-0,037372	0,092754	-0,145765	-2,324169	-1,367949	3,625221	-0,702604	-2,822319	-1,342217	-13,535689	10,894489	16,184276	-0,037372	0,092754	-0,145765	4,957026	1,565792	3,625221	-0,037372	0,092754	-0,145765	4,957026	1,565792	3,625221
13:26:20,63	0,205912	3,125024	-0,403978	1,134985	0,420011	-1,421998	-0,037372	0,092754	-0,145765	-2,324169	-1,367949	3,625221	-0,707929	-2,819602	-1,341073	-13,540004	10,888953	16,182929	-0,037372	0,092754	-0,145765	4,957026	1,565792	3,625221	-0,037372	0,092754	-0,145765	4,957026	1,565792	3,625221
13:26:20,68	0,205912	3,125024	-0,403978	1,134985	0,420011	-1,421998	-0,037063	0,098725	-0,144621	-2,641601	-1,352825	3,623874	-0,707874	-2,819498	-1,341840	-13,516975	10,901890	16,183599	-0,037063	0,098725	-0,144621	5,108301	1,556622	3,623874	-0,037063	0,098725	-0,144621	5,108301	1,556622	3,623874
13:26:20,73	0,205912	3,125024	-0,403978	1,134985	0,420011	-1,421998	-0,035333	0,096308	-0,147719	-2,520864	-1,228461	3,605221	-0,706702	-2,822309	-1,344170	-13,512685	10,867481	16,164276	-0,035333	0,096308	-0,147719	5,039320	1,545168	3,605221	-0,035333	0,096308	-0,147719	5,039320	1,545168	3,605221
13:26:20,78	0,205912	3,125024	-0,403978	1,134985	0,420011	-1,421998	-0,035333	0,096308	-0,147719	-2,520864	-1,228461	3,605221	-0,704535	-2,820980	-1,340845	-13,519205	10,834138	16,200584	-0,035333	0,096308	-0,147719	5,039320	1,545168	3,605221	-0,035333	0,096308	-0,147719	5,039320	1,545168	3,605221
13:26:20,83	0,205912	3,125024	-0,403978	1,134985	0,420011	-1,421998	-0,036384	0,098981	-0,145409	-2,659182	-1,297661	3,599372	-0,708491	-2,820062	-1,341861	-13,524953	10,875337	16,158427	-0,036384	0,098981	-0,145409	5,110820	1,558464	3,599372	-0,036384	0,098981	-0,145409	5,110820	1,558464	3,599372
13:26:20,88	0,205912	3,125024	-0,403978	1,134985	0,420011	-1,421998	-0,036384	0,098981	-0,145409	-2,659182	-1,297661	3,599372	-0,704378	-2,820838	-1,340667	-13,534417	10,886162	16,187811	-0,036384	0,098981	-0,145409	5,110820	1,558464	3,599372	-0,036384	0,098981	-0,145409	5,110820	1,558464	3,599372
13:26:20,93	0,205912	3,125024	-0,403978	1,134985	0,420011	-1,421998	-0,037768	0,095031	-0,144216	-2,449125	-1,383253	3,628756	-0,706747	-2,817708	-1,341861	-13,525603	10,867296	16,168517	-0,037768	0,095031	-0,144216	5,010780	1,581540	3,628756	-0,037768	0,095031	-0,144216	5,010780	1,581540	3,628756
13:26:20,98	0,205912	3,125024	-0,403978	1,134985	0,420011	-1,421998	-0,040694	0,092668	-0,144597	-2,342631	-1,525429	3,638868	-0,700868	-2,819486	-1,341049	-13,533989	10,866998	16,197923	-0,040694	0,092668	-0,144597	4,931778	1,669019	3,638868	-0,040694	0,092668	-0,144597	4,931778	1,669019	3,638868
13:26:21,03	0,205912	3,125024	-0,403978	1,134985	0,420011	-1,421998	-0,039569	0,096717	-0,144576	-2,517945	-1,462253	3,668058	-0,704938	-2,818436	-1,341028	-13,512301	10,895199	16,227114	-0,039569	0,096717	-0,144576	5,074360	1,643892	3,668058	-0,039569	0,096717	-0,144576	5,074360	1,643892	3,668058
13:26:21,08	0,205912	3,125024	-0,403978	1,134985	0,420011	-1,421998	-0,039569	0,096717	-0,144576	-2,517945	-1,462253	3,668058	-0,704370	-2,819720	-1,342609	-13,512179	10,850354	16,182940	-0,039569	0,096717	-0,144576	5,074360	1,643892	3,668058	-0,039569	0,096717	-0,144576	5,074360	1,643892	3,668058
13:26:21,13	0,205912	3,125024	-0,403978	1,134985	0,420011	-1,421998	-0,038741	0,095583	-0,146157	-2,497758	-1,396658	3,623884	-0,706252	-2,821701	-1,343460	-13,529752	10,864748	16,174597	-0,038741	0,095583	-0,146157	5,005536	1,644473	3,623884	-0,038741	0,095583	-0,146157	5,005536	1,644473	3,623884
13:26:21,18	0,205912	3,125024	-0,403978	1,134985	0,420011	-1,421998	-0,036084	0,096223	-0,147008	-2,527338	-1,280916	3,615542	-0,707326	-2,820630	-1,342217	-13,527744	10,876628	16,197592	-0,036084	0,096223	-0,147008	5,026163	1,551649	3,615542	-0,036084	0,096223	-0,147008	5,026163	1,551649	3,615542
13:26:21,23	0,205912	3,125024	-0,403978	1,134985	0,420011	-1,421998	-0,038245	0,095347	-0,141080	-2,475470	-1,418964	3,675426	-0,704413	-2,820267	-1,337532	-13,548785	10,883053	16,234482	-0,038245	0,095347	-0,141080	5,009297	1,583301	3,675426	-0,038245	0,095347	-0,141080	5,009297	1,583301	3,675426
13:26:21,28	0,205912	3,125024	-0,403978	1,134985	0,420011	-1,421998	-0,036525	0,099727	-0,143416	-2,672099	-1,317631	3,666865	-0,709066	-2,819567	-1,339868	-13,522964	10,904060	16,225920	-0,036525	0,099727	-0,143416	5,156455	1,549562	3,666865	-0,036525	0,099727	-0,143416	5,156455	1,549562	3,666865
13:26:21,33	0,205912	3,125024	-0,403978	1,134985	0,420011	-1,421998	-0,035301	0,096282	-0,144577	-2,513844	-1,230292	3,647125	-0,706695	-2,822350	-1,341029	-13,512883	10,874123	16,206180	-0,035301	0,096282	-0,144577	5,044276	1,540828	3,647125	-0,035301	0,096282	-0,144577	5,044276	1,540828	3,647125
13:26:21,38	0,205912	3,125024	-0,403978	1,134985	0,420011	-1,421998	-0,037118	0,098062	-0,143426	-2,598789	-1,355597	3,657311	-0,707328	-2,819885	-1,339877	-13,535741	10,896142	16,216366	-0,037118	0,098062	-0,143426	5,099099	1,558182	3,657311	-0,037118	0,098062	-0,143426	5,099099	1,558182	3,657311
13:26:21,43	0,205912	3,125024	-0,403978	1,134985	0,420011	-1,421998	-0,037118	0,098062	-0,143426	-2,598789	-1,355597	3,657311	-0,705522	-2,818960	-1,339103	-13,514420	10,884908	16,201230	-0,037118	0,098062	-0,143426	5,099099	1,558182	3,657311	-0,037118	0,098062	-0,143426	5,099099	1,558182	3,657311
13:26:21,48	0,205912	3,125024	-0,403978	1,134985	0,420011	-1,421998	-0,039658	0,098881	-0,147702	-2,632503	-1,492550	3,670409	-0,706767	-2,817276	-1,344154	-13,535529	10,906231	16,229464	-0,039658	0,098881	-0,147702	5,129631	1,620636	3,670409	-0,039658	0,098881	-0,147702	5,129631	1,620636	3,670409
13:26:21,53	0,205912	3,125024	-0,403978	1,134985	0,420011	-1,421998	-0,037794	0,098407	-0,143853	-2,598204	-1,390827	3,604814	-0,707289	-2,819128	-1,340305	-13,526564	10,912214	16,163870	-0,037794	0,098407	-0,143853	5,126740	1,576003	3,604814	-0,037794	0,098407	-0,143853	5,126740	1,576003	3,604814
13:26:21,58	0,205912	3,125024	-0,403978	1,134985	0,420011	-1,421998	-0,037794	0,098407	-0,143853	-2,598204	-1,390827	3,604814	-0,704973	-2,816180	-1,339503	-13,512908	10,849666	16,200836	-0,037794	0,098407	-0,143853	5,126740	1,576003	3,604814	-0,037794	0,098407	-0,143853	5,126740	1,576003	3,604814
13:26:21,63	0,205912	3,125024	-0,403978	1,134985	0,420011	-1,421998	-0,037807	0,097767	-0,144217	-2,573558	-1,394810	3,638891	-0,706728	-2,819437	-1,340669	-13,533760	10,906395	16,197946	-0,037807	0,097767	-0,144217	5,101141	1,573016	3,638891	-0,037807	0,097767	-0,144217	5,101141	1,573016	3,638891
13:26:21,68	0,205912	3,125024	-0,403978	1,134985	0,420011	-1,421998	-0,037807	0,097767	-0,144217	-2,573558	-1,394810	3,638891	-0,704390	-2,818447	-1,339893	-13,523284	10,853617	16,191381	-0,037807	0,097767	-0,144217	5,101141	1,573016	3,638891	-0,037807	0,097767	-0,144217	5,101141	1,573016	3,638891
13:26:21,73	0,205912	3,125024	-0,403978	1,134985	0,420011	-1,421998	-0,038885	0,096341	-0,143415	-2,511297	-1,429757	3,662172	-0,704954	-2,819216	-1,339867	-13,521388	10,885539	16,221228	-0,038885	0,096341	-0,143415	5,051484	1,622742	3,662172	-0,038885	0,096341	-0,143415	5,051484	1,622742	3,662172
13:26:21,78	0,205912	3,125024	-0,403978	1,134985	0,420011	-1,421998	-0,036531	0,097009	-0,143450	-2,542923	-1,317868	3,613519	-0,706709	-2,820921	-1,339902	-13,528991	10,893484	16,172574	-0,036531	0,097009	-0,143450	5,072249	1,549786	3,613519	-0,036531	0,097009	-0,143450	5,072249	1,549786	3,613519
13:26:21,83	0,205912	3,125024	-0,403978	1,134985	0,420011	-1,421998	-0,036531	0,097009	-0,143450	-2,542923	-1,317868	3,613519	-0,703728	-2,819247	-1,339501	-13,504394	10,883432	16,177364	-0,036531	0,097009	-0,143450	5,072249	1,549786	3,613519	-0,036531	0,097009	-0,143450	5,072249	1,549786	3,613519
13:26:21,88	0,205912	3,125024	-0,403978	1,134985	0,420011	-1,421998	-0,039471	0,095263	-0,143050	-2,448585	-1,444437	3,618309	-0,703806	-2,818030	-1,342603	-13,515878	10,847651	16,202616	-0,039471	0,095263	-0,143050	5,029597	1,654032	3,618309	-0,039471	0,095263	-0,143050	5,029597	1,654032	3,618309
13:26:21,93	0,205912	3,125024	-0,403978	1,134985	0,420011	-1,421998	-0,041179	0,094936	-0,142263	-2,444471	-1,538559	3,642288	-0,702590	-2,817932	-1,338715	-13,515429	10,874896	16,201343	-0,041179	0,094936	-0,142263	5,008012	1,694014	3,642288	-0,041179	0,094936	-0,142263	5,008012	1,694014	3,642288
13:26:21,98	0,205912	3,125024	-0,403978	1,134985	0,420011	-1,421998	-0,041179	0,094936	-0,142263	-2,444471	-1,538559	3,642288	-0,704415	-2,818295	-1,340289	-13,539717	10,869822	16,192328	-0,041179	0,094936	-0,142263	5,008012	1,694014	3,642288	-0,041179	0,094936	-0,142263	5,008012	1,694014	3,642288
13:26:22,03	0,205912	3,125024	-0,403978	1,134985	0,420011	-1,421998	-0,035319	0,099016	-0,145356	-2,643848	-1,237628	3,657521	-0,709053	-2,820966	-1,341808	-13,512313	10,887851	16,216576	-0,035319	0,099016	-0,145356	5,128906	1,534951	3,657521	-0,035319	0,099016	-0,145356	5,128906	1,534951	3,657521
13:26:22,08	0,205912	3,125024	-0,403978	1,134985	0,420011	-1,421998	-0,035319	0,099016	-0,145356	-2,643848	-1,237628	3,657521	-0,707314	-2,820622	-1,341451	-13,527656	10,883110	16,182800	-0,035319	0,099016	-0,145356	5,128906	1,534951	3,657521	-0,035319	0,099016	-0,145356	5,128906	1,534951	3,657521
13:26:22,13	0,205912	3,125024	-0,403978	1,134985	0,420011	-1,421998	-0,033127	0,095118	-0,143830	-2,459071	-1,179339	3,628329	-0,706774	-2,824814	-1,340281	-13,569532	10,900221	16,187384	-0,033127	0,095118	-0,143830	5,007724	1,421103	3,628329	-0,033127	0,095118	-0,143830	5,007724	1,421103	3,628329
13:26:22,18	0,205912	3,125024	-0,403978	1,134985	0,420011	-1,421998	-0,038116	0,095952	-0,142659	-2,521052	-1,396346	3,641683	-0,705002	-2,820076	-1,339110	-13,542075	10,862882	16,200738	-0,038116	0,095952	-0,142659	5,011219	1,595773	3,641683	-0,038116	0,095952	-0,142659	5,011219	1,595773	3,641683
13:26:22,23	0,205912	3,125024	-0,403978	1,134985	0,420011	-1,421998	-0,039424	0,096029	-0,143864	-2,513612	-1,477928	3,599680	-0,704414	-2,818905	-1,340316	-13,548120	10,879534	16,158736	-0,039424	0,096029	-0,143864	5,024636	1,616875	3,599680	-0,039424	0,096029	-0,143864	5,024636	1,616875	3,599680
13:26:22,28	0,205912	3,125024	-0,403978	1,134985	0,420011	-1,421998	-0,039424	0,096029	-0,143864	-2,513612	-1,477928	3,599680	-0,707316	-2,822701	-1,338740	-13,542634	10,886524	16,166570	-0,039424	0,096029	-0,143864	5,024636	1,616875	3,599680	-0,039424	0,096029	-0,143864	5,024636	1,616875	3,599680
13:26:22,33	0,205912	3,125024	-0,403978	1,134985	0,420011	-1,421998	-0,037731	0,095743	-0,143044	-2,494431	-1,401023	3,652512	-0,705013	-2,820515	-1,339495	-13,555626	10,888865	16,211567	-0,037731	0,095743	-0,143044	5,021393	1,560827	3,652512	-0,037731	0,095743	-0,143044	5,021393	1,560827	3,652512
13:26:22,38	0,205912	3,125024	-0,403978	1,134985	0,420011	-1,421998	-0,038655	0,094883	-0,142263	-2,470106	-1,408884	3,641148	-0,703807	-2,820144	-1,338715	-13,530998	10,851121	16,200203	-0,038655	0,094883	-0,142263	4,978242	1,625521	3,641148	-0,038655	0,094883	-0,142263	4,978242	1,625521	3,641148
13:26:22,43	0,205912	3,125024	-0,403978	1,134985	0,420011	-1,421998	-0,038655	0,094883	-0,142263	-2,470106	-1,408884	3,641148	-0,702597	-2,819296	-1,339508	-13,521578	10,868429	16,177252	-0,038655	0,094883	-0,142263	4,978242	1,625521	3,641148	-0,038655	0,094883	-0,142263	4,978242	1,625521	3,641148
13:26:22,48	0,205912	3,125024	-0,403978	1,134985	0,420011	-1,421998	-0,039448	0,098642	-0,143032	-2,609120	-1,443305	3,652298	-0,706666	-2,817578	-1,339484	-13,496858	10,896599	16,211354	-0,039448	0,098642	-0,143032	5,134311	1,653368	3,652298	-0,039448	0,098642	-0,143032	5,134311	1,653368	3,652298
13:26:22,53	0,205912	3,125024	-0,403978	1,134985	0,420011	-1,421998	-0,039448	0,098642	-0,143032	-2,609120	-1,443305	3,652298	-0,704356	-2,820847	-1,337947	-13,534385	10,899206	16,186576	-0,039448	0,098642	-0,143032	5,134311	1,653368	3,652298	-0,039448	0,098642	-0,143032	5,134311	1,653368	3,652298
13:26:22,58	0,205912	3,125024	-0,403978	1,134985	0,420011	-1,421998	-0,039495	0,096009	-0,144970	-2,495548	-1,452212	3,658164	-0,703742	-2,815871	-1,340683	-13,500379	10,883202	16,173688	-0,039495	0,096009	-0,144970	5,041155	1,648182	3,658164	-0,039495	0,096009	-0,144970	5,041155	1,648182	3,658164
13:26:22,63	0,205912	3,125024	-0,403978	1,134985	0,420011	-1,421998	-0,035421	0,095818	-0,144989	-2,509471	-1,297956	3,653366	-0,706233	-2,822478	-1,341441	-13,575972	10,887730	16,212421	-0,035421	0,095818	-0,144989	5,012218	1,482559	3,653366	-0,035421	0,095818	-0,144989	5,012218	1,482559	3,653366
13:26:22,68	0,205912	3,125024	-0,403978	1,134985	0,420011	-1,421998	-0,035421	0,095818	-0,144989	-2,509471	-1,297956	3,653366	-0,707305	-2,817183	-1,343005	-13,512128	10,889372	16,193989	-0,035421	0,095818	-0,144989	5,012218	1,482559	3,653366	-0,035421	0,095818	-0,144989	5,012218	1,482559	3,653366
13:26:22,73	0,205912	3,125024	-0,403978	1,134985	0,420011	-1,421998	-0,037180	0,094031	-0,142275	-2,401635	-1,368410	3,627815	-0,703813	-2,820628	-1,337934	-13,544691	10,877137	16,210319	-0,037180	0,094031	-0,142275	4,979767	1,550224	3,627815	-0,037180	0,094031	-0,142275	4,979767	1,550224	3,627815
13:26:22,78	0,205912	3,125024	-0,403978	1,134985	0,420011	-1,421998	-0,037180	0,094031	-0,142275	-2,401635	-1,368410	3,627815	-0,706123	-2,821042	-1,340677	-13,535417	10,913543	16,178682	-0,037180	0,094031	-0,142275	4,979767	1,550224	3,627815	-0,037180	0,094031	-0,142275	4,979767	1,550224	3,627815
13:26:22,83	0,205912	3,125024	-0,403978	1,134985	0,420011	-1,421998	-0,040011	0,097353	-0,143096	-2,566964	-1,491775	3,667007	-0,705300	-2,819668	-1,342312	-13,527463	10,837332	16,201726	-0,040011	0,097353	-0,143096	5,075220	1,649059	3,667007	-0,040011	0,097353	-0,143096	5,075220	1,649059	3,667007
13:26:22,88	0,205912	3,125024	-0,403978	1,134985	0,420011	-1,421998	-0,036972	0,097953	-0,143817	-2,604639	-1,322471	3,642095	-0,707307	-2,820067	-1,340269	-13,519393	10,873408	16,201150	-0,036972	0,097953	-0,143817	5,084698	1,579832	3,642095	-0,036972	0,097953	-0,143817	5,084698	1,579832	3,642095
13:26:22,93	0,205912	3,125024	-0,403978	1,134985	0,420011	-1,421998	-0,038237	0,098106	-0,144617	-2,623741	-1,428148	3,643583	-0,706806	-2,818895	-1,341068	-13,559530	10,883671	16,202638	-0,038237	0,098106	-0,144617	5,077554	1,573467	3,643583	-0,038237	0,098106	-0,144617	5,077554	1,573467	3,643583
13:26:22,98	0,205912	3,125024	-0,403978	1,134985	0,420011	-1,421998	-0,039949	0,097598	-0,144560	-2,576444	-1,450860	3,681536	-0,705511	-2,817666	-1,341012	-13,491643	10,868623	16,240591	-0,039949	0,097598	-0,144560	5,085020	1,685153	3,681536	-0,039949	0,097598	-0,144560	5,085020	1,685153	3,681536
13:26:23,03	0,205912	3,125024	-0,403978	1,134985	0,420011	-1,421998	-0,037690	0,096246	-0,144208	-2,495098	-1,340341	3,618374	-0,705469	-2,820299	-1,340660	-13,492167	10,881650	16,177429	-0,037690	0,096246	-0,144208	5,060201	1,618313	3,618374	-0,037690	0,096246	-0,144208	5,060201	1,618313	3,618374
13:26:23,08	0,205912	3,125024	-0,403978	1,134985	0,420011	-1,421998	-0,037690	0,096246	-0,144208	-2,495098	-1,340341	3,618374	-0,706091	-2,816581	-1,339876	-13,497988	10,890648	16,211661	-0,037690	0,096246	-0,144208	5,060201	1,618313	3,618374	-0,037690	0,096246	-0,144208	5,060201	1,618313	3,618374
13:26:23,13	0,205912	3,125024	-0,403978	1,134985	0,420011	-1,421998	-0,039382	0,098597	-0,140689	-2,606840	-1,440172	3,665404	-0,706659	-2,817657	-1,337141	-13,497141	10,896688	16,224459	-0,039382	0,098597	-0,140689	5,133052	1,651334	3,665404	-0,039382	0,098597	-0,140689	5,133052	1,651334	3,665404
13:26:23,18	0,205912	3,125024	-0,403978	1,134985	0,420011	-1,421998	-0,039382	0,098597	-0,140689	-2,606840	-1,440172	3,665404	-0,709679	-2,818105	-1,337991	-13,538557	10,893591	16,156882	-0,039382	0,098597	-0,140689	5,133052	1,651334	3,665404	-0,039382	0,098597	-0,140689	5,133052	1,651334	3,665404
13:26:23,23	0,205912	3,125024	-0,403978	1,134985	0,420011	-1,421998	-0,039502	0,098730	-0,143056	-2,619257	-1,475146	3,638381	-0,706715	-2,817487	-1,339508	-13,524805	10,906312	16,197436	-0,039502	0,098730	-0,143056	5,131081	1,625727	3,638381	-0,039502	0,098730	-0,143056	5,131081	1,625727	3,638381
13:26:23,28	0,205912	3,125024	-0,403978	1,134985	0,420011	-1,421998	-0,039502	0,098730	-0,143056	-2,619257	-1,475146	3,638381	-0,705542	-2,822201	-1,341435	-13,529298	10,885021	16,192631	-0,039502	0,098730	-0,143056	5,131081	1,625727	3,638381	-0,039502	0,098730	-0,143056	5,131081	1,625727	3,638381
13:26:23,33	0,205912	3,125024	-0,403978	1,134985	0,420011	-1,421998	-0,038216	0,095308	-0,141499	-2,473497	-1,410913	3,631907	-0,704394	-2,820312	-1,337950	-13,543182	10,879728	16,190963	-0,038216	0,095308	-0,141499	5,008173	1,589033	3,631907	-0,038216	0,095308	-0,141499	5,008173	1,589033	3,631907
13:26:23,38	0,205912	3,125024	-0,403978	1,134985	0,420011	-1,421998	-0,035979	0,100098	-0,144578	-2,689816	-1,291744	3,672371	-0,707364	-2,819152	-1,340296	-13,555054	10,902546	16,192902	-0,035979	0,100098	-0,144578	5,167886	1,532571	3,672371	-0,035979	0,100098	-0,144578	5,167886	1,532571	3,672371
13:26:23,43	0,205912	3,125024	-0,403978	1,134985	0,420011	-1,421998	-0,038727	0,098990	-0,141925	-2,654073	-1,438124	3,598345	-0,707327	-2,818029	-1,338376	-13,538296	10,889496	16,157400	-0,038727	0,098990	-0,141925	5,116656	1,601915	3,598345	-0,038727	0,098990	-0,141925	5,116656	1,601915	3,598345
13:26:23,48	0,205912	3,125024	-0,403978	1,134985	0,420011	-1,421998	-0,038429	0,097426	-0,142666	-2,546047	-1,430890	3,633575	-0,706122	-2,819068	-1,339118	-13,532063	10,916738	16,192630	-0,038429	0,097426	-0,142666	5,101924	1,585815	3,633575	-0,038429	0,097426	-0,142666	5,101924	1,585815	3,633575
13:26:23,53	0,205912	3,125024	-0,403978	1,134985	0,420011	-1,421998	-0,038429	0,097426	-0,142666	-2,546047	-1,430890	3,633575	-0,708490	-2,819850	-1,337950	-13,541184	10,917669	16,201208	-0,038429	0,097426	-0,142666	5,101924	1,585815	3,633575	-0,038429	0,097426	-0,142666	5,101924	1,585815	3,633575
13:26:23,58	0,205912	3,125024	-0,403978	1,134985	0,420011	-1,421998	-0,038385	0,098096	-0,146930	-2,594844	-1,405956	3,644920	-0,706724	-2,818772	-1,343382	-13,519473	10,893316	16,203975	-0,038385	0,098096	-0,146930	5,105673	1,607247	3,644920	-0,038385	0,098096	-0,146930	5,105673	1,607247	3,644920
13:26:23,63	0,205912	3,125024	-0,403978	1,134985	0,420011	-1,421998	-0,038385	0,098096	-0,146930	-2,594844	-1,405956	3,644920	-0,704824	-2,819333	-1,338592	-13,547168	10,858204	16,208541	-0,038385	0,098096	-0,146930	5,105673	1,607247	3,644920	-0,038385	0,098096	-0,146930	5,105673	1,607247	3,644920
13:26:23,68	0,205912	3,125024	-0,403978	1,134985	0,420011	-1,421998	-0,038848	0,096170	-0,142140	-2,538949	-1,436486	3,649486	-0,707913	-2,820341	-1,337966	-13,543232	10,895556	16,176332	-0,038848	0,096170	-0,142140	5,010381	1,613100	3,649486	-0,038848	0,096170	-0,142140	5,010381	1,613100	3,649486
13:26:23,73	0,205912	3,125024	-0,403978	1,134985	0,420011	-1,421998	-0,036431	0,098341	-0,141515	-2,617514	-1,326054	3,617277	-0,706150	-2,817396	-1,341886	-13,524076	10,864580	16,134664	-0,036431	0,098341	-0,141515	5,102222	1,533776	3,617277	-0,036431	0,098341	-0,141515	5,102222	1,533776	3,617277
13:26:23,78	0,205912	3,125024	-0,403978	1,134985	0,420011	-1,421998	-0,037559	0,099637	-0,145377	-2,684630	-1,343726	3,638138	-0,708532	-2,819339	-1,339105	-13,544468	10,888453	16,220458	-0,037559	0,099637	-0,145377	5,136859	1,604635	3,638138	-0,037559	0,099637	-0,145377	5,136859	1,604635	3,638138
13:26:23,83	0,205912	3,125024	-0,403978	1,134985	0,420011	-1,421998	-0,039076	0,095128	-0,143825	-2,442725	-1,471504	3,644091	-0,703808	-2,819657	-1,340277	-13,546207	10,906196	16,203146	-0,039076	0,095128	-0,143825	5,024811	1,595977	3,644091	-0,039076	0,095128	-0,143825	5,024811	1,595977	3,644091
13:26:23,88	0,205912	3,125024	-0,403978	1,134985	0,420011	-1,421998	-0,039076	0,095128	-0,143825	-2,442725	-1,471504	3,644091	-0,702638	-2,820684	-1,338283	-13,533703	10,858940	16,253637	-0,039076	0,095128	-0,143825	5,024811	1,595977	3,644091	-0,039076	0,095128	-0,143825	5,024811	1,595977	3,644091
13:26:23,93	0,205912	3,125024	-0,403978	1,134985	0,420011	-1,421998	-0,038196	0,098695	-0,143446	-2,640120	-1,406569	3,637810	-0,707337	-2,818636	-1,339897	-13,535589	10,886310	16,196865	-0,038196	0,098695	-0,143446	5,107422	1,591778	3,637810	-0,038196	0,098695	-0,143446	5,107422	1,591778	3,637810
13:26:23,98	0,205912	3,125024	-0,403978	1,134985	0,420011	-1,421998	-0,038196	0,098695	-0,143446	-2,640120	-1,406569	3,637810	-0,708470	-2,819923	-1,339896	-13,524469	10,901375	16,187155	-0,038196	0,098695	-0,143446	5,107422	1,591778	3,637810	-0,038196	0,098695	-0,143446	5,107422	1,591778	3,637810
13:26:24,03	0,205912	3,125024	-0,403978	1,134985	0,420011	-1,421998	-0,035848	0,100734	-0,143448	-2,736957	-1,295119	3,637625	-0,710277	-2,819649	-1,339899	-13,540180	10,899577	16,196680	-0,035848	0,100734	-0,143448	5,170652	1,518965	3,637625	-0,035848	0,100734	-0,143448	5,170652	1,518965	3,637625
13:26:24,08	0,205912	3,125024	-0,403978	1,134985	0,420011	-1,421998	-0,035848	0,100734	-0,143448	-2,736957	-1,295119	3,637625	-0,702689	-2,823315	-1,339126	-13,573860	10,862201	16,176745	-0,035848	0,100734	-0,143448	5,170652	1,518965	3,637625	-0,035848	0,100734	-0,143448	5,170652	1,518965	3,637625
13:26:24,13	0,205912	3,125024	-0,403978	1,134985	0,420011	-1,421998	-0,036229	0,098226	-0,142262	-2,634404	-1,283849	3,645461	-0,707914	-2,820574	-1,338714	-13,527201	10,859913	16,204516	-0,036229	0,098226	-0,142262	5,076331	1,560129	3,645461	-0,036229	0,098226	-0,142262	5,076331	1,560129	3,645461
13:26:24,18	0,205912	3,125024	-0,403978	1,134985	0,420011	-1,421998	-0,036229	0,098226	-0,142262	-2,634404	-1,283849	3,645461	-0,704375	-2,817432	-1,337591	-13,541483	10,911969	16,167964	-0,036229	0,098226	-0,142262	5,076331	1,560129	3,645461	-0,036229	0,098226	-0,142262	5,076331	1,560129	3,645461
13:26:24,23	0,205912	3,125024	-0,403978	1,134985	0,420011	-1,421998	-0,038078	0,101248	-0,139171	-2,743971	-1,384506	3,630402	-0,709607	-2,817461	-1,335623	-13,507321	10,903388	16,189457	-0,038078	0,101248	-0,139171	5,204011	1,604600	3,630402	-0,038078	0,101248	-0,139171	5,204011	1,604600	3,630402
13:26:24,28	0,205912	3,125024	-0,403978	1,134985	0,420011	-1,421998	-0,038172	0,095926	-0,142673	-2,502676	-1,389209	3,612767	-0,704951	-2,820041	-1,339125	-13,524872	10,872554	16,171823	-0,038172	0,095926	-0,142673	5,027485	1,607325	3,612767	-0,038172	0,095926	-0,142673	5,027485	1,607325	3,612767
13:26:24,33	0,205912	3,125024	-0,403978	1,134985	0,420011	-1,421998	-0,035915	0,097323	-0,143020	-2,557738	-1,275719	3,661335	-0,707289	-2,821297	-1,339472	-13,519459	10,889746	16,220390	-0,035915	0,097323	-0,143020	5,082107	1,543589	3,661335	-0,035915	0,097323	-0,143020	5,082107	1,543589	3,661335
13:26:24,38	0,205912	3,125024	-0,403978	1,134985	0,420011	-1,421998	-0,036065	0,096050	-0,144610	-2,486155	-1,295915	3,614409	-0,706112	-2,821803	-1,341062	-13,527475	10,900590	16,173464	-0,036065	0,096050	-0,144610	5,053754	1,535215	3,614409	-0,036065	0,096050	-0,144610	5,053754	1,535215	3,614409
13:26:24,43	0,205912	3,125024	-0,403978	1,134985	0,420011	-1,421998	-0,035215	0,094253	-0,142675	-2,434509	-1,248890	3,602480	-0,704981	-2,823438	-1,339127	-13,545946	10,863008	16,161535	-0,035215	0,094253	-0,142675	4,964359	1,515470	3,602480	-0,035215	0,094253	-0,142675	4,964359	1,515470	3,602480
13:26:24,48	0,205912	3,125024	-0,403978	1,134985	0,420011	-1,421998	-0,037665	0,096984	-0,141900	-2,541753	-1,378177	3,612852	-0,706121	-2,819951	-1,338352	-13,530175	10,894072	16,171907	-0,037665	0,096984	-0,141900	5,071527	1,578528	3,612852	-0,037665	0,096984	-0,141900	5,071527	1,578528	3,612852
13:26:24,53	0,205912	3,125024	-0,403978	1,134985	0,420011	-1,421998	-0,035736	0,097232	-0,141126	-2,570198	-1,270186	3,601714	-0,706121	-2,817127	-1,338723	-13,523194	10,910172	16,206912	-0,035736	0,097232	-0,141126	5,062492	1,535053	3,601714	-0,035736	0,097232	-0,141126	5,062492	1,535053	3,601714
13:26:24,58	0,205912	3,125024	-0,403978	1,134985	0,420011	-1,421998	-0,039423	0,096678	-0,141513	-2,533001	-1,477900	3,622752	-0,704976	-2,818582	-1,337965	-13,540982	10,891985	16,181807	-0,039423	0,096678	-0,141513	5,056183	1,616795	3,622752	-0,039423	0,096678	-0,141513	5,056183	1,616795	3,622752
13:26:24,63	0,205912	3,125024	-0,403978	1,134985	0,420011	-1,421998	-0,039423	0,096678	-0,141513	-2,533001	-1,477900	3,622752	-0,703199	-2,818331	-1,338714	-13,522868	10,867841	16,205874	-0,039423	0,096678	-0,141513	5,056183	1,616795	3,622752	-0,039423	0,096678	-0,141513	5,056183	1,616795	3,622752
13:26:24,68	0,205912	3,125024	-0,403978	1,134985	0,420011	-1,421998	-0,040529	0,095264	-0,142262	-2,471361	-1,507663	3,646818	-0,707871	-2,819714	-1,338731	-13,517712	10,889011	16,181271	-0,040529	0,095264	-0,142262	5,006878	1,673868	3,646818	-0,040529	0,095264	-0,142262	5,006878	1,673868	3,646818
13:26:24,73	0,205912	3,125024	-0,403978	1,134985	0,420011	-1,421998	-0,036995	0,098618	-0,142279	-2,624857	-1,330017	3,622215	-0,705553	-2,821011	-1,339090	-13,529431	10,875324	16,215296	-0,036995	0,098618	-0,142279	5,116669	1,574099	3,622215	-0,036995	0,098618	-0,142279	5,116669	1,574099	3,622215
13:26:24,78	0,205912	3,125024	-0,403978	1,134985	0,420011	-1,421998	-0,037031	0,095962	-0,142639	-2,504471	-1,335199	3,656240	-0,705506	-2,821389	-1,341416	-13,514439	10,904460	16,212597	-0,037031	0,095962	-0,142639	5,028580	1,571749	3,656240	-0,037031	0,095962	-0,142639	5,028580	1,571749	3,656240
13:26:24,83	0,205912	3,125024	-0,403978	1,134985	0,420011	-1,421998	-0,036915	0,099265	-0,142662	-2,666841	-1,319671	3,631729	-0,708471	-2,819460	-1,339114	-13,516519	10,878670	16,190784	-0,036915	0,099265	-0,142662	5,125447	1,578192	3,631729	-0,036915	0,099265	-0,142662	5,125447	1,578192	3,631729
13:26:24,88	0,205912	3,125024	-0,403978	1,134985	0,420011	-1,421998	-0,038330	0,098670	-0,140726	-2,599150	-1,409750	3,622453	-0,707249	-2,818532	-1,337178	-13,512441	10,918774	16,181508	-0,038330	0,098670	-0,140726	5,146458	1,599157	3,622453	-0,038330	0,098670	-0,140726	5,146458	1,599157	3,622453
13:26:24,93	0,205912	3,125024	-0,403978	1,134985	0,420011	-1,421998	-0,038330	0,098670	-0,140726	-2,599150	-1,409750	3,622453	-0,707298	-2,820758	-1,335614	-13,533735	10,893026	16,194147	-0,038330	0,098670	-0,140726	5,146458	1,599157	3,622453	-0,038330	0,098670	-0,140726	5,146458	1,599157	3,622453
13:26:24,98	0,205912	3,125024	-0,403978	1,134985	0,420011	-1,421998	-0,038362	0,096813	-0,140715	-2,539778	-1,460322	3,666577	-0,705624	-2,819433	-1,337166	-13,573402	10,910998	16,225632	-0,038362	0,096813	-0,140715	5,060021	1,551101	3,666577	-0,038362	0,096813	-0,140715	5,060021	1,551101	3,666577
