# Supplementary material for: Characterization of interfragmentary motion associated with common osteosynthesis devices for rat fracture healing studies
Source: PLoS One. 2017 Apr 28;12(4):e0176735. doi: 10.1371/journal.pone.0176735 (PMC5409164; doi:10.1371/journal.pone.0176735)
Supplement: S1 Dataset — (ZIP) [file pone.0176735.s001.zip › S1_Dataset/RatExFix/Specimen01/FIX-EX_01W.txt]

%Tester: Sukopp Matthias
%Projekt: 
%Zeit: 10.03.2015 11:19:30
%Dateipfad: D:\Messungen\Fixator\Measurements\Fixator_20150310.txt
%Kommentar: FIX-EX_01-W
%VI Version: D:\LVProjekte\Fixator\HauptVI\Fixator_v0.12.vi
%Virtueller Drehpunkt: 	0,0000	0,0000	0,0000
%Sensor zu Hexapod (Mitte): 	0,000000	0,000000	-26,500000
%Sensor zu Hexapod Trans (Mitte): 	-0,500000	-0,866025	0,000000	-0,866025	0,500000	0,000000	0,000000	0,000000	1,000000
%Hexapod zu Labor (Mitte): 	0,175931	3,433918	-0,088044
%Hexapod zu Labor Trans (Mitte): 	0,999980	-0,004028	0,004875	0,004015	0,999988	0,002760	-0,004887	-0,002740	0,999984
%Labor zu CR (Mitte): 	0,000000	0,000000	78,500000
%Labor zu CR Trans (Mitte): 	1,000000	0,000000	0,000000	0,000000	1,000000	0,000000	0,000000	0,000000	1,000000
%Zentrum Sensormasse: 	0,000000	0,000000	2,000000
%Sensormasse: 	200,000000E-3
--------------------------------------------------
Time	X	Y	Z	U	V	W	Exp_ Fx	Exp_ Fy	Exp_ Fz	Exp_ Mx	Exp_ My	Exp_ Mz	Sen_ Fx	Sen_ Fy	Sen_ Fz	Sen_ Mx	Sen_ My	Sen_ Mz	Hex_ Fx	Hex_ Fy	Hex_ Fz	Hex_ Mx	Hex_ My	Hex_ Mz	Lab_ Fx	Lab_ Fy	Lab_ Fz	Lab_ Mx	Lab_ My	Lab_ Mz	Laser
11:19:30,57	0,175931	3,433918	-0,088044	-0,157021	0,279979	0,230042	0,031560	0,031978	-0,005312	-1,016146	1,167720	0,361987	-0,620722	-2,769739	-1,063030	-14,984210	11,679087	13,237111	0,031560	0,031978	-0,005312	-3,526380	3,645176	0,361987	0,031560	0,031978	-0,005312	-3,526380	3,645176	0,361987
11:19:30,62	0,175931	3,433918	-0,088044	-0,157021	0,279979	0,230042	0,031560	0,031978	-0,005312	-1,016146	1,167720	0,361987	-0,617550	-2,771843	-1,063036	-15,017935	11,667115	13,232469	0,031560	0,031978	-0,005312	-3,526380	3,645176	0,361987	0,031560	0,031978	-0,005312	-3,526380	3,645176	0,361987
11:19:30,67	0,175931	3,433918	-0,088044	-0,157021	0,279979	0,230042	0,031796	0,028178	-0,005317	-1,186474	1,178645	0,357344	-0,616266	-2,767743	-1,061062	-14,965379	11,687624	13,261286	0,031796	0,028178	-0,005317	-3,398472	3,674663	0,357344	0,031796	0,028178	-0,005317	-3,398472	3,674663	0,357344
11:19:30,72	0,175931	3,433918	-0,088044	-0,157021	0,279979	0,230042	0,027604	0,029117	-0,003344	-1,181702	1,361407	0,386161	-0,611020	-2,770196	-1,061448	-14,982142	11,641264	13,251060	0,027105	0,023347	-0,003730	-3,265955	3,506421	0,375936	0,027105	0,023347	-0,003730	-3,265955	3,506421	0,375936
11:19:30,77	0,175931	3,433918	-0,088044	-0,157021	0,279979	0,230042	0,027105	0,023347	-0,003730	-1,433201	1,378670	0,375936	-0,614587	-2,769494	-1,063013	-14,995994	11,653805	13,256889	0,027105	0,023347	-0,003730	-3,265955	3,506421	0,375936	0,027105	0,023347	-0,003730	-3,265955	3,506421	0,375936
11:19:30,82	0,175931	3,433918	-0,088044	-0,157021	0,279979	0,230042	0,028281	0,026787	-0,005295	-1,258278	1,335789	0,381765	-0,613355	-2,767986	-1,064465	-14,962239	11,645940	13,250343	0,028281	0,026787	-0,005295	-3,361039	3,555850	0,381765	0,028281	0,026787	-0,005295	-3,361039	3,555850	0,381765
11:19:30,87	0,175931	3,433918	-0,088044	-0,157021	0,279979	0,230042	0,026359	0,026474	-0,006747	-1,284591	1,402578	0,375219	-0,616910	-2,772377	-1,061463	-14,991864	11,648324	13,235518	0,026359	0,026474	-0,006747	-3,362825	3,471745	0,375219	0,026359	0,026474	-0,006747	-3,362825	3,471745	0,375219
11:19:30,92	0,175931	3,433918	-0,088044	-0,157021	0,279979	0,230042	0,031939	0,027357	-0,003745	-1,225925	1,139231	0,360394	-0,613929	-2,769815	-1,062193	-14,963556	11,657730	13,290165	0,031939	0,027357	-0,003745	-3,373478	3,646482	0,360394	0,031939	0,027357	-0,003745	-3,373478	3,646482	0,360394
11:19:30,97	0,175931	3,433918	-0,088044	-0,157021	0,279979	0,230042	0,028230	0,026057	-0,004475	-1,315866	1,312322	0,415041	-0,612701	-2,773973	-1,061037	-14,953924	11,642905	13,244876	0,028230	0,026057	-0,004475	-3,361307	3,528364	0,415041	0,028230	0,026057	-0,004475	-3,361307	3,528364	0,415041
11:19:31,02	0,175931	3,433918	-0,088044	-0,157021	0,279979	0,230042	0,031217	0,022914	-0,003319	-1,471249	1,141228	0,369752	-0,621557	-2,773794	-1,063366	-14,958710	11,653312	13,269398	0,031217	0,022914	-0,003319	-3,270010	3,591772	0,369752	0,031217	0,022914	-0,003319	-3,270010	3,591772	0,369752
11:19:31,07	0,175931	3,433918	-0,088044	-0,157021	0,279979	0,230042	0,035490	0,030673	-0,005648	-1,074401	0,928391	0,394274	-0,613845	-2,769879	-1,062210	-14,929692	11,657647	13,246223	0,035490	0,030673	-0,005648	-3,482243	3,714349	0,394274	0,035490	0,030673	-0,005648	-3,482243	3,714349	0,394274
11:19:31,12	0,175931	3,433918	-0,088044	-0,157021	0,279979	0,230042	0,028243	0,025952	-0,004492	-1,338185	1,282252	0,371099	-0,616875	-2,770364	-1,063014	-14,965739	11,644916	13,236389	0,028243	0,025952	-0,004492	-3,375385	3,499352	0,371099	0,028243	0,025952	-0,004492	-3,375385	3,499352	0,371099
11:19:31,17	0,175931	3,433918	-0,088044	-0,157021	0,279979	0,230042	0,030178	0,028333	-0,005296	-1,185282	1,206484	0,361265	-0,619272	-2,771052	-1,062217	-14,985922	11,652371	13,274595	0,030178	0,028333	-0,005296	-3,409454	3,575481	0,361265	0,030178	0,028333	-0,005296	-3,409454	3,575481	0,361265
11:19:31,22	0,175931	3,433918	-0,088044	-0,157021	0,279979	0,230042	0,031972	0,030065	-0,004499	-1,091594	1,134402	0,399471	-0,612712	-2,769691	-1,061833	-14,957309	11,675079	13,247060	0,031972	0,030065	-0,004499	-3,451711	3,644229	0,399471	0,031972	0,030065	-0,004499	-3,451711	3,644229	0,399471
11:19:31,27	0,175931	3,433918	-0,088044	-0,157021	0,279979	0,230042	0,027514	0,025065	-0,004115	-1,385570	1,352820	0,371936	-0,614539	-2,772234	-1,061846	-14,985689	11,653953	13,236299	0,027514	0,025065	-0,004115	-3,353181	3,512651	0,371936	0,027514	0,025065	-0,004115	-3,353181	3,512651	0,371936
11:19:31,32	0,175931	3,433918	-0,088044	-0,157021	0,279979	0,230042	0,030630	0,025375	-0,004128	-1,336957	1,204787	0,361175	-0,612862	-2,770456	-1,062627	-15,017404	11,649197	13,256883	0,028251	0,024812	-0,004909	-3,294013	3,571298	0,381758	0,028251	0,024812	-0,004909	-3,294013	3,571298	0,381758
11:19:31,37	0,175931	3,433918	-0,088044	-0,157021	0,279979	0,230042	0,028251	0,024812	-0,004909	-1,346267	1,353576	0,381758	-0,615182	-2,768895	-1,061071	-14,987218	11,614297	13,254338	0,028251	0,024812	-0,004909	-3,294013	3,571298	0,381758	0,028251	0,024812	-0,004909	-3,294013	3,571298	0,381758
11:19:31,42	0,175931	3,433918	-0,088044	-0,157021	0,279979	0,230042	0,028059	0,027602	-0,003352	-1,186072	1,319977	0,379214	-0,618048	-2,766252	-1,058763	-14,975305	11,685760	13,235616	0,028059	0,027602	-0,003352	-3,352808	3,522613	0,379214	0,028059	0,027602	-0,003352	-3,352808	3,522613	0,379214
11:19:31,47	0,175931	3,433918	-0,088044	-0,157021	0,279979	0,230042	0,027204	0,031405	-0,001045	-1,056124	1,389840	0,360492	-0,613937	-2,769415	-1,060283	-14,967032	11,634993	13,249607	0,027204	0,031405	-0,001045	-3,521452	3,525376	0,360492	0,027204	0,031405	-0,001045	-3,521452	3,525376	0,360492
11:19:31,52	0,175931	3,433918	-0,088044	-0,157021	0,279979	0,230042	0,027888	0,026264	-0,002565	-1,283672	1,321737	0,374483	-0,618608	-2,771397	-1,063395	-14,953425	11,649640	13,236193	0,027888	0,026264	-0,002565	-3,345364	3,510946	0,374483	0,027888	0,026264	-0,002565	-3,345364	3,510946	0,374483
11:19:31,57	0,175931	3,433918	-0,088044	-0,157021	0,279979	0,230042	0,031939	0,029318	-0,005677	-1,144340	1,106608	0,361069	-0,616240	-2,766416	-1,063392	-14,942372	11,677740	13,257507	0,031939	0,029318	-0,005677	-3,445790	3,613846	0,361069	0,031939	0,029318	-0,005677	-3,445790	3,613846	0,361069
11:19:31,62	0,175931	3,433918	-0,088044	-0,157021	0,279979	0,230042	0,026442	0,029758	-0,005674	-1,151309	1,396953	0,382382	-0,615742	-2,775077	-1,062633	-14,998461	11,633403	13,216241	0,026442	0,029758	-0,005674	-3,487318	3,472642	0,382382	0,026442	0,029758	-0,005674	-3,487318	3,472642	0,382382
11:19:31,67	0,175931	3,433918	-0,088044	-0,157021	0,279979	0,230042	0,027206	0,028631	-0,002949	-1,193880	1,347603	0,380042	-0,615646	-2,767641	-1,060667	-14,942048	11,659022	13,255166	0,027206	0,028631	-0,002949	-3,441395	3,483239	0,380042	0,027206	0,028631	-0,002949	-3,441395	3,483239	0,380042
11:19:31,72	0,175931	3,433918	-0,088044	-0,157021	0,279979	0,230042	0,027206	0,028631	-0,002949	-1,193880	1,347603	0,380042	-0,613384	-2,768037	-1,063040	-14,989369	11,667841	13,223795	0,027206	0,028631	-0,002949	-3,441395	3,483239	0,380042	0,027206	0,028631	-0,002949	-3,441395	3,483239	0,380042
11:19:31,77	0,175931	3,433918	-0,088044	-0,157021	0,279979	0,230042	0,026417	0,026473	-0,005322	-1,290044	1,433976	0,348671	-0,616846	-2,771189	-1,062995	-14,946739	11,625510	13,245133	0,026417	0,026473	-0,005322	-3,368200	3,507745	0,348671	0,026417	0,026473	-0,005322	-3,368200	3,507745	0,348671
11:19:31,82	0,175931	3,433918	-0,088044	-0,157021	0,279979	0,230042	0,030879	0,027896	-0,005277	-1,200719	1,143899	0,370009	-0,616835	-2,770655	-1,062991	-14,961776	11,693620	13,262084	0,030879	0,027896	-0,005277	-3,390558	3,567887	0,370009	0,030879	0,027896	-0,005277	-3,390558	3,567887	0,370009
11:19:31,87	0,175931	3,433918	-0,088044	-0,157021	0,279979	0,230042	0,030410	0,028153	-0,005273	-1,238826	1,215332	0,386960	-0,616296	-2,768428	-1,061858	-14,979783	11,681130	13,242222	0,030410	0,028153	-0,005273	-3,448833	3,602554	0,386960	0,030410	0,028153	-0,005273	-3,448833	3,602554	0,386960
11:19:31,92	0,175931	3,433918	-0,088044	-0,157021	0,279979	0,230042	0,028212	0,028800	-0,004140	-1,185343	1,338980	0,367098	-0,616232	-2,767983	-1,060674	-14,943572	11,661667	13,245429	0,028212	0,028800	-0,004140	-3,446167	3,553654	0,367098	0,028212	0,028800	-0,004140	-3,446167	3,553654	0,367098
11:19:31,97	0,175931	3,433918	-0,088044	-0,157021	0,279979	0,230042	0,027795	0,028967	-0,002956	-1,177926	1,319593	0,370305	-0,614555	-2,769833	-1,061060	-14,974557	11,621432	13,254399	0,027795	0,028967	-0,002956	-3,451834	3,501503	0,370305	0,027795	0,028967	-0,002956	-3,451834	3,501503	0,370305
11:19:32,02	0,175931	3,433918	-0,088044	-0,157021	0,279979	0,230042	0,028558	0,026590	-0,003342	-1,251212	1,286620	0,379275	-0,616245	-2,770240	-1,059866	-14,942379	11,629429	13,272626	0,028558	0,026590	-0,003342	-3,338498	3,528445	0,379275	0,028558	0,026590	-0,003342	-3,338498	3,528445	0,379275
11:19:32,07	0,175931	3,433918	-0,088044	-0,157021	0,279979	0,230042	0,029756	0,027850	-0,002148	-1,208703	1,200484	0,397501	-0,613309	-2,770216	-1,063379	-14,948260	11,645280	13,251617	0,029756	0,027850	-0,002148	-3,394903	3,536310	0,397501	0,029756	0,027850	-0,002148	-3,394903	3,536310	0,397501
11:19:32,12	0,175931	3,433918	-0,088044	-0,157021	0,279979	0,230042	0,028267	0,025319	-0,005661	-1,351067	1,290922	0,376493	-0,615654	-2,770662	-1,065716	-14,950503	11,675264	13,248706	0,028267	0,025319	-0,005661	-3,338637	3,509874	0,376493	0,028267	0,025319	-0,005661	-3,338637	3,509874	0,376493
11:19:32,17	0,175931	3,433918	-0,088044	-0,157021	0,279979	0,230042	0,029826	0,027127	-0,007998	-1,281920	1,226782	0,373581	-0,618105	-2,769592	-1,063015	-14,990672	11,659929	13,256410	0,029826	0,027127	-0,007998	-3,411382	3,568125	0,373581	0,029826	0,027127	-0,007998	-3,411382	3,568125	0,373581
11:19:32,22	0,175931	3,433918	-0,088044	-0,157021	0,279979	0,230042	0,030124	0,029785	-0,005297	-1,110350	1,238392	0,381286	-0,616221	-2,775089	-1,063742	-14,953617	11,674996	13,266154	0,030124	0,029785	-0,005297	-3,448448	3,603149	0,381286	0,030124	0,029785	-0,005297	-3,448448	3,603149	0,381286
11:19:32,27	0,175931	3,433918	-0,088044	-0,157021	0,279979	0,230042	0,033943	0,025405	-0,006024	-1,369675	1,015246	0,391030	-0,615640	-2,769483	-1,063366	-14,939349	11,665564	13,271254	0,033943	0,025405	-0,006024	-3,363960	3,679795	0,391030	0,033943	0,025405	-0,006024	-3,363960	3,679795	0,391030
11:19:32,32	0,175931	3,433918	-0,088044	-0,157021	0,279979	0,230042	0,025637	0,025475	-0,004483	-1,377187	1,455058	0,406856	-0,612129	-2,767860	-1,062201	-14,954868	11,688595	13,281980	0,025637	0,025475	-0,004483	-3,376967	3,467561	0,406856	0,025637	0,025475	-0,004483	-3,376967	3,467561	0,406856
11:19:32,37	0,175931	3,433918	-0,088044	-0,157021	0,279979	0,230042	0,025637	0,025475	-0,004483	-1,377187	1,455058	0,406856	-0,617498	-2,773208	-1,061065	-15,001481	11,673754	13,250500	0,025637	0,025475	-0,004483	-3,376967	3,467561	0,406856	0,025637	0,025475	-0,004483	-3,376967	3,467561	0,406856
11:19:32,42	0,175931	3,433918	-0,088044	-0,157021	0,279979	0,230042	0,032953	0,027451	-0,003347	-1,238251	1,107580	0,375376	-0,616239	-2,773255	-1,061808	-14,956403	11,661971	13,264858	0,032953	0,027451	-0,003347	-3,393184	3,694379	0,375376	0,032953	0,027451	-0,003347	-3,393184	3,694379	0,375376
11:19:32,47	0,175931	3,433918	-0,088044	-0,157021	0,279979	0,230042	0,032364	0,026338	-0,004090	-1,308506	1,093288	0,389734	-0,616915	-2,771517	-1,063382	-14,988238	11,661253	13,271105	0,032364	0,026338	-0,004090	-3,376001	3,633835	0,389734	0,032364	0,026338	-0,004090	-3,376001	3,633835	0,389734
11:19:32,52	0,175931	3,433918	-0,088044	-0,157021	0,279979	0,230042	0,031197	0,027791	-0,005664	-1,216372	1,181159	0,395981	-0,618023	-2,770953	-1,062238	-14,962787	11,666460	13,231446	0,031197	0,027791	-0,005664	-3,397986	3,630133	0,395981	0,031197	0,027791	-0,005664	-3,397986	3,630133	0,395981
11:19:32,57	0,175931	3,433918	-0,088044	-0,157021	0,279979	0,230042	0,031263	0,029033	-0,004520	-1,169050	1,158313	0,356322	-0,615725	-2,765485	-1,061480	-14,977644	11,671845	13,242208	0,031263	0,029033	-0,004520	-3,448120	3,612432	0,356322	0,031263	0,029033	-0,004520	-3,448120	3,612432	0,356322
11:19:32,62	0,175931	3,433918	-0,088044	-0,157021	0,279979	0,230042	0,025378	0,029777	-0,003762	-1,127598	1,479872	0,367084	-0,615128	-2,769816	-1,061836	-14,980459	11,666227	13,261115	0,028830	0,027094	-0,004118	-3,387718	3,563152	0,385991	0,028830	0,027094	-0,004118	-3,387718	3,563152	0,385991
11:19:32,67	0,175931	3,433918	-0,088044	-0,157021	0,279979	0,230042	0,028830	0,027094	-0,004118	-1,260801	1,300003	0,385991	-0,618033	-2,766455	-1,062647	-14,947789	11,643471	13,221779	0,028830	0,027094	-0,004118	-3,387718	3,563152	0,385991	0,028830	0,027094	-0,004118	-3,387718	3,563152	0,385991
11:19:32,72	0,175931	3,433918	-0,088044	-0,157021	0,279979	0,230042	0,027372	0,031290	-0,004929	-1,039237	1,336153	0,346655	-0,617480	-2,771833	-1,061846	-14,989589	11,676887	13,246315	0,027372	0,031290	-0,004929	-3,495540	3,484842	0,346655	0,027372	0,031290	-0,004929	-3,495540	3,484842	0,346655
11:19:32,77	0,175931	3,433918	-0,088044	-0,157021	0,279979	0,230042	0,031649	0,024055	-0,005247	-1,422348	1,137159	0,400512	-0,613906	-2,773777	-1,062965	-14,964634	11,661153	13,275636	0,031649	0,024055	-0,005247	-3,310703	3,621621	0,400512	0,031649	0,024055	-0,005247	-3,310703	3,621621	0,400512
11:19:32,82	0,175931	3,433918	-0,088044	-0,157021	0,279979	0,230042	0,031649	0,024055	-0,005247	-1,422348	1,137159	0,400512	-0,613929	-2,771200	-1,063007	-14,969704	11,651216	13,237013	0,031649	0,024055	-0,005247	-3,310703	3,621621	0,400512	0,031649	0,024055	-0,005247	-3,310703	3,621621	0,400512
11:19:32,87	0,175931	3,433918	-0,088044	-0,157021	0,279979	0,230042	0,029429	0,025364	-0,005289	-1,343182	1,252013	0,361889	-0,618086	-2,770261	-1,063001	-14,982418	11,659979	13,265912	0,029429	0,025364	-0,005289	-3,334230	3,562218	0,361889	0,029429	0,025364	-0,005289	-3,334230	3,562218	0,361889
11:19:32,92	0,175931	3,433918	-0,088044	-0,157021	0,279979	0,230042	0,030694	0,029434	-0,005283	-1,132779	1,201625	0,390788	-0,616283	-2,768064	-1,058755	-14,972114	11,658467	13,229896	0,030694	0,029434	-0,005283	-3,443313	3,611132	0,390788	0,030694	0,029434	-0,005283	-3,443313	3,611132	0,390788
11:19:32,97	0,175931	3,433918	-0,088044	-0,157021	0,279979	0,230042	0,028953	0,029102	-0,002954	-1,148450	1,303817	0,399714	-0,616928	-2,768918	-1,060672	-14,993279	11,664431	13,274839	0,028953	0,029102	-0,002954	-3,432950	3,576614	0,399714	0,028953	0,029102	-0,002954	-3,432950	3,576614	0,399714
11:19:33,02	0,175931	3,433918	-0,088044	-0,157021	0,279979	0,230042	0,028953	0,029102	-0,002954	-1,148450	1,303817	0,399714	-0,613317	-2,771044	-1,063767	-14,946233	11,622605	13,246136	0,028953	0,029102	-0,002954	-3,432950	3,576614	0,399714	0,028953	0,029102	-0,002954	-3,432950	3,576614	0,399714
11:19:33,07	0,175931	3,433918	-0,088044	-0,157021	0,279979	0,230042	0,028988	0,024913	-0,006049	-1,353597	1,240333	0,371012	-0,617421	-2,770540	-1,061853	-14,960949	11,676770	13,226843	0,028988	0,024913	-0,006049	-3,309232	3,515889	0,371012	0,028988	0,024913	-0,006049	-3,309232	3,515889	0,371012
11:19:33,12	0,175931	3,433918	-0,088044	-0,157021	0,279979	0,230042	0,030604	0,028719	-0,004135	-1,195213	1,196146	0,351719	-0,616835	-2,772591	-1,063751	-14,965046	11,696978	13,276936	0,030604	0,028719	-0,004135	-3,449653	3,598530	0,351719	0,030604	0,028719	-0,004135	-3,449653	3,598530	0,351719
11:19:33,17	0,175931	3,433918	-0,088044	-0,157021	0,279979	0,230042	0,032087	0,027185	-0,006033	-1,290407	1,132652	0,401811	-0,619207	-2,772589	-1,059888	-14,964320	11,642739	13,248205	0,032087	0,027185	-0,006033	-3,424468	3,651498	0,401811	0,032087	0,027185	-0,006033	-3,424468	3,651498	0,401811
11:19:33,22	0,175931	3,433918	-0,088044	-0,157021	0,279979	0,230042	0,033271	0,029241	-0,002170	-1,136898	1,043340	0,373081	-0,617462	-2,772078	-1,061849	-14,973469	11,647680	13,230647	0,033271	0,029241	-0,002170	-3,432336	3,655123	0,373081	0,033271	0,029241	-0,002170	-3,432336	3,655123	0,373081
11:19:33,27	0,175931	3,433918	-0,088044	-0,157021	0,279979	0,230042	0,031956	0,027985	-0,004131	-1,201901	1,122120	0,355523	-0,615696	-2,767873	-1,061864	-14,983090	11,707640	13,238450	0,031956	0,027985	-0,004131	-3,398763	3,630666	0,355523	0,031956	0,027985	-0,004131	-3,398763	3,630666	0,355523
11:19:33,32	0,175931	3,433918	-0,088044	-0,157021	0,279979	0,230042	0,027432	0,028558	-0,004146	-1,219226	1,395695	0,363326	-0,613996	-2,770396	-1,062610	-15,000221	11,664224	13,271525	0,027432	0,028558	-0,004146	-3,461062	3,549085	0,363326	0,027432	0,028558	-0,004146	-3,461062	3,549085	0,363326
11:19:33,37	0,175931	3,433918	-0,088044	-0,157021	0,279979	0,230042	0,028767	0,025824	-0,004892	-1,315252	1,319391	0,396401	-0,616864	-2,767502	-1,063432	-14,964127	11,670651	13,213652	0,028767	0,025824	-0,004892	-3,342434	3,577596	0,396401	0,028767	0,025824	-0,004892	-3,342434	3,577596	0,396401
11:19:33,42	0,175931	3,433918	-0,088044	-0,157021	0,279979	0,230042	0,027695	0,029755	-0,005714	-1,134461	1,347107	0,338528	-0,618085	-2,771032	-1,061813	-14,980220	11,650361	13,288970	0,027695	0,029755	-0,005714	-3,470214	3,521135	0,338528	0,027695	0,029755	-0,005714	-3,470214	3,521135	0,338528
11:19:33,47	0,175931	3,433918	-0,088044	-0,157021	0,279979	0,230042	0,031362	0,029048	-0,004095	-1,145620	1,160221	0,413846	-0,618096	-2,767637	-1,061479	-14,987316	11,663077	13,241297	0,031362	0,029048	-0,004095	-3,425855	3,622099	0,413846	0,031362	0,029048	-0,004095	-3,425855	3,622099	0,413846
11:19:33,52	0,175931	3,433918	-0,088044	-0,157021	0,279979	0,230042	0,028428	0,030754	-0,003761	-1,064340	1,325292	0,366173	-0,616271	-2,770126	-1,061061	-14,958897	11,639081	13,244773	0,028428	0,030754	-0,003761	-3,478545	3,556852	0,366173	0,028428	0,030754	-0,003761	-3,478545	3,556852	0,366173
11:19:33,57	0,175931	3,433918	-0,088044	-0,157021	0,279979	0,230042	0,024658	0,026170	-0,002220	-1,304261	1,550040	0,357453	-0,612242	-2,766665	-1,059938	-15,011432	11,678803	13,232577	0,024658	0,026170	-0,002220	-3,358635	3,485715	0,357453	0,024658	0,026170	-0,002220	-3,358635	3,485715	0,357453
11:19:33,62	0,175931	3,433918	-0,088044	-0,157021	0,279979	0,230042	0,024658	0,026170	-0,002220	-1,304261	1,550040	0,357453	-0,616913	-2,768071	-1,061846	-14,989564	11,683795	13,266573	0,024658	0,026170	-0,002220	-3,358635	3,485715	0,357453	0,024658	0,026170	-0,002220	-3,358635	3,485715	0,357453
11:19:33,67	0,175931	3,433918	-0,088044	-0,157021	0,279979	0,230042	0,028211	0,029513	-0,004128	-1,145713	1,348851	0,391449	-0,617478	-2,768521	-1,062623	-14,974514	11,670203	13,256601	0,028211	0,029513	-0,004128	-3,462465	3,563423	0,391449	0,028211	0,029513	-0,004128	-3,462465	3,563423	0,391449
11:19:33,72	0,175931	3,433918	-0,088044	-0,157021	0,279979	0,230042	0,028883	0,029777	-0,004905	-1,127717	1,294059	0,381477	-0,618641	-2,768378	-1,062250	-14,979590	11,698170	13,242607	0,028883	0,029777	-0,004905	-3,465226	3,561411	0,381477	0,028883	0,029777	-0,004905	-3,465226	3,561411	0,381477
11:19:33,77	0,175931	3,433918	-0,088044	-0,157021	0,279979	0,230042	0,029341	0,030856	-0,004531	-1,093278	1,288628	0,367482	-0,617463	-2,776056	-1,064153	-14,974721	11,638137	13,245702	0,029341	0,030856	-0,004531	-3,515508	3,591924	0,367482	0,029341	0,030856	-0,004531	-3,515508	3,591924	0,367482
11:19:33,82	0,175931	3,433918	-0,088044	-0,157021	0,279979	0,230042	0,035402	0,025997	-0,006435	-1,296411	0,939259	0,370577	-0,618103	-2,769700	-1,061461	-14,991040	11,653489	13,255246	0,035402	0,025997	-0,006435	-3,337179	3,718289	0,370577	0,035402	0,025997	-0,006435	-3,337179	3,718289	0,370577
11:19:33,87	0,175931	3,433918	-0,088044	-0,157021	0,279979	0,230042	0,030217	0,029729	-0,003743	-1,107474	1,230667	0,380122	-0,613880	-2,774036	-1,063354	-14,942914	11,628691	13,260040	0,030217	0,029729	-0,003743	-3,441216	3,602706	0,380122	0,030217	0,029729	-0,003743	-3,441216	3,602706	0,380122
11:19:33,92	0,175931	3,433918	-0,088044	-0,157021	0,279979	0,230042	0,031861	0,023903	-0,005636	-1,413001	1,091124	0,384916	-0,618101	-2,768369	-1,061093	-14,990575	11,656635	13,235935	0,031861	0,023903	-0,005636	-3,289421	3,592182	0,384916	0,031861	0,023903	-0,005636	-3,289421	3,592182	0,384916
11:19:33,97	0,175931	3,433918	-0,088044	-0,157021	0,279979	0,230042	0,029063	0,030393	-0,003375	-1,075937	1,291832	0,360811	-0,619299	-2,769558	-1,062234	-15,001891	11,671746	13,270762	0,029063	0,030393	-0,003375	-3,461752	3,573302	0,360811	0,029063	0,030393	-0,003375	-3,461752	3,573302	0,360811
11:19:34,02	0,175931	3,433918	-0,088044	-0,157021	0,279979	0,230042	0,030692	0,030835	-0,004516	-1,060337	1,224473	0,395638	-0,612735	-2,769044	-1,062999	-14,960050	11,665291	13,252421	0,030692	0,030835	-0,004516	-3,480917	3,633828	0,395638	0,030692	0,030835	-0,004516	-3,480917	3,633828	0,395638
11:19:34,07	0,175931	3,433918	-0,088044	-0,157021	0,279979	0,230042	0,025727	0,025427	-0,004894	-1,368224	1,444121	0,377605	-0,612133	-2,767962	-1,062612	-14,955179	11,675570	13,252729	0,025727	0,025427	-0,004894	-3,364270	3,463710	0,377605	0,025727	0,025427	-0,004894	-3,364270	3,463710	0,377605
11:19:34,12	0,175931	3,433918	-0,088044	-0,157021	0,279979	0,230042	0,025727	0,025427	-0,004894	-1,368224	1,444121	0,377605	-0,615161	-2,767773	-1,063777	-14,982596	11,659599	13,276939	0,025727	0,025427	-0,004894	-3,364270	3,463710	0,377605	0,025727	0,025427	-0,004894	-3,364270	3,463710	0,377605
11:19:34,17	0,175931	3,433918	-0,088044	-0,157021	0,279979	0,230042	0,027078	0,028144	-0,006059	-1,199397	1,389647	0,401815	-0,616998	-2,769558	-1,061065	-15,024573	11,661243	13,284880	0,027078	0,028144	-0,006059	-3,408734	3,515260	0,401815	0,027078	0,028144	-0,006059	-3,408734	3,515260	0,401815
11:19:34,22	0,175931	3,433918	-0,088044	-0,157021	0,279979	0,230042	0,029541	0,028843	-0,003346	-1,143509	1,298721	0,409756	-0,616895	-2,771563	-1,063801	-14,982635	11,657928	13,227587	0,029541	0,028843	-0,003346	-3,407680	3,617717	0,409756	0,029541	0,028843	-0,003346	-3,407680	3,617717	0,409756
11:19:34,27	0,175931	3,433918	-0,088044	-0,157021	0,279979	0,230042	0,033728	0,026334	-0,006067	-1,263283	1,034829	0,360858	-0,616919	-2,774438	-1,063785	-14,989933	11,628919	13,235982	0,033728	0,026334	-0,006067	-3,330527	3,682514	0,360858	0,033728	0,026334	-0,006067	-3,330527	3,682514	0,360858
11:19:34,32	0,175931	3,433918	-0,088044	-0,157021	0,279979	0,230042	0,031234	0,029082	-0,002987	-1,166558	1,185686	0,341502	-0,618051	-2,770904	-1,060705	-14,985188	11,679457	13,216626	0,031234	0,029082	-0,002987	-3,449473	3,637578	0,341502	0,031234	0,029082	-0,002987	-3,449473	3,637578	0,341502
11:19:34,38	0,175931	3,433918	-0,088044	-0,157021	0,279979	0,230042	0,031234	0,029082	-0,002987	-1,166558	1,185686	0,341502	-0,615757	-2,771827	-1,061437	-14,989358	11,623605	13,268882	0,031234	0,029082	-0,002987	-3,449473	3,637578	0,341502	0,031234	0,029082	-0,002987	-3,449473	3,637578	0,341502
11:19:34,43	0,175931	3,433918	-0,088044	-0,157021	0,279979	0,230042	0,029374	0,024115	-0,003365	-1,396489	1,297021	0,356767	-0,619220	-2,771547	-1,065340	-14,965641	11,665226	13,242718	0,029374	0,024115	-0,003365	-3,289548	3,602910	0,356767	0,029374	0,024115	-0,003365	-3,289548	3,602910	0,356767
11:19:34,48	0,175931	3,433918	-0,088044	-0,157021	0,279979	0,230042	0,032949	0,031597	-0,010780	-1,012593	1,110781	0,335827	-0,621087	-2,771131	-1,068498	-15,009101	11,666523	13,210951	0,032949	0,031597	-0,010780	-3,492977	3,697253	0,335827	0,032949	0,031597	-0,010780	-3,492977	3,697253	0,335827
11:19:34,53	0,175931	3,433918	-0,088044	-0,157021	0,279979	0,230042	0,019319	0,048446	-0,050556	-1,257502	1,069309	0,077623	-0,628863	-2,750903	-1,108274	-13,798867	12,262253	12,952747	0,019319	0,048446	-0,050556	-5,060497	2,585831	0,077623	0,019319	0,048446	-0,050556	-5,060497	2,585831	0,077623
11:19:34,58	0,175931	3,433918	-0,088044	-0,157021	0,279979	0,230042	0,019319	0,048446	-0,050556	-1,257502	1,069309	0,077623	-0,667421	-2,757432	-1,094763	-14,346517	14,032784	12,693992	0,019319	0,048446	-0,050556	-5,060497	2,585831	0,077623	0,019319	0,048446	-0,050556	-5,060497	2,585831	0,077623
11:19:34,63	0,176003	3,434043	-0,087982	-0,157018	0,280005	0,279960	0,044252	0,078574	-0,037045	-0,950347	1,132315	-0,181132	-0,671320	-2,768530	-1,094043	-14,613680	14,231060	12,724557	0,055813	0,076401	-0,036325	-7,098950	5,242982	-0,150567	0,055813	0,076401	-0,036325	-7,098950	5,242982	-0,150567
11:19:34,68	0,176003	3,434043	-0,087982	-0,157018	0,280005	0,279960	0,055813	0,076401	-0,036325	-1,101444	0,861657	-0,150567	-0,662539	-2,769092	-1,096756	-14,633710	14,227081	12,727721	0,055813	0,076401	-0,036325	-7,098950	5,242982	-0,150567	0,055813	0,076401	-0,036325	-7,098950	5,242982	-0,150567
11:19:34,73	0,176003	3,434043	-0,087982	-0,157018	0,280005	0,279960	0,051909	0,068515	-0,039038	-1,498064	1,080037	-0,147404	-0,671423	-2,768413	-1,093702	-14,669800	14,244014	12,696270	0,055762	0,076549	-0,035984	-7,086009	5,296720	-0,178854	0,055762	0,076549	-0,035984	-7,086009	5,296720	-0,178854
11:19:34,78	0,176003	3,434043	-0,087982	-0,157018	0,280005	0,279960	0,055762	0,076549	-0,035984	-1,076947	0,919365	-0,178854	-0,664358	-2,765945	-1,097183	-14,659097	14,251023	12,714625	0,055762	0,076549	-0,035984	-7,086009	5,296720	-0,178854	0,055762	0,076549	-0,035984	-7,086009	5,296720	-0,178854
11:19:34,83	0,176003	3,434043	-0,087982	-0,157018	0,280005	0,279960	0,050093	0,071664	-0,039465	-1,342341	1,208391	-0,160499	-0,669086	-2,769295	-1,097570	-14,680013	14,269108	12,719186	0,055358	0,074084	-0,039852	-7,037320	5,307405	-0,155938	0,055358	0,074084	-0,039852	-7,037320	5,307405	-0,155938
11:19:34,88	0,176003	3,434043	-0,087982	-0,157018	0,280005	0,279960	0,055358	0,074084	-0,039852	-1,221739	0,961767	-0,155938	-0,668004	-2,763261	-1,095278	-14,714797	14,273291	12,719365	0,049592	0,076164	-0,037560	-7,078668	5,186800	-0,155759	0,049592	0,076164	-0,037560	-7,078668	5,186800	-0,155759
11:19:34,93	0,176003	3,434043	-0,087982	-0,157018	0,280005	0,279960	0,049592	0,076164	-0,037560	-1,099814	1,293856	-0,155759	-0,673297	-2,765961	-1,091767	-14,721078	14,268154	12,735193	0,054576	0,079398	-0,034048	-7,156793	5,321768	-0,139931	0,054576	0,079398	-0,034048	-7,156793	5,321768	-0,139931
11:19:34,98	0,176003	3,434043	-0,087982	-0,157018	0,280005	0,279960	0,054576	0,079398	-0,034048	-0,924030	1,037518	-0,139931	-0,664872	-2,760778	-1,101043	-14,601854	14,259782	12,746415	0,054576	0,079398	-0,034048	-7,156793	5,321768	-0,139931	0,054576	0,079398	-0,034048	-7,156793	5,321768	-0,139931
11:19:35,03	0,176003	3,434043	-0,087982	-0,157018	0,280005	0,279960	0,045875	0,074693	-0,043325	-1,221074	1,382549	-0,128710	-0,671145	-2,743243	-1,110773	-13,121261	14,322388	12,454777	0,045875	0,074693	-0,043325	-7,084461	4,983747	-0,128710	0,045875	0,074693	-0,043325	-7,084461	4,983747	-0,128710
11:19:35,08	0,176003	3,434043	-0,087982	-0,157018	0,280005	0,279960	0,027764	0,108340	-0,038752	-1,223528	1,191225	-0,637203	-0,684956	-2,728270	-1,096470	-12,744511	15,210616	12,237921	0,027764	0,108340	-0,038752	-9,728234	3,370720	-0,637203	0,027764	0,108340	-0,038752	-9,728234	3,370720	-0,637203
11:19:35,13	0,176011	3,433913	-0,087971	-0,157005	0,279982	0,329979	0,034664	0,110105	-0,037238	-1,093226	0,987686	-0,617362	-0,689934	-2,733362	-1,094956	-12,898196	15,254879	12,257762	0,034664	0,110105	-0,037238	-9,736502	3,708778	-0,617362	0,034664	0,110105	-0,037238	-9,736502	3,708778	-0,617362
11:19:35,18	0,176011	3,433913	-0,087971	-0,157005	0,279982	0,329979	0,034664	0,110105	-0,037238	-1,093226	0,987686	-0,617362	-0,689356	-2,734312	-1,096118	-12,902595	15,252262	12,258390	0,034664	0,110105	-0,037238	-9,736502	3,708778	-0,617362	0,034664	0,110105	-0,037238	-9,736502	3,708778	-0,617362
11:19:35,23	0,176011	3,433913	-0,087971	-0,157005	0,279982	0,329979	0,035197	0,109130	-0,038400	-1,139474	0,962476	-0,616734	-0,688135	-2,738104	-1,096111	-12,903028	15,276358	12,244275	0,037870	0,106177	-0,038393	-9,648586	3,808679	-0,630849	0,037870	0,106177	-0,038393	-9,648586	3,808679	-0,630849
11:19:35,28	0,176011	3,433913	-0,087971	-0,157005	0,279982	0,329979	0,037870	0,106177	-0,038393	-1,313688	0,835863	-0,630849	-0,688890	-2,733681	-1,095389	-12,973537	15,285280	12,240527	0,037870	0,106177	-0,038393	-9,648586	3,808679	-0,630849	0,037870	0,106177	-0,038393	-9,648586	3,808679	-0,630849
11:19:35,33	0,176011	3,433913	-0,087971	-0,157005	0,279982	0,329979	0,034417	0,109042	-0,037671	-1,137197	1,080949	-0,634597	-0,688801	-2,734614	-1,098447	-12,909734	15,239858	12,264379	0,034417	0,109042	-0,037671	-9,696972	3,782696	-0,634597	0,034417	0,109042	-0,037671	-9,696972	3,782696	-0,634597
11:19:35,38	0,176011	3,433913	-0,087971	-0,157005	0,279982	0,329979	0,035181	0,108498	-0,040729	-1,158032	0,963247	-0,610745	-0,692959	-2,734150	-1,098495	-12,941596	15,277741	12,231384	0,036858	0,112331	-0,040777	-9,793577	3,815937	-0,643741	0,036858	0,112331	-0,040777	-9,793577	3,815937	-0,643741
11:19:35,43	0,176011	3,433913	-0,087971	-0,157005	0,279982	0,329979	0,036858	0,112331	-0,040777	-0,975600	0,922614	-0,643741	-0,690557	-2,734800	-1,095355	-12,927590	15,283542	12,254059	0,036220	0,109926	-0,037637	-9,741870	3,789823	-0,621065	0,036220	0,109926	-0,037637	-9,741870	3,789823	-0,621065
11:19:35,48	0,176011	3,433913	-0,087971	-0,157005	0,279982	0,329979	0,036220	0,109926	-0,037637	-1,112689	0,946518	-0,621065	-0,688301	-2,736133	-1,096562	-12,973252	15,263246	12,216044	0,036220	0,109926	-0,037637	-9,741870	3,789823	-0,621065	0,036220	0,109926	-0,037637	-9,741870	3,789823	-0,621065
11:19:35,53	0,176011	3,433913	-0,087971	-0,157005	0,279982	0,329979	0,036246	0,107306	-0,038844	-1,208509	0,974576	-0,659080	-0,691067	-2,733031	-1,095732	-12,891303	15,302283	12,259535	0,036246	0,107306	-0,038844	-9,632038	3,819902	-0,659080	0,036246	0,107306	-0,038844	-9,632038	3,819902	-0,659080
11:19:35,58	0,176011	3,433913	-0,087971	-0,157005	0,279982	0,329979	0,034943	0,111253	-0,038014	-1,078065	0,990894	-0,615589	-0,688985	-2,738600	-1,095758	-13,012820	15,243441	12,263294	0,034943	0,111253	-0,038014	-9,811406	3,733913	-0,615589	0,034943	0,111253	-0,038014	-9,811406	3,733913	-0,615589
11:19:35,63	0,176011	3,433913	-0,087971	-0,157005	0,279982	0,329979	0,038725	0,106665	-0,038039	-1,204924	0,870063	-0,611830	-0,688914	-2,731800	-1,096962	-12,970526	15,262405	12,226459	0,032801	0,110003	-0,039244	-9,704142	3,725811	-0,648665	0,032801	0,110003	-0,039244	-9,704142	3,725811	-0,648665
11:19:35,68	0,176011	3,433913	-0,087971	-0,157005	0,279982	0,329979	0,032801	0,110003	-0,039244	-1,068904	1,150967	-0,648665	-0,686437	-2,734464	-1,095740	-12,920414	15,261767	12,249439	0,033869	0,106526	-0,038022	-9,636501	3,710399	-0,625685	0,033869	0,106526	-0,038022	-9,636501	3,710399	-0,625685
11:19:35,73	0,176011	3,433913	-0,087971	-0,157005	0,279982	0,329979	0,030450	0,107219	-0,037647	-1,218379	1,239913	-0,615728	-0,685328	-2,731156	-1,095365	-12,939325	15,249845	12,259396	0,030450	0,107219	-0,037647	-9,635097	3,630212	-0,615728	0,030450	0,107219	-0,037647	-9,635097	3,630212	-0,615728
11:19:35,78	0,176011	3,433913	-0,087971	-0,157005	0,279982	0,329979	0,030450	0,107219	-0,037647	-1,218379	1,239913	-0,615728	-0,688863	-2,734185	-1,095354	-12,964743	15,304829	12,279732	0,034841	0,108767	-0,037636	-9,711016	3,796074	-0,595392	0,034841	0,108767	-0,037636	-9,711016	3,796074	-0,595392
11:19:35,83	0,176011	3,433913	-0,087971	-0,157005	0,279982	0,329979	0,034841	0,108767	-0,037636	-1,172812	1,061093	-0,595392	-0,688268	-2,730650	-1,099635	-12,931601	15,266170	12,271695	0,034841	0,108767	-0,037636	-9,711016	3,796074	-0,595392	0,034841	0,108767	-0,037636	-9,711016	3,796074	-0,595392
11:19:35,88	0,176011	3,433913	-0,087971	-0,157005	0,279982	0,329979	0,031482	0,110019	-0,041917	-1,090807	1,187730	-0,603429	-0,684726	-2,733572	-1,096140	-12,962171	15,318682	12,262053	0,031482	0,110019	-0,041917	-9,727282	3,659029	-0,603429	0,031482	0,110019	-0,041917	-9,727282	3,659029	-0,603429
11:19:35,93	0,176011	3,433913	-0,087971	-0,157005	0,279982	0,329979	0,032241	0,105490	-0,038422	-1,356493	1,200960	-0,613071	-0,690064	-2,735623	-1,096150	-12,976824	15,293921	12,255345	0,032241	0,105490	-0,038422	-9,637464	3,731889	-0,613071	0,032241	0,105490	-0,038422	-9,637464	3,731889	-0,613071
11:19:35,98	0,176011	3,433913	-0,087971	-0,157005	0,279982	0,329979	0,036687	0,109088	-0,038432	-1,140634	0,970107	-0,619780	-0,685914	-2,730019	-1,098099	-12,934275	15,258813	12,246827	0,036687	0,109088	-0,038432	-9,704037	3,850002	-0,619780	0,036687	0,109088	-0,038432	-9,704037	3,850002	-0,619780
11:19:36,03	0,176011	3,433913	-0,087971	-0,157005	0,279982	0,329979	0,029758	0,108295	-0,040381	-1,172726	1,275982	-0,628297	-0,690617	-2,734151	-1,097293	-12,941706	15,267277	12,274329	0,029758	0,108295	-0,040381	-9,673898	3,611997	-0,628297	0,029758	0,108295	-0,040381	-9,673898	3,611997	-0,628297
11:19:36,08	0,176011	3,433913	-0,087971	-0,157005	0,279982	0,329979	0,035688	0,110302	-0,039575	-1,071990	0,978301	-0,600795	-0,689490	-2,731371	-1,097296	-12,957508	15,271606	12,294619	0,035688	0,110302	-0,039575	-9,730692	3,779803	-0,600795	0,035688	0,110302	-0,039575	-9,730692	3,779803	-0,600795
11:19:36,13	0,176011	3,433913	-0,087971	-0,157005	0,279982	0,329979	0,032717	0,110716	-0,039578	-1,046300	1,148623	-0,580505	-0,687068	-2,728720	-1,096529	-12,922683	15,267342	12,270244	0,032717	0,110716	-0,039578	-9,737516	3,716932	-0,580505	0,032717	0,110716	-0,039578	-9,737516	3,716932	-0,580505
11:19:36,18	0,176011	3,433913	-0,087971	-0,157005	0,279982	0,329979	0,034844	0,108790	-0,040356	-1,160323	1,054404	-0,594157	-0,688885	-2,734177	-1,098074	-12,964775	15,291784	12,280967	0,034844	0,108790	-0,040356	-9,700303	3,789678	-0,594157	0,034844	0,108790	-0,040356	-9,700303	3,789678	-0,594157
11:19:36,23	0,176011	3,433913	-0,087971	-0,157005	0,279982	0,329979	0,034844	0,108790	-0,040356	-1,160323	1,054404	-0,594157	-0,689550	-2,732246	-1,096942	-12,983881	15,245674	12,259788	0,034844	0,108790	-0,040356	-9,700303	3,789678	-0,594157	0,034844	0,108790	-0,040356	-9,700303	3,789678	-0,594157
11:19:36,28	0,176011	3,433913	-0,087971	-0,157005	0,279982	0,329979	0,033505	0,110331	-0,039223	-1,030663	1,117556	-0,615336	-0,688980	-2,731533	-1,096969	-13,009220	15,291621	12,242361	0,033505	0,110331	-0,039223	-9,691676	3,747669	-0,615336	0,033505	0,110331	-0,039223	-9,691676	3,747669	-0,615336
11:19:36,33	0,176011	3,433913	-0,087971	-0,157005	0,279982	0,329979	0,032603	0,110194	-0,039251	-1,064929	1,209369	-0,632764	-0,689398	-2,733526	-1,093012	-12,933079	15,278290	12,277137	0,032603	0,110194	-0,039251	-9,715157	3,768688	-0,632764	0,032603	0,110194	-0,039251	-9,715157	3,768688	-0,632764
11:19:36,38	0,176011	3,433913	-0,087971	-0,157005	0,279982	0,329979	0,034537	0,109559	-0,035294	-1,124448	1,036172	-0,597987	-0,687095	-2,737306	-1,099617	-12,950619	15,261261	12,266092	0,036660	0,105675	-0,041899	-9,598406	3,810261	-0,609032	0,036660	0,105675	-0,041899	-9,598406	3,810261	-0,609032
11:19:36,43	0,176011	3,433913	-0,087971	-0,157005	0,279982	0,329979	0,036660	0,105675	-0,041899	-1,302935	0,932490	-0,609032	-0,685910	-2,731825	-1,096921	-12,948345	15,288165	12,261463	0,036660	0,105675	-0,041899	-9,598406	3,810261	-0,609032	0,036660	0,105675	-0,041899	-9,598406	3,810261	-0,609032
11:19:36,48	0,176011	3,433913	-0,087971	-0,157005	0,279982	0,329979	0,039924	0,106557	-0,039583	-1,221746	0,767519	-0,626423	-0,689492	-2,739692	-1,097301	-12,972400	15,233089	12,248701	0,039924	0,106557	-0,039583	-9,586509	3,901544	-0,626423	0,039924	0,106557	-0,039583	-9,586509	3,901544	-0,626423
11:19:36,53	0,176011	3,433913	-0,087971	-0,157005	0,279982	0,329979	0,039924	0,106557	-0,039583	-1,221746	0,767519	-0,626423	-0,688270	-2,741152	-1,095739	-12,956241	15,221418	12,237514	0,039924	0,106557	-0,039583	-9,586509	3,901544	-0,626423	0,039924	0,106557	-0,039583	-9,586509	3,901544	-0,626423
11:19:36,58	0,176011	3,433913	-0,087971	-0,157005	0,279982	0,329979	0,040578	0,104769	-0,038021	-1,312705	0,713679	-0,637610	-0,683620	-2,732510	-1,098870	-12,968490	15,261370	12,257447	0,030769	0,105064	-0,041152	-9,573375	3,669681	-0,617677	0,030769	0,105064	-0,041152	-9,573375	3,669681	-0,617677
11:19:36,63	0,176011	3,433913	-0,087971	-0,157005	0,279982	0,329979	0,030769	0,105064	-0,041152	-1,325864	1,254353	-0,617677	-0,686533	-2,736362	-1,093816	-12,980087	15,278167	12,249109	0,030769	0,105064	-0,041152	-9,573375	3,669681	-0,617677	0,030769	0,105064	-0,041152	-9,573375	3,669681	-0,617677
11:19:36,68	0,176011	3,433913	-0,087971	-0,157005	0,279982	0,329979	0,033311	0,111017	-0,039591	-1,037785	1,110589	-0,604889	-0,690048	-2,731735	-1,097309	-12,947744	15,274224	12,270235	0,033311	0,111017	-0,039591	-9,752648	3,725525	-0,604889	0,033311	0,111017	-0,039591	-9,752648	3,725525	-0,604889
11:19:36,73	0,176011	3,433913	-0,087971	-0,157005	0,279982	0,329979	0,031888	0,107012	-0,039184	-1,267672	1,175171	-0,604276	-0,685867	-2,732506	-1,096902	-12,928804	15,288210	12,270849	0,031888	0,107012	-0,039184	-9,668075	3,678409	-0,604276	0,031888	0,107012	-0,039184	-9,668075	3,678409	-0,604276
11:19:36,78	0,176011	3,433913	-0,087971	-0,157005	0,279982	0,329979	0,031888	0,107012	-0,039184	-1,267672	1,175171	-0,604276	-0,685313	-2,735096	-1,098455	-12,934749	15,243497	12,260444	0,031888	0,107012	-0,039184	-9,668075	3,678409	-0,604276	0,031888	0,107012	-0,039184	-9,668075	3,678409	-0,604276
11:19:36,83	0,176011	3,433913	-0,087971	-0,157005	0,279982	0,329979	0,033855	0,105237	-0,040737	-1,318254	1,055718	-0,614681	-0,688256	-2,734627	-1,098469	-12,944021	15,276135	12,256309	0,033855	0,105237	-0,040737	-9,579355	3,713306	-0,614681	0,033855	0,105237	-0,040737	-9,579355	3,713306	-0,614681
11:19:36,88	0,176011	3,433913	-0,087971	-0,157005	0,279982	0,329979	0,034920	0,108020	-0,040750	-1,197183	1,024687	-0,618815	-0,690719	-2,733174	-1,095375	-12,976553	15,225116	12,267452	0,034893	0,110879	-0,037657	-9,692044	3,767836	-0,607672	0,034893	0,110879	-0,037657	-9,692044	3,767836	-0,607672
11:19:36,93	0,176011	3,433913	-0,087971	-0,157005	0,279982	0,329979	0,034893	0,110879	-0,037657	-0,988056	1,028735	-0,607672	-0,690666	-2,737582	-1,096135	-12,974208	15,257768	12,263446	0,038684	0,108629	-0,038417	-9,661881	3,882601	-0,611678	0,038684	0,108629	-0,038417	-9,661881	3,882601	-0,611678
11:19:36,98	0,176011	3,433913	-0,087971	-0,157005	0,279982	0,329979	0,038684	0,108629	-0,038417	-1,134481	0,845882	-0,611678	-0,685885	-2,728411	-1,099611	-12,916017	15,284708	12,301929	0,038684	0,108629	-0,038417	-9,661881	3,882601	-0,611678	0,038684	0,108629	-0,038417	-9,661881	3,882601	-0,611678
11:19:37,03	0,176011	3,433913	-0,087971	-0,157005	0,279982	0,329979	0,028351	0,109075	-0,041893	-1,163755	1,346311	-0,573195	-0,690651	-2,734229	-1,094983	-12,964561	15,267328	12,258607	0,028351	0,109075	-0,041893	-9,726106	3,571833	-0,573195	0,028351	0,109075	-0,041893	-9,726106	3,571833	-0,573195
11:19:37,08	0,176011	3,433913	-0,087971	-0,157005	0,279982	0,329979	0,035772	0,110293	-0,037265	-1,061052	0,993728	-0,616517	-0,685218	-2,736875	-1,096894	-12,914642	15,285768	12,245859	0,035772	0,110293	-0,037265	-9,719081	3,801860	-0,616517	0,035772	0,110293	-0,037265	-9,719081	3,801860	-0,616517
11:19:37,13	0,176011	3,433913	-0,087971	-0,157005	0,279982	0,329979	0,035347	0,104265	-0,039176	-1,415443	0,981821	-0,629266	-0,691250	-2,735924	-1,098112	-12,966579	15,253712	12,225824	0,037540	0,109964	-0,040394	-9,697545	3,843643	-0,649300	0,037540	0,109964	-0,040394	-9,697545	3,843643	-0,649300
11:19:37,18	0,176011	3,433913	-0,087971	-0,157005	0,279982	0,329979	0,037540	0,109964	-0,040394	-1,065392	0,896748	-0,649300	-0,683026	-2,734158	-1,098467	-12,970376	15,262091	12,266793	0,031899	0,103725	-0,040749	-9,537579	3,701633	-0,608332	0,031899	0,103725	-0,040749	-9,537579	3,701633	-0,608332
11:19:37,23	0,176011	3,433913	-0,087971	-0,157005	0,279982	0,329979	0,031899	0,103725	-0,040749	-1,395162	1,197560	-0,608332	-0,687087	-2,738594	-1,100396	-12,950855	15,264541	12,256794	0,031899	0,103725	-0,040749	-9,537579	3,701633	-0,608332	0,031899	0,103725	-0,040749	-9,537579	3,701633	-0,608332
11:19:37,28	0,176011	3,433913	-0,087971	-0,157005	0,279982	0,329979	0,037771	0,105023	-0,042678	-1,339526	0,876554	-0,618330	-0,686510	-2,734881	-1,099606	-12,945372	15,268251	12,290942	0,037771	0,105023	-0,042678	-9,583869	3,841551	-0,618330	0,037771	0,105023	-0,042678	-9,583869	3,841551	-0,618330
11:19:37,33	0,176011	3,433913	-0,087971	-0,157005	0,279982	0,329979	0,034267	0,106380	-0,041887	-1,274924	1,055869	-0,584182	-0,685946	-2,739012	-1,094573	-12,969286	15,230251	12,252477	0,034267	0,106380	-0,041887	-9,625780	3,745802	-0,584182	0,034267	0,106380	-0,041887	-9,625780	3,745802	-0,584182
11:19:37,38	0,176011	3,433913	-0,087971	-0,157005	0,279982	0,329979	0,037563	0,103827	-0,036855	-1,362847	0,886182	-0,622647	-0,686506	-2,730449	-1,096531	-12,936169	15,255065	12,264986	0,037563	0,103827	-0,036855	-9,513243	3,834858	-0,622647	0,037563	0,103827	-0,036855	-9,513243	3,834858	-0,622647
11:19:37,43	0,176011	3,433913	-0,087971	-0,157005	0,279982	0,329979	0,030427	0,108593	-0,038812	-1,153066	1,240989	-0,610138	-0,682462	-2,732547	-1,097719	-12,979900	15,256100	12,242354	0,030222	0,104042	-0,040001	-9,536018	3,662432	-0,632770	0,030222	0,104042	-0,040001	-9,536018	3,662432	-0,632770
11:19:37,48	0,176011	3,433913	-0,087971	-0,157005	0,279982	0,329979	0,032737	0,107888	-0,039169	-1,198103	1,105395	-0,591179	-0,687051	-2,732803	-1,096887	-12,918617	15,254610	12,283946	0,032737	0,107888	-0,039169	-9,667290	3,675288	-0,591179	0,032737	0,107888	-0,039169	-9,667290	3,675288	-0,591179
11:19:37,53	0,176011	3,433913	-0,087971	-0,157005	0,279982	0,329979	0,032737	0,107888	-0,039169	-1,198103	1,105395	-0,591179	-0,687127	-2,732419	-1,097699	-12,968142	15,296729	12,271806	0,032737	0,107888	-0,039169	-9,667290	3,675288	-0,591179	0,032737	0,107888	-0,039169	-9,667290	3,675288	-0,591179
11:19:37,58	0,176011	3,433913	-0,087971	-0,157005	0,279982	0,329979	0,032443	0,108146	-0,039981	-1,196381	1,184652	-0,603318	-0,684145	-2,731941	-1,094198	-12,937108	15,234898	12,253427	0,032443	0,108146	-0,039981	-9,685851	3,731436	-0,603318	0,032443	0,108146	-0,039981	-9,685851	3,731436	-0,603318
11:19:37,63	0,176011	3,433913	-0,087971	-0,157005	0,279982	0,329979	0,030538	0,105803	-0,036479	-1,280195	1,225927	-0,621697	-0,687134	-2,732579	-1,098085	-12,963082	15,274023	12,271237	0,030538	0,105803	-0,036479	-9,585726	3,623158	-0,621697	0,030538	0,105803	-0,036479	-9,585726	3,623158	-0,621697
11:19:37,68	0,176011	3,433913	-0,087971	-0,157005	0,279982	0,329979	0,032585	0,108072	-0,040367	-1,183090	1,161549	-0,603888	-0,685974	-2,732791	-1,097705	-12,963833	15,242791	12,255647	0,032585	0,108072	-0,040367	-9,666757	3,719456	-0,603888	0,032585	0,108072	-0,040367	-9,666757	3,719456	-0,603888
11:19:37,73	0,176011	3,433913	-0,087971	-0,157005	0,279982	0,329979	0,032188	0,106962	-0,039987	-1,213410	1,167200	-0,619477	-0,692424	-2,735819	-1,097692	-12,966285	15,272045	12,269572	0,038036	0,111033	-0,039974	-9,741914	3,865686	-0,605552	0,038036	0,111033	-0,039974	-9,741914	3,865686	-0,605552
11:19:37,78	0,176011	3,433913	-0,087971	-0,157005	0,279982	0,329979	0,038036	0,111033	-0,039974	-1,025796	0,879894	-0,605552	-0,686589	-2,734238	-1,098855	-12,982029	15,264992	12,281149	0,038036	0,111033	-0,039974	-9,741914	3,865686	-0,605552	0,038036	0,111033	-0,039974	-9,741914	3,865686	-0,605552
11:19:37,83	0,176011	3,433913	-0,087971	-0,157005	0,279982	0,329979	0,033749	0,106770	-0,041137	-1,233496	1,112902	-0,593975	-0,687670	-2,731081	-1,096945	-12,938989	15,266806	12,231433	0,031556	0,109285	-0,039227	-9,704706	3,667720	-0,643692	0,031556	0,109285	-0,039227	-9,704706	3,667720	-0,643692
11:19:37,88	0,176011	3,433913	-0,087971	-0,157005	0,279982	0,329979	0,031556	0,109285	-0,039227	-1,125797	1,190570	-0,643692	-0,684731	-2,731584	-1,099251	-12,947505	15,302267	12,263563	0,031556	0,109285	-0,039227	-9,704706	3,667720	-0,643692	0,031556	0,109285	-0,039227	-9,704706	3,667720	-0,643692
11:19:37,93	0,176011	3,433913	-0,087971	-0,157005	0,279982	0,329979	0,030522	0,106489	-0,041533	-1,297684	1,269423	-0,611561	-0,690065	-2,737973	-1,095725	-12,964657	15,248700	12,282235	0,030522	0,106489	-0,041533	-9,657042	3,665435	-0,611561	0,030522	0,106489	-0,041533	-9,657042	3,665435	-0,611561
11:19:37,98	0,176011	3,433913	-0,087971	-0,157005	0,279982	0,329979	0,038721	0,107913	-0,038007	-1,168641	0,831153	-0,592890	-0,687692	-2,733250	-1,096128	-12,943170	15,244319	12,273539	0,038721	0,107913	-0,038007	-9,639826	3,870776	-0,592890	0,038721	0,107913	-0,038007	-9,639826	3,870776	-0,592890
11:19:38,03	0,176011	3,433913	-0,087971	-0,157005	0,279982	0,329979	0,033445	0,108220	-0,038410	-1,159654	1,084742	-0,601585	-0,687786	-2,731835	-1,094981	-12,987769	15,254035	12,283495	0,032267	0,109008	-0,037263	-9,661911	3,722410	-0,591629	0,032267	0,109008	-0,037263	-9,661911	3,722410	-0,591629
11:19:38,08	0,176011	3,433913	-0,087971	-0,157005	0,279982	0,329979	0,032267	0,109008	-0,037263	-1,104760	1,189478	-0,591629	-0,686539	-2,733804	-1,095359	-12,962759	15,255304	12,268896	0,033348	0,106945	-0,037641	-9,620834	3,730053	-0,606228	0,033348	0,106945	-0,037641	-9,620834	3,730053	-0,606228
11:19:38,13	0,176011	3,433913	-0,087971	-0,157005	0,279982	0,329979	0,033348	0,106945	-0,037641	-1,225662	1,112199	-0,606228	-0,688896	-2,732959	-1,094202	-12,976021	15,295057	12,274165	0,033795	0,109408	-0,036484	-9,713896	3,773251	-0,600959	0,033795	0,109408	-0,036484	-9,713896	3,773251	-0,600959
11:19:38,18	0,176011	3,433913	-0,087971	-0,157005	0,279982	0,329979	0,033795	0,109408	-0,036484	-1,125390	1,120336	-0,600959	-0,688323	-2,734276	-1,097686	-12,959187	15,234011	12,274060	0,034649	0,108254	-0,039968	-9,638869	3,750780	-0,601064	0,034649	0,108254	-0,039968	-9,638869	3,750780	-0,601064
11:19:38,23	0,176011	3,433913	-0,087971	-0,157005	0,279982	0,329979	0,034649	0,108254	-0,039968	-1,140940	1,030827	-0,601064	-0,683624	-2,734119	-1,098082	-12,964263	15,229054	12,260494	0,034649	0,108254	-0,039968	-9,638869	3,750780	-0,601064	0,034649	0,108254	-0,039968	-9,638869	3,750780	-0,601064
11:19:38,28	0,176011	3,433913	-0,087971	-0,157005	0,279982	0,329979	0,032164	0,104263	-0,040363	-1,341651	1,161987	-0,614630	-0,691194	-2,736061	-1,094582	-12,944430	15,253849	12,252514	0,037631	0,109847	-0,036864	-9,705647	3,826927	-0,622610	0,037631	0,109847	-0,036864	-9,705647	3,826927	-0,622610
11:19:38,33	0,176011	3,433913	-0,087971	-0,157005	0,279982	0,329979	0,037631	0,109847	-0,036864	-1,082653	0,872931	-0,622610	-0,688925	-2,735788	-1,097692	-12,977521	15,256198	12,269789	0,037631	0,109847	-0,036864	-9,705647	3,826927	-0,622610	0,037631	0,109847	-0,036864	-9,705647	3,826927	-0,622610
11:19:38,38	0,176011	3,433913	-0,087971	-0,157005	0,279982	0,329979	0,036260	0,108019	-0,039974	-1,163204	0,974033	-0,605335	-0,685346	-2,730275	-1,098863	-12,941243	15,259444	12,266824	0,036260	0,108019	-0,039974	-9,642690	3,820440	-0,605335	0,036260	0,108019	-0,039974	-9,642690	3,820440	-0,605335
11:19:38,43	0,176011	3,433913	-0,087971	-0,157005	0,279982	0,329979	0,029696	0,107676	-0,041145	-1,202011	1,285566	-0,608300	-0,688303	-2,731084	-1,097321	-12,967694	15,305183	12,266992	0,029696	0,107676	-0,041145	-9,654539	3,616699	-0,608300	0,029696	0,107676	-0,041145	-9,654539	3,616699	-0,608300
11:19:38,49	0,176011	3,433913	-0,087971	-0,157005	0,279982	0,329979	0,031875	0,109832	-0,039603	-1,116284	1,218027	-0,608132	-0,687649	-2,735135	-1,096515	-12,934837	15,260604	12,259403	0,031875	0,109832	-0,039603	-9,738059	3,720223	-0,608132	0,031875	0,109832	-0,039603	-9,738059	3,720223	-0,608132
11:19:38,54	0,176011	3,433913	-0,087971	-0,157005	0,279982	0,329979	0,035056	0,107240	-0,038797	-1,228884	1,001861	-0,615721	-0,685325	-2,732219	-1,096902	-12,944481	15,275846	12,280440	0,035056	0,107240	-0,038797	-9,647196	3,753780	-0,615721	0,035056	0,107240	-0,038797	-9,647196	3,753780	-0,615721
11:19:38,59	0,176011	3,433913	-0,087971	-0,157005	0,279982	0,329979	0,031369	0,106685	-0,039184	-1,266081	1,209575	-0,594684	-0,687351	-2,735738	-1,098910	-13,102814	15,365054	12,275585	0,031369	0,106685	-0,039184	-9,640887	3,672038	-0,594684	0,031369	0,106685	-0,039184	-9,640887	3,672038	-0,594684
11:19:38,64	0,176011	3,433913	-0,087971	-0,157005	0,279982	0,329979	0,035429	0,106680	-0,041192	-1,264430	1,180153	-0,599539	-0,713337	-2,727439	-1,140980	-12,652788	16,537726	11,986857	0,035429	0,106680	-0,041192	-9,638846	3,961367	-0,599539	0,035429	0,106680	-0,041192	-9,638846	3,961367	-0,599539
11:19:38,69	0,176011	3,433913	-0,087971	-0,157005	0,279982	0,329979	0,041236	0,133334	-0,083262	-1,119000	1,074841	-0,888267	-0,732606	-2,724782	-1,125931	-12,423287	17,534809	11,757242	0,041236	0,133334	-0,083262	-11,585753	4,311829	-0,888267	0,041236	0,133334	-0,083262	-11,585753	4,311829	-0,888267
11:19:38,74	0,175995	3,433958	-0,087982	-0,157021	0,279987	0,380012	0,048568	0,151351	-0,068213	-1,160383	0,993315	-1,117882	-0,733873	-2,727969	-1,117019	-12,511380	17,595687	11,758827	0,048568	0,151351	-0,068213	-13,041443	4,805941	-1,117882	0,048568	0,151351	-0,068213	-13,041443	4,805941	-1,117882
11:19:38,79	0,175995	3,433958	-0,087982	-0,157021	0,279987	0,380012	0,051962	0,150854	-0,059301	-1,194901	0,923569	-1,116297	-0,738054	-2,731640	-1,120512	-12,539522	17,594863	11,769639	0,051962	0,150854	-0,059301	-13,036950	5,002605	-1,116297	0,051962	0,150854	-0,059301	-13,036950	5,002605	-1,116297
11:19:38,84	0,175995	3,433958	-0,087982	-0,157021	0,279987	0,380012	0,057232	0,152639	-0,062794	-1,087287	0,673495	-1,105485	-0,731497	-2,728936	-1,114693	-12,527355	17,643607	11,749689	0,057232	0,152639	-0,062794	-13,069472	5,166216	-1,105485	0,057232	0,152639	-0,062794	-13,069472	5,166216	-1,105485
11:19:38,89	0,175995	3,433958	-0,087982	-0,157021	0,279987	0,380012	0,051612	0,148313	-0,056975	-1,360552	0,979568	-1,125436	-0,733308	-2,727558	-1,117041	-12,526514	17,602727	11,740000	0,051612	0,148313	-0,056975	-13,003120	5,031122	-1,125436	0,051612	0,148313	-0,056975	-13,003120	5,031122	-1,125436
11:19:38,94	0,175995	3,433958	-0,087982	-0,157021	0,279987	0,380012	0,051324	0,150571	-0,059323	-1,208158	0,973396	-1,135124	-0,736301	-2,725183	-1,116645	-12,544121	17,619127	11,779062	0,050763	0,154350	-0,058927	-13,133528	5,010906	-1,096062	0,050763	0,154350	-0,058927	-13,133528	5,010906	-1,096062
11:19:38,99	0,175995	3,433958	-0,087982	-0,157021	0,279987	0,380012	0,050763	0,154350	-0,058927	-1,017027	1,025990	-1,096062	-0,736894	-2,729569	-1,115489	-12,563978	17,622015	11,753676	0,054858	0,152671	-0,057771	-13,081595	5,138070	-1,121448	0,054858	0,152671	-0,057771	-13,081595	5,138070	-1,121448
11:19:39,04	0,175995	3,433958	-0,087982	-0,157021	0,279987	0,380012	0,054858	0,152671	-0,057771	-1,096929	0,831679	-1,121448	-0,736828	-2,730962	-1,116630	-12,530668	17,612326	11,758368	0,054858	0,152671	-0,057771	-13,081595	5,138070	-1,121448	0,054858	0,152671	-0,057771	-13,081595	5,138070	-1,121448
11:19:39,09	0,175995	3,433958	-0,087982	-0,157021	0,279987	0,380012	0,056032	0,151917	-0,058912	-1,144384	0,736966	-1,116757	-0,738488	-2,733239	-1,118339	-12,802371	17,721513	11,711776	0,056032	0,151917	-0,058912	-13,069888	5,135475	-1,116757	0,056032	0,151917	-0,058912	-13,069888	5,135475	-1,116757
11:19:39,14	0,175995	3,433958	-0,087982	-0,157021	0,279987	0,380012	0,058834	0,152216	-0,060621	-1,087575	0,881173	-1,163348	-0,738199	-2,699568	-1,144571	-10,845648	17,558422	11,489417	0,058834	0,152216	-0,060621	-13,036502	5,499616	-1,163348	0,058834	0,152216	-0,060621	-13,036502	5,499616	-1,163348
11:19:39,19	0,175995	3,433958	-0,087982	-0,157021	0,279987	0,380012	0,029529	0,168801	-0,086853	-1,062243	0,628902	-1,385707	-0,756680	-2,694913	-1,120699	-10,845290	18,654219	11,255538	0,029529	0,168801	-0,086853	-14,313141	2,946924	-1,385707	0,029529	0,168801	-0,086853	-14,313141	2,946924	-1,385707
11:19:39,24	0,176050	3,434002	-0,087979	-0,157036	0,279981	0,430003	0,034738	0,187134	-0,062981	-1,058125	0,905610	-1,619587	-0,758697	-2,698141	-1,122723	-11,013827	18,782312	11,237551	0,034738	0,187134	-0,062981	-15,748117	3,632558	-1,619587	0,034738	0,187134	-0,062981	-15,748117	3,632558	-1,619587
11:19:39,29	0,176050	3,434002	-0,087979	-0,157036	0,279981	0,430003	0,038542	0,187266	-0,065005	-1,077899	0,917801	-1,637573	-0,754067	-2,699985	-1,120728	-11,050862	18,777685	11,309773	0,038542	0,187266	-0,065005	-15,778291	3,943369	-1,637573	0,038542	0,187266	-0,065005	-15,778291	3,943369	-1,637573
11:19:39,34	0,176050	3,434002	-0,087979	-0,157036	0,279981	0,430003	0,037824	0,182335	-0,063010	-1,311811	0,984902	-1,565351	-0,754080	-2,700098	-1,124619	-11,040006	18,745128	11,296432	0,037929	0,182289	-0,066901	-15,601117	3,931196	-1,578692	0,037929	0,182289	-0,066901	-15,601117	3,931196	-1,578692
11:19:39,39	0,176050	3,434002	-0,087979	-0,157036	0,279981	0,430003	0,037929	0,182289	-0,066901	-1,291397	0,953776	-1,578692	-0,761148	-2,698727	-1,124280	-11,056302	18,789686	11,262886	0,037929	0,182289	-0,066901	-15,601117	3,931196	-1,578692	0,037929	0,182289	-0,066901	-15,601117	3,931196	-1,578692
11:19:39,44	0,176050	3,434002	-0,087979	-0,157036	0,279981	0,430003	0,040275	0,189096	-0,066562	-0,967882	0,868156	-1,612238	-0,755286	-2,702156	-1,124608	-11,055035	18,740828	11,310464	0,040314	0,182305	-0,066890	-15,590284	4,005254	-1,564660	0,040314	0,182305	-0,066890	-15,590284	4,005254	-1,564660
11:19:39,49	0,176050	3,434002	-0,087979	-0,157036	0,279981	0,430003	0,040314	0,182305	-0,066890	-1,279363	0,840639	-1,564660	-0,758810	-2,703970	-1,125764	-11,063501	18,776238	11,326046	0,043647	0,184450	-0,068046	-15,673571	4,118618	-1,549079	0,043647	0,184450	-0,068046	-15,673571	4,118618	-1,549079
11:19:39,54	0,176050	3,434002	-0,087979	-0,157036	0,279981	0,430003	0,043647	0,184450	-0,068046	-1,194231	0,692354	-1,549079	-0,755251	-2,698702	-1,122290	-11,044987	18,769872	11,305554	0,043647	0,184450	-0,068046	-15,673571	4,118618	-1,549079	0,043647	0,184450	-0,068046	-15,673571	4,118618	-1,549079
11:19:39,59	0,176050	3,434002	-0,087979	-0,157036	0,279981	0,430003	0,037305	0,184002	-0,064572	-1,221299	1,002900	-1,569570	-0,755964	-2,701230	-1,122714	-11,101610	18,740197	11,280719	0,037305	0,184002	-0,064572	-15,665428	3,931350	-1,569570	0,037305	0,184002	-0,064572	-15,665428	3,931350	-1,569570
11:19:39,64	0,176050	3,434002	-0,087979	-0,157036	0,279981	0,430003	0,039852	0,183355	-0,064996	-1,200900	0,904675	-1,594405	-0,759433	-2,702154	-1,122681	-11,066002	18,726934	11,303397	0,039852	0,183355	-0,064996	-15,594289	4,033035	-1,594405	0,039852	0,183355	-0,064996	-15,594289	4,033035	-1,594405
11:19:39,69	0,176050	3,434002	-0,087979	-0,157036	0,279981	0,430003	0,042386	0,185898	-0,064963	-1,075017	0,735414	-1,571727	-0,752923	-2,698186	-1,120722	-11,048205	18,743134	11,323636	0,042386	0,185898	-0,064963	-15,667979	4,062728	-1,571727	0,042386	0,185898	-0,064963	-15,667979	4,062728	-1,571727
11:19:39,74	0,176050	3,434002	-0,087979	-0,157036	0,279981	0,430003	0,035694	0,182244	-0,063004	-1,287956	1,076100	-1,551488	-0,756483	-2,705920	-1,123828	-11,060462	18,694437	11,298103	0,044172	0,181459	-0,066110	-15,524982	4,089017	-1,577021	0,044172	0,181459	-0,066110	-15,524982	4,089017	-1,577021
11:19:39,79	0,176050	3,434002	-0,087979	-0,157036	0,279981	0,430003	0,044172	0,181459	-0,066110	-1,280451	0,621484	-1,577021	-0,751779	-2,700164	-1,125776	-11,051660	18,715104	11,311217	0,044172	0,181459	-0,066110	-15,524982	4,089017	-1,577021	0,044172	0,181459	-0,066110	-15,524982	4,089017	-1,577021
11:19:39,84	0,176050	3,434002	-0,087979	-0,157036	0,279981	0,430003	0,036836	0,180264	-0,068058	-1,364881	1,005709	-1,563907	-0,757730	-2,705759	-1,121532	-11,110740	18,728959	11,283602	0,044656	0,182620	-0,063814	-15,560509	4,162643	-1,591522	0,044656	0,182620	-0,063814	-15,560509	4,162643	-1,591522
11:19:39,89	0,176050	3,434002	-0,087979	-0,157036	0,279981	0,430003	0,044656	0,182620	-0,063814	-1,224834	0,657127	-1,591522	-0,757188	-2,700068	-1,119955	-11,113278	18,729387	11,346607	0,039457	0,184996	-0,062237	-15,622575	4,027279	-1,528517	0,039457	0,184996	-0,062237	-15,622575	4,027279	-1,528517
11:19:39,94	0,176050	3,434002	-0,087979	-0,157036	0,279981	0,430003	0,039457	0,184996	-0,062237	-1,100380	0,929889	-1,528517	-0,752953	-2,701616	-1,121888	-11,063765	18,723827	11,313682	0,038680	0,180555	-0,064170	-15,524817	3,961035	-1,561442	0,038680	0,180555	-0,064170	-15,524817	3,961035	-1,561442
11:19:39,99	0,176050	3,434002	-0,087979	-0,157036	0,279981	0,430003	0,038680	0,180555	-0,064170	-1,351279	0,924624	-1,561442	-0,758266	-2,702977	-1,120728	-11,069613	18,708792	11,311435	0,038680	0,180555	-0,064170	-15,524817	3,961035	-1,561442	0,038680	0,180555	-0,064170	-15,524817	3,961035	-1,561442
11:19:40,04	0,176050	3,434002	-0,087979	-0,157036	0,279981	0,430003	0,042515	0,184475	-0,063010	-1,131468	0,722763	-1,563690	-0,752959	-2,701744	-1,118771	-11,069876	18,720699	11,326264	0,042515	0,184475	-0,063010	-15,612766	4,060203	-1,563690	0,042515	0,184475	-0,063010	-15,612766	4,060203	-1,563690
11:19:40,09	0,176050	3,434002	-0,087979	-0,157036	0,279981	0,430003	0,038794	0,180495	-0,061053	-1,348609	0,922454	-1,548860	-0,753504	-2,703434	-1,121101	-11,049235	18,713604	11,307517	0,038794	0,180495	-0,061053	-15,517475	3,967769	-1,548860	0,038794	0,180495	-0,061053	-15,517475	3,967769	-1,548860
11:19:40,14	0,176050	3,434002	-0,087979	-0,157036	0,279981	0,430003	0,043810	0,178963	-0,066108	-1,432471	0,678102	-1,570467	-0,754140	-2,706855	-1,123826	-11,082071	18,732590	11,304658	0,043810	0,178963	-0,066108	-15,481080	4,117213	-1,570467	0,043810	0,178963	-0,066108	-15,481080	4,117213	-1,570467
11:19:40,19	0,176050	3,434002	-0,087979	-0,157036	0,279981	0,430003	0,043810	0,178963	-0,066108	-1,432471	0,678102	-1,570467	-0,758871	-2,699028	-1,120781	-11,085721	18,750074	11,274675	0,039397	0,186974	-0,063063	-15,706689	4,012176	-1,600449	0,039397	0,186974	-0,063063	-15,706689	4,012176	-1,600449
11:19:40,24	0,176050	3,434002	-0,087979	-0,157036	0,279981	0,430003	0,039397	0,186974	-0,063063	-1,029212	0,919474	-1,600449	-0,757082	-2,704511	-1,125771	-11,071446	18,739141	11,315471	0,039397	0,186974	-0,063063	-15,706689	4,012176	-1,600449	0,039397	0,186974	-0,063063	-15,706689	4,012176	-1,600449
11:19:40,29	0,176050	3,434002	-0,087979	-0,157036	0,279981	0,430003	0,043251	0,182683	-0,068052	-1,250027	0,701245	-1,559653	-0,758918	-2,703824	-1,126949	-11,085066	18,698353	11,314806	0,043574	0,184616	-0,069231	-15,599739	4,096430	-1,560318	0,043574	0,184616	-0,069231	-15,599739	4,096430	-1,560318
11:19:40,34	0,176050	3,434002	-0,087979	-0,157036	0,279981	0,430003	0,043574	0,184616	-0,069231	-1,107362	0,675858	-1,560318	-0,757120	-2,698837	-1,123498	-11,073465	18,709621	11,270392	0,043574	0,184616	-0,069231	-15,599739	4,096430	-1,560318	0,043574	0,184616	-0,069231	-15,599739	4,096430	-1,560318
11:19:40,39	0,176050	3,434002	-0,087979	-0,157036	0,279981	0,430003	0,038356	0,185552	-0,065780	-1,074244	0,942768	-1,604732	-0,752351	-2,701377	-1,122275	-11,051267	18,708175	11,308582	0,038356	0,185552	-0,065780	-15,640105	3,953747	-1,604732	0,038356	0,185552	-0,065780	-15,640105	3,953747	-1,604732
11:19:40,44	0,176050	3,434002	-0,087979	-0,157036	0,279981	0,430003	0,038172	0,180153	-0,064557	-1,364879	0,932418	-1,566542	-0,752946	-2,700051	-1,123851	-11,062477	18,746359	11,296438	0,038172	0,180153	-0,064557	-15,506858	3,928909	-1,566542	0,038172	0,180153	-0,064557	-15,506858	3,928909	-1,566542
11:19:40,49	0,176050	3,434002	-0,087979	-0,157036	0,279981	0,430003	0,037321	0,181331	-0,066133	-1,331063	1,005462	-1,578686	-0,752395	-2,705457	-1,122682	-11,081059	18,695386	11,279043	0,041727	0,178151	-0,064964	-15,427846	4,042527	-1,596081	0,041727	0,178151	-0,064964	-15,427846	4,042527	-1,596081
11:19:40,54	0,176050	3,434002	-0,087979	-0,157036	0,279981	0,430003	0,041727	0,178151	-0,064964	-1,442984	0,766956	-1,596081	-0,758937	-2,703015	-1,125014	-11,104122	18,724321	11,319619	0,042883	0,185037	-0,067296	-15,623858	4,107602	-1,555506	0,042883	0,185037	-0,067296	-15,623858	4,107602	-1,555506
11:19:40,59	0,176050	3,434002	-0,087979	-0,157036	0,279981	0,430003	0,042883	0,185037	-0,067296	-1,098428	0,741282	-1,555506	-0,754727	-2,703451	-1,122277	-11,066312	18,709135	11,308050	0,041156	0,181173	-0,064558	-15,527213	4,021500	-1,567074	0,041156	0,181173	-0,064558	-15,527213	4,021500	-1,567074
11:19:40,64	0,176050	3,434002	-0,087979	-0,157036	0,279981	0,430003	0,041156	0,181173	-0,064558	-1,305116	0,790747	-1,567074	-0,758304	-2,699769	-1,122323	-11,071824	18,685813	11,278245	0,039756	0,186112	-0,064605	-15,635139	3,977512	-1,596879	0,039756	0,186112	-0,064605	-15,635139	3,977512	-1,596879
11:19:40,69	0,176050	3,434002	-0,087979	-0,157036	0,279981	0,430003	0,039756	0,186112	-0,064605	-1,025340	0,856662	-1,596879	-0,756603	-2,703226	-1,124269	-11,110454	18,691013	11,274929	0,039756	0,186112	-0,064605	-15,635139	3,977512	-1,596879	0,039756	0,186112	-0,064605	-15,635139	3,977512	-1,596879
11:19:40,74	0,176050	3,434002	-0,087979	-0,157036	0,279981	0,430003	0,041795	0,184348	-0,064982	-1,119814	0,812358	-1,566283	-0,757796	-2,702417	-1,122700	-11,123928	18,719057	11,308841	0,041795	0,184348	-0,064982	-15,591128	4,093302	-1,566283	0,041795	0,184348	-0,064982	-15,591128	4,093302	-1,566283
11:19:40,79	0,176050	3,434002	-0,087979	-0,157036	0,279981	0,430003	0,041795	0,184348	-0,064982	-1,119814	0,812358	-1,566283	-0,754152	-2,699709	-1,122299	-11,066286	18,715997	11,299248	0,037628	0,182546	-0,064581	-15,569548	3,931404	-1,575877	0,037628	0,182546	-0,064581	-15,569548	3,931404	-1,575877
11:19:40,84	0,176050	3,434002	-0,087979	-0,157036	0,279981	0,430003	0,037628	0,182546	-0,064581	-1,239686	0,977636	-1,575877	-0,757142	-2,696467	-1,122317	-11,091377	18,758248	11,315370	0,037628	0,182546	-0,064581	-15,569548	3,931404	-1,575877	0,037628	0,182546	-0,064581	-15,569548	3,931404	-1,575877
11:19:40,89	0,176050	3,434002	-0,087979	-0,157036	0,279981	0,430003	0,044113	0,183600	-0,063380	-1,178378	0,669952	-1,533884	-0,758307	-2,704799	-1,121098	-11,095144	18,725160	11,341240	0,044113	0,183600	-0,063380	-15,590988	4,132850	-1,533884	0,044113	0,183600	-0,063380	-15,590988	4,132850	-1,533884
11:19:40,94	0,176050	3,434002	-0,087979	-0,157036	0,279981	0,430003	0,044113	0,183600	-0,063380	-1,178378	0,669952	-1,533884	-0,751824	-2,700431	-1,122300	-11,075198	18,695737	11,294141	0,044113	0,183600	-0,063380	-15,590988	4,132850	-1,533884	0,044113	0,183600	-0,063380	-15,590988	4,132850	-1,533884
11:19:40,99	0,176050	3,434002	-0,087979	-0,157036	0,279981	0,430003	0,037089	0,180169	-0,064582	-1,341274	1,003217	-1,580983	-0,758336	-2,701673	-1,123065	-11,086383	18,689221	11,322274	0,037089	0,180169	-0,064582	-15,484562	3,914726	-1,580983	0,037089	0,180169	-0,064582	-15,484562	3,914726	-1,580983
11:19:41,04	0,176050	3,434002	-0,087979	-0,157036	0,279981	0,430003	0,041421	0,185188	-0,065347	-1,069066	0,784377	-1,552850	-0,757168	-2,699829	-1,124235	-11,101112	18,742206	11,335000	0,041421	0,185188	-0,065347	-15,606323	4,035955	-1,552850	0,041421	0,185188	-0,065347	-15,606323	4,035955	-1,552850
11:19:41,09	0,176050	3,434002	-0,087979	-0,157036	0,279981	0,430003	0,039240	0,185099	-0,066517	-1,112223	0,937069	-1,540124	-0,755408	-2,698354	-1,123078	-11,094187	18,714749	11,324178	0,039240	0,185099	-0,066517	-15,642483	4,017391	-1,540124	0,039240	0,185099	-0,066517	-15,642483	4,017391	-1,540124
11:19:41,14	0,176050	3,434002	-0,087979	-0,157036	0,279981	0,430003	0,037082	0,184312	-0,065360	-1,132841	1,029553	-1,550946	-0,755952	-2,704979	-1,124228	-11,078793	18,678767	11,298265	0,037082	0,184312	-0,065360	-15,601306	3,940483	-1,550946	0,037082	0,184312	-0,065360	-15,601306	3,940483	-1,550946
11:19:41,19	0,176050	3,434002	-0,087979	-0,157036	0,279981	0,430003	0,043092	0,181470	-0,066510	-1,257158	0,685719	-1,576859	-0,757195	-2,699921	-1,122311	-11,118367	18,739002	11,319350	0,043092	0,181470	-0,066510	-15,502530	4,068420	-1,576859	0,043092	0,181470	-0,066510	-15,502530	4,068420	-1,576859
11:19:41,24	0,176050	3,434002	-0,087979	-0,157036	0,279981	0,430003	0,039333	0,185076	-0,064593	-1,102012	0,945560	-1,555774	-0,756014	-2,702323	-1,122705	-11,106266	18,681897	11,288414	0,039333	0,185076	-0,064593	-15,630473	4,033204	-1,555774	0,039333	0,185076	-0,064593	-15,630473	4,033204	-1,555774
11:19:41,29	0,176050	3,434002	-0,087979	-0,157036	0,279981	0,430003	0,040823	0,182852	-0,064987	-1,174254	0,829060	-1,586711	-0,757151	-2,706809	-1,123845	-11,104253	18,706877	11,298715	0,045276	0,181594	-0,066127	-15,517430	4,162417	-1,576410	0,045276	0,181594	-0,066127	-15,517430	4,162417	-1,576410
11:19:41,34	0,176050	3,434002	-0,087979	-0,157036	0,279981	0,430003	0,045276	0,181594	-0,066127	-1,262326	0,608223	-1,576410	-0,759563	-2,703060	-1,125408	-11,104010	18,675054	11,313319	0,045276	0,181594	-0,066127	-15,517430	4,162417	-1,576410	0,045276	0,181594	-0,066127	-15,517430	4,162417	-1,576410
11:19:41,40	0,176050	3,434002	-0,087979	-0,157036	0,279981	0,430003	0,043235	0,185556	-0,067690	-1,028826	0,698231	-1,561805	-0,754862	-2,698082	-1,122725	-11,115462	18,705569	11,290107	0,043235	0,185556	-0,067690	-15,595003	4,092208	-1,561805	0,043235	0,185556	-0,067690	-15,595003	4,092208	-1,561805
11:19:41,45	0,176050	3,434002	-0,087979	-0,157036	0,279981	0,430003	0,036574	0,183975	-0,065007	-1,131770	1,069778	-1,585018	-0,755873	-2,703200	-1,125781	-11,054076	18,733744	11,296149	0,036574	0,183975	-0,065007	-15,573791	3,940868	-1,585018	0,036574	0,183975	-0,065007	-15,573791	3,940868	-1,585018
11:19:41,50	0,176050	3,434002	-0,087979	-0,157036	0,279981	0,430003	0,041511	0,182292	-0,068063	-1,274385	0,773985	-1,578975	-0,752312	-2,701059	-1,125385	-11,009886	18,652882	11,284106	0,041511	0,182292	-0,068063	-15,584282	4,032621	-1,578975	0,041511	0,182292	-0,068063	-15,584282	4,032621	-1,578975
11:19:41,55	0,176050	3,434002	-0,087979	-0,157036	0,279981	0,430003	0,037877	0,180278	-0,067667	-1,331166	0,884248	-1,591018	-0,771529	-2,681682	-1,151672	-9,990168	19,373860	11,007025	0,037877	0,180278	-0,067667	-15,482985	3,857621	-1,591018	0,037877	0,180278	-0,067667	-15,482985	3,857621	-1,591018
11:19:41,60	0,176050	3,434002	-0,087979	-0,157036	0,279981	0,430003	0,030705	0,206609	-0,093954	-1,096199	0,734595	-1,868099	-0,789254	-2,682455	-1,134436	-10,185232	20,477638	10,822380	0,030705	0,206609	-0,093954	-17,315000	3,144944	-1,868099	0,030705	0,206609	-0,093954	-17,315000	3,144944	-1,868099
11:19:41,65	0,175993	3,434008	-0,087987	-0,157022	0,279981	0,480022	0,040236	0,221572	-0,076718	-1,176462	0,959799	-2,052744	-0,792460	-2,686771	-1,141090	-10,324559	20,533141	10,828444	0,040236	0,221572	-0,076718	-18,569901	4,118336	-2,052744	0,040236	0,221572	-0,076718	-18,569901	4,118336	-2,052744
11:19:41,70	0,175993	3,434008	-0,087987	-0,157022	0,279981	0,480022	0,045577	0,222191	-0,083372	-1,122695	0,830472	-2,046680	-0,790728	-2,684419	-1,142220	-10,319697	20,515409	10,882459	0,045577	0,222191	-0,083372	-18,564699	4,408288	-2,046680	0,045577	0,222191	-0,083372	-18,564699	4,408288	-2,046680
11:19:41,75	0,175993	3,434008	-0,087987	-0,157022	0,279981	0,480022	0,042674	0,221867	-0,084502	-1,126633	0,968342	-1,992665	-0,792437	-2,683533	-1,141473	-10,298425	20,519980	10,838162	0,042761	0,223790	-0,083755	-18,608731	4,304453	-2,036962	0,042761	0,223790	-0,083755	-18,608731	4,304453	-2,036962
11:19:41,80	0,175993	3,434008	-0,087987	-0,157022	0,279981	0,480022	0,042761	0,223790	-0,083755	-1,041238	0,947688	-2,036962	-0,787150	-2,689839	-1,139114	-10,321523	20,506369	10,841351	0,045579	0,216058	-0,081396	-18,380506	4,392327	-2,033773	0,045579	0,216058	-0,081396	-18,380506	4,392327	-2,033773
11:19:41,85	0,175993	3,434008	-0,087987	-0,157022	0,279981	0,480022	0,045579	0,216058	-0,081396	-1,419945	0,814350	-2,033773	-0,791923	-2,687919	-1,139529	-10,346669	20,514422	10,841580	0,045579	0,216058	-0,081396	-18,380506	4,392327	-2,033773	0,045579	0,216058	-0,081396	-18,380506	4,392327	-2,033773
11:19:41,90	0,175993	3,434008	-0,087987	-0,157022	0,279981	0,480022	0,046302	0,221152	-0,081811	-1,149455	0,802549	-2,033544	-0,788445	-2,691096	-1,140698	-10,378298	20,508447	10,832864	0,047315	0,216552	-0,082980	-18,366995	4,488538	-2,042260	0,047315	0,216552	-0,082980	-18,366995	4,488538	-2,042260
11:19:41,95	0,175993	3,434008	-0,087987	-0,157022	0,279981	0,480022	0,047315	0,216552	-0,082980	-1,367699	0,774288	-2,042260	-0,788458	-2,687012	-1,141078	-10,371166	20,514739	10,862899	0,043785	0,218604	-0,083360	-18,430406	4,391955	-2,012226	0,043785	0,218604	-0,083360	-18,430406	4,391955	-2,012226
11:19:42,00	0,175993	3,434008	-0,087987	-0,157022	0,279981	0,480022	0,043785	0,218604	-0,083360	-1,269975	0,954833	-2,012226	-0,789692	-2,688993	-1,145402	-10,397140	20,503721	10,806794	0,043785	0,218604	-0,083360	-18,430406	4,391955	-2,012226	0,043785	0,218604	-0,083360	-18,430406	4,391955	-2,012226
11:19:42,05	0,175993	3,434008	-0,087987	-0,157022	0,279981	0,480022	0,046118	0,218682	-0,087684	-1,243380	0,850526	-2,068330	-0,790389	-2,656800	-1,155023	-8,661630	20,337399	10,576108	0,046118	0,218682	-0,087684	-18,409949	4,470753	-2,068330	0,046118	0,218682	-0,087684	-18,409949	4,470753	-2,068330
11:19:42,10	0,175993	3,434008	-0,087987	-0,157022	0,279981	0,480022	0,018586	0,235383	-0,097305	-1,098684	0,696002	-2,299016	-0,819687	-2,668967	-1,162006	-9,155546	21,825503	10,374285	0,018586	0,235383	-0,097305	-19,576220	2,155015	-2,299016	0,018586	0,235383	-0,097305	-19,576220	2,155015	-2,299016
11:19:42,15	0,176019	3,433979	-0,087989	-0,157027	0,279992	0,530012	0,043772	0,254672	-0,104288	-1,137419	0,558141	-2,500839	-0,822507	-2,674473	-1,158599	-9,442142	21,972854	10,402799	0,043772	0,254672	-0,104288	-21,129163	3,994231	-2,500839	0,043772	0,254672	-0,104288	-21,129163	3,994231	-2,500839
11:19:42,20	0,176019	3,433979	-0,087989	-0,157027	0,279992	0,530012	0,049951	0,254362	-0,100881	-1,137863	0,558704	-2,472325	-0,819118	-2,672336	-1,156314	-9,511744	21,976411	10,388605	0,049951	0,254362	-0,100881	-21,105255	4,479852	-2,472325	0,049951	0,254362	-0,100881	-21,105255	4,479852	-2,472325
11:19:42,25	0,176019	3,433979	-0,087989	-0,157027	0,279992	0,530012	0,046405	0,252495	-0,098596	-1,203207	0,805131	-2,486519	-0,819803	-2,674960	-1,156366	-9,557306	21,940212	10,334141	0,049020	0,251777	-0,098648	-20,950898	4,538588	-2,540983	0,049020	0,251777	-0,098648	-20,950898	4,538588	-2,540983
11:19:42,30	0,176019	3,433979	-0,087989	-0,157027	0,279992	0,530012	0,049020	0,251777	-0,098648	-1,186439	0,690539	-2,540983	-0,826328	-2,673921	-1,161013	-9,564118	21,949706	10,379976	0,049020	0,251777	-0,098648	-20,950898	4,538588	-2,540983	0,049020	0,251777	-0,098648	-20,950898	4,538588	-2,540983
11:19:42,35	0,176019	3,433979	-0,087989	-0,157027	0,279992	0,530012	0,051383	0,257946	-0,103295	-0,870445	0,578299	-2,495149	-0,823374	-2,669687	-1,157116	-9,550391	21,939638	10,402506	0,051383	0,257946	-0,103295	-21,119203	4,611860	-2,495149	0,051383	0,257946	-0,103295	-21,119203	4,611860	-2,495149
11:19:42,40	0,176019	3,433979	-0,087989	-0,157027	0,279992	0,530012	0,046239	0,257505	-0,099398	-0,891495	0,828861	-2,472619	-0,819851	-2,674043	-1,157871	-9,570570	21,956470	10,413364	0,048250	0,252277	-0,100153	-20,971595	4,537813	-2,461760	0,048250	0,252277	-0,100153	-20,971595	4,537813	-2,461760
11:19:42,45	0,176019	3,433979	-0,087989	-0,157027	0,279992	0,530012	0,048250	0,252277	-0,100153	-1,167889	0,750170	-2,461760	-0,824009	-2,672813	-1,160195	-9,559018	21,906750	10,431911	0,048250	0,252277	-0,100153	-20,971595	4,537813	-2,461760	0,048250	0,252277	-0,100153	-20,971595	4,537813	-2,461760
11:19:42,50	0,176019	3,433979	-0,087989	-0,157027	0,279992	0,530012	0,049264	0,256492	-0,102477	-0,911383	0,662599	-2,443213	-0,824645	-2,674973	-1,159458	-9,602871	21,935435	10,393641	0,049264	0,256492	-0,102477	-21,046030	4,529809	-2,443213	0,049264	0,256492	-0,102477	-21,046030	4,529809	-2,443213
11:19:42,55	0,176019	3,433979	-0,087989	-0,157027	0,279992	0,530012	0,051453	0,255963	-0,101740	-0,941821	0,601099	-2,481483	-0,819282	-2,673850	-1,159839	-9,569530	21,927764	10,379843	0,051453	0,255963	-0,101740	-21,034920	4,640133	-2,481483	0,051453	0,255963	-0,101740	-21,034920	4,640133	-2,481483
11:19:42,60	0,176019	3,433979	-0,087989	-0,157027	0,279992	0,530012	0,047798	0,251880	-0,102121	-1,164154	0,758430	-2,495281	-0,823391	-2,679323	-1,160600	-9,588995	21,969271	10,390004	0,054592	0,252702	-0,102882	-20,984744	4,728239	-2,485121	0,054592	0,252702	-0,102882	-20,984744	4,728239	-2,485121
11:19:42,65	0,176019	3,433979	-0,087989	-0,157027	0,279992	0,530012	0,054592	0,252702	-0,102882	-1,147637	0,442730	-2,485121	-0,815742	-2,675838	-1,157485	-9,572944	21,921842	10,393108	0,054592	0,252702	-0,102882	-20,984744	4,728239	-2,485121	0,054592	0,252702	-0,102882	-20,984744	4,728239	-2,485121
11:19:42,70	0,176019	3,433979	-0,087989	-0,157027	0,279992	0,530012	0,047749	0,247820	-0,099767	-1,368433	0,760954	-2,482016	-0,820541	-2,677816	-1,160223	-9,616002	21,930061	10,394357	0,051862	0,250987	-0,102505	-20,891844	4,659674	-2,480767	0,051862	0,250987	-0,102505	-20,891844	4,659674	-2,480767
11:19:42,75	0,176019	3,433979	-0,087989	-0,157027	0,279992	0,530012	0,051862	0,250987	-0,102505	-1,189341	0,588482	-2,480767	-0,821128	-2,674166	-1,155940	-9,616332	21,948882	10,426713	0,051862	0,250987	-0,102505	-20,891844	4,659674	-2,480767	0,051862	0,250987	-0,102505	-20,891844	4,659674	-2,480767
11:19:42,80	0,176019	3,433979	-0,087989	-0,157027	0,279992	0,530012	0,048995	0,253321	-0,098222	-1,084134	0,747287	-2,448411	-0,825844	-2,673668	-1,157545	-9,619451	21,947157	10,373629	0,050922	0,257654	-0,099827	-21,081601	4,646278	-2,501496	0,050922	0,257654	-0,099827	-21,081601	4,646278	-2,501496
11:19:42,85	0,176019	3,433979	-0,087989	-0,157027	0,279992	0,530012	0,050922	0,257654	-0,099827	-0,855736	0,648938	-2,501496	-0,821212	-2,673165	-1,158689	-9,657397	21,974703	10,420079	0,050922	0,257654	-0,099827	-21,081601	4,646278	-2,501496	0,050922	0,257654	-0,099827	-21,081601	4,646278	-2,501496
11:19:42,90	0,176019	3,433979	-0,087989	-0,157027	0,279992	0,530012	0,048170	0,253894	-0,100971	-1,056176	0,838653	-2,455045	-0,819999	-2,676720	-1,160612	-9,633793	21,933866	10,409690	0,048170	0,253894	-0,100971	-20,986825	4,619998	-2,455045	0,048170	0,253894	-0,100971	-20,986825	4,619998	-2,455045
11:19:42,95	0,176019	3,433979	-0,087989	-0,157027	0,279992	0,530012	0,050642	0,251066	-0,102894	-1,179649	0,669255	-2,465434	-0,822238	-2,672355	-1,158270	-9,568276	21,924768	10,412406	0,047981	0,255187	-0,100552	-21,022421	4,512850	-2,462718	0,047981	0,255187	-0,100552	-21,022421	4,512850	-2,462718
11:19:43,00	0,176019	3,433979	-0,087989	-0,157027	0,279992	0,530012	0,047981	0,255187	-0,100552	-0,990223	0,746315	-2,462718	-0,821219	-2,673777	-1,158690	-9,636986	21,896865	10,402749	0,047981	0,255187	-0,100552	-21,022421	4,512850	-2,462718	0,047981	0,255187	-0,100552	-21,022421	4,512850	-2,462718
11:19:43,05	0,176019	3,433979	-0,087989	-0,157027	0,279992	0,530012	0,048704	0,253594	-0,100972	-1,014573	0,754311	-2,472376	-0,818197	-2,674511	-1,159434	-9,606636	21,916122	10,418455	0,048704	0,253594	-0,100972	-20,921669	4,577543	-2,472376	0,048704	0,253594	-0,100972	-20,921669	4,577543	-2,472376
11:19:43,10	0,176019	3,433979	-0,087989	-0,157027	0,279992	0,530012	0,047828	0,250610	-0,101716	-1,201576	0,783203	-2,456669	-0,819396	-2,675359	-1,159487	-9,621509	21,901895	10,354865	0,047828	0,250610	-0,101716	-20,874454	4,537675	-2,456669	0,047828	0,250610	-0,101716	-20,874454	4,537675	-2,456669
11:19:43,15	0,176019	3,433979	-0,087989	-0,157027	0,279992	0,530012	0,047810	0,248624	-0,100977	-1,290084	0,806811	-2,500339	-0,816468	-2,675488	-1,158696	-9,633644	21,914698	10,374785	0,047810	0,248624	-0,100977	-20,807102	4,559878	-2,500339	0,047810	0,248624	-0,100977	-20,807102	4,559878	-2,500339
11:19:43,20	0,176019	3,433979	-0,087989	-0,157027	0,279992	0,530012	0,047810	0,248624	-0,100977	-1,290084	0,806811	-2,500339	-0,821820	-2,676903	-1,158282	-9,645495	21,883504	10,416128	0,047810	0,248624	-0,100977	-20,807102	4,559878	-2,500339	0,047810	0,248624	-0,100977	-20,807102	4,559878	-2,500339
11:19:43,25	0,176019	3,433979	-0,087989	-0,157027	0,279992	0,530012	0,051712	0,252552	-0,100564	-1,052936	0,598587	-2,458996	-0,823009	-2,678997	-1,156339	-9,660578	21,885719	10,414655	0,051712	0,252552	-0,100564	-20,878229	4,657941	-2,458996	0,051712	0,252552	-0,100564	-20,878229	4,657941	-2,458996
11:19:43,30	0,176019	3,433979	-0,087989	-0,157027	0,279992	0,530012	0,054119	0,252534	-0,098621	-1,048236	0,487547	-2,460469	-0,818847	-2,674411	-1,157520	-9,634211	21,896085	10,397454	0,054119	0,252534	-0,098621	-20,872135	4,735919	-2,460469	0,054119	0,252534	-0,098621	-20,872135	4,735919	-2,460469
11:19:43,35	0,176019	3,433979	-0,087989	-0,157027	0,279992	0,530012	0,048066	0,251223	-0,099802	-1,138550	0,784654	-2,477670	-0,815848	-2,677707	-1,160583	-9,615708	21,915446	10,424003	0,048066	0,251223	-0,099802	-20,859564	4,557862	-2,477670	0,048066	0,251223	-0,099802	-20,859564	4,557862	-2,477670
11:19:43,40	0,176019	3,433979	-0,087989	-0,157027	0,279992	0,530012	0,046390	0,248032	-0,099406	-1,357671	0,890698	-2,480483	-0,815246	-2,674554	-1,157124	-9,623968	21,951594	10,394642	0,046390	0,248032	-0,099406	-20,828198	4,532328	-2,480483	0,046390	0,248032	-0,099406	-20,828198	4,532328	-2,480483
11:19:43,45	0,176019	3,433979	-0,087989	-0,157027	0,279992	0,530012	0,046390	0,248032	-0,099406	-1,357671	0,890698	-2,480483	-0,818778	-2,679586	-1,156701	-9,623981	21,922371	10,416318	0,046390	0,248032	-0,099406	-20,828198	4,532328	-2,480483	0,046390	0,248032	-0,099406	-20,828198	4,532328	-2,480483
11:19:43,50	0,176019	3,433979	-0,087989	-0,157027	0,279992	0,530012	0,051551	0,248434	-0,105188	-1,338593	0,606942	-2,444530	-0,818174	-2,678822	-1,162906	-9,609697	21,945480	10,430594	0,051551	0,248434	-0,105188	-20,840700	4,653662	-2,444530	0,051551	0,248434	-0,105188	-20,840700	4,653662	-2,444530
11:19:43,55	0,176019	3,433979	-0,087989	-0,157027	0,279992	0,530012	0,051551	0,248434	-0,105188	-1,338593	0,606942	-2,444530	-0,822435	-2,674834	-1,160250	-9,664733	21,928134	10,409463	0,050227	0,254118	-0,102532	-20,948779	4,657584	-2,465661	0,050227	0,254118	-0,102532	-20,948779	4,657584	-2,465661
11:19:43,60	0,176019	3,433979	-0,087989	-0,157027	0,279992	0,530012	0,050227	0,254118	-0,102532	-1,000498	0,714742	-2,465661	-0,823016	-2,677967	-1,159462	-9,667554	21,918000	10,408122	0,050227	0,254118	-0,102532	-20,948779	4,657584	-2,465661	0,050227	0,254118	-0,102532	-20,948779	4,657584	-2,465661
11:19:43,65	0,176019	3,433979	-0,087989	-0,157027	0,279992	0,530012	0,046808	0,251987	-0,103311	-1,096257	0,854165	-2,480124	-0,818880	-2,672939	-1,161029	-9,639011	21,895905	10,395001	0,046808	0,251987	-0,103311	-20,877259	4,528577	-2,480124	0,046808	0,251987	-0,103311	-20,877259	4,528577	-2,480124
11:19:43,70	0,176019	3,433979	-0,087989	-0,157027	0,279992	0,530012	0,049093	0,252788	-0,103718	-1,046534	0,778318	-2,484384	-0,820716	-2,674517	-1,161436	-9,680250	21,910405	10,390740	0,049093	0,252788	-0,103718	-20,890428	4,632090	-2,484384	0,049093	0,252788	-0,103718	-20,890428	4,632090	-2,484384
11:19:43,75	0,176019	3,433979	-0,087989	-0,157027	0,279992	0,530012	0,049093	0,252788	-0,103718	-1,046534	0,778318	-2,484384	-0,818174	-2,678404	-1,160219	-9,613086	21,929248	10,389775	0,049093	0,252788	-0,103718	-20,890428	4,632090	-2,484384	0,049093	0,252788	-0,103718	-20,890428	4,632090	-2,484384
11:19:43,80	0,176019	3,433979	-0,087989	-0,157027	0,279992	0,530012	0,048057	0,249246	-0,100194	-1,220968	0,798221	-2,477415	-0,817130	-2,675391	-1,157912	-9,655708	21,884971	10,397709	0,048057	0,249246	-0,100194	-20,786806	4,570663	-2,477415	0,048057	0,249246	-0,100194	-20,786806	4,570663	-2,477415
11:19:43,85	0,176019	3,433979	-0,087989	-0,157027	0,279992	0,530012	0,048057	0,249246	-0,100194	-1,220968	0,798221	-2,477415	-0,821713	-2,679231	-1,160591	-9,611111	21,922471	10,413255	0,048057	0,249246	-0,100194	-20,786806	4,570663	-2,477415	0,048057	0,249246	-0,100194	-20,786806	4,570663	-2,477415
11:19:43,91	0,176019	3,433979	-0,087989	-0,157027	0,279992	0,530012	0,049074	0,249361	-0,100176	-1,226580	0,769657	-2,447714	-0,817738	-2,676215	-1,157894	-9,671013	21,907174	10,427410	0,049074	0,249361	-0,100176	-20,801421	4,621987	-2,447714	0,049074	0,249361	-0,100176	-20,801421	4,621987	-2,447714
11:19:43,96	0,176019	3,433979	-0,087989	-0,157027	0,279992	0,530012	0,049074	0,249361	-0,100176	-1,226580	0,769657	-2,447714	-0,823022	-2,678658	-1,160616	-9,665073	21,908294	10,418075	0,049074	0,249361	-0,100176	-20,801421	4,621987	-2,447714	0,049074	0,249361	-0,100176	-20,801421	4,621987	-2,447714
11:19:44,01	0,176019	3,433979	-0,087989	-0,157027	0,279992	0,530012	0,053832	0,252715	-0,102898	-1,056135	0,517659	-2,457049	-0,821257	-2,679263	-1,162542	-9,645017	21,854945	10,422392	0,053832	0,252715	-0,102898	-20,894230	4,743489	-2,457049	0,053832	0,252715	-0,102898	-20,894230	4,743489	-2,457049
11:19:44,06	0,176019	3,433979	-0,087989	-0,157027	0,279992	0,530012	0,053474	0,250884	-0,104824	-1,115150	0,492241	-2,452732	-0,826312	-2,653583	-1,184713	-8,169077	22,128837	10,175631	0,053474	0,250884	-0,104824	-20,809547	4,689955	-2,452732	0,053474	0,250884	-0,104824	-20,809547	4,689955	-2,452732
11:19:44,11	0,176019	3,433979	-0,087989	-0,157027	0,279992	0,530012	0,033762	0,268102	-0,126995	-1,194967	0,376039	-2,699493	-0,838613	-2,638794	-1,171617	-7,877732	22,921580	9,952717	0,033762	0,268102	-0,126995	-22,241000	3,026317	-2,699493	0,033762	0,268102	-0,126995	-22,241000	3,026317	-2,699493
11:19:44,16	0,175926	3,434013	-0,087960	-0,157022	0,279998	0,580046	0,027104	0,286149	-0,113899	-1,088747	0,866278	-2,922407	-0,843783	-2,651485	-1,166631	-8,139371	22,937202	9,959787	0,040680	0,284281	-0,108913	-23,384655	3,588116	-2,915338	0,040680	0,284281	-0,108913	-23,384655	3,588116	-2,915338
11:19:44,21	0,175926	3,434013	-0,087960	-0,157022	0,279998	0,580046	0,040680	0,284281	-0,108913	-1,068586	0,394730	-2,915338	-0,841502	-2,648492	-1,169768	-8,165705	22,949085	9,953494	0,036947	0,283803	-0,112050	-23,369096	3,517949	-2,921630	0,036947	0,283803	-0,112050	-23,369096	3,517949	-2,921630
11:19:44,26	0,175926	3,434013	-0,087960	-0,157022	0,279998	0,580046	0,036947	0,283803	-0,112050	-1,090596	0,617573	-2,921630	-0,835708	-2,649258	-1,170538	-8,191855	22,896772	9,963134	0,034714	0,278401	-0,112820	-23,167581	3,455260	-2,911990	0,034714	0,278401	-0,112820	-23,167581	3,455260	-2,911990
11:19:44,31	0,175926	3,434013	-0,087960	-0,157022	0,279998	0,580046	0,034714	0,278401	-0,112820	-1,313086	0,730186	-2,911990	-0,836868	-2,651374	-1,168601	-8,195649	22,898959	9,947015	0,037127	0,278348	-0,110883	-23,166180	3,523568	-2,928109	0,037127	0,278348	-0,110883	-23,166180	3,523568	-2,928109
11:19:44,36	0,175926	3,434013	-0,087960	-0,157022	0,279998	0,580046	0,037127	0,278348	-0,110883	-1,315826	0,609123	-2,928109	-0,839272	-2,651245	-1,172498	-8,212234	22,906181	9,949391	0,038217	0,280495	-0,114780	-23,221024	3,570424	-2,925733	0,038217	0,280495	-0,114780	-23,221024	3,570424	-2,925733
11:19:44,41	0,175926	3,434013	-0,087960	-0,157022	0,279998	0,580046	0,038217	0,280495	-0,114780	-1,202173	0,570422	-2,925733	-0,841095	-2,650008	-1,170530	-8,217647	22,862276	9,995163	0,038217	0,280495	-0,114780	-23,221024	3,570424	-2,925733	0,038217	0,280495	-0,114780	-23,221024	3,570424	-2,925733
11:19:44,46	0,175926	3,434013	-0,087960	-0,157022	0,279998	0,580046	0,038057	0,282692	-0,112812	-1,047210	0,561444	-2,879961	-0,843438	-2,652506	-1,169368	-8,234783	22,902203	9,990291	0,038057	0,282692	-0,112812	-23,238510	3,548937	-2,879961	0,038057	0,282692	-0,112812	-23,238510	3,548937	-2,879961
11:19:44,51	0,175926	3,434013	-0,087960	-0,157022	0,279998	0,580046	0,041391	0,283472	-0,111650	-1,032650	0,422868	-2,884834	-0,839908	-2,645708	-1,169428	-8,226439	22,905339	9,938664	0,041391	0,283472	-0,111650	-23,285195	3,672097	-2,884834	0,041391	0,283472	-0,111650	-23,285195	3,672097	-2,884834
11:19:44,56	0,175926	3,434013	-0,087960	-0,157022	0,279998	0,580046	0,033740	0,283814	-0,111710	-1,021753	0,815089	-2,936461	-0,839125	-2,627672	-1,189953	-6,681575	22,854926	9,713595	0,033740	0,283814	-0,111710	-23,301146	3,463674	-2,936461	0,033740	0,283814	-0,111710	-23,301146	3,463674	-2,936461
11:19:44,61	0,175926	3,434013	-0,087960	-0,157022	0,279998	0,580046	0,017729	0,292153	-0,132235	-1,316869	0,284574	-3,161529	-0,879282	-2,633021	-1,188925	-7,360006	24,526661	9,484740	0,017729	0,292153	-0,132235	-24,250917	1,676279	-3,161529	0,017729	0,292153	-0,132235	-24,250917	1,676279	-3,161529
11:19:44,66	0,175989	3,434046	-0,087986	-0,157017	0,280004	0,630036	0,042439	0,324256	-0,131207	-0,756089	0,423052	-3,390384	-0,870713	-2,640251	-1,190854	-7,489826	24,510215	9,525890	0,042439	0,324256	-0,131207	-26,210181	3,754504	-3,390384	0,042439	0,324256	-0,131207	-26,210181	3,754504	-3,390384
11:19:44,71	0,175989	3,434046	-0,087986	-0,157017	0,280004	0,630036	0,044417	0,313220	-0,133136	-1,250808	0,424410	-3,349234	-0,874419	-2,636878	-1,192428	-7,553900	24,512954	9,566215	0,043348	0,318116	-0,134710	-25,938656	3,939656	-3,308909	0,043348	0,318116	-0,134710	-25,938656	3,939656	-3,308909
11:19:44,76	0,175989	3,434046	-0,087986	-0,157017	0,280004	0,630036	0,043348	0,318116	-0,134710	-0,966546	0,536847	-3,308909	-0,876791	-2,640837	-1,190509	-7,588840	24,539977	9,536204	0,043348	0,318116	-0,134710	-25,938656	3,939656	-3,308909	0,043348	0,318116	-0,134710	-25,938656	3,939656	-3,308909
11:19:44,81	0,175989	3,434046	-0,087986	-0,157017	0,280004	0,630036	0,047963	0,318191	-0,132791	-0,968572	0,340632	-3,338920	-0,873901	-2,639929	-1,195534	-7,579169	24,484467	9,567090	0,047963	0,318191	-0,132791	-25,946580	4,105728	-3,338920	0,047963	0,318191	-0,132791	-25,946580	4,105728	-3,338920
11:19:44,86	0,175989	3,434046	-0,087986	-0,157017	0,280004	0,630036	0,040274	0,313944	-0,136702	-1,141275	0,748000	-3,340313	-0,869269	-2,636302	-1,194421	-7,619432	24,502041	9,534812	0,040274	0,313944	-0,136702	-25,785880	3,909487	-3,340313	0,040274	0,313944	-0,136702	-25,785880	3,909487	-3,340313
11:19:44,91	0,175989	3,434046	-0,087986	-0,157017	0,280004	0,630036	0,040274	0,313944	-0,136702	-1,141275	0,748000	-3,340313	-0,876864	-2,640235	-1,194012	-7,603128	24,510677	9,542466	0,047477	0,318555	-0,136294	-25,923697	4,090584	-3,332658	0,047477	0,318555	-0,136294	-25,923697	4,090584	-3,332658
11:19:44,96	0,175989	3,434046	-0,087986	-0,157017	0,280004	0,630036	0,047477	0,318555	-0,136294	-0,917146	0,363603	-3,332658	-0,870347	-2,639025	-1,195149	-7,575231	24,500992	9,558403	0,047477	0,318555	-0,136294	-25,923697	4,090584	-3,332658	0,047477	0,318555	-0,136294	-25,923697	4,090584	-3,332658
11:19:45,01	0,175989	3,434046	-0,087986	-0,157017	0,280004	0,630036	0,043171	0,313516	-0,137431	-1,184718	0,558528	-3,316722	-0,874573	-2,637778	-1,194796	-7,608794	24,464286	9,547121	0,044204	0,317799	-0,137078	-25,860661	3,985561	-3,328003	0,044204	0,317799	-0,137078	-25,860661	3,985561	-3,328003
11:19:45,06	0,175989	3,434046	-0,087986	-0,157017	0,280004	0,630036	0,044204	0,317799	-0,137078	-0,913435	0,515509	-3,328003	-0,876410	-2,640337	-1,192871	-7,648516	24,449703	9,535503	0,044204	0,317799	-0,137078	-25,860661	3,985561	-3,328003	0,044204	0,317799	-0,137078	-25,860661	3,985561	-3,328003
11:19:45,11	0,175989	3,434046	-0,087986	-0,157017	0,280004	0,630036	0,047340	0,318111	-0,135153	-0,864716	0,379595	-3,339621	-0,872812	-2,633411	-1,194023	-7,600260	24,462634	9,557153	0,039542	0,318458	-0,136305	-25,880969	3,853796	-3,317971	0,039542	0,318458	-0,136305	-25,880969	3,853796	-3,317971
11:19:45,16	0,175989	3,434046	-0,087986	-0,157017	0,280004	0,630036	0,039542	0,318458	-0,136305	-0,881987	0,749730	-3,317971	-0,875200	-2,642627	-1,192853	-7,653632	24,493217	9,546499	0,039542	0,318458	-0,136305	-25,880969	3,853796	-3,317971	0,039542	0,318458	-0,136305	-25,880969	3,853796	-3,317971
11:19:45,21	0,175989	3,434046	-0,087986	-0,157017	0,280004	0,630036	0,048717	0,315918	-0,135135	-1,013866	0,334146	-3,328626	-0,868622	-2,637614	-1,194750	-7,574309	24,457352	9,576640	0,048717	0,315918	-0,135135	-25,813459	4,158444	-3,328626	0,048717	0,315918	-0,135135	-25,813459	4,158444	-3,328626
11:19:45,26	0,175989	3,434046	-0,087986	-0,157017	0,280004	0,630036	0,045922	0,315518	-0,137448	-1,010294	0,447207	-3,303717	-0,873456	-2,640406	-1,195167	-7,637881	24,455949	9,571407	0,045922	0,315518	-0,137448	-25,778446	4,052104	-3,303717	0,045922	0,315518	-0,137448	-25,778446	4,052104	-3,303717
11:19:45,31	0,175989	3,434046	-0,087986	-0,157017	0,280004	0,630036	0,042056	0,318482	-0,135919	-0,841161	0,646666	-3,304420	-0,874089	-2,635576	-1,193637	-7,644005	24,442146	9,570704	0,042056	0,318482	-0,135919	-25,841970	3,948044	-3,304420	0,042056	0,318482	-0,135919	-25,841970	3,948044	-3,304420
11:19:45,36	0,175989	3,434046	-0,087986	-0,157017	0,280004	0,630036	0,042056	0,318482	-0,135919	-0,841161	0,646666	-3,304420	-0,875793	-2,640868	-1,197889	-7,634523	24,482678	9,568568	0,042056	0,318482	-0,135919	-25,841970	3,948044	-3,304420	0,042056	0,318482	-0,135919	-25,841970	3,948044	-3,304420
11:19:45,41	0,175989	3,434046	-0,087986	-0,157017	0,280004	0,630036	0,047490	0,317311	-0,140171	-0,941874	0,376131	-3,306556	-0,869881	-2,643104	-1,192842	-7,633038	24,449983	9,536053	0,047490	0,317311	-0,140171	-25,850793	4,104111	-3,306556	0,047490	0,317311	-0,140171	-25,850793	4,104111	-3,306556
11:19:45,46	0,175989	3,434046	-0,087986	-0,157017	0,280004	0,630036	0,046471	0,311073	-0,135124	-1,238664	0,411478	-3,339071	-0,873521	-2,641169	-1,193652	-7,675141	24,449506	9,536622	0,046615	0,315193	-0,135934	-25,745617	4,099521	-3,338503	0,046615	0,315193	-0,135934	-25,745617	4,099521	-3,338503
11:19:45,51	0,175989	3,434046	-0,087986	-0,157017	0,280004	0,630036	0,046615	0,315193	-0,135934	-1,002997	0,440206	-3,338503	-0,866345	-2,640008	-1,194763	-7,625096	24,476124	9,572964	0,046615	0,315193	-0,135934	-25,745617	4,099521	-3,338503	0,046615	0,315193	-0,135934	-25,745617	4,099521	-3,338503
11:19:45,56	0,175989	3,434046	-0,087986	-0,157017	0,280004	0,630036	0,042022	0,309559	-0,137045	-1,344010	0,649058	-3,302160	-0,866997	-2,636725	-1,195564	-7,626797	24,423409	9,562465	0,042022	0,309559	-0,137045	-25,644406	3,947752	-3,302160	0,042022	0,309559	-0,137045	-25,644406	3,947752	-3,302160
11:19:45,61	0,175989	3,434046	-0,087986	-0,157017	0,280004	0,630036	0,039504	0,311765	-0,137846	-1,182814	0,755063	-3,312659	-0,874066	-2,646029	-1,196335	-7,663521	24,458856	9,552155	0,051097	0,313235	-0,138617	-25,707635	4,212883	-3,322969	0,051097	0,313235	-0,138617	-25,707635	4,212883	-3,322969
11:19:45,66	0,175989	3,434046	-0,087986	-0,157017	0,280004	0,630036	0,047227	0,312840	-0,138627	-1,097741	0,395065	-3,313548	-0,871789	-2,642875	-1,196345	-7,677356	24,418944	9,561576	0,047227	0,312840	-0,138627	-25,655707	4,102353	-3,313548	0,047227	0,312840	-0,138627	-25,655707	4,102353	-3,313548
11:19:45,71	0,175989	3,434046	-0,087986	-0,157017	0,280004	0,630036	0,047227	0,312840	-0,138627	-1,097741	0,395065	-3,313548	-0,869409	-2,641168	-1,196351	-7,675548	24,456922	9,558597	0,047227	0,312840	-0,138627	-25,655707	4,102353	-3,313548	0,047227	0,312840	-0,138627	-25,655707	4,102353	-3,313548
11:19:45,76	0,175989	3,434046	-0,087986	-0,157017	0,280004	0,630036	0,044558	0,311633	-0,138633	-1,194333	0,551234	-3,316527	-0,871030	-2,638892	-1,195559	-7,608439	24,471189	9,553095	0,044558	0,311633	-0,138633	-25,657498	4,049070	-3,316527	0,044558	0,311633	-0,138633	-25,657498	4,049070	-3,316527
11:19:45,81	0,175989	3,434046	-0,087986	-0,157017	0,280004	0,630036	0,047087	0,315026	-0,137098	-0,999063	0,457079	-3,312911	-0,873612	-2,641661	-1,194816	-7,717268	24,459292	9,562214	0,047087	0,315026	-0,137098	-25,728618	4,153383	-3,312911	0,047087	0,315026	-0,137098	-25,728618	4,153383	-3,312911
11:19:45,86	0,175989	3,434046	-0,087986	-0,157017	0,280004	0,630036	0,047087	0,315026	-0,137098	-0,999063	0,457079	-3,312911	-0,869914	-2,639516	-1,195184	-7,639628	24,469200	9,548378	0,043381	0,312896	-0,137466	-25,719560	3,992888	-3,326746	0,043381	0,312896	-0,137466	-25,719560	3,992888	-3,326746
11:19:45,91	0,175989	3,434046	-0,087986	-0,157017	0,280004	0,630036	0,041178	0,312150	-0,137088	-1,175794	0,688686	-3,336927	-0,868167	-2,637981	-1,194806	-7,638163	24,444965	9,538197	0,041178	0,312150	-0,137088	-25,679532	3,921121	-3,336927	0,041178	0,312150	-0,137088	-25,679532	3,921121	-3,336927
11:19:45,96	0,175989	3,434046	-0,087986	-0,157017	0,280004	0,630036	0,041178	0,312150	-0,137088	-1,175794	0,688686	-3,336927	-0,872375	-2,642268	-1,194793	-7,691795	24,463777	9,571895	0,046994	0,313651	-0,137075	-25,708803	4,131111	-3,303229	0,046994	0,313651	-0,137075	-25,708803	4,131111	-3,303229
11:19:46,01	0,175989	3,434046	-0,087986	-0,157017	0,280004	0,630036	0,046994	0,313651	-0,137075	-1,087181	0,442081	-3,303229	-0,870039	-2,645189	-1,196334	-7,687944	24,411162	9,566233	0,046994	0,313651	-0,137075	-25,708803	4,131111	-3,303229	0,046994	0,313651	-0,137075	-25,708803	4,131111	-3,303229
11:19:46,06	0,175989	3,434046	-0,087986	-0,157017	0,280004	0,630036	0,048355	0,310167	-0,138616	-1,224706	0,341663	-3,308891	-0,876480	-2,646932	-1,192446	-7,695728	24,453412	9,573620	0,048355	0,310167	-0,138616	-25,572837	4,137535	-3,308891	0,048355	0,310167	-0,138616	-25,572837	4,137535	-3,308891
11:19:46,11	0,175989	3,434046	-0,087986	-0,157017	0,280004	0,630036	0,047178	0,313546	-0,133591	-1,081119	0,433195	-3,320160	-0,872376	-2,642479	-1,191309	-7,698132	24,454129	9,554965	0,047178	0,313546	-0,133591	-25,694495	4,136641	-3,320160	0,047178	0,313546	-0,133591	-25,694495	4,136641	-3,320160
11:19:46,16	0,175989	3,434046	-0,087986	-0,157017	0,280004	0,630036	0,047273	0,316219	-0,136307	-0,937204	0,412245	-3,309549	-0,874738	-2,641226	-1,194025	-7,686760	24,441862	9,565576	0,047273	0,316219	-0,136307	-25,760383	4,123192	-3,309549	0,047273	0,316219	-0,136307	-25,760383	4,123192	-3,309549
11:19:46,21	0,175989	3,434046	-0,087986	-0,157017	0,280004	0,630036	0,040555	0,315976	-0,135956	-0,987952	0,766946	-3,341222	-0,871169	-2,635529	-1,193674	-7,672341	24,477533	9,533902	0,040555	0,315976	-0,135956	-25,792039	3,950503	-3,341222	0,040555	0,315976	-0,135956	-25,792039	3,950503	-3,341222
11:19:46,26	0,175989	3,434046	-0,087986	-0,157017	0,280004	0,630036	0,040555	0,315976	-0,135956	-0,987952	0,766946	-3,341222	-0,874703	-2,639882	-1,193239	-7,669323	24,448302	9,575020	0,040555	0,315976	-0,135956	-25,792039	3,950503	-3,341222	0,040555	0,315976	-0,135956	-25,792039	3,950503	-3,341222
11:19:46,31	0,175989	3,434046	-0,087986	-0,157017	0,280004	0,630036	0,046092	0,316860	-0,135521	-0,918158	0,461787	-3,300105	-0,871843	-2,637528	-1,193297	-7,703813	24,434896	9,527372	0,046092	0,316860	-0,135521	-25,791670	4,080008	-3,300105	0,046092	0,316860	-0,135521	-25,791670	4,080008	-3,300105
11:19:46,36	0,175989	3,434046	-0,087986	-0,157017	0,280004	0,630036	0,042623	0,315560	-0,135579	-0,956919	0,665330	-3,347752	-0,866454	-2,637371	-1,196764	-7,663973	24,459662	9,535666	0,042623	0,315560	-0,135579	-25,728357	4,011252	-3,347752	0,042623	0,315560	-0,135579	-25,728357	4,011252	-3,347752
11:19:46,41	0,175989	3,434046	-0,087986	-0,157017	0,280004	0,630036	0,039793	0,310972	-0,139046	-1,236853	0,790398	-3,339459	-0,873604	-2,642485	-1,194813	-7,709554	24,439867	9,556544	0,039793	0,310972	-0,139046	-25,648147	3,914122	-3,339459	0,039793	0,310972	-0,139046	-25,648147	3,914122	-3,339459
11:19:46,46	0,175989	3,434046	-0,087986	-0,157017	0,280004	0,630036	0,047797	0,314607	-0,137095	-1,007891	0,403774	-3,318580	-0,868854	-2,638195	-1,195201	-7,684610	24,454148	9,558439	0,047797	0,314607	-0,137095	-25,704546	4,155801	-3,318580	0,047797	0,314607	-0,137095	-25,704546	4,155801	-3,318580
11:19:46,52	0,175989	3,434046	-0,087986	-0,157017	0,280004	0,630036	0,041706	0,312638	-0,137483	-1,135135	0,705998	-3,316685	-0,874763	-2,637699	-1,194848	-7,699090	24,464296	9,533525	0,041706	0,312638	-0,137483	-25,677199	3,979952	-3,316685	0,041706	0,312638	-0,137483	-25,677199	3,979952	-3,316685
11:19:46,57	0,175989	3,434046	-0,087986	-0,157017	0,280004	0,630036	0,049991	0,311257	-0,137042	-1,189820	0,280469	-3,280125	-0,872273	-2,636124	-1,195581	-7,635562	24,486066	9,558905	0,049991	0,311257	-0,137042	-25,623464	4,204727	-3,280125	0,049991	0,311257	-0,137042	-25,623464	4,204727	-3,280125
11:19:46,62	0,175989	3,434046	-0,087986	-0,157017	0,280004	0,630036	0,041622	0,316634	-0,137863	-0,979472	0,683875	-3,316220	-0,869287	-2,643173	-1,186530	-7,753484	24,511047	9,558917	0,046234	0,310524	-0,128812	-25,636030	4,188032	-3,316207	0,046234	0,310524	-0,128812	-25,636030	4,188032	-3,316207
11:19:46,67	0,175989	3,434046	-0,087986	-0,157017	0,280004	0,630036	0,046234	0,310524	-0,128812	-1,259877	0,558655	-3,316207	-0,877250	-2,616996	-1,216657	-6,341093	24,533982	9,290609	0,046234	0,310524	-0,128812	-25,636030	4,188032	-3,316207	0,046234	0,310524	-0,128812	-25,636030	4,188032	-3,316207
11:19:46,72	0,175989	3,434046	-0,087986	-0,157017	0,280004	0,630036	0,027545	0,330509	-0,158939	-0,946720	0,318788	-3,584515	-0,894469	-2,611592	-1,197356	-6,246502	25,527104	9,123415	0,027545	0,330509	-0,158939	-26,891687	2,481073	-3,584515	0,027545	0,330509	-0,158939	-26,891687	2,481073	-3,584515
11:19:46,77	0,176046	3,433943	-0,087970	-0,157011	0,280000	0,680028	0,031475	0,348123	-0,139638	-0,938162	0,529082	-3,751709	-0,897233	-2,614810	-1,199800	-6,471363	25,605951	9,099713	0,031475	0,348123	-0,139638	-28,265819	2,999856	-3,751709	0,031475	0,348123	-0,139638	-28,265819	2,999856	-3,751709
11:19:46,82	0,176046	3,433943	-0,087970	-0,157011	0,280000	0,680028	0,035654	0,347017	-0,143256	-0,908571	0,585153	-3,760014	-0,895601	-2,615764	-1,200974	-6,526808	25,588367	9,115110	0,035654	0,347017	-0,143256	-28,149415	3,383985	-3,760014	0,035654	0,347017	-0,143256	-28,149415	3,383985	-3,760014
11:19:46,87	0,176046	3,433943	-0,087970	-0,157011	0,280000	0,680028	0,035654	0,347017	-0,143256	-0,908571	0,585153	-3,760014	-0,896870	-2,620796	-1,202129	-6,560821	25,535554	9,123195	0,040646	0,345600	-0,144411	-28,049126	3,519330	-3,751929	0,040646	0,345600	-0,144411	-28,049126	3,519330	-3,751929
11:19:46,92	0,176046	3,433943	-0,087970	-0,157011	0,280000	0,680028	0,040646	0,345600	-0,144411	-0,919503	0,328603	-3,751929	-0,893400	-2,620047	-1,202934	-6,585769	25,522856	9,100019	0,038262	0,342970	-0,145216	-27,955943	3,471413	-3,775105	0,038262	0,342970	-0,145216	-27,955943	3,471413	-3,775105
11:19:46,97	0,176046	3,433943	-0,087970	-0,157011	0,280000	0,680028	0,038262	0,342970	-0,145216	-1,032822	0,467825	-3,775105	-0,890966	-2,620757	-1,201338	-6,549362	25,515637	9,122984	0,037660	0,340507	-0,143620	-27,902642	3,420324	-3,752140	0,037660	0,340507	-0,143620	-27,902642	3,420324	-3,752140
11:19:47,02	0,176046	3,433943	-0,087970	-0,157011	0,280000	0,680028	0,037660	0,340507	-0,143620	-1,172818	0,463984	-3,752140	-0,896230	-2,619008	-1,202509	-6,535803	25,549016	9,128821	0,038778	0,345940	-0,144791	-28,082297	3,454898	-3,746303	0,038778	0,345940	-0,144791	-28,082297	3,454898	-3,746303
11:19:47,07	0,176046	3,433943	-0,087970	-0,157011	0,280000	0,680028	0,038778	0,345940	-0,144791	-0,925999	0,410794	-3,746303	-0,896374	-2,618593	-1,197500	-6,607199	25,532922	9,116338	0,038778	0,345940	-0,144791	-28,082297	3,454898	-3,746303	0,038778	0,345940	-0,144791	-28,082297	3,454898	-3,746303
11:19:47,12	0,176046	3,433943	-0,087970	-0,157011	0,280000	0,680028	0,038490	0,346272	-0,139782	-0,859096	0,479578	-3,758786	-0,893639	-2,624140	-1,203349	-6,723931	25,578312	9,127045	0,038490	0,346272	-0,139782	-28,041463	3,501037	-3,758786	0,038490	0,346272	-0,139782	-28,041463	3,501037	-3,758786
11:19:47,17	0,176046	3,433943	-0,087970	-0,157011	0,280000	0,680028	0,041927	0,341130	-0,145631	-1,107415	0,424637	-3,748079	-0,918044	-2,620819	-1,231765	-6,317520	26,536260	8,895792	0,041927	0,341130	-0,145631	-27,886146	3,715908	-3,748079	0,041927	0,341130	-0,145631	-27,886146	3,715908	-3,748079
11:19:47,22	0,176046	3,433943	-0,087970	-0,157011	0,280000	0,680028	0,051253	0,363926	-0,174047	-0,954857	0,066707	-3,979332	-0,936426	-2,621957	-1,221209	-6,560042	27,694322	8,644593	0,051253	0,363926	-0,174047	-29,523042	4,090054	-3,979332	0,051253	0,363926	-0,174047	-29,523042	4,090054	-3,979332
11:19:47,27	0,175982	3,434014	-0,087976	-0,157033	0,279990	0,730033	0,061430	0,379276	-0,163491	-1,038292	0,326575	-4,230531	-0,936807	-2,618074	-1,214255	-6,729207	27,684749	8,714980	0,061430	0,379276	-0,163491	-30,811474	5,148800	-4,230531	0,061430	0,379276	-0,163491	-30,811474	5,148800	-4,230531
11:19:47,32	0,175982	3,434014	-0,087976	-0,157033	0,279990	0,730033	0,058257	0,381548	-0,156537	-0,827300	0,633263	-4,160144	-0,937416	-2,626304	-1,218900	-6,749893	27,677996	8,706787	0,065689	0,377960	-0,161182	-30,667530	5,417922	-4,168337	0,065689	0,377960	-0,161182	-30,667530	5,417922	-4,168337
11:19:47,37	0,175982	3,434014	-0,087976	-0,157033	0,279990	0,730033	0,065689	0,377960	-0,161182	-0,997669	0,261349	-4,168337	-0,935144	-2,624484	-1,213859	-6,786704	27,661011	8,718752	0,065689	0,377960	-0,161182	-30,667530	5,417922	-4,168337	0,065689	0,377960	-0,161182	-30,667530	5,417922	-4,168337
11:19:47,42	0,175982	3,434014	-0,087976	-0,157033	0,279990	0,730033	0,062977	0,376902	-0,156141	-1,019566	0,425757	-4,156372	-0,938067	-2,625499	-1,213106	-6,791206	27,680738	8,689245	0,062977	0,376902	-0,156141	-30,606382	5,369442	-4,156372	0,062977	0,376902	-0,156141	-30,606382	5,369442	-4,156372
11:19:47,47	0,175982	3,434014	-0,087976	-0,157033	0,279990	0,730033	0,065318	0,378926	-0,155388	-0,929131	0,317784	-4,185879	-0,933417	-2,619777	-1,217380	-6,793951	27,681916	8,717790	0,065318	0,378926	-0,155388	-30,674860	5,445242	-4,185879	0,065318	0,378926	-0,155388	-30,674860	5,445242	-4,185879
11:19:47,52	0,175982	3,434014	-0,087976	-0,157033	0,279990	0,730033	0,058037	0,377761	-0,159662	-0,989408	0,699371	-4,157334	-0,933397	-2,626017	-1,215025	-6,799490	27,662870	8,714882	0,063431	0,374623	-0,157307	-30,541212	5,393486	-4,160243	0,063431	0,374623	-0,157307	-30,541212	5,393486	-4,160243
11:19:47,57	0,175982	3,434014	-0,087976	-0,157033	0,279990	0,730033	0,063431	0,374623	-0,157307	-1,133275	0,414132	-4,160243	-0,938231	-2,623552	-1,213109	-6,850376	27,661266	8,733098	0,063431	0,374623	-0,157307	-30,541212	5,393486	-4,160243	0,063431	0,374623	-0,157307	-30,541212	5,393486	-4,160243
11:19:47,62	0,175982	3,434014	-0,087976	-0,157033	0,279990	0,730033	0,063713	0,380042	-0,155391	-0,824676	0,442730	-4,142026	-0,934167	-2,622085	-1,213133	-6,860477	27,613466	8,708379	0,060411	0,377256	-0,155415	-30,537696	5,341556	-4,166745	0,060411	0,377256	-0,155415	-30,537696	5,341556	-4,166745
11:19:47,67	0,175982	3,434014	-0,087976	-0,157033	0,279990	0,730033	0,066673	0,376347	-0,160856	-0,971874	0,279466	-4,193602	-0,936511	-2,627963	-1,218575	-6,864747	27,617689	8,681522	0,066673	0,376347	-0,160856	-30,515141	5,513325	-4,193602	0,066673	0,376347	-0,160856	-30,515141	5,513325	-4,193602
11:19:47,72	0,175982	3,434014	-0,087976	-0,157033	0,279990	0,730033	0,066673	0,376347	-0,160856	-0,971874	0,279466	-4,193602	-0,938272	-2,631230	-1,214671	-6,873696	27,609710	8,692730	0,066673	0,376347	-0,160856	-30,515141	5,513325	-4,193602	0,066673	0,376347	-0,160856	-30,515141	5,513325	-4,193602
11:19:47,77	0,175982	3,434014	-0,087976	-0,157033	0,279990	0,730033	0,070383	0,376239	-0,156953	-0,966136	0,090323	-4,182395	-0,935322	-2,628365	-1,211943	-6,860519	27,589943	8,705771	0,066427	0,375116	-0,154225	-30,460598	5,489255	-4,169353	0,066427	0,375116	-0,154225	-30,460598	5,489255	-4,169353
11:19:47,82	0,175982	3,434014	-0,087976	-0,157033	0,279990	0,730033	0,066427	0,375116	-0,154225	-1,013984	0,274755	-4,169353	-0,938358	-2,627675	-1,219339	-6,891833	27,609437	8,720486	0,066427	0,375116	-0,154225	-30,460598	5,489255	-4,169353	0,066427	0,375116	-0,154225	-30,460598	5,489255	-4,169353
11:19:47,87	0,175982	3,434014	-0,087976	-0,157033	0,279990	0,730033	0,067348	0,378090	-0,161621	-0,860569	0,263720	-4,154639	-0,934067	-2,625001	-1,217786	-6,828841	27,652375	8,687491	0,062887	0,375711	-0,160068	-30,546272	5,399228	-4,187633	0,062887	0,375711	-0,160068	-30,546272	5,399228	-4,187633
11:19:47,92	0,175982	3,434014	-0,087976	-0,157033	0,279990	0,730033	0,062887	0,375711	-0,160068	-1,052948	0,462617	-4,187633	-0,938232	-2,628251	-1,218201	-6,854686	27,638569	8,657294	0,067784	0,377693	-0,160483	-30,573916	5,544472	-4,217830	0,067784	0,377693	-0,160483	-30,573916	5,544472	-4,217830
11:19:47,97	0,175982	3,434014	-0,087976	-0,157033	0,279990	0,730033	0,067784	0,377693	-0,160483	-0,925009	0,223464	-4,217830	-0,936602	-2,627992	-1,216617	-6,904580	27,614587	8,724227	0,067784	0,377693	-0,160483	-30,573916	5,544472	-4,217830	0,067784	0,377693	-0,160483	-30,573916	5,544472	-4,217830
11:19:48,02	0,175982	3,434014	-0,087976	-0,157033	0,279990	0,730033	0,066744	0,376411	-0,158899	-0,945953	0,308747	-4,150897	-0,938323	-2,624222	-1,217021	-6,881786	27,638481	8,715575	0,066744	0,376411	-0,158899	-30,494229	5,548138	-4,150897	0,066744	0,376411	-0,158899	-30,494229	5,548138	-4,150897
11:19:48,07	0,175982	3,434014	-0,087976	-0,157033	0,279990	0,730033	0,064339	0,379787	-0,159303	-0,802506	0,425981	-4,159549	-0,937788	-2,627382	-1,217818	-6,907335	27,610013	8,685964	0,064339	0,379787	-0,159303	-30,615775	5,476629	-4,159549	0,064339	0,379787	-0,159303	-30,615775	5,476629	-4,159549
11:19:48,12	0,175982	3,434014	-0,087976	-0,157033	0,279990	0,730033	0,066809	0,377743	-0,160100	-0,871366	0,305451	-4,189160	-0,935388	-2,628348	-1,218555	-6,895171	27,641695	8,721490	0,066809	0,377743	-0,160100	-30,524180	5,549967	-4,189160	0,066809	0,377743	-0,160100	-30,524180	5,549967	-4,189160
11:19:48,17	0,175982	3,434014	-0,087976	-0,157033	0,279990	0,730033	0,066446	0,375182	-0,160837	-1,038057	0,329636	-4,153634	-0,933589	-2,628173	-1,216571	-6,871653	27,620891	8,758472	0,066446	0,375182	-0,160837	-30,489832	5,545652	-4,153634	0,066446	0,375182	-0,160837	-30,489832	5,545652	-4,153634
11:19:48,22	0,175982	3,434014	-0,087976	-0,157033	0,279990	0,730033	0,065394	0,373711	-0,158853	-1,108275	0,353551	-4,116652	-0,936577	-2,625151	-1,215456	-6,897424	27,643653	8,729649	0,065394	0,373711	-0,158853	-30,444601	5,487016	-4,116652	0,065394	0,373711	-0,158853	-30,444601	5,487016	-4,116652
11:19:48,27	0,175982	3,434014	-0,087976	-0,157033	0,279990	0,730033	0,064271	0,377810	-0,157738	-0,901947	0,445645	-4,145475	-0,934759	-2,627130	-1,217762	-6,855258	27,587102	8,723983	0,065076	0,375246	-0,160044	-30,464221	5,447485	-4,151142	0,065076	0,375246	-0,160044	-30,464221	5,447485	-4,151142
11:19:48,32	0,175982	3,434014	-0,087976	-0,157033	0,279990	0,730033	0,065076	0,375246	-0,160044	-1,007378	0,339014	-4,151142	-0,934718	-2,630353	-1,215814	-6,858644	27,613266	8,713509	0,065076	0,375246	-0,160044	-30,464221	5,447485	-4,151142	0,065076	0,375246	-0,160044	-30,464221	5,447485	-4,151142
11:19:48,37	0,175982	3,434014	-0,087976	-0,157033	0,279990	0,730033	0,061289	0,374048	-0,159270	-1,092130	0,561295	-4,139879	-0,931828	-2,624450	-1,216988	-6,866009	27,619190	8,735245	0,061289	0,374048	-0,159270	-30,454866	5,372483	-4,139879	0,061289	0,374048	-0,159270	-30,454866	5,372483	-4,139879
11:19:48,42	0,175982	3,434014	-0,087976	-0,157033	0,279990	0,730033	0,061289	0,374048	-0,159270	-1,092130	0,561295	-4,139879	-0,938419	-2,627873	-1,216632	-6,920831	27,593315	8,718580	0,061289	0,374048	-0,159270	-30,454866	5,372483	-4,139879	0,061289	0,374048	-0,159270	-30,454866	5,372483	-4,139879
11:19:48,47	0,175982	3,434014	-0,087976	-0,157033	0,279990	0,730033	0,067550	0,378044	-0,158914	-0,834473	0,270288	-4,156544	-0,939578	-2,628226	-1,218943	-6,917144	27,627786	8,745026	0,067550	0,378044	-0,158914	-30,510964	5,572927	-4,156544	0,067550	0,378044	-0,158914	-30,510964	5,572927	-4,156544
11:19:48,52	0,175982	3,434014	-0,087976	-0,157033	0,279990	0,730033	0,068435	0,378872	-0,161224	-0,823160	0,238311	-4,130099	-0,933738	-2,625529	-1,218969	-6,927503	27,601182	8,721479	0,068435	0,378872	-0,161224	-30,564577	5,610422	-4,130099	0,068435	0,378872	-0,161224	-30,564577	5,610422	-4,130099
11:19:48,57	0,175982	3,434014	-0,087976	-0,157033	0,279990	0,730033	0,063179	0,375163	-0,161251	-0,987796	0,507258	-4,153645	-0,938395	-2,629893	-1,217008	-6,913040	27,590172	8,718333	0,063179	0,375163	-0,161251	-30,438076	5,466824	-4,153645	0,063179	0,375163	-0,161251	-30,438076	5,466824	-4,153645
11:19:48,62	0,175982	3,434014	-0,087976	-0,157033	0,279990	0,730033	0,069287	0,377013	-0,159290	-0,889270	0,171612	-4,156791	-0,936010	-2,627946	-1,219709	-6,904811	27,644328	8,746554	0,069287	0,377013	-0,159290	-30,484809	5,610656	-4,156791	0,069287	0,377013	-0,159290	-30,484809	5,610656	-4,156791
11:19:48,67	0,175982	3,434014	-0,087976	-0,157033	0,279990	0,730033	0,064238	0,374438	-0,160824	-1,056497	0,424616	-4,134683	-0,933640	-2,626808	-1,218542	-6,888107	27,614252	8,740441	0,064238	0,374438	-0,160824	-30,449889	5,467300	-4,134683	0,064238	0,374438	-0,160824	-30,449889	5,467300	-4,134683
11:19:48,73	0,175982	3,434014	-0,087976	-0,157033	0,279990	0,730033	0,064238	0,374438	-0,160824	-1,056497	0,424616	-4,134683	-0,936081	-2,624738	-1,217396	-6,929708	27,634505	8,755241	0,064238	0,374438	-0,160824	-30,449889	5,467300	-4,134683	0,064238	0,374438	-0,160824	-30,449889	5,467300	-4,134683
11:19:48,78	0,175982	3,434014	-0,087976	-0,157033	0,279990	0,730033	0,063666	0,377587	-0,159678	-0,889494	0,500513	-4,119883	-0,938355	-2,628744	-1,220511	-6,902588	27,638645	8,712397	0,063666	0,377587	-0,159678	-30,530074	5,498296	-4,119883	0,063666	0,377587	-0,159678	-30,530074	5,498296	-4,119883
11:19:48,83	0,175982	3,434014	-0,087976	-0,157033	0,279990	0,730033	0,068272	0,377554	-0,162793	-0,908376	0,239575	-4,162727	-0,933674	-2,624856	-1,219013	-6,907265	27,610753	8,653884	0,068272	0,377554	-0,162793	-30,546335	5,598944	-4,162727	0,068272	0,377554	-0,162793	-30,546335	5,598944	-4,162727
11:19:48,88	0,175982	3,434014	-0,087976	-0,157033	0,279990	0,730033	0,062564	0,375444	-0,161295	-0,991597	0,526492	-4,221240	-0,937727	-2,602543	-1,231771	-5,416185	27,558859	8,487379	0,062564	0,375444	-0,161295	-30,463927	5,437788	-4,221240	0,062564	0,375444	-0,161295	-30,463927	5,437788	-4,221240
11:19:48,93	0,175982	3,434014	-0,087976	-0,157033	0,279990	0,730033	0,045267	0,390110	-0,174053	-0,929537	0,108668	-4,387745	-0,956615	-2,597432	-1,222200	-5,283953	28,614718	8,283790	0,045267	0,390110	-0,174053	-31,553189	3,662163	-4,387745	0,045267	0,390110	-0,174053	-31,553189	3,662163	-4,387745
11:19:48,98	0,175969	3,434037	-0,087985	-0,157007	0,279997	0,780025	0,050285	0,409023	-0,164481	-0,926600	0,261188	-4,591334	-0,955343	-2,601766	-1,223083	-5,542160	28,658998	8,273442	0,053403	0,405754	-0,165365	-32,857511	4,536913	-4,601682	0,053403	0,405754	-0,165365	-32,857511	4,536913	-4,601682
11:19:49,03	0,175969	3,434037	-0,087985	-0,157007	0,279997	0,780025	0,053403	0,405754	-0,165365	-1,005818	0,344803	-4,601682	-0,954293	-2,601762	-1,223083	-5,593207	28,644055	8,302741	0,053403	0,405754	-0,165365	-32,857511	4,536913	-4,601682	0,053403	0,405754	-0,165365	-32,857511	4,536913	-4,601682
11:19:49,08	0,175969	3,434037	-0,087985	-0,157007	0,279997	0,780025	0,052873	0,404847	-0,165365	-1,014514	0,409057	-4,572384	-0,956603	-2,598894	-1,225051	-5,574601	28,677065	8,280605	0,052873	0,404847	-0,165365	-32,795012	4,559626	-4,572384	0,052873	0,404847	-0,165365	-32,795012	4,559626	-4,572384
11:19:49,13	0,175969	3,434037	-0,087985	-0,157007	0,279997	0,780025	0,051545	0,408282	-0,167333	-0,873808	0,478520	-4,594520	-0,952523	-2,599990	-1,222306	-5,590888	28,652274	8,307921	0,050454	0,404200	-0,164588	-32,786135	4,497616	-4,567203	0,050454	0,404200	-0,164588	-32,786135	4,497616	-4,567203
11:19:49,18	0,175969	3,434037	-0,087985	-0,157007	0,279997	0,780025	0,050454	0,404200	-0,164588	-1,056454	0,536961	-4,567203	-0,953734	-2,602461	-1,222711	-5,596023	28,596017	8,276772	0,050454	0,404200	-0,164588	-32,786135	4,497616	-4,567203	0,050454	0,404200	-0,164588	-32,786135	4,497616	-4,567203
11:19:49,23	0,175969	3,434037	-0,087985	-0,157007	0,279997	0,780025	0,053199	0,404013	-0,164993	-1,014863	0,370531	-4,598352	-0,952685	-2,601678	-1,226603	-5,638014	28,577665	8,298661	0,053199	0,404013	-0,164993	-32,729906	4,546681	-4,598352	0,053199	0,404013	-0,164993	-32,729906	4,546681	-4,598352
11:19:49,28	0,175969	3,434037	-0,087985	-0,157007	0,279997	0,780025	0,051997	0,403497	-0,168885	-1,004837	0,460222	-4,576463	-0,954483	-2,604462	-1,229724	-5,662234	28,598626	8,286222	0,055307	0,403661	-0,172006	-32,689727	4,661179	-4,588902	0,055307	0,403661	-0,172006	-32,689727	4,661179	-4,588902
11:19:49,33	0,175969	3,434037	-0,087985	-0,157007	0,279997	0,780025	0,055307	0,403661	-0,172006	-1,002332	0,319576	-4,588902	-0,955075	-2,601102	-1,224711	-5,692372	28,672552	8,271710	0,055307	0,403661	-0,172006	-32,689727	4,661179	-4,588902	0,055307	0,403661	-0,172006	-32,689727	4,661179	-4,588902
11:19:49,38	0,175969	3,434037	-0,087985	-0,157007	0,279997	0,780025	0,047124	0,425937	-0,185837	-0,948651	0,289708	-4,813892	-0,969682	-2,586237	-1,243555	-4,715514	29,327575	8,061232	0,047124	0,425937	-0,185837	-34,384677	3,988910	-4,813892	0,047124	0,425937	-0,185837	-34,384677	3,988910	-4,813892
11:19:49,43	0,175969	3,434037	-0,087985	-0,157007	0,279997	0,780025	0,047124	0,425937	-0,185837	-0,948651	0,289708	-4,813892	-0,985587	-2,591524	-1,244485	-4,760439	30,144240	7,891081	0,047124	0,425937	-0,185837	-34,384677	3,988910	-4,813892	0,047124	0,425937	-0,185837	-34,384677	3,988910	-4,813892
11:19:49,48	0,176026	3,433954	-0,087977	-0,157038	0,279993	0,830060	0,060271	0,438472	-0,183741	-0,912881	0,215588	-4,983632	-0,987112	-2,591355	-1,241459	-4,935331	30,165887	7,891492	0,060271	0,438472	-0,183741	-35,332967	4,946827	-4,983632	0,060271	0,438472	-0,183741	-35,332967	4,946827	-4,983632
11:19:49,53	0,176026	3,433954	-0,087977	-0,157038	0,279993	0,830060	0,060271	0,438472	-0,183741	-0,912881	0,215588	-4,983632	-0,986623	-2,592559	-1,239167	-4,985840	30,143888	7,860747	0,060271	0,438472	-0,183741	-35,332967	4,946827	-4,983632	0,060271	0,438472	-0,183741	-35,332967	4,946827	-4,983632
11:19:49,58	0,176026	3,433954	-0,087977	-0,157038	0,279993	0,830060	0,061069	0,437447	-0,181449	-0,921888	0,206816	-5,014378	-0,984440	-2,590603	-1,241142	-5,044918	30,107240	7,862049	0,061069	0,437447	-0,181449	-35,261490	5,000726	-5,014378	0,061069	0,437447	-0,181449	-35,261490	5,000726	-5,014378
11:19:49,63	0,176026	3,433954	-0,087977	-0,157038	0,279993	0,830060	0,062267	0,436960	-0,182642	-0,899100	0,208619	-5,008518	-0,986800	-2,593840	-1,240360	-5,065400	30,134242	7,866606	0,062267	0,436960	-0,182642	-35,200440	5,096541	-5,008518	0,062267	0,436960	-0,182642	-35,200440	5,096541	-5,008518
11:19:49,68	0,176026	3,433954	-0,087977	-0,157038	0,279993	0,830060	0,062267	0,436960	-0,182642	-0,899100	0,208619	-5,008518	-0,989154	-2,594610	-1,243844	-5,051925	30,115582	7,877159	0,064111	0,438613	-0,186126	-35,234840	5,124418	-4,997965	0,064111	0,438613	-0,186126	-35,234840	5,124418	-4,997965
11:19:49,73	0,176026	3,433954	-0,087977	-0,157038	0,279993	0,830060	0,064111	0,438613	-0,186126	-0,803685	0,091709	-4,997965	-0,987502	-2,595571	-1,244637	-5,101683	30,101225	7,877836	0,064111	0,438613	-0,186126	-35,234840	5,124418	-4,997965	0,064111	0,438613	-0,186126	-35,234840	5,124418	-4,997965
11:19:49,78	0,176026	3,433954	-0,087977	-0,157038	0,279993	0,830060	0,064117	0,436702	-0,186919	-0,865757	0,127294	-4,997288	-0,984415	-2,591854	-1,240367	-5,044982	30,123531	7,852228	0,064117	0,436702	-0,186919	-35,146881	5,160498	-4,997288	0,064117	0,436702	-0,186919	-35,146881	5,160498	-4,997288
11:19:49,83	0,176026	3,433954	-0,087977	-0,157038	0,279993	0,830060	0,059354	0,435888	-0,182649	-0,955782	0,337009	-5,022896	-0,978624	-2,590390	-1,244228	-5,061300	30,084028	7,893460	0,059354	0,435888	-0,182649	-35,172963	4,996332	-5,022896	0,059354	0,435888	-0,182649	-35,172963	4,996332	-5,022896
11:19:49,88	0,176026	3,433954	-0,087977	-0,157038	0,279993	0,830060	0,055191	0,431604	-0,186510	-1,136145	0,547904	-4,981665	-0,982743	-2,593943	-1,242292	-5,088837	30,128721	7,887912	0,055191	0,431604	-0,186510	-35,017086	4,880373	-4,981665	0,055191	0,431604	-0,186510	-35,017086	4,880373	-4,981665
11:19:49,93	0,176026	3,433954	-0,087977	-0,157038	0,279993	0,830060	0,060327	0,433395	-0,184574	-1,067942	0,327003	-4,987212	-0,981642	-2,594633	-1,242659	-5,114742	30,110568	7,926669	0,060327	0,433395	-0,184574	-35,089488	5,062683	-4,987212	0,060327	0,433395	-0,184574	-35,089488	5,062683	-4,987212
11:19:49,98	0,176026	3,433954	-0,087977	-0,157038	0,279993	0,830060	0,061859	0,435382	-0,185351	-0,905625	0,260565	-4,959152	-0,985705	-2,594451	-1,243069	-5,091023	30,116000	7,892258	0,062248	0,435706	-0,185351	-35,138601	5,109119	-4,982866	0,062248	0,435706	-0,185351	-35,138601	5,109119	-4,982866
11:19:50,03	0,176026	3,433954	-0,087977	-0,157038	0,279993	0,830060	0,062248	0,435706	-0,185351	-0,935697	0,222652	-4,982866	-0,979204	-2,595890	-1,241479	-5,086511	30,119534	7,916492	0,060244	0,429356	-0,183761	-34,975657	5,053874	-4,958632	0,060244	0,429356	-0,183761	-34,975657	5,053874	-4,958632
11:19:50,08	0,176026	3,433954	-0,087977	-0,157038	0,279993	0,830060	0,060244	0,429356	-0,183761	-1,271185	0,324715	-4,958632	-0,983467	-2,590666	-1,241568	-5,130139	30,079283	7,862448	0,060244	0,429356	-0,183761	-34,975657	5,053874	-4,958632	0,060244	0,429356	-0,183761	-34,975657	5,053874	-4,958632
11:19:50,13	0,176026	3,433954	-0,087977	-0,157038	0,279993	0,830060	0,057852	0,435660	-0,183850	-0,886710	0,466776	-5,012677	-0,984550	-2,591330	-1,243445	-5,076701	30,078132	7,916015	0,057852	0,435660	-0,183850	-35,086038	5,008134	-5,012677	0,057852	0,435660	-0,183850	-35,086038	5,008134	-5,012677
11:19:50,18	0,176026	3,433954	-0,087977	-0,157038	0,279993	0,830060	0,058968	0,436266	-0,185727	-0,880927	0,361887	-4,959110	-0,986378	-2,591053	-1,245805	-5,098043	30,066498	7,897642	0,058968	0,436266	-0,185727	-35,127815	4,990855	-4,959110	0,058968	0,436266	-0,185727	-35,127815	4,990855	-4,959110
11:19:50,23	0,176026	3,433954	-0,087977	-0,157038	0,279993	0,830060	0,059642	0,437988	-0,188087	-0,770663	0,339470	-4,977483	-0,983401	-2,589944	-1,241542	-5,098620	30,088991	7,881918	0,057193	0,435965	-0,183824	-35,118274	4,968234	-4,993206	0,057193	0,435965	-0,183824	-35,118274	4,968234	-4,993206
11:19:50,28	0,176026	3,433954	-0,087977	-0,157038	0,279993	0,830060	0,057193	0,435965	-0,183824	-0,895043	0,478589	-4,993206	-0,985223	-2,595351	-1,240382	-5,128523	30,048590	7,864572	0,057193	0,435965	-0,183824	-35,118274	4,968234	-4,993206	0,057193	0,435965	-0,183824	-35,118274	4,968234	-4,993206
11:19:50,33	0,176026	3,433954	-0,087977	-0,157038	0,279993	0,830060	0,062787	0,434839	-0,182664	-0,903651	0,193409	-5,010552	-0,982803	-2,596351	-1,242266	-5,099559	30,070530	7,914845	0,062787	0,434839	-0,182664	-35,038496	5,122166	-5,010552	0,062787	0,434839	-0,182664	-35,038496	5,122166	-5,010552
11:19:50,38	0,176026	3,433954	-0,087977	-0,157038	0,279993	0,830060	0,062443	0,432243	-0,184548	-1,072107	0,197158	-4,960279	-0,984547	-2,596067	-1,242681	-5,092465	30,075126	7,880997	0,062443	0,432243	-0,184548	-35,003195	5,098948	-4,960279	0,062443	0,432243	-0,184548	-35,003195	5,098948	-4,960279
11:19:50,43	0,176026	3,433954	-0,087977	-0,157038	0,279993	0,830060	0,063069	0,433895	-0,184963	-0,993746	0,160793	-4,994127	-0,990515	-2,594005	-1,243869	-5,128462	30,101436	7,896743	0,063069	0,433895	-0,184963	-35,054492	5,111677	-4,994127	0,063069	0,433895	-0,184963	-35,054492	5,111677	-4,994127
11:19:50,48	0,176026	3,433954	-0,087977	-0,157038	0,279993	0,830060	0,064267	0,440095	-0,186151	-0,676119	0,142799	-4,978382	-0,988827	-2,591681	-1,243480	-5,151914	30,086954	7,921145	0,064267	0,440095	-0,186151	-35,223586	5,187766	-4,978382	0,064267	0,440095	-0,186151	-35,223586	5,187766	-4,978382
11:19:50,53	0,176026	3,433954	-0,087977	-0,157038	0,279993	0,830060	0,061410	0,439795	-0,185762	-0,667459	0,304413	-4,953979	-0,982208	-2,593788	-1,241151	-5,110567	30,106619	7,867468	0,059926	0,433009	-0,183433	-35,049251	5,059809	-5,007656	0,059926	0,433009	-0,183433	-35,049251	5,059809	-5,007656
11:19:50,58	0,176026	3,433954	-0,087977	-0,157038	0,279993	0,830060	0,059926	0,433009	-0,183433	-1,058009	0,355654	-5,007656	-0,982914	-2,594556	-1,239987	-5,147719	30,051002	7,884504	0,059926	0,433009	-0,183433	-35,049251	5,059809	-5,007656	0,059926	0,433009	-0,183433	-35,049251	5,059809	-5,007656
11:19:50,63	0,176026	3,433954	-0,087977	-0,157038	0,279993	0,830060	0,060943	0,433237	-0,182269	-0,979449	0,307089	-4,990620	-0,989426	-2,599086	-1,241162	-5,173835	30,051091	7,874003	0,068123	0,436611	-0,183444	-35,064982	5,304067	-5,001121	0,068123	0,436611	-0,183444	-35,064982	5,304067	-5,001121
11:19:50,68	0,176026	3,433954	-0,087977	-0,157038	0,279993	0,830060	0,068123	0,436611	-0,183444	-0,790982	-0,043582	-5,001121	-0,985159	-2,596881	-1,242652	-5,107771	30,097352	7,925228	0,064079	0,434018	-0,184934	-35,069348	5,162830	-4,949896	0,064079	0,434018	-0,184934	-35,069348	5,162830	-4,949896
11:19:50,73	0,176026	3,433954	-0,087977	-0,157038	0,279993	0,830060	0,064079	0,434018	-0,184934	-0,998943	0,132601	-4,949896	-0,984692	-2,595994	-1,243076	-5,154589	30,071944	7,910831	0,064079	0,434018	-0,184934	-35,069348	5,162830	-4,949896	0,064079	0,434018	-0,184934	-35,069348	5,162830	-4,949896
11:19:50,78	0,176026	3,433954	-0,087977	-0,157038	0,279993	0,830060	0,063078	0,434057	-0,185358	-0,951496	0,212509	-4,964294	-0,982338	-2,594447	-1,241144	-5,164664	30,097013	7,906353	0,063078	0,434057	-0,185358	-35,024971	5,164138	-4,964294	0,063078	0,434057	-0,185358	-35,024971	5,164138	-4,964294
11:19:50,83	0,176026	3,433954	-0,087977	-0,157038	0,279993	0,830060	0,060561	0,432792	-0,183426	-1,033966	0,364631	-4,968771	-0,985272	-2,593631	-1,241912	-5,149500	30,084226	7,920404	0,061321	0,435741	-0,184194	-35,082782	5,119313	-4,954720	0,061321	0,435741	-0,184194	-35,082782	5,119313	-4,954720
11:19:50,88	0,176026	3,433954	-0,087977	-0,157038	0,279993	0,830060	0,061321	0,435741	-0,184194	-0,877104	0,305602	-4,954720	-0,988189	-2,596166	-1,242685	-5,138208	30,071590	7,909783	0,061321	0,435741	-0,184194	-35,082782	5,119313	-4,954720	0,061321	0,435741	-0,184194	-35,082782	5,119313	-4,954720
11:19:50,93	0,176026	3,433954	-0,087977	-0,157038	0,279993	0,830060	0,064975	0,437000	-0,184967	-0,806369	0,099488	-4,965341	-0,988175	-2,598308	-1,241909	-5,136471	30,058732	7,894030	0,064975	0,437000	-0,184967	-35,110832	5,200051	-4,965341	0,064975	0,437000	-0,184967	-35,110832	5,200051	-4,965341
11:19:50,98	0,176026	3,433954	-0,087977	-0,157038	0,279993	0,830060	0,066824	0,435917	-0,184191	-0,852409	-0,004569	-4,981094	-0,987620	-2,590468	-1,241926	-5,134913	30,075141	7,915190	0,066824	0,435917	-0,184191	-35,071871	5,241105	-4,981094	0,066824	0,435917	-0,184191	-35,071871	5,241105	-4,981094
11:19:51,03	0,176026	3,433954	-0,087977	-0,157038	0,279993	0,830060	0,059756	0,439357	-0,184208	-0,688527	0,369800	-4,959934	-0,983467	-2,596582	-1,242292	-5,140317	30,082916	7,905837	0,059756	0,439357	-0,184208	-35,178016	5,060670	-4,959934	0,059756	0,439357	-0,184208	-35,178016	5,060670	-4,959934
11:19:51,08	0,176026	3,433954	-0,087977	-0,157038	0,279993	0,830060	0,062975	0,432702	-0,184574	-1,038577	0,211012	-4,969287	-0,983738	-2,592885	-1,243317	-5,108313	30,062394	7,922935	0,062975	0,432702	-0,184574	-35,005711	5,154523	-4,969287	0,062975	0,432702	-0,184574	-35,005711	5,154523	-4,969287
11:19:51,13	0,176026	3,433954	-0,087977	-0,157038	0,279993	0,830060	0,059722	0,434681	-0,184976	-0,899185	0,378154	-4,954832	-0,983554	-2,592776	-1,242694	-5,156841	30,050290	7,920292	0,059722	0,434681	-0,184976	-35,021620	5,066321	-4,954832	0,059722	0,434681	-0,184976	-35,021620	5,066321	-4,954832
11:19:51,18	0,176026	3,433954	-0,087977	-0,157038	0,279993	0,830060	0,059722	0,434681	-0,184976	-0,899185	0,378154	-4,954832	-0,985918	-2,593329	-1,243492	-5,170738	30,073815	7,901803	0,059722	0,434681	-0,184976	-35,021620	5,066321	-4,954832	0,059722	0,434681	-0,184976	-35,021620	5,066321	-4,954832
11:19:51,23	0,176026	3,433954	-0,087977	-0,157038	0,279993	0,830060	0,061383	0,436451	-0,185774	-0,820555	0,315568	-4,973321	-0,985866	-2,597016	-1,239569	-5,153230	30,048201	7,917258	0,061383	0,436451	-0,185774	-35,081958	5,134141	-4,973321	0,061383	0,436451	-0,185774	-35,081958	5,134141	-4,973321
11:19:51,28	0,176026	3,433954	-0,087977	-0,157038	0,279993	0,830060	0,064550	0,434563	-0,181851	-0,905288	0,122899	-4,957866	-0,983498	-2,596267	-1,241901	-5,138594	30,037509	7,909014	0,062717	0,432887	-0,184183	-34,972149	5,123512	-4,966110	0,062717	0,432887	-0,184183	-34,972149	5,123512	-4,966110
11:19:51,33	0,176026	3,433954	-0,087977	-0,157038	0,279993	0,830060	0,062717	0,432887	-0,184183	-0,990499	0,200192	-4,966110	-0,984138	-2,593723	-1,243092	-5,161169	30,059439	7,906095	0,062717	0,432887	-0,184183	-34,972149	5,123512	-4,966110	0,062717	0,432887	-0,184183	-34,972149	5,123512	-4,966110
11:19:51,38	0,176026	3,433954	-0,087977	-0,157038	0,279993	0,830060	0,060834	0,434713	-0,185374	-0,903275	0,328630	-4,969029	-0,985235	-2,598250	-1,244998	-5,136668	30,077905	7,916424	0,060834	0,434713	-0,185374	-35,028231	5,104124	-4,969029	0,060834	0,434713	-0,185374	-35,028231	5,104124	-4,969029
11:19:51,43	0,176026	3,433954	-0,087977	-0,157038	0,279993	0,830060	0,065303	0,433399	-0,187280	-0,999824	0,084269	-4,958701	-0,984067	-2,597137	-1,242286	-5,137010	30,056405	7,909610	0,065303	0,433399	-0,187280	-35,021663	5,210561	-4,958701	0,065303	0,433399	-0,187280	-35,021663	5,210561	-4,958701
11:19:51,48	0,176026	3,433954	-0,087977	-0,157038	0,279993	0,830060	0,063755	0,432944	-0,184568	-1,004694	0,154297	-4,965515	-0,983608	-2,592920	-1,240386	-5,185610	30,040617	7,904307	0,059874	0,434656	-0,182668	-34,998195	5,090431	-4,970817	0,059874	0,434656	-0,182668	-34,998195	5,090431	-4,970817
11:19:51,53	0,176026	3,433954	-0,087977	-0,157038	0,279993	0,830060	0,059874	0,434656	-0,182668	-0,877727	0,390323	-4,970817	-0,988279	-2,597507	-1,241919	-5,183961	30,068470	7,914318	0,066182	0,436408	-0,184201	-35,069567	5,270092	-4,960806	0,066182	0,436408	-0,184201	-35,069567	5,270092	-4,960806
11:19:51,58	0,176026	3,433954	-0,087977	-0,157038	0,279993	0,830060	0,066182	0,436408	-0,184201	-0,811572	0,074804	-4,960806	-0,985310	-2,595111	-1,241932	-5,167391	30,064817	7,895527	0,066182	0,436408	-0,184201	-35,069567	5,270092	-4,960806	0,066182	0,436408	-0,184201	-35,069567	5,270092	-4,960806
11:19:51,63	0,176026	3,433954	-0,087977	-0,157038	0,279993	0,830060	0,062622	0,435034	-0,184214	-0,888119	0,243742	-4,979598	-0,985369	-2,596471	-1,244251	-5,185003	30,045413	7,915666	0,062622	0,435034	-0,184214	-35,038289	5,159578	-4,979598	0,062622	0,435034	-0,184214	-35,038289	5,159578	-4,979598
11:19:51,68	0,176026	3,433954	-0,087977	-0,157038	0,279993	0,830060	0,063830	0,434405	-0,186533	-0,895193	0,186502	-4,959458	-0,980637	-2,595883	-1,241542	-5,176496	30,027517	7,890036	0,063830	0,434405	-0,186533	-34,996022	5,197127	-4,959458	0,063830	0,434405	-0,186533	-34,996022	5,197127	-4,959458
11:19:51,73	0,176026	3,433954	-0,087977	-0,157038	0,279993	0,830060	0,060955	0,430601	-0,183824	-1,081773	0,319675	-4,985089	-0,984191	-2,592027	-1,241539	-5,170184	30,023735	7,918877	0,059392	0,435606	-0,183821	-35,016485	5,055856	-4,956247	0,059392	0,435606	-0,183821	-35,016485	5,055856	-4,956247
11:19:51,78	0,176026	3,433954	-0,087977	-0,157038	0,279993	0,830060	0,064882	0,434444	-0,184600	-0,915995	0,149640	-4,974439	-0,985929	-2,597363	-1,242318	-5,189072	30,074080	7,900685	0,064882	0,434444	-0,184600	-35,019828	5,242871	-4,974439	0,064882	0,434444	-0,184600	-35,019828	5,242871	-4,974439
11:19:51,83	0,176026	3,433954	-0,087977	-0,157038	0,279993	0,830060	0,064882	0,434444	-0,184600	-0,915995	0,149640	-4,974439	-0,983546	-2,594376	-1,241139	-5,152527	30,024456	7,908547	0,064882	0,434444	-0,184600	-35,019828	5,242871	-4,974439	0,064882	0,434444	-0,184600	-35,019828	5,242871	-4,974439
11:19:51,88	0,176026	3,433954	-0,087977	-0,157038	0,279993	0,830060	0,061104	0,433873	-0,183421	-0,920958	0,289637	-4,966577	-0,983539	-2,596366	-1,243083	-5,150281	30,018005	7,894671	0,061104	0,433873	-0,183421	-34,980006	5,086291	-4,966577	0,061104	0,433873	-0,183421	-34,980006	5,086291	-4,966577
11:19:51,93	0,176026	3,433954	-0,087977	-0,157038	0,279993	0,830060	0,062823	0,432873	-0,185365	-0,968526	0,195057	-4,980453	-0,991247	-2,595820	-1,243872	-5,187656	30,075056	7,920337	0,062823	0,432873	-0,185365	-34,949027	5,126685	-4,980453	0,062823	0,432873	-0,185365	-34,949027	5,126685	-4,980453
11:19:51,98	0,176026	3,433954	-0,087977	-0,157038	0,279993	0,830060	0,066205	0,439821	-0,186153	-0,637925	0,080112	-4,954787	-0,982879	-2,596561	-1,242301	-5,128586	30,041316	7,885114	0,066205	0,439821	-0,186153	-35,163881	5,277189	-4,954787	0,066205	0,439821	-0,186153	-35,163881	5,277189	-4,954787
11:19:52,04	0,176026	3,433954	-0,087977	-0,157038	0,279993	0,830060	0,062662	0,432204	-0,184583	-1,034352	0,196294	-4,990010	-0,986429	-2,599836	-1,243439	-5,143659	30,057383	7,919293	0,062662	0,432204	-0,184583	-34,962332	5,115288	-4,990010	0,062662	0,432204	-0,184583	-34,962332	5,115288	-4,990010
11:19:52,09	0,176026	3,433954	-0,087977	-0,157038	0,279993	0,830060	0,067273	0,433640	-0,185721	-0,966013	-0,022388	-4,955831	-0,982885	-2,595035	-1,241139	-5,138782	30,070471	7,895361	0,061344	0,432972	-0,183421	-35,002845	5,103766	-4,979763	0,061344	0,432972	-0,183421	-35,002845	5,103766	-4,979763
11:19:52,14	0,176026	3,433954	-0,087977	-0,157038	0,279993	0,830060	0,061344	0,432972	-0,183421	-1,014548	0,288242	-4,979763	-0,984167	-2,595019	-1,236520	-5,206544	30,095340	7,879289	0,061344	0,432972	-0,183421	-35,002845	5,103766	-4,979763	0,061344	0,432972	-0,183421	-35,002845	5,103766	-4,979763
11:19:52,19	0,176026	3,433954	-0,087977	-0,157038	0,279993	0,830060	0,061971	0,434090	-0,178801	-0,944081	0,326775	-4,995835	-0,990358	-2,564559	-1,245712	-3,354987	30,104653	7,632188	0,061971	0,434090	-0,178801	-35,020122	5,191490	-4,995835	0,061971	0,434090	-0,178801	-35,020122	5,191490	-4,995835
11:19:52,24	0,176026	3,433954	-0,087977	-0,157038	0,279993	0,830060	0,038687	0,454682	-0,187994	-0,807125	-0,061314	-5,242937	-1,008808	-2,575192	-1,243390	-3,971496	31,455268	7,462422	0,038687	0,454682	-0,187994	-36,499661	2,975634	-5,242937	0,038687	0,454682	-0,187994	-36,499661	2,975634	-5,242937
11:19:52,29	0,175999	3,433975	-0,087983	-0,157011	0,279978	0,880010	0,057121	0,465343	-0,185671	-1,114161	0,189352	-5,412702	-1,014685	-2,577481	-1,247788	-4,231246	31,433751	7,456033	0,057121	0,465343	-0,185671	-37,643592	4,673349	-5,412702	0,057121	0,465343	-0,185671	-37,643592	4,673349	-5,412702
11:19:52,34	0,175999	3,433975	-0,087983	-0,157011	0,279978	0,880010	0,062042	0,469288	-0,190070	-0,760496	0,147641	-5,419091	-1,012935	-2,579648	-1,248532	-4,241381	31,438962	7,490654	0,063044	0,466690	-0,190814	-37,530211	5,055882	-5,384470	0,063044	0,466690	-0,190814	-37,530211	5,055882	-5,384470
11:19:52,39	0,175999	3,433975	-0,087983	-0,157011	0,279978	0,880010	0,063044	0,466690	-0,190814	-0,895077	0,106928	-5,384470	-1,012981	-2,578023	-1,248967	-4,273780	31,474495	7,458707	0,063044	0,466690	-0,190814	-37,530211	5,055882	-5,384470	0,063044	0,466690	-0,190814	-37,530211	5,055882	-5,384470
11:19:52,44	0,175999	3,433975	-0,087983	-0,157011	0,279978	0,880010	0,061659	0,467542	-0,191249	-0,865345	0,224790	-5,416417	-1,007780	-2,579954	-1,250497	-4,293827	31,398943	7,482262	0,061659	0,467542	-0,191249	-37,567362	5,064996	-5,416417	0,061659	0,467542	-0,191249	-37,567362	5,064996	-5,416417
11:19:52,49	0,175999	3,433975	-0,087983	-0,157011	0,279978	0,880010	0,060731	0,462072	-0,192779	-1,074307	0,252611	-5,392862	-1,014213	-2,576428	-1,250530	-4,271869	31,418024	7,457853	0,060894	0,469406	-0,192812	-37,568813	5,014832	-5,417271	0,060894	0,469406	-0,192812	-37,568813	5,014832	-5,417271
11:19:52,54	0,175999	3,433975	-0,087983	-0,157011	0,279978	0,880010	0,060894	0,469406	-0,192812	-0,720459	0,234683	-5,417271	-1,010148	-2,578945	-1,254390	-4,300925	31,435310	7,490454	0,060894	0,469406	-0,192812	-37,568813	5,014832	-5,417271	0,060894	0,469406	-0,192812	-37,568813	5,014832	-5,417271
11:19:52,59	0,175999	3,433975	-0,087983	-0,157011	0,279978	0,880010	0,061041	0,464628	-0,196671	-0,969371	0,260821	-5,384670	-1,014928	-2,582648	-1,252064	-4,340093	31,417817	7,492351	0,061041	0,464628	-0,196671	-37,442631	5,052546	-5,384670	0,061041	0,464628	-0,196671	-37,442631	5,052546	-5,384670
11:19:52,64	0,175999	3,433975	-0,087983	-0,157011	0,279978	0,880010	0,066638	0,466915	-0,194346	-0,815680	-0,005054	-5,382773	-1,013309	-2,582505	-1,248240	-4,441652	31,481343	7,469178	0,066638	0,466915	-0,194346	-37,468521	5,226043	-5,382773	0,066638	0,466915	-0,194346	-37,468521	5,226043	-5,382773
11:19:52,69	0,175999	3,433975	-0,087983	-0,157011	0,279978	0,880010	0,065705	0,465585	-0,190522	-0,889099	0,163190	-5,405946	-1,026197	-2,561122	-1,270965	-3,400257	31,959300	7,260836	0,065705	0,465585	-0,190522	-37,437499	5,321027	-5,405946	0,065705	0,465585	-0,190522	-37,437499	5,321027	-5,405946
11:19:52,74	0,175999	3,433975	-0,087983	-0,157011	0,279978	0,880010	0,053631	0,487438	-0,213247	-0,687340	0,128165	-5,614288	-1,036377	-2,557333	-1,265647	-3,198572	32,647843	7,019593	0,053631	0,487438	-0,213247	-38,951236	4,338159	-5,614288	0,053631	0,487438	-0,213247	-38,951236	4,338159	-5,614288
11:19:52,79	0,175992	3,434064	-0,087993	-0,157022	0,279997	0,930031	0,055439	0,498148	-0,207929	-0,827559	0,203754	-5,855531	-1,039075	-2,562740	-1,264516	-3,393723	32,717281	7,065473	0,061471	0,497781	-0,206798	-39,885025	4,919259	-5,809652	0,061471	0,497781	-0,206798	-39,885025	4,919259	-5,809652
11:19:52,84	0,175992	3,434064	-0,087993	-0,157022	0,279997	0,930031	0,061471	0,497781	-0,206798	-0,809198	0,093801	-5,809652	-1,039230	-2,565011	-1,265712	-3,454822	32,668731	7,050374	0,061471	0,497781	-0,206798	-39,885025	4,919259	-5,809652	0,061471	0,497781	-0,206798	-39,885025	4,919259	-5,809652
11:19:52,89	0,175992	3,434064	-0,087993	-0,157022	0,279997	0,930031	0,063516	0,496780	-0,207994	-0,788661	0,016109	-5,824750	-1,036895	-2,565535	-1,264529	-3,468709	32,677730	7,074636	0,063516	0,496780	-0,207994	-39,785900	5,002086	-5,824750	0,063516	0,496780	-0,207994	-39,785900	5,002086	-5,824750
11:19:52,94	0,175992	3,434064	-0,087993	-0,157022	0,279997	0,930031	0,062802	0,494496	-0,206811	-0,908279	0,069757	-5,800488	-1,039947	-2,566325	-1,265718	-3,500237	32,622841	7,063591	0,065011	0,496744	-0,208000	-39,722503	5,058107	-5,811533	0,065011	0,496744	-0,208000	-39,722503	5,058107	-5,811533
11:19:52,99	0,175992	3,434064	-0,087993	-0,157022	0,279997	0,930031	0,065011	0,496744	-0,208000	-0,728070	-0,045281	-5,811533	-1,032287	-2,562868	-1,266871	-3,490633	32,636944	7,081018	0,065011	0,496744	-0,208000	-39,722503	5,058107	-5,811533	0,065011	0,496744	-0,208000	-39,722503	5,058107	-5,811533
11:19:53,04	0,175992	3,434064	-0,087993	-0,157022	0,279997	0,930031	0,065113	0,495457	-0,209573	-0,749300	-0,027349	-5,815800	-1,038883	-2,567056	-1,267291	-3,543200	32,594865	7,059324	0,065113	0,495457	-0,209573	-39,642681	5,084021	-5,815800	0,065113	0,495457	-0,209573	-39,642681	5,084021	-5,815800
11:19:53,09	0,175992	3,434064	-0,087993	-0,157022	0,279997	0,930031	0,065113	0,495457	-0,209573	-0,749300	-0,027349	-5,815800	-1,037561	-2,567544	-1,264901	-3,488983	32,628630	7,097311	0,064874	0,494068	-0,207183	-39,662227	5,047613	-5,777813	0,064874	0,494068	-0,207183	-39,662227	5,047613	-5,777813
11:19:53,14	0,175992	3,434064	-0,087993	-0,157022	0,279997	0,930031	0,064874	0,494068	-0,207183	-0,877869	-0,044988	-5,777813	-1,035329	-2,564767	-1,266092	-3,533114	32,617904	7,103789	0,064874	0,494068	-0,207183	-39,662227	5,047613	-5,777813	0,064874	0,494068	-0,207183	-39,662227	5,047613	-5,777813
11:19:53,19	0,175992	3,434064	-0,087993	-0,157022	0,279997	0,930031	0,061354	0,493524	-0,208374	-0,874821	0,170922	-5,771336	-1,031776	-2,567418	-1,265688	-3,528218	32,605447	7,098469	0,061873	0,489121	-0,207970	-39,491423	4,990466	-5,776655	0,061873	0,489121	-0,207970	-39,491423	4,990466	-5,776655
11:19:53,24	0,175992	3,434064	-0,087993	-0,157022	0,279997	0,930031	0,061873	0,489121	-0,207970	-1,095442	0,133468	-5,776655	-1,034200	-2,564888	-1,268060	-3,544869	32,586588	7,075210	0,060894	0,492485	-0,210342	-39,555922	4,969517	-5,799914	0,060894	0,492485	-0,210342	-39,555922	4,969517	-5,799914
11:19:53,29	0,175992	3,434064	-0,087993	-0,157022	0,279997	0,930031	0,060894	0,492485	-0,210342	-0,895836	0,189358	-5,799914	-1,037075	-2,568029	-1,264137	-3,530721	32,603359	7,101323	0,060894	0,492485	-0,210342	-39,555922	4,969517	-5,799914	0,060894	0,492485	-0,210342	-39,555922	4,969517	-5,799914
11:19:53,34	0,175992	3,434064	-0,087993	-0,157022	0,279997	0,930031	0,065052	0,493405	-0,206419	-0,869604	-0,030713	-5,773801	-1,031234	-2,565797	-1,262605	-3,554686	32,609277	7,087632	0,065052	0,493405	-0,206419	-39,601896	5,075831	-5,773801	0,065052	0,493405	-0,206419	-39,601896	5,075831	-5,773801
11:19:53,39	0,175992	3,434064	-0,087993	-0,157022	0,279997	0,930031	0,060198	0,489462	-0,204887	-1,067779	0,245379	-5,787492	-1,035421	-2,566007	-1,264177	-3,589754	32,634250	7,093839	0,060198	0,489462	-0,204887	-39,490551	4,970928	-5,787492	0,060198	0,489462	-0,204887	-39,490551	4,970928	-5,787492
11:19:53,44	0,175992	3,434064	-0,087993	-0,157022	0,279997	0,930031	0,062473	0,492983	-0,206459	-0,888780	0,169933	-5,781285	-1,037769	-2,562866	-1,266082	-3,558457	32,608987	7,147224	0,060927	0,496587	-0,208364	-39,677223	4,993370	-5,727900	0,060927	0,496587	-0,208364	-39,677223	4,993370	-5,727900
11:19:53,49	0,175992	3,434064	-0,087993	-0,157022	0,279997	0,930031	0,060927	0,496587	-0,208364	-0,695150	0,210588	-5,727900	-1,038361	-2,562879	-1,261827	-3,563740	32,589008	7,124564	0,061234	0,497093	-0,204109	-39,670701	4,996080	-5,750560	0,061234	0,497093	-0,204109	-39,670701	4,996080	-5,750560
11:19:53,54	0,175992	3,434064	-0,087993	-0,157022	0,279997	0,930031	0,061234	0,497093	-0,204109	-0,648868	0,189232	-5,750560	-1,037234	-2,567227	-1,267650	-3,589616	32,593551	7,123224	0,061234	0,497093	-0,204109	-39,670701	4,996080	-5,750560	0,061234	0,497093	-0,204109	-39,670701	4,996080	-5,750560
11:19:53,59	0,175992	3,434064	-0,087993	-0,157022	0,279997	0,930031	0,064436	0,493943	-0,209932	-0,803683	0,047403	-5,751900	-1,036087	-2,562970	-1,266128	-3,581110	32,542618	7,097182	0,060176	0,495078	-0,208410	-39,568432	4,959900	-5,777942	0,060176	0,495078	-0,208410	-39,568432	4,959900	-5,777942
11:19:53,64	0,175992	3,434064	-0,087993	-0,157022	0,279997	0,930031	0,060176	0,495078	-0,208410	-0,704811	0,236077	-5,777942	-1,033092	-2,565732	-1,265707	-3,571284	32,562028	7,112091	0,060176	0,495078	-0,208410	-39,568432	4,959900	-5,777942	0,060176	0,495078	-0,208410	-39,568432	4,959900	-5,777942
11:19:53,69	0,175992	3,434064	-0,087993	-0,157022	0,279997	0,930031	0,066709	0,490565	-0,209529	-0,975611	-0,073339	-5,757371	-1,035445	-2,570885	-1,267247	-3,589294	32,589077	7,117753	0,066709	0,490565	-0,209529	-39,484989	5,163350	-5,757371	0,066709	0,490565	-0,209529	-39,484989	5,163350	-5,757371
11:19:53,74	0,175992	3,434064	-0,087993	-0,157022	0,279997	0,930031	0,066709	0,490565	-0,209529	-0,975611	-0,073339	-5,757371	-1,036655	-2,567017	-1,266501	-3,594145	32,581167	7,102925	0,066709	0,490565	-0,209529	-39,484989	5,163350	-5,757371	0,066709	0,490565	-0,209529	-39,484989	5,163350	-5,757371
11:19:53,79	0,175992	3,434064	-0,087993	-0,157022	0,279997	0,930031	0,063964	0,493547	-0,208783	-0,811295	0,069660	-5,772199	-1,032499	-2,563684	-1,265714	-3,579273	32,607932	7,118899	0,063964	0,493547	-0,208783	-39,554725	5,090848	-5,772199	0,063964	0,493547	-0,208783	-39,554725	5,090848	-5,772199
11:19:53,84	0,175992	3,434064	-0,087993	-0,157022	0,279997	0,930031	0,059000	0,491614	-0,207996	-0,942419	0,328287	-5,756225	-1,031260	-2,567721	-1,265710	-3,563586	32,602821	7,089116	0,061877	0,488523	-0,207992	-39,455629	5,019890	-5,786008	0,061877	0,488523	-0,207992	-39,455629	5,019890	-5,786008
11:19:53,89	0,175992	3,434064	-0,087993	-0,157022	0,279997	0,930031	0,061877	0,488523	-0,207992	-1,106559	0,162575	-5,786008	-1,034859	-2,566134	-1,265317	-3,573053	32,563508	7,116399	0,061877	0,488523	-0,207992	-39,455629	5,019890	-5,786008	0,061877	0,488523	-0,207992	-39,455629	5,019890	-5,786008
11:19:53,94	0,175992	3,434064	-0,087993	-0,157022	0,279997	0,930031	0,062302	0,492433	-0,207598	-0,864448	0,129006	-5,758725	-1,034322	-2,563374	-1,267650	-3,594931	32,599620	7,143928	0,059643	0,493348	-0,209931	-39,565052	4,986242	-5,731196	0,059643	0,493348	-0,209931	-39,565052	4,986242	-5,731196
11:19:53,99	0,175992	3,434064	-0,087993	-0,157022	0,279997	0,930031	0,059643	0,493348	-0,209931	-0,837206	0,304269	-5,731196	-1,031356	-2,564636	-1,265714	-3,583371	32,563776	7,112738	0,059643	0,493348	-0,209931	-39,565052	4,986242	-5,731196	0,059643	0,493348	-0,209931	-39,565052	4,986242	-5,731196
11:19:54,04	0,175992	3,434064	-0,087993	-0,157022	0,279997	0,930031	0,062986	0,493486	-0,205675	-0,791630	0,129009	-5,759645	-1,034276	-2,564309	-1,265321	-3,576211	32,580233	7,122186	0,062986	0,493486	-0,205675	-39,530264	5,073387	-5,759645	0,062986	0,493486	-0,205675	-39,530264	5,073387	-5,759645
11:19:54,09	0,175992	3,434064	-0,087993	-0,157022	0,279997	0,930031	0,062986	0,493486	-0,205675	-0,791630	0,129009	-5,759645	-1,037274	-2,566025	-1,266912	-3,606578	32,580481	7,088785	0,063415	0,494579	-0,209194	-39,575276	5,086731	-5,786339	0,063415	0,494579	-0,209194	-39,575276	5,086731	-5,786339
11:19:54,14	0,175992	3,434064	-0,087993	-0,157022	0,279997	0,930031	0,063415	0,494579	-0,209194	-0,750793	0,108618	-5,786339	-1,036710	-2,567829	-1,264196	-3,625947	32,571526	7,082030	0,064696	0,493189	-0,206478	-39,520989	5,132952	-5,793094	0,064696	0,493189	-0,206478	-39,520989	5,132952	-5,793094
11:19:54,19	0,175992	3,434064	-0,087993	-0,157022	0,279997	0,930031	0,064696	0,493189	-0,206478	-0,805658	0,054342	-5,793094	-1,031379	-2,568370	-1,267276	-3,611940	32,589881	7,099725	0,064696	0,493189	-0,206478	-39,520989	5,132952	-5,793094	0,064696	0,493189	-0,206478	-39,520989	5,132952	-5,793094
11:19:54,24	0,175992	3,434064	-0,087993	-0,157022	0,279997	0,930031	0,062499	0,488301	-0,209558	-1,082726	0,165625	-5,775400	-1,033182	-2,569479	-1,263779	-3,639512	32,597996	7,112199	0,064360	0,489308	-0,206061	-39,434282	5,149053	-5,762925	0,064360	0,489308	-0,206061	-39,434282	5,149053	-5,762925
11:19:54,29	0,175992	3,434064	-0,087993	-0,157022	0,279997	0,930031	0,064360	0,489308	-0,206061	-1,023612	0,096755	-5,762925	-1,035488	-2,568971	-1,265332	-3,608739	32,585761	7,102423	0,064360	0,489308	-0,206061	-39,434282	5,149053	-5,762925	0,064360	0,489308	-0,206061	-39,434282	5,149053	-5,762925
11:19:54,34	0,175992	3,434064	-0,087993	-0,157022	0,279997	0,930031	0,065074	0,491559	-0,207614	-0,911330	0,026891	-5,772702	-1,034332	-2,568391	-1,266858	-3,600492	32,557753	7,136571	0,065074	0,491559	-0,207614	-39,498736	5,135190	-5,772702	0,065074	0,491559	-0,207614	-39,498736	5,135190	-5,772702
11:19:54,39	0,175992	3,434064	-0,087993	-0,157022	0,279997	0,930031	0,063993	0,490848	-0,209140	-0,928185	0,061933	-5,738553	-1,033141	-2,569030	-1,267291	-3,603276	32,558880	7,074023	0,063951	0,489497	-0,209573	-39,423530	5,087268	-5,801101	0,063951	0,489497	-0,209573	-39,423530	5,087268	-5,801101
11:19:54,45	0,175992	3,434064	-0,087993	-0,157022	0,279997	0,930031	0,063951	0,489497	-0,209573	-0,998034	0,067095	-5,801101	-1,036209	-2,570420	-1,266912	-3,648952	32,517084	7,086722	0,063951	0,489497	-0,209573	-39,423530	5,087268	-5,801101	0,063951	0,489497	-0,209573	-39,423530	5,087268	-5,801101
11:19:54,50	0,175992	3,434064	-0,087993	-0,157022	0,279997	0,930031	0,066689	0,491460	-0,209194	-0,836932	-0,056593	-5,788402	-1,036205	-2,568739	-1,265738	-3,658608	32,565714	7,112141	0,065231	0,492296	-0,208020	-39,475961	5,172514	-5,762983	0,065231	0,492296	-0,208020	-39,475961	5,172514	-5,762983
11:19:54,55	0,175992	3,434064	-0,087993	-0,157022	0,279997	0,930031	0,065231	0,492296	-0,208020	-0,830728	0,051894	-5,762983	-1,034941	-2,567669	-1,265345	-3,608146	32,534380	7,091376	0,065231	0,492296	-0,208020	-39,475961	5,172514	-5,762983	0,065231	0,492296	-0,208020	-39,475961	5,172514	-5,762983
11:19:54,60	0,175992	3,434064	-0,087993	-0,157022	0,279997	0,930031	0,063673	0,491736	-0,207627	-0,857919	0,073540	-5,783748	-1,039626	-2,542860	-1,284068	-2,249498	32,825282	6,844201	0,063673	0,491736	-0,207627	-39,459228	5,071858	-5,783748	0,063673	0,491736	-0,207627	-39,459228	5,071858	-5,783748
11:19:54,65	0,175992	3,434064	-0,087993	-0,157022	0,279997	0,930031	0,044530	0,508198	-0,226350	-0,933149	0,037801	-6,030923	-1,070411	-2,553698	-1,280156	-2,809298	34,294361	6,622836	0,044530	0,508198	-0,226350	-40,826723	3,533399	-6,030923	0,044530	0,508198	-0,226350	-40,826723	3,533399	-6,030923
11:19:54,70	0,176014	3,433988	-0,087977	-0,157023	0,279999	0,979996	0,069309	0,529440	-0,222438	-0,820934	-0,031349	-6,252288	-1,073103	-2,559660	-1,286499	-3,035819	34,232469	6,653148	0,069309	0,529440	-0,222438	-42,381990	5,409373	-6,252288	0,069309	0,529440	-0,222438	-42,381990	5,409373	-6,252288
11:19:54,75	0,176014	3,433988	-0,087977	-0,157023	0,279999	0,979996	0,075817	0,528791	-0,228781	-0,687854	-0,204559	-6,221976	-1,071915	-2,557665	-1,284537	-3,026762	34,233654	6,681471	0,075817	0,528791	-0,228781	-42,197915	5,747073	-6,221976	0,075817	0,528791	-0,228781	-42,197915	5,747073	-6,221976
11:19:54,80	0,176014	3,433988	-0,087977	-0,157023	0,279999	0,979996	0,073496	0,528759	-0,226819	-0,695039	-0,091097	-6,193653	-1,069078	-2,556427	-1,283409	-3,083578	34,249597	6,668018	0,071005	0,526921	-0,225691	-42,139322	5,669494	-6,207107	0,071005	0,526921	-0,225691	-42,139322	5,669494	-6,207107
11:19:54,85	0,176014	3,433988	-0,087977	-0,157023	0,279999	0,979996	0,071005	0,526921	-0,225691	-0,776032	0,095563	-6,207107	-1,070291	-2,555055	-1,284979	-3,094363	34,251516	6,664294	0,070424	0,528658	-0,227261	-42,181614	5,664373	-6,210830	0,070424	0,528658	-0,227261	-42,181614	5,664373	-6,210830
11:19:54,90	0,176014	3,433988	-0,087977	-0,157023	0,279999	0,979996	0,070424	0,528658	-0,227261	-0,681992	0,136122	-6,210830	-1,074505	-2,555307	-1,282660	-3,123301	34,202002	6,670519	0,070424	0,528658	-0,227261	-42,181614	5,664373	-6,210830	0,070424	0,528658	-0,227261	-42,181614	5,664373	-6,210830
11:19:54,95	0,176014	3,433988	-0,087977	-0,157023	0,279999	0,979996	0,072749	0,532181	-0,224942	-0,441446	0,015523	-6,204605	-1,070959	-2,556464	-1,284597	-3,117431	34,199121	6,662296	0,072749	0,532181	-0,224942	-42,217625	5,726290	-6,204605	0,072749	0,532181	-0,224942	-42,217625	5,726290	-6,204605
11:19:55,00	0,176014	3,433988	-0,087977	-0,157023	0,279999	0,979996	0,071978	0,528531	-0,226879	-0,631642	0,049084	-6,212828	-1,068037	-2,561514	-1,282240	-3,140413	34,186291	6,674978	0,071978	0,528531	-0,226879	-42,121362	5,699338	-6,212828	0,071978	0,528531	-0,226879	-42,121362	5,699338	-6,212828
11:19:55,05	0,176014	3,433988	-0,087977	-0,157023	0,279999	0,979996	0,074890	0,523477	-0,224522	-0,871898	-0,088863	-6,200146	-1,068002	-2,563039	-1,283412	-3,147744	34,244706	6,662882	0,074890	0,523477	-0,224522	-41,964804	5,790000	-6,200146	0,074890	0,523477	-0,224522	-41,964804	5,790000	-6,200146
11:19:55,10	0,176014	3,433988	-0,087977	-0,157023	0,279999	0,979996	0,076193	0,522683	-0,225694	-0,960063	-0,121071	-6,212242	-1,071471	-2,533292	-1,297564	-1,998225	34,420643	6,446251	0,076193	0,522683	-0,225694	-41,990709	5,860090	-6,212242	0,076193	0,522683	-0,225694	-41,990709	5,860090	-6,212242
11:19:55,15	0,176014	3,433988	-0,087977	-0,157023	0,279999	0,979996	0,052166	0,540561	-0,239845	-0,757543	0,220814	-6,428873	-1,091691	-2,540690	-1,284461	-1,927683	35,336690	6,253963	0,052166	0,540561	-0,239845	-43,191597	4,315818	-6,428873	0,052166	0,540561	-0,239845	-43,191597	4,315818	-6,428873
11:19:55,20	0,176031	3,433992	-0,087974	-0,157004	0,279992	1,030019	0,068683	0,554373	-0,226743	-0,867910	-0,241181	-6,621161	-1,092837	-2,546415	-1,290784	-2,197966	35,355810	6,250464	0,068683	0,554373	-0,226743	-44,386205	5,150473	-6,621161	0,068683	0,554373	-0,226743	-44,386205	5,150473	-6,621161
11:19:55,25	0,176031	3,433992	-0,087974	-0,157004	0,279992	1,030019	0,074214	0,552503	-0,233066	-0,846566	-0,285128	-6,624661	-1,090579	-2,539003	-1,289663	-2,226527	35,354591	6,246681	0,066666	0,554254	-0,231945	-44,249114	5,364771	-6,628443	0,066666	0,554254	-0,231945	-44,249114	5,364771	-6,628443
11:19:55,30	0,176031	3,433992	-0,087974	-0,157004	0,279992	1,030019	0,066666	0,554254	-0,231945	-0,740213	0,131477	-6,628443	-1,090100	-2,540099	-1,293135	-2,254303	35,313084	6,291276	0,066666	0,554254	-0,231945	-44,249114	5,364771	-6,628443	0,066666	0,554254	-0,231945	-44,249114	5,364771	-6,628443
11:19:55,35	0,176031	3,433992	-0,087974	-0,157004	0,279992	1,030019	0,067376	0,553291	-0,235417	-0,740436	0,097856	-6,583849	-1,093151	-2,541777	-1,295089	-2,301647	35,310156	6,301772	0,067376	0,553291	-0,235417	-44,173770	5,386888	-6,583849	0,067376	0,553291	-0,235417	-44,173770	5,386888	-6,583849
11:19:55,40	0,176031	3,433992	-0,087974	-0,157004	0,279992	1,030019	0,070355	0,555093	-0,237371	-0,620493	-0,017480	-6,573352	-1,090087	-2,543721	-1,289633	-2,259141	35,293905	6,278355	0,070355	0,555093	-0,237371	-44,195332	5,505352	-6,573352	0,070355	0,555093	-0,237371	-44,195332	5,505352	-6,573352
11:19:55,45	0,176031	3,433992	-0,087974	-0,157004	0,279992	1,030019	0,070506	0,551468	-0,231915	-0,816175	-0,070281	-6,596770	-1,093121	-2,545401	-1,290832	-2,306397	35,297436	6,259529	0,073478	0,553256	-0,233114	-44,133257	5,585873	-6,615595	0,073478	0,553256	-0,233114	-44,133257	5,585873	-6,615595
11:19:55,50	0,176031	3,433992	-0,087974	-0,157004	0,279992	1,030019	0,073478	0,553256	-0,233114	-0,702632	-0,182140	-6,615595	-1,085470	-2,543441	-1,292375	-2,297797	35,288894	6,266564	0,073478	0,553256	-0,233114	-44,133257	5,585873	-6,615595	0,073478	0,553256	-0,233114	-44,133257	5,585873	-6,615595
11:19:55,55	0,176031	3,433992	-0,087974	-0,157004	0,279992	1,030019	0,067955	0,547611	-0,234657	-0,993118	0,093339	-6,608560	-1,087801	-2,544684	-1,291581	-2,297896	35,315800	6,285737	0,067955	0,547611	-0,234657	-43,980546	5,427793	-6,608560	0,067955	0,547611	-0,234657	-43,980546	5,427793	-6,608560
11:19:55,60	0,176031	3,433992	-0,087974	-0,157004	0,279992	1,030019	0,070197	0,549007	-0,233863	-0,943731	-0,009737	-6,589387	-1,089039	-2,549139	-1,290387	-2,317872	35,263041	6,311722	0,074674	0,547852	-0,232669	-43,954511	5,610304	-6,563402	0,074674	0,547852	-0,232669	-43,954511	5,610304	-6,563402
11:19:55,65	0,176031	3,433992	-0,087974	-0,157004	0,279992	1,030019	0,074674	0,547852	-0,232669	-0,948146	-0,251585	-6,563402	-1,086713	-2,542921	-1,290822	-2,323639	35,278015	6,284779	0,074674	0,547852	-0,232669	-43,954511	5,610304	-6,563402	0,074674	0,547852	-0,232669	-43,954511	5,610304	-6,563402
11:19:55,70	0,176031	3,433992	-0,087974	-0,157004	0,279992	1,030019	0,068126	0,548947	-0,233104	-0,901293	0,101355	-6,590345	-1,090182	-2,540229	-1,288118	-2,305615	35,316464	6,274290	0,068126	0,548947	-0,233104	-43,993612	5,449283	-6,590345	0,068126	0,548947	-0,233104	-43,993612	5,449283	-6,590345
11:19:55,75	0,176031	3,433992	-0,087974	-0,157004	0,279992	1,030019	0,067529	0,553296	-0,230400	-0,717419	0,136017	-6,600835	-1,093241	-2,546183	-1,289656	-2,355262	35,278136	6,297322	0,074215	0,552969	-0,231938	-44,084489	5,638086	-6,577802	0,074215	0,552969	-0,231938	-44,084489	5,638086	-6,577802
11:19:55,80	0,176031	3,433992	-0,087974	-0,157004	0,279992	1,030019	0,074215	0,552969	-0,231938	-0,676441	-0,187824	-6,577802	-1,089098	-2,546950	-1,292360	-2,342040	35,275827	6,299360	0,074215	0,552969	-0,231938	-44,084489	5,638086	-6,577802	0,074215	0,552969	-0,231938	-44,084489	5,638086	-6,577802
11:19:55,85	0,176031	3,433992	-0,087974	-0,157004	0,279992	1,030019	0,072807	0,548998	-0,234642	-0,887541	-0,127216	-6,575764	-1,093310	-2,546114	-1,291588	-2,377783	35,271653	6,327590	0,072807	0,548998	-0,234642	-43,983871	5,588171	-6,575764	0,072807	0,548998	-0,234642	-43,983871	5,588171	-6,575764
11:19:55,90	0,176031	3,433992	-0,087974	-0,157004	0,279992	1,030019	0,074190	0,553063	-0,233869	-0,654643	-0,170246	-6,547534	-1,092667	-2,542333	-1,291233	-2,354867	35,291437	6,289683	0,070594	0,554397	-0,233515	-44,134056	5,548432	-6,585441	0,070594	0,554397	-0,233515	-44,134056	5,548432	-6,585441
11:19:55,95	0,176031	3,433992	-0,087974	-0,157004	0,279992	1,030019	0,070594	0,554397	-0,233515	-0,613885	0,006790	-6,585441	-1,092712	-2,545414	-1,288114	-2,374189	35,249553	6,295868	0,073284	0,552895	-0,230396	-44,048322	5,615502	-6,579256	0,073284	0,552895	-0,230396	-44,048322	5,615502	-6,579256
11:19:56,00	0,176031	3,433992	-0,087974	-0,157004	0,279992	1,030019	0,073284	0,552895	-0,230396	-0,646049	-0,137288	-6,579256	-1,088801	-2,544038	-1,289011	-2,335060	35,258731	6,285073	0,070137	0,550196	-0,231293	-44,004298	5,502822	-6,590051	0,070137	0,550196	-0,231293	-44,004298	5,502822	-6,590051
11:19:56,05	0,176031	3,433992	-0,087974	-0,157004	0,279992	1,030019	0,070137	0,550196	-0,231293	-0,813938	-0,002968	-6,590051	-1,090854	-2,546460	-1,291970	-2,345610	35,306456	6,309600	0,070137	0,550196	-0,231293	-44,004298	5,502822	-6,590051	0,070137	0,550196	-0,231293	-44,004298	5,502822	-6,590051
11:19:56,10	0,176031	3,433992	-0,087974	-0,157004	0,279992	1,030019	0,073262	0,550763	-0,234252	-0,820497	-0,132427	-6,565524	-1,090884	-2,542631	-1,290057	-2,350585	35,293296	6,294093	0,073262	0,550763	-0,234252	-44,055386	5,618612	-6,565524	0,073262	0,550763	-0,234252	-44,055386	5,618612	-6,565524
11:19:56,15	0,176031	3,433992	-0,087974	-0,157004	0,279992	1,030019	0,069960	0,552704	-0,232339	-0,705672	0,036982	-6,581031	-1,090981	-2,548144	-1,290805	-2,392674	35,257983	6,326931	0,074784	0,550031	-0,233087	-43,970489	5,675466	-6,548193	0,074784	0,550031	-0,233087	-43,970489	5,675466	-6,548193
11:19:56,20	0,176031	3,433992	-0,087974	-0,157004	0,279992	1,030019	0,074784	0,550031	-0,233087	-0,793028	-0,195046	-6,548193	-1,087975	-2,540215	-1,291211	-2,351078	35,279961	6,319460	0,074784	0,550031	-0,233087	-43,970489	5,675466	-6,548193	0,074784	0,550031	-0,233087	-43,970489	5,675466	-6,548193
11:19:56,25	0,176031	3,433992	-0,087974	-0,157004	0,279992	1,030019	0,066413	0,551392	-0,233493	-0,762081	0,215181	-6,555664	-1,090368	-2,544201	-1,290836	-2,386191	35,293997	6,304502	0,071062	0,551472	-0,233118	-44,043093	5,589223	-6,570623	0,071062	0,551472	-0,233118	-44,043093	5,589223	-6,570623
11:19:56,30	0,176031	3,433992	-0,087974	-0,157004	0,279992	1,030019	0,071062	0,551472	-0,233118	-0,752550	0,010896	-6,570623	-1,090943	-2,542049	-1,291981	-2,359329	35,267326	6,328514	0,071062	0,551472	-0,233118	-44,043093	5,589223	-6,570623	0,071062	0,551472	-0,233118	-44,043093	5,589223	-6,570623
11:19:56,35	0,176031	3,433992	-0,087974	-0,157004	0,279992	1,030019	0,069486	0,553045	-0,234263	-0,661062	0,056228	-6,546610	-1,089751	-2,547835	-1,291986	-2,380145	35,291519	6,299782	0,073900	0,549120	-0,234268	-43,981651	5,657973	-6,575342	0,073900	0,549120	-0,234268	-43,981651	5,657973	-6,575342
11:19:56,40	0,176031	3,433992	-0,087974	-0,157004	0,279992	1,030019	0,073900	0,549120	-0,234268	-0,875713	-0,143193	-6,575342	-1,090267	-2,547047	-1,289291	-2,353537	35,287616	6,254166	0,073900	0,549120	-0,234268	-43,981651	5,657973	-6,575342	0,073900	0,549120	-0,234268	-43,981651	5,657973	-6,575342
11:19:56,45	0,176031	3,433992	-0,087974	-0,157004	0,279992	1,030019	0,073476	0,549962	-0,231573	-0,841885	-0,146126	-6,620959	-1,090382	-2,547159	-1,291193	-2,382517	35,252028	6,327121	0,073476	0,549962	-0,231573	-44,013872	5,621737	-6,620959	0,073476	0,549962	-0,231573	-44,013872	5,621737	-6,620959
11:19:56,50	0,176031	3,433992	-0,087974	-0,157004	0,279992	1,030019	0,073630	0,550005	-0,233475	-0,794304	-0,146857	-6,548003	-1,089228	-2,544400	-1,291201	-2,387031	35,256330	6,332764	0,073630	0,550005	-0,233475	-43,969720	5,633134	-6,548003	0,073630	0,550005	-0,233475	-43,969720	5,633134	-6,548003
11:19:56,55	0,176031	3,433992	-0,087974	-0,157004	0,279992	1,030019	0,070664	0,550385	-0,233483	-0,776053	0,013441	-6,542360	-1,091069	-2,544242	-1,289694	-2,425682	35,248031	6,297767	0,070664	0,550385	-0,233483	-43,981237	5,560593	-6,542360	0,070664	0,550385	-0,233483	-43,981237	5,560593	-6,542360
11:19:56,60	0,176031	3,433992	-0,087974	-0,157004	0,279992	1,030019	0,071449	0,552058	-0,231976	-0,662496	0,001983	-6,577357	-1,092115	-2,545446	-1,291203	-2,369047	35,269565	6,317815	0,073014	0,552362	-0,233485	-44,054094	5,613894	-6,557309	0,073014	0,552362	-0,233485	-44,054094	5,613894	-6,557309
11:19:56,65	0,176031	3,433992	-0,087974	-0,157004	0,279992	1,030019	0,073014	0,552362	-0,233485	-0,693679	-0,117684	-6,557309	-1,092783	-2,546515	-1,291628	-2,407777	35,259252	6,288797	0,073014	0,552362	-0,233485	-44,054094	5,613894	-6,557309	0,073014	0,552362	-0,233485	-44,054094	5,613894	-6,557309
11:19:56,70	0,176031	3,433992	-0,087974	-0,157004	0,279992	1,030019	0,074273	0,552406	-0,233910	-0,663095	-0,154792	-6,586328	-1,092158	-2,545570	-1,291198	-2,380876	35,250141	6,331821	0,073142	0,552337	-0,233480	-44,030706	5,617829	-6,543303	0,073142	0,552337	-0,233480	-44,030706	5,617829	-6,543303
11:19:56,76	0,176031	3,433992	-0,087974	-0,157004	0,279992	1,030019	0,073142	0,552337	-0,233480	-0,672223	-0,123828	-6,543303	-1,088702	-2,543118	-1,292991	-2,368179	35,241853	6,309944	0,073142	0,552337	-0,233480	-44,030706	5,617829	-6,543303	0,073142	0,552337	-0,233480	-44,030706	5,617829	-6,543303
11:19:56,81	0,176031	3,433992	-0,087974	-0,157004	0,279992	1,030019	0,069291	0,550570	-0,235273	-0,763291	0,061266	-6,565181	-1,089866	-2,542813	-1,291248	-2,407945	35,249097	6,294140	0,069291	0,550570	-0,235273	-43,983045	5,500646	-6,565181	0,069291	0,550570	-0,235273	-43,983045	5,500646	-6,565181
11:19:56,86	0,176031	3,433992	-0,087974	-0,157004	0,279992	1,030019	0,069609	0,551731	-0,233529	-0,689314	0,082821	-6,580984	-1,090383	-2,544909	-1,295107	-2,378141	35,267967	6,301231	0,069609	0,551731	-0,233529	-44,000199	5,547118	-6,580984	0,069609	0,551731	-0,233529	-44,000199	5,547118	-6,580984
11:19:56,91	0,176031	3,433992	-0,087974	-0,157004	0,279992	1,030019	0,071682	0,551131	-0,237389	-0,751764	-0,041373	-6,573893	-1,101031	-2,529690	-1,301223	-1,494974	35,875543	6,010511	0,071682	0,551131	-0,237389	-44,015540	5,585688	-6,573893	0,071682	0,551131	-0,237389	-44,015540	5,585688	-6,573893
11:19:56,96	0,176031	3,433992	-0,087974	-0,157004	0,279992	1,030019	0,063827	0,567962	-0,243505	-0,844323	-0,093945	-6,864613	-1,122423	-2,536682	-1,307291	-1,707926	36,936534	5,832458	0,063827	0,567962	-0,243505	-45,429315	4,916461	-6,864613	0,063827	0,567962	-0,243505	-45,429315	4,916461	-6,864613
11:19:57,01	0,175975	3,434017	-0,087991	-0,157024	0,279994	1,079999	0,080578	0,582992	-0,249573	-0,875132	-0,250084	-7,042666	-1,125288	-2,537952	-1,306262	-2,009365	37,103005	5,834733	0,083110	0,584838	-0,248544	-46,682359	6,486671	-7,040391	0,083110	0,584838	-0,248544	-46,682359	6,486671	-7,040391
11:19:57,06	0,175975	3,434017	-0,087991	-0,157024	0,279994	1,079999	0,083110	0,584838	-0,248544	-0,772563	-0,037461	-7,040391	-1,126583	-2,539488	-1,304348	-2,067104	37,085731	5,823467	0,083110	0,584838	-0,248544	-46,682359	6,486671	-7,040391	0,083110	0,584838	-0,248544	-46,682359	6,486671	-7,040391
11:19:57,11	0,175975	3,434017	-0,087991	-0,157024	0,279994	1,079999	0,085088	0,585192	-0,246630	-0,710344	-0,098947	-7,051657	-1,126557	-2,539635	-1,304316	-2,045073	37,066318	5,851653	0,085202	0,585096	-0,246598	-46,639558	6,554693	-7,023471	0,085202	0,585096	-0,246598	-46,639558	6,554693	-7,023471
11:19:57,16	0,175975	3,434017	-0,087991	-0,157024	0,279994	1,079999	0,085202	0,585096	-0,246598	-0,709545	-0,133673	-7,023471	-1,129031	-2,536902	-1,306291	-2,089359	37,070221	5,858257	0,085202	0,585096	-0,246598	-46,639558	6,554693	-7,023471	0,085202	0,585096	-0,246598	-46,639558	6,554693	-7,023471
11:19:57,21	0,175975	3,434017	-0,087991	-0,157024	0,279994	1,079999	0,084073	0,588604	-0,248572	-0,508350	-0,034634	-7,016867	-1,126134	-2,539714	-1,305509	-2,096093	36,995555	5,845853	0,085059	0,584689	-0,247791	-46,541989	6,559706	-7,029272	0,085059	0,584689	-0,247791	-46,541989	6,559706	-7,029272
11:19:57,26	0,175975	3,434017	-0,087991	-0,157024	0,279994	1,079999	0,085059	0,584689	-0,247791	-0,643899	-0,117434	-7,029272	-1,123741	-2,541616	-1,305080	-2,082269	36,998120	5,874734	0,085510	0,581666	-0,247362	-46,471004	6,560964	-7,000390	0,085510	0,581666	-0,247362	-46,471004	6,560964	-7,000390
11:19:57,31	0,175975	3,434017	-0,087991	-0,157024	0,279994	1,079999	0,085510	0,581666	-0,247362	-0,810245	-0,151563	-7,000390	-1,125007	-2,538307	-1,301999	-2,123757	37,009819	5,883623	0,085510	0,581666	-0,247362	-46,471004	6,560964	-7,000390	0,085510	0,581666	-0,247362	-46,471004	6,560964	-7,000390
11:19:57,36	0,175975	3,434017	-0,087991	-0,157024	0,279994	1,079999	0,083277	0,584417	-0,244281	-0,656558	0,006309	-6,991501	-1,123562	-2,538434	-1,301951	-1,999581	37,004465	5,867841	0,083277	0,584417	-0,244281	-46,533305	6,543579	-6,991501	0,083277	0,584417	-0,244281	-46,533305	6,543579	-6,991501
11:19:57,41	0,175975	3,434017	-0,087991	-0,157024	0,279994	1,079999	0,082665	0,583102	-0,244233	-0,782385	-0,072067	-7,007283	-1,124610	-2,510306	-1,318621	-0,459458	36,945336	5,665602	0,082665	0,583102	-0,244233	-46,555911	6,417137	-7,007283	0,082665	0,583102	-0,244233	-46,555911	6,417137	-7,007283
11:19:57,46	0,175975	3,434017	-0,087991	-0,157024	0,279994	1,079999	0,058829	0,598074	-0,260903	-0,722722	-0,195966	-7,209522	-1,145177	-2,510047	-1,319439	-0,709951	38,039310	5,426450	0,058829	0,598074	-0,260903	-47,671509	4,422143	-7,209522	0,058829	0,598074	-0,260903	-47,671509	4,422143	-7,209522
11:19:57,51	0,176071	3,434031	-0,087994	-0,157023	0,279987	1,130023	0,068888	0,616015	-0,261721	-0,611928	0,044894	-7,448674	-1,142175	-2,518878	-1,313504	-0,849337	38,033669	5,464483	0,075036	0,609000	-0,255786	-48,708626	5,733422	-7,410641	0,075036	0,609000	-0,255786	-48,708626	5,733422	-7,410641
11:19:57,56	0,176071	3,434031	-0,087994	-0,157023	0,279987	1,130023	0,075036	0,609000	-0,255786	-0,902165	-0,156882	-7,410641	-1,145307	-2,517684	-1,313564	-0,917057	37,978689	5,438865	0,075036	0,609000	-0,255786	-48,708626	5,733422	-7,410641	0,075036	0,609000	-0,255786	-48,708626	5,733422	-7,410641
11:19:57,61	0,176071	3,434031	-0,087994	-0,157023	0,279987	1,130023	0,075567	0,612309	-0,255846	-0,648576	-0,153350	-7,436259	-1,145886	-2,515355	-1,311222	-0,912110	37,991029	5,462256	0,075567	0,612309	-0,255846	-48,714866	5,778658	-7,436259	0,075567	0,612309	-0,255846	-48,714866	5,778658	-7,436259
11:19:57,66	0,176071	3,434031	-0,087994	-0,157023	0,279987	1,130023	0,073840	0,613975	-0,253504	-0,575116	-0,061638	-7,412868	-1,144159	-2,518474	-1,315518	-0,920558	37,947423	5,419789	0,075677	0,610920	-0,257800	-48,649207	5,768976	-7,455335	0,075677	0,610920	-0,257800	-48,649207	5,768976	-7,455335
11:19:57,71	0,176071	3,434031	-0,087994	-0,157023	0,279987	1,130023	0,075677	0,610920	-0,257800	-0,692020	-0,171680	-7,455335	-1,145426	-2,520170	-1,312400	-0,985223	37,998389	5,463325	0,077779	0,611169	-0,254682	-48,667622	5,906168	-7,411800	0,077779	0,611169	-0,254682	-48,667622	5,906168	-7,411800
11:19:57,76	0,176071	3,434031	-0,087994	-0,157023	0,279987	1,130023	0,077779	0,611169	-0,254682	-0,690855	-0,199509	-7,411800	-1,140100	-2,521119	-1,316260	-0,955724	37,961580	5,464971	0,075938	0,606082	-0,258542	-48,515682	5,813423	-7,410153	0,075938	0,606082	-0,258542	-48,515682	5,813423	-7,410153
11:19:57,81	0,176071	3,434031	-0,087994	-0,157023	0,279987	1,130023	0,075938	0,606082	-0,258542	-0,938263	-0,147713	-7,410153	-1,141247	-2,516880	-1,315110	-0,947894	38,005572	5,466030	0,072841	0,609195	-0,257392	-48,640199	5,746573	-7,409094	0,072841	0,609195	-0,257392	-48,640199	5,746573	-7,409094
11:19:57,86	0,176071	3,434031	-0,087994	-0,157023	0,279987	1,130023	0,072841	0,609195	-0,257392	-0,818383	0,028533	-7,409094	-1,140780	-2,515257	-1,315546	-0,997052	37,989837	5,442392	0,072841	0,609195	-0,257392	-48,640199	5,746573	-7,409094	0,072841	0,609195	-0,257392	-48,640199	5,746573	-7,409094
11:19:57,91	0,176071	3,434031	-0,087994	-0,157023	0,279987	1,130023	0,071202	0,609602	-0,257828	-0,759027	0,148466	-7,432732	-1,144298	-2,515695	-1,314741	-0,976068	37,953878	5,468933	0,073340	0,612430	-0,257023	-48,667058	5,758349	-7,406191	0,073340	0,612430	-0,257023	-48,667058	5,758349	-7,406191
11:19:57,96	0,176071	3,434031	-0,087994	-0,157023	0,279987	1,130023	0,073340	0,612430	-0,257023	-0,591333	0,001139	-7,406191	-1,141345	-2,519051	-1,312393	-0,997276	37,989594	5,478569	0,073340	0,612430	-0,257023	-48,667058	5,758349	-7,406191	0,073340	0,612430	-0,257023	-48,667058	5,758349	-7,406191
11:19:58,01	0,176071	3,434031	-0,087994	-0,157023	0,279987	1,130023	0,074770	0,608194	-0,254675	-0,831893	-0,036964	-7,396555	-1,144314	-2,518874	-1,315122	-0,996375	37,970280	5,474270	0,074770	0,608194	-0,254675	-48,575150	5,832452	-7,396555	0,074770	0,608194	-0,254675	-48,575150	5,832452	-7,396555
11:19:58,06	0,176071	3,434031	-0,087994	-0,157023	0,279987	1,130023	0,076102	0,610854	-0,257404	-0,677324	-0,116668	-7,400855	-1,147362	-2,517943	-1,316679	-1,031819	37,960756	5,503959	0,076819	0,613959	-0,258961	-48,685673	5,902254	-7,371166	0,076819	0,613959	-0,258961	-48,685673	5,902254	-7,371166
11:19:58,11	0,176071	3,434031	-0,087994	-0,157023	0,279987	1,130023	0,076819	0,613959	-0,258961	-0,489875	-0,128031	-7,371166	-1,139569	-2,519127	-1,313951	-0,997857	38,007563	5,470704	0,076819	0,613959	-0,258961	-48,685673	5,902254	-7,371166	0,076819	0,613959	-0,258961	-48,685673	5,902254	-7,371166
11:19:58,16	0,176071	3,434031	-0,087994	-0,157023	0,279987	1,130023	0,073948	0,606618	-0,256233	-0,929119	0,015243	-7,404420	-1,144952	-2,515970	-1,314340	-1,005769	37,959857	5,502948	0,073948	0,606618	-0,256233	-48,548657	5,820169	-7,404420	0,073948	0,606618	-0,256233	-48,548657	5,820169	-7,404420
11:19:58,21	0,176071	3,434031	-0,087994	-0,157023	0,279987	1,130023	0,073905	0,612859	-0,256622	-0,559357	0,000483	-7,372176	-1,142650	-2,514530	-1,314357	-1,027618	37,958941	5,498920	0,071507	0,611585	-0,256638	-48,623283	5,756953	-7,376204	0,071507	0,611585	-0,256638	-48,623283	5,756953	-7,376204
11:19:58,26	0,176071	3,434031	-0,087994	-0,157023	0,279987	1,130023	0,071507	0,611585	-0,256638	-0,613867	0,143622	-7,376204	-1,144408	-2,518873	-1,316317	-1,036008	37,960513	5,460540	0,071507	0,611585	-0,256638	-48,623283	5,756953	-7,376204	0,071507	0,611585	-0,256638	-48,623283	5,756953	-7,376204
11:19:58,31	0,176071	3,434031	-0,087994	-0,157023	0,279987	1,130023	0,076147	0,610936	-0,258598	-0,644798	-0,089590	-7,414584	-1,143811	-2,526223	-1,313910	-1,035345	37,919521	5,514910	0,082214	0,606744	-0,256192	-48,456990	6,027652	-7,360214	0,082214	0,606744	-0,256192	-48,456990	6,027652	-7,360214
11:19:58,36	0,176071	3,434031	-0,087994	-0,157023	0,279987	1,130023	0,082214	0,606744	-0,256192	-0,827606	-0,426124	-7,360214	-1,139060	-2,517151	-1,312018	-1,016861	37,962722	5,478359	0,082214	0,606744	-0,256192	-48,456990	6,027652	-7,360214	0,082214	0,606744	-0,256192	-48,456990	6,027652	-7,360214
11:19:58,41	0,176071	3,434031	-0,087994	-0,157023	0,279987	1,130023	0,071982	0,607165	-0,254300	-0,852343	0,111522	-7,396765	-1,142646	-2,520529	-1,314713	-1,038021	37,956053	5,512797	0,071982	0,607165	-0,254300	-48,514815	5,762103	-7,396765	0,071982	0,607165	-0,254300	-48,514815	5,762103	-7,396765
11:19:58,46	0,176071	3,434031	-0,087994	-0,157023	0,279987	1,130023	0,076701	0,608582	-0,256995	-0,762342	-0,118858	-7,362327	-1,145533	-2,524361	-1,313545	-1,026933	37,959741	5,491643	0,076701	0,608582	-0,256995	-48,535990	5,902139	-7,362327	0,076701	0,608582	-0,256995	-48,535990	5,902139	-7,362327
11:19:58,51	0,176071	3,434031	-0,087994	-0,157023	0,279987	1,130023	0,081462	0,609166	-0,255827	-0,740687	-0,374220	-7,383481	-1,140857	-2,520242	-1,313169	-1,030933	37,951361	5,492606	0,081462	0,609166	-0,255827	-48,560216	6,020563	-7,383481	0,081462	0,609166	-0,255827	-48,560216	6,020563	-7,383481
11:19:58,56	0,176071	3,434031	-0,087994	-0,157023	0,279987	1,130023	0,075158	0,608180	-0,254293	-0,753164	-0,029527	-7,368907	-1,141526	-2,519394	-1,312011	-1,060937	37,934562	5,506217	0,075158	0,608180	-0,254293	-48,495274	5,870352	-7,368907	0,075158	0,608180	-0,254293	-48,495274	5,870352	-7,368907
11:19:58,61	0,176071	3,434031	-0,087994	-0,157023	0,279987	1,130023	0,075158	0,608180	-0,254293	-0,753164	-0,029527	-7,368907	-1,145597	-2,521731	-1,315889	-1,037638	37,940085	5,497774	0,075158	0,608180	-0,254293	-48,495274	5,870352	-7,368907	0,075158	0,608180	-0,254293	-48,495274	5,870352	-7,368907
11:19:58,66	0,176071	3,434031	-0,087994	-0,157023	0,279987	1,130023	0,079217	0,610536	-0,258171	-0,647059	-0,258004	-7,377350	-1,145066	-2,516804	-1,316690	-1,043463	37,920932	5,498530	0,079217	0,610536	-0,258171	-48,574153	5,960496	-7,377350	0,079217	0,610536	-0,258171	-48,574153	5,960496	-7,377350
11:19:58,71	0,176071	3,434031	-0,087994	-0,157023	0,279987	1,130023	0,074247	0,608709	-0,256263	-0,755761	0,049643	-7,390304	-1,141530	-2,518341	-1,313982	-1,073427	37,976581	5,484820	0,074247	0,608709	-0,256263	-48,539457	5,878050	-7,390304	0,074247	0,608709	-0,256263	-48,539457	5,878050	-7,390304
11:19:58,76	0,176071	3,434031	-0,087994	-0,157023	0,279987	1,130023	0,074247	0,608709	-0,256263	-0,755761	0,049643	-7,390304	-1,139705	-2,522482	-1,313949	-1,035266	37,910484	5,477147	0,074247	0,608709	-0,256263	-48,539457	5,878050	-7,390304	0,074247	0,608709	-0,256263	-48,539457	5,878050	-7,390304
11:19:58,81	0,176071	3,434031	-0,087994	-0,157023	0,279987	1,130023	0,076921	0,605059	-0,256231	-0,907438	-0,155491	-7,397977	-1,143266	-2,521786	-1,313549	-1,049174	37,929611	5,511063	0,078099	0,608490	-0,255831	-48,505100	5,935646	-7,364061	0,078099	0,608490	-0,255831	-48,505100	5,935646	-7,364061
11:19:58,87	0,176071	3,434031	-0,087994	-0,157023	0,279987	1,130023	0,078099	0,608490	-0,255831	-0,738604	-0,195161	-7,364061	-1,143299	-2,521091	-1,315506	-1,057374	37,923022	5,502534	0,078099	0,608490	-0,255831	-48,505100	5,935646	-7,364061	0,078099	0,608490	-0,255831	-48,505100	5,935646	-7,364061
11:19:58,92	0,176071	3,434031	-0,087994	-0,157023	0,279987	1,130023	0,077513	0,608866	-0,257788	-0,709256	-0,160862	-7,372590	-1,142168	-2,523121	-1,314366	-1,089167	37,917849	5,472825	0,077513	0,608866	-0,257788	-48,505253	5,923913	-7,372590	0,077513	0,608866	-0,257788	-48,505253	5,923913	-7,372590
11:19:58,97	0,176071	3,434031	-0,087994	-0,157023	0,279987	1,130023	0,078707	0,606872	-0,256648	-0,792576	-0,197980	-7,402299	-1,141435	-2,521414	-1,305415	-1,052909	37,970473	5,473916	0,078707	0,606872	-0,256648	-48,432031	5,980490	-7,402299	0,078707	0,606872	-0,256648	-48,432031	5,980490	-7,402299
11:19:59,02	0,176071	3,434031	-0,087994	-0,157023	0,279987	1,130023	0,076862	0,607091	-0,247697	-0,844912	-0,107127	-7,401208	-1,157481	-2,501484	-1,332464	-0,137912	38,542755	5,276610	0,076862	0,607091	-0,247697	-48,501526	5,926507	-7,401208	0,076862	0,607091	-0,247697	-48,501526	5,926507	-7,401208
11:19:59,07	0,176071	3,434031	-0,087994	-0,157023	0,279987	1,130023	0,067625	0,630952	-0,274746	-0,557249	-0,133075	-7,598514	-1,167756	-2,493087	-1,335979	0,316571	39,256057	5,049294	0,067625	0,630952	-0,274746	-50,086952	5,175460	-7,598514	0,067625	0,630952	-0,274746	-50,086952	5,175460	-7,598514
11:19:59,12	0,176009	3,433954	-0,087999	-0,157023	0,279979	1,180034	0,065490	0,644048	-0,278261	-0,721202	-0,059023	-7,825830	-1,166934	-2,499105	-1,332152	0,130628	39,244808	5,047765	0,065490	0,644048	-0,278261	-51,278992	5,081953	-7,825830	0,065490	0,644048	-0,278261	-51,278992	5,081953	-7,825830
11:19:59,17	0,176009	3,433954	-0,087999	-0,157023	0,279979	1,180034	0,070290	0,640328	-0,274434	-0,811966	-0,153233	-7,827359	-1,169394	-2,501897	-1,330220	0,072721	39,242650	5,055967	0,070290	0,640328	-0,274434	-51,077679	5,364567	-7,827359	0,070290	0,640328	-0,274434	-51,077679	5,364567	-7,827359
11:19:59,22	0,176009	3,433954	-0,087999	-0,157023	0,279979	1,180034	0,073938	0,641062	-0,272502	-0,742934	-0,293853	-7,819158	-1,166394	-2,500931	-1,330604	0,105487	39,226096	5,041460	0,073938	0,641062	-0,272502	-51,066329	5,510307	-7,819158	0,073938	0,641062	-0,272502	-51,066329	5,510307	-7,819158
11:19:59,27	0,176009	3,433954	-0,087999	-0,157023	0,279979	1,180034	0,071602	0,638947	-0,272886	-0,854962	-0,209014	-7,833664	-1,167685	-2,504402	-1,330189	0,055676	39,205740	5,088781	0,071602	0,638947	-0,272886	-51,012327	5,411739	-7,833664	0,071602	0,638947	-0,272886	-51,012327	5,411739	-7,833664
11:19:59,32	0,176009	3,433954	-0,087999	-0,157023	0,279979	1,180034	0,075254	0,638330	-0,272471	-0,844531	-0,365936	-7,786344	-1,170704	-2,501662	-1,331778	0,040078	39,176573	5,074323	0,075254	0,638330	-0,272471	-50,953432	5,541465	-7,786344	0,075254	0,638330	-0,272471	-50,953432	5,541465	-7,786344
11:19:59,37	0,176009	3,433954	-0,087999	-0,157023	0,279979	1,180034	0,074391	0,642314	-0,274060	-0,604289	-0,322144	-7,800801	-1,165417	-2,504977	-1,333709	0,024614	39,185366	5,071515	0,074391	0,642314	-0,274060	-51,025958	5,517526	-7,800801	0,074391	0,642314	-0,274060	-51,025958	5,517526	-7,800801
11:19:59,42	0,176009	3,433954	-0,087999	-0,157023	0,279979	1,180034	0,074618	0,636078	-0,275991	-0,928443	-0,316167	-7,803609	-1,163620	-2,504745	-1,331011	0,031562	39,180683	5,036081	0,073518	0,634638	-0,273293	-50,821826	5,503825	-7,839044	0,073518	0,634638	-0,273293	-50,821826	5,503825	-7,839044
11:19:59,47	0,176009	3,433954	-0,087999	-0,157023	0,279979	1,180034	0,073518	0,634638	-0,273293	-1,002781	-0,267329	-7,839044	-1,168015	-2,503698	-1,331432	-0,088423	39,186256	5,080750	0,073518	0,634638	-0,273293	-50,821826	5,503825	-7,839044	0,073518	0,634638	-0,273293	-50,821826	5,503825	-7,839044
11:19:59,52	0,176009	3,433954	-0,087999	-0,157023	0,279979	1,180034	0,074809	0,638968	-0,273713	-0,722446	-0,227765	-7,794374	-1,175729	-2,476103	-1,337265	1,528464	39,347060	4,780040	0,074809	0,638968	-0,273713	-50,881410	5,644735	-7,794374	0,074809	0,638968	-0,273713	-50,881410	5,644735	-7,794374
11:19:59,57	0,176009	3,433954	-0,087999	-0,157023	0,279979	1,180034	0,054768	0,659446	-0,279547	-0,605297	-0,505480	-8,095085	-1,201115	-2,488779	-1,339728	0,663918	40,804651	4,603125	0,054768	0,659446	-0,279547	-52,371779	3,793777	-8,095085	0,054768	0,659446	-0,279547	-52,371779	3,793777	-8,095085
11:19:59,62	0,176047	3,434005	-0,087982	-0,157003	0,280006	1,230045	0,078439	0,675093	-0,282010	-0,621693	-0,258852	-8,272000	-1,193754	-2,493523	-1,339750	0,523042	40,780391	4,618913	0,078439	0,675093	-0,282010	-53,616460	5,898571	-8,272000	0,078439	0,675093	-0,282010	-53,616460	5,898571	-8,272000
11:19:59,67	0,176047	3,434005	-0,087982	-0,157003	0,280006	1,230045	0,078866	0,666346	-0,282032	-0,985084	-0,171220	-8,256212	-1,196763	-2,491291	-1,341694	0,510550	40,767522	4,643849	0,078866	0,666346	-0,282032	-53,293219	6,019777	-8,256212	0,078866	0,666346	-0,282032	-53,293219	6,019777	-8,256212
11:19:59,72	0,176047	3,434005	-0,087982	-0,157003	0,280006	1,230045	0,078438	0,670067	-0,283976	-0,774160	-0,144569	-8,231276	-1,200342	-2,487188	-1,338234	0,478289	40,812437	4,643504	0,076674	0,675218	-0,280516	-53,533714	6,016468	-8,231621	0,076674	0,675218	-0,280516	-53,533714	6,016468	-8,231621
11:19:59,77	0,176047	3,434005	-0,087982	-0,157003	0,280006	1,230045	0,076674	0,675218	-0,280516	-0,529094	-0,002455	-8,231621	-1,194483	-2,491645	-1,342877	0,469000	40,786145	4,641088	0,076674	0,675218	-0,280516	-53,533714	6,016468	-8,231621	0,076674	0,675218	-0,280516	-53,533714	6,016468	-8,231621
11:19:59,82	0,176047	3,434005	-0,087982	-0,157003	0,280006	1,230045	0,077605	0,667917	-0,285159	-0,881362	-0,055948	-8,234036	-1,198126	-2,490750	-1,338991	0,428130	40,756721	4,676465	0,077605	0,667917	-0,285159	-53,312809	6,036028	-8,234036	0,077605	0,667917	-0,285159	-53,312809	6,036028	-8,234036
11:19:59,87	0,176047	3,434005	-0,087982	-0,157003	0,280006	1,230045	0,078651	0,671518	-0,281273	-0,648147	-0,089676	-8,198659	-1,200986	-2,493083	-1,342096	0,462820	40,763438	4,653147	0,078651	0,671518	-0,281273	-53,362342	6,084439	-8,198659	0,078651	0,671518	-0,281273	-53,362342	6,084439	-8,198659
11:19:59,92	0,176047	3,434005	-0,087982	-0,157003	0,280006	1,230045	0,082102	0,672828	-0,284378	-0,603197	-0,295794	-8,221977	-1,192166	-2,494845	-1,338597	0,454945	40,723974	4,631718	0,082102	0,672828	-0,284378	-53,420216	6,149197	-8,221977	0,082102	0,672828	-0,284378	-53,420216	6,149197	-8,221977
11:19:59,97	0,176047	3,434005	-0,087982	-0,157003	0,280006	1,230045	0,079218	0,664309	-0,280879	-1,008081	-0,158734	-8,243407	-1,198068	-2,494853	-1,343279	0,454884	40,730786	4,619229	0,082175	0,669416	-0,285561	-53,297557	6,141695	-8,255895	0,082175	0,669416	-0,285561	-53,297557	6,141695	-8,255895
11:20:00,02	0,176047	3,434005	-0,087982	-0,157003	0,280006	1,230045	0,082175	0,669416	-0,285561	-0,748368	-0,309076	-8,255895	-1,197595	-2,494324	-1,342099	0,400370	40,747717	4,673070	0,082175	0,669416	-0,285561	-53,297557	6,141695	-8,255895	0,082175	0,669416	-0,285561	-53,297557	6,141695	-8,255895
11:20:00,07	0,176047	3,434005	-0,087982	-0,157003	0,280006	1,230045	0,081481	0,669271	-0,284381	-0,743319	-0,217278	-8,202054	-1,196926	-2,492421	-1,341356	0,449234	40,702700	4,608085	0,081481	0,669271	-0,284381	-53,281116	6,178963	-8,202054	0,081481	0,669271	-0,284381	-53,281116	6,178963	-8,202054
11:20:00,12	0,176047	3,434005	-0,087982	-0,157003	0,280006	1,230045	0,079498	0,669643	-0,283638	-0,709417	-0,179015	-8,267040	-1,198726	-2,493811	-1,341311	0,425504	40,740016	4,676812	0,079498	0,669643	-0,283638	-53,276422	6,061601	-8,267040	0,079498	0,669643	-0,283638	-53,276422	6,061601	-8,267040
11:20:00,17	0,176047	3,434005	-0,087982	-0,157003	0,280006	1,230045	0,081602	0,670507	-0,283593	-0,684956	-0,249203	-8,198313	-1,198738	-2,494635	-1,341324	0,421932	40,720572	4,656729	0,082321	0,670106	-0,283606	-53,290514	6,168989	-8,218396	0,082321	0,670106	-0,283606	-53,290514	6,168989	-8,218396
11:20:00,22	0,176047	3,434005	-0,087982	-0,157003	0,280006	1,230045	0,082321	0,670106	-0,283606	-0,687176	-0,293228	-8,218396	-1,194016	-2,489050	-1,341314	0,441424	40,728345	4,682641	0,082321	0,670106	-0,283606	-53,290514	6,168989	-8,218396	0,082321	0,670106	-0,283606	-53,290514	6,168989	-8,218396
11:20:00,27	0,176047	3,434005	-0,087982	-0,157003	0,280006	1,230045	0,075124	0,668809	-0,283596	-0,771116	0,068019	-8,192483	-1,194069	-2,494554	-1,340149	0,405198	40,709225	4,671176	0,075124	0,668809	-0,283596	-53,272613	5,965276	-8,192483	0,075124	0,668809	-0,283596	-53,272613	5,965276	-8,192483
11:20:00,32	0,176047	3,434005	-0,087982	-0,157003	0,280006	1,230045	0,079917	0,666103	-0,282431	-0,877157	-0,159398	-8,203948	-1,198825	-2,493413	-1,343311	0,393651	40,694462	4,623642	0,079917	0,666103	-0,282431	-53,166232	6,114100	-8,203948	0,079917	0,666103	-0,282431	-53,166232	6,114100	-8,203948
11:20:00,37	0,176047	3,434005	-0,087982	-0,157003	0,280006	1,230045	0,081307	0,670792	-0,285593	-0,614773	-0,229050	-8,251482	-1,197032	-2,496969	-1,342498	0,394285	40,703013	4,647422	0,083490	0,667462	-0,284780	-53,191404	6,215132	-8,227702	0,083490	0,667462	-0,284780	-53,191404	6,215132	-8,227702
11:20:00,42	0,176047	3,434005	-0,087982	-0,157003	0,280006	1,230045	0,083490	0,667462	-0,284780	-0,795664	-0,338855	-8,227702	-1,195837	-2,490730	-1,337060	0,394248	40,752705	4,675909	0,077489	0,669546	-0,279342	-53,289661	6,080986	-8,199215	0,077489	0,669546	-0,279342	-53,289661	6,080986	-8,199215
11:20:00,47	0,176047	3,434005	-0,087982	-0,157003	0,280006	1,230045	0,077489	0,669546	-0,279342	-0,730281	-0,001928	-8,199215	-1,197704	-2,491927	-1,342144	0,366270	40,708637	4,648307	0,077489	0,669546	-0,279342	-53,289661	6,080986	-8,199215	0,077489	0,669546	-0,279342	-53,289661	6,080986	-8,199215
11:20:00,52	0,176047	3,434005	-0,087982	-0,157003	0,280006	1,230045	0,079459	0,670565	-0,284426	-0,625152	-0,102174	-8,226817	-1,196438	-2,497769	-1,341685	0,390370	40,726457	4,691309	0,079459	0,670565	-0,284426	-53,264505	6,135387	-8,226817	0,079459	0,670565	-0,284426	-53,264505	6,135387	-8,226817
11:20:00,57	0,176047	3,434005	-0,087982	-0,157003	0,280006	1,230045	0,083886	0,666546	-0,283967	-0,861600	-0,344316	-8,183815	-1,194691	-2,496976	-1,340932	0,388577	40,695757	4,661235	0,083886	0,666546	-0,283967	-53,185496	6,240729	-8,183815	0,083886	0,666546	-0,283967	-53,185496	6,240729	-8,183815
11:20:00,62	0,176047	3,434005	-0,087982	-0,157003	0,280006	1,230045	0,082326	0,665430	-0,283214	-0,892158	-0,276975	-8,213889	-1,195220	-2,493722	-1,342075	0,420095	40,727410	4,692083	0,082326	0,665430	-0,283214	-53,128434	6,185583	-8,213889	0,082326	0,665430	-0,283214	-53,128434	6,185583	-8,213889
11:20:00,67	0,176047	3,434005	-0,087982	-0,157003	0,280006	1,230045	0,081560	0,668760	-0,280930	-0,665934	-0,202026	-8,225381	-1,197191	-2,494649	-1,338648	0,331586	40,667343	4,649744	0,081560	0,668760	-0,280930	-53,163555	6,200449	-8,225381	0,081560	0,668760	-0,280930	-53,163555	6,200449	-8,225381
11:20:00,72	0,176047	3,434005	-0,087982	-0,157003	0,280006	1,230045	0,081560	0,668760	-0,280930	-0,665934	-0,202026	-8,225381	-1,196972	-2,497753	-1,342873	0,424801	40,690053	4,641971	0,081560	0,668760	-0,280930	-53,163555	6,200449	-8,225381	0,081560	0,668760	-0,280930	-53,163555	6,200449	-8,225381
11:20:00,77	0,176047	3,434005	-0,087982	-0,157003	0,280006	1,230045	0,084139	0,667018	-0,285155	-0,822763	-0,405490	-8,233153	-1,194697	-2,496428	-1,342856	0,402409	40,669755	4,680892	0,084139	0,667018	-0,285155	-53,183683	6,199413	-8,233153	0,084139	0,667018	-0,285155	-53,183683	6,199413	-8,233153
11:20:00,82	0,176047	3,434005	-0,087982	-0,157003	0,280006	1,230045	0,081853	0,665710	-0,285138	-0,862011	-0,277403	-8,194232	-1,191732	-2,493887	-1,340546	0,402578	40,695352	4,661813	0,081853	0,665710	-0,285138	-53,120243	6,148092	-8,194232	0,081853	0,665710	-0,285138	-53,120243	6,148092	-8,194232
11:20:00,87	0,176047	3,434005	-0,087982	-0,157003	0,280006	1,230045	0,078171	0,664412	-0,282827	-0,951742	-0,073243	-8,213312	-1,194786	-2,493903	-1,342104	0,345491	40,734549	4,697989	0,078171	0,664412	-0,282827	-53,108108	6,063148	-8,213312	0,078171	0,664412	-0,282827	-53,108108	6,063148	-8,213312
11:20:00,92	0,176047	3,434005	-0,087982	-0,157003	0,280006	1,230045	0,079711	0,667049	-0,284386	-0,820024	-0,084313	-8,177135	-1,197110	-2,489864	-1,339008	0,381525	40,683315	4,684601	0,079711	0,667049	-0,284386	-53,183387	6,173008	-8,177135	0,079711	0,667049	-0,284386	-53,183387	6,173008	-8,177135
11:20:00,97	0,176047	3,434005	-0,087982	-0,157003	0,280006	1,230045	0,077376	0,671082	-0,281290	-0,583982	-0,019692	-8,190523	-1,195322	-2,490703	-1,338612	0,383230	40,698149	4,685002	0,077376	0,671082	-0,281290	-53,263894	6,054296	-8,190523	0,077376	0,671082	-0,281290	-53,263894	6,054296	-8,190523
11:20:01,02	0,176047	3,434005	-0,087982	-0,157003	0,280006	1,230045	0,077208	0,669113	-0,280894	-0,700036	-0,005041	-8,190122	-1,194778	-2,497818	-1,341300	0,362113	40,663437	4,699317	0,077208	0,669113	-0,280894	-53,225433	6,055798	-8,190122	0,077208	0,669113	-0,280894	-53,225433	6,055798	-8,190122
11:20:01,07	0,176047	3,434005	-0,087982	-0,157003	0,280006	1,230045	0,083098	0,665085	-0,283582	-0,868873	-0,310404	-8,175807	-1,197014	-2,492816	-1,341745	0,401820	40,728719	4,633794	0,083098	0,665085	-0,283582	-53,078071	6,212821	-8,175807	0,083098	0,665085	-0,283582	-53,078071	6,212821	-8,175807
11:20:01,12	0,176047	3,434005	-0,087982	-0,157003	0,280006	1,230045	0,079884	0,669522	-0,284027	-0,714550	-0,145012	-8,241330	-1,192408	-2,495631	-1,342478	0,371927	40,672148	4,686410	0,080019	0,664126	-0,284760	-53,065105	6,127087	-8,188714	0,080019	0,664126	-0,284760	-53,065105	6,127087	-8,188714
11:20:01,17	0,176047	3,434005	-0,087982	-0,157003	0,280006	1,230045	0,080019	0,664126	-0,284760	-0,931199	-0,154443	-8,188714	-1,197654	-2,494028	-1,340162	0,385064	40,705602	4,675579	0,080019	0,664126	-0,284760	-53,065105	6,127087	-8,188714	0,080019	0,664126	-0,284760	-53,065105	6,127087	-8,188714
11:20:01,22	0,176047	3,434005	-0,087982	-0,157003	0,280006	1,230045	0,081254	0,669470	-0,282444	-0,688838	-0,213263	-8,199545	-1,192442	-2,495068	-1,341693	0,363216	40,659200	4,705066	0,081254	0,669470	-0,282444	-53,242268	6,165139	-8,199545	0,081254	0,669470	-0,282444	-53,242268	6,165139	-8,199545
11:20:01,28	0,176047	3,434005	-0,087982	-0,157003	0,280006	1,230045	0,079548	0,664437	-0,283975	-0,899493	-0,128880	-8,170059	-1,203562	-2,496248	-1,342026	0,311268	40,696634	4,695214	0,079548	0,664437	-0,283975	-53,057759	6,115673	-8,170059	0,079548	0,664437	-0,283975	-53,057759	6,115673	-8,170059
11:20:01,33	0,176047	3,434005	-0,087982	-0,157003	0,280006	1,230045	0,086131	0,673477	-0,284308	-0,435830	-0,407469	-8,179910	-1,197145	-2,495332	-1,341344	0,362382	40,654340	4,660248	0,086131	0,673477	-0,284308	-53,303779	6,353818	-8,179910	0,086131	0,673477	-0,284308	-53,303779	6,353818	-8,179910
11:20:01,38	0,176047	3,434005	-0,087982	-0,157003	0,280006	1,230045	0,089447	0,666980	-0,280542	-0,828514	-0,471275	-8,212395	-1,199593	-2,502368	-1,338260	0,244630	40,798411	4,662729	0,089447	0,666980	-0,280542	-53,186421	6,550276	-8,212395	0,089447	0,666980	-0,280542	-53,186421	6,550276	-8,212395
11:20:01,43	0,176047	3,434005	-0,087982	-0,157003	0,280006	1,230045	0,089447	0,666980	-0,280542	-0,828514	-0,471275	-8,212395	-1,205560	-2,469466	-1,352378	1,555242	41,123473	4,415320	0,089447	0,666980	-0,280542	-53,186421	6,550276	-8,212395	0,089447	0,666980	-0,280542	-53,186421	6,550276	-8,212395
11:20:01,48	0,176047	3,434005	-0,087982	-0,157003	0,280006	1,230045	0,063936	0,688599	-0,294660	-0,641148	-0,117197	-8,459804	-1,226684	-2,468158	-1,345488	1,784365	42,040775	4,187596	0,063936	0,688599	-0,294660	-54,696140	4,901744	-8,459804	0,063936	0,688599	-0,294660	-54,696140	4,901744	-8,459804
11:20:01,53	0,176093	3,434010	-0,087967	-0,157030	0,279981	1,280014	0,073365	0,707546	-0,287770	-0,564841	-0,347321	-8,687528	-1,219043	-2,469133	-1,346236	1,791126	42,000002	4,202387	0,073365	0,707546	-0,287770	-56,107219	5,411858	-8,687528	0,073365	0,707546	-0,287770	-56,107219	5,411858	-8,687528
11:20:01,58	0,176093	3,434010	-0,087967	-0,157030	0,279981	1,280014	0,070389	0,700442	-0,288518	-0,902339	-0,218809	-8,672737	-1,217976	-2,469796	-1,348561	1,753989	41,975291	4,227705	0,070389	0,700442	-0,288518	-55,887024	5,306751	-8,672737	0,070389	0,700442	-0,288518	-55,887024	5,306751	-8,672737
11:20:01,63	0,176093	3,434010	-0,087967	-0,157030	0,279981	1,280014	0,070430	0,699186	-0,290843	-0,927688	-0,201097	-8,647420	-1,226917	-2,471952	-1,343125	1,693657	41,973107	4,261842	0,076767	0,705851	-0,285406	-55,958350	5,546734	-8,613282	0,076767	0,705851	-0,285406	-55,958350	5,546734	-8,613282
11:20:01,68	0,176093	3,434010	-0,087967	-0,157030	0,279981	1,280014	0,076767	0,705851	-0,285406	-0,549016	-0,479505	-8,613282	-1,224117	-2,468066	-1,345887	1,643164	41,966101	4,255188	0,072002	0,705369	-0,288169	-55,914255	5,460669	-8,619936	0,072002	0,705369	-0,288169	-55,914255	5,460669	-8,619936
11:20:01,73	0,176093	3,434010	-0,087967	-0,157030	0,279981	1,280014	0,072002	0,705369	-0,288169	-0,542783	-0,191465	-8,619936	-1,221134	-2,471897	-1,348214	1,665506	41,923792	4,221050	0,072002	0,705369	-0,288169	-55,914255	5,460669	-8,619936	0,072002	0,705369	-0,288169	-55,914255	5,460669	-8,619936
11:20:01,78	0,176093	3,434010	-0,087967	-0,157030	0,279981	1,280014	0,073828	0,700871	-0,290496	-0,751229	-0,326947	-8,654074	-1,225874	-2,471934	-1,347793	1,653920	41,938552	4,278703	0,076230	0,704957	-0,290075	-55,884849	5,549631	-8,596421	0,076230	0,704957	-0,290075	-55,884849	5,549631	-8,596421
11:20:01,83	0,176093	3,434010	-0,087967	-0,157030	0,279981	1,280014	0,076230	0,704957	-0,290075	-0,545743	-0,434431	-8,596421	-1,221141	-2,471448	-1,346233	1,673313	41,901191	4,267558	0,073443	0,701101	-0,288515	-55,760020	5,440286	-8,607567	0,073443	0,701101	-0,288515	-55,760020	5,440286	-8,607567
11:20:01,88	0,176093	3,434010	-0,087967	-0,157030	0,279981	1,280014	0,073443	0,701101	-0,288515	-0,723567	-0,324953	-8,607567	-1,224821	-2,471297	-1,342822	1,548897	42,033881	4,236482	0,073443	0,701101	-0,288515	-55,760020	5,440286	-8,607567	0,073443	0,701101	-0,288515	-55,760020	5,440286	-8,607567
11:20:01,93	0,176093	3,434010	-0,087967	-0,157030	0,279981	1,280014	0,075152	0,704363	-0,285104	-0,606664	-0,239759	-8,638643	-1,230092	-2,449950	-1,349914	2,808045	42,522571	3,992203	0,075152	0,704363	-0,285104	-55,899160	5,659682	-8,638643	0,075152	0,704363	-0,285104	-55,899160	5,659682	-8,638643
11:20:01,98	0,176093	3,434010	-0,087967	-0,157030	0,279981	1,280014	0,059300	0,719602	-0,292196	-0,867025	-0,261554	-8,882921	-1,251154	-2,460841	-1,363779	2,490087	43,555047	3,824998	0,059300	0,719602	-0,292196	-57,355787	4,393490	-8,882921	0,059300	0,719602	-0,292196	-57,355787	4,393490	-8,882921
11:20:02,03	0,176082	3,434087	-0,087982	-0,157019	0,279992	1,330041	0,079263	0,732396	-0,306061	-0,936901	-0,508061	-9,050126	-1,256222	-2,461333	-1,364304	2,306625	43,582660	3,764152	0,082223	0,736539	-0,306586	-58,471977	5,965249	-9,110972	0,082223	0,736539	-0,306586	-58,471977	5,965249	-9,110972
11:20:02,08	0,176082	3,434087	-0,087982	-0,157019	0,279992	1,330041	0,082223	0,736539	-0,306586	-0,653642	-0,489286	-9,110972	-1,253262	-2,458842	-1,359618	2,306508	43,608417	3,801769	0,082223	0,736539	-0,306586	-58,471977	5,965249	-9,110972	0,082223	0,736539	-0,306586	-58,471977	5,965249	-9,110972
11:20:02,13	0,176082	3,434087	-0,087982	-0,157019	0,279992	1,330041	0,078586	0,735222	-0,301900	-0,744407	-0,287144	-9,073355	-1,254560	-2,461529	-1,365059	2,265810	43,578067	3,813594	0,078586	0,735222	-0,301900	-58,459307	5,881828	-9,073355	0,078586	0,735222	-0,301900	-58,459307	5,881828	-9,073355
11:20:02,18	0,176082	3,434087	-0,087982	-0,157019	0,279992	1,330041	0,081562	0,735003	-0,307341	-0,709167	-0,421842	-9,061530	-1,252305	-2,460421	-1,358871	2,214541	43,561127	3,805522	0,079475	0,733603	-0,301153	-58,329483	5,961398	-9,069603	0,079475	0,733603	-0,301153	-58,329483	5,961398	-9,069603
11:20:02,23	0,176082	3,434087	-0,087982	-0,157019	0,279992	1,330041	0,079475	0,733603	-0,301153	-0,741624	-0,277393	-9,069603	-1,255869	-2,461095	-1,359639	2,200083	43,570555	3,829949	0,079475	0,733603	-0,301153	-58,329483	5,961398	-9,069603	0,079475	0,733603	-0,301153	-58,329483	5,961398	-9,069603
11:20:02,28	0,176082	3,434087	-0,087982	-0,157019	0,279992	1,330041	0,081841	0,736353	-0,301921	-0,599587	-0,383192	-9,045175	-1,252441	-2,458254	-1,363176	2,167539	43,554428	3,808707	0,077667	0,734805	-0,305458	-58,332020	5,950836	-9,066417	0,077667	0,734805	-0,305458	-58,332020	5,950836	-9,066417
11:20:02,33	0,176082	3,434087	-0,087982	-0,157019	0,279992	1,330041	0,077667	0,734805	-0,305458	-0,649843	-0,146010	-9,066417	-1,251201	-2,459821	-1,357329	2,183360	43,549386	3,809652	0,077667	0,734805	-0,305458	-58,332020	5,950836	-9,066417	0,077667	0,734805	-0,305458	-58,332020	5,950836	-9,066417
11:20:02,38	0,176082	3,434087	-0,087982	-0,157019	0,279992	1,330041	0,078403	0,732947	-0,299611	-0,750000	-0,200514	-9,065472	-1,252502	-2,464190	-1,361604	2,146662	43,480223	3,809542	0,082838	0,731889	-0,303886	-58,180062	6,068844	-9,065582	0,082838	0,731889	-0,303886	-58,180062	6,068844	-9,065582
11:20:02,43	0,176082	3,434087	-0,087982	-0,157019	0,279992	1,330041	0,082838	0,731889	-0,303886	-0,726739	-0,433923	-9,065582	-1,254850	-2,458639	-1,361244	2,149167	43,522912	3,806238	0,079204	0,736698	-0,303526	-58,345721	5,991732	-9,068886	0,079204	0,736698	-0,303526	-58,345721	5,991732	-9,068886
11:20:02,48	0,176082	3,434087	-0,087982	-0,157019	0,279992	1,330041	0,079204	0,736698	-0,303526	-0,514895	-0,225806	-9,068886	-1,248410	-2,460517	-1,360045	2,146369	43,464840	3,828737	0,079204	0,736698	-0,303526	-58,345721	5,991732	-9,068886	0,079204	0,736698	-0,303526	-58,345721	5,991732	-9,068886
11:20:02,53	0,176082	3,434087	-0,087982	-0,157019	0,279992	1,330041	0,077610	0,730182	-0,302327	-0,802035	-0,169528	-9,046387	-1,250203	-2,464439	-1,361985	2,111111	43,515122	3,835844	0,077610	0,730182	-0,302327	-58,121358	5,922877	-9,046387	0,077610	0,730182	-0,302327	-58,121358	5,922877	-9,046387
11:20:02,58	0,176082	3,434087	-0,087982	-0,157019	0,279992	1,330041	0,081903	0,729774	-0,304267	-0,849201	-0,337080	-9,039280	-1,250668	-2,466282	-1,360417	2,159590	43,511368	3,814537	0,081903	0,729774	-0,304267	-58,136444	6,092312	-9,039280	0,081903	0,729774	-0,304267	-58,136444	6,092312	-9,039280
11:20:02,63	0,176082	3,434087	-0,087982	-0,157019	0,279992	1,330041	0,083732	0,729256	-0,302699	-0,897134	-0,476047	-9,060588	-1,250151	-2,458409	-1,362017	2,144316	43,524450	3,807654	0,083732	0,729256	-0,302699	-58,143702	6,096918	-9,060588	0,083732	0,729256	-0,302699	-58,143702	6,096918	-9,060588
11:20:02,68	0,176082	3,434087	-0,087982	-0,157019	0,279992	1,330041	0,081747	0,731953	-0,303155	-0,695072	-0,339971	-9,094581	-1,252012	-2,463214	-1,360873	2,100245	43,474275	3,780543	0,081747	0,731953	-0,303155	-58,153388	6,077160	-9,094581	0,081747	0,731953	-0,303155	-58,153388	6,077160	-9,094581
11:20:02,73	0,176082	3,434087	-0,087982	-0,157019	0,279992	1,330041	0,081747	0,731953	-0,303155	-0,695072	-0,339971	-9,094581	-1,251393	-2,464092	-1,362382	2,118645	43,478193	3,824980	0,081747	0,731953	-0,303155	-58,153388	6,077160	-9,094581	0,081747	0,731953	-0,303155	-58,153388	6,077160	-9,094581
11:20:02,78	0,176082	3,434087	-0,087982	-0,157019	0,279992	1,330041	0,082198	0,730978	-0,304663	-0,758345	-0,377397	-9,050144	-1,249624	-2,462988	-1,361607	2,117932	43,486443	3,825250	0,082198	0,730978	-0,304663	-58,140154	6,075134	-9,050144	0,082198	0,730978	-0,304663	-58,140154	6,075134	-9,050144
11:20:02,83	0,176082	3,434087	-0,087982	-0,157019	0,279992	1,330041	0,080358	0,729998	-0,303889	-0,816105	-0,276979	-9,049874	-1,250842	-2,462208	-1,360842	2,093086	43,507938	3,830479	0,080291	0,731443	-0,303124	-58,165450	6,061604	-9,044645	0,080291	0,731443	-0,303124	-58,165450	6,061604	-9,044645
11:20:02,88	0,176082	3,434087	-0,087982	-0,157019	0,279992	1,330041	0,080291	0,731443	-0,303124	-0,747159	-0,241222	-9,044645	-1,250864	-2,464275	-1,358875	2,078019	43,504917	3,858101	0,080291	0,731443	-0,303124	-58,165450	6,061604	-9,044645	0,080291	0,731443	-0,303124	-58,165450	6,061604	-9,044645
11:20:02,93	0,176082	3,434087	-0,087982	-0,157019	0,279992	1,330041	0,082092	0,730429	-0,301157	-0,789773	-0,323356	-9,017024	-1,245565	-2,462207	-1,363149	2,115911	43,425729	3,839617	0,077652	0,726874	-0,305431	-57,984574	5,930796	-9,035507	0,077652	0,726874	-0,305431	-57,984574	5,930796	-9,035507
11:20:02,98	0,176082	3,434087	-0,087982	-0,157019	0,279992	1,330041	0,077652	0,726874	-0,305431	-0,924992	-0,164861	-9,035507	-1,249102	-2,463504	-1,361598	2,098681	43,454681	3,843819	0,077652	0,726874	-0,305431	-57,984574	5,930796	-9,035507	0,077652	0,726874	-0,305431	-57,984574	5,930796	-9,035507
11:20:03,03	0,176082	3,434087	-0,087982	-0,157019	0,279992	1,330041	0,080544	0,729288	-0,303880	-0,815903	-0,285857	-9,031305	-1,251994	-2,464467	-1,361968	2,116890	43,474436	3,858383	0,080544	0,729288	-0,303880	-58,065013	6,036837	-9,031305	0,080544	0,729288	-0,303880	-58,065013	6,036837	-9,031305
11:20:03,08	0,176082	3,434087	-0,087982	-0,157019	0,279992	1,330041	0,082823	0,731311	-0,304249	-0,736922	-0,410265	-9,016742	-1,254375	-2,463789	-1,363564	2,103058	43,481623	3,820654	0,083427	0,733712	-0,305846	-58,207764	6,122920	-9,054470	0,083427	0,733712	-0,305846	-58,207764	6,122920	-9,054470
11:20:03,13	0,176082	3,434087	-0,087982	-0,157019	0,279992	1,330041	0,083427	0,733712	-0,305846	-0,611390	-0,426099	-9,054470	-1,250820	-2,463689	-1,363154	2,114709	43,478770	3,835358	0,081563	0,730683	-0,305436	-58,130864	6,062012	-9,039766	0,081563	0,730683	-0,305436	-58,130864	6,062012	-9,039766
11:20:03,18	0,176082	3,434087	-0,087982	-0,157019	0,279992	1,330041	0,081563	0,730683	-0,305436	-0,772225	-0,340698	-9,039766	-1,249730	-2,461762	-1,361634	2,078307	43,466924	3,820367	0,079349	0,730703	-0,303916	-58,102912	6,028928	-9,054757	0,079349	0,730703	-0,303916	-58,102912	6,028928	-9,054757
11:20:03,23	0,176082	3,434087	-0,087982	-0,157019	0,279992	1,330041	0,079349	0,730703	-0,303916	-0,742766	-0,199938	-9,054757	-1,249078	-2,465525	-1,361975	2,106471	43,451538	3,843572	0,079349	0,730703	-0,303916	-58,102912	6,028928	-9,054757	0,079349	0,730703	-0,303916	-58,102912	6,028928	-9,054757
11:20:03,28	0,176082	3,434087	-0,087982	-0,157019	0,279992	1,330041	0,082282	0,728257	-0,304257	-0,870700	-0,384533	-9,031552	-1,254398	-2,461067	-1,362022	2,092785	43,494496	3,825479	0,082282	0,728257	-0,304257	-58,038859	6,074566	-9,031552	0,082282	0,728257	-0,304257	-58,038859	6,074566	-9,031552
11:20:03,33	0,176082	3,434087	-0,087982	-0,157019	0,279992	1,330041	0,081081	0,735092	-0,304304	-0,545616	-0,288780	-9,049645	-1,249162	-2,459126	-1,362783	2,072948	43,493360	3,861218	0,076782	0,731529	-0,305064	-58,145039	5,978773	-9,013906	0,076782	0,731529	-0,305064	-58,145039	5,978773	-9,013906
11:20:03,38	0,176082	3,434087	-0,087982	-0,157019	0,279992	1,330041	0,076782	0,731529	-0,305064	-0,719984	-0,048617	-9,013906	-1,250870	-2,464430	-1,361056	2,030943	43,435261	3,828585	0,076782	0,731529	-0,305064	-58,145039	5,978773	-9,013906	0,076782	0,731529	-0,305064	-58,145039	5,978773	-9,013906
11:20:03,43	0,176082	3,434087	-0,087982	-0,157019	0,279992	1,330041	0,082229	0,730357	-0,303338	-0,709652	-0,324550	-9,046539	-1,249678	-2,467955	-1,360038	2,089882	43,451115	3,832396	0,082229	0,730357	-0,303338	-58,042642	6,130456	-9,046539	0,082229	0,730357	-0,303338	-58,042642	6,130456	-9,046539
11:20:03,48	0,176082	3,434087	-0,087982	-0,157019	0,279992	1,330041	0,084686	0,727562	-0,302319	-0,898191	-0,495420	-9,042729	-1,251519	-2,467687	-1,363163	2,068453	43,432999	3,828814	0,084686	0,727562	-0,302319	-58,011775	6,152445	-9,042729	0,084686	0,727562	-0,302319	-58,011775	6,152445	-9,042729
11:20:03,53	0,176082	3,434087	-0,087982	-0,157019	0,279992	1,330041	0,085374	0,729289	-0,305445	-0,781940	-0,521686	-9,046310	-1,250923	-2,464542	-1,361210	2,071304	43,456224	3,857980	0,085374	0,729289	-0,305445	-58,031159	6,180171	-9,046310	0,085374	0,729289	-0,305445	-58,031159	6,180171	-9,046310
11:20:03,59	0,176082	3,434087	-0,087982	-0,157019	0,279992	1,330041	0,082353	0,730346	-0,303491	-0,748523	-0,355443	-9,017144	-1,255067	-2,461493	-1,361257	2,056945	43,484232	3,829719	0,082353	0,730346	-0,303491	-58,080704	6,109255	-9,017144	0,082353	0,730346	-0,303491	-58,080704	6,109255	-9,017144
11:20:03,64	0,176082	3,434087	-0,087982	-0,157019	0,279992	1,330041	0,081784	0,735459	-0,303539	-0,499728	-0,299410	-9,045405	-1,248527	-2,465293	-1,360820	2,090654	43,439182	3,837921	0,081784	0,735459	-0,303539	-58,233273	6,120614	-9,045405	0,081784	0,735459	-0,303539	-58,233273	6,120614	-9,045405
11:20:03,69	0,176082	3,434087	-0,087982	-0,157019	0,279992	1,330041	0,081805	0,727896	-0,303102	-0,870873	-0,352252	-9,037203	-1,252103	-2,465955	-1,358123	2,053742	43,468122	3,832025	0,081805	0,727896	-0,303102	-58,010679	6,069468	-9,037203	0,081805	0,727896	-0,303102	-58,010679	6,069468	-9,037203
11:20:03,74	0,176082	3,434087	-0,087982	-0,157019	0,279992	1,330041	0,084166	0,730661	-0,300405	-0,733678	-0,428583	-9,043099	-1,250419	-2,432876	-1,368528	3,769872	43,401444	3,605749	0,084166	0,730661	-0,300405	-58,090569	6,178469	-9,043099	0,084166	0,730661	-0,300405	-58,090569	6,178469	-9,043099
11:20:03,79	0,176082	3,434087	-0,087982	-0,157019	0,279992	1,330041	0,054677	0,745743	-0,310810	-0,749752	-0,414698	-9,269375	-1,275521	-2,428630	-1,366308	4,051512	44,405006	3,363458	0,054677	0,745743	-0,310810	-59,290553	3,877457	-9,269375	0,054677	0,745743	-0,310810	-59,290553	3,877457	-9,269375
11:20:03,84	0,175985	3,433892	-0,087980	-0,157007	0,279991	1,380026	0,063552	0,769605	-0,308590	-0,518859	-0,618304	-9,511666	-1,273459	-2,434929	-1,367146	3,863333	44,505112	3,358841	0,063552	0,769605	-0,308590	-60,932825	4,370507	-9,511666	0,063552	0,769605	-0,308590	-60,932825	4,370507	-9,511666
11:20:03,89	0,175985	3,433892	-0,087980	-0,157007	0,279991	1,380026	0,067975	0,764669	-0,309428	-0,768118	-0,635314	-9,516284	-1,273526	-2,430990	-1,365219	3,841695	44,501731	3,372891	0,067975	0,764669	-0,309428	-60,794635	4,700755	-9,516284	0,067975	0,764669	-0,309428	-60,794635	4,700755	-9,516284
11:20:03,94	0,175985	3,433892	-0,087980	-0,157007	0,279991	1,380026	0,064597	0,766697	-0,307501	-0,648935	-0,442601	-9,502234	-1,273072	-2,431974	-1,367546	3,791746	44,479694	3,403117	0,064597	0,766697	-0,307501	-60,834620	4,628282	-9,502234	0,064597	0,766697	-0,307501	-60,834620	4,628282	-9,502234
11:20:03,99	0,175985	3,433892	-0,087980	-0,157007	0,279991	1,380026	0,065223	0,765812	-0,309828	-0,650891	-0,442876	-9,472007	-1,270855	-2,432021	-1,366781	3,734889	44,456226	3,417396	0,065223	0,765812	-0,309828	-60,767111	4,677090	-9,472007	0,065223	0,765812	-0,309828	-60,767111	4,677090	-9,472007
11:20:04,04	0,175985	3,433892	-0,087980	-0,157007	0,279991	1,380026	0,064155	0,763868	-0,309063	-0,703196	-0,349868	-9,457728	-1,273765	-2,433666	-1,366815	3,733183	44,479177	3,368971	0,064155	0,763868	-0,309063	-60,666857	4,686311	-9,457728	0,064155	0,763868	-0,309063	-60,666857	4,686311	-9,457728
11:20:04,09	0,175985	3,433892	-0,087980	-0,157007	0,279991	1,380026	0,067035	0,765566	-0,309097	-0,633946	-0,486662	-9,506153	-1,270925	-2,431534	-1,366025	3,708979	44,433511	3,406845	0,063768	0,764172	-0,308307	-60,642279	4,687132	-9,468279	0,063768	0,764172	-0,308307	-60,642279	4,687132	-9,468279
11:20:04,14	0,175985	3,433892	-0,087980	-0,157007	0,279991	1,380026	0,063768	0,764172	-0,308307	-0,654776	-0,318654	-9,468279	-1,271494	-2,431560	-1,367976	3,708592	44,468521	3,399364	0,063768	0,764172	-0,308307	-60,642279	4,687132	-9,468279	0,063768	0,764172	-0,308307	-60,642279	4,687132	-9,468279
11:20:04,19	0,175985	3,433892	-0,087980	-0,157007	0,279991	1,380026	0,064075	0,764652	-0,310258	-0,659937	-0,316799	-9,475760	-1,271535	-2,433048	-1,366005	3,719458	44,368147	3,418837	0,064075	0,764652	-0,310258	-60,685127	4,713118	-9,475760	0,064075	0,764652	-0,310258	-60,685127	4,713118	-9,475760
11:20:04,24	0,175985	3,433892	-0,087980	-0,157007	0,279991	1,380026	0,065384	0,763944	-0,308287	-0,615289	-0,444468	-9,456288	-1,282897	-2,418604	-1,375245	4,518926	45,069217	3,157860	0,065384	0,763944	-0,308287	-60,584858	4,688212	-9,456288	0,065384	0,763944	-0,308287	-60,584858	4,688212	-9,456288
11:20:04,29	0,175985	3,433892	-0,087980	-0,157007	0,279991	1,380026	0,058556	0,781006	-0,317527	-0,734938	-0,431230	-9,717264	-1,306254	-2,421274	-1,377786	4,484764	46,140481	2,937692	0,058556	0,781006	-0,317527	-62,043881	4,165442	-9,717264	0,058556	0,781006	-0,317527	-62,043881	4,165442	-9,717264
11:20:04,34	0,175955	3,433977	-0,087975	-0,157013	0,279968	1,430012	0,072547	0,799898	-0,320068	-0,663174	-0,593526	-9,937432	-1,303049	-2,423679	-1,377447	4,326267	46,137834	2,948917	0,072547	0,799898	-0,320068	-63,455200	5,101411	-9,937432	0,072547	0,799898	-0,320068	-63,455200	5,101411	-9,937432
11:20:04,39	0,175955	3,433977	-0,087975	-0,157013	0,279968	1,430012	0,073028	0,795920	-0,319729	-0,788536	-0,482577	-9,926207	-1,302638	-2,430318	-1,378969	4,256436	46,074013	2,996054	0,078571	0,792245	-0,321250	-63,080652	5,425556	-9,879070	0,078571	0,792245	-0,321250	-63,080652	5,425556	-9,879070
11:20:04,44	0,175955	3,433977	-0,087975	-0,157013	0,279968	1,430012	0,078571	0,792245	-0,321250	-0,889436	-0,742280	-9,879070	-1,296839	-2,423516	-1,379369	4,241921	46,053728	3,017189	0,078571	0,792245	-0,321250	-63,080652	5,425556	-9,879070	0,078571	0,792245	-0,321250	-63,080652	5,425556	-9,879070
11:20:04,49	0,175955	3,433977	-0,087975	-0,157013	0,279968	1,430012	0,074945	0,794598	-0,320924	-0,680967	-0,515341	-9,889347	-1,302863	-2,426001	-1,378642	4,180142	46,018660	2,985778	0,074945	0,794598	-0,320924	-63,056938	5,367869	-9,889347	0,074945	0,794598	-0,320924	-63,056938	5,367869	-9,889347
11:20:04,54	0,175955	3,433977	-0,087975	-0,157013	0,279968	1,430012	0,074945	0,794598	-0,320924	-0,680967	-0,515341	-9,889347	-1,299320	-2,424437	-1,379021	4,187025	46,028672	2,996793	0,074945	0,794598	-0,320924	-63,056938	5,367869	-9,889347	0,074945	0,794598	-0,320924	-63,056938	5,367869	-9,889347
11:20:04,59	0,175955	3,433977	-0,087975	-0,157013	0,279968	1,430012	0,071819	0,792311	-0,321303	-0,811998	-0,353740	-9,878331	-1,301789	-2,425304	-1,379811	4,143555	46,003626	3,006053	0,071819	0,792311	-0,321303	-63,008446	5,284072	-9,878331	0,071819	0,792311	-0,321303	-63,008446	5,284072	-9,878331
11:20:04,64	0,175955	3,433977	-0,087975	-0,157013	0,279968	1,430012	0,073805	0,794016	-0,322093	-0,679934	-0,431871	-9,869071	-1,302455	-2,425387	-1,382931	4,108906	46,019187	3,013524	0,073805	0,794016	-0,322093	-63,010192	5,361814	-9,869071	0,073805	0,794016	-0,322093	-63,010192	5,361814	-9,869071
11:20:04,69	0,175955	3,433977	-0,087975	-0,157013	0,279968	1,430012	0,074209	0,794551	-0,325213	-0,648242	-0,415104	-9,861600	-1,300074	-2,430010	-1,378241	4,122420	45,950616	3,008060	0,074209	0,794551	-0,325213	-63,020534	5,410315	-9,861600	0,074209	0,794551	-0,325213	-63,020534	5,410315	-9,861600
11:20:04,74	0,175955	3,433977	-0,087975	-0,157013	0,279968	1,430012	0,077023	0,790178	-0,320523	-0,823036	-0,607420	-9,867064	-1,301863	-2,428261	-1,377876	4,107716	45,971417	2,998916	0,077023	0,790178	-0,320523	-62,852010	5,438896	-9,867064	0,077023	0,790178	-0,320523	-62,852010	5,438896	-9,867064
11:20:04,79	0,175955	3,433977	-0,087975	-0,157013	0,279968	1,430012	0,076402	0,792602	-0,320158	-0,707637	-0,552007	-9,876208	-1,300151	-2,428097	-1,379813	4,102856	45,927773	3,008757	0,075404	0,791201	-0,322095	-62,849553	5,401523	-9,866368	0,075404	0,791201	-0,322095	-62,849553	5,401523	-9,866368
11:20:04,84	0,175955	3,433977	-0,087975	-0,157013	0,279968	1,430012	0,075404	0,791201	-0,322095	-0,740279	-0,517727	-9,866368	-1,300112	-2,427862	-1,378658	4,103798	45,966686	2,994797	0,075182	0,791285	-0,320940	-62,885952	5,414268	-9,880327	0,075182	0,791285	-0,320940	-62,885952	5,414268	-9,880327
11:20:04,89	0,175955	3,433977	-0,087975	-0,157013	0,279968	1,430012	0,075182	0,791285	-0,320940	-0,770076	-0,487518	-9,880327	-1,299034	-2,427851	-1,377136	4,052926	45,964684	2,979982	0,075182	0,791285	-0,320940	-62,885952	5,414268	-9,880327	0,075182	0,791285	-0,320940	-62,885952	5,414268	-9,880327
11:20:04,94	0,175955	3,433977	-0,087975	-0,157013	0,279968	1,430012	0,069036	0,790976	-0,322152	-0,710639	-0,147273	-9,884283	-1,296772	-2,422694	-1,379870	4,048156	45,911611	2,990841	0,069036	0,790976	-0,322152	-62,802240	5,272047	-9,884283	0,069036	0,790976	-0,322152	-62,802240	5,272047	-9,884283
11:20:04,99	0,175955	3,433977	-0,087975	-0,157013	0,279968	1,430012	0,069036	0,790976	-0,322152	-0,710639	-0,147273	-9,884283	-1,297900	-2,425460	-1,377881	4,063900	45,913915	3,027699	0,071995	0,790570	-0,320163	-62,801364	5,337985	-9,847426	0,071995	0,790570	-0,320163	-62,801364	5,337985	-9,847426
11:20:05,04	0,175955	3,433977	-0,087975	-0,157013	0,279968	1,430012	0,071995	0,790570	-0,320163	-0,741586	-0,313639	-9,847426	-1,298559	-2,426148	-1,377896	4,044093	45,867938	3,016532	0,071995	0,790570	-0,320163	-62,801364	5,337985	-9,847426	0,071995	0,790570	-0,320163	-62,801364	5,337985	-9,847426
11:20:05,09	0,175955	3,433977	-0,087975	-0,157013	0,279968	1,430012	0,072920	0,790798	-0,320178	-0,680054	-0,367589	-9,858592	-1,301427	-2,427060	-1,375570	4,056963	45,910419	3,001179	0,072920	0,790798	-0,320178	-62,757663	5,356670	-9,858592	0,072920	0,790798	-0,320178	-62,757663	5,356670	-9,858592
11:20:05,14	0,175955	3,433977	-0,087975	-0,157013	0,279968	1,430012	0,075145	0,792824	-0,317852	-0,617889	-0,473143	-9,873945	-1,299740	-2,424349	-1,380233	4,034844	45,921729	3,029525	0,075145	0,792824	-0,317852	-62,854595	5,425701	-9,873945	0,075145	0,792824	-0,317852	-62,854595	5,425701	-9,873945
11:20:05,19	0,175955	3,433977	-0,087975	-0,157013	0,279968	1,430012	0,071953	0,792719	-0,322515	-0,622079	-0,282379	-9,845599	-1,300240	-2,429082	-1,376711	4,064684	45,895509	3,015757	0,071953	0,792719	-0,322515	-62,850551	5,365940	-9,845599	0,071953	0,792719	-0,322515	-62,850551	5,365940	-9,845599
11:20:05,24	0,175955	3,433977	-0,087975	-0,157013	0,279968	1,430012	0,076303	0,790786	-0,318993	-0,714845	-0,547505	-9,859367	-1,293850	-2,431372	-1,377117	4,025905	45,863303	2,991909	0,075090	0,784107	-0,319399	-62,567247	5,427602	-9,883215	0,075090	0,784107	-0,319399	-62,567247	5,427602	-9,883215
11:20:05,29	0,175955	3,433977	-0,087975	-0,157013	0,279968	1,430012	0,075090	0,784107	-0,319399	-1,014871	-0,466982	-9,883215	-1,295085	-2,424950	-1,379462	4,009392	45,907139	3,024720	0,075090	0,784107	-0,319399	-62,567247	5,427602	-9,883215	0,075090	0,784107	-0,319399	-62,567247	5,427602	-9,883215
11:20:05,34	0,175955	3,433977	-0,087975	-0,157013	0,279968	1,430012	0,070147	0,788387	-0,321744	-0,821998	-0,173692	-9,850404	-1,293330	-2,429731	-1,379822	4,016259	45,837855	3,027089	0,070147	0,788387	-0,321744	-62,710384	5,332814	-9,850404	0,070147	0,788387	-0,321744	-62,710384	5,332814	-9,850404
11:20:05,39	0,175955	3,433977	-0,087975	-0,157013	0,279968	1,430012	0,073409	0,784477	-0,322104	-0,968735	-0,383921	-9,848035	-1,300953	-2,431567	-1,376699	4,013744	45,869179	3,048854	0,073409	0,784477	-0,322104	-62,550208	5,378676	-9,848035	0,073409	0,784477	-0,322104	-62,550208	5,378676	-9,848035
11:20:05,44	0,175955	3,433977	-0,087975	-0,157013	0,279968	1,430012	0,078810	0,790161	-0,318981	-0,699081	-0,646958	-9,826270	-1,295097	-2,431192	-1,378253	3,998078	45,878384	3,051323	0,078810	0,790161	-0,318981	-62,726681	5,539655	-9,826270	0,078810	0,790161	-0,318981	-62,726681	5,539655	-9,826270
11:20:05,49	0,175955	3,433977	-0,087975	-0,157013	0,279968	1,430012	0,079414	0,787922	-0,322519	-0,765315	-0,646292	-9,858330	-1,299316	-2,433208	-1,380237	3,960925	45,841762	3,016795	0,079414	0,787922	-0,322519	-62,617216	5,587675	-9,858330	0,079414	0,787922	-0,322519	-62,617216	5,587675	-9,858330
11:20:05,54	0,175955	3,433977	-0,087975	-0,157013	0,279968	1,430012	0,079414	0,787922	-0,322519	-0,765315	-0,646292	-9,858330	-1,296873	-2,429603	-1,378258	3,999719	45,876497	3,056023	0,079414	0,787922	-0,322519	-62,617216	5,587675	-9,858330	0,079414	0,787922	-0,322519	-62,617216	5,587675	-9,858330
11:20:05,60	0,175955	3,433977	-0,087975	-0,157013	0,279968	1,430012	0,073507	0,789945	-0,323296	-0,680350	-0,359547	-9,842255	-1,294554	-2,430271	-1,379415	3,990947	45,856227	3,066159	0,073507	0,789945	-0,323296	-62,691061	5,410790	-9,842255	0,073507	0,789945	-0,323296	-62,691061	5,410790	-9,842255
11:20:05,65	0,175955	3,433977	-0,087975	-0,157013	0,279968	1,430012	0,073507	0,789945	-0,323296	-0,680350	-0,359547	-9,842255	-1,294573	-2,428508	-1,379443	3,993590	45,826889	3,036397	0,073507	0,789945	-0,323296	-62,691061	5,410790	-9,842255	0,073507	0,789945	-0,323296	-62,691061	5,410790	-9,842255
11:20:05,70	0,175955	3,433977	-0,087975	-0,157013	0,279968	1,430012	0,072972	0,786165	-0,321725	-0,860157	-0,347038	-9,838727	-1,292683	-2,429973	-1,373211	4,015215	45,880814	3,029374	0,072972	0,786165	-0,321725	-62,574094	5,381239	-9,838727	0,072972	0,786165	-0,321725	-62,574094	5,381239	-9,838727
11:20:05,75	0,175955	3,433977	-0,087975	-0,157013	0,279968	1,430012	0,073295	0,783796	-0,315493	-1,040852	-0,355605	-9,845750	-1,293871	-2,386748	-1,375728	6,102196	45,670534	2,790896	0,073295	0,783796	-0,315493	-62,568830	5,398037	-9,845750	0,073295	0,783796	-0,315493	-62,568830	5,398037	-9,845750
11:20:05,80	0,175955	3,433977	-0,087975	-0,157013	0,279968	1,430012	0,036455	0,806437	-0,318009	-0,724921	-0,352461	-10,084228	-1,323886	-2,395174	-1,387325	5,869754	47,056334	2,518515	0,036455	0,806437	-0,318009	-64,030191	2,509267	-10,084228	0,036455	0,806437	-0,318009	-64,030191	2,509267	-10,084228
11:20:05,85	0,175985	3,434002	-0,087981	-0,157030	0,279984	1,479999	0,058760	0,828218	-0,329607	-0,676213	-0,618097	-10,356609	-1,323889	-2,397958	-1,390508	5,607453	47,028007	2,565433	0,061173	0,826828	-0,332790	-65,498803	4,271481	-10,309691	0,061173	0,826828	-0,332790	-65,498803	4,271481	-10,309691
11:20:05,90	0,175985	3,434002	-0,087981	-0,157030	0,279984	1,479999	0,061173	0,826828	-0,332790	-0,592792	-0,530581	-10,309691	-1,319170	-2,402484	-1,392017	5,609237	47,013614	2,590242	0,061173	0,826828	-0,332790	-65,498803	4,271481	-10,309691	0,061173	0,826828	-0,332790	-65,498803	4,271481	-10,309691
11:20:05,95	0,175985	3,434002	-0,087981	-0,157030	0,279984	1,479999	0,062732	0,820479	-0,334299	-0,911375	-0,620428	-10,284882	-1,324594	-2,404938	-1,394767	5,552827	47,005032	2,581229	0,067570	0,823949	-0,337049	-65,375300	4,476832	-10,293896	0,067570	0,823949	-0,337049	-65,375300	4,476832	-10,293896
11:20:06,00	0,175985	3,434002	-0,087981	-0,157030	0,279984	1,479999	0,067570	0,823949	-0,337049	-0,695288	-0,827426	-10,293896	-1,321142	-2,398158	-1,390128	5,521367	47,018157	2,600133	0,067570	0,823949	-0,337049	-65,375300	4,476832	-10,293896	0,067570	0,823949	-0,337049	-65,375300	4,476832	-10,293896
11:20:06,05	0,175985	3,434002	-0,087981	-0,157030	0,279984	1,479999	0,059972	0,824349	-0,332410	-0,670128	-0,398492	-10,274992	-1,316435	-2,405622	-1,392817	5,521370	46,964923	2,590079	0,059972	0,824349	-0,332410	-65,381535	4,309277	-10,274992	0,059972	0,824349	-0,332410	-65,381535	4,309277	-10,274992
11:20:06,10	0,175985	3,434002	-0,087981	-0,157030	0,279984	1,479999	0,064083	0,816541	-0,335099	-1,030051	-0,638890	-10,285045	-1,316569	-2,406277	-1,392435	5,461674	46,958550	2,614362	0,064083	0,816541	-0,335099	-65,128519	4,391603	-10,285045	0,064083	0,816541	-0,335099	-65,128519	4,391603	-10,285045
11:20:06,15	0,175985	3,434002	-0,087981	-0,157030	0,279984	1,479999	0,064717	0,816329	-0,334717	-1,005697	-0,623348	-10,260762	-1,323105	-2,402262	-1,390144	5,440691	46,958254	2,607795	0,064508	0,823998	-0,332426	-65,280003	4,469415	-10,267330	0,064508	0,823998	-0,332426	-65,280003	4,469415	-10,267330
11:20:06,20	0,175985	3,434002	-0,087981	-0,157030	0,279984	1,479999	0,064508	0,823998	-0,332426	-0,596194	-0,594483	-10,267330	-1,317300	-2,398733	-1,396389	5,404940	47,006073	2,605331	0,064508	0,823998	-0,332426	-65,280003	4,469415	-10,267330	0,064508	0,823998	-0,332426	-65,280003	4,469415	-10,267330
11:20:06,25	0,175985	3,434002	-0,087981	-0,157030	0,279984	1,479999	0,058549	0,820735	-0,338671	-0,789397	-0,229717	-10,269793	-1,333805	-2,394840	-1,389757	5,947485	47,706741	2,363940	0,058549	0,820735	-0,338671	-65,217075	4,366358	-10,269793	0,058549	0,820735	-0,338671	-65,217075	4,366358	-10,269793
11:20:06,30	0,175985	3,434002	-0,087981	-0,157030	0,279984	1,479999	0,063430	0,836975	-0,332039	-0,822988	-0,603082	-10,511184	-1,348977	-2,387667	-1,407304	6,350758	48,382483	2,119232	0,063430	0,836975	-0,332039	-66,525502	4,376196	-10,511184	0,063430	0,836975	-0,332039	-66,525502	4,376196	-10,511184
11:20:06,35	0,176011	3,434015	-0,087998	-0,157027	0,279990	1,530073	0,064804	0,853700	-0,349586	-0,740100	-0,685890	-10,755892	-1,346141	-2,390460	-1,410120	6,002587	48,461023	2,185257	0,065805	0,849848	-0,352401	-67,547425	4,768546	-10,689867	0,065805	0,849848	-0,352401	-67,547425	4,768546	-10,689867
11:20:06,40	0,176011	3,434015	-0,087998	-0,157027	0,279990	1,530073	0,065805	0,849848	-0,352401	-0,834352	-0,397143	-10,689867	-1,345525	-2,395382	-1,406968	6,020300	48,397141	2,199868	0,065805	0,849848	-0,352401	-67,547425	4,768546	-10,689867	0,065805	0,849848	-0,352401	-67,547425	4,768546	-10,689867
11:20:06,45	0,176011	3,434015	-0,087998	-0,157027	0,279990	1,530073	0,069760	0,846854	-0,349250	-0,943596	-0,650072	-10,675256	-1,349281	-2,395692	-1,409754	5,934214	48,351304	2,171214	0,071906	0,849951	-0,352036	-67,420952	4,934566	-10,703910	0,071906	0,849951	-0,352036	-67,420952	4,934566	-10,703910
11:20:06,50	0,176011	3,434015	-0,087998	-0,157027	0,279990	1,530073	0,071906	0,849951	-0,352036	-0,699781	-0,710022	-10,703910	-1,350059	-2,395583	-1,407831	5,855573	48,321631	2,194009	0,072201	0,850680	-0,350113	-67,375235	4,995658	-10,681115	0,072201	0,850680	-0,350113	-67,375235	4,995658	-10,681115
11:20:06,55	0,176011	3,434015	-0,087998	-0,157027	0,279990	1,530073	0,072201	0,850680	-0,350113	-0,596891	-0,672106	-10,681115	-1,343142	-2,396848	-1,409004	5,798689	48,280274	2,199835	0,072201	0,850680	-0,350113	-67,375235	4,995658	-10,681115	0,072201	0,850680	-0,350113	-67,375235	4,995658	-10,681115
11:20:06,60	0,176011	3,434015	-0,087998	-0,157027	0,279990	1,530073	0,069838	0,844057	-0,351285	-0,877017	-0,520632	-10,675289	-1,346072	-2,400790	-1,410898	5,814801	48,248304	2,237468	0,069838	0,844057	-0,351285	-67,135473	4,961617	-10,675289	0,069838	0,844057	-0,351285	-67,135473	4,961617	-10,675289
11:20:06,65	0,176011	3,434015	-0,087998	-0,157027	0,279990	1,530073	0,074717	0,844623	-0,353180	-0,827921	-0,804299	-10,637656	-1,342046	-2,395551	-1,412481	5,787449	48,245706	2,240102	0,068166	0,843756	-0,354763	-67,091954	4,909775	-10,635022	0,068166	0,843756	-0,354763	-67,091954	4,909775	-10,635022
11:20:06,70	0,176011	3,434015	-0,087998	-0,157027	0,279990	1,530073	0,068166	0,843756	-0,354763	-0,857084	-0,441269	-10,635022	-1,340870	-2,400514	-1,412462	5,787732	48,201773	2,233303	0,068166	0,843756	-0,354763	-67,091954	4,909775	-10,635022	0,068166	0,843756	-0,354763	-67,091954	4,909775	-10,635022
11:20:06,75	0,176011	3,434015	-0,087998	-0,157027	0,279990	1,530073	0,071876	0,840257	-0,354744	-1,001156	-0,656406	-10,641821	-1,344343	-2,399927	-1,408296	5,720923	48,191974	2,224974	0,071876	0,840257	-0,354744	-66,961311	4,985880	-10,641821	0,071876	0,840257	-0,354744	-66,961311	4,985880	-10,641821
11:20:06,80	0,176011	3,434015	-0,087998	-0,157027	0,279990	1,530073	0,073105	0,843557	-0,350577	-0,787640	-0,667328	-10,650150	-1,341671	-2,399593	-1,413284	5,701348	48,178434	2,233941	0,071479	0,841410	-0,355566	-66,928469	5,038500	-10,641183	0,071479	0,841410	-0,355566	-66,928469	5,038500	-10,641183
11:20:06,85	0,176011	3,434015	-0,087998	-0,157027	0,279990	1,530073	0,071479	0,841410	-0,355566	-0,877779	-0,572618	-10,641183	-1,344617	-2,401754	-1,408636	5,692080	48,152938	2,210181	0,071479	0,841410	-0,355566	-66,928469	5,038500	-10,641183	0,071479	0,841410	-0,355566	-66,928469	5,038500	-10,641183
11:20:06,90	0,176011	3,434015	-0,087998	-0,157027	0,279990	1,530073	0,074824	0,842882	-0,350918	-0,774536	-0,751269	-10,664943	-1,340499	-2,399924	-1,409761	5,705772	48,144117	2,259877	0,071180	0,840230	-0,352043	-66,869695	5,009579	-10,615247	0,071180	0,840230	-0,352043	-66,869695	5,009579	-10,615247
11:20:06,95	0,176011	3,434015	-0,087998	-0,157027	0,279990	1,530073	0,071180	0,840230	-0,352043	-0,911623	-0,578045	-10,615247	-1,340582	-2,399309	-1,409799	5,669030	48,134328	2,235815	0,070689	0,840610	-0,352080	-66,852905	5,023501	-10,639309	0,070689	0,840610	-0,352080	-66,852905	5,023501	-10,639309
11:20:07,00	0,176011	3,434015	-0,087998	-0,157027	0,279990	1,530073	0,070689	0,840610	-0,352080	-0,865040	-0,525605	-10,639309	-1,348244	-2,400223	-1,411731	5,659052	48,171966	2,265910	0,075312	0,846788	-0,354013	-67,044237	5,173462	-10,609214	0,075312	0,846788	-0,354013	-67,044237	5,173462	-10,609214
11:20:07,05	0,176011	3,434015	-0,087998	-0,157027	0,279990	1,530073	0,075312	0,846788	-0,354013	-0,571373	-0,738521	-10,609214	-1,340558	-2,402870	-1,410139	5,686874	48,102133	2,268199	0,075312	0,846788	-0,354013	-67,044237	5,173462	-10,609214	0,075312	0,846788	-0,354013	-67,044237	5,173462	-10,609214
11:20:07,10	0,176011	3,434015	-0,087998	-0,157027	0,279990	1,530073	0,073761	0,838809	-0,352421	-0,939744	-0,716866	-10,606925	-1,337067	-2,401849	-1,411721	5,662921	48,121832	2,246568	0,071131	0,836295	-0,354003	-66,724689	5,034250	-10,628556	0,071131	0,836295	-0,354003	-66,724689	5,034250	-10,628556
11:20:07,15	0,176011	3,434015	-0,087998	-0,157027	0,279990	1,530073	0,071131	0,836295	-0,354003	-1,075526	-0,549531	-10,628556	-1,341760	-2,402900	-1,408230	5,664230	48,113917	2,238365	0,071131	0,836295	-0,354003	-66,724689	5,034250	-10,628556	0,071131	0,836295	-0,354003	-66,724689	5,034250	-10,628556
11:20:07,20	0,176011	3,434015	-0,087998	-0,157027	0,279990	1,530073	0,074388	0,839834	-0,350512	-0,885300	-0,724000	-10,636759	-1,340150	-2,401698	-1,409793	5,601447	48,112446	2,269442	0,074388	0,839834	-0,350512	-66,812272	5,115476	-10,636759	0,074388	0,839834	-0,350512	-66,812272	5,115476	-10,636759
11:20:07,25	0,176011	3,434015	-0,087998	-0,157027	0,279990	1,530073	0,072541	0,839041	-0,352075	-0,893892	-0,574335	-10,605682	-1,343620	-2,402095	-1,408628	5,634035	48,089391	2,252465	0,074621	0,841848	-0,350910	-66,829291	5,135538	-10,622659	0,074621	0,841848	-0,350910	-66,829291	5,135538	-10,622659
11:20:07,30	0,176011	3,434015	-0,087998	-0,157027	0,279990	1,530073	0,074621	0,841848	-0,350910	-0,744262	-0,722234	-10,622659	-1,339598	-2,402204	-1,413682	5,604882	48,067551	2,260665	0,072704	0,838310	-0,355964	-66,702051	5,099052	-10,614459	0,072704	0,838310	-0,355964	-66,702051	5,099052	-10,614459
11:20:07,35	0,176011	3,434015	-0,087998	-0,157027	0,279990	1,530073	0,072704	0,838310	-0,355964	-0,894732	-0,608195	-10,614459	-1,338261	-2,401771	-1,408609	5,669489	48,065574	2,247456	0,072704	0,838310	-0,355964	-66,702051	5,099052	-10,614459	0,072704	0,838310	-0,355964	-66,702051	5,099052	-10,614459
11:20:07,40	0,176011	3,434015	-0,087998	-0,157027	0,279990	1,530073	0,071661	0,837368	-0,350891	-0,974281	-0,610900	-10,627669	-1,341347	-2,404223	-1,409783	5,607370	48,049759	2,266785	0,071661	0,837368	-0,350891	-66,707694	5,014472	-10,627669	0,071661	0,837368	-0,350891	-66,707694	5,014472	-10,627669
11:20:07,45	0,176011	3,434015	-0,087998	-0,157027	0,279990	1,530073	0,075327	0,838815	-0,352065	-0,854272	-0,755646	-10,608339	-1,338354	-2,405113	-1,413269	5,637150	48,036473	2,254025	0,075327	0,838815	-0,352065	-66,701289	5,157512	-10,608339	0,075327	0,838815	-0,352065	-66,701289	5,157512	-10,608339
11:20:07,50	0,176011	3,434015	-0,087998	-0,157027	0,279990	1,530073	0,074601	0,835778	-0,355551	-1,015600	-0,750353	-10,621100	-1,342490	-2,403451	-1,410190	5,616529	48,071162	2,243316	0,075230	0,840191	-0,352472	-66,760843	5,157713	-10,631808	0,075230	0,840191	-0,352472	-66,760843	5,157713	-10,631808
11:20:07,55	0,176011	3,434015	-0,087998	-0,157027	0,279990	1,530073	0,075230	0,840191	-0,352472	-0,805882	-0,747835	-10,631808	-1,341337	-2,399725	-1,410175	5,633655	48,026789	2,271532	0,075230	0,840191	-0,352472	-66,760843	5,157713	-10,631808	0,075230	0,840191	-0,352472	-66,760843	5,157713	-10,631808
11:20:07,60	0,176011	3,434015	-0,087998	-0,157027	0,279990	1,530073	0,071427	0,841055	-0,352457	-0,731069	-0,587086	-10,603592	-1,338930	-2,406978	-1,410123	5,640109	48,026390	2,290142	0,076505	0,835344	-0,352405	-66,605435	5,148699	-10,584982	0,076505	0,835344	-0,352405	-66,605435	5,148699	-10,584982
11:20:07,65	0,176011	3,434015	-0,087998	-0,157027	0,279990	1,530073	0,076505	0,835344	-0,352405	-1,030900	-0,856953	-10,584982	-1,336671	-2,399474	-1,410203	5,606319	48,034795	2,243860	0,076505	0,835344	-0,352405	-66,605435	5,148699	-10,584982	0,076505	0,835344	-0,352405	-66,605435	5,148699	-10,584982
11:20:07,70	0,176011	3,434015	-0,087998	-0,157027	0,279990	1,530073	0,068877	0,837139	-0,352485	-0,927941	-0,426800	-10,631265	-1,334916	-2,402529	-1,410556	5,603671	48,014108	2,272360	0,068877	0,837139	-0,352485	-66,643389	4,980008	-10,631265	0,068877	0,837139	-0,352485	-66,643389	4,980008	-10,631265
11:20:07,75	0,176011	3,434015	-0,087998	-0,157027	0,279990	1,530073	0,070645	0,834093	-0,352838	-1,067126	-0,526791	-10,602765	-1,336669	-2,401903	-1,410932	5,600555	48,057706	2,298033	0,070645	0,834093	-0,352838	-66,543413	5,018811	-10,602765	0,070645	0,834093	-0,352838	-66,543413	5,018811	-10,602765
11:20:07,80	0,176011	3,434015	-0,087998	-0,157027	0,279990	1,530073	0,071027	0,835220	-0,353195	-1,035975	-0,531699	-10,558114	-1,336084	-2,402297	-1,410913	5,604419	48,045387	2,317010	0,071027	0,835220	-0,353195	-66,600746	5,043943	-10,558114	0,071027	0,835220	-0,353195	-66,600746	5,043943	-10,558114
11:20:07,85	0,176011	3,434015	-0,087998	-0,157027	0,279990	1,530073	0,073726	0,839120	-0,355164	-0,805781	-0,692803	-10,587997	-1,340811	-2,402684	-1,412882	5,608699	48,011305	2,287127	0,073726	0,839120	-0,355164	-66,676729	5,094724	-10,587997	0,073726	0,839120	-0,355164	-66,676729	5,094724	-10,587997
11:20:07,90	0,176011	3,434015	-0,087998	-0,157027	0,279990	1,530073	0,073726	0,839120	-0,355164	-0,805781	-0,692803	-10,587997	-1,339728	-2,399860	-1,409403	5,559153	48,035197	2,306271	0,073726	0,839120	-0,355164	-66,676729	5,094724	-10,587997	0,073726	0,839120	-0,355164	-66,676729	5,094724	-10,587997
11:20:07,95	0,176011	3,434015	-0,087998	-0,157027	0,279990	1,530073	0,070739	0,839594	-0,351685	-0,777078	-0,482617	-10,568853	-1,343847	-2,404000	-1,409394	5,563367	47,995532	2,298781	0,076384	0,841091	-0,351676	-66,692636	5,196513	-10,576343	0,076384	0,841091	-0,351676	-66,692636	5,196513	-10,576343
11:20:08,00	0,176011	3,434015	-0,087998	-0,157027	0,279990	1,530073	0,076384	0,841091	-0,351676	-0,666962	-0,799608	-10,576343	-1,340914	-2,399987	-1,410592	5,558738	48,020950	2,277248	0,076384	0,841091	-0,351676	-66,692636	5,196513	-10,576343	0,076384	0,841091	-0,351676	-66,692636	5,196513	-10,576343
11:20:08,05	0,176011	3,434015	-0,087998	-0,157027	0,279990	1,530073	0,071442	0,840558	-0,352874	-0,714400	-0,525938	-10,597876	-1,340281	-2,406335	-1,410194	5,558203	48,021879	2,251983	0,071442	0,840558	-0,352874	-66,698196	5,082284	-10,597876	0,071442	0,840558	-0,352874	-66,698196	5,082284	-10,597876
11:20:08,10	0,176011	3,434015	-0,087998	-0,157027	0,279990	1,530073	0,076624	0,836836	-0,352476	-0,908491	-0,794440	-10,623141	-1,337254	-2,402420	-1,411711	5,609691	48,034390	2,287798	0,076624	0,836836	-0,352476	-66,600095	5,220518	-10,623141	0,076624	0,836836	-0,352476	-66,600095	5,220518	-10,623141
11:20:08,15	0,176011	3,434015	-0,087998	-0,157027	0,279990	1,530073	0,071719	0,836172	-0,353993	-0,979595	-0,577734	-10,587326	-1,336171	-2,407342	-1,412089	5,570426	47,987243	2,296068	0,071719	0,836172	-0,353993	-66,619080	5,052211	-10,587326	0,071719	0,836172	-0,353993	-66,619080	5,052211	-10,587326
11:20:08,20	0,176011	3,434015	-0,087998	-0,157027	0,279990	1,530073	0,071364	0,834398	-0,353215	-1,030027	-0,567509	-10,583894	-1,335541	-2,402999	-1,410933	5,595917	47,994098	2,291230	0,071364	0,834398	-0,353215	-66,530307	5,034595	-10,583894	0,071364	0,834398	-0,353215	-66,530307	5,034595	-10,583894
11:20:08,25	0,176011	3,434015	-0,087998	-0,157027	0,279990	1,530073	0,071364	0,834398	-0,353215	-1,030027	-0,567509	-10,583894	-1,334963	-2,405321	-1,408583	5,579656	48,001417	2,309338	0,071364	0,834398	-0,353215	-66,530307	5,034595	-10,583894	0,071364	0,834398	-0,353215	-66,530307	5,034595	-10,583894
11:20:08,30	0,176011	3,434015	-0,087998	-0,157027	0,279990	1,530073	0,073086	0,832737	-0,350865	-1,114624	-0,639298	-10,565786	-1,337955	-2,400134	-1,412886	5,574745	48,017468	2,312773	0,073086	0,832737	-0,350865	-66,484489	5,097962	-10,565786	0,073086	0,832737	-0,350865	-66,484489	5,097962	-10,565786
11:20:08,35	0,176011	3,434015	-0,087998	-0,157027	0,279990	1,530073	0,070090	0,837922	-0,355168	-0,856482	-0,471235	-10,562351	-1,336320	-2,401278	-1,409423	5,507451	47,999973	2,296375	0,070090	0,837922	-0,355168	-66,633320	5,030851	-10,562351	0,070090	0,837922	-0,355168	-66,633320	5,030851	-10,562351
11:20:08,40	0,176011	3,434015	-0,087998	-0,157027	0,279990	1,530073	0,070263	0,835934	-0,351705	-0,911038	-0,430664	-10,578749	-1,338557	-2,403584	-1,409416	5,559589	47,981409	2,265440	0,070263	0,835934	-0,351705	-66,531851	5,084949	-10,578749	0,070263	0,835934	-0,351705	-66,531851	5,084949	-10,578749
11:20:08,45	0,176011	3,434015	-0,087998	-0,157027	0,279990	1,530073	0,073379	0,836718	-0,351698	-0,880235	-0,647154	-10,609684	-1,336795	-2,402361	-1,412524	5,564900	47,986305	2,267920	0,073379	0,836718	-0,351698	-66,562633	5,113099	-10,609684	0,073379	0,836718	-0,351698	-66,562633	5,113099	-10,609684
11:20:08,51	0,176011	3,434015	-0,087998	-0,157027	0,279990	1,530073	0,071439	0,835804	-0,354806	-0,934679	-0,548415	-10,607204	-1,333827	-2,406158	-1,412103	5,575984	47,957115	2,276255	0,071439	0,835804	-0,354806	-66,545298	5,059533	-10,607204	0,071439	0,835804	-0,354806	-66,545298	5,059533	-10,607204
11:20:08,56	0,176011	3,434015	-0,087998	-0,157027	0,279990	1,530073	0,073243	0,831335	-0,354385	-1,147343	-0,666441	-10,598869	-1,337966	-2,401736	-1,409007	5,562117	48,001432	2,300100	0,071482	0,837130	-0,351289	-66,592151	5,070655	-10,575025	0,071482	0,837130	-0,351289	-66,592151	5,070655	-10,575025
11:20:08,61	0,176011	3,434015	-0,087998	-0,157027	0,279990	1,530073	0,071482	0,837130	-0,351289	-0,877423	-0,540696	-10,575025	-1,339788	-2,403447	-1,408256	5,526110	48,006214	2,280217	0,071482	0,837130	-0,351289	-66,592151	5,070655	-10,575025	0,071482	0,837130	-0,351289	-66,592151	5,070655	-10,575025
11:20:08,66	0,176011	3,434015	-0,087998	-0,157027	0,279990	1,530073	0,073876	0,837853	-0,350538	-0,825967	-0,631575	-10,594908	-1,336106	-2,370115	-1,410107	7,288473	48,061492	2,028324	0,073876	0,837853	-0,350538	-66,597447	5,167652	-10,594908	0,073876	0,837853	-0,350538	-66,597447	5,167652	-10,594908
11:20:08,71	0,176011	3,434015	-0,087998	-0,157027	0,279990	1,530073	0,043169	0,851330	-0,352389	-1,054217	-0,533427	-10,846800	-1,371765	-2,381651	-1,421770	6,836863	49,607613	1,795851	0,043169	0,851330	-0,352389	-67,883642	2,855308	-10,846800	0,043169	0,851330	-0,352389	-67,883642	2,855308	-10,846800
11:20:08,76	0,175964	3,433939	-0,087983	-0,157023	0,280006	1,580048	0,070988	0,876443	-0,364052	-0,861506	-0,815889	-11,079273	-1,368036	-2,389313	-1,426870	6,636959	49,625192	1,805925	0,070988	0,876443	-0,364052	-69,662315	4,756698	-11,079273	0,070988	0,876443	-0,364052	-69,662315	4,756698	-11,079273
11:20:08,81	0,175964	3,433939	-0,087983	-0,157023	0,280006	1,580048	0,075759	0,869383	-0,369152	-1,143904	-0,882050	-11,069200	-1,367110	-2,382054	-1,423428	6,539834	49,609943	1,829803	0,069010	0,872211	-0,365710	-69,403653	4,962677	-11,045321	0,069010	0,872211	-0,365710	-69,403653	4,962677	-11,045321
11:20:08,86	0,175964	3,433939	-0,087983	-0,157023	0,280006	1,580048	0,069010	0,872211	-0,365710	-0,935109	-0,454626	-11,045321	-1,370005	-2,388053	-1,425368	6,558141	49,577968	1,794464	0,069010	0,872211	-0,365710	-69,403653	4,962677	-11,045321	0,069010	0,872211	-0,365710	-69,403653	4,962677	-11,045321
11:20:08,91	0,175964	3,433939	-0,087983	-0,157023	0,280006	1,580048	0,075653	0,871719	-0,367650	-0,942161	-0,831890	-11,080660	-1,366603	-2,384664	-1,421111	6,499919	49,578321	1,817801	0,071016	0,870467	-0,363393	-69,310093	5,034595	-11,057324	0,071016	0,870467	-0,363393	-69,310093	5,034595	-11,057324
11:20:08,96	0,175964	3,433939	-0,087983	-0,157023	0,280006	1,580048	0,071016	0,870467	-0,363393	-0,978455	-0,540188	-11,057324	-1,369017	-2,390752	-1,424987	6,472163	49,556707	1,818432	0,071016	0,870467	-0,363393	-69,310093	5,034595	-11,057324	0,071016	0,870467	-0,363393	-69,310093	5,034595	-11,057324
11:20:09,01	0,175964	3,433939	-0,087983	-0,157023	0,280006	1,580048	0,077496	0,869513	-0,367269	-0,995452	-0,863881	-11,056692	-1,366152	-2,385148	-1,426173	6,463718	49,523705	1,824355	0,077496	0,869513	-0,367269	-69,252224	5,219527	-11,056692	0,077496	0,869513	-0,367269	-69,252224	5,219527	-11,056692
11:20:09,06	0,175964	3,433939	-0,087983	-0,157023	0,280006	1,580048	0,071210	0,869834	-0,368455	-0,945938	-0,546227	-11,050770	-1,368566	-2,383260	-1,423819	6,444006	49,524601	1,881158	0,071210	0,869834	-0,368455	-69,227937	5,043777	-11,050770	0,071210	0,869834	-0,368455	-69,227937	5,043777	-11,050770
11:20:09,11	0,175964	3,433939	-0,087983	-0,157023	0,280006	1,580048	0,070782	0,872869	-0,366101	-0,779069	-0,506437	-10,993966	-1,371415	-2,388597	-1,424647	6,442307	49,589831	1,790426	0,070782	0,872869	-0,366101	-69,299269	5,049945	-10,993966	0,070782	0,872869	-0,366101	-69,299269	5,049945	-10,993966
11:20:09,16	0,175964	3,433939	-0,087983	-0,157023	0,280006	1,580048	0,076829	0,872668	-0,366928	-0,845165	-0,786803	-11,084698	-1,380741	-2,358465	-1,423953	7,774615	49,996205	1,574156	0,076829	0,872668	-0,366928	-69,349582	5,244282	-11,084698	0,076829	0,872668	-0,366928	-69,349582	5,244282	-11,084698
11:20:09,21	0,175964	3,433939	-0,087983	-0,157023	0,280006	1,580048	0,055397	0,895810	-0,366235	-0,659855	-0,622935	-11,300969	-1,383583	-2,347217	-1,438617	8,503309	50,495608	1,345661	0,055397	0,895810	-0,366235	-70,980934	3,725693	-11,300969	0,055397	0,895810	-0,366235	-70,980934	3,725693	-11,300969
11:20:09,26	0,175971	3,433995	-0,087980	-0,157018	0,279980	1,630024	0,047077	0,903895	-0,380899	-1,036286	-0,571668	-11,529463	-1,387051	-2,350512	-1,432060	8,256260	50,467238	1,414891	0,047077	0,903895	-0,380899	-71,992025	3,123851	-11,529463	0,047077	0,903895	-0,380899	-71,992025	3,123851	-11,529463
11:20:09,31	0,175971	3,433995	-0,087980	-0,157018	0,279980	1,630024	0,051664	0,905251	-0,374342	-0,817688	-0,610449	-11,460233	-1,385993	-2,351728	-1,432853	8,199605	50,465279	1,420740	0,052188	0,903727	-0,375135	-71,809463	3,507146	-11,454384	0,052188	0,903727	-0,375135	-71,809463	3,507146	-11,454384
11:20:09,36	0,175971	3,433995	-0,087980	-0,157018	0,279980	1,630024	0,052188	0,903727	-0,375135	-0,866887	-0,589593	-11,454384	-1,387917	-2,353367	-1,431309	8,147349	50,389057	1,431856	0,052188	0,903727	-0,375135	-71,809463	3,507146	-11,454384	0,052188	0,903727	-0,375135	-71,809463	3,507146	-11,454384
11:20:09,41	0,175971	3,433995	-0,087980	-0,157018	0,279980	1,630024	0,054569	0,904573	-0,373591	-0,730739	-0,706295	-11,443268	-1,377329	-2,354832	-1,433221	8,140082	50,393459	1,449383	0,050545	0,894672	-0,375503	-71,477541	3,479244	-11,425741	0,050545	0,894672	-0,375503	-71,477541	3,479244	-11,425741
11:20:09,46	0,175971	3,433995	-0,087980	-0,157018	0,279980	1,630024	0,050545	0,894672	-0,375503	-1,245799	-0,488518	-11,425741	-1,391079	-2,359276	-1,434469	8,047012	50,347368	1,398135	0,050545	0,894672	-0,375503	-71,477541	3,479244	-11,425741	0,050545	0,894672	-0,375503	-71,477541	3,479244	-11,425741
11:20:09,51	0,175971	3,433995	-0,087980	-0,157018	0,279980	1,630024	0,061268	0,904358	-0,376751	-0,655680	-0,988549	-11,476989	-1,384585	-2,357693	-1,433639	8,076802	50,305334	1,445787	0,061268	0,904358	-0,376751	-71,647767	3,820955	-11,476989	0,061268	0,904358	-0,376751	-71,647767	3,820955	-11,476989
11:20:09,56	0,175971	3,433995	-0,087980	-0,157018	0,279980	1,630024	0,056650	0,899525	-0,375921	-0,885485	-0,795259	-11,429338	-1,387655	-2,360393	-1,429397	8,008293	50,286387	1,432681	0,056650	0,899525	-0,375921	-71,498187	3,651778	-11,429338	0,056650	0,899525	-0,375921	-71,498187	3,651778	-11,429338
11:20:09,61	0,175971	3,433995	-0,087980	-0,157018	0,279980	1,630024	0,060523	0,900834	-0,371679	-0,766749	-0,946795	-11,442443	-1,382300	-2,360449	-1,430527	8,036022	50,291794	1,453555	0,057894	0,896168	-0,372809	-71,377116	3,713277	-11,421569	0,057894	0,896168	-0,372809	-71,377116	3,713277	-11,421569
11:20:09,66	0,175971	3,433995	-0,087980	-0,157018	0,279980	1,630024	0,057894	0,896168	-0,372809	-1,027923	-0,831376	-11,421569	-1,379489	-2,360202	-1,431303	7,991804	50,252664	1,477976	0,057894	0,896168	-0,372809	-71,377116	3,713277	-11,421569	0,057894	0,896168	-0,372809	-71,377116	3,713277	-11,421569
11:20:09,71	0,175971	3,433995	-0,087980	-0,157018	0,279980	1,630024	0,056275	0,893858	-0,373585	-1,092065	-0,728450	-11,397148	-1,379601	-2,359565	-1,431336	7,943774	50,242903	1,468562	0,056275	0,893858	-0,373585	-71,259894	3,689099	-11,397148	0,056275	0,893858	-0,373585	-71,259894	3,689099	-11,397148
11:20:09,76	0,175971	3,433995	-0,087980	-0,157018	0,279980	1,630024	0,055779	0,894272	-0,373618	-1,038042	-0,665987	-11,406562	-1,386048	-2,361402	-1,432902	7,952589	50,249286	1,448862	0,055779	0,894272	-0,373618	-71,238411	3,712691	-11,406562	0,055779	0,894272	-0,373618	-71,238411	3,712691	-11,406562
11:20:09,81	0,175971	3,433995	-0,087980	-0,157018	0,279980	1,630024	0,060594	0,898937	-0,375184	-0,805395	-0,920785	-11,426263	-1,382155	-2,360844	-1,427370	7,907064	50,246210	1,463578	0,060594	0,898937	-0,375184	-71,371969	3,835833	-11,426263	0,060594	0,898937	-0,375184	-71,371969	3,835833	-11,426263
11:20:09,86	0,175971	3,433995	-0,087980	-0,157018	0,279980	1,630024	0,058164	0,895846	-0,369652	-0,940737	-0,756540	-11,411546	-1,382094	-2,359255	-1,432523	7,900141	50,195069	1,472661	0,056757	0,896587	-0,374805	-71,236507	3,752475	-11,402463	0,056757	0,896587	-0,374805	-71,236507	3,752475	-11,402463
11:20:09,91	0,175971	3,433995	-0,087980	-0,157018	0,279980	1,630024	0,056757	0,896587	-0,374805	-0,854438	-0,702967	-11,402463	-1,380222	-2,357997	-1,432882	7,945258	50,222744	1,488348	0,056757	0,896587	-0,374805	-71,236507	3,752475	-11,402463	0,056757	0,896587	-0,374805	-71,236507	3,752475	-11,402463
11:20:09,96	0,175971	3,433995	-0,087980	-0,157018	0,279980	1,630024	0,054732	0,895595	-0,375164	-0,952549	-0,622864	-11,386776	-1,385936	-2,362574	-1,434347	7,885067	50,200469	1,457599	0,061553	0,898255	-0,376629	-71,277844	3,895307	-11,417525	0,061553	0,898255	-0,376629	-71,277844	3,895307	-11,417525
11:20:10,01	0,175971	3,433995	-0,087980	-0,157018	0,279980	1,630024	0,061553	0,898255	-0,376629	-0,764850	-0,936574	-11,417525	-1,377313	-2,361848	-1,433225	7,939053	50,177376	1,525859	0,061553	0,898255	-0,376629	-71,277844	3,895307	-11,417525	0,061553	0,898255	-0,376629	-71,277844	3,895307	-11,417525
11:20:10,06	0,175971	3,433995	-0,087980	-0,157018	0,279980	1,630024	0,056612	0,891150	-0,375506	-1,141267	-0,737974	-11,349265	-1,383311	-2,361366	-1,431374	7,873686	50,190759	1,457036	0,059194	0,896585	-0,373656	-71,219506	3,837817	-11,418088	0,059194	0,896585	-0,373656	-71,219506	3,837817	-11,418088
11:20:10,11	0,175971	3,433995	-0,087980	-0,157018	0,279980	1,630024	0,059194	0,896585	-0,373656	-0,837559	-0,808947	-11,418088	-1,375643	-2,360174	-1,431338	7,890171	50,175851	1,486940	0,059194	0,896585	-0,373656	-71,219506	3,837817	-11,418088	0,059194	0,896585	-0,373656	-71,219506	3,837817	-11,418088
11:20:10,16	0,175971	3,433995	-0,087980	-0,157018	0,279980	1,630024	0,054327	0,890541	-0,373620	-1,147183	-0,577589	-11,388184	-1,377153	-2,361610	-1,432009	7,889368	50,139358	1,536588	0,054327	0,890541	-0,373620	-71,054670	3,687109	-11,388184	0,054327	0,890541	-0,373620	-71,054670	3,687109	-11,388184
11:20:10,21	0,175971	3,433995	-0,087980	-0,157018	0,279980	1,630024	0,056326	0,891131	-0,374291	-1,084533	-0,699057	-11,338536	-1,384594	-2,361750	-1,430978	7,843870	50,140999	1,484300	0,056326	0,891131	-0,374291	-71,038280	3,722516	-11,338536	0,056326	0,891131	-0,374291	-71,038280	3,722516	-11,338536
11:20:10,26	0,175971	3,433995	-0,087980	-0,157018	0,279980	1,630024	0,060168	0,897505	-0,373260	-0,731759	-0,858627	-11,390824	-1,378697	-2,359705	-1,433055	7,855760	50,137629	1,472928	0,060168	0,897505	-0,373260	-71,185863	3,864557	-11,390824	0,060168	0,897505	-0,373260	-71,185863	3,864557	-11,390824
11:20:10,31	0,175971	3,433995	-0,087980	-0,157018	0,279980	1,630024	0,055448	0,893420	-0,375337	-0,947155	-0,625186	-11,402196	-1,380467	-2,362827	-1,432103	7,861553	50,103118	1,513214	0,055448	0,893420	-0,375337	-71,080663	3,727503	-11,402196	0,055448	0,893420	-0,375337	-71,080663	3,727503	-11,402196
11:20:10,36	0,175971	3,433995	-0,087980	-0,157018	0,279980	1,630024	0,059037	0,893392	-0,374385	-0,921639	-0,834077	-11,361910	-1,376278	-2,360839	-1,430185	7,876137	50,139631	1,475324	0,059037	0,893392	-0,374385	-71,052920	3,800334	-11,361910	0,059037	0,893392	-0,374385	-71,052920	3,800334	-11,361910
11:20:10,41	0,175971	3,433995	-0,087980	-0,157018	0,279980	1,630024	0,055221	0,890758	-0,372467	-1,097519	-0,630033	-11,399800	-1,378730	-2,358752	-1,433333	7,840248	50,143504	1,463083	0,054639	0,893925	-0,375615	-71,091373	3,722438	-11,412041	0,054639	0,893925	-0,375615	-71,091373	3,722438	-11,412041
11:20:10,46	0,175971	3,433995	-0,087980	-0,157018	0,279980	1,630024	0,057115	0,891139	-0,376323	-1,033956	-0,726392	-11,350373	-1,377556	-2,362289	-1,434041	7,852419	50,102822	1,524751	0,057115	0,891139	-0,376323	-70,988401	3,757173	-11,350373	0,057115	0,891139	-0,376323	-70,988401	3,757173	-11,350373
11:20:10,51	0,175971	3,433995	-0,087980	-0,157018	0,279980	1,630024	0,057115	0,891139	-0,376323	-1,033956	-0,726392	-11,350373	-1,378146	-2,362910	-1,434047	7,832285	50,154157	1,526412	0,057115	0,891139	-0,376323	-70,988401	3,757173	-11,350373	0,057115	0,891139	-0,376323	-70,988401	3,757173	-11,350373
11:20:10,56	0,175971	3,433995	-0,087980	-0,157018	0,279980	1,630024	0,061239	0,895429	-0,373247	-0,858958	-0,938622	-11,405612	-1,383332	-2,363715	-1,430965	7,874566	50,145519	1,469513	0,061239	0,895429	-0,373247	-71,150119	3,868603	-11,405612	0,061239	0,895429	-0,373247	-71,150119	3,868603	-11,405612
11:20:10,61	0,175971	3,433995	-0,087980	-0,157018	0,279980	1,630024	0,061239	0,895429	-0,373247	-0,858958	-0,938622	-11,405612	-1,371707	-2,362120	-1,434076	7,830474	50,095793	1,482202	0,061239	0,895429	-0,373247	-71,150119	3,868603	-11,405612	0,061239	0,895429	-0,373247	-71,150119	3,868603	-11,405612
11:20:10,66	0,175971	3,433995	-0,087980	-0,157018	0,279980	1,630024	0,054045	0,886159	-0,376358	-1,275891	-0,551224	-11,392922	-1,380565	-2,364690	-1,431356	7,802022	50,119461	1,499066	0,054045	0,886159	-0,376358	-70,839353	3,691290	-11,392922	0,054045	0,886159	-0,376358	-70,839353	3,691290	-11,392922
11:20:10,71	0,175971	3,433995	-0,087980	-0,157018	0,279980	1,630024	0,060700	0,892545	-0,373638	-0,950071	-0,860801	-11,376058	-1,377021	-2,362776	-1,436430	7,833456	50,070853	1,457563	0,060700	0,892545	-0,373638	-71,014863	3,904117	-11,376058	0,060700	0,892545	-0,373638	-71,014863	3,904117	-11,376058
11:20:10,76	0,175971	3,433995	-0,087980	-0,157018	0,279980	1,630024	0,057270	0,890432	-0,378712	-1,033550	-0,733994	-11,417561	-1,379275	-2,364700	-1,432130	7,853017	50,117331	1,470095	0,057270	0,890432	-0,378712	-70,932499	3,761709	-11,417561	0,057270	0,890432	-0,378712	-70,932499	3,761709	-11,417561
11:20:10,81	0,175971	3,433995	-0,087980	-0,157018	0,279980	1,630024	0,060063	0,891423	-0,374412	-1,032093	-0,872951	-11,405029	-1,374643	-2,358555	-1,431758	7,835539	50,108867	1,486025	0,060063	0,891423	-0,374412	-71,008771	3,842033	-11,405029	0,060063	0,891423	-0,374412	-71,008771	3,842033	-11,405029
11:20:10,86	0,175971	3,433995	-0,087980	-0,157018	0,279980	1,630024	0,052425	0,890484	-0,374040	-1,064812	-0,464865	-11,389099	-1,377015	-2,363452	-1,432127	7,824712	50,087287	1,494223	0,057853	0,890090	-0,374409	-70,933275	3,792935	-11,380901	0,057853	0,890090	-0,374409	-70,933275	3,792935	-11,380901
11:20:10,92	0,175971	3,433995	-0,087980	-0,157018	0,279980	1,630024	0,057853	0,890090	-0,374409	-1,061235	-0,748493	-11,380901	-1,378667	-2,363125	-1,432966	7,809751	50,089555	1,508494	0,057853	0,890090	-0,374409	-70,933275	3,792935	-11,380901	0,057853	0,890090	-0,374409	-70,933275	3,792935	-11,380901
11:20:10,97	0,175971	3,433995	-0,087980	-0,157018	0,279980	1,630024	0,058395	0,891684	-0,375248	-0,972830	-0,762601	-11,366630	-1,378224	-2,369312	-1,435988	7,803427	50,089589	1,510322	0,063532	0,888207	-0,378270	-70,874729	3,963017	-11,364802	0,063532	0,888207	-0,378270	-70,874729	3,963017	-11,364802
11:20:11,02	0,175971	3,433995	-0,087980	-0,157018	0,279980	1,630024	0,057379	0,887453	-0,376927	-1,154814	-0,694869	-11,350258	-1,374495	-2,364360	-1,434645	7,777863	50,064101	1,524866	0,057379	0,887453	-0,376927	-70,819912	3,809355	-11,350258	0,057379	0,887453	-0,376927	-70,819912	3,809355	-11,350258
11:20:11,07	0,175971	3,433995	-0,087980	-0,157018	0,279980	1,630024	0,048007	0,914185	-0,365360	-0,907096	-0,996246	-11,649918	-1,392959	-2,342879	-1,423078	9,032030	50,659024	1,225206	0,048007	0,914185	-0,365360	-72,670588	2,772339	-11,649918	0,048007	0,914185	-0,365360	-72,670588	2,772339	-11,649918
11:20:11,12	0,175971	3,433995	-0,087980	-0,157018	0,279980	1,630024	0,048007	0,914185	-0,365360	-0,907096	-0,996246	-11,649918	-1,414415	-2,348395	-1,445415	8,706654	51,917983	1,029226	0,048007	0,914185	-0,365360	-72,670588	2,772339	-11,649918	0,048007	0,914185	-0,365360	-72,670588	2,772339	-11,649918
11:20:11,17	0,176080	3,433973	-0,087971	-0,157032	0,279996	1,680029	0,063513	0,930008	-0,387697	-1,011901	-0,891258	-11,845898	-1,412730	-2,350337	-1,447423	8,534699	51,904821	1,034219	0,063513	0,930008	-0,387697	-74,017501	4,094494	-11,845898	0,063513	0,930008	-0,387697	-74,017501	4,094494	-11,845898
11:20:11,22	0,176080	3,433973	-0,087971	-0,157032	0,279996	1,680029	0,064352	0,927577	-0,389705	-1,040911	-0,792547	-11,840905	-1,411994	-2,351557	-1,447419	8,488313	51,840179	1,059217	0,064352	0,927577	-0,389705	-73,855716	4,259062	-11,840905	0,064352	0,927577	-0,389705	-73,855716	4,259062	-11,840905
11:20:11,27	0,176080	3,433973	-0,087971	-0,157032	0,279996	1,680029	0,065040	0,926330	-0,389701	-1,026595	-0,820481	-11,815907	-1,417292	-2,348329	-1,445513	8,497864	51,821615	1,032702	0,065040	0,926330	-0,389701	-73,743488	4,285148	-11,815907	0,065040	0,926330	-0,389701	-73,743488	4,285148	-11,815907
11:20:11,32	0,176080	3,433973	-0,087971	-0,157032	0,279996	1,680029	0,064894	0,932533	-0,387794	-0,692751	-0,830460	-11,842422	-1,413028	-2,350280	-1,446026	8,429453	51,795419	1,018790	0,064452	0,927864	-0,388308	-73,715942	4,298154	-11,856334	0,064452	0,927864	-0,388308	-73,715942	4,298154	-11,856334
11:20:11,37	0,176080	3,433973	-0,087971	-0,157032	0,279996	1,680029	0,064452	0,927864	-0,388308	-0,878642	-0,761298	-11,856334	-1,410867	-2,353533	-1,443938	8,474306	51,766954	1,030573	0,064452	0,927864	-0,388308	-73,715942	4,298154	-11,856334	0,064452	0,927864	-0,388308	-73,715942	4,298154	-11,856334
11:20:11,42	0,176080	3,433973	-0,087971	-0,157032	0,279996	1,680029	0,066188	0,924367	-0,386220	-1,058268	-0,904678	-11,844551	-1,410976	-2,352476	-1,444363	8,439742	51,724704	1,010591	0,065328	0,924989	-0,386645	-73,583654	4,277097	-11,864533	0,065328	0,924989	-0,386645	-73,583654	4,277097	-11,864533
11:20:11,47	0,176080	3,433973	-0,087971	-0,157032	0,279996	1,680029	0,065328	0,924989	-0,386645	-0,972054	-0,851112	-11,864533	-1,410234	-2,352004	-1,445510	8,371908	51,762174	1,078794	0,065328	0,924989	-0,386645	-73,583654	4,277097	-11,864533	0,065328	0,924989	-0,386645	-73,583654	4,277097	-11,864533
11:20:11,52	0,176080	3,433973	-0,087971	-0,157032	0,279996	1,680029	0,064548	0,924582	-0,387792	-0,991707	-0,733095	-11,796330	-1,411819	-2,351180	-1,440229	8,297997	51,789124	1,046770	0,064548	0,924582	-0,387792	-73,571424	4,333921	-11,796330	0,064548	0,924582	-0,387792	-73,571424	4,333921	-11,796330
11:20:11,57	0,176080	3,433973	-0,087971	-0,157032	0,279996	1,680029	0,064627	0,926367	-0,382511	-0,885276	-0,659706	-11,828354	-1,402833	-2,317848	-1,441903	10,158027	51,580652	0,828629	0,064627	0,926367	-0,382511	-73,605108	4,413490	-11,828354	0,064627	0,926367	-0,382511	-73,605108	4,413490	-11,828354
11:20:11,62	0,176080	3,433973	-0,087971	-0,157032	0,279996	1,680029	0,031267	0,935251	-0,384185	-1,172781	-0,640069	-12,046495	-1,425398	-2,310038	-1,453993	10,551041	52,628216	0,630194	0,031267	0,935251	-0,384185	-74,590006	1,814389	-12,046495	0,031267	0,935251	-0,384185	-74,590006	1,814389	-12,046495
11:20:11,67	0,176059	3,433957	-0,088000	-0,157017	0,279987	1,730050	0,035786	0,958698	-0,396275	-1,057277	-0,691651	-12,244930	-1,429118	-2,315425	-1,450021	10,304871	52,622151	0,610906	0,042312	0,959225	-0,392303	-76,200707	2,500651	-12,264218	0,042312	0,959225	-0,392303	-76,200707	2,500651	-12,264218
11:20:11,72	0,176059	3,433957	-0,088000	-0,157017	0,279987	1,730050	0,042312	0,959225	-0,392303	-0,901513	-0,820811	-12,264218	-1,424998	-2,321500	-1,452482	10,158822	52,610792	0,615370	0,045512	0,952620	-0,394764	-75,942794	2,706276	-12,259754	0,045512	0,952620	-0,394764	-75,942794	2,706276	-12,259754
11:20:11,77	0,176059	3,433957	-0,088000	-0,157017	0,279987	1,730050	0,045512	0,952620	-0,394764	-1,162146	-0,866452	-12,259754	-1,426896	-2,320040	-1,451808	10,126230	52,544112	0,638485	0,045512	0,952620	-0,394764	-75,942794	2,706276	-12,259754	0,045512	0,952620	-0,394764	-75,942794	2,706276	-12,259754
11:20:11,82	0,176059	3,433957	-0,088000	-0,157017	0,279987	1,730050	0,045197	0,954994	-0,394090	-0,964627	-0,855172	-12,236640	-1,423714	-2,321211	-1,452004	10,103883	52,523165	0,637328	0,044620	0,951653	-0,394286	-75,813815	2,686381	-12,237797	0,044620	0,951653	-0,394286	-75,813815	2,686381	-12,237797
11:20:11,87	0,176059	3,433957	-0,088000	-0,157017	0,279987	1,730050	0,044620	0,951653	-0,394286	-1,109068	-0,816260	-12,237797	-1,422423	-2,320636	-1,451060	10,035905	52,476051	0,642308	0,044620	0,951653	-0,394286	-75,813815	2,686381	-12,237797	0,044620	0,951653	-0,394286	-75,813815	2,686381	-12,237797
11:20:11,92	0,176059	3,433957	-0,088000	-0,157017	0,279987	1,730050	0,043477	0,950822	-0,393342	-1,077493	-0,721517	-12,232816	-1,421782	-2,323569	-1,447924	10,053951	52,455826	0,648931	0,043477	0,950822	-0,393342	-75,717002	2,691410	-12,232816	0,043477	0,950822	-0,393342	-75,717002	2,691410	-12,232816
11:20:11,97	0,176059	3,433957	-0,088000	-0,157017	0,279987	1,730050	0,045696	0,948801	-0,390205	-1,174078	-0,862674	-12,226193	-1,421751	-2,327611	-1,448583	10,018821	52,384081	0,673450	0,045696	0,948801	-0,390205	-75,654959	2,724485	-12,226193	0,045696	0,948801	-0,390205	-75,654959	2,724485	-12,226193
11:20:12,02	0,176059	3,433957	-0,088000	-0,157017	0,279987	1,730050	0,049181	0,946752	-0,390865	-1,200909	-1,049325	-12,201674	-1,416697	-2,325741	-1,452580	9,975713	52,412681	0,685659	0,045035	0,943311	-0,394862	-75,432983	2,753140	-12,189465	0,045035	0,943311	-0,394862	-75,432983	2,753140	-12,189465
11:20:12,07	0,176059	3,433957	-0,088000	-0,157017	0,279987	1,730050	0,045035	0,943311	-0,394862	-1,383092	-0,782092	-12,189465	-1,421658	-2,326762	-1,450431	9,947104	52,388256	0,635211	0,048399	0,947097	-0,392713	-75,497854	2,854859	-12,239914	0,048399	0,947097	-0,392713	-75,497854	2,854859	-12,239914
11:20:12,12	0,176059	3,433957	-0,088000	-0,157017	0,279987	1,730050	0,048399	0,947097	-0,392713	-1,150763	-0,944475	-12,239914	-1,422737	-2,323309	-1,449124	9,932433	52,334472	0,679602	0,045948	0,949758	-0,391406	-75,514468	2,775728	-12,195522	0,045948	0,949758	-0,391406	-75,514468	2,775728	-12,195522
11:20:12,17	0,176059	3,433957	-0,088000	-0,157017	0,279987	1,730050	0,045948	0,949758	-0,391406	-0,958455	-0,831224	-12,195522	-1,418036	-2,324185	-1,452212	9,926506	52,353066	0,698567	0,045948	0,949758	-0,391406	-75,514468	2,775728	-12,195522	0,045948	0,949758	-0,391406	-75,514468	2,775728	-12,195522
11:20:12,22	0,176059	3,433957	-0,088000	-0,157017	0,279987	1,730050	0,044356	0,945249	-0,394494	-1,206091	-0,734011	-12,176557	-1,419793	-2,325473	-1,448474	9,924905	52,330848	0,669262	0,044356	0,945249	-0,394494	-75,408104	2,747971	-12,176557	0,044356	0,945249	-0,394494	-75,408104	2,747971	-12,176557
11:20:12,27	0,176059	3,433957	-0,088000	-0,157017	0,279987	1,730050	0,046350	0,946126	-0,390756	-1,140403	-0,847411	-12,205863	-1,418754	-2,325776	-1,451061	9,885782	52,278006	0,695520	0,046094	0,945075	-0,393343	-75,318139	2,791741	-12,179604	0,046094	0,945075	-0,393343	-75,318139	2,791741	-12,179604
11:20:12,32	0,176059	3,433957	-0,088000	-0,157017	0,279987	1,730050	0,046094	0,945075	-0,393343	-1,129750	-0,826601	-12,179604	-1,421618	-2,329444	-1,449116	9,897497	52,307651	0,674746	0,050702	0,945721	-0,391398	-75,366792	2,918547	-12,200378	0,050702	0,945721	-0,391398	-75,366792	2,918547	-12,200378
11:20:12,37	0,176059	3,433957	-0,088000	-0,157017	0,279987	1,730050	0,050702	0,945721	-0,391398	-1,127683	-1,061574	-12,200378	-1,418949	-2,324108	-1,448793	9,888782	52,275084	0,704727	0,050702	0,945721	-0,391398	-75,366792	2,918547	-12,200378	0,050702	0,945721	-0,391398	-75,366792	2,918547	-12,200378
11:20:12,42	0,176059	3,433957	-0,088000	-0,157017	0,279987	1,730050	0,042619	0,943712	-0,394505	-1,183078	-0,661682	-12,169147	-1,415836	-2,323448	-1,452223	9,890663	52,254920	0,705978	0,042619	0,943712	-0,394505	-75,264465	2,683888	-12,169147	0,042619	0,943712	-0,394505	-75,264465	2,683888	-12,169147
11:20:12,47	0,176059	3,433957	-0,088000	-0,157017	0,279987	1,730050	0,042619	0,943712	-0,394505	-1,183078	-0,661682	-12,169147	-1,423712	-2,324712	-1,452062	9,841083	52,289197	0,698671	0,042619	0,943712	-0,394505	-75,264465	2,683888	-12,169147	0,042619	0,943712	-0,394505	-75,264465	2,683888	-12,169147
11:20:12,52	0,176059	3,433957	-0,088000	-0,157017	0,279987	1,730050	0,047652	0,949901	-0,394344	-0,866156	-0,863316	-12,176453	-1,421893	-2,328373	-1,454982	9,811805	52,229652	0,686499	0,047652	0,949901	-0,394344	-75,433362	2,877337	-12,176453	0,047652	0,949901	-0,394344	-75,433362	2,877337	-12,176453
11:20:12,57	0,176059	3,433957	-0,088000	-0,157017	0,279987	1,730050	0,049912	0,946495	-0,397264	-0,977042	-0,985294	-12,188625	-1,414165	-2,325223	-1,453508	9,852935	52,221910	0,686735	0,049912	0,946495	-0,397264	-75,276907	2,932830	-12,188625	0,049912	0,946495	-0,397264	-75,276907	2,932830	-12,188625
11:20:12,62	0,176059	3,433957	-0,088000	-0,157017	0,279987	1,730050	0,043320	0,941377	-0,395790	-1,257050	-0,681989	-12,188389	-1,422511	-2,325721	-1,449160	9,801620	52,212865	0,697346	0,043320	0,941377	-0,395790	-75,155135	2,718646	-12,188389	0,043320	0,941377	-0,395790	-75,155135	2,718646	-12,188389
11:20:12,67	0,176059	3,433957	-0,088000	-0,157017	0,279987	1,730050	0,047925	0,948356	-0,391442	-0,860658	-0,881497	-12,177778	-1,417808	-2,324401	-1,454558	9,806818	52,243486	0,751018	0,044430	0,944943	-0,396840	-75,245255	2,798774	-12,124106	0,044430	0,944943	-0,396840	-75,245255	2,798774	-12,124106
11:20:12,72	0,176059	3,433957	-0,088000	-0,157017	0,279987	1,730050	0,044430	0,944943	-0,396840	-1,067257	-0,688956	-12,124106	-1,420123	-2,331100	-1,448715	9,811028	52,196176	0,729975	0,051389	0,943599	-0,390997	-75,170768	2,955891	-12,145149	0,051389	0,943599	-0,390997	-75,170768	2,955891	-12,145149
11:20:12,77	0,176059	3,433957	-0,088000	-0,157017	0,279987	1,730050	0,051389	0,943599	-0,390997	-1,098284	-1,078134	-12,145149	-1,421656	-2,324027	-1,452051	9,809158	52,194189	0,732745	0,051389	0,943599	-0,390997	-75,170768	2,955891	-12,145149	0,051389	0,943599	-0,390997	-75,170768	2,955891	-12,145149
11:20:12,82	0,176059	3,433957	-0,088000	-0,157017	0,279987	1,730050	0,046030	0,948462	-0,394333	-0,842710	-0,798845	-12,142380	-1,422447	-2,332975	-1,450094	9,761496	52,177795	0,730054	0,054175	0,944673	-0,392375	-75,158570	3,063430	-12,145070	0,054175	0,944673	-0,392375	-75,158570	3,063430	-12,145070
11:20:12,87	0,176059	3,433957	-0,088000	-0,157017	0,279987	1,730050	0,054175	0,944673	-0,392375	-1,001703	-1,189311	-12,145070	-1,419615	-2,327973	-1,450318	9,779903	52,199770	0,702866	0,048426	0,944722	-0,392600	-75,188100	2,906136	-12,172258	0,048426	0,944722	-0,392600	-75,188100	2,906136	-12,172258
11:20:12,92	0,176059	3,433957	-0,088000	-0,157017	0,279987	1,730050	0,048426	0,944722	-0,392600	-1,027396	-0,895332	-12,172258	-1,417978	-2,322647	-1,450625	9,801290	52,201907	0,696707	0,048426	0,944722	-0,392600	-75,188100	2,906136	-12,172258	0,048426	0,944722	-0,392600	-75,188100	2,906136	-12,172258
11:20:12,97	0,176059	3,433957	-0,088000	-0,157017	0,279987	1,730050	0,042995	0,945967	-0,392907	-0,975220	-0,630379	-12,178417	-1,419669	-2,326632	-1,451101	9,763307	52,193211	0,713183	0,042995	0,945967	-0,392907	-75,233626	2,744765	-12,178417	0,042995	0,945967	-0,392907	-75,233626	2,744765	-12,178417
11:20:13,02	0,176059	3,433957	-0,088000	-0,157017	0,279987	1,730050	0,047292	0,945439	-0,393383	-0,976135	-0,825277	-12,161941	-1,418784	-2,327821	-1,451395	9,777837	52,154203	0,735357	0,047880	0,944078	-0,393677	-75,130533	2,870663	-12,139767	0,047880	0,944078	-0,393677	-75,130533	2,870663	-12,139767
11:20:13,07	0,176059	3,433957	-0,088000	-0,157017	0,279987	1,730050	0,047880	0,944078	-0,393677	-1,020400	-0,887913	-12,139767	-1,418498	-2,325953	-1,450722	9,760756	52,191128	0,703525	0,047880	0,944078	-0,393677	-75,130533	2,870663	-12,139767	0,047880	0,944078	-0,393677	-75,130533	2,870663	-12,139767
11:20:13,12	0,176059	3,433957	-0,088000	-0,157017	0,279987	1,730050	0,046119	0,944764	-0,393004	-1,008148	-0,763063	-12,171599	-1,413724	-2,331820	-1,449108	9,773480	52,193111	0,731501	0,046119	0,944764	-0,393004	-75,172158	2,857239	-12,171599	0,046119	0,944764	-0,393004	-75,172158	2,857239	-12,171599
11:20:13,17	0,176059	3,433957	-0,088000	-0,157017	0,279987	1,730050	0,048813	0,937696	-0,391390	-1,383767	-0,913190	-12,143623	-1,418750	-2,332594	-1,451072	9,777447	52,153082	0,706164	0,048813	0,937696	-0,391390	-74,992933	2,918608	-12,143623	0,048813	0,937696	-0,391390	-74,992933	2,918608	-12,143623
11:20:13,22	0,176059	3,433957	-0,088000	-0,157017	0,279987	1,730050	0,051996	0,941662	-0,393354	-1,144861	-1,102161	-12,168960	-1,420870	-2,331303	-1,450706	9,765280	52,114416	0,694962	0,051938	0,944144	-0,392988	-75,091534	2,969172	-12,180162	0,051938	0,944144	-0,392988	-75,091534	2,969172	-12,180162
11:20:13,27	0,176059	3,433957	-0,088000	-0,157017	0,279987	1,730050	0,051938	0,944144	-0,392988	-0,976258	-1,107930	-12,180162	-1,420288	-2,332043	-1,450673	9,755905	52,141082	0,739490	0,052288	0,943269	-0,392955	-75,086775	2,999911	-12,135635	0,052288	0,943269	-0,392955	-75,086775	2,999911	-12,135635
11:20:13,32	0,176059	3,433957	-0,088000	-0,157017	0,279987	1,730050	0,052288	0,943269	-0,392955	-1,040120	-1,104702	-12,135635	-1,414425	-2,330825	-1,453489	9,756940	52,125058	0,738239	0,052288	0,943269	-0,392955	-75,086775	2,999911	-12,135635	0,052288	0,943269	-0,392955	-75,086775	2,999911	-12,135635
11:20:13,37	0,176059	3,433957	-0,088000	-0,157017	0,279987	1,730050	0,048302	0,938801	-0,395771	-1,259122	-0,906327	-12,136885	-1,419777	-2,330332	-1,449938	9,718434	52,144827	0,715664	0,048302	0,938801	-0,395771	-74,954999	2,885368	-12,136885	0,048302	0,938801	-0,395771	-74,954999	2,885368	-12,136885
11:20:13,42	0,176059	3,433957	-0,088000	-0,157017	0,279987	1,730050	0,050550	0,943682	-0,392220	-1,003153	-0,980007	-12,159460	-1,416888	-2,330722	-1,450117	9,741185	52,132063	0,713957	0,050550	0,943682	-0,392220	-75,082226	2,988180	-12,159460	0,050550	0,943682	-0,392220	-75,082226	2,988180	-12,159460
11:20:13,47	0,176059	3,433957	-0,088000	-0,157017	0,279987	1,730050	0,049444	0,940986	-0,392399	-1,143690	-0,948570	-12,161168	-1,418864	-2,327564	-1,449142	9,736574	52,156982	0,742599	0,047697	0,944276	-0,391424	-75,117563	2,902938	-12,132525	0,047697	0,944276	-0,391424	-75,117563	2,902938	-12,132525
11:20:13,52	0,176059	3,433957	-0,088000	-0,157017	0,279987	1,730050	0,047697	0,944276	-0,391424	-0,991862	-0,841274	-12,132525	-1,416758	-2,329064	-1,452574	9,708705	52,094320	0,706769	0,047697	0,944276	-0,391424	-75,117563	2,902938	-12,132525	0,047697	0,944276	-0,391424	-75,117563	2,902938	-12,132525
11:20:13,57	0,176059	3,433957	-0,088000	-0,157017	0,279987	1,730050	0,046503	0,940988	-0,395314	-1,138779	-0,817133	-12,159407	-1,415419	-2,328174	-1,453032	9,757407	52,117125	0,715717	0,046503	0,940988	-0,395314	-75,006309	2,833314	-12,159407	0,046503	0,940988	-0,395314	-75,006309	2,833314	-12,159407
11:20:13,62	0,176059	3,433957	-0,088000	-0,157017	0,279987	1,730050	0,046503	0,940988	-0,395314	-1,138779	-0,817133	-12,159407	-1,416220	-2,327455	-1,453049	9,742638	52,141681	0,708559	0,046503	0,940988	-0,395314	-75,006309	2,833314	-12,159407	0,046503	0,940988	-0,395314	-75,006309	2,833314	-12,159407
11:20:13,67	0,176059	3,433957	-0,088000	-0,157017	0,279987	1,730050	0,046280	0,942041	-0,395331	-1,097908	-0,780517	-12,166565	-1,414499	-2,328752	-1,451482	9,731291	52,098222	0,720970	0,046280	0,942041	-0,395331	-75,048094	2,852498	-12,166565	0,046280	0,942041	-0,395331	-75,048094	2,852498	-12,166565
11:20:13,72	0,176059	3,433957	-0,088000	-0,157017	0,279987	1,730050	0,046543	0,939902	-0,393764	-1,165820	-0,806095	-12,154154	-1,415474	-2,331590	-1,450749	9,723008	52,112025	0,738228	0,049488	0,939327	-0,393031	-74,940686	2,939671	-12,136897	0,049488	0,939327	-0,393031	-74,940686	2,939671	-12,136897
11:20:13,77	0,176059	3,433957	-0,088000	-0,157017	0,279987	1,730050	0,049488	0,939327	-0,393031	-1,203517	-0,945140	-12,136897	-1,415240	-2,330432	-1,452057	9,716322	52,128383	0,731753	0,048369	0,939704	-0,394339	-74,961494	2,923986	-12,143371	0,048369	0,939704	-0,394339	-74,961494	2,923986	-12,143371
11:20:13,82	0,176059	3,433957	-0,088000	-0,157017	0,279987	1,730050	0,048369	0,939704	-0,394339	-1,194748	-0,872979	-12,143371	-1,413297	-2,330703	-1,452245	9,739326	52,096268	0,721208	0,048369	0,939704	-0,394339	-74,961494	2,923986	-12,143371	0,048369	0,939704	-0,394339	-74,961494	2,923986	-12,143371
11:20:13,87	0,176059	3,433957	-0,088000	-0,157017	0,279987	1,730050	0,047632	0,937886	-0,394527	-1,272984	-0,870635	-12,153917	-1,418040	-2,332395	-1,449131	9,720627	52,085184	0,737460	0,047632	0,937886	-0,394527	-74,897001	2,868476	-12,153917	0,047632	0,937886	-0,394527	-74,897001	2,868476	-12,153917
11:20:13,92	0,176059	3,433957	-0,088000	-0,157017	0,279987	1,730050	0,051468	0,941147	-0,391413	-1,084427	-1,059481	-12,137664	-1,421048	-2,331057	-1,451476	9,686721	52,127486	0,754804	0,051468	0,941147	-0,391413	-74,964489	2,980795	-12,137664	0,051468	0,941147	-0,391413	-74,964489	2,980795	-12,137664
11:20:13,97	0,176059	3,433957	-0,088000	-0,157017	0,279987	1,730050	0,051814	0,944421	-0,393758	-0,933872	-1,026936	-12,120320	-1,416942	-2,330162	-1,453035	9,696530	52,086171	0,740636	0,051814	0,944421	-0,393758	-75,070924	3,040466	-12,120320	0,051814	0,944421	-0,393758	-75,070924	3,040466	-12,120320
11:20:14,02	0,176059	3,433957	-0,088000	-0,157017	0,279987	1,730050	0,048986	0,941313	-0,395317	-1,064631	-0,909046	-12,134489	-1,415729	-2,324335	-1,451076	9,734526	52,067669	0,768606	0,048986	0,941313	-0,395317	-74,957678	2,936379	-12,134489	0,048986	0,941313	-0,395317	-74,957678	2,936379	-12,134489
11:20:14,07	0,176059	3,433957	-0,088000	-0,157017	0,279987	1,730050	0,043333	0,943176	-0,393358	-0,970731	-0,657226	-12,106519	-1,415804	-2,330929	-1,452253	9,681772	52,068000	0,749502	0,043333	0,943176	-0,393358	-75,010021	2,744407	-12,106519	0,043333	0,943176	-0,393358	-75,010021	2,744407	-12,106519
11:20:14,12	0,176059	3,433957	-0,088000	-0,157017	0,279987	1,730050	0,049081	0,939944	-0,394535	-1,112710	-0,910293	-12,125622	-1,416867	-2,329529	-1,450677	9,727767	52,095945	0,758681	0,049081	0,939944	-0,394535	-74,898281	2,942593	-12,125622	0,049081	0,939944	-0,394535	-74,898281	2,942593	-12,125622
11:20:14,17	0,176059	3,433957	-0,088000	-0,157017	0,279987	1,730050	0,048400	0,941564	-0,392959	-1,075660	-0,900738	-12,116444	-1,419956	-2,330113	-1,450339	9,663092	52,073508	0,733574	0,048400	0,941564	-0,392959	-74,988413	2,898684	-12,116444	0,048400	0,941564	-0,392959	-74,988413	2,898684	-12,116444
11:20:14,22	0,176059	3,433957	-0,088000	-0,157017	0,279987	1,730050	0,050451	0,943947	-0,392621	-0,899951	-0,962584	-12,141550	-1,416304	-2,332108	-1,448749	9,710655	52,070763	0,732366	0,050451	0,943947	-0,392621	-74,999807	2,997820	-12,141550	0,050451	0,943947	-0,392621	-74,999807	2,997820	-12,141550
11:20:14,27	0,176059	3,433957	-0,088000	-0,157017	0,279987	1,730050	0,050352	0,939787	-0,391031	-1,137693	-1,000002	-12,142759	-1,418295	-2,325888	-1,455971	9,709019	52,060155	0,732171	0,045961	0,944621	-0,398253	-75,029061	2,832386	-12,142954	0,045961	0,944621	-0,398253	-75,029061	2,832386	-12,142954
11:20:14,32	0,176059	3,433957	-0,088000	-0,157017	0,279987	1,730050	0,045961	0,944621	-0,398253	-0,876315	-0,775556	-12,142954	-1,415182	-2,327068	-1,452656	9,699227	52,091054	0,741297	0,045426	0,941335	-0,394938	-74,963847	2,842147	-12,133827	0,045426	0,941335	-0,394938	-74,963847	2,842147	-12,133827
11:20:14,37	0,176059	3,433957	-0,088000	-0,157017	0,279987	1,730050	0,045426	0,941335	-0,394938	-1,069047	-0,723825	-12,133827	-1,419391	-2,329798	-1,451875	9,664443	52,057874	0,758365	0,045426	0,941335	-0,394938	-74,963847	2,842147	-12,133827	0,045426	0,941335	-0,394938	-74,963847	2,842147	-12,133827
11:20:14,42	0,176059	3,433957	-0,088000	-0,157017	0,279987	1,730050	0,049895	0,943615	-0,394157	-0,904348	-0,942644	-12,116760	-1,413452	-2,325635	-1,451104	9,694636	52,057153	0,744670	0,049895	0,943615	-0,394157	-74,978146	2,974092	-12,116760	0,049895	0,943615	-0,394157	-74,978146	2,974092	-12,116760
11:20:14,47	0,176059	3,433957	-0,088000	-0,157017	0,279987	1,730050	0,043320	0,940554	-0,393386	-1,078004	-0,627291	-12,130454	-1,415168	-2,327201	-1,451498	9,704460	52,081336	0,725675	0,045535	0,941257	-0,393780	-74,955975	2,835632	-12,149450	0,045535	0,941257	-0,393780	-74,955975	2,835632	-12,149450
11:20:14,52	0,176059	3,433957	-0,088000	-0,157017	0,279987	1,730050	0,045535	0,941257	-0,393780	-1,067314	-0,738858	-12,149450	-1,417525	-2,331597	-1,451871	9,707411	52,040246	0,723495	0,050520	0,941100	-0,394153	-74,917719	2,944639	-12,151629	0,050520	0,941100	-0,394153	-74,917719	2,944639	-12,151629
11:20:14,57	0,176059	3,433957	-0,088000	-0,157017	0,279987	1,730050	0,050520	0,941100	-0,394153	-1,041340	-1,021189	-12,151629	-1,414085	-2,324578	-1,452658	9,682342	52,056480	0,760304	0,042722	0,941630	-0,394940	-74,933280	2,767805	-12,114820	0,042722	0,941630	-0,394940	-74,933280	2,767805	-12,114820
11:20:14,62	0,176059	3,433957	-0,088000	-0,157017	0,279987	1,730050	0,042722	0,941630	-0,394940	-1,015323	-0,585837	-12,114820	-1,418253	-2,332473	-1,450325	9,635303	52,056030	0,752616	0,042722	0,941630	-0,394940	-74,933280	2,767805	-12,114820	0,042722	0,941630	-0,394940	-74,933280	2,767805	-12,114820
11:20:14,67	0,176059	3,433957	-0,088000	-0,157017	0,279987	1,730050	0,051643	0,941293	-0,392607	-1,008956	-1,009221	-12,122508	-1,416884	-2,328360	-1,451065	9,669310	52,070170	0,802468	0,051643	0,941293	-0,392607	-74,900430	3,044725	-12,122508	0,051643	0,941293	-0,392607	-74,900430	3,044725	-12,122508
11:20:14,73	0,176059	3,433957	-0,088000	-0,157017	0,279987	1,730050	0,047397	0,942163	-0,393347	-0,992962	-0,810805	-12,072656	-1,415147	-2,331133	-1,453362	9,678135	52,039478	0,738079	0,047397	0,942163	-0,393347	-74,952737	2,909823	-12,072656	0,047397	0,942163	-0,393347	-74,952737	2,909823	-12,072656
11:20:14,78	0,176059	3,433957	-0,088000	-0,157017	0,279987	1,730050	0,048929	0,939272	-0,395644	-1,121096	-0,913473	-12,137045	-1,412911	-2,329902	-1,454612	9,669446	52,044901	0,721906	0,048929	0,939272	-0,395644	-74,853973	2,927439	-12,137045	0,048929	0,939272	-0,395644	-74,853973	2,927439	-12,137045
11:20:14,83	0,176059	3,433957	-0,088000	-0,157017	0,279987	1,730050	0,046745	0,937951	-0,396894	-1,190138	-0,789687	-12,153218	-1,418701	-2,333298	-1,449534	9,682437	52,094370	0,738143	0,046745	0,937951	-0,396894	-74,819319	2,879810	-12,153218	0,046745	0,937951	-0,396894	-74,819319	2,879810	-12,153218
11:20:14,88	0,176059	3,433957	-0,088000	-0,157017	0,279987	1,730050	0,052581	0,941268	-0,391816	-1,067028	-1,079679	-12,136981	-1,385945	-2,328707	-1,445465	9,574235	50,631244	1,001498	0,052581	0,941268	-0,391816	-74,956537	3,047950	-12,136981	0,052581	0,941268	-0,391816	-74,956537	3,047950	-12,136981
11:20:14,93	0,176059	3,433957	-0,088000	-0,157017	0,279987	1,730050	0,032227	0,915196	-0,387747	-1,101564	-0,659129	-11,873626	-1,367837	-2,344979	-1,432682	8,745701	49,567966	1,312897	0,032227	0,915196	-0,387747	-72,944427	1,870712	-11,873626	0,032227	0,915196	-0,387747	-72,944427	1,870712	-11,873626
11:20:14,98	0,176040	3,433991	-0,087963	-0,157023	0,279992	1,680129	0,037265	0,891378	-0,374964	-1,005007	-0,735208	-11,562227	-1,365287	-2,341978	-1,435721	8,901694	49,424130	1,323957	0,033391	0,890670	-0,378003	-70,912846	1,880439	-11,551167	0,033391	0,890670	-0,378003	-70,912846	1,880439	-11,551167
11:20:15,03	0,176040	3,433991	-0,087963	-0,157023	0,279992	1,680129	0,032055	0,892291	-0,378625	-0,874871	-0,714510	-11,602179	-1,366022	-2,340010	-1,436343	8,921070	49,371268	1,272945	0,032055	0,892291	-0,378625	-70,919691	1,801820	-11,602179	0,032055	0,892291	-0,378625	-70,919691	1,801820	-11,602179
11:20:15,08	0,176040	3,433991	-0,087963	-0,157023	0,279992	1,680129	0,032055	0,892291	-0,378625	-0,874871	-0,714510	-11,602179	-1,367549	-2,341376	-1,436467	8,949753	49,428167	1,343125	0,034001	0,892931	-0,378749	-71,000264	1,856988	-11,531999	0,034001	0,892931	-0,378749	-71,000264	1,856988	-11,531999
11:20:15,13	0,176040	3,433991	-0,087963	-0,157023	0,279992	1,680129	0,034001	0,892931	-0,378749	-0,905217	-0,812073	-11,531999	-1,366343	-2,344722	-1,438056	8,951642	49,419675	1,275681	0,036296	0,890213	-0,380338	-70,921843	1,911923	-11,599444	0,036296	0,890213	-0,380338	-70,921843	1,911923	-11,599444
11:20:15,18	0,176040	3,433991	-0,087963	-0,157023	0,279992	1,680129	0,036296	0,890213	-0,380338	-1,040113	-0,937294	-11,599444	-1,362194	-2,339804	-1,434968	8,970890	49,442708	1,341198	0,036296	0,890213	-0,380338	-70,921843	1,911923	-11,599444	0,036296	0,890213	-0,380338	-70,921843	1,911923	-11,599444
11:20:15,23	0,176040	3,433991	-0,087963	-0,157023	0,279992	1,680129	0,032426	0,886281	-0,376014	-1,283242	-0,720568	-11,541545	-1,361003	-2,343336	-1,433732	8,957550	49,460893	1,333580	0,032426	0,886281	-0,376014	-70,856287	1,824865	-11,541545	0,032426	0,886281	-0,376014	-70,856287	1,824865	-11,541545
11:20:15,28	0,176040	3,433991	-0,087963	-0,157023	0,279992	1,680129	0,032426	0,886281	-0,376014	-1,283242	-0,720568	-11,541545	-1,366329	-2,343946	-1,433798	8,938219	49,455409	1,264800	0,032426	0,886281	-0,376014	-70,856287	1,824865	-11,541545	0,032426	0,886281	-0,376014	-70,856287	1,824865	-11,541545
11:20:15,33	0,176040	3,433991	-0,087963	-0,157023	0,279992	1,680129	0,035617	0,890589	-0,376080	-1,044811	-0,872488	-11,610325	-1,364985	-2,339302	-1,435259	9,073023	49,359065	1,329970	0,035617	0,890589	-0,376080	-70,956034	1,923418	-11,610325	0,035617	0,890589	-0,376080	-70,956034	1,923418	-11,610325
11:20:15,38	0,176040	3,433991	-0,087963	-0,157023	0,279992	1,680129	0,032224	0,867665	-0,386954	-1,109271	-0,691002	-11,345589	-1,344781	-2,352470	-1,444672	8,370033	48,481439	1,529535	0,032224	0,867665	-0,386954	-69,220978	1,838597	-11,345589	0,032224	0,867665	-0,386954	-69,220978	1,838597	-11,345589
11:20:15,43	0,176040	3,433991	-0,087963	-0,157023	0,279992	1,680129	0,032224	0,867665	-0,386954	-1,109271	-0,691002	-11,345589	-1,325117	-2,360419	-1,423933	7,999303	47,421565	1,847536	0,032224	0,867665	-0,386954	-69,220978	1,838597	-11,345589	0,032224	0,867665	-0,386954	-69,220978	1,838597	-11,345589
11:20:15,48	0,176018	3,433989	-0,087980	-0,157047	0,279995	1,630052	0,029277	0,846661	-0,366215	-1,098217	-0,746634	-11,027588	-1,326700	-2,355710	-1,425084	8,106003	47,399934	1,832336	0,025990	0,850387	-0,367366	-67,694483	1,361291	-11,042788	0,025990	0,850387	-0,367366	-67,694483	1,361291	-11,042788
11:20:15,53	0,176018	3,433989	-0,087980	-0,157047	0,279995	1,630052	0,025990	0,850387	-0,367366	-0,939109	-0,678913	-11,042788	-1,325487	-2,360817	-1,423903	8,122807	47,346279	1,809798	0,025990	0,850387	-0,367366	-67,694483	1,361291	-11,042788	0,025990	0,850387	-0,367366	-67,694483	1,361291	-11,042788
11:20:15,58	0,176018	3,433989	-0,087980	-0,157047	0,279995	1,630052	0,029806	0,846783	-0,366185	-1,088473	-0,918735	-11,065326	-1,325762	-2,359051	-1,423211	8,132877	47,345317	1,787653	0,028414	0,847904	-0,365493	-67,594817	1,374954	-11,087471	0,028414	0,847904	-0,365493	-67,594817	1,374954	-11,087471
11:20:15,63	0,176018	3,433989	-0,087980	-0,157047	0,279995	1,630052	0,028414	0,847904	-0,365493	-1,034371	-0,855561	-11,087471	-1,320133	-2,358621	-1,423893	8,138001	47,390492	1,817148	0,025228	0,843244	-0,366175	-67,513025	1,308663	-11,057977	0,025228	0,843244	-0,366175	-67,513025	1,308663	-11,057977
11:20:15,68	0,176018	3,433989	-0,087980	-0,157047	0,279995	1,630052	0,025228	0,843244	-0,366175	-1,318348	-0,671715	-11,057977	-1,326643	-2,360230	-1,422770	8,125683	47,351495	1,770371	0,025228	0,843244	-0,366175	-67,513025	1,308663	-11,057977	0,025228	0,843244	-0,366175	-67,513025	1,308663	-11,057977
11:20:15,73	0,176018	3,433989	-0,087980	-0,157047	0,279995	1,630052	0,029876	0,848077	-0,365052	-1,027102	-0,922278	-11,104753	-1,323676	-2,355351	-1,423504	8,141595	47,399720	1,841268	0,029876	0,848077	-0,365052	-67,601168	1,423022	-11,104753	0,029876	0,848077	-0,365052	-67,601168	1,423022	-11,104753
11:20:15,78	0,176018	3,433989	-0,087980	-0,157047	0,279995	1,630052	0,024168	0,847948	-0,365786	-1,083566	-0,615091	-11,033856	-1,324863	-2,356645	-1,424301	8,130056	47,408264	1,817522	0,025881	0,848328	-0,366583	-67,659167	1,341737	-11,057602	0,025881	0,848328	-0,366583	-67,659167	1,341737	-11,057602
11:20:15,83	0,176018	3,433989	-0,087980	-0,157047	0,279995	1,630052	0,025881	0,848328	-0,366583	-1,065404	-0,689910	-11,057602	-1,322788	-2,353599	-1,423512	8,152498	47,385910	1,832653	0,025881	0,848328	-0,366583	-67,659167	1,341737	-11,057602	0,025881	0,848328	-0,366583	-67,659167	1,341737	-11,057602
11:20:15,88	0,176018	3,433989	-0,087980	-0,157047	0,279995	1,630052	0,022206	0,848054	-0,365794	-1,071538	-0,529435	-11,042471	-1,328217	-2,360205	-1,422211	8,117900	47,388927	1,832414	0,030641	0,849453	-0,364493	-67,666144	1,468738	-11,042710	0,030641	0,849453	-0,364493	-67,666144	1,468738	-11,042710
11:20:15,93	0,176018	3,433989	-0,087980	-0,157047	0,279995	1,630052	0,030641	0,849453	-0,364493	-0,984103	-0,936576	-11,042710	-1,324265	-2,361792	-1,421564	8,118100	47,399501	1,815039	0,030641	0,849453	-0,364493	-67,666144	1,468738	-11,042710	0,030641	0,849453	-0,364493	-67,666144	1,468738	-11,042710
11:20:15,98	0,176018	3,433989	-0,087980	-0,157047	0,279995	1,630052	0,030039	0,845237	-0,363846	-1,212589	-0,900178	-11,060085	-1,322676	-2,362142	-1,422494	8,184572	47,370176	1,823895	0,029548	0,843686	-0,364776	-67,530415	1,372671	-11,051229	0,029548	0,843686	-0,364776	-67,530415	1,372671	-11,051229
11:20:16,03	0,176018	3,433989	-0,087980	-0,157047	0,279995	1,630052	0,029548	0,843686	-0,364776	-1,301082	-0,946879	-11,051229	-1,325195	-2,358149	-1,422522	8,169890	47,356639	1,823787	0,029548	0,843686	-0,364776	-67,530415	1,372671	-11,051229	0,029548	0,843686	-0,364776	-67,530415	1,372671	-11,051229
11:20:16,08	0,176018	3,433989	-0,087980	-0,157047	0,279995	1,630052	0,027350	0,847864	-0,364804	-1,064760	-0,826592	-11,051337	-1,321362	-2,352698	-1,422347	8,131042	47,389047	1,845969	0,020713	0,847270	-0,364629	-67,614972	1,194324	-11,029155	0,020713	0,847270	-0,364629	-67,614972	1,194324	-11,029155
11:20:16,13	0,176018	3,433989	-0,087980	-0,157047	0,279995	1,630052	0,020713	0,847270	-0,364629	-1,104286	-0,431641	-11,029155	-1,319528	-2,359339	-1,420796	8,146504	47,355495	1,789827	0,025547	0,842361	-0,363078	-67,463566	1,292273	-11,085297	0,025547	0,842361	-0,363078	-67,463566	1,292273	-11,085297
11:20:16,18	0,176018	3,433989	-0,087980	-0,157047	0,279995	1,630052	0,025547	0,842361	-0,363078	-1,338211	-0,713204	-11,085297	-1,324262	-2,359705	-1,423830	8,143820	47,357687	1,812702	0,028231	0,846278	-0,366112	-67,567905	1,366802	-11,062423	0,028231	0,846278	-0,366112	-67,567905	1,366802	-11,062423
11:20:16,23	0,176018	3,433989	-0,087980	-0,157047	0,279995	1,630052	0,028231	0,846278	-0,366112	-1,135120	-0,849315	-11,062423	-1,324250	-2,355759	-1,422367	8,139932	47,402352	1,801757	0,024807	0,848240	-0,364649	-67,656656	1,301780	-11,073367	0,024807	0,848240	-0,364649	-67,656656	1,301780	-11,073367
11:20:16,28	0,176018	3,433989	-0,087980	-0,157047	0,279995	1,630052	0,024807	0,848240	-0,364649	-1,069790	-0,645597	-11,073367	-1,330312	-2,358749	-1,423557	8,058431	47,394907	1,813702	0,024807	0,848240	-0,364649	-67,656656	1,301780	-11,073367	0,024807	0,848240	-0,364649	-67,656656	1,301780	-11,073367
11:20:16,33	0,176018	3,433989	-0,087980	-0,157047	0,279995	1,630052	0,030428	0,851995	-0,365839	-0,827350	-0,871022	-11,061422	-1,321961	-2,364025	-1,422500	8,161674	47,391304	1,818599	0,030428	0,851995	-0,365839	-67,708957	1,517592	-11,061422	0,030428	0,851995	-0,365839	-67,708957	1,517592	-11,061422
11:20:16,38	0,176018	3,433989	-0,087980	-0,157047	0,279995	1,630052	0,030821	0,842125	-0,364782	-1,389092	-0,982667	-11,056525	-1,329489	-2,361557	-1,423478	8,158827	47,407019	1,839384	0,030821	0,842125	-0,364782	-67,495904	1,436792	-11,056525	0,030821	0,842125	-0,364782	-67,495904	1,436792	-11,056525
11:20:16,43	0,176018	3,433989	-0,087980	-0,157047	0,279995	1,630052	0,032448	0,849879	-0,365760	-0,998064	-1,056941	-11,035740	-1,328444	-2,356971	-1,425099	8,117550	47,378687	1,801987	0,027954	0,851266	-0,367381	-67,705158	1,392717	-11,073138	0,027954	0,851266	-0,367381	-67,705158	1,392717	-11,073138
11:20:16,48	0,176018	3,433989	-0,087980	-0,157047	0,279995	1,630052	0,027954	0,851266	-0,367381	-0,880758	-0,801672	-11,073138	-1,319482	-2,358974	-1,425837	8,170411	47,381279	1,793537	0,027954	0,851266	-0,367381	-67,705158	1,392717	-11,073138	0,027954	0,851266	-0,367381	-67,705158	1,392717	-11,073138
11:20:16,53	0,176018	3,433989	-0,087980	-0,157047	0,279995	1,630052	0,025208	0,842503	-0,368119	-1,365108	-0,703358	-11,081587	-1,323495	-2,359937	-1,422532	8,144995	47,385513	1,812889	0,028049	0,845498	-0,364814	-67,571923	1,374872	-11,062235	0,028049	0,845498	-0,364814	-67,571923	1,374872	-11,062235
11:20:16,58	0,176018	3,433989	-0,087980	-0,157047	0,279995	1,630052	0,028049	0,845498	-0,364814	-1,200361	-0,826952	-11,062235	-1,325760	-2,356349	-1,422861	8,125784	47,404724	1,842306	0,028049	0,845498	-0,364814	-67,571923	1,374872	-11,062235	0,028049	0,845498	-0,364814	-67,571923	1,374872	-11,062235
11:20:16,63	0,176018	3,433989	-0,087980	-0,157047	0,279995	1,630052	0,026074	0,849253	-0,365143	-1,012093	-0,698013	-11,032818	-1,322517	-2,357499	-1,423884	8,137574	47,371846	1,840529	0,025448	0,845870	-0,366166	-67,566237	1,305545	-11,034595	0,025448	0,845870	-0,366166	-67,566237	1,305545	-11,034595
11:20:16,68	0,176018	3,433989	-0,087980	-0,157047	0,279995	1,630052	0,025448	0,845870	-0,366166	-1,165466	-0,692120	-11,034595	-1,326082	-2,363397	-1,425821	8,104915	47,391235	1,841174	0,025448	0,845870	-0,366166	-67,566237	1,305545	-11,034595	0,025448	0,845870	-0,366166	-67,566237	1,305545	-11,034595
11:20:16,73	0,176018	3,433989	-0,087980	-0,157047	0,279995	1,630052	0,032338	0,846008	-0,368103	-1,158751	-1,012431	-11,033950	-1,322249	-2,359893	-1,426078	8,161459	47,386678	1,823212	0,027387	0,844441	-0,368360	-67,553166	1,343659	-11,051912	0,027387	0,844441	-0,368360	-67,553166	1,343659	-11,051912
11:20:16,78	0,176018	3,433989	-0,087980	-0,157047	0,279995	1,630052	0,027387	0,844441	-0,368360	-1,264540	-0,806217	-11,051912	-1,323470	-2,354824	-1,422029	8,168126	47,401505	1,849959	0,027387	0,844441	-0,368360	-67,553166	1,343659	-11,051912	0,027387	0,844441	-0,368360	-67,553166	1,343659	-11,051912
11:20:16,84	0,176018	3,433989	-0,087980	-0,157047	0,279995	1,630052	0,028431	0,848999	-0,366461	-1,033651	-0,815328	-11,072560	-1,326718	-2,358518	-1,424179	8,125378	47,414554	1,802564	0,028431	0,848999	-0,366461	-67,680041	1,416516	-11,072560	0,028431	0,848999	-0,366461	-67,680041	1,416516	-11,072560
11:20:16,89	0,176018	3,433989	-0,087980	-0,157047	0,279995	1,630052	0,028431	0,848999	-0,366461	-1,033651	-0,815328	-11,072560	-1,327170	-2,359647	-1,423952	8,160442	47,377718	1,861204	0,028431	0,848999	-0,366461	-67,680041	1,416516	-11,072560	0,028431	0,848999	-0,366461	-67,680041	1,416516	-11,072560
11:20:16,94	0,176018	3,433989	-0,087980	-0,157047	0,279995	1,630052	0,022103	0,846233	-0,362515	-1,161640	-0,621111	-11,048846	-1,321160	-2,354421	-1,420233	8,234240	47,333451	1,826278	0,022103	0,846233	-0,362515	-67,590954	1,114000	-11,048846	0,022103	0,846233	-0,362515	-67,590954	1,114000	-11,048846
11:20:16,99	0,176018	3,433989	-0,087980	-0,157047	0,279995	1,630052	0,022103	0,846233	-0,362515	-1,161640	-0,621111	-11,048846	-1,326254	-2,397551	-1,431850	6,065983	47,349878	2,111324	0,022103	0,846233	-0,362515	-67,590954	1,114000	-11,048846	0,022103	0,846233	-0,362515	-67,590954	1,114000	-11,048846
11:20:17,04	0,176018	3,433989	-0,087980	-0,157047	0,279995	1,630052	0,062003	0,829080	-0,374132	-0,983729	-0,809905	-10,763800	-1,302040	-2,409544	-1,419351	5,637264	46,220093	2,331134	0,062003	0,829080	-0,374132	-66,066480	4,057314	-10,763800	0,062003	0,829080	-0,374132	-66,066480	4,057314	-10,763800
11:20:17,09	0,175994	3,433955	-0,087983	-0,157013	0,279990	1,580019	0,060282	0,802113	-0,361633	-1,193190	-0,914034	-10,543991	-1,293866	-2,401666	-1,414191	5,862202	46,112583	2,364792	0,060282	0,802113	-0,361633	-64,159093	3,818100	-10,543991	0,060282	0,802113	-0,361633	-64,159093	3,818100	-10,543991
11:20:17,14	0,175994	3,433955	-0,087983	-0,157013	0,279990	1,580019	0,049373	0,798974	-0,356473	-1,375814	-0,595302	-10,510332	-1,299514	-2,401070	-1,410677	5,839247	46,147371	2,328796	0,051680	0,804163	-0,352959	-64,251431	3,378858	-10,546328	0,051680	0,804163	-0,352959	-64,251431	3,378858	-10,546328
11:20:17,19	0,175994	3,433955	-0,087983	-0,157013	0,279990	1,580019	0,051680	0,804163	-0,352959	-1,124603	-0,678000	-10,546328	-1,301975	-2,397482	-1,411334	5,846158	46,152765	2,337480	0,049803	0,808088	-0,353616	-64,363569	3,325850	-10,537644	0,049803	0,808088	-0,353616	-64,363569	3,325850	-10,537644
11:20:17,24	0,175994	3,433955	-0,087983	-0,157013	0,279990	1,580019	0,049803	0,808088	-0,353616	-0,928632	-0,583725	-10,537644	-1,299789	-2,397726	-1,414254	5,852177	46,114388	2,322157	0,048921	0,806073	-0,356536	-64,279933	3,278076	-10,552967	0,048921	0,806073	-0,356536	-64,279933	3,278076	-10,552967
11:20:17,29	0,175994	3,433955	-0,087983	-0,157013	0,279990	1,580019	0,048921	0,806073	-0,356536	-1,003210	-0,562261	-10,552967	-1,299659	-2,402815	-1,409801	5,892731	46,127023	2,373211	0,048921	0,806073	-0,356536	-64,279933	3,278076	-10,552967	0,048921	0,806073	-0,356536	-64,279933	3,278076	-10,552967
11:20:17,34	0,175994	3,433955	-0,087983	-0,157013	0,279990	1,580019	0,053263	0,803416	-0,352083	-1,172594	-0,816845	-10,501913	-1,304643	-2,400967	-1,411156	5,824770	46,155094	2,313270	0,054155	0,808657	-0,353438	-64,369955	3,460860	-10,561854	0,054155	0,808657	-0,353438	-64,369955	3,460860	-10,561854
11:20:17,39	0,175994	3,433955	-0,087983	-0,157013	0,279990	1,580019	0,054155	0,808657	-0,353438	-0,890398	-0,790332	-10,561854	-1,298459	-2,400618	-1,409343	5,879103	46,137601	2,355775	0,054155	0,808657	-0,353438	-64,369955	3,460860	-10,561854	0,054155	0,808657	-0,353438	-64,369955	3,460860	-10,561854
11:20:17,44	0,175994	3,433955	-0,087983	-0,157013	0,279990	1,580019	0,050761	0,803475	-0,351625	-1,171865	-0,669616	-10,519349	-1,299949	-2,397081	-1,411511	5,848088	46,111090	2,356831	0,050761	0,803475	-0,351625	-64,244656	3,315104	-10,519349	0,050761	0,803475	-0,351625	-64,244656	3,315104	-10,519349
11:20:17,49	0,175994	3,433955	-0,087983	-0,157013	0,279990	1,580019	0,048443	0,806534	-0,353793	-0,974346	-0,535494	-10,518293	-1,283343	-2,408603	-1,416096	5,402315	45,213090	2,632151	0,048443	0,806534	-0,353793	-64,287245	3,267292	-10,518293	0,048443	0,806534	-0,353793	-64,287245	3,267292	-10,518293
11:20:17,54	0,175994	3,433955	-0,087983	-0,157013	0,279990	1,580019	0,050118	0,786391	-0,358377	-1,021169	-0,685554	-10,242973	-1,264565	-2,422268	-1,399576	4,482279	44,471272	2,817352	0,050118	0,786391	-0,358377	-62,752896	3,248735	-10,242973	0,050118	0,786391	-0,358377	-62,752896	3,248735	-10,242973
11:20:17,59	0,175969	3,434032	-0,087990	-0,157017	0,279984	1,530001	0,052564	0,763297	-0,341858	-1,119608	-0,386870	-10,057772	-1,261324	-2,423433	-1,395959	4,647521	44,380389	2,859381	0,052564	0,763297	-0,341858	-61,038454	3,739414	-10,057772	0,052564	0,763297	-0,341858	-61,038454	3,739414	-10,057772
11:20:17,64	0,175969	3,434032	-0,087990	-0,157017	0,279984	1,530001	0,051952	0,759908	-0,338241	-1,299764	-0,543604	-10,015743	-1,266798	-2,422434	-1,396800	4,628234	44,395745	2,804065	0,051952	0,759908	-0,338241	-60,952552	3,534657	-10,015743	0,051952	0,759908	-0,338241	-60,952552	3,534657	-10,015743
11:20:17,69	0,175969	3,434032	-0,087990	-0,157017	0,279984	1,530001	0,053906	0,767645	-0,338108	-0,907676	-0,620555	-10,059589	-1,269002	-2,421257	-1,395826	4,631305	44,401575	2,815535	0,053906	0,767645	-0,338108	-61,167824	3,611064	-10,059589	0,053906	0,767645	-0,338108	-61,167824	3,611064	-10,059589
11:20:17,74	0,175969	3,434032	-0,087990	-0,157017	0,279984	1,530001	0,053906	0,767645	-0,338108	-0,907676	-0,620555	-10,059589	-1,266048	-2,423277	-1,397175	4,625563	44,420881	2,817244	0,053906	0,767645	-0,338108	-61,167824	3,611064	-10,059589	0,053906	0,767645	-0,338108	-61,167824	3,611064	-10,059589
11:20:17,79	0,175969	3,434032	-0,087990	-0,157017	0,279984	1,530001	0,054179	0,764077	-0,339457	-1,107055	-0,620147	-10,057881	-1,263603	-2,418789	-1,394807	4,685773	44,400422	2,849533	0,054179	0,764077	-0,339457	-61,087124	3,632934	-10,057881	0,054179	0,764077	-0,339457	-61,087124	3,632934	-10,057881
11:20:17,84	0,175969	3,434032	-0,087990	-0,157017	0,279984	1,530001	0,049069	0,764204	-0,337088	-1,112871	-0,416784	-10,025591	-1,267100	-2,418111	-1,396345	4,705781	44,412974	2,869542	0,050231	0,767572	-0,338627	-61,212987	3,454874	-10,005582	0,050231	0,767572	-0,338627	-61,212987	3,454874	-10,005582
11:20:17,89	0,175969	3,434032	-0,087990	-0,157017	0,279984	1,530001	0,050231	0,767572	-0,338627	-0,958605	-0,488249	-10,005582	-1,267190	-2,419492	-1,394039	4,654287	44,413118	2,858762	0,051472	0,766959	-0,336321	-61,171128	3,532432	-10,016362	0,051472	0,766959	-0,336321	-61,171128	3,532432	-10,016362
11:20:17,94	0,175969	3,434032	-0,087990	-0,157017	0,279984	1,530001	0,051472	0,766959	-0,336321	-0,964845	-0,508120	-10,016362	-1,266503	-2,421673	-1,392219	4,653083	44,388039	2,853429	0,051472	0,766959	-0,336321	-61,171128	3,532432	-10,016362	0,051472	0,766959	-0,336321	-61,171128	3,532432	-10,016362
11:20:17,99	0,175969	3,434032	-0,087990	-0,157017	0,279984	1,530001	0,053017	0,765274	-0,334501	-1,030162	-0,599960	-10,021696	-1,262436	-2,418561	-1,397538	4,680927	44,411250	2,837292	0,048289	0,763307	-0,339820	-61,086051	3,424076	-10,037832	0,048289	0,763307	-0,339820	-61,086051	3,424076	-10,037832
11:20:18,04	0,175969	3,434032	-0,087990	-0,157017	0,279984	1,530001	0,048289	0,763307	-0,339820	-1,166454	-0,366606	-10,037832	-1,264401	-2,419957	-1,397236	4,709921	44,442449	2,829995	0,048289	0,763307	-0,339820	-61,086051	3,424076	-10,037832	0,048289	0,763307	-0,339820	-61,086051	3,424076	-10,037832
11:20:18,09	0,175969	3,434032	-0,087990	-0,157017	0,279984	1,530001	0,050480	0,764311	-0,339518	-1,155751	-0,490054	-10,045129	-1,267859	-2,422054	-1,393808	4,712757	44,381089	2,857306	0,050480	0,764311	-0,339518	-61,154180	3,472631	-10,045129	0,050480	0,764311	-0,339518	-61,154180	3,472631	-10,045129
11:20:18,14	0,175969	3,434032	-0,087990	-0,157017	0,279984	1,530001	0,054025	0,766257	-0,336090	-1,002843	-0,707533	-10,017818	-1,261273	-2,423431	-1,397137	4,670238	44,380300	2,830799	0,051925	0,759865	-0,339418	-60,962687	3,514214	-10,044325	0,051925	0,759865	-0,339418	-60,962687	3,514214	-10,044325
11:20:18,19	0,175969	3,434032	-0,087990	-0,157017	0,279984	1,530001	0,051925	0,759865	-0,339418	-1,313296	-0,561898	-10,044325	-1,270205	-2,423254	-1,397565	4,620251	44,397216	2,825753	0,051925	0,759865	-0,339418	-60,962687	3,514214	-10,044325	0,051925	0,759865	-0,339418	-60,962687	3,514214	-10,044325
11:20:18,24	0,175969	3,434032	-0,087990	-0,157017	0,279984	1,530001	0,056238	0,767689	-0,339847	-0,896101	-0,734404	-10,049371	-1,267122	-2,421876	-1,392859	4,689117	44,374324	2,841566	0,053503	0,765708	-0,335141	-61,121793	3,536683	-10,033558	0,053503	0,765708	-0,335141	-61,121793	3,536683	-10,033558
11:20:18,29	0,175969	3,434032	-0,087990	-0,157017	0,279984	1,530001	0,053503	0,765708	-0,335141	-1,013718	-0,663272	-10,033558	-1,267724	-2,421547	-1,395959	4,696192	44,360662	2,852577	0,053518	0,766394	-0,338241	-61,131672	3,524142	-10,022547	0,053518	0,766394	-0,338241	-61,131672	3,524142	-10,022547
11:20:18,34	0,175969	3,434032	-0,087990	-0,157017	0,279984	1,530001	0,053518	0,766394	-0,338241	-0,969765	-0,677050	-10,022547	-1,263592	-2,418746	-1,395217	4,686002	44,406848	2,820924	0,053518	0,766394	-0,338241	-61,131672	3,524142	-10,022547	0,053518	0,766394	-0,338241	-61,131672	3,524142	-10,022547
11:20:18,39	0,175969	3,434032	-0,087990	-0,157017	0,279984	1,530001	0,049026	0,764216	-0,337499	-1,117924	-0,411555	-10,054201	-1,268372	-2,426004	-1,392873	4,647792	44,360373	2,826189	0,049026	0,764216	-0,337499	-61,108858	3,437025	-10,054201	0,049026	0,764216	-0,337499	-61,108858	3,437025	-10,054201
11:20:18,44	0,175969	3,434032	-0,087990	-0,157017	0,279984	1,530001	0,057702	0,764726	-0,335155	-1,032017	-0,852846	-10,048935	-1,267114	-2,419675	-1,395983	4,698951	44,387064	2,829566	0,057702	0,764726	-0,335155	-61,063037	3,676789	-10,048935	0,057702	0,764726	-0,335155	-61,063037	3,676789	-10,048935
11:20:18,49	0,175969	3,434032	-0,087990	-0,157017	0,279984	1,530001	0,051593	0,766801	-0,338265	-0,972838	-0,566105	-10,045558	-1,265939	-2,421254	-1,398275	4,691233	44,420804	2,875697	0,051593	0,766801	-0,338265	-61,166705	3,483924	-10,045558	0,051593	0,766801	-0,338265	-61,166705	3,483924	-10,045558
11:20:18,54	0,175969	3,434032	-0,087990	-0,157017	0,279984	1,530001	0,052372	0,764995	-0,340557	-1,092120	-0,583077	-9,999428	-1,265120	-2,422465	-1,392815	4,720052	44,409595	2,874103	0,053012	0,763679	-0,335097	-61,114044	3,514522	-10,001021	0,053012	0,763679	-0,335097	-61,114044	3,514522	-10,001021
11:20:18,59	0,175969	3,434032	-0,087990	-0,157017	0,279984	1,530001	0,053012	0,763679	-0,335097	-1,165226	-0,646906	-10,001021	-1,266936	-2,422604	-1,394812	4,662610	44,441547	2,840260	0,053012	0,763679	-0,335097	-61,114044	3,514522	-10,001021	0,053012	0,763679	-0,335097	-61,114044	3,514522	-10,001021
11:20:18,64	0,175969	3,434032	-0,087990	-0,157017	0,279984	1,530001	0,054039	0,765182	-0,337094	-1,086009	-0,634621	-10,034865	-1,265858	-2,422827	-1,394014	4,712781	44,417687	2,833802	0,053694	0,764138	-0,336296	-61,129567	3,542945	-10,041322	0,053694	0,764138	-0,336296	-61,129567	3,542945	-10,041322
11:20:18,69	0,175969	3,434032	-0,087990	-0,157017	0,279984	1,530001	0,053694	0,764138	-0,336296	-1,144758	-0,672043	-10,041322	-1,264766	-2,417440	-1,394027	4,691906	44,412150	2,859060	0,048483	0,765885	-0,336309	-61,160642	3,420159	-10,016064	0,048483	0,765885	-0,336309	-61,160642	3,420159	-10,016064
11:20:18,75	0,175969	3,434032	-0,087990	-0,157017	0,279984	1,530001	0,048483	0,765885	-0,336309	-1,038656	-0,385753	-10,016064	-1,270091	-2,420958	-1,395963	4,693276	44,361475	2,857159	0,048483	0,765885	-0,336309	-61,160642	3,420159	-10,016064	0,048483	0,765885	-0,336309	-61,160642	3,420159	-10,016064
11:20:18,80	0,175969	3,434032	-0,087990	-0,157017	0,279984	1,530001	0,054192	0,768737	-0,338245	-0,847136	-0,709146	-10,017965	-1,270648	-2,420240	-1,397158	4,690636	44,412641	2,825647	0,054192	0,768737	-0,338245	-61,193028	3,544924	-10,017965	0,054192	0,768737	-0,338245	-61,193028	3,544924	-10,017965
11:20:18,85	0,175969	3,434032	-0,087990	-0,157017	0,279984	1,530001	0,053849	0,769579	-0,339440	-0,846374	-0,663418	-10,049477	-1,265417	-2,426364	-1,392839	4,634161	44,425103	2,872445	0,053849	0,769579	-0,339440	-61,258316	3,563692	-10,049477	0,053849	0,769579	-0,339440	-61,258316	3,563692	-10,049477
11:20:18,90	0,175969	3,434032	-0,087990	-0,157017	0,279984	1,530001	0,056536	0,761987	-0,335121	-1,223697	-0,748051	-10,002679	-1,265531	-2,455135	-1,395292	2,863189	44,493041	3,112905	0,056536	0,761987	-0,335121	-61,039690	3,690063	-10,002679	0,056536	0,761987	-0,335121	-61,039690	3,690063	-10,002679
11:20:18,95	0,175969	3,434032	-0,087990	-0,157017	0,279984	1,530001	0,081510	0,747700	-0,337574	-1,139974	-0,478978	-9,762219	-1,239906	-2,448055	-1,378173	3,324149	42,833319	3,350463	0,081510	0,747700	-0,337574	-59,834433	5,919526	-9,762219	0,081510	0,747700	-0,337574	-59,834433	5,919526	-9,762219
11:20:19,00	0,175942	3,433928	-0,087971	-0,157020	0,279978	1,479956	0,062566	0,729048	-0,320455	-0,902994	-0,722992	-9,524661	-1,233218	-2,436848	-1,380214	3,604519	42,671376	3,358567	0,062566	0,729048	-0,320455	-58,133276	4,188465	-9,524661	0,062566	0,729048	-0,320455	-58,133276	4,188465	-9,524661
11:20:19,05	0,175942	3,433928	-0,087971	-0,157020	0,279978	1,479956	0,049516	0,728860	-0,322496	-0,912701	-0,368173	-9,516557	-1,231197	-2,439256	-1,378917	3,626830	42,649170	3,328566	0,049516	0,728860	-0,322496	-58,128237	3,518863	-9,516557	0,049516	0,728860	-0,322496	-58,128237	3,518863	-9,516557
11:20:19,10	0,175942	3,433928	-0,087971	-0,157020	0,279978	1,479956	0,050591	0,725906	-0,321199	-1,058273	-0,454491	-9,546558	-1,233565	-2,438179	-1,379628	3,630883	42,637512	3,339639	0,050591	0,725906	-0,321199	-58,041859	3,516922	-9,546558	0,050591	0,725906	-0,321199	-58,041859	3,516922	-9,546558
11:20:19,15	0,175942	3,433928	-0,087971	-0,157020	0,279978	1,479956	0,050843	0,728495	-0,321910	-0,915539	-0,476899	-9,535485	-1,228194	-2,437940	-1,376787	3,658837	42,637306	3,343426	0,050843	0,728495	-0,321910	-58,102417	3,514242	-9,535485	0,050843	0,728495	-0,321910	-58,102417	3,514242	-9,535485
11:20:19,20	0,175942	3,433928	-0,087971	-0,157020	0,279978	1,479956	0,047951	0,723963	-0,319069	-1,165005	-0,350826	-9,531698	-1,230541	-2,436275	-1,378447	3,662021	42,663141	3,345072	0,047682	0,726828	-0,320729	-58,096007	3,416326	-9,530052	0,047682	0,726828	-0,320729	-58,096007	3,416326	-9,530052
11:20:19,25	0,175942	3,433928	-0,087971	-0,157020	0,279978	1,479956	0,047682	0,726828	-0,320729	-1,039985	-0,326684	-9,530052	-1,231769	-2,442315	-1,380178	3,688295	42,674192	3,320875	0,047682	0,726828	-0,320729	-58,096007	3,416326	-9,530052	0,047682	0,726828	-0,320729	-58,096007	3,416326	-9,530052
11:20:19,30	0,175942	3,433928	-0,087971	-0,157020	0,279978	1,479956	0,053527	0,724871	-0,322460	-1,164463	-0,647846	-9,554249	-1,229815	-2,442155	-1,376437	3,714668	42,647924	3,366299	0,053527	0,724871	-0,322460	-58,066852	3,553987	-9,554249	0,053527	0,724871	-0,322460	-58,066852	3,553987	-9,554249
11:20:19,35	0,175942	3,433928	-0,087971	-0,157020	0,279978	1,479956	0,052411	0,723259	-0,318719	-1,238734	-0,625826	-9,508825	-1,229332	-2,440042	-1,378043	3,655987	42,690515	3,345415	0,052411	0,723259	-0,318719	-58,014567	3,488459	-9,508825	0,052411	0,723259	-0,318719	-58,014567	3,488459	-9,508825
11:20:19,40	0,175942	3,433928	-0,087971	-0,157020	0,279978	1,479956	0,050340	0,723898	-0,320325	-1,213057	-0,445989	-9,529709	-1,214188	-2,459784	-1,383911	2,594654	42,068484	3,626328	0,050340	0,723898	-0,320325	-58,039041	3,505677	-9,529709	0,050340	0,723898	-0,320325	-58,039041	3,505677	-9,529709
11:20:19,45	0,175942	3,433928	-0,087971	-0,157020	0,279978	1,479956	0,059865	0,700912	-0,326193	-1,338977	-0,333176	-9,248796	-1,198603	-2,477026	-1,365904	1,692912	41,387686	3,867431	0,059865	0,700912	-0,326193	-56,360546	4,366222	-9,248796	0,059865	0,700912	-0,326193	-56,360546	4,366222	-9,248796
11:20:19,50	0,176003	3,434006	-0,087975	-0,157023	0,279984	1,429984	0,067004	0,678794	-0,308186	-1,448637	-0,263882	-9,007693	-1,204637	-2,469319	-1,367015	1,901939	41,254995	3,867865	0,067004	0,678794	-0,308186	-54,733969	4,995942	-9,007693	0,067004	0,678794	-0,308186	-54,733969	4,995942	-9,007693
11:20:19,55	0,176003	3,434006	-0,087975	-0,157023	0,279984	1,429984	0,063347	0,687873	-0,309297	-0,966153	-0,321094	-9,007259	-1,203392	-2,466304	-1,369739	1,948224	41,243745	3,851180	0,063347	0,687873	-0,309297	-54,964150	4,651667	-9,007259	0,063347	0,687873	-0,309297	-54,964150	4,651667	-9,007259
11:20:19,60	0,176003	3,434006	-0,087975	-0,157023	0,279984	1,429984	0,060113	0,688302	-0,312021	-0,957209	-0,198638	-9,023944	-1,201683	-2,466961	-1,366242	1,912681	41,248148	3,863081	0,060113	0,688302	-0,312021	-54,988936	4,520260	-9,023944	0,060113	0,688302	-0,312021	-54,988936	4,520260	-9,023944
11:20:19,65	0,176003	3,434006	-0,087975	-0,157023	0,279984	1,429984	0,059828	0,686493	-0,308524	-1,037335	-0,150821	-9,012043	-1,203361	-2,470849	-1,369332	1,957443	41,220483	3,843367	0,059828	0,686493	-0,308524	-54,927031	4,545682	-9,012043	0,059828	0,686493	-0,308524	-54,927031	4,545682	-9,012043
11:20:19,70	0,176003	3,434006	-0,087975	-0,157023	0,279984	1,429984	0,064034	0,686002	-0,311614	-1,061267	-0,422105	-9,031757	-1,202816	-2,470816	-1,368099	1,982305	41,210713	3,830035	0,064034	0,686002	-0,311614	-54,912453	4,604531	-9,031757	0,064034	0,686002	-0,311614	-54,912453	4,604531	-9,031757
11:20:19,75	0,176003	3,434006	-0,087975	-0,157023	0,279984	1,429984	0,063733	0,685546	-0,310381	-1,088943	-0,432888	-9,045090	-1,199790	-2,469702	-1,370512	1,962292	41,262876	3,821955	0,063733	0,685546	-0,310381	-54,904342	4,570148	-9,045090	0,063733	0,685546	-0,310381	-54,904342	4,570148	-9,045090
11:20:19,80	0,176003	3,434006	-0,087975	-0,157023	0,279984	1,429984	0,061255	0,683483	-0,312794	-1,231412	-0,260622	-9,053169	-1,206163	-2,472663	-1,365837	2,000461	41,243540	3,806868	0,061255	0,683483	-0,312794	-54,884827	4,547895	-9,053169	0,061255	0,683483	-0,312794	-54,884827	4,547895	-9,053169
11:20:19,85	0,176003	3,434006	-0,087975	-0,157023	0,279984	1,429984	0,067006	0,687522	-0,308119	-1,023742	-0,602391	-9,068256	-1,202492	-2,469112	-1,370177	2,013189	41,260841	3,857122	0,067006	0,687522	-0,308119	-54,994191	4,657570	-9,068256	0,067006	0,687522	-0,308119	-54,994191	4,657570	-9,068256
11:20:19,90	0,176003	3,434006	-0,087975	-0,157023	0,279984	1,429984	0,062095	0,686118	-0,312459	-1,118066	-0,349378	-9,018002	-1,203249	-2,474344	-1,367751	1,998349	41,214200	3,831594	0,067004	0,684158	-0,310033	-54,878582	4,644687	-9,043530	0,067004	0,684158	-0,310033	-54,878582	4,644687	-9,043530
11:20:19,95	0,176003	3,434006	-0,087975	-0,157023	0,279984	1,429984	0,067280	0,690147	-0,308090	-0,859508	-0,625310	-9,016076	-1,208573	-2,471588	-1,365809	1,994119	41,215217	3,859048	0,067280	0,690147	-0,308090	-55,036071	4,656163	-9,016076	0,067280	0,690147	-0,308090	-55,036071	4,656163	-9,016076
11:20:20,00	0,176003	3,434006	-0,087975	-0,157023	0,279984	1,429984	0,064696	0,684323	-0,306794	-1,175783	-0,500231	-9,039217	-1,202238	-2,472262	-1,364512	2,008860	41,222201	3,835908	0,064696	0,684323	-0,306794	-54,895150	4,578421	-9,039217	0,064696	0,684323	-0,306794	-54,895150	4,578421	-9,039217
11:20:20,05	0,176003	3,434006	-0,087975	-0,157023	0,279984	1,429984	0,064696	0,684323	-0,306794	-1,175783	-0,500231	-9,039217	-1,202646	-2,474807	-1,366964	2,007674	41,198635	3,835401	0,067105	0,683404	-0,309246	-54,849803	4,631488	-9,039723	0,067105	0,683404	-0,309246	-54,849803	4,631488	-9,039723
11:20:20,10	0,176003	3,434006	-0,087975	-0,157023	0,279984	1,429984	0,067105	0,683404	-0,309246	-1,202553	-0,636224	-9,039723	-1,203131	-2,475793	-1,370145	2,053945	41,215821	3,835971	0,067105	0,683404	-0,309246	-54,849803	4,631488	-9,039723	0,067105	0,683404	-0,309246	-54,849803	4,631488	-9,039723
11:20:20,15	0,176003	3,434006	-0,087975	-0,157023	0,279984	1,429984	0,068201	0,683331	-0,312427	-1,244375	-0,724708	-9,039153	-1,203738	-2,468027	-1,364240	2,049837	41,236055	3,854707	0,068201	0,683331	-0,312427	-54,885884	4,629061	-9,039153	0,068201	0,683331	-0,312427	-54,885884	4,629061	-9,039153
11:20:20,20	0,176003	3,434006	-0,087975	-0,157023	0,279984	1,429984	0,061778	0,687741	-0,306522	-1,030564	-0,377059	-9,020417	-1,206149	-2,471579	-1,367341	2,033756	41,201349	3,859549	0,066060	0,688052	-0,309623	-54,988366	4,582569	-9,015575	0,066060	0,688052	-0,309623	-54,988366	4,582569	-9,015575
11:20:20,25	0,176003	3,434006	-0,087975	-0,157023	0,279984	1,429984	0,066060	0,688052	-0,309623	-0,976248	-0,603123	-9,015575	-1,200225	-2,469376	-1,367003	2,043797	41,207127	3,788099	0,066060	0,688052	-0,309623	-54,988366	4,582569	-9,015575	0,066060	0,688052	-0,309623	-54,988366	4,582569	-9,015575
11:20:20,30	0,176003	3,434006	-0,087975	-0,157023	0,279984	1,429984	0,061190	0,684023	-0,309285	-1,195810	-0,355721	-9,087025	-1,203186	-2,466457	-1,365421	2,045740	41,213820	3,845394	0,061190	0,684023	-0,309285	-54,891607	4,447723	-9,087025	0,061190	0,684023	-0,309285	-54,891607	4,447723	-9,087025
11:20:20,35	0,176003	3,434006	-0,087975	-0,157023	0,279984	1,429984	0,060143	0,688047	-0,307703	-0,993319	-0,299582	-9,029731	-1,200230	-2,470838	-1,366970	2,048476	41,187803	3,821110	0,060143	0,688047	-0,307703	-55,005017	4,421625	-9,029731	0,060143	0,688047	-0,307703	-55,005017	4,421625	-9,029731
11:20:20,40	0,176003	3,434006	-0,087975	-0,157023	0,279984	1,429984	0,062459	0,683296	-0,309252	-1,219212	-0,435397	-9,054015	-1,201903	-2,471660	-1,368071	2,089729	41,215282	3,879967	0,062459	0,683296	-0,309252	-54,857950	4,467624	-9,054015	0,062459	0,683296	-0,309252	-54,857950	4,467624	-9,054015
11:20:20,45	0,176003	3,434006	-0,087975	-0,157023	0,279984	1,429984	0,064007	0,684335	-0,310353	-1,209624	-0,537885	-8,995157	-1,201392	-2,468469	-1,370062	2,058832	41,225349	3,853309	0,064007	0,684335	-0,310353	-54,929899	4,486662	-8,995157	0,064007	0,684335	-0,310353	-54,929899	4,486662	-8,995157
11:20:20,50	0,176003	3,434006	-0,087975	-0,157023	0,279984	1,429984	0,060988	0,685487	-0,312344	-1,142958	-0,349111	-9,021815	-1,199577	-2,470137	-1,364229	2,057027	41,246852	3,845688	0,061525	0,683081	-0,306511	-54,907672	4,465005	-9,029436	0,061525	0,683081	-0,306511	-54,907672	4,465005	-9,029436
11:20:20,55	0,176003	3,434006	-0,087975	-0,157023	0,279984	1,429984	0,061525	0,683081	-0,306511	-1,285794	-0,364735	-9,029436	-1,199587	-2,468881	-1,366953	2,068433	41,223995	3,841835	0,060442	0,683718	-0,309235	-54,910457	4,415002	-9,033289	0,060442	0,683718	-0,309235	-54,910457	4,415002	-9,033289
11:20:20,60	0,176003	3,434006	-0,087975	-0,157023	0,279984	1,429984	0,060442	0,683718	-0,309235	-1,238583	-0,329732	-9,033289	-1,202535	-2,468043	-1,369299	2,078054	41,207877	3,827727	0,061191	0,686690	-0,311581	-54,980060	4,418442	-9,047397	0,061191	0,686690	-0,311581	-54,980060	4,418442	-9,047397
11:20:20,65	0,176003	3,434006	-0,087975	-0,157023	0,279984	1,429984	0,061191	0,686690	-0,311581	-1,074906	-0,385037	-9,047397	-1,202529	-2,467593	-1,363848	2,074693	41,204784	3,843795	0,060798	0,686910	-0,306130	-54,981528	4,409386	-9,031330	0,060798	0,686910	-0,306130	-54,981528	4,409386	-9,031330
11:20:20,70	0,176003	3,434006	-0,087975	-0,157023	0,279984	1,429984	0,060975	0,689515	-0,306901	-0,918619	-0,394616	-9,022072	-1,204873	-2,466444	-1,364619	2,091382	41,189328	3,853053	0,060975	0,689515	-0,306901	-55,045516	4,391897	-9,022072	0,060975	0,689515	-0,306901	-55,045516	4,391897	-9,022072
11:20:20,75	0,176003	3,434006	-0,087975	-0,157023	0,279984	1,429984	0,060975	0,689515	-0,306901	-0,918619	-0,394616	-9,022072	-1,207293	-2,465448	-1,366606	2,050371	41,232199	3,831560	0,060975	0,689515	-0,306901	-55,045516	4,391897	-9,022072	0,060975	0,689515	-0,306901	-55,045516	4,391897	-9,022072
11:20:20,80	0,176003	3,434006	-0,087975	-0,157023	0,279984	1,429984	0,061322	0,692108	-0,308888	-0,800359	-0,355726	-9,043564	-1,200148	-2,470642	-1,369661	2,088760	41,203944	3,837429	0,062248	0,683323	-0,311943	-54,892792	4,435218	-9,037696	0,062248	0,683323	-0,311943	-54,892792	4,435218	-9,037696
11:20:20,85	0,176003	3,434006	-0,087975	-0,157023	0,279984	1,429984	0,062248	0,683323	-0,311943	-1,251918	-0,451245	-9,037696	-1,201855	-2,468479	-1,366545	2,115811	41,208590	3,845119	0,062248	0,683323	-0,311943	-54,892792	4,435218	-9,037696	0,062248	0,683323	-0,311943	-54,892792	4,435218	-9,037696
11:20:20,90	0,176003	3,434006	-0,087975	-0,157023	0,279984	1,429984	0,061228	0,685884	-0,308826	-1,136331	-0,419316	-9,030005	-1,201245	-2,468856	-1,364993	2,119850	41,209235	3,834514	0,061228	0,685884	-0,308826	-54,978188	4,387087	-9,030005	0,061228	0,685884	-0,308826	-54,978188	4,387087	-9,030005
11:20:20,96	0,176003	3,434006	-0,087975	-0,157023	0,279984	1,429984	0,061250	0,685167	-0,307275	-1,176167	-0,423632	-9,040610	-1,204313	-2,466797	-1,365418	2,078503	41,180164	3,829196	0,061250	0,685167	-0,307275	-54,961779	4,384494	-9,040610	0,061250	0,685167	-0,307275	-54,961779	4,384494	-9,040610
11:20:21,01	0,176003	3,434006	-0,087975	-0,157023	0,279984	1,429984	0,061001	0,688853	-0,307700	-0,938629	-0,389404	-9,045928	-1,204195	-2,466604	-1,367338	2,130161	41,202784	3,830607	0,061001	0,688853	-0,307700	-55,013617	4,399163	-9,045928	0,061001	0,688853	-0,307700	-55,013617	4,399163	-9,045928
11:20:21,06	0,176003	3,434006	-0,087975	-0,157023	0,279984	1,429984	0,060774	0,688848	-0,309620	-0,984345	-0,411054	-9,044517	-1,199588	-2,466843	-1,367384	2,066473	41,230285	3,799015	0,060774	0,688848	-0,309620	-55,058884	4,359734	-9,044517	0,060774	0,688848	-0,309620	-55,058884	4,359734	-9,044517
11:20:21,11	0,176003	3,434006	-0,087975	-0,157023	0,279984	1,429984	0,058678	0,684739	-0,309666	-1,189982	-0,233134	-9,076109	-1,205146	-2,504055	-1,372532	0,393527	41,195681	4,103672	0,058678	0,684739	-0,309666	-54,941970	4,373085	-9,076109	0,058678	0,684739	-0,309666	-54,941970	4,373085	-9,076109
11:20:21,16	0,176003	3,434006	-0,087975	-0,157023	0,279984	1,429984	0,093684	0,670946	-0,314814	-1,040782	-0,621913	-8,771452	-1,172298	-2,486216	-1,355648	0,873389	39,566999	4,323216	0,093684	0,670946	-0,314814	-53,710012	6,732244	-8,771452	0,093684	0,670946	-0,314814	-53,710012	6,732244	-8,771452
11:20:21,21	0,175942	3,433965	-0,087972	-0,157016	0,279985	1,379983	0,061811	0,651418	-0,297930	-0,885670	-0,194445	-8,551909	-1,164761	-2,482021	-1,357951	1,115796	39,358342	4,352493	0,061811	0,651418	-0,297930	-52,021982	4,657703	-8,551909	0,061811	0,651418	-0,297930	-52,021982	4,657703	-8,551909
11:20:21,26	0,175942	3,433965	-0,087972	-0,157016	0,279985	1,379983	0,054409	0,646988	-0,300232	-1,056519	-0,123825	-8,522631	-1,164050	-2,487767	-1,359437	1,168866	39,343027	4,375858	0,059030	0,643499	-0,301719	-51,765904	4,216129	-8,499266	0,059030	0,643499	-0,301719	-51,765904	4,216129	-8,499266
11:20:21,31	0,175942	3,433965	-0,087972	-0,157016	0,279985	1,379983	0,059030	0,643499	-0,301719	-1,251225	-0,417709	-8,499266	-1,165253	-2,487903	-1,360654	1,157166	39,328736	4,317891	0,059749	0,644473	-0,302935	-51,773487	4,238176	-8,557233	0,059749	0,644473	-0,302935	-51,773487	4,238176	-8,557233
11:20:21,36	0,175942	3,433965	-0,087972	-0,157016	0,279985	1,379983	0,059749	0,644473	-0,302935	-1,182354	-0,452121	-8,557233	-1,165163	-2,483112	-1,357168	1,190338	39,367447	4,307706	0,055555	0,646790	-0,299450	-51,885011	4,117663	-8,567419	0,055555	0,646790	-0,299450	-51,885011	4,117663	-8,567419
11:20:21,41	0,175942	3,433965	-0,087972	-0,157016	0,279985	1,379983	0,055555	0,646790	-0,299450	-1,111957	-0,243405	-8,567419	-1,165165	-2,483735	-1,359076	1,198645	39,361006	4,347243	0,056095	0,646481	-0,301357	-51,875378	4,121556	-8,527881	0,056095	0,646481	-0,301357	-51,875378	4,121556	-8,527881
11:20:21,46	0,175942	3,433965	-0,087972	-0,157016	0,279985	1,379983	0,056095	0,646481	-0,301357	-1,126637	-0,281897	-8,527881	-1,163978	-2,482594	-1,357159	1,204133	39,342677	4,311892	0,054513	0,646023	-0,299441	-51,850130	4,065729	-8,563232	0,054513	0,646023	-0,299441	-51,850130	4,065729	-8,563232
11:20:21,51	0,175942	3,433965	-0,087972	-0,157016	0,279985	1,379983	0,059028	0,646838	-0,302139	-1,104014	-0,424378	-8,537594	-1,166941	-2,486096	-1,359857	1,187921	39,362545	4,337530	0,059028	0,646838	-0,302139	-51,880825	4,209349	-8,537594	0,059028	0,646838	-0,302139	-51,880825	4,209349	-8,537594
11:20:21,56	0,175942	3,433965	-0,087972	-0,157016	0,279985	1,379983	0,059028	0,646838	-0,302139	-1,104014	-0,424378	-8,537594	-1,162691	-2,482311	-1,359522	1,220277	39,338005	4,347194	0,059028	0,646838	-0,302139	-51,880825	4,209349	-8,537594	0,059028	0,646838	-0,302139	-51,880825	4,209349	-8,537594
11:20:21,61	0,175942	3,433965	-0,087972	-0,157016	0,279985	1,379983	0,053626	0,645050	-0,301804	-1,191928	-0,183726	-8,527930	-1,161092	-2,513681	-1,352934	-0,502659	39,258290	4,586530	0,079992	0,627981	-0,295216	-50,445516	6,176853	-8,288595	0,079992	0,627981	-0,295216	-50,445516	6,176853	-8,288595
11:20:21,66	0,175942	3,433965	-0,087972	-0,157016	0,279985	1,379983	0,079992	0,627981	-0,295216	-1,149043	-0,102552	-8,288595	-1,148996	-2,525522	-1,350910	-0,881394	38,388023	4,828130	0,079992	0,627981	-0,295216	-50,445516	6,176853	-8,288595	0,079992	0,627981	-0,295216	-50,445516	6,176853	-8,288595
11:20:21,71	0,176009	3,434087	-0,088000	-0,157019	0,280003	1,329955	0,084199	0,611585	-0,293192	-1,058576	-0,428455	-8,046994	-1,146515	-2,526048	-1,352487	-0,819757	38,357023	4,752715	0,083415	0,609173	-0,294769	-49,008048	6,091523	-8,122410	0,083415	0,609173	-0,294769	-49,008048	6,091523	-8,122410
11:20:21,76	0,176009	3,434087	-0,088000	-0,157019	0,280003	1,329955	0,083415	0,609173	-0,294769	-1,187965	-0,456526	-8,122410	-1,149426	-2,521462	-1,352806	-0,777798	38,354704	4,851906	0,080898	0,613987	-0,295088	-49,154585	5,987339	-8,023219	0,080898	0,613987	-0,295088	-49,154585	5,987339	-8,023219
11:20:21,81	0,176009	3,434087	-0,088000	-0,157019	0,280003	1,329955	0,080898	0,613987	-0,295088	-0,956615	-0,363165	-8,023219	-1,148304	-2,521675	-1,355174	-0,789866	38,310385	4,808607	0,080898	0,613987	-0,295088	-49,154585	5,987339	-8,023219	0,080898	0,613987	-0,295088	-49,154585	5,987339	-8,023219
11:20:21,86	0,176009	3,434087	-0,088000	-0,157019	0,280003	1,329955	0,080522	0,612909	-0,297456	-0,968252	-0,355294	-8,066517	-1,145237	-2,522186	-1,350094	-0,769885	38,388165	4,822792	0,080522	0,612909	-0,297456	-49,081605	5,965653	-8,066517	0,080522	0,612909	-0,297456	-49,081605	5,965653	-8,066517
11:20:21,91	0,176009	3,434087	-0,088000	-0,157019	0,280003	1,329955	0,079431	0,609997	-0,292376	-1,197021	-0,277013	-8,052332	-1,145901	-2,519274	-1,351294	-0,790508	38,371138	4,808970	0,077241	0,612028	-0,293576	-49,110551	5,909661	-8,066154	0,077241	0,612028	-0,293576	-49,110551	5,909661	-8,066154
11:20:21,96	0,176009	3,434087	-0,088000	-0,157019	0,280003	1,329955	0,082276	0,614390	-0,293976	-0,949652	-0,487592	-8,131814	-1,150463	-2,522453	-1,351695	-0,725087	38,340414	4,743310	0,082276	0,614390	-0,293976	-49,179239	5,971051	-8,131814	0,082276	0,614390	-0,293976	-49,179239	5,971051	-8,131814
11:20:22,01	0,176009	3,434087	-0,088000	-0,157019	0,280003	1,329955	0,082276	0,614390	-0,293976	-0,949652	-0,487592	-8,131814	-1,148662	-2,524004	-1,351613	-0,704160	38,342433	4,825559	0,082718	0,612055	-0,293895	-49,129572	5,965652	-8,049565	0,082718	0,612055	-0,293895	-49,129572	5,965652	-8,049565
11:20:22,06	0,176009	3,434087	-0,088000	-0,157019	0,280003	1,329955	0,082718	0,612055	-0,293895	-1,083289	-0,527695	-8,049565	-1,144637	-2,520527	-1,348948	-0,738992	38,307551	4,785628	0,082718	0,612055	-0,293895	-49,129572	5,965652	-8,049565	0,082718	0,612055	-0,293895	-49,129572	5,965652	-8,049565
11:20:22,11	0,176009	3,434087	-0,088000	-0,157019	0,280003	1,329955	0,077694	0,610308	-0,291230	-1,126504	-0,253752	-8,089496	-1,146352	-2,521039	-1,352052	-0,730460	38,367314	4,788971	0,078995	0,611537	-0,294334	-49,124243	5,902222	-8,086153	0,078995	0,611537	-0,294334	-49,124243	5,902222	-8,086153
11:20:22,16	0,176009	3,434087	-0,088000	-0,157019	0,280003	1,329955	0,078995	0,611537	-0,294334	-1,118619	-0,298907	-8,086153	-1,144521	-2,520616	-1,353581	-0,694689	38,365811	4,799556	0,078995	0,611537	-0,294334	-49,124243	5,902222	-8,086153	0,078995	0,611537	-0,294334	-49,124243	5,902222	-8,086153
11:20:22,21	0,176009	3,434087	-0,088000	-0,157019	0,280003	1,329955	0,077713	0,610162	-0,295863	-1,206666	-0,263963	-8,075568	-1,144026	-2,523830	-1,350071	-0,743153	38,344051	4,825900	0,077713	0,610162	-0,295863	-49,104409	5,836515	-8,075568	0,077713	0,610162	-0,295863	-49,104409	5,836515	-8,075568
11:20:22,26	0,176009	3,434087	-0,088000	-0,157019	0,280003	1,329955	0,080249	0,608127	-0,292352	-1,269430	-0,364740	-8,049224	-1,146245	-2,519862	-1,348507	-0,679673	38,367380	4,825249	0,080249	0,608127	-0,292352	-49,007393	5,934807	-8,049224	0,080249	0,608127	-0,292352	-49,007393	5,934807	-8,049224
11:20:22,31	0,176009	3,434087	-0,088000	-0,157019	0,280003	1,329955	0,077922	0,612032	-0,290789	-1,118288	-0,287054	-8,049875	-1,145746	-2,521726	-1,345452	-0,733127	38,351894	4,774801	0,077922	0,612032	-0,290789	-49,162834	5,829835	-8,049875	0,077922	0,612032	-0,290789	-49,162834	5,829835	-8,049875
11:20:22,36	0,176009	3,434087	-0,088000	-0,157019	0,280003	1,329955	0,079287	0,610668	-0,287734	-1,149102	-0,319462	-8,100323	-1,149355	-2,524257	-1,352068	-0,761889	38,351503	4,773266	0,079287	0,610668	-0,287734	-49,086537	5,904546	-8,100323	0,079287	0,610668	-0,287734	-49,086537	5,904546	-8,100323
11:20:22,41	0,176009	3,434087	-0,088000	-0,157019	0,280003	1,329955	0,083284	0,612528	-0,294350	-1,037683	-0,502589	-8,101858	-1,144040	-2,522190	-1,352427	-0,752924	38,373060	4,809224	0,083284	0,612528	-0,294350	-49,121096	6,035177	-8,101858	0,083284	0,612528	-0,294350	-49,121096	6,035177	-8,101858
11:20:22,46	0,176009	3,434087	-0,088000	-0,157019	0,280003	1,329955	0,078836	0,608959	-0,294709	-1,246413	-0,268278	-8,065900	-1,145850	-2,521044	-1,352728	-0,704867	38,323514	4,820104	0,078836	0,608959	-0,294709	-49,049673	5,920319	-8,065900	0,078836	0,608959	-0,294709	-49,049673	5,920319	-8,065900
11:20:22,51	0,176009	3,434087	-0,088000	-0,157019	0,280003	1,329955	0,078749	0,611099	-0,295010	-1,116223	-0,330169	-8,055021	-1,150529	-2,520981	-1,351295	-0,752573	38,353391	4,782734	0,081034	0,615183	-0,293577	-49,197754	5,968435	-8,092390	0,081034	0,615183	-0,293577	-49,197754	5,968435	-8,092390
11:20:22,56	0,176009	3,434087	-0,088000	-0,157019	0,280003	1,329955	0,081034	0,615183	-0,293577	-0,905901	-0,392727	-8,092390	-1,143356	-2,517165	-1,353174	-0,690487	38,373380	4,838982	0,081034	0,615183	-0,293577	-49,197754	5,968435	-8,092390	0,081034	0,615183	-0,293577	-49,197754	5,968435	-8,092390
11:20:22,61	0,176009	3,434087	-0,088000	-0,157019	0,280003	1,329955	0,074143	0,610879	-0,295456	-1,178061	-0,078151	-8,036142	-1,143941	-2,519664	-1,352808	-0,695960	38,359894	4,799150	0,074143	0,610879	-0,295456	-49,132053	5,742041	-8,036142	0,074143	0,610879	-0,295456	-49,132053	5,742041	-8,036142
11:20:22,66	0,176009	3,434087	-0,088000	-0,157019	0,280003	1,329955	0,076599	0,610136	-0,295090	-1,202265	-0,207875	-8,075974	-1,146220	-2,521889	-1,353574	-0,660569	38,344579	4,783503	0,079665	0,610997	-0,295856	-49,125194	5,848089	-8,091621	0,079665	0,610997	-0,295856	-49,125194	5,848089	-8,091621
11:20:22,71	0,176009	3,434087	-0,088000	-0,157019	0,280003	1,329955	0,079665	0,610997	-0,295856	-1,161948	-0,405653	-8,091621	-1,149289	-2,517400	-1,350112	-0,725168	38,386884	4,807776	0,077313	0,615899	-0,292394	-49,259452	5,862832	-8,067348	0,077313	0,615899	-0,292394	-49,259452	5,862832	-8,067348
11:20:22,76	0,176009	3,434087	-0,088000	-0,157019	0,280003	1,329955	0,077313	0,615899	-0,292394	-0,911348	-0,206203	-8,067348	-1,142193	-2,519295	-1,352038	-0,705619	38,358451	4,794246	0,077313	0,615899	-0,292394	-49,259452	5,862832	-8,067348	0,077313	0,615899	-0,292394	-49,259452	5,862832	-8,067348
11:20:22,81	0,176009	3,434087	-0,088000	-0,157019	0,280003	1,329955	0,075406	0,608807	-0,294320	-1,265325	-0,138201	-8,080878	-1,146876	-2,518819	-1,352048	-0,691908	38,360076	4,783735	0,075406	0,608807	-0,294320	-49,056643	5,781158	-8,080878	0,075406	0,608807	-0,294320	-49,056643	5,781158	-8,080878
11:20:22,86	0,176009	3,434087	-0,088000	-0,157019	0,280003	1,329955	0,077335	0,613100	-0,294330	-1,050351	-0,249555	-8,091389	-1,145806	-2,518753	-1,351681	-0,742640	38,358064	4,784163	0,076743	0,612207	-0,293963	-49,127902	5,848452	-8,090961	0,076743	0,612207	-0,293963	-49,127902	5,848452	-8,090961
11:20:22,91	0,176009	3,434087	-0,088000	-0,157019	0,280003	1,329955	0,076743	0,612207	-0,293963	-1,069671	-0,175850	-8,090961	-1,146973	-2,519516	-1,351694	-0,740315	38,353627	4,764309	0,076743	0,612207	-0,293963	-49,127902	5,848452	-8,090961	0,076743	0,612207	-0,293963	-49,127902	5,848452	-8,090961
11:20:22,97	0,176009	3,434087	-0,088000	-0,157019	0,280003	1,329955	0,077987	0,610706	-0,293848	-1,180372	-0,276739	-8,093233	-1,146811	-2,520847	-1,352028	-0,667144	38,360179	4,783182	0,077987	0,610706	-0,293848	-49,120787	5,845270	-8,093233	0,077987	0,610706	-0,293848	-49,120787	5,845270	-8,093233
11:20:23,02	0,176009	3,434087	-0,088000	-0,157019	0,280003	1,329955	0,077987	0,610706	-0,293848	-1,180372	-0,276739	-8,093233	-1,142661	-2,520221	-1,352413	-0,658885	38,377307	4,779845	0,076441	0,608749	-0,294695	-49,094805	5,777545	-8,095280	0,076441	0,608749	-0,294695	-49,094805	5,777545	-8,095280
11:20:23,07	0,176009	3,434087	-0,088000	-0,157019	0,280003	1,329955	0,076441	0,608749	-0,294695	-1,308032	-0,223074	-8,095280	-1,145793	-2,518947	-1,353214	-0,720781	38,325616	4,798341	0,076441	0,608749	-0,294695	-49,094805	5,777545	-8,095280	0,076441	0,608749	-0,294695	-49,094805	5,777545	-8,095280
11:20:23,12	0,176009	3,434087	-0,088000	-0,157019	0,280003	1,329955	0,076904	0,612098	-0,295496	-1,058146	-0,219389	-8,076783	-1,137013	-2,534493	-1,338846	-1,377817	37,670344	5,070126	0,076904	0,612098	-0,295496	-49,107853	5,817570	-8,076783	0,076904	0,612098	-0,295496	-49,107853	5,817570	-8,076783
11:20:23,17	0,176009	3,434087	-0,088000	-0,157019	0,280003	1,329955	0,085977	0,596721	-0,281128	-0,961762	-0,449826	-7,804998	-1,114825	-2,532470	-1,344216	-1,625123	36,663269	5,280378	0,085977	0,596721	-0,281128	-47,804356	6,299386	-7,804998	0,085977	0,596721	-0,281128	-47,804356	6,299386	-7,804998
11:20:23,22	0,176057	3,433982	-0,087975	-0,157020	0,279987	1,280000	0,073131	0,578518	-0,286498	-0,912520	-0,071173	-7,594746	-1,112620	-2,538120	-1,338675	-1,434943	36,623263	5,258777	0,073131	0,578518	-0,286498	-46,326168	5,669590	-7,594746	0,073131	0,578518	-0,286498	-46,326168	5,669590	-7,594746
11:20:23,27	0,176057	3,433982	-0,087975	-0,157020	0,279987	1,280000	0,076922	0,573783	-0,280957	-1,219157	-0,453023	-7,616347	-1,112623	-2,536851	-1,340258	-1,429050	36,610120	5,225531	0,076922	0,573783	-0,280957	-46,261148	5,585356	-7,616347	0,076922	0,573783	-0,280957	-46,261148	5,585356	-7,616347
11:20:23,32	0,176057	3,433982	-0,087975	-0,157020	0,279987	1,280000	0,075824	0,574420	-0,282540	-1,177620	-0,407606	-7,649593	-1,110874	-2,531020	-1,340274	-1,425284	36,621333	5,231874	0,075824	0,574420	-0,282540	-46,269581	5,544585	-7,649593	0,075824	0,574420	-0,282540	-46,269581	5,544585	-7,649593
11:20:23,37	0,176057	3,433982	-0,087975	-0,157020	0,279987	1,280000	0,069900	0,575821	-0,282556	-1,116368	-0,097186	-7,643250	-1,114819	-2,530632	-1,338278	-1,355621	36,665834	5,269505	0,071536	0,579431	-0,280560	-46,487346	5,395214	-7,605619	0,071536	0,579431	-0,280560	-46,487346	5,395214	-7,605619
11:20:23,42	0,176057	3,433982	-0,087975	-0,157020	0,279987	1,280000	0,071536	0,579431	-0,280560	-1,001995	-0,220357	-7,605619	-1,115529	-2,531857	-1,339860	-1,400666	36,626336	5,254826	0,072953	0,579434	-0,282142	-46,430697	5,452019	-7,620299	0,072953	0,579434	-0,282142	-46,430697	5,452019	-7,620299
11:20:23,47	0,176057	3,433982	-0,087975	-0,157020	0,279987	1,280000	0,072026	0,577783	-0,280174	-1,091575	-0,236973	-7,615217	-1,113636	-2,531880	-1,337892	-1,361354	36,673590	5,259907	0,072026	0,577783	-0,280174	-46,447508	5,417033	-7,615217	0,072026	0,577783	-0,280174	-46,447508	5,417033	-7,615217
11:20:23,52	0,176057	3,433982	-0,087975	-0,157020	0,279987	1,280000	0,072026	0,577783	-0,280174	-1,091575	-0,236973	-7,615217	-1,113706	-2,525325	-1,337532	-1,371035	36,657027	5,265062	0,072026	0,577783	-0,280174	-46,447508	5,417033	-7,615217	0,072026	0,577783	-0,280174	-46,447508	5,417033	-7,615217
11:20:23,57	0,176057	3,433982	-0,087975	-0,157020	0,279987	1,280000	0,066384	0,581121	-0,279814	-0,898799	0,056501	-7,610062	-1,113694	-2,531611	-1,337482	-1,365547	36,618507	5,291882	0,066384	0,581121	-0,279814	-46,516789	5,267628	-7,610062	0,066384	0,581121	-0,279814	-46,516789	5,267628	-7,610062
11:20:23,62	0,176057	3,433982	-0,087975	-0,157020	0,279987	1,280000	0,071822	0,577968	-0,279764	-1,032146	-0,250308	-7,583243	-1,113809	-2,568322	-1,350539	-3,376523	36,567242	5,487813	0,071822	0,577968	-0,279764	-46,402614	5,387733	-7,583243	0,071822	0,577968	-0,279764	-46,402614	5,387733	-7,583243
11:20:23,67	0,176057	3,433982	-0,087975	-0,157020	0,279987	1,280000	0,103672	0,559712	-0,292821	-0,931558	-0,190564	-7,387311	-1,087720	-2,567773	-1,331164	-3,192578	35,479518	5,758814	0,103672	0,559712	-0,292821	-44,868953	7,947670	-7,387311	0,103672	0,559712	-0,292821	-44,868953	7,947670	-7,387311
11:20:23,72	0,175960	3,433969	-0,087990	-0,157022	0,279994	1,229973	0,087121	0,535991	-0,277216	-1,277801	-0,347164	-7,112234	-1,084991	-2,565849	-1,334934	-2,939201	35,290265	5,762890	0,087121	0,535991	-0,277216	-43,353121	6,491865	-7,112234	0,087121	0,535991	-0,277216	-43,353121	6,491865	-7,112234
11:20:23,77	0,175960	3,433969	-0,087990	-0,157022	0,279994	1,229973	0,087121	0,535991	-0,277216	-1,277801	-0,347164	-7,112234	-1,089566	-2,560959	-1,328721	-2,876710	35,295033	5,753709	0,085174	0,542399	-0,271003	-43,558290	6,388524	-7,121415	0,085174	0,542399	-0,271003	-43,558290	6,388524	-7,121415
11:20:23,82	0,175960	3,433969	-0,087990	-0,157022	0,279994	1,229973	0,085174	0,542399	-0,271003	-0,979998	-0,297635	-7,121415	-1,087155	-2,563262	-1,331047	-2,864865	35,323418	5,736607	0,085174	0,542399	-0,271003	-43,558290	6,388524	-7,121415	0,085174	0,542399	-0,271003	-43,558290	6,388524	-7,121415
11:20:23,87	0,175960	3,433969	-0,087990	-0,157022	0,279994	1,229973	0,085963	0,539159	-0,273329	-1,178956	-0,334721	-7,138518	-1,085398	-2,562877	-1,334555	-2,857526	35,305615	5,719075	0,085963	0,539159	-0,273329	-43,502948	6,413363	-7,138518	0,085963	0,539159	-0,273329	-43,502948	6,413363	-7,138518
11:20:23,92	0,175960	3,433969	-0,087990	-0,157022	0,279994	1,229973	0,084751	0,537830	-0,276837	-1,236345	-0,286944	-7,156049	-1,083053	-2,560438	-1,332639	-2,880687	35,359814	5,706116	0,084751	0,537830	-0,276837	-43,455966	6,365982	-7,156049	0,084751	0,537830	-0,276837	-43,455966	6,365982	-7,156049
11:20:23,97	0,175960	3,433969	-0,087990	-0,157022	0,279994	1,229973	0,081466	0,537018	-0,274921	-1,313899	-0,068979	-7,169008	-1,090677	-2,562685	-1,333012	-2,856454	35,322925	5,712951	0,081466	0,537018	-0,274921	-43,469819	6,326094	-7,169008	0,081466	0,537018	-0,274921	-43,469819	6,326094	-7,169008
11:20:24,02	0,175960	3,433969	-0,087990	-0,157022	0,279994	1,229973	0,087224	0,542498	-0,275294	-1,009119	-0,407843	-7,162173	-1,087780	-2,556901	-1,330304	-2,869842	35,332203	5,732477	0,087224	0,542498	-0,275294	-43,595203	6,439259	-7,162173	0,087224	0,542498	-0,275294	-43,595203	6,439259	-7,162173
11:20:24,07	0,175960	3,433969	-0,087990	-0,157022	0,279994	1,229973	0,080766	0,542881	-0,272586	-0,990540	-0,055805	-7,142647	-1,088330	-2,557200	-1,331445	-2,848652	35,334854	5,752280	0,081301	0,543207	-0,273727	-43,628237	6,281500	-7,122844	0,081301	0,543207	-0,273727	-43,628237	6,281500	-7,122844
11:20:24,12	0,175960	3,433969	-0,087990	-0,157022	0,279994	1,229973	0,081301	0,543207	-0,273727	-0,986456	-0,100623	-7,122844	-1,087134	-2,559781	-1,330672	-2,854763	35,345923	5,732670	0,082938	0,540881	-0,272954	-43,573112	6,335710	-7,142454	0,082938	0,540881	-0,272954	-43,573112	6,335710	-7,142454
11:20:24,17	0,175960	3,433969	-0,087990	-0,157022	0,279994	1,229973	0,082938	0,540881	-0,272954	-1,113973	-0,174929	-7,142454	-1,089394	-2,563418	-1,331049	-2,814375	35,324194	5,706633	0,082938	0,540881	-0,272954	-43,573112	6,335710	-7,142454	0,082938	0,540881	-0,272954	-43,573112	6,335710	-7,142454
11:20:24,22	0,175960	3,433969	-0,087990	-0,157022	0,279994	1,229973	0,087218	0,541020	-0,273331	-1,108099	-0,443305	-7,168492	-1,090103	-2,559572	-1,332238	-2,859375	35,336370	5,728037	0,087218	0,541020	-0,273331	-43,578181	6,403276	-7,168492	0,087218	0,541020	-0,273331	-43,578181	6,403276	-7,168492
11:20:24,27	0,175960	3,433969	-0,087990	-0,157022	0,279994	1,229973	0,084241	0,543557	-0,274520	-0,964248	-0,243476	-7,147087	-1,087064	-2,561185	-1,331824	-2,821451	35,336211	5,722831	0,084241	0,543557	-0,274520	-43,633443	6,369463	-7,147087	0,084241	0,543557	-0,274520	-43,633443	6,369463	-7,147087
11:20:24,32	0,175960	3,433969	-0,087990	-0,157022	0,279994	1,229973	0,084118	0,540119	-0,274106	-1,161843	-0,270013	-7,152293	-1,088271	-2,558223	-1,329864	-2,813361	35,299276	5,759364	0,082157	0,542645	-0,272146	-43,600163	6,255834	-7,115760	0,082157	0,542645	-0,272146	-43,600163	6,255834	-7,115760
11:20:24,37	0,175960	3,433969	-0,087990	-0,157022	0,279994	1,229973	0,082157	0,542645	-0,272146	-1,002545	-0,193494	-7,115760	-1,088904	-2,560041	-1,333013	-2,856021	35,353787	5,724325	0,084047	0,542284	-0,275295	-43,616481	6,370132	-7,150800	0,084047	0,542284	-0,275295	-43,616481	6,370132	-7,150800
11:20:24,42	0,175960	3,433969	-0,087990	-0,157022	0,279994	1,229973	0,084047	0,542284	-0,275295	-1,047180	-0,227597	-7,150800	-1,085348	-2,560580	-1,329922	-2,835213	35,286074	5,676989	0,084047	0,542284	-0,275295	-43,616481	6,370132	-7,150800	0,084047	0,542284	-0,275295	-43,616481	6,370132	-7,150800
11:20:24,47	0,175960	3,433969	-0,087990	-0,157022	0,279994	1,229973	0,082737	0,538934	-0,272204	-1,173123	-0,211312	-7,198135	-1,089354	-2,559724	-1,331427	-2,797906	35,369415	5,732922	0,083999	0,542833	-0,273709	-43,673607	6,326319	-7,142202	0,083999	0,542833	-0,273709	-43,673607	6,326319	-7,142202
11:20:24,52	0,175960	3,433969	-0,087990	-0,157022	0,279994	1,229973	0,086066	0,537599	-0,272924	-1,270738	-0,401557	-7,159340	-1,085856	-2,564131	-1,330642	-2,806298	35,301920	5,715784	0,086066	0,537599	-0,272924	-43,472275	6,354628	-7,159340	0,086066	0,537599	-0,272924	-43,472275	6,354628	-7,159340
11:20:24,57	0,175960	3,433969	-0,087990	-0,157022	0,279994	1,229973	0,086066	0,537599	-0,272924	-1,270738	-0,401557	-7,159340	-1,083425	-2,559101	-1,330251	-2,772355	35,342966	5,722524	0,086066	0,537599	-0,272924	-43,472275	6,354628	-7,159340	0,086066	0,537599	-0,272924	-43,472275	6,354628	-7,159340
11:20:24,62	0,175960	3,433969	-0,087990	-0,157022	0,279994	1,229973	0,080494	0,538009	-0,272533	-1,301964	-0,120693	-7,152600	-1,088777	-2,563284	-1,330647	-2,819861	35,383212	5,727842	0,080494	0,538009	-0,272533	-43,535644	6,198103	-7,152600	0,080494	0,538009	-0,272533	-43,535644	6,198103	-7,152600
11:20:24,67	0,175960	3,433969	-0,087990	-0,157022	0,279994	1,229973	0,086793	0,540553	-0,272929	-1,180782	-0,386973	-7,147282	-1,090071	-2,561998	-1,334160	-2,853708	35,359173	5,739215	0,086793	0,540553	-0,272929	-43,614159	6,426289	-7,147282	0,086793	0,540553	-0,272929	-43,614159	6,426289	-7,147282
11:20:24,72	0,175960	3,433969	-0,087990	-0,157022	0,279994	1,229973	0,086326	0,542316	-0,276442	-1,051343	-0,345375	-7,135909	-1,090072	-2,559429	-1,331482	-2,858746	35,362281	5,699357	0,086326	0,542316	-0,276442	-43,623147	6,431194	-7,135909	0,086326	0,542316	-0,276442	-43,623147	6,431194	-7,135909
11:20:24,77	0,175960	3,433969	-0,087990	-0,157022	0,279994	1,229973	0,084102	0,543602	-0,273764	-0,984667	-0,223832	-7,175768	-1,090570	-2,563357	-1,331064	-2,819764	35,339182	5,692448	0,084102	0,543602	-0,273764	-43,657387	6,378187	-7,175768	0,084102	0,543602	-0,273764	-43,657387	6,378187	-7,175768
11:20:24,82	0,175960	3,433969	-0,087990	-0,157022	0,279994	1,229973	0,087087	0,547143	-0,273343	-0,845418	-0,427479	-7,167434	-1,094632	-2,560244	-1,331061	-2,794352	35,376972	5,707690	0,087087	0,547143	-0,273343	-43,796162	6,408870	-7,167434	0,087087	0,547143	-0,273343	-43,796162	6,408870	-7,167434
11:20:24,87	0,175960	3,433969	-0,087990	-0,157022	0,279994	1,229973	0,087087	0,547143	-0,273343	-0,845418	-0,427479	-7,167434	-1,087677	-2,561730	-1,334564	-2,846989	35,384207	5,711576	0,087087	0,547143	-0,273343	-43,796162	6,408870	-7,167434	0,087087	0,547143	-0,273343	-43,796162	6,408870	-7,167434
11:20:24,92	0,175960	3,433969	-0,087990	-0,157022	0,279994	1,229973	0,084897	0,540377	-0,276846	-1,177222	-0,264396	-7,163548	-1,086399	-2,563507	-1,329881	-2,803620	35,349920	5,697449	0,084897	0,540377	-0,276846	-43,596796	6,400038	-7,163548	0,084897	0,540377	-0,276846	-43,596796	6,400038	-7,163548
11:20:24,97	0,175960	3,433969	-0,087990	-0,157022	0,279994	1,229973	0,087706	0,542766	-0,273740	-1,036315	-0,453481	-7,187051	-1,091151	-2,562967	-1,331458	-2,818029	35,348269	5,688073	0,087706	0,542766	-0,273740	-43,643482	6,431411	-7,187051	0,087706	0,542766	-0,273740	-43,643482	6,431411	-7,187051
11:20:25,02	0,175960	3,433969	-0,087990	-0,157022	0,279994	1,229973	0,087706	0,542766	-0,273740	-1,036315	-0,453481	-7,187051	-1,084108	-2,559046	-1,334154	-2,817837	35,371478	5,731015	0,087706	0,542766	-0,273740	-43,643482	6,431411	-7,187051	0,087706	0,542766	-0,273740	-43,643482	6,431411	-7,187051
11:20:25,08	0,175960	3,433969	-0,087990	-0,157022	0,279994	1,229973	0,080788	0,538628	-0,276436	-1,271694	-0,082329	-7,144109	-1,092931	-2,560022	-1,331437	-2,810327	35,346368	5,731656	0,080788	0,538628	-0,276436	-43,554016	6,259534	-7,144109	0,080788	0,538628	-0,276436	-43,554016	6,259534	-7,144109
11:20:25,13	0,175960	3,433969	-0,087990	-0,157022	0,279994	1,229973	0,083004	0,543393	-0,274498	-1,017879	-0,243374	-7,161938	-1,091784	-2,560531	-1,331834	-2,829774	35,357320	5,727725	0,085912	0,544533	-0,274116	-43,692259	6,398582	-7,147399	0,085912	0,544533	-0,274116	-43,692259	6,398582	-7,147399
11:20:25,18	0,175960	3,433969	-0,087990	-0,157022	0,279994	1,229973	0,085912	0,544533	-0,274116	-0,946422	-0,345525	-7,147399	-1,086362	-2,560050	-1,332981	-2,771063	35,352890	5,709306	0,085912	0,544533	-0,274116	-43,692259	6,398582	-7,147399	0,085912	0,544533	-0,274116	-43,692259	6,398582	-7,147399
11:20:25,23	0,175960	3,433969	-0,087990	-0,157022	0,279994	1,229973	0,082785	0,540078	-0,275263	-1,203574	-0,235947	-7,165818	-1,074151	-2,561414	-1,322451	-3,124856	34,592493	5,936033	0,082785	0,540078	-0,275263	-43,599735	6,262638	-7,165818	0,082785	0,540078	-0,275263	-43,599735	6,262638	-7,165818
11:20:25,28	0,175960	3,433969	-0,087990	-0,157022	0,279994	1,229973	0,081699	0,503742	-0,263800	-1,320833	-0,380962	-6,648012	-1,054351	-2,577278	-1,321518	-3,482736	33,717340	6,227113	0,081699	0,503742	-0,263800	-40,864542	6,032430	-6,648012	0,081699	0,503742	-0,263800	-40,864542	6,032430	-6,648012
11:20:25,33	0,176099	3,434000	-0,087982	-0,157023	0,280001	1,179977	0,081699	0,503742	-0,263800	-1,320833	-0,380962	-6,648012	-1,053427	-2,571372	-1,323822	-3,267883	33,587627	6,165045	0,076122	0,505894	-0,266104	-40,916671	5,633719	-6,710079	0,076122	0,505894	-0,266104	-40,916671	5,633719	-6,710079
11:20:25,38	0,176099	3,434000	-0,087982	-0,157023	0,280001	1,179977	0,076122	0,505894	-0,266104	-1,204000	-0,341889	-6,710079	-1,057037	-2,569917	-1,325783	-3,301050	33,606618	6,176471	0,076122	0,505894	-0,266104	-40,916671	5,633719	-6,710079	0,076122	0,505894	-0,266104	-40,916671	5,633719	-6,710079
11:20:25,43	0,176099	3,434000	-0,087982	-0,157023	0,280001	1,179977	0,076667	0,509748	-0,268065	-1,003431	-0,332007	-6,698654	-1,055038	-2,572897	-1,323431	-3,218197	33,628003	6,131170	0,078249	0,506527	-0,265713	-40,993258	5,667228	-6,743954	0,078249	0,506527	-0,265713	-40,993258	5,667228	-6,743954
11:20:25,48	0,176099	3,434000	-0,087982	-0,157023	0,280001	1,179977	0,078249	0,506527	-0,265713	-1,230890	-0,475304	-6,743954	-1,052143	-2,566541	-1,321495	-3,223266	33,621017	6,155489	0,078249	0,506527	-0,265713	-40,993258	5,667228	-6,743954	0,078249	0,506527	-0,265713	-40,993258	5,667228	-6,743954
11:20:25,53	0,176099	3,434000	-0,087982	-0,157023	0,280001	1,179977	0,071297	0,507198	-0,263777	-1,187424	-0,112909	-6,719635	-1,050903	-2,565426	-1,324179	-3,196053	33,661050	6,192421	0,071297	0,507198	-0,263777	-41,002449	5,483900	-6,719635	0,071297	0,507198	-0,263777	-41,002449	5,483900	-6,719635
11:20:25,58	0,176099	3,434000	-0,087982	-0,157023	0,280001	1,179977	0,069711	0,506682	-0,266461	-1,262526	-0,034009	-6,682703	-1,051525	-2,564672	-1,324973	-3,198054	33,627930	6,177332	0,069711	0,506682	-0,266461	-41,037055	5,438332	-6,682703	0,069711	0,506682	-0,266461	-41,037055	5,438332	-6,682703
11:20:25,63	0,176099	3,434000	-0,087982	-0,157023	0,280001	1,179977	0,069370	0,507597	-0,267255	-1,185238	-0,031063	-6,697792	-1,053862	-2,570241	-1,324573	-3,200539	33,612858	6,165711	0,069370	0,507597	-0,267255	-41,031631	5,414446	-6,697792	0,069370	0,507597	-0,267255	-41,031631	5,414446	-6,697792
11:20:25,68	0,176099	3,434000	-0,087982	-0,157023	0,280001	1,179977	0,075361	0,506837	-0,266855	-1,210492	-0,347980	-6,709413	-1,052808	-2,565492	-1,323832	-3,246933	33,613843	6,171501	0,075361	0,506837	-0,266855	-40,997181	5,567825	-6,709413	0,075361	0,506837	-0,266855	-40,997181	5,567825	-6,709413
11:20:25,73	0,176099	3,434000	-0,087982	-0,157023	0,280001	1,179977	0,070720	0,508298	-0,266114	-1,112148	-0,066025	-6,703623	-1,053616	-2,596601	-1,325117	-5,045002	33,597043	6,418037	0,070720	0,508298	-0,266114	-41,013568	5,485534	-6,703623	0,070720	0,508298	-0,266114	-41,013568	5,485534	-6,703623
11:20:25,78	0,176099	3,434000	-0,087982	-0,157023	0,280001	1,179977	0,098066	0,493443	-0,267399	-0,971018	0,060782	-6,457087	-1,022889	-2,591251	-1,301771	-4,536920	32,260146	6,618682	0,098066	0,493443	-0,267399	-39,706330	7,758961	-6,457087	0,098066	0,493443	-0,267399	-39,706330	7,758961	-6,457087
11:20:25,83	0,175956	3,434049	-0,088003	-0,157014	0,279992	1,129952	0,078070	0,469508	-0,244053	-1,311893	-0,007864	-6,256442	-1,025771	-2,592499	-1,304812	-4,485966	32,228011	6,676438	0,078070	0,469508	-0,244053	-38,168306	6,120597	-6,256442	0,078070	0,469508	-0,244053	-38,168306	6,120597	-6,256442
11:20:25,88	0,175956	3,434049	-0,088003	-0,157014	0,279992	1,129952	0,080590	0,471380	-0,247094	-1,212215	-0,199135	-6,198686	-1,030882	-2,589738	-1,308692	-4,382531	32,219003	6,647903	0,080590	0,471380	-0,247094	-38,215552	6,127200	-6,198686	0,080590	0,471380	-0,247094	-38,215552	6,127200	-6,198686
11:20:25,93	0,175956	3,434049	-0,088003	-0,157014	0,279992	1,129952	0,080755	0,477187	-0,250974	-0,954168	-0,301794	-6,227222	-1,023254	-2,588443	-1,305200	-4,405160	32,233339	6,647979	0,080755	0,477187	-0,250974	-38,413355	6,037489	-6,227222	0,080755	0,477187	-0,250974	-38,413355	6,037489	-6,227222
11:20:25,98	0,175956	3,434049	-0,088003	-0,157014	0,279992	1,129952	0,075820	0,471229	-0,247481	-1,265106	-0,018405	-6,227145	-1,022568	-2,586649	-1,306382	-4,363025	32,249944	6,610421	0,073923	0,471531	-0,248664	-38,300022	5,855015	-6,264703	0,073923	0,471531	-0,248664	-38,300022	5,855015	-6,264703
11:20:26,03	0,175956	3,434049	-0,088003	-0,157014	0,279992	1,129952	0,073923	0,471531	-0,248664	-1,284822	0,052057	-6,264703	-1,027841	-2,588652	-1,303664	-4,360445	32,247947	6,602623	0,073923	0,471531	-0,248664	-38,300022	5,855015	-6,264703	0,073923	0,471531	-0,248664	-38,300022	5,855015	-6,264703
11:20:26,08	0,175956	3,434049	-0,088003	-0,157014	0,279992	1,129952	0,078295	0,475096	-0,245946	-1,098998	-0,178501	-6,272501	-1,024910	-2,587444	-1,302868	-4,366516	32,260688	6,632366	0,075783	0,473162	-0,245150	-38,350804	5,912701	-6,242758	0,075783	0,473162	-0,245150	-38,350804	5,912701	-6,242758
11:20:26,13	0,175956	3,434049	-0,088003	-0,157014	0,279992	1,129952	0,075783	0,473162	-0,245150	-1,207567	-0,036269	-6,242758	-1,026618	-2,590639	-1,303234	-4,341266	32,246068	6,631092	0,079403	0,473044	-0,245516	-38,347623	5,979462	-6,244032	0,079403	0,473044	-0,245516	-38,347623	5,979462	-6,244032
11:20:26,18	0,175956	3,434049	-0,088003	-0,157014	0,279992	1,129952	0,079403	0,473044	-0,245516	-1,213703	-0,253702	-6,244032	-1,026106	-2,586210	-1,303656	-4,366469	32,249657	6,627623	0,075312	0,474815	-0,245938	-38,385067	5,894650	-6,247501	0,075312	0,474815	-0,245938	-38,385067	5,894650	-6,247501
11:20:26,23	0,175956	3,434049	-0,088003	-0,157014	0,279992	1,129952	0,075312	0,474815	-0,245938	-1,112106	-0,017308	-6,247501	-1,025367	-2,588388	-1,306344	-4,302926	32,263240	6,619155	0,075312	0,474815	-0,245938	-38,385067	5,894650	-6,247501	0,075312	0,474815	-0,245938	-38,385067	5,894650	-6,247501
11:20:26,28	0,175956	3,434049	-0,088003	-0,157014	0,279992	1,129952	0,076828	0,473086	-0,248626	-1,245536	-0,144418	-6,255969	-1,024230	-2,587780	-1,304019	-4,322734	32,258000	6,622908	0,075734	0,472405	-0,246301	-38,350300	5,872136	-6,252217	0,075734	0,472405	-0,246301	-38,350300	5,872136	-6,252217
11:20:26,33	0,175956	3,434049	-0,088003	-0,157014	0,279992	1,129952	0,075734	0,472405	-0,246301	-1,266506	-0,072971	-6,252217	-1,021318	-2,589292	-1,304797	-4,341104	32,257829	6,618998	0,075587	0,469127	-0,247079	-38,254100	5,884061	-6,256126	0,075587	0,469127	-0,247079	-38,254100	5,884061	-6,256126
11:20:26,38	0,175956	3,434049	-0,088003	-0,157014	0,279992	1,129952	0,076311	0,474094	-0,248234	-1,186278	-0,113405	-6,241689	-1,025981	-2,587436	-1,305952	-4,309902	32,259379	6,633435	0,076311	0,474094	-0,248234	-38,402674	5,877007	-6,241689	0,076311	0,474094	-0,248234	-38,402674	5,877007	-6,241689
11:20:26,43	0,175956	3,434049	-0,088003	-0,157014	0,279992	1,129952	0,076311	0,474094	-0,248234	-1,186278	-0,113405	-6,241689	-1,022522	-2,587511	-1,304431	-4,344079	32,237053	6,603661	0,076311	0,474094	-0,248234	-38,402674	5,877007	-6,241689	0,076311	0,474094	-0,248234	-38,402674	5,877007	-6,241689
11:20:26,48	0,175956	3,434049	-0,088003	-0,157014	0,279992	1,129952	0,074647	0,471061	-0,246712	-1,307593	-0,008432	-6,271463	-1,026047	-2,589041	-1,305212	-4,339534	32,227005	6,593242	0,074647	0,471061	-0,246712	-38,285866	5,851341	-6,271463	0,074647	0,471061	-0,246712	-38,285866	5,851341	-6,271463
11:20:26,53	0,175956	3,434049	-0,088003	-0,157014	0,279992	1,129952	0,077734	0,473348	-0,247494	-1,182239	-0,177931	-6,281883	-1,027790	-2,590581	-1,305965	-4,335399	32,248008	6,618026	0,079939	0,474088	-0,248246	-38,379913	5,989546	-6,257098	0,079939	0,474088	-0,248246	-38,379913	5,989546	-6,257098
11:20:26,58	0,175956	3,434049	-0,088003	-0,157014	0,279992	1,129952	0,079939	0,474088	-0,248246	-1,164006	-0,285668	-6,257098	-1,023087	-2,587113	-1,304797	-4,331058	32,246184	6,628230	0,074584	0,471749	-0,247079	-38,318515	5,842973	-6,246894	0,074584	0,471749	-0,247079	-38,318515	5,842973	-6,246894
11:20:26,63	0,175956	3,434049	-0,088003	-0,157014	0,279992	1,129952	0,074584	0,471749	-0,247079	-1,286235	-0,011891	-6,246894	-1,022517	-2,583192	-1,303672	-4,347291	32,282238	6,605322	0,074584	0,471749	-0,247079	-38,318515	5,842973	-6,246894	0,074584	0,471749	-0,247079	-38,318515	5,842973	-6,246894
11:20:26,68	0,175956	3,434049	-0,088003	-0,157014	0,279992	1,129952	0,070903	0,473216	-0,245954	-1,233056	0,211602	-6,269802	-1,026041	-2,587848	-1,302477	-4,333980	32,220559	6,615717	0,070903	0,473216	-0,245954	-38,380500	5,777514	-6,269802	0,070903	0,473216	-0,245954	-38,380500	5,777514	-6,269802
11:20:26,73	0,175956	3,434049	-0,088003	-0,157014	0,279992	1,129952	0,076698	0,473940	-0,244759	-1,148655	-0,132064	-6,259407	-1,023705	-2,587786	-1,304420	-4,362707	32,291050	6,629557	0,076698	0,473940	-0,244759	-38,352922	5,888694	-6,259407	0,076698	0,473940	-0,244759	-38,352922	5,888694	-6,259407
11:20:26,78	0,175956	3,434049	-0,088003	-0,157014	0,279992	1,129952	0,075476	0,471947	-0,246702	-1,298944	-0,008443	-6,245568	-1,024182	-2,587993	-1,307923	-4,312744	32,303257	6,592691	0,075476	0,471947	-0,246702	-38,346806	5,916458	-6,245568	0,075476	0,471947	-0,246702	-38,346806	5,916458	-6,245568
11:20:26,83	0,175956	3,434049	-0,088003	-0,157014	0,279992	1,129952	0,075893	0,472257	-0,250205	-1,318395	-0,067288	-6,282433	-1,022402	-2,593393	-1,303250	-4,319904	32,266546	6,573716	0,075893	0,472257	-0,250205	-38,390565	5,890340	-6,282433	0,075893	0,472257	-0,250205	-38,390565	5,890340	-6,282433
11:20:26,88	0,175956	3,434049	-0,088003	-0,157014	0,279992	1,129952	0,079680	0,468016	-0,245532	-1,503545	-0,276373	-6,301408	-1,028373	-2,589526	-1,303277	-4,347486	32,273321	6,588311	0,079680	0,468016	-0,245532	-38,242810	5,978545	-6,301408	0,079680	0,468016	-0,245532	-38,242810	5,978545	-6,301408
11:20:26,93	0,175956	3,434049	-0,088003	-0,157014	0,279992	1,129952	0,079317	0,475120	-0,245559	-1,126203	-0,230199	-6,286814	-1,026546	-2,586353	-1,304061	-4,316159	32,287863	6,575183	0,075655	0,475124	-0,246343	-38,451510	5,879289	-6,299941	0,075655	0,475124	-0,246343	-38,451510	5,879289	-6,299941
11:20:26,98	0,175956	3,434049	-0,088003	-0,157014	0,279992	1,129952	0,075655	0,475124	-0,246343	-1,154255	-0,059642	-6,299941	-1,026552	-2,583655	-1,303656	-4,309633	32,291018	6,609285	0,075655	0,475124	-0,246343	-38,451510	5,879289	-6,299941	0,075655	0,475124	-0,246343	-38,451510	5,879289	-6,299941
11:20:27,03	0,175956	3,434049	-0,088003	-0,157014	0,279992	1,129952	0,073322	0,476478	-0,245938	-1,089831	0,057612	-6,265839	-1,027718	-2,588425	-1,305159	-4,303103	32,273887	6,647436	0,073322	0,476478	-0,245938	-38,493393	5,813384	-6,265839	0,073322	0,476478	-0,245938	-38,493393	5,813384	-6,265839
11:20:27,08	0,175956	3,434049	-0,088003	-0,157014	0,279992	1,129952	0,078036	0,475103	-0,247441	-1,149765	-0,201752	-6,227688	-1,024159	-2,584497	-1,304405	-4,279398	32,254535	6,618241	0,078036	0,475103	-0,247441	-38,445382	5,924093	-6,227688	0,078036	0,475103	-0,247441	-38,445382	5,924093	-6,227688
11:20:27,13	0,175956	3,434049	-0,088003	-0,157014	0,279992	1,129952	0,072855	0,473985	-0,246687	-1,203009	0,037480	-6,256883	-1,021842	-2,587801	-1,307486	-4,288957	32,227892	6,638651	0,074558	0,470327	-0,249768	-38,286040	5,796675	-6,236473	0,074558	0,470327	-0,249768	-38,286040	5,796675	-6,236473
11:20:27,18	0,175956	3,434049	-0,088003	-0,157014	0,279992	1,129952	0,074558	0,470327	-0,249768	-1,365392	-0,056138	-6,236473	-1,025398	-2,583364	-1,303296	-4,307890	32,240257	6,568904	0,074558	0,470327	-0,249768	-38,286040	5,796675	-6,236473	0,074558	0,470327	-0,249768	-38,286040	5,796675	-6,236473
11:20:27,23	0,175956	3,434049	-0,088003	-0,157014	0,279992	1,129952	0,072493	0,475625	-0,245578	-1,091144	0,073840	-6,306220	-1,026464	-2,591654	-1,304789	-4,289442	32,291405	6,594073	0,072493	0,475625	-0,245578	-38,427675	5,764521	-6,306220	0,072493	0,475625	-0,245578	-38,427675	5,764521	-6,306220
11:20:27,29	0,175956	3,434049	-0,088003	-0,157014	0,279992	1,129952	0,080205	0,472403	-0,247071	-1,312205	-0,317618	-6,281052	-1,026579	-2,585293	-1,301331	-4,322434	32,261971	6,597134	0,080205	0,472403	-0,247071	-38,395813	5,978501	-6,281052	0,080205	0,472403	-0,247071	-38,395813	5,978501	-6,281052
11:20:27,34	0,175956	3,434049	-0,088003	-0,157014	0,279992	1,129952	0,074754	0,475683	-0,243613	-1,099630	-0,020290	-6,277990	-1,023581	-2,588164	-1,304411	-4,296065	32,252075	6,598512	0,074754	0,475683	-0,243613	-38,440761	5,847894	-6,277990	0,074754	0,475683	-0,243613	-38,440761	5,847894	-6,277990
11:20:27,39	0,175956	3,434049	-0,088003	-0,157014	0,279992	1,129952	0,075742	0,471652	-0,246693	-1,313887	-0,099429	-6,276612	-1,029876	-2,582681	-1,296250	-4,231056	32,310207	6,599311	0,075742	0,471652	-0,246693	-38,338538	5,846282	-6,276612	0,075742	0,471652	-0,246693	-38,338538	5,846282	-6,276612
11:20:27,44	0,175956	3,434049	-0,088003	-0,157014	0,279992	1,129952	0,074141	0,479845	-0,238532	-0,970702	-0,043413	-6,275813	-1,018970	-2,612172	-1,302392	-5,686701	32,064533	6,883822	0,074141	0,479845	-0,238532	-38,638500	5,776623	-6,275813	0,074141	0,479845	-0,238532	-38,638500	5,776623	-6,275813
11:20:27,49	0,175956	3,434049	-0,088003	-0,157014	0,279992	1,129952	0,094227	0,455654	-0,244674	-1,288013	0,049862	-5,991302	-1,005041	-2,619350	-1,308948	-6,039437	31,279836	7,095366	0,094227	0,455654	-0,244674	-37,056876	7,446710	-5,991302	0,094227	0,455654	-0,244674	-37,056876	7,446710	-5,991302
11:20:27,54	0,176011	3,433989	-0,087982	-0,157014	0,279989	1,079985	0,093480	0,440002	-0,251230	-1,245993	0,001870	-5,779759	-1,008343	-2,617499	-1,300773	-5,933757	31,247059	7,063733	0,093527	0,443787	-0,243055	-35,910915	7,233376	-5,811391	0,093527	0,443787	-0,243055	-35,910915	7,233376	-5,811391
11:20:27,59	0,176011	3,433989	-0,087982	-0,157014	0,279989	1,079985	0,093527	0,443787	-0,243055	-1,073623	-0,108508	-5,811391	-1,009345	-2,620215	-1,302314	-5,889966	31,336722	7,042291	0,096380	0,443297	-0,244596	-35,997478	7,315893	-5,832833	0,096380	0,443297	-0,244596	-35,997478	7,315893	-5,832833
11:20:27,64	0,176011	3,433989	-0,087982	-0,157014	0,279989	1,079985	0,096380	0,443297	-0,244596	-1,198646	-0,249969	-5,832833	-1,005928	-2,616774	-1,301911	-5,925506	31,324035	7,096402	0,091693	0,442058	-0,244193	-35,935886	7,216099	-5,778722	0,091693	0,442058	-0,244193	-35,935886	7,216099	-5,778722
11:20:27,69	0,176011	3,433989	-0,087982	-0,157014	0,279989	1,079985	0,091693	0,442058	-0,244193	-1,234321	0,018237	-5,778722	-1,008257	-2,617252	-1,300785	-5,910099	31,285906	7,035722	0,091693	0,442058	-0,244193	-35,935886	7,216099	-5,778722	0,091693	0,442058	-0,244193	-35,935886	7,216099	-5,778722
11:20:27,74	0,176011	3,433989	-0,087982	-0,157014	0,279989	1,079985	0,093270	0,443836	-0,243066	-1,116536	-0,096221	-5,839402	-1,004675	-2,618294	-1,301893	-5,886945	31,299344	7,085505	0,093270	0,443836	-0,243066	-35,957691	7,225507	-5,839402	0,093270	0,443836	-0,243066	-35,957691	7,225507	-5,839402
11:20:27,79	0,176011	3,433989	-0,087982	-0,157014	0,279989	1,079985	0,092382	0,440213	-0,244175	-1,328186	-0,063346	-5,789619	-1,005923	-2,616819	-1,300745	-5,925647	31,324068	7,095690	0,091729	0,442031	-0,243027	-35,935135	7,217201	-5,779435	0,091729	0,442031	-0,243027	-35,935135	7,217201	-5,779435
11:20:27,84	0,176011	3,433989	-0,087982	-0,157014	0,279989	1,079985	0,091729	0,442031	-0,243027	-1,235668	0,016485	-5,779435	-1,003470	-2,616542	-1,302274	-5,856113	31,261506	7,084676	0,091729	0,442031	-0,243027	-35,935135	7,217201	-5,779435	0,091729	0,442031	-0,243027	-35,935135	7,217201	-5,779435
11:20:27,89	0,176011	3,433989	-0,087982	-0,157014	0,279989	1,079985	0,090262	0,440046	-0,244556	-1,319522	0,001241	-5,790448	-1,003501	-2,620676	-1,302265	-5,874847	31,242287	7,083629	0,090262	0,440046	-0,244556	-35,863096	7,086841	-5,790448	0,090262	0,440046	-0,244556	-35,863096	7,086841	-5,790448
11:20:27,94	0,176011	3,433989	-0,087982	-0,157014	0,279989	1,079985	0,093858	0,438005	-0,244547	-1,399598	-0,179102	-5,791495	-0,996021	-2,635585	-1,288898	-6,926701	30,758328	7,307297	0,093858	0,438005	-0,244547	-35,783020	7,188732	-5,791495	0,093858	0,438005	-0,244547	-35,783020	7,188732	-5,791495
11:20:27,99	0,176011	3,433989	-0,087982	-0,157014	0,279989	1,079985	0,103029	0,424073	-0,231180	-1,179058	0,012934	-5,567827	-0,971033	-2,627387	-1,285354	-6,321745	29,476295	7,505648	0,103029	0,424073	-0,231180	-34,468753	8,100729	-5,567827	0,103029	0,424073	-0,231180	-34,468753	8,100729	-5,567827
11:20:28,04	0,176065	3,433984	-0,087991	-0,157033	0,279985	1,029962	0,083436	0,406532	-0,227636	-1,283376	-0,133155	-5,369476	-0,966467	-2,617949	-1,285659	-6,051422	29,366324	7,496877	0,083436	0,406532	-0,227636	-33,196132	6,416591	-5,369476	0,083436	0,406532	-0,227636	-33,196132	6,416591	-5,369476
11:20:28,09	0,176065	3,433984	-0,087991	-0,157033	0,279985	1,029962	0,072979	0,407296	-0,227941	-1,283570	0,121520	-5,378248	-0,965374	-2,619367	-1,285265	-6,086187	29,344961	7,515669	0,072979	0,407296	-0,227941	-33,256302	5,850388	-5,378248	0,072979	0,407296	-0,227941	-33,256302	5,850388	-5,378248
11:20:28,14	0,176065	3,433984	-0,087991	-0,157033	0,279985	1,029962	0,073660	0,405641	-0,227547	-1,333732	0,105525	-5,359456	-0,970067	-2,617354	-1,284102	-6,082673	29,375764	7,529934	0,074264	0,410711	-0,226383	-33,339351	5,916220	-5,345190	0,074264	0,410711	-0,226383	-33,339351	5,916220	-5,345190
11:20:28,19	0,176065	3,433984	-0,087991	-0,157033	0,279985	1,029962	0,074264	0,410711	-0,226383	-1,098538	0,086492	-5,345190	-0,968242	-2,619643	-1,286439	-6,059114	29,367833	7,492075	0,075333	0,407986	-0,228721	-33,272060	5,920186	-5,383049	0,075333	0,407986	-0,228721	-33,272060	5,920186	-5,383049
11:20:28,24	0,176065	3,433984	-0,087991	-0,157033	0,279985	1,029962	0,075333	0,407986	-0,228721	-1,245127	0,006525	-5,383049	-0,968299	-2,616356	-1,286452	-6,072442	29,357940	7,502071	0,072516	0,409679	-0,228734	-33,301687	5,852118	-5,373053	0,072516	0,409679	-0,228734	-33,301687	5,852118	-5,373053
11:20:28,29	0,176065	3,433984	-0,087991	-0,157033	0,279985	1,029962	0,072516	0,409679	-0,228734	-1,141870	0,159632	-5,373053	-0,968388	-2,617922	-1,287673	-5,989830	29,374879	7,455424	0,073916	0,408973	-0,229955	-33,338959	5,826157	-5,419700	0,073916	0,408973	-0,229955	-33,338959	5,826157	-5,419700
11:20:28,34	0,176065	3,433984	-0,087991	-0,157033	0,279985	1,029962	0,073916	0,408973	-0,229955	-1,234548	0,023732	-5,419700	-0,968749	-2,620941	-1,284863	-6,019432	29,344624	7,489685	0,073916	0,408973	-0,229955	-33,338959	5,826157	-5,419700	0,073916	0,408973	-0,229955	-33,338959	5,826157	-5,419700
11:20:28,39	0,176065	3,433984	-0,087991	-0,157033	0,279985	1,029962	0,076711	0,407777	-0,227145	-1,255783	-0,111099	-5,385440	-0,969896	-2,619310	-1,287189	-6,006648	29,378955	7,501802	0,075872	0,409586	-0,229471	-33,350301	5,894584	-5,373322	0,075872	0,409586	-0,229471	-33,350301	5,894584	-5,373322
11:20:28,44	0,176065	3,433984	-0,087991	-0,157033	0,279985	1,029962	0,072947	0,407887	-0,226012	-1,284114	0,106676	-5,413080	-0,966962	-2,617626	-1,283731	-6,021479	29,385145	7,462044	0,072947	0,407887	-0,226012	-33,303233	5,833013	-5,413080	0,072947	0,407887	-0,226012	-33,303233	5,833013	-5,413080
11:20:28,49	0,176065	3,433984	-0,087991	-0,157033	0,279985	1,029962	0,072947	0,407887	-0,226012	-1,284114	0,106676	-5,413080	-0,967517	-2,617384	-1,284092	-5,997713	29,374820	7,485855	0,072947	0,407887	-0,226012	-33,303233	5,833013	-5,413080	0,072947	0,407887	-0,226012	-33,303233	5,833013	-5,413080
11:20:28,54	0,176065	3,433984	-0,087991	-0,157033	0,279985	1,029962	0,077830	0,413186	-0,227571	-1,015780	-0,161184	-5,423455	-0,973993	-2,619205	-1,285289	-6,005784	29,384438	7,451669	0,077830	0,413186	-0,227571	-33,450902	5,948465	-5,423455	0,077830	0,413186	-0,227571	-33,450902	5,948465	-5,423455
11:20:28,59	0,176065	3,433984	-0,087991	-0,157033	0,279985	1,029962	0,077830	0,413186	-0,227571	-1,015780	-0,161184	-5,423455	-0,970531	-2,618469	-1,287235	-6,025221	29,362026	7,457888	0,075461	0,410556	-0,229517	-33,352072	5,891316	-5,417236	0,075461	0,410556	-0,229517	-33,352072	5,891316	-5,417236
11:20:28,64	0,176065	3,433984	-0,087991	-0,157033	0,279985	1,029962	0,075461	0,410556	-0,229517	-1,123425	-0,032375	-5,417236	-0,965155	-2,618465	-1,285658	-6,002832	29,390182	7,463375	0,072770	0,405902	-0,227940	-33,264326	5,814681	-5,411749	0,072770	0,405902	-0,227940	-33,264326	5,814681	-5,411749
11:20:28,69	0,176065	3,433984	-0,087991	-0,157033	0,279985	1,029962	0,072909	0,408450	-0,227157	-1,286112	0,059647	-5,417777	-0,967430	-2,617311	-1,284875	-5,963395	29,387706	7,457347	0,072909	0,408450	-0,227157	-33,349405	5,782974	-5,417777	0,072909	0,408450	-0,227157	-33,349405	5,782974	-5,417777
11:20:28,74	0,176065	3,433984	-0,087991	-0,157033	0,279985	1,029962	0,072909	0,408450	-0,227157	-1,286112	0,059647	-5,417777	-0,965740	-2,613940	-1,284492	-5,999393	29,421828	7,488440	0,072909	0,408450	-0,227157	-33,349405	5,782974	-5,417777	0,072909	0,408450	-0,227157	-33,349405	5,782974	-5,417777
11:20:28,79	0,176065	3,433984	-0,087991	-0,157033	0,279985	1,029962	0,069144	0,408671	-0,226774	-1,286138	0,303642	-5,386684	-0,963356	-2,617552	-1,286025	-5,975999	29,369235	7,477633	0,071080	0,404801	-0,228307	-33,230423	5,736186	-5,397491	0,071080	0,404801	-0,228307	-33,230423	5,736186	-5,397491
11:20:28,84	0,176065	3,433984	-0,087991	-0,157033	0,279985	1,029962	0,071080	0,404801	-0,228307	-1,453532	0,156433	-5,397491	-0,969263	-2,617654	-1,286427	-5,987684	29,382679	7,477393	0,071080	0,404801	-0,228307	-33,230423	5,736186	-5,397491	0,071080	0,404801	-0,228307	-33,230423	5,736186	-5,397491
11:20:28,89	0,176065	3,433984	-0,087991	-0,157033	0,279985	1,029962	0,074122	0,409865	-0,228709	-1,195993	0,015079	-5,397732	-0,968833	-2,615736	-1,286805	-6,052968	29,396268	7,542075	0,074122	0,409865	-0,228709	-33,370425	5,833648	-5,397732	0,074122	0,409865	-0,228709	-33,370425	5,833648	-5,397732
11:20:28,94	0,176065	3,433984	-0,087991	-0,157033	0,279985	1,029962	0,072246	0,410452	-0,229087	-1,144634	0,175969	-5,333050	-0,969809	-2,616279	-1,286031	-5,981749	29,437168	7,493481	0,073204	0,411026	-0,228313	-33,451331	5,831415	-5,381643	0,073204	0,411026	-0,228313	-33,451331	5,831415	-5,381643
11:20:28,99	0,176065	3,433984	-0,087991	-0,157033	0,279985	1,029962	0,073204	0,411026	-0,228313	-1,185810	0,084940	-5,381643	-0,969353	-2,617551	-1,287212	-6,027006	29,385937	7,492914	0,073204	0,411026	-0,228313	-33,451331	5,831415	-5,381643	0,073204	0,411026	-0,228313	-33,451331	5,831415	-5,381643
11:20:29,04	0,176065	3,433984	-0,087991	-0,157033	0,279985	1,029962	0,074077	0,409995	-0,229494	-1,172431	0,053094	-5,382210	-0,965696	-2,618015	-1,285669	-5,989495	29,412221	7,444543	0,072651	0,406596	-0,227951	-33,308464	5,811015	-5,430581	0,072651	0,406596	-0,227951	-33,308464	5,811015	-5,430581
11:20:29,09	0,176065	3,433984	-0,087991	-0,157033	0,279985	1,029962	0,072651	0,406596	-0,227951	-1,390682	0,107891	-5,430581	-0,972757	-2,622190	-1,284915	-6,008243	29,431163	7,413973	0,079796	0,410623	-0,227197	-33,422216	6,026069	-5,461151	0,079796	0,410623	-0,227197	-33,422216	6,026069	-5,461151
11:20:29,14	0,176065	3,433984	-0,087991	-0,157033	0,279985	1,029962	0,079796	0,410623	-0,227197	-1,188294	-0,237950	-5,461151	-0,969266	-2,616954	-1,284523	-6,001364	29,398849	7,438235	0,073517	0,410218	-0,226805	-33,386938	5,837543	-5,436890	0,073517	0,410218	-0,226805	-33,386938	5,837543	-5,436890
11:20:29,19	0,176065	3,433984	-0,087991	-0,157033	0,279985	1,029962	0,073517	0,410218	-0,226805	-1,184810	0,066479	-5,436890	-0,972775	-2,612724	-1,287210	-5,976802	29,430692	7,498800	0,071608	0,415372	-0,229492	-33,563372	5,781609	-5,376324	0,071608	0,415372	-0,229492	-33,563372	5,781609	-5,376324
11:20:29,24	0,176065	3,433984	-0,087991	-0,157033	0,279985	1,029962	0,071608	0,415372	-0,229492	-0,956671	0,160390	-5,376324	-0,969274	-2,616967	-1,285664	-5,995852	29,389135	7,467629	0,071608	0,415372	-0,229492	-33,563372	5,781609	-5,376324	0,071608	0,415372	-0,229492	-33,563372	5,781609	-5,376324
11:20:29,29	0,176065	3,433984	-0,087991	-0,157033	0,279985	1,029962	0,073532	0,410219	-0,227946	-1,179135	0,056066	-5,407495	-0,970477	-2,617375	-1,287983	-6,009367	29,413886	7,493929	0,073532	0,410219	-0,227946	-33,381291	5,828312	-5,407495	0,073532	0,410219	-0,227946	-33,381291	5,828312	-5,407495
11:20:29,34	0,176065	3,433984	-0,087991	-0,157033	0,279985	1,029962	0,074487	0,411056	-0,230265	-1,150277	0,030483	-5,381195	-0,971541	-2,621087	-1,285260	-5,969157	29,393421	7,451708	0,074487	0,411056	-0,230265	-33,418155	5,877700	-5,381195	0,074487	0,411056	-0,230265	-33,418155	5,877700	-5,381195
11:20:29,40	0,176065	3,433984	-0,087991	-0,157033	0,279985	1,029962	0,078233	0,410122	-0,227542	-1,201229	-0,209386	-5,423417	-0,967450	-2,620508	-1,286772	-5,972590	29,391163	7,506680	0,078233	0,410122	-0,227542	-33,395785	5,931926	-5,423417	0,078233	0,410122	-0,227542	-33,395785	5,931926	-5,423417
11:20:29,45	0,176065	3,433984	-0,087991	-0,157033	0,279985	1,029962	0,075687	0,406868	-0,229054	-1,366740	-0,075139	-5,368444	-0,972059	-2,617762	-1,285287	-5,948523	29,444469	7,424480	0,075687	0,406868	-0,229054	-33,305894	5,866294	-5,368444	0,075687	0,406868	-0,229054	-33,305894	5,866294	-5,368444
11:20:29,50	0,176065	3,433984	-0,087991	-0,157033	0,279985	1,029962	0,075613	0,412233	-0,227569	-1,145972	-0,065487	-5,450644	-0,969727	-2,618478	-1,286392	-5,940638	29,414561	7,492242	0,075613	0,412233	-0,227569	-33,506257	5,870147	-5,450644	0,075613	0,412233	-0,227569	-33,506257	5,870147	-5,450644
11:20:29,55	0,176065	3,433984	-0,087991	-0,157033	0,279985	1,029962	0,075067	0,409855	-0,228674	-1,247663	-0,058857	-5,382882	-0,964488	-2,650673	-1,278727	-7,680744	29,368313	7,698761	0,075067	0,409855	-0,228674	-33,421284	5,833885	-5,382882	0,075067	0,409855	-0,228674	-33,421284	5,833885	-5,382882
11:20:29,60	0,176065	3,433984	-0,087991	-0,157033	0,279985	1,029962	0,100330	0,389221	-0,221009	-1,410535	0,111320	-5,176363	-0,953360	-2,642508	-1,281253	-7,593657	28,407197	7,923698	0,100330	0,389221	-0,221009	-31,964374	7,987205	-5,176363	0,100330	0,389221	-0,221009	-31,964374	7,987205	-5,176363
11:20:29,65	0,176061	3,434017	-0,087978	-0,157033	0,280015	0,979968	0,087694	0,383666	-0,223535	-0,910604	0,212400	-4,951426	-0,944783	-2,647373	-1,286584	-7,417573	28,334585	7,918722	0,087694	0,383666	-0,223535	-31,028353	7,096381	-4,951426	0,087694	0,383666	-0,223535	-31,028353	7,096381	-4,951426
11:20:29,70	0,176061	3,434017	-0,087978	-0,157033	0,280015	0,979968	0,087619	0,373806	-0,228866	-1,448464	0,027511	-4,956402	-0,950015	-2,647052	-1,281915	-7,381427	28,300068	7,913547	0,087619	0,373806	-0,228866	-30,792229	6,905589	-4,956402	0,087619	0,373806	-0,228866	-30,792229	6,905589	-4,956402
11:20:29,75	0,176061	3,434017	-0,087978	-0,157033	0,280015	0,979968	0,089957	0,378497	-0,224197	-1,192705	-0,142641	-4,961577	-0,948837	-2,645358	-1,283444	-7,379812	28,330389	7,954648	0,087901	0,378324	-0,225726	-30,927207	6,878265	-4,920476	0,087901	0,378324	-0,225726	-30,927207	6,878265	-4,920476
11:20:29,80	0,176061	3,434017	-0,087978	-0,157033	0,280015	0,979968	0,087901	0,378324	-0,225726	-1,228766	-0,021961	-4,920476	-0,945217	-2,643034	-1,283844	-7,346779	28,359742	7,927391	0,084079	0,376351	-0,226125	-30,916866	6,763040	-4,947733	0,084079	0,376351	-0,226125	-30,916866	6,763040	-4,947733
11:20:29,85	0,176061	3,434017	-0,087978	-0,157033	0,280015	0,979968	0,084079	0,376351	-0,226125	-1,373288	0,162875	-4,947733	-0,950528	-2,643376	-1,279981	-7,347611	28,318739	7,903387	0,084079	0,376351	-0,226125	-30,916866	6,763040	-4,947733	0,084079	0,376351	-0,226125	-30,916866	6,763040	-4,947733
11:20:29,90	0,176061	3,434017	-0,087978	-0,157033	0,280015	0,979968	0,087030	0,380779	-0,222263	-1,107122	-0,010401	-4,971737	-0,948259	-2,649093	-1,283436	-7,391107	28,318224	7,949071	0,087030	0,380779	-0,222263	-30,998274	6,821483	-4,971737	0,087030	0,380779	-0,222263	-30,998274	6,821483	-4,971737
11:20:29,95	0,176061	3,434017	-0,087978	-0,157033	0,280015	0,979968	0,090846	0,375956	-0,225718	-1,335732	-0,171407	-4,926054	-0,953959	-2,646504	-1,281133	-7,322365	28,363898	7,894528	0,090846	0,375956	-0,225718	-30,848266	6,960011	-4,926054	0,090846	0,375956	-0,225718	-30,848266	6,960011	-4,926054
11:20:30,00	0,176061	3,434017	-0,087978	-0,157033	0,280015	0,979968	0,091454	0,382187	-0,223415	-1,085639	-0,239727	-4,980596	-0,949251	-2,642562	-1,276416	-7,281230	28,264910	7,952449	0,091454	0,382187	-0,223415	-31,087317	6,939432	-4,980596	0,091454	0,382187	-0,223415	-31,087317	6,939432	-4,980596
11:20:30,05	0,176061	3,434017	-0,087978	-0,157033	0,280015	0,979968	0,085686	0,380081	-0,218698	-1,130013	-0,024908	-4,922675	-0,926997	-2,641444	-1,255614	-7,247314	27,176782	8,155702	0,085686	0,380081	-0,218698	-30,966340	6,701462	-4,922675	0,085686	0,380081	-0,218698	-30,966340	6,701462	-4,922675
11:20:30,10	0,176061	3,434017	-0,087978	-0,157033	0,280015	0,979968	0,073591	0,361367	-0,197896	-1,177727	0,030597	-4,719423	-0,915736	-2,654377	-1,272771	-7,826501	26,626518	8,338611	0,073591	0,361367	-0,197896	-29,545042	5,807507	-4,719423	0,073591	0,361367	-0,197896	-29,545042	5,807507	-4,719423
11:20:30,15	0,175942	3,434001	-0,087966	-0,157031	0,279980	0,929989	0,074088	0,344281	-0,206800	-1,315635	0,022068	-4,516168	-0,912448	-2,650417	-1,264518	-7,637564	26,535425	8,358956	0,074088	0,344281	-0,206800	-28,341712	5,837951	-4,516168	0,074088	0,344281	-0,206800	-28,341712	5,837951	-4,516168
11:20:30,20	0,175942	3,434001	-0,087966	-0,157031	0,279980	0,929989	0,074088	0,344281	-0,206800	-1,315635	0,022068	-4,516168	-0,916417	-2,653318	-1,259869	-7,610972	26,602768	8,313288	0,074088	0,344281	-0,206800	-28,341712	5,837951	-4,516168	0,074088	0,344281	-0,206800	-28,341712	5,837951	-4,516168
11:20:30,25	0,175942	3,434001	-0,087966	-0,157031	0,279980	0,929989	0,078584	0,346268	-0,202151	-1,283964	-0,201121	-4,561836	-0,910582	-2,643767	-1,261832	-7,601702	26,588748	8,326054	0,078584	0,346268	-0,202151	-28,465966	5,967757	-4,561836	0,078584	0,346268	-0,202151	-28,465966	5,967757	-4,561836
11:20:30,30	0,175942	3,434001	-0,087966	-0,157031	0,279980	0,929989	0,067395	0,345990	-0,204114	-1,290884	0,365670	-4,549070	-0,914602	-2,648913	-1,262189	-7,568381	26,594532	8,324656	0,067395	0,345990	-0,204114	-28,451108	5,656211	-4,549070	0,067395	0,345990	-0,204114	-28,451108	5,656211	-4,549070
11:20:30,35	0,175942	3,434001	-0,087966	-0,157031	0,279980	0,929989	0,073862	0,346898	-0,204471	-1,265323	0,003429	-4,550468	-0,916966	-2,650872	-1,260639	-7,588626	26,618231	8,323981	0,073862	0,346898	-0,204471	-28,496846	5,801617	-4,550468	0,073862	0,346898	-0,204471	-28,496846	5,801617	-4,550468
11:20:30,40	0,175942	3,434001	-0,087966	-0,157031	0,279980	0,929989	0,076741	0,347966	-0,202921	-1,220198	-0,116891	-4,551143	-0,912167	-2,645963	-1,264882	-7,521308	26,609686	8,346535	0,076741	0,347966	-0,202921	-28,535545	5,907290	-4,551143	0,076741	0,347966	-0,202921	-28,535545	5,907290	-4,551143
11:20:30,45	0,175942	3,434001	-0,087966	-0,157031	0,279980	0,929989	0,075050	0,346869	-0,200573	-1,278196	-0,046388	-4,538003	-0,915171	-2,649956	-1,258291	-7,573048	26,610333	8,337121	0,075050	0,346869	-0,200573	-28,507420	5,845033	-4,538003	0,075050	0,346869	-0,200573	-28,507420	5,845033	-4,538003
11:20:30,50	0,175942	3,434001	-0,087966	-0,157031	0,279980	0,929989	0,075050	0,346869	-0,200573	-1,278196	-0,046388	-4,538003	-0,910910	-2,644601	-1,265259	-7,481138	26,610777	8,341961	0,075050	0,346869	-0,200573	-28,507420	5,845033	-4,538003	0,075050	0,346869	-0,200573	-28,507420	5,845033	-4,538003
11:20:30,55	0,175942	3,434001	-0,087966	-0,157031	0,279980	0,929989	0,068282	0,345857	-0,207541	-1,377160	0,226173	-4,533163	-0,915702	-2,643926	-1,262217	-7,540175	26,648132	8,302424	0,068282	0,345857	-0,207541	-28,526943	5,586307	-4,533163	0,068282	0,345857	-0,207541	-28,526943	5,586307	-4,533163
11:20:30,60	0,175942	3,434001	-0,087966	-0,157031	0,279980	0,929989	0,070094	0,350344	-0,204499	-1,146650	0,201777	-4,572700	-0,916245	-2,644730	-1,260998	-7,527134	26,680130	8,360502	0,070094	0,350344	-0,204499	-28,648689	5,704118	-4,572700	0,070094	0,350344	-0,204499	-28,648689	5,704118	-4,572700
11:20:30,65	0,175942	3,434001	-0,087966	-0,157031	0,279980	0,929989	0,073051	0,349346	-0,205235	-1,182834	0,048549	-4,529548	-0,916316	-2,646987	-1,262953	-7,548545	26,634785	8,345576	0,073051	0,349346	-0,205235	-28,606482	5,783073	-4,529548	0,073051	0,349346	-0,205235	-28,606482	5,783073	-4,529548
11:20:30,70	0,175942	3,434001	-0,087966	-0,157031	0,279980	0,929989	0,073051	0,349346	-0,205235	-1,182834	0,048549	-4,529548	-0,916283	-2,649275	-1,263745	-7,530319	26,599137	8,300789	0,073051	0,349346	-0,205235	-28,606482	5,783073	-4,529548	0,073051	0,349346	-0,205235	-28,606482	5,783073	-4,529548
11:20:30,75	0,175942	3,434001	-0,087966	-0,157031	0,279980	0,929989	0,075017	0,348172	-0,206027	-1,222092	-0,087254	-4,574335	-0,915748	-2,644889	-1,260270	-7,555632	26,615826	8,309903	0,075017	0,348172	-0,206027	-28,553628	5,801545	-4,574335	0,075017	0,348172	-0,206027	-28,553628	5,801545	-4,574335
11:20:30,80	0,175942	3,434001	-0,087966	-0,157031	0,279980	0,929989	0,070950	0,349903	-0,202552	-1,133916	0,154449	-4,565221	-0,913839	-2,645934	-1,265304	-7,504335	26,672641	8,295053	0,070950	0,349903	-0,202552	-28,601276	5,724060	-4,565221	0,070950	0,349903	-0,202552	-28,601276	5,724060	-4,565221
11:20:30,85	0,175942	3,434001	-0,087966	-0,157031	0,279980	0,929989	0,070901	0,347727	-0,207586	-1,321895	0,141015	-4,580071	-0,912708	-2,646363	-1,262963	-7,511598	26,618819	8,306646	0,070901	0,347727	-0,207586	-28,618475	5,706727	-4,580071	0,070901	0,347727	-0,207586	-28,618475	5,706727	-4,580071
11:20:30,90	0,175942	3,434001	-0,087966	-0,157031	0,279980	0,929989	0,070707	0,346533	-0,205245	-1,333765	0,130454	-4,568478	-0,912064	-2,647333	-1,261384	-7,493392	26,629262	8,320336	0,070707	0,346533	-0,205245	-28,536580	5,680979	-4,568478	0,070707	0,346533	-0,205245	-28,536580	5,680979	-4,568478
11:20:30,95	0,175942	3,434001	-0,087966	-0,157031	0,279980	0,929989	0,071225	0,345490	-0,203666	-1,406135	0,093001	-4,554788	-0,913257	-2,642400	-1,265661	-7,482594	26,647157	8,343307	0,071225	0,345490	-0,203666	-28,527094	5,684146	-4,554788	0,071225	0,345490	-0,203666	-28,527094	5,684146	-4,554788
11:20:31,00	0,175942	3,434001	-0,087966	-0,157031	0,279980	0,929989	0,067549	0,348990	-0,207943	-1,245041	0,283727	-4,531817	-0,916860	-2,645999	-1,264899	-7,521375	26,630798	8,331871	0,067549	0,348990	-0,207943	-28,640736	5,586340	-4,531817	0,067549	0,348990	-0,207943	-28,640736	5,586340	-4,531817
11:20:31,05	0,175942	3,434001	-0,087966	-0,157031	0,279980	0,929989	0,072468	0,350311	-0,207181	-1,142784	0,053369	-4,543253	-0,911512	-2,644144	-1,263343	-7,501717	26,639367	8,322506	0,072468	0,350311	-0,207181	-28,642187	5,742087	-4,543253	0,072468	0,350311	-0,207181	-28,642187	5,742087	-4,543253
11:20:31,10	0,175942	3,434001	-0,087966	-0,157031	0,279980	0,929989	0,068187	0,346606	-0,205625	-1,352687	0,263216	-4,552619	-0,913850	-2,648339	-1,261401	-7,509252	26,637227	8,305771	0,072989	0,346534	-0,203682	-28,553718	5,748608	-4,569353	0,072989	0,346534	-0,203682	-28,553718	5,748608	-4,569353
11:20:31,15	0,175942	3,434001	-0,087966	-0,157031	0,279980	0,929989	0,072989	0,346534	-0,203682	-1,350833	0,018993	-4,569353	-0,915623	-2,644146	-1,260644	-7,501309	26,631951	8,300530	0,072989	0,346534	-0,203682	-28,553718	5,748608	-4,569353	0,072989	0,346534	-0,203682	-28,553718	5,748608	-4,569353
11:20:31,20	0,175942	3,434001	-0,087966	-0,157031	0,279980	0,929989	0,070244	0,350166	-0,202926	-1,161351	0,152188	-4,574594	-0,916173	-2,642826	-1,262563	-7,484347	26,666942	8,331816	0,069377	0,351302	-0,204845	-28,718266	5,646180	-4,543308	0,069377	0,351302	-0,204845	-28,718266	5,646180	-4,543308
11:20:31,25	0,175942	3,434001	-0,087966	-0,157031	0,279980	0,929989	0,069377	0,351302	-0,204845	-1,141065	0,200108	-4,543308	-0,912024	-2,643812	-1,264873	-7,460607	26,638705	8,332644	0,069377	0,351302	-0,204845	-28,718266	5,646180	-4,543308	0,069377	0,351302	-0,204845	-28,718266	5,646180	-4,543308
11:20:31,30	0,175942	3,434001	-0,087966	-0,157031	0,279980	0,929989	0,068156	0,347216	-0,207155	-1,340949	0,228925	-4,542480	-0,916242	-2,647095	-1,260220	-7,520566	26,638093	8,343728	0,068156	0,347216	-0,207155	-28,597405	5,579143	-4,542480	0,068156	0,347216	-0,207155	-28,597405	5,579143	-4,542480
11:20:31,35	0,175942	3,434001	-0,087966	-0,157031	0,279980	0,929989	0,073108	0,349227	-0,202502	-1,205876	0,023026	-4,531396	-0,913217	-2,645019	-1,263322	-7,483176	26,666818	8,337293	0,069797	0,347646	-0,205604	-28,621865	5,656247	-4,537832	0,069797	0,347646	-0,205604	-28,621865	5,656247	-4,537832
11:20:31,40	0,175942	3,434001	-0,087966	-0,157031	0,279980	0,929989	0,069797	0,347646	-0,205604	-1,331644	0,177163	-4,537832	-0,913762	-2,646252	-1,262166	-7,465839	26,650044	8,306526	0,069797	0,347646	-0,205604	-28,621865	5,656247	-4,537832	0,069797	0,347646	-0,205604	-28,621865	5,656247	-4,537832
11:20:31,45	0,175942	3,434001	-0,087966	-0,157031	0,279980	0,929989	0,071137	0,347502	-0,204448	-1,333306	0,084072	-4,568598	-0,912757	-2,647184	-1,263747	-7,526544	26,592897	8,301472	0,071137	0,347502	-0,204448	-28,612175	5,668361	-4,568598	0,071137	0,347502	-0,204448	-28,612175	5,668361	-4,568598
11:20:31,51	0,175942	3,434001	-0,087966	-0,157031	0,279980	0,929989	0,071442	0,346165	-0,206029	-1,322974	0,092231	-4,573653	-0,912647	-2,643581	-1,264085	-7,470843	26,628425	8,356093	0,071442	0,346165	-0,206029	-28,496908	5,700432	-4,573653	0,071442	0,346165	-0,206029	-28,496908	5,700432	-4,573653
11:20:31,56	0,175942	3,434001	-0,087966	-0,157031	0,279980	0,929989	0,068267	0,347871	-0,206367	-1,292873	0,226850	-4,519032	-0,913791	-2,647005	-1,262948	-7,474871	26,633845	8,301614	0,068267	0,347871	-0,206367	-28,600739	5,585823	-4,519032	0,068267	0,347871	-0,206367	-28,600739	5,585823	-4,519032
11:20:31,61	0,175942	3,434001	-0,087966	-0,157031	0,279980	0,929989	0,071805	0,347150	-0,205230	-1,333035	0,049107	-4,573510	-0,914372	-2,650941	-1,262136	-7,469980	26,604333	8,323665	0,071805	0,347150	-0,205230	-28,584318	5,685761	-4,573510	0,071805	0,347150	-0,205230	-28,584318	5,685761	-4,573510
11:20:31,66	0,175942	3,434001	-0,087966	-0,157031	0,279980	0,929989	0,075504	0,345685	-0,204417	-1,386108	-0,162265	-4,551459	-0,913006	-2,683813	-1,253393	-9,429501	26,729803	8,551050	0,075504	0,345685	-0,204417	-28,522380	5,764810	-4,551459	0,075504	0,345685	-0,204417	-28,522380	5,764810	-4,551459
11:20:31,71	0,175942	3,434001	-0,087966	-0,157031	0,279980	0,929989	0,103289	0,328066	-0,195675	-1,431200	0,152669	-4,324074	-0,887577	-2,668672	-1,252566	-8,849710	25,412341	8,809426	0,103289	0,328066	-0,195675	-27,184373	8,260828	-4,324074	0,103289	0,328066	-0,195675	-27,184373	8,260828	-4,324074
11:20:31,76	0,175999	3,434066	-0,087985	-0,157010	0,279978	0,879981	0,077461	0,313614	-0,194848	-1,331638	0,334858	-4,065698	-0,888434	-2,663736	-1,249408	-8,661946	25,316779	8,788562	0,077461	0,313614	-0,194848	-25,950338	6,415553	-4,065698	0,077461	0,313614	-0,194848	-25,950338	6,415553	-4,065698
11:20:31,81	0,175999	3,434066	-0,087985	-0,157010	0,279978	0,879981	0,073615	0,316825	-0,191690	-1,175796	0,324439	-4,086562	-0,888338	-2,666498	-1,248230	-8,629066	25,316918	8,767738	0,073615	0,316825	-0,191690	-26,046550	6,103255	-4,086562	0,073615	0,316825	-0,191690	-26,046550	6,103255	-4,086562
11:20:31,86	0,175999	3,434066	-0,087985	-0,157010	0,279978	0,879981	0,075960	0,315360	-0,190512	-1,268523	0,174134	-4,107386	-0,889358	-2,671109	-1,248591	-8,576443	25,338612	8,747871	0,075960	0,315360	-0,190512	-26,024295	6,136972	-4,107386	0,075960	0,315360	-0,190512	-26,024295	6,136972	-4,107386
11:20:31,91	0,175999	3,434066	-0,087985	-0,157010	0,279978	0,879981	0,080463	0,313938	-0,190873	-1,387597	-0,094741	-4,127253	-0,885314	-2,668078	-1,252463	-8,579832	25,297195	8,779155	0,075815	0,311951	-0,194745	-25,941497	6,080639	-4,095969	0,075815	0,311951	-0,194745	-25,941497	6,080639	-4,095969
11:20:31,96	0,175999	3,434066	-0,087985	-0,157010	0,279978	0,879981	0,075815	0,311951	-0,194745	-1,453319	0,129160	-4,095969	-0,891181	-2,665687	-1,249778	-8,574210	25,307289	8,752902	0,075815	0,311951	-0,194745	-25,941497	6,080639	-4,095969	0,075815	0,311951	-0,194745	-25,941497	6,080639	-4,095969
11:20:32,01	0,175999	3,434066	-0,087985	-0,157010	0,279978	0,879981	0,078303	0,316691	-0,193229	-1,205435	0,036844	-4,116273	-0,890662	-2,667862	-1,250948	-8,612621	25,314494	8,758851	0,078303	0,316691	-0,193229	-26,065690	6,183609	-4,116273	0,078303	0,316691	-0,193229	-26,065690	6,183609	-4,116273
11:20:32,06	0,175999	3,434066	-0,087985	-0,157010	0,279978	0,879981	0,078303	0,316691	-0,193229	-1,205435	0,036844	-4,116273	-0,889408	-2,664951	-1,249011	-8,588160	25,354478	8,749660	0,078303	0,316691	-0,193229	-26,065690	6,183609	-4,116273	0,078303	0,316691	-0,193229	-26,065690	6,183609	-4,116273
11:20:32,11	0,175999	3,434066	-0,087985	-0,157010	0,279978	0,879981	0,075155	0,317060	-0,191293	-1,233104	0,199360	-4,125464	-0,884095	-2,663434	-1,254814	-8,541646	25,281803	8,756373	0,075155	0,317060	-0,191293	-26,122325	6,098988	-4,125464	0,075155	0,317060	-0,191293	-26,122325	6,098988	-4,125464
11:20:32,16	0,175999	3,434066	-0,087985	-0,157010	0,279978	0,879981	0,071184	0,313218	-0,197096	-1,393213	0,329186	-4,118751	-0,873568	-2,671237	-1,226769	-8,877879	24,432842	8,968179	0,071184	0,313218	-0,197096	-25,980828	5,917161	-4,118751	0,071184	0,313218	-0,197096	-25,980828	5,917161	-4,118751
11:20:32,21	0,175999	3,434066	-0,087985	-0,157010	0,279978	0,879981	0,072678	0,300200	-0,169051	-1,166821	0,118225	-3,906945	-0,852715	-2,680679	-1,248496	-9,339624	23,840030	9,206771	0,072678	0,300200	-0,169051	-24,732508	5,823446	-3,906945	0,072678	0,300200	-0,169051	-24,732508	5,823446	-3,906945
11:20:32,26	0,176061	3,434016	-0,087996	-0,157028	0,279987	0,829974	0,070429	0,277420	-0,190778	-1,607131	0,338655	-3,668353	-0,858088	-2,677318	-1,241815	-9,079404	23,765734	9,172996	0,070205	0,283753	-0,184097	-23,618170	5,598883	-3,702128	0,070205	0,283753	-0,184097	-23,618170	5,598883	-3,702128
11:20:32,31	0,176061	3,434016	-0,087996	-0,157028	0,279987	0,829974	0,070205	0,283753	-0,184097	-1,343566	0,087794	-3,702128	-0,858004	-2,669942	-1,238346	-9,040017	23,794551	9,153132	0,070205	0,283753	-0,184097	-23,618170	5,598883	-3,702128	0,070205	0,283753	-0,184097	-23,618170	5,598883	-3,702128
11:20:32,36	0,176061	3,434016	-0,087996	-0,157028	0,279987	0,829974	0,063775	0,287369	-0,180628	-1,200197	0,402456	-3,721993	-0,858532	-2,673214	-1,240239	-9,027080	23,839548	9,193777	0,063775	0,287369	-0,180628	-23,758637	5,408784	-3,721993	0,063775	0,287369	-0,180628	-23,758637	5,408784	-3,721993
11:20:32,41	0,176061	3,434016	-0,087996	-0,157028	0,279987	0,829974	0,066872	0,286189	-0,182521	-1,306953	0,252690	-3,681347	-0,859645	-2,670662	-1,234811	-9,009531	23,861022	9,181477	0,066872	0,286189	-0,182521	-23,772825	5,502157	-3,681347	0,066872	0,286189	-0,182521	-23,772825	5,502157	-3,681347
11:20:32,46	0,176061	3,434016	-0,087996	-0,157028	0,279987	0,829974	0,065219	0,288430	-0,177093	-1,217840	0,334200	-3,693647	-0,853104	-2,669966	-1,237524	-8,978381	23,867485	9,164868	0,061345	0,283113	-0,179806	-23,739849	5,327492	-3,710256	0,061345	0,283113	-0,179806	-23,739849	5,327492	-3,710256
11:20:32,51	0,176061	3,434016	-0,087996	-0,157028	0,279987	0,829974	0,061345	0,283113	-0,179806	-1,515458	0,511878	-3,710256	-0,858541	-2,672640	-1,237558	-9,041214	23,842772	9,153716	0,066380	0,286485	-0,179840	-23,776374	5,502964	-3,721408	0,066380	0,286485	-0,179840	-23,776374	5,502964	-3,721408
11:20:32,56	0,176061	3,434016	-0,087996	-0,157028	0,279987	0,829974	0,071052	0,286427	-0,179017	-1,307444	0,034744	-3,693811	-0,860828	-2,676714	-1,236735	-9,020123	23,850383	9,181314	0,071052	0,286427	-0,179017	-23,791992	5,612310	-3,693811	0,071052	0,286427	-0,179017	-23,791992	5,612310	-3,693811
11:20:32,61	0,176061	3,434016	-0,087996	-0,157028	0,279987	0,829974	0,067973	0,287551	-0,184101	-1,253585	0,193848	-3,719132	-0,860262	-2,673486	-1,241819	-9,016963	23,853866	9,155992	0,067973	0,287551	-0,184101	-23,826377	5,529726	-3,719132	0,067973	0,287551	-0,184101	-23,826377	5,529726	-3,719132
11:20:32,66	0,176061	3,434016	-0,087996	-0,157028	0,279987	0,829974	0,067973	0,287551	-0,184101	-1,253585	0,193848	-3,719132	-0,860249	-2,676654	-1,241042	-9,031496	23,880001	9,146348	0,067973	0,287551	-0,184101	-23,826377	5,529726	-3,719132	0,067973	0,287551	-0,184101	-23,826377	5,529726	-3,719132
11:20:32,71	0,176061	3,434016	-0,087996	-0,157028	0,279987	0,829974	0,070710	0,285957	-0,183324	-1,351860	0,077174	-3,728776	-0,851911	-2,669852	-1,239061	-8,966710	23,868660	9,180479	0,060651	0,282137	-0,181343	-23,720827	5,299560	-3,694645	0,060651	0,282137	-0,181343	-23,720827	5,299560	-3,694645
11:20:32,76	0,176061	3,434016	-0,087996	-0,157028	0,279987	0,829974	0,060651	0,282137	-0,181343	-1,573087	0,538486	-3,694645	-0,859607	-2,677794	-1,237521	-9,013886	23,877531	9,158422	0,060651	0,282137	-0,181343	-23,720827	5,299560	-3,694645	0,060651	0,282137	-0,181343	-23,720827	5,299560	-3,694645
11:20:32,81	0,176061	3,434016	-0,087996	-0,157028	0,279987	0,829974	0,071377	0,284830	-0,179803	-1,417132	0,026023	-3,716702	-0,858404	-2,670231	-1,237144	-8,990947	23,904272	9,169834	0,071377	0,284830	-0,179803	-23,776293	5,629092	-3,716702	0,071377	0,284830	-0,179803	-23,776293	5,629092	-3,716702
11:20:32,86	0,176061	3,434016	-0,087996	-0,157028	0,279987	0,829974	0,066765	0,287527	-0,179453	-1,277453	0,270668	-3,735374	-0,859637	-2,672452	-1,237171	-9,017801	23,880454	9,139750	0,066765	0,287527	-0,179453	-23,848341	5,511742	-3,735374	0,066765	0,287527	-0,179453	-23,848341	5,511742	-3,735374
11:20:32,91	0,176061	3,434016	-0,087996	-0,157028	0,279987	0,829974	0,066538	0,282850	-0,183684	-1,522271	0,249302	-3,713808	-0,855472	-2,674594	-1,241402	-8,988244	23,865233	9,161316	0,066538	0,282850	-0,183684	-23,725990	5,472499	-3,713808	0,066538	0,282850	-0,183684	-23,725990	5,472499	-3,713808
11:20:32,96	0,176061	3,434016	-0,087996	-0,157028	0,279987	0,829974	0,066538	0,282850	-0,183684	-1,522271	0,249302	-3,713808	-0,857800	-2,675351	-1,238674	-8,985906	23,879172	9,169254	0,066538	0,282850	-0,183684	-23,725990	5,472499	-3,713808	0,066538	0,282850	-0,183684	-23,725990	5,472499	-3,713808
11:20:33,01	0,176061	3,434016	-0,087996	-0,157028	0,279987	0,829974	0,068812	0,288422	-0,182137	-1,251439	0,196677	-3,679680	-0,861435	-2,673778	-1,239855	-9,035647	23,914425	9,195444	0,068812	0,288422	-0,182137	-23,892540	5,598422	-3,679680	0,068812	0,288422	-0,182137	-23,892540	5,598422	-3,679680
11:20:33,06	0,176061	3,434016	-0,087996	-0,157028	0,279987	0,829974	0,068812	0,288422	-0,182137	-1,251439	0,196677	-3,679680	-0,861357	-2,670833	-1,237565	-8,993358	23,885008	9,130137	0,068812	0,288422	-0,182137	-23,892540	5,598422	-3,679680	0,068812	0,288422	-0,182137	-23,892540	5,598422	-3,679680
11:20:33,11	0,176061	3,434016	-0,087996	-0,157028	0,279987	0,829974	0,066223	0,289826	-0,179847	-1,174060	0,279996	-3,744987	-0,859522	-2,672545	-1,236386	-8,996008	23,964788	9,136911	0,066223	0,289826	-0,179847	-23,925435	5,478470	-3,744987	0,066223	0,289826	-0,179847	-23,925435	5,478470	-3,744987
11:20:33,16	0,176061	3,434016	-0,087996	-0,157028	0,279987	0,829974	0,066788	0,287382	-0,178668	-1,368960	0,292766	-3,738214	-0,856587	-2,669115	-1,237535	-8,968944	23,912457	9,156052	0,066788	0,287382	-0,178668	-23,928413	5,535645	-3,738214	0,066788	0,287382	-0,178668	-23,928413	5,535645	-3,738214
11:20:33,21	0,176061	3,434016	-0,087996	-0,157028	0,279987	0,829974	0,062350	0,286555	-0,179817	-1,380158	0,473930	-3,719072	-0,860090	-2,671178	-1,239069	-8,955691	23,915427	9,170569	0,065888	0,288557	-0,181351	-23,936965	5,452193	-3,704555	0,065888	0,288557	-0,181351	-23,936965	5,452193	-3,704555
11:20:33,26	0,176061	3,434016	-0,087996	-0,157028	0,279987	0,829974	0,065888	0,288557	-0,181351	-1,285264	0,279982	-3,704555	-0,854863	-2,670739	-1,237516	-8,987788	23,904671	9,180268	0,065888	0,288557	-0,181351	-23,936965	5,452193	-3,704555	0,065888	0,288557	-0,181351	-23,936965	5,452193	-3,704555
11:20:33,31	0,176061	3,434016	-0,087996	-0,157028	0,279987	0,829974	0,062895	0,284250	-0,179798	-1,483863	0,458038	-3,694856	-0,860668	-2,675102	-1,236376	-8,967510	23,902069	9,119490	0,069576	0,287095	-0,178658	-23,880747	5,553472	-3,755634	0,069576	0,287095	-0,178658	-23,880747	5,553472	-3,755634
11:20:33,36	0,176061	3,434016	-0,087996	-0,157028	0,279987	0,829974	0,069576	0,287095	-0,178658	-1,343804	0,091780	-3,755634	-0,861303	-2,673796	-1,239875	-8,984581	23,924038	9,137118	0,069576	0,287095	-0,178658	-23,880747	5,553472	-3,755634	0,069576	0,287095	-0,178658	-23,880747	5,553472	-3,755634
11:20:33,41	0,176061	3,434016	-0,087996	-0,157028	0,279987	0,829974	0,068762	0,288298	-0,182157	-1,291719	0,159841	-3,738006	-0,855795	-2,675924	-1,241957	-8,947808	23,903752	9,167064	0,068762	0,288298	-0,182157	-23,923126	5,557687	-3,738006	0,068762	0,288298	-0,182157	-23,923126	5,557687	-3,738006
11:20:33,46	0,176061	3,434016	-0,087996	-0,157028	0,279987	0,829974	0,067851	0,282464	-0,184239	-1,595906	0,165255	-3,708060	-0,859543	-2,672984	-1,239084	-8,975090	23,893404	9,150518	0,067851	0,282464	-0,184239	-23,769344	5,491541	-3,708060	0,067851	0,282464	-0,184239	-23,769344	5,491541	-3,708060
11:20:33,51	0,176061	3,434016	-0,087996	-0,157028	0,279987	0,829974	0,067179	0,287181	-0,181366	-1,328054	0,218645	-3,724606	-0,862431	-2,670742	-1,238677	-8,942175	23,900035	9,174203	0,066681	0,290802	-0,180958	-23,989892	5,453802	-3,700921	0,066681	0,290802	-0,180958	-23,989892	5,453802	-3,700921
11:20:33,56	0,176061	3,434016	-0,087996	-0,157028	0,279987	0,829974	0,066681	0,290802	-0,180958	-1,161939	0,219352	-3,700921	-0,857768	-2,671749	-1,239451	-8,969750	23,911391	9,180823	0,066681	0,290802	-0,180958	-23,989892	5,453802	-3,700921	0,066681	0,290802	-0,180958	-23,989892	5,453802	-3,700921
11:20:33,61	0,176061	3,434016	-0,087996	-0,157028	0,279987	0,829974	0,065221	0,286260	-0,181733	-1,394156	0,324816	-3,694301	-0,859447	-2,675044	-1,239081	-8,939037	23,893456	9,120787	0,068914	0,286067	-0,181363	-23,860287	5,506980	-3,754337	0,068914	0,286067	-0,181363	-23,860287	5,506980	-3,754337
11:20:33,66	0,176061	3,434016	-0,087996	-0,157028	0,279987	0,829974	0,068914	0,286067	-0,181363	-1,404028	0,097208	-3,754337	-0,857238	-2,673770	-1,236374	-9,001172	23,876469	9,144031	0,068914	0,286067	-0,181363	-23,860287	5,506980	-3,754337	0,068914	0,286067	-0,181363	-23,860287	5,506980	-3,754337
11:20:33,72	0,176061	3,434016	-0,087996	-0,157028	0,279987	0,829974	0,066707	0,284791	-0,178656	-1,424587	0,257309	-3,731094	-0,858248	-2,671230	-1,235556	-8,915879	23,878381	9,162300	0,066707	0,284791	-0,178656	-23,780702	5,493801	-3,731094	0,066707	0,284791	-0,178656	-23,780702	5,493801	-3,731094
11:20:33,77	0,176061	3,434016	-0,087996	-0,157028	0,279987	0,829974	0,065013	0,286936	-0,177838	-1,357380	0,272495	-3,712824	-0,858951	-2,670412	-1,235619	-8,991756	23,939333	9,131155	0,065013	0,286936	-0,177838	-23,881831	5,375997	-3,712824	0,065013	0,286936	-0,177838	-23,881831	5,375997	-3,712824
11:20:33,82	0,176061	3,434016	-0,087996	-0,157028	0,279987	0,829974	0,067986	0,288820	-0,179823	-1,277699	0,255506	-3,703709	-0,861367	-2,672863	-1,237541	-9,025899	23,963040	9,171415	0,067986	0,288820	-0,179823	-23,950073	5,592392	-3,703709	0,067986	0,288820	-0,179823	-23,950073	5,592392	-3,703709
11:20:33,87	0,176061	3,434016	-0,087996	-0,157028	0,279987	0,829974	0,094208	0,270951	-0,178754	-1,331792	0,347678	-3,498347	-0,859002	-2,704506	-1,236472	-10,724137	23,933015	9,376777	0,094208	0,270951	-0,178754	-22,601410	7,742973	-3,498347	0,094208	0,270951	-0,178754	-22,601410	7,742973	-3,498347
11:20:33,92	0,176061	3,434016	-0,087996	-0,157028	0,279987	0,829974	0,094208	0,270951	-0,178754	-1,331792	0,347678	-3,498347	-0,831827	-2,698674	-1,218935	-10,167977	22,475564	9,585749	0,094208	0,270951	-0,178754	-22,601410	7,742973	-3,498347	0,094208	0,270951	-0,178754	-22,601410	7,742973	-3,498347
11:20:33,97	0,175960	3,433900	-0,087966	-0,157006	0,279985	0,779939	0,075569	0,250332	-0,161217	-1,419833	0,106505	-3,289376	-0,823899	-2,689985	-1,228554	-9,929621	22,281486	9,604975	0,064080	0,247811	-0,170836	-20,955202	5,430751	-3,270149	0,064080	0,247811	-0,170836	-20,955202	5,430751	-3,270149
11:20:34,02	0,175960	3,433900	-0,087966	-0,157006	0,279985	0,779939	0,064080	0,247811	-0,170836	-1,502048	0,400488	-3,270149	-0,825571	-2,689793	-1,226589	-9,888951	22,286206	9,612942	0,064750	0,249354	-0,168871	-21,020527	5,415650	-3,262182	0,064750	0,249354	-0,168871	-21,020527	5,415650	-3,262182
11:20:34,07	0,175960	3,433900	-0,087966	-0,157006	0,279985	0,779939	0,065990	0,251924	-0,170435	-1,335932	0,228138	-3,296081	-0,828415	-2,689582	-1,228153	-9,842500	22,286313	9,579043	0,065990	0,251924	-0,170435	-21,111927	5,408327	-3,296081	0,065990	0,251924	-0,170435	-21,111927	5,408327	-3,296081
11:20:34,12	0,175960	3,433900	-0,087966	-0,157006	0,279985	0,779939	0,065477	0,252931	-0,164625	-1,288019	0,291461	-3,298567	-0,829032	-2,688634	-1,222343	-9,871985	22,308525	9,576557	0,065477	0,252931	-0,164625	-21,143128	5,431372	-3,298567	0,065477	0,252931	-0,164625	-21,143128	5,431372	-3,298567
11:20:34,17	0,175960	3,433900	-0,087966	-0,157006	0,279985	0,779939	0,065477	0,252931	-0,164625	-1,288019	0,291461	-3,298567	-0,826646	-2,691683	-1,228894	-9,846721	22,301246	9,613927	0,065477	0,252931	-0,164625	-21,143128	5,431372	-3,298567	0,065477	0,252931	-0,164625	-21,143128	5,431372	-3,298567
11:20:34,22	0,175960	3,433900	-0,087966	-0,157006	0,279985	0,779939	0,066924	0,249341	-0,171176	-1,481033	0,190684	-3,261198	-0,828929	-2,683718	-1,225429	-9,810249	22,330876	9,598644	0,061167	0,255301	-0,167711	-21,256142	5,274889	-3,276480	0,061167	0,255301	-0,167711	-21,256142	5,274889	-3,276480
11:20:34,27	0,175960	3,433900	-0,087966	-0,157006	0,279985	0,779939	0,062667	0,254310	-0,163040	-1,263066	0,343212	-3,305171	-0,828821	-2,685511	-1,220758	-9,766896	22,301850	9,569953	0,062667	0,254310	-0,163040	-21,226440	5,262569	-3,305171	0,062667	0,254310	-0,163040	-21,226440	5,262569	-3,305171
11:20:34,32	0,175960	3,433900	-0,087966	-0,157006	0,279985	0,779939	0,060282	0,254284	-0,169220	-1,264377	0,410911	-3,273231	-0,827605	-2,683459	-1,226938	-9,718158	22,273613	9,601893	0,060282	0,254284	-0,169220	-21,225643	5,143038	-3,273231	0,060282	0,254284	-0,169220	-21,225643	5,143038	-3,273231
11:20:34,37	0,175960	3,433900	-0,087966	-0,157006	0,279985	0,779939	0,060282	0,254284	-0,169220	-1,264377	0,410911	-3,273231	-0,816832	-2,719424	-1,214509	-11,333204	22,135807	9,830764	0,060282	0,254284	-0,169220	-21,225643	5,143038	-3,273231	0,060282	0,254284	-0,169220	-21,225643	5,143038	-3,273231
11:20:34,42	0,175960	3,433900	-0,087966	-0,157006	0,279985	0,779939	0,086041	0,226971	-0,156791	-1,757771	0,401192	-3,044360	-0,812649	-2,716430	-1,221860	-11,606505	21,564045	10,048620	0,086041	0,226971	-0,156791	-19,574991	7,155428	-3,044360	0,086041	0,226971	-0,156791	-19,574991	7,155428	-3,044360
11:20:34,47	0,176024	3,433941	-0,087984	-0,157023	0,279995	0,729990	0,081744	0,225719	-0,169139	-1,196481	0,414081	-2,837202	-0,813598	-2,716328	-1,226857	-11,464044	21,488030	10,037922	0,081744	0,225719	-0,169139	-18,915393	6,830968	-2,837202	0,081744	0,225719	-0,169139	-18,915393	6,830968	-2,837202
11:20:34,52	0,176024	3,433941	-0,087984	-0,157023	0,279995	0,729990	0,081744	0,225719	-0,169139	-1,196481	0,414081	-2,837202	-0,811116	-2,720767	-1,228349	-11,416605	21,503639	10,062838	0,084346	0,221350	-0,170631	-18,836860	6,866657	-2,812286	0,084346	0,221350	-0,170631	-18,836860	6,866657	-2,812286
11:20:34,57	0,176024	3,433941	-0,087984	-0,157023	0,279995	0,729990	0,084346	0,221350	-0,170631	-1,460889	0,245469	-2,812286	-0,814511	-2,720443	-1,220608	-11,380519	21,526056	10,004640	0,084346	0,221350	-0,170631	-18,836860	6,866657	-2,812286	0,084346	0,221350	-0,170631	-18,836860	6,866657	-2,812286
11:20:34,62	0,176024	3,433941	-0,087984	-0,157023	0,279995	0,729990	0,085764	0,224452	-0,162890	-1,337028	0,151733	-2,870484	-0,812193	-2,713960	-1,223343	-11,385466	21,560486	10,023356	0,078990	0,225685	-0,165624	-19,016549	6,726167	-2,851769	0,078990	0,225685	-0,165624	-19,016549	6,726167	-2,851769
11:20:34,67	0,176024	3,433941	-0,087984	-0,157023	0,279995	0,729990	0,078990	0,225685	-0,165624	-1,300250	0,525460	-2,851769	-0,808048	-2,717653	-1,224485	-11,373995	21,532429	10,018358	0,080116	0,220250	-0,166767	-18,853937	6,732041	-2,856767	0,080116	0,220250	-0,166767	-18,853937	6,732041	-2,856767
11:20:34,72	0,176024	3,433941	-0,087984	-0,157023	0,279995	0,729990	0,080116	0,220250	-0,166767	-1,564349	0,442950	-2,856767	-0,815098	-2,714544	-1,225294	-11,359562	21,537949	9,998740	0,080949	0,227909	-0,167576	-19,068917	6,744371	-2,876384	0,080949	0,227909	-0,167576	-19,068917	6,744371	-2,876384
11:20:34,77	0,176024	3,433941	-0,087984	-0,157023	0,279995	0,729990	0,080949	0,227909	-0,167576	-1,178040	0,389906	-2,876384	-0,813338	-2,716183	-1,223775	-11,378228	21,543058	9,949781	0,081488	0,225566	-0,166057	-19,001921	6,777375	-2,925343	0,081488	0,225566	-0,166057	-19,001921	6,777375	-2,925343
11:20:34,82	0,176024	3,433941	-0,087984	-0,157023	0,279995	0,729990	0,081488	0,225566	-0,166057	-1,294963	0,380597	-2,925343	-0,808039	-2,714532	-1,223341	-11,359515	21,512785	9,997967	0,077409	0,221802	-0,165623	-18,885319	6,637946	-2,877157	0,077409	0,221802	-0,165623	-18,885319	6,637946	-2,877157
11:20:34,87	0,176024	3,433941	-0,087984	-0,157023	0,279995	0,729990	0,077409	0,221802	-0,165623	-1,473823	0,561349	-2,877157	-0,809763	-2,717278	-1,224484	-11,355303	21,550047	10,013643	0,080649	0,221922	-0,166766	-18,922865	6,738779	-2,861481	0,080649	0,221922	-0,166766	-18,922865	6,738779	-2,861481
11:20:34,92	0,176024	3,433941	-0,087984	-0,157023	0,279995	0,729990	0,080649	0,221922	-0,166766	-1,501975	0,407870	-2,861481	-0,812160	-2,715605	-1,222945	-11,364351	21,524887	10,011828	0,080649	0,221922	-0,166766	-18,922865	6,738779	-2,861481	0,080649	0,221922	-0,166766	-18,922865	6,738779	-2,861481
11:20:34,97	0,176024	3,433941	-0,087984	-0,157023	0,279995	0,729990	0,080398	0,224835	-0,165227	-1,324204	0,416135	-2,863296	-0,818009	-2,715619	-1,223761	-11,358605	21,554454	9,968593	0,083335	0,229893	-0,166043	-19,136246	6,815030	-2,906531	0,083335	0,229893	-0,166043	-19,136246	6,815030	-2,906531
11:20:35,02	0,176024	3,433941	-0,087984	-0,157023	0,279995	0,729990	0,083335	0,229893	-0,166043	-1,089679	0,273245	-2,906531	-0,815049	-2,717352	-1,224113	-11,343884	21,528393	9,992301	0,083335	0,229893	-0,166043	-19,136246	6,815030	-2,906531	0,083335	0,229893	-0,166043	-19,136246	6,815030	-2,906531
11:20:35,07	0,176024	3,433941	-0,087984	-0,157023	0,279995	0,729990	0,083356	0,226463	-0,166395	-1,252807	0,246367	-2,882823	-0,809124	-2,715106	-1,223340	-11,328160	21,537515	9,978784	0,078448	0,222455	-0,165622	-18,939695	6,650686	-2,896340	0,078448	0,222455	-0,165622	-18,939695	6,650686	-2,896340
11:20:35,12	0,176024	3,433941	-0,087984	-0,157023	0,279995	0,729990	0,078448	0,222455	-0,165622	-1,477005	0,492540	-2,896340	-0,809097	-2,714064	-1,223705	-11,323821	21,582907	10,014490	0,077532	0,222952	-0,165987	-18,994362	6,645367	-2,860634	0,077532	0,222952	-0,165987	-18,994362	6,645367	-2,860634
11:20:35,17	0,176024	3,433941	-0,087984	-0,157023	0,279995	0,729990	0,078753	0,225778	-0,163666	-1,273866	0,490869	-2,849727	-0,812154	-2,713709	-1,221385	-11,355624	21,518355	10,025397	0,078753	0,225778	-0,163666	-18,997438	6,672980	-2,849727	0,078753	0,225778	-0,163666	-18,997438	6,672980	-2,849727
11:20:35,22	0,176024	3,433941	-0,087984	-0,157023	0,279995	0,729990	0,078753	0,225778	-0,163666	-1,273866	0,490869	-2,849727	-0,813337	-2,718538	-1,224882	-11,383765	21,572465	10,018936	0,083527	0,224388	-0,167164	-18,993389	6,850912	-2,856188	0,083527	0,224388	-0,167164	-18,993389	6,850912	-2,856188
11:20:35,27	0,176024	3,433941	-0,087984	-0,157023	0,279995	0,729990	0,083527	0,224388	-0,167164	-1,378943	0,294057	-2,856188	-0,812045	-2,716715	-1,223706	-11,324270	21,557329	10,003083	0,083527	0,224388	-0,167164	-18,993389	6,850912	-2,856188	0,083527	0,224388	-0,167164	-18,993389	6,850912	-2,856188
11:20:35,32	0,176024	3,433941	-0,087984	-0,157023	0,279995	0,729990	0,081302	0,224180	-0,165988	-1,406405	0,350668	-2,872041	-0,813281	-2,713362	-1,223359	-11,348587	21,565656	9,984292	0,081302	0,224180	-0,165988	-19,004514	6,732856	-2,872041	0,081302	0,224180	-0,165988	-19,004514	6,732856	-2,872041
11:20:35,37	0,176024	3,433941	-0,087984	-0,157023	0,279995	0,729990	0,079017	0,226927	-0,165641	-1,258604	0,494715	-2,890832	-0,810888	-2,712486	-1,221397	-11,339121	21,590795	10,003730	0,079017	0,226927	-0,165641	-19,072367	6,697524	-2,890832	0,079017	0,226927	-0,165641	-19,072367	6,697524	-2,890832
11:20:35,42	0,176024	3,433941	-0,087984	-0,157023	0,279995	0,729990	0,077061	0,225292	-0,163679	-1,370112	0,600791	-2,871394	-0,810277	-2,714271	-1,222552	-11,324519	21,568749	9,998572	0,077061	0,225292	-0,163679	-19,055551	6,650066	-2,871394	0,077061	0,225292	-0,163679	-19,055551	6,650066	-2,871394
11:20:35,47	0,176024	3,433941	-0,087984	-0,157023	0,279995	0,729990	0,078301	0,223871	-0,164834	-1,432212	0,512624	-2,876552	-0,814443	-2,720198	-1,223351	-11,356892	21,551836	9,963334	0,078301	0,223871	-0,164834	-19,006104	6,659266	-2,876552	0,078301	0,223871	-0,164834	-19,006104	6,659266	-2,876552
11:20:35,52	0,176024	3,433941	-0,087984	-0,157023	0,279995	0,729990	0,085517	0,224516	-0,165633	-1,367867	0,156960	-2,911791	-0,811415	-2,718365	-1,224872	-11,309126	21,554711	9,984036	0,082416	0,222810	-0,167154	-18,973521	6,747963	-2,891088	0,082416	0,222810	-0,167154	-18,973521	6,747963	-2,891088
11:20:35,57	0,176024	3,433941	-0,087984	-0,157023	0,279995	0,729990	0,082416	0,222810	-0,167154	-1,482937	0,278297	-2,891088	-0,807824	-2,718235	-1,222527	-11,291615	21,568097	9,983498	0,082416	0,222810	-0,167154	-18,973521	6,747963	-2,891088	0,082416	0,222810	-0,167154	-18,973521	6,747963	-2,891088
11:20:35,62	0,176024	3,433941	-0,087984	-0,157023	0,279995	0,729990	0,080508	0,219765	-0,164809	-1,661626	0,369052	-2,891626	-0,810778	-2,715202	-1,226049	-11,283502	21,571286	9,971064	0,080508	0,219765	-0,164809	-18,913175	6,688923	-2,891626	0,080508	0,219765	-0,164809	-18,913175	6,688923	-2,891626
11:20:35,67	0,176024	3,433941	-0,087984	-0,157023	0,279995	0,729990	0,079358	0,223840	-0,168331	-1,456548	0,423406	-2,904060	-0,812676	-2,718517	-1,223712	-11,343687	21,540613	9,997529	0,079358	0,223840	-0,168331	-19,027979	6,653024	-2,904060	0,079358	0,223840	-0,168331	-19,027979	6,653024	-2,904060
11:20:35,72	0,176024	3,433941	-0,087984	-0,157023	0,279995	0,729990	0,083178	0,223826	-0,165994	-1,400635	0,261541	-2,877595	-0,814962	-2,717843	-1,221774	-11,323542	21,567384	9,987015	0,083178	0,223826	-0,165994	-18,970944	6,791044	-2,877595	0,083178	0,223826	-0,165994	-18,970944	6,791044	-2,877595
11:20:35,77	0,176024	3,433941	-0,087984	-0,157023	0,279995	0,729990	0,083738	0,226143	-0,164056	-1,313405	0,228406	-2,888110	-0,812580	-2,716066	-1,224872	-11,310252	21,598810	10,000136	0,083738	0,226143	-0,164056	-19,065603	6,801800	-2,888110	0,083738	0,226143	-0,164056	-19,065603	6,801800	-2,888110
11:20:35,83	0,176024	3,433941	-0,087984	-0,157023	0,279995	0,729990	0,081007	0,224968	-0,167154	-1,408340	0,374579	-2,874989	-0,814299	-2,715290	-1,223700	-11,283837	21,587250	9,998599	0,081007	0,224968	-0,167154	-19,068339	6,733654	-2,874989	0,081007	0,224968	-0,167154	-19,068339	6,733654	-2,874989
11:20:35,88	0,176024	3,433941	-0,087984	-0,157023	0,279995	0,729990	0,081195	0,226844	-0,165982	-1,313980	0,336157	-2,876525	-0,810258	-2,711558	-1,225668	-11,300907	21,562003	9,990725	0,075942	0,225211	-0,167950	-19,047566	6,572936	-2,884399	0,075942	0,225211	-0,167950	-19,047566	6,572936	-2,884399
11:20:35,93	0,176024	3,433941	-0,087984	-0,157023	0,279995	0,729990	0,075942	0,225211	-0,167950	-1,368518	0,611459	-2,884399	-0,815554	-2,713100	-1,228396	-11,308054	21,592276	9,987439	0,075942	0,225211	-0,167950	-19,047566	6,572936	-2,884399	0,075942	0,225211	-0,167950	-19,047566	6,572936	-2,884399
11:20:35,98	0,176024	3,433941	-0,087984	-0,157023	0,279995	0,729990	0,079925	0,229027	-0,170678	-1,192741	0,425675	-2,887685	-0,797732	-2,722877	-1,201924	-11,829971	20,803276	10,263140	0,079925	0,229027	-0,170678	-19,171328	6,699808	-2,887685	0,079925	0,229027	-0,170678	-19,171328	6,699808	-2,887685
11:20:36,03	0,176024	3,433941	-0,087984	-0,157023	0,279995	0,729990	0,079482	0,208704	-0,144206	-1,305269	0,506200	-2,611984	-0,770267	-2,713000	-1,205814	-11,364349	19,358656	10,487142	0,079482	0,208704	-0,144206	-17,688524	6,745565	-2,611984	0,079482	0,208704	-0,144206	-17,688524	6,745565	-2,611984
11:20:36,08	0,175990	3,433925	-0,087952	-0,157019	0,279971	0,679970	0,057196	0,189857	-0,148096	-1,267055	0,539530	-2,387983	-0,762511	-2,708390	-1,212270	-10,980347	19,241999	10,466030	0,057196	0,189857	-0,148096	-16,170809	5,029431	-2,387983	0,057196	0,189857	-0,148096	-16,170809	5,029431	-2,387983
11:20:36,13	0,175990	3,433925	-0,087952	-0,157019	0,279971	0,679970	0,049325	0,185445	-0,154551	-1,587415	0,557935	-2,409094	-0,770054	-2,710458	-1,211901	-10,938282	19,240692	10,415270	0,049325	0,185445	-0,154551	-16,144883	4,429968	-2,409094	0,049325	0,185445	-0,154551	-16,144883	4,429968	-2,409094
11:20:36,18	0,175990	3,433925	-0,087952	-0,157019	0,279971	0,679970	0,054888	0,190943	-0,154183	-1,321429	0,231578	-2,459854	-0,762927	-2,710363	-1,209136	-10,909662	19,231796	10,443325	0,054888	0,190943	-0,154183	-16,310476	4,540304	-2,459854	0,054888	0,190943	-0,154183	-16,310476	4,540304	-2,459854
11:20:36,23	0,175990	3,433925	-0,087952	-0,157019	0,279971	0,679970	0,051242	0,184819	-0,151418	-1,646522	0,391940	-2,431799	-0,765374	-2,707154	-1,211511	-10,934568	19,212911	10,425094	0,051242	0,184819	-0,151418	-16,154777	4,414450	-2,431799	0,051242	0,184819	-0,151418	-16,154777	4,414450	-2,431799
11:20:36,28	0,175990	3,433925	-0,087952	-0,157019	0,279971	0,679970	0,049686	0,188542	-0,153793	-1,424071	0,484968	-2,450030	-0,768263	-2,708688	-1,211108	-10,924677	19,248931	10,434864	0,052460	0,190278	-0,153390	-16,306775	4,468282	-2,440260	0,052460	0,190278	-0,153390	-16,306775	4,468282	-2,440260
11:20:36,33	0,175990	3,433925	-0,087952	-0,157019	0,279971	0,679970	0,052460	0,190278	-0,153390	-1,369978	0,350202	-2,440260	-0,764650	-2,709304	-1,211087	-10,887882	19,242821	10,429965	0,052460	0,190278	-0,153390	-16,306775	4,468282	-2,440260	0,052460	0,190278	-0,153390	-16,306775	4,468282	-2,440260
11:20:36,38	0,175990	3,433925	-0,087952	-0,157019	0,279971	0,679970	0,051186	0,186840	-0,153369	-1,561824	0,381506	-2,445159	-0,769953	-2,709531	-1,209169	-10,911562	19,292601	10,419995	0,054035	0,191319	-0,151451	-16,378760	4,520495	-2,455129	0,054035	0,191319	-0,151451	-16,378760	4,520495	-2,455129
11:20:36,43	0,175990	3,433925	-0,087952	-0,157019	0,279971	0,679970	0,054035	0,191319	-0,151451	-1,360180	0,278784	-2,455129	-0,763379	-2,706422	-1,209922	-10,852221	19,276294	10,420919	0,054035	0,191319	-0,151451	-16,378760	4,520495	-2,455129	0,054035	0,191319	-0,151451	-16,378760	4,520495	-2,455129
11:20:36,48	0,175990	3,433925	-0,087952	-0,157019	0,279971	0,679970	0,048055	0,187181	-0,152204	-1,590946	0,530149	-2,454205	-0,760888	-2,739552	-1,201082	-12,522879	19,272450	10,597683	0,048055	0,187181	-0,152204	-16,284631	4,302506	-2,454205	0,048055	0,187181	-0,152204	-16,284631	4,302506	-2,454205
11:20:36,53	0,175990	3,433925	-0,087952	-0,157019	0,279971	0,679970	0,075501	0,168458	-0,143364	-1,725842	0,547895	-2,277441	-0,751284	-2,736120	-1,201173	-12,326821	18,290429	10,866835	0,075501	0,168458	-0,143364	-14,949834	6,474720	-2,277441	0,075501	0,168458	-0,143364	-14,949834	6,474720	-2,277441
11:20:36,58	0,176095	3,433982	-0,087986	-0,157025	0,279987	0,629951	0,067727	0,161857	-0,143455	-1,316693	0,291365	-2,008289	-0,747395	-2,729050	-1,208920	-12,113141	18,228375	10,806099	0,067727	0,161857	-0,143455	-14,022469	5,607896	-2,008289	0,067727	0,161857	-0,143455	-14,022469	5,607896	-2,008289
11:20:36,63	0,176095	3,433982	-0,087986	-0,157025	0,279987	0,629951	0,059660	0,162024	-0,151202	-1,361119	0,494766	-2,069025	-0,747884	-2,732150	-1,208114	-12,076187	18,227952	10,804671	0,062588	0,160898	-0,150396	-14,068259	5,223439	-2,070453	0,062588	0,160898	-0,150396	-14,068259	5,223439	-2,070453
11:20:36,68	0,176095	3,433982	-0,087986	-0,157025	0,279987	0,629951	0,062588	0,160898	-0,150396	-1,437788	0,310258	-2,070453	-0,748483	-2,726326	-1,208498	-12,066856	18,246525	10,840080	0,062588	0,160898	-0,150396	-14,068259	5,223439	-2,070453	0,062588	0,160898	-0,150396	-14,068259	5,223439	-2,070453
11:20:36,73	0,176095	3,433982	-0,087986	-0,157025	0,279987	0,629951	0,057844	0,164328	-0,150780	-1,280144	0,558161	-2,035044	-0,748367	-2,729625	-1,210048	-12,025211	18,253075	10,801575	0,060643	0,162578	-0,152330	-14,160030	5,140306	-2,073549	0,060643	0,162578	-0,152330	-14,160030	5,140306	-2,073549
11:20:36,78	0,176095	3,433982	-0,087986	-0,157025	0,279987	0,629951	0,060643	0,162578	-0,152330	-1,397659	0,379824	-2,073549	-0,748349	-2,728311	-1,206125	-12,019259	18,266161	10,853040	0,060643	0,162578	-0,152330	-14,160030	5,140306	-2,073549	0,060643	0,162578	-0,152330	-14,160030	5,140306	-2,073549
11:20:36,83	0,176095	3,433982	-0,087986	-0,157025	0,279987	0,629951	0,059496	0,163219	-0,148407	-1,378608	0,440849	-2,022084	-0,745997	-2,729201	-1,208873	-12,034983	18,300922	10,817501	0,059496	0,163219	-0,148407	-14,191339	5,111304	-2,022084	0,059496	0,163219	-0,148407	-14,191339	5,111304	-2,022084
11:20:36,88	0,176095	3,433982	-0,087986	-0,157025	0,279987	0,629951	0,059091	0,160738	-0,151155	-1,529905	0,492920	-2,057623	-0,746576	-2,729831	-1,208473	-12,020616	18,267935	10,820705	0,059091	0,160738	-0,151155	-14,147814	5,131562	-2,057623	0,059091	0,160738	-0,151155	-14,147814	5,131562	-2,057623
11:20:36,93	0,176095	3,433982	-0,087986	-0,157025	0,279987	0,629951	0,059926	0,160924	-0,150755	-1,498824	0,420581	-2,054419	-0,749511	-2,734264	-1,206883	-12,029451	18,275006	10,852805	0,065233	0,161250	-0,149165	-14,141717	5,276567	-2,022319	0,065233	0,161250	-0,149165	-14,141717	5,276567	-2,022319
11:20:36,98	0,176095	3,433982	-0,087986	-0,157025	0,279987	0,629951	0,065233	0,161250	-0,149165	-1,483577	0,155807	-2,022319	-0,747117	-2,728075	-1,206928	-12,006956	18,293199	10,810910	0,058676	0,162271	-0,149210	-14,195778	5,092437	-2,064214	0,058676	0,162271	-0,149210	-14,195778	5,092437	-2,064214
11:20:37,03	0,176095	3,433982	-0,087986	-0,157025	0,279987	0,629951	0,058676	0,162271	-0,149210	-1,457486	0,486357	-2,064214	-0,746081	-2,732274	-1,206151	-12,071278	18,255791	10,823991	0,058676	0,162271	-0,149210	-14,195778	5,092437	-2,064214	0,058676	0,162271	-0,149210	-14,195778	5,092437	-2,064214
11:20:37,08	0,176095	3,433982	-0,087986	-0,157025	0,279987	0,629951	0,061794	0,159275	-0,148433	-1,548747	0,361209	-2,051133	-0,752362	-2,731997	-1,204176	-11,996274	18,301085	10,832116	0,064695	0,164853	-0,146458	-14,276356	5,246631	-2,043008	0,064695	0,164853	-0,146458	-14,276356	5,246631	-2,043008
[truncated: 74,744 more chars]
