# Supplementary material for: Characterization of interfragmentary motion associated with common osteosynthesis devices for rat fracture healing studies
Source: PLoS One. 2017 Apr 28;12(4):e0176735. doi: 10.1371/journal.pone.0176735 (PMC5409164; doi:10.1371/journal.pone.0176735)
Supplement: S1 Dataset — (ZIP) [file pone.0176735.s001.zip › S1_Dataset/RatExFix/Specimen01/FIX-EX_01X.txt]

%Tester: Sukopp Matthias
%Projekt: 
%Zeit: 10.03.2015 10:47:13
%Dateipfad: D:\Messungen\Fixator\Measurements\Fixator_20150310.txt
%Kommentar: FIX-EX_01-X
%VI Version: D:\LVProjekte\Fixator\HauptVI\Fixator_v0.12.vi
%Virtueller Drehpunkt: 	0,0000	0,0000	0,0000
%Sensor zu Hexapod (Mitte): 	0,000000	0,000000	-26,500000
%Sensor zu Hexapod Trans (Mitte): 	-0,500000	-0,866025	0,000000	-0,866025	0,500000	0,000000	0,000000	0,000000	1,000000
%Hexapod zu Labor (Mitte): 	0,183011	3,225964	-0,085996
%Hexapod zu Labor Trans (Mitte): 	0,999990	-0,000504	0,004540	0,000523	0,999991	-0,004239	-0,004537	0,004241	0,999981
%Labor zu CR (Mitte): 	0,000000	0,000000	78,500000
%Labor zu CR Trans (Mitte): 	1,000000	0,000000	0,000000	0,000000	1,000000	0,000000	0,000000	0,000000	1,000000
%Zentrum Sensormasse: 	0,000000	0,000000	2,000000
%Sensormasse: 	200,000000E-3
--------------------------------------------------
Time	X	Y	Z	U	V	W	Exp_ Fx	Exp_ Fy	Exp_ Fz	Exp_ Mx	Exp_ My	Exp_ Mz	Sen_ Fx	Sen_ Fy	Sen_ Fz	Sen_ Mx	Sen_ My	Sen_ Mz	Hex_ Fx	Hex_ Fy	Hex_ Fz	Hex_ Mx	Hex_ My	Hex_ Mz	Lab_ Fx	Lab_ Fy	Lab_ Fz	Lab_ Mx	Lab_ My	Lab_ Mz	Laser
10:47:13,50	0,183011	3,225964	-0,085996	0,242985	0,259976	0,029976	0,080625	0,117531	-0,091804	1,340572	3,063427	0,991771	-0,719346	-2,769454	-1,149522	-17,789481	15,714425	13,866895	0,080625	0,117531	-0,091804	-7,885618	9,392511	0,991771	0,080625	0,117531	-0,091804	-7,885618	9,392511	0,991771
10:47:13,55	0,183011	3,225964	-0,085996	0,242985	0,259976	0,029976	0,089407	0,112385	-0,091392	1,084131	2,594755	0,960399	-0,719280	-2,779632	-1,149110	-17,784668	15,698741	13,835523	0,089407	0,112385	-0,091392	-7,738060	9,613223	0,960399	0,089407	0,112385	-0,091392	-7,738060	9,613223	0,960399
10:47:13,60	0,183011	3,225964	-0,085996	0,242985	0,259976	0,029976	0,089407	0,112385	-0,091392	1,084131	2,594755	0,960399	-0,718682	-2,775157	-1,154182	-17,758784	15,692430	13,819528	0,089407	0,112385	-0,091392	-7,738060	9,613223	0,960399	0,089407	0,112385	-0,091392	-7,738060	9,613223	0,960399
10:47:13,65	0,183011	3,225964	-0,085996	0,242985	0,259976	0,029976	0,085232	0,114105	-0,096464	1,166103	2,786271	0,944404	-0,718123	-2,774191	-1,149098	-17,777056	15,702942	13,875341	0,085232	0,114105	-0,096464	-7,791120	9,477020	0,944404	0,085232	0,114105	-0,096464	-7,791120	9,477020	0,944404
10:47:13,70	0,183011	3,225964	-0,085996	0,242985	0,259976	0,029976	0,084117	0,114104	-0,091380	1,166080	2,865370	1,000217	-0,719234	-2,772702	-1,152602	-17,742096	15,717734	13,858236	0,083383	0,115810	-0,094884	-7,866563	9,426206	0,983111	0,083383	0,115810	-0,094884	-7,866563	9,426206	0,983111
10:47:13,75	0,183011	3,225964	-0,085996	0,242985	0,259976	0,029976	0,083383	0,115810	-0,094884	1,224509	2,880649	0,983111	-0,720861	-2,773465	-1,148249	-17,784830	15,719478	13,812889	0,084857	0,116837	-0,090531	-7,873935	9,503153	0,937765	0,084857	0,116837	-0,090531	-7,873935	9,503153	0,937765
10:47:13,80	0,183011	3,225964	-0,085996	0,242985	0,259976	0,029976	0,084857	0,116837	-0,090531	1,297796	2,841872	0,937765	-0,724036	-2,773796	-1,149156	-17,791847	15,700065	13,821176	0,084857	0,116837	-0,090531	-7,873935	9,503153	0,937765	0,084857	0,116837	-0,090531	-7,873935	9,503153	0,937765
10:47:13,85	0,183011	3,225964	-0,085996	0,242985	0,259976	0,029976	0,086731	0,119422	-0,091438	1,452521	2,740785	0,946052	-0,718656	-2,769002	-1,148743	-17,753466	15,737677	13,847602	0,086731	0,119422	-0,091438	-7,922110	9,549190	0,946052	0,086731	0,119422	-0,091438	-7,922110	9,549190	0,946052
10:47:13,90	0,183011	3,225964	-0,085996	0,242985	0,259976	0,029976	0,079889	0,117160	-0,091025	1,283126	3,082127	0,972478	-0,724310	-2,775756	-1,149986	-17,773889	15,679636	13,858054	0,088565	0,118679	-0,092268	-7,893708	9,572017	0,982930	0,088565	0,118679	-0,092268	-7,893708	9,572017	0,982930
10:47:13,95	0,183011	3,225964	-0,085996	0,242985	0,259976	0,029976	0,088565	0,118679	-0,092268	1,422601	2,619661	0,982930	-0,716847	-2,773231	-1,149891	-17,744520	15,739670	13,838268	0,088565	0,118679	-0,092268	-7,893708	9,572017	0,982930	0,088565	0,118679	-0,092268	-7,893708	9,572017	0,982930
10:47:14,00	0,183011	3,225964	-0,085996	0,242985	0,259976	0,029976	0,082647	0,113478	-0,092173	1,085478	2,931972	0,963143	-0,715767	-2,775584	-1,149931	-17,783167	15,685814	13,793195	0,084145	0,111367	-0,092213	-7,700640	9,466003	0,918071	0,084145	0,111367	-0,092213	-7,700640	9,466003	0,918071
10:47:14,05	0,183011	3,225964	-0,085996	0,242985	0,259976	0,029976	0,084145	0,111367	-0,092213	1,041644	2,860643	0,918071	-0,719865	-2,776569	-1,151943	-17,756327	15,655686	13,816550	0,087047	0,114423	-0,094225	-7,768961	9,504594	0,941426	0,087047	0,114423	-0,094225	-7,768961	9,504594	0,941426
10:47:14,10	0,183011	3,225964	-0,085996	0,242985	0,259976	0,029976	0,087047	0,114423	-0,094225	1,213243	2,671439	0,941426	-0,720517	-2,771518	-1,150715	-17,793077	15,709994	13,823402	0,082999	0,117513	-0,092997	-7,879503	9,456308	0,948277	0,082999	0,117513	-0,092997	-7,879503	9,456308	0,948277
10:47:14,15	0,183011	3,225964	-0,085996	0,242985	0,259976	0,029976	0,082999	0,117513	-0,092997	1,345267	2,940904	0,948277	-0,713527	-2,772845	-1,151150	-17,787135	15,710685	13,823831	0,080653	0,110796	-0,093432	-7,705084	9,389334	0,948707	0,080653	0,110796	-0,093432	-7,705084	9,389334	0,948707
10:47:14,20	0,183011	3,225964	-0,085996	0,242985	0,259976	0,029976	0,083509	0,116416	-0,087428	1,293530	2,855416	0,950541	-0,719822	-2,772509	-1,145146	-17,744690	15,675921	13,825665	0,083509	0,116416	-0,087428	-7,845114	9,410895	0,950541	0,083509	0,116416	-0,087428	-7,845114	9,410895	0,950541
10:47:14,25	0,183011	3,225964	-0,085996	0,242985	0,259976	0,029976	0,083509	0,116416	-0,087428	1,293530	2,855416	0,950541	-0,718381	-2,767523	-1,150503	-17,758202	15,745952	13,844409	0,083509	0,116416	-0,087428	-7,845114	9,410895	0,950541	0,083509	0,116416	-0,087428	-7,845114	9,410895	0,950541
10:47:14,32	0,183011	3,225964	-0,085996	0,242985	0,259976	0,029976	0,078471	0,117660	-0,092785	1,304354	3,164132	0,969284	-0,721333	-2,776039	-1,148551	-17,777659	15,711022	13,824377	0,078471	0,117660	-0,092785	-7,931987	9,324094	0,969284	0,078471	0,117660	-0,092785	-7,931987	9,324094	0,969284
10:47:14,37	0,183011	3,225964	-0,085996	0,242985	0,259976	0,029976	0,087322	0,115959	-0,090832	1,255849	2,703257	0,949253	-0,717424	-2,774891	-1,150170	-17,772503	15,687889	13,821377	0,087322	0,115959	-0,090832	-7,846916	9,558035	0,949253	0,087322	0,115959	-0,090832	-7,846916	9,558035	0,949253
10:47:14,42	0,183011	3,225964	-0,085996	0,242985	0,259976	0,029976	0,084373	0,113148	-0,092451	1,127155	2,840576	0,946253	-0,716863	-2,771393	-1,153377	-17,724796	15,700571	13,853739	0,084373	0,113148	-0,092451	-7,754981	9,463853	0,946253	0,084373	0,113148	-0,092451	-7,754981	9,463853	0,946253
10:47:14,47	0,183011	3,225964	-0,085996	0,242985	0,259976	0,029976	0,081063	0,114411	-0,095659	1,157993	2,977704	0,978614	-0,719834	-2,772700	-1,147960	-17,752979	15,701009	13,835504	0,081063	0,114411	-0,095659	-7,823285	9,341174	0,978614	0,081063	0,114411	-0,095659	-7,823285	9,341174	0,978614
10:47:14,52	0,183011	3,225964	-0,085996	0,242985	0,259976	0,029976	0,083681	0,116331	-0,090242	1,271518	2,866229	0,960379	-0,716540	-2,772052	-1,148128	-17,786724	15,712323	13,852208	0,083681	0,116331	-0,090242	-7,860440	9,435159	0,960379	0,083681	0,116331	-0,090242	-7,860440	9,435159	0,960379
10:47:14,57	0,183011	3,225964	-0,085996	0,242985	0,259976	0,029976	0,081473	0,113802	-0,090410	1,147107	3,015932	0,977084	-0,719764	-2,776497	-1,151017	-17,725289	15,714151	13,866020	0,081473	0,113802	-0,090410	-7,786358	9,411525	0,977084	0,081473	0,113802	-0,090410	-7,786358	9,411525	0,977084
10:47:14,62	0,183011	3,225964	-0,085996	0,242985	0,259976	0,029976	0,086934	0,114371	-0,093299	1,144408	2,679641	0,990896	-0,720422	-2,774837	-1,149118	-17,762919	15,723213	13,841448	0,086934	0,114371	-0,093299	-7,833745	9,503966	0,990896	0,086934	0,114371	-0,093299	-7,833745	9,503966	0,990896
10:47:14,67	0,183011	3,225964	-0,085996	0,242985	0,259976	0,029976	0,085825	0,115771	-0,091400	1,228172	2,774422	0,966324	-0,719334	-2,771701	-1,151871	-17,776800	15,675493	13,823010	0,085825	0,115771	-0,091400	-7,859876	9,511700	0,966324	0,085825	0,115771	-0,091400	-7,859876	9,511700	0,966324
10:47:14,72	0,183011	3,225964	-0,085996	0,242985	0,259976	0,029976	0,082565	0,116397	-0,094153	1,308960	2,932092	0,947886	-0,718878	-2,770084	-1,151768	-17,746074	15,696939	13,863206	0,080937	0,116811	-0,094050	-7,873097	9,354438	0,988082	0,080937	0,116811	-0,094050	-7,873097	9,354438	0,988082
10:47:14,77	0,183011	3,225964	-0,085996	0,242985	0,259976	0,029976	0,080937	0,116811	-0,094050	1,296569	3,000882	0,988082	-0,722838	-2,773297	-1,150520	-17,769602	15,668734	13,804097	0,080937	0,116811	-0,094050	-7,873097	9,354438	0,988082	0,080937	0,116811	-0,094050	-7,873097	9,354438	0,988082
10:47:14,82	0,183011	3,225964	-0,085996	0,242985	0,259976	0,029976	0,085700	0,118634	-0,092802	1,427543	2,759475	0,928972	-0,721653	-2,773879	-1,147180	-17,775210	15,686351	13,848834	0,085700	0,118634	-0,092802	-7,885211	9,486933	0,928972	0,085700	0,118634	-0,092802	-7,885211	9,486933	0,928972
10:47:14,87	0,183011	3,225964	-0,085996	0,242985	0,259976	0,029976	0,085611	0,117317	-0,089462	1,346617	2,777761	0,973710	-0,719910	-2,772455	-1,150720	-17,791702	15,717110	13,809049	0,083507	0,116519	-0,093002	-7,860017	9,472152	0,933925	0,083507	0,116519	-0,093002	-7,860017	9,472152	0,933925
10:47:14,92	0,183011	3,225964	-0,085996	0,242985	0,259976	0,029976	0,083507	0,116519	-0,093002	1,286736	2,916828	0,933925	-0,718702	-2,769865	-1,150702	-17,762898	15,701971	13,828231	0,083507	0,116519	-0,093002	-7,860017	9,472152	0,933925	0,083507	0,116519	-0,093002	-7,860017	9,472152	0,933925
10:47:14,97	0,183011	3,225964	-0,085996	0,242985	0,259976	0,029976	0,080660	0,116767	-0,092984	1,298346	3,032376	0,953106	-0,719985	-2,770650	-1,150738	-17,811635	15,687827	13,808581	0,081981	0,117487	-0,093020	-7,850327	9,434336	0,933457	0,081981	0,117487	-0,093020	-7,850327	9,434336	0,933457
10:47:15,02	0,183011	3,225964	-0,085996	0,242985	0,259976	0,029976	0,081981	0,117487	-0,093020	1,372368	2,998795	0,933457	-0,716275	-2,769664	-1,149946	-17,745032	15,727010	13,785232	0,081981	0,117487	-0,093020	-7,850327	9,434336	0,933457	0,081981	0,117487	-0,093020	-7,850327	9,434336	0,933457
10:47:15,07	0,183011	3,225964	-0,085996	0,242985	0,259976	0,029976	0,079272	0,114766	-0,092228	1,163679	3,101579	0,910108	-0,720591	-2,777575	-1,153854	-17,754172	15,679324	13,854511	0,079272	0,114766	-0,092228	-7,845474	9,324457	0,910108	0,079272	0,114766	-0,092228	-7,845474	9,324457	0,910108
10:47:15,12	0,183011	3,225964	-0,085996	0,242985	0,259976	0,029976	0,088281	0,114549	-0,096136	1,198223	2,617191	0,979387	-0,716320	-2,769886	-1,148375	-17,757231	15,701169	13,812604	0,079487	0,114695	-0,090657	-7,815095	9,327778	0,937480	0,079487	0,114695	-0,090657	-7,815095	9,327778	0,937480
10:47:15,17	0,183011	3,225964	-0,085996	0,242985	0,259976	0,029976	0,079487	0,114695	-0,090657	1,188427	3,088082	0,937480	-0,717957	-2,771092	-1,151147	-17,783736	15,706106	13,843330	0,081349	0,115509	-0,093429	-7,827694	9,402568	0,968206	0,081349	0,115509	-0,093429	-7,827694	9,402568	0,968206
10:47:15,22	0,183011	3,225964	-0,085996	0,242985	0,259976	0,029976	0,081349	0,115509	-0,093429	1,239740	3,016634	0,968206	-0,720569	-2,772690	-1,150013	-17,745782	15,687195	13,816730	0,084039	0,116972	-0,092295	-7,869078	9,431522	0,941606	0,084039	0,116972	-0,092295	-7,869078	9,431522	0,941606
10:47:15,27	0,183011	3,225964	-0,085996	0,242985	0,259976	0,029976	0,084039	0,116972	-0,092295	1,313247	2,834441	0,941606	-0,722237	-2,771378	-1,148383	-17,775208	15,708226	13,816620	0,084039	0,116972	-0,092295	-7,869078	9,431522	0,941606	0,084039	0,116972	-0,092295	-7,869078	9,431522	0,941606
10:47:15,32	0,183011	3,225964	-0,085996	0,242985	0,259976	0,029976	0,082732	0,119765	-0,091442	1,491679	2,950065	0,965819	-0,722334	-2,770161	-1,149160	-17,803634	15,682243	13,840943	0,082732	0,119765	-0,091442	-7,909868	9,444495	0,965819	0,082732	0,119765	-0,091442	-7,909868	9,444495	0,965819
10:47:15,37	0,183011	3,225964	-0,085996	0,242985	0,259976	0,029976	0,082732	0,119765	-0,091442	1,491679	2,950065	0,965819	-0,717482	-2,770436	-1,152610	-17,737371	15,699941	13,853416	0,082732	0,119765	-0,091442	-7,909868	9,444495	0,965819	0,082732	0,119765	-0,091442	-7,909868	9,444495	0,965819
10:47:15,42	0,183011	3,225964	-0,085996	0,242985	0,259976	0,029976	0,080544	0,115425	-0,094892	1,217562	3,015281	0,978292	-0,722241	-2,773862	-1,149531	-17,757840	15,640218	13,814593	0,080544	0,115425	-0,094892	-7,843327	9,337989	0,978292	0,080544	0,115425	-0,094892	-7,843327	9,337989	0,978292
10:47:15,47	0,183011	3,225964	-0,085996	0,242985	0,259976	0,029976	0,085891	0,117834	-0,091813	1,404762	2,725104	0,939469	-0,718050	-2,776776	-1,149505	-17,760466	15,719207	13,827116	0,086319	0,112747	-0,091786	-7,777501	9,520663	0,951992	0,086319	0,112747	-0,091786	-7,777501	9,520663	0,951992
10:47:15,52	0,183011	3,225964	-0,085996	0,242985	0,259976	0,029976	0,086319	0,112747	-0,091786	1,073175	2,744608	0,951992	-0,722323	-2,775287	-1,150810	-17,779200	15,728864	13,842431	0,086319	0,112747	-0,091786	-7,777501	9,520663	0,951992	0,086319	0,112747	-0,091786	-7,777501	9,520663	0,951992
10:47:15,57	0,183011	3,225964	-0,085996	0,242985	0,259976	0,029976	0,087165	0,117192	-0,093092	1,305312	2,721659	0,967306	-0,719351	-2,771497	-1,150327	-17,798661	15,707965	13,823363	0,087165	0,117192	-0,093092	-7,894287	9,564140	0,967306	0,087165	0,117192	-0,093092	-7,894287	9,564140	0,967306
10:47:15,62	0,183011	3,225964	-0,085996	0,242985	0,259976	0,029976	0,082397	0,116514	-0,092609	1,297850	2,976003	0,948239	-0,716360	-2,769030	-1,148362	-17,776234	15,720645	13,847451	0,078765	0,115157	-0,090644	-7,834716	9,334861	0,972327	0,078765	0,115157	-0,090644	-7,834716	9,334861	0,972327
10:47:15,67	0,183011	3,225964	-0,085996	0,242985	0,259976	0,029976	0,078765	0,115157	-0,090644	1,205110	3,151782	0,972327	-0,719460	-2,772369	-1,148589	-17,798467	15,669552	13,803966	0,083207	0,116173	-0,090871	-7,806265	9,446273	0,928842	0,083207	0,116173	-0,090871	-7,806265	9,446273	0,928842
10:47:15,72	0,183011	3,225964	-0,085996	0,242985	0,259976	0,029976	0,078797	0,116364	-0,090666	1,239316	3,111013	0,918616	-0,717420	-2,768454	-1,148384	-17,728067	15,725787	13,793740	0,078797	0,116364	-0,090666	-7,895227	9,296546	0,918616	0,078797	0,116364	-0,090666	-7,895227	9,296546	0,918616
10:47:15,77	0,183011	3,225964	-0,085996	0,242985	0,259976	0,029976	0,078797	0,116364	-0,090666	1,239316	3,111013	0,918616	-0,718692	-2,769782	-1,152653	-17,756928	15,705132	13,814936	0,078797	0,116364	-0,090666	-7,895227	9,296546	0,918616	0,078797	0,116364	-0,090666	-7,895227	9,296546	0,918616
10:47:15,82	0,183011	3,225964	-0,085996	0,242985	0,259976	0,029976	0,080583	0,116800	-0,094935	1,294329	3,032793	0,939812	-0,716833	-2,771662	-1,146382	-17,725643	15,700768	13,849463	0,081282	0,114251	-0,088664	-7,818784	9,347788	0,974339	0,081282	0,114251	-0,088664	-7,818784	9,347788	0,974339
10:47:15,87	0,183011	3,225964	-0,085996	0,242985	0,259976	0,029976	0,081282	0,114251	-0,088664	1,149906	2,967189	0,974339	-0,720545	-2,772200	-1,149535	-17,807539	15,710109	13,846955	0,081282	0,114251	-0,088664	-7,818784	9,347788	0,974339	0,081282	0,114251	-0,088664	-7,818784	9,347788	0,974339
10:47:15,92	0,183011	3,225964	-0,085996	0,242985	0,259976	0,029976	0,083603	0,117197	-0,091817	1,335954	2,922060	0,971831	-0,722119	-2,775023	-1,150657	-17,735604	15,747321	13,847400	0,086835	0,117148	-0,092939	-7,930902	9,526863	0,972276	0,086835	0,117148	-0,092939	-7,930902	9,526863	0,972276
10:47:15,97	0,183011	3,225964	-0,085996	0,242985	0,259976	0,029976	0,086835	0,117148	-0,092939	1,265241	2,710300	0,972276	-0,719143	-2,772881	-1,149100	-17,708657	15,717796	13,841217	0,083492	0,115641	-0,091382	-7,878874	9,400160	0,966093	0,083492	0,115641	-0,091382	-7,878874	9,400160	0,966093
10:47:16,02	0,183011	3,225964	-0,085996	0,242985	0,259976	0,029976	0,083492	0,115641	-0,091382	1,198977	2,846066	0,966093	-0,718027	-2,771502	-1,147979	-17,741948	15,722154	13,807498	0,081739	0,115365	-0,090261	-7,858667	9,384733	0,932374	0,081739	0,115365	-0,090261	-7,858667	9,384733	0,932374
10:47:16,07	0,183011	3,225964	-0,085996	0,242985	0,259976	0,029976	0,081739	0,115365	-0,090261	1,197457	2,968198	0,932374	-0,718384	-2,775396	-1,150786	-17,760783	15,695055	13,853921	0,081739	0,115365	-0,090261	-7,858667	9,384733	0,932374	0,081739	0,115365	-0,090261	-7,858667	9,384733	0,932374
10:47:16,12	0,183011	3,225964	-0,085996	0,242985	0,259976	0,029976	0,085291	0,113726	-0,093068	1,145152	2,786286	0,978797	-0,717458	-2,772746	-1,152997	-17,748190	15,745464	13,850037	0,085291	0,113726	-0,093068	-7,782366	9,481608	0,978797	0,085291	0,113726	-0,093068	-7,782366	9,481608	0,978797
10:47:16,17	0,183011	3,225964	-0,085996	0,242985	0,259976	0,029976	0,082532	0,114250	-0,095279	1,122438	2,944013	0,974913	-0,719060	-2,772627	-1,149691	-17,751887	15,697354	13,827880	0,082532	0,114250	-0,095279	-7,846200	9,422813	0,974913	0,082532	0,114250	-0,095279	-7,846200	9,422813	0,974913
10:47:16,22	0,183011	3,225964	-0,085996	0,242985	0,259976	0,029976	0,083231	0,115697	-0,091973	1,241187	2,886852	0,952756	-0,716231	-2,769881	-1,149474	-17,768895	15,695776	13,908927	0,083231	0,115697	-0,091973	-7,841028	9,420462	0,952756	0,083231	0,115697	-0,091973	-7,841028	9,420462	0,952756
10:47:16,27	0,183011	3,225964	-0,085996	0,242985	0,259976	0,029976	0,079438	0,114620	-0,091756	1,195059	3,097991	1,033803	-0,694353	-2,729802	-1,148731	-15,742162	14,426547	13,838546	0,079438	0,114620	-0,091756	-7,802621	9,333908	1,033803	0,079438	0,114620	-0,091756	-7,802621	9,333908	1,033803
10:47:16,32	0,183011	3,225964	-0,085996	0,242985	0,259976	0,029976	0,033790	0,115712	-0,091013	1,337648	3,081907	0,963422	0,097975	-1,479054	-1,073293	50,528852	-26,380850	13,568273	0,033790	0,115712	-0,091013	-7,745734	5,734401	0,963422	0,033790	0,115712	-0,091013	-7,745734	5,734401	0,963422
10:47:16,37	0,232732	3,226004	-0,085986	0,242984	0,259991	0,030027	-1,445554	0,054911	-0,015574	0,380707	2,211715	0,693149	0,186366	-1,341702	-1,056999	57,965172	-31,028127	13,531030	-1,608699	0,047038	0,000719	-3,414652	-124,351274	0,655906	-1,608699	0,047038	0,000719	-3,414652	-124,351274	0,655906
10:47:16,42	0,232732	3,226004	-0,085986	0,242984	0,259991	0,030027	-1,608699	0,047038	0,000719	0,277809	1,931574	0,655906	0,178954	-1,337574	-1,058398	57,877521	-30,985393	13,571033	-1,608699	0,047038	0,000719	-3,414652	-124,351274	0,655906	-1,608699	0,047038	0,000719	-3,414652	-124,351274	0,655906
10:47:16,47	0,232732	3,226004	-0,085986	0,242984	0,259991	0,030027	-1,608569	0,055520	-0,000680	0,725730	2,022080	0,695909	0,184404	-1,343047	-1,053945	57,845582	-30,974595	13,526732	-1,606554	0,048064	0,003773	-3,428420	-124,164096	0,651608	-1,606554	0,048064	0,003773	-3,428420	-124,164096	0,651608
10:47:16,52	0,232732	3,226004	-0,085986	0,242984	0,259991	0,030027	-1,606554	0,048064	0,003773	0,344624	1,950365	0,651608	0,181049	-1,344523	-1,055978	57,796225	-30,974550	13,564018	-1,603598	0,050232	0,001740	-3,461227	-124,042992	0,688894	-1,603598	0,050232	0,001740	-3,461227	-124,042992	0,688894
10:47:16,57	0,232732	3,226004	-0,085986	0,242984	0,259991	0,030027	-1,603598	0,050232	0,001740	0,481987	1,839416	0,688894	0,181575	-1,343103	-1,057502	57,667317	-30,868461	13,563913	-1,603598	0,050232	0,001740	-3,461227	-124,042992	0,688894	-1,603598	0,050232	0,001740	-3,461227	-124,042992	0,688894
10:47:16,62	0,232732	3,226004	-0,085986	0,242984	0,259991	0,030027	-1,605090	0,050486	0,000217	0,467778	2,081705	0,688789	0,187801	-1,347179	-1,054746	57,729407	-30,850712	13,537201	-1,605090	0,050486	0,000217	-3,495381	-123,917861	0,688789	-1,605090	0,050486	0,000217	-3,495381	-123,917861	0,688789
10:47:16,67	0,232732	3,226004	-0,085986	0,242984	0,259991	0,030027	-1,604673	0,043057	0,002972	0,035024	2,015143	0,662077	0,185324	-1,345569	-1,056162	57,676875	-30,821239	13,595077	-1,604830	0,046007	0,001556	-3,422348	-123,895626	0,719953	-1,604830	0,046007	0,001556	-3,422348	-123,895626	0,719953
10:47:16,72	0,232732	3,226004	-0,085986	0,242984	0,259991	0,030027	-1,604830	0,046007	0,001556	0,189166	2,083498	0,719953	0,177577	-1,345338	-1,056355	57,624340	-30,799383	13,558791	-1,604830	0,046007	0,001556	-3,422348	-123,895626	0,719953	-1,604830	0,046007	0,001556	-3,422348	-123,895626	0,719953
10:47:16,77	0,232732	3,226004	-0,085986	0,242984	0,259991	0,030027	-1,693541	0,051899	0,009069	0,714332	2,017661	0,697262	0,224577	-1,265796	-1,048649	61,619492	-33,350119	13,572386	-1,693541	0,051899	0,009069	-3,359729	-130,925331	0,697262	-1,693541	0,051899	0,009069	-3,359729	-130,925331	0,697262
10:47:16,82	0,232732	3,226004	-0,085986	0,242984	0,259991	0,030027	-1,693541	0,051899	0,009069	0,714332	2,017661	0,697262	1,020861	-0,058536	-0,945621	125,333490	-73,559127	13,391622	-1,693541	0,051899	0,009069	-3,359729	-130,925331	0,697262	-1,693541	0,051899	0,009069	-3,359729	-130,925331	0,697262
10:47:16,87	0,282914	3,225962	-0,085994	0,242964	0,259992	0,029978	-3,137200	-0,034073	0,112097	-0,791197	1,805511	0,516498	1,130219	0,119341	-0,924514	134,532246	-79,410599	13,348005	-3,137200	-0,034073	0,112097	1,883532	-244,464713	0,516498	-3,137200	-0,034073	0,112097	1,883532	-244,464713	0,516498
10:47:16,92	0,282914	3,225962	-0,085994	0,242964	0,259992	0,029978	-3,345926	-0,039841	0,133204	-0,622990	1,767134	0,472881	1,127624	0,111204	-0,922894	134,365721	-79,317539	13,365803	-3,337582	-0,041662	0,134824	2,555466	-260,476162	0,490678	-3,337582	-0,041662	0,134824	2,555466	-260,476162	0,490678
10:47:16,97	0,282914	3,225962	-0,085994	0,242964	0,259992	0,029978	-3,337582	-0,041662	0,134824	-0,715036	1,523995	0,490678	1,123183	0,111908	-0,925673	134,215581	-79,282836	13,393711	-3,335970	-0,037464	0,132046	2,489227	-260,286086	0,518586	-3,335970	-0,037464	0,132046	2,489227	-260,286086	0,518586
10:47:17,02	0,282914	3,225962	-0,085994	0,242964	0,259992	0,029978	-3,335970	-0,037464	0,132046	-0,451706	1,587584	0,518586	1,128701	0,110532	-0,927671	134,195218	-79,196100	13,401087	-3,335970	-0,037464	0,132046	2,489227	-260,286086	0,518586	-3,335970	-0,037464	0,132046	2,489227	-260,286086	0,518586
10:47:17,07	0,282914	3,225962	-0,085994	0,242964	0,259992	0,029978	-3,337538	-0,042930	0,130047	-0,800888	1,730089	0,525963	1,126548	0,105166	-0,926861	134,105033	-79,239926	13,386836	-3,337538	-0,042930	0,130047	2,569149	-260,266618	0,525963	-3,337538	-0,042930	0,130047	2,569149	-260,266618	0,525963
10:47:17,12	0,282914	3,225962	-0,085994	0,242964	0,259992	0,029978	-3,331814	-0,043750	0,130857	-0,760452	1,488648	0,511711	1,126518	0,110207	-0,927689	134,059206	-79,110501	13,378163	-3,331814	-0,043750	0,130857	2,673911	-260,058750	0,511711	-3,331814	-0,043750	0,130857	2,673911	-260,058750	0,511711
10:47:17,17	0,282914	3,225962	-0,085994	0,242964	0,259992	0,029978	-3,336165	-0,041203	0,130029	-0,717176	1,819308	0,503039	1,122102	0,112846	-0,926196	133,941268	-79,147178	13,391456	-3,336165	-0,041203	0,130029	2,517242	-260,069657	0,503039	-3,336165	-0,041203	0,130029	2,517242	-260,069657	0,503039
10:47:17,22	0,282914	3,225962	-0,085994	0,242964	0,259992	0,029978	-3,336242	-0,036059	0,131522	-0,358990	1,907094	0,516332	1,126856	0,104217	-0,925771	133,912650	-79,076983	13,398127	-3,336242	-0,036059	0,131522	2,471677	-259,987890	0,516332	-3,336242	-0,036059	0,131522	2,471677	-259,987890	0,516332
10:47:17,27	0,282914	3,225962	-0,085994	0,242964	0,259992	0,029978	-3,331146	-0,044490	0,131947	-0,843864	1,701999	0,523003	1,123835	0,104033	-0,923084	133,884045	-79,118849	13,375515	-3,331146	-0,044490	0,131947	2,648605	-259,792972	0,523003	-3,331146	-0,044490	0,131947	2,648605	-259,792972	0,523003
10:47:17,32	0,282914	3,225962	-0,085994	0,242964	0,259992	0,029978	-3,329476	-0,041967	0,134634	-0,662086	1,619013	0,500390	1,124322	0,110925	-0,927021	133,818054	-78,988967	13,388701	-3,329476	-0,041967	0,134634	2,632295	-259,744885	0,500390	-3,329476	-0,041967	0,134634	2,632295	-259,744885	0,500390
10:47:17,37	0,282914	3,225962	-0,085994	0,242964	0,259992	0,029978	-3,335689	-0,038942	0,130697	-0,584304	2,064153	0,513577	1,126127	0,105270	-0,923773	133,827961	-79,023226	13,400745	-3,335689	-0,038942	0,130697	2,472663	-259,787426	0,513577	-3,335689	-0,038942	0,130697	2,472663	-259,787426	0,513577
10:47:17,42	0,282914	3,225962	-0,085994	0,242964	0,259992	0,029978	-3,331694	-0,043333	0,133945	-0,787912	1,830689	0,525621	1,125464	0,102603	-0,925467	133,786150	-79,029452	13,356678	-3,331694	-0,043333	0,133945	2,613735	-259,707260	0,525621	-3,331694	-0,043333	0,133945	2,613735	-259,707260	0,525621
10:47:17,47	0,282914	3,225962	-0,085994	0,242964	0,259992	0,029978	-3,328016	-0,042579	0,134599	-0,734453	1,726258	0,529851	1,123636	0,102461	-0,923119	133,745630	-78,992171	13,404975	-3,328016	-0,042579	0,134599	2,608036	-259,522963	0,529851	-3,328016	-0,042579	0,134599	2,608036	-259,522963	0,529851
10:47:17,52	0,282914	3,225962	-0,085994	0,242964	0,259992	0,029978	-3,328016	-0,042579	0,134599	-0,734453	1,726258	0,529851	1,124791	0,106235	-0,926636	133,739740	-78,958843	13,404157	-3,331861	-0,041693	0,131082	2,558623	-259,603111	0,529033	-3,331861	-0,041693	0,131082	2,558623	-259,603111	0,529033
10:47:17,57	0,282914	3,225962	-0,085994	0,242964	0,259992	0,029978	-3,331861	-0,041693	0,131082	-0,714266	1,948004	0,529033	1,121711	0,108799	-0,925522	133,666328	-78,916535	13,400592	-3,331861	-0,041693	0,131082	2,558623	-259,603111	0,529033	-3,331861	-0,041693	0,131082	2,558623	-259,603111	0,529033
10:47:17,62	0,282914	3,225962	-0,085994	0,242964	0,259992	0,029978	-3,332542	-0,037744	0,132196	-0,508848	2,068128	0,525468	1,126550	0,099539	-0,924313	133,652701	-78,981547	13,403433	-3,332542	-0,037744	0,132196	2,454038	-259,536417	0,525468	-3,332542	-0,037744	0,132196	2,454038	-259,536417	0,525468
10:47:17,67	0,282914	3,225962	-0,085994	0,242964	0,259992	0,029978	-3,326942	-0,046564	0,133405	-0,904389	1,756221	0,528308	1,119813	0,097671	-0,922090	133,568586	-78,916501	13,397530	-3,321955	-0,041664	0,135628	2,606766	-259,171199	0,522406	-3,321955	-0,041664	0,135628	2,606766	-259,171199	0,522406
10:47:17,72	0,282914	3,225962	-0,085994	0,242964	0,259992	0,029978	-3,321955	-0,041664	0,135628	-0,663858	1,602270	0,522406	1,117994	0,100553	-0,923598	133,561031	-78,932558	13,398125	-3,323542	-0,038648	0,134120	2,544524	-259,214753	0,523000	-3,323542	-0,038648	0,134120	2,544524	-259,214753	0,523000
10:47:17,77	0,282914	3,225962	-0,085994	0,242964	0,259992	0,029978	-3,323542	-0,038648	0,134120	-0,489341	1,683332	0,523000	1,128617	0,105962	-0,925524	133,579254	-78,899356	13,422192	-3,333538	-0,045143	0,132194	2,678780	-259,478824	0,547068	-3,333538	-0,045143	0,132194	2,678780	-259,478824	0,547068
10:47:17,82	0,282914	3,225962	-0,085994	0,242964	0,259992	0,029978	-3,333538	-0,045143	0,132194	-0,864954	2,203937	0,547068	1,126166	0,104131	-0,925946	133,519830	-78,872478	13,408689	-3,333538	-0,045143	0,132194	2,678780	-259,478824	0,547068	-3,333538	-0,045143	0,132194	2,678780	-259,478824	0,547068
10:47:17,87	0,282914	3,225962	-0,085994	0,242964	0,259992	0,029978	-3,330727	-0,043936	0,131772	-0,795750	2,122641	0,533565	1,127856	0,101859	-0,925184	133,475469	-78,873765	13,398905	-3,330727	-0,043936	0,131772	2,653227	-259,339418	0,533565	-3,330727	-0,043936	0,131772	2,653227	-259,339418	0,533565
10:47:17,92	0,282914	3,225962	-0,085994	0,242964	0,259992	0,029978	-3,329604	-0,046536	0,132534	-0,907629	2,102043	0,523781	1,122066	0,097588	-0,926018	133,463640	-78,862692	13,403100	-3,323010	-0,043657	0,131700	2,665445	-259,081377	0,527976	-3,323010	-0,043657	0,131700	2,665445	-259,081377	0,527976
10:47:17,97	0,282914	3,225962	-0,085994	0,242964	0,259992	0,029978	-3,323010	-0,043657	0,131700	-0,761602	1,774941	0,527976	1,123378	0,097298	-0,927837	133,493040	-78,850791	13,331792	-3,323010	-0,043657	0,131700	2,665445	-259,081377	0,527976	-3,323010	-0,043657	0,131700	2,665445	-259,081377	0,527976
10:47:18,02	0,282914	3,225962	-0,085994	0,242964	0,259992	0,029978	-3,323415	-0,044938	0,129881	-0,853250	1,776450	0,456668	1,115456	0,099409	-0,925592	133,441790	-78,831112	13,403205	-3,323415	-0,044938	0,129881	2,674398	-259,111600	0,456668	-3,323415	-0,044938	0,129881	2,674398	-259,111600	0,456668
10:47:18,07	0,282914	3,225962	-0,085994	0,242964	0,259992	0,029978	-3,321282	-0,037022	0,132126	-0,433022	1,719800	0,528080	1,117693	0,103641	-0,924112	133,381724	-78,809490	13,361022	-3,321282	-0,037022	0,132126	2,473201	-259,000874	0,528080	-3,321282	-0,037022	0,132126	2,473201	-259,000874	0,528080
10:47:18,12	0,282914	3,225962	-0,085994	0,242964	0,259992	0,029978	-3,326066	-0,036844	0,133606	-0,412452	2,031356	0,485898	1,122380	0,100448	-0,923684	133,366942	-78,817398	13,394913	-3,326066	-0,036844	0,133606	2,479787	-259,064798	0,485898	-3,326066	-0,036844	0,133606	2,479787	-259,064798	0,485898
10:47:18,17	0,282914	3,225962	-0,085994	0,242964	0,259992	0,029978	-3,325644	-0,042499	0,134034	-0,692264	2,018253	0,519788	1,125344	0,098454	-0,926373	133,377364	-78,815945	13,414470	-3,325644	-0,042499	0,134034	2,643880	-259,044765	0,519788	-3,325644	-0,042499	0,134034	2,643880	-259,044765	0,519788
10:47:18,22	0,282914	3,225962	-0,085994	0,242964	0,259992	0,029978	-3,325399	-0,046062	0,131345	-0,884051	1,997228	0,539346	1,127474	0,101479	-0,928356	133,341268	-78,789602	13,397521	-3,329084	-0,046395	0,129362	2,735908	-259,099803	0,522396	-3,329084	-0,046395	0,129362	2,735908	-259,099803	0,522396
10:47:18,27	0,282914	3,225962	-0,085994	0,242964	0,259992	0,029978	-3,329084	-0,046395	0,129362	-0,906127	2,233286	0,522396	1,121706	0,094386	-0,926401	133,310690	-78,798237	13,401587	-3,329084	-0,046395	0,129362	2,735908	-259,099803	0,522396	-3,329084	-0,046395	0,129362	2,735908	-259,099803	0,522396
10:47:18,32	0,282914	3,225962	-0,085994	0,242964	0,259992	0,029978	-3,320057	-0,044946	0,131317	-0,808009	1,786040	0,526463	1,124139	0,097767	-0,924419	133,354316	-78,792681	13,439794	-3,320057	-0,044946	0,131317	2,720275	-258,838421	0,526463	-3,320057	-0,044946	0,131317	2,720275	-258,838421	0,526463
10:47:18,37	0,282914	3,225962	-0,085994	0,242964	0,259992	0,029978	-3,324202	-0,045362	0,133299	-0,856266	1,966592	0,564670	1,116345	0,101040	-0,926055	133,278465	-78,732632	13,413560	-3,324202	-0,045362	0,133299	2,704675	-258,983275	0,564670	-3,324202	-0,045362	0,133299	2,704675	-258,983275	0,564670
10:47:18,42	0,282914	3,225962	-0,085994	0,242964	0,259992	0,029978	-3,327772	-0,039690	0,132812	-0,551713	2,246433	0,528674	1,121012	0,103695	-0,924906	133,267947	-78,753897	13,403798	-3,327772	-0,039690	0,132812	2,563956	-258,983696	0,528674	-3,327772	-0,039690	0,132812	2,563956	-258,983696	0,528674
10:47:18,47	0,282914	3,225962	-0,085994	0,242964	0,259992	0,029978	-3,327772	-0,039690	0,132812	-0,551713	2,246433	0,528674	1,120982	0,100677	-0,924916	133,231295	-78,714807	13,395290	-3,325143	-0,041174	0,132802	2,587744	-258,862739	0,520166	-3,325143	-0,041174	0,132802	2,587744	-258,862739	0,520166
10:47:18,52	0,282914	3,225962	-0,085994	0,242964	0,259992	0,029978	-3,325143	-0,041174	0,132802	-0,644386	2,161009	0,520166	1,123032	0,100020	-0,924016	133,292122	-78,720943	13,384487	-3,325600	-0,043278	0,133702	2,618400	-258,930581	0,509363	-3,325600	-0,043278	0,133702	2,618400	-258,930581	0,509363
10:47:18,57	0,282914	3,225962	-0,085994	0,242964	0,259992	0,029978	-3,325600	-0,043278	0,133702	-0,778893	2,128999	0,509363	1,124513	0,093493	-0,926413	133,220932	-78,723746	13,429482	-3,325600	-0,043278	0,133702	2,618400	-258,930581	0,509363	-3,325600	-0,043278	0,133702	2,618400	-258,930581	0,509363
10:47:18,62	0,282914	3,225962	-0,085994	0,242964	0,259992	0,029978	-3,320687	-0,047824	0,131305	-0,977276	1,933796	0,554358	1,120405	0,098489	-0,922943	133,221158	-78,685985	13,428609	-3,320687	-0,047824	0,131305	2,776899	-258,740147	0,554358	-3,320687	-0,047824	0,131305	2,776899	-258,740147	0,554358
10:47:18,67	0,282914	3,225962	-0,085994	0,242964	0,259992	0,029978	-3,322960	-0,041768	0,134775	-0,695167	2,070660	0,553484	1,122207	0,101590	-0,923228	133,240001	-78,678475	13,398107	-3,322960	-0,041768	0,134775	2,583593	-258,781688	0,553484	-3,322960	-0,041768	0,134775	2,583593	-258,781688	0,553484
10:47:18,72	0,282914	3,225962	-0,085994	0,242964	0,259992	0,029978	-3,326547	-0,041778	0,134490	-0,711633	2,244622	0,522983	1,117915	0,099626	-0,923004	133,164300	-78,704703	13,394453	-3,326547	-0,041778	0,134490	2,567944	-258,889308	0,522983	-3,326547	-0,041778	0,134490	2,567944	-258,889308	0,522983
10:47:18,77	0,282914	3,225962	-0,085994	0,242964	0,259992	0,029978	-3,322700	-0,039043	0,134714	-0,508825	2,097027	0,519328	1,122664	0,095356	-0,923336	133,167024	-78,680137	13,434362	-3,321377	-0,045291	0,134382	2,698963	-258,689924	0,559238	-3,321377	-0,045291	0,134382	2,698963	-258,689924	0,559238
10:47:18,82	0,282914	3,225962	-0,085994	0,242964	0,259992	0,029978	-3,322291	-0,037236	0,134325	-0,439707	2,100504	0,530209	1,116146	0,100175	-0,923393	133,155272	-78,670852	13,405333	-3,322291	-0,037236	0,134325	2,483355	-258,699337	0,530209	-3,322291	-0,037236	0,134325	2,483355	-258,699337	0,530209
10:47:18,87	0,282914	3,225962	-0,085994	0,242964	0,259992	0,029978	-3,322291	-0,037236	0,134325	-0,439707	2,100504	0,530209	1,119593	0,100947	-0,924932	133,130233	-78,689963	13,440540	-3,322291	-0,037236	0,134325	2,483355	-258,699337	0,530209	-3,322291	-0,037236	0,134325	2,483355	-258,699337	0,530209
10:47:18,92	0,282914	3,225962	-0,085994	0,242964	0,259992	0,029978	-3,324682	-0,039836	0,132786	-0,545794	2,236992	0,565416	1,120785	0,101189	-0,923791	133,119906	-78,656353	13,412200	-3,324682	-0,039836	0,132786	2,581303	-258,750583	0,565416	-3,324682	-0,039836	0,132786	2,581303	-258,750583	0,565416
10:47:18,97	0,282914	3,225962	-0,085994	0,242964	0,259992	0,029978	-3,325488	-0,040747	0,133927	-0,617126	2,304644	0,537076	1,116122	0,096871	-0,925336	133,140166	-78,677213	13,396282	-3,325488	-0,040747	0,133927	2,581510	-258,746190	0,537076	-3,325488	-0,040747	0,133927	2,581510	-258,746190	0,537076
10:47:19,02	0,282914	3,225962	-0,085994	0,242964	0,259992	0,029978	-3,319417	-0,038868	0,132382	-0,511476	1,960974	0,521158	1,119022	0,100107	-0,921074	133,109450	-78,645049	13,410551	-3,319417	-0,038868	0,132382	2,539648	-258,613283	0,521158	-3,319417	-0,038868	0,132382	2,539648	-258,613283	0,521158
10:47:19,07	0,282914	3,225962	-0,085994	0,242964	0,259992	0,029978	-3,323670	-0,039761	0,136644	-0,570402	2,224787	0,535427	1,115587	0,095458	-0,926503	133,107927	-78,644120	13,408579	-3,323670	-0,039761	0,136644	2,550812	-258,683291	0,535427	-3,323670	-0,039761	0,136644	2,550812	-258,683291	0,535427
10:47:19,12	0,282914	3,225962	-0,085994	0,242964	0,259992	0,029978	-3,317926	-0,039111	0,131215	-0,536669	1,927887	0,533455	1,123191	0,095912	-0,924521	133,135370	-78,663375	13,431274	-3,317926	-0,039111	0,131215	2,533556	-258,529294	0,533455	-3,317926	-0,039111	0,131215	2,533556	-258,529294	0,533455
10:47:19,17	0,282914	3,225962	-0,085994	0,242964	0,259992	0,029978	-3,322121	-0,045469	0,133197	-0,864340	2,112645	0,556149	1,118126	0,100067	-0,924131	133,029621	-78,615861	13,401893	-3,322121	-0,045469	0,133197	2,705001	-258,673861	0,556149	-3,322121	-0,045469	0,133197	2,705001	-258,673861	0,556149
10:47:19,22	0,282914	3,225962	-0,085994	0,242964	0,259992	0,029978	-3,323187	-0,039006	0,133587	-0,516497	2,283418	0,526769	1,118989	0,098041	-0,924204	133,071194	-78,583406	13,395131	-3,323187	-0,039006	0,133587	2,545438	-258,586774	0,526769	-3,323187	-0,039006	0,133587	2,545438	-258,586774	0,526769
10:47:19,27	0,282914	3,225962	-0,085994	0,242964	0,259992	0,029978	-3,321864	-0,040766	0,133514	-0,656916	2,194838	0,520007	1,122548	0,093665	-0,924548	133,096803	-78,650900	13,407416	-3,321864	-0,040766	0,133514	2,543186	-258,571485	0,520007	-3,321864	-0,040766	0,133514	2,543186	-258,571485	0,520007
10:47:19,32	0,282914	3,225962	-0,085994	0,242964	0,259992	0,029978	-3,319854	-0,046035	0,133170	-0,885296	2,034387	0,532292	1,120709	0,096315	-0,924596	133,052038	-78,604217	13,390095	-3,319854	-0,046035	0,133170	2,728482	-258,574143	0,532292	-3,319854	-0,046035	0,133170	2,728482	-258,574143	0,532292
10:47:19,37	0,282914	3,225962	-0,085994	0,242964	0,259992	0,029978	-3,321229	-0,043118	0,133122	-0,751658	2,168009	0,514971	1,120654	0,096932	-0,921041	133,032067	-78,604000	13,480284	-3,321229	-0,043118	0,133122	2,633135	-258,548478	0,514971	-3,321229	-0,043118	0,133122	2,633135	-258,548478	0,514971
10:47:19,42	0,282914	3,225962	-0,085994	0,242964	0,259992	0,029978	-3,321736	-0,042762	0,136677	-0,723340	2,211771	0,605160	1,117143	0,093817	-0,923806	133,046726	-78,649803	13,401758	-3,321736	-0,042762	0,136677	2,633494	-258,544507	0,605160	-3,321736	-0,042762	0,136677	2,633494	-258,544507	0,605160
10:47:19,47	0,282914	3,225962	-0,085994	0,242964	0,259992	0,029978	-3,317283	-0,041279	0,133912	-0,613881	1,944616	0,526633	1,128546	0,104297	-0,921680	133,538139	-78,925154	13,380428	-3,317283	-0,041279	0,133912	2,626529	-258,462097	0,526633	-3,317283	-0,041279	0,133912	2,626529	-258,462097	0,526633
10:47:19,52	0,282914	3,225962	-0,085994	0,242964	0,259992	0,029978	-3,332060	-0,045914	0,136038	-0,862157	2,149778	0,505304	1,901644	1,305129	-0,788546	196,770160	-118,644306	13,215197	-3,332060	-0,045914	0,136038	2,742116	-259,416945	0,505304	-3,332060	-0,045914	0,136038	2,742116	-259,416945	0,505304
10:47:19,57	0,333020	3,225946	-0,085985	0,242982	0,259995	0,030000	-5,083956	-0,124609	0,302722	-1,503881	2,004317	0,343736	2,072646	1,582136	-0,754996	210,832632	-127,535346	13,218861	-5,083956	-0,124609	0,302722	8,277918	-397,086251	0,343736	-5,083956	-0,124609	0,302722	8,277918	-397,086251	0,343736
10:47:19,62	0,333020	3,225946	-0,085985	0,242982	0,259995	0,030000	-5,083956	-0,124609	0,302722	-1,503881	2,004317	0,343736	2,077742	1,580338	-0,757307	210,623480	-127,408023	13,227109	-5,084947	-0,129922	0,300411	8,413013	-396,867703	0,351985	-5,084947	-0,129922	0,300411	8,413013	-396,867703	0,351985
10:47:19,67	0,333020	3,225946	-0,085985	0,242982	0,259995	0,030000	-5,084947	-0,129922	0,300411	-1,785827	2,300609	0,351985	2,077429	1,576366	-0,753195	210,498987	-127,338111	13,193566	-5,084947	-0,129922	0,300411	8,413013	-396,867703	0,351985	-5,084947	-0,129922	0,300411	8,413013	-396,867703	0,351985
10:47:19,72	0,333020	3,225946	-0,085985	0,242982	0,259995	0,030000	-5,081351	-0,131636	0,304523	-1,873293	2,256405	0,318442	2,071315	1,569366	-0,755926	210,370385	-127,295043	13,229750	-5,072231	-0,129841	0,301792	8,439584	-396,255061	0,354626	-5,072231	-0,129841	0,301792	8,439584	-396,255061	0,354626
10:47:19,77	0,333020	3,225946	-0,085985	0,242982	0,259995	0,030000	-5,066563	-0,126371	0,303238	-1,572122	1,697401	0,372347	2,065476	1,566193	-0,754480	210,303478	-127,256849	13,247471	-5,066563	-0,126371	0,303238	8,348006	-396,027832	0,372347	-5,066563	-0,126371	0,303238	8,348006	-396,027832	0,372347
10:47:19,82	0,333020	3,225946	-0,085985	0,242982	0,259995	0,030000	-5,066563	-0,126371	0,303238	-1,572122	1,697401	0,372347	2,069826	1,571985	-0,754531	210,258446	-127,179698	13,233878	-5,066563	-0,126371	0,303238	8,348006	-396,027832	0,372347	-5,066563	-0,126371	0,303238	8,348006	-396,027832	0,372347
10:47:19,87	0,333020	3,225946	-0,085985	0,242982	0,259995	0,030000	-5,073755	-0,127243	0,303187	-1,661749	2,148922	0,358754	2,071208	1,567564	-0,755998	210,188212	-127,125248	13,236819	-5,070618	-0,130649	0,301720	8,405046	-395,969645	0,361695	-5,070618	-0,130649	0,301720	8,405046	-395,969645	0,361695
10:47:19,92	0,333020	3,225946	-0,085985	0,242982	0,259995	0,030000	-5,070618	-0,130649	0,301720	-1,850931	2,073842	0,361695	2,070401	1,563736	-0,755625	210,145387	-127,133078	13,221539	-5,070618	-0,130649	0,301720	8,405046	-395,969645	0,361695	-5,070618	-0,130649	0,301720	8,405046	-395,969645	0,361695
10:47:19,97	0,333020	3,225946	-0,085985	0,242982	0,259995	0,030000	-5,066899	-0,131865	0,302093	-1,885937	1,913655	0,346415	2,070930	1,573470	-0,758386	210,178913	-127,227198	13,202015	-5,066899	-0,131865	0,302093	8,465446	-395,837934	0,346415	-5,066899	-0,131865	0,302093	8,465446	-395,837934	0,346415
10:47:20,02	0,333020	3,225946	-0,085985	0,242982	0,259995	0,030000	-5,075593	-0,127456	0,299332	-1,591909	2,289658	0,326891	2,861324	2,804814	-0,610385	274,660330	-167,714162	13,051109	-5,075593	-0,127456	0,299332	8,413349	-396,144423	0,326891	-5,075593	-0,127456	0,299332	8,413349	-396,144423	0,326891
10:47:20,07	0,383041	3,225984	-0,085994	0,242981	0,259986	0,030008	-6,845698	-0,217827	0,471083	-2,855167	2,334780	0,181214	3,034247	3,061241	-0,586635	288,135532	-176,203103	13,056338	-6,845698	-0,217827	0,471083	14,244236	-535,052537	0,181214	-6,845698	-0,217827	0,471083	14,244236	-535,052537	0,181214
10:47:20,12	0,383041	3,225984	-0,085994	0,242981	0,259986	0,030008	-6,845698	-0,217827	0,471083	-2,855167	2,334780	0,181214	3,036086	3,058773	-0,584781	287,903756	-176,062716	13,062041	-6,845698	-0,217827	0,471083	14,244236	-535,052537	0,181214	-6,845698	-0,217827	0,471083	14,244236	-535,052537	0,181214
10:47:20,17	0,383041	3,225984	-0,085994	0,242981	0,259986	0,030008	-6,844480	-0,220653	0,472937	-3,007847	2,542367	0,186917	3,032665	3,054844	-0,586118	287,773457	-175,966110	13,028565	-6,844480	-0,220653	0,472937	14,313453	-534,749346	0,186917	-6,844480	-0,220653	0,472937	14,313453	-534,749346	0,186917
10:47:20,22	0,383041	3,225984	-0,085994	0,242981	0,259986	0,030008	-6,839368	-0,219655	0,471600	-2,974461	2,437664	0,153441	3,022941	3,054041	-0,586991	287,599488	-175,871865	13,022413	-6,839368	-0,219655	0,471600	14,268491	-534,452719	0,153441	-6,839368	-0,219655	0,471600	14,268491	-534,452719	0,153441
10:47:20,27	0,383041	3,225984	-0,085994	0,242981	0,259986	0,030008	-6,833810	-0,211636	0,470727	-2,552065	2,346444	0,147289	3,027311	3,054764	-0,588874	287,487176	-175,791006	13,039067	-6,833810	-0,211636	0,470727	14,061332	-534,107655	0,147289	-6,833810	-0,211636	0,470727	14,061332	-534,107655	0,147289
10:47:20,32	0,383041	3,225984	-0,085994	0,242981	0,259986	0,030008	-6,836621	-0,215059	0,468844	-2,743943	2,630290	0,163943	3,026484	3,041957	-0,586913	287,400414	-175,770669	13,043430	-6,836621	-0,215059	0,468844	14,138178	-534,044441	0,163943	-6,836621	-0,215059	0,468844	14,138178	-534,044441	0,163943
10:47:20,37	0,383041	3,225984	-0,085994	0,242981	0,259986	0,030008	-6,825460	-0,214562	0,471785	-2,687996	2,244129	0,138438	3,021301	3,045347	-0,585933	287,303946	-175,720008	13,013562	-6,825460	-0,214562	0,471785	14,155150	-533,554510	0,138438	-6,825460	-0,214562	0,471785	14,155150	-533,554510	0,138438
10:47:20,42	0,383041	3,225984	-0,085994	0,242981	0,259986	0,030008	-6,825460	-0,214562	0,471785	-2,687996	2,244129	0,138438	3,029999	3,044028	-0,589407	287,228864	-175,662238	13,068058	-6,828668	-0,222754	0,468311	14,359751	-533,545595	0,192933	-6,828668	-0,222754	0,468311	14,359751	-533,545595	0,192933
10:47:20,47	0,383041	3,225984	-0,085994	0,242981	0,259986	0,030008	-6,824723	-0,213250	0,469372	-2,589664	2,385258	0,138595	3,019796	3,045365	-0,588346	287,133497	-175,656341	13,013719	-6,824723	-0,213250	0,469372	14,150458	-533,355535	0,138595	-6,824723	-0,213250	0,469372	14,150458	-533,355535	0,138595
10:47:20,52	0,383041	3,225984	-0,085994	0,242981	0,259986	0,030008	-6,824723	-0,213250	0,469372	-2,589664	2,385258	0,138595	3,023284	3,042556	-0,587933	287,091833	-175,610325	13,049472	-6,824723	-0,213250	0,469372	14,150458	-533,355535	0,138595	-6,824723	-0,213250	0,469372	14,150458	-533,355535	0,138595
10:47:20,57	0,383041	3,225984	-0,085994	0,242981	0,259986	0,030008	-6,824035	-0,217676	0,469785	-2,838813	2,408539	0,174348	3,028679	3,046141	-0,587102	287,007405	-175,613667	13,053614	-6,824035	-0,217676	0,469785	14,248717	-533,278197	0,174348	-6,824035	-0,217676	0,469785	14,248717	-533,278197	0,174348
10:47:20,62	0,383041	3,225984	-0,085994	0,242981	0,259986	0,030008	-6,829837	-0,220555	0,470616	-2,943457	2,781717	0,178490	3,018331	3,042019	-0,590527	286,957673	-175,538907	13,048129	-6,821094	-0,213654	0,467191	14,147375	-533,048364	0,173005	-6,821094	-0,213654	0,467191	14,147375	-533,048364	0,173005
10:47:20,67	0,383041	3,225984	-0,085994	0,242981	0,259986	0,030008	-6,821094	-0,213654	0,467191	-2,624460	2,407498	0,173005	3,022408	3,048727	-0,588393	286,960887	-175,562546	13,072773	-6,821094	-0,213654	0,467191	14,147375	-533,048364	0,173005	-6,821094	-0,213654	0,467191	14,147375	-533,048364	0,173005
10:47:20,72	0,383041	3,225984	-0,085994	0,242981	0,259986	0,030008	-6,828941	-0,213831	0,469325	-2,614806	2,800964	0,197649	3,025397	3,045500	-0,593008	286,826493	-175,515349	13,067611	-6,828941	-0,213831	0,469325	14,170933	-533,270925	0,197649	-6,828941	-0,213831	0,469325	14,170933	-533,270925	0,197649
10:47:20,77	0,383041	3,225984	-0,085994	0,242981	0,259986	0,030008	-6,822519	-0,219406	0,464899	-2,942857	2,633433	0,195510	3,024025	3,040377	-0,592819	286,835833	-175,446289	13,070634	-6,822519	-0,219406	0,464899	14,280515	-532,934305	0,195510	-6,822519	-0,219406	0,464899	14,280515	-532,934305	0,195510
10:47:20,82	0,383041	3,225984	-0,085994	0,242981	0,259986	0,030008	-6,822519	-0,219406	0,464899	-2,942857	2,633433	0,195510	3,024010	3,036695	-0,591542	286,820306	-175,469342	13,034005	-6,822519	-0,219406	0,464899	14,280515	-532,934305	0,195510	-6,822519	-0,219406	0,464899	14,280515	-532,934305	0,195510
10:47:20,87	0,383041	3,225984	-0,085994	0,242981	0,259986	0,030008	-6,819322	-0,221235	0,466176	-3,010214	2,469109	0,158881	3,026239	3,041093	-0,590796	286,760692	-175,434680	13,050847	-6,819322	-0,221235	0,466176	14,356701	-532,847665	0,158881	-6,819322	-0,221235	0,466176	14,356701	-532,847665	0,158881
10:47:20,92	0,383041	3,225984	-0,085994	0,242981	0,259986	0,030008	-6,815436	-0,214877	0,466858	-2,643922	2,483302	0,171424	3,016561	3,036508	-0,590860	286,615173	-175,392100	13,046548	-6,815436	-0,214877	0,466858	14,223885	-532,528410	0,171424	-6,815436	-0,214877	0,466858	14,223885	-532,528410	0,171424
10:47:20,98	0,383041	3,225984	-0,085994	0,242981	0,259986	0,030008	-6,815436	-0,214877	0,466858	-2,643922	2,483302	0,171424	3,026732	3,036208	-0,594685	286,686678	-175,362503	13,065337	-6,815436	-0,214877	0,466858	14,223885	-532,528410	0,171424	-6,815436	-0,214877	0,466858	14,223885	-532,528410	0,171424
10:47:21,03	0,383041	3,225984	-0,085994	0,242981	0,259986	0,030008	-6,820261	-0,223835	0,463034	-3,171152	2,687089	0,190213	3,018773	3,033853	-0,590966	286,616816	-175,342706	13,057050	-6,814243	-0,218120	0,466752	14,266241	-532,473525	0,181925	-6,814243	-0,218120	0,466752	14,266241	-532,473525	0,181925
10:47:21,08	0,383041	3,225984	-0,085994	0,242981	0,259986	0,030008	-6,814243	-0,218120	0,466752	-2,856186	2,444547	0,181925	3,023616	3,030162	-0,589678	286,557078	-175,296890	13,054599	-6,814243	-0,218120	0,466752	14,266241	-532,473525	0,181925	-6,814243	-0,218120	0,466752	14,266241	-532,473525	0,181925
10:47:21,13	0,383041	3,225984	-0,085994	0,242981	0,259986	0,030008	-6,813468	-0,224160	0,468041	-3,180049	2,478872	0,179474	3,021193	3,037505	-0,592162	286,491409	-175,319845	13,068833	-6,813468	-0,224160	0,468041	14,416479	-532,378337	0,179474	-6,813468	-0,224160	0,468041	14,416479	-532,378337	0,179474
10:47:21,18	0,383041	3,225984	-0,085994	0,242981	0,259986	0,030008	-6,818615	-0,218390	0,465556	-2,827337	2,791944	0,193709	3,025342	3,031688	-0,592823	286,529612	-175,253125	13,029651	-6,818615	-0,218390	0,465556	14,316310	-532,469356	0,193709	-6,818615	-0,218390	0,465556	14,316310	-532,469356	0,193709
10:47:21,23	0,383041	3,225984	-0,085994	0,242981	0,259986	0,030008	-6,815653	-0,224892	0,464895	-3,242284	2,638155	0,154527	3,023544	3,036781	-0,593203	286,529978	-175,238938	13,074383	-6,815653	-0,224892	0,464895	14,411710	-532,390567	0,154527	-6,815653	-0,224892	0,464895	14,411710	-532,390567	0,154527
10:47:21,28	0,383041	3,225984	-0,085994	0,242981	0,259986	0,030008	-6,819164	-0,220788	0,464515	-3,041380	2,827523	0,199259	3,019399	3,033899	-0,593974	286,417762	-175,233597	13,056460	-6,819164	-0,220788	0,464515	14,290502	-532,476842	0,199259	-6,819164	-0,220788	0,464515	14,290502	-532,476842	0,199259
10:47:21,33	0,383041	3,225984	-0,085994	0,242981	0,259986	0,030008	-6,814595	-0,218639	0,463744	-2,878145	2,689795	0,181336	3,023831	3,037975	-0,594046	286,393631	-175,238364	13,076543	-6,814595	-0,218639	0,463744	14,285035	-532,255915	0,181336	-6,814595	-0,218639	0,463744	14,285035	-532,255915	0,181336
10:47:21,38	0,383041	3,225984	-0,085994	0,242981	0,259986	0,030008	-6,820342	-0,220439	0,463672	-2,955564	3,007155	0,201419	3,017817	3,036503	-0,592060	286,363485	-175,210829	13,068808	-6,820342	-0,220439	0,463672	14,348935	-532,389697	0,201419	-6,820342	-0,220439	0,463672	14,348935	-532,389697	0,201419
10:47:21,43	0,383041	3,225984	-0,085994	0,242981	0,259986	0,030008	-6,816060	-0,215967	0,465658	-2,731763	2,824364	0,193684	3,020312	3,034844	-0,594429	286,379187	-175,196387	13,082042	-6,816060	-0,215967	0,465658	14,221639	-532,236349	0,193684	-6,816060	-0,215967	0,465658	14,221639	-532,236349	0,193684
10:47:21,48	0,383041	3,225984	-0,085994	0,242981	0,259986	0,030008	-6,815870	-0,218958	0,463289	-2,907643	2,808118	0,206917	3,021361	3,034348	-0,590955	286,303194	-175,172313	13,091278	-6,815870	-0,218958	0,463289	14,280537	-532,237697	0,206917	-6,815870	-0,218958	0,463289	14,280537	-532,237697	0,206917
10:47:21,53	0,383041	3,225984	-0,085994	0,242981	0,259986	0,030008	-6,815965	-0,220114	0,466763	-2,950603	2,890894	0,216154	3,022692	3,029709	-0,591723	286,317987	-175,181087	13,065821	-6,812613	-0,223586	0,465995	14,420529	-532,090741	0,190696	-6,812613	-0,223586	0,465995	14,420529	-532,090741	0,190696
10:47:21,58	0,383041	3,225984	-0,085994	0,242981	0,259986	0,030008	-6,812613	-0,223586	0,465995	-3,130952	2,699415	0,190696	3,016035	3,033214	-0,594493	286,292540	-175,177822	13,048669	-6,812320	-0,216068	0,463225	14,231211	-532,059299	0,173545	-6,812320	-0,216068	0,463225	14,231211	-532,059299	0,173545
10:47:21,63	0,383041	3,225984	-0,085994	0,242981	0,259986	0,030008	-6,812320	-0,216068	0,463225	-2,730143	2,707837	0,173545	3,017792	3,028833	-0,592525	286,249357	-175,101057	13,079099	-6,812320	-0,216068	0,463225	14,231211	-532,059299	0,173545	-6,812320	-0,216068	0,463225	14,231211	-532,059299	0,173545
10:47:21,68	0,383041	3,225984	-0,085994	0,242981	0,259986	0,030008	-6,809405	-0,219781	0,465193	-2,968082	2,632042	0,203975	3,015592	3,036998	-0,593736	286,218701	-175,126326	13,089863	-6,809405	-0,219781	0,465193	14,284703	-531,906275	0,203975	-6,809405	-0,219781	0,465193	14,284703	-531,906275	0,203975
10:47:21,73	0,383041	3,225984	-0,085994	0,242981	0,259986	0,030008	-6,815376	-0,213793	0,463982	-2,619504	2,956409	0,214738	3,019466	3,029840	-0,591380	286,208642	-175,108991	13,079005	-6,815376	-0,213793	0,463982	14,163238	-532,050572	0,214738	-6,815376	-0,213793	0,463982	14,163238	-532,050572	0,214738
10:47:21,78	0,383041	3,225984	-0,085994	0,242981	0,259986	0,030008	-6,811114	-0,220726	0,466338	-2,990026	2,752183	0,203881	3,017559	3,028723	-0,594898	286,158260	-175,139992	13,080175	-6,811114	-0,220726	0,466338	14,336990	-531,920259	0,203881	-6,811114	-0,220726	0,466338	14,336990	-531,920259	0,203881
10:47:21,83	0,383041	3,225984	-0,085994	0,242981	0,259986	0,030008	-6,809193	-0,219633	0,462820	-2,881159	2,680426	0,205051	3,015135	3,030990	-0,593413	286,106231	-175,087398	13,037802	-6,809193	-0,219633	0,462820	14,360068	-531,841223	0,205051	-6,809193	-0,219633	0,462820	14,360068	-531,841223	0,205051
10:47:21,88	0,383041	3,225984	-0,085994	0,242981	0,259986	0,030008	-6,809944	-0,216401	0,464305	-2,732604	2,790849	0,162678	3,023640	3,026736	-0,597609	286,149775	-175,060819	13,076725	-6,809944	-0,216401	0,464305	14,254875	-531,789778	0,162678	-6,809944	-0,216401	0,464305	14,254875	-531,789778	0,162678
10:47:21,93	0,383041	3,225984	-0,085994	0,242981	0,259986	0,030008	-6,808519	-0,216441	0,463310	-2,728057	2,697792	0,203543	3,014457	3,029736	-0,594408	286,119338	-175,102589	13,078667	-6,808519	-0,216441	0,463310	14,262525	-531,770957	0,203543	-6,808519	-0,216441	0,463310	14,262525	-531,770957	0,203543
10:47:21,98	0,383041	3,225984	-0,085994	0,242981	0,259986	0,030008	-6,808519	-0,216441	0,463310	-2,728057	2,697792	0,203543	3,021306	3,032840	-0,595409	286,090268	-175,028221	13,063413	-6,808519	-0,216441	0,463310	14,262525	-531,770957	0,203543	-6,808519	-0,216441	0,463310	14,262525	-531,770957	0,203543
10:47:22,03	0,383041	3,225984	-0,085994	0,242981	0,259986	0,030008	-6,814631	-0,220820	0,462309	-3,005662	3,077990	0,188289	3,015697	3,028944	-0,594952	286,085248	-175,063978	13,058879	-6,814631	-0,220820	0,462309	14,328713	-531,870573	0,188289	-6,814631	-0,220820	0,462309	14,328713	-531,870573	0,188289
10:47:22,08	0,383041	3,225984	-0,085994	0,242981	0,259986	0,030008	-6,808453	-0,217910	0,462766	-2,820877	2,743200	0,183754	3,013283	3,029057	-0,594571	286,051666	-175,040395	13,073883	-6,808453	-0,217910	0,462766	14,285080	-531,720385	0,183754	-6,808453	-0,217910	0,462766	14,285080	-531,720385	0,183754
10:47:22,13	0,383041	3,225984	-0,085994	0,242981	0,259986	0,030008	-6,807344	-0,215764	0,463147	-2,712895	2,726395	0,198758	3,019693	3,031969	-0,596570	286,013532	-175,008108	13,029613	-6,807344	-0,215764	0,463147	14,224567	-531,650116	0,198758	-6,807344	-0,215764	0,463147	14,224567	-531,650116	0,198758
10:47:22,18	0,383041	3,225984	-0,085994	0,242981	0,259986	0,030008	-6,813071	-0,219859	0,461148	-2,934716	3,073367	0,154489	3,019708	3,024762	-0,594730	286,015602	-175,031851	13,106590	-6,813071	-0,219859	0,461148	14,324184	-531,752713	0,154489	-6,813071	-0,219859	0,461148	14,324184	-531,752713	0,154489
10:47:22,23	0,383041	3,225984	-0,085994	0,242981	0,259986	0,030008	-6,806837	-0,223475	0,462988	-3,103252	2,735507	0,231466	3,014902	3,027124	-0,593455	285,957639	-174,999531	13,051246	-6,806837	-0,223475	0,462988	14,439550	-531,601162	0,231466	-6,806837	-0,223475	0,462988	14,439550	-531,601162	0,231466
10:47:22,28	0,383041	3,225984	-0,085994	0,242981	0,259986	0,030008	-6,806480	-0,218132	0,464263	-2,824399	2,783301	0,176122	3,020794	3,024688	-0,594958	285,963162	-175,009573	13,091200	-6,806480	-0,218132	0,464263	14,298939	-531,525344	0,176122	-6,806480	-0,218132	0,464263	14,298939	-531,525344	0,176122
10:47:22,33	0,383041	3,225984	-0,085994	0,242981	0,259986	0,030008	-6,807316	-0,224453	0,462760	-3,147160	2,816986	0,216076	3,020230	3,026898	-0,596155	285,955840	-174,939012	13,070269	-6,807316	-0,224453	0,462760	14,472383	-531,557310	0,216076	-6,807316	-0,224453	0,462760	14,472383	-531,557310	0,216076
10:47:22,38	0,383041	3,225984	-0,085994	0,242981	0,259986	0,030008	-6,808949	-0,222859	0,461563	-3,121750	2,943505	0,195144	3,016616	3,030305	-0,595815	285,943645	-174,997983	13,039108	-6,808949	-0,222859	0,461563	14,372712	-531,558955	0,195144	-6,808949	-0,222859	0,461563	14,372712	-531,558955	0,195144
10:47:22,43	0,383041	3,225984	-0,085994	0,242981	0,259986	0,030008	-6,810092	-0,218025	0,461903	-2,813213	2,984023	0,163984	3,016585	3,028823	-0,591895	285,925640	-175,004198	13,084935	-6,810092	-0,218025	0,461903	14,301778	-531,608171	0,163984	-6,810092	-0,218025	0,461903	14,301778	-531,608171	0,163984
10:47:22,48	0,383041	3,225984	-0,085994	0,242981	0,259986	0,030008	-6,808793	-0,218740	0,465823	-2,835988	2,928957	0,209811	3,015248	3,027364	-0,594627	285,839106	-174,953411	13,117737	-6,806860	-0,218312	0,463091	14,323043	-531,409727	0,242613	-6,806860	-0,218312	0,463091	14,323043	-531,409727	0,242613
10:47:22,53	0,383041	3,225984	-0,085994	0,242981	0,259986	0,030008	-6,806860	-0,218312	0,463091	-2,814451	2,928822	0,242613	3,021805	3,027939	-0,594787	285,927717	-174,908131	13,100212	-6,806860	-0,218312	0,463091	14,323043	-531,409727	0,242613	-6,806860	-0,218312	0,463091	14,323043	-531,409727	0,242613
10:47:22,58	0,383041	3,225984	-0,085994	0,242981	0,259986	0,030008	-6,810637	-0,223703	0,462931	-3,178302	3,071119	0,225088	3,018812	3,022893	-0,595770	285,841188	-174,949589	13,113641	-6,810637	-0,223703	0,462931	14,382386	-531,563912	0,225088	-6,810637	-0,223703	0,462931	14,382386	-531,563912	0,225088
10:47:22,63	0,383041	3,225984	-0,085994	0,242981	0,259986	0,030008	-6,804771	-0,223633	0,461948	-3,095514	2,820263	0,238517	3,018682	3,026977	-0,594283	285,780547	-174,936826	13,085281	-6,808243	-0,221479	0,463435	14,421889	-531,387346	0,210157	-6,808243	-0,221479	0,463435	14,421889	-531,387346	0,210157
10:47:22,68	0,383041	3,225984	-0,085994	0,242981	0,259986	0,030008	-6,808243	-0,221479	0,463435	-2,964224	3,059698	0,210157	3,012800	3,026293	-0,596247	285,777485	-174,916939	13,066646	-6,804709	-0,216727	0,461471	14,280273	-531,281118	0,191522	-6,804709	-0,216727	0,461471	14,280273	-531,281118	0,191522
10:47:22,73	0,383041	3,225984	-0,085994	0,242981	0,259986	0,030008	-6,804709	-0,216727	0,461471	-2,732821	2,888560	0,191522	3,016989	3,028326	-0,596234	285,803408	-174,886898	13,073204	-6,808564	-0,219338	0,461484	14,310482	-531,390710	0,198080	-6,808564	-0,219338	0,461484	14,310482	-531,390710	0,198080
10:47:22,78	0,383041	3,225984	-0,085994	0,242981	0,259986	0,030008	-6,808564	-0,219338	0,461484	-2,907560	3,081599	0,198080	3,019322	3,026185	-0,596612	285,799405	-174,920056	13,072499	-6,807877	-0,222430	0,461106	14,423126	-531,385601	0,197375	-6,807877	-0,222430	0,461106	14,423126	-531,385601	0,197375
10:47:22,83	0,383041	3,225984	-0,085994	0,242981	0,259986	0,030008	-6,807877	-0,222430	0,461106	-3,037605	3,032733	0,197375	3,015690	3,030328	-0,595855	285,755823	-174,888135	13,102567	-6,809648	-0,217213	0,461863	14,279033	-531,378841	0,227443	-6,809648	-0,217213	0,461863	14,279033	-531,378841	0,227443
10:47:22,88	0,383041	3,225984	-0,085994	0,242981	0,259986	0,030008	-6,809648	-0,217213	0,461863	-2,772195	3,178552	0,227443	3,019890	3,022408	-0,596194	285,787880	-174,938647	13,095531	-6,809648	-0,217213	0,461863	14,279033	-531,378841	0,227443	-6,809648	-0,217213	0,461863	14,279033	-531,378841	0,227443
10:47:22,93	0,383041	3,225984	-0,085994	0,242981	0,259986	0,030008	-6,804889	-0,224810	0,461524	-3,139517	2,878056	0,220407	3,013302	3,027430	-0,595870	285,737207	-174,906620	13,081952	-6,804889	-0,224810	0,461524	14,508066	-531,305741	0,220407	-6,804889	-0,224810	0,461524	14,508066	-531,305741	0,220407
10:47:22,98	0,383041	3,225984	-0,085994	0,242981	0,259986	0,030008	-6,805945	-0,216593	0,461848	-2,714651	2,992856	0,206828	3,012041	3,026385	-0,597451	285,686887	-174,875365	13,074369	-6,804410	-0,216024	0,460267	14,270926	-531,173927	0,199245	-6,804410	-0,216024	0,460267	14,270926	-531,173927	0,199245
10:47:23,03	0,383041	3,225984	-0,085994	0,242981	0,259986	0,030008	-6,804410	-0,216024	0,460267	-2,686944	2,972219	0,199245	3,015112	3,020795	-0,595855	285,723678	-174,865540	13,068191	-6,804410	-0,216024	0,460267	14,270926	-531,173927	0,199245	-6,804410	-0,216024	0,460267	14,270926	-531,173927	0,199245
10:47:23,08	0,383041	3,225984	-0,085994	0,242981	0,259986	0,030008	-6,801104	-0,221479	0,461863	-2,997524	2,773360	0,193067	3,020846	3,027220	-0,597453	285,667580	-174,856657	13,071969	-6,809535	-0,223232	0,460265	14,455398	-531,283668	0,196844	-6,809535	-0,223232	0,460265	14,455398	-531,283668	0,196844
10:47:23,13	0,383041	3,225984	-0,085994	0,242981	0,259986	0,030008	-6,809535	-0,223232	0,460265	-3,068324	3,264799	0,196844	3,014963	3,020872	-0,595876	285,655955	-174,865491	13,083422	-6,809535	-0,223232	0,460265	14,455398	-531,283668	0,196844	-6,809535	-0,223232	0,460265	14,455398	-531,283668	0,196844
10:47:23,18	0,383041	3,225984	-0,085994	0,242981	0,259986	0,030008	-6,801096	-0,221311	0,461842	-2,954963	2,831641	0,208298	3,015493	3,029182	-0,594752	285,648577	-174,868574	13,079194	-6,801096	-0,221311	0,461842	14,417950	-531,054393	0,208298	-6,801096	-0,221311	0,461842	14,417950	-531,054393	0,208298
10:47:23,23	0,383041	3,225984	-0,085994	0,242981	0,259986	0,030008	-6,808557	-0,217615	0,462966	-2,756398	3,224486	0,204070	3,019693	3,023120	-0,597825	285,671630	-174,864129	13,071106	-6,808557	-0,217615	0,462966	14,326359	-531,247275	0,204070	-6,808557	-0,217615	0,462966	14,326359	-531,247275	0,204070
10:47:23,28	0,383041	3,225984	-0,085994	0,242981	0,259986	0,030008	-6,805408	-0,224283	0,459893	-3,118527	3,042964	0,195982	3,011398	3,022945	-0,598613	285,648309	-174,853068	13,085256	-6,805408	-0,224283	0,459893	14,487693	-531,181552	0,195982	-6,805408	-0,224283	0,459893	14,487693	-531,181552	0,195982
10:47:23,33	0,383041	3,225984	-0,085994	0,242981	0,259986	0,030008	-6,801108	-0,217187	0,459105	-2,747467	2,845113	0,210131	3,019659	3,022478	-0,597446	285,651711	-174,860838	13,066240	-6,801108	-0,217187	0,459105	14,301738	-531,041886	0,210131	-6,801108	-0,217187	0,459105	14,301738	-531,041886	0,210131
10:47:23,38	0,383041	3,225984	-0,085994	0,242981	0,259986	0,030008	-6,804835	-0,224575	0,460272	-3,126597	3,032065	0,191115	3,010181	3,021643	-0,597852	285,619740	-174,841208	13,075372	-6,804835	-0,224575	0,460272	14,502539	-531,147472	0,191115	-6,804835	-0,224575	0,460272	14,502539	-531,147472	0,191115
10:47:23,43	0,383041	3,225984	-0,085994	0,242981	0,259986	0,030008	-6,808512	-0,218300	0,457899	-2,827746	3,265029	0,194536	3,018414	3,024402	-0,599399	285,608913	-174,794032	13,094303	-6,808512	-0,218300	0,457899	14,308840	-531,203142	0,194536	-6,808512	-0,218300	0,457899	14,308840	-531,203142	0,194536
10:47:23,48	0,383041	3,225984	-0,085994	0,242981	0,259986	0,030008	-6,805878	-0,222534	0,458320	-3,056927	3,156795	0,219179	3,017396	3,031263	-0,595760	286,008029	-175,103466	13,075284	-6,805878	-0,222534	0,458320	14,411998	-531,104658	0,219179	-6,805878	-0,222534	0,458320	14,411998	-531,104658	0,219179
10:47:23,53	0,393027	3,225990	-0,085984	0,242984	0,259979	0,030018	-6,811311	-0,218222	0,461958	-2,764284	2,938927	0,200159	3,210091	3,325980	-0,564931	301,148809	-184,534522	12,994399	-7,162891	-0,237743	0,492787	15,480595	-558,893671	0,119275	-7,162891	-0,237743	0,492787	15,480595	-558,893671	0,119275
10:47:23,58	0,393027	3,225990	-0,085984	0,242984	0,259979	0,030018	-7,162891	-0,237743	0,492787	-3,182233	3,393259	0,119275	3,199950	3,318706	-0,559521	301,048085	-184,501992	12,990353	-7,162891	-0,237743	0,492787	15,480595	-558,893671	0,119275	-7,162891	-0,237743	0,492787	15,480595	-558,893671	0,119275
10:47:23,63	0,393027	3,225990	-0,085984	0,242984	0,259979	0,030018	-7,155141	-0,240040	0,495542	-3,313141	3,110781	0,182356	3,208205	3,318120	-0,562176	301,050182	-184,464314	13,057481	-7,155141	-0,240040	0,495542	15,529964	-558,567781	0,182356	-7,155141	-0,240040	0,495542	15,529964	-558,567781	0,182356
10:47:23,68	0,393027	3,225990	-0,085984	0,242984	0,259979	0,030018	-7,155141	-0,240040	0,495542	-3,313141	3,110781	0,182356	3,207015	3,321212	-0,562202	301,058872	-184,488430	13,037507	-7,155141	-0,240040	0,495542	15,529964	-558,567781	0,182356	-7,155141	-0,240040	0,495542	15,529964	-558,567781	0,182356
10:47:23,73	0,393027	3,225990	-0,085984	0,242984	0,259979	0,030018	-7,157224	-0,237463	0,495516	-3,162603	3,199512	0,162383	3,203937	3,321971	-0,562250	300,977046	-184,426587	13,035094	-7,157224	-0,237463	0,495516	15,478217	-558,642564	0,162383	-7,157224	-0,237463	0,495516	15,478217	-558,642564	0,162383
10:47:23,78	0,393027	3,225990	-0,085984	0,242984	0,259979	0,030018	-7,156343	-0,234418	0,495468	-3,016900	3,255467	0,159969	3,202760	3,323447	-0,562263	300,972347	-184,401932	13,031110	-7,156343	-0,234418	0,495468	15,384877	-558,517423	0,159969	-7,156343	-0,234418	0,495468	15,384877	-558,517423	0,159969
10:47:23,83	0,393027	3,225990	-0,085984	0,242984	0,259979	0,030018	-7,157032	-0,232660	0,495455	-2,944523	3,307724	0,155986	3,203863	3,314472	-0,564551	300,942890	-184,465099	13,053866	-7,157032	-0,232660	0,495455	15,319306	-558,519303	0,155986	-7,157032	-0,232660	0,495455	15,319306	-558,519303	0,155986
10:47:23,88	0,393027	3,225990	-0,085984	0,242984	0,259979	0,030018	-7,149811	-0,238103	0,493167	-3,158120	2,926144	0,178742	3,207451	3,322749	-0,564574	300,980410	-184,442535	13,041530	-7,149811	-0,238103	0,493167	15,532975	-558,334010	0,178742	-7,149811	-0,238103	0,493167	15,532975	-558,334010	0,178742
10:47:23,93	0,393027	3,225990	-0,085984	0,242984	0,259979	0,030018	-7,158773	-0,237072	0,493144	-3,142816	3,370946	0,166406	3,202634	3,315907	-0,564186	300,915390	-184,446909	13,049665	-7,158773	-0,237072	0,493144	15,467356	-558,592710	0,166406	-7,158773	-0,237072	0,493144	15,467356	-558,592710	0,166406
10:47:23,98	0,393027	3,225990	-0,085984	0,242984	0,259979	0,030018	-7,152860	-0,238238	0,494657	-3,152407	3,155459	0,146061	3,205504	3,317045	-0,563061	300,875234	-184,440721	13,021185	-7,152860	-0,238238	0,494657	15,549260	-558,344022	0,146061	-7,152860	-0,238238	0,494657	15,549260	-558,344022	0,146061
10:47:24,03	0,393027	3,225990	-0,085984	0,242984	0,259979	0,030018	-7,152860	-0,238238	0,494657	-3,152407	3,155459	0,146061	3,203874	3,314265	-0,564172	300,924594	-184,403454	13,050925	-7,149637	-0,238216	0,493546	15,491734	-558,282723	0,175800	-7,149637	-0,238216	0,493546	15,491734	-558,282723	0,175800
10:47:24,08	0,393027	3,225990	-0,085984	0,242984	0,259979	0,030018	-7,149637	-0,238216	0,493546	-3,208240	2,963746	0,175800	3,203203	3,318200	-0,565790	300,885739	-184,375174	13,014921	-7,149637	-0,238216	0,493546	15,491734	-558,282723	0,175800	-7,149637	-0,238216	0,493546	15,491734	-558,282723	0,175800
10:47:24,13	0,393027	3,225990	-0,085984	0,242984	0,259979	0,030018	-7,152709	-0,235668	0,491928	-3,080795	3,171318	0,139797	3,203066	3,316740	-0,564644	300,822557	-184,394487	13,018859	-7,151376	-0,236279	0,493074	15,483640	-558,235972	0,143735	-7,151376	-0,236279	0,493074	15,483640	-558,235972	0,143735
10:47:24,18	0,393027	3,225990	-0,085984	0,242984	0,259979	0,030018	-7,151376	-0,236279	0,493074	-3,064230	3,147056	0,143735	3,207799	3,318878	-0,562699	300,832208	-184,389747	13,018864	-7,151376	-0,236279	0,493074	15,483640	-558,235972	0,143735	-7,151376	-0,236279	0,493074	15,483640	-558,235972	0,143735
10:47:24,23	0,393027	3,225990	-0,085984	0,242984	0,259979	0,030018	-7,155595	-0,239308	0,495019	-3,230696	3,360429	0,143739	3,207751	3,320477	-0,565271	300,827976	-184,401736	13,055848	-7,155595	-0,239308	0,495019	15,554993	-558,353751	0,143739	-7,155595	-0,239308	0,495019	15,554993	-558,353751	0,143739
10:47:24,28	0,393027	3,225990	-0,085984	0,242984	0,259979	0,030018	-7,156955	-0,238468	0,492447	-3,174504	3,428849	0,180724	3,206062	3,315456	-0,564610	300,833301	-184,358937	13,044420	-7,156955	-0,238468	0,492447	15,545224	-558,392136	0,180724	-7,156955	-0,238468	0,492447	15,545224	-558,392136	0,180724
10:47:24,33	0,393027	3,225990	-0,085984	0,242984	0,259979	0,030018	-7,151003	-0,231621	0,492673	-2,842166	3,201067	0,179747	3,198846	3,318745	-0,565045	300,769036	-184,340362	13,054871	-7,151003	-0,231621	0,492673	15,340110	-558,152672	0,179747	-7,151003	-0,231621	0,492673	15,340110	-558,152672	0,179747
10:47:24,38	0,393027	3,225990	-0,085984	0,242984	0,259979	0,030018	-7,151003	-0,231621	0,492673	-2,842166	3,201067	0,179747	3,200071	3,317336	-0,560804	300,768569	-184,329326	12,999355	-7,151003	-0,231621	0,492673	15,340110	-558,152672	0,179747	-7,151003	-0,231621	0,492673	15,340110	-558,152672	0,179747
10:47:24,43	0,393027	3,225990	-0,085984	0,242984	0,259979	0,030018	-7,152454	-0,236955	0,490762	-3,129411	3,257293	0,191060	3,204190	3,317335	-0,566957	300,790615	-184,341398	13,066184	-7,152454	-0,236955	0,490762	15,471561	-558,210320	0,191060	-7,152454	-0,236955	0,490762	15,471561	-558,210320	0,191060
10:47:24,49	0,393027	3,225990	-0,085984	0,242984	0,259979	0,030018	-7,152454	-0,236955	0,490762	-3,129411	3,257293	0,191060	3,204126	3,318480	-0,566210	300,767738	-184,364168	13,046014	-7,152454	-0,236955	0,490762	15,471561	-558,210320	0,191060	-7,152454	-0,236955	0,490762	15,471561	-558,210320	0,191060
10:47:24,54	0,393027	3,225990	-0,085984	0,242984	0,259979	0,030018	-7,153413	-0,236327	0,491508	-3,065585	3,315622	0,170890	3,203554	3,313975	-0,566991	300,741153	-184,299682	13,033525	-7,153413	-0,236327	0,491508	15,486070	-558,227323	0,170890	-7,153413	-0,236327	0,491508	15,486070	-558,227323	0,170890
10:47:24,59	0,393027	3,225990	-0,085984	0,242984	0,259979	0,030018	-7,149226	-0,238084	0,490728	-3,199520	3,153138	0,158401	3,198137	3,318600	-0,565470	300,705931	-184,321494	13,046548	-7,149226	-0,238084	0,490728	15,490086	-558,061088	0,158401	-7,149226	-0,238084	0,490728	15,490086	-558,061088	0,158401
10:47:24,64	0,393027	3,225990	-0,085984	0,242984	0,259979	0,030018	-7,150523	-0,231080	0,492248	-2,798810	3,240197	0,171424	3,201231	3,312330	-0,563871	300,750977	-184,311642	13,035343	-7,150523	-0,231080	0,492248	15,340980	-558,075870	0,171424	-7,150523	-0,231080	0,492248	15,340980	-558,075870	0,171424
10:47:24,69	0,393027	3,225990	-0,085984	0,242984	0,259979	0,030018	-7,146640	-0,236895	0,493847	-3,132235	3,004200	0,160218	3,204091	3,311282	-0,565030	300,723496	-184,344245	13,050160	-7,147162	-0,239896	0,492688	15,585508	-558,013384	0,175036	-7,147162	-0,239896	0,492688	15,585508	-558,013384	0,175036
10:47:24,74	0,393027	3,225990	-0,085984	0,242984	0,259979	0,030018	-7,147162	-0,239896	0,492688	-3,246290	3,038822	0,175036	3,201605	3,315237	-0,561279	300,662322	-184,328887	13,063691	-7,147162	-0,239896	0,492688	15,585508	-558,013384	0,175036	-7,147162	-0,239896	0,492688	15,585508	-558,013384	0,175036
10:47:24,79	0,393027	3,225990	-0,085984	0,242984	0,259979	0,030018	-7,149344	-0,235765	0,496439	-3,014208	3,212952	0,188566	3,202906	3,313509	-0,564669	300,710857	-184,306662	13,036864	-7,149344	-0,235765	0,496439	15,493332	-558,010553	0,188566	-7,149344	-0,235765	0,496439	15,493332	-558,010553	0,188566
10:47:24,84	0,393027	3,225990	-0,085984	0,242984	0,259979	0,030018	-7,148498	-0,237756	0,493050	-3,161277	3,138040	0,161740	3,202258	3,309381	-0,563113	300,686807	-184,358882	13,028923	-7,144599	-0,239259	0,494605	15,599658	-557,921021	0,153799	-7,144599	-0,239259	0,494605	15,599658	-557,921021	0,153799
10:47:24,89	0,393027	3,225990	-0,085984	0,242984	0,259979	0,030018	-7,144599	-0,239259	0,494605	-3,182166	2,930023	0,153799	3,201019	3,311715	-0,565469	300,657476	-184,324588	13,031888	-7,144599	-0,239259	0,494605	15,599658	-557,921021	0,153799	-7,144599	-0,239259	0,494605	15,599658	-557,921021	0,153799
10:47:24,94	0,393027	3,225990	-0,085984	0,242984	0,259979	0,030018	-7,146001	-0,237019	0,492249	-3,080720	3,045484	0,156764	3,203395	3,311570	-0,566601	300,656239	-184,276733	13,073273	-7,147063	-0,239149	0,491117	15,540873	-557,918765	0,198148	-7,147063	-0,239149	0,491117	15,540873	-557,918765	0,198148
10:47:24,99	0,393027	3,225990	-0,085984	0,242984	0,259979	0,030018	-7,145571	-0,238610	0,491877	-3,167394	3,038299	0,176867	3,202182	3,310547	-0,565841	300,646282	-184,313562	13,051991	-7,145571	-0,238610	0,491877	15,563470	-557,889010	0,176867	-7,145571	-0,238610	0,491877	15,563470	-557,889010	0,176867
10:47:25,04	0,393027	3,225990	-0,085984	0,242984	0,259979	0,030018	-7,145571	-0,238610	0,491877	-3,167394	3,038299	0,176867	3,203352	3,318981	-0,566649	300,650361	-184,267449	13,055371	-7,145571	-0,238610	0,491877	15,563470	-557,889010	0,176867	-7,145571	-0,238610	0,491877	15,563470	-557,889010	0,176867
10:47:25,09	0,393027	3,225990	-0,085984	0,242984	0,259979	0,030018	-7,153460	-0,235406	0,491069	-3,042760	3,468048	0,180247	3,198574	3,309845	-0,565089	300,603510	-184,300885	13,046806	-7,153460	-0,235406	0,491069	15,436588	-558,078543	0,180247	-7,153460	-0,235406	0,491069	15,436588	-558,078543	0,180247
10:47:25,14	0,393027	3,225990	-0,085984	0,242984	0,259979	0,030018	-7,143159	-0,235836	0,492629	-3,012760	2,956243	0,171682	3,208022	3,318736	-0,569362	300,631786	-184,252939	13,068139	-7,155583	-0,239573	0,488356	15,543753	-558,111463	0,193015	-7,155583	-0,239573	0,488356	15,543753	-558,111463	0,193015
10:47:25,19	0,393027	3,225990	-0,085984	0,242984	0,259979	0,030018	-7,155583	-0,239573	0,488356	-3,262758	3,601789	0,193015	3,203216	3,321286	-0,566666	300,586901	-184,238313	13,086356	-7,155583	-0,239573	0,488356	15,543753	-558,111463	0,193015	-7,155583	-0,239573	0,488356	15,543753	-558,111463	0,193015
10:47:25,24	0,393027	3,225990	-0,085984	0,242984	0,259979	0,030018	-7,155388	-0,234136	0,491052	-2,970250	3,637865	0,211232	3,200400	3,310765	-0,568170	300,624070	-184,247289	13,074864	-7,155388	-0,234136	0,491052	15,409445	-558,060127	0,211232	-7,155388	-0,234136	0,491052	15,409445	-558,060127	0,211232
10:47:25,29	0,393027	3,225990	-0,085984	0,242984	0,259979	0,030018	-7,144869	-0,236958	0,489548	-3,127771	3,054178	0,199740	3,199662	3,314303	-0,565927	300,555536	-184,254574	13,021071	-7,144869	-0,236958	0,489548	15,473399	-557,818039	0,199740	-7,144869	-0,236958	0,489548	15,473399	-557,818039	0,199740
10:47:25,34	0,393027	3,225990	-0,085984	0,242984	0,259979	0,030018	-7,147564	-0,234550	0,491792	-2,961976	3,250027	0,145947	3,202078	3,308513	-0,566647	300,568509	-184,242089	13,050405	-7,147564	-0,234550	0,491792	15,450161	-557,833748	0,145947	-7,147564	-0,234550	0,491792	15,450161	-557,833748	0,145947
10:47:25,39	0,393027	3,225990	-0,085984	0,242984	0,259979	0,030018	-7,143757	-0,239537	0,491071	-3,238612	3,047080	0,175281	3,200270	3,311081	-0,568235	300,574961	-184,296023	13,020576	-7,143757	-0,239537	0,491071	15,565026	-557,737859	0,175281	-7,143757	-0,239537	0,491071	15,565026	-557,737859	0,175281
10:47:25,44	0,393027	3,225990	-0,085984	0,242984	0,259979	0,030018	-7,145078	-0,236687	0,489483	-3,046961	3,083193	0,145451	3,197931	3,309256	-0,565095	300,560800	-184,249518	13,063231	-7,145078	-0,236687	0,489483	15,532999	-557,805408	0,145451	-7,145078	-0,236687	0,489483	15,532999	-557,805408	0,145451
10:47:25,49	0,393027	3,225990	-0,085984	0,242984	0,259979	0,030018	-7,153595	-0,237740	0,491385	-3,107128	3,598299	0,157816	3,205441	3,317930	-0,566333	300,515115	-184,255225	13,032940	-7,153595	-0,237740	0,491385	15,555495	-557,958878	0,157816	-7,153595	-0,237740	0,491385	15,555495	-557,958878	0,157816
10:47:25,54	0,393027	3,225990	-0,085984	0,242984	0,259979	0,030018	-7,153595	-0,237740	0,491385	-3,107128	3,598299	0,157816	3,199569	3,313747	-0,564362	300,507526	-184,241444	13,059696	-7,153595	-0,237740	0,491385	15,555495	-557,958878	0,157816	-7,153595	-0,237740	0,491385	15,555495	-557,958878	0,157816
10:47:25,59	0,393027	3,225990	-0,085984	0,242984	0,259979	0,030018	-7,147036	-0,234747	0,493356	-2,959595	3,270703	0,184572	3,205452	3,322905	-0,566554	300,890576	-184,480021	13,051826	-7,147036	-0,234747	0,493356	15,468021	-557,771607	0,184572	-7,147036	-0,234747	0,493356	15,468021	-557,771607	0,184572
10:47:25,64	0,403025	3,225996	-0,085985	0,242988	0,259995	0,029985	-7,499031	-0,252699	0,528981	-3,270285	3,406618	0,112280	3,391113	3,609607	-0,528737	315,929908	-193,864732	12,987404	-7,499031	-0,252699	0,528981	16,566568	-585,267281	0,112280	-7,499031	-0,252699	0,528981	16,566568	-585,267281	0,112280
10:47:25,69	0,403025	3,225996	-0,085985	0,242988	0,259995	0,029985	-7,499031	-0,252699	0,528981	-3,270285	3,406618	0,112280	3,388208	3,611218	-0,530264	315,959846	-193,864585	13,021682	-7,499031	-0,252699	0,528981	16,566568	-585,267281	0,112280	-7,499031	-0,252699	0,528981	16,566568	-585,267281	0,112280
10:47:25,74	0,403025	3,225996	-0,085985	0,242988	0,259995	0,029985	-7,498972	-0,249377	0,527454	-3,112657	3,377741	0,146558	3,387568	3,606612	-0,529876	315,933446	-193,897355	13,010184	-7,498972	-0,249377	0,527454	16,463449	-585,291592	0,146558	-7,498972	-0,249377	0,527454	16,463449	-585,291592	0,146558
10:47:25,79	0,403025	3,225996	-0,085985	0,242988	0,259995	0,029985	-7,494664	-0,251126	0,527842	-3,162035	3,160157	0,135060	3,388202	3,607596	-0,531832	315,960633	-193,906649	12,981982	-7,495833	-0,251183	0,525886	16,547348	-585,230108	0,106858	-7,495833	-0,251183	0,525886	16,547348	-585,230108	0,106858
10:47:25,84	0,403025	3,225996	-0,085985	0,242988	0,259995	0,029985	-7,495833	-0,251183	0,525886	-3,170544	3,192768	0,106858	3,391680	3,608577	-0,530289	315,925196	-193,880328	12,987842	-7,495833	-0,251183	0,525886	16,547348	-585,230108	0,106858	-7,495833	-0,251183	0,525886	16,547348	-585,230108	0,106858
10:47:25,89	0,403025	3,225996	-0,085985	0,242988	0,259995	0,029985	-7,498421	-0,253705	0,527429	-3,306738	3,371214	0,112718	3,391184	3,609275	-0,531796	315,990828	-193,919909	13,015905	-7,498421	-0,253705	0,527429	16,609091	-585,254849	0,112718	-7,498421	-0,253705	0,527429	16,609091	-585,254849	0,112718
10:47:25,94	0,403025	3,225996	-0,085985	0,242988	0,259995	0,029985	-7,498778	-0,252926	0,525922	-3,264779	3,313145	0,140781	3,392399	3,611657	-0,530660	315,990139	-193,866964	12,988409	-7,498778	-0,252926	0,525922	16,589915	-585,340938	0,140781	-7,498778	-0,252926	0,525922	16,589915	-585,340938	0,140781
10:47:25,99	0,403025	3,225996	-0,085985	0,242988	0,259995	0,029985	-7,501448	-0,252787	0,527059	-3,303081	3,479051	0,113285	3,388600	3,606642	-0,531080	315,871255	-193,912398	12,996721	-7,495206	-0,252005	0,526638	16,618790	-585,138966	0,121597	-7,495206	-0,252005	0,526638	16,618790	-585,138966	0,121597
10:47:26,04	0,403025	3,225996	-0,085985	0,242988	0,259995	0,029985	-7,495206	-0,252005	0,526638	-3,163605	3,234700	0,121597	3,388703	3,607327	-0,529106	315,914007	-193,896156	13,015101	-7,495206	-0,252005	0,526638	16,618790	-585,138966	0,121597	-7,495206	-0,252005	0,526638	16,618790	-585,138966	0,121597
10:47:26,09	0,403025	3,225996	-0,085985	0,242988	0,259995	0,029985	-7,495851	-0,251752	0,528612	-3,185881	3,239330	0,139977	3,394078	3,610357	-0,532996	315,944172	-193,845651	13,000774	-7,495851	-0,251752	0,528612	16,576638	-585,184958	0,139977	-7,495851	-0,251752	0,528612	16,576638	-585,184958	0,139977
10:47:26,14	0,403025	3,225996	-0,085985	0,242988	0,259995	0,029985	-7,501163	-0,254892	0,524722	-3,407971	3,514672	0,125650	3,391129	3,603830	-0,534151	315,931584	-193,861306	12,989936	-7,494035	-0,255601	0,523567	16,639684	-585,134630	0,114812	-7,494035	-0,255601	0,523567	16,639684	-585,134630	0,114812
10:47:26,19	0,403025	3,225996	-0,085985	0,242988	0,259995	0,029985	-7,494035	-0,255601	0,523567	-3,425031	3,147097	0,114812	3,393491	3,605474	-0,532184	315,927421	-193,826442	13,029312	-7,496640	-0,256825	0,525534	16,644002	-585,182623	0,154188	-7,496640	-0,256825	0,525534	16,644002	-585,182623	0,154188
10:47:26,24	0,403025	3,225996	-0,085985	0,242988	0,259995	0,029985	-7,496640	-0,256825	0,525534	-3,516775	3,303592	0,154188	3,387428	3,609659	-0,531869	315,867702	-193,865132	13,003842	-7,496640	-0,256825	0,525534	16,644002	-585,182623	0,154188	-7,496640	-0,256825	0,525534	16,644002	-585,182623	0,154188
10:47:26,29	0,403025	3,225996	-0,085985	0,242988	0,259995	0,029985	-7,497232	-0,249481	0,525849	-3,071529	3,366786	0,128718	3,387400	3,608904	-0,530311	315,853014	-193,871513	13,012414	-7,496565	-0,249835	0,527407	16,534989	-585,138735	0,137290	-7,496565	-0,249835	0,527407	16,534989	-585,138735	0,137290
10:47:26,34	0,403025	3,225996	-0,085985	0,242988	0,259995	0,029985	-7,504195	-0,255773	0,527029	-3,449324	3,717262	0,125982	3,396358	3,612543	-0,530689	315,903040	-193,827072	13,001106	-7,504195	-0,255773	0,527029	16,628854	-585,362038	0,125982	-7,504195	-0,255773	0,527029	16,628854	-585,362038	0,125982
10:47:26,39	0,403025	3,225996	-0,085985	0,242988	0,259995	0,029985	-7,504195	-0,255773	0,527029	-3,449324	3,717262	0,125982	3,386837	3,605840	-0,531860	315,861763	-193,881740	12,997852	-7,504195	-0,255773	0,527029	16,628854	-585,362038	0,125982	-7,504195	-0,255773	0,527029	16,628854	-585,362038	0,125982
10:47:26,44	0,403025	3,225996	-0,085985	0,242988	0,259995	0,029985	-7,501741	-0,250890	0,525030	-3,165804	3,655900	0,107903	3,390902	3,612860	-0,532688	315,830899	-193,819583	12,983027	-7,501741	-0,250890	0,525030	16,529028	-585,230799	0,107903	-7,501741	-0,250890	0,525030	16,529028	-585,230799	0,107903
10:47:26,49	0,403025	3,225996	-0,085985	0,242988	0,259995	0,029985	-7,501741	-0,250890	0,525030	-3,165804	3,655900	0,107903	3,390960	3,604683	-0,533400	315,850319	-193,845050	13,010313	-7,501741	-0,250890	0,525030	16,529028	-585,230799	0,107903	-7,501741	-0,250890	0,525030	16,529028	-585,230799	0,107903
10:47:26,54	0,403025	3,225996	-0,085985	0,242988	0,259995	0,029985	-7,499127	-0,254436	0,524268	-3,362278	3,548524	0,113902	3,392666	3,608823	-0,533450	315,812211	-193,794852	12,989026	-7,499127	-0,254436	0,524268	16,610928	-585,132978	0,113902	-7,499127	-0,254436	0,524268	16,610928	-585,132978	0,113902
10:47:26,60	0,403025	3,225996	-0,085985	0,242988	0,259995	0,029985	-7,499127	-0,254436	0,524268	-3,362278	3,548524	0,113902	3,389107	3,608360	-0,534205	315,821736	-193,843818	13,016207	-7,499127	-0,254436	0,524268	16,610928	-585,132978	0,113902	-7,499127	-0,254436	0,524268	16,610928	-585,132978	0,113902
10:47:26,65	0,403025	3,225996	-0,085985	0,242988	0,259995	0,029985	-7,496947	-0,251585	0,523513	-3,176418	3,402407	0,141082	3,386732	3,609511	-0,532694	315,781383	-193,761945	12,993859	-7,496947	-0,251585	0,523513	16,573039	-585,107927	0,141082	-7,496947	-0,251585	0,523513	16,573039	-585,107927	0,141082
10:47:26,70	0,403025	3,225996	-0,085985	0,242988	0,259995	0,029985	-7,496756	-0,248953	0,525024	-3,090235	3,468373	0,118735	3,393862	3,608821	-0,530728	315,812260	-193,787091	12,987825	-7,499724	-0,255472	0,526990	16,631645	-585,144945	0,112700	-7,499724	-0,255472	0,526990	16,631645	-585,144945	0,112700
10:47:26,75	0,403025	3,225996	-0,085985	0,242988	0,259995	0,029985	-7,499724	-0,255472	0,526990	-3,422912	3,583375	0,112700	3,387727	3,607715	-0,534643	315,699261	-193,763851	13,024804	-7,499724	-0,255472	0,526990	16,631645	-585,144945	0,112700	-7,499724	-0,255472	0,526990	16,631645	-585,144945	0,112700
10:47:26,80	0,403025	3,225996	-0,085985	0,242988	0,259995	0,029985	-7,495699	-0,250712	0,523075	-3,139027	3,483541	0,149680	3,392694	3,606938	-0,532253	315,814800	-193,775208	13,017697	-7,495699	-0,250712	0,523075	16,541883	-584,928796	0,149680	-7,495699	-0,250712	0,523075	16,541883	-584,928796	0,149680
10:47:26,85	0,403025	3,225996	-0,085985	0,242988	0,259995	0,029985	-7,497509	-0,255403	0,525466	-3,430883	3,471941	0,142572	3,392608	3,609756	-0,536909	315,799002	-193,785155	13,054693	-7,497509	-0,255403	0,525466	16,618255	-585,082509	0,142572	-7,497509	-0,255403	0,525466	16,618255	-585,082509	0,142572
10:47:26,90	0,403025	3,225996	-0,085985	0,242988	0,259995	0,029985	-7,499906	-0,253919	0,520809	-3,337225	3,605314	0,179569	3,387844	3,598952	-0,533067	315,721825	-193,760140	12,988536	-7,499906	-0,253919	0,520809	16,595454	-585,137332	0,179569	-7,499906	-0,253919	0,520809	16,595454	-585,137332	0,179569
10:47:26,95	0,403025	3,225996	-0,085985	0,242988	0,259995	0,029985	-7,488167	-0,255195	0,524651	-3,386630	3,074233	0,113412	3,388274	3,607181	-0,531926	315,680042	-193,782592	13,027609	-7,488167	-0,255195	0,524651	16,646181	-584,746905	0,113412	-7,488167	-0,255195	0,524651	16,646181	-584,746905	0,113412
10:47:27,00	0,403025	3,225996	-0,085985	0,242988	0,259995	0,029985	-7,495509	-0,251453	0,525792	-3,151729	3,480981	0,152484	3,387202	3,603848	-0,533420	315,727039	-193,780369	13,061343	-7,495509	-0,251453	0,525792	16,587364	-584,916511	0,152484	-7,495509	-0,251453	0,525792	16,587364	-584,916511	0,152484
10:47:27,05	0,403025	3,225996	-0,085985	0,242988	0,259995	0,029985	-7,492087	-0,252191	0,524298	-3,215527	3,263430	0,186218	3,388228	3,608010	-0,535040	315,666610	-193,779463	13,034702	-7,496204	-0,250999	0,522678	16,579338	-584,921728	0,159578	-7,496204	-0,250999	0,522678	16,579338	-584,921728	0,159578
10:47:27,10	0,403025	3,225996	-0,085985	0,242988	0,259995	0,029985	-7,496204	-0,250999	0,522678	-3,124114	3,530312	0,159578	3,385383	3,605019	-0,533066	315,692642	-193,749806	13,047783	-7,496204	-0,250999	0,522678	16,579338	-584,921728	0,159578	-7,496204	-0,250999	0,522678	16,579338	-584,921728	0,159578
10:47:27,15	0,403025	3,225996	-0,085985	0,242988	0,259995	0,029985	-7,492191	-0,250030	0,524653	-3,112420	3,313916	0,172659	3,389519	3,606939	-0,534636	315,701193	-193,742543	13,025657	-7,492191	-0,250030	0,524653	16,514957	-584,823098	0,172659	-7,492191	-0,250030	0,524653	16,514957	-584,823098	0,172659
10:47:27,20	0,403025	3,225996	-0,085985	0,242988	0,259995	0,029985	-7,495922	-0,252652	0,523082	-3,259304	3,504165	0,150533	3,389015	3,601217	-0,534629	315,720561	-193,739644	12,990695	-7,495922	-0,252652	0,523082	16,573862	-584,925749	0,150533	-7,495922	-0,252652	0,523082	16,573862	-584,925749	0,150533
10:47:27,25	0,403025	3,225996	-0,085985	0,242988	0,259995	0,029985	-7,490715	-0,255077	0,523089	-3,397596	3,218028	0,115571	3,391190	3,609221	-0,535437	315,671970	-193,766829	13,021450	-7,490715	-0,255077	0,523089	16,625928	-584,803062	0,115571	-7,490715	-0,255077	0,523089	16,625928	-584,803062	0,115571
10:47:27,30	0,403025	3,225996	-0,085985	0,242988	0,259995	0,029985	-7,498734	-0,252958	0,522281	-3,239607	3,663531	0,146325	3,389407	3,607045	-0,537776	315,656241	-193,749121	13,013280	-7,498734	-0,252958	0,522281	16,617632	-584,987090	0,146325	-7,498734	-0,252958	0,522281	16,617632	-584,987090	0,146325
10:47:27,35	0,403025	3,225996	-0,085985	0,242988	0,259995	0,029985	-7,495959	-0,252502	0,519942	-3,223356	3,541684	0,138156	3,391142	3,607300	-0,533503	315,634871	-193,750438	13,020886	-7,495959	-0,252502	0,519942	16,598072	-584,891066	0,138156	-7,495959	-0,252502	0,519942	16,598072	-584,891066	0,138156
10:47:27,40	0,403025	3,225996	-0,085985	0,242988	0,259995	0,029985	-7,497047	-0,253877	0,524215	-3,283019	3,616123	0,145762	3,388791	3,605180	-0,532323	315,630972	-193,749426	13,034055	-7,494036	-0,252901	0,525395	16,621548	-584,818375	0,158931	-7,494036	-0,252901	0,525395	16,621548	-584,818375	0,158931
10:47:27,45	0,403025	3,225996	-0,085985	0,242988	0,259995	0,029985	-7,494036	-0,252901	0,525395	-3,231214	3,463420	0,158931	3,391193	3,598206	-0,535029	315,627192	-193,724032	13,011708	-7,494036	-0,252901	0,525395	16,621548	-584,818375	0,158931	-7,494036	-0,252901	0,525395	16,621548	-584,818375	0,158931
10:47:27,50	0,403025	3,225996	-0,085985	0,242988	0,259995	0,029985	-7,489196	-0,258469	0,522689	-3,540811	3,227735	0,136584	3,387611	3,602569	-0,532347	315,613455	-193,734314	13,000226	-7,489196	-0,258469	0,522689	16,748979	-584,674158	0,136584	-7,489196	-0,258469	0,522689	16,748979	-584,674158	0,136584
10:47:27,55	0,403025	3,225996	-0,085985	0,242988	0,259995	0,029985	-7,491184	-0,253185	0,525371	-3,250263	3,337849	0,125102	3,389348	3,606383	-0,533511	315,613638	-193,732722	13,021230	-7,495355	-0,252782	0,524207	16,612583	-584,829977	0,146106	-7,495355	-0,252782	0,524207	16,612583	-584,829977	0,146106
10:47:27,60	0,403025	3,225996	-0,085985	0,242988	0,259995	0,029985	-7,495355	-0,252782	0,524207	-3,230798	3,555396	0,146106	3,391250	3,604932	-0,534271	315,663515	-193,708206	13,002698	-7,495355	-0,252782	0,524207	16,612583	-584,829977	0,146106	-7,495355	-0,252782	0,524207	16,612583	-584,829977	0,146106
10:47:27,65	0,403025	3,225996	-0,085985	0,242988	0,259995	0,029985	-7,495050	-0,255155	0,523447	-3,400358	3,508593	0,127574	3,386376	3,604446	-0,534692	315,605075	-193,758383	13,001033	-7,495050	-0,255155	0,523447	16,629293	-584,852828	0,127574	-7,495050	-0,255155	0,523447	16,629293	-584,852828	0,127574
10:47:27,70	0,403025	3,225996	-0,085985	0,242988	0,259995	0,029985	-7,492192	-0,251177	0,523026	-3,120816	3,385507	0,125909	3,390009	3,602335	-0,535071	315,623337	-193,699568	12,983895	-7,492192	-0,251177	0,523026	16,596546	-584,751573	0,125909	-7,492192	-0,251177	0,523026	16,596546	-584,751573	0,125909
10:47:27,75	0,403025	3,225996	-0,085985	0,242988	0,259995	0,029985	-7,492180	-0,255378	0,522647	-3,399373	3,398476	0,108770	3,383540	3,602315	-0,536221	315,640477	-193,719156	13,006895	-7,492180	-0,255378	0,522647	16,647825	-584,737664	0,108770	-7,492180	-0,255378	0,522647	16,647825	-584,737664	0,108770
10:47:27,80	0,403025	3,225996	-0,085985	0,242988	0,259995	0,029985	-7,488928	-0,249786	0,521497	-3,100194	3,204741	0,131771	3,400378	3,621482	-0,535617	316,245283	-194,061000	12,999960	-7,488928	-0,249786	0,521497	16,508030	-584,676127	0,131771	-7,488928	-0,249786	0,521497	16,508030	-584,676127	0,131771
10:47:27,85	0,413011	3,226001	-0,085976	0,242992	0,259988	0,029996	-7,513946	-0,254785	0,522101	-3,366486	3,810975	0,124836	3,579940	3,897518	-0,500660	330,832318	-203,268720	12,978876	-7,842782	-0,272272	0,557058	17,778152	-611,984544	0,103752	-7,842782	-0,272272	0,557058	17,778152	-611,984544	0,103752
10:47:27,90	0,413011	3,226001	-0,085976	0,242992	0,259988	0,029996	-7,842782	-0,272272	0,557058	-3,595229	3,673833	0,103752	3,571582	3,894145	-0,500298	330,760375	-203,237984	12,983280	-7,842782	-0,272272	0,557058	17,778152	-611,984544	0,103752	-7,842782	-0,272272	0,557058	17,778152	-611,984544	0,103752
10:47:27,95	0,413011	3,226001	-0,085976	0,242992	0,259988	0,029996	-7,835682	-0,266720	0,557420	-3,297148	3,382291	0,108156	3,579736	3,896989	-0,501494	330,733531	-203,265456	12,961009	-7,842221	-0,272360	0,556224	17,827030	-611,882510	0,085885	-7,842221	-0,272360	0,556224	17,827030	-611,882510	0,085885
10:47:28,00	0,413011	3,226001	-0,085976	0,242992	0,259988	0,029996	-7,842221	-0,272360	0,556224	-3,553196	3,731876	0,085885	3,579814	3,892881	-0,502243	330,736958	-203,193878	12,972817	-7,838703	-0,274482	0,555475	17,819559	-611,756443	0,097693	-7,838703	-0,274482	0,555475	17,819559	-611,756443	0,097693
10:47:28,05	0,413011	3,226001	-0,085976	0,242992	0,259988	0,029996	-7,838703	-0,274482	0,555475	-3,727239	3,581728	0,097693	3,576209	3,895854	-0,502636	330,728096	-203,230054	12,996032	-7,838703	-0,274482	0,555475	17,819559	-611,756443	0,097693	-7,838703	-0,274482	0,555475	17,819559	-611,756443	0,097693
10:47:28,10	0,413011	3,226001	-0,085976	0,242992	0,259988	0,029996	-7,839475	-0,269873	0,555082	-3,451828	3,611449	0,120908	3,576802	3,898571	-0,504981	330,728795	-203,193998	12,994267	-7,839475	-0,269873	0,555082	17,733190	-611,787311	0,120908	-7,839475	-0,269873	0,555082	17,733190	-611,787311	0,120908
10:47:28,15	0,413011	3,226001	-0,085976	0,242992	0,259988	0,029996	-7,831698	-0,271581	0,552754	-3,555015	3,281914	0,122972	3,573799	3,888265	-0,504964	330,670465	-203,180176	12,998096	-7,831698	-0,271581	0,552754	17,764067	-611,506382	0,122972	-7,831698	-0,271581	0,552754	17,764067	-611,506382	0,122972
10:47:28,20	0,413011	3,226001	-0,085976	0,242992	0,259988	0,029996	-7,831698	-0,271581	0,552754	-3,555015	3,281914	0,122972	3,573663	3,895817	-0,504259	330,614152	-203,154642	12,980780	-7,838170	-0,267686	0,553459	17,666907	-611,616361	0,105656	-7,838170	-0,267686	0,553459	17,666907	-611,616361	0,105656
10:47:28,25	0,413011	3,226001	-0,085976	0,242992	0,259988	0,029996	-7,838170	-0,267686	0,553459	-3,346459	3,680008	0,105656	3,578904	3,894688	-0,505782	330,608964	-203,210777	13,009771	-7,839813	-0,272790	0,551936	17,853363	-611,683455	0,134647	-7,839813	-0,272790	0,551936	17,853363	-611,683455	0,134647
10:47:28,30	0,413011	3,226001	-0,085976	0,242992	0,259988	0,029996	-7,839813	-0,272790	0,551936	-3,560642	3,741830	0,134647	3,568946	3,890479	-0,507330	330,606680	-203,149446	13,015201	-7,839813	-0,272790	0,551936	17,853363	-611,683455	0,134647	-7,839813	-0,272790	0,551936	17,853363	-611,683455	0,134647
10:47:28,35	0,413011	3,226001	-0,085976	0,242992	0,259988	0,029996	-7,832745	-0,267422	0,551136	-3,311629	3,383364	0,095355	3,570721	3,891251	-0,506582	330,616175	-203,180174	12,970479	-7,832745	-0,267422	0,551136	17,681010	-611,487103	0,095355	-7,832745	-0,267422	0,551136	17,681010	-611,487103	0,095355
10:47:28,40	0,413011	3,226001	-0,085976	0,242992	0,259988	0,029996	-7,832745	-0,267422	0,551136	-3,311629	3,383364	0,095355	3,570134	3,892323	-0,506588	330,615341	-203,167862	12,970943	-7,832745	-0,267422	0,551136	17,681010	-611,487103	0,095355	-7,832745	-0,267422	0,551136	17,681010	-611,487103	0,095355
10:47:28,45	0,413011	3,226001	-0,085976	0,242992	0,259988	0,029996	-7,833379	-0,266377	0,551130	-3,267530	3,423236	0,095819	3,580163	3,889931	-0,505390	330,603863	-203,134737	12,987307	-7,833379	-0,266377	0,551130	17,643069	-611,497040	0,095819	-7,833379	-0,266377	0,551130	17,643069	-611,497040	0,095819
10:47:28,50	0,413011	3,226001	-0,085976	0,242992	0,259988	0,029996	-7,833484	-0,271007	0,549996	-3,481580	3,438307	0,130433	3,574196	3,890098	-0,507722	330,593640	-203,186194	13,005557	-7,833484	-0,271007	0,549996	17,792499	-611,490185	0,130433	-7,833484	-0,271007	0,549996	17,792499	-611,490185	0,130433
10:47:28,55	0,413011	3,226001	-0,085976	0,242992	0,259988	0,029996	-7,833484	-0,271007	0,549996	-3,481580	3,438307	0,130433	3,577211	3,894830	-0,505799	330,614962	-203,134793	12,987657	-7,833484	-0,271007	0,549996	17,792499	-611,490185	0,130433	-7,833484	-0,271007	0,549996	17,792499	-611,490185	0,130433
10:47:28,60	0,413011	3,226001	-0,085976	0,242992	0,259988	0,029996	-7,839090	-0,271253	0,551919	-3,549530	3,737044	0,112533	3,574670	3,895649	-0,506220	330,527889	-203,117726	13,008417	-7,839090	-0,271253	0,551919	17,743834	-611,631504	0,112533	-7,839090	-0,271253	0,551919	17,743834	-611,631504	0,112533
10:47:28,65	0,413011	3,226001	-0,085976	0,242992	0,259988	0,029996	-7,838528	-0,268643	0,551498	-3,385034	3,791762	0,133293	3,577746	3,890576	-0,506581	330,578515	-203,133972	12,978305	-7,835673	-0,273843	0,551137	17,829990	-611,508992	0,103181	-7,835673	-0,273843	0,551137	17,829990	-611,508992	0,103181
10:47:28,70	0,413011	3,226001	-0,085976	0,242992	0,259988	0,029996	-7,835673	-0,273843	0,551137	-3,666714	3,591360	0,103181	3,572312	3,893257	-0,505847	330,528738	-203,152469	12,977235	-7,835673	-0,273843	0,551137	17,829990	-611,508992	0,103181	-7,835673	-0,273843	0,551137	17,829990	-611,508992	0,103181
10:47:28,75	0,413011	3,226001	-0,085976	0,242992	0,259988	0,029996	-7,835278	-0,267797	0,551871	-3,311391	3,604648	0,102111	3,573958	3,894598	-0,507030	330,472184	-203,131262	12,994235	-7,837262	-0,268551	0,550688	17,740570	-611,457643	0,119110	-7,837262	-0,268551	0,550688	17,740570	-611,457643	0,119110
10:47:28,81	0,413011	3,226001	-0,085976	0,242992	0,259988	0,029996	-7,837262	-0,268551	0,550688	-3,340713	3,767393	0,119110	3,576914	3,891306	-0,505070	330,451204	-203,089073	13,004322	-7,837262	-0,268551	0,550688	17,740570	-611,457643	0,119110	-7,837262	-0,268551	0,550688	17,740570	-611,457643	0,119110
10:47:28,86	0,413011	3,226001	-0,085976	0,242992	0,259988	0,029996	-7,835889	-0,272758	0,552648	-3,585496	3,735264	0,129198	3,577653	3,892721	-0,505082	330,525978	-203,111374	12,949887	-7,837484	-0,272690	0,552636	17,806111	-611,500178	0,074763	-7,837484	-0,272690	0,552636	17,806111	-611,500178	0,074763
10:47:28,91	0,413011	3,226001	-0,085976	0,242992	0,259988	0,029996	-7,837576	-0,275228	0,551884	-3,703135	3,782795	0,124120	3,579897	3,891532	-0,505834	330,480623	-203,118551	12,999244	-7,837576	-0,275228	0,551884	17,902280	-611,466931	0,124120	-7,837576	-0,275228	0,551884	17,902280	-611,466931	0,124120
10:47:28,96	0,413011	3,226001	-0,085976	0,242992	0,259988	0,029996	-7,837576	-0,275228	0,551884	-3,703135	3,782795	0,124120	3,568620	3,888205	-0,506637	330,431787	-203,113578	12,997951	-7,837576	-0,275228	0,551884	17,902280	-611,466931	0,124120	-7,837576	-0,275228	0,551884	17,902280	-611,466931	0,124120
10:47:29,01	0,413011	3,226001	-0,085976	0,242992	0,259988	0,029996	-7,829056	-0,267125	0,551081	-3,261658	3,384519	0,122827	3,573908	3,886837	-0,508537	330,430790	-203,114559	13,038558	-7,829056	-0,267125	0,551081	17,707656	-611,196363	0,122827	-7,829056	-0,267125	0,551081	17,707656	-611,196363	0,122827
10:47:29,06	0,413011	3,226001	-0,085976	0,242992	0,259988	0,029996	-7,830515	-0,272389	0,549182	-3,534023	3,460791	0,163434	3,578835	3,891892	-0,506244	330,510407	-203,058247	12,957383	-7,837357	-0,274128	0,551474	17,806018	-611,456775	0,082259	-7,837357	-0,274128	0,551474	17,806018	-611,456775	0,082259
10:47:29,11	0,413011	3,226001	-0,085976	0,242992	0,259988	0,029996	-7,837357	-0,274128	0,551474	-3,713063	3,775778	0,082259	3,574587	3,885397	-0,508944	330,452478	-203,081542	12,991093	-7,837357	-0,274128	0,551474	17,806018	-611,456775	0,082259	-7,837357	-0,274128	0,551474	17,806018	-611,456775	0,082259
10:47:29,16	0,413011	3,226001	-0,085976	0,242992	0,259988	0,029996	-7,829608	-0,273697	0,548774	-3,641494	3,411321	0,115969	3,575688	3,894774	-0,505511	330,427343	-203,067824	12,971903	-7,829608	-0,273697	0,548774	17,843726	-611,212892	0,115969	-7,829608	-0,273697	0,548774	17,843726	-611,212892	0,115969
10:47:29,21	0,413011	3,226001	-0,085976	0,242992	0,259988	0,029996	-7,838280	-0,269961	0,552207	-3,446557	3,890885	0,096779	3,576337	3,888369	-0,507413	330,449121	-203,086373	12,976249	-7,838280	-0,269961	0,552207	17,745420	-611,414069	0,096779	-7,838280	-0,269961	0,552207	17,745420	-611,414069	0,096779
10:47:29,26	0,413011	3,226001	-0,085976	0,242992	0,259988	0,029996	-7,834079	-0,273839	0,549923	-3,631436	3,613531	0,100557	3,576945	3,889198	-0,507795	330,470024	-203,111784	12,975681	-7,834079	-0,273839	0,549923	17,864894	-611,361707	0,100557	-7,834079	-0,273839	0,549923	17,864894	-611,361707	0,100557
10:47:29,31	0,413011	3,226001	-0,085976	0,242992	0,259988	0,029996	-7,834079	-0,273839	0,549923	-3,631436	3,613531	0,100557	3,572886	3,890717	-0,506250	330,424446	-203,078522	13,006081	-7,834079	-0,273839	0,549923	17,864894	-611,361707	0,100557	-7,834079	-0,273839	0,549923	17,864894	-611,361707	0,100557
10:47:29,36	0,413011	3,226001	-0,085976	0,242992	0,259988	0,029996	-7,833365	-0,269564	0,551468	-3,415166	3,632503	0,130957	3,575666	3,889354	-0,510517	330,401924	-203,022160	13,019471	-7,833574	-0,272652	0,547201	17,789891	-611,244532	0,144347	-7,833574	-0,272652	0,547201	17,789891	-611,244532	0,144347
10:47:29,41	0,413011	3,226001	-0,085976	0,242992	0,259988	0,029996	-7,833574	-0,272652	0,547201	-3,613316	3,691052	0,144347	3,569807	3,888921	-0,504703	330,429409	-203,102649	12,987770	-7,830270	-0,267796	0,553015	17,717155	-611,221012	0,112646	-7,830270	-0,267796	0,553015	17,717155	-611,221012	0,112646
10:47:29,46	0,413011	3,226001	-0,085976	0,242992	0,259988	0,029996	-7,830270	-0,267796	0,553015	-3,304812	3,455174	0,112646	3,576247	3,885370	-0,508564	330,395406	-203,056966	13,011899	-7,830415	-0,275148	0,549154	17,889426	-611,172562	0,136775	-7,830415	-0,275148	0,549154	17,889426	-611,172562	0,136775
10:47:29,51	0,413011	3,226001	-0,085976	0,242992	0,259988	0,029996	-7,830415	-0,275148	0,549154	-3,709687	3,514997	0,136775	3,568461	3,885150	-0,507073	330,338387	-203,087469	12,975306	-7,830415	-0,275148	0,549154	17,889426	-611,172562	0,136775	-7,830415	-0,275148	0,549154	17,889426	-611,172562	0,136775
10:47:29,56	0,413011	3,226001	-0,085976	0,242992	0,259988	0,029996	-7,826331	-0,268515	0,550645	-3,309831	3,336787	0,100182	3,577404	3,887980	-0,505477	330,384783	-203,055840	13,001063	-7,833254	-0,274845	0,552241	17,885735	-611,238029	0,125939	-7,833254	-0,274845	0,552241	17,885735	-611,238029	0,125939
10:47:29,61	0,413011	3,226001	-0,085976	0,242992	0,259988	0,029996	-7,833254	-0,274845	0,552241	-3,689598	3,672382	0,125939	3,570298	3,886118	-0,506693	330,371223	-203,092257	12,945975	-7,833254	-0,274845	0,552241	17,885735	-611,238029	0,125939	-7,833254	-0,274845	0,552241	17,885735	-611,238029	0,125939
10:47:29,66	0,413011	3,226001	-0,085976	0,242992	0,259988	0,029996	-7,828088	-0,269622	0,551026	-3,379701	3,397313	0,070850	3,576734	3,887126	-0,506670	330,341133	-203,043456	12,987857	-7,828088	-0,269622	0,551026	17,785653	-611,107611	0,070850	-7,828088	-0,269622	0,551026	17,785653	-611,107611	0,070850
10:47:29,71	0,413011	3,226001	-0,085976	0,242992	0,259988	0,029996	-7,832179	-0,274692	0,551048	-3,670540	3,660501	0,112732	3,573819	3,885756	-0,505496	330,357894	-203,069067	12,985442	-7,832179	-0,274692	0,551048	17,892779	-611,165561	0,112732	-7,832179	-0,274692	0,551048	17,892779	-611,165561	0,112732
10:47:29,76	0,413011	3,226001	-0,085976	0,242992	0,259988	0,029996	-7,829535	-0,272852	0,552222	-3,561065	3,495662	0,110318	3,576161	3,892222	-0,507861	330,358635	-203,031433	12,974908	-7,829535	-0,272852	0,552222	17,857822	-611,122800	0,110318	-7,829535	-0,272852	0,552222	17,857822	-611,122800	0,110318
10:47:29,81	0,413011	3,226001	-0,085976	0,242992	0,259988	0,029996	-7,836306	-0,271648	0,549857	-3,531416	3,865930	0,099784	3,573781	3,887742	-0,509753	330,366784	-203,095192	13,016463	-7,836306	-0,271648	0,549857	17,792950	-611,284057	0,099784	-7,836306	-0,271648	0,549857	17,792950	-611,284057	0,099784
10:47:29,86	0,413011	3,226001	-0,085976	0,242992	0,259988	0,029996	-7,831236	-0,271827	0,547965	-3,489557	3,563363	0,141339	3,571949	3,885053	-0,507452	330,303393	-203,038402	13,002283	-7,831236	-0,271827	0,547965	17,848825	-611,188644	0,141339	-7,831236	-0,271827	0,547965	17,848825	-611,188644	0,141339
10:47:29,91	0,413011	3,226001	-0,085976	0,242992	0,259988	0,029996	-7,827992	-0,271584	0,550266	-3,494454	3,477959	0,127159	3,576112	3,886753	-0,508612	330,333749	-203,057049	12,993361	-7,827992	-0,271584	0,550266	17,824922	-611,019380	0,127159	-7,827992	-0,271584	0,550266	17,824922	-611,019380	0,127159
10:47:29,96	0,413011	3,226001	-0,085976	0,242992	0,259988	0,029996	-7,831545	-0,274339	0,549106	-3,636731	3,627137	0,118237	3,576087	3,892833	-0,509013	330,338691	-203,050893	13,009184	-7,831545	-0,274339	0,549106	17,898895	-611,149164	0,118237	-7,831545	-0,274339	0,549106	17,898895	-611,149164	0,118237
10:47:30,01	0,413011	3,226001	-0,085976	0,242992	0,259988	0,029996	-7,836797	-0,271278	0,548705	-3,485351	3,899049	0,134060	3,570769	3,886862	-0,506281	330,311790	-203,052630	13,015628	-7,836797	-0,271278	0,548705	17,809970	-611,289549	0,134060	-7,836797	-0,271278	0,548705	17,809970	-611,289549	0,134060
10:47:30,06	0,413011	3,226001	-0,085976	0,242992	0,259988	0,029996	-7,828968	-0,269658	0,551437	-3,386179	3,514337	0,140504	3,574788	3,891156	-0,510205	330,268451	-203,016325	13,011266	-7,828968	-0,269658	0,551437	17,782007	-611,059636	0,140504	-7,828968	-0,269658	0,551437	17,782007	-611,059636	0,140504
10:47:30,11	0,413011	3,226001	-0,085976	0,242992	0,259988	0,029996	-7,834696	-0,270992	0,547513	-3,465298	3,867884	0,136141	3,573681	3,884218	-0,507844	330,282438	-203,030064	13,003179	-7,828134	-0,273502	0,549874	17,878984	-611,000843	0,128055	-7,828134	-0,273502	0,549874	17,878984	-611,000843	0,128055
10:47:30,16	0,413011	3,226001	-0,085976	0,242992	0,259988	0,029996	-7,828134	-0,273502	0,549874	-3,590889	3,507693	0,128055	3,574821	3,893636	-0,508259	330,291271	-203,029389	13,014647	-7,828134	-0,273502	0,549874	17,878984	-611,000843	0,128055	-7,828134	-0,273502	0,549874	17,878984	-611,000843	0,128055
10:47:30,21	0,413011	3,226001	-0,085976	0,242992	0,259988	0,029996	-7,836860	-0,269780	0,549459	-3,402357	3,954109	0,139523	3,574194	3,883288	-0,509408	330,249778	-203,035923	13,004230	-7,836860	-0,269780	0,549459	17,775355	-611,239382	0,139523	-7,836860	-0,269780	0,549459	17,775355	-611,239382	0,139523
10:47:30,26	0,413011	3,226001	-0,085976	0,242992	0,259988	0,029996	-7,827585	-0,274411	0,548310	-3,616790	3,504501	0,129105	3,570077	3,886264	-0,509801	330,257676	-203,020832	13,019136	-7,827585	-0,274411	0,548310	17,924496	-610,960941	0,129105	-7,827585	-0,274411	0,548310	17,924496	-610,960941	0,129105
10:47:30,31	0,413011	3,226001	-0,085976	0,242992	0,259988	0,029996	-7,828103	-0,269357	0,547918	-3,371003	3,532152	0,144012	3,574727	3,890847	-0,512155	330,232694	-202,983893	13,023492	-7,828103	-0,269357	0,547918	17,773547	-610,973966	0,144012	-7,828103	-0,269357	0,547918	17,773547	-610,973966	0,144012
10:47:30,36	0,413011	3,226001	-0,085976	0,242992	0,259988	0,029996	-7,834398	-0,271093	0,545563	-3,480745	3,899589	0,148368	3,575476	3,885487	-0,509370	330,299206	-203,012114	13,034080	-7,834398	-0,271093	0,545563	17,800037	-611,100676	0,148368	-7,834398	-0,271093	0,545563	17,800037	-611,100676	0,148368
10:47:30,41	0,413011	3,226001	-0,085976	0,242992	0,259988	0,029996	-7,830131	-0,274422	0,548348	-3,662667	3,605965	0,158956	3,570010	3,889622	-0,508713	330,222179	-203,011349	12,956642	-7,830131	-0,274422	0,548348	17,879439	-611,059297	0,158956	-7,830131	-0,274422	0,548348	17,879439	-611,059297	0,158956
10:47:30,46	0,413011	3,226001	-0,085976	0,242992	0,259988	0,029996	-7,830978	-0,267620	0,549005	-3,271140	3,717118	0,081518	3,575850	3,890248	-0,513706	330,212845	-202,992402	13,034163	-7,834441	-0,272365	0,544012	17,851053	-611,088878	0,159039	-7,834441	-0,272365	0,544012	17,851053	-611,088878	0,159039
10:47:30,51	0,413011	3,226001	-0,085976	0,242992	0,259988	0,029996	-7,834441	-0,272365	0,544012	-3,529625	3,914756	0,159039	3,572388	3,882848	-0,509404	330,207591	-202,959797	13,035793	-7,834441	-0,272365	0,544012	17,851053	-611,088878	0,159039	-7,834441	-0,272365	0,544012	17,851053	-611,088878	0,159039
10:47:30,56	0,413011	3,226001	-0,085976	0,242992	0,259988	0,029996	-7,826301	-0,273067	0,548314	-3,591740	3,512321	0,160669	3,571207	3,887788	-0,508680	330,224925	-202,997022	12,986059	-7,826301	-0,273067	0,548314	17,844048	-610,852312	0,160669	-7,826301	-0,273067	0,548314	17,844048	-610,852312	0,160669
10:47:30,61	0,413011	3,226001	-0,085976	0,242992	0,259988	0,029996	-7,829989	-0,269575	0,549038	-3,386541	3,670451	0,110935	3,574178	3,890568	-0,509064	330,231516	-202,955248	12,998179	-7,829989	-0,269575	0,549038	17,775058	-610,983657	0,110935	-7,829989	-0,269575	0,549038	17,775058	-610,983657	0,110935
10:47:30,66	0,413011	3,226001	-0,085976	0,242992	0,259988	0,029996	-7,833882	-0,270757	0,548654	-3,487490	3,888090	0,123055	3,573536	3,884168	-0,509828	330,196701	-202,968460	13,002363	-7,833882	-0,270757	0,548654	17,766913	-611,071655	0,123055	-7,833882	-0,270757	0,548654	17,766913	-611,071655	0,123055
10:47:30,71	0,413011	3,226001	-0,085976	0,242992	0,259988	0,029996	-7,830683	-0,272479	0,549804	-3,518418	3,745897	0,111385	3,574069	3,886937	-0,507914	330,181271	-202,993927	12,986509	-7,830683	-0,272479	0,549804	17,871169	-610,962698	0,111385	-7,830683	-0,272479	0,549804	17,871169	-610,962698	0,111385
10:47:30,76	0,413011	3,226001	-0,085976	0,242992	0,259988	0,029996	-7,830683	-0,272479	0,549804	-3,518418	3,745897	0,111385	3,574204	3,886687	-0,509421	330,259566	-203,026397	13,000103	-7,830534	-0,272721	0,548297	17,866546	-611,042785	0,124979	-7,830534	-0,272721	0,548297	17,866546	-611,042785	0,124979
10:47:30,81	0,413011	3,226001	-0,085976	0,242992	0,259988	0,029996	-7,830534	-0,272721	0,548297	-3,542014	3,654100	0,124979	3,577679	3,885071	-0,511343	330,229081	-203,009712	13,031552	-7,830534	-0,272721	0,548297	17,866546	-611,042785	0,124979	-7,830534	-0,272721	0,548297	17,866546	-611,042785	0,124979
10:47:30,86	0,413011	3,226001	-0,085976	0,242992	0,259988	0,029996	-7,830871	-0,276538	0,546375	-3,739729	3,706411	0,156428	3,568732	3,886783	-0,509860	330,157699	-202,957178	13,007548	-7,830871	-0,276538	0,546375	17,968501	-611,016995	0,156428	-7,830871	-0,276538	0,546375	17,968501	-611,016995	0,156428
10:47:30,91	0,413011	3,226001	-0,085976	0,242992	0,259988	0,029996	-7,827881	-0,267934	0,547858	-3,302107	3,638982	0,132424	3,578866	3,888668	-0,509067	330,217116	-202,966562	12,983959	-7,827881	-0,267934	0,547858	17,730681	-610,849657	0,132424	-7,827881	-0,267934	0,547858	17,730681	-610,849657	0,132424
10:47:30,96	0,413011	3,226001	-0,085976	0,242992	0,259988	0,029996	-7,834580	-0,275767	0,548651	-3,731024	3,931190	0,108835	3,576572	3,883931	-0,510211	330,235232	-202,965505	12,978559	-7,834580	-0,275767	0,548651	17,916684	-611,083332	0,108835	-7,834580	-0,275767	0,548651	17,916684	-611,083332	0,108835
10:47:31,01	0,413011	3,226001	-0,085976	0,242992	0,259988	0,029996	-7,829331	-0,276149	0,547507	-3,760878	3,643090	0,103435	3,572817	3,887998	-0,509078	330,140359	-202,949740	13,022911	-7,829331	-0,276149	0,547507	17,916842	-610,959399	0,103435	-7,829331	-0,276149	0,547507	17,916842	-610,959399	0,103435
10:47:31,06	0,413011	3,226001	-0,085976	0,242992	0,259988	0,029996	-7,830976	-0,270863	0,548640	-3,452212	3,818657	0,147786	3,572892	3,883971	-0,511014	330,167371	-202,956111	12,993951	-7,830976	-0,270863	0,548640	17,810541	-610,912938	0,147786	-7,830976	-0,270863	0,548640	17,810541	-610,912938	0,147786
10:47:31,11	0,413011	3,226001	-0,085976	0,242992	0,259988	0,029996	-7,827525	-0,272942	0,546704	-3,568314	3,612663	0,118827	3,572829	3,890016	-0,507931	330,143943	-202,940119	13,008249	-7,832729	-0,269865	0,549787	17,773962	-610,957690	0,133125	-7,832729	-0,269865	0,549787	17,773962	-610,957690	0,133125
10:47:31,16	0,413011	3,226001	-0,085976	0,242992	0,259988	0,029996	-7,832729	-0,269865	0,549787	-3,410425	3,911530	0,133125	3,572897	3,880750	-0,509837	330,152610	-202,936425	12,998386	-7,824739	-0,274557	0,547881	17,890772	-610,751612	0,123262	-7,824739	-0,274557	0,547881	17,890772	-610,751612	0,123262
10:47:31,21	0,413011	3,226001	-0,085976	0,242992	0,259988	0,029996	-7,824739	-0,274557	0,547881	-3,661950	3,490388	0,123262	3,569788	3,888516	-0,510323	330,086084	-202,917212	12,961834	-7,824739	-0,274557	0,547881	17,890772	-610,751612	0,123262	-7,824739	-0,274557	0,547881	17,890772	-610,751612	0,123262
10:47:31,26	0,413011	3,226001	-0,085976	0,242992	0,259988	0,029996	-7,829910	-0,267981	0,547396	-3,303358	3,826499	0,086710	3,572903	3,884856	-0,510650	330,159973	-202,923754	12,970750	-7,829910	-0,267981	0,547396	17,733124	-610,821423	0,086710	-7,829910	-0,267981	0,547396	17,733124	-610,821423	0,086710
10:47:31,31	0,413011	3,226001	-0,085976	0,242992	0,259988	0,029996	-7,828298	-0,272509	0,547068	-3,570110	3,675419	0,095626	3,575702	3,889073	-0,509889	330,116918	-202,959824	12,994909	-7,828298	-0,272509	0,547068	17,821846	-610,845968	0,095626	-7,828298	-0,272509	0,547068	17,821846	-610,845968	0,095626
10:47:31,36	0,413011	3,226001	-0,085976	0,242992	0,259988	0,029996	-7,833350	-0,272825	0,547830	-3,533757	3,957356	0,119785	3,571009	3,885348	-0,512200	330,134209	-202,996921	12,998431	-7,833350	-0,272825	0,547830	17,882974	-610,960586	0,119785	-7,833350	-0,272825	0,547830	17,882974	-610,960586	0,119785
10:47:31,41	0,413011	3,226001	-0,085976	0,242992	0,259988	0,029996	-7,827777	-0,270623	0,545518	-3,395779	3,634066	0,123307	3,572091	3,887811	-0,510693	330,071483	-202,940676	12,985977	-7,827777	-0,270623	0,545518	17,848107	-610,846439	0,123307	-7,827777	-0,270623	0,545518	17,848107	-610,846439	0,123307
10:47:31,46	0,413011	3,226001	-0,085976	0,242992	0,259988	0,029996	-7,830451	-0,270328	0,547025	-3,397818	3,855538	0,110853	3,575159	3,887125	-0,506386	330,102124	-202,888857	12,999665	-7,831391	-0,273329	0,551332	17,842267	-610,860376	0,124541	-7,831391	-0,273329	0,551332	17,842267	-610,860376	0,124541
10:47:31,51	0,413011	3,226001	-0,085976	0,242992	0,259988	0,029996	-7,831391	-0,273329	0,551332	-3,614024	3,903781	0,124541	3,569809	3,887671	-0,508741	330,099342	-202,933306	12,984324	-7,831391	-0,273329	0,551332	17,842267	-610,860376	0,124541	-7,831391	-0,273329	0,551332	17,842267	-610,860376	0,124541
10:47:31,56	0,413011	3,226001	-0,085976	0,242992	0,259988	0,029996	-7,829189	-0,268422	0,548977	-3,319001	3,769469	0,109199	3,574602	3,889764	-0,511417	330,130720	-202,870251	13,027550	-7,829189	-0,268422	0,548977	17,752130	-610,821841	0,109199	-7,829189	-0,268422	0,548977	17,752130	-610,821841	0,109199
10:47:31,61	0,413011	3,226001	-0,085976	0,242992	0,259988	0,029996	-7,833397	-0,271527	0,546301	-3,550749	3,992678	0,152425	3,569701	3,887607	-0,510677	330,064992	-202,959237	13,014067	-7,829079	-0,268360	0,547041	17,790127	-610,802144	0,138943	-7,829079	-0,268360	0,547041	17,790127	-610,802144	0,138943
10:47:31,66	0,413011	3,226001	-0,085976	0,242992	0,259988	0,029996	-7,829079	-0,268360	0,547041	-3,276162	3,780532	0,138943	3,569187	3,886629	-0,508345	330,083269	-202,937051	12,998401	-7,829079	-0,268360	0,547041	17,790127	-610,802144	0,138943	-7,829079	-0,268360	0,547041	17,790127	-610,802144	0,138943
10:47:31,71	0,413011	3,226001	-0,085976	0,242992	0,259988	0,029996	-7,827975	-0,268404	0,549373	-3,306789	3,718394	0,123277	3,567982	3,884838	-0,508763	330,052352	-202,905765	12,970431	-7,827975	-0,268404	0,549373	17,762934	-610,777627	0,123277	-7,827975	-0,268404	0,549373	17,762934	-610,777627	0,123277
10:47:31,76	0,413011	3,226001	-0,085976	0,242992	0,259988	0,029996	-7,825822	-0,268256	0,548955	-3,310713	3,648843	0,095307	3,573950	3,887723	-0,509483	330,104793	-202,909604	13,020118	-7,825822	-0,268256	0,548955	17,747369	-610,678148	0,095307	-7,825822	-0,268256	0,548955	17,747369	-610,678148	0,095307
10:47:31,81	0,413011	3,226001	-0,085976	0,242992	0,259988	0,029996	-7,831304	-0,271982	0,548235	-3,527360	3,886594	0,144994	3,570404	3,885425	-0,511432	330,105906	-202,939106	13,004858	-7,831304	-0,271982	0,548235	17,823211	-610,870766	0,144994	-7,831304	-0,271982	0,548235	17,823211	-610,870766	0,144994
10:47:31,86	0,413011	3,226001	-0,085976	0,242992	0,259988	0,029996	-7,827541	-0,270061	0,546286	-3,402462	3,675194	0,129734	3,574543	3,883637	-0,511420	330,091602	-202,889373	13,011886	-7,827541	-0,270061	0,546286	17,797291	-610,786757	0,129734	-7,827541	-0,270061	0,546286	17,797291	-610,786757	0,129734
10:47:31,91	0,413011	3,226001	-0,085976	0,242992	0,259988	0,029996	-7,828062	-0,274539	0,546298	-3,671262	3,739527	0,136762	3,569784	3,879719	-0,510650	330,074296	-202,939361	12,998900	-7,822289	-0,272377	0,547068	17,874695	-610,620347	0,123776	-7,822289	-0,272377	0,547068	17,874695	-610,620347	0,123776
10:47:31,96	0,413011	3,226001	-0,085976	0,242992	0,259988	0,029996	-7,822289	-0,272377	0,547068	-3,506876	3,429369	0,123776	3,574388	3,886153	-0,510701	330,029641	-202,912211	12,987475	-7,822289	-0,272377	0,547068	17,874695	-610,620347	0,123776	-7,822289	-0,272377	0,547068	17,874695	-610,620347	0,123776
10:47:32,01	0,413011	3,226001	-0,085976	0,242992	0,259988	0,029996	-7,830163	-0,273147	0,547017	-3,548114	3,891064	0,112351	3,574487	3,885683	-0,510663	330,066924	-202,882971	13,012178	-7,830163	-0,273147	0,547017	17,893921	-610,776761	0,112351	-7,830163	-0,273147	0,547017	17,893921	-610,776761	0,112351
10:47:32,06	0,413011	3,226001	-0,085976	0,242992	0,259988	0,029996	-7,829806	-0,273467	0,547055	-3,608714	3,854790	0,137054	3,569699	3,887385	-0,510701	330,041010	-202,900866	12,996784	-7,829806	-0,273467	0,547055	17,858435	-610,784947	0,137054	-7,829806	-0,273467	0,547055	17,858435	-610,784947	0,137054
10:47:32,11	0,413011	3,226001	-0,085976	0,242992	0,259988	0,029996	-7,828886	-0,268470	0,547017	-3,320400	3,820478	0,121660	3,573864	3,882486	-0,512234	330,052559	-202,912665	12,982677	-7,826726	-0,274526	0,545484	17,919397	-610,705734	0,107553	-7,826726	-0,274526	0,545484	17,919397	-610,705734	0,107553
10:47:32,16	0,413011	3,226001	-0,085976	0,242992	0,259988	0,029996	-7,826726	-0,274526	0,545484	-3,630884	3,692225	0,107553	3,568417	3,887308	-0,509935	329,995389	-202,908488	13,010845	-7,826726	-0,274526	0,545484	17,919397	-610,705734	0,107553	-7,826726	-0,274526	0,545484	17,919397	-610,705734	0,107553
10:47:32,21	0,413011	3,226001	-0,085976	0,242992	0,259988	0,029996	-7,828178	-0,267399	0,547783	-3,235297	3,819347	0,135721	3,573216	3,882366	-0,511083	330,012200	-202,880771	12,988129	-7,828178	-0,267399	0,547783	17,755490	-610,692623	0,135721	-7,828178	-0,267399	0,547783	17,755490	-610,692623	0,135721
10:47:32,26	0,413011	3,226001	-0,085976	0,242992	0,259988	0,029996	-7,826298	-0,274025	0,546635	-3,612302	3,720865	0,113005	3,572471	3,883502	-0,512250	329,949155	-202,878124	13,033218	-7,826909	-0,272812	0,545468	17,895764	-610,603785	0,158094	-7,826909	-0,272812	0,545468	17,895764	-610,603785	0,158094
10:47:32,31	0,413011	3,226001	-0,085976	0,242992	0,259988	0,029996	-7,828563	-0,273995	0,546642	-3,588000	3,847904	0,142273	3,574323	3,884342	-0,511076	329,992823	-202,895839	13,017397	-7,828563	-0,273995	0,546642	17,920634	-610,694274	0,142273	-7,828563	-0,273995	0,546642	17,920634	-610,694274	0,142273
10:47:32,36	0,413011	3,226001	-0,085976	0,242992	0,259988	0,029996	-7,828563	-0,273995	0,546642	-3,588000	3,847904	0,142273	3,569672	3,881578	-0,512256	330,008717	-202,884373	12,983189	-7,828563	-0,273995	0,546642	17,920634	-610,694274	0,142273	-7,828563	-0,273995	0,546642	17,920634	-610,694274	0,142273
10:47:32,41	0,413011	3,226001	-0,085976	0,242992	0,259988	0,029996	-7,823715	-0,271409	0,547438	-3,459981	3,581893	0,150040	3,569659	3,881437	-0,510280	330,008118	-202,897216	13,025164	-7,823715	-0,271409	0,547438	17,845648	-610,579746	0,150040	-7,823715	-0,271409	0,547438	17,845648	-610,579746	0,150040
10:47:32,46	0,413011	3,226001	-0,085976	0,242992	0,259988	0,029996	-7,823715	-0,271409	0,547438	-3,459981	3,581893	0,150040	3,564944	3,884436	-0,511090	329,993228	-202,834117	13,017771	-7,823715	-0,271409	0,547438	17,845648	-610,579746	0,150040	-7,823715	-0,271409	0,547438	17,845648	-610,579746	0,150040
10:47:32,51	0,413011	3,226001	-0,085976	0,242992	0,259988	0,029996	-7,823954	-0,265826	0,546628	-3,216864	3,638771	0,142647	3,573216	3,881663	-0,509908	330,009026	-202,880684	12,997036	-7,825689	-0,274377	0,547810	17,909512	-610,624565	0,121911	-7,825689	-0,274377	0,547810	17,909512	-610,624565	0,121911
10:47:32,56	0,413011	3,226001	-0,085976	0,242992	0,259988	0,029996	-7,825689	-0,274377	0,547810	-3,629055	3,691997	0,121911	3,568898	3,887314	-0,510358	329,932842	-202,875452	13,003197	-7,828424	-0,267811	0,547360	17,769095	-610,628447	0,128073	-7,828424	-0,267811	0,547360	17,769095	-610,628447	0,128073
10:47:32,61	0,413011	3,226001	-0,085976	0,242992	0,259988	0,029996	-7,828424	-0,267811	0,547360	-3,254102	3,902806	0,128073	3,569802	3,880709	-0,509363	329,931266	-202,901731	12,994483	-7,828424	-0,267811	0,547360	17,769095	-610,628447	0,128073	-7,828424	-0,267811	0,547360	17,769095	-610,628447	0,128073
10:47:32,66	0,413011	3,226001	-0,085976	0,242992	0,259988	0,029996	-7,823155	-0,271897	0,548355	-3,443012	3,617086	0,119358	3,571977	3,881318	-0,510308	329,967510	-202,839680	13,008444	-7,824771	-0,273476	0,547410	17,870896	-610,543786	0,133320	-7,824771	-0,273476	0,547410	17,870896	-610,543786	0,133320
10:47:32,71	0,413011	3,226001	-0,085976	0,242992	0,259988	0,029996	-7,824771	-0,273476	0,547410	-3,596980	3,700724	0,133320	3,570218	3,880655	-0,513038	329,987430	-202,883731	12,983861	-7,824771	-0,273476	0,547410	17,870896	-610,543786	0,133320	-7,824771	-0,273476	0,547410	17,870896	-610,543786	0,133320
10:47:32,76	0,413011	3,226001	-0,085976	0,242992	0,259988	0,029996	-7,823317	-0,272284	0,544680	-3,506822	3,585854	0,108737	3,574904	3,890645	-0,511511	330,004666	-202,902150	12,984457	-7,823317	-0,272284	0,544680	17,867505	-610,544539	0,108737	-7,823317	-0,272284	0,544680	17,867505	-610,544539	0,108737
10:47:32,81	0,413011	3,226001	-0,085976	0,242992	0,259988	0,029996	-7,834312	-0,271347	0,546207	-3,450740	4,133431	0,109333	3,573140	3,885188	-0,509554	329,973980	-202,858161	12,993566	-7,834312	-0,271347	0,546207	17,849995	-610,860029	0,109333	-7,834312	-0,271347	0,546207	17,849995	-610,860029	0,109333
10:47:32,86	0,413011	3,226001	-0,085976	0,242992	0,259988	0,029996	-7,828704	-0,272549	0,548164	-3,535976	3,890396	0,118442	3,571926	3,880814	-0,510712	329,936759	-202,823440	13,004597	-7,828704	-0,272549	0,548164	17,859086	-610,662854	0,118442	-7,828704	-0,272549	0,548164	17,859086	-610,662854	0,118442
10:47:32,91	0,413011	3,226001	-0,085976	0,242992	0,259988	0,029996	-7,824308	-0,273684	0,547006	-3,606471	3,711423	0,129473	3,571257	3,887822	-0,511151	329,917754	-202,824462	12,991416	-7,824308	-0,273684	0,547006	17,877713	-610,496777	0,129473	-7,824308	-0,273684	0,547006	17,877713	-610,496777	0,129473
10:47:32,96	0,413011	3,226001	-0,085976	0,242992	0,259988	0,029996	-7,830043	-0,269601	0,546567	-3,383758	4,025600	0,116291	3,567818	3,878029	-0,509921	329,947123	-202,856661	13,006668	-7,830043	-0,269601	0,546567	17,779895	-610,632812	0,116291	-7,830043	-0,269601	0,546567	17,779895	-610,632812	0,116291
10:47:33,01	0,413011	3,226001	-0,085976	0,242992	0,259988	0,029996	-7,819843	-0,271519	0,547797	-3,470284	3,453625	0,131543	3,571168	3,885922	-0,512681	329,880535	-202,827550	13,035939	-7,819843	-0,271519	0,547797	17,843919	-610,404025	0,131543	-7,819843	-0,271519	0,547797	17,843919	-610,404025	0,131543
10:47:33,06	0,403338	3,225995	-0,085985	0,242988	0,259995	0,029985	-7,573366	-0,261096	0,549050	-3,300203	4,049643	0,138627	3,435553	3,669785	-0,508668	318,517228	-195,828182	13,013751	-7,573366	-0,261096	0,549050	17,195830	-590,459574	0,138627	-7,573366	-0,261096	0,549050	17,195830	-590,459574	0,138627
10:47:33,11	0,403338	3,225995	-0,085985	0,242988	0,259995	0,029985	-7,573366	-0,261096	0,549050	-3,300203	4,049643	0,138627	3,437299	3,667069	-0,509801	318,527732	-195,894337	13,031493	-7,571887	-0,263966	0,547917	17,323925	-590,462554	0,156369	-7,571887	-0,263966	0,547917	17,323925	-590,462554	0,156369
10:47:33,16	0,403338	3,225995	-0,085985	0,242988	0,259995	0,029985	-7,571887	-0,263966	0,547917	-3,397403	3,930562	0,156369	3,433846	3,668388	-0,514459	318,550101	-195,810574	13,041225	-7,571302	-0,260316	0,543259	17,143488	-590,424556	0,166101	-7,571302	-0,260316	0,543259	17,143488	-590,424556	0,166101
10:47:33,21	0,403338	3,225995	-0,085985	0,242988	0,259995	0,029985	-7,571302	-0,260316	0,543259	-3,291354	3,922677	0,166101	3,431929	3,669409	-0,509838	318,493120	-195,870686	13,027203	-7,571302	-0,260316	0,543259	17,143488	-590,424556	0,166101	-7,571302	-0,260316	0,543259	17,143488	-590,424556	0,166101
10:47:33,26	0,403338	3,225995	-0,085985	0,242988	0,259995	0,029985	-7,571228	-0,258145	0,547880	-3,097908	3,938082	0,152079	3,440157	3,671614	-0,511410	318,497333	-195,891667	13,000122	-7,577252	-0,264169	0,546308	17,342194	-590,577064	0,124998	-7,577252	-0,264169	0,546308	17,342194	-590,577064	0,124998
10:47:33,31	0,403338	3,225995	-0,085985	0,242988	0,259995	0,029985	-7,577252	-0,264169	0,546308	-3,395073	4,237199	0,124998	3,437831	3,669902	-0,511773	318,494883	-195,845289	13,030269	-7,574606	-0,263010	0,545945	17,272548	-590,481639	0,155144	-7,574606	-0,263010	0,545945	17,272548	-590,481639	0,155144
10:47:33,36	0,403338	3,225995	-0,085985	0,242988	0,259995	0,029985	-7,574606	-0,263010	0,545945	-3,373761	4,124927	0,155144	3,432462	3,668612	-0,509074	318,455346	-195,847300	13,027849	-7,574606	-0,263010	0,545945	17,272548	-590,481639	0,155144	-7,574606	-0,263010	0,545945	17,272548	-590,481639	0,155144
10:47:33,41	0,403338	3,225995	-0,085985	0,242988	0,259995	0,029985	-7,570804	-0,259006	0,548644	-3,144018	3,960462	0,152725	3,431349	3,666843	-0,510198	318,504217	-195,900316	13,045258	-7,570804	-0,259006	0,548644	17,187939	-590,347654	0,152725	-7,570804	-0,259006	0,548644	17,187939	-590,347654	0,152725
10:47:33,46	0,403338	3,225995	-0,085985	0,242988	0,259995	0,029985	-7,568716	-0,258926	0,547520	-3,118408	3,783063	0,170134	3,438390	3,669421	-0,510194	318,487090	-195,864020	13,062729	-7,568716	-0,258926	0,547520	17,207312	-590,361158	0,170134	-7,568716	-0,258926	0,547520	17,207312	-590,361158	0,170134
10:47:33,51	0,403338	3,225995	-0,085985	0,242988	0,259995	0,029985	-7,574469	-0,263735	0,547524	-3,391309	4,115211	0,187605	3,436081	3,665311	-0,512526	318,502467	-195,872797	13,033630	-7,574469	-0,263735	0,547524	17,311861	-590,480638	0,187605	-7,574469	-0,263735	0,547524	17,311861	-590,480638	0,187605
10:47:33,56	0,403338	3,225995	-0,085985	0,242988	0,259995	0,029985	-7,569755	-0,263791	0,545192	-3,394305	3,852350	0,158505	3,436049	3,662658	-0,510190	318,473396	-195,862829	13,042117	-7,569755	-0,263791	0,545192	17,313256	-590,373409	0,158505	-7,569755	-0,263791	0,545192	17,313256	-590,373409	0,158505
10:47:33,61	0,403338	3,225995	-0,085985	0,242988	0,259995	0,029985	-7,567441	-0,265089	0,547528	-3,455924	3,762203	0,166993	3,430748	3,667300	-0,508281	318,483638	-195,871726	13,025803	-7,567441	-0,265089	0,547528	17,353569	-590,281937	0,166993	-7,567441	-0,265089	0,547528	17,353569	-590,281937	0,166993
10:47:33,66	0,403338	3,225995	-0,085985	0,242988	0,259995	0,029985	-7,568811	-0,258177	0,549437	-3,093935	3,820106	0,150678	3,435977	3,672246	-0,510606	318,460178	-195,837386	13,068957	-7,575709	-0,260232	0,547112	17,209441	-590,476866	0,193833	-7,575709	-0,260232	0,547112	17,209441	-590,476866	0,193833
10:47:33,71	0,403338	3,225995	-0,085985	0,242988	0,259995	0,029985	-7,575709	-0,260232	0,547112	-3,218800	4,216297	0,193833	3,435489	3,671322	-0,510997	318,495626	-195,818549	13,040142	-7,574665	-0,260272	0,546721	17,176455	-590,470468	0,165018	-7,574665	-0,260272	0,546721	17,176455	-590,470468	0,165018
10:47:33,76	0,403338	3,225995	-0,085985	0,242988	0,259995	0,029985	-7,568975	-0,258581	0,544786	-3,083951	3,877012	0,202530	3,431180	3,667240	-0,512932	318,426256	-195,874381	13,077655	-7,568975	-0,258581	0,544786	17,214691	-590,287536	0,202530	-7,568975	-0,258581	0,544786	17,214691	-590,287536	0,202530
10:47:33,81	0,403338	3,225995	-0,085985	0,242988	0,259995	0,029985	-7,566551	-0,261325	0,545543	-3,203168	3,755424	0,162576	3,432345	3,663769	-0,512175	318,410659	-195,892479	13,037700	-7,566551	-0,261325	0,545543	17,310879	-590,218843	0,162576	-7,566551	-0,261325	0,545543	17,310879	-590,218843	0,162576
10:47:33,86	0,403338	3,225995	-0,085985	0,242988	0,259995	0,029985	-7,566551	-0,261325	0,545543	-3,203168	3,755424	0,162576	3,438372	3,666612	-0,512194	318,445665	-195,802384	12,998094	-7,566551	-0,261325	0,545543	17,310879	-590,218843	0,162576	-7,566551	-0,261325	0,545543	17,310879	-590,218843	0,162576
10:47:33,91	0,403338	3,225995	-0,085985	0,242988	0,259995	0,029985	-7,572027	-0,265124	0,545524	-3,496238	4,054908	0,122970	3,433491	3,668641	-0,511434	318,369853	-195,784482	13,042048	-7,572027	-0,265124	0,545524	17,316021	-590,349225	0,122970	-7,572027	-0,265124	0,545524	17,316021	-590,349225	0,122970
10:47:33,96	0,403338	3,225995	-0,085985	0,242988	0,259995	0,029985	-7,568545	-0,266364	0,547477	-3,543571	3,922374	0,146176	3,437705	3,662976	-0,510241	318,395062	-195,792938	13,021300	-7,568545	-0,266364	0,547477	17,365990	-590,208397	0,146176	-7,568545	-0,266364	0,547477	17,365990	-590,208397	0,146176
10:47:34,01	0,403338	3,225995	-0,085985	0,242988	0,259995	0,029985	-7,568545	-0,266364	0,547477	-3,543571	3,922374	0,146176	3,435413	3,663741	-0,511373	318,426687	-195,772672	13,055946	-7,568545	-0,266364	0,547477	17,365990	-590,208397	0,146176	-7,568545	-0,266364	0,547477	17,365990	-590,208397	0,146176
10:47:34,06	0,403338	3,225995	-0,085985	0,242988	0,259995	0,029985	-7,568062	-0,263997	0,546345	-3,453853	3,879986	0,180822	3,439917	3,666110	-0,513347	318,340777	-195,771225	13,073742	-7,568062	-0,263997	0,546345	17,269902	-590,212844	0,180822	-7,568062	-0,263997	0,546345	17,269902	-590,212844	0,180822
10:47:34,11	0,403338	3,225995	-0,085985	0,242988	0,259995	0,029985	-7,572365	-0,266713	0,544371	-3,553368	4,178916	0,198618	3,431604	3,666145	-0,511060	318,313298	-195,802321	13,045979	-7,568238	-0,259496	0,546658	17,233005	-590,134160	0,170855	-7,568238	-0,259496	0,546658	17,233005	-590,134160	0,170855
10:47:34,16	0,403338	3,225995	-0,085985	0,242988	0,259995	0,029985	-7,568238	-0,259496	0,546658	-3,137445	3,972562	0,170855	3,436383	3,661566	-0,512591	318,337658	-195,816793	13,026963	-7,568238	-0,259496	0,546658	17,233005	-590,134160	0,170855	-7,568238	-0,259496	0,546658	17,233005	-590,134160	0,170855
10:47:34,21	0,403338	3,225995	-0,085985	0,242988	0,259995	0,029985	-7,566663	-0,265924	0,545127	-3,471323	3,862297	0,151839	3,433879	3,660583	-0,513765	318,259144	-195,776921	13,063099	-7,566663	-0,265924	0,545127	17,403687	-590,120740	0,151839	-7,566663	-0,265924	0,545127	17,403687	-590,120740	0,151839
10:47:34,26	0,403338	3,225995	-0,085985	0,242988	0,259995	0,029985	-7,564559	-0,264248	0,543953	-3,379449	3,840851	0,187975	3,431542	3,665938	-0,511860	318,266655	-195,750424	13,043721	-7,564559	-0,264248	0,543953	17,364003	-589,977069	0,187975	-7,564559	-0,264248	0,543953	17,364003	-589,977069	0,187975
10:47:34,31	0,403338	3,225995	-0,085985	0,242988	0,259995	0,029985	-7,568028	-0,259546	0,545858	-3,161648	4,027961	0,168597	3,433953	3,665230	-0,512620	318,297431	-195,767479	13,038788	-7,568028	-0,259546	0,545858	17,212698	-590,062241	0,168597	-7,568028	-0,259546	0,545858	17,212698	-590,062241	0,168597
10:47:34,36	0,403338	3,225995	-0,085985	0,242988	0,259995	0,029985	-7,568621	-0,261988	0,545098	-3,289259	4,023624	0,163664	3,429842	3,663459	-0,512260	318,289566	-195,755417	13,004146	-7,568621	-0,261988	0,545098	17,276797	-590,113141	0,163664	-7,568621	-0,261988	0,545098	17,276797	-590,113141	0,163664
10:47:34,41	0,403338	3,225995	-0,085985	0,242988	0,259995	0,029985	-7,565032	-0,259314	0,545459	-3,156706	3,849809	0,129022	3,433873	3,668131	-0,511094	318,253838	-195,735142	13,044605	-7,565032	-0,259314	0,545459	17,199412	-590,005175	0,129022	-7,565032	-0,259314	0,545459	17,199412	-590,005175	0,129022
10:47:34,46	0,403338	3,225995	-0,085985	0,242988	0,259995	0,029985	-7,571093	-0,260468	0,546624	-3,216430	4,206065	0,169481	3,433453	3,664432	-0,511465	318,316392	-195,725898	13,009946	-7,567680	-0,261954	0,546253	17,230400	-590,083820	0,134822	-7,567680	-0,261954	0,546253	17,230400	-590,083820	0,134822
10:47:34,51	0,403338	3,225995	-0,085985	0,242988	0,259995	0,029985	-7,567680	-0,261954	0,546253	-3,332971	3,979034	0,134822	3,432701	3,669032	-0,513050	318,252077	-195,707271	13,036947	-7,571287	-0,259002	0,544668	17,168215	-590,114401	0,161822	-7,571287	-0,259002	0,544668	17,168215	-590,114401	0,161822
10:47:34,56	0,403338	3,225995	-0,085985	0,242988	0,259995	0,029985	-7,571287	-0,259002	0,544668	-3,163475	4,231625	0,161822	3,434517	3,661446	-0,512994	318,257006	-195,705002	13,060349	-7,571287	-0,259002	0,544668	17,168215	-590,114401	0,161822	-7,571287	-0,259002	0,544668	17,168215	-590,114401	0,161822
10:47:34,61	0,403338	3,225995	-0,085985	0,242988	0,259995	0,029985	-7,565626	-0,264368	0,544724	-3,446936	3,934120	0,185225	3,429706	3,663583	-0,510715	318,222015	-195,742333	13,033385	-7,565071	-0,259133	0,547004	17,217072	-589,941176	0,158261	-7,565071	-0,259133	0,547004	17,217072	-589,941176	0,158261
10:47:34,66	0,403338	3,225995	-0,085985	0,242988	0,259995	0,029985	-7,565071	-0,259133	0,547004	-3,124872	3,916902	0,158261	3,432088	3,668647	-0,509167	318,256684	-195,779114	13,027227	-7,570647	-0,258664	0,548551	17,219166	-590,137366	0,152103	-7,570647	-0,258664	0,548551	17,219166	-590,137366	0,152103
10:47:34,71	0,403338	3,225995	-0,085985	0,242988	0,259995	0,029985	-7,570647	-0,258664	0,548551	-3,085974	4,158461	0,152103	3,430369	3,660605	-0,511841	318,253667	-195,744827	13,047874	-7,570647	-0,258664	0,548551	17,219166	-590,137366	0,152103	-7,570647	-0,258664	0,548551	17,219166	-590,137366	0,152103
10:47:34,76	0,403338	3,225995	-0,085985	0,242988	0,259995	0,029985	-7,562823	-0,261197	0,545877	-3,245847	3,771369	0,172750	3,437455	3,665810	-0,512231	318,265557	-195,711961	13,055884	-7,562823	-0,261197	0,545877	17,258092	-589,910273	0,172750	-7,562823	-0,261197	0,545877	17,258092	-589,910273	0,172750
10:47:34,81	0,403338	3,225995	-0,085985	0,242988	0,259995	0,029985	-7,570874	-0,264731	0,545487	-3,464048	4,196132	0,180760	3,427405	3,662672	-0,512645	318,257697	-195,767465	13,028010	-7,563132	-0,257596	0,545073	17,180277	-589,933253	0,152886	-7,563132	-0,257596	0,545073	17,180277	-589,933253	0,152886
10:47:34,86	0,403338	3,225995	-0,085985	0,242988	0,259995	0,029985	-7,563132	-0,257596	0,545073	-3,041045	3,772592	0,152886	3,430984	3,658492	-0,512204	318,255117	-195,721382	13,068004	-7,563132	-0,257596	0,545073	17,180277	-589,933253	0,152886	-7,563132	-0,257596	0,545073	17,180277	-589,933253	0,152886
10:47:34,91	0,403338	3,225995	-0,085985	0,242988	0,259995	0,029985	-7,561301	-0,262786	0,545514	-3,349517	3,702665	0,192880	3,432070	3,665292	-0,511476	318,223734	-195,710813	13,059728	-7,567733	-0,260326	0,546243	17,220529	-589,997447	0,184604	-7,567733	-0,260326	0,546243	17,220529	-589,997447	0,184604
10:47:34,96	0,403338	3,225995	-0,085985	0,242988	0,259995	0,029985	-7,567733	-0,260326	0,546243	-3,215062	4,069594	0,184604	3,433873	3,663621	-0,514167	318,250008	-195,731684	13,070181	-7,567187	-0,262723	0,543552	17,288998	-590,016179	0,195057	-7,567187	-0,262723	0,543552	17,288998	-590,016179	0,195057
10:47:35,01	0,403338	3,225995	-0,085985	0,242988	0,259995	0,029985	-7,567187	-0,262723	0,543552	-3,334790	4,008035	0,195057	3,432723	3,660705	-0,513414	318,254071	-195,749001	13,020044	-7,564088	-0,263185	0,544304	17,314203	-589,946215	0,144920	-7,564088	-0,263185	0,544304	17,314203	-589,946215	0,144920
10:47:35,06	0,403338	3,225995	-0,085985	0,242988	0,259995	0,029985	-7,564088	-0,263185	0,544304	-3,345841	3,834677	0,144920	3,431496	3,664148	-0,510328	318,224411	-195,717855	13,029458	-7,566456	-0,260401	0,547390	17,228273	-589,967704	0,154333	-7,566456	-0,260401	0,547390	17,228273	-589,967704	0,154333
10:47:35,11	0,403338	3,225995	-0,085985	0,242988	0,259995	0,029985	-7,563611	-0,262048	0,546241	-3,297144	3,854476	0,159435	3,431501	3,660861	-0,511477	318,220678	-195,717691	13,034559	-7,563611	-0,262048	0,546241	17,273658	-589,889015	0,159435	-7,563611	-0,262048	0,546241	17,273658	-589,889015	0,159435
10:47:35,16	0,403338	3,225995	-0,085985	0,242988	0,259995	0,029985	-7,563611	-0,262048	0,546241	-3,297144	3,854476	0,159435	3,430898	3,666057	-0,511509	318,244822	-195,773772	13,008975	-7,567810	-0,258929	0,546209	17,227478	-590,049230	0,133851	-7,567810	-0,258929	0,546209	17,227478	-590,049230	0,133851
10:47:35,22	0,403338	3,225995	-0,085985	0,242988	0,259995	0,029985	-7,567810	-0,258929	0,546209	-3,098416	4,023857	0,133851	3,433844	3,663002	-0,512636	318,224576	-195,718656	13,050451	-7,567810	-0,258929	0,546209	17,227478	-590,049230	0,133851	-7,567810	-0,258929	0,546209	17,227478	-590,049230	0,133851
10:47:35,27	0,403338	3,225995	-0,085985	0,242988	0,259995	0,029985	-7,566636	-0,263007	0,545082	-3,348120	4,007922	0,175327	3,432104	3,660330	-0,510676	318,235375	-195,742960	13,052517	-7,566636	-0,263007	0,545082	17,297955	-589,973038	0,175327	-7,566636	-0,263007	0,545082	17,297955	-589,973038	0,175327
10:47:35,32	0,403338	3,225995	-0,085985	0,242988	0,259995	0,029985	-7,563453	-0,262836	0,547042	-3,323586	3,820864	0,177393	3,428815	3,662012	-0,510018	318,044339	-195,655195	13,027502	-7,563453	-0,262836	0,547042	17,309076	-589,910173	0,177393	-7,563453	-0,262836	0,547042	17,309076	-589,910173	0,177393
10:47:35,37	0,393069	3,225972	-0,085993	0,242975	0,259985	0,030004	-7,563266	-0,259147	0,547700	-3,112238	4,020465	0,152378	3,243896	3,366367	-0,543666	302,667791	-185,976612	13,105913	-7,563266	-0,259147	0,547700	17,230824	-589,695893	0,152378	-7,563266	-0,259147	0,547700	17,230824	-589,695893	0,152378
10:47:35,42	0,393069	3,225972	-0,085993	0,242975	0,259985	0,030004	-7,214769	-0,246826	0,514052	-3,165127	4,054417	0,230789	3,243633	3,359988	-0,545661	302,525195	-185,963300	13,088647	-7,209114	-0,249787	0,512057	16,348927	-562,024969	0,213522	-7,209114	-0,249787	0,512057	16,348927	-562,024969	0,213522
10:47:35,47	0,393069	3,225972	-0,085993	0,242975	0,259985	0,030004	-7,209114	-0,249787	0,512057	-3,259358	3,890509	0,213522	3,241841	3,362004	-0,546438	302,534613	-186,000903	13,097498	-7,209964	-0,247227	0,511280	16,308939	-562,074440	0,222374	-7,209964	-0,247227	0,511280	16,308939	-562,074440	0,222374
10:47:35,52	0,393069	3,225972	-0,085993	0,242975	0,259985	0,030004	-7,209964	-0,247227	0,511280	-3,098373	3,907728	0,222374	3,243041	3,361814	-0,548371	302,533275	-185,954317	13,110049	-7,210399	-0,248362	0,509347	16,299332	-562,061520	0,234925	-7,210399	-0,248362	0,509347	16,299332	-562,061520	0,234925
10:47:35,57	0,393069	3,225972	-0,085993	0,242975	0,259985	0,030004	-7,210399	-0,248362	0,509347	-3,197054	3,954807	0,234925	3,240693	3,361985	-0,544095	302,540227	-185,985807	13,110832	-7,209373	-0,246242	0,513623	16,266952	-562,056096	0,235708	-7,209373	-0,246242	0,513623	16,266952	-562,056096	0,235708
10:47:35,62	0,393069	3,225972	-0,085993	0,242975	0,259985	0,030004	-7,209373	-0,246242	0,513623	-3,063029	3,879690	0,235708	3,245994	3,368019	-0,544892	302,550414	-185,967799	13,103910	-7,209373	-0,246242	0,513623	16,266952	-562,056096	0,235708	-7,209373	-0,246242	0,513623	16,266952	-562,056096	0,235708
10:47:35,67	0,393069	3,225972	-0,085993	0,242975	0,259985	0,030004	-7,217249	-0,247816	0,512826	-3,165592	4,289430	0,228786	3,241899	3,360297	-0,545663	302,537973	-185,955406	13,083670	-7,208514	-0,248131	0,512055	16,291813	-562,016179	0,208546	-7,208514	-0,248131	0,512055	16,291813	-562,016179	0,208546
10:47:35,72	0,393069	3,225972	-0,085993	0,242975	0,259985	0,030004	-7,211101	-0,244541	0,513994	-2,976457	3,977842	0,231129	3,240084	3,364331	-0,543724	302,533944	-185,980049	13,106253	-7,211101	-0,244541	0,513994	16,220049	-562,093556	0,231129	-7,211101	-0,244541	0,513994	16,220049	-562,093556	0,231129
10:47:35,77	0,393069	3,225972	-0,085993	0,242975	0,259985	0,030004	-7,211101	-0,244541	0,513994	-2,976457	3,977842	0,231129	3,239552	3,364166	-0,544876	302,555676	-185,957970	13,112166	-7,211101	-0,244541	0,513994	16,220049	-562,093556	0,231129	-7,211101	-0,244541	0,513994	16,220049	-562,093556	0,231129
10:47:35,82	0,393069	3,225972	-0,085993	0,242975	0,259985	0,030004	-7,210692	-0,244164	0,512842	-2,986805	3,948819	0,237042	3,247163	3,368880	-0,546445	302,548458	-185,956946	13,110398	-7,218579	-0,248398	0,511273	16,294995	-562,292758	0,235274	-7,218579	-0,248398	0,511273	16,294995	-562,292758	0,235274
10:47:35,87	0,393069	3,225972	-0,085993	0,242975	0,259985	0,030004	-7,218579	-0,248398	0,511273	-3,204287	4,365713	0,235274	3,240640	3,363994	-0,544876	302,526662	-185,992397	13,126060	-7,218579	-0,248398	0,511273	16,294995	-562,292758	0,235274	-7,218579	-0,248398	0,511273	16,294995	-562,292758	0,235274
10:47:35,92	0,393069	3,225972	-0,085993	0,242975	0,259985	0,030004	-7,211086	-0,245192	0,512842	-2,995948	3,977232	0,250936	3,245965	3,367762	-0,543729	302,543818	-185,996941	13,102294	-7,211086	-0,245192	0,512842	16,251621	-562,093045	0,250936	-7,211086	-0,245192	0,512842	16,251621	-562,093045	0,250936
10:47:35,97	0,393069	3,225972	-0,085993	0,242975	0,259985	0,030004	-7,217012	-0,247919	0,513989	-3,142402	4,268253	0,227169	3,244735	3,364862	-0,545665	302,501828	-185,949332	13,124166	-7,217012	-0,247919	0,513989	16,319249	-562,267212	0,227169	-7,217012	-0,247919	0,513989	16,319249	-562,267212	0,227169
10:47:36,02	0,393069	3,225972	-0,085993	0,242975	0,259985	0,030004	-7,213886	-0,248304	0,512053	-3,182678	4,165850	0,249042	3,244773	3,358624	-0,547973	302,518887	-185,987993	13,108702	-7,213886	-0,248304	0,512053	16,309225	-562,124194	0,249042	-7,213886	-0,248304	0,512053	16,309225	-562,124194	0,249042
10:47:36,07	0,393069	3,225972	-0,085993	0,242975	0,259985	0,030004	-7,208502	-0,251456	0,509745	-3,321600	3,851779	0,233578	3,247239	3,362462	-0,546414	302,581895	-186,005273	13,093013	-7,208502	-0,251456	0,509745	16,417689	-562,015623	0,233578	-7,208502	-0,251456	0,509745	16,417689	-562,015623	0,233578
10:47:36,12	0,393069	3,225972	-0,085993	0,242975	0,259985	0,030004	-7,213060	-0,251673	0,511304	-3,349433	4,025577	0,217889	3,239507	3,366155	-0,545678	302,542113	-185,964607	13,098334	-7,212392	-0,243131	0,512040	16,165206	-562,127119	0,223209	-7,212392	-0,243131	0,512040	16,165206	-562,127119	0,223209
10:47:36,17	0,393069	3,225972	-0,085993	0,242975	0,259985	0,030004	-7,212392	-0,243131	0,512040	-2,920555	4,045618	0,223209	3,242960	3,369117	-0,544558	302,498800	-185,941694	13,075641	-7,216684	-0,244640	0,513160	16,207010	-562,191895	0,200517	-7,216684	-0,244640	0,513160	16,207010	-562,191895	0,200517
10:47:36,22	0,393069	3,225972	-0,085993	0,242975	0,259985	0,030004	-7,216684	-0,244640	0,513160	-2,997212	4,317776	0,200517	3,239530	3,363438	-0,547584	302,557984	-185,980688	13,122642	-7,216684	-0,244640	0,513160	16,207010	-562,191895	0,200517	-7,216684	-0,244640	0,513160	16,207010	-562,191895	0,200517
10:47:36,27	0,393069	3,225972	-0,085993	0,242975	0,259985	0,030004	-7,213862	-0,247032	0,509328	-3,128127	4,128787	0,225743	3,243621	3,365478	-0,548390	302,538674	-185,957183	13,100867	-7,213862	-0,247032	0,509328	16,263878	-562,159405	0,225743	-7,213862	-0,247032	0,509328	16,263878	-562,159405	0,225743
10:47:36,32	0,393069	3,225972	-0,085993	0,242975	0,259985	0,030004	-7,213862	-0,247032	0,509328	-3,128127	4,128787	0,225743	3,239370	3,363841	-0,546474	302,463257	-185,932013	13,109995	-7,213862	-0,247032	0,509328	16,263878	-562,159405	0,225743	-7,213862	-0,247032	0,509328	16,263878	-562,159405	0,225743
10:47:36,37	0,393069	3,225972	-0,085993	0,242975	0,259985	0,030004	-7,210319	-0,244169	0,511244	-2,963324	4,022437	0,234871	3,240118	3,363594	-0,545281	302,553315	-185,993062	13,087100	-7,210319	-0,244169	0,511244	16,203911	-561,987610	0,234871	-7,210319	-0,244169	0,511244	16,203911	-561,987610	0,234871
10:47:36,42	0,393069	3,225972	-0,085993	0,242975	0,259985	0,030004	-7,210479	-0,244940	0,512437	-2,995600	3,922239	0,211976	3,246033	3,366110	-0,546432	302,564260	-185,961251	13,104638	-7,210479	-0,244940	0,512437	16,232196	-562,100366	0,211976	-7,210479	-0,244940	0,512437	16,232196	-562,100366	0,211976
10:47:36,47	0,393069	3,225972	-0,085993	0,242975	0,259985	0,030004	-7,215616	-0,248804	0,511286	-3,229562	4,195764	0,229514	3,241862	3,362377	-0,546066	302,524723	-185,949041	13,084558	-7,210297	-0,247059	0,511652	16,264510	-562,048766	0,209433	-7,210297	-0,247059	0,511652	16,264510	-562,048766	0,209433
10:47:36,52	0,393069	3,225972	-0,085993	0,242975	0,259985	0,030004	-7,210297	-0,247059	0,511652	-3,129591	3,959535	0,209433	3,242987	3,363679	-0,545682	302,508002	-185,960851	13,094195	-7,210297	-0,247059	0,511652	16,264510	-562,048766	0,209433	-7,210297	-0,247059	0,511652	16,264510	-562,048766	0,209433
10:47:36,57	0,393069	3,225972	-0,085993	0,242975	0,259985	0,030004	-7,211987	-0,247382	0,512036	-3,127823	4,056001	0,219071	3,242447	3,366314	-0,547618	302,531030	-185,925968	13,106242	-7,211987	-0,247382	0,512036	16,291669	-562,084980	0,219071	-7,211987	-0,247382	0,512036	16,291669	-562,084980	0,219071
10:47:36,62	0,393069	3,225972	-0,085993	0,242975	0,259985	0,030004	-7,214000	-0,245597	0,510100	-3,076726	4,158150	0,231118	3,241915	3,360267	-0,546435	302,549174	-185,961916	13,083814	-7,214000	-0,245597	0,510100	16,202644	-562,140813	0,231118	-7,214000	-0,245597	0,510100	16,202644	-562,140813	0,231118
10:47:36,67	0,393069	3,225972	-0,085993	0,242975	0,259985	0,030004	-7,208496	-0,248160	0,511284	-3,187917	3,838299	0,208690	3,242932	3,367873	-0,547649	302,492930	-185,948157	13,096566	-7,208496	-0,248160	0,511284	16,292610	-562,028666	0,208690	-7,208496	-0,248160	0,511284	16,292610	-562,028666	0,208690
10:47:36,72	0,393069	3,225972	-0,085993	0,242975	0,259985	0,030004	-7,215591	-0,245237	0,510069	-3,019756	4,262830	0,221442	3,241299	3,365804	-0,547584	302,539806	-185,901136	13,145414	-7,212983	-0,244858	0,510134	16,157170	-562,109072	0,270289	-7,212983	-0,244858	0,510134	16,157170	-562,109072	0,270289
10:47:36,77	0,393069	3,225972	-0,085993	0,242975	0,259985	0,030004	-7,212983	-0,244858	0,510134	-3,064197	4,110131	0,270289	3,238272	3,364260	-0,546053	302,510651	-185,952678	13,127843	-7,212983	-0,244858	0,510134	16,157170	-562,109072	0,270289	-7,212983	-0,244858	0,510134	16,157170	-562,109072	0,270289
10:47:36,82	0,393069	3,225972	-0,085993	0,242975	0,259985	0,030004	-7,210133	-0,243009	0,511665	-2,908801	3,961387	0,252719	3,237082	3,363361	-0,545315	302,501236	-185,970104	13,078142	-7,208760	-0,242427	0,512403	16,171754	-561,998225	0,203018	-7,208760	-0,242427	0,512403	16,171754	-561,998225	0,203018
10:47:36,87	0,393069	3,225972	-0,085993	0,242975	0,259985	0,030004	-7,208760	-0,242427	0,512403	-2,858757	3,889419	0,203018	3,244149	3,367338	-0,545679	302,501687	-185,927377	13,120301	-7,208760	-0,242427	0,512403	16,171754	-561,998225	0,203018	-7,208760	-0,242427	0,512403	16,171754	-561,998225	0,203018
10:47:36,92	0,393069	3,225972	-0,085993	0,242975	0,259985	0,030004	-7,215738	-0,246559	0,512039	-3,110849	4,273233	0,245176	3,241306	3,367515	-0,546067	302,547996	-185,927214	13,100220	-7,215738	-0,246559	0,512039	16,244024	-562,162162	0,245176	-7,215738	-0,246559	0,512039	16,244024	-562,162162	0,245176
10:47:36,97	0,393069	3,225972	-0,085993	0,242975	0,259985	0,030004	-7,214468	-0,244008	0,511651	-3,001505	4,167212	0,225095	3,241359	3,360270	-0,544840	302,577717	-185,994859	13,120161	-7,208221	-0,247677	0,512878	16,294076	-562,062557	0,245037	-7,208221	-0,247677	0,512878	16,294076	-562,062557	0,245037
10:47:37,02	0,393069	3,225972	-0,085993	0,242975	0,259985	0,030004	-7,208221	-0,247677	0,512878	-3,148556	3,782785	0,245037	3,244208	3,367333	-0,549946	302,541259	-185,943746	13,107440	-7,215762	-0,246612	0,507772	16,239824	-562,205257	0,232316	-7,215762	-0,246612	0,507772	16,239824	-562,205257	0,232316
10:47:37,07	0,393069	3,225972	-0,085993	0,242975	0,259985	0,030004	-7,215762	-0,246612	0,507772	-3,119227	4,232034	0,232316	3,241799	3,359787	-0,547604	302,495760	-185,952126	13,109523	-7,208023	-0,248299	0,510114	16,314544	-561,964962	0,234399	-7,208023	-0,248299	0,510114	16,314544	-561,964962	0,234399
10:47:37,12	0,393069	3,225972	-0,085993	0,242975	0,259985	0,030004	-7,208023	-0,248299	0,510114	-3,176958	3,864823	0,234399	3,246947	3,364255	-0,548603	302,504000	-185,966583	13,112751	-7,208023	-0,248299	0,510114	16,314544	-561,964962	0,234399	-7,208023	-0,248299	0,510114	16,314544	-561,964962	0,234399
10:47:37,17	0,393069	3,225972	-0,085993	0,242975	0,259985	0,030004	-7,214466	-0,250523	0,509115	-3,284204	4,185489	0,237627	3,237642	3,362377	-0,542977	302,479753	-185,962866	13,091659	-7,214466	-0,250523	0,509115	16,381879	-562,150064	0,237627	-7,214466	-0,250523	0,509115	16,381879	-562,150064	0,237627
10:47:37,22	0,393069	3,225972	-0,085993	0,242975	0,259985	0,030004	-7,208188	-0,243404	0,514741	-2,905104	3,881884	0,216535	3,243607	3,367348	-0,548373	302,547228	-185,976704	13,129489	-7,215474	-0,246084	0,509345	16,251400	-562,219295	0,254365	-7,215474	-0,246084	0,509345	16,251400	-562,219295	0,254365
10:47:37,27	0,393069	3,225972	-0,085993	0,242975	0,259985	0,030004	-7,215474	-0,246084	0,509345	-3,066233	4,195452	0,254365	3,238244	3,360151	-0,547232	302,492059	-185,971978	13,098448	-7,206560	-0,245039	0,510486	16,247178	-561,932927	0,223324	-7,206560	-0,245039	0,510486	16,247178	-561,932927	0,223324
10:47:37,32	0,393069	3,225972	-0,085993	0,242975	0,259985	0,030004	-7,206560	-0,245039	0,510486	-2,988360	3,782053	0,223324	3,237096	3,362240	-0,548412	302,507195	-185,957143	13,085062	-7,206560	-0,245039	0,510486	16,247178	-561,932927	0,223324	-7,206560	-0,245039	0,510486	16,247178	-561,932927	0,223324
10:47:37,37	0,393069	3,225972	-0,085993	0,242975	0,259985	0,030004	-7,207796	-0,243000	0,509306	-2,902758	3,840617	0,209938	3,243515	3,368185	-0,546090	302,488713	-185,947515	13,105519	-7,216153	-0,245586	0,511628	16,242169	-562,172015	0,230395	-7,216153	-0,245586	0,511628	16,242169	-562,172015	0,230395
10:47:37,42	0,393069	3,225972	-0,085993	0,242975	0,259985	0,030004	-7,216829	-0,250019	0,509745	-3,264111	4,286103	0,269597	3,247691	3,366554	-0,547973	302,526392	-185,972405	13,144722	-7,216829	-0,250019	0,509745	16,362348	-562,235006	0,269597	-7,216829	-0,250019	0,509745	16,362348	-562,235006	0,269597
10:47:37,47	0,393069	3,225972	-0,085993	0,242975	0,259985	0,030004	-7,216829	-0,250019	0,509745	-3,264111	4,286103	0,269597	3,237658	3,358246	-0,547642	302,466089	-185,914131	13,076208	-7,216829	-0,250019	0,509745	16,362348	-562,235006	0,269597	-7,216829	-0,250019	0,509745	16,362348	-562,235006	0,269597
10:47:37,52	0,393069	3,225972	-0,085993	0,242975	0,259985	0,030004	-7,204618	-0,245483	0,510076	-3,048596	3,732450	0,201084	3,239397	3,363827	-0,549183	302,485799	-185,945066	13,110997	-7,210320	-0,244199	0,508535	16,204756	-562,013688	0,235873	-7,210320	-0,244199	0,508535	16,204756	-562,013688	0,235873
10:47:37,57	0,393069	3,225972	-0,085993	0,242975	0,259985	0,030004	-7,210320	-0,244199	0,508535	-2,964883	3,996445	0,235873	3,246667	3,361239	-0,546420	302,564643	-185,944183	13,090026	-7,210320	-0,244199	0,508535	16,204756	-562,013688	0,235873	-7,210320	-0,244199	0,508535	16,204756	-562,013688	0,235873
10:47:37,62	0,393069	3,225972	-0,085993	0,242975	0,259985	0,030004	-7,211715	-0,251789	0,511298	-3,399731	4,001117	0,214901	3,240016	3,365799	-0,545300	302,506516	-185,973681	13,103059	-7,212338	-0,243749	0,512418	16,207240	-562,099410	0,227935	-7,212338	-0,243749	0,512418	16,207240	-562,099410	0,227935
10:47:37,67	0,393069	3,225972	-0,085993	0,242975	0,259985	0,030004	-7,212338	-0,243749	0,512418	-2,927034	4,069123	0,227935	3,237523	3,361644	-0,547673	302,413527	-185,914283	13,086933	-7,212338	-0,243749	0,512418	16,207240	-562,099410	0,227935	-7,212338	-0,243749	0,512418	16,207240	-562,099410	0,227935
10:47:37,72	0,393069	3,225972	-0,085993	0,242975	0,259985	0,030004	-7,207493	-0,243668	0,510045	-2,927763	3,927421	0,211809	3,243486	3,364270	-0,544492	302,543520	-185,918825	13,106739	-7,212749	-0,247518	0,513226	16,241123	-562,114907	0,231615	-7,212749	-0,247518	0,513226	16,241123	-562,114907	0,231615
10:47:37,77	0,393069	3,225972	-0,085993	0,242975	0,259985	0,030004	-7,212749	-0,247518	0,513226	-3,189057	4,085852	0,231615	3,236436	3,361806	-0,548397	302,482553	-185,973870	13,118508	-7,207089	-0,242645	0,509321	16,190135	-561,939664	0,243383	-7,207089	-0,242645	0,509321	16,190135	-561,939664	0,243383
10:47:37,82	0,393069	3,225972	-0,085993	0,242975	0,259985	0,030004	-7,207089	-0,242645	0,509321	-2,857492	3,816858	0,243383	3,243569	3,362865	-0,545271	302,498401	-185,940681	13,123741	-7,207089	-0,242645	0,509321	16,190135	-561,939664	0,243383	-7,207089	-0,242645	0,509321	16,190135	-561,939664	0,243383
10:47:37,87	0,393069	3,225972	-0,085993	0,242975	0,259985	0,030004	-7,211573	-0,248293	0,512447	-3,187877	4,052884	0,248617	3,239887	3,356672	-0,546438	302,424970	-185,963377	13,137459	-7,204369	-0,248201	0,511280	16,357068	-561,812468	0,262335	-7,204369	-0,248201	0,511280	16,357068	-561,812468	0,262335
10:47:37,92	0,393069	3,225972	-0,085993	0,242975	0,259985	0,030004	-7,204369	-0,248201	0,511280	-3,126690	3,730529	0,262335	3,244215	3,364707	-0,548390	302,529303	-185,930587	13,101804	-7,204369	-0,248201	0,511280	16,357068	-561,812468	0,262335	-7,204369	-0,248201	0,511280	16,357068	-561,812468	0,262335
10:47:37,97	0,393069	3,225972	-0,085993	0,242975	0,259985	0,030004	-7,213491	-0,247931	0,509328	-3,193235	4,130901	0,226679	3,240016	3,358712	-0,545267	302,479616	-185,944049	13,122593	-7,206200	-0,247292	0,512451	16,288937	-561,898637	0,247469	-7,206200	-0,247292	0,512451	16,288937	-561,898637	0,247469
10:47:38,03	0,393069	3,225972	-0,085993	0,242975	0,259985	0,030004	-7,206200	-0,247292	0,512451	-3,123521	3,788054	0,247469	3,239985	3,368922	-0,546084	302,486320	-185,921943	13,125239	-7,206200	-0,247292	0,512451	16,288937	-561,898637	0,247469	-7,206200	-0,247292	0,512451	16,288937	-561,898637	0,247469
10:47:38,08	0,393069	3,225972	-0,085993	0,242975	0,259985	0,030004	-7,215027	-0,242161	0,511634	-2,879159	4,252304	0,250115	3,241766	3,362076	-0,546811	302,477534	-185,916478	13,154310	-7,215027	-0,242161	0,511634	16,130446	-562,127304	0,250115	-7,215027	-0,242161	0,511634	16,130446	-562,127304	0,250115
10:47:38,13	0,393069	3,225972	-0,085993	0,242975	0,259985	0,030004	-7,209988	-0,247126	0,510907	-3,137701	4,000626	0,279186	3,240006	3,360235	-0,548420	302,475133	-185,931320	13,076739	-7,209988	-0,247126	0,510907	16,261690	-561,983434	0,279186	-7,209988	-0,247126	0,510907	16,261690	-561,983434	0,279186
10:47:38,18	0,383041	3,225984	-0,085994	0,242981	0,259986	0,030008	-7,207514	-0,246523	0,509298	-3,092267	3,866643	0,201615	3,053869	3,062174	-0,577534	286,769954	-176,191293	13,171703	-6,856317	-0,234354	0,480184	15,354759	-534,145404	0,296579	-6,856317	-0,234354	0,480184	15,354759	-534,145404	0,296579
10:47:38,23	0,383041	3,225984	-0,085994	0,242981	0,259986	0,030008	-6,856317	-0,234354	0,480184	-3,042001	4,075484	0,296579	3,047896	3,064084	-0,581099	286,710260	-176,106725	13,142530	-6,854985	-0,228226	0,476619	15,148982	-534,016123	0,267406	-6,854985	-0,228226	0,476619	15,148982	-534,016123	0,267406
10:47:38,28	0,383041	3,225984	-0,085994	0,242981	0,259986	0,030008	-6,855927	-0,226987	0,477830	-2,685505	4,125304	0,328790	3,047294	3,065519	-0,579888	286,722518	-176,133225	13,203914	-6,855927	-0,226987	0,477830	15,132971	-534,064947	0,328790	-6,855927	-0,226987	0,477830	15,132971	-534,064947	0,328790
10:47:38,33	0,383041	3,225984	-0,085994	0,242981	0,259986	0,030008	-6,854036	-0,235063	0,475160	-3,143014	3,980822	0,315781	3,053342	3,059844	-0,582558	286,781289	-176,123766	13,190906	-6,854036	-0,235063	0,475160	15,309399	-534,061011	0,315781	-6,854036	-0,235063	0,475160	15,309399	-534,061011	0,315781
10:47:38,38	0,383041	3,225984	-0,085994	0,242981	0,259986	0,030008	-6,854036	-0,235063	0,475160	-3,143014	3,980822	0,315781	3,047299	3,062856	-0,581470	286,716134	-176,136436	13,155994	-6,854036	-0,235063	0,475160	15,309399	-534,061011	0,315781	-6,854036	-0,235063	0,475160	15,309399	-534,061011	0,315781
10:47:38,43	0,383041	3,225984	-0,085994	0,242981	0,259986	0,030008	-6,860033	-0,230938	0,477466	-2,913537	4,245326	0,304146	3,045016	3,061987	-0,582210	286,757587	-176,151766	13,179229	-6,860033	-0,230938	0,477466	15,215092	-534,267269	0,304146	-6,860033	-0,230938	0,477466	15,215092	-534,267269	0,304146
10:47:38,48	0,383041	3,225984	-0,085994	0,242981	0,259986	0,030008	-6,852741	-0,233757	0,479757	-3,075417	3,948366	0,245651	3,051564	3,059375	-0,577961	286,751240	-176,106063	13,120775	-6,852741	-0,233757	0,479757	15,274486	-533,991824	0,245651	-6,852741	-0,233757	0,479757	15,274486	-533,991824	0,245651
10:47:38,53	0,383041	3,225984	-0,085994	0,242981	0,259986	0,030008	-6,852741	-0,233757	0,479757	-3,075417	3,948366	0,245651	3,048502	3,056986	-0,579507	286,700635	-176,115386	13,154970	-6,849141	-0,232299	0,478211	15,269233	-533,857251	0,279846	-6,849141	-0,232299	0,478211	15,269233	-533,857251	0,279846
10:47:38,58	0,383041	3,225984	-0,085994	0,242981	0,259986	0,030008	-6,849141	-0,232299	0,478211	-2,966239	3,800313	0,279846	3,049695	3,064896	-0,582615	286,747979	-176,147138	13,171273	-6,849141	-0,232299	0,478211	15,269233	-533,857251	0,279846	-6,849141	-0,232299	0,478211	15,269233	-533,857251	0,279846
10:47:38,63	0,383041	3,225984	-0,085994	0,242981	0,259986	0,030008	-6,856588	-0,229378	0,475103	-2,810524	4,130665	0,296149	3,053247	3,060478	-0,581835	286,733347	-176,127068	13,152169	-6,854538	-0,234663	0,475883	15,325634	-534,034432	0,277045	-6,854538	-0,234663	0,475883	15,325634	-534,034432	0,277045
10:47:38,68	0,383041	3,225984	-0,085994	0,242981	0,259986	0,030008	-6,854538	-0,234663	0,475883	-3,095393	4,046763	0,277045	3,048482	3,062859	-0,582583	286,732948	-176,151391	13,214365	-6,854538	-0,234663	0,475883	15,325634	-534,034432	0,277045	-6,854538	-0,234663	0,475883	15,325634	-534,034432	0,277045
10:47:38,73	0,383041	3,225984	-0,085994	0,242981	0,259986	0,030008	-6,857817	-0,229341	0,475474	-2,814258	4,205264	0,282043	3,050277	3,065979	-0,582244	286,741563	-176,136878	13,157167	-6,857817	-0,229341	0,475474	15,188987	-534,133352	0,282043	-6,857817	-0,229341	0,475474	15,188987	-534,133352	0,282043
10:47:38,78	0,383041	3,225984	-0,085994	0,242981	0,259986	0,030008	-6,856114	-0,230194	0,477006	-2,837324	4,179875	0,281902	3,050165	3,064077	-0,580712	286,676204	-176,123729	13,157026	-6,856114	-0,230194	0,477006	15,232885	-534,025040	0,281902	-6,856114	-0,230194	0,477006	15,232885	-534,025040	0,281902
10:47:38,83	0,383041	3,225984	-0,085994	0,242981	0,259986	0,030008	-6,849769	-0,227914	0,477436	-2,713490	3,757930	0,272847	3,045018	3,059723	-0,580282	286,753270	-176,174337	13,147971	-6,849769	-0,227914	0,477436	15,177770	-533,948962	0,272847	-6,849769	-0,227914	0,477436	15,177770	-533,948962	0,272847
10:47:38,88	0,383041	3,225984	-0,085994	0,242981	0,259986	0,030008	-6,849769	-0,227914	0,477436	-2,713490	3,757930	0,272847	3,045064	3,059910	-0,580676	286,765326	-176,148440	13,134417	-6,849954	-0,227861	0,477042	15,147900	-533,951352	0,259293	-6,849954	-0,227861	0,477042	15,147900	-533,951352	0,259293
10:47:38,93	0,383041	3,225984	-0,085994	0,242981	0,259986	0,030008	-6,849954	-0,227861	0,477042	-2,739170	3,770047	0,259293	3,046072	3,064501	-0,582249	286,689315	-176,098781	13,182207	-6,849954	-0,227861	0,477042	15,147900	-533,951352	0,259293	-6,849954	-0,227861	0,477042	15,147900	-533,951352	0,259293
10:47:38,98	0,383041	3,225984	-0,085994	0,242981	0,259986	0,030008	-6,854434	-0,226438	0,475469	-2,670186	4,093681	0,307083	3,055673	3,061546	-0,582206	286,783739	-176,170169	13,146229	-6,854434	-0,226438	0,475469	15,105196	-533,979423	0,307083	-6,854434	-0,226438	0,475469	15,105196	-533,979423	0,307083
10:47:39,03	0,383041	3,225984	-0,085994	0,242981	0,259986	0,030008	-6,856675	-0,236230	0,475512	-3,164742	4,092723	0,271105	3,051055	3,063655	-0,581430	286,815970	-176,123201	13,146444	-6,856193	-0,231176	0,476289	15,188581	-534,147930	0,271320	-6,856193	-0,231176	0,476289	15,188581	-534,147930	0,271320
10:47:39,08	0,383041	3,225984	-0,085994	0,242981	0,259986	0,030008	-6,856193	-0,231176	0,476289	-2,958755	4,063245	0,271320	3,044901	3,058278	-0,578760	286,666960	-176,102825	13,149988	-6,856193	-0,231176	0,476289	15,188581	-534,147930	0,271320	-6,856193	-0,231176	0,476289	15,188581	-534,147930	0,271320
10:47:39,13	0,383041	3,225984	-0,085994	0,242981	0,259986	0,030008	-6,848460	-0,228535	0,478958	-2,764559	3,800344	0,274864	3,047285	3,063096	-0,581842	286,705614	-176,110461	13,186264	-6,848460	-0,228535	0,478958	15,175450	-533,803760	0,274864	-6,848460	-0,228535	0,478958	15,175450	-533,803760	0,274864
10:47:39,18	0,383041	3,225984	-0,085994	0,242981	0,259986	0,030008	-6,853824	-0,228191	0,475876	-2,759381	4,041966	0,311140	3,054008	3,063494	-0,582524	286,831833	-176,126579	13,224848	-6,857530	-0,233814	0,475194	15,253482	-534,198771	0,349724	-6,857530	-0,233814	0,475194	15,253482	-534,198771	0,349724
10:47:39,23	0,383041	3,225984	-0,085994	0,242981	0,259986	0,030008	-6,857530	-0,233814	0,475194	-3,100938	4,117310	0,349724	3,044851	3,061691	-0,579550	286,654086	-176,099772	13,160887	-6,851390	-0,226785	0,478168	15,132859	-533,868740	0,285763	-6,851390	-0,226785	0,478168	15,132859	-533,868740	0,285763
10:47:39,28	0,383041	3,225984	-0,085994	0,242981	0,259986	0,030008	-6,851390	-0,226785	0,478168	-2,669748	3,965397	0,285763	3,044366	3,060563	-0,579900	286,705650	-176,110049	13,174525	-6,850171	-0,226929	0,477818	15,119790	-533,886218	0,299401	-6,850171	-0,226929	0,477818	15,119790	-533,886218	0,299401
10:47:39,33	0,383041	3,225984	-0,085994	0,242981	0,259986	0,030008	-6,850171	-0,226929	0,477818	-2,694111	3,852192	0,299401	3,051596	3,061265	-0,581814	286,793764	-176,138674	13,150995	-6,850171	-0,226929	0,477818	15,119790	-533,886218	0,299401	-6,850171	-0,226929	0,477818	15,119790	-533,886218	0,299401
10:47:39,38	0,383041	3,225984	-0,085994	0,242981	0,259986	0,030008	-6,854393	-0,232840	0,475904	-3,020758	3,981139	0,275871	3,048555	3,058761	-0,581425	286,748478	-176,151209	13,169306	-6,854393	-0,232840	0,475904	15,257168	-534,088735	0,275871	-6,854393	-0,232840	0,475904	15,257168	-534,088735	0,275871
10:47:39,43	0,383041	3,225984	-0,085994	0,242981	0,259986	0,030008	-6,850705	-0,231458	0,476293	-2,915419	3,822273	0,294182	3,046704	3,065008	-0,582632	286,731711	-176,163127	13,165592	-6,850705	-0,231458	0,476293	15,254057	-533,958031	0,294182	-6,850705	-0,231458	0,476293	15,254057	-533,958031	0,294182
10:47:39,48	0,383041	3,225984	-0,085994	0,242981	0,259986	0,030008	-6,855189	-0,226731	0,475086	-2,650899	4,064043	0,290468	3,052725	3,062729	-0,578329	286,760729	-176,114728	13,160083	-6,855189	-0,226731	0,475086	15,147490	-534,068315	0,290468	-6,855189	-0,226731	0,475086	15,147490	-534,068315	0,290468
10:47:39,53	0,383041	3,225984	-0,085994	0,242981	0,259986	0,030008	-6,856227	-0,233085	0,479389	-3,037745	4,117048	0,284959	3,052711	3,060787	-0,582194	286,763028	-176,127670	13,176242	-6,854537	-0,234045	0,475524	15,294932	-534,060429	0,301118	-6,854537	-0,234045	0,475524	15,294932	-534,060429	0,301118
10:47:39,58	0,383041	3,225984	-0,085994	0,242981	0,259986	0,030008	-6,854537	-0,234045	0,475524	-3,077563	4,020743	0,301118	3,047438	3,061150	-0,579098	286,782342	-176,165490	13,157555	-6,854537	-0,234045	0,475524	15,294932	-534,060429	0,301118	-6,854537	-0,234045	0,475524	15,294932	-534,060429	0,301118
10:47:39,63	0,383041	3,225984	-0,085994	0,242981	0,259986	0,030008	-6,852215	-0,229296	0,478620	-2,807550	3,864339	0,282431	3,046732	3,065086	-0,579148	286,726457	-176,133872	13,149945	-6,855271	-0,226717	0,478570	15,124406	-534,051313	0,274821	-6,855271	-0,226717	0,478570	15,124406	-534,051313	0,274821
10:47:39,68	0,383041	3,225984	-0,085994	0,242981	0,259986	0,030008	-6,855271	-0,226717	0,478570	-2,672871	4,087490	0,274821	3,048476	3,058874	-0,583783	286,714900	-176,151286	13,156551	-6,850763	-0,231333	0,473935	15,267601	-533,930543	0,281427	-6,850763	-0,231333	0,473935	15,267601	-533,930543	0,281427
10:47:39,73	0,383041	3,225984	-0,085994	0,242981	0,259986	0,030008	-6,851096	-0,228437	0,476247	-2,737825	3,860081	0,264966	3,046135	3,060611	-0,581471	286,723140	-176,160244	13,140090	-6,851096	-0,228437	0,476247	15,194489	-533,950992	0,264966	-6,851096	-0,228437	0,476247	15,194489	-533,950992	0,264966
10:47:39,78	0,383041	3,225984	-0,085994	0,242981	0,259986	0,030008	-6,851096	-0,228437	0,476247	-2,737825	3,860081	0,264966	3,046669	3,064049	-0,583790	286,704294	-176,124139	13,187060	-6,851096	-0,228437	0,476247	15,194489	-533,950992	0,264966	-6,851096	-0,228437	0,476247	15,194489	-533,950992	0,264966
10:47:39,83	0,383041	3,225984	-0,085994	0,242981	0,259986	0,030008	-6,854342	-0,227181	0,473928	-2,694347	4,063202	0,311936	3,046252	3,061867	-0,583749	286,767850	-176,092204	13,191854	-6,852243	-0,227910	0,473969	15,099248	-533,986070	0,316730	-6,852243	-0,227910	0,473969	15,099248	-533,986070	0,316730
10:47:39,88	0,383041	3,225984	-0,085994	0,242981	0,259986	0,030008	-6,852243	-0,227910	0,473969	-2,791707	3,914991	0,316730	3,050329	3,061015	-0,582585	286,741187	-176,091146	13,192032	-6,853543	-0,231867	0,475133	15,216521	-533,996912	0,316908	-6,853543	-0,231867	0,475133	15,216521	-533,996912	0,316908
10:47:39,93	0,383041	3,225984	-0,085994	0,242981	0,259986	0,030008	-6,853543	-0,231867	0,475133	-2,985051	4,006233	0,316908	3,050411	3,060299	-0,581802	286,800919	-176,172243	13,159181	-6,853543	-0,231867	0,475133	15,216521	-533,996912	0,316908	-6,853543	-0,231867	0,475133	15,216521	-533,996912	0,316908
10:47:39,98	0,383041	3,225984	-0,085994	0,242981	0,259986	0,030008	-6,852965	-0,232296	0,475916	-2,967010	3,883876	0,284057	3,050221	3,064180	-0,579139	286,693577	-176,100975	13,171180	-6,852965	-0,232296	0,475916	15,268264	-534,073862	0,284057	-6,852965	-0,232296	0,475916	15,268264	-534,073862	0,284057
10:47:40,04	0,383041	3,225984	-0,085994	0,242981	0,259986	0,030008	-6,856231	-0,230191	0,478579	-2,865595	4,182294	0,296055	3,051804	3,064120	-0,582386	286,728524	-176,126002	13,163646	-6,856231	-0,230191	0,478579	15,204431	-534,031810	0,296055	-6,856231	-0,230191	0,478579	15,204431	-534,031810	0,296055
10:47:40,09	0,383041	3,225984	-0,085994	0,242981	0,259986	0,030008	-6,851208	-0,233880	0,476681	-3,080729	3,901994	0,301305	3,047860	3,063417	-0,579533	286,690197	-176,103355	13,166012	-6,851208	-0,233880	0,476681	15,278864	-533,917856	0,301305	-6,851208	-0,233880	0,476681	15,278864	-533,917856	0,301305
10:47:40,14	0,383041	3,225984	-0,085994	0,242981	0,259986	0,030008	-6,854389	-0,228528	0,478185	-2,775334	4,088289	0,290887	3,040663	3,058793	-0,582672	286,589188	-176,000071	13,175184	-6,854389	-0,228528	0,478185	15,164095	-533,981282	0,290887	-6,854389	-0,228528	0,478185	15,164095	-533,981282	0,290887
10:47:40,19	0,372970	3,225978	-0,085986	0,242977	0,259981	0,029998	-6,846786	-0,224607	0,475046	-2,610419	3,832048	0,300060	2,859813	2,765095	-0,615346	270,898310	-166,294021	13,195118	-6,846786	-0,224607	0,475046	15,021264	-533,640682	0,300060	-6,846786	-0,224607	0,475046	15,021264	-533,640682	0,300060
10:47:40,24	0,372970	3,225978	-0,085986	0,242977	0,259981	0,029998	-6,502012	-0,214835	0,442372	-2,662520	4,345493	0,319994	2,850305	2,763010	-0,618479	270,854871	-166,277645	13,196043	-6,502012	-0,214835	0,442372	14,202065	-506,062441	0,319994	-6,502012	-0,214835	0,442372	14,202065	-506,062441	0,319994
10:47:40,29	0,372970	3,225978	-0,085986	0,242977	0,259981	0,029998	-6,495452	-0,207645	0,439239	-2,281057	4,050177	0,320919	2,859264	2,760709	-0,617237	270,917879	-166,307352	13,228810	-6,495452	-0,207645	0,439239	14,019044	-505,842792	0,320919	-6,495452	-0,207645	0,439239	14,019044	-505,842792	0,320919
10:47:40,34	0,372970	3,225978	-0,085986	0,242977	0,259981	0,029998	-6,497939	-0,216553	0,440482	-2,750070	4,110089	0,353686	2,852836	2,761473	-0,614947	270,927428	-166,288082	13,183332	-6,497939	-0,216553	0,440482	14,249340	-505,978122	0,353686	-6,497939	-0,216553	0,440482	14,249340	-505,978122	0,353686
10:47:40,39	0,372970	3,225978	-0,085986	0,242977	0,259981	0,029998	-6,495386	-0,210604	0,442771	-2,462200	3,978710	0,308208	2,857337	2,760670	-0,614195	270,815642	-166,253933	13,205157	-6,496941	-0,214904	0,443523	14,210499	-505,836433	0,330033	-6,496941	-0,214904	0,443523	14,210499	-505,836433	0,330033
10:47:40,44	0,372970	3,225978	-0,085986	0,242977	0,259981	0,029998	-6,496941	-0,214904	0,443523	-2,659469	4,173458	0,330033	2,853299	2,759770	-0,614146	270,874249	-166,303470	13,236022	-6,496941	-0,214904	0,443523	14,210499	-505,836433	0,330033	-6,496941	-0,214904	0,443523	14,210499	-505,836433	0,330033
10:47:40,49	0,372970	3,225978	-0,085986	0,242977	0,259981	0,029998	-6,494143	-0,211857	0,443572	-2,487411	3,952408	0,360898	2,857479	2,761718	-0,617235	270,911114	-166,299457	13,243509	-6,494143	-0,211857	0,443572	14,143341	-505,837794	0,360898	-6,494143	-0,211857	0,443572	14,143341	-505,837794	0,360898
10:47:40,54	0,372970	3,225978	-0,085986	0,242977	0,259981	0,029998	-6,497920	-0,214502	0,440483	-2,646891	4,118912	0,368385	2,859783	2,761280	-0,618035	270,880625	-166,287335	13,225650	-6,497920	-0,214502	0,440483	14,191542	-505,967814	0,368385	-6,497920	-0,214502	0,440483	14,191542	-505,967814	0,368385
10:47:40,59	0,372970	3,225978	-0,085986	0,242977	0,259981	0,029998	-6,498692	-0,216717	0,439683	-2,757309	4,191538	0,350526	2,852655	2,759082	-0,617641	270,848081	-166,281385	13,253448	-6,498692	-0,216717	0,439683	14,254979	-505,955815	0,350526	-6,498692	-0,216717	0,439683	14,254979	-505,955815	0,350526
10:47:40,64	0,372970	3,225978	-0,085986	0,242977	0,259981	0,029998	-6,493225	-0,211644	0,440077	-2,482372	3,938381	0,378324	2,858698	2,762727	-0,616486	270,938777	-166,337302	13,193465	-6,493225	-0,211644	0,440077	14,131652	-505,779766	0,378324	-6,493225	-0,211644	0,440077	14,131652	-505,779766	0,378324
10:47:40,69	0,372970	3,225978	-0,085986	0,242977	0,259981	0,029998	-6,499403	-0,215054	0,441232	-2,656642	4,153146	0,318341	2,861692	2,761551	-0,618006	270,949889	-166,295313	13,220190	-6,499403	-0,215054	0,441232	14,225109	-506,049992	0,318341	-6,499403	-0,215054	0,441232	14,225109	-506,049992	0,318341
10:47:40,74	0,372970	3,225978	-0,085986	0,242977	0,259981	0,029998	-6,499882	-0,218235	0,439712	-2,863969	4,189430	0,345065	2,857484	2,761243	-0,615689	270,897509	-166,266959	13,238834	-6,499882	-0,218235	0,439712	14,267483	-506,051316	0,345065	-6,499882	-0,218235	0,439712	14,267483	-506,051316	0,345065
10:47:40,79	0,372970	3,225978	-0,085986	0,242977	0,259981	0,029998	-6,497511	-0,214745	0,442030	-2,680846	4,125686	0,363709	2,856324	2,756136	-0,616856	270,908647	-166,319859	13,202861	-6,497511	-0,214745	0,442030	14,176628	-505,928949	0,363709	-6,497511	-0,214745	0,442030	14,176628	-505,928949	0,363709
10:47:40,84	0,372970	3,225978	-0,085986	0,242977	0,259981	0,029998	-6,496342	-0,215405	0,440075	-2,645064	3,998108	0,327533	2,857471	2,759901	-0,617643	270,920316	-166,361056	13,202657	-6,496342	-0,215405	0,440075	14,264198	-505,964777	0,327533	-6,496342	-0,215405	0,440075	14,264198	-505,964777	0,327533
10:47:40,89	0,372970	3,225978	-0,085986	0,242977	0,259981	0,029998	-6,496342	-0,215405	0,440075	-2,645064	3,998108	0,327533	2,856308	2,764208	-0,614921	270,917030	-166,304002	13,232371	-6,496342	-0,215405	0,440075	14,264198	-505,964777	0,327533	-6,496342	-0,215405	0,440075	14,264198	-505,964777	0,327533
10:47:40,94	0,372970	3,225978	-0,085986	0,242977	0,259981	0,029998	-6,499491	-0,212244	0,442797	-2,528471	4,193191	0,357247	2,858636	2,763228	-0,618824	270,900906	-166,288701	13,211433	-6,499491	-0,212244	0,442797	14,132669	-506,016833	0,357247	-6,499491	-0,212244	0,442797	14,132669	-506,016833	0,357247
10:47:40,99	0,372970	3,225978	-0,085986	0,242977	0,259981	0,029998	-6,494420	-0,219993	0,442457	-2,925183	3,917216	0,361347	2,860483	2,755942	-0,615262	270,924563	-166,315547	13,236471	-6,494420	-0,219993	0,442457	14,344249	-505,894754	0,361347	-6,494420	-0,219993	0,442457	14,344249	-505,894754	0,361347
10:47:41,04	0,372970	3,225978	-0,085986	0,242977	0,259981	0,029998	-6,494420	-0,219993	0,442457	-2,925183	3,917216	0,361347	2,855178	2,759188	-0,618388	270,951023	-166,356930	13,226650	-6,494420	-0,219993	0,442457	14,344249	-505,894754	0,361347	-6,494420	-0,219993	0,442457	14,344249	-505,894754	0,361347
10:47:41,09	0,372970	3,225978	-0,085986	0,242977	0,259981	0,029998	-6,494579	-0,213775	0,439330	-2,579267	3,881864	0,351526	2,858092	2,760304	-0,620749	270,915795	-166,282708	13,212115	-6,497002	-0,215741	0,436970	14,207515	-505,939165	0,336991	-6,497002	-0,215741	0,436970	14,207515	-505,939165	0,336991
10:47:41,14	0,372970	3,225978	-0,085986	0,242977	0,259981	0,029998	-6,497002	-0,215741	0,436970	-2,728136	4,075492	0,336991	2,856292	2,758136	-0,614917	270,895114	-166,313405	13,216853	-6,497002	-0,215741	0,436970	14,207515	-505,939165	0,336991	-6,497002	-0,215741	0,436970	14,207515	-505,939165	0,336991
10:47:41,19	0,372970	3,225978	-0,085986	0,242977	0,259981	0,029998	-6,494225	-0,215266	0,442801	-2,666529	3,933646	0,341729	2,859233	2,761788	-0,615330	270,906149	-166,330117	13,193280	-6,494225	-0,215266	0,442801	14,231861	-505,863010	0,341729	-6,494225	-0,215266	0,442801	14,231861	-505,863010	0,341729
10:47:41,24	0,372970	3,225978	-0,085986	0,242977	0,259981	0,029998	-6,498858	-0,215986	0,442388	-2,695032	4,156643	0,318156	2,858004	2,764708	-0,618056	270,890822	-166,308813	13,215380	-6,498858	-0,215986	0,442388	14,259907	-506,003693	0,318156	-6,498858	-0,215986	0,442388	14,259907	-506,003693	0,318156
10:47:41,29	0,372970	3,225978	-0,085986	0,242977	0,259981	0,029998	-6,500772	-0,213463	0,439662	-2,574581	4,280117	0,340256	2,852156	2,752466	-0,616879	270,869338	-166,301176	13,183232	-6,487246	-0,214519	0,440839	14,214356	-505,649621	0,308107	-6,487246	-0,214519	0,440839	14,214356	-505,649621	0,308107
10:47:41,34	0,372970	3,225978	-0,085986	0,242977	0,259981	0,029998	-6,487246	-0,214519	0,440839	-2,625373	3,599159	0,308107	2,855785	2,758144	-0,619179	270,957686	-166,366070	13,197650	-6,487246	-0,214519	0,440839	14,214356	-505,649621	0,308107	-6,487246	-0,214519	0,440839	14,214356	-505,649621	0,308107
10:47:41,39	0,372970	3,225978	-0,085986	0,242977	0,259981	0,029998	-6,493978	-0,214823	0,438539	-2,629147	3,840286	0,322525	2,857388	2,761001	-0,616903	270,862709	-166,305952	13,195022	-6,493978	-0,214823	0,438539	14,234434	-505,936989	0,322525	-6,493978	-0,214823	0,438539	14,234434	-505,936989	0,322525
10:47:41,44	0,372970	3,225978	-0,085986	0,242977	0,259981	0,029998	-6,496129	-0,214811	0,441251	-2,650189	4,046915	0,362949	2,856851	2,760013	-0,616467	270,886410	-166,299940	13,238073	-6,496129	-0,214811	0,441251	14,212500	-505,899191	0,362949	-6,496129	-0,214811	0,441251	14,212500	-505,899191	0,362949
10:47:41,49	0,372970	3,225978	-0,085986	0,242977	0,259981	0,029998	-6,496129	-0,214811	0,441251	-2,650189	4,046915	0,362949	2,861676	2,765895	-0,619165	270,975545	-166,344217	13,239087	-6,503636	-0,216049	0,438553	14,239073	-506,197471	0,363963	-6,503636	-0,216049	0,438553	14,239073	-506,197471	0,363963
10:47:41,54	0,372970	3,225978	-0,085986	0,242977	0,259981	0,029998	-6,503636	-0,216049	0,438553	-2,720762	4,337974	0,363963	2,860553	2,761269	-0,616443	270,971537	-166,315930	13,218117	-6,503636	-0,216049	0,438553	14,239073	-506,197471	0,363963	-6,503636	-0,216049	0,438553	14,239073	-506,197471	0,363963
10:47:41,59	0,372970	3,225978	-0,085986	0,242977	0,259981	0,029998	-6,499069	-0,217390	0,441275	-2,812981	4,118072	0,342993	2,859231	2,759223	-0,615292	270,899932	-166,320176	13,232020	-6,499069	-0,217390	0,441275	14,252112	-506,058814	0,342993	-6,499069	-0,217390	0,441275	14,252112	-506,058814	0,342993
10:47:41,64	0,372970	3,225978	-0,085986	0,242977	0,259981	0,029998	-6,496636	-0,217268	0,442426	-2,767174	4,051441	0,356896	2,851019	2,761240	-0,615322	270,903537	-166,273601	13,217837	-6,496636	-0,217268	0,442426	14,288367	-505,934449	0,356896	-6,496636	-0,217268	0,442426	14,288367	-505,934449	0,356896
10:47:41,69	0,372970	3,225978	-0,085986	0,242977	0,259981	0,029998	-6,494276	-0,209147	0,442396	-2,387030	3,948929	0,342713	2,859954	2,761763	-0,618782	270,967954	-166,303653	13,215095	-6,494276	-0,209147	0,442396	14,031029	-505,851766	0,342713	-6,494276	-0,209147	0,442396	14,031029	-505,851766	0,342713
10:47:41,74	0,372970	3,225978	-0,085986	0,242977	0,259981	0,029998	-6,499196	-0,216624	0,438936	-2,782007	4,133962	0,339971	2,861001	2,762095	-0,617234	270,924403	-166,354270	13,232590	-6,499196	-0,216624	0,438936	14,222982	-506,052961	0,339971	-6,499196	-0,216624	0,438936	14,222982	-506,052961	0,339971
10:47:41,79	0,372970	3,225978	-0,085986	0,242977	0,259981	0,029998	-6,500007	-0,217365	0,440484	-2,754909	4,188530	0,357466	2,853885	2,754675	-0,616879	270,868147	-166,328669	13,192680	-6,500007	-0,217365	0,440484	14,308220	-506,062039	0,357466	-6,500007	-0,217365	0,440484	14,308220	-506,062039	0,357466
10:47:41,84	0,372970	3,225978	-0,085986	0,242977	0,259981	0,029998	-6,490024	-0,214911	0,440839	-2,621384	3,730904	0,317556	2,857531	2,761612	-0,616858	270,933463	-166,305985	13,213763	-6,497855	-0,214601	0,440860	14,188639	-505,988700	0,338639	-6,497855	-0,214601	0,440860	14,188639	-505,988700	0,338639
10:47:41,89	0,372970	3,225978	-0,085986	0,242977	0,259981	0,029998	-6,497855	-0,214601	0,440860	-2,657548	4,092893	0,338639	2,854657	2,757795	-0,615288	270,950236	-166,299024	13,206950	-6,493111	-0,214021	0,442430	14,158838	-505,874044	0,331826	-6,493111	-0,214021	0,442430	14,158838	-505,874044	0,331826
10:47:41,94	0,372970	3,225978	-0,085986	0,242977	0,259981	0,029998	-6,493111	-0,214021	0,442430	-2,641775	3,835188	0,331826	2,853980	2,763692	-0,616490	270,920248	-166,277263	13,214289	-6,493111	-0,214021	0,442430	14,158838	-505,874044	0,331826	-6,493111	-0,214021	0,442430	14,158838	-505,874044	0,331826
10:47:41,99	0,372970	3,225978	-0,085986	0,242977	0,259981	0,029998	-6,497880	-0,210486	0,441229	-2,461814	4,119990	0,339165	2,858877	2,760232	-0,616037	271,006511	-166,304708	13,217426	-6,497880	-0,210486	0,441229	14,061314	-505,963553	0,339165	-6,497880	-0,210486	0,441229	14,061314	-505,963553	0,339165
10:47:42,04	0,372970	3,225978	-0,085986	0,242977	0,259981	0,029998	-6,497332	-0,216456	0,441681	-2,791658	4,003114	0,342302	2,854614	2,757147	-0,618755	270,947083	-166,318473	13,247126	-6,492529	-0,214308	0,438963	14,184869	-505,865603	0,372002	-6,492529	-0,214308	0,438963	14,184869	-505,865603	0,372002
10:47:42,09	0,372970	3,225978	-0,085986	0,242977	0,259981	0,029998	-6,492529	-0,214308	0,438963	-2,638289	3,797907	0,372002	2,854038	2,757850	-0,616671	270,946460	-166,316326	13,217560	-6,492529	-0,214308	0,438963	14,184869	-505,865603	0,372002	-6,492529	-0,214308	0,438963	14,184869	-505,865603	0,372002
10:47:42,15	0,372970	3,225978	-0,085986	0,242977	0,259981	0,029998	-6,492850	-0,213457	0,441047	-2,595582	3,816217	0,342436	2,861176	2,762424	-0,616417	270,987920	-166,299135	13,247821	-6,492850	-0,213457	0,441047	14,160769	-505,872498	0,342436	-6,492850	-0,213457	0,441047	14,160769	-505,872498	0,342436
10:47:42,20	0,372970	3,225978	-0,085986	0,242977	0,259981	0,029998	-6,500380	-0,217352	0,441301	-2,833740	4,180455	0,372696	2,859341	2,760671	-0,617596	270,957340	-166,310597	13,243063	-6,500380	-0,217352	0,441301	14,228369	-506,099348	0,372696	-6,500380	-0,217352	0,441301	14,228369	-506,099348	0,372696
10:47:42,25	0,372970	3,225978	-0,085986	0,242977	0,259981	0,029998	-6,497944	-0,216639	0,440122	-2,771454	4,074570	0,367939	2,850051	2,740205	-0,615184	270,244046	-165,860323	13,171495	-6,497944	-0,216639	0,440122	14,234694	-506,014059	0,367939	-6,497944	-0,216639	0,440122	14,234694	-506,014059	0,367939
10:47:42,30	0,362984	3,225973	-0,085996	0,242974	0,259987	0,029988	-6,475576	-0,218826	0,442534	-2,918507	3,754264	0,296371	2,663763	2,462154	-0,649875	255,250604	-156,593323	13,279399	-6,475576	-0,218826	0,442534	14,259362	-504,578421	0,296371	-6,475576	-0,218826	0,442534	14,259362	-504,578421	0,296371
10:47:42,35	0,362984	3,225973	-0,085996	0,242974	0,259987	0,029988	-6,141632	-0,196521	0,407843	-2,287381	4,007403	0,404275	2,667926	2,457430	-0,650636	255,251493	-156,579160	13,265790	-6,141632	-0,196521	0,407843	13,139547	-478,110725	0,404275	-6,141632	-0,196521	0,407843	13,139547	-478,110725	0,404275
10:47:42,40	0,362984	3,225973	-0,085996	0,242974	0,259987	0,029988	-6,139622	-0,202489	0,407082	-2,610429	3,909189	0,390666	2,668418	2,462033	-0,647962	255,198688	-156,539812	13,261888	-6,143855	-0,200614	0,409756	13,227608	-478,097901	0,386764	-6,143855	-0,200614	0,409756	13,227608	-478,097901	0,386764
10:47:42,45	0,362984	3,225973	-0,085996	0,242974	0,259987	0,029988	-6,143855	-0,200614	0,409756	-2,520562	4,194678	0,386764	2,664889	2,461841	-0,645285	255,186844	-156,530434	13,216437	-6,141924	-0,197653	0,412433	13,146959	-478,031801	0,341313	-6,141924	-0,197653	0,412433	13,146959	-478,031801	0,341313
10:47:42,50	0,362984	3,225973	-0,085996	0,242974	0,259987	0,029988	-6,141924	-0,197653	0,412433	-2,368824	4,109250	0,341313	2,668542	2,466461	-0,649470	255,286920	-156,572517	13,295446	-6,147752	-0,198507	0,408248	13,155987	-478,293939	0,420322	-6,147752	-0,198507	0,408248	13,155987	-478,293939	0,420322
10:47:42,55	0,362984	3,225973	-0,085996	0,242974	0,259987	0,029988	-6,143741	-0,200018	0,408204	-2,481174	4,163153	0,381964	2,667846	2,462233	-0,649514	255,216684	-156,559941	13,257089	-6,143741	-0,200018	0,408204	13,220268	-478,120555	0,381964	-6,143741	-0,200018	0,408204	13,220268	-478,120555	0,381964
10:47:42,60	0,362984	3,225973	-0,085996	0,242974	0,259987	0,029988	-6,143741	-0,200018	0,408204	-2,481174	4,163153	0,381964	2,669714	2,467067	-0,648713	255,284143	-156,581096	13,270806	-6,143741	-0,200018	0,408204	13,220268	-478,120555	0,381964	-6,143741	-0,200018	0,408204	13,220268	-478,120555	0,381964
10:47:42,65	0,362984	3,225973	-0,085996	0,242974	0,259987	0,029988	-6,148862	-0,199219	0,409005	-2,455010	4,360436	0,395682	2,667926	2,464982	-0,646728	255,257328	-156,537211	13,333648	-6,148862	-0,199219	0,409005	13,183673	-478,325256	0,395682	-6,148862	-0,199219	0,409005	13,183673	-478,325256	0,395682
10:47:42,70	0,362984	3,225973	-0,085996	0,242974	0,259987	0,029988	-6,146163	-0,198713	0,410990	-2,453288	4,265229	0,458524	2,667368	2,464713	-0,650282	255,267518	-156,534786	13,253280	-6,146163	-0,198713	0,410990	13,145662	-478,208554	0,458524	-6,146163	-0,198713	0,410990	13,145662	-478,208554	0,458524
10:47:42,75	0,362984	3,225973	-0,085996	0,242974	0,259987	0,029988	-6,145650	-0,198365	0,407436	-2,442392	4,230966	0,378156	2,662713	2,460212	-0,648295	255,292726	-156,565205	13,278436	-6,145650	-0,198365	0,407436	13,129247	-478,202586	0,378156	-6,145650	-0,198365	0,407436	13,129247	-478,202586	0,378156
10:47:42,80	0,362984	3,225973	-0,085996	0,242974	0,259987	0,029988	-6,139426	-0,196584	0,409423	-2,336043	3,870245	0,403311	2,666760	2,457615	-0,646749	255,235247	-156,531592	13,279476	-6,139199	-0,201387	0,410969	13,222714	-478,002091	0,404352	-6,139199	-0,201387	0,410969	13,222714	-478,002091	0,404352
10:47:42,85	0,362984	3,225973	-0,085996	0,242974	0,259987	0,029988	-6,139199	-0,201387	0,410969	-2,586195	3,925062	0,404352	2,669234	2,461479	-0,647117	255,309596	-156,555391	13,279175	-6,143783	-0,201598	0,410601	13,211736	-478,199839	0,404051	-6,143783	-0,201598	0,410601	13,211736	-478,199839	0,404051
10:47:42,90	0,362984	3,225973	-0,085996	0,242974	0,259987	0,029988	-6,143783	-0,201598	0,410601	-2,613718	4,087112	0,404051	2,663194	2,458226	-0,648296	255,255582	-156,616352	13,286658	-6,143783	-0,201598	0,410601	13,211736	-478,199839	0,404051	-6,143783	-0,201598	0,410601	13,211736	-478,199839	0,404051
10:47:42,95	0,362984	3,225973	-0,085996	0,242974	0,259987	0,029988	-6,137946	-0,197993	0,409422	-2,346440	3,799879	0,411534	2,664935	2,461487	-0,649512	255,241991	-156,595367	13,245388	-6,137946	-0,197993	0,409422	13,195995	-478,028860	0,411534	-6,137946	-0,197993	0,409422	13,195995	-478,028860	0,411534
10:47:43,00	0,362984	3,225973	-0,085996	0,242974	0,259987	0,029988	-6,141641	-0,197870	0,408206	-2,351450	4,014271	0,370264	2,665586	2,461113	-0,648292	255,274200	-156,597892	13,292743	-6,141641	-0,197870	0,408206	13,181372	-478,104508	0,370264	-6,141641	-0,197870	0,408206	13,181372	-478,104508	0,370264
10:47:43,05	0,362984	3,225973	-0,085996	0,242974	0,259987	0,029988	-6,141642	-0,198621	0,409426	-2,404399	3,985203	0,417619	2,663764	2,459781	-0,647549	255,222616	-156,544474	13,274639	-6,139577	-0,197709	0,410169	13,142710	-478,007611	0,399515	-6,139577	-0,197709	0,410169	13,142710	-478,007611	0,399515
10:47:43,10	0,362984	3,225973	-0,085996	0,242974	0,259987	0,029988	-6,142535	-0,201509	0,407853	-2,569502	4,050623	0,390725	2,668533	2,460443	-0,649865	255,265233	-156,575470	13,265849	-6,142535	-0,201509	0,407853	13,248938	-478,138401	0,390725	-6,142535	-0,201509	0,407853	13,248938	-478,138401	0,390725
10:47:43,15	0,362984	3,225973	-0,085996	0,242974	0,259987	0,029988	-6,140379	-0,203521	0,409852	-2,704905	3,932368	0,433346	2,669198	2,457570	-0,647866	255,285941	-156,551890	13,308470	-6,140379	-0,203521	0,409852	13,271483	-478,087411	0,433346	-6,140379	-0,203521	0,409852	13,271483	-478,087411	0,433346
10:47:43,20	0,362984	3,225973	-0,085996	0,242974	0,259987	0,029988	-6,140379	-0,203521	0,409852	-2,704905	3,932368	0,433346	2,664412	2,459968	-0,646374	255,251947	-156,556847	13,268521	-6,140379	-0,203521	0,409852	13,271483	-478,087411	0,433346	-6,140379	-0,203521	0,409852	13,271483	-478,087411	0,433346
10:47:43,25	0,362984	3,225973	-0,085996	0,242974	0,259987	0,029988	-6,140063	-0,198177	0,411344	-2,405719	3,942891	0,393397	2,662668	2,461961	-0,647141	255,283939	-156,594459	13,277139	-6,140063	-0,198177	0,411344	13,151153	-478,052073	0,393397	-6,140063	-0,198177	0,411344	13,151153	-478,052073	0,393397
10:47:43,30	0,362984	3,225973	-0,085996	0,242974	0,259987	0,029988	-6,140918	-0,195670	0,410577	-2,258783	3,940808	0,402014	2,662616	2,461457	-0,647545	255,253187	-156,578219	13,273292	-6,140918	-0,195670	0,410577	13,101296	-478,121226	0,402014	-6,140918	-0,195670	0,410577	13,101296	-478,121226	0,402014
10:47:43,35	0,362984	3,225973	-0,085996	0,242974	0,259987	0,029988	-6,140455	-0,195878	0,410173	-2,268274	3,951506	0,398167	2,660870	2,457766	-0,647549	255,247773	-156,570116	13,253379	-6,136385	-0,196210	0,410169	13,112621	-477,957628	0,378255	-6,136385	-0,196210	0,410169	13,112621	-477,957628	0,378255
10:47:43,40	0,362984	3,225973	-0,085996	0,242974	0,259987	0,029988	-6,136385	-0,196210	0,410169	-2,289888	3,748621	0,378255	2,662631	2,466680	-0,647960	255,277132	-156,591538	13,254268	-6,136385	-0,196210	0,410169	13,112621	-477,957628	0,378255	-6,136385	-0,196210	0,410169	13,112621	-477,957628	0,378255
10:47:43,45	0,362984	3,225973	-0,085996	0,242974	0,259987	0,029988	-6,144986	-0,193279	0,409758	-2,133577	4,159719	0,379144	2,665558	2,464684	-0,647941	255,256356	-156,565673	13,274889	-6,144986	-0,193279	0,409758	13,038809	-478,221683	0,379144	-6,144986	-0,193279	0,409758	13,038809	-478,221683	0,379144
10:47:43,50	0,362984	3,225973	-0,085996	0,242974	0,259987	0,029988	-6,144720	-0,196811	0,409777	-2,329280	4,176836	0,399765	2,668106	2,458183	-0,648236	255,328418	-156,549905	13,313070	-6,144720	-0,196811	0,409777	13,120410	-478,183721	0,399765	-6,144720	-0,196811	0,409777	13,120410	-478,183721	0,399765
10:47:43,55	0,362984	3,225973	-0,085996	0,242974	0,259987	0,029988	-6,140364	-0,202269	0,409482	-2,662740	3,895801	0,437946	2,666993	2,467465	-0,650232	255,382197	-156,551785	13,266405	-6,140364	-0,202269	0,409482	13,215338	-478,122810	0,437946	-6,140364	-0,202269	0,409482	13,215338	-478,122810	0,437946
10:47:43,60	0,362984	3,225973	-0,085996	0,242974	0,259987	0,029988	-6,147847	-0,196663	0,407486	-2,396537	4,237358	0,391281	2,663234	2,458632	-0,649084	255,257120	-156,564527	13,274314	-6,147847	-0,196663	0,407486	13,041541	-478,368600	0,391281	-6,147847	-0,196663	0,407486	13,041541	-478,368600	0,391281
10:47:43,65	0,362984	3,225973	-0,085996	0,242974	0,259987	0,029988	-6,138317	-0,197824	0,408634	-2,383336	3,843787	0,399190	2,669847	2,462298	-0,647510	255,330500	-156,580826	13,264076	-6,138317	-0,197824	0,408634	13,145881	-478,014128	0,399190	-6,138317	-0,197824	0,408634	13,145881	-478,014128	0,399190
10:47:43,70	0,362984	3,225973	-0,085996	0,242974	0,259987	0,029988	-6,144799	-0,201719	0,410208	-2,608417	4,109111	0,388952	2,663834	2,464415	-0,644049	255,284062	-156,612789	13,265544	-6,144799	-0,201719	0,410208	13,226507	-478,257578	0,388952	-6,144799	-0,201719	0,410208	13,226507	-478,257578	0,388952
10:47:43,75	0,362984	3,225973	-0,085996	0,242974	0,259987	0,029988	-6,143626	-0,195453	0,413669	-2,231700	4,072374	0,390420	2,670354	2,457362	-0,647112	255,279591	-156,579890	13,278278	-6,143626	-0,195453	0,413669	13,111366	-478,202270	0,390420	-6,143626	-0,195453	0,413669	13,111366	-478,202270	0,390420
10:47:43,80	0,362984	3,225973	-0,085996	0,242974	0,259987	0,029988	-6,140778	-0,204625	0,410606	-2,734914	3,944583	0,403154	2,666280	2,456692	-0,646723	255,305195	-156,597054	13,266735	-6,140778	-0,204625	0,410606	13,328175	-478,106469	0,403154	-6,140778	-0,204625	0,410606	13,328175	-478,106469	0,403154
10:47:43,85	0,362984	3,225973	-0,085996	0,242974	0,259987	0,029988	-6,138161	-0,201433	0,410996	-2,566840	3,777733	0,391610	2,662304	2,458632	-0,651110	255,316801	-156,594062	13,259291	-6,138161	-0,201433	0,410996	13,245636	-478,067869	0,391610	-6,138161	-0,201433	0,410996	13,245636	-478,067869	0,391610
10:47:43,90	0,362984	3,225973	-0,085996	0,242974	0,259987	0,029988	-6,137852	-0,197019	0,406608	-2,345733	3,753138	0,384167	2,665025	2,465413	-0,648692	255,299502	-156,598764	13,288394	-6,137852	-0,197019	0,406608	13,120284	-478,068249	0,384167	-6,137852	-0,197019	0,406608	13,120284	-478,068249	0,384167
10:47:43,95	0,362984	3,225973	-0,085996	0,242974	0,259987	0,029988	-6,145086	-0,195986	0,409026	-2,279259	4,141919	0,413270	2,669786	2,466465	-0,645210	255,298431	-156,551796	13,264544	-6,145086	-0,195986	0,409026	13,105613	-478,247311	0,413270	-6,145086	-0,195986	0,409026	13,105613	-478,247311	0,413270
10:47:44,00	0,362984	3,225973	-0,085996	0,242974	0,259987	0,029988	-6,148377	-0,199582	0,412508	-2,506436	4,337465	0,389420	2,660354	2,460050	-0,648673	255,297750	-156,577320	13,292330	-6,148377	-0,199582	0,412508	13,160789	-478,310112	0,389420	-6,148377	-0,199582	0,412508	13,160789	-478,310112	0,389420
10:47:44,05	0,362984	3,225973	-0,085996	0,242974	0,259987	0,029988	-6,143756	-0,198140	0,409420	-2,370673	4,046179	0,397244	2,666226	2,463184	-0,648298	255,312229	-156,629888	13,272368	-6,143756	-0,198140	0,409420	13,183283	-478,238652	0,397244	-6,143756	-0,198140	0,409420	13,183283	-478,238652	0,397244
10:47:44,10	0,362984	3,225973	-0,085996	0,242974	0,259987	0,029988	-6,143756	-0,198140	0,409420	-2,370673	4,046179	0,397244	2,671505	2,465616	-0,646004	255,271789	-156,546732	13,251099	-6,143756	-0,198140	0,409420	13,183283	-478,238652	0,397244	-6,143756	-0,198140	0,409420	13,183283	-478,238652	0,397244
10:47:44,15	0,362984	3,225973	-0,085996	0,242974	0,259987	0,029988	-6,148501	-0,201496	0,411714	-2,596988	4,369542	0,375975	2,668912	2,468212	-0,649639	255,346196	-156,624225	13,302086	-6,148501	-0,201496	0,411714	13,220426	-478,287807	0,375975	-6,148501	-0,201496	0,411714	13,220426	-478,287807	0,375975
10:47:44,20	0,362984	3,225973	-0,085996	0,242974	0,259987	0,029988	-6,149453	-0,197952	0,408079	-2,382807	4,315849	0,426962	2,666248	2,460273	-0,646360	255,287350	-156,564813	13,263411	-6,149453	-0,197952	0,408079	13,156423	-478,416213	0,426962	-6,149453	-0,197952	0,408079	13,156423	-478,416213	0,426962
10:47:44,25	0,362984	3,225973	-0,085996	0,242974	0,259987	0,029988	-6,141246	-0,199615	0,411358	-2,491305	3,969738	0,388287	2,663385	2,459646	-0,646739	255,330086	-156,584047	13,252308	-6,141246	-0,199615	0,411358	13,178461	-478,118051	0,388287	-6,141246	-0,199615	0,411358	13,178461	-478,118051	0,388287
10:47:44,30	0,362984	3,225973	-0,085996	0,242974	0,259987	0,029988	-6,139271	-0,197448	0,410979	-2,383349	3,820436	0,377184	2,670946	2,464853	-0,650241	255,319498	-156,618744	13,270051	-6,139271	-0,197448	0,410979	13,116333	-478,112354	0,377184	-6,139271	-0,197448	0,410979	13,116333	-478,112354	0,377184
10:47:44,35	0,362984	3,225973	-0,085996	0,242974	0,259987	0,029988	-6,147560	-0,201393	0,407477	-2,553139	4,243296	0,394926	2,666897	2,462714	-0,647124	255,320999	-156,554637	13,274020	-6,147560	-0,201393	0,407477	13,256214	-478,340198	0,394926	-6,147560	-0,201393	0,407477	13,256214	-478,340198	0,394926
10:47:44,40	0,362984	3,225973	-0,085996	0,242974	0,259987	0,029988	-6,143684	-0,198956	0,410594	-2,482708	4,072479	0,398896	2,667383	2,458177	-0,648286	255,277783	-156,595947	13,278104	-6,143684	-0,198956	0,410594	13,135377	-478,206722	0,398896	-6,143684	-0,198956	0,410594	13,135377	-478,206722	0,398896
10:47:44,45	0,362984	3,225973	-0,085996	0,242974	0,259987	0,029988	-6,139998	-0,201645	0,409432	-2,565145	3,897549	0,402980	2,666895	2,470697	-0,649096	255,374970	-156,649257	13,248593	-6,139998	-0,201645	0,409432	13,264016	-478,092256	0,402980	-6,139998	-0,201645	0,409432	13,264016	-478,092256	0,402980
10:47:44,50	0,362984	3,225973	-0,085996	0,242974	0,259987	0,029988	-6,150597	-0,194963	0,408622	-2,220075	4,337879	0,373469	2,664378	2,463981	-0,648733	255,253222	-156,566888	13,255675	-6,150597	-0,194963	0,408622	13,084500	-478,483952	0,373469	-6,150597	-0,194963	0,408622	13,084500	-478,483952	0,373469
10:47:44,55	0,362984	3,225973	-0,085996	0,242974	0,259987	0,029988	-6,143521	-0,196141	0,408985	-2,291801	4,116595	0,380551	2,664888	2,463733	-0,645772	255,307987	-156,542889	13,280174	-6,143521	-0,196141	0,408985	13,105264	-478,149841	0,380551	-6,143521	-0,196141	0,408985	13,105264	-478,149841	0,380551
10:47:44,60	0,362984	3,225973	-0,085996	0,242974	0,259987	0,029988	-6,143562	-0,196707	0,411946	-2,369412	4,083273	0,405050	2,668497	2,456955	-0,648307	255,337311	-156,594341	13,290488	-6,143562	-0,196707	0,411946	13,072103	-478,186342	0,405050	-6,143562	-0,196707	0,411946	13,072103	-478,186342	0,405050
10:47:44,65	0,362984	3,225973	-0,085996	0,242974	0,259987	0,029988	-6,139496	-0,203221	0,409411	-2,678244	3,820724	0,415364	2,666004	2,457915	-0,648661	255,335039	-156,638846	13,262768	-6,139496	-0,203221	0,409411	13,274621	-478,129717	0,415364	-6,139496	-0,203221	0,409411	13,274621	-478,129717	0,415364
10:47:44,70	0,362984	3,225973	-0,085996	0,242974	0,259987	0,029988	-6,139081	-0,200582	0,409057	-2,501349	3,778875	0,387644	2,659755	2,457412	-0,648671	255,297334	-156,613466	13,280990	-6,135521	-0,195422	0,409047	13,104491	-477,999333	0,405866	-6,135521	-0,195422	0,409047	13,104491	-477,999333	0,405866
10:47:44,75	0,362984	3,225973	-0,085996	0,242974	0,259987	0,029988	-6,135521	-0,195422	0,409047	-2,236132	3,639105	0,405866	2,662125	2,461608	-0,649467	255,310644	-156,601615	13,268214	-6,135521	-0,195422	0,409047	13,104491	-477,999333	0,405866	-6,135521	-0,195422	0,409047	13,104491	-477,999333	0,405866
10:47:44,80	0,362984	3,225973	-0,085996	0,242974	0,259987	0,029988	-6,140340	-0,195376	0,408251	-2,250685	3,884090	0,393089	2,667500	2,460274	-0,645555	255,321314	-156,563580	13,277363	-6,140340	-0,195376	0,408251	13,086369	-478,132637	0,393089	-6,140340	-0,195376	0,408251	13,086369	-478,132637	0,393089
10:47:44,85	0,362984	3,225973	-0,085996	0,242974	0,259987	0,029988	-6,141873	-0,200698	0,412163	-2,565678	3,973538	0,402239	2,671000	2,462384	-0,648266	255,325056	-156,582840	13,293811	-6,145450	-0,202675	0,409452	13,256305	-478,271139	0,418687	-6,145450	-0,202675	0,409452	13,256305	-478,271139	0,418687
10:47:44,90	0,362984	3,225973	-0,085996	0,242974	0,259987	0,029988	-6,145450	-0,202675	0,409452	-2,653655	4,146706	0,418687	2,665748	2,459543	-0,646671	255,352148	-156,613957	13,324151	-6,145450	-0,202675	0,409452	13,256305	-478,271139	0,418687	-6,145450	-0,202675	0,409452	13,256305	-478,271139	0,418687
10:47:44,95	0,362984	3,225973	-0,085996	0,242974	0,259987	0,029988	-6,140363	-0,199547	0,411048	-2,477592	3,843149	0,449027	2,663866	2,459981	-0,646353	255,286233	-156,593125	13,276591	-6,140363	-0,199547	0,411048	13,186812	-478,175349	0,449027	-6,140363	-0,199547	0,411048	13,186812	-478,175349	0,449027
10:47:45,00	0,362984	3,225973	-0,085996	0,242974	0,259987	0,029988	-6,139802	-0,197698	0,411365	-2,366568	3,881451	0,401467	2,663887	2,462692	-0,647130	255,304189	-156,590054	13,282229	-6,139802	-0,197698	0,411365	13,152750	-478,092969	0,401467	-6,139802	-0,197698	0,411365	13,152750	-478,092969	0,401467
10:47:45,05	0,362984	3,225973	-0,085996	0,242974	0,259987	0,029988	-6,142160	-0,196361	0,410589	-2,308651	3,990063	0,407104	2,666285	2,464167	-0,650206	255,338970	-156,597516	13,308363	-6,142160	-0,196361	0,410589	13,105666	-478,169476	0,407104	-6,142160	-0,196361	0,410589	13,105666	-478,169476	0,407104
10:47:45,10	0,362984	3,225973	-0,085996	0,242974	0,259987	0,029988	-6,144636	-0,197699	0,407512	-2,389185	4,084971	0,433239	2,666891	2,465299	-0,647140	255,327215	-156,564531	13,264341	-6,144636	-0,197699	0,407512	13,130211	-478,268947	0,433239	-6,144636	-0,197699	0,407512	13,130211	-478,268947	0,433239
10:47:45,15	0,362984	3,225973	-0,085996	0,242974	0,259987	0,029988	-6,145920	-0,197658	0,410578	-2,409736	4,178425	0,389217	2,665647	2,458626	-0,648679	255,285415	-156,571852	13,273958	-6,145920	-0,197658	0,410578	13,106433	-478,276307	0,389217	-6,145920	-0,197658	0,410578	13,106433	-478,276307	0,389217
10:47:45,20	0,362984	3,225973	-0,085996	0,242974	0,259987	0,029988	-6,139519	-0,199917	0,409039	-2,499970	3,878093	0,398834	2,665715	2,458391	-0,645169	255,312939	-156,581490	13,271208	-6,139519	-0,199917	0,409039	13,193539	-478,074132	0,398834	-6,139519	-0,199917	0,409039	13,193539	-478,074132	0,398834
10:47:45,25	0,362984	3,225973	-0,085996	0,242974	0,259987	0,029988	-6,139349	-0,200094	0,412549	-2,514565	3,840624	0,396084	2,666786	2,467904	-0,651043	255,305050	-156,597195	13,271111	-6,139349	-0,200094	0,412549	13,192802	-478,098296	0,396084	-6,139349	-0,200094	0,412549	13,192802	-478,098296	0,396084
10:47:45,30	0,362984	3,225973	-0,085996	0,242974	0,259987	0,029988	-6,148123	-0,196265	0,406675	-2,297942	4,295851	0,395987	2,667931	2,463876	-0,647544	255,269791	-156,592415	13,269098	-6,148123	-0,196265	0,406675	13,108894	-478,331826	0,395987	-6,148123	-0,196265	0,406675	13,108894	-478,331826	0,395987
10:47:45,35	0,362984	3,225973	-0,085996	0,242974	0,259987	0,029988	-6,145207	-0,199270	0,410175	-2,440694	4,177141	0,393973	2,670470	2,464194	-0,647859	255,350141	-156,557566	13,313673	-6,145207	-0,199270	0,410175	13,202009	-478,221625	0,393973	-6,145207	-0,199270	0,410175	13,202009	-478,221625	0,393973
10:47:45,40	0,362984	3,225973	-0,085996	0,242974	0,259987	0,029988	-6,146752	-0,201311	0,409859	-2,617163	4,205326	0,438548	2,663879	2,463063	-0,646747	255,311826	-156,625761	13,271137	-6,142478	-0,196168	0,410971	13,127656	-478,202370	0,396013	-6,142478	-0,196168	0,410971	13,127656	-478,202370	0,396013
10:47:45,45	0,362984	3,225973	-0,085996	0,242974	0,259987	0,029988	-6,142478	-0,196168	0,410971	-2,271510	3,982129	0,396013	2,668624	2,462717	-0,649430	255,332485	-156,620968	13,297705	-6,142478	-0,196168	0,410971	13,127656	-478,202370	0,396013	-6,142478	-0,196168	0,410971	13,127656	-478,202370	0,396013
10:47:45,50	0,362984	3,225973	-0,085996	0,242974	0,259987	0,029988	-6,144550	-0,200450	0,408288	-2,508669	4,074377	0,422581	2,669800	2,467046	-0,645956	255,318035	-156,568018	13,298281	-6,144550	-0,200450	0,408288	13,226656	-478,272772	0,422581	-6,144550	-0,200450	0,408288	13,226656	-478,272772	0,422581
10:47:45,55	0,362984	3,225973	-0,085996	0,242974	0,259987	0,029988	-6,148887	-0,199305	0,411762	-2,487741	4,338913	0,423157	2,665714	2,461947	-0,647527	255,317638	-156,562325	13,254355	-6,142429	-0,198315	0,410191	13,126713	-478,174386	0,379231	-6,142429	-0,198315	0,410191	13,126713	-478,174386	0,379231
10:47:45,60	0,362984	3,225973	-0,085996	0,242974	0,259987	0,029988	-6,142429	-0,198315	0,410191	-2,441006	4,006265	0,379231	2,670971	2,464137	-0,646721	255,321956	-156,608844	13,292325	-6,146953	-0,201773	0,410997	13,256477	-478,321290	0,417201	-6,146953	-0,201773	0,410997	13,256477	-478,321290	0,417201
10:47:45,65	0,362984	3,225973	-0,085996	0,242974	0,259987	0,029988	-6,146953	-0,201773	0,410997	-2,582693	4,214553	0,417201	2,666195	2,460156	-0,648413	255,309518	-156,580264	13,252144	-6,141118	-0,199627	0,409305	13,181086	-478,141588	0,377020	-6,141118	-0,199627	0,409305	13,181086	-478,141588	0,377020
10:47:45,71	0,362984	3,225973	-0,085996	0,242974	0,259987	0,029988	-6,141118	-0,199627	0,409305	-2,489650	3,936168	0,377020	2,666246	2,464473	-0,647529	255,294937	-156,545599	13,279818	-6,141118	-0,199627	0,409305	13,181086	-478,141588	0,377020	-6,141118	-0,199627	0,409305	13,181086	-478,141588	0,377020
10:47:45,76	0,362984	3,225973	-0,085996	0,242974	0,259987	0,029988	-6,144882	-0,197513	0,410189	-2,402442	4,161857	0,404693	2,669831	2,461696	-0,650996	255,333263	-156,590598	13,275454	-6,144882	-0,197513	0,410189	13,102328	-478,211374	0,404693	-6,144882	-0,197513	0,410189	13,102328	-478,211374	0,404693
10:47:45,81	0,362984	3,225973	-0,085996	0,242974	0,259987	0,029988	-6,139867	-0,199084	0,410601	-2,449531	3,861861	0,396880	2,668080	2,467114	-0,645586	255,341333	-156,586099	13,263034	-6,139867	-0,199084	0,410601	13,178539	-478,117718	0,396880	-6,139867	-0,199084	0,410601	13,178539	-478,117718	0,396880
10:47:45,86	0,362984	3,225973	-0,085996	0,242974	0,259987	0,029988	-6,148086	-0,197780	0,412133	-2,404462	4,268041	0,387910	2,658395	2,455142	-0,647951	255,184775	-156,562611	13,263385	-6,148086	-0,197780	0,412133	13,121286	-478,356714	0,387910	-6,148086	-0,197780	0,412133	13,121286	-478,356714	0,387910
10:47:45,91	0,362984	3,225973	-0,085996	0,242974	0,259987	0,029988	-6,132875	-0,195379	0,409767	-2,221656	3,624414	0,388261	1,882613	1,244966	-0,775095	191,189519	-116,736418	13,545836	-6,132875	-0,195379	0,409767	13,115590	-477,806304	0,388261	-6,132875	-0,195379	0,409767	13,115590	-477,806304	0,388261
10:47:45,96	0,313000	3,225997	-0,085982	0,242984	0,259991	0,030023	-4,355532	-0,121424	0,250582	-1,446955	4,343549	0,670906	1,705676	0,952894	-0,807136	176,057750	-107,332571	13,546030	-4,355532	-0,121424	0,250582	8,084862	-337,565697	0,670906	-4,355532	-0,121424	0,250582	8,084862	-337,565697	0,670906
10:47:46,01	0,313000	3,225997	-0,085982	0,242984	0,259991	0,030023	-4,355532	-0,121424	0,250582	-1,446955	4,343549	0,670906	1,702440	0,950366	-0,803571	176,217272	-107,433333	13,528368	-4,355532	-0,121424	0,250582	8,084862	-337,565697	0,670906	-4,355532	-0,121424	0,250582	8,084862	-337,565697	0,670906
10:47:46,06	0,313000	3,225997	-0,085982	0,242984	0,259991	0,030023	-4,351636	-0,122679	0,251464	-1,481135	3,907342	0,672793	1,704815	0,948893	-0,806254	176,244528	-107,476301	13,547917	-4,351636	-0,122679	0,251464	8,149206	-337,696075	0,672793	-4,351636	-0,122679	0,251464	8,149206	-337,696075	0,672793
10:47:46,11	0,313000	3,225997	-0,085982	0,242984	0,259991	0,030023	-4,351636	-0,122679	0,251464	-1,481135	3,907342	0,672793	1,706597	0,957510	-0,803955	176,255310	-107,436013	13,544439	-4,351636	-0,122679	0,251464	8,149206	-337,696075	0,672793	-4,351636	-0,122679	0,251464	8,149206	-337,696075	0,672793
10:47:46,16	0,313000	3,225997	-0,085982	0,242984	0,259991	0,030023	-4,362440	-0,122170	0,256957	-1,497812	4,325356	0,698197	1,709776	0,958504	-0,800761	176,390642	-107,510822	13,573321	-4,362440	-0,122170	0,256957	8,092549	-338,126183	0,698197	-4,362440	-0,122170	0,256957	8,092549	-338,126183	0,698197
10:47:46,21	0,313000	3,225997	-0,085982	0,242984	0,259991	0,030023	-4,367005	-0,121636	0,253854	-1,467022	4,499496	0,694537	1,711596	0,962724	-0,803864	176,443893	-107,545043	13,569661	-4,367005	-0,121636	0,253854	8,081403	-338,310376	0,694537	-4,367005	-0,121636	0,253854	8,081403	-338,310376	0,694537
10:47:46,26	0,313000	3,225997	-0,085982	0,242984	0,259991	0,030023	-4,367005	-0,121636	0,253854	-1,467022	4,499496	0,694537	1,706914	0,954314	-0,803471	176,439992	-107,568879	13,537571	-4,367005	-0,121636	0,253854	8,081403	-338,310376	0,694537	-4,367005	-0,121636	0,253854	8,081403	-338,310376	0,694537
10:47:46,31	0,313000	3,225997	-0,085982	0,242984	0,259991	0,030023	-4,357380	-0,121787	0,254247	-1,452278	3,990489	0,662447	1,706401	0,957053	-0,806164	176,503576	-107,608629	13,552136	-4,359496	-0,119973	0,251554	8,062556	-338,194864	0,677012	-4,359496	-0,119973	0,251554	8,062556	-338,194864	0,677012
10:47:46,36	0,313000	3,225997	-0,085982	0,242984	0,259991	0,030023	-4,359496	-0,119973	0,251554	-1,355316	4,025541	0,677012	1,702669	0,953904	-0,805050	176,387181	-107,573077	13,542991	-4,359496	-0,119973	0,251554	8,062556	-338,194864	0,677012	-4,359496	-0,119973	0,251554	8,062556	-338,194864	0,677012
10:47:46,41	0,313000	3,225997	-0,085982	0,242984	0,259991	0,030023	-4,354902	-0,118315	0,252668	-1,241717	3,905270	0,667867	0,939723	-0,248359	-0,914347	113,293076	-68,186726	13,760704	-4,354902	-0,118315	0,252668	8,046041	-337,954566	0,667867	-4,354902	-0,118315	0,252668	8,046041	-337,954566	0,667867
10:47:46,46	0,262973	3,226003	-0,085995	0,242985	0,259989	0,030000	-2,932239	-0,058717	0,143371	-0,705091	4,261043	0,885580	0,753685	-0,524223	-0,939773	98,332025	-58,744639	13,776553	-2,932239	-0,058717	0,143371	3,904161	-225,919749	0,885580	-2,932239	-0,058717	0,143371	3,904161	-225,919749	0,885580
10:47:46,51	0,262973	3,226003	-0,085995	0,242985	0,259989	0,030000	-2,599609	-0,035795	0,117280	-0,239827	4,367897	0,890708	0,753557	-0,524965	-0,940438	98,584430	-58,855609	13,765832	-2,599609	-0,035795	0,117280	2,570082	-199,701441	0,890708	-2,599609	-0,035795	0,117280	2,570082	-199,701441	0,890708
10:47:46,56	0,262973	3,226003	-0,085995	0,242985	0,259989	0,030000	-2,599609	-0,035795	0,117280	-0,239827	4,367897	0,890708	0,756174	-0,524710	-0,941929	98,756417	-58,996071	13,741582	-2,599609	-0,035795	0,117280	2,570082	-199,701441	0,890708	-2,599609	-0,035795	0,117280	2,570082	-199,701441	0,890708
10:47:46,61	0,262973	3,226003	-0,085995	0,242985	0,259989	0,030000	-2,600921	-0,031912	0,112664	0,004595	4,204498	0,867394	0,750850	-0,521888	-0,945054	98,763726	-59,008215	13,742518	-2,600921	-0,031912	0,112664	2,509698	-199,967763	0,867394	-2,600921	-0,031912	0,112664	2,509698	-199,967763	0,867394
10:47:46,66	0,262973	3,226003	-0,085995	0,242985	0,259989	0,030000	-2,600921	-0,031912	0,112664	0,004595	4,204498	0,867394	0,759319	-0,514535	-0,941526	98,882241	-59,016391	13,736600	-2,611523	-0,035570	0,116192	2,554459	-200,355456	0,861476	-2,611523	-0,035570	0,116192	2,554459	-200,355456	0,861476
10:47:46,71	0,262973	3,226003	-0,085995	0,242985	0,259989	0,030000	-2,611523	-0,035570	0,116192	-0,237799	4,649107	0,861476	0,761244	-0,515443	-0,941073	98,980482	-59,089132	13,752563	-2,611523	-0,035570	0,116192	2,554459	-200,355456	0,861476	-2,611523	-0,035570	0,116192	2,554459	-200,355456	0,861476
10:47:46,76	0,262973	3,226003	-0,085995	0,242985	0,259989	0,030000	-2,611699	-0,037692	0,116645	-0,334247	4,536828	0,877439	0,760261	-0,514859	-0,943359	99,079448	-59,093707	13,757553	-2,611699	-0,037692	0,116645	2,624556	-200,481579	0,877439	-2,611699	-0,037692	0,116645	2,624556	-200,481579	0,877439
10:47:46,81	0,262973	3,226003	-0,085995	0,242985	0,259989	0,030000	-2,611713	-0,036548	0,114359	-0,320285	4,449535	0,882429	0,759678	-0,513576	-0,943353	99,102598	-59,139789	13,760769	-2,611713	-0,036548	0,114359	2,548721	-200,569932	0,882429	-2,611713	-0,036548	0,114359	2,548721	-200,569932	0,882429
10:47:46,86	0,262973	3,226003	-0,085995	0,242985	0,259989	0,030000	-2,612533	-0,035402	0,114366	-0,232363	4,449090	0,885645	0,753917	-0,520969	-0,941768	99,154583	-59,187567	13,736267	-2,612533	-0,035402	0,114366	2,546688	-200,634754	0,885645	-2,612533	-0,035402	0,114366	2,546688	-200,634754	0,885645
10:47:46,91	0,262973	3,226003	-0,085995	0,242985	0,259989	0,030000	-2,603250	-0,034109	0,115950	-0,149765	3,897459	0,861143	0,757527	-0,517021	-0,945623	99,223457	-59,226449	13,752405	-2,603250	-0,034109	0,115950	2,527819	-200,457661	0,861143	-2,603250	-0,034109	0,115950	2,527819	-200,457661	0,861143
10:47:46,96	0,262973	3,226003	-0,085995	0,242985	0,259989	0,030000	-2,608474	-0,035262	0,112095	-0,210453	4,090043	0,877281	0,761776	-0,508120	-0,941746	99,298204	-59,232424	13,736606	-2,608474	-0,035262	0,112095	2,557593	-200,675196	0,877281	-2,608474	-0,035262	0,112095	2,557593	-200,675196	0,877281
10:47:47,01	0,262973	3,226003	-0,085995	0,242985	0,259989	0,030000	-2,618307	-0,034491	0,115972	-0,202574	4,533618	0,861481	0,761796	-0,511006	-0,944049	99,319136	-59,271235	13,745814	-2,618307	-0,034491	0,115972	2,504969	-201,003480	0,861481	-2,618307	-0,034491	0,115972	2,504969	-201,003480	0,861481
10:47:47,06	0,262973	3,226003	-0,085995	0,242985	0,259989	0,030000	-2,615817	-0,035951	0,113669	-0,255369	4,366632	0,870690	0,757702	-0,509621	-0,945199	99,348288	-59,291752	13,764436	-2,614970	-0,031713	0,112519	2,457686	-200,988101	0,889312	-2,614970	-0,031713	0,112519	2,457686	-200,988101	0,889312
10:47:47,11	0,262973	3,226003	-0,085995	0,242985	0,259989	0,030000	-2,614970	-0,031713	0,112519	-0,031773	4,287081	0,889312	0,764965	-0,510364	-0,942077	99,430089	-59,307229	13,713893	-2,614970	-0,031713	0,112519	2,457686	-200,988101	0,889312	-2,614970	-0,031713	0,112519	2,457686	-200,988101	0,889312
10:47:47,16	0,262973	3,226003	-0,085995	0,242985	0,259989	0,030000	-2,615774	-0,034194	0,112563	-0,156668	4,198018	0,871756	0,760252	-0,510165	-0,945155	99,459571	-59,360740	13,746880	-2,615774	-0,034194	0,112563	2,527531	-201,140273	0,871756	-2,615774	-0,034194	0,112563	2,527531	-201,140273	0,871756
10:47:47,21	0,262973	3,226003	-0,085995	0,242985	0,259989	0,030000	-2,611395	-0,033410	0,111026	-0,103239	3,915076	0,855493	0,757384	-0,513565	-0,946692	99,501065	-59,399316	13,730617	-2,611395	-0,033410	0,111026	2,519415	-201,079446	0,855493	-2,611395	-0,033410	0,111026	2,519415	-201,079446	0,855493
10:47:47,26	0,262973	3,226003	-0,085995	0,242985	0,259989	0,030000	-2,611395	-0,033410	0,111026	-0,103239	3,915076	0,855493	0,763253	-0,507184	-0,945522	99,501432	-59,377364	13,761636	-2,619856	-0,035302	0,112196	2,550359	-201,292996	0,886512	-2,619856	-0,035302	0,112196	2,550359	-201,292996	0,886512
10:47:47,31	0,262973	3,226003	-0,085995	0,242985	0,259989	0,030000	-2,620332	-0,039355	0,113789	-0,454155	4,287333	0,859666	0,767001	-0,508799	-0,943929	99,602008	-59,409383	13,734790	-2,620332	-0,039355	0,113789	2,635215	-201,408723	0,859666	-2,620332	-0,039355	0,113789	2,635215	-201,408723	0,859666
10:47:47,37	0,262973	3,226003	-0,085995	0,242985	0,259989	0,030000	-2,620332	-0,039355	0,113789	-0,454155	4,287333	0,859666	0,765256	-0,515444	-0,943898	99,605955	-59,439998	13,737308	-2,620332	-0,039355	0,113789	2,635215	-201,408723	0,859666	-2,620332	-0,039355	0,113789	2,635215	-201,408723	0,859666
10:47:47,42	0,262973	3,226003	-0,085995	0,242985	0,259989	0,030000	-2,613704	-0,041167	0,113820	-0,523819	3,923979	0,862184	0,764100	-0,505257	-0,945071	99,640815	-59,415825	13,768820	-2,621949	-0,035072	0,112648	2,507888	-201,488393	0,893696	-2,621949	-0,035072	0,112648	2,507888	-201,488393	0,893696
10:47:47,47	0,262973	3,226003	-0,085995	0,242985	0,259989	0,030000	-2,621949	-0,035072	0,112648	-0,245257	4,334571	0,893696	0,767163	-0,508606	-0,944659	99,699541	-59,464585	13,737366	-2,621949	-0,035072	0,112648	2,507888	-201,488393	0,893696	-2,621949	-0,035072	0,112648	2,507888	-201,488393	0,893696
10:47:47,52	0,262973	3,226003	-0,085995	0,242985	0,259989	0,030000	-2,620580	-0,039400	0,113059	-0,457427	4,188144	0,862242	0,766018	-0,506553	-0,949718	99,731446	-59,472560	13,725432	-2,620580	-0,039400	0,113059	2,635434	-201,527352	0,862242	-2,620580	-0,039400	0,113059	2,635434	-201,527352	0,862242
10:47:47,57	0,262973	3,226003	-0,085995	0,242985	0,259989	0,030000	-2,617582	-0,041119	0,114253	-0,472215	3,967400	0,867388	0,767154	-0,512062	-0,943465	99,718426	-59,561652	13,742512	-2,617582	-0,041119	0,114253	2,755617	-201,512815	0,867388	-2,617582	-0,041119	0,114253	2,755617	-201,512815	0,867388
10:47:47,62	0,262973	3,226003	-0,085995	0,242985	0,259989	0,030000	-2,617582	-0,041119	0,114253	-0,472215	3,967400	0,867388	0,759536	-0,510287	-0,945441	99,726494	-59,514531	13,719861	-2,615310	-0,033634	0,112277	2,512436	-201,436033	0,844737	-2,615310	-0,033634	0,112277	2,512436	-201,436033	0,844737
10:47:47,67	0,262973	3,226003	-0,085995	0,242985	0,259989	0,030000	-2,615310	-0,033634	0,112277	-0,127864	3,865830	0,844737	0,764483	-0,511515	-0,946916	99,839649	-59,519436	13,739493	-2,615310	-0,033634	0,112277	2,512436	-201,436033	0,844737	-2,615310	-0,033634	0,112277	2,512436	-201,436033	0,844737
10:47:47,72	0,262973	3,226003	-0,085995	0,242985	0,259989	0,030000	-2,616951	-0,037703	0,113130	-0,361956	3,829842	0,861745	0,763880	-0,510900	-0,944588	99,842825	-59,555690	13,736869	-2,616951	-0,037703	0,113130	2,597735	-201,600847	0,861745	-2,616951	-0,037703	0,113130	2,597735	-201,600847	0,861745
10:47:47,77	0,262973	3,226003	-0,085995	0,242985	0,259989	0,030000	-2,616951	-0,037703	0,113130	-0,361956	3,829842	0,861745	0,763407	-0,510088	-0,947284	99,885699	-59,498031	13,749645	-2,616951	-0,037703	0,113130	2,597735	-201,600847	0,861745	-2,616951	-0,037703	0,113130	2,597735	-201,600847	0,861745
10:47:47,82	0,262973	3,226003	-0,085995	0,242985	0,259989	0,030000	-2,617418	-0,036888	0,110434	-0,390920	3,845804	0,874520	0,762175	-0,504894	-0,946535	99,904439	-59,593594	13,731957	-2,617418	-0,036888	0,110434	2,504752	-201,621512	0,874520	-2,617418	-0,036888	0,110434	2,504752	-201,621512	0,874520
10:47:47,87	0,262973	3,226003	-0,085995	0,242985	0,259989	0,030000	-2,621300	-0,033224	0,111183	-0,127018	3,983663	0,856833	0,763926	-0,510384	-0,946513	99,879232	-59,581724	13,741762	-2,617422	-0,037485	0,111205	2,596298	-201,657849	0,866638	-2,617422	-0,037485	0,111205	2,596298	-201,657849	0,866638
10:47:47,92	0,262973	3,226003	-0,085995	0,242985	0,259989	0,030000	-2,617422	-0,037485	0,111205	-0,346272	3,809738	0,866638	0,762246	-0,510774	-0,949596	99,928407	-59,590088	13,747361	-2,617422	-0,037485	0,111205	2,596298	-201,657849	0,866638	-2,617422	-0,037485	0,111205	2,596298	-201,657849	0,866638
10:47:47,97	0,262973	3,226003	-0,085995	0,242985	0,259989	0,030000	-2,624558	-0,040275	0,110837	-0,512896	4,122490	0,872485	0,763422	-0,502421	-0,943827	99,938652	-59,605488	13,705934	-2,624558	-0,040275	0,110837	2,648658	-201,905314	0,872485	-2,624558	-0,040275	0,110837	2,648658	-201,905314	0,872485
10:47:48,02	0,262973	3,226003	-0,085995	0,242985	0,259989	0,030000	-2,624558	-0,040275	0,110837	-0,512896	4,122490	0,872485	0,767024	-0,508085	-0,950753	99,974606	-59,611439	13,738441	-2,620961	-0,039018	0,106965	2,614970	-201,849110	0,863317	-2,620961	-0,039018	0,106965	2,614970	-201,849110	0,863317
10:47:48,07	0,262973	3,226003	-0,085995	0,242985	0,259989	0,030000	-2,620961	-0,039018	0,106965	-0,447943	3,896357	0,863317	0,758126	-0,507306	-0,950020	99,938798	-59,594549	13,722946	-2,620961	-0,039018	0,106965	2,614970	-201,849110	0,863317	-2,620961	-0,039018	0,106965	2,614970	-201,849110	0,863317
10:47:48,12	0,262973	3,226003	-0,085995	0,242985	0,259989	0,030000	-2,617187	-0,030923	0,107698	-0,023715	3,739561	0,847822	0,005264	-1,670246	-1,037769	38,519761	-20,816433	13,854815	-2,617187	-0,030923	0,107698	2,403724	-201,709642	0,847822	-2,617187	-0,030923	0,107698	2,403724	-201,709642	0,847822
10:47:48,17	0,213024	3,225964	-0,085991	0,242986	0,259986	0,029992	-1,233621	0,039605	0,019949	0,770406	4,373573	0,979691	-0,191079	-1,969218	-1,070406	22,894149	-10,785817	13,880989	-0,876532	0,060157	-0,012688	-3,757142	-64,455324	1,005865	-0,876532	0,060157	-0,012688	-3,757142	-64,455324	1,005865
10:47:48,22	0,213024	3,225964	-0,085991	0,242986	0,259986	0,029992	-0,882319	0,053525	-0,012186	0,624847	4,379329	1,005218	-0,182442	-1,967522	-1,069904	23,129205	-10,926767	13,880342	-0,882319	0,053525	-0,012186	-3,576860	-64,882713	1,005218	-0,882319	0,053525	-0,012186	-3,576860	-64,882713	1,005218
10:47:48,27	0,213024	3,225964	-0,085991	0,242986	0,259986	0,029992	-0,882319	0,053525	-0,012186	0,624847	4,379329	1,005218	-0,189207	-1,962800	-1,071804	23,298525	-10,960330	13,873370	-0,883026	0,061745	-0,014086	-3,850278	-65,064874	0,998246	-0,883026	0,061745	-0,014086	-3,850278	-65,064874	0,998246
10:47:48,32	0,213024	3,225964	-0,085991	0,242986	0,259986	0,029992	-0,883026	0,061745	-0,014086	0,996684	4,252693	0,998246	-0,179032	-1,964999	-1,075252	23,413507	-11,083152	13,837868	-0,883026	0,061745	-0,014086	-3,850278	-65,064874	0,998246	-0,883026	0,061745	-0,014086	-3,850278	-65,064874	0,998246
10:47:48,37	0,213024	3,225964	-0,085991	0,242986	0,259986	0,029992	-0,886209	0,051833	-0,017534	0,530128	4,257223	0,962744	-0,181826	-1,960922	-1,076380	23,505868	-11,099393	13,861432	-0,886209	0,051833	-0,017534	-3,538730	-65,310214	0,962744	-0,886209	0,051833	-0,017534	-3,538730	-65,310214	0,962744
10:47:48,42	0,213024	3,225964	-0,085991	0,242986	0,259986	0,029992	-0,888343	0,056291	-0,018662	0,729830	4,280061	0,986308	-0,178046	-1,959943	-1,074759	23,635231	-11,141245	13,868264	-0,888343	0,056291	-0,018662	-3,688983	-65,454860	0,986308	-0,888343	0,056291	-0,018662	-3,688983	-65,454860	0,986308
10:47:48,47	0,213024	3,225964	-0,085991	0,242986	0,259986	0,029992	-0,891081	0,053507	-0,017041	0,556664	4,289462	0,993140	-0,177879	-1,955113	-1,075534	23,742705	-11,196776	13,832682	-0,891081	0,053507	-0,017041	-3,643664	-65,660366	0,993140	-0,891081	0,053507	-0,017041	-3,643664	-65,660366	0,993140
10:47:48,52	0,213024	3,225964	-0,085991	0,242986	0,259986	0,029992	-0,894448	0,055238	-0,017794	0,671159	4,298812	0,965281	-0,177861	-1,956161	-1,075512	23,766537	-11,245361	13,840406	-0,894448	0,055238	-0,017794	-3,665005	-65,915383	0,965281	-0,894448	0,055238	-0,017794	-3,665005	-65,915383	0,965281
10:47:48,57	0,213024	3,225964	-0,085991	0,242986	0,259986	0,029992	-0,877015	0,059942	-0,019997	0,885170	4,153783	0,967652	-0,190652	-1,968907	-1,077715	23,122376	-10,838083	13,842776	-0,877015	0,059942	-0,019997	-3,820311	-64,691904	0,967652	-0,877015	0,059942	-0,019997	-3,820311	-64,691904	0,967652
10:47:48,62	0,213024	3,225964	-0,085991	0,242986	0,259986	0,029992	-0,877015	0,059942	-0,019997	0,885170	4,153783	0,967652	-0,952514	-3,138267	-1,140376	-38,645084	28,512662	13,930340	-0,877015	0,059942	-0,019997	-3,820311	-64,691904	0,967652	-0,877015	0,059942	-0,019997	-3,820311	-64,691904	0,967652
10:47:48,67	0,162998	3,226061	-0,085997	0,242988	0,259983	0,029984	0,516611	0,135053	-0,082658	1,595940	4,852762	1,055215	-1,134724	-3,410390	-1,161699	-53,151898	37,847231	13,965865	0,843381	0,156791	-0,103980	-10,412352	71,296688	1,090741	0,843381	0,156791	-0,103980	-10,412352	71,296688	1,090741
10:47:48,72	0,162998	3,226061	-0,085997	0,242988	0,259983	0,029984	0,843381	0,156791	-0,103980	1,895715	5,091250	1,090741	-1,132449	-3,413543	-1,165450	-52,853546	37,660837	13,939656	0,843381	0,156791	-0,103980	-10,412352	71,296688	1,090741	0,843381	0,156791	-0,103980	-10,412352	71,296688	1,090741
10:47:48,77	0,162998	3,226061	-0,085997	0,242988	0,259983	0,029984	0,844975	0,153244	-0,107732	1,723553	4,656819	1,064532	-1,130319	-3,401817	-1,167301	-52,589587	37,499699	13,964086	0,844975	0,153244	-0,107732	-10,306129	70,987336	1,064532	0,844975	0,153244	-0,107732	-10,306129	70,987336	1,064532
10:47:48,82	0,162998	3,226061	-0,085997	0,242988	0,259983	0,029984	0,833755	0,157262	-0,109583	1,940066	4,931106	1,088962	-1,125895	-3,402160	-1,167621	-52,420641	37,409758	13,940997	0,833755	0,157262	-0,109583	-10,405039	70,380836	1,088962	0,833755	0,157262	-0,109583	-10,405039	70,380836	1,088962
10:47:48,87	0,162998	3,226061	-0,085997	0,242988	0,259983	0,029984	0,831840	0,153260	-0,109903	1,725329	4,839393	1,065872	-1,128648	-3,400700	-1,167593	-52,299904	37,325500	13,917400	0,831840	0,153260	-0,109903	-10,305542	70,138812	1,065872	0,831840	0,153260	-0,109903	-10,305542	70,138812	1,065872
10:47:48,92	0,162998	3,226061	-0,085997	0,242988	0,259983	0,029984	0,831951	0,156374	-0,109875	1,899864	4,686911	1,042276	-1,129522	-3,402274	-1,171348	-52,108300	37,210773	13,966953	0,833752	0,156344	-0,113630	-10,371114	69,819485	1,091828	0,833752	0,156344	-0,113630	-10,371114	69,819485	1,091828
10:47:48,97	0,162998	3,226061	-0,085997	0,242988	0,259983	0,029984	0,833752	0,156344	-0,113630	1,901855	4,369992	1,091828	-1,128753	-3,402149	-1,169783	-52,028132	37,201587	13,931117	0,833752	0,156344	-0,113630	-10,371114	69,819485	1,091828	0,833752	0,156344	-0,113630	-10,371114	69,819485	1,091828
10:47:49,02	0,162998	3,226061	-0,085997	0,242988	0,259983	0,029984	0,820805	0,157894	-0,110899	1,922474	4,804563	1,020409	-1,124391	-3,390286	-1,168617	-51,871613	37,143414	13,895533	0,820805	0,157894	-0,110899	-10,472212	69,237744	1,020409	0,820805	0,157894	-0,110899	-10,472212	69,237744	1,020409
10:47:49,07	0,162998	3,226061	-0,085997	0,242988	0,259983	0,029984	0,820805	0,157894	-0,110899	1,922474	4,804563	1,020409	-1,126697	-3,392030	-1,166054	-51,830787	37,073080	13,912447	0,820805	0,157894	-0,110899	-10,472212	69,237744	1,020409	0,820805	0,157894	-0,110899	-10,472212	69,237744	1,020409
10:47:49,12	0,162998	3,226061	-0,085997	0,242988	0,259983	0,029984	0,823468	0,159019	-0,108336	2,021492	4,595573	1,037323	-1,127655	-3,392653	-1,170491	-51,711614	37,036015	13,880984	0,823468	0,159019	-0,108336	-10,461537	69,237784	1,037323	0,823468	0,159019	-0,108336	-10,461537	69,237784	1,037323
10:47:49,17	0,162998	3,226061	-0,085997	0,242988	0,259983	0,029984	0,824486	0,159537	-0,112773	2,020920	4,420859	1,005860	-1,125748	-3,396129	-1,172732	-51,619621	36,960147	13,922392	0,826543	0,156148	-0,115014	-10,393229	69,079937	1,047267	0,826543	0,156148	-0,115014	-10,393229	69,079937	1,047267
10:47:49,22	0,162998	3,226061	-0,085997	0,242988	0,259983	0,029984	0,826543	0,156148	-0,115014	1,864405	4,196317	1,047267	-1,120206	-3,383920	-1,170770	-51,473206	36,942151	13,917041	0,826543	0,156148	-0,115014	-10,393229	69,079937	1,047267	0,826543	0,156148	-0,115014	-10,393229	69,079937	1,047267
10:47:49,27	0,162998	3,226061	-0,085997	0,242988	0,259983	0,029984	0,813199	0,157453	-0,113052	1,874625	4,754390	1,041916	-1,126118	-3,388416	-1,171553	-51,481906	36,903914	13,900157	0,813199	0,157453	-0,113052	-10,485424	68,590533	1,041916	0,813199	0,157453	-0,113052	-10,485424	68,590533	1,041916
10:47:49,32	0,162998	3,226061	-0,085997	0,242988	0,259983	0,029984	0,820048	0,160325	-0,113835	2,061434	4,386657	1,025033	-1,122372	-3,385394	-1,171873	-51,354679	36,855435	13,922813	0,820048	0,160325	-0,113835	-10,524068	68,760448	1,025033	0,820048	0,160325	-0,113835	-10,524068	68,760448	1,025033
10:47:49,37	0,162998	3,226061	-0,085997	0,242988	0,259983	0,029984	0,815559	0,158592	-0,114155	1,949673	4,485702	1,047689	-1,121086	-3,385098	-1,175330	-51,273821	36,791637	13,927153	0,815559	0,158592	-0,114155	-10,499765	68,507050	1,047689	0,815559	0,158592	-0,114155	-10,499765	68,507050	1,047689
10:47:49,42	0,162998	3,226061	-0,085997	0,242988	0,259983	0,029984	0,814659	0,157626	-0,117612	1,914273	4,430546	1,052029	-1,121650	-3,386438	-1,172637	-51,268138	36,768404	13,880809	0,814659	0,157626	-0,117612	-10,459350	68,381291	1,052029	0,814659	0,157626	-0,117612	-10,459350	68,381291	1,052029
10:47:49,47	0,162998	3,226061	-0,085997	0,242988	0,259983	0,029984	0,816101	0,157444	-0,114919	1,922096	4,339010	1,005685	-1,123251	-3,381439	-1,175689	-51,166220	36,769508	13,925726	0,816101	0,157444	-0,114919	-10,437252	68,402974	1,005685	0,816101	0,157444	-0,114919	-10,437252	68,402974	1,005685
10:47:49,52	0,162998	3,226061	-0,085997	0,242988	0,259983	0,029984	0,810649	0,159636	-0,116397	2,013517	4,454177	1,042667	-1,120822	-3,380620	-1,174115	-51,111050	36,703767	13,917791	0,810649	0,159636	-0,116397	-10,517909	68,090123	1,042667	0,810649	0,159636	-0,116397	-10,517909	68,090123	1,042667
10:47:49,58	0,162998	3,226061	-0,085997	0,242988	0,259983	0,029984	0,810649	0,159636	-0,116397	2,013517	4,454177	1,042667	-1,120150	-3,378263	-1,176836	-51,060684	36,697625	13,899818	0,810649	0,159636	-0,116397	-10,517909	68,090123	1,042667	0,810649	0,159636	-0,116397	-10,517909	68,090123	1,042667
10:47:49,63	0,162998	3,226061	-0,085997	0,242988	0,259983	0,029984	0,808271	0,160233	-0,119118	2,024674	4,531146	1,024693	-1,120625	-3,381970	-1,176378	-50,986435	36,616175	13,924606	0,811719	0,158791	-0,118660	-10,481955	67,966760	1,049482	0,811719	0,158791	-0,118660	-10,481955	67,966760	1,049482
10:47:49,68	0,162998	3,226061	-0,085997	0,242988	0,259983	0,029984	0,811719	0,158791	-0,118660	1,983104	4,246823	1,049482	-1,120475	-3,384627	-1,178307	-50,924870	36,619434	13,890967	0,811719	0,158791	-0,118660	-10,481955	67,966760	1,049482	0,811719	0,158791	-0,118660	-10,481955	67,966760	1,049482
10:47:49,73	0,162998	3,226061	-0,085997	0,242988	0,259983	0,029984	0,813945	0,157332	-0,120589	1,873659	4,079385	1,015843	-1,119742	-3,379665	-1,177503	-50,845599	36,623010	13,905176	0,813945	0,157332	-0,120589	-10,476911	67,974062	1,015843	0,813945	0,157332	-0,120589	-10,476911	67,974062	1,015843
10:47:49,78	0,162998	3,226061	-0,085997	0,242988	0,259983	0,029984	0,809281	0,159178	-0,119785	1,926926	4,255021	1,030051	-1,118692	-3,381702	-1,179048	-50,894629	36,595166	13,934678	0,809281	0,159178	-0,119785	-10,568566	67,783618	1,030051	0,809281	0,159178	-0,119785	-10,568566	67,783618	1,030051
10:47:49,83	0,162998	3,226061	-0,085997	0,242988	0,259983	0,029984	0,810521	0,157250	-0,121329	1,875301	4,219094	1,059553	-1,118002	-3,380605	-1,178263	-50,826767	36,530791	13,907497	0,810521	0,157250	-0,121329	-10,468848	67,845010	1,059553	0,810521	0,157250	-0,121329	-10,468848	67,845010	1,059553
10:47:49,88	0,162998	3,226061	-0,085997	0,242988	0,259983	0,029984	0,809225	0,157202	-0,120545	1,894597	4,195516	1,032373	-1,123238	-3,381619	-1,175938	-50,791029	36,486518	13,879016	0,809225	0,157202	-0,120545	-10,445741	67,719714	1,032373	0,809225	0,157202	-0,120545	-10,445741	67,719714	1,032373
10:47:49,93	0,162998	3,226061	-0,085997	0,242988	0,259983	0,029984	0,812722	0,161229	-0,118220	2,124490	3,960615	1,003892	-1,120123	-3,382845	-1,175901	-50,705778	36,453858	13,862892	0,812722	0,161229	-0,118220	-10,531994	67,759283	1,003892	0,812722	0,161229	-0,118220	-10,531994	67,759283	1,003892
10:47:49,98	0,162998	3,226061	-0,085997	0,242988	0,259983	0,029984	0,812226	0,157919	-0,118183	1,938014	3,896227	0,987768	-1,114747	-3,385448	-1,177801	-50,678435	36,472354	13,879438	0,812226	0,157919	-0,118183	-10,458611	67,655991	0,987768	0,812226	0,157919	-0,118183	-10,458611	67,655991	0,987768
10:47:50,03	0,162998	3,226061	-0,085997	0,242988	0,259983	0,029984	0,811792	0,151961	-0,120083	1,598503	3,904365	1,004314	-1,118815	-3,380971	-1,180475	-50,635706	36,497103	13,949211	0,811792	0,151961	-0,120083	-10,330411	67,630057	1,004314	0,811792	0,151961	-0,120083	-10,330411	67,630057	1,004314
10:47:50,08	0,162998	3,226061	-0,085997	0,242988	0,259983	0,029984	0,809949	0,157722	-0,122757	1,855304	3,975563	1,074087	-1,112953	-3,377760	-1,179363	-50,637798	36,460703	13,885893	0,809949	0,157722	-0,122757	-10,525889	67,556592	1,074087	0,809949	0,157722	-0,122757	-10,525889	67,556592	1,074087
10:47:50,13	0,162998	3,226061	-0,085997	0,242988	0,259983	0,029984	0,804237	0,154251	-0,121645	1,707391	4,256220	1,010769	-1,113959	-3,373595	-1,178531	-50,527832	36,413887	13,917117	0,804237	0,154251	-0,121645	-10,401343	67,388825	1,010769	0,804237	0,154251	-0,121645	-10,401343	67,388825	1,010769
10:47:50,18	0,162998	3,226061	-0,085997	0,242988	0,259983	0,029984	0,801133	0,157205	-0,120813	1,846565	4,298972	1,041993	-1,113970	-3,375759	-1,178923	-50,531869	36,391273	13,901815	0,803013	0,156133	-0,121205	-10,444040	67,229940	1,026690	0,803013	0,156133	-0,121205	-10,444040	67,229940	1,026690
10:47:50,23	0,162998	3,226061	-0,085997	0,242988	0,259983	0,029984	0,803013	0,156133	-0,121205	1,812394	4,193409	1,026690	-1,116259	-3,377994	-1,178116	-50,502221	36,379294	13,914443	0,806094	0,156998	-0,120398	-10,471411	67,279907	1,039319	0,806094	0,156998	-0,120398	-10,471411	67,279907	1,039319
10:47:50,28	0,162998	3,226061	-0,085997	0,242988	0,259983	0,029984	0,806094	0,156998	-0,120398	1,852920	4,001558	1,039319	-1,113896	-3,373568	-1,178139	-50,476128	36,339237	13,889745	0,806094	0,156998	-0,120398	-10,471411	67,279907	1,039319	0,806094	0,156998	-0,120398	-10,471411	67,279907	1,039319
10:47:50,33	0,162998	3,226061	-0,085997	0,242988	0,259983	0,029984	0,801078	0,157164	-0,120421	1,883228	4,219726	1,014621	-1,118611	-3,374326	-1,181229	-50,468288	36,334422	13,914689	0,801078	0,157164	-0,120421	-10,454182	67,104377	1,014621	0,801078	0,157164	-0,120421	-10,454182	67,104377	1,014621
10:47:50,38	0,162998	3,226061	-0,085997	0,242988	0,259983	0,029984	0,804092	0,160868	-0,123511	2,076073	4,053799	1,039565	-1,111944	-3,375913	-1,178849	-50,390592	36,334662	13,908522	0,804092	0,160868	-0,123511	-10,552082	67,175052	1,039565	0,804092	0,160868	-0,123511	-10,552082	67,175052	1,039565
10:47:50,43	0,162998	3,226061	-0,085997	0,242988	0,259983	0,029984	0,802133	0,154301	-0,121131	1,695534	4,088520	1,033398	-1,117851	-3,373933	-1,179248	-50,398555	36,357741	13,923393	0,802133	0,154301	-0,121131	-10,417112	67,055962	1,033398	0,802133	0,154301	-0,121131	-10,417112	67,055962	1,033398
10:47:50,48	0,162998	3,226061	-0,085997	0,242988	0,259983	0,029984	0,803372	0,160407	-0,121530	1,997039	4,042535	1,048269	-1,121346	-3,378556	-1,180058	-50,379270	36,299106	13,847843	0,809124	0,161122	-0,122340	-10,572732	67,213629	0,972719	0,809124	0,161122	-0,122340	-10,572732	67,213629	0,972719
10:47:50,53	0,162998	3,226061	-0,085997	0,242988	0,259983	0,029984	0,809124	0,161122	-0,122340	2,075346	3,697428	0,972719	-1,119570	-3,372554	-1,182740	-50,352424	36,316812	13,913950	0,809124	0,161122	-0,122340	-10,572732	67,213629	0,972719	0,809124	0,161122	-0,122340	-10,572732	67,213629	0,972719
10:47:50,58	0,162998	3,226061	-0,085997	0,242988	0,259983	0,029984	0,803037	0,162585	-0,125022	2,122684	3,999510	1,038826	-1,119423	-3,373115	-1,178443	-50,280746	36,274736	13,894658	0,803037	0,162585	-0,125022	-10,640267	67,037950	1,038826	0,803037	0,162585	-0,125022	-10,640267	67,037950	1,038826
10:47:50,63	0,162998	3,226061	-0,085997	0,242988	0,259983	0,029984	0,803450	0,162177	-0,120725	2,102039	3,894950	1,019534	-1,117671	-3,375469	-1,176891	-50,297074	36,270218	13,884000	0,803450	0,162177	-0,120725	-10,628840	66,965768	1,019534	0,803450	0,162177	-0,120725	-10,628840	66,965768	1,019534
10:47:50,68	0,162998	3,226061	-0,085997	0,242988	0,259983	0,029984	0,804613	0,159483	-0,119173	1,974037	3,846360	1,008876	-1,118713	-3,377554	-1,180713	-50,221698	36,252830	13,913576	0,806939	0,159343	-0,122995	-10,564298	66,996129	1,038451	0,806939	0,159343	-0,122995	-10,564298	66,996129	1,038451
10:47:50,73	0,162998	3,226061	-0,085997	0,242988	0,259983	0,029984	0,806939	0,159343	-0,122995	1,944129	3,651446	1,038451	-1,117496	-3,376330	-1,180732	-50,198954	36,237682	13,879344	0,806939	0,159343	-0,122995	-10,564298	66,996129	1,038451	0,806939	0,159343	-0,122995	-10,564298	66,996129	1,038451
10:47:50,78	0,162998	3,226061	-0,085997	0,242988	0,259983	0,029984	0,805271	0,158900	-0,123014	1,922852	3,710906	1,004220	-1,119368	-3,373213	-1,179614	-50,223841	36,177323	13,852899	0,805271	0,158900	-0,123014	-10,550818	66,924659	1,004220	0,805271	0,158900	-0,123014	-10,550818	66,924659	1,004220
10:47:50,83	0,162998	3,226061	-0,085997	0,242988	0,259983	0,029984	0,803507	0,162080	-0,121895	2,152923	3,793982	0,977775	-1,116277	-3,376794	-1,179960	-50,166611	36,180489	13,847780	0,805063	0,157613	-0,122242	-10,483353	66,862553	0,972656	0,805063	0,157613	-0,122242	-10,483353	66,862553	0,972656
10:47:50,88	0,162998	3,226061	-0,085997	0,242988	0,259983	0,029984	0,805063	0,157613	-0,122242	1,889284	3,665091	0,972656	-1,115670	-3,377097	-1,181126	-50,156690	36,177814	13,838672	0,805063	0,157613	-0,122242	-10,483353	66,862553	0,972656	0,805063	0,157613	-0,122242	-10,483353	66,862553	0,972656
10:47:50,93	0,162998	3,226061	-0,085997	0,242988	0,259983	0,029984	0,805021	0,156936	-0,123408	1,851417	3,657344	0,963548	-1,112089	-3,372985	-1,177972	-50,126817	36,187843	13,896138	0,805021	0,156936	-0,123408	-10,468046	66,851511	0,963548	0,805021	0,156936	-0,123408	-10,468046	66,851511	0,963548
10:47:50,98	0,162998	3,226061	-0,085997	0,242988	0,259983	0,029984	0,799671	0,155890	-0,120254	1,773432	3,914725	1,021014	-1,112030	-3,371022	-1,180317	-50,089489	36,177878	13,868092	0,799671	0,155890	-0,120254	-10,463964	66,688861	1,021014	0,799671	0,155890	-0,120254	-10,463964	66,688861	1,021014
10:47:51,03	0,162998	3,226061	-0,085997	0,242988	0,259983	0,029984	0,797941	0,156821	-0,122599	1,811791	3,967362	0,992968	-1,118595	-3,376289	-1,182644	-50,130327	36,158564	13,881929	0,805785	0,159873	-0,124925	-10,542401	66,839288	1,006804	0,805785	0,159873	-0,124925	-10,542401	66,839288	1,006804
10:47:51,08	0,162998	3,226061	-0,085997	0,242988	0,259983	0,029984	0,805785	0,159873	-0,124925	2,007657	3,585185	1,006804	-1,116676	-3,375405	-1,181457	-50,058170	36,150564	13,866136	0,805785	0,159873	-0,124925	-10,542401	66,839288	1,006804	0,805785	0,159873	-0,124925	-10,542401	66,839288	1,006804
10:47:51,13	0,162998	3,226061	-0,085997	0,242988	0,259983	0,029984	0,804059	0,158653	-0,123739	1,915055	3,608439	0,991012	-1,113833	-3,373141	-1,181069	-50,087519	36,121075	13,890310	0,804059	0,158653	-0,123739	-10,539215	66,727064	0,991012	0,804059	0,158653	-0,123739	-10,539215	66,727064	0,991012
10:47:51,18	0,162998	3,226061	-0,085997	0,242988	0,259983	0,029984	0,800677	0,157323	-0,123351	1,886091	3,794959	1,015186	-1,111892	-3,373145	-1,182972	-50,014237	36,155239	13,896989	0,800677	0,157323	-0,123351	-10,463748	66,648122	1,015186	0,800677	0,157323	-0,123351	-10,463748	66,648122	1,015186
10:47:51,23	0,162998	3,226061	-0,085997	0,242988	0,259983	0,029984	0,799710	0,155641	-0,125254	1,732391	3,798858	1,021865	-1,111244	-3,375247	-1,178681	-49,989366	36,120374	13,887961	0,801206	0,154029	-0,120963	-10,424922	66,576794	1,012836	0,801206	0,154029	-0,120963	-10,424922	66,576794	1,012836
10:47:51,28	0,162998	3,226061	-0,085997	0,242988	0,259983	0,029984	0,796539	0,160921	-0,121421	2,017130	3,974883	0,995637	-1,115376	-3,376971	-1,180241	-49,997179	36,125945	13,883354	0,796539	0,160921	-0,121421	-10,615175	66,503171	0,995637	0,796539	0,160921	-0,121421	-10,615175	66,503171	0,995637
10:47:51,33	0,162998	3,226061	-0,085997	0,242988	0,259983	0,029984	0,796539	0,160921	-0,121421	2,017130	3,974883	0,995637	-1,115416	-3,372813	-1,182616	-50,006649	36,135336	13,856736	0,796539	0,160921	-0,121421	-10,615175	66,503171	0,995637	0,796539	0,160921	-0,121421	-10,615175	66,503171	0,995637
10:47:51,38	0,162998	3,226061	-0,085997	0,242988	0,259983	0,029984	0,801184	0,158858	-0,124898	1,913134	3,705693	0,981612	-1,115407	-3,367911	-1,179862	-49,972699	36,089798	13,907278	0,801184	0,158858	-0,124898	-10,557217	66,598650	0,981612	0,801184	0,158858	-0,124898	-10,557217	66,598650	0,981612
10:47:51,43	0,162998	3,226061	-0,085997	0,242988	0,259983	0,029984	0,796935	0,161301	-0,122144	2,062651	3,874495	1,032154	-1,115960	-3,373538	-1,180244	-49,975678	36,099202	13,887531	0,796935	0,161301	-0,122144	-10,599503	66,433869	1,032154	0,796935	0,161301	-0,122144	-10,599503	66,433869	1,032154
10:47:51,48	0,162998	3,226061	-0,085997	0,242988	0,259983	0,029984	0,802084	0,158967	-0,122526	1,934600	3,614005	1,012407	-1,114144	-3,369246	-1,180646	-49,939055	36,087734	13,868602	0,797460	0,159540	-0,122928	-10,567855	66,417615	0,993478	0,797460	0,159540	-0,122928	-10,567855	66,417615	0,993478
10:47:51,53	0,162998	3,226061	-0,085997	0,242988	0,259983	0,029984	0,797460	0,159540	-0,122928	1,956013	3,817023	0,993478	-1,117086	-3,370067	-1,181413	-49,919749	36,036102	13,871431	0,799642	0,161678	-0,123695	-10,589446	66,432897	0,996307	0,799642	0,161678	-0,123695	-10,589446	66,432897	0,996307
10:47:51,58	0,162998	3,226061	-0,085997	0,242988	0,259983	0,029984	0,799642	0,161678	-0,123695	2,102243	3,661035	0,996307	-1,112904	-3,371726	-1,181770	-49,916625	36,102050	13,893587	0,799642	0,161678	-0,123695	-10,589446	66,432897	0,996307	0,799642	0,161678	-0,123695	-10,589446	66,432897	0,996307
10:47:51,63	0,162998	3,226061	-0,085997	0,242988	0,259983	0,029984	0,798987	0,157226	-0,124052	1,812091	3,725319	1,018462	-1,113425	-3,370883	-1,176734	-49,872231	36,030096	13,849035	0,798518	0,158098	-0,119016	-10,513155	66,358967	0,973911	0,798518	0,158098	-0,119016	-10,513155	66,358967	0,973911
10:47:51,68	0,162998	3,226061	-0,085997	0,242988	0,259983	0,029984	0,799396	0,163753	-0,124064	2,155589	3,666302	1,012010	-1,118761	-3,368817	-1,181782	-49,885971	36,079632	13,887135	0,799396	0,163753	-0,124064	-10,699039	66,418909	1,012010	0,799396	0,163753	-0,124064	-10,699039	66,418909	1,012010
10:47:51,73	0,162998	3,226061	-0,085997	0,242988	0,259983	0,029984	0,799396	0,163753	-0,124064	2,155589	3,666302	1,012010	-1,116345	-3,371120	-1,180612	-49,856479	36,039975	13,855854	0,800183	0,160510	-0,122894	-10,593482	66,394394	0,980730	0,800183	0,160510	-0,122894	-10,593482	66,394394	0,980730
10:47:51,78	0,162998	3,226061	-0,085997	0,242988	0,259983	0,029984	0,800183	0,160510	-0,122894	2,006516	3,580012	0,980730	-1,111624	-3,369481	-1,181742	-49,843753	36,047967	13,896488	0,800183	0,160510	-0,122894	-10,593482	66,394394	0,980730	0,800183	0,160510	-0,122894	-10,593482	66,394394	0,980730
10:47:51,83	0,162998	3,226061	-0,085997	0,242988	0,259983	0,029984	0,796403	0,157240	-0,124024	1,823222	3,769555	1,021363	-1,115761	-3,368270	-1,180618	-49,843367	36,017707	13,855534	0,796403	0,157240	-0,124024	-10,520127	66,287195	1,021363	0,796403	0,157240	-0,124024	-10,520127	66,287195	1,021363
10:47:51,88	0,162998	3,226061	-0,085997	0,242988	0,259983	0,029984	0,797423	0,161428	-0,122900	2,067030	3,701059	0,980409	-1,108537	-3,373125	-1,181700	-49,786751	36,044661	13,890918	0,797423	0,161428	-0,122900	-10,605107	66,298756	0,980409	0,797423	0,161428	-0,122900	-10,605107	66,298756	0,980409
10:47:51,93	0,162998	3,226061	-0,085997	0,242988	0,259983	0,029984	0,798015	0,152744	-0,123982	1,563806	3,634691	1,015794	-1,111512	-3,367684	-1,179006	-49,790018	36,041427	13,894347	0,798015	0,152744	-0,123982	-10,426628	66,278905	1,015794	0,798015	0,152744	-0,123982	-10,426628	66,278905	1,015794
10:47:51,98	0,162998	3,226061	-0,085997	0,242988	0,259983	0,029984	0,794791	0,158042	-0,121288	1,843699	3,803559	1,019222	-1,108519	-3,368118	-1,179006	-49,763543	36,018461	13,869566	0,794791	0,158042	-0,121288	-10,562572	66,194677	1,019222	0,794791	0,158042	-0,121288	-10,562572	66,194677	1,019222
10:47:52,03	0,162998	3,226061	-0,085997	0,242988	0,259983	0,029984	0,793670	0,155232	-0,121288	1,704253	3,827452	0,994442	-1,109639	-3,371568	-1,182460	-49,728319	35,994675	13,889219	0,797218	0,154477	-0,124742	-10,458482	66,182183	1,014095	0,797218	0,154477	-0,124742	-10,458482	66,182183	1,014095
10:47:52,08	0,162998	3,226061	-0,085997	0,242988	0,259983	0,029984	0,797218	0,154477	-0,124742	1,668000	3,600547	1,014095	-1,108395	-3,369616	-1,180509	-49,696685	35,995805	13,888248	0,797218	0,154477	-0,124742	-10,458482	66,182183	1,014095	0,797218	0,154477	-0,124742	-10,458482	66,182183	1,014095
10:47:52,13	0,162998	3,226061	-0,085997	0,242988	0,259983	0,029984	0,794906	0,154376	-0,122791	1,645935	3,693963	1,013123	-1,113130	-3,372815	-1,179381	-49,710643	35,958695	13,836772	0,794906	0,154376	-0,122791	-10,472592	66,094074	1,013123	0,794906	0,154376	-0,122791	-10,472592	66,094074	1,013123
10:47:52,18	0,162998	3,226061	-0,085997	0,242988	0,259983	0,029984	0,800043	0,156877	-0,121663	1,815101	3,420370	0,961647	-1,114945	-3,368751	-1,180150	-49,732233	36,008624	13,887802	0,800043	0,156877	-0,121663	-10,499750	66,223738	0,961647	0,800043	0,156877	-0,121663	-10,499750	66,223738	0,961647
10:47:52,23	0,162998	3,226061	-0,085997	0,242988	0,259983	0,029984	0,797431	0,160481	-0,122432	1,970067	3,599837	1,012677	-1,114904	-3,368050	-1,181292	-49,706487	36,008575	13,907722	0,797431	0,160481	-0,122432	-10,627702	66,198192	1,012677	0,797431	0,160481	-0,122432	-10,627702	66,198192	1,012677
10:47:52,28	0,162998	3,226061	-0,085997	0,242988	0,259983	0,029984	0,796804	0,160796	-0,123574	1,973603	3,610145	1,032598	-1,117759	-3,370310	-1,181279	-49,653924	35,953746	13,885208	0,796804	0,160796	-0,123574	-10,648873	66,159242	1,032598	0,796804	0,160796	-0,123574	-10,648873	66,159242	1,032598
10:47:52,33	0,162998	3,226061	-0,085997	0,242988	0,259983	0,029984	0,800189	0,162139	-0,123561	2,064629	3,361169	1,010084	-1,108368	-3,362436	-1,182467	-49,652530	35,969377	13,884363	0,800189	0,162139	-0,123561	-10,663255	66,176019	1,010084	0,800189	0,162139	-0,123561	-10,663255	66,176019	1,010084
10:47:52,38	0,162998	3,226061	-0,085997	0,242988	0,259983	0,029984	0,788674	0,157943	-0,124749	1,832211	3,966542	1,009239	-1,106518	-3,368756	-1,183222	-49,630333	35,964980	13,859610	0,788674	0,157943	-0,124749	-10,566298	65,877488	1,009239	0,788674	0,157943	-0,124749	-10,566298	65,877488	1,009239
10:47:52,43	0,162998	3,226061	-0,085997	0,242988	0,259983	0,029984	0,793222	0,153180	-0,125504	1,577276	3,708651	0,984486	-1,111224	-3,368966	-1,182427	-49,625485	35,963489	13,887255	0,793222	0,153180	-0,125504	-10,447387	65,976575	0,984486	0,793222	0,153180	-0,125504	-10,447387	65,976575	0,984486
10:47:52,48	0,162998	3,226061	-0,085997	0,242988	0,259983	0,029984	0,795757	0,157151	-0,124709	1,782625	3,571889	1,012131	-1,113622	-3,372824	-1,180088	-49,642585	35,915969	13,888344	0,795757	0,157151	-0,124709	-10,553745	66,038806	1,012131	0,795757	0,157151	-0,124709	-10,553745	66,038806	1,012131
10:47:52,53	0,162998	3,226061	-0,085997	0,242988	0,259983	0,029984	0,800297	0,157299	-0,122370	1,839996	3,326870	1,013220	-1,109484	-3,371072	-1,182795	-49,617776	35,894062	13,894854	0,796711	0,154591	-0,125077	-10,429636	66,022701	1,019730	0,796711	0,154591	-0,125077	-10,429636	66,022701	1,019730
10:47:52,58	0,162998	3,226061	-0,085997	0,242988	0,259983	0,029984	0,796711	0,154591	-0,125077	1,705780	3,480886	1,019730	-1,111285	-3,367395	-1,182437	-49,629298	35,905022	13,885650	0,796711	0,154591	-0,125077	-10,429636	66,022701	1,019730	0,796711	0,154591	-0,125077	-10,429636	66,022701	1,019730
10:47:52,63	0,162998	3,226061	-0,085997	0,242988	0,259983	0,029984	0,794427	0,157989	-0,124719	1,878746	3,615129	1,010526	-1,114198	-3,367758	-1,179728	-49,630825	35,931280	13,874611	0,794427	0,157989	-0,124719	-10,523414	65,977626	1,010526	0,794427	0,157989	-0,124719	-10,523414	65,977626	1,010526
10:47:52,68	0,162998	3,226061	-0,085997	0,242988	0,259983	0,029984	0,796198	0,160330	-0,122010	1,978499	3,537482	0,999487	-1,108795	-3,365329	-1,180860	-49,568933	35,917057	13,885193	0,791393	0,156866	-0,123142	-10,534260	65,850965	1,010068	0,791393	0,156866	-0,123142	-10,534260	65,850965	1,010068
10:47:52,73	0,162998	3,226061	-0,085997	0,242988	0,259983	0,029984	0,797953	0,155812	-0,125443	1,751991	3,376285	1,023832	-1,111162	-3,371537	-1,183161	-49,574483	35,889019	13,898957	0,797953	0,155812	-0,125443	-10,479270	66,015602	1,023832	0,797953	0,155812	-0,125443	-10,479270	66,015602	1,023832
10:47:52,78	0,162998	3,226061	-0,085997	0,242988	0,259983	0,029984	0,797953	0,155812	-0,125443	1,751991	3,376285	1,023832	-1,109950	-3,367316	-1,182040	-49,566616	35,922372	13,856492	0,797953	0,155812	-0,125443	-10,479270	66,015602	1,023832	0,797953	0,155812	-0,125443	-10,479270	66,015602	1,023832
10:47:52,83	0,162998	3,226061	-0,085997	0,242988	0,259983	0,029984	0,793692	0,156873	-0,124322	1,774336	3,607741	0,981367	-1,112840	-3,366545	-1,183949	-49,523364	35,899840	13,885173	0,793692	0,156873	-0,124322	-10,540201	65,912538	0,981367	0,793692	0,156873	-0,124322	-10,540201	65,912538	0,981367
10:47:52,88	0,162998	3,226061	-0,085997	0,242988	0,259983	0,029984	0,794468	0,159761	-0,126231	1,922409	3,518623	1,010049	-1,112292	-3,365668	-1,183945	-49,530637	35,877716	13,899297	0,793435	0,159725	-0,126227	-10,595092	65,852247	1,024172	0,793435	0,159725	-0,126227	-10,595092	65,852247	1,024172
10:47:52,93	0,162998	3,226061	-0,085997	0,242988	0,259983	0,029984	0,793435	0,159725	-0,126227	1,943317	3,567605	1,024172	-1,111744	-3,363820	-1,180489	-49,567535	35,913957	13,874877	0,791560	0,160175	-0,122771	-10,619952	65,852648	0,999753	0,791560	0,160175	-0,122771	-10,619952	65,852648	0,999753
10:47:52,98	0,162998	3,226061	-0,085997	0,242988	0,259983	0,029984	0,791560	0,160175	-0,122771	1,953778	3,715156	0,999753	-1,109284	-3,369795	-1,184301	-49,515674	35,890678	13,904527	0,791560	0,160175	-0,122771	-10,619952	65,852648	0,999753	0,791560	0,160175	-0,122771	-10,619952	65,852648	0,999753
10:47:53,03	0,162998	3,226061	-0,085997	0,242988	0,259983	0,029984	0,795505	0,155056	-0,126583	1,681849	3,453463	1,029403	-1,108109	-3,363908	-1,182399	-49,505621	35,881818	13,874988	0,795505	0,155056	-0,126583	-10,490083	65,900638	1,029403	0,795505	0,155056	-0,126583	-10,490083	65,900638	1,029403
10:47:53,08	0,162998	3,226061	-0,085997	0,242988	0,259983	0,029984	0,789819	0,156982	-0,124681	1,784639	3,736009	0,999864	-1,113389	-3,371819	-1,184709	-49,507507	35,867050	13,869009	0,789819	0,156982	-0,124681	-10,538472	65,736818	0,999864	0,789819	0,156982	-0,124681	-10,538472	65,736818	0,999864
10:47:53,13	0,162998	3,226061	-0,085997	0,242988	0,259983	0,029984	0,799311	0,157599	-0,126991	1,830461	3,236699	0,993885	-1,107452	-3,370194	-1,182373	-49,494643	35,889239	13,864588	0,799311	0,157599	-0,126991	-10,541094	65,982592	0,993885	0,799311	0,157599	-0,126991	-10,541094	65,982592	0,993885
10:47:53,18	0,162998	3,226061	-0,085997	0,242988	0,259983	0,029984	0,794935	0,153271	-0,124655	1,579716	3,464199	0,989464	-1,114018	-3,370057	-1,183122	-49,522340	35,882717	13,931837	0,794935	0,153271	-0,124655	-10,452029	65,866585	0,989464	0,794935	0,153271	-0,124655	-10,452029	65,866585	0,989464
10:47:53,23	0,162998	3,226061	-0,085997	0,242988	0,259983	0,029984	0,798099	0,159025	-0,125404	1,898445	3,320379	1,056713	-1,112162	-3,365315	-1,181982	-49,466391	35,854999	13,887099	0,793065	0,159789	-0,124264	-10,609238	65,775443	1,011975	0,793065	0,159789	-0,124264	-10,609238	65,775443	1,011975
10:47:53,28	0,162998	3,226061	-0,085997	0,242988	0,259983	0,029984	0,793065	0,159789	-0,124264	1,934195	3,519855	1,011975	-1,106832	-3,367274	-1,181985	-49,469930	35,879946	13,864341	0,793065	0,159789	-0,124264	-10,609238	65,775443	1,011975	0,793065	0,159789	-0,124264	-10,609238	65,775443	1,011975
10:47:53,33	0,162998	3,226061	-0,085997	0,242988	0,259983	0,029984	0,792096	0,154194	-0,124267	1,623413	3,585788	0,989217	-1,107498	-3,360576	-1,183169	-49,467530	35,833553	13,878965	0,786628	0,158119	-0,125451	-10,545848	65,595121	1,003841	0,786628	0,158119	-0,125451	-10,545848	65,595121	1,003841
10:47:53,38	0,162998	3,226061	-0,085997	0,242988	0,259983	0,029984	0,786628	0,158119	-0,125451	1,866513	3,844851	1,003841	-1,112635	-3,365806	-1,182363	-49,411792	35,844622	13,862057	0,786628	0,158119	-0,125451	-10,545848	65,595121	1,003841	0,786628	0,158119	-0,125451	-10,545848	65,595121	1,003841
10:47:53,43	0,162998	3,226061	-0,085997	0,242988	0,259983	0,029984	0,793726	0,159953	-0,124645	1,924407	3,433021	0,986933	-1,113811	-3,366017	-1,181585	-49,406891	35,827232	13,860741	0,793726	0,159953	-0,124645	-10,631893	65,740481	0,986933	0,793726	0,159953	-0,124645	-10,631893	65,740481	0,986933
10:47:53,48	0,162998	3,226061	-0,085997	0,242988	0,259983	0,029984	0,794496	0,160866	-0,123867	1,984493	3,380003	0,985617	-1,106738	-3,361522	-1,183907	-49,392606	35,843885	13,878965	0,794496	0,160866	-0,123867	-10,643478	65,747965	0,985617	0,794496	0,160866	-0,123867	-10,643478	65,747965	0,985617
10:47:53,53	0,162998	3,226061	-0,085997	0,242988	0,259983	0,029984	0,787067	0,156988	-0,126189	1,761302	3,762274	1,003841	-1,108029	-3,365495	-1,185073	-49,450451	35,839681	13,893858	0,791154	0,156120	-0,127355	-10,506716	65,703341	1,018733	0,791154	0,156120	-0,127355	-10,506716	65,703341	1,018733
10:47:53,58	0,162998	3,226061	-0,085997	0,242988	0,259983	0,029984	0,791154	0,156120	-0,127355	1,748710	3,597756	1,018733	-1,108555	-3,366164	-1,181970	-49,424764	35,819687	13,866649	0,791996	0,156241	-0,124251	-10,505437	65,693421	0,991525	0,791996	0,156241	-0,124251	-10,505437	65,693421	0,991525
10:47:53,63	0,162998	3,226061	-0,085997	0,242988	0,259983	0,029984	0,791996	0,156241	-0,124251	1,759447	3,521711	0,991525	-1,107871	-3,363179	-1,181580	-49,382931	35,844424	13,858856	0,791996	0,156241	-0,124251	-10,505437	65,693421	0,991525	0,791996	0,156241	-0,124251	-10,505437	65,693421	0,991525
10:47:53,68	0,162998	3,226061	-0,085997	0,242988	0,259983	0,029984	0,789069	0,157141	-0,123862	1,763914	3,650057	0,983732	-1,104798	-3,363424	-1,181534	-49,316060	35,826357	13,871381	0,789069	0,157141	-0,123862	-10,571630	65,591994	0,983732	0,789069	0,157141	-0,123862	-10,571630	65,591994	0,983732
10:47:53,73	0,162998	3,226061	-0,085997	0,242988	0,259983	0,029984	0,787744	0,154357	-0,123816	1,601373	3,652012	0,996257	-1,110753	-3,369866	-1,182649	-49,339548	35,785102	13,927136	0,787744	0,154357	-0,123816	-10,515651	65,489936	0,996257	0,787744	0,154357	-0,123816	-10,515651	65,489936	0,996257
10:47:53,78	0,162998	3,226061	-0,085997	0,242988	0,259983	0,029984	0,796301	0,156293	-0,124931	1,749511	3,206765	1,052012	-1,107265	-3,367821	-1,183493	-49,358429	35,772248	13,855661	0,796301	0,156293	-0,124931	-10,519481	65,716409	1,052012	0,796301	0,156293	-0,124931	-10,519481	65,716409	1,052012
10:47:53,83	0,162998	3,226061	-0,085997	0,242988	0,259983	0,029984	0,792786	0,154295	-0,125775	1,666171	3,399473	0,980537	-1,110311	-3,366970	-1,181968	-49,405354	35,769253	13,854720	0,792786	0,154295	-0,125775	-10,445953	65,633184	0,980537	0,792786	0,154295	-0,125775	-10,445953	65,633184	0,980537
10:47:53,88	0,162998	3,226061	-0,085997	0,242988	0,259983	0,029984	0,793572	0,157358	-0,124250	1,851547	3,397735	0,979596	-1,106707	-3,360659	-1,183523	-49,359903	35,788664	13,857380	0,793572	0,157358	-0,124250	-10,501088	65,693157	0,979596	0,793572	0,157358	-0,124250	-10,501088	65,693157	0,979596
10:47:53,93	0,162998	3,226061	-0,085997	0,242988	0,259983	0,029984	0,786305	0,157393	-0,125805	1,813817	3,745985	0,982255	-1,108302	-3,365021	-1,184625	-49,289201	35,796806	13,876042	0,786305	0,157393	-0,125805	-10,541545	65,470914	0,982255	0,786305	0,157393	-0,125805	-10,541545	65,470914	0,982255
10:47:53,98	0,162998	3,226061	-0,085997	0,242988	0,259983	0,029984	0,790880	0,156593	-0,126907	1,729807	3,450919	1,000918	-1,107116	-3,363700	-1,182301	-49,288774	35,801230	13,870321	0,789143	0,156226	-0,124583	-10,557072	65,490808	0,995197	0,789143	0,156226	-0,124583	-10,557072	65,490808	0,995197
10:47:54,03	0,162998	3,226061	-0,085997	0,242988	0,259983	0,029984	0,789143	0,156226	-0,124583	1,706697	3,543087	0,995197	-1,107225	-3,368565	-1,183085	-49,339115	35,765821	13,864596	0,789143	0,156226	-0,124583	-10,557072	65,490808	0,995197	0,789143	0,156226	-0,124583	-10,557072	65,490808	0,995197
10:47:54,08	0,162998	3,226061	-0,085997	0,242988	0,259983	0,029984	0,793410	0,153888	-0,125367	1,640940	3,347082	0,989472	-1,105998	-3,357769	-1,182728	-49,295641	35,782609	13,856593	0,793410	0,153888	-0,125367	-10,439271	65,629781	0,989472	0,793410	0,153888	-0,125367	-10,439271	65,629781	0,989472
10:47:54,13	0,162998	3,226061	-0,085997	0,242988	0,259983	0,029984	0,783447	0,158224	-0,125010	1,830143	3,835903	0,981469	-1,107133	-3,365489	-1,180336	-49,285231	35,749519	13,886545	0,783447	0,158224	-0,125010	-10,590453	65,336506	0,981469	0,783447	0,158224	-0,125010	-10,590453	65,336506	0,981469
10:47:54,18	0,162998	3,226061	-0,085997	0,242988	0,259983	0,029984	0,790700	0,155347	-0,122618	1,703994	3,433174	1,011421	-1,106581	-3,362942	-1,178430	-49,313356	35,782441	13,867821	0,788219	0,156142	-0,120712	-10,526286	65,478216	0,992697	0,788219	0,156142	-0,120712	-10,526286	65,478216	0,992697
10:47:54,23	0,162998	3,226061	-0,085997	0,242988	0,259983	0,029984	0,788219	0,156142	-0,120712	1,730897	3,603028	0,992697	-1,110777	-3,361930	-1,181549	-49,337161	35,784613	13,883994	0,789441	0,160282	-0,123831	-10,625962	65,532291	1,008870	0,789441	0,160282	-0,123831	-10,625962	65,532291	1,008870
10:47:54,28	0,162998	3,226061	-0,085997	0,242988	0,259983	0,029984	0,789441	0,160282	-0,123831	1,956175	3,561204	1,008870	-1,107169	-3,365359	-1,183485	-49,301692	35,752609	13,845136	0,790606	0,155443	-0,125767	-10,487753	65,516446	0,970012	0,790606	0,155443	-0,125767	-10,487753	65,516446	0,970012
10:47:54,33	0,162998	3,226061	-0,085997	0,242988	0,259983	0,029984	0,790606	0,155443	-0,125767	1,714542	3,453903	0,970012	-1,111809	-3,358295	-1,183102	-49,246601	35,747401	13,854106	0,790606	0,155443	-0,125767	-10,487753	65,516446	0,970012	0,790606	0,155443	-0,125767	-10,487753	65,516446	0,970012
10:47:54,38	0,162998	3,226061	-0,085997	0,242988	0,259983	0,029984	0,786808	0,162993	-0,125383	2,084090	3,601048	0,978982	-1,110650	-3,367173	-1,183452	-49,264284	35,710197	13,861883	0,786808	0,162993	-0,125383	-10,710855	65,365503	0,978982	0,786808	0,162993	-0,125383	-10,710855	65,365503	0,978982
10:47:54,43	0,162998	3,226061	-0,085997	0,242988	0,259983	0,029984	0,794127	0,157435	-0,127274	1,803243	3,251047	1,013472	-1,110655	-3,367412	-1,184992	-49,277154	35,755622	13,888596	0,794127	0,157435	-0,127274	-10,555418	65,590019	1,013472	0,794127	0,157435	-0,127274	-10,555418	65,590019	1,013472
10:47:54,48	0,162998	3,226061	-0,085997	0,242988	0,259983	0,029984	0,794127	0,157435	-0,127274	1,803243	3,251047	1,013472	-1,109421	-3,364517	-1,183431	-49,229565	35,704781	13,881327	0,794127	0,157435	-0,127274	-10,555418	65,590019	1,013472	0,794127	0,157435	-0,127274	-10,555418	65,590019	1,013472
10:47:54,53	0,162998	3,226061	-0,085997	0,242988	0,259983	0,029984	0,791832	0,153261	-0,127651	1,598972	3,324177	0,998535	-1,105893	-3,367512	-1,185369	-49,243538	35,721473	13,873659	0,791832	0,153261	-0,127651	-10,432046	65,483025	0,998535	0,791832	0,153261	-0,127651	-10,432046	65,483025	0,998535
10:47:54,58	0,162998	3,226061	-0,085997	0,242988	0,259983	0,029984	0,786439	0,155619	-0,128417	1,682761	3,576889	1,019548	-1,105238	-3,361662	-1,186135	-49,200101	35,741198	13,894673	0,786439	0,155619	-0,128417	-10,533321	65,312340	1,019548	0,786439	0,155619	-0,128417	-10,533321	65,312340	1,019548
10:47:54,63	0,162998	3,226061	-0,085997	0,242988	0,259983	0,029984	0,786439	0,155619	-0,128417	1,682761	3,576889	1,019548	-1,107677	-3,359667	-1,182272	-49,247584	35,764772	13,907975	0,786439	0,155619	-0,128417	-10,533321	65,312340	1,019548	0,786439	0,155619	-0,128417	-10,533321	65,312340	1,019548
10:47:54,68	0,162998	3,226061	-0,085997	0,242988	0,259983	0,029984	0,785931	0,158729	-0,124554	1,847796	3,656218	1,032851	-1,108793	-3,361125	-1,182651	-49,220117	35,757126	13,897579	0,785931	0,158729	-0,124554	-10,612404	65,351784	1,032851	0,785931	0,158729	-0,124554	-10,612404	65,351784	1,032851
10:47:54,73	0,162998	3,226061	-0,085997	0,242988	0,259983	0,029984	0,787751	0,158966	-0,124933	1,853020	3,533934	1,022455	-1,107016	-3,360423	-1,179551	-49,210906	35,726511	13,880493	0,787751	0,158966	-0,124933	-10,625802	65,372422	1,022455	0,787751	0,158966	-0,124933	-10,625802	65,372422	1,022455
10:47:54,78	0,162998	3,226061	-0,085997	0,242988	0,259983	0,029984	0,786255	0,157778	-0,121833	1,813158	3,588490	1,005369	-1,105790	-3,365515	-1,182203	-49,194865	35,737733	13,930209	0,786255	0,157778	-0,121833	-10,572415	65,309469	1,005369	0,786255	0,157778	-0,121833	-10,572415	65,309469	1,005369
10:47:54,83	0,162998	3,226061	-0,085997	0,242988	0,259983	0,029984	0,790051	0,154170	-0,124485	1,607821	3,382770	1,055085	-1,101764	-3,363138	-1,184213	-49,229283	35,712481	13,869039	0,790051	0,154170	-0,124485	-10,494551	65,401806	1,055085	0,790051	0,154170	-0,124485	-10,494551	65,401806	1,055085
10:47:54,88	0,162998	3,226061	-0,085997	0,242988	0,259983	0,029984	0,785981	0,151873	-0,126495	1,527419	3,611636	0,993914	-1,105287	-3,360083	-1,185379	-49,203827	35,689214	13,878276	0,785981	0,151873	-0,126495	-10,394586	65,311108	0,993914	0,785981	0,151873	-0,126495	-10,394586	65,311108	0,993914
10:47:54,93	0,162998	3,226061	-0,085997	0,242988	0,259983	0,029984	0,785096	0,156451	-0,127661	1,772896	3,623977	1,003152	-1,106919	-3,364179	-1,182263	-49,182899	35,752538	13,853078	0,785096	0,156451	-0,127661	-10,508480	65,253977	1,003152	0,785096	0,156451	-0,127661	-10,508480	65,253977	1,003152
10:47:54,98	0,162998	3,226061	-0,085997	0,242988	0,259983	0,029984	0,785467	0,158197	-0,124157	1,810633	3,625996	1,012230	-1,106985	-3,359531	-1,181875	-49,195764	35,745861	13,887354	0,785467	0,158197	-0,124157	-10,607856	65,285164	1,012230	0,785467	0,158197	-0,124157	-10,607856	65,285164	1,012230
10:47:55,03	0,162998	3,226061	-0,085997	0,242988	0,259983	0,029984	0,785467	0,158197	-0,124157	1,810633	3,625996	1,012230	-1,105117	-3,360061	-1,184193	-49,135704	35,708649	13,862974	0,785467	0,158197	-0,124157	-10,607856	65,285164	1,012230	0,785467	0,158197	-0,124157	-10,607856	65,285164	1,012230
10:47:55,08	0,162998	3,226061	-0,085997	0,242988	0,259983	0,029984	0,784991	0,156315	-0,126475	1,714971	3,580110	0,987849	-1,104062	-3,366308	-1,184580	-49,192320	35,661569	13,861538	0,784991	0,156315	-0,126475	-10,555790	65,201940	0,987849	0,784991	0,156315	-0,126475	-10,555790	65,201940	0,987849
10:47:55,13	0,162998	3,226061	-0,085997	0,242988	0,259983	0,029984	0,789874	0,152277	-0,126861	1,574067	3,351693	0,986414	-1,101568	-3,361005	-1,181062	-49,122762	35,670240	13,869869	0,789874	0,152277	-0,126861	-10,379697	65,356826	0,986414	0,789874	0,152277	-0,126861	-10,379697	65,356826	0,986414
10:47:55,18	0,162998	3,226061	-0,085997	0,242988	0,259983	0,029984	0,784034	0,152769	-0,123344	1,557356	3,599471	0,994745	-1,102965	-3,358321	-1,185327	-49,084013	35,706576	13,879443	0,784034	0,152769	-0,123344	-10,435020	65,146163	0,994745	0,784034	0,152769	-0,123344	-10,435020	65,146163	0,994745
10:47:55,23	0,162998	3,226061	-0,085997	0,242988	0,259983	0,029984	0,782409	0,155322	-0,127609	1,639247	3,668619	1,004319	-1,111066	-3,362470	-1,185743	-49,152055	35,673569	13,876111	0,782409	0,155322	-0,127609	-10,553506	65,087691	1,004319	0,782409	0,155322	-0,127609	-10,553506	65,087691	1,004319
10:47:55,28	0,162998	3,226061	-0,085997	0,242988	0,259983	0,029984	0,790053	0,160262	-0,128025	1,958756	3,313549	1,000987	-1,105802	-3,360496	-1,181115	-49,188486	35,708160	13,851754	0,790053	0,160262	-0,128025	-10,621822	65,332682	1,000987	0,790053	0,160262	-0,128025	-10,621822	65,332682	1,000987
10:48:55,01	0,186021	3,230917	-0,085972	0,242994	0,259974	0,029973	0,032321	0,088730	-0,093988	1,258525	2,469104	1,056153	-0,662553	-2,737013	-1,148981	-15,773131	12,913807	13,930650	0,032321	0,088730	-0,093988	-5,706772	5,006328	1,056153	0,032321	0,088730	-0,093988	-5,706772	5,006328	1,056153
10:48:55,06	0,186021	3,230917	-0,085972	0,242994	0,259974	0,029973	0,024135	0,084567	-0,091263	1,043691	2,854418	1,055525	-0,667746	-2,736173	-1,154413	-15,706913	12,901664	13,917577	0,024135	0,084567	-0,091263	-5,594850	4,748993	1,055525	0,024135	0,084567	-0,091263	-5,594850	4,748993	1,055525
10:48:55,11	0,186021	3,230917	-0,085972	0,242994	0,259974	0,029973	0,026004	0,089485	-0,096695	1,276801	2,693814	1,042453	-0,669590	-2,738117	-1,152087	-15,743831	12,880601	13,924949	0,026004	0,089485	-0,096695	-5,747753	4,735102	1,042453	0,026004	0,089485	-0,096695	-5,747753	4,735102	1,042453
10:48:55,16	0,186021	3,230917	-0,085972	0,242994	0,259974	0,029973	0,028609	0,090109	-0,094368	1,345979	2,579785	1,049825	-0,666608	-2,740612	-1,148171	-15,761294	12,948773	13,954146	0,029279	0,086279	-0,090453	-5,676408	4,892548	1,079022	0,029279	0,086279	-0,090453	-5,676408	4,892548	1,079022
10:48:55,21	0,186021	3,230917	-0,085972	0,242994	0,259974	0,029973	0,029279	0,086279	-0,090453	1,096496	2,594149	1,079022	-0,667792	-2,736689	-1,152488	-15,743320	12,927698	13,912684	0,026474	0,089267	-0,094770	-5,746316	4,792105	1,037560	0,026474	0,089267	-0,094770	-5,746316	4,792105	1,037560
10:48:55,26	0,186021	3,230917	-0,085972	0,242994	0,259974	0,029973	0,026474	0,089267	-0,094770	1,261118	2,713917	1,037560	-0,671352	-2,731057	-1,152112	-15,728678	12,897852	13,926105	0,023376	0,095166	-0,094394	-5,884110	4,682405	1,050980	0,023376	0,095166	-0,094394	-5,884110	4,682405	1,050980
10:48:55,31	0,186021	3,230917	-0,085972	0,242994	0,259974	0,029973	0,023376	0,095166	-0,094394	1,586386	2,847411	1,050980	-0,669080	-2,734772	-1,150142	-15,785588	12,923318	13,969754	0,025458	0,091341	-0,092424	-5,776350	4,799593	1,094630	0,025458	0,091341	-0,092424	-5,776350	4,799593	1,094630
10:48:55,36	0,186021	3,230917	-0,085972	0,242994	0,259974	0,029973	0,025458	0,091341	-0,092424	1,393892	2,801173	1,094630	-0,665989	-2,733365	-1,151329	-15,734081	12,968262	13,913988	0,025458	0,091341	-0,092424	-5,776350	4,799593	1,094630	0,025458	0,091341	-0,092424	-5,776350	4,799593	1,094630
10:48:55,41	0,186021	3,230917	-0,085972	0,242994	0,259974	0,029973	0,022693	0,089367	-0,093611	1,226594	2,922784	1,038864	-0,667246	-2,737500	-1,152849	-15,764295	12,941389	13,957138	0,026903	0,088388	-0,095131	-5,724410	4,828493	1,082014	0,026903	0,088388	-0,095131	-5,724410	4,828493	1,082014
10:48:55,46	0,186021	3,230917	-0,085972	0,242994	0,259974	0,029973	0,026903	0,088388	-0,095131	1,214074	2,716603	1,082014	-0,669822	-2,735868	-1,151513	-15,761084	12,899233	13,936166	0,026777	0,091435	-0,093795	-5,770250	4,801305	1,061042	0,026777	0,091435	-0,093795	-5,770250	4,801305	1,061042
10:48:55,51	0,186021	3,230917	-0,085972	0,242994	0,259974	0,029973	0,026777	0,091435	-0,093795	1,407416	2,699277	1,061042	-0,667869	-2,736230	-1,149560	-15,765019	12,886463	13,944987	0,026777	0,091435	-0,093795	-5,770250	4,801305	1,061042	0,026777	0,091435	-0,093795	-5,770250	4,801305	1,061042
10:48:55,56	0,186021	3,230917	-0,085972	0,242994	0,259974	0,029973	0,026114	0,089563	-0,091842	1,323067	2,730793	1,069863	-0,670321	-2,734088	-1,155223	-15,799522	12,905694	13,948086	0,026114	0,089563	-0,091842	-5,707599	4,780749	1,069863	0,026114	0,089563	-0,091842	-5,707599	4,780749	1,069863
10:48:55,61	0,186021	3,230917	-0,085972	0,242994	0,259974	0,029973	0,025486	0,092757	-0,097505	1,489755	2,802964	1,072962	-0,669115	-2,735983	-1,153671	-15,802514	12,923239	13,933126	0,026523	0,090765	-0,095953	-5,752562	4,842457	1,058002	0,026523	0,090765	-0,095953	-5,752562	4,842457	1,058002
10:48:55,66	0,186021	3,230917	-0,085972	0,242994	0,259974	0,029973	0,028963	0,092570	-0,092052	1,423447	2,592313	1,040376	-0,671898	-2,737194	-1,149770	-15,745405	12,939811	13,915500	0,028963	0,092570	-0,092052	-5,843304	4,865945	1,040376	0,028963	0,092570	-0,092052	-5,843304	4,865945	1,040376
10:48:55,71	0,186021	3,230917	-0,085972	0,242994	0,259974	0,029973	0,028963	0,092570	-0,092052	1,423447	2,592313	1,040376	-0,668994	-2,732683	-1,153248	-15,736520	12,926318	13,957025	0,028963	0,092570	-0,092052	-5,843304	4,865945	1,040376	0,028963	0,092570	-0,092052	-5,843304	4,865945	1,040376
10:48:55,76	0,186021	3,230917	-0,085972	0,242994	0,259974	0,029973	0,023606	0,092311	-0,095530	1,417196	2,856477	1,081901	-0,673709	-2,732884	-1,151703	-15,742870	12,931289	13,955465	0,023606	0,092311	-0,095530	-5,829185	4,709523	1,081901	0,023606	0,092311	-0,095530	-5,829185	4,709523	1,081901
10:48:55,81	0,186021	3,230917	-0,085972	0,242994	0,259974	0,029973	0,026137	0,096293	-0,093985	1,623168	2,732844	1,080341	-0,672030	-2,733195	-1,149785	-15,789563	12,929923	13,945288	0,025567	0,094684	-0,092067	-5,868681	4,809235	1,070164	0,025567	0,094684	-0,092067	-5,868681	4,809235	1,070164
10:48:55,86	0,186021	3,230917	-0,085972	0,242994	0,259974	0,029973	0,025567	0,094684	-0,092067	1,564012	2,802233	1,070164	-0,665820	-2,733259	-1,152794	-15,725971	12,927380	13,942602	0,025567	0,094684	-0,092067	-5,868681	4,809235	1,070164	0,025567	0,094684	-0,092067	-5,868681	4,809235	1,070164
10:48:55,91	0,186021	3,230917	-0,085972	0,242994	0,259974	0,029973	0,022517	0,089274	-0,095076	1,253093	2,904475	1,067478	-0,667334	-2,733063	-1,148993	-15,794783	12,925045	13,960070	0,022517	0,089274	-0,095076	-5,754906	4,672073	1,067478	0,022517	0,089274	-0,095076	-5,754906	4,672073	1,067478
10:48:55,96	0,186021	3,230917	-0,085972	0,242994	0,259974	0,029973	0,023104	0,090683	-0,091275	1,362784	2,932384	1,084946	-0,666034	-2,733619	-1,150921	-15,740766	12,932660	13,941694	0,023104	0,090683	-0,091275	-5,755815	4,746050	1,084946	0,023104	0,090683	-0,091275	-5,755815	4,746050	1,084946
10:48:56,01	0,186021	3,230917	-0,085972	0,242994	0,259974	0,029973	0,027940	0,093293	-0,094397	1,503394	2,660322	1,051070	-0,672012	-2,735946	-1,152115	-15,779376	12,910521	13,926194	0,027940	0,093293	-0,094397	-5,820112	4,853591	1,051070	0,027940	0,093293	-0,094397	-5,820112	4,853591	1,051070
10:48:56,06	0,186021	3,230917	-0,085972	0,242994	0,259974	0,029973	0,027940	0,093293	-0,094397	1,503394	2,660322	1,051070	-0,669698	-2,735692	-1,152500	-15,801148	12,925910	13,942118	0,027940	0,093293	-0,094397	-5,820112	4,853591	1,051070	0,027940	0,093293	-0,094397	-5,820112	4,853591	1,051070
10:48:56,11	0,186021	3,230917	-0,085972	0,242994	0,259974	0,029973	0,026563	0,091416	-0,094782	1,403330	2,758461	1,066994	-0,671525	-2,735724	-1,149072	-15,762786	12,919193	13,957271	0,026563	0,091416	-0,094782	-5,772803	4,843658	1,066994	0,026563	0,091416	-0,094782	-5,772803	4,843658	1,066994
10:48:56,16	0,186021	3,230917	-0,085972	0,242994	0,259974	0,029973	0,027504	0,092982	-0,091354	1,471423	2,672939	1,082147	-0,668482	-2,739049	-1,152499	-15,793717	12,920772	13,917362	0,027504	0,092982	-0,091354	-5,827680	4,832018	1,082147	0,027504	0,092982	-0,091354	-5,827680	4,832018	1,082147
10:48:56,21	0,186021	3,230917	-0,085972	0,242994	0,259974	0,029973	0,028862	0,088684	-0,094781	1,262034	2,629888	1,042238	-0,670099	-2,737548	-1,150894	-15,718810	12,922190	13,949521	0,028862	0,088684	-0,094781	-5,699689	4,895587	1,042238	0,028862	0,088684	-0,094781	-5,699689	4,895587	1,042238
10:48:56,26	0,186021	3,230917	-0,085972	0,242994	0,259974	0,029973	0,028371	0,090834	-0,093176	1,335155	2,591283	1,074397	-0,673135	-2,739466	-1,152476	-15,755633	12,893287	13,929746	0,028371	0,090834	-0,093176	-5,795347	4,818400	1,074397	0,028371	0,090834	-0,093176	-5,795347	4,818400	1,074397
10:48:56,31	0,186021	3,230917	-0,085972	0,242994	0,259974	0,029973	0,025437	0,089850	-0,091186	1,270971	2,782209	1,073526	-0,667780	-2,735500	-1,148904	-15,745533	12,952651	13,948650	0,025437	0,089850	-0,091186	-5,782291	4,779031	1,073526	0,025437	0,089850	-0,091186	-5,782291	4,779031	1,073526
10:48:56,36	0,186021	3,230917	-0,085972	0,242994	0,259974	0,029973	0,025437	0,089850	-0,091186	1,270971	2,782209	1,073526	-0,666000	-2,734714	-1,152475	-15,734633	12,958609	13,933560	0,025437	0,089850	-0,091186	-5,782291	4,779031	1,073526	0,025437	0,089850	-0,091186	-5,782291	4,779031	1,073526
10:48:56,41	0,186021	3,230917	-0,085972	0,242994	0,259974	0,029973	0,023867	0,088702	-0,094757	1,200627	2,857397	1,058436	-0,664830	-2,736952	-1,150523	-15,738935	12,930801	13,931396	0,025220	0,086570	-0,092805	-5,679745	4,756637	1,056272	0,025220	0,086570	-0,092805	-5,679745	4,756637	1,056272
10:48:56,46	0,186021	3,230917	-0,085972	0,242994	0,259974	0,029973	0,025220	0,086570	-0,092805	1,116031	2,776864	1,056272	-0,670206	-2,738898	-1,150155	-15,775848	12,919027	13,925112	0,029594	0,090252	-0,092437	-5,748663	4,898623	1,049988	0,029594	0,090252	-0,092437	-5,748663	4,898623	1,049988
10:48:56,51	0,186021	3,230917	-0,085972	0,242994	0,259974	0,029973	0,029594	0,090252	-0,092437	1,336145	2,575507	1,049988	-0,667177	-2,740315	-1,151288	-15,742930	12,935060	13,935980	0,029306	0,086921	-0,093570	-5,690738	4,870506	1,060855	0,029306	0,086921	-0,093570	-5,690738	4,870506	1,060855
10:48:56,56	0,186021	3,230917	-0,085972	0,242994	0,259974	0,029973	0,029306	0,086921	-0,093570	1,132594	2,569977	1,060855	-0,665540	-2,738565	-1,150984	-15,733722	12,949621	13,953667	0,029306	0,086921	-0,093570	-5,690738	4,870506	1,060855	0,029306	0,086921	-0,093570	-5,690738	4,870506	1,060855
10:48:56,61	0,186021	3,230917	-0,085972	0,242994	0,259974	0,029973	0,026972	0,086378	-0,093266	1,087142	2,690663	1,078543	-0,667753	-2,738526	-1,152066	-15,734903	12,950559	13,941878	0,028045	0,088314	-0,094348	-5,745073	4,837875	1,066754	0,028045	0,088314	-0,094348	-5,745073	4,837875	1,066754
10:48:56,66	0,186021	3,230917	-0,085972	0,242994	0,259974	0,029973	0,028045	0,088314	-0,094348	1,187564	2,636372	1,066754	-0,673147	-2,737404	-1,150170	-15,768851	12,912673	13,914869	0,029770	0,093547	-0,092452	-5,833957	4,894062	1,039744	0,029770	0,093547	-0,092452	-5,833957	4,894062	1,039744
10:48:56,71	0,186021	3,230917	-0,085972	0,242994	0,259974	0,029973	0,029770	0,093547	-0,092452	1,509450	2,557094	1,039744	-0,670162	-2,738206	-1,153648	-15,744445	12,909138	13,917018	0,028973	0,090561	-0,095930	-5,763971	4,850022	1,041893	0,028973	0,090561	-0,095930	-5,763971	4,850022	1,041893
10:48:56,76	0,186021	3,230917	-0,085972	0,242994	0,259974	0,029973	0,028973	0,090561	-0,095930	1,345041	2,575667	1,041893	-0,671996	-2,736249	-1,149754	-15,763541	12,881450	13,952692	0,028973	0,090561	-0,095930	-5,763971	4,850022	1,041893	0,028973	0,090561	-0,095930	-5,763971	4,850022	1,041893
10:48:56,81	0,186021	3,230917	-0,085972	0,242994	0,259974	0,029973	0,028194	0,093127	-0,092036	1,512018	2,618833	1,077568	-0,669030	-2,739140	-1,150548	-15,765398	12,881286	13,909666	0,028194	0,093127	-0,092036	-5,798454	4,832089	1,077568	0,028194	0,093127	-0,092036	-5,798454	4,832089	1,077568
10:48:56,86	0,186021	3,230917	-0,085972	0,242994	0,259974	0,029973	0,028788	0,090790	-0,093119	1,371676	2,574063	1,075931	-0,670268	-2,737932	-1,150837	-15,742097	12,890775	13,951056	0,028788	0,090790	-0,093119	-5,755310	4,833909	1,075931	0,028788	0,090790	-0,093119	-5,755310	4,833909	1,075931
10:48:56,91	0,186021	3,230917	-0,085972	0,242994	0,259974	0,029973	0,028788	0,090790	-0,093119	1,371676	2,574063	1,075931	-0,669661	-2,732554	-1,150562	-15,775296	12,912791	13,935880	0,023827	0,092952	-0,092844	-5,815093	4,742198	1,060756	0,023827	0,092952	-0,092844	-5,815093	4,742198	1,060756
10:48:56,96	0,186021	3,230917	-0,085972	0,242994	0,259974	0,029973	0,025451	0,092756	-0,093247	1,472733	2,827374	1,056791	-0,670303	-2,734059	-1,150965	-15,810604	12,931731	13,931915	0,025451	0,092756	-0,093247	-5,808646	4,825295	1,056791	0,025451	0,092756	-0,093247	-5,808646	4,825295	1,056791
10:48:57,01	0,186021	3,230917	-0,085972	0,242994	0,259974	0,029973	0,025451	0,092756	-0,093247	1,472733	2,827374	1,056791	-0,665787	-2,734465	-1,151475	-15,712521	12,922097	13,957470	0,025451	0,092756	-0,093247	-5,808646	4,825295	1,056791	0,025451	0,092756	-0,093247	-5,808646	4,825295	1,056791
10:48:57,06	0,186021	3,230917	-0,085972	0,242994	0,259974	0,029973	0,023545	0,088642	-0,093757	1,218107	2,836760	1,082346	-0,668591	-2,736285	-1,152970	-15,765611	12,922093	13,935963	0,023545	0,088642	-0,093757	-5,740322	4,685010	1,082346	0,023545	0,088642	-0,093757	-5,740322	4,685010	1,082346
10:48:57,11	0,186021	3,230917	-0,085972	0,242994	0,259974	0,029973	0,026523	0,090160	-0,095252	1,323579	2,727836	1,060839	-0,673161	-2,735188	-1,151324	-15,770361	12,932027	13,945603	0,026523	0,090160	-0,095252	-5,753995	4,809924	1,060839	0,026523	0,090160	-0,095252	-5,753995	4,809924	1,060839
10:48:57,16	0,186021	3,230917	-0,085972	0,242994	0,259974	0,029973	0,027858	0,094667	-0,093606	1,551683	2,667496	1,070479	-0,667753	-2,738658	-1,148561	-15,726563	12,906879	13,944297	0,027858	0,094667	-0,093606	-5,879641	4,854383	1,070479	0,027858	0,094667	-0,093606	-5,879641	4,854383	1,070479
10:48:57,21	0,186021	3,230917	-0,085972	0,242994	0,259974	0,029973	0,028159	0,088248	-0,090843	1,217804	2,601337	1,069173	-0,669065	-2,736923	-1,151717	-15,778195	12,900620	13,925987	0,028159	0,088248	-0,090843	-5,709673	4,811856	1,069173	0,028159	0,088248	-0,090843	-5,709673	4,811856	1,069173
10:48:57,26	0,186021	3,230917	-0,085972	0,242994	0,259974	0,029973	0,027312	0,090251	-0,093999	1,353213	2,686968	1,050863	-0,668362	-2,730954	-1,152864	-15,717329	12,936538	13,947597	0,027312	0,090251	-0,093999	-5,731526	4,830995	1,050863	0,027312	0,090251	-0,093999	-5,731526	4,830995	1,050863
10:48:57,31	0,186021	3,230917	-0,085972	0,242994	0,259974	0,029973	0,023002	0,092007	-0,094012	1,402903	2,911117	1,047759	-0,668429	-2,732312	-1,151730	-15,757394	12,936622	13,922883	0,023002	0,092007	-0,094012	-5,819616	4,716746	1,047759	0,023002	0,092007	-0,094012	-5,819616	4,716746	1,047759
10:48:57,36	0,186021	3,230917	-0,085972	0,242994	0,259974	0,029973	0,023002	0,092007	-0,094012	1,402903	2,911117	1,047759	-0,669973	-2,736492	-1,153602	-15,669037	12,967429	13,942594	0,023002	0,092007	-0,094012	-5,819616	4,716746	1,047759	0,023002	0,092007	-0,094012	-5,819616	4,716746	1,047759
10:48:57,41	0,186021	3,230917	-0,085972	0,242994	0,259974	0,029973	0,027394	0,091254	-0,095884	1,292902	2,621603	1,067470	-0,667835	-2,733390	-1,149553	-15,754761	12,930924	13,964898	0,027394	0,091254	-0,095884	-5,870526	4,772024	1,067470	0,027394	0,091254	-0,095884	-5,870526	4,772024	1,067470
10:48:57,46	0,186021	3,230917	-0,085972	0,242994	0,259974	0,029973	0,023637	0,090953	-0,091835	1,351736	2,872927	1,089774	-0,667232	-2,736618	-1,155200	-15,760438	12,960697	13,935055	0,023637	0,090953	-0,091835	-5,788079	4,728464	1,089774	0,023637	0,090953	-0,091835	-5,788079	4,728464	1,089774
10:48:57,51	0,186021	3,230917	-0,085972	0,242994	0,259974	0,029973	0,026132	0,088818	-0,097482	1,217742	2,763018	1,059931	-0,672000	-2,734699	-1,149779	-15,773594	12,910525	13,934591	0,026132	0,088818	-0,097482	-5,754433	4,814370	1,059931	0,026132	0,088818	-0,097482	-5,754433	4,814370	1,059931
10:48:57,56	0,186021	3,230917	-0,085972	0,242994	0,259974	0,029973	0,026854	0,093905	-0,092061	1,532340	2,711790	1,059467	-0,672168	-2,741307	-1,152468	-15,724318	12,894245	13,908753	0,026854	0,093905	-0,092061	-5,839233	4,819806	1,059467	0,026854	0,093905	-0,092061	-5,839233	4,819806	1,059467
10:48:57,61	0,186021	3,230917	-0,085972	0,242994	0,259974	0,029973	0,032661	0,090747	-0,094750	1,357572	2,359021	1,033628	-0,667809	-2,737372	-1,152447	-15,739852	12,906734	13,961107	0,027074	0,088940	-0,094729	-5,721235	4,794521	1,085982	0,027074	0,088940	-0,094729	-5,721235	4,794521	1,085982
10:48:57,66	0,186021	3,230917	-0,085972	0,242994	0,259974	0,029973	0,027074	0,088940	-0,094729	1,260545	2,669230	1,085982	-0,664469	-2,734389	-1,149897	-15,778024	12,888504	13,940195	0,027074	0,088940	-0,094729	-5,721235	4,794521	1,085982	0,027074	0,088940	-0,094729	-5,721235	4,794521	1,085982
10:48:57,71	0,186021	3,230917	-0,085972	0,242994	0,259974	0,029973	0,022820	0,087539	-0,092179	1,222570	2,914364	1,065071	-0,665354	-2,737449	-1,149363	-15,712652	12,923720	13,905803	0,022820	0,087539	-0,092179	-5,649237	4,705742	1,065071	0,022820	0,087539	-0,092179	-5,649237	4,705742	1,065071
10:48:57,76	0,186021	3,230917	-0,085972	0,242994	0,259974	0,029973	0,025913	0,086775	-0,091645	1,119670	2,714517	1,030679	-0,655373	-2,725211	-1,149959	-15,298200	12,591988	13,943272	0,025913	0,086775	-0,091645	-5,692180	4,748703	1,030679	0,025913	0,086775	-0,091645	-5,692180	4,748703	1,030679
10:48:57,81	0,186021	3,230917	-0,085972	0,242994	0,259974	0,029973	0,010324	0,084251	-0,092241	1,068459	3,000372	1,068148	0,108214	-1,523195	-1,059525	48,191625	-26,963665	13,732472	0,010324	0,084251	-0,092241	-5,545220	3,810793	1,068148	0,010324	0,084251	-0,092241	-5,545220	3,810793	1,068148
10:48:57,86	0,235905	3,231058	-0,086007	0,242973	0,260001	0,030038	-1,412446	0,023973	-0,001807	0,445313	2,222787	0,857348	0,287243	-1,243299	-1,030107	62,658149	-36,096633	13,682536	-1,744357	0,008878	0,027611	-0,360449	-134,544714	0,807412	-1,744357	0,008878	0,027611	-0,360449	-134,544714	0,807412
10:48:57,91	0,235905	3,231058	-0,086007	0,242973	0,260001	0,030038	-1,744357	0,008878	0,027611	0,336458	2,387333	0,807412	0,288706	-1,246992	-1,029308	62,619479	-36,021055	13,711222	-1,741890	0,005763	0,028410	-0,324035	-134,408058	0,836097	-1,741890	0,005763	0,028410	-0,324035	-134,408058	0,836097
10:48:57,96	0,235905	3,231058	-0,086007	0,242973	0,260001	0,030038	-1,741890	0,005763	0,028410	0,128390	2,330324	0,836097	0,284386	-1,249069	-1,028199	62,502251	-35,973191	13,702540	-1,737932	0,008466	0,029519	-0,378491	-134,177698	0,827416	-1,737932	0,008466	0,029519	-0,378491	-134,177698	0,827416
10:48:58,01	0,235905	3,231058	-0,086007	0,242973	0,260001	0,030038	-1,737932	0,008466	0,029519	0,286088	2,249925	0,827416	0,278997	-1,253236	-1,027917	62,397396	-35,956603	13,697583	-1,737932	0,008466	0,029519	-0,378491	-134,177698	0,827416	-1,737932	0,008466	0,029519	-0,378491	-134,177698	0,827416
10:48:58,06	0,235905	3,231058	-0,086007	0,242973	0,260001	0,030038	-1,727431	0,010833	0,029854	0,450297	1,846027	0,812853	0,277086	-1,256980	-1,027864	62,358579	-35,937754	13,687977	-1,727431	0,010833	0,029854	-0,400059	-133,757286	0,812853	-1,727431	0,010833	0,029854	-0,400059	-133,757286	0,812853
10:48:58,11	0,235905	3,231058	-0,086007	0,242973	0,260001	0,030038	-1,727431	0,010833	0,029854	0,450297	1,846027	0,812853	0,275710	-1,257156	-1,030167	62,324532	-35,875803	13,749591	-1,727431	0,010833	0,029854	-0,400059	-133,757286	0,812853	-1,727431	0,010833	0,029854	-0,400059	-133,757286	0,812853
10:48:58,16	0,235905	3,231058	-0,086007	0,242973	0,260001	0,030038	-1,726590	0,011936	0,027551	0,471070	1,862780	0,874466	0,278205	-1,260469	-1,027472	62,302564	-35,881159	13,704338	-1,724968	0,008120	0,030246	-0,349173	-133,615217	0,829214	-1,724968	0,008120	0,030246	-0,349173	-133,615217	0,829214
10:48:58,21	0,235905	3,231058	-0,086007	0,242973	0,260001	0,030038	-1,732238	0,009486	0,030055	0,391064	2,243332	0,831021	0,280656	-1,253490	-1,027663	62,225581	-35,873410	13,706145	-1,732238	0,009486	0,030055	-0,353605	-133,737315	0,831021	-1,732238	0,009486	0,030055	-0,353605	-133,737315	0,831021
10:48:58,26	0,235905	3,231058	-0,086007	0,242973	0,260001	0,030038	-1,732238	0,009486	0,030055	0,391064	2,243332	0,831021	0,301261	-1,219090	-1,024175	63,897042	-36,887909	13,683200	-1,732238	0,009486	0,030055	-0,353605	-133,737315	0,831021	-1,732238	0,009486	0,030055	-0,353605	-133,737315	0,831021
10:48:58,31	0,235905	3,231058	-0,086007	0,242973	0,260001	0,030038	-1,772331	0,008842	0,033543	0,400389	2,373435	0,808076	1,042014	-0,078527	-0,934060	124,308863	-74,971262	13,591620	-1,772331	0,008842	0,033543	-0,293670	-136,754579	0,808076	-1,772331	0,008842	0,033543	-0,293670	-136,754579	0,808076
10:48:58,36	0,286003	3,231051	-0,085998	0,242972	0,259992	0,030017	-3,130464	-0,062387	0,123658	-0,528279	1,636509	0,716496	1,220499	0,201210	-0,897297	138,674933	-84,189404	13,547514	-3,130464	-0,062387	0,123658	4,369116	-244,104917	0,716496	-3,130464	-0,062387	0,123658	4,369116	-244,104917	0,716496
10:48:58,41	0,286003	3,231051	-0,085998	0,242972	0,259992	0,030017	-3,461966	-0,077091	0,160421	-0,492776	1,824169	0,672390	1,218750	0,195472	-0,895016	138,488531	-84,076904	13,564220	-3,456122	-0,078445	0,162702	5,590533	-269,567624	0,689096	-3,456122	-0,078445	0,162702	5,590533	-269,567624	0,689096
10:48:58,46	0,286003	3,231051	-0,085998	0,242972	0,259992	0,030017	-3,456122	-0,078445	0,162702	-0,567413	1,737962	0,689096	1,222261	0,188014	-0,900385	138,370988	-83,999865	13,554513	-3,456122	-0,078445	0,162702	5,590533	-269,567624	0,689096	-3,456122	-0,078445	0,162702	5,590533	-269,567624	0,689096
10:48:58,51	0,286003	3,231051	-0,085998	0,242972	0,259992	0,030017	-3,451419	-0,085215	0,157333	-0,927387	1,633696	0,679389	1,221126	0,187449	-0,897417	138,293174	-83,940792	13,543006	-3,451419	-0,085215	0,157333	5,761984	-269,302667	0,679389	-3,451419	-0,085215	0,157333	5,761984	-269,302667	0,679389
10:48:58,56	0,286003	3,231051	-0,085998	0,242972	0,259992	0,030017	-3,450362	-0,084515	0,160301	-0,903246	1,675667	0,667881	1,219773	0,190010	-0,895133	138,195511	-83,884447	13,556683	-3,451903	-0,082062	0,162585	5,666226	-269,105834	0,681559	-3,451903	-0,082062	0,162585	5,666226	-269,105834	0,681559
10:48:58,61	0,286003	3,231051	-0,085998	0,242972	0,259992	0,030017	-3,451903	-0,082062	0,162585	-0,775671	1,868572	0,681559	1,213035	0,189635	-0,900999	138,151224	-83,879185	13,547543	-3,451903	-0,082062	0,162585	5,666226	-269,105834	0,681559	-3,451903	-0,082062	0,162585	5,666226	-269,105834	0,681559
10:48:58,66	0,286003	3,231051	-0,085998	0,242972	0,259992	0,030017	-3,451648	-0,084700	0,160218	-0,898119	1,971672	0,688134	1,221929	0,188470	-0,897500	138,087355	-83,838990	13,563258	-3,451648	-0,084700	0,160218	5,750835	-268,982664	0,688134	-3,451648	-0,084700	0,160218	5,750835	-268,982664	0,688134
10:48:58,71	0,286003	3,231051	-0,085998	0,242972	0,259992	0,030017	-3,451648	-0,084700	0,160218	-0,898119	1,971672	0,688134	1,220645	0,186229	-0,897153	138,008884	-83,781675	13,545755	-3,451648	-0,084700	0,160218	5,750835	-268,982664	0,688134	-3,451648	-0,084700	0,160218	5,750835	-268,982664	0,688134
10:48:58,76	0,286003	3,231051	-0,085998	0,242972	0,259992	0,030017	-3,449065	-0,084708	0,160565	-0,908939	1,934000	0,670631	1,213438	0,183971	-0,894834	137,936511	-83,778898	13,572667	-3,443506	-0,079596	0,162884	5,638958	-268,606241	0,697543	-3,443506	-0,079596	0,162884	5,638958	-268,606241	0,697543
10:48:58,81	0,286003	3,231051	-0,085998	0,242972	0,259992	0,030017	-3,445462	-0,076707	0,160020	-0,489631	1,864548	0,677294	1,211914	0,187109	-0,897698	137,905121	-83,725541	13,552418	-3,445462	-0,076707	0,160020	5,531896	-268,604193	0,677294	-3,445462	-0,076707	0,160020	5,531896	-268,604193	0,677294
10:48:58,86	0,286003	3,231051	-0,085998	0,242972	0,259992	0,030017	-3,445462	-0,076707	0,160020	-0,489631	1,864548	0,677294	1,214600	0,181831	-0,897205	137,903734	-83,725807	13,527579	-3,445462	-0,076707	0,160020	5,531896	-268,604193	0,677294	-3,445462	-0,076707	0,160020	5,531896	-268,604193	0,677294
10:48:58,91	0,286003	3,231051	-0,085998	0,242972	0,259992	0,030017	-3,442234	-0,081672	0,160513	-0,746891	1,697790	0,652455	1,216859	0,187022	-0,894878	137,853236	-83,668394	13,578133	-3,447859	-0,081033	0,162840	5,622979	-268,594210	0,703009	-3,447859	-0,081033	0,162840	5,622979	-268,594210	0,703009
10:48:58,96	0,286003	3,231051	-0,085998	0,242972	0,259992	0,030017	-3,447859	-0,081033	0,162840	-0,738116	2,062707	0,703009	1,215059	0,183365	-0,897221	137,830902	-83,670076	13,559500	-3,443792	-0,081302	0,160497	5,642735	-268,467933	0,684376	-3,443792	-0,081302	0,160497	5,642735	-268,467933	0,684376
10:48:59,01	0,286003	3,231051	-0,085998	0,242972	0,259992	0,030017	-3,439965	-0,079950	0,161619	-0,612902	1,717097	0,658427	1,211974	0,180727	-0,896099	137,762590	-83,695619	13,533551	-3,439965	-0,079950	0,161619	5,663181	-268,320125	0,658427	-3,439965	-0,079950	0,161619	5,663181	-268,320125	0,658427
10:48:59,06	0,286003	3,231051	-0,085998	0,242972	0,259992	0,030017	-3,439965	-0,079950	0,161619	-0,612902	1,717097	0,658427	1,219696	0,186970	-0,898720	137,733519	-83,648261	13,576772	-3,439965	-0,079950	0,161619	5,663181	-268,320125	0,658427	-3,439965	-0,079950	0,161619	5,663181	-268,320125	0,658427
10:48:59,11	0,286003	3,231051	-0,085998	0,242972	0,259992	0,030017	-3,449232	-0,083516	0,158998	-0,824784	2,247865	0,701648	1,217789	0,181249	-0,896100	137,719149	-83,663642	13,550640	-3,449232	-0,083516	0,158998	5,731189	-268,516859	0,701648	-3,449232	-0,083516	0,158998	5,731189	-268,516859	0,701648
10:48:59,16	0,286003	3,231051	-0,085998	0,242972	0,259992	0,030017	-3,443324	-0,084725	0,161618	-0,867161	1,945387	0,675516	1,208840	0,182305	-0,897687	137,661588	-83,627311	13,566507	-3,443324	-0,084725	0,161618	5,783740	-268,355536	0,675516	-3,443324	-0,084725	0,161618	5,783740	-268,355536	0,675516
10:48:59,21	0,286003	3,231051	-0,085998	0,242972	0,259992	0,030017	-3,437114	-0,077214	0,157655	-0,480863	1,751517	0,650267	1,208180	0,179626	-0,900064	137,609526	-83,595439	13,525391	-3,437114	-0,077214	0,157655	5,580454	-268,061939	0,650267	-3,437114	-0,077214	0,157655	5,580454	-268,061939	0,650267
10:48:59,27	0,286003	3,231051	-0,085998	0,242972	0,259992	0,030017	-3,437114	-0,077214	0,157655	-0,480863	1,751517	0,650267	1,218255	0,181038	-0,900381	137,649386	-83,594952	13,585282	-3,437114	-0,077214	0,157655	5,580454	-268,061939	0,650267	-3,437114	-0,077214	0,157655	5,580454	-268,061939	0,650267
10:48:59,32	0,286003	3,231051	-0,085998	0,242972	0,259992	0,030017	-3,443374	-0,085234	0,157337	-0,918233	2,042781	0,710158	1,208709	0,177294	-0,898888	137,576206	-83,597873	13,544066	-3,443374	-0,085234	0,157337	5,772621	-268,262115	0,710158	-3,443374	-0,085234	0,157337	5,772621	-268,262115	0,710158
10:48:59,37	0,286003	3,231051	-0,085998	0,242972	0,259992	0,030017	-3,435359	-0,078839	0,158830	-0,546568	1,687875	0,668942	1,212774	0,182946	-0,896568	137,539079	-83,528988	13,575855	-3,435359	-0,078839	0,158830	5,642271	-267,987781	0,668942	-3,435359	-0,078839	0,158830	5,642271	-267,987781	0,668942
10:48:59,42	0,286003	3,231051	-0,085998	0,242972	0,259992	0,030017	-3,442287	-0,079533	0,161150	-0,623764	2,114736	0,700731	1,209803	0,181349	-0,897816	137,530391	-83,535954	13,597533	-3,439418	-0,077759	0,159902	5,582935	-268,024711	0,722409	-3,439418	-0,077759	0,159902	5,582935	-268,024711	0,722409
10:48:59,47	0,286003	3,231051	-0,085998	0,242972	0,259992	0,030017	-3,439418	-0,077759	0,159902	-0,521126	1,969586	0,722409	1,219054	0,182811	-0,898933	137,458929	-83,558081	13,568561	-3,439418	-0,077759	0,159902	5,582935	-268,024711	0,722409	-3,439418	-0,077759	0,159902	5,582935	-268,024711	0,722409
10:48:59,52	0,286003	3,231051	-0,085998	0,242972	0,259992	0,030017	-3,445309	-0,085039	0,158785	-0,844809	2,326767	0,693436	1,212032	0,180607	-0,893510	137,449254	-83,519648	13,550515	-3,445309	-0,085039	0,158785	5,830758	-268,130012	0,693436	-3,445309	-0,085039	0,158785	5,830758	-268,130012	0,693436
10:48:59,57	0,286003	3,231051	-0,085998	0,242972	0,259992	0,030017	-3,437380	-0,080094	0,161891	-0,582126	1,933836	0,689827	1,210807	0,178416	-0,895828	137,439339	-83,553194	13,564952	-3,437380	-0,080094	0,161891	5,705288	-267,900468	0,689827	-3,437380	-0,080094	0,161891	5,705288	-267,900468	0,689827
10:48:59,62	0,286003	3,231051	-0,085998	0,242972	0,259992	0,030017	-3,437380	-0,080094	0,161891	-0,582126	1,933836	0,689827	1,214125	0,182048	-0,898698	137,459953	-83,473462	13,541082	-3,442184	-0,081152	0,159020	5,653955	-268,005772	0,665958	-3,442184	-0,081152	0,159020	5,653955	-268,005772	0,665958
10:48:59,67	0,286003	3,231051	-0,085998	0,242972	0,259992	0,030017	-3,442184	-0,081152	0,159020	-0,716473	2,205681	0,665958	1,211103	0,179383	-0,898681	137,414578	-83,451909	13,581687	-3,442184	-0,081152	0,159020	5,653955	-268,005772	0,665958	-3,442184	-0,081152	0,159020	5,653955	-268,005772	0,665958
10:48:59,72	0,286003	3,231051	-0,085998	0,242972	0,259992	0,030017	-3,438365	-0,079867	0,159037	-0,645654	2,057183	0,706563	1,214841	0,179009	-0,897403	137,373234	-83,467936	13,574951	-3,438365	-0,079867	0,159037	5,623936	-267,854505	0,706563	-3,438365	-0,079867	0,159037	5,623936	-267,854505	0,706563
10:48:59,77	0,286003	3,231051	-0,085998	0,242972	0,259992	0,030017	-3,439910	-0,083291	0,160315	-0,789146	2,165315	0,699827	1,211779	0,176643	-0,896897	137,380944	-83,464442	13,588331	-3,436331	-0,081823	0,160821	5,703425	-267,777725	0,713207	-3,436331	-0,081823	0,160821	5,703425	-267,777725	0,713207
10:48:59,82	0,286003	3,231051	-0,085998	0,242972	0,259992	0,030017	-3,436331	-0,081823	0,160821	-0,719663	1,974240	0,713207	1,209527	0,174870	-0,897776	137,371744	-83,505545	13,582146	-3,433669	-0,080759	0,159942	5,715443	-267,719773	0,707022	-3,433669	-0,080759	0,159942	5,715443	-267,719773	0,707022
10:48:59,87	0,286003	3,231051	-0,085998	0,242972	0,259992	0,030017	-3,433669	-0,080759	0,159942	-0,624173	1,823249	0,707022	1,211298	0,178951	-0,895883	137,356156	-83,448840	13,545122	-3,438089	-0,080253	0,161835	5,660702	-267,795041	0,669997	-3,438089	-0,080253	0,161835	5,660702	-267,795041	0,669997
10:48:59,92	0,286003	3,231051	-0,085998	0,242972	0,259992	0,030017	-3,438089	-0,080253	0,161835	-0,639142	2,094920	0,669997	1,211781	0,179563	-0,896654	137,307612	-83,428748	13,585669	-3,438089	-0,080253	0,161835	5,660702	-267,795041	0,669997	-3,438089	-0,080253	0,161835	5,660702	-267,795041	0,669997
10:48:59,97	0,286003	3,231051	-0,085998	0,242972	0,259992	0,030017	-3,438860	-0,080365	0,161064	-0,638110	2,187135	0,710545	1,208764	0,178889	-0,900804	137,341036	-83,398720	13,605149	-3,438860	-0,080365	0,161064	5,670551	-267,763404	0,710545	-3,438860	-0,080365	0,161064	5,670551	-267,763404	0,710545
10:49:00,02	0,286003	3,231051	-0,085998	0,242972	0,259992	0,030017	-3,436768	-0,078089	0,156914	-0,562490	2,064403	0,730025	1,204138	0,177058	-0,898605	137,307690	-83,420278	13,575744	-3,436768	-0,078089	0,156914	5,567527	-267,721890	0,730025	-3,436768	-0,078089	0,156914	5,567527	-267,721890	0,730025
10:49:00,07	0,286003	3,231051	-0,085998	0,242972	0,259992	0,030017	-3,432869	-0,074999	0,159113	-0,366427	1,879775	0,700619	1,213560	0,177720	-0,898575	137,298701	-83,384691	13,607755	-3,438154	-0,082826	0,159143	5,702073	-267,714934	0,732631	-3,438154	-0,082826	0,159143	5,702073	-267,714934	0,732631
10:49:00,12	0,286003	3,231051	-0,085998	0,242972	0,259992	0,030017	-3,438154	-0,082826	0,159143	-0,799792	2,180137	0,732631	1,216497	0,179260	-0,897440	137,300272	-83,407750	13,568285	-3,440956	-0,084601	0,160278	5,768283	-267,802076	0,693161	-3,440956	-0,084601	0,160278	5,768283	-267,802076	0,693161
10:49:00,17	0,286003	3,231051	-0,085998	0,242972	0,259992	0,030017	-3,440956	-0,084601	0,160278	-0,872882	2,312949	0,693161	1,215228	0,173014	-0,897739	137,248131	-83,414481	13,599942	-3,440956	-0,084601	0,160278	5,768283	-267,802076	0,693161	-3,440956	-0,084601	0,160278	5,768283	-267,802076	0,693161
10:49:00,22	0,286003	3,231051	-0,085998	0,242972	0,259992	0,030017	-3,434913	-0,086625	0,159979	-0,946218	2,040493	0,724818	1,209301	0,169081	-0,897436	137,214369	-83,404606	13,581047	-3,434913	-0,086625	0,159979	5,853812	-267,600141	0,724818	-3,434913	-0,086625	0,159979	5,853812	-267,600141	0,724818
10:49:00,27	0,286003	3,231051	-0,085998	0,242972	0,259992	0,030017	-3,428543	-0,083458	0,160282	-0,773223	1,743435	0,705923	1,210805	0,173183	-0,895842	137,230286	-83,394686	13,558489	-3,432847	-0,082709	0,161876	5,741832	-267,520043	0,683365	-3,432847	-0,082709	0,161876	5,741832	-267,520043	0,683365
10:49:00,32	0,286003	3,231051	-0,085998	0,242972	0,259992	0,030017	-3,432847	-0,082709	0,161876	-0,750836	1,958417	0,683365	1,209917	0,176755	-0,899442	137,168275	-83,368664	13,570602	-3,432847	-0,082709	0,161876	5,741832	-267,520043	0,683365	-3,432847	-0,082709	0,161876	5,741832	-267,520043	0,683365
10:49:00,37	0,286003	3,231051	-0,085998	0,242972	0,259992	0,030017	-3,435497	-0,080154	0,158277	-0,609510	2,162930	0,695478	1,211134	0,178061	-0,899454	137,176805	-83,402650	13,553687	-3,435497	-0,080154	0,158277	5,682596	-267,523554	0,695478	-3,435497	-0,080154	0,158277	5,682596	-267,523554	0,695478
10:49:00,42	0,286003	3,231051	-0,085998	0,242972	0,259992	0,030017	-3,437235	-0,080555	0,158264	-0,605205	2,228972	0,678563	1,215075	0,178586	-0,897797	137,169211	-83,349893	13,603658	-3,437235	-0,080555	0,158264	5,718396	-267,594015	0,678563	-3,437235	-0,080555	0,158264	5,718396	-267,594015	0,678563
10:49:00,47	0,286003	3,231051	-0,085998	0,242972	0,259992	0,030017	-3,439661	-0,083706	0,159921	-0,810936	2,388075	0,728533	1,209832	0,173701	-0,901384	137,118640	-83,348230	13,584594	-3,432808	-0,081608	0,156334	5,728239	-267,399115	0,709470	-3,432808	-0,081608	0,156334	5,728239	-267,399115	0,709470
10:49:00,52	0,286003	3,231051	-0,085998	0,242972	0,259992	0,030017	-3,432808	-0,081608	0,156334	-0,677978	2,076348	0,709470	1,205642	0,176184	-0,896355	137,144540	-83,330755	13,559668	-3,432864	-0,076738	0,161363	5,571110	-267,414292	0,684544	-3,432864	-0,076738	0,161363	5,571110	-267,414292	0,684544
10:49:00,57	0,286003	3,231051	-0,085998	0,242972	0,259992	0,030017	-3,432864	-0,076738	0,161363	-0,452842	2,065567	0,684544	1,210335	0,177103	-0,897104	137,142720	-83,329200	13,595056	-3,432864	-0,076738	0,161363	5,571110	-267,414292	0,684544	-3,432864	-0,076738	0,161363	5,571110	-267,414292	0,684544
10:49:00,62	0,286003	3,231051	-0,085998	0,242972	0,259992	0,030017	-3,435312	-0,077638	0,154709	-0,498646	2,200482	0,719234	1,207645	0,177853	-0,903009	137,137424	-83,327783	13,594358	-3,435312	-0,077638	0,154709	5,595939	-267,471500	0,719234	-3,435312	-0,077638	0,154709	5,595939	-267,471500	0,719234
10:49:00,67	0,286003	3,231051	-0,085998	0,242972	0,259992	0,030017	-3,435312	-0,077638	0,154709	-0,498646	2,200482	0,719234	1,209094	0,177324	-0,897912	137,103925	-83,301253	13,582124	-3,435312	-0,077638	0,154709	5,595939	-267,471500	0,719234	-3,435312	-0,077638	0,154709	5,595939	-267,471500	0,719234
10:49:00,72	0,286003	3,231051	-0,085998	0,242972	0,259992	0,030017	-3,435578	-0,079157	0,159806	-0,583850	2,256578	0,707000	1,214346	0,167861	-0,896993	137,134648	-83,343322	13,557603	-3,435578	-0,079157	0,159806	5,629962	-267,436267	0,707000	-3,435578	-0,079157	0,159806	5,629962	-267,436267	0,707000
10:49:00,77	0,286003	3,231051	-0,085998	0,242972	0,259992	0,030017	-3,430009	-0,088437	0,160726	-1,045345	1,919358	0,682478	1,212673	0,171345	-0,897101	137,110633	-83,310263	13,581005	-3,430009	-0,088437	0,160726	5,896957	-267,336334	0,682478	-3,430009	-0,088437	0,160726	5,896957	-267,336334	0,682478
10:49:00,82	0,286003	3,231051	-0,085998	0,242972	0,259992	0,030017	-3,432189	-0,085247	0,160617	-0,896066	2,070068	0,705881	1,209651	0,169976	-0,896855	137,115969	-83,317110	13,558053	-3,432189	-0,085247	0,160617	5,795787	-267,356789	0,705881	-3,432189	-0,085247	0,160617	5,795787	-267,356789	0,705881
10:49:00,87	0,286003	3,231051	-0,085998	0,242972	0,259992	0,030017	-3,429492	-0,083314	0,160863	-0,792288	1,921766	0,682928	1,214930	0,177914	-0,899951	137,087904	-83,310718	13,586745	-3,439007	-0,083917	0,157767	5,772304	-267,517995	0,711621	-3,439007	-0,083917	0,157767	5,772304	-267,517995	0,711621
10:49:00,92	0,286003	3,231051	-0,085998	0,242972	0,259992	0,030017	-3,439007	-0,083917	0,157767	-0,815153	2,444031	0,711621	1,212623	0,176164	-0,900240	137,104108	-83,307385	13,574090	-3,436337	-0,082794	0,157478	5,731558	-267,459622	0,698966	-3,436337	-0,082794	0,157478	5,731558	-267,459622	0,698966
10:49:00,97	0,286003	3,231051	-0,085998	0,242972	0,259992	0,030017	-3,436337	-0,082794	0,157478	-0,767749	2,292855	0,698966	1,213195	0,174479	-0,895597	137,073940	-83,290370	13,552589	-3,436337	-0,082794	0,157478	5,731558	-267,459622	0,698966	-3,436337	-0,082794	0,157478	5,731558	-267,459622	0,698966
10:49:01,02	0,286003	3,231051	-0,085998	0,242972	0,259992	0,030017	-3,435164	-0,084131	0,162121	-0,836940	2,266494	0,677465	1,211250	0,169831	-0,898956	137,065384	-83,309925	13,590618	-3,435164	-0,084131	0,162121	5,767344	-267,393904	0,677465	-3,435164	-0,084131	0,162121	5,767344	-267,393904	0,677465
10:49:01,07	0,286003	3,231051	-0,085998	0,242972	0,259992	0,030017	-3,430167	-0,084770	0,158762	-0,848977	2,004249	0,715494	1,212451	0,173418	-0,898823	137,046030	-83,265633	13,582801	-3,433873	-0,084018	0,158895	5,756878	-267,323151	0,707677	-3,433873	-0,084018	0,158895	5,756878	-267,323151	0,707677
10:49:01,12	0,286003	3,231051	-0,085998	0,242972	0,259992	0,030017	-3,433873	-0,084018	0,158895	-0,838524	2,235897	0,707677	1,213393	0,175781	-0,900952	137,035432	-83,263485	13,570656	-3,433873	-0,084018	0,158895	5,756878	-267,323151	0,707677	-3,433873	-0,084018	0,158895	5,756878	-267,323151	0,707677
10:49:01,18	0,286003	3,231051	-0,085998	0,242972	0,259992	0,030017	-3,436391	-0,083652	0,156766	-0,816037	2,377087	0,695532	1,211851	0,170612	-0,897141	136,993746	-83,288046	13,597227	-3,436391	-0,083652	0,156766	5,750610	-267,379627	0,695532	-3,436391	-0,083652	0,156766	5,750610	-267,379627	0,695532
10:49:01,23	0,286003	3,231051	-0,085998	0,242972	0,259992	0,030017	-3,433161	-0,081162	0,157749	-0,648313	2,227691	0,729988	1,208983	0,169029	-0,899871	137,020496	-83,268400	13,564596	-3,433161	-0,081162	0,157749	5,722879	-267,275466	0,729988	-3,433161	-0,081162	0,157749	5,722879	-267,275466	0,729988
10:49:01,28	0,286003	3,231051	-0,085998	0,242972	0,259992	0,030017	-3,428339	-0,083209	0,157847	-0,781290	1,968839	0,689472	1,243082	0,224139	-0,895373	139,610486	-84,856937	13,551720	-3,428339	-0,083209	0,157847	5,750602	-267,155761	0,689472	-3,428339	-0,083209	0,157847	5,750602	-267,155761	0,689472
10:49:01,33	0,286003	3,231051	-0,085998	0,242972	0,259992	0,030017	-4,947084	-0,154791	0,298687	-1,646022	1,982943	0,570203	2,030348	1,448511	-0,759031	203,973675	-125,223451	13,445327	-4,947084	-0,154791	0,298687	10,505060	-386,363164	0,570203	-4,947084	-0,154791	0,298687	10,505060	-386,363164	0,570203
10:49:01,38	0,335952	3,230999	-0,085989	0,242971	0,259993	0,030011	-4,947084	-0,154791	0,298687	-1,646022	1,982943	0,570203	2,164797	1,650876	-0,728379	214,634867	-132,094431	13,397365	-4,947084	-0,154791	0,298687	10,505060	-386,363164	0,570203	-4,947084	-0,154791	0,298687	10,505060	-386,363164	0,570203
10:49:01,43	0,335952	3,230999	-0,085989	0,242971	0,259993	0,030011	-5,189562	-0,170044	0,329339	-1,819337	1,923432	0,522241	2,162724	1,647584	-0,731177	214,449042	-131,982541	13,394025	-5,185675	-0,169895	0,326541	11,521176	-405,137283	0,518901	-5,185675	-0,169895	0,326541	11,521176	-405,137283	0,518901
10:49:01,48	0,335952	3,230999	-0,085989	0,242971	0,259993	0,030011	-5,185675	-0,169895	0,326541	-1,815580	1,938168	0,518901	2,163777	1,652079	-0,729885	214,362710	-131,881813	13,381243	-5,185675	-0,169895	0,326541	11,521176	-405,137283	0,518901	-5,185675	-0,169895	0,326541	11,521176	-405,137283	0,518901
10:49:01,53	0,335952	3,230999	-0,085989	0,242971	0,259993	0,030011	-5,190093	-0,168559	0,327833	-1,790186	2,293075	0,506119	2,165001	1,645352	-0,729923	214,225668	-131,875830	13,374005	-5,190093	-0,168559	0,327833	11,441711	-405,129252	0,506119	-5,190093	-0,168559	0,327833	11,441711	-405,129252	0,506119
10:49:01,58	0,335952	3,230999	-0,085989	0,242971	0,259993	0,030011	-5,184880	-0,172983	0,327795	-1,956860	2,143631	0,498880	2,160974	1,648091	-0,730572	214,133290	-131,853938	13,366878	-5,184880	-0,172983	0,327795	11,622269	-404,869413	0,498880	-5,184880	-0,172983	0,327795	11,622269	-404,869413	0,498880
10:49:01,63	0,335952	3,230999	-0,085989	0,242971	0,259993	0,030011	-5,185238	-0,168126	0,327147	-1,677080	2,253241	0,491754	2,159507	1,649922	-0,732910	214,068917	-131,816440	13,411365	-5,185238	-0,168126	0,327147	11,520796	-404,787976	0,491754	-5,185238	-0,168126	0,327147	11,520796	-404,787976	0,491754
10:49:01,68	0,335952	3,230999	-0,085989	0,242971	0,259993	0,030011	-5,186091	-0,165940	0,324808	-1,563718	2,372061	0,536241	2,157324	1,641821	-0,736291	214,038470	-131,737232	13,414694	-5,186091	-0,165940	0,324808	11,462590	-404,736066	0,536241	-5,186091	-0,165940	0,324808	11,462590	-404,736066	0,536241
10:49:01,73	0,335952	3,230999	-0,085989	0,242971	0,259993	0,030011	-5,177984	-0,168100	0,321427	-1,729378	2,016458	0,539569	2,157831	1,643864	-0,730983	214,000025	-131,756070	13,399534	-5,177984	-0,168100	0,321427	11,466441	-404,455253	0,539569	-5,177984	-0,168100	0,321427	11,466441	-404,455253	0,539569
10:49:01,78	0,335952	3,230999	-0,085989	0,242971	0,259993	0,030011	-5,180006	-0,167517	0,326735	-1,663552	2,145514	0,524409	2,183585	1,674779	-0,730744	215,746385	-132,789907	13,417924	-5,180006	-0,167517	0,326735	11,486542	-404,484979	0,524409	-5,180006	-0,167517	0,326735	11,486542	-404,484979	0,524409
10:49:01,83	0,335952	3,230999	-0,085989	0,242971	0,259993	0,030011	-5,219656	-0,174363	0,326974	-1,997403	2,177993	0,542800	3,013530	2,961355	-0,580053	282,977151	-175,128591	13,195260	-6,748836	-0,249828	0,477665	16,740915	-527,481133	0,320136	-6,748836	-0,249828	0,477665	16,740915	-527,481133	0,320136
10:49:01,88	0,385979	3,230993	-0,085990	0,242970	0,259995	0,030033	-6,748836	-0,249828	0,477665	-2,870613	2,302464	0,320136	3,125274	3,130881	-0,565220	291,881837	-180,701024	13,207777	-6,748836	-0,249828	0,477665	16,740915	-527,481133	0,320136	-6,748836	-0,249828	0,477665	16,740915	-527,481133	0,320136
10:49:01,93	0,385979	3,230993	-0,085990	0,242970	0,259995	0,030033	-6,951522	-0,261838	0,492498	-3,121602	2,344238	0,332653	3,114712	3,130881	-0,566131	291,659134	-180,601093	13,187770	-6,951522	-0,261838	0,492498	17,432700	-543,350209	0,332653	-6,951522	-0,261838	0,492498	17,432700	-543,350209	0,332653
10:49:01,98	0,385979	3,230993	-0,085990	0,242970	0,259995	0,030033	-6,946241	-0,252691	0,491587	-2,621154	2,312487	0,312646	3,113331	3,123477	-0,566156	291,444560	-180,491275	13,245468	-6,939138	-0,255198	0,491562	17,293725	-542,538482	0,370344	-6,939138	-0,255198	0,491562	17,293725	-542,538482	0,370344
10:49:02,03	0,385979	3,230993	-0,085990	0,242970	0,259995	0,030033	-6,939138	-0,255198	0,491562	-2,739322	2,183869	0,370344	3,119132	3,122926	-0,567721	291,384678	-180,433341	13,254658	-6,939138	-0,255198	0,491562	17,293725	-542,538482	0,370344	-6,939138	-0,255198	0,491562	17,293725	-542,538482	0,370344
10:49:02,08	0,385979	3,230993	-0,085990	0,242970	0,259995	0,030033	-6,941562	-0,260497	0,489997	-3,035090	2,390730	0,379534	3,113629	3,121595	-0,568580	291,265148	-180,377082	13,223146	-6,941562	-0,260497	0,489997	17,413912	-542,521884	0,379534	-6,941562	-0,260497	0,489997	17,413912	-542,521884	0,379534
10:49:02,13	0,385979	3,230993	-0,085990	0,242970	0,259995	0,030033	-6,937658	-0,256397	0,489138	-2,810836	2,319354	0,348022	3,118243	3,122298	-0,570156	291,205399	-180,323673	13,227332	-6,937658	-0,256397	0,489138	17,316299	-542,286776	0,348022	-6,937658	-0,256397	0,489138	17,316299	-542,286776	0,348022
10:49:02,18	0,385979	3,230993	-0,085990	0,242970	0,259995	0,030033	-6,940573	-0,260041	0,487562	-3,016714	2,549397	0,352208	3,112682	3,122741	-0,569464	291,071481	-180,293390	13,208982	-6,940573	-0,260041	0,487562	17,396492	-542,285582	0,352208	-6,940573	-0,260041	0,487562	17,396492	-542,285582	0,352208
10:49:02,23	0,385979	3,230993	-0,085990	0,242970	0,259995	0,030033	-6,938176	-0,255004	0,488254	-2,714058	2,555891	0,333857	3,115402	3,116629	-0,570550	291,031873	-180,257811	13,213982	-6,938176	-0,255004	0,488254	17,303744	-542,090955	0,333857	-6,938176	-0,255004	0,488254	17,303744	-542,090955	0,333857
10:49:02,28	0,385979	3,230993	-0,085990	0,242970	0,259995	0,030033	-6,934243	-0,260416	0,487168	-3,006475	2,403445	0,338858	3,110682	3,118326	-0,568361	290,920667	-180,217035	13,196770	-6,933353	-0,255479	0,489357	17,325627	-541,794357	0,321646	-6,933353	-0,255479	0,489357	17,325627	-541,794357	0,321646
10:49:02,33	0,385979	3,230993	-0,085990	0,242970	0,259995	0,030033	-6,933353	-0,255479	0,489357	-2,729500	2,473879	0,321646	3,115935	3,117335	-0,570676	290,887119	-180,172651	13,224932	-6,935121	-0,260524	0,487042	17,437634	-541,789954	0,349807	-6,935121	-0,260524	0,487042	17,437634	-541,789954	0,349807
10:49:02,38	0,385979	3,230993	-0,085990	0,242970	0,259995	0,030033	-6,935121	-0,260524	0,487042	-3,013465	2,617041	0,349807	3,113403	3,113979	-0,571854	290,803800	-180,181317	13,244673	-6,935121	-0,260524	0,487042	17,437634	-541,789954	0,349807	-6,935121	-0,260524	0,487042	17,437634	-541,789954	0,349807
10:49:02,43	0,385979	3,230993	-0,085990	0,242970	0,259995	0,030033	-6,930948	-0,260009	0,485864	-2,937523	2,467893	0,369548	3,109845	3,111716	-0,572683	290,759299	-180,113527	13,198404	-6,930948	-0,260009	0,485864	17,473154	-541,611559	0,369548	-6,930948	-0,260009	0,485864	17,473154	-541,611559	0,369548
10:49:02,48	0,385979	3,230993	-0,085990	0,242970	0,259995	0,030033	-6,927210	-0,258059	0,485035	-2,872611	2,345950	0,323279	3,110323	3,115220	-0,570370	290,655850	-180,064717	13,255137	-6,930483	-0,256721	0,487348	17,359027	-541,412808	0,380013	-6,930483	-0,256721	0,487348	17,359027	-541,412808	0,380013
10:49:02,53	0,385979	3,230993	-0,085990	0,242970	0,259995	0,030033	-6,930483	-0,256721	0,487348	-2,793568	2,630143	0,380013	3,113776	3,116392	-0,571154	290,649380	-180,012111	13,251676	-6,933225	-0,259126	0,486564	17,380428	-541,453551	0,376552	-6,933225	-0,259126	0,486564	17,380428	-541,453551	0,376552
10:49:02,58	0,385979	3,230993	-0,085990	0,242970	0,259995	0,030033	-6,933225	-0,259126	0,486564	-2,960934	2,804604	0,376552	3,109607	3,117941	-0,571982	290,628329	-180,009998	13,213213	-6,933225	-0,259126	0,486564	17,380428	-541,453551	0,376552	-6,933225	-0,259126	0,486564	17,380428	-541,453551	0,376552
10:49:02,63	0,385979	3,230993	-0,085990	0,242970	0,259995	0,030033	-6,932482	-0,254740	0,485736	-2,724192	2,785276	0,338088	3,110679	3,115392	-0,570048	290,565641	-179,998828	13,222535	-6,932482	-0,254740	0,485736	17,272907	-541,414585	0,338088	-6,932482	-0,254740	0,485736	17,272907	-541,414585	0,338088
10:49:02,68	0,385979	3,230993	-0,085990	0,242970	0,259995	0,030033	-6,930811	-0,256944	0,487670	-2,817106	2,758219	0,347411	3,114732	3,119195	-0,572795	290,525583	-179,933260	13,227983	-6,930811	-0,256944	0,487670	17,352972	-541,310408	0,347411	-6,930811	-0,256944	0,487670	17,352972	-541,310408	0,347411
10:49:02,73	0,385979	3,230993	-0,085990	0,242970	0,259995	0,030033	-6,936130	-0,258552	0,484923	-2,937514	3,102323	0,352859	3,114090	3,108983	-0,572386	290,467602	-179,917028	13,232069	-6,936130	-0,258552	0,484923	17,358849	-541,383909	0,352859	-6,936130	-0,258552	0,484923	17,358849	-541,383909	0,352859
10:49:02,78	0,385979	3,230993	-0,085990	0,242970	0,259995	0,030033	-6,926966	-0,263102	0,485332	-3,159146	2,684089	0,356945	3,104468	3,109355	-0,573419	290,373151	-179,902340	13,228898	-6,922477	-0,254583	0,484299	17,303088	-540,874622	0,353773	-6,922477	-0,254583	0,484299	17,303088	-540,874622	0,353773
10:49:02,83	0,385979	3,230993	-0,085990	0,242970	0,259995	0,030033	-6,922477	-0,254583	0,484299	-2,681649	2,539814	0,353773	3,106168	3,109133	-0,571671	290,343853	-179,915037	13,241313	-6,923134	-0,256166	0,486048	17,370705	-540,873016	0,366189	-6,923134	-0,256166	0,486048	17,370705	-540,873016	0,366189
10:49:02,88	0,385979	3,230993	-0,085990	0,242970	0,259995	0,030033	-6,923134	-0,256166	0,486048	-2,738362	2,593016	0,366189	3,110222	3,109272	-0,572844	290,304385	-179,884892	13,248965	-6,925282	-0,259608	0,484874	17,455525	-540,880691	0,373841	-6,925282	-0,259608	0,484874	17,455525	-540,880691	0,373841
10:49:02,93	0,385979	3,230993	-0,085990	0,242970	0,259995	0,030033	-6,925282	-0,259608	0,484874	-2,923678	2,753977	0,373841	3,108292	3,106836	-0,570512	290,295145	-179,846702	13,244132	-6,922208	-0,259154	0,487206	17,415058	-540,772110	0,369008	-6,922208	-0,259154	0,487206	17,415058	-540,772110	0,369008
10:49:02,98	0,385979	3,230993	-0,085990	0,242970	0,259995	0,030033	-6,922208	-0,259154	0,487206	-2,928559	2,621183	0,369008	3,113013	3,109976	-0,570577	290,219759	-179,868913	13,213215	-6,927288	-0,261673	0,487141	17,538730	-540,852549	0,338091	-6,927288	-0,261673	0,487141	17,538730	-540,852549	0,338091
10:49:03,03	0,385979	3,230993	-0,085990	0,242970	0,259995	0,030033	-6,927288	-0,261673	0,487141	-3,002598	2,939522	0,338091	3,115482	3,111604	-0,571716	290,263546	-179,821221	13,227767	-6,927288	-0,261673	0,487141	17,538730	-540,852549	0,338091	-6,927288	-0,261673	0,487141	17,538730	-540,852549	0,338091
10:49:03,08	0,385979	3,230993	-0,085990	0,242970	0,259995	0,030033	-6,929931	-0,262997	0,486002	-3,134628	3,062926	0,352643	3,110624	3,110374	-0,572902	290,189831	-179,799985	13,248285	-6,926438	-0,259405	0,484816	17,433886	-540,769643	0,373161	-6,926438	-0,259405	0,484816	17,433886	-540,769643	0,373161
10:49:03,13	0,385979	3,230993	-0,085990	0,242970	0,259995	0,030033	-6,926438	-0,259405	0,484816	-2,929369	2,955708	0,373161	3,110862	3,103185	-0,572499	290,216865	-179,826251	13,208346	-6,926438	-0,259405	0,484816	17,433886	-540,769643	0,373161	-6,926438	-0,259405	0,484816	17,433886	-540,769643	0,373161
10:49:03,18	0,385979	3,230993	-0,085990	0,242970	0,259995	0,030033	-6,920330	-0,263206	0,485219	-3,117799	2,601570	0,333221	3,106012	3,102562	-0,574774	290,123892	-179,783615	13,261590	-6,920330	-0,263206	0,485219	17,543847	-540,644338	0,333221	-6,920330	-0,263206	0,485219	17,543847	-540,644338	0,333221
10:49:03,23	0,385979	3,230993	-0,085990	0,242970	0,259995	0,030033	-6,917366	-0,259317	0,482944	-2,906001	2,549259	0,386466	3,107770	3,106600	-0,574967	290,161507	-179,821372	13,216601	-6,917366	-0,259317	0,482944	17,450348	-540,463948	0,386466	-6,917366	-0,259317	0,482944	17,450348	-540,463948	0,386466
10:49:03,28	0,385979	3,230993	-0,085990	0,242970	0,259995	0,030033	-6,921742	-0,258820	0,482751	-2,866305	2,725369	0,341477	3,109124	3,108567	-0,574040	290,063330	-179,686113	13,227961	-6,921742	-0,258820	0,482751	17,451088	-540,631372	0,341477	-6,921742	-0,258820	0,482751	17,451088	-540,631372	0,341477
10:49:03,33	0,385979	3,230993	-0,085990	0,242970	0,259995	0,030033	-6,924123	-0,259009	0,483678	-2,944187	3,001836	0,352837	3,105868	3,102754	-0,575375	290,033104	-179,720581	13,237995	-6,924123	-0,259009	0,483678	17,388050	-540,541817	0,352837	-6,924123	-0,259009	0,483678	17,388050	-540,541817	0,352837
10:49:03,38	0,385979	3,230993	-0,085990	0,242970	0,259995	0,030033	-6,917460	-0,259095	0,482343	-2,903699	2,664321	0,362870	3,107961	3,103009	-0,574175	290,092653	-179,730332	13,215206	-6,917460	-0,259095	0,482343	17,435293	-540,356314	0,362870	-6,917460	-0,259095	0,482343	17,435293	-540,356314	0,362870
10:49:03,43	0,385979	3,230993	-0,085990	0,242970	0,259995	0,030033	-6,918728	-0,260781	0,483543	-3,012663	2,673778	0,340082	3,109811	3,102497	-0,576809	290,062814	-179,770991	13,256433	-6,918728	-0,260781	0,483543	17,458624	-540,446346	0,340082	-6,918728	-0,260781	0,483543	17,458624	-540,446346	0,340082
10:49:03,48	0,385979	3,230993	-0,085990	0,242970	0,259995	0,030033	-6,919209	-0,262639	0,480909	-3,059187	2,704327	0,381308	3,105183	3,105970	-0,574534	289,930704	-179,649041	13,290310	-6,919209	-0,262639	0,480909	17,558012	-540,453593	0,381308	-6,919209	-0,262639	0,480909	17,558012	-540,453593	0,381308
10:49:03,53	0,385979	3,230993	-0,085990	0,242970	0,259995	0,030033	-6,919903	-0,256895	0,483184	-2,800021	2,915783	0,415186	3,111461	3,102862	-0,572971	289,967710	-179,678267	13,248694	-6,919903	-0,256895	0,483184	17,366221	-540,296590	0,415186	-6,919903	-0,256895	0,483184	17,366221	-540,296590	0,415186
10:49:03,58	0,385979	3,230993	-0,085990	0,242970	0,259995	0,030033	-6,920350	-0,263885	0,484747	-3,156728	2,892367	0,373570	3,105439	3,102105	-0,575315	289,913269	-179,680995	13,273665	-6,920350	-0,263885	0,484747	17,558282	-540,355096	0,373570	-6,920350	-0,263885	0,484747	17,558282	-540,355096	0,373570
10:49:03,63	0,385979	3,230993	-0,085990	0,242970	0,259995	0,030033	-6,916683	-0,259049	0,482403	-2,875667	2,747497	0,398541	3,111186	3,105640	-0,577950	289,971319	-179,618887	13,233361	-6,916683	-0,259049	0,482403	17,459706	-540,212154	0,398541	-6,916683	-0,259049	0,482403	17,459706	-540,212154	0,398541
10:49:03,68	0,385979	3,230993	-0,085990	0,242970	0,259995	0,030033	-6,922619	-0,262259	0,479768	-3,125368	3,036915	0,358237	3,110219	3,101856	-0,576077	289,934417	-179,650258	13,270840	-6,922619	-0,262259	0,479768	17,461945	-540,388659	0,358237	-6,922619	-0,262259	0,479768	17,461945	-540,388659	0,358237
10:49:03,73	0,385979	3,230993	-0,085990	0,242970	0,259995	0,030033	-6,918858	-0,263313	0,481641	-3,134593	2,857638	0,395716	3,101759	3,107234	-0,575808	289,828800	-179,610358	13,223924	-6,918858	-0,263313	0,481641	17,535513	-540,272731	0,395716	-6,918858	-0,263313	0,481641	17,535513	-540,272731	0,395716
10:49:03,78	0,385979	3,230993	-0,085990	0,242970	0,259995	0,030033	-6,919285	-0,253298	0,481910	-2,595518	2,991266	0,348800	3,104748	3,100293	-0,574197	289,831037	-179,610115	13,251486	-6,919285	-0,253298	0,481910	17,288348	-540,172634	0,348800	-6,919285	-0,253298	0,481910	17,288348	-540,172634	0,348800
10:49:03,83	0,385979	3,230993	-0,085990	0,242970	0,259995	0,030033	-6,914769	-0,259357	0,483522	-2,911924	2,754594	0,376362	3,109521	3,107472	-0,576022	289,880329	-179,595999	13,282292	-6,914769	-0,259357	0,483522	17,447588	-540,054762	0,376362	-6,914769	-0,259357	0,483522	17,447588	-540,054762	0,376362
10:49:03,88	0,385979	3,230993	-0,085990	0,242970	0,259995	0,030033	-6,923373	-0,259900	0,481696	-2,977063	3,166360	0,407168	3,112322	3,102659	-0,575895	289,806617	-179,627877	13,247402	-6,923373	-0,259900	0,481696	17,425123	-540,318393	0,407168	-6,923373	-0,259900	0,481696	17,425123	-540,318393	0,407168
10:49:03,93	0,385979	3,230993	-0,085990	0,242970	0,259995	0,030033	-6,920605	-0,264732	0,481823	-3,163851	3,070345	0,372277	3,103521	3,099997	-0,575371	289,795349	-179,565894	13,263418	-6,920605	-0,264732	0,481823	17,617627	-540,197156	0,372277	-6,920605	-0,264732	0,481823	17,617627	-540,197156	0,372277
10:49:03,98	0,385979	3,230993	-0,085990	0,242970	0,259995	0,030033	-6,913899	-0,258442	0,482347	-2,884798	2,762357	0,388294	3,103356	3,102430	-0,572700	289,727418	-179,591893	13,252301	-6,913899	-0,258442	0,482347	17,402889	-539,978683	0,388294	-6,913899	-0,258442	0,482347	17,402889	-539,978683	0,388294
10:49:04,03	0,385979	3,230993	-0,085990	0,242970	0,259995	0,030033	-6,915923	-0,257083	0,485018	-2,757632	2,913476	0,377177	3,106391	3,104209	-0,575406	289,780699	-179,598825	13,244276	-6,915923	-0,257083	0,485018	17,423348	-539,986510	0,377177	-6,915923	-0,257083	0,485018	17,423348	-539,986510	0,377177
10:49:04,08	0,385979	3,230993	-0,085990	0,242970	0,259995	0,030033	-6,918982	-0,258821	0,482312	-2,868689	3,022913	0,369152	3,103914	3,102994	-0,575443	289,712793	-179,578447	13,235350	-6,918982	-0,258821	0,482312	17,448790	-540,117171	0,369152	-6,918982	-0,258821	0,482312	17,448790	-540,117171	0,369152
10:49:04,13	0,385979	3,230993	-0,085990	0,242970	0,259995	0,030033	-6,916691	-0,257284	0,482275	-2,772417	2,972782	0,360226	3,105024	3,104287	-0,576981	289,672683	-179,518879	13,287442	-6,916691	-0,257284	0,482275	17,424342	-539,987463	0,360226	-6,916691	-0,257284	0,482275	17,424342	-539,987463	0,360226
10:49:04,18	0,385979	3,230993	-0,085990	0,242970	0,259995	0,030033	-6,918366	-0,257598	0,480737	-2,820323	3,124378	0,412317	3,108674	3,104901	-0,574255	289,720947	-179,521781	13,261690	-6,918366	-0,257598	0,480737	17,401155	-539,967318	0,412317	-6,918366	-0,257598	0,480737	17,401155	-539,967318	0,412317
10:49:04,23	0,385979	3,230993	-0,085990	0,242970	0,259995	0,030033	-6,920723	-0,260452	0,483463	-2,990352	3,203692	0,386566	3,109149	3,100386	-0,573027	289,663708	-179,549510	13,264901	-6,920723	-0,260452	0,483463	17,455167	-540,073027	0,386566	-6,920723	-0,260452	0,483463	17,455167	-540,073027	0,386566
10:49:04,28	0,385979	3,230993	-0,085990	0,242970	0,259995	0,030033	-6,917050	-0,263122	0,484691	-3,076513	3,048451	0,389777	3,105526	3,100970	-0,576621	289,606349	-179,479164	13,269391	-6,917050	-0,263122	0,484691	17,578533	-539,940011	0,389777	-6,917050	-0,263122	0,484691	17,578533	-539,940011	0,389777
10:49:04,33	0,385979	3,230993	-0,085990	0,242970	0,259995	0,030033	-6,915744	-0,259692	0,481097	-2,930410	3,065345	0,394267	3,104088	3,098629	-0,577066	289,690784	-179,495341	13,261623	-6,915744	-0,259692	0,481097	17,455404	-539,820534	0,394267	-6,915744	-0,259692	0,481097	17,455404	-539,820534	0,394267
10:49:04,38	0,385979	3,230993	-0,085990	0,242970	0,259995	0,030033	-6,912997	-0,259617	0,480652	-2,954722	2,841322	0,386499	3,108598	3,097957	-0,578131	289,666210	-179,495513	13,269255	-6,912997	-0,259617	0,480652	17,425210	-539,828967	0,386499	-6,912997	-0,259617	0,480652	17,425210	-539,828967	0,386499
10:49:04,43	0,385979	3,230993	-0,085990	0,242970	0,259995	0,030033	-6,914671	-0,263859	0,479587	-3,162865	2,949526	0,394131	3,108580	3,101377	-0,578139	289,664710	-179,485959	13,279775	-6,914671	-0,263859	0,479587	17,550056	-539,852112	0,394131	-6,914671	-0,263859	0,479587	17,550056	-539,852112	0,394131
10:49:04,48	0,385979	3,230993	-0,085990	0,242970	0,259995	0,030033	-6,917623	-0,262133	0,479579	-3,080649	3,109148	0,404651	3,107496	3,103042	-0,575669	289,554548	-179,438998	13,283392	-6,918524	-0,260361	0,482049	17,464260	-539,829262	0,408267	-6,918524	-0,260361	0,482049	17,464260	-539,829262	0,408267
10:49:04,53	0,385979	3,230993	-0,085990	0,242970	0,259995	0,030033	-6,918524	-0,260361	0,482049	-2,974105	3,274853	0,408267	3,105405	3,101789	-0,575132	289,536461	-179,456500	13,231268	-6,918524	-0,260361	0,482049	17,464260	-539,829262	0,408267	-6,918524	-0,260361	0,482049	17,464260	-539,829262	0,408267
10:49:04,58	0,385979	3,230993	-0,085990	0,242970	0,259995	0,030033	-6,916393	-0,259177	0,482587	-2,888328	3,170977	0,356144	3,109091	3,103971	-0,578170	289,625352	-179,459547	13,276673	-6,916393	-0,259177	0,482587	17,457081	-539,765889	0,356144	-6,916393	-0,259177	0,482587	17,457081	-539,765889	0,356144
10:49:04,63	0,385979	3,230993	-0,085990	0,242970	0,259995	0,030033	-6,920126	-0,261278	0,479548	-3,039389	3,286557	0,401549	3,109039	3,102378	-0,574688	289,595750	-179,478830	13,264305	-6,920126	-0,261278	0,479548	17,470951	-539,943304	0,401549	-6,920126	-0,261278	0,479548	17,470951	-539,943304	0,401549
10:49:04,68	0,385979	3,230993	-0,085990	0,242970	0,259995	0,030033	-6,918720	-0,262031	0,483030	-3,047008	3,229463	0,389181	3,103547	3,101838	-0,579036	289,490962	-179,422705	13,239726	-6,915507	-0,257544	0,478682	17,407279	-539,686096	0,364602	-6,915507	-0,257544	0,478682	17,407279	-539,686096	0,364602
10:49:04,73	0,385979	3,230993	-0,085990	0,242970	0,259995	0,030033	-6,916262	-0,262713	0,479526	-3,106943	3,162053	0,392894	3,108402	3,099908	-0,578192	289,555654	-179,427473	13,268018	-6,916262	-0,262713	0,479526	17,516053	-539,764525	0,392894	-6,916262	-0,262713	0,479526	17,516053	-539,764525	0,392894
10:49:04,78	0,385979	3,230993	-0,085990	0,242970	0,259995	0,030033	-6,916262	-0,262713	0,479526	-3,106943	3,162053	0,392894	3,107767	3,102870	-0,577436	289,540889	-179,428214	13,268015	-6,918510	-0,260682	0,480283	17,470255	-539,811683	0,392891	-6,918510	-0,260682	0,480283	17,470255	-539,811683	0,392891
10:49:04,83	0,385979	3,230993	-0,085990	0,242970	0,259995	0,030033	-6,918510	-0,260682	0,480283	-2,993304	3,291370	0,392891	3,108873	3,100823	-0,577829	289,508921	-179,446352	13,267889	-6,918510	-0,260682	0,480283	17,470255	-539,811683	0,392891	-6,918510	-0,260682	0,480283	17,470255	-539,811683	0,392891
10:49:04,88	0,385979	3,230993	-0,085990	0,242970	0,259995	0,030033	-6,917290	-0,262664	0,479890	-3,064652	3,246554	0,392765	3,108107	3,097958	-0,575709	289,467449	-179,405539	13,254452	-6,914427	-0,263433	0,482009	17,560227	-539,628528	0,379327	-6,914427	-0,263433	0,482009	17,560227	-539,628528	0,379327
10:49:04,93	0,385979	3,230993	-0,085990	0,242970	0,259995	0,030033	-6,914427	-0,263433	0,482009	-3,119248	3,153962	0,379327	3,104673	3,094467	-0,576678	289,446054	-179,427461	13,257081	-6,914427	-0,263433	0,482009	17,560227	-539,628528	0,379327	-6,914427	-0,263433	0,482009	17,560227	-539,628528	0,379327
10:49:04,98	0,385979	3,230993	-0,085990	0,242970	0,259995	0,030033	-6,909686	-0,262204	0,481040	-3,025679	2,914994	0,381957	3,104701	3,099642	-0,577041	289,486656	-179,450419	13,295683	-6,914181	-0,259642	0,480677	17,489027	-539,661102	0,420559	-6,914181	-0,259642	0,480677	17,489027	-539,661102	0,420559
10:49:05,03	0,385979	3,230993	-0,085990	0,242970	0,259995	0,030033	-6,914181	-0,259642	0,480677	-2,892849	3,102132	0,420559	3,098533	3,099002	-0,574305	289,451321	-179,374848	13,216908	-6,914181	-0,259642	0,480677	17,489027	-539,661102	0,420559	-6,914181	-0,259642	0,480677	17,489027	-539,661102	0,420559
10:49:05,08	0,385979	3,230993	-0,085990	0,242970	0,259995	0,030033	-6,910543	-0,254619	0,483413	-2,679465	2,981319	0,341784	3,101075	3,090282	-0,579026	289,386908	-179,362769	13,255102	-6,910543	-0,254619	0,483413	17,308156	-539,496296	0,341784	-6,910543	-0,254619	0,483413	17,308156	-539,496296	0,341784
10:49:05,13	0,385979	3,230993	-0,085990	0,242970	0,259995	0,030033	-6,908093	-0,263477	0,477137	-3,092083	2,918802	0,394728	3,104979	3,092451	-0,580581	289,371142	-179,383977	13,269852	-6,908093	-0,263477	0,477137	17,590887	-539,366505	0,394728	-6,908093	-0,263477	0,477137	17,590887	-539,366505	0,394728
10:49:05,18	0,385979	3,230993	-0,085990	0,242970	0,259995	0,030033	-6,908093	-0,263477	0,477137	-3,092083	2,918802	0,394728	3,100902	3,098949	-0,577687	289,424748	-179,381818	13,253737	-6,908093	-0,263477	0,477137	17,590887	-539,366505	0,394728	-6,908093	-0,263477	0,477137	17,590887	-539,366505	0,394728
10:49:05,23	0,385979	3,230993	-0,085990	0,242970	0,259995	0,030033	-6,911682	-0,256698	0,480031	-2,768211	3,060065	0,378613	3,102110	3,093892	-0,576698	289,399261	-179,374825	13,261155	-6,911682	-0,256698	0,480031	17,382552	-539,506947	0,378613	-6,911682	-0,256698	0,480031	17,382552	-539,506947	0,378613
10:49:05,28	0,385979	3,230993	-0,085990	0,242970	0,259995	0,030033	-6,907907	-0,260273	0,481020	-2,947433	2,889341	0,386031	3,099014	3,095855	-0,578206	289,322999	-179,337417	13,257754	-6,907907	-0,260273	0,481020	17,483981	-539,381345	0,386031	-6,907907	-0,260273	0,481020	17,483981	-539,381345	0,386031
10:49:05,33	0,385979	3,230993	-0,085990	0,242970	0,259995	0,030033	-6,908058	-0,256609	0,479512	-2,751195	2,981973	0,382630	3,105763	3,099135	-0,578659	289,398761	-179,361684	13,261761	-6,914274	-0,260815	0,479059	17,487207	-539,543073	0,386637	-6,914274	-0,260815	0,479059	17,487207	-539,543073	0,386637
10:49:05,38	0,385979	3,230993	-0,085990	0,242970	0,259995	0,030033	-6,914274	-0,260815	0,479059	-2,986734	3,227441	0,386637	3,108568	3,101817	-0,582567	289,348258	-179,358890	13,275320	-6,917999	-0,261903	0,475151	17,538874	-539,596644	0,400196	-6,917999	-0,261903	0,475151	17,538874	-539,596644	0,400196
10:49:05,43	0,385979	3,230993	-0,085990	0,242970	0,259995	0,030033	-6,917999	-0,261903	0,475151	-3,020485	3,466262	0,400196	3,108170	3,093715	-0,574472	289,339124	-179,330677	13,230553	-6,910783	-0,265609	0,483246	17,617221	-539,383409	0,355429	-6,910783	-0,265609	0,483246	17,617221	-539,383409	0,355429
10:49:05,48	0,385979	3,230993	-0,085990	0,242970	0,259995	0,030033	-6,908876	-0,261023	0,477842	-3,001104	3,079061	0,365384	3,104958	3,093678	-0,575192	289,266139	-179,329381	13,270791	-6,908876	-0,261023	0,477842	17,489227	-539,267728	0,365384	-6,908876	-0,261023	0,477842	17,489227	-539,267728	0,365384
10:49:05,53	0,385979	3,230993	-0,085990	0,242970	0,259995	0,030033	-6,913581	-0,258913	0,483683	-2,844629	3,301913	0,409534	3,103769	3,099486	-0,574035	289,281442	-179,343837	13,284658	-6,913581	-0,258913	0,483683	17,480008	-539,414175	0,409534	-6,913581	-0,258913	0,483683	17,480008	-539,414175	0,409534
10:49:05,58	0,385979	3,230993	-0,085990	0,242970	0,259995	0,030033	-6,913581	-0,258913	0,483683	-2,844629	3,301913	0,409534	3,105205	3,101714	-0,577091	289,433520	-179,404545	13,273898	-6,913581	-0,258913	0,483683	17,480008	-539,414175	0,409534	-6,913581	-0,258913	0,483683	17,480008	-539,414175	0,409534
10:49:05,63	0,396086	3,230970	-0,085989	0,242983	0,259994	0,030029	-7,268689	-0,276719	0,517032	-3,161239	3,428958	0,330490	3,296744	3,398116	-0,540686	304,858478	-189,040809	13,205614	-7,268689	-0,276719	0,517032	18,561170	-567,163135	0,330490	-7,268689	-0,276719	0,517032	18,561170	-567,163135	0,330490
10:49:05,68	0,396086	3,230970	-0,085989	0,242983	0,259994	0,030029	-7,262361	-0,279263	0,515312	-3,317659	3,102092	0,326124	3,295784	3,391363	-0,542406	304,868605	-189,018836	13,201248	-7,262361	-0,279263	0,515312	18,604514	-566,993214	0,326124	-7,262361	-0,279263	0,515312	18,604514	-566,993214	0,326124
10:49:05,73	0,396086	3,230970	-0,085989	0,242983	0,259994	0,030029	-7,262361	-0,279263	0,515312	-3,317659	3,102092	0,326124	3,296251	3,391181	-0,544915	304,894691	-189,044391	13,206587	-7,262361	-0,279263	0,515312	18,604514	-566,993214	0,326124	-7,262361	-0,279263	0,515312	18,604514	-566,993214	0,326124
10:49:05,78	0,396086	3,230970	-0,085989	0,242983	0,259994	0,030029	-7,262437	-0,279759	0,512803	-3,334360	3,070696	0,331463	3,294450	3,392220	-0,544142	304,876725	-189,029985	13,221141	-7,262437	-0,279759	0,512803	18,626744	-567,030606	0,331463	-7,262437	-0,279759	0,512803	18,626744	-567,030606	0,331463
10:49:05,83	0,396086	3,230970	-0,085989	0,242983	0,259994	0,030029	-7,262436	-0,277680	0,513576	-3,229728	3,093392	0,346016	3,293626	3,398749	-0,543443	304,776078	-189,011438	13,218325	-7,262436	-0,277680	0,513576	18,568150	-567,007810	0,346016	-7,262436	-0,277680	0,513576	18,568150	-567,007810	0,346016
10:49:05,88	0,396086	3,230970	-0,085989	0,242983	0,259994	0,030029	-7,265663	-0,276913	0,514293	-3,174839	3,386759	0,353849	3,295400	3,395398	-0,543425	304,760508	-188,980232	13,228973	-7,265663	-0,276913	0,514293	18,562854	-566,967823	0,353849	-7,265663	-0,276913	0,514293	18,562854	-566,967823	0,353849
10:49:05,93	0,396086	3,230970	-0,085989	0,242983	0,259994	0,030029	-7,269942	-0,276230	0,510383	-3,122058	3,612545	0,350733	3,296947	3,399445	-0,547335	304,749029	-188,993507	13,225857	-7,269942	-0,276230	0,510383	18,561974	-567,077900	0,350733	-7,269942	-0,276230	0,510383	18,561974	-567,077900	0,350733
10:49:05,98	0,396086	3,230970	-0,085989	0,242983	0,259994	0,030029	-7,269942	-0,276230	0,510383	-3,122058	3,612545	0,350733	3,294895	3,388137	-0,545722	304,795585	-189,016202	13,213158	-7,269942	-0,276230	0,510383	18,561974	-567,077900	0,350733	-7,269942	-0,276230	0,510383	18,561974	-567,077900	0,350733
10:49:06,03	0,396086	3,230970	-0,085989	0,242983	0,259994	0,030029	-7,259122	-0,280106	0,511996	-3,327261	2,998260	0,338034	3,286491	3,394193	-0,542677	304,715602	-188,963203	13,227806	-7,260165	-0,269800	0,515042	18,382056	-566,774712	0,352682	-7,260165	-0,269800	0,515042	18,382056	-566,774712	0,352682
10:49:06,08	0,396086	3,230970	-0,085989	0,242983	0,259994	0,030029	-7,260165	-0,269800	0,515042	-2,797242	3,148247	0,352682	3,295944	3,392607	-0,544980	304,730580	-188,966528	13,230346	-7,260165	-0,269800	0,515042	18,382056	-566,774712	0,352682	-7,260165	-0,269800	0,515042	18,382056	-566,774712	0,352682
10:49:06,13	0,396086	3,230970	-0,085989	0,242983	0,259994	0,030029	-7,263519	-0,278780	0,512738	-3,268828	3,307995	0,355222	3,296618	3,392875	-0,545001	304,765969	-188,969280	13,181612	-7,264088	-0,279230	0,512717	18,612027	-566,925317	0,306487	-7,264088	-0,279230	0,512717	18,612027	-566,925317	0,306487
10:49:06,18	0,396086	3,230970	-0,085989	0,242983	0,259994	0,030029	-7,264088	-0,279230	0,512717	-3,307516	3,305564	0,306487	3,292637	3,389798	-0,545860	304,740271	-188,912327	13,207304	-7,264088	-0,279230	0,512717	18,612027	-566,925317	0,306487	-7,264088	-0,279230	0,512717	18,612027	-566,925317	0,306487
10:49:06,23	0,396086	3,230970	-0,085989	0,242983	0,259994	0,030029	-7,259432	-0,277321	0,511858	-3,244707	3,114201	0,332180	3,295147	3,389004	-0,543466	304,617856	-188,960359	13,225264	-7,259432	-0,277321	0,511858	18,524958	-566,751210	0,332180	-7,259432	-0,277321	0,511858	18,524958	-566,751210	0,332180
10:49:06,28	0,396086	3,230970	-0,085989	0,242983	0,259994	0,030029	-7,259999	-0,279891	0,514252	-3,275573	3,225691	0,350140	3,291703	3,391484	-0,545396	304,674596	-188,970662	13,230142	-7,260425	-0,275668	0,512323	18,564531	-566,749812	0,355018	-7,260425	-0,275668	0,512323	18,564531	-566,749812	0,355018
10:49:06,33	0,396086	3,230970	-0,085989	0,242983	0,259994	0,030029	-7,266312	-0,283894	0,513501	-3,544893	3,512648	0,352609	3,301770	3,392469	-0,544217	304,684194	-188,928038	13,227733	-7,266312	-0,283894	0,513501	18,740804	-566,892811	0,352609	-7,266312	-0,283894	0,513501	18,740804	-566,892811	0,352609
10:49:06,38	0,396086	3,230970	-0,085989	0,242983	0,259994	0,030029	-7,266260	-0,277404	0,513267	-3,209952	3,535892	0,341648	3,296123	3,395670	-0,544452	304,663033	-188,912867	13,216773	-7,266260	-0,277404	0,513267	18,566251	-566,865540	0,341648	-7,266260	-0,277404	0,513267	18,566251	-566,865540	0,341648
10:49:06,43	0,396086	3,230970	-0,085989	0,242983	0,259994	0,030029	-7,266260	-0,277404	0,513267	-3,209952	3,535892	0,341648	3,290992	3,388735	-0,546582	304,605189	-188,948406	13,231760	-7,257689	-0,276427	0,511137	18,600077	-566,606072	0,356635	-7,257689	-0,276427	0,511137	18,600077	-566,606072	0,356635
10:49:06,48	0,396086	3,230970	-0,085989	0,242983	0,259994	0,030029	-7,257689	-0,276427	0,511137	-3,099480	3,122501	0,356635	3,289303	3,391385	-0,544500	304,563541	-188,923428	13,201540	-7,257689	-0,276427	0,511137	18,600077	-566,606072	0,356635	-7,257689	-0,276427	0,511137	18,600077	-566,606072	0,356635
10:49:06,53	0,396086	3,230970	-0,085989	0,242983	0,259994	0,030029	-7,259139	-0,273640	0,513218	-2,955334	3,246485	0,326416	3,298738	3,391741	-0,546936	304,640877	-188,898576	13,259215	-7,259139	-0,273640	0,513218	18,525399	-566,595954	0,326416	-7,259139	-0,273640	0,513218	18,525399	-566,595954	0,326416
10:49:06,59	0,396086	3,230970	-0,085989	0,242983	0,259994	0,030029	-7,264165	-0,281633	0,510783	-3,431176	3,453283	0,384091	3,292311	3,388178	-0,546403	304,591209	-188,928391	13,214412	-7,264165	-0,281633	0,510783	18,677031	-566,783688	0,384091	-7,264165	-0,281633	0,510783	18,677031	-566,783688	0,384091
10:49:06,64	0,396086	3,230970	-0,085989	0,242983	0,259994	0,030029	-7,257866	-0,277848	0,511315	-3,183694	3,153851	0,339288	3,293891	3,388623	-0,545420	304,576168	-188,932367	13,237195	-7,259041	-0,278995	0,512298	18,668729	-566,608757	0,362070	-7,259041	-0,278995	0,512298	18,668729	-566,608757	0,362070
10:49:06,69	0,396086	3,230970	-0,085989	0,242983	0,259994	0,030029	-7,259041	-0,278995	0,512298	-3,232356	3,225976	0,362070	3,292407	3,388348	-0,546770	304,511497	-188,899761	13,206319	-7,259041	-0,278995	0,512298	18,668729	-566,608757	0,362070	-7,259041	-0,278995	0,512298	18,668729	-566,608757	0,362070
10:49:06,74	0,396086	3,230970	-0,085989	0,242983	0,259994	0,030029	-7,258061	-0,277847	0,510948	-3,168564	3,247311	0,331195	3,293240	3,394702	-0,546668	304,541352	-188,881521	13,187433	-7,258061	-0,277847	0,510948	18,642406	-566,510470	0,331195	-7,258061	-0,277847	0,510948	18,642406	-566,510470	0,331195
10:49:06,79	0,396086	3,230970	-0,085989	0,242983	0,259994	0,030029	-7,263980	-0,275391	0,511050	-3,071570	3,538368	0,312309	3,294476	3,388280	-0,546218	304,545760	-188,853937	13,226020	-7,263980	-0,275391	0,511050	18,546595	-566,684060	0,312309	-7,263980	-0,275391	0,511050	18,546595	-566,684060	0,312309
10:49:06,84	0,396086	3,230970	-0,085989	0,242983	0,259994	0,030029	-7,259037	-0,279672	0,511500	-3,320311	3,291300	0,350896	3,293197	3,386291	-0,547399	304,497012	-188,858281	13,226584	-7,259037	-0,279672	0,511500	18,633968	-566,543094	0,350896	-7,259037	-0,279672	0,511500	18,633968	-566,543094	0,350896
10:49:06,89	0,396086	3,230970	-0,085989	0,242983	0,259994	0,030029	-7,256674	-0,279559	0,510319	-3,286272	3,208499	0,351460	3,293248	3,385623	-0,546239	304,511041	-188,848521	13,206576	-7,256122	-0,279937	0,511479	18,653649	-566,433071	0,331452	-7,256122	-0,279937	0,511479	18,653649	-566,433071	0,331452
10:49:06,94	0,396086	3,230970	-0,085989	0,242983	0,259994	0,030029	-7,259086	-0,280904	0,510329	-3,361439	3,323055	0,361611	3,295567	3,387707	-0,547389	304,509024	-188,859187	13,236736	-7,259086	-0,280904	0,510329	18,689520	-566,515211	0,361611	-7,259086	-0,280904	0,510329	18,689520	-566,515211	0,361611
10:49:06,99	0,396086	3,230970	-0,085989	0,242983	0,259994	0,030029	-7,259086	-0,280904	0,510329	-3,361439	3,323055	0,361611	3,295839	3,386140	-0,545460	304,482047	-188,839296	13,224178	-7,257865	-0,281923	0,512258	18,712785	-566,449543	0,349054	-7,257865	-0,281923	0,512258	18,712785	-566,449543	0,349054
10:49:07,04	0,396086	3,230970	-0,085989	0,242983	0,259994	0,030029	-7,257865	-0,281923	0,512258	-3,418166	3,292863	0,349054	3,291918	3,387437	-0,547051	304,457144	-188,879014	13,206686	-7,257865	-0,281923	0,512258	18,712785	-566,449543	0,349054	-7,257865	-0,281923	0,512258	18,712785	-566,449543	0,349054
10:49:07,09	0,396086	3,230970	-0,085989	0,242983	0,259994	0,030029	-7,257028	-0,277878	0,510667	-3,160980	3,251033	0,331562	3,293686	3,389429	-0,547407	304,460142	-188,851305	13,256812	-7,259637	-0,278414	0,510311	18,641149	-566,483535	0,381688	-7,259637	-0,278414	0,510311	18,641149	-566,483535	0,381688
10:49:07,14	0,396086	3,230970	-0,085989	0,242983	0,259994	0,030029	-7,259637	-0,278414	0,510311	-3,214343	3,397971	0,381688	3,288417	3,389211	-0,545889	304,476795	-188,882702	13,205318	-7,259637	-0,278414	0,510311	18,641149	-566,483535	0,381688	-7,259637	-0,278414	0,510311	18,641149	-566,483535	0,381688
10:49:07,19	0,396086	3,230970	-0,085989	0,242983	0,259994	0,030029	-7,256814	-0,273960	0,511829	-2,963857	3,221063	0,330193	3,293623	3,392996	-0,545123	304,419669	-188,812540	13,238218	-7,256814	-0,273960	0,511829	18,541975	-566,438848	0,330193	-7,256814	-0,273960	0,511829	18,541975	-566,438848	0,330193
10:49:07,24	0,396086	3,230970	-0,085989	0,242983	0,259994	0,030029	-7,262694	-0,276576	0,512595	-3,132094	3,611376	0,363094	3,291850	3,385836	-0,547831	304,409808	-188,836736	13,223288	-7,262694	-0,276576	0,512595	18,579103	-566,510116	0,363094	-7,262694	-0,276576	0,512595	18,579103	-566,510116	0,363094
10:49:07,29	0,396086	3,230970	-0,085989	0,242983	0,259994	0,030029	-7,255607	-0,278620	0,509887	-3,212498	3,239294	0,348164	3,290154	3,388690	-0,549354	304,462487	-188,851690	13,252395	-7,257231	-0,275724	0,508364	18,569032	-566,421990	0,377271	-7,257231	-0,275724	0,508364	18,569032	-566,421990	0,377271
10:49:07,34	0,396086	3,230970	-0,085989	0,242983	0,259994	0,030029	-7,257231	-0,275724	0,508364	-3,075316	3,270620	0,377271	3,292389	3,387605	-0,547843	304,389450	-188,829730	13,228930	-7,257409	-0,278202	0,509875	18,652202	-566,352480	0,353805	-7,257409	-0,278202	0,509875	18,652202	-566,352480	0,353805
10:49:07,39	0,396086	3,230970	-0,085989	0,242983	0,259994	0,030029	-7,257409	-0,278202	0,509875	-3,186674	3,354118	0,353805	3,293554	3,389313	-0,548247	304,374267	-188,789715	13,226223	-7,257409	-0,278202	0,509875	18,652202	-566,352480	0,353805	-7,257409	-0,278202	0,509875	18,652202	-566,352480	0,353805
10:49:07,44	0,396086	3,230970	-0,085989	0,242983	0,259994	0,030029	-7,259471	-0,278357	0,509471	-3,221800	3,494491	0,351099	3,292996	3,383419	-0,547460	304,375978	-188,809457	13,204742	-7,259471	-0,278357	0,509471	18,629248	-566,373963	0,351099	-7,259471	-0,278357	0,509471	18,629248	-566,373963	0,351099
10:49:07,49	0,396086	3,230970	-0,085989	0,242983	0,259994	0,030029	-7,254087	-0,280821	0,510258	-3,333686	3,203173	0,329618	3,287653	3,391140	-0,545925	304,365794	-188,773042	13,239218	-7,254087	-0,280821	0,510258	18,710786	-566,242642	0,329618	-7,254087	-0,280821	0,510258	18,710786	-566,242642	0,329618
10:49:07,54	0,396086	3,230970	-0,085989	0,242983	0,259994	0,030029	-7,258103	-0,272334	0,511793	-2,918769	3,439028	0,364094	3,288891	3,388506	-0,546988	304,329688	-188,797479	13,251389	-7,258103	-0,272334	0,511793	18,459416	-566,322037	0,364094	-7,258103	-0,272334	0,511793	18,459416	-566,322037	0,364094
10:49:07,59	0,396086	3,230970	-0,085989	0,242983	0,259994	0,030029	-7,256440	-0,274722	0,510730	-3,003758	3,371613	0,376265	3,292339	3,387903	-0,545932	304,345330	-188,784295	13,215176	-7,256440	-0,274722	0,510730	18,561929	-566,258922	0,376265	-7,256440	-0,274722	0,510730	18,561929	-566,258922	0,376265
10:49:07,64	0,396086	3,230970	-0,085989	0,242983	0,259994	0,030029	-7,257642	-0,278010	0,511786	-3,193944	3,427154	0,340051	3,295881	3,393454	-0,549051	304,370375	-188,787584	13,213301	-7,257642	-0,278010	0,511786	18,629808	-566,297725	0,340051	-7,257642	-0,278010	0,511786	18,629808	-566,297725	0,340051
10:49:07,69	0,396086	3,230970	-0,085989	0,242983	0,259994	0,030029	-7,264220	-0,278302	0,508667	-3,218809	3,745870	0,338177	3,287578	3,386355	-0,543964	304,321397	-188,785637	13,261580	-7,264220	-0,278302	0,508667	18,627875	-566,495374	0,338177	-7,264220	-0,278302	0,508667	18,627875	-566,495374	0,338177
10:49:07,74	0,396086	3,230970	-0,085989	0,242983	0,259994	0,030029	-7,253921	-0,274661	0,513754	-3,006704	3,253713	0,386456	3,289195	3,391301	-0,545973	304,247142	-188,732267	13,246908	-7,253921	-0,274661	0,513754	18,554206	-566,179060	0,386456	-7,253921	-0,274661	0,513754	18,554206	-566,179060	0,386456
10:49:07,79	0,396086	3,230970	-0,085989	0,242983	0,259994	0,030029	-7,259012	-0,273588	0,511745	-2,959975	3,609472	0,371784	3,293468	3,392220	-0,548685	304,330730	-188,763963	13,203953	-7,259012	-0,273588	0,511745	18,516667	-566,222998	0,371784	-7,259012	-0,273588	0,511745	18,516667	-566,222998	0,371784
10:49:07,84	0,396086	3,230970	-0,085989	0,242983	0,259994	0,030029	-7,261945	-0,276829	0,509033	-3,142883	3,673721	0,328828	3,290504	3,382104	-0,549401	304,318870	-188,815003	13,239623	-7,261945	-0,276829	0,509033	18,588225	-566,388945	0,328828	-7,261945	-0,276829	0,509033	18,588225	-566,388945	0,328828
10:49:07,89	0,396086	3,230970	-0,085989	0,242983	0,259994	0,030029	-7,260799	-0,278788	0,510993	-3,230113	3,642310	0,356980	3,287537	3,385464	-0,546737	304,283067	-188,740322	13,211677	-7,260799	-0,278788	0,510993	18,654749	-566,330404	0,356980	-7,260799	-0,278788	0,510993	18,654749	-566,330404	0,356980
10:49:07,94	0,396086	3,230970	-0,085989	0,242983	0,259994	0,030029	-7,259326	-0,278959	0,508283	-3,260513	3,585714	0,368999	3,294003	3,388887	-0,549435	304,292481	-188,733923	13,244123	-7,259326	-0,278959	0,508283	18,637770	-566,271415	0,368999	-7,259326	-0,278959	0,508283	18,637770	-566,271415	0,368999
10:49:07,99	0,396086	3,230970	-0,085989	0,242983	0,259994	0,030029	-7,259326	-0,278959	0,508283	-3,260513	3,585714	0,368999	3,296773	3,397819	-0,548604	304,820279	-189,112676	13,207677	-7,259326	-0,278959	0,508283	18,637770	-566,271415	0,368999	-7,259326	-0,278959	0,508283	18,637770	-566,271415	0,368999
10:49:08,04	0,405999	3,230976	-0,085972	0,242987	0,259999	0,029996	-7,268446	-0,276892	0,509114	-3,088930	3,413487	0,332552	3,478804	3,677639	-0,516546	319,586146	-198,369884	13,201264	-7,268446	-0,276892	0,509114	18,647109	-567,159556	0,332552	-7,268446	-0,276892	0,509114	18,647109	-567,159556	0,332552
10:49:08,09	0,405999	3,230976	-0,085972	0,242987	0,259999	0,029996	-7,601792	-0,294626	0,541172	-3,377020	3,331268	0,326140	3,474127	3,678550	-0,514249	319,573252	-198,300126	13,177335	-7,600243	-0,290119	0,543469	19,577698	-593,322339	0,302210	-7,600243	-0,290119	0,543469	19,577698	-593,322339	0,302210
10:49:08,14	0,405999	3,230976	-0,085972	0,242987	0,259999	0,029996	-7,600243	-0,290119	0,543469	-3,196655	3,296751	0,302210	3,474672	3,679150	-0,515427	319,576328	-198,361237	13,161710	-7,600243	-0,290119	0,543469	19,577698	-593,322339	0,302210	-7,600243	-0,290119	0,543469	19,577698	-593,322339	0,302210
10:49:08,19	0,405999	3,230976	-0,085972	0,242987	0,259999	0,029996	-7,601036	-0,290291	0,542291	-3,154221	3,304757	0,286586	3,482505	3,679171	-0,514601	319,649727	-198,340447	13,167321	-7,601036	-0,290291	0,542291	19,633646	-593,376567	0,286586	-7,601036	-0,290291	0,542291	19,633646	-593,376567	0,286586
10:49:08,24	0,405999	3,230976	-0,085972	0,242987	0,259999	0,029996	-7,604970	-0,297064	0,543117	-3,561131	3,456158	0,292197	3,475521	3,679215	-0,513771	319,569767	-198,395142	13,169530	-7,601516	-0,290994	0,543947	19,684912	-593,400552	0,294406	-7,601516	-0,290994	0,543947	19,684912	-593,400552	0,294406
10:49:08,29	0,405999	3,230976	-0,085972	0,242987	0,259999	0,029996	-7,601516	-0,290994	0,543947	-3,158121	3,318433	0,294406	3,481823	3,680424	-0,515393	319,604199	-198,315149	13,183685	-7,601516	-0,290994	0,543947	19,684912	-593,400552	0,294406	-7,601516	-0,290994	0,543947	19,684912	-593,400552	0,294406
10:49:08,34	0,405999	3,230976	-0,085972	0,242987	0,259999	0,029996	-7,605715	-0,295847	0,542325	-3,496966	3,546954	0,308561	3,479472	3,676569	-0,517728	319,592169	-198,294715	13,170370	-7,601200	-0,295739	0,539990	19,712469	-593,361380	0,295246	-7,601200	-0,295739	0,539990	19,712469	-593,361380	0,295246
10:49:08,39	0,405999	3,230976	-0,085972	0,242987	0,259999	0,029996	-7,601200	-0,295739	0,539990	-3,503011	3,332844	0,295246	3,478748	3,681994	-0,514674	319,543561	-198,314996	13,159351	-7,605537	-0,292399	0,543045	19,665845	-593,444343	0,284227	-7,605537	-0,292399	0,543045	19,665845	-593,444343	0,284227
10:49:08,44	0,405999	3,230976	-0,085972	0,242987	0,259999	0,029996	-7,605537	-0,292399	0,543045	-3,287501	3,590298	0,284227	3,478925	3,680914	-0,514223	319,611986	-198,272735	13,193513	-7,605537	-0,292399	0,543045	19,665845	-593,444343	0,284227	-7,605537	-0,292399	0,543045	19,665845	-593,444343	0,284227
10:49:08,49	0,405999	3,230976	-0,085972	0,242987	0,259999	0,029996	-7,604690	-0,293093	0,543495	-3,394373	3,508149	0,318389	3,476950	3,685072	-0,515071	319,534833	-198,300739	13,174820	-7,604690	-0,293093	0,543495	19,613411	-593,460036	0,318389	-7,604690	-0,293093	0,543495	19,613411	-593,460036	0,318389
10:49:08,54	0,405999	3,230976	-0,085972	0,242987	0,259999	0,029996	-7,607303	-0,289303	0,542647	-3,134475	3,696834	0,299696	3,477060	3,674191	-0,516531	319,575898	-198,332555	13,211433	-7,597935	-0,294839	0,541187	19,729530	-593,279669	0,336309	-7,597935	-0,294839	0,541187	19,729530	-593,279669	0,336309
10:49:08,59	0,405999	3,230976	-0,085972	0,242987	0,259999	0,029996	-7,597935	-0,294839	0,541187	-3,415316	3,158202	0,336309	3,482233	3,683431	-0,515438	319,532929	-198,327659	13,184561	-7,597935	-0,294839	0,541187	19,729530	-593,279669	0,336309	-7,597935	-0,294839	0,541187	19,729530	-593,279669	0,336309
10:49:08,64	0,405999	3,230976	-0,085972	0,242987	0,259999	0,029996	-7,608523	-0,294699	0,542280	-3,390778	3,748470	0,309437	3,482316	3,680265	-0,515822	319,552399	-198,301593	13,160748	-7,605823	-0,296354	0,541896	19,754630	-593,452876	0,285624	-7,605823	-0,296354	0,541896	19,754630	-593,452876	0,285624
10:49:08,69	0,405999	3,230976	-0,085972	0,242987	0,259999	0,029996	-7,605823	-0,296354	0,541896	-3,509194	3,604223	0,285624	3,475057	3,678240	-0,516258	319,452590	-198,282719	13,161089	-7,600440	-0,291080	0,541460	19,648429	-593,214352	0,285965	-7,600440	-0,291080	0,541460	19,648429	-593,214352	0,285965
10:49:08,74	0,405999	3,230976	-0,085972	0,242987	0,259999	0,029996	-7,600440	-0,291080	0,541460	-3,201387	3,420179	0,285965	3,476324	3,676706	-0,517365	319,507949	-198,317104	13,194000	-7,599745	-0,292944	0,540353	19,699909	-593,261067	0,318875	-7,599745	-0,292944	0,540353	19,699909	-593,261067	0,318875
10:49:08,79	0,405999	3,230976	-0,085972	0,242987	0,259999	0,029996	-7,599745	-0,292944	0,540353	-3,296187	3,318901	0,318875	3,473971	3,674828	-0,515426	319,488018	-198,280426	13,193514	-7,599745	-0,292944	0,540353	19,699909	-593,261067	0,318875	-7,599745	-0,292944	0,540353	19,699909	-593,261067	0,318875
10:49:08,84	0,405999	3,230976	-0,085972	0,242987	0,259999	0,029996	-7,596942	-0,291845	0,542292	-3,260856	3,208775	0,318390	3,479811	3,680344	-0,515460	319,479041	-198,287721	13,175840	-7,596942	-0,291845	0,542292	19,648996	-593,151203	0,318390	-7,596942	-0,291845	0,542292	19,648996	-593,151203	0,318390
10:49:08,89	0,405999	3,230976	-0,085972	0,242987	0,259999	0,029996	-7,604639	-0,294145	0,542258	-3,369618	3,613115	0,300716	3,472131	3,678646	-0,518207	319,460033	-198,266352	13,157432	-7,599328	-0,288343	0,539511	19,557986	-593,183159	0,282308	-7,599328	-0,288343	0,539511	19,557986	-593,183159	0,282308
10:49:08,94	0,405999	3,230976	-0,085972	0,242987	0,259999	0,029996	-7,599328	-0,288343	0,539511	-3,076927	3,364119	0,282308	3,473234	3,676681	-0,516627	319,422635	-198,268152	13,200303	-7,599328	-0,288343	0,539511	19,557986	-593,183159	0,282308	-7,599328	-0,288343	0,539511	19,557986	-593,183159	0,282308
10:49:09,00	0,405999	3,230976	-0,085972	0,242987	0,259999	0,029996	-7,598178	-0,290281	0,541091	-3,157443	3,335795	0,325178	3,475669	3,674087	-0,515451	319,444803	-198,259125	13,180304	-7,598178	-0,290281	0,541091	19,629601	-593,121191	0,325178	-7,598178	-0,290281	0,541091	19,629601	-593,121191	0,325178
10:49:09,05	0,405999	3,230976	-0,085972	0,242987	0,259999	0,029996	-7,597150	-0,293687	0,542267	-3,353451	3,267634	0,305180	3,470954	3,675121	-0,514312	319,444204	-198,267241	13,159315	-7,595687	-0,289086	0,543406	19,586358	-593,073402	0,284191	-7,595687	-0,289086	0,543406	19,586358	-593,073402	0,284191
10:49:09,10	0,405999	3,230976	-0,085972	0,242987	0,259999	0,029996	-7,595687	-0,289086	0,543406	-3,106875	3,188037	0,284191	3,479751	3,680085	-0,515942	319,437997	-198,254213	13,161430	-7,595687	-0,289086	0,543406	19,586358	-593,073402	0,284191	-7,595687	-0,289086	0,543406	19,586358	-593,073402	0,284191
10:49:09,15	0,405999	3,230976	-0,085972	0,242987	0,259999	0,029996	-7,604385	-0,294223	0,541776	-3,382179	3,652205	0,286306	3,476821	3,675053	-0,518949	319,437529	-198,245082	13,188145	-7,598561	-0,294201	0,538769	19,706062	-593,132709	0,313020	-7,598561	-0,294201	0,538769	19,706062	-593,132709	0,313020
10:49:09,20	0,405999	3,230976	-0,085972	0,242987	0,259999	0,029996	-7,598561	-0,294201	0,538769	-3,388724	3,354358	0,313020	3,477290	3,680624	-0,516268	319,395078	-198,254427	13,192403	-7,598561	-0,294201	0,538769	19,706062	-593,132709	0,313020	-7,598561	-0,294201	0,538769	19,706062	-593,132709	0,313020
10:49:09,25	0,405999	3,230976	-0,085972	0,242987	0,259999	0,029996	-7,603622	-0,291822	0,541450	-3,235687	3,649578	0,317279	3,481506	3,680527	-0,520131	319,445335	-198,256835	13,185184	-7,603622	-0,291822	0,541450	19,672330	-593,234713	0,317279	-7,603622	-0,291822	0,541450	19,672330	-593,234713	0,317279
10:49:09,30	0,405999	3,230976	-0,085972	0,242987	0,259999	0,029996	-7,605646	-0,295521	0,537587	-3,451107	3,710099	0,310060	3,480332	3,675866	-0,517395	319,424124	-198,238220	13,193129	-7,605646	-0,295521	0,537587	19,747326	-593,333078	0,310060	-7,605646	-0,295521	0,537587	19,747326	-593,333078	0,310060
10:49:09,35	0,405999	3,230976	-0,085972	0,242987	0,259999	0,029996	-7,601022	-0,296835	0,540323	-3,524950	3,497335	0,318005	3,479101	3,679067	-0,516668	319,404954	-198,246118	13,158977	-7,603178	-0,294169	0,541050	19,722383	-593,227364	0,283853	-7,603178	-0,294169	0,541050	19,722383	-593,227364	0,283853
10:49:09,40	0,405999	3,230976	-0,085972	0,242987	0,259999	0,029996	-7,598515	-0,298200	0,540328	-3,555839	3,378359	0,326635	3,480260	3,673013	-0,517390	319,394252	-198,267221	13,201759	-7,598515	-0,298200	0,540328	19,852835	-593,105073	0,326635	-7,598515	-0,298200	0,540328	19,852835	-593,105073	0,326635
10:49:09,45	0,405999	3,230976	-0,085972	0,242987	0,259999	0,029996	-7,598515	-0,298200	0,540328	-3,555839	3,378359	0,326635	3,474275	3,679079	-0,517478	319,348364	-198,231467	13,159689	-7,598515	-0,298200	0,540328	19,852835	-593,105073	0,326635	-7,598515	-0,298200	0,540328	19,852835	-593,105073	0,326635
10:49:09,50	0,405999	3,230976	-0,085972	0,242987	0,259999	0,029996	-7,600775	-0,289983	0,540240	-3,136577	3,553514	0,284564	3,477774	3,678299	-0,514750	319,333586	-198,253667	13,167648	-7,601849	-0,293404	0,542968	19,744342	-593,134118	0,292524	-7,601849	-0,293404	0,542968	19,744342	-593,134118	0,292524
10:49:09,55	0,405999	3,230976	-0,085972	0,242987	0,259999	0,029996	-7,601849	-0,293404	0,542968	-3,287863	3,611060	0,292524	3,481426	3,679437	-0,517841	319,383637	-198,217807	13,161273	-7,604661	-0,295997	0,539877	19,756970	-593,234037	0,286149	-7,604661	-0,295997	0,539877	19,756970	-593,234037	0,286149
10:49:09,60	0,405999	3,230976	-0,085972	0,242987	0,259999	0,029996	-7,604661	-0,295997	0,539877	-3,478771	3,731841	0,286149	3,478452	3,672994	-0,519380	319,359989	-198,226961	13,165535	-7,597594	-0,296643	0,538338	19,793843	-593,030860	0,290410	-7,597594	-0,296643	0,538338	19,793843	-593,030860	0,290410
10:49:09,65	0,405999	3,230976	-0,085972	0,242987	0,259999	0,029996	-7,598084	-0,288742	0,538682	-3,082739	3,468320	0,300981	3,471855	3,677369	-0,519036	319,306281	-198,194856	13,176105	-7,598084	-0,288742	0,538682	19,583530	-592,981286	0,300981	-7,598084	-0,288742	0,538682	19,583530	-592,981286	0,300981
10:49:09,70	0,405999	3,230976	-0,085972	0,242987	0,259999	0,029996	-7,597916	-0,290852	0,538700	-3,160550	3,440815	0,314440	3,473598	3,676168	-0,519018	319,306589	-198,231880	13,189564	-7,597916	-0,290852	0,538700	19,671354	-592,995618	0,314440	-7,597916	-0,290852	0,538700	19,671354	-592,995618	0,314440
10:49:09,75	0,405999	3,230976	-0,085972	0,242987	0,259999	0,029996	-7,597916	-0,290852	0,538700	-3,160550	3,440815	0,314440	3,481278	3,679022	-0,517831	319,313420	-198,198205	13,215826	-7,597916	-0,290852	0,538700	19,671354	-592,995618	0,314440	-7,597916	-0,290852	0,538700	19,671354	-592,995618	0,314440
10:49:09,80	0,405999	3,230976	-0,085972	0,242987	0,259999	0,029996	-7,604228	-0,296077	0,539887	-3,464801	3,779917	0,340702	3,481355	3,679681	-0,519001	319,350456	-198,198328	13,192039	-7,604228	-0,296077	0,539887	19,777224	-593,151942	0,340702	-7,604228	-0,296077	0,539887	19,777224	-593,151942	0,340702
10:49:09,85	0,405999	3,230976	-0,085972	0,242987	0,259999	0,029996	-7,604837	-0,295814	0,538718	-3,469537	3,779458	0,316914	3,475373	3,673737	-0,519787	319,312576	-198,255923	13,179456	-7,596698	-0,293605	0,537931	19,762143	-592,980542	0,304332	-7,596698	-0,293605	0,537931	19,762143	-592,980542	0,304332
10:49:09,90	0,405999	3,230976	-0,085972	0,242987	0,259999	0,029996	-7,596698	-0,293605	0,537931	-3,285887	3,360260	0,304332	3,478899	3,671521	-0,520562	319,290749	-198,219774	13,176745	-7,596698	-0,293605	0,537931	19,762143	-592,980542	0,304332	-7,596698	-0,293605	0,537931	19,762143	-592,980542	0,304332
10:49:09,95	0,405999	3,230976	-0,085972	0,242987	0,259999	0,029996	-7,596542	-0,297766	0,537156	-3,522642	3,389104	0,301621	3,473562	3,674228	-0,517845	319,280691	-198,221975	13,203675	-7,596542	-0,297766	0,537156	19,852013	-592,939419	0,301621	-7,596542	-0,297766	0,537156	19,852013	-592,939419	0,301621
10:49:10,00	0,405999	3,230976	-0,085972	0,242987	0,259999	0,029996	-7,596218	-0,291791	0,539873	-3,205000	3,379907	0,328551	3,474154	3,677941	-0,518639	319,291917	-198,221623	13,195017	-7,596218	-0,291791	0,539873	19,700607	-592,923243	0,328551	-7,596218	-0,291791	0,539873	19,700607	-592,923243	0,328551
10:49:10,05	0,405999	3,230976	-0,085972	0,242987	0,259999	0,029996	-7,599729	-0,290447	0,539079	-3,141023	3,552924	0,319892	3,473484	3,673665	-0,515161	319,227170	-198,199178	13,183845	-7,595692	-0,292005	0,542557	19,713302	-592,851530	0,308720	-7,595692	-0,292005	0,542557	19,713302	-592,851530	0,308720
10:49:10,10	0,405999	3,230976	-0,085972	0,242987	0,259999	0,029996	-7,595692	-0,292005	0,542557	-3,209125	3,410253	0,308720	3,480659	3,676837	-0,518230	319,286367	-198,179238	13,206833	-7,595692	-0,292005	0,542557	19,713302	-592,851530	0,308720	-7,595692	-0,292005	0,542557	19,713302	-592,851530	0,308720
10:49:10,15	0,405999	3,230976	-0,085972	0,242987	0,259999	0,029996	-7,602026	-0,296632	0,539488	-3,496589	3,698353	0,331709	3,478293	3,678791	-0,519042	319,284058	-198,175335	13,178286	-7,602536	-0,293607	0,538676	19,706647	-593,070244	0,303162	-7,602536	-0,293607	0,538676	19,706647	-593,070244	0,303162
10:49:10,20	0,405999	3,230976	-0,085972	0,242987	0,259999	0,029996	-7,602536	-0,293607	0,538676	-3,341490	3,728803	0,303162	3,479390	3,674578	-0,517488	319,242398	-198,206270	13,176342	-7,602536	-0,293607	0,538676	19,706647	-593,070244	0,303162	-7,602536	-0,293607	0,538676	19,706647	-593,070244	0,303162
10:49:10,25	0,405999	3,230976	-0,085972	0,242987	0,259999	0,029996	-7,599435	-0,296663	0,540230	-3,452786	3,588201	0,301218	3,479921	3,677378	-0,520622	319,215063	-198,166983	13,175451	-7,602126	-0,295724	0,537096	19,790006	-592,995451	0,300327	-7,602126	-0,295724	0,537096	19,790006	-592,995451	0,300327
10:49:10,30	0,405999	3,230976	-0,085972	0,242987	0,259999	0,029996	-7,602126	-0,295724	0,537096	-3,424300	3,771409	0,300327	3,491172	3,695052	-0,517372	320,067139	-198,707077	13,213584	-7,602126	-0,295724	0,537096	19,790006	-592,995451	0,300327	-7,602126	-0,295724	0,537096	19,790006	-592,995451	0,300327
10:49:10,35	0,416021	3,231009	-0,085982	0,242981	0,259986	0,029978	-7,623056	-0,296630	0,540346	-3,429722	3,851849	0,338460	3,660363	3,961552	-0,487009	334,362940	-207,738706	13,134275	-7,623056	-0,296630	0,540346	19,855716	-594,558085	0,338460	-7,623056	-0,296630	0,540346	19,855716	-594,558085	0,338460
10:49:10,40	0,416021	3,231009	-0,085982	0,242981	0,259986	0,029978	-7,938448	-0,309904	0,570709	-3,446257	3,355892	0,259150	3,660959	3,965321	-0,485488	334,363140	-207,718856	13,110419	-7,938448	-0,309904	0,570709	20,881194	-619,812307	0,259150	-7,938448	-0,309904	0,570709	20,881194	-619,812307	0,259150
10:49:10,45	0,416021	3,231009	-0,085982	0,242981	0,259986	0,029978	-7,942010	-0,308535	0,572230	-3,392383	3,550851	0,235295	3,662042	3,967264	-0,487817	334,314689	-207,665844	13,153269	-7,942010	-0,308535	0,572230	20,827637	-619,896939	0,235295	-7,942010	-0,308535	0,572230	20,827637	-619,896939	0,235295
10:49:10,50	0,416021	3,231009	-0,085982	0,242981	0,259986	0,029978	-7,944235	-0,308501	0,569901	-3,412289	3,734993	0,278145	3,666864	3,963384	-0,485811	334,353484	-207,660731	13,181142	-7,944235	-0,308501	0,569901	20,805048	-619,887424	0,278145	-7,944235	-0,308501	0,569901	20,805048	-619,887424	0,278145
10:49:10,55	0,416021	3,231009	-0,085982	0,242981	0,259986	0,029978	-7,943229	-0,310534	0,569912	-3,542985	3,667908	0,263737	3,663299	3,965377	-0,487806	334,340013	-207,651596	13,138861	-7,943229	-0,310534	0,569912	20,833910	-619,875589	0,263737	-7,943229	-0,310534	0,569912	20,833910	-619,875589	0,263737
10:49:10,60	0,416021	3,231009	-0,085982	0,242981	0,259986	0,029978	-7,943229	-0,310534	0,569912	-3,542985	3,667908	0,263737	3,667887	3,960143	-0,489379	334,276417	-207,675732	13,115489	-7,943229	-0,310534	0,569912	20,833910	-619,875589	0,263737	-7,943229	-0,310534	0,569912	20,833910	-619,875589	0,263737
10:49:10,65	0,416021	3,231009	-0,085982	0,242981	0,259986	0,029978	-7,940990	-0,317124	0,568339	-3,832993	3,594460	0,240365	3,655615	3,961938	-0,487023	334,324719	-207,668903	13,150684	-7,940990	-0,317124	0,568339	21,061259	-619,773234	0,240365	-7,940990	-0,317124	0,568339	21,061259	-619,773234	0,240365
10:49:10,70	0,416021	3,231009	-0,085982	0,242981	0,259986	0,029978	-7,936408	-0,305599	0,570695	-3,263722	3,317811	0,275560	3,660241	3,959445	-0,489349	334,261550	-207,602328	13,174691	-7,936408	-0,305599	0,570695	20,725764	-619,690244	0,275560	-7,936408	-0,305599	0,570695	20,725764	-619,690244	0,275560
10:49:10,75	0,416021	3,231009	-0,085982	0,242981	0,259986	0,029978	-7,936563	-0,310851	0,568369	-3,562927	3,413831	0,299567	3,658388	3,962596	-0,489391	334,248092	-207,662724	13,148842	-7,936563	-0,310851	0,568369	20,838885	-619,606340	0,299567	-7,936563	-0,310851	0,568369	20,838885	-619,606340	0,299567
10:49:10,80	0,416021	3,231009	-0,085982	0,242981	0,259986	0,029978	-7,940884	-0,308199	0,567187	-3,368778	3,638119	0,323959	3,660105	3,964514	-0,490531	334,233802	-207,651241	13,199084	-7,940884	-0,308199	0,567187	20,824836	-619,721285	0,323959	-7,940884	-0,308199	0,567187	20,824836	-619,721285	0,323959
10:49:10,85	0,416021	3,231009	-0,085982	0,242981	0,259986	0,029978	-7,940884	-0,308199	0,567187	-3,368778	3,638119	0,323959	3,659472	3,963477	-0,491362	334,206589	-207,655132	13,141339	-7,940884	-0,308199	0,567187	20,824836	-619,721285	0,323959	-7,940884	-0,308199	0,567187	20,824836	-619,721285	0,323959
10:49:10,90	0,416021	3,231009	-0,085982	0,242981	0,259986	0,029978	-7,939670	-0,308169	0,566357	-3,350272	3,596590	0,266215	3,661201	3,963911	-0,485941	334,168960	-207,627255	13,134838	-7,940910	-0,309450	0,571777	20,869640	-619,653833	0,259714	-7,940910	-0,309450	0,571777	20,869640	-619,653833	0,259714
10:49:10,95	0,416021	3,231009	-0,085982	0,242981	0,259986	0,029978	-7,940910	-0,309450	0,571777	-3,422188	3,707633	0,259714	3,664913	3,968290	-0,489009	334,262118	-207,601286	13,152406	-7,940910	-0,309450	0,571777	20,869640	-619,653833	0,259714	-7,940910	-0,309450	0,571777	20,869640	-619,653833	0,259714
10:49:11,00	0,416021	3,231009	-0,085982	0,242981	0,259986	0,029978	-7,946558	-0,310475	0,568709	-3,544545	3,933634	0,277282	3,654152	3,963393	-0,490589	334,177675	-207,595611	13,161521	-7,946558	-0,310475	0,568709	20,827727	-619,871196	0,277282	-7,946558	-0,310475	0,568709	20,827727	-619,871196	0,277282
10:49:11,05	0,416021	3,231009	-0,085982	0,242981	0,259986	0,029978	-7,936937	-0,303604	0,567129	-3,149946	3,509273	0,286397	3,655237	3,962719	-0,487116	334,123716	-207,591020	13,155352	-7,936896	-0,304881	0,570602	20,739800	-619,490163	0,280228	-7,936896	-0,304881	0,570602	20,739800	-619,490163	0,280228
10:49:11,10	0,416021	3,231009	-0,085982	0,242981	0,259986	0,029978	-7,936896	-0,304881	0,570602	-3,193353	3,556207	0,280228	3,657663	3,963040	-0,488643	334,153147	-207,565957	13,171784	-7,936896	-0,304881	0,570602	20,739800	-619,490163	0,280228	-7,936896	-0,304881	0,570602	20,739800	-619,490163	0,280228
10:49:11,15	0,416021	3,231009	-0,085982	0,242981	0,259986	0,029978	-7,938387	-0,306822	0,569075	-3,330687	3,620750	0,296660	3,660517	3,964956	-0,489825	334,116303	-207,559820	13,178701	-7,941473	-0,308335	0,567893	20,808018	-619,589424	0,303577	-7,941473	-0,308335	0,567893	20,808018	-619,589424	0,303577
10:49:11,20	0,416021	3,231009	-0,085982	0,242981	0,259986	0,029978	-7,941473	-0,308335	0,567893	-3,396276	3,816212	0,303577	3,659243	3,962821	-0,490991	334,078300	-207,583596	13,193038	-7,938987	-0,308299	0,566727	20,846665	-619,502522	0,317913	-7,938987	-0,308299	0,566727	20,846665	-619,502522	0,317913
10:49:11,25	0,416021	3,231009	-0,085982	0,242981	0,259986	0,029978	-7,938987	-0,308299	0,566727	-3,354829	3,707965	0,317913	3,661216	3,962070	-0,488667	334,142845	-207,533163	13,134664	-7,939323	-0,310383	0,569051	20,825929	-619,542111	0,259539	-7,939323	-0,310383	0,569051	20,825929	-619,542111	0,259539
10:49:11,31	0,416021	3,231009	-0,085982	0,242981	0,259986	0,029978	-7,939323	-0,310383	0,569051	-3,539121	3,694764	0,259539	3,655193	3,962235	-0,489083	334,098707	-207,578091	13,137760	-7,939323	-0,310383	0,569051	20,825929	-619,542111	0,259539	-7,939323	-0,310383	0,569051	20,825929	-619,542111	0,259539
10:49:11,36	0,416021	3,231009	-0,085982	0,242981	0,259986	0,029978	-7,936455	-0,305085	0,568635	-3,202639	3,561350	0,262636	3,664724	3,962820	-0,486725	334,129213	-207,532774	13,139197	-7,936455	-0,305085	0,568635	20,746506	-619,450329	0,262636	-7,936455	-0,305085	0,568635	20,746506	-619,450329	0,262636
10:49:11,41	0,416021	3,231009	-0,085982	0,242981	0,259986	0,029978	-7,941727	-0,313046	0,570993	-3,671124	3,831767	0,264073	3,664609	3,960933	-0,490600	334,086363	-207,545676	13,170353	-7,941727	-0,313046	0,570993	20,902981	-619,593815	0,264073	-7,941727	-0,313046	0,570993	20,902981	-619,593815	0,264073
10:49:11,46	0,416021	3,231009	-0,085982	0,242981	0,259986	0,029978	-7,940035	-0,313890	0,567118	-3,682429	3,774441	0,295229	3,662850	3,960069	-0,490574	334,111144	-207,605791	13,187106	-7,940035	-0,313890	0,567118	20,957953	-619,518317	0,295229	-7,940035	-0,313890	0,567118	20,957953	-619,518317	0,295229
10:49:11,51	0,416021	3,231009	-0,085982	0,242981	0,259986	0,029978	-7,938408	-0,312799	0,567144	-3,586002	3,638298	0,311982	3,656271	3,962610	-0,492164	334,060222	-207,560661	13,198972	-7,938408	-0,312799	0,567144	20,968700	-619,526710	0,311982	-7,938408	-0,312799	0,567144	20,968700	-619,526710	0,311982
10:49:11,56	0,416021	3,231009	-0,085982	0,242981	0,259986	0,029978	-7,937318	-0,305831	0,565554	-3,237295	3,648314	0,323848	3,664581	3,959151	-0,494095	334,072316	-207,535930	13,172668	-7,937318	-0,305831	0,565554	20,770428	-619,431177	0,323848	-7,937318	-0,305831	0,565554	20,770428	-619,431177	0,323848
10:49:11,61	0,416021	3,231009	-0,085982	0,242981	0,259986	0,029978	-7,938478	-0,314757	0,563623	-3,728929	3,710519	0,297543	3,662265	3,962879	-0,488692	334,084086	-207,528728	13,140571	-7,940548	-0,310887	0,569026	20,864840	-619,521475	0,265447	-7,940548	-0,310887	0,569026	20,864840	-619,521475	0,265447
10:49:11,66	0,416021	3,231009	-0,085982	0,242981	0,259986	0,029978	-7,940548	-0,310887	0,569026	-3,539820	3,811580	0,265447	3,664020	3,963631	-0,494087	334,092557	-207,514049	13,197949	-7,940548	-0,310887	0,569026	20,864840	-619,521475	0,265447	-7,940548	-0,310887	0,569026	20,864840	-619,521475	0,265447
10:49:11,71	0,416021	3,231009	-0,085982	0,242981	0,259986	0,029978	-7,942077	-0,312031	0,563631	-3,616248	3,891081	0,322825	3,662185	3,959483	-0,492936	334,062804	-207,564260	13,175633	-7,937568	-0,312516	0,564782	20,949417	-619,441820	0,300509	-7,937568	-0,312516	0,564782	20,949417	-619,441820	0,300509
10:49:11,76	0,416021	3,231009	-0,085982	0,242981	0,259986	0,029978	-7,938436	-0,309881	0,564740	-3,468374	3,776662	0,293187	3,660337	3,961553	-0,492978	334,009633	-207,507794	13,168311	-7,938436	-0,309881	0,564740	20,857258	-619,390542	0,293187	-7,938436	-0,309881	0,564740	20,857258	-619,390542	0,293187
10:49:11,81	0,416021	3,231009	-0,085982	0,242981	0,259986	0,029978	-7,938436	-0,309881	0,564740	-3,468374	3,776662	0,293187	3,659158	3,959229	-0,490652	334,005070	-207,531531	13,151098	-7,938436	-0,309881	0,564740	20,857258	-619,390542	0,293187	-7,938436	-0,309881	0,564740	20,857258	-619,390542	0,293187
10:49:11,86	0,416021	3,231009	-0,085982	0,242981	0,259986	0,029978	-7,935834	-0,310022	0,567066	-3,452874	3,633459	0,275974	3,662750	3,958365	-0,492198	334,017709	-207,492258	13,143969	-7,935834	-0,310022	0,567066	20,883837	-619,329516	0,275974	-7,935834	-0,310022	0,567066	20,883837	-619,329516	0,275974
10:49:11,91	0,416021	3,231009	-0,085982	0,242981	0,259986	0,029978	-7,936882	-0,313564	0,565520	-3,677401	3,696639	0,268845	3,659771	3,954869	-0,491780	334,013456	-207,543660	13,170150	-7,932365	-0,312733	0,565938	20,961986	-619,250901	0,295025	-7,932365	-0,312733	0,565938	20,961986	-619,250901	0,295025
10:49:11,96	0,416021	3,231009	-0,085982	0,242981	0,259986	0,029978	-7,932365	-0,312733	0,565938	-3,587530	3,439718	0,295025	3,660913	3,963139	-0,492627	334,005710	-207,517064	13,129414	-7,932365	-0,312733	0,565938	20,961986	-619,250901	0,295025	-7,932365	-0,312733	0,565938	20,961986	-619,250901	0,295025
10:49:12,01	0,416021	3,231009	-0,085982	0,242981	0,259986	0,029978	-7,940098	-0,309587	0,565092	-3,443101	3,861838	0,254290	3,663846	3,956971	-0,490651	333,977432	-207,503884	13,147897	-7,936223	-0,315211	0,567067	21,011219	-619,302056	0,272773	-7,936223	-0,315211	0,567067	21,011219	-619,302056	0,272773
10:49:12,06	0,416021	3,231009	-0,085982	0,242981	0,259986	0,029978	-7,936223	-0,315211	0,567067	-3,732823	3,691429	0,272773	3,657831	3,955180	-0,491848	333,930026	-207,545502	13,136784	-7,936223	-0,315211	0,567067	21,011219	-619,302056	0,272773	-7,936223	-0,315211	0,567067	21,011219	-619,302056	0,272773
10:49:12,11	0,416021	3,231009	-0,085982	0,242981	0,259986	0,029978	-7,931663	-0,310897	0,565870	-3,448752	3,474592	0,261660	3,654997	3,960977	-0,490296	333,979045	-207,500159	13,142004	-7,935267	-0,305544	0,567422	20,751007	-619,276264	0,266880	-7,935267	-0,305544	0,567422	20,751007	-619,276264	0,266880
10:49:12,16	0,416021	3,231009	-0,085982	0,242981	0,259986	0,029978	-7,935267	-0,305544	0,567422	-3,234162	3,642198	0,266880	3,658972	3,961313	-0,490698	333,923870	-207,531613	13,152235	-7,937546	-0,308819	0,567020	20,892622	-619,304602	0,277111	-7,937546	-0,308819	0,567020	20,892622	-619,304602	0,277111
10:49:12,21	0,416021	3,231009	-0,085982	0,242981	0,259986	0,029978	-7,937546	-0,308819	0,567020	-3,349633	3,792760	0,277111	3,657798	3,958098	-0,491852	333,914747	-207,516437	13,157682	-7,937546	-0,308819	0,567020	20,892622	-619,304602	0,277111	-7,937546	-0,308819	0,567020	20,892622	-619,304602	0,277111
10:49:12,26	0,416021	3,231009	-0,085982	0,242981	0,259986	0,029978	-7,934174	-0,309409	0,565866	-3,388934	3,632918	0,282558	3,662000	3,955277	-0,490270	333,935737	-207,502306	13,157264	-7,934174	-0,309409	0,565866	20,899696	-619,199761	0,282558	-7,934174	-0,309409	0,565866	20,899696	-619,199761	0,282558
10:49:12,31	0,416021	3,231009	-0,085982	0,242981	0,259986	0,029978	-7,933832	-0,314459	0,567448	-3,674239	3,604008	0,282140	3,670057	3,973816	-0,495846	334,588727	-207,866240	13,185192	-7,933832	-0,314459	0,567448	21,010773	-619,201803	0,282140	-7,933832	-0,314459	0,567448	21,010773	-619,201803	0,282140
10:49:12,36	0,426007	3,231015	-0,085973	0,242984	0,259980	0,029988	-7,953916	-0,312166	0,561872	-3,566357	3,900928	0,310068	3,847486	4,255038	-0,460497	349,313503	-217,148135	13,116872	-7,953916	-0,312166	0,561872	20,938706	-620,481515	0,310068	-7,953916	-0,312166	0,561872	20,938706	-620,481515	0,310068
10:49:12,41	0,426007	3,231015	-0,085973	0,242984	0,259980	0,029988	-8,286176	-0,325214	0,597221	-3,568872	3,785450	0,241748	3,849860	4,256725	-0,458940	349,309569	-217,106845	13,127639	-8,286176	-0,325214	0,597221	21,960436	-646,679363	0,241748	-8,286176	-0,325214	0,597221	21,960436	-646,679363	0,241748
10:49:12,46	0,426007	3,231015	-0,085973	0,242984	0,259980	0,029988	-8,288824	-0,326426	0,598778	-3,665670	3,947175	0,252514	3,851017	4,254368	-0,462412	349,298419	-217,092582	13,154399	-8,288824	-0,326426	0,598778	21,958755	-646,725471	0,252514	-8,288824	-0,326426	0,598778	21,958755	-646,725471	0,252514
10:49:12,51	0,426007	3,231015	-0,085973	0,242984	0,259980	0,029988	-8,280050	-0,329949	0,595649	-3,787387	3,557039	0,228830	3,848524	4,247365	-0,462069	349,221609	-217,127065	13,103954	-8,280050	-0,329949	0,595649	22,113611	-646,426918	0,228830	-8,280050	-0,329949	0,595649	22,113611	-646,426918	0,228830
10:49:12,56	0,426007	3,231015	-0,085973	0,242984	0,259980	0,029988	-8,280050	-0,329949	0,595649	-3,787387	3,557039	0,228830	3,850382	4,253340	-0,460891	349,265549	-217,086633	13,124668	-8,280050	-0,329949	0,595649	22,113611	-646,426918	0,228830	-8,280050	-0,329949	0,595649	22,113611	-646,426918	0,228830
10:49:12,61	0,426007	3,231015	-0,085973	0,242984	0,259980	0,029988	-8,286153	-0,328570	0,596827	-3,772678	3,856548	0,249544	3,849053	4,252150	-0,463635	349,197627	-217,084559	13,131541	-8,284458	-0,328015	0,594083	22,037543	-646,501701	0,256417	-8,284458	-0,328015	0,594083	22,037543	-646,501701	0,256417
10:49:12,66	0,426007	3,231015	-0,085973	0,242984	0,259980	0,029988	-8,284458	-0,328015	0,594083	-3,711645	3,828262	0,256417	3,845537	4,256443	-0,460178	349,183109	-217,010497	13,117453	-8,286418	-0,322823	0,597540	21,843082	-646,504033	0,242329	-8,286418	-0,322823	0,597540	21,843082	-646,504033	0,242329
10:49:12,71	0,426007	3,231015	-0,085973	0,242984	0,259980	0,029988	-8,286418	-0,322823	0,597540	-3,498557	3,979777	0,242329	3,851882	4,252309	-0,462105	349,124312	-217,036073	13,138275	-8,286010	-0,330385	0,595613	22,095023	-646,455096	0,263151	-8,286010	-0,330385	0,595613	22,095023	-646,455096	0,263151
10:49:12,76	0,426007	3,231015	-0,085973	0,242984	0,259980	0,029988	-8,286010	-0,330385	0,595613	-3,840234	3,996705	0,263151	3,847795	4,244855	-0,462888	349,130483	-217,072394	13,092106	-8,286010	-0,330385	0,595613	22,095023	-646,455096	0,263151	-8,286010	-0,330385	0,595613	22,095023	-646,455096	0,263151
10:49:12,81	0,426007	3,231015	-0,085973	0,242984	0,259980	0,029988	-8,277512	-0,330573	0,594830	-3,821610	3,531295	0,216982	3,843676	4,252767	-0,464461	349,143628	-217,028414	13,114179	-8,277512	-0,330573	0,594830	22,128358	-646,253398	0,216982	-8,277512	-0,330573	0,594830	22,128358	-646,253398	0,216982
10:49:12,86	0,426007	3,231015	-0,085973	0,242984	0,259980	0,029988	-8,282304	-0,323049	0,593257	-3,475051	3,791088	0,239055	3,849530	4,251903	-0,460189	349,099701	-216,980048	13,119310	-8,282304	-0,323049	0,593257	21,884328	-646,369782	0,239055	-8,282304	-0,323049	0,593257	21,884328	-646,369782	0,239055
10:49:12,91	0,426007	3,231015	-0,085973	0,242984	0,259980	0,029988	-8,284483	-0,328552	0,597529	-3,781086	3,966626	0,244186	3,850165	4,251592	-0,464429	349,137763	-216,998984	13,140336	-8,284483	-0,328552	0,597529	22,010212	-646,365303	0,244186	-8,284483	-0,328552	0,597529	22,010212	-646,365303	0,244186
10:49:12,96	0,426007	3,231015	-0,085973	0,242984	0,259980	0,029988	-8,281276	-0,324314	0,595207	-3,551963	3,765297	0,248374	3,844257	4,251245	-0,462511	349,125255	-217,004949	13,123498	-8,281276	-0,324314	0,595207	21,906714	-646,314906	0,248374	-8,281276	-0,324314	0,595207	21,906714	-646,314906	0,248374
10:49:13,01	0,426007	3,231015	-0,085973	0,242984	0,259980	0,029988	-8,281276	-0,324314	0,595207	-3,551963	3,765297	0,248374	3,845889	4,253600	-0,461383	349,068030	-217,012960	13,118930	-8,284132	-0,324549	0,596335	21,948491	-646,345027	0,243805	-8,284132	-0,324549	0,596335	21,948491	-646,345027	0,243805
10:49:13,06	0,426007	3,231015	-0,085973	0,242984	0,259980	0,029988	-8,284132	-0,324549	0,596335	-3,528632	3,959343	0,243805	3,844722	4,247049	-0,464496	349,055090	-217,004196	13,086148	-8,284132	-0,324549	0,596335	21,948491	-646,345027	0,243805	-8,284132	-0,324549	0,596335	21,948491	-646,345027	0,243805
10:49:13,11	0,426007	3,231015	-0,085973	0,242984	0,259980	0,029988	-8,277875	-0,326815	0,593222	-3,647557	3,649577	0,211024	3,842894	4,251283	-0,461389	349,034800	-216,999598	13,123687	-8,280628	-0,323114	0,596329	21,915509	-646,216714	0,248562	-8,280628	-0,323114	0,596329	21,915509	-646,216714	0,248562
10:49:13,16	0,426007	3,231015	-0,085973	0,242984	0,259980	0,029988	-8,280628	-0,323114	0,596329	-3,448972	3,812594	0,248562	3,846451	4,253496	-0,462527	349,055915	-216,996104	13,154288	-8,284323	-0,325089	0,595191	21,954245	-646,331163	0,279164	-8,284323	-0,325089	0,595191	21,954245	-646,331163	0,279164
10:49:13,21	0,426007	3,231015	-0,085973	0,242984	0,259980	0,029988	-8,284323	-0,325089	0,595191	-3,565221	3,988181	0,279164	3,842843	4,247073	-0,464890	348,992506	-216,960522	13,122025	-8,284323	-0,325089	0,595191	21,954245	-646,331163	0,279164	-8,284323	-0,325089	0,595191	21,954245	-646,331163	0,279164
10:49:13,26	0,426007	3,231015	-0,085973	0,242984	0,259980	0,029988	-8,276956	-0,325175	0,592828	-3,568827	3,677826	0,246901	3,848747	4,252783	-0,462950	349,001216	-216,932061	13,133225	-8,284853	-0,327433	0,594768	21,988256	-646,265823	0,258100	-8,284853	-0,327433	0,594768	21,988256	-646,265823	0,258100
10:49:13,32	0,426007	3,231015	-0,085973	0,242984	0,259980	0,029988	-8,284853	-0,327433	0,594768	-3,715239	4,095150	0,258100	3,843379	4,249978	-0,463743	348,977530	-216,973020	13,121604	-8,284853	-0,327433	0,594768	21,988256	-646,265823	0,258100	-8,284853	-0,327433	0,594768	21,988256	-646,265823	0,258100
10:49:13,37	0,426007	3,231015	-0,085973	0,242984	0,259980	0,029988	-8,279741	-0,324187	0,593975	-3,499109	3,829332	0,246480	3,848179	4,246588	-0,465654	348,995486	-216,922668	13,124522	-8,279741	-0,324187	0,593975	21,949540	-646,130310	0,246480	-8,279741	-0,324187	0,593975	21,949540	-646,130310	0,246480
10:49:13,42	0,426007	3,231015	-0,085973	0,242984	0,259980	0,029988	-8,279204	-0,330039	0,592064	-3,855999	3,811050	0,249398	3,846861	4,252110	-0,464134	348,935515	-216,894886	13,149921	-8,279204	-0,330039	0,592064	22,052036	-646,106461	0,249398	-8,279204	-0,330039	0,592064	22,052036	-646,106461	0,249398
10:49:13,47	0,426007	3,231015	-0,085973	0,242984	0,259980	0,029988	-8,283328	-0,326137	0,593584	-3,647174	4,091320	0,274797	3,846283	4,250877	-0,466465	348,952733	-216,931187	13,135181	-8,281971	-0,326252	0,591253	21,980453	-646,147016	0,260057	-8,281971	-0,326252	0,591253	21,980453	-646,147016	0,260057
10:49:13,52	0,426007	3,231015	-0,085973	0,242984	0,259980	0,029988	-8,281971	-0,326252	0,591253	-3,630360	3,987691	0,260057	3,848697	4,249664	-0,464127	348,964163	-216,912456	13,124788	-8,281971	-0,326252	0,591253	21,980453	-646,147016	0,260057	-8,281971	-0,326252	0,591253	21,980453	-646,147016	0,260057
10:49:13,57	0,426007	3,231015	-0,085973	0,242984	0,259980	0,029988	-8,278427	-0,322794	0,593555	-3,454544	3,858427	0,249405	3,841516	4,249537	-0,464163	348,907085	-216,900183	13,124529	-8,278427	-0,322794	0,593555	21,884777	-645,998061	0,249405	-8,278427	-0,322794	0,593555	21,884777	-645,998061	0,249405
10:49:13,62	0,426007	3,231015	-0,085973	0,242984	0,259980	0,029988	-8,281081	-0,328819	0,592816	-3,785980	3,971807	0,265212	3,848060	4,248823	-0,464902	348,937486	-216,896778	13,140336	-8,281081	-0,328819	0,592816	22,026283	-646,093016	0,265212	-8,281081	-0,328819	0,592816	22,026283	-646,093016	0,265212
10:49:13,67	0,426007	3,231015	-0,085973	0,242984	0,259980	0,029988	-8,281081	-0,328819	0,592816	-3,785980	3,971807	0,265212	3,844557	4,249930	-0,466082	348,959761	-216,910252	13,120572	-8,281081	-0,328819	0,592816	22,026283	-646,093016	0,265212	-8,281081	-0,328819	0,592816	22,026283	-646,093016	0,265212
10:49:13,72	0,426007	3,231015	-0,085973	0,242984	0,259980	0,029988	-8,280288	-0,325231	0,591636	-3,598900	3,904574	0,245448	3,846828	4,245617	-0,465312	348,923405	-216,962728	13,104014	-8,280288	-0,325231	0,591636	21,931747	-646,098045	0,245448	-8,280288	-0,325231	0,591636	21,931747	-646,098045	0,245448
10:49:13,77	0,426007	3,231015	-0,085973	0,242984	0,259980	0,029988	-8,277688	-0,329354	0,592406	-3,749689	3,774632	0,228889	3,843316	4,244548	-0,465713	348,912686	-216,911162	13,095563	-8,277688	-0,329354	0,592406	22,104637	-646,023903	0,228889	-8,277688	-0,329354	0,592406	22,104637	-646,023903	0,228889
10:49:13,82	0,426007	3,231015	-0,085973	0,242984	0,259980	0,029988	-8,275006	-0,326848	0,592006	-3,658634	3,670221	0,220439	3,844438	4,246601	-0,465693	348,899223	-216,916483	13,139624	-8,277346	-0,326793	0,592025	22,008794	-645,970763	0,264500	-8,277346	-0,326793	0,592025	22,008794	-645,970763	0,264500
10:49:13,87	0,426007	3,231015	-0,085973	0,242984	0,259980	0,029988	-8,277346	-0,326793	0,592025	-3,644437	3,800889	0,264500	3,843789	4,250574	-0,466496	348,871739	-216,881632	13,146834	-8,277346	-0,326793	0,592025	22,008794	-645,970763	0,264500	-8,277346	-0,326793	0,592025	22,008794	-645,970763	0,264500
10:49:13,92	0,426007	3,231015	-0,085973	0,242984	0,259980	0,029988	-8,280462	-0,324244	0,591222	-3,528341	4,004146	0,271710	3,846227	4,246103	-0,466104	348,885265	-216,859566	13,113005	-8,280462	-0,324244	0,591222	21,924811	-646,012108	0,271710	-8,280462	-0,324244	0,591222	21,924811	-646,012108	0,271710
10:49:13,97	0,426007	3,231015	-0,085973	0,242984	0,259980	0,029988	-8,277808	-0,328591	0,591614	-3,780257	3,865471	0,237881	3,847331	4,240749	-0,466084	348,843822	-216,874228	13,131726	-8,273723	-0,332224	0,591634	22,143829	-645,805659	0,256602	-8,273723	-0,332224	0,591634	22,143829	-645,805659	0,256602
10:49:14,02	0,426007	3,231015	-0,085973	0,242984	0,259980	0,029988	-8,273723	-0,332224	0,591634	-3,935759	3,681621	0,256602	3,849039	4,249060	-0,465333	348,842061	-216,885827	13,142135	-8,281776	-0,329547	0,592385	22,083825	-646,023318	0,267010	-8,281776	-0,329547	0,592385	22,083825	-646,023318	0,267010
10:49:14,07	0,426007	3,231015	-0,085973	0,242984	0,259980	0,029988	-8,281776	-0,329547	0,592385	-3,785649	4,096064	0,267010	3,844962	4,245006	-0,466129	348,858020	-216,912621	13,091839	-8,281776	-0,329547	0,592385	22,083825	-646,023318	0,267010	-8,281776	-0,329547	0,592385	22,083825	-646,023318	0,267010
10:49:14,12	0,426007	3,231015	-0,085973	0,242984	0,259980	0,029988	-8,276226	-0,328044	0,591589	-3,692249	3,780253	0,216715	3,846179	4,250528	-0,465723	348,859704	-216,807852	13,144412	-8,276226	-0,328044	0,591589	22,059210	-645,903464	0,216715	-8,276226	-0,328044	0,591589	22,059210	-645,903464	0,216715
10:49:14,17	0,426007	3,231015	-0,085973	0,242984	0,259980	0,029988	-8,281617	-0,326337	0,591995	-3,695064	4,111524	0,269287	3,846738	4,242395	-0,464147	348,840052	-216,865132	13,135865	-8,274853	-0,330887	0,593571	22,102412	-645,827789	0,260741	-8,274853	-0,330887	0,593571	22,102412	-645,827789	0,260741
10:49:14,22	0,426007	3,231015	-0,085973	0,242984	0,259980	0,029988	-8,274853	-0,330887	0,593571	-3,872237	3,748190	0,260741	3,849638	4,248064	-0,464575	348,837609	-216,881952	13,112728	-8,274853	-0,330887	0,593571	22,102412	-645,827789	0,260741	-8,274853	-0,330887	0,593571	22,102412	-645,827789	0,260741
10:49:14,27	0,426007	3,231015	-0,085973	0,242984	0,259980	0,029988	-8,281213	-0,330564	0,593143	-3,839646	4,072579	0,237604	3,845575	4,249978	-0,465341	348,857412	-216,831131	13,133581	-8,280838	-0,326089	0,592377	21,937141	-645,984424	0,258457	-8,280838	-0,326089	0,592377	21,937141	-645,984424	0,258457
10:49:14,32	0,426007	3,231015	-0,085973	0,242984	0,259980	0,029988	-8,280838	-0,326089	0,592377	-3,660870	4,061373	0,258457	3,845449	4,245953	-0,468082	348,799412	-216,853678	13,119968	-8,280838	-0,326089	0,592377	21,937141	-645,984424	0,258457	-8,280838	-0,326089	0,592377	21,937141	-645,984424	0,258457
10:49:14,37	0,426007	3,231015	-0,085973	0,242984	0,259980	0,029988	-8,277290	-0,327992	0,589636	-3,711295	3,915834	0,244844	3,843062	4,243485	-0,466138	348,788604	-216,894810	13,116800	-8,273959	-0,327159	0,591580	22,055029	-645,774366	0,241676	-8,273959	-0,327159	0,591580	22,055029	-645,774366	0,241676
10:49:14,42	0,426007	3,231015	-0,085973	0,242984	0,259980	0,029988	-8,273959	-0,327159	0,591580	-3,626921	3,731389	0,241676	3,841264	4,248248	-0,464987	348,764620	-216,828692	13,143086	-8,273959	-0,327159	0,591580	22,055029	-645,774366	0,241676	-8,273959	-0,327159	0,591580	22,055029	-645,774366	0,241676
10:49:14,47	0,426007	3,231015	-0,085973	0,242984	0,259980	0,029988	-8,277185	-0,323220	0,592731	-3,467380	3,952976	0,267962	3,847206	4,250504	-0,464187	348,791629	-216,819527	13,158512	-8,277185	-0,323220	0,592731	21,905387	-645,806029	0,267962	-8,277185	-0,323220	0,592731	21,905387	-645,806029	0,267962
10:49:14,52	0,426007	3,231015	-0,085973	0,242984	0,259980	0,029988	-8,282109	-0,327238	0,593531	-3,697771	4,190242	0,283388	3,847168	4,250910	-0,465415	348,753622	-216,771010	13,103116	-8,282442	-0,327003	0,592303	21,961176	-645,906974	0,227992	-8,282442	-0,327003	0,592303	21,961176	-645,906974	0,227992
10:49:14,57	0,426007	3,231015	-0,085973	0,242984	0,259980	0,029988	-8,282442	-0,327003	0,592303	-3,708543	4,264705	0,227992	3,843569	4,240793	-0,466951	348,730817	-216,864910	13,089464	-8,282442	-0,327003	0,592303	21,961176	-645,906974	0,227992	-8,282442	-0,327003	0,592303	21,961176	-645,906974	0,227992
10:49:14,62	0,426007	3,231015	-0,085973	0,242984	0,259980	0,029988	-8,271880	-0,328944	0,590767	-3,716759	3,688314	0,214340	3,845389	4,241659	-0,467292	348,745493	-216,807946	13,145085	-8,271880	-0,328944	0,590767	22,105340	-645,654297	0,214340	-8,271880	-0,328944	0,590767	22,105340	-645,654297	0,214340
10:49:14,67	0,426007	3,231015	-0,085973	0,242984	0,259980	0,029988	-8,273541	-0,330088	0,590426	-3,832909	3,790423	0,269961	3,839991	4,245576	-0,466556	348,718441	-216,836260	13,138812	-8,273541	-0,330088	0,590426	22,078981	-645,682524	0,269961	-8,273541	-0,330088	0,590426	22,078981	-645,682524	0,269961
10:49:14,72	0,426007	3,231015	-0,085973	0,242984	0,259980	0,029988	-8,274234	-0,323454	0,591162	-3,449888	3,835752	0,263687	3,847771	4,245160	-0,466147	348,755716	-216,789526	13,126424	-8,274234	-0,323454	0,591162	21,941224	-645,691629	0,263687	-8,274234	-0,323454	0,591162	21,941224	-645,691629	0,263687
10:49:14,77	0,426007	3,231015	-0,085973	0,242984	0,259980	0,029988	-8,277764	-0,330400	0,591571	-3,870202	4,010390	0,251300	3,844720	4,242501	-0,465770	348,709890	-216,821536	13,129563	-8,277764	-0,330400	0,591571	22,066187	-645,794084	0,251300	-8,277764	-0,330400	0,591571	22,066187	-645,794084	0,251300
10:49:14,82	0,426007	3,231015	-0,085973	0,242984	0,259980	0,029988	-8,273935	-0,329086	0,591948	-3,751261	3,834986	0,254439	3,849049	4,253882	-0,466892	348,887097	-216,957519	13,136196	-8,273935	-0,329086	0,591948	22,082012	-645,668946	0,254439	-8,273935	-0,329086	0,591948	22,082012	-645,668946	0,254439
10:49:14,87	0,436000	3,231031	-0,085983	0,242969	0,259985	0,029998	-8,285956	-0,327146	0,590826	-3,621187	4,238597	0,261072	4,035522	4,541845	-0,434452	364,068324	-226,410011	13,076588	-8,285956	-0,327146	0,590826	22,059747	-646,208947	0,261072	-8,285956	-0,327146	0,590826	22,059747	-646,208947	0,261072
10:49:14,92	0,436000	3,231031	-0,085983	0,242969	0,259985	0,029998	-8,628589	-0,343265	0,624425	-3,870000	4,201376	0,206125	4,034325	4,542551	-0,433293	364,054537	-226,394993	13,081249	-8,628589	-0,343265	0,624425	23,076265	-673,142832	0,206125	-8,628589	-0,343265	0,624425	23,076265	-673,142832	0,206125
10:49:14,97	0,436000	3,231031	-0,085983	0,242969	0,259985	0,029998	-8,628589	-0,343265	0,624425	-3,870000	4,201376	0,206125	4,032022	4,534945	-0,431316	364,059787	-226,406645	13,082937	-8,628589	-0,343265	0,624425	23,076265	-673,142832	0,206125	-8,628589	-0,343265	0,624425	23,076265	-673,142832	0,206125
10:49:15,02	0,436000	3,231031	-0,085983	0,242969	0,259985	0,029998	-8,620851	-0,345073	0,626402	-3,956555	3,788622	0,207813	4,027924	4,536715	-0,432099	364,067763	-226,375295	13,088735	-8,620851	-0,345073	0,626402	23,131646	-672,948146	0,207813	-8,620851	-0,345073	0,626402	23,131646	-672,948146	0,207813
10:49:15,07	0,436000	3,231031	-0,085983	0,242969	0,259985	0,029998	-8,620334	-0,340639	0,625619	-3,757153	3,770530	0,213611	4,031273	4,543018	-0,434893	363,999945	-226,375373	13,063573	-8,620334	-0,340639	0,625619	22,983022	-672,925689	0,213611	-8,620334	-0,340639	0,625619	22,983022	-672,925689	0,213611
10:49:15,12	0,436000	3,231031	-0,085983	0,242969	0,259985	0,029998	-8,627467	-0,340388	0,622825	-3,710107	4,200139	0,188449	4,032473	4,532535	-0,434073	363,974648	-226,354073	13,072359	-8,618989	-0,346669	0,623645	23,170989	-672,798790	0,197235	-8,618989	-0,346669	0,623645	23,170989	-672,798790	0,197235
10:49:15,17	0,436000	3,231031	-0,085983	0,242969	0,259985	0,029998	-8,621092	-0,339213	0,626328	-3,648350	3,946609	0,215857	4,027068	4,538085	-0,431390	363,932112	-226,336975	13,090981	-8,621092	-0,339213	0,626328	22,979866	-672,809152	0,215857	-8,621092	-0,339213	0,626328	22,979866	-672,809152	0,215857
10:49:15,22	0,436000	3,231031	-0,085983	0,242969	0,259985	0,029998	-8,621092	-0,339213	0,626328	-3,648350	3,946609	0,215857	4,036603	4,536060	-0,435223	363,978828	-226,314367	13,104595	-8,621092	-0,339213	0,626328	22,979866	-672,809152	0,215857	-8,621092	-0,339213	0,626328	22,979866	-672,809152	0,215857
10:49:15,27	0,436000	3,231031	-0,085983	0,242969	0,259985	0,029998	-8,624106	-0,348483	0,622495	-4,173306	4,074179	0,229471	4,033504	4,535599	-0,436053	363,908921	-226,327109	13,080581	-8,624106	-0,348483	0,622495	23,182573	-672,918173	0,229471	-8,624106	-0,348483	0,622495	23,182573	-672,918173	0,229471
10:49:15,32	0,436000	3,231031	-0,085983	0,242969	0,259985	0,029998	-8,622157	-0,346029	0,621665	-3,999746	4,026994	0,205457	4,028208	4,538299	-0,432939	363,915836	-226,326063	13,107205	-8,622157	-0,346029	0,621665	23,163549	-672,812351	0,205457	-8,622157	-0,346029	0,621665	23,163549	-672,812351	0,205457
10:49:15,37	0,436000	3,231031	-0,085983	0,242969	0,259985	0,029998	-8,621848	-0,340093	0,624779	-3,695426	4,005429	0,232081	4,035904	4,534179	-0,434066	363,930780	-226,340742	13,112830	-8,621848	-0,340093	0,624779	23,001876	-672,809613	0,232081	-8,621848	-0,340093	0,624779	23,001876	-672,809613	0,232081
10:49:15,42	0,436000	3,231031	-0,085983	0,242969	0,259985	0,029998	-8,622128	-0,348818	0,623653	-4,143900	3,999716	0,237706	4,026977	4,537833	-0,434511	363,885209	-226,304572	13,104037	-8,622128	-0,348818	0,623653	23,238336	-672,837319	0,237706	-8,622128	-0,348818	0,623653	23,238336	-672,837319	0,237706
10:49:15,47	0,436000	3,231031	-0,085983	0,242969	0,259985	0,029998	-8,620829	-0,339260	0,623208	-3,655426	3,989718	0,228913	4,031686	4,531555	-0,435257	363,861864	-226,283183	13,114989	-8,617747	-0,346477	0,622462	23,160896	-672,632756	0,239865	-8,617747	-0,346477	0,622462	23,160896	-672,632756	0,239865
10:49:15,52	0,436000	3,231031	-0,085983	0,242969	0,259985	0,029998	-8,617747	-0,346477	0,622462	-4,037530	3,860359	0,239865	4,033954	4,537644	-0,433738	363,832925	-226,281066	13,115725	-8,624154	-0,345396	0,623980	23,144895	-672,776423	0,240601	-8,624154	-0,345396	0,623980	23,144895	-672,776423	0,240601
10:49:15,57	0,436000	3,231031	-0,085983	0,242969	0,259985	0,029998	-8,624154	-0,345396	0,623980	-3,968699	4,219648	0,240601	4,027484	4,528906	-0,433348	363,816195	-226,296945	13,088511	-8,624154	-0,345396	0,623980	23,144895	-672,776423	0,240601	-8,624154	-0,345396	0,623980	23,144895	-672,776423	0,240601
10:49:15,62	0,436000	3,231031	-0,085983	0,242969	0,259985	0,029998	-8,613352	-0,344162	0,624370	-3,882417	3,664491	0,213387	4,030378	4,536703	-0,434938	363,817616	-226,304163	13,081199	-8,621551	-0,342771	0,622780	23,102974	-672,705733	0,206075	-8,621551	-0,342771	0,622780	23,102974	-672,705733	0,206075
10:49:15,67	0,436000	3,231031	-0,085983	0,242969	0,259985	0,029998	-8,621551	-0,342771	0,622780	-3,804513	4,086001	0,206075	4,027406	4,531413	-0,435697	363,776134	-226,248456	13,106799	-8,621551	-0,342771	0,622780	23,102974	-672,705733	0,206075	-8,621551	-0,342771	0,622780	23,102974	-672,705733	0,206075
10:49:15,72	0,436000	3,231031	-0,085983	0,242969	0,259985	0,029998	-8,615484	-0,342841	0,622022	-3,835693	3,834305	0,231675	4,026192	4,536425	-0,436496	363,787919	-226,288894	13,101558	-8,615484	-0,342841	0,622022	23,077345	-672,481185	0,231675	-8,615484	-0,342841	0,622022	23,077345	-672,481185	0,231675
10:49:15,77	0,436000	3,231031	-0,085983	0,242969	0,259985	0,029998	-8,619217	-0,339284	0,621222	-3,621602	3,998017	0,226433	4,030254	4,540535	-0,438455	363,766558	-226,265487	13,109876	-8,619217	-0,339284	0,621222	23,012213	-672,610546	0,226433	-8,619217	-0,339284	0,621222	23,012213	-672,610546	0,226433
10:49:15,83	0,436000	3,231031	-0,085983	0,242969	0,259985	0,029998	-8,624808	-0,340747	0,619263	-3,707255	4,318934	0,234752	4,029719	4,535268	-0,436109	363,776847	-226,281977	13,092405	-8,624808	-0,340747	0,619263	23,041386	-672,728495	0,234752	-8,624808	-0,340747	0,619263	23,041386	-672,728495	0,234752
10:49:15,88	0,436000	3,231031	-0,085983	0,242969	0,259985	0,029998	-8,619978	-0,342917	0,621609	-3,810965	4,050634	0,217281	4,032094	4,530289	-0,437251	363,765133	-226,253361	13,098654	-8,619978	-0,342917	0,621609	23,108030	-672,617664	0,217281	-8,619978	-0,342917	0,621609	23,108030	-672,617664	0,217281
10:49:15,93	0,436000	3,231031	-0,085983	0,242969	0,259985	0,029998	-8,616854	-0,347463	0,620467	-4,066282	3,912616	0,223530	4,037420	4,535535	-0,436491	363,783207	-226,241766	13,085540	-8,616854	-0,347463	0,620467	23,209573	-672,510414	0,223530	-8,616854	-0,347463	0,620467	23,209573	-672,510414	0,223530
10:49:15,98	0,436000	3,231031	-0,085983	0,242969	0,259985	0,029998	-8,624060	-0,349453	0,621227	-4,188814	4,277493	0,210416	4,036150	4,531554	-0,434937	363,725393	-226,232926	13,099197	-8,624060	-0,349453	0,621227	23,243217	-672,711238	0,210416	-8,624060	-0,349453	0,621227	23,243217	-672,711238	0,210416
10:49:16,03	0,436000	3,231031	-0,085983	0,242969	0,259985	0,029998	-8,619977	-0,350344	0,622781	-4,213896	4,119664	0,224073	4,026711	4,529159	-0,434182	363,709251	-226,232685	13,082390	-8,619977	-0,350344	0,622781	23,288080	-672,548549	0,224073	-8,619977	-0,350344	0,622781	23,288080	-672,548549	0,224073
10:49:16,08	0,436000	3,231031	-0,085983	0,242969	0,259985	0,029998	-8,613184	-0,343366	0,623536	-3,843221	3,780534	0,207266	4,027777	4,534632	-0,436917	363,682971	-226,241539	13,109263	-8,613184	-0,343366	0,623536	23,111046	-672,354438	0,207266	-8,613184	-0,343366	0,623536	23,111046	-672,354438	0,207266
10:49:16,13	0,436000	3,231031	-0,085983	0,242969	0,259985	0,029998	-8,618457	-0,341553	0,620801	-3,728126	4,073044	0,234138	4,031495	4,535682	-0,437254	363,760999	-226,202323	13,130101	-8,618457	-0,341553	0,620801	23,083804	-672,475831	0,234138	-8,618457	-0,341553	0,620801	23,083804	-672,475831	0,234138
10:49:16,18	0,436000	3,231031	-0,085983	0,242969	0,259985	0,029998	-8,621226	-0,344248	0,620464	-3,941245	4,169044	0,254976	4,030825	4,528482	-0,436894	363,705813	-226,225261	13,084924	-8,621226	-0,344248	0,620464	23,082247	-672,597166	0,254976	-8,621226	-0,344248	0,620464	23,082247	-672,597166	0,254976
10:49:16,23	0,436000	3,231031	-0,085983	0,242969	0,259985	0,029998	-8,614655	-0,347268	0,620824	-4,050793	3,863703	0,209800	4,033109	4,534157	-0,437671	363,685949	-226,203661	13,126291	-8,614655	-0,347268	0,620824	23,209718	-672,386724	0,209800	-8,614655	-0,347268	0,620824	23,209718	-672,386724	0,209800
10:49:16,28	0,436000	3,231031	-0,085983	0,242969	0,259985	0,029998	-8,620712	-0,346408	0,620047	-4,014882	4,206640	0,251166	4,028344	4,536794	-0,438120	363,658465	-226,185982	13,088219	-8,620612	-0,340963	0,619598	23,032313	-672,483945	0,213094	-8,620612	-0,340963	0,619598	23,032313	-672,483945	0,213094
10:49:16,33	0,436000	3,231031	-0,085983	0,242969	0,259985	0,029998	-8,620612	-0,340963	0,619598	-3,733315	4,234120	0,213094	4,028252	4,535130	-0,438527	363,599615	-226,150196	13,089955	-8,620612	-0,340963	0,619598	23,032313	-672,483945	0,213094	-8,620612	-0,340963	0,619598	23,032313	-672,483945	0,213094
10:49:16,38	0,436000	3,231031	-0,085983	0,242969	0,259985	0,029998	-8,619126	-0,341716	0,619191	-3,774000	4,225687	0,214831	4,030113	4,527382	-0,439671	363,626722	-226,167513	13,055074	-8,619126	-0,341716	0,619191	23,050682	-672,375698	0,214831	-8,619126	-0,341716	0,619191	23,050682	-672,375698	0,214831
10:49:16,43	0,436000	3,231031	-0,085983	0,242969	0,259985	0,029998	-8,613346	-0,347201	0,618047	-4,057807	3,892979	0,179950	4,030110	4,532235	-0,436142	363,654844	-226,216269	13,105092	-8,613346	-0,347201	0,618047	23,197494	-672,254654	0,179950	-8,613346	-0,347201	0,618047	23,197494	-672,254654	0,179950
10:49:16,48	0,436000	3,231031	-0,085983	0,242969	0,259985	0,029998	-8,617083	-0,340177	0,621170	-3,617275	4,033709	0,238272	4,025898	4,534130	-0,436548	363,635512	-226,259493	13,113396	-8,617083	-0,340177	0,621170	23,086608	-672,407292	0,238272	-8,617083	-0,340177	0,621170	23,086608	-672,407292	0,238272
10:49:16,53	0,436000	3,231031	-0,085983	0,242969	0,259985	0,029998	-8,617083	-0,340177	0,621170	-3,617275	4,033709	0,238272	4,032468	4,528520	-0,436918	363,637682	-226,194231	13,091768	-8,617083	-0,340177	0,621170	23,086608	-672,407292	0,238272	-8,617083	-0,340177	0,621170	23,086608	-672,407292	0,238272
10:49:16,58	0,436000	3,231031	-0,085983	0,242969	0,259985	0,029998	-8,615509	-0,348671	0,620800	-4,116600	3,982633	0,216643	4,028207	4,534379	-0,440064	363,590495	-226,172853	13,114365	-8,615509	-0,348671	0,620800	23,254112	-672,334838	0,216643	-8,615509	-0,348671	0,620800	23,254112	-672,334838	0,216643
10:49:16,63	0,436000	3,231031	-0,085983	0,242969	0,259985	0,029998	-8,618453	-0,342052	0,617654	-3,767328	4,187245	0,239241	4,026459	4,532531	-0,438108	363,593579	-226,177733	13,122101	-8,615979	-0,341462	0,619610	23,070836	-672,300838	0,246977	-8,615979	-0,341462	0,619610	23,070836	-672,300838	0,246977
10:49:16,68	0,436000	3,231031	-0,085983	0,242969	0,259985	0,029998	-8,615979	-0,341462	0,619610	-3,733966	4,053492	0,246977	4,036580	4,532606	-0,436528	363,633239	-226,161015	13,113337	-8,615979	-0,341462	0,619610	23,070836	-672,300838	0,246977	-8,615979	-0,341462	0,619610	23,070836	-672,300838	0,246977
10:49:16,73	0,436000	3,231031	-0,085983	0,242969	0,259985	0,029998	-8,621104	-0,350189	0,621190	-4,222078	4,294022	0,238213	4,031233	4,530491	-0,435410	363,607160	-226,185809	13,062442	-8,621104	-0,350189	0,621190	23,267794	-672,462647	0,238213	-8,621104	-0,350189	0,621190	23,267794	-672,462647	0,238213
10:49:16,78	0,436000	3,231031	-0,085983	0,242969	0,259985	0,029998	-8,616599	-0,346617	0,622308	-4,001788	4,069953	0,187317	4,031733	4,534099	-0,440080	363,571937	-226,140062	13,096803	-8,616599	-0,346617	0,622308	23,207630	-672,333079	0,187317	-8,616599	-0,346617	0,622308	23,207630	-672,333079	0,187317
10:49:16,83	0,436000	3,231031	-0,085983	0,242969	0,259985	0,029998	-8,619973	-0,345246	0,617638	-3,952502	4,298769	0,221679	4,030098	4,534990	-0,438518	363,627155	-226,128951	13,080955	-8,619973	-0,345246	0,617638	23,149292	-672,369106	0,221679	-8,619973	-0,345246	0,617638	23,149292	-672,369106	0,221679
10:49:16,88	0,436000	3,231031	-0,085983	0,242969	0,259985	0,029998	-8,619927	-0,343384	0,619200	-3,892920	4,254123	0,205831	4,029336	4,531680	-0,438927	363,555670	-226,177996	13,079745	-8,619927	-0,343384	0,619200	23,062723	-672,410158	0,205831	-8,619927	-0,343384	0,619200	23,062723	-672,410158	0,205831
10:49:16,93	0,436000	3,231031	-0,085983	0,242969	0,259985	0,029998	-8,616680	-0,344379	0,618791	-3,866469	4,122640	0,204621	4,028646	4,532875	-0,438956	363,504315	-226,155939	13,081055	-8,617370	-0,343185	0,618762	23,142236	-672,249499	0,205931	-8,617370	-0,343185	0,618762	23,142236	-672,249499	0,205931
10:49:16,98	0,436000	3,231031	-0,085983	0,242969	0,259985	0,029998	-8,617370	-0,343185	0,618762	-3,797769	4,214028	0,205931	4,029252	4,534410	-0,437798	363,517137	-226,168388	13,070462	-8,617370	-0,343185	0,618762	23,142236	-672,249499	0,205931	-8,617370	-0,343185	0,618762	23,142236	-672,249499	0,205931
10:49:17,03	0,436000	3,231031	-0,085983	0,242969	0,259985	0,029998	-8,619003	-0,342942	0,619920	-3,780765	4,281607	0,195338	4,034627	4,529277	-0,440837	363,538404	-226,140007	13,111930	-8,619003	-0,342942	0,619920	23,140168	-672,310098	0,195338	-8,619003	-0,342942	0,619920	23,140168	-672,310098	0,195338
10:49:17,08	0,436000	3,231031	-0,085983	0,242969	0,259985	0,029998	-8,617244	-0,350163	0,616881	-4,191485	4,185924	0,236806	4,026344	4,532000	-0,437008	363,523228	-226,158262	13,074228	-8,617244	-0,350163	0,616881	23,296320	-672,267719	0,236806	-8,617244	-0,350163	0,616881	23,296320	-672,267719	0,236806
10:49:17,13	0,436000	3,231031	-0,085983	0,242969	0,259985	0,029998	-8,615461	-0,341628	0,620710	-3,724252	4,097215	0,199104	4,031617	4,529661	-0,439323	363,494904	-226,113820	13,092451	-8,615461	-0,341628	0,620710	23,093532	-672,216448	0,199104	-8,615461	-0,341628	0,620710	23,093532	-672,216448	0,199104
10:49:17,18	0,436000	3,231031	-0,085983	0,242969	0,259985	0,029998	-8,618846	-0,343625	0,617970	-3,834979	4,339654	0,213149	4,029766	4,533933	-0,439748	363,469126	-226,119115	13,088273	-8,618846	-0,343625	0,617970	23,139619	-672,239720	0,213149	-8,618846	-0,343625	0,617970	23,139619	-672,239720	0,213149
10:49:17,23	0,436000	3,231031	-0,085983	0,242969	0,259985	0,029998	-8,618846	-0,343625	0,617970	-3,834979	4,339654	0,213149	4,031117	4,532826	-0,440458	363,543082	-226,091899	13,122803	-8,618846	-0,343625	0,617970	23,139619	-672,239720	0,213149	-8,618846	-0,343625	0,617970	23,139619	-672,239720	0,213149
10:49:17,28	0,436000	3,231031	-0,085983	0,242969	0,259985	0,029998	-8,618563	-0,345349	0,617260	-3,985151	4,274510	0,247679	4,023886	4,528211	-0,441682	363,471703	-226,147581	13,076957	-8,610951	-0,341394	0,616036	23,103854	-672,046982	0,201833	-8,610951	-0,341394	0,616036	23,103854	-672,046982	0,201833
10:49:17,33	0,436000	3,231031	-0,085983	0,242969	0,259985	0,029998	-8,610951	-0,341394	0,616036	-3,695592	3,912678	0,201833	4,030952	4,532860	-0,439329	363,463931	-226,091837	13,122908	-8,618509	-0,345189	0,618389	23,160035	-672,212677	0,247783	-8,618509	-0,345189	0,618389	23,160035	-672,212677	0,247783
10:49:17,38	0,436000	3,231031	-0,085983	0,242969	0,259985	0,029998	-8,618509	-0,345189	0,618389	-3,937329	4,340319	0,247783	4,026919	4,529431	-0,438550	363,499754	-226,115359	13,091035	-8,618509	-0,345189	0,618389	23,160035	-672,212677	0,247783	-8,618509	-0,345189	0,618389	23,160035	-672,212677	0,247783
10:49:17,43	0,436000	3,231031	-0,085983	0,242969	0,259985	0,029998	-8,616462	-0,341557	0,618760	-3,725337	4,239561	0,241618	4,026783	4,532902	-0,438958	363,447418	-226,109015	13,116742	-8,616462	-0,341557	0,618760	23,086923	-672,152707	0,241618	-8,616462	-0,341557	0,618760	23,086923	-672,152707	0,241618
10:49:17,48	0,436000	3,231031	-0,085983	0,242969	0,259985	0,029998	-8,616462	-0,341557	0,618760	-3,725337	4,239561	0,241618	4,032070	4,532936	-0,437789	363,430259	-226,084096	13,122769	-8,616462	-0,341557	0,618760	23,086923	-672,152707	0,241618	-8,616462	-0,341557	0,618760	23,086923	-672,152707	0,241618
10:49:17,53	0,436000	3,231031	-0,085983	0,242969	0,259985	0,029998	-8,619135	-0,346119	0,619930	-3,975542	4,405877	0,247645	4,031456	4,532192	-0,440113	363,415238	-226,061983	13,139365	-8,619135	-0,346119	0,619930	23,194805	-672,196223	0,247645	-8,619135	-0,346119	0,619930	23,194805	-672,196223	0,247645
10:49:17,58	0,436000	3,231031	-0,085983	0,242969	0,259985	0,029998	-8,618183	-0,345959	0,617605	-3,978875	4,380447	0,264241	4,029818	4,527984	-0,440472	363,481523	-226,115515	13,116899	-8,613720	-0,346645	0,617246	23,210319	-672,112842	0,241775	-8,613720	-0,346645	0,617246	23,210319	-672,112842	0,241775
10:49:17,63	0,436000	3,231031	-0,085983	0,242969	0,259985	0,029998	-8,613720	-0,346645	0,617246	-4,001310	4,064215	0,241775	4,026856	4,523726	-0,437386	363,439544	-226,076061	13,091348	-8,613720	-0,346645	0,617246	23,210319	-672,112842	0,241775	-8,613720	-0,346645	0,617246	23,210319	-672,112842	0,241775
10:49:17,68	0,436000	3,231031	-0,085983	0,242969	0,259985	0,029998	-8,608552	-0,346209	0,620332	-3,991810	3,851518	0,216224	4,026700	4,533574	-0,440177	363,382003	-226,031263	13,091661	-8,617002	-0,341149	0,617541	23,041480	-672,071479	0,216537	-8,617002	-0,341149	0,617541	23,041480	-672,071479	0,216537
10:49:17,73	0,436000	3,231031	-0,085983	0,242969	0,259985	0,029998	-8,617002	-0,341149	0,617541	-3,738742	4,363147	0,216537	4,030273	4,525788	-0,440502	363,409111	-226,108288	13,107956	-8,617002	-0,341149	0,617541	23,041480	-672,071479	0,216537	-8,617002	-0,341149	0,617541	23,041480	-672,071479	0,216537
10:49:17,78	0,436000	3,231031	-0,085983	0,242969	0,259985	0,029998	-8,617081	-0,347215	0,617571	-4,032569	4,357466	0,230797	4,031992	4,530610	-0,440147	363,379721	-226,054846	13,105921	-8,617081	-0,347215	0,617571	23,223773	-672,083401	0,230797	-8,617081	-0,347215	0,617571	23,223773	-672,083401	0,230797
10:49:17,83	0,436000	3,231031	-0,085983	0,242969	0,259985	0,029998	-8,617081	-0,347215	0,617571	-4,032569	4,357466	0,230797	4,024366	4,521807	-0,439718	363,379631	-226,075103	13,121769	-8,617081	-0,347215	0,617571	23,223773	-672,083401	0,230797	-8,617081	-0,347215	0,617571	23,223773	-672,083401	0,230797
10:49:17,88	0,436000	3,231031	-0,085983	0,242969	0,259985	0,029998	-8,605644	-0,345012	0,618000	-3,900424	3,752701	0,246645	4,027351	4,527456	-0,439729	363,416735	-226,088662	13,112623	-8,605644	-0,345012	0,618000	23,182982	-671,790377	0,246645	-8,605644	-0,345012	0,618000	23,182982	-671,790377	0,246645
10:49:17,93	0,436000	3,231031	-0,085983	0,242969	0,259985	0,029998	-8,612029	-0,344772	0,617989	-3,894788	4,045791	0,237499	4,027251	4,531802	-0,439768	363,368288	-226,049965	13,115012	-8,615743	-0,342513	0,617950	23,100664	-672,035592	0,239888	-8,615743	-0,342513	0,617950	23,100664	-672,035592	0,239888
10:49:17,98	0,436000	3,231031	-0,085983	0,242969	0,259985	0,029998	-8,615743	-0,342513	0,617950	-3,786584	4,300210	0,239888	4,030288	4,526735	-0,438187	363,396284	-226,059641	13,098690	-8,615743	-0,342513	0,617950	23,100664	-672,035592	0,239888	-8,615743	-0,342513	0,617950	23,100664	-672,035592	0,239888
10:49:18,03	0,436000	3,231031	-0,085983	0,242969	0,259985	0,029998	-8,612874	-0,347676	0,619531	-4,060718	4,121951	0,223566	4,032591	4,529163	-0,443239	363,384172	-226,044500	13,117667	-8,616127	-0,348457	0,614479	23,245503	-672,056808	0,242543	-8,616127	-0,348457	0,614479	23,245503	-672,056808	0,242543
10:49:18,08	0,436000	3,231031	-0,085983	0,242969	0,259985	0,029998	-8,616127	-0,348457	0,614479	-4,108344	4,309188	0,242543	4,029603	4,525420	-0,440917	363,344596	-226,031011	13,111177	-8,611392	-0,347741	0,616801	23,234643	-671,890300	0,236053	-8,611392	-0,347741	0,616801	23,234643	-671,890300	0,236053
10:49:18,13	0,436000	3,231031	-0,085983	0,242969	0,259985	0,029998	-8,611392	-0,347741	0,616801	-4,063021	4,103961	0,236053	4,027737	4,530746	-0,440572	363,323887	-226,068789	13,100747	-8,611392	-0,347741	0,616801	23,234643	-671,890300	0,236053	-8,611392	-0,347741	0,616801	23,234643	-671,890300	0,236053
10:49:18,18	0,436000	3,231031	-0,085983	0,242969	0,259985	0,029998	-8,615072	-0,343462	0,617146	-3,797430	4,294352	0,225622	4,024937	4,531051	-0,441329	363,387624	-226,052410	13,095793	-8,615072	-0,343462	0,617146	23,164315	-671,988767	0,225622	-8,615072	-0,343462	0,617146	23,164315	-671,988767	0,225622
10:49:18,23	0,436000	3,231031	-0,085983	0,242969	0,259985	0,029998	-8,613936	-0,340884	0,616389	-3,709438	4,188283	0,220669	4,030108	4,529087	-0,439401	363,310393	-226,030576	13,101561	-8,614820	-0,346344	0,618317	23,214343	-671,951316	0,226436	-8,614820	-0,346344	0,618317	23,214343	-671,951316	0,226436
10:49:18,28	0,436000	3,231031	-0,085983	0,242969	0,259985	0,029998	-8,614820	-0,346344	0,618317	-3,973643	4,312080	0,226436	4,025411	4,528508	-0,440172	363,336562	-226,084038	13,099151	-8,614820	-0,346344	0,618317	23,214343	-671,951316	0,226436	-8,614820	-0,346344	0,618317	23,214343	-671,951316	0,226436
10:49:18,33	0,436000	3,231031	-0,085983	0,242969	0,259985	0,029998	-8,611971	-0,342566	0,617546	-3,743997	4,114496	0,224026	4,028994	4,531751	-0,440946	363,350820	-226,028736	13,107192	-8,611971	-0,342566	0,617546	23,147454	-671,925191	0,224026	-8,611971	-0,342566	0,617546	23,147454	-671,925191	0,224026
10:49:18,38	0,436000	3,231031	-0,085983	0,242969	0,259985	0,029998	-8,616571	-0,344048	0,616772	-3,876059	4,369005	0,232068	4,025995	4,525917	-0,439395	363,307434	-226,031365	13,100381	-8,616571	-0,344048	0,616772	23,131693	-672,031790	0,232068	-8,616571	-0,344048	0,616772	23,131693	-672,031790	0,232068
10:49:18,43	0,436000	3,231031	-0,085983	0,242969	0,259985	0,029998	-8,610019	-0,344368	0,618323	-3,868715	4,064560	0,225257	4,028512	4,527266	-0,439353	363,387169	-226,032296	13,109832	-8,610019	-0,344368	0,618323	23,164134	-671,821904	0,225257	-8,610019	-0,344368	0,618323	23,164134	-671,821904	0,225257
10:49:18,48	0,436000	3,231031	-0,085983	0,242969	0,259985	0,029998	-8,612445	-0,345872	0,618365	-3,986028	4,121207	0,234708	4,030777	4,529512	-0,440166	363,346234	-226,020312	13,097320	-8,615523	-0,346711	0,617552	23,197257	-671,995843	0,222196	-8,615523	-0,346711	0,617552	23,197257	-671,995843	0,222196
10:49:18,53	0,436000	3,231031	-0,085983	0,242969	0,259985	0,029998	-8,615523	-0,346711	0,617552	-4,019531	4,322710	0,222196	4,028392	4,526281	-0,439025	363,308866	-225,990097	13,072860	-8,611532	-0,346262	0,618693	23,177873	-671,842625	0,197736	-8,611532	-0,346262	0,618693	23,177873	-671,842625	0,197736
10:49:18,58	0,436000	3,231031	-0,085983	0,242969	0,259985	0,029998	-8,611532	-0,346262	0,618693	-4,003662	4,162670	0,197736	4,021722	4,528943	-0,442936	363,253179	-226,032571	13,102765	-8,611532	-0,346262	0,618693	23,177873	-671,842625	0,197736	-8,611532	-0,346262	0,618693	23,177873	-671,842625	0,197736
10:49:18,63	0,436000	3,231031	-0,085983	0,242969	0,259985	0,029998	-8,610503	-0,339154	0,614782	-3,569435	4,136124	0,227641	4,035987	4,530684	-0,439016	363,306110	-226,024646	13,097968	-8,610503	-0,339154	0,614782	23,054146	-671,788352	0,227641	-8,610503	-0,339154	0,614782	23,054146	-671,788352	0,227641
10:49:18,68	0,436000	3,231031	-0,085983	0,242969	0,259985	0,029998	-8,619142	-0,350638	0,618702	-4,199924	4,543506	0,222844	4,023537	4,532003	-0,440217	363,272796	-226,017902	13,102147	-8,619142	-0,350638	0,618702	23,325139	-672,059179	0,222844	-8,619142	-0,350638	0,618702	23,325139	-672,059179	0,222844
10:49:18,73	0,436000	3,231031	-0,085983	0,242969	0,259985	0,029998	-8,614060	-0,339195	0,617501	-3,594092	4,311446	0,227022	4,030663	4,526038	-0,439760	363,296441	-226,045976	13,130144	-8,614060	-0,339195	0,617501	23,032728	-671,892273	0,227022	-8,614060	-0,339195	0,617501	23,032728	-671,892273	0,227022
10:49:18,78	0,436000	3,231031	-0,085983	0,242969	0,259985	0,029998	-8,612457	-0,348350	0,617958	-4,057659	4,193578	0,255020	4,024127	4,529165	-0,440574	363,265299	-226,004127	13,131634	-8,612457	-0,348350	0,617958	23,287824	-671,884309	0,255020	-8,612457	-0,348350	0,617958	23,287824	-671,884309	0,255020
10:49:18,83	0,436000	3,231031	-0,085983	0,242969	0,259985	0,029998	-8,611897	-0,341125	0,617144	-3,702646	4,212369	0,256510	4,029945	4,532010	-0,441371	363,244106	-226,017757	13,123638	-8,611897	-0,341125	0,617144	23,075697	-671,821583	0,256510	-8,611897	-0,341125	0,617144	23,075697	-671,821583	0,256510
10:49:18,88	0,436000	3,231031	-0,085983	0,242969	0,259985	0,029998	-8,617270	-0,344742	0,616347	-3,868289	4,503286	0,248513	4,031212	4,527550	-0,439465	363,246505	-225,977462	13,045778	-8,617270	-0,344742	0,616347	23,193928	-671,952421	0,248513	-8,617270	-0,344742	0,616347	23,193928	-671,952421	0,248513
10:49:18,93	0,436000	3,231031	-0,085983	0,242969	0,259985	0,029998	-8,614041	-0,348069	0,618253	-4,077424	4,353426	0,170654	4,024630	4,526137	-0,440205	363,217574	-226,013078	13,116715	-8,614041	-0,348069	0,618253	23,246015	-671,848771	0,170654	-8,614041	-0,348069	0,618253	23,246015	-671,848771	0,170654
10:49:18,98	0,436000	3,231031	-0,085983	0,242969	0,259985	0,029998	-8,609526	-0,343075	0,617514	-3,772407	4,125928	0,241591	4,027205	4,525777	-0,444442	363,317580	-225,991377	13,099972	-8,609526	-0,343075	0,617514	23,158974	-671,721895	0,241591	-8,609526	-0,343075	0,617514	23,158974	-671,721895	0,241591
10:49:19,03	0,436000	3,231031	-0,085983	0,242969	0,259985	0,029998	-8,610502	-0,345486	0,613276	-3,966570	4,100901	0,224848	4,024727	4,526109	-0,439824	363,228309	-225,922289	13,099913	-8,609551	-0,343174	0,617894	23,077596	-671,686436	0,224789	-8,609551	-0,343174	0,617894	23,077596	-671,686436	0,224789
10:49:19,08	0,436000	3,231031	-0,085983	0,242969	0,259985	0,029998	-8,609551	-0,343174	0,617894	-3,861529	4,163280	0,224789	4,024546	4,527245	-0,442169	363,171222	-225,970999	13,124729	-8,609551	-0,343174	0,617894	23,077596	-671,686436	0,224789	-8,609551	-0,343174	0,617894	23,077596	-671,686436	0,224789
10:49:19,13	0,436000	3,231031	-0,085983	0,242969	0,259985	0,029998	-8,610443	-0,342449	0,615549	-3,753101	4,234796	0,249605	4,028180	4,523736	-0,441746	363,217694	-226,002895	13,113391	-8,609222	-0,347351	0,615972	23,263402	-671,708837	0,238266	-8,609222	-0,347351	0,615972	23,263402	-671,708837	0,238266
[truncated: 166,575 more chars]
