# Supplementary material for: Characterization of interfragmentary motion associated with common osteosynthesis devices for rat fracture healing studies
Source: PLoS One. 2017 Apr 28;12(4):e0176735. doi: 10.1371/journal.pone.0176735 (PMC5409164; doi:10.1371/journal.pone.0176735)
Supplement: S1 Dataset — (ZIP) [file pone.0176735.s001.zip › S1_Dataset/RatExFix/Specimen01/FIX-EX_01Y.txt]

%Tester: Sukopp Matthias
%Projekt: 
%Zeit: 10.03.2015 10:56:47
%Dateipfad: D:\Messungen\Fixator\Measurements\Fixator_20150310.txt
%Kommentar: FIX-EX_01-Y
%VI Version: D:\LVProjekte\Fixator\HauptVI\Fixator_v0.12.vi
%Virtueller Drehpunkt: 	0,0000	0,0000	0,0000
%Sensor zu Hexapod (Mitte): 	0,000000	0,000000	-26,500000
%Sensor zu Hexapod Trans (Mitte): 	-0,500000	-0,866025	0,000000	-0,866025	0,500000	0,000000	0,000000	0,000000	1,000000
%Hexapod zu Labor (Mitte): 	0,176204	3,382056	-0,087974
%Hexapod zu Labor Trans (Mitte): 	0,999988	-0,000537	0,004885	0,000524	0,999996	0,002743	-0,004887	-0,002741	0,999984
%Labor zu CR (Mitte): 	0,000000	0,000000	78,500000
%Labor zu CR Trans (Mitte): 	1,000000	0,000000	0,000000	0,000000	1,000000	0,000000	0,000000	0,000000	1,000000
%Zentrum Sensormasse: 	0,000000	0,000000	2,000000
%Sensormasse: 	200,000000E-3
--------------------------------------------------
Time	X	Y	Z	U	V	W	Exp_ Fx	Exp_ Fy	Exp_ Fz	Exp_ Mx	Exp_ My	Exp_ Mz	Sen_ Fx	Sen_ Fy	Sen_ Fz	Sen_ Mx	Sen_ My	Sen_ Mz	Hex_ Fx	Hex_ Fy	Hex_ Fz	Hex_ Mx	Hex_ My	Hex_ Mz	Lab_ Fx	Lab_ Fy	Lab_ Fz	Lab_ Mx	Lab_ My	Lab_ Mz	Laser
10:56:47,40	0,176204	3,382056	-0,087974	-0,157027	0,279979	0,030017	0,047586	0,092788	-0,033304	-0,226094	2,268967	0,879796	-0,681398	-2,753212	-1,091022	-15,473581	14,700654	13,754920	0,047586	0,092788	-0,033304	-7,509912	6,004453	0,879796	0,047586	0,092788	-0,033304	-7,509912	6,004453	0,879796
10:56:47,45	0,176204	3,382056	-0,087974	-0,157027	0,279979	0,030017	0,047586	0,092788	-0,033304	-0,226094	2,268967	0,879796	-0,680197	-2,757874	-1,093332	-15,466560	14,685831	13,750449	0,047586	0,092788	-0,033304	-7,509912	6,004453	0,879796	0,047586	0,092788	-0,033304	-7,509912	6,004453	0,879796
10:56:47,50	0,176204	3,382056	-0,087974	-0,157027	0,279979	0,030017	0,045228	0,091477	-0,035244	-0,276798	2,387449	0,890775	-0,679084	-2,751825	-1,092962	-15,478716	14,683491	13,765900	0,045228	0,091477	-0,035244	-7,457758	5,937830	0,890775	0,045228	0,091477	-0,035244	-7,457758	5,937830	0,890775
10:56:47,55	0,176204	3,382056	-0,087974	-0,157027	0,279979	0,030017	0,045228	0,091477	-0,035244	-0,276798	2,387449	0,890775	-0,682059	-2,752909	-1,093358	-15,494907	14,683784	13,765641	0,045228	0,091477	-0,035244	-7,457758	5,937830	0,890775	0,045228	0,091477	-0,035244	-7,457758	5,937830	0,890775
10:56:47,60	0,176204	3,382056	-0,087974	-0,157027	0,279979	0,030017	0,047654	0,093512	-0,035640	-0,163143	2,275456	0,890517	-0,681209	-2,749725	-1,094109	-15,448348	14,673594	13,789330	0,047654	0,093512	-0,035640	-7,503840	6,016293	0,890517	0,047654	0,093512	-0,035640	-7,503840	6,016293	0,890517
10:56:47,65	0,176204	3,382056	-0,087974	-0,157027	0,279979	0,030017	0,044472	0,094368	-0,036391	-0,133104	2,395516	0,914206	-0,687304	-2,758947	-1,091774	-15,482433	14,672273	13,772068	0,044472	0,094368	-0,036391	-7,540970	5,886547	0,914206	0,044472	0,094368	-0,036391	-7,540970	5,886547	0,914206
10:56:47,70	0,176204	3,382056	-0,087974	-0,157027	0,279979	0,030017	0,055505	0,095035	-0,034056	-0,080200	1,850634	0,896944	-0,681514	-2,756857	-1,091013	-15,518314	14,652261	13,772644	0,055505	0,095035	-0,034056	-7,540476	6,207793	0,896944	0,055505	0,095035	-0,034056	-7,540476	6,207793	0,896944
10:56:47,75	0,176204	3,382056	-0,087974	-0,157027	0,279979	0,030017	0,057173	0,096114	-0,032991	-0,024799	1,772237	0,893657	-0,689072	-2,759852	-1,090709	-15,489290	14,677032	13,768781	0,057173	0,096114	-0,032991	-7,569756	6,260302	0,893657	0,057173	0,096114	-0,032991	-7,569756	6,260302	0,893657
10:56:47,80	0,176204	3,382056	-0,087974	-0,157027	0,279979	0,030017	0,057173	0,096114	-0,032991	-0,024799	1,772237	0,893657	-0,682543	-2,758090	-1,093295	-15,450478	14,667286	13,792836	0,052383	0,091341	-0,035577	-7,454224	6,094885	0,917712	0,052383	0,091341	-0,035577	-7,454224	6,094885	0,917712
10:56:47,85	0,176204	3,382056	-0,087974	-0,157027	0,279979	0,030017	0,052383	0,091341	-0,035577	-0,283984	1,982822	0,917712	-0,678392	-2,758313	-1,091750	-15,445846	14,671508	13,768442	0,052383	0,091341	-0,035577	-7,454224	6,094885	0,917712	0,052383	0,091341	-0,035577	-7,454224	6,094885	0,917712
10:56:47,90	0,176204	3,382056	-0,087974	-0,157027	0,279979	0,030017	0,050501	0,087634	-0,034032	-0,482684	2,078789	0,893318	-0,680261	-2,755029	-1,094729	-15,458167	14,623550	13,799695	0,050501	0,087634	-0,034032	-7,361979	6,043111	0,893318	0,050501	0,087634	-0,034032	-7,361979	6,043111	0,893318
10:56:47,95	0,176204	3,382056	-0,087974	-0,157027	0,279979	0,030017	0,048591	0,090895	-0,037011	-0,265430	2,164812	0,924571	-0,681743	-2,751288	-1,090725	-15,478823	14,667860	13,776983	0,048591	0,090895	-0,037011	-7,400697	5,979181	0,924571	0,048591	0,090895	-0,037011	-7,400697	5,979181	0,924571
10:56:48,00	0,176204	3,382056	-0,087974	-0,157027	0,279979	0,030017	0,046092	0,094049	-0,033007	-0,129460	2,334779	0,901859	-0,683114	-2,756597	-1,093127	-15,441642	14,666552	13,762864	0,051375	0,092582	-0,035409	-7,490893	6,060150	0,887740	0,051375	0,092582	-0,035409	-7,490893	6,060150	0,887740
10:56:48,05	0,176204	3,382056	-0,087974	-0,157027	0,279979	0,030017	0,051375	0,092582	-0,035409	-0,223234	2,027228	0,887740	-0,678032	-2,763362	-1,093603	-15,484332	14,639753	13,752515	0,051375	0,092582	-0,035409	-7,490893	6,060150	0,887740	0,051375	0,092582	-0,035409	-7,490893	6,060150	0,887740
10:56:48,10	0,176204	3,382056	-0,087974	-0,157027	0,279979	0,030017	0,054693	0,084798	-0,035885	-0,583443	1,878269	0,877391	-0,677304	-2,752700	-1,089236	-15,478449	14,684692	13,801396	0,054693	0,084798	-0,035885	-7,240066	6,171645	0,877391	0,054693	0,084798	-0,035885	-7,240066	6,171645	0,877391
10:56:48,15	0,176204	3,382056	-0,087974	-0,157027	0,279979	0,030017	0,045096	0,089498	-0,031518	-0,380870	2,394690	0,926272	-0,677182	-2,751539	-1,092547	-15,415052	14,678767	13,760367	0,045096	0,089498	-0,031518	-7,406493	5,934698	0,926272	0,045096	0,089498	-0,031518	-7,406493	5,934698	0,926272
10:56:48,20	0,176204	3,382056	-0,087974	-0,157027	0,279979	0,030017	0,044029	0,089974	-0,034829	-0,382730	2,392277	0,885243	-0,683676	-2,757410	-1,091827	-15,478443	14,671591	13,786621	0,052361	0,092662	-0,034109	-7,478976	6,120663	0,911497	0,052361	0,092662	-0,034109	-7,478976	6,120663	0,911497
10:56:48,25	0,176204	3,382056	-0,087974	-0,157027	0,279979	0,030017	0,052361	0,092662	-0,034109	-0,205041	2,010358	0,911497	-0,683237	-2,757238	-1,091687	-15,498768	14,654501	13,770148	0,051992	0,092368	-0,033969	-7,446236	6,119951	0,895024	0,051992	0,092368	-0,033969	-7,446236	6,119951	0,895024
10:56:48,30	0,176204	3,382056	-0,087974	-0,157027	0,279979	0,030017	0,051992	0,092368	-0,033969	-0,195338	2,038585	0,895024	-0,678469	-2,755127	-1,092929	-15,459574	14,642130	13,778509	0,047780	0,089294	-0,035211	-7,373661	5,968204	0,903385	0,047780	0,089294	-0,035211	-7,373661	5,968204	0,903385
10:56:48,35	0,176204	3,382056	-0,087974	-0,157027	0,279979	0,030017	0,047780	0,089294	-0,035211	-0,364063	2,217481	0,903385	-0,679660	-2,753518	-1,094099	-15,469505	14,676503	13,790148	0,046982	0,091130	-0,036381	-7,447105	5,972840	0,915024	0,046982	0,091130	-0,036381	-7,447105	5,972840	0,915024
10:56:48,40	0,176204	3,382056	-0,087974	-0,157027	0,279979	0,030017	0,046982	0,091130	-0,036381	-0,293419	2,284772	0,915024	-0,685152	-2,752221	-1,091869	-15,468792	14,669745	13,758739	0,046982	0,091130	-0,036381	-7,447105	5,972840	0,915024	0,046982	0,091130	-0,036381	-7,447105	5,972840	0,915024
10:56:48,45	0,176204	3,382056	-0,087974	-0,157027	0,279979	0,030017	0,048605	0,096534	-0,034151	-0,006898	2,196382	0,883615	-0,682622	-2,754628	-1,092552	-15,485751	14,683335	13,788916	0,048605	0,096534	-0,034151	-7,584823	6,011851	0,883615	0,048605	0,096534	-0,034151	-7,584823	6,011851	0,883615
10:56:48,50	0,176204	3,382056	-0,087974	-0,157027	0,279979	0,030017	0,049424	0,093140	-0,034834	-0,186682	2,175248	0,913792	-0,682038	-2,758481	-1,091001	-15,497414	14,664707	13,767644	0,049424	0,093140	-0,034834	-7,498168	6,055052	0,913792	0,049424	0,093140	-0,034834	-7,498168	6,055052	0,913792
10:56:48,55	0,176204	3,382056	-0,087974	-0,157027	0,279979	0,030017	0,052469	0,090708	-0,033283	-0,291188	2,017704	0,892520	-0,679027	-2,754536	-1,091746	-15,457127	14,683728	13,803314	0,052469	0,090708	-0,033283	-7,411753	6,136526	0,892520	0,052469	0,090708	-0,033283	-7,411753	6,136526	0,892520
10:56:48,60	0,176204	3,382056	-0,087974	-0,157027	0,279979	0,030017	0,047547	0,090073	-0,034028	-0,360839	2,248282	0,928190	-0,680210	-2,756112	-1,091761	-15,458375	14,659871	13,777907	0,047547	0,090073	-0,034028	-7,431535	5,980707	0,928190	0,047547	0,090073	-0,034028	-7,431535	5,980707	0,928190
10:56:48,65	0,176204	3,382056	-0,087974	-0,157027	0,279979	0,030017	0,049503	0,090309	-0,034043	-0,327239	2,135699	0,902783	-0,682714	-2,754558	-1,093479	-15,479630	14,669643	13,759902	0,049503	0,090309	-0,034043	-7,416526	6,021705	0,902783	0,049503	0,090309	-0,034043	-7,416526	6,021705	0,902783
10:56:48,70	0,176204	3,382056	-0,087974	-0,157027	0,279979	0,030017	0,049410	0,093255	-0,035761	-0,171921	2,163859	0,884777	-0,679633	-2,756920	-1,093314	-15,467919	14,673455	13,779366	0,049410	0,093255	-0,035761	-7,492410	6,042518	0,884777	0,049410	0,093255	-0,035761	-7,492410	6,042518	0,884777
10:56:48,75	0,176204	3,382056	-0,087974	-0,157027	0,279979	0,030017	0,049915	0,089406	-0,035596	-0,381205	2,129371	0,904242	-0,682078	-2,755649	-1,091769	-15,507407	14,677561	13,802955	0,049915	0,089406	-0,035596	-7,399579	6,047661	0,904242	0,049915	0,089406	-0,035596	-7,399579	6,047661	0,904242
10:56:48,80	0,176204	3,382056	-0,087974	-0,157027	0,279979	0,030017	0,050037	0,092159	-0,034051	-0,221888	2,159271	0,927830	-0,679756	-2,754852	-1,095730	-15,471834	14,678024	13,770002	0,048185	0,090546	-0,038012	-7,431788	6,007495	0,894878	0,048185	0,090546	-0,038012	-7,431788	6,007495	0,894878
10:56:48,85	0,176204	3,382056	-0,087974	-0,157027	0,279979	0,030017	0,048185	0,090546	-0,038012	-0,323926	2,224997	0,894878	-0,683917	-2,754287	-1,089267	-15,478188	14,677953	13,763479	0,048185	0,090546	-0,038012	-7,431788	6,007495	0,894878	0,048185	0,090546	-0,038012	-7,431788	6,007495	0,894878
10:56:48,90	0,176204	3,382056	-0,087974	-0,157027	0,279979	0,030017	0,052138	0,095681	-0,035252	-0,021074	2,020003	0,878246	-0,686180	-2,755707	-1,092970	-15,490228	14,647288	13,753370	0,052138	0,095681	-0,035252	-7,532059	6,112812	0,878246	0,052138	0,095681	-0,035252	-7,532059	6,112812	0,878246
10:56:48,95	0,176204	3,382056	-0,087974	-0,157027	0,279979	0,030017	0,052138	0,095681	-0,035252	-0,021074	2,020003	0,878246	-0,679668	-2,753785	-1,093768	-15,433870	14,686120	13,776927	0,052138	0,095681	-0,035252	-7,532059	6,112812	0,878246	0,052138	0,095681	-0,035252	-7,532059	6,112812	0,878246
10:56:49,00	0,176204	3,382056	-0,087974	-0,157027	0,279979	0,030017	0,047217	0,091003	-0,036050	-0,326133	2,246473	0,901802	-0,680768	-2,759819	-1,095239	-15,441317	14,643155	13,773822	0,047217	0,091003	-0,036050	-7,469903	5,953028	0,901802	0,047217	0,091003	-0,036050	-7,469903	5,953028	0,901802
10:56:49,05	0,176204	3,382056	-0,087974	-0,157027	0,279979	0,030017	0,052992	0,088939	-0,037521	-0,392569	1,931135	0,898697	-0,680806	-2,757811	-1,090210	-15,471705	14,665890	13,772093	0,052992	0,088939	-0,037521	-7,374254	6,091035	0,898697	0,052992	0,088939	-0,037521	-7,374254	6,091035	0,898697
10:56:49,10	0,176204	3,382056	-0,087974	-0,157027	0,279979	0,030017	0,051272	0,089976	-0,032492	-0,343131	2,058271	0,896969	-0,680180	-2,755432	-1,090601	-15,449569	14,669573	13,767838	0,051272	0,089976	-0,032492	-7,406234	6,083133	0,896969	0,051272	0,089976	-0,032492	-7,406234	6,083133	0,896969
10:56:49,15	0,176204	3,382056	-0,087974	-0,157027	0,279979	0,030017	0,048003	0,090336	-0,034895	-0,341209	2,224197	0,939358	-0,679483	-2,754799	-1,092613	-15,459779	14,678423	13,814482	0,048003	0,090336	-0,034895	-7,432601	5,992444	0,939358	0,048003	0,090336	-0,034895	-7,432601	5,992444	0,939358
10:56:49,20	0,176204	3,382056	-0,087974	-0,157027	0,279979	0,030017	0,048003	0,090336	-0,034895	-0,341209	2,224197	0,939358	-0,681768	-2,756528	-1,092664	-15,488347	14,627537	13,758018	0,048003	0,090336	-0,034895	-7,432601	5,992444	0,939358	0,048003	0,090336	-0,034895	-7,432601	5,992444	0,939358
10:56:49,25	0,176204	3,382056	-0,087974	-0,157027	0,279979	0,030017	0,050642	0,091450	-0,034946	-0,224928	2,086269	0,882894	-0,685050	-2,757982	-1,093745	-15,529292	14,684309	13,764977	0,050642	0,091450	-0,034946	-7,403770	6,061673	0,882894	0,050642	0,091450	-0,034946	-7,403770	6,061673	0,882894
10:56:49,30	0,176204	3,382056	-0,087974	-0,157027	0,279979	0,030017	0,053543	0,093566	-0,036027	-0,143580	1,999288	0,889853	-0,684067	-2,755091	-1,094605	-15,524562	14,645496	13,796301	0,053543	0,093566	-0,036027	-7,488542	6,202383	0,889853	0,053543	0,093566	-0,036027	-7,488542	6,202383	0,889853
10:56:49,35	0,176204	3,382056	-0,087974	-0,157027	0,279979	0,030017	0,050547	0,094160	-0,036887	-0,081468	2,131549	0,921177	-0,683175	-2,759055	-1,092163	-15,483121	14,679708	13,763558	0,050547	0,094160	-0,036887	-7,473023	6,099500	0,921177	0,050547	0,094160	-0,036887	-7,473023	6,099500	0,921177
10:56:49,40	0,176204	3,382056	-0,087974	-0,157027	0,279979	0,030017	0,053535	0,091405	-0,034445	-0,275062	1,957413	0,888433	-0,682604	-2,760197	-1,094875	-15,476946	14,644624	13,763950	0,053535	0,091405	-0,034445	-7,450372	6,159887	0,888433	0,053535	0,091405	-0,034445	-7,450372	6,159887	0,888433
10:56:49,45	0,176204	3,382056	-0,087974	-0,157027	0,279979	0,030017	0,054238	0,090340	-0,037157	-0,303175	1,897943	0,888825	-0,682558	-2,757392	-1,092521	-15,458647	14,673765	13,797603	0,054238	0,090340	-0,037157	-7,394838	6,155640	0,888825	0,054238	0,090340	-0,037157	-7,394838	6,155640	0,888825
10:56:49,50	0,176204	3,382056	-0,087974	-0,157027	0,279979	0,030017	0,051786	0,091702	-0,034803	-0,266710	2,024181	0,922479	-0,685012	-2,758194	-1,092569	-15,507400	14,664882	13,763390	0,051786	0,091702	-0,034803	-7,465332	6,089379	0,922479	0,051786	0,091702	-0,034803	-7,465332	6,089379	0,922479
10:56:49,55	0,176204	3,382056	-0,087974	-0,157027	0,279979	0,030017	0,053707	0,093427	-0,034851	-0,144960	1,962066	0,888266	-0,683324	-2,753901	-1,095619	-15,518970	14,633901	13,742286	0,053707	0,093427	-0,034851	-7,478965	6,178067	0,888266	0,053707	0,093427	-0,034851	-7,478965	6,178067	0,888266
10:56:49,60	0,176204	3,382056	-0,087974	-0,157027	0,279979	0,030017	0,049146	0,094111	-0,037901	-0,076749	2,193786	0,867162	-0,686891	-2,761138	-1,093115	-15,488160	14,646894	13,787623	0,049146	0,094111	-0,037901	-7,464489	6,051720	0,867162	0,049146	0,094111	-0,037901	-7,464489	6,051720	0,867162
10:56:49,65	0,176204	3,382056	-0,087974	-0,157027	0,279979	0,030017	0,057196	0,093582	-0,035397	-0,130935	1,754979	0,912499	-0,676037	-2,756132	-1,090979	-15,447375	14,686786	13,769209	0,057196	0,093582	-0,035397	-7,477118	6,244871	0,912499	0,057196	0,093582	-0,035397	-7,477118	6,244871	0,912499
10:56:49,70	0,176204	3,382056	-0,087974	-0,157027	0,279979	0,030017	0,047434	0,086686	-0,033261	-0,544490	2,247241	0,894085	-0,677291	-2,758374	-1,096043	-15,476163	14,676655	13,762022	0,047434	0,086686	-0,033261	-7,349302	5,970796	0,894085	0,047434	0,086686	-0,033261	-7,349302	5,970796	0,894085
10:56:49,75	0,176204	3,382056	-0,087974	-0,157027	0,279979	0,030017	0,050002	0,086650	-0,038325	-0,523159	2,133540	0,886898	-0,683246	-2,761373	-1,096808	-15,487905	14,611633	13,778432	0,050002	0,086650	-0,038325	-7,325198	6,058729	0,886898	0,050002	0,086650	-0,038325	-7,325198	6,058729	0,886898
10:56:49,80	0,176204	3,382056	-0,087974	-0,157027	0,279979	0,030017	0,055577	0,090308	-0,039090	-0,270755	1,821297	0,903308	-0,684351	-2,752886	-1,094115	-15,466540	14,697584	13,780395	0,055577	0,090308	-0,039090	-7,359958	6,184125	0,903308	0,055577	0,090308	-0,039090	-7,359958	6,184125	0,903308
10:56:49,85	0,176204	3,382056	-0,087974	-0,157027	0,279979	0,030017	0,048780	0,095509	-0,036397	-0,085437	2,199237	0,905271	-0,684278	-2,756303	-1,096023	-15,431126	14,681502	13,785028	0,048780	0,095509	-0,036397	-7,582893	6,028466	0,905271	0,048780	0,095509	-0,036397	-7,582893	6,028466	0,905271
10:56:49,90	0,176204	3,382056	-0,087974	-0,157027	0,279979	0,030017	0,051702	0,093736	-0,038305	-0,181392	2,008564	0,909904	-0,683869	-2,758214	-1,093609	-15,461000	14,690225	13,771819	0,051702	0,093736	-0,038305	-7,539699	6,067197	0,909904	0,051702	0,093736	-0,038305	-7,539699	6,067197	0,909904
10:56:49,95	0,176204	3,382056	-0,087974	-0,157027	0,279979	0,030017	0,053153	0,092427	-0,035891	-0,242108	1,963350	0,896695	-0,680726	-2,759727	-1,091353	-15,440885	14,675684	13,772515	0,053153	0,092427	-0,035891	-7,497612	6,135880	0,896695	0,053153	0,092427	-0,035891	-7,497612	6,135880	0,896695
10:56:50,00	0,176204	3,382056	-0,087974	-0,157027	0,279979	0,030017	0,052892	0,088949	-0,033635	-0,420423	1,952238	0,897391	-0,679632	-2,754276	-1,094094	-15,455877	14,666802	13,784741	0,052892	0,088949	-0,033635	-7,402912	6,104269	0,897391	0,052892	0,088949	-0,033635	-7,402912	6,104269	0,897391
10:56:50,05	0,176204	3,382056	-0,087974	-0,157027	0,279979	0,030017	0,047624	0,090727	-0,036376	-0,312768	2,234725	0,909617	-0,679079	-2,753210	-1,094516	-15,473665	14,670536	13,756483	0,047624	0,090727	-0,036376	-7,434848	5,973206	0,909617	0,047624	0,090727	-0,036376	-7,434848	5,973206	0,909617
10:56:50,10	0,176204	3,382056	-0,087974	-0,157027	0,279979	0,030017	0,046424	0,090781	-0,036798	-0,304322	2,314383	0,881359	-0,677285	-2,756176	-1,090209	-15,472891	14,664549	13,776547	0,046424	0,090781	-0,036798	-7,430608	5,958685	0,881359	0,046424	0,090781	-0,036798	-7,430608	5,958685	0,881359
10:56:50,15	0,176204	3,382056	-0,087974	-0,157027	0,279979	0,030017	0,048096	0,087744	-0,032491	-0,457419	2,223781	0,901423	-0,677911	-2,755334	-1,094483	-15,472001	14,645960	13,784616	0,048096	0,087744	-0,032491	-7,345343	5,999326	0,901423	0,048096	0,087744	-0,032491	-7,345343	5,999326	0,901423
10:56:50,20	0,176204	3,382056	-0,087974	-0,157027	0,279979	0,030017	0,047679	0,088707	-0,036765	-0,391689	2,235382	0,909492	-0,681749	-2,753444	-1,095105	-15,488988	14,692167	13,762041	0,047679	0,088707	-0,036765	-7,355210	5,978218	0,909492	0,047679	0,088707	-0,036765	-7,355210	5,978218	0,909492
10:56:50,25	0,176204	3,382056	-0,087974	-0,157027	0,279979	0,030017	0,047962	0,092976	-0,037387	-0,201254	2,258484	0,886916	-0,684382	-2,756563	-1,090620	-15,488579	14,668685	13,767328	0,047962	0,092976	-0,037387	-7,499846	6,023531	0,886916	0,047962	0,092976	-0,037387	-7,499846	6,023531	0,886916
10:56:50,30	0,176204	3,382056	-0,087974	-0,157027	0,279979	0,030017	0,051980	0,093697	-0,032902	-0,143631	2,037494	0,892204	-0,683979	-2,755297	-1,094083	-15,475804	14,625258	13,812988	0,051980	0,093697	-0,032902	-7,498821	6,117892	0,892204	0,051980	0,093697	-0,032902	-7,498821	6,117892	0,892204
10:56:50,35	0,176204	3,382056	-0,087974	-0,157027	0,279979	0,030017	0,050682	0,093981	-0,036365	-0,097641	2,072217	0,937864	-0,678430	-2,757891	-1,092174	-15,454953	14,638981	13,729047	0,050682	0,093981	-0,036365	-7,475125	6,050717	0,937864	0,050682	0,093981	-0,036365	-7,475125	6,050717	0,937864
10:56:50,40	0,176204	3,382056	-0,087974	-0,157027	0,279979	0,030017	0,050154	0,087878	-0,034456	-0,437275	2,088452	0,853923	-0,681612	-2,754362	-1,093108	-15,429412	14,696347	13,790517	0,050154	0,087878	-0,034456	-7,335722	6,025541	0,853923	0,050154	0,087878	-0,034456	-7,335722	6,025541	0,853923
10:56:50,45	0,176204	3,382056	-0,087974	-0,157027	0,279979	0,030017	0,048689	0,092399	-0,035390	-0,264669	2,171212	0,915393	-0,677873	-2,757850	-1,093334	-15,477813	14,675268	13,750633	0,048689	0,092399	-0,035390	-7,517962	5,993275	0,915393	0,048689	0,092399	-0,035390	-7,517962	5,993275	0,915393
10:56:50,50	0,176204	3,382056	-0,087974	-0,157027	0,279979	0,030017	0,049840	0,087417	-0,035616	-0,481272	2,142736	0,875509	-0,679080	-2,754966	-1,094867	-15,481996	14,696647	13,800965	0,049840	0,087417	-0,035616	-7,343486	6,055153	0,875509	0,049840	0,087417	-0,035616	-7,343486	6,055153	0,875509
10:56:50,55	0,176204	3,382056	-0,087974	-0,157027	0,279979	0,030017	0,047945	0,089904	-0,037149	-0,368362	2,255549	0,925840	-0,681515	-2,753534	-1,091780	-15,503241	14,645601	13,797460	0,047945	0,089904	-0,037149	-7,425820	6,019268	0,925840	0,047945	0,089904	-0,037149	-7,425820	6,019268	0,925840
10:56:50,60	0,176204	3,382056	-0,087974	-0,157027	0,279979	0,030017	0,047923	0,092728	-0,034061	-0,166674	2,249574	0,922336	-0,677936	-2,759943	-1,092927	-15,504340	14,659239	13,778894	0,047923	0,092728	-0,034061	-7,445831	6,011557	0,922336	0,047923	0,092728	-0,034061	-7,445831	6,011557	0,922336
10:56:50,65	0,176204	3,382056	-0,087974	-0,157027	0,279979	0,030017	0,051684	0,086425	-0,035209	-0,505720	2,061812	0,903770	-0,684420	-2,754481	-1,093363	-15,496173	14,665233	13,754732	0,051684	0,086425	-0,035209	-7,290049	6,118975	0,903770	0,051684	0,086425	-0,035209	-7,290049	6,118975	0,903770
10:56:50,70	0,176204	3,382056	-0,087974	-0,157027	0,279979	0,030017	0,050196	0,094771	-0,035645	-0,080983	2,135082	0,879607	-0,680709	-2,752291	-1,093480	-15,455160	14,668794	13,752231	0,050196	0,094771	-0,035645	-7,520503	6,075483	0,879607	0,050196	0,094771	-0,035645	-7,520503	6,075483	0,879607
10:56:50,75	0,176204	3,382056	-0,087974	-0,157027	0,279979	0,030017	0,046444	0,092652	-0,035762	-0,214739	2,296471	0,877107	-0,677824	-2,753815	-1,091762	-15,448162	14,688090	13,779460	0,046444	0,092652	-0,035762	-7,487950	5,942305	0,877107	0,046444	0,092652	-0,035762	-7,487950	5,942305	0,877107
10:56:50,80	0,176204	3,382056	-0,087974	-0,157027	0,279979	0,030017	0,046321	0,089392	-0,034043	-0,404514	2,306445	0,904336	-0,680817	-2,758562	-1,095655	-15,458139	14,630076	13,754626	0,046321	0,089392	-0,034043	-7,421747	5,942638	0,904336	0,046321	0,089392	-0,034043	-7,421747	5,942638	0,904336
10:56:50,85	0,176204	3,382056	-0,087974	-0,157027	0,279979	0,030017	0,051929	0,089610	-0,037937	-0,337917	1,994474	0,879502	-0,683647	-2,758258	-1,090211	-15,463104	14,644620	13,768344	0,051929	0,089610	-0,037937	-7,372309	6,070877	0,879502	0,051929	0,089610	-0,037937	-7,372309	6,070877	0,879502
10:56:50,90	0,176204	3,382056	-0,087974	-0,157027	0,279979	0,030017	0,053080	0,092213	-0,032492	-0,212682	1,946170	0,893220	-0,685002	-2,754795	-1,092583	-15,497612	14,674408	13,759263	0,053080	0,092213	-0,032492	-7,451398	6,112964	0,893220	0,053080	0,092213	-0,032492	-7,451398	6,112964	0,893220
10:56:50,95	0,176204	3,382056	-0,087974	-0,157027	0,279979	0,030017	0,050759	0,095118	-0,034865	-0,070184	2,111664	0,884139	-0,680906	-2,752331	-1,091805	-15,503514	14,672033	13,769538	0,050759	0,095118	-0,034865	-7,536915	6,096223	0,884139	0,050759	0,095118	-0,034865	-7,536915	6,096223	0,884139
10:56:51,00	0,176204	3,382056	-0,087974	-0,157027	0,279979	0,030017	0,046577	0,092802	-0,034087	-0,185567	2,333032	0,894414	-0,673594	-2,753261	-1,094077	-15,438503	14,627508	13,790544	0,046577	0,092802	-0,034087	-7,470554	5,989334	0,894414	0,046577	0,092802	-0,034087	-7,470554	5,989334	0,894414
10:56:51,05	0,176204	3,382056	-0,087974	-0,157027	0,279979	0,030017	0,043726	0,086005	-0,036359	-0,532991	2,402714	0,915420	-0,678528	-2,754564	-1,091421	-15,490769	14,635602	13,739015	0,043726	0,086005	-0,036359	-7,284360	5,835222	0,915420	0,043726	0,086005	-0,036359	-7,284360	5,835222	0,915420
10:56:51,10	0,176204	3,382056	-0,087974	-0,157027	0,279979	0,030017	0,047321	0,089626	-0,033702	-0,325541	2,265082	0,863891	-0,685634	-2,757260	-1,092955	-15,514462	14,654515	13,777931	0,047321	0,089626	-0,033702	-7,361212	5,979802	0,863891	0,047321	0,089626	-0,033702	-7,361212	5,979802	0,863891
10:56:51,15	0,176204	3,382056	-0,087974	-0,157027	0,279979	0,030017	0,048271	0,090977	-0,033280	-0,312519	2,197407	0,883546	-0,680172	-2,754711	-1,090998	-15,446309	14,675991	13,758670	0,048271	0,090977	-0,033280	-7,454211	5,986650	0,883546	0,048271	0,090977	-0,033280	-7,454211	5,986650	0,883546
10:56:51,20	0,176204	3,382056	-0,087974	-0,157027	0,279979	0,030017	0,051721	0,092342	-0,036760	-0,253417	2,004400	0,889594	-0,683080	-2,757016	-1,094478	-15,428594	14,679509	13,764718	0,051721	0,092342	-0,036760	-7,502300	6,064505	0,889594	0,051721	0,092342	-0,036760	-7,502300	6,064505	0,889594
10:56:51,25	0,176204	3,382056	-0,087974	-0,157027	0,279979	0,030017	0,051721	0,092342	-0,036760	-0,253417	2,004400	0,889594	-0,683191	-2,750246	-1,092580	-15,471422	14,695422	13,770343	0,051721	0,092342	-0,036760	-7,502300	6,064505	0,889594	0,051721	0,092342	-0,036760	-7,502300	6,064505	0,889594
10:56:51,30	0,176204	3,382056	-0,087974	-0,157027	0,279979	0,030017	0,045914	0,095824	-0,034862	-0,064727	2,351438	0,895219	-0,677924	-2,754013	-1,091802	-15,488477	14,658881	13,749846	0,045914	0,095824	-0,034862	-7,586936	5,955653	0,895219	0,045914	0,095824	-0,034862	-7,586936	5,955653	0,895219
10:56:51,35	0,176204	3,382056	-0,087974	-0,157027	0,279979	0,030017	0,052509	0,090354	-0,035759	-0,286474	1,992312	0,867100	-0,681751	-2,758693	-1,093477	-15,488799	14,633016	13,742224	0,052509	0,090354	-0,035759	-7,379227	6,114283	0,867100	0,052509	0,090354	-0,035759	-7,379227	6,114283	0,867100
10:56:51,40	0,176204	3,382056	-0,087974	-0,157027	0,279979	0,030017	0,052509	0,090354	-0,035759	-0,286474	1,992312	0,867100	-0,679111	-2,753491	-1,092165	-15,480404	14,641474	13,783215	0,052509	0,090354	-0,035759	-7,379227	6,114283	0,867100	0,052509	0,090354	-0,035759	-7,379227	6,114283	0,867100
10:56:51,45	0,176204	3,382056	-0,087974	-0,157027	0,279979	0,030017	0,046684	0,090668	-0,034447	-0,281649	2,292197	0,908091	-0,679692	-2,754335	-1,094493	-15,478765	14,653832	13,784784	0,046684	0,090668	-0,034447	-7,399080	5,956865	0,908091	0,046684	0,090668	-0,034447	-7,399080	5,956865	0,908091
10:56:51,50	0,176204	3,382056	-0,087974	-0,157027	0,279979	0,030017	0,046456	0,091497	-0,038330	-0,253135	2,316184	0,920763	-0,679715	-2,752879	-1,096048	-15,483620	14,660214	13,795887	0,046456	0,091497	-0,038330	-7,435684	5,962990	0,920763	0,046456	0,091497	-0,038330	-7,435684	5,962990	0,920763
10:56:51,55	0,176204	3,382056	-0,087974	-0,157027	0,279979	0,030017	0,046456	0,091497	-0,038330	-0,253135	2,316184	0,920763	-0,684146	-2,760465	-1,097344	-15,464062	14,652126	13,748295	0,046456	0,091497	-0,038330	-7,435684	5,962990	0,920763	0,046456	0,091497	-0,038330	-7,435684	5,962990	0,920763
10:56:51,60	0,176204	3,382056	-0,087974	-0,157027	0,279979	0,030017	0,055242	0,091541	-0,039626	-0,253633	1,838363	0,873171	-0,679699	-2,751642	-1,093723	-15,477837	14,660195	13,789754	0,055242	0,091541	-0,039626	-7,439619	6,174822	0,873171	0,055242	0,091541	-0,039626	-7,439619	6,174822	0,873171
10:56:51,65	0,176204	3,382056	-0,087974	-0,157027	0,279979	0,030017	0,045377	0,092101	-0,036005	-0,224605	2,367281	0,914629	-0,682691	-2,751994	-1,090242	-15,487074	14,729074	13,776447	0,045377	0,092101	-0,036005	-7,454563	5,929376	0,914629	0,045377	0,092101	-0,036005	-7,454563	5,929376	0,914629
10:56:51,70	0,176204	3,382056	-0,087974	-0,157027	0,279979	0,030017	0,047177	0,094516	-0,032524	-0,154052	2,316098	0,901323	-0,683786	-2,752119	-1,091801	-15,474093	14,675479	13,764032	0,047177	0,094516	-0,032524	-7,573595	6,019526	0,901323	0,047177	0,094516	-0,032524	-7,573595	6,019526	0,901323
10:56:51,75	0,176204	3,382056	-0,087974	-0,157027	0,279979	0,030017	0,047833	0,095402	-0,034083	-0,068056	2,243971	0,888908	-0,681971	-2,757620	-1,094081	-15,459785	14,677567	13,789063	0,047833	0,095402	-0,034083	-7,557151	5,998858	0,888908	0,047833	0,095402	-0,034083	-7,557151	5,998858	0,888908
10:56:51,80	0,176204	3,382056	-0,087974	-0,157027	0,279979	0,030017	0,051690	0,091080	-0,036363	-0,301776	2,032058	0,913939	-0,680253	-2,759177	-1,093336	-15,495199	14,685925	13,755391	0,051690	0,091080	-0,036363	-7,451573	6,089722	0,913939	0,051690	0,091080	-0,036363	-7,451573	6,089722	0,913939
10:56:51,85	0,176204	3,382056	-0,087974	-0,157027	0,279979	0,030017	0,052179	0,088813	-0,035618	-0,409185	2,041461	0,880267	-0,683739	-2,760740	-1,092534	-15,473823	14,679203	13,773014	0,052179	0,088813	-0,035618	-7,381033	6,137538	0,880267	0,052179	0,088813	-0,035618	-7,381033	6,137538	0,880267
10:56:51,90	0,176204	3,382056	-0,087974	-0,157027	0,279979	0,030017	0,055276	0,091051	-0,034816	-0,297669	1,858585	0,897890	-0,687552	-2,753652	-1,093171	-15,461314	14,710496	13,741963	0,055276	0,091051	-0,034816	-7,445209	6,197715	0,897890	0,055276	0,091051	-0,034816	-7,445209	6,197715	0,897890
10:56:51,95	0,176204	3,382056	-0,087974	-0,157027	0,279979	0,030017	0,051044	0,097898	-0,035453	0,024981	2,083421	0,866839	-0,680791	-2,752983	-1,091420	-15,461082	14,684979	13,735290	0,051044	0,097898	-0,035453	-7,659989	6,090401	0,866839	0,051044	0,097898	-0,035453	-7,659989	6,090401	0,866839
10:56:52,00	0,176204	3,382056	-0,087974	-0,157027	0,279979	0,030017	0,047084	0,092377	-0,033702	-0,240109	2,276389	0,860165	-0,678993	-2,757255	-1,092158	-15,452365	14,680545	13,754565	0,047084	0,092377	-0,033702	-7,491711	5,972498	0,860165	0,047084	0,092377	-0,033702	-7,491711	5,972498	0,860165
10:56:52,05	0,176204	3,382056	-0,087974	-0,157027	0,279979	0,030017	0,049885	0,088683	-0,034440	-0,432703	2,121005	0,879440	-0,683277	-2,755153	-1,089467	-15,521873	14,673114	13,777201	0,049885	0,088683	-0,034440	-7,394345	6,036941	0,879440	0,049885	0,088683	-0,034440	-7,394345	6,036941	0,879440
10:56:52,10	0,176204	3,382056	-0,087974	-0,157027	0,279979	0,030017	0,050207	0,093445	-0,031749	-0,143905	2,160741	0,902076	-0,681959	-2,753176	-1,089865	-15,456094	14,674095	13,733713	0,050207	0,093445	-0,031749	-7,479340	6,101954	0,902076	0,050207	0,093445	-0,031749	-7,479340	6,101954	0,902076
10:56:52,15	0,176204	3,382056	-0,087974	-0,157027	0,279979	0,030017	0,047835	0,093292	-0,032147	-0,185593	2,227592	0,858589	-0,680201	-2,753137	-1,094097	-15,450796	14,688837	13,785467	0,047835	0,093292	-0,032147	-7,509028	5,982629	0,858589	0,047835	0,093292	-0,032147	-7,509028	5,982629	0,858589
10:56:52,20	0,176204	3,382056	-0,087974	-0,157027	0,279979	0,030017	0,046922	0,091789	-0,036379	-0,279189	2,277854	0,910343	-0,682031	-2,753600	-1,091026	-15,492307	14,693604	13,759567	0,046922	0,091789	-0,036379	-7,484603	5,961216	0,910343	0,046922	0,091789	-0,036379	-7,484603	5,961216	0,910343
10:56:52,25	0,176204	3,382056	-0,087974	-0,157027	0,279979	0,030017	0,048238	0,093142	-0,033308	-0,192179	2,247723	0,884443	-0,674955	-2,755638	-1,091143	-15,413961	14,670798	13,789305	0,048238	0,093142	-0,033308	-7,503844	6,034440	0,884443	0,048238	0,093142	-0,033308	-7,503844	6,034440	0,884443
10:56:52,30	0,176204	3,382056	-0,087974	-0,157027	0,279979	0,030017	0,046465	0,085996	-0,033425	-0,583221	2,260672	0,914181	-0,684138	-2,755684	-1,092150	-15,451506	14,646641	13,781880	0,046465	0,085996	-0,033425	-7,333883	5,908200	0,914181	0,046465	0,085996	-0,033425	-7,333883	5,908200	0,914181
10:56:52,35	0,176204	3,382056	-0,087974	-0,157027	0,279979	0,030017	0,051097	0,093925	-0,034432	-0,131222	2,040276	0,906756	-0,679242	-2,755792	-1,094749	-15,461851	14,667788	13,768925	0,051097	0,093925	-0,034432	-7,504308	6,051368	0,906756	0,051097	0,093925	-0,034432	-7,504308	6,051368	0,906756
10:56:52,40	0,176204	3,382056	-0,087974	-0,157027	0,279979	0,030017	0,048742	0,089631	-0,037031	-0,367652	2,182267	0,893801	-0,682616	-2,756159	-1,093351	-15,481154	14,657388	13,749536	0,048742	0,089631	-0,037031	-7,403657	6,008494	0,893801	0,048742	0,089631	-0,037031	-7,403657	6,008494	0,893801
10:56:52,45	0,176204	3,382056	-0,087974	-0,157027	0,279979	0,030017	0,052343	0,092120	-0,038326	-0,229584	2,007450	0,900203	-0,683198	-2,757666	-1,096044	-15,476948	14,666569	13,775327	0,052343	0,092120	-0,038326	-7,461030	6,116400	0,900203	0,052343	0,092120	-0,038326	-7,461030	6,116400	0,900203
10:56:52,50	0,176204	3,382056	-0,087974	-0,157027	0,279979	0,030017	0,052343	0,092120	-0,038326	-0,229584	2,007450	0,900203	-0,675531	-2,754296	-1,092151	-15,478881	14,693786	13,790210	0,052343	0,092120	-0,038326	-7,461030	6,116400	0,900203	0,052343	0,092120	-0,038326	-7,461030	6,116400	0,900203
10:56:52,55	0,176204	3,382056	-0,087974	-0,157027	0,279979	0,030017	0,045591	0,087165	-0,034433	-0,509878	2,373841	0,915086	-0,682672	-2,758796	-1,091383	-15,515914	14,664153	13,787273	0,045591	0,087165	-0,034433	-7,352312	5,952752	0,915086	0,045591	0,087165	-0,034433	-7,352312	5,952752	0,915086
10:56:52,60	0,176204	3,382056	-0,087974	-0,157027	0,279979	0,030017	0,050935	0,093615	-0,036098	-0,126247	2,118567	0,888904	-0,683789	-2,755699	-1,093816	-15,522584	14,663315	13,764028	0,050935	0,093615	-0,036098	-7,474993	6,116980	0,888904	0,050935	0,093615	-0,036098	-7,474993	6,116980	0,888904
10:56:52,65	0,176204	3,382056	-0,087974	-0,157027	0,279979	0,030017	0,050935	0,093615	-0,036098	-0,126247	2,118567	0,888904	-0,686113	-2,758312	-1,093138	-15,473005	14,671762	13,762587	0,050935	0,093615	-0,036098	-7,474993	6,116980	0,888904	0,050935	0,093615	-0,036098	-7,474993	6,116980	0,888904
10:56:52,70	0,176204	3,382056	-0,087974	-0,157027	0,279979	0,030017	0,054360	0,094321	-0,035420	-0,121605	1,901786	0,887463	-0,680841	-2,756442	-1,091789	-15,482472	14,662501	13,753873	0,054360	0,094321	-0,035420	-7,525824	6,169012	0,887463	0,054360	0,094321	-0,035420	-7,525824	6,169012	0,887463
10:56:52,75	0,176204	3,382056	-0,087974	-0,157027	0,279979	0,030017	0,050104	0,090690	-0,034071	-0,297651	2,126620	0,878749	-0,676650	-2,753312	-1,089815	-15,445709	14,669863	13,782789	0,050104	0,090690	-0,034071	-7,416855	6,059821	0,878749	0,050104	0,090690	-0,034071	-7,416855	6,059821	0,878749
10:56:52,80	0,176204	3,382056	-0,087974	-0,157027	0,279979	0,030017	0,045298	0,088626	-0,032097	-0,429739	2,348396	0,907665	-0,679234	-2,758418	-1,094396	-15,469298	14,686913	13,797274	0,045298	0,088626	-0,032097	-7,386914	5,904294	0,907665	0,045298	0,088626	-0,032097	-7,386914	5,904294	0,907665
10:56:52,85	0,176204	3,382056	-0,087974	-0,157027	0,279979	0,030017	0,051013	0,088311	-0,036678	-0,449115	2,080188	0,922150	-0,682046	-2,751490	-1,095305	-15,482874	14,686883	13,762169	0,051013	0,088311	-0,036678	-7,381526	6,084686	0,922150	0,051013	0,088311	-0,036678	-7,381526	6,084686	0,922150
10:56:52,90	0,176204	3,382056	-0,087974	-0,157027	0,279979	0,030017	0,046418	0,094211	-0,037587	-0,135519	2,330847	0,887045	-0,680205	-2,752529	-1,090991	-15,459247	14,695382	13,788808	0,046418	0,094211	-0,037587	-7,531053	5,974672	0,887045	0,046418	0,094211	-0,037587	-7,531053	5,974672	0,887045
10:56:52,95	0,176204	3,382056	-0,087974	-0,157027	0,279979	0,030017	0,046398	0,092097	-0,033273	-0,264611	2,315708	0,913684	-0,682605	-2,749870	-1,091409	-15,475412	14,702537	13,779747	0,046398	0,092097	-0,033273	-7,494211	5,957914	0,913684	0,046398	0,092097	-0,033273	-7,494211	5,957914	0,913684
10:56:53,00	0,176204	3,382056	-0,087974	-0,157027	0,279979	0,030017	0,045295	0,095504	-0,033691	-0,085525	2,390605	0,904623	-0,678402	-2,755399	-1,094453	-15,438583	14,687543	13,804872	0,045295	0,095504	-0,033691	-7,582628	5,946280	0,904623	0,045295	0,095504	-0,033691	-7,582628	5,946280	0,904623
10:56:53,05	0,176204	3,382056	-0,087974	-0,157027	0,279979	0,030017	0,051360	0,090927	-0,035398	-0,271434	2,007512	0,894571	-0,681673	-2,757411	-1,093116	-15,442811	14,623520	13,769695	0,051360	0,090927	-0,035398	-7,409189	6,039245	0,894571	0,051360	0,090927	-0,035398	-7,409189	6,039245	0,894571
10:56:53,10	0,176204	3,382056	-0,087974	-0,157027	0,279979	0,030017	0,051360	0,090927	-0,035398	-0,271434	2,007512	0,894571	-0,677922	-2,748578	-1,094116	-15,463939	14,658568	13,790559	0,051360	0,090927	-0,035398	-7,409189	6,039245	0,894571	0,051360	0,090927	-0,035398	-7,409189	6,039245	0,894571
10:56:53,15	0,176204	3,382056	-0,087974	-0,157027	0,279979	0,030017	0,041835	0,092095	-0,036397	-0,230474	2,538630	0,915435	-0,678389	-2,757514	-1,092150	-15,447959	14,687654	13,759653	0,041835	0,092095	-0,036397	-7,459935	5,822656	0,915435	0,041835	0,092095	-0,036397	-7,459935	5,822656	0,915435
10:56:53,20	0,176204	3,382056	-0,087974	-0,157027	0,279979	0,030017	0,049807	0,088031	-0,034432	-0,474998	2,124786	0,884529	-0,679529	-2,754761	-1,091668	-15,487888	14,686537	13,796285	0,049807	0,088031	-0,034432	-7,385411	6,034620	0,884529	0,049807	0,088031	-0,034432	-7,385411	6,034620	0,884529
10:56:53,25	0,176204	3,382056	-0,087974	-0,157027	0,279979	0,030017	0,047993	0,090395	-0,033950	-0,331131	2,253137	0,921161	-0,679621	-2,753563	-1,089447	-15,469527	14,696063	13,773409	0,047993	0,090395	-0,033950	-7,427128	6,020568	0,921161	0,047993	0,090395	-0,033950	-7,427128	6,020568	0,921161
10:56:53,30	0,176204	3,382056	-0,087974	-0,157027	0,279979	0,030017	0,047001	0,091074	-0,031729	-0,313242	2,293557	0,898284	-0,681943	-2,756447	-1,092952	-15,448486	14,667716	13,739672	0,047001	0,091074	-0,031729	-7,462557	5,983156	0,898284	0,047001	0,091074	-0,031729	-7,462557	5,983156	0,898284
10:56:53,35	0,176204	3,382056	-0,087974	-0,157027	0,279979	0,030017	0,050660	0,091643	-0,035234	-0,269648	2,070883	0,864547	-0,684410	-2,754030	-1,096046	-15,465769	14,623017	13,788684	0,050660	0,091643	-0,035234	-7,463596	6,047728	0,864547	0,050660	0,091643	-0,035234	-7,463596	6,047728	0,864547
10:56:53,40	0,176204	3,382056	-0,087974	-0,157027	0,279979	0,030017	0,049800	0,094987	-0,038328	-0,048377	2,108244	0,913560	-0,684643	-2,759969	-1,091209	-15,475507	14,640931	13,732197	0,049800	0,094987	-0,038328	-7,504876	6,017545	0,913560	0,049800	0,094987	-0,038328	-7,504876	6,017545	0,913560
10:56:53,45	0,176204	3,382056	-0,087974	-0,157027	0,279979	0,030017	0,055060	0,092220	-0,033491	-0,202916	1,852111	0,857072	-0,682688	-2,759180	-1,089427	-15,511679	14,622084	13,799167	0,055060	0,092220	-0,033491	-7,442190	6,174328	0,857072	0,055060	0,092220	-0,033491	-7,442190	6,174328	0,857072
10:56:53,50	0,176204	3,382056	-0,087974	-0,157027	0,279979	0,030017	0,053399	0,090921	-0,031709	-0,236055	1,960401	0,924043	-0,680274	-2,754235	-1,094896	-15,495639	14,711586	13,777277	0,053399	0,090921	-0,031709	-7,373359	6,152205	0,924043	0,053399	0,090921	-0,031709	-7,373359	6,152205	0,924043
10:56:53,55	0,176204	3,382056	-0,087974	-0,157027	0,279979	0,030017	0,047910	0,091303	-0,037178	-0,301700	2,276691	0,902153	-0,684594	-2,756719	-1,096060	-15,447050	14,681164	13,744710	0,047910	0,091303	-0,037178	-7,469024	6,037606	0,902153	0,047910	0,091303	-0,037178	-7,469024	6,037606	0,902153
10:56:53,60	0,176204	3,382056	-0,087974	-0,157027	0,279979	0,030017	0,052220	0,093802	-0,038342	-0,169709	1,995246	0,869586	-0,682642	-2,756007	-1,093747	-15,497586	14,673593	13,750483	0,052220	0,093802	-0,038342	-7,533192	6,094548	0,869586	0,052220	0,093802	-0,038342	-7,533192	6,094548	0,869586
10:56:53,65	0,176204	3,382056	-0,087974	-0,157027	0,279979	0,030017	0,050628	0,092468	-0,036029	-0,207286	2,118026	0,875359	-0,683939	-2,754156	-1,091699	-15,484835	14,681939	13,765170	0,050628	0,092468	-0,036029	-7,465999	6,092333	0,875359	0,050628	0,092468	-0,036029	-7,465999	6,092333	0,875359
10:56:53,70	0,176204	3,382056	-0,087974	-0,157027	0,279979	0,030017	0,049674	0,094517	-0,033981	-0,114333	2,160749	0,890046	-0,678388	-2,756699	-1,092903	-15,444474	14,700616	13,794528	0,049674	0,094517	-0,033981	-7,533905	6,060190	0,890046	0,049674	0,094517	-0,033981	-7,533905	6,060190	0,890046
10:56:53,75	0,176204	3,382056	-0,087974	-0,157027	0,279979	0,030017	0,049101	0,088438	-0,035185	-0,466793	2,164962	0,919404	-0,680200	-2,755639	-1,092552	-15,444681	14,633831	13,753261	0,049101	0,088438	-0,035185	-7,409168	6,019373	0,919404	0,049101	0,088438	-0,035185	-7,409168	6,019373	0,919404
10:56:53,80	0,176204	3,382056	-0,087974	-0,157027	0,279979	0,030017	0,049088	0,090537	-0,034834	-0,299685	2,132403	0,878136	-0,685537	-2,755765	-1,092971	-15,479366	14,683549	13,744833	0,049088	0,090537	-0,034834	-7,406861	5,985827	0,878136	0,049088	0,090537	-0,034834	-7,406861	5,985827	0,878136
10:56:53,85	0,176204	3,382056	-0,087974	-0,157027	0,279979	0,030017	0,053782	0,089542	-0,036057	-0,358094	1,918536	0,879658	-0,681685	-2,760201	-1,093775	-15,467522	14,654726	13,754782	0,053782	0,089542	-0,036057	-7,387171	6,140450	0,879658	0,053782	0,089542	-0,036057	-7,387171	6,140450	0,879658
10:56:53,90	0,176204	3,382056	-0,087974	-0,157027	0,279979	0,030017	0,052040	0,093635	-0,034859	-0,141071	2,011722	0,863621	-0,684358	-2,756646	-1,092577	-15,471862	14,652368	13,738745	0,052040	0,093635	-0,034859	-7,491410	6,096855	0,863621	0,052040	0,093635	-0,034859	-7,491410	6,096855	0,863621
10:56:53,95	0,176204	3,382056	-0,087974	-0,157027	0,279979	0,030017	0,052040	0,093635	-0,034859	-0,141071	2,011722	0,863621	-0,681965	-2,751472	-1,093349	-15,454440	14,703137	13,761224	0,052040	0,093635	-0,034859	-7,491410	6,096855	0,863621	0,052040	0,093635	-0,034859	-7,491410	6,096855	0,863621
10:56:54,00	0,176204	3,382056	-0,087974	-0,157027	0,279979	0,030017	0,046362	0,094149	-0,035631	-0,167006	2,317270	0,886100	-0,683169	-2,755015	-1,095302	-15,464730	14,672857	13,736589	0,046362	0,094149	-0,035631	-7,557718	5,956687	0,886100	0,046362	0,094149	-0,035631	-7,557718	5,956687	0,886100
10:56:54,05	0,176204	3,382056	-0,087974	-0,157027	0,279979	0,030017	0,050033	0,093420	-0,037584	-0,173534	2,120130	0,861464	-0,687627	-2,752812	-1,092517	-15,490600	14,707825	13,772175	0,050033	0,093420	-0,037584	-7,507037	6,047749	0,861464	0,050033	0,093420	-0,037584	-7,507037	6,047749	0,861464
10:56:54,10	0,176204	3,382056	-0,087974	-0,157027	0,279979	0,030017	0,050354	0,098382	-0,034799	0,067134	2,143330	0,897051	-0,678388	-2,757895	-1,089802	-15,438037	14,648836	13,771359	0,050354	0,098382	-0,034799	-7,655875	6,096142	0,897051	0,050354	0,098382	-0,034799	-7,655875	6,096142	0,897051
10:56:54,15	0,176204	3,382056	-0,087974	-0,157027	0,279979	0,030017	0,050136	0,087840	-0,032084	-0,456269	2,079668	0,896234	-0,679037	-2,760792	-1,092524	-15,468382	14,648340	13,772769	0,050136	0,087840	-0,032084	-7,351695	6,015341	0,896234	0,050136	0,087840	-0,032084	-7,351695	6,015341	0,896234
10:56:54,20	0,176204	3,382056	-0,087974	-0,157027	0,279979	0,030017	0,052970	0,086954	-0,034806	-0,486749	1,958326	0,897645	-0,683854	-2,752520	-1,091810	-15,515819	14,704726	13,775023	0,052970	0,086954	-0,034806	-7,312608	6,116476	0,897645	0,052970	0,086954	-0,034806	-7,312608	6,116476	0,897645
10:56:54,25	0,176204	3,382056	-0,087974	-0,157027	0,279979	0,030017	0,048215	0,095261	-0,034092	-0,079902	2,274886	0,899899	-0,678423	-2,752865	-1,090615	-15,455049	14,690688	13,764419	0,048215	0,095261	-0,034092	-7,557856	6,059730	0,899899	0,048215	0,095261	-0,034092	-7,557856	6,059730	0,899899
10:56:54,30	0,176204	3,382056	-0,087974	-0,157027	0,279979	0,030017	0,045797	0,090385	-0,032897	-0,351658	2,340936	0,889294	-0,682591	-2,755396	-1,092558	-15,472122	14,673610	13,768978	0,045797	0,090385	-0,032897	-7,446881	5,936026	0,889294	0,045797	0,090385	-0,032897	-7,446881	5,936026	0,889294
10:56:54,35	0,176204	3,382056	-0,087974	-0,157027	0,279979	0,030017	0,047778	0,092036	-0,033677	-0,233642	2,243502	0,898321	-0,680843	-2,753754	-1,091395	-15,475945	14,665633	13,773445	0,047778	0,092036	-0,033677	-7,458496	5,994086	0,898321	0,047778	0,092036	-0,033677	-7,458496	5,994086	0,898321
10:56:54,40	0,176204	3,382056	-0,087974	-0,157027	0,279979	0,030017	0,047778	0,092036	-0,033677	-0,233642	2,243502	0,898321	-0,683262	-2,752710	-1,089075	-15,499226	14,647038	13,781105	0,047778	0,092036	-0,033677	-7,458496	5,994086	0,898321	0,047778	0,092036	-0,033677	-7,458496	5,994086	0,898321
10:56:54,45	0,176204	3,382056	-0,087974	-0,157027	0,279979	0,030017	0,048083	0,094653	-0,031357	-0,069823	2,238525	0,905980	-0,680674	-2,758289	-1,092131	-15,459074	14,688153	13,791563	0,048083	0,094653	-0,031357	-7,500097	6,013025	0,905980	0,048083	0,094653	-0,031357	-7,500097	6,013025	0,905980
10:56:54,50	0,176204	3,382056	-0,087974	-0,157027	0,279979	0,030017	0,051621	0,089623	-0,034413	-0,387097	2,040342	0,916439	-0,680938	-2,753216	-1,092185	-15,507402	14,639657	13,778326	0,051621	0,089623	-0,034413	-7,422469	6,092561	0,916439	0,051621	0,089623	-0,034413	-7,422469	6,092561	0,916439
10:56:54,55	0,176204	3,382056	-0,087974	-0,157027	0,279979	0,030017	0,047359	0,092387	-0,034467	-0,177161	2,279556	0,903202	-0,678474	-2,763868	-1,092542	-15,487931	14,636102	13,743158	0,047359	0,092387	-0,034467	-7,429576	5,997231	0,903202	0,047359	0,092387	-0,034467	-7,429576	5,997231	0,903202
10:56:54,60	0,176204	3,382056	-0,087974	-0,157027	0,279979	0,030017	0,055352	0,084928	-0,034824	-0,571701	1,845274	0,868034	-0,685535	-2,755941	-1,091403	-15,474362	14,667405	13,757820	0,055352	0,084928	-0,034824	-7,238560	6,190409	0,868034	0,055352	0,084928	-0,034824	-7,238560	6,190409	0,868034
10:56:54,65	0,176204	3,382056	-0,087974	-0,157027	0,279979	0,030017	0,052017	0,095006	-0,033685	-0,081535	2,022574	0,882696	-0,679521	-2,757033	-1,094865	-15,411655	14,660375	13,750244	0,052017	0,095006	-0,033685	-7,539523	6,105943	0,882696	0,052017	0,095006	-0,033685	-7,539523	6,105943	0,882696
10:56:54,70	0,176204	3,382056	-0,087974	-0,157027	0,279979	0,030017	0,049956	0,089252	-0,037147	-0,406016	2,071928	0,875120	-0,678471	-2,759317	-1,091749	-15,467162	14,622940	13,776633	0,049956	0,089252	-0,037147	-7,412304	5,993503	0,875120	0,049956	0,089252	-0,037147	-7,412304	5,993503	0,875120
10:56:54,75	0,176204	3,382056	-0,087974	-0,157027	0,279979	0,030017	0,046316	0,089428	-0,036378	-0,391298	2,306693	0,905499	-0,677854	-2,753792	-1,094096	-15,453794	14,678301	13,780623	0,046316	0,089428	-0,036378	-7,411433	5,942486	0,905499	0,046316	0,089428	-0,036378	-7,411433	5,942486	0,905499
10:56:54,80	0,176204	3,382056	-0,087974	-0,157027	0,279979	0,030017	0,046316	0,089428	-0,036378	-0,391298	2,306693	0,905499	-0,678471	-2,753606	-1,092141	-15,464171	14,668054	13,803359	0,046316	0,089428	-0,036378	-7,411433	5,942486	0,905499	0,046316	0,089428	-0,036378	-7,411433	5,942486	0,905499
10:56:54,85	0,176204	3,382056	-0,087974	-0,157027	0,279979	0,030017	0,046464	0,090057	-0,034423	-0,344570	2,302865	0,928235	-0,683830	-2,754077	-1,091405	-15,500078	14,678878	13,778405	0,046464	0,090057	-0,034423	-7,414017	5,950268	0,928235	0,046464	0,090057	-0,034423	-7,414017	5,950268	0,928235
10:56:54,90	0,176204	3,382056	-0,087974	-0,157027	0,279979	0,030017	0,049551	0,094462	-0,033687	-0,106936	2,178842	0,903280	-0,676795	-2,756354	-1,094903	-15,516512	14,676380	13,762120	0,049551	0,094462	-0,033687	-7,522167	6,068586	0,903280	0,049551	0,094462	-0,033687	-7,522167	6,068586	0,903280
10:56:54,95	0,176204	3,382056	-0,087974	-0,157027	0,279979	0,030017	0,048005	0,087231	-0,037185	-0,472553	2,272203	0,886996	-0,682022	-2,749698	-1,091799	-15,468828	14,677161	13,774385	0,048005	0,087231	-0,037185	-7,320172	6,040608	0,886996	0,048005	0,087231	-0,037185	-7,320172	6,040608	0,886996
10:56:55,00	0,176204	3,382056	-0,087974	-0,157027	0,279979	0,030017	0,044854	0,095086	-0,034081	-0,088604	2,395141	0,899261	-0,682612	-2,758173	-1,094107	-15,479051	14,651018	13,764008	0,044854	0,095086	-0,034081	-7,552853	5,916207	0,899261	0,044854	0,095086	-0,034081	-7,552853	5,916207	0,899261
10:56:55,05	0,176204	3,382056	-0,087974	-0,157027	0,279979	0,030017	0,052236	0,090996	-0,038635	-0,293596	1,989244	0,901647	-0,682171	-2,758136	-1,096353	-15,453595	14,659474	13,776771	0,052236	0,090996	-0,038635	-7,436760	6,089792	0,901647	0,052236	0,090996	-0,038635	-7,436760	6,089792	0,901647
10:56:55,10	0,176204	3,382056	-0,087974	-0,157027	0,279979	0,030017	0,052236	0,090996	-0,038635	-0,293596	1,989244	0,901647	-0,684380	-2,759344	-1,094869	-15,472966	14,633063	13,777890	0,052236	0,090996	-0,038635	-7,436760	6,089792	0,901647	0,052236	0,090996	-0,038635	-7,436760	6,089792	0,901647
10:56:55,15	0,176204	3,382056	-0,087974	-0,157027	0,279979	0,030017	0,054388	0,092304	-0,037151	-0,193004	1,880949	0,902765	-0,680201	-2,755821	-1,091777	-15,468579	14,698755	13,764777	0,054388	0,092304	-0,037151	-7,438874	6,150370	0,902765	0,054388	0,092304	-0,037151	-7,438874	6,150370	0,902765
10:56:55,20	0,176204	3,382056	-0,087974	-0,157027	0,279979	0,030017	0,049247	0,090447	-0,034059	-0,348663	2,177312	0,889653	-0,683754	-2,754857	-1,091389	-15,463875	14,669168	13,772764	0,050188	0,094006	-0,033671	-7,519779	6,049269	0,897640	0,050188	0,094006	-0,033671	-7,519779	6,049269	0,897640
10:56:55,25	0,176204	3,382056	-0,087974	-0,157027	0,279979	0,030017	0,050188	0,094006	-0,033671	-0,140333	2,109491	0,897640	-0,682055	-2,756542	-1,093337	-15,488577	14,645073	13,768630	0,050188	0,094006	-0,033671	-7,519779	6,049269	0,897640	0,050188	0,094006	-0,033671	-7,519779	6,049269	0,897640
10:56:55,30	0,176204	3,382056	-0,087974	-0,157027	0,279979	0,030017	0,050798	0,091692	-0,035619	-0,227430	2,087130	0,893506	-0,680790	-2,754742	-1,094486	-15,458157	14,698041	13,780889	0,050798	0,091692	-0,035619	-7,425248	6,074772	0,893506	0,050798	0,091692	-0,035619	-7,425248	6,074772	0,893506
10:56:55,35	0,176204	3,382056	-0,087974	-0,157027	0,279979	0,030017	0,048607	0,091496	-0,036768	-0,298684	2,201215	0,905765	-0,680697	-2,752639	-1,097040	-15,447549	14,679522	13,750575	0,048607	0,091496	-0,036768	-7,481145	6,016843	0,905765	0,048607	0,091496	-0,036768	-7,481145	6,016843	0,905765
10:56:55,40	0,176204	3,382056	-0,087974	-0,157027	0,279979	0,030017	0,046740	0,092468	-0,039322	-0,237445	2,279859	0,875451	-0,680167	-2,755280	-1,093305	-15,437773	14,675999	13,784128	0,046740	0,092468	-0,039322	-7,496148	5,948918	0,875451	0,046740	0,092468	-0,039322	-7,496148	5,948918	0,875451
10:56:55,45	0,176204	3,382056	-0,087974	-0,157027	0,279979	0,030017	0,048761	0,090688	-0,035587	-0,331838	2,164517	0,909004	-0,680164	-2,758431	-1,094482	-15,452251	14,695572	13,760927	0,048761	0,090688	-0,035587	-7,450818	5,992259	0,909004	0,048761	0,090688	-0,035587	-7,450818	5,992259	0,909004
10:56:55,50	0,176204	3,382056	-0,087974	-0,157027	0,279979	0,030017	0,051489	0,089110	-0,036764	-0,423610	2,045003	0,885803	-0,686829	-2,760408	-1,091799	-15,545899	14,689193	13,768298	0,051489	0,089110	-0,036764	-7,418711	6,086866	0,885803	0,051489	0,089110	-0,036764	-7,418711	6,086866	0,885803
10:56:55,55	0,176204	3,382056	-0,087974	-0,157027	0,279979	0,030017	0,056533	0,093893	-0,034081	-0,122511	1,860609	0,893174	-0,684940	-2,758890	-1,092920	-15,470972	14,661692	13,787261	0,056533	0,093893	-0,034081	-7,493129	6,298454	0,893174	0,056533	0,093893	-0,034081	-7,493129	6,298454	0,893174
10:56:55,60	0,176204	3,382056	-0,087974	-0,157027	0,279979	0,030017	0,054274	0,093016	-0,035202	-0,181749	1,899431	0,912137	-0,678482	-2,752215	-1,092553	-15,469165	14,674422	13,784688	0,054274	0,093016	-0,035202	-7,483542	6,159954	0,912137	0,054274	0,093016	-0,035202	-7,483542	6,159954	0,912137
10:56:55,65	0,176204	3,382056	-0,087974	-0,157027	0,279979	0,030017	0,045265	0,090761	-0,034834	-0,310958	2,372720	0,909564	-0,681997	-2,753449	-1,093714	-15,469225	14,700049	13,790271	0,045265	0,090761	-0,034834	-7,435702	5,926005	0,909564	0,045265	0,090761	-0,034834	-7,435702	5,926005	0,909564
10:56:55,70	0,176204	3,382056	-0,087974	-0,157027	0,279979	0,030017	0,048091	0,093188	-0,035996	-0,206924	2,238641	0,915147	-0,681957	-2,758530	-1,091372	-15,457953	14,661439	13,767366	0,048091	0,093188	-0,035996	-7,522178	6,013757	0,915147	0,048091	0,093188	-0,035996	-7,522178	6,013757	0,915147
10:56:55,75	0,176204	3,382056	-0,087974	-0,157027	0,279979	0,030017	0,052471	0,090614	-0,033654	-0,312988	1,981813	0,892241	-0,679599	-2,758400	-1,092156	-15,457463	14,663794	13,753805	0,052471	0,090614	-0,033654	-7,426158	6,100759	0,892241	0,052471	0,090614	-0,033654	-7,426158	6,100759	0,892241
10:56:55,80	0,176204	3,382056	-0,087974	-0,157027	0,279979	0,030017	0,051179	0,088635	-0,034438	-0,418138	2,049713	0,878681	-0,682572	-2,753252	-1,092187	-15,468084	14,696177	13,755220	0,051179	0,088635	-0,034438	-7,376020	6,067294	0,878681	0,051179	0,088635	-0,034438	-7,376020	6,067294	0,878681
10:56:55,85	0,176204	3,382056	-0,087974	-0,157027	0,279979	0,030017	0,049198	0,091174	-0,034822	-0,313983	2,186220	0,914527	-0,680806	-2,755415	-1,092540	-15,472532	14,704638	13,789652	0,049198	0,091174	-0,034822	-7,471123	6,048258	0,914527	0,049198	0,091174	-0,034822	-7,471123	6,048258	0,914527
10:56:55,90	0,176204	3,382056	-0,087974	-0,157027	0,279979	0,030017	0,049627	0,095683	-0,033304	-0,060652	2,142495	0,878296	-0,684926	-2,753533	-1,091022	-15,463427	14,677598	13,753420	0,049627	0,095683	-0,033304	-7,571746	6,038227	0,878296	0,049627	0,095683	-0,033304	-7,571746	6,038227	0,878296
10:56:55,95	0,176204	3,382056	-0,087974	-0,157027	0,279979	0,030017	0,049627	0,095683	-0,033304	-0,060652	2,142495	0,878296	-0,683830	-2,755663	-1,089464	-15,501364	14,656299	13,766588	0,049627	0,095683	-0,033304	-7,571746	6,038227	0,878296	0,049627	0,095683	-0,033304	-7,571746	6,038227	0,878296
10:56:56,00	0,176204	3,382056	-0,087974	-0,157027	0,279979	0,030017	0,050924	0,093668	-0,031746	-0,127983	2,097261	0,891464	-0,683175	-2,760674	-1,091385	-15,478893	14,647368	13,752074	0,050924	0,093668	-0,031746	-7,480952	6,094800	0,891464	0,050924	0,093668	-0,031746	-7,480952	6,094800	0,891464
10:56:56,05	0,176204	3,382056	-0,087974	-0,157027	0,279979	0,030017	0,054937	0,090596	-0,033667	-0,291265	1,864676	0,876950	-0,683764	-2,757936	-1,096413	-15,466959	14,675730	13,794985	0,054937	0,090596	-0,033667	-7,403026	6,177211	0,876950	0,054937	0,090596	-0,033667	-7,403026	6,177211	0,876950
10:56:56,10	0,176204	3,382056	-0,087974	-0,157027	0,279979	0,030017	0,052860	0,092475	-0,038695	-0,224046	1,976504	0,919861	-0,684331	-2,754478	-1,091794	-15,462139	14,678232	13,753859	0,052860	0,092475	-0,038695	-7,483369	6,126026	0,919861	0,052860	0,092475	-0,038695	-7,483369	6,126026	0,919861
10:56:56,15	0,176204	3,382056	-0,087974	-0,157027	0,279979	0,030017	0,050149	0,094695	-0,034075	-0,113197	2,114569	0,878735	-0,678997	-2,756507	-1,094498	-15,449050	14,680425	13,746370	0,050149	0,094695	-0,034075	-7,546769	6,051254	0,878735	0,050149	0,094695	-0,034075	-7,546769	6,051254	0,878735
10:56:56,20	0,176204	3,382056	-0,087974	-0,157027	0,279979	0,030017	0,049239	0,089061	-0,036780	-0,414603	2,151624	0,871246	-0,683851	-2,753600	-1,093707	-15,486561	14,639921	13,812402	0,049239	0,089061	-0,036780	-7,405915	6,016913	0,871246	0,049239	0,089061	-0,036780	-7,405915	6,016913	0,871246
10:56:56,25	0,176204	3,382056	-0,087974	-0,157027	0,279979	0,030017	0,053916	0,094588	-0,034468	-0,084659	1,909552	0,862639	-0,686122	-2,757794	-1,092187	-15,471290	14,644151	13,737763	0,053916	0,094588	-0,034468	-7,509848	6,141972	0,862639	0,053916	0,094588	-0,034468	-7,509848	6,141972	0,862639
10:56:56,30	0,176204	3,382056	-0,087974	-0,157027	0,279979	0,030017	0,053916	0,094588	-0,034468	-0,084659	1,909552	0,862639	-0,683198	-2,754523	-1,090881	-15,474511	14,653001	13,765732	0,053916	0,094588	-0,034468	-7,509848	6,141972	0,862639	0,053916	0,094588	-0,034468	-7,509848	6,141972	0,862639
10:56:56,35	0,176204	3,382056	-0,087974	-0,157027	0,279979	0,030017	0,049621	0,093691	-0,033163	-0,137391	2,140099	0,890608	-0,682034	-2,752994	-1,092975	-15,483847	14,677283	13,750543	0,049621	0,093691	-0,033163	-7,492115	6,035373	0,890608	0,049621	0,093691	-0,033163	-7,492115	6,035373	0,890608
10:56:56,40	0,176204	3,382056	-0,087974	-0,157027	0,279979	0,030017	0,047715	0,093448	-0,035257	-0,166359	2,259460	0,875418	-0,684903	-2,754948	-1,091008	-15,452832	14,667951	13,757632	0,047715	0,093448	-0,035257	-7,502051	6,005078	0,875418	0,047715	0,093448	-0,035257	-7,502051	6,005078	0,875418
10:56:56,45	0,176204	3,382056	-0,087974	-0,157027	0,279979	0,030017	0,050842	0,094956	-0,033290	-0,095406	2,065333	0,882508	-0,673727	-2,750120	-1,094105	-15,437057	14,659579	13,771425	0,050842	0,094956	-0,033290	-7,549420	6,056417	0,882508	0,050842	0,094956	-0,033290	-7,549420	6,056417	0,882508
10:56:56,50	0,176204	3,382056	-0,087974	-0,157027	0,279979	0,030017	0,041072	0,087690	-0,036387	-0,473828	2,555508	0,896301	-0,675488	-2,754519	-1,090986	-15,456988	14,674336	13,774092	0,041072	0,087690	-0,036387	-7,357532	5,779673	0,896301	0,041072	0,087690	-0,036387	-7,357532	5,779673	0,896301
10:56:56,55	0,176204	3,382056	-0,087974	-0,157027	0,279979	0,030017	0,045763	0,087017	-0,033268	-0,511673	2,336247	0,898968	-0,684396	-2,753181	-1,092166	-15,478965	14,665247	13,792785	0,045763	0,087017	-0,033268	-7,342494	5,928607	0,898968	0,045763	0,087017	-0,033268	-7,342494	5,928607	0,898968
10:56:56,60	0,176204	3,382056	-0,087974	-0,157027	0,279979	0,030017	0,049058	0,095400	-0,034448	-0,056883	2,179395	0,917661	-0,680205	-2,760249	-1,090981	-15,465735	14,647130	13,761952	0,049058	0,095400	-0,034448	-7,545791	6,030414	0,917661	0,049058	0,095400	-0,034448	-7,545791	6,030414	0,917661
10:56:56,65	0,176204	3,382056	-0,087974	-0,157027	0,279979	0,030017	0,053083	0,088236	-0,033262	-0,420325	1,949553	0,886828	-0,686216	-2,756831	-1,094890	-15,506986	14,660338	13,788872	0,053083	0,088236	-0,033262	-7,346875	6,116572	0,886828	0,053083	0,088236	-0,033262	-7,346875	6,116572	0,886828
10:56:56,70	0,176204	3,382056	-0,087974	-0,157027	0,279979	0,030017	0,053129	0,095152	-0,037172	-0,051543	1,989495	0,913747	-0,684884	-2,758090	-1,092157	-15,456024	14,687567	13,763375	0,053129	0,095152	-0,037172	-7,520943	6,160118	0,913747	0,053129	0,095152	-0,037172	-7,520943	6,160118	0,913747
10:56:56,75	0,176204	3,382056	-0,087974	-0,157027	0,279979	0,030017	0,053553	0,093368	-0,034439	-0,193371	1,936911	0,888251	-0,684250	-2,759566	-1,090950	-15,445997	14,714288	13,802045	0,053553	0,093368	-0,034439	-7,522731	6,140842	0,888251	0,053553	0,093368	-0,034439	-7,522731	6,140842	0,888251
10:56:56,80	0,176204	3,382056	-0,087974	-0,157027	0,279979	0,030017	0,054515	0,092081	-0,033232	-0,288450	1,891597	0,926921	-0,682596	-2,760385	-1,090978	-15,477598	14,638273	13,775891	0,054397	0,090239	-0,033260	-7,386347	6,157232	0,900767	0,054397	0,090239	-0,033260	-7,386347	6,157232	0,900767
10:56:56,85	0,176204	3,382056	-0,087974	-0,157027	0,279979	0,030017	0,054397	0,090239	-0,033260	-0,302580	1,887085	0,900767	-0,678388	-2,759591	-1,092518	-15,446083	14,674811	13,773674	0,054397	0,090239	-0,033260	-7,386347	6,157232	0,900767	0,054397	0,090239	-0,033260	-7,386347	6,157232	0,900767
10:56:56,90	0,176204	3,382056	-0,087974	-0,157027	0,279979	0,030017	0,051605	0,086991	-0,034800	-0,518860	2,023224	0,898550	-0,680322	-2,754666	-1,093172	-15,513292	14,677571	13,752637	0,051605	0,086991	-0,034800	-7,347683	6,074231	0,898550	0,051605	0,086991	-0,034800	-7,347683	6,074231	0,898550
10:56:56,95	0,176204	3,382056	-0,087974	-0,157027	0,279979	0,030017	0,048307	0,091129	-0,035454	-0,272501	2,254305	0,877513	-0,686788	-2,758440	-1,092184	-15,519915	14,685818	13,768456	0,048307	0,091129	-0,035454	-7,426110	6,046418	0,877513	0,048307	0,091129	-0,035454	-7,426110	6,046418	0,877513
10:56:57,00	0,176204	3,382056	-0,087974	-0,157027	0,279979	0,030017	0,054808	0,094843	-0,034466	-0,083216	1,926110	0,893332	-0,682541	-2,760644	-1,091377	-15,473405	14,693380	13,758446	0,054808	0,094843	-0,034466	-7,528355	6,228555	0,893332	0,054808	0,094843	-0,034466	-7,528355	6,228555	0,893332
10:56:57,05	0,176204	3,382056	-0,087974	-0,157027	0,279979	0,030017	0,054593	0,090062	-0,033659	-0,361593	1,900791	0,883322	-0,680162	-2,756558	-1,094073	-15,438010	14,679302	13,789360	0,054593	0,090062	-0,033659	-7,431483	6,186361	0,883322	0,054593	0,090062	-0,033659	-7,431483	6,186361	0,883322
10:56:57,10	0,176204	3,382056	-0,087974	-0,157027	0,279979	0,030017	0,043574	0,089731	-0,034087	-0,348508	2,465879	0,880248	-0,676745	-2,751266	-1,091805	-15,481704	14,663178	13,755372	0,043574	0,089731	-0,034087	-7,392402	5,886436	0,880248	0,043574	0,089731	-0,034087	-7,392402	5,886436	0,880248
10:56:57,15	0,176204	3,382056	-0,087974	-0,157027	0,279979	0,030017	0,043574	0,089731	-0,034087	-0,348508	2,465879	0,880248	-0,683819	-2,754168	-1,094128	-15,483448	14,656078	13,764613	0,043574	0,089731	-0,034087	-7,392402	5,886436	0,880248	0,043574	0,089731	-0,034087	-7,392402	5,886436	0,880248
10:56:57,20	0,176204	3,382056	-0,087974	-0,157027	0,279979	0,030017	0,049624	0,094406	-0,036410	-0,098390	2,149220	0,889489	-0,678965	-2,755998	-1,092134	-15,429642	14,670775	13,778421	0,049624	0,094406	-0,036410	-7,509266	6,044731	0,889489	0,049624	0,094406	-0,036410	-7,509266	6,044731	0,889489
10:56:57,25	0,176204	3,382056	-0,087974	-0,157027	0,279979	0,030017	0,048782	0,089288	-0,034416	-0,404175	2,153789	0,903297	-0,680210	-2,752484	-1,092157	-15,459106	14,695349	13,789521	0,048782	0,089288	-0,034416	-7,413262	5,983152	0,903297	0,048782	0,089288	-0,034416	-7,413262	5,983152	0,903297
10:56:57,30	0,176204	3,382056	-0,087974	-0,157027	0,279979	0,030017	0,046361	0,092124	-0,034439	-0,263263	2,317461	0,914397	-0,682649	-2,751199	-1,091810	-15,498450	14,699352	13,770231	0,046468	0,094878	-0,034092	-7,551739	5,995707	0,895107	0,046468	0,094878	-0,034092	-7,551739	5,995707	0,895107
10:56:57,35	0,176204	3,382056	-0,087974	-0,157027	0,279979	0,030017	0,051821	0,089596	-0,034410	-0,372691	1,999733	0,907212	-0,680751	-2,758476	-1,092128	-15,440822	14,659392	13,782336	0,051821	0,089596	-0,034410	-7,405987	6,067686	0,907212	0,051821	0,089596	-0,034410	-7,405987	6,067686	0,907212
10:56:57,40	0,176204	3,382056	-0,087974	-0,157027	0,279979	0,030017	0,051821	0,089596	-0,034410	-0,372691	1,999733	0,907212	-0,681401	-2,756082	-1,093694	-15,458338	14,658639	13,793378	0,051821	0,089596	-0,034410	-7,405987	6,067686	0,907212	0,051821	0,089596	-0,034410	-7,405987	6,067686	0,907212
10:56:57,45	0,176204	3,382056	-0,087974	-0,157027	0,279979	0,030017	0,050073	0,091356	-0,035976	-0,271760	2,105440	0,918254	-0,682110	-2,755803	-1,091796	-15,519233	14,658067	13,773369	0,050073	0,091356	-0,035976	-7,443216	6,036147	0,918254	0,050073	0,091356	-0,035976	-7,443216	6,036147	0,918254
10:56:57,50	0,176204	3,382056	-0,087974	-0,157027	0,279979	0,030017	0,050186	0,092109	-0,034078	-0,201678	2,152013	0,898245	-0,679652	-2,750720	-1,094129	-15,468121	14,695765	13,766959	0,050186	0,092109	-0,034078	-7,432219	6,091594	0,898245	0,050186	0,092109	-0,034078	-7,432219	6,091594	0,898245
10:56:57,55	0,176204	3,382056	-0,087974	-0,157027	0,279979	0,030017	0,044555	0,092522	-0,036411	-0,238375	2,419422	0,891835	-0,680865	-2,754812	-1,092572	-15,497986	14,694845	13,765473	0,044555	0,092522	-0,036411	-7,501383	5,916950	0,891835	0,044555	0,092522	-0,036411	-7,501383	5,916950	0,891835
10:56:57,60	0,176204	3,382056	-0,087974	-0,157027	0,279979	0,030017	0,048705	0,091527	-0,034854	-0,274425	2,229009	0,890349	-0,676669	-2,751866	-1,091381	-15,450563	14,676222	13,779362	0,048705	0,091527	-0,034854	-7,459266	6,052338	0,890349	0,048705	0,091527	-0,034854	-7,459266	6,052338	0,890349
10:56:57,65	0,176204	3,382056	-0,087974	-0,157027	0,279979	0,030017	0,044056	0,089366	-0,033663	-0,394364	2,420374	0,904237	-0,684404	-2,754115	-1,093340	-15,471650	14,626314	13,772656	0,044056	0,089366	-0,033663	-7,409591	5,878758	0,904237	0,044056	0,089366	-0,033663	-7,409591	5,878758	0,904237
10:56:57,70	0,176204	3,382056	-0,087974	-0,157027	0,279979	0,030017	0,049871	0,094940	-0,035622	-0,050761	2,111304	0,897532	-0,680867	-2,754146	-1,089491	-15,511808	14,711072	13,740133	0,049871	0,094940	-0,035622	-7,503532	6,026164	0,897532	0,049871	0,094940	-0,035622	-7,503532	6,026164	0,897532
10:56:57,75	0,176204	3,382056	-0,087974	-0,157027	0,279979	0,030017	0,048129	0,091861	-0,031773	-0,264173	2,279029	0,865009	-0,682098	-2,752167	-1,091426	-15,519877	14,700028	13,770191	0,048129	0,091861	-0,031773	-7,475271	6,057165	0,865009	0,048129	0,091861	-0,031773	-7,475271	6,057165	0,865009
10:56:57,80	0,176204	3,382056	-0,087974	-0,157027	0,279979	0,030017	0,047030	0,093917	-0,033708	-0,143688	2,337624	0,895067	-0,683785	-2,751065	-1,094510	-15,475384	14,711058	13,786371	0,047030	0,093917	-0,033708	-7,516144	6,029518	0,895067	0,047030	0,093917	-0,033708	-7,516144	6,029518	0,895067
10:56:57,85	0,176204	3,382056	-0,087974	-0,157027	0,279979	0,030017	0,046919	0,095929	-0,036792	-0,070861	2,310383	0,911247	-0,681384	-2,759747	-1,091366	-15,457661	14,629676	13,766260	0,046919	0,095929	-0,036792	-7,601262	5,993557	0,911247	0,046919	0,095929	-0,036792	-7,601262	5,993557	0,911247
10:56:57,90	0,176204	3,382056	-0,087974	-0,157027	0,279979	0,030017	0,053238	0,089509	-0,033648	-0,343070	1,925774	0,891136	-0,681448	-2,756776	-1,094517	-15,484028	14,652102	13,745371	0,053238	0,089509	-0,033648	-7,369521	6,104960	0,891136	0,053238	0,089509	-0,033648	-7,369521	6,104960	0,891136
10:56:57,95	0,176204	3,382056	-0,087974	-0,157027	0,279979	0,030017	0,050698	0,091049	-0,036799	-0,269208	2,091921	0,870247	-0,677853	-2,752531	-1,090635	-15,464811	14,687999	13,745212	0,050698	0,091049	-0,036799	-7,416581	6,071689	0,870247	0,050698	0,091049	-0,036799	-7,416581	6,071689	0,870247
10:56:58,00	0,176204	3,382056	-0,087974	-0,157027	0,279979	0,030017	0,045224	0,090059	-0,032917	-0,361418	2,377854	0,870088	-0,681403	-2,757532	-1,091780	-15,470369	14,655469	13,753259	0,045224	0,090059	-0,032917	-7,431024	5,927944	0,870088	0,045224	0,090059	-0,032917	-7,431024	5,927944	0,870088
10:56:58,05	0,176204	3,382056	-0,087974	-0,157027	0,279979	0,030017	0,051329	0,090632	-0,034062	-0,300630	2,048934	0,878135	-0,684406	-2,755039	-1,092189	-15,498806	14,684772	13,764280	0,051329	0,090632	-0,034062	-7,415279	6,078279	0,878135	0,051329	0,090632	-0,034062	-7,415279	6,078279	0,878135
10:56:58,10	0,176204	3,382056	-0,087974	-0,157027	0,279979	0,030017	0,050672	0,094479	-0,034471	-0,111752	2,122382	0,889156	-0,682580	-2,756726	-1,089456	-15,483755	14,689972	13,757849	0,050672	0,094479	-0,034471	-7,528379	6,100145	0,889156	0,050672	0,094479	-0,034471	-7,528379	6,100145	0,889156
10:56:58,15	0,176204	3,382056	-0,087974	-0,157027	0,279979	0,030017	0,053811	0,091899	-0,034076	-0,229406	1,911446	0,852957	-0,683741	-2,759047	-1,091794	-15,465720	14,646619	13,728081	0,053811	0,091899	-0,034076	-7,443515	6,135587	0,852957	0,053811	0,091899	-0,034076	-7,443515	6,135587	0,852957
10:56:58,20	0,176204	3,382056	-0,087974	-0,157027	0,279979	0,030017	0,053811	0,091899	-0,034076	-0,229406	1,911446	0,852957	-0,677211	-2,756239	-1,092130	-15,436506	14,672604	13,783660	0,053811	0,091899	-0,034076	-7,443515	6,135587	0,852957	0,053811	0,091899	-0,034076	-7,443515	6,135587	0,852957
10:56:58,25	0,176204	3,382056	-0,087974	-0,157027	0,279979	0,030017	0,048114	0,087648	-0,034412	-0,487590	2,195384	0,908536	-0,678393	-2,758167	-1,092505	-15,445393	14,684501	13,798406	0,048114	0,087648	-0,034412	-7,367963	5,972309	0,908536	0,048114	0,087648	-0,034412	-7,367963	5,972309	0,908536
10:56:58,30	0,176204	3,382056	-0,087974	-0,157027	0,279979	0,030017	0,050374	0,087709	-0,034787	-0,490300	2,091478	0,923282	-0,677319	-2,755540	-1,092551	-15,484308	14,669316	13,774697	0,050374	0,087709	-0,034787	-7,375427	6,045859	0,923282	0,050374	0,087709	-0,034787	-7,375427	6,045859	0,923282
10:56:58,35	0,176204	3,382056	-0,087974	-0,157027	0,279979	0,030017	0,047562	0,088091	-0,034833	-0,437790	2,263821	0,899573	-0,680767	-2,759357	-1,092117	-15,439023	14,630267	13,790935	0,047562	0,088091	-0,034833	-7,352961	5,997446	0,899573	0,047562	0,088091	-0,034833	-7,352961	5,997446	0,899573
10:56:58,40	0,176204	3,382056	-0,087974	-0,157027	0,279979	0,030017	0,052592	0,089169	-0,034399	-0,370583	1,943542	0,915811	-0,678405	-2,756975	-1,092501	-15,439871	14,664987	13,807586	0,052592	0,089169	-0,034399	-7,370342	6,071986	0,915811	0,052592	0,089169	-0,034399	-7,370342	6,071986	0,915811
10:56:58,45	0,176204	3,382056	-0,087974	-0,157027	0,279979	0,030017	0,049348	0,088315	-0,034783	-0,444642	2,130285	0,932462	-0,683185	-2,756879	-1,090619	-15,467069	14,624467	13,751315	0,049348	0,088315	-0,034783	-7,377352	6,004134	0,932462	0,049348	0,088315	-0,034783	-7,377352	6,004134	0,932462
10:56:58,50	0,176204	3,382056	-0,087974	-0,157027	0,279979	0,030017	0,051655	0,092502	-0,032901	-0,178205	2,013648	0,876190	-0,683242	-2,753140	-1,091018	-15,495748	14,669705	13,778071	0,051655	0,092502	-0,032901	-7,439627	6,068547	0,876190	0,051655	0,092502	-0,032901	-7,439627	6,068547	0,876190
10:56:58,55	0,176204	3,382056	-0,087974	-0,157027	0,279979	0,030017	0,048445	0,094421	-0,033299	-0,103262	2,227994	0,902947	-0,680277	-2,757050	-1,092174	-15,508277	14,705326	13,770287	0,048445	0,094421	-0,033299	-7,515315	6,030953	0,902947	0,048445	0,094421	-0,033299	-7,515315	6,030953	0,902947
10:56:58,60	0,176204	3,382056	-0,087974	-0,157027	0,279979	0,030017	0,050350	0,089898	-0,034456	-0,363039	2,157638	0,895163	-0,684928	-2,758039	-1,091380	-15,478513	14,694105	13,777878	0,050350	0,089898	-0,034456	-7,420041	6,110074	0,895163	0,050350	0,089898	-0,034456	-7,420041	6,110074	0,895163
10:56:58,65	0,176204	3,382056	-0,087974	-0,157027	0,279979	0,030017	0,053531	0,093431	-0,033661	-0,184478	1,960806	0,902754	-0,679040	-2,760193	-1,091770	-15,471176	14,645044	13,748095	0,053531	0,093431	-0,033661	-7,518835	6,163000	0,902754	0,053531	0,093431	-0,033661	-7,518835	6,163000	0,902754
10:56:58,70	0,176204	3,382056	-0,087974	-0,157027	0,279979	0,030017	0,052452	0,087255	-0,034051	-0,466810	1,986033	0,872971	-0,679650	-2,753714	-1,092553	-15,464500	14,660312	13,774074	0,052452	0,087255	-0,034051	-7,316352	6,103522	0,872971	0,052452	0,087255	-0,034051	-7,316352	6,103522	0,872971
10:56:58,75	0,176204	3,382056	-0,087974	-0,157027	0,279979	0,030017	0,047147	0,091023	-0,034835	-0,287463	2,263766	0,898950	-0,683231	-2,757919	-1,092166	-15,494799	14,650475	13,772592	0,047147	0,091023	-0,034835	-7,432750	5,964780	0,898950	0,047147	0,091023	-0,034835	-7,432750	5,964780	0,898950
10:56:58,80	0,176204	3,382056	-0,087974	-0,157027	0,279979	0,030017	0,052579	0,092022	-0,034448	-0,211859	2,002614	0,897468	-0,683782	-2,757347	-1,093346	-15,486694	14,682209	13,754852	0,052579	0,092022	-0,034448	-7,435548	6,130055	0,897468	0,052579	0,092022	-0,034448	-7,435548	6,130055	0,897468
10:56:58,85	0,176204	3,382056	-0,087974	-0,157027	0,279979	0,030017	0,052359	0,092785	-0,035628	-0,203690	2,022895	0,879728	-0,683132	-2,754025	-1,092536	-15,460588	14,724868	13,799669	0,052359	0,092785	-0,035628	-7,487317	6,133076	0,879728	0,052359	0,092785	-0,035628	-7,487317	6,133076	0,879728
10:56:58,90	0,176204	3,382056	-0,087974	-0,157027	0,279979	0,030017	0,049157	0,093883	-0,034818	-0,196574	2,188126	0,924545	-0,683221	-2,760548	-1,093325	-15,495500	14,650585	13,768075	0,049157	0,093883	-0,034818	-7,566419	6,046941	0,924545	0,049157	0,093883	-0,034818	-7,566419	6,046941	0,924545
10:56:58,95	0,176204	3,382056	-0,087974	-0,157027	0,279979	0,030017	0,054851	0,090698	-0,035607	-0,280403	1,885140	0,892950	-0,686720	-2,754478	-1,092557	-15,473548	14,682345	13,783231	0,054851	0,090698	-0,035607	-7,400233	6,190920	0,892950	0,054851	0,090698	-0,035607	-7,400233	6,190920	0,892950
10:56:59,00	0,176204	3,382056	-0,087974	-0,157027	0,279979	0,030017	0,051343	0,096764	-0,034839	-0,003483	2,064418	0,908106	-0,680190	-2,758262	-1,094075	-15,439783	14,630733	13,777876	0,051343	0,096764	-0,034839	-7,599446	6,094832	0,908106	0,051343	0,096764	-0,034839	-7,599446	6,094832	0,908106
10:56:59,05	0,176204	3,382056	-0,087974	-0,157027	0,279979	0,030017	0,051355	0,089217	-0,036357	-0,368125	2,008736	0,902751	-0,686726	-2,753138	-1,091439	-15,484282	14,691955	13,734714	0,051355	0,089217	-0,036357	-7,371629	6,040107	0,902751	0,051355	0,089217	-0,036357	-7,371629	6,040107	0,902751
10:56:59,10	0,176204	3,382056	-0,087974	-0,157027	0,279979	0,030017	0,050185	0,097439	-0,033721	0,028677	2,138713	0,859590	-0,682629	-2,756904	-1,094105	-15,478901	14,641232	13,773568	0,050185	0,097439	-0,033721	-7,620297	6,078256	0,859590	0,050185	0,097439	-0,033721	-7,620297	6,078256	0,859590
10:56:59,15	0,176204	3,382056	-0,087974	-0,157027	0,279979	0,030017	0,051398	0,092008	-0,036387	-0,212514	2,045619	0,898443	-0,681418	-2,757603	-1,092158	-15,470683	14,642514	13,767599	0,051398	0,092008	-0,036387	-7,435131	6,080377	0,898443	0,051398	0,092008	-0,036387	-7,435131	6,080377	0,898443
10:56:59,20	0,176204	3,382056	-0,087974	-0,157027	0,279979	0,030017	0,051399	0,090610	-0,034440	-0,290421	2,039112	0,892475	-0,680217	-2,753285	-1,088678	-15,473847	14,695460	13,768059	0,051399	0,090610	-0,034440	-7,403307	6,073918	0,892475	0,051399	0,090610	-0,034440	-7,403307	6,073918	0,892475
10:56:59,25	0,176204	3,382056	-0,087974	-0,157027	0,279979	0,030017	0,047059	0,091729	-0,030960	-0,276518	2,293997	0,892934	-0,680821	-2,753556	-1,091794	-15,475175	14,691534	13,760008	0,047059	0,091729	-0,030960	-7,477224	5,988124	0,892934	0,047059	0,091729	-0,030960	-7,477224	5,988124	0,892934
10:56:59,30	0,176204	3,382056	-0,087974	-0,157027	0,279979	0,030017	0,047596	0,092116	-0,034076	-0,252297	2,265271	0,884883	-0,682605	-2,757657	-1,093725	-15,470872	14,634763	13,753558	0,047596	0,092116	-0,034076	-7,483431	6,001537	0,884883	0,047596	0,092116	-0,034076	-7,483431	6,001537	0,884883
10:56:59,35	0,176204	3,382056	-0,087974	-0,157027	0,279979	0,030017	0,052038	0,091611	-0,036007	-0,231551	2,002136	0,878434	-0,680865	-2,754952	-1,094521	-15,487185	14,668827	13,751158	0,052038	0,091611	-0,036007	-7,423031	6,087157	0,878434	0,052038	0,091611	-0,036007	-7,423031	6,087157	0,878434
10:56:59,40	0,176204	3,382056	-0,087974	-0,157027	0,279979	0,030017	0,048826	0,091457	-0,036803	-0,260929	2,200351	0,876034	-0,680723	-2,754060	-1,092919	-15,432379	14,711013	13,785044	0,048826	0,091457	-0,036803	-7,440282	6,033183	0,876034	0,048826	0,091457	-0,036803	-7,440282	6,033183	0,876034
10:56:59,45	0,176204	3,382056	-0,087974	-0,157027	0,279979	0,030017	0,047982	0,091780	-0,035201	-0,308053	2,217840	0,909920	-0,680273	-2,752155	-1,088317	-15,491124	14,669435	13,747960	0,047982	0,091780	-0,035201	-7,512787	5,984460	0,909920	0,047982	0,091780	-0,035201	-7,512787	5,984460	0,909920
10:56:59,50	0,176204	3,382056	-0,087974	-0,157027	0,279979	0,030017	0,046108	0,092343	-0,030599	-0,213419	2,345390	0,872836	-0,680268	-2,755197	-1,091788	-15,494035	14,689009	13,769659	0,046108	0,092343	-0,030599	-7,462315	5,964877	0,872836	0,046108	0,092343	-0,030599	-7,462315	5,964877	0,872836
10:56:59,55	0,176204	3,382056	-0,087974	-0,157027	0,279979	0,030017	0,048740	0,090816	-0,034069	-0,308274	2,220844	0,894535	-0,682638	-2,753193	-1,094129	-15,490604	14,689671	13,770958	0,048740	0,090816	-0,034069	-7,437368	6,046928	0,894535	0,048740	0,090816	-0,034069	-7,437368	6,046928	0,894535
10:56:59,60	0,176204	3,382056	-0,087974	-0,157027	0,279979	0,030017	0,048189	0,093871	-0,036411	-0,151723	2,246855	0,895834	-0,681389	-2,752235	-1,092573	-15,446197	14,648646	13,749217	0,048189	0,093871	-0,036411	-7,520604	6,029687	0,895834	0,048189	0,093871	-0,036411	-7,520604	6,029687	0,895834
10:56:59,65	0,176204	3,382056	-0,087974	-0,157027	0,279979	0,030017	0,046735	0,093268	-0,034855	-0,169741	2,263491	0,874093	-0,683296	-2,755087	-1,092211	-15,527276	14,669750	13,749754	0,046735	0,093268	-0,034855	-7,491306	5,932186	0,874093	0,046735	0,093268	-0,034855	-7,491306	5,932186	0,874093
10:56:59,70	0,176204	3,382056	-0,087974	-0,157027	0,279979	0,030017	0,050159	0,093494	-0,034493	-0,135743	2,166218	0,874630	-0,686142	-2,756236	-1,093331	-15,475834	14,663559	13,778117	0,050159	0,093494	-0,034493	-7,475024	6,103688	0,874630	0,050159	0,093494	-0,034493	-7,475024	6,103688	0,874630
10:56:59,75	0,176204	3,382056	-0,087974	-0,157027	0,279979	0,030017	0,052577	0,095384	-0,035613	-0,057832	1,992839	0,902993	-0,684370	-2,753099	-1,093362	-15,472907	14,674868	13,750169	0,052577	0,095384	-0,035613	-7,545463	6,120117	0,902993	0,052577	0,095384	-0,035613	-7,545463	6,120117	0,902993
10:56:59,80	0,176204	3,382056	-0,087974	-0,157027	0,279979	0,030017	0,048974	0,095418	-0,035644	-0,067302	2,183290	0,875045	-0,681986	-2,756225	-1,094117	-15,470379	14,687167	13,755790	0,048974	0,095418	-0,035644	-7,557631	6,027770	0,875045	0,048974	0,095418	-0,035644	-7,557631	6,027770	0,875045
10:56:59,85	0,176204	3,382056	-0,087974	-0,157027	0,279979	0,030017	0,050489	0,091791	-0,036399	-0,267853	2,108477	0,880666	-0,680263	-2,752904	-1,091771	-15,466330	14,640250	13,787524	0,050489	0,091791	-0,036399	-7,473415	6,071874	0,880666	0,050489	0,091791	-0,036399	-7,473415	6,071874	0,880666
10:56:59,90	0,176204	3,382056	-0,087974	-0,157027	0,279979	0,030017	0,046751	0,091959	-0,034053	-0,220486	2,275896	0,912400	-0,678958	-2,756681	-1,092523	-15,427074	14,667551	13,773582	0,046751	0,091959	-0,034053	-7,439273	5,945848	0,912400	0,046751	0,091959	-0,034053	-7,439273	5,945848	0,912400
10:56:59,95	0,176204	3,382056	-0,087974	-0,157027	0,279979	0,030017	0,049370	0,088941	-0,034805	-0,420722	2,119366	0,898458	-0,685011	-2,753467	-1,093345	-15,491635	14,667864	13,783877	0,049613	0,095790	-0,035626	-7,552046	6,057416	0,908753	0,049613	0,095790	-0,035626	-7,552046	6,057416	0,908753
10:57:00,00	0,176204	3,382056	-0,087974	-0,157027	0,279979	0,030017	0,049613	0,095790	-0,035626	-0,032557	2,162788	0,908753	-0,677294	-2,757421	-1,090979	-15,487319	14,692191	13,788764	0,049613	0,095790	-0,035626	-7,552046	6,057416	0,908753	0,049613	0,095790	-0,035626	-7,552046	6,057416	0,908753
10:57:00,05	0,176204	3,382056	-0,087974	-0,157027	0,279979	0,030017	0,049179	0,087130	-0,033261	-0,506083	2,193803	0,913640	-0,682659	-2,758147	-1,092142	-15,501682	14,657635	13,806859	0,052490	0,091412	-0,034424	-7,422163	6,137234	0,931735	0,052490	0,091412	-0,034424	-7,422163	6,137234	0,931735
10:57:00,10	0,176204	3,382056	-0,087974	-0,157027	0,279979	0,030017	0,052490	0,091412	-0,034424	-0,246299	2,016790	0,931735	-0,677239	-2,755520	-1,092935	-15,450219	14,675753	13,760268	0,047505	0,088032	-0,035217	-7,374005	5,969638	0,885143	0,047505	0,088032	-0,035217	-7,374005	5,969638	0,885143
10:57:00,15	0,176204	3,382056	-0,087974	-0,157027	0,279979	0,030017	0,047505	0,088032	-0,035217	-0,463501	2,240468	0,885143	-0,680351	-2,752568	-1,091808	-15,521682	14,679151	13,774861	0,047505	0,088032	-0,035217	-7,374005	5,969638	0,885143	0,047505	0,088032	-0,035217	-7,374005	5,969638	0,885143
10:57:00,20	0,176204	3,382056	-0,087974	-0,157027	0,279979	0,030017	0,046504	0,092203	-0,034090	-0,213813	2,356116	0,899737	-0,683853	-2,754737	-1,094127	-15,503141	14,665864	13,774729	0,046504	0,092203	-0,034090	-7,451751	6,006695	0,899737	0,046504	0,092203	-0,034090	-7,451751	6,006695	0,899737
10:57:00,25	0,176204	3,382056	-0,087974	-0,157027	0,279979	0,030017	0,050134	0,094151	-0,036409	-0,110267	2,144666	0,899605	-0,679669	-2,753296	-1,091778	-15,491279	14,715481	13,790239	0,046794	0,091249	-0,034060	-7,473126	6,006199	0,915115	0,046794	0,091249	-0,034060	-7,473126	6,006199	0,915115
10:57:00,30	0,176204	3,382056	-0,087974	-0,157027	0,279979	0,030017	0,046794	0,091249	-0,034060	-0,310100	2,332904	0,915115	-0,683859	-2,756873	-1,093732	-15,507092	14,649780	13,773695	0,046794	0,091249	-0,034060	-7,473126	6,006199	0,915115	0,046794	0,091249	-0,034060	-7,473126	6,006199	0,915115
10:57:00,35	0,176204	3,382056	-0,087974	-0,157027	0,279979	0,030017	0,051987	0,093089	-0,036013	-0,149594	2,043696	0,898571	-0,677857	-2,756043	-1,089442	-15,469368	14,668801	13,762777	0,051987	0,093089	-0,036013	-7,457091	6,124665	0,898571	0,051987	0,093089	-0,036013	-7,457091	6,124665	0,898571
10:57:00,40	0,176204	3,382056	-0,087974	-0,157027	0,279979	0,030017	0,048267	0,088306	-0,031724	-0,433630	2,213966	0,887653	-0,684376	-2,755732	-1,094912	-15,479294	14,671727	13,745840	0,048267	0,088306	-0,031724	-7,365685	6,002932	0,887653	0,048267	0,088306	-0,031724	-7,365685	6,002932	0,887653
10:57:00,45	0,176204	3,382056	-0,087974	-0,157027	0,279979	0,030017	0,051257	0,094107	-0,037194	-0,129548	2,068532	0,870716	-0,685489	-2,759337	-1,093306	-15,450236	14,651350	13,777100	0,051257	0,094107	-0,037194	-7,516982	6,092232	0,870716	0,051257	0,094107	-0,037194	-7,516982	6,092232	0,870716
10:57:00,50	0,176204	3,382056	-0,087974	-0,157027	0,279979	0,030017	0,054935	0,093269	-0,035587	-0,170050	1,841924	0,901976	-0,679679	-2,754054	-1,094520	-15,488968	14,692692	13,757123	0,054935	0,093269	-0,035587	-7,491636	6,154344	0,901976	0,054935	0,093269	-0,035587	-7,491636	6,154344	0,901976
10:57:00,55	0,176204	3,382056	-0,087974	-0,157027	0,279979	0,030017	0,047456	0,090879	-0,036802	-0,310765	2,285076	0,881999	-0,679673	-2,761742	-1,091745	-15,495428	14,657578	13,787153	0,047456	0,090879	-0,036802	-7,444739	6,010350	0,881999	0,047456	0,090879	-0,036802	-7,444739	6,010350	0,881999
10:57:00,60	0,176204	3,382056	-0,087974	-0,157027	0,279979	0,030017	0,054110	0,087029	-0,034027	-0,477308	1,927096	0,912029	-0,682647	-2,754661	-1,092992	-15,502721	14,679995	13,731100	0,049466	0,093145	-0,035274	-7,486934	6,069172	0,855976	0,049466	0,093145	-0,035274	-7,486934	6,069172	0,855976
10:57:00,65	0,176204	3,382056	-0,087974	-0,157027	0,279979	0,030017	0,049466	0,093145	-0,035274	-0,175022	2,186128	0,855976	-0,683821	-2,752787	-1,087895	-15,499811	14,688666	13,800998	0,048429	0,095099	-0,030177	-7,547660	6,043522	0,925874	0,048429	0,095099	-0,030177	-7,547660	6,043522	0,925874
10:57:00,70	0,176204	3,382056	-0,087974	-0,157027	0,279979	0,030017	0,048429	0,095099	-0,030177	-0,082419	2,241839	0,925874	-0,681381	-2,757814	-1,093322	-15,443135	14,613270	13,752527	0,051563	0,090472	-0,035604	-7,388108	6,039779	0,877403	0,051563	0,090472	-0,035604	-7,388108	6,039779	0,877403
10:57:00,75	0,176204	3,382056	-0,087974	-0,157027	0,279979	0,030017	0,053710	0,090660	-0,033301	-0,287974	1,948926	0,862962	-0,682617	-2,759580	-1,091019	-15,496596	14,657632	13,738086	0,053710	0,090660	-0,033301	-7,404759	6,165166	0,862962	0,053710	0,090660	-0,033301	-7,404759	6,165166	0,862962
10:57:00,80	0,176204	3,382056	-0,087974	-0,157027	0,279979	0,030017	0,053710	0,090660	-0,033301	-0,287974	1,948926	0,862962	-0,680253	-2,753417	-1,091762	-15,468821	14,659756	13,797785	0,047191	0,091694	-0,034044	-7,447900	5,969408	0,922661	0,047191	0,091694	-0,034044	-7,447900	5,969408	0,922661
10:57:00,85	0,176204	3,382056	-0,087974	-0,157027	0,279979	0,030017	0,047191	0,091694	-0,034044	-0,249908	2,264948	0,922661	-0,679084	-2,754543	-1,091806	-15,490984	14,683647	13,745543	0,047582	0,090119	-0,034087	-7,415765	6,010911	0,870419	0,047582	0,090119	-0,034087	-7,415765	6,010911	0,870419
10:57:00,90	0,176204	3,382056	-0,087974	-0,157027	0,279979	0,030017	0,047582	0,090119	-0,034087	-0,341428	2,275750	0,870419	-0,682643	-2,759851	-1,093738	-15,515239	14,693277	13,750719	0,047582	0,090119	-0,034087	-7,415765	6,010911	0,870419	0,047582	0,090119	-0,034087	-7,415765	6,010911	0,870419
10:57:00,95	0,176204	3,382056	-0,087974	-0,157027	0,279979	0,030017	0,053958	0,090547	-0,036020	-0,315396	1,970017	0,875595	-0,680182	-2,757328	-1,092901	-15,447098	14,669666	13,798004	0,050542	0,089677	-0,035183	-7,413888	6,044357	0,922880	0,050542	0,089677	-0,035183	-7,413888	6,044357	0,922880
10:57:01,00	0,176204	3,382056	-0,087974	-0,157027	0,279979	0,030017	0,050542	0,089677	-0,035183	-0,374246	2,076827	0,922880	-0,680860	-2,752251	-1,092985	-15,486170	14,681673	13,741336	0,046484	0,092802	-0,035267	-7,487570	5,976680	0,866212	0,046484	0,092802	-0,035267	-7,487570	5,976680	0,866212
10:57:01,05	0,176204	3,382056	-0,087974	-0,157027	0,279979	0,030017	0,046484	0,092802	-0,035267	-0,202595	2,327647	0,866212	-0,683147	-2,757268	-1,089032	-15,463476	14,666755	13,790376	0,046484	0,092802	-0,035267	-7,487570	5,976680	0,866212	0,046484	0,092802	-0,035267	-7,487570	5,976680	0,866212
10:57:01,10	0,176204	3,382056	-0,087974	-0,157027	0,279979	0,030017	0,051973	0,092275	-0,031314	-0,228458	2,015142	0,915252	-0,680292	-2,752753	-1,089088	-15,499616	14,672712	13,758220	0,051973	0,092275	-0,031314	-7,472015	6,095007	0,915252	0,051973	0,092275	-0,031314	-7,472015	6,095007	0,915252
10:57:01,15	0,176204	3,382056	-0,087974	-0,157027	0,279979	0,030017	0,046635	0,092059	-0,031370	-0,226750	2,326964	0,883096	-0,683760	-2,758266	-1,091386	-15,473663	14,659618	13,762360	0,053143	0,092307	-0,033668	-7,461588	6,131284	0,887236	0,053143	0,092307	-0,033668	-7,461588	6,131284	0,887236
10:57:01,20	0,176204	3,382056	-0,087974	-0,157027	0,279979	0,030017	0,053143	0,092307	-0,033668	-0,215524	1,959521	0,887236	-0,682101	-2,755779	-1,091383	-15,513549	14,661365	13,802241	0,050161	0,092113	-0,033665	-7,438035	6,087656	0,927117	0,050161	0,092113	-0,033665	-7,438035	6,087656	0,927117
10:57:01,25	0,176204	3,382056	-0,087974	-0,157027	0,279979	0,030017	0,050161	0,092113	-0,033665	-0,207145	2,150041	0,927117	-0,680891	-2,751088	-1,092184	-15,486477	14,658989	13,779054	0,050161	0,092113	-0,033665	-7,438035	6,087656	0,927117	0,050161	0,092113	-0,033665	-7,438035	6,087656	0,927117
10:57:01,30	0,176204	3,382056	-0,087974	-0,157027	0,279979	0,030017	0,045492	0,093411	-0,034466	-0,151156	2,368160	0,903929	-0,682012	-2,751977	-1,090257	-15,467545	14,651335	13,743199	0,045492	0,093411	-0,034466	-7,483896	5,939313	0,903929	0,045492	0,093411	-0,034466	-7,483896	5,939313	0,903929
10:57:01,35	0,176204	3,382056	-0,087974	-0,157027	0,279979	0,030017	0,046823	0,093937	-0,032539	-0,126614	2,278766	0,868075	-0,679613	-2,756893	-1,091771	-15,467746	14,686443	13,764313	0,046823	0,093937	-0,032539	-7,500686	5,954342	0,868075	0,046823	0,093937	-0,032539	-7,500686	5,954342	0,868075
10:57:01,40	0,176204	3,382056	-0,087974	-0,157027	0,279979	0,030017	0,049881	0,089402	-0,034053	-0,392762	2,137440	0,889189	-0,683844	-2,754290	-1,091391	-15,495247	14,649722	13,791914	0,049881	0,089402	-0,034053	-7,410801	6,053125	0,889189	0,049881	0,089402	-0,034053	-7,410801	6,053125	0,889189
10:57:01,45	0,176204	3,382056	-0,087974	-0,157027	0,279979	0,030017	0,049742	0,094367	-0,033673	-0,089008	2,150138	0,916790	-0,680246	-2,751778	-1,094103	-15,467306	14,688784	13,795523	0,049742	0,094367	-0,033673	-7,496833	6,054891	0,916790	0,049742	0,094367	-0,033673	-7,496833	6,054891	0,916790
10:57:01,50	0,176204	3,382056	-0,087974	-0,157027	0,279979	0,030017	0,045768	0,092508	-0,036385	-0,233499	2,352130	0,920399	-0,685555	-2,754841	-1,091798	-15,469152	14,634889	13,752280	0,051075	0,095573	-0,034080	-7,528993	6,060197	0,877156	0,051075	0,095573	-0,034080	-7,528993	6,060197	0,877156
10:57:01,55	0,176204	3,382056	-0,087974	-0,157027	0,279979	0,030017	0,051075	0,095573	-0,034080	-0,026499	2,050815	0,877156	-0,681439	-2,754677	-1,091396	-15,485875	14,678061	13,773706	0,051075	0,095573	-0,034080	-7,528993	6,060197	0,877156	0,051075	0,095573	-0,034080	-7,528993	6,060197	0,877156
10:57:01,60	0,176204	3,382056	-0,087974	-0,157027	0,279979	0,030017	0,048875	0,092091	-0,033678	-0,236590	2,201286	0,898582	-0,679684	-2,760697	-1,090986	-15,490358	14,625072	13,766370	0,053211	0,087561	-0,033268	-7,297562	6,130249	0,891246	0,053211	0,087561	-0,033268	-7,297562	6,130249	0,891246
10:57:01,65	0,176204	3,382056	-0,087974	-0,157027	0,279979	0,030017	0,053211	0,087561	-0,033268	-0,424034	1,953213	0,891246	-0,683240	-2,759388	-1,091030	-15,506916	14,640799	13,732735	0,053211	0,087561	-0,033268	-7,297562	6,130249	0,891246	0,053211	0,087561	-0,033268	-7,297562	6,130249	0,891246
10:57:01,70	0,176204	3,382056	-0,087974	-0,157027	0,279979	0,030017	0,053855	0,091296	-0,033312	-0,235158	1,941887	0,857610	-0,683113	-2,761035	-1,091333	-15,458273	14,686387	13,806334	0,055218	0,090362	-0,033615	-7,440942	6,186313	0,931210	0,055218	0,090362	-0,033615	-7,440942	6,186313	0,931210
10:57:01,75	0,176204	3,382056	-0,087974	-0,157027	0,279979	0,030017	0,055218	0,090362	-0,033615	-0,347506	1,851706	0,931210	-0,680269	-2,753889	-1,092571	-15,488057	14,682418	13,765212	0,047608	0,091472	-0,034853	-7,452016	6,008462	0,890088	0,047608	0,091472	-0,034853	-7,452016	6,008462	0,890088
10:57:01,80	0,176204	3,382056	-0,087974	-0,157027	0,279979	0,030017	0,047608	0,091472	-0,034853	-0,271477	2,271225	0,890088	-0,678532	-2,756037	-1,092554	-15,509391	14,694115	13,785158	0,047608	0,091472	-0,034853	-7,452016	6,008462	0,890088	0,047608	0,091472	-0,034853	-7,452016	6,008462	0,890088
10:57:01,85	0,176204	3,382056	-0,087974	-0,157027	0,279979	0,030017	0,048599	0,088893	-0,034836	-0,405019	2,244013	0,910034	-0,681457	-2,759680	-1,090218	-15,497036	14,639449	13,766277	0,048599	0,088893	-0,034836	-7,383149	6,059050	0,910034	0,048599	0,088893	-0,034836	-7,383149	6,059050	0,910034
10:57:01,90	0,176204	3,382056	-0,087974	-0,157027	0,279979	0,030017	0,053216	0,089605	-0,032500	-0,326841	1,965886	0,891153	-0,684980	-2,758849	-1,092153	-15,493460	14,668206	13,787234	0,054259	0,093072	-0,034435	-7,479405	6,182283	0,912109	0,054259	0,093072	-0,034435	-7,479405	6,182283	0,912109
10:57:01,95	0,176204	3,382056	-0,087974	-0,157027	0,279979	0,030017	0,054259	0,093072	-0,034435	-0,173271	1,922955	0,912109	-0,679597	-2,756890	-1,091380	-15,462059	14,689694	13,764124	0,049870	0,089389	-0,033662	-7,416134	6,049528	0,889000	0,049870	0,089389	-0,033662	-7,416134	6,049528	0,889000
10:57:02,00	0,176204	3,382056	-0,087974	-0,157027	0,279979	0,030017	0,049870	0,089389	-0,033662	-0,399060	2,134725	0,889000	-0,680820	-2,757716	-1,092166	-15,477022	14,669055	13,758916	0,049870	0,089389	-0,033662	-7,416134	6,049528	0,889000	0,049870	0,089389	-0,033662	-7,416134	6,049528	0,889000
10:57:02,05	0,176204	3,382056	-0,087974	-0,157027	0,279979	0,030017	0,051197	0,090035	-0,034448	-0,340124	2,068340	0,883792	-0,683235	-2,755203	-1,092584	-15,493729	14,656759	13,749214	0,050228	0,093383	-0,034866	-7,477613	6,069973	0,874089	0,050228	0,093383	-0,034866	-7,477613	6,069973	0,874089
10:57:02,11	0,176204	3,382056	-0,087974	-0,157027	0,279979	0,030017	0,050228	0,093383	-0,034866	-0,147022	2,127070	0,874089	-0,685531	-2,757384	-1,090592	-15,469597	14,654587	13,790569	0,050228	0,093383	-0,034866	-7,477613	6,069973	0,874089	0,050228	0,093383	-0,034866	-7,477613	6,069973	0,874089
10:57:02,16	0,176204	3,382056	-0,087974	-0,157027	0,279979	0,030017	0,046383	0,088671	-0,034047	-0,433208	2,293688	0,894253	-0,682622	-2,755053	-1,090640	-15,481513	14,641172	13,742688	0,046383	0,088671	-0,034047	-7,393876	5,934751	0,894253	0,046383	0,088671	-0,034047	-7,393876	5,934751	0,894253
10:57:02,21	0,176204	3,382056	-0,087974	-0,157027	0,279979	0,030017	0,049792	0,092928	-0,032922	-0,163317	2,131358	0,867564	-0,681090	-2,761192	-1,087259	-15,889533	14,660497	13,798094	0,049792	0,092928	-0,032922	-7,458153	6,040052	0,867564	0,049792	0,092928	-0,032922	-7,458153	6,040052	0,867564
10:57:02,26	0,176204	3,382056	-0,087974	-0,157027	0,279979	0,030017	0,080823	-0,230482	-0,047577	-0,567157	2,054625	2,606196	-0,418057	-2,943631	-1,105295	-25,019193	1,195125	15,481320	0,080823	-0,230482	-0,047577	17,525652	8,399203	2,606196	0,080823	-0,230482	-0,047577	17,525652	8,399203	2,606196
10:57:02,31	0,175891	3,431849	-0,088003	-0,157019	0,279980	0,029980	0,080823	-0,230482	-0,047577	-0,567157	2,054625	2,606196	-0,353036	-2,964268	-1,109623	-26,115629	-2,451133	15,817818	0,080823	-0,230482	-0,047577	17,525652	8,399203	2,606196	0,080823	-0,230482	-0,047577	17,525652	8,399203	2,606196
10:57:02,36	0,175891	3,431849	-0,088003	-0,157019	0,279980	0,029980	0,066184	-0,297110	-0,051905	-0,325854	1,942249	2,942694	-0,355687	-2,965429	-1,107651	-26,024930	-2,343824	15,799112	0,068515	-0,295395	-0,049933	22,813537	7,174580	2,923988	0,068515	-0,295395	-0,049933	22,813537	7,174580	2,923988
10:57:02,41	0,175891	3,431849	-0,088003	-0,157019	0,279980	0,029980	0,068515	-0,295395	-0,049933	-0,374953	1,796121	2,923988	-0,350857	-2,961397	-1,111501	-25,967654	-2,290674	15,828227	0,062609	-0,297561	-0,053783	22,796267	6,995027	2,953103	0,062609	-0,297561	-0,053783	22,796267	6,995027	2,953103
10:57:02,46	0,175891	3,431849	-0,088003	-0,157019	0,279980	0,029980	0,062609	-0,297561	-0,053783	-0,562250	2,080237	2,953103	-0,353192	-2,966616	-1,110296	-25,980260	-2,260262	15,861336	0,062609	-0,297561	-0,053783	22,796267	6,995027	2,953103	0,062609	-0,297561	-0,053783	22,796267	6,995027	2,953103
10:57:02,51	0,175891	3,431849	-0,088003	-0,157019	0,279980	0,029980	0,068296	-0,298148	-0,052578	-0,612838	1,810640	2,986212	-0,355482	-2,966228	-1,113047	-25,967413	-2,204459	15,820721	0,068296	-0,298148	-0,052578	22,791803	7,171854	2,986212	0,068296	-0,298148	-0,052578	22,791803	7,171854	2,986212
10:57:02,56	0,175891	3,431849	-0,088003	-0,157019	0,279980	0,029980	0,069104	-0,295971	-0,055329	-0,554381	1,785360	2,945597	-0,360210	-2,959984	-1,111141	-25,955496	-2,225810	15,809173	0,069104	-0,295971	-0,055329	22,679361	7,210061	2,945597	0,069104	-0,295971	-0,055329	22,679361	7,210061	2,945597
10:57:02,61	0,175891	3,431849	-0,088003	-0,157019	0,279980	0,029980	0,066061	-0,288755	-0,053423	-0,166601	1,922618	2,934049	-0,358401	-2,965685	-1,112266	-25,941869	-2,243165	15,818319	0,066061	-0,288755	-0,053423	22,500661	7,108417	2,934049	0,066061	-0,288755	-0,053423	22,500661	7,108417	2,934049
10:57:02,66	0,175891	3,431849	-0,088003	-0,157019	0,279980	0,029980	0,070094	-0,293172	-0,054548	-0,388067	1,692415	2,943195	-0,354298	-2,957882	-1,112263	-25,952417	-2,164719	15,866412	0,061285	-0,292824	-0,054545	22,554052	7,009734	2,991288	0,061285	-0,292824	-0,054545	22,554052	7,009734	2,991288
10:57:02,71	0,175891	3,431849	-0,088003	-0,157019	0,279980	0,029980	0,061285	-0,292824	-0,054545	-0,432650	2,198847	2,991288	-0,347579	-2,967848	-1,110792	-26,256022	-2,632910	15,867858	0,061285	-0,292824	-0,054545	22,554052	7,009734	2,991288	0,061285	-0,292824	-0,054545	22,554052	7,009734	2,991288
10:57:02,76	0,175891	3,431849	-0,088003	-0,157019	0,279980	0,029980	0,066557	-0,303625	-0,053074	-0,437031	1,953559	2,992734	-0,061920	-3,073767	-1,071941	-31,692372	-17,452005	17,411647	0,066557	-0,303625	-0,053074	23,397543	7,178265	2,992734	0,066557	-0,303625	-0,053074	23,397543	7,178265	2,992734
10:57:02,81	0,175933	3,481896	-0,087974	-0,157021	0,279987	0,029971	0,015455	-0,603973	-0,014223	-0,503220	1,909306	4,536522	-0,000528	-3,085287	-1,068853	-32,552855	-20,315468	17,708865	-0,005264	-0,662900	-0,011135	51,380276	1,886953	4,833741	-0,005264	-0,662900	-0,011135	51,380276	1,886953	4,833741
10:57:02,86	0,175933	3,481896	-0,087974	-0,157021	0,279987	0,029971	-0,002244	-0,651517	-0,011513	-0,258880	2,081823	4,796545	-0,011896	-3,082211	-1,069231	-32,403056	-20,178620	17,671670	-0,002244	-0,651517	-0,011513	50,885225	1,905677	4,796545	-0,002244	-0,651517	-0,011513	50,885225	1,905677	4,796545
10:57:02,91	0,175933	3,481896	-0,087974	-0,157021	0,279987	0,029971	-0,002244	-0,651517	-0,011513	-0,258880	2,081823	4,796545	-0,010509	-3,085978	-1,065323	-32,346621	-20,122040	17,641134	-0,002244	-0,651517	-0,011513	50,885225	1,905677	4,796545	-0,002244	-0,651517	-0,011513	50,885225	1,905677	4,796545
10:57:02,96	0,175933	3,481896	-0,087974	-0,157021	0,279987	0,029971	0,000324	-0,654602	-0,007605	-0,496484	1,927684	4,766010	-0,008090	-3,082222	-1,068795	-32,307348	-20,093966	17,668943	0,000324	-0,654602	-0,007605	50,889744	1,953155	4,766010	0,000324	-0,654602	-0,007605	50,889744	1,953155	4,766010
10:57:03,01	0,175933	3,481896	-0,087974	-0,157021	0,279987	0,029971	-0,004137	-0,654818	-0,011077	-0,551708	2,139730	4,793819	-0,011586	-3,080894	-1,066899	-32,306759	-20,062004	17,619949	-0,004137	-0,654818	-0,011077	50,851540	1,814939	4,793819	-0,004137	-0,654818	-0,011077	50,851540	1,814939	4,793819
10:57:03,06	0,175933	3,481896	-0,087974	-0,157021	0,279987	0,029971	-0,003539	-0,651127	-0,009181	-0,387711	2,124106	4,744825	-0,005606	-3,083186	-1,067224	-32,272348	-20,042847	17,659861	-0,003539	-0,651127	-0,009181	50,725734	1,846257	4,744825	-0,003539	-0,651127	-0,009181	50,725734	1,846257	4,744825
10:57:03,11	0,175933	3,481896	-0,087974	-0,157021	0,279987	0,029971	-0,004545	-0,657452	-0,009506	-0,750406	2,156159	4,784737	-0,012057	-3,078878	-1,066849	-32,258333	-20,010767	17,669731	-0,004545	-0,657452	-0,009506	50,859549	1,799394	4,784737	-0,004545	-0,657452	-0,009506	50,859549	1,799394	4,784737
10:57:03,16	0,175933	3,481896	-0,087974	-0,157021	0,279987	0,029971	-0,005049	-0,649711	-0,009131	-0,382676	2,186307	4,794607	-0,006755	-3,078210	-1,068425	-32,261202	-19,998998	17,638196	-0,005049	-0,649711	-0,009131	50,619630	1,789921	4,794607	-0,005049	-0,649711	-0,009131	50,619630	1,789921	4,794607
10:57:03,21	0,175933	3,481896	-0,087974	-0,157021	0,279987	0,029971	-0,008280	-0,653969	-0,010707	-0,612841	2,362654	4,763071	-0,013214	-3,082728	-1,069166	-32,259060	-19,995597	17,670863	-0,008280	-0,653969	-0,010707	50,723705	1,712686	4,763071	-0,008280	-0,653969	-0,010707	50,723705	1,712686	4,763071
10:57:03,26	0,175933	3,481896	-0,087974	-0,157021	0,279987	0,029971	-0,001137	-0,650634	-0,011448	-0,443474	1,991079	4,795739	-0,008992	-3,081258	-1,069937	-32,224426	-19,952608	17,658766	-0,004521	-0,653556	-0,012219	50,654193	1,803635	4,783641	-0,004521	-0,653556	-0,012219	50,654193	1,803635	4,783641
10:57:03,31	0,175933	3,481896	-0,087974	-0,157021	0,279987	0,029971	-0,004123	-0,651875	-0,009129	-0,621179	2,142871	4,749084	-0,010647	-3,080763	-1,066847	-32,199472	-19,899290	17,624208	-0,004123	-0,651875	-0,009129	50,551006	1,819248	4,749084	-0,004123	-0,651875	-0,009129	50,551006	1,819248	4,749084
10:57:03,36	0,175933	3,481896	-0,087974	-0,157021	0,279987	0,029971	-0,004123	-0,651875	-0,009129	-0,621179	2,142871	4,749084	-0,008987	-3,078127	-1,068782	-32,209947	-19,972228	17,652906	-0,004123	-0,651875	-0,009129	50,551006	1,819248	4,749084	-0,004123	-0,651875	-0,009129	50,551006	1,819248	4,749084
10:57:03,41	0,175933	3,481896	-0,087974	-0,157021	0,279987	0,029971	-0,007235	-0,651994	-0,011064	-0,558978	2,277325	4,777782	-0,013137	-3,081199	-1,068034	-32,240764	-19,956821	17,623017	-0,007235	-0,651994	-0,011064	50,622569	1,709368	4,777782	-0,007235	-0,651994	-0,011064	50,622569	1,709368	4,777782
10:57:03,46	0,175933	3,481896	-0,087974	-0,157021	0,279987	0,029971	-0,002500	-0,649936	-0,010316	-0,449900	2,065495	4,747893	-0,006493	-3,079320	-1,066828	-32,164427	-19,947060	17,628083	-0,002500	-0,649936	-0,010316	50,570100	1,869239	4,747893	-0,002500	-0,649936	-0,010316	50,570100	1,869239	4,747893
10:57:03,51	0,175933	3,481896	-0,087974	-0,157021	0,279987	0,029971	-0,007449	-0,654751	-0,009110	-0,746875	2,261591	4,752959	-0,005868	-3,078281	-1,069938	-32,137099	-19,956364	17,615124	-0,007449	-0,654751	-0,009110	50,651063	1,676872	4,752959	-0,007449	-0,654751	-0,009110	50,651063	1,676872	4,752959
10:57:03,56	0,175933	3,481896	-0,087974	-0,157021	0,279987	0,029971	-0,008661	-0,654773	-0,012220	-0,753622	2,296326	4,740000	-0,008858	-3,085291	-1,068745	-32,180410	-19,942664	17,642796	-0,008661	-0,654773	-0,012220	50,646037	1,616421	4,740000	-0,008661	-0,654773	-0,012220	50,646037	1,616421	4,740000
10:57:03,61	0,175933	3,481896	-0,087974	-0,157021	0,279987	0,029971	-0,001095	-0,655688	-0,011027	-0,791416	1,947254	4,767671	-0,010006	-3,079043	-1,067213	-32,169083	-19,895533	17,643985	-0,005932	-0,651570	-0,009495	50,524473	1,746858	4,768861	-0,005932	-0,651570	-0,009495	50,524473	1,746858	4,768861
10:57:03,66	0,175933	3,481896	-0,087974	-0,157021	0,279987	0,029971	-0,005932	-0,651570	-0,009495	-0,623764	2,212524	4,768861	-0,015298	-3,084887	-1,067582	-32,178588	-19,894123	17,652261	-0,005932	-0,651570	-0,009495	50,524473	1,746858	4,768861	-0,005932	-0,651570	-0,009495	50,524473	1,746858	4,768861
10:57:03,71	0,175933	3,481896	-0,087974	-0,157021	0,279987	0,029971	0,001775	-0,649909	-0,009864	-0,533870	1,820704	4,777137	-0,011718	-3,082439	-1,064085	-32,150170	-19,919778	17,640311	0,001775	-0,649909	-0,009864	50,483992	1,960026	4,777137	0,001775	-0,649909	-0,009864	50,483992	1,960026	4,777137
10:57:03,76	0,175933	3,481896	-0,087974	-0,157021	0,279987	0,029971	-0,001271	-0,648126	-0,013766	-0,448754	1,978275	4,775338	-0,015319	-3,081358	-1,071484	-32,174063	-19,887946	17,650462	-0,001271	-0,648126	-0,013766	50,429124	1,878472	4,775338	-0,001271	-0,648126	-0,013766	50,429124	1,878472	4,775338
10:57:03,81	0,175933	3,481896	-0,087974	-0,157021	0,279987	0,029971	-0,001271	-0,648126	-0,013766	-0,448754	1,978275	4,775338	-0,010566	-3,082357	-1,066817	-32,155557	-19,928402	17,627429	-0,001271	-0,648126	-0,013766	50,429124	1,878472	4,775338	-0,001271	-0,648126	-0,013766	50,429124	1,878472	4,775338
10:57:03,86	0,175933	3,481896	-0,087974	-0,157021	0,279987	0,029971	-0,002782	-0,652742	-0,009099	-0,662989	2,020587	4,752304	-0,009350	-3,079731	-1,068001	-32,155424	-19,856047	17,616530	-0,002782	-0,652742	-0,009099	50,577224	1,802179	4,752304	-0,002782	-0,652742	-0,009099	50,577224	1,802179	4,752304
10:57:03,91	0,175933	3,481896	-0,087974	-0,157021	0,279987	0,029971	-0,005665	-0,652482	-0,010283	-0,712197	2,206537	4,741406	-0,010477	-3,081131	-1,066820	-32,139073	-19,850654	17,620259	-0,005665	-0,652482	-0,010283	50,507608	1,761856	4,741406	-0,005665	-0,652482	-0,010283	50,507608	1,761856	4,741406
10:57:03,96	0,175933	3,481896	-0,087974	-0,157021	0,279987	0,029971	-0,003889	-0,652205	-0,009102	-0,710675	2,102718	4,745134	-0,004621	-3,076416	-1,066438	-32,134650	-19,874077	17,625787	-0,010900	-0,654919	-0,008720	50,577434	1,596108	4,750663	-0,010900	-0,654919	-0,008720	50,577434	1,596108	4,750663
10:57:04,01	0,175933	3,481896	-0,087974	-0,157021	0,279987	0,029971	-0,010900	-0,654919	-0,008720	-0,833731	2,451781	4,750663	-0,011082	-3,078292	-1,064879	-32,137320	-19,861071	17,633578	-0,010900	-0,654919	-0,008720	50,577434	1,596108	4,750663	-0,010900	-0,654919	-0,008720	50,577434	1,596108	4,750663
10:57:04,06	0,175933	3,481896	-0,087974	-0,157021	0,279987	0,029971	-0,006044	-0,650262	-0,007161	-0,601496	2,208093	4,758454	-0,007550	-3,080126	-1,067584	-32,134569	-19,870404	17,635235	-0,006044	-0,650262	-0,007161	50,444096	1,733602	4,758454	-0,006044	-0,650262	-0,007161	50,444096	1,733602	4,758454
10:57:04,11	0,175933	3,481896	-0,087974	-0,157021	0,279987	0,029971	-0,006223	-0,654238	-0,009866	-0,801526	2,210319	4,760111	-0,015235	-3,083961	-1,067596	-32,163184	-19,855302	17,629278	-0,006223	-0,654238	-0,009866	50,556159	1,721827	4,760111	-0,006223	-0,654238	-0,009866	50,556159	1,721827	4,760111
10:57:04,16	0,175933	3,481896	-0,087974	-0,157021	0,279987	0,029971	0,000941	-0,649500	-0,009878	-0,553938	1,870129	4,754154	-0,008661	-3,078815	-1,066441	-32,111459	-19,855500	17,600866	0,000941	-0,649500	-0,009878	50,431839	1,944003	4,754154	0,000941	-0,649500	-0,009878	50,431839	1,944003	4,754154
10:57:04,21	0,175933	3,481896	-0,087974	-0,157021	0,279987	0,029971	-0,006802	-0,652621	-0,008723	-0,741880	2,227868	4,725741	-0,011679	-3,078941	-1,068013	-32,151884	-19,826083	17,607485	-0,005185	-0,650070	-0,010295	50,415983	1,786492	4,732361	-0,005185	-0,650070	-0,010295	50,415983	1,786492	4,732361
10:57:04,26	0,175933	3,481896	-0,087974	-0,157021	0,279987	0,029971	-0,005185	-0,650070	-0,010295	-0,614521	2,193494	4,732361	-0,009760	-3,084713	-1,067175	-32,093164	-19,836916	17,615190	-0,005185	-0,650070	-0,010295	50,415983	1,786492	4,732361	-0,005185	-0,650070	-0,010295	50,415983	1,786492	4,732361
10:57:04,31	0,175933	3,481896	-0,087974	-0,157021	0,279987	0,029971	-0,001145	-0,654618	-0,009457	-0,871002	1,927153	4,740066	-0,011020	-3,082757	-1,069539	-32,118204	-19,851276	17,601963	-0,001145	-0,654618	-0,009457	50,516530	1,837279	4,740066	-0,001145	-0,654618	-0,009457	50,516530	1,837279	4,740066
10:57:04,36	0,175933	3,481896	-0,087974	-0,157021	0,279987	0,029971	-0,002209	-0,652549	-0,011821	-0,738442	1,997000	4,726839	-0,011624	-3,075661	-1,068791	-32,114235	-19,832798	17,603007	-0,008053	-0,648478	-0,011073	50,360777	1,674531	4,727883	-0,008053	-0,648478	-0,011073	50,360777	1,674531	4,727883
10:57:04,41	0,175933	3,481896	-0,087974	-0,157021	0,279987	0,029971	-0,008053	-0,648478	-0,011073	-0,544726	2,306660	4,727883	-0,012740	-3,084553	-1,067966	-32,103605	-19,849687	17,610033	-0,008053	-0,648478	-0,011073	50,360777	1,674531	4,727883	-0,008053	-0,648478	-0,011073	50,360777	1,674531	4,727883
10:57:04,46	0,175933	3,481896	-0,087974	-0,157021	0,279987	0,029971	0,000206	-0,651957	-0,010248	-0,716327	1,859569	4,734909	-0,013980	-3,078231	-1,065667	-32,137341	-19,796010	17,625959	-0,004648	-0,647722	-0,007949	50,320442	1,803152	4,750835	-0,004648	-0,647722	-0,007949	50,320442	1,803152	4,750835
10:57:04,51	0,175933	3,481896	-0,087974	-0,157021	0,279987	0,029971	-0,004648	-0,647722	-0,007949	-0,525733	2,168038	4,750835	-0,008038	-3,078588	-1,067979	-32,110976	-19,793297	17,623311	-0,004648	-0,647722	-0,007949	50,320442	1,803152	4,750835	-0,004648	-0,647722	-0,007949	50,320442	1,803152	4,750835
10:57:04,56	0,175933	3,481896	-0,087974	-0,157021	0,279987	0,029971	-0,007310	-0,653047	-0,010261	-0,818164	2,284990	4,748187	-0,013922	-3,078483	-1,065274	-32,104247	-19,821970	17,609986	-0,007310	-0,653047	-0,010261	50,446023	1,711131	4,748187	-0,007310	-0,653047	-0,010261	50,446023	1,711131	4,748187
10:57:04,61	0,175933	3,481896	-0,087974	-0,157021	0,279987	0,029971	-0,004459	-0,647899	-0,007556	-0,528981	2,116572	4,734861	-0,015766	-3,079661	-1,068006	-32,155410	-19,768605	17,623080	-0,004459	-0,647899	-0,007556	50,331058	1,766519	4,734861	-0,004459	-0,647899	-0,007556	50,331058	1,766519	4,734861
10:57:04,66	0,175933	3,481896	-0,087974	-0,157021	0,279987	0,029971	-0,002517	-0,646890	-0,010288	-0,497158	2,086586	4,747956	-0,010427	-3,076645	-1,070688	-32,107861	-19,805566	17,653480	-0,007799	-0,650006	-0,012969	50,374517	1,689358	4,778356	-0,007799	-0,650006	-0,012969	50,374517	1,689358	4,778356
10:57:04,71	0,175933	3,481896	-0,087974	-0,157021	0,279987	0,029971	-0,007799	-0,650006	-0,012969	-0,650989	2,301549	4,778356	-0,013935	-3,078010	-1,067238	-32,125142	-19,770169	17,598587	-0,007799	-0,650006	-0,012969	50,374517	1,689358	4,778356	-0,007799	-0,650006	-0,012969	50,374517	1,689358	4,778356
10:57:04,76	0,175933	3,481896	-0,087974	-0,157021	0,279987	0,029971	-0,004862	-0,647650	-0,009520	-0,550480	2,181535	4,723463	-0,010986	-3,080328	-1,067220	-32,124426	-19,783240	17,603161	-0,004862	-0,647650	-0,009520	50,290063	1,799830	4,723463	-0,004862	-0,647650	-0,009520	50,290063	1,799830	4,723463
10:57:04,82	0,175933	3,481896	-0,087974	-0,157021	0,279987	0,029971	-0,004329	-0,651364	-0,009502	-0,732614	2,146644	4,728037	-0,013433	-3,078593	-1,067232	-32,150308	-19,811655	17,616895	-0,004329	-0,651364	-0,009502	50,399428	1,806808	4,728037	-0,004329	-0,651364	-0,009502	50,399428	1,806808	4,728037
10:57:04,87	0,175933	3,481896	-0,087974	-0,157021	0,279987	0,029971	-0,000622	-0,652184	-0,011029	-0,755160	1,915320	4,731661	-0,013871	-3,079709	-1,068749	-32,076028	-19,821997	17,616481	-0,003424	-0,648556	-0,011031	50,334384	1,769508	4,741357	-0,003424	-0,648556	-0,011031	50,334384	1,769508	4,741357
10:57:04,92	0,175933	3,481896	-0,087974	-0,157021	0,279987	0,029971	-0,003424	-0,648556	-0,011031	-0,577236	2,038272	4,741357	-0,003046	-3,082222	-1,070300	-32,206522	-19,933574	17,665142	-0,003424	-0,648556	-0,011031	50,334384	1,769508	4,741357	-0,003424	-0,648556	-0,011031	50,334384	1,769508	4,741357
10:57:04,97	0,175933	3,481896	-0,087974	-0,157021	0,279987	0,029971	-0,006660	-0,659187	-0,012582	-0,968170	2,263769	4,790018	0,281590	-3,184285	-1,011314	-37,787127	-34,999353	19,214881	-0,006660	-0,659187	-0,012582	50,777980	1,740976	4,790018	-0,006660	-0,659187	-0,012582	50,777980	1,740976	4,790018
10:57:05,02	0,175963	3,532034	-0,087999	-0,157023	0,279973	0,029976	-0,060588	-0,956720	0,046404	-0,602241	2,368097	6,339757	0,339540	-3,202220	-1,004709	-38,625392	-37,875739	19,493235	-0,060588	-0,956720	0,046404	74,500248	-2,388072	6,339757	-0,060588	-0,956720	0,046404	74,500248	-2,388072	6,339757
10:57:05,07	0,175963	3,532034	-0,087999	-0,157023	0,279973	0,029976	-0,074031	-1,015874	0,053009	-0,768131	2,354894	6,618111	0,336388	-3,199763	-1,006598	-38,496211	-37,701195	19,508157	-0,074583	-1,011916	0,051120	78,657349	-3,495769	6,633033	-0,074583	-1,011916	0,051120	78,657349	-3,495769	6,633033
10:57:05,12	0,175963	3,532034	-0,087999	-0,157023	0,279973	0,029976	-0,074583	-1,011916	0,051120	-0,778036	2,358988	6,633033	0,333783	-3,196865	-1,005842	-38,381260	-37,584521	19,432710	-0,074583	-1,011916	0,051120	78,657349	-3,495769	6,633033	-0,074583	-1,011916	0,051120	78,657349	-3,495769	6,633033
10:57:05,17	0,175963	3,532034	-0,087999	-0,157023	0,279973	0,029976	-0,075790	-1,008210	0,051876	-0,743876	2,380559	6,557586	0,330813	-3,194499	-1,007781	-38,381923	-37,577942	19,458171	-0,075790	-1,008210	0,051876	78,400640	-3,568979	6,557586	-0,075790	-1,008210	0,051876	78,400640	-3,568979	6,557586
10:57:05,22	0,175963	3,532034	-0,087999	-0,157023	0,279973	0,029976	-0,076354	-1,004456	0,049937	-0,553993	2,413725	6,583047	0,335066	-3,198518	-1,008146	-38,343827	-37,550868	19,434782	-0,076354	-1,004456	0,049937	78,295773	-3,580048	6,583047	-0,076354	-1,004456	0,049937	78,295773	-3,580048	6,583047
10:57:05,27	0,175963	3,532034	-0,087999	-0,157023	0,279973	0,029976	-0,083420	-1,001897	0,049137	-0,528067	2,785114	6,563154	0,332130	-3,187100	-1,008581	-38,331762	-37,483181	19,438278	-0,083420	-1,001897	0,049137	78,120811	-3,763366	6,563154	-0,083420	-1,001897	0,049137	78,120811	-3,763366	6,563154
10:57:05,32	0,175963	3,532034	-0,087999	-0,157023	0,279973	0,029976	-0,083420	-1,001897	0,049137	-0,528067	2,785114	6,563154	0,331090	-3,200305	-1,007725	-38,312788	-37,451164	19,455830	-0,071465	-1,007598	0,049993	78,234691	-3,446977	6,580705	-0,071465	-1,007598	0,049993	78,234691	-3,446977	6,580705
10:57:05,37	0,175963	3,532034	-0,087999	-0,157023	0,279973	0,029976	-0,071465	-1,007598	0,049993	-0,861768	2,163020	6,580705	0,333479	-3,193965	-1,008151	-38,295439	-37,416747	19,429295	-0,078150	-1,006497	0,049567	78,167025	-3,621944	6,554171	-0,078150	-1,006497	0,049567	78,167025	-3,621944	6,554171
10:57:05,42	0,175963	3,532034	-0,087999	-0,157023	0,279973	0,029976	-0,078150	-1,006497	0,049567	-0,842981	2,512824	6,554171	0,333547	-3,201408	-1,008950	-38,487216	-37,600453	19,473227	-0,078150	-1,006497	0,049567	78,167025	-3,621944	6,554171	-0,078150	-1,006497	0,049567	78,167025	-3,621944	6,554171
10:57:05,47	0,175963	3,532034	-0,087999	-0,157023	0,279973	0,029976	-0,071737	-1,010277	0,048768	-0,784587	2,253599	6,598103	0,620770	-3,301566	-0,958638	-44,345498	-52,283974	21,039227	-0,071737	-1,010277	0,048768	78,522192	-3,377781	6,598103	-0,071737	-1,010277	0,048768	78,522192	-3,377781	6,598103
10:57:05,52	0,176006	3,581992	-0,087987	-0,157025	0,279981	0,029996	-0,128611	-1,309099	0,099080	-0,677879	2,942664	8,164103	0,658471	-3,306876	-0,953409	-44,426634	-54,412598	21,206989	-0,142862	-1,344404	0,104309	104,905981	-8,524975	8,331865	-0,142862	-1,344404	0,104309	104,905981	-8,524975	8,331865
10:57:05,57	0,176006	3,581992	-0,087987	-0,157025	0,279981	0,029996	-0,142862	-1,344404	0,104309	-0,629695	2,689700	8,331865	0,655524	-3,304092	-0,955310	-44,228103	-54,179819	21,165014	-0,142862	-1,344404	0,104309	104,905981	-8,524975	8,331865	-0,142862	-1,344404	0,104309	104,905981	-8,524975	8,331865
10:57:05,62	0,176006	3,581992	-0,087987	-0,157025	0,279981	0,029996	-0,143799	-1,340459	0,102408	-0,725458	2,682898	8,289890	0,654153	-3,298085	-0,953317	-44,088243	-54,010052	21,182992	-0,148316	-1,336269	0,104401	104,172602	-8,761292	8,307867	-0,148316	-1,336269	0,104401	104,172602	-8,761292	8,307867
10:57:05,67	0,176006	3,581992	-0,087987	-0,157025	0,279981	0,029996	-0,148316	-1,336269	0,104401	-0,724505	2,881533	8,307867	0,650773	-3,295646	-0,955284	-44,037741	-53,932860	21,142313	-0,148316	-1,336269	0,104401	104,172602	-8,761292	8,307867	-0,148316	-1,336269	0,104401	104,172602	-8,761292	8,307867
10:57:05,72	0,176006	3,581992	-0,087987	-0,157025	0,279981	0,029996	-0,148739	-1,332123	0,102434	-0,600998	2,898353	8,267189	0,652139	-3,299325	-0,954838	-43,975513	-53,886037	21,157128	-0,148739	-1,332123	0,102434	103,970624	-8,777623	8,267189	-0,148739	-1,332123	0,102434	103,970624	-8,777623	8,267189
10:57:05,77	0,176006	3,581992	-0,087987	-0,157025	0,279981	0,029996	-0,146235	-1,335145	0,102880	-0,829816	2,737678	8,282003	0,646803	-3,302038	-0,954501	-44,027611	-53,819985	21,114643	-0,141218	-1,331880	0,103217	103,861386	-8,530651	8,239519	-0,141218	-1,331880	0,103217	103,861386	-8,530651	8,239519
10:57:05,82	0,176006	3,581992	-0,087987	-0,157025	0,279981	0,029996	-0,141218	-1,331880	0,103217	-0,691218	2,554924	8,239519	0,645835	-3,299341	-0,954866	-43,930347	-53,798705	21,105089	-0,141218	-1,331880	0,103217	103,861386	-8,530651	8,239519	-0,141218	-1,331880	0,103217	103,861386	-8,530651	8,239519
10:57:05,87	0,176006	3,581992	-0,087987	-0,157025	0,279981	0,029996	-0,143069	-1,329693	0,102853	-0,644535	2,577634	8,229965	0,653577	-3,297977	-0,955594	-43,884919	-53,790952	21,135925	-0,143069	-1,329693	0,102853	103,736360	-8,653321	8,229965	-0,143069	-1,329693	0,102853	103,736360	-8,653321	8,229965
10:57:05,92	0,176006	3,581992	-0,087987	-0,157025	0,279981	0,029996	-0,148122	-1,335716	0,102124	-0,987174	2,804893	8,260801	0,644640	-3,299201	-0,953299	-43,946853	-53,770630	21,134090	-0,148122	-1,335716	0,102124	103,866549	-8,822675	8,260801	-0,148122	-1,335716	0,102124	103,866549	-8,822675	8,260801
10:57:05,97	0,176006	3,581992	-0,087987	-0,157025	0,279981	0,029996	-0,142594	-1,328589	0,104419	-0,603174	2,581217	8,258966	0,647709	-3,293983	-0,956830	-43,906769	-53,677291	21,091670	-0,142594	-1,328589	0,104419	103,691037	-8,612377	8,258966	-0,142594	-1,328589	0,104419	103,691037	-8,612377	8,258966
10:57:06,02	0,176006	3,581992	-0,087987	-0,157025	0,279981	0,029996	-0,148647	-1,328637	0,100888	-0,706571	2,907939	8,216545	0,647750	-3,300399	-0,955231	-43,890362	-53,722280	21,102678	-0,148647	-1,328637	0,100888	103,591445	-8,760832	8,216545	-0,148647	-1,328637	0,100888	103,591445	-8,760832	8,216545
10:57:06,07	0,176006	3,581992	-0,087987	-0,157025	0,279981	0,029996	-0,145094	-1,330170	0,102102	-0,808470	2,671040	8,224052	0,647260	-3,297826	-0,955616	-43,850500	-53,684141	21,099176	-0,145094	-1,330170	0,102102	103,609858	-8,718838	8,224052	-0,145094	-1,330170	0,102102	103,609858	-8,718838	8,224052
10:57:06,12	0,176006	3,581992	-0,087987	-0,157025	0,279981	0,029996	-0,145094	-1,330170	0,102102	-0,808470	2,671040	8,224052	0,645541	-3,297329	-0,955182	-43,831498	-53,653451	21,152773	-0,145094	-1,330170	0,102102	103,609858	-8,718838	8,224052	-0,145094	-1,330170	0,102102	103,609858	-8,718838	8,224052
10:57:06,17	0,176006	3,581992	-0,087987	-0,157025	0,279981	0,029996	-0,144665	-1,328433	0,102536	-0,754228	2,647640	8,277649	0,647952	-3,292689	-0,951732	-43,810118	-53,644825	21,098539	-0,149889	-1,328201	0,105986	103,503441	-8,861212	8,223414	-0,149889	-1,328201	0,105986	103,503441	-8,861212	8,223414
10:57:06,22	0,176006	3,581992	-0,087987	-0,157025	0,279981	0,029996	-0,149889	-1,328201	0,105986	-0,760325	2,905050	8,223414	0,648547	-3,296531	-0,955990	-43,822486	-53,605186	21,106904	-0,149889	-1,328201	0,105986	103,503441	-8,861212	8,223414	-0,149889	-1,328201	0,105986	103,503441	-8,861212	8,223414
10:57:06,27	0,176006	3,581992	-0,087987	-0,157025	0,279981	0,029996	-0,146859	-1,330637	0,101728	-0,915132	2,778026	8,231780	0,650343	-3,295370	-0,955962	-43,806086	-53,593675	21,136641	-0,146859	-1,330637	0,101728	103,539845	-8,750388	8,231780	-0,146859	-1,330637	0,101728	103,539845	-8,750388	8,231780
10:57:06,32	0,176006	3,581992	-0,087987	-0,157025	0,279981	0,029996	-0,148763	-1,331612	0,101756	-0,984036	2,868572	8,261517	0,646221	-3,296090	-0,957546	-43,797626	-53,627144	21,096865	-0,146078	-1,328402	0,100172	103,487206	-8,762199	8,221741	-0,146078	-1,328402	0,100172	103,487206	-8,762199	8,221741
10:57:06,37	0,176006	3,581992	-0,087987	-0,157025	0,279981	0,029996	-0,146078	-1,328402	0,100172	-0,792329	2,704904	8,221741	0,644419	-3,297239	-0,952508	-43,830939	-53,615765	21,094025	-0,146078	-1,328402	0,100172	103,487206	-8,762199	8,221741	-0,146078	-1,328402	0,100172	103,487206	-8,762199	8,221741
10:57:06,43	0,176006	3,581992	-0,087987	-0,157025	0,279981	0,029996	-0,144182	-1,327416	0,105210	-0,734252	2,640846	8,218900	0,641525	-3,296513	-0,956008	-43,816672	-53,563783	21,092436	-0,144182	-1,327416	0,105210	103,467877	-8,677414	8,218900	-0,144182	-1,327416	0,105210	103,467877	-8,677414	8,218900
10:57:06,48	0,176006	3,581992	-0,087987	-0,157025	0,279981	0,029996	-0,143363	-1,324546	0,101710	-0,637204	2,611937	8,217311	0,646901	-3,294667	-0,957526	-43,768873	-53,571474	21,113205	-0,143363	-1,324546	0,101710	103,339692	-8,642096	8,217311	-0,143363	-1,324546	0,101710	103,339692	-8,642096	8,217311
10:57:06,53	0,176006	3,581992	-0,087987	-0,157025	0,279981	0,029996	-0,140980	-1,327423	0,102167	-0,797215	2,427361	8,249380	0,642824	-3,300015	-0,955551	-43,758951	-53,585045	21,124504	-0,140980	-1,327423	0,102167	103,405464	-8,639546	8,249380	-0,140980	-1,327423	0,102167	103,405464	-8,639546	8,249380
10:57:06,58	0,176006	3,581992	-0,087987	-0,157025	0,279981	0,029996	-0,144400	-1,322612	0,102872	-0,539864	2,651201	8,216389	0,640368	-3,294648	-0,954846	-43,802361	-53,568310	21,091513	-0,144400	-1,322612	0,102872	103,285203	-8,684233	8,216389	-0,144400	-1,322612	0,102872	103,285203	-8,684233	8,216389
10:57:06,63	0,176006	3,581992	-0,087987	-0,157025	0,279981	0,029996	-0,144400	-1,322612	0,102872	-0,539864	2,651201	8,216389	0,641622	-3,297691	-0,954432	-43,788162	-53,531247	21,096913	-0,142392	-1,325220	0,103286	103,315109	-8,624770	8,221788	-0,142392	-1,325220	0,103286	103,315109	-8,624770	8,221788
10:57:06,68	0,176006	3,581992	-0,087987	-0,157025	0,279981	0,029996	-0,142392	-1,325220	0,103286	-0,714660	2,552989	8,221788	0,641553	-3,293263	-0,956407	-43,819353	-53,489370	21,100421	-0,146192	-1,322946	0,101311	103,234177	-8,677522	8,225297	-0,146192	-1,322946	0,101311	103,234177	-8,677522	8,225297
10:57:06,73	0,176006	3,581992	-0,087987	-0,157025	0,279981	0,029996	-0,146192	-1,322946	0,101311	-0,617082	2,798546	8,225297	0,645206	-3,295855	-0,957912	-43,763341	-53,498637	21,110402	-0,146192	-1,322946	0,101311	103,234177	-8,677522	8,225297	-0,146192	-1,322946	0,101311	103,234177	-8,677522	8,225297
10:57:06,78	0,176006	3,581992	-0,087987	-0,157025	0,279981	0,029996	-0,145774	-1,327406	0,099806	-0,868987	2,723646	8,235277	0,644516	-3,293573	-0,957592	-43,809396	-53,502660	21,062319	-0,147405	-1,325667	0,100127	103,312826	-8,724948	8,187195	-0,147405	-1,325667	0,100127	103,312826	-8,724948	8,187195
10:57:06,83	0,176006	3,581992	-0,087987	-0,157025	0,279981	0,029996	-0,147405	-1,325667	0,100127	-0,752068	2,846380	8,187195	0,644033	-3,295093	-0,956762	-43,771212	-53,473918	21,100795	-0,145847	-1,326008	0,100957	103,277877	-8,702358	8,225670	-0,145847	-1,326008	0,100957	103,277877	-8,702358	8,225670
10:57:06,88	0,176006	3,581992	-0,087987	-0,157025	0,279981	0,029996	-0,145847	-1,326008	0,100957	-0,813778	2,746664	8,225670	0,642243	-3,293582	-0,954440	-43,781141	-53,475735	21,104186	-0,146261	-1,323703	0,103278	103,223327	-8,705618	8,229062	-0,146261	-1,323703	0,103278	103,223327	-8,705618	8,229062
10:57:06,93	0,176006	3,581992	-0,087987	-0,157025	0,279981	0,029996	-0,146261	-1,323703	0,103278	-0,687368	2,775841	8,229062	0,644069	-3,291887	-0,954838	-43,750731	-53,477332	21,080406	-0,148642	-1,324437	0,102880	103,228949	-8,795860	8,205281	-0,148642	-1,324437	0,102880	103,228949	-8,795860	8,205281
10:57:06,98	0,176006	3,581992	-0,087987	-0,157025	0,279981	0,029996	-0,148642	-1,324437	0,102880	-0,739343	2,872542	8,205281	0,640432	-3,293304	-0,954069	-43,802451	-53,474301	21,099108	-0,145597	-1,321996	0,103649	103,187498	-8,668849	8,223984	-0,145597	-1,321996	0,103649	103,187498	-8,668849	8,223984
10:57:07,03	0,176006	3,581992	-0,087987	-0,157025	0,279981	0,029996	-0,145597	-1,321996	0,103649	-0,589178	2,760484	8,223984	0,641734	-3,292846	-0,957166	-43,755466	-53,427842	21,087755	-0,145597	-1,321996	0,103649	103,187498	-8,668849	8,223984	-0,145597	-1,321996	0,103649	103,187498	-8,668849	8,223984
10:57:07,08	0,176006	3,581992	-0,087987	-0,157025	0,279981	0,029996	-0,146643	-1,322894	0,100552	-0,699619	2,797453	8,212631	0,638830	-3,290580	-0,955622	-43,739350	-53,411493	21,082163	-0,146643	-1,322894	0,100552	103,147577	-8,714048	8,212631	-0,146643	-1,322894	0,100552	103,147577	-8,714048	8,212631
10:57:07,13	0,176006	3,581992	-0,087987	-0,157025	0,279981	0,029996	-0,147154	-1,319246	0,102096	-0,532155	2,818225	8,207039	0,646493	-3,293640	-0,954018	-43,730680	-53,452064	21,109740	-0,148335	-1,327413	0,103700	103,275905	-8,792463	8,234615	-0,148335	-1,327413	0,103700	103,275905	-8,792463	8,234615
10:57:07,18	0,176006	3,581992	-0,087987	-0,157025	0,279981	0,029996	-0,148335	-1,327413	0,103700	-0,926003	2,851864	8,234615	0,641154	-3,298560	-0,955987	-43,770102	-53,424851	21,081491	-0,141406	-1,325249	0,101731	103,214713	-8,561077	8,206367	-0,141406	-1,325249	0,101731	103,214713	-8,561077	8,206367
10:57:07,23	0,176006	3,581992	-0,087987	-0,157025	0,279981	0,029996	-0,141406	-1,325249	0,101731	-0,817355	2,539261	8,206367	0,639334	-3,292164	-0,956803	-43,780642	-53,414066	21,078230	-0,146034	-1,320475	0,100915	103,084118	-8,669222	8,203106	-0,146034	-1,320475	0,100915	103,084118	-8,669222	8,203106
10:57:07,28	0,176006	3,581992	-0,087987	-0,157025	0,279981	0,029996	-0,146034	-1,320475	0,100915	-0,573150	2,794483	8,203106	0,644757	-3,292488	-0,955585	-43,719874	-53,428057	21,096687	-0,148465	-1,325334	0,102133	103,194609	-8,793266	8,221563	-0,148465	-1,325334	0,102133	103,194609	-8,793266	8,221563
10:57:07,33	0,176006	3,581992	-0,087987	-0,157025	0,279981	0,029996	-0,148465	-1,325334	0,102133	-0,844075	2,861275	8,221563	0,637654	-3,290786	-0,955208	-43,728850	-53,432091	21,109981	-0,146388	-1,318331	0,102510	103,017025	-8,732463	8,234857	-0,146388	-1,318331	0,102510	103,017025	-8,732463	8,234857
10:57:07,38	0,176006	3,581992	-0,087987	-0,157025	0,279981	0,029996	-0,146388	-1,318331	0,102510	-0,471964	2,759014	8,234857	0,644262	-3,289447	-0,954814	-43,677662	-53,409392	21,082211	-0,146388	-1,318331	0,102510	103,017025	-8,732463	8,234857	-0,146388	-1,318331	0,102510	103,017025	-8,732463	8,234857
10:57:07,43	0,176006	3,581992	-0,087987	-0,157025	0,279981	0,029996	-0,150852	-1,323384	0,102905	-0,779989	2,958130	8,207087	0,644665	-3,292131	-0,954444	-43,751926	-53,466969	21,085422	-0,150852	-1,323384	0,102905	103,105686	-8,883723	8,207087	-0,150852	-1,323384	0,102905	103,105686	-8,883723	8,207087
10:57:07,48	0,176006	3,581992	-0,087987	-0,157025	0,279981	0,029996	-0,148729	-1,325075	0,103274	-0,780912	2,883259	8,210298	0,645466	-3,295552	-0,956313	-43,665875	-53,437032	21,110490	-0,146166	-1,327479	0,101405	103,232243	-8,783590	8,235366	-0,146166	-1,327479	0,101405	103,232243	-8,783590	8,235366
10:57:07,53	0,176006	3,581992	-0,087987	-0,157025	0,279981	0,029996	-0,146166	-1,327479	0,101405	-0,974876	2,690466	8,235366	0,638906	-3,292197	-0,956744	-43,689921	-53,450341	21,100247	-0,145792	-1,320121	0,100974	103,060802	-8,759493	8,225123	-0,145792	-1,320121	0,100974	103,060802	-8,759493	8,225123
10:57:07,58	0,176006	3,581992	-0,087987	-0,157025	0,279981	0,029996	-0,145792	-1,320121	0,100974	-0,568705	2,685156	8,225123	0,639497	-3,297833	-0,952863	-43,721167	-53,429880	21,078747	-0,141206	-1,323451	0,104855	103,146950	-8,600689	8,203623	-0,141206	-1,323451	0,104855	103,146950	-8,600689	8,203623
10:57:07,63	0,176006	3,581992	-0,087987	-0,157025	0,279981	0,029996	-0,141206	-1,323451	0,104855	-0,743962	2,484004	8,203623	0,640111	-3,292048	-0,955987	-43,689275	-53,429715	21,071600	-0,146524	-1,321090	0,101731	103,068288	-8,769132	8,196476	-0,146524	-1,321090	0,101731	103,068288	-8,769132	8,196476
10:57:07,68	0,176006	3,581992	-0,087987	-0,157025	0,279981	0,029996	-0,146524	-1,321090	0,101731	-0,637267	2,732963	8,196476	0,641285	-3,295070	-0,956730	-43,703425	-53,402353	21,106745	-0,146524	-1,321090	0,101731	103,068288	-8,769132	8,196476	-0,146524	-1,321090	0,101731	103,068288	-8,769132	8,196476
10:57:07,73	0,176006	3,581992	-0,087987	-0,157025	0,279981	0,029996	-0,144493	-1,323617	0,100988	-0,785316	2,653292	8,231620	0,645966	-3,290373	-0,955621	-43,710216	-53,414075	21,053973	-0,144493	-1,323617	0,100988	103,118644	-8,689378	8,231620	-0,144493	-1,323617	0,100988	103,118644	-8,689378	8,231620
10:57:07,78	0,176006	3,581992	-0,087987	-0,157025	0,279981	0,029996	-0,143298	-1,325683	0,101013	-0,883619	2,577177	8,245486	0,638274	-3,291442	-0,955240	-43,737678	-53,386114	21,067967	-0,143298	-1,325683	0,101013	103,182469	-8,671727	8,245486	-0,143298	-1,325683	0,101013	103,182469	-8,671727	8,245486
10:57:07,83	0,176006	3,581992	-0,087987	-0,157025	0,279981	0,029996	-0,146129	-1,319196	0,102478	-0,552336	2,776179	8,192843	0,648447	-3,297556	-0,956444	-43,889586	-53,569520	21,055547	-0,146129	-1,319196	0,102478	103,004538	-8,694966	8,192843	-0,146129	-1,319196	0,102478	103,004538	-8,694966	8,192843
10:57:07,88	0,176006	3,581992	-0,087987	-0,157025	0,279981	0,029996	-0,145922	-1,331063	0,101274	-0,934635	2,805244	8,180423	0,886780	-3,388323	-0,907526	-48,819340	-66,183592	22,424983	-0,145922	-1,331063	0,101274	103,553805	-8,649614	8,180423	-0,145922	-1,331063	0,101274	103,553805	-8,649614	8,180423
10:57:07,93	0,176048	3,631950	-0,087984	-0,157027	0,279990	0,030016	-0,186481	-1,582849	0,150192	-0,638513	2,876556	9,549859	0,906189	-3,373905	-0,903819	-48,378620	-67,371022	22,472867	-0,186481	-1,582849	0,150192	123,615104	-11,762167	9,549859	-0,186481	-1,582849	0,150192	123,615104	-11,762167	9,549859
10:57:07,98	0,176048	3,631950	-0,087984	-0,157027	0,279990	0,030016	-0,203615	-1,587619	0,153597	-0,570358	2,741768	9,538503	0,899478	-3,375870	-0,904121	-48,089090	-66,970322	22,413627	-0,203615	-1,587619	0,153597	124,057716	-13,242011	9,538503	-0,203615	-1,587619	0,153597	124,057716	-13,242011	9,538503
10:57:08,03	0,176048	3,631950	-0,087984	-0,157027	0,279990	0,030016	-0,203615	-1,587619	0,153597	-0,570358	2,741768	9,538503	0,896933	-3,366386	-0,904111	-47,944775	-66,782602	22,399737	-0,210555	-1,580673	0,153607	123,638920	-13,457046	9,524613	-0,210555	-1,580673	0,153607	123,638920	-13,457046	9,524613
10:57:08,08	0,176048	3,631950	-0,087984	-0,157027	0,279990	0,030016	-0,210555	-1,580673	0,153607	-0,443895	3,071536	9,524613	0,895493	-3,364196	-0,907555	-47,833917	-66,619236	22,420538	-0,210555	-1,580673	0,153607	123,638920	-13,457046	9,524613	-0,210555	-1,580673	0,153607	123,638920	-13,457046	9,524613
10:57:08,13	0,176048	3,631950	-0,087984	-0,157027	0,279990	0,030016	-0,211733	-1,578331	0,150163	-0,519049	3,118436	9,545414	0,891472	-3,365758	-0,908744	-47,807011	-66,581319	22,372822	-0,211733	-1,578331	0,150163	123,379964	-13,502568	9,545414	-0,211733	-1,578331	0,150163	123,379964	-13,502568	9,545414
10:57:08,18	0,176048	3,631950	-0,087984	-0,157027	0,279990	0,030016	-0,208369	-1,575630	0,148974	-0,424877	2,939186	9,497697	0,888666	-3,361745	-0,904845	-47,766289	-66,496867	22,392227	-0,208369	-1,575630	0,148974	123,262091	-13,417776	9,497697	-0,208369	-1,575630	0,148974	123,262091	-13,417776	9,497697
10:57:08,23	0,176048	3,631950	-0,087984	-0,157027	0,279990	0,030016	-0,210441	-1,571193	0,152873	-0,287647	3,053904	9,517103	0,892943	-3,360874	-0,905209	-47,711800	-66,440853	22,389706	-0,210441	-1,571193	0,152873	123,051011	-13,465731	9,517103	-0,210441	-1,571193	0,152873	123,051011	-13,465731	9,517103
10:57:08,28	0,176048	3,631950	-0,087984	-0,157027	0,279990	0,030016	-0,213334	-1,574461	0,152509	-0,533339	3,185155	9,514581	0,889498	-3,366269	-0,904825	-47,696558	-66,421517	22,349778	-0,213334	-1,574461	0,152509	123,061860	-13,561576	9,514581	-0,213334	-1,574461	0,152509	123,061860	-13,561576	9,514581
10:57:08,33	0,176048	3,631950	-0,087984	-0,157027	0,279990	0,030016	-0,206940	-1,574175	0,152894	-0,542842	2,849105	9,474653	0,900542	-3,365284	-0,900640	-47,939948	-66,720650	22,361586	-0,206940	-1,574175	0,152894	123,029919	-13,395651	9,474653	-0,206940	-1,574175	0,152894	123,029919	-13,395651	9,474653
10:57:08,38	0,176048	3,631950	-0,087984	-0,157027	0,279990	0,030016	-0,245886	-1,808420	0,217601	-0,109166	3,426578	10,802033	1,111832	-3,449663	-0,840117	-52,749983	-78,069759	23,677157	-0,245886	-1,808420	0,217601	141,851775	-15,875454	10,802033	-0,245886	-1,808420	0,217601	141,851775	-15,875454	10,802033
10:57:08,43	0,175969	3,681971	-0,087983	-0,157019	0,279993	0,029993	-0,245886	-1,808420	0,217601	-0,109166	3,426578	10,802033	1,138781	-3,441014	-0,837538	-52,323714	-79,407967	23,736029	-0,245886	-1,808420	0,217601	141,851775	-15,875454	10,802033	-0,245886	-1,808420	0,217601	141,851775	-15,875454	10,802033
10:57:08,48	0,175969	3,681971	-0,087983	-0,157019	0,279993	0,029993	-0,269987	-1,814346	0,221362	0,017427	3,647997	10,803749	1,129015	-3,431754	-0,836356	-52,073777	-78,962199	23,678874	-0,269987	-1,814346	0,221362	142,443600	-17,545960	10,803749	-0,269987	-1,814346	0,221362	142,443600	-17,545960	10,803749
10:57:08,53	0,175969	3,681971	-0,087983	-0,157019	0,279993	0,029993	-0,269987	-1,814346	0,221362	0,017427	3,647997	10,803749	1,122468	-3,434782	-0,837836	-51,901408	-78,778031	23,667786	-0,269987	-1,814346	0,221362	142,443600	-17,545960	10,803749	-0,269987	-1,814346	0,221362	142,443600	-17,545960	10,803749
10:57:08,58	0,175969	3,681971	-0,087983	-0,157019	0,279993	0,029993	-0,264090	-1,810190	0,219882	-0,012118	3,284199	10,792662	1,122063	-3,433129	-0,837840	-51,849012	-78,678253	23,641550	-0,264090	-1,810190	0,219882	142,087776	-17,446902	10,792662	-0,264090	-1,810190	0,219882	142,087776	-17,446902	10,792662
10:57:08,63	0,175969	3,681971	-0,087983	-0,157019	0,279993	0,029993	-0,265320	-1,809013	0,219878	-0,063535	3,352646	10,766426	1,124573	-3,430231	-0,838980	-51,802634	-78,572250	23,660562	-0,269084	-1,809737	0,218738	141,848186	-17,561890	10,785438	-0,269084	-1,809737	0,218738	141,848186	-17,561890	10,785438
10:57:08,68	0,175969	3,681971	-0,087983	-0,157019	0,279993	0,029993	-0,269084	-1,809737	0,218738	-0,216187	3,561230	10,785438	1,114100	-3,432253	-0,837478	-51,783218	-78,501971	23,586913	-0,262097	-1,801679	0,220240	141,564068	-17,358403	10,711789	-0,262097	-1,801679	0,220240	141,564068	-17,358403	10,711789
10:57:08,73	0,175969	3,681971	-0,087983	-0,157019	0,279993	0,029993	-0,262097	-1,801679	0,220240	0,132276	3,216217	10,711789	1,118912	-3,429065	-0,837439	-51,740911	-78,455136	23,623175	-0,262097	-1,801679	0,220240	141,564068	-17,358403	10,711789	-0,262097	-1,801679	0,220240	141,564068	-17,358403	10,711789
10:57:08,78	0,175969	3,681971	-0,087983	-0,157019	0,279993	0,029993	-0,267263	-1,804252	0,220279	-0,063222	3,471639	10,748050	1,113113	-3,430336	-0,837838	-51,718344	-78,412491	23,599135	-0,263263	-1,799865	0,219880	141,406081	-17,400746	10,724011	-0,263263	-1,799865	0,219880	141,406081	-17,400746	10,724011
10:57:08,83	0,175969	3,681971	-0,087983	-0,157019	0,279993	0,029993	-0,263263	-1,799865	0,219880	0,116650	3,265410	10,724011	1,113878	-3,431785	-0,838556	-51,645912	-78,382629	23,623927	-0,263263	-1,799865	0,219880	141,406081	-17,400746	10,724011	-0,263263	-1,799865	0,219880	141,406081	-17,400746	10,724011
10:57:08,88	0,175969	3,681971	-0,087983	-0,157019	0,279993	0,029993	-0,262391	-1,801253	0,219162	-0,017567	3,172255	10,748803	1,112009	-3,425032	-0,839824	-51,700286	-78,326545	23,564746	-0,262391	-1,801253	0,219162	141,380769	-17,425428	10,748803	-0,262391	-1,801253	0,219162	141,380769	-17,425428	10,748803
10:57:08,93	0,175969	3,681971	-0,087983	-0,157019	0,279993	0,029993	-0,264949	-1,801901	0,217948	-0,143651	3,362461	10,695512	1,115718	-3,429894	-0,839770	-51,649234	-78,274026	23,570636	-0,264949	-1,801901	0,217948	141,305546	-17,436043	10,695512	-0,264949	-1,801901	0,217948	141,305546	-17,436043	10,695512
10:57:08,98	0,175969	3,681971	-0,087983	-0,157019	0,279993	0,029993	-0,264949	-1,801901	0,217948	-0,143651	3,362461	10,695512	1,113926	-3,427598	-0,836650	-51,661419	-78,259593	23,608117	-0,266041	-1,799201	0,221068	141,227589	-17,447203	10,732993	-0,266041	-1,799201	0,221068	141,227589	-17,447203	10,732993
10:57:09,03	0,175969	3,681971	-0,087983	-0,157019	0,279993	0,029993	-0,266041	-1,799201	0,221068	-0,009657	3,436997	10,732993	1,116425	-3,427948	-0,842055	-51,589761	-78,247618	23,606588	-0,266041	-1,799201	0,221068	141,227589	-17,447203	10,732993	-0,266041	-1,799201	0,221068	141,227589	-17,447203	10,732993
10:57:09,08	0,175969	3,681971	-0,087983	-0,157019	0,279993	0,029993	-0,266987	-1,801540	0,215663	-0,177487	3,430139	10,731464	1,110449	-3,428274	-0,837824	-51,641785	-78,243776	23,589054	-0,266987	-1,801540	0,215663	141,243374	-17,528352	10,731464	-0,266987	-1,801540	0,215663	141,243374	-17,528352	10,731464
10:57:09,13	0,175969	3,681971	-0,087983	-0,157019	0,279993	0,029993	-0,263718	-1,796527	0,219894	0,105839	3,307101	10,713930	1,117003	-3,422809	-0,839383	-51,600298	-78,218088	23,577807	-0,263718	-1,796527	0,219894	141,133233	-17,394735	10,713930	-0,263718	-1,796527	0,219894	141,133233	-17,394735	10,713930
10:57:09,18	0,175969	3,681971	-0,087983	-0,157019	0,279993	0,029993	-0,271727	-1,799471	0,218335	-0,090207	3,700508	10,702683	1,112313	-3,426370	-0,840934	-51,593666	-78,229247	23,567296	-0,271727	-1,799471	0,218335	141,168242	-17,630071	10,702683	-0,271727	-1,799471	0,218335	141,168242	-17,630071	10,702683
10:57:09,23	0,175969	3,681971	-0,087983	-0,157019	0,279993	0,029993	-0,266298	-1,797189	0,216785	0,034792	3,406886	10,692172	1,112384	-3,422991	-0,841702	-51,578919	-78,138618	23,590409	-0,269260	-1,795561	0,216016	140,985135	-17,543476	10,715285	-0,269260	-1,795561	0,216016	140,985135	-17,543476	10,715285
10:57:09,28	0,175969	3,681971	-0,087983	-0,157019	0,279993	0,029993	-0,269260	-1,795561	0,216016	0,033561	3,593445	10,715285	1,106469	-3,428676	-0,843244	-51,593230	-78,163801	23,593668	-0,261379	-1,793281	0,214474	140,953665	-17,334824	10,718543	-0,261379	-1,793281	0,214474	140,953665	-17,334824	10,718543
10:57:09,33	0,175969	3,681971	-0,087983	-0,157019	0,279993	0,029993	-0,261379	-1,793281	0,214474	0,181114	3,183429	10,718543	1,118361	-3,427713	-0,837780	-51,555020	-78,151714	23,582845	-0,261379	-1,793281	0,214474	140,953665	-17,334824	10,718543	-0,261379	-1,793281	0,214474	140,953665	-17,334824	10,718543
10:57:09,38	0,175969	3,681971	-0,087983	-0,157019	0,279993	0,029993	-0,268159	-1,803099	0,219938	-0,359007	3,508925	10,707721	1,112475	-3,421622	-0,840940	-51,544278	-78,122530	23,556408	-0,268159	-1,803099	0,219938	141,184275	-17,541532	10,707721	-0,268159	-1,803099	0,219938	141,184275	-17,541532	10,707721
10:57:09,43	0,175969	3,681971	-0,087983	-0,157019	0,279993	0,029993	-0,270491	-1,794956	0,216778	0,033816	3,635479	10,681284	1,114303	-3,425990	-0,838966	-51,530155	-78,123670	23,559538	-0,270491	-1,794956	0,216778	140,937824	-17,598042	10,681284	-0,270491	-1,794956	0,216778	140,937824	-17,598042	10,681284
10:57:09,48	0,175969	3,681971	-0,087983	-0,157019	0,279993	0,029993	-0,267622	-1,798723	0,218752	-0,168187	3,473502	10,684414	1,113145	-3,419964	-0,841667	-51,520445	-78,044116	23,617621	-0,272262	-1,794708	0,216051	140,851427	-17,626408	10,742496	-0,272262	-1,794708	0,216051	140,851427	-17,626408	10,742496
10:57:09,53	0,175969	3,681971	-0,087983	-0,157019	0,279993	0,029993	-0,272262	-1,794708	0,216051	-0,033112	3,746143	10,742496	1,114342	-3,428317	-0,843192	-51,512921	-78,100890	23,601085	-0,265626	-1,799920	0,214526	141,034976	-17,485475	10,725961	-0,265626	-1,799920	0,214526	141,034976	-17,485475	10,725961
10:57:09,58	0,175969	3,681971	-0,087983	-0,157019	0,279993	0,029993	-0,265626	-1,799920	0,214526	-0,258779	3,366200	10,725961	1,114274	-3,420297	-0,840152	-51,538536	-78,085081	23,572112	-0,265626	-1,799920	0,214526	141,034976	-17,485475	10,725961	-0,265626	-1,799920	0,214526	141,034976	-17,485475	10,725961
10:57:09,63	0,175969	3,681971	-0,087983	-0,157019	0,279993	0,029993	-0,264182	-1,792497	0,214881	0,139289	3,323266	10,730248	1,107191	-3,425856	-0,842837	-51,546811	-78,095242	23,605372	-0,264182	-1,792497	0,214881	140,850310	-17,415025	10,730248	-0,264182	-1,792497	0,214881	140,850310	-17,415025	10,730248
10:57:09,68	0,175969	3,681971	-0,087983	-0,157019	0,279993	0,029993	-0,264182	-1,792497	0,214881	0,139289	3,323266	10,730248	1,112528	-3,428141	-0,843231	-51,534543	-78,112482	23,566756	-0,264182	-1,792497	0,214881	140,850310	-17,415025	10,730248	-0,264182	-1,792497	0,214881	140,850310	-17,415025	10,730248
10:57:09,73	0,175969	3,681971	-0,087983	-0,157019	0,279993	0,029993	-0,264872	-1,798261	0,214487	-0,151626	3,339907	10,691632	1,104358	-3,427010	-0,840122	-51,512134	-78,078718	23,574162	-0,261767	-1,790620	0,217596	140,768928	-17,372787	10,699038	-0,261767	-1,790620	0,217596	140,768928	-17,372787	10,699038
10:57:09,78	0,175969	3,681971	-0,087983	-0,157019	0,279993	0,029993	-0,261767	-1,790620	0,217596	0,205230	3,175898	10,699038	1,111428	-3,423075	-0,844001	-51,500512	-78,055593	23,588639	-0,261767	-1,790620	0,217596	140,768928	-17,372787	10,699038	-0,261767	-1,790620	0,217596	140,768928	-17,372787	10,699038
10:57:09,83	0,175969	3,681971	-0,087983	-0,157019	0,279993	0,029993	-0,268709	-1,794775	0,213717	-0,036657	3,538407	10,713515	1,107859	-3,425536	-0,839333	-51,522594	-78,078370	23,598849	-0,268709	-1,794775	0,213717	140,853193	-17,555266	10,713515	-0,268709	-1,794775	0,213717	140,853193	-17,555266	10,713515
10:57:09,88	0,175969	3,681971	-0,087983	-0,157019	0,279993	0,029993	-0,264793	-1,792915	0,218385	0,090811	3,342512	10,723725	1,106118	-3,424941	-0,839742	-51,525706	-78,034842	23,580931	-0,264438	-1,791110	0,217976	140,750682	-17,409887	10,705807	-0,264438	-1,791110	0,217976	140,750682	-17,409887	10,705807
10:57:09,93	0,175969	3,681971	-0,087983	-0,157019	0,279993	0,029993	-0,264438	-1,791110	0,217976	0,148578	3,348503	10,705807	1,110893	-3,425987	-0,842444	-51,496790	-78,030070	23,573411	-0,264438	-1,791110	0,217976	140,750682	-17,409887	10,705807	-0,264438	-1,791110	0,217976	140,750682	-17,409887	10,705807
10:57:09,98	0,175969	3,681971	-0,087983	-0,157019	0,279993	0,029993	-0,265919	-1,795768	0,215274	-0,112256	3,402869	10,698287	1,107354	-3,424744	-0,839743	-51,507946	-78,010979	23,567221	-0,265227	-1,792082	0,217975	140,746909	-17,434236	10,692097	-0,265227	-1,792082	0,217975	140,746909	-17,434236	10,692097
10:57:10,03	0,175969	3,681971	-0,087983	-0,157019	0,279993	0,029993	-0,265227	-1,792082	0,217975	0,068457	3,386066	10,692097	1,114417	-3,424424	-0,840499	-51,506849	-78,010260	23,583497	-0,265227	-1,792082	0,217975	140,746909	-17,434236	10,692097	-0,265227	-1,792082	0,217975	140,746909	-17,434236	10,692097
10:57:10,08	0,175969	3,681971	-0,087983	-0,157019	0,279993	0,029993	-0,269035	-1,798039	0,217219	-0,242455	3,583526	10,708373	1,106667	-3,424573	-0,838614	-51,552268	-78,027789	23,546978	-0,265031	-1,791401	0,219104	140,765584	-17,399066	10,671853	-0,265031	-1,791401	0,219104	140,765584	-17,399066	10,671853
10:57:10,13	0,175969	3,681971	-0,087983	-0,157019	0,279993	0,029993	-0,265031	-1,791401	0,219104	0,140583	3,405858	10,671853	1,109789	-3,420884	-0,841675	-51,473872	-77,960189	23,580357	-0,265031	-1,791401	0,219104	140,765584	-17,399066	10,671853	-0,265031	-1,791401	0,219104	140,765584	-17,399066	10,671853
10:57:10,18	0,175969	3,681971	-0,087983	-0,157019	0,279993	0,029993	-0,269787	-1,792260	0,216043	-0,001820	3,619091	10,705233	1,106264	-3,421532	-0,838987	-51,464766	-78,009174	23,532748	-0,267463	-1,789532	0,218731	140,656173	-17,529989	10,657624	-0,267463	-1,789532	0,218731	140,656173	-17,529989	10,657624
10:57:10,23	0,175969	3,681971	-0,087983	-0,157019	0,279993	0,029993	-0,267463	-1,789532	0,218731	0,177920	3,465859	10,657624	1,105117	-3,420291	-0,842473	-51,459706	-77,945642	23,556218	-0,267463	-1,789532	0,218731	140,656173	-17,529989	10,657624	-0,267463	-1,789532	0,218731	140,656173	-17,529989	10,657624
10:57:10,28	0,175969	3,681971	-0,087983	-0,157019	0,279993	0,029993	-0,267964	-1,787918	0,215245	0,204293	3,519312	10,681094	1,105602	-3,423522	-0,842079	-51,502600	-77,983725	23,569339	-0,267964	-1,787918	0,215245	140,555853	-17,515891	10,681094	-0,267964	-1,787918	0,215245	140,555853	-17,515891	10,681094
10:57:10,33	0,175969	3,681971	-0,087983	-0,157019	0,279993	0,029993	-0,266569	-1,797574	0,216444	-0,293891	3,463476	10,685967	1,112781	-3,426328	-0,841274	-51,476174	-77,940679	23,561091	-0,266569	-1,797574	0,216444	140,815677	-17,462161	10,685967	-0,266569	-1,797574	0,216444	140,815677	-17,462161	10,685967
10:57:10,38	0,175969	3,681971	-0,087983	-0,157019	0,279993	0,029993	-0,266569	-1,797574	0,216444	-0,293891	3,463476	10,685967	1,108770	-3,423512	-0,840599	-51,460094	-77,922671	23,585734	-0,267002	-1,792692	0,217119	140,662679	-17,478554	10,710610	-0,267002	-1,792692	0,217119	140,662679	-17,478554	10,710610
10:57:10,44	0,175969	3,681971	-0,087983	-0,157019	0,279993	0,029993	-0,267002	-1,792692	0,217119	-0,063682	3,481066	10,710610	1,112721	-3,421129	-0,841680	-51,480719	-77,963666	23,571099	-0,267002	-1,792692	0,217119	140,662679	-17,478554	10,710610	-0,267002	-1,792692	0,217119	140,662679	-17,478554	10,710610
10:57:10,49	0,175969	3,681971	-0,087983	-0,157019	0,279993	0,029993	-0,261529	-1,793057	0,216062	-0,051688	3,168569	10,678947	1,106349	-3,428434	-0,841656	-51,451382	-77,963424	23,554071	-0,261529	-1,793057	0,216062	140,703269	-17,361452	10,678947	-0,261529	-1,793057	0,216062	140,703269	-17,361452	10,678947
10:57:10,54	0,175969	3,681971	-0,087983	-0,157019	0,279993	0,029993	-0,261529	-1,793057	0,216062	-0,051688	3,168569	10,678947	1,109632	-3,427698	-0,837816	-51,543751	-78,053778	23,545621	-0,261529	-1,793057	0,216062	140,703269	-17,361452	10,678947	-0,261529	-1,793057	0,216062	140,703269	-17,361452	10,678947
10:57:10,59	0,175969	3,681971	-0,087983	-0,157019	0,279993	0,029993	-0,263808	-1,795532	0,219902	-0,055950	3,321883	10,670497	1,376501	-3,520883	-0,766056	-57,096375	-91,760630	25,100004	-0,263808	-1,795532	0,219902	140,893289	-17,387023	10,670497	-0,263808	-1,795532	0,219902	140,893289	-17,387023	10,670497
10:57:10,64	0,176035	3,731992	-0,087982	-0,157012	0,279975	0,030013	-0,328979	-2,079992	0,296140	0,267971	3,906046	12,249095	1,388567	-3,513488	-0,761578	-56,672703	-92,546856	25,124219	-0,328979	-2,079992	0,296140	163,547324	-21,918797	12,249095	-0,328979	-2,079992	0,296140	163,547324	-21,918797	12,249095
10:57:10,69	0,176035	3,731992	-0,087982	-0,157012	0,279975	0,030013	-0,328979	-2,079992	0,296140	0,267971	3,906046	12,249095	1,381935	-3,506401	-0,761083	-56,336675	-92,091449	25,115577	-0,328979	-2,079992	0,296140	163,547324	-21,918797	12,249095	-0,328979	-2,079992	0,296140	163,547324	-21,918797	12,249095
10:57:10,74	0,176035	3,731992	-0,087982	-0,157012	0,279975	0,030013	-0,331800	-2,070705	0,296635	0,188487	3,989456	12,240453	1,375933	-3,497968	-0,761134	-56,191473	-91,839306	25,020658	-0,336103	-2,061290	0,296584	162,198347	-22,170558	12,145534	-0,336103	-2,061290	0,296584	162,198347	-22,170558	12,145534
10:57:10,79	0,176035	3,731992	-0,087982	-0,157012	0,279975	0,030013	-0,331431	-2,060117	0,294687	0,346571	3,969495	12,162398	1,372582	-3,501427	-0,763031	-56,139777	-91,751957	25,037522	-0,331431	-2,060117	0,294687	162,065789	-22,047865	12,162398	-0,331431	-2,060117	0,294687	162,065789	-22,047865	12,162398
10:57:10,84	0,176035	3,731992	-0,087982	-0,157012	0,279975	0,030013	-0,331431	-2,060117	0,294687	0,346571	3,969495	12,162398	1,371029	-3,497114	-0,762648	-56,069583	-91,643792	25,016178	-0,334390	-2,056616	0,295070	161,844234	-22,132977	12,141054	-0,334390	-2,056616	0,295070	161,844234	-22,132977	12,141054
10:57:10,89	0,176035	3,731992	-0,087982	-0,157012	0,279975	0,030013	-0,334390	-2,056616	0,295070	0,399868	4,116638	12,141054	1,365353	-3,498632	-0,764596	-56,008820	-91,546086	24,975056	-0,334390	-2,056616	0,295070	161,844234	-22,132977	12,141054	-0,334390	-2,056616	0,295070	161,844234	-22,132977	12,141054
10:57:10,94	0,176035	3,731992	-0,087982	-0,157012	0,279975	0,030013	-0,330237	-2,052460	0,293122	0,501002	3,896913	12,099932	1,368509	-3,498779	-0,765709	-55,913401	-91,530160	24,980632	-0,330237	-2,052460	0,293122	161,619092	-22,026691	12,099932	-0,330237	-2,052460	0,293122	161,619092	-22,026691	12,099932
10:57:10,99	0,176035	3,731992	-0,087982	-0,157012	0,279975	0,030013	-0,331689	-2,055266	0,292009	0,293556	3,897726	12,105508	1,369617	-3,494426	-0,762261	-55,961712	-91,477220	24,967028	-0,336012	-2,054050	0,295457	161,578028	-22,186090	12,091904	-0,336012	-2,054050	0,295457	161,578028	-22,186090	12,091904
10:57:11,04	0,176035	3,731992	-0,087982	-0,157012	0,279975	0,030013	-0,336012	-2,054050	0,295457	0,335141	4,190845	12,091904	1,368054	-3,497964	-0,764636	-56,096149	-91,617674	24,974251	-0,336012	-2,054050	0,295457	161,578028	-22,186090	12,091904	-0,336012	-2,054050	0,295457	161,578028	-22,186090	12,091904
10:57:11,09	0,176035	3,731992	-0,087982	-0,157012	0,279975	0,030013	-0,332166	-2,054465	0,293082	0,502409	4,037075	12,099127	1,609365	-3,588406	-0,681194	-61,276831	-104,424864	26,397157	-0,332166	-2,054465	0,293082	161,777883	-22,037984	12,099127	-0,332166	-2,054465	0,293082	161,777883	-22,037984	12,099127
10:57:11,14	0,176045	3,782025	-0,087982	-0,157023	0,280001	0,029990	-0,374497	-2,308667	0,376524	0,965596	4,321277	13,522033	1,638089	-3,584681	-0,661999	-61,190323	-105,681886	26,500039	-0,374497	-2,308667	0,376524	182,195923	-25,076744	13,522033	-0,374497	-2,308667	0,376524	182,195923	-25,076744	13,522033
10:57:11,19	0,176045	3,782025	-0,087982	-0,157023	0,280001	0,029990	-0,396928	-2,323981	0,393493	0,631302	4,715229	13,609122	1,633843	-3,576637	-0,664225	-60,838890	-105,211246	26,484246	-0,396928	-2,323981	0,393493	183,063811	-26,443623	13,609122	-0,396928	-2,323981	0,393493	183,063811	-26,443623	13,609122
10:57:11,24	0,176045	3,782025	-0,087982	-0,157023	0,280001	0,029990	-0,393808	-2,311515	0,393503	0,929211	4,548180	13,557161	1,621487	-3,573106	-0,664215	-60,659550	-104,910252	26,432285	-0,393808	-2,311515	0,393503	182,383116	-26,365763	13,557161	-0,393808	-2,311515	0,393503	182,383116	-26,365763	13,557161
10:57:11,29	0,176045	3,782025	-0,087982	-0,157023	0,280001	0,029990	-0,393808	-2,311515	0,393503	0,929211	4,548180	13,557161	1,625279	-3,566928	-0,662265	-60,569698	-104,793494	26,416106	-0,393808	-2,311515	0,393503	182,383116	-26,365763	13,557161	-0,393808	-2,311515	0,393503	182,383116	-26,365763	13,557161
10:57:11,34	0,176045	3,782025	-0,087982	-0,157023	0,280001	0,029990	-0,401054	-2,311710	0,395453	0,773020	4,905542	13,540982	1,618296	-3,570409	-0,665753	-60,563373	-104,703312	26,419329	-0,394548	-2,307403	0,391965	182,046841	-26,365198	13,544205	-0,394548	-2,307403	0,391965	182,046841	-26,365198	13,544205
10:57:11,39	0,176045	3,782025	-0,087982	-0,157023	0,280001	0,029990	-0,394548	-2,307403	0,391965	0,915737	4,606846	13,544205	1,617273	-3,569418	-0,664213	-60,519325	-104,636504	26,381288	-0,394548	-2,307403	0,391965	182,046841	-26,365198	13,544205	-0,394548	-2,307403	0,391965	182,046841	-26,365198	13,544205
10:57:11,44	0,176045	3,782025	-0,087982	-0,157023	0,280001	0,029990	-0,394895	-2,306021	0,393505	0,907687	4,620133	13,506164	1,612822	-3,568933	-0,664156	-60,426934	-104,537550	26,411847	-0,394895	-2,306021	0,393505	181,930353	-26,379128	13,506164	-0,394895	-2,306021	0,393505	181,930353	-26,379128	13,506164
10:57:11,49	0,176045	3,782025	-0,087982	-0,157023	0,280001	0,029990	-0,393089	-2,301924	0,393562	0,988833	4,495681	13,536723	1,619926	-3,565636	-0,666102	-60,412483	-104,498155	26,406172	-0,399497	-2,306429	0,391616	181,767913	-26,524422	13,531047	-0,399497	-2,306429	0,391616	181,767913	-26,524422	13,531047
10:57:11,54	0,176045	3,782025	-0,087982	-0,157023	0,280001	0,029990	-0,399497	-2,306429	0,391616	0,713271	4,836057	13,531047	1,618222	-3,562427	-0,668046	-60,381067	-104,467772	26,408186	-0,399497	-2,306429	0,391616	181,767913	-26,524422	13,531047	-0,399497	-2,306429	0,391616	181,767913	-26,524422	13,531047
10:57:11,59	0,176045	3,782025	-0,087982	-0,157023	0,280001	0,029990	-0,401424	-2,303348	0,389672	0,831414	4,924250	13,533062	1,614185	-3,570194	-0,666488	-60,376587	-104,445617	26,372136	-0,401424	-2,303348	0,389672	181,644270	-26,587505	13,533062	-0,401424	-2,303348	0,389672	181,644270	-26,587505	13,533062
10:57:11,64	0,176045	3,782025	-0,087982	-0,157023	0,280001	0,029990	-0,392679	-2,303735	0,391230	0,789887	4,476721	13,497012	1,616617	-3,565097	-0,663771	-60,353673	-104,385049	26,378209	-0,392679	-2,303735	0,391230	181,633088	-26,348571	13,497012	-0,392679	-2,303735	0,391230	181,633088	-26,348571	13,497012
10:57:11,69	0,176045	3,782025	-0,087982	-0,157023	0,280001	0,029990	-0,392889	-2,299745	0,393554	0,911188	4,467059	13,467707	1,610834	-3,568017	-0,664164	-60,315677	-104,381253	26,342831	-0,392889	-2,299745	0,393554	181,441149	-26,374696	13,467707	-0,392889	-2,299745	0,393554	181,441149	-26,374696	13,467707
10:57:11,74	0,176045	3,782025	-0,087982	-0,157023	0,280001	0,029990	-0,392889	-2,299745	0,393554	0,911188	4,467059	13,467707	1,616824	-3,566106	-0,664527	-60,279190	-104,333191	26,355225	-0,397538	-2,303977	0,393191	181,493425	-26,505480	13,480101	-0,397538	-2,303977	0,393191	181,493425	-26,505480	13,480101
10:57:11,79	0,176045	3,782025	-0,087982	-0,157023	0,280001	0,029990	-0,397538	-2,303977	0,393191	0,631266	4,701272	13,480101	1,610977	-3,571335	-0,664901	-60,286104	-104,290263	26,359958	-0,397538	-2,303977	0,393191	181,493425	-26,505480	13,480101	-0,397538	-2,303977	0,393191	181,493425	-26,505480	13,480101
10:57:11,84	0,176045	3,782025	-0,087982	-0,157023	0,280001	0,029990	-0,390087	-2,301527	0,392817	0,724900	4,341261	13,484834	1,613285	-3,565710	-0,666472	-60,294765	-104,275220	26,372408	-0,396112	-2,300714	0,391246	181,364538	-26,425211	13,497284	-0,396112	-2,300714	0,391246	181,364538	-26,425211	13,497284
10:57:11,89	0,176045	3,782025	-0,087982	-0,157023	0,280001	0,029990	-0,396112	-2,300714	0,391246	0,758527	4,669582	13,497284	1,607465	-3,562844	-0,664171	-60,258476	-104,287895	26,335732	-0,396112	-2,300714	0,391246	181,364538	-26,425211	13,497284	-0,396112	-2,300714	0,391246	181,364538	-26,425211	13,497284
10:57:11,94	0,176045	3,782025	-0,087982	-0,157023	0,280001	0,029990	-0,395684	-2,294240	0,393547	1,087978	4,609575	13,460608	1,609783	-3,570637	-0,666093	-60,294233	-104,285085	26,336604	-0,395684	-2,294240	0,393547	181,185825	-26,451640	13,460608	-0,395684	-2,294240	0,393547	181,185825	-26,451640	13,460608
10:57:11,99	0,176045	3,782025	-0,087982	-0,157023	0,280001	0,029990	-0,390094	-2,300144	0,391625	0,796406	4,351246	13,461480	1,612888	-3,568543	-0,667239	-60,228410	-104,240107	26,329223	-0,390094	-2,300144	0,391625	181,357731	-26,271123	13,461480	-0,390094	-2,300144	0,391625	181,357731	-26,271123	13,461480
10:57:12,04	0,176045	3,782025	-0,087982	-0,157023	0,280001	0,029990	-0,393461	-2,301786	0,390479	0,639151	4,491806	13,454099	1,609245	-3,562472	-0,666490	-60,268809	-104,218026	26,359231	-0,393461	-2,301786	0,390479	181,329383	-26,394860	13,454099	-0,393461	-2,301786	0,390479	181,329383	-26,394860	13,454099
10:57:12,09	0,176045	3,782025	-0,087982	-0,157023	0,280001	0,029990	-0,396896	-2,295596	0,391228	0,962128	4,716456	13,484107	1,610491	-3,562789	-0,666482	-60,253540	-104,174656	26,355782	-0,396896	-2,295596	0,391228	181,166414	-26,439861	13,484107	-0,396896	-2,295596	0,391228	181,166414	-26,439861	13,484107
10:57:12,14	0,176045	3,782025	-0,087982	-0,157023	0,280001	0,029990	-0,397245	-2,296834	0,391236	0,852584	4,743072	13,480658	1,608099	-3,563349	-0,668803	-60,267613	-104,164072	26,381407	-0,395564	-2,295042	0,388915	181,104416	-26,378636	13,506283	-0,395564	-2,295042	0,388915	181,104416	-26,378636	13,506283
10:57:12,19	0,176045	3,782025	-0,087982	-0,157023	0,280001	0,029990	-0,395564	-2,295042	0,388915	0,943603	4,673160	13,506283	1,607591	-3,566667	-0,666880	-60,242624	-104,184004	26,320620	-0,392436	-2,296262	0,390838	181,141494	-26,327350	13,445496	-0,392436	-2,296262	0,390838	181,141494	-26,327350	13,445496
10:57:12,24	0,176045	3,782025	-0,087982	-0,157023	0,280001	0,029990	-0,392436	-2,296262	0,390838	0,884965	4,478897	13,445496	1,606507	-3,561101	-0,665312	-60,200470	-104,136808	26,345609	-0,392436	-2,296262	0,390838	181,141494	-26,327350	13,445496	-0,392436	-2,296262	0,390838	181,141494	-26,327350	13,445496
10:57:12,29	0,176045	3,782025	-0,087982	-0,157023	0,280001	0,029990	-0,396715	-2,292540	0,392406	1,016556	4,688470	13,470485	1,614763	-3,564664	-0,666477	-60,211406	-104,125015	26,318635	-0,396715	-2,292540	0,392406	180,980913	-26,453639	13,470485	-0,396715	-2,292540	0,392406	180,980913	-26,453639	13,470485
10:57:12,34	0,176045	3,782025	-0,087982	-0,157023	0,280001	0,029990	-0,397757	-2,301470	0,391241	0,547417	4,758032	13,443511	1,607078	-3,568946	-0,666468	-60,219071	-104,168253	26,325050	-0,397757	-2,301470	0,391241	181,212830	-26,465891	13,443511	-0,397757	-2,301470	0,391241	181,212830	-26,465891	13,443511
10:57:12,39	0,176045	3,782025	-0,087982	-0,157023	0,280001	0,029990	-0,390206	-2,296956	0,391250	0,823422	4,350410	13,449926	1,610734	-3,564927	-0,667615	-60,173066	-104,096793	26,338483	-0,390206	-2,296956	0,391250	181,134487	-26,280775	13,449926	-0,390206	-2,296956	0,391250	181,134487	-26,280775	13,449926
10:57:12,44	0,176045	3,782025	-0,087982	-0,157023	0,280001	0,029990	-0,395515	-2,298113	0,390103	0,678389	4,622332	13,463358	1,602460	-3,561941	-0,665330	-60,187334	-104,089133	26,317117	-0,395515	-2,298113	0,390103	181,080250	-26,425558	13,463358	-0,395515	-2,298113	0,390103	181,080250	-26,425558	13,463358
10:57:12,49	0,176045	3,782025	-0,087982	-0,157023	0,280001	0,029990	-0,396455	-2,299625	0,390118	0,567355	4,696633	13,484411	1,612514	-3,564868	-0,667600	-60,178849	-104,056037	26,359535	-0,396455	-2,299625	0,390118	181,087916	-26,425100	13,484411	-0,396455	-2,299625	0,390118	181,087916	-26,425100	13,484411
10:57:12,54	0,176045	3,782025	-0,087982	-0,157023	0,280001	0,029990	-0,396455	-2,299625	0,390118	0,567355	4,696633	13,484411	1,611475	-3,565960	-0,662584	-60,132163	-104,066926	26,277791	-0,396455	-2,299625	0,390118	181,087916	-26,425100	13,484411	-0,396455	-2,299625	0,390118	181,087916	-26,425100	13,484411
10:57:12,59	0,176045	3,782025	-0,087982	-0,157023	0,280001	0,029990	-0,394991	-2,299271	0,395135	0,571833	4,574628	13,402666	1,610753	-3,562750	-0,666081	-60,174542	-104,064465	26,324391	-0,397409	-2,297041	0,391637	181,024577	-26,458331	13,449267	-0,397409	-2,297041	0,391637	181,024577	-26,458331	13,449267
10:57:12,64	0,176045	3,782025	-0,087982	-0,157023	0,280001	0,029990	-0,397409	-2,297041	0,391637	0,706886	4,738308	13,449267	1,610249	-3,562723	-0,665668	-60,152097	-104,009900	26,344954	-0,397181	-2,296591	0,392050	180,954181	-26,444427	13,469830	-0,397181	-2,296591	0,392050	180,954181	-26,444427	13,469830
10:57:12,69	0,176045	3,782025	-0,087982	-0,157023	0,280001	0,029990	-0,393159	-2,296739	0,389704	0,749333	4,513750	13,453659	1,608366	-3,566280	-0,668014	-60,184850	-104,089415	26,328783	-0,393159	-2,296739	0,389704	181,043344	-26,349247	13,453659	-0,393159	-2,296739	0,389704	181,043344	-26,349247	13,453659
10:57:12,74	0,176045	3,782025	-0,087982	-0,157023	0,280001	0,029990	-0,393159	-2,296739	0,389704	0,749333	4,513750	13,453659	1,605442	-3,565915	-0,666082	-60,188804	-104,059966	26,323295	-0,393159	-2,296739	0,389704	181,043344	-26,349247	13,453659	-0,393159	-2,296739	0,389704	181,043344	-26,349247	13,453659
10:57:12,79	0,176045	3,782025	-0,087982	-0,157023	0,280001	0,029990	-0,392013	-2,294024	0,391636	0,866981	4,472278	13,448171	1,611949	-3,566866	-0,665636	-60,165001	-104,085656	26,366546	-0,392013	-2,294024	0,391636	180,947872	-26,300715	13,448171	-0,392013	-2,294024	0,391636	180,947872	-26,300715	13,448171
10:57:12,84	0,176045	3,782025	-0,087982	-0,157023	0,280001	0,029990	-0,396662	-2,299654	0,393221	0,509152	4,699984	13,454597	1,612642	-3,564704	-0,664497	-60,144099	-104,010622	26,329721	-0,396662	-2,299654	0,393221	181,031974	-26,437959	13,454597	-0,396662	-2,299654	0,393221	181,031974	-26,437959	13,454597
10:57:12,89	0,176045	3,782025	-0,087982	-0,157023	0,280001	0,029990	-0,396662	-2,299654	0,393221	0,509152	4,699984	13,454597	1,608513	-3,558395	-0,667246	-60,126671	-104,005545	26,326754	-0,400061	-2,292924	0,390472	180,840512	-26,540598	13,451630	-0,400061	-2,292924	0,390472	180,840512	-26,540598	13,451630
10:57:12,95	0,176045	3,782025	-0,087982	-0,157023	0,280001	0,029990	-0,400061	-2,292924	0,390472	0,846012	4,864200	13,451630	1,610286	-3,563318	-0,668355	-60,126675	-104,013151	26,370368	-0,400061	-2,292924	0,390472	180,840512	-26,540598	13,451630	-0,400061	-2,292924	0,390472	180,840512	-26,540598	13,451630
10:57:13,00	0,176045	3,782025	-0,087982	-0,157023	0,280001	0,029990	-0,396684	-2,296921	0,389363	0,644725	4,684788	13,495243	1,608598	-3,565269	-0,668387	-60,124399	-103,946826	26,318611	-0,394151	-2,296434	0,389331	180,881563	-26,356585	13,443487	-0,394151	-2,296434	0,389331	180,881563	-26,356585	13,443487
10:57:13,05	0,176045	3,782025	-0,087982	-0,157023	0,280001	0,029990	-0,394151	-2,296434	0,389331	0,611456	4,584261	13,443487	1,610699	-3,571836	-0,666425	-60,198698	-104,125537	26,345761	-0,394151	-2,296434	0,389331	180,881563	-26,356585	13,443487	-0,394151	-2,296434	0,389331	180,881563	-26,356585	13,443487
10:57:13,10	0,176045	3,782025	-0,087982	-0,157023	0,280001	0,029990	-0,389514	-2,301538	0,391293	0,538010	4,318125	13,470636	1,889635	-3,676746	-0,563511	-66,797016	-118,616296	28,002834	-0,389514	-2,301538	0,391293	181,208715	-26,258715	13,470636	-0,389514	-2,301538	0,391293	181,208715	-26,258715	13,470636
10:57:13,15	0,176081	3,831973	-0,087999	-0,157007	0,280001	0,030009	-0,452019	-2,602192	0,507723	0,970615	5,167084	15,154500	1,902326	-3,668033	-0,549995	-66,152430	-119,240286	28,029624	-0,452019	-2,602192	0,507723	205,242663	-30,316388	15,154500	-0,452019	-2,602192	0,507723	205,242663	-30,316388	15,154500
10:57:13,20	0,176081	3,831973	-0,087999	-0,157007	0,280001	0,030009	-0,452019	-2,602192	0,507723	0,970615	5,167084	15,154500	1,893015	-3,657243	-0,549947	-65,737510	-118,658574	27,922828	-0,452019	-2,602192	0,507723	205,242663	-30,316388	15,154500	-0,452019	-2,602192	0,507723	205,242663	-30,316388	15,154500
10:57:13,25	0,176081	3,831973	-0,087999	-0,157007	0,280001	0,030009	-0,456708	-2,588734	0,507771	0,959204	5,342425	15,047703	1,885212	-3,656840	-0,549499	-65,600574	-118,452994	27,936134	-0,453155	-2,581774	0,508219	203,743854	-30,430767	15,061010	-0,453155	-2,581774	0,508219	203,743854	-30,430767	15,061010
10:57:13,30	0,176081	3,831973	-0,087999	-0,157007	0,280001	0,030009	-0,453155	-2,581774	0,508219	1,074589	5,141882	15,061010	1,880886	-3,651800	-0,553771	-65,488352	-118,205327	27,911598	-0,453155	-2,581774	0,508219	203,743854	-30,430767	15,061010	-0,453155	-2,581774	0,508219	203,743854	-30,430767	15,061010
10:57:13,35	0,176081	3,831973	-0,087999	-0,157007	0,280001	0,030009	-0,455356	-2,575508	0,503947	1,129825	5,283004	15,036473	1,878677	-3,647118	-0,549901	-65,432866	-118,162553	27,886130	-0,458306	-2,571254	0,507817	203,129679	-30,567304	15,011006	-0,458306	-2,571254	0,507817	203,129679	-30,567304	15,011006
10:57:13,40	0,176081	3,831973	-0,087999	-0,157007	0,280001	0,030009	-0,458306	-2,571254	0,507817	1,286269	5,409747	15,011006	1,878877	-3,652066	-0,553763	-65,365092	-118,117063	27,849780	-0,458306	-2,571254	0,507817	203,129679	-30,567304	15,011006	-0,458306	-2,571254	0,507817	203,129679	-30,567304	15,011006
10:57:13,45	0,176081	3,831973	-0,087999	-0,157007	0,280001	0,030009	-0,454122	-2,573902	0,503955	1,075297	5,156206	14,974656	1,880660	-3,646172	-0,551838	-65,384282	-118,001990	27,868210	-0,454122	-2,573902	0,503955	203,126565	-30,492365	14,974656	-0,454122	-2,573902	0,503955	203,126565	-30,492365	14,974656
10:57:13,50	0,176081	3,831973	-0,087999	-0,157007	0,280001	0,030009	-0,460117	-2,572499	0,505880	1,058190	5,542116	14,993086	1,882656	-3,648858	-0,553336	-65,294867	-117,964437	27,869352	-0,458790	-2,575569	0,504382	203,003474	-30,600563	14,994228	-0,458790	-2,575569	0,504382	203,003474	-30,600563	14,994228
10:57:13,55	0,176081	3,831973	-0,087999	-0,157007	0,280001	0,030009	-0,458790	-2,575569	0,504382	0,821277	5,414423	14,994228	1,879024	-3,655092	-0,556116	-65,351264	-117,990566	27,796556	-0,458790	-2,575569	0,504382	203,003474	-30,600563	14,994228	-0,458790	-2,575569	0,504382	203,003474	-30,600563	14,994228
10:57:13,60	0,176081	3,831973	-0,087999	-0,157007	0,280001	0,030009	-0,451574	-2,575541	0,501602	0,873568	5,075003	14,921432	2,132889	-3,764626	-0,456447	-72,197208	-131,449642	29,452262	-0,451574	-2,575541	0,501602	203,053554	-30,373579	14,921432	-0,451574	-2,575541	0,501602	203,053554	-30,373579	14,921432
10:57:13,65	0,175989	3,881996	-0,087973	-0,156999	0,279985	0,030029	-0,483648	-2,850162	0,601271	1,672162	5,942055	16,577138	2,149677	-3,757997	-0,446882	-71,800196	-132,165923	29,525050	-0,497782	-2,861386	0,610836	226,129116	-33,100839	16,649925	-0,497782	-2,861386	0,610836	226,129116	-33,100839	16,649925
10:57:13,70	0,175989	3,881996	-0,087973	-0,156999	0,279985	0,030029	-0,497782	-2,861386	0,610836	1,510328	5,975086	16,649925	2,141565	-3,748726	-0,450319	-71,358120	-131,628448	29,408969	-0,497782	-2,861386	0,610836	226,129116	-33,100839	16,649925	-0,497782	-2,861386	0,610836	226,129116	-33,100839	16,649925
10:57:13,75	0,175989	3,881996	-0,087973	-0,156999	0,279985	0,030029	-0,501756	-2,849726	0,607399	1,430135	6,067586	16,533844	2,133187	-3,748985	-0,449921	-71,241316	-131,371626	29,365815	-0,501756	-2,849726	0,607399	225,133625	-33,320241	16,533844	-0,501756	-2,849726	0,607399	225,133625	-33,320241	16,533844
10:57:13,80	0,175989	3,881996	-0,087973	-0,156999	0,279985	0,030029	-0,497342	-2,842599	0,607797	1,519901	5,865325	16,490690	2,134795	-3,746956	-0,452996	-71,097212	-131,189118	29,333869	-0,499904	-2,842977	0,604723	224,443862	-33,277451	16,458744	-0,499904	-2,842977	0,604723	224,443862	-33,277451	16,458744
10:57:13,85	0,175989	3,881996	-0,087973	-0,156999	0,279985	0,030029	-0,502354	-2,838400	0,604760	1,369019	6,091434	16,495940	2,132056	-3,742545	-0,452959	-71,026812	-131,069102	29,371064	-0,502354	-2,838400	0,604760	224,183428	-33,343338	16,495940	-0,502354	-2,838400	0,604760	224,183428	-33,343338	16,495940
10:57:13,90	0,175989	3,881996	-0,087973	-0,156999	0,279985	0,030029	-0,502354	-2,838400	0,604760	1,369019	6,091434	16,495940	2,128126	-3,745374	-0,450995	-70,971765	-131,005042	29,355721	-0,497940	-2,836411	0,606723	224,047721	-33,242003	16,480597	-0,497940	-2,836411	0,606723	224,047721	-33,242003	16,480597
10:57:13,95	0,175989	3,881996	-0,087973	-0,156999	0,279985	0,030029	-0,497940	-2,836411	0,606723	1,389441	5,846254	16,480597	2,130054	-3,744911	-0,452157	-70,930632	-130,906052	29,335353	-0,497940	-2,836411	0,606723	224,047721	-33,242003	16,480597	-0,497940	-2,836411	0,606723	224,047721	-33,242003	16,480597
10:57:14,00	0,175989	3,881996	-0,087973	-0,156999	0,279985	0,030029	-0,499304	-2,837849	0,605561	1,208362	5,931086	16,460228	2,126588	-3,739376	-0,450647	-70,911082	-130,848374	29,302387	-0,499304	-2,837849	0,605561	223,979538	-33,264292	16,460228	-0,499304	-2,837849	0,605561	223,979538	-33,264292	16,460228
10:57:14,05	0,175989	3,881996	-0,087973	-0,156999	0,279985	0,030029	-0,502365	-2,832080	0,607071	1,448627	6,102150	16,427263	2,126751	-3,742404	-0,453698	-70,845957	-130,815847	29,323575	-0,499824	-2,833735	0,604020	223,750060	-33,306296	16,448451	-0,499824	-2,833735	0,604020	223,750060	-33,306296	16,448451
10:57:14,10	0,175989	3,881996	-0,087973	-0,156999	0,279985	0,030029	-0,499824	-2,833735	0,604020	1,301833	5,929889	16,448451	2,123235	-3,744278	-0,453334	-70,860162	-130,777220	29,294780	-0,499824	-2,833735	0,604020	223,750060	-33,306296	16,448451	-0,499824	-2,833735	0,604020	223,750060	-33,306296	16,448451
10:57:14,15	0,175989	3,881996	-0,087973	-0,156999	0,279985	0,030029	-0,496443	-2,831627	0,604384	1,385098	5,785673	16,419656	2,122695	-3,735547	-0,454139	-70,832018	-130,723217	29,293068	-0,503734	-2,826794	0,603579	223,478920	-33,375658	16,417943	-0,503734	-2,826794	0,603579	223,478920	-33,375658	16,417943
10:57:14,20	0,175989	3,881996	-0,087973	-0,156999	0,279985	0,030029	-0,503734	-2,826794	0,603579	1,575603	6,167433	16,417943	2,125616	-3,735556	-0,457231	-70,838129	-130,713768	29,315198	-0,503734	-2,826794	0,603579	223,478920	-33,375658	16,417943	-0,503734	-2,826794	0,603579	223,478920	-33,375658	16,417943
10:57:14,25	0,175989	3,881996	-0,087973	-0,156999	0,279985	0,030029	-0,505187	-2,829328	0,600487	1,438709	6,253013	16,440074	2,122264	-3,741232	-0,452155	-70,784218	-130,704017	29,286221	-0,498596	-2,829263	0,605563	223,503838	-33,271297	16,411097	-0,498596	-2,829263	0,605563	223,503838	-33,271297	16,411097
10:57:14,30	0,175989	3,881996	-0,087973	-0,156999	0,279985	0,030029	-0,498596	-2,829263	0,605563	1,406654	5,868461	16,411097	2,121747	-3,732862	-0,455655	-70,746770	-130,624082	29,311059	-0,498596	-2,829263	0,605563	223,503838	-33,271297	16,411097	-0,498596	-2,829263	0,605563	223,503838	-33,271297	16,411097
10:57:14,35	0,175989	3,881996	-0,087973	-0,156999	0,279985	0,030029	-0,505586	-2,824631	0,602064	1,559601	6,239471	16,435935	2,122988	-3,737676	-0,451759	-70,740139	-130,625785	29,288685	-0,505586	-2,824631	0,602064	223,293123	-33,448992	16,435935	-0,505586	-2,824631	0,602064	223,293123	-33,448992	16,435935
10:57:14,40	0,175989	3,881996	-0,087973	-0,156999	0,279985	0,030029	-0,502036	-2,828112	0,605959	1,376738	6,048323	16,413561	2,120664	-3,742813	-0,450165	-70,752432	-130,582394	29,321984	-0,502036	-2,828112	0,605959	223,383534	-33,361534	16,413561	-0,502036	-2,828112	0,605959	223,383534	-33,361534	16,413561
10:57:14,45	0,175989	3,881996	-0,087973	-0,156999	0,279985	0,030029	-0,496426	-2,828669	0,607553	1,316357	5,788921	16,446860	2,121315	-3,735559	-0,452541	-70,713845	-130,556403	29,281449	-0,496426	-2,828669	0,607553	223,366857	-33,180515	16,446860	-0,496426	-2,828669	0,607553	223,366857	-33,180515	16,446860
10:57:14,50	0,175989	3,881996	-0,087973	-0,156999	0,279985	0,030029	-0,503034	-2,825605	0,605177	1,433859	6,112124	16,406325	2,117826	-3,740160	-0,454095	-70,712178	-130,533881	29,262432	-0,503034	-2,825605	0,605177	223,243871	-33,376054	16,406325	-0,503034	-2,825605	0,605177	223,243871	-33,376054	16,406325
10:57:14,55	0,175989	3,881996	-0,087973	-0,156999	0,279985	0,030029	-0,497305	-2,824884	0,603623	1,451038	5,824025	16,387308	2,121959	-3,735544	-0,457974	-70,685845	-130,536512	29,275527	-0,497305	-2,824884	0,603623	223,204412	-33,214414	16,387308	-0,497305	-2,824884	0,603623	223,204412	-33,214414	16,387308
10:57:14,60	0,175989	3,881996	-0,087973	-0,156999	0,279985	0,030029	-0,503368	-2,826155	0,599744	1,374044	6,115187	16,400403	2,117890	-3,740528	-0,456393	-70,685900	-130,504702	29,288677	-0,503368	-2,826155	0,599744	223,227213	-33,399207	16,400403	-0,503368	-2,826155	0,599744	223,227213	-33,399207	16,400403
10:57:14,65	0,175989	3,881996	-0,087973	-0,156999	0,279985	0,030029	-0,497017	-2,825124	0,601325	1,400158	5,800908	16,413553	2,119629	-3,740994	-0,455647	-70,699130	-130,525612	29,249160	-0,497017	-2,825124	0,601325	223,172360	-33,214963	16,413553	-0,497017	-2,825124	0,601325	223,172360	-33,214963	16,413553
10:57:14,70	0,175989	3,881996	-0,087973	-0,156999	0,279985	0,030029	-0,497484	-2,826862	0,602071	1,334464	5,826184	16,374036	2,119685	-3,740008	-0,454841	-70,683645	-130,480192	29,284037	-0,497484	-2,826862	0,602071	223,243162	-33,226331	16,374036	-0,497484	-2,826862	0,602071	223,243162	-33,226331	16,374036
10:57:14,75	0,175989	3,881996	-0,087973	-0,156999	0,279985	0,030029	-0,498366	-2,826418	0,602877	1,310486	5,881317	16,408913	2,113763	-3,738173	-0,455239	-70,692149	-130,476564	29,298267	-0,498366	-2,826418	0,602877	223,184311	-33,240389	16,408913	-0,498366	-2,826418	0,602877	223,184311	-33,240389	16,408913
10:57:14,80	0,175989	3,881996	-0,087973	-0,156999	0,279985	0,030029	-0,496994	-2,820372	0,602479	1,626007	5,819164	16,423143	2,116890	-3,739402	-0,455603	-70,630112	-130,424906	29,280483	-0,496994	-2,820372	0,602479	223,025193	-33,194859	16,423143	-0,496994	-2,820372	0,602479	223,025193	-33,194859	16,423143
10:57:14,85	0,175989	3,881996	-0,087973	-0,156999	0,279985	0,030029	-0,497493	-2,823695	0,602115	1,377469	5,817233	16,405359	2,117407	-3,738963	-0,456000	-70,662222	-130,421065	29,291022	-0,497493	-2,823695	0,602115	223,037490	-33,235987	16,405359	-0,497493	-2,823695	0,602115	223,037490	-33,235987	16,405359
10:57:14,90	0,175989	3,881996	-0,087973	-0,156999	0,279985	0,030029	-0,498132	-2,823922	0,601718	1,378365	5,880171	16,415898	2,113870	-3,737163	-0,453718	-70,670657	-130,415054	29,245963	-0,498132	-2,823922	0,601718	223,056250	-33,223183	16,415898	-0,498132	-2,823922	0,601718	223,056250	-33,223183	16,415898
10:57:14,95	0,175989	3,881996	-0,087973	-0,156999	0,279985	0,030029	-0,497922	-2,819959	0,604000	1,583446	5,879545	16,370839	2,119182	-3,732241	-0,457601	-70,654512	-130,384062	29,260491	-0,497922	-2,819959	0,604000	222,950245	-33,207300	16,370839	-0,497922	-2,819959	0,604000	222,950245	-33,207300	16,370839
10:57:15,00	0,175989	3,881996	-0,087973	-0,156999	0,279985	0,030029	-0,496005	-2,825194	0,603666	1,284042	5,792489	16,410715	2,117445	-3,741440	-0,454052	-70,667950	-130,385204	29,285839	-0,496005	-2,825194	0,603666	223,061759	-33,143942	16,410715	-0,496005	-2,825194	0,603666	223,061759	-33,143942	16,410715
10:57:15,05	0,175989	3,881996	-0,087973	-0,156999	0,279985	0,030029	-0,501250	-2,820027	0,602057	1,552751	6,093165	16,398591	2,115592	-3,734315	-0,455661	-70,692204	-130,371247	29,273716	-0,501250	-2,820027	0,602057	222,924880	-33,254929	16,398591	-0,501250	-2,820027	0,602057	222,924880	-33,254929	16,398591
10:57:15,10	0,175989	3,881996	-0,087973	-0,156999	0,279985	0,030029	-0,501250	-2,820027	0,602057	1,552751	6,093165	16,398591	2,115588	-3,735087	-0,453734	-70,701203	-130,374425	29,253038	-0,501250	-2,820027	0,602057	222,924880	-33,254929	16,398591	-0,501250	-2,820027	0,602057	222,924880	-33,254929	16,398591
10:57:15,15	0,175989	3,881996	-0,087973	-0,156999	0,279985	0,030029	-0,500579	-2,820410	0,603984	1,540117	6,064517	16,377914	2,115817	-3,738917	-0,452127	-70,622472	-130,332040	29,252080	-0,497377	-2,822523	0,605591	222,922197	-33,193085	16,376956	-0,497377	-2,822523	0,605591	222,922197	-33,193085	16,376956
10:57:15,20	0,175989	3,881996	-0,087973	-0,156999	0,279985	0,030029	-0,497377	-2,822523	0,605591	1,354151	5,850994	16,376956	2,110986	-3,736494	-0,453724	-70,662187	-130,353245	29,242615	-0,497060	-2,817127	0,603994	222,817430	-33,160887	16,367491	-0,497060	-2,817127	0,603994	222,817430	-33,160887	16,367491
10:57:15,25	0,175989	3,881996	-0,087973	-0,156999	0,279985	0,030029	-0,497060	-2,817127	0,603994	1,672955	5,858288	16,367491	2,110983	-3,737863	-0,454892	-70,662736	-130,362944	29,233126	-0,497060	-2,817127	0,603994	222,817430	-33,160887	16,367491	-0,497060	-2,817127	0,603994	222,817430	-33,160887	16,367491
10:57:15,30	0,175989	3,881996	-0,087973	-0,156999	0,279985	0,030029	-0,495872	-2,817809	0,602826	1,646158	5,792158	16,358002	2,111046	-3,739610	-0,453314	-70,653919	-130,320622	29,247719	-0,495872	-2,817809	0,602826	222,844181	-33,133788	16,358002	-0,495872	-2,817809	0,602826	222,844181	-33,133788	16,358002
10:57:15,35	0,175989	3,881996	-0,087973	-0,156999	0,279985	0,030029	-0,494391	-2,818738	0,604404	1,556824	5,728656	16,372595	2,111124	-3,736274	-0,454100	-70,610355	-130,317638	29,228973	-0,494391	-2,818738	0,604404	222,827721	-33,081009	16,372595	-0,494391	-2,818738	0,604404	222,827721	-33,081009	16,372595
10:57:15,40	0,175989	3,881996	-0,087973	-0,156999	0,279985	0,030029	-0,497319	-2,817137	0,603618	1,615682	5,844707	16,353849	2,118204	-3,734298	-0,454080	-70,613313	-130,271568	29,256209	-0,497319	-2,817137	0,603618	222,760942	-33,194852	16,353849	-0,497319	-2,817137	0,603618	222,760942	-33,194852	16,353849
10:57:15,45	0,175989	3,881996	-0,087973	-0,156999	0,279985	0,030029	-0,502570	-2,822280	0,603638	1,309831	6,143346	16,381085	2,112863	-3,736167	-0,456022	-70,627371	-130,283393	29,265646	-0,498281	-2,818589	0,601696	222,778282	-33,188472	16,390522	-0,498281	-2,818589	0,601696	222,778282	-33,188472	16,390522
10:57:15,50	0,175989	3,881996	-0,087973	-0,156999	0,279985	0,030029	-0,498281	-2,818589	0,601696	1,519007	5,926563	16,390522	2,113509	-3,733762	-0,454870	-70,605061	-130,266721	29,246338	-0,500687	-2,817946	0,602848	222,735634	-33,263212	16,371214	-0,500687	-2,817946	0,602848	222,735634	-33,263212	16,371214
10:57:15,55	0,175989	3,881996	-0,087973	-0,156999	0,279985	0,030029	-0,500687	-2,817946	0,602848	1,526880	6,040681	16,371214	2,114630	-3,732980	-0,457583	-70,618705	-130,275324	29,267544	-0,500687	-2,817946	0,602848	222,735634	-33,263212	16,371214	-0,500687	-2,817946	0,602848	222,735634	-33,263212	16,371214
10:57:15,60	0,175989	3,881996	-0,087973	-0,156999	0,279985	0,030029	-0,501925	-2,818526	0,600135	1,510989	6,112574	16,392420	2,112888	-3,731345	-0,456007	-70,605607	-130,264157	29,300665	-0,502469	-2,816200	0,601711	222,687413	-33,308699	16,425541	-0,502469	-2,816200	0,601711	222,687413	-33,308699	16,425541
10:57:15,65	0,175989	3,881996	-0,087973	-0,156999	0,279985	0,030029	-0,502469	-2,816200	0,601711	1,615735	6,135136	16,425541	2,116515	-3,734114	-0,456377	-70,590377	-130,205288	29,293146	-0,502469	-2,816200	0,601711	222,687413	-33,308699	16,425541	-0,502469	-2,816200	0,601711	222,687413	-33,308699	16,425541
10:57:15,70	0,175989	3,881996	-0,087973	-0,156999	0,279985	0,030029	-0,501885	-2,820726	0,601341	1,321772	6,120990	16,418021	2,113529	-3,734153	-0,456013	-70,601499	-130,237501	29,272104	-0,501885	-2,820726	0,601341	222,748761	-33,276966	16,418021	-0,501885	-2,820726	0,601341	222,748761	-33,276966	16,418021
10:57:15,75	0,175989	3,881996	-0,087973	-0,156999	0,279985	0,030029	-0,500358	-2,818159	0,601705	1,488701	6,035115	16,396980	2,114846	-3,737633	-0,455989	-70,543546	-130,252384	29,246503	-0,498003	-2,821040	0,601729	222,774458	-33,238200	16,371379	-0,498003	-2,821040	0,601729	222,774458	-33,238200	16,371379
10:57:15,80	0,175989	3,881996	-0,087973	-0,156999	0,279985	0,030029	-0,498003	-2,821040	0,601729	1,322805	5,855026	16,371379	2,117632	-3,732910	-0,456028	-70,613009	-130,226892	29,258930	-0,503487	-2,821091	0,601690	222,788461	-33,310616	16,383806	-0,503487	-2,821091	0,601690	222,788461	-33,310616	16,383806
10:57:15,85	0,175989	3,881996	-0,087973	-0,156999	0,279985	0,030029	-0,503487	-2,821091	0,601690	1,332815	6,213083	16,383806	2,110005	-3,732408	-0,453316	-70,598876	-130,237920	29,255537	-0,503487	-2,821091	0,601690	222,788461	-33,310616	16,383806	-0,503487	-2,821091	0,601690	222,788461	-33,310616	16,383806
10:57:15,90	0,175989	3,881996	-0,087973	-0,156999	0,279985	0,030029	-0,500107	-2,814235	0,604402	1,691812	6,019608	16,380413	2,116562	-3,730866	-0,454864	-70,569667	-130,202276	29,244147	-0,504722	-2,819142	0,602854	222,693834	-33,368582	16,369023	-0,504722	-2,819142	0,602854	222,693834	-33,368582	16,369023
10:57:15,95	0,175989	3,881996	-0,087973	-0,156999	0,279985	0,030029	-0,504722	-2,819142	0,602854	1,391153	6,252097	16,369023	2,120077	-3,734777	-0,455614	-70,581983	-130,214654	29,258896	-0,504722	-2,819142	0,602854	222,693834	-33,368582	16,369023	-0,504722	-2,819142	0,602854	222,693834	-33,368582	16,369023
10:57:16,00	0,175989	3,881996	-0,087973	-0,156999	0,279985	0,030029	-0,503092	-2,824141	0,602104	1,148094	6,171817	16,383772	2,111773	-3,732442	-0,452961	-70,616169	-130,203726	29,218134	-0,503092	-2,824141	0,602104	222,843179	-33,320911	16,383772	-0,503092	-2,824141	0,602104	222,843179	-33,320911	16,383772
10:57:16,06	0,175989	3,881996	-0,087973	-0,156999	0,279985	0,030029	-0,500962	-2,815783	0,604757	1,590364	6,096101	16,343009	2,115417	-3,738115	-0,457151	-70,568896	-130,196614	29,263819	-0,500962	-2,815783	0,604757	222,629309	-33,229383	16,343009	-0,500962	-2,815783	0,604757	222,629309	-33,229383	16,343009
10:57:16,11	0,175989	3,881996	-0,087973	-0,156999	0,279985	0,030029	-0,497886	-2,812229	0,601095	1,716786	5,927537	16,366004	2,111769	-3,732120	-0,455285	-70,620720	-130,174589	29,235110	-0,497886	-2,812229	0,601095	222,476738	-33,156539	16,366004	-0,497886	-2,812229	0,601095	222,476738	-33,156539	16,366004
10:57:16,16	0,175989	3,881996	-0,087973	-0,156999	0,279985	0,030029	-0,501239	-2,815618	0,602434	1,575962	6,129053	16,359986	2,116940	-3,740250	-0,456864	-70,872082	-130,446861	29,297452	-0,501239	-2,815618	0,602434	222,601991	-33,218234	16,359986	-0,501239	-2,815618	0,602434	222,601991	-33,218234	16,359986
10:57:16,21	0,175989	3,881996	-0,087973	-0,156999	0,279985	0,030029	-0,496784	-2,824162	0,600854	1,493163	5,978910	16,422328	2,404890	-3,875713	-0,347196	-78,446893	-145,296707	31,033188	-0,496784	-2,824162	0,600854	223,189875	-33,018609	16,422328	-0,496784	-2,824162	0,600854	223,189875	-33,018609	16,422328
10:57:16,26	0,176018	3,932011	-0,087965	-0,157021	0,279974	0,030035	-0,523444	-3,141265	0,710522	1,651552	6,500283	18,158063	2,416013	-3,859476	-0,334200	-78,024166	-145,743854	31,069084	-0,523444	-3,141265	0,710522	248,240847	-34,590047	18,158063	-0,523444	-3,141265	0,710522	248,240847	-34,590047	18,158063
10:57:16,31	0,176018	3,932011	-0,087965	-0,157021	0,279974	0,030035	-0,543067	-3,142780	0,723518	1,748661	6,931044	18,193960	2,402624	-3,853191	-0,333744	-77,601295	-145,159599	30,965511	-0,541816	-3,128042	0,723974	247,348889	-35,740673	18,090387	-0,541816	-3,128042	0,723974	247,348889	-35,740673	18,090387
10:57:16,36	0,176018	3,932011	-0,087965	-0,157021	0,279974	0,030035	-0,541816	-3,128042	0,723974	1,797629	6,791898	18,090387	2,393808	-3,852238	-0,337179	-77,405665	-144,884074	30,953653	-0,541816	-3,128042	0,723974	247,348889	-35,740673	18,090387	-0,541816	-3,128042	0,723974	247,348889	-35,740673	18,090387
10:57:16,41	0,176018	3,932011	-0,087965	-0,157021	0,279974	0,030035	-0,542874	-3,118782	0,718992	1,791485	6,866554	18,094767	2,395134	-3,847645	-0,338726	-77,374503	-144,727487	30,969891	-0,542874	-3,118782	0,718992	246,615909	-35,749057	18,094767	-0,542874	-3,118782	0,718992	246,615909	-35,749057	18,094767
10:57:16,46	0,176018	3,932011	-0,087965	-0,157021	0,279974	0,030035	-0,542874	-3,118782	0,718992	1,791485	6,866554	18,094767	2,390277	-3,851327	-0,335987	-77,244274	-144,573869	30,902589	-0,542874	-3,118782	0,718992	246,615909	-35,749057	18,094767	-0,542874	-3,118782	0,718992	246,615909	-35,749057	18,094767
10:57:16,51	0,176018	3,932011	-0,087965	-0,157021	0,279974	0,030035	-0,537256	-3,116417	0,721731	1,716356	6,538451	18,027465	2,390326	-3,844630	-0,337173	-77,231339	-144,486712	30,906972	-0,537256	-3,116417	0,721731	246,355064	-35,636156	18,027465	-0,537256	-3,116417	0,721731	246,355064	-35,636156	18,027465
10:57:16,56	0,176018	3,932011	-0,087965	-0,157021	0,279974	0,030035	-0,543081	-3,113111	0,720545	1,806304	6,873695	18,031848	2,385857	-3,845248	-0,335233	-77,149026	-144,429933	30,857449	-0,543081	-3,113111	0,720545	246,185515	-35,758126	18,031848	-0,543081	-3,113111	0,720545	246,185515	-35,758126	18,031848
10:57:16,61	0,176018	3,932011	-0,087965	-0,157021	0,279974	0,030035	-0,540311	-3,109549	0,722485	1,901188	6,686776	17,982324	2,387811	-3,848605	-0,338298	-77,102918	-144,317759	30,867117	-0,540311	-3,109549	0,722485	246,000799	-35,727624	17,982324	-0,540311	-3,109549	0,722485	246,000799	-35,727624	17,982324
10:57:16,66	0,176018	3,932011	-0,087965	-0,157021	0,279974	0,030035	-0,538381	-3,112920	0,719421	1,605700	6,602570	17,991993	2,389541	-3,847785	-0,331768	-77,312865	-144,574545	30,891413	-0,538381	-3,112920	0,719421	245,969929	-35,660322	17,991993	-0,538381	-3,112920	0,719421	245,969929	-35,660322	17,991993
10:57:16,71	0,176018	3,932011	-0,087965	-0,157021	0,279974	0,030035	-0,539956	-3,114008	0,725950	1,876479	6,737883	18,016289	2,659303	-3,973072	-0,217292	-84,318043	-158,566735	32,566685	-0,539956	-3,114008	0,725950	246,326120	-35,648626	18,016289	-0,539956	-3,114008	0,725950	246,326120	-35,648626	18,016289
10:57:16,76	0,176015	3,982045	-0,087967	-0,157032	0,279980	0,030012	-0,591200	-3,416676	0,853041	2,124724	7,793878	19,746862	2,677281	-3,954741	-0,204677	-83,913185	-159,224046	32,621986	-0,591200	-3,416676	0,853041	270,333821	-38,615308	19,746862	-0,591200	-3,416676	0,853041	270,333821	-38,615308	19,746862
10:57:16,81	0,176015	3,982045	-0,087967	-0,157032	0,279980	0,030012	-0,591200	-3,416676	0,853041	2,124724	7,793878	19,746862	2,664378	-3,947038	-0,203860	-83,523269	-158,678180	32,507906	-0,591200	-3,416676	0,853041	270,333821	-38,615308	19,746862	-0,591200	-3,416676	0,853041	270,333821	-38,615308	19,746862
10:57:16,86	0,176015	3,982045	-0,087967	-0,157032	0,279980	0,030012	-0,591419	-3,401650	0,853858	2,238382	7,740530	19,632782	2,662069	-3,946143	-0,202657	-83,339287	-158,373268	32,456642	-0,591419	-3,401650	0,853858	269,267942	-38,685860	19,632782	-0,591419	-3,401650	0,853858	269,267942	-38,685860	19,632782
10:57:16,91	0,176015	3,982045	-0,087967	-0,157032	0,279980	0,030012	-0,586493	-3,383138	0,854670	2,631391	7,501397	19,580144	2,645882	-3,942047	-0,203048	-83,253167	-158,176340	32,455268	-0,586493	-3,383138	0,854670	268,207696	-38,538323	19,580144	-0,586493	-3,383138	0,854670	268,207696	-38,538323	19,580144
10:57:16,96	0,176015	3,982045	-0,087967	-0,157032	0,279980	0,030012	-0,586493	-3,383138	0,854670	2,631391	7,501397	19,580144	2,652736	-3,946372	-0,205319	-83,114806	-158,108049	32,414353	-0,586493	-3,383138	0,854670	268,207696	-38,538323	19,580144	-0,586493	-3,383138	0,854670	268,207696	-38,538323	19,580144
10:57:17,01	0,176015	3,982045	-0,087967	-0,157032	0,279980	0,030012	-0,586175	-3,391235	0,852399	2,082008	7,399172	19,539228	2,649308	-3,940322	-0,206152	-83,093350	-157,992105	32,370206	-0,586175	-3,391235	0,852399	268,293952	-38,615570	19,539228	-0,586175	-3,391235	0,852399	268,293952	-38,615570	19,539228
10:57:17,06	0,176015	3,982045	-0,087967	-0,157032	0,279980	0,030012	-0,593908	-3,382986	0,851956	2,282669	7,857771	19,498652	2,649459	-3,935550	-0,205762	-83,049563	-157,882109	32,373776	-0,593908	-3,382986	0,851956	267,847061	-38,764034	19,498652	-0,593908	-3,382986	0,851956	267,847061	-38,764034	19,498652
10:57:17,11	0,176015	3,982045	-0,087967	-0,157032	0,279980	0,030012	-0,593908	-3,382986	0,851956	2,282669	7,857771	19,498652	2,640729	-3,938274	-0,206532	-83,033851	-157,800195	32,374795	-0,593908	-3,382986	0,851956	267,847061	-38,764034	19,498652	-0,593908	-3,382986	0,851956	267,847061	-38,764034	19,498652
10:57:17,16	0,176015	3,982045	-0,087967	-0,157032	0,279980	0,030012	-0,587185	-3,376788	0,851186	2,526149	7,535487	19,499670	2,650944	-3,937459	-0,204132	-82,951301	-157,767245	32,399653	-0,587185	-3,376788	0,851186	267,604028	-38,558505	19,499670	-0,587185	-3,376788	0,851186	267,604028	-38,558505	19,499670
10:57:17,21	0,176015	3,982045	-0,087967	-0,157032	0,279980	0,030012	-0,592998	-3,385227	0,853586	2,017525	7,782771	19,524529	2,645734	-3,938357	-0,206076	-82,921467	-157,730533	32,386136	-0,592998	-3,385227	0,853586	267,757843	-38,767577	19,524529	-0,592998	-3,385227	0,853586	267,757843	-38,767577	19,524529
10:57:17,26	0,176015	3,982045	-0,087967	-0,157032	0,279980	0,030012	-0,589615	-3,381165	0,851643	2,182064	7,599368	19,511012	2,648738	-3,933996	-0,204551	-82,919069	-157,643444	32,364914	-0,589615	-3,381165	0,851643	267,603478	-38,685405	19,511012	-0,589615	-3,381165	0,851643	267,603478	-38,685405	19,511012
10:57:17,31	0,176015	3,982045	-0,087967	-0,157032	0,279980	0,030012	-0,594893	-3,381585	0,853167	2,083582	7,915319	19,489790	2,642343	-3,934554	-0,204926	-82,881758	-157,637076	32,368620	-0,594893	-3,381585	0,853167	267,537999	-38,783818	19,489790	-0,594893	-3,381585	0,853167	267,537999	-38,783818	19,489790
10:57:17,36	0,176015	3,982045	-0,087967	-0,157032	0,279980	0,030012	-0,591213	-3,376326	0,852792	2,332890	7,694810	19,493496	2,642924	-3,938259	-0,206470	-82,887312	-157,652529	32,363827	-0,591213	-3,376326	0,852792	267,374460	-38,715416	19,493496	-0,591213	-3,376326	0,852792	267,374460	-38,715416	19,493496
10:57:17,41	0,176015	3,982045	-0,087967	-0,157032	0,279980	0,030012	-0,588295	-3,378682	0,851248	2,226545	7,540180	19,488703	2,644327	-3,936590	-0,206460	-82,800596	-157,599620	32,331199	-0,588295	-3,378682	0,851248	267,453049	-38,641016	19,488703	-0,588295	-3,378682	0,851248	267,453049	-38,641016	19,488703
10:57:17,46	0,176015	3,982045	-0,087967	-0,157032	0,279980	0,030012	-0,590442	-3,379062	0,851258	2,117575	7,603140	19,456075	2,643817	-3,939866	-0,205259	-82,793227	-157,538347	32,356006	-0,590442	-3,379062	0,851258	267,373956	-38,746536	19,456075	-0,590442	-3,379062	0,851258	267,373956	-38,746536	19,456075
10:57:17,51	0,176015	3,982045	-0,087967	-0,157032	0,279980	0,030012	-0,587350	-3,380258	0,852459	1,998642	7,466628	19,480882	2,640133	-3,931968	-0,208439	-82,859688	-157,471107	32,356468	-0,587350	-3,380258	0,852459	267,348898	-38,640352	19,480882	-0,587350	-3,380258	0,852459	267,348898	-38,640352	19,480882
10:57:17,56	0,176015	3,982045	-0,087967	-0,157032	0,279980	0,030012	-0,592347	-3,373119	0,849279	2,344873	7,817655	19,481344	2,641465	-3,929905	-0,206472	-82,793652	-157,450538	32,355788	-0,592347	-3,373119	0,849279	267,134713	-38,681599	19,481344	-0,592347	-3,373119	0,849279	267,134713	-38,681599	19,481344
10:57:17,61	0,176015	3,982045	-0,087967	-0,157032	0,279980	0,030012	-0,594800	-3,373241	0,851246	2,287718	7,898283	19,480664	2,637314	-3,936458	-0,206083	-82,823285	-157,457618	32,344249	-0,594800	-3,373241	0,851246	267,087104	-38,793495	19,480664	-0,594800	-3,373241	0,851246	267,087104	-38,793495	19,480664
10:57:17,66	0,176015	3,982045	-0,087967	-0,157032	0,279980	0,030012	-0,587049	-3,372923	0,851635	2,325206	7,517381	19,469125	2,642765	-3,936497	-0,206842	-82,761378	-157,439315	32,321371	-0,587049	-3,372923	0,851635	267,099622	-38,565984	19,469125	-0,587049	-3,372923	0,851635	267,099622	-38,565984	19,469125
10:57:17,71	0,176015	3,982045	-0,087967	-0,157032	0,279980	0,030012	-0,588035	-3,375914	0,854792	2,103739	7,558096	19,497939	2,640397	-3,937101	-0,202926	-82,781217	-157,405813	32,373063	-0,588035	-3,375914	0,854792	267,113004	-38,602629	19,497939	-0,588035	-3,375914	0,854792	267,113004	-38,602629	19,497939
10:57:17,76	0,176015	3,982045	-0,087967	-0,157032	0,279980	0,030012	-0,588035	-3,375914	0,854792	2,103739	7,558096	19,497939	2,638048	-3,933624	-0,207614	-82,765525	-157,395602	32,356811	-0,588035	-3,375914	0,854792	267,113004	-38,602629	19,497939	-0,588035	-3,375914	0,854792	267,113004	-38,602629	19,497939
10:57:17,81	0,176015	3,982045	-0,087967	-0,157032	0,279980	0,030012	-0,589871	-3,372141	0,850104	2,283275	7,645099	19,481687	2,641181	-3,930987	-0,204494	-82,697005	-157,344073	32,337411	-0,593721	-3,373536	0,853224	266,954418	-38,795382	19,462287	-0,593721	-3,373536	0,853224	266,954418	-38,795382	19,462287
10:57:17,86	0,176015	3,982045	-0,087967	-0,157032	0,279980	0,030012	-0,593721	-3,373536	0,853224	2,131811	7,811737	19,462287	2,639402	-3,931866	-0,205288	-82,712411	-157,323163	32,323749	-0,593721	-3,373536	0,853224	266,954418	-38,795382	19,462287	-0,593721	-3,373536	0,853224	266,954418	-38,795382	19,462287
10:57:17,91	0,176015	3,982045	-0,087967	-0,157032	0,279980	0,030012	-0,592070	-3,372435	0,852430	2,178666	7,749676	19,448625	2,637025	-3,932660	-0,207601	-82,710364	-157,341763	32,348236	-0,590194	-3,370773	0,850117	266,885873	-38,689181	19,473112	-0,590194	-3,370773	0,850117	266,885873	-38,689181	19,473112
10:57:17,96	0,176015	3,982045	-0,087967	-0,157032	0,279980	0,030012	-0,590194	-3,370773	0,850117	2,280173	7,641036	19,473112	2,641488	-3,929963	-0,208418	-82,760741	-157,315388	32,333099	-0,590194	-3,370773	0,850117	266,885873	-38,689181	19,473112	-0,590194	-3,370773	0,850117	266,885873	-38,689181	19,473112
10:57:18,01	0,176015	3,982045	-0,087967	-0,157032	0,279980	0,030012	-0,594762	-3,373289	0,849300	2,151681	7,935372	19,457975	2,638797	-3,932699	-0,207621	-82,722058	-157,310800	32,325435	-0,594762	-3,373289	0,849300	266,954898	-38,753411	19,457975	-0,594762	-3,373289	0,849300	266,954898	-38,753411	19,457975
10:57:18,06	0,176015	3,982045	-0,087967	-0,157032	0,279980	0,030012	-0,591046	-3,372327	0,850097	2,178414	7,710964	19,450311	2,639450	-3,930090	-0,205648	-82,699125	-157,268078	32,364629	-0,591046	-3,372327	0,850097	266,906079	-38,686159	19,450311	-0,591046	-3,372327	0,850097	266,906079	-38,686159	19,450311
10:57:18,11	0,176015	3,982045	-0,087967	-0,157032	0,279980	0,030012	-0,593633	-3,371588	0,852070	2,168361	7,846956	19,489505	2,636394	-3,933348	-0,207626	-82,747699	-157,300170	32,335221	-0,593633	-3,371588	0,852070	266,838038	-38,753197	19,489505	-0,593633	-3,371588	0,852070	266,838038	-38,753197	19,489505
10:57:18,16	0,176015	3,982045	-0,087967	-0,157032	0,279980	0,030012	-0,589284	-3,370571	0,850092	2,273346	7,646828	19,460097	2,641282	-3,929501	-0,208756	-82,668357	-157,253459	32,347696	-0,595059	-3,372881	0,848962	266,844242	-38,810333	19,472572	-0,595059	-3,372881	0,848962	266,844242	-38,810333	19,472572
10:57:18,21	0,176015	3,982045	-0,087967	-0,157032	0,279980	0,030012	-0,595059	-3,372881	0,848962	2,073113	7,901791	19,472572	2,636568	-3,929144	-0,209970	-82,666330	-157,271385	32,293781	-0,595059	-3,372881	0,848962	266,844242	-38,810333	19,472572	-0,595059	-3,372881	0,848962	266,844242	-38,810333	19,472572
10:57:18,26	0,176015	3,982045	-0,087967	-0,157032	0,279980	0,030012	-0,593011	-3,368619	0,847748	2,309229	7,784560	19,418657	2,635419	-3,934214	-0,205685	-82,695233	-157,210548	32,297314	-0,593011	-3,368619	0,847748	266,745819	-38,766770	19,418657	-0,593011	-3,368619	0,847748	266,745819	-38,766770	19,418657
10:57:18,31	0,176015	3,982045	-0,087967	-0,157032	0,279980	0,030012	-0,588046	-3,370159	0,852033	2,190911	7,581826	19,422189	2,638826	-3,927581	-0,207246	-82,716097	-157,249450	32,332721	-0,588046	-3,370159	0,852033	266,748396	-38,579747	19,422189	-0,588046	-3,370159	0,852033	266,748396	-38,579747	19,422189
10:57:18,36	0,176015	3,982045	-0,087967	-0,157032	0,279980	0,030012	-0,595493	-3,369794	0,850472	2,254028	7,967715	19,457597	2,637226	-3,933104	-0,209921	-82,656463	-157,225102	32,328575	-0,595493	-3,369794	0,850472	266,782838	-38,778488	19,457597	-0,595493	-3,369794	0,850472	266,782838	-38,778488	19,457597
10:57:18,41	0,176015	3,982045	-0,087967	-0,157032	0,279980	0,030012	-0,589910	-3,371169	0,847797	2,131590	7,637939	19,453450	2,636655	-3,931432	-0,204101	-82,665715	-157,193201	32,331145	-0,591073	-3,369839	0,853617	266,710129	-38,676859	19,456021	-0,591073	-3,369839	0,853617	266,710129	-38,676859	19,456021
10:57:18,46	0,176015	3,982045	-0,087967	-0,157032	0,279980	0,030012	-0,591073	-3,369839	0,853617	2,177779	7,722354	19,456021	2,638391	-3,927276	-0,208412	-82,675539	-157,159343	32,311644	-0,595539	-3,369264	0,849306	266,670490	-38,769788	19,436520	-0,595539	-3,369264	0,849306	266,670490	-38,769788	19,436520
10:57:18,51	0,176015	3,982045	-0,087967	-0,157032	0,279980	0,030012	-0,595539	-3,369264	0,849306	2,183254	7,980056	19,436520	2,637809	-3,935968	-0,208351	-82,675301	-157,204807	32,342674	-0,595539	-3,369264	0,849306	266,670490	-38,769788	19,436520	-0,595539	-3,369264	0,849306	266,670490	-38,769788	19,436520
10:57:18,56	0,176015	3,982045	-0,087967	-0,157032	0,279980	0,030012	-0,587722	-3,373106	0,849367	2,022726	7,550611	19,467550	2,634872	-3,930046	-0,209163	-82,671147	-157,159536	32,335256	-0,591382	-3,367601	0,848556	266,624395	-38,663510	19,460132	-0,591382	-3,367601	0,848556	266,624395	-38,663510	19,460132
10:57:18,61	0,176015	3,982045	-0,087967	-0,157032	0,279980	0,030012	-0,591382	-3,367601	0,848556	2,267693	7,759956	19,460132	2,632534	-3,931594	-0,210339	-82,660984	-157,178147	32,310412	-0,591382	-3,367601	0,848556	266,624395	-38,663510	19,460132	-0,591382	-3,367601	0,848556	266,624395	-38,663510	19,460132
10:57:18,66	0,176015	3,982045	-0,087967	-0,157032	0,279980	0,030012	-0,588871	-3,366351	0,847379	2,343761	7,611311	19,435288	2,636708	-3,928021	-0,208777	-82,650857	-157,115696	32,327145	-0,594053	-3,368179	0,848941	266,591587	-38,729962	19,452021	-0,594053	-3,368179	0,848941	266,591587	-38,729962	19,452021
10:57:18,71	0,176015	3,982045	-0,087967	-0,157032	0,279980	0,030012	-0,594053	-3,368179	0,848941	2,189554	7,903234	19,452021	2,636181	-3,934576	-0,207210	-82,640805	-157,128907	32,300375	-0,594053	-3,368179	0,848941	266,591587	-38,729962	19,452021	-0,594053	-3,368179	0,848941	266,591587	-38,729962	19,452021
10:57:18,76	0,176015	3,982045	-0,087967	-0,157032	0,279980	0,030012	-0,588113	-3,371000	0,850508	2,049252	7,578998	19,425251	2,638576	-3,929482	-0,204900	-82,634863	-157,071608	32,292224	-0,593722	-3,370527	0,852818	266,607648	-38,712975	19,417099	-0,593722	-3,370527	0,852818	266,607648	-38,712975	19,417099
10:57:18,81	0,176015	3,982045	-0,087967	-0,157032	0,279980	0,030012	-0,593722	-3,370527	0,852818	2,021244	7,894171	19,417099	2,630258	-3,930798	-0,209553	-82,634784	-157,141661	32,315403	-0,593722	-3,370527	0,852818	266,607648	-38,712975	19,417099	-0,593722	-3,370527	0,852818	266,607648	-38,712975	19,417099
10:57:18,86	0,176015	3,982045	-0,087967	-0,157032	0,279980	0,030012	-0,588423	-3,363982	0,848165	2,422234	7,583557	19,440279	2,632068	-3,931366	-0,209934	-82,632083	-157,094429	32,317349	-0,588423	-3,363982	0,848165	266,494823	-38,607662	19,440279	-0,588423	-3,363982	0,848165	266,494823	-38,607662	19,440279
10:57:18,91	0,176015	3,982045	-0,087967	-0,157032	0,279980	0,030012	-0,595296	-3,366840	0,850475	2,230477	7,968639	19,427695	2,636170	-3,926275	-0,207243	-82,637197	-157,090455	32,302820	-0,595296	-3,366840	0,850475	266,527422	-38,762100	19,427695	-0,595296	-3,366840	0,850475	266,527422	-38,762100	19,427695
10:57:18,96	0,176015	3,982045	-0,087967	-0,157032	0,279980	0,030012	-0,595296	-3,366840	0,850475	2,230477	7,968639	19,427695	2,634369	-3,930211	-0,206089	-82,660495	-157,111490	32,281407	-0,595296	-3,366840	0,850475	266,527422	-38,762100	19,427695	-0,595296	-3,366840	0,850475	266,527422	-38,762100	19,427695
10:57:19,01	0,176015	3,982045	-0,087967	-0,157032	0,279980	0,030012	-0,592489	-3,367927	0,850520	2,138753	7,786797	19,441584	2,635708	-3,929249	-0,207198	-82,588502	-157,077913	32,316708	-0,592489	-3,367927	0,850520	266,521013	-38,723626	19,441584	-0,592489	-3,367927	0,850520	266,521013	-38,723626	19,441584
10:57:19,06	0,176015	3,982045	-0,087967	-0,157032	0,279980	0,030012	-0,592489	-3,367927	0,850520	2,138753	7,786797	19,441584	2,633361	-3,933142	-0,211070	-82,589419	-157,070472	32,318329	-0,587944	-3,367841	0,846648	266,512747	-38,598666	19,443205	-0,587944	-3,367841	0,846648	266,512747	-38,598666	19,443205
10:57:19,11	0,176015	3,982045	-0,087967	-0,157032	0,279980	0,030012	-0,587944	-3,367841	0,846648	2,137241	7,554966	19,443205	2,637482	-3,928018	-0,209540	-82,583104	-157,066535	32,304396	-0,594443	-3,368848	0,848178	266,532859	-38,774375	19,429271	-0,594443	-3,368848	0,848178	266,532859	-38,774375	19,429271
10:57:19,16	0,176015	3,982045	-0,087967	-0,157032	0,279980	0,030012	-0,594443	-3,368848	0,848178	2,078323	7,889385	19,429271	2,630995	-3,931812	-0,211449	-82,589076	-157,063193	32,342803	-0,587913	-3,365127	0,846269	266,434357	-38,594504	19,467679	-0,587913	-3,365127	0,846269	266,434357	-38,594504	19,467679
10:57:19,21	0,176015	3,982045	-0,087967	-0,157032	0,279980	0,030012	-0,587913	-3,365127	0,846269	2,271883	7,556701	19,467679	2,635754	-3,934203	-0,205632	-82,576774	-157,103578	32,294705	-0,587913	-3,365127	0,846269	266,434357	-38,594504	19,467679	-0,587913	-3,365127	0,846269	266,434357	-38,594504	19,467679
10:57:19,26	0,176015	3,982045	-0,087967	-0,157032	0,279980	0,030012	-0,588222	-3,370444	0,852086	2,024244	7,541916	19,419581	2,634456	-3,925549	-0,208777	-82,622970	-157,037171	32,329351	-0,595068	-3,364992	0,848941	266,425201	-38,741737	19,454227	-0,595068	-3,364992	0,848941	266,425201	-38,741737	19,454227
10:57:19,31	0,176015	3,982045	-0,087967	-0,157032	0,279980	0,030012	-0,591580	-3,366449	0,850522	2,175233	7,763330	19,447626	2,633973	-3,929298	-0,207196	-82,588962	-157,031057	32,322750	-0,591580	-3,366449	0,850522	266,441512	-38,675699	19,447626	-0,591580	-3,366449	0,850522	266,441512	-38,675699	19,447626
10:57:19,37	0,176015	3,982045	-0,087967	-0,157032	0,279980	0,030012	-0,591580	-3,366449	0,850522	2,175233	7,763330	19,447626	2,635210	-3,929705	-0,209928	-82,568350	-157,010507	32,291097	-0,591580	-3,366449	0,850522	266,441512	-38,675699	19,447626	-0,591580	-3,366449	0,850522	266,441512	-38,675699	19,447626
10:57:19,42	0,176015	3,982045	-0,087967	-0,157032	0,279980	0,030012	-0,591846	-3,367724	0,847790	2,080845	7,769604	19,415972	2,634631	-3,928675	-0,211846	-82,552470	-157,014419	32,321099	-0,592448	-3,366707	0,845872	266,415693	-38,721988	19,445975	-0,592448	-3,366707	0,845872	266,415693	-38,721988	19,445975
10:57:19,47	0,176015	3,982045	-0,087967	-0,157032	0,279980	0,030012	-0,592448	-3,366707	0,845872	2,129165	7,785190	19,445975	2,632834	-3,933821	-0,211474	-82,581377	-157,022447	32,290768	-0,592448	-3,366707	0,845872	266,415693	-38,721988	19,445975	-0,592448	-3,366707	0,845872	266,415693	-38,721988	19,445975
10:57:19,52	0,176015	3,982045	-0,087967	-0,157032	0,279980	0,030012	-0,587093	-3,367725	0,846244	2,097678	7,527752	19,415643	2,632149	-3,924516	-0,206858	-82,600873	-157,049381	32,293404	-0,587093	-3,367725	0,846244	266,464053	-38,559062	19,415643	-0,587093	-3,367725	0,846244	266,464053	-38,559062	19,415643
10:57:19,57	0,176015	3,982045	-0,087967	-0,157032	0,279980	0,030012	-0,594809	-3,362478	0,850860	2,403547	7,932378	19,418279	2,629405	-3,934238	-0,211080	-82,555117	-156,964419	32,286617	-0,594809	-3,362478	0,850860	266,358106	-38,760106	19,418279	-0,594809	-3,362478	0,850860	266,358106	-38,760106	19,418279
10:57:19,62	0,176015	3,982045	-0,087967	-0,157032	0,279980	0,030012	-0,585018	-3,364963	0,846638	2,177910	7,426093	19,411493	2,328095	-3,740177	-0,314040	-72,005585	-141,406937	30,264260	-0,585018	-3,364963	0,846638	266,327481	-38,497787	19,411493	-0,585018	-3,364963	0,846638	266,327481	-38,497787	19,411493
10:57:19,67	0,176066	3,932311	-0,087995	-0,157030	0,279991	0,030049	-0,602424	-3,006990	0,743678	2,044532	6,973819	17,389136	2,226229	-3,684621	-0,344259	-68,977941	-136,293079	29,606529	-0,599605	-2,890994	0,713459	229,076833	-40,306853	16,731404	-0,599605	-2,890994	0,713459	229,076833	-40,306853	16,731404
10:57:19,72	0,176066	3,932311	-0,087995	-0,157030	0,279991	0,030049	-0,603150	-2,888201	0,711887	2,278261	6,962834	16,743028	2,225583	-3,680154	-0,345831	-68,991734	-136,284220	29,618152	-0,603150	-2,888201	0,711887	229,002032	-40,384417	16,743028	-0,603150	-2,888201	0,711887	229,002032	-40,384417	16,743028
10:57:19,77	0,176066	3,932311	-0,087995	-0,157030	0,279991	0,030049	-0,603150	-2,888201	0,711887	2,278261	6,962834	16,743028	2,226620	-3,678233	-0,345110	-69,050795	-136,302587	29,589126	-0,603150	-2,888201	0,711887	229,002032	-40,384417	16,743028	-0,603150	-2,888201	0,711887	229,002032	-40,384417	16,743028
10:57:19,82	0,176066	3,932311	-0,087995	-0,157030	0,279991	0,030049	-0,605332	-2,888139	0,712608	2,326924	7,118304	16,714001	2,227277	-3,686634	-0,346252	-69,038025	-136,314562	29,563947	-0,605332	-2,888139	0,712608	229,045826	-40,400295	16,714001	-0,605332	-2,888139	0,712608	229,045826	-40,400295	16,714001
10:57:19,87	0,176066	3,932311	-0,087995	-0,157030	0,279991	0,030049	-0,605968	-2,891856	0,712636	2,144657	7,138910	16,733224	2,230157	-3,679541	-0,345082	-69,045523	-136,318334	29,608348	-0,605968	-2,891856	0,712636	229,155319	-40,429575	16,733224	-0,605968	-2,891856	0,712636	229,155319	-40,429575	16,733224
10:57:19,92	0,176066	3,932311	-0,087995	-0,157030	0,279991	0,030049	-0,605968	-2,891856	0,712636	2,144657	7,138910	16,733224	2,224258	-3,683882	-0,343514	-69,059339	-136,327279	29,620121	-0,605968	-2,891856	0,712636	229,155319	-40,429575	16,733224	-0,605968	-2,891856	0,712636	229,155319	-40,429575	16,733224
10:57:19,97	0,176066	3,932311	-0,087995	-0,157030	0,279991	0,030049	-0,599258	-2,888918	0,714204	2,312089	6,797492	16,744997	2,227319	-3,686704	-0,346206	-69,010081	-136,324228	29,606925	-0,598345	-2,892980	0,711512	229,172498	-40,261205	16,731801	-0,598345	-2,892980	0,711512	229,172498	-40,261205	16,731801
10:57:20,02	0,176066	3,932311	-0,087995	-0,157030	0,279991	0,030049	-0,596547	-2,893242	0,711895	2,084014	6,649614	16,741201	2,226647	-3,688393	-0,345823	-69,051759	-136,327934	29,616325	-0,596547	-2,893242	0,711895	229,203482	-40,179315	16,741201	-0,596547	-2,893242	0,711895	229,203482	-40,179315	16,741201
10:57:20,07	0,176066	3,932311	-0,087995	-0,157030	0,279991	0,030049	-0,596547	-2,893242	0,711895	2,084014	6,649614	16,741201	2,223903	-3,682097	-0,345811	-68,949359	-136,305402	29,611602	-0,596547	-2,893242	0,711895	229,203482	-40,179315	16,741201	-0,596547	-2,893242	0,711895	229,203482	-40,179315	16,741201
10:57:20,12	0,176066	3,932311	-0,087995	-0,157030	0,279991	0,030049	-0,600627	-2,887718	0,711907	2,300550	6,784377	16,736478	1,902406	-3,513829	-0,470564	-59,425539	-119,692422	27,562020	-0,600627	-2,887718	0,711907	228,986382	-40,364860	16,736478	-0,600627	-2,887718	0,711907	228,986382	-40,364860	16,736478
10:57:20,17	0,175989	3,882142	-0,087975	-0,157018	0,279985	0,030029	-0,585603	-2,525159	0,587154	2,004426	6,061728	14,686896	1,807864	-3,466392	-0,492767	-56,982511	-114,996552	27,003530	-0,579414	-2,419565	0,564952	192,142925	-39,511863	14,128406	-0,579414	-2,419565	0,564952	192,142925	-39,511863	14,128406
10:57:20,22	0,175989	3,882142	-0,087975	-0,157018	0,279985	0,030029	-0,579414	-2,419565	0,564952	2,207050	5,972103	14,128406	1,806570	-3,470848	-0,491995	-57,030747	-115,052600	27,000876	-0,574907	-2,420672	0,565723	192,244913	-39,378700	14,125752	-0,574907	-2,420672	0,565723	192,244913	-39,378700	14,125752
10:57:20,27	0,175989	3,882142	-0,087975	-0,157018	0,279985	0,030029	-0,579697	-2,422075	0,567681	2,121421	5,972411	14,135311	1,810180	-3,467402	-0,490037	-56,992475	-115,042648	27,010436	-0,579697	-2,422075	0,567681	192,254347	-39,533787	14,135311	-0,579697	-2,422075	0,567681	192,254347	-39,533787	14,135311
10:57:20,32	0,175989	3,882142	-0,087975	-0,157018	0,279985	0,030029	-0,579697	-2,422075	0,567681	2,121421	5,972411	14,135311	1,809499	-3,469449	-0,489624	-57,018577	-115,094942	27,047118	-0,579697	-2,422075	0,567681	192,254347	-39,533787	14,135311	-0,579697	-2,422075	0,567681	192,254347	-39,533787	14,135311
10:57:20,37	0,175989	3,882142	-0,087975	-0,157018	0,279985	0,030029	-0,577584	-2,422509	0,568094	2,157197	5,859002	14,171993	1,814860	-3,471148	-0,491974	-56,986561	-115,128530	26,984830	-0,577584	-2,422509	0,568094	192,324184	-39,481339	14,171993	-0,577584	-2,422509	0,568094	192,324184	-39,481339	14,171993
10:57:20,42	0,175989	3,882142	-0,087975	-0,157018	0,279985	0,030029	-0,578793	-2,428002	0,565744	1,884662	5,877357	14,109706	1,815441	-3,470604	-0,490380	-56,966797	-115,186235	27,025596	-0,578793	-2,428002	0,565744	192,482818	-39,557902	14,109706	-0,578793	-2,428002	0,565744	192,482818	-39,557902	14,109706
10:57:20,47	0,175989	3,882142	-0,087975	-0,157018	0,279985	0,030029	-0,579554	-2,428233	0,567338	1,912741	5,870977	14,150472	1,808263	-3,473023	-0,490016	-57,017081	-115,209503	27,023546	-0,579554	-2,428233	0,567338	192,529033	-39,624045	14,150472	-0,579554	-2,428233	0,567338	192,529033	-39,624045	14,150472
10:57:20,52	0,175989	3,882142	-0,087975	-0,157018	0,279985	0,030029	-0,573870	-2,423226	0,567702	2,218409	5,607304	14,148422	1,811260	-3,467405	-0,491954	-56,992079	-115,151712	27,042207	-0,573870	-2,423226	0,567702	192,441634	-39,441498	14,148422	-0,573870	-2,423226	0,567702	192,441634	-39,441498	14,148422
10:57:20,57	0,175989	3,882142	-0,087975	-0,157018	0,279985	0,030029	-0,580235	-2,423013	0,565764	2,166931	5,945501	14,167083	1,811693	-3,468958	-0,486575	-57,066439	-115,206058	26,994195	-0,579106	-2,424164	0,571143	192,488189	-39,535783	14,119071	-0,579106	-2,424164	0,571143	192,488189	-39,535783	14,119071
10:57:20,62	0,175989	3,882142	-0,087975	-0,157018	0,279985	0,030029	-0,579106	-2,424164	0,571143	2,191324	5,924044	14,119071	1,806939	-3,469995	-0,483861	-57,087792	-115,220446	27,001017	-0,575831	-2,420565	0,573857	192,415965	-39,437691	14,125893	-0,575831	-2,420565	0,573857	192,415965	-39,437691	14,125893
10:57:20,67	0,175989	3,882142	-0,087975	-0,157018	0,279985	0,030029	-0,575831	-2,420565	0,573857	2,401584	5,765028	14,125893	1,808212	-3,470453	-0,491580	-57,022326	-115,232381	27,029037	-0,575831	-2,420565	0,573857	192,415965	-39,437691	14,125893	-0,575831	-2,420565	0,573857	192,415965	-39,437691	14,125893
10:57:20,72	0,175989	3,882142	-0,087975	-0,157018	0,279985	0,030029	-0,576071	-2,421897	0,566138	2,309962	5,714832	14,153913	1,807022	-3,471697	-0,491567	-57,033782	-115,217261	27,048621	-0,574398	-2,421489	0,566151	192,410674	-39,444907	14,173497	-0,574398	-2,421489	0,566151	192,410674	-39,444907	14,173497
10:57:20,77	0,175989	3,882142	-0,087975	-0,157018	0,279985	0,030029	-0,574398	-2,421489	0,566151	2,323800	5,645348	14,173497	1,811149	-3,474761	-0,491183	-57,036306	-115,242104	27,018805	-0,574398	-2,421489	0,566151	192,410674	-39,444907	14,173497	-0,574398	-2,421489	0,566151	192,410674	-39,444907	14,173497
10:57:20,82	0,175989	3,882142	-0,087975	-0,157018	0,279985	0,030029	-0,573808	-2,426594	0,566535	2,081093	5,604417	14,143681	1,814115	-3,468767	-0,490040	-57,026208	-115,206990	27,010843	-0,573808	-2,426594	0,566535	192,568744	-39,439500	14,143681	-0,573808	-2,426594	0,566535	192,568744	-39,439500	14,143681
10:57:20,87	0,175989	3,882142	-0,087975	-0,157018	0,279985	0,030029	-0,580482	-2,426166	0,567678	2,067901	5,960300	14,135718	1,811033	-3,471642	-0,490040	-57,072890	-115,271407	27,027680	-0,576451	-2,424935	0,567678	192,568431	-39,492520	14,152556	-0,576451	-2,424935	0,567678	192,568431	-39,492520	14,152556
10:57:20,92	0,175989	3,882142	-0,087975	-0,157018	0,279985	0,030029	-0,576451	-2,424935	0,567678	2,211068	5,758908	14,152556	1,811746	-3,473528	-0,491176	-57,036582	-115,215601	27,034474	-0,576451	-2,424935	0,567678	192,568431	-39,492520	14,152556	-0,576451	-2,424935	0,567678	192,568431	-39,492520	14,152556
10:57:20,97	0,175989	3,882142	-0,087975	-0,157018	0,279985	0,030029	-0,575175	-2,426495	0,566542	2,063447	5,688990	14,159350	1,806998	-3,471999	-0,489238	-57,040519	-115,246370	27,046292	-0,575175	-2,426495	0,566542	192,543296	-39,462234	14,159350	-0,575175	-2,426495	0,566542	192,543296	-39,462234	14,159350
10:57:21,02	0,175989	3,882142	-0,087975	-0,157018	0,279985	0,030029	-0,573579	-2,423206	0,566910	2,287550	5,619380	14,162514	1,808100	-3,473265	-0,490808	-57,074686	-115,254867	27,037639	-0,573579	-2,423206	0,566910	192,509187	-39,406582	14,162514	-0,573579	-2,423206	0,566910	192,509187	-39,406582	14,162514
10:57:21,07	0,175989	3,882142	-0,087975	-0,157018	0,279985	0,030029	-0,573579	-2,423206	0,566910	2,287550	5,619380	14,162514	1,809952	-3,470986	-0,490821	-57,030184	-115,262996	27,003671	-0,573579	-2,423206	0,566910	192,509187	-39,406582	14,162514	-0,573579	-2,423206	0,566910	192,509187	-39,406582	14,162514
10:57:21,12	0,175989	3,882142	-0,087975	-0,157018	0,279985	0,030029	-0,576479	-2,423670	0,566897	2,248179	5,727571	14,128546	1,811044	-3,470863	-0,490462	-57,075001	-115,255307	26,989831	-0,577132	-2,424555	0,567256	192,545483	-39,500670	14,114707	-0,577132	-2,424555	0,567256	192,545483	-39,500670	14,114707
10:57:21,17	0,175989	3,882142	-0,087975	-0,157018	0,279985	0,030029	-0,577132	-2,424555	0,567256	2,217923	5,804162	14,114707	1,814633	-3,470194	-0,490053	-57,043657	-115,267947	26,994420	-0,579505	-2,427329	0,567665	192,614261	-39,597031	14,119296	-0,579505	-2,427329	0,567665	192,614261	-39,597031	14,119296
10:57:21,22	0,175989	3,882142	-0,087975	-0,157018	0,279985	0,030029	-0,579505	-2,427329	0,567665	2,068965	5,894117	14,119296	1,810432	-3,467167	-0,487361	-57,086476	-115,236539	27,008486	-0,579505	-2,427329	0,567665	192,614261	-39,597031	14,119296	-0,579505	-2,427329	0,567665	192,614261	-39,597031	14,119296
10:57:21,27	0,175989	3,882142	-0,087975	-0,157018	0,279985	0,030029	-0,580026	-2,422176	0,570357	2,331086	5,973999	14,133362	1,816872	-3,472254	-0,487314	-57,098380	-115,284718	27,036466	-0,578841	-2,430297	0,570405	192,734806	-39,540430	14,161341	-0,578841	-2,430297	0,570405	192,734806	-39,540430	14,161341
10:57:21,32	0,175989	3,882142	-0,087975	-0,157018	0,279985	0,030029	-0,578841	-2,430297	0,570405	1,956501	5,898597	14,161341	1,806338	-3,470264	-0,490056	-57,072266	-115,240629	27,023218	-0,578841	-2,430297	0,570405	192,734806	-39,540430	14,161341	-0,578841	-2,430297	0,570405	192,734806	-39,540430	14,161341
10:57:21,37	0,175989	3,882142	-0,087975	-0,157018	0,279985	0,030029	-0,575298	-2,420179	0,567662	2,431373	5,713769	14,148093	1,809784	-3,465512	-0,491630	-57,090397	-115,260015	27,029886	-0,581135	-2,420788	0,566088	192,457437	-39,595792	14,154762	-0,581135	-2,420788	0,566088	192,457437	-39,595792	14,154762
10:57:21,42	0,175989	3,882142	-0,087975	-0,157018	0,279985	0,030029	-0,581135	-2,420788	0,566088	2,425572	6,023341	14,154762	1,808132	-3,473570	-0,487692	-57,058762	-115,277479	27,034815	-0,581135	-2,420788	0,566088	192,457437	-39,595792	14,154762	-0,581135	-2,420788	0,566088	192,457437	-39,595792	14,154762
10:57:21,47	0,175989	3,882142	-0,087975	-0,157018	0,279985	0,030029	-0,573331	-2,423386	0,570026	2,289772	5,581368	14,159690	1,812294	-3,466662	-0,490825	-57,033450	-115,234861	27,020190	-0,573331	-2,423386	0,570026	192,525598	-39,425096	14,159690	-0,573331	-2,423386	0,570026	192,525598	-39,425096	14,159690
10:57:21,52	0,175989	3,882142	-0,087975	-0,157018	0,279985	0,030029	-0,581395	-2,423536	0,566893	2,232414	6,000080	14,145066	1,806224	-3,471834	-0,492394	-57,107619	-115,289228	27,028039	-0,581395	-2,423536	0,566893	192,480004	-39,639402	14,145066	-0,581395	-2,423536	0,566893	192,480004	-39,639402	14,145066
10:57:21,57	0,175989	3,882142	-0,087975	-0,157018	0,279985	0,030029	-0,573880	-2,420866	0,565324	2,455446	5,646384	14,152915	1,813473	-3,472338	-0,489643	-57,036339	-115,278729	27,007767	-0,573880	-2,420866	0,565324	192,493405	-39,403224	14,152915	-0,573880	-2,420866	0,565324	192,493405	-39,403224	14,152915
10:57:21,62	0,175989	3,882142	-0,087975	-0,157018	0,279985	0,030029	-0,577069	-2,427395	0,568075	2,071173	5,755705	14,132642	1,806941	-3,470298	-0,487310	-57,055134	-115,278842	27,044471	-0,577069	-2,427395	0,568075	192,621707	-39,544200	14,132642	-0,577069	-2,427395	0,568075	192,621707	-39,544200	14,132642
10:57:21,67	0,175989	3,882142	-0,087975	-0,157018	0,279985	0,030029	-0,575569	-2,420719	0,570408	2,427851	5,693945	14,169347	1,812856	-3,470244	-0,488457	-57,032333	-115,305302	27,045118	-0,575569	-2,420719	0,570408	192,454273	-39,488240	14,169347	-0,575569	-2,420719	0,570408	192,454273	-39,488240	14,169347
10:57:21,72	0,175989	3,882142	-0,087975	-0,157018	0,279985	0,030029	-0,578574	-2,425814	0,569261	2,174430	5,817207	14,169993	1,815222	-3,468906	-0,491201	-57,043793	-115,241454	27,025332	-0,580915	-2,427194	0,566517	192,587821	-39,621038	14,150208	-0,580915	-2,427194	0,566517	192,587821	-39,621038	14,150208
10:57:21,77	0,175989	3,882142	-0,087975	-0,157018	0,279985	0,030029	-0,580915	-2,427194	0,566517	2,053081	5,980814	14,150208	1,809837	-3,466678	-0,490075	-57,084460	-115,227494	27,020067	-0,580915	-2,427194	0,566517	192,587821	-39,621038	14,150208	-0,580915	-2,427194	0,566517	192,587821	-39,621038	14,150208
10:57:21,82	0,175989	3,882142	-0,087975	-0,157018	0,279985	0,030029	-0,580152	-2,421417	0,567643	2,361749	5,983325	14,144942	1,809769	-3,474007	-0,490823	-57,100373	-115,321135	27,026277	-0,580152	-2,421417	0,567643	192,442965	-39,558614	14,144942	-0,580152	-2,421417	0,567643	192,442965	-39,558614	14,144942
10:57:21,87	0,175989	3,882142	-0,087975	-0,157018	0,279985	0,030029	-0,573772	-2,425022	0,566895	2,263314	5,618497	14,151153	1,815193	-3,471240	-0,490406	-57,048513	-115,283439	27,037736	-0,573772	-2,425022	0,566895	192,627563	-39,422569	14,151153	-0,573772	-2,425022	0,566895	192,627563	-39,422569	14,151153
10:57:21,92	0,175989	3,882142	-0,087975	-0,157018	0,279985	0,030029	-0,578880	-2,428336	0,567312	2,032410	5,858076	14,162612	1,812157	-3,477282	-0,486143	-57,109610	-115,302195	27,028903	-0,578880	-2,428336	0,567312	192,656809	-39,584008	14,162612	-0,578880	-2,428336	0,567312	192,656809	-39,584008	14,162612
10:57:21,97	0,175989	3,882142	-0,087975	-0,157018	0,279985	0,030029	-0,572129	-2,428728	0,571575	2,058826	5,550547	14,153779	1,811004	-3,471558	-0,489684	-57,095148	-115,258467	26,999043	-0,576509	-2,424867	0,568034	192,566570	-39,468306	14,123919	-0,576509	-2,424867	0,568034	192,566570	-39,468306	14,123919
10:57:22,02	0,175989	3,882142	-0,087975	-0,157018	0,279985	0,030029	-0,576509	-2,424867	0,568034	2,214491	5,787661	14,123919	1,807995	-3,470136	-0,491239	-57,105527	-115,287505	27,018238	-0,576509	-2,424867	0,568034	192,566570	-39,468306	14,123919	-0,576509	-2,424867	0,568034	192,566570	-39,468306	14,123919
10:57:22,07	0,175989	3,882142	-0,087975	-0,157018	0,279985	0,030029	-0,576236	-2,421550	0,566479	2,417314	5,767943	14,143114	1,815136	-3,471208	-0,489666	-57,082286	-115,276968	27,008764	-0,576236	-2,421550	0,566479	192,509006	-39,466608	14,143114	-0,576236	-2,421550	0,566479	192,509006	-39,466608	14,143114
10:57:22,12	0,175989	3,882142	-0,087975	-0,157018	0,279985	0,030029	-0,578879	-2,428271	0,568052	2,047081	5,890508	14,133640	1,812773	-3,469423	-0,491614	-57,068337	-115,302235	27,008853	-0,578879	-2,428271	0,568052	192,666364	-39,551498	14,133640	-0,578879	-2,428271	0,568052	192,666364	-39,551498	14,133640
10:57:22,17	0,175989	3,882142	-0,087975	-0,157018	0,279985	0,030029	-0,579243	-2,425332	0,566104	2,214847	5,884727	14,133729	1,812785	-3,472121	-0,490419	-57,069322	-115,302012	27,031971	-0,579243	-2,425332	0,566104	192,603372	-39,585860	14,133729	-0,579243	-2,425332	0,566104	192,603372	-39,585860	14,133729
10:57:22,22	0,175989	3,882142	-0,087975	-0,157018	0,279985	0,030029	-0,576912	-2,426691	0,567299	2,144439	5,764491	14,156847	1,811548	-3,467150	-0,490850	-57,097865	-115,261345	27,024663	-0,580600	-2,423135	0,566868	192,524505	-39,575787	14,149539	-0,580600	-2,423135	0,566868	192,524505	-39,575787	14,149539
10:57:22,27	0,175989	3,882142	-0,087975	-0,157018	0,279985	0,030029	-0,580600	-2,423135	0,566868	2,308442	6,001275	14,149539	1,812716	-3,470122	-0,491228	-57,094172	-115,308645	27,018255	-0,580600	-2,423135	0,566868	192,524505	-39,575787	14,149539	-0,580600	-2,423135	0,566868	192,524505	-39,575787	14,149539
10:57:22,32	0,175989	3,882142	-0,087975	-0,157018	0,279985	0,030029	-0,578609	-2,425632	0,566491	2,217713	5,870942	14,143131	1,810296	-3,472424	-0,486954	-57,132669	-115,320500	27,029446	-0,578609	-2,425632	0,566491	192,629791	-39,549898	14,143131	-0,578609	-2,425632	0,566491	192,629791	-39,549898	14,143131
10:57:22,38	0,175989	3,882142	-0,087975	-0,157018	0,279985	0,030029	-0,575405	-2,424687	0,570764	2,296342	5,731742	14,154322	1,811637	-3,475456	-0,490014	-57,067526	-115,293280	27,036137	-0,575405	-2,424687	0,570764	192,634278	-39,437578	14,154322	-0,575405	-2,424687	0,570764	192,634278	-39,437578	14,154322
10:57:22,43	0,175989	3,882142	-0,087975	-0,157018	0,279985	0,030029	-0,579000	-2,426118	0,566094	2,149770	5,922310	14,135540	1,814822	-3,475080	-0,491565	-57,087314	-115,294059	27,049979	-0,579000	-2,426118	0,566094	192,600029	-39,529192	14,135540	-0,579000	-2,426118	0,566094	192,600029	-39,529192	14,135540
10:57:22,48	0,175989	3,882142	-0,087975	-0,157018	0,279985	0,030029	-0,575368	-2,429935	0,566154	1,977898	5,703754	14,174854	1,810658	-3,469098	-0,486704	-56,991549	-115,213705	27,036666	-0,575368	-2,429935	0,566154	192,727759	-39,462652	14,174854	-0,575368	-2,429935	0,566154	192,727759	-39,462652	14,174854
10:57:22,53	0,175989	3,882142	-0,087975	-0,157018	0,279985	0,030029	-0,578468	-2,423338	0,571014	2,203455	5,822167	14,161541	1,473347	-3,300152	-0,600504	-47,632825	-98,075080	24,957560	-0,578468	-2,423338	0,571014	192,435477	-39,587546	14,161541	-0,578468	-2,423338	0,571014	192,435477	-39,587546	14,161541
10:57:22,58	0,176032	3,832001	-0,087999	-0,157016	0,279984	0,029981	-0,556123	-2,046745	0,457214	2,264444	5,124692	12,082436	1,406221	-3,274270	-0,603810	-46,028942	-94,705121	24,529689	-0,544974	-1,975671	0,453908	157,330065	-37,939572	11,654565	-0,544974	-1,975671	0,453908	157,330065	-37,939572	11,654565
10:57:22,63	0,176032	3,832001	-0,087999	-0,157016	0,279984	0,029981	-0,544974	-1,975671	0,453908	2,239861	4,840914	11,654565	1,404923	-3,275055	-0,602261	-46,083424	-94,715905	24,552846	-0,544974	-1,975671	0,453908	157,330065	-37,939572	11,654565	-0,544974	-1,975671	0,453908	157,330065	-37,939572	11,654565
10:57:22,68	0,176032	3,832001	-0,087999	-0,157016	0,279984	0,029981	-0,543646	-1,974939	0,455457	2,314508	4,813632	11,677722	1,413052	-3,271160	-0,601477	-46,105344	-94,775734	24,581731	-0,551083	-1,980032	0,456241	157,544975	-38,070600	11,706607	-0,551083	-1,980032	0,456241	157,544975	-38,070600	11,706607
10:57:22,73	0,176032	3,832001	-0,087999	-0,157016	0,279984	0,029981	-0,551083	-1,980032	0,456241	2,112462	5,189440	11,706607	1,414228	-3,272881	-0,599143	-46,101468	-94,819797	24,569117	-0,550181	-1,981911	0,458575	157,630983	-38,072082	11,693993	-0,550181	-1,981911	0,458575	157,630983	-38,072082	11,693993
10:57:22,78	0,176032	3,832001	-0,087999	-0,157016	0,279984	0,029981	-0,552417	-1,983948	0,454300	1,988304	5,210201	11,695673	1,417110	-3,271963	-0,603418	-46,102995	-94,868844	24,570798	-0,552417	-1,983948	0,454300	157,728205	-38,154532	11,695673	-0,552417	-1,983948	0,454300	157,728205	-38,154532	11,695673
10:57:22,83	0,176032	3,832001	-0,087999	-0,157016	0,279984	0,029981	-0,547723	-1,976364	0,456987	2,421739	4,983517	11,687162	1,408195	-3,272236	-0,600731	-46,137600	-94,893992	24,562286	-0,547723	-1,976364	0,456987	157,566318	-38,012750	11,687162	-0,547723	-1,976364	0,456987	157,566318	-38,012750	11,687162
10:57:22,88	0,176032	3,832001	-0,087999	-0,157016	0,279984	0,029981	-0,547723	-1,976364	0,456987	2,421739	4,983517	11,687162	1,416527	-3,276043	-0,599135	-46,109813	-94,898300	24,561767	-0,547723	-1,976364	0,456987	157,566318	-38,012750	11,687162	-0,547723	-1,976364	0,456987	157,566318	-38,012750	11,687162
10:57:22,93	0,176032	3,832001	-0,087999	-0,157016	0,279984	0,029981	-0,550193	-1,981010	0,460119	2,189984	5,133619	11,720371	1,413454	-3,272420	-0,597599	-46,161271	-94,891663	24,595496	-0,550193	-1,981010	0,460119	157,699246	-38,056541	11,720371	-0,550193	-1,981010	0,460119	157,699246	-38,056541	11,720371
10:57:22,98	0,176032	3,832001	-0,087999	-0,157016	0,279984	0,029981	-0,550193	-1,981010	0,460119	2,189984	5,133619	11,720371	1,409044	-3,264053	-0,602258	-46,015806	-94,822583	24,570457	-0,550193	-1,981010	0,460119	157,699246	-38,056541	11,720371	-0,550193	-1,981010	0,460119	157,699246	-38,056541	11,720371
10:57:23,03	0,176032	3,832001	-0,087999	-0,157016	0,279984	0,029981	-0,555234	-1,973008	0,455460	2,473534	5,304315	11,695333	1,089950	-3,115338	-0,697730	-37,373280	-78,271113	22,594872	-0,555234	-1,973008	0,455460	157,354633	-38,281563	11,695333	-0,555234	-1,973008	0,455460	157,354633	-38,281563	11,695333
10:57:23,08	0,176040	3,781979	-0,087990	-0,157024	0,279990	0,030004	-0,524478	-1,622307	0,359988	2,054721	4,496111	9,719748	1,030733	-3,089040	-0,706900	-36,043961	-75,281200	22,274084	-0,517644	-1,557874	0,350818	124,444332	-36,150613	9,398960	-0,517644	-1,557874	0,350818	124,444332	-36,150613	9,398960
10:57:23,13	0,176040	3,781979	-0,087990	-0,157024	0,279990	0,030004	-0,517644	-1,557874	0,350818	2,151257	4,484477	9,398960	1,028148	-3,094368	-0,704589	-36,141304	-75,357785	22,279678	-0,517644	-1,557874	0,350818	124,444332	-36,150613	9,398960	-0,517644	-1,557874	0,350818	124,444332	-36,150613	9,398960
10:57:23,18	0,176040	3,781979	-0,087990	-0,157024	0,279990	0,030004	-0,511738	-1,558300	0,353129	2,244085	4,223340	9,404554	1,033705	-3,092668	-0,702704	-36,269246	-75,436084	22,278551	-0,511738	-1,558300	0,353129	124,570624	-35,948077	9,404554	-0,511738	-1,558300	0,353129	124,570624	-35,948077	9,404554
10:57:23,23	0,176040	3,781979	-0,087990	-0,157024	0,279990	0,030004	-0,515989	-1,562262	0,355014	2,169833	4,516028	9,403427	1,039102	-3,096740	-0,700694	-36,213889	-75,501727	22,299210	-0,515160	-1,568972	0,357024	125,014382	-36,047884	9,424086	-0,515160	-1,568972	0,357024	125,014382	-36,047884	9,424086
10:57:23,28	0,176040	3,781979	-0,087990	-0,157024	0,279990	0,030004	-0,515160	-1,568972	0,357024	1,850091	4,392200	9,424086	1,037317	-3,096301	-0,702260	-36,223317	-75,487384	22,295631	-0,514648	-1,567207	0,355458	124,959905	-36,018969	9,420507	-0,514648	-1,567207	0,355458	124,959905	-36,018969	9,420507
10:57:23,33	0,176040	3,781979	-0,087990	-0,157024	0,279990	0,030004	-0,514648	-1,567207	0,355458	1,934159	4,380890	9,420507	1,033686	-3,100622	-0,698778	-36,282301	-75,500365	22,292434	-0,514648	-1,567207	0,355458	124,959905	-36,018969	9,420507	-0,514648	-1,567207	0,355458	124,959905	-36,018969	9,420507
10:57:23,38	0,176040	3,781979	-0,087990	-0,157024	0,279990	0,030004	-0,509091	-1,566223	0,358940	2,026065	4,136500	9,417310	1,032377	-3,097330	-0,702300	-36,318338	-75,524516	22,304127	-0,509091	-1,566223	0,358940	124,974559	-35,827108	9,417310	-0,509091	-1,566223	0,358940	124,974559	-35,827108	9,417310
10:57:23,43	0,176040	3,781979	-0,087990	-0,157024	0,279990	0,030004	-0,511287	-1,563443	0,355418	2,209574	4,269838	9,429002	1,033583	-3,096396	-0,697248	-36,302302	-75,555682	22,295391	-0,511287	-1,563443	0,355418	124,939815	-35,866175	9,429002	-0,511287	-1,563443	0,355418	124,939815	-35,866175	9,429002
10:57:23,48	0,176040	3,781979	-0,087990	-0,157024	0,279990	0,030004	-0,512699	-1,564021	0,360470	2,198481	4,313801	9,420267	1,034157	-3,100114	-0,699933	-36,302344	-75,580848	22,319993	-0,512699	-1,564021	0,360470	124,974110	-35,933069	9,420267	-0,512699	-1,564021	0,360470	124,974110	-35,933069	9,420267
10:57:23,53	0,176040	3,781979	-0,087990	-0,157024	0,279990	0,030004	-0,514542	-1,566930	0,360468	2,072040	4,440524	9,435627	1,037025	-3,096255	-0,697250	-36,341486	-75,561769	22,310752	-0,514542	-1,566930	0,360468	125,076081	-35,951015	9,435627	-0,514542	-1,566930	0,360468	125,076081	-35,951015	9,435627
10:57:23,58	0,176040	3,781979	-0,087990	-0,157024	0,279990	0,030004	-0,514542	-1,566930	0,360468	2,072040	4,440524	9,435627	1,036493	-3,098105	-0,699950	-36,304499	-75,591551	22,305849	-0,514542	-1,566930	0,360468	125,076081	-35,951015	9,435627	-0,514542	-1,566930	0,360468	125,076081	-35,951015	9,435627
10:57:23,63	0,176040	3,781979	-0,087990	-0,157024	0,279990	0,030004	-0,512674	-1,567395	0,357768	2,055178	4,296450	9,430725	1,035832	-3,098490	-0,696517	-36,356965	-75,579132	22,251229	-0,512010	-1,567015	0,361201	125,101086	-35,879194	9,376105	-0,512010	-1,567015	0,361201	125,101086	-35,879194	9,376105
10:57:23,68	0,176040	3,781979	-0,087990	-0,157024	0,279990	0,030004	-0,512010	-1,567015	0,361201	2,090443	4,313583	9,376105	1,038841	-3,092377	-0,696468	-36,289427	-75,621816	22,303861	-0,518808	-1,566565	0,361250	125,092363	-36,139182	9,428737	-0,518808	-1,566565	0,361250	125,092363	-36,139182	9,428737
10:57:23,73	0,176040	3,781979	-0,087990	-0,157024	0,279990	0,030004	-0,518808	-1,566565	0,361250	2,117026	4,587267	9,428737	1,038151	-3,091718	-0,699241	-36,343302	-75,593368	22,273076	-0,518808	-1,566565	0,361250	125,092363	-36,139182	9,428737	-0,518808	-1,566565	0,361250	125,092363	-36,139182	9,428737
10:57:23,78	0,176040	3,781979	-0,087990	-0,157024	0,279990	0,030004	-0,519034	-1,565638	0,358477	2,167547	4,659902	9,397952	1,033387	-3,100132	-0,698818	-36,375695	-75,626825	22,299079	-0,519034	-1,565638	0,358477	125,070091	-36,084292	9,397952	-0,519034	-1,565638	0,358477	125,070091	-36,084292	9,397952
10:57:23,83	0,176040	3,781979	-0,087990	-0,157024	0,279990	0,030004	-0,514871	-1,569430	0,359708	1,986927	4,423528	9,444175	1,039354	-3,097219	-0,698010	-36,334366	-75,617695	22,319299	-0,514871	-1,569430	0,359708	125,187198	-35,993876	9,444175	-0,514871	-1,569430	0,359708	125,187198	-35,993876	9,444175
10:57:23,88	0,176040	3,781979	-0,087990	-0,157024	0,279990	0,030004	-0,514871	-1,569430	0,359708	1,986927	4,423528	9,444175	1,038078	-3,091147	-0,698853	-36,368986	-75,609563	22,292037	-0,514871	-1,569430	0,359708	125,187198	-35,993876	9,444175	-0,514871	-1,569430	0,359708	125,187198	-35,993876	9,444175
10:57:23,93	0,176040	3,781979	-0,087990	-0,157024	0,279990	0,030004	-0,519492	-1,565288	0,358865	2,212575	4,697833	9,416913	1,037576	-3,100282	-0,699958	-36,342608	-75,625885	22,305009	-0,519492	-1,565288	0,358865	125,087704	-36,082267	9,416913	-0,519492	-1,565288	0,358865	125,087704	-36,082267	9,416913
10:57:23,98	0,176040	3,781979	-0,087990	-0,157024	0,279990	0,030004	-0,511330	-1,569422	0,357761	1,998573	4,242403	9,429885	1,029191	-3,096682	-0,699596	-36,388195	-75,644163	22,332828	-0,511330	-1,569422	0,357761	125,198192	-35,896979	9,429885	-0,511330	-1,569422	0,357761	125,198192	-35,896979	9,429885
10:57:24,03	0,176040	3,781979	-0,087990	-0,157024	0,279990	0,030004	-0,510255	-1,560360	0,358122	2,508404	4,216879	9,457704	1,036755	-3,099177	-0,696516	-36,433293	-75,691301	22,292084	-0,511877	-1,568158	0,361202	125,266690	-35,865649	9,416960	-0,511877	-1,568158	0,361202	125,266690	-35,865649	9,416960
10:57:24,08	0,176040	3,781979	-0,087990	-0,157024	0,279990	0,030004	-0,517542	-1,566915	0,360789	2,186494	4,647570	9,420243	1,038512	-3,093649	-0,696929	-36,442536	-75,634677	22,295367	-0,517542	-1,566915	0,360789	125,189344	-35,979452	9,420243	-0,517542	-1,566915	0,360789	125,189344	-35,979452	9,420243
10:57:24,13	0,176040	3,781979	-0,087990	-0,157024	0,279990	0,030004	-0,517542	-1,566915	0,360789	2,186494	4,647570	9,420243	1,037412	-3,096477	-0,700799	-36,398677	-75,661820	22,276412	-0,517542	-1,566915	0,360789	125,189344	-35,979452	9,420243	-0,517542	-1,566915	0,360789	125,189344	-35,979452	9,420243
10:57:24,18	0,176040	3,781979	-0,087990	-0,157024	0,279990	0,030004	-0,514543	-1,567376	0,356919	2,164088	4,440100	9,401288	1,038075	-3,100800	-0,696886	-36,389999	-75,641410	22,278914	-0,511131	-1,570112	0,360832	125,253626	-35,858428	9,403790	-0,511131	-1,570112	0,360832	125,253626	-35,858428	9,403790
10:57:24,23	0,176040	3,781979	-0,087990	-0,157024	0,279990	0,030004	-0,511131	-1,570112	0,360832	1,999815	4,265339	9,403790	1,038631	-3,098352	-0,699209	-36,390385	-75,644210	22,304927	-0,511131	-1,570112	0,360832	125,253626	-35,858428	9,403790	-0,511131	-1,570112	0,360832	125,253626	-35,858428	9,403790
10:57:24,28	0,176040	3,781979	-0,087990	-0,157024	0,279990	0,030004	-0,513529	-1,569370	0,358509	2,041042	4,388965	9,429802	1,032638	-3,094186	-0,696891	-36,416300	-75,676279	22,336254	-0,513529	-1,569370	0,358509	125,236567	-35,923039	9,429802	-0,513529	-1,569370	0,358509	125,236567	-35,923039	9,429802
10:57:24,33	0,176040	3,781979	-0,087990	-0,157024	0,279990	0,030004	-0,509442	-1,573064	0,358528	1,871076	4,185441	9,433760	1,039787	-3,103739	-0,699190	-36,409253	-75,658904	22,308884	-0,509442	-1,573064	0,358528	125,356637	-35,805744	9,433760	-0,509442	-1,573064	0,358528	125,356637	-35,805744	9,433760
10:57:24,38	0,176040	3,781979	-0,087990	-0,157024	0,279990	0,030004	-0,509442	-1,573064	0,358528	1,871076	4,185441	9,433760	1,039170	-3,099011	-0,698054	-36,404402	-75,685714	22,293344	-0,509442	-1,573064	0,358528	125,356637	-35,805744	9,433760	-0,509442	-1,573064	0,358528	125,356637	-35,805744	9,433760
10:57:24,43	0,176040	3,781979	-0,087990	-0,157024	0,279990	0,030004	-0,508975	-1,571921	0,361632	1,975849	4,146632	9,435143	1,038564	-3,103572	-0,696086	-36,419344	-75,705430	22,310267	-0,508975	-1,571921	0,361632	125,371686	-35,807891	9,435143	-0,508975	-1,571921	0,361632	125,371686	-35,807891	9,435143
10:57:24,48	0,176040	3,781979	-0,087990	-0,157024	0,279990	0,030004	-0,508975	-1,571921	0,361632	1,975849	4,146632	9,435143	1,040308	-3,098192	-0,699213	-36,417873	-75,681306	22,314027	-0,508975	-1,571921	0,361632	125,371686	-35,807891	9,435143	-0,508975	-1,571921	0,361632	125,371686	-35,807891	9,435143
10:57:24,53	0,176040	3,781979	-0,087990	-0,157024	0,279990	0,030004	-0,514506	-1,570742	0,358505	2,015530	4,445017	9,438903	1,032076	-3,100416	-0,694923	-36,404526	-75,734872	22,327191	-0,514506	-1,570742	0,358505	125,318815	-35,943667	9,438903	-0,514506	-1,570742	0,358505	125,318815	-35,943667	9,438903
10:57:24,58	0,176040	3,781979	-0,087990	-0,157024	0,279990	0,030004	-0,508463	-1,564725	0,362795	2,368150	4,092476	9,452067	1,035008	-3,101019	-0,694924	-36,424609	-75,699388	22,328953	-0,508463	-1,564725	0,362795	125,199071	-35,821889	9,452067	-0,508463	-1,564725	0,362795	125,199071	-35,821889	9,452067
10:57:24,63	0,176040	3,781979	-0,087990	-0,157024	0,279990	0,030004	-0,509408	-1,567566	0,362794	2,199761	4,176732	9,453828	1,036736	-3,098038	-0,696113	-36,427998	-75,717264	22,315343	-0,509408	-1,567566	0,362794	125,253654	-35,811787	9,453828	-0,509408	-1,567566	0,362794	125,253654	-35,811787	9,453828
10:57:24,68	0,176040	3,781979	-0,087990	-0,157024	0,279990	0,030004	-0,512853	-1,567572	0,361606	2,216591	4,349883	9,440219	1,039709	-3,101500	-0,696873	-36,426977	-75,707603	22,311260	-0,512853	-1,567572	0,361606	125,271005	-35,909090	9,440219	-0,512853	-1,567572	0,361606	125,271005	-35,909090	9,440219
10:57:24,73	0,176040	3,781979	-0,087990	-0,157024	0,279990	0,030004	-0,514932	-1,573173	0,361996	1,916923	4,474992	9,431775	1,042626	-3,099038	-0,695723	-36,438495	-75,701463	22,306899	-0,514932	-1,573173	0,361996	125,410986	-35,947197	9,431775	-0,514932	-1,573173	0,361996	125,410986	-35,947197	9,431775
10:57:24,78	0,176040	3,781979	-0,087990	-0,157024	0,279990	0,030004	-0,514932	-1,573173	0,361996	1,916923	4,474992	9,431775	1,036726	-3,099043	-0,694194	-36,432165	-75,749644	22,279115	-0,514932	-1,573173	0,361996	125,410986	-35,947197	9,431775	-0,514932	-1,573173	0,361996	125,410986	-35,947197	9,431775
10:57:24,83	0,176040	3,781979	-0,087990	-0,157024	0,279990	0,030004	-0,511978	-1,568066	0,363524	2,221055	4,291788	9,403990	1,036168	-3,099221	-0,694163	-36,421864	-75,727481	22,313493	-0,511978	-1,568066	0,363524	125,314208	-35,898477	9,403990	-0,511978	-1,568066	0,363524	125,314208	-35,898477	9,403990
10:57:24,88	0,176040	3,781979	-0,087990	-0,157024	0,279990	0,030004	-0,511544	-1,567671	0,363555	2,217214	4,271408	9,438369	1,038989	-3,094600	-0,696921	-36,463411	-75,724794	22,312012	-0,511544	-1,567671	0,363555	125,279414	-35,884829	9,438369	-0,511544	-1,567671	0,363555	125,279414	-35,884829	9,438369
10:57:24,93	0,176040	3,781979	-0,087990	-0,157024	0,279990	0,030004	-0,516957	-1,567804	0,360797	2,228747	4,590192	9,436888	1,034862	-3,099321	-0,694566	-36,473258	-75,744859	22,328005	-0,516957	-1,567804	0,360797	125,301384	-35,990941	9,436888	-0,516957	-1,567804	0,360797	125,301384	-35,990941	9,436888
10:57:24,98	0,176040	3,781979	-0,087990	-0,157024	0,279990	0,030004	-0,512387	-1,571292	0,362371	2,017120	4,321355	9,401203	1,039724	-3,100302	-0,695347	-36,421279	-75,714175	22,276327	-0,512387	-1,571292	0,362371	125,363548	-35,901005	9,401203	-0,512387	-1,571292	0,362371	125,363548	-35,901005	9,401203
10:57:25,03	0,176040	3,781979	-0,087990	-0,157024	0,279990	0,030004	-0,512387	-1,571292	0,362371	2,017120	4,321355	9,401203	1,034861	-3,097741	-0,696143	-36,477570	-75,719072	22,310688	-0,512387	-1,571292	0,362371	125,363548	-35,901005	9,401203	-0,512387	-1,571292	0,362371	125,363548	-35,901005	9,401203
10:57:25,08	0,176040	3,781979	-0,087990	-0,157024	0,279990	0,030004	-0,512173	-1,565799	0,361575	2,335127	4,356545	9,435564	1,039669	-3,101985	-0,695344	-36,434340	-75,762717	22,279490	-0,510902	-1,572085	0,362374	125,433133	-35,874606	9,404366	-0,510902	-1,572085	0,362374	125,433133	-35,874606	9,404366
10:57:25,13	0,176040	3,781979	-0,087990	-0,157024	0,279990	0,030004	-0,510902	-1,572085	0,362374	2,024449	4,231163	9,404366	1,037317	-3,095614	-0,695362	-36,433950	-75,703835	22,296457	-0,515243	-1,566863	0,362356	125,243559	-35,960550	9,421333	-0,515243	-1,566863	0,362356	125,243559	-35,960550	9,421333
10:57:25,19	0,176040	3,781979	-0,087990	-0,157024	0,279990	0,030004	-0,515243	-1,566863	0,362356	2,244810	4,486020	9,421333	1,038983	-3,096385	-0,698060	-36,471827	-75,705212	22,342224	-0,515243	-1,566863	0,362356	125,243559	-35,960550	9,421333	-0,515243	-1,566863	0,362356	125,243559	-35,960550	9,421333
10:57:25,24	0,176040	3,781979	-0,087990	-0,157024	0,279990	0,030004	-0,515409	-1,568691	0,359658	2,169862	4,526767	9,467100	1,039555	-3,095106	-0,695000	-36,476800	-75,740364	22,286279	-0,515409	-1,568691	0,359658	125,312144	-35,932835	9,467100	-0,515409	-1,568691	0,359658	125,312144	-35,932835	9,467100
10:57:25,29	0,176040	3,781979	-0,087990	-0,157024	0,279990	0,030004	-0,516802	-1,568548	0,362718	2,210264	4,585926	9,411155	1,038176	-3,094816	-0,696460	-36,323164	-75,638450	22,322574	-0,516802	-1,568548	0,362718	125,341265	-35,983016	9,411155	-0,516802	-1,568548	0,362718	125,341265	-35,983016	9,411155
10:57:25,34	0,176040	3,781979	-0,087990	-0,157024	0,279990	0,030004	-0,516364	-1,567208	0,361258	2,114830	4,481048	9,447450	0,740650	-2,982025	-0,798805	-29,874005	-60,356684	20,564008	-0,516364	-1,567208	0,361258	125,140695	-36,053500	9,447450	-0,516364	-1,567208	0,361258	125,140695	-36,053500	9,447450
10:57:25,39	0,176035	3,731992	-0,087982	-0,157012	0,279975	0,030013	-0,465280	-1,253148	0,258913	1,987021	3,880469	7,688883	0,657957	-2,955265	-0,796352	-28,342643	-56,360706	20,121800	-0,465280	-1,253148	0,258913	100,359113	-32,644044	7,688883	-0,465280	-1,253148	0,258913	100,359113	-32,644044	7,688883
10:57:25,44	0,176035	3,731992	-0,087982	-0,157012	0,279975	0,030013	-0,447109	-1,168153	0,261366	2,180424	3,607347	7,246676	0,662918	-2,957256	-0,792496	-28,458511	-56,517170	20,130729	-0,447109	-1,168153	0,261366	93,880468	-31,490711	7,246676	-0,447109	-1,168153	0,261366	93,880468	-31,490711	7,246676
10:57:25,49	0,176035	3,731992	-0,087982	-0,157012	0,279975	0,030013	-0,447865	-1,173445	0,265222	2,098687	3,668782	7,255605	0,665704	-2,955998	-0,789751	-28,503546	-56,585391	20,190992	-0,447865	-1,173445	0,265222	94,214136	-31,488637	7,255605	-0,447865	-1,173445	0,265222	94,214136	-31,488637	7,255605
10:57:25,54	0,176035	3,731992	-0,087982	-0,157012	0,279975	0,030013	-0,450347	-1,175229	0,267967	2,087511	3,802742	7,315868	0,668567	-2,960718	-0,791688	-28,524781	-56,663258	20,179999	-0,447691	-1,180069	0,266030	94,549313	-31,499675	7,304874	-0,447691	-1,180069	0,266030	94,549313	-31,499675	7,304874
10:57:25,59	0,176035	3,731992	-0,087982	-0,157012	0,279975	0,030013	-0,447691	-1,180069	0,266030	1,913908	3,644075	7,304874	0,664302	-2,955341	-0,787842	-28,579269	-56,670858	20,197416	-0,447691	-1,180069	0,266030	94,549313	-31,499675	7,304874	-0,447691	-1,180069	0,266030	94,549313	-31,499675	7,304874
10:57:25,64	0,176035	3,731992	-0,087982	-0,157012	0,279975	0,030013	-0,450216	-1,173686	0,269876	2,279631	3,818748	7,322292	0,670179	-2,963988	-0,791289	-28,584860	-56,716321	20,207538	-0,450216	-1,173686	0,269876	94,414000	-31,523193	7,322292	-0,450216	-1,173686	0,269876	94,414000	-31,523193	7,322292
10:57:25,69	0,176035	3,731992	-0,087982	-0,157012	0,279975	0,030013	-0,445665	-1,183100	0,266429	1,832307	3,564229	7,332414	0,666052	-2,962475	-0,790909	-28,583481	-56,714114	20,211720	-0,444912	-1,178769	0,266809	94,588256	-31,400617	7,336595	-0,444912	-1,178769	0,266809	94,588256	-31,400617	7,336595
10:57:25,74	0,176035	3,731992	-0,087982	-0,157012	0,279975	0,030013	-0,444912	-1,178769	0,266809	2,054899	3,524960	7,336595	0,671875	-2,963197	-0,789359	-28,609371	-56,746933	20,206045	-0,444912	-1,178769	0,266809	94,588256	-31,400617	7,336595	-0,444912	-1,178769	0,266809	94,588256	-31,400617	7,336595
10:57:25,79	0,176035	3,731992	-0,087982	-0,157012	0,279975	0,030013	-0,447198	-1,184172	0,268359	1,815281	3,649864	7,330921	0,661567	-2,956282	-0,790939	-28,545083	-56,479326	20,194782	-0,447198	-1,184172	0,268359	94,772818	-31,455195	7,330921	-0,447198	-1,184172	0,268359	94,772818	-31,455195	7,330921
10:57:25,84	0,176035	3,731992	-0,087982	-0,157012	0,279975	0,030013	-0,448033	-1,171788	0,266779	2,195349	3,771413	7,319658	0,371902	-2,850146	-0,858257	-22,178559	-41,700120	18,487236	-0,448033	-1,171788	0,266779	94,180744	-31,399194	7,319658	-0,448033	-1,171788	0,266779	94,180744	-31,399194	7,319658
10:57:25,89	0,175969	3,681971	-0,087983	-0,157019	0,279993	0,029993	-0,395117	-0,867863	0,199461	2,017071	2,895793	5,612112	0,320270	-2,826878	-0,861395	-21,383655	-38,891896	18,211764	-0,395117	-0,867863	0,199461	70,144285	-28,120875	5,612112	-0,395117	-0,867863	0,199461	70,144285	-28,120875	5,612112
10:57:25,94	0,175969	3,681971	-0,087983	-0,157019	0,279993	0,029993	-0,389452	-0,811514	0,196323	2,117739	3,316915	5,336640	0,329782	-2,828480	-0,860257	-21,537313	-39,131160	18,240309	-0,389452	-0,811514	0,196323	65,821609	-27,255045	5,336640	-0,389452	-0,811514	0,196323	65,821609	-27,255045	5,336640
10:57:25,99	0,175969	3,681971	-0,087983	-0,157019	0,279993	0,029993	-0,392821	-0,820553	0,197461	1,931778	3,505533	5,365185	0,332040	-2,833664	-0,857864	-21,566328	-39,209360	18,304099	-0,389460	-0,825100	0,199854	66,547911	-27,255785	5,428975	-0,389460	-0,825100	0,199854	66,547911	-27,255785	5,428975
10:57:26,04	0,175969	3,681971	-0,087983	-0,157019	0,279993	0,029993	-0,389460	-0,825100	0,199854	1,777529	3,316790	5,428975	0,330717	-2,830189	-0,860577	-21,584212	-39,295076	18,347081	-0,389460	-0,825100	0,199854	66,547911	-27,255785	5,428975	-0,389460	-0,825100	0,199854	66,547911	-27,255785	5,428975
10:57:26,09	0,175969	3,681971	-0,087983	-0,157019	0,279993	0,029993	-0,391808	-0,822217	0,197141	2,010641	3,411518	5,471957	0,334158	-2,836540	-0,858271	-21,635387	-39,349478	18,300507	-0,391808	-0,822217	0,197141	66,554674	-27,345378	5,471957	-0,391808	-0,822217	0,197141	66,554674	-27,345378	5,471957
10:57:26,14	0,175969	3,681971	-0,087983	-0,157019	0,279993	0,029993	-0,388028	-0,828373	0,199447	1,763210	3,232091	5,425383	0,335276	-2,835264	-0,855960	-21,663448	-39,354768	18,294758	-0,388028	-0,828373	0,199447	66,790519	-27,228098	5,425383	-0,388028	-0,828373	0,199447	66,790519	-27,228098	5,425383
10:57:26,19	0,175969	3,681971	-0,087983	-0,157019	0,279993	0,029993	-0,386085	-0,826611	0,200993	1,953946	3,116533	5,435825	0,331661	-2,837342	-0,856725	-21,672357	-39,442572	18,310949	-0,386085	-0,826611	0,200993	66,842930	-27,191143	5,435825	-0,386085	-0,826611	0,200993	66,842930	-27,191143	5,435825
10:57:26,24	0,175969	3,681971	-0,087983	-0,157019	0,279993	0,029993	-0,386085	-0,826611	0,200993	1,953946	3,116533	5,435825	0,331535	-2,837984	-0,855201	-21,737565	-39,439232	18,305837	-0,386085	-0,826611	0,200993	66,842930	-27,191143	5,435825	-0,386085	-0,826611	0,200993	66,842930	-27,191143	5,435825
10:57:26,29	0,175969	3,681971	-0,087983	-0,157019	0,279993	0,029993	-0,385466	-0,826823	0,202517	1,972625	3,142488	5,430713	0,335718	-2,836285	-0,856345	-21,695924	-39,457860	18,311329	-0,385466	-0,826823	0,202517	66,878264	-27,116597	5,430713	-0,385466	-0,826823	0,202517	66,878264	-27,116597	5,430713
10:57:26,34	0,175969	3,681971	-0,087983	-0,157019	0,279993	0,029993	-0,389029	-0,829596	0,201373	1,823740	3,282385	5,436205	0,333852	-2,836773	-0,855574	-21,737697	-39,472540	18,329804	-0,389029	-0,829596	0,201373	66,947060	-27,256392	5,436205	-0,389029	-0,829596	0,201373	66,947060	-27,256392	5,436205
10:57:26,39	0,175969	3,681971	-0,087983	-0,157019	0,279993	0,029993	-0,387673	-0,828224	0,202144	1,928708	3,240706	5,454680	0,341458	-2,842011	-0,858251	-21,738868	-39,558527	18,343764	-0,387673	-0,828224	0,202144	66,944290	-27,191621	5,454680	-0,387673	-0,828224	0,202144	66,944290	-27,191621	5,454680
10:57:26,44	0,175969	3,681971	-0,087983	-0,157019	0,279993	0,029993	-0,386940	-0,837430	0,199467	1,525045	3,160588	5,468639	0,332602	-2,840511	-0,854428	-21,771297	-39,515691	18,303074	-0,386940	-0,837430	0,199467	67,263303	-27,214163	5,468639	-0,386940	-0,837430	0,199467	67,263303	-27,214163	5,468639
10:57:26,49	0,175969	3,681971	-0,087983	-0,157019	0,279993	0,029993	-0,383811	-0,829010	0,203290	1,941979	3,047419	5,427950	0,336711	-2,834959	-0,854409	-21,746008	-39,553910	18,337028	-0,383811	-0,829010	0,203290	67,019303	-27,081761	5,427950	-0,383811	-0,829010	0,203290	67,019303	-27,081761	5,427950
10:57:26,54	0,175969	3,681971	-0,087983	-0,157019	0,279993	0,029993	-0,390674	-0,829793	0,203309	1,921759	3,363271	5,461904	0,336098	-2,839093	-0,855954	-21,770730	-39,534841	18,342959	-0,386787	-0,831330	0,201764	67,097072	-27,170684	5,467835	-0,386787	-0,831330	0,201764	67,097072	-27,170684	5,467835
10:57:26,59	0,175969	3,681971	-0,087983	-0,157019	0,279993	0,029993	-0,386787	-0,831330	0,201764	1,837664	3,192091	5,467835	0,339588	-2,832423	-0,851329	-21,785528	-39,531495	18,332306	-0,386787	-0,831330	0,201764	67,097072	-27,170684	5,467835	-0,386787	-0,831330	0,201764	67,097072	-27,170684	5,467835
10:57:26,64	0,175969	3,681971	-0,087983	-0,157019	0,279993	0,029993	-0,394309	-0,831017	0,206389	1,858466	3,597721	5,457182	0,337773	-2,843402	-0,853621	-21,801115	-39,620298	18,333919	-0,383893	-0,834934	0,204097	67,281779	-27,110410	5,458795	-0,383893	-0,834934	0,204097	67,281779	-27,110410	5,458795
10:57:26,69	0,175969	3,681971	-0,087983	-0,157019	0,279993	0,029993	-0,383893	-0,834934	0,204097	1,739454	3,025195	5,458795	0,337168	-2,837868	-0,853276	-21,821592	-39,546619	18,322461	-0,383893	-0,834934	0,204097	67,281779	-27,110410	5,458795	-0,383893	-0,834934	0,204097	67,281779	-27,110410	5,458795
10:57:26,74	0,175969	3,681971	-0,087983	-0,157019	0,279993	0,029993	-0,388383	-0,831644	0,204442	1,856979	3,313263	5,447337	0,337820	-2,837746	-0,855166	-21,770036	-39,584953	18,360745	-0,388383	-0,831644	0,204442	67,141018	-27,174830	5,447337	-0,388383	-0,831644	0,204442	67,141018	-27,174830	5,447337
10:57:26,79	0,175969	3,681971	-0,087983	-0,157019	0,279993	0,029993	-0,388814	-0,832148	0,202552	1,838191	3,271866	5,485621	0,337197	-2,835981	-0,854050	-21,795922	-39,562973	18,322429	-0,388814	-0,832148	0,202552	67,161794	-27,250072	5,485621	-0,388814	-0,832148	0,202552	67,161794	-27,250072	5,485621
10:57:26,84	0,175969	3,681971	-0,087983	-0,157019	0,279993	0,029993	-0,390032	-0,830725	0,203669	1,906069	3,368570	5,447305	0,341215	-2,840723	-0,855188	-21,822970	-39,649295	18,340006	-0,390032	-0,830725	0,203669	67,118006	-27,248920	5,447305	-0,390032	-0,830725	0,203669	67,118006	-27,248920	5,447305
10:57:26,89	0,175969	3,681971	-0,087983	-0,157019	0,279993	0,029993	-0,387934	-0,836576	0,202530	1,690103	3,239771	5,464882	0,340586	-2,835584	-0,856368	-21,828044	-39,637216	18,356352	-0,387934	-0,836576	0,202530	67,361335	-27,213077	5,464882	-0,387934	-0,836576	0,202530	67,361335	-27,213077	5,464882
10:57:26,94	0,175969	3,681971	-0,087983	-0,157019	0,279993	0,029993	-0,392070	-0,833462	0,201350	1,844106	3,465246	5,481228	0,336533	-2,840526	-0,851701	-21,810223	-39,667023	18,326715	-0,385764	-0,832423	0,206017	67,260253	-27,175457	5,451591	-0,385764	-0,832423	0,206017	67,260253	-27,175457	5,451591
10:57:26,99	0,175969	3,681971	-0,087983	-0,157019	0,279993	0,029993	-0,385764	-0,832423	0,206017	1,915051	3,106994	5,451591	0,337041	-2,838028	-0,852507	-21,844295	-39,656845	18,323495	-0,388181	-0,831613	0,205211	67,247018	-27,204911	5,448371	-0,388181	-0,831613	0,205211	67,247018	-27,204911	5,448371
10:57:27,04	0,175969	3,681971	-0,087983	-0,157019	0,279993	0,029993	-0,388181	-0,831613	0,205211	1,965378	3,267273	5,448371	0,335205	-2,838771	-0,852181	-21,827619	-39,674936	18,314851	-0,386619	-0,830395	0,205537	67,222067	-27,187021	5,439726	-0,386619	-0,830395	0,205537	67,222067	-27,187021	5,439726
10:57:27,09	0,175969	3,681971	-0,087983	-0,157019	0,279993	0,029993	-0,386619	-0,830395	0,205537	2,036049	3,162592	5,439726	0,338785	-2,836211	-0,852912	-21,853121	-39,648678	18,314975	-0,390627	-0,832216	0,204806	67,260320	-27,258012	5,439850	-0,390627	-0,832216	0,204806	67,260320	-27,258012	5,439850
10:57:27,14	0,175969	3,681971	-0,087983	-0,157019	0,279993	0,029993	-0,390627	-0,832216	0,204806	1,931396	3,406209	5,439850	0,339965	-2,837364	-0,853621	-21,847432	-39,640818	18,393154	-0,390627	-0,832216	0,204806	67,260320	-27,258012	5,439850	-0,390627	-0,832216	0,204806	67,260320	-27,258012	5,439850
10:57:27,19	0,175969	3,681971	-0,087983	-0,157019	0,279993	0,029993	-0,390218	-0,833814	0,204097	1,838632	3,383923	5,518030	0,337012	-2,839998	-0,856315	-21,836628	-39,679398	18,411926	-0,390218	-0,833814	0,204097	67,293023	-27,248160	5,518030	-0,390218	-0,833814	0,204097	67,293023	-27,248160	5,518030
10:57:27,24	0,175969	3,681971	-0,087983	-0,157019	0,279993	0,029993	-0,386461	-0,832574	0,201403	1,931134	3,159917	5,536802	0,339967	-2,843792	-0,854041	-21,853539	-39,692477	18,318187	-0,386461	-0,832574	0,201403	67,288167	-27,177248	5,536802	-0,386461	-0,832574	0,201403	67,288167	-27,177248	5,536802
10:57:27,29	0,175969	3,681971	-0,087983	-0,157019	0,279993	0,029993	-0,384652	-0,837030	0,203677	1,719195	3,073970	5,443063	0,338733	-2,837115	-0,850144	-21,868495	-39,674384	18,380314	-0,384652	-0,837030	0,203677	67,426037	-27,121212	5,443063	-0,384652	-0,837030	0,203677	67,426037	-27,121212	5,443063
10:57:27,34	0,175969	3,681971	-0,087983	-0,157019	0,279993	0,029993	-0,388468	-0,834799	0,205595	1,853336	3,257957	5,432088	0,339943	-2,839372	-0,852123	-21,850110	-39,715396	18,307212	-0,388468	-0,834799	0,205595	67,385052	-27,236756	5,432088	-0,388468	-0,834799	0,205595	67,385052	-27,236756	5,432088
10:57:27,39	0,175969	3,681971	-0,087983	-0,157019	0,279993	0,029993	-0,388468	-0,834799	0,205595	1,853336	3,257957	5,432088	0,337510	-2,839141	-0,851867	-21,885924	-39,707484	18,330710	-0,388468	-0,834799	0,205595	67,385052	-27,236756	5,432088	-0,388468	-0,834799	0,205595	67,385052	-27,236756	5,432088
10:57:27,44	0,175969	3,681971	-0,087983	-0,157019	0,279993	0,029993	-0,387451	-0,832576	0,205851	1,979997	3,240084	5,455586	0,342275	-2,839954	-0,850915	-21,858625	-39,716078	18,360156	-0,387451	-0,832576	0,205851	67,337193	-27,174854	5,455586	-0,387451	-0,832576	0,205851	67,337193	-27,174854	5,455586
10:57:27,49	0,175969	3,681971	-0,087983	-0,157019	0,279993	0,029993	-0,386575	-0,830988	0,206369	2,074357	3,210372	5,470434	0,335697	-2,839106	-0,851349	-21,905546	-39,709784	18,345558	-0,386575	-0,830988	0,206369	67,306923	-27,135796	5,470434	-0,386575	-0,830988	0,206369	67,306923	-27,135796	5,470434
10:57:27,54	0,175969	3,681971	-0,087983	-0,157019	0,279993	0,029993	-0,386575	-0,830988	0,206369	2,074357	3,210372	5,470434	0,336977	-2,840607	-0,852878	-21,849957	-39,737767	18,335329	-0,385916	-0,832848	0,204840	67,352647	-27,180456	5,460205	-0,385916	-0,832848	0,204840	67,352647	-27,180456	5,460205
10:57:27,59	0,175969	3,681971	-0,087983	-0,157019	0,279993	0,029993	-0,385916	-0,832848	0,204840	1,974088	3,113953	5,460205	0,342938	-2,840855	-0,853755	-21,865789	-39,715379	18,372459	-0,385916	-0,832848	0,204840	67,352647	-27,180456	5,460205	-0,385916	-0,832848	0,204840	67,352647	-27,180456	5,460205
10:57:27,64	0,175969	3,681971	-0,087983	-0,157019	0,279993	0,029993	-0,386381	-0,830370	0,204418	2,137587	3,187956	5,465677	0,335064	-2,838965	-0,853300	-21,910438	-39,742883	18,340801	-0,386381	-0,830370	0,204418	67,321666	-27,142959	5,465677	-0,386381	-0,830370	0,204418	67,321666	-27,142959	5,465677
10:57:27,69	0,175969	3,681971	-0,087983	-0,157019	0,279993	0,029993	-0,386381	-0,830370	0,204418	2,137587	3,187956	5,465677	0,339950	-2,838817	-0,850942	-21,841847	-39,725098	18,325562	-0,388952	-0,834528	0,206776	67,382131	-27,261608	5,450438	-0,388952	-0,834528	0,206776	67,382131	-27,261608	5,450438
10:57:27,74	0,175969	3,681971	-0,087983	-0,157019	0,279993	0,029993	-0,394246	-0,834770	0,205641	1,877653	3,551858	5,519832	0,342808	-2,834354	-0,852077	-21,855820	-39,738470	18,394956	-0,394246	-0,834770	0,205641	67,407136	-27,396485	5,519832	-0,394246	-0,834770	0,205641	67,407136	-27,396485	5,519832
10:57:27,79	0,175969	3,681971	-0,087983	-0,157019	0,279993	0,029993	-0,394246	-0,834770	0,205641	1,877653	3,551858	5,519832	0,339224	-2,837328	-0,854072	-21,880310	-39,768003	18,331428	-0,394246	-0,834770	0,205641	67,407136	-27,396485	5,519832	-0,394246	-0,834770	0,205641	67,407136	-27,396485	5,519832
10:57:27,84	0,175969	3,681971	-0,087983	-0,157019	0,279993	0,029993	-0,389878	-0,833154	0,203646	1,999533	3,331160	5,456304	0,341710	-2,840477	-0,851314	-21,843802	-39,736166	18,335202	-0,388394	-0,836882	0,206404	67,455088	-27,250664	5,460078	-0,388394	-0,836882	0,206404	67,455088	-27,250664	5,460078
10:57:27,89	0,175969	3,681971	-0,087983	-0,157019	0,279993	0,029993	-0,388394	-0,836882	0,206404	1,759849	3,238302	5,460078	0,343425	-2,838424	-0,852482	-21,868835	-39,705275	18,357141	-0,391030	-0,837340	0,205236	67,452998	-27,283387	5,482017	-0,391030	-0,837340	0,205236	67,452998	-27,283387	5,482017
10:57:27,94	0,175969	3,681971	-0,087983	-0,157019	0,279993	0,029993	-0,391030	-0,837340	0,205236	1,721779	3,412489	5,482017	0,342761	-2,835825	-0,851348	-21,884909	-39,751416	18,340874	-0,391030	-0,837340	0,205236	67,452998	-27,283387	5,482017	-0,391030	-0,837340	0,205236	67,452998	-27,283387	5,482017
10:57:27,99	0,175969	3,681971	-0,087983	-0,157019	0,279993	0,029993	-0,392949	-0,835466	0,206370	1,867260	3,503127	5,465750	0,341595	-2,841767	-0,852095	-21,895102	-39,742546	18,355169	-0,387220	-0,837427	0,205623	67,500695	-27,178299	5,480045	-0,387220	-0,837427	0,205623	67,500695	-27,178299	5,480045
10:57:28,04	0,175969	3,681971	-0,087983	-0,157019	0,279993	0,029993	-0,387220	-0,837427	0,205623	1,762707	3,218458	5,480045	0,338080	-2,843347	-0,852085	-21,885099	-39,755794	18,358640	-0,387220	-0,837427	0,205623	67,500695	-27,178299	5,480045	-0,387220	-0,837427	0,205623	67,500695	-27,178299	5,480045
10:57:28,09	0,175969	3,681971	-0,087983	-0,157019	0,279993	0,029993	-0,384094	-0,835172	0,205633	1,886402	3,040641	5,483516	0,338586	-2,838972	-0,849768	-21,916186	-39,748837	18,382734	-0,388136	-0,833423	0,207950	67,410601	-27,187462	5,507610	-0,388136	-0,833423	0,207950	67,410601	-27,187462	5,507610
10:57:28,14	0,175969	3,681971	-0,087983	-0,157019	0,279993	0,029993	-0,389102	-0,840457	0,204095	1,601766	3,291739	5,495607	0,345160	-2,841652	-0,853623	-21,872110	-39,751943	18,370731	-0,389102	-0,840457	0,204095	67,577642	-27,252796	5,495607	-0,389102	-0,840457	0,204095	67,577642	-27,252796	5,495607
10:57:28,19	0,175969	3,681971	-0,087983	-0,157019	0,279993	0,029993	-0,385191	-0,838560	0,206429	1,742450	3,096091	5,506980	0,341562	-2,844090	-0,851289	-21,899824	-39,784509	18,382104	-0,385191	-0,838560	0,206429	67,569442	-27,141440	5,506980	-0,385191	-0,838560	0,206429	67,569442	-27,141440	5,506980
10:57:28,24	0,175969	3,681971	-0,087983	-0,157019	0,279993	0,029993	-0,385191	-0,838560	0,206429	1,742450	3,096091	5,506980	0,336757	-2,835910	-0,853298	-21,930631	-39,750923	18,370567	-0,385191	-0,838560	0,206429	67,569442	-27,141440	5,506980	-0,385191	-0,838560	0,206429	67,569442	-27,141440	5,506980
10:57:28,29	0,175969	3,681971	-0,087983	-0,157019	0,279993	0,029993	-0,389874	-0,830309	0,204420	2,157844	3,383029	5,495443	0,337437	-2,840040	-0,852473	-21,881115	-39,805211	18,377012	-0,386636	-0,832962	0,205245	67,429663	-27,206284	5,501888	-0,386636	-0,832962	0,205245	67,429663	-27,206284	5,501888
10:57:28,34	0,175969	3,681971	-0,087983	-0,157019	0,279993	0,029993	-0,386636	-0,832962	0,205245	2,042131	3,144675	5,501888	0,343838	-2,838519	-0,851737	-21,931197	-39,769495	18,350484	-0,386636	-0,832962	0,205245	67,429663	-27,206284	5,501888	-0,386636	-0,832962	0,205245	67,429663	-27,206284	5,501888
10:57:28,39	0,175969	3,681971	-0,087983	-0,157019	0,279993	0,029993	-0,391155	-0,837745	0,205981	1,787531	3,440848	5,475360	0,338532	-2,839786	-0,852517	-21,931076	-39,781345	18,349473	-0,391155	-0,837745	0,205981	67,550520	-27,264784	5,475360	-0,391155	-0,837745	0,205981	67,550520	-27,264784	5,475360
10:57:28,44	0,175969	3,681971	-0,087983	-0,157019	0,279993	0,029993	-0,387404	-0,833783	0,205201	2,003740	3,239776	5,474349	0,342095	-2,836080	-0,850186	-21,925811	-39,738950	18,360214	-0,387404	-0,833783	0,205201	67,455738	-27,171418	5,474349	-0,387404	-0,833783	0,205201	67,455738	-27,171418	5,474349
10:57:28,49	0,175969	3,681971	-0,087983	-0,157019	0,279993	0,029993	-0,392395	-0,835016	0,207532	1,900274	3,515972	5,485090	0,337348	-2,837231	-0,851347	-21,925021	-39,785876	18,368108	-0,392395	-0,835016	0,207532	67,449065	-27,287055	5,485090	-0,392395	-0,835016	0,207532	67,449065	-27,287055	5,485090
10:57:28,54	0,175969	3,681971	-0,087983	-0,157019	0,279993	0,029993	-0,389025	-0,831481	0,206371	2,124340	3,316550	5,492984	0,343292	-2,838828	-0,852889	-21,910007	-39,766867	18,355756	-0,389025	-0,831481	0,206371	67,395631	-27,221879	5,492984	-0,389025	-0,831481	0,206371	67,395631	-27,221879	5,492984
10:57:28,59	0,175969	3,681971	-0,087983	-0,157019	0,279993	0,029993	-0,390613	-0,837427	0,204829	1,791200	3,395658	5,480632	0,339109	-2,838513	-0,851727	-21,942554	-39,748309	18,379528	-0,390613	-0,837427	0,204829	67,529220	-27,267475	5,480632	-0,390613	-0,837427	0,204829	67,529220	-27,267475	5,480632
10:57:28,64	0,175969	3,681971	-0,087983	-0,157019	0,279993	0,029993	-0,388795	-0,833647	0,205991	1,987963	3,338593	5,504404	0,345665	-2,844816	-0,853226	-21,909090	-39,780303	18,384114	-0,386615	-0,842476	0,204492	67,674197	-27,169026	5,508990	-0,386615	-0,842476	0,204492	67,674197	-27,169026	5,508990
10:57:28,69	0,175969	3,681971	-0,087983	-0,157019	0,279993	0,029993	-0,386615	-0,842476	0,204492	1,539828	3,180223	5,508990	0,342105	-2,839612	-0,854809	-21,902257	-39,787500	18,380088	-0,386615	-0,842476	0,204492	67,674197	-27,169026	5,508990	-0,386615	-0,842476	0,204492	67,674197	-27,169026	5,508990
10:57:28,74	0,175969	3,681971	-0,087983	-0,157019	0,279993	0,029993	-0,389341	-0,836791	0,202909	1,838265	3,312466	5,504964	0,340994	-2,841400	-0,850161	-21,881494	-39,811258	18,337067	-0,387237	-0,836723	0,207557	67,534743	-27,224889	5,461943	-0,387237	-0,836723	0,207557	67,534743	-27,224889	5,461943
10:57:28,79	0,175969	3,681971	-0,087983	-0,157019	0,279993	0,029993	-0,387237	-0,836723	0,207557	1,852011	3,173198	5,461943	0,339005	-2,839503	-0,854071	-21,969501	-39,806690	18,374351	-0,387237	-0,836723	0,207557	67,534743	-27,224889	5,461943	-0,387237	-0,836723	0,207557	67,534743	-27,224889	5,461943
10:57:28,84	0,175969	3,681971	-0,087983	-0,157019	0,279993	0,029993	-0,387885	-0,834052	0,203647	2,030936	3,285414	5,499227	0,338483	-2,839261	-0,850947	-21,945616	-39,797488	18,382135	-0,387885	-0,834052	0,203647	67,504016	-27,163570	5,499227	-0,387885	-0,834052	0,203647	67,504016	-27,163570	5,499227
10:57:28,89	0,175969	3,681971	-0,087983	-0,157019	0,279993	0,029993	-0,387834	-0,833479	0,206772	2,040812	3,266674	5,507011	0,339682	-2,834935	-0,852510	-21,931869	-39,767385	18,384759	-0,387834	-0,833479	0,206772	67,468925	-27,178302	5,507011	-0,387834	-0,833479	0,206772	67,468925	-27,178302	5,507011
10:57:28,94	0,175969	3,681971	-0,087983	-0,157019	0,279993	0,029993	-0,392180	-0,832354	0,205208	2,066372	3,495814	5,509634	0,340257	-2,836440	-0,851358	-21,926884	-39,828342	18,352859	-0,392180	-0,832354	0,205208	67,406167	-27,290325	5,509634	-0,392180	-0,832354	0,205208	67,406167	-27,290325	5,509634
10:57:28,99	0,175969	3,681971	-0,087983	-0,157019	0,279993	0,029993	-0,391164	-0,833605	0,206360	2,051624	3,408204	5,477735	0,345621	-2,838380	-0,851307	-21,907852	-39,803310	18,387989	-0,391164	-0,833605	0,206360	67,489613	-27,298205	5,477735	-0,391164	-0,833605	0,206360	67,489613	-27,298205	5,477735
10:57:29,04	0,175969	3,681971	-0,087983	-0,157019	0,279993	0,029993	-0,392166	-0,839220	0,206411	1,728455	3,456321	5,512865	0,336099	-2,839138	-0,854463	-21,956513	-39,787039	18,369792	-0,392166	-0,839220	0,206411	67,607214	-27,328714	5,512865	-0,392166	-0,839220	0,206411	67,607214	-27,328714	5,512865
10:57:29,09	0,175969	3,681971	-0,087983	-0,157019	0,279993	0,029993	-0,386749	-0,831353	0,203255	2,147752	3,224886	5,494668	0,346185	-2,836026	-0,853274	-21,908462	-39,812653	18,369959	-0,394487	-0,838531	0,204444	67,597362	-27,394359	5,494835	-0,394487	-0,838531	0,204444	67,597362	-27,394359	5,494835
10:57:29,14	0,175969	3,681971	-0,087983	-0,157019	0,279993	0,029993	-0,394487	-0,838531	0,204444	1,772659	3,572859	5,494835	0,346130	-2,836492	-0,852140	-21,950327	-39,783421	18,351176	-0,394487	-0,838531	0,204444	67,597362	-27,394359	5,494835	-0,394487	-0,838531	0,204444	67,597362	-27,394359	5,494835
10:57:29,19	0,175969	3,681971	-0,087983	-0,157019	0,279993	0,029993	-0,391163	-0,841809	0,206781	1,594393	3,434930	5,489148	0,347362	-2,840543	-0,850937	-21,934784	-39,788429	18,364272	-0,391163	-0,841809	0,206781	67,676407	-27,271370	5,489148	-0,391163	-0,841809	0,206781	67,676407	-27,271370	5,489148
10:57:29,24	0,175969	3,681971	-0,087983	-0,157019	0,279993	0,029993	-0,391163	-0,841809	0,206781	1,594393	3,434930	5,489148	0,338966	-2,843516	-0,852891	-21,999123	-39,806397	18,387880	-0,384391	-0,836024	0,204827	67,570839	-27,045170	5,512756	-0,384391	-0,836024	0,204827	67,570839	-27,045170	5,512756
10:57:29,29	0,175969	3,681971	-0,087983	-0,157019	0,279993	0,029993	-0,384391	-0,836024	0,204827	1,942936	3,129508	5,512756	0,343283	-2,841905	-0,851702	-21,906699	-39,815299	18,362681	-0,384391	-0,836024	0,204827	67,570839	-27,045170	5,512756	-0,384391	-0,836024	0,204827	67,570839	-27,045170	5,512756
10:57:29,34	0,175969	3,681971	-0,087983	-0,157019	0,279993	0,029993	-0,387945	-0,838957	0,206016	1,751906	3,229809	5,487557	0,340296	-2,843383	-0,850153	-21,918655	-39,857098	18,359787	-0,387945	-0,838957	0,206016	67,610067	-27,223836	5,487557	-0,387945	-0,838957	0,206016	67,610067	-27,223836	5,487557
10:57:29,39	0,175969	3,681971	-0,087983	-0,157019	0,279993	0,029993	-0,385171	-0,837110	0,207565	1,890173	3,075042	5,484662	0,344952	-2,844442	-0,850528	-21,946458	-39,852192	18,380486	-0,385171	-0,837110	0,207565	67,603275	-27,160885	5,484662	-0,385171	-0,837110	0,207565	67,603275	-27,160885	5,484662
10:57:29,44	0,175969	3,681971	-0,087983	-0,157019	0,279993	0,029993	-0,386581	-0,841672	0,207191	1,662594	3,174905	5,505361	0,337280	-2,840864	-0,852504	-21,947037	-39,834334	18,371781	-0,386581	-0,841672	0,207191	67,733824	-27,171724	5,505361	-0,386581	-0,841672	0,207191	67,733824	-27,171724	5,505361
10:57:29,50	0,175969	3,681971	-0,087983	-0,157019	0,279993	0,029993	-0,386697	-0,836944	0,205646	1,858819	3,164033	5,516361	0,344628	-2,839342	-0,852805	-21,948060	-39,829570	18,397849	-0,386697	-0,836944	0,205646	67,558937	-27,191644	5,516361	-0,386697	-0,836944	0,205646	67,558937	-27,191644	5,516361
10:57:29,55	0,175969	3,681971	-0,087983	-0,157019	0,279993	0,029993	-0,386697	-0,836944	0,205646	1,858819	3,164033	5,516361	0,339532	-2,840920	-0,850603	-21,998118	-39,848116	18,342018	-0,386697	-0,836944	0,205646	67,558937	-27,191644	5,516361	-0,386697	-0,836944	0,205646	67,558937	-27,191644	5,516361
10:57:29,60	0,175969	3,681971	-0,087983	-0,157019	0,279993	0,029993	-0,386922	-0,835217	0,207115	2,020549	3,239420	5,466894	0,333449	-2,834853	-0,853638	-21,817975	-39,757879	18,378668	-0,386922	-0,835217	0,207115	67,585070	-27,133987	5,466894	-0,386922	-0,835217	0,207115	67,585070	-27,133987	5,466894
10:57:29,65	0,175969	3,681971	-0,087983	-0,157019	0,279993	0,029993	-0,389134	-0,826916	0,204080	2,283990	3,243548	5,503544	0,097403	-2,733042	-0,917615	-15,540780	-27,029454	16,893960	-0,389134	-0,826916	0,204080	67,196870	-27,303492	5,503544	-0,389134	-0,826916	0,204080	67,196870	-27,303492	5,503544
10:57:29,70	0,176042	3,631905	-0,087992	-0,157027	0,279979	0,030030	-0,359282	-0,571588	0,140103	1,399303	2,619230	4,018836	0,057223	-2,720911	-0,921091	-14,986840	-24,794684	16,743636	-0,359282	-0,571588	0,140103	46,268953	-25,584400	4,018836	-0,359282	-0,571588	0,140103	46,268953	-25,584400	4,018836
10:57:29,75	0,176042	3,631905	-0,087992	-0,157027	0,279979	0,030030	-0,346678	-0,538508	0,131169	1,292874	2,601315	3,916345	0,062452	-2,727417	-0,926549	-15,179557	-25,128820	16,791470	-0,346678	-0,538508	0,131169	43,565714	-24,612907	3,916345	-0,346678	-0,538508	0,131169	43,565714	-24,612907	3,916345
10:57:29,80	0,176042	3,631905	-0,087992	-0,157027	0,279979	0,030030	-0,346678	-0,538508	0,131169	1,292874	2,601315	3,916345	0,065673	-2,731164	-0,920336	-15,292027	-25,277161	16,822855	-0,346678	-0,538508	0,131169	43,565714	-24,612907	3,916345	-0,346678	-0,538508	0,131169	43,565714	-24,612907	3,916345
10:57:29,85	0,176042	3,631905	-0,087992	-0,157027	0,279979	0,030030	-0,345044	-0,543170	0,137382	1,235120	2,539562	3,947731	0,069552	-2,730499	-0,920385	-15,379338	-25,354056	16,807553	-0,345044	-0,543170	0,137382	43,873975	-24,546366	3,947731	-0,345044	-0,543170	0,137382	43,873975	-24,546366	3,947731
10:57:29,90	0,176042	3,631905	-0,087992	-0,157027	0,279979	0,030030	-0,347559	-0,546197	0,137333	1,187968	2,707515	3,932429	0,072420	-2,735259	-0,921520	-15,395116	-25,435098	16,824980	-0,347559	-0,546197	0,137333	44,064438	-24,575851	3,932429	-0,347559	-0,546197	0,137333	44,064438	-24,575851	3,932429
10:57:29,95	0,176042	3,631905	-0,087992	-0,157027	0,279979	0,030030	-0,344871	-0,551061	0,136198	1,013122	2,540902	3,949856	0,078262	-2,729840	-0,920727	-15,393264	-25,455250	16,864408	-0,352485	-0,553411	0,136991	44,350205	-24,744928	3,989284	-0,352485	-0,553411	0,136991	44,350205	-24,744928	3,989284
10:57:30,00	0,176042	3,631905	-0,087992	-0,157027	0,279979	0,030030	-0,352485	-0,553411	0,136991	0,907444	2,925131	3,989284	0,067432	-2,731120	-0,919658	-15,500335	-25,485470	16,813377	-0,352485	-0,553411	0,136991	44,350205	-24,744928	3,989284	-0,352485	-0,553411	0,136991	44,350205	-24,744928	3,989284
10:57:30,05	0,176042	3,631905	-0,087992	-0,157027	0,279979	0,030030	-0,345961	-0,544671	0,138060	1,441612	2,663512	3,938253	0,073423	-2,732723	-0,920387	-15,433847	-25,547515	16,816792	-0,345961	-0,544671	0,138060	44,198313	-24,494432	3,938253	-0,345961	-0,544671	0,138060	44,198313	-24,494432	3,938253
10:57:30,10	0,176042	3,631905	-0,087992	-0,157027	0,279979	0,030030	-0,347569	-0,550662	0,137331	1,150604	2,658517	3,941668	0,067087	-2,724736	-0,921198	-15,374957	-25,467098	16,795120	-0,347569	-0,550662	0,137331	44,377544	-24,625643	3,941668	-0,347569	-0,550662	0,137331	44,377544	-24,625643	3,941668
10:57:30,15	0,176042	3,631905	-0,087992	-0,157027	0,279979	0,030030	-0,351317	-0,541181	0,136520	1,544520	2,842651	3,919996	-0,144583	-2,642010	-0,976860	-10,267470	-13,917913	15,547465	-0,351317	-0,541181	0,136520	44,027213	-24,735772	3,919996	-0,351317	-0,541181	0,136520	44,027213	-24,735772	3,919996
10:57:30,20	0,176048	3,581975	-0,087996	-0,157034	0,279986	0,029982	-0,296118	-0,280381	0,072669	0,384731	2,229096	2,547788	-0,186372	-2,642140	-0,985049	-9,968717	-11,589578	15,422912	-0,296118	-0,280381	0,072669	22,394609	-21,016162	2,547788	-0,296118	-0,280381	0,072669	22,394609	-21,016162	2,547788
10:57:30,25	0,176048	3,581975	-0,087996	-0,157034	0,279986	0,029982	-0,296118	-0,280381	0,072669	0,384731	2,229096	2,547788	-0,173587	-2,642274	-0,986267	-10,194662	-11,942081	15,465325	-0,296118	-0,280381	0,072669	22,394609	-21,016162	2,547788	-0,296118	-0,280381	0,072669	22,394609	-21,016162	2,547788
10:57:30,30	0,176048	3,581975	-0,087996	-0,157034	0,279986	0,029982	-0,300964	-0,293360	0,074521	0,283431	2,539032	2,590458	-0,172709	-2,644434	-0,983197	-10,305736	-12,057378	15,465582	-0,300964	-0,293360	0,074521	23,312203	-21,086603	2,590458	-0,300964	-0,293360	0,074521	23,312203	-21,086603	2,590458
10:57:30,35	0,176048	3,581975	-0,087996	-0,157034	0,279986	0,029982	-0,300964	-0,293360	0,074521	0,283431	2,539032	2,590458	-0,174522	-2,653478	-0,982390	-10,323710	-12,139722	15,465828	-0,292224	-0,296312	0,075328	23,470730	-20,880608	2,590704	-0,292224	-0,296312	0,075328	23,470730	-20,880608	2,590704
10:57:30,40	0,176048	3,581975	-0,087996	-0,157034	0,279986	0,029982	-0,292224	-0,296312	0,075328	0,210224	2,058963	2,590704	-0,174167	-2,649863	-0,979336	-10,397189	-12,233275	15,457481	-0,292224	-0,296312	0,075328	23,470730	-20,880608	2,590704	-0,292224	-0,296312	0,075328	23,470730	-20,880608	2,590704
10:57:30,45	0,176048	3,581975	-0,087996	-0,157034	0,279986	0,029982	-0,295532	-0,294813	0,078382	0,405959	2,247872	2,582356	-0,177123	-2,648474	-0,980892	-10,384992	-12,262345	15,461911	-0,295532	-0,294813	0,078382	23,548752	-20,951429	2,582356	-0,295532	-0,294813	0,078382	23,548752	-20,951429	2,582356
10:57:30,50	0,176048	3,581975	-0,087996	-0,157034	0,279986	0,029982	-0,295258	-0,291557	0,076827	0,594317	2,208479	2,586787	-0,171959	-2,652305	-0,982789	-10,425198	-12,331257	15,514892	-0,294522	-0,297945	0,074929	23,730616	-20,949379	2,639768	-0,294522	-0,297945	0,074929	23,730616	-20,949379	2,639768
10:57:30,55	0,176048	3,581975	-0,087996	-0,157034	0,279986	0,029982	-0,294522	-0,297945	0,074929	0,341941	2,170580	2,639768	-0,167864	-2,652665	-0,981640	-10,438082	-12,349732	15,490162	-0,294522	-0,297945	0,074929	23,730616	-20,949379	2,639768	-0,294522	-0,297945	0,074929	23,730616	-20,949379	2,639768
10:57:30,60	0,176048	3,581975	-0,087996	-0,157034	0,279986	0,029982	-0,296257	-0,301672	0,076078	0,170579	2,262747	2,615038	-0,169607	-2,652587	-0,978936	-10,431726	-12,357992	15,468516	-0,296257	-0,301672	0,076078	23,851823	-20,993451	2,615038	-0,296257	-0,301672	0,076078	23,851823	-20,993451	2,615038
10:57:30,65	0,176048	3,581975	-0,087996	-0,157034	0,279986	0,029982	-0,295453	-0,300123	0,078782	0,255106	2,211302	2,593392	-0,173325	-2,648268	-0,975845	-10,496756	-12,384359	15,514909	-0,295453	-0,300123	0,078782	23,814748	-20,981778	2,593392	-0,295453	-0,300123	0,078782	23,814748	-20,981778	2,593392
10:57:30,70	0,176048	3,581975	-0,087996	-0,157034	0,279986	0,029982	-0,297335	-0,294744	0,081873	0,590156	2,352278	2,639785	-0,166816	-2,651698	-0,981253	-10,473087	-12,410141	15,512902	-0,297335	-0,294744	0,081873	23,727558	-20,988505	2,639785	-0,297335	-0,294744	0,081873	23,727558	-20,988505	2,639785
10:57:30,75	0,176048	3,581975	-0,087996	-0,157034	0,279986	0,029982	-0,297619	-0,302096	0,076465	0,218342	2,333645	2,637778	-0,166878	-2,647241	-0,981284	-10,480890	-12,439595	15,503017	-0,297619	-0,302096	0,076465	23,932881	-21,029414	2,637778	-0,297619	-0,302096	0,076465	23,932881	-21,029414	2,637778
10:57:30,80	0,176048	3,581975	-0,087996	-0,157034	0,279986	0,029982	-0,301448	-0,299814	0,076434	0,366425	2,524814	2,627893	-0,171065	-2,654700	-0,977372	-10,525809	-12,465921	15,527496	-0,301448	-0,299814	0,076434	23,901812	-21,138867	2,627893	-0,301448	-0,299814	0,076434	23,901812	-21,138867	2,627893
10:57:30,85	0,176048	3,581975	-0,087996	-0,157034	0,279986	0,029982	-0,292895	-0,299917	0,080346	0,406336	2,105769	2,652372	-0,173459	-2,652864	-0,980127	-10,528605	-12,488008	15,499281	-0,292895	-0,299917	0,080346	23,949796	-20,886461	2,652372	-0,292895	-0,299917	0,080346	23,949796	-20,886461	2,652372
10:57:30,90	0,176048	3,581975	-0,087996	-0,157034	0,279986	0,029982	-0,293288	-0,296926	0,077591	0,582370	2,117584	2,624157	-0,165250	-2,645758	-0,979378	-10,536229	-12,470248	15,492256	-0,303546	-0,300482	0,078340	23,973743	-21,161872	2,617132	-0,303546	-0,300482	0,078340	23,973743	-21,161872	2,617132
10:57:30,95	0,176048	3,581975	-0,087996	-0,157034	0,279986	0,029982	-0,295689	-0,301590	0,075666	0,372377	2,238313	2,644738	-0,168219	-2,653116	-0,982052	-10,541278	-12,518269	15,519863	-0,295689	-0,301590	0,075666	24,047216	-20,973297	2,644738	-0,295689	-0,301590	0,075666	24,047216	-20,973297	2,644738
10:57:31,00	0,176048	3,581975	-0,087996	-0,157034	0,279986	0,029982	-0,295689	-0,301590	0,075666	0,372377	2,238313	2,644738	-0,168812	-2,654215	-0,980485	-10,546204	-12,521986	15,533111	-0,294441	-0,301626	0,077233	24,053836	-20,937821	2,657987	-0,294441	-0,301626	0,077233	24,053836	-20,937821	2,657987
10:57:31,05	0,176048	3,581975	-0,087996	-0,157034	0,279986	0,029982	-0,294441	-0,301626	0,077233	0,376217	2,175834	2,657987	-0,163596	-2,648014	-0,982455	-10,575112	-12,494246	15,542162	-0,294441	-0,301626	0,077233	24,053836	-20,937821	2,657987	-0,294441	-0,301626	0,077233	24,053836	-20,937821	2,657987
10:57:31,10	0,176048	3,581975	-0,087996	-0,157034	0,279986	0,029982	-0,302419	-0,303042	0,075263	0,292994	2,629562	2,667037	-0,170552	-2,650579	-0,980878	-10,523952	-12,517520	15,538348	-0,302419	-0,303042	0,075263	24,081803	-21,110318	2,667037	-0,302419	-0,303042	0,075263	24,081803	-21,110318	2,667037
10:57:31,15	0,176048	3,581975	-0,087996	-0,157034	0,279986	0,029982	-0,295923	-0,298670	0,079518	0,550566	2,265262	2,627463	-0,170631	-2,651454	-0,978200	-10,567267	-12,533654	15,502588	-0,295923	-0,298670	0,079518	23,996139	-20,964666	2,627463	-0,295923	-0,298670	0,079518	23,996139	-20,964666	2,627463
10:57:31,20	0,176048	3,581975	-0,087996	-0,157034	0,279986	0,029982	-0,295923	-0,298670	0,079518	0,550566	2,265262	2,627463	-0,170035	-2,651731	-0,978970	-10,562947	-12,533051	15,507938	-0,295923	-0,298670	0,079518	23,996139	-20,964666	2,627463	-0,295923	-0,298670	0,079518	23,996139	-20,964666	2,627463
10:57:31,25	0,176048	3,581975	-0,087996	-0,157034	0,279986	0,029982	-0,299138	-0,304390	0,078009	0,233497	2,392256	2,648326	-0,164069	-2,651529	-0,979709	-10,522633	-12,536790	15,523450	-0,299138	-0,304390	0,078009	24,128132	-21,090103	2,648326	-0,299138	-0,304390	0,078009	24,128132	-21,090103	2,648326
10:57:31,30	0,176048	3,581975	-0,087996	-0,157034	0,279986	0,029982	-0,299138	-0,304390	0,078009	0,233497	2,392256	2,648326	-0,167117	-2,652184	-0,979325	-10,559364	-12,568893	15,541322	-0,297048	-0,302078	0,078393	24,113025	-21,018949	2,666198	-0,297048	-0,302078	0,078393	24,113025	-21,018949	2,666198
10:57:31,35	0,176048	3,581975	-0,087996	-0,157034	0,279986	0,029982	-0,297048	-0,302078	0,078393	0,399899	2,299312	2,666198	-0,170051	-2,654018	-0,976610	-10,567496	-12,562001	15,534350	-0,297048	-0,302078	0,078393	24,113025	-21,018949	2,666198	-0,297048	-0,302078	0,078393	24,113025	-21,018949	2,666198
10:57:31,40	0,176048	3,581975	-0,087996	-0,157034	0,279986	0,029982	-0,293992	-0,300454	0,081109	0,482443	2,150897	2,659225	-0,167217	-2,655751	-0,979303	-10,598184	-12,607539	15,573839	-0,293992	-0,300454	0,081109	24,068088	-20,927481	2,659225	-0,293992	-0,300454	0,081109	24,068088	-20,927481	2,659225
10:57:31,45	0,176048	3,581975	-0,087996	-0,157034	0,279986	0,029982	-0,293908	-0,303775	0,078415	0,364540	2,150335	2,698715	-0,163090	-2,648603	-0,978589	-10,588229	-12,600567	15,517158	-0,302162	-0,303775	0,079129	24,199869	-21,145317	2,642034	-0,302162	-0,303775	0,079129	24,199869	-21,145317	2,642034
10:57:31,50	0,176048	3,581975	-0,087996	-0,157034	0,279986	0,029982	-0,302162	-0,303775	0,079129	0,353497	2,574416	2,642034	-0,164246	-2,655942	-0,978561	-10,599026	-12,594858	15,520991	-0,302162	-0,303775	0,079129	24,199869	-21,145317	2,642034	-0,302162	-0,303775	0,079129	24,199869	-21,145317	2,642034
10:57:31,55	0,176048	3,581975	-0,087996	-0,157034	0,279986	0,029982	-0,295229	-0,306443	0,079157	0,215228	2,226085	2,645867	-0,162431	-2,653479	-0,978937	-10,570960	-12,586711	15,531562	-0,295229	-0,306443	0,079157	24,271020	-20,949377	2,645867	-0,295229	-0,306443	0,079157	24,271020	-20,949377	2,645867
10:57:31,60	0,176048	3,581975	-0,087996	-0,157034	0,279986	0,029982	-0,298269	-0,306784	0,078781	0,176408	2,363925	2,656438	-0,162002	-2,652342	-0,979738	-10,639586	-12,586140	15,547551	-0,298269	-0,306784	0,078781	24,258968	-21,050165	2,656438	-0,298269	-0,306784	0,078781	24,258968	-21,050165	2,656438
10:57:31,65	0,176048	3,581975	-0,087996	-0,157034	0,279986	0,029982	-0,299468	-0,306587	0,077980	0,220495	2,486020	2,672427	-0,168428	-2,654996	-0,978196	-10,628626	-12,582883	15,520874	-0,299468	-0,306587	0,077980	24,287553	-21,022236	2,672427	-0,299468	-0,306587	0,077980	24,287553	-21,022236	2,672427
10:57:31,70	0,176048	3,581975	-0,087996	-0,157034	0,279986	0,029982	-0,294537	-0,303477	0,078392	0,361569	2,170313	2,660180	-0,167161	-2,655058	-0,979326	-10,577948	-12,597921	15,535305	-0,294537	-0,303477	0,078392	24,184536	-20,950824	2,660180	-0,294537	-0,303477	0,078392	24,184536	-20,950824	2,660180
10:57:31,75	0,176048	3,581975	-0,087996	-0,157034	0,279986	0,029982	-0,294537	-0,303477	0,078392	0,361569	2,170313	2,660180	-0,165556	-2,650110	-0,978594	-10,634645	-12,619053	15,535776	-0,294537	-0,303477	0,078392	24,184536	-20,950824	2,660180	-0,294537	-0,303477	0,078392	24,184536	-20,950824	2,660180
10:57:31,80	0,176048	3,581975	-0,087996	-0,157034	0,279986	0,029982	-0,299624	-0,302393	0,079125	0,464585	2,473392	2,660652	-0,167894	-2,652965	-0,981326	-10,624804	-12,640890	15,501895	-0,299624	-0,302393	0,079125	24,202461	-21,047104	2,660652	-0,299624	-0,302393	0,079125	24,202461	-21,047104	2,660652
10:57:31,85	0,176048	3,581975	-0,087996	-0,157034	0,279986	0,029982	-0,295983	-0,301796	0,076392	0,509633	2,264590	2,626771	-0,161990	-2,652004	-0,980503	-10,615149	-12,631588	15,551207	-0,295983	-0,301796	0,076392	24,200624	-20,970044	2,626771	-0,295983	-0,301796	0,076392	24,200624	-20,970044	2,626771
10:57:31,91	0,176048	3,581975	-0,087996	-0,157034	0,279986	0,029982	-0,302012	-0,302466	0,076409	0,443968	2,550885	2,647505	-0,167877	-2,652890	-0,978973	-10,624547	-12,621325	15,530172	-0,302012	-0,302466	0,076409	24,187538	-21,157081	2,647505	-0,302012	-0,302466	0,076409	24,187538	-21,157081	2,647505
10:57:31,96	0,176048	3,581975	-0,087996	-0,157034	0,279986	0,029982	-0,301612	-0,301298	0,078734	0,482871	2,580877	2,662210	-0,165510	-2,647841	-0,978984	-10,618866	-12,583521	15,537334	-0,301612	-0,301298	0,078734	24,134778	-21,095690	2,662210	-0,301612	-0,301298	0,078734	24,134778	-21,095690	2,662210
10:57:32,01	0,176048	3,581975	-0,087996	-0,157034	0,279986	0,029982	-0,301612	-0,301298	0,078734	0,482871	2,580877	2,662210	-0,165571	-2,647926	-0,983250	-10,624985	-12,619277	15,553360	-0,301612	-0,301298	0,078734	24,134778	-21,095690	2,662210	-0,301612	-0,301298	0,078734	24,134778	-21,095690	2,662210
10:57:32,06	0,176048	3,581975	-0,087996	-0,157034	0,279986	0,029982	-0,301508	-0,301288	0,074468	0,517438	2,562861	2,678236	-0,388505	-2,568258	-1,040909	-5,599839	-0,948423	14,289882	-0,301508	-0,301288	0,074468	24,168528	-21,105497	2,678236	-0,301508	-0,301288	0,074468	24,168528	-21,105497	2,678236
10:57:32,11	0,175970	3,531989	-0,087990	-0,157023	0,279984	0,029991	-0,259036	-0,068387	0,016809	0,008445	1,837841	1,414758	-0,427478	-2,561994	-1,044906	-5,333511	1,304750	14,103998	-0,259036	-0,068387	0,016809	5,376837	-18,496464	1,414758	-0,259036	-0,068387	0,016809	5,376837	-18,496464	1,414758
10:57:32,16	0,175970	3,531989	-0,087990	-0,157023	0,279984	0,029991	-0,244974	-0,031503	0,012812	-0,158072	2,002569	1,228874	-0,413122	-2,573081	-1,041425	-5,683125	0,954940	14,201697	-0,244974	-0,031503	0,012812	2,314952	-17,227888	1,228874	-0,244974	-0,031503	0,012812	2,314952	-17,227888	1,228874
10:57:32,21	0,175970	3,531989	-0,087990	-0,157023	0,279984	0,029991	-0,242551	-0,049480	0,016293	-0,615107	2,004421	1,326573	-0,408840	-2,570859	-1,042658	-5,808070	0,758558	14,193665	-0,242551	-0,049480	0,016293	3,269085	-17,035797	1,326573	-0,242551	-0,049480	0,016293	3,269085	-17,035797	1,326573
10:57:32,26	0,175970	3,531989	-0,087990	-0,157023	0,279984	0,029991	-0,246616	-0,052077	0,015060	-0,517621	2,225831	1,318541	-0,416757	-2,577435	-1,046175	-5,899669	0,647285	14,200529	-0,246616	-0,052077	0,015060	3,570457	-17,133514	1,318541	-0,246616	-0,052077	0,015060	3,570457	-17,133514	1,318541
10:57:32,31	0,175970	3,531989	-0,087990	-0,157023	0,279984	0,029991	-0,236962	-0,048509	0,011543	-0,189903	1,747529	1,325405	-0,409863	-2,575481	-1,043861	-5,964390	0,605857	14,214476	-0,242101	-0,053503	0,013857	3,818630	-16,954856	1,339352	-0,242101	-0,053503	0,013857	3,818630	-16,954856	1,339352
10:57:32,36	0,175970	3,531989	-0,087990	-0,157023	0,279984	0,029991	-0,242101	-0,053503	0,013857	-0,381335	2,050111	1,339352	-0,407527	-2,582832	-1,039926	-5,969006	0,521251	14,232958	-0,236903	-0,059201	0,017792	4,045218	-16,855402	1,357834	-0,236903	-0,059201	0,017792	4,045218	-16,855402	1,357834
10:57:32,41	0,175970	3,531989	-0,087990	-0,157023	0,279984	0,029991	-0,236903	-0,059201	0,017792	-0,602075	1,741486	1,357834	-0,408440	-2,577052	-1,043375	-5,990857	0,486032	14,260694	-0,241452	-0,055520	0,014343	3,989104	-16,974649	1,385569	-0,241452	-0,055520	0,014343	3,989104	-16,974649	1,385569
10:57:32,46	0,175970	3,531989	-0,087990	-0,157023	0,279984	0,029991	-0,241452	-0,055520	0,014343	-0,369249	1,979370	1,385569	-0,409633	-2,576225	-1,043104	-6,074608	0,444467	14,248669	-0,241572	-0,054074	0,014614	4,028642	-16,926080	1,373545	-0,241572	-0,054074	0,014614	4,028642	-16,926080	1,373545
10:57:32,51	0,175970	3,531989	-0,087990	-0,157023	0,279984	0,029991	-0,241572	-0,054074	0,014614	-0,216156	2,037358	1,373545	-0,410980	-2,573856	-1,043050	-5,917074	0,568934	14,241432	-0,241572	-0,054074	0,014614	4,028642	-16,926080	1,373545	-0,241572	-0,054074	0,014614	4,028642	-16,926080	1,373545
10:57:32,56	0,175970	3,531989	-0,087990	-0,157023	0,279984	0,029991	-0,242950	-0,051722	0,014669	-0,280428	2,034803	1,366308	-0,623164	-2,547232	-1,116393	-3,914837	11,428704	13,282128	-0,242950	-0,051722	0,014669	3,779764	-17,036785	1,366308	-0,242950	-0,051722	0,014669	3,779764	-17,036785	1,366308
10:57:32,61	0,176012	3,481942	-0,087974	-0,157021	0,279987	0,029999	-0,159915	0,145346	-0,058675	-0,438835	1,412862	0,407004	-0,638860	-2,562426	-1,115206	-4,574204	12,630200	13,147278	-0,159915	0,145346	-0,058675	-11,848493	-11,140450	0,407004	-0,159915	0,145346	-0,058675	-11,848493	-11,140450	0,407004
10:57:32,66	0,176012	3,481942	-0,087974	-0,157021	0,279987	0,029999	-0,136704	0,145919	-0,058350	-0,557318	1,480586	0,349676	-0,635266	-2,567046	-1,116068	-4,944588	12,194466	13,224800	-0,136704	0,145919	-0,058350	-12,011979	-9,250700	0,349676	-0,136704	0,145919	-0,058350	-12,011979	-9,250700	0,349676
10:57:32,71	0,176012	3,481942	-0,087974	-0,157021	0,279987	0,029999	-0,136704	0,145919	-0,058350	-0,557318	1,480586	0,349676	-0,628412	-2,569975	-1,116946	-4,995296	12,048401	13,263917	-0,136704	0,145919	-0,058350	-12,011979	-9,250700	0,349676	-0,136704	0,145919	-0,058350	-12,011979	-9,250700	0,349676
10:57:32,76	0,176012	3,481942	-0,087974	-0,157021	0,279987	0,029999	-0,137594	0,138520	-0,059228	-0,790250	1,497756	0,388793	-0,632233	-2,572486	-1,114518	-5,081057	11,880716	13,263377	-0,137594	0,138520	-0,059228	-11,664037	-9,303406	0,388793	-0,137594	0,138520	-0,059228	-11,664037	-9,303406	0,388793
10:57:32,81	0,176012	3,481942	-0,087974	-0,157021	0,279987	0,029999	-0,133510	0,140572	-0,056799	-0,495406	1,275787	0,388253	-0,625923	-2,571500	-1,116833	-5,127740	11,822444	13,308242	-0,133510	0,140572	-0,056799	-11,530336	-9,204737	0,388253	-0,133510	0,140572	-0,056799	-11,530336	-9,204737	0,388253
10:57:32,86	0,176012	3,481942	-0,087974	-0,157021	0,279987	0,029999	-0,137518	0,135601	-0,059115	-0,680100	1,495527	0,433118	-0,623097	-2,571724	-1,117271	-5,185419	11,815686	13,270580	-0,138738	0,133042	-0,059553	-11,222270	-9,285406	0,395455	-0,138738	0,133042	-0,059553	-11,222270	-9,285406	0,395455
10:57:32,91	0,176012	3,481942	-0,087974	-0,157021	0,279987	0,029999	-0,138738	0,133042	-0,059553	-0,778511	1,605491	0,395455	-0,621951	-2,569637	-1,114916	-5,169808	11,742285	13,301059	-0,138738	0,133042	-0,059553	-11,222270	-9,285406	0,395455	-0,138738	0,133042	-0,059553	-11,222270	-9,285406	0,395455
10:57:32,96	0,176012	3,481942	-0,087974	-0,157021	0,279987	0,029999	-0,141118	0,133092	-0,057198	-0,720106	1,679058	0,425934	-0,625076	-2,575817	-1,114536	-5,248538	11,681305	13,307916	-0,134203	0,132709	-0,056818	-11,065517	-9,177781	0,432792	-0,134203	0,132709	-0,056818	-11,065517	-9,177781	0,432792
10:57:33,01	0,176012	3,481942	-0,087974	-0,157021	0,279987	0,029999	-0,134203	0,132709	-0,056818	-0,647876	1,357192	0,432792	-0,622125	-2,572640	-1,114141	-5,239910	11,690652	13,323404	-0,134203	0,132709	-0,056818	-11,065517	-9,177781	0,432792	-0,134203	0,132709	-0,056818	-11,065517	-9,177781	0,432792
10:57:33,06	0,176012	3,481942	-0,087974	-0,157021	0,279987	0,029999	-0,138431	0,131742	-0,056423	-0,710541	1,574204	0,448279	-0,626410	-2,572720	-1,114944	-5,296599	11,644302	13,331928	-0,138431	0,131742	-0,056423	-11,052312	-9,292598	0,448279	-0,138431	0,131742	-0,056423	-11,052312	-9,292598	0,448279
10:57:33,11	0,176012	3,481942	-0,087974	-0,157021	0,279987	0,029999	-0,136219	0,135413	-0,057225	-0,451177	1,485102	0,456803	-0,619900	-2,569940	-1,112588	-5,261111	11,595696	13,344646	-0,136219	0,135413	-0,057225	-11,081103	-9,208062	0,456803	-0,136219	0,135413	-0,057225	-11,081103	-9,208062	0,456803
10:57:33,16	0,176012	3,481942	-0,087974	-0,157021	0,279987	0,029999	-0,141881	0,131165	-0,054870	-0,647711	1,724525	0,469522	-0,621128	-2,575086	-1,114132	-5,272862	11,529873	13,337777	-0,136810	0,129656	-0,056414	-10,841312	-9,301517	0,462653	-0,136810	0,129656	-0,056414	-10,841312	-9,301517	0,462653
10:57:33,21	0,176012	3,481942	-0,087974	-0,157021	0,279987	0,029999	-0,136810	0,129656	-0,056414	-0,663313	1,438106	0,462653	-0,619988	-2,577737	-1,113770	-5,301859	11,527948	13,303680	-0,135085	0,127343	-0,056052	-10,763862	-9,231646	0,428556	-0,135085	0,127343	-0,056052	-10,763862	-9,231646	0,428556
10:57:33,26	0,176012	3,481942	-0,087974	-0,157021	0,279987	0,029999	-0,135085	0,127343	-0,056052	-0,767404	1,372538	0,428556	-0,616189	-2,572174	-1,114745	-5,300431	11,538036	13,323829	-0,135085	0,127343	-0,056052	-10,763862	-9,231646	0,428556	-0,135085	0,127343	-0,056052	-10,763862	-9,231646	0,428556
10:57:33,31	0,176012	3,481942	-0,087974	-0,157021	0,279987	0,029999	-0,141802	0,126835	-0,057027	-0,803315	1,725613	0,448705	-0,618841	-2,578279	-1,115330	-5,315793	11,529140	13,300084	-0,141802	0,126835	-0,057027	-10,759828	-9,405831	0,448705	-0,141802	0,126835	-0,057027	-10,759828	-9,405831	0,448705
10:57:33,36	0,176012	3,481942	-0,087974	-0,157021	0,279987	0,029999	-0,135189	0,126079	-0,057612	-0,827220	1,390591	0,424959	-0,622523	-2,576536	-1,116121	-5,364353	11,499534	13,328809	-0,134858	0,130139	-0,058402	-10,782088	-9,185711	0,453685	-0,134858	0,130139	-0,058402	-10,782088	-9,185711	0,453685
10:57:33,41	0,176012	3,481942	-0,087974	-0,157021	0,279987	0,029999	-0,134858	0,130139	-0,058402	-0,566185	1,400639	0,453685	-0,620777	-2,572593	-1,111851	-5,357325	11,459078	13,335420	-0,139145	0,130599	-0,054133	-10,762755	-9,325642	0,460295	-0,139145	0,130599	-0,054133	-10,762755	-9,325642	0,460295
10:57:33,46	0,176012	3,481942	-0,087974	-0,157021	0,279987	0,029999	-0,139145	0,130599	-0,054133	-0,510746	1,597269	0,460295	-0,616663	-2,572539	-1,114210	-5,368702	11,479383	13,299580	-0,139145	0,130599	-0,054133	-10,762755	-9,325642	0,460295	-0,139145	0,130599	-0,054133	-10,762755	-9,325642	0,460295
10:57:33,51	0,176012	3,481942	-0,087974	-0,157021	0,279987	0,029999	-0,141249	0,127063	-0,056492	-0,706513	1,726656	0,424456	-0,620740	-2,576403	-1,115327	-5,346607	11,468927	13,337181	-0,141249	0,127063	-0,056492	-10,680948	-9,361379	0,424456	-0,141249	0,127063	-0,056492	-10,680948	-9,361379	0,424456
10:57:33,56	0,176012	3,481942	-0,087974	-0,157021	0,279987	0,029999	-0,135864	0,128662	-0,057608	-0,625365	1,422305	0,462057	-0,627249	-2,572063	-1,114212	-5,366365	11,507478	13,318079	-0,135864	0,128662	-0,057608	-10,725310	-9,243056	0,462057	-0,135864	0,128662	-0,057608	-10,725310	-9,243056	0,462057
10:57:33,61	0,176012	3,481942	-0,087974	-0,157021	0,279987	0,029999	-0,136368	0,136468	-0,056494	-0,242963	1,484885	0,442955	-0,621386	-2,573093	-1,113000	-5,353878	11,432558	13,354435	-0,136368	0,136468	-0,056494	-10,955674	-9,220018	0,442955	-0,136368	0,136468	-0,056494	-10,955674	-9,220018	0,442955
10:57:33,66	0,176012	3,481942	-0,087974	-0,157021	0,279987	0,029999	-0,138408	0,130876	-0,055282	-0,475100	1,542679	0,479311	-0,617249	-2,574416	-1,114546	-5,354575	11,449769	13,351607	-0,139331	0,126631	-0,056827	-10,650934	-9,337587	0,476483	-0,139331	0,126631	-0,056827	-10,650934	-9,337587	0,476483
10:57:33,71	0,176012	3,481942	-0,087974	-0,157021	0,279987	0,029999	-0,139331	0,126631	-0,056827	-0,710361	1,599867	0,476483	-0,616756	-2,570909	-1,112676	-5,394917	11,433937	13,297686	-0,139331	0,126631	-0,056827	-10,650934	-9,337587	0,476483	-0,139331	0,126631	-0,056827	-10,650934	-9,337587	0,476483
10:57:33,76	0,176012	3,481942	-0,087974	-0,157021	0,279987	0,029999	-0,142614	0,127958	-0,054958	-0,607485	1,797639	0,422562	-0,617362	-2,578494	-1,116870	-5,401517	11,420793	13,366487	-0,135742	0,124690	-0,059152	-10,550917	-9,216336	0,491363	-0,135742	0,124690	-0,059152	-10,550917	-9,216336	0,491363
10:57:33,81	0,176012	3,481942	-0,087974	-0,157021	0,279987	0,029999	-0,135742	0,124690	-0,059152	-0,762757	1,439446	0,491363	-0,615559	-2,567127	-1,112653	-5,360590	11,399284	13,326048	-0,135742	0,124690	-0,059152	-10,550917	-9,216336	0,491363	-0,135742	0,124690	-0,059152	-10,550917	-9,216336	0,491363
10:57:33,86	0,176012	3,481942	-0,087974	-0,157021	0,279987	0,029999	-0,146488	0,128813	-0,054935	-0,550217	1,951994	0,450924	-0,622091	-2,576334	-1,112999	-5,402476	11,396508	13,367712	-0,146488	0,128813	-0,054935	-10,662003	-9,547279	0,450924	-0,146488	0,128813	-0,054935	-10,662003	-9,547279	0,450924
10:57:33,91	0,176012	3,481942	-0,087974	-0,157021	0,279987	0,029999	-0,138603	0,124223	-0,055665	-0,802228	1,565312	0,470284	-0,615527	-2,576250	-1,113383	-5,374099	11,422518	13,345408	-0,138603	0,124223	-0,055665	-10,553753	-9,315022	0,470284	-0,138603	0,124223	-0,055665	-10,553753	-9,315022	0,470284
10:57:33,96	0,176012	3,481942	-0,087974	-0,157021	0,279987	0,029999	-0,138603	0,124223	-0,055665	-0,802228	1,565312	0,470284	-0,621561	-2,574487	-1,112274	-5,439405	11,419681	13,329997	-0,137113	0,130330	-0,054556	-10,680484	-9,220388	0,454873	-0,137113	0,130330	-0,054556	-10,680484	-9,220388	0,454873
10:57:34,01	0,176012	3,481942	-0,087974	-0,157021	0,279987	0,029999	-0,135489	0,132052	-0,054139	-0,334661	1,393916	0,466493	-0,623864	-2,575033	-1,111857	-5,396142	11,365427	13,341617	-0,135489	0,132052	-0,054139	-10,700755	-9,241950	0,466493	-0,135489	0,132052	-0,054139	-10,700755	-9,241950	0,466493
10:57:34,06	0,176012	3,481942	-0,087974	-0,157021	0,279987	0,029999	-0,135489	0,132052	-0,054139	-0,334661	1,393916	0,466493	-0,613916	-2,573531	-1,112638	-5,423774	11,372319	13,344539	-0,141763	0,124188	-0,054920	-10,484497	-9,380854	0,469415	-0,141763	0,124188	-0,054920	-10,484497	-9,380854	0,469415
10:57:34,11	0,176012	3,481942	-0,087974	-0,157021	0,279987	0,029999	-0,141763	0,124188	-0,054920	-0,735770	1,747575	0,469415	-0,618562	-2,571143	-1,115349	-5,373052	11,351070	13,349383	-0,141763	0,124188	-0,054920	-10,484497	-9,380854	0,469415	-0,141763	0,124188	-0,054920	-10,484497	-9,380854	0,469415
10:57:34,16	0,176012	3,481942	-0,087974	-0,157021	0,279987	0,029999	-0,141509	0,129406	-0,057631	-0,471397	1,679781	0,474259	-0,615019	-2,576254	-1,112644	-5,402056	11,377690	13,309981	-0,141509	0,129406	-0,057631	-10,629731	-9,428655	0,474259	-0,141509	0,129406	-0,057631	-10,629731	-9,428655	0,474259
10:57:34,21	0,176012	3,481942	-0,087974	-0,157021	0,279987	0,029999	-0,138854	0,123782	-0,054926	-0,772397	1,580140	0,434857	-0,617976	-2,573525	-1,111481	-5,395051	11,361606	13,323115	-0,138854	0,123782	-0,054926	-10,489246	-9,319865	0,434857	-0,138854	0,123782	-0,054926	-10,489246	-9,319865	0,434857
10:57:34,26	0,176012	3,481942	-0,087974	-0,157021	0,279987	0,029999	-0,139739	0,127707	-0,053763	-0,557862	1,612061	0,447991	-0,622066	-2,579417	-1,113017	-5,387736	11,347945	13,317111	-0,139739	0,127707	-0,053763	-10,582837	-9,357431	0,447991	-0,139739	0,127707	-0,053763	-10,582837	-9,357431	0,447991
10:57:34,31	0,176012	3,481942	-0,087974	-0,157021	0,279987	0,029999	-0,132591	0,128302	-0,055298	-0,518708	1,227223	0,441987	-0,615662	-2,576620	-1,114966	-5,415128	11,360869	13,330205	-0,132591	0,128302	-0,055298	-10,590451	-9,181186	0,441987	-0,132591	0,128302	-0,055298	-10,590451	-9,181186	0,441987
10:57:34,36	0,176012	3,481942	-0,087974	-0,157021	0,279987	0,029999	-0,138215	0,124155	-0,057248	-0,731875	1,549863	0,455081	-0,615163	-2,574420	-1,113052	-5,450251	11,345188	13,324466	-0,138215	0,124155	-0,057248	-10,478039	-9,300041	0,455081	-0,138215	0,124155	-0,057248	-10,478039	-9,300041	0,455081
10:57:34,41	0,176012	3,481942	-0,087974	-0,157021	0,279987	0,029999	-0,140370	0,124823	-0,055334	-0,666003	1,684497	0,449342	-0,616887	-2,574336	-1,113035	-5,421355	11,323922	13,332882	-0,139581	0,126358	-0,055317	-10,501311	-9,349317	0,457758	-0,139581	0,126358	-0,055317	-10,501311	-9,349317	0,457758
10:57:34,46	0,176012	3,481942	-0,087974	-0,157021	0,279987	0,029999	-0,139581	0,126358	-0,055317	-0,582204	1,607804	0,457758	-0,620379	-2,578525	-1,114146	-5,400768	11,310851	13,375309	-0,134207	0,127288	-0,056428	-10,524923	-9,231263	0,500185	-0,134207	0,127288	-0,056428	-10,524923	-9,231263	0,500185
10:57:34,51	0,176012	3,481942	-0,087974	-0,157021	0,279987	0,029999	-0,134207	0,127288	-0,056428	-0,532830	1,303977	0,500185	-0,620427	-2,578548	-1,112252	-5,434681	11,317332	13,331095	-0,134163	0,127318	-0,054533	-10,514376	-9,197480	0,455971	-0,134163	0,127318	-0,054533	-10,514376	-9,197480	0,455971
10:57:34,56	0,176012	3,481942	-0,087974	-0,157021	0,279987	0,029999	-0,134163	0,127318	-0,054533	-0,519922	1,334285	0,455971	-0,613330	-2,574026	-1,113769	-5,409024	11,340534	13,378002	-0,141628	0,123433	-0,056051	-10,444339	-9,405931	0,502877	-0,141628	0,123433	-0,056051	-10,444339	-9,405931	0,502877
10:57:34,61	0,176012	3,481942	-0,087974	-0,157021	0,279987	0,029999	-0,141628	0,123433	-0,056051	-0,754877	1,711867	0,502877	-0,616988	-2,573147	-1,114600	-5,449866	11,291410	13,342936	-0,141628	0,123433	-0,056051	-10,444339	-9,405931	0,502877	-0,141628	0,123433	-0,056051	-10,444339	-9,405931	0,502877
10:57:34,66	0,176012	3,481942	-0,087974	-0,157021	0,279987	0,029999	-0,140560	0,127040	-0,056882	-0,504332	1,667124	0,467812	-0,616917	-2,580580	-1,114558	-5,432699	11,282099	13,346190	-0,140560	0,127040	-0,056882	-10,476970	-9,366813	0,467812	-0,140560	0,127040	-0,056882	-10,476970	-9,366813	0,467812
10:57:34,71	0,176012	3,481942	-0,087974	-0,157021	0,279987	0,029999	-0,139416	0,129043	-0,052986	-0,431986	1,619364	0,480590	-0,619294	-2,573136	-1,110704	-5,444096	11,324802	13,355714	-0,139416	0,129043	-0,052986	-10,561849	-9,324812	0,480590	-0,139416	0,129043	-0,052986	-10,561849	-9,324812	0,480590
10:57:34,76	0,176012	3,481942	-0,087974	-0,157021	0,279987	0,029999	-0,139416	0,129043	-0,052986	-0,431986	1,619364	0,480590	-0,618825	-2,579016	-1,114977	-5,487808	11,267255	13,351283	-0,139416	0,129043	-0,052986	-10,561849	-9,324812	0,480590	-0,139416	0,129043	-0,052986	-10,561849	-9,324812	0,480590
10:57:34,81	0,176012	3,481942	-0,087974	-0,157021	0,279987	0,029999	-0,134558	0,125697	-0,057259	-0,534302	1,375836	0,476159	-0,615682	-2,578109	-1,112980	-5,392976	11,260515	13,364090	-0,136916	0,123428	-0,055262	-10,382945	-9,334959	0,488966	-0,136916	0,123428	-0,055262	-10,382945	-9,334959	0,488966
10:57:34,86	0,176012	3,481942	-0,087974	-0,157021	0,279987	0,029999	-0,136916	0,123428	-0,055262	-0,693836	1,412913	0,488966	-0,617307	-2,581123	-1,112816	-5,429602	11,323051	13,331727	-0,136916	0,123428	-0,055262	-10,382945	-9,334959	0,488966	-0,136916	0,123428	-0,055262	-10,382945	-9,334959	0,488966
10:57:34,91	0,176012	3,481942	-0,087974	-0,157021	0,279987	0,029999	-0,133493	0,123328	-0,055098	-0,734869	1,297906	0,456602	-0,621688	-2,575955	-1,110722	-5,468086	11,316046	13,335478	-0,133493	0,123328	-0,055098	-10,416146	-9,181264	0,456602	-0,133493	0,123328	-0,055098	-10,416146	-9,181264	0,456602
10:57:34,96	0,176012	3,481942	-0,087974	-0,157021	0,279987	0,029999	-0,135778	0,129706	-0,053004	-0,377939	1,446578	0,460354	-0,615722	-2,579308	-1,111443	-5,426814	11,283325	13,354359	-0,135778	0,129706	-0,053004	-10,559837	-9,212004	0,460354	-0,135778	0,129706	-0,053004	-10,559837	-9,212004	0,460354
10:57:35,02	0,176012	3,481942	-0,087974	-0,157021	0,279987	0,029999	-0,142968	0,123780	-0,058404	-0,641778	1,804507	0,522376	-0,615196	-2,575923	-1,111468	-5,433785	11,241560	13,344011	-0,142968	0,123780	-0,058404	-10,358514	-9,418498	0,522376	-0,142968	0,123780	-0,058404	-10,358514	-9,418498	0,522376
10:57:35,07	0,176012	3,481942	-0,087974	-0,157021	0,279987	0,029999	-0,142968	0,123780	-0,058404	-0,641778	1,804507	0,522376	-0,614568	-2,579262	-1,110658	-5,437999	11,284575	13,368778	-0,136475	0,121886	-0,052940	-10,340409	-9,272251	0,493654	-0,136475	0,121886	-0,052940	-10,340409	-9,272251	0,493654
10:57:35,12	0,176012	3,481942	-0,087974	-0,157021	0,279987	0,029999	-0,136475	0,121886	-0,052940	-0,772342	1,441000	0,493654	-0,619877	-2,574676	-1,114561	-5,434376	11,324222	13,381839	-0,136475	0,121886	-0,052940	-10,340409	-9,272251	0,493654	-0,136475	0,121886	-0,052940	-10,340409	-9,272251	0,493654
10:57:35,17	0,176012	3,481942	-0,087974	-0,157021	0,279987	0,029999	-0,137791	0,128778	-0,056843	-0,450134	1,526165	0,506715	-0,830226	-2,525636	-1,171585	-2,157557	22,593065	12,280586	-0,137791	0,128778	-0,056843	-10,559178	-9,290462	0,506715	-0,137791	0,128778	-0,056843	-10,559178	-9,290462	0,506715
10:57:35,22	0,176012	3,431968	-0,087986	-0,157028	0,279986	0,030008	-0,075086	0,335465	-0,113867	-1,099891	1,062119	-0,594538	-0,848810	-2,531459	-1,164583	-2,948379	23,542310	12,262333	-0,075086	0,335465	-0,113867	-27,433908	-4,832165	-0,594538	-0,075086	0,335465	-0,113867	-27,433908	-4,832165	-0,594538
10:57:35,27	0,176012	3,431968	-0,087986	-0,157028	0,279986	0,030008	-0,060752	0,348647	-0,106865	-0,841069	1,476223	-0,612791	-0,843757	-2,540548	-1,161523	-3,231499	23,163174	12,304059	-0,060752	0,348647	-0,106865	-28,209898	-3,292810	-0,612791	-0,060752	0,348647	-0,106865	-28,209898	-3,292810	-0,612791
10:57:35,32	0,176012	3,431968	-0,087986	-0,157028	0,279986	0,030008	-0,055407	0,339727	-0,103805	-0,835022	1,253911	-0,571066	-0,836525	-2,540227	-1,161947	-3,371220	23,008910	12,331179	-0,059302	0,333624	-0,104229	-27,138425	-3,154881	-0,543945	-0,059302	0,333624	-0,104229	-27,138425	-3,154881	-0,543945
10:57:35,37	0,176012	3,431968	-0,087986	-0,157028	0,279986	0,030008	-0,052695	0,336119	-0,105777	-0,712032	1,150452	-0,522964	-0,841988	-2,544701	-1,163495	-3,419342	22,912954	12,352160	-0,052695	0,336119	-0,105777	-27,097373	-2,986114	-0,522964	-0,052695	0,336119	-0,105777	-27,097373	-2,986114	-0,522964
10:57:35,42	0,176012	3,431968	-0,087986	-0,157028	0,279986	0,030008	-0,052695	0,336119	-0,105777	-0,712032	1,150452	-0,522964	-0,835101	-2,544424	-1,159640	-3,485662	22,835946	12,339570	-0,056378	0,330293	-0,101922	-26,843133	-3,064777	-0,535554	-0,056378	0,330293	-0,101922	-26,843133	-3,064777	-0,535554
10:57:35,47	0,176012	3,431968	-0,087986	-0,157028	0,279986	0,030008	-0,056378	0,330293	-0,101922	-0,915133	1,360888	-0,535554	-0,836443	-2,544339	-1,161589	-3,524534	22,747166	12,357473	-0,056378	0,330293	-0,101922	-26,843133	-3,064777	-0,535554	-0,056378	0,330293	-0,101922	-26,843133	-3,064777	-0,535554
10:57:35,52	0,176012	3,431968	-0,087986	-0,157028	0,279986	0,030008	-0,055781	0,331498	-0,103871	-0,756174	1,319145	-0,517651	-0,834790	-2,549665	-1,159635	-3,576876	22,697475	12,369261	-0,055781	0,331498	-0,103871	-26,778733	-3,059697	-0,517651	-0,055781	0,331498	-0,103871	-26,778733	-3,059697	-0,517651
10:57:35,57	0,176012	3,431968	-0,087986	-0,157028	0,279986	0,030008	-0,051995	0,327403	-0,101917	-0,899907	1,142721	-0,505863	-0,834428	-2,546498	-1,159867	-3,573457	22,659798	12,335584	-0,054918	0,328673	-0,102149	-26,603755	-3,038135	-0,539540	-0,054918	0,328673	-0,102149	-26,603755	-3,038135	-0,539540
10:57:35,62	0,176012	3,431968	-0,087986	-0,157028	0,279986	0,030008	-0,054918	0,328673	-0,102149	-0,802930	1,272940	-0,539540	-0,837959	-2,544326	-1,157701	-3,450922	22,836179	12,318180	-0,054918	0,328673	-0,102149	-26,603755	-3,038135	-0,539540	-0,054918	0,328673	-0,102149	-26,603755	-3,038135	-0,539540
10:57:35,67	0,176012	3,431968	-0,087986	-0,157028	0,279986	0,030008	-0,055034	0,332817	-0,099983	-0,801460	1,261014	-0,556944	-1,019854	-2,492209	-1,198752	-0,464959	32,819652	11,397276	-0,009221	0,516401	-0,141034	-41,931485	0,560722	-1,477848	-0,009221	0,516401	-0,141034	-41,931485	0,560722	-1,477848
10:57:35,72	0,176018	3,381984	-0,087973	-0,157017	0,279996	0,030017	-0,009221	0,516401	-0,141034	-1,394010	1,284592	-1,477848	-1,041667	-2,502362	-1,192868	-1,151133	33,843262	11,360428	-0,009221	0,516401	-0,141034	-41,931485	0,560722	-1,477848	-0,009221	0,516401	-0,141034	-41,931485	0,560722	-1,477848
10:57:35,77	0,176018	3,381984	-0,087973	-0,157017	0,279996	0,030017	0,010478	0,530215	-0,135150	-1,219054	1,366259	-1,514696	-1,037716	-2,508873	-1,194441	-1,371598	33,439958	11,423127	0,010478	0,530215	-0,135150	-42,840947	2,188812	-1,514696	0,010478	0,530215	-0,135150	-42,840947	2,188812	-1,514696
10:57:35,82	0,176018	3,381984	-0,087973	-0,157017	0,279996	0,030017	0,014141	0,523538	-0,136723	-1,106774	1,165058	-1,451997	-1,036998	-2,513572	-1,191399	-1,539080	33,246964	11,406552	0,014141	0,523538	-0,136723	-42,204493	2,275158	-1,451997	0,014141	0,523538	-0,136723	-42,204493	2,275158	-1,451997
10:57:35,87	0,176018	3,381984	-0,087973	-0,157017	0,279996	0,030017	0,017852	0,520567	-0,133681	-1,010389	1,020678	-1,468573	-1,031860	-2,511959	-1,192537	-1,582890	33,194001	11,470112	0,017852	0,520567	-0,133681	-41,874882	2,422023	-1,468573	0,017852	0,520567	-0,133681	-41,874882	2,422023	-1,468573
10:57:35,92	0,176018	3,381984	-0,087973	-0,157017	0,279996	0,030017	0,013886	0,516924	-0,134819	-1,132050	1,238361	-1,405012	-1,029745	-2,514865	-1,191392	-1,657690	33,057171	11,465736	0,015345	0,513638	-0,133674	-41,467612	2,363420	-1,409389	0,015345	0,513638	-0,133674	-41,467612	2,363420	-1,409389
10:57:35,97	0,176018	3,381984	-0,087973	-0,157017	0,279996	0,030017	0,015345	0,513638	-0,133674	-1,146990	1,158845	-1,409389	-1,025055	-2,517115	-1,192939	-1,650771	32,993933	11,450521	0,015345	0,513638	-0,133674	-41,467612	2,363420	-1,409389	0,015345	0,513638	-0,133674	-41,467612	2,363420	-1,409389
10:57:36,02	0,176018	3,381984	-0,087973	-0,157017	0,279996	0,030017	0,014948	0,508452	-0,135221	-1,365398	1,141866	-1,424603	-1,023352	-2,509355	-1,191394	-1,660853	32,998646	11,485197	0,014948	0,508452	-0,135221	-41,278855	2,315295	-1,424603	0,014948	0,508452	-0,135221	-41,278855	2,315295	-1,424603
10:57:36,07	0,176018	3,381984	-0,087973	-0,157017	0,279996	0,030017	0,007376	0,510857	-0,133676	-1,239345	1,546696	-1,389927	-1,023993	-2,515015	-1,188297	-1,685962	32,930297	11,451360	0,012599	0,508582	-0,130579	-41,209601	2,251690	-1,423764	0,012599	0,508582	-0,130579	-41,209601	2,251690	-1,423764
10:57:36,12	0,176018	3,381984	-0,087973	-0,157017	0,279996	0,030017	0,012599	0,508582	-0,130579	-1,285919	1,262700	-1,423764	-1,022860	-2,518840	-1,189047	-1,714972	32,938242	11,481069	0,015344	0,505689	-0,131329	-41,125304	2,353544	-1,394055	0,015344	0,505689	-0,131329	-41,125304	2,353544	-1,394055
10:57:36,17	0,176018	3,381984	-0,087973	-0,157017	0,279996	0,030017	0,009843	0,508302	-0,131367	-1,247846	1,429203	-1,399056	-1,022373	-2,512769	-1,189085	-1,732388	32,896339	11,476068	0,009843	0,508302	-0,131367	-41,149565	2,201902	-1,399056	0,009843	0,508302	-0,131367	-41,149565	2,201902	-1,399056
10:57:36,22	0,176018	3,381984	-0,087973	-0,157017	0,279996	0,030017	0,009843	0,508302	-0,131367	-1,247846	1,429203	-1,399056	-1,026648	-2,514172	-1,189489	-1,789455	32,853325	11,489111	0,009843	0,508302	-0,131367	-41,149565	2,201902	-1,399056	0,009843	0,508302	-0,131367	-41,149565	2,201902	-1,399056
10:57:36,27	0,176018	3,381984	-0,087973	-0,157017	0,279996	0,030017	0,013196	0,511303	-0,131771	-1,026005	1,282783	-1,386013	-1,025364	-2,518215	-1,189828	-1,745596	32,845021	11,502758	0,013196	0,511303	-0,131771	-41,163309	2,318660	-1,386013	0,013196	0,511303	-0,131771	-41,163309	2,318660	-1,386013
10:57:36,32	0,176018	3,381984	-0,087973	-0,157017	0,279996	0,030017	0,016056	0,508170	-0,132110	-1,203674	1,091947	-1,372366	-1,021306	-2,512304	-1,192602	-1,758485	32,842284	11,467308	0,008907	0,507611	-0,134884	-41,071380	2,172671	-1,407816	0,008907	0,507611	-0,134884	-41,071380	2,172671	-1,407816
10:57:36,37	0,176018	3,381984	-0,087973	-0,157017	0,279996	0,030017	0,016312	0,508877	-0,132943	-1,107501	1,115293	-1,406312	-1,026105	-2,518083	-1,190661	-1,807064	32,811929	11,468812	0,016312	0,508877	-0,132943	-41,054366	2,395790	-1,406312	0,016312	0,508877	-0,132943	-41,054366	2,395790	-1,406312
10:57:36,42	0,176018	3,381984	-0,087973	-0,157017	0,279996	0,030017	0,009179	0,502441	-0,135454	-1,423082	1,438600	-1,405596	-1,016964	-2,515124	-1,193172	-1,775375	32,771546	11,469529	0,009179	0,502441	-0,135454	-40,864664	2,159119	-1,405596	0,009179	0,502441	-0,135454	-40,864664	2,159119	-1,405596
10:57:36,47	0,176018	3,381984	-0,087973	-0,157017	0,279996	0,030017	0,009179	0,502441	-0,135454	-1,423082	1,438600	-1,405596	-1,018988	-2,518708	-1,189839	-1,776048	32,786797	11,492551	0,009179	0,502441	-0,135454	-40,864664	2,159119	-1,405596	0,009179	0,502441	-0,135454	-40,864664	2,159119	-1,405596
10:57:36,52	0,176018	3,381984	-0,087973	-0,157017	0,279996	0,030017	0,013294	0,502401	-0,132120	-1,437999	1,232791	-1,382573	-1,025024	-2,515564	-1,189892	-1,835149	32,783865	11,487675	0,013294	0,502401	-0,132120	-40,876494	2,276393	-1,382573	0,013294	0,502401	-0,132120	-40,876494	2,276393	-1,382573
10:57:36,57	0,176018	3,381984	-0,087973	-0,157017	0,279996	0,030017	0,013590	0,509201	-0,132174	-1,052324	1,267153	-1,387449	-1,020879	-2,518475	-1,192950	-1,814680	32,759008	11,517885	0,013590	0,509201	-0,132174	-41,024597	2,333935	-1,387449	0,013590	0,509201	-0,132174	-41,024597	2,333935	-1,387449
10:57:36,62	0,176018	3,381984	-0,087973	-0,157017	0,279996	0,030017	0,014038	0,504156	-0,135232	-1,303373	1,213662	-1,357239	-1,019104	-2,516224	-1,187535	-1,821178	32,767286	11,496182	0,014038	0,504156	-0,135232	-40,879612	2,315672	-1,357239	0,014038	0,504156	-0,135232	-40,879612	2,315672	-1,357239
10:57:36,67	0,176018	3,381984	-0,087973	-0,157017	0,279996	0,030017	0,011201	0,503744	-0,129817	-1,328690	1,370952	-1,378942	-1,024533	-2,515559	-1,192612	-1,851940	32,719552	11,497219	0,011201	0,503744	-0,129817	-40,872627	2,250258	-1,378942	0,011201	0,503744	-0,129817	-40,872627	2,250258	-1,378942
10:57:36,72	0,176018	3,381984	-0,087973	-0,157017	0,279996	0,030017	0,013340	0,508778	-0,134894	-1,010210	1,262535	-1,377906	-1,019325	-2,521012	-1,192207	-1,844292	32,716982	11,472677	0,013340	0,508778	-0,134894	-40,949304	2,309697	-1,377906	0,013340	0,508778	-0,134894	-40,949304	2,309697	-1,377906
10:57:36,77	0,176018	3,381984	-0,087973	-0,157017	0,279996	0,030017	0,015458	0,501542	-0,134489	-1,388116	1,144472	-1,402447	-1,022162	-2,515594	-1,188348	-1,857615	32,725294	11,480735	0,015458	0,501542	-0,134489	-40,759130	2,357925	-1,402447	0,015458	0,501542	-0,134489	-40,759130	2,357925	-1,402447
10:57:36,82	0,176018	3,381984	-0,087973	-0,157017	0,279996	0,030017	0,012185	0,506708	-0,130630	-1,120024	1,330361	-1,394389	-1,022807	-2,516868	-1,188716	-1,868943	32,685887	11,508584	0,013610	0,506629	-0,130998	-40,854694	2,314757	-1,366540	0,013610	0,506629	-0,130998	-40,854694	2,314757	-1,366540
10:57:36,87	0,176018	3,381984	-0,087973	-0,157017	0,279996	0,030017	0,013610	0,506629	-0,130998	-1,084313	1,246361	-1,366540	-1,016211	-2,518429	-1,188703	-1,819451	32,676299	11,474752	0,013610	0,506629	-0,130998	-40,854694	2,314757	-1,366540	0,013610	0,506629	-0,130998	-40,854694	2,314757	-1,366540
10:57:36,92	0,176018	3,381984	-0,087973	-0,157017	0,279996	0,030017	0,011664	0,500136	-0,130985	-1,438419	1,299890	-1,400372	-1,016891	-2,518483	-1,188712	-1,870957	32,708188	11,495563	0,012052	0,500698	-0,130994	-40,715818	2,286348	-1,379561	0,012052	0,500698	-0,130994	-40,715818	2,286348	-1,379561
10:57:36,97	0,176018	3,381984	-0,087973	-0,157017	0,279996	0,030017	0,012052	0,500698	-0,130994	-1,411050	1,340305	-1,379561	-1,015740	-2,516167	-1,188324	-1,860121	32,657381	11,498976	0,009470	0,500859	-0,130605	-40,681516	2,183161	-1,376148	0,009470	0,500859	-0,130605	-40,681516	2,183161	-1,376148
10:57:37,02	0,176018	3,381984	-0,087973	-0,157017	0,279996	0,030017	0,009470	0,500859	-0,130605	-1,364070	1,439735	-1,376148	-1,021038	-2,519470	-1,191038	-1,881198	32,716973	11,511038	0,014979	0,503796	-0,133320	-40,800405	2,377201	-1,364086	0,014979	0,503796	-0,133320	-40,800405	2,377201	-1,364086
10:57:37,07	0,176018	3,381984	-0,087973	-0,157017	0,279996	0,030017	0,014979	0,503796	-0,133320	-1,252437	1,201311	-1,364086	-1,021701	-2,518082	-1,190616	-1,894210	32,655191	11,486417	0,014979	0,503796	-0,133320	-40,800405	2,377201	-1,364086	0,014979	0,503796	-0,133320	-40,800405	2,377201	-1,364086
10:57:37,12	0,176018	3,381984	-0,087973	-0,157017	0,279996	0,030017	0,014109	0,505064	-0,132898	-1,126477	1,226948	-1,388707	-1,021151	-2,514624	-1,188732	-1,903995	32,658407	11,518383	0,010839	0,506316	-0,131014	-40,805082	2,257945	-1,356741	0,010839	0,506316	-0,131014	-40,805082	2,257945	-1,356741
10:57:37,17	0,176018	3,381984	-0,087973	-0,157017	0,279996	0,030017	0,010839	0,506316	-0,131014	-1,059251	1,407061	-1,356741	-1,022858	-2,517116	-1,190273	-1,875571	32,643700	11,508202	0,010839	0,506316	-0,131014	-40,805082	2,257945	-1,356741	0,010839	0,506316	-0,131014	-40,805082	2,257945	-1,356741
10:57:37,22	0,176018	3,381984	-0,087973	-0,157017	0,279996	0,030017	0,013851	0,506549	-0,132555	-1,048634	1,218495	-1,366922	-1,019414	-2,514941	-1,191081	-1,911116	32,640672	11,495345	0,013851	0,506549	-0,132555	-40,812720	2,305780	-1,366922	0,013851	0,506549	-0,132555	-40,812720	2,305780	-1,366922
10:57:37,27	0,176018	3,381984	-0,087973	-0,157017	0,279996	0,030017	0,010245	0,504654	-0,133363	-1,126785	1,435251	-1,379779	-1,022414	-2,519642	-1,191086	-1,937863	32,605491	11,483590	0,010245	0,504654	-0,133363	-40,742105	2,239503	-1,379779	0,010245	0,504654	-0,133363	-40,742105	2,239503	-1,379779
10:57:37,32	0,176018	3,381984	-0,087973	-0,157017	0,279996	0,030017	0,015816	0,504901	-0,133368	-1,070081	1,151149	-1,391534	-1,018072	-2,514581	-1,191740	-1,906958	32,665540	11,521011	0,015816	0,504901	-0,133368	-40,704818	2,392699	-1,391534	0,015816	0,504901	-0,133368	-40,704818	2,392699	-1,391534
10:57:37,37	0,176018	3,381984	-0,087973	-0,157017	0,279996	0,030017	0,009263	0,503672	-0,134022	-1,201458	1,495181	-1,354114	-1,022369	-2,516808	-1,189545	-1,925020	32,637783	11,474292	0,013339	0,506280	-0,131827	-40,775735	2,332091	-1,400832	0,013339	0,506280	-0,131827	-40,775735	2,332091	-1,400832
10:57:37,42	0,176018	3,381984	-0,087973	-0,157017	0,279996	0,030017	0,013339	0,506280	-0,131827	-1,032788	1,284960	-1,400832	-1,016983	-2,518294	-1,191046	-1,881095	32,630289	11,499450	0,013339	0,506280	-0,131827	-40,775735	2,332091	-1,400832	0,013339	0,506280	-0,131827	-40,775735	2,332091	-1,400832
10:57:37,47	0,176018	3,381984	-0,087973	-0,157017	0,279996	0,030017	0,011933	0,500872	-0,133328	-1,329442	1,316281	-1,375674	-1,021658	-2,519695	-1,192579	-1,864827	32,638512	11,518844	0,015484	0,504221	-0,134861	-40,751900	2,337169	-1,356280	0,015484	0,504221	-0,134861	-40,751900	2,337169	-1,356280
10:57:37,52	0,176018	3,381984	-0,087973	-0,157017	0,279996	0,030017	0,015484	0,504221	-0,134861	-1,170583	1,121656	-1,356280	-1,017650	-2,516003	-1,189098	-1,910323	32,629686	11,537532	0,015484	0,504221	-0,134861	-40,751900	2,337169	-1,356280	0,015484	0,504221	-0,134861	-40,751900	2,337169	-1,356280
10:57:37,57	0,176018	3,381984	-0,087973	-0,157017	0,279996	0,030017	0,010283	0,502595	-0,131380	-1,224700	1,427125	-1,337592	-1,024165	-2,516684	-1,189907	-1,924387	32,613322	11,512192	0,010283	0,502595	-0,131380	-40,678441	2,234315	-1,337592	0,010283	0,502595	-0,131380	-40,678441	2,234315	-1,337592
10:57:37,62	0,176018	3,381984	-0,087973	-0,157017	0,279996	0,030017	0,014131	0,507897	-0,132189	-0,927812	1,231028	-1,362932	-1,015919	-2,514756	-1,189636	-1,921636	32,620576	11,522825	0,014131	0,507897	-0,132189	-40,797731	2,340284	-1,362932	0,014131	0,507897	-0,132189	-40,797731	2,340284	-1,362932
10:57:37,67	0,176018	3,381984	-0,087973	-0,157017	0,279996	0,030017	0,008338	0,501720	-0,131918	-1,256690	1,533500	-1,352300	-1,024025	-2,515942	-1,190773	-1,926864	32,627221	11,530281	0,013418	0,508147	-0,133054	-40,815152	2,330490	-1,344843	0,013418	0,508147	-0,133054	-40,815152	2,330490	-1,344843
10:57:37,72	0,176018	3,381984	-0,087973	-0,157017	0,279996	0,030017	0,013418	0,508147	-0,133054	-0,925614	1,277190	-1,344843	-1,016414	-2,517418	-1,191026	-1,877081	32,608184	11,527988	0,013418	0,508147	-0,133054	-40,815152	2,330490	-1,344843	0,013418	0,508147	-0,133054	-40,815152	2,330490	-1,344843
10:57:37,77	0,176018	3,381984	-0,087973	-0,157017	0,279996	0,030017	0,010890	0,500818	-0,133308	-1,315144	1,355982	-1,347137	-1,015878	-2,517018	-1,192205	-1,897989	32,605491	11,524141	0,010276	0,500553	-0,134487	-40,609532	2,211368	-1,350983	0,010276	0,500553	-0,134487	-40,609532	2,211368	-1,350983
10:57:37,82	0,176018	3,381984	-0,087973	-0,157017	0,279996	0,030017	0,010276	0,500553	-0,134487	-1,316117	1,404677	-1,350983	-1,018847	-2,513070	-1,189510	-1,896574	32,582863	11,516989	0,010276	0,500553	-0,134487	-40,609532	2,211368	-1,350983	0,010276	0,500553	-0,134487	-40,609532	2,211368	-1,350983
10:57:37,87	0,176018	3,381984	-0,087973	-0,157017	0,279996	0,030017	0,008341	0,505098	-0,131792	-1,060872	1,492753	-1,358135	-1,020642	-2,516343	-1,188729	-1,911240	32,558565	11,515091	0,008341	0,505098	-0,131792	-40,711094	2,147552	-1,358135	0,008341	0,505098	-0,131792	-40,711094	2,147552	-1,358135
10:57:37,92	0,176018	3,381984	-0,087973	-0,157017	0,279996	0,030017	0,012073	0,505016	-0,131011	-1,036763	1,299265	-1,360034	-1,022558	-2,517958	-1,189798	-1,921559	32,580192	11,515969	0,014430	0,505868	-0,132080	-40,716682	2,329191	-1,359155	0,014430	0,505868	-0,132080	-40,716682	2,329191	-1,359155
10:57:37,97	0,176018	3,381984	-0,087973	-0,157017	0,279996	0,030017	0,014430	0,505868	-0,132080	-1,006047	1,196471	-1,359155	-1,022349	-2,520503	-1,191459	-1,901975	32,582802	11,477759	0,014430	0,505868	-0,132080	-40,716682	2,329191	-1,359155	0,014430	0,505868	-0,132080	-40,716682	2,329191	-1,359155
10:57:38,02	0,176018	3,381984	-0,087973	-0,157017	0,279996	0,030017	0,016530	0,504414	-0,133740	-1,093685	1,071605	-1,397365	-1,021365	-2,517283	-1,188019	-1,937335	32,577420	11,523342	0,013248	0,505172	-0,130301	-40,687960	2,310166	-1,351783	0,013248	0,505172	-0,130301	-40,687960	2,310166	-1,351783
10:57:38,07	0,176018	3,381984	-0,087973	-0,157017	0,279996	0,030017	0,013248	0,505172	-0,130301	-1,031930	1,270170	-1,351783	-1,017372	-2,518534	-1,188346	-1,902729	32,544927	11,484291	0,013248	0,505172	-0,130301	-40,687960	2,310166	-1,351783	0,013248	0,505172	-0,130301	-40,687960	2,310166	-1,351783
10:57:38,12	0,176018	3,381984	-0,087973	-0,157017	0,279996	0,030017	0,012336	0,501089	-0,130628	-1,233439	1,271414	-1,390833	-1,019520	-2,513881	-1,189530	-1,945738	32,605031	11,517980	0,009380	0,505276	-0,131812	-40,710422	2,228740	-1,357144	0,009380	0,505276	-0,131812	-40,710422	2,228740	-1,357144
10:57:38,17	0,176018	3,381984	-0,087973	-0,157017	0,279996	0,030017	0,009380	0,505276	-0,131812	-1,046243	1,492401	-1,357144	-1,019855	-2,518893	-1,192862	-1,897366	32,522086	11,507977	0,009380	0,505276	-0,131812	-40,710422	2,228740	-1,357144	0,009380	0,505276	-0,131812	-40,710422	2,228740	-1,357144
10:57:38,22	0,176018	3,381984	-0,087973	-0,157017	0,279996	0,030017	0,013888	0,503060	-0,135144	-1,113852	1,174624	-1,367148	-1,018235	-2,521454	-1,191037	-1,900779	32,567665	11,506646	0,013888	0,503060	-0,135144	-40,604038	2,264836	-1,367148	0,013888	0,503060	-0,135144	-40,604038	2,264836	-1,367148
10:57:38,27	0,176018	3,381984	-0,087973	-0,157017	0,279996	0,030017	0,015296	0,500376	-0,133319	-1,291179	1,127157	-1,368478	-1,015417	-2,515717	-1,189472	-1,937143	32,557537	11,570068	0,015296	0,500376	-0,133319	-40,570682	2,327892	-1,368478	0,015296	0,500376	-0,133319	-40,570682	2,327892	-1,368478
10:57:38,32	0,176018	3,381984	-0,087973	-0,157017	0,279996	0,030017	0,013381	0,500931	-0,133332	-1,196963	1,217710	-1,360112	-1,017758	-2,519518	-1,191050	-1,925643	32,506561	11,515012	0,013381	0,500931	-0,133332	-40,520044	2,268129	-1,360112	0,013381	0,500931	-0,133332	-40,520044	2,268129	-1,360112
10:57:38,37	0,176018	3,381984	-0,087973	-0,157017	0,279996	0,030017	0,013381	0,500931	-0,133332	-1,196963	1,217710	-1,360112	-1,020649	-2,521647	-1,191027	-1,918557	32,549108	11,534853	0,013381	0,500931	-0,133332	-40,520044	2,268129	-1,360112	0,013381	0,500931	-0,133332	-40,520044	2,268129	-1,360112
10:57:38,42	0,176018	3,381984	-0,087973	-0,157017	0,279996	0,030017	0,016670	0,502370	-0,133309	-1,162498	1,061803	-1,340271	-1,012588	-2,517735	-1,190925	-1,944310	32,529632	11,521063	0,016670	0,502370	-0,133309	-40,598581	2,370433	-1,340271	0,016670	0,502370	-0,133309	-40,598581	2,370433	-1,340271
10:57:38,47	0,176018	3,381984	-0,087973	-0,157017	0,279996	0,030017	0,009252	0,497345	-0,133207	-1,394058	1,460149	-1,354061	-1,019449	-2,520286	-1,191828	-1,906645	32,546910	11,501641	0,014892	0,502012	-0,134110	-40,593130	2,311893	-1,373483	0,014892	0,502012	-0,134110	-40,593130	2,311893	-1,373483
10:57:38,52	0,176018	3,381984	-0,087973	-0,157017	0,279996	0,030017	0,014892	0,502012	-0,134110	-1,185197	1,142860	-1,373483	-1,018336	-2,521745	-1,189876	-1,935864	32,528831	11,519531	0,014892	0,502012	-0,134110	-40,593130	2,311893	-1,373483	0,014892	0,502012	-0,134110	-40,593130	2,311893	-1,373483
10:57:38,57	0,176018	3,381984	-0,087973	-0,157017	0,279996	0,030017	0,015598	0,500318	-0,132158	-1,243005	1,122398	-1,355593	-1,014827	-2,516770	-1,190290	-1,941766	32,548354	11,512124	0,015598	0,500318	-0,132158	-40,517980	2,346875	-1,355593	0,015598	0,500318	-0,132158	-40,517980	2,346875	-1,355593
10:57:38,62	0,176018	3,381984	-0,087973	-0,157017	0,279996	0,030017	0,009536	0,499767	-0,132572	-1,285627	1,452528	-1,363001	-1,018377	-2,521279	-1,189127	-1,950486	32,506088	11,494333	0,009536	0,499767	-0,132572	-40,517328	2,201087	-1,363001	0,009536	0,499767	-0,132572	-40,517328	2,201087	-1,363001
10:57:38,67	0,176018	3,381984	-0,087973	-0,157017	0,279996	0,030017	0,015216	0,500587	-0,131409	-1,202024	1,143589	-1,380791	-1,012563	-2,514121	-1,193011	-1,958124	32,514903	11,533041	0,015216	0,500587	-0,131409	-40,498094	2,338025	-1,380791	0,015216	0,500587	-0,131409	-40,498094	2,338025	-1,380791
10:57:38,72	0,176018	3,381984	-0,087973	-0,157017	0,279996	0,030017	0,006109	0,499130	-0,135293	-1,281574	1,628156	-1,342083	-1,020769	-2,521766	-1,191825	-1,964333	32,523168	11,534940	0,006109	0,499130	-0,135293	-40,463313	2,107721	-1,342083	0,006109	0,499130	-0,135293	-40,463313	2,107721	-1,342083
10:57:38,77	0,176018	3,381984	-0,087973	-0,157017	0,279996	0,030017	0,016833	0,502415	-0,134107	-1,114814	1,080022	-1,340184	-1,016027	-2,515844	-1,188369	-1,942768	32,511441	11,490332	0,009333	0,501269	-0,130651	-40,524671	2,178130	-1,384792	0,009333	0,501269	-0,130651	-40,524671	2,178130	-1,384792
10:57:38,82	0,176018	3,381984	-0,087973	-0,157017	0,279996	0,030017	0,009333	0,501269	-0,130651	-1,175037	1,445473	-1,384792	-1,014361	-2,517467	-1,190238	-1,862828	32,551931	11,528330	0,009333	0,501269	-0,130651	-40,524671	2,178130	-1,384792	0,009333	0,501269	-0,130651	-40,524671	2,178130	-1,384792
10:57:38,87	0,176018	3,381984	-0,087973	-0,157017	0,279996	0,030017	0,009906	0,499015	-0,132520	-1,367290	1,366708	-1,346794	-1,017845	-2,516415	-1,190278	-1,945340	32,474022	11,538373	0,009906	0,499015	-0,132520	-40,539970	2,144322	-1,346794	0,009906	0,499015	-0,132520	-40,539970	2,144322	-1,346794
10:57:38,92	0,176018	3,381984	-0,087973	-0,157017	0,279996	0,030017	0,010737	0,502558	-0,132560	-1,074325	1,355985	-1,336751	-1,018937	-2,517538	-1,188329	-1,943303	32,563745	11,539686	0,012256	0,502943	-0,130611	-40,614042	2,282193	-1,335439	0,012256	0,502943	-0,130611	-40,614042	2,282193	-1,335439
10:57:38,97	0,176018	3,381984	-0,087973	-0,157017	0,279996	0,030017	0,012256	0,502943	-0,130611	-1,133055	1,320116	-1,335439	-1,021255	-2,517620	-1,190302	-1,969212	32,496558	11,520418	0,012256	0,502943	-0,130611	-40,614042	2,282193	-1,335439	0,012256	0,502943	-0,130611	-40,614042	2,282193	-1,335439
10:57:39,02	0,176018	3,381984	-0,087973	-0,157017	0,279996	0,030017	0,013486	0,504909	-0,132584	-0,959676	1,244994	-1,354706	-1,016013	-2,516985	-1,188303	-1,937009	32,531091	11,568217	0,013486	0,504909	-0,132584	-40,595005	2,303635	-1,354706	0,013486	0,504909	-0,132584	-40,595005	2,303635	-1,354706
10:57:39,07	0,176018	3,381984	-0,087973	-0,157017	0,279996	0,030017	0,010315	0,500687	-0,130585	-1,225227	1,399245	-1,306907	-1,022729	-2,515898	-1,188362	-1,975546	32,519355	11,532147	0,010315	0,500687	-0,130585	-40,529130	2,208992	-1,306907	0,010315	0,500687	-0,130585	-40,529130	2,208992	-1,306907
10:57:39,12	0,176018	3,381984	-0,087973	-0,157017	0,279996	0,030017	0,012731	0,507046	-0,130644	-0,865091	1,301124	-1,342978	-1,017155	-2,519915	-1,187936	-1,927346	32,510518	11,518152	0,012731	0,507046	-0,130644	-40,668230	2,300520	-1,342978	0,012731	0,507046	-0,130644	-40,668230	2,300520	-1,342978
10:57:39,17	0,176018	3,381984	-0,087973	-0,157017	0,279996	0,030017	0,013424	0,500210	-0,130218	-1,237004	1,218950	-1,356972	-1,021379	-2,520982	-1,189641	-1,934990	32,523489	11,497800	0,016460	0,503335	-0,131923	-40,593741	2,366274	-1,377325	0,016460	0,503335	-0,131923	-40,593741	2,366274	-1,377325
10:57:39,22	0,176018	3,381984	-0,087973	-0,157017	0,279996	0,030017	0,016460	0,503335	-0,131923	-1,081932	1,074177	-1,377325	-1,013858	-2,520341	-1,187872	-1,953001	32,447469	11,481736	0,016460	0,503335	-0,131923	-40,593741	2,366274	-1,377325	0,016460	0,503335	-0,131923	-40,593741	2,366274	-1,377325
10:57:39,27	0,176018	3,381984	-0,087973	-0,157017	0,279996	0,030017	0,009078	0,499429	-0,135279	-1,267635	1,467706	-1,338023	-1,014305	-2,516543	-1,192997	-1,952103	32,513240	11,537102	0,009078	0,499429	-0,135279	-40,472788	2,180361	-1,338023	0,009078	0,499429	-0,135279	-40,472788	2,180361	-1,338023
10:57:39,32	0,176018	3,381984	-0,087973	-0,157017	0,279996	0,030017	0,015763	0,504454	-0,134008	-0,967301	1,112576	-1,324724	-1,022000	-2,519820	-1,191726	-1,965091	32,475669	11,550400	0,015763	0,504454	-0,134008	-40,566919	2,349963	-1,324724	0,015763	0,504454	-0,134008	-40,566919	2,349963	-1,324724
10:57:39,37	0,176018	3,381984	-0,087973	-0,157017	0,279996	0,030017	0,015763	0,504454	-0,134008	-0,967301	1,112576	-1,324724	-1,018384	-2,523555	-1,190680	-1,943636	32,463985	11,478985	0,017190	0,499455	-0,132962	-40,435057	2,363350	-1,396139	0,017190	0,499455	-0,132962	-40,435057	2,363350	-1,396139
10:57:39,42	0,176018	3,381984	-0,087973	-0,157017	0,279996	0,030017	0,017190	0,499455	-0,132962	-1,227856	1,013960	-1,396139	-1,020044	-2,517266	-1,188693	-1,988982	32,524866	11,518792	0,012574	0,504037	-0,130974	-40,586526	2,310735	-1,356332	0,012574	0,504037	-0,130974	-40,586526	2,310735	-1,356332
10:57:39,47	0,176018	3,381984	-0,087973	-0,157017	0,279996	0,030017	0,012574	0,504037	-0,130974	-1,019653	1,323709	-1,356332	-1,017843	-2,520308	-1,191079	-1,963076	32,487130	11,495280	0,012574	0,504037	-0,130974	-40,586526	2,310735	-1,356332	0,012574	0,504037	-0,130974	-40,586526	2,310735	-1,356332
10:57:39,52	0,176018	3,381984	-0,087973	-0,157017	0,279996	0,030017	0,014108	0,500610	-0,133361	-1,178110	1,202640	-1,379845	-1,019090	-2,517835	-1,191460	-1,974395	32,459892	11,528823	0,014108	0,500610	-0,133361	-40,475993	2,310082	-1,379845	0,014108	0,500610	-0,133361	-40,475993	2,310082	-1,379845
10:57:39,57	0,176018	3,381984	-0,087973	-0,157017	0,279996	0,030017	0,012590	0,502926	-0,133742	-1,028409	1,277738	-1,346302	-1,013896	-2,518900	-1,188330	-1,982512	32,516409	11,545298	0,010915	0,497895	-0,130612	-40,419694	2,256953	-1,329826	0,010915	0,497895	-0,130612	-40,419694	2,256953	-1,329826
10:57:39,62	0,176018	3,381984	-0,087973	-0,157017	0,279996	0,030017	0,010915	0,497895	-0,130612	-1,334908	1,400119	-1,329826	-1,023824	-2,517334	-1,188766	-1,994514	32,474574	11,517426	0,010915	0,497895	-0,130612	-40,419694	2,256953	-1,329826	0,010915	0,497895	-0,130612	-40,419694	2,256953	-1,329826
10:57:39,67	0,176018	3,381984	-0,087973	-0,157017	0,279996	0,030017	0,014522	0,507277	-0,131048	-0,804851	1,202028	-1,357698	-1,018058	-2,518540	-1,189967	-1,966385	32,489068	11,522380	0,012684	0,501680	-0,132249	-40,504364	2,276186	-1,352744	0,012684	0,501680	-0,132249	-40,504364	2,276186	-1,352744
10:57:39,72	0,176018	3,381984	-0,087973	-0,157017	0,279996	0,030017	0,012684	0,501680	-0,132249	-1,122510	1,280510	-1,352744	-1,016847	-2,519674	-1,190791	-1,956970	32,424089	11,488443	0,012684	0,501680	-0,132249	-40,504364	2,276186	-1,352744	0,012684	0,501680	-0,132249	-40,504364	2,276186	-1,352744
10:57:39,77	0,176018	3,381984	-0,087973	-0,157017	0,279996	0,030017	0,013061	0,500064	-0,133073	-1,154934	1,220271	-1,386681	-1,015462	-2,514991	-1,189501	-1,933241	32,479599	11,533733	0,013061	0,500064	-0,133073	-40,409995	2,245530	-1,386681	0,013061	0,500064	-0,133073	-40,409995	2,245530	-1,386681
10:57:39,82	0,176018	3,381984	-0,087973	-0,157017	0,279996	0,030017	0,008312	0,501207	-0,131783	-1,155479	1,474390	-1,341391	-1,013667	-2,521481	-1,191816	-1,923045	32,442744	11,508978	0,013035	0,496407	-0,134098	-40,346195	2,224803	-1,366146	0,013035	0,496407	-0,134098	-40,346195	2,224803	-1,366146
10:57:39,87	0,176018	3,381984	-0,087973	-0,157017	0,279996	0,030017	0,013035	0,496407	-0,134098	-1,378232	1,201542	-1,366146	-1,024375	-2,518692	-1,191068	-1,984080	32,506457	11,543670	0,013035	0,496407	-0,134098	-40,346195	2,224803	-1,366146	0,013035	0,496407	-0,134098	-40,346195	2,224803	-1,366146
10:57:39,92	0,176018	3,381984	-0,087973	-0,157017	0,279996	0,030017	0,015974	0,507075	-0,133350	-0,848158	1,133437	-1,331454	-1,016157	-2,519628	-1,188725	-1,982444	32,440388	11,536548	0,012676	0,499490	-0,131007	-40,396158	2,265534	-1,338577	0,012676	0,499490	-0,131007	-40,396158	2,265534	-1,338577
10:57:39,97	0,176018	3,381984	-0,087973	-0,157017	0,279996	0,030017	0,012676	0,499490	-0,131007	-1,186170	1,270507	-1,338577	-1,018366	-2,520551	-1,189820	-1,982176	32,426744	11,499917	0,012676	0,499490	-0,131007	-40,396158	2,265534	-1,338577	0,012676	0,499490	-0,131007	-40,396158	2,265534	-1,338577
10:57:40,02	0,176018	3,381984	-0,087973	-0,157017	0,279996	0,030017	0,014580	0,500941	-0,132102	-1,099043	1,164443	-1,375207	-1,014361	-2,513751	-1,188744	-1,961476	32,461297	11,528506	0,006688	0,500873	-0,131026	-40,461383	2,099157	-1,346618	0,006688	0,500873	-0,131026	-40,461383	2,099157	-1,346618
10:57:40,07	0,176018	3,381984	-0,087973	-0,157017	0,279996	0,030017	0,007564	0,498108	-0,131588	-1,296949	1,518141	-1,342650	-1,012404	-2,515892	-1,189306	-1,947288	32,464979	11,532474	0,007564	0,498108	-0,131588	-40,398389	2,111937	-1,342650	0,007564	0,498108	-0,131588	-40,398389	2,111937	-1,342650
10:57:40,12	0,176018	3,381984	-0,087973	-0,157017	0,279996	0,030017	0,007564	0,498108	-0,131588	-1,296949	1,518141	-1,342650	-1,017366	-2,515984	-1,190718	-2,000022	32,477801	11,505555	0,007564	0,498108	-0,131588	-40,398389	2,111937	-1,342650	0,007564	0,498108	-0,131588	-40,398389	2,111937	-1,342650
10:57:40,17	0,176018	3,381984	-0,087973	-0,157017	0,279996	0,030017	0,010124	0,502359	-0,133000	-1,060627	1,437111	-1,369569	-1,013159	-2,519144	-1,189968	-1,964363	32,458952	11,506002	0,010124	0,502359	-0,133000	-40,495781	2,231851	-1,369569	0,010124	0,502359	-0,133000	-40,495781	2,231851	-1,369569
10:57:40,22	0,176018	3,381984	-0,087973	-0,157017	0,279996	0,030017	0,010757	0,497136	-0,132250	-1,333727	1,363881	-1,369122	-1,014675	-2,523322	-1,189285	-1,980891	32,426688	11,542198	0,010757	0,497136	-0,132250	-40,358878	2,208323	-1,369122	0,010757	0,497136	-0,132250	-40,358878	2,208323	-1,369122
