# Supplementary material for: Characterization of interfragmentary motion associated with common osteosynthesis devices for rat fracture healing studies
Source: PLoS One. 2017 Apr 28;12(4):e0176735. doi: 10.1371/journal.pone.0176735 (PMC5409164; doi:10.1371/journal.pone.0176735)
Supplement: S1 Dataset — (ZIP) [file pone.0176735.s001.zip › S1_Dataset/RatExFix/Specimen01/FIX-EX_01Z.txt]

%Tester: Sukopp Matthias
%Projekt: 
%Zeit: 10.03.2015 11:05:53
%Dateipfad: D:\Messungen\Fixator\Measurements\Fixator_20150310.txt
%Kommentar: FIX-EX_01-Z
%VI Version: D:\LVProjekte\Fixator\HauptVI\Fixator_v0.12.vi
%Virtueller Drehpunkt: 	0,0000	0,0000	0,0000
%Sensor zu Hexapod (Mitte): 	0,000000	0,000000	-26,500000
%Sensor zu Hexapod Trans (Mitte): 	-0,500000	-0,866025	0,000000	-0,866025	0,500000	0,000000	0,000000	0,000000	1,000000
%Hexapod zu Labor (Mitte): 	0,176053	3,433854	-0,085977
%Hexapod zu Labor Trans (Mitte): 	0,999988	-0,000537	0,004885	0,000523	0,999996	0,002743	-0,004887	-0,002740	0,999984
%Labor zu CR (Mitte): 	0,000000	0,000000	78,500000
%Labor zu CR Trans (Mitte): 	1,000000	0,000000	0,000000	0,000000	1,000000	0,000000	0,000000	0,000000	1,000000
%Zentrum Sensormasse: 	0,000000	0,000000	2,000000
%Sensormasse: 	200,000000E-3
--------------------------------------------------
Time	X	Y	Z	U	V	W	Exp_ Fx	Exp_ Fy	Exp_ Fz	Exp_ Mx	Exp_ My	Exp_ Mz	Sen_ Fx	Sen_ Fy	Sen_ Fz	Sen_ Mx	Sen_ My	Sen_ Mz	Hex_ Fx	Hex_ Fy	Hex_ Fz	Hex_ Mx	Hex_ My	Hex_ Mz	Lab_ Fx	Lab_ Fy	Lab_ Fz	Lab_ Mx	Lab_ My	Lab_ Mz	Laser
11:05:53,36	0,176053	3,433854	-0,085977	-0,156999	0,279992	0,029993	-0,063221	0,087877	-0,023260	-1,190613	1,666610	0,716553	-0,621741	-2,659706	-1,080979	-9,607321	12,132647	13,591677	-0,063221	0,087877	-0,023260	-8,088954	-3,296269	0,716553	-0,063221	0,087877	-0,023260	-8,088954	-3,296269	0,716553
11:05:53,41	0,176053	3,433854	-0,085977	-0,156999	0,279992	0,029993	-0,060756	0,091430	-0,024078	-0,964551	1,614567	0,722062	-0,626051	-2,660064	-1,081796	-9,693907	12,134967	13,597186	-0,060756	0,091430	-0,024078	-8,141837	-3,154796	0,722062	-0,060756	0,091430	-0,024078	-8,141837	-3,154796	0,722062
11:05:53,46	0,176053	3,433854	-0,085977	-0,156999	0,279992	0,029993	-0,060756	0,091430	-0,024078	-0,964551	1,614567	0,722062	-0,623011	-2,659775	-1,079447	-9,652855	12,131508	13,590947	-0,062526	0,088942	-0,021729	-8,093414	-3,238985	0,715823	-0,062526	0,088942	-0,021729	-8,093414	-3,238985	0,715823
11:05:53,51	0,176053	3,433854	-0,085977	-0,156999	0,279992	0,029993	-0,062684	0,089691	-0,023275	-1,092703	1,680159	0,726953	-0,623581	-2,659264	-1,080993	-9,645066	12,150309	13,602077	-0,062684	0,089691	-0,023275	-8,133452	-3,240497	0,726953	-0,062684	0,089691	-0,023275	-8,133452	-3,240497	0,726953
11:05:53,56	0,176053	3,433854	-0,085977	-0,156999	0,279992	0,029993	-0,062684	0,089691	-0,023275	-1,092703	1,680159	0,726953	-0,618884	-2,654796	-1,082135	-9,642244	12,177615	13,648699	-0,062684	0,089691	-0,023275	-8,133452	-3,240497	0,726953	-0,062684	0,089691	-0,023275	-8,133452	-3,240497	0,726953
11:05:53,61	0,176053	3,433854	-0,085977	-0,156999	0,279992	0,029993	-0,068902	0,087858	-0,024417	-1,213098	2,014747	0,773575	-0,618216	-2,656039	-1,082193	-9,613457	12,155402	13,545910	-0,068902	0,087858	-0,024417	-8,109925	-3,394086	0,773575	-0,068902	0,087858	-0,024417	-8,109925	-3,394086	0,773575
11:05:53,66	0,176053	3,433854	-0,085977	-0,156999	0,279992	0,029993	-0,068159	0,086658	-0,024475	-1,270657	1,940061	0,670786	-0,620621	-2,657176	-1,081793	-9,647191	12,188817	13,580415	-0,068159	0,086658	-0,024475	-8,073281	-3,410426	0,670786	-0,068159	0,086658	-0,024475	-8,073281	-3,410426	0,670786
11:05:53,71	0,176053	3,433854	-0,085977	-0,156999	0,279992	0,029993	-0,065973	0,088172	-0,024075	-1,204006	1,872284	0,705291	-0,621241	-2,664562	-1,082923	-9,657947	12,133493	13,592774	-0,065973	0,088172	-0,024075	-8,125470	-3,306561	0,705291	-0,065973	0,088172	-0,024075	-8,125470	-3,306561	0,705291
11:05:53,76	0,176053	3,433854	-0,085977	-0,156999	0,279992	0,029993	-0,059266	0,085015	-0,025205	-1,314831	1,505215	0,717650	-0,620584	-2,662314	-1,079426	-9,630547	12,140526	13,586191	-0,061541	0,085571	-0,021708	-8,023052	-3,227688	0,711067	-0,061541	0,085571	-0,021708	-8,023052	-3,227688	0,711067
11:05:53,81	0,176053	3,433854	-0,085977	-0,156999	0,279992	0,029993	-0,061541	0,085571	-0,021708	-1,305742	1,603291	0,711067	-0,622411	-2,660453	-1,081387	-9,656258	12,161288	13,593119	-0,061541	0,085571	-0,021708	-8,023052	-3,227688	0,711067	-0,061541	0,085571	-0,021708	-8,023052	-3,227688	0,711067
11:05:53,86	0,176053	3,433854	-0,085977	-0,156999	0,279992	0,029993	-0,062239	0,088084	-0,023668	-1,180207	1,672231	0,717995	-0,622977	-2,658324	-1,080214	-9,635050	12,144387	13,601555	-0,063800	0,089638	-0,022496	-8,131933	-3,281726	0,726431	-0,063800	0,089638	-0,022496	-8,131933	-3,281726	0,726431
11:05:53,91	0,176053	3,433854	-0,085977	-0,156999	0,279992	0,029993	-0,063800	0,089638	-0,022496	-1,095326	1,726596	0,726431	-0,619442	-2,657984	-1,081777	-9,639461	12,164132	13,589310	-0,063800	0,089638	-0,022496	-8,131933	-3,281726	0,726431	-0,063800	0,089638	-0,022496	-8,131933	-3,281726	0,726431
11:05:53,96	0,176053	3,433854	-0,085977	-0,156999	0,279992	0,029993	-0,065862	0,086747	-0,024059	-1,260562	1,847513	0,714186	-0,623520	-2,658197	-1,081398	-9,634808	12,205331	13,579925	-0,063639	0,090172	-0,023680	-8,198967	-3,247186	0,704800	-0,063639	0,090172	-0,023680	-8,198967	-3,247186	0,704800
11:05:54,01	0,176053	3,433854	-0,085977	-0,156999	0,279992	0,029993	-0,068195	0,087500	-0,024414	-1,207462	1,981117	0,782670	-0,618928	-2,655587	-1,082132	-9,657105	12,158222	13,657794	-0,068195	0,087500	-0,024414	-8,076226	-3,372157	0,782670	-0,068195	0,087500	-0,024414	-8,076226	-3,372157	0,782670
11:05:54,06	0,176053	3,433854	-0,085977	-0,156999	0,279992	0,029993	-0,068195	0,087500	-0,024414	-1,207462	1,981117	0,782670	-0,625973	-2,661867	-1,084858	-9,657121	12,147993	13,627905	-0,068195	0,087500	-0,024414	-8,076226	-3,372157	0,782670	-0,068195	0,087500	-0,024414	-8,076226	-3,372157	0,782670
11:05:54,11	0,176053	3,433854	-0,085977	-0,156999	0,279992	0,029993	-0,062684	0,089040	-0,023286	-1,117869	1,689963	0,717366	-0,623017	-2,659589	-1,081004	-9,657860	12,147675	13,592490	-0,062684	0,089040	-0,023286	-8,107527	-3,230754	0,717366	-0,062684	0,089040	-0,023286	-8,107527	-3,230754	0,717366
11:05:54,16	0,176053	3,433854	-0,085977	-0,156999	0,279992	0,029993	-0,062684	0,089040	-0,023286	-1,117869	1,689963	0,717366	-0,618756	-2,659705	-1,082141	-9,596284	12,158307	13,583919	-0,062684	0,089040	-0,023286	-8,107527	-3,230754	0,717366	-0,062684	0,089040	-0,023286	-8,107527	-3,230754	0,717366
11:05:54,21	0,176053	3,433854	-0,085977	-0,156999	0,279992	0,029993	-0,064714	0,085291	-0,024423	-1,352802	1,747521	0,708795	-0,618320	-2,656070	-1,083706	-9,642123	12,132793	13,619056	-0,064714	0,085291	-0,024423	-8,048178	-3,332564	0,708795	-0,064714	0,085291	-0,024423	-8,048178	-3,332564	0,708795
11:05:54,26	0,176053	3,433854	-0,085977	-0,156999	0,279992	0,029993	-0,068081	0,086732	-0,025988	-1,232870	1,949524	0,743932	-0,619455	-2,658621	-1,081746	-9,642496	12,164233	13,627990	-0,068081	0,086732	-0,025988	-8,041342	-3,394837	0,743932	-0,068081	0,086732	-0,025988	-8,041342	-3,394837	0,743932
11:05:54,31	0,176053	3,433854	-0,085977	-0,156999	0,279992	0,029993	-0,065304	0,086439	-0,024028	-1,275137	1,821142	0,752866	-0,621874	-2,662164	-1,084097	-9,669777	12,135991	13,603627	-0,065304	0,086439	-0,024028	-8,060625	-3,305193	0,752866	-0,065304	0,086439	-0,024028	-8,060625	-3,305193	0,752866
11:05:54,36	0,176053	3,433854	-0,085977	-0,156999	0,279992	0,029993	-0,061026	0,086763	-0,026379	-1,220198	1,608207	0,728503	-0,623574	-2,658849	-1,081760	-9,626001	12,114589	13,606112	-0,063047	0,089893	-0,024042	-8,117389	-3,284503	0,730988	-0,063047	0,089893	-0,024042	-8,117389	-3,284503	0,730988
11:05:54,41	0,176053	3,433854	-0,085977	-0,156999	0,279992	0,029993	-0,063047	0,089893	-0,024042	-1,060823	1,664698	0,730988	-0,620613	-2,658000	-1,081790	-9,639477	12,169392	13,574746	-0,063047	0,089893	-0,024042	-8,117389	-3,284503	0,730988	-0,063047	0,089893	-0,024042	-8,117389	-3,284503	0,730988
11:05:54,46	0,176053	3,433854	-0,085977	-0,156999	0,279992	0,029993	-0,065263	0,087752	-0,024072	-1,212834	1,818979	0,699622	-0,620590	-2,658646	-1,080624	-9,636736	12,179180	13,569385	-0,065263	0,087752	-0,024072	-8,101398	-3,304144	0,699622	-0,065263	0,087752	-0,024072	-8,101398	-3,304144	0,699622
11:05:54,51	0,176053	3,433854	-0,085977	-0,156999	0,279992	0,029993	-0,062406	0,085956	-0,024383	-1,332732	1,618559	0,747090	-0,620485	-2,661372	-1,082101	-9,581319	12,166383	13,622214	-0,062406	0,085956	-0,024383	-8,080261	-3,280312	0,747090	-0,062406	0,085956	-0,024383	-8,080261	-3,280312	0,747090
11:05:54,56	0,176053	3,433854	-0,085977	-0,156999	0,279992	0,029993	-0,062406	0,085956	-0,024383	-1,332732	1,618559	0,747090	-0,620674	-2,657421	-1,080635	-9,665075	12,159679	13,578916	-0,062406	0,085956	-0,024383	-8,080261	-3,280312	0,747090	-0,062406	0,085956	-0,024383	-8,080261	-3,280312	0,747090
11:05:54,61	0,176053	3,433854	-0,085977	-0,156999	0,279992	0,029993	-0,065733	0,088095	-0,022917	-1,173792	1,860759	0,703791	-0,616387	-2,659587	-1,081336	-9,590252	12,164016	13,613048	-0,065733	0,088095	-0,022917	-8,089275	-3,299301	0,703791	-0,065733	0,088095	-0,022917	-8,089275	-3,299301	0,703791
11:05:54,66	0,176053	3,433854	-0,085977	-0,156999	0,279992	0,029993	-0,066001	0,083299	-0,023618	-1,464351	1,812068	0,737924	-0,619418	-2,661651	-1,082903	-9,616330	12,115680	13,607046	-0,062699	0,084892	-0,025185	-7,990664	-3,283100	0,731922	-0,062699	0,084892	-0,025185	-7,990664	-3,283100	0,731922
11:05:54,71	0,176053	3,433854	-0,085977	-0,156999	0,279992	0,029993	-0,062699	0,084892	-0,025185	-1,326614	1,638750	0,731922	-0,618831	-2,660679	-1,083692	-9,611859	12,106451	13,592895	-0,062699	0,084892	-0,025185	-7,990664	-3,283100	0,731922	-0,062699	0,084892	-0,025185	-7,990664	-3,283100	0,731922
11:05:54,76	0,176053	3,433854	-0,085977	-0,156999	0,279992	0,029993	-0,063834	0,084870	-0,025974	-1,322008	1,689283	0,717771	-0,622959	-2,662195	-1,084056	-9,624647	12,141304	13,632187	-0,063834	0,084870	-0,025974	-7,984321	-3,321664	0,717771	-0,063834	0,084870	-0,025974	-7,984321	-3,321664	0,717771
11:05:54,81	0,176053	3,433854	-0,085977	-0,156999	0,279992	0,029993	-0,060457	0,087687	-0,026338	-1,199320	1,542181	0,757063	-0,623578	-2,657928	-1,080988	-9,639002	12,150248	13,611899	-0,060457	0,087687	-0,026338	-8,082758	-3,203673	0,757063	-0,060457	0,087687	-0,026338	-8,082758	-3,203673	0,757063
11:05:54,86	0,176053	3,433854	-0,085977	-0,156999	0,279992	0,029993	-0,063842	0,090357	-0,023270	-1,061062	1,735132	0,736775	-0,616513	-2,661039	-1,079424	-9,653347	12,151186	13,602195	-0,063842	0,090357	-0,023270	-8,154073	-3,276486	0,736775	-0,063842	0,090357	-0,023270	-8,154073	-3,276486	0,736775
11:05:54,91	0,176053	3,433854	-0,085977	-0,156999	0,279992	0,029993	-0,064637	0,087340	-0,024039	-1,238376	1,760023	0,723159	-0,620568	-2,658749	-1,081757	-9,614564	12,159734	13,598283	-0,064637	0,087340	-0,024039	-8,094559	-3,313960	0,723159	-0,064637	0,087340	-0,024039	-8,094559	-3,313960	0,723159
11:05:54,96	0,176053	3,433854	-0,085977	-0,156999	0,279992	0,029993	-0,062618	0,089016	-0,026742	-1,102090	1,657608	0,761958	-0,623029	-2,659658	-1,084460	-9,641321	12,118463	13,637082	-0,062618	0,089016	-0,026742	-8,089861	-3,257938	0,761958	-0,062618	0,089016	-0,026742	-8,089861	-3,257938	0,761958
11:05:55,01	0,176053	3,433854	-0,085977	-0,156999	0,279992	0,029993	-0,062618	0,089016	-0,026742	-1,102090	1,657608	0,761958	-0,622925	-2,659026	-1,077877	-9,621162	12,154203	13,595364	-0,063218	0,089242	-0,020159	-8,136872	-3,273420	0,720240	-0,063218	0,089242	-0,020159	-8,136872	-3,273420	0,720240
11:05:55,06	0,176053	3,433854	-0,085977	-0,156999	0,279992	0,029993	-0,063218	0,089242	-0,020159	-1,131387	1,689211	0,720240	-0,621320	-2,659469	-1,081790	-9,674147	12,104046	13,587205	-0,063637	0,087630	-0,024072	-8,024240	-3,263699	0,712081	-0,063637	0,087630	-0,024072	-8,024240	-3,263699	0,712081
11:05:55,11	0,176053	3,433854	-0,085977	-0,156999	0,279992	0,029993	-0,061928	0,089352	-0,022127	-1,074782	1,663708	0,721038	-0,623665	-2,660089	-1,079845	-9,682641	12,130934	13,596163	-0,061928	0,089352	-0,022127	-8,088893	-3,197613	0,721038	-0,061928	0,089352	-0,022127	-8,088893	-3,197613	0,721038
11:05:55,16	0,176053	3,433854	-0,085977	-0,156999	0,279992	0,029993	-0,061928	0,089352	-0,022127	-1,074782	1,663708	0,721038	-0,617612	-2,658089	-1,081360	-9,617524	12,188679	13,609298	-0,061928	0,089352	-0,022127	-8,088893	-3,197613	0,721038	-0,061928	0,089352	-0,022127	-8,088893	-3,197613	0,721038
11:05:55,21	0,176053	3,433854	-0,085977	-0,156999	0,279992	0,029993	-0,066686	0,085110	-0,023642	-1,377925	1,883628	0,734174	-0,615943	-2,656788	-1,079830	-9,645229	12,135310	13,597734	-0,066686	0,085110	-0,023642	-8,059050	-3,351233	0,734174	-0,066686	0,085110	-0,023642	-8,059050	-3,351233	0,734174
11:05:55,26	0,176053	3,433854	-0,085977	-0,156999	0,279992	0,029993	-0,068647	0,084314	-0,022112	-1,359231	1,982927	0,722609	-0,617714	-2,655984	-1,082529	-9,653437	12,188594	13,639741	-0,068647	0,084314	-0,022112	-7,977893	-3,405899	0,722609	-0,068647	0,084314	-0,022112	-7,977893	-3,405899	0,722609
11:05:55,31	0,176053	3,433854	-0,085977	-0,156999	0,279992	0,029993	-0,064555	0,090605	-0,022889	-1,094899	1,736349	0,698081	-0,623438	-2,657187	-1,080607	-9,584591	12,172832	13,573205	-0,064555	0,090605	-0,022889	-8,207425	-3,331194	0,698081	-0,064555	0,090605	-0,022889	-8,207425	-3,331194	0,698081
11:05:55,36	0,176053	3,433854	-0,085977	-0,156999	0,279992	0,029993	-0,064555	0,090605	-0,022889	-1,094899	1,736349	0,698081	-0,620600	-2,662915	-1,082911	-9,627784	12,130754	13,597569	-0,061013	0,085283	-0,025193	-8,008354	-3,220960	0,722445	-0,061013	0,085283	-0,025193	-8,008354	-3,220960	0,722445
11:05:55,41	0,176053	3,433854	-0,085977	-0,156999	0,279992	0,029993	-0,066730	0,084494	-0,024808	-1,401327	1,895556	0,739830	-0,617057	-2,658358	-1,082526	-9,630178	12,186035	13,614954	-0,066730	0,084494	-0,024808	-8,034117	-3,342763	0,739830	-0,066730	0,084494	-0,024808	-8,034117	-3,342763	0,739830
11:05:55,46	0,176053	3,433854	-0,085977	-0,156999	0,279992	0,029993	-0,065320	0,085068	-0,026363	-1,340349	1,802390	0,734387	-0,618259	-2,659293	-1,084082	-9,628568	12,149159	13,609511	-0,065320	0,085068	-0,026363	-8,018197	-3,325224	0,734387	-0,065320	0,085068	-0,026363	-8,018197	-3,325224	0,734387
11:05:55,51	0,176053	3,433854	-0,085977	-0,156999	0,279992	0,029993	-0,065320	0,085068	-0,026363	-1,340349	1,802390	0,734387	-0,621233	-2,661187	-1,081749	-9,648302	12,143099	13,616996	-0,065320	0,085068	-0,026363	-8,018197	-3,325224	0,734387	-0,065320	0,085068	-0,026363	-8,018197	-3,325224	0,734387
11:05:55,56	0,176053	3,433854	-0,085977	-0,156999	0,279992	0,029993	-0,062023	0,088603	-0,024427	-1,138982	1,619479	0,726706	-0,622969	-2,660381	-1,082145	-9,627431	12,128233	13,601830	-0,062023	0,088603	-0,024427	-8,094316	-3,249291	0,726706	-0,062023	0,088603	-0,024427	-8,094316	-3,249291	0,726706
11:05:55,61	0,176053	3,433854	-0,085977	-0,156999	0,279992	0,029993	-0,063243	0,086543	-0,020535	-1,259628	1,683998	0,725088	-0,620575	-2,660354	-1,078253	-9,621593	12,140466	13,600212	-0,063243	0,086543	-0,020535	-8,053234	-3,280570	0,725088	-0,063243	0,086543	-0,020535	-8,053234	-3,280570	0,725088
11:05:55,66	0,176053	3,433854	-0,085977	-0,156999	0,279992	0,029993	-0,063243	0,086543	-0,020535	-1,259628	1,683998	0,725088	-0,621115	-2,658919	-1,080960	-9,604175	12,188379	13,617870	-0,063243	0,086543	-0,020535	-8,053234	-3,280570	0,725088	-0,063243	0,086543	-0,020535	-8,053234	-3,280570	0,725088
11:05:55,71	0,176053	3,433854	-0,085977	-0,156999	0,279992	0,029993	-0,064216	0,087728	-0,023242	-1,248203	1,743492	0,742746	-0,620095	-2,657060	-1,078266	-9,669209	12,166898	13,631198	-0,064216	0,087728	-0,023242	-8,134843	-3,297495	0,742746	-0,064216	0,087728	-0,023242	-8,134843	-3,297495	0,742746
11:05:55,76	0,176053	3,433854	-0,085977	-0,156999	0,279992	0,029993	-0,066336	0,087774	-0,020548	-1,194691	1,899288	0,756074	-0,620070	-2,658545	-1,083292	-9,636330	12,124680	13,637196	-0,066336	0,087774	-0,020548	-8,084941	-3,308084	0,756074	-0,066336	0,087774	-0,020548	-8,084941	-3,308084	0,756074
11:05:55,81	0,176053	3,433854	-0,085977	-0,156999	0,279992	0,029993	-0,065062	0,087010	-0,025574	-1,214292	1,783472	0,762071	-0,618825	-2,660306	-1,081735	-9,627493	12,161672	13,622761	-0,065062	0,087010	-0,025574	-8,044576	-3,323912	0,762071	-0,065062	0,087010	-0,025574	-8,044576	-3,323912	0,762071
11:05:55,86	0,176053	3,433854	-0,085977	-0,156999	0,279992	0,029993	-0,064160	0,085051	-0,024017	-1,352601	1,747389	0,747637	-0,623576	-2,662658	-1,082928	-9,643511	12,134216	13,592531	-0,064160	0,085051	-0,024017	-8,029123	-3,289155	0,747637	-0,064160	0,085051	-0,024017	-8,029123	-3,289155	0,747637
11:05:55,91	0,176053	3,433854	-0,085977	-0,156999	0,279992	0,029993	-0,059747	0,087990	-0,025210	-1,168000	1,518069	0,717406	-0,615909	-2,656643	-1,082154	-9,627746	12,144964	13,599304	-0,068790	0,084357	-0,024436	-7,996143	-3,419997	0,724180	-0,068790	0,084357	-0,024436	-7,996143	-3,419997	0,724180
11:05:55,96	0,176053	3,433854	-0,085977	-0,156999	0,279992	0,029993	-0,068790	0,084357	-0,024436	-1,374080	1,980038	0,724180	-0,620003	-2,659108	-1,080591	-9,627500	12,157156	13,602514	-0,068790	0,084357	-0,024436	-7,996143	-3,419997	0,724180	-0,068790	0,084357	-0,024436	-7,996143	-3,419997	0,724180
11:05:56,01	0,176053	3,433854	-0,085977	-0,156999	0,279992	0,029993	-0,064608	0,086671	-0,022873	-1,264474	1,768446	0,727389	-0,622443	-2,659295	-1,080222	-9,662164	12,141812	13,601704	-0,063226	0,088690	-0,022504	-8,091005	-3,244319	0,726580	-0,063226	0,088690	-0,022504	-8,091005	-3,244319	0,726580
11:05:56,06	0,176053	3,433854	-0,085977	-0,156999	0,279992	0,029993	-0,063226	0,088690	-0,022504	-1,128873	1,718936	0,726580	-0,620675	-2,655372	-1,081794	-9,655838	12,159554	13,594361	-0,063226	0,088690	-0,022504	-8,091005	-3,244319	0,726580	-0,063226	0,088690	-0,022504	-8,091005	-3,244319	0,726580
11:05:56,11	0,176053	3,433854	-0,085977	-0,156999	0,279992	0,029993	-0,065119	0,087108	-0,022508	-1,209309	1,838218	0,732433	-0,620126	-2,658447	-1,080226	-9,681131	12,150674	13,607557	-0,065119	0,087108	-0,022508	-8,047282	-3,273620	0,732433	-0,065119	0,087108	-0,022508	-8,047282	-3,273620	0,732433
11:05:56,16	0,176053	3,433854	-0,085977	-0,156999	0,279992	0,029993	-0,062848	0,089090	-0,022117	-1,143754	1,707635	0,717557	-0,622978	-2,659422	-1,079835	-9,651546	12,176884	13,592682	-0,062848	0,089090	-0,022117	-8,137287	-3,225969	0,717557	-0,062848	0,089090	-0,022117	-8,137287	-3,225969	0,717557
11:05:56,21	0,176053	3,433854	-0,085977	-0,156999	0,279992	0,029993	-0,063741	0,090289	-0,024442	-1,053137	1,710695	0,722199	-0,623570	-2,658049	-1,082160	-9,628114	12,130735	13,597323	-0,063741	0,090289	-0,024442	-8,140821	-3,292995	0,722199	-0,063741	0,090289	-0,024442	-8,140821	-3,292995	0,722199
11:05:56,26	0,176053	3,433854	-0,085977	-0,156999	0,279992	0,029993	-0,063741	0,090289	-0,024442	-1,053137	1,710695	0,722199	-0,624198	-2,659755	-1,081391	-9,652818	12,130253	13,591887	-0,061950	0,089980	-0,023673	-8,119863	-3,224372	0,716763	-0,061950	0,089980	-0,023673	-8,119863	-3,224372	0,716763
11:05:56,31	0,176053	3,433854	-0,085977	-0,156999	0,279992	0,029993	-0,061950	0,089980	-0,023673	-1,056434	1,638698	0,716763	-0,621272	-2,655757	-1,081391	-9,657591	12,155773	13,613233	-0,061950	0,089980	-0,023673	-8,119863	-3,224372	0,716763	-0,061950	0,089980	-0,023673	-8,119863	-3,224372	0,716763
11:05:56,36	0,176053	3,433854	-0,085977	-0,156999	0,279992	0,029993	-0,064422	0,089349	-0,024035	-1,103220	1,759446	0,751600	-0,622416	-2,657930	-1,081753	-9,639072	12,138481	13,626725	-0,064422	0,089349	-0,024035	-8,117153	-3,297666	0,751600	-0,064422	0,089349	-0,024035	-8,117153	-3,297666	0,751600
11:05:56,41	0,176053	3,433854	-0,085977	-0,156999	0,279992	0,029993	-0,064422	0,089349	-0,024035	-1,103220	1,759446	0,751600	-0,620626	-2,655468	-1,081406	-9,633490	12,153049	13,579146	-0,064422	0,089349	-0,024035	-8,117153	-3,297666	0,751600	-0,064422	0,089349	-0,024035	-8,117153	-3,297666	0,751600
11:05:56,46	0,176053	3,433854	-0,085977	-0,156999	0,279992	0,029993	-0,067449	0,089030	-0,023688	-1,135223	1,919323	0,704022	-0,618238	-2,661203	-1,080958	-9,637320	12,175322	13,622794	-0,067449	0,089030	-0,023688	-8,124102	-3,375444	0,704022	-0,067449	0,089030	-0,023688	-8,124102	-3,375444	0,704022
11:05:56,51	0,176053	3,433854	-0,085977	-0,156999	0,279992	0,029993	-0,063676	0,084094	-0,023240	-1,409263	1,737556	0,747670	-0,620628	-2,657435	-1,078274	-9,648157	12,169511	13,606697	-0,065744	0,088048	-0,020556	-8,105007	-3,309331	0,731572	-0,065744	0,088048	-0,020556	-8,105007	-3,309331	0,731572
11:05:56,56	0,176053	3,433854	-0,085977	-0,156999	0,279992	0,029993	-0,065262	0,085035	-0,028690	-1,330661	1,780076	0,735054	-0,618260	-2,659359	-1,086408	-9,617540	12,129637	13,610178	-0,065262	0,085035	-0,028690	-8,005936	-3,343006	0,735054	-0,065262	0,085035	-0,028690	-8,005936	-3,343006	0,735054
11:05:56,61	0,176053	3,433854	-0,085977	-0,156999	0,279992	0,029993	-0,065262	0,085035	-0,028690	-1,330661	1,780076	0,735054	-0,620648	-2,656799	-1,079451	-9,650898	12,159700	13,597528	-0,065262	0,085035	-0,028690	-8,005936	-3,343006	0,735054	-0,065262	0,085035	-0,028690	-8,005936	-3,343006	0,735054
11:05:56,66	0,176053	3,433854	-0,085977	-0,156999	0,279992	0,029993	-0,066286	0,088383	-0,021733	-1,165928	1,877213	0,722403	-0,621197	-2,660024	-1,081370	-9,625803	12,126786	13,596810	-0,063218	0,087247	-0,023652	-8,057937	-3,283100	0,721685	-0,063218	0,087247	-0,023652	-8,057937	-3,283100	0,721685
11:05:56,71	0,176053	3,433854	-0,085977	-0,156999	0,279992	0,029993	-0,063218	0,087247	-0,023652	-1,209066	1,679501	0,721685	-0,617085	-2,660169	-1,083313	-9,626663	12,121209	13,588821	-0,063218	0,087247	-0,023652	-8,057937	-3,283100	0,721685	-0,063218	0,087247	-0,023652	-8,057937	-3,283100	0,721685
11:05:56,76	0,176053	3,433854	-0,085977	-0,156999	0,279992	0,029993	-0,065148	0,083613	-0,025595	-1,392787	1,777839	0,713697	-0,625882	-2,656547	-1,083319	-9,610115	12,160655	13,608316	-0,065148	0,083613	-0,025595	-7,956370	-3,336299	0,713697	-0,065148	0,083613	-0,025595	-7,956370	-3,336299	0,713697
11:05:56,81	0,176053	3,433854	-0,085977	-0,156999	0,279992	0,029993	-0,063886	0,093042	-0,025601	-0,944901	1,717611	0,733192	-0,622364	-2,659195	-1,083687	-9,616593	12,141720	13,617905	-0,063886	0,093042	-0,025601	-8,248682	-3,297466	0,733192	-0,063886	0,093042	-0,025601	-8,248682	-3,297466	0,733192
11:05:56,86	0,176053	3,433854	-0,085977	-0,156999	0,279992	0,029993	-0,063352	0,088672	-0,025969	-1,152511	1,685959	0,742781	-0,620023	-2,656463	-1,081387	-9,626744	12,150484	13,593475	-0,066889	0,088010	-0,023669	-8,098218	-3,367730	0,718351	-0,066889	0,088010	-0,023669	-8,098218	-3,367730	0,718351
11:05:56,91	0,176053	3,433854	-0,085977	-0,156999	0,279992	0,029993	-0,066889	0,088010	-0,023669	-1,189427	1,883080	0,718351	-0,621171	-2,659724	-1,081359	-9,624722	12,165712	13,612623	-0,066889	0,088010	-0,023669	-8,098218	-3,367730	0,718351	-0,066889	0,088010	-0,023669	-8,098218	-3,367730	0,718351
11:05:56,96	0,176053	3,433854	-0,085977	-0,156999	0,279992	0,029993	-0,063491	0,087374	-0,023641	-1,236685	1,712206	0,737499	-0,623540	-2,662588	-1,082534	-9,631911	12,147191	13,592604	-0,063491	0,087374	-0,023641	-8,095570	-3,271799	0,737499	-0,063491	0,087374	-0,023641	-8,095570	-3,271799	0,737499
11:05:57,01	0,176053	3,433854	-0,085977	-0,156999	0,279992	0,029993	-0,059826	0,087994	-0,024816	-1,184818	1,518611	0,717480	-0,623102	-2,658828	-1,081797	-9,694148	12,150880	13,598392	-0,059826	0,087994	-0,024816	-8,092362	-3,177722	0,717480	-0,059826	0,087994	-0,024816	-8,092362	-3,177722	0,717480
11:05:57,06	0,176053	3,433854	-0,085977	-0,156999	0,279992	0,029993	-0,060989	0,089451	-0,025650	-1,092477	1,619240	0,679992	-0,624221	-2,660851	-1,083368	-9,674944	12,152913	13,555116	-0,060989	0,089451	-0,025650	-8,114419	-3,168425	0,679992	-0,060989	0,089451	-0,025650	-8,114419	-3,168425	0,679992
11:05:57,11	0,176053	3,433854	-0,085977	-0,156999	0,279992	0,029993	-0,060989	0,089451	-0,025650	-1,092477	1,619240	0,679992	-0,624122	-2,658386	-1,079045	-9,623920	12,149700	13,600692	-0,060989	0,089451	-0,025650	-8,114419	-3,168425	0,679992	-0,060989	0,089451	-0,025650	-8,114419	-3,168425	0,679992
11:05:57,16	0,176053	3,433854	-0,085977	-0,156999	0,279992	0,029993	-0,067101	0,090211	-0,025216	-1,095701	1,925819	0,749502	-0,621823	-2,655179	-1,082934	-9,643888	12,184299	13,624626	-0,067101	0,090211	-0,025216	-8,177250	-3,341574	0,749502	-0,067101	0,090211	-0,025216	-8,177250	-3,341574	0,749502
11:05:57,21	0,176053	3,433854	-0,085977	-0,156999	0,279992	0,029993	-0,066511	0,090459	-0,025219	-1,101235	1,868483	0,724884	-0,622332	-2,655566	-1,082937	-9,611549	12,186908	13,600008	-0,066511	0,090459	-0,025219	-8,202251	-3,352662	0,724884	-0,066511	0,090459	-0,025219	-8,202251	-3,352662	0,724884
11:05:57,26	0,176053	3,433854	-0,085977	-0,156999	0,279992	0,029993	-0,061701	0,086384	-0,025593	-1,266707	1,624020	0,723477	-0,621208	-2,661769	-1,083311	-9,639677	12,149542	13,598601	-0,061701	0,086384	-0,025593	-8,047842	-3,219511	0,723477	-0,061701	0,086384	-0,025593	-8,047842	-3,219511	0,723477
11:05:57,31	0,176053	3,433854	-0,085977	-0,156999	0,279992	0,029993	-0,061701	0,086384	-0,025593	-1,266707	1,624020	0,723477	-0,621219	-2,662215	-1,080992	-9,664483	12,188551	13,593782	-0,061701	0,086384	-0,025593	-8,047842	-3,219511	0,723477	-0,061701	0,086384	-0,025593	-8,047842	-3,219511	0,723477
11:05:57,36	0,176053	3,433854	-0,085977	-0,156999	0,279992	0,029993	-0,061310	0,086170	-0,023274	-1,299209	1,644666	0,718658	-0,624232	-2,657891	-1,078686	-9,666804	12,123738	13,590447	-0,061310	0,086170	-0,023274	-8,063553	-3,168158	0,718658	-0,061310	0,086170	-0,023274	-8,063553	-3,168158	0,718658
11:05:57,41	0,176053	3,433854	-0,085977	-0,156999	0,279992	0,029993	-0,060878	0,088643	-0,023654	-1,136980	1,578226	0,726444	-0,623577	-2,661352	-1,081372	-9,643189	12,137443	13,601568	-0,060878	0,088643	-0,023654	-8,095483	-3,200715	0,726444	-0,060878	0,088643	-0,023654	-8,095483	-3,200715	0,726444
11:05:57,46	0,176053	3,433854	-0,085977	-0,156999	0,279992	0,029993	-0,060878	0,088643	-0,023654	-1,136980	1,578226	0,726444	-0,622407	-2,658314	-1,079067	-9,663563	12,190422	13,593034	-0,060878	0,088643	-0,023654	-8,095483	-3,200715	0,726444	-0,060878	0,088643	-0,023654	-8,095483	-3,200715	0,726444
11:05:57,51	0,176053	3,433854	-0,085977	-0,156999	0,279992	0,029993	-0,064093	0,089150	-0,021349	-1,146345	1,789542	0,717910	-0,622990	-2,657097	-1,081387	-9,629385	12,124818	13,596918	-0,064093	0,089150	-0,021349	-8,144595	-3,241780	0,717910	-0,064093	0,089150	-0,021349	-8,144595	-3,241780	0,717910
11:05:57,56	0,176053	3,433854	-0,085977	-0,156999	0,279992	0,029993	-0,064856	0,090263	-0,023669	-1,048736	1,766783	0,721794	-0,621801	-2,662205	-1,081378	-9,647170	12,149003	13,587628	-0,064856	0,090263	-0,023669	-8,134367	-3,324383	0,721794	-0,064856	0,090263	-0,023669	-8,134367	-3,324383	0,721794
11:05:57,61	0,176053	3,433854	-0,085977	-0,156999	0,279992	0,029993	-0,061028	0,086679	-0,023660	-1,247151	1,595221	0,712504	-0,620016	-2,653825	-1,080201	-9,614758	12,150417	13,626937	-0,061028	0,086679	-0,023660	-8,051447	-3,195446	0,712504	-0,061028	0,086679	-0,023660	-8,051447	-3,195446	0,712504
11:05:57,66	0,176053	3,433854	-0,085977	-0,156999	0,279992	0,029993	-0,069177	0,089323	-0,022483	-1,127077	1,991646	0,751813	-0,622978	-2,655432	-1,080599	-9,633441	12,170192	13,622409	-0,069177	0,089323	-0,022483	-8,138952	-3,438777	0,751813	-0,069177	0,089323	-0,022483	-8,138952	-3,438777	0,751813
11:05:57,71	0,176053	3,433854	-0,085977	-0,156999	0,279992	0,029993	-0,066305	0,091085	-0,022881	-1,043259	1,868334	0,747285	-0,620589	-2,658284	-1,080991	-9,617900	12,137010	13,587498	-0,066305	0,091085	-0,022881	-8,193419	-3,336584	0,747285	-0,066305	0,091085	-0,022881	-8,193419	-3,336584	0,747285
11:05:57,76	0,176053	3,433854	-0,085977	-0,156999	0,279992	0,029993	-0,065029	0,087590	-0,023273	-1,204004	1,771935	0,712374	-0,618851	-2,663754	-1,080208	-9,654307	12,155367	13,582628	-0,065029	0,087590	-0,023273	-8,079849	-3,332821	0,712374	-0,065029	0,087590	-0,023273	-8,079849	-3,332821	0,712374
11:05:57,81	0,176053	3,433854	-0,085977	-0,156999	0,279992	0,029993	-0,061161	0,083350	-0,022490	-1,422220	1,611511	0,707504	-0,620567	-2,660163	-1,081759	-9,615255	12,150068	13,588082	-0,061161	0,083350	-0,022490	-7,965162	-3,189612	0,707504	-0,061161	0,083350	-0,022490	-7,965162	-3,189612	0,707504
11:05:57,86	0,176053	3,433854	-0,085977	-0,156999	0,279992	0,029993	-0,063413	0,086631	-0,024041	-1,266521	1,692141	0,712958	-0,621147	-2,660657	-1,081386	-9,611632	12,136489	13,562983	-0,063413	0,086631	-0,024041	-8,067058	-3,285759	0,712958	-0,063413	0,086631	-0,024041	-8,067058	-3,285759	0,712958
11:05:57,91	0,176053	3,433854	-0,085977	-0,156999	0,279992	0,029993	-0,062695	0,086887	-0,023668	-1,243263	1,644877	0,687859	-0,622458	-2,655041	-1,081806	-9,665634	12,167456	13,589618	-0,062695	0,086887	-0,023668	-8,063892	-3,276658	0,687859	-0,062695	0,086887	-0,023668	-8,063892	-3,276658	0,687859
11:05:57,96	0,176053	3,433854	-0,085977	-0,156999	0,279992	0,029993	-0,066903	0,090830	-0,024088	-1,038039	1,925936	0,714494	-0,622423	-2,657252	-1,081001	-9,647239	12,144914	13,602430	-0,066903	0,090830	-0,024088	-8,168202	-3,325915	0,714494	-0,066903	0,090830	-0,024088	-8,168202	-3,325915	0,714494
11:05:58,01	0,176053	3,433854	-0,085977	-0,156999	0,279992	0,029993	-0,065005	0,089694	-0,023282	-1,086776	1,800061	0,727306	-0,617589	-2,658306	-1,078235	-9,606975	12,175818	13,621384	-0,065005	0,089694	-0,023282	-8,127778	-3,302832	0,727306	-0,065005	0,089694	-0,023282	-8,127778	-3,302832	0,727306
11:05:58,06	0,176053	3,433854	-0,085977	-0,156999	0,279992	0,029993	-0,066510	0,084981	-0,020517	-1,378783	1,858898	0,746260	-0,615927	-2,654065	-1,082936	-9,621618	12,128587	13,604417	-0,071013	0,085662	-0,025217	-8,019596	-3,492400	0,729293	-0,071013	0,085662	-0,025217	-8,019596	-3,492400	0,729293
11:05:58,11	0,176053	3,433854	-0,085977	-0,156999	0,279992	0,029993	-0,071013	0,085662	-0,025217	-1,295122	2,082134	0,729293	-0,620694	-2,656633	-1,082931	-9,661763	12,159653	13,628843	-0,071013	0,085662	-0,025217	-8,019596	-3,492400	0,729293	-0,071013	0,085662	-0,025217	-8,019596	-3,492400	0,729293
11:05:58,16	0,176053	3,433854	-0,085977	-0,156999	0,279992	0,029993	-0,066406	0,088507	-0,025213	-1,154029	1,892865	0,753719	-0,628287	-2,661914	-1,080198	-9,657178	12,178144	13,625629	-0,066406	0,088507	-0,025213	-8,101811	-3,320012	0,753719	-0,066406	0,088507	-0,025213	-8,101811	-3,320012	0,753719
11:05:58,21	0,176053	3,433854	-0,085977	-0,156999	0,279992	0,029993	-0,061711	0,085715	-0,025588	-1,298482	1,624544	0,728304	-0,620624	-2,662095	-1,083306	-9,641185	12,146928	13,603428	-0,061711	0,085715	-0,025588	-8,027092	-3,219780	0,728304	-0,061711	0,085715	-0,025588	-8,027092	-3,219780	0,728304
11:05:58,26	0,176053	3,433854	-0,085977	-0,156999	0,279992	0,029993	-0,061711	0,085715	-0,025588	-1,298482	1,624544	0,728304	-0,621233	-2,657638	-1,081403	-9,654858	12,175290	13,584495	-0,061711	0,085715	-0,025588	-8,027092	-3,219780	0,728304	-0,061711	0,085715	-0,025588	-8,027092	-3,219780	0,728304
11:05:58,31	0,176053	3,433854	-0,085977	-0,156999	0,279992	0,029993	-0,066197	0,089668	-0,024830	-1,093728	1,840351	0,728092	-0,621805	-2,656233	-1,082548	-9,625654	12,138922	13,603217	-0,066197	0,089668	-0,024830	-8,132694	-3,356107	0,728092	-0,066197	0,089668	-0,024830	-8,132694	-3,356107	0,728092
11:05:58,36	0,176053	3,433854	-0,085977	-0,156999	0,279992	0,029993	-0,066197	0,089668	-0,024830	-1,093728	1,840351	0,728092	-0,621210	-2,657609	-1,082939	-9,637830	12,172021	13,599693	-0,066197	0,089668	-0,024830	-8,132694	-3,356107	0,728092	-0,066197	0,089668	-0,024830	-8,132694	-3,356107	0,728092
11:05:58,41	0,176053	3,433854	-0,085977	-0,156999	0,279992	0,029993	-0,065303	0,088465	-0,025221	-1,178880	1,820951	0,724569	-0,622414	-2,655790	-1,081773	-9,640721	12,157798	13,613155	-0,066277	0,090418	-0,024055	-8,161363	-3,335732	0,738031	-0,066277	0,090418	-0,024055	-8,161363	-3,335732	0,738031
11:05:58,46	0,176053	3,433854	-0,085977	-0,156999	0,279992	0,029993	-0,066277	0,090418	-0,024055	-1,063581	1,866981	0,738031	-0,617734	-2,654220	-1,084898	-9,645137	12,149438	13,596495	-0,066277	0,090418	-0,024055	-8,161363	-3,335732	0,738031	-0,066277	0,090418	-0,024055	-8,161363	-3,335732	0,738031
11:05:58,51	0,176053	3,433854	-0,085977	-0,156999	0,279992	0,029993	-0,069975	0,087150	-0,027180	-1,224074	2,058963	0,721371	-0,625336	-2,663471	-1,083719	-9,653002	12,164850	13,579131	-0,069975	0,087150	-0,027180	-8,065311	-3,434105	0,721371	-0,069975	0,087150	-0,027180	-8,065311	-3,434105	0,721371
11:05:58,56	0,176053	3,433854	-0,085977	-0,156999	0,279992	0,029993	-0,058164	0,089108	-0,026001	-1,131665	1,459265	0,704006	-0,622463	-2,660238	-1,082162	-9,654936	12,096397	13,596367	-0,058164	0,089108	-0,026001	-8,126616	-3,106574	0,704006	-0,058164	0,089108	-0,026001	-8,126616	-3,106574	0,704006
11:05:58,61	0,176053	3,433854	-0,085977	-0,156999	0,279992	0,029993	-0,062400	0,088236	-0,024444	-1,116766	1,646996	0,721243	-0,620117	-2,660645	-1,081766	-9,668367	12,118318	13,607002	-0,062400	0,088236	-0,024444	-8,043256	-3,251386	0,721243	-0,062400	0,088236	-0,024444	-8,043256	-3,251386	0,721243
11:05:58,66	0,176053	3,433854	-0,085977	-0,156999	0,279992	0,029993	-0,063220	0,086001	-0,024048	-1,245245	1,712218	0,731878	-0,621242	-2,655574	-1,082176	-9,651221	12,178419	13,599868	-0,067049	0,089511	-0,024458	-8,149934	-3,336802	0,724744	-0,067049	0,089511	-0,024458	-8,149934	-3,336802	0,724744
11:05:58,71	0,176053	3,433854	-0,085977	-0,156999	0,279992	0,029993	-0,065065	0,090368	-0,025646	-1,070963	1,791196	0,741561	-0,622977	-2,656864	-1,083364	-9,627257	12,155592	13,616686	-0,065065	0,090368	-0,025646	-8,164880	-3,316378	0,741561	-0,065065	0,090368	-0,025646	-8,164880	-3,316378	0,741561
11:05:58,76	0,176053	3,433854	-0,085977	-0,156999	0,279992	0,029993	-0,065065	0,090368	-0,025646	-1,070963	1,791196	0,741561	-0,620609	-2,658349	-1,085229	-9,630263	12,188889	13,645150	-0,065065	0,090368	-0,025646	-8,164880	-3,316378	0,741561	-0,065065	0,090368	-0,025646	-8,164880	-3,316378	0,741561
11:05:58,81	0,176053	3,433854	-0,085977	-0,156999	0,279992	0,029993	-0,061950	0,091288	-0,023276	-1,005791	1,625655	0,721335	-0,622434	-2,661002	-1,079452	-9,652562	12,099721	13,575311	-0,061752	0,087829	-0,021734	-8,036536	-3,234613	0,700187	-0,061752	0,087829	-0,021734	-8,036536	-3,234613	0,700187
11:05:58,86	0,176053	3,433854	-0,085977	-0,156999	0,279992	0,029993	-0,061752	0,087829	-0,021734	-1,141995	1,612918	0,700187	-0,618465	-2,657509	-1,097327	-9,660172	12,048161	13,600354	-0,061752	0,087829	-0,021734	-8,036536	-3,234613	0,700187	-0,061752	0,087829	-0,021734	-8,036536	-3,234613	0,700187
11:05:58,91	0,176053	3,433854	-0,085977	-0,156999	0,279992	0,029993	-0,066761	0,086138	-0,039609	-1,181439	1,854219	0,725230	-0,628952	-2,674408	-1,821107	-6,446487	10,033382	13,604564	-0,066761	0,086138	-0,039609	-7,943284	-3,386552	0,725230	-0,066761	0,086138	-0,039609	-7,943284	-3,386552	0,725230
11:05:58,96	0,175923	3,434045	-0,076001	-0,157028	0,279985	0,029994	-0,046884	0,086771	-0,763389	-1,010524	-2,969952	0,729440	-0,629677	-2,672936	-1,849120	-6,458253	10,044892	13,588276	-0,046884	0,086771	-0,763389	-7,822048	-6,650309	0,729440	-0,046884	0,086771	-0,763389	-7,822048	-6,650309	0,729440
11:05:59,01	0,175923	3,434045	-0,076001	-0,157028	0,279985	0,029994	-0,047795	0,088135	-0,791402	-0,943706	-2,906601	0,713152	-0,629651	-2,679095	-1,849873	-6,481125	10,106867	13,599736	-0,047795	0,088135	-0,791402	-7,862266	-6,658525	0,713152	-0,047795	0,088135	-0,791402	-7,862266	-6,658525	0,713152
11:05:59,06	0,175923	3,434045	-0,076001	-0,157028	0,279985	0,029994	-0,042475	0,085032	-0,792154	-1,147251	-3,132443	0,724611	-0,631550	-2,674795	-1,850672	-6,523878	10,098372	13,624925	-0,042475	0,085032	-0,792154	-7,822297	-6,466751	0,724611	-0,042475	0,085032	-0,792154	-7,822297	-6,466751	0,724611
11:05:59,11	0,175923	3,434045	-0,076001	-0,157028	0,279985	0,029994	-0,045249	0,088827	-0,792954	-0,921196	-2,955430	0,749801	-0,633843	-2,676782	-1,847575	-6,492559	10,047431	13,581634	-0,045249	0,088827	-0,792954	-7,894121	-6,507477	0,749801	-0,045249	0,088827	-0,792954	-7,894121	-6,507477	0,749801
11:05:59,16	0,175923	3,434045	-0,076001	-0,157028	0,279985	0,029994	-0,042382	0,089819	-0,789857	-0,841172	-3,157120	0,706510	-0,631472	-2,678905	-1,847186	-6,514003	10,108348	13,578819	-0,042382	0,089819	-0,789857	-7,891944	-6,484090	0,706510	-0,042382	0,089819	-0,789857	-7,891944	-6,484090	0,706510
11:05:59,21	0,175923	3,434045	-0,076001	-0,157028	0,279985	0,029994	-0,041099	0,085762	-0,791057	-1,061359	-3,149217	0,675422	-0,630971	-2,679922	-1,848775	-6,552575	10,092719	13,550546	-0,041099	0,085762	-0,791057	-7,793640	-6,375470	0,675422	-0,041099	0,085762	-0,791057	-7,793640	-6,375470	0,675422
11:05:59,26	0,175923	3,434045	-0,076001	-0,157028	0,279985	0,029994	-0,041099	0,085762	-0,791057	-1,061359	-3,149217	0,675422	-0,632639	-2,674337	-1,845243	-6,498765	10,110207	13,597396	-0,045101	0,089999	-0,787525	-7,947978	-6,519395	0,722272	-0,045101	0,089999	-0,787525	-7,947978	-6,519395	0,722272
11:05:59,31	0,175923	3,434045	-0,076001	-0,157028	0,279985	0,029994	-0,045101	0,089999	-0,787525	-0,883072	-2,978941	0,722272	-0,632251	-2,676595	-1,848362	-6,548987	10,117808	13,602208	-0,043340	0,088534	-0,790644	-7,890638	-6,425435	0,727084	-0,043340	0,088534	-0,790644	-7,890638	-6,425435	0,727084
11:05:59,36	0,175923	3,434045	-0,076001	-0,157028	0,279985	0,029994	-0,043340	0,088534	-0,790644	-0,940701	-3,023218	0,727084	-0,635028	-2,678361	-1,846406	-6,522765	10,111250	13,597374	-0,040422	0,090056	-0,788688	-7,938393	-6,374092	0,722250	-0,040422	0,090056	-0,788688	-7,938393	-6,374092	0,722250
11:05:59,41	0,175923	3,434045	-0,076001	-0,157028	0,279985	0,029994	-0,040422	0,090056	-0,788688	-0,869008	-3,200948	0,722250	-0,635619	-2,680673	-1,847597	-6,533243	10,113932	13,559086	-0,040422	0,090056	-0,788688	-7,938393	-6,374092	0,722250	-0,040422	0,090056	-0,788688	-7,938393	-6,374092	0,722250
11:05:59,46	0,175923	3,434045	-0,076001	-0,157028	0,279985	0,029994	-0,038124	0,089412	-0,789878	-0,899584	-3,310037	0,683962	-0,630996	-2,679273	-1,847226	-6,566572	10,095980	13,554789	-0,038124	0,089412	-0,789878	-7,918409	-6,302776	0,683962	-0,038124	0,089412	-0,789878	-7,918409	-6,302776	0,683962
11:05:59,51	0,175923	3,434045	-0,076001	-0,157028	0,279985	0,029994	-0,041648	0,086109	-0,789508	-1,039135	-3,106895	0,679665	-0,636867	-2,678876	-1,845276	-6,558849	10,099750	13,572069	-0,041648	0,086109	-0,789508	-7,798664	-6,376278	0,679665	-0,041648	0,086109	-0,789508	-7,798664	-6,376278	0,679665
11:05:59,56	0,175923	3,434045	-0,076001	-0,157028	0,279985	0,029994	-0,039057	0,091391	-0,787558	-0,771584	-3,246457	0,696945	-0,635692	-2,680919	-1,844115	-6,568068	10,094592	13,556657	-0,037875	0,089352	-0,786397	-7,882660	-6,275682	0,681533	-0,037875	0,089352	-0,786397	-7,882660	-6,275682	0,681533
11:05:59,61	0,175923	3,434045	-0,076001	-0,157028	0,279985	0,029994	-0,037875	0,089352	-0,786397	-0,868538	-3,302506	0,681533	-0,636833	-2,680913	-1,843698	-6,551113	10,103169	13,585378	-0,037310	0,090343	-0,785980	-7,924840	-6,271099	0,710254	-0,037310	0,090343	-0,785980	-7,924840	-6,271099	0,710254
11:05:59,66	0,175923	3,434045	-0,076001	-0,157028	0,279985	0,029994	-0,037310	0,090343	-0,785980	-0,832884	-3,342293	0,710254	-0,635771	-2,677411	-1,845277	-6,592003	10,104169	13,597184	-0,037310	0,090343	-0,785980	-7,924840	-6,271099	0,710254	-0,037310	0,090343	-0,785980	-7,924840	-6,271099	0,710254
11:05:59,71	0,175923	3,434045	-0,076001	-0,157028	0,279985	0,029994	-0,040873	0,091174	-0,787559	-0,770095	-3,121086	0,722060	-0,636842	-2,682164	-1,846409	-6,551296	10,099934	13,591584	-0,036222	0,089725	-0,788691	-7,905563	-6,243728	0,716460	-0,036222	0,089725	-0,788691	-7,905563	-6,243728	0,716460
11:05:59,76	0,175923	3,434045	-0,076001	-0,157028	0,279985	0,029994	-0,036222	0,089725	-0,788691	-0,862141	-3,400325	0,716460	-0,636254	-2,681199	-1,844495	-6,558079	10,103730	13,561784	-0,037351	0,089699	-0,786777	-7,904757	-6,265885	0,686660	-0,037351	0,089699	-0,786777	-7,904757	-6,265885	0,686660
11:05:59,81	0,175923	3,434045	-0,076001	-0,157028	0,279985	0,029994	-0,037351	0,089699	-0,786777	-0,863415	-3,333824	0,686660	-0,639890	-2,676410	-1,847228	-6,587459	10,116065	13,598143	-0,039681	0,095242	-0,789510	-8,047650	-6,296004	0,723018	-0,039681	0,095242	-0,789510	-8,047650	-6,296004	0,723018
11:05:59,87	0,175923	3,434045	-0,076001	-0,157028	0,279985	0,029994	-0,039681	0,095242	-0,789510	-0,571149	-3,181079	0,723018	-0,634005	-2,678448	-1,844482	-6,591067	10,093103	13,611023	-0,039681	0,095242	-0,789510	-8,047650	-6,296004	0,723018	-0,039681	0,095242	-0,789510	-8,047650	-6,296004	0,723018
11:05:59,92	0,175923	3,434045	-0,076001	-0,157028	0,279985	0,029994	-0,040858	0,089126	-0,786763	-0,867494	-3,128203	0,735899	-0,636945	-2,678194	-1,843727	-6,595420	10,103044	13,591076	-0,039608	0,091800	-0,786008	-7,941169	-6,293702	0,715952	-0,039608	0,091800	-0,786008	-7,941169	-6,293702	0,715952
11:05:59,97	0,175923	3,434045	-0,076001	-0,157028	0,279985	0,029994	-0,039608	0,091800	-0,786008	-0,734896	-3,184460	0,715952	-0,635710	-2,678196	-1,843312	-6,567143	10,101026	13,605217	-0,039608	0,091800	-0,786008	-7,941169	-6,293702	0,715952	-0,039608	0,091800	-0,786008	-7,941169	-6,293702	0,715952
11:06:00,02	0,175923	3,434045	-0,076001	-0,157028	0,279985	0,029994	-0,040224	0,090729	-0,785594	-0,802971	-3,177945	0,730093	-0,633328	-2,681532	-1,842924	-6,565295	10,093859	13,580423	-0,040224	0,090729	-0,785594	-7,925183	-6,335514	0,730093	-0,040224	0,090729	-0,785594	-7,925183	-6,335514	0,730093
11:06:00,07	0,175923	3,434045	-0,076001	-0,157028	0,279985	0,029994	-0,039227	0,085444	-0,786002	-1,059391	-3,202204	0,696882	-0,631632	-2,681701	-1,843720	-6,600192	10,098896	13,572006	-0,039227	0,085444	-0,786002	-7,766777	-6,281553	0,696882	-0,039227	0,085444	-0,786002	-7,766777	-6,281553	0,696882
11:06:00,12	0,175923	3,434045	-0,076001	-0,157028	0,279985	0,029994	-0,039227	0,085444	-0,786002	-1,059391	-3,202204	0,696882	-0,637529	-2,676010	-1,846466	-6,602916	10,160616	13,585197	-0,039227	0,085444	-0,786002	-7,766777	-6,281553	0,696882	-0,039227	0,085444	-0,786002	-7,766777	-6,281553	0,696882
11:06:00,17	0,175923	3,434045	-0,076001	-0,157028	0,279985	0,029994	-0,041208	0,093397	-0,788748	-0,697929	-3,066010	0,710073	-0,635736	-2,682537	-1,844526	-6,609716	10,140074	13,544009	-0,041208	0,093397	-0,788748	-8,029618	-6,300811	0,710073	-0,041208	0,093397	-0,788748	-8,029618	-6,300811	0,710073
11:06:00,22	0,175923	3,434045	-0,076001	-0,157028	0,279985	0,029994	-0,036452	0,088581	-0,786808	-0,927183	-3,317705	0,668884	-0,637442	-2,679794	-1,845625	-6,551894	10,108989	13,615877	-0,036452	0,088581	-0,786808	-7,880798	-6,179159	0,668884	-0,036452	0,088581	-0,786808	-7,880798	-6,179159	0,668884
11:06:00,27	0,175923	3,434045	-0,076001	-0,157028	0,279985	0,029994	-0,037974	0,091430	-0,787907	-0,781036	-3,304146	0,740753	-0,629174	-2,677115	-1,840603	-6,574082	10,182221	13,588151	-0,044429	0,085609	-0,782885	-7,856367	-6,400333	0,713026	-0,044429	0,085609	-0,782885	-7,856367	-6,400333	0,713026
11:06:00,32	0,175923	3,434045	-0,076001	-0,157028	0,279985	0,029994	-0,044429	0,085609	-0,782885	-1,136026	-2,912691	0,713026	-0,632770	-2,676809	-1,842954	-6,583729	10,139602	13,578048	-0,044429	0,085609	-0,782885	-7,856367	-6,400333	0,713026	-0,044429	0,085609	-0,782885	-7,856367	-6,400333	0,713026
11:06:00,37	0,175923	3,434045	-0,076001	-0,157028	0,279985	0,029994	-0,042895	0,088876	-0,785236	-0,924418	-3,005407	0,702924	-0,633402	-2,681821	-1,844112	-6,612252	10,132777	13,577975	-0,038239	0,086918	-0,786394	-7,829131	-6,227975	0,702851	-0,038239	0,086918	-0,786394	-7,829131	-6,227975	0,702851
11:06:00,42	0,175923	3,434045	-0,076001	-0,157028	0,279985	0,029994	-0,038239	0,086918	-0,786394	-1,006093	-3,226214	0,702851	-0,635081	-2,682106	-1,844070	-6,574020	10,150488	13,611707	-0,037152	0,088229	-0,786352	-7,898343	-6,223436	0,736583	-0,037152	0,088229	-0,786352	-7,898343	-6,223436	0,736583
11:06:00,47	0,175923	3,434045	-0,076001	-0,157028	0,279985	0,029994	-0,037395	0,093372	-0,790336	-0,636865	-3,243950	0,680247	-0,639414	-2,679324	-1,848054	-6,651701	10,116767	13,555372	-0,037395	0,093372	-0,790336	-7,966587	-6,179448	0,680247	-0,037395	0,093372	-0,790336	-7,966587	-6,179448	0,680247
11:06:00,52	0,175923	3,434045	-0,076001	-0,157028	0,279985	0,029994	-0,037395	0,093372	-0,790336	-0,636865	-3,243950	0,680247	-0,634025	-2,675283	-1,845676	-6,611035	10,151267	13,604594	-0,037395	0,093372	-0,790336	-7,966587	-6,179448	0,680247	-0,037395	0,093372	-0,790336	-7,966587	-6,179448	0,680247
11:06:00,57	0,175923	3,434045	-0,076001	-0,157028	0,279985	0,029994	-0,043590	0,090726	-0,787958	-0,824672	-2,939792	0,729470	-0,631714	-2,677024	-1,842560	-6,624258	10,098730	13,606137	-0,043590	0,090726	-0,787958	-7,946677	-6,361575	0,729470	-0,043590	0,090726	-0,787958	-7,946677	-6,361575	0,729470
11:06:00,62	0,175923	3,434045	-0,076001	-0,157028	0,279985	0,029994	-0,043237	0,087854	-0,784842	-0,921898	-2,972944	0,731013	-0,631641	-2,672666	-1,841425	-6,604580	10,156838	13,578694	-0,047048	0,089970	-0,783707	-7,934696	-6,456026	0,703570	-0,047048	0,089970	-0,783707	-7,934696	-6,456026	0,703570
11:06:00,67	0,175923	3,434045	-0,076001	-0,157028	0,279985	0,029994	-0,047048	0,089970	-0,783707	-0,872034	-2,762763	0,703570	-0,633373	-2,677785	-1,842556	-6,593887	10,145580	13,592388	-0,047048	0,089970	-0,783707	-7,934696	-6,456026	0,703570	-0,047048	0,089970	-0,783707	-7,934696	-6,456026	0,703570
11:06:00,72	0,175923	3,434045	-0,076001	-0,157028	0,279985	0,029994	-0,041147	0,087174	-0,786384	-1,005419	-3,107780	0,707764	-0,632170	-2,679174	-1,844102	-6,577532	10,127338	13,582889	-0,041147	0,087174	-0,786384	-7,848570	-6,337828	0,707764	-0,041147	0,087174	-0,786384	-7,848570	-6,337828	0,707764
11:06:00,77	0,175923	3,434045	-0,076001	-0,157028	0,279985	0,029994	-0,041147	0,087174	-0,786384	-1,005419	-3,107780	0,707764	-0,633426	-2,673666	-1,841805	-6,614842	10,161594	13,593262	-0,045289	0,091016	-0,784087	-7,961405	-6,398149	0,718138	-0,045289	0,091016	-0,784087	-7,961405	-6,398149	0,718138
11:06:00,82	0,175923	3,434045	-0,076001	-0,157028	0,279985	0,029994	-0,045289	0,091016	-0,784087	-0,816628	-2,842964	0,718138	-0,631049	-2,676918	-1,841783	-6,612768	10,160948	13,597980	-0,045289	0,091016	-0,784087	-7,961405	-6,398149	0,718138	-0,045289	0,091016	-0,784087	-7,961405	-6,398149	0,718138
11:06:00,87	0,175923	3,434045	-0,076001	-0,157028	0,279985	0,029994	-0,043661	0,087331	-0,784065	-1,008734	-2,929723	0,722856	-0,634571	-2,671932	-1,841826	-6,589641	10,137531	13,563233	-0,043661	0,087331	-0,784065	-7,864225	-6,357134	0,722856	-0,043661	0,087331	-0,784065	-7,864225	-6,357134	0,722856
11:06:00,92	0,175923	3,434045	-0,076001	-0,157028	0,279985	0,029994	-0,046218	0,092874	-0,784107	-0,711780	-2,828509	0,688109	-0,635705	-2,677371	-1,839845	-6,586025	10,139958	13,580446	-0,046218	0,092874	-0,784107	-8,002400	-6,456624	0,688109	-0,046218	0,092874	-0,784107	-8,002400	-6,456624	0,688109
11:06:00,97	0,175923	3,434045	-0,076001	-0,157028	0,279985	0,029994	-0,040941	0,091137	-0,782127	-0,806010	-3,104822	0,705322	-0,637591	-2,676603	-1,844554	-6,645236	10,176902	13,565511	-0,040941	0,091137	-0,782127	-7,960282	-6,318707	0,705322	-0,040941	0,091137	-0,782127	-7,960282	-6,318707	0,705322
11:06:01,02	0,175923	3,434045	-0,076001	-0,157028	0,279985	0,029994	-0,040663	0,093154	-0,786836	-0,703507	-3,049536	0,690387	-0,639377	-2,677379	-1,842197	-6,642771	10,136337	13,596244	-0,040663	0,093154	-0,786836	-8,016125	-6,241585	0,690387	-0,040663	0,093154	-0,786836	-8,016125	-6,241585	0,690387
11:06:01,07	0,175923	3,434045	-0,076001	-0,157028	0,279985	0,029994	-0,039098	0,094314	-0,784479	-0,609328	-3,153342	0,721120	-0,638753	-2,679063	-1,843786	-6,633310	10,130398	13,533795	-0,037952	0,092931	-0,786068	-7,975895	-6,203311	0,658671	-0,037952	0,092931	-0,786068	-7,975895	-6,203311	0,658671
11:06:01,12	0,175923	3,434045	-0,076001	-0,157028	0,279985	0,029994	-0,037952	0,092931	-0,786068	-0,680809	-3,224113	0,658671	-0,633971	-2,675322	-1,842973	-6,599714	10,164260	13,574182	-0,037952	0,092931	-0,786068	-7,975895	-6,203311	0,658671	-0,037952	0,092931	-0,786068	-7,975895	-6,203311	0,658671
11:06:01,17	0,175923	3,434045	-0,076001	-0,157028	0,279985	0,029994	-0,043582	0,090660	-0,785254	-0,845016	-2,943498	0,699057	-0,635062	-2,680275	-1,841366	-6,565432	10,143941	13,595503	-0,043582	0,090660	-0,785254	-7,961842	-6,364680	0,699057	-0,043582	0,090660	-0,785254	-7,961842	-6,364680	0,699057
11:06:01,22	0,175923	3,434045	-0,076001	-0,157028	0,279985	0,029994	-0,038748	0,089129	-0,783647	-0,924184	-3,234730	0,720379	-0,629785	-2,676942	-1,841375	-6,573203	10,158902	13,597474	-0,044272	0,086225	-0,783657	-7,852931	-6,408617	0,722350	-0,044272	0,086225	-0,783657	-7,852931	-6,408617	0,722350
11:06:01,27	0,175923	3,434045	-0,076001	-0,157028	0,279985	0,029994	-0,044272	0,086225	-0,783657	-1,084248	-2,933230	0,722350	-0,638627	-2,679755	-1,840999	-6,579879	10,143546	13,585186	-0,044272	0,086225	-0,783657	-7,852931	-6,408617	0,722350	-0,044272	0,086225	-0,783657	-7,852931	-6,408617	0,722350
11:06:01,32	0,175923	3,434045	-0,076001	-0,157028	0,279985	0,029994	-0,037416	0,092476	-0,783280	-0,742578	-3,291682	0,710062	-0,635115	-2,680851	-1,843732	-6,590754	10,143868	13,563190	-0,038222	0,088886	-0,786013	-7,901646	-6,240606	0,688066	-0,038222	0,088886	-0,786013	-7,901646	-6,240606	0,688066
11:06:01,37	0,175923	3,434045	-0,076001	-0,157028	0,279985	0,029994	-0,038222	0,088886	-0,786013	-0,924091	-3,240152	0,688066	-0,632172	-2,678742	-1,839429	-6,580980	10,117739	13,599217	-0,041520	0,087392	-0,781711	-7,844306	-6,349532	0,724093	-0,041520	0,087392	-0,781711	-7,844306	-6,349532	0,724093
11:06:01,42	0,175923	3,434045	-0,076001	-0,157028	0,279985	0,029994	-0,041520	0,087392	-0,781711	-0,984054	-3,090189	0,724093	-0,635767	-2,682858	-1,840634	-6,622195	10,114276	13,555425	-0,041520	0,087392	-0,781711	-7,844306	-6,349532	0,724093	-0,041520	0,087392	-0,781711	-7,844306	-6,349532	0,724093
11:06:01,47	0,175923	3,434045	-0,076001	-0,157028	0,279985	0,029994	-0,036158	0,088448	-0,782916	-0,905547	-3,335079	0,680301	-0,637475	-2,680375	-1,842556	-6,588440	10,135009	13,581210	-0,037454	0,091168	-0,784838	-7,955613	-6,226680	0,706086	-0,037454	0,091168	-0,784838	-7,955613	-6,226680	0,706086
11:06:01,52	0,175923	3,434045	-0,076001	-0,157028	0,279985	0,029994	-0,037454	0,091168	-0,784838	-0,798898	-3,286538	0,706086	-0,634541	-2,677665	-1,843334	-6,593449	10,163810	13,593258	-0,037454	0,091168	-0,784838	-7,955613	-6,226680	0,706086	-0,037454	0,091168	-0,784838	-7,955613	-6,226680	0,706086
11:06:01,57	0,175923	3,434045	-0,076001	-0,157028	0,279985	0,029994	-0,041269	0,089982	-0,785616	-0,883029	-3,069441	0,718133	-0,632296	-2,673743	-1,843339	-6,620913	10,133622	13,622616	-0,041269	0,089982	-0,785616	-7,946610	-6,309028	0,718133	-0,041269	0,089982	-0,785616	-7,946610	-6,309028	0,718133
11:06:01,62	0,175923	3,434045	-0,076001	-0,157028	0,279985	0,029994	-0,045788	0,089999	-0,785621	-0,842280	-2,825757	0,747492	-0,632864	-2,677511	-1,842974	-6,626536	10,129922	13,573225	-0,045788	0,089999	-0,785621	-7,907180	-6,420093	0,747492	-0,045788	0,089999	-0,785621	-7,907180	-6,420093	0,747492
11:06:01,67	0,175923	3,434045	-0,076001	-0,157028	0,279985	0,029994	-0,042240	0,088607	-0,785256	-0,908645	-3,007197	0,698101	-0,634543	-2,679805	-1,843314	-6,591801	10,144493	13,606827	-0,039414	0,088914	-0,785596	-7,902400	-6,270962	0,731703	-0,039414	0,088914	-0,785596	-7,902400	-6,270962	0,731703
11:06:01,72	0,175923	3,434045	-0,076001	-0,157028	0,279985	0,029994	-0,039414	0,088914	-0,785596	-0,922667	-3,176976	0,731703	-0,630456	-2,675323	-1,841405	-6,605406	10,151720	13,588027	-0,045339	0,087615	-0,783687	-7,867442	-6,412591	0,712903	-0,045339	0,087615	-0,783687	-7,867442	-6,412591	0,712903
11:06:01,77	0,175923	3,434045	-0,076001	-0,157028	0,279985	0,029994	-0,045339	0,087615	-0,783687	-0,989654	-2,853455	0,712903	-0,635665	-2,681820	-1,842535	-6,578253	10,156367	13,591566	-0,045339	0,087615	-0,783687	-7,867442	-6,412591	0,712903	-0,045339	0,087615	-0,783687	-7,867442	-6,412591	0,712903
11:06:01,82	0,175923	3,434045	-0,076001	-0,157028	0,279985	0,029994	-0,037108	0,088878	-0,784817	-0,941604	-3,302681	0,716441	-0,635730	-2,677398	-1,840649	-6,597396	10,133410	13,551763	-0,037108	0,088878	-0,784817	-7,918499	-6,215650	0,716441	-0,037108	0,088878	-0,784817	-7,918499	-6,215650	0,716441
11:06:01,87	0,175923	3,434045	-0,076001	-0,157028	0,279985	0,029994	-0,040905	0,091145	-0,782931	-0,794245	-3,100134	0,676639	-0,632265	-2,679164	-1,842946	-6,622823	10,127411	13,597173	-0,040905	0,091145	-0,782931	-7,949132	-6,311172	0,676639	-0,040905	0,091145	-0,782931	-7,949132	-6,311172	0,676639
11:06:01,92	0,175923	3,434045	-0,076001	-0,157028	0,279985	0,029994	-0,041108	0,087262	-0,785228	-0,978254	-3,070554	0,722049	-0,631017	-2,679299	-1,841375	-6,589313	10,115675	13,595693	-0,041108	0,087262	-0,785228	-7,828324	-6,297532	0,722049	-0,041108	0,087262	-0,785228	-7,828324	-6,297532	0,722049
11:06:01,97	0,175923	3,434045	-0,076001	-0,157028	0,279985	0,029994	-0,041615	0,086113	-0,783657	-1,044596	-3,079072	0,720568	-0,641681	-2,682264	-1,862740	-6,580910	10,110947	13,611018	-0,041615	0,086113	-0,783657	-7,804465	-6,345860	0,720568	-0,041615	0,086113	-0,783657	-7,804465	-6,345860	0,720568
11:06:02,02	0,175923	3,434045	-0,076001	-0,157028	0,279985	0,029994	-0,033715	0,093866	-0,805022	-0,641533	-3,499511	0,735893	-0,646524	-2,691968	-2,507154	-3,920237	8,159808	13,562164	-0,033715	0,093866	-0,805022	-8,010034	-6,146152	0,735893	-0,033715	0,093866	-0,805022	-8,010034	-6,146152	0,735893
11:06:02,07	0,175992	3,434017	-0,066006	-0,157028	0,279984	0,029996	-0,022890	0,093208	-1,449436	-0,316365	-7,342183	0,687040	-0,646493	-2,695128	-2,511405	-3,906573	8,163120	13,569097	-0,020169	0,091602	-1,453687	-7,600323	-9,077128	0,693973	-0,020169	0,091602	-1,453687	-7,600323	-9,077128	0,693973
11:06:02,12	0,175992	3,434017	-0,066006	-0,157028	0,279984	0,029996	-0,020169	0,091602	-1,453687	-0,409592	-7,493882	0,693973	-0,641146	-2,696174	-2,507916	-3,923081	8,236769	13,550892	-0,020169	0,091602	-1,453687	-7,600323	-9,077128	0,693973	-0,020169	0,091602	-1,453687	-7,600323	-9,077128	0,693973
11:06:02,17	0,175992	3,434017	-0,066006	-0,157028	0,279984	0,029996	-0,021937	0,086448	-1,450198	-0,733103	-7,350825	0,675768	-0,638814	-2,692816	-2,505203	-3,930429	8,239077	13,559982	-0,026011	0,086107	-1,447485	-7,508579	-9,173309	0,684858	-0,026011	0,086107	-1,447485	-7,508579	-9,173309	0,684858
11:06:02,22	0,175992	3,434017	-0,066006	-0,157028	0,279984	0,029996	-0,026011	0,086107	-1,447485	-0,749145	-7,131447	0,684858	-0,645394	-2,695348	-2,504847	-3,987051	8,242350	13,549249	-0,020528	0,090540	-1,447129	-7,600563	-8,977336	0,674125	-0,020528	0,090540	-1,447129	-7,600563	-8,977336	0,674125
11:06:02,27	0,175992	3,434017	-0,066006	-0,157028	0,279984	0,029996	-0,020528	0,090540	-1,447129	-0,493180	-7,365891	0,674125	-0,641890	-2,691835	-2,505227	-3,988274	8,242549	13,574852	-0,020528	0,090540	-1,447129	-7,600563	-8,977336	0,674125	-0,020528	0,090540	-1,447129	-7,600563	-8,977336	0,674125
11:06:02,32	0,175992	3,434017	-0,066006	-0,157028	0,279984	0,029996	-0,025322	0,089262	-1,447509	-0,559204	-7,115437	0,699727	-0,638267	-2,693043	-2,504455	-3,959796	8,252657	13,536099	-0,026088	0,085520	-1,446737	-7,490090	-9,143120	0,660975	-0,026088	0,085520	-1,446737	-7,490090	-9,143120	0,660975
11:06:02,37	0,175992	3,434017	-0,066006	-0,157028	0,279984	0,029996	-0,026088	0,085520	-1,446737	-0,776769	-7,095233	0,660975	-0,643069	-2,696904	-2,503272	-3,993992	8,206000	13,566749	-0,020343	0,087748	-1,445553	-7,491638	-8,984591	0,691625	-0,020343	0,087748	-1,445553	-7,491638	-8,984591	0,691625
11:06:02,42	0,175992	3,434017	-0,066006	-0,157028	0,279984	0,029996	-0,020343	0,087748	-1,445553	-0,603386	-7,387688	0,691625	-0,638396	-2,692330	-2,500566	-4,024599	8,265800	13,583354	-0,020343	0,087748	-1,445553	-7,491638	-8,984591	0,691625	-0,020343	0,087748	-1,445553	-7,491638	-8,984591	0,691625
11:06:02,47	0,175992	3,434017	-0,066006	-0,157028	0,279984	0,029996	-0,026641	0,085988	-1,442848	-0,731394	-7,003786	0,708230	-0,646440	-2,696730	-2,501710	-3,942266	8,263997	13,552032	-0,026641	0,085988	-1,442848	-7,481483	-9,095082	0,708230	-0,026641	0,085988	-1,442848	-7,481483	-9,095082	0,708230
11:06:02,52	0,175992	3,434017	-0,066006	-0,157028	0,279984	0,029996	-0,018808	0,090755	-1,443992	-0,523145	-7,483288	0,676908	-0,641244	-2,694052	-2,500174	-3,992672	8,282313	13,563188	-0,018808	0,090755	-1,443992	-7,647398	-8,959720	0,676908	-0,018808	0,090755	-1,443992	-7,647398	-8,959720	0,676908
11:06:02,57	0,175992	3,434017	-0,066006	-0,157028	0,279984	0,029996	-0,023726	0,087594	-1,442456	-0,678163	-7,174764	0,688064	-0,643632	-2,696347	-2,502513	-3,997229	8,244276	13,548151	-0,023726	0,087594	-1,442456	-7,554296	-9,037224	0,688064	-0,023726	0,087594	-1,442456	-7,554296	-9,037224	0,688064
11:06:02,62	0,175992	3,434017	-0,066006	-0,157028	0,279984	0,029996	-0,020544	0,088514	-1,444795	-0,595111	-7,355287	0,673027	-0,647181	-2,695789	-2,502932	-4,005847	8,247075	13,523828	-0,019253	0,091867	-1,445214	-7,630423	-8,924897	0,648704	-0,019253	0,091867	-1,445214	-7,630423	-8,924897	0,648704
11:06:02,67	0,175992	3,434017	-0,066006	-0,157028	0,279984	0,029996	-0,020836	0,085996	-1,445171	-0,736921	-7,308491	0,693922	-0,641304	-2,697353	-2,502889	-4,019152	8,269474	13,569046	-0,020836	0,085996	-1,445171	-7,487580	-8,944146	0,693922	-0,020836	0,085996	-1,445171	-7,487580	-8,944146	0,693922
11:06:02,72	0,175992	3,434017	-0,066006	-0,157028	0,279984	0,029996	-0,020836	0,085996	-1,445171	-0,736921	-7,308491	0,693922	-0,645486	-2,692836	-2,501739	-4,020810	8,229387	13,581562	-0,020836	0,085996	-1,445171	-7,487580	-8,944146	0,693922	-0,020836	0,085996	-1,445171	-7,487580	-8,944146	0,693922
11:06:02,77	0,175992	3,434017	-0,066006	-0,157028	0,279984	0,029996	-0,022657	0,091875	-1,444021	-0,395634	-7,232418	0,706438	-0,646115	-2,695037	-2,497861	-4,064861	8,264714	13,585197	-0,020436	0,091320	-1,440143	-7,601692	-8,896342	0,710073	-0,020436	0,091320	-1,440143	-7,601692	-8,896342	0,710073
11:06:02,82	0,175992	3,434017	-0,066006	-0,157028	0,279984	0,029996	-0,020436	0,091320	-1,440143	-0,433092	-7,292087	0,710073	-0,638968	-2,694776	-2,498998	-4,024301	8,262141	13,586664	-0,020436	0,091320	-1,440143	-7,601692	-8,896342	0,710073	-0,020436	0,091320	-1,440143	-7,601692	-8,896342	0,710073
11:06:02,87	0,175992	3,434017	-0,066006	-0,157028	0,279984	0,029996	-0,024237	0,085261	-1,441280	-0,766220	-7,130890	0,711539	-0,645421	-2,698783	-2,498993	-4,019580	8,252495	13,579748	-0,024237	0,085261	-1,441280	-7,459175	-9,033458	0,711539	-0,024237	0,085261	-1,441280	-7,459175	-9,033458	0,711539
11:06:02,92	0,175992	3,434017	-0,066006	-0,157028	0,279984	0,029996	-0,017540	0,088845	-1,441275	-0,573832	-7,488039	0,704624	-0,647252	-2,693602	-2,498641	-4,047071	8,282854	13,581241	-0,021111	0,093022	-1,440923	-7,671399	-8,920550	0,706117	-0,021111	0,093022	-1,440923	-7,671399	-8,920550	0,706117
11:06:02,98	0,175992	3,434017	-0,066006	-0,157028	0,279984	0,029996	-0,021111	0,093022	-1,440923	-0,369193	-7,263353	0,706117	-0,646044	-2,695075	-2,499821	-4,030942	8,258092	13,542229	-0,021111	0,093022	-1,440923	-7,671399	-8,920550	0,706117	-0,021111	0,093022	-1,440923	-7,671399	-8,920550	0,706117
11:06:03,03	0,175992	3,434017	-0,066006	-0,157028	0,279984	0,029996	-0,020439	0,091239	-1,442103	-0,448493	-7,324624	0,667105	-0,646627	-2,691190	-2,497869	-4,030449	8,296298	13,576652	-0,020439	0,091239	-1,442103	-7,610788	-8,929103	0,667105	-0,020439	0,091239	-1,442103	-7,610788	-8,929103	0,667105
11:06:03,08	0,175992	3,434017	-0,066006	-0,157028	0,279984	0,029996	-0,023512	0,093686	-1,440151	-0,354607	-7,146148	0,701528	-0,644345	-2,692736	-2,501370	-4,043052	8,237067	13,567489	-0,023512	0,093686	-1,440151	-7,708955	-8,991863	0,701528	-0,023512	0,093686	-1,440151	-7,708955	-8,991863	0,701528
11:06:03,13	0,175992	3,434017	-0,066006	-0,157028	0,279984	0,029996	-0,023315	0,090937	-1,443652	-0,439939	-7,175130	0,692365	-0,646656	-2,695465	-2,497469	-4,044038	8,260878	13,574774	-0,023315	0,090937	-1,443652	-7,578519	-9,005325	0,692365	-0,023315	0,090937	-1,443652	-7,578519	-9,005325	0,692365
11:06:03,18	0,175992	3,434017	-0,066006	-0,157028	0,279984	0,029996	-0,019795	0,091574	-1,439751	-0,426964	-7,345373	0,699650	-0,639036	-2,693447	-2,495129	-4,063495	8,275174	13,595005	-0,019795	0,091574	-1,439751	-7,615517	-8,899305	0,699650	-0,019795	0,091574	-1,439751	-7,615517	-8,899305	0,699650
11:06:03,23	0,175992	3,434017	-0,066006	-0,157028	0,279984	0,029996	-0,025353	0,085983	-1,437411	-0,720318	-7,032374	0,719881	-0,643127	-2,689091	-2,499852	-4,037904	8,283454	13,534834	-0,025353	0,085983	-1,437411	-7,470022	-9,022586	0,719881	-0,025353	0,085983	-1,437411	-7,470022	-9,022586	0,719881
11:06:03,28	0,175992	3,434017	-0,066006	-0,157028	0,279984	0,029996	-0,027080	0,091704	-1,442134	-0,442793	-6,960595	0,659709	-0,643613	-2,697195	-2,497852	-4,000825	8,244439	13,540390	-0,027080	0,091704	-1,442134	-7,641595	-9,086372	0,659709	-0,027080	0,091704	-1,442134	-7,641595	-9,086372	0,659709
11:06:03,33	0,175992	3,434017	-0,066006	-0,157028	0,279984	0,029996	-0,019819	0,088074	-1,440134	-0,616323	-7,389783	0,665266	-0,646661	-2,697825	-2,499812	-4,060715	8,290115	13,557576	-0,019819	0,088074	-1,440134	-7,530142	-8,945576	0,665266	-0,019819	0,088074	-1,440134	-7,530142	-8,945576	0,665266
11:06:03,38	0,175992	3,434017	-0,066006	-0,157028	0,279984	0,029996	-0,017749	0,090399	-1,442094	-0,505064	-7,422739	0,682452	-0,643732	-2,698441	-2,497459	-4,057640	8,247843	13,574554	-0,017749	0,090399	-1,442094	-7,601352	-8,816006	0,682452	-0,017749	0,090399	-1,442094	-7,601352	-8,816006	0,682452
11:06:03,43	0,175992	3,434017	-0,066006	-0,157028	0,279984	0,029996	-0,018680	0,087554	-1,439741	-0,617894	-7,398099	0,699430	-0,641920	-2,693687	-2,498235	-4,036369	8,291530	13,586916	-0,018680	0,087554	-1,439741	-7,490907	-8,864490	0,699430	-0,018680	0,087554	-1,439741	-7,490907	-8,864490	0,699430
11:06:03,48	0,175992	3,434017	-0,066006	-0,157028	0,279984	0,029996	-0,023703	0,088362	-1,440517	-0,624379	-7,133470	0,711792	-0,644283	-2,699495	-2,495156	-4,056562	8,260262	13,529682	-0,017492	0,087504	-1,437438	-7,500867	-8,827739	0,654558	-0,017492	0,087504	-1,437438	-7,500867	-8,827739	0,654558
11:06:03,53	0,175992	3,434017	-0,066006	-0,157028	0,279984	0,029996	-0,017492	0,087504	-1,437438	-0,631807	-7,454586	0,654558	-0,646047	-2,696969	-2,497066	-4,045383	8,281051	13,584762	-0,017492	0,087504	-1,437438	-7,500867	-8,827739	0,654558	-0,017492	0,087504	-1,437438	-7,500867	-8,827739	0,654558
11:06:03,58	0,175992	3,434017	-0,066006	-0,157028	0,279984	0,029996	-0,018798	0,090295	-1,439348	-0,510279	-7,386000	0,709637	-0,640140	-2,696526	-2,497471	-4,049359	8,309689	13,557982	-0,018798	0,090295	-1,439348	-7,598417	-8,861616	0,709637	-0,018798	0,090295	-1,439348	-7,598417	-8,861616	0,709637
11:06:03,63	0,175992	3,434017	-0,066006	-0,157028	0,279984	0,029996	-0,022135	0,085401	-1,439753	-0,787583	-7,194715	0,682858	-0,647833	-2,693520	-2,497065	-4,035188	8,259620	13,603553	-0,022135	0,085401	-1,439753	-7,491537	-8,932282	0,682858	-0,022135	0,085401	-1,439753	-7,491537	-8,932282	0,682858
11:06:03,68	0,175992	3,434017	-0,066006	-0,157028	0,279984	0,029996	-0,020891	0,093566	-1,439347	-0,326720	-7,296677	0,728429	-0,645526	-2,695704	-2,501391	-4,073807	8,291141	13,544680	-0,020891	0,093566	-1,439347	-7,671639	-8,936641	0,728429	-0,020891	0,093566	-1,439347	-7,671639	-8,936641	0,728429
11:06:03,73	0,175992	3,434017	-0,066006	-0,157028	0,279984	0,029996	-0,020154	0,090476	-1,443673	-0,495404	-7,285831	0,669555	-0,641375	-2,693416	-2,497883	-4,057644	8,282350	13,552845	-0,020154	0,090476	-1,443673	-7,597734	-8,867887	0,669555	-0,020154	0,090476	-1,443673	-7,597734	-8,867887	0,669555
11:06:03,78	0,175992	3,434017	-0,066006	-0,157028	0,279984	0,029996	-0,024211	0,088025	-1,440165	-0,623308	-7,093245	0,677720	-0,646716	-2,693845	-2,495956	-4,087780	8,302978	13,556501	-0,021169	0,092436	-1,438238	-7,652957	-8,876771	0,681377	-0,021169	0,092436	-1,438238	-7,652957	-8,876771	0,681377
11:06:03,83	0,175992	3,434017	-0,066006	-0,157028	0,279984	0,029996	-0,021169	0,092436	-1,438238	-0,396711	-7,215020	0,681377	-0,642643	-2,695714	-2,499835	-4,113802	8,320186	13,564952	-0,021169	0,092436	-1,438238	-7,652957	-8,876771	0,681377	-0,021169	0,092436	-1,438238	-7,652957	-8,876771	0,681377
11:06:03,88	0,175992	3,434017	-0,066006	-0,157028	0,279984	0,029996	-0,021587	0,087974	-1,442117	-0,630633	-7,162139	0,689828	-0,648441	-2,694256	-2,500224	-4,055664	8,284838	13,548137	-0,021587	0,087974	-1,442117	-7,536602	-8,856711	0,689828	-0,021587	0,087974	-1,442117	-7,536602	-8,856711	0,689828
11:06:03,93	0,175992	3,434017	-0,066006	-0,157028	0,279984	0,029996	-0,020694	0,089940	-1,440916	-0,555472	-7,312299	0,677095	-0,644792	-2,695504	-2,498635	-4,010442	8,291790	13,552219	-0,020694	0,089940	-1,440916	-7,615799	-8,936749	0,677095	-0,020694	0,089940	-1,440916	-7,615799	-8,936749	0,677095
11:06:03,98	0,175992	3,434017	-0,066006	-0,157028	0,279984	0,029996	-0,018910	0,086940	-1,438211	-0,686594	-7,370825	0,661046	-0,643086	-2,698549	-2,495929	-4,052518	8,287345	13,536171	-0,018910	0,086940	-1,438211	-7,511407	-8,855271	0,661046	-0,018910	0,086940	-1,438211	-7,511407	-8,855271	0,661046
11:06:04,03	0,175992	3,434017	-0,066006	-0,157028	0,279984	0,029996	-0,018910	0,086940	-1,438211	-0,686594	-7,370825	0,661046	-0,646083	-2,694929	-2,495929	-4,064373	8,290681	13,570334	-0,018910	0,086940	-1,438211	-7,511407	-8,855271	0,661046	-0,018910	0,086940	-1,438211	-7,511407	-8,855271	0,661046
11:06:04,08	0,175992	3,434017	-0,066006	-0,157028	0,279984	0,029996	-0,020546	0,091346	-1,438211	-0,454443	-7,273823	0,695210	-0,645560	-2,693163	-2,496332	-4,090419	8,294436	13,576165	-0,020546	0,091346	-1,438211	-7,625127	-8,886686	0,695210	-0,020546	0,091346	-1,438211	-7,625127	-8,886686	0,695210
11:06:04,13	0,175992	3,434017	-0,066006	-0,157028	0,279984	0,029996	-0,022337	0,091776	-1,438614	-0,422322	-7,156284	0,701041	-0,644442	-2,694593	-2,493593	-4,119552	8,282886	13,608324	-0,021657	0,090093	-1,435875	-7,557569	-8,872244	0,733200	-0,021657	0,090093	-1,435875	-7,557569	-8,872244	0,733200
11:06:04,18	0,175992	3,434017	-0,066006	-0,157028	0,279984	0,029996	-0,021657	0,090093	-1,435875	-0,485285	-7,172154	0,733200	-0,645569	-2,694878	-2,499825	-4,098551	8,313905	13,578742	-0,020847	0,090926	-1,442107	-7,617003	-8,853459	0,703617	-0,020847	0,090926	-1,442107	-7,617003	-8,853459	0,703617
11:06:04,23	0,175992	3,434017	-0,066006	-0,157028	0,279984	0,029996	-0,020847	0,090926	-1,442107	-0,479342	-7,216948	0,703617	-0,642525	-2,695303	-2,496312	-4,060672	8,310509	13,566879	-0,022002	0,088077	-1,438594	-7,557519	-8,918551	0,691754	-0,022002	0,088077	-1,438594	-7,557519	-8,918551	0,691754
11:06:04,28	0,175992	3,434017	-0,066006	-0,157028	0,279984	0,029996	-0,022002	0,088077	-1,438594	-0,643457	-7,191425	0,691754	-0,643066	-2,697706	-2,497479	-4,043203	8,303478	13,542508	-0,022002	0,088077	-1,438594	-7,557519	-8,918551	0,691754	-0,022002	0,088077	-1,438594	-7,557519	-8,918551	0,691754
11:06:04,33	0,175992	3,434017	-0,066006	-0,157028	0,279984	0,029996	-0,019650	0,087345	-1,439761	-0,684169	-7,332355	0,667384	-0,646122	-2,692284	-2,494401	-4,080559	8,293807	13,560366	-0,019650	0,087345	-1,439761	-7,540765	-8,874876	0,667384	-0,019650	0,087345	-1,439761	-7,540765	-8,874876	0,667384
11:06:04,38	0,175992	3,434017	-0,066006	-0,157028	0,279984	0,029996	-0,022817	0,092702	-1,436683	-0,378564	-7,140133	0,685242	-0,643208	-2,694668	-2,495141	-4,085845	8,264554	13,593999	-0,022817	0,092702	-1,436683	-7,655665	-8,931296	0,685242	-0,022817	0,092702	-1,436683	-7,655665	-8,931296	0,685242
11:06:04,43	0,175992	3,434017	-0,066006	-0,157028	0,279984	0,029996	-0,022210	0,088987	-1,437423	-0,543776	-7,181759	0,718875	-0,642029	-2,691654	-2,495573	-4,094962	8,304437	13,557524	-0,025410	0,089472	-1,437855	-7,572087	-8,982214	0,682399	-0,025410	0,089472	-1,437855	-7,572087	-8,982214	0,682399
11:06:04,48	0,175992	3,434017	-0,066006	-0,157028	0,279984	0,029996	-0,025410	0,089472	-1,437855	-0,548507	-6,987527	0,682399	-0,640195	-2,693063	-2,499791	-4,056493	8,309501	13,598726	-0,025410	0,089472	-1,437855	-7,572087	-8,982214	0,682399	-0,025410	0,089472	-1,437855	-7,572087	-8,982214	0,682399
11:06:04,53	0,175992	3,434017	-0,066006	-0,157028	0,279984	0,029996	-0,025106	0,087180	-1,442073	-0,691321	-7,034102	0,723602	-0,637258	-2,696552	-2,496275	-4,054941	8,247929	13,594589	-0,023553	0,082891	-1,438557	-7,368766	-8,995929	0,719465	-0,023553	0,082891	-1,438557	-7,368766	-8,995929	0,719465
11:06:04,58	0,175992	3,434017	-0,066006	-0,157028	0,279984	0,029996	-0,023553	0,082891	-1,438557	-0,861788	-7,146980	0,719465	-0,642531	-2,696942	-2,493972	-4,062187	8,281480	13,569141	-0,020579	0,087264	-1,436253	-7,510063	-8,894052	0,694017	-0,020579	0,087264	-1,436253	-7,510063	-8,894052	0,694017
11:06:04,63	0,175992	3,434017	-0,066006	-0,157028	0,279984	0,029996	-0,020579	0,087264	-1,436253	-0,659865	-7,278607	0,694017	-0,644881	-2,696914	-2,495516	-4,056480	8,288783	13,584389	-0,019428	0,089312	-1,437798	-7,573516	-8,864844	0,709265	-0,019428	0,089312	-1,437798	-7,573516	-8,864844	0,709265
11:06:04,68	0,175992	3,434017	-0,066006	-0,157028	0,279984	0,029996	-0,019428	0,089312	-1,437798	-0,562540	-7,339744	0,709265	-0,639589	-2,693426	-2,494358	-4,040408	8,245359	13,573870	-0,019428	0,089312	-1,437798	-7,573516	-8,864844	0,709265	-0,019428	0,089312	-1,437798	-7,573516	-8,864844	0,709265
11:06:04,73	0,175992	3,434017	-0,066006	-0,157028	0,279984	0,029996	-0,025095	0,086474	-1,436640	-0,680545	-7,080685	0,698746	-0,646174	-2,695427	-2,494389	-4,117755	8,313492	13,580277	-0,025095	0,086474	-1,436640	-7,468739	-9,050653	0,698746	-0,025095	0,086474	-1,436640	-7,468739	-9,050653	0,698746
11:06:04,78	0,175992	3,434017	-0,066006	-0,157028	0,279984	0,029996	-0,020069	0,091175	-1,436671	-0,456389	-7,240981	0,705153	-0,643830	-2,699666	-2,511842	-4,086850	8,273497	13,584229	-0,020069	0,091175	-1,436671	-7,613665	-8,816416	0,705153	-0,020069	0,091175	-1,436671	-7,613665	-8,816416	0,705153
11:06:04,83	0,175992	3,434017	-0,066006	-0,157028	0,279984	0,029996	-0,017570	0,087026	-1,454124	-0,652958	-7,417716	0,709105	-0,664370	-2,708756	-3,121381	-1,588623	6,871391	13,525944	-0,017570	0,087026	-1,454124	-7,484529	-8,796942	0,709105	-0,017570	0,087026	-1,454124	-7,484529	-8,796942	0,709105
11:06:04,88	0,175982	3,434034	-0,055985	-0,157027	0,279982	0,029982	0,000572	0,100269	-2,063663	0,000818	-11,225650	0,650820	-0,665132	-2,710538	-3,136559	-1,663098	6,927287	13,538551	0,000572	0,100269	-2,063663	-7,870320	-11,180774	0,650820	0,000572	0,100269	-2,063663	-7,870320	-11,180774	0,650820
11:06:04,93	0,175982	3,434034	-0,055985	-0,157027	0,279982	0,029982	0,002496	0,100038	-2,078841	-0,022360	-11,233255	0,663427	-0,661586	-2,709862	-3,131532	-1,679827	6,958524	13,511941	0,000138	0,097305	-2,073814	-7,821626	-11,069724	0,636816	0,000138	0,097305	-2,073814	-7,821626	-11,069724	0,636816
11:06:04,98	0,175982	3,434034	-0,055985	-0,157027	0,279982	0,029982	0,000138	0,097305	-2,073814	-0,183180	-11,080530	0,636816	-0,664001	-2,713906	-3,128809	-1,726512	6,972677	13,524735	0,000138	0,097305	-2,073814	-7,821626	-11,069724	0,636816	0,000138	0,097305	-2,073814	-7,821626	-11,069724	0,636816
11:06:05,03	0,175982	3,434034	-0,055985	-0,157027	0,279982	0,029982	0,004847	0,097374	-2,071091	-0,168489	-11,277925	0,649611	-0,658066	-2,708147	-3,129968	-1,695033	6,994557	13,537388	0,004847	0,097374	-2,071091	-7,812377	-10,897412	0,649611	0,004847	0,097374	-2,071091	-7,812377	-10,897412	0,649611
11:06:05,08	0,175982	3,434034	-0,055985	-0,157027	0,279982	0,029982	-0,003107	0,095115	-2,072250	-0,320682	-10,880620	0,662263	-0,664552	-2,713507	-3,125705	-1,724659	7,001314	13,518863	-0,003107	0,095115	-2,072250	-7,787184	-11,124524	0,662263	-0,003107	0,095115	-2,072250	-7,787184	-11,124524	0,662263
11:06:05,13	0,175982	3,434034	-0,055985	-0,157027	0,279982	0,029982	0,004777	0,098052	-2,067987	-0,158998	-11,261566	0,643739	-0,660487	-2,708603	-3,127700	-1,753731	7,044076	13,489260	0,004777	0,098052	-2,067987	-7,856053	-10,886556	0,643739	0,004777	0,098052	-2,067987	-7,856053	-10,886556	0,643739
11:06:05,18	0,175982	3,434034	-0,055985	-0,157027	0,279982	0,029982	-0,001503	0,096983	-2,069982	-0,237069	-10,888460	0,614136	-0,661050	-2,717371	-3,124167	-1,759286	7,008392	13,489471	-0,001503	0,096983	-2,069982	-7,850228	-11,006412	0,614136	-0,001503	0,096983	-2,069982	-7,850228	-11,006412	0,614136
11:06:05,23	0,175982	3,434034	-0,055985	-0,157027	0,279982	0,029982	0,006373	0,093087	-2,066449	-0,405967	-11,310996	0,614347	-0,660968	-2,715160	-3,126840	-1,709908	7,024464	13,535054	0,004417	0,094121	-2,069122	-7,779325	-10,897312	0,659929	0,004417	0,094121	-2,069122	-7,779325	-10,897312	0,659929
11:06:05,28	0,175982	3,434034	-0,055985	-0,157027	0,279982	0,029982	0,000996	0,095453	-2,064902	-0,321761	-11,039600	0,619900	-0,660411	-2,711532	-3,122620	-1,732791	7,037892	13,495025	0,000996	0,095453	-2,064902	-7,814789	-10,961432	0,619900	0,000996	0,095453	-2,064902	-7,814789	-10,961432	0,619900
11:06:05,33	0,175982	3,434034	-0,055985	-0,157027	0,279982	0,029982	0,000996	0,095453	-2,064902	-0,321761	-11,039600	0,619900	-0,661023	-2,714728	-3,123329	-1,730416	7,005136	13,566479	0,004070	0,094384	-2,065611	-7,759304	-10,898395	0,691355	0,004070	0,094384	-2,065611	-7,759304	-10,898395	0,691355
11:06:05,38	0,175982	3,434034	-0,055985	-0,157027	0,279982	0,029982	0,004070	0,094384	-2,065611	-0,350122	-11,217903	0,691355	-0,662291	-2,712139	-3,125376	-1,769306	6,993863	13,471026	0,004070	0,094384	-2,065611	-7,759304	-10,898395	0,691355	0,004070	0,094384	-2,065611	-7,759304	-10,898395	0,691355
11:06:05,43	0,175982	3,434034	-0,055985	-0,157027	0,279982	0,029982	0,002462	0,096777	-2,067658	-0,196483	-11,106212	0,595901	-0,657488	-2,711218	-3,124539	-1,725806	7,008436	13,519954	0,002462	0,096777	-2,067658	-7,793509	-10,912980	0,595901	0,002462	0,096777	-2,067658	-7,793509	-10,912980	0,595901
11:06:05,48	0,175982	3,434034	-0,055985	-0,157027	0,279982	0,029982	-0,000737	0,093079	-2,066821	-0,423173	-10,970271	0,644830	-0,660503	-2,712329	-3,124154	-1,759113	7,005539	13,533819	0,001732	0,095134	-2,066436	-7,765176	-10,935296	0,658695	0,001732	0,095134	-2,066436	-7,765176	-10,935296	0,658695
11:06:05,53	0,175982	3,434034	-0,055985	-0,157027	0,279982	0,029982	0,001732	0,095134	-2,066436	-0,297129	-11,071277	0,658695	-0,664647	-2,714280	-3,120293	-1,784604	7,008004	13,511424	0,001732	0,095134	-2,066436	-7,765176	-10,935296	0,658695	0,001732	0,095134	-2,066436	-7,765176	-10,935296	0,658695
11:06:05,58	0,175982	3,434034	-0,055985	-0,157027	0,279982	0,029982	0,005494	0,097747	-2,062575	-0,150659	-11,243584	0,636300	-0,663411	-2,710341	-3,122609	-1,761608	7,070578	13,539625	0,005494	0,097747	-2,062575	-7,823802	-10,812300	0,636300	0,005494	0,097747	-2,062575	-7,823802	-10,812300	0,636300
11:06:05,63	0,175982	3,434034	-0,055985	-0,157027	0,279982	0,029982	0,001465	0,098647	-2,064891	-0,169575	-11,022726	0,664501	-0,658767	-2,711065	-3,120686	-1,793114	7,046274	13,519315	0,001465	0,098647	-2,064891	-7,913326	-10,907685	0,664501	0,001465	0,098647	-2,064891	-7,913326	-10,907685	0,664501
11:06:05,68	0,175982	3,434034	-0,055985	-0,157027	0,279982	0,029982	-0,000230	0,094263	-2,062968	-0,360737	-10,919420	0,644191	-0,661671	-2,714748	-3,121029	-1,781661	7,056496	13,557446	-0,000230	0,094263	-2,062968	-7,760352	-10,937486	0,644191	-0,000230	0,094263	-2,062968	-7,760352	-10,937486	0,644191
11:06:05,73	0,175982	3,434034	-0,055985	-0,157027	0,279982	0,029982	0,004411	0,094936	-2,063310	-0,340296	-11,165570	0,682322	-0,664633	-2,711985	-3,120303	-1,785712	7,046795	13,513027	0,003499	0,098883	-2,062585	-7,886948	-10,844801	0,637903	0,003499	0,098883	-2,062585	-7,886948	-10,844801	0,637903
11:06:05,79	0,175982	3,434034	-0,055985	-0,157027	0,279982	0,029982	0,003499	0,098883	-2,062585	-0,124622	-11,119511	0,637903	-0,664654	-2,715851	-3,117966	-1,791491	6,988680	13,499536	0,003499	0,098883	-2,062585	-7,886948	-10,844801	0,637903	0,003499	0,098883	-2,062585	-7,886948	-10,844801	0,637903
11:06:05,84	0,175982	3,434034	-0,055985	-0,157027	0,279982	0,029982	0,006858	0,096968	-2,060248	-0,170979	-11,318229	0,624411	-0,659261	-2,709989	-3,119861	-1,748715	7,065145	13,562642	0,006858	0,096968	-2,060248	-7,782985	-10,779842	0,624411	0,006858	0,096968	-2,060248	-7,782985	-10,779842	0,624411
11:06:05,89	0,175982	3,434034	-0,055985	-0,157027	0,279982	0,029982	-0,000915	0,095228	-2,062143	-0,349060	-10,912819	0,687518	-0,660541	-2,712090	-3,121463	-1,797774	7,047752	13,519425	-0,000915	0,095228	-2,062143	-7,824487	-10,984652	0,687518	-0,000915	0,095228	-2,062143	-7,824487	-10,984652	0,687518
11:06:05,94	0,175982	3,434034	-0,055985	-0,157027	0,279982	0,029982	0,001545	0,095286	-2,063745	-0,306474	-11,006929	0,644301	-0,662819	-2,715762	-3,118340	-1,774471	7,035877	13,506276	0,001545	0,095286	-2,063745	-7,786420	-10,885683	0,644301	0,001545	0,095286	-2,063745	-7,786420	-10,885683	0,644301
11:06:05,99	0,175982	3,434034	-0,055985	-0,157027	0,279982	0,029982	0,005863	0,095423	-2,060622	-0,300699	-11,257630	0,631151	-0,664655	-2,718567	-3,121045	-1,810208	7,050440	13,537092	0,009211	0,095611	-2,063327	-7,791135	-10,670406	0,661968	0,009211	0,095611	-2,063327	-7,791135	-10,670406	0,661968
11:06:06,04	0,175982	3,434034	-0,055985	-0,157027	0,279982	0,029982	0,009211	0,095611	-2,063327	-0,285701	-11,393481	0,661968	-0,662989	-2,714828	-3,120670	-1,844255	7,045604	13,557283	0,005140	0,096038	-2,062952	-7,781238	-10,751227	0,682159	0,005140	0,096038	-2,062952	-7,781238	-10,751227	0,682159
11:06:06,09	0,175982	3,434034	-0,055985	-0,157027	0,279982	0,029982	0,005140	0,096038	-2,062952	-0,242287	-11,154705	0,682159	-0,658799	-2,712266	-3,122603	-1,804499	7,049596	13,554437	0,005140	0,096038	-2,062952	-7,781238	-10,751227	0,682159	0,005140	0,096038	-2,062952	-7,781238	-10,751227	0,682159
11:06:06,14	0,175982	3,434034	-0,055985	-0,157027	0,279982	0,029982	0,000826	0,093690	-2,064885	-0,387710	-10,962838	0,679313	-0,665189	-2,710832	-3,119904	-1,774945	7,072105	13,528095	0,000826	0,093690	-2,064885	-7,742355	-10,897969	0,679313	0,000826	0,093690	-2,064885	-7,742355	-10,897969	0,679313
11:06:06,19	0,175982	3,434034	-0,055985	-0,157027	0,279982	0,029982	0,002779	0,099941	-2,062186	-0,096925	-11,078725	0,652970	-0,666971	-2,714276	-3,118764	-1,784463	7,031536	13,481774	0,002779	0,099941	-2,062186	-7,942278	-10,860558	0,652970	0,002779	0,099941	-2,062186	-7,942278	-10,860558	0,652970
11:06:06,24	0,175982	3,434034	-0,055985	-0,157027	0,279982	0,029982	0,006653	0,099762	-2,061046	-0,066343	-11,292211	0,606650	-0,663463	-2,713972	-3,121036	-1,783594	7,035188	13,556593	0,004635	0,096876	-2,063318	-7,824756	-10,822349	0,681469	0,004635	0,096876	-2,063318	-7,824756	-10,822349	0,681469
11:06:06,29	0,175982	3,434034	-0,055985	-0,157027	0,279982	0,029982	0,004635	0,096876	-2,063318	-0,220020	-11,186194	0,681469	-0,664632	-2,712052	-3,120289	-1,780340	7,037091	13,527178	0,003558	0,098848	-2,062571	-7,880309	-10,852760	0,652054	0,003558	0,098848	-2,062571	-7,880309	-10,852760	0,652054
11:06:06,34	0,175982	3,434034	-0,055985	-0,157027	0,279982	0,029982	0,003558	0,098848	-2,062571	-0,120710	-11,132048	0,652054	-0,659856	-2,711906	-3,119517	-1,757068	7,041858	13,498398	0,003558	0,098848	-2,062571	-7,880309	-10,852760	0,652054	0,003558	0,098848	-2,062571	-7,880309	-10,852760	0,652054
11:06:06,39	0,175982	3,434034	-0,055985	-0,157027	0,279982	0,029982	0,001043	0,094785	-2,061799	-0,347754	-11,019057	0,623274	-0,660987	-2,710518	-3,116791	-1,745076	7,069848	13,507214	0,000406	0,096459	-2,059073	-7,862981	-10,950451	0,632090	0,000406	0,096459	-2,059073	-7,862981	-10,950451	0,632090
11:06:06,44	0,175982	3,434034	-0,055985	-0,157027	0,279982	0,029982	0,000406	0,096459	-2,059073	-0,290978	-10,982300	0,632090	-0,661604	-2,715344	-3,119491	-1,767317	7,079211	13,523098	0,004894	0,094580	-2,061772	-7,810195	-10,807567	0,647973	0,004894	0,094580	-2,061772	-7,810195	-10,807567	0,647973
11:06:06,49	0,175982	3,434034	-0,055985	-0,157027	0,279982	0,029982	0,004894	0,094580	-2,061772	-0,385634	-11,191752	0,647973	-0,661683	-2,716001	-3,120661	-1,798697	7,069517	13,533401	0,005503	0,094319	-2,062942	-7,779193	-10,769110	0,658277	0,005503	0,094319	-2,062942	-7,779193	-10,769110	0,658277
11:06:06,54	0,175982	3,434034	-0,055985	-0,157027	0,279982	0,029982	0,005503	0,094319	-2,062942	-0,375122	-11,201069	0,658277	-0,663449	-2,715249	-3,117595	-1,806196	7,064439	13,487649	0,005503	0,094319	-2,062942	-7,779193	-10,769110	0,658277	0,005503	0,094319	-2,062942	-7,779193	-10,769110	0,658277
11:06:06,59	0,175982	3,434034	-0,055985	-0,157027	0,279982	0,029982	0,005735	0,096226	-2,059877	-0,267855	-11,209183	0,612525	-0,662242	-2,714244	-3,117975	-1,773022	7,016903	13,481530	0,005735	0,096226	-2,059877	-7,821559	-10,759005	0,612525	0,005735	0,096226	-2,059877	-7,821559	-10,759005	0,612525
11:06:06,64	0,175982	3,434034	-0,055985	-0,157027	0,279982	0,029982	0,004260	0,095682	-2,060257	-0,271515	-11,184992	0,606406	-0,662873	-2,710156	-3,115626	-1,800164	7,077871	13,545817	0,004260	0,095682	-2,060257	-7,782588	-10,850585	0,606406	0,004260	0,095682	-2,060257	-7,782588	-10,850585	0,606406
11:06:06,69	0,175982	3,434034	-0,055985	-0,157027	0,279982	0,029982	0,001036	0,098273	-2,057908	-0,176040	-10,963366	0,670692	-0,668218	-2,716537	-3,119901	-1,829250	7,075944	13,537095	0,009234	0,099712	-2,062183	-7,912376	-10,640559	0,661971	0,009234	0,099712	-2,062183	-7,912376	-10,640559	0,661971
11:06:06,74	0,175982	3,434034	-0,055985	-0,157027	0,279982	0,029982	0,009234	0,099712	-2,062183	-0,085017	-11,365421	0,661971	-0,664665	-2,715944	-3,119522	-1,815106	7,053538	13,512477	0,009234	0,099712	-2,062183	-7,912376	-10,640559	0,661971	0,009234	0,099712	-2,062183	-7,912376	-10,640559	0,661971
11:06:06,79	0,175982	3,434034	-0,055985	-0,157027	0,279982	0,029982	0,006944	0,096931	-2,061804	-0,217261	-11,269815	0,637353	-0,659389	-2,713414	-3,121846	-1,809508	7,039303	13,524356	0,002115	0,093627	-2,064128	-7,729278	-10,864629	0,649231	0,002115	0,093627	-2,064128	-7,729278	-10,864629	0,649231
11:06:06,84	0,175982	3,434034	-0,055985	-0,157027	0,279982	0,029982	0,002115	0,093627	-2,064128	-0,379546	-11,030652	0,649231	-0,659344	-2,713405	-3,117594	-1,809302	7,065312	13,493537	0,002115	0,093627	-2,064128	-7,729278	-10,864629	0,649231	0,002115	0,093627	-2,064128	-7,729278	-10,864629	0,649231
11:06:06,89	0,175982	3,434034	-0,055985	-0,157027	0,279982	0,029982	0,002085	0,093592	-2,059876	-0,404008	-11,016265	0,618413	-0,663458	-2,708591	-3,116401	-1,787306	7,064190	13,550694	-2,717456E-5	0,099563	-2,058683	-7,919222	-10,928180	0,675570	-2,717456E-5	0,099563	-2,058683	-7,919222	-10,928180	0,675570
11:06:06,94	0,175982	3,434034	-0,055985	-0,157027	0,279982	0,029982	-2,717456E-5	0,099563	-2,058683	-0,103557	-10,926046	0,675570	-0,663448	-2,713376	-3,117186	-1,791955	7,048169	13,516082	-2,717456E-5	0,099563	-2,058683	-7,919222	-10,928180	0,675570	-2,717456E-5	0,099563	-2,058683	-7,919222	-10,928180	0,675570
11:06:06,99	0,175982	3,434034	-0,055985	-0,157027	0,279982	0,029982	0,004111	0,097161	-2,059468	-0,212258	-11,145234	0,640958	-0,662390	-2,709717	-3,119509	-1,832393	7,062184	13,572382	0,004111	0,097161	-2,059468	-7,839370	-10,822493	0,640958	0,004111	0,097161	-2,059468	-7,839370	-10,822493	0,640958
11:06:07,04	0,175982	3,434034	-0,055985	-0,157027	0,279982	0,029982	0,000414	0,098074	-2,061791	-0,156668	-10,910966	0,697258	-0,665840	-2,714649	-3,117604	-1,820399	7,065256	13,492348	0,006411	0,098596	-2,059886	-7,877981	-10,728382	0,617224	0,006411	0,098596	-2,059886	-7,877981	-10,728382	0,617224
11:06:07,09	0,175982	3,434034	-0,055985	-0,157027	0,279982	0,029982	0,006411	0,098596	-2,059886	-0,138201	-11,231628	0,617224	-0,661598	-2,713850	-3,116021	-1,783167	7,118112	13,503238	0,006411	0,098596	-2,059886	-7,877981	-10,728382	0,617224	0,006411	0,098596	-2,059886	-7,877981	-10,728382	0,617224
11:06:07,14	0,175982	3,434034	-0,055985	-0,157027	0,279982	0,029982	0,003597	0,095322	-2,058303	-0,372852	-11,091143	0,628113	-0,662299	-2,712798	-3,119129	-1,818208	7,104461	13,534157	0,003036	0,096455	-2,061411	-7,856299	-10,800097	0,659033	0,003036	0,096455	-2,061411	-7,856299	-10,800097	0,659033
11:06:07,19	0,175982	3,434034	-0,055985	-0,157027	0,279982	0,029982	0,003036	0,096455	-2,061411	-0,284566	-11,038455	0,659033	-0,667091	-2,712636	-3,118391	-1,845268	7,063954	13,507659	0,005293	0,100686	-2,060673	-7,919807	-10,737127	0,632535	0,005293	0,100686	-2,060673	-7,919807	-10,737127	0,632535
11:06:07,24	0,175982	3,434034	-0,055985	-0,157027	0,279982	0,029982	0,005293	0,100686	-2,060673	-0,015952	-11,152596	0,632535	-0,659343	-2,714952	-3,114854	-1,810504	7,049286	13,510520	0,003424	0,092818	-2,057136	-7,715970	-10,824079	0,635396	0,003424	0,092818	-2,057136	-7,715970	-10,824079	0,635396
11:06:07,30	0,175982	3,434034	-0,055985	-0,157027	0,279982	0,029982	0,003424	0,092818	-2,057136	-0,429794	-11,092882	0,635396	-0,658199	-2,712706	-3,114869	-1,828797	7,073074	13,512011	0,003424	0,092818	-2,057136	-7,715970	-10,824079	0,635396	0,003424	0,092818	-2,057136	-7,715970	-10,824079	0,635396
11:06:07,35	0,175982	3,434034	-0,055985	-0,157027	0,279982	0,029982	0,000907	0,092950	-2,057151	-0,434357	-10,934253	0,636886	-0,662935	-2,709304	-3,117604	-1,830396	7,090719	13,523633	0,000329	0,098753	-2,059886	-7,899202	-10,868168	0,648508	0,000329	0,098753	-2,059886	-7,899202	-10,868168	0,648508
11:06:07,40	0,175982	3,434034	-0,055985	-0,157027	0,279982	0,029982	0,000329	0,098753	-2,059886	-0,147075	-10,893970	0,648508	-0,661865	-2,715891	-3,130398	-1,849486	7,027117	13,538475	0,000329	0,098753	-2,059886	-7,899202	-10,868168	0,648508	0,000329	0,098753	-2,059886	-7,899202	-10,868168	0,648508
11:06:07,45	0,175982	3,434034	-0,055985	-0,157027	0,279982	0,029982	0,005498	0,094533	-2,072680	-0,301912	-11,178062	0,663351	-0,686541	-2,735140	-3,755270	0,225198	6,030348	13,461028	0,005498	0,094533	-2,072680	-7,722734	-10,746439	0,663351	0,005498	0,094533	-2,072680	-7,722734	-10,746439	0,663351
11:06:07,50	0,176052	3,434006	-0,045963	-0,157027	0,279981	0,030027	0,034507	0,106278	-2,697552	0,134710	-14,981597	0,585904	-0,689137	-2,742038	-3,765758	0,119440	6,031402	13,500974	0,034507	0,106278	-2,697552	-8,208091	-12,272837	0,585904	0,034507	0,106278	-2,697552	-8,208091	-12,272837	0,585904
11:06:07,55	0,176052	3,434006	-0,045963	-0,157027	0,279981	0,030027	0,041778	0,105077	-2,708039	0,124260	-15,267621	0,625850	-0,683183	-2,742247	-3,765355	0,135090	6,066615	13,497849	0,041778	0,105077	-2,708039	-8,124316	-11,988015	0,625850	0,041778	0,105077	-2,708039	-8,124316	-11,988015	0,625850
11:06:07,60	0,176052	3,434006	-0,045963	-0,157027	0,279981	0,030027	0,038982	0,099816	-2,707637	-0,187653	-15,118162	0,622725	-0,689092	-2,743485	-3,761122	0,089912	6,128869	13,472302	0,038982	0,099816	-2,707637	-8,023209	-12,058063	0,622725	0,038982	0,099816	-2,707637	-8,023209	-12,058063	0,622725
11:06:07,65	0,176052	3,434006	-0,045963	-0,157027	0,279981	0,030027	0,043009	0,104315	-2,703404	0,014956	-15,257325	0,597177	-0,690357	-2,741484	-3,757258	0,042446	6,147159	13,485637	0,043009	0,104315	-2,703404	-8,173751	-11,881090	0,597177	0,043009	0,104315	-2,703404	-8,173751	-11,881090	0,597177
11:06:07,70	0,176052	3,434006	-0,045963	-0,157027	0,279981	0,030027	0,041909	0,106411	-2,699540	0,131847	-15,149834	0,610513	-0,691455	-2,745805	-3,752994	0,057222	6,139745	13,438216	0,046199	0,105201	-2,695276	-8,190317	-11,762812	0,563092	0,046199	0,105201	-2,695276	-8,190317	-11,762812	0,563092
11:06:07,75	0,176052	3,434006	-0,045963	-0,157027	0,279981	0,030027	0,046199	0,105201	-2,695276	0,067982	-15,389445	0,563092	-0,684413	-2,739879	-3,754944	0,055312	6,169301	13,452156	0,046199	0,105201	-2,695276	-8,190317	-11,762812	0,563092	0,046199	0,105201	-2,695276	-8,190317	-11,762812	0,563092
11:06:07,80	0,176052	3,434006	-0,045963	-0,157027	0,279981	0,030027	0,037547	0,102065	-2,697226	-0,119729	-14,923077	0,577032	-0,685580	-2,746563	-3,755315	0,041861	6,171704	13,446559	0,037547	0,102065	-2,697226	-8,131855	-11,975675	0,577032	0,037547	0,102065	-2,697226	-8,131855	-11,975675	0,577032
11:06:07,85	0,176052	3,434006	-0,045963	-0,157027	0,279981	0,030027	0,043919	0,099734	-2,697597	-0,236295	-15,241578	0,571434	-0,689786	-2,746416	-3,754567	0,003088	6,167514	13,440817	0,043919	0,099734	-2,697597	-8,065441	-11,793962	0,571434	0,043919	0,099734	-2,697597	-8,065441	-11,793962	0,571434
11:06:07,90	0,176052	3,434006	-0,045963	-0,157027	0,279981	0,030027	0,045895	0,103450	-2,696848	-0,020049	-15,312838	0,565693	-0,689835	-2,740990	-3,752999	-0,006347	6,180314	13,494464	0,045895	0,103450	-2,696848	-8,140898	-11,710119	0,565693	0,045895	0,103450	-2,696848	-8,140898	-11,710119	0,565693
11:06:07,95	0,176052	3,434006	-0,045963	-0,157027	0,279981	0,030027	0,041220	0,106206	-2,695281	0,116862	-15,055178	0,619339	-0,686227	-2,738887	-3,755736	0,037174	6,170671	13,452702	0,041220	0,106206	-2,695281	-8,220284	-11,819430	0,619339	0,041220	0,106206	-2,695281	-8,220284	-11,819430	0,619339
11:06:08,00	0,176052	3,434006	-0,045963	-0,157027	0,279981	0,030027	0,037595	0,104132	-2,698018	-0,004370	-14,909194	0,577578	-0,686827	-2,744030	-3,753006	0,013915	6,167196	13,450302	0,037595	0,104132	-2,698018	-8,178745	-11,958003	0,577578	0,037595	0,104132	-2,698018	-8,178745	-11,958003	0,577578
11:06:08,05	0,176052	3,434006	-0,045963	-0,157027	0,279981	0,030027	0,042745	0,101794	-2,693719	-0,143974	-15,150132	0,584799	-0,686777	-2,744517	-3,751438	0,022883	6,199709	13,459923	0,042745	0,101794	-2,693719	-8,134777	-11,794615	0,584799	0,042745	0,101794	-2,693719	-8,134777	-11,794615	0,584799
11:06:08,10	0,176052	3,434006	-0,045963	-0,157027	0,279981	0,030027	0,042745	0,101794	-2,693719	-0,143974	-15,150132	0,584799	-0,685620	-2,744903	-3,755326	0,015146	6,210559	13,458014	0,042745	0,101794	-2,693719	-8,134777	-11,794615	0,584799	0,042745	0,101794	-2,693719	-8,134777	-11,794615	0,584799
11:06:08,15	0,176052	3,434006	-0,045963	-0,157027	0,279981	0,030027	0,042501	0,100599	-2,697608	-0,211615	-15,125316	0,582890	-0,688618	-2,744455	-3,751444	0,000717	6,168737	13,468544	0,043612	0,103419	-2,693726	-8,139938	-11,767943	0,593420	0,043612	0,103419	-2,693726	-8,139938	-11,767943	0,593420
11:06:08,20	0,176052	3,434006	-0,045963	-0,157027	0,279981	0,030027	0,043612	0,103419	-2,693726	-0,021558	-15,191477	0,593420	-0,686822	-2,743232	-3,751066	0,006146	6,193160	13,454997	0,041655	0,102476	-2,693348	-8,138806	-11,812296	0,579873	0,041655	0,102476	-2,693348	-8,138806	-11,812296	0,579873
11:06:08,25	0,176052	3,434006	-0,045963	-0,157027	0,279981	0,030027	0,044359	0,102294	-2,696434	-0,114120	-15,203743	0,606115	-0,688017	-2,745664	-3,754152	-0,005264	6,211517	13,481239	0,044359	0,102294	-2,696434	-8,144183	-11,721582	0,606115	0,044359	0,102294	-2,696434	-8,144183	-11,721582	0,606115
11:06:08,30	0,176052	3,434006	-0,045963	-0,157027	0,279981	0,030027	0,044359	0,102294	-2,696434	-0,114120	-15,203743	0,606115	-0,686831	-2,745962	-3,751050	-0,000610	6,183602	13,464035	0,044359	0,102294	-2,696434	-8,144183	-11,721582	0,606115	0,044359	0,102294	-2,696434	-8,144183	-11,721582	0,606115
11:06:08,35	0,176052	3,434006	-0,045963	-0,157027	0,279981	0,030027	0,044024	0,101118	-2,693332	-0,153432	-15,204312	0,588910	-0,691089	-2,744276	-3,751500	-0,066497	6,198735	13,440759	0,044024	0,101118	-2,693332	-8,091166	-11,748447	0,588910	0,044024	0,101118	-2,693332	-8,091166	-11,748447	0,588910
11:06:08,40	0,176052	3,434006	-0,045963	-0,157027	0,279981	0,030027	0,044693	0,105649	-2,693782	0,102028	-15,174469	0,565635	-0,690398	-2,741348	-3,747583	-0,019093	6,209030	13,467842	0,044693	0,105649	-2,693782	-8,191404	-11,666096	0,565635	0,044693	0,105649	-2,693782	-8,191404	-11,666096	0,565635
11:06:08,45	0,176052	3,434006	-0,045963	-0,157027	0,279981	0,030027	0,041811	0,106515	-2,689865	0,114447	-15,060530	0,592718	-0,688707	-2,740344	-3,752632	-0,054914	6,256109	13,497458	0,041811	0,106515	-2,689865	-8,246974	-11,778363	0,592718	0,041811	0,106515	-2,689865	-8,246974	-11,778363	0,592718
11:06:08,50	0,176052	3,434006	-0,045963	-0,157027	0,279981	0,030027	0,040096	0,105551	-2,694914	0,041475	-14,916806	0,622334	-0,690373	-2,746891	-3,751832	0,001052	6,163799	13,458264	0,040096	0,105551	-2,694914	-8,244298	-11,769241	0,622334	0,040096	0,105551	-2,694914	-8,244298	-11,769241	0,622334
11:06:08,55	0,176052	3,434006	-0,045963	-0,157027	0,279981	0,030027	0,046599	0,103721	-2,694114	-0,001737	-15,349583	0,583140	-0,690373	-2,744006	-3,749513	-0,008593	6,202630	13,463469	0,046599	0,103721	-2,694114	-8,143838	-11,691536	0,583140	0,046599	0,103721	-2,694114	-8,143838	-11,691536	0,583140
11:06:08,60	0,176052	3,434006	-0,045963	-0,157027	0,279981	0,030027	0,044101	0,105163	-2,691795	0,044450	-15,191876	0,588345	-0,689259	-2,740074	-3,750310	-0,018957	6,180893	13,464140	0,044101	0,105163	-2,691795	-8,210860	-11,729986	0,588345	0,044101	0,105163	-2,691795	-8,210860	-11,729986	0,588345
11:06:08,65	0,176052	3,434006	-0,045963	-0,157027	0,279981	0,030027	0,040138	0,106165	-2,692592	0,120538	-14,987713	0,589016	-0,687396	-2,744297	-3,750660	0,012648	6,189406	13,468841	0,042864	0,102440	-2,692942	-8,137870	-11,787764	0,593717	0,042864	0,102440	-2,692942	-8,137870	-11,787764	0,593717
11:06:08,70	0,176052	3,434006	-0,045963	-0,157027	0,279981	0,030027	0,042864	0,102440	-2,692942	-0,096314	-15,152578	0,593717	-0,687462	-2,744136	-3,751453	-0,020758	6,202365	13,470094	0,042864	0,102440	-2,692942	-8,137870	-11,787764	0,593717	0,042864	0,102440	-2,692942	-8,137870	-11,787764	0,593717
11:06:08,75	0,176052	3,434006	-0,045963	-0,157027	0,279981	0,030027	0,042758	0,102578	-2,693735	-0,083687	-15,111677	0,594970	-0,691678	-2,739848	-3,751109	-0,057771	6,214147	13,465706	0,042758	0,102578	-2,693735	-8,136031	-11,755152	0,594970	0,042758	0,102578	-2,693735	-8,136031	-11,755152	0,594970
11:06:08,80	0,176052	3,434006	-0,045963	-0,157027	0,279981	0,030027	0,041152	0,108373	-2,693391	0,225957	-14,990228	0,590581	-0,688732	-2,741387	-3,749928	-0,064909	6,220534	13,475236	0,041152	0,108373	-2,693391	-8,281296	-11,759763	0,590581	0,041152	0,108373	-2,693391	-8,281296	-11,759763	0,590581
11:06:08,85	0,176052	3,434006	-0,045963	-0,157027	0,279981	0,030027	0,038374	0,103083	-2,693760	-0,087410	-14,854641	0,587601	-0,685707	-2,740087	-3,751478	-0,030920	6,242850	13,462725	0,038374	0,103083	-2,693760	-8,179392	-11,842298	0,587601	0,038374	0,103083	-2,693760	-8,179392	-11,842298	0,587601
11:06:08,90	0,176052	3,434006	-0,045963	-0,157027	0,279981	0,030027	0,038374	0,103083	-2,693760	-0,087410	-14,854641	0,587601	-0,689865	-2,744215	-3,749890	-0,043737	6,206548	13,498158	0,038374	0,103083	-2,693760	-8,179392	-11,842298	0,587601	0,038374	0,103083	-2,693760	-8,179392	-11,842298	0,587601
11:06:08,95	0,176052	3,434006	-0,045963	-0,157027	0,279981	0,030027	0,044027	0,104619	-2,692172	0,030356	-15,155681	0,623034	-0,686867	-2,744653	-3,750266	-0,011662	6,180350	13,487980	0,044027	0,104619	-2,692172	-8,182273	-11,699528	0,623034	0,044027	0,104619	-2,692172	-8,182273	-11,699528	0,623034
11:06:09,00	0,176052	3,434006	-0,045963	-0,157027	0,279981	0,030027	0,042908	0,101804	-2,692547	-0,109402	-15,138353	0,612856	-0,689848	-2,745558	-3,749514	-0,044113	6,209837	13,473616	0,042908	0,101804	-2,692547	-8,101011	-11,770066	0,612856	0,042908	0,101804	-2,692547	-8,101011	-11,770066	0,612856
11:06:09,05	0,176052	3,434006	-0,045963	-0,157027	0,279981	0,030027	0,045182	0,103933	-2,691796	-0,007999	-15,213742	0,598492	-0,691607	-2,741956	-3,748747	-0,033289	6,214339	13,478258	0,045182	0,103933	-2,691796	-8,166743	-11,666966	0,598492	0,045182	0,103933	-2,691796	-8,166743	-11,666966	0,598492
11:06:09,10	0,176052	3,434006	-0,045963	-0,157027	0,279981	0,030027	0,042942	0,107257	-2,691029	0,155558	-15,104404	0,603133	-0,688565	-2,744598	-3,748707	-0,006035	6,249942	13,493763	0,042942	0,107257	-2,691029	-8,264151	-11,733438	0,603133	0,042942	0,107257	-2,691029	-8,264151	-11,733438	0,603133
11:06:09,15	0,176052	3,434006	-0,045963	-0,157027	0,279981	0,030027	0,043710	0,103302	-2,690989	-0,094584	-15,150122	0,618639	-0,690394	-2,741246	-3,747172	-0,018782	6,222056	13,497093	0,043710	0,103302	-2,690989	-8,203791	-11,718897	0,618639	0,043710	0,103302	-2,690989	-8,203791	-11,718897	0,618639
11:06:09,20	0,176052	3,434006	-0,045963	-0,157027	0,279981	0,030027	0,041721	0,106562	-2,689454	0,105484	-15,049593	0,621969	-0,688073	-2,746650	-3,747564	-0,043317	6,198780	13,472212	0,045240	0,101850	-2,689846	-8,102354	-11,671642	0,597088	0,045240	0,101850	-2,689846	-8,102354	-11,671642	0,597088
11:06:09,25	0,176052	3,434006	-0,045963	-0,157027	0,279981	0,030027	0,045240	0,101850	-2,689846	-0,107160	-15,222983	0,597088	-0,692770	-2,740653	-3,746062	-0,038495	6,232540	13,443337	0,045240	0,101850	-2,689846	-8,102354	-11,671642	0,597088	0,045240	0,101850	-2,689846	-8,102354	-11,671642	0,597088
11:06:09,30	0,176052	3,434006	-0,045963	-0,157027	0,279981	0,030027	0,044766	0,104816	-2,689862	0,039255	-15,210501	0,582314	-0,690405	-2,744756	-3,747580	-0,028881	6,199480	13,457438	0,044766	0,104816	-2,689862	-8,188782	-11,696349	0,582314	0,044766	0,104816	-2,689862	-8,188782	-11,696349	0,582314
11:06:09,35	0,176052	3,434006	-0,045963	-0,157027	0,279981	0,030027	0,044766	0,104816	-2,689862	0,039255	-15,210501	0,582314	-0,695182	-2,742645	-3,747577	-0,059089	6,230310	13,501828	0,044766	0,104816	-2,689862	-8,188782	-11,696349	0,582314	0,044766	0,104816	-2,689862	-8,188782	-11,696349	0,582314
11:06:09,40	0,176052	3,434006	-0,045963	-0,157027	0,279981	0,030027	0,042813	0,111485	-2,688368	0,351324	-15,023524	0,574545	-0,695204	-2,739730	-3,746086	-0,085477	6,272273	13,449669	0,042813	0,111485	-2,688368	-8,400265	-11,662698	0,574545	0,042813	0,111485	-2,688368	-8,400265	-11,662698	0,574545
11:06:09,45	0,176052	3,434006	-0,045963	-0,157027	0,279981	0,030027	0,042813	0,111485	-2,688368	0,351324	-15,023524	0,574545	-0,690361	-2,741775	-3,746794	-0,015585	6,244765	13,478104	0,042813	0,111485	-2,688368	-8,400265	-11,662698	0,574545	0,042813	0,111485	-2,688368	-8,400265	-11,662698	0,574545
11:06:09,50	0,176052	3,434006	-0,045963	-0,157027	0,279981	0,030027	0,037706	0,102120	-2,687539	-0,094216	-14,846060	0,587248	-0,684540	-2,739990	-3,745257	-0,029886	6,192324	13,462372	0,037706	0,102120	-2,687539	-8,110649	-11,886160	0,587248	0,037706	0,102120	-2,687539	-8,110649	-11,886160	0,587248
11:06:09,55	0,176052	3,434006	-0,045963	-0,157027	0,279981	0,030027	0,037706	0,102120	-2,687539	-0,094216	-14,846060	0,587248	-0,690386	-2,742533	-3,747951	-0,019018	6,225335	13,487795	0,042832	0,105911	-2,690233	-8,245133	-11,743223	0,612671	0,042832	0,105911	-2,690233	-8,245133	-11,743223	0,612671
11:06:09,60	0,176052	3,434006	-0,045963	-0,157027	0,279981	0,030027	0,042832	0,105911	-2,690233	0,068893	-15,105529	0,612671	-0,686985	-2,740488	-3,748390	-0,071990	6,206091	13,459810	0,039360	0,103989	-2,690672	-8,151045	-11,798981	0,584686	0,039360	0,103989	-2,690672	-8,151045	-11,798981	0,584686
11:06:09,65	0,176052	3,434006	-0,045963	-0,157027	0,279981	0,030027	0,039360	0,103989	-2,690672	0,012095	-14,888724	0,584686	-0,687972	-2,744589	-3,746387	4,056770E-5	6,218136	13,471993	0,039360	0,103989	-2,690672	-8,151045	-11,798981	0,584686	0,039360	0,103989	-2,690672	-8,151045	-11,798981	0,584686
11:06:09,71	0,176052	3,434006	-0,045963	-0,157027	0,279981	0,030027	0,043361	0,102233	-2,690209	-0,105801	-15,130397	0,631892	-0,692893	-2,745054	-3,744479	-0,086630	6,177784	13,484047	0,043361	0,102233	-2,690209	-8,131075	-11,726573	0,631892	0,043361	0,102233	-2,690209	-8,131075	-11,726573	0,631892
11:06:09,76	0,176052	3,434006	-0,045963	-0,157027	0,279981	0,030027	0,043361	0,102233	-2,690209	-0,105801	-15,130397	0,631892	-0,687407	-2,743442	-3,746421	-0,017434	6,234849	13,443926	0,043361	0,102233	-2,690209	-8,131075	-11,726573	0,631892	0,043361	0,102233	-2,690209	-8,131075	-11,726573	0,631892
11:06:09,81	0,176052	3,434006	-0,045963	-0,157027	0,279981	0,030027	0,042129	0,102877	-2,688703	-0,097899	-15,065583	0,568802	-0,693493	-2,746127	-3,751092	-0,126706	6,310073	13,497302	0,042129	0,102877	-2,688703	-8,173766	-11,758469	0,568802	0,042129	0,102877	-2,688703	-8,173766	-11,758469	0,568802
11:06:09,86	0,176052	3,434006	-0,045963	-0,157027	0,279981	0,030027	0,047497	0,106805	-2,693374	0,095851	-15,212506	0,622178	-0,708702	-2,763686	-4,417290	2,488761	4,857129	13,431564	0,047497	0,106805	-2,693374	-8,288369	-11,483957	0,622178	0,047497	0,106805	-2,693374	-8,288369	-11,483957	0,622178
11:06:09,91	0,176013	3,433950	-0,035994	-0,157018	0,279995	0,030013	0,070309	0,111196	-3,359572	0,274738	-19,390215	0,556439	-0,707721	-2,764133	-4,409976	2,362139	4,903979	13,410638	0,070309	0,111196	-3,359572	-8,454181	-13,870994	0,556439	0,070309	0,111196	-3,359572	-8,454181	-13,870994	0,556439
11:06:09,96	0,176013	3,433950	-0,035994	-0,157018	0,279995	0,030013	0,070205	0,110124	-3,352258	0,241711	-19,251731	0,535514	-0,705348	-2,759476	-4,405310	2,372087	4,912760	13,428459	0,064986	0,110398	-3,347592	-8,422857	-13,883195	0,553335	0,064986	0,110398	-3,347592	-8,422857	-13,883195	0,553335
11:06:10,01	0,176013	3,433950	-0,035994	-0,157018	0,279995	0,030013	0,064986	0,110398	-3,347592	0,243368	-18,984563	0,553335	-0,711880	-2,767243	-4,406841	2,331035	4,919569	13,451976	0,064986	0,110398	-3,347592	-8,422857	-13,883195	0,553335	0,064986	0,110398	-3,347592	-8,422857	-13,883195	0,553335
11:06:10,06	0,176013	3,433950	-0,035994	-0,157018	0,279995	0,030013	0,074978	0,112170	-3,349123	0,350170	-19,465207	0,576851	-0,707702	-2,764463	-4,399139	2,338612	4,917193	13,361057	0,074978	0,112170	-3,349123	-8,455202	-13,579441	0,576851	0,074978	0,112170	-3,349123	-8,455202	-13,579441	0,576851
11:06:10,11	0,176013	3,433950	-0,035994	-0,157018	0,279995	0,030013	0,070481	0,109942	-3,341421	0,232589	-19,239121	0,485932	-0,709589	-2,765294	-4,401448	2,289168	4,925221	13,420919	0,070481	0,109942	-3,341421	-8,397893	-13,706359	0,485932	0,070481	0,109942	-3,341421	-8,397893	-13,706359	0,485932
11:06:10,16	0,176013	3,433950	-0,035994	-0,157018	0,279995	0,030013	0,072145	0,111161	-3,343729	0,313737	-19,278811	0,545795	-0,711816	-2,764693	-4,396368	2,331690	4,958603	13,437545	0,072145	0,111161	-3,343729	-8,412422	-13,615431	0,545795	0,072145	0,111161	-3,343729	-8,412422	-13,615431	0,545795
11:06:10,21	0,176013	3,433950	-0,035994	-0,157018	0,279995	0,030013	0,072738	0,113390	-3,338650	0,379483	-19,329791	0,562421	-0,703680	-2,758190	-4,399528	2,298570	4,963302	13,413259	0,072738	0,113390	-3,338650	-8,521665	-13,619846	0,562421	0,072738	0,113390	-3,338650	-8,521665	-13,619846	0,562421
11:06:10,26	0,176013	3,433950	-0,035994	-0,157018	0,279995	0,030013	0,063038	0,109596	-3,341810	0,194640	-18,794348	0,538135	-0,704758	-2,764838	-4,397167	2,313639	4,988465	13,406456	0,063038	0,109596	-3,341810	-8,408611	-13,845869	0,538135	0,063038	0,109596	-3,341810	-8,408611	-13,845869	0,538135
11:06:10,31	0,176013	3,433950	-0,035994	-0,157018	0,279995	0,030013	0,069334	0,107205	-3,339449	0,041015	-19,122205	0,531332	-0,706713	-2,760508	-4,394887	2,231456	4,996259	13,416158	0,069334	0,107205	-3,339449	-8,374593	-13,679495	0,531332	0,069334	0,107205	-3,339449	-8,374593	-13,679495	0,531332
11:06:10,36	0,176013	3,433950	-0,035994	-0,157018	0,279995	0,030013	0,066562	0,111063	-3,337169	0,275965	-18,902984	0,541034	-0,714379	-2,765425	-4,396040	2,232187	4,953015	13,418257	0,066562	0,111063	-3,337169	-8,442484	-13,677887	0,541034	0,066562	0,111063	-3,337169	-8,442484	-13,677887	0,541034
11:06:10,41	0,176013	3,433950	-0,035994	-0,157018	0,279995	0,030013	0,074653	0,115244	-3,338322	0,530473	-19,345992	0,543133	-0,712009	-2,762986	-4,394848	2,231510	5,000794	13,463447	0,071356	0,114411	-3,337130	-8,535158	-13,548619	0,588323	0,071356	0,114411	-3,337130	-8,535158	-13,548619	0,588323
11:06:10,46	0,176013	3,433950	-0,035994	-0,157018	0,279995	0,030013	0,071356	0,114411	-3,337130	0,446103	-19,150064	0,588323	-0,712545	-2,763152	-4,395260	2,242044	5,029313	13,425625	0,071356	0,114411	-3,337130	-8,535158	-13,548619	0,588323	0,071356	0,114411	-3,337130	-8,535158	-13,548619	0,588323
11:06:10,51	0,176013	3,433950	-0,035994	-0,157018	0,279995	0,030013	0,071768	0,114792	-3,337542	0,435962	-19,166330	0,550501	-0,703129	-2,763712	-4,395257	2,245063	4,996774	13,406714	0,071768	0,114792	-3,337542	-8,575226	-13,532575	0,550501	0,071768	0,114792	-3,337542	-8,575226	-13,532575	0,550501
11:06:10,56	0,176013	3,433950	-0,035994	-0,157018	0,279995	0,030013	0,067545	0,106358	-3,337539	0,024053	-18,965631	0,531589	-0,709022	-2,760593	-4,391765	2,242513	5,013417	13,428818	0,067790	0,113021	-3,334047	-8,514751	-13,646323	0,553694	0,067790	0,113021	-3,334047	-8,514751	-13,646323	0,553694
11:06:10,60	0,176013	3,433950	-0,035994	-0,157018	0,279995	0,030013	0,067790	0,113021	-3,334047	0,357378	-18,967873	0,553694	-0,711324	-2,764572	-4,395239	2,263943	5,014378	13,429754	0,072387	0,113025	-3,337521	-8,526404	-13,542589	0,554630	0,072387	0,113025	-3,337521	-8,526404	-13,542589	0,554630
11:06:10,65	0,176013	3,433950	-0,035994	-0,157018	0,279995	0,030013	0,072387	0,113025	-3,337521	0,346040	-19,224981	0,554630	-0,709549	-2,766479	-4,392536	2,261254	4,990359	13,393475	0,072387	0,113025	-3,337521	-8,526404	-13,542589	0,554630	0,072387	0,113025	-3,337521	-8,526404	-13,542589	0,554630
11:06:10,70	0,176013	3,433950	-0,035994	-0,157018	0,279995	0,030013	0,073151	0,110534	-3,334818	0,238673	-19,274398	0,518351	-0,707869	-2,762098	-4,390216	2,230184	4,992032	13,417603	0,073151	0,110534	-3,334818	-8,438258	-13,532018	0,518351	0,073151	0,110534	-3,334818	-8,438258	-13,532018	0,518351
11:06:10,75	0,176013	3,433950	-0,035994	-0,157018	0,279995	0,030013	0,068517	0,111269	-3,332498	0,290988	-19,005667	0,542479	-0,707346	-2,760053	-4,394117	2,205103	5,015140	13,426213	0,066484	0,111839	-3,336399	-8,466219	-13,647672	0,551089	0,066484	0,111839	-3,336399	-8,466219	-13,647672	0,551089
11:06:10,81	0,176013	3,433950	-0,035994	-0,157018	0,279995	0,030013	0,066484	0,111839	-3,336399	0,313136	-18,866704	0,551089	-0,712066	-2,763764	-4,393719	2,199851	4,991096	13,428734	0,066484	0,111839	-3,336399	-8,466219	-13,647672	0,551089	0,066484	0,111839	-3,336399	-8,466219	-13,647672	0,551089
11:06:10,86	0,176013	3,433950	-0,035994	-0,157018	0,279995	0,030013	0,072058	0,114071	-3,336001	0,452673	-19,164001	0,553610	-0,705501	-2,761706	-4,392545	2,231582	5,020302	13,420378	0,072058	0,114071	-3,336001	-8,501931	-13,507447	0,553610	0,072058	0,114071	-3,336001	-8,501931	-13,507447	0,553610
11:06:10,91	0,176013	3,433950	-0,035994	-0,157018	0,279995	0,030013	0,066993	0,109415	-3,334826	0,169362	-18,913504	0,545254	-0,709714	-2,762817	-4,391803	2,181372	5,025901	13,405194	0,066993	0,109415	-3,334826	-8,419685	-13,654543	0,545254	0,066993	0,109415	-3,334826	-8,419685	-13,654543	0,545254
11:06:10,96	0,176013	3,433950	-0,035994	-0,157018	0,279995	0,030013	0,070062	0,112508	-3,334085	0,350471	-19,026828	0,530070	-0,710228	-2,766358	-4,390616	2,222391	4,970350	13,387121	0,073386	0,111182	-3,332898	-8,418675	-13,502161	0,511997	0,073386	0,111182	-3,332898	-8,418675	-13,502161	0,511997
11:06:11,01	0,176013	3,433950	-0,035994	-0,157018	0,279995	0,030013	0,073386	0,111182	-3,332898	0,309139	-19,262924	0,511997	-0,707282	-2,762650	-4,390610	2,210293	5,044556	13,419749	0,073386	0,111182	-3,332898	-8,418675	-13,502161	0,511997	0,073386	0,111182	-3,332898	-8,418675	-13,502161	0,511997
11:06:11,06	0,176013	3,433950	-0,035994	-0,157018	0,279995	0,030013	0,068701	0,110485	-3,332892	0,214664	-18,971763	0,544625	-0,710264	-2,760611	-4,390617	2,208494	5,018747	13,428422	0,068701	0,110485	-3,332892	-8,458412	-13,578714	0,544625	0,068701	0,110485	-3,332892	-8,458412	-13,578714	0,544625
11:06:11,11	0,176013	3,433950	-0,035994	-0,157018	0,279995	0,030013	0,068427	0,114088	-3,332899	0,425247	-18,968834	0,553298	-0,711357	-2,763665	-4,391390	2,251617	4,978701	13,392608	0,068427	0,114088	-3,332899	-8,530628	-13,597335	0,553298	0,068427	0,114088	-3,332899	-8,530628	-13,597335	0,553298
11:06:11,16	0,176013	3,433950	-0,035994	-0,157018	0,279995	0,030013	0,071618	0,113507	-3,333672	0,408176	-19,192126	0,517484	-0,712024	-2,762507	-4,387886	2,205751	5,010650	13,435634	0,070948	0,114663	-3,330168	-8,537496	-13,532189	0,560510	0,070948	0,114663	-3,330168	-8,537496	-13,532189	0,560510
11:06:11,21	0,176013	3,433950	-0,035994	-0,157018	0,279995	0,030013	0,070948	0,114663	-3,330168	0,463558	-19,101623	0,560510	-0,707863	-2,759862	-4,389462	2,223249	5,027582	13,404151	0,070948	0,114663	-3,330168	-8,537496	-13,532189	0,560510	0,070948	0,114663	-3,330168	-8,537496	-13,532189	0,560510
11:06:11,26	0,176013	3,433950	-0,035994	-0,157018	0,279995	0,030013	0,067208	0,111933	-3,329378	0,282802	-18,940205	0,551401	-0,707789	-2,760633	-4,387096	2,253794	5,027713	13,426526	0,067208	0,111933	-3,329378	-8,503950	-13,664381	0,551401	0,067208	0,111933	-3,329378	-8,503950	-13,664381	0,551401
11:06:11,31	0,176013	3,433950	-0,035994	-0,157018	0,279995	0,030013	0,067208	0,111933	-3,329378	0,282802	-18,940205	0,551401	-0,707254	-2,768197	-4,390179	2,219127	5,018960	13,437139	0,073491	0,107687	-3,332461	-8,366520	-13,472242	0,562015	0,073491	0,107687	-3,332461	-8,366520	-13,472242	0,562015
11:06:11,36	0,176013	3,433950	-0,035994	-0,157018	0,279995	0,030013	0,073491	0,107687	-3,332461	0,086928	-19,241263	0,562015	-0,710294	-2,764043	-4,389443	2,187277	5,009258	13,431953	0,073491	0,107687	-3,332461	-8,366520	-13,472242	0,562015	0,073491	0,107687	-3,332461	-8,366520	-13,472242	0,562015
11:06:11,41	0,176013	3,433950	-0,035994	-0,157018	0,279995	0,030013	0,071414	0,112397	-3,331725	0,356147	-19,110533	0,556829	-0,711443	-2,759167	-4,386739	2,192398	5,056506	13,437138	0,071414	0,112397	-3,331725	-8,466993	-13,504548	0,556829	0,071414	0,112397	-3,331725	-8,466993	-13,504548	0,556829
11:06:11,46	0,176013	3,433950	-0,035994	-0,157018	0,279995	0,030013	0,073425	0,117305	-3,329409	0,600201	-19,225915	0,540065	-0,715550	-2,763331	-4,387127	2,202214	5,013563	13,415190	0,073425	0,117305	-3,329409	-8,608270	-13,462025	0,540065	0,073425	0,117305	-3,329409	-8,608270	-13,462025	0,540065
11:06:11,51	0,176013	3,433950	-0,035994	-0,157018	0,279995	0,030013	0,073425	0,117305	-3,329409	0,600201	-19,225915	0,540065	-0,706142	-2,767186	-4,389040	2,201412	4,974706	13,416171	0,073425	0,117305	-3,329409	-8,608270	-13,462025	0,540065	0,073425	0,117305	-3,329409	-8,608270	-13,462025	0,540065
11:06:11,56	0,176013	3,433950	-0,035994	-0,157018	0,279995	0,030013	0,072060	0,107230	-3,331322	0,110329	-19,173654	0,541047	-0,706089	-2,759328	-4,390994	2,231071	5,035840	13,429879	0,072060	0,107230	-3,331322	-8,307218	-13,516940	0,541047	0,072060	0,107230	-3,331322	-8,307218	-13,516940	0,541047
11:06:11,61	0,176013	3,433950	-0,035994	-0,157018	0,279995	0,030013	0,065227	0,111113	-3,333276	0,244481	-18,813475	0,554755	-0,713172	-2,766232	-4,388640	2,199822	5,048583	13,451153	0,065227	0,111113	-3,333276	-8,477895	-13,693123	0,554755	0,065227	0,111113	-3,333276	-8,477895	-13,693123	0,554755
11:06:11,66	0,176013	3,433950	-0,035994	-0,157018	0,279995	0,030013	0,074748	0,113795	-3,330922	0,388538	-19,275129	0,576029	-0,711425	-2,765512	-4,387509	2,197803	5,011386	13,406097	0,073251	0,112642	-3,329791	-8,480596	-13,463906	0,530973	0,073251	0,112642	-3,329791	-8,480596	-13,463906	0,530973
11:06:11,71	0,176013	3,433950	-0,035994	-0,157018	0,279995	0,030013	0,073251	0,112642	-3,329791	0,361788	-19,214133	0,530973	-0,710784	-2,765066	-4,388269	2,222356	5,021678	13,416504	0,073251	0,112642	-3,329791	-8,480596	-13,463906	0,530973	0,073251	0,112642	-3,329791	-8,480596	-13,463906	0,530973
11:06:11,76	0,176013	3,433950	-0,035994	-0,157018	0,279995	0,030013	0,072544	0,112310	-3,330551	0,323340	-19,193480	0,541380	-0,710797	-2,767015	-4,389430	2,213400	5,021761	13,417014	0,072544	0,112310	-3,330551	-8,492990	-13,498762	0,541380	0,072544	0,112310	-3,330551	-8,492990	-13,498762	0,541380
11:06:11,81	0,176013	3,433950	-0,035994	-0,157018	0,279995	0,030013	0,074239	0,111346	-3,331712	0,277641	-19,273815	0,541889	-0,708537	-2,760069	-4,386751	2,171233	5,053064	13,423086	0,074239	0,111346	-3,331712	-8,463050	-13,446051	0,541889	0,074239	0,111346	-3,331712	-8,463050	-13,446051	0,541889
11:06:11,86	0,176013	3,433950	-0,035994	-0,157018	0,279995	0,030013	0,067093	0,112863	-3,329033	0,350456	-18,850065	0,547962	-0,706685	-2,766953	-4,389438	2,196366	5,051907	13,409189	0,067093	0,112863	-3,329033	-8,509253	-13,583245	0,547962	0,067093	0,112863	-3,329033	-8,509253	-13,583245	0,547962
11:06:11,91	0,176013	3,433950	-0,035994	-0,157018	0,279995	0,030013	0,072129	0,107817	-3,331720	0,076513	-19,134281	0,534065	-0,712039	-2,760262	-4,389852	2,198784	5,033155	13,423418	0,072129	0,107817	-3,331720	-8,387106	-13,472136	0,534065	0,072129	0,107817	-3,331720	-8,387106	-13,472136	0,534065
11:06:11,96	0,176013	3,433950	-0,035994	-0,157018	0,279995	0,030013	0,069012	0,115799	-3,332134	0,506619	-18,983648	0,548294	-0,707225	-2,760041	-4,386710	2,233599	5,057506	13,437328	0,069012	0,115799	-3,332134	-8,583605	-13,566216	0,548294	0,069012	0,115799	-3,332134	-8,583605	-13,566216	0,548294
11:06:12,01	0,176013	3,433950	-0,035994	-0,157018	0,279995	0,030013	0,066414	0,111741	-3,328992	0,257085	-18,866531	0,562204	-0,712044	-2,763599	-4,387887	2,183567	5,039919	13,441480	0,066414	0,111741	-3,328992	-8,514552	-13,653036	0,562204	0,066414	0,111741	-3,328992	-8,514552	-13,653036	0,562204
11:06:12,06	0,176013	3,433950	-0,035994	-0,157018	0,279995	0,030013	0,071904	0,114135	-3,330169	0,421844	-19,117497	0,566356	-0,708971	-2,765922	-4,387503	2,229749	5,039716	13,387655	0,071904	0,114135	-3,330169	-8,537758	-13,473004	0,566356	0,071904	0,114135	-3,330169	-8,537758	-13,473004	0,566356
11:06:12,12	0,176013	3,433950	-0,035994	-0,157018	0,279995	0,030013	0,070536	0,108588	-3,327416	0,089760	-19,104374	0,545553	-0,709649	-2,760157	-4,385963	2,199250	5,055117	13,422179	0,070536	0,108588	-3,327416	-8,434375	-13,567318	0,545553	0,070536	0,108588	-3,327416	-8,434375	-13,567318	0,545553
11:06:12,16	0,176013	3,433950	-0,035994	-0,157018	0,279995	0,030013	0,070536	0,108588	-3,327416	0,089760	-19,104374	0,545553	-0,710193	-2,764207	-4,389247	2,227661	5,018135	13,408681	0,070536	0,108588	-3,327416	-8,434375	-13,567318	0,545553	0,070536	0,108588	-3,327416	-8,434375	-13,567318	0,545553
11:06:12,21	0,176013	3,433950	-0,035994	-0,157018	0,279995	0,030013	0,071505	0,112227	-3,331529	0,319457	-19,145831	0,533557	-0,711366	-2,766483	-4,398375	2,214941	5,095477	13,415092	0,071505	0,112227	-3,331529	-8,490384	-13,532654	0,533557	0,071505	0,112227	-3,331529	-8,490384	-13,532654	0,533557
11:06:12,26	0,176013	3,433950	-0,035994	-0,157018	0,279995	0,030013	0,074063	0,112106	-3,340657	0,252533	-19,229113	0,539968	-0,723023	-2,773988	-5,093415	5,076845	3,215868	13,401261	0,074063	0,112106	-3,340657	-8,547791	-13,415206	0,539968	0,074063	0,112106	-3,340657	-8,547791	-13,415206	0,539968
11:06:12,31	0,176003	3,433967	-0,025973	-0,157017	0,279994	0,030000	0,086391	0,118448	-4,035697	0,779176	-23,288493	0,526136	-0,721093	-2,778612	-5,085005	5,145799	3,154073	13,397948	0,086391	0,118448	-4,035697	-8,519029	-16,506778	0,526136	0,086391	0,118448	-4,035697	-8,519029	-16,506778	0,526136
11:06:12,36	0,176003	3,433967	-0,025973	-0,157017	0,279994	0,030000	0,089431	0,114465	-4,027287	0,591081	-23,537158	0,522824	-0,719981	-2,775784	-5,077665	5,090773	3,200724	13,386463	0,089431	0,114465	-4,027287	-8,394432	-16,516846	0,522824	0,089431	0,114465	-4,027287	-8,394432	-16,516846	0,522824
11:06:12,41	0,176003	3,433967	-0,025973	-0,157017	0,279994	0,030000	0,086425	0,114916	-4,019947	0,601620	-23,309870	0,511339	-0,719932	-2,777335	-5,076894	5,083387	3,265677	13,373393	0,086425	0,114916	-4,019947	-8,419258	-16,525524	0,511339	0,086425	0,114916	-4,019947	-8,419258	-16,525524	0,511339
11:06:12,46	0,176003	3,433967	-0,025973	-0,157017	0,279994	0,030000	0,087744	0,114098	-4,019176	0,506537	-23,339609	0,498269	-0,725909	-2,780533	-5,070655	5,035294	3,247138	13,421286	0,093502	0,117675	-4,012937	-8,504833	-16,266729	0,546162	0,093502	0,117675	-4,012937	-8,504833	-16,266729	0,546162
11:06:12,51	0,176003	3,433967	-0,025973	-0,157017	0,279994	0,030000	0,093502	0,117675	-4,012937	0,732643	-23,606623	0,546162	-0,719392	-2,776477	-5,070273	5,053461	3,269730	13,413628	0,093502	0,117675	-4,012937	-8,504833	-16,266729	0,546162	0,093502	0,117675	-4,012937	-8,504833	-16,266729	0,546162
11:06:12,56	0,176003	3,433967	-0,025973	-0,157017	0,279994	0,030000	0,086731	0,114060	-4,012554	0,515998	-23,258955	0,538504	-0,720033	-2,777425	-5,071094	5,020874	3,275591	13,370793	0,086731	0,114060	-4,012554	-8,437677	-16,450604	0,538504	0,086731	0,114060	-4,012554	-8,437677	-16,450604	0,538504
11:06:12,61	0,176003	3,433967	-0,025973	-0,157017	0,279994	0,030000	0,087873	0,114140	-4,013376	0,531423	-23,287204	0,495669	-0,718205	-2,780944	-5,071050	5,038623	3,287356	13,394980	0,090006	0,110798	-4,013332	-8,359094	-16,342137	0,519856	0,090006	0,110798	-4,013332	-8,359094	-16,342137	0,519856
11:06:12,66	0,176003	3,433967	-0,025973	-0,157017	0,279994	0,030000	0,090006	0,110798	-4,013332	0,338558	-23,407624	0,519856	-0,719967	-2,779952	-5,070095	5,036132	3,300909	13,383800	0,090028	0,112819	-4,012376	-8,423146	-16,332630	0,508676	0,090028	0,112819	-4,012376	-8,423146	-16,332630	0,508676
11:06:12,71	0,176003	3,433967	-0,025973	-0,157017	0,279994	0,030000	0,090028	0,112819	-4,012376	0,433165	-23,399815	0,508676	-0,723049	-2,780744	-5,070676	4,994587	3,243673	13,412379	0,092255	0,115093	-4,012958	-8,413060	-16,266241	0,537255	0,092255	0,115093	-4,012958	-8,413060	-16,266241	0,537255
11:06:12,76	0,176003	3,433967	-0,025973	-0,157017	0,279994	0,030000	0,092255	0,115093	-4,012958	0,621741	-23,508282	0,537255	-0,724230	-2,779025	-5,072270	4,979513	3,294176	13,381257	0,091356	0,116975	-4,014552	-8,499140	-16,251761	0,506133	0,091356	0,116975	-4,014552	-8,499140	-16,251761	0,506133
11:06:12,81	0,176003	3,433967	-0,025973	-0,157017	0,279994	0,030000	0,091356	0,116975	-4,014552	0,683420	-23,423224	0,506133	-0,719942	-2,777888	-5,067966	5,041301	3,321111	13,379776	0,091356	0,116975	-4,014552	-8,499140	-16,251761	0,506133	0,091356	0,116975	-4,014552	-8,499140	-16,251761	0,506133
11:06:12,86	0,176003	3,433967	-0,025973	-0,157017	0,279994	0,030000	0,088227	0,113830	-4,010248	0,465670	-23,300573	0,504651	-0,720667	-2,778450	-5,067598	4,987946	3,288149	13,383680	0,088227	0,113830	-4,010248	-8,470024	-16,374715	0,504651	0,088227	0,113830	-4,010248	-8,470024	-16,374715	0,504651
11:06:12,91	0,176003	3,433967	-0,025973	-0,157017	0,279994	0,030000	0,089077	0,114177	-4,009880	0,538897	-23,315002	0,508556	-0,721786	-2,780540	-5,064101	4,995611	3,303344	13,366921	0,089077	0,114177	-4,009880	-8,423975	-16,322486	0,508556	0,089077	0,114177	-4,009880	-8,423975	-16,322486	0,508556
11:06:12,96	0,176003	3,433967	-0,025973	-0,157017	0,279994	0,030000	0,091446	0,114101	-4,006383	0,517991	-23,437276	0,491797	-0,725324	-2,780844	-5,066055	5,005821	3,273726	13,351865	0,093478	0,117013	-4,008337	-8,495582	-16,228530	0,476741	0,093478	0,117013	-4,008337	-8,495582	-16,228530	0,476741
11:06:13,01	0,176003	3,433967	-0,025973	-0,157017	0,279994	0,030000	0,093478	0,117013	-4,008337	0,689936	-23,566588	0,476741	-0,725376	-2,780285	-5,066817	4,968120	3,335386	13,398371	0,093478	0,117013	-4,008337	-8,495582	-16,228530	0,476741	0,093478	0,117013	-4,008337	-8,495582	-16,228530	0,476741
11:06:13,06	0,176003	3,433967	-0,025973	-0,157017	0,279994	0,030000	0,093021	0,117338	-4,009099	0,672279	-23,479330	0,523247	-0,718840	-2,779925	-5,068348	5,009333	3,302997	13,394180	0,093021	0,117338	-4,009099	-8,538740	-16,177169	0,523247	0,093021	0,117338	-4,009099	-8,538740	-16,177169	0,523247
11:06:13,11	0,176003	3,433967	-0,025973	-0,157017	0,279994	0,030000	0,089440	0,111857	-4,010630	0,394737	-23,345017	0,519056	-0,721759	-2,779599	-5,065615	5,010837	3,329271	13,417112	0,090618	0,114548	-4,007897	-8,480870	-16,280895	0,541988	0,090618	0,114548	-4,007897	-8,480870	-16,280895	0,541988
11:06:13,16	0,176003	3,433967	-0,025973	-0,157017	0,279994	0,030000	0,090618	0,114548	-4,007897	0,511142	-23,394434	0,541988	-0,722388	-2,782532	-5,065249	5,003740	3,257430	13,375356	0,090618	0,114548	-4,007897	-8,480870	-16,280895	0,541988	0,090618	0,114548	-4,007897	-8,480870	-16,280895	0,541988
11:06:13,22	0,176003	3,433967	-0,025973	-0,157017	0,279994	0,030000	0,093473	0,113626	-4,007531	0,528988	-23,572658	0,500232	-0,719531	-2,778906	-5,066070	4,951784	3,315349	13,364742	0,093473	0,113626	-4,007531	-8,390686	-16,235017	0,500232	0,093473	0,113626	-4,007531	-8,390686	-16,235017	0,500232
11:06:13,27	0,176003	3,433967	-0,025973	-0,157017	0,279994	0,030000	0,088905	0,112965	-4,008352	0,470431	-23,261135	0,489618	-0,723052	-2,775847	-5,065260	4,977182	3,298691	13,416596	0,088015	0,117544	-4,007542	-8,516950	-16,336024	0,541472	0,088015	0,117544	-4,007542	-8,516950	-16,336024	0,541472
11:06:13,32	0,176003	3,433967	-0,025973	-0,157017	0,279994	0,030000	0,088015	0,117544	-4,007542	0,710236	-23,245211	0,541472	-0,723614	-2,778885	-5,062942	4,969162	3,311250	13,386052	0,088015	0,117544	-4,007542	-8,516950	-16,336024	0,541472	0,088015	0,117544	-4,007542	-8,516950	-16,336024	0,541472
11:06:13,37	0,176003	3,433967	-0,025973	-0,157017	0,279994	0,030000	0,090927	0,116511	-4,005224	0,649691	-23,383415	0,510928	-0,718834	-2,779167	-5,064868	4,995824	3,332225	13,383560	0,090927	0,116511	-4,005224	-8,496461	-16,245629	0,510928	0,090927	0,116511	-4,005224	-8,496461	-16,245629	0,510928
11:06:13,42	0,176003	3,433967	-0,025973	-0,157017	0,279994	0,030000	0,088781	0,112231	-4,007150	0,395610	-23,284432	0,508436	-0,718226	-2,776534	-5,061749	5,019485	3,297097	13,395325	0,086197	0,113021	-4,004031	-8,416860	-16,421630	0,520201	0,086197	0,113021	-4,004031	-8,416860	-16,421630	0,520201
11:06:13,47	0,176003	3,433967	-0,025973	-0,157017	0,279994	0,030000	0,086197	0,113021	-4,004031	0,455266	-23,188116	0,520201	-0,722407	-2,780881	-5,062540	4,977057	3,309329	13,385577	0,092052	0,114469	-4,004822	-8,444608	-16,223616	0,510453	0,092052	0,114469	-4,004822	-8,444608	-16,223616	0,510453
11:06:13,52	0,176003	3,433967	-0,025973	-0,157017	0,279994	0,030000	0,092052	0,114469	-4,004822	0,541179	-23,449708	0,510453	-0,725954	-2,777060	-5,065702	4,960127	3,376727	13,355872	0,090517	0,119451	-4,007984	-8,626537	-16,215941	0,480747	0,090517	0,119451	-4,007984	-8,626537	-16,215941	0,480747
11:06:13,57	0,176003	3,433967	-0,025973	-0,157017	0,279994	0,030000	0,090517	0,119451	-4,007984	0,750341	-23,321510	0,480747	-0,720092	-2,777659	-5,064871	4,986078	3,269342	13,396190	0,090517	0,119451	-4,007984	-8,626537	-16,215941	0,480747	0,090517	0,119451	-4,007984	-8,626537	-16,215941	0,480747
11:06:13,62	0,176003	3,433967	-0,025973	-0,157017	0,279994	0,030000	0,088105	0,114075	-4,007153	0,550811	-23,272241	0,521066	-0,721868	-2,780624	-5,060989	4,955638	3,300252	13,394384	0,091560	0,114130	-4,003271	-8,417069	-16,222640	0,519260	0,091560	0,114130	-4,003271	-8,417069	-16,222640	0,519260
11:06:13,67	0,176003	3,433967	-0,025973	-0,157017	0,279994	0,030000	0,091560	0,114130	-4,003271	0,542149	-23,410120	0,519260	-0,725465	-2,779799	-5,063738	4,925268	3,322468	13,386891	0,092644	0,117658	-4,006020	-8,514607	-16,156514	0,511767	0,092644	0,117658	-4,006020	-8,514607	-16,156514	0,511767
11:06:13,72	0,176003	3,433967	-0,025973	-0,157017	0,279994	0,030000	0,092644	0,117658	-4,006020	0,721532	-23,429060	0,511767	-0,721281	-2,775255	-5,061023	4,951524	3,345936	13,382273	0,086617	0,116306	-4,003304	-8,512240	-16,327243	0,507148	0,086617	0,116306	-4,003304	-8,512240	-16,327243	0,507148
11:06:13,77	0,176003	3,433967	-0,025973	-0,157017	0,279994	0,030000	0,086617	0,116306	-4,003304	0,617796	-23,126644	0,507148	-0,727140	-2,778861	-5,061773	4,963597	3,336885	13,400148	0,092669	0,119577	-4,004055	-8,597123	-16,181822	0,525024	0,092669	0,119577	-4,004055	-8,597123	-16,181822	0,525024
11:06:13,82	0,176003	3,433967	-0,025973	-0,157017	0,279994	0,030000	0,092669	0,119577	-4,004055	0,789695	-23,456374	0,525024	-0,720757	-2,778184	-5,064542	4,921111	3,333603	13,354917	0,088892	0,114388	-4,006824	-8,435508	-16,246776	0,479793	0,088892	0,114388	-4,006824	-8,435508	-16,246776	0,479793
11:06:13,87	0,176003	3,433967	-0,025973	-0,157017	0,279994	0,030000	0,088892	0,114388	-4,006824	0,543911	-23,224787	0,479793	-0,721805	-2,777326	-5,060989	4,993374	3,300042	13,389645	0,088892	0,114388	-4,006824	-8,435508	-16,246776	0,479793	0,088892	0,114388	-4,006824	-8,435508	-16,246776	0,479793
11:06:13,92	0,176003	3,433967	-0,025973	-0,157017	0,279994	0,030000	0,088672	0,115725	-4,003271	0,606372	-23,292733	0,514520	-0,723639	-2,779470	-5,060988	4,949414	3,327598	13,409724	0,088672	0,115725	-4,003271	-8,478007	-16,331955	0,514520	0,088672	0,115725	-4,003271	-8,478007	-16,331955	0,514520
11:06:13,97	0,176003	3,433967	-0,025973	-0,157017	0,279994	0,030000	0,091446	0,116240	-4,003269	0,631311	-23,385129	0,534599	-0,725434	-2,779120	-5,060239	4,928418	3,341988	13,390306	0,092041	0,117970	-4,002521	-8,541362	-16,165466	0,515182	0,092041	0,117970	-4,002521	-8,541362	-16,165466	0,515182
11:06:14,02	0,176003	3,433967	-0,025973	-0,157017	0,279994	0,030000	0,092041	0,117970	-4,002521	0,719292	-23,390663	0,515182	-0,725373	-2,781171	-5,061371	4,958696	3,332354	13,404617	0,092041	0,117970	-4,002521	-8,541362	-16,165466	0,515182	0,092041	0,117970	-4,002521	-8,541362	-16,165466	0,515182
11:06:14,07	0,176003	3,433967	-0,025973	-0,157017	0,279994	0,030000	0,093787	0,116892	-4,003653	0,656432	-23,512491	0,529492	-0,727118	-2,778206	-5,058687	4,961062	3,353107	13,374691	0,092091	0,119885	-4,000969	-8,618062	-16,186836	0,499567	0,092091	0,119885	-4,000969	-8,618062	-16,186836	0,499567
11:06:14,12	0,176003	3,433967	-0,025973	-0,157017	0,279994	0,030000	0,092091	0,119885	-4,000969	0,792922	-23,416006	0,499567	-0,724243	-2,778050	-5,061024	4,950533	3,300906	13,370224	0,092091	0,119885	-4,000969	-8,618062	-16,186836	0,499567	0,092091	0,119885	-4,000969	-8,618062	-16,186836	0,499567
11:06:14,17	0,176003	3,433967	-0,025973	-0,157017	0,279994	0,030000	0,090519	0,117474	-4,003306	0,718018	-23,351219	0,495100	-0,718898	-2,780031	-5,057108	4,946883	3,339000	13,389110	0,090519	0,117474	-4,003306	-8,503696	-16,245489	0,495100	0,090519	0,117474	-4,003306	-8,503696	-16,245489	0,495100
11:06:14,22	0,176003	3,433967	-0,025973	-0,157017	0,279994	0,030000	0,089562	0,111855	-3,999390	0,394645	-23,279234	0,513986	-0,724276	-2,781835	-5,059471	4,910480	3,333610	13,370171	0,093813	0,115610	-4,001753	-8,462607	-16,107150	0,495047	0,093813	0,115610	-4,001753	-8,462607	-16,107150	0,495047
11:06:14,27	0,176003	3,433967	-0,025973	-0,157017	0,279994	0,030000	0,093813	0,115610	-4,001753	0,612815	-23,471484	0,495047	-0,722473	-2,782200	-5,060606	4,937076	3,315965	13,389662	0,093228	0,113866	-4,002888	-8,414407	-16,154525	0,514537	0,093228	0,113866	-4,002888	-8,414407	-16,154525	0,514537
11:06:14,32	0,176003	3,433967	-0,025973	-0,157017	0,279994	0,030000	0,093228	0,113866	-4,002888	0,524107	-23,472886	0,514537	-0,725488	-2,779013	-5,062956	4,911725	3,338699	13,406567	0,093228	0,113866	-4,002888	-8,414407	-16,154525	0,514537	0,093228	0,113866	-4,002888	-8,414407	-16,154525	0,514537
11:06:14,37	0,176003	3,433967	-0,025973	-0,157017	0,279994	0,030000	0,092488	0,117007	-4,003279	0,656642	-23,414960	0,530413	-0,724824	-2,779989	-5,060997	4,935619	3,352369	13,405537	0,092488	0,117007	-4,003279	-8,528442	-16,154663	0,530413	0,092488	0,117007	-4,003279	-8,528442	-16,154663	0,530413
11:06:14,42	0,176003	3,433967	-0,025973	-0,157017	0,279994	0,030000	0,092488	0,117007	-4,003279	0,656642	-23,414960	0,530413	-0,721925	-2,779750	-5,059475	4,914237	3,332654	13,370820	0,090831	0,114616	-4,001757	-8,437317	-16,189901	0,495696	0,090831	0,114616	-4,001757	-8,437317	-16,189901	0,495696
11:06:14,47	0,176003	3,433967	-0,025973	-0,157017	0,279994	0,030000	0,090831	0,114616	-4,001757	0,560077	-23,320162	0,495696	-0,725486	-2,778524	-5,063361	4,919818	3,315915	13,381848	0,091551	0,118313	-4,005643	-8,523570	-16,184037	0,506724	0,091551	0,118313	-4,005643	-8,523570	-16,184037	0,506724
11:06:14,52	0,176003	3,433967	-0,025973	-0,157017	0,279994	0,030000	0,091551	0,118313	-4,005643	0,764005	-23,370780	0,506724	-0,726030	-2,780852	-5,059851	4,920602	3,338246	13,384825	0,091551	0,118313	-4,005643	-8,523570	-16,184037	0,506724	0,091551	0,118313	-4,005643	-8,523570	-16,184037	0,506724
11:06:14,57	0,176003	3,433967	-0,025973	-0,157017	0,279994	0,030000	0,093838	0,117620	-4,002133	0,708243	-23,479248	0,509701	-0,720083	-2,782287	-5,060386	4,940509	3,358153	13,416681	0,092108	0,111753	-4,002668	-8,396657	-16,166067	0,541557	0,092108	0,111753	-4,002668	-8,396657	-16,166067	0,541557
11:06:14,62	0,176003	3,433967	-0,025973	-0,157017	0,279994	0,030000	0,092108	0,111753	-4,002668	0,375964	-23,396559	0,541557	-0,720117	-2,779355	-5,059469	4,932980	3,334421	13,366206	0,089586	0,113248	-4,001751	-8,411956	-16,238250	0,491082	0,089586	0,113248	-4,001751	-8,411956	-16,238250	0,491082
11:06:14,67	0,176003	3,433967	-0,025973	-0,157017	0,279994	0,030000	0,089586	0,113248	-4,001751	0,478019	-23,270755	0,491082	-0,721356	-2,777361	-5,061018	4,919311	3,326632	13,396192	0,089586	0,113248	-4,001751	-8,411956	-16,238250	0,491082	0,089586	0,113248	-4,001751	-8,411956	-16,238250	0,491082
11:06:14,72	0,176003	3,433967	-0,025973	-0,157017	0,279994	0,030000	0,088479	0,115318	-4,003300	0,599230	-23,205224	0,521068	-0,726039	-2,777487	-5,058704	4,918962	3,347810	13,380103	0,088479	0,115318	-4,003300	-8,453227	-16,259654	0,521068	0,088479	0,115318	-4,003300	-8,453227	-16,259654	0,521068
11:06:14,77	0,176003	3,433967	-0,025973	-0,157017	0,279994	0,030000	0,090929	0,119311	-4,000986	0,788696	-23,321750	0,504979	-0,718349	-2,773227	-5,057109	4,960985	3,306828	13,418110	0,083395	0,114781	-3,999390	-8,442686	-16,440360	0,542985	0,083395	0,114781	-3,999390	-8,442686	-16,440360	0,542985
11:06:14,82	0,176003	3,433967	-0,025973	-0,157017	0,279994	0,030000	0,083395	0,114781	-3,999390	0,567627	-22,986874	0,542985	-0,726648	-2,778444	-5,063338	4,925714	3,330969	13,411138	0,083395	0,114781	-3,999390	-8,442686	-16,440360	0,542985	0,083395	0,114781	-3,999390	-8,442686	-16,440360	0,542985
11:06:14,87	0,176003	3,433967	-0,025973	-0,157017	0,279994	0,030000	0,092062	0,119360	-4,005620	0,802459	-23,394941	0,536014	-0,724877	-2,776289	-5,058698	4,924502	3,323012	13,389317	0,092062	0,119360	-4,005620	-8,567298	-16,168068	0,536014	0,092062	0,119360	-4,005620	-8,567298	-16,168068	0,536014
11:06:14,92	0,176003	3,433967	-0,025973	-0,157017	0,279994	0,030000	0,089310	0,118903	-4,000980	0,786210	-23,254781	0,514193	-0,726651	-2,779612	-5,078891	4,936422	3,366254	13,392377	0,089310	0,118903	-4,000980	-8,547701	-16,243917	0,514193	0,089310	0,118903	-4,000980	-8,547701	-16,243917	0,514193
11:06:14,97	0,176003	3,433967	-0,025973	-0,157017	0,279994	0,030000	0,093075	0,118779	-4,021173	0,736318	-23,439246	0,517253	-0,723305	-2,785972	-5,771498	8,359862	1,044407	13,403496	0,093075	0,118779	-4,021173	-8,587805	-16,132856	0,517253	0,093075	0,118779	-4,021173	-8,587805	-16,132856	0,517253
11:06:15,02	0,176030	3,434012	-0,015996	-0,157027	0,279987	0,030001	0,096910	0,112700	-4,713780	0,719295	-27,764373	0,528372	-0,726779	-2,790395	-5,779282	8,379124	1,063458	13,358937	0,096910	0,112700	-4,713780	-8,127667	-20,156936	0,528372	0,096910	0,112700	-4,713780	-8,127667	-20,156936	0,528372
11:06:15,07	0,176030	3,434012	-0,015996	-0,157027	0,279987	0,030001	0,102478	0,113498	-4,721564	0,734632	-28,061042	0,483813	-0,728695	-2,785779	-5,778116	8,314821	1,100484	13,428261	0,099439	0,117465	-4,720398	-8,279982	-20,022886	0,553136	0,099439	0,117465	-4,720398	-8,279982	-20,022886	0,553136
11:06:15,12	0,176030	3,434012	-0,015996	-0,157027	0,279987	0,030001	0,099439	0,117465	-4,720398	0,941029	-27,828809	0,553136	-0,731028	-2,785097	-5,770780	8,289883	1,153314	13,386682	0,100014	0,119827	-4,713062	-8,375847	-19,959633	0,511558	0,100014	0,119827	-4,713062	-8,375847	-19,959633	0,511558
11:06:15,17	0,176030	3,434012	-0,015996	-0,157027	0,279987	0,030001	0,100014	0,119827	-4,713062	1,030547	-27,810704	0,511558	-0,728639	-2,792392	-5,771919	8,290565	1,143111	13,376681	0,100014	0,119827	-4,713062	-8,375847	-19,959633	0,511558	0,100014	0,119827	-4,713062	-8,375847	-19,959633	0,511558
11:06:15,22	0,176030	3,434012	-0,015996	-0,157027	0,279987	0,030001	0,105137	0,114110	-4,714201	0,741753	-28,082819	0,501557	-0,731021	-2,786550	-5,769981	8,294650	1,140473	13,404901	0,105137	0,114110	-4,714201	-8,215850	-19,829553	0,501557	0,105137	0,114110	-4,714201	-8,215850	-19,829553	0,501557
11:06:15,27	0,176030	3,434012	-0,015996	-0,157027	0,279987	0,030001	0,101269	0,119093	-4,712263	1,001158	-27,886532	0,529777	-0,727027	-2,789662	-5,771902	8,252087	1,086496	13,434079	0,101967	0,114079	-4,714184	-8,146763	-19,908555	0,558954	0,101967	0,114079	-4,714184	-8,146763	-19,908555	0,558954
11:06:15,32	0,176030	3,434012	-0,015996	-0,157027	0,279987	0,030001	0,101967	0,114079	-4,714184	0,808419	-27,912941	0,558954	-0,728644	-2,786213	-5,771154	8,295908	1,168752	13,392434	0,099788	0,117204	-4,713436	-8,322720	-19,963100	0,517309	0,099788	0,117204	-4,713436	-8,322720	-19,963100	0,517309
11:06:15,37	0,176030	3,434012	-0,015996	-0,157027	0,279987	0,030001	0,103005	0,115489	-4,709973	0,847257	-27,920001	0,490180	-0,728767	-2,789855	-5,767691	8,228722	1,139847	13,365304	0,103005	0,115489	-4,709973	-8,218669	-19,834139	0,490180	0,103005	0,115489	-4,709973	-8,218669	-19,834139	0,490180
11:06:15,42	0,176030	3,434012	-0,015996	-0,157027	0,279987	0,030001	0,103005	0,115489	-4,709973	0,847257	-27,920001	0,490180	-0,722804	-2,786162	-5,768061	8,267851	1,158618	13,376997	0,103005	0,115489	-4,709973	-8,218669	-19,834139	0,490180	0,103005	0,115489	-4,709973	-8,218669	-19,834139	0,490180
11:06:15,47	0,176030	3,434012	-0,015996	-0,157027	0,279987	0,030001	0,096824	0,112172	-4,710343	0,638919	-27,623123	0,501872	-0,727436	-2,786168	-5,766867	8,296128	1,189548	13,405240	0,099145	0,116180	-4,709149	-8,313708	-19,969943	0,530116	0,099145	0,116180	-4,709149	-8,313708	-19,969943	0,530116
11:06:15,52	0,176030	3,434012	-0,015996	-0,157027	0,279987	0,030001	0,099145	0,116180	-4,709149	0,806409	-27,752828	0,530116	-0,729374	-2,784486	-5,768107	8,218903	1,187588	13,367879	0,099145	0,116180	-4,709149	-8,313708	-19,969943	0,530116	0,099145	0,116180	-4,709149	-8,313708	-19,969943	0,530116
11:06:15,57	0,176030	3,434012	-0,015996	-0,157027	0,279987	0,030001	0,098658	0,118700	-4,710389	0,977761	-27,661600	0,492754	-0,725644	-2,789344	-5,764854	8,251092	1,108193	13,373851	0,101000	0,113040	-4,707136	-8,137539	-19,922464	0,498726	0,101000	0,113040	-4,707136	-8,137539	-19,922464	0,498726
11:06:15,62	0,176030	3,434012	-0,015996	-0,157027	0,279987	0,030001	0,101000	0,113040	-4,707136	0,736131	-27,850957	0,498726	-0,728819	-2,785030	-5,766140	8,210883	1,162383	13,399888	0,101000	0,113040	-4,707136	-8,137539	-19,922464	0,498726	0,101000	0,113040	-4,707136	-8,137539	-19,922464	0,498726
11:06:15,67	0,176030	3,434012	-0,015996	-0,157027	0,279987	0,030001	0,098851	0,117947	-4,708422	0,964436	-27,677289	0,524764	-0,727603	-2,789089	-5,764964	8,215141	1,157333	13,384039	0,098851	0,117947	-4,708422	-8,294383	-19,917497	0,524764	0,098851	0,117947	-4,708422	-8,294383	-19,917497	0,524764
11:06:15,72	0,176030	3,434012	-0,015996	-0,157027	0,279987	0,030001	0,101759	0,114864	-4,707246	0,806387	-27,834730	0,508915	-0,728199	-2,785603	-5,763042	8,219928	1,146838	13,373209	0,099038	0,117123	-4,705324	-8,263621	-19,928151	0,498085	0,099038	0,117123	-4,705324	-8,263621	-19,928151	0,498085
11:06:15,77	0,176030	3,434012	-0,015996	-0,157027	0,279987	0,030001	0,099038	0,117123	-4,705324	0,930557	-27,702611	0,498085	-0,724055	-2,790349	-5,765711	8,226241	1,144804	13,403785	0,101076	0,111162	-4,707993	-8,107040	-19,880621	0,528661	0,101076	0,111162	-4,707993	-8,107040	-19,880621	0,528661
11:06:15,82	0,176030	3,434012	-0,015996	-0,157027	0,279987	0,030001	0,101076	0,111162	-4,707993	0,619170	-27,815087	0,528661	-0,726399	-2,782403	-5,764185	8,245565	1,158199	13,403861	0,101076	0,111162	-4,707993	-8,107040	-19,880621	0,528661	0,101076	0,111162	-4,707993	-8,107040	-19,880621	0,528661
11:06:15,87	0,176030	3,434012	-0,015996	-0,157027	0,279987	0,030001	0,095366	0,117165	-4,706467	0,910047	-27,528225	0,528737	-0,730476	-2,790382	-5,761891	8,232392	1,157618	13,323171	0,095366	0,117165	-4,706467	-8,287374	-20,041963	0,528737	0,095366	0,117165	-4,706467	-8,287374	-20,041963	0,528737
11:06:15,93	0,176030	3,434012	-0,015996	-0,157027	0,279987	0,030001	0,104315	0,116706	-4,704173	0,893265	-27,982421	0,448047	-0,732810	-2,791236	-5,762469	8,180849	1,213265	13,360836	0,104315	0,116706	-4,704173	-8,268118	-19,793713	0,448047	0,104315	0,116706	-4,704173	-8,268118	-19,793713	0,448047
11:06:15,98	0,176030	3,434012	-0,015996	-0,157027	0,279987	0,030001	0,106222	0,118300	-4,704751	0,953735	-28,009122	0,485712	-0,730597	-2,788131	-5,761491	8,179990	1,180324	13,382649	0,102426	0,117936	-4,703773	-8,294197	-19,787024	0,507525	0,102426	0,117936	-4,703773	-8,294197	-19,787024	0,507525
11:06:16,03	0,176030	3,434012	-0,015996	-0,157027	0,279987	0,030001	0,102426	0,117936	-4,703773	0,963804	-27,827486	0,507525	-0,725687	-2,788564	-5,760695	8,257206	1,204552	13,349015	0,102426	0,117936	-4,703773	-8,294197	-19,787024	0,507525	0,102426	0,117936	-4,703773	-8,294197	-19,787024	0,507525
11:06:16,08	0,176030	3,434012	-0,015996	-0,157027	0,279987	0,030001	0,100346	0,113467	-4,702977	0,671802	-27,774072	0,473891	-0,728151	-2,787114	-5,763813	8,218282	1,208526	13,375454	0,100346	0,113467	-4,702977	-8,235346	-19,896906	0,473891	0,100346	0,113467	-4,702977	-8,235346	-19,896906	0,473891
11:06:16,13	0,176030	3,434012	-0,015996	-0,157027	0,279987	0,030001	0,100323	0,116326	-4,706095	0,836510	-27,737162	0,500330	-0,725837	-2,785164	-5,761482	8,204555	1,197940	13,389063	0,100323	0,116326	-4,706095	-8,295101	-19,861829	0,500330	0,100323	0,116326	-4,706095	-8,295101	-19,861829	0,500330
11:06:16,18	0,176030	3,434012	-0,015996	-0,157027	0,279987	0,030001	0,097477	0,115297	-4,703764	0,799037	-27,582579	0,513938	-0,726962	-2,787316	-5,759936	8,217649	1,196845	13,358368	0,097477	0,115297	-4,703764	-8,251803	-19,930651	0,513938	0,097477	0,115297	-4,703764	-8,251803	-19,930651	0,513938
11:06:16,23	0,176030	3,434012	-0,015996	-0,157027	0,279987	0,030001	0,099902	0,115195	-4,702218	0,788130	-27,720602	0,483244	-0,727540	-2,787946	-5,759536	8,232016	1,163857	13,361572	0,099902	0,115195	-4,702218	-8,254696	-19,878258	0,483244	0,099902	0,115195	-4,702218	-8,254696	-19,878258	0,483244
11:06:16,28	0,176030	3,434012	-0,015996	-0,157027	0,279987	0,030001	0,100737	0,115382	-4,701818	0,819212	-27,792941	0,486448	-0,726432	-2,783521	-5,761520	8,200843	1,200427	13,350584	0,100737	0,115382	-4,701818	-8,238253	-19,885075	0,486448	0,100737	0,115382	-4,701818	-8,238253	-19,885075	0,486448
11:06:16,33	0,176030	3,434012	-0,015996	-0,157027	0,279987	0,030001	0,096351	0,116634	-4,703802	0,868230	-27,519593	0,475460	-0,727042	-2,786559	-5,761104	8,186960	1,196817	13,378873	0,096351	0,116634	-4,703802	-8,287514	-19,956019	0,475460	0,096351	0,116634	-4,703802	-8,287514	-19,956019	0,475460
11:06:16,38	0,176030	3,434012	-0,015996	-0,157027	0,279987	0,030001	0,099287	0,115643	-4,703386	0,826787	-27,662036	0,503748	-0,727644	-2,789194	-5,758387	8,175289	1,173721	13,366414	0,099287	0,115643	-4,703386	-8,251196	-19,868003	0,503748	0,099287	0,115643	-4,703386	-8,251196	-19,868003	0,503748
11:06:16,43	0,176030	3,434012	-0,015996	-0,157027	0,279987	0,030001	0,101870	0,114847	-4,700669	0,811239	-27,797779	0,491290	-0,730651	-2,787674	-5,761508	8,165280	1,151098	13,372242	0,102057	0,118211	-4,703790	-8,268821	-19,798691	0,497118	0,102057	0,118211	-4,703790	-8,268821	-19,798691	0,497118
11:06:16,48	0,176030	3,434012	-0,015996	-0,157027	0,279987	0,030001	0,102057	0,118211	-4,703790	1,010771	-27,810144	0,497118	-0,732307	-2,786336	-5,759578	8,203607	1,178394	13,342389	0,102057	0,118211	-4,703790	-8,268821	-19,798691	0,497118	0,102057	0,118211	-4,703790	-8,268821	-19,798691	0,497118
11:06:16,53	0,176030	3,434012	-0,015996	-0,157027	0,279987	0,030001	0,101726	0,120315	-4,701860	1,077355	-27,812505	0,467265	-0,731117	-2,790179	-5,760306	8,216326	1,144167	13,375157	0,104460	0,117363	-4,702588	-8,265853	-19,782675	0,500033	0,104460	0,117363	-4,702588	-8,265853	-19,782675	0,500033
11:06:16,58	0,176030	3,434012	-0,015996	-0,157027	0,279987	0,030001	0,104460	0,117363	-4,702588	0,947121	-27,982790	0,500033	-0,733536	-2,789648	-5,760735	8,161708	1,219560	13,363519	0,104460	0,117363	-4,702588	-8,265853	-19,782675	0,500033	0,104460	0,117363	-4,702588	-8,265853	-19,782675	0,500033
11:06:16,63	0,176030	3,434012	-0,015996	-0,157027	0,279987	0,030001	0,105209	0,119722	-4,703016	1,031842	-27,936755	0,488395	-0,726403	-2,786992	-5,758382	8,202145	1,197492	13,367437	0,099343	0,114873	-4,700664	-8,238972	-19,879335	0,492313	0,099343	0,114873	-4,700664	-8,238972	-19,879335	0,492313
11:06:16,68	0,176030	3,434012	-0,015996	-0,157027	0,279987	0,030001	0,099343	0,114873	-4,700664	0,778579	-27,677756	0,492313	-0,728201	-2,787510	-5,757220	8,188634	1,186030	13,370960	0,100690	0,116172	-4,699502	-8,256702	-19,837672	0,495835	0,100690	0,116172	-4,699502	-8,256702	-19,837672	0,495835
11:06:16,73	0,176030	3,434012	-0,015996	-0,157027	0,279987	0,030001	0,100690	0,116172	-4,699502	0,862786	-27,741825	0,495835	-0,726974	-2,785884	-5,756833	8,201485	1,222815	13,367379	0,100690	0,116172	-4,699502	-8,256702	-19,837672	0,495835	0,100690	0,116172	-4,699502	-8,256702	-19,837672	0,495835
11:06:16,78	0,176030	3,434012	-0,015996	-0,157027	0,279987	0,030001	0,098668	0,115922	-4,699115	0,811537	-27,629443	0,492255	-0,731142	-2,790391	-5,757995	8,175401	1,212359	13,371475	0,098668	0,115922	-4,699115	-8,288375	-19,883979	0,492255	0,098668	0,115922	-4,699115	-8,288375	-19,883979	0,492255
11:06:16,83	0,176030	3,434012	-0,015996	-0,157027	0,279987	0,030001	0,104656	0,117278	-4,700277	0,904131	-27,923417	0,496351	-0,728228	-2,786044	-5,758764	8,183778	1,192436	13,396593	0,099434	0,116928	-4,701046	-8,279862	-19,863548	0,521469	0,099434	0,116928	-4,701046	-8,279862	-19,863548	0,521469
11:06:16,88	0,176030	3,434012	-0,015996	-0,157027	0,279987	0,030001	0,099434	0,116928	-4,701046	0,898992	-27,669103	0,521469	-0,729317	-2,790134	-5,757206	8,204977	1,201176	13,365841	0,103521	0,115826	-4,699488	-8,268815	-19,769236	0,490717	0,103521	0,115826	-4,699488	-8,268815	-19,769236	0,490717
11:06:16,93	0,176030	3,434012	-0,015996	-0,157027	0,279987	0,030001	0,103521	0,115826	-4,699488	0,823494	-27,895607	0,490717	-0,730571	-2,786281	-5,758010	8,188664	1,180283	13,366183	0,103521	0,115826	-4,699488	-8,268815	-19,769236	0,490717	0,103521	0,115826	-4,699488	-8,268815	-19,769236	0,490717
11:06:16,98	0,176030	3,434012	-0,015996	-0,157027	0,279987	0,030001	0,100811	0,118838	-4,700291	1,006392	-27,751026	0,491059	-0,726405	-2,792404	-5,755925	8,199351	1,166054	13,416650	0,100811	0,118838	-4,700291	-8,322395	-19,837360	0,491059	0,100811	0,118838	-4,700291	-8,322395	-19,837360	0,491059
11:06:17,03	0,176030	3,434012	-0,015996	-0,157027	0,279987	0,030001	0,104030	0,112169	-4,698207	0,666588	-27,934791	0,541526	-0,729412	-2,784203	-5,755691	8,175463	1,194409	13,365869	0,104030	0,112169	-4,698207	-8,138690	-19,768423	0,541526	0,104030	0,112169	-4,698207	-8,138690	-19,768423	0,541526
11:06:17,08	0,176030	3,434012	-0,015996	-0,157027	0,279987	0,030001	0,098432	0,118874	-4,697973	1,002630	-27,608811	0,490745	-0,726377	-2,787535	-5,759145	8,210854	1,210487	13,377843	0,098432	0,118874	-4,697973	-8,328981	-19,881914	0,490745	0,098432	0,118874	-4,697973	-8,328981	-19,881914	0,490745
11:06:17,13	0,176030	3,434012	-0,015996	-0,157027	0,279987	0,030001	0,099800	0,114580	-4,701427	0,747704	-27,702576	0,502719	-0,731211	-2,787655	-5,758814	8,148211	1,215400	13,348518	0,099800	0,114580	-4,701427	-8,246801	-19,868263	0,502719	0,099800	0,114580	-4,701427	-8,246801	-19,868263	0,502719
11:06:17,18	0,176030	3,434012	-0,015996	-0,157027	0,279987	0,030001	0,102321	0,118706	-4,701096	0,989314	-27,776942	0,473394	-0,725839	-2,785726	-5,760698	8,196236	1,214228	13,398800	0,102321	0,118706	-4,701096	-8,329069	-19,744759	0,473394	0,102321	0,118706	-4,701096	-8,329069	-19,744759	0,473394
11:06:17,23	0,176030	3,434012	-0,015996	-0,157027	0,279987	0,030001	0,097964	0,115018	-4,702980	0,774564	-27,592564	0,523676	-0,731189	-2,786486	-5,757215	8,170564	1,199237	13,400272	0,097964	0,115018	-4,702980	-8,254346	-19,902392	0,523676	0,097964	0,115018	-4,702980	-8,254346	-19,902392	0,523676
11:06:17,28	0,176030	3,434012	-0,015996	-0,157027	0,279987	0,030001	0,101297	0,119271	-4,699497	1,021549	-27,751141	0,525147	-0,726892	-2,787240	-5,757269	8,194267	1,221935	13,387691	0,099801	0,115173	-4,699551	-8,264141	-19,848143	0,512567	0,099801	0,115173	-4,699551	-8,264141	-19,848143	0,512567
11:06:17,33	0,176030	3,434012	-0,015996	-0,157027	0,279987	0,030001	0,099801	0,115173	-4,699551	0,776930	-27,682549	0,512567	-0,729446	-2,788891	-5,757603	8,159663	1,178452	13,390208	0,102509	0,116559	-4,699885	-8,245912	-19,768170	0,515084	0,102509	0,116559	-4,699885	-8,245912	-19,768170	0,515084
11:06:17,38	0,176030	3,434012	-0,015996	-0,157027	0,279987	0,030001	0,102509	0,116559	-4,699885	0,903962	-27,815108	0,515084	-0,728298	-2,785349	-5,756073	8,141694	1,205443	13,386206	0,102509	0,116559	-4,699885	-8,245912	-19,768170	0,515084	0,102509	0,116559	-4,699885	-8,245912	-19,768170	0,515084
11:06:17,43	0,176030	3,434012	-0,015996	-0,157027	0,279987	0,030001	0,098867	0,117336	-4,698355	0,930005	-27,596693	0,511081	-0,730154	-2,789971	-5,758115	8,163342	1,184974	13,348014	0,098867	0,117336	-4,698355	-8,280907	-19,835613	0,511081	0,098867	0,117336	-4,698355	-8,280907	-19,835613	0,511081
11:06:17,48	0,176030	3,434012	-0,015996	-0,157027	0,279987	0,030001	0,103798	0,116633	-4,700397	0,900314	-27,882072	0,472889	-0,728827	-2,791127	-5,758398	8,160803	1,188825	13,352027	0,103798	0,116633	-4,700397	-8,255356	-19,733932	0,472889	0,103798	0,116633	-4,700397	-8,255356	-19,733932	0,472889
11:06:17,53	0,176030	3,434012	-0,015996	-0,157027	0,279987	0,030001	0,104135	0,114905	-4,700680	0,808425	-27,895492	0,476903	-0,729429	-2,794006	-5,762651	8,158773	1,185056	13,368519	0,104135	0,114905	-4,700680	-8,211646	-19,720866	0,476903	0,104135	0,114905	-4,700680	-8,211646	-19,720866	0,476903
11:06:17,58	0,176030	3,434012	-0,015996	-0,157027	0,279987	0,030001	0,106930	0,113987	-4,704933	0,764932	-28,040949	0,493395	-0,737227	-2,798030	-6,507538	11,863167	-0,983323	13,373138	0,106930	0,113987	-4,704933	-8,183021	-19,646930	0,493395	0,106930	0,113987	-4,704933	-8,183021	-19,646930	0,493395
11:06:17,63	0,175984	3,434001	-0,005984	-0,157017	0,279990	0,029974	0,114314	0,118728	-5,449820	1,037169	-32,717175	0,498014	-0,739419	-2,795449	-6,506575	11,726244	-0,961075	13,335915	0,113174	0,121917	-5,448857	-8,318305	-23,644050	0,460791	0,113174	0,121917	-5,448857	-8,318305	-23,644050	0,460791
11:06:17,68	0,175984	3,434001	-0,005984	-0,157017	0,279990	0,029974	0,113174	0,121917	-5,448857	1,252172	-32,528219	0,460791	-0,740588	-2,791933	-6,501103	11,719414	-0,910327	13,402433	0,110714	0,124688	-5,443385	-8,432266	-23,677963	0,527308	0,110714	0,124688	-5,443385	-8,432266	-23,677963	0,527308
11:06:17,73	0,175984	3,434001	-0,005984	-0,157017	0,279990	0,029974	0,110714	0,124688	-5,443385	1,355719	-32,368986	0,527308	-0,736015	-2,797636	-6,497913	11,694962	-0,908570	13,353503	0,110714	0,124688	-5,443385	-8,432266	-23,677963	0,527308	0,110714	0,124688	-5,443385	-8,432266	-23,677963	0,527308
11:06:17,78	0,175984	3,434001	-0,005984	-0,157017	0,279990	0,029974	0,108064	0,118044	-5,438346	0,995107	-32,197277	0,502275	-0,733510	-2,792959	-6,496064	11,697625	-0,880245	13,377400	0,108064	0,118044	-5,438346	-8,271373	-23,714276	0,502275	0,108064	0,118044	-5,438346	-8,271373	-23,714276	0,502275
11:06:17,83	0,175984	3,434001	-0,005984	-0,157017	0,279990	0,029974	0,108064	0,118044	-5,438346	0,995107	-32,197277	0,502275	-0,740075	-2,798371	-6,492581	11,639424	-0,889686	13,373638	0,108064	0,118044	-5,438346	-8,271373	-23,714276	0,502275	0,108064	0,118044	-5,438346	-8,271373	-23,714276	0,502275
11:06:17,88	0,175984	3,434001	-0,005984	-0,157017	0,279990	0,029974	0,116034	0,121024	-5,434863	1,187347	-32,566027	0,498514	-0,743017	-2,798892	-6,492614	11,637327	-0,895971	13,334132	0,117955	0,123312	-5,434896	-8,367189	-23,407797	0,459007	0,117955	0,123312	-5,434896	-8,367189	-23,407797	0,459007
11:06:17,93	0,175984	3,434001	-0,005984	-0,157017	0,279990	0,029974	0,117955	0,123312	-5,434896	1,312775	-32,667273	0,459007	-0,738251	-2,794837	-6,491646	11,665558	-0,882468	13,326631	0,117955	0,123312	-5,434896	-8,367189	-23,407797	0,459007	0,117955	0,123312	-5,434896	-8,367189	-23,407797	0,459007
11:06:17,98	0,175984	3,434001	-0,005984	-0,157017	0,279990	0,029974	0,112060	0,121211	-5,433928	1,177746	-32,378444	0,451507	-0,736364	-2,797292	-6,490676	11,623642	-0,887028	13,332344	0,113243	0,118350	-5,432958	-8,236599	-23,516348	0,457220	0,113243	0,118350	-5,432958	-8,236599	-23,516348	0,457220
11:06:18,03	0,175984	3,434001	-0,005984	-0,157017	0,279990	0,029974	0,113243	0,118350	-5,432958	1,053851	-32,405914	0,457220	-0,739410	-2,795872	-6,489899	11,656535	-0,850321	13,325126	0,113536	0,121698	-5,432181	-8,373577	-23,518707	0,450001	0,113536	0,121698	-5,432181	-8,373577	-23,518707	0,450001
11:06:18,08	0,175984	3,434001	-0,005984	-0,157017	0,279990	0,029974	0,113536	0,121698	-5,432181	1,179751	-32,431302	0,450001	-0,740726	-2,795352	-6,489525	11,602345	-0,870948	13,344025	0,113536	0,121698	-5,432181	-8,373577	-23,518707	0,450001	0,113536	0,121698	-5,432181	-8,373577	-23,518707	0,450001
11:06:18,13	0,175984	3,434001	-0,005984	-0,157017	0,279990	0,029974	0,113744	0,123098	-5,431807	1,297492	-32,405488	0,468900	-0,734540	-2,798363	-6,487261	11,649379	-0,850009	13,325287	0,113258	0,116236	-5,429543	-8,225502	-23,519715	0,450163	0,113258	0,116236	-5,429543	-8,225502	-23,519715	0,450163
11:06:18,18	0,175984	3,434001	-0,005984	-0,157017	0,279990	0,029974	0,113258	0,116236	-5,429543	0,898987	-32,410506	0,450163	-0,734706	-2,798634	-6,492176	11,672160	-0,900493	13,363908	0,113258	0,116236	-5,429543	-8,225502	-23,519715	0,450163	0,113258	0,116236	-5,429543	-8,225502	-23,519715	0,450163
11:06:18,23	0,175984	3,434001	-0,005984	-0,157017	0,279990	0,029974	0,113576	0,116243	-5,434458	0,931714	-32,471986	0,488784	-0,734915	-2,794064	-6,487454	11,605225	-0,858579	13,336251	0,113576	0,116243	-5,434458	-8,193374	-23,556271	0,488784	0,113576	0,116243	-5,434458	-8,193374	-23,556271	0,488784
11:06:18,28	0,175984	3,434001	-0,005984	-0,157017	0,279990	0,029974	0,109723	0,118709	-5,429736	1,057099	-32,192723	0,461127	-0,738417	-2,796137	-6,487553	11,587461	-0,894323	13,381273	0,109723	0,118709	-5,429736	-8,261546	-23,579442	0,461127	0,109723	0,118709	-5,429736	-8,261546	-23,579442	0,461127
11:06:18,33	0,175984	3,434001	-0,005984	-0,157017	0,279990	0,029974	0,113269	0,120705	-5,429835	1,200752	-32,379582	0,506149	-0,734744	-2,794063	-6,486001	11,619030	-0,800022	13,364586	0,109637	0,118562	-5,428283	-8,315273	-23,564417	0,489462	0,109637	0,118562	-5,428283	-8,315273	-23,564417	0,489462
11:06:18,38	0,175984	3,434001	-0,005984	-0,157017	0,279990	0,029974	0,109637	0,118562	-5,428283	0,991856	-32,170893	0,489462	-0,740627	-2,794491	-6,486826	11,575239	-0,868341	13,336833	0,109637	0,118562	-5,428283	-8,315273	-23,564417	0,489462	0,109637	0,118562	-5,428283	-8,315273	-23,564417	0,489462
11:06:18,43	0,175984	3,434001	-0,005984	-0,157017	0,279990	0,029974	0,112949	0,123443	-5,429108	1,326700	-32,339352	0,461708	-0,736536	-2,800666	-6,486805	11,594948	-0,827500	13,309857	0,112949	0,123443	-5,429108	-8,363542	-23,472884	0,461708	0,112949	0,123443	-5,429108	-8,363542	-23,472884	0,461708
11:06:18,48	0,175984	3,434001	-0,005984	-0,157017	0,279990	0,029974	0,116251	0,116811	-5,429086	0,936653	-32,507741	0,434733	-0,738765	-2,793592	-6,484211	11,626415	-0,830101	13,338414	0,111239	0,122280	-5,426493	-8,391431	-23,543383	0,463290	0,111239	0,122280	-5,426493	-8,391431	-23,543383	0,463290
11:06:18,54	0,175984	3,434001	-0,005984	-0,157017	0,279990	0,029974	0,111239	0,122280	-5,426493	1,207525	-32,275665	0,463290	-0,737750	-2,796178	-6,486022	11,598498	-0,845098	13,343152	0,111239	0,122280	-5,426493	-8,391431	-23,543383	0,463290	0,111239	0,122280	-5,426493	-8,391431	-23,543383	0,463290
11:06:18,59	0,175984	3,434001	-0,005984	-0,157017	0,279990	0,029974	0,112971	0,120108	-5,428303	1,121532	-32,349050	0,468028	-0,737755	-2,798103	-6,486770	11,595228	-0,841717	13,372534	0,112971	0,120108	-5,428303	-8,306930	-23,480806	0,468028	0,112971	0,120108	-5,428303	-8,306930	-23,480806	0,468028
11:06:18,64	0,175984	3,434001	-0,005984	-0,157017	0,279990	0,029974	0,114641	0,119149	-5,429052	1,070366	-32,431358	0,497410	-0,744308	-2,796101	-6,485252	11,565062	-0,848402	13,366025	0,114641	0,119149	-5,429052	-8,282807	-23,432033	0,497410	0,114641	0,119149	-5,429052	-8,282807	-23,432033	0,497410
11:06:18,69	0,175984	3,434001	-0,005984	-0,157017	0,279990	0,029974	0,116184	0,125825	-5,427534	1,438393	-32,488801	0,490901	-0,741268	-2,797389	-6,484385	11,597505	-0,844572	13,323226	0,116184	0,125825	-5,427534	-8,438850	-23,368368	0,490901	0,116184	0,125825	-5,427534	-8,438850	-23,368368	0,490901
11:06:18,74	0,175984	3,434001	-0,005984	-0,157017	0,279990	0,029974	0,115779	0,122548	-5,426667	1,248475	-32,493947	0,448102	-0,738897	-2,799447	-6,480950	11,583610	-0,807027	13,360136	0,116376	0,119466	-5,423232	-8,315440	-23,358645	0,485012	0,116376	0,119466	-5,423232	-8,315440	-23,358645	0,485012
11:06:18,79	0,175984	3,434001	-0,005984	-0,157017	0,279990	0,029974	0,116376	0,119466	-5,423232	1,062617	-32,494180	0,485012	-0,738735	-2,794208	-6,483559	11,637844	-0,832764	13,333691	0,116376	0,119466	-5,423232	-8,315440	-23,358645	0,485012	0,116376	0,119466	-5,423232	-8,315440	-23,358645	0,485012
11:06:18,84	0,175984	3,434001	-0,005984	-0,157017	0,279990	0,029974	0,111758	0,121946	-5,425841	1,186759	-32,313854	0,458567	-0,739385	-2,797437	-6,483573	11,566602	-0,862770	13,340954	0,111758	0,121946	-5,425841	-8,385994	-23,540873	0,458567	0,111758	0,121946	-5,425841	-8,385994	-23,540873	0,458567
11:06:18,89	0,175984	3,434001	-0,005984	-0,157017	0,279990	0,029974	0,111789	0,119413	-5,425569	1,077134	-32,286340	0,486268	-0,736557	-2,795501	-6,483287	11,601578	-0,837344	13,361392	0,111789	0,119413	-5,425569	-8,296765	-23,510938	0,486268	0,111789	0,119413	-5,425569	-8,296765	-23,510938	0,486268
11:06:18,94	0,175984	3,434001	-0,005984	-0,157017	0,279990	0,029974	0,111789	0,119413	-5,425569	1,077134	-32,286340	0,486268	-0,738397	-2,796651	-6,480996	11,556949	-0,839052	13,330842	0,113705	0,120431	-5,423278	-8,299964	-23,422366	0,455718	0,113705	0,120431	-5,423278	-8,299964	-23,422366	0,455718
11:06:18,99	0,175984	3,434001	-0,005984	-0,157017	0,279990	0,029974	0,113705	0,120431	-5,423278	1,153894	-32,348179	0,455718	-0,738425	-2,795480	-6,481490	11,542299	-0,821280	13,335666	0,113705	0,120431	-5,423278	-8,299964	-23,422366	0,455718	0,113705	0,120431	-5,423278	-8,299964	-23,422366	0,455718
11:06:19,04	0,175984	3,434001	-0,005984	-0,157017	0,279990	0,029974	0,112705	0,121041	-5,423772	1,177526	-32,274602	0,460541	-0,741872	-2,800995	-6,482128	11,559468	-0,784029	13,356248	0,119204	0,121268	-5,424409	-8,371056	-23,251310	0,481124	0,119204	0,121268	-5,424409	-8,371056	-23,251310	0,481124
11:06:19,09	0,175984	3,434001	-0,005984	-0,157017	0,279990	0,029974	0,119204	0,121268	-5,424409	1,148510	-32,608803	0,481124	-0,742526	-2,799003	-6,484838	11,563043	-0,843155	13,380375	0,119204	0,121268	-5,424409	-8,371056	-23,251310	0,481124	0,119204	0,121268	-5,424409	-8,371056	-23,251310	0,481124
11:06:19,14	0,175984	3,434001	-0,005984	-0,157017	0,279990	0,029974	0,117806	0,122831	-5,427120	1,279205	-32,568776	0,505251	-0,738341	-2,801410	-6,480960	11,574957	-0,848507	13,339327	0,117798	0,118003	-5,423242	-8,236437	-23,334226	0,464203	0,117798	0,118003	-5,423242	-8,236437	-23,334226	0,464203
11:06:19,19	0,175984	3,434001	-0,005984	-0,157017	0,279990	0,029974	0,117798	0,118003	-5,423242	1,026820	-32,581334	0,464203	-0,737744	-2,794002	-6,480563	11,585622	-0,799594	13,385351	0,117798	0,118003	-5,423242	-8,236437	-23,334226	0,464203	0,117798	0,118003	-5,423242	-8,236437	-23,334226	0,464203
11:06:19,24	0,175984	3,434001	-0,005984	-0,157017	0,279990	0,029974	0,111084	0,121191	-5,422845	1,144877	-32,216999	0,510227	-0,744231	-2,801623	-6,483876	11,578225	-0,839172	13,346373	0,111084	0,121191	-5,422845	-8,368598	-23,496921	0,510227	0,111084	0,121191	-5,422845	-8,368598	-23,496921	0,510227
11:06:19,29	0,175984	3,434001	-0,005984	-0,157017	0,279990	0,029974	0,120927	0,122997	-5,426158	1,276793	-32,742217	0,471249	-0,738508	-2,799292	-6,482166	11,505185	-0,848626	13,341059	0,116047	0,119207	-5,424448	-8,233337	-23,320255	0,465935	0,116047	0,119207	-5,424448	-8,233337	-23,320255	0,465935
11:06:19,34	0,175984	3,434001	-0,005984	-0,157017	0,279990	0,029974	0,116047	0,119207	-5,424448	1,124384	-32,429933	0,465935	-0,739457	-2,799219	-6,482623	11,506223	-0,805867	13,338506	0,116047	0,119207	-5,424448	-8,233337	-23,320255	0,465935	0,116047	0,119207	-5,424448	-8,233337	-23,320255	0,465935
11:06:19,39	0,175984	3,434001	-0,005984	-0,157017	0,279990	0,029974	0,116459	0,120065	-5,424905	1,131455	-32,430864	0,463381	-0,736672	-2,795994	-6,481388	11,531311	-0,811321	13,342319	0,116459	0,120065	-5,424905	-8,293626	-23,288863	0,463381	0,116459	0,120065	-5,424905	-8,293626	-23,288863	0,463381
11:06:19,44	0,175984	3,434001	-0,005984	-0,157017	0,279990	0,029974	0,112273	0,119266	-5,423670	1,082108	-32,237654	0,467195	-0,737835	-2,795561	-6,481005	11,544845	-0,832020	13,331456	0,112273	0,119266	-5,423670	-8,280284	-23,424242	0,467195	0,112273	0,119266	-5,423670	-8,280284	-23,424242	0,467195
11:06:19,49	0,175984	3,434001	-0,005984	-0,157017	0,279990	0,029974	0,112480	0,120489	-5,423287	1,156873	-32,270493	0,456332	-0,736117	-2,798210	-6,480485	11,572176	-0,798578	13,341525	0,112480	0,120489	-5,423287	-8,301540	-23,440825	0,456332	0,112480	0,120489	-5,423287	-8,301540	-23,440825	0,456332
11:06:19,54	0,175984	3,434001	-0,005984	-0,157017	0,279990	0,029974	0,113915	0,117677	-5,422767	0,967995	-32,352064	0,466400	-0,735418	-2,793222	-6,481400	11,566574	-0,797356	13,318813	0,113915	0,117677	-5,422767	-8,269635	-23,409743	0,466400	0,113915	0,117677	-5,422767	-8,269635	-23,409743	0,466400
11:06:19,59	0,175984	3,434001	-0,005984	-0,157017	0,279990	0,029974	0,109246	0,119565	-5,423682	1,067935	-32,103797	0,443689	-0,740754	-2,795727	-6,480580	11,549512	-0,796011	13,380226	0,109246	0,119565	-5,423682	-8,317936	-23,528018	0,443689	0,109246	0,119565	-5,423682	-8,317936	-23,528018	0,443689
11:06:19,64	0,175984	3,434001	-0,005984	-0,157017	0,279990	0,029974	0,107484	0,120551	-5,422297	1,118759	-32,038980	0,472775	-0,735391	-2,791204	-6,480015	11,590010	-0,810367	13,347899	0,107484	0,120551	-5,422297	-8,344515	-23,601510	0,472775	0,107484	0,120551	-5,422297	-8,344515	-23,601510	0,472775
11:06:19,69	0,175984	3,434001	-0,005984	-0,157017	0,279990	0,029974	0,107484	0,120551	-5,422297	1,118759	-32,038980	0,472775	-0,736005	-2,798345	-6,478632	11,554598	-0,800764	13,359887	0,107484	0,120551	-5,422297	-8,344515	-23,601510	0,472775	0,107484	0,120551	-5,422297	-8,344515	-23,601510	0,472775
11:06:19,74	0,175984	3,434001	-0,005984	-0,157017	0,279990	0,029974	0,113976	0,117513	-5,420914	0,970141	-32,341113	0,484763	-0,738394	-2,796465	-6,480333	11,547114	-0,799539	13,357675	0,113976	0,117513	-5,420914	-8,254603	-23,393995	0,484763	0,113976	0,117513	-5,420914	-8,254603	-23,393995	0,484763
11:06:19,79	0,175984	3,434001	-0,005984	-0,157017	0,279990	0,029974	0,113541	0,120522	-5,422615	1,129286	-32,311423	0,482551	-0,743727	-2,797762	-6,480196	11,540579	-0,828089	13,373396	0,113541	0,120522	-5,422615	-8,331659	-23,398415	0,482551	0,113541	0,120522	-5,422615	-8,331659	-23,398415	0,482551
11:06:19,84	0,175984	3,434001	-0,005984	-0,157017	0,279990	0,029974	0,117332	0,124492	-5,422478	1,363736	-32,517134	0,498271	-0,739653	-2,797974	-6,479819	11,516863	-0,833591	13,364216	0,117332	0,124492	-5,422478	-8,408880	-23,306588	0,498271	0,117332	0,124492	-5,422478	-8,408880	-23,306588	0,498271
11:06:19,89	0,175984	3,434001	-0,005984	-0,157017	0,279990	0,029974	0,115479	0,120857	-5,422101	1,191368	-32,402998	0,489091	-0,739320	-2,800679	-6,479662	11,570683	-0,830035	13,351224	0,115479	0,120857	-5,422101	-8,295944	-23,337901	0,489091	0,115479	0,120857	-5,422101	-8,295944	-23,337901	0,489091
11:06:19,94	0,175984	3,434001	-0,005984	-0,157017	0,279990	0,029974	0,113001	0,120212	-5,421707	1,138182	-32,278772	0,494607	-0,737856	-2,796151	-6,479425	11,530696	-0,818903	13,369731	0,113001	0,120212	-5,421707	-8,298483	-23,408207	0,494607	0,113001	0,120212	-5,421707	-8,298483	-23,408207	0,494607
11:06:19,99	0,175984	3,434001	-0,005984	-0,157017	0,279990	0,029974	0,113001	0,120212	-5,421707	1,138182	-32,278772	0,494607	-0,740159	-2,794603	-6,478280	11,537669	-0,769508	13,350996	0,112812	0,122981	-5,420562	-8,418122	-23,394557	0,475871	0,112812	0,122981	-5,420562	-8,418122	-23,394557	0,475871
11:06:20,04	0,175984	3,434001	-0,005984	-0,157017	0,279990	0,029974	0,112812	0,122981	-5,420562	1,235899	-32,250286	0,475871	-0,736656	-2,797184	-6,489526	11,559554	-0,830931	13,351024	0,112812	0,122981	-5,420562	-8,418122	-23,394557	0,475871	0,112812	0,122981	-5,420562	-8,418122	-23,394557	0,475871
11:06:20,09	0,175984	3,434001	-0,005984	-0,157017	0,279990	0,029974	0,113296	0,118656	-5,431808	1,053261	-32,325110	0,475899	-0,751707	-2,802419	-7,255794	15,089432	-2,842247	13,338917	0,113296	0,118656	-5,431808	-8,261264	-23,431398	0,475899	0,113296	0,118656	-5,431808	-8,261264	-23,431398	0,475899
11:06:20,14	0,175975	3,434018	0,004011	-0,157017	0,279989	0,030004	0,125355	0,129074	-6,198076	1,571906	-37,014816	0,463793	-0,753253	-2,810452	-7,249039	14,989115	-2,766120	13,294422	0,125355	0,129074	-6,198076	-8,560428	-27,174447	0,463793	0,125355	0,129074	-6,198076	-8,560428	-27,174447	0,463793
11:06:20,19	0,175975	3,434018	0,004011	-0,157017	0,279989	0,030004	0,133085	0,126396	-6,191321	1,416854	-37,291812	0,419298	-0,757452	-2,810503	-7,245578	14,929429	-2,718327	13,288882	0,133085	0,126396	-6,191321	-8,505217	-26,844674	0,419298	0,133085	0,126396	-6,191321	-8,505217	-26,844674	0,419298
11:06:20,24	0,175975	3,434018	0,004011	-0,157017	0,279989	0,030004	0,135228	0,130007	-6,187860	1,593108	-37,327681	0,413758	-0,752610	-2,816688	-7,240779	14,904165	-2,736356	13,308578	0,135228	0,130007	-6,187860	-8,612472	-26,712288	0,413758	0,135228	0,130007	-6,187860	-8,612472	-26,712288	0,413758
11:06:20,29	0,175975	3,434018	0,004011	-0,157017	0,279989	0,030004	0,138164	0,122721	-6,183061	1,242477	-37,467481	0,433454	-0,751105	-2,811999	-7,238187	14,848853	-2,704847	13,325281	0,138164	0,122721	-6,183061	-8,391143	-26,621623	0,433454	0,138164	0,122721	-6,183061	-8,391143	-26,621623	0,433454
11:06:20,34	0,175975	3,434018	0,004011	-0,157017	0,279989	0,030004	0,133351	0,123762	-6,180469	1,296970	-37,153539	0,450157	-0,755123	-2,812086	-7,237422	14,871022	-2,640973	13,301701	0,133351	0,123762	-6,180469	-8,418358	-26,685516	0,450157	0,133351	0,123762	-6,180469	-8,418358	-26,685516	0,450157
11:06:20,39	0,175975	3,434018	0,004011	-0,157017	0,279989	0,030004	0,135434	0,127199	-6,179704	1,409288	-37,249157	0,426577	-0,752325	-2,810229	-7,235508	14,828937	-2,715848	13,294484	0,132427	0,125704	-6,177790	-8,450329	-26,698232	0,419360	0,132427	0,125704	-6,177790	-8,450329	-26,698232	0,419360
11:06:20,44	0,175975	3,434018	0,004011	-0,157017	0,279989	0,030004	0,132427	0,125704	-6,177790	1,417426	-37,093789	0,419360	-0,750380	-2,806158	-7,234331	14,898185	-2,655908	13,286226	0,132427	0,125704	-6,177790	-8,450329	-26,698232	0,419360	0,132427	0,125704	-6,177790	-8,450329	-26,698232	0,419360
11:06:20,49	0,175975	3,434018	0,004011	-0,157017	0,279989	0,030004	0,127930	0,126055	-6,176613	1,349169	-36,889899	0,411102	-0,753546	-2,806687	-7,234726	14,810844	-2,684725	13,334267	0,127930	0,126055	-6,176613	-8,546176	-26,847427	0,411102	0,127930	0,126055	-6,176613	-8,546176	-26,847427	0,411102
11:06:20,54	0,175975	3,434018	0,004011	-0,157017	0,279989	0,030004	0,129971	0,128532	-6,177008	1,546574	-36,934805	0,459143	-0,753458	-2,811011	-7,232254	14,826166	-2,665537	13,313213	0,129971	0,128532	-6,177008	-8,543178	-26,732108	0,459143	0,129971	0,128532	-6,177008	-8,543178	-26,732108	0,459143
11:06:20,59	0,175975	3,434018	0,004011	-0,157017	0,279989	0,030004	0,133407	0,123159	-6,176789	1,257716	-37,074582	0,470763	-0,750611	-2,812350	-7,234507	14,781878	-2,657038	13,345887	0,133407	0,123159	-6,176789	-8,410304	-26,602107	0,470763	0,133407	0,123159	-6,176789	-8,410304	-26,602107	0,470763
11:06:20,64	0,175975	3,434018	0,004011	-0,157017	0,279989	0,030004	0,133407	0,123159	-6,176789	1,257716	-37,074582	0,470763	-0,752874	-2,813532	-7,233526	14,819190	-2,657765	13,333415	0,133407	0,123159	-6,176789	-8,410304	-26,602107	0,470763	0,133407	0,123159	-6,176789	-8,410304	-26,602107	0,470763
11:06:20,69	0,175975	3,434018	0,004011	-0,157017	0,279989	0,030004	0,135562	0,124529	-6,175808	1,310882	-37,219314	0,458291	-0,753551	-2,812830	-7,232275	14,784990	-2,689762	13,300474	0,135293	0,125466	-6,174557	-8,444630	-26,571204	0,425350	0,135293	0,125466	-6,174557	-8,444630	-26,571204	0,425350
11:06:20,74	0,175975	3,434018	0,004011	-0,157017	0,279989	0,030004	0,135293	0,125466	-6,174557	1,404412	-37,191673	0,425350	-0,757062	-2,810527	-7,232414	14,810931	-2,717312	13,291877	0,135293	0,125466	-6,174557	-8,444630	-26,571204	0,425350	0,135293	0,125466	-6,174557	-8,444630	-26,571204	0,425350
11:06:20,79	0,175975	3,434018	0,004011	-0,157017	0,279989	0,030004	0,135054	0,129658	-6,174695	1,633298	-37,215496	0,416752	-0,751680	-2,808207	-7,230824	14,832210	-2,650318	13,328027	0,130354	0,126157	-6,173106	-8,520719	-26,723250	0,452903	0,130354	0,126157	-6,173106	-8,520719	-26,723250	0,452903
11:06:20,84	0,175975	3,434018	0,004011	-0,157017	0,279989	0,030004	0,130354	0,126157	-6,173106	1,382591	-36,956034	0,452903	-0,754439	-2,809890	-7,231200	14,715845	-2,685244	13,282789	0,130354	0,126157	-6,173106	-8,520719	-26,723250	0,452903	0,130354	0,126157	-6,173106	-8,520719	-26,723250	0,452903
11:06:20,89	0,175975	3,434018	0,004011	-0,157017	0,279989	0,030004	0,133191	0,127705	-6,173482	1,551527	-37,020232	0,407665	-0,752914	-2,810249	-7,230444	14,800295	-2,651382	13,327573	0,133191	0,127705	-6,173482	-8,473317	-26,564766	0,407665	0,133191	0,127705	-6,173482	-8,473317	-26,564766	0,407665
11:06:20,94	0,175975	3,434018	0,004011	-0,157017	0,279989	0,030004	0,134077	0,127803	-6,174384	1,526750	-37,176316	0,430176	-0,754968	-2,810608	-7,232102	14,826024	-2,714368	13,305300	0,134077	0,127803	-6,174384	-8,505779	-26,651250	0,430176	0,134077	0,127803	-6,174384	-8,505779	-26,651250	0,430176
11:06:20,99	0,175975	3,434018	0,004011	-0,157017	0,279989	0,030004	0,134077	0,127803	-6,174384	1,526750	-37,176316	0,430176	-0,755033	-2,805998	-7,230687	14,783001	-2,653769	13,301439	0,134077	0,127803	-6,174384	-8,505779	-26,651250	0,430176	0,134077	0,127803	-6,174384	-8,505779	-26,651250	0,430176
11:06:21,05	0,175975	3,434018	0,004011	-0,157017	0,279989	0,030004	0,130117	0,130165	-6,172969	1,618615	-36,902833	0,426315	-0,757995	-2,811822	-7,230670	14,756426	-2,640201	13,312873	0,130117	0,130165	-6,172969	-8,599346	-26,688633	0,426315	0,130117	0,130165	-6,172969	-8,599346	-26,688633	0,426315
11:06:21,10	0,175975	3,434018	0,004011	-0,157017	0,279989	0,030004	0,136643	0,129818	-6,172952	1,602103	-37,212353	0,437748	-0,754110	-2,808907	-7,230446	14,795054	-2,646156	13,337479	0,132175	0,127911	-6,172728	-8,552225	-26,640723	0,462354	0,132175	0,127911	-6,172728	-8,552225	-26,640723	0,462354
11:06:21,15	0,175975	3,434018	0,004011	-0,157017	0,279989	0,030004	0,132175	0,127911	-6,172728	1,488770	-37,016492	0,462354	-0,755448	-2,813215	-7,230291	14,801910	-2,648385	13,344447	0,132175	0,127911	-6,172728	-8,552225	-26,640723	0,462354	0,132175	0,127911	-6,172728	-8,552225	-26,640723	0,462354
11:06:21,20	0,175975	3,434018	0,004011	-0,157017	0,279989	0,030004	0,136575	0,126916	-6,172573	1,435539	-37,252339	0,469323	-0,752054	-2,806297	-7,231657	14,781175	-2,602128	13,298116	0,128887	0,127436	-6,173939	-8,570826	-26,693844	0,422992	0,128887	0,127436	-6,173939	-8,570826	-26,693844	0,422992
11:06:21,25	0,175975	3,434018	0,004011	-0,157017	0,279989	0,030004	0,128887	0,127436	-6,173939	1,432879	-36,811436	0,422992	-0,755456	-2,813500	-7,228387	14,796299	-2,672721	13,294072	0,128887	0,127436	-6,173939	-8,570826	-26,693844	0,422992	0,128887	0,127436	-6,173939	-8,570826	-26,693844	0,422992
11:06:21,30	0,175975	3,434018	0,004011	-0,157017	0,279989	0,030004	0,136826	0,126780	-6,170669	1,452356	-37,272685	0,418947	-0,757702	-2,808830	-7,230855	14,761369	-2,623819	13,338180	0,136826	0,126780	-6,170669	-8,499878	-26,531841	0,418947	0,136826	0,126780	-6,170669	-8,499878	-26,531841	0,418947
11:06:21,35	0,175975	3,434018	0,004011	-0,157017	0,279989	0,030004	0,133904	0,131060	-6,173137	1,650052	-37,066052	0,463056	-0,760207	-2,807256	-7,224380	14,741993	-2,601992	13,316769	0,133904	0,131060	-6,173137	-8,638194	-26,554568	0,463056	0,133904	0,131060	-6,173137	-8,638194	-26,554568	0,463056
11:06:21,40	0,175975	3,434018	0,004011	-0,157017	0,279989	0,030004	0,133794	0,134017	-6,166662	1,794570	-37,032639	0,441645	-0,757079	-2,808917	-7,225824	14,772851	-2,652332	13,300266	0,133668	0,130477	-6,168106	-8,603786	-26,585033	0,425142	0,133668	0,130477	-6,168106	-8,603786	-26,585033	0,425142
11:06:21,45	0,175975	3,434018	0,004011	-0,157017	0,279989	0,030004	0,133668	0,130477	-6,168106	1,638676	-37,077957	0,425142	-0,757063	-2,815677	-7,226566	14,770389	-2,668171	13,308926	0,139514	0,127083	-6,168848	-8,498904	-26,435885	0,433802	0,139514	0,127083	-6,168848	-8,498904	-26,435885	0,433802
11:06:21,50	0,175975	3,434018	0,004011	-0,157017	0,279989	0,030004	0,139514	0,127083	-6,168848	1,477151	-37,387769	0,433802	-0,753508	-2,808484	-7,226302	14,785908	-2,635796	13,299211	0,139514	0,127083	-6,168848	-8,498904	-26,435885	0,433802	0,139514	0,127083	-6,168848	-8,498904	-26,435885	0,433802
11:06:21,55	0,175975	3,434018	0,004011	-0,157017	0,279989	0,030004	0,131508	0,127601	-6,168584	1,468271	-36,968668	0,424087	-0,755908	-2,811294	-7,227717	14,767245	-2,634738	13,355185	0,135141	0,128275	-6,169999	-8,557851	-26,532334	0,480061	0,135141	0,128275	-6,169999	-8,557851	-26,532334	0,480061
11:06:21,60	0,175975	3,434018	0,004011	-0,157017	0,279989	0,030004	0,135141	0,128275	-6,169999	1,511708	-37,140927	0,480061	-0,750595	-2,812301	-7,225020	14,762808	-2,645483	13,310408	0,135141	0,128275	-6,169999	-8,557851	-26,532334	0,480061	0,135141	0,128275	-6,169999	-8,557851	-26,532334	0,480061
11:06:21,65	0,175975	3,434018	0,004011	-0,157017	0,279989	0,030004	0,133357	0,123170	-6,167302	1,257801	-37,049666	0,435284	-0,753559	-2,811434	-7,226594	14,761228	-2,655090	13,296155	0,134088	0,126171	-6,168876	-8,481460	-26,565223	0,421031	0,134088	0,126171	-6,168876	-8,481460	-26,565223	0,421031
11:06:21,70	0,175975	3,434018	0,004011	-0,157017	0,279989	0,030004	0,134088	0,126171	-6,168876	1,422931	-37,091098	0,421031	-0,754117	-2,815100	-7,224218	14,761459	-2,642388	13,333235	0,134088	0,126171	-6,168876	-8,481460	-26,565223	0,421031	0,134088	0,126171	-6,168876	-8,481460	-26,565223	0,421031
11:06:21,75	0,175975	3,434018	0,004011	-0,157017	0,279989	0,030004	0,137542	0,124821	-6,166500	1,341619	-37,264582	0,458111	-0,755283	-2,806878	-7,226199	14,781765	-2,614947	13,321593	0,131005	0,129941	-6,168481	-8,626411	-26,644632	0,446469	0,131005	0,129941	-6,168481	-8,626411	-26,644632	0,446469
11:06:21,80	0,175975	3,434018	0,004011	-0,157017	0,279989	0,030004	0,131005	0,129941	-6,168481	1,573963	-36,928505	0,446469	-0,752937	-2,807030	-7,226957	14,792458	-2,651453	13,335694	0,131005	0,129941	-6,168481	-8,626411	-26,644632	0,446469	0,131005	0,129941	-6,168481	-8,626411	-26,644632	0,446469
11:06:21,85	0,175975	3,434018	0,004011	-0,157017	0,279989	0,030004	0,129963	0,127834	-6,169239	1,490653	-36,901847	0,460569	-0,753471	-2,814917	-7,225019	14,790847	-2,661370	13,284499	0,129963	0,127834	-6,169239	-8,544300	-26,699751	0,460569	0,129963	0,127834	-6,169239	-8,544300	-26,699751	0,460569
11:06:21,90	0,175975	3,434018	0,004011	-0,157017	0,279989	0,030004	0,137061	0,124353	-6,167301	1,319022	-37,274491	0,409375	-0,756473	-2,809471	-7,223882	14,767447	-2,630569	13,297437	0,137061	0,124353	-6,167301	-8,442654	-26,515226	0,409375	0,137061	0,124353	-6,167301	-8,442654	-26,515226	0,409375
11:06:21,95	0,175975	3,434018	0,004011	-0,157017	0,279989	0,030004	0,133845	0,129676	-6,166164	1,580842	-37,071600	0,422313	-0,756044	-2,808479	-7,222566	14,738690	-2,613780	13,346142	0,132772	0,129800	-6,164848	-8,602134	-26,559918	0,471018	0,132772	0,129800	-6,164848	-8,602134	-26,559918	0,471018
11:06:22,00	0,175975	3,434018	0,004011	-0,157017	0,279989	0,030004	0,131727	0,129565	-6,166160	1,572991	-36,953102	0,439987	-0,755318	-2,807692	-7,223878	14,761250	-2,624570	13,315112	0,131727	0,129565	-6,166160	-8,597851	-26,612539	0,439987	0,131727	0,129565	-6,166160	-8,597851	-26,612539	0,439987
11:06:22,05	0,175975	3,434018	0,004011	-0,157017	0,279989	0,030004	0,131727	0,129565	-6,166160	1,572991	-36,953102	0,439987	-0,752888	-2,812920	-7,221911	14,771375	-2,608866	13,304268	0,135039	0,124846	-6,164193	-8,491470	-26,525685	0,429144	0,135039	0,124846	-6,164193	-8,491470	-26,525685	0,429144
11:06:22,10	0,175975	3,434018	0,004011	-0,157017	0,279989	0,030004	0,139376	0,124444	-6,164947	1,329222	-37,354919	0,451918	-0,754708	-2,816877	-7,222665	14,753502	-2,646097	13,327042	0,139376	0,124444	-6,164947	-8,439630	-26,413886	0,451918	0,139376	0,124444	-6,164947	-8,439630	-26,413886	0,451918
11:06:22,15	0,175975	3,434018	0,004011	-0,157017	0,279989	0,030004	0,139376	0,124444	-6,164947	1,329222	-37,354919	0,451918	-0,757487	-2,811835	-7,223521	14,756682	-2,647568	13,340671	0,139376	0,124444	-6,164947	-8,439630	-26,413886	0,451918	0,139376	0,124444	-6,164947	-8,439630	-26,413886	0,451918
11:06:22,20	0,175975	3,434018	0,004011	-0,157017	0,279989	0,030004	0,138841	0,121655	-6,164193	1,178281	-37,328647	0,408272	-0,752025	-2,817808	-7,221911	14,757817	-2,641769	13,283397	0,138841	0,121655	-6,164193	-8,371623	-26,429649	0,408272	0,138841	0,121655	-6,164193	-8,371623	-26,429649	0,408272
11:06:22,25	0,175975	3,434018	0,004011	-0,157017	0,279989	0,030004	0,138841	0,121655	-6,164193	1,178281	-37,328647	0,408272	-0,752350	-2,812549	-7,222279	14,755923	-2,614711	13,343372	0,134449	0,124566	-6,164560	-8,471247	-26,530852	0,468248	0,134449	0,124566	-6,164560	-8,471247	-26,530852	0,468248
11:06:22,30	0,175975	3,434018	0,004011	-0,157017	0,279989	0,030004	0,134449	0,124566	-6,164560	1,307160	-37,085125	0,468248	-0,755848	-2,813496	-7,222675	14,774560	-2,631291	13,322765	0,137018	0,127122	-6,164957	-8,533945	-26,487209	0,447641	0,137018	0,127122	-6,164957	-8,533945	-26,487209	0,447641
11:06:22,35	0,175975	3,434018	0,004011	-0,157017	0,279989	0,030004	0,137018	0,127122	-6,164957	1,445118	-37,243135	0,447641	-0,756425	-2,813185	-7,223066	14,781669	-2,631931	13,318011	0,137018	0,127122	-6,164957	-8,533945	-26,487209	0,447641	0,137018	0,127122	-6,164957	-8,533945	-26,487209	0,447641
11:06:22,40	0,175975	3,434018	0,004011	-0,157017	0,279989	0,030004	0,137037	0,127777	-6,165348	1,476166	-37,250595	0,442887	-0,754770	-2,809494	-7,221917	14,741793	-2,639984	13,337678	0,137037	0,127777	-6,165348	-8,554295	-26,493184	0,442887	0,137037	0,127777	-6,165348	-8,554295	-26,493184	0,442887
11:06:22,45	0,175975	3,434018	0,004011	-0,157017	0,279989	0,030004	0,133013	0,128189	-6,164199	1,524529	-37,010855	0,462554	-0,758723	-2,812521	-7,226793	14,753600	-2,652994	13,297791	0,133013	0,128189	-6,164199	-8,538315	-26,569306	0,462554	0,133013	0,128189	-6,164199	-8,538315	-26,569306	0,462554
11:06:22,50	0,175975	3,434018	0,004011	-0,157017	0,279989	0,030004	0,137611	0,130100	-6,169075	1,629233	-37,266680	0,422667	-0,773906	-2,826801	-8,003168	18,137842	-4,620020	13,321245	0,137611	0,130100	-6,169075	-8,583578	-26,464188	0,422667	0,137611	0,130100	-6,169075	-8,583578	-26,464188	0,422667
11:06:22,55	0,176002	3,433973	0,014015	-0,157026	0,279982	0,029991	0,157570	0,136108	-6,945450	1,953039	-42,218866	0,446121	-0,769155	-2,827557	-8,009373	18,156435	-4,595890	13,316621	0,155849	0,131616	-6,951655	-8,642578	-29,899280	0,441497	0,155849	0,131616	-6,951655	-8,642578	-29,899280	0,441497
11:06:22,60	0,176002	3,433973	0,014015	-0,157026	0,279982	0,029991	0,155849	0,131616	-6,951655	1,689255	-42,133424	0,441497	-0,765576	-2,819510	-8,006690	18,187533	-4,589481	13,287615	0,155849	0,131616	-6,951655	-8,642578	-29,899280	0,441497	0,155849	0,131616	-6,951655	-8,642578	-29,899280	0,441497
11:06:22,65	0,176002	3,433973	0,014015	-0,157026	0,279982	0,029991	0,147091	0,132539	-6,948972	1,716192	-41,701729	0,412491	-0,773358	-2,823624	-8,005555	18,095017	-4,525639	13,292811	0,154545	0,137221	-6,947837	-8,821258	-29,845529	0,417687	0,154545	0,137221	-6,947837	-8,821258	-29,845529	0,417687
11:06:22,70	0,176002	3,433973	0,014015	-0,157026	0,279982	0,029991	0,154545	0,137221	-6,947837	1,950618	-41,977286	0,417687	-0,767170	-2,826043	-8,000194	18,085551	-4,542549	13,294660	0,154545	0,137221	-6,947837	-8,821258	-29,845529	0,417687	0,154545	0,137221	-6,947837	-8,821258	-29,845529	0,417687
11:06:22,75	0,176002	3,433973	0,014015	-0,157026	0,279982	0,029991	0,153545	0,130653	-6,942476	1,628465	-41,925560	0,419536	-0,770153	-2,825443	-8,000371	18,052609	-4,490160	13,304433	0,154517	0,133537	-6,942653	-8,733138	-29,791789	0,429309	0,154517	0,133537	-6,942653	-8,733138	-29,791789	0,429309
11:06:22,80	0,176002	3,433973	0,014015	-0,157026	0,279982	0,029991	0,154517	0,133537	-6,942653	1,749500	-41,921396	0,429309	-0,771007	-2,828354	-7,997029	18,051122	-4,503321	13,254578	0,154517	0,133537	-6,942653	-8,733138	-29,791789	0,429309	0,154517	0,133537	-6,942653	-8,733138	-29,791789	0,429309
11:06:22,85	0,176002	3,433973	0,014015	-0,157026	0,279982	0,029991	0,157465	0,132820	-6,939311	1,724389	-42,079970	0,379453	-0,772356	-2,834194	-7,995329	18,034547	-4,526925	13,296675	0,157465	0,132820	-6,939311	-8,702013	-29,718966	0,379453	0,157465	0,132820	-6,939311	-8,702013	-29,718966	0,379453
11:06:22,90	0,176002	3,433973	0,014015	-0,157026	0,279982	0,029991	0,163198	0,131069	-6,937611	1,662048	-42,375521	0,421551	-0,768699	-2,830403	-7,993100	18,024745	-4,510320	13,310470	0,158086	0,129797	-6,935382	-8,602644	-29,683167	0,435346	0,158086	0,129797	-6,935382	-8,602644	-29,683167	0,435346
11:06:22,95	0,176002	3,433973	0,014015	-0,157026	0,279982	0,029991	0,158086	0,129797	-6,935382	1,586424	-42,092916	0,435346	-0,770342	-2,826456	-7,998334	17,948916	-4,476543	13,272211	0,158086	0,129797	-6,935382	-8,602644	-29,683167	0,435346	0,158086	0,129797	-6,935382	-8,602644	-29,683167	0,435346
11:06:23,00	0,176002	3,433973	0,014015	-0,157026	0,279982	0,029991	0,155489	0,133194	-6,940616	1,771735	-41,875312	0,397087	-0,772355	-2,828086	-7,997013	17,972631	-4,478438	13,328655	0,155489	0,133194	-6,940616	-8,684004	-29,669431	0,397087	0,155489	0,133194	-6,940616	-8,684004	-29,669431	0,397087
11:06:23,05	0,176002	3,433973	0,014015	-0,157026	0,279982	0,029991	0,157907	0,134122	-6,939294	1,809763	-42,022547	0,453531	-0,766500	-2,823793	-7,994907	18,032143	-4,501269	13,263482	0,151261	0,131198	-6,937189	-8,651303	-29,865902	0,388357	0,151261	0,131198	-6,937189	-8,651303	-29,865902	0,388357
11:06:23,10	0,176002	3,433973	0,014015	-0,157026	0,279982	0,029991	0,151261	0,131198	-6,937189	1,647728	-41,739917	0,388357	-0,768032	-2,830724	-7,991982	17,986662	-4,518495	13,266381	0,151261	0,131198	-6,937189	-8,651303	-29,865902	0,388357	0,151261	0,131198	-6,937189	-8,651303	-29,865902	0,388357
11:06:23,15	0,176002	3,433973	0,014015	-0,157026	0,279982	0,029991	0,158030	0,129059	-6,934264	1,574192	-42,061117	0,391257	-0,769918	-2,831134	-7,993111	18,004494	-4,514725	13,305380	0,159328	0,130488	-6,935393	-8,607014	-29,634917	0,430256	0,159328	0,130488	-6,935393	-8,607014	-29,634917	0,430256
11:06:23,20	0,176002	3,433973	0,014015	-0,157026	0,279982	0,029991	0,159328	0,130488	-6,935393	1,636292	-42,142171	0,430256	-0,768290	-2,827195	-7,990845	17,931702	-4,483900	13,282376	0,159328	0,130488	-6,935393	-8,607014	-29,634917	0,430256	0,159328	0,130488	-6,935393	-8,607014	-29,634917	0,430256
11:06:23,25	0,176002	3,433973	0,014015	-0,157026	0,279982	0,029991	0,155103	0,131048	-6,933127	1,675100	-41,844011	0,407252	-0,770298	-2,829365	-7,993573	17,959300	-4,473452	13,333485	0,155103	0,131048	-6,933127	-8,612147	-29,668431	0,407252	0,155103	0,131048	-6,933127	-8,612147	-29,668431	0,407252
11:06:23,30	0,176002	3,433973	0,014015	-0,157026	0,279982	0,029991	0,157986	0,131701	-6,935855	1,686230	-42,012592	0,458361	-0,768754	-2,826495	-7,992442	17,991232	-4,458597	13,323543	0,157986	0,131701	-6,935855	-8,652308	-29,610713	0,458361	0,157986	0,131701	-6,935855	-8,652308	-29,610713	0,458361
11:06:23,35	0,176002	3,433973	0,014015	-0,157026	0,279982	0,029991	0,154729	0,131799	-6,934724	1,662512	-41,863462	0,448419	-0,772945	-2,825750	-7,990842	17,949526	-4,443379	13,292589	0,154729	0,131799	-6,934724	-8,683745	-29,717246	0,448419	0,154729	0,131799	-6,934724	-8,683745	-29,717246	0,448419
11:06:23,40	0,176002	3,433973	0,014015	-0,157026	0,279982	0,029991	0,156180	0,135801	-6,933124	1,878277	-41,895173	0,417465	-0,771223	-2,825364	-7,992781	17,939835	-4,457843	13,303451	0,156180	0,135801	-6,933124	-8,782118	-29,635075	0,417465	0,156180	0,135801	-6,933124	-8,782118	-29,635075	0,417465
11:06:23,46	0,176002	3,433973	0,014015	-0,157026	0,279982	0,029991	0,154984	0,134503	-6,935063	1,828122	-41,831816	0,428327	-0,768409	-2,827671	-7,993609	17,929287	-4,482380	13,309882	0,154984	0,134503	-6,935063	-8,730333	-29,665610	0,428327	0,154984	0,134503	-6,935063	-8,730333	-29,665610	0,428327
11:06:23,51	0,176002	3,433973	0,014015	-0,157026	0,279982	0,029991	0,155575	0,130912	-6,935891	1,667917	-41,865695	0,434757	-0,772952	-2,832821	-7,991607	17,945984	-4,498169	13,270905	0,155575	0,130912	-6,935891	-8,608649	-29,653075	0,434757	0,155575	0,130912	-6,935891	-8,608649	-29,653075	0,434757
11:06:23,56	0,176002	3,433973	0,014015	-0,157026	0,279982	0,029991	0,162306	0,132272	-6,933889	1,743954	-42,238062	0,395781	-0,768770	-2,830734	-7,990408	17,966391	-4,458320	13,306191	0,162306	0,132272	-6,933889	-8,639361	-29,497058	0,395781	0,162306	0,132272	-6,933889	-8,639361	-29,497058	0,395781
11:06:23,61	0,176002	3,433973	0,014015	-0,157026	0,279982	0,029991	0,158408	0,129694	-6,932690	1,565202	-42,033123	0,431067	-0,771288	-2,828501	-7,990376	17,949466	-4,482590	13,290928	0,157733	0,132990	-6,932657	-8,673644	-29,613455	0,415804	0,157733	0,132990	-6,932657	-8,673644	-29,613455	0,415804
11:06:23,66	0,176002	3,433973	0,014015	-0,157026	0,279982	0,029991	0,157733	0,132990	-6,932657	1,766103	-41,995519	0,415804	-0,772261	-2,828076	-7,990058	17,956267	-4,491733	13,282192	0,157852	0,134046	-6,932340	-8,697090	-29,620784	0,407068	0,157852	0,134046	-6,932340	-8,697090	-29,620784	0,407068
11:06:23,71	0,176002	3,433973	0,014015	-0,157026	0,279982	0,029991	0,157852	0,134046	-6,932340	1,825494	-42,012127	0,407068	-0,774731	-2,829882	-7,988882	17,942432	-4,487045	13,298839	0,160650	0,135282	-6,931163	-8,726988	-29,532286	0,423715	0,160650	0,135282	-6,931163	-8,726988	-29,532286	0,423715
11:06:23,76	0,176002	3,433973	0,014015	-0,157026	0,279982	0,029991	0,160650	0,135282	-6,931163	1,892626	-42,143347	0,423715	-0,770245	-2,829058	-7,988546	17,965485	-4,443598	13,339449	0,157694	0,131808	-6,930828	-8,684093	-29,608874	0,464325	0,157694	0,131808	-6,930828	-8,684093	-29,608874	0,464325
11:06:23,81	0,176002	3,433973	0,014015	-0,157026	0,279982	0,029991	0,157694	0,131808	-6,930828	1,662851	-41,987852	0,464325	-0,771111	-2,832637	-7,988866	17,952061	-4,424921	13,291248	0,161226	0,130770	-6,931148	-8,666038	-29,494309	0,416123	0,161226	0,130770	-6,931148	-8,666038	-29,494309	0,416123
11:06:23,86	0,176002	3,433973	0,014015	-0,157026	0,279982	0,029991	0,161226	0,130770	-6,931148	1,599390	-42,150557	0,416123	-0,775782	-2,829307	-7,990076	17,903321	-4,460001	13,291048	0,160678	0,136480	-6,932358	-8,762603	-29,484167	0,415923	0,160678	0,136480	-6,932358	-8,762603	-29,484167	0,415923
11:06:23,91	0,176002	3,433973	0,014015	-0,157026	0,279982	0,029991	0,156092	0,129748	-6,930368	1,579400	-41,884141	0,445137	-0,767660	-2,828701	-7,988086	17,935988	-4,453890	13,320262	0,156092	0,129748	-6,930368	-8,605844	-29,630931	0,445137	0,156092	0,129748	-6,930368	-8,605844	-29,630931	0,445137
11:06:23,96	0,176002	3,433973	0,014015	-0,157026	0,279982	0,029991	0,156092	0,129748	-6,930368	1,579400	-41,884141	0,445137	-0,775932	-2,831565	-7,989253	17,917425	-4,445942	13,329253	0,162708	0,135480	-6,931535	-8,755335	-29,435541	0,454129	0,162708	0,135480	-6,931535	-8,755335	-29,435541	0,454129
11:06:24,01	0,176002	3,433973	0,014015	-0,157026	0,279982	0,029991	0,162708	0,135480	-6,931535	1,879843	-42,208154	0,454129	-0,773323	-2,830627	-7,988120	17,897255	-4,454650	13,298396	0,160591	0,133690	-6,930402	-8,690275	-29,478529	0,423272	0,160591	0,133690	-6,930402	-8,690275	-29,478529	0,423272
11:06:24,06	0,176002	3,433973	0,014015	-0,157026	0,279982	0,029991	0,160591	0,133690	-6,930402	1,804393	-42,084955	0,423272	-0,768198	-2,828965	-7,986934	17,946152	-4,431788	13,295806	0,156589	0,130082	-6,929216	-8,638921	-29,615499	0,420682	0,156589	0,130082	-6,929216	-8,638921	-29,615499	0,420682
11:06:24,11	0,176002	3,433973	0,014015	-0,157026	0,279982	0,029991	0,156589	0,130082	-6,929216	1,572550	-41,907761	0,420682	-0,770040	-2,833203	-7,990417	17,909638	-4,433398	13,316683	0,161181	0,129559	-6,932699	-8,605395	-29,463000	0,441559	0,161181	0,129559	-6,932699	-8,605395	-29,463000	0,441559
11:06:24,16	0,176002	3,433973	0,014015	-0,157026	0,279982	0,029991	0,161181	0,129559	-6,932699	1,564975	-42,115715	0,441559	-0,773327	-2,829557	-7,987784	17,902118	-4,460076	13,318313	0,161181	0,129559	-6,932699	-8,605395	-29,463000	0,441559	0,161181	0,129559	-6,932699	-8,605395	-29,463000	0,441559
11:06:24,21	0,176002	3,433973	0,014015	-0,157026	0,279982	0,029991	0,159667	0,134228	-6,930066	1,834626	-42,043812	0,443189	-0,772969	-2,833454	-7,983806	17,914783	-4,462152	13,320833	0,162862	0,131970	-6,926088	-8,646955	-29,437279	0,445709	0,162862	0,131970	-6,926088	-8,646955	-29,437279	0,445709
11:06:24,26	0,176002	3,433973	0,014015	-0,157026	0,279982	0,029991	0,162862	0,131970	-6,926088	1,712673	-42,221976	0,445709	-0,768911	-2,829639	-7,987794	17,896893	-4,455591	13,299080	0,157529	0,130363	-6,930076	-8,601112	-29,559827	0,423956	0,157529	0,130363	-6,930076	-8,601112	-29,559827	0,423956
11:06:24,31	0,176002	3,433973	0,014015	-0,157026	0,279982	0,029991	0,157529	0,130363	-6,930076	1,632380	-41,925890	0,423956	-0,769396	-2,832522	-7,984218	17,924551	-4,442457	13,283609	0,160269	0,129341	-6,926500	-8,599243	-29,504621	0,408485	0,160269	0,129341	-6,926500	-8,599243	-29,504621	0,408485
11:06:24,36	0,176002	3,433973	0,014015	-0,157026	0,279982	0,029991	0,160269	0,129341	-6,926500	1,554055	-42,085720	0,408485	-0,769540	-2,832199	-7,983228	17,930309	-4,450673	13,305721	0,160062	0,129628	-6,925510	-8,602605	-29,519208	0,430597	0,160062	0,129628	-6,925510	-8,602605	-29,519208	0,430597
11:06:24,41	0,176002	3,433973	0,014015	-0,157026	0,279982	0,029991	0,160062	0,129628	-6,925510	1,573199	-42,084039	0,430597	-0,774242	-2,828619	-7,986958	17,885666	-4,453982	13,314119	0,159312	0,135490	-6,929240	-8,732746	-29,502067	0,438994	0,159312	0,135490	-6,929240	-8,732746	-29,502067	0,438994
11:06:24,46	0,176002	3,433973	0,014015	-0,157026	0,279982	0,029991	0,159312	0,135490	-6,929240	1,903182	-42,008048	0,438994	-0,773572	-2,828514	-7,982685	17,914802	-4,459806	13,291783	0,158886	0,134962	-6,924967	-8,728293	-29,541506	0,416659	0,158886	0,134962	-6,924967	-8,728293	-29,541506	0,416659
11:06:24,51	0,176002	3,433973	0,014015	-0,157026	0,279982	0,029991	0,158886	0,134962	-6,924967	1,866231	-42,014030	0,416659	-0,769662	-2,826191	-7,985694	17,893758	-4,446994	13,314642	0,158886	0,134962	-6,924967	-8,728293	-29,541506	0,416659	0,158886	0,134962	-6,924967	-8,728293	-29,541506	0,416659
11:06:24,56	0,176002	3,433973	0,014015	-0,157026	0,279982	0,029991	0,154919	0,132738	-6,927976	1,749990	-41,783152	0,439518	-0,775515	-2,828694	-7,986707	17,889590	-4,416496	13,260387	0,154919	0,132738	-6,927976	-8,669920	-29,621981	0,439518	0,154919	0,132738	-6,927976	-8,669920	-29,621981	0,439518
11:06:24,61	0,176002	3,433973	0,014015	-0,157026	0,279982	0,029991	0,150306	0,131083	-6,925341	1,643012	-41,564143	0,448675	-0,770131	-2,827596	-7,984239	17,879018	-4,459484	13,313219	0,156371	0,132441	-6,926521	-8,643865	-29,577005	0,438094	0,156371	0,132441	-6,926521	-8,643865	-29,577005	0,438094
11:06:24,67	0,176002	3,433973	0,014015	-0,157026	0,279982	0,029991	0,156371	0,132441	-6,926521	1,752736	-41,852095	0,438094	-0,775502	-2,833564	-7,989101	17,888417	-4,412200	13,279443	0,156371	0,132441	-6,926521	-8,643865	-29,577005	0,438094	0,156371	0,132441	-6,926521	-8,643865	-29,577005	0,438094
11:06:24,72	0,176002	3,433973	0,014015	-0,157026	0,279982	0,029991	0,164225	0,134108	-6,931383	1,793778	-42,245006	0,404319	-0,776842	-2,837199	-8,762548	21,731662	-6,830140	13,329532	0,164225	0,134108	-6,931383	-8,733692	-29,353369	0,404319	0,164225	0,134108	-6,931383	-8,733692	-29,353369	0,404319
11:06:24,77	0,176035	3,434007	0,024027	-0,157016	0,279986	0,029992	0,168043	0,133452	-7,704830	1,932020	-46,980858	0,454408	-0,776249	-2,837719	-8,782361	21,779501	-6,862527	13,311013	0,168196	0,132678	-7,724643	-8,519296	-33,843067	0,435889	0,168196	0,132678	-7,724643	-8,519296	-33,843067	0,435889
11:06:24,82	0,176035	3,434007	0,024027	-0,157016	0,279986	0,029992	0,168196	0,132678	-7,724643	1,895922	-47,046456	0,435889	-0,781698	-2,839737	-8,777740	21,697103	-6,867679	13,302797	0,168196	0,132678	-7,724643	-8,519296	-33,843067	0,435889	0,168196	0,132678	-7,724643	-8,519296	-33,843067	0,435889
11:06:24,87	0,176035	3,434007	0,024027	-0,157016	0,279986	0,029992	0,172669	0,136388	-7,720022	2,134519	-47,210242	0,427672	-0,784156	-2,840091	-8,773465	21,708576	-6,866870	13,297203	0,174204	0,138339	-7,715747	-8,630102	-33,624609	0,422079	0,174204	0,138339	-7,715747	-8,630102	-33,624609	0,422079
11:06:24,92	0,176035	3,434007	0,024027	-0,157016	0,279986	0,029992	0,169802	0,136104	-7,714192	2,132663	-47,015576	0,464369	-0,780019	-2,837396	-8,771910	21,651139	-6,856040	13,339493	0,169802	0,136104	-7,714192	-8,551535	-33,686092	0,464369	0,169802	0,136104	-7,714192	-8,551535	-33,686092	0,464369
11:06:24,97	0,176035	3,434007	0,024027	-0,157016	0,279986	0,029992	0,169802	0,136104	-7,714192	2,132663	-47,015576	0,464369	-0,778759	-2,840845	-8,771146	21,675319	-6,864451	13,284920	0,169802	0,136104	-7,714192	-8,551535	-33,686092	0,464369	0,169802	0,136104	-7,714192	-8,551535	-33,686092	0,464369
11:06:25,02	0,176035	3,434007	0,024027	-0,157016	0,279986	0,029992	0,172158	0,133289	-7,713428	1,981438	-47,163232	0,409796	-0,778535	-2,839240	-8,771841	21,686105	-6,834053	13,310708	0,172158	0,133289	-7,713428	-8,481724	-33,648804	0,409796	0,172158	0,133289	-7,713428	-8,481724	-33,648804	0,409796
11:06:25,07	0,176035	3,434007	0,024027	-0,157016	0,279986	0,029992	0,170657	0,133897	-7,714123	1,981370	-47,079294	0,435584	-0,779940	-2,838052	-8,769593	21,670942	-6,836547	13,304504	0,170657	0,133897	-7,714123	-8,529572	-33,682737	0,435584	0,170657	0,133897	-7,714123	-8,529572	-33,682737	0,435584
11:06:25,12	0,176035	3,434007	0,024027	-0,157016	0,279986	0,029992	0,170331	0,135708	-7,711874	2,085251	-47,050447	0,429380	-0,776984	-2,837228	-8,768169	21,608114	-6,843111	13,297439	0,168139	0,133559	-7,710451	-8,473773	-33,686450	0,422315	0,168139	0,133559	-7,710451	-8,473773	-33,686450	0,422315
11:06:25,17	0,176035	3,434007	0,024027	-0,157016	0,279986	0,029992	0,168139	0,133559	-7,710451	2,010634	-46,885348	0,422315	-0,780146	-2,835934	-8,768492	21,572942	-6,826887	13,290894	0,168599	0,136946	-7,710773	-8,559975	-33,635681	0,415770	0,168599	0,136946	-7,710773	-8,559975	-33,635681	0,415770
11:06:25,22	0,176035	3,434007	0,024027	-0,157016	0,279986	0,029992	0,168599	0,136946	-7,710773	2,190256	-46,870709	0,415770	-0,779825	-2,844873	-8,764734	21,623041	-6,825337	13,294139	0,168599	0,136946	-7,710773	-8,559975	-33,635681	0,415770	0,168599	0,136946	-7,710773	-8,559975	-33,635681	0,415770
11:06:25,27	0,176035	3,434007	0,024027	-0,157016	0,279986	0,029992	0,169221	0,133106	-7,708318	1,948727	-46,954204	0,433484	-0,777132	-2,838393	-8,766036	21,638155	-6,816207	13,308609	0,169221	0,133106	-7,708318	-8,500074	-33,670327	0,433484	0,169221	0,133106	-7,708318	-8,500074	-33,670327	0,433484
11:06:25,32	0,176035	3,434007	0,024027	-0,157016	0,279986	0,029992	0,169221	0,133106	-7,708318	1,948727	-46,954204	0,433484	-0,774623	-2,836385	-8,761832	21,661721	-6,824549	13,291737	0,169221	0,133106	-7,708318	-8,500074	-33,670327	0,433484	0,169221	0,133106	-7,708318	-8,500074	-33,670327	0,433484
11:06:25,37	0,176035	3,434007	0,024027	-0,157016	0,279986	0,029992	0,166228	0,131937	-7,704114	1,883385	-46,823123	0,416613	-0,782749	-2,838428	-8,761832	21,645575	-6,824567	13,304730	0,172061	0,137953	-7,704114	-8,624987	-33,605680	0,429606	0,172061	0,137953	-7,704114	-8,624987	-33,605680	0,429606
11:06:25,42	0,176035	3,434007	0,024027	-0,157016	0,279986	0,029992	0,172061	0,137953	-7,704114	2,204297	-47,112476	0,429606	-0,781186	-2,840214	-8,763005	21,616062	-6,824460	13,300911	0,172061	0,137953	-7,704114	-8,624987	-33,605680	0,429606	0,172061	0,137953	-7,704114	-8,624987	-33,605680	0,429606
11:06:25,47	0,176035	3,434007	0,024027	-0,157016	0,279986	0,029992	0,172826	0,135706	-7,705287	2,102136	-47,126632	0,425787	-0,778865	-2,838848	-8,764967	21,610929	-6,841670	13,282830	0,170482	0,134379	-7,707249	-8,498151	-33,626081	0,407705	0,170482	0,134379	-7,707249	-8,498151	-33,626081	0,407705
11:06:25,52	0,176035	3,434007	0,024027	-0,157016	0,279986	0,029992	0,170482	0,134379	-7,707249	2,050601	-47,008894	0,407705	-0,778876	-2,842278	-8,761062	21,589743	-6,838092	13,299656	0,170482	0,134379	-7,707249	-8,498151	-33,626081	0,407705	0,170482	0,134379	-7,707249	-8,498151	-33,626081	0,407705
11:06:25,57	0,176035	3,434007	0,024027	-0,157016	0,279986	0,029992	0,173458	0,132674	-7,703344	1,969428	-47,143533	0,424531	-0,782428	-2,838362	-8,763423	21,596340	-6,842009	13,286331	0,173458	0,132674	-7,703344	-8,445471	-33,527068	0,424531	0,173458	0,132674	-7,703344	-8,445471	-33,527068	0,424531
11:06:25,62	0,176035	3,434007	0,024027	-0,157016	0,279986	0,029992	0,171843	0,137708	-7,705705	2,231274	-47,067226	0,411206	-0,778804	-2,838299	-8,759919	21,624998	-6,828618	13,270433	0,169976	0,134601	-7,702201	-8,522366	-33,645146	0,395309	0,169976	0,134601	-7,702201	-8,522366	-33,645146	0,395309
11:06:25,67	0,176035	3,434007	0,024027	-0,157016	0,279986	0,029992	0,169976	0,134601	-7,702201	2,043797	-46,988247	0,395309	-0,775321	-2,843418	-8,759882	21,590044	-6,824649	13,304655	0,169976	0,134601	-7,702201	-8,522366	-33,645146	0,395309	0,169976	0,134601	-7,702201	-8,522366	-33,645146	0,395309
11:06:25,72	0,176035	3,434007	0,024027	-0,157016	0,279986	0,029992	0,172668	0,129025	-7,702164	1,767884	-47,095975	0,429531	-0,775311	-2,841392	-8,763778	21,610538	-6,837871	13,292159	0,172668	0,129025	-7,702164	-8,360562	-33,541551	0,429531	0,172668	0,129025	-7,702164	-8,360562	-33,541551	0,429531
11:06:25,77	0,176035	3,434007	0,024027	-0,157016	0,279986	0,029992	0,170908	0,130029	-7,706060	1,821328	-47,028847	0,417035	-0,779997	-2,839086	-8,759916	21,592592	-6,755135	13,292176	0,170908	0,130029	-7,706060	-8,385981	-33,612533	0,417035	0,170908	0,130029	-7,706060	-8,385981	-33,612533	0,417035
11:06:25,82	0,176035	3,434007	0,024027	-0,157016	0,279986	0,029992	0,171254	0,135241	-7,702198	2,029633	-46,989926	0,417052	-0,779468	-2,841447	-8,756032	21,576832	-6,832140	13,282404	0,173035	0,133602	-7,698314	-8,468753	-33,524129	0,407280	0,173035	0,133602	-7,698314	-8,468753	-33,524129	0,407280
11:06:25,87	0,176035	3,434007	0,024027	-0,157016	0,279986	0,029992	0,173035	0,133602	-7,698314	2,018968	-47,107364	0,407280	-0,781150	-2,838564	-8,762171	21,585670	-6,806551	13,318498	0,171379	0,136500	-7,704453	-8,572136	-33,562872	0,443374	0,171379	0,136500	-7,704453	-8,572136	-33,562872	0,443374
11:06:25,92	0,176035	3,434007	0,024027	-0,157016	0,279986	0,029992	0,171379	0,136500	-7,704453	2,143096	-47,016111	0,443374	-0,777641	-2,840674	-8,758358	21,596940	-6,791536	13,280498	0,171379	0,136500	-7,704453	-8,572136	-33,562872	0,443374	0,171379	0,136500	-7,704453	-8,572136	-33,562872	0,443374
11:06:25,97	0,176035	3,434007	0,024027	-0,157016	0,279986	0,029992	0,171451	0,132406	-7,700640	1,911571	-47,022118	0,405374	-0,779108	-2,837724	-8,759420	21,613198	-6,796455	13,299173	0,169630	0,135152	-7,701702	-8,558923	-33,628008	0,424049	0,169630	0,135152	-7,701702	-8,558923	-33,628008	0,424049
11:06:26,02	0,176035	3,434007	0,024027	-0,157016	0,279986	0,029992	0,172788	0,136424	-7,700642	2,125055	-47,085787	0,419364	-0,781789	-2,839822	-8,758360	21,589600	-6,792525	13,294488	0,172788	0,136424	-7,700642	-8,584244	-33,521915	0,419364	0,172788	0,136424	-7,700642	-8,584244	-33,521915	0,419364
11:06:26,07	0,176035	3,434007	0,024027	-0,157016	0,279986	0,029992	0,172788	0,136424	-7,700642	2,125055	-47,085787	0,419364	-0,776522	-2,833861	-8,757211	21,582529	-6,777674	13,300977	0,172788	0,136424	-7,700642	-8,584244	-33,521915	0,419364	0,172788	0,136424	-7,700642	-8,584244	-33,521915	0,419364
11:06:26,12	0,176035	3,434007	0,024027	-0,157016	0,279986	0,029992	0,164992	0,134844	-7,699493	2,033535	-46,666813	0,425853	-0,779734	-2,835160	-8,759929	21,549010	-6,761912	13,323729	0,164992	0,134844	-7,699493	-8,551683	-33,714978	0,425853	0,164992	0,134844	-7,699493	-8,551683	-33,714978	0,425853
11:06:26,17	0,176035	3,434007	0,024027	-0,157016	0,279986	0,029992	0,167722	0,136975	-7,702211	2,147493	-46,771901	0,448604	-0,777119	-2,835552	-8,758364	21,580454	-6,784681	13,310812	0,167722	0,136975	-7,702211	-8,605064	-33,605704	0,448604	0,167722	0,136975	-7,702211	-8,605064	-33,605704	0,448604
11:06:26,22	0,176035	3,434007	0,024027	-0,157016	0,279986	0,029992	0,166755	0,134514	-7,700646	2,023522	-46,760210	0,435688	-0,776268	-2,839768	-8,757977	21,575914	-6,858164	13,284777	0,166755	0,134514	-7,700646	-8,535854	-33,669956	0,435688	0,166755	0,134514	-7,700646	-8,535854	-33,669956	0,435688
11:06:26,27	0,176035	3,434007	0,024027	-0,157016	0,279986	0,029992	0,169980	0,131670	-7,700259	1,941502	-46,960751	0,409652	-0,778893	-2,838832	-8,757203	21,571475	-6,805751	13,294194	0,170482	0,134412	-7,699485	-8,510396	-33,573944	0,419070	0,170482	0,134412	-7,699485	-8,510396	-33,573944	0,419070
11:06:26,32	0,176035	3,434007	0,024027	-0,157016	0,279986	0,029992	0,170482	0,134412	-7,699485	2,040919	-46,956786	0,419070	-0,776391	-2,836016	-8,755235	21,635186	-6,780769	13,298838	0,170482	0,134412	-7,699485	-8,510396	-33,573944	0,419070	0,170482	0,134412	-7,699485	-8,510396	-33,573944	0,419070
11:06:26,37	0,176035	3,434007	0,024027	-0,157016	0,279986	0,029992	0,166792	0,133652	-7,697517	1,947945	-46,807600	0,423713	-0,781288	-2,840526	-8,758893	21,614398	-6,770092	13,341287	0,166792	0,133652	-7,697517	-8,543765	-33,714408	0,423713	0,166792	0,133652	-7,697517	-8,543765	-33,714408	0,423713
11:06:26,42	0,176035	3,434007	0,024027	-0,157016	0,279986	0,029992	0,173147	0,135638	-7,701175	2,052346	-47,114717	0,466163	-0,780111	-2,840943	-8,756053	21,545020	-6,810061	13,278569	0,173147	0,135638	-7,701175	-8,595238	-33,522660	0,466163	0,173147	0,135638	-7,701175	-8,595238	-33,522660	0,466163
11:06:26,47	0,176035	3,434007	0,024027	-0,157016	0,279986	0,029992	0,172919	0,134410	-7,698335	2,057798	-47,062766	0,403445	-0,782372	-2,840409	-8,756786	21,598451	-6,815728	13,311889	0,172919	0,134410	-7,698335	-8,493395	-33,488601	0,403445	0,172919	0,134410	-7,698335	-8,493395	-33,488601	0,403445
11:06:26,52	0,176035	3,434007	0,024027	-0,157016	0,279986	0,029992	0,173587	0,136635	-7,699068	2,151708	-47,146597	0,436765	-0,780209	-2,839841	-8,755388	21,547113	-6,802593	13,306792	0,173587	0,136635	-7,699068	-8,574173	-33,520011	0,436765	0,173587	0,136635	-7,699068	-8,574173	-33,520011	0,436765
11:06:26,57	0,176035	3,434007	0,024027	-0,157016	0,279986	0,029992	0,172014	0,135047	-7,697670	2,083394	-47,013789	0,431668	-0,776031	-2,835631	-8,754511	21,529300	-6,786617	13,294572	0,166279	0,133533	-7,696793	-8,482593	-33,639234	0,419448	0,166279	0,133533	-7,696793	-8,482593	-33,639234	0,419448
11:06:26,62	0,176035	3,434007	0,024027	-0,157016	0,279986	0,029992	0,166279	0,133533	-7,696793	1,999743	-46,692134	0,419448	-0,776886	-2,837384	-8,755068	21,607881	-6,794142	13,272863	0,166279	0,133533	-7,696793	-8,482593	-33,639234	0,419448	0,166279	0,133533	-7,696793	-8,482593	-33,639234	0,419448
11:06:26,67	0,176035	3,434007	0,024027	-0,157016	0,279986	0,029992	0,168224	0,133397	-7,697350	1,959910	-46,865110	0,397738	-0,780620	-2,840045	-8,756391	21,594392	-6,820403	13,321588	0,168224	0,133397	-7,697350	-8,511770	-33,659496	0,397738	0,168224	0,133397	-7,697350	-8,511770	-33,659496	0,397738
11:06:26,72	0,176035	3,434007	0,024027	-0,157016	0,279986	0,029992	0,172396	0,135300	-7,698673	2,088336	-47,083488	0,446464	-0,780063	-2,840395	-8,754475	21,570257	-6,816517	13,296613	0,172396	0,135300	-7,698673	-8,532703	-33,550394	0,446464	0,172396	0,135300	-7,698673	-8,532703	-33,550394	0,446464
11:06:26,77	0,176035	3,434007	0,024027	-0,157016	0,279986	0,029992	0,172421	0,134643	-7,696757	2,062861	-47,061937	0,421489	-0,779819	-2,840527	-8,755511	21,600351	-6,760415	13,321768	0,172421	0,134643	-7,696757	-8,506583	-33,526891	0,421489	0,172421	0,134643	-7,696757	-8,506583	-33,526891	0,421489
11:06:26,82	0,176035	3,434007	0,024027	-0,157016	0,279986	0,029992	0,172413	0,134365	-7,697793	1,984815	-47,059553	0,446644	-0,775280	-2,840614	-8,756789	21,597145	-6,789069	13,294573	0,170219	0,130391	-7,699071	-8,431128	-33,594813	0,419449	0,170219	0,130391	-7,699071	-8,431128	-33,594813	0,419449
11:06:26,87	0,176035	3,434007	0,024027	-0,157016	0,279986	0,029992	0,170219	0,130391	-7,699071	1,804557	-46,956980	0,419449	-0,776570	-2,837293	-8,753713	21,544371	-6,777366	13,303579	0,170219	0,130391	-7,699071	-8,431128	-33,594813	0,419449	0,170219	0,130391	-7,699071	-8,431128	-33,594813	0,419449
11:06:26,92	0,176035	3,434007	0,024027	-0,157016	0,279986	0,029992	0,167989	0,133169	-7,695995	1,965268	-46,789456	0,428454	-0,777032	-2,840374	-8,754454	21,598353	-6,781081	13,302818	0,170887	0,132029	-7,696736	-8,482048	-33,574147	0,427694	0,170887	0,132029	-7,696736	-8,482048	-33,574147	0,427694
11:06:26,98	0,176035	3,434007	0,024027	-0,157016	0,279986	0,029992	0,170887	0,132029	-7,696736	1,882195	-46,988800	0,427694	-0,775324	-2,835271	-8,754855	21,587486	-6,782788	13,318707	0,170887	0,132029	-7,696736	-8,482048	-33,574147	0,427694	0,170887	0,132029	-7,696736	-8,482048	-33,574147	0,427694
11:06:27,03	0,176035	3,434007	0,024027	-0,157016	0,279986	0,029992	0,165614	0,133101	-7,697137	1,944860	-46,706036	0,443583	-0,784358	-2,840068	-8,753125	21,546222	-6,781103	13,307381	0,174285	0,138526	-7,695407	-8,628136	-33,438973	0,432257	0,174285	0,138526	-7,695407	-8,628136	-33,438973	0,432257
11:06:27,08	0,176035	3,434007	0,024027	-0,157016	0,279986	0,029992	0,174285	0,138526	-7,695407	2,246127	-47,120342	0,432257	-0,778666	-2,838298	-8,760560	21,572317	-6,739158	13,312208	0,174285	0,138526	-7,695407	-8,628136	-33,438973	0,432257	0,174285	0,138526	-7,695407	-8,628136	-33,438973	0,432257
11:06:27,13	0,176035	3,434007	0,024027	-0,157016	0,279986	0,029992	0,169907	0,134482	-7,702842	1,986483	-46,894300	0,437083	-0,783241	-2,841730	-9,546769	25,517251	-9,320668	13,308336	0,169907	0,134482	-7,702842	-8,570352	-33,556623	0,437083	0,169907	0,134482	-7,702842	-8,570352	-33,556623	0,437083
11:06:27,18	0,176038	3,434025	0,034012	-0,157016	0,280006	0,029978	0,175166	0,136728	-8,489050	2,366456	-51,874974	0,433212	-0,786320	-2,845709	-9,546765	25,459672	-9,355820	13,330903	0,175166	0,136728	-8,489050	-8,366683	-38,124406	0,433212	0,175166	0,136728	-8,489050	-8,366683	-38,124406	0,433212
11:06:27,23	0,176038	3,434025	0,034012	-0,157016	0,280006	0,029978	0,180151	0,137405	-8,489047	2,460884	-52,101892	0,455779	-0,785542	-2,848269	-9,539425	25,422521	-9,272908	13,277144	0,180151	0,137405	-8,489047	-8,325387	-37,960022	0,455779	0,180151	0,137405	-8,489047	-8,325387	-37,960022	0,455779
11:06:27,28	0,176038	3,434025	0,034012	-0,157016	0,280006	0,029978	0,181979	0,135451	-8,481707	2,306057	-52,123314	0,402020	-0,787510	-2,849722	-9,535931	25,396443	-9,298180	13,282400	0,184222	0,136429	-8,478213	-8,317827	-37,768573	0,407276	0,184222	0,136429	-8,478213	-8,317827	-37,768573	0,407276
11:06:27,33	0,176038	3,434025	0,034012	-0,157016	0,280006	0,029978	0,184222	0,136429	-8,478213	2,391829	-52,229984	0,407276	-0,785845	-2,843565	-9,535996	25,344858	-9,248089	13,261549	0,184222	0,136429	-8,478213	-8,317827	-37,768573	0,407276	0,184222	0,136429	-8,478213	-8,317827	-37,768573	0,407276
11:06:27,38	0,176038	3,434025	0,034012	-0,157016	0,280006	0,029978	0,184290	0,133461	-8,478300	2,254380	-52,175865	0,442510	-0,784974	-2,851265	-9,536018	25,338082	-9,283955	13,317634	0,184290	0,133461	-8,478300	-8,222327	-37,709117	0,442510	0,184290	0,133461	-8,478300	-8,222327	-37,709117	0,442510
11:06:27,43	0,176038	3,434025	0,034012	-0,157016	0,280006	0,029978	0,184290	0,133461	-8,478300	2,254380	-52,175865	0,442510	-0,782194	-2,848432	-9,532398	25,396351	-9,273214	13,325767	0,180447	0,132470	-8,474680	-8,234483	-37,856055	0,450643	0,180447	0,132470	-8,474680	-8,234483	-37,856055	0,450643
11:06:27,48	0,176038	3,434025	0,034012	-0,157016	0,280006	0,029978	0,180447	0,132470	-8,474680	2,164377	-52,021108	0,450643	-0,788250	-2,845723	-9,531722	25,306901	-9,240492	13,273382	0,181129	0,139069	-8,474004	-8,392990	-37,744154	0,398258	0,181129	0,139069	-8,474004	-8,392990	-37,744154	0,398258
11:06:27,53	0,176038	3,434025	0,034012	-0,157016	0,280006	0,029978	0,181129	0,139069	-8,474004	2,523950	-51,962748	0,398258	-0,783635	-2,842646	-9,528310	25,263998	-9,225933	13,323130	0,176156	0,136610	-8,470592	-8,318988	-37,831487	0,448006	0,176156	0,136610	-8,470592	-8,318988	-37,831487	0,448006
11:06:27,58	0,176038	3,434025	0,034012	-0,157016	0,280006	0,029978	0,176156	0,136610	-8,470592	2,404935	-51,659751	0,448006	-0,781054	-2,846494	-9,529705	25,377009	-9,275308	13,310209	0,176156	0,136610	-8,470592	-8,318988	-37,831487	0,448006	0,176156	0,136610	-8,470592	-8,318988	-37,831487	0,448006
11:06:27,63	0,176038	3,434025	0,034012	-0,157016	0,280006	0,029978	0,178198	0,132452	-8,471987	2,174943	-51,888495	0,435085	-0,785938	-2,843837	-9,526663	25,287292	-9,247734	13,300023	0,178340	0,138010	-8,468945	-8,348832	-37,804699	0,424899	0,178340	0,138010	-8,468945	-8,348832	-37,804699	0,424899
11:06:27,68	0,176038	3,434025	0,034012	-0,157016	0,280006	0,029978	0,178340	0,138010	-8,468945	2,484923	-51,804362	0,424899	-0,784793	-2,840956	-9,527839	25,277545	-9,233737	13,306758	0,178340	0,138010	-8,468945	-8,348832	-37,804699	0,424899	0,178340	0,138010	-8,468945	-8,348832	-37,804699	0,424899
11:06:27,73	0,176038	3,434025	0,034012	-0,157016	0,280006	0,029978	0,175272	0,138459	-8,470121	2,501025	-51,629403	0,431634	-0,781037	-2,847664	-9,526217	25,360318	-9,236240	13,299649	0,175272	0,138459	-8,470121	-8,367980	-37,870554	0,431634	0,175272	0,138459	-8,470121	-8,367980	-37,870554	0,431634
11:06:27,78	0,176038	3,434025	0,034012	-0,157016	0,280006	0,029978	0,179203	0,131852	-8,468499	2,118249	-51,906740	0,424525	-0,780507	-2,848870	-9,523893	25,332380	-9,258201	13,297731	0,179203	0,131852	-8,468499	-8,232116	-37,839322	0,424525	0,179203	0,131852	-8,468499	-8,232116	-37,839322	0,424525
11:06:27,83	0,176038	3,434025	0,034012	-0,157016	0,280006	0,029978	0,179983	0,130790	-8,466175	2,096024	-51,934072	0,422607	-0,781750	-2,842858	-9,523940	25,314506	-9,253272	13,284243	0,179983	0,130790	-8,466175	-8,170992	-37,805445	0,422607	0,179983	0,130790	-8,466175	-8,170992	-37,805445	0,422607
11:06:27,88	0,176038	3,434025	0,034012	-0,157016	0,280006	0,029978	0,175398	0,134873	-8,466222	2,312989	-51,677735	0,409119	-0,786474	-2,843506	-9,525130	25,300261	-9,232159	13,265497	0,178321	0,138639	-8,467412	-8,385496	-37,808636	0,390373	0,178321	0,138639	-8,467412	-8,385496	-37,808636	0,390373
11:06:27,93	0,176038	3,434025	0,034012	-0,157016	0,280006	0,029978	0,178321	0,138639	-8,467412	2,497701	-51,806839	0,390373	-0,787015	-2,847813	-9,523553	25,303290	-9,216254	13,269128	0,182321	0,136954	-8,465835	-8,356129	-37,697304	0,394004	0,182321	0,136954	-8,465835	-8,356129	-37,697304	0,394004
11:06:27,98	0,176038	3,434025	0,034012	-0,157016	0,280006	0,029978	0,182321	0,136954	-8,465835	2,394788	-52,009516	0,394004	-0,781312	-2,849147	-9,522439	25,291333	-9,235334	13,318412	0,182321	0,136954	-8,465835	-8,356129	-37,697304	0,394004	0,182321	0,136954	-8,465835	-8,356129	-37,697304	0,394004
11:06:28,03	0,176038	3,434025	0,034012	-0,157016	0,280006	0,029978	0,180506	0,136793	-8,461976	2,460521	-51,907481	0,390573	-0,785967	-2,846322	-9,519694	25,259608	-9,276638	13,265697	0,180506	0,136793	-8,461976	-8,277713	-37,737773	0,390573	0,180506	0,136793	-8,461976	-8,277713	-37,737773	0,390573
11:06:28,08	0,176038	3,434025	0,034012	-0,157016	0,280006	0,029978	0,180506	0,136793	-8,461976	2,460521	-51,907481	0,390573	-0,782987	-2,842915	-9,521990	25,285944	-9,251118	13,312267	0,180506	0,136793	-8,461976	-8,277713	-37,737773	0,390573	0,180506	0,136793	-8,461976	-8,277713	-37,737773	0,390573
11:06:28,13	0,176038	3,434025	0,034012	-0,157016	0,280006	0,029978	0,176066	0,135915	-8,464271	2,379614	-51,686641	0,437143	-0,781825	-2,847015	-9,522776	25,273056	-9,272450	13,282717	0,176066	0,135915	-8,464271	-8,289723	-37,865484	0,437143	0,176066	0,135915	-8,464271	-8,289723	-37,865484	0,437143
11:06:28,18	0,176038	3,434025	0,034012	-0,157016	0,280006	0,029978	0,179035	0,132859	-8,465058	2,245613	-51,840527	0,407593	-0,788245	-2,843149	-9,520414	25,290436	-9,204532	13,345727	0,178897	0,140352	-8,462696	-8,449885	-37,771041	0,470603	0,178897	0,140352	-8,462696	-8,449885	-37,771041	0,470603
11:06:28,23	0,176038	3,434025	0,034012	-0,157016	0,280006	0,029978	0,178897	0,140352	-8,462696	2,567729	-51,814487	0,470603	-0,781416	-2,840704	-9,520528	25,258906	-9,219488	13,343551	0,173365	0,135660	-8,462810	-8,296838	-37,897826	0,468427	0,173365	0,135660	-8,462810	-8,296838	-37,897826	0,468427
11:06:28,28	0,176038	3,434025	0,034012	-0,157016	0,280006	0,029978	0,173365	0,135660	-8,462810	2,352478	-51,506965	0,468427	-0,785291	-2,846870	-9,518517	25,273752	-9,211115	13,266970	0,180643	0,135933	-8,460799	-8,318738	-37,713631	0,391846	0,180643	0,135933	-8,460799	-8,318738	-37,713631	0,391846
11:06:28,33	0,176038	3,434025	0,034012	-0,157016	0,280006	0,029978	0,180643	0,135933	-8,460799	2,351983	-51,894090	0,391846	-0,780533	-2,846887	-9,519261	25,307594	-9,238745	13,281545	0,178278	0,131804	-8,461543	-8,202331	-37,819421	0,406421	0,178278	0,131804	-8,461543	-8,202331	-37,819421	0,406421
11:06:28,38	0,176038	3,434025	0,034012	-0,157016	0,280006	0,029978	0,178278	0,131804	-8,461543	2,144320	-51,814243	0,406421	-0,779990	-2,847098	-9,518867	25,283825	-9,228349	13,301326	0,178189	0,131228	-8,461149	-8,184169	-37,795987	0,426201	0,178189	0,131228	-8,461149	-8,184169	-37,795987	0,426201
11:06:28,43	0,176038	3,434025	0,034012	-0,157016	0,280006	0,029978	0,178189	0,131228	-8,461149	2,117215	-51,783851	0,426201	-0,784278	-2,847637	-9,520076	25,213586	-9,248762	13,291618	0,178189	0,131228	-8,461149	-8,184169	-37,795987	0,426201	0,178189	0,131228	-8,461149	-8,184169	-37,795987	0,426201
11:06:28,48	0,176038	3,434025	0,034012	-0,157016	0,280006	0,029978	0,180801	0,134672	-8,462358	2,349128	-51,869021	0,416494	-0,788925	-2,842620	-9,519315	25,230539	-9,172754	13,298202	0,178779	0,141205	-8,461597	-8,470064	-37,706429	0,423078	0,178779	0,141205	-8,461597	-8,470064	-37,706429	0,423078
11:06:28,53	0,176038	3,434025	0,034012	-0,157016	0,280006	0,029978	0,178779	0,141205	-8,461597	2,614518	-51,740545	0,423078	-0,790691	-2,843514	-9,516998	25,238381	-9,223141	13,270434	0,180437	0,142288	-8,459280	-8,459039	-37,694477	0,395310	0,180437	0,142288	-8,459280	-8,459039	-37,694477	0,395310
11:06:28,58	0,176038	3,434025	0,034012	-0,157016	0,280006	0,029978	0,180437	0,142288	-8,459280	2,710531	-51,858746	0,395310	-0,781176	-2,843797	-9,517697	25,287539	-9,223182	13,325251	0,175924	0,133906	-8,459979	-8,261467	-37,856655	0,450127	0,175924	0,133906	-8,459979	-8,261467	-37,856655	0,450127
11:06:28,63	0,176038	3,434025	0,034012	-0,157016	0,280006	0,029978	0,175924	0,133906	-8,459979	2,250139	-51,666681	0,450127	-0,780565	-2,845276	-9,518482	25,286337	-9,203089	13,306891	0,176899	0,132637	-8,460764	-8,244633	-37,819727	0,431766	0,176899	0,132637	-8,460764	-8,244633	-37,819727	0,431766
11:06:28,68	0,176038	3,434025	0,034012	-0,157016	0,280006	0,029978	0,176899	0,132637	-8,460764	2,167341	-51,706299	0,431766	-0,785904	-2,844893	-9,518127	25,283046	-9,253969	13,275142	0,176899	0,132637	-8,460764	-8,244633	-37,819727	0,431766	0,176899	0,132637	-8,460764	-8,244633	-37,819727	0,431766
11:06:28,73	0,176038	3,434025	0,034012	-0,157016	0,280006	0,029978	0,179237	0,137453	-8,460409	2,463476	-51,850460	0,400018	-0,786514	-2,847870	-9,515021	25,252537	-9,234849	13,273631	0,179237	0,137453	-8,460409	-8,326546	-37,780362	0,400018	0,179237	0,137453	-8,460409	-8,326546	-37,780362	0,400018
11:06:28,78	0,176038	3,434025	0,034012	-0,157016	0,280006	0,029978	0,182120	0,136492	-8,457303	2,412240	-51,964397	0,398507	-0,785318	-2,848050	-9,516942	25,251198	-9,188239	13,300713	0,182120	0,136492	-8,457303	-8,302404	-37,667980	0,398507	0,182120	0,136492	-8,457303	-8,302404	-37,667980	0,398507
11:06:28,83	0,176038	3,434025	0,034012	-0,157016	0,280006	0,029978	0,181678	0,135366	-8,459224	2,313974	-51,916946	0,425588	-0,785982	-2,848023	-9,520461	25,240220	-9,244097	13,281686	0,181678	0,135366	-8,459224	-8,312252	-37,655230	0,425588	0,181678	0,135366	-8,459224	-8,312252	-37,655230	0,425588
11:06:28,88	0,176038	3,434025	0,034012	-0,157016	0,280006	0,029978	0,178594	0,137857	-8,455360	2,471583	-51,774296	0,417791	-0,785933	-2,844134	-9,513078	25,252506	-9,221401	13,292915	0,178594	0,137857	-8,455360	-8,350204	-37,754668	0,417791	0,178594	0,137857	-8,455360	-8,350204	-37,754668	0,417791
11:06:28,93	0,176038	3,434025	0,034012	-0,157016	0,280006	0,029978	0,178594	0,137857	-8,455360	2,471583	-51,774296	0,417791	-0,780144	-2,842004	-9,513859	25,222366	-9,244678	13,308806	0,178594	0,137857	-8,455360	-8,350204	-37,754668	0,417791	0,178594	0,137857	-8,455360	-8,350204	-37,754668	0,417791
11:06:28,98	0,176038	3,434025	0,034012	-0,157016	0,280006	0,029978	0,173855	0,133908	-8,456141	2,301471	-51,513381	0,433682	-0,783517	-2,845197	-9,514574	25,281244	-9,205935	13,342737	0,178307	0,135233	-8,456856	-8,308420	-37,779430	0,467613	0,178307	0,135233	-8,456856	-8,308420	-37,779430	0,467613
11:06:29,03	0,176038	3,434025	0,034012	-0,157016	0,280006	0,029978	0,178307	0,135233	-8,456856	2,307350	-51,776520	0,467613	-0,781223	-2,843749	-9,513840	25,248196	-9,200388	13,309503	0,178307	0,135233	-8,456856	-8,308420	-37,779430	0,467613	0,178307	0,135233	-8,456856	-8,308420	-37,779430	0,467613
11:06:29,08	0,176038	3,434025	0,034012	-0,157016	0,280006	0,029978	0,175905	0,133971	-8,456122	2,253463	-51,620253	0,434379	-0,785377	-2,848523	-9,516157	25,243746	-9,249788	13,312795	0,175905	0,133971	-8,456122	-8,263265	-37,811675	0,434379	0,175905	0,133971	-8,456122	-8,263265	-37,811675	0,434379
11:06:29,13	0,176038	3,434025	0,034012	-0,157016	0,280006	0,029978	0,182117	0,135181	-8,458439	2,361390	-51,964111	0,437670	-0,786500	-2,845882	-9,513060	25,261577	-9,228379	13,301920	0,182117	0,135181	-8,458439	-8,250324	-37,667908	0,437670	0,182117	0,135181	-8,458439	-8,250324	-37,667908	0,437670
11:06:29,18	0,176038	3,434025	0,034012	-0,157016	0,280006	0,029978	0,180391	0,137475	-8,455342	2,453199	-51,879097	0,426796	-0,782981	-2,850441	-9,515375	25,251972	-9,244037	13,298013	0,180391	0,137475	-8,455342	-8,338559	-37,718385	0,426796	0,180391	0,137475	-8,455342	-8,338559	-37,718385	0,426796
11:06:29,23	0,176038	3,434025	0,034012	-0,157016	0,280006	0,029978	0,182580	0,132147	-8,457657	2,194524	-51,992419	0,422889	-0,784107	-2,848750	-9,514995	25,259415	-9,186957	13,294744	0,182580	0,132147	-8,457657	-8,179013	-37,659896	0,422889	0,182580	0,132147	-8,457657	-8,179013	-37,659896	0,422889
11:06:29,28	0,176038	3,434025	0,034012	-0,157016	0,280006	0,029978	0,181679	0,133968	-8,457277	2,236067	-51,923453	0,419620	-0,780020	-2,846053	-9,527413	25,288071	-9,222137	13,311676	0,181679	0,133968	-8,457277	-8,280427	-37,661689	0,419620	0,181679	0,133968	-8,457277	-8,280427	-37,661689	0,419620
11:06:29,33	0,176038	3,434025	0,034012	-0,157016	0,280006	0,029978	0,177299	0,131777	-8,469695	2,138247	-51,738125	0,436552	-0,786407	-2,846801	-10,290538	29,359157	-11,816836	13,276782	0,177299	0,131777	-8,469695	-8,206213	-37,820153	0,436552	0,177299	0,131777	-8,469695	-8,206213	-37,820153	0,436552
11:06:29,38	0,176016	3,433951	0,044016	-0,157016	0,279983	0,029994	0,181140	0,136934	-9,232820	2,617955	-56,760886	0,401658	-0,785846	-2,844621	-10,296773	29,351560	-11,784098	13,272433	0,181140	0,136934	-9,232820	-8,131349	-42,541368	0,401658	0,181140	0,136934	-9,232820	-8,131349	-42,541368	0,401658
11:06:29,43	0,176016	3,433951	0,044016	-0,157016	0,279983	0,029994	0,178972	0,137538	-9,239055	2,624838	-56,625184	0,397308	-0,783068	-2,846826	-10,290573	29,250841	-11,764512	13,289856	0,179493	0,134030	-9,232855	-8,045548	-42,465066	0,414732	0,179493	0,134030	-9,232855	-8,045548	-42,465066	0,414732
11:06:29,48	0,176016	3,433951	0,044016	-0,157016	0,279983	0,029994	0,179493	0,134030	-9,232855	2,475789	-56,555240	0,414732	-0,785466	-2,851146	-10,283962	29,208879	-11,766461	13,299682	0,179493	0,134030	-9,232855	-8,045548	-42,465066	0,414732	0,179493	0,134030	-9,232855	-8,045548	-42,465066	0,414732
11:06:29,53	0,176016	3,433951	0,044016	-0,157016	0,279983	0,029994	0,184433	0,133947	-9,226244	2,494155	-56,776775	0,424558	-0,787161	-2,849868	-10,280480	29,214603	-11,700164	13,284990	0,184174	0,136053	-9,222762	-8,136770	-42,277459	0,409865	0,184174	0,136053	-9,222762	-8,136770	-42,277459	0,409865
11:06:29,58	0,176016	3,433951	0,044016	-0,157016	0,279983	0,029994	0,184174	0,136053	-9,222762	2,543386	-56,735103	0,409865	-0,789678	-2,844680	-10,280500	29,164647	-11,718993	13,324008	0,184174	0,136053	-9,222762	-8,136770	-42,277459	0,409865	0,184174	0,136053	-9,222762	-8,136770	-42,277459	0,409865
11:06:29,63	0,176016	3,433951	0,044016	-0,157016	0,279983	0,029994	0,180939	0,140827	-9,222782	2,832921	-56,533050	0,448884	-0,787270	-2,847331	-10,278576	29,169702	-11,713226	13,274541	0,180939	0,140827	-9,222782	-8,221998	-42,329329	0,448884	0,180939	0,140827	-9,222782	-8,221998	-42,329329	0,448884
11:06:29,68	0,176016	3,433951	0,044016	-0,157016	0,279983	0,029994	0,182031	0,137417	-9,220858	2,648057	-56,591341	0,399417	-0,784896	-2,853248	-10,272716	29,171637	-11,771950	13,273452	0,185968	0,132402	-9,214998	-7,956370	-42,228588	0,398328	0,185968	0,132402	-9,214998	-7,956370	-42,228588	0,398328
11:06:29,73	0,176016	3,433951	0,044016	-0,157016	0,279983	0,029994	0,185968	0,132402	-9,214998	2,437192	-56,827101	0,398328	-0,788468	-2,847561	-10,274651	29,163116	-11,723946	13,329778	0,182830	0,138338	-9,216933	-8,150993	-42,280383	0,454654	0,182830	0,138338	-9,216933	-8,150993	-42,280383	0,454654
11:06:29,78	0,176016	3,433951	0,044016	-0,157016	0,279983	0,029994	0,182830	0,138338	-9,216933	2,708563	-56,632505	0,454654	-0,787300	-2,849663	-10,272727	29,148070	-11,732345	13,299312	0,182830	0,138338	-9,216933	-8,150993	-42,280383	0,454654	0,182830	0,138338	-9,216933	-8,150993	-42,280383	0,454654
11:06:29,83	0,176016	3,433951	0,044016	-0,157016	0,279983	0,029994	0,184066	0,136276	-9,215008	2,616143	-56,687963	0,424187	-0,783130	-2,849356	-10,270397	29,166566	-11,741104	13,278809	0,181715	0,132819	-9,212679	-7,991593	-42,321489	0,403685	0,181715	0,132819	-9,212679	-7,991593	-42,321489	0,403685
11:06:29,88	0,176016	3,433951	0,044016	-0,157016	0,279983	0,029994	0,182014	0,133402	-9,214248	2,451740	-56,547990	0,411013	-0,783784	-2,849323	-10,271966	29,126716	-11,702802	13,286137	0,182014	0,133402	-9,214248	-8,020278	-42,259906	0,411013	0,182014	0,133402	-9,214248	-8,020278	-42,259906	0,411013
11:06:29,93	0,176016	3,433951	0,044016	-0,157016	0,279983	0,029994	0,182014	0,133402	-9,214248	2,451740	-56,547990	0,411013	-0,787966	-2,851900	-10,270419	29,092560	-11,710049	13,289055	0,182014	0,133402	-9,214248	-8,020278	-42,259906	0,411013	0,182014	0,133402	-9,214248	-8,020278	-42,259906	0,411013
11:06:29,98	0,176016	3,433951	0,044016	-0,157016	0,279983	0,029994	0,189332	0,137384	-9,211113	2,674549	-56,901992	0,451145	-0,790893	-2,853670	-10,268831	29,095853	-11,703124	13,326269	0,189332	0,137384	-9,211113	-8,110109	-42,039395	0,451145	0,189332	0,137384	-9,211113	-8,110109	-42,039395	0,451145
11:06:30,03	0,176016	3,433951	0,044016	-0,157016	0,279983	0,029994	0,189332	0,137384	-9,211113	2,674549	-56,901992	0,451145	-0,787384	-2,848305	-10,268085	29,097675	-11,712802	13,307509	0,182932	0,137028	-9,210367	-8,093200	-42,215429	0,432384	0,182932	0,137028	-9,210367	-8,093200	-42,215429	0,432384
11:06:30,08	0,176016	3,433951	0,044016	-0,157016	0,279983	0,029994	0,182932	0,137028	-9,210367	2,663498	-56,575575	0,432384	-0,783803	-2,849631	-10,267672	29,119922	-11,725326	13,311895	0,182932	0,137028	-9,210367	-8,093200	-42,215429	0,432384	0,182932	0,137028	-9,210367	-8,093200	-42,215429	0,432384
11:06:30,13	0,176016	3,433951	0,044016	-0,157016	0,279983	0,029994	0,182290	0,133264	-9,209954	2,467494	-56,567707	0,436771	-0,786200	-2,842817	-10,268093	29,111203	-11,698924	13,318528	0,182290	0,133264	-9,209954	-7,993732	-42,257976	0,436771	0,182290	0,133264	-9,209954	-7,993732	-42,257976	0,436771
11:06:30,18	0,176016	3,433951	0,044016	-0,157016	0,279983	0,029994	0,177587	0,138747	-9,210375	2,734095	-56,302444	0,443404	-0,786806	-2,847915	-10,266529	29,088085	-11,702432	13,316840	0,177587	0,138747	-9,210375	-8,157532	-42,361831	0,443404	0,177587	0,138747	-9,210375	-8,157532	-42,361831	0,443404
11:06:30,23	0,176016	3,433951	0,044016	-0,157016	0,279983	0,029994	0,182305	0,136723	-9,208811	2,643427	-56,529471	0,441716	-0,788613	-2,848382	-10,266157	29,069115	-11,710695	13,306473	0,183613	0,138054	-9,208439	-8,107928	-42,171583	0,431348	0,183613	0,138054	-9,208439	-8,107928	-42,171583	0,431348
11:06:30,29	0,176016	3,433951	0,044016	-0,157016	0,279983	0,029994	0,183613	0,138054	-9,208439	2,729292	-56,585223	0,431348	-0,792110	-2,849023	-10,266183	29,071948	-11,685136	13,272663	0,183613	0,138054	-9,208439	-8,107928	-42,171583	0,431348	0,183613	0,138054	-9,208439	-8,107928	-42,171583	0,431348
11:06:30,34	0,176016	3,433951	0,044016	-0,157016	0,279983	0,029994	0,185917	0,140762	-9,208465	2,846553	-56,694683	0,397539	-0,786224	-2,847720	-10,265027	29,077958	-11,711631	13,252879	0,185917	0,140762	-9,208465	-8,203239	-42,100213	0,397539	0,185917	0,140762	-9,208465	-8,203239	-42,100213	0,397539
11:06:30,39	0,176016	3,433951	0,044016	-0,157016	0,279983	0,029994	0,181845	0,136316	-9,207309	2,635295	-56,501393	0,377754	-0,784337	-2,844541	-10,263412	29,137487	-11,687191	13,311006	0,181845	0,136316	-9,207309	-8,065476	-42,226571	0,377754	0,181845	0,136316	-9,207309	-8,065476	-42,226571	0,377754
11:06:30,44	0,176016	3,433951	0,044016	-0,157016	0,279983	0,029994	0,178149	0,136271	-9,205694	2,582055	-56,348529	0,435882	-0,787303	-2,852841	-10,262242	29,094028	-11,663752	13,300058	0,178149	0,136271	-9,205694	-8,115229	-42,363851	0,435882	0,178149	0,136271	-9,205694	-8,115229	-42,363851	0,435882
11:06:30,49	0,176016	3,433951	0,044016	-0,157016	0,279983	0,029994	0,186820	0,134690	-9,204524	2,501267	-56,750060	0,424934	-0,789186	-2,848812	-10,266912	29,084163	-11,724240	13,325561	0,186820	0,134690	-9,204524	-8,071899	-42,084717	0,424934	0,186820	0,134690	-9,204524	-8,071899	-42,084717	0,424934
11:06:30,54	0,176016	3,433951	0,044016	-0,157016	0,279983	0,029994	0,184272	0,138335	-9,209194	2,748120	-56,639272	0,450437	-0,786828	-2,846015	-10,261530	29,063073	-11,689495	13,271142	0,180670	0,137691	-9,203812	-8,113665	-42,233737	0,396018	0,180670	0,137691	-9,203812	-8,113665	-42,233737	0,396018
11:06:30,59	0,176016	3,433951	0,044016	-0,157016	0,279983	0,029994	0,180670	0,137691	-9,203812	2,695115	-56,416359	0,396018	-0,787248	-2,849561	-10,263020	29,131677	-11,670468	13,295580	0,180670	0,137691	-9,203812	-8,113665	-42,233737	0,396018	0,180670	0,137691	-9,203812	-8,113665	-42,233737	0,396018
11:06:30,64	0,176016	3,433951	0,044016	-0,157016	0,279983	0,029994	0,183952	0,136282	-9,205302	2,571062	-56,636894	0,420456	-0,784334	-2,848502	-10,264200	29,125123	-11,683787	13,282064	0,181577	0,134288	-9,206482	-8,059449	-42,260582	0,406940	0,181577	0,134288	-9,206482	-8,059449	-42,260582	0,406940
11:06:30,69	0,176016	3,433951	0,044016	-0,157016	0,279983	0,029994	0,181577	0,134288	-9,206482	2,482181	-56,514411	0,406940	-0,785567	-2,848429	-10,260312	29,085761	-11,655639	13,309873	0,182131	0,135392	-9,202594	-8,093403	-42,197751	0,434749	0,182131	0,135392	-9,202594	-8,093403	-42,197751	0,434749
11:06:30,74	0,176016	3,433951	0,044016	-0,157016	0,279983	0,029994	0,182131	0,135392	-9,202594	2,534896	-56,495030	0,434749	-0,780930	-2,850952	-10,262228	29,085908	-11,760983	13,322625	0,181997	0,130115	-9,204510	-7,862406	-42,254092	0,447501	0,181997	0,130115	-9,204510	-7,862406	-42,254092	0,447501
11:06:30,79	0,176016	3,433951	0,044016	-0,157016	0,279983	0,029994	0,181997	0,130115	-9,204510	2,351650	-56,540884	0,447501	-0,784541	-2,844178	-10,261506	29,054458	-11,729280	13,314216	0,181997	0,130115	-9,204510	-7,862406	-42,254092	0,447501	0,181997	0,130115	-9,204510	-7,862406	-42,254092	0,447501
11:06:30,84	0,176016	3,433951	0,044016	-0,157016	0,279983	0,029994	0,177936	0,136630	-9,203788	2,678681	-56,286604	0,439091	-0,788037	-2,845803	-10,261915	29,070065	-11,745852	13,274167	0,181091	0,138845	-9,204197	-8,098920	-42,256821	0,399043	0,181091	0,138845	-9,204197	-8,098920	-42,256821	0,399043
11:06:30,89	0,176016	3,433951	0,044016	-0,157016	0,279983	0,029994	0,181091	0,138845	-9,204197	2,800403	-56,472472	0,399043	-0,789219	-2,847564	-10,256475	29,033607	-11,685152	13,287245	0,183207	0,138987	-9,198757	-8,137035	-42,138817	0,412121	0,183207	0,138987	-9,198757	-8,137035	-42,138817	0,412121
11:06:30,94	0,176016	3,433951	0,044016	-0,157016	0,279983	0,029994	0,183207	0,138987	-9,198757	2,773473	-56,520594	0,412121	-0,787949	-2,852188	-10,256068	29,057862	-11,677234	13,267155	0,183207	0,138987	-9,198757	-8,137035	-42,138817	0,412121	0,183207	0,138987	-9,198757	-8,137035	-42,138817	0,412121
11:06:30,99	0,176016	3,433951	0,044016	-0,157016	0,279983	0,029994	0,186577	0,135576	-9,198350	2,577109	-56,712878	0,392031	-0,785658	-2,851456	-10,261095	29,055262	-11,710620	13,303592	0,184797	0,133958	-9,203377	-7,992531	-42,128168	0,428468	0,184797	0,133958	-9,203377	-7,992531	-42,128168	0,428468
11:06:31,04	0,176016	3,433951	0,044016	-0,157016	0,279983	0,029994	0,184797	0,133958	-9,203377	2,523178	-56,634765	0,428468	-0,785085	-2,846165	-10,258802	29,039579	-11,664866	13,290172	0,184797	0,133958	-9,203377	-7,992531	-42,128168	0,428468	0,184797	0,133958	-9,203377	-7,992531	-42,128168	0,428468
11:06:31,09	0,176016	3,433951	0,044016	-0,157016	0,279983	0,029994	0,179929	0,136107	-9,201084	2,603154	-56,345143	0,415048	-0,785702	-2,847219	-10,256078	29,017852	-11,658817	13,303204	0,181150	0,136115	-9,198360	-8,075842	-42,166518	0,428080	0,181150	0,136115	-9,198360	-8,075842	-42,166518	0,428080
11:06:31,14	0,176016	3,433951	0,044016	-0,157016	0,279983	0,029994	0,181150	0,136115	-9,198360	2,609173	-56,386814	0,428080	-0,785677	-2,846522	-10,257611	29,037912	-11,662117	13,323313	0,181150	0,136115	-9,198360	-8,075842	-42,166518	0,428080	0,181150	0,136115	-9,198360	-8,075842	-42,166518	0,428080
11:06:31,19	0,176016	3,433951	0,044016	-0,157016	0,279983	0,029994	0,180534	0,136442	-9,199893	2,619006	-56,373791	0,448189	-0,786199	-2,847698	-10,256464	29,061164	-11,669191	13,278279	0,181813	0,136305	-9,198746	-8,093563	-42,191639	0,403155	0,181813	0,136305	-9,198746	-8,093563	-42,191639	0,403155
11:06:31,24	0,176016	3,433951	0,044016	-0,157016	0,279983	0,029994	0,181813	0,136305	-9,198746	2,606409	-56,463995	0,403155	-0,788050	-2,851425	-10,257617	29,021485	-11,680489	13,302379	0,185966	0,136045	-9,199898	-8,057032	-42,052878	0,427255	0,185966	0,136045	-9,199898	-8,057032	-42,052878	0,427255
11:06:31,29	0,176016	3,433951	0,044016	-0,157016	0,279983	0,029994	0,185966	0,136045	-9,199898	2,622479	-56,651226	0,427255	-0,785073	-2,846747	-10,256440	29,036804	-11,645247	13,328069	0,180427	0,135806	-9,198722	-8,088876	-42,195302	0,452944	0,180427	0,135806	-9,198722	-8,088876	-42,195302	0,452944
11:06:31,34	0,176016	3,433951	0,044016	-0,157016	0,279983	0,029994	0,180427	0,135806	-9,198722	2,571867	-56,358852	0,452944	-0,784482	-2,848571	-10,256070	29,034379	-11,664048	13,293182	0,181712	0,134382	-9,198352	-8,033660	-42,168573	0,418057	0,181712	0,134382	-9,198352	-8,033660	-42,168573	0,418057
11:06:31,39	0,176016	3,433951	0,044016	-0,157016	0,279983	0,029994	0,181712	0,134382	-9,198352	2,515340	-56,432927	0,418057	-0,785045	-2,852439	-10,257595	29,050841	-11,693653	13,302011	0,185343	0,132936	-9,199876	-7,977915	-42,101400	0,426887	0,185343	0,132936	-9,199876	-7,977915	-42,101400	0,426887
11:06:31,44	0,176016	3,433951	0,044016	-0,157016	0,279983	0,029994	0,185343	0,132936	-9,199876	2,457522	-56,650818	0,426887	-0,787486	-2,852458	-10,256089	28,999919	-11,679828	13,272565	0,185343	0,132936	-9,199876	-7,977915	-42,101400	0,426887	0,185343	0,132936	-9,199876	-7,977915	-42,101400	0,426887
11:06:31,49	0,176016	3,433951	0,044016	-0,157016	0,279983	0,029994	0,186579	0,135040	-9,198371	2,580456	-56,664097	0,397441	-0,786323	-2,847142	-10,251830	28,995909	-11,669064	13,281040	0,186579	0,135040	-9,198371	-8,020203	-42,017624	0,397441	0,186579	0,135040	-9,198371	-8,020203	-42,017624	0,397441
11:06:31,54	0,176016	3,433951	0,044016	-0,157016	0,279983	0,029994	0,181394	0,136691	-9,194112	2,658984	-56,385609	0,405916	-0,788053	-2,848748	-10,256494	29,016816	-11,670941	13,263685	0,183650	0,137386	-9,198775	-8,098504	-42,105443	0,388561	0,183650	0,137386	-9,198775	-8,098504	-42,105443	0,388561
11:06:31,59	0,176016	3,433951	0,044016	-0,157016	0,279983	0,029994	0,183650	0,137386	-9,198775	2,686280	-56,521958	0,388561	-0,780924	-2,848588	-10,256457	29,051319	-11,683182	13,278707	0,183650	0,137386	-9,198775	-8,098504	-42,105443	0,388561	0,183650	0,137386	-9,198775	-8,098504	-42,105443	0,388561
11:06:31,64	0,176016	3,433951	0,044016	-0,157016	0,279983	0,029994	0,179947	0,131292	-9,198739	2,362741	-56,365399	0,403583	-0,783925	-2,846064	-10,253363	29,011712	-11,634301	13,302879	0,179947	0,131292	-9,198739	-7,943664	-42,239575	0,403583	0,179947	0,131292	-9,198739	-7,943664	-42,239575	0,403583
11:06:31,69	0,176016	3,433951	0,044016	-0,157016	0,279983	0,029994	0,179261	0,135153	-9,195645	2,540999	-56,271019	0,427754	-0,789213	-2,848006	-10,253765	29,014488	-11,642893	13,282237	0,179261	0,135153	-9,195645	-8,068517	-42,198996	0,427754	0,179261	0,135153	-9,195645	-8,068517	-42,198996	0,427754
11:06:31,74	0,176016	3,433951	0,044016	-0,157016	0,279983	0,029994	0,183587	0,138761	-9,196047	2,734674	-56,502664	0,407113	-0,782064	-2,849789	-10,254107	29,051409	-11,648548	13,297391	0,183587	0,138761	-9,196047	-8,158080	-42,091061	0,407113	0,183587	0,138761	-9,196047	-8,158080	-42,091061	0,407113
11:06:31,79	0,176016	3,433951	0,044016	-0,157016	0,279983	0,029994	0,181260	0,138859	-9,193708	2,756728	-56,343288	0,450361	-0,788134	-2,845942	-10,251426	28,972796	-11,638411	13,325485	0,181260	0,138859	-9,193708	-8,143707	-42,114392	0,450361	0,181260	0,138859	-9,193708	-8,143707	-42,114392	0,450361
11:06:31,84	0,176016	3,433951	0,044016	-0,157016	0,279983	0,029994	0,181260	0,138859	-9,193708	2,756728	-56,343288	0,450361	-0,786814	-2,848961	-10,253335	29,049954	-11,689047	13,304631	0,183215	0,136206	-9,195617	-8,068137	-42,154724	0,429507	0,183215	0,136206	-9,195617	-8,068137	-42,154724	0,429507
11:06:31,89	0,176016	3,433951	0,044016	-0,157016	0,279983	0,029994	0,183215	0,136206	-9,195617	2,624060	-56,537086	0,429507	-0,786832	-2,846005	-10,254124	29,040504	-11,656789	13,311523	0,183215	0,136206	-9,195617	-8,068137	-42,154724	0,429507	0,183215	0,136206	-9,195617	-8,068137	-42,154724	0,429507
11:06:31,94	0,176016	3,433951	0,044016	-0,157016	0,279983	0,029994	0,182550	0,135244	-9,195607	2,572835	-56,495643	0,444450	-0,785648	-2,848866	-10,253325	29,044597	-11,684580	13,319574	0,182550	0,135244	-9,195607	-8,043830	-42,165469	0,444450	0,182550	0,135244	-9,195607	-8,043830	-42,165469	0,444450
11:06:31,99	0,176016	3,433951	0,044016	-0,157016	0,279983	0,029994	0,182550	0,135244	-9,195607	2,572835	-56,495643	0,444450	-0,784500	-2,850862	-10,255686	29,029888	-11,699607	13,276976	0,183704	0,133252	-9,197968	-7,970670	-42,129658	0,401852	0,183704	0,133252	-9,197968	-7,970670	-42,129658	0,401852
11:06:32,04	0,176016	3,433951	0,044016	-0,157016	0,279983	0,029994	0,183704	0,133252	-9,197968	2,489614	-56,550436	0,401852	-0,784546	-2,847214	-10,251413	28,995271	-11,644486	13,315792	0,183704	0,133252	-9,197968	-7,970670	-42,129658	0,401852	0,183704	0,133252	-9,197968	-7,970670	-42,129658	0,401852
11:06:32,09	0,176016	3,433951	0,044016	-0,157016	0,279983	0,029994	0,180568	0,135115	-9,193695	2,556085	-56,329819	0,440668	-0,786234	-2,851264	-10,251809	29,028238	-11,678601	13,265258	0,184919	0,134553	-9,194091	-8,022502	-42,085534	0,390134	0,184919	0,134553	-9,194091	-8,022502	-42,085534	0,390134
11:06:32,14	0,176016	3,433951	0,044016	-0,157016	0,279983	0,029994	0,184919	0,134553	-9,194091	2,539875	-56,601672	0,390134	-0,787567	-2,845070	-10,253382	28,976867	-11,667125	13,311405	0,184919	0,134553	-9,194091	-8,022502	-42,085534	0,390134	0,184919	0,134553	-9,194091	-8,022502	-42,085534	0,390134
11:06:32,19	0,176016	3,433951	0,044016	-0,157016	0,279983	0,029994	0,180221	0,138804	-9,195664	2,776699	-56,307169	0,436281	-0,781563	-2,845682	-10,250621	29,025013	-11,670738	13,319752	0,180221	0,138804	-9,195664	-8,119419	-42,159794	0,436281	0,180221	0,138804	-9,195664	-8,119419	-42,159794	0,436281
11:06:32,24	0,176016	3,433951	0,044016	-0,157016	0,279983	0,029994	0,185471	0,137024	-9,194860	2,668938	-56,601776	0,424913	-0,788650	-2,850506	-10,252578	29,003201	-11,664786	13,300037	0,185471	0,137024	-9,194860	-8,087436	-42,042321	0,424913	0,185471	0,137024	-9,194860	-8,087436	-42,042321	0,424913
11:06:32,29	0,176016	3,433951	0,044016	-0,157016	0,279983	0,029994	0,184232	0,129520	-9,192515	2,289526	-56,562298	0,404073	-0,781532	-2,853186	-10,250233	29,019381	-11,686584	13,279197	0,184232	0,129520	-9,192515	-7,877797	-42,100047	0,404073	0,184232	0,129520	-9,192515	-7,877797	-42,100047	0,404073
11:06:32,34	0,176016	3,433951	0,044016	-0,157016	0,279983	0,029994	0,184232	0,129520	-9,192515	2,289526	-56,562298	0,404073	-0,783293	-2,852294	-10,251012	29,029190	-11,694950	13,279130	0,184232	0,129520	-9,192515	-7,877797	-42,100047	0,404073	0,184232	0,129520	-9,192515	-7,877797	-42,100047	0,404073
11:06:32,39	0,176016	3,433951	0,044016	-0,157016	0,279983	0,029994	0,184341	0,131491	-9,193294	2,394332	-56,580627	0,404006	-0,786312	-2,844900	-10,247944	29,012219	-11,704765	13,282544	0,184341	0,131491	-9,193294	-7,927675	-42,109845	0,404006	0,184341	0,131491	-9,193294	-7,927675	-42,109845	0,404006
11:06:32,44	0,176016	3,433951	0,044016	-0,157016	0,279983	0,029994	0,179447	0,137803	-9,190226	2,739544	-56,316341	0,407419	-0,787423	-2,847284	-10,250626	29,034983	-11,673442	13,308625	0,179447	0,137803	-9,190226	-8,077959	-42,229750	0,407419	0,179447	0,137803	-9,190226	-8,077959	-42,229750	0,407419
11:06:32,49	0,176016	3,433951	0,044016	-0,157016	0,279983	0,029994	0,182067	0,137572	-9,192908	2,689035	-56,456645	0,433501	-0,787663	-2,852232	-10,248095	29,038132	-11,670192	13,284578	0,182067	0,137572	-9,192908	-8,110352	-42,164367	0,433501	0,182067	0,137572	-9,192908	-8,110352	-42,164367	0,433501
11:06:32,54	0,176016	3,433951	0,044016	-0,157016	0,279983	0,029994	0,182241	0,134723	-9,193688	2,508805	-56,438500	0,421021	-0,785042	-2,848860	-10,251406	29,027459	-11,632068	13,296145	0,182241	0,134723	-9,193688	-8,066916	-42,132547	0,421021	0,182241	0,134723	-9,193688	-8,066916	-42,132547	0,421021
11:06:32,59	0,176016	3,433951	0,044016	-0,157016	0,279983	0,029994	0,182241	0,134723	-9,193688	2,508805	-56,438500	0,421021	-0,790429	-2,848919	-10,249505	28,987987	-11,650416	13,274485	0,182241	0,134723	-9,193688	-8,066916	-42,132547	0,421021	0,182241	0,134723	-9,193688	-8,066916	-42,132547	0,421021
11:06:32,64	0,176016	3,433951	0,044016	-0,157016	0,279983	0,029994	0,184986	0,139358	-9,191786	2,785449	-56,556213	0,399361	-0,803309	-2,871897	-9,479921	23,703553	-7,962676	13,244335	0,184986	0,139358	-9,191786	-8,154116	-42,034804	0,399361	0,184986	0,139358	-9,191786	-8,154116	-42,034804	0,399361
11:06:32,69	0,176116	3,433980	0,034091	-0,157016	0,280006	0,029993	0,211326	0,139024	-8,422203	2,216644	-51,505543	0,369211	-0,806683	-2,868710	-9,448958	23,401322	-7,805928	13,277118	0,210253	0,143538	-8,391240	-8,801002	-34,604808	0,401994	0,210253	0,143538	-8,391240	-8,801002	-34,604808	0,401994
11:06:32,74	0,176116	3,433980	0,034091	-0,157016	0,280006	0,029993	0,210253	0,143538	-8,391240	2,466769	-51,109632	0,401994	-0,805488	-2,871161	-9,449300	23,430079	-7,872671	13,303807	0,211778	0,141278	-8,391582	-8,697683	-34,622672	0,428682	0,211778	0,141278	-8,391582	-8,697683	-34,622672	0,428682
11:06:32,79	0,176116	3,433980	0,034091	-0,157016	0,280006	0,029993	0,211778	0,141278	-8,391582	2,392660	-51,247206	0,428682	-0,808905	-2,871430	-9,446191	23,445625	-7,782144	13,299179	0,213719	0,144104	-8,388473	-8,858729	-34,539424	0,424055	0,213719	0,144104	-8,388473	-8,858729	-34,539424	0,424055
11:06:32,84	0,176116	3,433980	0,034091	-0,157016	0,280006	0,029993	0,213719	0,144104	-8,388473	2,453410	-51,316358	0,424055	-0,803725	-2,874460	-9,452413	23,414706	-7,848084	13,287081	0,213719	0,144104	-8,388473	-8,858729	-34,539424	0,424055	0,213719	0,144104	-8,388473	-8,858729	-34,539424	0,424055
11:06:32,89	0,176116	3,433980	0,034091	-0,157016	0,280006	0,029993	0,213753	0,138102	-8,394695	2,213871	-51,324335	0,411957	-0,799583	-2,873389	-9,452793	23,430828	-7,860167	13,287634	0,213753	0,138102	-8,394695	-8,627111	-34,544709	0,411957	0,213753	0,138102	-8,394695	-8,627111	-34,544709	0,411957
11:06:32,94	0,176116	3,433980	0,034091	-0,157016	0,280006	0,029993	0,210754	0,135051	-8,395075	2,057642	-51,188401	0,412510	-0,800172	-2,873761	-9,451248	23,423563	-7,854233	13,277112	0,211371	0,135375	-8,393530	-8,553954	-34,618571	0,401987	0,211371	0,135375	-8,393530	-8,553954	-34,618571	0,401987
11:06:32,99	0,176116	3,433980	0,034091	-0,157016	0,280006	0,029993	0,211371	0,135375	-8,393530	2,072975	-51,211227	0,401987	-0,805483	-2,873712	-9,450461	23,424005	-7,862834	13,299668	0,213984	0,139998	-8,392743	-8,669247	-34,554018	0,424544	0,213984	0,139998	-8,392743	-8,669247	-34,554018	0,424544
11:06:33,04	0,176116	3,433980	0,034091	-0,157016	0,280006	0,029993	0,213984	0,139998	-8,392743	2,320620	-51,351770	0,424544	-0,803128	-2,871825	-9,449336	23,398268	-7,795681	13,268170	0,213984	0,139998	-8,392743	-8,669247	-34,554018	0,424544	0,213984	0,139998	-8,392743	-8,669247	-34,554018	0,424544
11:06:33,09	0,176116	3,433980	0,034091	-0,157016	0,280006	0,029993	0,211173	0,138903	-8,391618	2,218385	-51,149718	0,393045	-0,808470	-2,868469	-9,452448	23,408067	-7,827285	13,287905	0,211173	0,138903	-8,391618	-8,685512	-34,572652	0,393045	0,211173	0,138903	-8,391618	-8,685512	-34,572652	0,393045
11:06:33,14	0,176116	3,433980	0,034091	-0,157016	0,280006	0,029993	0,210937	0,145207	-8,394730	2,568659	-51,161766	0,412781	-0,801867	-2,871338	-9,452390	23,462778	-7,836722	13,302257	0,210937	0,145207	-8,394730	-8,830097	-34,603178	0,412781	0,210937	0,145207	-8,394730	-8,830097	-34,603178	0,412781
11:06:33,19	0,176116	3,433980	0,034091	-0,157016	0,280006	0,029993	0,210765	0,143153	-8,394694	2,431222	-51,182634	0,427435	-0,806605	-2,869347	-9,452412	23,449232	-7,815694	13,302559	0,210765	0,143153	-8,394694	-8,806282	-34,637613	0,427435	0,210765	0,143153	-8,394694	-8,806282	-34,637613	0,427435
11:06:33,24	0,176116	3,433980	0,034091	-0,157016	0,280006	0,029993	0,210765	0,143153	-8,394694	2,431222	-51,182634	0,427435	-0,803707	-2,868570	-9,450486	23,436027	-7,851617	13,286453	0,210765	0,143153	-8,394694	-8,806282	-34,637613	0,427435	0,210765	0,143153	-8,394694	-8,806282	-34,637613	0,427435
11:06:33,29	0,176116	3,433980	0,034091	-0,157016	0,280006	0,029993	0,208643	0,141031	-8,392768	2,358612	-51,078860	0,411329	-0,805434	-2,874265	-9,453559	23,449657	-7,859659	13,296472	0,208643	0,141031	-8,392768	-8,712347	-34,700349	0,411329	0,208643	0,141031	-8,392768	-8,712347	-34,700349	0,411329
11:06:33,34	0,176116	3,433980	0,034091	-0,157016	0,280006	0,029993	0,214438	0,139680	-8,395841	2,288497	-51,396018	0,421348	-0,803580	-2,876313	-9,450025	23,491659	-7,896570	13,302415	0,215285	0,137051	-8,392307	-8,595741	-34,595003	0,427290	0,215285	0,137051	-8,392307	-8,595741	-34,595003	0,427290
11:06:33,39	0,176116	3,433980	0,034091	-0,157016	0,280006	0,029993	0,215285	0,137051	-8,392307	2,162725	-51,494873	0,427290	-0,810182	-2,868404	-9,453192	23,448163	-7,855037	13,310997	0,215285	0,137051	-8,392307	-8,595741	-34,595003	0,427290	0,215285	0,137051	-8,392307	-8,595741	-34,595003	0,427290
11:06:33,44	0,176116	3,433980	0,034091	-0,157016	0,280006	0,029993	0,211737	0,146722	-8,395474	2,651420	-51,251960	0,435872	-0,806604	-2,873791	-9,448923	23,440823	-7,854317	13,269555	0,211737	0,146722	-8,395474	-8,866255	-34,630581	0,435872	0,211737	0,146722	-8,395474	-8,866255	-34,630581	0,435872
11:06:33,49	0,176116	3,433980	0,034091	-0,157016	0,280006	0,029993	0,214613	0,140930	-8,391205	2,353264	-51,394796	0,394431	-0,801897	-2,870757	-9,450089	23,442955	-7,836725	13,276915	0,214613	0,140930	-8,391205	-8,709711	-34,547651	0,394431	0,214613	0,140930	-8,391205	-8,709711	-34,547651	0,394431
11:06:33,54	0,176116	3,433980	0,034091	-0,157016	0,280006	0,029993	0,209632	0,138371	-8,392371	2,203893	-51,128834	0,401791	-0,806073	-2,874083	-9,451257	23,422396	-7,866717	13,275661	0,214601	0,140324	-8,393539	-8,673713	-34,538231	0,400537	0,214601	0,140324	-8,393539	-8,673713	-34,538231	0,400537
11:06:33,60	0,176116	3,433980	0,034091	-0,157016	0,280006	0,029993	0,214601	0,140324	-8,393539	2,341730	-51,384373	0,400537	-0,803784	-2,871318	-9,448956	23,389670	-7,857921	13,265995	0,214601	0,140324	-8,393539	-8,673713	-34,538231	0,400537	0,214601	0,140324	-8,393539	-8,673713	-34,538231	0,400537
11:06:33,65	0,176116	3,433980	0,034091	-0,157016	0,280006	0,029993	0,211061	0,139724	-8,391238	2,319278	-51,167577	0,390871	-0,808407	-2,868943	-9,450478	23,422721	-7,791497	13,311869	0,211316	0,144916	-8,392760	-8,860696	-34,587932	0,436744	0,211316	0,144916	-8,392760	-8,860696	-34,587932	0,436744
11:06:33,70	0,176116	3,433980	0,034091	-0,157016	0,280006	0,029993	0,216595	0,138511	-8,392351	2,222066	-51,439539	0,430377	-0,805500	-2,876717	-9,450070	23,393039	-7,820470	13,305501	0,216595	0,138511	-8,392351	-8,651033	-34,436829	0,430377	0,216595	0,138511	-8,392351	-8,651033	-34,436829	0,430377
11:06:33,75	0,176116	3,433980	0,034091	-0,157016	0,280006	0,029993	0,214300	0,139867	-8,393125	2,297943	-51,324162	0,450399	-0,805527	-2,874051	-9,450843	23,393793	-7,827095	13,325523	0,214300	0,139867	-8,393125	-8,681610	-34,501614	0,450399	0,214300	0,139867	-8,393125	-8,681610	-34,501614	0,450399
11:06:33,80	0,176116	3,433980	0,034091	-0,157016	0,280006	0,029993	0,214390	0,137083	-8,394694	2,176796	-51,354555	0,411610	-0,803161	-2,875521	-9,452413	23,404252	-7,860391	13,286734	0,214390	0,137083	-8,394694	-8,584236	-34,524931	0,411610	0,214390	0,137083	-8,394694	-8,584236	-34,524931	0,411610
11:06:33,85	0,176116	3,433980	0,034091	-0,157016	0,280006	0,029993	0,214390	0,137083	-8,394694	2,176796	-51,354555	0,411610	-0,807253	-2,873162	-9,453191	23,420633	-7,838800	13,297064	0,214390	0,137083	-8,394694	-8,584236	-34,524931	0,411610	0,214390	0,137083	-8,394694	-8,584236	-34,524931	0,411610
11:06:33,90	0,176116	3,433980	0,034091	-0,157016	0,280006	0,029993	0,214393	0,141806	-8,395473	2,395515	-51,358070	0,421940	-0,802481	-2,877156	-9,450429	23,436399	-7,846648	13,309737	0,215466	0,135677	-8,392711	-8,574948	-34,517378	0,434613	0,215466	0,135677	-8,392711	-8,574948	-34,517378	0,434613
11:06:33,95	0,176116	3,433980	0,034091	-0,157016	0,280006	0,029993	0,215466	0,135677	-8,392711	2,075699	-51,431490	0,434613	-0,803756	-2,876684	-9,448118	23,393443	-7,860764	13,313015	0,215466	0,135677	-8,392711	-8,574948	-34,517378	0,434613	0,215466	0,135677	-8,392711	-8,574948	-34,517378	0,434613
11:06:34,00	0,176116	3,433980	0,034091	-0,157016	0,280006	0,029993	0,215695	0,137017	-8,390400	2,179082	-51,413231	0,437891	-0,803712	-2,876038	-9,449706	23,413507	-7,864181	13,260473	0,215113	0,137302	-8,391988	-8,591385	-34,515678	0,385348	0,215113	0,137302	-8,391988	-8,591385	-34,515678	0,385348
11:06:34,05	0,176116	3,433980	0,034091	-0,157016	0,280006	0,029993	0,215113	0,137302	-8,391988	2,186838	-51,402067	0,385348	-0,801404	-2,874538	-9,452825	23,403141	-7,871673	13,258014	0,212661	0,136053	-8,395107	-8,546619	-34,575444	0,382889	0,212661	0,136053	-8,395107	-8,546619	-34,575444	0,382889
11:06:34,10	0,176116	3,433980	0,034091	-0,157016	0,280006	0,029993	0,212661	0,136053	-8,395107	2,133570	-51,269295	0,382889	-0,803128	-2,869486	-9,450485	23,426114	-7,844473	13,286747	0,212661	0,136053	-8,395107	-8,546619	-34,575444	0,382889	0,212661	0,136053	-8,395107	-8,546619	-34,575444	0,382889
11:06:34,15	0,176116	3,433980	0,034091	-0,157016	0,280006	0,029993	0,209148	0,140072	-8,392767	2,307521	-51,092914	0,411623	-0,808413	-2,870416	-9,449716	23,416203	-7,804405	13,286613	0,212595	0,144184	-8,391998	-8,826870	-34,554862	0,411489	0,212595	0,144184	-8,391998	-8,826870	-34,554862	0,411489
11:06:34,20	0,176116	3,433980	0,034091	-0,157016	0,280006	0,029993	0,212595	0,144184	-8,391998	2,491579	-51,243559	0,411489	-0,800756	-2,873397	-9,450454	23,425155	-7,845066	13,301085	0,212595	0,144184	-8,391998	-8,826870	-34,554862	0,411489	0,212595	0,144184	-8,391998	-8,826870	-34,554862	0,411489
11:06:34,25	0,176116	3,433980	0,034091	-0,157016	0,280006	0,029993	0,211348	0,136063	-8,392736	2,100010	-51,206787	0,425961	-0,808393	-2,874469	-9,451626	23,426011	-7,820424	13,301099	0,211348	0,136063	-8,392736	-8,580919	-34,615996	0,425961	0,211348	0,136063	-8,392736	-8,580919	-34,615996	0,425961
11:06:34,30	0,176116	3,433980	0,034091	-0,157016	0,280006	0,029993	0,216095	0,142140	-8,393908	2,394268	-51,442044	0,425975	-0,807230	-2,873311	-9,450080	23,425810	-7,841957	13,294998	0,216095	0,142140	-8,393908	-8,763738	-34,478624	0,425975	0,216095	0,142140	-8,393908	-8,763738	-34,478624	0,425975
11:06:34,35	0,176116	3,433980	0,034091	-0,157016	0,280006	0,029993	0,214510	0,141712	-8,392361	2,390745	-51,370263	0,419874	-0,804822	-2,871926	-9,450825	23,460309	-7,849353	13,319708	0,212107	0,140320	-8,393107	-8,707595	-34,628461	0,444583	0,212107	0,140320	-8,393107	-8,707595	-34,628461	0,444583
11:06:34,40	0,176116	3,433980	0,034091	-0,157016	0,280006	0,029993	0,212107	0,140320	-8,393107	2,307515	-51,278859	0,444583	-0,802487	-2,873025	-9,450845	23,438161	-7,830699	13,296559	0,212107	0,140320	-8,393107	-8,707595	-34,628461	0,444583	0,212107	0,140320	-8,393107	-8,707595	-34,628461	0,444583
11:06:34,45	0,176116	3,433980	0,034091	-0,157016	0,280006	0,029993	0,211892	0,137748	-8,393127	2,168682	-51,239152	0,421435	-0,807340	-2,868864	-9,451284	23,400946	-7,881162	13,285681	0,211892	0,137748	-8,393127	-8,644514	-34,605661	0,421435	0,211892	0,137748	-8,393127	-8,644514	-34,605661	0,421435
11:06:34,50	0,176116	3,433980	0,034091	-0,157016	0,280006	0,029993	0,210715	0,144031	-8,393565	2,557722	-51,170947	0,410557	-0,803740	-2,866434	-9,448574	23,411750	-7,825754	13,272143	0,210715	0,144031	-8,393565	-8,748711	-34,629857	0,410557	0,210715	0,144031	-8,393565	-8,748711	-34,629857	0,410557
11:06:34,55	0,176116	3,433980	0,034091	-0,157016	0,280006	0,029993	0,206810	0,142128	-8,390856	2,405380	-50,949554	0,397019	-0,803067	-2,868257	-9,448503	23,460069	-7,847686	13,324043	0,206810	0,142128	-8,390856	-8,751669	-34,714984	0,397019	0,206810	0,142128	-8,390856	-8,751669	-34,714984	0,397019
11:06:34,60	0,176116	3,433980	0,034091	-0,157016	0,280006	0,029993	0,208052	0,140634	-8,390785	2,322522	-51,066941	0,448919	-0,804924	-2,869063	-9,450114	23,405345	-7,823588	13,282311	0,209679	0,141839	-8,392396	-8,742692	-34,632330	0,407187	0,209679	0,141839	-8,392396	-8,742692	-34,632330	0,407187
11:06:34,65	0,176116	3,433980	0,034091	-0,157016	0,280006	0,029993	0,209679	0,141839	-8,392396	2,391694	-51,092103	0,407187	-0,804918	-2,868473	-9,450109	23,413750	-7,833346	13,286843	0,209164	0,142129	-8,392391	-8,746122	-34,658113	0,411719	0,209164	0,142129	-8,392391	-8,746122	-34,658113	0,411719
11:06:34,70	0,176116	3,433980	0,034091	-0,157016	0,280006	0,029993	0,209164	0,142129	-8,392391	2,411011	-51,077526	0,411719	-0,799597	-2,873541	-9,450089	23,419033	-7,866593	13,271344	0,209164	0,142129	-8,392391	-8,746122	-34,658113	0,411719	0,209164	0,142129	-8,392391	-8,746122	-34,658113	0,411719
11:06:34,75	0,176116	3,433980	0,034091	-0,157016	0,280006	0,029993	0,216701	0,139804	-8,393136	2,294682	-51,457716	0,420606	-0,806672	-2,876162	-9,450854	23,401341	-7,831474	13,295730	0,216701	0,139804	-8,393136	-8,679920	-34,446726	0,420606	0,216701	0,139804	-8,393136	-8,679920	-34,446726	0,420606
11:06:34,80	0,176116	3,433980	0,034091	-0,157016	0,280006	0,029993	0,208995	0,140078	-8,391616	2,273780	-51,085636	0,382637	-0,806078	-2,868680	-9,448940	23,424338	-7,847485	13,285339	0,208995	0,140078	-8,391616	-8,722379	-34,679549	0,382637	0,208995	0,140078	-8,391616	-8,722379	-34,679549	0,382637
11:06:34,85	0,176116	3,433980	0,034091	-0,157016	0,280006	0,029993	0,208995	0,140078	-8,391616	2,273780	-51,085636	0,382637	-0,804265	-2,876050	-9,451993	23,430003	-7,832336	13,311069	0,208995	0,140078	-8,391616	-8,722379	-34,679549	0,382637	0,208995	0,140078	-8,391616	-8,722379	-34,679549	0,382637
11:06:34,90	0,176116	3,433980	0,034091	-0,157016	0,280006	0,029993	0,215399	0,137775	-8,394275	2,175588	-51,415313	0,435945	-0,803023	-2,869295	-9,436851	23,450254	-7,837598	13,312385	0,215399	0,137775	-8,394275	-8,639736	-34,506458	0,435945	0,215399	0,137775	-8,394275	-8,639736	-34,506458	0,435945
11:06:34,95	0,176116	3,433980	0,034091	-0,157016	0,280006	0,029993	0,208929	0,140077	-8,379133	2,289727	-51,099042	0,437261	-0,808819	-2,875223	-8,639073	18,667980	-4,782478	13,330620	0,208929	0,140077	-8,379133	-8,706309	-34,698080	0,437261	0,208929	0,140077	-8,379133	-8,706309	-34,698080	0,437261
11:06:35,00	0,176071	3,433979	0,024035	-0,157007	0,279980	0,029977	0,216961	0,142132	-7,581355	2,141933	-45,847568	0,455496	-0,808082	-2,877228	-8,621964	18,682177	-4,739169	13,316436	0,216961	0,142132	-7,581355	-9,015450	-28,816109	0,455496	0,216961	0,142132	-7,581355	-9,015450	-28,816109	0,455496
11:06:35,05	0,176071	3,433979	0,024035	-0,157007	0,279980	0,029977	0,218328	0,140491	-7,564246	2,011996	-45,909300	0,441312	-0,806197	-2,878636	-8,623124	18,749811	-4,795797	13,271143	0,218328	0,140491	-7,564246	-9,016568	-28,770520	0,441312	0,218328	0,140491	-7,564246	-9,016568	-28,770520	0,441312
11:06:35,10	0,176071	3,433979	0,024035	-0,157007	0,279980	0,029977	0,218606	0,138155	-7,565406	1,905743	-46,010615	0,396019	-0,806208	-2,879533	-8,624655	18,733908	-4,750317	13,307476	0,219388	0,137716	-7,566937	-8,959230	-28,792821	0,432352	0,219388	0,137716	-7,566937	-8,959230	-28,792821	0,432352
11:06:35,15	0,176071	3,433979	0,024035	-0,157007	0,279980	0,029977	0,219388	0,137716	-7,566937	1,851463	-46,014763	0,432352	-0,809681	-2,879392	-8,625425	18,780329	-4,799398	13,295626	0,219388	0,137716	-7,566937	-8,959230	-28,792821	0,432352	0,219388	0,137716	-7,566937	-8,959230	-28,792821	0,432352
11:06:35,20	0,176071	3,433979	0,024035	-0,157007	0,279980	0,029977	0,221002	0,140794	-7,567707	2,030825	-46,163462	0,420502	-0,807983	-2,875758	-8,624690	18,757344	-4,810781	13,271657	0,221002	0,140794	-7,567707	-9,021508	-28,814776	0,420502	0,221002	0,140794	-7,567707	-9,021508	-28,814776	0,420502
11:06:35,25	0,176071	3,433979	0,024035	-0,157007	0,279980	0,029977	0,218879	0,137306	-7,566543	1,893213	-46,072513	0,414193	-0,805598	-2,879297	-8,624261	18,775308	-4,847060	13,289317	0,218879	0,137306	-7,566543	-8,885277	-28,890538	0,414193	0,218879	0,137306	-7,566543	-8,885277	-28,890538	0,414193
11:06:35,30	0,176071	3,433979	0,024035	-0,157007	0,279980	0,029977	0,218879	0,137306	-7,566543	1,893213	-46,072513	0,414193	-0,806739	-2,878097	-8,622710	18,792275	-4,848306	13,283294	0,218879	0,137306	-7,566543	-8,885277	-28,890538	0,414193	0,218879	0,137306	-7,566543	-8,885277	-28,890538	0,414193
11:06:35,35	0,176071	3,433979	0,024035	-0,157007	0,279980	0,029977	0,218410	0,138895	-7,564992	1,968434	-46,063451	0,408170	-0,806786	-2,872266	-8,624678	18,773061	-4,796767	13,296888	0,213383	0,141851	-7,566959	-9,048157	-29,009072	0,421763	0,213383	0,141851	-7,566959	-9,048157	-29,009072	0,421763
11:06:35,40	0,176071	3,433979	0,024035	-0,157007	0,279980	0,029977	0,213383	0,141851	-7,566959	2,087133	-45,759663	0,421763	-0,805587	-2,871138	-8,623887	18,795347	-4,824791	13,305344	0,211808	0,141376	-7,566168	-9,022438	-29,084142	0,430220	0,211808	0,141376	-7,566168	-9,022438	-29,084142	0,430220
11:06:35,45	0,176071	3,433979	0,024035	-0,157007	0,279980	0,029977	0,211808	0,141376	-7,566168	2,075548	-45,711035	0,430220	-0,805578	-2,878528	-8,625433	18,784396	-4,837424	13,280673	0,211808	0,141376	-7,566168	-9,022438	-29,084142	0,430220	0,211808	0,141376	-7,566168	-9,022438	-29,084142	0,430220
11:06:35,50	0,176071	3,433979	0,024035	-0,157007	0,279980	0,029977	0,218202	0,137673	-7,567715	1,899445	-46,040388	0,405549	-0,807340	-2,876396	-8,626982	18,805556	-4,862086	13,290310	0,217237	0,140264	-7,569264	-8,965797	-28,967740	0,415186	0,217237	0,140264	-7,569264	-8,965797	-28,967740	0,415186
11:06:35,55	0,176071	3,433979	0,024035	-0,157007	0,279980	0,029977	0,217237	0,140264	-7,569264	2,044960	-46,020874	0,415186	-0,805567	-2,871982	-8,624645	18,814261	-4,850702	13,314350	0,212528	0,140936	-7,566926	-8,997811	-29,094383	0,439226	0,212528	0,140936	-7,566926	-8,997811	-29,094383	0,439226
11:06:35,60	0,176071	3,433979	0,024035	-0,157007	0,279980	0,029977	0,217168	0,140905	-7,569245	2,052581	-46,037072	0,424919	-0,807860	-2,876016	-8,626963	18,835551	-4,849733	13,300043	0,217168	0,140905	-7,569245	-9,008472	-28,989376	0,424919	0,217168	0,140905	-7,569245	-9,008472	-28,989376	0,424919
11:06:35,65	0,176071	3,433979	0,024035	-0,157007	0,279980	0,029977	0,217168	0,140905	-7,569245	2,052581	-46,037072	0,424919	-0,806769	-2,871655	-8,626974	18,798406	-4,816277	13,331410	0,212845	0,142141	-7,569256	-9,051625	-29,055030	0,456285	0,212845	0,142141	-7,569256	-9,051625	-29,055030	0,456285
11:06:35,70	0,176071	3,433979	0,024035	-0,157007	0,279980	0,029977	0,212845	0,142141	-7,569256	2,106448	-45,763399	0,456285	-0,809107	-2,878780	-8,625446	18,789178	-4,850776	13,265021	0,220185	0,140603	-7,567728	-8,976383	-28,869784	0,389897	0,220185	0,140603	-7,567728	-8,976383	-28,869784	0,389897
11:06:35,75	0,176071	3,433979	0,024035	-0,157007	0,279980	0,029977	0,220185	0,140603	-7,567728	2,060975	-46,154323	0,389897	-0,801967	-2,875674	-8,626933	18,836716	-4,837201	13,330554	0,220185	0,140603	-7,567728	-8,976383	-28,869784	0,389897	0,220185	0,140603	-7,567728	-8,976383	-28,869784	0,389897
11:06:35,80	0,176071	3,433979	0,024035	-0,157007	0,279980	0,029977	0,213925	0,135973	-7,569215	1,784658	-45,863183	0,455430	-0,804231	-2,877654	-8,626550	18,861763	-4,813599	13,301063	0,216772	0,136944	-7,568832	-8,947900	-29,004509	0,425939	0,216772	0,136944	-7,568832	-8,947900	-29,004509	0,425939
11:06:35,85	0,176071	3,433979	0,024035	-0,157007	0,279980	0,029977	0,216772	0,136944	-7,568832	1,802202	-46,021100	0,425939	-0,808476	-2,875659	-8,626952	18,825770	-4,847067	13,324394	0,216772	0,136944	-7,568832	-8,947900	-29,004509	0,425939	0,216772	0,136944	-7,568832	-8,947900	-29,004509	0,425939
11:06:35,91	0,176071	3,433979	0,024035	-0,157007	0,279980	0,029977	0,217167	0,141618	-7,569234	2,092211	-46,027201	0,449270	-0,805001	-2,874033	-8,626559	18,798878	-4,830513	13,350029	0,217167	0,141618	-7,569234	-9,024770	-28,979607	0,449270	0,217167	0,141618	-7,569234	-9,024770	-28,979607	0,449270
11:06:35,96	0,176071	3,433979	0,024035	-0,157007	0,279980	0,029977	0,214021	0,139421	-7,568840	1,977097	-45,832053	0,474905	-0,808391	-2,879463	-8,628890	18,847950	-4,824258	13,296455	0,220419	0,139641	-7,571172	-9,003239	-28,901227	0,421331	0,220419	0,139641	-7,571172	-9,003239	-28,901227	0,421331
11:06:36,01	0,176071	3,433979	0,024035	-0,157007	0,279980	0,029977	0,220419	0,139641	-7,571172	1,958596	-46,204119	0,421331	-0,805396	-2,877007	-8,626935	18,870378	-4,811601	13,306013	0,220419	0,139641	-7,571172	-9,003239	-28,901227	0,421331	0,220419	0,139641	-7,571172	-9,003239	-28,901227	0,421331
11:06:36,06	0,176071	3,433979	0,024035	-0,157007	0,279980	0,029977	0,216794	0,138276	-7,569217	1,865440	-46,028712	0,430889	-0,805571	-2,872151	-8,627381	18,824977	-4,883250	13,285766	0,216794	0,138276	-7,569217	-8,989242	-29,010385	0,430889	0,216794	0,138276	-7,569217	-8,989242	-29,010385	0,430889
11:06:36,11	0,176071	3,433979	0,024035	-0,157007	0,279980	0,029977	0,212676	0,140856	-7,569663	2,084333	-45,811091	0,410642	-0,801341	-2,876193	-8,626575	18,851645	-4,856115	13,276312	0,214062	0,135172	-7,568857	-8,859052	-29,088818	0,401187	0,214062	0,135172	-7,568857	-8,859052	-29,088818	0,401187
11:06:36,16	0,176071	3,433979	0,024035	-0,157007	0,279980	0,029977	0,214062	0,135172	-7,568857	1,751916	-45,892679	0,401187	-0,808405	-2,876366	-8,626574	18,851001	-4,843840	13,290000	0,214062	0,135172	-7,568857	-8,859052	-29,088818	0,401187	0,214062	0,135172	-7,568857	-8,859052	-29,088818	0,401187
11:06:36,21	0,176071	3,433979	0,024035	-0,157007	0,279980	0,029977	0,217744	0,141202	-7,568856	2,055213	-46,077449	0,414875	-0,806067	-2,879679	-8,626935	18,841473	-4,857438	13,309175	0,217744	0,141202	-7,568856	-9,029178	-28,984550	0,414875	0,217744	0,141202	-7,568856	-9,029178	-28,984550	0,414875
11:06:36,26	0,176071	3,433979	0,024035	-0,157007	0,279980	0,029977	0,219444	0,137521	-7,569217	1,880341	-46,164378	0,434051	-0,809035	-2,874319	-8,626953	18,854835	-4,883449	13,313343	0,219444	0,137521	-7,569217	-8,915092	-28,938057	0,434051	0,219444	0,137521	-7,569217	-8,915092	-28,938057	0,434051
11:06:36,31	0,176071	3,433979	0,024035	-0,157007	0,279980	0,029977	0,216286	0,142772	-7,569235	2,169196	-46,024760	0,438218	-0,807911	-2,876024	-8,625422	18,807236	-4,846436	13,299492	0,217200	0,140946	-7,567704	-8,998252	-28,962348	0,424367	0,217200	0,140946	-7,567704	-8,998252	-28,962348	0,424367
11:06:36,36	0,176071	3,433979	0,024035	-0,157007	0,279980	0,029977	0,217200	0,140946	-7,567704	2,066008	-46,012585	0,424367	-0,807754	-2,875803	-8,628122	18,876010	-4,820627	13,286779	0,216931	0,140920	-7,570404	-9,054294	-29,016147	0,411655	0,216931	0,140920	-7,570404	-9,054294	-29,016147	0,411655
11:06:36,41	0,176071	3,433979	0,024035	-0,157007	0,279980	0,029977	0,216931	0,140920	-7,570404	2,007903	-46,045221	0,411655	-0,806090	-2,875087	-8,626961	18,845498	-4,867444	13,299815	0,216931	0,140920	-7,570404	-9,054294	-29,016147	0,411655	0,216931	0,140920	-7,570404	-9,054294	-29,016147	0,411655
11:06:36,46	0,176071	3,433979	0,024035	-0,157007	0,279980	0,029977	0,215479	0,139837	-7,569242	2,007384	-45,966693	0,424691	-0,803729	-2,875451	-8,627715	18,843494	-4,845537	13,325576	0,215479	0,139837	-7,569242	-8,969791	-29,051615	0,424691	0,215479	0,139837	-7,569242	-8,969791	-29,051615	0,424691
11:06:36,51	0,176071	3,433979	0,024035	-0,157007	0,279980	0,029977	0,214613	0,137610	-7,569997	1,873643	-45,908999	0,450452	-0,806611	-2,877145	-8,629282	18,864189	-4,835582	13,291971	0,214613	0,137610	-7,569997	-8,928764	-29,061861	0,450452	0,214613	0,137610	-7,569997	-8,928764	-29,061861	0,450452
11:06:36,56	0,176071	3,433979	0,024035	-0,157007	0,279980	0,029977	0,217521	0,139259	-7,571564	1,940402	-46,073166	0,416847	-0,802444	-2,876193	-8,628102	18,891230	-4,854108	13,291243	0,217521	0,139259	-7,571564	-8,991420	-28,997741	0,416847	0,217521	0,139259	-7,571564	-8,991420	-28,997741	0,416847
11:06:36,61	0,176071	3,433979	0,024035	-0,157007	0,279980	0,029977	0,214613	0,136126	-7,570384	1,780024	-45,954608	0,416119	-0,805986	-2,876596	-8,629647	18,877767	-4,812284	13,317215	0,216733	0,138993	-7,571929	-9,011334	-29,018735	0,442091	0,216733	0,138993	-7,571929	-9,011334	-29,018735	0,442091
11:06:36,66	0,176071	3,433979	0,024035	-0,157007	0,279980	0,029977	0,216733	0,138993	-7,571929	1,899599	-46,032295	0,442091	-0,805428	-2,877087	-8,627340	18,858778	-4,824599	13,291410	0,216880	0,138264	-7,569622	-8,971852	-29,004565	0,416285	0,216880	0,138264	-7,569622	-8,971852	-29,004565	0,416285
11:06:36,71	0,176071	3,433979	0,024035	-0,157007	0,279980	0,029977	0,216880	0,138264	-7,569622	1,881843	-46,029626	0,416285	-0,808449	-2,874446	-8,627364	18,842810	-4,860182	13,290318	0,216880	0,138264	-7,569622	-8,971852	-29,004565	0,416285	0,216880	0,138264	-7,569622	-8,971852	-29,004565	0,416285
11:06:36,76	0,176071	3,433979	0,024035	-0,157007	0,279980	0,029977	0,216103	0,142201	-7,569646	2,125375	-45,993188	0,415194	-0,804323	-2,874333	-8,631226	18,848458	-4,843075	13,313268	0,216103	0,142201	-7,569646	-9,037387	-29,029117	0,415194	0,216103	0,142201	-7,569646	-9,037387	-29,029117	0,415194
11:06:36,81	0,176071	3,433979	0,024035	-0,157007	0,279980	0,029977	0,213942	0,138684	-7,573508	1,924866	-45,877150	0,438144	-0,809027	-2,872017	-8,628928	18,853783	-4,851243	13,286858	0,213942	0,138684	-7,573508	-8,961833	-29,082723	0,438144	0,213942	0,138684	-7,573508	-8,961833	-29,082723	0,438144
11:06:36,86	0,176071	3,433979	0,024035	-0,157007	0,279980	0,029977	0,214289	0,143916	-7,571210	2,201321	-45,903898	0,411734	-0,807304	-2,872447	-8,627774	18,834951	-4,868852	13,276330	0,214289	0,143916	-7,571210	-9,096059	-29,082219	0,411734	0,214289	0,143916	-7,571210	-9,096059	-29,082219	0,411734
11:06:36,91	0,176071	3,433979	0,024035	-0,157007	0,279980	0,029977	0,213799	0,142208	-7,570056	2,137184	-45,870942	0,401205	-0,805973	-2,876372	-8,628493	18,896238	-4,860964	13,290573	0,213799	0,142208	-7,570056	-9,026138	-29,087685	0,401205	0,213799	0,142208	-7,570056	-9,026138	-29,087685	0,401205
11:06:36,96	0,176071	3,433979	0,024035	-0,157007	0,279980	0,029977	0,216533	0,139093	-7,570775	1,937747	-46,062199	0,415449	-0,805454	-2,870476	-8,626973	18,866298	-4,831442	13,296711	0,216533	0,139093	-7,570775	-8,981074	-29,064388	0,415449	0,216533	0,139093	-7,570775	-8,981074	-29,064388	0,415449
11:06:37,01	0,176071	3,433979	0,024035	-0,157007	0,279980	0,029977	0,211168	0,141592	-7,569255	2,057074	-45,742545	0,421587	-0,805019	-2,874493	-8,628540	18,808600	-4,895505	13,290840	0,211168	0,141592	-7,569255	-9,057882	-29,165864	0,421587	0,211168	0,141592	-7,569255	-9,057882	-29,165864	0,421587
11:06:37,06	0,176071	3,433979	0,024035	-0,157007	0,279980	0,029977	0,214429	0,139207	-7,570822	2,017380	-45,894160	0,415716	-0,803675	-2,874815	-8,627713	18,869101	-4,845599	13,315723	0,214429	0,139207	-7,570822	-8,910349	-29,061520	0,415716	0,214429	0,139207	-7,570822	-8,910349	-29,061520	0,415716
11:06:37,11	0,176071	3,433979	0,024035	-0,157007	0,279980	0,029977	0,214036	0,137882	-7,569995	1,875000	-45,901187	0,440599	-0,803090	-2,871833	-8,630461	18,882725	-4,861507	13,288218	0,211160	0,138866	-7,572742	-8,967825	-29,195324	0,413094	0,211160	0,138866	-7,572742	-8,967825	-29,195324	0,413094
11:06:37,16	0,176071	3,433979	0,024035	-0,157007	0,279980	0,029977	0,211160	0,138866	-7,572742	1,933156	-45,771406	0,413094	-0,803120	-2,876676	-8,626574	18,849562	-4,867614	13,280429	0,211160	0,138866	-7,572742	-8,967825	-29,195324	0,413094	0,211160	0,138866	-7,572742	-8,967825	-29,195324	0,413094
11:06:37,21	0,176071	3,433979	0,024035	-0,157007	0,279980	0,029977	0,215370	0,136470	-7,568855	1,830447	-45,964647	0,405305	-0,806525	-2,875435	-8,628146	18,856472	-4,866136	13,294417	0,215370	0,136470	-7,568855	-8,882467	-29,058099	0,405305	0,215370	0,136470	-7,568855	-8,882467	-29,058099	0,405305
11:06:37,26	0,176071	3,433979	0,024035	-0,157007	0,279980	0,029977	0,217315	0,142190	-7,574300	2,141804	-46,080031	0,416789	-0,809046	-2,875501	-8,632018	18,854936	-4,886797	13,291913	0,217315	0,142190	-7,574300	-9,020116	-29,020804	0,416789	0,217315	0,142190	-7,574300	-9,020116	-29,020804	0,416789
11:06:37,31	0,176071	3,433979	0,024035	-0,157007	0,279980	0,029977	0,217315	0,142190	-7,574300	2,141804	-46,080031	0,416789	-0,803738	-2,874526	-8,626568	18,824894	-4,806646	13,316761	0,217315	0,142190	-7,574300	-9,020116	-29,020804	0,416789	0,217315	0,142190	-7,574300	-9,020116	-29,020804	0,416789
11:06:37,36	0,176071	3,433979	0,024035	-0,157007	0,279980	0,029977	0,213816	0,138081	-7,568850	1,873716	-45,832000	0,441637	-0,796514	-2,857857	-7,819037	15,187653	-2,474611	13,299733	0,213816	0,138081	-7,568850	-8,965605	-29,047429	0,441637	0,213816	0,138081	-7,568850	-8,965605	-29,047429	0,441637
11:06:37,41	0,176038	3,434000	0,014024	-0,157036	0,279976	0,030005	0,195769	0,140159	-6,761318	1,780805	-40,577593	0,424608	-0,792925	-2,861079	-7,799585	15,139215	-2,385911	13,325294	0,196765	0,135439	-6,741867	-9,149186	-25,097027	0,450170	0,196765	0,135439	-6,741867	-9,149186	-25,097027	0,450170
11:06:37,46	0,176038	3,434000	0,014024	-0,157036	0,279976	0,030005	0,196765	0,135439	-6,741867	1,482785	-40,543081	0,450170	-0,795811	-2,862445	-7,801944	15,173062	-2,421447	13,266400	0,199391	0,137256	-6,744226	-9,183481	-25,074520	0,391276	0,199391	0,137256	-6,744226	-9,183481	-25,074520	0,391276
11:06:37,51	0,176038	3,434000	0,014024	-0,157036	0,279976	0,030005	0,199391	0,137256	-6,744226	1,591113	-40,726711	0,391276	-0,791663	-2,860544	-7,804276	15,192813	-2,420671	13,258949	0,199391	0,137256	-6,744226	-9,183481	-25,074520	0,391276	0,199391	0,137256	-6,744226	-9,183481	-25,074520	0,391276
11:06:37,56	0,176038	3,434000	0,014024	-0,157036	0,279976	0,030005	0,195670	0,134614	-6,746558	1,443192	-40,549963	0,383825	-0,797587	-2,865717	-7,803487	15,175338	-2,455542	13,265431	0,195670	0,134614	-6,746558	-9,124020	-25,189830	0,383825	0,195670	0,134614	-6,746558	-9,124020	-25,189830	0,383825
11:06:37,61	0,176038	3,434000	0,014024	-0,157036	0,279976	0,030005	0,203113	0,137158	-6,745769	1,614390	-40,939255	0,390307	-0,795761	-2,864963	-7,804989	15,200901	-2,418067	13,321007	0,203113	0,137158	-6,745769	-9,152486	-24,994915	0,390307	0,203113	0,137158	-6,745769	-9,152486	-24,994915	0,390307
11:06:37,66	0,176038	3,434000	0,014024	-0,157036	0,279976	0,030005	0,201546	0,135954	-6,747271	1,506581	-40,861212	0,445883	-0,792858	-2,860080	-7,803876	15,195058	-2,441319	13,277264	0,195866	0,135881	-6,746158	-9,140825	-25,196913	0,402140	0,195866	0,135881	-6,746158	-9,140825	-25,196913	0,402140
11:06:37,71	0,176038	3,434000	0,014024	-0,157036	0,279976	0,030005	0,195866	0,135881	-6,746158	1,525812	-40,572407	0,402140	-0,796373	-2,860074	-7,805808	15,206348	-2,431987	13,292552	0,197619	0,138928	-6,748089	-9,235309	-25,155586	0,417427	0,197619	0,138928	-6,748089	-9,235309	-25,155586	0,417427
11:06:37,76	0,176038	3,434000	0,014024	-0,157036	0,279976	0,030005	0,197619	0,138928	-6,748089	1,670554	-40,668643	0,417427	-0,797491	-2,865275	-7,805028	15,205277	-2,400484	13,267907	0,202682	0,137296	-6,747310	-9,218793	-25,004736	0,392783	0,202682	0,137296	-6,747310	-9,218793	-25,004736	0,392783
11:06:37,81	0,176038	3,434000	0,014024	-0,157036	0,279976	0,030005	0,202682	0,137296	-6,747310	1,558912	-40,915242	0,392783	-0,796267	-2,864895	-7,804221	15,241190	-2,438186	13,285487	0,201741	0,136426	-6,746503	-9,181058	-25,079611	0,410363	0,201741	0,136426	-6,746503	-9,181058	-25,079611	0,410363
11:06:37,86	0,176038	3,434000	0,014024	-0,157036	0,279976	0,030005	0,201741	0,136426	-6,746503	1,528394	-40,916289	0,410363	-0,797009	-2,859007	-7,807351	15,194054	-2,432636	13,322715	0,201741	0,136426	-6,746503	-9,181058	-25,079611	0,410363	0,201741	0,136426	-6,746503	-9,181058	-25,079611	0,410363
11:06:37,91	0,176038	3,434000	0,014024	-0,157036	0,279976	0,030005	0,196468	0,137644	-6,749623	1,632476	-40,600865	0,457015	-0,794685	-2,859719	-7,807341	15,185141	-2,452873	13,332139	0,196468	0,137644	-6,749623	-9,172592	-25,178165	0,457015	0,196468	0,137644	-6,749623	-9,172592	-25,178165	0,457015
11:06:37,96	0,176038	3,434000	0,014024	-0,157036	0,279976	0,030005	0,196468	0,137644	-6,749623	1,632476	-40,600865	0,457015	-0,795169	-2,859918	-7,807754	15,218249	-2,424386	13,279553	0,196881	0,137964	-6,750036	-9,222286	-25,181632	0,404429	0,196881	0,137964	-6,750036	-9,222286	-25,181632	0,404429
11:06:38,01	0,176038	3,434000	0,014024	-0,157036	0,279976	0,030005	0,196881	0,137964	-6,750036	1,607872	-40,636805	0,404429	-0,795107	-2,865599	-7,806151	15,243602	-2,459682	13,295735	0,196881	0,137964	-6,750036	-9,222286	-25,181632	0,404429	0,196881	0,137964	-6,750036	-9,222286	-25,181632	0,404429
11:06:38,06	0,176038	3,434000	0,014024	-0,157036	0,279976	0,030005	0,201770	0,135070	-6,748433	1,475260	-40,930619	0,420611	-0,790469	-2,864081	-7,807307	15,221927	-2,471151	13,321546	0,198137	0,131812	-6,749589	-9,020603	-25,174928	0,446422	0,198137	0,131812	-6,749589	-9,020603	-25,174928	0,446422
11:06:38,11	0,176038	3,434000	0,014024	-0,157036	0,279976	0,030005	0,198137	0,131812	-6,749589	1,326640	-40,728659	0,446422	-0,794568	-2,855793	-7,804636	15,237229	-2,440120	13,301898	0,198137	0,131812	-6,749589	-9,020603	-25,174928	0,446422	0,198137	0,131812	-6,749589	-9,020603	-25,174928	0,446422
11:06:38,16	0,176038	3,434000	0,014024	-0,157036	0,279976	0,030005	0,193008	0,139505	-6,746918	1,692176	-40,459698	0,426774	-0,794613	-2,858982	-7,808514	15,216804	-2,443269	13,308731	0,195793	0,137950	-6,750796	-9,204853	-25,218655	0,433607	0,195793	0,137950	-6,750796	-9,204853	-25,218655	0,433607
11:06:38,21	0,176038	3,434000	0,014024	-0,157036	0,279976	0,030005	0,195793	0,137950	-6,750796	1,624245	-40,588415	0,433607	-0,794668	-2,856687	-7,806206	15,204995	-2,482268	13,296840	0,193833	0,139146	-6,748488	-9,196851	-25,279879	0,421715	0,193833	0,139146	-6,748488	-9,196851	-25,279879	0,421715
11:06:38,26	0,176038	3,434000	0,014024	-0,157036	0,279976	0,030005	0,193833	0,139146	-6,748488	1,726083	-40,495747	0,421715	-0,792240	-2,859194	-7,810076	15,238700	-2,486355	13,279384	0,193833	0,139146	-6,748488	-9,196851	-25,279879	0,421715	0,193833	0,139146	-6,748488	-9,196851	-25,279879	0,421715
11:06:38,32	0,176038	3,434000	0,014024	-0,157036	0,279976	0,030005	0,194790	0,135789	-6,752358	1,538236	-40,576744	0,404260	-0,792799	-2,857648	-7,805803	15,245935	-2,477197	13,281981	0,194790	0,135789	-6,752358	-9,121219	-25,285751	0,404260	0,194790	0,135789	-6,752358	-9,121219	-25,285751	0,404260
11:06:38,37	0,176038	3,434000	0,014024	-0,157036	0,279976	0,030005	0,193730	0,137046	-6,748085	1,592037	-40,523331	0,406857	-0,797484	-2,863296	-7,807732	15,254444	-2,501223	13,270960	0,193730	0,137046	-6,748085	-9,166071	-25,315517	0,406857	0,193730	0,137046	-6,748085	-9,166071	-25,315517	0,406857
11:06:38,42	0,176038	3,434000	0,014024	-0,157036	0,279976	0,030005	0,200964	0,138280	-6,750014	1,672759	-40,918887	0,395836	-0,794598	-2,859748	-7,809274	15,230344	-2,459452	13,318116	0,200964	0,138280	-6,750014	-9,182220	-25,143195	0,395836	0,200964	0,138280	-6,750014	-9,182220	-25,143195	0,395836
11:06:38,47	0,176038	3,434000	0,014024	-0,157036	0,279976	0,030005	0,196448	0,137554	-6,751556	1,610882	-40,642311	0,442991	-0,793340	-2,864533	-7,808515	15,248461	-2,467801	13,253720	0,196448	0,137554	-6,751556	-9,187106	-25,221107	0,442991	0,196448	0,137554	-6,751556	-9,187106	-25,221107	0,442991
11:06:38,52	0,176038	3,434000	0,014024	-0,157036	0,279976	0,030005	0,199963	0,134072	-6,750797	1,428016	-40,844941	0,378596	-0,801627	-2,857952	-7,811259	15,250143	-2,453931	13,274742	0,199963	0,134072	-6,750797	-9,096673	-25,147830	0,378596	0,199963	0,134072	-6,750797	-9,096673	-25,147830	0,378596
11:06:38,57	0,176038	3,434000	0,014024	-0,157036	0,279976	0,030005	0,198408	0,144540	-6,753541	1,959458	-40,758599	0,399618	-0,796856	-2,856449	-7,810461	15,279476	-2,449179	13,284845	0,198408	0,144540	-6,753541	-9,386908	-25,183561	0,399618	0,198408	0,144540	-6,753541	-9,386908	-25,183561	0,399618
11:06:38,62	0,176038	3,434000	0,014024	-0,157036	0,279976	0,030005	0,194721	0,141159	-6,752743	1,764887	-40,589892	0,409720	-0,795162	-2,860205	-7,807347	15,234140	-2,460019	13,292495	0,194721	0,141159	-6,752743	-9,316105	-25,304299	0,409720	0,194721	0,141159	-6,752743	-9,316105	-25,304299	0,409720
11:06:38,67	0,176038	3,434000	0,014024	-0,157036	0,279976	0,030005	0,197126	0,137814	-6,749629	1,622999	-40,681134	0,417371	-0,796925	-2,863090	-7,808131	15,220925	-2,438997	13,278513	0,200506	0,137898	-6,750413	-9,209236	-25,095189	0,403389	0,200506	0,137898	-6,750413	-9,209236	-25,095189	0,403389
11:06:38,72	0,176038	3,434000	0,014024	-0,157036	0,279976	0,030005	0,200506	0,137898	-6,750413	1,615784	-40,834935	0,403389	-0,798021	-2,861690	-7,810042	15,266801	-2,430580	13,303718	0,200506	0,137898	-6,750413	-9,209236	-25,095189	0,403389	0,200506	0,137898	-6,750413	-9,209236	-25,095189	0,403389
11:06:38,77	0,176038	3,434000	0,014024	-0,157036	0,279976	0,030005	0,199842	0,139547	-6,752324	1,671310	-40,835918	0,428594	-0,796967	-2,860496	-7,809282	15,221365	-2,458577	13,312875	0,199842	0,139547	-6,752324	-9,283165	-25,148311	0,428594	0,199842	0,139547	-6,752324	-9,283165	-25,148311	0,428594
11:06:38,82	0,176038	3,434000	0,014024	-0,157036	0,279976	0,030005	0,198281	0,139232	-6,751564	1,701871	-40,729380	0,437751	-0,796884	-2,859949	-7,809273	15,263632	-2,468372	13,302526	0,198281	0,139232	-6,751564	-9,227840	-25,164335	0,437751	0,198281	0,139232	-6,751564	-9,227840	-25,164335	0,437751
11:06:38,87	0,176038	3,434000	0,014024	-0,157036	0,279976	0,030005	0,197766	0,139434	-6,751555	1,699699	-40,744129	0,427402	-0,798698	-2,861883	-7,810843	15,249399	-2,502568	13,282552	0,200348	0,140037	-6,753125	-9,225106	-25,155832	0,407428	0,200348	0,140037	-6,753125	-9,225106	-25,155832	0,407428
11:06:38,92	0,176038	3,434000	0,014024	-0,157036	0,279976	0,030005	0,200348	0,140037	-6,753125	1,767835	-40,883141	0,407428	-0,791574	-2,859965	-7,808897	15,257675	-2,450011	13,279637	0,195125	0,134826	-6,751179	-9,136669	-25,275133	0,404513	0,195125	0,134826	-6,751179	-9,136669	-25,275133	0,404513
11:06:38,97	0,176038	3,434000	0,014024	-0,157036	0,279976	0,030005	0,195125	0,134826	-6,751179	1,447211	-40,592429	0,404513	-0,794454	-2,855694	-7,809670	15,299829	-2,443552	13,289707	0,192866	0,139457	-6,751952	-9,286037	-25,368265	0,414583	0,192866	0,139457	-6,751952	-9,286037	-25,368265	0,414583
11:06:39,02	0,176038	3,434000	0,014024	-0,157036	0,279976	0,030005	0,192866	0,139457	-6,751952	1,661304	-40,508254	0,414583	-0,796836	-2,863990	-7,810026	15,279213	-2,474659	13,302032	0,192866	0,139457	-6,751952	-9,286037	-25,368265	0,414583	0,192866	0,139457	-6,751952	-9,286037	-25,368265	0,414583
11:06:39,07	0,176038	3,434000	0,014024	-0,157036	0,279976	0,030005	0,201242	0,137371	-6,752308	1,590105	-40,941481	0,426908	-0,798663	-2,859763	-7,811609	15,270236	-2,489719	13,298071	0,201242	0,137371	-6,752308	-9,193523	-25,144013	0,426908	0,201242	0,137371	-6,752308	-9,193523	-25,144013	0,426908
11:06:39,12	0,176038	3,434000	0,014024	-0,157036	0,279976	0,030005	0,198495	0,141067	-6,753891	1,799827	-40,798386	0,422947	-0,793844	-2,856953	-7,811588	15,299307	-2,403970	13,316291	0,198495	0,141067	-6,753891	-9,273935	-25,216568	0,422947	0,198495	0,141067	-6,753891	-9,273935	-25,216568	0,422947
11:06:39,17	0,176038	3,434000	0,014024	-0,157036	0,279976	0,030005	0,193651	0,138299	-6,753869	1,567083	-40,528837	0,441167	-0,792774	-2,860160	-7,808488	15,256888	-2,470605	13,307571	0,193651	0,138299	-6,753869	-9,289374	-25,327216	0,441167	0,193651	0,138299	-6,753869	-9,289374	-25,327216	0,441167
11:06:39,22	0,176038	3,434000	0,014024	-0,157036	0,279976	0,030005	0,195893	0,135769	-6,750770	1,514425	-40,641988	0,432447	-0,795144	-2,858194	-7,811629	15,260234	-2,476496	13,280070	0,195893	0,135769	-6,750770	-9,143405	-25,264392	0,432447	0,195893	0,135769	-6,750770	-9,143405	-25,264392	0,432447
11:06:39,27	0,176038	3,434000	0,014024	-0,157036	0,279976	0,030005	0,195376	0,138804	-6,753911	1,675716	-40,620942	0,404946	-0,794467	-2,862003	-7,810788	15,299544	-2,491829	13,316976	0,195376	0,138804	-6,753911	-9,220425	-25,283939	0,404946	0,195376	0,138804	-6,753911	-9,220425	-25,283939	0,404946
11:06:39,32	0,176038	3,434000	0,014024	-0,157036	0,279976	0,030005	0,198336	0,136314	-6,753070	1,539825	-40,816568	0,441852	-0,799852	-2,859429	-7,810833	15,248813	-2,438995	13,313824	0,198336	0,136314	-6,753070	-9,160797	-25,247210	0,441852	0,198336	0,136314	-6,753070	-9,160797	-25,247210	0,441852
11:06:39,37	0,176038	3,434000	0,014024	-0,157036	0,279976	0,030005	0,198799	0,142264	-6,753115	1,828830	-40,770320	0,438699	-0,798716	-2,862940	-7,812761	15,238555	-2,479795	13,318316	0,201271	0,139524	-6,755042	-9,225804	-25,110579	0,443192	0,201271	0,139524	-6,755042	-9,225804	-25,110579	0,443192
11:06:39,42	0,176038	3,434000	0,014024	-0,157036	0,279976	0,030005	0,201825	0,137059	-6,752690	1,580997	-40,965880	0,436716	-0,796246	-2,859187	-7,809652	15,272379	-2,415919	13,314261	0,201825	0,137059	-6,752690	-9,178121	-25,122592	0,436716	0,201825	0,137059	-6,752690	-9,178121	-25,122592	0,436716
11:06:39,47	0,176038	3,434000	0,014024	-0,157036	0,279976	0,030005	0,201825	0,137059	-6,752690	1,580997	-40,965880	0,436716	-0,798055	-2,861975	-7,809667	15,260119	-2,466251	13,287832	0,200106	0,139434	-6,751949	-9,245931	-25,153368	0,412708	0,200106	0,139434	-6,751949	-9,245931	-25,153368	0,412708
11:06:39,52	0,176038	3,434000	0,014024	-0,157036	0,279976	0,030005	0,200106	0,139434	-6,751949	1,699655	-40,861687	0,412708	-0,798031	-2,855712	-7,805783	15,265806	-2,414564	13,317070	0,200106	0,139434	-6,751949	-9,245931	-25,153368	0,412708	0,200106	0,139434	-6,751949	-9,245931	-25,153368	0,412708
11:06:39,57	0,176038	3,434000	0,014024	-0,157036	0,279976	0,030005	0,194670	0,142545	-6,748065	1,813803	-40,558107	0,441946	-0,773399	-2,835813	-7,029359	12,347577	-0,702606	13,343657	0,194670	0,142545	-6,748065	-9,375970	-25,276498	0,441946	0,194670	0,142545	-6,748065	-9,375970	-25,276498	0,441946
11:06:39,62	0,175933	3,434036	0,004020	-0,157007	0,279984	0,030018	0,165121	0,131163	-5,971641	1,198437	-35,638310	0,468533	-0,772251	-2,830934	-6,994457	12,269611	-0,687784	13,310082	0,165121	0,131163	-5,971641	-9,097821	-22,676314	0,468533	0,165121	0,131163	-5,971641	-9,097821	-22,676314	0,468533
11:06:39,67	0,175933	3,434036	0,004020	-0,157007	0,279984	0,030018	0,160321	0,132609	-5,936738	1,299785	-35,313796	0,434958	-0,775722	-2,835205	-6,999864	12,312571	-0,726990	13,310442	0,160321	0,132609	-5,936738	-9,109998	-22,728574	0,434958	0,160321	0,132609	-5,936738	-9,109998	-22,728574	0,434958
11:06:39,72	0,175933	3,434036	0,004020	-0,157007	0,279984	0,030018	0,165755	0,133479	-5,942146	1,357496	-35,653171	0,435318	-0,775755	-2,831929	-6,999872	12,310530	-0,736888	13,320321	0,165755	0,133479	-5,942146	-9,120577	-22,641380	0,435318	0,165755	0,133479	-5,942146	-9,120577	-22,641380	0,435318
11:06:39,77	0,175933	3,434036	0,004020	-0,157007	0,279984	0,030018	0,162935	0,135145	-5,942154	1,453728	-35,509716	0,445197	-0,774446	-2,837330	-7,000221	12,359613	-0,745158	13,309499	0,162935	0,135145	-5,942154	-9,155139	-22,719290	0,445197	0,162935	0,135145	-5,942154	-9,155139	-22,719290	0,445197
11:06:39,82	0,175933	3,434036	0,004020	-0,157007	0,279984	0,030018	0,166958	0,131311	-5,942503	1,236978	-35,765548	0,434374	-0,778680	-2,832474	-7,001041	12,325232	-0,752891	13,310092	0,164870	0,137406	-5,943323	-9,208546	-22,688769	0,434968	0,164870	0,137406	-5,943323	-9,208546	-22,688769	0,434968
11:06:39,87	0,175933	3,434036	0,004020	-0,157007	0,279984	0,030018	0,164870	0,137406	-5,943323	1,577807	-35,631026	0,434968	-0,772760	-2,832588	-7,002611	12,324279	-0,714532	13,279376	0,164870	0,137406	-5,943323	-9,208546	-22,688769	0,434968	0,164870	0,137406	-5,943323	-9,208546	-22,688769	0,434968
11:06:39,92	0,175933	3,434036	0,004020	-0,157007	0,279984	0,030018	0,162008	0,132222	-5,944893	1,275509	-35,462218	0,404252	-0,773948	-2,831997	-7,002988	12,326979	-0,722234	13,298594	0,162008	0,132222	-5,944893	-9,103922	-22,744595	0,404252	0,162008	0,132222	-5,944893	-9,103922	-22,744595	0,404252
11:06:39,97	0,175933	3,434036	0,004020	-0,157007	0,279984	0,030018	0,162091	0,133546	-5,945270	1,349683	-35,472716	0,423470	-0,771604	-2,830344	-7,002584	12,346086	-0,778274	13,311543	0,159487	0,132343	-5,944866	-9,062823	-22,862156	0,436418	0,159487	0,132343	-5,944866	-9,062823	-22,862156	0,436418
11:06:40,02	0,175933	3,434036	0,004020	-0,157007	0,279984	0,030018	0,159487	0,132343	-5,944866	1,326089	-35,381889	0,436418	-0,775691	-2,837718	-7,004109	12,358082	-0,811306	13,309488	0,159487	0,132343	-5,944866	-9,062823	-22,862156	0,436418	0,159487	0,132343	-5,944866	-9,062823	-22,862156	0,436418
11:06:40,07	0,175933	3,434036	0,004020	-0,157007	0,279984	0,030018	0,167917	0,132195	-5,946390	1,341009	-35,847148	0,434364	-0,775666	-2,837351	-7,004111	12,353791	-0,762675	13,311151	0,167586	0,132357	-5,946393	-9,080568	-22,646409	0,436026	0,167586	0,132357	-5,946393	-9,080568	-22,646409	0,436026
11:06:40,12	0,175933	3,434036	0,004020	-0,157007	0,279984	0,030018	0,167586	0,132357	-5,946393	1,309479	-35,801905	0,436026	-0,771502	-2,834246	-7,005281	12,384839	-0,771680	13,297900	0,167586	0,132357	-5,946393	-9,080568	-22,646409	0,436026	0,167586	0,132357	-5,946393	-9,080568	-22,646409	0,436026
11:06:40,17	0,175933	3,434036	0,004020	-0,157007	0,279984	0,030018	0,162815	0,130303	-5,947563	1,194932	-35,585217	0,422775	-0,778047	-2,834971	-7,003356	12,353604	-0,784671	13,300239	0,162815	0,130303	-5,947563	-9,033856	-22,804223	0,422775	0,162815	0,130303	-5,947563	-9,033856	-22,804223	0,422775
11:06:40,22	0,175933	3,434036	0,004020	-0,157007	0,279984	0,030018	0,166716	0,135609	-5,945638	1,497706	-35,767488	0,425115	-0,775092	-2,831625	-7,007619	12,374082	-0,775461	13,318461	0,166716	0,135609	-5,945638	-9,147593	-22,680306	0,425115	0,166716	0,135609	-5,945638	-9,147593	-22,680306	0,425115
11:06:40,27	0,175933	3,434036	0,004020	-0,157007	0,279984	0,030018	0,162341	0,134723	-5,949901	1,433408	-35,553117	0,443336	-0,773922	-2,828611	-7,002970	12,376868	-0,800262	13,310613	0,162341	0,134723	-5,949901	-9,142324	-22,809373	0,443336	0,162341	0,134723	-5,949901	-9,142324	-22,809373	0,443336
11:06:40,32	0,175933	3,434036	0,004020	-0,157007	0,279984	0,030018	0,159146	0,135217	-5,945252	1,479186	-35,401790	0,435489	-0,774543	-2,831464	-7,003372	12,346783	-0,781264	13,296709	0,161927	0,134328	-5,945654	-9,113199	-22,799608	0,421585	0,161927	0,134328	-5,945654	-9,113199	-22,799608	0,421585
11:06:40,37	0,175933	3,434036	0,004020	-0,157007	0,279984	0,030018	0,161927	0,134328	-5,945654	1,431578	-35,510841	0,421585	-0,775644	-2,831287	-7,007206	12,392562	-0,769553	13,342389	0,162323	0,135370	-5,949488	-9,173824	-22,822883	0,467265	0,162323	0,135370	-5,949488	-9,173824	-22,822883	0,467265
11:06:40,42	0,175933	3,434036	0,004020	-0,157007	0,279984	0,030018	0,162323	0,135370	-5,949488	1,452691	-35,565265	0,467265	-0,775791	-2,830727	-7,007267	12,327333	-0,789080	13,303768	0,162323	0,135370	-5,949488	-9,173824	-22,822883	0,467265	0,162323	0,135370	-5,949488	-9,173824	-22,822883	0,467265
11:06:40,47	0,175933	3,434036	0,004020	-0,157007	0,279984	0,030018	0,161912	0,135778	-5,949549	1,523428	-35,497151	0,428644	-0,776852	-2,832360	-7,004916	12,376865	-0,803142	13,291262	0,163857	0,135879	-5,947198	-9,150393	-22,785441	0,416138	0,163857	0,135879	-5,947198	-9,150393	-22,785441	0,416138
11:06:40,53	0,175933	3,434036	0,004020	-0,157007	0,279984	0,030018	0,163857	0,135879	-5,947198	1,516131	-35,648215	0,416138	-0,777501	-2,835676	-7,010325	12,349908	-0,787406	13,333491	0,163857	0,135879	-5,947198	-9,150393	-22,785441	0,416138	0,163857	0,135879	-5,947198	-9,150393	-22,785441	0,416138
11:06:40,58	0,175933	3,434036	0,004020	-0,157007	0,279984	0,030018	0,167053	0,134784	-5,952607	1,459028	-35,783193	0,458367	-0,774530	-2,830915	-7,007620	12,377557	-0,817064	13,317296	0,167053	0,134784	-5,952607	-9,121518	-22,669535	0,458367	0,167053	0,134784	-5,952607	-9,121518	-22,669535	0,458367
11:06:40,63	0,175933	3,434036	0,004020	-0,157007	0,279984	0,030018	0,161444	0,134592	-5,949902	1,460892	-35,530325	0,442171	-0,776879	-2,831285	-7,007620	12,364285	-0,767535	13,328248	0,161444	0,134592	-5,949902	-9,104563	-22,856933	0,442171	0,161444	0,134592	-5,949902	-9,104563	-22,856933	0,442171
11:06:40,68	0,175933	3,434036	0,004020	-0,157007	0,279984	0,030018	0,162939	0,136440	-5,949902	1,520766	-35,571780	0,453124	-0,772175	-2,832332	-7,009161	12,359198	-0,762693	13,334896	0,162939	0,136440	-5,949902	-9,189811	-22,781071	0,453124	0,162939	0,136440	-5,949902	-9,189811	-22,781071	0,453124
11:06:40,73	0,175933	3,434036	0,004020	-0,157007	0,279984	0,030018	0,161494	0,131843	-5,951443	1,280072	-35,489840	0,459771	-0,773280	-2,835328	-7,008373	12,391206	-0,789700	13,313207	0,164641	0,131302	-5,950655	-9,047905	-22,770371	0,438082	0,164641	0,131302	-5,950655	-9,047905	-22,770371	0,438082
11:06:40,78	0,175933	3,434036	0,004020	-0,157007	0,279984	0,030018	0,164641	0,131302	-5,950655	1,259299	-35,694668	0,438082	-0,778639	-2,834169	-7,007248	12,374373	-0,824372	13,286604	0,164641	0,131302	-5,950655	-9,047905	-22,770371	0,438082	0,164641	0,131302	-5,950655	-9,047905	-22,770371	0,438082
11:06:40,83	0,175933	3,434036	0,004020	-0,157007	0,279984	0,030018	0,166316	0,136523	-5,949529	1,569212	-35,784561	0,411480	-0,767406	-2,834629	-7,006023	12,388667	-0,806333	13,331769	0,166316	0,136523	-5,949529	-9,147806	-22,728724	0,411480	0,166316	0,136523	-5,949529	-9,147806	-22,728724	0,411480
11:06:40,88	0,175933	3,434036	0,004020	-0,157007	0,279984	0,030018	0,161099	0,126564	-5,948305	1,028623	-35,516593	0,456645	-0,774996	-2,833538	-7,008371	12,410589	-0,762416	13,318694	0,161099	0,126564	-5,948305	-8,906687	-22,870355	0,456645	0,161099	0,126564	-5,948305	-8,906687	-22,870355	0,456645
11:06:40,93	0,175933	3,434036	0,004020	-0,157007	0,279984	0,030018	0,163949	0,133683	-5,950653	1,349818	-35,661866	0,443569	-0,777337	-2,835012	-7,012265	12,426634	-0,784348	13,295347	0,163949	0,133683	-5,950653	-9,144335	-22,791834	0,443569	0,163949	0,133683	-5,950653	-9,144335	-22,791834	0,443569
11:06:40,98	0,175933	3,434036	0,004020	-0,157007	0,279984	0,030018	0,166396	0,134973	-5,954547	1,427855	-35,813942	0,420223	-0,774499	-2,832575	-7,010366	12,375428	-0,781436	13,276282	0,162867	0,133735	-5,952648	-9,111641	-22,799584	0,401158	0,162867	0,133735	-5,952648	-9,111641	-22,799584	0,401158
11:06:41,03	0,175933	3,434036	0,004020	-0,157007	0,279984	0,030018	0,162867	0,133735	-5,952648	1,386535	-35,584626	0,401158	-0,769805	-2,830838	-7,005657	12,383483	-0,821913	13,331248	0,159016	0,130537	-5,947939	-8,995881	-22,928856	0,456124	0,159016	0,130537	-5,947939	-8,995881	-22,928856	0,456124
11:06:41,08	0,175933	3,434036	0,004020	-0,157007	0,279984	0,030018	0,159016	0,130537	-5,947939	1,251292	-35,411578	0,456124	-0,772114	-2,835345	-7,008785	12,385538	-0,798282	13,284368	0,159016	0,130537	-5,947939	-8,995881	-22,928856	0,456124	0,159016	0,130537	-5,947939	-8,995881	-22,928856	0,456124
11:06:41,13	0,175933	3,434036	0,004020	-0,157007	0,279984	0,030018	0,164073	0,130284	-5,951067	1,216622	-35,664533	0,409244	-0,776207	-2,834804	-7,008369	12,416662	-0,834912	13,311066	0,164073	0,130284	-5,951067	-9,010659	-22,784796	0,409244	0,164073	0,130284	-5,951067	-9,010659	-22,784796	0,409244
11:06:41,18	0,175933	3,434036	0,004020	-0,157007	0,279984	0,030018	0,165651	0,134099	-5,950651	1,431185	-35,791833	0,435942	-0,776262	-2,831743	-7,008781	12,384952	-0,789666	13,318381	0,165651	0,134099	-5,950651	-9,095607	-22,788261	0,435942	0,165651	0,134099	-5,950651	-9,095607	-22,788261	0,435942
11:06:41,23	0,175933	3,434036	0,004020	-0,157007	0,279984	0,030018	0,163027	0,135677	-5,951063	1,489892	-35,605346	0,443257	-0,776230	-2,830468	-7,007241	12,396564	-0,786491	13,298241	0,163027	0,135677	-5,951063	-9,160743	-22,807690	0,443257	0,163027	0,135677	-5,951063	-9,160743	-22,807690	0,443257
11:06:41,28	0,175933	3,434036	0,004020	-0,157007	0,279984	0,030018	0,161908	0,136287	-5,949523	1,513057	-35,555584	0,423117	-0,772077	-2,829215	-7,011138	12,419025	-0,788996	13,272134	0,158746	0,133316	-5,953420	-9,115802	-22,950323	0,397009	0,158746	0,133316	-5,953420	-9,115802	-22,950323	0,397009
11:06:41,33	0,175933	3,434036	0,004020	-0,157007	0,279984	0,030018	0,158746	0,133316	-5,953420	1,349521	-35,411878	0,397009	-0,769769	-2,828665	-7,008422	12,399007	-0,805993	13,275468	0,158746	0,133316	-5,953420	-9,115802	-22,950323	0,397009	0,158746	0,133316	-5,953420	-9,115802	-22,950323	0,397009
11:06:41,38	0,175933	3,434036	0,004020	-0,157007	0,279984	0,030018	0,157115	0,131593	-5,950704	1,284629	-35,318241	0,400344	-0,773352	-2,828267	-7,011113	12,400871	-0,842049	13,323822	0,157115	0,131593	-5,950704	-9,045402	-22,984701	0,400344	0,157115	0,131593	-5,950704	-9,045402	-22,984701	0,400344
11:06:41,43	0,175933	3,434036	0,004020	-0,157007	0,279984	0,030018	0,158563	0,134895	-5,953395	1,486651	-35,413149	0,448698	-0,773835	-2,829043	-7,010615	12,432588	-0,801268	13,317034	0,158563	0,134895	-5,953395	-9,102623	-22,965987	0,448698	0,158563	0,134895	-5,953395	-9,102623	-22,965987	0,448698
11:06:41,48	0,175933	3,434036	0,004020	-0,157007	0,279984	0,030018	0,159475	0,134925	-5,952897	1,437030	-35,467692	0,441909	-0,771399	-2,828270	-7,009545	12,462987	-0,788378	13,300060	0,159475	0,134925	-5,952897	-9,154591	-22,948875	0,441909	0,159475	0,134925	-5,952897	-9,154591	-22,948875	0,441909
11:06:41,53	0,175933	3,434036	0,004020	-0,157007	0,279984	0,030018	0,157588	0,133202	-5,951827	1,321085	-35,389432	0,424936	-0,771877	-2,830963	-7,002122	12,496439	-0,791862	13,313987	0,157588	0,133202	-5,951827	-9,135301	-23,018770	0,424936	0,157588	0,133202	-5,951827	-9,135301	-23,018770	0,424936
11:06:41,58	0,175933	3,434036	0,004020	-0,157007	0,279984	0,030018	0,160160	0,132269	-5,944404	1,258863	-35,553881	0,438863	-0,758414	-2,815239	-6,259255	9,330514	1,018940	13,320549	0,160160	0,132269	-5,944404	-9,124287	-22,981328	0,438863	0,160160	0,132269	-5,944404	-9,124287	-22,981328	0,438863
11:06:41,63	0,175984	3,434001	-0,005984	-0,157017	0,279990	0,029974	0,139811	0,128472	-5,201537	1,076151	-30,848548	0,445425	-0,756721	-2,813564	-6,217328	9,215489	1,031571	13,326235	0,139811	0,128472	-5,201537	-9,008888	-19,873413	0,445425	0,139811	0,128472	-5,201537	-9,008888	-19,873413	0,445425
11:06:41,68	0,175984	3,434001	-0,005984	-0,157017	0,279990	0,029974	0,137514	0,127844	-5,159610	1,090066	-30,623181	0,451111	-0,753087	-2,811079	-6,216924	9,277963	0,999331	13,315621	0,137514	0,127844	-5,159610	-8,945671	-19,828349	0,451111	0,137514	0,127844	-5,159610	-8,945671	-19,828349	0,451111
11:06:41,73	0,175984	3,434001	-0,005984	-0,157017	0,279990	0,029974	0,133544	0,125939	-5,159206	0,987707	-30,486979	0,440497	-0,752384	-2,810122	-6,222724	9,326964	1,054859	13,330380	0,132364	0,125809	-5,165006	-8,967650	-20,049702	0,455255	0,132364	0,125809	-5,165006	-8,967650	-20,049702	0,455255
11:06:41,78	0,175984	3,434001	-0,005984	-0,157017	0,279990	0,029974	0,136424	0,125540	-5,166557	0,962736	-30,698471	0,438093	-0,754181	-2,813772	-6,224275	9,333531	0,972109	13,313218	0,136424	0,125540	-5,166557	-8,892142	-19,989187	0,438093	0,136424	0,125540	-5,166557	-8,892142	-19,989187	0,438093
11:06:41,83	0,175984	3,434001	-0,005984	-0,157017	0,279990	0,029974	0,136424	0,125540	-5,166557	0,962736	-30,698471	0,438093	-0,753640	-2,807110	-6,226641	9,323935	0,998218	13,311829	0,136424	0,125540	-5,166557	-8,892142	-19,989187	0,438093	0,136424	0,125540	-5,166557	-8,892142	-19,989187	0,438093
11:06:41,88	0,175984	3,434001	-0,005984	-0,157017	0,279990	0,029974	0,130384	0,128402	-5,168923	1,093761	-30,363033	0,436705	-0,753573	-2,808711	-6,222323	9,350852	0,985490	13,342207	0,131737	0,127544	-5,164605	-8,965497	-20,121706	0,467083	0,131737	0,127544	-5,164605	-8,965497	-20,121706	0,467083
11:06:41,93	0,175984	3,434001	-0,005984	-0,157017	0,279990	0,029974	0,131737	0,127544	-5,164605	1,046696	-30,463049	0,467083	-0,756561	-2,809915	-6,223906	9,334262	0,966252	13,312959	0,131737	0,127544	-5,164605	-8,965497	-20,121706	0,467083	0,131737	0,127544	-5,164605	-8,965497	-20,121706	0,467083
11:06:41,98	0,175984	3,434001	-0,005984	-0,157017	0,279990	0,029974	0,134273	0,129529	-5,166188	1,174885	-30,590199	0,437835	-0,753555	-2,808648	-6,224296	9,356823	0,988605	13,299852	0,134273	0,129529	-5,166188	-8,993151	-20,049741	0,437835	0,134273	0,129529	-5,166188	-8,993151	-20,049741	0,437835
11:06:42,03	0,175984	3,434001	-0,005984	-0,157017	0,279990	0,029974	0,131674	0,127560	-5,166578	1,041848	-30,463375	0,424728	-0,750057	-2,811492	-6,227343	9,366430	0,927511	13,353130	0,131674	0,127560	-5,166578	-8,971606	-20,126996	0,424728	0,131674	0,127560	-5,166578	-8,971606	-20,126996	0,424728
11:06:42,08	0,175984	3,434001	-0,005984	-0,157017	0,279990	0,029974	0,132387	0,123108	-5,169625	0,858462	-30,539328	0,478006	-0,752987	-2,816551	-6,225427	9,343594	0,947479	13,307975	0,132387	0,123108	-5,169625	-8,805528	-20,146962	0,478006	0,132387	0,123108	-5,169625	-8,805528	-20,146962	0,478006
11:06:42,13	0,175984	3,434001	-0,005984	-0,157017	0,279990	0,029974	0,136428	0,126743	-5,169620	0,996733	-30,770310	0,458108	-0,755226	-2,813174	-6,227338	9,409836	0,961060	13,333232	0,136428	0,126743	-5,169620	-8,952618	-20,060675	0,458108	0,136428	0,126743	-5,169620	-8,952618	-20,060675	0,458108
11:06:42,18	0,175984	3,434001	-0,005984	-0,157017	0,279990	0,029974	0,136428	0,126743	-5,169620	0,996733	-30,770310	0,458108	-0,751741	-2,806882	-6,226201	9,392970	0,983813	13,334978	0,136428	0,126743	-5,169620	-8,952618	-20,060675	0,458108	0,136428	0,126743	-5,169620	-8,952618	-20,060675	0,458108
11:06:42,23	0,175984	3,434001	-0,005984	-0,157017	0,279990	0,029974	0,129237	0,126872	-5,168483	0,992156	-30,370371	0,459854	-0,758299	-2,810924	-6,229684	9,369084	0,944949	13,358591	0,136016	0,130531	-5,171966	-9,018654	-20,044360	0,483467	0,136016	0,130531	-5,171966	-9,018654	-20,044360	0,483467
11:06:42,28	0,175984	3,434001	-0,005984	-0,157017	0,279990	0,029974	0,136016	0,130531	-5,171966	1,228003	-30,721641	0,483467	-0,752331	-2,815987	-6,227713	9,379800	0,964253	13,348489	0,137417	0,122831	-5,169995	-8,836678	-20,006858	0,473365	0,137417	0,122831	-5,169995	-8,836678	-20,006858	0,473365
11:06:42,33	0,175984	3,434001	-0,005984	-0,157017	0,279990	0,029974	0,133179	0,121741	-5,168460	0,708256	-30,606054	0,429931	-0,749268	-2,812862	-6,226178	9,428066	0,983250	13,305055	0,133179	0,121741	-5,168460	-8,848375	-20,151466	0,429931	0,133179	0,121741	-5,168460	-8,848375	-20,151466	0,429931
11:06:42,38	0,175984	3,434001	-0,005984	-0,157017	0,279990	0,029974	0,133179	0,121741	-5,168460	0,708256	-30,606054	0,429931	-0,752344	-2,813668	-6,228900	9,396362	0,915395	13,323593	0,133179	0,121741	-5,168460	-8,848375	-20,151466	0,429931	0,133179	0,121741	-5,168460	-8,848375	-20,151466	0,429931
11:06:42,43	0,175984	3,434001	-0,005984	-0,157017	0,279990	0,029974	0,135415	0,124001	-5,171182	0,900438	-30,728789	0,448469	-0,752877	-2,814049	-6,230440	9,399711	0,992637	13,341356	0,136011	0,124272	-5,172722	-8,909420	-20,047173	0,466232	0,136011	0,124272	-5,172722	-8,909420	-20,047173	0,466232
11:06:42,48	0,175984	3,434001	-0,005984	-0,157017	0,279990	0,029974	0,136011	0,124272	-5,172722	0,845956	-30,724060	0,466232	-0,756579	-2,807901	-6,228960	9,348982	0,943297	13,315443	0,136011	0,124272	-5,172722	-8,909420	-20,047173	0,466232	0,136011	0,124272	-5,172722	-8,909420	-20,047173	0,466232
11:06:42,54	0,175984	3,434001	-0,005984	-0,157017	0,279990	0,029974	0,132538	0,130552	-5,171242	1,240612	-30,524204	0,440319	-0,751094	-2,813292	-6,230078	9,414806	0,958654	13,296707	0,132538	0,130552	-5,171242	-9,007747	-20,119943	0,440319	0,132538	0,130552	-5,171242	-9,007747	-20,119943	0,440319
11:06:42,59	0,175984	3,434001	-0,005984	-0,157017	0,279990	0,029974	0,134464	0,123107	-5,172360	0,807232	-30,673678	0,421583	-0,752905	-2,813744	-6,230060	9,401434	0,947207	13,330002	0,135761	0,124449	-5,172342	-8,875615	-20,078013	0,454878	0,135761	0,124449	-5,172342	-8,875615	-20,078013	0,454878
11:06:42,64	0,175984	3,434001	-0,005984	-0,157017	0,279990	0,029974	0,135761	0,124449	-5,172342	0,893618	-30,735251	0,454878	-0,755358	-2,812491	-6,229292	9,361860	0,944807	13,353852	0,135761	0,124449	-5,172342	-8,875615	-20,078013	0,454878	0,135761	0,124449	-5,172342	-8,875615	-20,078013	0,454878
11:06:42,69	0,175984	3,434001	-0,005984	-0,157017	0,279990	0,029974	0,135903	0,127199	-5,171574	1,058505	-30,709571	0,478728	-0,756472	-2,815894	-6,232781	9,391713	0,930678	13,330293	0,135903	0,127199	-5,171574	-8,926637	-20,041173	0,478728	0,135903	0,127199	-5,171574	-8,926637	-20,041173	0,478728
11:06:42,74	0,175984	3,434001	-0,005984	-0,157017	0,279990	0,029974	0,139407	0,126463	-5,175063	1,017510	-30,924683	0,455169	-0,757626	-2,811392	-6,229694	9,406813	0,932523	13,319097	0,139407	0,126463	-5,175063	-8,909807	-19,981244	0,455169	0,139407	0,126463	-5,175063	-8,909807	-19,981244	0,455169
11:06:42,79	0,175984	3,434001	-0,005984	-0,157017	0,279990	0,029974	0,136085	0,129713	-5,171976	1,177406	-30,764096	0,443972	-0,757115	-2,813620	-6,230463	9,368174	0,933279	13,339125	0,136085	0,129713	-5,171976	-9,005102	-20,081429	0,443972	0,136085	0,129713	-5,171976	-9,005102	-20,081429	0,443972
11:06:42,84	0,175984	3,434001	-0,005984	-0,157017	0,279990	0,029974	0,137759	0,128157	-5,172745	1,115123	-30,817297	0,464000	-0,755836	-2,815084	-6,228114	9,406993	0,928105	13,327444	0,137759	0,128157	-5,172745	-8,945184	-20,003232	0,464000	0,137759	0,128157	-5,172745	-8,945184	-20,003232	0,464000
11:06:42,89	0,175984	3,434001	-0,005984	-0,157017	0,279990	0,029974	0,138388	0,126317	-5,170396	1,004546	-30,886218	0,452319	-0,757685	-2,808314	-6,232798	9,386356	0,964767	13,356591	0,138388	0,126317	-5,170396	-8,911370	-20,022764	0,452319	0,138388	0,126317	-5,170396	-8,911370	-20,022764	0,452319
11:06:42,94	0,175984	3,434001	-0,005984	-0,157017	0,279990	0,029974	0,133449	0,131304	-5,175080	1,242409	-30,593205	0,481467	-0,757101	-2,811738	-6,229289	9,382501	0,923491	13,352766	0,136122	0,129086	-5,171570	-8,968485	-20,063902	0,477642	0,136122	0,129086	-5,171570	-8,968485	-20,063902	0,477642
11:06:42,99	0,175984	3,434001	-0,005984	-0,157017	0,279990	0,029974	0,136122	0,129086	-5,171570	1,164734	-30,749498	0,477642	-0,754089	-2,817149	-6,230048	9,391628	0,942964	13,334095	0,136122	0,129086	-5,171570	-8,968485	-20,063902	0,477642	0,136122	0,129086	-5,171570	-8,968485	-20,063902	0,477642
11:06:43,04	0,175984	3,434001	-0,005984	-0,157017	0,279990	0,029974	0,139302	0,123772	-5,172330	0,866986	-30,913013	0,458971	-0,757641	-2,813546	-6,230075	9,402775	0,909933	13,318324	0,137958	0,128649	-5,172357	-8,955318	-20,039595	0,443200	0,137958	0,128649	-5,172357	-8,955318	-20,039595	0,443200
11:06:43,09	0,175984	3,434001	-0,005984	-0,157017	0,279990	0,029974	0,137958	0,128649	-5,172357	1,143650	-30,869287	0,443200	-0,757656	-2,807980	-6,230468	9,405226	0,935595	13,344409	0,137958	0,128649	-5,172357	-8,955318	-20,039595	0,443200	0,137958	0,128649	-5,172357	-8,955318	-20,039595	0,443200
11:06:43,14	0,175984	3,434001	-0,005984	-0,157017	0,279990	0,029974	0,137221	0,131849	-5,172383	1,290544	-30,785493	0,444707	-0,760044	-2,811308	-6,230101	9,373145	0,949576	13,319831	0,137221	0,131849	-5,172383	-9,059641	-20,013637	0,444707	0,137221	0,131849	-5,172383	-9,059641	-20,013637	0,444707
11:06:43,19	0,175984	3,434001	-0,005984	-0,157017	0,279990	0,029974	0,134905	0,125566	-5,173126	0,968734	-30,747054	0,429441	-0,753444	-2,812444	-6,230844	9,441700	0,904291	13,304565	0,134905	0,125566	-5,173126	-8,888183	-20,157034	0,429441	0,134905	0,125566	-5,173126	-8,888183	-20,157034	0,429441
11:06:43,24	0,175984	3,434001	-0,005984	-0,157017	0,279990	0,029974	0,134905	0,125566	-5,173126	0,968734	-30,747054	0,429441	-0,755389	-2,810318	-6,231635	9,354578	0,954357	13,355976	0,134905	0,125566	-5,173126	-8,888183	-20,157034	0,429441	0,134905	0,125566	-5,173126	-8,888183	-20,157034	0,429441
11:06:43,29	0,175984	3,434001	-0,005984	-0,157017	0,279990	0,029974	0,134036	0,128313	-5,173917	1,111775	-30,601418	0,480852	-0,758224	-2,812479	-6,230456	9,407542	0,919013	13,333391	0,134036	0,128313	-5,173917	-8,960774	-20,079562	0,480852	0,134036	0,128313	-5,173917	-8,960774	-20,079562	0,480852
11:06:43,34	0,175984	3,434001	-0,005984	-0,157017	0,279990	0,029974	0,137325	0,129688	-5,172738	1,187437	-30,835979	0,458267	-0,751630	-2,805018	-6,230873	9,463901	0,954294	13,292836	0,137325	0,129688	-5,172738	-8,993101	-20,055947	0,458267	0,137325	0,129688	-5,172738	-8,993101	-20,055947	0,458267
11:06:43,39	0,175984	3,434001	-0,005984	-0,157017	0,279990	0,029974	0,127567	0,127708	-5,173155	1,025739	-30,359722	0,417712	-0,754686	-2,805941	-6,230477	9,408559	0,970904	13,336637	0,127567	0,127708	-5,173155	-8,999363	-20,345706	0,417712	0,127567	0,127708	-5,173155	-8,999363	-20,345706	0,417712
11:06:43,44	0,175984	3,434001	-0,005984	-0,157017	0,279990	0,029974	0,129894	0,129893	-5,172759	1,152646	-30,424515	0,461513	-0,756442	-2,807244	-6,232421	9,425532	0,933414	13,321412	0,131901	0,130763	-5,174703	-9,043034	-20,208079	0,446288	0,131901	0,130763	-5,174703	-9,043034	-20,208079	0,446288
11:06:43,49	0,175984	3,434001	-0,005984	-0,157017	0,279990	0,029974	0,131901	0,130763	-5,174703	1,221827	-30,562279	0,446288	-0,752903	-2,810358	-6,231215	9,416734	0,947019	13,355270	0,132828	0,126140	-5,173497	-8,927918	-20,169089	0,480146	0,132828	0,126140	-5,173497	-8,927918	-20,169089	0,480146
11:06:43,54	0,175984	3,434001	-0,005984	-0,157017	0,279990	0,029974	0,130879	0,124620	-5,173520	0,896745	-30,454595	0,471965	-0,750612	-2,809430	-6,231238	9,381108	0,965590	13,347089	0,130879	0,124620	-5,173520	-8,885900	-20,180591	0,471965	0,130879	0,124620	-5,173520	-8,885900	-20,180591	0,471965
11:06:43,59	0,175984	3,434001	-0,005984	-0,157017	0,279990	0,029974	0,130879	0,124620	-5,173520	0,896745	-30,454595	0,471965	-0,749368	-2,814489	-6,233155	9,420682	0,905355	13,326003	0,130879	0,124620	-5,173520	-8,885900	-20,180591	0,471965	0,130879	0,124620	-5,173520	-8,885900	-20,180591	0,471965
11:06:43,64	0,175984	3,434001	-0,005984	-0,157017	0,279990	0,029974	0,134638	0,121013	-5,175437	0,741599	-30,714436	0,450879	-0,749961	-2,813237	-6,232014	9,403589	0,946859	13,312361	0,134638	0,121013	-5,175437	-8,757957	-20,145375	0,450879	0,134638	0,121013	-5,175437	-8,757957	-20,145375	0,450879
11:06:43,69	0,175984	3,434001	-0,005984	-0,157017	0,279990	0,029974	0,133851	0,122153	-5,174296	0,773446	-30,637961	0,437237	-0,750552	-2,812363	-6,233944	9,418929	0,923472	13,327192	0,133851	0,122153	-5,174296	-8,815547	-20,130674	0,437237	0,133851	0,122153	-5,174296	-8,815547	-20,130674	0,437237
11:06:43,74	0,175984	3,434001	-0,005984	-0,157017	0,279990	0,029974	0,133389	0,123102	-5,176226	0,835368	-30,638913	0,452068	-0,755919	-2,811579	-6,233591	9,388772	0,921256	13,311870	0,135394	0,128141	-5,175873	-8,944664	-20,089759	0,436745	0,135394	0,128141	-5,175873	-8,944664	-20,089759	0,436745
11:06:43,79	0,175984	3,434001	-0,005984	-0,157017	0,279990	0,029974	0,135394	0,128141	-5,175873	1,114437	-30,718157	0,436745	-0,757001	-2,812991	-6,232389	9,427697	0,926664	13,329895	0,137158	0,128373	-5,174671	-8,974943	-20,074010	0,454771	0,137158	0,128373	-5,174671	-8,974943	-20,074010	0,454771
11:06:43,84	0,175984	3,434001	-0,005984	-0,157017	0,279990	0,029974	0,137158	0,128373	-5,174671	1,102326	-30,840908	0,454771	-0,755338	-2,809361	-6,229721	9,382083	0,921829	13,305186	0,137158	0,128373	-5,174671	-8,974943	-20,074010	0,454771	0,137158	0,128373	-5,174671	-8,974943	-20,074010	0,454771
11:06:43,89	0,175984	3,434001	-0,005984	-0,157017	0,279990	0,029974	0,133182	0,128748	-5,172003	1,148821	-30,597099	0,430062	-0,755304	-2,810126	-6,232806	9,412566	0,895847	13,315500	0,133828	0,128335	-5,175088	-8,939695	-20,164560	0,440376	0,133828	0,128335	-5,175088	-8,939695	-20,164560	0,440376
11:06:43,94	0,175984	3,434001	-0,005984	-0,157017	0,279990	0,029974	0,133828	0,128335	-5,175088	1,134627	-30,670052	0,440376	-0,749870	-2,811896	-6,232779	9,449343	0,949979	13,307826	0,133828	0,128335	-5,175088	-8,939695	-20,164560	0,440376	0,133828	0,128335	-5,175088	-8,939695	-20,164560	0,440376
11:06:43,99	0,175984	3,434001	-0,005984	-0,157017	0,279990	0,029974	0,132644	0,122745	-5,175061	0,778650	-30,613277	0,432702	-0,751138	-2,810087	-6,231203	9,423648	0,929362	13,364662	0,132644	0,122745	-5,175061	-8,856813	-20,200715	0,432702	0,132644	0,122745	-5,175061	-8,856813	-20,200715	0,432702
11:06:44,04	0,175984	3,434001	-0,005984	-0,157017	0,279990	0,029974	0,131711	0,124747	-5,173485	0,913467	-30,552802	0,489538	-0,754164	-2,809912	-6,234355	9,396290	0,906759	13,331724	0,131711	0,124747	-5,173485	-8,879169	-20,213504	0,489538	0,131711	0,124747	-5,173485	-8,879169	-20,213504	0,489538
11:06:44,09	0,175984	3,434001	-0,005984	-0,157017	0,279990	0,029974	0,133073	0,127455	-5,176637	1,087551	-30,611231	0,456600	-0,752283	-2,812304	-6,232000	9,436484	0,908726	13,320221	0,133073	0,127455	-5,176637	-8,917685	-20,165022	0,456600	0,133073	0,127455	-5,176637	-8,917685	-20,165022	0,456600
11:06:44,14	0,175984	3,434001	-0,005984	-0,157017	0,279990	0,029974	0,134204	0,124630	-5,174282	0,918857	-30,703858	0,445096	-0,750591	-2,808432	-6,235091	9,425432	0,903830	13,371376	0,134204	0,124630	-5,174282	-8,864625	-20,168881	0,445096	0,134204	0,124630	-5,174282	-8,864625	-20,168881	0,445096
11:06:44,19	0,175984	3,434001	-0,005984	-0,157017	0,279990	0,029974	0,130004	0,125101	-5,177373	0,953096	-30,478385	0,496252	-0,751080	-2,809563	-6,232362	9,460142	0,909810	13,354763	0,130004	0,125101	-5,177373	-8,867332	-20,273032	0,496252	0,130004	0,125101	-5,177373	-8,867332	-20,273032	0,496252
11:06:44,24	0,175984	3,434001	-0,005984	-0,157017	0,279990	0,029974	0,131228	0,124959	-5,174644	0,923164	-30,569056	0,479639	-0,751101	-2,809214	-6,235889	9,444448	0,938848	13,328978	0,131228	0,124959	-5,174644	-8,886095	-20,267689	0,479639	0,131228	0,124959	-5,174644	-8,886095	-20,267689	0,479639
11:06:44,29	0,175984	3,434001	-0,005984	-0,157017	0,279990	0,029974	0,130937	0,125151	-5,178171	0,915887	-30,525815	0,453854	-0,752297	-2,814180	-6,233539	9,427755	0,915305	13,335712	0,135835	0,123704	-5,175821	-8,841409	-20,114795	0,460588	0,135835	0,123704	-5,175821	-8,841409	-20,114795	0,460588
11:06:44,34	0,175984	3,434001	-0,005984	-0,157017	0,279990	0,029974	0,138243	0,123033	-5,178944	0,860126	-30,905202	0,437163	-0,752920	-2,816601	-6,236662	9,416790	0,892020	13,312287	0,138243	0,123033	-5,178944	-8,797990	-20,053135	0,437163	0,138243	0,123033	-5,178944	-8,797990	-20,053135	0,437163
11:06:44,39	0,175984	3,434001	-0,005984	-0,157017	0,279990	0,029974	0,138243	0,123033	-5,178944	0,860126	-30,905202	0,437163	-0,752800	-2,813836	-6,231588	9,457696	0,934174	13,329941	0,135789	0,124312	-5,173870	-8,888824	-20,132512	0,454817	0,135789	0,124312	-5,173870	-8,888824	-20,132512	0,454817
11:06:44,44	0,175984	3,434001	-0,005984	-0,157017	0,279990	0,029974	0,135789	0,124312	-5,173870	0,869638	-30,791950	0,454817	-0,757618	-2,814426	-6,227317	9,415891	0,893895	13,354632	0,135789	0,124312	-5,173870	-8,888824	-20,132512	0,454817	0,135789	0,124312	-5,173870	-8,888824	-20,132512	0,454817
11:06:44,49	0,175984	3,434001	-0,005984	-0,157017	0,279990	0,029974	0,138708	0,128190	-5,169599	1,127075	-30,927697	0,479508	-0,738646	-2,798153	-5,464276	6,206380	2,986259	13,330348	0,138708	0,128190	-5,169599	-8,935803	-20,039081	0,479508	0,138708	0,128190	-5,169599	-8,935803	-20,039081	0,479508
11:06:44,54	0,176072	3,433994	-0,016004	-0,157036	0,279992	0,029987	0,115130	0,119895	-4,406558	0,488500	-25,875909	0,455224	-0,742219	-2,791529	-5,451850	6,220942	2,882099	13,348737	0,115130	0,119895	-4,406558	-8,923296	-16,838216	0,455224	0,115130	0,119895	-4,406558	-8,923296	-16,838216	0,455224
11:06:44,59	0,176072	3,433994	-0,016004	-0,157036	0,279992	0,029987	0,111180	0,126302	-4,394132	0,904546	-25,735210	0,473613	-0,735572	-2,794760	-5,454471	6,296243	2,898614	13,404053	0,110655	0,118930	-4,396753	-8,866740	-17,078453	0,528929	0,110655	0,118930	-4,396753	-8,866740	-17,078453	0,528929
11:06:44,64	0,176072	3,433994	-0,016004	-0,157036	0,279992	0,029987	0,110655	0,118930	-4,396753	0,469270	-25,764850	0,528929	-0,742125	-2,795840	-5,456483	6,251885	2,911389	13,346708	0,114866	0,124065	-4,398765	-8,991694	-16,922044	0,471584	0,114866	0,124065	-4,398765	-8,991694	-16,922044	0,471584
11:06:44,69	0,176072	3,433994	-0,016004	-0,157036	0,279992	0,029987	0,114866	0,124065	-4,398765	0,747389	-25,939046	0,471584	-0,737248	-2,794191	-5,459169	6,332704	2,925725	13,344213	0,111000	0,120666	-4,401451	-8,954453	-17,087335	0,469089	0,111000	0,120666	-4,401451	-8,954453	-17,087335	0,469089
11:06:44,74	0,176072	3,433994	-0,016004	-0,157036	0,279992	0,029987	0,111000	0,120666	-4,401451	0,517829	-25,800801	0,469089	-0,740897	-2,793998	-5,455709	6,283119	2,893011	13,331277	0,112657	0,123922	-4,397991	-8,987617	-17,016821	0,456153	0,112657	0,123922	-4,397991	-8,987617	-17,016821	0,456153
11:06:44,79	0,176072	3,433994	-0,016004	-0,157036	0,279992	0,029987	0,112657	0,123922	-4,397991	0,740274	-25,860416	0,456153	-0,739032	-2,796254	-5,459191	6,329391	2,885062	13,308428	0,112657	0,123922	-4,397991	-8,987617	-17,016821	0,456153	0,112657	0,123922	-4,397991	-8,987617	-17,016821	0,456153
11:06:44,84	0,176072	3,433994	-0,016004	-0,157036	0,279992	0,029987	0,113678	0,121179	-4,401473	0,581400	-25,957562	0,433304	-0,740291	-2,790971	-5,460346	6,319367	2,870650	13,362634	0,113678	0,121179	-4,401473	-8,931187	-17,033810	0,433304	0,113678	0,121179	-4,401473	-8,931187	-17,033810	0,433304
11:06:44,89	0,176072	3,433994	-0,016004	-0,157036	0,279992	0,029987	0,109733	0,124912	-4,402628	0,792962	-25,750919	0,487510	-0,739024	-2,791966	-5,462675	6,348547	2,904229	13,340673	0,109960	0,123317	-4,404957	-9,013996	-17,139349	0,465549	0,109960	0,123317	-4,404957	-9,013996	-17,139349	0,465549
11:06:44,94	0,176072	3,433994	-0,016004	-0,157036	0,279992	0,029987	0,109960	0,123317	-4,404957	0,666350	-25,771218	0,465549	-0,739677	-2,793230	-5,462293	6,326020	2,871286	13,339317	0,109960	0,123317	-4,404957	-9,013996	-17,139349	0,465549	0,109960	0,123317	-4,404957	-9,013996	-17,139349	0,465549
11:06:44,99	0,176072	3,433994	-0,016004	-0,157036	0,279992	0,029987	0,111381	0,123250	-4,404575	0,702683	-25,842089	0,464193	-0,740286	-2,791726	-5,462696	6,327365	2,851113	13,329330	0,111381	0,123250	-4,404575	-8,972440	-17,098648	0,464193	0,111381	0,123250	-4,404575	-8,972440	-17,098648	0,464193
11:06:45,04	0,176072	3,433994	-0,016004	-0,157036	0,279992	0,029987	0,110384	0,124529	-4,404978	0,785998	-25,801463	0,454205	-0,737868	-2,794633	-5,466152	6,347604	2,879562	13,351503	0,111693	0,120982	-4,408434	-8,930297	-17,104957	0,476379	0,111693	0,120982	-4,408434	-8,930297	-17,104957	0,476379
11:06:45,09	0,176072	3,433994	-0,016004	-0,157036	0,279992	0,029987	0,111693	0,120982	-4,408434	0,566790	-25,872820	0,476379	-0,737860	-2,788699	-5,464652	6,357868	2,882435	13,307852	0,106550	0,123942	-4,406934	-9,016356	-17,248699	0,432728	0,106550	0,123942	-4,406934	-9,016356	-17,248699	0,432728
11:06:45,14	0,176072	3,433994	-0,016004	-0,157036	0,279992	0,029987	0,106550	0,123942	-4,406934	0,713086	-25,612835	0,432728	-0,736651	-2,793230	-5,465763	6,365286	2,887167	13,346902	0,109869	0,120630	-4,408045	-8,936395	-17,164788	0,471777	0,109869	0,120630	-4,408045	-8,936395	-17,164788	0,471777
11:06:45,19	0,176072	3,433994	-0,016004	-0,157036	0,279992	0,029987	0,109869	0,120630	-4,408045	0,533054	-25,789514	0,471777	-0,741473	-2,792343	-5,461140	6,313201	2,869467	13,338510	0,111511	0,125249	-4,403422	-9,017430	-17,085015	0,463386	0,111511	0,125249	-4,403422	-9,017430	-17,085015	0,463386
11:06:45,24	0,176072	3,433994	-0,016004	-0,157036	0,279992	0,029987	0,111511	0,125249	-4,403422	0,814620	-25,838647	0,463386	-0,736113	-2,787761	-5,462314	6,350871	2,874545	13,321225	0,104863	0,122898	-4,404596	-8,978363	-17,291275	0,446101	0,104863	0,122898	-4,404596	-8,978363	-17,291275	0,446101
11:06:45,29	0,176072	3,433994	-0,016004	-0,157036	0,279992	0,029987	0,104863	0,122898	-4,404596	0,669137	-25,523029	0,446101	-0,742055	-2,791556	-5,463078	6,333915	2,836328	13,338431	0,104863	0,122898	-4,404596	-8,978363	-17,291275	0,446101	0,104863	0,122898	-4,404596	-8,978363	-17,291275	0,446101
11:06:45,34	0,176072	3,433994	-0,016004	-0,157036	0,279992	0,029987	0,111121	0,126146	-4,405360	0,879622	-25,852880	0,463307	-0,741423	-2,795855	-5,463839	6,342616	2,837131	13,328611	0,114528	0,123450	-4,406121	-8,956448	-17,046708	0,453487	0,114528	0,123450	-4,406121	-8,956448	-17,046708	0,453487
11:06:45,39	0,176072	3,433994	-0,016004	-0,157036	0,279992	0,029987	0,107134	0,119640	-4,406907	0,531602	-25,620762	0,471277	-0,734426	-2,791356	-5,464625	6,317299	2,857086	13,346401	0,107134	0,119640	-4,406907	-8,860107	-17,210755	0,471277	0,107134	0,119640	-4,406907	-8,860107	-17,210755	0,471277
11:06:45,45	0,176072	3,433994	-0,016004	-0,157036	0,279992	0,029987	0,107134	0,119640	-4,406907	0,531602	-25,620762	0,471277	-0,734439	-2,789361	-5,464645	6,315110	2,856951	13,332190	0,107134	0,119640	-4,406907	-8,860107	-17,210755	0,471277	0,107134	0,119640	-4,406907	-8,860107	-17,210755	0,471277
11:06:45,50	0,176072	3,433994	-0,016004	-0,157036	0,279992	0,029987	0,105412	0,120648	-4,406927	0,585257	-25,529394	0,457066	-0,733135	-2,793337	-5,464981	6,364882	2,858370	13,346099	0,105412	0,120648	-4,406927	-8,885621	-17,254557	0,457066	0,105412	0,120648	-4,406927	-8,885621	-17,254557	0,457066
11:06:45,55	0,176072	3,433994	-0,016004	-0,157036	0,279992	0,029987	0,108204	0,117531	-4,407263	0,397067	-25,716972	0,470975	-0,737229	-2,787560	-5,465012	6,379851	2,895974	13,337628	0,108204	0,117531	-4,407263	-8,829141	-17,222964	0,470975	0,108204	0,117531	-4,407263	-8,829141	-17,222964	0,470975
11:06:45,60	0,176072	3,433994	-0,016004	-0,157036	0,279992	0,029987	0,105247	0,123966	-4,407294	0,691601	-25,557388	0,462504	-0,739631	-2,795113	-5,465759	6,351207	2,871314	13,355432	0,105247	0,123966	-4,407294	-9,039701	-17,295477	0,462504	0,105247	0,123966	-4,407294	-9,039701	-17,295477	0,462504
11:06:45,65	0,176072	3,433994	-0,016004	-0,157036	0,279992	0,029987	0,112989	0,122268	-4,408041	0,639023	-25,947503	0,480308	-0,737863	-2,790404	-5,465377	6,378579	2,827445	13,354517	0,108027	0,123092	-4,407658	-8,956567	-17,254981	0,479393	0,108027	0,123092	-4,407658	-8,956567	-17,254981	0,479393
11:06:45,70	0,176072	3,433994	-0,016004	-0,157036	0,279992	0,029987	0,108027	0,123092	-4,407658	0,706159	-25,735088	0,479393	-0,739636	-2,789153	-5,466202	6,361526	2,867648	13,312755	0,108027	0,123092	-4,407658	-8,956567	-17,254981	0,479393	0,108027	0,123092	-4,407658	-8,956567	-17,254981	0,479393
11:06:45,75	0,176072	3,433994	-0,016004	-0,157036	0,279992	0,029987	0,107830	0,125253	-4,408483	0,792238	-25,689987	0,437631	-0,739648	-2,790813	-5,467353	6,371180	2,819065	13,316397	0,109274	0,124433	-4,409635	-8,981156	-17,219710	0,441272	0,109274	0,124433	-4,409635	-8,981156	-17,219710	0,441272
11:06:45,80	0,176072	3,433994	-0,016004	-0,157036	0,279992	0,029987	0,109274	0,124433	-4,409635	0,786865	-25,797730	0,441272	-0,736725	-2,793966	-5,466931	6,339279	2,867745	13,356826	0,110543	0,120326	-4,409213	-8,898512	-17,134120	0,481701	0,110543	0,120326	-4,409213	-8,898512	-17,134120	0,481701
11:06:45,85	0,176072	3,433994	-0,016004	-0,157036	0,279992	0,029987	0,110543	0,120326	-4,409213	0,547062	-25,811740	0,481701	-0,739631	-2,791095	-5,464996	6,358200	2,877591	13,355693	0,109509	0,124278	-4,407278	-9,021222	-17,172974	0,480569	0,109509	0,124278	-4,407278	-9,021222	-17,172974	0,480569
11:06:45,90	0,176072	3,433994	-0,016004	-0,157036	0,279992	0,029987	0,109509	0,124278	-4,407278	0,734569	-25,769455	0,480569	-0,737371	-2,792080	-5,466217	6,325776	2,818310	13,292128	0,109233	0,121828	-4,408499	-8,888761	-17,181862	0,417004	0,109233	0,121828	-4,408499	-8,888761	-17,181862	0,417004
11:06:45,95	0,176072	3,433994	-0,016004	-0,157036	0,279992	0,029987	0,109233	0,121828	-4,408499	0,674749	-25,756639	0,417004	-0,740822	-2,789134	-5,465806	6,355908	2,876211	13,327179	0,109233	0,121828	-4,408499	-8,888761	-17,181862	0,417004	0,109233	0,121828	-4,408499	-8,888761	-17,181862	0,417004
11:06:46,00	0,176072	3,433994	-0,016004	-0,157036	0,279992	0,029987	0,108407	0,126289	-4,408088	0,841524	-25,710842	0,452055	-0,740833	-2,792029	-5,466552	6,359810	2,840715	13,350250	0,108407	0,126289	-4,408088	-9,072193	-17,200890	0,452055	0,108407	0,126289	-4,408088	-9,072193	-17,200890	0,452055
11:06:46,05	0,176072	3,433994	-0,016004	-0,157036	0,279992	0,029987	0,110920	0,124852	-4,408834	0,795547	-25,862621	0,475126	-0,736593	-2,794213	-5,465723	6,406318	2,848325	13,369301	0,110920	0,124852	-4,408834	-9,005302	-17,155434	0,475126	0,110920	0,124852	-4,408834	-9,005302	-17,155434	0,475126
11:06:46,10	0,176072	3,433994	-0,016004	-0,157036	0,279992	0,029987	0,110691	0,120088	-4,408005	0,518001	-25,887197	0,494177	-0,735537	-2,793557	-5,470422	6,369617	2,813669	13,347482	0,109595	0,119501	-4,412704	-8,844998	-17,212556	0,472358	0,109595	0,119501	-4,412704	-8,844998	-17,212556	0,472358
11:06:46,15	0,176072	3,433994	-0,016004	-0,157036	0,279992	0,029987	0,109595	0,119501	-4,412704	0,535847	-25,815751	0,472358	-0,740233	-2,788762	-5,467351	6,363173	2,870277	13,337702	0,107790	0,125966	-4,409633	-9,062106	-17,226500	0,462578	0,107790	0,125966	-4,409633	-9,062106	-17,226500	0,462578
11:06:46,20	0,176072	3,433994	-0,016004	-0,157036	0,279992	0,029987	0,107790	0,125966	-4,409633	0,826191	-25,688015	0,462578	-0,737269	-2,794663	-5,470426	6,381704	2,811897	13,332304	0,111419	0,120449	-4,412708	-8,874610	-17,175564	0,457180	0,111419	0,120449	-4,412708	-8,874610	-17,175564	0,457180
11:06:46,25	0,176072	3,433994	-0,016004	-0,157036	0,279992	0,029987	0,111419	0,120449	-4,412708	0,580597	-25,921971	0,457180	-0,736655	-2,790681	-5,469657	6,388271	2,854463	13,338674	0,111419	0,120449	-4,412708	-8,874610	-17,175564	0,457180	0,111419	0,120449	-4,412708	-8,874610	-17,175564	0,457180
11:06:46,30	0,176072	3,433994	-0,016004	-0,157036	0,279992	0,029987	0,107663	0,121908	-4,411939	0,616335	-25,711065	0,463550	-0,739014	-2,797023	-5,470061	6,376755	2,823146	13,293081	0,107663	0,121908	-4,411939	-8,953429	-17,259501	0,463550	0,107663	0,121908	-4,411939	-8,953429	-17,259501	0,463550
11:06:46,35	0,176072	3,433994	-0,016004	-0,157036	0,279992	0,029987	0,114335	0,120779	-4,412343	0,590520	-26,063691	0,417956	-0,737203	-2,795147	-5,468466	6,396359	2,847661	13,341737	0,111805	0,120149	-4,410748	-8,904968	-17,160148	0,466612	0,111805	0,120149	-4,410748	-8,904968	-17,160148	0,466612
11:06:46,40	0,176072	3,433994	-0,016004	-0,157036	0,279992	0,029987	0,106494	0,118516	-4,410760	0,455150	-25,655445	0,472557	-0,733133	-2,791364	-5,468478	6,385148	2,838699	13,347681	0,106494	0,118516	-4,410760	-8,848320	-17,295662	0,472557	0,106494	0,118516	-4,410760	-8,848320	-17,295662	0,472557
11:06:46,45	0,176072	3,433994	-0,016004	-0,157036	0,279992	0,029987	0,106494	0,118516	-4,410760	0,455150	-25,655445	0,472557	-0,740795	-2,795489	-5,467327	6,372511	2,824627	13,325344	0,113897	0,123089	-4,409609	-8,951006	-17,095578	0,450219	0,113897	0,123089	-4,409609	-8,951006	-17,095578	0,450219
11:06:46,50	0,176072	3,433994	-0,016004	-0,157036	0,279992	0,029987	0,113897	0,123089	-4,409609	0,711463	-26,036487	0,450219	-0,736052	-2,789979	-5,466922	6,403063	2,825924	13,350688	0,106754	0,121736	-4,409204	-8,931557	-17,310676	0,475564	0,106754	0,121736	-4,409204	-8,931557	-17,310676	0,475564
11:06:46,55	0,176072	3,433994	-0,016004	-0,157036	0,279992	0,029987	0,106754	0,121736	-4,409204	0,624722	-25,690865	0,475564	-0,740878	-2,795605	-5,467718	6,343708	2,801957	13,339655	0,106754	0,121736	-4,409204	-8,931557	-17,310676	0,475564	0,106754	0,121736	-4,409204	-8,931557	-17,310676	0,475564
11:06:46,60	0,176072	3,433994	-0,016004	-0,157036	0,279992	0,029987	0,114039	0,123103	-4,409999	0,746241	-26,030263	0,464531	-0,738463	-2,793927	-5,470819	6,373659	2,823627	13,337750	0,111378	0,121850	-4,413101	-8,917899	-17,163811	0,462625	0,111378	0,121850	-4,413101	-8,917899	-17,163811	0,462625
11:06:46,65	0,176072	3,433994	-0,016004	-0,157036	0,279992	0,029987	0,111378	0,121850	-4,413101	0,647363	-25,907022	0,462625	-0,739729	-2,791924	-5,469294	6,331849	2,832100	13,337601	0,111378	0,121850	-4,413101	-8,917899	-17,163811	0,462625	0,111378	0,121850	-4,413101	-8,917899	-17,163811	0,462625
11:06:46,70	0,176072	3,433994	-0,016004	-0,157036	0,279992	0,029987	0,109488	0,119376	-4,408428	0,472768	-25,836713	0,441334	-0,737899	-2,790585	-5,470427	6,360218	2,863024	13,368576	0,108202	0,123033	-4,412709	-8,976623	-17,216656	0,493451	0,108202	0,123033	-4,412709	-8,976623	-17,216656	0,493451
11:06:46,75	0,176072	3,433994	-0,016004	-0,157036	0,279992	0,029987	0,108202	0,123033	-4,412709	0,681433	-25,710493	0,493451	-0,742521	-2,792980	-5,463058	6,372556	2,877945	13,334218	0,108202	0,123033	-4,412709	-8,976623	-17,216656	0,493451	0,108202	0,123033	-4,412709	-8,976623	-17,216656	0,493451
11:06:46,80	0,176072	3,433994	-0,016004	-0,157036	0,279992	0,029987	0,112587	0,125838	-4,405340	0,808220	-25,941765	0,459093	-0,743798	-2,799971	-4,740507	2,008204	5,662651	13,322906	0,112587	0,125838	-4,405340	-9,070055	-17,103664	0,459093	0,112587	0,125838	-4,405340	-9,070055	-17,103664	0,459093
11:06:46,85	0,176003	3,433967	-0,025973	-0,157017	0,279994	0,030000	0,119280	0,123449	-3,682789	0,454545	-21,117821	0,447782	-0,743178	-2,800618	-4,714849	1,949320	5,738659	13,358796	0,119530	0,122588	-3,657131	-9,249777	-11,658684	0,483672	0,119530	0,122588	-3,657131	-9,249777	-11,658684	0,483672
11:06:46,90	0,176003	3,433967	-0,025973	-0,157017	0,279994	0,030000	0,119530	0,122588	-3,657131	0,373420	-21,041811	0,483672	-0,739508	-2,792141	-4,721086	2,061739	5,679870	13,308148	0,110354	0,123648	-3,663368	-9,283158	-12,028612	0,433024	0,110354	0,123648	-3,663368	-9,283158	-12,028612	0,433024
11:06:46,95	0,176003	3,433967	-0,025973	-0,157017	0,279994	0,030000	0,110354	0,123648	-3,663368	0,423232	-20,691388	0,433024	-0,740638	-2,798426	-4,720255	2,078582	5,653134	13,334556	0,110354	0,123648	-3,663368	-9,283158	-12,028612	0,433024	0,110354	0,123648	-3,663368	-9,283158	-12,028612	0,433024
11:06:47,00	0,176003	3,433967	-0,025973	-0,157017	0,279994	0,030000	0,116362	0,121484	-3,662537	0,325434	-21,031790	0,459432	-0,740639	-2,796276	-4,720265	2,076933	5,672474	13,335517	0,116362	0,121484	-3,662537	-9,211079	-11,897338	0,459432	0,116362	0,121484	-3,662537	-9,211079	-11,897338	0,459432
11:06:47,05	0,176003	3,433967	-0,025973	-0,157017	0,279994	0,030000	0,114501	0,122561	-3,662546	0,365487	-20,923884	0,460393	-0,742904	-2,794018	-4,725305	2,126563	5,698977	13,338867	0,114501	0,122561	-3,662546	-9,255530	-11,935575	0,460393	0,114501	0,122561	-3,662546	-9,255530	-11,935575	0,460393
11:06:47,10	0,176003	3,433967	-0,025973	-0,157017	0,279994	0,030000	0,113678	0,125651	-3,667587	0,478397	-20,910835	0,463743	-0,743533	-2,797224	-4,726042	2,117652	5,666179	13,381378	0,113678	0,125651	-3,667587	-9,385181	-11,987104	0,463743	0,113678	0,125651	-3,667587	-9,385181	-11,987104	0,463743
11:06:47,15	0,176003	3,433967	-0,025973	-0,157017	0,279994	0,030000	0,116769	0,124592	-3,668323	0,456229	-21,080230	0,506254	-0,745886	-2,799694	-4,725666	2,123874	5,621707	13,349817	0,116769	0,124592	-3,668323	-9,324278	-11,913885	0,506254	0,116769	0,124592	-3,668323	-9,324278	-11,913885	0,506254
11:06:47,20	0,176003	3,433967	-0,025973	-0,157017	0,279994	0,030000	0,120084	0,125395	-3,667948	0,533369	-21,280254	0,474693	-0,743488	-2,799459	-4,727973	2,147304	5,630540	13,366248	0,120084	0,125395	-3,667948	-9,310146	-11,853651	0,474693	0,120084	0,125395	-3,667948	-9,310146	-11,853651	0,474693
11:06:47,25	0,176003	3,433967	-0,025973	-0,157017	0,279994	0,030000	0,118681	0,123436	-3,670255	0,412127	-21,223189	0,491123	-0,739913	-2,796473	-4,727568	2,166251	5,656719	13,387086	0,118681	0,123436	-3,670255	-9,277592	-11,906697	0,491123	0,118681	0,123436	-3,670255	-9,277592	-11,906697	0,491123
11:06:47,30	0,176003	3,433967	-0,025973	-0,157017	0,279994	0,030000	0,114309	0,121833	-3,669850	0,296645	-20,999137	0,511962	-0,742892	-2,801048	-4,729934	2,145703	5,631125	13,333427	0,119760	0,122125	-3,672216	-9,242572	-11,876437	0,458303	0,119760	0,122125	-3,672216	-9,242572	-11,876437	0,458303
11:06:47,35	0,176003	3,433967	-0,025973	-0,157017	0,279994	0,030000	0,119599	0,122887	-3,673012	0,363695	-21,253632	0,440228	-0,743471	-2,800528	-4,730730	2,142293	5,656390	13,315353	0,119599	0,122887	-3,673012	-9,282924	-11,865120	0,440228	0,119599	0,122887	-3,673012	-9,282924	-11,865120	0,440228
11:06:47,40	0,176003	3,433967	-0,025973	-0,157017	0,279994	0,030000	0,119599	0,122887	-3,673012	0,363695	-21,253632	0,440228	-0,740545	-2,793275	-4,731482	2,157965	5,665546	13,375666	0,119599	0,122887	-3,673012	-9,282924	-11,865120	0,440228	0,119599	0,122887	-3,673012	-9,282924	-11,865120	0,440228
11:06:47,45	0,176003	3,433967	-0,025973	-0,157017	0,279994	0,030000	0,111855	0,123979	-3,673764	0,404740	-20,859924	0,500542	-0,741769	-2,794453	-4,730734	2,147467	5,609241	13,339212	0,113487	0,124450	-3,673016	-9,286107	-12,055148	0,464088	0,113487	0,124450	-3,673016	-9,286107	-12,055148	0,464088
11:06:47,50	0,176003	3,433967	-0,025973	-0,157017	0,279994	0,030000	0,113487	0,124450	-3,673016	0,483233	-20,963854	0,464088	-0,746360	-2,797815	-4,732244	2,194414	5,627292	13,358316	0,113487	0,124450	-3,673016	-9,286107	-12,055148	0,464088	0,113487	0,124450	-3,673016	-9,286107	-12,055148	0,464088
11:06:47,55	0,176003	3,433967	-0,025973	-0,157017	0,279994	0,030000	0,118694	0,126745	-3,674526	0,563453	-21,266263	0,483191	-0,745260	-2,795128	-4,730323	2,161356	5,628417	13,362956	0,118694	0,126745	-3,674526	-9,386022	-11,948787	0,483191	0,118694	0,126745	-3,674526	-9,386022	-11,948787	0,483191
11:06:47,60	0,176003	3,433967	-0,025973	-0,157017	0,279994	0,030000	0,115817	0,127136	-3,672604	0,599354	-21,087452	0,487832	-0,742814	-2,799642	-4,731844	2,191596	5,634259	13,358666	0,118503	0,122761	-3,674126	-9,285071	-11,947922	0,483542	0,118503	0,122761	-3,674126	-9,285071	-11,947922	0,483542
11:06:47,65	0,176003	3,433967	-0,025973	-0,157017	0,279994	0,030000	0,118503	0,122761	-3,674126	0,351660	-21,250413	0,483542	-0,744593	-2,796916	-4,730690	2,198619	5,612868	13,357303	0,118503	0,122761	-3,674126	-9,285071	-11,947922	0,483542	0,118503	0,122761	-3,674126	-9,285071	-11,947922	0,483542
11:06:47,70	0,176003	3,433967	-0,025973	-0,157017	0,279994	0,030000	0,117032	0,125664	-3,672971	0,517635	-21,190701	0,482179	-0,742222	-2,796003	-4,732260	2,202596	5,628115	13,335026	0,115056	0,124068	-3,674542	-9,319885	-12,051880	0,459902	0,115056	0,124068	-3,674542	-9,319885	-12,051880	0,459902
11:06:47,76	0,176003	3,433967	-0,025973	-0,157017	0,279994	0,030000	0,115056	0,124068	-3,674542	0,419445	-21,083741	0,459902	-0,744625	-2,798263	-4,734191	2,192437	5,593380	13,348977	0,115056	0,124068	-3,674542	-9,319885	-12,051880	0,459902	0,115056	0,124068	-3,674542	-9,319885	-12,051880	0,459902
11:06:47,81	0,176003	3,433967	-0,025973	-0,157017	0,279994	0,030000	0,118215	0,125019	-3,676473	0,504054	-21,256584	0,473853	-0,743397	-2,798754	-4,732632	2,201423	5,620586	13,344102	0,118215	0,125019	-3,676473	-9,309924	-11,976733	0,473853	0,118215	0,125019	-3,676473	-9,309924	-11,976733	0,473853
11:06:47,86	0,176003	3,433967	-0,025973	-0,157017	0,279994	0,030000	0,118026	0,123709	-3,674914	0,407907	-21,240951	0,468978	-0,745754	-2,797095	-4,730333	2,203750	5,601881	13,312848	0,118026	0,123709	-3,674914	-9,303277	-11,975912	0,468978	0,118026	0,123709	-3,674914	-9,303277	-11,975912	0,468978
11:06:47,91	0,176003	3,433967	-0,025973	-0,157017	0,279994	0,030000	0,117767	0,126581	-3,672615	0,572252	-21,238861	0,437724	-0,741580	-2,796930	-4,734562	2,232199	5,625476	13,350546	0,115538	0,123048	-3,676844	-9,305370	-12,066053	0,475422	0,115538	0,123048	-3,676844	-9,305370	-12,066053	0,475422
11:06:47,96	0,176003	3,433967	-0,025973	-0,157017	0,279994	0,030000	0,115538	0,123048	-3,676844	0,353888	-21,135782	0,475422	-0,742719	-2,797451	-4,731043	2,258623	5,582242	13,361010	0,116559	0,123774	-3,673325	-9,300388	-12,083496	0,485885	0,116559	0,123774	-3,673325	-9,300388	-12,083496	0,485885
11:06:48,01	0,176003	3,433967	-0,025973	-0,157017	0,279994	0,030000	0,116559	0,123774	-3,673325	0,415885	-21,233376	0,485885	-0,742305	-2,793016	-4,732284	2,188187	5,579295	13,329208	0,116559	0,123774	-3,673325	-9,300388	-12,083496	0,485885	0,116559	0,123774	-3,673325	-9,300388	-12,083496	0,485885
11:06:48,06	0,176003	3,433967	-0,025973	-0,157017	0,279994	0,030000	0,112511	0,125633	-3,674566	0,550319	-20,963339	0,454084	-0,743466	-2,797022	-4,733011	2,192462	5,578367	13,372388	0,116560	0,124636	-3,675293	-9,286792	-12,028101	0,497264	0,116560	0,124636	-3,675293	-9,286792	-12,028101	0,497264
11:06:48,11	0,176003	3,433967	-0,025973	-0,157017	0,279994	0,030000	0,116560	0,124636	-3,675293	0,497139	-21,178087	0,497264	-0,739884	-2,795403	-4,732643	2,205348	5,604537	13,339814	0,116560	0,124636	-3,675293	-9,286792	-12,028101	0,497264	0,116560	0,124636	-3,675293	-9,286792	-12,028101	0,497264
11:06:48,16	0,176003	3,433967	-0,025973	-0,157017	0,279994	0,030000	0,113367	0,122343	-3,674925	0,348771	-21,010123	0,464689	-0,741643	-2,794341	-4,735365	2,215754	5,609084	13,341362	0,113367	0,122343	-3,674925	-9,255122	-12,110791	0,464689	0,113367	0,122343	-3,674925	-9,255122	-12,110791	0,464689
11:06:48,21	0,176003	3,433967	-0,025973	-0,157017	0,279994	0,030000	0,113327	0,124397	-3,677647	0,446479	-21,014754	0,466238	-0,745747	-2,795371	-4,733779	2,216689	5,630989	13,383833	0,116271	0,127436	-3,676061	-9,418682	-12,030434	0,508709	0,116271	0,127436	-3,676061	-9,418682	-12,030434	0,508709
11:06:48,26	0,176003	3,433967	-0,025973	-0,157017	0,279994	0,030000	0,116271	0,127436	-3,676061	0,585061	-21,157719	0,508709	-0,742784	-2,801212	-4,734164	2,218593	5,595339	13,348635	0,119848	0,121950	-3,676446	-9,243362	-11,955132	0,473511	0,119848	0,121950	-3,676446	-9,243362	-11,955132	0,473511
11:06:48,31	0,176003	3,433967	-0,025973	-0,157017	0,279994	0,030000	0,119848	0,121950	-3,676446	0,329675	-21,363169	0,473511	-0,742703	-2,796081	-4,733800	2,270573	5,578766	13,314208	0,119848	0,121950	-3,676446	-9,243362	-11,955132	0,473511	0,119848	0,121950	-3,676446	-9,243362	-11,955132	0,473511
11:06:48,36	0,176003	3,433967	-0,025973	-0,157017	0,279994	0,030000	0,115364	0,124446	-3,676081	0,447833	-21,183320	0,439083	-0,745732	-2,793642	-4,731485	2,224965	5,611417	13,338378	0,114766	0,128288	-3,673767	-9,428451	-12,087267	0,463254	0,114766	0,128288	-3,673767	-9,428451	-12,087267	0,463254
11:06:48,41	0,176003	3,433967	-0,025973	-0,157017	0,279994	0,030000	0,114766	0,128288	-3,673767	0,642183	-21,096418	0,463254	-0,745179	-2,794786	-4,736928	2,231109	5,563265	13,325475	0,115480	0,127237	-3,679210	-9,361962	-12,097740	0,450351	0,115480	0,127237	-3,679210	-9,361962	-12,097740	0,450351
11:06:48,46	0,176003	3,433967	-0,025973	-0,157017	0,279994	0,030000	0,115480	0,127237	-3,679210	0,626143	-21,162948	0,450351	-0,739798	-2,795920	-4,734171	2,242459	5,620743	13,350509	0,115480	0,127237	-3,679210	-9,361962	-12,097740	0,450351	0,115480	0,127237	-3,679210	-9,361962	-12,097740	0,450351
11:06:48,51	0,176003	3,433967	-0,025973	-0,157017	0,279994	0,030000	0,114309	0,121056	-3,677995	0,259362	-21,077333	0,490732	-0,739240	-2,796863	-4,735714	2,232373	5,614899	13,365856	0,114309	0,121056	-3,677995	-9,243502	-12,104050	0,490732	0,114309	0,121056	-3,677995	-9,243502	-12,104050	0,490732
11:06:48,56	0,176003	3,433967	-0,025973	-0,157017	0,279994	0,030000	0,114309	0,121056	-3,677995	0,259362	-21,077333	0,490732	-0,741009	-2,794026	-4,734983	2,234253	5,609638	13,321733	0,112737	0,124005	-3,677265	-9,318059	-12,149964	0,446609	0,112737	0,124005	-3,677265	-9,318059	-12,149964	0,446609
11:06:48,61	0,176003	3,433967	-0,025973	-0,157017	0,279994	0,030000	0,112737	0,124005	-3,677265	0,416372	-20,999854	0,446609	-0,741541	-2,796863	-4,736883	2,255055	5,625401	13,351738	0,112737	0,124005	-3,677265	-9,318059	-12,149964	0,446609	0,112737	0,124005	-3,677265	-9,318059	-12,149964	0,446609
11:06:48,66	0,176003	3,433967	-0,025973	-0,157017	0,279994	0,030000	0,115460	0,123048	-3,679165	0,342535	-21,151580	0,476614	-0,739232	-2,794171	-4,736528	2,239045	5,617903	13,328019	0,111974	0,122395	-3,678810	-9,284927	-12,170206	0,452895	0,111974	0,122395	-3,678810	-9,284927	-12,170206	0,452895
11:06:48,71	0,176003	3,433967	-0,025973	-0,157017	0,279994	0,030000	0,111974	0,122395	-3,678810	0,323058	-20,960184	0,452895	-0,744567	-2,801260	-4,734168	2,224375	5,554607	13,342113	0,120781	0,123470	-3,676450	-9,251270	-11,955761	0,466989	0,120781	0,123470	-3,676450	-9,251270	-11,955761	0,466989
11:06:48,76	0,176003	3,433967	-0,025973	-0,157017	0,279994	0,030000	0,120781	0,123470	-3,676450	0,441124	-21,437098	0,466989	-0,744589	-2,796067	-4,736518	2,242460	5,525048	13,338332	0,116295	0,126085	-3,678800	-9,304020	-12,105095	0,463208	0,116295	0,126085	-3,678800	-9,304020	-12,105095	0,463208
11:06:48,81	0,176003	3,433967	-0,025973	-0,157017	0,279994	0,030000	0,116295	0,126085	-3,678800	0,593675	-21,234240	0,463208	-0,743934	-2,789631	-4,735356	2,254145	5,629131	13,361288	0,116295	0,126085	-3,678800	-9,304020	-12,105095	0,463208	0,116295	0,126085	-3,678800	-9,304020	-12,105095	0,463208
11:06:48,86	0,176003	3,433967	-0,025973	-0,157017	0,279994	0,030000	0,110393	0,128736	-3,677638	0,635551	-20,885438	0,486164	-0,742192	-2,795172	-4,737275	2,234365	5,624735	13,371687	0,114321	0,124457	-3,679557	-9,343150	-12,100551	0,496563	0,114321	0,124457	-3,679557	-9,343150	-12,100551	0,496563
11:06:48,91	0,176003	3,433967	-0,025973	-0,157017	0,279994	0,030000	0,114321	0,124457	-3,679557	0,426712	-21,074740	0,496563	-0,743937	-2,791777	-4,734972	2,250195	5,613023	13,345724	0,114321	0,124457	-3,679557	-9,343150	-12,100551	0,496563	0,114321	0,124457	-3,679557	-9,343150	-12,100551	0,496563
11:06:48,96	0,176003	3,433967	-0,025973	-0,157017	0,279994	0,030000	0,112253	0,127666	-3,677254	0,595809	-20,986780	0,470600	-0,741002	-2,790746	-4,737663	2,266039	5,586754	13,376088	0,112253	0,127666	-3,677254	-9,425961	-12,174913	0,470600	0,112253	0,127666	-3,677254	-9,425961	-12,174913	0,470600
11:06:49,01	0,176003	3,433967	-0,025973	-0,157017	0,279994	0,030000	0,111010	0,124951	-3,678390	0,455460	-20,947111	0,490503	-0,740964	-2,792057	-4,736108	2,271435	5,599823	13,365627	0,111010	0,124951	-3,678390	-9,353212	-12,232861	0,490503	0,111010	0,124951	-3,678390	-9,353212	-12,232861	0,490503
11:06:49,06	0,176003	3,433967	-0,025973	-0,157017	0,279994	0,030000	0,111010	0,124951	-3,678390	0,455460	-20,947111	0,490503	-0,739831	-2,793817	-4,733422	2,223696	5,636845	13,336533	0,111010	0,124951	-3,678390	-9,353212	-12,232861	0,490503	0,111010	0,124951	-3,678390	-9,353212	-12,232861	0,490503
11:06:49,11	0,176003	3,433967	-0,025973	-0,157017	0,279994	0,030000	0,111967	0,123091	-3,675704	0,350509	-20,937060	0,461409	-0,728558	-2,782739	-4,026256	-0,875766	7,645613	13,359719	0,111967	0,123091	-3,675704	-9,312095	-12,147626	0,461409	0,111967	0,123091	-3,675704	-9,312095	-12,147626	0,461409
11:06:49,16	0,176013	3,433950	-0,035994	-0,157018	0,279995	0,030013	0,096737	0,118866	-2,968538	-0,059053	-16,456482	0,484595	-0,733125	-2,783675	-3,989712	-0,877944	7,641860	13,370373	0,096737	0,118866	-2,968538	-9,390070	-8,862637	0,484595	0,096737	0,118866	-2,968538	-9,390070	-8,862637	0,484595
11:06:49,21	0,176013	3,433950	-0,035994	-0,157018	0,279995	0,030013	0,099831	0,122354	-2,931994	0,126635	-16,617366	0,495248	-0,734947	-2,780593	-3,994805	-0,886647	7,636463	13,344460	0,099831	0,122354	-2,931994	-9,478149	-8,780633	0,495248	0,099831	0,122354	-2,931994	-9,478149	-8,780633	0,495248
11:06:49,26	0,176013	3,433950	-0,035994	-0,157018	0,279995	0,030013	0,098073	0,125472	-2,937087	0,297823	-16,521101	0,469335	-0,730703	-2,780599	-3,998253	-0,824791	7,647076	13,366375	0,095956	0,121794	-2,940535	-9,494400	-8,926743	0,491251	0,095956	0,121794	-2,940535	-9,494400	-8,926743	0,491251
11:06:49,31	0,176013	3,433950	-0,035994	-0,157018	0,279995	0,030013	0,095956	0,121794	-2,940535	0,066416	-16,459295	0,491251	-0,734879	-2,777618	-4,001773	-0,833898	7,645853	13,368292	0,095956	0,121794	-2,940535	-9,494400	-8,926743	0,491251	0,095956	0,121794	-2,940535	-9,494400	-8,926743	0,491251
11:06:49,36	0,176013	3,433950	-0,035994	-0,157018	0,279995	0,030013	0,098032	0,121300	-2,943623	0,087828	-16,610054	0,500280	-0,731313	-2,782643	-4,001341	-0,811234	7,584895	13,375404	0,098032	0,121300	-2,943623	-9,434252	-8,914571	0,500280	0,098032	0,121300	-2,943623	-9,434252	-8,914571	0,500280
11:06:49,41	0,176013	3,433950	-0,035994	-0,157018	0,279995	0,030013	0,098032	0,121300	-2,943623	0,087828	-16,610054	0,500280	-0,733682	-2,775617	-4,003360	-0,819040	7,637094	13,325721	0,098032	0,121300	-2,943623	-9,434252	-8,914571	0,500280	0,098032	0,121300	-2,943623	-9,434252	-8,914571	0,500280
11:06:49,46	0,176013	3,433950	-0,035994	-0,157018	0,279995	0,030013	0,093131	0,126865	-2,945642	0,335876	-16,322386	0,450597	-0,730040	-2,780161	-4,003686	-0,777639	7,637728	13,349696	0,095245	0,121439	-2,945968	-9,500484	-8,991085	0,474572	0,095245	0,121439	-2,945968	-9,500484	-8,991085	0,474572
11:06:49,51	0,176013	3,433950	-0,035994	-0,157018	0,279995	0,030013	0,095245	0,121439	-2,945968	0,032496	-16,467845	0,474572	-0,727155	-2,778309	-4,006049	-0,797680	7,634054	13,327769	0,092199	0,119866	-2,948330	-9,445594	-9,056286	0,452645	0,092199	0,119866	-2,948330	-9,445594	-9,056286	0,452645
11:06:49,56	0,176013	3,433950	-0,035994	-0,157018	0,279995	0,030013	0,092199	0,119866	-2,948330	-0,036104	-16,293935	0,452645	-0,733618	-2,779721	-4,006048	-0,786743	7,614537	13,325705	0,092199	0,119866	-2,948330	-9,445594	-9,056286	0,452645	0,092199	0,119866	-2,948330	-9,445594	-9,056286	0,452645
11:06:49,61	0,176013	3,433950	-0,035994	-0,157018	0,279995	0,030013	0,096649	0,119318	-2,948302	-0,028885	-16,563880	0,459635	-0,728905	-2,782437	-4,006020	-0,782145	7,583841	13,334759	0,096649	0,119318	-2,948302	-9,395351	-8,976929	0,459635	0,096649	0,119318	-2,948302	-9,395351	-8,976929	0,459635
11:06:49,66	0,176013	3,433950	-0,035994	-0,157018	0,279995	0,030013	0,096649	0,119318	-2,948302	-0,028885	-16,563880	0,459635	-0,730102	-2,777540	-4,008381	-0,782687	7,608232	13,327812	0,096649	0,119318	-2,948302	-9,395351	-8,976929	0,459635	0,096649	0,119318	-2,948302	-9,395351	-8,976929	0,459635
11:06:49,71	0,176013	3,433950	-0,035994	-0,157018	0,279995	0,030013	0,093006	0,122803	-2,950663	0,131485	-16,361777	0,452688	-0,729544	-2,780068	-4,007983	-0,794060	7,579809	13,331343	0,094916	0,121055	-2,950265	-9,431941	-9,014540	0,456219	0,094916	0,121055	-2,950265	-9,431941	-9,014540	0,456219
11:06:49,76	0,176013	3,433950	-0,035994	-0,157018	0,279995	0,030013	0,094916	0,121055	-2,950265	0,070904	-16,465481	0,456219	-0,727682	-2,778853	-4,007932	-0,749172	7,601058	13,375639	0,094916	0,121055	-2,950265	-9,431941	-9,014540	0,456219	0,094916	0,121055	-2,950265	-9,431941	-9,014540	0,456219
11:06:49,81	0,176013	3,433950	-0,035994	-0,157018	0,279995	0,030013	0,092933	0,120051	-2,950214	-0,022153	-16,390609	0,500515	-0,736519	-2,783050	-4,009109	-0,750798	7,572748	13,353935	0,100987	0,125605	-2,951391	-9,568034	-8,894677	0,478811	0,100987	0,125605	-2,951391	-9,568034	-8,894677	0,478811
11:06:49,86	0,176013	3,433950	-0,035994	-0,157018	0,279995	0,030013	0,100987	0,125605	-2,951391	0,291992	-16,822126	0,478811	-0,730647	-2,782712	-4,008731	-0,766517	7,588468	13,340900	0,097758	0,120689	-2,951013	-9,443498	-8,958762	0,465775	0,097758	0,120689	-2,951013	-9,443498	-8,958762	0,465775
11:06:49,91	0,176013	3,433950	-0,035994	-0,157018	0,279995	0,030013	0,097758	0,120689	-2,951013	0,030574	-16,632764	0,465775	-0,736557	-2,781605	-4,008351	-0,772594	7,588905	13,349578	0,097758	0,120689	-2,951013	-9,443498	-8,958762	0,465775	0,097758	0,120689	-2,951013	-9,443498	-8,958762	0,465775
11:06:49,96	0,176013	3,433950	-0,035994	-0,157018	0,279995	0,030013	0,094852	0,120883	-2,951003	0,016784	-16,534005	0,455925	-0,729362	-2,780098	-4,008721	-0,709223	7,582997	13,331049	0,094852	0,120883	-2,951003	-9,472564	-9,088126	0,455925	0,094852	0,120883	-2,951003	-9,472564	-9,088126	0,455925
11:06:50,01	0,176013	3,433950	-0,035994	-0,157018	0,279995	0,030013	0,094852	0,120883	-2,951003	0,016784	-16,534005	0,455925	-0,728833	-2,781198	-4,005612	-0,742447	7,577293	13,343780	0,094852	0,120883	-2,951003	-9,472564	-9,088126	0,455925	0,094852	0,120883	-2,951003	-9,472564	-9,088126	0,455925
11:06:50,07	0,176013	3,433950	-0,035994	-0,157018	0,279995	0,030013	0,095539	0,119875	-2,947894	-0,014093	-16,543835	0,468655	-0,730115	-2,779127	-4,009910	-0,772806	7,566145	13,346436	0,095539	0,119875	-2,947894	-9,424293	-9,043985	0,468655	0,095539	0,119875	-2,947894	-9,424293	-9,043985	0,468655
11:06:50,12	0,176013	3,433950	-0,035994	-0,157018	0,279995	0,030013	0,094387	0,122021	-2,952192	0,122305	-16,463176	0,471312	-0,727720	-2,780870	-4,008357	-0,775240	7,597857	13,332151	0,094699	0,119075	-2,950638	-9,404497	-9,027579	0,457027	0,094699	0,119075	-2,950638	-9,404497	-9,027579	0,457027
11:06:50,17	0,176013	3,433950	-0,035994	-0,157018	0,279995	0,030013	0,094699	0,119075	-2,950638	-0,057124	-16,461445	0,457027	-0,733554	-2,781385	-4,008735	-0,737487	7,562654	13,329781	0,094699	0,119075	-2,950638	-9,404497	-9,027579	0,457027	0,094699	0,119075	-2,950638	-9,404497	-9,027579	0,457027
11:06:50,22	0,176013	3,433950	-0,035994	-0,157018	0,279995	0,030013	0,098063	0,123870	-2,951017	0,203847	-16,686648	0,454657	-0,731822	-2,782009	-4,012611	-0,752106	7,580639	13,347608	0,097736	0,122058	-2,954893	-9,480210	-8,975734	0,472484	0,097736	0,122058	-2,954893	-9,480210	-8,975734	0,472484
11:06:50,27	0,176013	3,433950	-0,035994	-0,157018	0,279995	0,030013	0,097736	0,122058	-2,954893	0,101351	-16,648028	0,472484	-0,732990	-2,783579	-4,007179	-0,764579	7,582899	13,334378	0,099681	0,122285	-2,949461	-9,481935	-8,912273	0,459254	0,099681	0,122285	-2,949461	-9,481935	-8,912273	0,459254
11:06:50,32	0,176013	3,433950	-0,035994	-0,157018	0,279995	0,030013	0,099681	0,122285	-2,949461	0,117413	-16,737211	0,459254	-0,730696	-2,778035	-4,011479	-0,767897	7,575146	13,333154	0,093732	0,123070	-2,953760	-9,494365	-9,070928	0,458030	0,093732	0,123070	-2,953760	-9,494365	-9,070928	0,458030
11:06:50,37	0,176013	3,433950	-0,035994	-0,157018	0,279995	0,030013	0,093732	0,123070	-2,953760	0,166609	-16,428859	0,458030	-0,731858	-2,780745	-4,009921	-0,774497	7,583860	13,327105	0,093732	0,123070	-2,953760	-9,494365	-9,070928	0,458030	0,093732	0,123070	-2,953760	-9,494365	-9,070928	0,458030
11:06:50,42	0,176013	3,433950	-0,035994	-0,157018	0,279995	0,030013	0,096660	0,122721	-2,952203	0,144241	-16,571064	0,451981	-0,730602	-2,782585	-4,014155	-0,732178	7,581818	13,343661	0,096660	0,122721	-2,952203	-9,489377	-8,983252	0,451981	0,096660	0,122721	-2,952203	-9,489377	-8,983252	0,451981
11:06:50,47	0,176013	3,433950	-0,035994	-0,157018	0,279995	0,030013	0,097625	0,120714	-2,956437	0,020463	-16,658930	0,468537	-0,731208	-2,784902	-4,013397	-0,753999	7,591066	13,319046	0,097625	0,120714	-2,956437	-9,455570	-8,995341	0,468537	0,097625	0,120714	-2,956437	-9,455570	-8,995341	0,468537
11:06:50,52	0,176013	3,433950	-0,035994	-0,157018	0,279995	0,030013	0,099935	0,120080	-2,955679	-0,009592	-16,755528	0,443922	-0,724637	-2,779776	-4,011418	-0,696818	7,587740	13,348115	0,099935	0,120080	-2,955679	-9,435875	-8,910605	0,443922	0,099935	0,120080	-2,955679	-9,435875	-8,910605	0,443922
11:06:50,57	0,176013	3,433950	-0,035994	-0,157018	0,279995	0,030013	0,092210	0,116952	-2,953700	-0,197946	-16,404990	0,472991	-0,734804	-2,781176	-4,010685	-0,770770	7,580886	13,346244	0,092210	0,116952	-2,953700	-9,378698	-9,166512	0,472991	0,092210	0,116952	-2,953700	-9,378698	-9,166512	0,472991
11:06:50,62	0,176013	3,433950	-0,035994	-0,157018	0,279995	0,030013	0,098506	0,125056	-2,952966	0,266381	-16,671786	0,471120	-0,732979	-2,782922	-4,012982	-0,733436	7,553539	13,356129	0,099106	0,122604	-2,955264	-9,480531	-8,969156	0,481004	0,099106	0,122604	-2,955264	-9,480531	-8,969156	0,481004
11:06:50,67	0,176013	3,433950	-0,035994	-0,157018	0,279995	0,030013	0,099106	0,122604	-2,955264	0,143852	-16,748969	0,481004	-0,730697	-2,779796	-4,011466	-0,781826	7,604465	13,348503	0,099106	0,122604	-2,955264	-9,480531	-8,969156	0,481004	0,099106	0,122604	-2,955264	-9,480531	-8,969156	0,481004
11:06:50,72	0,176013	3,433950	-0,035994	-0,157018	0,279995	0,030013	0,095258	0,122191	-2,953748	0,102465	-16,481500	0,473378	-0,730023	-2,781872	-4,011425	-0,728673	7,553283	13,355791	0,095258	0,122191	-2,953748	-9,489493	-9,003760	0,473378	0,095258	0,122191	-2,953748	-9,489493	-9,003760	0,473378
11:06:50,77	0,176013	3,433950	-0,035994	-0,157018	0,279995	0,030013	0,096719	0,120569	-2,953707	0,035874	-16,629078	0,480667	-0,728847	-2,780568	-4,012218	-0,722677	7,541385	13,336847	0,096719	0,120569	-2,953707	-9,428764	-9,036675	0,480667	0,096719	0,120569	-2,953707	-9,428764	-9,036675	0,480667
11:06:50,82	0,176013	3,433950	-0,035994	-0,157018	0,279995	0,030013	0,095001	0,120202	-2,954500	0,024111	-16,550906	0,461723	-0,733677	-2,782481	-4,013777	-0,782537	7,559416	13,366940	0,095001	0,120202	-2,954500	-9,411740	-9,093333	0,461723	0,095001	0,120202	-2,954500	-9,411740	-9,093333	0,461723
11:06:50,87	0,176013	3,433950	-0,035994	-0,157018	0,279995	0,030013	0,099074	0,123429	-2,956059	0,206214	-16,701827	0,491816	-0,730590	-2,784926	-4,012964	-0,719925	7,543079	13,355759	0,099074	0,123429	-2,956059	-9,482933	-8,924552	0,491816	0,099074	0,123429	-2,956059	-9,482933	-8,924552	0,491816
11:06:50,92	0,176013	3,433950	-0,035994	-0,157018	0,279995	0,030013	0,099647	0,119533	-2,955246	-0,013531	-16,794036	0,480635	-0,730013	-2,778273	-4,014194	-0,723745	7,578874	13,310329	0,099647	0,119533	-2,955246	-9,396849	-8,971749	0,480635	0,099647	0,119533	-2,955246	-9,396849	-8,971749	0,480635
11:06:50,97	0,176013	3,433950	-0,035994	-0,157018	0,279995	0,030013	0,093597	0,122360	-2,956476	0,104379	-16,458207	0,435205	-0,733558	-2,782435	-4,014941	-0,731332	7,569043	13,338387	0,098974	0,123349	-2,957223	-9,514752	-8,966730	0,463263	0,098974	0,123349	-2,957223	-9,514752	-8,966730	0,463263
11:06:51,02	0,176013	3,433950	-0,035994	-0,157018	0,279995	0,030013	0,098974	0,123349	-2,957223	0,168113	-16,736166	0,463263	-0,725267	-2,777528	-4,014553	-0,697845	7,564196	13,330122	0,098974	0,123349	-2,957223	-9,514752	-8,966730	0,463263	0,098974	0,123349	-2,957223	-9,514752	-8,966730	0,463263
11:06:51,07	0,176013	3,433950	-0,035994	-0,157018	0,279995	0,030013	0,090578	0,118622	-2,956835	-0,090233	-16,331029	0,454998	-0,732361	-2,777577	-4,015736	-0,715007	7,586146	13,330489	0,090578	0,118622	-2,956835	-9,402035	-9,220632	0,454998	0,090578	0,118622	-2,956835	-9,402035	-9,220632	0,454998
11:06:51,12	0,176013	3,433950	-0,035994	-0,157018	0,279995	0,030013	0,094168	0,124741	-2,958018	0,217525	-16,491857	0,455365	-0,729408	-2,784130	-4,013373	-0,722020	7,553918	13,332474	0,094168	0,124741	-2,958018	-9,574616	-9,099666	0,455365	0,094168	0,124741	-2,958018	-9,574616	-9,099666	0,455365
11:06:51,17	0,176013	3,433950	-0,035994	-0,157018	0,279995	0,030013	0,098367	0,118907	-2,955655	-0,054405	-16,720248	0,457349	-0,734775	-2,778977	-4,013792	-0,749649	7,593646	13,348658	0,098367	0,118907	-2,955655	-9,388609	-8,998433	0,457349	0,098367	0,118907	-2,955655	-9,388609	-8,998433	0,457349
11:06:51,22	0,176013	3,433950	-0,035994	-0,157018	0,279995	0,030013	0,096587	0,126131	-2,956074	0,300653	-16,583898	0,473534	-0,716481	-2,752562	-3,313329	-3,061821	9,010272	13,352352	0,096587	0,126131	-2,956074	-9,600636	-9,001809	0,473534	0,096587	0,126131	-2,956074	-9,600636	-9,001809	0,473534
11:06:51,27	0,176058	3,433996	-0,045980	-0,157008	0,279992	0,030027	0,064564	0,123496	-2,255611	0,092881	-12,207996	0,477228	-0,710041	-2,752044	-3,314460	-3,065446	8,990950	13,392409	0,064564	0,123496	-2,255611	-9,601554	-7,139705	0,477228	0,064564	0,123496	-2,255611	-9,601554	-7,139705	0,477228
11:06:51,32	0,176058	3,433996	-0,045980	-0,157008	0,279992	0,030027	0,060896	0,118178	-2,256742	-0,165111	-12,023769	0,517285	-0,705192	-2,757810	-3,316756	-2,989390	8,911603	13,351704	0,060896	0,118178	-2,256742	-9,442080	-7,243436	0,517285	0,060896	0,118178	-2,256742	-9,442080	-7,243436	0,517285
11:06:51,37	0,176058	3,433996	-0,045980	-0,157008	0,279992	0,030027	0,063464	0,111095	-2,259038	-0,502725	-12,262871	0,476580	-0,705883	-2,750613	-3,319507	-3,013488	8,920290	13,369388	0,063464	0,111095	-2,259038	-9,223699	-7,280909	0,476580	0,063464	0,111095	-2,259038	-9,223699	-7,280909	0,476580
11:06:51,42	0,176058	3,433996	-0,045980	-0,157008	0,279992	0,030027	0,057578	0,115292	-2,261789	-0,279982	-11,931536	0,494264	-0,707079	-2,751911	-3,326489	-3,002604	8,896278	13,377201	0,057578	0,115292	-2,261789	-9,330381	-7,411701	0,494264	0,057578	0,115292	-2,261789	-9,330381	-7,411701	0,494264
11:06:51,47	0,176058	3,433996	-0,045980	-0,157008	0,279992	0,030027	0,064257	0,116875	-2,269928	-0,159914	-12,326856	0,490769	-0,710594	-2,755606	-3,327646	-2,990810	8,863635	13,365893	0,064257	0,116875	-2,269928	-9,334617	-7,282653	0,490769	0,064257	0,116875	-2,269928	-9,334617	-7,282653	0,490769
11:06:51,52	0,176058	3,433996	-0,045980	-0,157008	0,279992	0,030027	0,064257	0,116875	-2,269928	-0,159914	-12,326856	0,490769	-0,706975	-2,748615	-3,326457	-2,942296	8,896106	13,401289	0,064257	0,116875	-2,269928	-9,334617	-7,282653	0,490769	0,064257	0,116875	-2,269928	-9,334617	-7,282653	0,490769
11:06:51,57	0,176058	3,433996	-0,045980	-0,157008	0,279992	0,030027	0,060414	0,116268	-2,269528	-0,245211	-12,137732	0,497189	-0,708146	-2,752582	-3,327246	-2,954677	8,904793	13,372313	0,060414	0,116268	-2,269528	-9,372231	-7,395205	0,497189	0,060414	0,116268	-2,269528	-9,372231	-7,395205	0,497189
11:06:51,62	0,176058	3,433996	-0,045980	-0,157008	0,279992	0,030027	0,063920	0,116213	-2,270297	-0,259482	-12,336655	0,482215	-0,709851	-2,755646	-3,328015	-2,934572	8,906351	13,357339	0,063920	0,116213	-2,270297	-9,382171	-7,318940	0,482215	0,063920	0,116213	-2,270297	-9,382171	-7,318940	0,482215
11:06:51,67	0,176058	3,433996	-0,045980	-0,157008	0,279992	0,030027	0,063920	0,116213	-2,270297	-0,259482	-12,336655	0,482215	-0,705831	-2,751866	-3,331904	-2,951588	8,874612	13,379500	0,063920	0,116213	-2,270297	-9,382171	-7,318940	0,482215	0,063920	0,116213	-2,270297	-9,382171	-7,318940	0,482215
11:06:51,72	0,176058	3,433996	-0,045980	-0,157008	0,279992	0,030027	0,058637	0,114621	-2,274186	-0,306271	-12,063078	0,504376	-0,714039	-2,757813	-3,330341	-2,944095	8,847085	13,365599	0,058637	0,114621	-2,274186	-9,303987	-7,460069	0,504376	0,058637	0,114621	-2,274186	-9,303987	-7,460069	0,504376
11:06:51,77	0,176058	3,433996	-0,045980	-0,157008	0,279992	0,030027	0,067891	0,118756	-2,272623	-0,071143	-12,564545	0,490475	-0,710469	-2,755036	-3,331132	-2,920171	8,843981	13,342539	0,067891	0,118756	-2,272623	-9,393480	-7,235089	0,490475	0,067891	0,118756	-2,272623	-9,393480	-7,235089	0,490475
11:06:51,82	0,176058	3,433996	-0,045980	-0,157008	0,279992	0,030027	0,062530	0,117763	-2,275733	-0,123737	-12,313339	0,492930	-0,710499	-2,753667	-3,333451	-2,919741	8,834153	13,368054	0,062530	0,117763	-2,275733	-9,368154	-7,404707	0,492930	0,062530	0,117763	-2,275733	-9,368154	-7,404707	0,492930
11:06:51,87	0,176058	3,433996	-0,045980	-0,157008	0,279992	0,030027	0,059866	0,117143	-2,273388	-0,215404	-12,176873	0,498258	-0,708630	-2,751669	-3,331106	-2,888219	8,884550	13,373382	0,059866	0,117143	-2,273388	-9,411119	-7,477422	0,498258	0,059866	0,117143	-2,273388	-9,411119	-7,477422	0,498258
11:06:51,92	0,176058	3,433996	-0,045980	-0,157008	0,279992	0,030027	0,059866	0,117143	-2,273388	-0,215404	-12,176873	0,498258	-0,710495	-2,754313	-3,329961	-2,933942	8,853738	13,361763	0,059866	0,117143	-2,273388	-9,411119	-7,477422	0,498258	0,059866	0,117143	-2,273388	-9,411119	-7,477422	0,498258
11:06:51,97	0,176058	3,433996	-0,045980	-0,157008	0,279992	0,030027	0,063088	0,117436	-2,272243	-0,150593	-12,320265	0,486639	-0,708056	-2,753350	-3,331883	-2,895878	8,875492	13,368648	0,063088	0,117436	-2,272243	-9,369354	-7,367829	0,486639	0,063088	0,117436	-2,272243	-9,369354	-7,367829	0,486639
11:06:52,02	0,176058	3,433996	-0,045980	-0,157008	0,279992	0,030027	0,057722	0,115761	-2,273758	-0,241361	-12,071889	0,536610	-0,706361	-2,750504	-3,331476	-2,905553	8,841546	13,411734	0,057722	0,115761	-2,273758	-9,328586	-7,540723	0,536610	0,057722	0,115761	-2,273758	-9,328586	-7,540723	0,536610
11:06:52,07	0,176058	3,433996	-0,045980	-0,157008	0,279992	0,030027	0,057722	0,115761	-2,273758	-0,241361	-12,071889	0,536610	-0,711613	-2,759710	-3,334185	-2,901986	8,833286	13,381737	0,057722	0,115761	-2,273758	-9,328586	-7,540723	0,536610	0,057722	0,115761	-2,273758	-9,328586	-7,540723	0,536610
11:06:52,12	0,176058	3,433996	-0,045980	-0,157008	0,279992	0,030027	0,064770	0,115747	-2,276104	-0,236650	-12,435720	0,492860	-0,709873	-2,756614	-3,333822	-2,910575	8,838150	13,367984	0,064770	0,115747	-2,276104	-9,322754	-7,351305	0,492860	0,064770	0,115747	-2,276104	-9,322754	-7,351305	0,492860
11:06:52,18	0,176058	3,433996	-0,045980	-0,157008	0,279992	0,030027	0,064770	0,115747	-2,276104	-0,236650	-12,435720	0,492860	-0,710476	-2,752828	-3,335375	-2,904827	8,847054	13,388994	0,064770	0,115747	-2,276104	-9,322754	-7,351305	0,492860	0,064770	0,115747	-2,276104	-9,322754	-7,351305	0,492860
11:06:52,23	0,176058	3,433996	-0,045980	-0,157008	0,279992	0,030027	0,061792	0,118162	-2,277657	-0,121623	-12,281434	0,513870	-0,711613	-2,757110	-3,335399	-2,895627	8,823288	13,329179	0,066069	0,117006	-2,277681	-9,350730	-7,337261	0,454055	0,066069	0,117006	-2,277681	-9,350730	-7,337261	0,454055
11:06:52,28	0,176058	3,433996	-0,045980	-0,157008	0,279992	0,030027	0,060089	0,113610	-2,275714	-0,355346	-12,236410	0,478328	-0,705682	-2,753629	-3,333432	-2,868609	8,822701	13,353453	0,060089	0,113610	-2,275714	-9,273745	-7,519403	0,478328	0,060089	0,113610	-2,275714	-9,273745	-7,519403	0,478328
11:06:52,33	0,176058	3,433996	-0,045980	-0,157008	0,279992	0,030027	0,060089	0,113610	-2,275714	-0,355346	-12,236410	0,478328	-0,710931	-2,757374	-3,334588	-2,857274	8,836914	13,348187	0,060089	0,113610	-2,275714	-9,273745	-7,519403	0,478328	0,060089	0,113610	-2,275714	-9,273745	-7,519403	0,478328
11:06:52,38	0,176058	3,433996	-0,045980	-0,157008	0,279992	0,030027	0,065957	0,116284	-2,276870	-0,234292	-12,544220	0,473063	-0,706180	-2,753119	-3,333799	-2,832473	8,851251	13,363899	0,065957	0,116284	-2,276870	-9,362572	-7,366629	0,473063	0,065957	0,116284	-2,276870	-9,362572	-7,366629	0,473063
11:06:52,43	0,176058	3,433996	-0,045980	-0,157008	0,279992	0,030027	0,059896	0,114296	-2,276081	-0,362469	-12,243377	0,488775	-0,706812	-2,753726	-3,336906	-2,858327	8,886314	13,381515	0,059896	0,114296	-2,276081	-9,334716	-7,541547	0,488775	0,059896	0,114296	-2,276081	-9,334716	-7,541547	0,488775
11:06:52,48	0,176058	3,433996	-0,045980	-0,157008	0,279992	0,030027	0,060737	0,114540	-2,279188	-0,367223	-12,247210	0,506391	-0,706797	-2,752103	-3,335397	-2,844763	8,850485	13,321411	0,060737	0,114540	-2,279188	-9,358619	-7,479327	0,506391	0,060737	0,114540	-2,279188	-9,358619	-7,479327	0,506391
11:06:52,53	0,176058	3,433996	-0,045980	-0,157008	0,279992	0,030027	0,059325	0,115339	-2,277679	-0,301450	-12,203409	0,446287	-0,708659	-2,754638	-3,336545	-2,878918	8,819673	13,354692	0,059325	0,115339	-2,277679	-9,355534	-7,546425	0,446287	0,059325	0,115339	-2,277679	-9,355534	-7,546425	0,446287
11:06:52,58	0,176058	3,433996	-0,045980	-0,157008	0,279992	0,030027	0,062452	0,115684	-2,278827	-0,239722	-12,351833	0,479568	-0,709148	-2,750118	-3,336899	-2,824590	8,848038	13,394605	0,062452	0,115684	-2,278827	-9,320928	-7,449389	0,479568	0,062452	0,115684	-2,278827	-9,320928	-7,449389	0,479568
11:06:52,63	0,176058	3,433996	-0,045980	-0,157008	0,279992	0,030027	0,058782	0,118367	-2,279181	-0,151921	-12,193881	0,519480	-0,708031	-2,752680	-3,334943	-2,864706	8,859223	13,418224	0,058782	0,118367	-2,279181	-9,443763	-7,579501	0,519480	0,058782	0,118367	-2,279181	-9,443763	-7,579501	0,519480
11:06:52,68	0,176058	3,433996	-0,045980	-0,157008	0,279992	0,030027	0,060442	0,116119	-2,277225	-0,258468	-12,239869	0,543100	-0,705701	-2,750806	-3,338874	-2,856003	8,815916	13,361678	0,057653	0,115038	-2,281156	-9,312014	-7,598267	0,486554	0,057653	0,115038	-2,281156	-9,312014	-7,598267	0,486554
11:06:52,73	0,176058	3,433996	-0,045980	-0,157008	0,279992	0,030027	0,057653	0,115038	-2,281156	-0,281517	-12,124046	0,486554	-0,712205	-2,752002	-3,337334	-2,878214	8,828876	13,360083	0,057653	0,115038	-2,281156	-9,312014	-7,598267	0,486554	0,057653	0,115038	-2,281156	-9,312014	-7,598267	0,486554
11:06:52,78	0,176058	3,433996	-0,045980	-0,157008	0,279992	0,030027	0,061941	0,120073	-2,279616	-0,019828	-12,321315	0,484959	-0,711069	-2,751415	-3,339241	-2,875655	8,797641	13,408951	0,061941	0,120073	-2,279616	-9,445553	-7,458916	0,484959	0,061941	0,120073	-2,279616	-9,445553	-7,458916	0,484959
11:06:52,83	0,176058	3,433996	-0,045980	-0,157008	0,279992	0,030027	0,060865	0,119382	-2,281523	-0,029970	-12,283186	0,533827	-0,712235	-2,753385	-3,337320	-2,890194	8,819261	13,379059	0,063154	0,119407	-2,279602	-9,413600	-7,421215	0,503935	0,063154	0,119407	-2,279602	-9,413600	-7,421215	0,503935
11:06:52,88	0,176058	3,433996	-0,045980	-0,157008	0,279992	0,030027	0,063154	0,119407	-2,279602	-0,040118	-12,378803	0,503935	-0,713420	-2,754568	-3,342750	-2,884511	8,817988	13,386729	0,063154	0,119407	-2,279602	-9,413600	-7,421215	0,503935	0,063154	0,119407	-2,279602	-9,413600	-7,421215	0,503935
11:06:52,93	0,176058	3,433996	-0,045980	-0,157008	0,279992	0,030027	0,064771	0,119842	-2,285032	-0,019262	-12,468429	0,511605	-0,708139	-2,753320	-3,338083	-2,907316	8,842948	13,400557	0,061050	0,115893	-2,280365	-9,332408	-7,450287	0,525433	0,061050	0,115893	-2,280365	-9,332408	-7,450287	0,525433
11:06:52,98	0,176058	3,433996	-0,045980	-0,157008	0,279992	0,030027	0,061050	0,115893	-2,280365	-0,234844	-12,242746	0,525433	-0,714602	-2,754141	-3,339679	-2,893517	8,810295	13,345804	0,061050	0,115893	-2,280365	-9,332408	-7,450287	0,525433	0,061050	0,115893	-2,280365	-9,332408	-7,450287	0,525433
11:06:53,03	0,176058	3,433996	-0,045980	-0,157008	0,279992	0,030027	0,064993	0,121079	-2,281960	0,056231	-12,476020	0,470680	-0,706867	-2,748784	-3,337717	-2,852437	8,830845	13,361514	0,064993	0,121079	-2,281960	-9,448471	-7,374095	0,470680	0,064993	0,121079	-2,281960	-9,448471	-7,374095	0,470680
11:06:53,08	0,176058	3,433996	-0,045980	-0,157008	0,279992	0,030027	0,056486	0,117059	-2,279999	-0,191171	-12,058964	0,486390	-0,713941	-2,753696	-3,340422	-2,857678	8,820606	13,370625	0,056486	0,117059	-2,279999	-9,380264	-7,624828	0,486390	0,056486	0,117059	-2,279999	-9,380264	-7,624828	0,486390
11:06:53,13	0,176058	3,433996	-0,045980	-0,157008	0,279992	0,030027	0,064276	0,120729	-2,282704	0,011174	-12,464646	0,495501	-0,711616	-2,754481	-3,340035	-2,866817	8,793873	13,365067	0,064276	0,120729	-2,282704	-9,466041	-7,418963	0,495501	0,064276	0,120729	-2,282704	-9,466041	-7,418963	0,495501
11:06:53,18	0,176058	3,433996	-0,045980	-0,157008	0,279992	0,030027	0,063794	0,118323	-2,282317	-0,086191	-12,445038	0,489943	-0,711096	-2,756771	-3,336946	-2,916851	8,807663	13,354203	0,063794	0,118323	-2,282317	-9,374573	-7,437185	0,489943	0,063794	0,118323	-2,282317	-9,374573	-7,437185	0,489943
11:06:53,23	0,176058	3,433996	-0,045980	-0,157008	0,279992	0,030027	0,065517	0,116727	-2,279228	-0,156118	-12,484395	0,479079	-0,706785	-2,755816	-3,342323	-2,828252	8,850601	13,383053	0,065517	0,116727	-2,279228	-9,319201	-7,341307	0,479079	0,065517	0,116727	-2,279228	-9,319201	-7,341307	0,479079
11:06:53,28	0,176058	3,433996	-0,045980	-0,157008	0,279992	0,030027	0,062534	0,113472	-2,284605	-0,406867	-12,384539	0,507928	-0,710334	-2,757150	-3,338831	-2,828009	8,798499	13,373600	0,062534	0,113472	-2,284605	-9,314425	-7,475616	0,507928	0,062534	0,113472	-2,284605	-9,314425	-7,475616	0,507928
11:06:53,33	0,176058	3,433996	-0,045980	-0,157008	0,279992	0,030027	0,065464	0,115878	-2,281113	-0,236752	-12,563180	0,498475	-0,683687	-2,735966	-2,708901	-4,837277	9,858650	13,425728	0,065464	0,115878	-2,281113	-9,333187	-7,424224	0,498475	0,065464	0,115878	-2,281113	-9,333187	-7,424224	0,498475
11:06:53,38	0,175982	3,434034	-0,055985	-0,157027	0,279982	0,029982	0,033794	0,103394	-1,651182	-0,799435	-8,646187	0,550604	-0,685579	-2,725090	-2,695380	-4,882996	9,824158	13,408462	0,025322	0,110470	-1,637662	-9,050635	-6,195502	0,533338	0,025322	0,110470	-1,637662	-9,050635	-6,195502	0,533338
11:06:53,43	0,175982	3,434034	-0,055985	-0,157027	0,279982	0,029982	0,025322	0,110470	-1,637662	-0,378706	-8,183265	0,533338	-0,684737	-2,724384	-2,699191	-4,738054	9,779173	13,422636	0,025322	0,110470	-1,637662	-9,050635	-6,195502	0,533338	0,025322	0,110470	-1,637662	-9,050635	-6,195502	0,533338
11:06:53,48	0,175982	3,434034	-0,055985	-0,157027	0,279982	0,029982	0,024289	0,110094	-1,641473	-0,431780	-8,277600	0,547512	-0,682974	-2,727275	-2,704576	-4,723252	9,755118	13,468473	0,024289	0,110094	-1,641473	-9,074179	-6,370875	0,547512	0,024289	0,110094	-1,641473	-9,074179	-6,370875	0,547512
11:06:53,53	0,175982	3,434034	-0,055985	-0,157027	0,279982	0,029982	0,025912	0,107122	-1,646858	-0,572910	-8,386796	0,593348	-0,683480	-2,728481	-2,704201	-4,688799	9,741534	13,423583	0,025912	0,107122	-1,646858	-8,981982	-6,352736	0,593348	0,025912	0,107122	-1,646858	-8,981982	-6,352736	0,593348
11:06:53,58	0,175982	3,434034	-0,055985	-0,157027	0,279982	0,029982	0,024249	0,106696	-1,649972	-0,582009	-8,340590	0,574955	-0,681774	-2,726048	-2,707690	-4,694940	9,723694	13,450079	0,024249	0,106696	-1,649972	-8,957631	-6,437016	0,574955	0,024249	0,106696	-1,649972	-8,957631	-6,437016	0,574955
11:06:53,63	0,175982	3,434034	-0,055985	-0,157027	0,279982	0,029982	0,024249	0,106696	-1,649972	-0,582009	-8,340590	0,574955	-0,680536	-2,725430	-2,710424	-4,658059	9,705252	13,412317	0,024249	0,106696	-1,649972	-8,957631	-6,437016	0,574955	0,024249	0,106696	-1,649972	-8,957631	-6,437016	0,574955
11:06:53,68	0,175982	3,434034	-0,055985	-0,157027	0,279982	0,029982	0,023095	0,105933	-1,652706	-0,624163	-8,321699	0,537193	-0,681745	-2,727120	-2,710405	-4,659851	9,662013	13,429860	0,025163	0,106135	-1,652687	-8,906897	-6,474030	0,554736	0,025163	0,106135	-1,652687	-8,906897	-6,474030	0,554736
11:06:53,73	0,175982	3,434034	-0,055985	-0,157027	0,279982	0,029982	0,025163	0,106135	-1,652687	-0,575299	-8,449334	0,554736	-0,682840	-2,726688	-2,712339	-4,635616	9,719104	13,432491	0,025163	0,106135	-1,652687	-8,906897	-6,474030	0,554736	0,025163	0,106135	-1,652687	-8,906897	-6,474030	0,554736
11:06:53,78	0,175982	3,434034	-0,055985	-0,157027	0,279982	0,029982	0,025336	0,107299	-1,654621	-0,576335	-8,450768	0,557367	-0,682882	-2,725718	-2,712349	-4,636547	9,670392	13,426238	0,025336	0,107299	-1,654621	-8,999301	-6,461891	0,557367	0,025336	0,107299	-1,654621	-8,999301	-6,461891	0,557367
11:06:53,83	0,175982	3,434034	-0,055985	-0,157027	0,279982	0,029982	0,024518	0,107821	-1,654631	-0,506555	-8,431758	0,551113	-0,682772	-2,725974	-2,714664	-4,598439	9,718971	13,423947	0,024684	0,107597	-1,656946	-9,025674	-6,511442	0,548823	0,024684	0,107597	-1,656946	-9,025674	-6,511442	0,548823
11:06:53,88	0,175982	3,434034	-0,055985	-0,157027	0,279982	0,029982	0,024684	0,107597	-1,656946	-0,579307	-8,449103	0,548823	-0,684649	-2,725914	-2,715078	-4,637579	9,684729	13,418343	0,024684	0,107597	-1,656946	-9,025674	-6,511442	0,548823	0,024684	0,107597	-1,656946	-9,025674	-6,511442	0,548823
11:06:53,93	0,175982	3,434034	-0,055985	-0,157027	0,279982	0,029982	0,025571	0,109253	-1,657360	-0,443985	-8,478453	0,543219	-0,687182	-2,725126	-2,715286	-4,623372	9,671768	13,400630	0,025571	0,109253	-1,657360	-9,020326	-6,471163	0,543219	0,025571	0,109253	-1,657360	-9,020326	-6,471163	0,543219
11:06:53,98	0,175982	3,434034	-0,055985	-0,157027	0,279982	0,029982	0,026155	0,111840	-1,657568	-0,305327	-8,527624	0,525506	-0,686160	-2,727701	-2,714925	-4,616470	9,694589	13,429128	0,027874	0,109667	-1,657207	-9,050401	-6,423481	0,554004	0,027874	0,109667	-1,657207	-9,050401	-6,423481	0,554004
11:06:54,03	0,175982	3,434034	-0,055985	-0,157027	0,279982	0,029982	0,027874	0,109667	-1,657207	-0,441531	-8,611563	0,554004	-0,684011	-2,729729	-2,716620	-4,615184	9,659516	13,398407	0,027874	0,109667	-1,657207	-9,050401	-6,423481	0,554004	0,027874	0,109667	-1,657207	-9,050401	-6,423481	0,554004
11:06:54,08	0,175982	3,434034	-0,055985	-0,157027	0,279982	0,029982	0,028555	0,106792	-1,658902	-0,561297	-8,665667	0,523283	-0,681589	-2,726089	-2,715834	-4,587534	9,694175	13,409404	0,028555	0,106792	-1,658902	-8,944483	-6,424063	0,523283	0,028555	0,106792	-1,658902	-8,944483	-6,424063	0,523283
11:06:54,13	0,175982	3,434034	-0,055985	-0,157027	0,279982	0,029982	0,024192	0,106515	-1,658116	-0,619526	-8,445378	0,534280	-0,685723	-2,727911	-2,715829	-4,595716	9,693329	13,418164	0,024192	0,106515	-1,658116	-8,980991	-6,546313	0,534280	0,024192	0,106515	-1,658116	-8,980991	-6,546313	0,534280
11:06:54,18	0,175982	3,434034	-0,055985	-0,157027	0,279982	0,029982	0,027837	0,109184	-1,658111	-0,475934	-8,628272	0,543039	-0,682255	-2,728204	-2,716992	-4,602520	9,628818	13,417431	0,027837	0,109184	-1,658111	-9,046886	-6,443050	0,543039	0,027837	0,109184	-1,658111	-9,046886	-6,443050	0,543039
11:06:54,23	0,175982	3,434034	-0,055985	-0,157027	0,279982	0,029982	0,021561	0,105335	-1,662385	-0,692072	-8,303967	0,547589	-0,679251	-2,724400	-2,720103	-4,585932	9,706121	13,422713	0,021561	0,105335	-1,662385	-8,960847	-6,611457	0,547589	0,021561	0,105335	-1,662385	-8,960847	-6,611457	0,547589
11:06:54,29	0,175982	3,434034	-0,055985	-0,157027	0,279982	0,029982	0,021561	0,105335	-1,662385	-0,692072	-8,303967	0,547589	-0,684596	-2,724931	-2,718587	-4,616379	9,713723	13,397119	0,021561	0,105335	-1,662385	-8,960847	-6,611457	0,547589	0,021561	0,105335	-1,662385	-8,960847	-6,611457	0,547589
11:06:54,34	0,175982	3,434034	-0,055985	-0,157027	0,279982	0,029982	0,024693	0,109699	-1,660869	-0,456513	-8,436679	0,521994	-0,678685	-2,725670	-2,719698	-4,585868	9,667908	13,435687	0,024693	0,109699	-1,660869	-9,067849	-6,498281	0,521994	0,024693	0,109699	-1,660869	-9,067849	-6,498281	0,521994
11:06:54,39	0,175982	3,434034	-0,055985	-0,157027	0,279982	0,029982	0,022378	0,104210	-1,661980	-0,717516	-8,365608	0,560563	-0,682308	-2,726624	-2,719732	-4,623893	9,644877	13,415212	0,025015	0,106870	-1,662014	-8,929515	-6,517667	0,540088	0,025015	0,106870	-1,662014	-8,929515	-6,517667	0,540088
11:06:54,44	0,175982	3,434034	-0,055985	-0,157027	0,279982	0,029982	0,025015	0,106870	-1,662014	-0,540214	-8,481332	0,540088	-0,686839	-2,725808	-2,718930	-4,557952	9,701640	13,420048	0,025015	0,106870	-1,662014	-8,929515	-6,517667	0,540088	0,025015	0,106870	-1,662014	-8,929515	-6,517667	0,540088
11:06:54,49	0,175982	3,434034	-0,055985	-0,157027	0,279982	0,029982	0,026574	0,111203	-1,661212	-0,397046	-8,591108	0,544924	-0,684617	-2,726034	-2,719312	-4,598551	9,648979	13,448432	0,025659	0,109165	-1,661594	-9,006555	-6,520504	0,573308	0,025659	0,109165	-1,661594	-9,006555	-6,520504	0,573308
11:06:54,54	0,175982	3,434034	-0,055985	-0,157027	0,279982	0,029982	0,025659	0,109165	-1,661594	-0,437099	-8,534703	0,573308	-0,685213	-2,723887	-2,720110	-4,588573	9,625496	13,428898	0,024097	0,110754	-1,662392	-9,033326	-6,582261	0,553774	0,024097	0,110754	-1,662392	-9,033326	-6,582261	0,553774
11:06:54,59	0,175982	3,434034	-0,055985	-0,157027	0,279982	0,029982	0,024097	0,110754	-1,662392	-0,339106	-8,473898	0,553774	-0,683413	-2,726264	-2,718547	-4,582326	9,620970	13,418006	0,024097	0,110754	-1,662392	-9,033326	-6,582261	0,553774	0,024097	0,110754	-1,662392	-9,033326	-6,582261	0,553774
11:06:54,64	0,175982	3,434034	-0,055985	-0,157027	0,279982	0,029982	0,025255	0,108007	-1,660829	-0,481156	-8,541791	0,542882	-0,685125	-2,726668	-2,719709	-4,555779	9,619130	13,408335	0,025255	0,108007	-1,660829	-8,959732	-6,559245	0,542882	0,025255	0,108007	-1,660829	-8,959732	-6,559245	0,542882
11:06:54,69	0,175982	3,434034	-0,055985	-0,157027	0,279982	0,029982	0,026462	0,109288	-1,661991	-0,426263	-8,628424	0,533211	-0,681091	-2,721202	-2,718580	-4,599218	9,658760	13,410872	0,026462	0,109288	-1,661991	-9,005339	-6,551191	0,533211	0,026462	0,109288	-1,661991	-9,005339	-6,551191	0,533211
11:06:54,74	0,175982	3,434034	-0,055985	-0,157027	0,279982	0,029982	0,019711	0,108527	-1,660862	-0,478404	-8,219978	0,535747	-0,681693	-2,724049	-2,721669	-4,606763	9,664751	13,427030	0,022477	0,107625	-1,663951	-8,975295	-6,589810	0,551906	0,022477	0,107625	-1,663951	-8,975295	-6,589810	0,551906
11:06:54,79	0,175982	3,434034	-0,055985	-0,157027	0,279982	0,029982	0,022477	0,107625	-1,663951	-0,526740	-8,354278	0,551906	-0,681548	-2,727430	-2,718521	-4,559771	9,681227	13,429528	0,022477	0,107625	-1,663951	-8,975295	-6,589810	0,551906	0,022477	0,107625	-1,663951	-8,975295	-6,589810	0,551906
11:06:54,84	0,175982	3,434034	-0,055985	-0,157027	0,279982	0,029982	0,025333	0,105809	-1,660803	-0,658920	-8,535252	0,554404	-0,685168	-2,726339	-2,720089	-4,582960	9,654838	13,439102	0,026198	0,109489	-1,662371	-9,028012	-6,516781	0,563977	0,026198	0,109489	-1,662371	-9,028012	-6,516781	0,563977
11:06:54,89	0,175982	3,434034	-0,055985	-0,157027	0,279982	0,029982	0,026198	0,109489	-1,662371	-0,433119	-8,573328	0,563977	-0,685090	-2,724335	-2,718904	-4,545517	9,664493	13,453151	0,024424	0,110424	-1,661185	-9,079876	-6,591397	0,578027	0,024424	0,110424	-1,661185	-9,079876	-6,591397	0,578027
11:06:54,94	0,175982	3,434034	-0,055985	-0,157027	0,279982	0,029982	0,024424	0,110424	-1,661185	-0,411574	-8,508667	0,578027	-0,681026	-2,721779	-2,722813	-4,556767	9,652216	13,436953	0,024424	0,110424	-1,661185	-9,079876	-6,591397	0,578027	0,024424	0,110424	-1,661185	-9,079876	-6,591397	0,578027
11:06:54,99	0,175982	3,434034	-0,055985	-0,157027	0,279982	0,029982	0,020178	0,108183	-1,665095	-0,511876	-8,284291	0,561829	-0,685727	-2,724586	-2,721275	-4,569331	9,667035	13,416011	0,020178	0,108183	-1,665095	-9,004218	-6,700301	0,561829	0,020178	0,108183	-1,665095	-9,004218	-6,700301	0,561829
11:06:55,04	0,175982	3,434034	-0,055985	-0,157027	0,279982	0,029982	0,024959	0,110850	-1,663557	-0,379707	-8,514612	0,540887	-0,679795	-2,724980	-2,723541	-4,537597	9,660113	13,471106	0,024959	0,110850	-1,663557	-9,081464	-6,555315	0,540887	0,024959	0,110850	-1,663557	-9,081464	-6,555315	0,540887
11:06:55,09	0,175982	3,434034	-0,055985	-0,157027	0,279982	0,029982	0,022335	0,105516	-1,665822	-0,666981	-8,409083	0,595981	-0,682154	-2,723185	-2,721268	-4,546014	9,660817	13,411549	0,021959	0,108457	-1,663550	-9,024303	-6,658115	0,536425	0,021959	0,108457	-1,663550	-9,024303	-6,658115	0,536425
11:06:55,14	0,175982	3,434034	-0,055985	-0,157027	0,279982	0,029982	0,021959	0,108457	-1,663550	-0,510458	-8,381917	0,536425	-0,683396	-2,721684	-2,722047	-4,573375	9,679021	13,437121	0,021281	0,110282	-1,664329	-9,074756	-6,643300	0,561997	0,021281	0,110282	-1,664329	-9,074756	-6,643300	0,561997
11:06:55,19	0,175982	3,434034	-0,055985	-0,157027	0,279982	0,029982	0,021281	0,110282	-1,664329	-0,417631	-8,313834	0,561997	-0,682818	-2,725022	-2,723584	-4,565692	9,624631	13,435840	0,023882	0,108113	-1,665866	-8,974021	-6,608209	0,560715	0,023882	0,108113	-1,665866	-8,974021	-6,608209	0,560715
11:06:55,24	0,175982	3,434034	-0,055985	-0,157027	0,279982	0,029982	0,023882	0,108113	-1,665866	-0,487146	-8,482963	0,560715	-0,685721	-2,726078	-2,721274	-4,564649	9,647641	13,405431	0,026248	0,110098	-1,663556	-9,047082	-6,534903	0,530307	0,026248	0,110098	-1,663556	-9,047082	-6,534903	0,530307
11:06:55,29	0,175982	3,434034	-0,055985	-0,157027	0,279982	0,029982	0,026248	0,110098	-1,663556	-0,404356	-8,595404	0,530307	-0,682181	-2,730458	-2,723165	-4,568029	9,654755	13,445567	0,026248	0,110098	-1,663556	-9,047082	-6,534903	0,530307	0,026248	0,110098	-1,663556	-9,047082	-6,534903	0,530307
11:06:55,34	0,175982	3,434034	-0,055985	-0,157027	0,279982	0,029982	0,028272	0,104843	-1,665447	-0,682098	-8,694160	0,570443	-0,680998	-2,726702	-2,722816	-4,550584	9,623244	13,401322	0,028272	0,104843	-1,665447	-8,912290	-6,474786	0,570443	0,028272	0,104843	-1,665447	-8,912290	-6,474786	0,570443
11:06:55,39	0,175982	3,434034	-0,055985	-0,157027	0,279982	0,029982	0,024427	0,105697	-1,665098	-0,619156	-8,525076	0,526198	-0,685135	-2,727945	-2,718893	-4,561760	9,625792	13,456373	0,024427	0,105697	-1,665098	-8,916337	-6,607545	0,526198	0,024427	0,105697	-1,665098	-8,916337	-6,607545	0,526198
11:06:55,44	0,175982	3,434034	-0,055985	-0,157027	0,279982	0,029982	0,027573	0,108657	-1,661175	-0,461813	-8,677690	0,581249	-0,661828	-2,709482	-2,099592	-6,828991	10,922860	13,480623	0,027573	0,108657	-1,661175	-8,991416	-6,513237	0,581249	0,027573	0,108657	-1,661175	-8,991416	-6,513237	0,581249
11:06:55,49	0,176076	3,433926	-0,065996	-0,157028	0,279994	0,029981	-7,037660E-5	0,097705	-1,041874	-1,021039	-4,628240	0,605499	-0,662876	-2,706458	-2,107694	-6,689999	10,772045	13,494097	-0,002165	0,100125	-1,049976	-8,693861	-4,885053	0,618972	-0,002165	0,100125	-1,049976	-8,693861	-4,885053	0,618972
11:06:55,54	0,176076	3,433926	-0,065996	-0,157028	0,279994	0,029981	-0,002165	0,100125	-1,049976	-0,834085	-4,715089	0,618972	-0,659921	-2,704592	-2,116625	-6,653528	10,742251	13,489299	-0,005259	0,098499	-1,058907	-8,643208	-5,013524	0,614175	-0,005259	0,098499	-1,058907	-8,643208	-5,013524	0,614175
11:06:55,59	0,176076	3,433926	-0,065996	-0,157028	0,279994	0,029981	-0,005259	0,098499	-1,058907	-0,911064	-4,600690	0,614175	-0,667491	-2,704234	-2,115074	-6,605932	10,711702	13,471097	-0,005259	0,098499	-1,058907	-8,643208	-5,013524	0,614175	-0,005259	0,098499	-1,058907	-8,643208	-5,013524	0,614175
11:06:55,64	0,176076	3,433926	-0,065996	-0,157028	0,279994	0,029981	-0,000531	0,100520	-1,060452	-0,748092	-4,910248	0,601361	-0,664036	-2,707676	-2,118170	-6,627302	10,660305	13,476485	-0,000531	0,100520	-1,060452	-8,638924	-4,951908	0,601361	-0,000531	0,100520	-1,060452	-8,638924	-4,951908	0,601361
11:06:55,69	0,176076	3,433926	-0,065996	-0,157028	0,279994	0,029981	-0,004404	0,098526	-1,062734	-0,905106	-4,755349	0,632849	-0,660372	-2,705318	-2,120452	-6,560357	10,683201	13,507974	-0,004404	0,098526	-1,062734	-8,639371	-5,101087	0,632849	-0,004404	0,098526	-1,062734	-8,639371	-5,101087	0,632849
11:06:55,74	0,176076	3,433926	-0,065996	-0,157028	0,279994	0,029981	-0,004404	0,098526	-1,062734	-0,905106	-4,755349	0,632849	-0,660433	-2,707821	-2,122828	-6,600147	10,692948	13,461307	-0,004404	0,098526	-1,062734	-8,639371	-5,101087	0,632849	-0,004404	0,098526	-1,062734	-8,639371	-5,101087	0,632849
11:06:55,79	0,176076	3,433926	-0,065996	-0,157028	0,279994	0,029981	-0,002206	0,097327	-1,065110	-0,955972	-4,830321	0,586183	-0,658655	-2,704083	-2,123582	-6,577619	10,688082	13,496156	-0,002206	0,097327	-1,065110	-8,596158	-5,003502	0,586183	-0,002206	0,097327	-1,065110	-8,596158	-5,003502	0,586183
11:06:55,84	0,176076	3,433926	-0,065996	-0,157028	0,279994	0,029981	-0,006333	0,097656	-1,065864	-0,945916	-4,637679	0,621032	-0,663323	-2,704728	-2,126689	-6,557949	10,702668	13,492564	-0,006333	0,097656	-1,065864	-8,611925	-5,134801	0,621032	-0,006333	0,097656	-1,065864	-8,611925	-5,134801	0,621032
11:06:55,89	0,176076	3,433926	-0,065996	-0,157028	0,279994	0,029981	-0,003440	0,101376	-1,068971	-0,774943	-4,797834	0,617440	-0,664012	-2,701770	-2,129071	-6,589718	10,685588	13,465042	-0,003440	0,101376	-1,068971	-8,732972	-5,067890	0,617440	-0,003440	0,101376	-1,068971	-8,732972	-5,067890	0,617440
11:06:55,94	0,176076	3,433926	-0,065996	-0,157028	0,279994	0,029981	-0,005657	0,103452	-1,071353	-0,636323	-4,663582	0,589918	-0,660365	-2,705623	-2,128243	-6,550799	10,695929	13,479064	-0,005657	0,103452	-1,071353	-8,757306	-5,107664	0,589918	-0,005657	0,103452	-1,071353	-8,757306	-5,107664	0,589918
11:06:55,99	0,176076	3,433926	-0,065996	-0,157028	0,279994	0,029981	-0,004145	0,098367	-1,070525	-0,929141	-4,770770	0,603939	-0,665110	-2,708584	-2,130201	-6,564022	10,671745	13,458976	0,000793	0,100996	-1,072483	-8,693082	-4,965910	0,583852	0,000793	0,100996	-1,072483	-8,693082	-4,965910	0,583852
11:06:56,04	0,176076	3,433926	-0,065996	-0,157028	0,279994	0,029981	0,000793	0,100996	-1,072483	-0,764895	-5,028168	0,583852	-0,660962	-2,703931	-2,127472	-6,554428	10,704992	13,483915	-0,005311	0,099731	-1,069754	-8,693144	-5,119350	0,608791	-0,005311	0,099731	-1,069754	-8,693144	-5,119350	0,608791
11:06:56,09	0,176076	3,433926	-0,065996	-0,157028	0,279994	0,029981	-0,005311	0,099731	-1,069754	-0,864272	-4,702448	0,608791	-0,659762	-2,704886	-2,126685	-6,535864	10,667333	13,477259	-0,005083	0,098214	-1,068967	-8,629613	-5,148224	0,602135	-0,005083	0,098214	-1,068967	-8,629613	-5,148224	0,602135
11:06:56,14	0,176076	3,433926	-0,065996	-0,157028	0,279994	0,029981	-0,005083	0,098214	-1,068967	-0,919822	-4,749188	0,602135	-0,662724	-2,705712	-2,128999	-6,545548	10,690309	13,507940	-0,005083	0,098214	-1,068967	-8,629613	-5,148224	0,602135	-0,005083	0,098214	-1,068967	-8,629613	-5,148224	0,602135
11:06:56,19	0,176076	3,433926	-0,065996	-0,157028	0,279994	0,029981	-0,002888	0,100366	-1,071281	-0,822955	-4,843481	0,632815	-0,665794	-2,702741	-2,131003	-6,594238	10,687057	13,480395	-0,002888	0,100366	-1,071281	-8,701707	-5,070168	0,632815	-0,002888	0,100366	-1,071281	-8,701707	-5,070168	0,632815
11:06:56,24	0,176076	3,433926	-0,065996	-0,157028	0,279994	0,029981	-0,003926	0,104510	-1,073285	-0,580296	-4,748967	0,605270	-0,659231	-2,705642	-2,129801	-6,562241	10,677638	13,479736	-0,003926	0,104510	-1,073285	-8,784366	-5,057134	0,605270	-0,003926	0,104510	-1,073285	-8,784366	-5,057134	0,605270
11:06:56,29	0,176076	3,433926	-0,065996	-0,157028	0,279994	0,029981	-0,004676	0,102109	-1,072888	-0,734207	-4,736003	0,585998	-0,663339	-2,703291	-2,130606	-6,557146	10,699186	13,461122	-0,004676	0,102109	-1,072888	-8,749785	-5,103077	0,585998	-0,004676	0,102109	-1,072888	-8,749785	-5,103077	0,585998
11:06:56,34	0,176076	3,433926	-0,065996	-0,157028	0,279994	0,029981	-0,004676	0,102109	-1,072888	-0,734207	-4,736003	0,585998	-0,657459	-2,700490	-2,129814	-6,550220	10,688877	13,481052	-0,004676	0,102109	-1,072888	-8,749785	-5,103077	0,585998	-0,004676	0,102109	-1,072888	-8,749785	-5,103077	0,585998
11:06:56,40	0,176076	3,433926	-0,065996	-0,157028	0,279994	0,029981	-0,010042	0,098418	-1,072096	-0,920712	-4,468115	0,605927	-0,659296	-2,707772	-2,132533	-6,583197	10,645238	13,465713	-0,010042	0,098418	-1,072096	-8,646490	-5,256433	0,605927	-0,010042	0,098418	-1,072096	-8,646490	-5,256433	0,605927
11:06:56,45	0,176076	3,433926	-0,065996	-0,157028	0,279994	0,029981	-0,002818	0,096367	-1,074815	-0,973051	-4,837061	0,590589	-0,659229	-2,705075	-2,130948	-6,548323	10,658141	13,499132	-0,002818	0,096367	-1,074815	-8,537874	-5,058239	0,590589	-0,002818	0,096367	-1,074815	-8,537874	-5,058239	0,590589
11:06:56,50	0,176076	3,433926	-0,065996	-0,157028	0,279994	0,029981	-0,005187	0,097658	-1,073230	-0,934543	-4,737605	0,624008	-0,661705	-2,701849	-2,132953	-6,590116	10,642492	13,466415	-0,006742	0,101414	-1,075235	-8,665787	-5,157624	0,591291	-0,006742	0,101414	-1,075235	-8,665787	-5,157624	0,591291
11:06:56,55	0,176076	3,433926	-0,065996	-0,157028	0,279994	0,029981	-0,006742	0,101414	-1,075235	-0,704757	-4,628361	0,591291	-0,663230	-2,705625	-2,135351	-6,533012	10,666908	13,497931	-0,002710	0,100848	-1,077633	-8,700463	-5,088012	0,622807	-0,002710	0,100848	-1,077633	-8,700463	-5,088012	0,622807
11:06:56,60	0,176076	3,433926	-0,065996	-0,157028	0,279994	0,029981	-0,002710	0,100848	-1,077633	-0,783930	-4,875287	0,622807	-0,659774	-2,704013	-2,133272	-6,520927	10,660651	13,500408	-0,002710	0,100848	-1,077633	-8,700463	-5,088012	0,622807	-0,002710	0,100848	-1,077633	-8,700463	-5,088012	0,622807
11:06:56,65	0,176076	3,433926	-0,065996	-0,157028	0,279994	0,029981	-0,005834	0,098660	-1,075554	-0,898301	-4,726440	0,625284	-0,663369	-2,702129	-2,134860	-6,540542	10,653636	13,486474	-0,005834	0,098660	-1,075554	-8,643119	-5,184389	0,625284	-0,005834	0,098660	-1,075554	-8,643119	-5,184389	0,625284
11:06:56,70	0,176076	3,433926	-0,065996	-0,157028	0,279994	0,029981	-0,005667	0,102716	-1,077142	-0,671527	-4,721607	0,611350	-0,662743	-2,697749	-2,132166	-6,526164	10,673483	13,466700	-0,009775	0,104364	-1,074447	-8,802762	-5,277869	0,591576	-0,009775	0,104364	-1,074447	-8,802762	-5,277869	0,591576
11:06:56,75	0,176076	3,433926	-0,065996	-0,157028	0,279994	0,029981	-0,009775	0,104364	-1,074447	-0,610205	-4,510566	0,591576	-0,665182	-2,704382	-2,135628	-6,567928	10,664954	13,506318	-0,002811	0,103160	-1,077910	-8,742587	-5,061422	0,631194	-0,002811	0,103160	-1,077910	-8,742587	-5,061422	0,631194
11:06:56,80	0,176076	3,433926	-0,065996	-0,157028	0,279994	0,029981	-0,002811	0,103160	-1,077910	-0,644546	-4,840785	0,631194	-0,660965	-2,700825	-2,131785	-6,528722	10,659208	13,436817	-0,002811	0,103160	-1,077910	-8,742587	-5,061422	0,631194	-0,002811	0,103160	-1,077910	-8,742587	-5,061422	0,631194
11:06:56,85	0,176076	3,433926	-0,065996	-0,157028	0,279994	0,029981	-0,007999	0,101286	-1,074067	-0,756623	-4,607822	0,561693	-0,659921	-2,702565	-2,134465	-6,582445	10,660582	13,511644	-0,007999	0,101286	-1,074067	-8,707551	-5,235737	0,561693	-0,007999	0,101286	-1,074067	-8,707551	-5,235737	0,561693
11:06:56,90	0,176076	3,433926	-0,065996	-0,157028	0,279994	0,029981	-0,007014	0,099512	-1,076747	-0,823167	-4,611805	0,636519	-0,663354	-2,705300	-2,136798	-6,543819	10,666722	13,477948	-0,007014	0,099512	-1,076747	-8,634884	-5,162435	0,636519	-0,007014	0,099512	-1,076747	-8,634884	-5,162435	0,636519
11:06:56,95	0,176076	3,433926	-0,065996	-0,157028	0,279994	0,029981	-0,002929	0,101117	-1,079079	-0,764337	-4,854621	0,602824	-0,664497	-2,707587	-2,135241	-6,531267	10,646199	13,461142	-0,002929	0,101117	-1,079079	-8,702048	-5,084555	0,602824	-0,002929	0,101117	-1,079079	-8,702048	-5,084555	0,602824
11:06:57,00	0,176076	3,433926	-0,065996	-0,157028	0,279994	0,029981	-0,000377	0,100964	-1,077523	-0,760811	-5,008439	0,586018	-0,661583	-2,708425	-2,136381	-6,541007	10,642789	13,491277	-0,000377	0,100964	-1,077523	-8,686487	-5,038068	0,586018	-0,000377	0,100964	-1,077523	-8,686487	-5,038068	0,586018
11:06:57,05	0,176076	3,433926	-0,065996	-0,157028	0,279994	0,029981	-0,001109	0,098021	-1,078663	-0,906012	-4,963672	0,616153	-0,660975	-2,705954	-2,135650	-6,541042	10,665895	13,443593	-0,001109	0,098021	-1,078663	-8,600681	-5,050722	0,616153	-0,001109	0,098021	-1,078663	-8,600681	-5,050722	0,616153
11:06:57,10	0,176076	3,433926	-0,065996	-0,157028	0,279994	0,029981	-0,003553	0,098730	-1,077932	-0,889145	-4,825021	0,568468	-0,660395	-2,706123	-2,136389	-6,542098	10,676297	13,492913	-0,003553	0,098730	-1,077932	-8,639459	-5,103894	0,568468	-0,003553	0,098730	-1,077932	-8,639459	-5,103894	0,568468
11:06:57,15	0,176076	3,433926	-0,065996	-0,157028	0,279994	0,029981	-0,003696	0,098144	-1,078671	-0,928120	-4,811436	0,617789	-0,659226	-2,704141	-2,136430	-6,544269	10,670831	13,449675	-0,005997	0,098122	-1,078712	-8,625999	-5,163409	0,574551	-0,005997	0,098122	-1,078712	-8,625999	-5,163409	0,574551
11:06:57,20	0,176076	3,433926	-0,065996	-0,157028	0,279994	0,029981	-0,005997	0,098122	-1,078712	-0,923439	-4,692649	0,574551	-0,665653	-2,706259	-2,134483	-6,525132	10,657879	13,441609	-0,005997	0,098122	-1,078712	-8,625999	-5,163409	0,574551	-0,005997	0,098122	-1,078712	-8,625999	-5,163409	0,574551
11:06:57,25	0,176076	3,433926	-0,065996	-0,157028	0,279994	0,029981	-0,000950	0,102629	-1,076765	-0,687427	-4,978151	0,566485	-0,666312	-2,707955	-2,135589	-6,544414	10,641271	13,523950	-0,000950	0,102629	-1,076765	-8,743787	-5,052708	0,566485	-0,000950	0,102629	-1,076765	-8,743787	-5,052708	0,566485
11:06:57,30	0,176076	3,433926	-0,065996	-0,157028	0,279994	0,029981	0,000849	0,102352	-1,077871	-0,677818	-5,063296	0,648826	-0,660347	-2,704136	-2,135997	-6,516028	10,679427	13,492810	-0,005441	0,099095	-1,078279	-8,673355	-5,168837	0,617686	-0,005441	0,099095	-1,078279	-8,673355	-5,168837	0,617686
11:06:57,35	0,176076	3,433926	-0,065996	-0,157028	0,279994	0,029981	-0,005441	0,099095	-1,078279	-0,894395	-4,741715	0,617686	-0,660982	-2,705444	-2,138374	-6,527295	10,633341	13,434450	-0,005441	0,099095	-1,078279	-8,673355	-5,168837	0,617686	-0,005441	0,099095	-1,078279	-8,673355	-5,168837	0,617686
11:06:57,40	0,176076	3,433926	-0,065996	-0,157028	0,279994	0,029981	-0,003991	0,098991	-1,080656	-0,854258	-4,830413	0,559326	-0,663255	-2,703584	-2,136789	-6,484741	10,637386	13,462132	-0,003991	0,098991	-1,080656	-8,625053	-5,143691	0,559326	-0,003991	0,098991	-1,080656	-8,625053	-5,143691	0,559326
11:06:57,45	0,176076	3,433926	-0,065996	-0,157028	0,279994	0,029981	-0,004465	0,101890	-1,079071	-0,728290	-4,840587	0,587008	-0,662722	-2,703660	-2,140631	-6,496890	10,641244	13,527786	-0,004465	0,101890	-1,079071	-8,726657	-5,191086	0,587008	-0,004465	0,101890	-1,079071	-8,726657	-5,191086	0,587008
11:06:57,50	0,176076	3,433926	-0,065996	-0,157028	0,279994	0,029981	-0,004666	0,101390	-1,082913	-0,751559	-4,817695	0,652662	-0,661436	-2,701958	-2,129753	-6,442714	10,571218	13,494616	-0,004666	0,101390	-1,082913	-8,710673	-5,183959	0,652662	-0,004666	0,101390	-1,082913	-8,710673	-5,183959	0,652662
11:06:57,55	0,176076	3,433926	-0,065996	-0,157028	0,279994	0,029981	-0,006783	0,101128	-1,072035	-0,731620	-4,789552	0,619492	-0,665103	-2,712267	-1,536219	-10,054030	12,665124	13,564953	-0,006783	0,101128	-1,072035	-8,670177	-5,321984	0,619492	-0,006783	0,101128	-1,072035	-8,670177	-5,321984	0,619492
11:06:57,60	0,175965	3,433972	-0,075983	-0,157018	0,279991	0,029994	0,003979	0,099148	-0,478501	-0,842296	-1,174708	0,689829	-0,654458	-2,710930	-1,541234	-9,968226	12,507032	13,549562	-0,002501	0,090599	-0,483516	-8,304852	-1,187432	0,674437	-0,002501	0,090599	-0,483516	-8,304852	-1,187432	0,674437
11:06:57,65	0,175965	3,433972	-0,075983	-0,157018	0,279991	0,029994	-0,002501	0,090599	-0,483516	-1,192863	-0,991108	0,674437	-0,656697	-2,706147	-1,547835	-9,889979	12,510621	13,543521	-0,002501	0,090599	-0,483516	-8,304852	-1,187432	0,674437	-0,002501	0,090599	-0,483516	-8,304852	-1,187432	0,674437
11:06:57,70	0,175965	3,433972	-0,075983	-0,157018	0,279991	0,029994	-0,005524	0,094929	-0,490117	-1,009888	-0,899859	0,668397	-0,663063	-2,713905	-1,553220	-9,817182	12,426427	13,541102	0,004377	0,096563	-0,495502	-8,468622	-1,176274	0,665977	0,004377	0,096563	-0,495502	-8,468622	-1,176274	0,665977
11:06:57,75	0,175965	3,433972	-0,075983	-0,157018	0,279991	0,029994	0,004377	0,096563	-0,495502	-0,888434	-1,519879	0,665977	-0,652977	-2,705573	-1,554732	-9,762977	12,455662	13,593832	0,004377	0,096563	-0,495502	-8,468622	-1,176274	0,665977	0,004377	0,096563	-0,495502	-8,468622	-1,176274	0,665977
11:06:57,80	0,175965	3,433972	-0,075983	-0,157018	0,279991	0,029994	-0,007881	0,091995	-0,497014	-1,178400	-0,914756	0,718708	-0,657085	-2,706488	-1,555509	-9,738315	12,399562	13,581718	-0,005035	0,095095	-0,497791	-8,445885	-1,507426	0,706594	-0,005035	0,095095	-0,497791	-8,445885	-1,507426	0,706594
11:06:57,85	0,175965	3,433972	-0,075983	-0,157018	0,279991	0,029994	-0,005035	0,095095	-0,497791	-0,980945	-1,112187	0,706594	-0,660047	-2,705495	-1,557121	-9,750638	12,409340	13,524632	-0,005035	0,095095	-0,497791	-8,445885	-1,507426	0,706594	-0,005035	0,095095	-0,497791	-8,445885	-1,507426	0,706594
11:06:57,90	0,175965	3,433972	-0,075983	-0,157018	0,279991	0,029994	-0,004414	0,098156	-0,499403	-0,824054	-1,128917	0,649508	-0,655247	-2,704997	-1,556711	-9,697243	12,371933	13,513849	-0,004414	0,098156	-0,499403	-8,529321	-1,475409	0,649508	-0,004414	0,098156	-0,499403	-8,529321	-1,475409	0,649508
11:06:57,95	0,175965	3,433972	-0,075983	-0,157018	0,279991	0,029994	-0,007245	0,094248	-0,498993	-1,021603	-1,046640	0,638725	-0,655238	-2,710365	-1,560944	-9,687845	12,346205	13,534090	-0,002601	0,091557	-0,503226	-8,331153	-1,513316	0,658966	-0,002601	0,091557	-0,503226	-8,331153	-1,513316	0,658966
11:06:58,00	0,175965	3,433972	-0,075983	-0,157018	0,279991	0,029994	-0,002601	0,091557	-0,503226	-1,143948	-1,309131	0,658966	-0,654004	-2,703528	-1,562114	-9,645537	12,359956	13,540880	-0,002601	0,091557	-0,503226	-8,331153	-1,513316	0,658966	-0,002601	0,091557	-0,503226	-8,331153	-1,513316	0,658966
11:06:58,05	0,175965	3,433972	-0,075983	-0,157018	0,279991	0,029994	-0,009138	0,093906	-0,504396	-1,054825	-0,998950	0,665756	-0,654627	-2,706116	-1,561318	-9,657156	12,330367	13,558456	-0,009138	0,093906	-0,504396	-8,426484	-1,716322	0,665756	-0,009138	0,093906	-0,504396	-8,426484	-1,716322	0,665756
11:06:58,10	0,175965	3,433972	-0,075983	-0,157018	0,279991	0,029994	-0,006586	0,093152	-0,503600	-1,062624	-1,136418	0,683332	-0,656364	-2,703623	-1,562506	-9,645885	12,357545	13,540623	-0,007877	0,095903	-0,504787	-8,477130	-1,683788	0,665498	-0,007877	0,095903	-0,504787	-8,477130	-1,683788	0,665498
11:06:58,15	0,175965	3,433972	-0,075983	-0,157018	0,279991	0,029994	-0,007877	0,095903	-0,504787	-0,948743	-1,065469	0,665498	-0,652762	-2,701821	-1,557842	-9,614726	12,341677	13,523311	-0,007877	0,095903	-0,504787	-8,477130	-1,683788	0,665498	-0,007877	0,095903	-0,504787	-8,477130	-1,683788	0,665498
11:06:58,20	0,175965	3,433972	-0,075983	-0,157018	0,279991	0,029994	-0,011238	0,093684	-0,500124	-1,065984	-0,925578	0,648187	-0,659817	-2,710186	-1,561703	-9,612953	12,312123	13,522235	-0,011238	0,093684	-0,500124	-8,420156	-1,807791	0,648187	-0,011238	0,093684	-0,500124	-8,420156	-1,807791	0,648187
11:06:58,25	0,175965	3,433972	-0,075983	-0,157018	0,279991	0,029994	-0,000466	0,095612	-0,503985	-0,941011	-1,502039	0,647111	-0,653911	-2,702437	-1,560934	-9,595006	12,340435	13,534350	-0,000466	0,095612	-0,503985	-8,446545	-1,538644	0,647111	-0,000466	0,095612	-0,503985	-8,446545	-1,538644	0,647111
11:06:58,30	0,175965	3,433972	-0,075983	-0,157018	0,279991	0,029994	-0,010131	0,094371	-0,503216	-1,039027	-1,000874	0,659226	-0,655077	-2,703691	-1,563255	-9,589519	12,345734	13,540333	-0,008461	0,094754	-0,505537	-8,464640	-1,754002	0,665209	-0,008461	0,094754	-0,505537	-8,464640	-1,754002	0,665209
11:06:58,35	0,175965	3,433972	-0,075983	-0,157018	0,279991	0,029994	-0,008461	0,094754	-0,505537	-1,026438	-1,089785	0,665209	-0,656196	-2,705598	-1,560534	-9,557956	12,296005	13,512058	-0,006250	0,094769	-0,502816	-8,437756	-1,747603	0,636934	-0,006250	0,094769	-0,502816	-8,437756	-1,747603	0,636934
11:06:58,40	0,175965	3,433972	-0,075983	-0,157018	0,279991	0,029994	-0,006250	0,094769	-0,502816	-0,998366	-1,256968	0,636934	-0,658683	-2,704166	-1,562844	-9,602711	12,296832	13,581565	-0,006247	0,097639	-0,505126	-8,492152	-1,708338	0,706441	-0,006247	0,097639	-0,505126	-8,492152	-1,708338	0,706441
11:06:58,45	0,175965	3,433972	-0,075983	-0,157018	0,279991	0,029994	-0,006247	0,097639	-0,505126	-0,827461	-1,217979	0,706441	-0,660464	-2,705714	-1,563640	-9,621148	12,317773	13,562992	-0,004016	0,098408	-0,505922	-8,521430	-1,622792	0,687867	-0,004016	0,098408	-0,505922	-8,521430	-1,622792	0,687867
11:06:58,51	0,175965	3,433972	-0,075983	-0,157018	0,279991	0,029994	-0,004016	0,098408	-0,505922	-0,796426	-1,307528	0,687867	-0,653303	-2,705618	-1,564783	-9,569841	12,295721	13,549170	-0,004016	0,098408	-0,505922	-8,521430	-1,622792	0,687867	-0,004016	0,098408	-0,505922	-8,521430	-1,622792	0,687867
11:06:58,56	0,175965	3,433972	-0,075983	-0,157018	0,279991	0,029994	-0,007679	0,092254	-0,507065	-1,122976	-1,172521	0,674046	-0,654422	-2,703545	-1,566333	-9,537819	12,307320	13,550269	-0,007679	0,092254	-0,507065	-8,364911	-1,775315	0,674046	-0,007679	0,092254	-0,507065	-8,364911	-1,775315	0,674046
11:06:58,61	0,175965	3,433972	-0,075983	-0,157018	0,279991	0,029994	-0,008915	0,094260	-0,508615	-1,044709	-1,130173	0,675145	-0,656230	-2,710140	-1,563201	-9,573303	12,293041	13,566361	-0,008915	0,094260	-0,508615	-8,444131	-1,830006	0,675145	-0,008915	0,094260	-0,508615	-8,444131	-1,830006	0,675145
11:06:58,66	0,175965	3,433972	-0,075983	-0,157018	0,279991	0,029994	-0,006456	0,094162	-0,508613	-1,044059	-1,276265	0,659504	-0,655567	-2,705723	-1,566331	-9,524899	12,293236	13,534628	-0,006456	0,094162	-0,508613	-8,435803	-1,783077	0,659504	-0,006456	0,094162	-0,508613	-8,435803	-1,783077	0,659504
11:06:58,71	0,175965	3,433972	-0,075983	-0,157018	0,279991	0,029994	-0,005744	0,097902	-0,507064	-0,843622	-1,284178	0,682942	-0,659162	-2,704470	-1,564782	-9,553116	12,302622	13,558066	-0,005744	0,097902	-0,507064	-8,528920	-1,735069	0,682942	-0,005744	0,097902	-0,507064	-8,528920	-1,735069	0,682942
11:06:58,76	0,175965	3,433972	-0,075983	-0,157018	0,279991	0,029994	-0,005744	0,097902	-0,507064	-0,843622	-1,284178	0,682942	-0,652628	-2,704491	-1,565122	-9,525285	12,309275	13,593242	-0,005744	0,097902	-0,507064	-8,528920	-1,735069	0,682942	-0,005744	0,097902	-0,507064	-8,528920	-1,735069	0,682942
11:06:58,81	0,175965	3,433972	-0,075983	-0,157018	0,279991	0,029994	-0,008993	0,092233	-0,507404	-1,158095	-1,136005	0,718118	-0,655034	-2,703685	-1,564770	-9,532390	12,254887	13,557147	-0,008993	0,092233	-0,507404	-8,398365	-1,841945	0,718118	-0,008993	0,092233	-0,507404	-8,398365	-1,841945	0,718118
11:06:58,86	0,175965	3,433972	-0,075983	-0,157018	0,279991	0,029994	-0,007734	0,093563	-0,509027	-1,077908	-1,192825	0,636335	-0,654410	-2,704916	-1,566745	-9,538281	12,304080	13,511459	-0,007734	0,093563	-0,509027	-8,422628	-1,799919	0,636335	-0,007734	0,093563	-0,509027	-8,422628	-1,799919	0,636335
11:06:58,91	0,175965	3,433972	-0,075983	-0,157018	0,279991	0,029994	-0,007734	0,093563	-0,509027	-1,077908	-1,192825	0,636335	-0,653724	-2,701167	-1,565545	-9,487336	12,320751	13,545330	-0,007734	0,093563	-0,509027	-8,422628	-1,799919	0,636335	-0,007734	0,093563	-0,509027	-8,422628	-1,799919	0,636335
11:06:58,96	0,175965	3,433972	-0,075983	-0,157018	0,279991	0,029994	-0,011324	0,094845	-0,507827	-1,051196	-1,041922	0,670206	-0,657430	-2,705049	-1,566327	-9,549948	12,252533	13,562428	-0,006108	0,096112	-0,508609	-8,439701	-1,772519	0,687304	-0,006108	0,096112	-0,508609	-8,439701	-1,772519	0,687304
11:06:59,01	0,175965	3,433972	-0,075983	-0,157018	0,279991	0,029994	-0,006108	0,096112	-0,508609	-0,894886	-1,293009	0,687304	-0,656652	-2,707139	-1,567104	-9,485916	12,292036	13,510036	-0,004687	0,094393	-0,509386	-8,460376	-1,770566	0,634912	-0,004687	0,094393	-0,509386	-8,460376	-1,770566	0,634912
11:06:59,06	0,175965	3,433972	-0,075983	-0,157018	0,279991	0,029994	-0,007246	0,094723	-0,510160	-0,955282	-1,255301	0,682950	-0,653250	-2,703357	-1,568263	-9,537207	12,314973	13,566449	-0,007246	0,094723	-0,510160	-8,391062	-1,824109	0,682950	-0,007246	0,094723	-0,510160	-8,391062	-1,824109	0,682950
11:06:59,11	0,175965	3,433972	-0,075983	-0,157018	0,279991	0,029994	-0,007246	0,094723	-0,510160	-0,955282	-1,255301	0,682950	-0,658492	-2,703053	-1,566711	-9,495492	12,264133	13,548051	-0,007246	0,094723	-0,510160	-8,391062	-1,824109	0,682950	-0,007246	0,094723	-0,510160	-8,391062	-1,824109	0,682950
11:06:59,16	0,175965	3,433972	-0,075983	-0,157018	0,279991	0,029994	-0,007306	0,098030	-0,508993	-0,832431	-1,272089	0,672927	-0,655071	-2,702287	-1,567163	-9,548613	12,254651	13,495976	-0,007306	0,098030	-0,508993	-8,527799	-1,845619	0,672927	-0,007306	0,098030	-0,508993	-8,527799	-1,845619	0,672927
11:06:59,21	0,175965	3,433972	-0,075983	-0,157018	0,279991	0,029994	-0,009680	0,095450	-0,509444	-0,931806	-1,107370	0,620852	-0,655585	-2,707344	-1,568284	-9,520702	12,247829	13,509849	-0,005044	0,093367	-0,510566	-8,377502	-1,771979	0,634725	-0,005044	0,093367	-0,510566	-8,377502	-1,771979	0,634725
11:06:59,26	0,175965	3,433972	-0,075983	-0,157018	0,279991	0,029994	-0,005044	0,093367	-0,510566	-1,048187	-1,376063	0,634725	-0,657983	-2,702706	-1,567508	-9,527915	12,254971	13,543870	-0,005044	0,093367	-0,510566	-8,377502	-1,771979	0,634725	-0,005044	0,093367	-0,510566	-8,377502	-1,771979	0,634725
11:06:59,31	0,175965	3,433972	-0,075983	-0,157018	0,279991	0,029994	-0,007861	0,097763	-0,509790	-0,822157	-1,219716	0,668745	-0,653260	-2,700477	-1,567894	-9,517982	12,259644	13,545299	-0,007861	0,097763	-0,509790	-8,496584	-1,836836	0,668745	-0,007861	0,097763	-0,509790	-8,496584	-1,836836	0,668745
11:06:59,36	0,175965	3,433972	-0,075983	-0,157018	0,279991	0,029994	-0,012153	0,094787	-0,510176	-0,985927	-1,002838	0,670175	-0,656212	-2,707142	-1,568283	-9,531023	12,231019	13,519029	-0,004905	0,094012	-0,510565	-8,374863	-1,767775	0,643904	-0,004905	0,094012	-0,510565	-8,374863	-1,767775	0,643904
11:06:59,41	0,175965	3,433972	-0,075983	-0,157018	0,279991	0,029994	-0,004905	0,094012	-0,510565	-0,994956	-1,382730	0,643904	-0,658530	-2,704533	-1,566732	-9,513383	12,244724	13,523174	-0,004905	0,094012	-0,510565	-8,374863	-1,767775	0,643904	-0,004905	0,094012	-0,510565	-8,374863	-1,767775	0,643904
11:06:59,46	0,175965	3,433972	-0,075983	-0,157018	0,279991	0,029994	-0,006005	0,097323	-0,509014	-0,843446	-1,333949	0,648050	-0,652581	-2,706727	-1,572108	-9,478721	12,250771	13,565746	-0,006005	0,097323	-0,509014	-8,483306	-1,805354	0,648050	-0,006005	0,097323	-0,509014	-8,483306	-1,805354	0,648050
11:06:59,51	0,175965	3,433972	-0,075983	-0,157018	0,279991	0,029994	-0,007079	0,091074	-0,514390	-1,190956	-1,305080	0,690622	-0,655563	-2,701496	-1,571766	-9,500314	12,296114	13,552938	-0,007079	0,091074	-0,514390	-8,340279	-1,860817	0,690622	-0,007079	0,091074	-0,514390	-8,340279	-1,860817	0,690622
11:06:59,56	0,175965	3,433972	-0,075983	-0,157018	0,279991	0,029994	-0,010119	0,096273	-0,514048	-0,949109	-1,105671	0,677814	-0,653833	-2,701371	-1,569431	-9,510884	12,268803	13,560759	-0,010119	0,096273	-0,514048	-8,506509	-1,899983	0,677814	-0,010119	0,096273	-0,514048	-8,506509	-1,899983	0,677814
11:06:59,61	0,175965	3,433972	-0,075983	-0,157018	0,279991	0,029994	-0,011093	0,094836	-0,511713	-0,994862	-1,059518	0,685634	-0,662075	-2,701156	-1,567897	-9,509420	12,260392	13,548458	-0,011093	0,094836	-0,511713	-8,439509	-1,930300	0,685634	-0,011093	0,094836	-0,511713	-8,439509	-1,930300	0,685634
11:06:59,66	0,175965	3,433972	-0,075983	-0,157018	0,279991	0,029994	-0,007158	0,102082	-0,510179	-0,611539	-1,269599	0,673334	-0,651367	-2,702436	-1,574080	-9,459372	12,277572	13,539381	-0,011403	0,092168	-0,516362	-8,402155	-1,978743	0,664257	-0,011403	0,092168	-0,516362	-8,402155	-1,978743	0,664257
11:06:59,71	0,175965	3,433972	-0,075983	-0,157018	0,279991	0,029994	-0,011403	0,092168	-0,516362	-1,166954	-1,083619	0,664257	-0,654247	-2,704439	-1,571337	-9,434185	12,265023	13,545947	-0,008228	0,093661	-0,513619	-8,443441	-1,922705	0,670823	-0,008228	0,093661	-0,513619	-8,443441	-1,922705	0,670823
11:06:59,76	0,175965	3,433972	-0,075983	-0,157018	0,279991	0,029994	-0,008228	0,093661	-0,513619	-1,091050	-1,276784	0,670823	-0,653108	-2,702501	-1,568644	-9,453527	12,262929	13,530389	-0,008228	0,093661	-0,513619	-8,443441	-1,922705	0,670823	-0,008228	0,093661	-0,513619	-8,443441	-1,922705	0,670823
11:06:59,81	0,175965	3,433972	-0,075983	-0,157018	0,279991	0,029994	-0,010477	0,093643	-0,510926	-1,080484	-1,144170	0,655265	-0,655582	-2,701916	-1,567894	-9,507419	12,260541	13,534914	-0,009746	0,096079	-0,510176	-8,467024	-1,901734	0,659790	-0,009746	0,096079	-0,510176	-8,467024	-1,901734	0,659790
11:06:59,86	0,175965	3,433972	-0,075983	-0,157018	0,279991	0,029994	-0,009746	0,096079	-0,510176	-0,924808	-1,136697	0,659790	-0,651402	-2,700845	-1,570581	-9,463069	12,238679	13,550810	-0,009746	0,096079	-0,510176	-8,467024	-1,901734	0,659790	-0,009746	0,096079	-0,510176	-8,467024	-1,901734	0,659790
11:06:59,91	0,175965	3,433972	-0,075983	-0,157018	0,279991	0,029994	-0,012764	0,092994	-0,512863	-1,088477	-1,029098	0,675686	-0,655607	-2,705487	-1,569408	-9,506636	12,218594	13,567866	-0,012764	0,092994	-0,512863	-8,388510	-2,031051	0,675686	-0,012764	0,092994	-0,512863	-8,388510	-2,031051	0,675686
11:06:59,96	0,175965	3,433972	-0,075983	-0,157018	0,279991	0,029994	-0,006641	0,094315	-0,511690	-0,980619	-1,319812	0,692741	-0,657966	-2,707324	-1,570610	-9,526369	12,248630	13,525476	-0,006641	0,094315	-0,511690	-8,384333	-1,841101	0,692741	-0,006641	0,094315	-0,511690	-8,384333	-1,841101	0,692741
[truncated: 40,404 more chars]
