# Supplementary material for: Characterization of interfragmentary motion associated with common osteosynthesis devices for rat fracture healing studies
Source: PLoS One. 2017 Apr 28;12(4):e0176735. doi: 10.1371/journal.pone.0176735 (PMC5409164; doi:10.1371/journal.pone.0176735)
Supplement: S1 Dataset — (ZIP) [file pone.0176735.s001.zip › S1_Dataset/RatExFix/Specimen02/FIX-EX_02U.txt]

%Tester: Sukopp Matthias
%Projekt: 
%Zeit: 11.03.2015 11:14:38
%Dateipfad: D:\Messungen\Fixator\Measurements\Fixator_20150311.txt
%Kommentar: FIX-EX_02-U
%VI Version: D:\LVProjekte\Fixator\HauptVI\Fixator_v0.12.vi
%Virtueller Drehpunkt: 	0,0000	0,0000	0,0000
%Sensor zu Hexapod (Mitte): 	0,000000	0,000000	-26,500000
%Sensor zu Hexapod Trans (Mitte): 	-0,500000	-0,866025	0,000000	-0,866025	0,500000	0,000000	0,000000	0,000000	1,000000
%Hexapod zu Labor (Mitte): 	0,532945	3,377801	-0,105988
%Hexapod zu Labor Trans (Mitte): 	0,999999	-1,124104E-5	0,001676	1,738345E-5	0,999993	-0,003665	-0,001676	0,003665	0,999992
%Labor zu CR (Mitte): 	0,000000	0,000000	78,500000
%Labor zu CR Trans (Mitte): 	1,000000	0,000000	0,000000	0,000000	1,000000	0,000000	0,000000	0,000000	1,000000
%Zentrum Sensormasse: 	0,000000	0,000000	2,000000
%Sensormasse: 	200,000000E-3
--------------------------------------------------
Time	X	Y	Z	U	V	W	Exp_ Fx	Exp_ Fy	Exp_ Fz	Exp_ Mx	Exp_ My	Exp_ Mz	Sen_ Fx	Sen_ Fy	Sen_ Fz	Sen_ Mx	Sen_ My	Sen_ Mz	Hex_ Fx	Hex_ Fy	Hex_ Fz	Hex_ Mx	Hex_ My	Hex_ Mz	Lab_ Fx	Lab_ Fy	Lab_ Fz	Lab_ Mx	Lab_ My	Lab_ Mz	Laser
11:14:38,37	0,532945	3,377801	-0,105988	0,209986	0,096026	0,000996	-0,034895	-0,001478	0,013139	-0,351851	1,713857	1,370087	-0,556327	-2,849307	-1,105570	-12,512086	6,141460	14,488846	-0,034895	-0,001478	0,013139	-0,467843	4,453151	1,370087	-0,034895	-0,001478	0,013139	-0,467843	4,453151	1,370087
11:14:38,42	0,532945	3,377801	-0,105988	0,209986	0,096026	0,000996	-0,034895	-0,001478	0,013139	-0,351851	1,713857	1,370087	-0,556889	-2,846836	-1,105943	-12,495342	6,160202	14,513997	-0,034895	-0,001478	0,013139	-0,467843	4,453151	1,370087	-0,034895	-0,001478	0,013139	-0,467843	4,453151	1,370087
11:14:38,47	0,532945	3,377801	-0,105988	0,209986	0,096026	0,000996	-0,035868	-0,002920	0,015099	-0,305787	1,674268	1,392510	-0,556271	-2,846135	-1,104793	-12,474805	6,128304	14,483204	-0,035868	-0,002920	0,015099	-0,534999	4,489882	1,392510	-0,035868	-0,002920	0,015099	-0,534999	4,489882	1,392510
11:14:38,52	0,532945	3,377801	-0,105988	0,209986	0,096026	0,000996	-0,036784	-0,003104	0,016249	-0,313548	1,660366	1,361717	-0,558101	-2,847117	-1,105559	-12,502041	6,129837	14,512608	-0,036784	-0,003104	0,016249	-0,557245	4,547892	1,361717	-0,036784	-0,003104	0,016249	-0,557245	4,547892	1,361717
11:14:38,57	0,532945	3,377801	-0,105988	0,209986	0,096026	0,000996	-0,035018	-0,002011	0,015483	-0,382691	1,727828	1,391122	-0,558710	-2,849425	-1,104790	-12,523862	6,139109	14,502523	-0,035018	-0,002011	0,015483	-0,540562	4,476748	1,391122	-0,035018	-0,002011	0,015483	-0,540562	4,476748	1,391122
11:14:38,62	0,532945	3,377801	-0,105988	0,209986	0,096026	0,000996	-0,032715	-0,002636	0,016252	-0,353052	1,824054	1,381037	-0,555731	-2,846370	-1,105551	-12,493061	6,128963	14,517848	-0,032715	-0,002636	0,016252	-0,560015	4,392182	1,381037	-0,032715	-0,002636	0,016252	-0,560015	4,392182	1,381037
11:14:38,67	0,532945	3,377801	-0,105988	0,209986	0,096026	0,000996	-0,036850	-0,003689	0,015492	-0,291703	1,640759	1,396362	-0,559257	-2,848434	-1,104022	-12,507948	6,148171	14,487700	-0,036850	-0,003689	0,015492	-0,581296	4,533520	1,396362	-0,036850	-0,003689	0,015492	-0,581296	4,533520	1,396362
11:14:38,72	0,532945	3,377801	-0,105988	0,209986	0,096026	0,000996	-0,033300	-0,001667	0,017021	-0,387637	1,802894	1,366213	-0,556355	-2,847416	-1,107131	-12,509076	6,118608	14,489309	-0,033300	-0,001667	0,017021	-0,518531	4,416932	1,366213	-0,033300	-0,001667	0,017021	-0,518531	4,416932	1,366213
11:14:38,77	0,532945	3,377801	-0,105988	0,209986	0,096026	0,000996	-0,035632	-0,003672	0,013911	-0,309587	1,695417	1,367822	-0,558108	-2,848422	-1,103661	-12,524817	6,146100	14,458717	-0,035632	-0,003672	0,013911	-0,597807	4,492543	1,367822	-0,035632	-0,003672	0,013911	-0,597807	4,492543	1,367822
11:14:38,82	0,532945	3,377801	-0,105988	0,209986	0,096026	0,000996	-0,033885	-0,002657	0,017381	-0,346413	1,758887	1,337230	-0,555768	-2,849520	-1,104420	-12,535767	6,158315	14,479304	-0,033885	-0,002657	0,017381	-0,554980	4,418868	1,337230	-0,033885	-0,002657	0,017381	-0,554980	4,418868	1,337230
11:14:38,87	0,532945	3,377801	-0,105988	0,209986	0,096026	0,000996	-0,034104	-0,005233	0,016622	-0,207372	1,731937	1,357818	-0,559300	-2,848171	-1,106728	-12,524101	6,164357	14,519133	-0,034104	-0,005233	0,016622	-0,618133	4,409067	1,357818	-0,034104	-0,005233	0,016622	-0,618133	4,409067	1,357818
11:14:38,92	0,532945	3,377801	-0,105988	0,209986	0,096026	0,000996	-0,033506	-0,001499	0,014315	-0,390468	1,770112	1,397647	-0,555741	-2,849038	-1,105185	-12,510788	6,132318	14,483602	-0,033506	-0,001499	0,014315	-0,508119	4,400303	1,397647	-0,033506	-0,001499	0,014315	-0,508119	4,400303	1,397647
11:14:38,97	0,532945	3,377801	-0,105988	0,209986	0,096026	0,000996	-0,034535	-0,005015	0,015858	-0,228732	1,744141	1,362115	-0,554549	-2,849062	-1,103615	-12,505226	6,130341	14,497264	-0,034535	-0,005015	0,015858	-0,622381	4,455127	1,362115	-0,034535	-0,005015	0,015858	-0,622381	4,455127	1,362115
11:14:39,02	0,532945	3,377801	-0,105988	0,209986	0,096026	0,000996	-0,035109	-0,006059	0,017427	-0,173358	1,720075	1,375777	-0,556375	-2,846929	-1,106369	-12,541227	6,183482	14,491322	-0,035109	-0,006059	0,017427	-0,648987	4,476154	1,375777	-0,035109	-0,006059	0,017427	-0,648987	4,476154	1,375777
11:14:39,07	0,532945	3,377801	-0,105988	0,209986	0,096026	0,000996	-0,036044	-0,003411	0,014673	-0,283038	1,613742	1,369836	-0,557463	-2,846673	-1,103240	-12,494342	6,156386	14,492763	-0,036044	-0,003411	0,014673	-0,550792	4,443166	1,369836	-0,036044	-0,003411	0,014673	-0,550792	4,443166	1,369836
11:14:39,12	0,532945	3,377801	-0,105988	0,209986	0,096026	0,000996	-0,035722	-0,002341	0,017803	-0,338673	1,684641	1,371277	-0,555679	-2,845699	-1,106726	-12,467312	6,128843	14,494178	-0,035722	-0,002341	0,017803	-0,522474	4,488783	1,371277	-0,035722	-0,002341	0,017803	-0,522474	4,488783	1,371277
11:14:39,17	0,532945	3,377801	-0,105988	0,209986	0,096026	0,000996	-0,037457	-0,003399	0,014317	-0,293992	1,631566	1,372691	-0,553420	-2,849077	-1,104798	-12,522269	6,115282	14,483334	-0,037457	-0,003399	0,014317	-0,560850	4,571958	1,372691	-0,037457	-0,003399	0,014317	-0,560850	4,571958	1,372691
11:14:39,22	0,532945	3,377801	-0,105988	0,209986	0,096026	0,000996	-0,035661	-0,007044	0,016244	-0,143691	1,684137	1,361847	-0,558061	-2,848542	-1,102086	-12,502612	6,139675	14,471850	-0,035661	-0,007044	0,016244	-0,696657	4,483555	1,361847	-0,035661	-0,007044	0,016244	-0,696657	4,483555	1,361847
11:14:39,27	0,532945	3,377801	-0,105988	0,209986	0,096026	0,000996	-0,033804	-0,002757	0,018957	-0,335655	1,785544	1,350363	-0,558102	-2,848176	-1,106721	-12,512797	6,159069	14,519050	-0,033804	-0,002757	0,018957	-0,552102	4,439163	1,350363	-0,033804	-0,002757	0,018957	-0,552102	4,439163	1,350363
11:14:39,32	0,532945	3,377801	-0,105988	0,209986	0,096026	0,000996	-0,034101	-0,002539	0,014322	-0,335300	1,751601	1,397563	-0,559784	-2,845394	-1,104396	-12,471511	6,157127	14,502735	-0,034101	-0,002539	0,014322	-0,534615	4,428507	1,397563	-0,034101	-0,002539	0,014322	-0,534615	4,428507	1,397563
11:14:39,37	0,532945	3,377801	-0,105988	0,209986	0,096026	0,000996	-0,035668	0,000309	0,016646	-0,464423	1,706802	1,381249	-0,554001	-2,846640	-1,104011	-12,516953	6,134061	14,507889	-0,035668	0,000309	0,016646	-0,440189	4,506779	1,381249	-0,035668	0,000309	0,016646	-0,440189	4,506779	1,381249
11:14:39,42	0,532945	3,377801	-0,105988	0,209986	0,096026	0,000996	-0,037482	-0,005323	0,017031	-0,214276	1,584700	1,386402	-0,559244	-2,849548	-1,102428	-12,513302	6,180790	14,536118	-0,037482	-0,005323	0,017031	-0,632122	4,527005	1,386402	-0,037482	-0,005323	0,017031	-0,632122	4,527005	1,386402
11:14:39,47	0,532945	3,377801	-0,105988	0,209986	0,096026	0,000996	-0,032342	-0,002236	0,018614	-0,332499	1,831773	1,414632	-0,554570	-2,846243	-1,103639	-12,515130	6,149631	14,488722	-0,032342	-0,002236	0,018614	-0,508026	4,370595	1,414632	-0,032342	-0,002236	0,018614	-0,508026	4,370595	1,414632
11:14:39,52	0,532945	3,377801	-0,105988	0,209986	0,096026	0,000996	-0,037541	-0,004631	0,017404	-0,235841	1,575402	1,367236	-0,557481	-2,849281	-1,104392	-12,506331	6,156524	14,502893	-0,037541	-0,004631	0,017404	-0,599401	4,522374	1,367236	-0,037541	-0,004631	0,017404	-0,599401	4,522374	1,367236
11:14:39,57	0,532945	3,377801	-0,105988	0,209986	0,096026	0,000996	-0,033454	-0,003629	0,016650	-0,277570	1,792092	1,381406	-0,556392	-2,848083	-1,105565	-12,529138	6,121978	14,512790	-0,033454	-0,003629	0,016650	-0,562482	4,418247	1,381406	-0,033454	-0,003629	0,016650	-0,562482	4,418247	1,381406
11:14:39,62	0,532945	3,377801	-0,105988	0,209986	0,096026	0,000996	-0,035037	-0,003974	0,015478	-0,301000	1,707325	1,391304	-0,552719	-2,844196	-1,104399	-12,454598	6,105860	14,482939	-0,035037	-0,003974	0,015478	-0,612920	4,457703	1,391304	-0,035037	-0,003974	0,015478	-0,612920	4,457703	1,391304
11:14:39,67	0,532945	3,377801	-0,105988	0,209986	0,096026	0,000996	-0,040239	-0,005211	0,016644	-0,213361	1,509415	1,361452	-0,555111	-2,847870	-1,104018	-12,499917	6,158826	14,483911	-0,040239	-0,005211	0,016644	-0,622392	4,668179	1,361452	-0,040239	-0,005211	0,016644	-0,622392	4,668179	1,361452
11:14:39,72	0,532945	3,377801	-0,105988	0,209986	0,096026	0,000996	-0,035861	-0,004977	0,017025	-0,202298	1,671344	1,362425	-0,555118	-2,845245	-1,105574	-12,487961	6,145667	14,489547	-0,035861	-0,004977	0,017025	-0,592991	4,486429	1,362425	-0,035861	-0,004977	0,017025	-0,592991	4,486429	1,362425
11:14:39,77	0,532945	3,377801	-0,105988	0,209986	0,096026	0,000996	-0,038131	-0,003658	0,015468	-0,276306	1,570210	1,368061	-0,557553	-2,846842	-1,103231	-12,523373	6,127266	14,521154	-0,038131	-0,003658	0,015468	-0,563454	4,563531	1,368061	-0,038131	-0,003658	0,015468	-0,563454	4,563531	1,368061
11:14:39,82	0,532945	3,377801	-0,105988	0,209986	0,096026	0,000996	-0,035530	-0,002348	0,017812	-0,378090	1,684019	1,399667	-0,556323	-2,850483	-1,105188	-12,523209	6,164228	14,479593	-0,035530	-0,002348	0,017812	-0,562370	4,473125	1,399667	-0,035530	-0,002348	0,017812	-0,562370	4,473125	1,399667
11:14:39,87	0,532945	3,377801	-0,105988	0,209986	0,096026	0,000996	-0,032992	-0,005233	0,015854	-0,195947	1,797677	1,358107	-0,555711	-2,849055	-1,103215	-12,499558	6,138899	14,511572	-0,032992	-0,005233	0,015854	-0,606746	4,387520	1,358107	-0,032992	-0,005233	0,015854	-0,606746	4,387520	1,358107
11:14:39,92	0,532945	3,377801	-0,105988	0,209986	0,096026	0,000996	-0,034535	-0,005049	0,017828	-0,215620	1,750581	1,390085	-0,558115	-2,849629	-1,105937	-12,519316	6,146209	14,522855	-0,034535	-0,005049	0,017828	-0,611982	4,461559	1,390085	-0,034535	-0,005049	0,017828	-0,611982	4,461559	1,390085
11:14:39,97	0,532945	3,377801	-0,105988	0,209986	0,096026	0,000996	-0,032836	-0,003254	0,015105	-0,312520	1,818149	1,401369	-0,555141	-2,848087	-1,104395	-12,500773	6,126419	14,497610	-0,032836	-0,003254	0,015105	-0,567958	4,395777	1,401369	-0,032836	-0,003254	0,015105	-0,567958	4,395777	1,401369
11:14:40,02	0,532945	3,377801	-0,105988	0,209986	0,096026	0,000996	-0,035659	-0,005059	0,016647	-0,226524	1,697332	1,376123	-0,556959	-2,845812	-1,104784	-12,513075	6,121278	14,522057	-0,035659	-0,005059	0,016647	-0,623658	4,496527	1,376123	-0,035659	-0,005059	0,016647	-0,623658	4,496527	1,376123
11:14:40,07	0,532945	3,377801	-0,105988	0,209986	0,096026	0,000996	-0,036720	-0,002347	0,016259	-0,378162	1,634078	1,400570	-0,555670	-2,851609	-1,103604	-12,494257	6,155215	14,492525	-0,036720	-0,002347	0,016259	-0,562388	4,516559	1,400570	-0,036720	-0,002347	0,016259	-0,562388	4,516559	1,400570
11:14:40,12	0,532945	3,377801	-0,105988	0,209986	0,096026	0,000996	-0,032344	-0,006362	0,017438	-0,130570	1,860948	1,371038	-0,556924	-2,844864	-1,104792	-12,508960	6,160127	14,513720	-0,032344	-0,006362	0,017438	-0,629993	4,399930	1,371038	-0,032344	-0,006362	0,017438	-0,629993	4,399930	1,371038
11:14:40,17	0,532945	3,377801	-0,105988	0,209986	0,096026	0,000996	-0,037558	-0,001903	0,016250	-0,365534	1,574629	1,392234	-0,557549	-2,846150	-1,104416	-12,520199	6,127156	14,497717	-0,037558	-0,001903	0,016250	-0,514928	4,522912	1,392234	-0,037558	-0,001903	0,016250	-0,514928	4,522912	1,392234
11:14:40,22	0,532945	3,377801	-0,105988	0,209986	0,096026	0,000996	-0,036132	-0,002005	0,016626	-0,394428	1,655524	1,376230	-0,558107	-2,844889	-1,105571	-12,509063	6,158905	14,513948	-0,036132	-0,002005	0,016626	-0,551792	4,491881	1,376230	-0,036132	-0,002005	0,016626	-0,551792	4,491881	1,376230
11:14:40,27	0,532945	3,377801	-0,105988	0,209986	0,096026	0,000996	-0,036945	-0,000891	0,015471	-0,419249	1,607013	1,392462	-0,555677	-2,848877	-1,104375	-12,487588	6,158314	14,512809	-0,036945	-0,000891	0,015471	-0,489230	4,507196	1,392462	-0,036945	-0,000891	0,015471	-0,489230	4,507196	1,392462
11:14:40,32	0,532945	3,377801	-0,105988	0,209986	0,096026	0,000996	-0,034706	-0,004989	0,016667	-0,195927	1,742313	1,391323	-0,555183	-2,846771	-1,105575	-12,511768	6,116582	14,493468	-0,034706	-0,004989	0,016667	-0,587602	4,466767	1,391323	-0,034706	-0,004989	0,016667	-0,587602	4,466767	1,391323
11:14:40,37	0,532945	3,377801	-0,105988	0,209986	0,096026	0,000996	-0,036777	-0,004365	0,015467	-0,276642	1,634585	1,371982	-0,557505	-2,846524	-1,104027	-12,516462	6,169340	14,493900	-0,036777	-0,004365	0,015467	-0,619278	4,521554	1,371982	-0,036777	-0,004365	0,015467	-0,619278	4,521554	1,371982
11:14:40,42	0,532945	3,377801	-0,105988	0,209986	0,096026	0,000996	-0,035830	-0,002231	0,017015	-0,344276	1,653392	1,372413	-0,551645	-2,846217	-1,104411	-12,503453	6,090981	14,482857	-0,035830	-0,002231	0,017015	-0,519379	4,466012	1,372413	-0,035830	-0,002231	0,017015	-0,519379	4,466012	1,372413
11:14:40,47	0,532945	3,377801	-0,105988	0,209986	0,096026	0,000996	-0,039026	-0,007151	0,016632	-0,149764	1,537644	1,361371	-0,558549	-2,845866	-1,104400	-12,456783	6,181021	14,484114	-0,039026	-0,007151	0,016632	-0,711130	4,601152	1,361371	-0,039026	-0,007151	0,016632	-0,711130	4,601152	1,361371
11:14:40,52	0,532945	3,377801	-0,105988	0,209986	0,096026	0,000996	-0,035878	-0,000997	0,016643	-0,368481	1,696725	1,362628	-0,556898	-2,845826	-1,104007	-12,490414	6,127752	14,507031	-0,035878	-0,000997	0,016643	-0,446726	4,513134	1,362628	-0,035878	-0,000997	0,016643	-0,446726	4,513134	1,362628
11:14:40,57	0,532945	3,377801	-0,105988	0,209986	0,096026	0,000996	-0,036737	-0,002406	0,017035	-0,358128	1,649532	1,385545	-0,559267	-2,846228	-1,105186	-12,509457	6,167501	14,503904	-0,036737	-0,002406	0,017035	-0,547029	4,533424	1,385545	-0,036737	-0,002406	0,017035	-0,547029	4,533424	1,385545
11:14:40,62	0,532945	3,377801	-0,105988	0,209986	0,096026	0,000996	-0,035205	-0,000556	0,015856	-0,429454	1,692864	1,382417	-0,558083	-2,847691	-1,104031	-12,510271	6,152561	14,478493	-0,035205	-0,000556	0,015856	-0,473088	4,456441	1,382417	-0,035205	-0,000556	0,015856	-0,473088	4,456441	1,382417
11:14:40,67	0,532945	3,377801	-0,105988	0,209986	0,096026	0,000996	-0,034530	-0,002313	0,017011	-0,351402	1,734707	1,357006	-0,557512	-2,848625	-1,104808	-12,520271	6,153199	14,479049	-0,034530	-0,002313	0,017011	-0,533011	4,445330	1,357006	-0,034530	-0,002313	0,017011	-0,533011	4,445330	1,357006
11:14:40,72	0,532945	3,377801	-0,105988	0,209986	0,096026	0,000996	-0,034006	-0,003274	0,016234	-0,305881	1,752982	1,357562	-0,552326	-2,848983	-1,103627	-12,561629	6,119819	14,512445	-0,034006	-0,003274	0,016234	-0,562922	4,422463	1,357562	-0,034006	-0,003274	0,016234	-0,562922	4,422463	1,357562
11:14:40,77	0,532945	3,377801	-0,105988	0,209986	0,096026	0,000996	-0,036289	-0,007945	0,017416	-0,112606	1,615120	1,390958	-0,524154	-2,906899	-1,116808	-15,426882	4,500155	14,881920	-0,036289	-0,007945	0,017416	-0,736277	4,463845	1,390958	-0,036289	-0,007945	0,017416	-0,736277	4,463845	1,390958
11:14:40,82	0,532945	3,377801	-0,105988	0,209986	0,096026	0,000996	-0,000219	-0,061301	0,004235	-0,173401	1,819244	1,760434	-0,575000	-2,897610	-1,127227	-14,594833	7,410150	14,640889	-0,000219	-0,061301	0,004235	-4,985501	1,836424	1,760434	-0,000219	-0,061301	0,004235	-4,985501	1,836424	1,760434
11:14:40,87	0,532945	3,377801	-0,105988	0,209986	0,096026	0,000996	0,017160	-0,012622	-0,006184	0,231458	1,988502	1,519403	-0,575919	-2,873172	-1,148084	-13,079467	7,626978	14,551515	0,017160	-0,012622	-0,006184	-0,759361	0,641473	1,519403	0,017160	-0,012622	-0,006184	-0,759361	0,641473	1,519403
11:14:40,92	0,533044	3,377930	-0,105969	0,259966	0,095957	0,000984	-0,003545	0,000393	-0,027041	0,500144	2,115783	1,430028	-0,575146	-2,887350	-1,158086	-13,836329	7,623755	14,553617	-0,003545	0,000393	-0,027041	0,530996	2,394081	1,430028	-0,003545	0,000393	-0,027041	0,530996	2,394081	1,430028
11:14:40,97	0,533044	3,377930	-0,105969	0,259966	0,095957	0,000984	0,008347	-0,007365	-0,037043	0,522360	2,080310	1,432130	-0,576356	-2,888950	-1,158085	-13,872309	7,677818	14,569807	0,008347	-0,007365	-0,037043	-0,055826	1,425095	1,432130	0,008347	-0,007365	-0,037043	-0,055826	1,425095	1,432130
11:14:41,02	0,533044	3,377930	-0,105969	0,259966	0,095957	0,000984	0,010338	-0,007118	-0,037043	0,538329	2,125643	1,448320	-0,573394	-2,889358	-1,157705	-13,862721	7,658112	14,545071	0,010338	-0,007118	-0,037043	-0,020441	1,314147	1,448320	0,010338	-0,007118	-0,037043	-0,020441	1,314147	1,448320
11:14:41,07	0,533044	3,377930	-0,105969	0,259966	0,095957	0,000984	0,009210	-0,009887	-0,036662	0,670024	2,085162	1,423585	-0,574042	-2,889885	-1,158073	-13,876390	7,628402	14,578210	0,009210	-0,009887	-0,036662	-0,106081	1,362186	1,423585	0,009210	-0,009887	-0,036662	-0,106081	1,362186	1,423585
11:14:41,12	0,533044	3,377930	-0,105969	0,259966	0,095957	0,000984	0,009990	-0,009589	-0,037031	0,621988	2,128767	1,456724	-0,578672	-2,890356	-1,162716	-13,839151	7,659170	14,590458	0,009990	-0,009589	-0,037031	-0,130761	1,344520	1,456724	0,009990	-0,009589	-0,037031	-0,130761	1,344520	1,456724
11:14:41,17	0,533044	3,377930	-0,105969	0,259966	0,095957	0,000984	0,012713	-0,005815	-0,041673	0,471019	2,287219	1,468972	-0,576375	-2,894822	-1,161549	-13,859074	7,590490	14,572952	0,012713	-0,005815	-0,041673	0,014509	1,289230	1,468972	0,012713	-0,005815	-0,041673	0,014509	1,289230	1,468972
11:14:41,22	0,533044	3,377930	-0,105969	0,259966	0,095957	0,000984	0,015432	-0,010037	-0,040507	0,621113	2,445695	1,451465	-0,566007	-2,890895	-1,157674	-13,885333	7,361221	14,575584	0,015432	-0,010037	-0,040507	-0,166809	1,234263	1,451465	0,015432	-0,010037	-0,040507	-0,166809	1,234263	1,451465
11:14:41,27	0,533044	3,377930	-0,105969	0,259966	0,095957	0,000984	0,006848	-0,017053	-0,036631	0,774249	2,091208	1,454098	-0,516803	-2,928180	-1,149733	-15,635692	4,755089	15,026664	0,006848	-0,017053	-0,036631	-0,564408	1,553639	1,454098	0,006848	-0,017053	-0,036631	-0,564408	1,553639	1,454098
11:14:41,32	0,533044	3,377930	-0,105969	0,259966	0,095957	0,000984	0,014535	-0,078307	-0,028691	0,827292	2,278168	1,905178	-0,546599	-2,883468	-1,146282	-13,082619	6,659731	14,760419	0,014535	-0,078307	-0,028691	-5,319789	1,137133	1,905178	0,014535	-0,078307	-0,028691	-5,319789	1,137133	1,905178
11:14:41,37	0,533044	3,377930	-0,105969	0,259966	0,095957	0,000984	-0,009289	-0,030147	-0,025239	1,248964	2,298020	1,638933	-0,575131	-2,885409	-1,180971	-13,042758	7,912941	14,660997	-0,009289	-0,030147	-0,025239	-1,117538	3,027174	1,638933	-0,009289	-0,030147	-0,025239	-1,117538	3,027174	1,638933
11:14:41,42	0,533056	3,377893	-0,105977	0,310004	0,095971	0,001014	0,006659	-0,006408	-0,059929	1,119827	2,535200	1,539511	-0,570643	-2,905252	-1,198433	-13,996057	7,917345	14,645478	0,006659	-0,006408	-0,059929	0,616761	2,012485	1,539511	0,006659	-0,006408	-0,059929	0,616761	2,012485	1,539511
11:14:41,47	0,533056	3,377893	-0,105977	0,310004	0,095971	0,001014	0,021599	-0,020217	-0,077390	1,365011	2,484295	1,523991	-0,570638	-2,907617	-1,199550	-14,001593	7,946728	14,700102	0,021599	-0,020217	-0,077390	-0,221989	0,788792	1,523991	0,021599	-0,020217	-0,077390	-0,221989	0,788792	1,523991
11:14:41,52	0,533056	3,377893	-0,105977	0,310004	0,095971	0,001014	0,023645	-0,021403	-0,078508	1,449405	2,571207	1,578616	-0,570674	-2,904479	-1,198792	-14,004088	7,923861	14,694548	0,023645	-0,021403	-0,078508	-0,230762	0,715085	1,578616	0,023645	-0,021403	-0,078508	-0,230762	0,715085	1,578616
11:14:41,57	0,533056	3,377893	-0,105977	0,310004	0,095971	0,001014	0,020945	-0,019803	-0,077749	1,345143	2,440069	1,573062	-0,574091	-2,903391	-1,199554	-13,942266	7,913648	14,688775	0,020945	-0,019803	-0,077749	-0,209406	0,795913	1,573062	0,020945	-0,019803	-0,077749	-0,209406	0,795913	1,573062
11:14:41,62	0,533056	3,377893	-0,105977	0,310004	0,095971	0,001014	0,021712	-0,016299	-0,078512	1,185018	2,538600	1,567289	-0,572449	-2,905363	-1,199960	-14,013894	7,941540	14,695488	0,021712	-0,016299	-0,078512	-0,094492	0,834232	1,567289	0,021712	-0,016299	-0,078512	-0,094492	0,834232	1,567289
11:14:41,67	0,533056	3,377893	-0,105977	0,310004	0,095971	0,001014	0,022598	-0,018708	-0,078918	1,298598	2,508696	1,574002	-0,571276	-2,905634	-1,198801	-14,009185	7,907086	14,679258	0,022598	-0,018708	-0,078918	-0,169975	0,734776	1,574002	0,022598	-0,018708	-0,078918	-0,169975	0,734776	1,574002
11:14:41,72	0,533056	3,377893	-0,105977	0,310004	0,095971	0,001014	0,022246	-0,019859	-0,077759	1,330992	2,511733	1,557772	-0,568924	-2,905591	-1,200350	-14,003410	7,893231	14,680110	0,022246	-0,019859	-0,077759	-0,227973	0,765390	1,557772	0,022246	-0,019859	-0,077759	-0,227973	0,765390	1,557772
11:14:41,77	0,533056	3,377893	-0,105977	0,310004	0,095971	0,001014	0,021034	-0,021874	-0,079307	1,426660	2,460592	1,558623	-0,568887	-2,905160	-1,197984	-13,978629	7,873852	14,711781	0,021034	-0,021874	-0,079307	-0,290481	0,809461	1,558623	0,021034	-0,021874	-0,079307	-0,290481	0,809461	1,558623
11:14:41,82	0,533056	3,377893	-0,105977	0,310004	0,095971	0,001014	0,020641	-0,021691	-0,076941	1,412735	2,471337	1,590295	-0,568290	-2,907141	-1,198765	-13,993609	7,913456	14,703798	0,020641	-0,021691	-0,076941	-0,290015	0,851010	1,590295	0,020641	-0,021691	-0,076941	-0,290015	0,851010	1,590295
11:14:41,87	0,533056	3,377893	-0,105977	0,310004	0,095971	0,001014	0,022058	-0,023199	-0,077722	1,517931	2,512250	1,582312	-0,571212	-2,906991	-1,196064	-13,992644	7,920207	14,682498	0,022058	-0,023199	-0,077722	-0,303156	0,780682	1,582312	0,022058	-0,023199	-0,077722	-0,303156	0,780682	1,582312
11:14:41,92	0,533056	3,377893	-0,105977	0,310004	0,095971	0,001014	0,023390	-0,020593	-0,075022	1,388756	2,578949	1,561011	-0,573588	-2,905577	-1,198411	-13,997618	7,930628	14,679265	0,023390	-0,020593	-0,075022	-0,227770	0,742857	1,561011	0,023390	-0,020593	-0,075022	-0,227770	0,742857	1,561011
11:14:41,97	0,533056	3,377893	-0,105977	0,310004	0,095971	0,001014	0,023353	-0,017828	-0,077368	1,251522	2,567516	1,557778	-0,568297	-2,907552	-1,194127	-14,000627	7,884365	14,670983	0,023353	-0,017828	-0,077368	-0,147965	0,734315	1,557778	0,023353	-0,017828	-0,077368	-0,147965	0,734315	1,557778
11:14:42,02	0,533056	3,377893	-0,105977	0,310004	0,095971	0,001014	0,022418	-0,023398	-0,073084	1,499615	2,539428	1,549496	-0,571201	-2,906976	-1,198002	-13,981302	7,913664	14,683355	0,022418	-0,023398	-0,073084	-0,337150	0,779615	1,549496	0,022418	-0,023398	-0,073084	-0,337150	0,779615	1,549496
11:14:42,07	0,533056	3,377893	-0,105977	0,310004	0,095971	0,001014	0,023371	-0,020595	-0,076960	1,388862	2,591069	1,561868	-0,569413	-2,904639	-1,197617	-13,964977	7,908846	14,678609	0,023371	-0,020595	-0,076960	-0,227817	0,756447	1,561868	0,023371	-0,020595	-0,076960	-0,227817	0,756447	1,561868
11:14:42,12	0,533056	3,377893	-0,105977	0,310004	0,095971	0,001014	0,020453	-0,020975	-0,076575	1,412626	2,455895	1,557123	-0,570098	-2,903550	-1,199171	-13,999846	7,908206	14,709006	0,020453	-0,020975	-0,076575	-0,233905	0,850314	1,557123	0,020453	-0,020975	-0,076575	-0,233905	0,850314	1,557123
11:14:42,17	0,533056	3,377893	-0,105977	0,310004	0,095971	0,001014	0,019852	-0,019837	-0,078128	1,335482	2,394766	1,587520	-0,572953	-2,905403	-1,197638	-13,973973	7,914981	14,658805	0,019852	-0,019837	-0,078128	-0,221748	0,836363	1,587520	0,019852	-0,019837	-0,078128	-0,221748	0,836363	1,587520
11:14:42,22	0,533056	3,377893	-0,105977	0,310004	0,095971	0,001014	0,022885	-0,018292	-0,076595	1,273909	2,571498	1,537318	-0,571224	-2,903194	-1,197638	-13,975163	7,887488	14,668254	0,022885	-0,018292	-0,076595	-0,161982	0,775009	1,537318	0,022885	-0,018292	-0,076595	-0,161982	0,775009	1,537318
11:14:42,27	0,533056	3,377893	-0,105977	0,310004	0,095971	0,001014	0,020107	-0,018684	-0,076596	1,269920	2,439752	1,546767	-0,571194	-2,903820	-1,198035	-13,966680	7,893964	14,649147	0,020107	-0,018684	-0,076596	-0,196791	0,861344	1,546767	0,020107	-0,018684	-0,076596	-0,196791	0,861344	1,546767
11:14:42,32	0,533056	3,377893	-0,105977	0,310004	0,095971	0,001014	0,020635	-0,019023	-0,076992	1,297403	2,471289	1,527660	-0,569492	-2,906741	-1,197237	-14,002789	7,892774	14,677926	0,020635	-0,019023	-0,076992	-0,195927	0,851475	1,527660	0,020635	-0,019023	-0,076992	-0,195927	0,851475	1,527660
11:14:42,37	0,533056	3,377893	-0,105977	0,310004	0,095971	0,001014	0,022313	-0,021957	-0,076195	1,430881	2,527910	1,556440	-0,570625	-2,905305	-1,198756	-13,973802	7,904475	14,717706	0,022313	-0,021957	-0,076195	-0,292760	0,776310	1,556440	0,022313	-0,021957	-0,076195	-0,292760	0,776310	1,556440
11:14:42,42	0,533056	3,377893	-0,105977	0,310004	0,095971	0,001014	0,021636	-0,020259	-0,077714	1,367188	2,511934	1,596220	-0,571729	-2,903138	-1,198037	-13,958176	7,945206	14,645866	0,021636	-0,020259	-0,077714	-0,223125	0,813518	1,596220	0,021636	-0,020259	-0,077714	-0,223125	0,813518	1,596220
11:14:42,47	0,533056	3,377893	-0,105977	0,310004	0,095971	0,001014	0,020311	-0,018219	-0,076995	1,304183	2,436222	1,524380	-0,570008	-2,907187	-1,194137	-13,981934	7,901960	14,651738	0,020311	-0,018219	-0,076995	-0,125972	0,841786	1,524380	0,020311	-0,018219	-0,076995	-0,125972	0,841786	1,524380
11:14:42,52	0,533056	3,377893	-0,105977	0,310004	0,095971	0,001014	0,022958	-0,021734	-0,073094	1,437657	2,574880	1,530252	-0,573024	-2,908681	-1,197615	-14,011710	7,915238	14,692605	0,022958	-0,021734	-0,073094	-0,268463	0,772707	1,530252	0,022958	-0,021734	-0,073094	-0,268463	0,772707	1,530252
11:14:42,57	0,533056	3,377893	-0,105977	0,310004	0,095971	0,001014	0,025759	-0,019869	-0,076573	1,337302	2,688141	1,571118	-0,572400	-2,906167	-1,198034	-14,000318	7,938330	14,660047	0,025759	-0,019869	-0,076573	-0,222437	0,666035	1,571118	0,025759	-0,019869	-0,076573	-0,222437	0,666035	1,571118
11:14:42,62	0,533056	3,377893	-0,105977	0,310004	0,095971	0,001014	0,023270	-0,019152	-0,076991	1,325696	2,557018	1,538560	-0,572329	-2,906366	-1,196439	-13,961454	7,922197	14,687214	0,023270	-0,019152	-0,076991	-0,177733	0,730321	1,538560	0,023270	-0,019152	-0,076991	-0,177733	0,730321	1,538560
11:14:42,67	0,533056	3,377893	-0,105977	0,310004	0,095971	0,001014	0,023407	-0,019314	-0,075397	1,339566	2,605864	1,565728	-0,571820	-2,903976	-1,195691	-13,995895	7,925934	14,682830	0,023407	-0,019314	-0,075397	-0,176560	0,768415	1,565728	0,023407	-0,019314	-0,075397	-0,176560	0,768415	1,565728
11:14:42,73	0,533056	3,377893	-0,105977	0,310004	0,095971	0,001014	0,021083	-0,018559	-0,074648	1,286363	2,453310	1,561343	-0,567635	-2,904428	-1,196826	-13,952604	7,887967	14,687360	0,021083	-0,018559	-0,074648	-0,170556	0,798312	1,561343	0,021083	-0,018559	-0,074648	-0,170556	0,798312	1,561343
11:14:42,78	0,533056	3,377893	-0,105977	0,310004	0,095971	0,001014	0,019382	-0,022409	-0,075783	1,475303	2,421320	1,565874	-0,570668	-2,903894	-1,198423	-14,001282	7,917310	14,669947	0,019382	-0,022409	-0,075783	-0,283803	0,899870	1,565874	0,019382	-0,022409	-0,075783	-0,283803	0,899870	1,565874
11:14:42,83	0,533056	3,377893	-0,105977	0,310004	0,095971	0,001014	0,020436	-0,019516	-0,077380	1,325930	2,419299	1,548461	-0,567865	-2,908249	-1,202671	-14,049643	7,868636	14,705224	0,020436	-0,019516	-0,077380	-0,206060	0,815111	1,548461	0,020436	-0,019516	-0,077380	-0,206060	0,815111	1,548461
11:14:42,88	0,533056	3,377893	-0,105977	0,310004	0,095971	0,001014	0,022805	-0,024121	-0,081629	1,499055	2,524968	1,583738	-0,508001	-2,939087	-1,179218	-15,734905	5,091625	15,085379	0,022805	-0,024121	-0,081629	-0,394426	0,734774	1,583738	0,022805	-0,024121	-0,081629	-0,394426	0,734774	1,583738
11:14:42,93	0,533056	3,377893	-0,105977	0,310004	0,095971	0,001014	0,019580	-0,091384	-0,058176	1,749141	2,286309	1,963893	-0,548421	-2,905230	-1,171397	-13,890252	7,311997	14,820733	0,019580	-0,091384	-0,058176	-5,424489	0,749256	1,963893	0,019580	-0,091384	-0,058176	-5,424489	0,749256	1,963893
11:14:42,98	0,533056	3,377893	-0,105977	0,310004	0,095971	0,001014	0,010469	-0,039450	-0,050354	1,893800	2,299847	1,699247	-0,562172	-2,894549	-1,210448	-13,064871	8,075124	14,685240	0,010469	-0,039450	-0,050354	-1,203015	1,478037	1,699247	0,010469	-0,039450	-0,050354	-1,203015	1,478037	1,699247
11:14:43,03	0,532978	3,377997	-0,105981	0,359996	0,095995	0,001030	0,008095	-0,022201	-0,089405	2,070453	2,509627	1,563753	-0,561831	-2,908979	-1,224652	-13,680369	7,902513	14,697443	0,008095	-0,022201	-0,089405	0,327649	1,874189	1,563753	0,008095	-0,022201	-0,089405	0,327649	1,874189	1,563753
11:14:43,08	0,532978	3,377997	-0,105981	0,359996	0,095995	0,001030	0,020421	-0,029711	-0,103609	2,003705	2,703845	1,575957	-0,563156	-2,911798	-1,226629	-13,744063	7,872223	14,678302	0,020421	-0,029711	-0,103609	-0,328584	1,100821	1,575957	0,020421	-0,029711	-0,103609	-0,328584	1,100821	1,575957
11:14:43,13	0,532978	3,377997	-0,105981	0,359996	0,095995	0,001030	0,023525	-0,029973	-0,105586	1,959291	2,825240	1,556816	-0,564770	-2,906711	-1,221539	-13,681284	7,922202	14,720243	0,023525	-0,029973	-0,105586	-0,393626	0,978548	1,556816	0,023525	-0,029973	-0,105586	-0,393626	0,978548	1,556816
11:14:43,18	0,532978	3,377997	-0,105981	0,359996	0,095995	0,001030	0,019926	-0,026032	-0,100497	1,829007	2,667495	1,598757	-0,560742	-2,907742	-1,225025	-13,703093	7,874520	14,736140	0,019926	-0,026032	-0,100497	-0,214505	1,103289	1,598757	0,019926	-0,026032	-0,100497	-0,214505	1,103289	1,598757
11:14:43,23	0,532978	3,377997	-0,105981	0,359996	0,095995	0,001030	0,018804	-0,030036	-0,103983	1,985015	2,614114	1,614654	-0,563714	-2,908974	-1,222326	-13,725393	7,871638	14,719403	0,018804	-0,030036	-0,103983	-0,372807	1,137970	1,614654	0,018804	-0,030036	-0,103983	-0,372807	1,137970	1,614654
11:14:43,28	0,532978	3,377997	-0,105981	0,359996	0,095995	0,001030	0,021358	-0,028077	-0,101284	1,869521	2,729020	1,597916	-0,564206	-2,910351	-1,223488	-13,697896	7,913203	14,701489	0,021358	-0,028077	-0,101284	-0,334550	1,052433	1,597916	0,021358	-0,028077	-0,101284	-0,334550	1,052433	1,597916
11:14:43,33	0,532978	3,377997	-0,105981	0,359996	0,095995	0,001030	0,022797	-0,028341	-0,102445	1,932966	2,806872	1,580002	-0,561424	-2,911456	-1,228141	-13,742697	7,851353	14,732187	0,022797	-0,028341	-0,102445	-0,291788	1,017333	1,580002	0,022797	-0,028341	-0,102445	-0,291788	1,017333	1,580002
11:14:43,38	0,532978	3,377997	-0,105981	0,359996	0,095995	0,001030	0,022362	-0,031302	-0,107098	2,011001	2,776394	1,610701	-0,502509	-2,948553	-1,198381	-15,377519	5,171018	15,163287	0,022362	-0,031302	-0,107098	-0,446233	1,020979	1,610701	0,022362	-0,031302	-0,107098	-0,446233	1,020979	1,610701
11:14:43,43	0,532978	3,377997	-0,105981	0,359996	0,095995	0,001030	0,025032	-0,100873	-0,077339	2,490011	2,839624	2,041800	-0,551109	-2,906621	-1,206238	-13,548737	7,638146	14,799749	0,025032	-0,100873	-0,077339	-5,428495	0,874585	2,041800	0,025032	-0,100873	-0,077339	-5,428495	0,874585	2,041800
11:14:43,48	0,532978	3,377997	-0,105981	0,359996	0,095995	0,001030	0,013018	-0,037817	-0,085196	2,262114	2,565071	1,678262	-0,554022	-2,893417	-1,235378	-12,430967	7,870604	14,732526	0,013018	-0,037817	-0,085196	-0,706540	1,543181	1,678262	0,013018	-0,037817	-0,085196	-0,706540	1,543181	1,678262
11:14:43,53	0,532979	3,377955	-0,105979	0,410007	0,095977	0,001003	0,003039	-0,028693	-0,114336	2,547854	2,897949	1,611040	-0,558549	-2,906123	-1,243826	-13,186609	7,874929	14,752594	0,003039	-0,028693	-0,114336	0,295451	2,659413	1,611040	0,003039	-0,028693	-0,114336	0,295451	2,659413	1,611040
11:14:43,58	0,532979	3,377955	-0,105979	0,410007	0,095977	0,001003	0,016306	-0,031126	-0,122783	2,300267	2,931288	1,631108	-0,555016	-2,906333	-1,243438	-13,176039	7,833125	14,736954	0,014722	-0,034290	-0,122395	-0,257860	1,723296	1,615468	0,014722	-0,034290	-0,122395	-0,257860	1,723296	1,615468
11:14:43,63	0,532979	3,377955	-0,105979	0,410007	0,095977	0,001003	0,014722	-0,034290	-0,122395	2,433899	2,878963	1,615468	-0,556168	-2,904093	-1,242658	-13,171705	7,874002	14,752413	0,014722	-0,034290	-0,122395	-0,257860	1,723296	1,615468	0,014722	-0,034290	-0,122395	-0,257860	1,723296	1,615468
11:14:43,68	0,532979	3,377955	-0,105979	0,410007	0,095977	0,001003	0,013358	-0,032173	-0,121616	2,361377	2,791370	1,630927	-0,558606	-2,906124	-1,244249	-13,214868	7,871639	14,723956	0,013358	-0,032173	-0,121616	-0,164190	1,742747	1,630927	0,013358	-0,032173	-0,121616	-0,164190	1,742747	1,630927
11:14:43,73	0,532979	3,377955	-0,105979	0,410007	0,095977	0,001003	0,016336	-0,031077	-0,123207	2,280752	2,910013	1,602469	-0,558501	-2,905580	-1,241884	-13,166971	7,871681	14,741505	0,016336	-0,031077	-0,123207	-0,158770	1,627638	1,602469	0,016336	-0,031077	-0,123207	-0,158770	1,627638	1,602469
11:14:43,78	0,532979	3,377955	-0,105979	0,410007	0,095977	0,001003	0,015813	-0,030895	-0,120841	2,295309	2,924265	1,620019	-0,554394	-2,910296	-1,243796	-13,183144	7,876138	14,757523	0,015813	-0,030895	-0,120841	-0,129981	1,682962	1,620019	0,015813	-0,030895	-0,120841	-0,129981	1,682962	1,620019
11:14:43,83	0,532979	3,377955	-0,105979	0,410007	0,095977	0,001003	0,017843	-0,036810	-0,122754	2,598632	3,013589	1,636037	-0,557394	-2,906257	-1,243449	-13,192733	7,853425	14,737383	0,017843	-0,036810	-0,122754	-0,290940	1,612933	1,636037	0,017843	-0,036810	-0,122754	-0,290940	1,612933	1,636037
11:14:43,88	0,532979	3,377955	-0,105979	0,410007	0,095977	0,001003	0,015844	-0,032193	-0,122406	2,334083	2,912728	1,615897	-0,556741	-2,908621	-1,243435	-13,169475	7,850890	14,727126	0,015844	-0,032193	-0,122406	-0,193054	1,668942	1,615897	0,015844	-0,032193	-0,122406	-0,193054	1,668942	1,615897
11:14:43,93	0,532979	3,377955	-0,105979	0,410007	0,095977	0,001003	0,017565	-0,033940	-0,122392	2,434392	3,023618	1,605640	-0,553305	-2,905934	-1,241912	-13,208184	7,838173	14,717492	0,017565	-0,033940	-0,122392	-0,229932	1,644750	1,605640	0,017565	-0,033940	-0,122392	-0,229932	1,644750	1,605640
11:14:43,98	0,532979	3,377955	-0,105979	0,410007	0,095977	0,001003	0,013521	-0,035573	-0,120869	2,488897	2,786138	1,596006	-0,553232	-2,906671	-1,240722	-13,177497	7,838248	14,726049	0,013521	-0,035573	-0,120869	-0,303552	1,724765	1,596006	0,013521	-0,035573	-0,120869	-0,303552	1,724765	1,596006
11:14:44,03	0,532979	3,377955	-0,105979	0,410007	0,095977	0,001003	0,014122	-0,036004	-0,119679	2,526723	2,843960	1,604562	-0,553200	-2,905854	-1,240328	-13,168237	7,860919	14,731412	0,014122	-0,036004	-0,119679	-0,299568	1,735361	1,604562	0,014122	-0,036004	-0,119679	-0,299568	1,735361	1,604562
11:14:44,08	0,532979	3,377955	-0,105979	0,410007	0,095977	0,001003	0,013399	-0,035624	-0,119286	2,531217	2,803022	1,609926	-0,554484	-2,907971	-1,245787	-13,200528	7,820764	14,718708	0,013399	-0,035624	-0,119286	-0,265229	1,751217	1,609926	0,013399	-0,035624	-0,119286	-0,265229	1,751217	1,609926
11:14:44,13	0,532979	3,377955	-0,105979	0,410007	0,095977	0,001003	0,015875	-0,035570	-0,124745	2,477491	2,923886	1,597221	-0,557397	-2,905516	-1,243085	-13,200672	7,866330	14,713541	0,015875	-0,035570	-0,124745	-0,314721	1,677716	1,597221	0,015875	-0,035570	-0,124745	-0,314721	1,677716	1,597221
11:14:44,18	0,532979	3,377955	-0,105979	0,410007	0,095977	0,001003	0,015205	-0,031819	-0,122043	2,321863	2,866139	1,592054	-0,554414	-2,909341	-1,238381	-13,195298	7,853496	14,734386	0,015205	-0,031819	-0,122043	-0,175947	1,672563	1,592054	0,015205	-0,031819	-0,122043	-0,175947	1,672563	1,592054
11:14:44,23	0,532979	3,377955	-0,105979	0,410007	0,095977	0,001003	0,017026	-0,036315	-0,117339	2,547222	2,971921	1,612899	-0,556293	-2,908185	-1,245385	-13,224333	7,841751	14,752952	0,017026	-0,036315	-0,117339	-0,303516	1,635368	1,612899	0,017026	-0,036315	-0,117339	-0,303516	1,635368	1,612899
11:14:44,28	0,532979	3,377955	-0,105979	0,410007	0,095977	0,001003	0,016965	-0,034110	-0,124343	2,407891	2,949447	1,631466	-0,559761	-2,909089	-1,241121	-13,211091	7,854482	14,730515	0,016965	-0,034110	-0,124343	-0,269782	1,617728	1,631466	0,016965	-0,034110	-0,124343	-0,269782	1,617728	1,631466
11:14:44,33	0,532979	3,377955	-0,105979	0,410007	0,095977	0,001003	0,019481	-0,031559	-0,120079	2,292837	3,085390	1,609029	-0,553922	-2,905073	-1,242659	-13,204275	7,814870	14,760788	0,019481	-0,031559	-0,120079	-0,184509	1,556152	1,609029	0,019481	-0,031559	-0,120079	-0,184509	1,556152	1,609029
11:14:44,38	0,532979	3,377955	-0,105979	0,410007	0,095977	0,001003	0,013084	-0,034607	-0,121617	2,420468	2,778448	1,639301	-0,557341	-2,908539	-1,239535	-13,174533	7,837454	14,748509	0,013084	-0,034607	-0,121617	-0,296194	1,751385	1,639301	0,013084	-0,034607	-0,121617	-0,296194	1,751385	1,639301
11:14:44,43	0,532979	3,377955	-0,105979	0,410007	0,095977	0,001003	0,017795	-0,033380	-0,118492	2,391087	3,037887	1,627023	-0,550950	-2,906698	-1,238756	-13,206009	7,824574	14,768704	0,017795	-0,033380	-0,118492	-0,229246	1,641007	1,627023	0,017795	-0,033380	-0,118492	-0,229246	1,641007	1,627023
11:14:44,48	0,532979	3,377955	-0,105979	0,410007	0,095977	0,001003	0,013005	-0,037994	-0,117713	2,604115	2,768006	1,647218	-0,553277	-2,908454	-1,239554	-13,214142	7,867608	14,740918	0,013005	-0,037994	-0,117713	-0,378405	1,747114	1,647218	0,013005	-0,037994	-0,117713	-0,378405	1,747114	1,647218
11:14:44,53	0,532979	3,377955	-0,105979	0,410007	0,095977	0,001003	0,015690	-0,036856	-0,118511	2,578166	2,879050	1,619432	-0,549726	-2,909166	-1,243071	-13,194664	7,832159	14,693779	0,015690	-0,036856	-0,118511	-0,315059	1,647410	1,619432	0,015690	-0,036856	-0,118511	-0,315059	1,647410	1,619432
11:14:44,58	0,532979	3,377955	-0,105979	0,410007	0,095977	0,001003	0,014531	-0,040288	-0,122028	2,735654	2,853376	1,572293	-0,554469	-2,910393	-1,243410	-13,211861	7,859973	14,771574	0,014531	-0,040288	-0,122028	-0,426960	1,712716	1,572293	0,014531	-0,040288	-0,122028	-0,426960	1,712716	1,572293
11:14:44,63	0,532979	3,377955	-0,105979	0,410007	0,095977	0,001003	0,017965	-0,036793	-0,122367	2,569425	3,003145	1,650087	-0,553797	-2,908784	-1,243051	-13,176007	7,860391	14,718059	0,017965	-0,036793	-0,122367	-0,318864	1,592914	1,650087	0,017965	-0,036793	-0,122367	-0,318864	1,592914	1,650087
11:14:44,68	0,532979	3,377955	-0,105979	0,410007	0,095977	0,001003	0,016235	-0,036571	-0,122009	2,576161	2,944038	1,596572	-0,559111	-2,907291	-1,243075	-13,180331	7,864608	14,707865	0,016235	-0,036571	-0,122009	-0,294688	1,669594	1,596572	0,016235	-0,036571	-0,122009	-0,294688	1,669594	1,596572
11:14:44,73	0,532979	3,377955	-0,105979	0,410007	0,095977	0,001003	0,017599	-0,031223	-0,122032	2,299543	3,009126	1,586379	-0,555633	-2,905205	-1,244614	-13,188018	7,845408	14,738248	0,017599	-0,031223	-0,122032	-0,151470	1,627589	1,586379	0,017599	-0,031223	-0,122032	-0,151470	1,627589	1,586379
11:14:44,78	0,532979	3,377955	-0,105979	0,410007	0,095977	0,001003	0,014053	-0,033191	-0,123572	2,381429	2,827687	1,616761	-0,554428	-2,907762	-1,243429	-13,188443	7,859775	14,747510	0,014053	-0,033191	-0,123572	-0,224103	1,724495	1,616761	0,014053	-0,033191	-0,123572	-0,224103	1,724495	1,616761
11:14:44,83	0,532979	3,377955	-0,105979	0,410007	0,095977	0,001003	0,015666	-0,035514	-0,122386	2,514413	2,903965	1,626023	-0,553909	-2,906908	-1,243853	-13,212686	7,834335	14,718348	0,015666	-0,035514	-0,122386	-0,273412	1,674222	1,626023	0,015666	-0,035514	-0,122386	-0,273412	1,674222	1,626023
11:14:44,88	0,532979	3,377955	-0,105979	0,410007	0,095977	0,001003	0,014666	-0,035536	-0,122811	2,481430	2,843731	1,596862	-0,557322	-2,908907	-1,241127	-13,182026	7,873034	14,702192	0,014666	-0,035536	-0,122811	-0,308163	1,692426	1,596862	0,014666	-0,035536	-0,122811	-0,308163	1,692426	1,596862
11:14:44,94	0,532979	3,377955	-0,105979	0,410007	0,095977	0,001003	0,018104	-0,033580	-0,120084	2,428542	3,029687	1,580705	-0,554958	-2,905669	-1,242648	-13,150346	7,839592	14,741371	0,018104	-0,033580	-0,120084	-0,207474	1,608534	1,580705	0,018104	-0,033580	-0,120084	-0,207474	1,608534	1,580705
11:14:44,99	0,532979	3,377955	-0,105979	0,410007	0,095977	0,001003	0,014118	-0,034008	-0,121605	2,437698	2,866559	1,619884	-0,556208	-2,906905	-1,243047	-13,190062	7,851446	14,746847	0,014118	-0,034008	-0,121605	-0,231949	1,758326	1,619884	0,014118	-0,034008	-0,121605	-0,231949	1,758326	1,619884
11:14:45,04	0,532979	3,377955	-0,105979	0,410007	0,095977	0,001003	0,015813	-0,033543	-0,122005	2,403930	2,914396	1,625361	-0,551731	-2,911102	-1,244221	-13,282766	7,781933	14,760974	0,015813	-0,033543	-0,122005	-0,229219	1,673077	1,625361	0,015813	-0,033543	-0,122005	-0,229219	1,673077	1,625361
11:14:45,09	0,532979	3,377955	-0,105979	0,410007	0,095977	0,001003	0,017209	-0,039519	-0,123178	2,608137	2,941479	1,639487	-0,507018	-2,958334	-1,235417	-15,658775	5,581575	15,146337	0,017209	-0,039519	-0,123178	-0,494139	1,590546	1,639487	0,017209	-0,039519	-0,123178	-0,494139	1,590546	1,639487
11:14:45,14	0,532979	3,377955	-0,105979	0,410007	0,095977	0,001003	0,035757	-0,101858	-0,114374	2,756192	2,948474	2,024851	-0,534287	-2,889957	-1,217032	-12,371701	7,252500	14,777555	0,035757	-0,101858	-0,114374	-5,239690	0,141518	2,024851	0,035757	-0,101858	-0,114374	-5,239690	0,141518	2,024851
11:14:45,19	0,532979	3,377955	-0,105979	0,410007	0,095977	0,001003	-0,009825	-0,044054	-0,095990	2,840952	2,589407	1,656069	-0,554635	-2,894704	-1,265643	-12,236171	8,205776	14,681857	-0,009825	-0,044054	-0,095990	-0,617269	3,360682	1,656069	-0,009825	-0,044054	-0,095990	-0,617269	3,360682	1,656069
11:14:45,24	0,533012	3,377969	-0,105980	0,460001	0,095976	0,001004	0,004460	-0,028806	-0,144601	2,941381	2,972963	1,560371	-0,556974	-2,911414	-1,283018	-13,038643	8,144435	14,720055	0,004460	-0,028806	-0,144601	0,680131	2,622862	1,560371	0,004460	-0,028806	-0,144601	0,680131	2,622862	1,560371
11:14:45,29	0,533012	3,377969	-0,105980	0,460001	0,095976	0,001004	0,020101	-0,035135	-0,161975	2,816152	3,122024	1,598568	-0,554569	-2,913308	-1,281823	-13,024732	8,153483	14,734145	0,020101	-0,035135	-0,161975	0,058042	1,544076	1,598568	0,020101	-0,035135	-0,161975	0,058042	1,544076	1,598568
11:14:45,34	0,533012	3,377969	-0,105980	0,460001	0,095976	0,001004	0,020539	-0,038165	-0,160780	2,988484	3,152304	1,612658	-0,555311	-2,911896	-1,284967	-13,069109	8,100831	14,725218	0,020539	-0,038165	-0,160780	-0,007453	1,540001	1,612658	0,020539	-0,038165	-0,160780	-0,007453	1,540001	1,612658
11:14:45,39	0,533012	3,377969	-0,105980	0,460001	0,095976	0,001004	0,019688	-0,036816	-0,163924	2,850566	3,095927	1,603732	-0,551747	-2,909910	-1,283007	-13,048730	8,091422	14,738961	0,019688	-0,036816	-0,163924	-0,039498	1,550458	1,603732	0,019688	-0,036816	-0,163924	-0,039498	1,550458	1,603732
11:14:45,44	0,533012	3,377969	-0,105980	0,460001	0,095976	0,001004	0,016185	-0,038910	-0,161965	2,961480	2,936163	1,617474	-0,555209	-2,913119	-1,282225	-13,040739	8,133400	14,728982	0,016185	-0,038910	-0,161965	-0,092941	1,665621	1,617474	0,016185	-0,038910	-0,161965	-0,092941	1,665621	1,617474
11:14:45,49	0,533012	3,377969	-0,105980	0,460001	0,095976	0,001004	0,020696	-0,037516	-0,161182	2,929371	3,156628	1,607496	-0,556452	-2,916646	-1,282962	-13,062462	8,103274	14,776403	0,020696	-0,037516	-0,161182	-0,015666	1,532030	1,607496	0,020696	-0,037516	-0,161182	-0,015666	1,532030	1,607496
11:14:45,54	0,533012	3,377969	-0,105980	0,460001	0,095976	0,001004	0,024371	-0,038203	-0,161920	2,928144	3,344010	1,654917	-0,549032	-2,919058	-1,284165	-13,129471	7,952251	14,739994	0,024371	-0,038203	-0,161920	-0,070823	1,430876	1,654917	0,024371	-0,038203	-0,161920	-0,070823	1,430876	1,654917
11:14:45,59	0,533012	3,377969	-0,105980	0,460001	0,095976	0,001004	0,022751	-0,045835	-0,163123	3,160686	3,277218	1,618508	-0,494505	-2,935885	-1,257418	-14,274691	5,248779	15,125797	0,022751	-0,045835	-0,163123	-0,437351	1,491303	1,618508	0,022751	-0,045835	-0,163123	-0,437351	1,491303	1,618508
11:14:45,64	0,533012	3,377969	-0,105980	0,460001	0,095976	0,001004	0,010059	-0,101470	-0,136376	3,139855	2,977223	2,004310	-0,530836	-2,894128	-1,266223	-12,070737	7,312691	14,796609	0,010059	-0,101470	-0,136376	-4,825579	2,187567	2,004310	0,010059	-0,101470	-0,136376	-4,825579	2,187567	2,004310
11:14:45,69	0,533012	3,377969	-0,105980	0,460001	0,095976	0,001004	-0,007938	-0,049128	-0,145180	3,307436	2,918107	1,675123	-0,534926	-2,878189	-1,288275	-10,673267	7,504291	14,696867	-0,007938	-0,049128	-0,145180	-0,549135	3,541207	1,675123	-0,007938	-0,049128	-0,145180	-0,549135	3,541207	1,675123
11:14:45,74	0,533028	3,378046	-0,105985	0,510006	0,095974	0,001006	-0,019696	-0,037617	-0,167232	3,573515	3,421096	1,575381	-0,538681	-2,888805	-1,307253	-11,590327	7,522560	14,779188	-0,019696	-0,037617	-0,167232	0,620580	4,967259	1,575381	-0,019696	-0,037617	-0,167232	0,620580	4,967259	1,575381
11:14:45,79	0,533028	3,378046	-0,105985	0,510006	0,095974	0,001006	-0,008625	-0,039673	-0,186210	3,237708	3,193473	1,657702	-0,537407	-2,896220	-1,306051	-11,567369	7,517698	14,767495	-0,008625	-0,039673	-0,186210	0,123392	3,870538	1,657702	-0,008625	-0,039673	-0,186210	0,123392	3,870538	1,657702
11:14:45,84	0,533028	3,378046	-0,105985	0,510006	0,095974	0,001006	-0,002841	-0,044483	-0,185008	3,495101	3,516558	1,646009	-0,538617	-2,897073	-1,304894	-11,582387	7,503598	14,761313	-0,002841	-0,044483	-0,185008	0,003193	3,739572	1,646009	-0,002841	-0,044483	-0,185008	0,003193	3,739572	1,646009
11:14:45,89	0,533028	3,378046	-0,105985	0,510006	0,095974	0,001006	-0,001497	-0,043862	-0,183851	3,443084	3,580475	1,639827	-0,536312	-2,892924	-1,308418	-11,586310	7,492685	14,749627	-0,001497	-0,043862	-0,183851	-6,771069E-5	3,698008	1,639827	-0,001497	-0,043862	-0,183851	-6,771069E-5	3,698008	1,639827
11:14:45,94	0,533028	3,378046	-0,105985	0,510006	0,095974	0,001006	-0,006242	-0,043784	-0,187375	3,427604	3,335785	1,628140	-0,538573	-2,896281	-1,304898	-11,567526	7,522991	14,752219	-0,006242	-0,043784	-0,187375	-0,009407	3,825814	1,628140	-0,006242	-0,043784	-0,187375	-0,009407	3,825814	1,628140
11:14:45,99	0,533028	3,378046	-0,105985	0,510006	0,095974	0,001006	-0,002205	-0,043504	-0,183855	3,448720	3,546845	1,630732	-0,536252	-2,894238	-1,304507	-11,575284	7,515590	14,767063	-0,002205	-0,043504	-0,183855	0,033631	3,719937	1,630732	-0,002205	-0,043504	-0,183855	0,033631	3,719937	1,630732
11:14:46,04	0,533028	3,378046	-0,105985	0,510006	0,095974	0,001006	-0,005135	-0,044492	-0,183464	3,489796	3,391472	1,645577	-0,536357	-2,895624	-1,307646	-11,615554	7,489618	14,744106	-0,005135	-0,044492	-0,183464	-0,002833	3,794561	1,645577	-0,005135	-0,044492	-0,183464	-0,002833	3,794561	1,645577
11:14:46,09	0,533028	3,378046	-0,105985	0,510006	0,095974	0,001006	-0,003882	-0,045095	-0,186604	3,478497	3,434745	1,622620	-0,535744	-2,895509	-1,304525	-11,603480	7,474088	14,751399	-0,003882	-0,045095	-0,186604	-0,061425	3,739466	1,622620	-0,003882	-0,045095	-0,186604	-0,061425	3,739466	1,622620
11:14:46,14	0,533028	3,378046	-0,105985	0,510006	0,095974	0,001006	-0,004288	-0,045568	-0,183483	3,495724	3,431837	1,629912	-0,536923	-2,892540	-1,305278	-11,601662	7,511697	14,801731	-0,004288	-0,045568	-0,183483	-0,081394	3,768455	1,629912	-0,004288	-0,045568	-0,183483	-0,081394	3,768455	1,629912
11:14:46,19	0,533028	3,378046	-0,105985	0,510006	0,095974	0,001006	-0,006270	-0,043063	-0,184236	3,398905	3,311546	1,680245	-0,541583	-2,893518	-1,306073	-11,577440	7,497122	14,766632	-0,006270	-0,043063	-0,184236	0,018486	3,803746	1,680245	-0,006270	-0,043063	-0,184236	0,018486	3,803746	1,680245
11:14:46,24	0,533028	3,378046	-0,105985	0,510006	0,095974	0,001006	-0,003093	-0,039516	-0,185031	3,213945	3,505025	1,645146	-0,536364	-2,896877	-1,308017	-11,621392	7,496200	14,763796	-0,003093	-0,039516	-0,185031	0,111973	3,747814	1,645146	-0,003093	-0,039516	-0,185031	0,111973	3,747814	1,645146
11:14:46,29	0,533028	3,378046	-0,105985	0,510006	0,095974	0,001006	-0,002793	-0,045715	-0,186975	3,513530	3,483002	1,642310	-0,535714	-2,893317	-1,304929	-11,593613	7,499873	14,738164	-0,002793	-0,045715	-0,186975	-0,075081	3,702273	1,642310	-0,002793	-0,045715	-0,186975	-0,075081	3,702273	1,642310
11:14:46,34	0,533028	3,378046	-0,105985	0,510006	0,095974	0,001006	-0,006202	-0,044498	-0,183886	3,467333	3,327981	1,616677	-0,536828	-2,894430	-1,304139	-11,581867	7,540919	14,743365	-0,006202	-0,044498	-0,183886	-0,025769	3,814818	1,616677	-0,006202	-0,044498	-0,183886	-0,025769	3,814818	1,616677
11:14:46,39	0,533028	3,378046	-0,105985	0,510006	0,095974	0,001006	-0,004680	-0,044090	-0,183097	3,487547	3,396751	1,621878	-0,535123	-2,892276	-1,306471	-11,583316	7,493909	14,753597	-0,004680	-0,044090	-0,183097	0,026458	3,764147	1,621878	-0,004680	-0,044090	-0,183097	0,026458	3,764147	1,621878
11:14:46,44	0,533028	3,378046	-0,105985	0,510006	0,095974	0,001006	-0,007398	-0,044489	-0,185429	3,466846	3,277668	1,632111	-0,538113	-2,895521	-1,304545	-11,614800	7,484637	14,736918	-0,007398	-0,044489	-0,185429	-0,025545	3,858422	1,632111	-0,007398	-0,044489	-0,185429	-0,025545	3,858422	1,632111
11:14:46,49	0,533028	3,378046	-0,105985	0,510006	0,095974	0,001006	-0,003093	-0,043523	-0,183502	3,392827	3,478882	1,615432	-0,539246	-2,896032	-1,306095	-11,600279	7,506111	14,733283	-0,003093	-0,043523	-0,183502	-0,023710	3,721719	1,615432	-0,003093	-0,043523	-0,183502	-0,023710	3,721719	1,615432
11:14:46,54	0,533028	3,378046	-0,105985	0,510006	0,095974	0,001006	-0,002084	-0,042797	-0,185053	3,380924	3,533200	1,611797	-0,536909	-2,894794	-1,304924	-11,600236	7,485791	14,742197	-0,002084	-0,042797	-0,185053	0,021390	3,696813	1,611797	-0,002084	-0,042797	-0,185053	0,021390	3,696813	1,611797
11:14:46,59	0,533028	3,378046	-0,105985	0,510006	0,095974	0,001006	-0,004324	-0,044201	-0,183882	3,436398	3,426912	1,620711	-0,537470	-2,894936	-1,308410	-11,584137	7,498080	14,749274	-0,004324	-0,044201	-0,183882	-0,033414	3,766372	1,620711	-0,004324	-0,044201	-0,183882	-0,033414	3,766372	1,620711
11:14:46,64	0,533028	3,378046	-0,105985	0,510006	0,095974	0,001006	-0,003921	-0,043787	-0,187367	3,433530	3,455687	1,627787	-0,537496	-2,892311	-1,307643	-11,589123	7,494720	14,753980	-0,003921	-0,043787	-0,187367	-0,003733	3,763479	1,627787	-0,003921	-0,043787	-0,187367	-0,003733	3,763479	1,627787
11:14:46,69	0,533028	3,378046	-0,105985	0,510006	0,095974	0,001006	-0,006182	-0,042451	-0,186600	3,358689	3,335498	1,632494	-0,535109	-2,892444	-1,304137	-11,578225	7,484247	14,751793	-0,006182	-0,042451	-0,186600	0,026250	3,820747	1,632494	-0,006182	-0,042451	-0,186600	0,026250	3,820747	1,632494
11:14:46,74	0,533028	3,378046	-0,105985	0,510006	0,095974	0,001006	-0,007260	-0,044586	-0,183095	3,466045	3,294082	1,630306	-0,538659	-2,892309	-1,306878	-11,589053	7,506486	14,739155	-0,007260	-0,044586	-0,183095	-0,033926	3,864006	1,630306	-0,007260	-0,044586	-0,183095	-0,033926	3,864006	1,630306
11:14:46,79	0,533028	3,378046	-0,105985	0,510006	0,095974	0,001006	-0,005602	-0,041444	-0,185836	3,316531	3,359811	1,617669	-0,538074	-2,893021	-1,304161	-11,586237	7,468261	14,726554	-0,005602	-0,041444	-0,185836	0,063170	3,799568	1,617669	-0,005602	-0,041444	-0,185836	0,063170	3,799568	1,617669
11:14:46,84	0,533028	3,378046	-0,105985	0,510006	0,095974	0,001006	-0,005278	-0,042307	-0,183119	3,329681	3,398213	1,605068	-0,538665	-2,895114	-1,304145	-11,601692	7,500249	14,746695	-0,005278	-0,042307	-0,183119	0,008620	3,812531	1,605068	-0,005278	-0,042307	-0,183119	0,008620	3,812531	1,605068
11:14:46,89	0,533028	3,378046	-0,105985	0,510006	0,095974	0,001006	-0,003169	-0,042841	-0,183103	3,377455	3,478492	1,625209	-0,538687	-2,891088	-1,306102	-11,594731	7,493483	14,748191	-0,003169	-0,042841	-0,183103	0,014429	3,727270	1,625209	-0,003169	-0,042841	-0,183103	0,014429	3,727270	1,625209
11:14:46,94	0,533028	3,378046	-0,105985	0,510006	0,095974	0,001006	-0,006646	-0,040809	-0,185059	3,269420	3,307133	1,626705	-0,538696	-2,897741	-1,305336	-11,624965	7,500321	14,713350	-0,006646	-0,040809	-0,185059	0,065893	3,828805	1,626705	-0,006646	-0,040809	-0,185059	0,065893	3,828805	1,626705
11:14:46,99	0,533028	3,378046	-0,105985	0,510006	0,095974	0,001006	-0,000879	-0,044128	-0,184293	3,432781	3,577406	1,591864	-0,536334	-2,892982	-1,306070	-11,597881	7,492802	14,777379	-0,000879	-0,044128	-0,184293	-0,031239	3,646382	1,591864	-0,000879	-0,044128	-0,184293	-0,031239	3,646382	1,591864
11:14:47,04	0,533028	3,378046	-0,105985	0,510006	0,095974	0,001006	-0,006181	-0,043794	-0,185027	3,422444	3,328895	1,655892	-0,535714	-2,892145	-1,305686	-11,576891	7,473873	14,762019	-0,006181	-0,043794	-0,185027	-0,015359	3,814110	1,655892	-0,006181	-0,043794	-0,185027	-0,015359	3,814110	1,655892
11:14:47,09	0,533028	3,378046	-0,105985	0,510006	0,095974	0,001006	-0,007217	-0,043912	-0,184643	3,422713	3,302675	1,640533	-0,538011	-2,895219	-1,306434	-11,568517	7,517054	14,782299	-0,007217	-0,043912	-0,184643	-0,024399	3,869201	1,640533	-0,007217	-0,043912	-0,184643	-0,024399	3,869201	1,640533
11:14:47,15	0,533028	3,378046	-0,105985	0,510006	0,095974	0,001006	-0,003406	-0,043460	-0,185391	3,440793	3,486508	1,660813	-0,536873	-2,892113	-1,306473	-11,571079	7,482351	14,747979	-0,003406	-0,043460	-0,185391	0,029162	3,753871	1,660813	-0,003406	-0,043460	-0,185391	0,029162	3,753871	1,660813
11:14:47,20	0,533028	3,378046	-0,105985	0,510006	0,095974	0,001006	-0,006665	-0,042893	-0,185430	3,379934	3,332172	1,626493	-0,536270	-2,894240	-1,307238	-11,575315	7,502522	14,753768	-0,006665	-0,042893	-0,185430	0,012873	3,855368	1,626493	-0,006665	-0,042893	-0,185430	0,012873	3,855368	1,626493
11:14:47,25	0,533028	3,378046	-0,105985	0,510006	0,095974	0,001006	-0,005124	-0,044478	-0,186195	3,477722	3,398533	1,632281	-0,535260	-2,899592	-1,308413	-11,656392	7,478093	14,758759	-0,005124	-0,044478	-0,186195	-0,013788	3,800787	1,632281	-0,005124	-0,044478	-0,186195	-0,013788	3,800787	1,632281
11:14:47,30	0,533028	3,378046	-0,105985	0,510006	0,095974	0,001006	-0,000994	-0,048029	-0,187370	3,600699	3,555305	1,637273	-0,477976	-2,925428	-1,291878	-13,143430	4,704034	15,156013	-0,000994	-0,048029	-0,187370	-0,169594	3,633336	1,637273	-0,000994	-0,048029	-0,187370	-0,169594	3,633336	1,637273
11:14:47,35	0,533028	3,378046	-0,105985	0,510006	0,095974	0,001006	-0,007261	-0,110556	-0,170835	3,706174	3,328628	2,034526	-0,520221	-2,871343	-1,281492	-10,376592	6,666140	14,753612	-0,007261	-0,110556	-0,170835	-4,972480	3,898633	2,034526	-0,007261	-0,110556	-0,170835	-4,972480	3,898633	2,034526
11:14:47,40	0,533028	3,378046	-0,105985	0,510006	0,095974	0,001006	-0,032978	-0,046929	-0,160450	3,480217	3,406460	1,632126	-0,524619	-2,868212	-1,322508	-9,835287	7,339586	14,702225	-0,032978	-0,046929	-0,160450	-0,203711	5,995222	1,632126	-0,032978	-0,046929	-0,160450	-0,203711	5,995222	1,632126
11:14:47,45	0,532997	3,378044	-0,105966	0,559994	0,095987	0,000994	-0,033490	-0,041554	-0,201465	4,054601	3,511891	1,580739	-0,526495	-2,885673	-1,341488	-10,732553	7,379400	14,726202	-0,033490	-0,041554	-0,201465	0,792595	6,140855	1,580739	-0,033490	-0,041554	-0,201465	0,792595	6,140855	1,580739
11:14:47,50	0,532997	3,378044	-0,105966	0,559994	0,095987	0,000994	-0,017431	-0,048660	-0,220446	4,009969	3,550001	1,604716	-0,527147	-2,887362	-1,341089	-10,762945	7,375713	14,750016	-0,017431	-0,048660	-0,220446	0,190129	4,918327	1,604716	-0,017431	-0,048660	-0,220446	0,190129	4,918327	1,604716
11:14:47,55	0,532997	3,378044	-0,105966	0,559994	0,095987	0,000994	-0,015642	-0,048940	-0,220047	4,006138	3,618540	1,628530	-0,529708	-2,884966	-1,336744	-10,787018	7,360173	14,747034	-0,015642	-0,048940	-0,220047	0,164321	4,846448	1,628530	-0,015642	-0,048940	-0,220047	0,164321	4,846448	1,628530
11:14:47,60	0,532997	3,378044	-0,105966	0,559994	0,095987	0,000994	-0,016437	-0,045524	-0,215701	3,802973	3,564153	1,625548	-0,530002	-2,885514	-1,340330	-10,737577	7,424464	14,726410	-0,016437	-0,045524	-0,215701	0,229369	4,854422	1,625548	-0,016437	-0,045524	-0,215701	0,229369	4,854422	1,625548
11:14:47,65	0,532997	3,378044	-0,105966	0,559994	0,095987	0,000994	-0,015815	-0,045543	-0,219288	3,884397	3,607165	1,604924	-0,530128	-2,884515	-1,339146	-10,772514	7,375891	14,777916	-0,015815	-0,045543	-0,219288	0,309244	4,848613	1,604924	-0,015815	-0,045543	-0,219288	0,309244	4,848613	1,604924
11:14:47,70	0,532997	3,378044	-0,105966	0,559994	0,095987	0,000994	-0,016617	-0,044935	-0,218103	3,793231	3,559466	1,656429	-0,532434	-2,885179	-1,339942	-10,758463	7,389656	14,744284	-0,016617	-0,044935	-0,218103	0,265831	4,863908	1,656429	-0,016617	-0,044935	-0,218103	0,265831	4,863908	1,656429
11:14:47,75	0,532997	3,378044	-0,105966	0,559994	0,095987	0,000994	-0,014889	-0,043269	-0,218900	3,725568	3,654635	1,622797	-0,530160	-2,888541	-1,340691	-10,790880	7,363112	14,778033	-0,014889	-0,043269	-0,218900	0,328915	4,823388	1,622797	-0,014889	-0,043269	-0,218900	0,328915	4,823388	1,622797
11:14:47,80	0,532997	3,378044	-0,105966	0,559994	0,095987	0,000994	0,001716	-0,113867	-0,199989	4,220981	3,536825	2,016324	-0,479597	-2,934858	-1,321032	-13,196096	5,130063	15,137810	0,001716	-0,113867	-0,199989	-4,717612	3,402109	2,016324	0,001716	-0,113867	-0,199989	-4,717612	3,402109	2,016324
11:14:47,85	0,532997	3,378044	-0,105966	0,559994	0,095987	0,000994	0,001716	-0,113867	-0,199989	4,220981	3,536825	2,016324	-0,527874	-2,899080	-1,320756	-11,479204	7,468666	14,765500	0,001716	-0,113867	-0,199989	-4,717612	3,402109	2,016324	0,001716	-0,113867	-0,199989	-4,717612	3,402109	2,016324
11:14:47,90	0,532997	3,378044	-0,105966	0,559994	0,095987	0,000994	-0,005130	-0,054169	-0,199714	4,000416	3,498376	1,644013	-0,530955	-2,885513	-1,362670	-10,248975	8,014706	14,705273	-0,005130	-0,054169	-0,199714	-0,251878	3,901112	1,644013	-0,005130	-0,054169	-0,199714	-0,251878	3,901112	1,644013
11:14:47,95	0,532931	3,378003	-0,105977	0,610011	0,095965	0,000967	-0,015339	-0,044718	-0,241628	4,596934	3,759923	1,583787	-0,539020	-2,903867	-1,375867	-11,297339	8,061809	14,765077	-0,015339	-0,044718	-0,241628	1,086587	4,964027	1,583787	-0,015339	-0,044718	-0,241628	1,086587	4,964027	1,583787
11:14:48,00	0,532931	3,378003	-0,105977	0,610011	0,095965	0,000967	0,004588	-0,046910	-0,254825	4,227562	3,864675	1,643590	-0,537276	-2,905364	-1,373155	-11,326895	8,086477	14,759755	0,004588	-0,046910	-0,254825	0,545092	3,504496	1,643590	0,004588	-0,046910	-0,254825	0,545092	3,504496	1,643590
11:14:48,05	0,532931	3,378003	-0,105977	0,610011	0,095965	0,000967	0,005012	-0,049169	-0,252113	4,351580	3,848803	1,638268	-0,537305	-2,904494	-1,370844	-11,328108	8,037807	14,737545	0,005012	-0,049169	-0,252113	0,491832	3,455324	1,638268	0,005012	-0,049169	-0,252113	0,491832	3,455324	1,638268
11:14:48,10	0,532931	3,378003	-0,105977	0,610011	0,095965	0,000967	0,004274	-0,048709	-0,249801	4,284911	3,833669	1,616059	-0,537859	-2,908031	-1,373925	-11,316110	8,043821	14,748559	0,004274	-0,048709	-0,249801	0,461263	3,498187	1,616059	0,004274	-0,048709	-0,249801	0,461263	3,498187	1,616059
11:14:48,15	0,532931	3,378003	-0,105977	0,610011	0,095965	0,000967	0,007614	-0,049997	-0,252882	4,363116	4,014759	1,627073	-0,534950	-2,905091	-1,371606	-11,325279	8,030512	14,747755	0,007614	-0,049997	-0,252882	0,438327	3,417047	1,627073	0,007614	-0,049997	-0,252882	0,438327	3,417047	1,627073
11:14:48,20	0,532931	3,378003	-0,105977	0,610011	0,095965	0,000967	0,003613	-0,051046	-0,250564	4,401554	3,805422	1,626269	-0,539115	-2,906326	-1,372004	-11,342028	8,016637	14,746822	0,003613	-0,051046	-0,250564	0,394417	3,521787	1,626269	0,003613	-0,051046	-0,250564	0,394417	3,521787	1,626269
11:14:48,25	0,532931	3,378003	-0,105977	0,610011	0,095965	0,000967	0,006765	-0,048057	-0,250961	4,225738	3,961744	1,625335	-0,539688	-2,904333	-1,373561	-11,338920	8,054810	14,754002	0,006765	-0,048057	-0,250961	0,453234	3,430698	1,625335	0,006765	-0,048057	-0,250961	0,453234	3,430698	1,625335
11:14:48,30	0,532931	3,378003	-0,105977	0,610011	0,095965	0,000967	0,005325	-0,046564	-0,252519	4,182711	3,870493	1,632516	-0,537247	-2,904360	-1,373162	-11,299337	8,047457	14,738999	0,005325	-0,046564	-0,252519	0,527413	3,452452	1,632516	0,005325	-0,046564	-0,252519	0,527413	3,452452	1,632516
11:14:48,35	0,532931	3,378003	-0,105977	0,610011	0,095965	0,000967	0,004128	-0,048692	-0,252120	4,306784	3,846210	1,617513	-0,537910	-2,903385	-1,372781	-11,328887	8,043604	14,753513	0,004128	-0,048692	-0,252120	0,484447	3,522126	1,617513	0,004128	-0,048692	-0,252120	0,484447	3,522126	1,617513
11:14:48,40	0,532931	3,378003	-0,105977	0,610011	0,095965	0,000967	0,003616	-0,047631	-0,251739	4,233478	3,795894	1,632027	-0,540330	-2,907557	-1,374336	-11,359115	8,021945	14,753039	0,003616	-0,047631	-0,251739	0,494464	3,512044	1,632027	0,003616	-0,047631	-0,251739	0,494464	3,512044	1,632027
11:14:48,45	0,532931	3,378003	-0,105977	0,610011	0,095965	0,000967	0,008439	-0,047621	-0,253293	4,199100	4,031352	1,631552	-0,536764	-2,906465	-1,372777	-11,360150	8,067705	14,759190	0,008439	-0,047621	-0,253293	0,460851	3,368881	1,631552	0,008439	-0,047621	-0,253293	0,460851	3,368881	1,631552
11:14:48,50	0,532931	3,378003	-0,105977	0,610011	0,095965	0,000967	0,005711	-0,050163	-0,251734	4,370383	3,865694	1,637703	-0,537419	-2,905366	-1,378228	-11,372334	8,053932	14,762240	0,005711	-0,050163	-0,251734	0,432606	3,417409	1,637703	0,005711	-0,050163	-0,251734	0,432606	3,417409	1,637703
11:14:48,55	0,532931	3,378003	-0,105977	0,610011	0,095965	0,000967	0,005086	-0,049046	-0,257185	4,294281	3,829548	1,640754	-0,536761	-2,905370	-1,375870	-11,332399	8,022160	14,769182	0,005086	-0,049046	-0,257185	0,444186	3,430297	1,640754	0,005086	-0,049046	-0,257185	0,444186	3,430297	1,640754
11:14:48,60	0,532931	3,378003	-0,105977	0,610011	0,095965	0,000967	0,004760	-0,049618	-0,254828	4,316491	3,863073	1,647695	-0,536673	-2,903323	-1,375096	-11,294727	8,038241	14,754622	0,004760	-0,049618	-0,254828	0,421474	3,489403	1,647695	0,004760	-0,049618	-0,254828	0,421474	3,489403	1,647695
11:14:48,65	0,532931	3,378003	-0,105977	0,610011	0,095965	0,000967	0,002943	-0,048671	-0,254053	4,299999	3,793181	1,633135	-0,540821	-2,905721	-1,374709	-11,316914	8,050409	14,758777	0,002943	-0,048671	-0,254053	0,479337	3,562134	1,633135	0,002943	-0,048671	-0,254053	0,479337	3,562134	1,633135
11:14:48,70	0,532931	3,378003	-0,105977	0,610011	0,095965	0,000967	0,007094	-0,046278	-0,253667	4,174997	3,983717	1,637290	-0,536737	-2,901792	-1,377061	-11,321927	8,051082	14,751879	0,007094	-0,046278	-0,253667	0,542202	3,426843	1,637290	0,007094	-0,046278	-0,253667	0,542202	3,426843	1,637290
11:14:48,75	0,532931	3,378003	-0,105977	0,610011	0,095965	0,000967	0,001649	-0,047849	-0,256018	4,254799	3,695927	1,630393	-0,536748	-2,905328	-1,373941	-11,337826	8,038403	14,754057	0,001649	-0,047849	-0,256018	0,498628	3,566443	1,630393	0,001649	-0,047849	-0,256018	0,498628	3,566443	1,630393
11:14:48,80	0,532931	3,378003	-0,105977	0,610011	0,095965	0,000967	0,004718	-0,049608	-0,252899	4,327321	3,848067	1,632570	-0,539174	-2,906280	-1,376672	-11,353292	7,997058	14,749147	0,004718	-0,049608	-0,252899	0,433094	3,477695	1,632570	0,004718	-0,049608	-0,252899	0,433094	3,477695	1,632570
11:14:48,85	0,532931	3,378003	-0,105977	0,610011	0,095965	0,000967	0,006755	-0,047983	-0,255629	4,199306	3,961250	1,627661	-0,536179	-2,904990	-1,374325	-11,341988	8,032507	14,763983	0,006755	-0,047983	-0,255629	0,432605	3,431002	1,627661	0,006755	-0,047983	-0,255629	0,432605	3,431002	1,627661
11:14:48,90	0,532931	3,378003	-0,105977	0,610011	0,095965	0,000967	0,004140	-0,049932	-0,253282	4,336977	3,817341	1,642497	-0,536203	-2,905895	-1,374727	-11,345874	8,000084	14,743710	0,004140	-0,049932	-0,253282	0,417322	3,492362	1,642497	0,004140	-0,049932	-0,253282	0,417322	3,492362	1,642497
11:14:48,95	0,532931	3,378003	-0,105977	0,610011	0,095965	0,000967	0,004935	-0,050364	-0,253684	4,329403	3,871560	1,622223	-0,537326	-2,904346	-1,371615	-11,338941	8,050781	14,753095	0,004935	-0,050364	-0,253684	0,375861	3,484124	1,622223	0,004935	-0,050364	-0,253684	0,375861	3,484124	1,622223
11:14:49,00	0,532931	3,378003	-0,105977	0,610011	0,095965	0,000967	0,004156	-0,048616	-0,250573	4,285917	3,811700	1,631609	-0,536791	-2,904292	-1,371624	-11,349785	8,009213	14,747136	0,004156	-0,048616	-0,250573	0,469534	3,485428	1,631609	0,004156	-0,048616	-0,250573	0,469534	3,485428	1,631609
11:14:49,05	0,532931	3,378003	-0,105977	0,610011	0,095965	0,000967	0,003842	-0,049054	-0,250581	4,267229	3,806743	1,625649	-0,535599	-2,902062	-1,374333	-11,334249	8,019967	14,764041	0,003842	-0,049054	-0,250581	0,416528	3,505152	1,625649	0,003842	-0,049054	-0,250581	0,416528	3,505152	1,625649
11:14:49,10	0,532931	3,378003	-0,105977	0,610011	0,095965	0,000967	0,001314	-0,048970	-0,253291	4,279959	3,683386	1,642555	-0,536155	-2,904543	-1,373174	-11,328350	8,013006	14,738362	0,001314	-0,048970	-0,253291	0,435827	3,580211	1,642555	0,001314	-0,048970	-0,253291	0,435827	3,580211	1,642555
11:14:49,15	0,532931	3,378003	-0,105977	0,610011	0,095965	0,000967	0,003741	-0,049729	-0,252131	4,316343	3,818169	1,616876	-0,538549	-2,905670	-1,374347	-11,356340	8,043086	14,744591	0,003741	-0,049729	-0,252131	0,412638	3,524490	1,616876	0,003741	-0,049729	-0,252131	0,412638	3,524490	1,616876
11:14:49,20	0,532931	3,378003	-0,105977	0,610011	0,095965	0,000967	0,005914	-0,048219	-0,253304	4,249901	3,891873	1,623105	-0,535002	-2,902480	-1,374711	-11,324784	8,004369	14,768561	0,005914	-0,048219	-0,253304	0,464696	3,427631	1,623105	0,005914	-0,048219	-0,253304	0,464696	3,427631	1,623105
11:14:49,25	0,532931	3,378003	-0,105977	0,610011	0,095965	0,000967	0,001378	-0,049696	-0,253669	4,308964	3,702707	1,647074	-0,537385	-2,901058	-1,373968	-11,346613	8,031071	14,749607	0,001378	-0,049696	-0,253669	0,407799	3,594513	1,647074	0,001378	-0,049696	-0,253669	0,407799	3,594513	1,647074
11:14:49,30	0,532931	3,378003	-0,105977	0,610011	0,095965	0,000967	0,001338	-0,046922	-0,252925	4,176884	3,668369	1,628120	-0,535624	-2,903740	-1,379758	-11,342328	8,032921	14,782122	0,001338	-0,046922	-0,252925	0,493540	3,563319	1,628120	0,001338	-0,046922	-0,252925	0,493540	3,563319	1,628120
11:14:49,35	0,532931	3,378003	-0,105977	0,610011	0,095965	0,000967	0,002780	-0,049787	-0,258715	4,329645	3,746146	1,660636	-0,535011	-2,904826	-1,373172	-11,329415	7,968819	14,737113	0,002780	-0,049787	-0,258715	0,421344	3,527888	1,660636	0,002780	-0,049787	-0,258715	0,421344	3,527888	1,660636
11:14:49,40	0,532931	3,378003	-0,105977	0,610011	0,095965	0,000967	0,003414	-0,050862	-0,252130	4,336453	3,822340	1,615626	-0,536785	-2,905331	-1,374348	-11,354798	8,035133	14,739832	0,003414	-0,050862	-0,252130	0,343817	3,554325	1,615626	0,003414	-0,050862	-0,252130	0,343817	3,554325	1,615626
11:14:49,46	0,532931	3,378003	-0,105977	0,610011	0,095965	0,000967	0,004739	-0,049577	-0,253306	4,314414	3,836072	1,618346	-0,536745	-2,905545	-1,370833	-11,338562	8,025523	14,751728	0,004739	-0,049577	-0,253306	0,422585	3,464087	1,618346	0,004739	-0,049577	-0,253306	0,422585	3,464087	1,618346
11:14:49,51	0,532931	3,378003	-0,105977	0,610011	0,095965	0,000967	0,004904	-0,049719	-0,249790	4,321570	3,863518	1,630242	-0,537333	-2,906515	-1,372383	-11,337378	8,024935	14,752395	0,004904	-0,049719	-0,249790	0,418630	3,478580	1,630242	0,004904	-0,049719	-0,249790	0,418630	3,478580	1,630242
11:14:49,56	0,532931	3,378003	-0,105977	0,610011	0,095965	0,000967	0,006038	-0,049695	-0,251340	4,320400	3,923827	1,630909	-0,535650	-2,910174	-1,374305	-11,371178	8,001004	14,777119	0,006038	-0,049695	-0,251340	0,419351	3,449838	1,630909	0,006038	-0,049695	-0,251340	0,419351	3,449838	1,630909
11:14:49,61	0,532931	3,378003	-0,105977	0,610011	0,095965	0,000967	0,008365	-0,052982	-0,253262	4,453713	4,027533	1,655633	-0,482998	-2,940936	-1,348646	-13,267751	5,615793	15,135503	0,008365	-0,052982	-0,253262	0,294614	3,370863	1,655633	0,008365	-0,052982	-0,253262	0,294614	3,370863	1,655633
11:14:49,66	0,532931	3,378003	-0,105977	0,610011	0,095965	0,000967	0,008680	-0,113961	-0,227603	4,610690	3,594033	2,014017	-0,531495	-2,895916	-1,338082	-11,100101	7,965762	14,783067	0,008680	-0,113961	-0,227603	-4,335272	2,912644	2,014017	0,008680	-0,113961	-0,227603	-4,335272	2,912644	2,014017
11:14:49,71	0,532931	3,378003	-0,105977	0,610011	0,095965	0,000967	-0,006060	-0,049452	-0,217039	4,375143	3,529817	1,661581	-0,540240	-2,889253	-1,377507	-10,383559	8,634113	14,699450	-0,006060	-0,049452	-0,217039	0,493192	4,005503	1,661581	-0,006060	-0,049452	-0,217039	0,493192	4,005503	1,661581
11:14:49,76	0,533036	3,377912	-0,105998	0,660001	0,095998	0,000983	-0,007458	-0,038546	-0,256465	4,745136	3,743479	1,577964	-0,543149	-2,911570	-1,390009	-11,529391	8,702996	14,678466	-0,007458	-0,038546	-0,256465	1,719267	4,328924	1,577964	-0,007458	-0,038546	-0,256465	1,719267	4,328924	1,577964
11:14:49,81	0,533036	3,377912	-0,105998	0,660001	0,095998	0,000983	0,013323	-0,047186	-0,268966	4,681135	3,797348	1,556979	-0,546775	-2,916414	-1,390737	-11,568501	8,683551	14,745175	0,013323	-0,047186	-0,268966	0,977055	2,751456	1,556979	0,013323	-0,047186	-0,268966	0,977055	2,751456	1,556979
11:14:49,86	0,533036	3,377912	-0,105998	0,660001	0,095998	0,000983	0,019332	-0,046468	-0,269695	4,607407	4,085634	1,623688	-0,542089	-2,915767	-1,392294	-11,565573	8,649350	14,736212	0,019332	-0,046468	-0,269695	0,959687	2,568089	1,623688	0,019332	-0,046468	-0,269695	0,959687	2,568089	1,623688
11:14:49,91	0,533036	3,377912	-0,105998	0,660001	0,095998	0,000983	0,016429	-0,050202	-0,271251	4,773436	3,954310	1,614725	-0,545011	-2,915406	-1,393077	-11,558271	8,665750	14,731842	0,016429	-0,050202	-0,271251	0,832572	2,664656	1,614725	0,016429	-0,050202	-0,271251	0,832572	2,664656	1,614725
11:14:49,96	0,533036	3,377912	-0,105998	0,660001	0,095998	0,000983	0,017577	-0,047491	-0,272034	4,650323	4,012122	1,610356	-0,545667	-2,917057	-1,391140	-11,599776	8,675056	14,740720	0,017577	-0,047491	-0,272034	0,922265	2,632362	1,610356	0,017577	-0,047491	-0,272034	0,922265	2,632362	1,610356
11:14:50,01	0,533036	3,377912	-0,105998	0,660001	0,095998	0,000983	0,019335	-0,047749	-0,270097	4,651025	4,062939	1,619233	-0,546157	-2,913290	-1,390390	-11,559904	8,703372	14,702474	0,019335	-0,047749	-0,270097	0,902745	2,545177	1,619233	0,019335	-0,047749	-0,270097	0,902745	2,545177	1,619233
11:14:50,06	0,533036	3,377912	-0,105998	0,660001	0,095998	0,000983	0,016318	-0,045440	-0,269347	4,575445	3,926432	1,580987	-0,540622	-2,917760	-1,395043	-11,647552	8,482579	14,733343	0,016318	-0,045440	-0,269347	1,008376	2,645499	1,580987	0,016318	-0,045440	-0,269347	1,008376	2,645499	1,580987
11:14:50,11	0,533036	3,377912	-0,105998	0,660001	0,095998	0,000983	0,017421	-0,052469	-0,274001	4,705903	4,018315	1,611857	-0,487613	-2,948135	-1,373935	-13,349732	6,058278	15,125281	0,017421	-0,052469	-0,274001	0,587080	2,650742	1,611857	0,017421	-0,052469	-0,274001	0,587080	2,650742	1,611857
11:14:50,16	0,533036	3,377912	-0,105998	0,660001	0,095998	0,000983	0,017222	-0,113563	-0,252892	4,932216	3,745985	2,003794	-0,530509	-2,905437	-1,374105	-10,942696	8,176691	14,799193	0,017222	-0,113563	-0,252892	-3,982518	2,394036	2,003794	0,017222	-0,113563	-0,252892	-3,982518	2,394036	2,003794
11:14:50,21	0,533036	3,377912	-0,105998	0,660001	0,095998	0,000983	0,001692	-0,055066	-0,253062	4,928452	3,963763	1,677707	-0,535155	-2,894803	-1,417408	-10,133066	8,589381	14,685861	0,001692	-0,055066	-0,253062	0,605787	3,830933	1,677707	0,001692	-0,055066	-0,253062	0,605787	3,830933	1,677707
11:14:50,26	0,532980	3,377945	-0,105973	0,710012	0,095981	0,001000	-0,005194	-0,045725	-0,296365	5,204971	4,100482	1,564375	-0,538123	-2,912486	-1,432842	-10,991541	8,624908	14,750529	-0,005194	-0,045725	-0,296365	1,615521	4,508238	1,564375	-0,005194	-0,045725	-0,296365	1,615521	4,508238	1,564375
11:14:50,31	0,532980	3,377945	-0,105973	0,710012	0,095981	0,001000	0,011604	-0,051996	-0,311799	5,132568	4,212761	1,629043	-0,539967	-2,915379	-1,432074	-11,015544	8,561657	14,737845	0,011604	-0,051996	-0,311799	1,050882	3,301864	1,629043	0,011604	-0,051996	-0,311799	1,050882	3,301864	1,629043
11:14:50,36	0,532980	3,377945	-0,105973	0,710012	0,095981	0,001000	0,015031	-0,051846	-0,311032	5,057995	4,401816	1,616358	-0,540011	-2,916254	-1,435200	-11,048277	8,603787	14,731605	0,015031	-0,051846	-0,311032	0,988076	3,221880	1,616358	0,015031	-0,051846	-0,311032	0,988076	3,221880	1,616358
11:14:50,41	0,532980	3,377945	-0,105973	0,710012	0,095981	0,001000	0,015811	-0,052245	-0,314158	5,098851	4,392960	1,610119	-0,537588	-2,915183	-1,432857	-11,009140	8,573736	14,724546	0,015811	-0,052245	-0,314158	0,997627	3,151800	1,610119	0,015811	-0,052245	-0,314158	0,997627	3,151800	1,610119
11:14:50,46	0,532980	3,377945	-0,105973	0,710012	0,095981	0,001000	0,013672	-0,053808	-0,311814	5,173665	4,330659	1,603060	-0,538209	-2,915211	-1,433630	-11,032244	8,608834	14,745648	0,013672	-0,053808	-0,311814	0,949753	3,257398	1,603060	0,013672	-0,053808	-0,311814	0,949753	3,257398	1,603060
11:14:50,51	0,532980	3,377945	-0,105973	0,710012	0,095981	0,001000	0,014007	-0,053284	-0,312587	5,165295	4,310510	1,624161	-0,535858	-2,917310	-1,432818	-11,030476	8,585480	14,773553	0,014007	-0,053284	-0,312587	0,982466	3,210968	1,624161	0,014007	-0,053284	-0,312587	0,982466	3,210968	1,624161
11:14:50,56	0,532980	3,377945	-0,105973	0,710012	0,095981	0,001000	0,014649	-0,056370	-0,311775	5,306377	4,357128	1,652067	-0,539278	-2,914960	-1,432459	-10,974015	8,575148	14,718885	0,014649	-0,056370	-0,311775	0,881370	3,207150	1,652067	0,014649	-0,056370	-0,311775	0,881370	3,207150	1,652067
11:14:50,61	0,532980	3,377945	-0,105973	0,710012	0,095981	0,001000	0,014324	-0,052234	-0,311417	5,110596	4,394273	1,597398	-0,536999	-2,917563	-1,432067	-11,014285	8,568015	14,728530	0,014324	-0,052234	-0,311417	1,010254	3,269834	1,597398	0,014324	-0,052234	-0,311417	1,010254	3,269834	1,597398
11:14:50,66	0,532980	3,377945	-0,105973	0,710012	0,095981	0,001000	0,015438	-0,055508	-0,311025	5,254561	4,420912	1,607043	-0,539973	-2,915583	-1,434791	-11,028272	8,607026	14,750741	0,015438	-0,055508	-0,311025	0,897165	3,208995	1,607043	0,015438	-0,055508	-0,311025	0,897165	3,208995	1,607043
11:14:50,71	0,532980	3,377945	-0,105973	0,710012	0,095981	0,001000	0,015211	-0,051943	-0,313748	5,095937	4,377468	1,629254	-0,538251	-2,916184	-1,431694	-11,047700	8,576505	14,738596	0,015211	-0,051943	-0,313748	1,018446	3,183403	1,629254	0,015211	-0,051943	-0,313748	1,018446	3,183403	1,629254
11:14:50,76	0,532980	3,377945	-0,105973	0,710012	0,095981	0,001000	0,014871	-0,053735	-0,310652	5,152976	4,358211	1,617110	-0,540564	-2,912638	-1,433649	-11,026063	8,609507	14,735902	0,014871	-0,053735	-0,310652	0,934812	3,190855	1,617110	0,014871	-0,053735	-0,310652	0,934812	3,190855	1,617110
11:14:50,81	0,532980	3,377945	-0,105973	0,710012	0,095981	0,001000	0,012956	-0,049959	-0,312606	4,996034	4,260890	1,614415	-0,536481	-2,911622	-1,432452	-11,032886	8,591064	14,779115	0,012956	-0,049959	-0,312606	1,074270	3,243829	1,614415	0,012956	-0,049959	-0,312606	1,074270	3,243829	1,614415
11:14:50,86	0,532980	3,377945	-0,105973	0,710012	0,095981	0,001000	0,010034	-0,052987	-0,311409	5,134093	4,112263	1,657629	-0,536466	-2,913129	-1,432837	-11,022603	8,568415	14,768607	0,010034	-0,052987	-0,311409	0,974650	3,324572	1,657629	0,010034	-0,052987	-0,311409	0,974650	3,324572	1,657629
11:14:50,91	0,532980	3,377945	-0,105973	0,710012	0,095981	0,001000	0,011332	-0,053753	-0,311794	5,159468	4,199991	1,647121	-0,541153	-2,917342	-1,430534	-11,035771	8,580050	14,722673	0,011332	-0,053753	-0,311794	0,939869	3,310403	1,647121	0,011332	-0,053753	-0,311794	0,939869	3,310403	1,647121
11:14:50,96	0,532980	3,377945	-0,105973	0,710012	0,095981	0,001000	0,017324	-0,051800	-0,309491	5,061430	4,494346	1,601186	-0,540600	-2,909956	-1,436376	-11,025253	8,596320	14,742367	0,017324	-0,051800	-0,309491	0,995103	3,134399	1,601186	0,017324	-0,051800	-0,309491	0,995103	3,134399	1,601186
11:14:51,01	0,532980	3,377945	-0,105973	0,710012	0,095981	0,001000	0,010652	-0,048586	-0,315333	4,913654	4,148353	1,620881	-0,539488	-2,914265	-1,430526	-11,067251	8,572037	14,767085	0,010652	-0,048586	-0,315333	1,099623	3,312192	1,620881	0,010652	-0,048586	-0,315333	1,099623	3,312192	1,620881
11:14:51,06	0,532980	3,377945	-0,105973	0,710012	0,095981	0,001000	0,013827	-0,051704	-0,309483	5,033734	4,289249	1,645599	-0,538815	-2,915859	-1,431683	-11,034906	8,579139	14,748184	0,013827	-0,051704	-0,309483	0,974981	3,203810	1,645599	0,013827	-0,051704	-0,309483	0,974981	3,203810	1,645599
11:14:51,11	0,532980	3,377945	-0,105973	0,710012	0,095981	0,001000	0,014872	-0,053084	-0,310641	5,127810	4,368014	1,626697	-0,537569	-2,913140	-1,433635	-10,994216	8,576837	14,725273	0,014872	-0,053084	-0,310641	0,960737	3,200597	1,626697	0,014872	-0,053084	-0,310641	0,960737	3,200597	1,626697
11:14:51,16	0,532980	3,377945	-0,105973	0,710012	0,095981	0,001000	0,011893	-0,052803	-0,312593	5,131569	4,249534	1,603786	-0,539416	-2,918323	-1,430909	-11,045981	8,568955	14,737341	0,011893	-0,052803	-0,312593	0,986526	3,315911	1,603786	0,011893	-0,052803	-0,312593	0,986526	3,315911	1,603786
11:14:51,21	0,532980	3,377945	-0,105973	0,710012	0,095981	0,001000	0,017305	-0,053795	-0,309867	5,150457	4,490059	1,615854	-0,538837	-2,912569	-1,433629	-11,025605	8,562698	14,758920	0,017305	-0,053795	-0,309867	0,927522	3,131609	1,615854	0,017305	-0,053795	-0,309867	0,927522	3,131609	1,615854
11:14:51,26	0,532980	3,377945	-0,105973	0,710012	0,095981	0,001000	0,012033	-0,051420	-0,312586	5,031684	4,236679	1,637433	-0,539442	-2,913376	-1,432094	-11,052021	8,597847	14,744624	0,012033	-0,051420	-0,312586	0,995252	3,292097	1,637433	0,012033	-0,051420	-0,312586	0,995252	3,292097	1,637433
11:14:51,31	0,532980	3,377945	-0,105973	0,710012	0,095981	0,001000	0,013034	-0,051299	-0,311052	5,042660	4,248265	1,623138	-0,540617	-2,912985	-1,433640	-11,033060	8,560904	14,748887	0,013034	-0,051299	-0,311052	1,015670	3,225127	1,623138	0,013034	-0,051299	-0,311052	1,015670	3,225127	1,623138
11:14:51,36	0,532980	3,377945	-0,105973	0,710012	0,095981	0,001000	0,013283	-0,050086	-0,312598	4,957065	4,296109	1,627400	-0,535246	-2,912757	-1,428586	-11,009142	8,550178	14,726803	0,013283	-0,050086	-0,312598	1,025306	3,253418	1,627400	0,013283	-0,050086	-0,312598	1,025306	3,253418	1,627400
11:14:51,41	0,532980	3,377945	-0,105973	0,710012	0,095981	0,001000	0,010400	-0,054623	-0,307544	5,195660	4,172311	1,605317	-0,539438	-2,915674	-1,428990	-11,056481	8,575332	14,727184	0,010400	-0,054623	-0,307544	0,907745	3,355872	1,605317	0,010400	-0,054623	-0,307544	0,907745	3,355872	1,605317
11:14:51,46	0,532980	3,377945	-0,105973	0,710012	0,095981	0,001000	0,015023	-0,052452	-0,307947	5,080875	4,359084	1,605697	-0,538102	-2,912745	-1,432153	-11,008260	8,555823	14,727038	0,015023	-0,052452	-0,307947	0,963394	3,179816	1,605697	0,015023	-0,052452	-0,307947	0,963394	3,179816	1,605697
11:14:51,51	0,532980	3,377945	-0,105973	0,710012	0,095981	0,001000	0,011818	-0,052144	-0,311110	5,072070	4,243980	1,605552	-0,538254	-2,914299	-1,433614	-11,027805	8,550441	14,768075	0,011818	-0,052144	-0,311110	0,978774	3,316242	1,605552	0,011818	-0,052144	-0,311110	0,978774	3,316242	1,605552
11:14:51,57	0,532980	3,377945	-0,105973	0,710012	0,095981	0,001000	0,013240	-0,052789	-0,312572	5,091188	4,303666	1,646589	-0,539381	-2,909511	-1,432503	-11,011565	8,584580	14,715545	0,013240	-0,052789	-0,312572	0,947242	3,264336	1,646589	0,013240	-0,052789	-0,312572	0,947242	3,264336	1,646589
11:14:51,61	0,532980	3,377945	-0,105973	0,710012	0,095981	0,001000	0,009657	-0,049420	-0,311461	4,953653	4,114329	1,594059	-0,538223	-2,915810	-1,430904	-11,023090	8,544068	14,741730	0,009657	-0,049420	-0,311461	1,074222	3,356287	1,594059	0,009657	-0,049420	-0,311461	1,074222	3,356287	1,594059
11:14:51,67	0,532980	3,377945	-0,105973	0,710012	0,095981	0,001000	0,014532	-0,053572	-0,309862	5,128741	4,378140	1,620243	-0,540631	-2,915273	-1,428940	-11,043265	8,541771	14,788783	0,014532	-0,053572	-0,309862	0,923331	3,237357	1,620243	0,014532	-0,053572	-0,309862	0,923331	3,237357	1,620243
11:14:51,72	0,532980	3,377945	-0,105973	0,710012	0,095981	0,001000	0,015272	-0,051218	-0,307898	4,994239	4,400259	1,667297	-0,539958	-2,917309	-1,428989	-11,035580	8,587754	14,707653	0,015272	-0,051218	-0,307898	0,973644	3,201443	1,667297	0,015272	-0,051218	-0,307898	0,973644	3,201443	1,667297
11:14:51,77	0,532980	3,377945	-0,105973	0,710012	0,095981	0,001000	0,016698	-0,052818	-0,307946	5,121131	4,458113	1,586167	-0,535942	-2,912287	-1,430933	-11,052502	8,552768	14,738400	0,016698	-0,052818	-0,307946	0,974895	3,147297	1,586167	0,016698	-0,052818	-0,307946	0,974895	3,147297	1,586167
11:14:51,82	0,532980	3,377945	-0,105973	0,710012	0,095981	0,001000	0,011950	-0,119416	-0,295688	5,452207	4,178938	2,023510	-0,479909	-2,946496	-1,416730	-12,629542	5,891480	15,144996	0,011950	-0,119416	-0,295688	-3,921974	3,240848	2,023510	0,011950	-0,119416	-0,295688	-3,921974	3,240848	2,023510
11:14:51,87	0,532980	3,377945	-0,105973	0,710012	0,095981	0,001000	0,011950	-0,119416	-0,295688	5,452207	4,178938	2,023510	-0,532243	-2,921673	-1,402859	-11,615856	8,732067	14,793469	0,011950	-0,119416	-0,295688	-3,921974	3,240848	2,023510	0,011950	-0,119416	-0,295688	-3,921974	3,240848	2,023510
11:14:51,92	0,532980	3,377945	-0,105973	0,710012	0,095981	0,001000	0,016620	-0,061682	-0,281817	5,416877	3,879350	1,671983	-0,539213	-2,904601	-1,448496	-10,227440	9,048732	14,708617	0,016620	-0,061682	-0,281817	0,574851	2,574683	1,671983	0,016620	-0,061682	-0,281817	0,574851	2,574683	1,671983
11:14:51,97	0,533124	3,377945	-0,105985	0,760006	0,096000	0,000987	0,005320	-0,047110	-0,327453	5,627586	4,335813	1,587131	-0,544974	-2,927031	-1,465604	-11,323208	9,140497	14,738596	0,005320	-0,047110	-0,327453	1,929455	3,918207	1,587131	0,005320	-0,047110	-0,327453	1,929455	3,918207	1,587131
11:14:52,02	0,533124	3,377945	-0,105985	0,760006	0,096000	0,000987	0,027626	-0,053336	-0,344561	5,482908	4,500871	1,617109	-0,542009	-2,926030	-1,463257	-11,312986	9,137043	14,752148	0,027626	-0,053336	-0,344561	1,296062	2,332258	1,617109	0,027626	-0,053336	-0,344561	1,296062	2,332258	1,617109
11:14:52,07	0,533124	3,377945	-0,105985	0,760006	0,096000	0,000987	0,025277	-0,055403	-0,342214	5,592545	4,389296	1,630662	-0,542015	-2,926157	-1,462480	-11,313441	9,124097	14,751245	0,025277	-0,055403	-0,342214	1,243388	2,405090	1,630662	0,025277	-0,055403	-0,342214	1,243388	2,405090	1,630662
11:14:52,12	0,533124	3,377945	-0,105985	0,760006	0,096000	0,000987	0,025389	-0,055461	-0,341437	5,584099	4,401242	1,629759	-0,545023	-2,926009	-1,462088	-11,335311	9,111410	14,774553	0,025389	-0,055461	-0,341437	1,230424	2,408179	1,629759	0,025389	-0,055461	-0,341437	1,230424	2,408179	1,629759
11:14:52,17	0,533124	3,377945	-0,105985	0,760006	0,096000	0,000987	0,026765	-0,052783	-0,341046	5,422917	4,460184	1,653067	-0,542655	-2,928754	-1,461711	-11,336344	9,094466	14,739878	0,026765	-0,052783	-0,341046	1,279471	2,359124	1,653067	0,026765	-0,052783	-0,341046	1,279471	2,359124	1,653067
11:14:52,22	0,533124	3,377945	-0,105985	0,760006	0,096000	0,000987	0,027958	-0,056205	-0,340668	5,585705	4,529802	1,618391	-0,542016	-2,929009	-1,463635	-11,309309	9,095028	14,745707	0,027958	-0,056205	-0,340668	1,173580	2,335085	1,618391	0,027958	-0,056205	-0,340668	1,173580	2,335085	1,618391
11:14:52,27	0,533124	3,377945	-0,105985	0,760006	0,096000	0,000987	0,027859	-0,056887	-0,342593	5,635130	4,547792	1,624220	-0,539342	-2,931987	-1,454338	-11,435503	9,023936	14,758470	0,027859	-0,056887	-0,342593	1,169532	2,360838	1,624220	0,027859	-0,056887	-0,342593	1,169532	2,360838	1,624220
11:14:52,32	0,533124	3,377945	-0,105985	0,760006	0,096000	0,000987	0,029102	-0,060691	-0,333295	5,708313	4,538663	1,636983	-0,497122	-2,966906	-1,450596	-13,602884	6,929816	15,081736	0,029102	-0,060691	-0,333295	0,944043	2,254169	1,636983	0,029102	-0,060691	-0,333295	0,944043	2,254169	1,636983
11:14:52,37	0,533124	3,377945	-0,105985	0,760006	0,096000	0,000987	0,011184	-0,060865	-0,311973	5,900623	4,383355	1,680501	-0,530233	-2,916556	-1,433016	-10,671449	8,794454	14,801987	0,011184	-0,060865	-0,311973	1,122735	3,505429	1,680501	0,011184	-0,060865	-0,311973	1,122735	3,505429	1,680501
11:14:52,42	0,533124	3,377945	-0,105985	0,760006	0,096000	0,000987	0,011184	-0,060865	-0,311973	5,900623	4,383355	1,680501	-0,543739	-2,914845	-1,474139	-10,231781	9,361587	14,678688	0,011184	-0,060865	-0,311973	1,122735	3,505429	1,680501	0,011184	-0,060865	-0,311973	1,122735	3,505429	1,680501
11:14:52,47	0,532956	3,378080	-0,105993	0,810002	0,095980	0,001018	0,016455	-0,048312	-0,353096	5,958873	4,754632	1,557202	-0,549642	-2,937853	-1,499418	-11,393353	9,501883	14,735140	0,016455	-0,048312	-0,353096	2,166365	3,462950	1,557202	0,016455	-0,048312	-0,353096	2,166365	3,462950	1,557202
11:14:52,52	0,532956	3,378080	-0,105993	0,810002	0,095980	0,001018	0,039332	-0,054704	-0,378375	5,831980	4,868152	1,613653	-0,542640	-2,941962	-1,499801	-11,417672	9,447687	14,719952	0,039332	-0,054704	-0,378375	1,537686	1,780604	1,613653	0,039332	-0,054704	-0,378375	1,537686	1,780604	1,613653
11:14:52,57	0,532956	3,378080	-0,105993	0,810002	0,095980	0,001018	0,039389	-0,062823	-0,378758	6,195039	4,877177	1,598466	-0,546155	-2,935431	-1,498643	-11,393457	9,453492	14,738926	0,039389	-0,062823	-0,378758	1,263456	1,785119	1,598466	0,039389	-0,062823	-0,378758	1,263456	1,785119	1,598466
11:14:52,62	0,532956	3,378080	-0,105993	0,810002	0,095980	0,001018	0,035491	-0,056513	-0,377600	5,884058	4,692551	1,617440	-0,548584	-2,936669	-1,498669	-11,438789	9,473862	14,729767	0,035491	-0,056513	-0,377600	1,447802	1,906483	1,617440	0,035491	-0,056513	-0,377600	1,447802	1,906483	1,617440
11:14:52,67	0,532956	3,378080	-0,105993	0,810002	0,095980	0,001018	0,037777	-0,055028	-0,377626	5,801835	4,761986	1,608280	-0,547958	-2,935234	-1,493589	-11,420706	9,464832	14,760438	0,037777	-0,055028	-0,377626	1,482119	1,796458	1,608280	0,037777	-0,055028	-0,377626	1,482119	1,796458	1,608280
11:14:52,72	0,532956	3,378080	-0,105993	0,810002	0,095980	0,001018	0,036222	-0,054853	-0,372547	5,793924	4,701265	1,638952	-0,545014	-2,937301	-1,497856	-11,419111	9,464585	14,753522	0,036222	-0,054853	-0,372547	1,487994	1,857858	1,638952	0,036222	-0,054853	-0,372547	1,487994	1,857858	1,638952
11:14:52,77	0,532956	3,378080	-0,105993	0,810002	0,095980	0,001018	0,036540	-0,058437	-0,376814	5,980876	4,719324	1,632036	-0,548550	-2,935993	-1,497884	-11,424383	9,480332	14,734300	0,036540	-0,058437	-0,376814	1,393602	1,850926	1,632036	0,036540	-0,058437	-0,376814	1,393602	1,850926	1,632036
11:14:52,82	0,532956	3,378080	-0,105993	0,810002	0,095980	0,001018	0,037176	-0,054720	-0,376842	5,798609	4,739930	1,612813	-0,545638	-2,939720	-1,495924	-11,446988	9,464167	14,742463	0,037176	-0,054720	-0,376842	1,503096	1,821646	1,612813	0,037176	-0,054720	-0,376842	1,503096	1,821646	1,612813
11:14:52,87	0,532956	3,378080	-0,105993	0,810002	0,095980	0,001018	0,038947	-0,059105	-0,374882	6,001342	4,820560	1,620976	-0,545103	-2,936105	-1,498656	-11,447535	9,438556	14,748784	0,038947	-0,059105	-0,374882	1,361583	1,763206	1,620976	0,038947	-0,059105	-0,374882	1,361583	1,763206	1,620976
11:14:52,92	0,532956	3,378080	-0,105993	0,810002	0,095980	0,001018	0,035548	-0,057761	-0,377613	5,908990	4,656155	1,627297	-0,546204	-2,935376	-1,497490	-11,421545	9,463261	14,738826	0,035548	-0,057761	-0,377613	1,374751	1,865605	1,627297	0,035548	-0,057761	-0,377613	1,374751	1,865605	1,627297
11:14:52,97	0,532956	3,378080	-0,105993	0,810002	0,095980	0,001018	0,035467	-0,056443	-0,376447	5,874854	4,662092	1,617340	-0,547352	-2,935535	-1,497095	-11,405129	9,452340	14,737846	0,035467	-0,056443	-0,376447	1,444064	1,877911	1,617340	0,035467	-0,056443	-0,376447	1,444064	1,877911	1,617340
11:14:53,02	0,532956	3,378080	-0,105993	0,810002	0,095980	0,001018	0,036179	-0,055528	-0,376053	5,826015	4,718788	1,616359	-0,547275	-2,934373	-1,496684	-11,360059	9,436064	14,746487	0,036179	-0,055528	-0,376053	1,467066	1,878722	1,616359	0,036179	-0,055528	-0,376053	1,467066	1,878722	1,616359
11:14:53,07	0,532956	3,378080	-0,105993	0,810002	0,095980	0,001018	0,035135	-0,055014	-0,375642	5,807727	4,711652	1,625000	-0,546203	-2,936052	-1,499843	-11,418920	9,453451	14,705901	0,035135	-0,055014	-0,375642	1,489127	1,953567	1,625000	0,035135	-0,055014	-0,375642	1,489127	1,953567	1,625000
11:14:53,12	0,532956	3,378080	-0,105993	0,810002	0,095980	0,001018	0,036053	-0,056782	-0,378800	5,885313	4,699726	1,584414	-0,547382	-2,935048	-1,498648	-11,402811	9,419846	14,742638	0,036053	-0,056782	-0,378800	1,427890	1,869568	1,584414	0,036053	-0,056782	-0,378800	1,427890	1,869568	1,584414
11:14:53,17	0,532956	3,378080	-0,105993	0,810002	0,095980	0,001018	0,035773	-0,055259	-0,377605	5,785036	4,715909	1,621151	-0,543280	-2,937185	-1,497872	-11,424023	9,427434	14,733328	0,035773	-0,055259	-0,377605	1,447218	1,907746	1,621151	0,035773	-0,055259	-0,377605	1,447218	1,907746	1,621151
11:14:53,22	0,532956	3,378080	-0,105993	0,810002	0,095980	0,001018	0,035572	-0,059879	-0,376829	6,021268	4,683319	1,611842	-0,545622	-2,940699	-1,498256	-11,422871	9,415469	14,722551	0,035572	-0,059879	-0,376829	1,320740	1,890895	1,611842	0,035572	-0,059879	-0,376829	1,320740	1,890895	1,611842
11:14:53,27	0,532956	3,378080	-0,105993	0,810002	0,095980	0,001018	0,039787	-0,059609	-0,377214	5,997401	4,909460	1,601064	-0,543863	-2,940069	-1,496690	-11,437278	9,449758	14,747467	0,039787	-0,059609	-0,377214	1,318129	1,786188	1,601064	0,039787	-0,059609	-0,377214	1,318129	1,786188	1,601064
11:14:53,32	0,532956	3,378080	-0,105993	0,810002	0,095980	0,001018	0,038362	-0,060817	-0,375647	6,082714	4,805746	1,625980	-0,548021	-2,940754	-1,495541	-11,451363	9,429389	14,735750	0,038362	-0,060817	-0,375647	1,308607	1,794326	1,625980	0,038362	-0,060817	-0,375647	1,308607	1,794326	1,625980
11:14:53,37	0,532956	3,378080	-0,105993	0,810002	0,095980	0,001018	0,041034	-0,057559	-0,374499	5,888618	4,942678	1,614264	-0,547401	-2,932833	-1,499062	-11,415519	9,445639	14,729636	0,041034	-0,057559	-0,374499	1,370260	1,721503	1,614264	0,041034	-0,057559	-0,374499	1,370260	1,721503	1,614264
11:14:53,42	0,532956	3,378080	-0,105993	0,810002	0,095980	0,001018	0,033864	-0,054135	-0,378019	5,742596	4,592750	1,608150	-0,546215	-2,938276	-1,497871	-11,423241	9,430974	14,732764	0,033864	-0,054135	-0,378019	1,492975	1,934427	1,608150	0,033864	-0,054135	-0,378019	1,492975	1,934427	1,608150
11:14:53,47	0,532956	3,378080	-0,105993	0,810002	0,095980	0,001018	0,037985	-0,057883	-0,376829	5,920934	4,807678	1,611278	-0,544476	-2,937117	-1,498267	-11,435100	9,439195	14,733863	0,037985	-0,057883	-0,376829	1,377089	1,825871	1,611278	0,037985	-0,057883	-0,376829	1,377089	1,825871	1,611278
11:14:53,52	0,532956	3,378080	-0,105993	0,810002	0,095980	0,001018	0,036111	-0,058810	-0,377225	5,970322	4,695857	1,612377	-0,546768	-2,934387	-1,499453	-11,405661	9,459255	14,710707	0,036111	-0,058810	-0,377225	1,353717	1,861147	1,612377	0,036111	-0,058810	-0,377225	1,353717	1,861147	1,612377
11:14:53,57	0,532956	3,378080	-0,105993	0,810002	0,095980	0,001018	0,034893	-0,055460	-0,378410	5,828195	4,647992	1,589221	-0,546241	-2,937660	-1,497486	-11,431724	9,424474	14,737341	0,034893	-0,055460	-0,378410	1,474594	1,908885	1,589221	0,034893	-0,055460	-0,378410	1,474594	1,908885	1,589221
11:14:53,62	0,532956	3,378080	-0,105993	0,810002	0,095980	0,001018	0,037464	-0,057553	-0,376443	5,893867	4,776513	1,615854	-0,548590	-2,935947	-1,497481	-11,441273	9,483638	14,763405	0,037464	-0,057553	-0,376443	1,375983	1,835569	1,615854	0,037464	-0,057553	-0,376443	1,375983	1,835569	1,615854
11:14:53,67	0,532956	3,378080	-0,105993	0,810002	0,095980	0,001018	0,037155	-0,054662	-0,376439	5,790027	4,722599	1,641919	-0,547388	-2,932792	-1,497132	-11,420946	9,461882	14,714511	0,037155	-0,054662	-0,376439	1,499043	1,805902	1,641919	0,037155	-0,054662	-0,376439	1,499043	1,805902	1,641919
11:14:53,72	0,532956	3,378080	-0,105993	0,810002	0,095980	0,001018	0,033822	-0,054125	-0,376090	5,753426	4,577744	1,593025	-0,546180	-2,935313	-1,497862	-11,410031	9,469753	14,753691	0,033822	-0,054125	-0,376090	1,504595	1,922719	1,593025	0,033822	-0,054125	-0,376090	1,504595	1,922719	1,593025
11:14:53,77	0,532956	3,378080	-0,105993	0,810002	0,095980	0,001018	0,035402	-0,056433	-0,376820	5,885686	4,665398	1,632205	-0,549155	-2,934500	-1,498298	-11,423038	9,460136	14,709782	0,035402	-0,056433	-0,376820	1,455722	1,886377	1,632205	0,035402	-0,056433	-0,376820	1,455722	1,886377	1,632205
11:14:53,82	0,532956	3,378080	-0,105993	0,810002	0,095980	0,001018	0,036185	-0,053449	-0,377256	5,715710	4,699675	1,588296	-0,547996	-2,936898	-1,497889	-11,445583	9,487481	14,734711	0,036185	-0,053449	-0,377256	1,519954	1,859165	1,588296	0,036185	-0,053449	-0,377256	1,519954	1,859165	1,588296
11:14:53,88	0,532956	3,378080	-0,105993	0,810002	0,095980	0,001018	0,037682	-0,055652	-0,376846	5,842676	4,744332	1,613225	-0,543351	-2,937756	-1,498278	-11,460689	9,433951	14,729219	0,037682	-0,055652	-0,376846	1,473982	1,786291	1,613225	0,037682	-0,055652	-0,376846	1,473982	1,786291	1,613225
11:14:53,93	0,532956	3,378080	-0,105993	0,810002	0,095980	0,001018	0,036102	-0,060104	-0,377236	6,020239	4,675878	1,607733	-0,544399	-2,939839	-1,496307	-11,413422	9,445868	14,727425	0,036102	-0,060104	-0,377236	1,302108	1,841833	1,607733	0,036102	-0,060104	-0,377236	1,302108	1,841833	1,607733
11:14:53,98	0,532956	3,378080	-0,105993	0,810002	0,095980	0,001018	0,038431	-0,060238	-0,375264	6,061181	4,831918	1,605939	-0,545139	-2,939167	-1,494760	-11,466770	9,403177	14,754707	0,038431	-0,060238	-0,375264	1,332501	1,815113	1,605939	0,038431	-0,060238	-0,375264	1,332501	1,815113	1,605939
11:14:54,03	0,532956	3,378080	-0,105993	0,810002	0,095980	0,001018	0,038218	-0,059261	-0,373717	5,946725	4,796013	1,633221	-0,496631	-2,965920	-1,474853	-13,119096	7,135885	15,098357	0,038218	-0,059261	-0,373717	1,294749	1,795888	1,633221	0,038218	-0,059261	-0,373717	1,294749	1,795888	1,633221
11:14:54,08	0,532956	3,378080	-0,105993	0,810002	0,095980	0,001018	0,037133	-0,114647	-0,353811	6,037098	4,442280	1,976870	-0,543242	-2,932465	-1,465920	-11,231692	9,579797	14,746567	0,037133	-0,114647	-0,353811	-2,962673	1,527333	1,976870	0,037133	-0,114647	-0,353811	-2,962673	1,527333	1,976870
11:14:54,13	0,532956	3,378080	-0,105993	0,810002	0,095980	0,001018	0,031466	-0,057553	-0,344878	6,128413	4,560164	1,625081	-0,544616	-2,911146	-1,502362	-9,849509	9,637547	14,672099	0,031466	-0,057553	-0,344878	1,610504	2,090099	1,625081	0,031466	-0,057553	-0,344878	1,610504	2,090099	1,625081
11:14:54,18	0,532951	3,377973	-0,105993	0,859990	0,096002	0,000977	0,013690	-0,045704	-0,381319	6,253356	4,803970	1,550612	-0,543747	-2,930288	-1,507762	-10,878856	9,710130	14,729206	0,013690	-0,045704	-0,381319	2,665614	3,729279	1,550612	0,013690	-0,045704	-0,381319	2,665614	3,729279	1,550612
11:14:54,23	0,532951	3,377973	-0,105993	0,859990	0,096002	0,000977	0,029833	-0,056027	-0,386720	6,338345	4,715644	1,607719	-0,545509	-2,934096	-1,506239	-10,895924	9,711750	14,679185	0,029833	-0,056027	-0,386720	1,940235	2,373774	1,607719	0,029833	-0,056027	-0,386720	1,940235	2,373774	1,607719
11:14:54,28	0,532951	3,377973	-0,105993	0,859990	0,096002	0,000977	0,034011	-0,056405	-0,385196	6,350890	4,917347	1,557699	-0,546191	-2,932802	-1,508572	-10,935711	9,733784	14,710865	0,034011	-0,056405	-0,385196	1,923078	2,247446	1,557699	0,034011	-0,056405	-0,385196	1,923078	2,247446	1,557699
11:14:54,33	0,532951	3,377973	-0,105993	0,859990	0,096002	0,000977	0,033232	-0,055167	-0,387530	6,285688	4,831363	1,589378	-0,545047	-2,930373	-1,509363	-10,930106	9,692648	14,700839	0,033232	-0,055167	-0,387530	1,955080	2,222617	1,589378	0,033232	-0,055167	-0,387530	1,955080	2,222617	1,589378
11:14:54,38	0,532951	3,377973	-0,105993	0,859990	0,096002	0,000977	0,030557	-0,054944	-0,388321	6,241272	4,717642	1,579352	-0,549623	-2,934299	-1,509335	-10,891391	9,733446	14,700357	0,030557	-0,054944	-0,388321	1,928166	2,318947	1,579352	0,030557	-0,054944	-0,388321	1,928166	2,318947	1,579352
11:14:54,43	0,532951	3,377973	-0,105993	0,859990	0,096002	0,000977	0,036245	-0,052943	-0,388293	6,191927	5,026559	1,578871	-0,546713	-2,932700	-1,507396	-10,901024	9,716967	14,704334	0,036245	-0,052943	-0,388293	2,035874	2,181339	1,578871	0,036245	-0,052943	-0,388293	2,035874	2,181339	1,578871
11:14:54,48	0,532951	3,377973	-0,105993	0,859990	0,096002	0,000977	0,033405	-0,054664	-0,386354	6,262317	4,878760	1,582847	-0,542294	-2,935898	-1,507807	-11,005861	9,605252	14,712062	0,033405	-0,054664	-0,386354	1,971186	2,256504	1,582847	0,033405	-0,054664	-0,386354	1,971186	2,256504	1,582847
11:14:54,53	0,532951	3,377973	-0,105993	0,859990	0,096002	0,000977	0,033965	-0,060090	-0,386764	6,395290	4,872962	1,590576	-0,502125	-2,973595	-1,487296	-13,100520	7,603381	15,050792	0,033965	-0,060090	-0,386764	1,678237	2,206723	1,590576	0,033965	-0,060090	-0,386764	1,678237	2,206723	1,590576
11:14:54,58	0,532951	3,377973	-0,105993	0,859990	0,096002	0,000977	0,046527	-0,113726	-0,366253	6,403372	4,713112	1,929305	-0,539031	-2,917314	-1,467922	-10,346800	9,645741	14,724398	0,046527	-0,113726	-0,366253	-2,524121	1,060729	1,929305	0,046527	-0,113726	-0,366253	-2,524121	1,060729	1,929305
11:14:54,63	0,532951	3,377973	-0,105993	0,859990	0,096002	0,000977	0,016239	-0,053624	-0,346879	6,423683	4,501733	1,602911	-0,550252	-2,918686	-1,515588	-9,892829	10,108334	14,654819	0,016239	-0,053624	-0,346879	2,214166	3,226979	1,602911	0,016239	-0,053624	-0,346879	2,214166	3,226979	1,602911
11:14:54,68	0,532949	3,377946	-0,105962	0,909999	0,095985	0,000994	0,023037	-0,044592	-0,394546	6,581603	5,017112	1,533332	-0,551659	-2,946783	-1,539710	-11,168489	10,247355	14,731101	0,023037	-0,044592	-0,394546	3,081127	3,208670	1,533332	0,023037	-0,044592	-0,394546	3,081127	3,208670	1,533332
11:14:54,73	0,532949	3,377946	-0,105962	0,909999	0,095985	0,000994	0,048074	-0,057423	-0,418668	6,731360	5,144761	1,609614	-0,554600	-2,944949	-1,540532	-11,177153	10,283083	14,693837	0,048074	-0,057423	-0,418668	2,223681	1,370932	1,609614	0,048074	-0,057423	-0,418668	2,223681	1,370932	1,609614
11:14:54,78	0,532949	3,377946	-0,105962	0,909999	0,095985	0,000994	0,047956	-0,053958	-0,419490	6,577820	5,113245	1,572351	-0,552816	-2,940269	-1,540921	-11,138581	10,232704	14,693066	0,047956	-0,053958	-0,419490	2,342097	1,348697	1,572351	0,047956	-0,053958	-0,419490	2,342097	1,348697	1,572351
11:14:54,83	0,532949	3,377946	-0,105962	0,909999	0,095985	0,000994	0,043011	-0,053163	-0,419879	6,512137	4,914702	1,571580	-0,554713	-2,945014	-1,541730	-11,222701	10,263592	14,679845	0,043011	-0,053163	-0,419879	2,338821	1,538332	1,571580	0,043011	-0,053163	-0,419879	2,338821	1,538332	1,571580
11:14:54,88	0,532949	3,377946	-0,105962	0,909999	0,095985	0,000994	0,048069	-0,053893	-0,420687	6,534774	5,089424	1,558358	-0,554076	-2,947238	-1,536287	-11,203884	10,219014	14,655311	0,048069	-0,053893	-0,420687	2,304172	1,316001	1,558358	0,048069	-0,053893	-0,420687	2,304172	1,316001	1,558358
11:14:54,93	0,532949	3,377946	-0,105962	0,909999	0,095985	0,000994	0,049676	-0,055557	-0,415244	6,592085	5,211580	1,533825	-0,555874	-2,946213	-1,539396	-11,233896	10,298206	14,684115	0,049676	-0,055557	-0,415244	2,230888	1,311997	1,533825	0,049676	-0,055557	-0,415244	2,230888	1,311997	1,533825
11:14:54,98	0,532949	3,377946	-0,105962	0,909999	0,095985	0,000994	0,049688	-0,053487	-0,418353	6,538064	5,146617	1,562629	-0,551751	-2,947252	-1,538983	-11,227326	10,273317	14,698093	0,049688	-0,053487	-0,418353	2,339299	1,246091	1,562629	0,049688	-0,053487	-0,418353	2,339299	1,246091	1,562629
11:14:55,03	0,532949	3,377946	-0,105962	0,909999	0,095985	0,000994	0,048527	-0,057578	-0,417941	6,732478	5,104346	1,576607	-0,552911	-2,944144	-1,535876	-11,212920	10,265543	14,705756	0,048527	-0,057578	-0,417941	2,212643	1,295009	1,576607	0,048527	-0,057578	-0,417941	2,212643	1,295009	1,576607
11:14:55,08	0,532949	3,377946	-0,105962	0,909999	0,095985	0,000994	0,046415	-0,055019	-0,414834	6,599895	5,010898	1,584270	-0,552982	-2,949231	-1,538991	-11,259014	10,278726	14,698091	0,046415	-0,055019	-0,414834	2,280919	1,367334	1,584270	0,046415	-0,055019	-0,414834	2,280919	1,367334	1,584270
11:14:55,13	0,532949	3,377946	-0,105962	0,909999	0,095985	0,000994	0,050855	-0,057501	-0,417948	6,717331	5,195293	1,576604	-0,555293	-2,944548	-1,540525	-11,220796	10,285785	14,733069	0,050855	-0,057501	-0,417948	2,203514	1,203151	1,576604	0,050855	-0,057501	-0,417948	2,203514	1,203151	1,576604
11:14:55,18	0,532949	3,377946	-0,105962	0,909999	0,095985	0,000994	0,047955	-0,053158	-0,419483	6,516702	5,074047	1,611583	-0,554091	-2,944312	-1,533924	-11,213534	10,257938	14,718638	0,047955	-0,053158	-0,419483	2,343834	1,309576	1,611583	0,047955	-0,053158	-0,419483	2,343834	1,309576	1,611583
11:14:55,23	0,532949	3,377946	-0,105962	0,909999	0,095985	0,000994	0,047150	-0,054081	-0,412881	6,544237	5,052387	1,597152	-0,554633	-2,945167	-1,537831	-11,194863	10,266933	14,677284	0,047150	-0,054081	-0,412881	2,298877	1,351129	1,597152	0,047150	-0,054081	-0,412881	2,298877	1,351129	1,597152
11:14:55,28	0,532949	3,377946	-0,105962	0,909999	0,095985	0,000994	0,048162	-0,054039	-0,416788	6,559163	5,116700	1,555798	-0,555930	-2,944268	-1,539788	-11,247689	10,285143	14,698892	0,048162	-0,054039	-0,416788	2,317123	1,335973	1,555798	0,048162	-0,054039	-0,416788	2,317123	1,335973	1,555798
11:14:55,33	0,532949	3,377946	-0,105962	0,909999	0,095985	0,000994	0,048031	-0,052466	-0,418746	6,466760	5,055048	1,577405	-0,553529	-2,948233	-1,540926	-11,231846	10,274762	14,698915	0,048031	-0,052466	-0,418746	2,348148	1,284584	1,577405	0,048031	-0,052466	-0,418746	2,348148	1,284584	1,577405
11:14:55,38	0,532949	3,377946	-0,105962	0,909999	0,095985	0,000994	0,050265	-0,056527	-0,419884	6,676866	5,190102	1,577429	-0,554673	-2,944558	-1,540551	-11,197777	10,244134	14,683168	0,050265	-0,056527	-0,419884	2,239461	1,244307	1,577429	0,050265	-0,056527	-0,419884	2,239461	1,244307	1,577429
11:14:55,43	0,532949	3,377946	-0,105962	0,909999	0,095985	0,000994	0,047654	-0,053700	-0,419509	6,520333	5,099160	1,561682	-0,556989	-2,944424	-1,537824	-11,197239	10,287221	14,697038	0,047654	-0,053700	-0,419509	2,304906	1,358311	1,561682	0,047654	-0,053700	-0,419509	2,304906	1,358311	1,561682
11:14:55,48	0,532949	3,377946	-0,105962	0,909999	0,095985	0,000994	0,048696	-0,051627	-0,416781	6,450135	5,132258	1,575552	-0,554201	-2,944459	-1,537095	-11,253651	10,222110	14,661649	0,048696	-0,051627	-0,416781	2,397416	1,309625	1,575552	0,048696	-0,051627	-0,416781	2,397416	1,309625	1,575552
11:14:55,53	0,532949	3,377946	-0,105962	0,909999	0,095985	0,000994	0,047332	-0,054059	-0,416052	6,492023	5,045059	1,540163	-0,554142	-2,944682	-1,539409	-11,238118	10,270721	14,674123	0,047332	-0,054059	-0,416052	2,248366	1,329459	1,540163	0,047332	-0,054059	-0,416052	2,248366	1,329459	1,540163
11:14:55,58	0,532949	3,377946	-0,105962	0,909999	0,095985	0,000994	0,047496	-0,054221	-0,418367	6,550311	5,042730	1,552636	-0,552985	-2,944812	-1,537057	-11,244299	10,255826	14,701529	0,047496	-0,054221	-0,418367	2,293938	1,314261	1,552636	0,047496	-0,054221	-0,418367	2,293938	1,314261	1,552636
11:14:55,63	0,532949	3,377946	-0,105962	0,909999	0,095985	0,000994	0,047030	-0,055288	-0,416014	6,589799	5,020586	1,580043	-0,551716	-2,946222	-1,535862	-11,205339	10,250644	14,705091	0,047030	-0,055288	-0,416014	2,249676	1,328707	1,580043	0,047030	-0,055288	-0,416014	2,249676	1,328707	1,580043
11:14:55,68	0,532949	3,377946	-0,105962	0,909999	0,095985	0,000994	0,047616	-0,057092	-0,414820	6,698614	5,087384	1,583605	-0,553519	-2,946810	-1,540158	-11,231067	10,290911	14,694325	0,047616	-0,057092	-0,414820	2,216853	1,349512	1,583605	0,047616	-0,057092	-0,414820	2,216853	1,349512	1,583605
11:14:55,73	0,532949	3,377946	-0,105962	0,909999	0,095985	0,000994	0,049028	-0,055825	-0,419116	6,654707	5,118370	1,572839	-0,552366	-2,947082	-1,536676	-11,243301	10,266255	14,677165	0,049028	-0,055825	-0,419116	2,272453	1,269691	1,572839	0,049028	-0,055825	-0,419116	2,272453	1,269691	1,572839
11:14:55,78	0,532949	3,377946	-0,105962	0,909999	0,095985	0,000994	0,048686	-0,056960	-0,415633	6,686269	5,102352	1,555679	-0,555253	-2,946855	-1,536285	-11,219480	10,272956	14,671587	0,048686	-0,056960	-0,415633	2,214901	1,280471	1,555679	0,048686	-0,056960	-0,415633	2,214901	1,280471	1,555679
11:14:55,83	0,532949	3,377946	-0,105962	0,909999	0,095985	0,000994	0,049933	-0,054346	-0,415243	6,568032	5,184477	1,550101	-0,556509	-2,942754	-1,536694	-11,246226	10,284521	14,687408	0,049933	-0,054346	-0,415243	2,301897	1,264703	1,550101	0,049933	-0,054346	-0,415243	2,301897	1,264703	1,550101
11:14:55,88	0,532949	3,377946	-0,105962	0,909999	0,095985	0,000994	0,047010	-0,051208	-0,415651	6,401505	5,003512	1,565922	-0,552335	-2,942987	-1,537483	-11,224651	10,278922	14,649413	0,047010	-0,051208	-0,415651	2,381693	1,313230	1,565922	0,047010	-0,051208	-0,415651	2,381693	1,313230	1,565922
11:14:55,93	0,532949	3,377946	-0,105962	0,909999	0,095985	0,000994	0,045125	-0,054939	-0,416441	6,601453	4,926973	1,527927	-0,554657	-2,941662	-1,540545	-11,190481	10,273190	14,703833	0,045125	-0,054939	-0,416441	2,288761	1,384668	1,527927	0,045125	-0,054939	-0,416441	2,288761	1,384668	1,527927
11:14:55,99	0,532949	3,377946	-0,105962	0,909999	0,095985	0,000994	0,045138	-0,052265	-0,419502	6,474563	4,960138	1,582347	-0,555310	-2,947348	-1,539018	-11,244577	10,279402	14,668786	0,045138	-0,052265	-0,419502	2,371724	1,416766	1,582347	0,045138	-0,052265	-0,419502	2,371724	1,416766	1,582347
11:14:56,04	0,532949	3,377946	-0,105962	0,909999	0,095985	0,000994	0,050388	-0,054543	-0,417975	6,571331	5,183182	1,547300	-0,553588	-2,944382	-1,539008	-11,248109	10,261630	14,698056	0,050388	-0,054543	-0,417975	2,289700	1,227687	1,547300	0,050388	-0,054543	-0,417975	2,289700	1,227687	1,547300
11:14:56,09	0,532949	3,377946	-0,105962	0,909999	0,095985	0,000994	0,046959	-0,054551	-0,417965	6,554602	5,010669	1,576569	-0,550589	-2,948583	-1,541300	-11,198904	10,170728	14,691083	0,046959	-0,054551	-0,417965	2,272324	1,324398	1,576569	0,046959	-0,054551	-0,417965	2,272324	1,324398	1,576569
11:14:56,14	0,532949	3,377946	-0,105962	0,909999	0,095985	0,000994	0,049098	-0,059249	-0,420257	6,744735	5,209953	1,569596	-0,504033	-2,980275	-1,521417	-12,924191	7,824085	15,022194	0,049098	-0,059249	-0,420257	2,093728	1,355783	1,569596	0,049098	-0,059249	-0,420257	2,093728	1,355783	1,569596
11:14:56,19	0,532949	3,377946	-0,105962	0,909999	0,095985	0,000994	0,053266	-0,115413	-0,400375	6,770419	5,105888	1,900708	-0,540767	-2,919688	-1,514424	-10,020555	9,771765	14,704274	0,053266	-0,115413	-0,400375	-2,289539	0,924502	1,900708	0,053266	-0,115413	-0,400375	-2,289539	0,924502	1,900708
11:14:56,24	0,532949	3,377946	-0,105962	0,909999	0,095985	0,000994	0,019163	-0,053308	-0,393382	6,679472	4,873286	1,582788	-0,542190	-2,902839	-1,544299	-8,709653	9,885050	14,593733	0,019163	-0,053308	-0,393382	2,494823	3,369026	1,582788	0,019163	-0,053308	-0,393382	2,494823	3,369026	1,582788
11:14:56,29	0,533026	3,378038	-0,105963	0,960001	0,096000	0,000996	0,005283	-0,043651	-0,423256	6,930902	5,230191	1,472247	-0,545732	-2,925760	-1,566482	-9,882132	10,040782	14,634793	0,005283	-0,043651	-0,423256	3,504275	4,815461	1,472247	0,005283	-0,043651	-0,423256	3,504275	4,815461	1,472247
11:14:56,34	0,533026	3,378038	-0,105963	0,960001	0,096000	0,000996	0,026904	-0,052044	-0,445439	6,915971	5,261223	1,513307	-0,545725	-2,926649	-1,563751	-9,880301	10,024702	14,642157	0,026904	-0,052044	-0,445439	2,830487	3,149240	1,513307	0,026904	-0,052044	-0,445439	2,830487	3,149240	1,513307
11:14:56,39	0,533026	3,378038	-0,105963	0,960001	0,096000	0,000996	0,027671	-0,052494	-0,442708	6,926352	5,310725	1,520671	-0,548191	-2,931299	-1,569975	-9,924284	10,002946	14,639739	0,027671	-0,052494	-0,442708	2,805555	3,138544	1,520671	0,027671	-0,052494	-0,442708	2,805555	3,138544	1,520671
11:14:56,44	0,533026	3,378038	-0,105963	0,960001	0,096000	0,000996	0,032931	-0,052684	-0,448933	6,895379	5,557008	1,518252	-0,544065	-2,926816	-1,565319	-9,926572	10,023260	14,648648	0,032931	-0,052684	-0,448933	2,759698	2,971954	1,518252	0,032931	-0,052684	-0,448933	2,759698	2,971954	1,518252
11:14:56,49	0,533026	3,378038	-0,105963	0,960001	0,096000	0,000996	0,026985	-0,054015	-0,444276	6,981049	5,235707	1,527162	-0,549975	-2,927467	-1,568006	-9,929725	10,036759	14,702926	0,026985	-0,054015	-0,444276	2,740870	3,117370	1,527162	0,026985	-0,054015	-0,444276	2,740870	3,117370	1,527162
11:14:56,54	0,533026	3,378038	-0,105963	0,960001	0,096000	0,000996	0,030504	-0,049223	-0,446963	6,741998	5,409209	1,581440	-0,545792	-2,925606	-1,565310	-9,915595	10,060327	14,664134	0,030504	-0,049223	-0,446963	2,877963	3,014641	1,581440	0,030504	-0,049223	-0,446963	2,877963	3,014641	1,581440
11:14:56,59	0,533026	3,378038	-0,105963	0,960001	0,096000	0,000996	0,026801	-0,051915	-0,444267	6,909432	5,217111	1,542647	-0,544103	-2,932416	-1,567252	-9,940570	9,978108	14,637994	0,026801	-0,051915	-0,444267	2,834112	3,113220	1,542647	0,026801	-0,051915	-0,444267	2,834112	3,113220	1,542647
11:14:56,64	0,533026	3,378038	-0,105963	0,960001	0,096000	0,000996	0,031853	-0,056782	-0,446210	7,078855	5,499310	1,516508	-0,484440	-2,952760	-1,545794	-11,103247	7,471039	14,951484	0,031853	-0,056782	-0,446210	2,621431	2,998815	1,516508	0,031853	-0,056782	-0,446210	2,621431	2,998815	1,516508
11:14:56,69	0,533026	3,378038	-0,105963	0,960001	0,096000	0,000996	0,019641	-0,118624	-0,424751	7,542072	5,110870	1,829998	-0,541573	-2,922183	-1,539140	-9,603318	9,960516	14,652730	0,019641	-0,118624	-0,424751	-1,769883	3,569082	1,829998	0,019641	-0,118624	-0,424751	-1,769883	3,569082	1,829998
11:14:56,74	0,533026	3,378038	-0,105963	0,960001	0,096000	0,000996	0,021727	-0,053857	-0,418097	7,080121	5,273608	1,531243	-0,544423	-2,897823	-1,577491	-8,111575	10,126457	14,577113	0,021727	-0,053857	-0,418097	2,852347	3,568027	1,531243	0,021727	-0,053857	-0,418097	2,852347	3,568027	1,531243
11:14:56,79	0,533033	3,377937	-0,105973	1,010023	0,095987	0,001013	0,002056	-0,039208	-0,456448	7,207978	5,459601	1,455627	-0,545551	-2,918586	-1,601190	-9,217254	10,200110	14,635898	0,002056	-0,039208	-0,456448	4,130113	5,298239	1,455627	0,002056	-0,039208	-0,456448	4,130113	5,298239	1,455627
11:14:56,84	0,533033	3,377937	-0,105973	1,010023	0,095987	0,001013	0,020600	-0,048613	-0,480148	7,207982	5,429562	1,514412	-0,546781	-2,922981	-1,600759	-9,231403	10,150593	14,676937	0,020600	-0,048613	-0,480148	3,391828	3,812429	1,514412	0,020600	-0,048613	-0,480148	3,391828	3,812429	1,514412
11:14:56,89	0,533033	3,377937	-0,105973	1,010023	0,095987	0,001013	0,025022	-0,049746	-0,479717	7,216932	5,672001	1,555451	-0,548600	-2,923726	-1,604327	-9,268869	10,177825	14,607263	0,025022	-0,049746	-0,479717	3,311850	3,707755	1,555451	0,025022	-0,049746	-0,479717	3,311850	3,707755	1,555451
11:14:56,94	0,533033	3,377937	-0,105973	1,010023	0,095987	0,001013	0,026577	-0,048543	-0,483285	7,159217	5,706769	1,485777	-0,546883	-2,921201	-1,598866	-9,273963	10,127810	14,646668	0,026577	-0,048543	-0,483285	3,348585	3,620501	1,485777	0,026577	-0,048543	-0,483285	3,348585	3,620501	1,485777
11:14:56,99	0,533033	3,377937	-0,105973	1,010023	0,095987	0,001013	0,023531	-0,048767	-0,477824	7,125001	5,569006	1,525182	-0,546916	-2,922352	-1,597365	-9,313171	10,160278	14,593724	0,023531	-0,048767	-0,477824	3,296790	3,721799	1,525182	0,023531	-0,048767	-0,477824	3,296790	3,721799	1,525182
11:14:57,04	0,533033	3,377937	-0,105973	1,010023	0,095987	0,001013	0,024545	-0,049314	-0,476322	7,161974	5,571532	1,472238	-0,548081	-2,924132	-1,600819	-9,304664	10,175369	14,639363	0,024545	-0,049314	-0,476322	3,290800	3,644745	1,472238	0,024545	-0,049314	-0,476322	3,290800	3,644745	1,472238
11:14:57,09	0,533033	3,377937	-0,105973	1,010023	0,095987	0,001013	0,026669	-0,049196	-0,479776	7,173131	5,681804	1,517876	-0,545141	-2,919202	-1,601203	-9,282194	10,148914	14,654294	0,026669	-0,049196	-0,479776	3,311265	3,588281	1,517876	0,026669	-0,049196	-0,479776	3,311265	3,588281	1,517876
11:14:57,14	0,533033	3,377937	-0,105973	1,010023	0,095987	0,001013	0,020929	-0,049277	-0,480160	7,165666	5,416000	1,532807	-0,546881	-2,920367	-1,600443	-9,275934	10,143900	14,624062	0,020929	-0,049277	-0,480160	3,297443	3,773083	1,532807	0,020929	-0,049277	-0,480160	3,297443	3,773083	1,532807
11:14:57,19	0,533033	3,377937	-0,105973	1,010023	0,095987	0,001013	0,022808	-0,048352	-0,479400	7,116382	5,521628	1,502575	-0,546773	-2,924772	-1,595725	-9,262241	10,202708	14,661060	0,022808	-0,048352	-0,479400	3,320730	3,731222	1,502575	0,022808	-0,048352	-0,479400	3,320730	3,731222	1,502575
11:14:57,24	0,533033	3,377937	-0,105973	1,010023	0,095987	0,001013	0,026568	-0,050649	-0,474682	7,293564	5,699640	1,539574	-0,547483	-2,920639	-1,601219	-9,282918	10,149792	14,629495	0,026568	-0,050649	-0,474682	3,317653	3,614017	1,539574	0,026568	-0,050649	-0,474682	3,317653	3,614017	1,539574
11:14:57,29	0,533033	3,377937	-0,105973	1,010023	0,095987	0,001013	0,023345	-0,047967	-0,480176	7,097938	5,540579	1,508009	-0,543928	-2,920123	-1,595783	-9,280312	10,140524	14,616864	0,023345	-0,047967	-0,480176	3,332559	3,707987	1,508009	0,023345	-0,047967	-0,480176	3,332559	3,707987	1,508009
11:14:57,34	0,533033	3,377937	-0,105973	1,010023	0,095987	0,001013	0,021120	-0,050788	-0,474740	7,237927	5,431765	1,495378	-0,546957	-2,920503	-1,593461	-9,327302	10,153867	14,635163	0,021120	-0,050788	-0,474740	3,251069	3,773842	1,495378	0,021120	-0,050788	-0,474740	3,251069	3,773842	1,495378
11:14:57,39	0,533033	3,377937	-0,105973	1,010023	0,095987	0,001013	0,022963	-0,048355	-0,472418	7,099453	5,480256	1,513676	-0,546227	-2,920153	-1,596140	-9,252173	10,147874	14,645697	0,022963	-0,048355	-0,472418	3,303613	3,677626	1,513676	0,022963	-0,048355	-0,472418	3,303613	3,677626	1,513676
11:14:57,44	0,533033	3,377937	-0,105973	1,010023	0,095987	0,001013	0,022296	-0,048811	-0,475097	7,155584	5,513586	1,524210	-0,546958	-2,925826	-1,598120	-9,328961	10,134545	14,612380	0,022296	-0,048811	-0,475097	3,323882	3,763384	1,524210	0,022296	-0,048811	-0,475097	3,323882	3,763384	1,524210
11:14:57,49	0,533033	3,377937	-0,105973	1,010023	0,095987	0,001013	0,027574	-0,051015	-0,477077	7,220243	5,728237	1,490894	-0,547535	-2,923460	-1,600034	-9,307018	10,130571	14,652205	0,027574	-0,051015	-0,477077	3,215545	3,563666	1,490894	0,027574	-0,051015	-0,477077	3,215545	3,563666	1,490894
11:14:57,54	0,533033	3,377937	-0,105973	1,010023	0,095987	0,001013	0,025814	-0,049333	-0,478992	7,140281	5,657678	1,530718	-0,546355	-2,921920	-1,598104	-9,317110	10,160925	14,647693	0,025814	-0,049333	-0,478992	3,267662	3,631312	1,530718	0,025814	-0,049333	-0,478992	3,267662	3,631312	1,530718
11:14:57,59	0,533033	3,377937	-0,105973	1,010023	0,095987	0,001013	0,023890	-0,049584	-0,477062	7,174607	5,533718	1,526207	-0,547346	-2,922452	-1,595938	-9,301051	10,161618	14,673842	0,023890	-0,049584	-0,477062	3,282235	3,658379	1,526207	0,023890	-0,049584	-0,477062	3,282235	3,658379	1,526207
11:14:57,64	0,533033	3,377937	-0,105973	1,010023	0,095987	0,001013	0,024846	-0,048992	-0,474896	7,152451	5,597014	1,552355	-0,546294	-2,922771	-1,598466	-9,281222	10,138260	14,656393	0,024846	-0,048992	-0,474896	3,306553	3,646593	1,552355	0,024846	-0,048992	-0,474896	3,306553	3,646593	1,552355
11:14:57,69	0,533033	3,377937	-0,105973	1,010023	0,095987	0,001013	0,024597	-0,050063	-0,477423	7,197795	5,612890	1,534907	-0,547568	-2,923333	-1,598504	-9,334791	10,153296	14,637764	0,024597	-0,050063	-0,477423	3,267875	3,682057	1,534907	0,024597	-0,050063	-0,477423	3,267875	3,682057	1,534907
11:14:57,74	0,533033	3,377937	-0,105973	1,010023	0,095987	0,001013	0,025720	-0,049241	-0,477461	7,141286	5,617396	1,516278	-0,547513	-2,921923	-1,597715	-9,311440	10,169459	14,647471	0,025720	-0,049241	-0,477461	3,275896	3,598377	1,516278	0,025720	-0,049241	-0,477461	3,275896	3,598377	1,516278
11:14:57,79	0,533033	3,377937	-0,105973	1,010023	0,095987	0,001013	0,024471	-0,048583	-0,476672	7,132760	5,564596	1,525985	-0,548122	-2,919146	-1,597725	-9,304259	10,142752	14,646854	0,024471	-0,048583	-0,476672	3,318998	3,643614	1,525985	0,024471	-0,048583	-0,476672	3,318998	3,643614	1,525985
11:14:57,84	0,533033	3,377937	-0,105973	1,010023	0,095987	0,001013	0,022371	-0,046667	-0,476682	7,013581	5,474969	1,525368	-0,550431	-2,922313	-1,598133	-9,307396	10,179370	14,608678	0,022371	-0,046667	-0,476682	3,350237	3,718836	1,525368	0,022371	-0,046667	-0,476682	3,350237	3,718836	1,525368
11:14:57,89	0,533033	3,377937	-0,105973	1,010023	0,095987	0,001013	0,026269	-0,046250	-0,477091	7,022076	5,656610	1,487192	-0,548694	-2,919349	-1,597368	-9,310840	10,168057	14,608625	0,026269	-0,046250	-0,477091	3,391415	3,594528	1,487192	0,026269	-0,046250	-0,477091	3,391415	3,594528	1,487192
11:14:57,94	0,533033	3,377937	-0,105973	1,010023	0,095987	0,001013	0,022833	-0,046273	-0,476325	7,011748	5,480620	1,487139	-0,549849	-2,918751	-1,596963	-9,296766	10,166856	14,627465	0,022833	-0,046273	-0,476325	3,379287	3,688252	1,487139	0,022833	-0,046273	-0,476325	3,379287	3,688252	1,487139
11:14:57,99	0,533033	3,377937	-0,105973	1,010023	0,095987	0,001013	0,022893	-0,044974	-0,475920	6,950169	5,496549	1,505979	-0,548780	-2,922810	-1,598145	-9,349203	10,142310	14,612984	0,022893	-0,044974	-0,475920	3,419722	3,699440	1,505979	0,022893	-0,044974	-0,475920	3,419722	3,699440	1,505979
11:14:58,04	0,533033	3,377937	-0,105973	1,010023	0,095987	0,001013	0,025874	-0,047929	-0,477102	7,056384	5,618394	1,491498	-0,546929	-2,925106	-1,598501	-9,314415	10,140983	14,617626	0,025874	-0,047929	-0,477102	3,293922	3,587320	1,491498	0,025874	-0,047929	-0,477102	3,293922	3,587320	1,491498
11:14:58,10	0,533033	3,377937	-0,105973	1,010023	0,095987	0,001013	0,026936	-0,050680	-0,477459	7,215670	5,704429	1,496139	-0,548161	-2,922461	-1,597355	-9,336306	10,146165	14,622344	0,026936	-0,050680	-0,477459	3,237272	3,589957	1,496139	0,026936	-0,050680	-0,477459	3,237272	3,589957	1,496139
11:14:58,15	0,533033	3,377937	-0,105973	1,010023	0,095987	0,001013	0,024151	-0,051032	-0,477078	7,203929	5,556095	1,505633	-0,545232	-2,922870	-1,598121	-9,332493	10,116750	14,627119	0,024151	-0,051032	-0,477078	3,197927	3,660207	1,505633	0,024151	-0,051032	-0,477078	3,197927	3,660207	1,505633
11:14:58,20	0,533033	3,377937	-0,105973	1,010023	0,095987	0,001013	0,024151	-0,051032	-0,477078	7,203929	5,556095	1,505633	-0,542328	-2,921721	-1,594238	-9,361333	10,136047	14,640879	0,024151	-0,051032	-0,477078	3,197927	3,660207	1,505633	0,024151	-0,051032	-0,477078	3,197927	3,660207	1,505633
11:14:58,25	0,533033	3,377937	-0,105973	1,010023	0,095987	0,001013	0,021704	-0,052972	-0,473195	7,307132	5,394216	1,519392	-0,503546	-2,968136	-1,573894	-11,852747	8,127703	14,952976	0,021704	-0,052972	-0,473195	3,148794	3,690433	1,519392	0,021704	-0,052972	-0,473195	3,148794	3,690433	1,519392
11:14:58,30	0,533033	3,377937	-0,105973	1,010023	0,095987	0,001013	0,014605	-0,047653	-0,456392	7,205046	5,285925	1,498045	-0,543385	-2,912913	-1,577435	-9,048161	10,156733	14,619532	0,014605	-0,047653	-0,456392	3,464247	4,139435	1,498045	0,014605	-0,047653	-0,456392	3,464247	4,139435	1,498045
11:14:58,35	0,533033	3,377937	-0,105973	1,010023	0,095987	0,001013	0,017550	-0,038620	-0,486499	7,297693	5,756110	1,471409	-0,552680	-2,910947	-1,607541	-8,492406	10,485232	14,592896	0,017550	-0,038620	-0,486499	4,265988	4,378443	1,471409	0,017550	-0,038620	-0,486499	4,265988	4,378443	1,471409
11:14:58,40	0,532997	3,377985	-0,105980	1,060030	0,095999	0,000986	0,042179	-0,048506	-0,507143	7,240630	5,923738	1,518477	-0,556433	-2,937219	-1,628186	-9,741897	10,547186	14,639964	0,042179	-0,048506	-0,507143	3,432940	2,612713	1,518477	0,042179	-0,048506	-0,507143	3,432940	2,612713	1,518477
11:14:58,45	0,532997	3,377985	-0,105980	1,060030	0,095999	0,000986	0,042179	-0,048506	-0,507143	7,240630	5,923738	1,518477	-0,551074	-2,938034	-1,626247	-9,728680	10,559130	14,610765	0,042179	-0,048506	-0,507143	3,432940	2,612713	1,518477	0,042179	-0,048506	-0,507143	3,432940	2,612713	1,518477
11:14:58,50	0,532997	3,377985	-0,105980	1,060030	0,095999	0,000986	0,040204	-0,053554	-0,505205	7,520112	5,826553	1,489279	-0,551186	-2,934590	-1,627011	-9,735314	10,474665	14,652691	0,040204	-0,053554	-0,505205	3,316103	2,670505	1,489279	0,040204	-0,053554	-0,505205	3,316103	2,670505	1,489279
11:14:58,55	0,532997	3,377985	-0,105980	1,060030	0,095999	0,000986	0,037278	-0,051736	-0,505968	7,349087	5,710846	1,531204	-0,549979	-2,937021	-1,625863	-9,746483	10,508417	14,619120	0,037278	-0,051736	-0,505968	3,287826	2,784552	1,531204	0,037278	-0,051736	-0,505968	3,287826	2,784552	1,531204
11:14:58,60	0,532997	3,377985	-0,105980	1,060030	0,095999	0,000986	0,038780	-0,053997	-0,504821	7,490310	5,762421	1,497634	-0,554065	-2,935985	-1,625504	-9,741678	10,539784	14,590234	0,038780	-0,053997	-0,504821	3,251553	2,718191	1,497634	0,038780	-0,053997	-0,504821	3,251553	2,718191	1,497634
11:14:58,65	0,532997	3,377985	-0,105980	1,060030	0,095999	0,000986	0,039926	-0,049940	-0,504462	7,308907	5,810495	1,468747	-0,551196	-2,936771	-1,628207	-9,768251	10,533095	14,621387	0,039926	-0,049940	-0,504462	3,388633	2,676297	1,468747	0,039926	-0,049940	-0,504462	3,388633	2,676297	1,468747
11:14:58,70	0,532997	3,377985	-0,105980	1,060030	0,095999	0,000986	0,039172	-0,052817	-0,507164	7,439439	5,751608	1,499901	-0,546021	-2,936002	-1,623647	-9,779056	10,388381	14,654665	0,039172	-0,052817	-0,507164	3,293310	2,676616	1,499901	0,039172	-0,052817	-0,507164	3,293310	2,676616	1,499901
11:14:58,75	0,532997	3,377985	-0,105980	1,060030	0,095999	0,000986	0,035919	-0,056915	-0,502604	7,521798	5,645438	1,533179	-0,506323	-2,966122	-1,601731	-11,505930	8,317677	14,957719	0,035919	-0,056915	-0,502604	3,053989	2,825827	1,533179	0,035919	-0,056915	-0,502604	3,053989	2,825827	1,533179
11:14:58,80	0,532997	3,377985	-0,105980	1,060030	0,095999	0,000986	0,042154	-0,106354	-0,480689	7,435925	5,509494	1,836233	-0,550624	-2,922671	-1,592684	-9,300285	10,655688	14,615615	0,042154	-0,106354	-0,480689	-0,912872	2,200436	1,836233	0,042154	-0,106354	-0,480689	-0,912872	2,200436	1,836233
11:14:58,85	0,532997	3,377985	-0,105980	1,060030	0,095999	0,000986	0,022347	-0,042308	-0,510058	7,630026	6,021503	1,457490	-0,551885	-2,916945	-1,631100	-8,408293	10,598986	14,578976	0,022347	-0,042308	-0,510058	4,308834	4,267299	1,457490	0,022347	-0,042308	-0,510058	4,308834	4,267299	1,457490
11:14:58,90	0,533050	3,378008	-0,105970	1,110000	0,095984	0,001017	0,022347	-0,042308	-0,510058	7,630026	6,021503	1,457490	-0,556362	-2,943579	-1,652300	-9,779408	10,822527	14,609615	0,022347	-0,042308	-0,510058	4,308834	4,267299	1,457490	0,022347	-0,042308	-0,510058	4,308834	4,267299	1,457490
11:14:58,95	0,533050	3,378008	-0,105970	1,110000	0,095984	0,001017	0,047650	-0,051748	-0,531257	7,628908	6,038107	1,488128	-0,553519	-2,941115	-1,654667	-9,813618	10,809102	14,592453	0,047650	-0,051748	-0,531257	3,566725	2,297559	1,488128	0,047650	-0,051748	-0,531257	3,566725	2,297559	1,488128
11:14:59,00	0,533050	3,378008	-0,105970	1,110000	0,095984	0,001017	0,044095	-0,052978	-0,533625	7,664143	5,830316	1,470967	-0,556492	-2,946426	-1,655422	-9,826284	10,777212	14,605255	0,044095	-0,052978	-0,533625	3,505396	2,368861	1,470967	0,044095	-0,052978	-0,533625	3,505396	2,368861	1,470967
11:14:59,05	0,533050	3,378008	-0,105970	1,110000	0,095984	0,001017	0,050181	-0,053059	-0,534379	7,634403	6,151777	1,483768	-0,556494	-2,941729	-1,654645	-9,816261	10,783483	14,624957	0,050181	-0,053059	-0,534379	3,469300	2,212551	1,483768	0,050181	-0,053059	-0,534379	3,469300	2,212551	1,483768
11:14:59,10	0,533050	3,378008	-0,105970	1,110000	0,095984	0,001017	0,046115	-0,050708	-0,533603	7,522620	5,945870	1,503470	-0,555257	-2,945871	-1,650372	-9,812198	10,784980	14,592891	0,046115	-0,050708	-0,533603	3,542029	2,325856	1,503470	0,046115	-0,050708	-0,533603	3,542029	2,325856	1,503470
11:14:59,15	0,533050	3,378008	-0,105970	1,110000	0,095984	0,001017	0,049083	-0,053851	-0,529329	7,689351	6,102967	1,471405	-0,555989	-2,945719	-1,654663	-9,880027	10,819997	14,616598	0,049083	-0,053851	-0,529329	3,462086	2,249978	1,471405	0,049083	-0,053851	-0,529329	3,462086	2,249978	1,471405
11:14:59,20	0,533050	3,378008	-0,105970	1,110000	0,095984	0,001017	0,049318	-0,053140	-0,533621	7,648840	6,038954	1,495111	-0,556547	-2,944414	-1,653488	-9,851104	10,783671	14,619364	0,049318	-0,053140	-0,533621	3,477312	2,167491	1,495111	0,049318	-0,053140	-0,533621	3,477312	2,167491	1,495111
11:14:59,25	0,533050	3,378008	-0,105970	1,110000	0,095984	0,001017	0,048467	-0,052005	-0,532445	7,572787	6,037894	1,497878	-0,557175	-2,944111	-1,652338	-9,872312	10,786327	14,614059	0,048467	-0,052005	-0,532445	3,490410	2,233263	1,497878	0,048467	-0,052005	-0,532445	3,490410	2,233263	1,497878
11:14:59,30	0,533050	3,378008	-0,105970	1,110000	0,095984	0,001017	0,048518	-0,051309	-0,531295	7,528311	6,020867	1,492572	-0,554209	-2,940996	-1,653878	-9,846970	10,779403	14,630024	0,048518	-0,051309	-0,531295	3,500540	2,212210	1,492572	0,048518	-0,051309	-0,531295	3,500540	2,212210	1,492572
11:14:59,35	0,533050	3,378008	-0,105970	1,110000	0,095984	0,001017	0,044337	-0,052321	-0,532836	7,587586	5,828883	1,508538	-0,554770	-2,942796	-1,649991	-9,849295	10,785483	14,622668	0,044337	-0,052321	-0,532836	3,480408	2,348405	1,508538	0,044337	-0,052321	-0,532836	3,480408	2,348405	1,508538
11:14:59,40	0,533050	3,378008	-0,105970	1,110000	0,095984	0,001017	0,046176	-0,052734	-0,528948	7,613199	5,919468	1,501182	-0,557214	-2,943648	-1,654303	-9,875678	10,750536	14,589979	0,046176	-0,052734	-0,528948	3,473550	2,294613	1,501182	0,046176	-0,052734	-0,528948	3,473550	2,294613	1,501182
11:14:59,45	0,533050	3,378008	-0,105970	1,110000	0,095984	0,001017	0,048137	-0,051044	-0,533260	7,481866	6,016016	1,468492	-0,557158	-2,941669	-1,649606	-9,855321	10,770069	14,631447	0,048137	-0,051044	-0,533260	3,474876	2,237296	1,468492	0,048137	-0,051044	-0,533260	3,474876	2,237296	1,468492
11:14:59,50	0,533050	3,378008	-0,105970	1,110000	0,095984	0,001017	0,046395	-0,050103	-0,528564	7,460005	5,933308	1,509960	-0,553655	-2,945456	-1,653864	-9,867212	10,757569	14,633803	0,046395	-0,050103	-0,528564	3,526919	2,291317	1,509960	0,046395	-0,050103	-0,528564	3,526919	2,291317	1,509960
11:14:59,55	0,533050	3,378008	-0,105970	1,110000	0,095984	0,001017	0,047923	-0,055030	-0,532822	7,699437	6,008702	1,512317	-0,554236	-2,945145	-1,653516	-9,871302	10,763368	14,585314	0,047923	-0,055030	-0,532822	3,379584	2,246783	1,512317	0,047923	-0,055030	-0,532822	3,379584	2,246783	1,512317
11:14:59,60	0,533050	3,378008	-0,105970	1,110000	0,095984	0,001017	0,047945	-0,054372	-0,532474	7,668182	6,003405	1,463827	-0,556555	-2,939957	-1,650016	-9,847503	10,773764	14,607867	0,047945	-0,054372	-0,532474	3,400007	2,239759	1,463827	0,047945	-0,054372	-0,532474	3,400007	2,239759	1,463827
11:14:59,65	0,533050	3,378008	-0,105970	1,110000	0,095984	0,001017	0,044611	-0,049770	-0,528973	7,449787	5,845466	1,486380	-0,552980	-2,942437	-1,653879	-9,825068	10,764421	14,605092	0,044611	-0,049770	-0,528973	3,542859	2,343514	1,486380	0,044611	-0,049770	-0,528973	3,542859	2,343514	1,486380
11:14:59,70	0,533050	3,378008	-0,105970	1,110000	0,095984	0,001017	0,044971	-0,054105	-0,532836	7,678339	5,888278	1,483606	-0,556010	-2,942776	-1,653098	-9,866318	10,774500	14,638706	0,044971	-0,054105	-0,532836	3,431104	2,358078	1,483606	0,044971	-0,054105	-0,532836	3,431104	2,358078	1,483606
11:14:59,75	0,533050	3,378008	-0,105970	1,110000	0,095984	0,001017	0,046780	-0,051651	-0,532055	7,538828	5,941580	1,517219	-0,557239	-2,938585	-1,651195	-9,869360	10,727666	14,612263	0,046780	-0,051651	-0,532055	3,484241	2,269379	1,517219	0,046780	-0,051651	-0,532055	3,484241	2,269379	1,517219
11:14:59,80	0,533050	3,378008	-0,105970	1,110000	0,095984	0,001017	0,043764	-0,048491	-0,530153	7,332421	5,805552	1,490777	-0,559487	-2,942219	-1,652338	-9,846589	10,787047	14,613698	0,043764	-0,048491	-0,530153	3,525905	2,370074	1,490777	0,043764	-0,048491	-0,530153	3,525905	2,370074	1,490777
11:14:59,85	0,533050	3,378008	-0,105970	1,110000	0,095984	0,001017	0,048035	-0,048361	-0,531295	7,388505	6,017665	1,492212	-0,553055	-2,941798	-1,653504	-9,856125	10,757930	14,609902	0,048035	-0,048361	-0,531295	3,592144	2,246928	1,492212	0,048035	-0,048361	-0,531295	3,592144	2,246928	1,492212
11:14:59,90	0,533050	3,378008	-0,105970	1,110000	0,095984	0,001017	0,044455	-0,053721	-0,532461	7,637223	5,837810	1,488416	-0,555398	-2,942632	-1,650789	-9,859701	10,762122	14,603048	0,044455	-0,053721	-0,532461	3,420129	2,348095	1,488416	0,044455	-0,053721	-0,532461	3,420129	2,348095	1,488416
11:14:59,95	0,533050	3,378008	-0,105970	1,110000	0,095984	0,001017	0,046349	-0,052109	-0,529747	7,555228	5,931099	1,481561	-0,554841	-2,943853	-1,651175	-9,865095	10,727108	14,602131	0,046349	-0,052109	-0,529747	3,464696	2,292715	1,481561	0,046349	-0,052109	-0,529747	3,464696	2,292715	1,481561
11:15:00,01	0,533050	3,378008	-0,105970	1,110000	0,095984	0,001017	0,047127	-0,053201	-0,530132	7,579012	5,984422	1,480645	-0,552479	-2,941640	-1,652695	-9,849685	10,732658	14,647418	0,047127	-0,053201	-0,530132	3,402727	2,284917	1,480645	0,047127	-0,053201	-0,530132	3,402727	2,284917	1,480645
11:15:00,06	0,533050	3,378008	-0,105970	1,110000	0,095984	0,001017	0,044030	-0,054141	-0,531652	7,640404	5,833911	1,525932	-0,557326	-2,944808	-1,653146	-9,937779	10,770150	14,609730	0,044030	-0,054141	-0,531652	3,390329	2,377577	1,525932	0,044030	-0,054141	-0,531652	3,390329	2,377577	1,525932
11:15:00,11	0,533050	3,378008	-0,105970	1,110000	0,095984	0,001017	0,049197	-0,051527	-0,532103	7,492919	6,007574	1,488244	-0,552300	-2,950055	-1,651567	-10,023380	10,613852	14,653184	0,049197	-0,051527	-0,532103	3,448011	2,145604	1,488244	0,049197	-0,051527	-0,532103	3,448011	2,145604	1,488244
11:15:00,16	0,533050	3,378008	-0,105970	1,110000	0,095984	0,001017	0,051228	-0,058503	-0,530524	7,677499	6,117187	1,531698	-0,512242	-2,981700	-1,640676	-11,760119	8,308922	14,936808	0,051228	-0,058503	-0,530524	3,084995	2,095808	1,531698	0,051228	-0,058503	-0,530524	3,084995	2,095808	1,531698
11:15:00,21	0,533050	3,378008	-0,105970	1,110000	0,095984	0,001017	0,058605	-0,109017	-0,519633	7,439742	6,149195	1,815322	-0,548836	-2,935172	-1,608245	-9,527817	10,554770	14,661405	0,058605	-0,109017	-0,519633	-1,118127	1,548724	1,815322	0,058605	-0,109017	-0,519633	-1,118127	1,548724	1,815322
11:15:00,26	0,533050	3,378008	-0,105970	1,110000	0,095984	0,001017	0,036607	-0,054062	-0,487202	7,643178	5,815630	1,539919	-0,554421	-2,928747	-1,666684	-8,799721	10,804658	14,605416	0,036607	-0,054062	-0,487202	3,399299	2,941964	1,539919	0,036607	-0,054062	-0,487202	3,399299	2,941964	1,539919
11:15:00,31	0,533011	3,377982	-0,105983	1,160020	0,095977	0,000991	0,033836	-0,046013	-0,545641	7,805057	6,177116	1,483930	-0,556616	-2,951298	-1,679935	-9,918987	10,971449	14,602375	0,033836	-0,046013	-0,545641	4,193072	3,521014	1,483930	0,033836	-0,046013	-0,545641	4,193072	3,521014	1,483930
11:15:00,36	0,533011	3,377982	-0,105983	1,160020	0,095977	0,000991	0,054463	-0,055387	-0,558893	7,877318	6,197009	1,480889	-0,557915	-2,953878	-1,684591	-9,964972	10,957356	14,628848	0,054463	-0,055387	-0,558893	3,529471	1,921693	1,480889	0,054463	-0,055387	-0,558893	3,529471	1,921693	1,480889
11:15:00,41	0,533011	3,377982	-0,105983	1,160020	0,095977	0,000991	0,057347	-0,055552	-0,563549	7,850730	6,314205	1,507362	-0,555476	-2,950397	-1,680726	-9,959084	10,918659	14,611599	0,057347	-0,055552	-0,563549	3,489887	1,812485	1,507362	0,057347	-0,055552	-0,563549	3,489887	1,812485	1,507362
11:15:00,46	0,533011	3,377982	-0,105983	1,160020	0,095977	0,000991	0,053112	-0,055923	-0,559684	7,839470	6,118466	1,490112	-0,556691	-2,952060	-1,684970	-9,928225	10,929241	14,628282	0,053112	-0,055923	-0,559684	3,449479	1,949143	1,490112	0,053112	-0,055923	-0,559684	3,449479	1,949143	1,490112
11:15:00,51	0,533011	3,377982	-0,105983	1,160020	0,095977	0,000991	0,055160	-0,055703	-0,563927	7,852586	6,246360	1,506795	-0,559689	-2,947212	-1,682672	-9,945584	10,932515	14,627367	0,055160	-0,055703	-0,563927	3,479921	1,916323	1,506795	0,055160	-0,055703	-0,563927	3,479921	1,916323	1,506795
11:15:00,56	0,533011	3,377982	-0,105983	1,160020	0,095977	0,000991	0,052461	-0,050683	-0,561629	7,585712	6,089354	1,505881	-0,556159	-2,950060	-1,684208	-9,935801	10,884339	14,622001	0,052461	-0,050683	-0,561629	3,607102	1,971171	1,505881	0,052461	-0,050683	-0,561629	3,607102	1,971171	1,505881
11:15:00,61	0,533011	3,377982	-0,105983	1,160020	0,095977	0,000991	0,053162	-0,055164	-0,563166	7,781901	6,158353	1,500515	-0,552287	-2,955362	-1,681734	-10,076168	10,887318	14,600113	0,053162	-0,055164	-0,563166	3,451522	1,985162	1,500515	0,053162	-0,055164	-0,563166	3,451522	1,985162	1,500515
11:15:00,66	0,533011	3,377982	-0,105983	1,160020	0,095977	0,000991	0,055818	-0,061168	-0,560692	8,026513	6,173438	1,478627	-0,507240	-2,975350	-1,658519	-11,169944	8,456457	14,911794	0,055818	-0,061168	-0,560692	3,224808	1,791715	1,478627	0,055818	-0,061168	-0,560692	3,224808	1,791715	1,478627
11:15:00,71	0,533011	3,377982	-0,105983	1,160020	0,095977	0,000991	0,050604	-0,110174	-0,537476	7,922744	6,170504	1,790307	-0,558235	-2,947451	-1,642306	-10,020235	11,275325	14,590544	0,050604	-0,110174	-0,537476	-0,725922	2,198079	1,790307	0,050604	-0,110174	-0,537476	-0,725922	2,198079	1,790307
11:15:00,76	0,533011	3,377982	-0,105983	1,160020	0,095977	0,000991	0,051941	-0,052061	-0,521264	7,916943	5,826244	1,469058	-0,554640	-2,927706	-1,684832	-8,394362	11,006922	14,526831	0,051941	-0,052061	-0,521264	3,830132	1,748904	1,469058	0,051941	-0,052061	-0,521264	3,830132	1,748904	1,469058
11:15:00,81	0,532931	3,377979	-0,105963	1,210005	0,095996	0,000964	0,033043	-0,045302	-0,563789	8,145975	6,385809	1,405344	-0,558424	-2,951659	-1,706235	-9,656337	11,101237	14,619471	0,033043	-0,045302	-0,563789	4,589735	3,791943	1,405344	0,033043	-0,045302	-0,563789	4,589735	3,791943	1,405344
11:15:00,86	0,532931	3,377979	-0,105963	1,210005	0,095996	0,000964	0,055679	-0,054002	-0,585192	8,049034	6,422818	1,497984	-0,556142	-2,949655	-1,709391	-9,675496	11,074196	14,577807	0,055679	-0,054002	-0,585192	3,809893	2,052031	1,497984	0,055679	-0,054002	-0,585192	3,809893	2,052031	1,497984
11:15:00,91	0,532931	3,377979	-0,105963	1,210005	0,095996	0,000964	0,052803	-0,054976	-0,588348	8,066686	6,270190	1,456320	-0,555011	-2,954098	-1,708177	-9,684153	11,010889	14,618272	0,052803	-0,054976	-0,588348	3,751083	2,125175	1,456320	0,052803	-0,054976	-0,588348	3,751083	2,125175	1,456320
11:15:00,96	0,532931	3,377979	-0,105963	1,210005	0,095996	0,000964	0,056084	-0,058177	-0,587134	8,173999	6,464993	1,496785	-0,556229	-2,952892	-1,707429	-9,701133	11,003127	14,598330	0,056084	-0,058177	-0,587134	3,607096	2,062368	1,496785	0,056084	-0,058177	-0,587134	3,607096	2,062368	1,496785
11:15:01,01	0,532931	3,377979	-0,105963	1,210005	0,095996	0,000964	0,055650	-0,056519	-0,586386	8,072550	6,431569	1,476844	-0,556939	-2,955988	-1,705104	-9,766132	10,996326	14,611320	0,055650	-0,056519	-0,586386	3,635831	2,063061	1,476844	0,055650	-0,056519	-0,586386	3,635831	2,063061	1,476844
11:15:01,06	0,532931	3,377979	-0,105963	1,210005	0,095996	0,000964	0,058686	-0,057452	-0,584062	8,082710	6,536566	1,489833	-0,554020	-2,952556	-1,707009	-9,739156	10,937535	14,659783	0,058686	-0,057452	-0,584062	3,572700	1,929709	1,489833	0,058686	-0,057452	-0,584062	3,572700	1,929709	1,489833
11:15:01,11	0,532931	3,377979	-0,105963	1,210005	0,095996	0,000964	0,054254	-0,058264	-0,585967	8,087506	6,358880	1,538297	-0,551780	-2,954105	-1,702784	-9,802497	10,914157	14,618511	0,054254	-0,058264	-0,585967	3,513757	2,099904	1,538297	0,054254	-0,058264	-0,585967	3,513757	2,099904	1,538297
11:15:01,16	0,532931	3,377979	-0,105963	1,210005	0,095996	0,000964	0,054476	-0,060979	-0,581741	8,176742	6,327217	1,497024	-0,555431	-2,952252	-1,703982	-9,844914	10,900701	14,618889	0,054476	-0,060979	-0,581741	3,389907	2,050875	1,497024	0,054476	-0,060979	-0,581741	3,389907	2,050875	1,497024
11:15:01,21	0,532931	3,377979	-0,105963	1,210005	0,095996	0,000964	0,054696	-0,056890	-0,582940	7,931281	6,308682	1,497402	-0,552636	-2,952534	-1,704387	-9,879695	10,796693	14,611757	0,054696	-0,056890	-0,582940	3,465389	2,015024	1,497402	0,054696	-0,056890	-0,582940	3,465389	2,015024	1,497402
11:15:01,26	0,532931	3,377979	-0,105963	1,210005	0,095996	0,000964	0,053544	-0,059452	-0,583344	7,957005	6,270624	1,490270	-0,553593	-2,953722	-1,706357	-9,997825	10,656752	14,643261	0,053544	-0,059452	-0,583344	3,290050	2,067454	1,490270	0,053544	-0,059452	-0,583344	3,290050	2,067454	1,490270
11:15:01,31	0,532931	3,377979	-0,105963	1,210005	0,095996	0,000964	0,055050	-0,059217	-0,585314	7,764527	6,316640	1,521775	-0,508228	-2,980479	-1,699329	-11,660789	8,207644	14,930347	0,055050	-0,059217	-0,585314	3,116020	1,995192	1,521775	0,055050	-0,059217	-0,585314	3,116020	1,995192	1,521775
11:15:01,36	0,532931	3,377979	-0,105963	1,210005	0,095996	0,000964	0,055540	-0,111882	-0,578287	7,550661	6,126495	1,808860	-0,500062	-2,988508	-1,701738	-12,028583	7,553060	14,987522	0,055540	-0,111882	-0,578287	-1,232086	1,766599	1,808860	0,055540	-0,111882	-0,578287	-1,232086	1,766599	1,808860
11:15:01,41	0,532931	3,377979	-0,105963	1,210005	0,095996	0,000964	0,058411	-0,122969	-0,580696	7,376390	6,284540	1,866036	-0,501503	-2,990201	-1,702151	-12,103457	7,409284	14,993128	0,058411	-0,122969	-0,580696	-2,276669	1,699301	1,866036	0,058411	-0,122969	-0,580696	-2,276669	1,699301	1,866036
11:15:01,46	0,532931	3,377979	-0,105963	1,210005	0,095996	0,000964	0,060597	-0,122568	-0,581109	7,193595	6,405269	1,871641	-0,498239	-2,992847	-1,700252	-12,205558	7,302840	14,975247	0,060597	-0,122568	-0,581109	-2,427996	1,648411	1,871641	0,060597	-0,122568	-0,581109	-2,427996	1,648411	1,871641
11:15:01,51	0,532931	3,377979	-0,105963	1,210005	0,095996	0,000964	0,061257	-0,126717	-0,579209	7,266130	6,404395	1,853761	-0,495985	-2,993976	-1,702952	-12,216127	7,211228	14,998512	0,061257	-0,126717	-0,579209	-2,681188	1,595717	1,853761	0,061257	-0,126717	-0,579209	-2,681188	1,595717	1,853761
11:15:01,56	0,532931	3,377979	-0,105963	1,210005	0,095996	0,000964	0,061107	-0,129234	-0,581909	7,312347	6,433260	1,877026	-0,494859	-2,990565	-1,706091	-12,223326	7,199156	14,981430	0,061107	-0,129234	-0,581909	-2,832490	1,636339	1,877026	0,061107	-0,129234	-0,581909	-2,832490	1,636339	1,877026
11:15:01,61	0,532931	3,377979	-0,105963	1,210005	0,095996	0,000964	0,057591	-0,128503	-0,585048	7,260320	6,250192	1,859943	-0,494317	-2,991288	-1,702947	-12,232029	7,154557	15,026615	0,057591	-0,128503	-0,585048	-2,827192	1,729333	1,859943	0,057591	-0,128503	-0,585048	-2,827192	1,729333	1,859943
11:15:01,66	0,532931	3,377979	-0,105963	1,210005	0,095996	0,000964	0,057946	-0,129334	-0,581904	7,260561	6,283428	1,905129	-0,496110	-2,993157	-1,702175	-12,246004	7,139902	15,020387	0,057946	-0,129334	-0,581904	-2,892192	1,734682	1,905129	0,057946	-0,129334	-0,581904	-2,892192	1,734682	1,905129
11:15:01,71	0,532931	3,377979	-0,105963	1,210005	0,095996	0,000964	0,060460	-0,128716	-0,581132	7,208722	6,409407	1,898901	-0,495508	-2,994932	-1,702579	-12,242600	7,124319	14,986024	0,060460	-0,128716	-0,581132	-2,895481	1,663273	1,898901	0,060460	-0,128716	-0,581132	-2,895481	1,663273	1,898901
11:15:01,76	0,532931	3,377979	-0,105963	1,210005	0,095996	0,000964	0,061697	-0,130125	-0,581537	7,270199	6,484445	1,864538	-0,497321	-2,992915	-1,703373	-12,244468	7,086697	14,980462	0,061697	-0,130125	-0,581537	-2,944614	1,641244	1,864538	0,061697	-0,130125	-0,581537	-2,944614	1,641244	1,864538
11:15:01,81	0,532931	3,377979	-0,105963	1,210005	0,095996	0,000964	0,060857	-0,127547	-0,582330	7,102605	6,457945	1,858975	-0,492696	-2,990138	-1,704539	-12,265993	7,065418	15,001303	0,060857	-0,127547	-0,582330	-2,909802	1,680704	1,858975	0,060857	-0,127547	-0,582330	-2,909802	1,680704	1,858975
11:15:01,86	0,532931	3,377979	-0,105963	1,210005	0,095996	0,000964	0,056139	-0,130163	-0,583496	7,209479	6,204642	1,879816	-0,493869	-2,990426	-1,706098	-12,250063	7,028483	14,986124	0,056139	-0,130163	-0,583496	-3,008332	1,797712	1,879816	0,056139	-0,130163	-0,583496	-3,008332	1,797712	1,879816
11:15:01,91	0,532931	3,377979	-0,105963	1,210005	0,095996	0,000964	0,056975	-0,129291	-0,585055	7,140120	6,280345	1,864637	-0,495056	-2,991712	-1,702204	-12,272915	7,056685	15,003877	0,056975	-0,129291	-0,585055	-3,009249	1,807838	1,864637	0,056975	-0,129291	-0,585055	-3,009249	1,807838	1,864637
11:15:01,96	0,532931	3,377979	-0,105963	1,210005	0,095996	0,000964	0,058682	-0,128906	-0,581162	7,133095	6,335240	1,882391	-0,496163	-2,992382	-1,700654	-12,253216	7,074979	14,983646	0,058682	-0,128906	-0,581162	-2,986048	1,728699	1,882391	0,058682	-0,128906	-0,581162	-2,986048	1,728699	1,882391
11:15:02,02	0,532931	3,377979	-0,105963	1,210005	0,095996	0,000964	0,059816	-0,128283	-0,579612	7,126377	6,402122	1,862160	-0,495718	-2,994590	-1,704165	-12,314460	7,062676	14,990613	0,059816	-0,128283	-0,579612	-2,943838	1,706560	1,862160	0,059816	-0,128283	-0,579612	-2,943838	1,706560	1,862160
11:15:02,07	0,532931	3,377979	-0,105963	1,210005	0,095996	0,000964	0,061505	-0,129772	-0,583123	7,162537	6,443081	1,869126	-0,492138	-2,994252	-1,702200	-12,278653	7,014416	14,993017	0,061505	-0,129772	-0,583123	-3,024579	1,614906	1,869126	0,061505	-0,129772	-0,583123	-3,024579	1,614906	1,869126
11:15:02,12	0,532931	3,377979	-0,105963	1,210005	0,095996	0,000964	0,059423	-0,132704	-0,581157	7,291107	6,389927	1,871530	-0,492250	-2,997694	-1,700631	-12,333960	6,998514	15,025507	0,059423	-0,132704	-0,581157	-3,126165	1,725234	1,871530	0,059423	-0,132704	-0,581157	-3,126165	1,725234	1,871530
11:15:02,17	0,532931	3,377979	-0,105963	1,210005	0,095996	0,000964	0,062460	-0,134327	-0,579588	7,334079	6,507902	1,904021	-0,448959	-3,033532	-1,687171	-14,567522	4,902751	15,382298	0,062460	-0,134327	-0,579588	-3,210601	1,604809	1,904021	0,062460	-0,134327	-0,579588	-3,210601	1,604809	1,904021
11:15:02,22	0,532931	3,377979	-0,105963	1,210005	0,095996	0,000964	0,071851	-0,189738	-0,566128	7,283663	6,109787	2,260811	-0,473258	-2,979350	-1,653340	-11,555346	6,424077	15,042549	0,071851	-0,189738	-0,566128	-7,610744	0,469511	2,260811	0,071851	-0,189738	-0,566128	-7,610744	0,469511	2,260811
11:15:02,27	0,532931	3,377979	-0,105963	1,210005	0,095996	0,000964	0,037078	-0,141603	-0,532298	7,604280	6,149546	1,921063	-0,476267	-2,971421	-1,705130	-10,924690	6,445816	15,017252	0,037078	-0,141603	-0,532298	-3,511594	3,238953	1,921063	0,037078	-0,141603	-0,532298	-3,511594	3,238953	1,921063
11:15:02,32	0,532977	3,377936	-0,105973	1,260021	0,095984	0,001010	0,031716	-0,135033	-0,584087	7,596757	6,406018	1,895765	-0,481596	-3,003728	-1,726271	-12,429277	6,656160	15,046604	0,031716	-0,135033	-0,584087	-3,003316	3,916340	1,895765	0,031716	-0,135033	-0,584087	-3,003316	3,916340	1,895765
11:15:02,37	0,532977	3,377936	-0,105973	1,260021	0,095984	0,001010	0,062358	-0,146571	-0,605228	7,626601	6,591246	1,925117	-0,480545	-2,999349	-1,723171	-12,465751	6,618350	15,078629	0,062358	-0,146571	-0,605228	-3,879202	1,696131	1,925117	0,062358	-0,146571	-0,605228	-3,879202	1,696131	1,925117
11:15:02,42	0,532977	3,377936	-0,105973	1,260021	0,095984	0,001010	0,058040	-0,145292	-0,602129	7,509113	6,354037	1,957142	-0,482309	-3,004594	-1,722802	-12,477996	6,600567	15,033271	0,058040	-0,145292	-0,602129	-3,896290	1,797872	1,957142	0,058040	-0,145292	-0,602129	-3,896290	1,797872	1,957142
11:15:02,47	0,532977	3,377936	-0,105973	1,260021	0,095984	0,001010	0,063465	-0,146387	-0,601759	7,544543	6,634408	1,911784	-0,480053	-3,003108	-1,724016	-12,522276	6,599579	15,001128	0,063465	-0,146387	-0,601759	-3,946838	1,652405	1,911784	0,063465	-0,146387	-0,601759	-3,946838	1,652405	1,911784
11:15:02,52	0,532977	3,377936	-0,105973	1,260021	0,095984	0,001010	0,061050	-0,147597	-0,602974	7,584488	6,470956	1,879641	-0,482414	-3,002619	-1,725909	-12,503108	6,574487	15,063930	0,061050	-0,147597	-0,602974	-4,001909	1,678558	1,879641	0,061050	-0,147597	-0,602974	-4,001909	1,678558	1,879641
11:15:02,57	0,532977	3,377936	-0,105973	1,260021	0,095984	0,001010	0,061807	-0,145308	-0,604866	7,453310	6,539504	1,942443	-0,482153	-3,000551	-1,723632	-12,468967	6,568135	15,066380	0,061807	-0,145308	-0,604866	-3,953395	1,687624	1,942443	0,061807	-0,145308	-0,604866	-3,953395	1,687624	1,942443
11:15:02,62	0,532977	3,377936	-0,105973	1,260021	0,095984	0,001010	0,059885	-0,144501	-0,602590	7,422891	6,472308	1,944893	-0,476705	-3,006152	-1,725926	-12,575701	6,509364	15,053373	0,059885	-0,144501	-0,602590	-3,920427	1,771296	1,944893	0,059885	-0,144501	-0,602590	-3,920427	1,771296	1,944893
11:15:02,67	0,532977	3,377936	-0,105973	1,260021	0,095984	0,001010	0,062012	-0,152019	-0,604884	7,709564	6,519829	1,931886	-0,435891	-3,040654	-1,704532	-14,291319	4,280033	15,317981	0,062012	-0,152019	-0,604884	-4,223918	1,651900	1,931886	0,062012	-0,152019	-0,604884	-4,223918	1,651900	1,931886
11:15:02,72	0,532977	3,377936	-0,105973	1,260021	0,095984	0,001010	0,071485	-0,204616	-0,583489	7,656133	6,641318	2,196495	-0,476866	-3,002555	-1,686087	-12,594425	6,558639	15,081474	0,071485	-0,204616	-0,583489	-8,406199	1,029765	2,196495	0,071485	-0,204616	-0,583489	-8,406199	1,029765	2,196495
11:15:02,77	0,532977	3,377936	-0,105973	1,260021	0,095984	0,001010	0,058978	-0,150081	-0,565045	7,642108	6,321206	1,959988	-0,474005	-2,973262	-1,722194	-10,882100	6,282461	15,026928	0,058978	-0,150081	-0,565045	-4,139255	1,691450	1,959988	0,058978	-0,150081	-0,565045	-4,139255	1,691450	1,959988
11:15:02,82	0,533049	3,378040	-0,105989	1,310021	0,095984	0,000969	0,032179	-0,137912	-0,601152	7,626315	6,548665	1,905441	-0,473472	-3,001431	-1,746310	-12,067000	6,374521	15,052642	0,032179	-0,137912	-0,601152	-3,199796	4,022628	1,905441	0,032179	-0,137912	-0,601152	-3,199796	4,022628	1,905441
11:15:02,87	0,533049	3,378040	-0,105989	1,310021	0,095984	0,000969	0,056308	-0,152458	-0,625267	7,869992	6,731174	1,931155	-0,474760	-2,998248	-1,748261	-12,092120	6,343949	15,077584	0,056308	-0,152458	-0,625267	-4,097993	2,311034	1,931155	0,056308	-0,152458	-0,625267	-4,097993	2,311034	1,931155
11:15:02,92	0,533049	3,378040	-0,105989	1,310021	0,095984	0,000969	0,054195	-0,149752	-0,627219	7,690216	6,614841	1,956097	-0,475327	-3,002397	-1,745549	-12,087820	6,301430	15,039898	0,054195	-0,149752	-0,627219	-4,065306	2,360554	1,956097	0,054195	-0,149752	-0,627219	-4,065306	2,360554	1,956097
11:15:02,97	0,533049	3,378040	-0,105989	1,310021	0,095984	0,000969	0,058071	-0,151335	-0,624507	7,737853	6,841399	1,918411	-0,474239	-3,000522	-1,744369	-12,113253	6,276695	15,082721	0,058071	-0,151335	-0,624507	-4,141924	2,282811	1,918411	0,058071	-0,151335	-0,624507	-4,141924	2,282811	1,918411
11:15:03,02	0,533049	3,378040	-0,105989	1,310021	0,095984	0,000969	0,055903	-0,151339	-0,623327	7,703963	6,718998	1,961235	-0,474271	-2,998889	-1,749093	-12,128653	6,295844	15,023617	0,055903	-0,151339	-0,623327	-4,176188	2,330609	1,961235	0,055903	-0,151339	-0,623327	-4,176188	2,330609	1,961235
11:15:03,07	0,533049	3,378040	-0,105989	1,310021	0,095984	0,000969	0,054505	-0,150496	-0,628050	7,668976	6,623404	1,902131	-0,474878	-3,003308	-1,747515	-12,148741	6,292329	15,041371	0,054505	-0,150496	-0,628050	-4,144947	2,344737	1,902131	0,054505	-0,150496	-0,628050	-4,144947	2,344737	1,902131
11:15:03,12	0,533049	3,378040	-0,105989	1,310021	0,095984	0,000969	0,058636	-0,152179	-0,626473	7,743408	6,822572	1,919885	-0,476705	-3,003703	-1,745198	-12,184426	6,300361	15,045056	0,058636	-0,152179	-0,626473	-4,202637	2,219630	1,919885	0,058636	-0,152179	-0,626473	-4,202637	2,219630	1,919885
11:15:03,17	0,533049	3,378040	-0,105989	1,310021	0,095984	0,000969	0,059891	-0,150794	-0,624155	7,660518	6,852924	1,923569	-0,473207	-3,004548	-1,747135	-12,182521	6,248822	15,040198	0,059891	-0,150794	-0,624155	-4,176830	2,151446	1,923569	0,059891	-0,150794	-0,624155	-4,176830	2,151446	1,923569
11:15:03,22	0,533049	3,378040	-0,105989	1,310021	0,095984	0,000969	0,058875	-0,154246	-0,626093	7,796339	6,827467	1,918712	-0,470311	-3,002386	-1,746734	-12,183923	6,209596	15,063759	0,058875	-0,154246	-0,626093	-4,311988	2,205812	1,918712	0,058875	-0,154246	-0,626093	-4,311988	2,205812	1,918712
11:15:03,27	0,533049	3,378040	-0,105989	1,310021	0,095984	0,000969	0,055553	-0,155673	-0,625692	7,835855	6,673160	1,942273	-0,479078	-3,002360	-1,750245	-12,172773	6,288028	15,057092	0,055553	-0,155673	-0,625692	-4,384467	2,312225	1,942273	0,055553	-0,155673	-0,625692	-4,384467	2,312225	1,942273
11:15:03,32	0,533049	3,378040	-0,105989	1,310021	0,095984	0,000969	0,059914	-0,148068	-0,629203	7,513907	6,870369	1,935606	-0,473289	-3,001218	-1,745990	-12,212650	6,248694	15,049977	0,059914	-0,148068	-0,629203	-4,109442	2,167100	1,935606	0,059914	-0,148068	-0,629203	-4,109442	2,167100	1,935606
11:15:03,37	0,533049	3,378040	-0,105989	1,310021	0,095984	0,000969	0,056031	-0,152510	-0,624948	7,690902	6,653552	1,928491	-0,472031	-3,001933	-1,746736	-12,170603	6,236942	15,059424	0,056031	-0,152510	-0,624948	-4,281165	2,255149	1,928491	0,056031	-0,152510	-0,624948	-4,281165	2,255149	1,928491
11:15:03,42	0,533049	3,378040	-0,105989	1,310021	0,095984	0,000969	0,056021	-0,153957	-0,625694	7,776978	6,695331	1,937938	-0,475034	-3,001019	-1,747908	-12,189073	6,230641	15,074277	0,056021	-0,153957	-0,625694	-4,308658	2,297698	1,937938	0,056021	-0,153957	-0,625694	-4,308658	2,297698	1,937938
11:15:03,47	0,533049	3,378040	-0,105989	1,310021	0,095984	0,000969	0,056731	-0,150899	-0,626865	7,603266	6,719433	1,952791	-0,470340	-3,003910	-1,746328	-12,190757	6,183780	15,081905	0,056731	-0,150899	-0,626865	-4,242310	2,266026	1,952791	0,056731	-0,150899	-0,626865	-4,242310	2,266026	1,952791
11:15:03,52	0,533049	3,378040	-0,105989	1,310021	0,095984	0,000969	0,056888	-0,156410	-0,625286	7,848426	6,749530	1,960419	-0,474399	-3,000879	-1,748298	-12,159913	6,205233	15,054151	0,056888	-0,156410	-0,625286	-4,429782	2,283857	1,960419	0,056888	-0,156410	-0,625286	-4,429782	2,283857	1,960419
11:15:03,57	0,533049	3,378040	-0,105989	1,310021	0,095984	0,000969	0,056293	-0,151379	-0,627255	7,620809	6,734572	1,932664	-0,473879	-3,002632	-1,744804	-12,201770	6,202815	15,061898	0,056293	-0,151379	-0,627255	-4,262458	2,315610	1,932664	0,056293	-0,151379	-0,627255	-4,262458	2,315610	1,932664
11:15:03,62	0,533049	3,378040	-0,105989	1,310021	0,095984	0,000969	0,057551	-0,152706	-0,623762	7,666780	6,764952	1,940412	-0,473338	-3,003617	-1,747538	-12,217628	6,187168	15,048635	0,057551	-0,152706	-0,623762	-4,320641	2,247231	1,940412	0,057551	-0,152706	-0,623762	-4,320641	2,247231	1,940412
11:15:03,67	0,533049	3,378040	-0,105989	1,310021	0,095984	0,000969	0,058133	-0,153667	-0,626495	7,695277	6,789324	1,927148	-0,473236	-3,002897	-1,746740	-12,174735	6,203354	15,053197	0,058133	-0,153667	-0,626495	-4,367590	2,225890	1,927148	0,058133	-0,153667	-0,626495	-4,367590	2,225890	1,927148
11:15:03,72	0,533049	3,378040	-0,105989	1,310021	0,095984	0,000969	0,057459	-0,153396	-0,625697	7,716621	6,783314	1,931710	-0,473878	-3,002812	-1,745212	-12,196709	6,180062	15,032268	0,057459	-0,153396	-0,625697	-4,324930	2,272813	1,931710	0,057459	-0,153396	-0,625697	-4,324930	2,272813	1,931710
11:15:03,77	0,533049	3,378040	-0,105989	1,310021	0,095984	0,000969	0,057706	-0,152797	-0,624170	7,654321	6,788798	1,910781	-0,470977	-3,002284	-1,745576	-12,211586	6,183101	15,072080	0,057706	-0,152797	-0,624170	-4,340218	2,258870	1,910781	0,057706	-0,152797	-0,624170	-4,340218	2,258870	1,910781
11:15:03,82	0,533049	3,378040	-0,105989	1,310021	0,095984	0,000969	0,055798	-0,155045	-0,624533	7,766427	6,675186	1,950594	-0,473356	-3,001810	-1,747131	-12,209302	6,161174	15,076805	0,055798	-0,155045	-0,624533	-4,404606	2,295025	1,950594	0,055798	-0,155045	-0,624533	-4,404606	2,295025	1,950594
11:15:03,87	0,533049	3,378040	-0,105989	1,310021	0,095984	0,000969	0,056577	-0,152748	-0,626089	7,629160	6,728632	1,955319	-0,476277	-3,003498	-1,746755	-12,211237	6,177700	15,056990	0,056577	-0,152748	-0,626089	-4,361594	2,287325	1,955319	0,056577	-0,152748	-0,626089	-4,361594	2,287325	1,955319
11:15:03,92	0,533049	3,378040	-0,105989	1,310021	0,095984	0,000969	0,059500	-0,151063	-0,625713	7,554857	6,870656	1,935504	-0,470984	-3,003047	-1,748693	-12,203675	6,157081	15,053567	0,059500	-0,151063	-0,625713	-4,303583	2,199944	1,935504	0,059500	-0,151063	-0,625713	-4,303583	2,199944	1,935504
11:15:03,97	0,533049	3,378040	-0,105989	1,310021	0,095984	0,000969	0,056462	-0,155421	-0,627650	7,767405	6,729578	1,932081	-0,473363	-3,004308	-1,746368	-12,232089	6,187259	15,057658	0,056462	-0,155421	-0,627650	-4,433150	2,297288	1,932081	0,056462	-0,155421	-0,627650	-4,433150	2,297288	1,932081
11:15:04,02	0,533049	3,378040	-0,105989	1,310021	0,095984	0,000969	0,058744	-0,153992	-0,625326	7,705006	6,808540	1,936172	-0,471587	-3,002326	-1,745579	-12,205787	6,137084	15,065592	0,058744	-0,153992	-0,625326	-4,383343	2,197122	1,936172	0,058744	-0,153992	-0,625326	-4,383343	2,197122	1,936172
11:15:04,07	0,533049	3,378040	-0,105989	1,310021	0,095984	0,000969	0,056139	-0,154538	-0,624536	7,703123	6,720952	1,944105	-0,471037	-3,001222	-1,744463	-12,234689	6,153811	15,022398	0,056139	-0,154538	-0,624536	-4,428128	2,314016	1,944105	0,056139	-0,154538	-0,624536	-4,428128	2,314016	1,944105
11:15:04,12	0,533049	3,378040	-0,105989	1,310021	0,095984	0,000969	0,054909	-0,154462	-0,623420	7,699210	6,623573	1,900911	-0,474350	-3,003774	-1,746658	-12,196733	6,145590	15,042721	0,054909	-0,154462	-0,623420	-4,426080	2,313232	1,900911	0,054909	-0,154462	-0,623420	-4,426080	2,313232	1,900911
11:15:04,17	0,533049	3,378040	-0,105989	1,310021	0,095984	0,000969	0,058775	-0,152870	-0,625616	7,628265	6,861605	1,921235	-0,473360	-3,003285	-1,744030	-12,221475	6,158084	15,065034	0,058775	-0,152870	-0,625616	-4,372025	2,247754	1,921235	0,058775	-0,152870	-0,625616	-4,372025	2,247754	1,921235
11:15:04,23	0,533049	3,378040	-0,105989	1,310021	0,095984	0,000969	0,057856	-0,153482	-0,622987	7,658547	6,786147	1,943548	-0,476878	-3,003800	-1,746719	-12,212765	6,180439	15,105374	0,057856	-0,153482	-0,622987	-4,389799	2,244431	1,943548	0,057856	-0,153482	-0,622987	-4,389799	2,244431	1,943548
11:15:04,28	0,533049	3,378040	-0,105989	1,310021	0,095984	0,000969	0,060061	-0,150693	-0,625677	7,537241	6,897180	1,983888	-0,471249	-3,002640	-1,745526	-12,236593	6,148868	15,065458	0,060061	-0,150693	-0,625677	-4,292178	2,182362	1,983888	0,060061	-0,150693	-0,625677	-4,292178	2,182362	1,983888
11:15:04,33	0,533049	3,378040	-0,105989	1,310021	0,095984	0,000969	0,056243	-0,154988	-0,624484	7,721311	6,693764	1,943972	-0,470732	-3,001887	-1,743268	-12,228291	6,149363	15,052103	0,056243	-0,154988	-0,624484	-4,445244	2,278702	1,943972	0,056243	-0,154988	-0,624484	-4,445244	2,278702	1,943972
11:15:04,38	0,533049	3,378040	-0,105989	1,310021	0,095984	0,000969	0,055332	-0,155059	-0,622225	7,729609	6,653320	1,930616	-0,419218	-3,033536	-1,724579	-13,835806	3,608160	15,393915	0,055332	-0,155059	-0,622225	-4,442559	2,309794	1,930616	0,055332	-0,155059	-0,622225	-4,442559	2,309794	1,930616
11:15:04,43	0,533049	3,378040	-0,105989	1,310021	0,095984	0,000969	0,056984	-0,215496	-0,603536	7,867829	6,617708	2,272428	-0,466908	-2,993700	-1,700737	-11,913401	5,879274	15,111498	0,056984	-0,215496	-0,603536	-9,048642	2,144455	2,272428	0,056984	-0,215496	-0,603536	-9,048642	2,144455	2,272428
11:15:04,48	0,533049	3,378040	-0,105989	1,310021	0,095984	0,000969	0,046330	-0,154277	-0,579695	7,612477	6,592967	1,990012	-0,463363	-2,970740	-1,756153	-10,400394	5,960660	15,053926	0,046330	-0,154277	-0,579695	-4,498291	2,956092	1,990012	0,046330	-0,154277	-0,579695	-4,498291	2,956092	1,990012
11:15:04,53	0,532955	3,378048	-0,105977	1,359995	0,095987	0,001028	0,024674	-0,145867	-0,635110	8,002135	6,736459	1,932440	-0,470493	-3,006267	-1,780382	-11,908252	6,133649	15,097741	0,024674	-0,145867	-0,635110	-3,448435	4,799588	1,932440	0,024674	-0,145867	-0,635110	-3,448435	4,799588	1,932440
11:15:04,58	0,532955	3,378048	-0,105977	1,359995	0,095987	0,001028	0,059006	-0,157456	-0,659340	8,000641	7,129392	1,976255	-0,468111	-3,003961	-1,776137	-11,891592	6,100289	15,055911	0,059006	-0,157456	-0,659340	-4,359657	2,497450	1,976255	0,059006	-0,157456	-0,659340	-4,359657	2,497450	1,976255
11:15:04,63	0,532955	3,378048	-0,105977	1,359995	0,095987	0,001028	0,055818	-0,158366	-0,655095	8,027410	6,994720	1,934424	-0,467664	-3,002961	-1,776156	-11,949385	6,087910	15,070881	0,055818	-0,158366	-0,655095	-4,404337	2,613042	1,934424	0,055818	-0,158366	-0,655095	-4,404337	2,613042	1,934424
11:15:04,68	0,532955	3,378048	-0,105977	1,359995	0,095987	0,001028	0,054728	-0,158253	-0,655114	7,981902	6,894222	1,949394	-0,469497	-3,004973	-1,778896	-11,992834	6,121827	15,063776	0,054728	-0,158253	-0,655114	-4,440952	2,598043	1,949394	0,054728	-0,158253	-0,655114	-4,440952	2,598043	1,949394
11:15:04,73	0,532955	3,378048	-0,105977	1,359995	0,095987	0,001028	0,057387	-0,157672	-0,657854	7,959321	6,977884	1,942289	-0,467039	-3,005065	-1,778093	-11,942192	6,108020	15,062735	0,057387	-0,157672	-0,657854	-4,417898	2,473005	1,942289	0,057387	-0,157672	-0,657854	-4,417898	2,473005	1,942289
11:15:04,78	0,532955	3,378048	-0,105977	1,359995	0,095987	0,001028	0,056237	-0,159847	-0,657050	8,085781	6,968854	1,941248	-0,471837	-3,008986	-1,778886	-11,999774	6,132623	15,063186	0,056237	-0,159847	-0,657050	-4,462170	2,554235	1,941248	0,056237	-0,159847	-0,657050	-4,462170	2,554235	1,941248
11:15:04,83	0,532955	3,378048	-0,105977	1,359995	0,095987	0,001028	0,062032	-0,157651	-0,657843	7,964150	7,208037	1,941700	-0,467686	-3,007086	-1,779128	-12,114560	6,123303	15,073693	0,062032	-0,157651	-0,657843	-4,411484	2,338493	1,941700	0,062032	-0,157651	-0,657843	-4,411484	2,338493	1,941700
11:15:04,88	0,532955	3,378048	-0,105977	1,359995	0,095987	0,001028	0,058311	-0,160296	-0,658085	8,036222	6,919794	1,952207	-0,433765	-3,050511	-1,765090	-14,317367	4,326874	15,379729	0,058311	-0,160296	-0,658085	-4,547039	2,342353	1,952207	0,058311	-0,160296	-0,658085	-4,547039	2,342353	1,952207
11:15:04,93	0,532955	3,378048	-0,105977	1,359995	0,095987	0,001028	0,078958	-0,211386	-0,644048	8,035705	6,983944	2,258243	-0,460750	-2,984178	-1,739256	-11,150179	6,029036	15,071379	0,078958	-0,211386	-0,644048	-8,558059	0,785747	2,258243	0,078958	-0,211386	-0,644048	-8,558059	0,785747	2,258243
11:15:04,98	0,532955	3,378048	-0,105977	1,359995	0,095987	0,001028	0,035005	-0,154850	-0,618213	8,153567	6,590160	1,949893	-0,464881	-2,975586	-1,800767	-10,178169	5,982519	15,009061	0,035005	-0,154850	-0,618213	-4,002158	3,842291	1,949893	0,035005	-0,154850	-0,618213	-4,002158	3,842291	1,949893
11:15:05,03	0,533039	3,377989	-0,105979	1,410009	0,095991	0,001016	0,029629	-0,146975	-0,679725	8,189804	7,175673	1,887575	-0,465924	-3,001564	-1,817114	-11,338564	6,099965	15,027432	0,029629	-0,146975	-0,679725	-3,347760	4,849788	1,887575	0,029629	-0,146975	-0,679725	-3,347760	4,849788	1,887575
11:15:05,08	0,533039	3,377989	-0,105979	1,410009	0,095991	0,001016	0,052649	-0,159061	-0,696072	8,339789	7,309039	1,905946	-0,467166	-2,999177	-1,814789	-11,355764	6,076024	15,044947	0,052649	-0,159061	-0,696072	-4,146524	3,176114	1,905946	0,052649	-0,159061	-0,696072	-4,146524	3,176114	1,905946
11:15:05,13	0,533039	3,377989	-0,105979	1,410009	0,095991	0,001016	0,051202	-0,156792	-0,693746	8,192473	7,230881	1,923461	-0,463671	-2,996987	-1,819842	-11,351739	6,056674	15,048290	0,051202	-0,156792	-0,693746	-4,115732	3,211527	1,923461	0,051202	-0,156792	-0,693746	-4,115732	3,211527	1,923461
11:15:05,18	0,533039	3,377989	-0,105979	1,410009	0,095991	0,001016	0,047558	-0,158724	-0,698800	8,278170	7,054581	1,926804	-0,466098	-3,000165	-1,819107	-11,382637	6,005750	14,997187	0,047558	-0,158724	-0,698800	-4,181664	3,321240	1,926804	0,047558	-0,158724	-0,698800	-4,181664	3,321240	1,926804
11:15:05,23	0,533039	3,377989	-0,105979	1,410009	0,095991	0,001016	0,051524	-0,158212	-0,698064	8,191971	7,259481	1,875700	-0,466508	-2,998969	-1,816270	-11,426731	5,991791	15,056138	0,051524	-0,158212	-0,698064	-4,227634	3,214863	1,875700	0,051524	-0,158212	-0,698064	-4,227634	3,214863	1,875700
11:15:05,28	0,533039	3,377989	-0,105979	1,410009	0,095991	0,001016	0,050693	-0,157258	-0,695228	8,108269	7,185056	1,934651	-0,466210	-3,000922	-1,819858	-11,420162	5,979931	15,050367	0,050693	-0,157258	-0,695228	-4,236511	3,205681	1,934651	0,050693	-0,157258	-0,695228	-4,236511	3,205681	1,934651
11:15:05,33	0,533039	3,377989	-0,105979	1,410009	0,095991	0,001016	0,052236	-0,158493	-0,698816	8,165469	7,276914	1,928881	-0,464527	-3,000391	-1,813670	-11,456836	5,936453	15,031420	0,052236	-0,158493	-0,698816	-4,276208	3,176410	1,928881	0,052236	-0,158493	-0,698816	-4,276208	3,176410	1,928881
11:15:05,38	0,533039	3,377989	-0,105979	1,410009	0,095991	0,001016	0,050934	-0,159685	-0,692627	8,171484	7,199202	1,909934	-0,466417	-3,007359	-1,814830	-11,528335	5,935065	15,045992	0,050934	-0,159685	-0,692627	-4,363796	3,200884	1,909934	0,050934	-0,159685	-0,692627	-4,363796	3,200884	1,909934
11:15:05,43	0,533039	3,377989	-0,105979	1,410009	0,095991	0,001016	0,057914	-0,161532	-0,693788	8,230573	7,500933	1,924505	-0,471109	-3,002770	-1,816773	-11,501751	5,939693	15,066299	0,057914	-0,161532	-0,693788	-4,449692	2,954690	1,924505	0,057914	-0,161532	-0,693788	-4,449692	2,954690	1,924505
11:15:05,48	0,533039	3,377989	-0,105979	1,410009	0,095991	0,001016	0,056285	-0,155174	-0,695730	7,917253	7,436926	1,944813	-0,467628	-3,002642	-1,816014	-11,529560	5,940061	15,052221	0,056285	-0,155174	-0,695730	-4,263902	3,018570	1,944813	0,056285	-0,155174	-0,695730	-4,263902	3,018570	1,944813
11:15:05,53	0,533039	3,377989	-0,105979	1,410009	0,095991	0,001016	0,054433	-0,158125	-0,694972	8,057120	7,316377	1,930734	-0,463495	-3,004646	-1,815208	-11,510130	5,879546	15,059699	0,054433	-0,158125	-0,694972	-4,355690	3,043370	1,930734	0,054433	-0,158125	-0,694972	-4,355690	3,043370	1,930734
11:15:05,58	0,533039	3,377989	-0,105979	1,410009	0,095991	0,001016	0,054103	-0,162706	-0,694165	8,252642	7,346293	1,938212	-0,464145	-3,001873	-1,816781	-11,543224	5,927429	15,072520	0,054103	-0,162706	-0,694165	-4,519780	3,099203	1,938212	0,054103	-0,162706	-0,694165	-4,519780	3,099203	1,938212
11:15:05,63	0,533039	3,377989	-0,105979	1,410009	0,095991	0,001016	0,052026	-0,160757	-0,695739	8,176217	7,185691	1,951033	-0,464634	-3,002282	-1,816764	-11,470784	5,842460	15,049517	0,052026	-0,160757	-0,695739	-4,443213	3,101640	1,951033	0,052026	-0,160757	-0,695739	-4,443213	3,101640	1,951033
11:15:05,68	0,533039	3,377989	-0,105979	1,410009	0,095991	0,001016	0,052625	-0,160538	-0,695721	8,127440	7,322072	1,928030	-0,464727	-3,003414	-1,816403	-11,527056	5,865245	15,040731	0,052625	-0,160538	-0,695721	-4,474762	3,190978	1,928030	0,052625	-0,160538	-0,695721	-4,474762	3,190978	1,928030
11:15:05,73	0,533039	3,377989	-0,105979	1,410009	0,095991	0,001016	0,053652	-0,161023	-0,695360	8,144274	7,315336	1,919245	-0,462393	-3,004814	-1,817157	-11,527801	5,838553	15,059919	0,053652	-0,161023	-0,695360	-4,496026	3,103645	1,919245	0,053652	-0,161023	-0,695360	-4,496026	3,103645	1,919245
11:15:05,78	0,533039	3,377989	-0,105979	1,410009	0,095991	0,001016	0,053697	-0,163744	-0,696114	8,262306	7,330371	1,938433	-0,461828	-3,001891	-1,815216	-11,531404	5,832580	15,073651	0,053697	-0,163744	-0,696114	-4,591636	3,115157	1,938433	0,053697	-0,163744	-0,696114	-4,591636	3,115157	1,938433
11:15:05,83	0,533039	3,377989	-0,105979	1,410009	0,095991	0,001016	0,050883	-0,162772	-0,694174	8,204767	7,183924	1,952164	-0,466023	-3,002192	-1,817187	-11,566786	5,844551	15,065137	0,050883	-0,162772	-0,694174	-4,572842	3,189586	1,952164	0,050883	-0,162772	-0,694174	-4,572842	3,189586	1,952164
11:15:05,88	0,533039	3,377989	-0,105979	1,410009	0,095991	0,001016	0,053242	-0,159290	-0,696145	8,016389	7,269935	1,943651	-0,464788	-2,999722	-1,815610	-11,527062	5,822967	15,083038	0,053242	-0,159290	-0,696145	-4,487898	3,090461	1,943651	0,053242	-0,159290	-0,696145	-4,487898	3,090461	1,943651
11:15:05,93	0,533039	3,377989	-0,105979	1,410009	0,095991	0,001016	0,050485	-0,159124	-0,694567	8,008928	7,171764	1,961551	-0,465971	-3,002464	-1,815231	-11,539434	5,821901	15,062909	0,050485	-0,159124	-0,694567	-4,482330	3,208715	1,961551	0,050485	-0,159124	-0,694567	-4,482330	3,208715	1,961551
11:15:05,98	0,533039	3,377989	-0,105979	1,410009	0,095991	0,001016	0,053451	-0,159471	-0,694189	8,019843	7,315846	1,941422	-0,461938	-3,002669	-1,815250	-11,580125	5,813153	15,054035	0,053451	-0,159471	-0,694189	-4,498624	3,119918	1,941422	0,053451	-0,159471	-0,694189	-4,498624	3,119918	1,941422
11:15:06,03	0,533039	3,377989	-0,105979	1,410009	0,095991	0,001016	0,051612	-0,163066	-0,694208	8,178889	7,189343	1,932548	-0,463724	-3,002714	-1,812540	-11,585598	5,785469	15,046394	0,051612	-0,163066	-0,694208	-4,621827	3,137793	1,932548	0,051612	-0,163066	-0,694208	-4,621827	3,137793	1,932548
11:15:06,08	0,533039	3,377989	-0,105979	1,410009	0,095991	0,001016	0,052545	-0,161542	-0,691497	8,072905	7,246931	1,924908	-0,463124	-3,004721	-1,817927	-11,572613	5,795846	15,098129	0,052545	-0,161542	-0,691497	-4,608141	3,122185	1,924908	0,052545	-0,161542	-0,691497	-4,608141	3,122185	1,924908
11:15:06,14	0,533039	3,377989	-0,105979	1,410009	0,095991	0,001016	0,053982	-0,163065	-0,696885	8,167584	7,327728	1,976643	-0,461274	-3,006536	-1,815246	-11,552184	5,791200	15,018667	0,053982	-0,163065	-0,696885	-4,633022	3,090154	1,976643	0,053982	-0,163065	-0,696885	-4,633022	3,090154	1,976643
11:15:06,19	0,533039	3,377989	-0,105979	1,410009	0,095991	0,001016	0,054629	-0,165574	-0,694204	8,304262	7,381396	1,897181	-0,467176	-3,004131	-1,814061	-11,546739	5,788400	15,065588	0,054629	-0,165574	-0,694204	-4,693329	3,093018	1,897181	0,054629	-0,165574	-0,694204	-4,693329	3,093018	1,897181
11:15:06,24	0,533039	3,377989	-0,105979	1,410009	0,095991	0,001016	0,055498	-0,159261	-0,693018	7,976239	7,432696	1,944102	-0,460831	-3,003404	-1,814451	-11,606171	5,795033	15,092079	0,055498	-0,159261	-0,693018	-4,525715	3,076106	1,944102	0,055498	-0,159261	-0,693018	-4,525715	3,076106	1,944102
11:15:06,29	0,533039	3,377989	-0,105979	1,410009	0,095991	0,001016	0,051696	-0,164392	-0,693409	8,219113	7,180195	1,970593	-0,411961	-3,026776	-1,792201	-12,956953	3,352168	15,414030	0,051696	-0,164392	-0,693409	-4,685675	3,122079	1,970593	0,051696	-0,164392	-0,693409	-4,685675	3,122079	1,970593
11:15:06,34	0,533039	3,377989	-0,105979	1,410009	0,095991	0,001016	0,047501	-0,218400	-0,671158	8,236571	7,013680	2,292544	-0,455500	-2,992696	-1,766017	-11,037970	5,605138	15,106491	0,047501	-0,218400	-0,671158	-8,907868	3,284867	2,292544	0,047501	-0,218400	-0,671158	-8,907868	3,284867	2,292544
11:15:06,39	0,533039	3,377989	-0,105979	1,410009	0,095991	0,001016	0,000729	-0,155664	-0,698553	8,336096	7,420379	1,932164	-0,442906	-2,954902	-1,819596	-8,817534	4,844156	15,053651	0,000729	-0,155664	-0,698553	-3,883550	7,363173	1,932164	0,000729	-0,155664	-0,698553	-3,883550	7,363173	1,932164
11:15:06,44	0,533019	3,378013	-0,105994	1,459998	0,095981	0,000961	0,000729	-0,155664	-0,698553	8,336096	7,420379	1,932164	-0,445305	-2,979209	-1,835216	-10,041501	5,040224	15,056192	0,000729	-0,155664	-0,698553	-3,883550	7,363173	1,932164	0,000729	-0,155664	-0,698553	-3,883550	7,363173	1,932164
11:15:06,49	0,533019	3,378013	-0,105994	1,459998	0,095981	0,000961	0,022978	-0,165741	-0,714174	8,417879	7,419345	1,934706	-0,445342	-2,980411	-1,836394	-10,064084	5,049985	15,047579	0,022978	-0,165741	-0,714174	-4,592756	5,615534	1,934706	0,022978	-0,165741	-0,714174	-4,592756	5,615534	1,934706
11:15:06,54	0,533019	3,378013	-0,105994	1,459998	0,095981	0,000961	0,024038	-0,166310	-0,715352	8,444645	7,450005	1,926092	-0,441820	-2,980195	-1,835178	-10,040194	4,975843	15,093310	0,024038	-0,166310	-0,715352	-4,610680	5,563018	1,926092	0,024038	-0,166310	-0,715352	-4,610680	5,563018	1,926092
11:15:06,59	0,533019	3,378013	-0,105994	1,459998	0,095981	0,000961	0,022090	-0,169252	-0,714136	8,545356	7,406472	1,971824	-0,449481	-2,979292	-1,834069	-10,058469	5,010100	15,049124	0,022090	-0,169252	-0,714136	-4,740903	5,672399	1,971824	0,022090	-0,169252	-0,714136	-4,740903	5,672399	1,971824
11:15:06,64	0,533019	3,378013	-0,105994	1,459998	0,095981	0,000961	0,025139	-0,162166	-0,713026	8,197441	7,532048	1,927637	-0,445374	-2,979029	-1,832491	-10,057263	4,985187	15,072328	0,025139	-0,162166	-0,713026	-4,532607	5,558654	1,927637	0,025139	-0,162166	-0,713026	-4,532607	5,558654	1,927637
11:15:06,69	0,533019	3,378013	-0,105994	1,459998	0,095981	0,000961	0,022857	-0,165591	-0,711448	8,354537	7,426904	1,950842	-0,444771	-2,982495	-1,835975	-10,056307	4,992371	15,069413	0,022857	-0,165591	-0,711448	-4,644326	5,632618	1,950842	0,022857	-0,165591	-0,711448	-4,644326	5,632618	1,950842
11:15:06,74	0,533019	3,378013	-0,105994	1,459998	0,095981	0,000961	0,025558	-0,167846	-0,714933	8,478501	7,564579	1,947927	-0,439105	-2,984226	-1,835952	-10,097447	4,810454	15,103478	0,025558	-0,167846	-0,714933	-4,697387	5,558284	1,947927	0,025558	-0,167846	-0,714933	-4,697387	5,558284	1,947927
11:15:06,79	0,533019	3,378013	-0,105994	1,459998	0,095981	0,000961	0,024223	-0,173619	-0,714910	8,600589	7,550517	1,981992	-0,408724	-3,027317	-1,812989	-12,725758	3,188312	15,401365	0,024223	-0,173619	-0,714910	-5,028489	5,648978	1,981992	0,024223	-0,173619	-0,714910	-5,028489	5,648978	1,981992
11:15:06,84	0,533019	3,378013	-0,105994	1,459998	0,095981	0,000961	0,046351	-0,221475	-0,691947	8,370132	7,236024	2,279878	-0,436786	-2,972459	-1,799505	-9,811064	4,822075	15,128116	0,046351	-0,221475	-0,691947	-9,015644	3,597493	2,279878	0,046351	-0,221475	-0,691947	-9,015644	3,597493	2,279878
11:15:06,89	0,533019	3,378013	-0,105994	1,459998	0,095981	0,000961	0,012874	-0,169743	-0,678462	8,552311	7,202526	2,006630	-0,442015	-2,967937	-1,847362	-9,270627	5,014749	15,032858	0,012874	-0,169743	-0,678462	-4,772528	6,191954	2,006630	0,012874	-0,169743	-0,678462	-4,772528	6,191954	2,006630
11:15:06,94	0,533036	3,377983	-0,105985	1,510010	0,095991	0,001005	0,011572	-0,162954	-0,726319	8,636333	7,506528	1,911372	-0,449760	-2,994532	-1,867635	-10,505045	5,195712	15,053549	0,011572	-0,162954	-0,726319	-4,155526	6,598146	1,911372	0,011572	-0,162954	-0,726319	-4,155526	6,598146	1,911372
11:15:06,99	0,533036	3,377983	-0,105985	1,510010	0,095991	0,001005	0,038476	-0,169544	-0,746593	8,518525	7,746045	1,932063	-0,447043	-2,991069	-1,868818	-10,574192	5,133715	15,087893	0,038476	-0,169544	-0,746593	-4,790652	4,725659	1,932063	0,038476	-0,169544	-0,746593	-4,790652	4,725659	1,932063
11:15:07,04	0,533036	3,377983	-0,105985	1,510010	0,095991	0,001005	0,034118	-0,170165	-0,747776	8,462592	7,490555	1,966407	-0,446641	-2,994527	-1,869236	-10,646200	5,059912	15,071545	0,034118	-0,170165	-0,747776	-4,895394	4,812256	1,966407	0,034118	-0,170165	-0,747776	-4,895394	4,812256	1,966407
11:15:07,09	0,533036	3,377983	-0,105985	1,510010	0,095991	0,001005	0,036913	-0,172243	-0,748194	8,470684	7,610414	1,950058	-0,445655	-2,997066	-1,870784	-10,702767	4,963991	15,098860	0,036913	-0,172243	-0,748194	-5,050358	4,712740	1,950058	0,036913	-0,172243	-0,748194	-5,050358	4,712740	1,950058
11:15:07,14	0,533036	3,377983	-0,105985	1,510010	0,095991	0,001005	0,038619	-0,174366	-0,749741	8,469738	7,698098	1,977373	-0,445033	-2,999684	-1,870144	-10,768309	4,915819	15,111855	0,038619	-0,174366	-0,749741	-5,217977	4,666503	1,977373	0,038619	-0,174366	-0,749741	-5,217977	4,666503	1,977373
11:15:07,19	0,533036	3,377983	-0,105985	1,510010	0,095991	0,001005	0,040575	-0,176214	-0,749101	8,491373	7,767123	1,990369	-0,441724	-2,997557	-1,868110	-10,760840	4,841780	15,060606	0,040575	-0,176214	-0,749101	-5,341452	4,582000	1,990369	0,040575	-0,176214	-0,749101	-5,341452	4,582000	1,990369
11:15:07,24	0,533036	3,377983	-0,105985	1,510010	0,095991	0,001005	0,037078	-0,178015	-0,747068	8,524638	7,628769	1,939119	-0,443010	-2,998360	-1,867323	-10,804122	4,824508	15,098438	0,037078	-0,178015	-0,747068	-5,449562	4,718158	1,939119	0,037078	-0,178015	-0,747068	-5,449562	4,718158	1,939119
11:15:07,29	0,533036	3,377983	-0,105985	1,510010	0,095991	0,001005	0,038417	-0,177304	-0,746280	8,451029	7,669552	1,976951	-0,441284	-2,998151	-1,865354	-10,814466	4,803717	15,135771	0,038417	-0,177304	-0,746280	-5,467300	4,653826	1,976951	0,038417	-0,177304	-0,746280	-5,467300	4,653826	1,976951
11:15:07,34	0,533036	3,377983	-0,105985	1,510010	0,095991	0,001005	0,037373	-0,178694	-0,744311	8,500174	7,616683	2,014284	-0,438422	-3,003232	-1,869263	-10,848881	4,758203	15,093179	0,037373	-0,178694	-0,744311	-5,527334	4,682939	2,014284	0,037373	-0,178694	-0,744311	-5,527334	4,682939	2,014284
11:15:07,39	0,533036	3,377983	-0,105985	1,510010	0,095991	0,001005	0,040342	-0,183713	-0,748220	8,704518	7,764064	1,971693	-0,440164	-2,999723	-1,869617	-10,815886	4,743283	15,141249	0,040342	-0,183713	-0,748220	-5,716951	4,597193	1,971693	0,040342	-0,183713	-0,748220	-5,716951	4,597193	1,971693
11:15:07,44	0,533036	3,377983	-0,105985	1,510010	0,095991	0,001005	0,038174	-0,180450	-0,748575	8,538400	7,687328	2,019763	-0,441529	-2,996373	-1,868533	-10,902464	4,748390	15,107988	0,038174	-0,180450	-0,748575	-5,626896	4,690696	2,019763	0,038174	-0,180450	-0,748575	-5,626896	4,690696	2,019763
11:15:07,49	0,533036	3,377983	-0,105985	1,510010	0,095991	0,001005	0,035955	-0,177592	-0,747490	8,350944	7,494433	1,986501	-0,439775	-2,999210	-1,870838	-10,881073	4,662723	15,111154	0,035955	-0,177592	-0,747490	-5,590039	4,671954	1,986501	0,035955	-0,177592	-0,747490	-5,590039	4,671954	1,986501
11:15:07,54	0,533036	3,377983	-0,105985	1,510010	0,095991	0,001005	0,037535	-0,180530	-0,749795	8,440219	7,637951	1,989667	-0,438503	-2,999535	-1,864614	-10,848126	4,651095	15,092292	0,037535	-0,180530	-0,749795	-5,731387	4,691444	1,989667	0,037535	-0,180530	-0,749795	-5,731387	4,691444	1,989667
11:15:07,59	0,533036	3,377983	-0,105985	1,510010	0,095991	0,001005	0,037180	-0,181794	-0,743572	8,512367	7,653850	1,970805	-0,440322	-3,000261	-1,864220	-10,885708	4,691568	15,122383	0,037180	-0,181794	-0,743572	-5,758489	4,735192	1,970805	0,037180	-0,181794	-0,743572	-5,758489	4,735192	1,970805
11:15:07,64	0,533036	3,377983	-0,105985	1,510010	0,095991	0,001005	0,038719	-0,180582	-0,743177	8,465581	7,681079	2,000897	-0,442133	-3,000579	-1,869283	-10,892913	4,676664	15,115010	0,038719	-0,180582	-0,743177	-5,710099	4,641632	2,000897	0,038719	-0,180582	-0,743177	-5,710099	4,641632	2,000897
11:15:07,69	0,533036	3,377983	-0,105985	1,510010	0,095991	0,001005	0,039900	-0,179172	-0,748240	8,375778	7,743694	1,993524	-0,439142	-2,998908	-1,866010	-10,914313	4,654872	15,091502	0,039900	-0,179172	-0,748240	-5,689258	4,611554	1,993524	0,039900	-0,179172	-0,748240	-5,689258	4,611554	1,993524
11:15:07,74	0,533036	3,377983	-0,105985	1,510010	0,095991	0,001005	0,036957	-0,180928	-0,744967	8,437480	7,583019	1,970016	-0,438684	-3,000872	-1,868123	-10,916660	4,621951	15,113348	0,036957	-0,180928	-0,744967	-5,765345	4,681908	1,970016	0,036957	-0,180928	-0,744967	-5,765345	4,681908	1,970016
11:15:07,79	0,533036	3,377983	-0,105985	1,510010	0,095991	0,001005	0,038429	-0,182306	-0,747080	8,479476	7,673989	1,991862	-0,441607	-3,001146	-1,867745	-10,917904	4,648143	15,103734	0,038429	-0,182306	-0,747080	-5,831558	4,657328	1,991862	0,038429	-0,182306	-0,747080	-5,831558	4,657328	1,991862
11:15:07,84	0,533036	3,377983	-0,105985	1,510010	0,095991	0,001005	0,040127	-0,179912	-0,746702	8,377027	7,748131	1,982248	-0,441052	-2,997669	-1,867354	-10,913275	4,619399	15,122520	0,040127	-0,179912	-0,746702	-5,746045	4,598148	1,982248	0,040127	-0,179912	-0,746702	-5,746045	4,598148	1,982248
11:15:07,89	0,533036	3,377983	-0,105985	1,510010	0,095991	0,001005	0,036839	-0,178654	-0,746311	8,289030	7,595548	2,001034	-0,442275	-3,001638	-1,866966	-10,948373	4,628174	15,122126	0,036839	-0,178654	-0,746311	-5,735285	4,703655	2,001034	0,036839	-0,178654	-0,746311	-5,735285	4,703655	2,001034
11:15:07,94	0,533036	3,377983	-0,105985	1,510010	0,095991	0,001005	0,040888	-0,179580	-0,745924	8,327228	7,771299	2,000639	-0,439860	-3,002277	-1,868479	-10,911770	4,614384	15,146777	0,040888	-0,179580	-0,745924	-5,769771	4,561580	2,000639	0,040888	-0,179580	-0,745924	-5,769771	4,561580	2,000639
11:15:07,99	0,533036	3,377983	-0,105985	1,510010	0,095991	0,001005	0,040234	-0,181991	-0,747437	8,458957	7,775855	2,025291	-0,441078	-3,002205	-1,866176	-10,945388	4,639174	15,131780	0,040234	-0,181991	-0,747437	-5,827303	4,617520	2,025291	0,040234	-0,181991	-0,747437	-5,827303	4,617520	2,025291
11:15:08,04	0,533036	3,377983	-0,105985	1,510010	0,095991	0,001005	0,040780	-0,180899	-0,745133	8,406868	7,762773	2,010293	-0,438729	-3,001127	-1,867715	-10,923344	4,586350	15,141054	0,040780	-0,180899	-0,745133	-5,793723	4,561524	2,010293	0,040780	-0,180899	-0,745133	-5,793723	4,561524	2,010293
11:15:08,09	0,533036	3,377983	-0,105985	1,510010	0,095991	0,001005	0,038672	-0,182394	-0,746672	8,449885	7,698644	2,019567	-0,436922	-3,000631	-1,866559	-10,915487	4,607582	15,121955	0,038672	-0,182394	-0,746672	-5,868067	4,662897	2,019567	0,038672	-0,182394	-0,746672	-5,868067	4,662897	2,019567
11:15:08,14	0,533036	3,377983	-0,105985	1,510010	0,095991	0,001005	0,037339	-0,183712	-0,745517	8,540699	7,625542	2,000469	-0,439354	-3,000029	-1,866600	-10,952263	4,608360	15,097826	0,037339	-0,183712	-0,745517	-5,880659	4,694397	2,000469	0,037339	-0,183712	-0,745517	-5,880659	4,694397	2,000469
11:15:08,19	0,533036	3,377983	-0,105985	1,510010	0,095991	0,001005	0,038034	-0,181305	-0,745558	8,397828	7,629427	1,976340	-0,444129	-3,005931	-1,869311	-10,996313	4,626555	15,113346	0,038034	-0,181305	-0,745558	-5,834590	4,643750	1,976340	0,038034	-0,181305	-0,745558	-5,834590	4,643750	1,976340
11:15:08,24	0,533036	3,377983	-0,105985	1,510010	0,095991	0,001005	0,045532	-0,180120	-0,748268	8,329958	7,972097	1,991860	-0,438796	-3,002094	-1,865420	-10,955686	4,557233	15,104986	0,045532	-0,180120	-0,748268	-5,809465	4,397797	1,991860	0,045532	-0,180120	-0,748268	-5,809465	4,397797	1,991860
11:15:08,29	0,533036	3,377983	-0,105985	1,510010	0,095991	0,001005	0,039543	-0,182820	-0,744378	8,430646	7,730499	1,983500	-0,441098	-2,998772	-1,867356	-10,917930	4,561075	15,115684	0,039543	-0,182820	-0,744378	-5,920740	4,626359	1,983500	0,039543	-0,182820	-0,744378	-5,920740	4,626359	1,983500
11:15:08,35	0,533036	3,377983	-0,105985	1,510010	0,095991	0,001005	0,037817	-0,179165	-0,746314	8,262800	7,671535	1,994198	-0,438193	-3,001319	-1,863063	-10,940667	4,535190	15,131982	0,037817	-0,179165	-0,746314	-5,801682	4,702868	1,994198	0,037817	-0,179165	-0,746314	-5,801682	4,702868	1,994198
11:15:08,40	0,533036	3,377983	-0,105985	1,510010	0,095991	0,001005	0,039316	-0,182768	-0,749012	8,456433	7,748815	2,000793	-0,439937	-2,999096	-1,869294	-10,931096	4,588214	15,127711	0,039316	-0,182768	-0,749012	-5,890880	4,662514	2,000793	0,039316	-0,182768	-0,749012	-5,890880	4,662514	2,000793
11:15:08,45	0,533036	3,377983	-0,105985	1,510010	0,095991	0,001005	0,037518	-0,180333	-0,748251	8,340440	7,630970	2,006225	-0,434825	-3,003047	-1,870072	-10,999929	4,509551	15,136360	0,037518	-0,180333	-0,748251	-5,815706	4,685842	2,006225	0,037518	-0,180333	-0,748251	-5,815706	4,685842	2,006225
11:15:08,50	0,533036	3,377983	-0,105985	1,510010	0,095991	0,001005	0,038383	-0,186736	-0,749029	8,570842	7,655692	2,014873	-0,394691	-3,036336	-1,849824	-12,778919	2,380202	15,473414	0,038383	-0,186736	-0,749029	-6,087919	4,642631	2,014873	0,038383	-0,186736	-0,749029	-6,087919	4,642631	2,014873
11:15:08,55	0,533036	3,377983	-0,105985	1,510010	0,095991	0,001005	0,047145	-0,238137	-0,728782	8,510150	7,635351	2,351928	-0,430127	-2,993640	-1,817840	-10,697721	4,216224	15,186341	0,047145	-0,238137	-0,728782	-10,183621	3,934457	2,351928	0,047145	-0,238137	-0,728782	-10,183621	3,934457	2,351928
11:15:08,60	0,533036	3,377983	-0,105985	1,510010	0,095991	0,001005	0,027887	-0,186101	-0,696798	8,434905	7,518296	2,064854	-0,434503	-2,979873	-1,872312	-9,704067	4,563563	15,115093	0,027887	-0,186101	-0,696798	-6,174021	5,329151	2,064854	0,027887	-0,186101	-0,696798	-6,174021	5,329151	2,064854
11:15:08,65	0,532918	3,377965	-0,105961	1,560005	0,096001	0,000964	0,018152	-0,175428	-0,751270	8,677518	7,698934	1,993606	-0,436849	-3,002372	-1,896845	-10,851720	4,674932	15,117415	0,018152	-0,175428	-0,751270	-5,093543	6,273990	1,993606	0,018152	-0,175428	-0,751270	-5,093543	6,273990	1,993606
11:15:08,70	0,532918	3,377965	-0,105961	1,560005	0,096001	0,000964	0,038810	-0,184646	-0,775803	8,679477	7,723564	1,995928	-0,435274	-3,008183	-1,900344	-10,929190	4,618643	15,127637	0,038810	-0,184646	-0,775803	-5,815198	4,676973	1,995928	0,038810	-0,184646	-0,775803	-5,815198	4,676973	1,995928
11:15:08,75	0,532918	3,377965	-0,105961	1,560005	0,096001	0,000964	0,043056	-0,188915	-0,779301	8,814020	7,905383	2,006151	-0,437048	-3,004659	-1,899590	-10,924280	4,613399	15,117486	0,043056	-0,188915	-0,779301	-6,015829	4,525521	2,006151	0,043056	-0,188915	-0,779301	-6,015829	4,525521	2,006151
11:15:08,80	0,532918	3,377965	-0,105961	1,560005	0,096001	0,000964	0,040891	-0,185616	-0,778547	8,640358	7,799675	1,995999	-0,436472	-3,005785	-1,898445	-10,934873	4,601077	15,087365	0,040891	-0,185616	-0,778547	-5,930479	4,589770	1,995999	0,040891	-0,185616	-0,778547	-5,930479	4,589770	1,995999
11:15:08,85	0,532918	3,377965	-0,105961	1,560005	0,096001	0,000964	0,041578	-0,186678	-0,777403	8,679612	7,832391	1,965879	-0,432896	-3,006394	-1,894595	-10,912162	4,585446	15,142958	0,041578	-0,186678	-0,777403	-5,974587	4,568549	1,965879	0,041578	-0,186678	-0,777403	-5,974587	4,568549	1,965879
11:15:08,90	0,532918	3,377965	-0,105961	1,560005	0,096001	0,000964	0,040318	-0,190080	-0,773553	8,854329	7,794350	2,021471	-0,438781	-3,004250	-1,898045	-10,916647	4,627806	15,105384	0,040318	-0,190080	-0,773553	-6,066919	4,629424	2,021471	0,040318	-0,190080	-0,773553	-6,066919	4,629424	2,021471
11:15:08,95	0,532918	3,377965	-0,105961	1,560005	0,096001	0,000964	0,041403	-0,183911	-0,777002	8,567992	7,825739	1,983898	-0,430562	-3,011081	-1,891108	-11,196710	4,527312	15,141606	0,041403	-0,183911	-0,777002	-5,869003	4,575591	1,983898	0,041403	-0,183911	-0,777002	-5,869003	4,575591	1,983898
11:15:09,00	0,532918	3,377965	-0,105961	1,560005	0,096001	0,000964	0,043209	-0,194444	-0,770065	8,888680	7,727369	2,020120	-0,387048	-3,037583	-1,871795	-12,624677	2,279056	15,431413	0,043209	-0,194444	-0,770065	-6,375205	4,335432	2,020120	0,043209	-0,194444	-0,770065	-6,375205	4,335432	2,020120
11:15:09,05	0,532918	3,377965	-0,105961	1,560005	0,096001	0,000964	0,044403	-0,245380	-0,750753	8,876291	7,676911	2,309926	-0,434051	-2,999585	-1,850280	-10,614332	4,619248	15,135012	0,044403	-0,245380	-0,750753	-10,386023	4,191272	2,309926	0,044403	-0,245380	-0,750753	-10,386023	4,191272	2,309926
11:15:09,10	0,532918	3,377965	-0,105961	1,560005	0,096001	0,000964	0,034998	-0,185675	-0,729237	8,803473	7,758776	2,013526	-0,430400	-2,977805	-1,898889	-9,077452	4,461594	15,059587	0,034998	-0,185675	-0,729237	-5,772005	5,011413	2,013526	0,034998	-0,185675	-0,729237	-5,772005	5,011413	2,013526
11:15:09,15	0,532974	3,377990	-0,105968	1,610004	0,095997	0,000995	0,014311	-0,177947	-0,777846	9,033538	8,092825	1,938100	-0,438095	-3,005985	-1,927807	-10,528932	4,578245	15,080637	0,014311	-0,177947	-0,777846	-4,935314	6,969437	1,938100	0,014311	-0,177947	-0,777846	-4,935314	6,969437	1,938100
11:15:09,20	0,532974	3,377990	-0,105968	1,610004	0,095997	0,000995	0,042563	-0,185372	-0,806764	8,794928	8,246581	1,959150	-0,433408	-3,006920	-1,925446	-10,527348	4,528074	15,102474	0,042563	-0,185372	-0,806764	-5,756796	4,905418	1,959150	0,042563	-0,185372	-0,806764	-5,756796	4,905418	1,959150
11:15:09,25	0,532974	3,377990	-0,105968	1,610004	0,095997	0,000995	0,041028	-0,189899	-0,804404	8,987676	8,193255	1,980988	-0,430620	-3,006836	-1,927000	-10,572194	4,462987	15,126515	0,041028	-0,189899	-0,804404	-5,919420	4,972534	1,980988	0,041028	-0,189899	-0,804404	-5,919420	4,972534	1,980988
11:15:09,30	0,532974	3,377990	-0,105968	1,610004	0,095997	0,000995	0,039562	-0,192271	-0,805957	9,032231	8,110717	2,005029	-0,431905	-3,005209	-1,928562	-10,592859	4,406548	15,140426	0,039562	-0,192271	-0,805957	-6,061069	5,005095	2,005029	0,039562	-0,192271	-0,805957	-6,061069	5,005095	2,005029
11:15:09,35	0,532974	3,377990	-0,105968	1,610004	0,095997	0,000995	0,038795	-0,190346	-0,807520	8,872881	8,081149	2,018939	-0,432541	-3,007246	-1,926237	-10,613099	4,370446	15,132805	0,038795	-0,190346	-0,807520	-6,069246	5,035747	2,018939	0,038795	-0,190346	-0,807520	-6,069246	5,035747	2,018939
11:15:09,40	0,532974	3,377990	-0,105968	1,610004	0,095997	0,000995	0,040877	-0,190813	-0,805194	8,855790	8,189947	2,011318	-0,432107	-3,006493	-1,925066	-10,666204	4,328968	15,175102	0,040877	-0,190813	-0,805194	-6,123012	4,981091	2,011318	0,040877	-0,190813	-0,805194	-6,123012	4,981091	2,011318
11:15:09,45	0,532974	3,377990	-0,105968	1,610004	0,095997	0,000995	0,040009	-0,190812	-0,804023	8,793286	8,119535	2,053616	-0,428837	-3,007909	-1,924109	-10,687457	4,275159	15,153182	0,040009	-0,190812	-0,804023	-6,185470	4,978855	2,053616	0,040009	-0,190812	-0,804023	-6,185470	4,978855	2,053616
11:15:09,50	0,532974	3,377990	-0,105968	1,610004	0,095997	0,000995	0,039600	-0,194352	-0,803067	8,920132	8,106787	2,031696	-0,431067	-3,010179	-1,925881	-10,722289	4,268695	15,135116	0,039600	-0,194352	-0,803067	-6,336502	4,998181	2,031696	0,039600	-0,194352	-0,803067	-6,336502	4,998181	2,031696
11:15:09,55	0,532974	3,377990	-0,105968	1,610004	0,095997	0,000995	0,042680	-0,193557	-0,804839	8,855751	8,240034	2,013630	-0,428781	-3,007186	-1,925522	-10,730976	4,212535	15,114646	0,042680	-0,193557	-0,804839	-6,338435	4,889617	2,013630	0,042680	-0,193557	-0,804839	-6,338435	4,889617	2,013630
11:15:09,60	0,532974	3,377990	-0,105968	1,610004	0,095997	0,000995	0,038946	-0,194039	-0,804479	8,827878	8,066395	1,993160	-0,428821	-3,008787	-1,925869	-10,732526	4,170533	15,161735	0,038946	-0,194039	-0,804479	-6,404209	5,009138	1,993160	0,038946	-0,194039	-0,804479	-6,404209	5,009138	1,993160
11:15:09,65	0,532974	3,377990	-0,105968	1,610004	0,095997	0,000995	0,040352	-0,194805	-0,804826	8,830550	8,159151	2,040248	-0,430614	-3,007809	-1,923577	-10,756230	4,188156	15,131913	0,040352	-0,194805	-0,804826	-6,461653	4,991546	2,040248	0,040352	-0,194805	-0,804826	-6,461653	4,991546	2,040248
11:15:09,70	0,532974	3,377990	-0,105968	1,610004	0,095997	0,000995	0,040401	-0,192763	-0,802534	8,727785	8,132386	2,010426	-0,428365	-3,009188	-1,924748	-10,796523	4,158202	15,137109	0,040401	-0,192763	-0,802534	-6,404135	4,960894	2,010426	0,040401	-0,192763	-0,802534	-6,404135	4,960894	2,010426
11:15:09,75	0,532974	3,377990	-0,105968	1,610004	0,095997	0,000995	0,040471	-0,195401	-0,803706	8,818862	8,116123	2,015623	-0,428309	-3,008689	-1,924719	-10,760171	4,138730	15,155559	0,040471	-0,195401	-0,803706	-6,520123	4,939115	2,015623	0,040471	-0,195401	-0,803706	-6,520123	4,939115	2,015623
11:15:09,80	0,532974	3,377990	-0,105968	1,610004	0,095997	0,000995	0,040011	-0,195199	-0,803677	8,809682	8,133386	2,034072	-0,428381	-3,009928	-1,925128	-10,799869	4,145278	15,146538	0,040011	-0,195199	-0,803677	-6,513463	4,992539	2,034072	0,040011	-0,195199	-0,803677	-6,513463	4,992539	2,034072
11:15:09,85	0,532974	3,377990	-0,105968	1,610004	0,095997	0,000995	0,041120	-0,195756	-0,804085	8,824473	8,153431	2,025052	-0,430191	-3,010593	-1,926680	-10,802666	4,101316	15,150537	0,041120	-0,195756	-0,804085	-6,542405	4,925482	2,025052	0,041120	-0,195756	-0,804085	-6,542405	4,925482	2,025052
11:15:09,90	0,532974	3,377990	-0,105968	1,610004	0,095997	0,000995	0,042601	-0,194521	-0,805638	8,720784	8,250007	2,029051	-0,427925	-3,011507	-1,924339	-10,834977	4,061725	15,172658	0,042601	-0,194521	-0,805638	-6,549149	4,905792	2,029051	0,042601	-0,194521	-0,805638	-6,549149	4,905792	2,029051
11:15:09,95	0,532974	3,377990	-0,105968	1,610004	0,095997	0,000995	0,042260	-0,196941	-0,803296	8,796172	8,224052	2,051172	-0,425557	-3,011400	-1,922806	-10,840142	4,073850	15,143521	0,042260	-0,196941	-0,803296	-6,663716	4,906660	2,051172	0,042260	-0,196941	-0,803296	-6,663716	4,906660	2,051172
11:15:10,00	0,532974	3,377990	-0,105968	1,610004	0,095997	0,000995	0,040983	-0,198938	-0,801763	8,907929	8,147120	2,022035	-0,427827	-3,009276	-1,924366	-10,802221	4,100433	15,130319	0,040983	-0,198938	-0,801763	-6,708715	4,929961	2,022035	0,040983	-0,198938	-0,801763	-6,708715	4,929961	2,022035
11:15:10,05	0,532974	3,377990	-0,105968	1,610004	0,095997	0,000995	0,040279	-0,195910	-0,803323	8,792454	8,130048	2,008833	-0,430248	-3,008854	-1,923953	-10,817196	4,075396	15,177516	0,040279	-0,195910	-0,803323	-6,586491	4,968172	2,008833	0,040279	-0,195910	-0,803323	-6,586491	4,968172	2,008833
11:15:10,10	0,532974	3,377990	-0,105968	1,610004	0,095997	0,000995	0,041123	-0,193603	-0,802911	8,643314	8,173517	2,056030	-0,425610	-3,008146	-1,924721	-10,836758	4,047757	15,197586	0,041123	-0,193603	-0,802911	-6,554522	4,945340	2,056030	0,041123	-0,193603	-0,802911	-6,554522	4,945340	2,056030
11:15:10,15	0,532974	3,377990	-0,105968	1,610004	0,095997	0,000995	0,038191	-0,197265	-0,803679	8,800036	8,017927	2,076100	-0,427901	-3,011524	-1,923970	-10,829289	4,064929	15,143409	0,038191	-0,197265	-0,803679	-6,685290	5,019920	2,076100	0,038191	-0,197265	-0,803679	-6,685290	5,019920	2,076100
11:15:10,20	0,532974	3,377990	-0,105968	1,610004	0,095997	0,000995	0,042262	-0,196970	-0,802927	8,803301	8,227510	2,021922	-0,429071	-3,008716	-1,924354	-10,822324	4,086290	15,163850	0,042262	-0,196970	-0,802927	-6,658866	4,909916	2,021922	0,042262	-0,196970	-0,802927	-6,658866	4,909916	2,021922
11:15:10,25	0,532974	3,377990	-0,105968	1,610004	0,095997	0,000995	0,040416	-0,194553	-0,803311	8,699593	8,126844	2,042363	-0,429675	-3,009541	-1,920840	-10,819982	4,040450	15,179373	0,040416	-0,194553	-0,803311	-6,572831	4,954199	2,042363	0,040416	-0,194553	-0,803311	-6,572831	4,954199	2,042363
11:15:10,30	0,532974	3,377990	-0,105968	1,610004	0,095997	0,000995	0,041432	-0,194443	-0,799797	8,655322	8,204611	2,057887	-0,424984	-3,008733	-1,924350	-10,816457	4,019139	15,157495	0,041432	-0,194443	-0,799797	-6,608432	4,952230	2,057887	0,041432	-0,194443	-0,799797	-6,608432	4,952230	2,057887
11:15:10,35	0,532974	3,377990	-0,105968	1,610004	0,095997	0,000995	0,038386	-0,198101	-0,803307	8,828865	8,059961	2,036009	-0,427351	-3,010788	-1,923574	-10,831415	4,026605	15,156702	0,038386	-0,198101	-0,803307	-6,722073	5,046640	2,036009	0,038386	-0,198101	-0,803307	-6,722073	5,046640	2,036009
11:15:10,40	0,532974	3,377990	-0,105968	1,610004	0,095997	0,000995	0,041350	-0,197078	-0,802532	8,774674	8,197411	2,035215	-0,426823	-3,009671	-1,925542	-10,854750	4,027079	15,143876	0,041350	-0,197078	-0,802532	-6,695987	4,951402	2,035215	0,041350	-0,197078	-0,802532	-6,695987	4,951402	2,035215
11:15:10,45	0,532974	3,377990	-0,105968	1,610004	0,095997	0,000995	0,040119	-0,196978	-0,804500	8,758167	8,112913	2,022390	-0,429728	-3,009970	-1,923961	-10,844851	4,053370	15,177024	0,040119	-0,196978	-0,804500	-6,704568	4,963599	2,022390	0,040119	-0,196978	-0,804500	-6,704568	4,963599	2,022390
11:15:10,50	0,532974	3,377990	-0,105968	1,610004	0,095997	0,000995	0,041830	-0,194611	-0,802918	8,662844	8,197344	2,055537	-0,425649	-3,009977	-1,923207	-10,850183	3,992682	15,141463	0,041830	-0,194611	-0,802918	-6,614146	4,913669	2,055537	0,041830	-0,194611	-0,802918	-6,614146	4,913669	2,055537
11:15:10,55	0,532974	3,377990	-0,105968	1,610004	0,095997	0,000995	0,039797	-0,198147	-0,802164	8,791494	8,117331	2,019977	-0,429793	-3,008752	-1,923592	-10,867502	4,037096	15,171835	0,039797	-0,198147	-0,802164	-6,763074	4,993281	2,019977	0,039797	-0,198147	-0,802164	-6,763074	4,993281	2,019977
11:15:10,60	0,532974	3,377990	-0,105968	1,610004	0,095997	0,000995	0,040807	-0,193946	-0,802549	8,602827	8,132670	2,050349	-0,425727	-3,012002	-1,921229	-10,887827	3,989715	15,198380	0,040807	-0,193946	-0,802549	-6,621933	4,929298	2,050349	0,040807	-0,193946	-0,802549	-6,621933	4,929298	2,050349
11:15:10,65	0,532974	3,377990	-0,105968	1,610004	0,095997	0,000995	0,041589	-0,199092	-0,800186	8,819228	8,179419	2,076893	-0,429714	-3,008904	-1,922033	-10,834008	4,030620	15,155790	0,041589	-0,199092	-0,800186	-6,809500	4,914665	2,076893	0,041589	-0,199092	-0,800186	-6,809500	4,914665	2,076893
11:15:10,70	0,532974	3,377990	-0,105968	1,610004	0,095997	0,000995	0,040900	-0,194090	-0,800990	8,621439	8,169722	2,034304	-0,429205	-3,013145	-1,925160	-10,876086	4,021628	15,133071	0,040900	-0,194090	-0,800990	-6,614603	4,959092	2,034304	0,040900	-0,194090	-0,800990	-6,614603	4,959092	2,034304
11:15:10,75	0,532974	3,377990	-0,105968	1,610004	0,095997	0,000995	0,044318	-0,196651	-0,804117	8,725823	8,315530	2,011584	-0,427418	-3,009662	-1,922004	-10,848837	4,000707	15,194013	0,044318	-0,196651	-0,804117	-6,711316	4,836563	2,011584	0,044318	-0,196651	-0,804117	-6,711316	4,836563	2,011584
11:15:10,80	0,532974	3,377990	-0,105968	1,610004	0,095997	0,000995	0,040408	-0,196458	-0,800962	8,711261	8,146284	2,072526	-0,426861	-3,007506	-1,925156	-10,844472	3,962104	15,146614	0,040408	-0,196458	-0,800962	-6,710679	4,974229	2,072526	0,040408	-0,196458	-0,800962	-6,710679	4,974229	2,072526
11:15:10,85	0,532974	3,377990	-0,105968	1,610004	0,095997	0,000995	0,038263	-0,195862	-0,804114	8,649027	8,057812	2,025127	-0,426941	-3,009279	-1,925452	-10,852968	4,010260	15,179640	0,038263	-0,195862	-0,804114	-6,726136	5,054159	2,025127	0,038263	-0,195862	-0,804114	-6,726136	5,054159	2,025127
11:15:10,90	0,532974	3,377990	-0,105968	1,610004	0,095997	0,000995	0,039838	-0,196679	-0,804409	8,728971	8,108277	2,058154	-0,426295	-3,012281	-1,923209	-10,883379	3,995475	15,146287	0,039838	-0,196679	-0,804409	-6,710332	4,980985	2,058154	0,039838	-0,196679	-0,804409	-6,710332	4,980985	2,058154
11:15:10,95	0,532974	3,377990	-0,105968	1,610004	0,095997	0,000995	0,042115	-0,198740	-0,802167	8,808122	8,207755	2,024801	-0,425611	-3,008843	-1,922015	-10,822228	3,973216	15,164228	0,042115	-0,198740	-0,802167	-6,792953	4,901692	2,024801	0,042115	-0,198740	-0,802167	-6,792953	4,901692	2,024801
11:15:11,00	0,532974	3,377990	-0,105968	1,610004	0,095997	0,000995	0,038796	-0,197613	-0,800973	8,760817	8,099209	2,042742	-0,425657	-3,007948	-1,922803	-10,846689	3,995867	15,170655	0,038796	-0,197613	-0,800973	-6,751789	5,053756	2,042742	0,038796	-0,197613	-0,800973	-6,751789	5,053756	2,042742
11:15:11,05	0,532974	3,377990	-0,105968	1,610004	0,095997	0,000995	0,038043	-0,197126	-0,801761	8,742890	8,027564	2,049168	-0,425100	-3,009843	-1,920487	-10,866370	3,973910	15,149179	0,038043	-0,197126	-0,801761	-6,731503	5,041191	2,049168	0,038043	-0,197126	-0,801761	-6,731503	5,041191	2,049168
11:15:11,10	0,532974	3,377990	-0,105968	1,610004	0,095997	0,000995	0,039407	-0,198556	-0,799445	8,788376	8,092405	2,027692	-0,428019	-3,010228	-1,921270	-10,856727	3,980613	15,139519	0,039407	-0,198556	-0,799445	-6,798245	4,998991	2,027692	0,039407	-0,198556	-0,799445	-6,798245	4,998991	2,027692
11:15:11,15	0,532974	3,377990	-0,105968	1,610004	0,095997	0,000995	0,041199	-0,196221	-0,800227	8,677587	8,190613	2,018032	-0,425702	-3,011417	-1,923183	-10,868078	3,973366	15,174708	0,041199	-0,196221	-0,800227	-6,725744	4,956490	2,018032	0,041199	-0,196221	-0,800227	-6,725744	4,956490	2,018032
11:15:11,20	0,532974	3,377990	-0,105968	1,610004	0,095997	0,000995	0,041070	-0,198821	-0,802141	8,800848	8,177705	2,053221	-0,425133	-3,011190	-1,923989	-10,872552	3,954421	15,140853	0,041070	-0,198821	-0,802141	-6,806600	4,953698	2,053221	0,041070	-0,198821	-0,802141	-6,806600	4,953698	2,053221
11:15:11,25	0,532974	3,377990	-0,105968	1,610004	0,095997	0,000995	0,040589	-0,199201	-0,802946	8,801957	8,158288	2,019366	-0,426823	-3,010681	-1,922398	-10,847776	3,994844	15,179470	0,040589	-0,199201	-0,802946	-6,835311	4,972044	2,019366	0,040589	-0,199201	-0,802946	-6,835311	4,972044	2,019366
11:15:11,30	0,532974	3,377990	-0,105968	1,610004	0,095997	0,000995	0,040993	-0,197483	-0,801355	8,759998	8,180554	2,057983	-0,425989	-3,010984	-1,921910	-10,860090	3,946535	15,143128	0,040993	-0,197483	-0,801355	-6,742379	4,962577	2,057983	0,040993	-0,197483	-0,801355	-6,742379	4,962577	2,057983
11:15:11,35	0,532974	3,377990	-0,105968	1,610004	0,095997	0,000995	0,040838	-0,198356	-0,800868	8,757440	8,185991	2,021641	-0,425718	-3,009591	-1,923601	-10,865207	3,950501	15,145397	0,040838	-0,198356	-0,800868	-6,813528	4,980170	2,021641	0,040838	-0,198356	-0,800868	-6,813528	4,980170	2,021641
11:15:11,40	0,532974	3,377990	-0,105968	1,610004	0,095997	0,000995	0,039497	-0,197895	-0,802558	8,734318	8,109811	2,023911	-0,427503	-3,010452	-1,922033	-10,886270	3,981275	15,174280	0,039497	-0,197895	-0,802558	-6,800422	5,009309	2,023911	0,039497	-0,197895	-0,802558	-6,800422	5,009309	2,023911
11:15:11,45	0,532974	3,377990	-0,105968	1,610004	0,095997	0,000995	0,041135	-0,196779	-0,800990	8,692408	8,161354	2,052793	-0,426855	-3,010868	-1,923588	-10,854088	3,965589	15,150218	0,041135	-0,196779	-0,800990	-6,754729	4,932277	2,052793	0,041135	-0,196779	-0,800990	-6,754729	4,932277	2,052793
11:15:11,50	0,532974	3,377990	-0,105968	1,610004	0,095997	0,000995	0,041171	-0,197549	-0,802546	8,734944	8,198969	2,028731	-0,428621	-3,011171	-1,919708	-10,872399	3,996352	15,153525	0,041171	-0,197549	-0,802546	-6,772623	4,967021	2,028731	0,041171	-0,197549	-0,802546	-6,772623	4,967021	2,028731
11:15:11,55	0,532974	3,377990	-0,105968	1,610004	0,095997	0,000995	0,042316	-0,196170	-0,798666	8,680740	8,227273	2,032039	-0,428279	-3,011109	-1,922728	-10,896117	3,949709	15,157815	0,042316	-0,196170	-0,798666	-6,718603	4,905438	2,032039	0,042316	-0,196170	-0,798666	-6,718603	4,905438	2,032039
11:15:11,60	0,532974	3,377990	-0,105968	1,610004	0,095997	0,000995	0,042092	-0,196435	-0,801686	8,642279	8,218371	2,036328	-0,429840	-3,010099	-1,921274	-10,872979	3,959364	15,148402	0,042092	-0,196435	-0,801686	-6,777884	4,914173	2,036328	0,042092	-0,196435	-0,801686	-6,777884	4,914173	2,036328
11:15:11,65	0,532974	3,377990	-0,105968	1,610004	0,095997	0,000995	0,041998	-0,194579	-0,800231	8,565691	8,228700	2,026916	-0,426918	-3,012084	-1,923584	-10,888101	3,975435	15,170069	0,041998	-0,194579	-0,800231	-6,708767	4,931871	2,026916	0,041998	-0,194579	-0,800231	-6,708767	4,931871	2,026916
11:15:11,70	0,532974	3,377990	-0,105968	1,610004	0,095997	0,000995	0,042256	-0,198101	-0,802541	8,755202	8,220987	2,048583	-0,426287	-3,013339	-1,921614	-10,865290	3,950225	15,182287	0,042256	-0,198101	-0,802541	-6,795748	4,903902	2,048583	0,042256	-0,198101	-0,802541	-6,795748	4,903902	2,048583
11:15:11,75	0,532974	3,377990	-0,105968	1,610004	0,095997	0,000995	0,043028	-0,199276	-0,800571	8,805836	8,293489	2,060800	-0,432188	-3,008567	-1,921677	-10,877467	3,995775	15,144837	0,043028	-0,199276	-0,800571	-6,837293	4,915805	2,060800	0,043028	-0,199276	-0,800571	-6,837293	4,915805	2,060800
11:15:11,80	0,532974	3,377990	-0,105968	1,610004	0,095997	0,000995	0,041844	-0,191779	-0,800635	8,449393	8,198632	2,023350	-0,426902	-3,010104	-1,923974	-10,873404	3,972063	15,170344	0,041844	-0,191779	-0,800635	-6,605285	4,913844	2,023350	0,041844	-0,191779	-0,800635	-6,605285	4,913844	2,023350
11:15:11,86	0,532974	3,377990	-0,105968	1,610004	0,095997	0,000995	0,040533	-0,197125	-0,802932	8,708883	8,145835	2,048858	-0,426337	-3,011737	-1,923201	-10,892176	3,976021	15,165204	0,040533	-0,197125	-0,802932	-6,765457	4,963960	2,048858	0,040533	-0,197125	-0,802932	-6,765457	4,963960	2,048858
11:15:11,91	0,532974	3,377990	-0,105968	1,610004	0,095997	0,000995	0,041664	-0,198432	-0,802159	8,770845	8,186412	2,043717	-0,424584	-3,013562	-1,923596	-10,894671	3,945454	15,145142	0,041664	-0,198432	-0,802159	-6,806030	4,915752	2,043717	0,041664	-0,198432	-0,802159	-6,806030	4,915752	2,043717
11:15:11,96	0,532974	3,377990	-0,105968	1,610004	0,095997	0,000995	0,042369	-0,200862	-0,802553	8,869531	8,236174	2,023656	-0,426338	-3,010988	-1,916991	-10,888126	3,930724	15,155198	0,042369	-0,200862	-0,802553	-6,898167	4,910203	2,023656	0,042369	-0,200862	-0,802553	-6,898167	4,910203	2,023656
11:15:12,01	0,532974	3,377990	-0,105968	1,610004	0,095997	0,000995	0,041017	-0,198056	-0,795948	8,714102	8,178879	2,033711	-0,381086	-3,052883	-1,886140	-13,137360	1,868507	15,519848	0,041017	-0,198056	-0,795948	-6,833275	4,959076	2,033711	0,041017	-0,198056	-0,795948	-6,833275	4,959076	2,033711
11:15:12,06	0,532974	3,377990	-0,105968	1,610004	0,095997	0,000995	0,054672	-0,258193	-0,765098	8,930692	7,972196	2,398362	-0,435173	-3,034769	-1,863169	-12,409523	4,660544	15,175788	0,054672	-0,258193	-0,765098	-11,337462	3,680414	2,398362	0,054672	-0,258193	-0,765098	-11,337462	3,680414	2,398362
11:15:12,11	0,532974	3,377990	-0,105968	1,610004	0,095997	0,000995	0,066029	-0,202295	-0,742127	8,805892	7,797041	2,054302	-0,429111	-3,016485	-1,920429	-10,734998	4,472056	15,118465	0,066029	-0,202295	-0,742127	-7,074275	2,613772	2,054302	0,066029	-0,202295	-0,742127	-7,074275	2,613772	2,054302
11:15:12,16	0,533009	3,377987	-0,105979	1,660015	0,095990	0,000968	0,047164	-0,198403	-0,799386	9,277540	8,360472	1,996979	-0,434411	-3,033533	-1,944001	-11,953117	4,635560	15,187093	0,047164	-0,198403	-0,799386	-6,297111	4,658126	1,996979	0,047164	-0,198403	-0,799386	-6,297111	4,658126	1,996979
11:15:12,21	0,533009	3,377987	-0,105979	1,660015	0,095990	0,000968	0,064578	-0,202337	-0,822958	9,014658	8,129328	2,065606	-0,435320	-3,038834	-1,948108	-12,023869	4,583103	15,167103	0,064578	-0,202337	-0,822958	-6,868829	3,059980	2,065606	0,064578	-0,202337	-0,822958	-6,868829	3,059980	2,065606
11:15:12,26	0,533009	3,377987	-0,105979	1,660015	0,095990	0,000968	0,069623	-0,204201	-0,827065	9,030742	8,356630	2,045617	-0,433709	-3,037191	-1,945303	-11,967254	4,601317	15,164305	0,069623	-0,204201	-0,827065	-6,999009	2,891241	2,045617	0,069623	-0,204201	-0,827065	-6,999009	2,891241	2,045617
11:15:12,31	0,533009	3,377987	-0,105979	1,660015	0,095990	0,000968	0,067395	-0,204774	-0,824260	9,104638	8,280694	2,042819	-0,436417	-3,037925	-1,943038	-11,985293	4,562520	15,172598	0,067395	-0,204774	-0,824260	-6,970122	2,990207	2,042819	0,067395	-0,204774	-0,824260	-6,970122	2,990207	2,042819
11:15:12,36	0,533009	3,377987	-0,105979	1,660015	0,095990	0,000968	0,069384	-0,202796	-0,821995	8,959181	8,387923	2,051112	-0,435795	-3,037485	-1,941110	-11,983281	4,585818	15,152942	0,069384	-0,202796	-0,821995	-6,960334	2,941262	2,051112	0,069384	-0,202796	-0,821995	-6,960334	2,941262	2,051112
11:15:12,41	0,533009	3,377987	-0,105979	1,660015	0,095990	0,000968	0,068692	-0,203114	-0,820067	8,996901	8,342021	2,031456	-0,439401	-3,039103	-1,942650	-12,030756	4,637488	15,198766	0,068692	-0,203114	-0,820067	-6,947579	2,949700	2,031456	0,068692	-0,203114	-0,820067	-6,947579	2,949700	2,031456
11:15:12,46	0,533009	3,377987	-0,105979	1,660015	0,095990	0,000968	0,071897	-0,200800	-0,821607	8,897584	8,441726	2,077279	-0,433569	-3,037521	-1,944258	-12,028739	4,549197	15,125461	0,071897	-0,200800	-0,821607	-6,865249	2,797821	2,077279	0,071897	-0,200800	-0,821607	-6,865249	2,797821	2,077279
11:15:12,51	0,533009	3,377987	-0,105979	1,660015	0,095990	0,000968	0,067610	-0,205060	-0,823215	9,043640	8,264716	2,003974	-0,402591	-3,084393	-1,925214	-14,442537	2,733691	15,483496	0,067610	-0,205060	-0,823215	-7,053586	2,957307	2,003974	0,067610	-0,205060	-0,823215	-7,053586	2,957307	2,003974
11:15:12,56	0,533009	3,377987	-0,105979	1,660015	0,095990	0,000968	0,092713	-0,255324	-0,804171	8,878188	8,387412	2,362009	-0,426177	-3,032173	-1,905434	-11,918448	4,512345	15,183154	0,092713	-0,255324	-0,804171	-11,164751	1,109422	2,362009	0,092713	-0,255324	-0,804171	-11,164751	1,109422	2,362009
11:15:12,61	0,533009	3,377987	-0,105979	1,660015	0,095990	0,000968	0,073651	-0,199503	-0,854399	9,396308	8,781646	1,974962	-0,441402	-3,039974	-1,975441	-11,532268	5,003491	15,096448	0,073651	-0,199503	-0,854399	-6,264643	3,000036	1,974962	0,073651	-0,199503	-0,854399	-6,264643	3,000036	1,974962
11:15:12,66	0,532996	3,377951	-0,105973	1,710010	0,095989	0,000998	0,073651	-0,199503	-0,854399	9,396308	8,781646	1,974962	-0,451157	-3,065602	-1,992460	-13,110945	5,448303	15,143903	0,073651	-0,199503	-0,854399	-6,264643	3,000036	1,974962	0,073651	-0,199503	-0,854399	-6,264643	3,000036	1,974962
11:15:12,71	0,532996	3,377951	-0,105973	1,710010	0,095989	0,000998	0,100723	-0,203869	-0,871418	9,219231	8,599813	2,022417	-0,450023	-3,064555	-1,995560	-13,100378	5,387755	15,153783	0,100723	-0,203869	-0,871418	-6,784467	0,693046	2,022417	0,100723	-0,203869	-0,871418	-6,784467	0,693046	2,022417
11:15:12,76	0,532996	3,377951	-0,105973	1,710010	0,095989	0,000998	0,099250	-0,204328	-0,874518	9,195938	8,562636	2,032296	-0,451848	-3,066331	-1,992081	-13,142268	5,395881	15,146933	0,099250	-0,204328	-0,874518	-6,843779	0,771510	2,032296	0,099250	-0,204328	-0,874518	-6,843779	0,771510	2,032296
11:15:12,81	0,532996	3,377951	-0,105973	1,710010	0,095989	0,000998	0,101700	-0,203635	-0,871039	9,146036	8,649713	2,025446	-0,447770	-3,066688	-1,994028	-13,149583	5,361130	15,138040	0,101700	-0,203635	-0,871039	-6,839343	0,666235	2,025446	0,101700	-0,203635	-0,871039	-6,839343	0,666235	2,025446
11:15:12,86	0,532996	3,377951	-0,105973	1,710010	0,095989	0,000998	0,099970	-0,207346	-0,872985	9,305219	8,570799	2,016554	-0,449037	-3,066219	-1,995170	-13,170086	5,327525	15,186172	0,099970	-0,207346	-0,872985	-6,971421	0,723117	2,016554	0,099970	-0,207346	-0,872985	-6,971421	0,723117	2,016554
11:15:12,91	0,532996	3,377951	-0,105973	1,710010	0,095989	0,000998	0,100197	-0,206013	-0,874128	9,196578	8,581638	2,064686	-0,446696	-3,069786	-1,993222	-13,180436	5,294495	15,174220	0,100197	-0,206013	-0,874128	-6,975465	0,716153	2,064686	0,100197	-0,206013	-0,874128	-6,975465	0,716153	2,064686
11:15:12,96	0,532996	3,377951	-0,105973	1,710010	0,095989	0,000998	0,102116	-0,209824	-0,872179	9,360960	8,688982	2,052733	-0,449153	-3,065192	-1,995334	-13,216289	5,310168	15,175018	0,102116	-0,209824	-0,872179	-7,110230	0,672850	2,052733	0,102116	-0,209824	-0,872179	-7,110230	0,672850	2,052733
11:15:13,01	0,532996	3,377951	-0,105973	1,710010	0,095989	0,000998	0,099366	-0,205400	-0,874292	9,126546	8,507067	2,053531	-0,450390	-3,065880	-1,990557	-13,253099	5,303741	15,173582	0,099366	-0,205400	-0,874292	-6,997342	0,706854	2,053531	0,099366	-0,205400	-0,874292	-6,997342	0,706854	2,053531
11:15:13,06	0,532996	3,377951	-0,105973	1,710010	0,095989	0,000998	0,100580	-0,204672	-0,869514	9,064713	8,541559	2,052096	-0,447433	-3,067046	-1,991317	-13,235659	5,264624	15,172951	0,100580	-0,204672	-0,869514	-7,002018	0,646002	2,052096	0,100580	-0,204672	-0,869514	-7,002018	0,646002	2,052096
11:15:13,11	0,532996	3,377951	-0,105973	1,710010	0,095989	0,000998	0,100112	-0,207816	-0,870275	9,203058	8,551887	2,051464	-0,447520	-3,065216	-1,990938	-13,261193	5,238620	15,186941	0,100112	-0,207816	-0,870275	-7,110496	0,693066	2,051464	0,100112	-0,207816	-0,870275	-7,110496	0,693066	2,051464
11:15:13,16	0,532996	3,377951	-0,105973	1,710010	0,095989	0,000998	0,098571	-0,206826	-0,869895	9,116283	8,462613	2,065455	-0,449872	-3,066135	-1,991327	-13,253826	5,216784	15,181015	0,098571	-0,206826	-0,869895	-7,119545	0,724808	2,065455	0,098571	-0,206826	-0,869895	-7,119545	0,724808	2,065455
11:15:13,21	0,532996	3,377951	-0,105973	1,710010	0,095989	0,000998	0,100542	-0,205248	-0,870284	9,019029	8,582436	2,059528	-0,449872	-3,066711	-1,992530	-13,262087	5,226439	15,133605	0,100542	-0,205248	-0,870284	-7,092970	0,689857	2,059528	0,100542	-0,205248	-0,870284	-7,092970	0,689857	2,059528
11:15:13,26	0,532996	3,377951	-0,105973	1,710010	0,095989	0,000998	0,101041	-0,205537	-0,871488	9,038245	8,596376	2,012118	-0,442305	-3,067785	-1,990552	-13,289698	5,179319	15,175930	0,101041	-0,205537	-0,871488	-7,096375	0,664664	2,012118	0,101041	-0,205537	-0,871488	-7,096375	0,664664	2,012118
11:15:13,31	0,532996	3,377951	-0,105973	1,710010	0,095989	0,000998	0,098187	-0,212627	-0,869509	9,352312	8,447644	2,054443	-0,446419	-3,065662	-1,991730	-13,274172	5,168456	15,170898	0,098187	-0,212627	-0,869509	-7,338873	0,739930	2,054443	0,098187	-0,212627	-0,869509	-7,338873	0,739930	2,054443
11:15:13,36	0,532996	3,377951	-0,105973	1,710010	0,095989	0,000998	0,098406	-0,208002	-0,870687	9,110197	8,477891	2,049411	-0,446988	-3,066041	-1,989805	-13,275749	5,177617	15,145656	0,098406	-0,208002	-0,870687	-7,217969	0,753013	2,049411	0,098406	-0,208002	-0,870687	-7,217969	0,753013	2,049411
11:15:13,41	0,532996	3,377951	-0,105973	1,710010	0,095989	0,000998	0,099019	-0,207699	-0,868763	9,101577	8,503805	2,024170	-0,446448	-3,070069	-1,989179	-13,294061	5,146109	15,188768	0,099019	-0,207699	-0,868763	-7,202791	0,730830	2,024170	0,099019	-0,207699	-0,868763	-7,202791	0,730830	2,024170
11:15:13,46	0,532996	3,377951	-0,105973	1,710010	0,095989	0,000998	0,102237	-0,210181	-0,868137	9,194189	8,671040	2,067281	-0,449346	-3,067544	-1,990563	-13,271189	5,162332	15,164331	0,102237	-0,210181	-0,868137	-7,305001	0,645447	2,067281	0,102237	-0,210181	-0,868137	-7,305001	0,645447	2,067281
11:15:13,51	0,532996	3,377951	-0,105973	1,710010	0,095989	0,000998	0,101500	-0,206409	-0,869520	9,023536	8,644399	2,042844	-0,447715	-3,073152	-1,991339	-13,342173	5,148262	15,174222	0,101500	-0,206409	-0,869520	-7,179561	0,676680	2,042844	0,101500	-0,206409	-0,869520	-7,179561	0,676680	2,042844
11:15:13,56	0,532996	3,377951	-0,105973	1,710010	0,095989	0,000998	0,105541	-0,210625	-0,870296	9,195106	8,800105	2,052735	-0,447054	-3,068197	-1,989010	-13,302504	5,155115	15,173466	0,105541	-0,210625	-0,870296	-7,338969	0,515149	2,052735	0,105541	-0,210625	-0,870296	-7,338969	0,515149	2,052735
11:15:13,61	0,532996	3,377951	-0,105973	1,710010	0,095989	0,000998	0,100919	-0,208720	-0,867967	9,121802	8,590702	2,051979	-0,447020	-3,069168	-1,988974	-13,272758	5,116277	15,195982	0,100919	-0,208720	-0,867967	-7,262710	0,668553	2,051979	0,100919	-0,208720	-0,867967	-7,262710	0,668553	2,051979
11:15:13,66	0,532996	3,377951	-0,105973	1,710010	0,095989	0,000998	0,101743	-0,209235	-0,867932	9,129831	8,678733	2,074496	-0,444771	-3,068265	-1,992897	-13,314189	5,112023	15,174956	0,101743	-0,209235	-0,867932	-7,295126	0,691894	2,074496	0,101743	-0,209235	-0,867932	-7,295126	0,691894	2,074496
11:15:13,71	0,532996	3,377951	-0,105973	1,710010	0,095989	0,000998	0,099836	-0,210731	-0,871855	9,183212	8,545829	2,053469	-0,445069	-3,067196	-1,986781	-13,315909	5,086692	15,174181	0,099836	-0,210731	-0,871855	-7,359163	0,708671	2,053469	0,099836	-0,210731	-0,871855	-7,359163	0,708671	2,053469
11:15:13,76	0,532996	3,377951	-0,105973	1,710010	0,095989	0,000998	0,099060	-0,209938	-0,865739	9,119200	8,516607	2,052695	-0,449476	-3,067700	-1,991315	-13,311596	5,126757	15,222160	0,099060	-0,209938	-0,865739	-7,360957	0,740433	2,052695	0,099060	-0,209938	-0,865739	-7,360957	0,740433	2,052695
11:15:13,81	0,532996	3,377951	-0,105973	1,710010	0,095989	0,000998	0,101700	-0,206374	-0,870272	8,970694	8,637602	2,100674	-0,450142	-3,070257	-1,991363	-13,351243	5,100282	15,167958	0,101700	-0,206374	-0,870272	-7,229640	0,654170	2,100674	0,101700	-0,206374	-0,870272	-7,229640	0,654170	2,100674
11:15:13,86	0,532996	3,377951	-0,105973	1,710010	0,095989	0,000998	0,104247	-0,207076	-0,870321	8,964446	8,748937	2,046472	-0,445399	-3,069441	-1,989020	-13,341970	5,108357	15,172482	0,104247	-0,207076	-0,870321	-7,290995	0,565582	2,046472	0,104247	-0,207076	-0,870321	-7,290995	0,565582	2,046472
11:15:13,91	0,532996	3,377951	-0,105973	1,710010	0,095989	0,000998	0,101169	-0,210775	-0,867978	9,168435	8,592881	2,050995	-0,446563	-3,070168	-1,990949	-13,328305	5,097425	15,182546	0,101169	-0,210775	-0,867978	-7,377394	0,651139	2,050995	0,101169	-0,210775	-0,867978	-7,377394	0,651139	2,050995
11:15:13,96	0,532996	3,377951	-0,105973	1,710010	0,095989	0,000998	0,102380	-0,210131	-0,869906	9,132306	8,673187	2,061059	-0,444861	-3,068893	-1,989799	-13,339123	5,040797	15,170936	0,102380	-0,210131	-0,869906	-7,362961	0,636331	2,061059	0,102380	-0,210131	-0,869906	-7,362961	0,636331	2,061059
11:15:14,01	0,532996	3,377951	-0,105973	1,710010	0,095989	0,000998	0,100425	-0,210967	-0,868757	9,121363	8,590477	2,049450	-0,448941	-3,068852	-1,991730	-13,333649	5,101429	15,192679	0,100425	-0,210967	-0,868757	-7,439583	0,707081	2,049450	0,100425	-0,210967	-0,868757	-7,439583	0,707081	2,049450
11:15:14,06	0,532996	3,377951	-0,105973	1,710010	0,095989	0,000998	0,102429	-0,207413	-0,870687	8,991781	8,669108	2,071192	-0,447160	-3,067344	-1,989393	-13,320952	5,083752	15,195937	0,102429	-0,207413	-0,870687	-7,290146	0,628401	2,071192	0,102429	-0,207413	-0,870687	-7,290146	0,628401	2,071192
11:15:14,11	0,532996	3,377951	-0,105973	1,710010	0,095989	0,000998	0,100233	-0,208202	-0,868351	9,023853	8,574748	2,074450	-0,444315	-3,072635	-1,990574	-13,361792	5,022131	15,165737	0,100233	-0,208202	-0,868351	-7,320017	0,706430	2,074450	0,100233	-0,208202	-0,868351	-7,320017	0,706430	2,074450
11:15:14,16	0,532996	3,377951	-0,105973	1,710010	0,095989	0,000998	0,103393	-0,213311	-0,869531	9,215734	8,734492	2,044250	-0,444800	-3,069404	-1,990968	-13,318898	5,060214	15,152616	0,103393	-0,213311	-0,869531	-7,529190	0,618142	2,044250	0,103393	-0,213311	-0,869531	-7,529190	0,618142	2,044250
11:15:14,21	0,532996	3,377951	-0,105973	1,710010	0,095989	0,000998	0,100838	-0,211276	-0,869925	9,164316	8,619719	2,031129	-0,447212	-3,069466	-1,991359	-13,341820	5,057835	15,167123	0,100838	-0,211276	-0,869925	-7,420820	0,703965	2,031129	0,100838	-0,211276	-0,869925	-7,420820	0,703965	2,031129
11:15:14,26	0,532996	3,377951	-0,105973	1,710010	0,095989	0,000998	0,102097	-0,209217	-0,870316	9,043770	8,666563	2,045636	-0,447852	-3,070645	-1,988613	-13,364091	5,044479	15,208573	0,102097	-0,209217	-0,870316	-7,379801	0,651920	2,045636	0,102097	-0,209217	-0,870316	-7,379801	0,651920	2,045636
11:15:14,31	0,532996	3,377951	-0,105973	1,710010	0,095989	0,000998	0,103438	-0,209253	-0,867570	9,022903	8,723657	2,087087	-0,444911	-3,067591	-1,992120	-13,344606	5,021245	15,196189	0,103438	-0,209253	-0,867570	-7,403438	0,603789	2,087087	0,103438	-0,209253	-0,867570	-7,403438	0,603789	2,087087
11:15:14,36	0,532996	3,377951	-0,105973	1,710010	0,095989	0,000998	0,099322	-0,210273	-0,871078	9,065570	8,538142	2,074703	-0,447229	-3,068973	-1,989805	-13,345071	5,041641	15,170607	0,099322	-0,210273	-0,871078	-7,440849	0,741341	2,074703	0,099322	-0,210273	-0,871078	-7,440849	0,741341	2,074703
11:15:14,41	0,532996	3,377951	-0,105973	1,710010	0,095989	0,000998	0,101678	-0,208957	-0,868763	9,014554	8,650059	2,049121	-0,444902	-3,071552	-1,991307	-13,351428	5,028026	15,224467	0,101678	-0,208957	-0,868763	-7,388538	0,668304	2,049121	0,101678	-0,208957	-0,868763	-7,388538	0,668304	2,049121
11:15:14,46	0,532996	3,377951	-0,105973	1,710010	0,095989	0,000998	0,102749	-0,212261	-0,870265	9,171427	8,707006	2,102980	-0,444851	-3,070109	-1,988616	-13,344789	5,060390	15,190104	0,102749	-0,212261	-0,870265	-7,491080	0,641249	2,102980	0,102749	-0,212261	-0,870265	-7,491080	0,641249	2,102980
11:15:14,51	0,532996	3,377951	-0,105973	1,710010	0,095989	0,000998	0,101474	-0,211584	-0,867573	9,167538	8,630292	2,068618	-0,445115	-3,065385	-1,992608	-13,315017	5,074296	15,189694	0,101474	-0,211584	-0,867573	-7,441775	0,664595	2,068618	0,101474	-0,211584	-0,867573	-7,441775	0,664595	2,068618
11:15:14,56	0,532996	3,377951	-0,105973	1,710010	0,095989	0,000998	0,097514	-0,208993	-0,871565	9,059759	8,443201	2,068208	-0,446107	-3,067734	-1,989032	-13,362019	5,023358	15,179793	0,097514	-0,208993	-0,871565	-7,346198	0,788365	2,068208	0,097514	-0,208993	-0,871565	-7,346198	0,788365	2,068208
11:15:14,61	0,532996	3,377951	-0,105973	1,710010	0,095989	0,000998	0,100045	-0,209309	-0,867990	9,008563	8,559566	2,058307	-0,443719	-3,068787	-1,989794	-13,355767	5,045269	15,185996	0,100045	-0,209309	-0,867990	-7,422179	0,706063	2,058307	0,100045	-0,209309	-0,867990	-7,422179	0,706063	2,058307
11:15:14,66	0,532996	3,377951	-0,105973	1,710010	0,095989	0,000998	0,099763	-0,211903	-0,868752	9,165564	8,539382	2,064510	-0,448507	-3,068206	-1,991344	-13,381466	5,043693	15,220328	0,099763	-0,211903	-0,868752	-7,468825	0,707985	2,064510	0,099763	-0,211903	-0,868752	-7,468825	0,707985	2,064510
11:15:14,71	0,532996	3,377951	-0,105973	1,710010	0,095989	0,000998	0,101653	-0,207466	-0,870302	8,920625	8,616198	2,098841	-0,442010	-3,071412	-1,987481	-13,384377	5,008335	15,159380	0,101653	-0,207466	-0,870302	-7,365458	0,636430	2,098841	0,101653	-0,207466	-0,870302	-7,365458	0,636430	2,098841
11:15:14,76	0,532996	3,377951	-0,105973	1,710010	0,095989	0,000998	0,101181	-0,214696	-0,866439	9,264494	8,606804	2,037894	-0,443719	-3,068392	-1,988999	-13,342445	5,012860	15,203776	0,101181	-0,214696	-0,866439	-7,589123	0,664100	2,037894	0,101181	-0,214696	-0,866439	-7,589123	0,664100	2,037894
11:15:14,81	0,532996	3,377951	-0,105973	1,710010	0,095989	0,000998	0,099420	-0,211706	-0,867956	9,133889	8,549288	2,082290	-0,444371	-3,068607	-1,990962	-13,371861	5,018703	15,195626	0,099420	-0,211706	-0,867956	-7,484998	0,744816	2,082290	0,099420	-0,211706	-0,867956	-7,484998	0,744816	2,082290
11:15:14,86	0,532996	3,377951	-0,105973	1,710010	0,095989	0,000998	0,099933	-0,211248	-0,869920	9,100464	8,547554	2,074139	-0,447284	-3,071013	-1,989798	-13,371370	5,032061	15,184789	0,099933	-0,211248	-0,869920	-7,482528	0,702831	2,074139	0,099933	-0,211248	-0,869920	-7,482528	0,702831	2,074139
11:15:14,91	0,532996	3,377951	-0,105973	1,710010	0,095989	0,000998	0,103473	-0,209928	-0,868755	9,043640	8,725382	2,063303	-0,441437	-3,069061	-1,990562	-13,368190	4,989320	15,199688	0,103473	-0,209928	-0,868755	-7,435735	0,602767	2,063303	0,103473	-0,209928	-0,868755	-7,435735	0,602767	2,063303
11:15:14,96	0,532996	3,377951	-0,105973	1,710010	0,095989	0,000998	0,098859	-0,214017	-0,869520	9,220808	8,509588	2,078202	-0,442628	-3,069467	-1,991751	-13,387215	5,023762	15,182064	0,098859	-0,214017	-0,869520	-7,579500	0,749158	2,078202	0,098859	-0,214017	-0,869520	-7,579500	0,749158	2,078202
11:15:15,01	0,532996	3,377951	-0,105973	1,710010	0,095989	0,000998	0,099806	-0,213188	-0,870708	9,198041	8,525129	2,060577	-0,446122	-3,069079	-1,989803	-13,368170	5,016937	15,184763	0,099806	-0,213188	-0,870708	-7,537230	0,690367	2,060577	0,099806	-0,213188	-0,870708	-7,537230	0,690367	2,060577
11:15:15,06	0,532996	3,377951	-0,105973	1,710010	0,095989	0,000998	0,101217	-0,209968	-0,868760	9,034218	8,618389	2,063277	-0,445975	-3,070486	-1,990161	-13,366191	5,013154	15,216149	0,101217	-0,209968	-0,868760	-7,448290	0,672891	2,063277	0,101217	-0,209968	-0,868760	-7,448290	0,672891	2,063277
11:15:15,11	0,532996	3,377951	-0,105973	1,710010	0,095989	0,000998	0,102362	-0,210799	-0,869118	9,075143	8,681558	2,094663	-0,442668	-3,069739	-1,988650	-13,405153	5,001163	15,179590	0,102362	-0,210799	-0,869118	-7,472599	0,646142	2,094663	0,102362	-0,210799	-0,869118	-7,472599	0,646142	2,094663
11:15:15,16	0,532996	3,377951	-0,105973	1,710010	0,095989	0,000998	0,100061	-0,213289	-0,867607	9,174746	8,534185	2,058104	-0,447898	-3,069398	-1,989040	-13,380912	5,031377	15,174848	0,100061	-0,213289	-0,867607	-7,568444	0,679358	2,058104	0,100061	-0,213289	-0,867607	-7,568444	0,679358	2,058104
11:15:15,21	0,532996	3,377951	-0,105973	1,710010	0,095989	0,000998	0,102381	-0,208590	-0,867997	8,968666	8,660689	2,053361	-0,446823	-3,066951	-1,988297	-13,413431	4,995968	15,160820	0,102381	-0,208590	-0,867997	-7,405624	0,623777	2,053361	0,102381	-0,208590	-0,867997	-7,405624	0,623777	2,053361
11:15:15,26	0,532996	3,377951	-0,105973	1,710010	0,095989	0,000998	0,099725	-0,208297	-0,867255	8,906533	8,512109	2,039334	-0,444401	-3,069572	-1,988260	-13,387230	4,992856	15,173783	0,099725	-0,208297	-0,867255	-7,444798	0,683709	2,039334	0,099725	-0,208297	-0,867255	-7,444798	0,683709	2,039334
11:15:15,31	0,532996	3,377951	-0,105973	1,710010	0,095989	0,000998	0,100784	-0,211705	-0,867218	9,094132	8,591405	2,052296	-0,443178	-3,071671	-1,988252	-13,368361	4,977929	15,158470	0,100784	-0,211705	-0,867218	-7,524693	0,679901	2,052296	0,100784	-0,211705	-0,867218	-7,524693	0,679901	2,052296
11:15:15,36	0,532996	3,377951	-0,105973	1,710010	0,095989	0,000998	0,101989	-0,213813	-0,867210	9,200290	8,677915	2,036984	-0,445593	-3,069502	-1,991735	-13,381453	4,988360	15,204569	0,101989	-0,213813	-0,867210	-7,584066	0,671749	2,036984	0,101989	-0,213813	-0,867210	-7,584066	0,671749	2,036984
11:15:15,41	0,532996	3,377951	-0,105973	1,710010	0,095989	0,000998	0,101318	-0,210637	-0,870692	9,037617	8,626477	2,083082	-0,444930	-3,071118	-1,988251	-13,371703	5,015030	15,169162	0,101318	-0,210637	-0,870692	-7,497409	0,672974	2,083082	0,101318	-0,210637	-0,870692	-7,497409	0,672974	2,083082
11:15:15,46	0,532996	3,377951	-0,105973	1,710010	0,095989	0,000998	0,102387	-0,212020	-0,867208	9,137469	8,677154	2,047675	-0,442619	-3,071034	-1,989032	-13,388416	5,007689	15,169986	0,102387	-0,212020	-0,867208	-7,506069	0,639764	2,047675	0,102387	-0,212020	-0,867208	-7,506069	0,639764	2,047675
11:15:15,51	0,532996	3,377951	-0,105973	1,710010	0,095989	0,000998	0,101159	-0,213979	-0,867990	9,224658	8,602489	2,048499	-0,443860	-3,065232	-1,988674	-13,395773	4,986713	15,169818	0,101159	-0,213979	-0,867990	-7,572714	0,661506	2,048499	0,101159	-0,213979	-0,867990	-7,572714	0,661506	2,048499
11:15:15,56	0,532996	3,377951	-0,105973	1,710010	0,095989	0,000998	0,096755	-0,210003	-0,867632	8,996062	8,377572	2,048331	-0,442587	-3,069018	-1,987868	-13,373546	5,017329	15,169738	0,096755	-0,210003	-0,867632	-7,489195	0,782342	2,048331	0,096755	-0,210003	-0,867632	-7,489195	0,782342	2,048331
11:15:15,61	0,532996	3,377951	-0,105973	1,710010	0,095989	0,000998	0,099396	-0,212999	-0,866826	9,189480	8,518895	2,048252	-0,445015	-3,069994	-1,989412	-13,389156	4,976064	15,193177	0,099396	-0,212999	-0,866826	-7,530960	0,716270	2,048252	0,099396	-0,212999	-0,866826	-7,530960	0,716270	2,048252
11:15:15,66	0,532996	3,377951	-0,105973	1,710010	0,095989	0,000998	0,101456	-0,211385	-0,868369	9,061982	8,633087	2,071691	-0,447468	-3,066523	-1,990196	-13,362045	4,995169	15,191656	0,101456	-0,211385	-0,868369	-7,531716	0,668816	2,071691	0,101456	-0,211385	-0,868369	-7,531716	0,668816	2,071691
11:15:15,71	0,532996	3,377951	-0,105973	1,710010	0,095989	0,000998	0,099677	-0,207524	-0,869154	8,891340	8,554507	2,070170	-0,444971	-3,068069	-1,990971	-13,357657	4,962905	15,179138	0,099677	-0,207524	-0,869154	-7,399314	0,729885	2,070170	0,099677	-0,207524	-0,869154	-7,399314	0,729885	2,070170
11:15:15,76	0,532996	3,377951	-0,105973	1,710010	0,095989	0,000998	0,099767	-0,210460	-0,869928	9,018258	8,579115	2,057652	-0,444461	-3,069738	-1,989445	-13,404830	4,963629	15,159178	0,099767	-0,210460	-0,869928	-7,502862	0,747435	2,057652	0,099767	-0,210460	-0,869928	-7,502862	0,747435	2,057652
11:15:15,81	0,532996	3,377951	-0,105973	1,710010	0,095989	0,000998	0,100957	-0,211736	-0,868402	9,061638	8,599798	2,037691	-0,444442	-3,070374	-1,988268	-13,402090	4,973440	15,168347	0,100957	-0,211736	-0,868402	-7,559629	0,674675	2,037691	0,100957	-0,211736	-0,868402	-7,559629	0,674675	2,037691
11:15:15,86	0,532996	3,377951	-0,105973	1,710010	0,095989	0,000998	0,101498	-0,212071	-0,867225	9,088911	8,625407	2,046861	-0,444303	-3,069685	-1,988226	-13,336709	4,983135	15,187467	0,101498	-0,212071	-0,867225	-7,558633	0,657801	2,046861	0,101498	-0,212071	-0,867225	-7,558633	0,657801	2,046861
11:15:15,91	0,532996	3,377951	-0,105973	1,710010	0,095989	0,000998	0,100832	-0,211846	-0,867184	9,118317	8,642549	2,065980	-0,445007	-3,070042	-1,990961	-13,378041	4,963048	15,193583	0,100832	-0,211846	-0,867184	-7,511594	0,727223	2,065980	0,100832	-0,211846	-0,867184	-7,511594	0,727223	2,065980
11:15:15,97	0,532996	3,377951	-0,105973	1,710010	0,095989	0,000998	0,101493	-0,211415	-0,869918	9,057865	8,651180	2,072096	-0,440907	-3,069988	-1,991736	-13,395163	4,986712	15,200550	0,101493	-0,211415	-0,869918	-7,538245	0,683951	2,072096	0,101493	-0,211415	-0,869918	-7,538245	0,683951	2,072096
11:15:16,02	0,532996	3,377951	-0,105973	1,710010	0,095989	0,000998	0,099397	-0,214939	-0,870693	9,253007	8,515495	2,079064	-0,443272	-3,070424	-1,990582	-13,391046	4,948658	15,183578	0,099397	-0,214939	-0,870693	-7,619678	0,712853	2,079064	0,099397	-0,214939	-0,870693	-7,619678	0,712853	2,079064
11:15:16,07	0,532996	3,377951	-0,105973	1,710010	0,095989	0,000998	0,100956	-0,213109	-0,869539	9,126952	8,619187	2,062091	-0,446781	-3,068114	-1,989433	-13,397719	5,013061	15,184747	0,100956	-0,213109	-0,869539	-7,602082	0,694115	2,062091	0,100956	-0,213109	-0,869539	-7,602082	0,694115	2,062091
11:15:16,12	0,532996	3,377951	-0,105973	1,710010	0,095989	0,000998	0,100711	-0,208915	-0,868390	8,961327	8,568444	2,063260	-0,467317	-2,990668	-1,975492	-9,697181	5,963449	14,890750	0,100711	-0,208915	-0,868390	-7,438515	0,662638	2,063260	0,100711	-0,208915	-0,868390	-7,438515	0,662638	2,063260
11:15:16,17	0,532996	3,377951	-0,105973	1,710010	0,095989	0,000998	0,043909	-0,152407	-0,854450	8,696245	8,344294	1,769264	-0,447437	-3,040596	-2,003088	-12,270663	4,320565	15,100272	0,043909	-0,152407	-0,854450	-3,267728	4,897461	1,769264	0,043909	-0,152407	-0,854450	-3,267728	4,897461	1,769264
11:15:16,22	0,532996	3,377951	-0,105973	1,710010	0,095989	0,000998	0,077207	-0,194587	-0,882046	8,180087	8,668557	1,978785	-0,432009	-3,043660	-1,952105	-12,685901	3,662543	15,128943	0,077207	-0,194587	-0,882046	-7,095018	2,607795	1,978785	0,077207	-0,194587	-0,882046	-7,095018	2,607795	1,978785
11:15:16,27	0,533034	3,378094	-0,105983	1,660024	0,095970	0,000911	0,072147	-0,209481	-0,831062	8,177076	8,374816	2,007456	-0,421755	-3,008498	-1,920291	-11,258599	3,275026	15,131481	0,072147	-0,209481	-0,831062	-8,267183	2,711301	2,007456	0,072147	-0,209481	-0,831062	-8,267183	2,711301	2,007456
11:15:16,32	0,533034	3,378094	-0,105983	1,660024	0,095970	0,000911	0,036568	-0,200780	-0,799248	8,102650	7,954586	2,009995	-0,421728	-3,011203	-1,917976	-11,265094	3,284916	15,096144	0,036568	-0,200780	-0,799248	-7,658542	5,083961	2,009995	0,036568	-0,200780	-0,799248	-7,658542	5,083961	2,009995
11:15:16,37	0,533034	3,378094	-0,105983	1,660024	0,095970	0,000911	0,038898	-0,202156	-0,796934	8,179564	8,065152	1,974657	-0,425180	-3,009021	-1,918569	-11,286285	3,285412	15,114635	0,038898	-0,202156	-0,796934	-7,689711	5,011660	1,974657	0,038898	-0,202156	-0,796934	-7,689711	5,011660	1,974657
11:15:16,42	0,533034	3,378094	-0,105983	1,660024	0,095970	0,000911	0,038734	-0,198076	-0,797527	7,957200	8,038012	1,993148	-0,420583	-3,011514	-1,919502	-11,255047	3,227760	15,124361	0,038734	-0,198076	-0,797527	-7,591737	4,997411	1,993148	0,038734	-0,198076	-0,797527	-7,591737	4,997411	1,993148
11:15:16,47	0,533034	3,378094	-0,105983	1,660024	0,095970	0,000911	0,038595	-0,203303	-0,798459	8,194726	8,086672	2,002874	-0,420917	-3,014623	-1,921428	-11,245932	3,266939	15,125367	0,038595	-0,203303	-0,798459	-7,764578	5,056969	2,002874	0,038595	-0,203303	-0,798459	-7,764578	5,056969	2,002874
11:15:16,52	0,533034	3,378094	-0,105983	1,660024	0,095970	0,000911	0,041454	-0,204568	-0,800385	8,298979	8,223655	2,003881	-0,420481	-3,009422	-1,922216	-11,200291	3,234011	15,111442	0,041454	-0,204568	-0,800385	-7,759606	4,969505	2,003881	0,041454	-0,204568	-0,800385	-7,759606	4,969505	2,003881
11:15:16,57	0,533034	3,378094	-0,105983	1,660024	0,095970	0,000911	0,036732	-0,202346	-0,801174	8,177720	8,034084	1,989956	-0,425225	-3,008267	-1,919824	-11,193242	3,299913	15,117029	0,036732	-0,202346	-0,801174	-7,706410	5,150637	1,989956	0,036732	-0,202346	-0,801174	-7,706410	5,150637	1,989956
11:15:16,62	0,533034	3,378094	-0,105983	1,660024	0,095970	0,000911	0,038103	-0,197659	-0,798781	7,994622	8,078559	1,995543	-0,471594	-2,977385	-1,963444	-9,355143	5,558948	14,761585	0,038103	-0,197659	-0,798781	-7,521620	5,087444	1,995543	0,038103	-0,197659	-0,798781	-7,521620	5,087444	1,995543
11:15:16,67	0,533034	3,378094	-0,105983	1,660024	0,095970	0,000911	0,034544	-0,142061	-0,842402	7,978966	8,355785	1,640099	-0,428798	-2,994612	-1,979211	-10,504964	3,107990	14,980655	0,034544	-0,142061	-0,842402	-3,172848	5,644094	1,640099	0,034544	-0,142061	-0,842402	-3,172848	5,644094	1,640099
11:15:16,72	0,533034	3,378094	-0,105983	1,660024	0,095970	0,000911	0,028065	-0,187738	-0,858168	7,656654	8,248581	1,859168	-0,423008	-3,015038	-1,932350	-11,742758	2,608277	15,117617	0,028065	-0,187738	-0,858168	-7,080783	6,045493	1,859168	0,028065	-0,187738	-0,858168	-7,080783	6,045493	1,859168
11:15:16,77	0,533010	3,378073	-0,105985	1,609975	0,095992	0,000995	0,042859	-0,202965	-0,811308	7,396801	8,195789	1,996131	-0,414689	-2,984019	-1,905285	-10,386977	2,426582	15,032925	0,042859	-0,202965	-0,811308	-8,535961	4,831335	1,996131	0,042859	-0,202965	-0,811308	-8,535961	4,831335	1,996131
11:15:16,82	0,533010	3,378073	-0,105985	1,609975	0,095992	0,000995	0,011836	-0,194659	-0,784243	7,485432	7,847575	1,911439	-0,416868	-2,984093	-1,906653	-10,382347	2,392436	15,024153	0,011836	-0,194659	-0,784243	-7,795317	6,918437	1,911439	0,011836	-0,194659	-0,784243	-7,795317	6,918437	1,911439
11:15:16,87	0,533010	3,378073	-0,105985	1,609975	0,095992	0,000995	0,012990	-0,192809	-0,785610	7,361988	7,928644	1,902667	-0,415240	-2,989709	-1,903677	-10,384642	2,432890	15,069947	0,012990	-0,192809	-0,785610	-7,773553	6,908949	1,902667	0,012990	-0,192809	-0,785610	-7,773553	6,908949	1,902667
11:15:16,92	0,533010	3,378073	-0,105985	1,609975	0,095992	0,000995	0,017040	-0,197028	-0,782635	7,615244	8,117019	1,948460	-0,415314	-2,983740	-1,908741	-10,380218	2,400012	15,087337	0,017040	-0,197028	-0,782635	-7,851461	6,779415	1,948460	0,017040	-0,197028	-0,782635	-7,851461	6,779415	1,948460
11:15:16,97	0,533010	3,378073	-0,105985	1,609975	0,095992	0,000995	0,011908	-0,193979	-0,787699	7,430439	7,870431	1,965851	-0,416764	-2,982008	-1,905989	-10,349602	2,454505	15,037841	0,011908	-0,193979	-0,787699	-7,796926	6,935681	1,965851	0,011908	-0,193979	-0,787699	-7,796926	6,935681	1,965851
11:15:17,02	0,533010	3,378073	-0,105985	1,609975	0,095992	0,000995	0,011132	-0,191857	-0,784946	7,382595	7,829365	1,916355	-0,416380	-2,985585	-1,906402	-10,354669	2,444345	15,072078	0,011132	-0,191857	-0,784946	-7,678192	6,955502	1,916355	0,011132	-0,191857	-0,784946	-7,678192	6,955502	1,916355
11:15:17,07	0,533010	3,378073	-0,105985	1,609975	0,095992	0,000995	0,014038	-0,193978	-0,785360	7,481559	7,981180	1,950592	-0,414678	-2,985198	-1,908358	-10,375646	2,429862	15,068526	0,014038	-0,193978	-0,785360	-7,745735	6,879181	1,950592	0,014038	-0,193978	-0,785360	-7,745735	6,879181	1,950592
11:15:17,12	0,533010	3,378073	-0,105985	1,609975	0,095992	0,000995	0,012851	-0,195259	-0,787315	7,525106	7,908543	1,947040	-0,413585	-2,985934	-1,903195	-10,345910	2,390529	15,060265	0,012851	-0,195259	-0,787315	-7,802695	6,899704	1,947040	0,012851	-0,195259	-0,787315	-7,802695	6,899704	1,947040
11:15:17,17	0,533010	3,378073	-0,105985	1,609975	0,095992	0,000995	0,012943	-0,196573	-0,782152	7,574250	7,958709	1,938779	-0,414409	-2,982929	-1,904215	-10,381804	2,397667	15,037561	0,012943	-0,196573	-0,782152	-7,856717	6,942703	1,938779	0,012943	-0,196573	-0,782152	-7,856717	6,942703	1,938779
11:15:17,22	0,533010	3,378073	-0,105985	1,609975	0,095992	0,000995	0,010753	-0,194358	-0,783172	7,447309	7,810164	1,916074	-0,418765	-2,985600	-1,906813	-10,371676	2,451642	15,057787	0,010753	-0,194358	-0,783172	-7,809787	6,966090	1,916074	0,010753	-0,194358	-0,783172	-7,809787	6,966090	1,916074
11:15:17,27	0,533010	3,378073	-0,105985	1,609975	0,095992	0,000995	0,015244	-0,191920	-0,785770	7,372364	8,025509	1,936301	-0,415392	-2,984640	-1,906612	-10,385217	2,418378	15,073614	0,015244	-0,191920	-0,785770	-7,693384	6,828847	1,936301	0,015244	-0,191920	-0,785770	-7,693384	6,828847	1,936301
11:15:17,32	0,533010	3,378073	-0,105985	1,609975	0,095992	0,000995	0,012726	-0,194362	-0,785570	7,463747	7,899461	1,952128	-0,410502	-2,983134	-1,906416	-10,337622	2,388552	15,047278	0,012726	-0,194362	-0,785570	-7,793664	6,900488	1,952128	0,012726	-0,194362	-0,785570	-7,793664	6,900488	1,952128
11:15:17,37	0,533010	3,378073	-0,105985	1,609975	0,095992	0,000995	0,008976	-0,197843	-0,785373	7,642730	7,760612	1,925792	-0,415816	-2,984743	-1,906806	-10,356339	2,418919	15,057214	0,008976	-0,197843	-0,785373	-7,887943	7,055985	1,925792	0,008976	-0,197843	-0,785373	-7,887943	7,055985	1,925792
11:15:17,42	0,533010	3,378073	-0,105985	1,609975	0,095992	0,000995	0,013027	-0,194046	-0,785763	7,462209	7,939877	1,935727	-0,415241	-2,981737	-1,906817	-10,353973	2,416107	15,057651	0,013027	-0,194046	-0,785763	-7,770375	6,917237	1,935727	0,013027	-0,194046	-0,785763	-7,770375	6,917237	1,935727
11:15:17,47	0,533010	3,378073	-0,105985	1,609975	0,095992	0,000995	0,010136	-0,193040	-0,785774	7,408687	7,793012	1,936165	-0,415794	-2,985316	-1,906017	-10,353371	2,435203	15,066834	0,010136	-0,193040	-0,785774	-7,744989	6,997298	1,936165	0,010136	-0,193040	-0,785774	-7,744989	6,997298	1,936165
11:15:17,52	0,533010	3,378073	-0,105985	1,609975	0,095992	0,000995	0,013512	-0,194352	-0,784975	7,493705	7,959514	1,945348	-0,412900	-2,985796	-1,907177	-10,361159	2,392812	15,071536	0,013512	-0,194352	-0,784975	-7,762897	6,898819	1,945348	0,013512	-0,194352	-0,784975	-7,762897	6,898819	1,945348
11:15:17,57	0,533010	3,378073	-0,105985	1,609975	0,095992	0,000995	0,012481	-0,197097	-0,786135	7,595883	7,920337	1,950050	-0,413400	-2,983023	-1,905646	-10,368319	2,409479	15,061039	0,012481	-0,197097	-0,786135	-7,876267	6,940598	1,950050	0,012481	-0,197097	-0,786135	-7,876267	6,940598	1,950050
11:15:17,62	0,533010	3,378073	-0,105985	1,609975	0,095992	0,000995	0,010329	-0,195278	-0,784604	7,512105	7,793930	1,939553	-0,414047	-2,984444	-1,906006	-10,349340	2,407791	15,080874	0,010329	-0,195278	-0,784604	-7,817187	6,983077	1,939553	0,010329	-0,195278	-0,784604	-7,817187	6,983077	1,939553
11:15:17,67	0,533010	3,378073	-0,105985	1,609975	0,095992	0,000995	0,011883	-0,195428	-0,784964	7,527966	7,892021	1,959388	-0,411503	-2,986911	-1,905657	-10,407253	2,396828	15,044641	0,011883	-0,195428	-0,784964	-7,813151	6,959175	1,959388	0,011883	-0,195428	-0,784964	-7,813151	6,959175	1,959388
11:15:17,72	0,533010	3,378073	-0,105985	1,609975	0,095992	0,000995	0,012748	-0,198864	-0,784615	7,668195	7,892293	1,923155	-0,415188	-2,985013	-1,906793	-10,340646	2,426023	15,062186	0,012748	-0,198864	-0,784615	-7,942660	6,891597	1,923155	0,012748	-0,198864	-0,784615	-7,942660	6,891597	1,923155
11:15:17,77	0,533010	3,378073	-0,105985	1,609975	0,095992	0,000995	0,012947	-0,194725	-0,785750	7,511528	7,945747	1,940699	-0,413949	-2,987969	-1,906260	-10,390780	2,374166	15,091985	0,012947	-0,194725	-0,785750	-7,774375	6,929400	1,940699	0,012947	-0,194725	-0,785750	-7,774375	6,929400	1,940699
11:15:17,82	0,533010	3,378073	-0,105985	1,609975	0,095992	0,000995	0,014887	-0,197276	-0,785218	7,574200	8,029119	1,970498	-0,415853	-2,984262	-1,905649	-10,381162	2,440835	15,063588	0,014887	-0,197276	-0,785218	-7,911952	6,860510	1,970498	0,014887	-0,197276	-0,785218	-7,911952	6,860510	1,970498
11:15:17,87	0,533010	3,378073	-0,105985	1,609975	0,095992	0,000995	0,012628	-0,193774	-0,784606	7,454629	7,886683	1,942102	-0,413531	-2,985243	-1,907973	-10,387144	2,418109	15,068225	0,012628	-0,193774	-0,784606	-7,756596	6,895350	1,942102	0,012628	-0,193774	-0,784606	-7,756596	6,895350	1,942102
11:15:17,92	0,533010	3,378073	-0,105985	1,609975	0,095992	0,000995	0,012318	-0,196274	-0,786930	7,562002	7,876702	1,946739	-0,413553	-2,984763	-1,907557	-10,326806	2,414676	15,069732	0,012318	-0,196274	-0,786930	-7,845541	6,909770	1,946739	0,012318	-0,196274	-0,786930	-7,845541	6,909770	1,946739
11:15:17,97	0,533010	3,378073	-0,105985	1,609975	0,095992	0,000995	0,011913	-0,196015	-0,786514	7,575722	7,909635	1,948246	-0,412916	-2,985766	-1,906405	-10,372360	2,399322	15,071392	0,011913	-0,196015	-0,786514	-7,811478	6,974461	1,948246	0,011913	-0,196015	-0,786514	-7,811478	6,974461	1,948246
11:15:18,02	0,533010	3,378073	-0,105985	1,609975	0,095992	0,000995	0,012463	-0,197069	-0,785363	7,594430	7,906465	1,949905	-0,412934	-2,985601	-1,905660	-10,394305	2,425241	15,042945	0,012463	-0,197069	-0,785363	-7,875469	6,928110	1,949905	0,012463	-0,197069	-0,785363	-7,875469	6,928110	1,949905
11:15:18,07	0,533010	3,378073	-0,105985	1,609975	0,095992	0,000995	0,012329	-0,196971	-0,784618	7,600800	7,867518	1,921458	-0,415088	-2,988169	-1,907566	-10,363490	2,409316	15,063116	0,012329	-0,196971	-0,784618	-7,861394	6,899705	1,921458	0,012329	-0,196971	-0,784618	-7,861394	6,899705	1,921458
11:15:18,12	0,533010	3,378073	-0,105985	1,609975	0,095992	0,000995	0,015630	-0,196389	-0,786524	7,572194	8,073814	1,941630	-0,413513	-2,984606	-1,906402	-10,378567	2,421385	15,086765	0,015630	-0,196389	-0,786524	-7,844377	6,846881	1,941630	0,015630	-0,196389	-0,786524	-7,844377	6,846881	1,941630
11:15:18,17	0,533010	3,378073	-0,105985	1,609975	0,095992	0,000995	0,011756	-0,195972	-0,785360	7,553412	7,853312	1,965279	-0,415807	-2,987831	-1,906129	-10,361780	2,412596	15,038029	0,011756	-0,195972	-0,785360	-7,830406	6,930430	1,965279	0,011756	-0,195972	-0,785360	-7,830406	6,930430	1,965279
11:15:18,22	0,533010	3,378073	-0,105985	1,609975	0,095992	0,000995	0,015696	-0,195597	-0,785087	7,534680	8,077124	1,916543	-0,411675	-2,983526	-1,905601	-10,345420	2,429646	15,101215	0,015696	-0,195597	-0,785087	-7,819680	6,844953	1,916543	0,015696	-0,195597	-0,785087	-7,819680	6,844953	1,916543
11:15:18,27	0,533010	3,378073	-0,105985	1,609975	0,095992	0,000995	0,009902	-0,197024	-0,784558	7,631829	7,781478	1,979728	-0,413420	-2,986302	-1,904652	-10,388077	2,417846	15,084641	0,009902	-0,197024	-0,784558	-7,834549	7,004138	1,979728	0,009902	-0,197024	-0,784558	-7,834549	7,004138	1,979728
11:15:18,32	0,533010	3,378073	-0,105985	1,609975	0,095992	0,000995	0,013179	-0,196900	-0,783609	7,593860	7,920827	1,963154	-0,413455	-2,985493	-1,904848	-10,354019	2,405216	15,065547	0,013179	-0,196900	-0,783609	-7,862825	6,886263	1,963154	0,013179	-0,196900	-0,783609	-7,862825	6,886263	1,963154
11:15:18,37	0,533010	3,378073	-0,105985	1,609975	0,095992	0,000995	0,012496	-0,196465	-0,783806	7,577325	7,921108	1,944060	-0,412900	-2,984970	-1,905331	-10,372416	2,410067	15,040518	0,012496	-0,196465	-0,783806	-7,845203	6,940177	1,944060	0,012496	-0,196465	-0,783806	-7,845203	6,940177	1,944060
11:15:18,42	0,533010	3,378073	-0,105985	1,609975	0,095992	0,000995	0,011766	-0,196685	-0,784288	7,583730	7,864783	1,919031	-0,415249	-2,985238	-1,905613	-10,358531	2,396932	15,089747	0,011766	-0,196685	-0,784288	-7,856011	6,941170	1,919031	0,011766	-0,196685	-0,784288	-7,856011	6,941170	1,919031
11:15:18,48	0,533010	3,378073	-0,105985	1,609975	0,095992	0,000995	0,013173	-0,194784	-0,784571	7,480484	7,956529	1,968260	-0,412387	-2,988629	-1,908338	-10,402603	2,400072	15,087105	0,013173	-0,194784	-0,784571	-7,810087	6,922481	1,968260	0,013173	-0,194784	-0,784571	-7,810087	6,922481	1,968260
11:15:18,53	0,533010	3,378073	-0,105985	1,609975	0,095992	0,000995	0,014446	-0,194173	-0,783406	7,446012	8,026840	1,962224	-0,415821	-2,989414	-1,907924	-10,360766	2,409487	15,095705	0,014446	-0,194173	-0,783406	-7,796598	6,892810	1,962224	0,014446	-0,194173	-0,783406	-7,796598	6,892810	1,962224
11:15:18,58	0,533010	3,378073	-0,105985	1,609975	0,095992	0,000995	0,017075	-0,196377	-0,786882	7,573056	8,151233	1,974219	-0,416417	-2,984885	-1,907984	-10,368468	2,440987	15,048947	0,017075	-0,196377	-0,786882	-7,842536	6,810858	1,974219	0,017075	-0,196377	-0,786882	-7,842536	6,810858	1,974219
11:15:18,63	0,533010	3,378073	-0,105985	1,609975	0,095992	0,000995	0,013450	-0,193596	-0,786942	7,451900	7,940317	1,927461	-0,463910	-2,947262	-1,926653	-8,520941	4,675403	14,740420	0,013450	-0,193596	-0,786942	-7,745424	6,884499	1,927461	0,013450	-0,193596	-0,786942	-7,745424	6,884499	1,927461
11:15:18,68	0,533010	3,378073	-0,105985	1,609975	0,095992	0,000995	0,004614	-0,133654	-0,805611	7,193726	7,963650	1,618934	-0,427579	-2,993815	-1,966655	-10,616077	2,780940	15,031841	0,004614	-0,133654	-0,805611	-3,298131	7,601444	1,618934	0,004614	-0,133654	-0,805611	-3,298131	7,601444	1,618934
11:15:18,73	0,533010	3,378073	-0,105985	1,609975	0,095992	0,000995	0,026765	-0,188395	-0,845613	7,352032	8,248303	1,910355	-0,427353	-3,013365	-1,900028	-12,144624	2,690532	15,073930	0,026765	-0,188395	-0,845613	-7,436985	6,147230	1,910355	0,026765	-0,188395	-0,845613	-7,436985	6,147230	1,910355
11:15:18,78	0,532957	3,377958	-0,105976	1,559976	0,095997	0,000993	0,043582	-0,198366	-0,778985	7,027928	7,844225	1,952443	-0,420037	-2,985813	-1,878589	-10,722273	2,390368	15,071073	0,043582	-0,198366	-0,778985	-8,543773	4,423026	1,952443	0,043582	-0,198366	-0,778985	-8,543773	4,423026	1,952443
11:15:18,83	0,532957	3,377958	-0,105976	1,559976	0,095997	0,000993	0,016064	-0,190925	-0,757547	7,092260	7,795135	1,949587	-0,417937	-2,983519	-1,881188	-10,690130	2,373850	15,051503	0,016064	-0,190925	-0,757547	-7,895379	6,534141	1,949587	0,016064	-0,190925	-0,757547	-7,895379	6,534141	1,949587
11:15:18,88	0,532957	3,377958	-0,105976	1,559976	0,095997	0,000993	0,013027	-0,191597	-0,760145	7,128938	7,673341	1,930016	-0,418197	-2,982692	-1,881298	-10,674232	2,388662	15,072954	0,013027	-0,191597	-0,760145	-7,911404	6,650700	1,930016	0,013027	-0,191597	-0,760145	-7,911404	6,650700	1,930016
11:15:18,93	0,532957	3,377958	-0,105976	1,559976	0,095997	0,000993	0,012441	-0,190958	-0,760255	7,116506	7,649236	1,951468	-0,418846	-2,982362	-1,880840	-10,656613	2,389026	15,071635	0,012441	-0,190958	-0,760255	-7,873704	6,672588	1,951468	0,012441	-0,190958	-0,760255	-7,873704	6,672588	1,951468
11:15:18,98	0,532957	3,377958	-0,105976	1,559976	0,095997	0,000993	0,012480	-0,190231	-0,759797	7,087826	7,666323	1,950149	-0,421644	-2,985319	-1,879021	-10,695905	2,359574	15,131650	0,012480	-0,190231	-0,759797	-7,845313	6,686640	1,950149	0,012480	-0,190231	-0,759797	-7,845313	6,686640	1,950149
11:15:19,03	0,532957	3,377958	-0,105976	1,559976	0,095997	0,000993	0,016440	-0,189287	-0,757979	6,993569	7,852935	2,010164	-0,420863	-2,979555	-1,882483	-10,672179	2,392226	15,068928	0,016440	-0,189287	-0,757979	-7,865441	6,562402	2,010164	0,016440	-0,189287	-0,757979	-7,865441	6,562402	2,010164
11:15:19,08	0,532957	3,377958	-0,105976	1,559976	0,095997	0,000993	0,011058	-0,187081	-0,761441	6,919033	7,577281	1,947442	-0,420850	-2,983352	-1,878615	-10,698839	2,424939	15,039071	0,011058	-0,187081	-0,761441	-7,766859	6,709252	1,947442	0,011058	-0,187081	-0,761441	-7,766859	6,709252	1,947442
11:15:19,13	0,532957	3,377958	-0,105976	1,559976	0,095997	0,000993	0,014339	-0,188991	-0,757572	7,033320	7,708473	1,917585	-0,469384	-2,947058	-1,904482	-8,825479	4,657531	14,700307	0,014339	-0,188991	-0,757572	-7,802458	6,582848	1,917585	0,014339	-0,188991	-0,757572	-7,802458	6,582848	1,917585
11:15:19,18	0,532957	3,377958	-0,105976	1,559976	0,095997	0,000993	0,007174	-0,128812	-0,783439	6,774187	7,841984	1,578821	-0,439547	-2,979279	-1,928386	-10,520708	2,792806	14,969282	0,007174	-0,128812	-0,783439	-3,337560	7,278796	1,578821	0,007174	-0,128812	-0,783439	-3,337560	7,278796	1,578821
11:15:19,23	0,532957	3,377958	-0,105976	1,559976	0,095997	0,000993	0,043183	-0,190869	-0,769310	6,348058	7,884233	1,986457	-0,433646	-3,009270	-1,890352	-12,237004	2,408976	15,107944	0,043183	-0,190869	-0,769310	-8,635125	4,494385	1,986457	0,043183	-0,190869	-0,769310	-8,635125	4,494385	1,986457
11:15:19,28	0,533001	3,377998	-0,105989	1,509943	0,095995	0,000991	0,043183	-0,190869	-0,769310	6,348058	7,884233	1,986457	-0,423005	-2,986246	-1,858123	-11,023130	2,320575	15,078280	0,043183	-0,190869	-0,769310	-8,635125	4,494385	1,986457	0,043183	-0,190869	-0,769310	-8,635125	4,494385	1,986457
11:15:19,33	0,533001	3,377998	-0,105989	1,509943	0,095995	0,000991	0,017923	-0,188572	-0,737080	6,759000	7,666156	1,956793	-0,424532	-2,984537	-1,860968	-11,047433	2,328015	15,027999	0,017923	-0,188572	-0,737080	-8,043879	6,259222	1,956793	0,017923	-0,188572	-0,737080	-8,043879	6,259222	1,956793
11:15:19,38	0,533001	3,377998	-0,105989	1,509943	0,095995	0,000991	0,017206	-0,186395	-0,739925	6,640079	7,604144	1,906513	-0,425985	-2,984718	-1,862062	-11,027307	2,301077	15,026510	0,017206	-0,186395	-0,739925	-7,991891	6,253435	1,906513	0,017206	-0,186395	-0,739925	-7,991891	6,253435	1,906513
11:15:19,43	0,533001	3,377998	-0,105989	1,509943	0,095995	0,000991	0,018090	-0,185227	-0,741019	6,566080	7,680970	1,905023	-0,426587	-2,982240	-1,862832	-11,027537	2,316572	15,051966	0,018090	-0,185227	-0,741019	-7,974208	6,260928	1,905023	0,018090	-0,185227	-0,741019	-7,974208	6,260928	1,905023
11:15:19,48	0,533001	3,377998	-0,105989	1,509943	0,095995	0,000991	0,016244	-0,183466	-0,741789	6,487850	7,577064	1,930480	-0,424431	-2,982305	-1,859319	-10,999523	2,341462	15,049490	0,016244	-0,183466	-0,741789	-7,914256	6,301884	1,930480	0,016244	-0,183466	-0,741789	-7,914256	6,301884	1,930480
11:15:19,53	0,533001	3,377998	-0,105989	1,509943	0,095995	0,000991	0,015223	-0,185366	-0,738277	6,622190	7,535746	1,928004	-0,427483	-2,983460	-1,864204	-11,037853	2,322169	15,037408	0,015223	-0,185366	-0,738277	-7,929033	6,340777	1,928004	0,015223	-0,185366	-0,738277	-7,929033	6,340777	1,928004
11:15:19,58	0,533001	3,377998	-0,105989	1,509943	0,095995	0,000991	0,017750	-0,183300	-0,743162	6,478906	7,643611	1,915921	-0,425361	-2,982398	-1,860089	-11,005456	2,304896	15,064420	0,017750	-0,183300	-0,743162	-7,910168	6,250259	1,915921	0,017750	-0,183300	-0,743162	-7,910168	6,250259	1,915921
11:15:19,63	0,533001	3,377998	-0,105989	1,509943	0,095995	0,000991	0,015769	-0,184607	-0,739046	6,548099	7,577311	1,942934	-0,425345	-2,980073	-1,861650	-11,000823	2,340400	15,066808	0,015769	-0,184607	-0,739046	-7,943558	6,339439	1,942934	0,015769	-0,184607	-0,739046	-7,943558	6,339439	1,942934
11:15:19,68	0,533001	3,377998	-0,105989	1,509943	0,095995	0,000991	0,013747	-0,183459	-0,740607	6,521441	7,458422	1,945321	-0,428281	-2,982535	-1,860477	-11,006246	2,344057	15,070239	0,013747	-0,183459	-0,740607	-7,880059	6,379286	1,945321	0,013747	-0,183459	-0,740607	-7,880059	6,379286	1,945321
11:15:19,73	0,533001	3,377998	-0,105989	1,509943	0,095995	0,000991	0,017348	-0,182147	-0,739435	6,453681	7,639135	1,948753	-0,425358	-2,982363	-1,862005	-10,994116	2,298400	15,094338	0,017348	-0,182147	-0,739435	-7,844840	6,277340	1,948753	0,017348	-0,182147	-0,739435	-7,844840	6,277340	1,948753
11:15:19,78	0,533001	3,377998	-0,105989	1,509943	0,095995	0,000991	0,015737	-0,184592	-0,740962	6,547374	7,588688	1,972852	-0,425412	-2,981669	-1,863196	-10,987361	2,337631	15,061620	0,015737	-0,184592	-0,740962	-7,943122	6,353370	1,972852	0,015737	-0,184592	-0,740962	-7,943122	6,353370	1,972852
11:15:19,83	0,533001	3,377998	-0,105989	1,509943	0,095995	0,000991	0,015163	-0,184198	-0,742153	6,564234	7,545092	1,940134	-0,427395	-2,981400	-1,859347	-11,004593	2,330260	15,026615	0,015163	-0,184198	-0,742153	-7,895326	6,354807	1,940134	0,015163	-0,184198	-0,742153	-7,895326	6,354807	1,940134
11:15:19,88	0,533001	3,377998	-0,105989	1,509943	0,095995	0,000991	0,015921	-0,182347	-0,738304	6,452953	7,573281	1,905129	-0,427393	-2,982485	-1,855916	-11,014313	2,346697	15,065370	0,015921	-0,182347	-0,738304	-7,861259	6,323476	1,905129	0,015921	-0,182347	-0,738304	-7,861259	6,323476	1,905129
11:15:19,93	0,533001	3,377998	-0,105989	1,509943	0,095995	0,000991	0,016860	-0,182891	-0,734874	6,490621	7,605470	1,943883	-0,426656	-2,981937	-1,864182	-10,990807	2,322828	15,045376	0,016860	-0,182891	-0,734874	-7,866302	6,281958	1,943883	0,016860	-0,182891	-0,734874	-7,866302	6,281958	1,943883
11:15:19,98	0,533001	3,377998	-0,105989	1,509943	0,095995	0,000991	0,016017	-0,183255	-0,743139	6,500625	7,593911	1,923890	-0,424475	-2,985037	-1,861270	-11,011785	2,300999	15,030925	0,016017	-0,183255	-0,743139	-7,884864	6,336596	1,923890	0,016017	-0,183255	-0,743139	-7,884864	6,336596	1,923890
11:15:20,03	0,533001	3,377998	-0,105989	1,509943	0,095995	0,000991	0,017611	-0,186694	-0,740228	6,650070	7,669581	1,909439	-0,428158	-2,981266	-1,859719	-10,954944	2,350390	15,021211	0,017611	-0,186694	-0,740228	-8,005397	6,287084	1,909439	0,017611	-0,186694	-0,740228	-8,005397	6,287084	1,909439
11:15:20,08	0,533001	3,377998	-0,105989	1,509943	0,095995	0,000991	0,016187	-0,181619	-0,738676	6,457370	7,620034	1,899725	-0,427660	-2,980571	-1,858945	-10,979872	2,305602	15,034287	0,016187	-0,181619	-0,738676	-7,799716	6,349365	1,899725	0,016187	-0,181619	-0,738676	-7,799716	6,349365	1,899725
11:15:20,13	0,533001	3,377998	-0,105989	1,509943	0,095995	0,000991	0,015336	-0,181703	-0,737902	6,410471	7,576605	1,912800	-0,429492	-2,982182	-1,861254	-11,004400	2,303901	15,074095	0,015336	-0,181703	-0,737902	-7,853188	6,372714	1,912800	0,015336	-0,181703	-0,737902	-7,853188	6,372714	1,912800
11:15:20,18	0,533001	3,377998	-0,105989	1,509943	0,095995	0,000991	0,017647	-0,180921	-0,740211	6,356112	7,676365	1,952608	-0,427080	-2,981283	-1,859724	-10,994703	2,335419	15,035863	0,017647	-0,180921	-0,740211	-7,846222	6,291091	1,952608	0,017647	-0,180921	-0,740211	-7,846222	6,291091	1,952608
11:15:20,23	0,533001	3,377998	-0,105989	1,509943	0,095995	0,000991	0,015662	-0,182561	-0,738682	6,473505	7,565803	1,914377	-0,425909	-2,983389	-1,861261	-10,990118	2,307521	15,043015	0,015662	-0,182561	-0,738682	-7,857523	6,336322	1,914377	0,015662	-0,182561	-0,738682	-7,857523	6,336322	1,914377
11:15:20,28	0,533001	3,377998	-0,105989	1,509943	0,095995	0,000991	0,016901	-0,184628	-0,740218	6,559118	7,648132	1,921528	-0,426848	-2,984665	-1,862540	-10,986873	2,357927	15,057136	0,016901	-0,184628	-0,740218	-7,934165	6,321419	1,921528	0,016901	-0,184628	-0,740218	-7,934165	6,321419	1,921528
11:15:20,33	0,533001	3,377998	-0,105989	1,509943	0,095995	0,000991	0,018475	-0,184453	-0,741497	6,595308	7,707622	1,935649	-0,427086	-2,983910	-1,861638	-10,995492	2,329070	15,060667	0,018475	-0,184453	-0,741497	-7,884259	6,257297	1,935649	0,018475	-0,184453	-0,741497	-7,884259	6,257297	1,935649
11:15:20,38	0,533001	3,377998	-0,105989	1,509943	0,095995	0,000991	0,017940	-0,183869	-0,740595	6,535647	7,686754	1,939181	-0,425265	-2,980059	-1,861670	-10,972332	2,350044	15,023245	0,017940	-0,183869	-0,740595	-7,898087	6,278445	1,939181	0,017940	-0,183869	-0,740595	-7,898087	6,278445	1,939181
11:15:20,43	0,533001	3,377998	-0,105989	1,509943	0,095995	0,000991	0,013695	-0,183520	-0,740627	6,547256	7,475582	1,901759	-0,429399	-2,980676	-1,861258	-10,969305	2,332959	15,055526	0,013695	-0,183520	-0,740627	-7,859101	6,400509	1,901759	0,013695	-0,183520	-0,740627	-7,859101	6,400509	1,901759
11:15:20,48	0,533001	3,377998	-0,105989	1,509943	0,095995	0,000991	0,016297	-0,180250	-0,740216	6,363888	7,622014	1,934040	-0,424740	-2,983537	-1,858923	-10,993476	2,292590	15,048597	0,016297	-0,180250	-0,740216	-7,785705	6,342738	1,934040	0,016297	-0,180250	-0,740216	-7,785705	6,342738	1,934040
11:15:20,53	0,533001	3,377998	-0,105989	1,509943	0,095995	0,000991	0,016444	-0,185714	-0,737881	6,600986	7,628959	1,927110	-0,426502	-2,980116	-1,859720	-11,000893	2,352199	15,051270	0,016444	-0,185714	-0,737881	-7,977556	6,338070	1,927110	0,016444	-0,185714	-0,737881	-7,977556	6,338070	1,927110
11:15:20,58	0,533001	3,377998	-0,105989	1,509943	0,095995	0,000991	0,014363	-0,182478	-0,738677	6,480631	7,484488	1,929783	-0,426888	-2,983349	-1,861910	-10,989978	2,314607	15,043472	0,014363	-0,182478	-0,738677	-7,843890	6,357004	1,929783	0,014363	-0,182478	-0,738677	-7,843890	6,357004	1,929783
11:15:20,63	0,533001	3,377998	-0,105989	1,509943	0,095995	0,000991	0,017356	-0,183760	-0,740867	6,520196	7,668382	1,921985	-0,424537	-2,984826	-1,862228	-11,039437	2,317250	15,068671	0,017356	-0,183760	-0,740867	-7,904960	6,305933	1,921985	0,017356	-0,183760	-0,740867	-7,904960	6,305933	1,921985
11:15:20,68	0,533001	3,377998	-0,105989	1,509943	0,095995	0,000991	0,017459	-0,186534	-0,741185	6,642028	7,629590	1,947185	-0,426403	-2,980967	-1,859955	-10,983766	2,304251	15,066550	0,017459	-0,186534	-0,741185	-8,000923	6,259046	1,947185	0,017459	-0,186534	-0,741185	-8,000923	6,259046	1,947185
11:15:20,73	0,533001	3,377998	-0,105989	1,509943	0,095995	0,000991	0,015051	-0,182989	-0,738913	6,474235	7,559053	1,945064	-0,427067	-2,980460	-1,859711	-10,991131	2,354863	15,055946	0,015051	-0,182989	-0,738913	-7,890387	6,377587	1,945064	0,015051	-0,182989	-0,738913	-7,890387	6,377587	1,945064
11:15:20,78	0,533001	3,377998	-0,105989	1,509943	0,095995	0,000991	0,014943	-0,182160	-0,738668	6,471286	7,521778	1,934460	-0,426635	-2,982024	-1,863221	-10,983981	2,318771	15,026413	0,014943	-0,182160	-0,738668	-7,828275	6,348751	1,934460	0,014943	-0,182160	-0,738668	-7,828275	6,348751	1,934460
11:15:20,83	0,533001	3,377998	-0,105989	1,509943	0,095995	0,000991	0,016082	-0,183316	-0,742178	6,503737	7,605236	1,904926	-0,425848	-2,981113	-1,860606	-10,960901	2,320917	15,047131	0,016082	-0,183316	-0,742178	-7,886602	6,342810	1,904926	0,016082	-0,183316	-0,742178	-7,886602	6,342810	1,904926
11:15:20,89	0,533001	3,377998	-0,105989	1,509943	0,095995	0,000991	0,014899	-0,183543	-0,739563	6,528919	7,562652	1,925645	-0,427021	-2,982757	-1,861993	-10,950509	2,306313	15,084100	0,014899	-0,183543	-0,739563	-7,879208	6,393065	1,925645	0,014899	-0,183543	-0,739563	-7,879208	6,393065	1,925645
11:15:20,94	0,533001	3,377998	-0,105989	1,509943	0,095995	0,000991	0,015681	-0,183313	-0,738239	6,520883	7,599092	1,961992	-0,422391	-2,982046	-1,859307	-10,992524	2,298161	15,059316	0,015681	-0,183313	-0,738239	-7,869226	6,368170	1,961992	0,015681	-0,183313	-0,738239	-7,869226	6,368170	1,961992
11:15:20,99	0,533001	3,377998	-0,105989	1,509943	0,095995	0,000991	0,013979	-0,187004	-0,738264	6,673352	7,498778	1,937830	-0,428045	-2,982183	-1,861253	-10,956247	2,317345	15,042787	0,013979	-0,187004	-0,738264	-8,006432	6,401451	1,937830	0,013979	-0,187004	-0,738264	-8,006432	6,401451	1,937830
11:15:21,04	0,533001	3,377998	-0,105989	1,509943	0,095995	0,000991	0,016924	-0,182175	-0,740211	6,457005	7,673760	1,921300	-0,474147	-2,925797	-1,881023	-8,307324	4,386114	14,694532	0,016924	-0,182175	-0,740211	-7,843717	6,345225	1,921300	0,016924	-0,182175	-0,740211	-7,843717	6,345225	1,921300
11:15:21,09	0,533001	3,377998	-0,105989	1,509943	0,095995	0,000991	-0,008856	-0,114056	-0,759980	6,030908	7,592831	1,573045	-0,446406	-2,992371	-1,907629	-11,141988	3,064040	14,978288	-0,008856	-0,114056	-0,759980	-2,922508	8,288053	1,573045	-0,008856	-0,114056	-0,759980	-2,922508	8,288053	1,573045
11:15:21,14	0,533001	3,377998	-0,105989	1,509943	0,095995	0,000991	0,034928	-0,171368	-0,786587	6,448852	8,075757	1,856801	-0,430479	-2,991500	-1,864119	-11,687349	2,097145	15,075489	0,034928	-0,171368	-0,786587	-7,003557	5,333918	1,856801	0,034928	-0,171368	-0,786587	-7,003557	5,333918	1,856801
11:15:21,19	0,533029	3,378046	-0,105981	1,459941	0,095994	0,001003	0,026211	-0,184726	-0,743076	6,033400	7,633606	1,954003	-0,426321	-2,962583	-1,833400	-10,213793	1,902799	15,034782	0,026211	-0,184726	-0,743076	-8,467565	5,576080	1,954003	0,026211	-0,184726	-0,743076	-8,467565	5,576080	1,954003
11:15:21,24	0,533029	3,378046	-0,105981	1,459941	0,095994	0,001003	-0,000911	-0,173868	-0,712357	6,037285	7,596581	1,913296	-0,423740	-2,959553	-1,833767	-10,161750	1,885708	15,044509	-0,000911	-0,173868	-0,712357	-7,611374	7,668117	1,913296	-0,000911	-0,173868	-0,712357	-7,611374	7,668117	1,913296
11:15:21,29	0,533029	3,378046	-0,105981	1,459941	0,095994	0,001003	-0,004826	-0,174588	-0,712724	6,085953	7,446641	1,923023	-0,422753	-2,956482	-1,837297	-10,169141	1,883217	15,023054	-0,004826	-0,174588	-0,712724	-7,619237	7,825468	1,923023	-0,004826	-0,174588	-0,712724	-7,619237	7,825468	1,923023
11:15:21,34	0,533029	3,378046	-0,105981	1,459941	0,095994	0,001003	-0,007979	-0,173908	-0,716254	6,044701	7,277531	1,901567	-0,422075	-2,958190	-1,837275	-10,131564	1,880647	15,017591	-0,007979	-0,173908	-0,716254	-7,607049	7,903867	1,901567	-0,007979	-0,173908	-0,716254	-7,607049	7,903867	1,901567
11:15:21,39	0,533029	3,378046	-0,105981	1,459941	0,095994	0,001003	-0,006840	-0,175349	-0,716233	6,136214	7,370587	1,896104	-0,422658	-2,958881	-1,831432	-10,134336	1,864053	15,032709	-0,006840	-0,175349	-0,716233	-7,628682	7,907510	1,896104	-0,006840	-0,175349	-0,716233	-7,628682	7,907510	1,896104
11:15:21,44	0,533029	3,378046	-0,105981	1,459941	0,095994	0,001003	-0,005949	-0,175189	-0,710389	6,112151	7,422783	1,911223	-0,423883	-2,959498	-1,832623	-10,159817	1,869320	15,014181	-0,005949	-0,175189	-0,710389	-7,640207	7,889812	1,911223	-0,005949	-0,175189	-0,710389	-7,640207	7,889812	1,911223
11:15:21,49	0,533029	3,378046	-0,105981	1,459941	0,095994	0,001003	-0,004802	-0,174437	-0,711580	6,064847	7,457748	1,892694	-0,422664	-2,955346	-1,837282	-10,118469	1,863663	15,017237	-0,004802	-0,174437	-0,711580	-7,628448	7,834705	1,892694	-0,004802	-0,174437	-0,711580	-7,628448	7,834705	1,892694
11:15:21,54	0,533029	3,378046	-0,105981	1,459941	0,095994	0,001003	-0,009007	-0,173416	-0,716240	6,027555	7,277703	1,895750	-0,480357	-2,929230	-1,853459	-8,497740	4,303985	14,627052	-0,009007	-0,173416	-0,716240	-7,585628	7,984786	1,895750	-0,009007	-0,173416	-0,716240	-7,585628	7,984786	1,895750
11:15:21,59	0,533029	3,378046	-0,105981	1,459941	0,095994	0,001003	-0,002778	-0,110395	-0,732417	5,674189	7,785041	1,505566	-0,446902	-2,973738	-1,888195	-10,928384	2,605495	14,952257	-0,002778	-0,110395	-0,732417	-2,991818	8,003148	1,505566	-0,002778	-0,110395	-0,732417	-2,991818	8,003148	1,505566
11:15:21,64	0,533029	3,378046	-0,105981	1,459941	0,095994	0,001003	0,019039	-0,161622	-0,767152	5,651745	7,663812	1,830771	-0,443939	-2,995005	-1,842964	-12,707352	2,621971	15,066877	0,019039	-0,161622	-0,767152	-7,035595	6,169223	1,830771	0,019039	-0,161622	-0,767152	-7,035595	6,169223	1,830771
11:15:21,69	0,532997	3,377992	-0,105967	1,409962	0,095984	0,001002	0,035976	-0,174821	-0,721921	5,462889	6,995627	1,945390	-0,443816	-2,979133	-1,819165	-11,493062	2,446871	15,046373	0,035976	-0,174821	-0,721921	-8,260591	4,171544	1,945390	0,035976	-0,174821	-0,721921	-8,260591	4,171544	1,945390
11:15:21,74	0,532997	3,377992	-0,105967	1,409962	0,095984	0,001002	0,022168	-0,166992	-0,698122	5,511273	7,416801	1,924886	-0,438387	-2,979246	-1,820254	-11,429610	2,414001	14,969941	0,022168	-0,166992	-0,698122	-7,597612	5,676595	1,924886	0,022168	-0,166992	-0,698122	-7,597612	5,676595	1,924886
11:15:21,79	0,532997	3,377992	-0,105967	1,409962	0,095984	0,001002	0,019551	-0,171750	-0,699211	5,761954	7,352114	1,848454	-0,441366	-2,975894	-1,823432	-11,421635	2,410001	15,028577	0,019551	-0,171750	-0,699211	-7,720441	5,817326	1,848454	0,019551	-0,171750	-0,699211	-7,720441	5,817326	1,848454
11:15:21,84	0,532997	3,377992	-0,105967	1,409962	0,095984	0,001002	0,018138	-0,167495	-0,702389	5,541195	7,287546	1,907091	-0,440718	-2,975507	-1,825012	-11,397164	2,413693	14,981123	0,018138	-0,167495	-0,702389	-7,607149	5,863676	1,907091	0,018138	-0,167495	-0,702389	-7,607149	5,863676	1,907091
11:15:21,89	0,532997	3,377992	-0,105967	1,409962	0,095984	0,001002	0,017479	-0,167862	-0,703969	5,575735	7,272600	1,859637	-0,443664	-2,975307	-1,821518	-11,407402	2,427001	14,988739	0,017479	-0,167862	-0,703969	-7,601454	5,900498	1,859637	0,017479	-0,167862	-0,703969	-7,601454	5,900498	1,859637
11:15:21,94	0,532997	3,377992	-0,105967	1,409962	0,095984	0,001002	0,018779	-0,165211	-0,700475	5,444275	7,324683	1,867253	-0,442264	-2,974116	-1,821690	-11,394655	2,443503	15,013887	0,018779	-0,165211	-0,700475	-7,524788	5,850527	1,867253	0,018779	-0,165211	-0,700475	-7,524788	5,850527	1,867253
11:15:21,99	0,532997	3,377992	-0,105967	1,409962	0,095984	0,001002	0,017048	-0,165828	-0,700648	5,497039	7,237444	1,892400	-0,441278	-2,975239	-1,821689	-11,382985	2,402651	15,000348	0,017048	-0,165828	-0,700648	-7,520482	5,899193	1,892400	0,017048	-0,165828	-0,700648	-7,520482	5,899193	1,892400
11:15:22,04	0,532997	3,377992	-0,105967	1,409962	0,095984	0,001002	0,017527	-0,167243	-0,700646	5,541070	7,292876	1,878862	-0,444211	-2,974097	-1,819542	-11,396464	2,465370	15,032345	0,017527	-0,167243	-0,700646	-7,587521	5,917037	1,878862	0,017527	-0,167243	-0,700646	-7,587521	5,917037	1,878862
11:15:22,09	0,532997	3,377992	-0,105967	1,409962	0,095984	0,001002	0,018005	-0,164132	-0,698500	5,426890	7,274712	1,910859	-0,440769	-2,978924	-1,821867	-11,429725	2,410817	15,027388	0,018005	-0,164132	-0,698500	-7,457511	5,861331	1,910859	0,018005	-0,164132	-0,698500	-7,457511	5,861331	1,910859
11:15:22,14	0,532997	3,377992	-0,105967	1,409962	0,095984	0,001002	0,020464	-0,169526	-0,700825	5,643482	7,401065	1,905902	-0,443665	-2,976566	-1,819924	-11,413296	2,440169	15,036516	0,020464	-0,169526	-0,700825	-7,664316	5,794632	1,905902	0,020464	-0,169526	-0,700825	-7,664316	5,794632	1,905902
11:15:22,19	0,532997	3,377992	-0,105967	1,409962	0,095984	0,001002	0,019870	-0,165839	-0,698881	5,485396	7,369728	1,915030	-0,440101	-2,975826	-1,824224	-11,387299	2,417580	14,985572	0,019870	-0,165839	-0,698881	-7,532979	5,809925	1,915030	0,019870	-0,165839	-0,698881	-7,532979	5,809925	1,915030
11:15:22,24	0,532997	3,377992	-0,105967	1,409962	0,095984	0,001002	0,017446	-0,168556	-0,703182	5,620104	7,277507	1,864085	-0,442010	-2,974871	-1,816831	-11,395347	2,422301	15,010189	0,017446	-0,168556	-0,703182	-7,611537	5,907961	1,864085	0,017446	-0,168556	-0,703182	-7,611537	5,907961	1,864085
11:15:22,29	0,532997	3,377992	-0,105967	1,409962	0,095984	0,001002	0,017574	-0,166425	-0,695788	5,509349	7,274831	1,888703	-0,438316	-2,977431	-1,822265	-11,388995	2,426029	14,994429	0,017574	-0,166425	-0,695788	-7,554997	5,895240	1,888703	0,017574	-0,166425	-0,695788	-7,554997	5,895240	1,888703
11:15:22,34	0,532997	3,377992	-0,105967	1,409962	0,095984	0,001002	0,017944	-0,170904	-0,701223	5,748688	7,297696	1,872942	-0,443575	-2,973718	-1,821889	-11,372081	2,462579	14,999683	0,017944	-0,170904	-0,701223	-7,667300	5,889077	1,872942	0,017944	-0,170904	-0,701223	-7,667300	5,889077	1,872942
11:15:22,39	0,532997	3,377992	-0,105967	1,409962	0,095984	0,001002	0,017359	-0,164494	-0,700846	5,455443	7,263615	1,878197	-0,442715	-2,972400	-1,825579	-11,363322	2,437365	15,003798	0,017359	-0,164494	-0,700846	-7,457306	5,900970	1,878197	0,017359	-0,164494	-0,700846	-7,457306	5,900970	1,878197
11:15:22,44	0,532997	3,377992	-0,105967	1,409962	0,095984	0,001002	0,015787	-0,164579	-0,704536	5,442421	7,202084	1,882311	-0,440768	-2,971794	-1,822989	-11,365046	2,409674	15,001779	0,015787	-0,164579	-0,704536	-7,477022	5,962811	1,882311	0,015787	-0,164579	-0,704536	-7,477022	5,962811	1,882311
11:15:22,49	0,532997	3,377992	-0,105967	1,409962	0,095984	0,001002	0,014289	-0,165962	-0,701947	5,489499	7,136533	1,880293	-0,441825	-2,975568	-1,821095	-11,374718	2,432092	15,007970	0,014289	-0,165962	-0,701947	-7,538517	6,014864	1,880293	0,014289	-0,165962	-0,701947	-7,538517	6,014864	1,880293
11:15:22,54	0,532997	3,377992	-0,105967	1,409962	0,095984	0,001002	0,018086	-0,166934	-0,700053	5,554645	7,314386	1,886483	-0,440486	-2,977712	-1,822156	-11,380495	2,456242	15,008150	0,018086	-0,166934	-0,700053	-7,549709	5,894660	1,886483	0,018086	-0,166934	-0,700053	-7,549709	5,894660	1,886483
11:15:22,59	0,532997	3,377992	-0,105967	1,409962	0,095984	0,001002	0,019272	-0,169166	-0,701113	5,688697	7,359013	1,886663	-0,440098	-2,978368	-1,823035	-11,399029	2,437258	15,009448	0,019272	-0,169166	-0,701113	-7,590811	5,846137	1,886663	0,019272	-0,169166	-0,701113	-7,590811	5,846137	1,886663
11:15:22,64	0,532997	3,377992	-0,105967	1,409962	0,095984	0,001002	0,019647	-0,169829	-0,701992	5,697505	7,371924	1,887961	-0,441225	-2,976526	-1,819538	-11,379086	2,442520	15,007362	0,019647	-0,169829	-0,701992	-7,634109	5,829656	1,887961	0,019647	-0,169829	-0,701992	-7,634109	5,829656	1,887961
11:15:22,69	0,532997	3,377992	-0,105967	1,409962	0,095984	0,001002	0,018615	-0,167932	-0,698496	5,613382	7,332907	1,885876	-0,439843	-2,975397	-1,820733	-11,419415	2,448794	14,997806	0,018615	-0,167932	-0,698496	-7,569306	5,871641	1,885876	0,018615	-0,167932	-0,698496	-7,569306	5,871641	1,885876
11:15:22,74	0,532997	3,377992	-0,105967	1,409962	0,095984	0,001002	0,016947	-0,168565	-0,699691	5,631569	7,208093	1,876320	-0,443563	-2,977259	-1,821468	-11,365438	2,436871	15,017393	0,016947	-0,168565	-0,699691	-7,600812	5,877788	1,876320	0,016947	-0,168565	-0,699691	-7,600812	5,877788	1,876320
11:15:22,79	0,532997	3,377992	-0,105967	1,409962	0,095984	0,001002	0,020419	-0,166275	-0,700425	5,529108	7,441376	1,895906	-0,440539	-2,975396	-1,823126	-11,384018	2,423685	15,026237	0,020419	-0,166275	-0,700425	-7,523442	5,838470	1,895906	0,020419	-0,166275	-0,700425	-7,523442	5,838470	1,895906
11:15:22,84	0,532997	3,377992	-0,105967	1,409962	0,095984	0,001002	0,017294	-0,167961	-0,702083	5,596105	7,269358	1,904750	-0,439785	-2,975501	-1,821669	-11,382126	2,432582	15,021693	0,017294	-0,167961	-0,702083	-7,588849	5,911794	1,904750	0,017294	-0,167961	-0,702083	-7,588849	5,911794	1,904750
11:15:22,89	0,532997	3,377992	-0,105967	1,409962	0,095984	0,001002	0,017007	-0,168668	-0,700626	5,641487	7,251657	1,900207	-0,442730	-2,973737	-1,819770	-11,375885	2,401070	14,974803	0,017007	-0,168668	-0,700626	-7,598916	5,916574	1,900207	0,017007	-0,168668	-0,700626	-7,598916	5,916574	1,900207
11:15:22,94	0,532997	3,377992	-0,105967	1,409962	0,095984	0,001002	0,016952	-0,165234	-0,698727	5,438783	7,269949	1,853316	-0,443558	-2,971076	-1,821913	-11,359951	2,462385	14,975736	0,016952	-0,165234	-0,698727	-7,532102	5,939197	1,853316	0,016952	-0,165234	-0,698727	-7,532102	5,939197	1,853316
11:15:22,99	0,532997	3,377992	-0,105967	1,409962	0,095984	0,001002	0,015062	-0,163187	-0,700870	5,393407	7,154784	1,854250	-0,443462	-2,974422	-1,821843	-11,318679	2,462636	15,023249	0,015062	-0,163187	-0,700870	-7,416789	5,972438	1,854250	0,015062	-0,163187	-0,700870	-7,416789	5,972438	1,854250
11:15:23,04	0,532997	3,377992	-0,105967	1,409962	0,095984	0,001002	0,017912	-0,164943	-0,700800	5,505554	7,338616	1,901763	-0,443028	-2,974783	-1,822279	-11,388222	2,447021	14,999525	0,017912	-0,164943	-0,700800	-7,442461	5,932521	1,901763	0,017912	-0,164943	-0,700800	-7,442461	5,932521	1,901763
11:15:23,09	0,532997	3,377992	-0,105967	1,409962	0,095984	0,001002	0,018007	-0,165500	-0,701237	5,486220	7,291120	1,878039	-0,438292	-2,976169	-1,821867	-11,371872	2,419490	15,003682	0,018007	-0,165500	-0,701237	-7,505514	5,877595	1,878039	0,018007	-0,165500	-0,701237	-7,505514	5,877595	1,878039
11:15:23,14	0,532997	3,377992	-0,105967	1,409962	0,095984	0,001002	0,016839	-0,170294	-0,700825	5,719848	7,258348	1,882196	-0,440320	-2,977481	-1,823922	-11,395933	2,415949	15,038438	0,016839	-0,170294	-0,700825	-7,648226	5,936452	1,882196	0,016839	-0,170294	-0,700825	-7,648226	5,936452	1,882196
11:15:23,20	0,532997	3,377992	-0,105967	1,409962	0,095984	0,001002	0,018989	-0,169194	-0,702880	5,647530	7,351075	1,916951	-0,440432	-2,974593	-1,822146	-11,337793	2,431734	15,013448	0,018989	-0,169194	-0,702880	-7,634162	5,860413	1,916951	0,018989	-0,169194	-0,702880	-7,634162	5,860413	1,916951
11:15:23,25	0,532997	3,377992	-0,105967	1,409962	0,095984	0,001002	0,016544	-0,167653	-0,701103	5,610153	7,266382	1,891962	-0,440061	-2,979142	-1,821075	-11,385457	2,434119	15,017597	0,016544	-0,167653	-0,701103	-7,550594	5,967670	1,891962	0,016544	-0,167653	-0,701103	-7,550594	5,967670	1,891962
11:15:23,30	0,532997	3,377992	-0,105967	1,409962	0,095984	0,001002	0,020298	-0,170248	-0,700033	5,723357	7,419131	1,896111	-0,448126	-2,973544	-1,822293	-11,320315	2,519275	14,956847	0,020298	-0,170248	-0,700033	-7,641143	5,825712	1,896111	0,020298	-0,170248	-0,700033	-7,641143	5,825712	1,896111
11:15:23,35	0,532997	3,377992	-0,105967	1,409962	0,095984	0,001002	0,019483	-0,160466	-0,701251	5,320970	7,390589	1,835360	-0,496100	-2,947486	-1,841343	-10,105510	5,042749	14,638289	0,019483	-0,160466	-0,701251	-7,275581	5,861145	1,835360	0,019483	-0,160466	-0,701251	-7,275581	5,861145	1,835360
11:15:23,40	0,532997	3,377992	-0,105967	1,409962	0,095984	0,001002	0,020903	-0,105890	-0,720300	5,275814	7,254731	1,516802	-0,462475	-2,996270	-1,865765	-12,224297	3,317362	14,978387	0,020903	-0,105890	-0,720300	-3,036524	5,613836	1,516802	0,020903	-0,105890	-0,720300	-3,036524	5,613836	1,516802
11:15:23,45	0,532997	3,377992	-0,105967	1,409962	0,095984	0,001002	0,046339	-0,159401	-0,744723	5,504806	7,605143	1,856901	-0,460485	-3,013886	-1,829075	-13,809619	3,101718	15,011629	0,046339	-0,159401	-0,744723	-7,008209	3,967569	1,856901	0,046339	-0,159401	-0,744723	-7,008209	3,967569	1,856901
11:15:23,50	0,532919	3,377951	-0,105956	1,359966	0,095991	0,001000	0,060600	-0,169933	-0,708032	5,073019	7,081645	1,890143	-0,452377	-2,984903	-1,799106	-12,384062	2,706912	15,027516	0,060600	-0,169933	-0,708032	-8,266702	2,324527	1,890143	0,060600	-0,169933	-0,708032	-8,266702	2,324527	1,890143
11:15:23,55	0,532919	3,377951	-0,105956	1,359966	0,095991	0,001000	0,031446	-0,162463	-0,678063	5,055449	6,997588	1,906029	-0,452966	-2,986481	-1,795454	-12,354304	2,722609	15,032422	0,031446	-0,162463	-0,678063	-7,697881	4,529090	1,906029	0,031446	-0,162463	-0,678063	-7,697881	4,529090	1,906029
11:15:23,60	0,532919	3,377951	-0,105956	1,359966	0,095991	0,001000	0,033107	-0,162742	-0,674412	5,098419	7,101887	1,910936	-0,456420	-2,988226	-1,797784	-12,334140	2,767654	15,019685	0,033107	-0,162742	-0,674412	-7,676797	4,502993	1,910936	0,033107	-0,162742	-0,674412	-7,676797	4,502993	1,910936
11:15:23,65	0,532919	3,377951	-0,105956	1,359966	0,095991	0,001000	0,036345	-0,160623	-0,676742	5,037338	7,265208	1,898198	-0,454067	-2,985858	-1,795074	-12,323027	2,731057	15,007817	0,036345	-0,160623	-0,676742	-7,571559	4,412124	1,898198	0,036345	-0,160623	-0,676742	-7,571559	4,412124	1,898198
11:15:23,70	0,532919	3,377951	-0,105956	1,359966	0,095991	0,001000	0,033118	-0,161477	-0,674032	5,055631	7,125325	1,886330	-0,454629	-2,986333	-1,794407	-12,333929	2,785619	14,995779	0,033118	-0,161477	-0,674032	-7,620338	4,525563	1,886330	0,033118	-0,161477	-0,674032	-7,620338	4,525563	1,886330
11:15:23,75	0,532919	3,377951	-0,105956	1,359966	0,095991	0,001000	0,033811	-0,161227	-0,673365	5,084438	7,124622	1,874292	-0,451230	-2,988473	-1,796762	-12,310505	2,689283	15,060776	0,033811	-0,161227	-0,673365	-7,571916	4,470484	1,874292	0,033811	-0,161227	-0,673365	-7,571916	4,470484	1,874292
11:15:23,80	0,532919	3,377951	-0,105956	1,359966	0,095991	0,001000	0,033488	-0,155739	-0,673277	4,839741	7,149554	1,853184	-0,459222	-2,983310	-1,794320	-12,277458	2,800040	14,974670	0,033488	-0,155739	-0,673277	-7,385736	4,520721	1,853184	0,033488	-0,155739	-0,673277	-7,385736	4,520721	1,853184
11:15:23,85	0,532919	3,377951	-0,105956	1,359966	0,095991	0,001000	0,008747	-0,100836	-0,693646	4,961747	7,073669	1,487187	-0,494398	-2,934432	-1,814689	-9,740541	4,772827	14,608673	0,008747	-0,100836	-0,693646	-2,953875	6,386994	1,487187	0,008747	-0,100836	-0,693646	-2,953875	6,386994	1,487187
11:15:23,90	0,532919	3,377951	-0,105956	1,359966	0,095991	0,001000	0,008747	-0,100836	-0,693646	4,961747	7,073669	1,487187	-0,468399	-2,991100	-1,848926	-12,579738	3,415898	14,887481	0,008747	-0,100836	-0,693646	-2,953875	6,386994	1,487187	0,008747	-0,100836	-0,693646	-2,953875	6,386994	1,487187
11:15:23,95	0,532919	3,377951	-0,105956	1,359966	0,095991	0,001000	0,044824	-0,151686	-0,727884	5,011220	7,169285	1,765994	-0,457699	-2,996714	-1,788835	-13,216484	2,678530	15,009282	0,044824	-0,151686	-0,727884	-6,896137	3,650622	1,765994	0,044824	-0,151686	-0,727884	-6,896137	3,650622	1,765994
11:15:24,00	0,533053	3,377992	-0,105982	1,309944	0,095985	0,000997	0,044335	-0,163760	-0,667792	4,682115	6,961136	1,887796	-0,454983	-2,974042	-1,768103	-12,083628	2,533442	15,001167	0,044335	-0,163760	-0,667792	-8,173049	3,480809	1,887796	0,044335	-0,163760	-0,667792	-8,173049	3,480809	1,887796
11:15:24,05	0,533053	3,377992	-0,105982	1,309944	0,095985	0,000997	0,023343	-0,154776	-0,647060	4,655722	6,923175	1,879680	-0,457717	-2,973964	-1,765125	-12,090440	2,610063	14,965080	0,023343	-0,154776	-0,647060	-7,494192	5,090725	1,879680	0,023343	-0,154776	-0,647060	-7,494192	5,090725	1,879680
11:15:24,10	0,533053	3,377992	-0,105982	1,309944	0,095985	0,000997	0,024643	-0,152369	-0,644082	4,593529	6,946530	1,843593	-0,457092	-2,971015	-1,763949	-12,065642	2,607299	14,979102	0,024643	-0,152369	-0,644082	-7,367469	5,012082	1,843593	0,024643	-0,152369	-0,644082	-7,367469	5,012082	1,843593
11:15:24,15	0,533053	3,377992	-0,105982	1,309944	0,095985	0,000997	0,021777	-0,151436	-0,642906	4,554988	6,820349	1,857615	-0,454715	-2,972788	-1,766653	-12,056994	2,612974	14,980988	0,021777	-0,151436	-0,642906	-7,332724	5,110893	1,857615	0,021777	-0,151436	-0,642906	-7,332724	5,110893	1,857615
11:15:24,20	0,533053	3,377992	-0,105982	1,309944	0,095985	0,000997	0,022123	-0,154381	-0,645611	4,717395	6,843028	1,859502	-0,455858	-2,972953	-1,764294	-12,040635	2,608638	15,008094	0,022123	-0,154381	-0,645611	-7,401542	5,106358	1,859502	0,022123	-0,154381	-0,645611	-7,401542	5,106358	1,859502
11:15:24,25	0,533053	3,377992	-0,105982	1,309944	0,095985	0,000997	0,022838	-0,153474	-0,643251	4,674643	6,896513	1,886608	-0,455621	-2,969119	-1,767620	-12,044925	2,589167	15,002881	0,022838	-0,153474	-0,643251	-7,373075	5,103761	1,886608	0,022838	-0,153474	-0,643251	-7,373075	5,103761	1,886608
11:15:24,30	0,533053	3,377992	-0,105982	1,309944	0,095985	0,000997	0,019398	-0,151762	-0,646578	4,566584	6,723678	1,881394	-0,452378	-2,974760	-1,766635	-12,066057	2,602546	14,995383	0,019398	-0,151762	-0,646578	-7,346701	5,200929	1,881394	0,019398	-0,151762	-0,646578	-7,346701	5,200929	1,881394
11:15:24,35	0,533053	3,377992	-0,105982	1,309944	0,095985	0,000997	0,022662	-0,157391	-0,645592	4,860314	6,868419	1,873896	-0,458494	-2,974276	-1,767270	-12,025797	2,589152	15,001209	0,022662	-0,157391	-0,645592	-7,494850	5,089440	1,873896	0,022662	-0,157391	-0,645592	-7,494850	5,089440	1,873896
11:15:24,40	0,533053	3,377992	-0,105982	1,309944	0,095985	0,000997	0,025301	-0,151852	-0,646228	4,580821	7,047211	1,879722	-0,456022	-2,971249	-1,763407	-12,021288	2,594257	14,979664	0,025301	-0,151852	-0,646228	-7,339538	5,061069	1,879722	0,025301	-0,151852	-0,646228	-7,339538	5,061069	1,879722
11:15:24,45	0,533053	3,377992	-0,105982	1,309944	0,095985	0,000997	0,021444	-0,152479	-0,642365	4,620142	6,847969	1,858177	-0,456046	-2,973352	-1,766007	-12,035709	2,596990	14,965015	0,021444	-0,152479	-0,642365	-7,349499	5,164648	1,858177	0,021444	-0,152479	-0,642365	-7,349499	5,164648	1,858177
11:15:24,50	0,533053	3,377992	-0,105982	1,309944	0,095985	0,000997	0,023277	-0,153510	-0,644965	4,668902	6,929430	1,843529	-0,454795	-2,970625	-1,764706	-12,011313	2,573799	14,969907	0,023277	-0,153510	-0,644965	-7,381659	5,102218	1,843529	0,023277	-0,153510	-0,644965	-7,381659	5,102218	1,843529
11:15:24,55	0,533053	3,377992	-0,105982	1,309944	0,095985	0,000997	0,020289	-0,153230	-0,643664	4,646430	6,806823	1,848421	-0,458187	-2,973251	-1,762760	-12,030289	2,593263	14,977044	0,020289	-0,153230	-0,643664	-7,382113	5,214099	1,848421	0,020289	-0,153230	-0,643664	-7,382113	5,214099	1,848421
11:15:24,60	0,533053	3,377992	-0,105982	1,309944	0,095985	0,000997	0,024260	-0,151605	-0,641717	4,569318	6,987125	1,855558	-0,457585	-2,969411	-1,765070	-12,007410	2,600121	15,013024	0,024260	-0,151605	-0,641717	-7,331692	5,082715	1,855558	0,024260	-0,151605	-0,641717	-7,331692	5,082715	1,855558
11:15:24,65	0,533053	3,377992	-0,105982	1,309944	0,095985	0,000997	0,020633	-0,150207	-0,644028	4,513994	6,814919	1,891538	-0,456419	-2,968373	-1,770531	-12,008713	2,617301	14,993040	0,020633	-0,150207	-0,644028	-7,277263	5,195209	1,891538	0,020633	-0,150207	-0,644028	-7,277263	5,195209	1,891538
11:15:24,70	0,533053	3,377992	-0,105982	1,309944	0,095985	0,000997	0,019151	-0,150697	-0,649488	4,553700	6,728148	1,871554	-0,453040	-2,971137	-1,770811	-11,973918	2,559246	15,007318	0,019151	-0,150697	-0,649488	-7,276020	5,224757	1,871554	0,019151	-0,150697	-0,649488	-7,276020	5,224757	1,871554
11:15:24,75	0,533053	3,377992	-0,105982	1,309944	0,095985	0,000997	0,019856	-0,155006	-0,649768	4,744892	6,823926	1,885832	-0,458433	-2,973667	-1,765994	-12,008790	2,608010	14,968661	0,019856	-0,155006	-0,649768	-7,423091	5,265258	1,885832	0,019856	-0,155006	-0,649768	-7,423091	5,265258	1,885832
11:15:24,80	0,533053	3,377992	-0,105982	1,309944	0,095985	0,000997	0,024744	-0,151600	-0,644951	4,592581	7,023529	1,847175	-0,454077	-2,969851	-1,770482	-12,001314	2,582569	15,040459	0,024744	-0,151600	-0,644951	-7,308040	5,081138	1,847175	0,024744	-0,151600	-0,644951	-7,308040	5,081138	1,847175
11:15:24,85	0,533053	3,377992	-0,105982	1,309944	0,095985	0,000997	0,019260	-0,153464	-0,649439	4,671227	6,757583	1,918973	-0,457028	-2,976492	-1,763125	-12,045207	2,594677	14,996565	0,019260	-0,153464	-0,649439	-7,375736	5,245645	1,918973	0,019260	-0,153464	-0,649439	-7,375736	5,245645	1,918973
11:15:24,90	0,533053	3,377992	-0,105982	1,309944	0,095985	0,000997	0,026487	-0,154229	-0,642082	4,699542	7,089307	1,875079	-0,455132	-2,969602	-1,765691	-12,046866	2,570795	14,980963	0,026487	-0,154229	-0,642082	-7,407468	5,010070	1,875079	0,026487	-0,154229	-0,642082	-7,407468	5,010070	1,875079
11:15:24,95	0,533053	3,377992	-0,105982	1,309944	0,095985	0,000997	0,019573	-0,152427	-0,644649	4,584321	6,740254	1,859477	-0,455503	-2,971450	-1,766617	-12,008482	2,621751	15,008670	0,019573	-0,152427	-0,644649	-7,381225	5,203812	1,859477	0,019573	-0,152427	-0,644649	-7,381225	5,203812	1,859477
11:15:25,00	0,533053	3,377992	-0,105982	1,309944	0,095985	0,000997	0,021358	-0,153030	-0,645574	4,678971	6,840864	1,887184	-0,455497	-2,975036	-1,764696	-12,017385	2,601666	14,964023	0,021358	-0,153030	-0,645574	-7,333869	5,164258	1,887184	0,021358	-0,153030	-0,645574	-7,333869	5,164258	1,887184
11:15:25,05	0,533053	3,377992	-0,105982	1,309944	0,095985	0,000997	0,024461	-0,154828	-0,643653	4,750629	7,004554	1,842537	-0,457018	-2,972044	-1,765484	-12,042309	2,642991	14,985644	0,024461	-0,154828	-0,643653	-7,403364	5,084360	1,842537	0,024461	-0,154828	-0,643653	-7,403364	5,084360	1,842537
11:15:25,10	0,533053	3,377992	-0,105982	1,309944	0,095985	0,000997	0,022630	-0,152015	-0,644441	4,627675	6,867104	1,864158	-0,455819	-2,971552	-1,770926	-12,006001	2,592076	14,963006	0,022630	-0,152015	-0,644441	-7,305492	5,090630	1,864158	0,022630	-0,152015	-0,644441	-7,305492	5,090630	1,864158
11:15:25,15	0,533053	3,377992	-0,105982	1,309944	0,095985	0,000997	0,021605	-0,152807	-0,649884	4,642906	6,870697	1,841520	-0,455811	-2,969698	-1,765485	-12,008670	2,598625	14,974744	0,021605	-0,152807	-0,649884	-7,352413	5,174697	1,841520	0,021605	-0,152807	-0,649884	-7,352413	5,174697	1,841520
11:15:25,20	0,533053	3,377992	-0,105982	1,309944	0,095985	0,000997	0,019995	-0,151886	-0,644442	4,599382	6,781375	1,853258	-0,454780	-2,969545	-1,766616	-11,999673	2,594023	15,014155	0,019995	-0,151886	-0,644442	-7,323685	5,211785	1,853258	0,019995	-0,151886	-0,644442	-7,323685	5,211785	1,853258
11:15:25,25	0,533053	3,377992	-0,105982	1,309944	0,095985	0,000997	0,019347	-0,152703	-0,645573	4,642361	6,757807	1,892668	-0,455980	-2,970772	-1,763082	-12,000138	2,588811	14,971077	0,019347	-0,152703	-0,645573	-7,344812	5,239032	1,892668	0,019347	-0,152703	-0,645573	-7,344812	5,239032	1,892668
11:15:25,30	0,533053	3,377992	-0,105982	1,309944	0,095985	0,000997	0,021010	-0,152277	-0,642039	4,615492	6,846437	1,849590	-0,452284	-2,973742	-1,765077	-12,015753	2,576529	14,973871	0,021010	-0,152277	-0,642039	-7,338286	5,197190	1,849590	0,021010	-0,152277	-0,642039	-7,338286	5,197190	1,849590
11:15:25,35	0,533053	3,377992	-0,105982	1,309944	0,095985	0,000997	0,021733	-0,156963	-0,644035	4,840708	6,876688	1,852385	-0,455570	-2,972474	-1,767912	-12,027202	2,586657	15,014420	0,021733	-0,156963	-0,644035	-7,480903	5,170630	1,852385	0,021733	-0,156963	-0,644035	-7,480903	5,170630	1,852385
11:15:25,40	0,533053	3,377992	-0,105982	1,309944	0,095985	0,000997	0,022279	-0,153484	-0,646870	4,662815	6,890091	1,892933	-0,455215	-2,973324	-1,769355	-12,002655	2,583102	14,971260	0,022279	-0,153484	-0,646870	-7,385645	5,141187	1,892933	0,022279	-0,153484	-0,646870	-7,385645	5,141187	1,892933
11:15:25,45	0,533053	3,377992	-0,105982	1,309944	0,095985	0,000997	0,022837	-0,154215	-0,648312	4,710056	6,942152	1,849774	-0,457832	-2,969568	-1,764734	-12,063325	2,611305	14,977348	0,022837	-0,154215	-0,648312	-7,395840	5,149431	1,849774	0,022837	-0,154215	-0,648312	-7,395840	5,149431	1,849774
11:15:25,51	0,533053	3,377992	-0,105982	1,309944	0,095985	0,000997	0,020893	-0,150072	-0,643691	4,488694	6,774405	1,855862	-0,454670	-2,973783	-1,761960	-12,038559	2,593723	15,001412	0,020893	-0,150072	-0,643691	-7,291953	5,134312	1,855862	0,020893	-0,150072	-0,643691	-7,291953	5,134312	1,855862
11:15:25,56	0,533053	3,377992	-0,105982	1,309944	0,095985	0,000997	0,022962	-0,154917	-0,640918	4,737807	6,912251	1,879926	-0,454716	-2,974193	-1,766644	-12,057686	2,603331	14,985317	0,022962	-0,154917	-0,640918	-7,423197	5,109713	1,879926	0,022962	-0,154917	-0,640918	-7,423197	5,109713	1,879926
11:15:25,61	0,533053	3,377992	-0,105982	1,309944	0,095985	0,000997	0,023340	-0,155082	-0,645602	4,745124	6,910539	1,863831	-0,459003	-2,968585	-1,760026	-11,930691	2,805852	14,962338	0,023340	-0,155082	-0,645602	-7,428802	5,078327	1,863831	0,023340	-0,155082	-0,645602	-7,428802	5,078327	1,863831
11:15:25,66	0,533053	3,377992	-0,105982	1,309944	0,095985	0,000997	0,020627	-0,148565	-0,638984	4,645144	6,778174	1,840851	-0,516658	-2,948876	-1,812443	-10,795996	5,463320	14,585831	0,020627	-0,148565	-0,638984	-7,017226	5,158946	1,840851	0,020627	-0,148565	-0,638984	-7,017226	5,158946	1,840851
11:15:25,71	0,533053	3,377992	-0,105982	1,309944	0,095985	0,000997	0,030567	-0,140416	-0,676749	4,232477	7,197242	1,805626	-0,471031	-2,973118	-1,797792	-12,009842	2,864385	14,927113	0,030567	-0,140416	-0,676749	-6,790144	4,797722	1,805626	0,030567	-0,140416	-0,676749	-6,790144	4,797722	1,805626
11:15:25,76	0,533053	3,377992	-0,105982	1,309944	0,095985	0,000997	0,030567	-0,140416	-0,676749	4,232477	7,197242	1,805626	-0,473994	-2,998947	-1,769761	-13,873720	3,104792	14,951950	0,030567	-0,140416	-0,676749	-6,790144	4,797722	1,805626	0,030567	-0,140416	-0,676749	-6,790144	4,797722	1,805626
11:15:25,81	0,532937	3,377939	-0,105987	1,259973	0,095979	0,001038	0,054417	-0,150764	-0,648718	4,046872	6,703074	1,830464	-0,466884	-2,977515	-1,754474	-12,640314	2,874833	14,990001	0,054417	-0,150764	-0,648718	-7,788126	2,431328	1,830464	0,054417	-0,150764	-0,648718	-7,788126	2,431328	1,830464
11:15:25,86	0,532937	3,377939	-0,105987	1,259973	0,095979	0,001038	0,032301	-0,146206	-0,633432	4,227392	6,736193	1,868515	-0,465672	-2,974505	-1,754848	-12,598045	2,827205	14,998615	0,032301	-0,146206	-0,633432	-7,249779	4,200537	1,868515	0,032301	-0,146206	-0,633432	-7,249779	4,200537	1,868515
11:15:25,91	0,532937	3,377939	-0,105987	1,259973	0,095979	0,001038	0,029088	-0,145750	-0,633806	4,183590	6,629542	1,877129	-0,464436	-2,976853	-1,750581	-12,608869	2,887004	14,978530	0,029088	-0,145750	-0,633806	-7,257819	4,346100	1,877129	0,029088	-0,145750	-0,633806	-7,257819	4,346100	1,877129
11:15:25,96	0,532937	3,377939	-0,105987	1,259973	0,095979	0,001038	0,030504	-0,147995	-0,629538	4,346681	6,663862	1,857043	-0,468569	-2,974904	-1,752547	-12,593969	2,850160	14,958587	0,030504	-0,147995	-0,629538	-7,270923	4,269322	1,857043	0,030504	-0,147995	-0,629538	-7,270923	4,269322	1,857043
11:15:26,01	0,532937	3,377939	-0,105987	1,259973	0,095979	0,001038	0,030882	-0,143441	-0,631504	4,085395	6,714868	1,837101	-0,467902	-2,978528	-1,750184	-12,576518	2,867252	14,966785	0,030882	-0,143441	-0,631504	-7,174689	4,290618	1,837101	0,030882	-0,143441	-0,631504	-7,174689	4,290618	1,837101
11:15:26,06	0,532937	3,377939	-0,105987	1,259973	0,095979	0,001038	0,033688	-0,145831	-0,629141	4,233227	6,867326	1,845299	-0,469748	-2,976032	-1,753322	-12,604969	2,878203	14,964544	0,033688	-0,145831	-0,629141	-7,214509	4,222837	1,845299	0,033688	-0,145831	-0,629141	-7,214509	4,222837	1,845299
11:15:26,11	0,532937	3,377939	-0,105987	1,259973	0,095979	0,001038	0,032449	-0,142984	-0,632279	4,080419	6,772777	1,843057	-0,470624	-2,974724	-1,755581	-12,562470	2,918660	14,959552	0,032449	-0,142984	-0,632279	-7,143794	4,225559	1,843057	0,032449	-0,142984	-0,632279	-7,143794	4,225559	1,843057
11:15:26,16	0,532937	3,377939	-0,105987	1,259973	0,095979	0,001038	0,031755	-0,141572	-0,634538	4,063278	6,753259	1,838066	-0,515527	-2,930789	-1,762823	-10,146998	4,999654	14,624207	0,031755	-0,141572	-0,634538	-7,050088	4,260530	1,838066	0,031755	-0,141572	-0,634538	-7,050088	4,260530	1,838066
11:15:26,21	0,532937	3,377939	-0,105987	1,259973	0,095979	0,001038	0,016157	-0,080717	-0,641781	3,908755	6,993531	1,502721	-0,493639	-2,997255	-1,807768	-13,524308	3,607779	14,902087	0,016157	-0,080717	-0,641781	-2,427506	5,725235	1,502721	0,016157	-0,080717	-0,641781	-2,427506	5,725235	1,502721
11:15:26,26	0,532937	3,377939	-0,105987	1,259973	0,095979	0,001038	0,062774	-0,132905	-0,686725	3,728492	7,188725	1,780600	-0,480876	-2,999073	-1,767861	-14,015011	2,975119	14,990492	0,062774	-0,132905	-0,686725	-6,704549	2,260984	1,780600	0,062774	-0,132905	-0,686725	-6,704549	2,260984	1,780600
11:15:26,31	0,532972	3,377902	-0,105974	1,209938	0,095992	0,001022	0,057966	-0,144867	-0,646819	3,557283	6,830114	1,869005	-0,472828	-2,970136	-1,737837	-12,661781	2,816913	14,954085	0,057966	-0,144867	-0,646819	-7,814801	2,279747	1,869005	0,057966	-0,144867	-0,646819	-7,814801	2,279747	1,869005
11:15:26,36	0,532972	3,377902	-0,105974	1,209938	0,095992	0,001022	0,028883	-0,137369	-0,616795	3,706953	6,568826	1,832598	-0,473393	-2,972708	-1,732023	-12,673105	2,819816	14,926051	0,028883	-0,137369	-0,616795	-7,076481	4,301484	1,832598	0,028883	-0,137369	-0,616795	-7,076481	4,301484	1,832598
11:15:26,41	0,532972	3,377902	-0,105974	1,209938	0,095992	0,001022	0,031393	-0,138165	-0,610980	3,745200	6,688058	1,804564	-0,468359	-2,969106	-1,734588	-12,643893	2,824148	14,953888	0,031393	-0,138165	-0,610980	-7,100725	4,223725	1,804564	0,031393	-0,138165	-0,610980	-7,100725	4,223725	1,804564
11:15:26,46	0,532972	3,377902	-0,105974	1,209938	0,095992	0,001022	0,025757	-0,140724	-0,613546	3,896661	6,418106	1,832402	-0,472145	-2,970341	-1,731995	-12,645710	2,863085	14,956777	0,025757	-0,140724	-0,613546	-7,150199	4,396218	1,832402	0,025757	-0,140724	-0,613546	-7,150199	4,396218	1,832402
11:15:26,51	0,532972	3,377902	-0,105974	1,209938	0,095992	0,001022	0,028719	-0,138062	-0,610953	3,791045	6,551124	1,835290	-0,472151	-2,969939	-1,733165	-12,632332	2,824090	14,946470	0,028719	-0,138062	-0,610953	-7,046841	4,296664	1,835290	0,028719	-0,138062	-0,610953	-7,046841	4,296664	1,835290
11:15:26,56	0,532972	3,377902	-0,105974	1,209938	0,095992	0,001022	0,028374	-0,137857	-0,612122	3,753283	6,564242	1,824984	-0,470960	-2,971202	-1,733165	-12,632464	2,828592	14,936944	0,028374	-0,137857	-0,612122	-7,068479	4,336903	1,824984	0,028374	-0,137857	-0,612122	-7,068479	4,336903	1,824984
11:15:26,61	0,532972	3,377902	-0,105974	1,209938	0,095992	0,001022	0,028872	-0,139520	-0,612122	3,843589	6,587795	1,815457	-0,469762	-2,971763	-1,732739	-12,623881	2,836384	14,975731	0,028872	-0,139520	-0,612122	-7,108715	4,321328	1,815457	0,028872	-0,139520	-0,612122	-7,108715	4,321328	1,815457
11:15:26,66	0,532972	3,377902	-0,105974	1,209938	0,095992	0,001022	0,028759	-0,140837	-0,611696	3,923125	6,585462	1,854244	-0,473423	-2,970829	-1,733408	-12,606791	2,832574	14,992304	0,028759	-0,140837	-0,611696	-7,132582	4,327857	1,854244	0,028759	-0,140837	-0,611696	-7,132582	4,327857	1,854244
11:15:26,71	0,532972	3,377902	-0,105974	1,209938	0,095992	0,001022	0,029780	-0,137200	-0,612365	3,739222	6,655248	1,870818	-0,472742	-2,969461	-1,735890	-12,630314	2,833112	14,943520	0,029780	-0,137200	-0,612365	-7,030944	4,317511	1,870818	0,029780	-0,137200	-0,612365	-7,030944	4,317511	1,870818
11:15:26,76	0,532972	3,377902	-0,105974	1,209938	0,095992	0,001022	0,028255	-0,137106	-0,614847	3,723036	6,555288	1,822034	-0,475617	-2,967243	-1,735879	-12,591797	2,836465	14,952747	0,028255	-0,137106	-0,614847	-7,039747	4,337294	1,822034	0,028255	-0,137106	-0,614847	-7,039747	4,337294	1,822034
11:15:26,81	0,532972	3,377902	-0,105974	1,209938	0,095992	0,001022	0,027772	-0,133507	-0,614836	3,558063	6,561889	1,831261	-0,473308	-2,975977	-1,731216	-12,648405	2,836234	14,930207	0,027772	-0,133507	-0,614836	-6,922218	4,381754	1,831261	0,027772	-0,133507	-0,614836	-6,922218	4,381754	1,831261
11:15:26,86	0,532972	3,377902	-0,105974	1,209938	0,095992	0,001022	0,034181	-0,139874	-0,610174	3,860636	6,846224	1,808721	-0,474066	-2,967697	-1,732968	-12,578355	2,876142	14,932929	0,034181	-0,139874	-0,610174	-7,119444	4,163021	1,808721	0,034181	-0,139874	-0,610174	-7,119444	4,163021	1,808721
11:15:26,91	0,532972	3,377902	-0,105974	1,209938	0,095992	0,001022	0,027390	-0,135077	-0,611926	3,680797	6,533800	1,811443	-0,472702	-2,969426	-1,733946	-12,621633	2,849368	14,939147	0,027390	-0,135077	-0,611926	-6,922746	4,383695	1,811443	0,027390	-0,135077	-0,611926	-6,922746	4,383695	1,811443
11:15:26,96	0,532972	3,377902	-0,105974	1,209938	0,095992	0,001022	0,028204	-0,137122	-0,612903	3,742335	6,552068	1,817661	-0,470973	-2,971143	-1,733945	-12,637924	2,831814	14,937584	0,028204	-0,137122	-0,612903	-7,021777	4,338015	1,817661	0,028204	-0,137122	-0,612903	-7,021777	4,338015	1,817661
11:15:27,01	0,532972	3,377902	-0,105974	1,209938	0,095992	0,001022	0,028827	-0,139479	-0,612902	3,841514	6,579106	1,816098	-0,476802	-2,969035	-1,736281	-12,611429	2,867770	14,939190	0,028827	-0,139479	-0,612902	-7,107566	4,316187	1,816098	0,028827	-0,139479	-0,612902	-7,107566	4,316187	1,816098
11:15:27,06	0,532972	3,377902	-0,105974	1,209938	0,095992	0,001022	0,029916	-0,133377	-0,615238	3,568597	6,640720	1,817704	-0,472635	-2,971498	-1,733134	-12,594232	2,846279	14,956146	0,029916	-0,133377	-0,615238	-6,901476	4,292286	1,817704	0,029916	-0,133377	-0,615238	-6,901476	4,292286	1,817704
11:15:27,11	0,532972	3,377902	-0,105974	1,209938	0,095992	0,001022	0,029966	-0,138217	-0,612091	3,810253	6,668922	1,834659	-0,472109	-2,972488	-1,733918	-12,621432	2,837198	14,956556	0,029966	-0,138217	-0,612091	-7,039745	4,316619	1,834659	0,029966	-0,138217	-0,612091	-7,039745	4,316619	1,834659
11:15:27,16	0,532972	3,377902	-0,105974	1,209938	0,095992	0,001022	0,030560	-0,139167	-0,612876	3,838229	6,680802	1,835069	-0,473852	-2,970121	-1,734329	-12,610616	2,851430	14,937820	0,030560	-0,139167	-0,612876	-7,086405	4,281858	1,835069	0,030560	-0,139167	-0,612876	-7,086405	4,281858	1,835069
11:15:27,21	0,532972	3,377902	-0,105974	1,209938	0,095992	0,001022	0,029382	-0,136474	-0,613287	3,715902	6,621799	1,816333	-0,472294	-2,973280	-1,733594	-12,653253	2,809623	14,971803	0,029382	-0,136474	-0,613287	-6,997295	4,315325	1,816333	0,029382	-0,136474	-0,613287	-6,997295	4,315325	1,816333
11:15:27,26	0,532972	3,377902	-0,105974	1,209938	0,095992	0,001022	0,031339	-0,139403	-0,612552	3,810698	6,707528	1,850317	-0,471991	-2,970458	-1,736860	-12,633671	2,858215	14,941297	0,031339	-0,139403	-0,612552	-7,132444	4,247451	1,850317	0,031339	-0,139403	-0,612552	-7,132444	4,247451	1,850317
11:15:27,31	0,532972	3,377902	-0,105974	1,209938	0,095992	0,001022	0,028744	-0,138254	-0,615817	3,802830	6,565254	1,819810	-0,471483	-2,970712	-1,737040	-12,596445	2,837568	14,934356	0,028744	-0,138254	-0,615817	-7,050126	4,308878	1,819810	0,028744	-0,138254	-0,615817	-7,050126	4,308878	1,819810
11:15:27,36	0,532972	3,377902	-0,105974	1,209938	0,095992	0,001022	0,028710	-0,138822	-0,615998	3,833067	6,606043	1,812870	-0,472052	-2,966994	-1,735094	-12,585205	2,856295	14,953490	0,028710	-0,138822	-0,615998	-7,064430	4,352345	1,812870	0,028710	-0,138822	-0,615998	-7,064430	4,352345	1,812870
11:15:27,41	0,532972	3,377902	-0,105974	1,209938	0,095992	0,001022	0,025774	-0,136470	-0,614052	3,732604	6,453757	1,832004	-0,470319	-2,971989	-1,735858	-12,608007	2,842154	14,953295	0,025774	-0,136470	-0,614052	-6,980266	4,430511	1,832004	0,025774	-0,136470	-0,614052	-6,980266	4,430511	1,832004
11:15:27,46	0,532972	3,377902	-0,105974	1,209938	0,095992	0,001022	0,029233	-0,140468	-0,614815	3,916865	6,620954	1,831809	-0,475059	-2,970558	-1,737436	-12,624216	2,869652	14,949850	0,029233	-0,140468	-0,614815	-7,109867	4,326168	1,831809	0,029233	-0,140468	-0,614815	-7,109867	4,326168	1,831809
11:15:27,51	0,532972	3,377902	-0,105974	1,209938	0,095992	0,001022	0,030364	-0,135647	-0,616393	3,681890	6,651974	1,828364	-0,472687	-2,970950	-1,735860	-12,614645	2,857548	14,964504	0,030364	-0,135647	-0,616393	-6,966404	4,268413	1,828364	0,030364	-0,135647	-0,616393	-6,966404	4,268413	1,828364
11:15:27,56	0,532972	3,377902	-0,105974	1,209938	0,095992	0,001022	0,029517	-0,137898	-0,614818	3,793222	6,622263	1,843018	-0,472075	-2,972381	-1,737041	-12,604033	2,840299	14,929327	0,029517	-0,137898	-0,614818	-7,031741	4,305203	1,843018	0,029517	-0,137898	-0,614818	-7,031741	4,305203	1,843018
11:15:27,61	0,532972	3,377902	-0,105974	1,209938	0,095992	0,001022	0,030451	-0,139143	-0,615999	3,848338	6,688655	1,807841	-0,472067	-2,967038	-1,733945	-12,596632	2,856309	14,938364	0,030451	-0,139143	-0,615999	-7,074370	4,298262	1,807841	0,030451	-0,139143	-0,615999	-7,074370	4,298262	1,807841
11:15:27,66	0,532972	3,377902	-0,105974	1,209938	0,095992	0,001022	0,025820	-0,136478	-0,612902	3,727343	6,446229	1,816878	-0,469702	-2,969947	-1,734328	-12,587006	2,813426	14,917722	0,025820	-0,136478	-0,612902	-6,986192	4,419398	1,816878	0,025820	-0,136478	-0,612902	-6,986192	4,419398	1,816878
11:15:27,71	0,532972	3,377902	-0,105974	1,209938	0,095992	0,001022	0,027156	-0,139981	-0,613286	3,877151	6,545514	1,796235	-0,473254	-2,973053	-1,734330	-12,618338	2,858662	14,923264	0,027156	-0,139981	-0,613286	-7,111334	4,413753	1,796235	0,027156	-0,139981	-0,613286	-7,111334	4,413753	1,796235
11:15:27,76	0,532972	3,377902	-0,105974	1,209938	0,095992	0,001022	0,027654	-0,140878	-0,611309	3,919451	6,536310	1,853911	-0,469175	-2,970826	-1,732352	-12,619552	2,827211	14,975397	0,027654	-0,140878	-0,611309	-7,139434	4,365490	1,853911	0,027654	-0,140878	-0,611309	-7,139434	4,365490	1,853911
11:15:27,81	0,532972	3,377902	-0,105974	1,209938	0,095992	0,001022	0,027654	-0,140878	-0,611309	3,919451	6,536310	1,853911	-0,471589	-2,971985	-1,734704	-12,653315	2,847511	14,967546	0,027654	-0,140878	-0,611309	-7,139434	4,365490	1,853911	0,027654	-0,140878	-0,611309	-7,139434	4,365490	1,853911
11:15:27,86	0,532972	3,377902	-0,105974	1,209938	0,095992	0,001022	0,029865	-0,139366	-0,613661	3,841556	6,611891	1,846060	-0,472087	-2,969108	-1,734693	-12,600444	2,840238	14,967104	0,029865	-0,139366	-0,613661	-7,098683	4,267510	1,846060	0,029865	-0,139366	-0,613661	-7,098683	4,267510	1,846060
11:15:27,92	0,532972	3,377902	-0,105974	1,209938	0,095992	0,001022	0,028852	-0,136816	-0,615611	3,715144	6,606450	1,826854	-0,473131	-2,969110	-1,737264	-12,614301	2,844221	14,955607	0,028852	-0,136816	-0,615611	-7,024929	4,341529	1,826854	0,028852	-0,136816	-0,615611	-7,024929	4,341529	1,826854
11:15:27,97	0,532972	3,377902	-0,105974	1,209938	0,095992	0,001022	0,028852	-0,136816	-0,615611	3,715144	6,606450	1,826854	-0,475035	-2,970146	-1,735108	-12,610720	2,850208	14,938047	0,028852	-0,136816	-0,615611	-7,024929	4,341529	1,826854	0,028852	-0,136816	-0,615611	-7,024929	4,341529	1,826854
11:15:28,02	0,532972	3,377902	-0,105974	1,209938	0,095992	0,001022	0,029995	-0,135462	-0,614065	3,662187	6,654182	1,816561	-0,473215	-2,968822	-1,734303	-12,593692	2,887676	14,968165	0,029995	-0,135462	-0,614065	-6,971597	4,299609	1,816561	0,029995	-0,135462	-0,614065	-6,971597	4,299609	1,816561
11:15:28,07	0,532972	3,377902	-0,105974	1,209938	0,095992	0,001022	0,027938	-0,136376	-0,613261	3,750678	6,543248	1,846678	-0,523857	-2,934494	-1,755784	-10,810054	5,122752	14,565705	0,027938	-0,136376	-0,613261	-6,954857	4,350123	1,846678	0,027938	-0,136376	-0,613261	-6,954857	4,350123	1,846678
11:15:28,12	0,532972	3,377902	-0,105974	1,209938	0,095992	0,001022	0,023530	-0,075355	-0,634742	3,405031	6,741170	1,444219	-0,488757	-2,960584	-1,782008	-12,116867	3,095780	14,895746	0,023530	-0,075355	-0,634742	-2,510346	4,894072	1,444219	0,023530	-0,075355	-0,634742	-2,510346	4,894072	1,444219
11:15:28,17	0,532972	3,377902	-0,105974	1,209938	0,095992	0,001022	0,028575	-0,118798	-0,660966	3,255234	6,885256	1,774260	-0,479259	-2,992080	-1,737592	-14,077177	2,841175	14,998809	0,028575	-0,118798	-0,660966	-6,070391	4,642136	1,774260	0,028575	-0,118798	-0,660966	-6,070391	4,642136	1,774260
11:15:28,22	0,532976	3,377941	-0,105962	1,159973	0,095982	0,000991	0,051103	-0,142771	-0,616549	3,301186	6,486338	1,877322	-0,474370	-2,966522	-1,718879	-12,807745	2,670132	14,949307	0,051103	-0,142771	-0,616549	-7,906327	2,474769	1,877322	0,051103	-0,142771	-0,616549	-7,906327	2,474769	1,877322
11:15:28,27	0,532976	3,377941	-0,105962	1,159973	0,095982	0,000991	0,026525	-0,134226	-0,597836	3,343439	6,393153	1,827820	-0,476102	-2,965157	-1,715379	-12,789868	2,658611	14,951373	0,026525	-0,134226	-0,597836	-7,193300	4,310972	1,827820	0,026525	-0,134226	-0,597836	-7,193300	4,310972	1,827820
11:15:28,32	0,532976	3,377941	-0,105962	1,159973	0,095982	0,000991	0,026208	-0,132044	-0,594336	3,228930	6,397942	1,829886	-0,477824	-2,969244	-1,716901	-12,786120	2,692703	14,971829	0,026208	-0,132044	-0,594336	-7,136511	4,340600	1,829886	0,026208	-0,132044	-0,594336	-7,136511	4,340600	1,829886
11:15:28,37	0,532976	3,377941	-0,105962	1,159973	0,095982	0,000991	0,030609	-0,132596	-0,595858	3,289034	6,612958	1,850343	-0,471942	-2,966970	-1,713006	-12,769725	2,630583	14,973500	0,030609	-0,132596	-0,595858	-7,119743	4,210191	1,850343	0,030609	-0,132596	-0,595858	-7,119743	4,210191	1,850343
11:15:28,42	0,532976	3,377941	-0,105962	1,159973	0,095982	0,000991	0,025698	-0,136553	-0,591964	3,449195	6,402877	1,852014	-0,477809	-2,965254	-1,719249	-12,762271	2,682653	14,958750	0,025698	-0,136553	-0,591964	-7,270201	4,385573	1,852014	0,025698	-0,136553	-0,591964	-7,270201	4,385573	1,852014
11:15:28,47	0,532976	3,377941	-0,105962	1,159973	0,095982	0,000991	0,027145	-0,130613	-0,598207	3,189165	6,458558	1,837264	-0,477194	-2,965823	-1,715777	-12,758826	2,670339	14,917469	0,027145	-0,130613	-0,598207	-7,063985	4,327641	1,837264	0,027145	-0,130613	-0,598207	-7,063985	4,327641	1,837264
11:15:28,52	0,532976	3,377941	-0,105962	1,159973	0,095982	0,000991	0,027330	-0,131431	-0,594735	3,222733	6,477316	1,795982	-0,474757	-2,963651	-1,714578	-12,720809	2,688902	14,946757	0,027330	-0,131431	-0,594735	-7,094590	4,331880	1,795982	0,027330	-0,131431	-0,594735	-7,094590	4,331880	1,795982
11:15:28,57	0,532976	3,377941	-0,105962	1,159973	0,095982	0,000991	0,024231	-0,132455	-0,593535	3,311077	6,339790	1,825270	-0,526765	-2,932416	-1,738429	-11,117523	5,192218	14,589407	0,024231	-0,132455	-0,593535	-7,086648	4,437656	1,825270	0,024231	-0,132455	-0,593535	-7,086648	4,437656	1,825270
11:15:28,62	0,532976	3,377941	-0,105962	1,159973	0,095982	0,000991	0,023185	-0,071797	-0,617387	3,126454	6,422205	1,467921	-0,489415	-2,965658	-1,748504	-12,778647	3,084821	14,856718	0,023185	-0,071797	-0,617387	-2,509641	4,602213	1,467921	0,023185	-0,071797	-0,617387	-2,509641	4,602213	1,467921
11:15:28,67	0,532976	3,377941	-0,105962	1,159973	0,095982	0,000991	0,033298	-0,120765	-0,627461	3,017139	6,563241	1,735231	-0,480989	-2,980508	-1,704080	-13,725984	2,566388	14,962578	0,033298	-0,120765	-0,627461	-6,462899	3,949324	1,735231	0,033298	-0,120765	-0,627461	-6,462899	3,949324	1,735231
11:15:28,72	0,533013	3,377966	-0,105976	1,109952	0,095988	0,000974	0,041946	-0,135487	-0,583037	2,860033	6,451733	1,841092	-0,480636	-2,956794	-1,688942	-12,686958	2,521027	14,949659	0,041946	-0,135487	-0,583037	-7,775674	3,158952	1,841092	0,041946	-0,135487	-0,583037	-7,775674	3,158952	1,841092
11:15:28,77	0,533013	3,377966	-0,105976	1,109952	0,095988	0,000974	0,021233	-0,123935	-0,567900	2,739597	6,297126	1,828173	-0,476460	-2,958476	-1,688557	-12,666216	2,505818	14,915281	0,021233	-0,123935	-0,567900	-6,989336	4,630367	1,828173	0,021233	-0,123935	-0,567900	-6,989336	4,630367	1,828173
11:15:28,82	0,533013	3,377966	-0,105976	1,109952	0,095988	0,000974	0,020601	-0,128394	-0,567514	2,968622	6,289850	1,793794	-0,478202	-2,955898	-1,692451	-12,649064	2,529698	14,913475	0,020601	-0,128394	-0,567514	-7,110278	4,672672	1,793794	0,020601	-0,128394	-0,567514	-7,110278	4,672672	1,793794
11:15:28,87	0,533013	3,377966	-0,105976	1,109952	0,095988	0,000974	0,019239	-0,125595	-0,571409	2,852357	6,221960	1,791989	-0,475770	-2,957522	-1,686198	-12,622167	2,512918	14,928416	0,019239	-0,125595	-0,571409	-7,006862	4,711669	1,791989	0,019239	-0,125595	-0,571409	-7,006862	4,711669	1,791989
11:15:28,92	0,533013	3,377966	-0,105976	1,109952	0,095988	0,000974	0,019430	-0,128514	-0,565155	3,003044	6,263554	1,806930	-0,475166	-2,956274	-1,687389	-12,622299	2,539318	14,901207	0,019430	-0,128514	-0,565155	-7,085289	4,738301	1,806930	0,019430	-0,128514	-0,565155	-7,085289	4,738301	1,806930
11:15:28,97	0,533013	3,377966	-0,105976	1,109952	0,095988	0,000974	0,018047	-0,128413	-0,566346	3,020589	6,178344	1,779720	-0,477010	-2,955433	-1,686233	-12,652321	2,527803	14,914784	0,018047	-0,128413	-0,566346	-7,059816	4,761627	1,779720	0,018047	-0,128413	-0,566346	-7,059816	4,761627	1,779720
11:15:29,02	0,533013	3,377966	-0,105976	1,109952	0,095988	0,000974	0,018240	-0,126395	-0,565190	2,890693	6,168137	1,793298	-0,478104	-2,956647	-1,688916	-12,612746	2,539585	14,935399	0,018240	-0,126395	-0,565190	-7,031333	4,736271	1,793298	0,018240	-0,126395	-0,565190	-7,031333	4,736271	1,793298
11:15:29,07	0,533013	3,377966	-0,105976	1,109952	0,095988	0,000974	0,019839	-0,126055	-0,567874	2,902984	6,279657	1,813913	-0,479906	-2,957294	-1,689691	-12,615456	2,502129	14,939137	0,019839	-0,126055	-0,567874	-6,992321	4,722284	1,813913	0,019839	-0,126055	-0,567874	-6,992321	4,722284	1,813913
11:15:29,12	0,533013	3,377966	-0,105976	1,109952	0,095988	0,000974	0,021300	-0,124818	-0,568649	2,804866	6,372013	1,817650	-0,478732	-2,954614	-1,691282	-12,608854	2,493344	14,901594	0,021300	-0,124818	-0,568649	-6,993334	4,699947	1,817650	0,021300	-0,124818	-0,568649	-6,993334	4,699947	1,817650
11:15:29,17	0,533013	3,377966	-0,105976	1,109952	0,095988	0,000974	0,018393	-0,124494	-0,570239	2,783744	6,230923	1,780108	-0,479284	-2,955308	-1,688163	-12,617898	2,551270	14,915982	0,018393	-0,124494	-0,570239	-6,989071	4,787111	1,780108	0,018393	-0,124494	-0,570239	-6,989071	4,787111	1,780108
11:15:29,22	0,533013	3,377966	-0,105976	1,109952	0,095988	0,000974	0,019269	-0,124363	-0,567121	2,822576	6,239718	1,794496	-0,482764	-2,954740	-1,687392	-12,598170	2,563841	14,905506	0,019269	-0,124363	-0,567121	-6,939956	4,727082	1,794496	0,019269	-0,124363	-0,567121	-6,939956	4,727082	1,794496
11:15:29,27	0,533013	3,377966	-0,105976	1,109952	0,095988	0,000974	0,020518	-0,121066	-0,566350	2,671837	6,315430	1,784019	-0,481065	-2,957155	-1,689693	-12,614932	2,526865	14,939745	0,020518	-0,121066	-0,566350	-6,831812	4,704802	1,784019	0,020518	-0,121066	-0,566350	-6,831812	4,704802	1,784019
11:15:29,32	0,533013	3,377966	-0,105976	1,109952	0,095988	0,000974	0,021760	-0,123745	-0,568651	2,770738	6,384009	1,818258	-0,478079	-2,956699	-1,687370	-12,607199	2,542846	14,919967	0,021760	-0,123745	-0,568651	-6,943208	4,675848	1,818258	0,021760	-0,123745	-0,568651	-6,943208	4,675848	1,818258
11:15:29,37	0,533013	3,377966	-0,105976	1,109952	0,095988	0,000974	0,019871	-0,126102	-0,566328	2,911044	6,284497	1,798481	-0,481098	-2,954740	-1,691278	-12,638245	2,572081	14,928215	0,019871	-0,126102	-0,566328	-6,987980	4,724608	1,798481	0,019871	-0,126102	-0,566328	-6,987980	4,724608	1,798481
11:15:29,42	0,533013	3,377966	-0,105976	1,109952	0,095988	0,000974	0,019684	-0,122508	-0,570236	2,733943	6,233278	1,806728	-0,480437	-2,953334	-1,689294	-12,592020	2,546743	14,959960	0,019684	-0,122508	-0,570236	-6,882940	4,688054	1,806728	0,019684	-0,122508	-0,570236	-6,882940	4,688054	1,806728
11:15:29,47	0,533013	3,377966	-0,105976	1,109952	0,095988	0,000974	0,018136	-0,122377	-0,568252	2,728319	6,205486	1,838473	-0,476923	-2,958207	-1,688536	-12,608273	2,508411	14,909870	0,018136	-0,122377	-0,568252	-6,878308	4,781776	1,838473	0,018136	-0,122377	-0,568252	-6,878308	4,781776	1,838473
11:15:29,52	0,533013	3,377966	-0,105976	1,109952	0,095988	0,000974	0,020599	-0,127858	-0,567493	2,971969	6,338631	1,788384	-0,481032	-2,956876	-1,689704	-12,613849	2,565744	14,926498	0,020599	-0,127858	-0,567493	-7,064857	4,721608	1,788384	0,020599	-0,127858	-0,567493	-7,064857	4,721608	1,788384
11:15:29,57	0,533013	3,377966	-0,105976	1,109952	0,095988	0,000974	0,021501	-0,123634	-0,568661	2,799187	6,352047	1,805011	-0,483379	-2,956717	-1,691650	-12,613287	2,589225	14,928046	0,021501	-0,123634	-0,568661	-6,906059	4,664206	1,805011	0,021501	-0,123634	-0,568661	-6,906059	4,664206	1,805011
11:15:29,62	0,533013	3,377966	-0,105976	1,109952	0,095988	0,000974	0,022537	-0,121522	-0,570608	2,709997	6,394673	1,806560	-0,477463	-2,957759	-1,686207	-12,600592	2,540267	14,904523	0,022537	-0,121522	-0,570608	-6,829485	4,625494	1,806560	0,022537	-0,121522	-0,570608	-6,829485	4,625494	1,806560
11:15:29,67	0,533013	3,377966	-0,105976	1,109952	0,095988	0,000974	0,020481	-0,127166	-0,565165	2,967427	6,323235	1,783036	-0,481046	-2,957122	-1,690854	-12,603504	2,526827	14,940341	0,020481	-0,127166	-0,565165	-7,015098	4,715451	1,783036	0,020481	-0,127166	-0,565165	-7,015098	4,715451	1,783036
11:15:29,72	0,533013	3,377966	-0,105976	1,109952	0,095988	0,000974	0,021721	-0,123744	-0,569811	2,776415	6,391908	1,818854	-0,477530	-2,955834	-1,684298	-12,631324	2,536955	14,889309	0,021721	-0,123744	-0,569811	-6,937524	4,686792	1,818854	0,021721	-0,123744	-0,569811	-6,937524	4,686792	1,818854
11:15:29,77	0,533013	3,377966	-0,105976	1,109952	0,095988	0,000974	0,018848	-0,126145	-0,563255	2,896121	6,213354	1,767823	-0,478000	-2,957811	-1,688538	-12,584092	2,572018	14,896998	0,018848	-0,126145	-0,563255	-7,006286	4,733769	1,767823	0,018848	-0,126145	-0,563255	-7,006286	4,733769	1,767823
11:15:29,82	0,533013	3,377966	-0,105976	1,109952	0,095988	0,000974	0,020795	-0,126727	-0,567496	2,980339	6,337968	1,775511	-0,476894	-2,958686	-1,689688	-12,599337	2,527880	14,920727	0,020795	-0,126727	-0,567496	-6,967714	4,705549	1,775511	0,020795	-0,126727	-0,567496	-6,967714	4,705549	1,775511
11:15:29,87	0,533013	3,377966	-0,105976	1,109952	0,095988	0,000974	0,021000	-0,128122	-0,568645	3,007067	6,357478	1,799241	-0,476936	-2,957337	-1,689705	-12,615846	2,527803	14,916252	0,021000	-0,128122	-0,568645	-7,050546	4,708991	1,799241	0,021000	-0,128122	-0,568645	-7,050546	4,708991	1,799241
11:15:29,92	0,533013	3,377966	-0,105976	1,109952	0,095988	0,000974	0,019853	-0,127412	-0,568662	2,961793	6,283574	1,794766	-0,475738	-2,953177	-1,689690	-12,597097	2,541786	14,946394	0,019853	-0,127412	-0,568662	-7,040035	4,725128	1,794766	0,019853	-0,127412	-0,568662	-7,040035	4,725128	1,794766
11:15:29,97	0,533013	3,377966	-0,105976	1,109952	0,095988	0,000974	0,015651	-0,126369	-0,568647	2,929030	6,074325	1,824907	-0,476373	-2,955042	-1,689307	-12,616741	2,518596	14,940388	0,015651	-0,126369	-0,568647	-6,990907	4,845723	1,824907	0,015651	-0,126369	-0,568647	-6,990907	4,845723	1,824907
11:15:30,02	0,533013	3,377966	-0,105976	1,109952	0,095988	0,000974	0,017584	-0,126752	-0,568265	2,919038	6,169425	1,818902	-0,476902	-2,951834	-1,688546	-12,596562	2,556722	14,926788	0,017584	-0,126752	-0,568265	-7,030959	4,789079	1,818902	0,017584	-0,126752	-0,568265	-7,030959	4,789079	1,818902
11:15:30,07	0,533013	3,377966	-0,105976	1,109952	0,095988	0,000974	0,015070	-0,124690	-0,567503	2,854920	6,037101	1,805302	-0,478665	-2,955422	-1,688155	-12,612951	2,577831	14,921713	0,015070	-0,124690	-0,567503	-6,933209	4,854118	1,805302	0,015070	-0,124690	-0,567503	-6,933209	4,854118	1,805302
11:15:30,13	0,533013	3,377966	-0,105976	1,109952	0,095988	0,000974	0,019059	-0,124956	-0,567113	2,878888	6,219770	1,800226	-0,476901	-2,959911	-1,688532	-12,616288	2,547430	14,910951	0,019059	-0,124956	-0,567113	-6,930195	4,723668	1,800226	0,019059	-0,124956	-0,567113	-6,930195	4,723668	1,800226
11:15:30,18	0,533013	3,377966	-0,105976	1,109952	0,095988	0,000974	0,022065	-0,128729	-0,567489	3,047049	6,388386	1,789464	-0,480412	-2,955998	-1,690861	-12,587118	2,543551	14,926453	0,022065	-0,128729	-0,567489	-7,058156	4,656322	1,789464	0,022065	-0,128729	-0,567489	-7,058156	4,656322	1,789464
11:15:30,23	0,533013	3,377966	-0,105976	1,109952	0,095988	0,000974	0,020431	-0,123732	-0,569818	2,798420	6,330639	1,804967	-0,484320	-2,955440	-1,692818	-12,563143	2,769475	14,904971	0,020431	-0,123732	-0,569818	-6,914505	4,726814	1,804967	0,020431	-0,123732	-0,569818	-6,914505	4,726814	1,804967
11:15:30,28	0,533013	3,377966	-0,105976	1,109952	0,095988	0,000974	0,021902	-0,120068	-0,571776	2,815584	6,314932	1,783485	-0,526811	-2,911076	-1,701965	-10,147502	4,664298	14,533806	0,021902	-0,120068	-0,571776	-6,609791	4,595634	1,783485	0,021902	-0,120068	-0,571776	-6,609791	4,595634	1,783485
11:15:30,33	0,533013	3,377966	-0,105976	1,109952	0,095988	0,000974	0,029532	-0,124814	-0,597192	2,777173	6,475039	1,743825	-0,484026	-2,964421	-1,718235	-12,910696	2,640856	14,865311	0,029532	-0,124814	-0,597192	-7,020703	4,156745	1,743825	0,029532	-0,124814	-0,597192	-7,020703	4,156745	1,743825
11:15:30,38	0,533013	3,377966	-0,105976	1,109952	0,095988	0,000974	0,029532	-0,124814	-0,597192	2,777173	6,475039	1,743825	-0,480572	-2,975079	-1,690097	-13,733155	2,330345	14,981376	0,029532	-0,124814	-0,597192	-7,020703	4,156745	1,743825	0,029532	-0,124814	-0,597192	-7,020703	4,156745	1,743825
11:15:30,43	0,532914	3,377971	-0,105985	1,059972	0,095988	0,001001	0,037036	-0,133134	-0,569055	2,529690	6,308189	1,859890	-0,477376	-2,950481	-1,666461	-12,734489	2,207035	14,923065	0,037036	-0,133134	-0,569055	-7,921332	3,400897	1,859890	0,037036	-0,133134	-0,569055	-7,921332	3,400897	1,859890
11:15:30,48	0,532914	3,377971	-0,105985	1,059972	0,095988	0,001001	0,014135	-0,123602	-0,545418	2,426581	6,043893	1,801579	-0,477376	-2,952490	-1,666842	-12,737986	2,203896	14,922934	0,014135	-0,123602	-0,545418	-7,276197	4,934281	1,801579	0,014135	-0,123602	-0,545418	-7,276197	4,934281	1,801579
11:15:30,53	0,532914	3,377971	-0,105985	1,059972	0,095988	0,001001	0,015875	-0,124607	-0,545800	2,474354	6,132917	1,801448	-0,480250	-2,951302	-1,669545	-12,704483	2,233193	14,939388	0,015875	-0,124607	-0,545800	-7,307285	4,886711	1,801448	0,015875	-0,124607	-0,545800	-7,307285	4,886711	1,801448
11:15:30,58	0,532914	3,377971	-0,105985	1,059972	0,095988	0,001001	0,016283	-0,121524	-0,548502	2,356152	6,168476	1,817902	-0,482545	-2,951917	-1,671116	-12,684604	2,250176	14,906280	0,016283	-0,121524	-0,548502	-7,183458	4,890277	1,817902	0,016283	-0,121524	-0,548502	-7,183458	4,890277	1,817902
11:15:30,63	0,532914	3,377971	-0,105985	1,059972	0,095988	0,001001	0,017964	-0,119844	-0,550073	2,293439	6,264608	1,784793	-0,474906	-2,949431	-1,666446	-12,667123	2,167158	14,902288	0,017964	-0,119844	-0,550073	-7,114291	4,854456	1,784793	0,017964	-0,119844	-0,550073	-7,114291	4,854456	1,784793
11:15:30,68	0,532914	3,377971	-0,105985	1,059972	0,095988	0,001001	0,011991	-0,125216	-0,545404	2,509667	6,010672	1,780802	-0,479616	-2,950987	-1,669163	-12,685983	2,233747	14,919759	0,011991	-0,125216	-0,545404	-7,319824	5,069384	1,780802	0,011991	-0,125216	-0,545404	-7,319824	5,069384	1,780802
11:15:30,73	0,532914	3,377971	-0,105985	1,059972	0,095988	0,001001	0,015693	-0,121916	-0,548120	2,386258	6,153576	1,798272	-0,481766	-2,947578	-1,662923	-12,613731	2,296162	14,927043	0,015693	-0,121916	-0,548120	-7,184113	4,921638	1,798272	0,015693	-0,121916	-0,548120	-7,184113	4,921638	1,798272
11:15:30,78	0,532914	3,377971	-0,105985	1,059972	0,095988	0,001001	0,013816	-0,118349	-0,541880	2,290970	6,087332	1,805557	-0,523945	-2,905253	-1,690133	-10,640453	4,386621	14,572589	0,013816	-0,118349	-0,541880	-6,999417	5,002746	1,805557	0,013816	-0,118349	-0,541880	-6,999417	5,002746	1,805557
11:15:30,83	0,532914	3,377971	-0,105985	1,059972	0,095988	0,001001	-0,001749	-0,060658	-0,569090	2,088076	5,941614	1,451102	-0,484204	-2,962038	-1,704730	-13,198319	2,401909	14,920550	-0,001749	-0,060658	-0,569090	-2,673582	6,078905	1,451102	-0,001749	-0,060658	-0,569090	-2,673582	6,078905	1,451102
11:15:30,88	0,532914	3,377971	-0,105985	1,059972	0,095988	0,001001	0,030002	-0,129302	-0,533400	1,988565	6,003200	1,835021	-0,480373	-2,967072	-1,654443	-13,851445	2,003910	14,956507	0,030002	-0,129302	-0,533400	-8,161622	3,648070	1,835021	0,030002	-0,129302	-0,533400	-8,161622	3,648070	1,835021
11:15:30,93	0,533034	3,377980	-0,105970	1,009947	0,095987	0,001013	0,030002	-0,129302	-0,533400	1,988565	6,003200	1,835021	-0,471923	-2,939898	-1,638805	-12,529147	1,751980	14,921133	0,030002	-0,129302	-0,533400	-8,161622	3,648070	1,835021	0,030002	-0,129302	-0,533400	-8,161622	3,648070	1,835021
11:15:30,98	0,533034	3,377980	-0,105970	1,009947	0,095987	0,001013	0,002244	-0,123033	-0,517763	2,105569	5,830891	1,799647	-0,476493	-2,941259	-1,637214	-12,478672	1,786214	14,939132	0,002244	-0,123033	-0,517763	-7,552534	5,654767	1,799647	0,002244	-0,123033	-0,517763	-7,552534	5,654767	1,799647
11:15:31,03	0,533034	3,377980	-0,105970	1,009947	0,095987	0,001013	0,005707	-0,119756	-0,516172	1,990066	6,037587	1,817645	-0,474720	-2,936945	-1,638366	-12,453425	1,768315	14,964172	0,005707	-0,119756	-0,516172	-7,410816	5,589580	1,817645	0,005707	-0,119756	-0,516172	-7,410816	5,589580	1,817645
11:15:31,08	0,533034	3,377980	-0,105970	1,009947	0,095987	0,001013	0,001084	-0,119134	-0,517323	1,954812	5,828023	1,842685	-0,474713	-2,940207	-1,640703	-12,457015	1,768399	14,940925	0,001084	-0,119134	-0,517323	-7,397194	5,742895	1,842685	0,001084	-0,119134	-0,517323	-7,397194	5,742895	1,842685
11:15:31,13	0,533034	3,377980	-0,105970	1,009947	0,095987	0,001013	0,003906	-0,120771	-0,519661	2,038244	5,971603	1,819439	-0,473589	-2,937983	-1,638391	-12,463434	1,714388	14,928688	0,003906	-0,120771	-0,519661	-7,442312	5,664967	1,819439	0,003906	-0,120771	-0,519661	-7,442312	5,664967	1,819439
11:15:31,18	0,533034	3,377980	-0,105970	1,009947	0,095987	0,001013	0,001418	-0,120633	-0,517349	1,981053	5,863682	1,807202	-0,469989	-2,939632	-1,639135	-12,442997	1,740789	14,944689	0,001418	-0,120633	-0,517349	-7,488624	5,752341	1,807202	0,001418	-0,120633	-0,517349	-7,488624	5,752341	1,807202
11:15:31,23	0,533034	3,377980	-0,105970	1,009947	0,095987	0,001013	0,001046	-0,124575	-0,518092	2,219149	5,848843	1,823203	-0,472896	-2,939829	-1,638744	-12,438328	1,776728	14,949868	0,001046	-0,124575	-0,518092	-7,560019	5,766695	1,823203	0,001046	-0,124575	-0,518092	-7,560019	5,766695	1,823203
11:15:31,28	0,533034	3,377980	-0,105970	1,009947	0,095987	0,001013	0,002670	-0,122156	-0,517701	2,126805	5,919356	1,828381	-0,471674	-2,942395	-1,634099	-12,449920	1,810579	14,914159	0,002670	-0,122156	-0,517701	-7,462450	5,709738	1,828381	0,002670	-0,122156	-0,517701	-7,462450	5,709738	1,828381
11:15:31,33	0,533034	3,377980	-0,105970	1,009947	0,095987	0,001013	0,004282	-0,124497	-0,513056	2,272072	5,976187	1,792673	-0,477521	-2,937845	-1,639530	-12,400896	1,800932	14,935696	0,004282	-0,124497	-0,513056	-7,500974	5,640070	1,792673	0,004282	-0,124497	-0,513056	-7,500974	5,640070	1,792673
11:15:31,38	0,533034	3,377980	-0,105970	1,009947	0,095987	0,001013	0,003264	-0,117158	-0,518487	1,906596	5,970555	1,814210	-0,471663	-2,939026	-1,640694	-12,412107	1,784270	14,927133	0,003264	-0,117158	-0,518487	-7,290330	5,714312	1,814210	0,003264	-0,117158	-0,518487	-7,290330	5,714312	1,814210
11:15:31,43	0,533034	3,377980	-0,105970	1,009947	0,095987	0,001013	0,001358	-0,122823	-0,519651	2,181106	5,870054	1,805647	-0,472903	-2,940664	-1,636428	-12,447555	1,767077	14,928739	0,001358	-0,122823	-0,519651	-7,460470	5,763449	1,805647	0,001358	-0,122823	-0,519651	-7,460470	5,763449	1,805647
11:15:31,48	0,533034	3,377980	-0,105970	1,009947	0,095987	0,001013	0,003397	-0,122567	-0,515385	2,135216	5,953976	1,807252	-0,475216	-2,939904	-1,637212	-12,432814	1,790532	14,919839	0,003397	-0,122567	-0,515385	-7,486318	5,687315	1,807252	0,003397	-0,122567	-0,515385	-7,486318	5,687315	1,807252
11:15:31,53	0,533034	3,377980	-0,105970	1,009947	0,095987	0,001013	0,003895	-0,120185	-0,516169	2,038993	5,980892	1,798352	-0,476972	-2,938844	-1,635254	-12,433721	1,814713	14,948356	0,003895	-0,120185	-0,516169	-7,395491	5,675167	1,798352	0,003895	-0,120185	-0,516169	-7,395491	5,675167	1,798352
11:15:31,58	0,533034	3,377980	-0,105970	1,009947	0,095987	0,001013	0,003855	-0,118134	-0,514212	1,952837	5,965971	1,826869	-0,472257	-2,940290	-1,637549	-12,412031	1,764433	14,967899	0,003855	-0,118134	-0,514212	-7,320655	5,663333	1,826869	0,003855	-0,118134	-0,514212	-7,320655	5,663333	1,826869
11:15:31,63	0,533034	3,377980	-0,105970	1,009947	0,095987	0,001013	0,002750	-0,122940	-0,516506	2,170064	5,952425	1,846413	-0,470407	-2,937735	-1,635640	-12,389075	1,801731	14,919944	0,002750	-0,122940	-0,516506	-7,480720	5,736545	1,846413	0,002750	-0,122940	-0,516506	-7,480720	5,736545	1,846413
11:15:31,68	0,533034	3,377980	-0,105970	1,009947	0,095987	0,001013	-0,000388	-0,123265	-0,514597	2,230754	5,790500	1,798457	-0,473505	-2,937450	-1,637209	-12,450125	1,792246	14,944955	-0,000388	-0,123265	-0,514597	-7,445559	5,820923	1,798457	-0,000388	-0,123265	-0,514597	-7,445559	5,820923	1,798457
11:15:31,73	0,533034	3,377980	-0,105970	1,009947	0,095987	0,001013	0,000914	-0,120439	-0,516167	2,045077	5,810047	1,823469	-0,473961	-2,939845	-1,636431	-12,404222	1,801446	14,905109	0,000914	-0,120439	-0,516167	-7,409416	5,738307	1,823469	0,000914	-0,120439	-0,516167	-7,409416	5,738307	1,823469
11:15:31,78	0,533034	3,377980	-0,105970	1,009947	0,095987	0,001013	0,003216	-0,121241	-0,515388	2,117692	5,964926	1,783623	-0,475738	-2,939421	-1,638383	-12,408049	1,812533	14,901602	0,003216	-0,121241	-0,515388	-7,399747	5,712446	1,783623	0,003216	-0,121241	-0,515388	-7,399747	5,712446	1,783623
11:15:31,83	0,533034	3,377980	-0,105970	1,009947	0,095987	0,001013	0,003738	-0,119491	-0,517341	2,034351	5,983171	1,780116	-0,473455	-2,938143	-1,639916	-12,419327	1,779220	14,940929	0,003738	-0,119491	-0,517341	-7,345669	5,689775	1,780116	0,003738	-0,119491	-0,517341	-7,345669	5,689775	1,780116
11:15:31,88	0,533034	3,377980	-0,105970	1,009947	0,095987	0,001013	0,001490	-0,120830	-0,518873	2,069481	5,873177	1,819443	-0,474008	-2,939283	-1,639116	-12,401766	1,768989	14,954205	0,001490	-0,120830	-0,518873	-7,415637	5,756231	1,819443	0,001490	-0,120830	-0,518873	-7,415637	5,756231	1,819443
11:15:31,93	0,533034	3,377980	-0,105970	1,009947	0,095987	0,001013	0,002753	-0,120920	-0,518073	2,074119	5,959180	1,832719	-0,475793	-2,938603	-1,637584	-12,432881	1,828815	14,950456	0,002753	-0,120920	-0,518073	-7,418120	5,743084	1,832719	0,002753	-0,120920	-0,518073	-7,418120	5,743084	1,832719
11:15:31,98	0,533034	3,377980	-0,105970	1,009947	0,095987	0,001013	0,003057	-0,119034	-0,516542	2,012303	5,918137	1,828970	-0,472208	-2,938800	-1,639102	-12,388396	1,780507	14,964501	0,003057	-0,119034	-0,516542	-7,331889	5,678164	1,828970	0,003057	-0,119034	-0,516542	-7,331889	5,678164	1,828970
11:15:32,03	0,533034	3,377980	-0,105970	1,009947	0,095987	0,001013	0,001435	-0,122237	-0,518059	2,159258	5,896492	1,843014	-0,471042	-2,942000	-1,636798	-12,419939	1,804604	14,925161	0,001435	-0,122237	-0,518059	-7,436359	5,783815	1,843014	0,001435	-0,122237	-0,518059	-7,436359	5,783815	1,843014
11:15:32,08	0,533034	3,377980	-0,105970	1,009947	0,095987	0,001013	0,003624	-0,124848	-0,515756	2,300105	5,970911	1,803674	-0,473401	-2,938993	-1,636823	-12,405893	1,776043	14,904775	0,003624	-0,124848	-0,515756	-7,500442	5,686464	1,803674	0,003624	-0,124848	-0,515756	-7,500442	5,686464	1,803674
11:15:32,13	0,533034	3,377980	-0,105970	1,009947	0,095987	0,001013	0,002198	-0,121300	-0,515781	2,097927	5,923252	1,783288	-0,473793	-2,938675	-1,637761	-12,413447	1,824876	14,957033	0,002198	-0,121300	-0,515781	-7,424146	5,750673	1,783288	0,002198	-0,121300	-0,515781	-7,424146	5,750673	1,783288
11:15:32,18	0,533034	3,377980	-0,105970	1,009947	0,095987	0,001013	0,002119	-0,120802	-0,516719	2,110544	5,888151	1,835547	-0,473936	-2,938365	-1,639880	-12,375164	1,801347	14,960427	0,002119	-0,120802	-0,516719	-7,372436	5,721826	1,835547	0,002119	-0,120802	-0,516719	-7,372436	5,721826	1,835547
11:15:32,23	0,533034	3,377980	-0,105970	1,009947	0,095987	0,001013	0,001923	-0,120523	-0,518838	2,094810	5,922884	1,838940	-0,476328	-2,940802	-1,636034	-12,402684	1,776415	14,913190	0,001923	-0,120523	-0,518838	-7,366282	5,771936	1,838940	0,001923	-0,120523	-0,518838	-7,366282	5,771936	1,838940
11:15:32,28	0,533034	3,377980	-0,105970	1,009947	0,095987	0,001013	0,005229	-0,119670	-0,514992	2,015073	6,083415	1,791703	-0,470456	-2,937813	-1,639139	-12,395107	1,772457	14,921178	0,005229	-0,119670	-0,514992	-7,379014	5,672966	1,791703	0,005229	-0,119670	-0,514992	-7,379014	5,672966	1,791703
11:15:32,34	0,533034	3,377980	-0,105970	1,009947	0,095987	0,001013	-0,000296	-0,123261	-0,518097	2,202174	5,804667	1,799691	-0,473404	-2,941450	-1,638340	-12,411742	1,792424	14,944679	-0,000296	-0,123261	-0,518097	-7,473819	5,827914	1,799691	-0,000296	-0,123261	-0,518097	-7,473819	5,827914	1,799691
11:15:32,39	0,533034	3,377980	-0,105970	1,009947	0,095987	0,001013	0,004328	-0,122526	-0,517298	2,172943	6,020728	1,823192	-0,475156	-2,939725	-1,639095	-12,398361	1,803526	14,979225	0,004328	-0,122526	-0,517298	-7,445374	5,680986	1,823192	0,004328	-0,122526	-0,517298	-7,445374	5,680986	1,823192
11:15:32,44	0,533034	3,377980	-0,105970	1,009947	0,095987	0,001013	0,003711	-0,120147	-0,518053	2,065502	5,994661	1,857739	-0,473327	-2,939418	-1,635628	-12,385411	1,815049	14,929261	0,003711	-0,120147	-0,518053	-7,366007	5,703385	1,857739	0,003711	-0,120147	-0,518053	-7,366007	5,703385	1,857739
11:15:32,49	0,533034	3,377980	-0,105970	1,009947	0,095987	0,001013	0,002530	-0,121577	-0,514585	2,156346	5,938717	1,807775	-0,526652	-2,899577	-1,662150	-10,538619	4,293148	14,542205	0,002530	-0,121577	-0,514585	-7,387463	5,740127	1,807775	0,002530	-0,121577	-0,514585	-7,387463	5,740127	1,807775
11:15:32,54	0,533034	3,377980	-0,105970	1,009947	0,095987	0,001013	-0,005311	-0,055476	-0,541107	1,788559	5,891306	1,420718	-0,486370	-2,944171	-1,676273	-12,802613	2,281695	14,892748	-0,005311	-0,055476	-0,541107	-2,566281	6,308230	1,420718	-0,005311	-0,055476	-0,541107	-2,566281	6,308230	1,420718
11:15:32,59	0,533034	3,377980	-0,105970	1,009947	0,095987	0,001013	0,013167	-0,112658	-0,555231	1,888070	5,897239	1,771262	-0,484093	-2,961213	-1,622630	-13,912363	1,799773	14,950844	0,013167	-0,112658	-0,555231	-6,955576	4,863602	1,771262	0,013167	-0,112658	-0,555231	-6,955576	4,863602	1,771262
11:15:32,64	0,533021	3,378013	-0,105969	0,959962	0,095990	0,001010	0,026788	-0,123151	-0,501588	1,461499	5,885387	1,829357	-0,479462	-2,937221	-1,599685	-12,820918	1,771777	14,943663	0,026788	-0,123151	-0,501588	-8,205884	3,782553	1,829357	0,026788	-0,123151	-0,501588	-8,205884	3,782553	1,829357
11:15:32,69	0,533021	3,378013	-0,105969	0,959962	0,095990	0,001010	0,003694	-0,115166	-0,478643	1,567741	5,643757	1,822176	-0,480076	-2,936672	-1,604780	-12,829903	1,780666	14,898664	0,003694	-0,115166	-0,478643	-7,472798	5,353739	1,822176	0,003694	-0,115166	-0,478643	-7,472798	5,353739	1,822176
11:15:32,74	0,533021	3,378013	-0,105969	0,959962	0,095990	0,001010	0,003526	-0,114360	-0,483738	1,529020	5,622762	1,777177	-0,479975	-2,934081	-1,600495	-12,789623	1,796839	14,901407	0,003526	-0,114360	-0,483738	-7,448225	5,345982	1,777177	0,003526	-0,114360	-0,483738	-7,448225	5,345982	1,777177
11:15:32,79	0,533021	3,378013	-0,105969	0,959962	0,095990	0,001010	0,001232	-0,113152	-0,479452	1,500336	5,530269	1,779921	-0,478166	-2,937567	-1,604358	-12,771763	1,795480	14,898481	0,001232	-0,113152	-0,479452	-7,382060	5,433571	1,779921	0,001232	-0,113152	-0,479452	-7,382060	5,433571	1,779921
11:15:32,84	0,533021	3,378013	-0,105969	0,959962	0,095990	0,001010	0,003346	-0,116461	-0,483316	1,680195	5,656368	1,776995	-0,476371	-2,938592	-1,602405	-12,765053	1,794147	14,897339	0,003346	-0,116461	-0,483316	-7,462014	5,393685	1,776995	0,003346	-0,116461	-0,483316	-7,462014	5,393685	1,776995
11:15:32,89	0,533021	3,378013	-0,105969	0,959962	0,095990	0,001010	0,003337	-0,118528	-0,481363	1,789877	5,662352	1,775853	-0,476407	-2,936374	-1,605915	-12,772194	1,803664	14,900176	0,003337	-0,118528	-0,481363	-7,514589	5,400414	1,775853	0,003337	-0,118528	-0,481363	-7,514589	5,400414	1,775853
11:15:32,94	0,533021	3,378013	-0,105969	0,959962	0,095990	0,001010	0,001434	-0,117388	-0,484872	1,735260	5,552446	1,778690	-0,482269	-2,932476	-1,597774	-12,782479	1,859292	14,911210	0,000989	-0,110362	-0,476731	-7,250474	5,414968	1,789724	0,000989	-0,110362	-0,476731	-7,250474	5,414968	1,789724
11:15:32,99	0,533021	3,378013	-0,105969	0,959962	0,095990	0,001010	0,013549	-0,057672	-0,507012	1,504300	5,668898	1,431593	-0,534180	-2,917009	-1,628054	-11,779822	4,549643	14,553079	0,013549	-0,057672	-0,507012	-3,022955	4,605264	1,431593	0,013549	-0,057672	-0,507012	-3,022955	4,605264	1,431593
11:15:33,04	0,533021	3,378013	-0,105969	0,959962	0,095990	0,001010	0,013549	-0,057672	-0,507012	1,504300	5,668898	1,431593	-0,495863	-2,953707	-1,630355	-13,529621	2,356379	14,852236	0,013549	-0,057672	-0,507012	-3,022955	4,605264	1,431593	0,013549	-0,057672	-0,507012	-3,022955	4,605264	1,431593
11:15:33,09	0,533021	3,378013	-0,105969	0,959962	0,095990	0,001010	0,026172	-0,109205	-0,509312	1,409675	5,906540	1,730749	-0,493889	-2,983743	-1,593675	-15,427217	2,168286	14,989479	0,026172	-0,109205	-0,509312	-7,162890	3,852026	1,730749	0,026172	-0,109205	-0,509312	-7,162890	3,852026	1,730749
11:15:33,14	0,533028	3,377977	-0,105960	0,909941	0,095985	0,000994	0,051197	-0,125933	-0,472632	1,167833	5,658522	1,867993	-0,495216	-2,964148	-1,573527	-14,401175	2,192730	14,907148	0,051197	-0,125933	-0,472632	-8,717870	1,639544	1,867993	0,051197	-0,125933	-0,472632	-8,717870	1,639544	1,867993
11:15:33,19	0,533028	3,377977	-0,105960	0,909941	0,095985	0,000994	0,034891	-0,114986	-0,452485	1,132792	5,686974	1,785661	-0,489875	-2,959204	-1,572746	-14,361611	2,165436	14,907048	0,034891	-0,114986	-0,452485	-7,893592	2,948004	1,785661	0,034891	-0,114986	-0,452485	-7,893592	2,948004	1,785661
11:15:33,24	0,533028	3,377977	-0,105960	0,909941	0,095985	0,000994	0,027939	-0,117139	-0,451703	1,240924	5,373363	1,785561	-0,489222	-2,959587	-1,573877	-14,323745	2,153071	14,926388	0,027939	-0,117139	-0,451703	-7,954517	3,180152	1,785561	0,027939	-0,117139	-0,451703	-7,954517	3,180152	1,785561
11:15:33,29	0,533028	3,377977	-0,105960	0,909941	0,095985	0,000994	0,027944	-0,117896	-0,452835	1,288512	5,412579	1,804901	-0,486322	-2,961039	-1,575435	-14,347574	2,156123	14,923119	0,027944	-0,117896	-0,452835	-7,966352	3,219005	1,804901	0,027944	-0,117896	-0,452835	-7,966352	3,219005	1,804901
11:15:33,34	0,533028	3,377977	-0,105960	0,909941	0,095985	0,000994	0,027751	-0,121133	-0,454392	1,447563	5,380417	1,801632	-0,489771	-2,959224	-1,574652	-14,305122	2,158899	14,921968	0,027751	-0,121133	-0,454392	-8,061404	3,201938	1,801632	0,027751	-0,121133	-0,454392	-8,061404	3,201938	1,801632
11:15:33,39	0,533028	3,377977	-0,105960	0,909941	0,095985	0,000994	0,027904	-0,117239	-0,453609	1,268711	5,423718	1,800482	-0,490445	-2,959994	-1,576212	-14,348545	2,177803	14,938274	0,027904	-0,117239	-0,453609	-7,934585	3,233276	1,800482	0,027904	-0,117239	-0,453609	-7,934585	3,233276	1,800482
11:15:33,44	0,533028	3,377977	-0,105960	0,909941	0,095985	0,000994	0,028908	-0,117041	-0,455169	1,253046	5,428882	1,816788	-0,489334	-2,962789	-1,574265	-14,383828	2,159786	14,946342	0,028908	-0,117041	-0,455169	-7,934663	3,159605	1,816788	0,028908	-0,117041	-0,455169	-7,934663	3,159605	1,816788
11:15:33,49	0,533028	3,377977	-0,105960	0,909941	0,095985	0,000994	0,030773	-0,119400	-0,453222	1,342494	5,504318	1,824856	-0,489774	-2,960659	-1,570751	-14,317211	2,162362	14,938997	0,030773	-0,119400	-0,453222	-8,030435	3,088634	1,824856	0,030773	-0,119400	-0,453222	-8,030435	3,088634	1,824856
11:15:33,54	0,533028	3,377977	-0,105960	0,909941	0,095985	0,000994	0,029149	-0,117954	-0,449708	1,302838	5,476269	1,817510	-0,491565	-2,960917	-1,573108	-14,329756	2,170206	14,916237	0,029149	-0,117954	-0,449708	-7,956575	3,188077	1,817510	0,029149	-0,117954	-0,449708	-7,956575	3,188077	1,817510
11:15:33,59	0,533028	3,377977	-0,105960	0,909941	0,095985	0,000994	0,030268	-0,116533	-0,452065	1,229435	5,519657	1,794751	-0,487477	-2,959203	-1,573460	-14,327806	2,148444	14,965147	0,030268	-0,116533	-0,452065	-7,918381	3,143644	1,794751	0,030268	-0,116533	-0,452065	-7,918381	3,143644	1,794751
11:15:33,64	0,533028	3,377977	-0,105960	0,909941	0,095985	0,000994	0,026739	-0,119215	-0,452418	1,351052	5,348727	1,843661	-0,490454	-2,960748	-1,576978	-14,346292	2,161624	14,947775	0,026739	-0,119215	-0,452418	-8,007339	3,249728	1,843661	0,026739	-0,119215	-0,452418	-8,007339	3,249728	1,843661
11:15:33,69	0,533028	3,377977	-0,105960	0,909941	0,095985	0,000994	0,029566	-0,117411	-0,455935	1,259384	5,473127	1,826289	-0,487955	-2,957611	-1,573098	-14,280682	2,154141	14,911482	0,029566	-0,117411	-0,455935	-7,957345	3,152216	1,826289	0,029566	-0,117411	-0,455935	-7,957345	3,152216	1,826289
11:15:33,74	0,533028	3,377977	-0,105960	0,909941	0,095985	0,000994	0,025599	-0,118006	-0,452055	1,316668	5,327434	1,789995	-0,488539	-2,959791	-1,575430	-14,285107	2,166560	14,903229	0,025599	-0,118006	-0,452055	-7,946799	3,317887	1,789995	0,025599	-0,118006	-0,452055	-7,946799	3,317887	1,789995
11:15:33,79	0,533028	3,377977	-0,105960	0,909941	0,095985	0,000994	0,027780	-0,118590	-0,454387	1,355586	5,430770	1,781743	-0,488616	-2,959707	-1,576975	-14,313229	2,163332	14,933425	0,027780	-0,118590	-0,454387	-7,953734	3,250066	1,781743	0,027780	-0,118590	-0,454387	-7,953734	3,250066	1,781743
11:15:33,84	0,533028	3,377977	-0,105960	0,909941	0,095985	0,000994	0,027746	-0,118481	-0,455933	1,333061	5,406256	1,811939	-0,488031	-2,960883	-1,575040	-14,318363	2,147812	14,917195	0,027746	-0,118481	-0,455933	-7,967703	3,228230	1,811939	0,027746	-0,118481	-0,455933	-7,967703	3,228230	1,811939
11:15:33,89	0,533028	3,377977	-0,105960	0,909941	0,095985	0,000994	0,028471	-0,119576	-0,453998	1,373973	5,447289	1,795708	-0,489805	-2,959156	-1,578151	-14,310613	2,149077	14,923844	0,028471	-0,119576	-0,453998	-8,012718	3,212321	1,795708	0,028471	-0,119576	-0,453998	-8,012718	3,212321	1,795708
11:15:33,94	0,533028	3,377977	-0,105960	0,909941	0,095985	0,000994	0,027862	-0,117176	-0,457109	1,254147	5,421718	1,802357	-0,487988	-2,958890	-1,576613	-14,292236	2,144357	14,889005	0,027862	-0,117176	-0,457109	-7,944149	3,234530	1,802357	0,027862	-0,117176	-0,457109	-7,944149	3,234530	1,802357
11:15:33,99	0,533028	3,377977	-0,105960	0,909941	0,095985	0,000994	0,027783	-0,119783	-0,454794	1,377716	5,378750	1,792169	-0,487508	-2,960390	-1,575837	-14,350245	2,158101	14,913655	0,027783	-0,119783	-0,454794	-8,025238	3,197802	1,792169	0,027783	-0,119783	-0,454794	-8,025238	3,197802	1,792169
11:15:34,04	0,533028	3,377977	-0,105960	0,909941	0,095985	0,000994	0,027783	-0,119783	-0,454794	1,377716	5,378750	1,792169	-0,489131	-2,960673	-1,577711	-14,278098	2,169284	14,962541	0,027783	-0,119783	-0,454794	-8,025238	3,197802	1,792169	0,027783	-0,119783	-0,454794	-8,025238	3,197802	1,792169
11:15:34,09	0,533028	3,377977	-0,105960	0,909941	0,095985	0,000994	0,028839	-0,118518	-0,456668	1,357704	5,490556	1,841055	-0,485014	-2,957939	-1,573475	-14,276556	2,137704	14,916447	0,028839	-0,118518	-0,456668	-7,945963	3,226705	1,841055	0,028839	-0,118518	-0,456668	-7,945963	3,226705	1,841055
11:15:34,14	0,533028	3,377977	-0,105960	0,909941	0,095985	0,000994	0,024413	-0,120717	-0,452433	1,445458	5,277522	1,794961	-0,489211	-2,960168	-1,573855	-14,320864	2,162873	14,950800	0,024413	-0,120717	-0,452433	-8,030807	3,361124	1,794961	0,024413	-0,120717	-0,452433	-8,030807	3,361124	1,794961
11:15:34,19	0,533028	3,377977	-0,105960	0,909941	0,095985	0,000994	0,028442	-0,118196	-0,452812	1,314022	5,436065	1,829313	-0,487474	-2,958755	-1,572325	-14,325453	2,128924	14,925113	0,028442	-0,118196	-0,452812	-7,964364	3,203404	1,829313	0,028442	-0,118196	-0,452812	-7,964364	3,203404	1,829313
11:15:34,24	0,533028	3,377977	-0,105960	0,909941	0,095985	0,000994	0,026349	-0,118994	-0,451283	1,323809	5,340274	1,803626	-0,485692	-2,963560	-1,576562	-14,319345	2,124423	14,941615	0,026349	-0,118994	-0,451283	-8,017199	3,271845	1,803626	0,026349	-0,118994	-0,451283	-8,017199	3,271845	1,803626
11:15:34,29	0,533028	3,377977	-0,105960	0,909941	0,095985	0,000994	0,029620	-0,122940	-0,455520	1,528181	5,517888	1,820128	-0,487980	-2,961008	-1,573840	-14,290559	2,138155	14,944930	0,029620	-0,122940	-0,455520	-8,122624	3,192713	1,820128	0,029620	-0,122940	-0,455520	-8,122624	3,192713	1,820128
11:15:34,34	0,533028	3,377977	-0,105960	0,909941	0,095985	0,000994	0,028554	-0,119682	-0,452797	1,385043	5,480510	1,823444	-0,490371	-2,960839	-1,573467	-14,318226	2,171438	14,945666	0,028554	-0,119682	-0,452797	-8,009997	3,239030	1,823444	0,028554	-0,119682	-0,452797	-8,009997	3,239030	1,823444
11:15:34,39	0,533028	3,377977	-0,105960	0,909941	0,095985	0,000994	0,029602	-0,117527	-0,452425	1,287996	5,494429	1,824180	-0,487585	-2,958443	-1,575703	-14,293440	2,133254	14,920083	0,029602	-0,117527	-0,452425	-7,937912	3,170643	1,824180	0,029602	-0,117527	-0,452425	-7,937912	3,170643	1,824180
11:15:34,45	0,533028	3,377977	-0,105960	0,909941	0,095985	0,000994	0,026135	-0,118742	-0,454660	1,330469	5,354684	1,798597	-0,488065	-2,961553	-1,576189	-14,327170	2,138133	14,941795	0,026135	-0,118742	-0,454660	-7,990768	3,303086	1,798597	0,026135	-0,118742	-0,454660	-7,990768	3,303086	1,798597
11:15:34,50	0,533028	3,377977	-0,105960	0,909941	0,095985	0,000994	0,029068	-0,119882	-0,455146	1,377095	5,475538	1,820308	-0,486741	-2,961490	-1,573854	-14,275830	2,162027	14,911779	0,029068	-0,119882	-0,455146	-8,033610	3,193717	1,820308	0,029068	-0,119882	-0,455146	-8,033610	3,193717	1,820308
11:15:34,55	0,533028	3,377977	-0,105960	0,909941	0,095985	0,000994	0,028351	-0,120996	-0,452812	1,481400	5,470805	1,790293	-0,485505	-2,958401	-1,574241	-14,256461	2,211695	14,918923	0,028351	-0,120996	-0,452812	-8,016776	3,245215	1,790293	0,028351	-0,120996	-0,452812	-8,016776	3,245215	1,790293
11:15:34,60	0,533028	3,377977	-0,105960	0,909941	0,095985	0,000994	0,025058	-0,120522	-0,453198	1,509454	5,291504	1,797437	-0,533834	-2,909935	-1,593137	-11,875021	4,362742	14,561849	0,025058	-0,120522	-0,453198	-7,951518	3,324421	1,797437	0,025058	-0,120522	-0,453198	-7,951518	3,324421	1,797437
11:15:34,65	0,533028	3,377977	-0,105960	0,909941	0,095985	0,000994	0,007250	-0,054435	-0,472095	1,126507	5,352353	1,440363	-0,500471	-2,971927	-1,600189	-14,954720	2,350635	14,907830	0,007250	-0,054435	-0,472095	-3,146631	4,783194	1,440363	0,007250	-0,054435	-0,472095	-3,146631	4,783194	1,440363
11:15:34,70	0,533028	3,377977	-0,105960	0,909941	0,095985	0,000994	0,044255	-0,114324	-0,479146	0,958355	5,615556	1,786344	-0,475104	-2,965762	-1,554994	-14,931050	1,385730	15,014366	0,044255	-0,114324	-0,479146	-8,016077	2,141527	1,786344	0,044255	-0,114324	-0,479146	-8,016077	2,141527	1,786344
11:15:34,75	0,532988	3,378022	-0,105982	0,859942	0,095997	0,000992	0,026233	-0,133210	-0,433951	1,116654	5,181332	1,892880	-0,470331	-2,945981	-1,530847	-13,756027	1,260625	14,977659	0,026233	-0,133210	-0,433951	-9,340363	3,122078	1,892880	0,026233	-0,133210	-0,433951	-9,340363	3,122078	1,892880
11:15:34,80	0,532988	3,378022	-0,105982	0,859942	0,095997	0,000992	0,006715	-0,127454	-0,409805	1,296481	5,246586	1,856172	-0,473829	-2,941357	-1,533584	-13,723597	1,263141	14,969463	0,006715	-0,127454	-0,409805	-8,708648	4,719436	1,856172	0,006715	-0,127454	-0,409805	-8,708648	4,719436	1,856172
11:15:34,85	0,532988	3,378022	-0,105982	0,859942	0,095997	0,000992	0,004460	-0,122112	-0,412542	1,037086	5,156123	1,847976	-0,476329	-2,943745	-1,531253	-13,785156	1,225328	14,995750	0,004460	-0,122112	-0,412542	-8,548688	4,806038	1,847976	0,004460	-0,122112	-0,412542	-8,548688	4,806038	1,847976
11:15:34,90	0,532988	3,378022	-0,105982	0,859942	0,095997	0,000992	0,007778	-0,121141	-0,410211	0,923057	5,294282	1,874264	-0,471541	-2,942200	-1,536659	-13,727484	1,207200	15,008613	0,007778	-0,121141	-0,410211	-8,586479	4,683691	1,874264	0,007778	-0,121141	-0,410211	-8,586479	4,683691	1,874264
11:15:34,95	0,532988	3,378022	-0,105982	0,859942	0,095997	0,000992	0,004046	-0,124515	-0,415617	1,111648	5,159219	1,887127	-0,472718	-2,944253	-1,532787	-13,747993	1,225658	14,992016	0,004046	-0,124515	-0,415617	-8,662756	4,841602	1,887127	0,004046	-0,124515	-0,415617	-8,662756	4,841602	1,887127
11:15:35,00	0,532988	3,378022	-0,105982	0,859942	0,095997	0,000992	0,006412	-0,124522	-0,411744	1,117779	5,255253	1,870529	-0,473888	-2,941014	-1,533552	-13,727564	1,214553	15,016419	0,006412	-0,124522	-0,411744	-8,657229	4,751917	1,870529	0,006412	-0,124522	-0,411744	-8,657229	4,751917	1,870529
11:15:35,05	0,532988	3,378022	-0,105982	0,859942	0,095997	0,000992	0,005186	-0,120507	-0,412533	0,949759	5,210255	1,856888	-0,475582	-2,941183	-1,533575	-13,711361	1,251607	14,978375	0,005186	-0,120507	-0,412533	-8,510029	4,803153	1,856888	0,005186	-0,120507	-0,412533	-8,510029	4,803153	1,856888
11:15:35,10	0,532988	3,378022	-0,105982	0,859942	0,095997	0,000992	0,005186	-0,120507	-0,412533	0,949759	5,210255	1,856888	-0,529623	-2,922488	-1,557564	-12,556789	3,809789	14,644647	0,005186	-0,120507	-0,412533	-8,510029	4,803153	1,856888	0,005186	-0,120507	-0,412533	-8,510029	4,803153	1,856888
11:15:35,15	0,532988	3,378022	-0,105982	0,859942	0,095997	0,000992	0,016016	-0,064359	-0,436522	0,822786	5,494195	1,523161	-0,471360	-2,954141	-1,558326	-14,382461	0,972538	14,956285	0,016016	-0,064359	-0,436522	-4,229365	4,236964	1,523161	0,016016	-0,064359	-0,436522	-4,229365	4,236964	1,523161
11:15:35,20	0,532988	3,378022	-0,105982	0,859942	0,095997	0,000992	0,014297	-0,130642	-0,437284	0,899579	5,242385	1,834799	-0,464025	-2,974164	-1,521933	-15,737136	0,562716	15,072531	0,014297	-0,130642	-0,437284	-9,355853	4,120050	1,834799	0,014297	-0,130642	-0,437284	-9,355853	4,120050	1,834799
11:15:35,25	0,532963	3,378022	-0,105981	0,809944	0,095991	0,001004	0,027970	-0,147006	-0,400891	0,718220	4,985089	1,951045	-0,464598	-2,956072	-1,512932	-14,732594	0,540896	15,030756	0,027970	-0,147006	-0,400891	-10,821735	2,789454	1,951045	0,027970	-0,147006	-0,400891	-10,821735	2,789454	1,951045
11:15:35,30	0,532963	3,378022	-0,105981	0,809944	0,095991	0,001004	0,012588	-0,137464	-0,391890	0,705423	5,066099	1,909270	-0,463940	-2,952374	-1,511349	-14,693164	0,551099	15,064293	0,012588	-0,137464	-0,391890	-10,085505	4,077943	1,909270	0,012588	-0,137464	-0,391890	-10,085505	4,077943	1,909270
11:15:35,35	0,532963	3,378022	-0,105981	0,809944	0,095991	0,001004	0,009057	-0,136185	-0,390307	0,667464	4,911517	1,942806	-0,463832	-2,952264	-1,511318	-14,647475	0,570557	15,078997	0,009057	-0,136185	-0,390307	-10,023059	4,200569	1,942806	0,009057	-0,136185	-0,390307	-10,023059	4,200569	1,942806
11:15:35,40	0,532963	3,378022	-0,105981	0,809944	0,095991	0,001004	0,008907	-0,136224	-0,390275	0,709162	4,933585	1,957511	-0,465561	-2,953911	-1,507046	-14,654877	0,604627	15,072177	0,008907	-0,136224	-0,390275	-9,984385	4,234367	1,957511	0,008907	-0,136224	-0,390275	-9,984385	4,234367	1,957511
11:15:35,45	0,532963	3,378022	-0,105981	0,809944	0,095991	0,001004	0,011197	-0,135550	-0,386003	0,699921	5,029229	1,950691	-0,463262	-2,950028	-1,511741	-14,648453	0,554750	15,045273	0,011197	-0,135550	-0,386003	-9,940719	4,150233	1,950691	0,011197	-0,135550	-0,386003	-9,940719	4,150233	1,950691
11:15:35,50	0,532963	3,378022	-0,105981	0,809944	0,095991	0,001004	0,006686	-0,135599	-0,390699	0,662498	4,825144	1,923787	-0,463176	-2,953790	-1,509009	-14,614141	0,519301	15,017353	0,006686	-0,135599	-0,390699	-9,982006	4,300284	1,923787	0,006686	-0,135599	-0,390699	-9,982006	4,300284	1,923787
11:15:35,55	0,532963	3,378022	-0,105981	0,809944	0,095991	0,001004	0,009901	-0,137555	-0,387966	0,750658	5,039737	1,895867	-0,463106	-2,950369	-1,513658	-14,587998	0,596848	15,042297	0,009901	-0,137555	-0,387966	-10,047380	4,262539	1,895867	0,009901	-0,137555	-0,387966	-10,047380	4,262539	1,895867
11:15:35,60	0,532963	3,378022	-0,105981	0,809944	0,095991	0,001004	0,006904	-0,135904	-0,392615	0,745075	4,867765	1,920811	-0,466768	-2,954130	-1,512105	-14,644437	0,557870	15,058874	0,006904	-0,135904	-0,392615	-9,923421	4,325824	1,920811	0,006904	-0,135904	-0,392615	-9,923421	4,325824	1,920811
11:15:35,65	0,532963	3,378022	-0,105981	0,809944	0,095991	0,001004	0,011991	-0,134614	-0,391062	0,615998	5,102933	1,937388	-0,462514	-2,951626	-1,507040	-14,599072	0,591234	15,052656	0,011991	-0,134614	-0,391062	-9,951200	4,161613	1,937388	0,011991	-0,134614	-0,391062	-9,951200	4,161613	1,937388
11:15:35,70	0,532963	3,378022	-0,105981	0,809944	0,095991	0,001004	0,007696	-0,137046	-0,385998	0,794044	4,902155	1,931170	-0,462539	-2,951720	-1,510171	-14,599415	0,565164	15,024641	0,007696	-0,137046	-0,385998	-9,964073	4,298058	1,931170	0,007696	-0,137046	-0,385998	-9,964073	4,298058	1,931170
11:15:35,75	0,532963	3,378022	-0,105981	0,809944	0,095991	0,001004	0,007790	-0,137071	-0,389128	0,772592	4,919781	1,903154	-0,463722	-2,954277	-1,509749	-14,611250	0,583644	15,063275	0,007790	-0,137071	-0,389128	-9,987484	4,308304	1,903154	0,007790	-0,137071	-0,389128	-9,987484	4,308304	1,903154
11:15:35,80	0,532963	3,378022	-0,105981	0,809944	0,095991	0,001004	0,010596	-0,137325	-0,388706	0,795863	5,046210	1,941788	-0,469075	-2,950629	-1,512893	-14,622941	0,590905	15,055467	0,010596	-0,137325	-0,388706	-9,984115	4,214454	1,941788	0,010596	-0,137325	-0,388706	-9,984115	4,214454	1,941788
11:15:35,85	0,532963	3,378022	-0,105981	0,809944	0,095991	0,001004	0,010113	-0,130865	-0,391851	0,460404	5,007364	1,933980	-0,461991	-2,954554	-1,512900	-14,623829	0,569084	15,011816	0,010113	-0,130865	-0,391851	-9,812492	4,213484	1,933980	0,010113	-0,130865	-0,391851	-9,812492	4,213484	1,933980
11:15:35,90	0,532963	3,378022	-0,105981	0,809944	0,095991	0,001004	0,009970	-0,138963	-0,391857	0,862152	5,010075	1,890330	-0,461496	-2,953571	-1,513272	-14,653450	0,553489	15,055686	0,009970	-0,138963	-0,391857	-10,046427	4,227414	1,890330	0,009970	-0,138963	-0,391857	-10,046427	4,227414	1,890330
11:15:35,95	0,532963	3,378022	-0,105981	0,809944	0,095991	0,001004	0,008871	-0,138900	-0,392230	0,830589	4,935073	1,934199	-0,463098	-2,950273	-1,509387	-14,575638	0,545039	15,028238	0,008871	-0,138900	-0,392230	-10,073089	4,238682	1,934199	0,008871	-0,138900	-0,392230	-10,073089	4,238682	1,934199
11:15:36,00	0,532963	3,378022	-0,105981	0,809944	0,095991	0,001004	0,006817	-0,135863	-0,388344	0,704258	4,899839	1,906751	-0,463104	-2,952063	-1,510162	-14,589653	0,567829	15,029317	0,006817	-0,135863	-0,388344	-9,961023	4,364743	1,906751	0,006817	-0,135863	-0,388344	-9,961023	4,364743	1,906751
11:15:36,05	0,532963	3,378022	-0,105981	0,809944	0,095991	0,001004	0,008370	-0,136753	-0,389120	0,763247	4,957072	1,907830	-0,465584	-2,953130	-1,513294	-14,651451	0,591383	15,036870	0,008370	-0,136753	-0,389120	-9,971869	4,300052	1,907830	0,008370	-0,136753	-0,389120	-9,971869	4,300052	1,907830
11:15:36,10	0,532963	3,378022	-0,105981	0,809944	0,095991	0,001004	0,010533	-0,135139	-0,392251	0,668814	5,004289	1,915384	-0,464322	-2,951914	-1,513655	-14,600535	0,573041	15,046068	0,010533	-0,135139	-0,392251	-9,939595	4,177419	1,915384	0,010533	-0,135139	-0,392251	-9,939595	4,177419	1,915384
11:15:36,15	0,532963	3,378022	-0,105981	0,809944	0,095991	0,001004	0,008849	-0,135624	-0,392613	0,703620	4,969954	1,924582	-0,463169	-2,951726	-1,513262	-14,616865	0,590492	15,061318	0,008849	-0,135624	-0,392613	-9,942881	4,275326	1,924582	0,008849	-0,135624	-0,392613	-9,942881	4,275326	1,924582
11:15:36,20	0,532963	3,378022	-0,105981	0,809944	0,095991	0,001004	0,008110	-0,136529	-0,392219	0,757614	4,908665	1,939832	-0,464960	-2,953211	-1,508626	-14,634371	0,559662	15,028089	0,008110	-0,136529	-0,392219	-9,959909	4,272038	1,939832	0,008110	-0,136529	-0,392219	-9,959909	4,272038	1,939832
11:15:36,25	0,532963	3,378022	-0,105981	0,809944	0,095991	0,001004	0,010292	-0,135720	-0,387584	0,680085	5,022388	1,906603	-0,461381	-2,953732	-1,510578	-14,614180	0,556699	14,995600	0,010292	-0,135720	-0,387584	-9,973919	4,214468	1,906603	0,010292	-0,135720	-0,387584	-9,973919	4,214468	1,906603
11:15:36,30	0,532963	3,378022	-0,105981	0,809944	0,095991	0,001004	0,008953	-0,139079	-0,389535	0,862316	4,971735	1,874113	-0,464900	-2,950752	-1,510922	-14,606712	0,608172	15,074737	0,008953	-0,139079	-0,389535	-10,055420	4,268915	1,874113	0,008953	-0,139079	-0,389535	-10,055420	4,268915	1,874113
11:15:36,35	0,532963	3,378022	-0,105981	0,809944	0,095991	0,001004	0,008131	-0,134542	-0,389879	0,674676	4,909740	1,953251	-0,463698	-2,951112	-1,509755	-14,585343	0,563987	15,058011	0,008131	-0,134542	-0,389879	-9,886863	4,271420	1,953251	0,008131	-0,134542	-0,389879	-9,886863	4,271420	1,953251
11:15:36,40	0,532963	3,378022	-0,105981	0,809944	0,095991	0,001004	0,007843	-0,135763	-0,388712	0,710598	4,935339	1,936524	-0,464866	-2,951802	-1,510145	-14,582791	0,566046	15,053139	0,007843	-0,135763	-0,388712	-9,946807	4,319663	1,936524	0,007843	-0,135763	-0,388712	-9,946807	4,319663	1,936524
11:15:36,45	0,532963	3,378022	-0,105981	0,809944	0,095991	0,001004	0,009024	-0,135097	-0,389102	0,679001	4,997924	1,931652	-0,466701	-2,952075	-1,514050	-14,606797	0,560907	15,045549	0,009024	-0,135097	-0,389102	-9,926087	4,289550	1,931652	0,009024	-0,135097	-0,389102	-9,926087	4,289550	1,931652
11:15:36,50	0,532963	3,378022	-0,105981	0,809944	0,095991	0,001004	0,010178	-0,133644	-0,393007	0,587017	5,039730	1,924063	-0,460850	-2,952712	-1,511720	-14,626686	0,544317	15,039876	0,010178	-0,133644	-0,393007	-9,904049	4,240740	1,924063	0,010178	-0,133644	-0,393007	-9,904049	4,240740	1,924063
11:15:36,55	0,532963	3,378022	-0,105981	0,809944	0,095991	0,001004	0,007804	-0,139029	-0,390677	0,842726	4,907348	1,918389	-0,463158	-2,954741	-1,511709	-14,613243	0,554992	15,039373	0,007804	-0,139029	-0,390677	-10,071064	4,294723	1,918389	0,007804	-0,139029	-0,390677	-10,071064	4,294723	1,918389
11:15:36,60	0,532963	3,378022	-0,105981	0,809944	0,095991	0,001004	0,010716	-0,138045	-0,390666	0,807533	5,065064	1,917886	-0,460851	-2,953102	-1,512880	-14,634410	0,573518	15,051229	0,010716	-0,138045	-0,390666	-10,029025	4,223867	1,917886	0,010716	-0,138045	-0,390666	-10,029025	4,223867	1,917886
11:15:36,66	0,532963	3,378022	-0,105981	0,809944	0,095991	0,001004	0,008142	-0,139224	-0,391837	0,874297	4,903635	1,929742	-0,461371	-2,949592	-1,510967	-14,601133	0,572691	15,011366	0,008142	-0,139224	-0,391837	-10,054806	4,264477	1,929742	0,008142	-0,139224	-0,391837	-10,054806	4,264477	1,929742
11:15:36,71	0,532963	3,378022	-0,105981	0,809944	0,095991	0,001004	0,006589	-0,136992	-0,392635	0,751553	4,853005	1,905265	-0,463214	-2,952809	-1,509033	-14,643888	0,558163	15,009367	0,006589	-0,136992	-0,392635	-10,002352	4,335806	1,905265	0,006589	-0,136992	-0,392635	-10,002352	4,335806	1,905265
11:15:36,76	0,532963	3,378022	-0,105981	0,809944	0,095991	0,001004	0,009070	-0,137031	-0,387990	0,742213	4,951334	1,887881	-0,465494	-2,952525	-1,514048	-14,603357	0,584829	15,041575	0,009070	-0,137031	-0,387990	-10,014723	4,239368	1,887881	0,009070	-0,137031	-0,387990	-10,014723	4,239368	1,887881
11:15:36,81	0,532963	3,378022	-0,105981	0,809944	0,095991	0,001004	0,009964	-0,134915	-0,393005	0,675519	5,019630	1,920089	-0,512477	-2,917955	-1,525790	-12,801658	2,885393	14,650306	0,009964	-0,134915	-0,393005	-9,915279	4,237424	1,920089	0,009964	-0,134915	-0,393005	-9,915279	4,237424	1,920089
11:15:36,86	0,532963	3,378022	-0,105981	0,809944	0,095991	0,001004	0,003517	-0,076941	-0,404748	0,554061	5,094411	1,528820	-0,463892	-2,963500	-1,518049	-14,994242	0,639839	15,062974	0,003517	-0,076941	-0,404748	-5,485769	4,818307	1,528820	0,003517	-0,076941	-0,404748	-5,485769	4,818307	1,528820
11:15:36,91	0,532963	3,378022	-0,105981	0,809944	0,095991	0,001004	0,018668	-0,141789	-0,397006	0,885174	5,106184	1,941487	-0,448319	-2,973963	-1,495811	-16,006057	-0,215353	15,178941	0,018668	-0,141789	-0,397006	-10,245248	3,640763	1,941487	0,018668	-0,141789	-0,397006	-10,245248	3,640763	1,941487
11:15:36,96	0,533088	3,377904	-0,105965	0,759958	0,096005	0,000987	0,019943	-0,160507	-0,374769	0,612018	4,723816	2,057455	-0,447677	-2,949020	-1,470946	-14,870400	-0,208735	15,127091	0,019943	-0,160507	-0,374769	-11,987816	3,158318	2,057455	0,019943	-0,160507	-0,374769	-11,987816	3,158318	2,057455
11:15:37,01	0,533088	3,377904	-0,105965	0,759958	0,096005	0,000987	-0,001980	-0,148592	-0,349903	0,565991	4,564055	2,005605	-0,450554	-2,948286	-1,470184	-14,838400	-0,218313	15,096533	-0,001980	-0,148592	-0,349903	-11,098505	4,719458	2,005605	-0,001980	-0,148592	-0,349903	-11,098505	4,719458	2,005605
11:15:37,06	0,533088	3,377904	-0,105965	0,759958	0,096005	0,000987	-0,001177	-0,145734	-0,349142	0,425044	4,638319	1,975046	-0,448723	-2,947372	-1,469405	-14,805791	-0,229551	15,081280	-0,001177	-0,145734	-0,349142	-11,015045	4,730677	1,975046	-0,001177	-0,145734	-0,349142	-11,015045	4,730677	1,975046
11:15:37,11	0,533088	3,377904	-0,105965	0,759958	0,096005	0,000987	-0,002884	-0,146862	-0,348362	0,490275	4,583394	1,959793	-0,446944	-2,950868	-1,469371	-14,810616	-0,217777	15,105701	-0,002884	-0,146862	-0,348362	-11,038366	4,809780	1,959793	-0,002884	-0,146862	-0,348362	-11,038366	4,809780	1,959793
11:15:37,16	0,533088	3,377904	-0,105965	0,759958	0,096005	0,000987	-0,000746	-0,150151	-0,348328	0,669092	4,684511	1,984214	-0,451107	-2,950513	-1,469733	-14,826137	-0,202464	15,159201	-0,000746	-0,150151	-0,348328	-11,117744	4,743055	1,984214	-0,000746	-0,150151	-0,348328	-11,117744	4,743055	1,984214
11:15:37,21	0,533088	3,377904	-0,105965	0,759958	0,096005	0,000987	0,001028	-0,146368	-0,348691	0,477902	4,755669	2,037715	-0,447513	-2,950465	-1,469362	-14,803195	-0,205415	15,115667	0,001028	-0,146368	-0,348691	-11,012005	4,674942	2,037715	0,001028	-0,146368	-0,348691	-11,012005	4,674942	2,037715
11:15:37,26	0,533088	3,377904	-0,105965	0,759958	0,096005	0,000987	-0,000810	-0,149457	-0,348320	0,647422	4,681405	1,994180	-0,453686	-2,945149	-1,465832	-14,688510	-0,098751	15,130014	-0,000810	-0,149457	-0,348320	-11,084938	4,745009	1,994180	-0,000810	-0,149457	-0,348320	-11,084938	4,745009	1,994180
11:15:37,31	0,533088	3,377904	-0,105965	0,759958	0,096005	0,000987	-0,002327	-0,141452	-0,344790	0,380903	4,648510	2,008528	-0,489464	-2,910324	-1,482143	-12,719331	1,771969	14,742544	-0,002327	-0,141452	-0,344790	-10,723100	4,831197	2,008528	-0,002327	-0,141452	-0,344790	-10,723100	4,831197	2,008528
11:15:37,36	0,533088	3,377904	-0,105965	0,759958	0,096005	0,000987	-0,004775	-0,152176	-0,368487	0,337812	4,814398	2,013091	-0,443176	-2,948391	-1,489530	-14,734962	-0,765572	15,134577	-0,004775	-0,152176	-0,368487	-11,607982	5,189251	2,013091	-0,004775	-0,152176	-0,368487	-11,607982	5,189251	2,013091
11:15:37,41	0,533088	3,377904	-0,105965	0,759958	0,096005	0,000987	-0,004775	-0,152176	-0,368487	0,337812	4,814398	2,013091	-0,430767	-2,954393	-1,445813	-15,403068	-1,423789	15,206450	-0,004775	-0,152176	-0,368487	-11,607982	5,189251	2,013091	-0,004775	-0,152176	-0,368487	-11,607982	5,189251	2,013091
11:15:37,46	0,533024	3,378005	-0,105980	0,709945	0,095986	0,001014	-0,005781	-0,165923	-0,324770	0,148574	4,512610	2,084964	-0,429146	-2,933572	-1,428729	-14,331599	-1,487264	15,157308	-0,005781	-0,165923	-0,324770	-12,876365	4,966416	2,084964	-0,005781	-0,165923	-0,324770	-12,876365	4,966416	2,084964
11:15:37,51	0,533024	3,378005	-0,105980	0,709945	0,095986	0,001014	-0,025656	-0,156470	-0,308443	0,213231	4,446393	2,042830	-0,429016	-2,932454	-1,429486	-14,287255	-1,425735	15,164317	-0,025656	-0,156470	-0,308443	-12,069635	6,460404	2,042830	-0,025656	-0,156470	-0,308443	-12,069635	6,460404	2,042830
11:15:37,56	0,533024	3,378005	-0,105980	0,709945	0,095986	0,001014	-0,025656	-0,156470	-0,308443	0,213231	4,446393	2,042830	-0,428549	-2,932449	-1,433379	-14,338635	-1,412207	15,187109	-0,025656	-0,156470	-0,308443	-12,069635	6,460404	2,042830	-0,025656	-0,156470	-0,308443	-12,069635	6,460404	2,042830
11:15:37,61	0,533024	3,378005	-0,105980	0,709945	0,095986	0,001014	-0,025894	-0,156872	-0,312336	0,220170	4,382752	2,065623	-0,428531	-2,935451	-1,430684	-14,340524	-1,437993	15,135769	-0,025894	-0,156872	-0,312336	-12,094266	6,415453	2,065623	-0,025894	-0,156872	-0,312336	-12,094266	6,415453	2,065623
11:15:37,66	0,533024	3,378005	-0,105980	0,709945	0,095986	0,001014	-0,023303	-0,158389	-0,309642	0,275763	4,528738	2,014283	-0,426029	-2,933372	-1,428706	-14,274472	-1,422685	15,149653	-0,023303	-0,158389	-0,309642	-12,157735	6,358051	2,014283	-0,023303	-0,158389	-0,309642	-12,157735	6,358051	2,014283
11:15:37,71	0,533024	3,378005	-0,105980	0,709945	0,095986	0,001014	-0,026355	-0,159515	-0,307663	0,380646	4,419576	2,028167	-0,427321	-2,931840	-1,434539	-14,307497	-1,427315	15,177623	-0,026355	-0,159515	-0,307663	-12,141315	6,488479	2,028167	-0,026355	-0,159515	-0,307663	-12,141315	6,488479	2,028167
11:15:37,76	0,533024	3,378005	-0,105980	0,709945	0,095986	0,001014	-0,027035	-0,157631	-0,313496	0,262113	4,357935	2,056137	-0,429099	-2,930316	-1,431816	-14,311739	-1,425857	15,195356	-0,027035	-0,157631	-0,313496	-12,111889	6,480213	2,056137	-0,027035	-0,157631	-0,313496	-12,111889	6,480213	2,056137
11:15:37,81	0,533024	3,378005	-0,105980	0,709945	0,095986	0,001014	-0,027467	-0,155329	-0,310773	0,141586	4,331103	2,073870	-0,425572	-2,933126	-1,431814	-14,313070	-1,461041	15,175054	-0,027467	-0,155329	-0,310773	-12,051764	6,487240	2,073870	-0,027467	-0,155329	-0,310773	-12,051764	6,487240	2,073870
11:15:37,86	0,533024	3,378005	-0,105980	0,709945	0,095986	0,001014	-0,026797	-0,159788	-0,310772	0,342308	4,382380	2,053567	-0,425556	-2,932709	-1,432607	-14,322819	-1,409211	15,162826	-0,026797	-0,159788	-0,310772	-12,201057	6,485925	2,053567	-0,026797	-0,159788	-0,310772	-12,201057	6,485925	2,053567
11:15:37,91	0,533024	3,378005	-0,105980	0,709945	0,095986	0,001014	-0,027166	-0,159593	-0,311565	0,372179	4,328820	2,041340	-0,430775	-2,933826	-1,432573	-14,288212	-1,395070	15,190906	-0,027166	-0,159593	-0,311565	-12,155878	6,461353	2,041340	-0,027166	-0,159593	-0,311565	-12,155878	6,461353	2,041340
11:15:37,96	0,533024	3,378005	-0,105980	0,709945	0,095986	0,001014	-0,023589	-0,155633	-0,311530	0,195799	4,537716	2,069419	-0,428459	-2,931068	-1,435685	-14,287140	-1,412352	15,197889	-0,023589	-0,155633	-0,311530	-12,021383	6,389468	2,069419	-0,023589	-0,155633	-0,311530	-12,021383	6,389468	2,069419
11:15:38,01	0,533024	3,378005	-0,105980	0,709945	0,095986	0,001014	-0,027135	-0,156259	-0,314643	0,213930	4,362881	2,076403	-0,427780	-2,930348	-1,432595	-14,249456	-1,428015	15,151738	-0,027135	-0,156259	-0,314643	-12,052408	6,493011	2,076403	-0,027135	-0,156259	-0,314643	-12,052408	6,493011	2,076403
11:15:38,06	0,533024	3,378005	-0,105980	0,709945	0,095986	0,001014	-0,028098	-0,156487	-0,311553	0,231047	4,353276	2,030252	-0,426737	-2,932133	-1,433370	-14,314519	-1,420169	15,182116	-0,028098	-0,156487	-0,311553	-12,053164	6,558995	2,030252	-0,028098	-0,156487	-0,311553	-12,053164	6,558995	2,030252
11:15:38,11	0,533024	3,378005	-0,105980	0,709945	0,095986	0,001014	-0,027074	-0,158283	-0,312328	0,298732	4,346254	2,060630	-0,429647	-2,935458	-1,427923	-14,317938	-1,419603	15,177858	-0,027074	-0,158283	-0,312328	-12,126508	6,471591	2,060630	-0,027074	-0,158283	-0,312328	-12,126508	6,471591	2,060630
11:15:38,16	0,533024	3,378005	-0,105980	0,709945	0,095986	0,001014	-0,022740	-0,157426	-0,306880	0,252910	4,568400	2,056372	-0,429632	-2,931685	-1,435714	-14,295560	-1,397356	15,164263	-0,022740	-0,157426	-0,306880	-12,104999	6,353485	2,056372	-0,022740	-0,157426	-0,306880	-12,104999	6,353485	2,056372
11:15:38,21	0,533024	3,378005	-0,105980	0,709945	0,095986	0,001014	-0,026015	-0,155552	-0,314671	0,185933	4,406364	2,042777	-0,430763	-2,935754	-1,432566	-14,291394	-1,385230	15,190965	-0,026015	-0,155552	-0,314671	-12,024891	6,448525	2,042777	-0,026015	-0,155552	-0,314671	-12,024891	6,448525	2,042777
11:15:38,26	0,533024	3,378005	-0,105980	0,709945	0,095986	0,001014	-0,021926	-0,156607	-0,311523	0,253366	4,616546	2,069479	-0,430191	-2,933275	-1,432970	-14,297205	-1,371810	15,187322	-0,021926	-0,156607	-0,311523	-12,040257	6,337706	2,069479	-0,021926	-0,156607	-0,311523	-12,040257	6,337706	2,069479
11:15:38,31	0,533024	3,378005	-0,105980	0,709945	0,095986	0,001014	-0,024359	-0,155862	-0,311927	0,223384	4,478286	2,065836	-0,427823	-2,933368	-1,428681	-14,297509	-1,375750	15,199520	-0,024359	-0,155862	-0,311927	-12,011820	6,390439	2,065836	-0,024359	-0,155862	-0,311927	-12,011820	6,390439	2,065836
11:15:38,36	0,533024	3,378005	-0,105980	0,709945	0,095986	0,001014	-0,025462	-0,157960	-0,307639	0,328871	4,422626	2,078034	-0,426059	-2,933671	-1,432213	-14,293200	-1,393569	15,148017	-0,025462	-0,157960	-0,307639	-12,070957	6,421381	2,078034	-0,025462	-0,157960	-0,307639	-12,070957	6,421381	2,078034
11:15:38,41	0,533024	3,378005	-0,105980	0,709945	0,095986	0,001014	-0,026081	-0,159639	-0,311170	0,402912	4,403078	2,026531	-0,430928	-2,931768	-1,432999	-14,352524	-1,398411	15,191998	-0,026081	-0,159639	-0,311170	-12,128733	6,450426	2,026531	-0,026081	-0,159639	-0,311170	-12,128733	6,450426	2,026531
11:15:38,46	0,533024	3,378005	-0,105980	0,709945	0,095986	0,001014	-0,025295	-0,154471	-0,311957	0,100310	4,395003	2,070512	-0,426683	-2,933413	-1,429897	-14,314548	-1,390880	15,141999	-0,025295	-0,154471	-0,311957	-12,025632	6,380638	2,070512	-0,025295	-0,154471	-0,311957	-12,025632	6,380638	2,070512
11:15:38,51	0,533024	3,378005	-0,105980	0,709945	0,095986	0,001014	-0,025993	-0,158970	-0,308854	0,359784	4,387804	2,020513	-0,428399	-2,935040	-1,432982	-14,288098	-1,389426	15,152803	-0,025993	-0,158970	-0,308854	-12,119353	6,428271	2,020513	-0,025993	-0,158970	-0,308854	-12,119353	6,428271	2,020513
11:15:38,56	0,533024	3,378005	-0,105980	0,709945	0,095986	0,001014	-0,027599	-0,154707	-0,310757	0,151925	4,354066	2,069218	-0,429571	-2,929890	-1,431800	-14,264542	-1,403808	15,190704	-0,027599	-0,154707	-0,310757	-11,992582	6,520599	2,069218	-0,027599	-0,154707	-0,310757	-11,992582	6,520599	2,069218
11:15:38,61	0,533024	3,378005	-0,105980	0,709945	0,095986	0,001014	-0,027599	-0,154707	-0,310757	0,151925	4,354066	2,069218	-0,427243	-2,929950	-1,431435	-14,276021	-1,420891	15,161375	-0,027599	-0,154707	-0,310757	-11,992582	6,520599	2,069218	-0,027599	-0,154707	-0,310757	-11,992582	6,520599	2,069218
11:15:38,66	0,533024	3,378005	-0,105980	0,709945	0,095986	0,001014	-0,028712	-0,156753	-0,310393	0,237797	4,294806	2,039889	-0,430167	-2,932868	-1,430278	-14,289307	-1,388047	15,146386	-0,028712	-0,156753	-0,310393	-12,067341	6,548686	2,039889	-0,028712	-0,156753	-0,310393	-12,067341	6,548686	2,039889
11:15:38,71	0,533024	3,378005	-0,105980	0,709945	0,095986	0,001014	-0,024723	-0,155680	-0,309235	0,203786	4,474301	2,024900	-0,424343	-2,928114	-1,432582	-14,284919	-1,424443	15,196741	-0,024723	-0,155680	-0,309235	-12,017097	6,415051	2,024900	-0,024723	-0,155680	-0,309235	-12,017097	6,415051	2,024900
11:15:38,76	0,533024	3,378005	-0,105980	0,709945	0,095986	0,001014	-0,031752	-0,158346	-0,311540	0,313107	4,130812	2,075254	-0,426048	-2,933154	-1,432569	-14,273824	-1,416264	15,181303	-0,031752	-0,158346	-0,311540	-12,117081	6,623308	2,075254	-0,031752	-0,158346	-0,311540	-12,117081	6,623308	2,075254
11:15:38,81	0,533024	3,378005	-0,105980	0,709945	0,095986	0,001014	-0,026535	-0,159390	-0,311527	0,379995	4,407603	2,059817	-0,429618	-2,933218	-1,432571	-14,291077	-1,410108	15,195588	-0,026535	-0,159390	-0,311527	-12,132099	6,490583	2,059817	-0,026535	-0,159390	-0,311527	-12,132099	6,490583	2,059817
11:15:38,86	0,533024	3,378005	-0,105980	0,709945	0,095986	0,001014	-0,024694	-0,156330	-0,311529	0,217602	4,485325	2,074101	-0,428415	-2,929719	-1,431053	-14,286470	-1,383173	15,162291	-0,024694	-0,156330	-0,311529	-12,054317	6,423772	2,074101	-0,024694	-0,156330	-0,311529	-12,054317	6,423772	2,074101
11:15:38,91	0,533024	3,378005	-0,105980	0,709945	0,095986	0,001014	-0,028326	-0,155623	-0,310011	0,206439	4,286956	2,040804	-0,426615	-2,934025	-1,430614	-14,277895	-1,387550	15,195383	-0,028326	-0,155623	-0,310011	-12,009936	6,510556	2,040804	-0,028326	-0,155623	-0,310011	-12,009936	6,510556	2,040804
11:15:38,97	0,533024	3,378005	-0,105980	0,709945	0,095986	0,001014	-0,025496	-0,159335	-0,309572	0,399966	4,443721	2,073897	-0,427810	-2,934171	-1,432581	-14,278397	-1,408304	15,166621	-0,025496	-0,159335	-0,309572	-12,107811	6,445180	2,073897	-0,025496	-0,159335	-0,309572	-12,107811	6,445180	2,073897
11:15:39,02	0,533024	3,378005	-0,105980	0,709945	0,095986	0,001014	-0,024773	-0,158373	-0,311538	0,331717	4,491262	2,045135	-0,429622	-2,934877	-1,433749	-14,310236	-1,371141	15,182967	-0,024773	-0,158373	-0,311538	-12,100541	6,435962	2,045135	-0,024773	-0,158373	-0,311538	-12,100541	6,435962	2,045135
11:15:39,07	0,533024	3,378005	-0,105980	0,709945	0,095986	0,001014	-0,023255	-0,157156	-0,312706	0,284725	4,524047	2,061481	-0,427794	-2,932051	-1,431022	-14,274501	-1,385657	15,181211	-0,023255	-0,157156	-0,312706	-12,052041	6,349578	2,061481	-0,023255	-0,157156	-0,312706	-12,052041	6,349578	2,061481
11:15:39,12	0,533024	3,378005	-0,105980	0,709945	0,095986	0,001014	-0,026617	-0,157327	-0,309980	0,298893	4,387452	2,059725	-0,481375	-2,915903	-1,455132	-13,303306	1,481345	14,786358	-0,026617	-0,157327	-0,309980	-12,051265	6,476864	2,059725	-0,026617	-0,157327	-0,309980	-12,051265	6,476864	2,059725
11:15:39,17	0,533024	3,378005	-0,105980	0,709945	0,095986	0,001014	-0,013811	-0,102850	-0,334090	0,434590	4,460947	1,664872	-0,431496	-2,943479	-1,441016	-14,933837	-1,338793	15,159319	-0,013811	-0,102850	-0,334090	-7,639136	5,545080	1,664872	-0,013811	-0,102850	-0,334090	-7,639136	5,545080	1,664872
11:15:39,22	0,533024	3,378005	-0,105980	0,709945	0,095986	0,001014	0,006569	-0,174957	-0,296859	-0,108622	4,194255	2,107428	-0,429119	-2,969606	-1,417902	-16,598398	-1,573088	15,228914	0,006569	-0,174957	-0,296859	-13,842725	3,678614	2,107428	0,006569	-0,174957	-0,296859	-13,842725	3,678614	2,107428
11:15:39,27	0,533001	3,377961	-0,106006	0,659954	0,096004	0,000997	0,006569	-0,174957	-0,296859	-0,108622	4,194255	2,107428	-0,426056	-2,944408	-1,392548	-15,399182	-1,632053	15,266527	0,006569	-0,174957	-0,296859	-13,842725	3,678614	2,107428	0,006569	-0,174957	-0,296859	-13,842725	3,678614	2,107428
11:15:39,32	0,533001	3,377961	-0,106006	0,659954	0,096004	0,000997	-0,016784	-0,165010	-0,271505	-0,077307	4,047926	2,145040	-0,425517	-2,947272	-1,395326	-15,434878	-1,628222	15,195698	-0,016784	-0,165010	-0,271505	-13,030596	5,365505	2,145040	-0,016784	-0,165010	-0,271505	-13,030596	5,365505	2,145040
11:15:39,37	0,533001	3,377961	-0,106006	0,659954	0,096004	0,000997	-0,014574	-0,166909	-0,274283	0,006891	4,130054	2,074211	-0,427881	-2,945374	-1,396852	-15,420618	-1,640440	15,239568	-0,014574	-0,166909	-0,274283	-13,095440	5,274092	2,074211	-0,014574	-0,166909	-0,274283	-13,095440	5,274092	2,074211
11:15:39,42	0,533001	3,377961	-0,106006	0,659954	0,096004	0,000997	-0,015035	-0,163913	-0,275810	-0,152327	4,124527	2,118082	-0,427865	-2,947776	-1,397638	-15,431750	-1,607919	15,221468	-0,015035	-0,163913	-0,275810	-13,019509	5,304774	2,118082	-0,015035	-0,163913	-0,275810	-13,019509	5,304774	2,118082
11:15:39,47	0,533001	3,377961	-0,106006	0,659954	0,096004	0,000997	-0,012963	-0,165128	-0,276596	-0,066582	4,206360	2,099982	-0,427239	-2,944963	-1,396435	-15,396207	-1,630092	15,263792	-0,012963	-0,165128	-0,276596	-13,029092	5,223970	2,099982	-0,012963	-0,165128	-0,276596	-13,029092	5,223970	2,099982
11:15:39,52	0,533001	3,377961	-0,106006	0,659954	0,096004	0,000997	-0,015713	-0,164263	-0,275392	-0,112947	4,105254	2,142306	-0,425501	-2,945989	-1,394906	-15,417756	-1,634714	15,234012	-0,015713	-0,164263	-0,275392	-13,007624	5,338699	2,142306	-0,015713	-0,164263	-0,275392	-13,007624	5,338699	2,142306
11:15:39,57	0,533001	3,377961	-0,106006	0,659954	0,096004	0,000997	-0,015692	-0,166282	-0,273863	-0,022780	4,089963	2,112526	-0,430096	-2,945689	-1,390062	-15,386619	-1,470387	15,206188	-0,015692	-0,166282	-0,273863	-13,075883	5,321808	2,112526	-0,015692	-0,166282	-0,273863	-13,075883	5,321808	2,112526
11:15:39,62	0,533001	3,377961	-0,106006	0,659954	0,096004	0,000997	-0,013655	-0,162152	-0,269019	-0,079639	4,140708	2,084702	-0,461066	-2,895182	-1,422189	-12,683851	0,097097	14,867543	-0,013655	-0,162152	-0,269019	-12,808567	5,212620	2,084702	-0,013655	-0,162152	-0,269019	-12,808567	5,212620	2,084702
11:15:39,67	0,533001	3,377961	-0,106006	0,659954	0,096004	0,000997	-0,041910	-0,110078	-0,301146	-0,078633	4,228362	1,746057	-0,424327	-2,959268	-1,427705	-15,835314	-1,946888	15,212579	-0,041910	-0,110078	-0,301146	-8,719737	7,518303	1,746057	-0,041910	-0,110078	-0,301146	-8,719737	7,518303	1,746057
11:15:39,72	0,533001	3,377961	-0,106006	0,659954	0,096004	0,000997	-0,004780	-0,173937	-0,306663	-0,103822	4,451890	2,091093	-0,406328	-2,949408	-1,385652	-15,942584	-2,867238	15,390907	-0,004780	-0,173937	-0,306663	-13,757882	4,827095	2,091093	-0,004780	-0,173937	-0,306663	-13,757882	4,827095	2,091093
11:15:39,77	0,532933	3,377989	-0,105974	0,609954	0,095966	0,001025	-0,022318	-0,184595	-0,264610	-0,400302	3,907172	2,269421	-0,406080	-2,932550	-1,370607	-15,031820	-2,766352	15,295800	-0,022318	-0,184595	-0,264610	-14,890993	5,659139	2,269421	-0,022318	-0,184595	-0,264610	-14,890993	5,659139	2,269421
11:15:39,82	0,532933	3,377989	-0,105974	0,609954	0,095966	0,001025	-0,037041	-0,176382	-0,249565	-0,284640	3,879858	2,174313	-0,408448	-2,937887	-1,365551	-15,073023	-2,732625	15,297871	-0,037041	-0,176382	-0,249565	-14,130591	6,787609	2,174313	-0,037041	-0,176382	-0,249565	-14,130591	6,787609	2,174313
11:15:39,87	0,532933	3,377989	-0,105974	0,609954	0,095966	0,001025	-0,031236	-0,176998	-0,244509	-0,243953	4,129216	2,176385	-0,405406	-2,931990	-1,369799	-15,001182	-2,733302	15,320477	-0,031236	-0,176998	-0,244509	-14,138332	6,581208	2,176385	-0,031236	-0,176998	-0,244509	-14,138332	6,581208	2,176385
11:15:39,92	0,532933	3,377989	-0,105974	0,609954	0,095966	0,001025	-0,037863	-0,176684	-0,248756	-0,224945	3,847134	2,198990	-0,406593	-2,934695	-1,367882	-15,024667	-2,721375	15,285412	-0,037863	-0,176684	-0,248756	-14,094678	6,819394	2,198990	-0,037863	-0,176684	-0,248756	-14,094678	6,819394	2,198990
11:15:39,97	0,532933	3,377989	-0,105974	0,609954	0,095966	0,001025	-0,034927	-0,177009	-0,246840	-0,209497	3,973495	2,163925	-0,407196	-2,933019	-1,370967	-15,011529	-2,735075	15,320775	-0,034927	-0,177009	-0,246840	-14,104684	6,715293	2,163925	-0,034927	-0,177009	-0,246840	-14,104684	6,715293	2,163925
11:15:40,02	0,532933	3,377989	-0,105974	0,609954	0,095966	0,001025	-0,036077	-0,175649	-0,249925	-0,285506	3,931927	2,199289	-0,404228	-2,934573	-1,371757	-15,007323	-2,735301	15,287572	-0,036077	-0,175649	-0,249925	-14,073942	6,763994	2,199289	-0,036077	-0,175649	-0,249925	-14,073942	6,763994	2,199289
11:15:40,07	0,532933	3,377989	-0,105974	0,609954	0,095966	0,001025	-0,036215	-0,178997	-0,250714	-0,109501	3,928500	2,166085	-0,404811	-2,932586	-1,367870	-14,997911	-2,758605	15,294248	-0,036215	-0,178997	-0,250714	-14,160758	6,771409	2,166085	-0,036215	-0,178997	-0,250714	-14,160758	6,771409	2,166085
11:15:40,12	0,532933	3,377989	-0,105974	0,609954	0,095966	0,001025	-0,037645	-0,177498	-0,246827	-0,202934	3,873961	2,172761	-0,406580	-2,935559	-1,367078	-15,011496	-2,743975	15,308163	-0,037645	-0,177498	-0,246827	-14,136505	6,829098	2,172761	-0,037645	-0,177498	-0,246827	-14,136505	6,829098	2,172761
11:15:40,17	0,532933	3,377989	-0,105974	0,609954	0,095966	0,001025	-0,034186	-0,177452	-0,246035	-0,199425	4,034745	2,186676	-0,404752	-2,934435	-1,366703	-14,989405	-2,729308	15,279589	-0,034186	-0,177452	-0,246035	-14,129422	6,718357	2,186676	-0,034186	-0,177452	-0,246035	-14,129422	6,718357	2,186676
11:15:40,22	0,532933	3,377989	-0,105974	0,609954	0,095966	0,001025	-0,036073	-0,178474	-0,245660	-0,122563	3,948401	2,158103	-0,405959	-2,929687	-1,369439	-14,984889	-2,727600	15,286603	-0,036073	-0,178474	-0,245660	-14,132742	6,780169	2,158103	-0,036073	-0,178474	-0,245660	-14,132742	6,780169	2,158103
11:15:40,27	0,532933	3,377989	-0,105974	0,609954	0,095966	0,001025	-0,039582	-0,175054	-0,248396	-0,296638	3,769029	2,165117	-0,404179	-2,934094	-1,370166	-14,976714	-2,751461	15,319767	-0,039582	-0,175054	-0,248396	-14,038389	6,876195	2,165117	-0,039582	-0,175054	-0,248396	-14,038389	6,876195	2,165117
11:15:40,32	0,532933	3,377989	-0,105974	0,609954	0,095966	0,001025	-0,036655	-0,178799	-0,249123	-0,118475	3,940208	2,198280	-0,406576	-2,937232	-1,368641	-15,025055	-2,708263	15,295614	-0,036655	-0,178799	-0,249123	-14,154208	6,817658	2,198280	-0,036655	-0,178799	-0,249123	-14,154208	6,817658	2,198280
11:15:40,37	0,532933	3,377989	-0,105974	0,609954	0,095966	0,001025	-0,032739	-0,178293	-0,247599	-0,131575	4,080403	2,174128	-0,404741	-2,934983	-1,365517	-14,992039	-2,709746	15,303668	-0,032739	-0,178293	-0,247599	-14,127545	6,650407	2,174128	-0,032739	-0,178293	-0,247599	-14,127545	6,650407	2,174128
11:15:40,42	0,532933	3,377989	-0,105974	0,609954	0,095966	0,001025	-0,035604	-0,178757	-0,244475	-0,092208	3,960730	2,182181	-0,408226	-2,936453	-1,365916	-14,975892	-2,706843	15,278791	-0,035604	-0,178757	-0,244475	-14,124624	6,755677	2,182181	-0,035604	-0,178757	-0,244475	-14,124624	6,755677	2,182181
11:15:40,47	0,532933	3,377989	-0,105974	0,609954	0,095966	0,001025	-0,032589	-0,176474	-0,244873	-0,200330	4,130059	2,157305	-0,405963	-2,933728	-1,371354	-14,986368	-2,743615	15,301206	-0,032589	-0,176474	-0,244873	-14,053542	6,688303	2,157305	-0,032589	-0,176474	-0,244873	-14,053542	6,688303	2,157305
11:15:40,52	0,532933	3,377989	-0,105974	0,609954	0,095966	0,001025	-0,036080	-0,177071	-0,250312	-0,206351	3,957862	2,179720	-0,405358	-2,934771	-1,367090	-14,996617	-2,729890	15,284571	-0,036080	-0,177071	-0,250312	-14,106454	6,790117	2,179720	-0,036080	-0,177071	-0,250312	-14,106454	6,790117	2,179720
11:15:40,57	0,532933	3,377989	-0,105974	0,609954	0,095966	0,001025	-0,035480	-0,178117	-0,246048	-0,145230	3,973324	2,163085	-0,406448	-2,936744	-1,366705	-14,971553	-2,711571	15,255114	-0,035480	-0,178117	-0,246048	-14,127395	6,758479	2,163085	-0,035480	-0,178117	-0,246048	-14,127395	6,758479	2,163085
11:15:40,62	0,532933	3,377989	-0,105974	0,609954	0,095966	0,001025	-0,033226	-0,178159	-0,245663	-0,114630	4,103079	2,133628	-0,407074	-2,932413	-1,370575	-14,957660	-2,731919	15,295969	-0,033226	-0,178159	-0,245663	-14,100121	6,711293	2,133628	-0,033226	-0,178159	-0,245663	-14,100121	6,711293	2,133628
11:15:40,67	0,532933	3,377989	-0,105974	0,609954	0,095966	0,001025	-0,036664	-0,175452	-0,249532	-0,266101	3,946506	2,174483	-0,407102	-2,934796	-1,371746	-14,985766	-2,702621	15,292706	-0,036664	-0,175452	-0,249532	-14,039045	6,824609	2,174483	-0,036664	-0,175452	-0,249532	-14,039045	6,824609	2,174483
11:15:40,72	0,532933	3,377989	-0,105974	0,609954	0,095966	0,001025	-0,034585	-0,176619	-0,250704	-0,194093	4,015600	2,171219	-0,407684	-2,933413	-1,368250	-14,979159	-2,719421	15,294922	-0,034585	-0,176619	-0,250704	-14,058653	6,730537	2,171219	-0,034585	-0,176619	-0,250704	-14,058653	6,730537	2,171219
11:15:40,77	0,532933	3,377989	-0,105974	0,609954	0,095966	0,001025	-0,035492	-0,175424	-0,247207	-0,267483	3,982575	2,173436	-0,405339	-2,933184	-1,371355	-14,978388	-2,717109	15,297317	-0,035492	-0,175424	-0,247207	-14,038229	6,768687	2,173436	-0,035492	-0,175424	-0,247207	-14,038229	6,768687	2,173436
11:15:40,82	0,532933	3,377989	-0,105974	0,609954	0,095966	0,001025	-0,036863	-0,177340	-0,250313	-0,165444	3,910799	2,175831	-0,405926	-2,928697	-1,373328	-14,969377	-2,701833	15,280098	-0,036863	-0,177340	-0,250313	-14,086625	6,804527	2,175831	-0,036863	-0,177340	-0,250313	-14,086625	6,804527	2,175831
11:15:40,87	0,532933	3,377989	-0,105974	0,609954	0,095966	0,001025	-0,040455	-0,174588	-0,252286	-0,290822	3,724168	2,158611	-0,404208	-2,935879	-1,368242	-15,013270	-2,715642	15,305314	-0,040455	-0,174588	-0,252286	-13,995957	6,899887	2,158611	-0,040455	-0,174588	-0,252286	-13,995957	6,899887	2,158611
11:15:40,92	0,532933	3,377989	-0,105974	0,609954	0,095966	0,001025	-0,035094	-0,179667	-0,247200	-0,060630	3,971821	2,183828	-0,402954	-2,932672	-1,368999	-14,958945	-2,737350	15,314904	-0,035094	-0,179667	-0,247200	-14,164451	6,726718	2,183828	-0,035094	-0,179667	-0,247200	-14,164451	6,726718	2,183828
11:15:40,97	0,532933	3,377989	-0,105974	0,609954	0,095966	0,001025	-0,038499	-0,179149	-0,247957	-0,079168	3,852681	2,193418	-0,404135	-2,932465	-1,369031	-14,975079	-2,702929	15,286947	-0,038499	-0,179149	-0,247957	-14,142379	6,874842	2,193418	-0,038499	-0,179149	-0,247957	-14,142379	6,874842	2,193418
11:15:41,02	0,532933	3,377989	-0,105974	0,609954	0,095966	0,001025	-0,038088	-0,178023	-0,247988	-0,115993	3,842860	2,165461	-0,405934	-2,934951	-1,369791	-14,986346	-2,720794	15,305654	-0,038088	-0,178023	-0,247988	-14,090791	6,832773	2,165461	-0,038088	-0,178023	-0,247988	-14,090791	6,832773	2,165461
11:15:41,07	0,532933	3,377989	-0,105974	0,609954	0,095966	0,001025	-0,035036	-0,177708	-0,248748	-0,153463	4,000765	2,184168	-0,402345	-2,933975	-1,371352	-14,965151	-2,701113	15,283556	-0,035036	-0,177708	-0,248748	-14,103556	6,751057	2,184168	-0,035036	-0,177708	-0,248748	-14,103556	6,751057	2,184168
11:15:41,12	0,532933	3,377989	-0,105974	0,609954	0,095966	0,001025	-0,037675	-0,180328	-0,250309	0,010416	3,872036	2,162070	-0,405932	-2,934780	-1,371734	-14,985750	-2,707882	15,307270	-0,037675	-0,180328	-0,250309	-14,145341	6,829513	2,162070	-0,037675	-0,180328	-0,250309	-14,145341	6,829513	2,162070
11:15:41,17	0,532933	3,377989	-0,105974	0,609954	0,095966	0,001025	-0,036055	-0,176477	-0,247625	-0,217366	3,962463	2,129950	-0,406490	-2,933452	-1,368667	-14,973538	-2,728030	15,251437	-0,036055	-0,176477	-0,247625	-14,070783	6,792781	2,129950	-0,036055	-0,176477	-0,247625	-14,070783	6,792781	2,129950
11:15:41,22	0,532933	3,377989	-0,105974	0,609954	0,095966	0,001025	-0,036194	-0,177098	-0,248369	-0,170952	3,958902	2,164623	-0,405883	-2,933642	-1,369412	-14,963306	-2,717657	15,286110	-0,036194	-0,177098	-0,248369	-14,073150	6,800143	2,164623	-0,036194	-0,177098	-0,248369	-14,073150	6,800143	2,164623
11:15:41,28	0,532933	3,377989	-0,105974	0,609954	0,095966	0,001025	-0,036194	-0,177098	-0,248369	-0,170952	3,958902	2,164623	-0,404654	-2,933504	-1,368650	-14,951373	-2,697034	15,257346	-0,036194	-0,177098	-0,248369	-14,073150	6,800143	2,164623	-0,036194	-0,177098	-0,248369	-14,073150	6,800143	2,164623
11:15:41,33	0,532933	3,377989	-0,105974	0,609954	0,095966	0,001025	-0,036928	-0,178093	-0,247607	-0,095365	3,920747	2,135860	-0,405882	-2,935585	-1,367467	-14,977831	-2,701274	15,285312	-0,036928	-0,178093	-0,247607	-14,075702	6,819623	2,135860	-0,036928	-0,178093	-0,247607	-14,075702	6,819623	2,135860
11:15:41,38	0,532933	3,377989	-0,105974	0,609954	0,095966	0,001025	-0,034512	-0,178070	-0,246425	-0,113490	4,025613	2,163826	-0,405899	-2,935933	-1,370923	-14,979902	-2,681796	15,341302	-0,034512	-0,178070	-0,246425	-14,091978	6,734792	2,163826	-0,034512	-0,178070	-0,246425	-14,091978	6,734792	2,163826
11:15:41,43	0,532933	3,377989	-0,105974	0,609954	0,095966	0,001025	-0,044058	-0,115537	-0,270187	-0,469165	3,969520	1,827954	-0,455264	-2,896051	-1,391230	-13,148474	-0,413370	14,949441	-0,044058	-0,115537	-0,270187	-9,538785	7,428086	1,827954	-0,044058	-0,115537	-0,270187	-9,538785	7,428086	1,827954
11:15:41,48	0,532933	3,377989	-0,105974	0,609954	0,095966	0,001025	-0,044058	-0,115537	-0,270187	-0,469165	3,969520	1,827954	-0,409655	-2,935612	-1,384240	-15,034818	-2,776717	15,249425	-0,044058	-0,115537	-0,270187	-9,538785	7,428086	1,827954	-0,044058	-0,115537	-0,270187	-9,538785	7,428086	1,827954
11:15:41,53	0,532933	3,377989	-0,105974	0,609954	0,095966	0,001025	-0,032602	-0,174816	-0,263197	-0,376527	4,113284	2,127939	-0,393275	-2,951820	-1,356083	-15,947538	-3,692451	15,387191	-0,032602	-0,174816	-0,263197	-14,099578	6,672556	2,127939	-0,032602	-0,174816	-0,263197	-14,099578	6,672556	2,127939
11:15:41,58	0,533075	3,377963	-0,105991	0,559974	0,095986	0,000979	-0,026755	-0,197106	-0,235040	-0,466870	4,084742	2,265705	-0,387005	-2,925777	-1,339800	-14,903761	-3,715730	15,346531	-0,026755	-0,197106	-0,235040	-15,939662	6,185046	2,265705	-0,026755	-0,197106	-0,235040	-15,939662	6,185046	2,265705
11:15:41,63	0,533075	3,377963	-0,105991	0,559974	0,095986	0,000979	-0,052445	-0,189514	-0,218757	-0,359924	3,664487	2,225045	-0,392895	-2,926340	-1,340593	-14,917710	-3,676330	15,342472	-0,052445	-0,189514	-0,218757	-15,236747	7,781383	2,225045	-0,052445	-0,189514	-0,218757	-15,236747	7,781383	2,225045
11:15:41,68	0,533075	3,377963	-0,105991	0,559974	0,095986	0,000979	-0,049012	-0,184694	-0,219550	-0,583402	3,811188	2,220986	-0,392276	-2,924864	-1,338655	-14,899429	-3,692001	15,331239	-0,049012	-0,184694	-0,219550	-15,081878	7,658646	2,220986	-0,049012	-0,184694	-0,219550	-15,081878	7,658646	2,220986
11:15:41,73	0,533075	3,377963	-0,105991	0,559974	0,095986	0,000979	-0,050600	-0,184492	-0,217612	-0,598332	3,752298	2,209752	-0,389905	-2,924754	-1,340201	-14,887739	-3,696133	15,332353	-0,050600	-0,184492	-0,217612	-15,080959	7,724386	2,209752	-0,050600	-0,184492	-0,217612	-15,080959	7,724386	2,209752
11:15:41,78	0,533075	3,377963	-0,105991	0,559974	0,095986	0,000979	-0,051880	-0,186491	-0,219158	-0,492144	3,697899	2,210867	-0,390513	-2,926991	-1,342524	-14,898079	-3,693414	15,338368	-0,051880	-0,186491	-0,219158	-15,131652	7,770510	2,210867	-0,051880	-0,186491	-0,219158	-15,131652	7,770510	2,210867
11:15:41,83	0,533075	3,377963	-0,105991	0,559974	0,095986	0,000979	-0,049639	-0,187083	-0,221482	-0,464163	3,804121	2,216882	-0,389849	-2,926131	-1,335901	-14,876940	-3,679700	15,349338	-0,049639	-0,187083	-0,221482	-15,150161	7,700808	2,216882	-0,049639	-0,187083	-0,221482	-15,150161	7,700808	2,216882
11:15:41,88	0,533075	3,377963	-0,105991	0,559974	0,095986	0,000979	-0,050716	-0,187228	-0,214858	-0,434175	3,759559	2,227852	-0,390962	-2,924477	-1,342139	-14,870286	-3,570928	15,332377	-0,050716	-0,187228	-0,214858	-15,131560	7,740801	2,227852	-0,050716	-0,187228	-0,214858	-15,131560	7,740801	2,227852
11:15:41,93	0,533075	3,377963	-0,105991	0,559974	0,095986	0,000979	-0,051592	-0,185438	-0,221097	-0,429741	3,665410	2,210891	-0,435234	-2,898791	-1,356299	-13,455236	-1,295233	15,007894	-0,051592	-0,185438	-0,221097	-14,986592	7,715380	2,210891	-0,051592	-0,185438	-0,221097	-14,986592	7,715380	2,210891
11:15:41,98	0,533075	3,377963	-0,105991	0,559974	0,095986	0,000979	-0,051701	-0,134254	-0,235257	-0,412961	3,747377	1,886407	-0,394190	-2,947213	-1,367087	-16,091679	-3,635240	15,344430	-0,051701	-0,134254	-0,235257	-10,951889	7,805881	1,886407	-0,051701	-0,134254	-0,235257	-10,951889	7,805881	1,886407
11:15:42,03	0,533075	3,377963	-0,105991	0,559974	0,095986	0,000979	-0,030289	-0,194010	-0,246045	-0,650387	3,747581	2,222944	-0,381183	-2,955726	-1,329155	-16,783792	-4,179251	15,476756	-0,030289	-0,194010	-0,246045	-15,880144	6,125240	2,222944	-0,030289	-0,194010	-0,246045	-15,880144	6,125240	2,222944
11:15:42,08	0,533005	3,377971	-0,105973	0,509940	0,096002	0,001020	-0,029419	-0,209530	-0,208112	-0,660487	3,465430	2,355269	-0,384252	-2,937356	-1,305883	-15,751775	-4,159684	15,406358	-0,029419	-0,209530	-0,208112	-17,108630	5,774808	2,355269	-0,029419	-0,209530	-0,208112	-17,108630	5,774808	2,355269
11:15:42,13	0,533005	3,377971	-0,105973	0,509940	0,096002	0,001020	-0,043794	-0,197688	-0,184840	-0,743362	3,601902	2,284872	-0,381283	-2,937788	-1,309395	-15,754233	-4,114627	15,381342	-0,043794	-0,197688	-0,184840	-16,261840	7,039713	2,284872	-0,043794	-0,197688	-0,184840	-16,261840	7,039713	2,284872
11:15:42,18	0,533005	3,377971	-0,105973	0,509940	0,096002	0,001020	-0,044904	-0,200475	-0,188353	-0,560640	3,519525	2,259856	-0,387108	-2,933648	-1,310198	-15,729755	-4,065794	15,368215	-0,044904	-0,200475	-0,188353	-16,297906	7,044471	2,259856	-0,044904	-0,200475	-0,188353	-16,297906	7,044471	2,259856
11:15:42,23	0,533005	3,377971	-0,105973	0,509940	0,096002	0,001020	-0,045576	-0,193360	-0,189155	-0,876072	3,481329	2,246729	-0,387021	-2,934937	-1,308197	-15,696102	-4,049389	15,415453	-0,045576	-0,193360	-0,189155	-16,054839	7,059079	2,246729	-0,045576	-0,193360	-0,189155	-16,054839	7,059079	2,246729
11:15:42,28	0,533005	3,377971	-0,105973	0,509940	0,096002	0,001020	-0,044504	-0,194080	-0,187155	-0,807581	3,558045	2,293966	-0,384726	-2,936554	-1,312086	-15,726547	-4,034006	15,418781	-0,044504	-0,194080	-0,187155	-16,042894	7,051598	2,293966	-0,044504	-0,194080	-0,187155	-16,042894	7,051598	2,293966
11:15:42,33	0,533005	3,377971	-0,105973	0,509940	0,096002	0,001020	-0,044252	-0,196876	-0,191043	-0,664098	3,537108	2,297295	-0,385289	-2,935148	-1,309022	-15,719708	-4,044427	15,363328	-0,044252	-0,196876	-0,191043	-16,118884	7,010853	2,297295	-0,044252	-0,196876	-0,191043	-16,118884	7,010853	2,297295
11:15:42,38	0,533005	3,377971	-0,105973	0,509940	0,096002	0,001020	-0,045187	-0,195686	-0,187979	-0,731603	3,499596	2,241841	-0,386380	-2,936054	-1,305124	-15,689546	-4,045499	15,355443	-0,045187	-0,195686	-0,187979	-16,092945	7,046776	2,241841	-0,045187	-0,195686	-0,187979	-16,092945	7,046776	2,241841
11:15:42,43	0,533005	3,377971	-0,105973	0,509940	0,096002	0,001020	-0,043857	-0,195194	-0,184082	-0,743033	3,595430	2,233957	-0,382856	-2,931879	-1,307462	-15,676393	-4,051921	15,357754	-0,043857	-0,195194	-0,184082	-16,065755	7,038180	2,233957	-0,043857	-0,195194	-0,184082	-16,065755	7,038180	2,233957
11:15:42,48	0,533005	3,377971	-0,105973	0,509940	0,096002	0,001020	-0,049235	-0,196158	-0,186420	-0,691893	3,330352	2,236267	-0,383484	-2,936407	-1,310557	-15,714526	-4,006902	15,375226	-0,049235	-0,196158	-0,186420	-16,090284	7,195310	2,236267	-0,049235	-0,196158	-0,186420	-16,090284	7,195310	2,236267
11:15:42,53	0,533005	3,377971	-0,105973	0,509940	0,096002	0,001020	-0,044999	-0,197878	-0,189515	-0,582525	3,495104	2,253740	-0,384669	-2,934488	-1,308226	-15,717017	-4,001640	15,388617	-0,044999	-0,197878	-0,189515	-16,115946	7,027516	2,253740	-0,044999	-0,197878	-0,189515	-16,115946	7,027516	2,253740
11:15:42,58	0,533005	3,377971	-0,105973	0,509940	0,096002	0,001020	-0,046069	-0,195892	-0,187184	-0,682460	3,434660	2,267131	-0,382899	-2,935807	-1,306649	-15,705790	-4,045108	15,400795	-0,046069	-0,195892	-0,187184	-16,060019	7,051092	2,267131	-0,046069	-0,195892	-0,187184	-16,060019	7,051092	2,267131
11:15:42,63	0,533005	3,377971	-0,105973	0,509940	0,096002	0,001020	-0,045811	-0,198085	-0,185606	-0,600500	3,479541	2,279308	-0,385814	-2,931268	-1,313677	-15,673988	-4,032407	15,371405	-0,045811	-0,198085	-0,185606	-16,150142	7,075707	2,279308	-0,045811	-0,198085	-0,185606	-16,150142	7,075707	2,279308
11:15:42,68	0,533005	3,377971	-0,105973	0,509940	0,096002	0,001020	-0,048285	-0,193291	-0,192634	-0,822887	3,372094	2,249919	-0,385190	-2,935440	-1,313631	-15,670575	-4,015299	15,405295	-0,048285	-0,193291	-0,192634	-15,996200	7,162454	2,249919	-0,048285	-0,193291	-0,192634	-15,996200	7,162454	2,249919
11:15:42,73	0,533005	3,377971	-0,105973	0,509940	0,096002	0,001020	-0,044984	-0,195917	-0,192588	-0,669785	3,538140	2,283809	-0,384071	-2,932088	-1,316006	-15,683601	-4,030612	15,373158	-0,044984	-0,195917	-0,192588	-16,049282	7,069383	2,283809	-0,044984	-0,195917	-0,192588	-16,049282	7,069383	2,283809
11:15:42,78	0,533005	3,377971	-0,105973	0,509940	0,096002	0,001020	-0,048446	-0,195210	-0,194964	-0,726347	3,354481	2,251672	-0,385237	-2,935498	-1,310560	-15,704630	-4,008762	15,374898	-0,048446	-0,195210	-0,194964	-16,050309	7,157507	2,251672	-0,048446	-0,195210	-0,194964	-16,050309	7,157507	2,251672
11:15:42,83	0,533005	3,377971	-0,105973	0,509940	0,096002	0,001020	-0,044910	-0,195905	-0,189517	-0,681761	3,509213	2,253412	-0,382852	-2,935409	-1,310526	-15,687397	-4,009563	15,404171	-0,044910	-0,195905	-0,189517	-16,060337	7,034667	2,253412	-0,044910	-0,195905	-0,189517	-16,060337	7,034667	2,253412
11:15:42,88	0,533005	3,377971	-0,105973	0,509940	0,096002	0,001020	-0,046179	-0,197926	-0,189484	-0,568758	3,458538	2,282685	-0,385294	-2,938132	-1,310932	-15,733735	-4,011814	15,399151	-0,046179	-0,197926	-0,189484	-16,105964	7,083627	2,282685	-0,046179	-0,197926	-0,189484	-16,105964	7,083627	2,282685
11:15:42,93	0,533005	3,377971	-0,105973	0,509940	0,096002	0,001020	-0,042600	-0,197173	-0,189889	-0,633046	3,605677	2,277664	-0,382274	-2,937916	-1,308221	-15,704195	-4,021790	15,363516	-0,042600	-0,197173	-0,189889	-16,111121	6,949762	2,277664	-0,042600	-0,197173	-0,189889	-16,111121	6,949762	2,277664
11:15:42,98	0,533005	3,377971	-0,105973	0,509940	0,096002	0,001020	-0,044297	-0,199681	-0,187178	-0,496516	3,547980	2,242030	-0,382328	-2,932552	-1,308605	-15,708201	-4,025279	15,403227	-0,044297	-0,199681	-0,187178	-16,171444	7,025314	2,242030	-0,044297	-0,199681	-0,187178	-16,171444	7,025314	2,242030
11:15:43,03	0,533005	3,377971	-0,105973	0,509940	0,096002	0,001020	-0,048916	-0,196952	-0,187562	-0,643427	3,306069	2,281741	-0,388087	-2,936972	-1,309774	-15,683137	-3,959791	15,370211	-0,048916	-0,196952	-0,187562	-16,104161	7,145992	2,281741	-0,048916	-0,196952	-0,187562	-16,104161	7,145992	2,281741
11:15:43,08	0,533005	3,377971	-0,105973	0,509940	0,096002	0,001020	-0,042209	-0,194174	-0,188731	-0,718621	3,643808	2,248725	-0,386997	-2,937749	-1,310165	-15,714955	-3,987714	15,379645	-0,042209	-0,194174	-0,188731	-15,961307	6,957211	2,248725	-0,042209	-0,194174	-0,188731	-15,961307	6,957211	2,248725
11:15:43,13	0,533005	3,377971	-0,105973	0,509940	0,096002	0,001020	-0,042080	-0,195507	-0,189122	-0,689434	3,636908	2,258159	-0,384018	-2,934768	-1,310548	-15,684380	-4,004357	15,379988	-0,042080	-0,195507	-0,189122	-16,036703	6,940207	2,258159	-0,042080	-0,195507	-0,189122	-16,036703	6,940207	2,258159
11:15:43,18	0,533005	3,377971	-0,105973	0,509940	0,096002	0,001020	-0,046152	-0,196596	-0,189505	-0,631892	3,459957	2,258502	-0,384069	-2,935975	-1,309777	-15,718306	-3,988030	15,385048	-0,046152	-0,196596	-0,189505	-16,064707	7,082918	2,258502	-0,046152	-0,196596	-0,189505	-16,064707	7,082918	2,258502
11:15:43,23	0,533005	3,377971	-0,105973	0,509940	0,096002	0,001020	-0,045081	-0,197155	-0,188735	-0,605648	3,478126	2,263562	-0,384594	-2,931531	-1,310161	-15,681177	-3,969432	15,395754	-0,045081	-0,197155	-0,188735	-16,082343	7,016982	2,263562	-0,045081	-0,197155	-0,188735	-16,082343	7,016982	2,263562
11:15:43,28	0,533005	3,377971	-0,105973	0,509940	0,096002	0,001020	-0,048667	-0,194479	-0,189118	-0,710163	3,314523	2,274268	-0,386361	-2,933341	-1,312476	-15,672383	-3,990643	15,405510	-0,048667	-0,194479	-0,189118	-15,976741	7,134859	2,274268	-0,048667	-0,194479	-0,189118	-15,976741	7,134859	2,274268
11:15:43,33	0,533005	3,377971	-0,105973	0,509940	0,096002	0,001020	-0,046217	-0,193854	-0,191434	-0,756635	3,460148	2,284024	-0,384059	-2,933279	-1,308616	-15,711691	-3,978416	15,389828	-0,046217	-0,193854	-0,191434	-15,974151	7,088155	2,284024	-0,046217	-0,193854	-0,191434	-15,974151	7,088155	2,284024
11:15:43,38	0,533005	3,377971	-0,105973	0,509940	0,096002	0,001020	-0,047420	-0,195816	-0,187574	-0,663671	3,357395	2,268342	-0,382263	-2,933101	-1,311312	-15,676862	-4,018854	15,399842	-0,047420	-0,195816	-0,187574	-16,035212	7,079899	2,268342	-0,047420	-0,195816	-0,187574	-16,035212	7,079899	2,268342
11:15:43,43	0,533005	3,377971	-0,105973	0,509940	0,096002	0,001020	-0,048473	-0,197283	-0,190269	-0,605006	3,353032	2,278356	-0,382860	-2,933955	-1,311326	-15,692164	-3,996722	15,385952	-0,048473	-0,197283	-0,190269	-16,091686	7,158180	2,278356	-0,048473	-0,197283	-0,190269	-16,091686	7,158180	2,278356
11:15:43,49	0,533005	3,377971	-0,105973	0,509940	0,096002	0,001020	-0,047435	-0,197193	-0,190284	-0,598147	3,382711	2,264466	-0,381143	-2,932429	-1,309391	-15,707728	-4,017641	15,389633	-0,047435	-0,197193	-0,190284	-16,077797	7,106345	2,264466	-0,047435	-0,197193	-0,190284	-16,077797	7,106345	2,264466
11:15:43,54	0,533005	3,377971	-0,105973	0,509940	0,096002	0,001020	-0,049615	-0,197917	-0,188349	-0,586421	3,266332	2,268146	-0,381672	-2,938027	-1,311308	-15,693680	-4,011505	15,385084	-0,049615	-0,197917	-0,188349	-16,122869	7,161095	2,268146	-0,049615	-0,197917	-0,188349	-16,122869	7,161095	2,268146
11:15:43,59	0,533005	3,377971	-0,105973	0,509940	0,096002	0,001020	-0,045787	-0,190045	-0,187994	-0,909522	3,431861	2,235382	-0,389874	-2,931808	-1,309036	-15,693654	-3,926209	15,356868	-0,045787	-0,190045	-0,187994	-15,828054	7,026126	2,235382	-0,045787	-0,190045	-0,187994	-15,828054	7,026126	2,235382
11:15:43,64	0,533005	3,377971	-0,105973	0,509940	0,096002	0,001020	-0,045787	-0,190045	-0,187994	-0,909522	3,431861	2,235382	-0,441835	-2,907406	-1,327169	-14,434223	-1,239947	15,023808	-0,045787	-0,190045	-0,187994	-15,828054	7,026126	2,235382	-0,045787	-0,190045	-0,187994	-15,828054	7,026126	2,235382
11:15:43,69	0,533005	3,377971	-0,105973	0,509940	0,096002	0,001020	-0,040939	-0,132844	-0,206126	-0,927869	3,431492	1,902321	-0,397537	-2,948648	-1,320279	-16,639907	-3,648981	15,378492	-0,040939	-0,132844	-0,206126	-11,356153	6,645238	1,902321	-0,040939	-0,132844	-0,206126	-11,356153	6,645238	1,902321
11:15:43,74	0,533005	3,377971	-0,105973	0,509940	0,096002	0,001020	-0,027371	-0,191828	-0,199236	-1,049830	3,431380	2,257006	-0,386958	-2,972808	-1,295765	-17,902368	-4,277762	15,504853	-0,027371	-0,191828	-0,199236	-16,108352	5,580020	2,257006	-0,027371	-0,191828	-0,199236	-16,108352	5,580020	2,257006
11:15:43,79	0,533017	3,377945	-0,105996	0,459963	0,095987	0,000976	-0,011738	-0,213070	-0,174722	-1,121040	3,465383	2,383367	-0,386780	-2,955830	-1,283024	-16,985084	-4,264460	15,442197	-0,011738	-0,213070	-0,174722	-17,847023	4,386803	2,383367	-0,011738	-0,213070	-0,174722	-17,847023	4,386803	2,383367
11:15:43,84	0,533017	3,377945	-0,105996	0,459963	0,095987	0,000976	-0,026530	-0,204735	-0,161982	-1,084288	3,483911	2,320711	-0,380910	-2,954172	-1,286498	-16,977972	-4,271564	15,469496	-0,026530	-0,204735	-0,161982	-17,155989	5,566545	2,320711	-0,026530	-0,204735	-0,161982	-17,155989	5,566545	2,320711
11:15:43,89	0,533017	3,377945	-0,105996	0,459963	0,095987	0,000976	-0,030901	-0,208990	-0,165455	-0,865650	3,266329	2,348010	-0,385616	-2,951252	-1,283809	-16,969842	-4,286236	15,447546	-0,030901	-0,208990	-0,165455	-17,271330	5,692088	2,348010	-0,030901	-0,208990	-0,165455	-17,271330	5,692088	2,348010
11:15:43,94	0,533017	3,377945	-0,105996	0,459963	0,095987	0,000976	-0,031077	-0,203454	-0,162766	-1,162148	3,271564	2,326059	-0,383194	-2,949694	-1,283027	-16,945915	-4,261212	15,443430	-0,031077	-0,203454	-0,162766	-17,133276	5,711124	2,326059	-0,031077	-0,203454	-0,162766	-17,133276	5,711124	2,326059
11:15:43,99	0,533017	3,377945	-0,105996	0,459963	0,095987	0,000976	-0,033637	-0,204772	-0,161984	-1,059954	3,146644	2,321944	-0,380295	-2,955008	-1,282596	-16,958638	-4,319465	15,470217	-0,033637	-0,204772	-0,161984	-17,134580	5,787178	2,321944	-0,033637	-0,204772	-0,161984	-17,134580	5,787178	2,321944
11:15:44,04	0,533017	3,377945	-0,105996	0,459963	0,095987	0,000976	-0,030485	-0,209940	-0,161554	-0,848041	3,328672	2,348730	-0,380861	-2,955077	-1,285721	-16,953510	-4,294239	15,448539	-0,030485	-0,209940	-0,161554	-17,328335	5,721749	2,348730	-0,030485	-0,209940	-0,161554	-17,328335	5,721749	2,348730
11:15:44,09	0,533017	3,377945	-0,105996	0,459963	0,095987	0,000976	-0,030142	-0,209485	-0,164678	-0,847308	3,338346	2,327053	-0,382475	-2,951889	-1,284194	-16,928215	-4,156787	15,418031	-0,030142	-0,209485	-0,164678	-17,291858	5,704482	2,327053	-0,030142	-0,209485	-0,164678	-17,291858	5,704482	2,327053
11:15:44,14	0,533017	3,377945	-0,105996	0,459963	0,095987	0,000976	-0,032096	-0,206493	-0,163152	-0,871176	3,189897	2,296545	-0,434016	-2,929683	-1,285932	-15,653373	-1,822760	15,150513	-0,032096	-0,206493	-0,163152	-17,080901	5,709455	2,296545	-0,032096	-0,206493	-0,163152	-17,080901	5,709455	2,296545
11:15:44,19	0,533017	3,377945	-0,105996	0,459963	0,095987	0,000976	-0,025556	-0,150754	-0,164889	-1,110851	3,467011	2,029027	-0,387598	-2,977630	-1,311411	-18,139773	-4,407557	15,492450	-0,025556	-0,150754	-0,164889	-12,945074	5,473175	2,029027	-0,025556	-0,150754	-0,164889	-12,945074	5,473175	2,029027
11:15:44,24	0,533017	3,377945	-0,105996	0,459963	0,095987	0,000976	-0,007242	-0,214927	-0,190369	-1,255587	3,558451	2,370963	-0,375019	-2,984832	-1,270056	-18,855283	-4,705786	15,548559	-0,007242	-0,214927	-0,190369	-18,127341	4,126968	2,370963	-0,007242	-0,214927	-0,190369	-18,127341	4,126968	2,370963
11:15:44,29	0,532979	3,377941	-0,106003	0,409950	0,095978	0,001017	-0,007294	-0,229422	-0,149014	-1,117870	3,085212	2,427073	-0,380361	-2,964093	-1,254161	-17,802170	-4,572184	15,495735	-0,007294	-0,229422	-0,149014	-19,127489	3,657812	2,427073	-0,007294	-0,229422	-0,149014	-19,127489	3,657812	2,427073
11:15:44,34	0,532979	3,377941	-0,106003	0,409950	0,095978	0,001017	-0,022584	-0,214425	-0,133118	-1,255431	3,135366	2,374249	-0,381577	-2,965754	-1,258451	-17,827065	-4,544229	15,484505	-0,022584	-0,214425	-0,133118	-18,087823	4,908212	2,374249	-0,022584	-0,214425	-0,133118	-18,087823	4,908212	2,374249
11:15:44,39	0,532979	3,377941	-0,106003	0,409950	0,095978	0,001017	-0,020538	-0,214203	-0,137409	-1,255238	3,206224	2,363019	-0,379719	-2,963904	-1,258822	-17,784829	-4,526332	15,490311	-0,020538	-0,214203	-0,137409	-18,070164	4,818454	2,363019	-0,020538	-0,214203	-0,137409	-18,070164	4,818454	2,363019
11:15:44,44	0,532979	3,377941	-0,106003	0,409950	0,095978	0,001017	-0,023069	-0,214887	-0,137779	-1,183053	3,102264	2,368824	-0,377456	-2,965735	-1,258033	-17,833042	-4,520490	15,519704	-0,023069	-0,214887	-0,137779	-18,051673	4,913142	2,368824	-0,023069	-0,214887	-0,137779	-18,051673	4,913142	2,368824
11:15:44,49	0,532979	3,377941	-0,106003	0,409950	0,095978	0,001017	-0,022614	-0,217763	-0,136990	-1,052555	3,081200	2,398217	-0,378020	-2,963587	-1,257684	-17,817289	-4,534262	15,470658	-0,022614	-0,217763	-0,136990	-18,146930	4,856436	2,398217	-0,022614	-0,217763	-0,136990	-18,146930	4,856436	2,398217
11:15:44,54	0,532979	3,377941	-0,106003	0,409950	0,095978	0,001017	-0,024193	-0,216200	-0,136642	-1,137849	3,019632	2,349172	-0,378442	-2,963682	-1,257263	-17,755609	-4,489461	15,475962	-0,024193	-0,216200	-0,136642	-18,109578	4,918802	2,349172	-0,024193	-0,216200	-0,136642	-18,109578	4,918802	2,349172
11:15:44,59	0,532979	3,377941	-0,106003	0,409950	0,095978	0,001017	-0,023900	-0,215882	-0,136221	-1,084766	3,065911	2,354475	-0,375529	-2,965188	-1,258406	-17,768381	-4,492839	15,501185	-0,023900	-0,215882	-0,136221	-18,031502	4,942039	2,354475	-0,023900	-0,215882	-0,136221	-18,031502	4,942039	2,354475
11:15:44,64	0,532979	3,377941	-0,106003	0,409950	0,095978	0,001017	-0,024052	-0,219158	-0,137363	-0,923744	3,048630	2,379699	-0,379019	-2,962861	-1,258778	-17,729212	-4,519278	15,519285	-0,024052	-0,219158	-0,137363	-18,127618	4,936698	2,379699	-0,024052	-0,219158	-0,137363	-18,127618	4,936698	2,379699
11:15:44,69	0,532979	3,377941	-0,106003	0,409950	0,095978	0,001017	-0,024322	-0,214972	-0,137735	-1,144718	3,081744	2,397798	-0,377255	-2,961089	-1,259601	-17,732435	-4,514437	15,467245	-0,024322	-0,214972	-0,137735	-18,020007	4,990987	2,397798	-0,024322	-0,214972	-0,137735	-18,020007	4,990987	2,397798
11:15:44,74	0,532979	3,377941	-0,106003	0,409950	0,095978	0,001017	-0,026738	-0,215614	-0,138559	-1,108762	2,950859	2,345759	-0,377834	-2,966234	-1,254515	-17,750064	-4,508075	15,492743	-0,026738	-0,215614	-0,138559	-18,034434	5,049820	2,345759	-0,026738	-0,215614	-0,138559	-18,034434	5,049820	2,345759
11:15:44,79	0,532979	3,377941	-0,106003	0,409950	0,095978	0,001017	-0,021994	-0,217685	-0,133473	-1,004360	3,179142	2,371257	-0,380672	-2,966175	-1,257594	-17,710571	-4,452773	15,514881	-0,021994	-0,217685	-0,133473	-18,092628	4,905634	2,371257	-0,021994	-0,217685	-0,133473	-18,092628	4,905634	2,371257
11:15:44,84	0,532979	3,377941	-0,106003	0,409950	0,095978	0,001017	-0,020626	-0,215197	-0,136552	-1,066073	3,256814	2,393395	-0,376726	-2,961943	-1,261152	-17,759181	-4,510548	15,483089	-0,020626	-0,215197	-0,136552	-17,959068	4,875941	2,393395	-0,020626	-0,215197	-0,136552	-17,959068	4,875941	2,393395
11:15:44,89	0,532979	3,377941	-0,106003	0,409950	0,095978	0,001017	-0,026264	-0,216499	-0,140109	-1,072755	2,950422	2,361602	-0,375438	-2,963920	-1,258794	-17,722854	-4,496216	15,481669	-0,026264	-0,216499	-0,140109	-18,067889	5,012141	2,361602	-0,026264	-0,216499	-0,140109	-18,067889	5,012141	2,361602
11:15:44,94	0,532979	3,377941	-0,106003	0,409950	0,095978	0,001017	-0,025195	-0,218603	-0,137751	-0,932755	3,030291	2,360182	-0,377758	-2,964731	-1,257251	-17,715000	-4,492085	15,460879	-0,025195	-0,218603	-0,137751	-18,093076	5,008113	2,360182	-0,025195	-0,218603	-0,137751	-18,093076	5,008113	2,360182
11:15:44,99	0,532979	3,377941	-0,106003	0,409950	0,095978	0,001017	-0,023333	-0,216999	-0,136208	-1,008659	3,131852	2,339393	-0,378470	-2,966613	-1,259563	-17,751880	-4,537968	15,499555	-0,023333	-0,216999	-0,136208	-18,043066	4,963506	2,339393	-0,023333	-0,216999	-0,136208	-18,043066	4,963506	2,339393
11:15:45,04	0,532979	3,377941	-0,106003	0,409950	0,095978	0,001017	-0,021347	-0,217324	-0,138521	-1,049931	3,226132	2,378068	-0,378413	-2,965394	-1,260349	-17,746769	-4,466722	15,492763	-0,021347	-0,217324	-0,138521	-18,109856	4,901877	2,378068	-0,021347	-0,217324	-0,138521	-18,109856	4,901877	2,378068
11:15:45,09	0,532979	3,377941	-0,106003	0,409950	0,095978	0,001017	-0,022431	-0,216763	-0,139306	-1,014840	3,138570	2,371277	-0,380746	-2,965113	-1,254896	-17,739418	-4,478704	15,508005	-0,022431	-0,216763	-0,139306	-18,030737	4,899404	2,371277	-0,022431	-0,216763	-0,139306	-18,030737	4,899404	2,371277
11:15:45,14	0,532979	3,377941	-0,106003	0,409950	0,095978	0,001017	-0,021508	-0,214602	-0,133854	-1,133916	3,198902	2,386519	-0,379562	-2,963605	-1,262263	-17,710230	-4,497234	15,521713	-0,021508	-0,214602	-0,133854	-17,980170	4,887313	2,386519	-0,021508	-0,214602	-0,133854	-17,980170	4,887313	2,386519
11:15:45,19	0,532979	3,377941	-0,106003	0,409950	0,095978	0,001017	-0,023406	-0,214874	-0,141220	-1,121245	3,134749	2,400226	-0,378362	-2,960475	-1,258386	-17,695702	-4,509093	15,514651	-0,023406	-0,214874	-0,141220	-17,988822	4,972152	2,400226	-0,023406	-0,214874	-0,141220	-17,988822	4,972152	2,400226
11:15:45,24	0,532979	3,377941	-0,106003	0,409950	0,095978	0,001017	-0,026717	-0,214349	-0,137344	-1,151552	2,981127	2,393165	-0,378958	-2,963479	-1,260732	-17,703699	-4,516118	15,486316	-0,026717	-0,214349	-0,137344	-17,977916	5,078385	2,393165	-0,026717	-0,214349	-0,137344	-17,977916	5,078385	2,393165
11:15:45,29	0,532979	3,377941	-0,106003	0,409950	0,095978	0,001017	-0,023817	-0,215334	-0,139689	-1,110416	3,128488	2,364829	-0,374882	-2,963728	-1,256838	-17,733213	-4,511746	15,504438	-0,023817	-0,215334	-0,139689	-18,014099	4,998135	2,364829	-0,023817	-0,215334	-0,139689	-18,014099	4,998135	2,364829
11:15:45,34	0,532979	3,377941	-0,106003	0,409950	0,095978	0,001017	-0,025640	-0,218988	-0,135795	-0,931339	3,005956	2,382951	-0,377260	-2,966826	-1,259178	-17,758872	-4,481611	15,496530	-0,025640	-0,218988	-0,135795	-18,121922	5,018693	2,382951	-0,025640	-0,218988	-0,135795	-18,121922	5,018693	2,382951
11:15:45,39	0,532979	3,377941	-0,106003	0,409950	0,095978	0,001017	-0,021768	-0,218477	-0,138135	-0,944643	3,170019	2,375043	-0,378991	-2,967258	-1,259543	-17,738154	-4,486622	15,515396	-0,021768	-0,218477	-0,138135	-18,095111	4,878793	2,375043	-0,021768	-0,218477	-0,138135	-18,095111	4,878793	2,375043
11:15:45,44	0,532979	3,377941	-0,106003	0,409950	0,095978	0,001017	-0,020528	-0,217195	-0,138500	-1,005317	3,254946	2,393909	-0,379012	-2,964087	-1,259206	-17,740418	-4,503086	15,466702	-0,020528	-0,217195	-0,138500	-18,055104	4,866381	2,393909	-0,020528	-0,217195	-0,138500	-18,055104	4,866381	2,393909
11:15:45,49	0,532979	3,377941	-0,106003	0,409950	0,095978	0,001017	-0,023264	-0,215591	-0,138163	-1,104111	3,118950	2,345216	-0,377819	-2,964610	-1,257242	-17,742949	-4,482302	15,490553	-0,023264	-0,215591	-0,138163	-18,027991	4,945153	2,345216	-0,023264	-0,215591	-0,138163	-18,027991	4,945153	2,345216
11:15:45,54	0,532979	3,377941	-0,106003	0,409950	0,095978	0,001017	-0,023407	-0,216886	-0,136199	-1,020042	3,098896	2,369067	-0,378915	-2,963713	-1,260734	-17,705108	-4,457732	15,483329	-0,023407	-0,216886	-0,136199	-18,045571	4,936377	2,369067	-0,023407	-0,216886	-0,136199	-18,045571	4,936377	2,369067
11:15:45,59	0,532979	3,377941	-0,106003	0,409950	0,095978	0,001017	-0,023636	-0,215488	-0,139691	-1,052545	3,107474	2,361843	-0,376627	-2,959847	-1,261152	-17,715681	-4,491249	15,469052	-0,023636	-0,215488	-0,139691	-17,968323	4,962933	2,361843	-0,023636	-0,215488	-0,139691	-17,968323	4,962933	2,361843
[truncated: 56,545 more chars]
