# Supplementary material for: Characterization of interfragmentary motion associated with common osteosynthesis devices for rat fracture healing studies
Source: PLoS One. 2017 Apr 28;12(4):e0176735. doi: 10.1371/journal.pone.0176735 (PMC5409164; doi:10.1371/journal.pone.0176735)
Supplement: S1 Dataset — (ZIP) [file pone.0176735.s001.zip › S1_Dataset/RatExFix/Specimen02/FIX-EX_02V.txt]

%Tester: Sukopp Matthias
%Projekt: 
%Zeit: 11.03.2015 11:19:39
%Dateipfad: D:\Messungen\Fixator\Measurements\Fixator_20150311.txt
%Kommentar: FIX-EX_02-V
%VI Version: D:\LVProjekte\Fixator\HauptVI\Fixator_v0.12.vi
%Virtueller Drehpunkt: 	0,0000	0,0000	0,0000
%Sensor zu Hexapod (Mitte): 	0,000000	0,000000	-26,500000
%Sensor zu Hexapod Trans (Mitte): 	-0,500000	-0,866025	0,000000	-0,866025	0,500000	0,000000	0,000000	0,000000	1,000000
%Hexapod zu Labor (Mitte): 	0,527982	3,327986	-0,100986
%Hexapod zu Labor Trans (Mitte): 	1,000000	-1,541311E-5	0,000576	1,752310E-5	0,999993	-0,003665	-0,000576	0,003665	0,999993
%Labor zu CR (Mitte): 	0,000000	0,000000	78,500000
%Labor zu CR Trans (Mitte): 	1,000000	0,000000	0,000000	0,000000	1,000000	0,000000	0,000000	0,000000	1,000000
%Zentrum Sensormasse: 	0,000000	0,000000	2,000000
%Sensormasse: 	200,000000E-3
--------------------------------------------------
Time	X	Y	Z	U	V	W	Exp_ Fx	Exp_ Fy	Exp_ Fz	Exp_ Mx	Exp_ My	Exp_ Mz	Sen_ Fx	Sen_ Fy	Sen_ Fz	Sen_ Mx	Sen_ My	Sen_ Mz	Hex_ Fx	Hex_ Fy	Hex_ Fz	Hex_ Mx	Hex_ My	Hex_ Mz	Lab_ Fx	Lab_ Fy	Lab_ Fz	Lab_ Mx	Lab_ My	Lab_ Mz	Laser
11:19:39,18	0,527982	3,327986	-0,100986	0,209978	0,032986	0,001004	0,084904	-0,036698	0,083733	0,066282	0,205712	1,460059	-0,588022	-2,968316	-1,037310	-19,898084	8,835642	14,581546	0,084904	-0,036698	0,083733	-2,814483	-6,459245	1,460059	0,084904	-0,036698	0,083733	-2,814483	-6,459245	1,460059
11:19:39,23	0,527982	3,327986	-0,100986	0,209978	0,032986	0,001004	0,084904	-0,036698	0,083733	0,066282	0,205712	1,460059	-0,582413	-2,963817	-1,036782	-19,889345	8,866554	14,604757	0,084904	-0,036698	0,083733	-2,814483	-6,459245	1,460059	0,084904	-0,036698	0,083733	-2,814483	-6,459245	1,460059
11:19:39,28	0,527982	3,327986	-0,100986	0,209978	0,032986	0,001004	0,078203	-0,039306	0,084261	0,233035	-0,150630	1,483271	-0,584544	-2,967163	-1,040049	-19,927270	8,865059	14,575537	0,078203	-0,039306	0,084261	-2,852452	-6,289557	1,483271	0,078203	-0,039306	0,084261	-2,852452	-6,289557	1,483271
11:19:39,33	0,527982	3,327986	-0,100986	0,209978	0,032986	0,001004	0,082166	-0,039133	0,080994	0,203798	0,023343	1,454050	-0,586215	-2,965465	-1,040003	-19,835527	8,881428	14,593626	0,082166	-0,039133	0,080994	-2,868133	-6,426669	1,454050	0,082166	-0,039133	0,080994	-2,868133	-6,426669	1,454050
11:19:39,38	0,527982	3,327986	-0,100986	0,209978	0,032986	0,001004	0,081531	-0,036837	0,081040	0,144463	0,061618	1,472140	-0,585105	-2,969487	-1,039634	-19,920919	8,871114	14,594351	0,081531	-0,036837	0,081040	-2,747247	-6,338588	1,472140	0,081531	-0,036837	0,081040	-2,747247	-6,338588	1,472140
11:19:39,43	0,527982	3,327986	-0,100986	0,209978	0,032986	0,001004	0,084459	-0,039809	0,081409	0,247381	0,145065	1,472865	-0,586205	-2,969635	-1,038065	-19,887443	8,869945	14,592804	0,084459	-0,039809	0,081409	-2,877634	-6,484967	1,472865	0,084459	-0,039809	0,081409	-2,877634	-6,484967	1,472865
11:19:39,48	0,527982	3,327986	-0,100986	0,209978	0,032986	0,001004	0,085137	-0,038931	0,082977	0,217434	0,209908	1,471317	-0,585338	-2,966762	-1,039375	-19,879019	8,850093	14,584571	0,085137	-0,038931	0,082977	-2,838633	-6,473364	1,471317	0,085137	-0,038931	0,082977	-2,838633	-6,473364	1,471317
11:19:39,53	0,527982	3,327986	-0,100986	0,209978	0,032986	0,001004	0,082216	-0,038245	0,081668	0,168818	0,075216	1,463085	-0,584423	-2,968703	-1,036932	-19,883007	8,861924	14,548651	0,082216	-0,038245	0,081668	-2,833453	-6,378726	1,463085	0,082216	-0,038245	0,081668	-2,833453	-6,378726	1,463085
11:19:39,58	0,527982	3,327986	-0,100986	0,209978	0,032986	0,001004	0,083440	-0,040008	0,084110	0,268721	0,129488	1,427165	-0,586874	-2,965642	-1,037094	-19,897342	8,827037	14,622910	0,083440	-0,040008	0,084110	-2,871908	-6,420528	1,427165	0,083440	-0,040008	0,084110	-2,871908	-6,420528	1,427165
11:19:39,63	0,527982	3,327986	-0,100986	0,209978	0,032986	0,001004	0,082014	-0,036355	0,083949	0,041385	0,060380	1,501423	-0,585632	-2,967196	-1,036929	-19,898994	8,886629	14,573845	0,082014	-0,036355	0,083949	-2,812483	-6,377717	1,501423	0,082014	-0,036355	0,083949	-2,812483	-6,377717	1,501423
11:19:39,68	0,527982	3,327986	-0,100986	0,209978	0,032986	0,001004	0,082739	-0,038207	0,084114	0,188489	0,066835	1,452359	-0,585828	-2,967078	-1,035835	-19,894453	8,865892	14,562762	0,082739	-0,038207	0,084114	-2,810788	-6,428148	1,452359	0,082739	-0,038207	0,084114	-2,810788	-6,428148	1,452359
11:19:39,73	0,527982	3,327986	-0,100986	0,209978	0,032986	0,001004	0,082735	-0,037979	0,085208	0,160941	0,080931	1,441276	-0,583280	-2,971138	-1,038077	-19,905726	8,876257	14,574103	0,082735	-0,037979	0,085208	-2,820433	-6,413741	1,441276	0,082735	-0,037979	0,085208	-2,820433	-6,413741	1,441276
11:19:39,78	0,527982	3,327986	-0,100986	0,209978	0,032986	0,001004	0,084977	-0,042215	0,082965	0,384546	0,182586	1,452616	-0,583876	-2,963979	-1,034222	-19,883883	8,833165	14,561421	0,084977	-0,042215	0,082965	-2,929344	-6,488107	1,452616	0,084977	-0,042215	0,082965	-2,929344	-6,488107	1,452616
11:19:39,83	0,527982	3,327986	-0,100986	0,209978	0,032986	0,001004	0,079075	-0,038119	0,086821	0,145169	-0,083844	1,439934	-0,585295	-2,967236	-1,034710	-19,876070	8,852870	14,537315	0,079075	-0,038119	0,086821	-2,847203	-6,291248	1,439934	0,079075	-0,038119	0,086821	-2,847203	-6,291248	1,439934
11:19:39,88	0,527982	3,327986	-0,100986	0,209978	0,032986	0,001004	0,082604	-0,038519	0,086332	0,186923	0,096587	1,415828	-0,586275	-2,967773	-1,035767	-19,918403	8,860160	14,577139	0,082604	-0,038519	0,086332	-2,836823	-6,387857	1,415828	0,082604	-0,038519	0,086332	-2,836823	-6,387857	1,415828
11:19:39,93	0,527982	3,327986	-0,100986	0,209978	0,032986	0,001004	0,083561	-0,037939	0,085275	0,141905	0,105999	1,455652	-0,586287	-2,967824	-1,037102	-19,879133	8,873540	14,587656	0,083561	-0,037939	0,085275	-2,836303	-6,453501	1,455652	0,083561	-0,037939	0,085275	-2,836303	-6,453501	1,455652
11:19:39,98	0,527982	3,327986	-0,100986	0,209978	0,032986	0,001004	0,083610	-0,037954	0,083941	0,173894	0,135897	1,466170	-0,582685	-2,964115	-1,037309	-19,885081	8,879742	14,589215	0,083610	-0,037954	0,083941	-2,805471	-6,427497	1,466170	0,083610	-0,037954	0,083941	-2,805471	-6,427497	1,466170
11:19:40,03	0,527982	3,327986	-0,100986	0,209978	0,032986	0,001004	0,078597	-0,039219	0,083734	0,242087	-0,133048	1,467729	-0,586199	-2,968375	-1,040398	-19,870350	8,850338	14,588762	0,078597	-0,039219	0,083734	-2,836605	-6,302896	1,467729	0,078597	-0,039219	0,083734	-2,836605	-6,302896	1,467729
11:19:40,08	0,527982	3,327986	-0,100986	0,209978	0,032986	0,001004	0,084043	-0,038306	0,080644	0,176520	0,177620	1,467276	-0,588238	-2,968460	-1,037417	-19,872544	8,871573	14,595361	0,084043	-0,038306	0,080644	-2,830514	-6,419764	1,467276	0,084043	-0,038306	0,080644	-2,830514	-6,419764	1,467276
11:19:40,13	0,527982	3,327986	-0,100986	0,209978	0,032986	0,001004	0,085137	-0,036583	0,083626	0,104184	0,221968	1,473874	-0,585327	-2,965728	-1,037125	-19,878867	8,852770	14,567291	0,085137	-0,036583	0,083626	-2,767545	-6,461261	1,473874	0,085137	-0,036583	0,083626	-2,767545	-6,461261	1,473874
11:19:40,18	0,527982	3,327986	-0,100986	0,209978	0,032986	0,001004	0,081315	-0,037737	0,083918	0,144783	0,027165	1,445805	-0,583818	-2,964966	-1,038052	-19,854897	8,859134	14,612601	0,081315	-0,037737	0,083918	-2,817590	-6,356059	1,445805	0,081315	-0,037737	0,083918	-2,817590	-6,356059	1,445805
11:19:40,23	0,527982	3,327986	-0,100986	0,209978	0,032986	0,001004	0,079901	-0,038663	0,082990	0,210418	-0,028800	1,491114	-0,588785	-2,963733	-1,033686	-19,774984	8,853008	14,571912	0,079901	-0,038663	0,082990	-2,824626	-6,301006	1,491114	0,079901	-0,038663	0,082990	-2,824626	-6,301006	1,491114
11:19:40,28	0,527982	3,327986	-0,100986	0,209978	0,032986	0,001004	0,081316	-0,033745	0,087357	-0,010653	0,117070	1,450425	-0,481309	-2,775841	-0,758747	-11,095387	4,186674	14,534584	0,081316	-0,033745	0,087357	-2,659654	-6,266244	1,450425	0,081316	-0,033745	0,087357	-2,659654	-6,266244	1,450425
11:19:40,33	0,527982	3,327986	-0,100986	0,209978	0,032986	0,001004	-0,135141	-0,032876	0,362296	0,242772	-1,288775	1,413098	-0,550109	-2,901387	-0,850996	-16,620365	7,113438	14,589609	-0,135141	-0,032876	0,362296	-2,337977	9,319780	1,413098	-0,135141	-0,032876	0,362296	-2,337977	9,319780	1,413098
11:19:40,38	0,527982	3,327986	-0,100986	0,209978	0,032986	0,001004	0,007985	-0,036067	0,270046	0,180873	-0,094389	1,468123	-0,595846	-2,994965	-1,397296	-18,401365	8,102411	14,628021	0,007985	-0,036067	0,270046	-2,650380	-0,721204	1,468123	0,007985	-0,036067	0,270046	-2,650380	-0,721204	1,468123
11:19:40,43	0,527966	3,328003	-0,100981	0,209985	0,082991	0,000989	0,111895	-0,043246	-0,276254	0,520165	3,272048	1,506535	-0,586112	-2,971396	-1,466529	-16,813287	7,290374	14,616036	0,111895	-0,043246	-0,276254	-2,874654	-5,511693	1,506535	0,111895	-0,043246	-0,276254	-2,874654	-5,511693	1,506535
11:19:40,48	0,527966	3,328003	-0,100981	0,209985	0,082991	0,000989	0,086616	-0,039892	-0,345486	0,436555	3,738901	1,494549	-0,589702	-2,973431	-1,466130	-16,845238	7,299924	14,644576	0,086616	-0,039892	-0,345486	-2,694980	-3,060478	1,494549	0,086616	-0,039892	-0,345486	-2,694980	-3,060478	1,494549
11:19:40,53	0,527966	3,328003	-0,100981	0,209985	0,082991	0,000989	0,090173	-0,037800	-0,345087	0,320067	3,891403	1,523089	-0,586116	-2,974402	-1,466636	-16,832734	7,311598	14,597154	0,090173	-0,037800	-0,345087	-2,647247	-3,187175	1,523089	0,090173	-0,037800	-0,345087	-2,647247	-3,187175	1,523089
11:19:40,58	0,527966	3,328003	-0,100981	0,209985	0,082991	0,000989	0,089221	-0,041391	-0,345594	0,523160	3,846883	1,475667	-0,584903	-2,971485	-1,464555	-16,796666	7,281943	14,643660	0,089221	-0,041391	-0,345594	-2,726045	-3,156952	1,475667	0,089221	-0,041391	-0,345594	-2,726045	-3,156952	1,475667
11:19:40,63	0,527966	3,328003	-0,100981	0,209985	0,082991	0,000989	0,086089	-0,040984	-0,343512	0,494315	3,730087	1,522174	-0,586237	-2,972703	-1,463032	-16,881585	7,300354	14,648630	0,086089	-0,040984	-0,343512	-2,722891	-3,027894	1,522174	0,086089	-0,040984	-0,343512	-2,722891	-3,027894	1,522174
11:19:40,68	0,527966	3,328003	-0,100981	0,209985	0,082991	0,000989	0,087810	-0,040437	-0,341989	0,439368	3,736849	1,527144	-0,588477	-2,974213	-1,463750	-16,902445	7,297295	14,607388	0,087810	-0,040437	-0,341989	-2,734917	-3,156256	1,527144	0,087810	-0,040437	-0,341989	-2,734917	-3,156256	1,527144
11:19:40,73	0,527966	3,328003	-0,100981	0,209985	0,082991	0,000989	0,090238	-0,039252	-0,342707	0,364689	3,846544	1,485902	-0,585316	-2,968902	-1,459098	-16,687510	7,183951	14,612165	0,090238	-0,039252	-0,342707	-2,716604	-3,237121	1,485902	0,090238	-0,039252	-0,342707	-2,716604	-3,237121	1,485902
11:19:40,78	0,527966	3,328003	-0,100981	0,209985	0,082991	0,000989	0,084059	-0,039334	-0,338055	0,378259	3,768037	1,490679	-0,498785	-2,828095	-1,158873	-10,460685	3,559742	14,628432	0,084059	-0,039334	-0,338055	-2,709467	-2,830561	1,490679	0,084059	-0,039334	-0,338055	-2,709467	-2,830561	1,490679
11:19:40,83	0,527966	3,328003	-0,100981	0,209985	0,082991	0,000989	-0,081150	-0,043868	-0,037830	0,588780	2,381894	1,506946	-0,563297	-2,935871	-1,230429	-15,383406	6,424482	14,617615	-0,081150	-0,043868	-0,037830	-2,854859	8,752151	1,506946	-0,081150	-0,043868	-0,037830	-2,854859	8,752151	1,506946
11:19:40,88	0,527966	3,328003	-0,100981	0,209985	0,082991	0,000989	0,044443	-0,041887	-0,109386	0,505352	3,217151	1,496128	-0,606271	-3,024081	-1,722289	-17,315555	7,219447	14,671195	0,044443	-0,041887	-0,109386	-2,782790	-0,271628	1,496128	0,044443	-0,041887	-0,109386	-2,782790	-0,271628	1,496128
11:19:40,93	0,528016	3,327987	-0,100970	0,209973	0,133013	0,000988	0,142322	-0,048776	-0,601246	0,585946	6,236076	1,549709	-0,594366	-3,003920	-1,785664	-15,688724	6,379019	14,646940	0,142322	-0,048776	-0,601246	-3,242954	-4,936188	1,549709	0,142322	-0,048776	-0,601246	-3,242954	-4,936188	1,549709
11:19:40,98	0,528016	3,327987	-0,100970	0,209973	0,133013	0,000988	0,118910	-0,049005	-0,664622	0,683453	6,847735	1,525453	-0,597894	-3,002452	-1,783420	-15,690509	6,401380	14,674988	0,118910	-0,049005	-0,664622	-3,163447	-2,486676	1,525453	0,118910	-0,049005	-0,664622	-3,163447	-2,486676	1,525453
11:19:41,03	0,528016	3,327987	-0,100970	0,209973	0,133013	0,000988	0,119403	-0,045216	-0,662378	0,504892	6,860645	1,553502	-0,591354	-3,000795	-1,783406	-15,648973	6,372194	14,665304	0,119403	-0,045216	-0,662378	-3,044563	-2,512468	1,553502	0,119403	-0,045216	-0,662378	-3,044563	-2,512468	1,553502
11:19:41,08	0,528016	3,327987	-0,100970	0,209973	0,133013	0,000988	0,114698	-0,050051	-0,662364	0,751829	6,666547	1,543817	-0,595524	-3,003386	-1,782985	-15,666331	6,355253	14,712029	0,114698	-0,050051	-0,662364	-3,177211	-2,337220	1,543817	0,114698	-0,050051	-0,662364	-3,177211	-2,337220	1,543817
11:19:41,13	0,528016	3,327987	-0,100970	0,209973	0,133013	0,000988	0,119026	-0,047736	-0,661942	0,608067	6,885043	1,590543	-0,594882	-3,001316	-1,780651	-15,633959	6,333073	14,705139	0,119026	-0,047736	-0,661942	-3,139198	-2,458475	1,590543	0,119026	-0,047736	-0,661942	-3,139198	-2,458475	1,590543
11:19:41,18	0,528016	3,327987	-0,100970	0,209973	0,133013	0,000988	0,116913	-0,047256	-0,659608	0,580117	6,814291	1,583652	-0,592378	-3,000389	-1,781577	-15,667911	6,375610	14,701524	0,116913	-0,047256	-0,659608	-3,129516	-2,363355	1,583652	0,116913	-0,047256	-0,659608	-3,129516	-2,363355	1,583652
11:19:41,23	0,528016	3,327987	-0,100970	0,209973	0,133013	0,000988	0,114858	-0,048961	-0,660534	0,688632	6,656753	1,580037	-0,591966	-3,004686	-1,783193	-15,701595	6,343892	14,701271	0,114858	-0,048961	-0,660534	-3,154833	-2,359566	1,580037	0,114858	-0,048961	-0,660534	-3,154833	-2,359566	1,580037
11:19:41,28	0,528016	3,327987	-0,100970	0,209973	0,133013	0,000988	0,118373	-0,051467	-0,662150	0,774639	6,826237	1,579785	-0,598083	-3,001118	-1,781722	-15,697264	6,391593	14,747764	0,118373	-0,051467	-0,662150	-3,265555	-2,466034	1,579785	0,118373	-0,051467	-0,662150	-3,265555	-2,466034	1,579785
11:19:41,33	0,528016	3,327987	-0,100970	0,209973	0,133013	0,000988	0,118342	-0,044385	-0,660680	0,449852	6,804512	1,626278	-0,591952	-3,001313	-1,780261	-15,651238	6,362054	14,711360	0,118342	-0,044385	-0,660680	-3,034408	-2,485304	1,626278	0,118342	-0,044385	-0,660680	-3,034408	-2,485304	1,626278
11:19:41,38	0,528016	3,327987	-0,100970	0,209973	0,133013	0,000988	0,115445	-0,049793	-0,659219	0,728463	6,708521	1,589873	-0,593190	-3,002754	-1,781465	-15,680291	6,347876	14,672748	0,115445	-0,049793	-0,659219	-3,180270	-2,353918	1,589873	0,115445	-0,049793	-0,659219	-3,180270	-2,353918	1,589873
11:19:41,43	0,528016	3,327987	-0,100970	0,209973	0,133013	0,000988	0,117312	-0,049441	-0,660423	0,683378	6,787512	1,551262	-0,592036	-3,000737	-1,781098	-15,688064	6,345712	14,658498	0,117312	-0,049441	-0,660423	-3,197758	-2,421454	1,551262	0,117312	-0,049441	-0,660423	-3,197758	-2,421454	1,551262
11:19:41,48	0,528016	3,327987	-0,100970	0,209973	0,133013	0,000988	0,114988	-0,049432	-0,660056	0,677140	6,661045	1,537012	-0,592912	-3,004565	-1,777333	-15,684118	6,320110	14,730938	0,114988	-0,049432	-0,660056	-3,203275	-2,365533	1,537012	0,114988	-0,049432	-0,660056	-3,203275	-2,365533	1,537012
11:19:41,53	0,528016	3,327987	-0,100970	0,209973	0,133013	0,000988	0,118742	-0,050587	-0,656291	0,717011	6,872440	1,609452	-0,590494	-3,002323	-1,777052	-15,709458	6,348130	14,698356	0,118742	-0,050587	-0,656291	-3,254088	-2,448780	1,609452	0,118742	-0,050587	-0,656291	-3,254088	-2,448780	1,609452
11:19:41,58	0,528016	3,327987	-0,100970	0,209973	0,133013	0,000988	0,115590	-0,051560	-0,656010	0,779204	6,672605	1,576870	-0,593380	-3,001465	-1,782870	-15,677600	6,377347	14,706171	0,115590	-0,051560	-0,656010	-3,268277	-2,401219	1,576870	0,115590	-0,051560	-0,656010	-3,268277	-2,401219	1,576870
11:19:41,63	0,528016	3,327987	-0,100970	0,209973	0,133013	0,000988	0,116290	-0,048632	-0,661828	0,668163	6,722000	1,584685	-0,592594	-3,000056	-1,779490	-15,656490	6,312762	14,714286	0,116290	-0,048632	-0,661828	-3,149444	-2,406796	1,584685	0,116290	-0,048632	-0,661828	-3,149444	-2,406796	1,584685
11:19:41,68	0,528016	3,327987	-0,100970	0,209973	0,133013	0,000988	0,114677	-0,048608	-0,658448	0,621543	6,688700	1,592800	-0,592588	-2,999126	-1,780292	-15,663748	6,345086	14,691798	0,114677	-0,048608	-0,658448	-3,194188	-2,313477	1,592800	0,114677	-0,048608	-0,658448	-3,194188	-2,313477	1,592800
11:19:41,74	0,528016	3,327987	-0,100970	0,209973	0,133013	0,000988	0,113869	-0,048148	-0,659250	0,621992	6,624192	1,570311	-0,593624	-2,998216	-1,778380	-15,669238	6,339120	14,660173	0,113869	-0,048148	-0,659250	-3,157636	-2,314490	1,570311	0,113869	-0,048148	-0,659250	-3,157636	-2,314490	1,570311
11:19:41,79	0,528016	3,327987	-0,100970	0,209973	0,133013	0,000988	0,113598	-0,046796	-0,657338	0,543755	6,608377	1,538687	-0,594289	-2,998611	-1,779927	-15,650113	6,385363	14,658592	0,113598	-0,046796	-0,657338	-3,129709	-2,309104	1,538687	0,113598	-0,046796	-0,657338	-3,129709	-2,309104	1,538687
11:19:41,84	0,528016	3,327987	-0,100970	0,209973	0,133013	0,000988	0,114273	-0,046418	-0,658885	0,573739	6,636913	1,537105	-0,593772	-3,001721	-1,780669	-15,675667	6,357013	14,701632	0,114273	-0,046418	-0,658885	-3,070096	-2,333548	1,537105	0,114273	-0,046418	-0,658885	-3,070096	-2,333548	1,537105
11:19:41,89	0,528016	3,327987	-0,100970	0,209973	0,133013	0,000988	0,116709	-0,048420	-0,659627	0,640522	6,755585	1,580146	-0,589580	-2,998347	-1,776780	-15,631633	6,322181	14,689232	0,116709	-0,048420	-0,659627	-3,160483	-2,406034	1,580146	0,116709	-0,048420	-0,659627	-3,160483	-2,406034	1,580146
11:19:41,94	0,528016	3,327987	-0,100970	0,209973	0,133013	0,000988	0,111691	-0,050364	-0,655737	0,733424	6,550212	1,567745	-0,595732	-2,997592	-1,776406	-15,638266	6,389620	14,690281	0,111691	-0,050364	-0,655737	-3,220129	-2,217513	1,567745	0,111691	-0,050364	-0,655737	-3,220129	-2,217513	1,567745
11:19:41,99	0,528016	3,327987	-0,100970	0,209973	0,133013	0,000988	0,114112	-0,044658	-0,655363	0,491827	6,636674	1,568795	-0,594849	-2,999809	-1,781270	-15,669724	6,356843	14,688301	0,114112	-0,044658	-0,655363	-3,013846	-2,321152	1,568795	0,114112	-0,044658	-0,655363	-3,013846	-2,321152	1,568795
11:19:42,04	0,528016	3,327987	-0,100970	0,209973	0,133013	0,000988	0,115591	-0,046531	-0,660227	0,545109	6,702696	1,566814	-0,589074	-2,999331	-1,777945	-15,664521	6,309872	14,704361	0,115591	-0,046531	-0,660227	-3,107595	-2,371184	1,566814	0,115591	-0,046531	-0,660227	-3,107595	-2,371184	1,566814
11:19:42,09	0,528016	3,327987	-0,100970	0,209973	0,133013	0,000988	0,112289	-0,051294	-0,656902	0,754687	6,559005	1,582875	-0,594328	-3,000145	-1,777947	-15,662690	6,362882	14,705014	0,112289	-0,051294	-0,656902	-3,271880	-2,255700	1,582875	0,112289	-0,051294	-0,656902	-3,271880	-2,255700	1,582875
11:19:42,14	0,528016	3,327987	-0,100970	0,209973	0,133013	0,000988	0,120179	-0,047078	-0,658085	0,593907	6,923590	1,554969	-0,596670	-3,004056	-1,779127	-15,674861	6,383326	14,676455	0,120179	-0,047078	-0,658085	-3,101718	-2,510460	1,554969	0,120179	-0,047078	-0,658085	-3,101718	-2,510460	1,554969
11:19:42,19	0,528016	3,327987	-0,100970	0,209973	0,133013	0,000988	0,118530	-0,050146	-0,655734	0,722660	6,835470	1,582559	-0,593189	-3,004161	-1,776777	-15,692295	6,357868	14,704046	0,118530	-0,050146	-0,655734	-3,213774	-2,469130	1,582559	0,118530	-0,050146	-0,655734	-3,213774	-2,469130	1,582559
11:19:42,24	0,528016	3,327987	-0,100970	0,209973	0,133013	0,000988	0,116814	-0,049122	-0,656510	0,662603	6,747580	1,597670	-0,593217	-3,002164	-1,777552	-15,694573	6,351274	14,719157	0,116814	-0,049122	-0,656510	-3,193509	-2,422340	1,597670	0,116814	-0,049122	-0,656510	-3,193509	-2,422340	1,597670
11:19:42,29	0,528016	3,327987	-0,100970	0,209973	0,133013	0,000988	0,115045	-0,050926	-0,656119	0,771272	6,696181	1,573048	-0,590771	-3,001533	-1,777162	-15,651957	6,343866	14,694535	0,115045	-0,050926	-0,656119	-3,226405	-2,334841	1,573048	0,115045	-0,050926	-0,656119	-3,226405	-2,334841	1,573048
11:19:42,34	0,528016	3,327987	-0,100970	0,209973	0,133013	0,000988	0,115045	-0,050926	-0,656119	0,771272	6,696181	1,573048	-0,593581	-2,995956	-1,776420	-15,637504	6,318789	14,676515	0,115045	-0,050926	-0,656119	-3,226405	-2,334841	1,573048	0,115045	-0,050926	-0,656119	-3,226405	-2,334841	1,573048
11:19:42,39	0,528016	3,327987	-0,100970	0,209973	0,133013	0,000988	0,111620	-0,045704	-0,655377	0,485244	6,543160	1,555028	-0,592479	-2,999832	-1,777168	-15,627200	6,361399	14,685112	0,111620	-0,045704	-0,655377	-3,102518	-2,219034	1,555028	0,111620	-0,045704	-0,655377	-3,102518	-2,219034	1,555028
11:19:42,44	0,528016	3,327987	-0,100970	0,209973	0,133013	0,000988	0,118520	-0,048822	-0,657291	0,665514	6,851353	1,573575	-0,594331	-3,003491	-1,778334	-15,672251	6,359805	14,695061	0,118520	-0,048822	-0,657291	-3,166990	-2,452481	1,573575	0,118520	-0,048822	-0,657291	-3,166990	-2,452481	1,573575
11:19:42,49	0,528016	3,327987	-0,100970	0,209973	0,133013	0,000988	0,113560	-0,051796	-0,655366	0,774061	6,585905	1,574050	-0,589275	-3,000683	-1,776408	-15,701833	6,323625	14,695536	0,113560	-0,051796	-0,655366	-3,291937	-2,328569	1,574050	0,113560	-0,051796	-0,655366	-3,291937	-2,328569	1,574050
11:19:42,54	0,528016	3,327987	-0,100970	0,209973	0,133013	0,000988	0,117223	-0,051423	-0,656799	0,763733	6,796341	1,579871	-0,591429	-3,003668	-1,777841	-15,680021	6,321499	14,701357	0,117223	-0,051423	-0,656799	-3,272989	-2,405690	1,579871	0,117223	-0,051423	-0,656799	-3,272989	-2,405690	1,579871
11:19:42,59	0,528016	3,327987	-0,100970	0,209973	0,133013	0,000988	0,117223	-0,051423	-0,656799	0,763733	6,796341	1,579871	-0,589852	-2,999119	-1,779297	-15,631301	6,363220	14,697970	0,117223	-0,051423	-0,656799	-3,272989	-2,405690	1,579871	0,117223	-0,051423	-0,656799	-3,272989	-2,405690	1,579871
11:19:42,64	0,528016	3,327987	-0,100970	0,209973	0,133013	0,000988	0,116245	-0,045768	-0,656317	0,499676	6,733792	1,600518	-0,595837	-2,999994	-1,777360	-15,675139	6,353311	14,722005	0,116245	-0,045768	-0,656317	-3,093146	-2,391445	1,600518	0,116245	-0,045768	-0,656317	-3,093146	-2,391445	1,600518
11:19:42,69	0,528016	3,327987	-0,100970	0,209973	0,133013	0,000988	0,118511	-0,047411	-0,656513	0,592656	6,828134	1,592955	-0,595547	-3,002778	-1,777555	-15,691724	6,371596	14,714441	0,118511	-0,047411	-0,656513	-3,129144	-2,475007	1,592955	0,118511	-0,047411	-0,656513	-3,129144	-2,475007	1,592955
11:19:42,74	0,528016	3,327987	-0,100970	0,209973	0,133013	0,000988	0,115747	-0,050592	-0,655724	0,732719	6,723028	1,591775	-0,591411	-3,001974	-1,776767	-15,670911	6,330367	14,713261	0,115747	-0,050592	-0,655724	-3,238714	-2,363113	1,591775	0,115747	-0,050592	-0,655724	-3,238714	-2,363113	1,591775
11:19:42,79	0,528016	3,327987	-0,100970	0,209973	0,133013	0,000988	0,116337	-0,048410	-0,655831	0,648767	6,737998	1,586549	-0,593595	-3,001395	-1,776873	-15,669793	6,363742	14,708035	0,116337	-0,048410	-0,655831	-3,151454	-2,394472	1,586549	0,116337	-0,048410	-0,655831	-3,151454	-2,394472	1,586549
11:19:42,84	0,528016	3,327987	-0,100970	0,209973	0,133013	0,000988	0,116337	-0,048410	-0,655831	0,648767	6,737998	1,586549	-0,589038	-2,999339	-1,776809	-15,658745	6,319558	14,660320	0,116337	-0,048410	-0,655831	-3,151454	-2,394472	1,586549	0,116337	-0,048410	-0,655831	-3,151454	-2,394472	1,586549
11:19:42,89	0,528016	3,327987	-0,100970	0,209973	0,133013	0,000988	0,112279	-0,051329	-0,655767	0,767802	6,558615	1,538834	-0,592040	-3,000436	-1,776023	-15,686367	6,319936	14,688527	0,112279	-0,051329	-0,655767	-3,261541	-2,255262	1,538834	0,112279	-0,051329	-0,655767	-3,261541	-2,255262	1,538834
11:19:42,94	0,528016	3,327987	-0,100970	0,209973	0,133013	0,000988	0,114730	-0,049278	-0,654980	0,647640	6,661964	1,567040	-0,592493	-3,005230	-1,777525	-15,640486	6,348757	14,703638	0,114730	-0,049278	-0,654980	-3,220660	-2,344326	1,567040	0,114730	-0,049278	-0,654980	-3,220660	-2,344326	1,567040
11:19:42,99	0,528016	3,327987	-0,100970	0,209973	0,133013	0,000988	0,119107	-0,051283	-0,656482	0,799805	6,914912	1,582152	-0,589927	-3,003519	-1,774956	-15,686390	6,351392	14,664567	0,119107	-0,051283	-0,656482	-3,225894	-2,435004	1,582152	0,119107	-0,051283	-0,656482	-3,225894	-2,435004	1,582152
11:19:43,04	0,528016	3,327987	-0,100970	0,209973	0,133013	0,000988	0,116343	-0,052650	-0,653913	0,850212	6,730103	1,543081	-0,593210	-3,001647	-1,777170	-15,686394	6,335019	14,708707	0,116343	-0,052650	-0,653913	-3,282786	-2,402825	1,543081	0,116343	-0,052650	-0,653913	-3,282786	-2,402825	1,543081
11:19:43,09	0,528016	3,327987	-0,100970	0,209973	0,133013	0,000988	0,116363	-0,048870	-0,656127	0,639478	6,739347	1,587221	-0,589823	-2,998336	-1,777348	-15,620579	6,367286	14,702981	0,116363	-0,048870	-0,656127	-3,196802	-2,395183	1,587221	0,116363	-0,048870	-0,656127	-3,196802	-2,395183	1,587221
11:19:43,14	0,528016	3,327987	-0,100970	0,209973	0,133013	0,000988	0,111802	-0,050148	-0,656306	0,766771	6,543024	1,581495	-0,591067	-2,995854	-1,779262	-15,473986	6,272232	14,669465	0,111802	-0,050148	-0,656306	-3,169810	-2,233444	1,581495	0,111802	-0,050148	-0,656306	-3,169810	-2,233444	1,581495
11:19:43,19	0,528016	3,327987	-0,100970	0,209973	0,133013	0,000988	0,110275	-0,047829	-0,658219	0,637208	6,638081	1,547979	-0,490777	-2,817161	-1,469645	-7,321049	1,713014	14,637866	0,110275	-0,047829	-0,658219	-3,117403	-2,018490	1,547979	0,110275	-0,047829	-0,658219	-3,117403	-2,018490	1,547979
11:19:43,24	0,528016	3,327987	-0,100970	0,209973	0,133013	0,000988	-0,094622	-0,045337	-0,348603	0,635658	5,323680	1,516379	-0,576165	-2,982700	-1,590506	-15,025355	5,627062	14,745834	-0,094622	-0,045337	-0,348603	-2,923274	12,751545	1,516379	-0,094622	-0,045337	-0,348603	-2,923274	12,751545	1,516379
11:19:43,29	0,528016	3,327987	-0,100970	0,209973	0,133013	0,000988	0,091432	-0,054158	-0,469463	0,631893	6,369380	1,624347	-0,602029	-3,048033	-2,046278	-15,636753	5,800488	14,778586	0,091432	-0,054158	-0,469463	-3,619537	-0,808052	1,624347	0,091432	-0,054158	-0,469463	-3,619537	-0,808052	1,624347
11:19:43,34	0,528078	3,327988	-0,100989	0,209971	0,183026	0,001001	0,160944	-0,064426	-0,925236	1,010291	9,367781	1,657100	-0,592293	-3,025945	-2,102094	-14,247997	5,078461	14,760726	0,160944	-0,064426	-0,925236	-4,047130	-3,266306	1,657100	0,160944	-0,064426	-0,925236	-4,047130	-3,266306	1,657100
11:19:43,39	0,528078	3,327988	-0,100989	0,209971	0,183026	0,001001	0,136947	-0,061813	-0,981051	0,943523	9,683679	1,639240	-0,594571	-3,027015	-2,097025	-14,247351	5,150874	14,778783	0,136947	-0,061813	-0,981051	-3,908814	-1,066690	1,639240	0,136947	-0,061813	-0,981051	-3,908814	-1,066690	1,639240
11:19:43,44	0,528078	3,327988	-0,100989	0,209971	0,183026	0,001001	0,139013	-0,060375	-0,975983	0,931784	9,755458	1,657297	-0,596262	-3,023940	-2,088468	-14,210957	5,128042	14,784748	0,139013	-0,060375	-0,975983	-3,807673	-1,157084	1,657297	0,139013	-0,060375	-0,975983	-3,807673	-1,157084	1,657297
11:19:43,49	0,528078	3,327988	-0,100989	0,209971	0,183026	0,001001	0,137195	-0,057374	-0,967425	0,774123	9,703845	1,663261	-0,592123	-3,023200	-2,090799	-14,178125	5,065612	14,762851	0,137195	-0,057374	-0,967425	-3,729707	-1,065967	1,663261	0,137195	-0,057374	-0,967425	-3,729707	-1,065967	1,663261
11:19:43,54	0,528078	3,327988	-0,100989	0,209971	0,183026	0,001001	0,134485	-0,060588	-0,969756	0,903640	9,622593	1,641364	-0,592714	-3,020992	-2,089645	-14,173576	5,058420	14,757252	0,134485	-0,060588	-0,969756	-3,852547	-0,934514	1,641364	0,134485	-0,060588	-0,969756	-3,852547	-0,934514	1,641364
11:19:43,59	0,528078	3,327988	-0,100989	0,209971	0,183026	0,001001	0,132868	-0,058972	-0,968603	0,815646	9,546039	1,635766	-0,590367	-3,024321	-2,088052	-14,183159	5,051385	14,789984	0,132868	-0,058972	-0,968603	-3,813673	-0,884124	1,635766	0,132868	-0,058972	-0,968603	-3,813673	-0,884124	1,635766
11:19:43,64	0,528078	3,327988	-0,100989	0,209971	0,183026	0,001001	0,134577	-0,062670	-0,967010	0,997021	9,630128	1,668497	-0,593338	-3,026778	-2,087496	-14,214123	5,074448	14,764387	0,134577	-0,062670	-0,967010	-3,922536	-0,934196	1,668497	0,134577	-0,062670	-0,967010	-3,922536	-0,934196	1,668497
11:19:43,69	0,528078	3,327988	-0,100989	0,209971	0,183026	0,001001	0,138191	-0,061325	-0,966454	0,931586	9,779697	1,642901	-0,493352	-2,854831	-1,764866	-6,613152	0,786845	14,764838	0,138191	-0,061325	-0,966454	-3,882409	-1,068308	1,642901	0,138191	-0,061325	-0,966454	-3,882409	-1,068308	1,642901
11:19:43,74	0,528078	3,327988	-0,100989	0,209971	0,183026	0,001001	-0,060712	-0,061942	-0,643824	1,050991	8,163175	1,643351	-0,567567	-2,989505	-1,864801	-12,891135	4,118705	14,842964	-0,060712	-0,061942	-0,643824	-3,811448	12,929053	1,643351	-0,060712	-0,061942	-0,643824	-3,811448	12,929053	1,643351
11:19:43,79	0,528078	3,327988	-0,100989	0,209971	0,183026	0,001001	0,093026	-0,065007	-0,743758	0,956838	9,054741	1,721478	-0,598484	-3,068970	-2,339529	-14,146577	4,368904	14,889322	0,093026	-0,065007	-0,743758	-4,146181	1,752171	1,721478	0,093026	-0,065007	-0,743758	-4,146181	1,752171	1,721478
11:19:43,84	0,527958	3,327979	-0,100994	0,209988	0,233035	0,001015	0,177303	-0,077965	-1,218486	1,219606	12,224808	1,767835	-0,587045	-3,046885	-2,400104	-12,684388	3,638585	14,867979	0,177303	-0,077965	-1,218486	-4,900607	-1,693516	1,767835	0,177303	-0,077965	-1,218486	-4,900607	-1,693516	1,767835
11:19:43,89	0,527958	3,327979	-0,100994	0,209988	0,233035	0,001015	0,152458	-0,076828	-1,279062	1,259144	12,564289	1,746493	-0,588828	-3,046834	-2,396619	-12,695148	3,627135	14,860457	0,152458	-0,076828	-1,279062	-4,771878	0,596343	1,746493	0,152458	-0,076828	-1,279062	-4,771878	0,596343	1,746493
11:19:43,94	0,527958	3,327979	-0,100994	0,209988	0,233035	0,001015	0,153305	-0,075259	-1,275577	1,162227	12,604748	1,738971	-0,587214	-3,047157	-2,396123	-12,706790	3,653176	14,877086	0,153305	-0,075259	-1,275577	-4,745579	0,570300	1,738971	0,153305	-0,075259	-1,275577	-4,745579	0,570300	1,738971
11:19:43,99	0,527958	3,327979	-0,100994	0,209988	0,233035	0,001015	0,152778	-0,076818	-1,275080	1,260058	12,554231	1,755600	-0,587035	-3,042800	-2,394258	-12,659579	3,589902	14,897131	0,152778	-0,076818	-1,275080	-4,770177	0,561168	1,755600	0,152778	-0,076818	-1,275080	-4,770177	0,561168	1,755600
11:19:44,04	0,527958	3,327979	-0,100994	0,209988	0,233035	0,001015	0,148915	-0,074794	-1,273215	1,123608	12,425888	1,775645	-0,586936	-3,041667	-2,394358	-12,664767	3,601770	14,860664	0,148915	-0,074794	-1,273215	-4,747727	0,736055	1,775645	0,148915	-0,074794	-1,273215	-4,747727	0,736055	1,775645
11:19:44,09	0,527958	3,327979	-0,100994	0,209988	0,233035	0,001015	0,147885	-0,074313	-1,273315	1,106293	12,361893	1,739178	-0,585846	-3,048922	-2,390741	-12,675988	3,585061	14,894302	0,147885	-0,074313	-1,273315	-4,727304	0,752927	1,739178	0,147885	-0,074313	-1,273315	-4,727304	0,752927	1,739178
11:19:44,14	0,527958	3,327979	-0,100994	0,209988	0,233035	0,001015	0,153623	-0,078885	-1,269698	1,323959	12,658898	1,772815	-0,588606	-3,040081	-2,392259	-12,652793	3,631051	14,856112	0,153623	-0,078885	-1,269698	-4,868543	0,599511	1,772815	0,153623	-0,078885	-1,269698	-4,868543	0,599511	1,772815
11:19:44,19	0,527958	3,327979	-0,100994	0,209988	0,233035	0,001015	0,147346	-0,072074	-1,271217	1,021195	12,329583	1,734625	-0,588772	-3,046240	-2,392737	-12,680938	3,640154	14,848773	0,147346	-0,072074	-1,271217	-4,636617	0,762946	1,734625	0,147346	-0,072074	-1,271217	-4,636617	0,762946	1,734625
11:19:44,24	0,527958	3,327979	-0,100994	0,209988	0,233035	0,001015	0,152763	-0,075010	-1,271695	1,167683	12,582348	1,727287	-0,587058	-3,046218	-2,394282	-12,680652	3,580310	14,857783	0,152763	-0,075010	-1,271695	-4,720613	0,590467	1,727287	0,152763	-0,075010	-1,271695	-4,720613	0,590467	1,727287
11:19:44,29	0,527958	3,327979	-0,100994	0,209988	0,233035	0,001015	0,151887	-0,076483	-1,273240	1,192606	12,566950	1,736297	-0,584976	-3,040493	-2,393240	-12,668851	3,606417	14,844538	0,151887	-0,076483	-1,273240	-4,811336	0,643859	1,736297	0,151887	-0,076483	-1,273240	-4,811336	0,643859	1,736297
11:19:44,34	0,527958	3,327979	-0,100994	0,209988	0,233035	0,001015	0,145888	-0,075424	-1,272198	1,166049	12,252198	1,723051	-0,587418	-3,046546	-2,393049	-12,672676	3,590763	14,854752	0,145888	-0,075424	-1,272198	-4,754764	0,799982	1,723051	0,145888	-0,075424	-1,272198	-4,754764	0,799982	1,723051
11:19:44,39	0,527958	3,327979	-0,100994	0,209988	0,233035	0,001015	0,152351	-0,076336	-1,272007	1,197974	12,592788	1,733266	-0,586440	-3,040510	-2,390010	-12,665953	3,603430	14,876107	0,152351	-0,076336	-1,272007	-4,794386	0,633228	1,733266	0,152351	-0,076336	-1,272007	-4,794386	0,633228	1,733266
11:19:44,44	0,527958	3,327979	-0,100994	0,209988	0,233035	0,001015	0,146634	-0,074165	-1,268968	1,099433	12,295008	1,754621	-0,590110	-3,039482	-2,391277	-12,656987	3,609310	14,878915	0,146634	-0,074165	-1,268968	-4,722532	0,784208	1,754621	0,146634	-0,074165	-1,268968	-4,722532	0,784208	1,754621
11:19:44,49	0,527958	3,327979	-0,100994	0,209988	0,233035	0,001015	0,147579	-0,070473	-1,270234	0,917011	12,348968	1,757429	-0,585823	-3,043077	-2,387648	-12,654808	3,581561	14,892961	0,147579	-0,070473	-1,270234	-4,615113	0,763995	1,757429	0,147579	-0,070473	-1,270234	-4,615113	0,763995	1,757429
11:19:44,54	0,527958	3,327979	-0,100994	0,209988	0,233035	0,001015	0,148549	-0,075982	-1,266605	1,180566	12,415176	1,771475	-0,584648	-3,045338	-2,391929	-12,665499	3,608699	14,877033	0,148549	-0,075982	-1,266605	-4,784057	0,754048	1,771475	0,148549	-0,075982	-1,266605	-4,784057	0,754048	1,771475
11:19:44,59	0,527958	3,327979	-0,100994	0,209988	0,233035	0,001015	0,149919	-0,078130	-1,270887	1,310412	12,463589	1,755546	-0,588340	-3,041757	-2,389837	-12,641083	3,589521	14,828759	0,149919	-0,078130	-1,270887	-4,822819	0,694913	1,755546	0,149919	-0,078130	-1,270887	-4,822819	0,694913	1,755546
11:19:44,65	0,527958	3,327979	-0,100994	0,209988	0,233035	0,001015	0,148664	-0,073142	-1,268795	1,046634	12,429058	1,707272	-0,581652	-3,043096	-2,389206	-12,638152	3,598659	14,870778	0,148664	-0,073142	-1,268795	-4,695037	0,758909	1,707272	0,148664	-0,073142	-1,268795	-4,695037	0,758909	1,707272
11:19:44,70	0,527958	3,327979	-0,100994	0,209988	0,233035	0,001015	0,146479	-0,079604	-1,268163	1,392040	12,313409	1,749292	-0,585723	-3,043360	-2,391777	-12,689021	3,622099	14,849859	0,146479	-0,079604	-1,268163	-4,856903	0,814779	1,749292	0,146479	-0,079604	-1,268163	-4,856903	0,814779	1,749292
11:19:44,75	0,527958	3,327979	-0,100994	0,209988	0,233035	0,001015	0,148744	-0,076211	-1,270734	1,210450	12,375410	1,728372	-0,584112	-3,039642	-2,388082	-12,661532	3,540938	14,854037	0,148744	-0,076211	-1,270734	-4,772113	0,698985	1,728372	0,148744	-0,076211	-1,270734	-4,772113	0,698985	1,728372
11:19:44,80	0,527958	3,327979	-0,100994	0,209988	0,233035	0,001015	0,144719	-0,075747	-1,267039	1,129779	12,230485	1,732551	-0,586994	-3,045560	-2,391528	-12,655016	3,593362	14,890286	0,144719	-0,075747	-1,267039	-4,816360	0,870041	1,732551	0,144719	-0,075747	-1,267039	-4,816360	0,870041	1,732551
11:19:44,85	0,527958	3,327979	-0,100994	0,209988	0,233035	0,001015	0,151285	-0,076210	-1,270485	1,202493	12,551334	1,768800	-0,588860	-3,046824	-2,390446	-12,669196	3,610989	14,869640	0,151285	-0,076210	-1,270485	-4,779961	0,675480	1,768800	0,151285	-0,076210	-1,270485	-4,779961	0,675480	1,768800
11:19:44,90	0,527958	3,327979	-0,100994	0,209988	0,233035	0,001015	0,153312	-0,075226	-1,269403	1,159522	12,635668	1,748154	-0,586442	-3,044492	-2,386895	-12,689715	3,619962	14,874395	0,153312	-0,075226	-1,269403	-4,745721	0,600658	1,748154	0,153312	-0,075226	-1,269403	-4,745721	0,600658	1,748154
11:19:44,95	0,527958	3,327979	-0,100994	0,209988	0,233035	0,001015	0,150084	-0,076154	-1,265853	1,205288	12,445559	1,752908	-0,586023	-3,044001	-2,391111	-12,703621	3,592228	14,878782	0,150084	-0,076154	-1,265853	-4,772800	0,663941	1,752908	0,150084	-0,076154	-1,265853	-4,772800	0,663941	1,752908
11:19:45,00	0,527958	3,327979	-0,100994	0,209988	0,233035	0,001015	0,149449	-0,076271	-1,270068	1,180400	12,414347	1,757296	-0,585336	-3,046606	-2,389615	-12,710655	3,582303	14,874936	0,149449	-0,076271	-1,270068	-4,806873	0,682602	1,757296	0,149449	-0,076271	-1,270068	-4,806873	0,682602	1,757296
11:19:45,05	0,527958	3,327979	-0,100994	0,209988	0,233035	0,001015	0,151362	-0,078168	-1,268572	1,266948	12,512689	1,753449	-0,585731	-3,043776	-2,386906	-12,690511	3,589847	14,863983	0,151362	-0,078168	-1,268572	-4,869263	0,630781	1,753449	0,151362	-0,078168	-1,268572	-4,869263	0,630781	1,753449
11:19:45,10	0,527958	3,327979	-0,100994	0,209988	0,233035	0,001015	0,149109	-0,076411	-1,265863	1,192185	12,409192	1,742497	-0,585221	-3,045316	-2,388834	-12,659354	3,588683	14,854969	0,149109	-0,076411	-1,265863	-4,806096	0,704165	1,742497	0,149109	-0,076411	-1,265863	-4,806096	0,704165	1,742497
11:19:45,15	0,527958	3,327979	-0,100994	0,209988	0,233035	0,001015	0,150187	-0,077624	-1,267792	1,269806	12,492845	1,733482	-0,584013	-3,043825	-2,388437	-12,647046	3,606040	14,865277	0,150187	-0,077624	-1,267792	-4,823656	0,703147	1,733482	0,150187	-0,077624	-1,267792	-4,823656	0,703147	1,733482
11:19:45,20	0,527958	3,327979	-0,100994	0,209988	0,233035	0,001015	0,148292	-0,077924	-1,267394	1,306623	12,396258	1,743790	-0,587627	-3,043062	-2,389213	-12,683387	3,625142	14,900139	0,148292	-0,077924	-1,267394	-4,810437	0,755360	1,743790	0,148292	-0,077924	-1,267394	-4,810437	0,755360	1,743790
11:19:45,25	0,527958	3,327979	-0,100994	0,209988	0,233035	0,001015	0,149439	-0,074413	-1,268171	1,122392	12,414872	1,778653	-0,586407	-3,045457	-2,387209	-12,672341	3,610808	14,872361	0,149439	-0,074413	-1,268171	-4,719007	0,683943	1,778653	0,149439	-0,074413	-1,268171	-4,719007	0,683943	1,778653
11:19:45,30	0,527958	3,327979	-0,100994	0,209988	0,233035	0,001015	0,150903	-0,076667	-1,266166	1,232714	12,507731	1,750875	-0,584153	-3,041202	-2,386390	-12,636402	3,599334	14,882241	0,150903	-0,076667	-1,266166	-4,785630	0,661882	1,750875	0,150903	-0,076667	-1,266166	-4,785630	0,661882	1,750875
11:19:45,35	0,527958	3,327979	-0,100994	0,209988	0,233035	0,001015	0,146090	-0,076491	-1,265348	1,231621	12,294365	1,760755	-0,585911	-3,044857	-2,388852	-12,708369	3,601066	14,865519	0,146090	-0,076491	-1,265348	-4,772948	0,826263	1,760755	0,146090	-0,076491	-1,265348	-4,772948	0,826263	1,760755
11:19:45,40	0,527958	3,327979	-0,100994	0,209988	0,233035	0,001015	0,150135	-0,076797	-1,267809	1,213015	12,441482	1,744033	-0,585264	-3,044529	-2,388068	-12,684183	3,604894	14,860231	0,150135	-0,076797	-1,267809	-4,815522	0,655896	1,744033	0,150135	-0,076797	-1,267809	-4,815522	0,655896	1,744033
11:19:45,45	0,527958	3,327979	-0,100994	0,209988	0,233035	0,001015	0,149527	-0,077192	-1,267025	1,249004	12,428925	1,738745	-0,589863	-3,044196	-2,386905	-12,680597	3,612632	14,863835	0,149527	-0,077192	-1,267025	-4,810602	0,691024	1,738745	0,149527	-0,077192	-1,267025	-4,810602	0,691024	1,738745
11:19:45,50	0,527958	3,327979	-0,100994	0,209988	0,233035	0,001015	0,151538	-0,073043	-1,265863	1,041713	12,532721	1,742348	-0,582787	-3,042054	-2,385911	-12,682782	3,584722	14,894181	0,151538	-0,073043	-1,265863	-4,692140	0,636977	1,742348	0,151538	-0,073043	-1,265863	-4,692140	0,636977	1,742348
11:19:45,55	0,527958	3,327979	-0,100994	0,209988	0,233035	0,001015	0,146145	-0,078100	-1,264868	1,279438	12,264329	1,772694	-0,585888	-3,041445	-2,388463	-12,692895	3,613867	14,875734	0,146145	-0,078100	-1,264868	-4,851428	0,791963	1,772694	0,146145	-0,078100	-1,264868	-4,851428	0,791963	1,772694
11:19:45,60	0,527958	3,327979	-0,100994	0,209988	0,233035	0,001015	0,147678	-0,076142	-1,268171	1,210299	12,341084	1,768983	-0,587980	-3,042914	-2,387869	-12,686320	3,542949	14,880933	0,147678	-0,076142	-1,268171	-4,766864	0,748333	1,768983	0,147678	-0,076142	-1,268171	-4,766864	0,748333	1,768983
11:19:45,65	0,527958	3,327979	-0,100994	0,209988	0,233035	0,001015	0,149486	-0,074033	-1,266827	1,029986	12,455920	1,759446	-0,588136	-3,043478	-2,386508	-12,633488	3,553179	14,847074	0,149486	-0,074033	-1,266827	-4,781585	0,721231	1,759446	0,149486	-0,074033	-1,266827	-4,781585	0,721231	1,759446
11:19:45,70	0,527958	3,327979	-0,100994	0,209988	0,233035	0,001015	0,150053	-0,074179	-1,265465	1,072886	12,526005	1,725587	-0,487865	-2,859486	-2,065733	-4,265240	-0,879425	14,822211	0,150053	-0,074179	-1,265465	-4,750195	0,746863	1,725587	0,150053	-0,074179	-1,265465	-4,750195	0,746863	1,725587
11:19:45,75	0,527958	3,327979	-0,100994	0,209988	0,233035	0,001015	-0,059424	-0,069021	-0,944690	1,150031	11,096639	1,700725	-0,575911	-3,032831	-2,195133	-12,363560	3,205899	14,889998	-0,059424	-0,069021	-0,944690	-4,268121	15,761406	1,700725	-0,059424	-0,069021	-0,944690	-4,268121	15,761406	1,700725
11:19:45,80	0,527958	3,327979	-0,100994	0,209988	0,233035	0,001015	0,134720	-0,079443	-1,074090	1,180824	12,136093	1,768512	-0,610089	-3,101669	-2,656353	-13,480556	3,701763	14,963859	0,134720	-0,079443	-1,074090	-5,055480	1,560591	1,768512	0,134720	-0,079443	-1,074090	-5,055480	1,560591	1,768512
11:19:45,85	0,527999	3,328019	-0,100985	0,209959	0,283023	0,001001	0,211425	-0,084264	-1,535310	1,302406	14,909473	1,842372	-0,598374	-3,082355	-2,721799	-11,945719	2,880845	14,951966	0,211425	-0,084264	-1,535310	-5,312282	-1,687369	1,842372	0,211425	-0,084264	-1,535310	-5,312282	-1,687369	1,842372
11:19:45,90	0,527999	3,328019	-0,100985	0,209959	0,283023	0,001001	0,188840	-0,084752	-1,600756	1,384299	15,474736	1,830479	-0,598854	-3,081399	-2,717710	-11,942081	2,875017	14,966270	0,188840	-0,084752	-1,600756	-5,268748	0,650792	1,830479	0,188840	-0,084752	-1,600756	-5,268748	0,650792	1,830479
11:19:45,95	0,527999	3,328019	-0,100985	0,209959	0,283023	0,001001	0,188252	-0,083859	-1,596667	1,334602	15,450217	1,844784	-0,597810	-3,080871	-2,718673	-11,950156	2,865286	14,983844	0,188252	-0,083859	-1,596667	-5,248295	0,672443	1,844784	0,188252	-0,083859	-1,596667	-5,248295	0,672443	1,844784
11:19:46,00	0,527999	3,328019	-0,100985	0,209959	0,283023	0,001001	0,187273	-0,084499	-1,597630	1,355422	15,397180	1,862358	-0,597785	-3,080041	-2,713658	-11,940048	2,829610	14,931222	0,187273	-0,084499	-1,597630	-5,277723	0,696259	1,862358	0,187273	-0,084499	-1,597630	-5,277723	0,696259	1,862358
11:19:46,05	0,527999	3,328019	-0,100985	0,209959	0,283023	0,001001	0,186542	-0,084105	-1,592616	1,309097	15,385752	1,809736	-0,596428	-3,082392	-2,714815	-11,960521	2,856002	14,940135	0,186542	-0,084105	-1,592616	-5,293128	0,742226	1,809736	0,186542	-0,084105	-1,592616	-5,293128	0,742226	1,809736
11:19:46,10	0,527999	3,328019	-0,100985	0,209959	0,283023	0,001001	0,187899	-0,086455	-1,593772	1,443946	15,425421	1,818649	-0,596032	-3,081648	-2,712846	-11,947520	2,828349	14,969590	0,187899	-0,086455	-1,593772	-5,342798	0,675324	1,818649	0,187899	-0,086455	-1,593772	-5,342798	0,675324	1,818649
11:19:46,15	0,527999	3,328019	-0,100985	0,209959	0,283023	0,001001	0,187057	-0,086426	-1,591803	1,424982	15,406703	1,848103	-0,595009	-3,076699	-2,706155	-11,702743	2,705484	14,955133	0,187057	-0,086426	-1,591803	-5,359472	0,722733	1,848103	0,187057	-0,086426	-1,591803	-5,359472	0,722733	1,848103
11:19:46,20	0,527999	3,328019	-0,100985	0,209959	0,283023	0,001001	0,182259	-0,084838	-1,585113	1,358385	15,430631	1,833647	-0,476030	-2,880407	-2,402886	-2,486951	-2,570029	14,939341	0,182259	-0,084838	-1,585113	-5,301403	1,123291	1,833647	0,182259	-0,084838	-1,585113	-5,301403	1,123291	1,833647
11:19:46,25	0,527999	3,328019	-0,100985	0,209959	0,283023	0,001001	-0,047223	-0,089731	-1,281844	1,651971	14,116403	1,817854	-0,559657	-3,033620	-2,506237	-9,526814	1,250848	14,990213	-0,047223	-0,089731	-1,281844	-5,391888	17,823440	1,817854	-0,047223	-0,089731	-1,281844	-5,391888	17,823440	1,817854
11:19:46,30	0,527999	3,328019	-0,100985	0,209959	0,283023	0,001001	0,127275	-0,093914	-1,385194	1,658573	15,183208	1,868726	-0,595460	-3,104501	-2,975675	-10,788678	1,596290	15,070005	0,127275	-0,093914	-1,385194	-5,713715	5,192085	1,868726	0,127275	-0,093914	-1,385194	-5,713715	5,192085	1,868726
11:19:46,35	0,527991	3,328000	-0,100980	0,209996	0,333036	0,001015	0,206562	-0,098349	-1,854632	1,557376	18,040600	1,948519	-0,580886	-3,085035	-3,040284	-9,299669	0,791954	15,075272	0,206562	-0,098349	-1,854632	-6,162991	1,825455	1,948519	0,206562	-0,098349	-1,854632	-6,162991	1,825455	1,948519
11:19:46,40	0,527991	3,328000	-0,100980	0,209996	0,333036	0,001015	0,182418	-0,101237	-1,919241	1,755488	18,476760	1,953786	-0,580961	-3,084943	-3,035755	-9,343054	0,768737	15,007618	0,182418	-0,101237	-1,919241	-6,191596	4,156977	1,953786	0,182418	-0,101237	-1,919241	-6,191596	4,156977	1,953786
11:19:46,45	0,527991	3,328000	-0,100980	0,209996	0,333036	0,001015	0,182375	-0,101126	-1,914713	1,707942	18,448591	1,886131	-0,582091	-3,078498	-3,035336	-9,290946	0,747778	15,055368	0,182375	-0,101126	-1,914713	-6,230466	4,132138	1,886131	0,182375	-0,101126	-1,914713	-6,230466	4,132138	1,886131
11:19:46,50	0,527991	3,328000	-0,100980	0,209996	0,333036	0,001015	0,177359	-0,096925	-1,914294	1,497400	18,243330	1,933882	-0,579109	-3,081373	-3,031413	-9,292832	0,767315	15,082786	0,177359	-0,096925	-1,914294	-6,111240	4,320685	1,933882	0,177359	-0,096925	-1,914294	-6,111240	4,320685	1,933882
11:19:46,55	0,527991	3,328000	-0,100980	0,209996	0,333036	0,001015	0,178357	-0,100945	-1,910370	1,722377	18,283861	1,961299	-0,582624	-3,080803	-3,036467	-9,267567	0,750541	15,074851	0,178357	-0,100945	-1,910370	-6,201774	4,282818	1,961299	0,178357	-0,100945	-1,910370	-6,201774	4,282818	1,961299
11:19:46,60	0,527991	3,328000	-0,100980	0,209996	0,333036	0,001015	0,179622	-0,097616	-1,915425	1,547387	18,379888	1,953365	-0,580914	-3,080973	-3,031454	-9,319286	0,784903	15,049478	0,179622	-0,097616	-1,915425	-6,115454	4,279574	1,953365	0,179622	-0,097616	-1,915425	-6,115454	4,279574	1,953365
11:19:46,65	0,527991	3,328000	-0,100980	0,209996	0,333036	0,001015	0,178913	-0,099182	-1,910412	1,632737	18,281078	1,927991	-0,580301	-3,084809	-3,029110	-9,319577	0,772800	15,042358	0,178913	-0,099182	-1,910412	-6,153066	4,236375	1,927991	0,178913	-0,099182	-1,910412	-6,153066	4,236375	1,927991
11:19:46,70	0,527991	3,328000	-0,100980	0,209996	0,333036	0,001015	0,181929	-0,101631	-1,908067	1,749423	18,443681	1,920872	-0,583829	-3,080831	-3,031844	-9,301466	0,775374	15,043898	0,181929	-0,101631	-1,908067	-6,228573	4,162266	1,920872	0,181929	-0,101631	-1,908067	-6,228573	4,162266	1,920872
11:19:46,75	0,527991	3,328000	-0,100980	0,209996	0,333036	0,001015	0,180248	-0,096586	-1,910801	1,498409	18,370681	1,922412	-0,580895	-3,082770	-3,028353	-9,309967	0,742878	15,021660	0,180248	-0,096586	-1,910801	-6,083616	4,221202	1,922412	0,180248	-0,096586	-1,910801	-6,083616	4,221202	1,922412
11:19:46,80	0,527991	3,328000	-0,100980	0,209996	0,333036	0,001015	0,180460	-0,100097	-1,907311	1,648555	18,390601	1,900173	-0,579173	-3,081534	-3,032222	-9,316032	0,741319	15,053578	0,180460	-0,100097	-1,907311	-6,209034	4,224465	1,900173	0,180460	-0,100097	-1,907311	-6,209034	4,224465	1,900173
11:19:46,85	0,527991	3,328000	-0,100980	0,209996	0,333036	0,001015	0,178529	-0,100970	-1,911179	1,689572	18,285689	1,932092	-0,579041	-3,080951	-3,027172	-9,273473	0,764063	15,026680	0,178529	-0,100970	-1,911179	-6,236553	4,271178	1,932092	0,178529	-0,100970	-1,911179	-6,236553	4,271178	1,932092
11:19:46,90	0,527991	3,328000	-0,100980	0,209996	0,333036	0,001015	0,177957	-0,100793	-1,906129	1,721361	18,281458	1,905194	-0,581466	-3,081790	-3,029481	-9,288629	0,735767	15,065552	0,177957	-0,100793	-1,906129	-6,190895	4,311807	1,905194	0,177957	-0,100793	-1,906129	-6,190895	4,311807	1,905194
11:19:46,95	0,527991	3,328000	-0,100980	0,209996	0,333036	0,001015	0,179897	-0,099113	-1,908439	1,601893	18,383332	1,944066	-0,582635	-3,080608	-3,026384	-9,288691	0,737813	15,058861	0,179897	-0,099113	-1,908439	-6,178446	4,261434	1,944066	0,179897	-0,099113	-1,908439	-6,178446	4,261434	1,944066
11:19:47,00	0,527991	3,328000	-0,100980	0,209996	0,333036	0,001015	0,179458	-0,097509	-1,905341	1,520269	18,359435	1,937375	-0,578668	-3,080725	-3,029157	-9,357358	0,725710	15,022774	0,179458	-0,097509	-1,905341	-6,134220	4,271987	1,937375	0,179458	-0,097509	-1,905341	-6,134220	4,271987	1,937375
11:19:47,05	0,527991	3,328000	-0,100980	0,209996	0,333036	0,001015	0,177576	-0,101003	-1,908115	1,657105	18,208151	1,901288	-0,584457	-3,077631	-3,027207	-9,309017	0,739025	15,030666	0,177576	-0,101003	-1,908115	-6,271608	4,268446	1,901288	0,177576	-0,101003	-1,908115	-6,271608	4,268446	1,901288
11:19:47,10	0,527991	3,328000	-0,100980	0,209996	0,333036	0,001015	0,177791	-0,094442	-1,906165	1,351671	18,254556	1,909180	-0,580365	-3,080376	-3,027953	-9,327523	0,743426	15,060822	0,177791	-0,094442	-1,906165	-6,062058	4,297947	1,909180	0,177791	-0,094442	-1,906165	-6,062058	4,297947	1,909180
11:19:47,16	0,527991	3,328000	-0,100980	0,209996	0,333036	0,001015	0,178122	-0,099358	-1,906910	1,601856	18,253520	1,939335	-0,578505	-3,079451	-3,023676	-9,294797	0,751739	15,044073	0,178122	-0,099358	-1,906910	-6,197770	4,270958	1,939335	0,178122	-0,099358	-1,906910	-6,197770	4,270958	1,939335
11:19:47,21	0,527991	3,328000	-0,100980	0,209996	0,333036	0,001015	0,176391	-0,100507	-1,902633	1,685148	18,187686	1,922586	-0,580829	-3,078879	-3,025634	-9,275082	0,745958	15,020334	0,176391	-0,100507	-1,902633	-6,204647	4,341019	1,922586	0,176391	-0,100507	-1,902633	-6,204647	4,341019	1,922586
11:19:47,26	0,527991	3,328000	-0,100980	0,209996	0,333036	0,001015	0,177057	-0,098208	-1,904592	1,570479	18,242297	1,898848	-0,580825	-3,080746	-3,027146	-9,272526	0,752580	15,064770	0,177057	-0,098208	-1,904592	-6,138888	4,343326	1,898848	0,177057	-0,098208	-1,904592	-6,138888	4,343326	1,898848
11:19:47,31	0,527991	3,328000	-0,100980	0,209996	0,333036	0,001015	0,178672	-0,099145	-1,906103	1,626179	18,325196	1,943283	-0,582156	-3,076895	-3,026049	-9,334040	0,738196	15,035544	0,178672	-0,099145	-1,906103	-6,156686	4,299423	1,943283	0,178672	-0,099145	-1,906103	-6,156686	4,299423	1,943283
11:19:47,36	0,527991	3,328000	-0,100980	0,209996	0,333036	0,001015	0,176002	-0,096067	-1,905006	1,422934	18,140284	1,914058	-0,580863	-3,077048	-3,024092	-9,283555	0,729682	15,019227	0,176002	-0,096067	-1,905006	-6,118346	4,324093	1,914058	0,176002	-0,096067	-1,905006	-6,118346	4,324093	1,914058
11:19:47,41	0,527991	3,328000	-0,100980	0,209996	0,333036	0,001015	0,175489	-0,097264	-1,903049	1,503013	18,161540	1,897741	-0,581485	-3,080563	-3,024860	-9,311074	0,745503	15,029545	0,175489	-0,097264	-1,903049	-6,132179	4,385689	1,897741	0,175489	-0,097264	-1,903049	-6,132179	4,385689	1,897741
11:19:47,46	0,527991	3,328000	-0,100980	0,209996	0,333036	0,001015	0,178844	-0,098482	-1,903817	1,566337	18,304271	1,908059	-0,578572	-3,081506	-3,029125	-9,309870	0,716019	15,031547	0,178844	-0,098482	-1,903817	-6,164539	4,265033	1,908059	0,178844	-0,098482	-1,903817	-6,164539	4,265033	1,908059
11:19:47,51	0,527991	3,328000	-0,100980	0,209996	0,333036	0,001015	0,178204	-0,101477	-1,908083	1,697110	18,286782	1,910061	-0,581397	-3,076494	-3,026771	-9,253052	0,748489	15,059897	0,178204	-0,101477	-1,908083	-6,268820	4,297774	1,910061	0,178204	-0,101477	-1,908083	-6,268820	4,297774	1,910061
11:19:47,56	0,527991	3,328000	-0,100980	0,209996	0,333036	0,001015	0,175276	-0,096524	-1,905729	1,496088	18,167517	1,938411	-0,580256	-3,080022	-3,026006	-9,274564	0,720691	15,034210	0,175276	-0,096524	-1,905729	-6,081039	4,408325	1,938411	0,175276	-0,096524	-1,905729	-6,081039	4,408325	1,938411
11:19:47,61	0,527991	3,328000	-0,100980	0,209996	0,333036	0,001015	0,177761	-0,099276	-1,904964	1,604369	18,291991	1,912724	-0,579082	-3,078470	-3,026405	-9,279000	0,741250	15,030745	0,177761	-0,099276	-1,904964	-6,188800	4,337751	1,912724	0,177761	-0,099276	-1,904964	-6,188800	4,337751	1,912724
11:19:47,66	0,527991	3,328000	-0,100980	0,209996	0,333036	0,001015	0,175830	-0,099517	-1,905362	1,632503	18,177436	1,909259	-0,582059	-3,080885	-3,027169	-9,295657	0,738397	15,049798	0,175830	-0,099517	-1,905362	-6,179608	4,374811	1,909259	0,175830	-0,099517	-1,905362	-6,179608	4,374811	1,909259
11:19:47,71	0,527991	3,328000	-0,100980	0,209996	0,333036	0,001015	0,179410	-0,098146	-1,906127	1,550385	18,350594	1,928311	-0,580290	-3,080061	-3,022897	-9,297334	0,727294	15,047288	0,179410	-0,098146	-1,906127	-6,154062	4,266944	1,928311	0,179410	-0,098146	-1,906127	-6,154062	4,266944	1,928311
11:19:47,76	0,527991	3,328000	-0,100980	0,209996	0,333036	0,001015	0,177812	-0,099266	-1,901854	1,598171	18,271600	1,925801	-0,581479	-3,079899	-3,025233	-9,302442	0,742240	15,049059	0,177812	-0,099266	-1,901854	-6,194196	4,313388	1,925801	0,177812	-0,099266	-1,901854	-6,194196	4,313388	1,925801
11:19:47,81	0,527991	3,328000	-0,100980	0,209996	0,333036	0,001015	0,178266	-0,098156	-1,904190	1,550828	18,283349	1,927572	-0,577378	-3,080032	-3,023711	-9,325757	0,756176	15,010747	0,178266	-0,098156	-1,904190	-6,154385	4,289442	1,927572	0,178266	-0,098156	-1,904190	-6,154385	4,289442	1,927572
11:19:47,86	0,527991	3,328000	-0,100980	0,209996	0,333036	0,001015	0,176331	-0,101774	-1,902669	1,739391	18,155542	1,889261	-0,579060	-3,076079	-3,022144	-9,267749	0,728233	15,018288	0,176331	-0,101774	-1,902669	-6,249859	4,313575	1,889261	0,176331	-0,101774	-1,902669	-6,249859	4,313575	1,889261
11:19:47,91	0,527991	3,328000	-0,100980	0,209996	0,333036	0,001015	0,173748	-0,098340	-1,901101	1,565648	18,085436	1,896802	-0,577978	-3,080743	-3,026868	-9,304955	0,712632	15,061724	0,173748	-0,098340	-1,901101	-6,154063	4,446231	1,896802	0,173748	-0,098340	-1,901101	-6,154063	4,446231	1,896802
11:19:47,96	0,527991	3,328000	-0,100980	0,209996	0,333036	0,001015	0,177246	-0,101610	-1,905825	1,703557	18,242931	1,940238	-0,579127	-3,080521	-3,024808	-9,299756	0,735025	15,087617	0,177246	-0,101610	-1,905825	-6,272824	4,329103	1,940238	0,177246	-0,101610	-1,905825	-6,272824	4,329103	1,940238
11:19:48,01	0,527991	3,328000	-0,100980	0,209996	0,333036	0,001015	0,177628	-0,100503	-1,903765	1,667988	18,256111	1,966130	-0,581431	-3,077416	-3,022896	-9,273936	0,732427	15,052251	0,177628	-0,100503	-1,903765	-6,221498	4,312280	1,966130	0,177628	-0,100503	-1,903765	-6,221498	4,312280	1,966130
11:19:48,06	0,527991	3,328000	-0,100980	0,209996	0,333036	0,001015	0,176091	-0,096956	-1,901853	1,494184	18,199840	1,930765	-0,581511	-3,080723	-3,022922	-9,322956	0,732594	15,028047	0,176091	-0,096956	-1,901853	-6,116831	4,376675	1,930765	0,176091	-0,096956	-1,901853	-6,116831	4,376675	1,930765
11:19:48,11	0,527991	3,328000	-0,100980	0,209996	0,333036	0,001015	0,178995	-0,098540	-1,901880	1,552215	18,308318	1,906560	-0,580917	-3,080396	-3,023301	-9,315832	0,726694	15,037856	0,178995	-0,098540	-1,901880	-6,183187	4,257179	1,906560	0,178995	-0,098540	-1,901880	-6,183187	4,257179	1,906560
11:19:48,16	0,527991	3,328000	-0,100980	0,209996	0,333036	0,001015	0,178415	-0,098891	-1,902258	1,568895	18,287244	1,916370	-0,580762	-3,078536	-3,023260	-9,233641	0,716847	15,051509	0,178415	-0,098891	-1,902258	-6,194025	4,281686	1,916370	0,178415	-0,098891	-1,902258	-6,194025	4,281686	1,916370
11:19:48,21	0,527991	3,328000	-0,100980	0,209996	0,333036	0,001015	0,176727	-0,098095	-1,902218	1,560083	18,275603	1,930023	-0,484333	-2,909199	-2,723029	-1,654634	-3,454909	14,994635	0,176727	-0,098095	-1,902218	-6,140368	4,402505	1,930023	0,176727	-0,098095	-1,902218	-6,140368	4,402505	1,930023
11:19:48,26	0,527991	3,328000	-0,100980	0,209996	0,333036	0,001015	-0,018137	-0,096936	-1,601986	1,676500	16,792118	1,873149	-0,559957	-3,057698	-2,788667	-8,754696	0,060675	15,102694	-0,018137	-0,096936	-1,601986	-5,933010	18,215911	1,873149	-0,018137	-0,096936	-1,601986	-5,933010	18,215911	1,873149
11:19:48,31	0,527991	3,328000	-0,100980	0,209996	0,333036	0,001015	0,148278	-0,105694	-1,667624	1,626430	17,539117	1,981207	-0,610124	-3,153329	-3,296825	-10,622203	1,051159	15,125032	0,148278	-0,105694	-1,667624	-6,670524	5,899269	1,981207	0,148278	-0,105694	-1,667624	-6,670524	5,899269	1,981207
11:19:48,36	0,527945	3,328012	-0,101004	0,209977	0,383021	0,000987	0,256181	-0,110063	-2,175782	1,777689	21,037496	2,003546	-0,598338	-3,131115	-3,373915	-9,017932	0,210269	15,109624	0,256181	-0,110063	-2,175782	-6,862293	0,927302	2,003546	0,256181	-0,110063	-2,175782	-6,862293	0,927302	2,003546
11:19:48,41	0,527945	3,328012	-0,101004	0,209977	0,383021	0,000987	0,231050	-0,109163	-2,252873	1,804757	21,540457	1,988137	-0,595389	-3,130811	-3,367278	-8,998926	0,135632	15,132624	0,231050	-0,109163	-2,252873	-6,764522	3,403064	1,988137	0,231050	-0,109163	-2,252873	-6,764522	3,403064	1,988137
11:19:48,46	0,527945	3,328012	-0,101004	0,209977	0,383021	0,000987	0,229312	-0,111565	-2,246236	1,874551	21,503865	2,011138	-0,596000	-3,128362	-3,368097	-9,010439	0,151038	15,100076	0,229312	-0,111565	-2,246236	-6,883321	3,502897	2,011138	0,229312	-0,111565	-2,246236	-6,883321	3,502897	2,011138
11:19:48,51	0,527945	3,328012	-0,101004	0,209977	0,383021	0,000987	0,227496	-0,109812	-2,247055	1,790958	21,391795	1,978590	-0,598426	-3,129205	-3,364988	-9,048104	0,148816	15,122181	0,227496	-0,109812	-2,247055	-6,829270	3,533329	1,978590	0,227496	-0,109812	-2,247055	-6,829270	3,533329	1,978590
11:19:48,56	0,527945	3,328012	-0,101004	0,209977	0,383021	0,000987	0,229440	-0,108132	-2,243945	1,682836	21,461360	2,000695	-0,593713	-3,125855	-3,363016	-9,032933	0,134089	15,160427	0,229440	-0,108132	-2,243945	-6,805504	3,450312	2,000695	0,229440	-0,108132	-2,243945	-6,805504	3,450312	2,000695
11:19:48,61	0,527945	3,328012	-0,101004	0,209977	0,383021	0,000987	0,224182	-0,110538	-2,241974	1,802813	21,208437	2,038940	-0,594182	-3,125579	-3,364960	-8,974933	0,130096	15,126930	0,224182	-0,110538	-2,241974	-6,874449	3,610157	2,038940	0,224182	-0,110538	-2,241974	-6,874449	3,610157	2,038940
11:19:48,66	0,527945	3,328012	-0,101004	0,209977	0,383021	0,000987	0,224177	-0,109994	-2,243918	1,800072	21,260430	2,005443	-0,591562	-3,124273	-3,355191	-8,826013	0,006112	15,106439	0,224177	-0,109994	-2,243918	-6,834492	3,662501	2,005443	0,224177	-0,109994	-2,243918	-6,834492	3,662501	2,005443
11:19:48,71	0,527945	3,328012	-0,101004	0,209977	0,383021	0,000987	0,221736	-0,111610	-2,234148	1,851178	21,324456	1,984953	-0,475522	-2,923828	-3,049573	0,432062	-5,353635	15,115264	0,221736	-0,111610	-2,234148	-6,910223	3,918150	1,984953	0,221736	-0,111610	-2,234148	-6,910223	3,918150	1,984953
11:19:48,76	0,527945	3,328012	-0,101004	0,209977	0,383021	0,000987	-0,009874	-0,111881	-1,928531	1,852616	19,978311	1,993777	-0,543726	-3,044150	-3,083678	-5,329028	-2,039021	15,131257	-0,009874	-0,111881	-1,928531	-6,930034	20,753424	1,993777	-0,009874	-0,111881	-1,928531	-6,930034	20,753424	1,993777
11:19:48,81	0,527945	3,328012	-0,101004	0,209977	0,383021	0,000987	0,128430	-0,112976	-1,962636	1,899576	20,523555	2,009770	-0,591202	-3,139401	-3,605235	-7,540853	-1,126298	15,119711	0,128430	-0,112976	-1,962636	-6,969071	10,441817	2,009770	0,128430	-0,112976	-1,962636	-6,969071	10,441817	2,009770
11:19:48,86	0,528123	3,327970	-0,100995	0,209976	0,433026	0,001016	0,234657	-0,119486	-2,484192	1,922614	23,675523	1,998224	-0,578759	-3,113254	-3,681891	-5,844213	-2,103009	15,128506	0,234657	-0,119486	-2,484192	-7,457052	5,254933	1,998224	0,234657	-0,119486	-2,484192	-7,457052	5,254933	1,998224
11:19:48,91	0,528123	3,327970	-0,100995	0,209976	0,433026	0,001016	0,205792	-0,117189	-2,560848	1,805633	24,132231	2,007019	-0,579343	-3,113022	-3,678355	-5,843132	-2,100202	15,179663	0,205792	-0,117189	-2,560848	-7,393718	7,977545	2,007019	0,205792	-0,117189	-2,560848	-7,393718	7,977545	2,007019
11:19:48,96	0,528123	3,327970	-0,100995	0,209976	0,433026	0,001016	0,205884	-0,116567	-2,557313	1,776240	24,136525	2,058177	-0,578803	-3,113047	-3,678361	-5,848603	-2,151498	15,173325	0,205884	-0,116567	-2,557313	-7,374253	7,974651	2,058177	0,205884	-0,116567	-2,557313	-7,374253	7,974651	2,058177
11:19:49,01	0,528123	3,327970	-0,100995	0,209976	0,433026	0,001016	0,205635	-0,117047	-2,557319	1,754055	24,144478	2,051838	-0,581093	-3,113144	-3,674496	-5,837457	-2,127904	15,142132	0,205635	-0,117047	-2,557319	-7,434139	8,002163	2,051838	0,205635	-0,117047	-2,557319	-7,434139	8,002163	2,051838
11:19:49,06	0,528123	3,327970	-0,100995	0,209976	0,433026	0,001016	0,206864	-0,115112	-2,553453	1,679459	24,206261	2,020646	-0,581725	-3,111552	-3,673306	-5,847231	-2,134967	15,189861	0,206864	-0,115112	-2,553453	-7,356865	7,967440	2,020646	0,206864	-0,115112	-2,553453	-7,356865	7,967440	2,020646
11:19:49,11	0,528123	3,327970	-0,100995	0,209976	0,433026	0,001016	0,205801	-0,113769	-2,552263	1,598600	24,146055	2,068375	-0,577604	-3,113762	-3,674476	-5,851727	-2,143673	15,166499	0,205801	-0,113769	-2,552263	-7,332269	7,990676	2,068375	0,205801	-0,113769	-2,552263	-7,332269	7,990676	2,068375
11:19:49,16	0,528123	3,327970	-0,100995	0,209976	0,433026	0,001016	0,205654	-0,118443	-2,553434	1,831857	24,138865	2,045013	-0,578793	-3,114309	-3,675273	-5,865608	-2,125432	15,148044	0,205654	-0,118443	-2,553434	-7,465917	7,995033	2,045013	0,205654	-0,118443	-2,553434	-7,465917	7,995033	2,045013
11:19:49,21	0,528123	3,327970	-0,100995	0,209976	0,433026	0,001016	0,206722	-0,117686	-2,554231	1,801371	24,173288	2,026558	-0,577526	-3,116525	-3,670975	-5,835790	-2,133736	15,144746	0,206722	-0,117686	-2,554231	-7,437009	7,945575	2,026558	0,206722	-0,117686	-2,554231	-7,437009	7,945575	2,026558
11:19:49,26	0,528123	3,327970	-0,100995	0,209976	0,433026	0,001016	0,208008	-0,119891	-2,549932	1,923752	24,270114	2,023260	-0,575800	-3,110851	-3,672133	-5,827053	-2,151688	15,179842	0,208008	-0,119891	-2,549932	-7,487726	7,941482	2,023260	0,208008	-0,119891	-2,549932	-7,487726	7,941482	2,023260
11:19:49,31	0,528123	3,327970	-0,100995	0,209976	0,433026	0,001016	0,202231	-0,118550	-2,551090	1,842808	23,986274	2,058355	-0,578697	-3,109314	-3,669072	-5,819707	-2,132090	15,124963	0,202231	-0,118550	-2,551090	-7,463351	8,111104	2,058355	0,202231	-0,118550	-2,551090	-7,463351	8,111104	2,058355
11:19:49,36	0,528123	3,327970	-0,100995	0,209976	0,433026	0,001016	0,202348	-0,115272	-2,548029	1,693032	23,988920	2,003476	-0,579358	-3,113772	-3,669456	-5,856940	-2,151886	15,129014	0,202348	-0,115272	-2,548029	-7,355856	8,104566	2,003476	0,202348	-0,115272	-2,548029	-7,355856	8,104566	2,003476
11:19:49,41	0,528123	3,327970	-0,100995	0,209976	0,433026	0,001016	0,206540	-0,116929	-2,548413	1,743416	24,184535	2,007528	-0,572837	-3,112493	-3,671346	-5,823217	-2,158307	15,174535	0,206540	-0,116929	-2,548413	-7,435518	7,971143	2,007528	0,206540	-0,116929	-2,548413	-7,435518	7,971143	2,007528
11:19:49,46	0,528123	3,327970	-0,100995	0,209976	0,433026	0,001016	0,202172	-0,121937	-2,550303	2,015107	23,989829	2,053049	-0,576345	-3,114312	-3,665171	-5,830803	-2,168224	15,116365	0,202172	-0,121937	-2,550303	-7,556916	8,119302	2,053049	0,202172	-0,121937	-2,550303	-7,556916	8,119302	2,053049
11:19:49,51	0,528123	3,327970	-0,100995	0,209976	0,433026	0,001016	0,205501	-0,119808	-2,544129	1,892061	24,161307	1,994879	-0,576387	-3,110238	-3,669049	-5,823789	-2,181482	15,147896	0,205501	-0,119808	-2,544129	-7,512900	8,029483	1,994879	0,205501	-0,119808	-2,544129	-7,512900	8,029483	1,994879
11:19:49,56	0,528123	3,327970	-0,100995	0,209976	0,433026	0,001016	0,201994	-0,117735	-2,548006	1,776276	23,991672	2,026410	-0,580497	-3,111445	-3,668652	-5,846695	-2,101239	15,173797	0,201994	-0,117735	-2,548006	-7,465934	8,135109	2,026410	0,201994	-0,117735	-2,548006	-7,465934	8,135109	2,026410
11:19:49,61	0,528123	3,327970	-0,100995	0,209976	0,433026	0,001016	0,205095	-0,114779	-2,547609	1,680584	24,092940	2,052310	-0,576359	-3,110227	-3,667891	-5,818015	-2,171749	15,132915	0,205095	-0,114779	-2,547609	-7,329551	7,992987	2,052310	0,205095	-0,114779	-2,547609	-7,329551	7,992987	2,052310
11:19:49,67	0,528123	3,327970	-0,100995	0,209976	0,433026	0,001016	0,201970	-0,117754	-2,546849	1,788560	23,990539	2,011429	-0,578138	-3,113818	-3,667892	-5,840090	-2,153891	15,128029	0,201970	-0,117754	-2,546849	-7,455111	8,135889	2,011429	0,201970	-0,117754	-2,546849	-7,455111	8,135889	2,011429
11:19:49,72	0,528123	3,327970	-0,100995	0,209976	0,433026	0,001016	0,205970	-0,118008	-2,546850	1,806230	24,170492	2,006543	-0,577508	-3,113381	-3,667078	-5,821281	-2,140264	15,166712	0,205970	-0,118008	-2,546850	-7,457431	8,001841	2,006543	0,205970	-0,118008	-2,546850	-7,457431	8,001841	2,006543
11:19:49,77	0,528123	3,327970	-0,100995	0,209976	0,433026	0,001016	0,205277	-0,118336	-2,546035	1,844469	24,143912	2,045226	-0,580437	-3,111918	-3,667126	-5,814280	-2,146689	15,112878	0,205277	-0,118336	-2,546035	-7,444906	8,029693	2,045226	0,205277	-0,118336	-2,546035	-7,444906	8,029693	2,045226
11:19:49,82	0,528123	3,327970	-0,100995	0,209976	0,433026	0,001016	0,205474	-0,115067	-2,546083	1,672410	24,163441	1,991391	-0,579384	-3,112319	-3,667932	-5,878649	-2,129247	15,109866	0,205474	-0,115067	-2,546083	-7,360338	8,033742	1,991391	0,205474	-0,115067	-2,546083	-7,360338	8,033742	1,991391
11:19:49,87	0,528123	3,327970	-0,100995	0,209976	0,433026	0,001016	0,205295	-0,116180	-2,546890	1,713195	24,089652	1,988379	-0,578757	-3,112749	-3,666704	-5,852355	-2,141471	15,171488	0,205295	-0,116180	-2,546890	-7,406905	7,974028	1,988379	0,205295	-0,116180	-2,546890	-7,406905	7,974028	1,988379
11:19:49,92	0,528123	3,327970	-0,100995	0,209976	0,433026	0,001016	0,205354	-0,116938	-2,545662	1,755208	24,121606	2,050002	-0,578162	-3,112528	-3,667869	-5,839943	-2,163629	15,166650	0,205354	-0,116938	-2,545662	-7,424450	8,001347	2,050002	0,205354	-0,116938	-2,545662	-7,424450	8,001347	2,050002
11:19:49,97	0,528123	3,327970	-0,100995	0,209976	0,433026	0,001016	0,204865	-0,117342	-2,546826	1,763238	24,118033	2,045163	-0,576943	-3,110431	-3,663610	-5,835997	-2,133268	15,150977	0,204865	-0,117342	-2,546826	-7,448142	8,036119	2,045163	0,204865	-0,117342	-2,546826	-7,448142	8,036119	2,045163
11:19:50,02	0,528123	3,327970	-0,100995	0,209976	0,433026	0,001016	0,202439	-0,117350	-2,542568	1,791878	23,980115	2,029491	-0,578137	-3,114210	-3,666712	-5,853470	-2,114872	15,152866	0,202439	-0,117350	-2,542568	-7,420066	8,088647	2,029491	0,202439	-0,117350	-2,542568	-7,420066	8,088647	2,029491
11:19:50,07	0,528123	3,327970	-0,100995	0,209976	0,433026	0,001016	0,206309	-0,118205	-2,545669	1,843577	24,157003	2,031380	-0,577569	-3,113612	-3,665534	-5,844765	-2,166147	15,165140	0,206309	-0,118205	-2,545669	-7,435552	7,961773	2,031380	0,206309	-0,118205	-2,545669	-7,435552	7,961773	2,031380
11:19:50,12	0,528123	3,327970	-0,100995	0,209976	0,433026	0,001016	0,205507	-0,118398	-2,544492	1,813528	24,148501	2,043654	-0,576981	-3,110064	-3,667089	-5,822879	-2,191734	15,170515	0,205507	-0,118398	-2,544492	-7,480702	8,016189	2,043654	0,205507	-0,118398	-2,544492	-7,480702	8,016189	2,043654
11:19:50,17	0,528123	3,327970	-0,100995	0,209976	0,433026	0,001016	0,202140	-0,117134	-2,546047	1,736572	24,005151	2,049029	-0,578766	-3,113012	-3,665161	-5,853263	-2,167386	15,155153	0,202140	-0,117134	-2,546047	-7,458416	8,137167	2,049029	0,202140	-0,117134	-2,546047	-7,458416	8,137167	2,049029
11:19:50,22	0,528123	3,327970	-0,100995	0,209976	0,433026	0,001016	0,205586	-0,117062	-2,544119	1,738732	24,145870	2,033666	-0,573431	-3,110668	-3,664766	-5,825600	-2,188060	15,150390	0,205586	-0,117062	-2,544119	-7,450620	8,007354	2,033666	0,205586	-0,117062	-2,544119	-7,450620	8,007354	2,033666
11:19:50,27	0,528123	3,327970	-0,100995	0,209976	0,433026	0,001016	0,200888	-0,120510	-2,543723	1,913953	23,935860	2,028904	-0,577609	-3,112211	-3,665211	-5,872244	-2,153335	15,102851	0,200888	-0,120510	-2,543723	-7,546063	8,166149	2,028904	0,200888	-0,120510	-2,543723	-7,546063	8,166149	2,028904
11:19:50,32	0,528123	3,327970	-0,100995	0,209976	0,433026	0,001016	0,204314	-0,117663	-2,544169	1,772685	24,056237	1,981364	-0,579279	-3,112579	-3,665542	-5,823040	-2,148584	15,150806	0,204314	-0,117663	-2,544169	-7,463879	8,017612	1,981364	0,204314	-0,117663	-2,544169	-7,463879	8,017612	1,981364
11:19:50,37	0,528123	3,327970	-0,100995	0,209976	0,433026	0,001016	0,205467	-0,116401	-2,544499	1,735749	24,156466	2,029320	-0,577554	-3,111877	-3,663604	-5,830890	-2,188927	15,148818	0,205467	-0,116401	-2,544499	-7,401705	8,027275	2,029320	0,205467	-0,116401	-2,544499	-7,401705	8,027275	2,029320
11:19:50,42	0,528123	3,327970	-0,100995	0,209976	0,433026	0,001016	0,203997	-0,117543	-2,542561	1,756303	24,093392	2,027331	-0,578141	-3,113239	-3,663974	-5,843085	-2,150497	15,174321	0,203997	-0,117543	-2,542561	-7,470849	8,079607	2,027331	0,203997	-0,117543	-2,542561	-7,470849	8,079607	2,027331
11:19:50,47	0,528123	3,327970	-0,100995	0,209976	0,433026	0,001016	0,205470	-0,117716	-2,542931	1,792480	24,140212	2,052835	-0,576334	-3,110869	-3,664750	-5,815331	-2,155353	15,170171	0,205470	-0,117716	-2,542931	-7,448248	8,010797	2,052835	0,205470	-0,117716	-2,542931	-7,448248	8,010797	2,052835
11:19:50,52	0,528123	3,327970	-0,100995	0,209976	0,433026	0,001016	0,202514	-0,118096	-2,543707	1,821921	24,012937	2,048685	-0,578677	-3,112312	-3,664402	-5,821654	-2,151267	15,116240	0,202514	-0,118096	-2,543707	-7,448651	8,115606	2,048685	0,202514	-0,118096	-2,543707	-7,448651	8,115606	2,048685
11:19:50,57	0,528123	3,327970	-0,100995	0,209976	0,433026	0,001016	0,204935	-0,116789	-2,543359	1,754297	24,131323	1,994754	-0,576398	-3,114338	-3,662806	-5,853663	-2,168056	15,173295	0,204935	-0,116789	-2,543359	-7,413619	8,043925	1,994754	0,204935	-0,116789	-2,543359	-7,413619	8,043925	1,994754
11:19:50,62	0,528123	3,327970	-0,100995	0,209976	0,433026	0,001016	0,205551	-0,119775	-2,541764	1,879046	24,144022	2,051809	-0,575159	-3,112945	-3,664752	-5,819037	-2,170272	15,155093	0,205551	-0,119775	-2,541764	-7,523303	8,008279	2,051809	0,205551	-0,119775	-2,541764	-7,523303	8,008279	2,051809
11:19:50,67	0,528123	3,327970	-0,100995	0,209976	0,433026	0,001016	0,203724	-0,120152	-2,543709	1,914031	24,080143	2,033606	-0,576369	-3,112492	-3,662039	-5,833733	-2,181145	15,157948	0,203724	-0,120152	-2,543709	-7,517893	8,087773	2,033606	0,203724	-0,120152	-2,543709	-7,517893	8,087773	2,033606
11:19:50,72	0,528123	3,327970	-0,100995	0,209976	0,433026	0,001016	0,203937	-0,118877	-2,540997	1,830994	24,083903	2,036462	-0,578697	-3,110603	-3,662430	-5,813697	-2,183677	15,157777	0,203937	-0,118877	-2,540997	-7,500884	8,074852	2,036462	0,203937	-0,118877	-2,540997	-7,500884	8,074852	2,036462
11:19:50,77	0,528123	3,327970	-0,100995	0,209976	0,433026	0,001016	0,203465	-0,115917	-2,541388	1,684889	24,077985	2,036290	-0,577607	-3,113044	-3,664374	-5,859075	-2,175864	15,169193	0,203465	-0,115917	-2,541388	-7,414613	8,105973	2,036290	0,203465	-0,115917	-2,541388	-7,414613	8,105973	2,036290
11:19:50,82	0,528123	3,327970	-0,100995	0,209976	0,433026	0,001016	0,205034	-0,118082	-2,543331	1,781511	24,116373	2,047706	-0,578139	-3,111445	-3,662824	-5,834669	-2,170056	15,158640	0,205034	-0,118082	-2,543331	-7,487891	8,021188	2,047706	0,205034	-0,118082	-2,543331	-7,487891	8,021188	2,047706
11:19:50,87	0,528123	3,327970	-0,100995	0,209976	0,433026	0,001016	0,203915	-0,116821	-2,541781	1,733180	24,076414	2,037153	-0,574638	-3,108632	-3,666709	-5,827754	-2,189403	15,166181	0,203915	-0,116821	-2,541781	-7,437245	8,069074	2,037153	0,203915	-0,116821	-2,541781	-7,437245	8,069074	2,037153
11:19:50,92	0,528123	3,327970	-0,100995	0,209976	0,433026	0,001016	0,199729	-0,118446	-2,545667	1,804404	23,874379	2,044694	-0,579336	-3,112748	-3,662047	-5,851952	-2,158176	15,163170	0,199729	-0,118446	-2,545667	-7,493617	8,195679	2,044694	0,199729	-0,118446	-2,545667	-7,493617	8,195679	2,044694
11:19:50,97	0,528123	3,327970	-0,100995	0,209976	0,433026	0,001016	0,205642	-0,116436	-2,541004	1,714808	24,145306	2,041684	-0,575206	-3,111450	-3,664785	-5,846292	-2,150916	15,136846	0,205642	-0,116436	-2,541004	-7,425397	8,002404	2,041684	0,205642	-0,116436	-2,541004	-7,425397	8,002404	2,041684
11:19:51,02	0,528123	3,327970	-0,100995	0,209976	0,433026	0,001016	0,202454	-0,119363	-2,543742	1,876164	23,980792	2,015359	-0,577531	-3,112485	-3,661639	-5,828064	-2,172587	15,172256	0,202454	-0,119363	-2,543742	-7,493863	8,088163	2,015359	0,202454	-0,119363	-2,543742	-7,493863	8,088163	2,015359
11:19:51,07	0,528123	3,327970	-0,100995	0,209976	0,433026	0,001016	0,204511	-0,117868	-2,540596	1,788732	24,114409	2,050770	-0,577550	-3,113094	-3,661682	-5,847753	-2,162894	15,124250	0,204511	-0,117868	-2,540596	-7,463879	8,060257	2,050770	0,204511	-0,117868	-2,540596	-7,463879	8,060257	2,050770
11:19:51,12	0,528123	3,327970	-0,100995	0,209976	0,433026	0,001016	0,205049	-0,118156	-2,540639	1,802270	24,120450	2,002763	-0,576910	-3,112920	-3,661648	-5,812910	-2,184981	15,147526	0,205049	-0,118156	-2,540639	-7,472969	8,024122	2,002763	0,205049	-0,118156	-2,540639	-7,472969	8,024122	2,002763
11:19:51,17	0,528123	3,327970	-0,100995	0,209976	0,433026	0,001016	0,204578	-0,118623	-2,540605	1,824865	24,137190	2,026039	-0,573934	-3,111697	-3,666698	-5,784953	-2,191939	15,136249	0,204578	-0,118623	-2,540605	-7,487058	8,077815	2,026039	0,204578	-0,118623	-2,540605	-7,487058	8,077815	2,026039
11:19:51,22	0,528123	3,327970	-0,100995	0,209976	0,433026	0,001016	0,202031	-0,120588	-2,545655	1,934998	24,032431	2,014762	-0,486580	-2,952714	-3,356553	1,275580	-6,114801	15,098075	0,202031	-0,120588	-2,545655	-7,531178	8,173004	2,014762	0,202031	-0,120588	-2,545655	-7,531178	8,173004	2,014762
11:19:51,27	0,528123	3,327970	-0,100995	0,209976	0,433026	0,001016	0,020671	-0,116748	-2,235511	1,868292	22,677748	1,976588	-0,555621	-3,082215	-3,440435	-4,733196	-2,982412	15,183165	0,020671	-0,116748	-2,235511	-7,296451	21,055068	1,976588	0,020671	-0,116748	-2,235511	-7,296451	21,055068	1,976588
11:19:51,32	0,528123	3,327970	-0,100995	0,209976	0,433026	0,001016	0,167342	-0,121707	-2,319393	1,834474	23,534711	2,061678	-0,602507	-3,173296	-3,936259	-6,767044	-1,894146	15,189547	0,167342	-0,121707	-2,319393	-7,719512	10,398334	2,061678	0,167342	-0,121707	-2,319393	-7,719512	10,398334	2,061678
11:19:51,37	0,527997	3,327946	-0,100965	0,209987	0,483021	0,000974	0,269664	-0,126644	-2,815217	2,016729	26,549933	2,068060	-0,587190	-3,153344	-4,017571	-5,104517	-2,893569	15,190684	0,269664	-0,126644	-2,815217	-7,924795	5,381318	2,068060	0,269664	-0,126644	-2,815217	-7,924795	5,381318	2,068060
11:19:51,42	0,527997	3,327946	-0,100965	0,209987	0,483021	0,000974	0,244726	-0,129932	-2,896528	2,153454	27,192676	2,069198	-0,588363	-3,149879	-4,010543	-5,088272	-2,927130	15,243619	0,244726	-0,129932	-2,896528	-8,046195	7,981669	2,069198	0,244726	-0,129932	-2,896528	-8,046195	7,981669	2,069198
11:19:51,47	0,527997	3,327946	-0,100965	0,209987	0,483021	0,000974	0,242313	-0,127184	-2,889500	1,989609	27,098023	2,122133	-0,587750	-3,148927	-4,006283	-5,089424	-2,913521	15,227187	0,242313	-0,127184	-2,889500	-7,994311	8,076473	2,122133	0,242313	-0,127184	-2,889500	-7,994311	8,076473	2,122133
11:19:51,52	0,527997	3,327946	-0,100965	0,209987	0,483021	0,000974	0,241182	-0,127239	-2,885241	2,003683	27,031397	2,105700	-0,588409	-3,151702	-4,010174	-5,125002	-2,904322	15,229689	0,241182	-0,127239	-2,885241	-7,984561	8,098649	2,105700	0,241182	-0,127239	-2,885241	-7,984561	8,098649	2,105700
11:19:51,57	0,527997	3,327946	-0,100965	0,209987	0,483021	0,000974	0,243914	-0,128055	-2,889131	2,036312	27,138077	2,108202	-0,587794	-3,150528	-4,005891	-5,102172	-2,949083	15,230540	0,243914	-0,128055	-2,889131	-8,016017	7,990828	2,108202	0,243914	-0,128055	-2,889131	-8,016017	7,990828	2,108202
11:19:51,62	0,527997	3,327946	-0,100965	0,209987	0,483021	0,000974	0,242590	-0,128001	-2,884848	2,006149	27,111396	2,109053	-0,588985	-3,149622	-4,005887	-5,115277	-2,914623	15,251085	0,242590	-0,128001	-2,884848	-8,041933	8,068058	2,109053	0,242590	-0,128001	-2,884848	-8,041933	8,068058	2,109053
11:19:51,67	0,527997	3,327946	-0,100965	0,209987	0,483021	0,000974	0,242401	-0,126517	-2,884845	1,952257	27,072973	2,129599	-0,582296	-3,141359	-3,992500	-4,667532	-3,142434	15,238267	0,242401	-0,126517	-2,884845	-7,979309	8,044495	2,129599	0,242401	-0,126517	-2,884845	-7,979309	8,044495	2,129599
11:19:51,72	0,527997	3,327946	-0,100965	0,209987	0,483021	0,000974	0,231900	-0,128178	-2,871457	2,065232	27,028606	2,116781	-0,476689	-2,952200	-3,698052	3,946601	-8,044225	15,218402	0,231900	-0,128178	-2,871457	-7,996753	8,824424	2,116781	0,231900	-0,128178	-2,871457	-7,996753	8,824424	2,116781
11:19:51,77	0,527997	3,327946	-0,100965	0,209987	0,483021	0,000974	0,015281	-0,125057	-2,577010	1,964915	25,675338	2,096916	-0,546697	-3,085051	-3,763326	-2,111957	-4,633498	15,252481	0,015281	-0,125057	-2,577010	-7,852045	24,475793	2,096916	0,015281	-0,125057	-2,577010	-7,852045	24,475793	2,096916
11:19:51,82	0,527997	3,327946	-0,100965	0,209987	0,483021	0,000974	0,165336	-0,130853	-2,642284	2,190839	26,525990	2,130995	-0,598179	-3,178674	-4,258105	-4,314520	-3,740648	15,194388	0,165336	-0,130853	-2,642284	-8,081160	13,547100	2,130995	0,165336	-0,130853	-2,642284	-8,081160	13,547100	2,130995
11:19:51,87	0,528052	3,327994	-0,100999	0,209987	0,533029	0,000974	0,272157	-0,133081	-3,137062	1,978598	29,726777	2,072902	-0,584009	-3,154086	-4,349100	-2,614722	-4,699570	15,246429	0,272157	-0,133081	-3,137062	-8,468231	8,362446	2,072902	0,272157	-0,133081	-3,137062	-8,468231	8,362446	2,072902
11:19:51,92	0,528052	3,327994	-0,100999	0,209987	0,533029	0,000974	0,243779	-0,133057	-3,228058	1,996842	30,202626	2,124942	-0,582265	-3,150778	-4,343670	-2,616240	-4,730234	15,247795	0,243779	-0,133057	-3,228058	-8,448168	11,066005	2,124942	0,243779	-0,133057	-3,228058	-8,448168	11,066005	2,124942
11:19:51,97	0,528052	3,327994	-0,100999	0,209987	0,533029	0,000974	0,240042	-0,132914	-3,222627	1,962069	30,022325	2,126309	-0,582232	-3,154723	-4,341325	-2,622887	-4,710489	15,246489	0,240042	-0,132914	-3,222627	-8,471682	11,179050	2,126309	0,240042	-0,132914	-3,222627	-8,471682	11,179050	2,126309
11:19:52,02	0,528052	3,327994	-0,100999	0,209987	0,533029	0,000974	0,243442	-0,134915	-3,220282	2,079898	30,183491	2,125003	-0,579302	-3,149954	-4,339016	-2,612212	-4,743393	15,230599	0,243442	-0,134915	-3,220282	-8,510932	11,073323	2,125003	0,243442	-0,134915	-3,220282	-8,510932	11,073323	2,125003
11:19:52,07	0,528052	3,327994	-0,100999	0,209987	0,533029	0,000974	0,237847	-0,135068	-3,217973	2,064712	29,918256	2,109113	-0,578734	-3,151829	-4,339002	-2,614953	-4,775102	15,239113	0,237847	-0,135068	-3,217973	-8,538155	11,247283	2,109113	0,237847	-0,135068	-3,217973	-8,538155	11,247283	2,109113
11:19:52,12	0,528052	3,327994	-0,100999	0,209987	0,533029	0,000974	0,239187	-0,136498	-3,217959	2,110200	30,001410	2,117627	-0,579921	-3,150431	-4,337428	-2,620022	-4,756817	15,277557	0,239187	-0,136498	-3,217959	-8,604859	11,225258	2,117627	0,239187	-0,136498	-3,217959	-8,604859	11,225258	2,117627
11:19:52,17	0,528052	3,327994	-0,100999	0,209987	0,533029	0,000974	0,238569	-0,134771	-3,216385	2,033701	29,955763	2,156071	-0,581664	-3,151705	-4,334374	-2,625328	-4,761831	15,202425	0,238569	-0,134771	-3,216385	-8,545796	11,228091	2,156071	0,238569	-0,134771	-3,216385	-8,545796	11,228091	2,156071
11:19:52,22	0,528052	3,327994	-0,100999	0,209987	0,533029	0,000974	0,240544	-0,133898	-3,213332	1,981334	30,056360	2,080939	-0,578730	-3,150216	-4,328525	-2,629700	-4,774913	15,233136	0,240544	-0,133898	-3,213332	-8,529669	11,173673	2,080939	0,240544	-0,133898	-3,213332	-8,529669	11,173673	2,080939
11:19:52,27	0,528052	3,327994	-0,100999	0,209987	0,533029	0,000974	0,237788	-0,135695	-3,207482	2,061235	29,915790	2,111649	-0,580587	-3,151854	-4,331638	-2,665599	-4,783162	15,244261	0,237788	-0,135695	-3,207482	-8,590790	11,249469	2,111649	0,237788	-0,135695	-3,207482	-8,590790	11,249469	2,111649
11:19:52,32	0,528052	3,327994	-0,100999	0,209987	0,533029	0,000974	0,240134	-0,134906	-3,210595	1,995111	30,010863	2,122775	-0,582877	-3,148406	-4,332750	-2,621847	-4,762997	15,313082	0,240134	-0,134906	-3,210595	-8,594974	11,160311	2,122775	0,240134	-0,134906	-3,210595	-8,594974	11,160311	2,122775
11:19:52,37	0,528052	3,327994	-0,100999	0,209987	0,533029	0,000974	0,238293	-0,131199	-3,211708	1,841695	29,942933	2,191596	-0,581085	-3,150043	-4,330085	-2,634738	-4,748178	15,234612	0,238293	-0,131199	-3,211708	-8,457403	11,236908	2,191596	0,238293	-0,131199	-3,211708	-8,457403	11,236908	2,191596
11:19:52,42	0,528052	3,327994	-0,100999	0,209987	0,533029	0,000974	0,238815	-0,133569	-3,209042	1,971318	29,951480	2,113126	-0,581086	-3,150008	-4,331262	-2,634596	-4,748234	15,220794	0,238815	-0,133569	-3,209042	-8,513818	11,204513	2,113126	0,238815	-0,133569	-3,209042	-8,513818	11,204513	2,113126
11:19:52,47	0,528052	3,327994	-0,100999	0,209987	0,533029	0,000974	0,238785	-0,133550	-3,210219	1,970385	29,950099	2,099308	-0,583435	-3,150724	-4,330091	-2,637804	-4,737580	15,229634	0,238785	-0,133550	-3,210219	-8,513309	11,205445	2,099308	0,238785	-0,133550	-3,210219	-8,513309	11,205445	2,099308
11:19:52,52	0,528052	3,327994	-0,100999	0,209987	0,533029	0,000974	0,240580	-0,131874	-3,209048	1,890850	30,035292	2,108148	-0,579900	-3,152626	-4,330443	-2,635337	-4,746799	15,258927	0,240580	-0,131874	-3,209048	-8,461268	11,149794	2,108148	0,240580	-0,131874	-3,209048	-8,461268	11,149794	2,108148
11:19:52,57	0,528052	3,327994	-0,100999	0,209987	0,533029	0,000974	0,240460	-0,135887	-3,209400	2,092745	30,035828	2,137441	-0,578696	-3,152041	-4,330431	-2,615628	-4,761846	15,263376	0,240460	-0,135887	-3,209400	-8,574349	11,159705	2,137441	0,240460	-0,135887	-3,209400	-8,574349	11,159705	2,137441
11:19:52,62	0,528052	3,327994	-0,100999	0,209987	0,533029	0,000974	0,239351	-0,136637	-3,209388	2,128597	30,002739	2,141889	-0,577600	-3,152168	-4,328127	-2,655668	-4,776798	15,247542	0,239351	-0,136637	-3,209388	-8,597414	11,213691	2,141889	0,239351	-0,136637	-3,209388	-8,597414	11,213691	2,141889
11:19:52,68	0,528052	3,327994	-0,100999	0,209987	0,533029	0,000974	0,238913	-0,137649	-3,207084	2,148259	29,952756	2,126055	-0,582640	-3,151328	-4,328565	-2,631156	-4,743129	15,268076	0,238913	-0,137649	-3,207084	-8,657204	11,198103	2,126055	0,238913	-0,137649	-3,207084	-8,657204	11,198103	2,126055
11:19:52,73	0,528052	3,327994	-0,100999	0,209987	0,533029	0,000974	0,240706	-0,132865	-3,207522	1,940902	30,050386	2,146590	-0,578108	-3,149876	-4,327746	-2,616801	-4,771081	15,227965	0,240706	-0,132865	-3,207522	-8,489013	11,154981	2,146590	0,240706	-0,132865	-3,207522	-8,489013	11,154981	2,146590
11:19:52,78	0,528052	3,327994	-0,100999	0,209987	0,533029	0,000974	0,237182	-0,136064	-3,206703	2,090199	29,893582	2,106479	-0,580586	-3,150442	-4,326957	-2,676220	-4,753862	15,281431	0,237182	-0,136064	-3,206703	-8,590805	11,274757	2,106479	0,237182	-0,136064	-3,206703	-8,590805	11,274757	2,106479
11:19:52,83	0,528052	3,327994	-0,100999	0,209987	0,533029	0,000974	0,238912	-0,134201	-3,205914	1,978519	29,923429	2,159945	-0,581635	-3,149845	-4,329281	-2,611113	-4,758471	15,257710	0,238912	-0,134201	-3,205914	-8,556229	11,168867	2,159945	0,238912	-0,134201	-3,205914	-8,556229	11,168867	2,159945
11:19:52,88	0,528052	3,327994	-0,100999	0,209987	0,533029	0,000974	0,238919	-0,132994	-3,208238	1,944315	29,982510	2,136224	-0,579937	-3,148890	-4,326590	-2,646282	-4,763144	15,242184	0,238919	-0,132994	-3,208238	-8,495680	11,227356	2,136224	0,238919	-0,132994	-3,208238	-8,495680	11,227356	2,136224
11:19:52,93	0,528052	3,327994	-0,100999	0,209987	0,533029	0,000974	0,237243	-0,133987	-3,205547	1,974319	29,867208	2,120698	-0,579896	-3,149501	-4,328924	-2,626456	-4,763211	15,223934	0,237243	-0,133987	-3,205547	-8,543627	11,243665	2,120698	0,237243	-0,133987	-3,205547	-8,543627	11,243665	2,120698
11:19:52,98	0,528052	3,327994	-0,100999	0,209987	0,533029	0,000974	0,237751	-0,134328	-3,207881	2,001908	29,910864	2,102448	-0,578793	-3,153615	-4,329674	-2,656549	-4,794169	15,252360	0,237751	-0,134328	-3,207881	-8,542810	11,247386	2,102448	0,237751	-0,134328	-3,207881	-8,542810	11,247386	2,102448
11:19:53,03	0,528052	3,327994	-0,100999	0,209987	0,533029	0,000974	0,240763	-0,137340	-3,208631	2,116702	30,056871	2,130873	-0,582271	-3,150727	-4,328515	-2,643530	-4,739529	15,257944	0,240763	-0,137340	-3,208631	-8,664498	11,157004	2,130873	0,240763	-0,137340	-3,208631	-8,664498	11,157004	2,130873
11:19:53,08	0,528052	3,327994	-0,100999	0,209987	0,533029	0,000974	0,240001	-0,132883	-3,207473	1,938784	30,001202	2,136457	-0,578741	-3,148952	-4,326558	-2,629606	-4,778113	15,270782	0,240001	-0,132883	-3,207473	-8,492566	11,161151	2,136457	0,240001	-0,132883	-3,207473	-8,492566	11,161151	2,136457
11:19:53,13	0,528052	3,327994	-0,100999	0,209987	0,533029	0,000974	0,236699	-0,135053	-3,205516	2,025160	29,860863	2,149296	-0,581122	-3,150525	-4,324240	-2,647814	-4,786865	15,258943	0,236699	-0,135053	-3,205516	-8,576519	11,279998	2,149296	0,236699	-0,135053	-3,205516	-8,576519	11,279998	2,149296
11:19:53,18	0,528052	3,327994	-0,100999	0,209987	0,533029	0,000974	0,239251	-0,133778	-3,203197	1,942168	29,982181	2,137457	-0,581769	-3,152058	-4,325430	-2,683208	-4,774454	15,240709	0,239251	-0,133778	-3,203197	-8,559411	11,200974	2,137457	0,239251	-0,133778	-3,203197	-8,559411	11,200974	2,137457
11:19:53,23	0,528052	3,327994	-0,100999	0,209987	0,533029	0,000974	0,240903	-0,133985	-3,204388	1,945955	30,031200	2,119223	-0,577053	-3,151322	-4,324231	-2,674337	-4,785817	15,274365	0,240903	-0,133985	-3,204388	-8,571831	11,120353	2,119223	0,240903	-0,133985	-3,204388	-8,571831	11,120353	2,119223
11:19:53,28	0,528052	3,327994	-0,100999	0,209987	0,533029	0,000974	0,237907	-0,137700	-3,203189	2,133748	29,888815	2,152878	-0,581108	-3,149569	-4,326968	-2,643731	-4,761061	15,251842	0,237907	-0,137700	-3,203189	-8,675692	11,213088	2,152878	0,237907	-0,137700	-3,203189	-8,675692	11,213088	2,152878
11:19:53,33	0,528052	3,327994	-0,100999	0,209987	0,533029	0,000974	0,238417	-0,133312	-3,205926	1,942307	29,929421	2,130356	-0,578239	-3,150005	-4,326970	-2,668320	-4,793686	15,256328	0,238417	-0,133312	-3,205926	-8,522664	11,213722	2,130356	0,238417	-0,133312	-3,205926	-8,522664	11,213722	2,130356
11:19:53,38	0,528052	3,327994	-0,100999	0,209987	0,533029	0,000974	0,237359	-0,136015	-3,205928	2,042305	29,869436	2,134841	-0,578784	-3,151052	-4,325771	-2,650446	-4,790915	15,284324	0,237359	-0,136015	-3,205928	-8,634838	11,236770	2,134841	0,237359	-0,136015	-3,205928	-8,634838	11,236770	2,134841
11:19:53,43	0,528052	3,327994	-0,100999	0,209987	0,533029	0,000974	0,238538	-0,136066	-3,204728	2,056321	29,944874	2,162838	-0,576957	-3,149866	-4,325046	-2,639326	-4,763335	15,212466	0,238538	-0,136066	-3,204728	-8,624866	11,219603	2,162838	0,238538	-0,136066	-3,204728	-8,624866	11,219603	2,162838
11:19:53,48	0,528052	3,327994	-0,100999	0,209987	0,533029	0,000974	0,236598	-0,137055	-3,204003	2,137199	29,839799	2,090980	-0,578753	-3,151825	-4,325412	-2,642415	-4,797432	15,235254	0,236598	-0,137055	-3,204003	-8,621632	11,266871	2,090980	0,236598	-0,137055	-3,204003	-8,621632	11,266871	2,090980
11:19:53,53	0,528052	3,327994	-0,100999	0,209987	0,533029	0,000974	0,239193	-0,136479	-3,204370	2,076189	29,989100	2,113767	-0,579355	-3,151328	-4,325037	-2,657254	-4,772106	15,231113	0,239193	-0,136479	-3,204370	-8,637449	11,212482	2,113767	0,239193	-0,136479	-3,204370	-8,637449	11,212482	2,113767
11:19:53,58	0,528052	3,327994	-0,100999	0,209987	0,533029	0,000974	0,239063	-0,135710	-3,203994	2,050680	29,956869	2,109627	-0,579282	-3,150056	-4,323465	-2,623070	-4,768893	15,239800	0,239063	-0,135710	-3,203994	-8,602540	11,190392	2,109627	0,239063	-0,135710	-3,203994	-8,602540	11,190392	2,109627
11:19:53,63	0,528052	3,327994	-0,100999	0,209987	0,533029	0,000974	0,237925	-0,135136	-3,202422	2,040733	29,925667	2,118314	-0,581136	-3,153036	-4,324618	-2,665089	-4,770494	15,269191	0,237925	-0,135136	-3,202422	-8,567467	11,248558	2,118314	0,237925	-0,135136	-3,202422	-8,567467	11,248558	2,118314
11:19:53,68	0,528052	3,327994	-0,100999	0,209987	0,533029	0,000974	0,241433	-0,135021	-3,203575	2,012339	30,072502	2,147704	-0,579880	-3,150480	-4,323861	-2,624908	-4,779226	15,229873	0,241433	-0,135021	-3,203575	-8,586807	11,120003	2,147704	0,241433	-0,135021	-3,203575	-8,586807	11,120003	2,147704
11:19:53,73	0,528052	3,327994	-0,100999	0,209987	0,533029	0,000974	0,238591	-0,134831	-3,202818	2,014985	29,963871	2,108386	-0,580467	-3,154202	-4,323078	-2,636134	-4,779601	15,224001	0,238591	-0,134831	-3,202818	-8,569242	11,234486	2,108386	0,238591	-0,134831	-3,202818	-8,569242	11,234486	2,108386
11:19:53,78	0,528052	3,327994	-0,100999	0,209987	0,533029	0,000974	0,242109	-0,136183	-3,202035	2,079378	30,137260	2,102514	-0,579992	-3,151813	-4,325816	-2,670693	-4,795390	15,235643	0,242109	-0,136183	-3,202035	-8,611021	11,131731	2,102514	0,242109	-0,136183	-3,202035	-8,611021	11,131731	2,102514
11:19:53,83	0,528052	3,327994	-0,100999	0,209987	0,533029	0,000974	0,239801	-0,135400	-3,204773	2,007699	29,995244	2,114156	-0,582995	-3,151296	-4,325443	-2,708141	-4,759465	15,246200	0,239801	-0,135400	-3,204773	-8,621221	11,170841	2,114156	0,239801	-0,135400	-3,204773	-8,621221	11,170841	2,114156
11:19:53,88	0,528052	3,327994	-0,100999	0,209987	0,533029	0,000974	0,240855	-0,132542	-3,204400	1,871438	29,999663	2,124713	-0,581754	-3,149753	-4,321933	-2,666671	-4,803682	15,242664	0,240855	-0,132542	-3,204400	-8,533079	11,092514	2,124713	0,240855	-0,132542	-3,204400	-8,533079	11,092514	2,124713
11:19:53,93	0,528052	3,327994	-0,100999	0,209987	0,533029	0,000974	0,238899	-0,132844	-3,200890	1,869618	29,955958	2,121178	-0,579955	-3,149656	-4,323442	-2,655427	-4,766172	15,293446	0,238899	-0,132844	-3,200890	-8,558657	11,202378	2,121178	0,238899	-0,132844	-3,200890	-8,558657	11,202378	2,121178
11:19:53,98	0,528052	3,327994	-0,100999	0,209987	0,533029	0,000974	0,237915	-0,134354	-3,202399	1,986224	29,895749	2,171959	-0,578753	-3,151222	-4,322682	-2,645267	-4,794118	15,253198	0,237915	-0,134354	-3,202399	-8,560554	11,219448	2,171959	0,237915	-0,134354	-3,202399	-8,560554	11,219448	2,171959
11:19:54,03	0,528052	3,327994	-0,100999	0,209987	0,533029	0,000974	0,238670	-0,136177	-3,201639	2,061922	29,957810	2,131711	-0,580427	-3,150118	-4,322296	-2,611941	-4,763580	15,238938	0,238670	-0,136177	-3,201639	-8,627999	11,222199	2,131711	0,238670	-0,136177	-3,201639	-8,627999	11,222199	2,131711
11:19:54,08	0,528052	3,327994	-0,100999	0,209987	0,533029	0,000974	0,238552	-0,134176	-3,201253	2,000961	29,965233	2,117451	-0,580516	-3,148576	-4,324266	-2,650429	-4,750736	15,236312	0,238552	-0,134176	-3,201253	-8,531853	11,238935	2,117451	0,238552	-0,134176	-3,201253	-8,531853	11,238935	2,117451
11:19:54,13	0,528052	3,327994	-0,100999	0,209987	0,533029	0,000974	0,237260	-0,133328	-3,203223	1,948736	29,858327	2,114825	-0,581111	-3,148366	-4,323483	-2,649376	-4,761043	15,245113	0,237260	-0,133328	-3,203223	-8,517497	11,233403	2,114825	0,237260	-0,133328	-3,203223	-8,517497	11,233403	2,114825
11:19:54,18	0,528052	3,327994	-0,100999	0,209987	0,533029	0,000974	0,237376	-0,132708	-3,202440	1,908100	29,870425	2,123627	-0,581662	-3,150044	-4,320748	-2,645647	-4,745249	15,253262	0,237376	-0,132708	-3,202440	-8,509470	11,236393	2,123627	0,237376	-0,132708	-3,202440	-8,509470	11,236393	2,123627
11:19:54,23	0,528052	3,327994	-0,100999	0,209987	0,533029	0,000974	0,239104	-0,133070	-3,199705	1,942470	29,955628	2,131776	-0,582851	-3,148676	-4,325017	-2,633891	-4,756359	15,265071	0,239104	-0,133070	-3,199705	-8,503521	11,185926	2,131776	0,239104	-0,133070	-3,199705	-8,503521	11,185926	2,131776
11:19:54,28	0,528052	3,327994	-0,100999	0,209987	0,533029	0,000974	0,238515	-0,131355	-3,203974	1,849574	29,940690	2,143584	-0,579934	-3,150517	-4,320768	-2,658965	-4,772641	15,228537	0,238515	-0,131355	-3,203974	-8,461832	11,217295	2,143584	0,238515	-0,131355	-3,203974	-8,461832	11,217295	2,143584
11:19:54,33	0,528052	3,327994	-0,100999	0,209987	0,533029	0,000974	0,238651	-0,134802	-3,199725	2,002179	29,934200	2,107050	-0,578770	-3,150427	-4,322734	-2,664264	-4,774783	15,200862	0,238651	-0,134802	-3,199725	-8,579814	11,200112	2,107050	0,238651	-0,134802	-3,199725	-8,579814	11,200112	2,107050
11:19:54,38	0,528052	3,327994	-0,100999	0,209987	0,533029	0,000974	0,237990	-0,135765	-3,201691	2,047731	29,896340	2,079376	-0,578142	-3,150631	-4,320394	-2,659599	-4,748157	15,205167	0,237990	-0,135765	-3,201691	-8,609828	11,214094	2,079376	0,237990	-0,135765	-3,201691	-8,609828	11,214094	2,079376
11:19:54,43	0,528052	3,327994	-0,100999	0,209987	0,533029	0,000974	0,237853	-0,136412	-3,199352	2,106739	29,879897	2,083681	-0,579950	-3,149739	-4,323075	-2,655653	-4,772691	15,263934	0,237853	-0,136412	-3,199352	-8,601567	11,208475	2,083681	0,237853	-0,136412	-3,199352	-8,601567	11,208475	2,083681
11:19:54,48	0,528052	3,327994	-0,100999	0,209987	0,533029	0,000974	0,237985	-0,134399	-3,202033	1,982832	29,902466	2,142447	-0,578854	-3,151948	-4,320775	-2,699415	-4,797279	15,232987	0,237985	-0,134399	-3,202033	-8,567519	11,220652	2,142447	0,237985	-0,134399	-3,202033	-8,567519	11,220652	2,142447
11:19:54,53	0,528052	3,327994	-0,100999	0,209987	0,533029	0,000974	0,239350	-0,136453	-3,199733	2,046459	29,947852	2,111501	-0,582327	-3,152237	-4,325400	-2,672907	-4,752291	15,275088	0,239350	-0,136453	-3,199733	-8,665122	11,158868	2,111501	0,239350	-0,136453	-3,199733	-8,665122	11,158868	2,111501
11:19:54,58	0,528052	3,327994	-0,100999	0,209987	0,533029	0,000974	0,241336	-0,133590	-3,204357	1,949796	30,051580	2,153601	-0,582344	-3,150582	-4,323874	-2,670632	-4,788069	15,244162	0,241336	-0,133590	-3,204357	-8,537037	11,106705	2,153601	0,241336	-0,133590	-3,204357	-8,537037	11,106705	2,153601
11:19:54,63	0,528052	3,327994	-0,100999	0,209987	0,533029	0,000974	0,240454	-0,133828	-3,202036	1,950406	30,049082	2,121979	-0,581680	-3,151592	-4,323078	-2,641224	-4,784160	15,243466	0,240454	-0,133828	-3,202036	-8,555098	11,173454	2,121979	0,240454	-0,133828	-3,202036	-8,555098	11,173454	2,121979
11:19:54,68	0,528052	3,327994	-0,100999	0,209987	0,533029	0,000974	0,240454	-0,133828	-3,202036	1,950406	30,049082	2,121979	-0,578782	-3,151563	-4,322308	-2,675391	-4,751921	15,249731	0,240454	-0,133828	-3,202036	-8,555098	11,173454	2,121979	0,240454	-0,133828	-3,202036	-8,555098	11,173454	2,121979
11:19:54,73	0,528052	3,327994	-0,100999	0,209987	0,533029	0,000974	0,238980	-0,136323	-3,201266	2,091001	29,926724	2,128245	-0,649761	-3,279676	-4,588040	-8,409200	-1,646016	15,267246	0,238980	-0,136323	-3,201266	-8,610388	11,166806	2,128245	0,238980	-0,136323	-3,201266	-8,610388	11,166806	2,128245
11:19:54,78	0,528052	3,327994	-0,100999	0,209987	0,533029	0,000974	0,385418	-0,138910	-3,466997	2,048386	31,022952	2,145760	-0,581570	-3,163888	-4,514879	-3,064179	-4,838608	15,210772	0,385418	-0,138910	-3,466997	-8,856044	0,767612	2,145760	0,385418	-0,138910	-3,466997	-8,856044	0,767612	2,145760
11:19:54,83	0,528052	3,327994	-0,100999	0,209987	0,533029	0,000974	0,251048	-0,140071	-3,393836	2,016424	30,260906	2,089286	-0,536004	-3,067071	-3,949668	-1,377387	-5,465855	15,200507	0,251048	-0,140071	-3,393836	-8,979174	10,553647	2,089286	0,251048	-0,140071	-3,393836	-8,979174	10,553647	2,089286
11:19:54,88	0,528046	3,327974	-0,100991	0,209977	0,483037	0,000988	0,144419	-0,131124	-2,828625	1,851371	26,490645	2,079021	-0,544663	-3,088908	-3,869765	-2,814073	-4,868432	15,229506	0,144419	-0,131124	-2,828625	-8,441898	15,153733	2,079021	0,144419	-0,131124	-2,828625	-8,441898	15,153733	2,079021
11:19:54,93	0,528046	3,327974	-0,100991	0,209977	0,483037	0,000988	0,167660	-0,134544	-2,748722	1,828213	26,156233	2,108019	-0,547548	-3,086038	-3,867814	-2,783866	-4,858567	15,242787	0,167660	-0,134544	-2,748722	-8,733469	12,994942	2,108019	0,167660	-0,134544	-2,748722	-8,733469	12,994942	2,108019
11:19:54,98	0,528046	3,327974	-0,100991	0,209977	0,483037	0,000988	0,166617	-0,130610	-2,746771	1,647315	26,123228	2,121300	-0,542258	-3,087280	-3,869752	-2,795606	-4,840163	15,240561	0,166617	-0,130610	-2,746771	-8,605583	13,043807	2,121300	0,166617	-0,130610	-2,746771	-8,605583	13,043807	2,121300
11:19:55,03	0,528046	3,327974	-0,100991	0,209977	0,483037	0,000988	0,165047	-0,135813	-2,748709	1,927918	26,022253	2,119074	-0,542918	-3,086314	-3,871722	-2,819499	-4,853856	15,227060	0,165047	-0,135813	-2,748709	-8,733383	13,066026	2,119074	0,165047	-0,135813	-2,748709	-8,733383	13,066026	2,119074
11:19:55,08	0,528046	3,327974	-0,100991	0,209977	0,483037	0,000988	0,164541	-0,134758	-2,750679	1,849251	25,982084	2,105574	-0,541630	-3,086389	-3,869767	-2,774387	-4,852642	15,211122	0,164541	-0,134758	-2,750679	-8,729229	13,065596	2,105574	0,164541	-0,134758	-2,750679	-8,729229	13,065596	2,105574
11:19:55,13	0,528046	3,327974	-0,100991	0,209977	0,483037	0,000988	0,163962	-0,135911	-2,748725	1,932826	25,990431	2,089636	-0,543508	-3,085703	-3,869794	-2,839538	-4,805791	15,222776	0,163962	-0,135911	-2,748725	-8,736182	13,119402	2,089636	0,163962	-0,135911	-2,748725	-8,736182	13,119402	2,089636
11:19:55,18	0,528046	3,327974	-0,100991	0,209977	0,483037	0,000988	0,174023	-0,134230	-2,758171	1,859629	26,095382	2,118372	-0,548116	-3,094262	-3,879214	-3,129455	-4,631247	15,239858	0,174023	-0,134230	-2,758171	-8,677445	12,434604	2,118372	0,174023	-0,134230	-2,758171	-8,677445	12,434604	2,118372
11:19:55,23	0,528046	3,327974	-0,100991	0,209977	0,483037	0,000988	0,174023	-0,134230	-2,758171	1,859629	26,095382	2,118372	-0,646061	-3,267117	-4,212553	-10,810988	-0,477633	15,253579	0,174023	-0,134230	-2,758171	-8,677445	12,434604	2,118372	0,174023	-0,134230	-2,758171	-8,677445	12,434604	2,118372
11:19:55,28	0,528046	3,327974	-0,100991	0,209977	0,483037	0,000988	0,372692	-0,135835	-3,091510	1,699422	27,697004	2,132093	-0,575979	-3,137629	-4,124393	-4,870257	-3,608605	15,210416	0,372692	-0,135835	-3,091510	-8,963592	-1,559352	2,132093	0,372692	-0,135835	-3,091510	-8,963592	-1,559352	2,132093
11:19:55,33	0,528046	3,327974	-0,100991	0,209977	0,483037	0,000988	0,225511	-0,131783	-3,003350	1,747607	26,753890	2,088929	-0,521148	-3,045224	-3,562253	-3,133706	-4,615303	15,175764	0,225511	-0,131783	-3,003350	-8,597361	9,051257	2,088929	0,225511	-0,131783	-3,003350	-8,597361	9,051257	2,088929
11:19:55,38	0,528026	3,327969	-0,100995	0,209976	0,432993	0,001016	0,118071	-0,133066	-2,441210	1,810762	23,174249	2,054278	-0,529510	-3,062442	-3,494724	-4,379618	-4,063969	15,199901	0,118071	-0,133066	-2,441210	-8,634905	13,905667	2,054278	0,118071	-0,133066	-2,441210	-8,634905	13,905667	2,054278
11:19:55,43	0,528026	3,327969	-0,100995	0,209976	0,432993	0,001016	0,137163	-0,134433	-2,373681	1,736389	22,812350	2,078415	-0,528965	-3,062627	-3,497857	-4,397589	-4,063470	15,177850	0,137163	-0,134433	-2,373681	-8,816633	12,045083	2,078415	0,137163	-0,134433	-2,373681	-8,816633	12,045083	2,078415
11:19:55,48	0,528026	3,327969	-0,100995	0,209976	0,432993	0,001016	0,137051	-0,134998	-2,376815	1,757200	22,790724	2,056363	-0,533564	-3,061849	-3,497433	-4,354537	-4,019630	15,211790	0,137051	-0,134998	-2,376815	-8,840150	12,032234	2,056363	0,137051	-0,134998	-2,376815	-8,840150	12,032234	2,056363
11:19:55,53	0,528026	3,327969	-0,100995	0,209976	0,432993	0,001016	0,138677	-0,130626	-2,376390	1,589359	22,890648	2,090303	-0,528927	-3,061850	-3,496662	-4,382871	-4,043974	15,211633	0,138677	-0,130626	-2,376390	-8,664805	12,004503	2,090303	0,138677	-0,130626	-2,376390	-8,664805	12,004503	2,090303
11:19:55,58	0,528026	3,327969	-0,100995	0,209976	0,432993	0,001016	0,136359	-0,134642	-2,375619	1,762937	22,757732	2,090147	-0,529474	-3,063370	-3,497856	-4,378488	-4,021899	15,164251	0,136359	-0,134642	-2,375619	-8,806477	12,053572	2,090147	0,136359	-0,134642	-2,375619	-8,806477	12,053572	2,090147
11:19:55,63	0,528026	3,327969	-0,100995	0,209976	0,432993	0,001016	0,137949	-0,134929	-2,376814	1,799148	22,833191	2,042764	-0,527655	-3,061962	-3,496262	-4,337933	-4,055771	15,196218	0,137949	-0,134929	-2,376814	-8,792762	12,004185	2,042764	0,137949	-0,134929	-2,376814	-8,792762	12,004185	2,042764
11:19:55,68	0,528026	3,327969	-0,100995	0,209976	0,432993	0,001016	0,135820	-0,135800	-2,375219	1,835371	22,774520	2,074732	-0,528408	-3,062195	-3,497857	-4,412725	-4,056384	15,188083	0,135820	-0,135800	-2,375219	-8,824893	12,112672	2,074732	0,135820	-0,135800	-2,375219	-8,824893	12,112672	2,074732
11:19:55,73	0,528026	3,327969	-0,100995	0,209976	0,432993	0,001016	0,136399	-0,135265	-2,376815	1,769626	22,740153	2,066597	-0,531311	-3,062715	-3,495143	-4,403505	-4,049582	15,176285	0,136399	-0,135265	-2,376815	-8,848643	12,032868	2,066597	0,136399	-0,135265	-2,376815	-8,848643	12,032868	2,066597
11:19:55,78	0,528026	3,327969	-0,100995	0,209976	0,432993	0,001016	0,138300	-0,133010	-2,374100	1,662880	22,843618	2,054799	-0,530726	-3,062717	-3,498200	-4,398366	-4,029499	15,241824	0,138300	-0,133010	-2,374100	-8,778392	11,987060	2,054799	0,138300	-0,133010	-2,374100	-8,778392	11,987060	2,054799
11:19:55,83	0,528026	3,327969	-0,100995	0,209976	0,432993	0,001016	0,138009	-0,133518	-2,377157	1,709264	22,822899	2,120337	-0,532406	-3,059983	-3,499025	-4,351508	-4,047835	15,168695	0,138009	-0,133518	-2,377157	-8,771896	11,989179	2,120337	0,138009	-0,133518	-2,377157	-8,771896	11,989179	2,120337
11:19:55,88	0,528026	3,327969	-0,100995	0,209976	0,432993	0,001016	0,136482	-0,130695	-2,377983	1,570041	22,793211	2,047208	-0,530674	-3,060639	-3,496669	-4,383180	-4,006927	15,212705	0,136482	-0,130695	-2,377983	-8,689548	12,079409	2,047208	0,136482	-0,130695	-2,377983	-8,689548	12,079409	2,047208
11:19:55,93	0,528026	3,327969	-0,100995	0,209976	0,432993	0,001016	0,136184	-0,132524	-2,375627	1,684711	22,729856	2,091219	-0,531840	-3,060879	-3,498264	-4,372620	-4,034205	15,154315	0,136184	-0,132524	-2,375627	-8,718411	12,039411	2,091219	0,136184	-0,132524	-2,375627	-8,718411	12,039411	2,091219
11:19:55,98	0,528026	3,327969	-0,100995	0,209976	0,432993	0,001016	0,136975	-0,131634	-2,377221	1,620094	22,793764	2,032828	-0,531249	-3,059980	-3,499415	-4,357178	-4,056370	15,168917	0,136975	-0,131634	-2,377221	-8,713172	12,041237	2,032828	0,136975	-0,131634	-2,377221	-8,713172	12,041237	2,032828
11:19:56,03	0,528026	3,327969	-0,100995	0,209976	0,432993	0,001016	0,135900	-0,131697	-2,378372	1,611887	22,762333	2,047431	-0,530705	-3,062094	-3,498617	-4,389731	-4,032856	15,203216	0,135900	-0,131697	-2,378372	-8,726311	12,094175	2,047431	0,135900	-0,131697	-2,378372	-8,726311	12,094175	2,047431
11:19:56,08	0,528026	3,327969	-0,100995	0,209976	0,432993	0,001016	0,137459	-0,133225	-2,377574	1,695417	22,803464	2,081729	-0,530703	-3,064809	-3,500539	-4,385145	-4,048956	15,213110	0,137459	-0,133225	-2,377574	-8,762709	12,012906	2,081729	0,137459	-0,133225	-2,377574	-8,762709	12,012906	2,081729
11:19:56,13	0,528026	3,327969	-0,100995	0,209976	0,432993	0,001016	0,139810	-0,134584	-2,379496	1,754478	22,937696	2,091624	-0,529568	-3,061281	-3,499411	-4,408800	-4,025239	15,194766	0,139810	-0,134584	-2,379496	-8,810395	11,962647	2,091624	0,139810	-0,134584	-2,379496	-8,810395	11,962647	2,091624
11:19:56,18	0,528026	3,327969	-0,100995	0,209976	0,432993	0,001016	0,136186	-0,133803	-2,378369	1,722553	22,716937	2,073280	-0,530058	-3,061560	-3,500952	-4,364807	-4,016171	15,185726	0,136186	-0,133803	-2,378369	-8,780975	12,026322	2,073280	0,136186	-0,133803	-2,378369	-8,780975	12,026322	2,073280
11:19:56,23	0,528026	3,327969	-0,100995	0,209976	0,432993	0,001016	0,136673	-0,133518	-2,379910	1,737571	22,775828	2,064239	-0,530679	-3,059501	-3,497850	-4,372142	-4,036248	15,193159	0,136673	-0,133518	-2,379910	-8,743566	12,046980	2,064239	0,136673	-0,133518	-2,379910	-8,743566	12,046980	2,064239
11:19:56,28	0,528026	3,327969	-0,100995	0,209976	0,432993	0,001016	0,135201	-0,131951	-2,376807	1,635040	22,702949	2,071672	-0,530660	-3,062292	-3,498639	-4,367695	-4,052386	15,158749	0,135201	-0,131951	-2,376807	-8,723099	12,089686	2,071672	0,135201	-0,131951	-2,376807	-8,723099	12,089686	2,071672
11:19:56,33	0,528026	3,327969	-0,100995	0,209976	0,432993	0,001016	0,137608	-0,133362	-2,377597	1,696695	22,840049	2,037263	-0,530067	-3,059702	-3,498606	-4,361909	-4,025898	15,213301	0,137608	-0,133362	-2,377597	-8,772261	12,037813	2,037263	0,137608	-0,133362	-2,377597	-8,772261	12,037813	2,037263
11:19:56,38	0,528026	3,327969	-0,100995	0,209976	0,432993	0,001016	0,135069	-0,132581	-2,377563	1,681869	22,699759	2,091815	-0,527102	-3,061286	-3,497844	-4,363444	-4,022836	15,179313	0,135069	-0,132581	-2,377563	-8,725708	12,096877	2,091815	0,135069	-0,132581	-2,377563	-8,725708	12,096877	2,091815
11:19:56,43	0,528026	3,327969	-0,100995	0,209976	0,432993	0,001016	0,134958	-0,135941	-2,376801	1,858495	22,691149	2,057827	-0,530107	-3,060371	-3,501355	-4,376258	-4,038954	15,180681	0,134958	-0,135941	-2,376801	-8,812876	12,096947	2,057827	0,134958	-0,135941	-2,376801	-8,812876	12,096947	2,057827
11:19:56,48	0,528026	3,327969	-0,100995	0,209976	0,432993	0,001016	0,135668	-0,132881	-2,380313	1,679007	22,725026	2,059195	-0,535359	-3,060020	-3,499410	-4,368959	-3,998919	15,189540	0,135668	-0,132881	-2,380313	-8,752150	12,075097	2,059195	0,135668	-0,132881	-2,380313	-8,752150	12,075097	2,059195
11:19:56,53	0,528026	3,327969	-0,100995	0,209976	0,432993	0,001016	0,137990	-0,128157	-2,378368	1,471680	22,832103	2,068054	-0,530662	-3,062077	-3,499408	-4,372614	-4,029689	15,174562	0,137990	-0,128157	-2,378368	-8,588642	11,999852	2,068054	0,137990	-0,128157	-2,378368	-8,588642	11,999852	2,068054
11:19:56,58	0,528026	3,327969	-0,100995	0,209976	0,432993	0,001016	0,137423	-0,133253	-2,378365	1,708222	22,814822	2,053075	-0,532404	-3,060130	-3,500166	-4,364065	-3,989408	15,210129	0,137423	-0,133253	-2,378365	-8,752174	12,027106	2,053075	0,137423	-0,133253	-2,378365	-8,752174	12,027106	2,053075
11:19:56,63	0,528026	3,327969	-0,100995	0,209976	0,432993	0,001016	0,136608	-0,130771	-2,379123	1,618294	22,759679	2,088643	-0,531870	-3,063429	-3,497856	-4,395724	-4,021028	15,178569	0,136608	-0,130771	-2,379123	-8,647231	12,035979	2,088643	0,136608	-0,130771	-2,379123	-8,647231	12,035979	2,088643
11:19:56,68	0,528026	3,327969	-0,100995	0,209976	0,432993	0,001016	0,139198	-0,132883	-2,376814	1,684900	22,882750	2,057082	-0,530734	-3,062005	-3,498624	-4,406391	-4,023123	15,203712	0,139198	-0,132883	-2,376814	-8,746410	11,955737	2,057082	0,139198	-0,132883	-2,376814	-8,746410	11,955737	2,057082
11:19:56,73	0,528026	3,327969	-0,100995	0,209976	0,432993	0,001016	0,137397	-0,133155	-2,377582	1,691889	22,780903	2,082225	-0,529558	-3,065349	-3,499384	-4,410334	-4,034716	15,208395	0,137397	-0,133155	-2,377582	-8,760762	11,995277	2,082225	0,137397	-0,133155	-2,377582	-8,760762	11,995277	2,082225
11:19:56,78	0,528026	3,327969	-0,100995	0,209976	0,432993	0,001016	0,139705	-0,135845	-2,378341	1,819759	22,903302	2,086909	-0,533040	-3,064216	-3,496681	-4,393542	-4,025385	15,187063	0,139705	-0,135845	-2,378341	-8,844059	11,936495	2,086909	0,139705	-0,135845	-2,378341	-8,844059	11,936495	2,086909
11:19:56,83	0,528026	3,327969	-0,100995	0,209976	0,432993	0,001016	0,140464	-0,132264	-2,375638	1,650013	22,952689	2,065576	-0,530147	-3,065822	-3,498989	-4,406714	-4,048248	15,212358	0,140464	-0,132264	-2,375638	-8,732680	11,926237	2,065576	0,140464	-0,132264	-2,375638	-8,732680	11,926237	2,065576
11:19:56,89	0,528026	3,327969	-0,100995	0,209976	0,432993	0,001016	0,140409	-0,135572	-2,377947	1,795670	22,949823	2,090871	-0,530057	-3,059512	-3,499771	-4,361227	-4,006479	15,214656	0,140409	-0,135572	-2,377947	-8,846741	11,927734	2,090871	0,140409	-0,135572	-2,377947	-8,846741	11,927734	2,090871
11:19:56,94	0,528026	3,327969	-0,100995	0,209976	0,432993	0,001016	0,140294	-0,136231	-2,379474	1,843953	22,960506	2,111158	-0,529519	-3,066052	-3,500517	-4,385280	-4,044407	15,232645	0,140294	-0,136231	-2,379474	-8,850148	11,947413	2,111158	0,140294	-0,136231	-2,379474	-8,850148	11,947413	2,111158
11:19:56,99	0,528026	3,327969	-0,100995	0,209976	0,432993	0,001016	0,140294	-0,136231	-2,379474	1,843953	22,960506	2,111158	-0,532304	-3,066940	-3,507633	-4,611226	-3,946353	15,212754	0,140294	-0,136231	-2,379474	-8,850148	11,947413	2,111158	0,140294	-0,136231	-2,379474	-8,850148	11,947413	2,111158
11:19:57,04	0,528026	3,327969	-0,100995	0,209976	0,432993	0,001016	0,142455	-0,134263	-2,386591	1,713558	22,828192	2,091268	-0,635569	-3,239178	-3,815842	-12,506380	0,646842	15,192717	0,142455	-0,134263	-2,386591	-8,826050	11,645437	2,091268	0,142455	-0,134263	-2,386591	-8,826050	11,645437	2,091268
11:19:57,09	0,528026	3,327969	-0,100995	0,209976	0,432993	0,001016	0,343250	-0,130952	-2,694799	1,571643	24,135515	2,071231	-0,579539	-3,137213	-3,791820	-7,699878	-2,116328	15,195817	0,343250	-0,130952	-2,694799	-8,708070	-2,809620	2,071231	0,343250	-0,130952	-2,694799	-8,708070	-2,809620	2,071231
11:19:57,14	0,528026	3,327969	-0,100995	0,209976	0,432993	0,001016	0,226932	-0,128493	-2,670778	1,454053	23,631087	2,074331	-0,524139	-3,024724	-3,237147	-5,026229	-3,291451	15,110155	0,226932	-0,128493	-2,670778	-8,632630	5,816958	2,074331	0,226932	-0,128493	-2,670778	-8,632630	5,816958	2,074331
11:19:57,19	0,527964	3,327938	-0,100993	0,209986	0,382983	0,001030	0,101813	-0,120226	-2,116104	1,343306	20,027919	1,988668	-0,534385	-3,054005	-3,137941	-6,820849	-2,379541	15,144626	0,101813	-0,120226	-2,116104	-8,094415	12,035613	1,988668	0,101813	-0,120226	-2,116104	-8,094415	12,035613	1,988668
11:19:57,24	0,527964	3,327938	-0,100993	0,209986	0,382983	0,001030	0,132294	-0,125993	-2,016898	1,535620	19,602787	2,023140	-0,536184	-3,054638	-3,141071	-6,846718	-2,339240	15,133148	0,132294	-0,125993	-2,016898	-8,354815	9,217728	2,023140	0,132294	-0,125993	-2,016898	-8,354815	9,217728	2,023140
11:19:57,29	0,527964	3,327938	-0,100993	0,209986	0,382983	0,001030	0,133742	-0,124752	-2,020028	1,493061	19,635526	2,011661	-0,534941	-3,051908	-3,143012	-6,806029	-2,341518	15,124767	0,133742	-0,124752	-2,020028	-8,299966	9,136804	2,011661	0,133742	-0,124752	-2,020028	-8,299966	9,136804	2,011661
11:19:57,34	0,527964	3,327938	-0,100993	0,209986	0,382983	0,001030	0,130757	-0,124463	-2,021970	1,496404	19,516674	2,003281	-0,538759	-3,055519	-3,140869	-6,814682	-2,340300	15,123203	0,130757	-0,124463	-2,021970	-8,273935	9,252288	2,003281	0,130757	-0,124463	-2,021970	-8,273935	9,252288	2,003281
11:19:57,39	0,527964	3,327938	-0,100993	0,209986	0,382983	0,001030	0,135792	-0,122962	-2,019827	1,415103	19,770394	2,001717	-0,534936	-3,054627	-3,140255	-6,812755	-2,337984	15,161630	0,135792	-0,122962	-2,019827	-8,237442	9,110755	2,001717	0,135792	-0,122962	-2,019827	-8,237442	9,110755	2,001717
11:19:57,44	0,527964	3,327938	-0,100993	0,209986	0,382983	0,001030	0,133108	-0,125827	-2,019212	1,567018	19,631354	2,040144	-0,532613	-3,055411	-3,142207	-6,816239	-2,374535	15,142588	0,133108	-0,125827	-2,019212	-8,310378	9,182384	2,040144	0,133108	-0,125827	-2,019212	-8,310378	9,182384	2,040144
11:19:57,49	0,527964	3,327938	-0,100993	0,209986	0,382983	0,001030	0,132625	-0,128230	-2,021165	1,658607	19,621522	2,021102	-0,538859	-3,054319	-3,146195	-7,016135	-2,244407	15,150320	0,132625	-0,128230	-2,021165	-8,407467	9,210428	2,021102	0,132625	-0,128230	-2,021165	-8,407467	9,210428	2,021102
11:19:57,54	0,527964	3,327938	-0,100993	0,209986	0,382983	0,001030	0,134802	-0,122276	-2,025152	1,361714	19,496542	2,028833	-0,633845	-3,224120	-3,435310	-14,841407	2,111103	15,146041	0,134802	-0,122276	-2,025152	-8,236925	8,914561	2,028833	0,134802	-0,122276	-2,025152	-8,236925	8,914561	2,028833
11:19:57,59	0,527964	3,327938	-0,100993	0,209986	0,382983	0,001030	0,329348	-0,124916	-2,314268	1,358357	20,658259	2,024555	-0,561312	-3,091219	-3,387652	-8,125835	-1,299271	15,058241	0,329348	-0,124916	-2,314268	-8,447550	-5,195524	2,024555	0,329348	-0,124916	-2,314268	-8,447550	-5,195524	2,024555
11:19:57,64	0,527964	3,327938	-0,100993	0,209986	0,382983	0,001030	0,177985	-0,121281	-2,266609	1,573652	20,308463	1,936755	-0,506645	-2,984898	-2,883917	-5,629216	-2,695800	15,021486	0,177985	-0,121281	-2,266609	-7,946904	6,336616	1,936755	0,177985	-0,121281	-2,266609	-7,946904	6,336616	1,936755
11:19:57,69	0,528033	3,328009	-0,100979	0,209977	0,332970	0,001015	0,058575	-0,115463	-1,762875	1,310010	16,959536	1,899999	-0,523062	-3,015210	-2,778589	-7,627416	-1,617702	15,058428	0,058575	-0,115463	-1,762875	-7,753854	12,361383	1,899999	0,058575	-0,115463	-1,762875	-7,753854	12,361383	1,899999
11:19:57,74	0,528033	3,328009	-0,100979	0,209977	0,332970	0,001015	0,093035	-0,116402	-1,657546	1,293367	16,481885	1,936942	-0,521308	-3,014351	-2,781303	-7,612128	-1,658187	15,059056	0,093035	-0,116402	-1,657546	-7,844162	9,178669	1,936942	0,093035	-0,116402	-1,657546	-7,844162	9,178669	1,936942
11:19:57,79	0,528033	3,328009	-0,100979	0,209977	0,332970	0,001015	0,091414	-0,117491	-1,660261	1,322578	16,431105	1,937570	-0,520099	-3,012331	-2,782853	-7,585986	-1,666879	15,059961	0,091414	-0,117491	-1,660261	-7,900436	9,255092	1,937570	0,091414	-0,117491	-1,660261	-7,900436	9,255092	1,937570
11:19:57,84	0,528033	3,328009	-0,100979	0,209977	0,332970	0,001015	0,089060	-0,117528	-1,661810	1,330079	16,335690	1,938474	-0,522461	-3,012138	-2,784391	-7,591026	-1,640096	15,090498	0,089060	-0,117528	-1,661810	-7,895890	9,344455	1,938474	0,089060	-0,117528	-1,661810	-7,895890	9,344455	1,938474
11:19:57,89	0,528033	3,328009	-0,100979	0,209977	0,332970	0,001015	0,090074	-0,115386	-1,663348	1,239332	16,370637	1,969011	-0,522533	-3,014120	-2,782084	-7,639638	-1,630197	15,075069	0,090074	-0,115386	-1,663348	-7,818434	9,299840	1,969011	0,090074	-0,115386	-1,663348	-7,818434	9,299840	1,969011
11:19:57,94	0,528033	3,328009	-0,100979	0,209977	0,332970	0,001015	0,091827	-0,116315	-1,661042	1,271913	16,414737	1,953582	-0,524270	-3,012436	-2,782883	-7,626254	-1,619190	15,051494	0,091827	-0,116315	-1,661042	-7,858789	9,206340	1,953582	0,091827	-0,116315	-1,661042	-7,858789	9,206340	1,953582
11:19:57,99	0,528033	3,328009	-0,100979	0,209977	0,332970	0,001015	0,091237	-0,113968	-1,661841	1,166133	16,390157	1,930008	-0,522524	-3,014705	-2,784038	-7,636700	-1,627005	15,056864	0,091237	-0,113968	-1,661841	-7,780389	9,228057	1,930008	0,091237	-0,113968	-1,661841	-7,780389	9,228057	1,930008
11:19:58,04	0,528033	3,328009	-0,100979	0,209977	0,332970	0,001015	0,092329	-0,116615	-1,662995	1,291751	16,441806	1,935377	-0,522546	-3,013525	-2,787514	-7,620009	-1,666049	15,081954	0,092329	-0,116615	-1,662995	-7,862508	9,193977	1,935377	0,092329	-0,116615	-1,662995	-7,862508	9,193977	1,935377
11:19:58,09	0,528033	3,328009	-0,100979	0,209977	0,332970	0,001015	0,091318	-0,116006	-1,666472	1,234641	16,423189	1,960468	-0,524900	-3,015541	-2,782470	-7,646051	-1,632523	15,079520	0,091318	-0,116006	-1,666472	-7,871851	9,254756	1,960468	0,091318	-0,116006	-1,666472	-7,871851	9,254756	1,960468
11:19:58,14	0,528033	3,328009	-0,100979	0,209977	0,332970	0,001015	0,094240	-0,114976	-1,661427	1,197056	16,535858	1,958034	-0,521868	-3,012988	-2,783649	-7,606223	-1,616789	15,047319	0,094240	-0,114976	-1,661427	-7,828522	9,137988	1,958034	0,094240	-0,114976	-1,661427	-7,828522	9,137988	1,958034
11:19:58,19	0,528033	3,328009	-0,100979	0,209977	0,332970	0,001015	0,090513	-0,116324	-1,662606	1,300737	16,368675	1,925833	-0,526054	-3,016010	-2,785577	-7,637075	-1,614333	15,076787	0,090513	-0,116324	-1,662606	-7,830726	9,263380	1,925833	0,090513	-0,116324	-1,662606	-7,830726	9,263380	1,925833
11:19:58,24	0,528033	3,328009	-0,100979	0,209977	0,332970	0,001015	0,095224	-0,114210	-1,664534	1,177508	16,585707	1,955300	-0,521348	-3,012619	-2,786747	-7,621705	-1,635702	15,073128	0,095224	-0,114210	-1,664534	-7,788004	9,110587	1,955300	0,095224	-0,114210	-1,664534	-7,788004	9,110587	1,955300
11:19:58,29	0,528033	3,328009	-0,100979	0,209977	0,332970	0,001015	0,089934	-0,116591	-1,665704	1,290464	16,334615	1,951641	-0,522432	-3,015481	-2,783630	-7,594811	-1,633464	15,051034	0,089934	-0,116591	-1,665704	-7,861904	9,274772	1,951641	0,089934	-0,116591	-1,665704	-7,861904	9,274772	1,951641
11:19:58,34	0,528033	3,328009	-0,100979	0,209977	0,332970	0,001015	0,092955	-0,117083	-1,662588	1,331445	16,513872	1,929548	-0,520106	-3,014896	-2,784416	-7,597745	-1,660315	15,041481	0,092955	-0,117083	-1,662588	-7,859563	9,216891	1,929548	0,092955	-0,117083	-1,662588	-7,859563	9,216891	1,929548
11:19:58,39	0,528033	3,328009	-0,100979	0,209977	0,332970	0,001015	0,091285	-0,118804	-1,663373	1,396237	16,437911	1,919994	-0,520737	-3,020365	-2,786720	-7,628620	-1,647643	15,066911	0,091285	-0,118804	-1,663373	-7,929900	9,272034	1,919994	0,091285	-0,118804	-1,663373	-7,929900	9,272034	1,919994
11:19:58,44	0,528033	3,328009	-0,100979	0,209977	0,332970	0,001015	0,096337	-0,120993	-1,665677	1,505571	16,667541	1,945425	-0,521331	-3,014731	-2,787523	-7,614227	-1,651847	15,058160	0,096337	-0,120993	-1,665677	-7,992356	9,105081	1,945425	0,096337	-0,120993	-1,665677	-7,992356	9,105081	1,945425
11:19:58,49	0,528033	3,328009	-0,100979	0,209977	0,332970	0,001015	0,091755	-0,117661	-1,666480	1,335883	16,443857	1,936673	-0,520075	-3,015305	-2,788660	-7,577327	-1,647399	15,068437	0,091755	-0,117661	-1,666480	-7,900514	9,241064	1,936673	0,091755	-0,117661	-1,666480	-7,900514	9,241064	1,936673
11:19:58,54	0,528033	3,328009	-0,100979	0,209977	0,332970	0,001015	0,091624	-0,119036	-1,667617	1,429678	16,466754	1,946951	-0,520731	-3,016114	-2,785948	-7,626460	-1,612162	15,082723	0,091624	-0,119036	-1,667617	-7,914644	9,274280	1,946951	0,091624	-0,119036	-1,667617	-7,914644	9,274280	1,946951
11:19:58,59	0,528033	3,328009	-0,100979	0,209977	0,332970	0,001015	0,092652	-0,118872	-1,664906	1,427123	16,460045	1,961237	-0,523678	-3,015276	-2,788294	-7,616839	-1,628280	15,068615	0,092652	-0,118872	-1,664906	-7,904361	9,186867	1,961237	0,092652	-0,118872	-1,664906	-7,904361	9,186867	1,961237
11:19:58,64	0,528033	3,328009	-0,100979	0,209977	0,332970	0,001015	0,093400	-0,115901	-1,667252	1,263446	16,515350	1,947129	-0,523652	-3,015395	-2,786735	-7,605921	-1,634724	15,067334	0,093400	-0,115901	-1,667252	-7,834759	9,183426	1,947129	0,093400	-0,115901	-1,667252	-7,834759	9,183426	1,947129
11:19:58,69	0,528033	3,328009	-0,100979	0,209977	0,332970	0,001015	0,093491	-0,115983	-1,665692	1,267595	16,532727	1,945848	-0,524226	-3,015724	-2,786340	-7,601759	-1,628804	15,071938	0,093491	-0,115983	-1,665692	-7,837057	9,193709	1,945848	0,093491	-0,115983	-1,665692	-7,837057	9,193709	1,945848
11:19:58,74	0,528033	3,328009	-0,100979	0,209977	0,332970	0,001015	0,094062	-0,115651	-1,665298	1,257523	16,563081	1,950452	-0,523646	-3,015195	-2,787890	-7,605239	-1,615282	15,083219	0,094062	-0,115651	-1,665298	-7,821043	9,179213	1,950452	0,094062	-0,115651	-1,665298	-7,821043	9,179213	1,950452
11:19:58,79	0,528033	3,328009	-0,100979	0,209977	0,332970	0,001015	0,093315	-0,115888	-1,666847	1,279849	16,514437	1,961733	-0,521906	-3,012970	-2,789828	-7,595088	-1,649318	15,093525	0,093315	-0,115888	-1,666847	-7,817369	9,189246	1,961733	0,093315	-0,115888	-1,666847	-7,817369	9,189246	1,961733
11:19:58,84	0,528033	3,328009	-0,100979	0,209977	0,332970	0,001015	0,090518	-0,116283	-1,668785	1,275965	16,394811	1,972038	-0,521905	-3,014987	-2,787506	-7,609839	-1,639431	15,077746	0,090518	-0,116283	-1,668785	-7,852225	9,289171	1,972038	0,090518	-0,116283	-1,668785	-7,852225	9,289171	1,972038
11:19:58,89	0,528033	3,328009	-0,100979	0,209977	0,332970	0,001015	0,092263	-0,117292	-1,666463	1,329619	16,467866	1,956259	-0,524915	-3,015473	-2,788293	-7,634599	-1,652144	15,082325	0,092263	-0,117292	-1,666463	-7,877777	9,225194	1,956259	0,092263	-0,117292	-1,666463	-7,877777	9,225194	1,956259
11:19:58,94	0,528033	3,328009	-0,100979	0,209977	0,332970	0,001015	0,094189	-0,114928	-1,667251	1,183325	16,552914	1,960839	-0,523023	-3,013490	-2,787919	-7,591734	-1,608360	15,044919	0,094189	-0,114928	-1,667251	-7,838532	9,159076	1,960839	0,094189	-0,114928	-1,667251	-7,838532	9,159076	1,960839
11:19:58,99	0,528033	3,328009	-0,100979	0,209977	0,332970	0,001015	0,091526	-0,115576	-1,666877	1,276344	16,429682	1,923433	-0,521407	-3,015365	-2,789880	-7,645464	-1,661621	15,040115	0,091526	-0,115576	-1,666877	-7,796339	9,244870	1,923433	0,091526	-0,115576	-1,666877	-7,796339	9,244870	1,923433
11:19:59,04	0,528033	3,328009	-0,100979	0,209977	0,332970	0,001015	0,092341	-0,117912	-1,668838	1,324855	16,452164	1,918629	-0,521938	-3,016618	-2,787146	-7,622583	-1,675064	15,037507	0,092341	-0,117912	-1,668838	-7,931249	9,203369	1,918629	0,092341	-0,117912	-1,668838	-7,931249	9,203369	1,918629
11:19:59,09	0,528033	3,328009	-0,100979	0,209977	0,332970	0,001015	0,093693	-0,118079	-1,666103	1,333331	16,548980	1,916021	-0,518963	-3,015562	-2,788277	-7,595279	-1,688326	15,067232	0,093693	-0,118079	-1,666103	-7,935873	9,194091	1,916021	0,093693	-0,118079	-1,666103	-7,935873	9,194091	1,916021
11:19:59,14	0,528033	3,328009	-0,100979	0,209977	0,332970	0,001015	0,091291	-0,120128	-1,667235	1,442038	16,454337	1,945746	-0,521842	-3,014870	-2,787131	-7,592322	-1,616780	15,049021	0,091291	-0,120128	-1,667235	-7,988001	9,288029	1,945746	0,091291	-0,120128	-1,667235	-7,988001	9,288029	1,945746
11:19:59,19	0,528033	3,328009	-0,100979	0,209977	0,332970	0,001015	0,092131	-0,117288	-1,666089	1,357788	16,464810	1,927534	-0,520116	-3,016670	-2,785544	-7,606162	-1,640710	15,086223	0,092131	-0,117288	-1,666089	-7,849297	9,232555	1,927534	0,092131	-0,117288	-1,666089	-7,849297	9,232555	1,927534
11:19:59,24	0,528033	3,328009	-0,100979	0,209977	0,332970	0,001015	0,092826	-0,119683	-1,664502	1,454706	16,500965	1,964737	-0,521886	-3,013017	-2,787907	-7,595141	-1,642826	15,063490	0,092826	-0,119683	-1,664502	-7,940420	9,214098	1,964737	0,092826	-0,119683	-1,664502	-7,940420	9,214098	1,964737
11:19:59,30	0,528033	3,328009	-0,100979	0,209977	0,332970	0,001015	0,090548	-0,116324	-1,666864	1,283715	16,393086	1,942004	-0,524280	-3,015583	-2,787894	-7,623965	-1,622332	15,087866	0,090548	-0,116324	-1,666864	-7,847727	9,285081	1,942004	0,090548	-0,116324	-1,666864	-7,847727	9,285081	1,942004
11:19:59,35	0,528033	3,328009	-0,100979	0,209977	0,332970	0,001015	0,093967	-0,115533	-1,666851	1,245934	16,535681	1,966380	-0,519604	-3,014920	-2,791404	-7,620982	-1,663095	15,065347	0,093967	-0,115533	-1,666851	-7,823438	9,159259	1,966380	0,093967	-0,115533	-1,666851	-7,823438	9,159259	1,966380
11:19:59,40	0,528033	3,328009	-0,100979	0,209977	0,332970	0,001015	0,091055	-0,119251	-1,670362	1,405461	16,407198	1,943860	-0,521846	-3,019467	-2,797322	-7,875027	-1,567370	15,083253	0,091055	-0,119251	-1,670362	-7,955775	9,259405	1,943860	0,091055	-0,119251	-1,670362	-7,955775	9,259405	1,943860
11:19:59,45	0,528033	3,328009	-0,100979	0,209977	0,332970	0,001015	0,096114	-0,119583	-1,676280	1,378606	16,402407	1,961767	-0,621866	-3,190803	-3,094163	-15,629382	2,980445	15,102544	0,096114	-0,119583	-1,676280	-8,008697	8,857463	1,961767	0,096114	-0,119583	-1,676280	-8,008697	8,857463	1,961767
11:19:59,50	0,528033	3,328009	-0,100979	0,209977	0,332970	0,001015	0,174463	-0,114090	-1,946323	1,290198	17,315887	1,891648	-0,565778	-3,084573	-3,067366	-10,513641	0,183792	15,013135	0,174463	-0,114090	-1,946323	-7,665882	3,620518	1,891648	0,174463	-0,114090	-1,946323	-7,665882	3,620518	1,891648
11:19:59,55	0,528033	3,328009	-0,100979	0,209977	0,332970	0,001015	0,174463	-0,114090	-1,946323	1,290198	17,315887	1,891648	-0,516742	-2,975134	-2,519773	-8,110360	-0,818793	14,977295	0,174463	-0,114090	-1,946323	-7,665882	3,620518	1,891648	0,174463	-0,114090	-1,946323	-7,665882	3,620518	1,891648
11:19:59,60	0,527973	3,327962	-0,100967	0,209978	0,282979	0,000972	0,055169	-0,101837	-1,398730	0,986392	13,695155	1,855808	-0,531502	-2,999729	-2,434176	-9,799381	0,155678	14,977275	0,055169	-0,101837	-1,398730	-7,007786	9,364422	1,855808	0,055169	-0,101837	-1,398730	-7,007786	9,364422	1,855808
11:19:59,65	0,527973	3,327962	-0,100967	0,209978	0,282979	0,000972	0,083848	-0,101352	-1,313133	0,960611	13,236525	1,855788	-0,532622	-3,000903	-2,437677	-9,776550	0,170617	14,955056	0,083848	-0,101352	-1,313133	-6,995545	6,654442	1,855788	0,083848	-0,101352	-1,313133	-6,995545	6,654442	1,855788
11:19:59,70	0,527973	3,327962	-0,100967	0,209978	0,282979	0,000972	0,085425	-0,100969	-1,316634	0,965049	13,330821	1,833569	-0,531508	-3,001440	-2,435693	-9,807571	0,181756	15,022469	0,085425	-0,100969	-1,316634	-6,961043	6,624961	1,833569	0,085425	-0,100969	-1,316634	-6,961043	6,624961	1,833569
11:19:59,75	0,527973	3,327962	-0,100967	0,209978	0,282979	0,000972	0,085333	-0,102202	-1,314650	1,023303	13,293606	1,900983	-0,532046	-3,005829	-2,436089	-9,799112	0,181324	14,983104	0,085333	-0,102202	-1,314650	-6,999582	6,594962	1,900983	0,085333	-0,102202	-1,314650	-6,999582	6,594962	1,900983
11:19:59,80	0,527973	3,327962	-0,100967	0,209978	0,282979	0,000972	0,089403	-0,103931	-1,315046	1,117048	13,512775	1,861618	-0,529701	-3,001681	-2,441920	-9,774806	0,160631	14,986760	0,089403	-0,103931	-1,315046	-7,041536	6,494656	1,861618	0,089403	-0,103931	-1,315046	-7,041536	6,494656	1,861618
11:19:59,85	0,527973	3,327962	-0,100967	0,209978	0,282979	0,000972	0,084638	-0,103887	-1,320878	1,109008	13,296421	1,865274	-0,529106	-2,999112	-2,441170	-9,780217	0,193512	14,968516	0,084638	-0,103887	-1,320878	-7,046146	6,652308	1,865274	0,084638	-0,103887	-1,320878	-7,046146	6,652308	1,865274
11:19:59,90	0,527973	3,327962	-0,100967	0,209978	0,282979	0,000972	0,082116	-0,103119	-1,320127	1,094806	13,144118	1,847029	-0,531767	-3,005064	-2,450938	-9,961649	0,317764	14,983807	0,082116	-0,103119	-1,320127	-7,000005	6,698032	1,847029	0,082116	-0,103119	-1,320127	-7,000005	6,698032	1,847029
11:19:59,95	0,527973	3,327962	-0,100967	0,209978	0,282979	0,000972	0,088601	-0,103790	-1,329895	1,146589	13,262103	1,862320	-0,632137	-3,176054	-2,734620	-17,843089	4,694087	15,005430	0,088601	-0,103790	-1,329895	-7,000898	6,306920	1,862320	0,088601	-0,103790	-1,329895	-7,000898	6,306920	1,862320
11:20:00,00	0,527973	3,327962	-0,100967	0,209978	0,282979	0,000972	0,286868	-0,102362	-1,613578	0,921621	14,558291	1,883943	-0,559775	-3,032749	-2,688144	-11,124766	1,146940	14,954215	0,286868	-0,102362	-1,613578	-7,113772	-7,960835	1,883943	0,286868	-0,102362	-1,613578	-7,113772	-7,960835	1,883943
11:20:00,05	0,527973	3,327962	-0,100967	0,209978	0,282979	0,000972	0,126580	-0,093377	-1,567101	0,741649	13,815148	1,832729	-0,512307	-2,948270	-2,179212	-9,275442	0,429690	14,880083	0,126580	-0,093377	-1,567101	-6,588428	3,878594	1,832729	0,126580	-0,093377	-1,567101	-6,588428	3,878594	1,832729
11:20:00,10	0,527914	3,327932	-0,100976	0,209988	0,232958	0,000987	0,029685	-0,092246	-1,058170	0,986355	10,736800	1,758596	-0,530300	-2,971366	-2,104921	-11,071647	1,410600	14,916984	0,029685	-0,092246	-1,058170	-6,254959	8,406493	1,758596	0,029685	-0,092246	-1,058170	-6,254959	8,406493	1,758596
11:20:00,15	0,527914	3,327932	-0,100976	0,209988	0,232958	0,000987	0,058684	-0,088211	-0,983878	0,727916	10,198723	1,795498	-0,528532	-2,975203	-2,104941	-11,077550	1,383353	14,867470	0,058684	-0,088211	-0,983878	-6,196637	5,592012	1,795498	0,058684	-0,088211	-0,983878	-6,196637	5,592012	1,795498
11:20:00,20	0,527914	3,327932	-0,100976	0,209988	0,232958	0,000987	0,061123	-0,091661	-0,983899	0,880777	10,334031	1,745983	-0,530219	-2,975333	-2,109959	-11,033153	1,397653	14,889594	0,061123	-0,091661	-0,983899	-6,314613	5,535907	1,745983	0,061123	-0,091661	-0,983899	-6,314613	5,535907	1,745983
11:20:00,25	0,527914	3,327932	-0,100976	0,209988	0,232958	0,000987	0,062079	-0,090265	-0,988917	0,842776	10,415084	1,768108	-0,527305	-2,971032	-2,108824	-11,036115	1,384203	14,870264	0,062079	-0,090265	-0,988917	-6,243041	5,541850	1,768108	0,062079	-0,090265	-0,988917	-6,243041	5,541850	1,768108
11:20:00,30	0,527914	3,327932	-0,100976	0,209988	0,232958	0,000987	0,056897	-0,090638	-0,987781	0,849056	10,149765	1,748778	-0,530222	-2,972618	-2,108037	-11,037738	1,413754	14,879700	0,056897	-0,090638	-0,987781	-6,266062	5,683340	1,748778	0,056897	-0,090638	-0,987781	-6,266062	5,683340	1,748778
11:20:00,35	0,527914	3,327932	-0,100976	0,209988	0,232958	0,000987	0,059729	-0,088905	-0,986995	0,783715	10,280852	1,758213	-0,529600	-2,972735	-2,110744	-11,021535	1,427265	14,886548	0,059729	-0,088905	-0,986995	-6,195354	5,592109	1,758213	0,059729	-0,088905	-0,986995	-6,195354	5,592109	1,758213
11:20:00,40	0,527914	3,327932	-0,100976	0,209988	0,232958	0,000987	0,059520	-0,089502	-0,989702	0,834562	10,277245	1,765062	-0,532027	-2,972160	-2,113052	-11,036001	1,408636	14,935622	0,059520	-0,089502	-0,989702	-6,191372	5,604932	1,765062	0,059520	-0,089502	-0,989702	-6,191372	5,604932	1,765062
11:20:00,45	0,527914	3,327932	-0,100976	0,209988	0,232958	0,000987	0,060235	-0,087113	-0,992009	0,686950	10,311236	1,814135	-0,531956	-2,970971	-2,112714	-11,007584	1,401952	14,857577	0,060235	-0,087113	-0,992009	-6,151421	5,582760	1,814135	0,060235	-0,087113	-0,992009	-6,151421	5,582760	1,814135
11:20:00,50	0,527914	3,327932	-0,100976	0,209988	0,232958	0,000987	0,059170	-0,086579	-0,991672	0,667627	10,283769	1,736090	-0,530206	-2,974383	-2,112324	-11,034668	1,426666	14,853360	0,059170	-0,086579	-0,991672	-6,128863	5,638953	1,736090	0,059170	-0,086579	-0,991672	-6,128863	5,638953	1,736090
11:20:00,55	0,527914	3,327932	-0,100976	0,209988	0,232958	0,000987	0,061250	-0,089801	-0,991281	0,843020	10,356132	1,731874	-0,530848	-2,971998	-2,114640	-11,040985	1,419449	14,893607	0,061250	-0,089801	-0,991281	-6,206379	5,548013	1,731874	0,061250	-0,089801	-0,991281	-6,206379	5,548013	1,731874
11:20:00,60	0,527914	3,327932	-0,100976	0,209988	0,232958	0,000987	0,059505	-0,088053	-0,993597	0,742712	10,263554	1,772121	-0,525514	-2,970495	-2,109964	-11,022606	1,395711	14,895803	0,059505	-0,088053	-0,993597	-6,169463	5,592380	1,772121	0,059505	-0,088053	-0,993597	-6,169463	5,592380	1,772121
11:20:00,65	0,527914	3,327932	-0,100976	0,209988	0,232958	0,000987	0,055536	-0,091920	-0,988922	0,932432	10,084953	1,774317	-0,526708	-2,972331	-2,115011	-11,025555	1,397724	14,898490	0,055536	-0,091920	-0,988922	-6,283309	5,725345	1,774317	0,055536	-0,091920	-0,988922	-6,283309	5,725345	1,774317
11:20:00,70	0,527914	3,327932	-0,100976	0,209988	0,232958	0,000987	0,057724	-0,091804	-0,993968	0,926670	10,195130	1,777003	-0,530858	-2,976597	-2,115397	-11,056384	1,422954	14,903345	0,057724	-0,091804	-0,993968	-6,279967	5,663821	1,777003	0,057724	-0,091804	-0,993968	-6,279967	5,663821	1,777003
11:20:00,75	0,527914	3,327932	-0,100976	0,209988	0,232958	0,000987	0,063493	-0,090344	-0,994355	0,857160	10,455808	1,781859	-0,529597	-2,975417	-2,111503	-11,022464	1,420926	14,896110	0,063493	-0,090344	-0,994355	-6,234829	5,471628	1,781859	0,063493	-0,090344	-0,994355	-6,234829	5,471628	1,781859
11:20:00,80	0,527914	3,327932	-0,100976	0,209988	0,232958	0,000987	0,061841	-0,090846	-0,990461	0,898467	10,400320	1,774623	-0,530844	-2,972605	-2,112691	-11,049446	1,435770	14,902632	0,061841	-0,090846	-0,990461	-6,232928	5,545782	1,774623	0,061841	-0,090846	-0,990461	-6,232928	5,545782	1,774623
11:20:00,85	0,527914	3,327932	-0,100976	0,209988	0,232958	0,000987	0,060029	-0,088359	-0,991648	0,768532	10,275291	1,781146	-0,529670	-2,971114	-2,115780	-11,037256	1,433600	14,928967	0,060029	-0,088359	-0,991648	-6,167670	5,563018	1,781146	0,060029	-0,088359	-0,991648	-6,167670	5,563018	1,781146
11:20:00,90	0,527914	3,327932	-0,100976	0,209988	0,232958	0,000987	0,058150	-0,088631	-0,994737	0,786874	10,189242	1,807480	-0,531431	-2,973750	-2,115013	-11,037602	1,409221	14,902802	0,058150	-0,088631	-0,994737	-6,170654	5,624445	1,807480	0,058150	-0,088631	-0,994737	-6,170654	5,624445	1,807480
11:20:00,95	0,527914	3,327932	-0,100976	0,209988	0,232958	0,000987	0,061314	-0,088423	-0,993971	0,754799	10,365639	1,781315	-0,529616	-2,972561	-2,115782	-11,015372	1,423902	14,904002	0,061314	-0,088423	-0,993971	-6,186441	5,552500	1,781315	0,061314	-0,088423	-0,993971	-6,186441	5,552500	1,781315
11:20:01,00	0,527914	3,327932	-0,100976	0,209988	0,232958	0,000987	0,059376	-0,089401	-0,994740	0,829483	10,276800	1,782515	-0,531446	-2,975033	-2,113094	-11,060379	1,425530	14,877971	0,059376	-0,089401	-0,994740	-6,188528	5,615755	1,782515	0,059376	-0,089401	-0,994740	-6,188528	5,615755	1,782515
11:20:01,05	0,527914	3,327932	-0,100976	0,209988	0,232958	0,000987	0,062433	-0,089053	-0,992051	0,790246	10,395955	1,756485	-0,527333	-2,975173	-2,115401	-11,055641	1,416745	14,899116	0,062433	-0,089053	-0,992051	-6,200376	5,494962	1,756485	0,062433	-0,089053	-0,992051	-6,200376	5,494962	1,756485
11:20:01,10	0,527914	3,327932	-0,100976	0,209988	0,232958	0,000987	0,060498	-0,092684	-0,994359	0,973863	10,303810	1,777630	-0,527858	-2,971511	-2,113869	-11,027511	1,432142	14,874614	0,060498	-0,092684	-0,994359	-6,301859	5,554746	1,777630	0,060498	-0,092684	-0,994359	-6,301859	5,554746	1,777630
11:20:01,15	0,527914	3,327932	-0,100976	0,209988	0,232958	0,000987	0,057589	-0,090398	-0,992826	0,882397	10,169226	1,753128	-0,526717	-2,975021	-2,116536	-11,026571	1,384902	14,922842	0,057589	-0,090398	-0,992826	-6,213884	5,648486	1,753128	0,057589	-0,090398	-0,992826	-6,213884	5,648486	1,753128
11:20:01,20	0,527914	3,327932	-0,100976	0,209988	0,232958	0,000987	0,060058	-0,093141	-0,995493	0,984589	10,322055	1,801356	-0,530873	-2,974766	-2,116179	-11,047915	1,396880	14,903167	0,060058	-0,093141	-0,995493	-6,327013	5,607489	1,801356	0,060058	-0,093141	-0,995493	-6,327013	5,607489	1,801356
11:20:01,25	0,527914	3,327932	-0,100976	0,209988	0,232958	0,000987	0,061914	-0,089415	-0,995136	0,790526	10,394108	1,781681	-0,532575	-2,975153	-2,114223	-11,026937	1,411363	14,906719	0,061914	-0,089415	-0,995136	-6,228566	5,533824	1,781681	0,061914	-0,089415	-0,995136	-6,228566	5,533824	1,781681
11:20:01,30	0,527914	3,327932	-0,100976	0,209988	0,232958	0,000987	0,063101	-0,088135	-0,993181	0,746979	10,466744	1,785233	-0,531989	-2,971188	-2,114248	-11,031743	1,447405	14,898937	0,063101	-0,088135	-0,993181	-6,171605	5,513301	1,785233	0,063101	-0,088135	-0,993181	-6,171605	5,513301	1,785233
11:20:01,35	0,527914	3,327932	-0,100976	0,209988	0,232958	0,000987	0,059375	-0,086659	-0,993206	0,699062	10,250779	1,777451	-0,528447	-2,975963	-2,115778	-11,025142	1,409068	14,893631	0,059375	-0,086659	-0,993206	-6,103694	5,589874	1,777451	0,059375	-0,086659	-0,993206	-6,103694	5,589874	1,777451
11:20:01,40	0,527914	3,327932	-0,100976	0,209988	0,232958	0,000987	0,061739	-0,092114	-0,994736	0,952818	10,398608	1,772145	-0,530826	-2,973876	-2,117747	-11,032684	1,422690	14,880706	0,061739	-0,092114	-0,994736	-6,278150	5,552103	1,772145	0,061739	-0,092114	-0,994736	-6,278150	5,552103	1,772145
11:20:01,45	0,527914	3,327932	-0,100976	0,209988	0,232958	0,000987	0,061121	-0,089011	-0,996705	0,799452	10,353124	1,759220	-0,527925	-2,973348	-2,118111	-11,047561	1,425729	14,920519	0,061121	-0,089011	-0,996705	-6,187877	5,555141	1,759220	0,061121	-0,089011	-0,996705	-6,187877	5,555141	1,759220
11:20:01,50	0,527914	3,327932	-0,100976	0,209988	0,232958	0,000987	0,059213	-0,091259	-0,997069	0,911559	10,239511	1,799032	-0,529022	-2,971462	-2,117349	-11,010446	1,427619	14,890753	0,059213	-0,091259	-0,997069	-6,252264	5,591297	1,799032	0,059213	-0,091259	-0,997069	-6,252264	5,591297	1,799032
11:20:01,55	0,527914	3,327932	-0,100976	0,209988	0,232958	0,000987	0,058129	-0,089366	-0,996306	0,833322	10,214320	1,769267	-0,528469	-2,971440	-2,115790	-11,015745	1,389358	14,898423	0,058129	-0,089366	-0,996306	-6,181908	5,651230	1,769267	0,058129	-0,089366	-0,996306	-6,181908	5,651230	1,769267
11:20:01,61	0,527914	3,327932	-0,100976	0,209988	0,232958	0,000987	0,057832	-0,089834	-0,994747	0,821864	10,213460	1,776936	-0,530812	-2,973021	-2,114231	-11,040282	1,461712	14,913940	0,057832	-0,089834	-0,994747	-6,230089	5,673620	1,776936	0,057832	-0,089834	-0,994747	-6,230089	5,673620	1,776936
11:20:01,66	0,527914	3,327932	-0,100976	0,209988	0,232958	0,000987	0,061182	-0,087028	-0,995919	0,705372	10,362640	1,773161	-0,532574	-2,972938	-2,116961	-11,022703	1,427359	14,894648	0,061182	-0,087028	-0,995919	-6,126294	5,559816	1,773161	0,061182	-0,087028	-0,995919	-6,126294	5,559816	1,773161
11:20:01,71	0,527914	3,327932	-0,100976	0,209988	0,232958	0,000987	0,061182	-0,087028	-0,995919	0,705372	10,362640	1,773161	-0,531004	-2,977755	-2,120066	-11,112948	1,413224	14,925639	0,061182	-0,087028	-0,995919	-6,126294	5,559816	1,773161	0,061182	-0,087028	-0,995919	-6,126294	5,559816	1,773161
11:20:01,76	0,527914	3,327932	-0,100976	0,209988	0,232958	0,000987	0,290278	-0,090010	-1,308046	0,673782	11,808459	1,826669	-0,644540	-3,172832	-2,429089	-20,180857	6,499285	14,948156	0,290278	-0,090010	-1,308046	-6,391983	-10,978371	1,826669	0,290278	-0,090010	-1,308046	-6,391983	-10,978371	1,826669
11:20:01,81	0,527914	3,327932	-0,100976	0,209988	0,232958	0,000987	0,290278	-0,090010	-1,308046	0,673782	11,808459	1,826669	-0,566607	-3,028651	-2,385662	-13,316894	2,911929	14,882569	0,290278	-0,090010	-1,308046	-6,391983	-10,978371	1,826669	0,290278	-0,090010	-1,308046	-6,391983	-10,978371	1,826669
11:20:01,86	0,527914	3,327932	-0,100976	0,209988	0,232958	0,000987	0,126448	-0,085411	-1,264619	0,759879	11,027356	1,761082	-0,525574	-2,933301	-1,864200	-11,132996	2,096221	14,799565	0,126448	-0,085411	-1,264619	-5,944870	1,101157	1,761082	0,126448	-0,085411	-1,264619	-5,944870	1,101157	1,761082
11:20:01,91	0,528011	3,327969	-0,100962	0,209961	0,182976	0,000987	0,023356	-0,073271	-0,743157	0,514158	7,965728	1,678078	-0,535306	-2,955728	-1,799470	-12,568668	2,902839	14,810297	0,047645	-0,076057	-0,678427	-5,330754	3,841983	1,688811	0,047645	-0,076057	-0,678427	-5,330754	3,841983	1,688811
11:20:01,96	0,528011	3,327969	-0,100962	0,209961	0,182976	0,000987	0,047645	-0,076057	-0,678427	0,639722	7,582090	1,688811	-0,535237	-2,952760	-1,803733	-12,527173	2,925254	14,818480	0,047645	-0,076057	-0,678427	-5,330754	3,841983	1,688811	0,047645	-0,076057	-0,678427	-5,330754	3,841983	1,688811
11:20:02,01	0,528011	3,327969	-0,100962	0,209961	0,182976	0,000987	0,045040	-0,074633	-0,682691	0,605827	7,471358	1,696994	-0,535216	-2,951429	-1,805689	-12,509766	2,918602	14,800099	0,045040	-0,074633	-0,682691	-5,252855	3,935744	1,696994	0,045040	-0,074633	-0,682691	-5,252855	3,935744	1,696994
11:20:02,06	0,528011	3,327969	-0,100962	0,209961	0,182976	0,000987	0,043876	-0,073986	-0,684646	0,575122	7,429247	1,678612	-0,531671	-2,952557	-1,808438	-12,509353	2,918873	14,748925	0,043876	-0,073986	-0,684646	-5,232765	3,984983	1,678612	0,043876	-0,073986	-0,684646	-5,232765	3,984983	1,678612
11:20:02,11	0,528011	3,327969	-0,100962	0,209961	0,182976	0,000987	0,043081	-0,077619	-0,687396	0,764490	7,388113	1,627439	-0,536345	-2,952681	-1,807603	-12,487306	2,927171	14,820307	0,043081	-0,077619	-0,687396	-5,328603	4,006282	1,627439	0,043081	-0,077619	-0,687396	-5,328603	4,006282	1,627439
11:20:02,16	0,528011	3,327969	-0,100962	0,209961	0,182976	0,000987	0,044172	-0,076166	-0,687369	0,695202	7,420238	1,676285	-0,533476	-2,952776	-1,808411	-12,527557	2,936628	14,797772	0,044172	-0,076166	-0,687369	-5,283822	3,952708	1,676285	0,044172	-0,076166	-0,687369	-5,283822	3,952708	1,676285
11:20:02,21	0,528011	3,327969	-0,100962	0,209961	0,182976	0,000987	0,044172	-0,076166	-0,687369	0,695202	7,420238	1,676285	-0,537684	-2,954859	-1,808068	-12,593808	2,987669	14,774616	0,044172	-0,076166	-0,687369	-5,283822	3,952708	1,676285	0,044172	-0,076166	-0,687369	-5,283822	3,952708	1,676285
11:20:02,26	0,528011	3,327969	-0,100962	0,209961	0,182976	0,000987	0,048081	-0,073564	-0,687025	0,570967	7,540578	1,653130	-0,636407	-3,139894	-2,113234	-20,864795	7,545176	14,812475	0,048081	-0,073564	-0,687025	-5,203787	3,766240	1,653130	0,048081	-0,073564	-0,687025	-5,203787	3,766240	1,653130
11:20:02,31	0,528011	3,327969	-0,100962	0,209961	0,182976	0,000987	0,257687	-0,080583	-0,992191	0,747411	8,998461	1,690989	-0,563957	-2,998182	-2,042791	-14,516997	4,255804	14,802128	0,257687	-0,080583	-0,992191	-5,578386	-11,229957	1,690989	0,257687	-0,080583	-0,992191	-5,578386	-11,229957	1,690989
11:20:02,36	0,528011	3,327969	-0,100962	0,209961	0,182976	0,000987	0,098736	-0,072471	-0,921749	0,650803	7,875064	1,680642	-0,520917	-2,908532	-1,564378	-12,145777	3,411755	14,698381	0,098736	-0,072471	-0,921749	-5,038196	0,124274	1,680642	0,098736	-0,072471	-0,921749	-5,038196	0,124274	1,680642
11:20:02,41	0,528029	3,327958	-0,100970	0,209982	0,132964	0,001017	-0,000423	-0,064920	-0,443335	0,712784	5,194323	1,576894	-0,536443	-2,931201	-1,499373	-13,843741	4,313663	14,728192	-0,000423	-0,064920	-0,443335	-4,383447	5,227565	1,576894	-0,000423	-0,064920	-0,443335	-4,383447	5,227565	1,576894
11:20:02,46	0,528029	3,327958	-0,100970	0,209982	0,132964	0,001017	0,026971	-0,062809	-0,378331	0,535093	4,697409	1,606706	-0,537671	-2,933918	-1,502084	-13,861833	4,296349	14,738548	0,026971	-0,062809	-0,378331	-4,395407	2,580175	1,606706	0,026971	-0,062809	-0,378331	-4,395407	2,580175	1,606706
11:20:02,51	0,528029	3,327958	-0,100970	0,209982	0,132964	0,001017	0,029939	-0,063104	-0,381042	0,526391	4,844721	1,617062	-0,539393	-2,930610	-1,505610	-13,841333	4,333130	14,712783	0,029939	-0,063104	-0,381042	-4,427263	2,494518	1,617062	0,029939	-0,063104	-0,381042	-4,427263	2,494518	1,617062
11:20:02,56	0,528029	3,327958	-0,100970	0,209982	0,132964	0,001017	0,029511	-0,064846	-0,386086	0,631036	4,791439	1,635981	-0,535948	-2,934419	-1,507128	-13,881684	4,324030	14,757467	0,029511	-0,064846	-0,386086	-4,459387	2,474825	1,635981	0,029511	-0,064846	-0,386086	-4,459387	2,474825	1,635981
11:20:02,61	0,528029	3,327958	-0,100970	0,209982	0,132964	0,001017	0,029511	-0,064846	-0,386086	0,631036	4,791439	1,635981	-0,538921	-2,935338	-1,506763	-13,908535	4,350261	14,743175	0,029511	-0,064846	-0,386086	-4,459387	2,474825	1,635981	0,029511	-0,064846	-0,386086	-4,459387	2,474825	1,635981
11:20:02,66	0,528029	3,327958	-0,100970	0,209982	0,132964	0,001017	0,031794	-0,062731	-0,385720	0,530359	4,873764	1,621689	-0,536546	-2,930484	-1,507568	-13,892192	4,362057	14,720780	0,031794	-0,062731	-0,385720	-4,394054	2,377968	1,621689	0,031794	-0,062731	-0,385720	-4,394054	2,377968	1,621689
11:20:02,71	0,528029	3,327958	-0,100970	0,209982	0,132964	0,001017	0,026402	-0,062361	-0,386525	0,529507	4,601665	1,599293	-0,536544	-2,933834	-1,508329	-13,896153	4,355748	14,725430	0,026402	-0,062361	-0,386525	-4,365862	2,529097	1,599293	0,026402	-0,062361	-0,386525	-4,365862	2,529097	1,599293
11:20:02,76	0,528029	3,327958	-0,100970	0,209982	0,132964	0,001017	0,029303	-0,064038	-0,387286	0,609233	4,752226	1,603944	-0,539471	-2,931949	-1,513004	-13,882136	4,378437	14,718941	0,029303	-0,064038	-0,387286	-4,417729	2,451952	1,603944	0,029303	-0,064038	-0,387286	-4,417729	2,451952	1,603944
11:20:02,81	0,528029	3,327958	-0,100970	0,209982	0,132964	0,001017	0,029133	-0,060560	-0,391962	0,455074	4,744207	1,597455	-0,538363	-2,932798	-1,510287	-13,914149	4,357086	14,726689	0,029133	-0,060560	-0,391962	-4,298924	2,457238	1,597455	0,029133	-0,060560	-0,391962	-4,298924	2,457238	1,597455
11:20:02,86	0,528029	3,327958	-0,100970	0,209982	0,132964	0,001017	0,029315	-0,061944	-0,389244	0,492527	4,736591	1,605202	-0,536014	-2,933740	-1,513374	-13,918903	4,378958	14,748964	0,029315	-0,061944	-0,389244	-4,370089	2,435382	1,605202	0,029315	-0,061944	-0,389244	-4,370089	2,435382	1,605202
11:20:02,91	0,528029	3,327958	-0,100970	0,209982	0,132964	0,001017	0,028956	-0,064450	-0,392332	0,639392	4,702879	1,627477	-0,539515	-2,933907	-1,512608	-13,908121	4,381836	14,733313	0,028956	-0,064450	-0,392332	-4,419927	2,429838	1,627477	0,028956	-0,064450	-0,392332	-4,419927	2,429838	1,627477
11:20:02,96	0,528029	3,327958	-0,100970	0,209982	0,132964	0,001017	0,030851	-0,061501	-0,391565	0,493954	4,809335	1,611827	-0,537154	-2,935923	-1,513747	-13,900383	4,361643	14,747925	0,030851	-0,061501	-0,391565	-4,333908	2,387510	1,611827	0,030851	-0,061501	-0,391565	-4,333908	2,387510	1,611827
11:20:03,01	0,528029	3,327958	-0,100970	0,209982	0,132964	0,001017	0,031417	-0,064554	-0,392705	0,639053	4,855535	1,626438	-0,537729	-2,934175	-1,512984	-13,898097	4,380406	14,738508	0,031417	-0,064554	-0,392705	-4,428412	2,389324	1,626438	0,031417	-0,064554	-0,392705	-4,428412	2,389324	1,626438
11:20:03,06	0,528029	3,327958	-0,100970	0,209982	0,132964	0,001017	0,030190	-0,063182	-0,391942	0,585120	4,784328	1,617022	-0,538945	-2,932369	-1,512221	-13,906673	4,362909	14,737629	0,030190	-0,063182	-0,391942	-4,374671	2,414438	1,617022	0,030190	-0,063182	-0,391942	-4,374671	2,414438	1,617022
11:20:03,11	0,528029	3,327958	-0,100970	0,209982	0,132964	0,001017	0,029234	-0,061226	-0,391179	0,463938	4,735954	1,616142	-0,538326	-2,933253	-1,511025	-13,899528	4,379852	14,766417	0,029234	-0,061226	-0,391179	-4,342265	2,441085	1,616142	0,029234	-0,061226	-0,391179	-4,342265	2,441085	1,616142
11:20:03,16	0,528029	3,327958	-0,100970	0,209982	0,132964	0,001017	0,029691	-0,062205	-0,389983	0,533092	4,757411	1,644931	-0,537781	-2,933757	-1,511460	-13,918547	4,354445	14,712786	0,029691	-0,062205	-0,389983	-4,349962	2,426703	1,644931	0,029691	-0,062205	-0,389983	-4,349962	2,426703	1,644931
11:20:03,21	0,528029	3,327958	-0,100970	0,209982	0,132964	0,001017	0,029855	-0,062928	-0,390418	0,539189	4,762173	1,591300	-0,537250	-2,938034	-1,513394	-13,949481	4,345529	14,718298	0,029855	-0,062928	-0,390418	-4,400640	2,418588	1,591300	0,029855	-0,062928	-0,390418	-4,400640	2,418588	1,591300
11:20:03,26	0,528029	3,327958	-0,100970	0,209982	0,132964	0,001017	0,033293	-0,065526	-0,392352	0,651114	4,918642	1,596811	-0,538959	-2,935093	-1,514170	-13,913373	4,346766	14,718579	0,033293	-0,065526	-0,392352	-4,492686	2,305138	1,596811	0,033293	-0,065526	-0,392352	-4,492686	2,305138	1,596811
11:20:03,31	0,528029	3,327958	-0,100970	0,209982	0,132964	0,001017	0,031600	-0,062575	-0,393128	0,516806	4,861278	1,597093	-0,540706	-2,934346	-1,514959	-13,921632	4,406517	14,716022	0,031600	-0,062575	-0,393128	-4,395369	2,380644	1,597093	0,031600	-0,062575	-0,393128	-4,395369	2,380644	1,597093
11:20:03,36	0,528029	3,327958	-0,100970	0,209982	0,132964	0,001017	0,031827	-0,060689	-0,393917	0,466343	4,836033	1,594536	-0,537214	-2,937228	-1,513012	-13,940220	4,368177	14,709131	0,031827	-0,060689	-0,393917	-4,297769	2,337610	1,594536	0,031827	-0,060689	-0,393917	-4,297769	2,337610	1,594536
11:20:03,41	0,528029	3,327958	-0,100970	0,209982	0,132964	0,001017	0,032576	-0,065154	-0,391969	0,656023	4,878076	1,587645	-0,536057	-2,937185	-1,514942	-13,940149	4,356377	14,724669	0,032576	-0,065154	-0,391969	-4,458588	2,320824	1,587645	0,032576	-0,065154	-0,391969	-4,458588	2,320824	1,587645
11:20:03,46	0,528029	3,327958	-0,100970	0,209982	0,132964	0,001017	0,031961	-0,066135	-0,393900	0,696833	4,852010	1,603182	-0,537821	-2,933571	-1,516503	-13,923671	4,351086	14,730356	0,031961	-0,066135	-0,393900	-4,494758	2,343106	1,603182	0,031961	-0,066135	-0,393900	-4,494758	2,343106	1,603182
11:20:03,51	0,528029	3,327958	-0,100970	0,209982	0,132964	0,001017	0,029713	-0,062800	-0,395461	0,527086	4,752077	1,608870	-0,536620	-2,938670	-1,515729	-13,941368	4,381754	14,706274	0,029713	-0,062800	-0,395461	-4,402731	2,419571	1,608870	0,029713	-0,062800	-0,395461	-4,402731	2,419571	1,608870
11:20:03,56	0,528029	3,327958	-0,100970	0,209982	0,132964	0,001017	0,033528	-0,066390	-0,394686	0,731487	4,919790	1,584788	-0,534892	-2,937719	-1,514135	-13,948454	4,367429	14,763500	0,033528	-0,066390	-0,394686	-4,480161	2,287816	1,584788	0,033528	-0,066390	-0,394686	-4,480161	2,287816	1,584788
11:20:03,61	0,528029	3,327958	-0,100970	0,209982	0,132964	0,001017	0,031841	-0,067411	-0,393093	0,768619	4,833090	1,642014	-0,539612	-2,934504	-1,516158	-13,950502	4,371987	14,687037	0,031841	-0,067411	-0,393093	-4,523161	2,333550	1,642014	0,031841	-0,067411	-0,393093	-4,523161	2,333550	1,642014
11:20:03,66	0,528029	3,327958	-0,100970	0,209982	0,132964	0,001017	0,031417	-0,061716	-0,395116	0,475384	4,806983	1,565551	-0,540164	-2,932753	-1,513404	-13,936987	4,397378	14,734651	0,031417	-0,061716	-0,395116	-4,369311	2,340736	1,565551	0,031417	-0,061716	-0,395116	-4,369311	2,340736	1,565551
11:20:03,71	0,528029	3,327958	-0,100970	0,209982	0,132964	0,001017	0,030176	-0,060362	-0,392361	0,433732	4,741472	1,613165	-0,536081	-2,936437	-1,514959	-13,953776	4,366055	14,715545	0,030176	-0,060362	-0,392361	-4,304687	2,372624	1,613165	0,030176	-0,060362	-0,392361	-4,304687	2,372624	1,613165
11:20:03,76	0,528029	3,327958	-0,100970	0,209982	0,132964	0,001017	0,031325	-0,065741	-0,393916	0,677900	4,802335	1,594059	-0,537784	-2,936148	-1,518045	-13,912856	4,357665	14,726173	0,031325	-0,065741	-0,393916	-4,482743	2,343301	1,594059	0,031325	-0,065741	-0,393916	-4,482743	2,343301	1,594059
11:20:03,82	0,528029	3,327958	-0,100970	0,209982	0,132964	0,001017	0,031926	-0,064121	-0,397003	0,606876	4,873229	1,604686	-0,537389	-2,938096	-1,515959	-13,933295	4,399350	14,743994	0,031926	-0,064121	-0,397003	-4,426631	2,367002	1,604686	0,031926	-0,064121	-0,397003	-4,426631	2,367002	1,604686
11:20:03,87	0,528029	3,327958	-0,100970	0,209982	0,132964	0,001017	0,033416	-0,065438	-0,394917	0,701211	4,912134	1,622507	-0,540162	-2,935362	-1,514540	-13,937690	4,397535	14,759194	0,033416	-0,065438	-0,394917	-4,435634	2,288991	1,622507	0,033416	-0,065438	-0,394917	-4,435634	2,288991	1,622507
11:20:03,92	0,528029	3,327958	-0,100970	0,209982	0,132964	0,001017	0,032434	-0,061668	-0,393498	0,501444	4,858202	1,637708	-0,538489	-2,938902	-1,508585	-14,036069	4,474245	14,704295	0,032434	-0,061668	-0,393498	-4,339520	2,312100	1,637708	0,032434	-0,061668	-0,393498	-4,339520	2,312100	1,637708
11:20:03,97	0,528029	3,327958	-0,100970	0,209982	0,132964	0,001017	0,034663	-0,064888	-0,387542	0,686088	4,850553	1,582808	-0,641827	-3,122517	-1,814847	-22,558943	9,115117	14,748704	0,034663	-0,064888	-0,387542	-4,407587	2,129479	1,582808	0,034663	-0,064888	-0,387542	-4,407587	2,129479	1,582808
11:20:04,02	0,528029	3,327958	-0,100970	0,209982	0,132964	0,001017	0,245348	-0,067202	-0,693804	0,564109	6,104688	1,627218	-0,565543	-2,983635	-1,746244	-15,978703	5,540674	14,708818	0,245348	-0,067202	-0,693804	-4,711243	-13,155118	1,627218	0,245348	-0,067202	-0,693804	-4,711243	-13,155118	1,627218
11:20:04,07	0,528029	3,327958	-0,100970	0,209982	0,132964	0,001017	0,086931	-0,063825	-0,625202	0,583046	5,352890	1,587332	-0,519162	-2,887426	-1,283382	-13,606244	4,579490	14,631699	0,086931	-0,063825	-0,625202	-4,427179	-1,471200	1,587332	0,086931	-0,063825	-0,625202	-4,427179	-1,471200	1,587332
11:20:04,12	0,527948	3,327958	-0,100954	0,209985	0,082958	0,001003	-0,019579	-0,055887	-0,162339	0,524133	2,349574	1,510213	-0,538214	-2,909731	-1,218015	-15,325436	5,549116	14,648587	-0,019579	-0,055887	-0,162339	-3,863024	3,886514	1,510213	-0,019579	-0,055887	-0,162339	-3,863024	3,886514	1,510213
11:20:04,17	0,527948	3,327958	-0,100954	0,209985	0,082958	0,001003	0,009263	-0,050540	-0,096972	0,226204	1,875688	1,527101	-0,541782	-2,912036	-1,218433	-15,370167	5,610480	14,630928	0,009263	-0,050540	-0,096972	-3,741199	1,148522	1,527101	0,009263	-0,050540	-0,096972	-3,741199	1,148522	1,527101
11:20:04,22	0,527948	3,327958	-0,100954	0,209985	0,082958	0,001003	0,013044	-0,048603	-0,097390	0,156238	2,002860	1,509441	-0,540678	-2,918283	-1,221153	-15,427368	5,641170	14,628573	0,013044	-0,048603	-0,097390	-3,659082	0,978916	1,509441	0,013044	-0,048603	-0,097390	-3,659082	0,978916	1,509441
11:20:04,27	0,527948	3,327958	-0,100954	0,209985	0,082958	0,001003	0,017902	-0,052682	-0,100111	0,366334	2,190592	1,507087	-0,539452	-2,914664	-1,220745	-15,376607	5,590289	14,641457	0,017902	-0,052682	-0,100111	-3,769202	0,785297	1,507087	0,017902	-0,052682	-0,100111	-3,769202	0,785297	1,507087
11:20:04,32	0,527948	3,327958	-0,100954	0,209985	0,082958	0,001003	0,014155	-0,051935	-0,099703	0,308786	2,065143	1,519971	-0,537680	-2,914837	-1,223078	-15,371901	5,592025	14,633474	0,014155	-0,051935	-0,099703	-3,768080	0,953996	1,519971	0,014155	-0,051935	-0,099703	-3,768080	0,953996	1,519971
11:20:04,37	0,527948	3,327958	-0,100954	0,209985	0,082958	0,001003	0,013418	-0,053556	-0,102035	0,396945	2,030066	1,511988	-0,539538	-2,917171	-1,227721	-15,399719	5,570838	14,669155	0,013418	-0,053556	-0,102035	-3,807186	0,976715	1,511988	0,013418	-0,053556	-0,102035	-3,807186	0,976715	1,511988
11:20:04,42	0,527948	3,327958	-0,100954	0,209985	0,082958	0,001003	0,016369	-0,053114	-0,106678	0,341695	2,169975	1,547669	-0,535423	-2,915958	-1,227769	-15,411227	5,581377	14,612390	0,016369	-0,053114	-0,106678	-3,827726	0,885038	1,547669	0,016369	-0,053114	-0,106678	-3,827726	0,885038	1,547669
11:20:04,47	0,527948	3,327958	-0,100954	0,209985	0,082958	0,001003	0,013261	-0,056071	-0,106726	0,498827	1,993121	1,490903	-0,642506	-3,088895	-1,547634	-23,389234	10,112443	14,650840	0,013261	-0,056071	-0,106726	-3,902711	0,952166	1,490903	0,013261	-0,056071	-0,106726	-3,902711	0,952166	1,490903
11:20:04,52	0,527948	3,327958	-0,100954	0,209985	0,082958	0,001003	0,216570	-0,049803	-0,426592	0,107923	3,390512	1,529354	-0,569148	-2,965096	-1,466839	-17,525404	6,865294	14,642864	0,216570	-0,049803	-0,426592	-3,801605	-13,610214	1,529354	0,216570	-0,049803	-0,426592	-3,801605	-13,610214	1,529354
11:20:04,57	0,527948	3,327958	-0,100954	0,209985	0,082958	0,001003	0,072678	-0,051432	-0,345796	0,312463	2,609946	1,521378	-0,528681	-2,888036	-1,007320	-15,888997	6,289851	14,608064	0,072678	-0,051432	-0,345796	-3,724987	-3,095288	1,521378	0,072678	-0,051432	-0,345796	-3,724987	-3,095288	1,521378
11:20:04,62	0,527957	3,327985	-0,100968	0,209978	0,032942	0,001004	-0,014292	-0,047948	0,113722	0,451145	-0,207600	1,486578	-0,544903	-2,914799	-0,940047	-17,673598	7,233562	14,584701	-0,014292	-0,047948	0,113722	-3,312801	0,914305	1,486578	-0,014292	-0,047948	0,113722	-3,312801	0,914305	1,486578
11:20:04,67	0,527957	3,327985	-0,100968	0,209978	0,032942	0,001004	0,016997	-0,047281	0,180996	0,341423	-0,597952	1,463214	-0,546094	-2,915512	-0,946660	-17,659908	7,202999	14,567913	0,016997	-0,047281	0,180996	-3,370142	-1,932209	1,463214	0,016997	-0,047281	0,180996	-3,370142	-1,932209	1,463214
11:20:04,72	0,527957	3,327985	-0,100968	0,209978	0,032942	0,001004	0,018210	-0,046606	0,174383	0,286717	-0,507745	1,446426	-0,551383	-2,916397	-0,947056	-17,669678	7,243034	14,568492	0,018210	-0,046606	0,174383	-3,371887	-1,937213	1,446426	0,018210	-0,046606	0,174383	-3,371887	-1,937213	1,446426
11:20:04,77	0,527957	3,327985	-0,100968	0,209978	0,032942	0,001004	0,021621	-0,042468	0,173986	0,101311	-0,358852	1,447005	-0,545455	-2,912801	-0,949347	-17,631037	7,235862	14,609578	0,021621	-0,042468	0,173986	-3,232434	-2,056084	1,447005	0,021621	-0,042468	0,173986	-3,232434	-2,056084	1,447005
11:20:04,82	0,527957	3,327985	-0,100968	0,209978	0,032942	0,001004	0,015543	-0,045804	0,171696	0,287883	-0,637837	1,488091	-0,550195	-2,914196	-0,948214	-17,659883	7,257076	14,584612	0,015543	-0,045804	0,171696	-3,307725	-1,857977	1,488091	0,015543	-0,045804	0,171696	-3,307725	-1,857977	1,488091
11:20:04,87	0,527957	3,327985	-0,100968	0,209978	0,032942	0,001004	0,019121	-0,042397	0,172829	0,114662	-0,487393	1,463126	-0,548968	-2,914792	-0,949780	-17,639954	7,258208	14,551604	0,019121	-0,042397	0,172829	-3,213487	-1,988371	1,463126	0,019121	-0,042397	0,172829	-3,213487	-1,988371	1,463126
11:20:04,92	0,527957	3,327985	-0,100968	0,209978	0,032942	0,001004	0,019024	-0,043758	0,171263	0,196382	-0,475748	1,430118	-0,549661	-2,916187	-0,955978	-17,675101	7,257602	14,594152	0,019024	-0,043758	0,171263	-3,238610	-1,969104	1,430118	0,019024	-0,043758	0,171263	-3,238610	-1,969104	1,430118
11:20:04,97	0,527957	3,327985	-0,100968	0,209978	0,032942	0,001004	0,020578	-0,043855	0,165064	0,183322	-0,425032	1,472666	-0,546162	-2,919719	-0,953256	-17,696634	7,225798	14,582089	0,021887	-0,048651	0,167787	-3,424674	-2,077872	1,460602	0,021887	-0,048651	0,167787	-3,424674	-2,077872	1,460602
11:20:05,02	0,527957	3,327985	-0,100968	0,209978	0,032942	0,001004	0,021887	-0,048651	0,167787	0,394394	-0,359722	1,460602	-0,547886	-2,911982	-0,953236	-17,655878	7,243081	14,631513	0,021887	-0,048651	0,167787	-3,424674	-2,077872	1,460602	0,021887	-0,048651	0,167787	-3,424674	-2,077872	1,460602
11:20:05,07	0,527957	3,327985	-0,100968	0,209978	0,032942	0,001004	0,016049	-0,043290	0,167807	0,150969	-0,636646	1,510026	-0,550842	-2,917163	-0,955977	-17,667945	7,224010	14,587808	0,016049	-0,043290	0,167807	-3,247264	-1,896509	1,510026	0,016049	-0,043290	0,167807	-3,247264	-1,896509	1,510026
11:20:05,12	0,527957	3,327985	-0,100968	0,209978	0,032942	0,001004	0,022014	-0,043320	0,165066	0,129989	-0,327397	1,466321	-0,546161	-2,913976	-0,957540	-17,682245	7,257807	14,596115	0,022014	-0,043320	0,165066	-3,270613	-2,055488	1,466321	0,022014	-0,043320	0,165066	-3,270613	-2,055488	1,466321
11:20:05,17	0,527957	3,327985	-0,100968	0,209978	0,032942	0,001004	0,016914	-0,045780	0,163503	0,280056	-0,621893	1,474629	-0,546145	-2,917388	-0,955181	-17,686402	7,258094	14,613609	0,016914	-0,045780	0,163503	-3,313698	-1,949614	1,474629	0,016914	-0,045780	0,163503	-3,313698	-1,949614	1,474629
11:20:05,22	0,527957	3,327985	-0,100968	0,209978	0,032942	0,001004	0,019860	-0,047500	0,165861	0,367632	-0,472419	1,492123	-0,547914	-2,912960	-0,956756	-17,677637	7,272204	14,610435	0,019860	-0,047500	0,165861	-3,361091	-2,031440	1,492123	0,019860	-0,047500	0,165861	-3,361091	-2,031440	1,492123
11:20:05,27	0,527957	3,327985	-0,100968	0,209978	0,032942	0,001004	0,016910	-0,043754	0,164286	0,189472	-0,625286	1,488949	-0,550190	-2,915752	-0,957114	-17,644966	7,269946	14,619128	0,016910	-0,043754	0,164286	-3,245234	-1,952727	1,488949	0,016910	-0,043754	0,164286	-3,245234	-1,952727	1,488949
11:20:05,32	0,527957	3,327985	-0,100968	0,209978	0,032942	0,001004	0,020466	-0,043179	0,163928	0,173938	-0,410958	1,497642	-0,549006	-2,914742	-0,954796	-17,634333	7,235440	14,597477	0,020466	-0,043179	0,163928	-3,215609	-2,017535	1,497642	0,020466	-0,043179	0,163928	-3,215609	-2,017535	1,497642
11:20:05,37	0,527957	3,327985	-0,100968	0,209978	0,032942	0,001004	0,018999	-0,043700	0,166247	0,176454	-0,460770	1,475990	-0,549625	-2,914242	-0,957515	-17,643604	7,244490	14,609174	0,018999	-0,043700	0,166247	-3,253978	-1,952204	1,475990	0,018999	-0,043700	0,166247	-3,253978	-1,952204	1,475990
11:20:05,43	0,527957	3,327985	-0,100968	0,209978	0,032942	0,001004	0,018876	-0,042913	0,163527	0,138767	-0,479747	1,487688	-0,547236	-2,913427	-0,957505	-17,628710	7,253338	14,614677	0,018876	-0,042913	0,163527	-3,229939	-1,961484	1,487688	0,018876	-0,042913	0,163527	-3,229939	-1,961484	1,487688
11:20:05,48	0,527957	3,327985	-0,100968	0,209978	0,032942	0,001004	0,016976	-0,044575	0,163538	0,240276	-0,570074	1,493190	-0,547305	-2,914246	-0,958305	-17,654942	7,227397	14,595089	0,016976	-0,044575	0,163538	-3,258859	-1,902659	1,493190	0,016976	-0,044575	0,163538	-3,258859	-1,902659	1,493190
11:20:05,53	0,527957	3,327985	-0,100968	0,209978	0,032942	0,001004	0,017720	-0,044925	0,162737	0,222876	-0,541131	1,473602	-0,548438	-2,919592	-0,957526	-17,656555	7,239449	14,569803	0,017720	-0,044925	0,162737	-3,303707	-1,932123	1,473602	0,017720	-0,044925	0,162737	-3,303707	-1,932123	1,473602
11:20:05,58	0,527957	3,327985	-0,100968	0,209978	0,032942	0,001004	0,022916	-0,046617	0,163516	0,320501	-0,278365	1,448316	-0,543119	-2,916195	-0,955177	-17,652781	7,273969	14,599934	0,022916	-0,046617	0,163516	-3,338919	-2,077238	1,448316	0,022916	-0,046617	0,163516	-3,338919	-2,077238	1,448316
11:20:05,63	0,527957	3,327985	-0,100968	0,209978	0,032942	0,001004	0,017314	-0,049524	0,165866	0,503470	-0,583619	1,478448	-0,547209	-2,915497	-0,958691	-17,621003	7,243619	14,571100	0,017314	-0,049524	0,165866	-3,384184	-1,942799	1,478448	0,017314	-0,049524	0,165866	-3,384184	-1,942799	1,478448
11:20:05,68	0,527957	3,327985	-0,100968	0,209978	0,032942	0,001004	0,018754	-0,045633	0,162351	0,290749	-0,466062	1,449613	-0,549635	-2,916837	-0,957527	-17,661104	7,254341	14,589909	0,018754	-0,045633	0,162351	-3,291470	-1,938252	1,449613	0,018754	-0,045633	0,162351	-3,291470	-1,938252	1,449613
11:20:05,73	0,527957	3,327985	-0,100968	0,209978	0,032942	0,001004	0,021128	-0,044202	0,163516	0,205546	-0,382710	1,468423	-0,547804	-2,917190	-0,957504	-17,628734	7,246430	14,594419	0,021128	-0,044202	0,163516	-3,264301	-2,041251	1,468423	0,021128	-0,044202	0,163516	-3,264301	-2,041251	1,468423
11:20:05,78	0,527957	3,327985	-0,100968	0,209978	0,032942	0,001004	0,020518	-0,045965	0,163538	0,306538	-0,382441	1,472932	-0,549019	-2,918779	-0,959833	-17,659059	7,290699	14,611655	0,020518	-0,045965	0,163538	-3,301677	-1,993097	1,472932	0,020518	-0,045965	0,163538	-3,301677	-1,993097	1,472932
11:20:05,83	0,527957	3,327985	-0,100968	0,209978	0,032942	0,001004	0,022501	-0,045707	0,161210	0,316314	-0,327704	1,490168	-0,550218	-2,914404	-0,958716	-17,655731	7,266511	14,571847	0,022501	-0,045707	0,161210	-3,271673	-2,094051	1,490168	0,022501	-0,045707	0,161210	-3,271673	-2,094051	1,490168
11:20:05,88	0,527957	3,327985	-0,100968	0,209978	0,032942	0,001004	0,019312	-0,042481	0,162327	0,129289	-0,478564	1,450360	-0,548434	-2,915974	-0,957933	-17,657285	7,274904	14,566886	0,019312	-0,042481	0,162327	-3,205472	-1,994563	1,450360	0,019312	-0,042481	0,162327	-3,205472	-1,994563	1,450360
11:20:05,93	0,527957	3,327985	-0,100968	0,209978	0,032942	0,001004	0,019780	-0,044811	0,163109	0,256940	-0,459755	1,445399	-0,550733	-2,916044	-0,956750	-17,634887	7,285519	14,580403	0,019780	-0,044811	0,163109	-3,260726	-2,012515	1,445399	0,019780	-0,044811	0,163109	-3,260726	-2,012515	1,445399
11:20:05,98	0,527957	3,327985	-0,100968	0,209978	0,032942	0,001004	0,020990	-0,042855	0,164293	0,175633	-0,382746	1,458917	-0,550238	-2,919855	-0,958673	-17,669245	7,247420	14,604452	0,020990	-0,042855	0,164293	-3,188506	-2,030490	1,458917	0,020990	-0,042855	0,164293	-3,188506	-2,030490	1,458917
11:20:06,03	0,527957	3,327985	-0,100968	0,209978	0,032942	0,001004	0,024043	-0,045188	0,162369	0,246784	-0,234711	1,482966	-0,547290	-2,915481	-0,959484	-17,654950	7,237126	14,571711	0,024043	-0,045188	0,162369	-3,300509	-2,122091	1,482966	0,024043	-0,045188	0,162369	-3,300509	-2,122091	1,482966
11:20:06,08	0,527957	3,327985	-0,100968	0,209978	0,032942	0,001004	0,018781	-0,045556	0,161559	0,264105	-0,490796	1,450225	-0,552562	-2,916040	-0,958316	-17,645938	7,241507	14,574899	0,018781	-0,045556	0,161559	-3,312004	-1,965129	1,450225	0,018781	-0,045556	0,161559	-3,312004	-1,965129	1,450225
11:20:06,13	0,527957	3,327985	-0,100968	0,209978	0,032942	0,001004	0,021901	-0,041269	0,162726	0,049515	-0,322937	1,453413	-0,545478	-2,918194	-0,960220	-17,645001	7,261810	14,601829	0,021901	-0,041269	0,162726	-3,190115	-2,042197	1,453413	0,021901	-0,041269	0,162726	-3,190115	-2,042197	1,453413
11:20:06,18	0,527957	3,327985	-0,100968	0,209978	0,032942	0,001004	0,020225	-0,048481	0,160823	0,442572	-0,419461	1,480342	-0,548460	-2,916116	-0,959428	-17,646717	7,242554	14,639302	0,020225	-0,048481	0,160823	-3,363173	-2,007107	1,480342	0,020225	-0,048481	0,160823	-3,363173	-2,007107	1,480342
11:20:06,23	0,527957	3,327985	-0,100968	0,209978	0,032942	0,001004	0,019916	-0,044860	0,161615	0,236729	-0,427354	1,517815	-0,548984	-2,915810	-0,958292	-17,628146	7,254850	14,590317	0,019916	-0,044860	0,161615	-3,284742	-1,990792	1,517815	0,019916	-0,044860	0,161615	-3,284742	-1,990792	1,517815
11:20:06,28	0,527957	3,327985	-0,100968	0,209978	0,032942	0,001004	0,019914	-0,044252	0,162750	0,225093	-0,417569	1,468831	-0,550810	-2,914588	-0,961807	-17,651147	7,272356	14,593119	0,019914	-0,044252	0,162750	-3,248719	-1,980782	1,468831	0,019914	-0,044252	0,162750	-3,248719	-1,980782	1,468831
11:20:06,33	0,527957	3,327985	-0,100968	0,209978	0,032942	0,001004	0,019767	-0,042060	0,159235	0,114758	-0,453839	1,471633	-0,547832	-2,915695	-0,959861	-17,639046	7,255987	14,577101	0,019767	-0,042060	0,159235	-3,186966	-2,005582	1,471633	0,019767	-0,042060	0,159235	-3,186966	-2,005582	1,471633
11:20:06,38	0,527957	3,327985	-0,100968	0,209978	0,032942	0,001004	0,019237	-0,045192	0,161181	0,269504	-0,462737	1,455615	-0,549606	-2,916116	-0,957908	-17,646558	7,260779	14,595155	0,019237	-0,045192	0,161181	-3,278093	-1,972873	1,455615	0,019237	-0,045192	0,161181	-3,278093	-1,972873	1,455615
11:20:06,43	0,527957	3,327985	-0,100968	0,209978	0,032942	0,001004	0,020490	-0,043867	0,163135	0,200973	-0,406518	1,473668	-0,545544	-2,914468	-0,959864	-17,656064	7,225915	14,586582	0,020490	-0,043867	0,163135	-3,242574	-2,014960	1,473668	0,020490	-0,043867	0,163135	-3,242574	-2,014960	1,473668
11:20:06,48	0,527957	3,327985	-0,100968	0,209978	0,032942	0,001004	0,017031	-0,046560	0,161179	0,306086	-0,577171	1,465096	-0,550188	-2,915330	-0,959846	-17,625845	7,227640	14,595076	0,017031	-0,046560	0,161179	-3,348896	-1,914105	1,465096	0,017031	-0,046560	0,161179	-3,348896	-1,914105	1,465096
11:20:06,53	0,527957	3,327985	-0,100968	0,209978	0,032942	0,001004	0,020100	-0,042970	0,161196	0,135970	-0,392285	1,473589	-0,547821	-2,919632	-0,960236	-17,645725	7,262688	14,577030	0,020100	-0,042970	0,161196	-3,237137	-1,970120	1,473589	0,020100	-0,042970	0,161196	-3,237137	-1,970120	1,473589
11:20:06,58	0,527957	3,327985	-0,100968	0,209978	0,032942	0,001004	0,022641	-0,047171	0,160807	0,374844	-0,294882	1,455544	-0,549675	-2,912176	-0,958321	-17,662540	7,247581	14,595720	0,022641	-0,047171	0,160807	-3,328056	-2,072204	1,455544	0,022641	-0,047171	0,160807	-3,328056	-2,072204	1,455544
11:20:06,63	0,527957	3,327985	-0,100968	0,209978	0,032942	0,001004	0,017111	-0,041837	0,162722	0,076013	-0,589455	1,474234	-0,550739	-2,916762	-0,961771	-17,615637	7,253027	14,606338	0,017111	-0,041837	0,162722	-3,208211	-1,932664	1,474234	0,017111	-0,041837	0,162722	-3,208211	-1,932664	1,474234
11:20:06,68	0,527957	3,327985	-0,100968	0,209978	0,032942	0,001004	0,021615	-0,043208	0,159271	0,175469	-0,317349	1,484852	-0,548485	-2,914911	-0,958298	-17,657992	7,232735	14,604675	0,021615	-0,043208	0,159271	-3,216373	-2,014125	1,484852	0,021615	-0,043208	0,159271	-3,216373	-2,014125	1,484852
11:20:06,73	0,527957	3,327985	-0,100968	0,209978	0,032942	0,001004	0,018885	-0,044235	0,162744	0,190137	-0,485854	1,483188	-0,549680	-2,918298	-0,962580	-17,662086	7,212113	14,581727	0,018885	-0,044235	0,162744	-3,282346	-1,968310	1,483188	0,018885	-0,044235	0,162744	-3,282346	-1,968310	1,483188
11:20:06,78	0,527957	3,327985	-0,100968	0,209978	0,032942	0,001004	0,022416	-0,044894	0,158462	0,204489	-0,295476	1,460240	-0,544935	-2,915971	-0,959461	-17,657409	7,246088	14,596569	0,022416	-0,044894	0,158462	-3,319711	-2,055116	1,460240	0,022416	-0,044894	0,158462	-3,319711	-2,055116	1,460240
11:20:06,83	0,527957	3,327985	-0,100968	0,209978	0,032942	0,001004	0,018029	-0,047839	0,161582	0,389400	-0,536545	1,475083	-0,549616	-2,914934	-0,960254	-17,635378	7,231425	14,576321	0,018029	-0,047839	0,161582	-3,365996	-1,951793	1,475083	0,018029	-0,047839	0,161582	-3,365996	-1,951793	1,475083
11:20:06,88	0,527957	3,327985	-0,100968	0,209978	0,032942	0,001004	0,019470	-0,043267	0,160788	0,149954	-0,435176	1,454834	-0,547823	-2,915851	-0,959856	-17,628301	7,236532	14,576343	0,019470	-0,043267	0,160788	-3,246512	-1,963582	1,454834	0,019470	-0,043267	0,160788	-3,246512	-1,963582	1,454834
11:20:06,93	0,527957	3,327985	-0,100968	0,209978	0,032942	0,001004	0,019368	-0,045279	0,161187	0,262511	-0,436918	1,454856	-0,549109	-2,917933	-0,959097	-17,683017	7,229003	14,575671	0,019368	-0,045279	0,161187	-3,291854	-1,957296	1,454856	0,019368	-0,045279	0,161187	-3,291854	-1,957296	1,454856
11:20:06,98	0,527957	3,327985	-0,100968	0,209978	0,032942	0,001004	0,021814	-0,045206	0,161946	0,224870	-0,353328	1,454185	-0,548419	-2,915964	-0,960246	-17,640344	7,265129	14,582346	0,021814	-0,045206	0,161946	-3,323815	-2,065747	1,454185	0,021814	-0,045206	0,161946	-3,323815	-2,065747	1,454185
11:20:07,03	0,527957	3,327985	-0,100968	0,209978	0,032942	0,001004	0,019764	-0,044819	0,160796	0,257357	-0,441071	1,460859	-0,549019	-2,920570	-0,962166	-17,638516	7,222580	14,586190	0,019764	-0,044819	0,160796	-3,260930	-1,992511	1,460859	0,019764	-0,044819	0,160796	-3,260930	-1,992511	1,460859
11:20:07,08	0,527957	3,327985	-0,100968	0,209978	0,032942	0,001004	0,024053	-0,046603	0,158876	0,314177	-0,195151	1,464704	-0,544321	-2,916561	-0,960220	-17,631597	7,207780	14,600403	0,024053	-0,046603	0,158876	-3,344133	-2,083329	1,464704	0,024053	-0,046603	0,158876	-3,344133	-2,083329	1,464704
11:20:07,13	0,527957	3,327985	-0,100968	0,209978	0,032942	0,001004	0,018232	-0,048667	0,160823	0,412140	-0,484469	1,478916	-0,550854	-2,917383	-0,962549	-17,663906	7,246616	14,631216	0,018232	-0,048667	0,160823	-3,408185	-1,915671	1,478916	0,018232	-0,048667	0,160823	-3,408185	-1,915671	1,478916
11:20:07,18	0,527957	3,327985	-0,100968	0,209978	0,032942	0,001004	0,022210	-0,043420	0,158493	0,156792	-0,324991	1,509730	-0,548433	-2,916646	-0,960650	-17,649062	7,261886	14,563093	0,022210	-0,043420	0,158493	-3,251669	-2,068496	1,509730	0,022210	-0,043420	0,158493	-3,251669	-2,068496	1,509730
11:20:07,23	0,527957	3,327985	-0,100968	0,209978	0,032942	0,001004	0,020361	-0,045148	0,160392	0,267296	-0,415928	1,441607	-0,546028	-2,916490	-0,960615	-17,625914	7,270808	14,592629	0,020361	-0,045148	0,160392	-3,276815	-2,014273	1,441607	0,020361	-0,045148	0,160392	-3,276815	-2,014273	1,441607
11:20:07,28	0,527957	3,327985	-0,100968	0,209978	0,032942	0,001004	0,019024	-0,047152	0,160428	0,390819	-0,469860	1,471142	-0,549682	-2,917447	-0,959455	-17,675371	7,247884	14,615150	0,019024	-0,047152	0,160428	-3,310628	-1,963261	1,471142	0,019024	-0,047152	0,160428	-3,310628	-1,963261	1,471142
11:20:07,33	0,527957	3,327985	-0,100968	0,209978	0,032942	0,001004	0,021680	-0,044467	0,161587	0,206593	-0,363150	1,493663	-0,551442	-2,918331	-0,962208	-17,679432	7,262205	14,573284	0,021680	-0,044467	0,161587	-3,284044	-2,064997	1,493663	0,021680	-0,044467	0,161587	-3,284044	-2,064997	1,493663
11:20:07,38	0,527957	3,327985	-0,100968	0,209978	0,032942	0,001004	0,023326	-0,043384	0,158834	0,160674	-0,288225	1,451797	-0,545438	-2,914980	-0,961739	-17,602068	7,238931	14,640824	0,023326	-0,043384	0,158834	-3,244986	-2,119299	1,451797	0,023326	-0,043384	0,158834	-3,244986	-2,119299	1,451797
11:20:07,43	0,527957	3,327985	-0,100968	0,209978	0,032942	0,001004	0,017421	-0,046909	0,159303	0,362464	-0,516612	1,519338	-0,552609	-2,917113	-0,963366	-17,662498	7,247938	14,583026	0,017421	-0,046909	0,159303	-3,319854	-1,884199	1,519338	0,017421	-0,046909	0,159303	-3,319854	-1,884199	1,519338
11:20:07,48	0,527957	3,327985	-0,100968	0,209978	0,032942	0,001004	0,022854	-0,041764	0,157676	0,072548	-0,290970	1,461540	-0,549581	-2,914930	-0,962187	-17,612750	7,224878	14,577061	0,022854	-0,041764	0,157676	-3,205946	-2,084992	1,461540	0,022854	-0,041764	0,157676	-3,205946	-2,084992	1,461540
11:20:07,53	0,527957	3,327985	-0,100968	0,209978	0,032942	0,001004	0,019449	-0,043296	0,158856	0,157084	-0,413405	1,455575	-0,548409	-2,916221	-0,961391	-17,618712	7,226208	14,596072	0,019449	-0,043296	0,158856	-3,241625	-1,940151	1,455575	0,019449	-0,043296	0,158856	-3,241625	-1,940151	1,455575
11:20:07,58	0,527957	3,327985	-0,100968	0,209978	0,032942	0,001004	0,019981	-0,044956	0,159652	0,241609	-0,391558	1,474585	-0,546713	-2,915010	-0,961009	-17,653060	7,240967	14,611673	0,019981	-0,044956	0,159652	-3,287461	-1,960084	1,474585	0,019981	-0,044956	0,159652	-3,287461	-1,960084	1,474585
11:20:07,63	0,527957	3,327985	-0,100968	0,209978	0,032942	0,001004	0,018085	-0,045820	0,160034	0,282104	-0,527275	1,490187	-0,546667	-2,916481	-0,961424	-17,636860	7,227972	14,557836	0,018085	-0,045820	0,160034	-3,314728	-1,946966	1,490187	0,018085	-0,045820	0,160034	-3,314728	-1,946966	1,490187
11:20:07,68	0,527957	3,327985	-0,100968	0,209978	0,032942	0,001004	0,019336	-0,046594	0,159618	0,319246	-0,441690	1,436350	-0,546078	-2,915964	-0,961384	-17,634798	7,244848	14,611807	0,019336	-0,046594	0,159618	-3,338419	-1,959594	1,436350	0,019336	-0,046594	0,159618	-3,338419	-1,959594	1,436350
11:20:07,73	0,527957	3,327985	-0,100968	0,209978	0,032942	0,001004	0,018593	-0,046846	0,159659	0,347971	-0,486982	1,490320	-0,549562	-2,913879	-0,961801	-17,619609	7,276733	14,583562	0,018593	-0,046846	0,159659	-3,329437	-1,946554	1,490320	0,018593	-0,046846	0,159659	-3,329437	-1,946554	1,490320
11:20:07,78	0,527957	3,327985	-0,100968	0,209978	0,032942	0,001004	0,018530	-0,042786	0,159241	0,172066	-0,493070	1,462076	-0,549069	-2,916315	-0,962182	-17,659016	7,251564	14,602497	0,018530	-0,042786	0,159241	-3,186644	-1,947661	1,462076	0,018530	-0,042786	0,159241	-3,186644	-1,947661	1,462076
11:20:07,83	0,527957	3,327985	-0,100968	0,209978	0,032942	0,001004	0,020393	-0,044431	0,158860	0,216109	-0,417730	1,481011	-0,548413	-2,916216	-0,961016	-17,624311	7,229440	14,581469	0,020393	-0,044431	0,158860	-3,271739	-2,018578	1,481011	0,020393	-0,044431	0,158860	-3,271739	-2,018578	1,481011
11:20:07,88	0,527957	3,327985	-0,100968	0,209978	0,032942	0,001004	0,019979	-0,044950	0,160027	0,241298	-0,398123	1,459983	-0,548398	-2,916807	-0,961004	-17,621430	7,239218	14,591351	0,019979	-0,044950	0,160027	-3,287304	-1,966499	1,459983	0,019979	-0,044950	0,160027	-3,287304	-1,966499	1,459983
11:20:07,93	0,527957	3,327985	-0,100968	0,209978	0,032942	0,001004	0,020484	-0,045258	0,160038	0,267223	-0,374265	1,469865	-0,549007	-2,916080	-0,959855	-17,623486	7,212636	14,575289	0,020484	-0,045258	0,160038	-3,285558	-1,982270	1,469865	0,020484	-0,045258	0,160038	-3,285558	-1,982270	1,469865
11:20:07,98	0,527957	3,327985	-0,100968	0,209978	0,032942	0,001004	0,020159	-0,044368	0,161187	0,196854	-0,379680	1,453802	-0,550161	-2,914608	-0,962567	-17,605642	7,224261	14,586837	0,020159	-0,044368	0,161187	-3,286000	-1,962134	1,453802	0,020159	-0,044368	0,161187	-3,286000	-1,962134	1,453802
11:20:08,03	0,527957	3,327985	-0,100968	0,209978	0,032942	0,001004	0,019461	-0,042633	0,158475	0,125620	-0,406317	1,465351	-0,549036	-2,918424	-0,962567	-17,645852	7,238669	14,587340	0,019461	-0,042633	0,158475	-3,221032	-1,934006	1,465351	0,019461	-0,042633	0,158475	-3,221032	-1,934006	1,465351
11:20:08,08	0,527957	3,327985	-0,100968	0,209978	0,032942	0,001004	0,022203	-0,045514	0,158475	0,267826	-0,305773	1,465854	-0,547883	-2,917036	-0,961403	-17,656572	7,243089	14,596979	0,022203	-0,045514	0,158475	-3,305015	-2,048689	1,465854	0,022203	-0,045514	0,158475	-3,305015	-2,048689	1,465854
11:20:08,13	0,527957	3,327985	-0,100968	0,209978	0,032942	0,001004	0,020425	-0,045819	0,159639	0,282148	-0,409717	1,475493	-0,551440	-2,917308	-0,959870	-17,668819	7,233029	14,580660	0,020425	-0,045819	0,159639	-3,314628	-2,013069	1,475493	0,020425	-0,045819	0,159639	-3,314628	-2,013069	1,475493
11:20:08,18	0,527957	3,327985	-0,100968	0,209978	0,032942	0,001004	0,022438	-0,042875	0,161173	0,114215	-0,310617	1,459173	-0,548414	-2,915897	-0,966053	-17,617607	7,245528	14,599564	0,022438	-0,042875	0,161173	-3,251442	-2,071989	1,459173	0,022438	-0,042875	0,161173	-3,251442	-2,071989	1,459173
11:20:08,23	0,527957	3,327985	-0,100968	0,209978	0,032942	0,001004	0,019703	-0,044790	0,154989	0,250235	-0,414735	1,478078	-0,550138	-2,912893	-0,964894	-17,598214	7,263036	14,599368	0,019703	-0,044790	0,154989	-3,265764	-1,961411	1,478078	0,019703	-0,044790	0,154989	-3,265764	-1,961411	1,478078
11:20:08,28	0,527957	3,327985	-0,100968	0,209978	0,032942	0,001004	0,017964	-0,041794	0,156148	0,119317	-0,497128	1,477881	-0,549041	-2,917910	-0,963315	-17,632162	7,212724	14,620815	0,017964	-0,041794	0,156148	-3,161520	-1,907284	1,477881	0,017964	-0,041794	0,156148	-3,161520	-1,907284	1,477881
11:20:08,33	0,527957	3,327985	-0,100968	0,209978	0,032942	0,001004	0,021760	-0,045253	0,157727	0,238611	-0,303964	1,499329	-0,546133	-2,917440	-0,964500	-17,647121	7,209163	14,602767	0,021760	-0,045253	0,157727	-3,313714	-2,012130	1,499329	0,021760	-0,045253	0,157727	-3,313714	-2,012130	1,499329
11:20:08,38	0,527957	3,327985	-0,100968	0,209978	0,032942	0,001004	0,019900	-0,047536	0,156543	0,346808	-0,411869	1,481281	-0,548999	-2,917758	-0,961794	-17,631445	7,245116	14,577343	0,019900	-0,047536	0,156543	-3,384800	-1,974009	1,481281	0,019900	-0,047536	0,156543	-3,384800	-1,974009	1,481281
11:20:08,43	0,527957	3,327985	-0,100968	0,209978	0,032942	0,001004	0,021608	-0,045214	0,159249	0,265015	-0,327457	1,455857	-0,548409	-2,916193	-0,959863	-17,629824	7,239177	14,566605	0,021608	-0,045214	0,159249	-3,284280	-2,023670	1,455857	0,021608	-0,045214	0,159249	-3,284280	-2,023670	1,455857
11:20:08,48	0,527957	3,327985	-0,100968	0,209978	0,032942	0,001004	0,019957	-0,044942	0,161179	0,246557	-0,408908	1,445119	-0,550235	-2,914507	-0,962596	-17,644876	7,233978	14,573036	0,019957	-0,044942	0,161179	-3,281415	-1,975560	1,445119	0,019957	-0,044942	0,161179	-3,281415	-1,975560	1,445119
11:20:08,53	0,527957	3,327985	-0,100968	0,209978	0,032942	0,001004	0,019410	-0,042518	0,158446	0,108459	-0,447809	1,451550	-0,547065	-2,913148	-0,965756	-17,590790	7,219974	14,603775	0,019410	-0,042518	0,158446	-3,229196	-1,971488	1,451550	0,019410	-0,042518	0,158446	-3,229196	-1,971488	1,451550
11:20:08,58	0,527957	3,327985	-0,100968	0,209978	0,032942	0,001004	0,016648	-0,044583	0,155286	0,230750	-0,537584	1,482289	-0,550891	-2,917318	-0,962970	-17,686251	7,253050	14,602840	0,016648	-0,044583	0,155286	-3,269001	-1,844457	1,482289	0,016648	-0,044583	0,155286	-3,269001	-1,844457	1,482289
11:20:08,63	0,527957	3,327985	-0,100968	0,209978	0,032942	0,001004	0,022172	-0,043355	0,158072	0,147797	-0,349524	1,481354	-0,547806	-2,918454	-0,962941	-17,617660	7,230122	14,587212	0,022172	-0,043355	0,158072	-3,255539	-2,090064	1,481354	0,022172	-0,043355	0,158072	-3,255539	-2,090064	1,481354
11:20:08,68	0,527957	3,327985	-0,100968	0,209978	0,032942	0,001004	0,021614	-0,046595	0,158101	0,330745	-0,307696	1,465726	-0,547837	-2,917687	-0,962936	-17,631289	7,239847	14,607150	0,021614	-0,046595	0,158101	-3,326975	-2,004401	1,465726	0,021614	-0,046595	0,158101	-3,326975	-2,004401	1,465726
11:20:08,73	0,527957	3,327985	-0,100968	0,209978	0,032942	0,001004	0,020965	-0,046184	0,158107	0,310981	-0,358115	1,485663	-0,550178	-2,915850	-0,964528	-17,617023	7,227488	14,563838	0,020965	-0,046184	0,158107	-3,314477	-2,003865	1,485663	0,020965	-0,046184	0,158107	-3,314477	-2,003865	1,485663
11:20:08,78	0,527957	3,327985	-0,100968	0,209978	0,032942	0,001004	0,020545	-0,043239	0,156515	0,154255	-0,361413	1,442351	-0,549577	-2,914548	-0,965274	-17,611474	7,257256	14,609091	0,020545	-0,043239	0,156515	-3,239996	-1,974205	1,442351	0,020545	-0,043239	0,156515	-3,239996	-1,974205	1,442351
11:20:08,83	0,527957	3,327985	-0,100968	0,209978	0,032942	0,001004	0,019117	-0,043108	0,155769	0,176020	-0,445766	1,487605	-0,546075	-2,917586	-0,963321	-17,619315	7,199459	14,601442	0,019117	-0,043108	0,155769	-3,207981	-1,946431	1,487605	0,019117	-0,043108	0,155769	-3,207981	-1,946431	1,487605
11:20:08,88	0,527957	3,327985	-0,100968	0,209978	0,032942	0,001004	0,019997	-0,047659	0,157722	0,358708	-0,377904	1,479955	-0,546705	-2,916365	-0,964114	-17,642268	7,224725	14,603042	0,019997	-0,047659	0,157722	-3,382562	-1,947641	1,479955	0,019997	-0,047659	0,157722	-3,382562	-1,947641	1,479955
11:20:08,93	0,527957	3,327985	-0,100968	0,209978	0,032942	0,001004	0,019254	-0,046504	0,156928	0,309007	-0,449026	1,481555	-0,550220	-2,917041	-0,960640	-17,656519	7,260139	14,582121	0,019254	-0,046504	0,156928	-3,341526	-1,960475	1,481555	0,019254	-0,046504	0,156928	-3,341526	-1,960475	1,481555
11:20:08,98	0,527957	3,327985	-0,100968	0,209978	0,032942	0,001004	0,021597	-0,043798	0,160402	0,191846	-0,357241	1,460634	-0,551355	-2,916198	-0,964879	-17,624681	7,268549	14,618487	0,021597	-0,043798	0,160402	-3,246278	-2,052611	1,460634	0,021597	-0,043798	0,160402	-3,246278	-2,052611	1,460634
11:20:09,03	0,527957	3,327985	-0,100968	0,209978	0,032942	0,001004	0,021435	-0,042393	0,156163	0,142006	-0,342299	1,497000	-0,549660	-2,917416	-0,963331	-17,652687	7,234798	14,616864	0,021435	-0,042393	0,156163	-3,185852	-2,024950	1,497000	0,021435	-0,042393	0,156163	-3,185852	-2,024950	1,497000
11:20:09,08	0,527957	3,327985	-0,100968	0,209978	0,032942	0,001004	0,021642	-0,044471	0,157712	0,206805	-0,338910	1,495377	-0,550249	-2,912251	-0,965290	-17,640645	7,250067	14,619086	0,021642	-0,044471	0,157712	-3,284138	-2,037816	1,495377	0,021642	-0,044471	0,157712	-3,284138	-2,037816	1,495377
11:20:09,13	0,527957	3,327985	-0,100968	0,209978	0,032942	0,001004	0,017464	-0,041377	0,155752	0,065191	-0,553399	1,497600	-0,550136	-2,914274	-0,963733	-17,604419	7,263131	14,588833	0,017464	-0,041377	0,155752	-3,182918	-1,924291	1,497600	0,017464	-0,041377	0,155752	-3,182918	-1,924291	1,497600
11:20:09,18	0,527957	3,327985	-0,100968	0,209978	0,032942	0,001004	0,019159	-0,042487	0,157310	0,152306	-0,440403	1,467346	-0,546614	-2,915454	-0,964498	-17,609978	7,260311	14,594544	0,019159	-0,042487	0,157310	-3,182891	-1,944376	1,467346	0,019159	-0,042487	0,157310	-3,182891	-1,944376	1,467346
11:20:09,23	0,527957	3,327985	-0,100968	0,209978	0,032942	0,001004	0,018420	-0,046127	0,156544	0,336410	-0,482235	1,473058	-0,548422	-2,918493	-0,963725	-17,640763	7,265197	14,593783	0,018420	-0,046127	0,156544	-3,284596	-1,928196	1,473058	0,018420	-0,046127	0,156544	-3,284596	-1,928196	1,473058
11:20:09,28	0,527957	3,327985	-0,100968	0,209978	0,032942	0,001004	0,021956	-0,046080	0,157318	0,322790	-0,327474	1,472297	-0,548425	-2,917391	-0,961389	-17,635523	7,245749	14,601539	0,021956	-0,046080	0,157318	-3,294504	-2,051001	1,472297	0,021956	-0,046080	0,157318	-3,294504	-2,051001	1,472297
11:20:09,33	0,527957	3,327985	-0,100968	0,209978	0,032942	0,001004	0,021003	-0,045527	0,159653	0,279827	-0,362775	1,480052	-0,549052	-2,915788	-0,963374	-17,645095	7,231974	14,563771	0,021003	-0,045527	0,159653	-3,294079	-2,011480	1,480052	0,021003	-0,045527	0,159653	-3,294079	-2,011480	1,480052
11:20:09,38	0,527957	3,327985	-0,100968	0,209978	0,032942	0,001004	0,019928	-0,044183	0,157669	0,193194	-0,420035	1,442285	-0,548484	-2,916011	-0,962974	-17,657577	7,242365	14,583435	0,019928	-0,044183	0,157669	-3,275164	-1,984416	1,442285	0,019928	-0,044183	0,157669	-3,275164	-1,984416	1,442285
11:20:09,43	0,527957	3,327985	-0,100968	0,209978	0,032942	0,001004	0,019837	-0,044786	0,158069	0,227323	-0,440776	1,461949	-0,547809	-2,917362	-0,964112	-17,630065	7,278693	14,594615	0,019837	-0,044786	0,158069	-3,288393	-1,998008	1,461949	0,019837	-0,044786	0,158069	-3,288393	-1,998008	1,461949
11:20:09,48	0,527957	3,327985	-0,100968	0,209978	0,032942	0,001004	0,020670	-0,046047	0,156930	0,338082	-0,391829	1,473129	-0,547863	-2,917131	-0,965241	-17,623145	7,210617	14,641526	0,020670	-0,046047	0,156930	-3,276577	-2,014405	1,473129	0,020670	-0,046047	0,156930	-3,276577	-2,014405	1,473129
11:20:09,53	0,527957	3,327985	-0,100968	0,209978	0,032942	0,001004	0,020497	-0,045884	0,155802	0,274121	-0,360774	1,520040	-0,549648	-2,912641	-0,964880	-17,631094	7,240999	14,637875	0,020497	-0,045884	0,155802	-3,327759	-1,969800	1,520040	0,020497	-0,045884	0,155802	-3,327759	-1,969800	1,520040
11:20:09,58	0,527957	3,327985	-0,100968	0,209978	0,032942	0,001004	0,017501	-0,042093	0,156162	0,099351	-0,538670	1,516388	-0,545482	-2,914729	-0,963717	-17,629418	7,261534	14,613992	0,017501	-0,042093	0,156162	-3,204974	-1,912466	1,516388	0,017501	-0,042093	0,156162	-3,204974	-1,912466	1,516388
11:20:09,63	0,527957	3,327985	-0,100968	0,209978	0,032942	0,001004	0,020314	-0,043807	0,156555	0,209320	-0,382476	1,491673	-0,549570	-2,915934	-0,964487	-17,612079	7,254119	14,613159	0,020314	-0,043807	0,156555	-3,229510	-1,977108	1,491673	0,020314	-0,043807	0,156555	-3,229510	-1,977108	1,491673
11:20:09,68	0,527957	3,327985	-0,100968	0,209978	0,032942	0,001004	0,020314	-0,043807	0,156555	0,209320	-0,382476	1,491673	-0,550243	-2,915652	-0,964522	-17,650345	7,246999	14,593890	0,020314	-0,043807	0,156555	-3,229510	-1,977108	1,491673	0,020314	-0,043807	0,156555	-3,229510	-1,977108	1,491673
11:20:09,73	0,527957	3,327985	-0,100968	0,209978	0,032942	0,001004	0,020406	-0,043083	0,156521	0,146368	-0,407278	1,472404	-0,547891	-2,915610	-0,963730	-17,650226	7,242961	14,608226	0,020406	-0,043083	0,156521	-3,235620	-2,009123	1,472404	0,020406	-0,043083	0,156521	-3,235620	-2,009123	1,472404
11:20:09,78	0,527957	3,327985	-0,100968	0,209978	0,032942	0,001004	0,019193	-0,045100	0,157312	0,247812	-0,468195	1,486740	-0,549588	-2,917342	-0,964869	-17,618457	7,241226	14,617677	0,019193	-0,045100	0,157312	-3,292507	-1,974875	1,486740	0,019193	-0,045100	0,157312	-3,292507	-1,974875	1,486740
11:20:09,83	0,527957	3,327985	-0,100968	0,209978	0,032942	0,001004	0,021542	-0,044495	0,156173	0,230753	-0,317681	1,496191	-0,550146	-2,916896	-0,965271	-17,610807	7,260013	14,599034	0,021542	-0,044495	0,156173	-3,262103	-2,008736	1,496191	0,021542	-0,044495	0,156173	-3,262103	-2,008736	1,496191
11:20:09,88	0,527957	3,327985	-0,100968	0,209978	0,032942	0,001004	0,021435	-0,043789	0,155771	0,214137	-0,326016	1,477548	-0,550812	-2,920820	-0,962172	-17,656717	7,240265	14,591446	0,021435	-0,043789	0,155771	-3,223298	-2,008667	1,477548	0,021435	-0,043789	0,155771	-3,223298	-2,008667	1,477548
11:20:09,93	0,527957	3,327985	-0,100968	0,209978	0,032942	0,001004	0,025166	-0,045175	0,158870	0,246135	-0,161911	1,469959	-0,544904	-2,915321	-0,964883	-17,620579	7,219955	14,603600	0,025166	-0,045175	0,158870	-3,300076	-2,137414	1,469959	0,025166	-0,045175	0,158870	-3,300076	-2,137414	1,469959
11:20:09,98	0,527957	3,327985	-0,100968	0,209978	0,032942	0,001004	0,017449	-0,047541	0,156159	0,369674	-0,521699	1,482114	-0,549607	-2,913721	-0,967633	-17,624818	7,266844	14,586863	0,017449	-0,047541	0,156159	-3,362309	-1,891484	1,482114	0,017449	-0,047541	0,156159	-3,362309	-1,891484	1,482114
11:20:10,03	0,527957	3,327985	-0,100968	0,209978	0,032942	0,001004	0,018416	-0,042669	0,153410	0,154807	-0,498575	1,465376	-0,547863	-2,916195	-0,968007	-17,630346	7,236355	14,590951	0,018416	-0,042669	0,153410	-3,194707	-1,944202	1,465376	0,018416	-0,042669	0,153410	-3,194707	-1,944202	1,465376
11:20:10,08	0,527957	3,327985	-0,100968	0,209978	0,032942	0,001004	0,019686	-0,045416	0,153035	0,268482	-0,422070	1,469464	-0,546720	-2,917603	-0,964099	-17,653706	7,234562	14,622660	0,019686	-0,045416	0,153035	-3,296671	-1,967404	1,469464	0,019686	-0,045416	0,153035	-3,296671	-1,967404	1,469464
11:20:10,13	0,527957	3,327985	-0,100968	0,209978	0,032942	0,001004	0,020334	-0,047110	0,156943	0,343313	-0,407705	1,501173	-0,549055	-2,921031	-0,963720	-17,657840	7,238807	14,597470	0,020334	-0,047110	0,156943	-3,354783	-2,003912	1,501173	0,020334	-0,047110	0,156943	-3,354783	-2,003912	1,501173
11:20:10,18	0,527957	3,327985	-0,100968	0,209978	0,032942	0,001004	0,024470	-0,046802	0,157323	0,328929	-0,198322	1,475983	-0,550810	-2,915955	-0,966054	-17,634843	7,246400	14,613882	0,024470	-0,046802	0,157323	-3,345024	-2,119224	1,475983	0,024470	-0,046802	0,157323	-3,345024	-2,119224	1,475983
11:20:10,23	0,527957	3,327985	-0,100968	0,209978	0,032942	0,001004	0,020951	-0,042744	0,154989	0,135986	-0,365175	1,492395	-0,547236	-2,915363	-0,965658	-17,609412	7,224013	14,603678	0,020951	-0,042744	0,154989	-3,219412	-2,009859	1,492395	0,020951	-0,042744	0,154989	-3,219412	-2,009859	1,492395
11:20:10,28	0,527957	3,327985	-0,100968	0,209978	0,032942	0,001004	0,018652	-0,045542	0,155384	0,274839	-0,451501	1,482191	-0,546087	-2,916579	-0,967596	-17,620778	7,222003	14,609773	0,018652	-0,045542	0,155384	-3,300246	-1,915721	1,482191	0,018652	-0,045542	0,155384	-3,300246	-1,915721	1,482191
11:20:10,33	0,527957	3,327985	-0,100968	0,209978	0,032942	0,001004	0,019130	-0,047146	0,153447	0,350787	-0,435503	1,488286	-0,549602	-2,914642	-0,961010	-17,634385	7,263869	14,606926	0,019130	-0,047146	0,153447	-3,350156	-1,937217	1,488286	0,019130	-0,047146	0,153447	-3,350156	-1,937217	1,488286
11:20:10,38	0,527957	3,327985	-0,100968	0,209978	0,032942	0,001004	0,019211	-0,043133	0,160033	0,171586	-0,464033	1,485439	-0,549069	-2,914133	-0,966083	-17,649268	7,257798	14,590759	0,019211	-0,043133	0,160033	-3,214369	-1,972067	1,485439	0,019211	-0,043133	0,160033	-3,214369	-1,972067	1,485439
11:20:10,43	0,527957	3,327985	-0,100968	0,209978	0,032942	0,001004	0,018503	-0,043340	0,154959	0,169658	-0,510676	1,469272	-0,546709	-2,915624	-0,963750	-17,650207	7,237631	14,579199	0,018503	-0,043340	0,154959	-3,232558	-1,963173	1,469272	0,018503	-0,043340	0,154959	-3,232558	-1,963173	1,469272
11:20:10,48	0,527957	3,327985	-0,100968	0,209978	0,032942	0,001004	0,018615	-0,046130	0,157292	0,296787	-0,495614	1,457713	-0,547294	-2,916062	-0,965272	-17,635247	7,217603	14,613079	0,018615	-0,046130	0,157292	-3,324420	-1,956853	1,457713	0,018615	-0,046130	0,157292	-3,324420	-1,956853	1,457713
11:20:10,53	0,527957	3,327985	-0,100968	0,209978	0,032942	0,001004	0,019286	-0,045843	0,155771	0,271973	-0,437717	1,491593	-0,549068	-2,913001	-0,965299	-17,638286	7,235063	14,599299	0,019286	-0,045843	0,155771	-3,326666	-1,951683	1,491593	0,019286	-0,045843	0,155771	-3,326666	-1,951683	1,491593
11:20:10,58	0,527957	3,327985	-0,100968	0,209978	0,032942	0,001004	0,017522	-0,042775	0,155743	0,126074	-0,540794	1,477812	-0,546051	-2,916815	-0,965232	-17,599029	7,202656	14,636533	0,017522	-0,042775	0,155743	-3,231781	-1,916306	1,477812	0,017522	-0,042775	0,155743	-3,231781	-1,916306	1,477812
11:20:10,63	0,527957	3,327985	-0,100968	0,209978	0,032942	0,001004	0,019317	-0,047295	0,155811	0,352683	-0,397272	1,515047	-0,546670	-2,916260	-0,964897	-17,630525	7,237643	14,589298	0,019317	-0,047295	0,155811	-3,360000	-1,913663	1,515047	0,019317	-0,047295	0,155811	-3,360000	-1,913663	1,515047
11:20:10,68	0,527957	3,327985	-0,100968	0,209978	0,032942	0,001004	0,019146	-0,046481	0,156146	0,324893	-0,450948	1,467811	-0,548389	-2,910377	-0,966848	-17,598267	7,267884	14,596543	0,019146	-0,046481	0,156146	-3,323870	-1,953893	1,467811	0,019146	-0,046481	0,156146	-3,323870	-1,953893	1,467811
11:20:10,73	0,527957	3,327985	-0,100968	0,209978	0,032942	0,001004	0,014911	-0,042051	0,154194	0,136859	-0,658368	1,475057	-0,549036	-2,917754	-0,964905	-17,637164	7,228821	14,578767	0,014911	-0,042051	0,154194	-3,164160	-1,828842	1,475057	0,014911	-0,042051	0,154194	-3,164160	-1,828842	1,475057
11:20:10,78	0,527957	3,327985	-0,100968	0,209978	0,032942	0,001004	0,021623	-0,045179	0,156138	0,246229	-0,323484	1,457281	-0,550202	-2,917736	-0,964493	-17,631496	7,237403	14,607605	0,021623	-0,045179	0,156138	-3,300326	-2,020872	1,457281	0,021623	-0,045179	0,156138	-3,300326	-2,020872	1,457281
11:20:10,83	0,527957	3,327985	-0,100968	0,209978	0,032942	0,001004	0,022190	-0,044161	0,156549	0,203551	-0,293349	1,486119	-0,549600	-2,916647	-0,966810	-17,615371	7,234656	14,623562	0,022190	-0,044161	0,156549	-3,263080	-2,035296	1,486119	0,022190	-0,044161	0,156549	-3,263080	-2,035296	1,486119
11:20:10,88	0,527957	3,327985	-0,100968	0,209978	0,032942	0,001004	0,020946	-0,044137	0,154233	0,208013	-0,342699	1,502076	-0,546426	-2,918368	-0,963833	-17,664242	7,245407	14,591397	0,020946	-0,044137	0,154233	-3,256774	-1,986992	1,502076	0,020946	-0,044137	0,154233	-3,256774	-1,986992	1,502076
11:20:10,93	0,527957	3,327985	-0,100968	0,209978	0,032942	0,001004	0,020850	-0,047746	0,157210	0,380560	-0,395435	1,469911	-0,547857	-2,917084	-0,965276	-17,628515	7,220275	14,598314	0,020850	-0,047746	0,157210	-3,367539	-2,032124	1,469911	0,020850	-0,047746	0,157210	-3,367539	-2,032124	1,469911
11:20:10,98	0,527957	3,327985	-0,100968	0,209978	0,032942	0,001004	0,020453	-0,045866	0,155767	0,278864	-0,372568	1,476828	-0,550075	-2,915666	-0,963828	-17,637597	7,237449	14,602749	0,020453	-0,045866	0,155767	-3,321603	-1,978100	1,476828	0,020453	-0,045866	0,155767	-3,321603	-1,978100	1,476828
11:20:11,03	0,527957	3,327985	-0,100968	0,209978	0,032942	0,001004	0,020334	-0,043235	0,157214	0,152413	-0,395176	1,481262	-0,550230	-2,917761	-0,962583	-17,654123	7,243903	14,577804	0,020334	-0,043235	0,157214	-3,241564	-1,991415	1,481262	0,020334	-0,043235	0,157214	-3,241564	-1,991415	1,481262
11:20:11,08	0,527957	3,327985	-0,100968	0,209978	0,032942	0,001004	0,022225	-0,044149	0,158460	0,197252	-0,314377	1,456318	-0,548977	-2,916918	-0,966058	-17,610876	7,248200	14,584799	0,022225	-0,044149	0,158460	-3,268451	-2,059068	1,456318	0,022225	-0,044149	0,158460	-3,268451	-2,059068	1,456318
11:20:11,13	0,527957	3,327985	-0,100968	0,209978	0,032942	0,001004	0,020869	-0,044813	0,154985	0,257126	-0,349586	1,463312	-0,547877	-2,917780	-0,964482	-17,637377	7,217135	14,621940	0,020869	-0,044813	0,154985	-3,260701	-1,987829	1,463312	0,020869	-0,044813	0,154985	-3,260701	-1,987829	1,463312
11:20:11,18	0,527957	3,327985	-0,100968	0,209978	0,032942	0,001004	0,021066	-0,046196	0,156561	0,288904	-0,346788	1,500454	-0,545999	-2,917980	-0,966017	-17,587436	7,225359	14,613229	0,021066	-0,046196	0,156561	-3,337513	-2,000453	1,500454	0,021066	-0,046196	0,156561	-3,337513	-2,000453	1,500454
11:20:11,23	0,527957	3,327985	-0,100968	0,209978	0,032942	0,001004	0,020300	-0,047922	0,155026	0,410730	-0,347479	1,491743	-0,550163	-2,918524	-0,964521	-17,617865	7,227631	14,558607	0,020300	-0,047922	0,155026	-3,351150	-1,941018	1,491743	0,020300	-0,047922	0,155026	-3,351150	-1,941018	1,491743
11:20:11,28	0,527957	3,327985	-0,100968	0,209978	0,032942	0,001004	0,022853	-0,044589	0,156522	0,224146	-0,242187	1,437121	-0,549006	-2,919078	-0,964491	-17,626256	7,232176	14,597700	0,022853	-0,044589	0,156522	-3,276062	-2,036173	1,437121	0,022853	-0,044589	0,156522	-3,276062	-2,036173	1,437121
11:20:11,33	0,527957	3,327985	-0,100968	0,209978	0,032942	0,001004	0,022754	-0,045867	0,156552	0,290361	-0,256887	1,476214	-0,548439	-2,916023	-0,962953	-17,635004	7,242380	14,597732	0,022754	-0,045867	0,156552	-3,310197	-2,043082	1,476214	0,022754	-0,045867	0,156552	-3,310197	-2,043082	1,476214
11:20:11,38	0,527957	3,327985	-0,100968	0,209978	0,032942	0,001004	0,019826	-0,044831	0,158090	0,240956	-0,421844	1,476245	-0,550793	-2,913655	-0,965311	-17,621238	7,228380	14,573084	0,019826	-0,044831	0,158090	-3,278282	-1,978156	1,476245	0,019826	-0,044831	0,158090	-3,278282	-1,978156	1,476245
11:20:11,43	0,527957	3,327985	-0,100968	0,209978	0,032942	0,001004	0,018952	-0,041608	0,155732	0,068127	-0,448363	1,451598	-0,547815	-2,915753	-0,964798	-17,624106	7,268038	14,592445	0,018952	-0,041608	0,155732	-3,198118	-1,936077	1,451598	0,018952	-0,041608	0,155732	-3,198118	-1,936077	1,451598
11:20:11,48	0,527957	3,327985	-0,100968	0,209978	0,032942	0,001004	0,019279	-0,045236	0,156244	0,289690	-0,453646	1,470959	-0,549027	-2,916285	-0,966042	-17,625047	7,238497	14,618625	0,019279	-0,045236	0,156244	-3,261348	-1,967069	1,470959	0,019279	-0,045236	0,156244	-3,261348	-1,967069	1,470959
11:20:11,53	0,527957	3,327985	-0,100968	0,209978	0,032942	0,001004	0,020346	-0,044453	0,155001	0,222929	-0,384210	1,497138	-0,546697	-2,917222	-0,965274	-17,629040	7,195540	14,597706	0,020346	-0,044453	0,155001	-3,266657	-1,981386	1,497138	0,020346	-0,044453	0,155001	-3,266657	-1,981386	1,497138
11:20:11,58	0,527957	3,327985	-0,100968	0,209978	0,032942	0,001004	0,019993	-0,046939	0,155768	0,312991	-0,384564	1,476220	-0,547231	-2,916681	-0,964886	-17,615390	7,230580	14,593595	0,019993	-0,046939	0,155768	-3,371728	-1,954002	1,476220	0,019993	-0,046939	0,155768	-3,371728	-1,954002	1,476220
11:20:11,63	0,527957	3,327985	-0,100968	0,209978	0,032942	0,001004	0,019791	-0,046206	0,156157	0,312051	-0,400749	1,472108	-0,551441	-2,916948	-0,966449	-17,656373	7,245853	14,614070	0,019791	-0,046206	0,156157	-3,315135	-1,954357	1,472108	0,019791	-0,046206	0,156157	-3,315135	-1,954357	1,472108
11:20:11,68	0,527957	3,327985	-0,100968	0,209978	0,032942	0,001004	0,022127	-0,042693	0,154594	0,122116	-0,322417	1,492583	-0,543712	-2,913130	-0,966052	-17,610783	7,233974	14,605191	0,022127	-0,042693	0,154594	-3,229309	-2,059385	1,492583	0,022127	-0,042693	0,154594	-3,229309	-2,059385	1,492583
11:20:11,73	0,527957	3,327985	-0,100968	0,209978	0,032942	0,001004	0,014956	-0,047478	0,154991	0,383441	-0,649868	1,483704	-0,550199	-2,915703	-0,965299	-17,627857	7,240462	14,579388	0,014956	-0,047478	0,154991	-3,343603	-1,823941	1,483704	0,014956	-0,047478	0,154991	-3,343603	-1,823941	1,483704
11:20:11,78	0,527957	3,327985	-0,100968	0,209978	0,032942	0,001004	0,020428	-0,043146	0,155743	0,155261	-0,383382	1,457901	-0,549610	-2,915821	-0,969153	-17,617429	7,244264	14,615747	0,020428	-0,043146	0,155743	-3,231725	-1,986965	1,457901	0,020428	-0,043146	0,155743	-3,231725	-1,986965	1,457901
11:20:11,83	0,527957	3,327985	-0,100968	0,209978	0,032942	0,001004	0,020236	-0,043716	0,151890	0,193409	-0,386228	1,494261	-0,550182	-2,916933	-0,964502	-17,627922	7,256800	14,598628	0,020236	-0,043716	0,151890	-3,238324	-1,974752	1,494261	0,020236	-0,043716	0,151890	-3,238324	-1,974752	1,494261
11:20:11,88	0,527957	3,327985	-0,100968	0,209978	0,032942	0,001004	0,021485	-0,043777	0,156540	0,202163	-0,336631	1,477141	-0,548962	-2,915071	-0,963706	-17,596690	7,238469	14,612258	0,021485	-0,043777	0,156540	-3,234316	-2,023208	1,477141	0,021485	-0,043777	0,156540	-3,234316	-2,023208	1,477141
11:20:11,93	0,527957	3,327985	-0,100968	0,209978	0,032942	0,001004	0,019262	-0,043903	0,157336	0,208448	-0,416004	1,490771	-0,549613	-2,914155	-0,964885	-17,615124	7,221577	14,612647	0,019262	-0,043903	0,157336	-3,237909	-1,928090	1,490771	0,019262	-0,043903	0,157336	-3,237909	-1,928090	1,490771
11:20:11,98	0,527957	3,327985	-0,100968	0,209978	0,032942	0,001004	0,018794	-0,042880	0,156157	0,131439	-0,447855	1,491161	-0,547831	-2,915724	-0,966443	-17,611023	7,220152	14,594202	0,018794	-0,042880	0,156157	-3,234663	-1,923208	1,491161	0,018794	-0,042880	0,156157	-3,234663	-1,923208	1,491161
11:20:12,03	0,527957	3,327985	-0,100968	0,209978	0,032942	0,001004	0,019262	-0,045208	0,154600	0,253314	-0,419270	1,472715	-0,547326	-2,915963	-0,965268	-17,651908	7,227358	14,628106	0,019262	-0,045208	0,154600	-3,295539	-1,931338	1,472715	0,019262	-0,045208	0,154600	-3,295539	-1,931338	1,472715
11:20:12,08	0,527957	3,327985	-0,100968	0,209978	0,032942	0,001004	0,019216	-0,045764	0,155774	0,268029	-0,460649	1,506619	-0,549034	-2,916948	-0,968009	-17,628022	7,231942	14,585627	0,019216	-0,045764	0,155774	-3,324478	-1,969142	1,506619	0,019216	-0,045764	0,155774	-3,324478	-1,969142	1,506619
11:20:12,13	0,527957	3,327985	-0,100968	0,209978	0,032942	0,001004	0,020923	-0,044778	0,153034	0,232662	-0,353512	1,464141	-0,550276	-2,918895	-0,967983	-17,659713	7,237421	14,629215	0,020923	-0,044778	0,153034	-3,282432	-1,995973	1,464141	0,020923	-0,044778	0,153034	-3,282432	-1,995973	1,464141
11:20:12,18	0,527957	3,327985	-0,100968	0,209978	0,032942	0,001004	0,023231	-0,044677	0,153059	0,216270	-0,263679	1,507729	-0,550222	-2,919003	-0,965267	-17,643020	7,240710	14,612954	0,023231	-0,044677	0,153059	-3,290836	-2,087320	1,507729	0,023231	-0,044677	0,153059	-3,290836	-2,087320	1,507729
11:20:12,23	0,527957	3,327985	-0,100968	0,209978	0,032942	0,001004	0,023297	-0,044777	0,155776	0,232702	-0,247436	1,491468	-0,549029	-2,920012	-0,964080	-17,624685	7,196602	14,620378	0,023297	-0,044777	0,155776	-3,282311	-2,076257	1,491468	0,023297	-0,044777	0,155776	-3,282311	-2,076257	1,491468
11:20:12,28	0,527957	3,327985	-0,100968	0,209978	0,032942	0,001004	0,023574	-0,046315	0,156962	0,283614	-0,195094	1,498891	-0,550235	-2,918246	-0,966857	-17,650904	7,247053	14,575555	0,023574	-0,046315	0,156962	-3,352082	-2,045667	1,498891	0,023574	-0,046315	0,156962	-3,352082	-2,045667	1,498891
11:20:12,33	0,527957	3,327985	-0,100968	0,209978	0,032942	0,001004	0,022648	-0,044387	0,154186	0,213979	-0,291185	1,454068	-0,550157	-2,917509	-0,966428	-17,613699	7,260035	14,609366	0,022648	-0,044387	0,154186	-3,270427	-2,069057	1,454068	0,022648	-0,044387	0,154186	-3,270427	-2,069057	1,454068
11:20:12,38	0,527957	3,327985	-0,100968	0,209978	0,032942	0,001004	0,021971	-0,044087	0,154614	0,228194	-0,300653	1,487880	-0,547880	-2,915316	-0,969165	-17,637920	7,255771	14,611863	0,021971	-0,044087	0,154614	-3,232617	-2,025389	1,487880	0,021971	-0,044087	0,154614	-3,232617	-2,025389	1,487880
11:20:12,43	0,527957	3,327985	-0,100968	0,209978	0,032942	0,001004	0,018933	-0,044962	0,151877	0,257891	-0,477499	1,490377	-0,545476	-2,916214	-0,966420	-17,613481	7,229114	14,619060	0,018933	-0,044962	0,151877	-3,271607	-1,963714	1,490377	0,018933	-0,044962	0,151877	-3,271607	-1,963714	1,490377
11:20:12,48	0,527957	3,327985	-0,100968	0,209978	0,032942	0,001004	0,018509	-0,047492	0,154623	0,378609	-0,465019	1,497573	-0,551954	-2,917397	-0,966063	-17,624263	7,241990	14,589000	0,018509	-0,047492	0,154623	-3,349531	-1,918003	1,497573	0,018509	-0,047492	0,154623	-3,349531	-1,918003	1,497573
11:20:12,53	0,527957	3,327985	-0,100968	0,209978	0,032942	0,001004	0,022773	-0,042474	0,154980	0,123427	-0,259107	1,467514	-0,547299	-2,917881	-0,964608	-17,607736	7,243006	14,607283	0,022773	-0,042474	0,154980	-3,210791	-2,046752	1,467514	0,022773	-0,042474	0,154980	-3,210791	-2,046752	1,467514
11:20:12,58	0,527957	3,327985	-0,100968	0,209978	0,032942	0,001004	0,020864	-0,046747	0,156435	0,354764	-0,344538	1,485796	-0,547791	-2,916998	-0,961749	-17,611198	7,249592	14,626024	0,020864	-0,046747	0,156435	-3,314880	-1,982376	1,485796	0,020864	-0,046747	0,156435	-3,314880	-1,982376	1,485796
11:20:12,63	0,527957	3,327985	-0,100968	0,209978	0,032942	0,001004	0,020345	-0,045880	0,159294	0,313637	-0,377827	1,504538	-0,550850	-2,916026	-0,965708	-17,657642	7,239865	14,570073	0,020345	-0,045880	0,159294	-3,287925	-1,974908	1,504538	0,020345	-0,045880	0,159294	-3,287925	-1,974908	1,504538
11:20:12,68	0,527957	3,327985	-0,100968	0,209978	0,032942	0,001004	0,021033	-0,042745	0,155334	0,118961	-0,377390	1,448586	-0,549585	-2,913293	-0,965658	-17,605724	7,244215	14,618723	0,021033	-0,042745	0,155334	-3,236487	-2,028508	1,448586	0,021033	-0,042745	0,155334	-3,236487	-2,028508	1,448586
11:20:12,73	0,527957	3,327985	-0,100968	0,209978	0,032942	0,001004	0,018034	-0,042473	0,155385	0,134585	-0,490545	1,497237	-0,549508	-2,915140	-0,969154	-17,574620	7,253897	14,591510	0,018034	-0,042473	0,155385	-3,199574	-1,906250	1,497237	0,018034	-0,042473	0,155385	-3,199574	-1,906250	1,497237
11:20:12,78	0,527957	3,327985	-0,100968	0,209978	0,032942	0,001004	0,019596	-0,043464	0,151888	0,210012	-0,387274	1,470023	-0,550745	-2,919495	-0,964470	-17,611138	7,230420	14,616494	0,019596	-0,043464	0,151888	-3,201879	-1,925522	1,470023	0,019596	-0,043464	0,151888	-3,201879	-1,925522	1,470023
11:20:12,83	0,527957	3,327985	-0,100968	0,209978	0,032942	0,001004	0,023985	-0,044570	0,156572	0,228960	-0,178896	1,495007	-0,551315	-2,917049	-0,965257	-17,600079	7,245865	14,612773	0,023985	-0,044570	0,156572	-3,269791	-2,061738	1,495007	0,023985	-0,044570	0,156572	-3,269791	-2,061738	1,495007
11:20:12,88	0,527957	3,327985	-0,100968	0,209978	0,032942	0,001004	0,022151	-0,042853	0,155786	0,158585	-0,272407	1,491287	-0,548961	-2,916875	-0,967207	-17,599448	7,248187	14,599925	0,022151	-0,042853	0,155786	-3,205388	-2,011282	1,491287	0,022151	-0,042853	0,155786	-3,205388	-2,011282	1,491287
11:20:12,93	0,527957	3,327985	-0,100968	0,209978	0,032942	0,001004	0,020824	-0,044805	0,153835	0,262387	-0,342059	1,478438	-0,550215	-2,918486	-0,964884	-17,634841	7,224455	14,602504	0,020824	-0,044805	0,153835	-3,254775	-1,976715	1,478438	0,020824	-0,044805	0,153835	-3,254775	-1,976715	1,478438
11:20:12,98	0,527957	3,327985	-0,100968	0,209978	0,032942	0,001004	0,022846	-0,044525	0,156158	0,209578	-0,255669	1,481018	-0,546083	-2,917225	-0,964106	-17,634979	7,241589	14,603482	0,022846	-0,044525	0,156158	-3,285604	-2,049099	1,481018	0,022846	-0,044525	0,156158	-3,285604	-2,049099	1,481018
11:20:13,03	0,527957	3,327985	-0,100968	0,209978	0,032942	0,001004	0,019688	-0,047473	0,156937	0,377643	-0,428578	1,481996	-0,545570	-2,916558	-0,966444	-17,643051	7,180473	14,603218	0,019688	-0,047473	0,156937	-3,348956	-1,974095	1,481996	0,019688	-0,047473	0,156937	-3,348956	-1,974095	1,481996
11:20:13,08	0,527957	3,327985	-0,100968	0,209978	0,032942	0,001004	0,018854	-0,047583	0,154599	0,326422	-0,448359	1,481731	-0,547268	-2,916717	-0,966456	-17,626849	7,217549	14,579703	0,018854	-0,047583	0,154599	-3,408847	-1,928436	1,481731	0,018854	-0,047583	0,154599	-3,408847	-1,928436	1,481731
11:20:13,13	0,527957	3,327985	-0,100968	0,209978	0,032942	0,001004	0,019841	-0,046192	0,154586	0,294301	-0,401588	1,458217	-0,548998	-2,919092	-0,964877	-17,620655	7,228921	14,597772	0,019841	-0,046192	0,154586	-3,331775	-1,959075	1,458217	0,019841	-0,046192	0,154586	-3,331775	-1,959075	1,458217
11:20:13,18	0,527957	3,327985	-0,100968	0,209978	0,032942	0,001004	0,022763	-0,045881	0,156166	0,291088	-0,249951	1,476286	-0,550760	-2,918088	-0,967575	-17,604879	7,223787	14,628002	0,022763	-0,045881	0,156166	-3,310595	-2,036838	1,476286	0,022763	-0,045881	0,156166	-3,310595	-2,036838	1,476286
11:20:13,22	0,527957	3,327985	-0,100968	0,209978	0,032942	0,001004	0,022774	-0,043853	0,153468	0,189052	-0,233154	1,506516	-0,550795	-2,917401	-0,963749	-17,641187	7,246480	14,573574	0,022774	-0,043853	0,153468	-3,253401	-2,020897	1,506516	0,022774	-0,043853	0,153468	-3,253401	-2,020897	1,506516
11:20:13,27	0,527957	3,327985	-0,100968	0,209978	0,032942	0,001004	0,022197	-0,043480	0,157294	0,171154	-0,305954	1,452087	-0,549555	-2,917933	-0,967182	-17,598634	7,241206	14,628488	0,022197	-0,043480	0,157294	-3,242017	-2,048394	1,452087	0,022197	-0,043480	0,157294	-3,242017	-2,048394	1,452087
11:20:13,32	0,527957	3,327985	-0,100968	0,209978	0,032942	0,001004	0,022037	-0,044819	0,153861	0,257511	-0,274767	1,507002	-0,549086	-2,918427	-0,966445	-17,651657	7,215892	14,603556	0,022037	-0,044819	0,153861	-3,260802	-2,004674	1,507002	0,022037	-0,044819	0,153861	-3,260802	-2,004674	1,507002
11:20:13,37	0,527957	3,327985	-0,100968	0,209978	0,032942	0,001004	0,022231	-0,045473	0,154598	0,243053	-0,297950	1,482070	-0,548973	-2,913177	-0,964876	-17,587993	7,218868	14,612532	0,022231	-0,045473	0,154598	-3,326551	-2,043073	1,482070	0,022231	-0,045473	0,154598	-3,326551	-2,043073	1,482070
11:20:13,42	0,527957	3,327985	-0,100968	0,209978	0,032942	0,001004	0,017628	-0,042945	0,156166	0,146037	-0,483677	1,491045	-0,548454	-2,915996	-0,967235	-17,629293	7,226024	14,585221	0,017628	-0,042945	0,156166	-3,225165	-1,867438	1,491045	0,017628	-0,042945	0,156166	-3,225165	-1,867438	1,491045
11:20:13,47	0,527957	3,327985	-0,100968	0,209978	0,032942	0,001004	0,019809	-0,044804	0,153807	0,228261	-0,409600	1,463735	-0,549646	-2,917303	-0,966834	-17,640976	7,234672	14,604354	0,019809	-0,044804	0,153807	-3,288885	-1,964584	1,463735	0,019809	-0,044804	0,153807	-3,288885	-1,964584	1,463735
11:20:13,52	0,527957	3,327985	-0,100968	0,209978	0,032942	0,001004	0,021538	-0,044425	0,154209	0,210201	-0,334144	1,482868	-0,550730	-2,915192	-0,969153	-17,591839	7,249484	14,605861	0,021538	-0,044425	0,154209	-3,277195	-2,024839	1,482868	0,021538	-0,044425	0,154209	-3,277195	-2,024839	1,482868
11:20:13,57	0,527957	3,327985	-0,100968	0,209978	0,032942	0,001004	0,020251	-0,042431	0,151890	0,143908	-0,365877	1,484375	-0,547273	-2,916599	-0,968000	-17,626481	7,224013	14,595398	0,020251	-0,042431	0,151890	-3,186956	-1,955608	1,484375	0,020251	-0,042431	0,151890	-3,186956	-1,955608	1,484375
11:20:13,62	0,527957	3,327985	-0,100968	0,209978	0,032942	0,001004	0,019741	-0,046128	0,153043	0,296760	-0,409685	1,473911	-0,548993	-2,915019	-0,966853	-17,607778	7,231831	14,570470	0,019741	-0,046128	0,153043	-3,324301	-1,959347	1,473911	0,019741	-0,046128	0,153043	-3,324301	-1,959347	1,473911
11:20:13,67	0,527957	3,327985	-0,100968	0,209978	0,032942	0,001004	0,019233	-0,043850	0,154190	0,194403	-0,423824	1,448983	-0,550047	-2,919690	-0,968187	-17,627801	7,237537	14,592598	0,019233	-0,043850	0,154190	-3,247800	-1,933591	1,448983	0,019233	-0,043850	0,154190	-3,247800	-1,933591	1,448983
11:20:13,72	0,527957	3,327985	-0,100968	0,209978	0,032942	0,001004	0,023804	-0,045272	0,152856	0,263279	-0,206292	1,471112	-0,550769	-2,916069	-0,966443	-17,612581	7,233389	14,598928	0,023804	-0,045272	0,152856	-3,290554	-2,074933	1,471112	0,023804	-0,045272	0,152856	-3,290554	-2,074933	1,471112
11:20:13,77	0,527957	3,327985	-0,100968	0,209978	0,032942	0,001004	0,021030	-0,042836	0,154600	0,140656	-0,335307	1,477441	-0,550805	-2,918088	-0,964528	-17,644305	7,240006	14,568924	0,021030	-0,042836	0,154600	-3,221998	-1,986156	1,477441	0,021030	-0,042836	0,154600	-3,221998	-1,986156	1,477441
11:20:13,82	0,527957	3,327985	-0,100968	0,209978	0,032942	0,001004	0,022796	-0,043815	0,156515	0,181404	-0,274247	1,447437	-0,553140	-2,917272	-0,964882	-17,635168	7,266809	14,618073	0,022796	-0,043815	0,156515	-3,258059	-2,063742	1,447437	0,022796	-0,043815	0,156515	-3,258059	-2,063742	1,447437
11:20:13,87	0,527957	3,327985	-0,100968	0,209978	0,032942	0,001004	0,023257	-0,041384	0,156160	0,082792	-0,255754	1,496587	-0,549548	-2,917846	-0,966418	-17,603920	7,257416	14,614076	0,023257	-0,041384	0,156160	-3,165867	-2,081453	1,496587	0,023257	-0,041384	0,156160	-3,165867	-2,081453	1,496587
11:20:13,92	0,527957	3,327985	-0,100968	0,209978	0,032942	0,001004	0,021959	-0,044782	0,154625	0,266993	-0,291526	1,492590	-0,549592	-2,918644	-0,966050	-17,624379	7,241231	14,594038	0,021959	-0,044782	0,154625	-3,248432	-2,015279	1,492590	0,021959	-0,044782	0,154625	-3,248432	-2,015279	1,492590
11:20:13,97	0,527957	3,327985	-0,100968	0,209978	0,032942	0,001004	0,022671	-0,045142	0,154992	0,261461	-0,264088	1,472551	-0,549603	-2,914569	-0,968782	-17,611591	7,237682	14,596057	0,022671	-0,045142	0,154992	-3,282215	-2,043793	1,472551	0,022671	-0,045142	0,154992	-3,282215	-2,043793	1,472551
11:20:14,02	0,527957	3,327985	-0,100968	0,209978	0,032942	0,001004	0,019147	-0,043096	0,152261	0,158376	-0,434485	1,474571	-0,546683	-2,917852	-0,966062	-17,626243	7,198765	14,578788	0,019147	-0,043096	0,152261	-3,224668	-1,937559	1,474571	0,019147	-0,043096	0,152261	-3,224668	-1,937559	1,474571
11:20:14,07	0,527957	3,327985	-0,100968	0,209978	0,032942	0,001004	0,020532	-0,047266	0,154981	0,334177	-0,355743	1,457302	-0,550162	-2,915829	-0,967569	-17,588885	7,211297	14,637563	0,020532	-0,047266	0,154981	-3,376197	-1,967468	1,457302	0,020532	-0,047266	0,154981	-3,376197	-1,967468	1,457302
11:20:14,12	0,527957	3,327985	-0,100968	0,209978	0,032942	0,001004	0,020518	-0,043242	0,153474	0,154464	-0,330343	1,516077	-0,546671	-2,917029	-0,966049	-17,622671	7,218209	14,598871	0,020518	-0,043242	0,153474	-3,240031	-1,941031	1,516077	0,020518	-0,043242	0,153474	-3,240031	-1,941031	1,516077
11:20:14,17	0,527957	3,327985	-0,100968	0,209978	0,032942	0,001004	0,019812	-0,046865	0,154994	0,331957	-0,399768	1,477385	-0,546657	-2,918323	-0,964863	-17,622963	7,228074	14,617660	0,019812	-0,046865	0,154994	-3,346950	-1,955038	1,477385	0,019812	-0,046865	0,154994	-3,346950	-1,955038	1,477385
11:20:14,22	0,527957	3,327985	-0,100968	0,209978	0,032942	0,001004	0,020926	-0,047524	0,156180	0,374636	-0,347043	1,496173	-0,549032	-2,917262	-0,963335	-17,629128	7,212646	14,596665	0,020926	-0,047524	0,156180	-3,356023	-1,989737	1,496173	0,020926	-0,047524	0,156180	-3,356023	-1,989737	1,496173
11:20:14,27	0,527957	3,327985	-0,100968	0,209978	0,032942	0,001004	0,021195	-0,044936	0,157708	0,223621	-0,330707	1,475179	-0,552531	-2,915110	-0,967236	-17,608144	7,234727	14,584710	0,021195	-0,044936	0,157708	-3,303887	-1,994476	1,475179	0,021195	-0,044936	0,157708	-3,303887	-1,994476	1,475179
11:20:14,32	0,527957	3,327985	-0,100968	0,209978	0,032942	0,001004	0,021080	-0,040831	0,153807	0,039762	-0,329515	1,463223	-0,549540	-2,915188	-0,968396	-17,591734	7,250660	14,576572	0,021080	-0,040831	0,153807	-3,165482	-1,984317	1,463223	0,021080	-0,040831	0,153807	-3,165482	-1,984317	1,463223
11:20:14,37	0,527957	3,327985	-0,100968	0,209978	0,032942	0,001004	0,019652	-0,043460	0,152647	0,198454	-0,397517	1,455086	-0,549597	-2,915920	-0,969172	-17,612054	7,234489	14,586307	0,019652	-0,043460	0,152647	-3,213138	-1,940233	1,455086	0,019652	-0,043460	0,152647	-3,213138	-1,940233	1,455086
11:20:14,42	0,527957	3,327985	-0,100968	0,209978	0,032942	0,001004	0,020315	-0,043776	0,151870	0,190744	-0,372575	1,464821	-0,551991	-2,914614	-0,967641	-17,634339	7,248268	14,580981	0,020315	-0,043776	0,151870	-3,245688	-1,967304	1,464821	0,020315	-0,043776	0,151870	-3,245688	-1,967304	1,464821
11:20:14,47	0,527957	3,327985	-0,100968	0,209978	0,032942	0,001004	0,020381	-0,041051	0,153402	0,049802	-0,395339	1,459494	-0,548404	-2,917638	-0,964107	-17,608147	7,203493	14,586989	0,020381	-0,041051	0,153402	-3,172669	-1,995238	1,459494	0,020381	-0,041051	0,153402	-3,172669	-1,995238	1,459494
11:20:14,52	0,527957	3,327985	-0,100968	0,209978	0,032942	0,001004	0,021207	-0,045669	0,156935	0,264289	-0,307335	1,465503	-0,548915	-2,916298	-0,966442	-17,579668	7,244882	14,575018	0,021207	-0,045669	0,156935	-3,320741	-1,972048	1,465503	0,021207	-0,045669	0,156935	-3,320741	-1,972048	1,465503
11:20:14,57	0,527957	3,327985	-0,100968	0,209978	0,032942	0,001004	0,020301	-0,044556	0,154600	0,256496	-0,350462	1,453532	-0,549548	-2,917144	-0,967592	-17,600746	7,257328	14,605169	0,020301	-0,044556	0,154600	-3,241163	-1,944079	1,453532	0,020301	-0,044556	0,154600	-3,241163	-1,944079	1,453532
11:20:14,62	0,527957	3,327985	-0,100968	0,209978	0,032942	0,001004	0,021350	-0,044431	0,153450	0,250240	-0,320393	1,483683	-0,550803	-2,915862	-0,967994	-17,628874	7,249585	14,615118	0,021350	-0,044431	0,153450	-3,237613	-1,996353	1,483683	0,021350	-0,044431	0,153450	-3,237613	-1,996353	1,483683
