# Supplementary material for: Characterization of interfragmentary motion associated with common osteosynthesis devices for rat fracture healing studies
Source: PLoS One. 2017 Apr 28;12(4):e0176735. doi: 10.1371/journal.pone.0176735 (PMC5409164; doi:10.1371/journal.pone.0176735)
Supplement: S1 Dataset — (ZIP) [file pone.0176735.s001.zip › S1_Dataset/RatExFix/Specimen02/FIX-EX_02VV(redo).txt]

%Tester: Sukopp Matthias
%Projekt: 
%Zeit: 12.03.2015 15:34:46
%Dateipfad: D:\Messungen\Fixator\Measurements\Fixator_20150312.txt
%Kommentar: FIX-EX_01VV
%VI Version: D:\LVProjekte\Fixator\HauptVI\Fixator_v0.12.vi
%Virtueller Drehpunkt: 	0,0000	0,0000	0,0000
%Sensor zu Hexapod (Mitte): 	0,000000	0,000000	-26,500000
%Sensor zu Hexapod Trans (Mitte): 	-0,500000	-0,866025	0,000000	-0,866025	0,500000	0,000000	0,000000	0,000000	1,000000
%Hexapod zu Labor (Mitte): 	0,414946	3,459014	-0,187992
%Hexapod zu Labor Trans (Mitte): 	0,999683	0,024948	0,003496	-0,024921	0,999661	-0,007542	-0,003683	0,007452	0,999965
%Labor zu CR (Mitte): 	0,000000	0,000000	78,500000
%Labor zu CR Trans (Mitte): 	1,000000	0,000000	0,000000	0,000000	1,000000	0,000000	0,000000	0,000000	1,000000
%Zentrum Sensormasse: 	0,000000	0,000000	2,000000
%Sensormasse: 	200,000000E-3
--------------------------------------------------
Time	X	Y	Z	U	V	W	Exp_ Fx	Exp_ Fy	Exp_ Fz	Exp_ Mx	Exp_ My	Exp_ Mz	Sen_ Fx	Sen_ Fy	Sen_ Fz	Sen_ Mx	Sen_ My	Sen_ Mz	Hex_ Fx	Hex_ Fy	Hex_ Fz	Hex_ Mx	Hex_ My	Hex_ Mz	Lab_ Fx	Lab_ Fy	Lab_ Fz	Lab_ Mx	Lab_ My	Lab_ Mz	Laser
15:34:46,63	0,414946	3,459014	-0,187992	0,426996	0,211002	-1,428028	-0,019537	-0,218140	-0,053692	1,972014	2,735969	-1,690966	-0,408894	-3,015171	-1,319044	-17,388500	-0,653039	10,958741	-0,019537	-0,218140	-0,053692	-15,151981	4,269586	-1,690966	-0,019537	-0,218140	-0,053692	-15,151981	4,269586	-1,690966
15:34:46,68	0,414946	3,459014	-0,187992	0,426996	0,211002	-1,428028	-0,019537	-0,218140	-0,053692	1,972014	2,735969	-1,690966	-0,406008	-3,014681	-1,318622	-17,409206	-0,653194	11,012560	-0,019537	-0,218140	-0,053692	-15,151981	4,269586	-1,690966	-0,019537	-0,218140	-0,053692	-15,151981	4,269586	-1,690966
15:34:46,73	0,414946	3,459014	-0,187992	0,426996	0,211002	-1,428028	-0,021143	-0,215204	-0,052532	1,827079	2,669743	-1,691804	-0,401935	-3,016406	-1,316682	-17,433983	-0,674779	11,006545	-0,021143	-0,215204	-0,052532	-15,066432	4,329449	-1,691804	-0,021143	-0,215204	-0,052532	-15,066432	4,329449	-1,691804
15:34:46,78	0,414946	3,459014	-0,187992	0,426996	0,211002	-1,428028	-0,021686	-0,219594	-0,050592	2,024301	2,630842	-1,697819	-0,403660	-3,017487	-1,318612	-17,410554	-0,683071	11,006755	-0,021686	-0,219594	-0,050592	-15,213860	4,333173	-1,697819	-0,021686	-0,219594	-0,050592	-15,213860	4,333173	-1,697819
15:34:46,83	0,414946	3,459014	-0,187992	0,426996	0,211002	-1,428028	-0,019887	-0,218641	-0,052522	1,979242	2,748811	-1,697609	-0,403123	-3,015258	-1,319818	-17,422905	-0,705379	10,973408	-0,019887	-0,218641	-0,052522	-15,184054	4,309942	-1,697609	-0,019887	-0,218641	-0,052522	-15,184054	4,309942	-1,697609
15:34:46,88	0,414946	3,459014	-0,187992	0,426996	0,211002	-1,428028	-0,022086	-0,217991	-0,053728	1,919983	2,634938	-1,730956	-0,403052	-3,015713	-1,317070	-17,408165	-0,663085	10,997110	-0,021727	-0,218281	-0,050980	-15,156011	4,350772	-1,707254	-0,021727	-0,218281	-0,050980	-15,156011	4,350772	-1,707254
15:34:46,93	0,414946	3,459014	-0,187992	0,426996	0,211002	-1,428028	-0,021727	-0,218281	-0,050980	1,979023	2,645220	-1,707254	-0,406760	-3,015608	-1,316629	-17,427250	-0,659599	10,956552	-0,021727	-0,218281	-0,050980	-15,156011	4,350772	-1,707254	-0,021727	-0,218281	-0,050980	-15,156011	4,350772	-1,707254
15:34:46,98	0,414946	3,459014	-0,187992	0,426996	0,211002	-1,428028	-0,020911	-0,218027	-0,049063	1,938842	2,680906	-1,733283	-0,403679	-3,016293	-1,315153	-17,427485	-0,683095	10,971081	-0,020911	-0,218027	-0,049063	-15,176277	4,322431	-1,733283	-0,020911	-0,218027	-0,049063	-15,176277	4,322431	-1,733283
15:34:47,03	0,414946	3,459014	-0,187992	0,426996	0,211002	-1,428028	-0,020911	-0,218027	-0,049063	1,938842	2,680906	-1,733283	-0,404833	-3,015631	-1,317477	-17,407528	-0,687641	10,976888	-0,020911	-0,218027	-0,049063	-15,176277	4,322431	-1,733283	-0,020911	-0,218027	-0,049063	-15,176277	4,322431	-1,733283
15:34:47,08	0,414946	3,459014	-0,187992	0,426996	0,211002	-1,428028	-0,020908	-0,216697	-0,051387	1,875710	2,700638	-1,727476	-0,401682	-3,012528	-1,320015	-17,434777	-0,686976	10,989429	-0,020908	-0,216697	-0,051387	-15,134982	4,341897	-1,727476	-0,020908	-0,216697	-0,051387	-15,134982	4,341897	-1,727476
15:34:47,13	0,414946	3,459014	-0,187992	0,426996	0,211002	-1,428028	-0,025170	-0,217874	-0,053925	1,923894	2,455070	-1,714935	-0,405194	-3,012259	-1,315143	-17,376636	-0,654173	10,980294	-0,025170	-0,217874	-0,053925	-15,179237	4,430918	-1,714935	-0,025170	-0,217874	-0,053925	-15,179237	4,430918	-1,714935
15:34:47,18	0,414946	3,459014	-0,187992	0,426996	0,211002	-1,428028	-0,020650	-0,216042	-0,050022	1,849236	2,698202	-1,714117	-0,400782	-3,017168	-1,317848	-17,437398	-0,699516	11,001738	-0,020650	-0,216042	-0,050022	-15,110060	4,319189	-1,714117	-0,020650	-0,216042	-0,050022	-15,110060	4,319189	-1,714117
15:34:47,23	0,414946	3,459014	-0,187992	0,426996	0,211002	-1,428028	-0,021603	-0,220974	-0,051758	2,072902	2,644581	-1,702626	-0,406506	-3,013116	-1,319804	-17,362256	-0,660485	10,973947	-0,021603	-0,220974	-0,051758	-15,273546	4,340379	-1,702626	-0,021603	-0,220974	-0,051758	-15,273546	4,340379	-1,702626
15:34:47,28	0,414946	3,459014	-0,187992	0,426996	0,211002	-1,428028	-0,022249	-0,213990	-0,053714	1,781138	2,656520	-1,730417	-0,404856	-3,014170	-1,319396	-17,406784	-0,684466	11,017124	-0,022249	-0,213990	-0,053714	-15,017114	4,403071	-1,730417	-0,022249	-0,213990	-0,053714	-15,017114	4,403071	-1,730417
15:34:47,33	0,414946	3,459014	-0,187992	0,426996	0,211002	-1,428028	-0,022162	-0,215946	-0,053306	1,839815	2,634481	-1,687240	-0,406085	-3,014013	-1,319060	-17,445719	-0,656533	10,974419	-0,022162	-0,215946	-0,053306	-15,111979	4,374188	-1,687240	-0,022162	-0,215946	-0,053306	-15,111979	4,374188	-1,687240
15:34:47,38	0,414946	3,459014	-0,187992	0,426996	0,211002	-1,428028	-0,021683	-0,214804	-0,052970	1,785135	2,611701	-1,729945	-0,401289	-3,014564	-1,319801	-17,403081	-0,664685	10,984608	-0,021683	-0,214804	-0,052970	-15,076983	4,313812	-1,729945	-0,021683	-0,214804	-0,052970	-15,076983	4,313812	-1,729945
15:34:47,43	0,414946	3,459014	-0,187992	0,426996	0,211002	-1,428028	-0,023604	-0,219232	-0,053711	2,029659	2,552826	-1,719756	-0,403677	-3,014576	-1,317497	-17,431343	-0,644339	10,969198	-0,023604	-0,219232	-0,053711	-15,180070	4,405712	-1,719756	-0,023604	-0,219232	-0,053711	-15,180070	4,405712	-1,719756
15:34:47,48	0,414946	3,459014	-0,187992	0,426996	0,211002	-1,428028	-0,022399	-0,217170	-0,051407	1,925930	2,580815	-1,735166	-0,404751	-3,016496	-1,317888	-17,413400	-0,663818	11,018685	-0,022399	-0,217170	-0,051407	-15,121940	4,339142	-1,735166	-0,022399	-0,217170	-0,051407	-15,121940	4,339142	-1,735166
15:34:47,53	0,414946	3,459014	-0,187992	0,426996	0,211002	-1,428028	-0,020199	-0,217200	-0,051798	1,919582	2,720473	-1,685679	-0,402545	-3,014868	-1,318261	-17,432496	-0,695008	10,982740	-0,020199	-0,217200	-0,051798	-15,130627	4,306131	-1,685679	-0,020199	-0,217200	-0,051798	-15,130627	4,306131	-1,685679
15:34:47,58	0,414946	3,459014	-0,187992	0,426996	0,211002	-1,428028	-0,022713	-0,218297	-0,052171	1,940054	2,588835	-1,721624	-0,400888	-3,017823	-1,321453	-17,423616	-0,677881	10,977719	-0,022713	-0,218297	-0,052171	-15,196251	4,371793	-1,721624	-0,022713	-0,218297	-0,052171	-15,196251	4,371793	-1,721624
15:34:47,63	0,414946	3,459014	-0,187992	0,426996	0,211002	-1,428028	-0,020982	-0,221209	-0,055363	2,110774	2,677966	-1,726645	-0,404294	-3,017880	-1,318252	-17,434879	-0,686913	10,982269	-0,020982	-0,221209	-0,055363	-15,254158	4,325053	-1,726645	-0,020982	-0,221209	-0,055363	-15,254158	4,325053	-1,726645
15:34:47,68	0,414946	3,459014	-0,187992	0,426996	0,211002	-1,428028	-0,019229	-0,218288	-0,052162	1,945432	2,763862	-1,722095	-0,403102	-3,015938	-1,316607	-17,432452	-0,669968	10,981069	-0,019229	-0,218288	-0,052162	-15,190207	4,273370	-1,722095	-0,019229	-0,218288	-0,052162	-15,190207	4,273370	-1,722095
15:34:47,73	0,414946	3,459014	-0,187992	0,426996	0,211002	-1,428028	-0,021508	-0,218350	-0,050517	1,964504	2,639013	-1,723295	-0,404302	-3,016029	-1,320596	-17,420667	-0,716298	10,968346	-0,021508	-0,218350	-0,050517	-15,175941	4,327378	-1,723295	-0,021508	-0,218350	-0,050517	-15,175941	4,327378	-1,723295
15:34:47,78	0,414946	3,459014	-0,187992	0,426996	0,211002	-1,428028	-0,020828	-0,217356	-0,054506	1,878592	2,707717	-1,736018	-0,403034	-3,014568	-1,319743	-17,391001	-0,666076	10,991975	-0,020828	-0,217356	-0,054506	-15,183834	4,342742	-1,736018	-0,020828	-0,217356	-0,054506	-15,183834	4,342742	-1,736018
15:34:47,83	0,414946	3,459014	-0,187992	0,426996	0,211002	-1,428028	-0,022728	-0,217724	-0,053653	1,956061	2,609522	-1,712389	-0,404214	-3,014339	-1,319818	-17,396233	-0,661255	10,964805	-0,022728	-0,217724	-0,053653	-15,135262	4,393662	-1,712389	-0,022728	-0,217724	-0,053653	-15,135262	4,393662	-1,712389
15:34:47,88	0,414946	3,459014	-0,187992	0,426996	0,211002	-1,428028	-0,022336	-0,216587	-0,053728	1,898516	2,622955	-1,739559	-0,405322	-3,016591	-1,316603	-17,431698	-0,690421	10,985979	-0,022336	-0,216587	-0,053728	-15,103583	4,376336	-1,739559	-0,022336	-0,216587	-0,053728	-15,103583	4,376336	-1,739559
15:34:47,93	0,414946	3,459014	-0,187992	0,426996	0,211002	-1,428028	-0,019832	-0,216753	-0,050513	1,864156	2,737041	-1,718385	-0,406627	-3,018524	-1,316703	-17,437772	-0,663303	10,976768	-0,019832	-0,216753	-0,050513	-15,150973	4,293846	-1,718385	-0,019832	-0,216753	-0,050513	-15,150973	4,293846	-1,718385
15:34:47,98	0,414946	3,459014	-0,187992	0,426996	0,211002	-1,428028	-0,023415	-0,217326	-0,049830	1,933740	2,565256	-1,722294	-0,403035	-3,013774	-1,315920	-17,399209	-0,663192	10,982070	-0,023415	-0,217326	-0,049830	-15,126313	4,403313	-1,722294	-0,023415	-0,217326	-0,049830	-15,126313	4,403313	-1,722294
15:34:48,03	0,414946	3,459014	-0,187992	0,426996	0,211002	-1,428028	-0,023415	-0,217326	-0,049830	1,933740	2,565256	-1,722294	-0,407805	-3,014743	-1,319029	-17,409110	-0,697201	10,991696	-0,023415	-0,217326	-0,049830	-15,126313	4,403313	-1,722294	-0,023415	-0,217326	-0,049830	-15,126313	4,403313	-1,722294
15:34:48,08	0,414946	3,459014	-0,187992	0,426996	0,211002	-1,428028	-0,020191	-0,213680	-0,052939	1,709749	2,741328	-1,712668	-0,402498	-3,015601	-1,320956	-17,462949	-0,715878	11,031164	-0,020191	-0,213680	-0,052939	-15,064099	4,326310	-1,712668	-0,020191	-0,213680	-0,052939	-15,064099	4,326310	-1,712668
15:34:48,13	0,414946	3,459014	-0,187992	0,426996	0,211002	-1,428028	-0,022101	-0,218704	-0,054866	1,927936	2,604719	-1,673200	-0,404258	-3,015834	-1,318640	-17,414268	-0,680560	10,982806	-0,022101	-0,218704	-0,054866	-15,240347	4,339637	-1,673200	-0,022101	-0,218704	-0,054866	-15,240347	4,339637	-1,673200
15:34:48,18	0,414946	3,459014	-0,187992	0,426996	0,211002	-1,428028	-0,021019	-0,217296	-0,052550	1,909633	2,685453	-1,721558	-0,404279	-3,016642	-1,318267	-17,423440	-0,696749	10,962651	-0,021019	-0,217296	-0,052550	-15,148101	4,335480	-1,721558	-0,021019	-0,217296	-0,052550	-15,148101	4,335480	-1,721558
15:34:48,23	0,414946	3,459014	-0,187992	0,426996	0,211002	-1,428028	-0,020309	-0,217682	-0,052177	1,911125	2,722542	-1,741713	-0,402521	-3,014699	-1,317848	-17,426270	-0,672259	11,012253	-0,020309	-0,217682	-0,052177	-15,176950	4,316807	-1,741713	-0,020309	-0,217682	-0,052177	-15,176950	4,316807	-1,741713
15:34:48,28	0,414946	3,459014	-0,187992	0,426996	0,211002	-1,428028	-0,022871	-0,218233	-0,051758	1,959538	2,574640	-1,692111	-0,406004	-3,014374	-1,317096	-17,401708	-0,688915	10,971695	-0,022871	-0,218233	-0,051758	-15,171740	4,369996	-1,692111	-0,022871	-0,218233	-0,051758	-15,171740	4,369996	-1,692111
15:34:48,33	0,414946	3,459014	-0,187992	0,426996	0,211002	-1,428028	-0,021411	-0,215054	-0,051006	1,792117	2,680172	-1,732669	-0,404882	-3,016238	-1,316690	-17,433050	-0,681048	11,001010	-0,021411	-0,215054	-0,051006	-15,089655	4,360898	-1,732669	-0,021411	-0,215054	-0,051006	-15,089655	4,360898	-1,732669
15:34:48,38	0,414946	3,459014	-0,187992	0,426996	0,211002	-1,428028	-0,020357	-0,216958	-0,050600	1,882222	2,703858	-1,703354	-0,403025	-3,012876	-1,318624	-17,389754	-0,647069	11,003650	-0,020357	-0,216958	-0,050600	-15,148946	4,301915	-1,703354	-0,020357	-0,216958	-0,050600	-15,148946	4,301915	-1,703354
15:34:48,43	0,414946	3,459014	-0,187992	0,426996	0,211002	-1,428028	-0,024198	-0,216886	-0,052534	1,929552	2,524662	-1,700714	-0,404299	-3,015011	-1,319789	-17,427757	-0,670845	11,017987	-0,024198	-0,216886	-0,052534	-15,095963	4,424191	-1,700714	-0,024198	-0,216886	-0,052534	-15,095963	4,424191	-1,700714
15:34:48,48	0,414946	3,459014	-0,187992	0,426996	0,211002	-1,428028	-0,021712	-0,216850	-0,053699	1,888106	2,632910	-1,686377	-0,407182	-3,014025	-1,318258	-17,411789	-0,644733	10,988304	-0,021712	-0,216850	-0,053699	-15,134611	4,337289	-1,686377	-0,021712	-0,216850	-0,053699	-15,134611	4,337289	-1,686377
15:34:48,53	0,414946	3,459014	-0,187992	0,426996	0,211002	-1,428028	-0,021124	-0,213860	-0,052168	1,763219	2,664226	-1,716060	-0,406576	-3,015234	-1,317470	-17,400124	-0,669995	10,986821	-0,021124	-0,213860	-0,052168	-15,024776	4,322496	-1,716060	-0,021124	-0,213860	-0,052168	-15,024776	4,322496	-1,716060
15:34:48,58	0,414946	3,459014	-0,187992	0,426996	0,211002	-1,428028	-0,020380	-0,214989	-0,051380	1,805896	2,725695	-1,717543	-0,404849	-3,012917	-1,319025	-17,400946	-0,691048	10,997434	-0,020380	-0,214989	-0,051380	-15,070746	4,325489	-1,717543	-0,020380	-0,214989	-0,051380	-15,070746	4,325489	-1,717543
15:34:48,63	0,414946	3,459014	-0,187992	0,426996	0,211002	-1,428028	-0,023250	-0,215326	-0,052935	1,804782	2,586224	-1,706930	-0,408388	-3,020033	-1,319024	-17,439183	-0,645607	10,987924	-0,023250	-0,215326	-0,052935	-15,098323	4,411381	-1,706930	-0,023250	-0,215326	-0,052935	-15,098323	4,411381	-1,706930
15:34:48,68	0,414946	3,459014	-0,187992	0,426996	0,211002	-1,428028	-0,015318	-0,215819	-0,052934	1,850643	2,942873	-1,716440	-0,403088	-3,015784	-1,317464	-17,419766	-0,676060	10,997037	-0,015318	-0,215819	-0,052934	-15,091148	4,145339	-1,716440	-0,015318	-0,215819	-0,052934	-15,091148	4,145339	-1,716440
15:34:48,73	0,414946	3,459014	-0,187992	0,426996	0,211002	-1,428028	-0,021648	-0,218285	-0,051374	1,962205	2,645762	-1,707327	-0,403067	-3,012806	-1,318670	-17,417698	-0,637403	10,960672	-0,021648	-0,218285	-0,051374	-15,173159	4,345123	-1,707327	-0,021648	-0,218285	-0,051374	-15,173159	4,345123	-1,707327
15:34:48,78	0,414946	3,459014	-0,187992	0,426996	0,211002	-1,428028	-0,024238	-0,216814	-0,052580	1,920246	2,493565	-1,743692	-0,403778	-3,016241	-1,317878	-17,461379	-0,696104	10,987197	-0,024238	-0,216814	-0,052580	-15,099676	4,396209	-1,743692	-0,024238	-0,216814	-0,052580	-15,099676	4,396209	-1,743692
15:34:48,83	0,414946	3,459014	-0,187992	0,426996	0,211002	-1,428028	-0,020907	-0,217916	-0,051788	1,904864	2,658269	-1,717167	-0,405505	-3,013904	-1,319061	-17,439362	-0,688382	10,968605	-0,022067	-0,215251	-0,052971	-15,113239	4,345430	-1,735759	-0,022067	-0,215251	-0,052971	-15,113239	4,345430	-1,735759
15:34:48,88	0,414946	3,459014	-0,187992	0,426996	0,211002	-1,428028	-0,022067	-0,215251	-0,052971	1,783991	2,613138	-1,735759	-0,402506	-3,014734	-1,318256	-17,420667	-0,675561	10,983265	-0,022067	-0,215251	-0,052971	-15,113239	4,345430	-1,735759	-0,022067	-0,215251	-0,052971	-15,113239	4,345430	-1,735759
15:34:48,93	0,414946	3,459014	-0,187992	0,426996	0,211002	-1,428028	-0,022848	-0,218264	-0,052166	1,961095	2,582320	-1,721099	-0,404332	-3,016356	-1,318236	-17,450850	-0,667468	11,022027	-0,022848	-0,218264	-0,052166	-15,172622	4,375899	-1,721099	-0,022848	-0,218264	-0,052166	-15,172622	4,375899	-1,721099
15:34:48,98	0,414946	3,459014	-0,187992	0,426996	0,211002	-1,428028	-0,020530	-0,217493	-0,052146	1,912928	2,672676	-1,682337	-0,403704	-3,014026	-1,319437	-17,428798	-0,670360	10,974441	-0,020530	-0,217493	-0,052146	-15,160276	4,284283	-1,682337	-0,020530	-0,217493	-0,052146	-15,160276	4,284283	-1,682337
15:34:49,03	0,414946	3,459014	-0,187992	0,426996	0,211002	-1,428028	-0,022862	-0,216872	-0,053347	1,889174	2,571963	-1,729923	-0,404310	-3,016539	-1,316288	-17,440159	-0,680385	11,020295	-0,022862	-0,216872	-0,053347	-15,135307	4,366622	-1,729923	-0,022862	-0,216872	-0,053347	-15,135307	4,366622	-1,729923
15:34:49,08	0,414946	3,459014	-0,187992	0,426996	0,211002	-1,428028	-0,020383	-0,217604	-0,050198	1,912854	2,696026	-1,684069	-0,400731	-3,016669	-1,317080	-17,412244	-0,712548	10,976452	-0,020383	-0,217604	-0,050198	-15,169056	4,296111	-1,684069	-0,020383	-0,217604	-0,050198	-15,169056	4,296111	-1,684069
15:34:49,13	0,414946	3,459014	-0,187992	0,426996	0,211002	-1,428028	-0,022060	-0,220769	-0,050990	2,063514	2,649087	-1,727912	-0,406020	-3,015047	-1,315150	-17,416082	-0,682318	10,980457	-0,022060	-0,220769	-0,050990	-15,266814	4,380804	-1,727912	-0,022060	-0,220769	-0,050990	-15,266814	4,380804	-1,727912
15:34:49,18	0,414946	3,459014	-0,187992	0,426996	0,211002	-1,428028	-0,020819	-0,215377	-0,049060	1,807416	2,695167	-1,723907	-0,404228	-3,012793	-1,318633	-17,406431	-0,632053	11,004113	-0,020819	-0,215377	-0,049060	-15,099677	4,329484	-1,723907	-0,020819	-0,215377	-0,049060	-15,099677	4,329484	-1,723907
15:34:49,23	0,414946	3,459014	-0,187992	0,426996	0,211002	-1,428028	-0,023668	-0,215802	-0,052543	1,877880	2,530264	-1,700251	-0,402502	-3,016251	-1,317068	-17,416128	-0,694875	11,001032	-0,023668	-0,215802	-0,052543	-15,062587	4,388199	-1,700251	-0,023668	-0,215802	-0,052543	-15,062587	4,388199	-1,700251
15:34:49,28	0,414946	3,459014	-0,187992	0,426996	0,211002	-1,428028	-0,021536	-0,219026	-0,050978	1,986261	2,664120	-1,703332	-0,405509	-3,014959	-1,317508	-17,461373	-0,646101	10,973929	-0,021536	-0,219026	-0,050978	-15,207271	4,354725	-1,703332	-0,021536	-0,219026	-0,050978	-15,207271	4,354725	-1,703332
15:34:49,33	0,414946	3,459014	-0,187992	0,426996	0,211002	-1,428028	-0,021151	-0,215775	-0,051418	1,836847	2,620571	-1,730435	-0,499151	-3,186779	-1,658566	-25,054026	3,550363	11,003394	-0,021151	-0,215775	-0,051418	-15,101513	4,280952	-1,730435	-0,021151	-0,215775	-0,051418	-15,101513	4,280952	-1,730435
15:34:49,38	0,414946	3,459014	-0,187992	0,426996	0,211002	-1,428028	0,174470	-0,220590	-0,392476	1,925110	4,119201	-1,700970	-0,430731	-3,055803	-1,579046	-19,247277	0,207082	10,935772	0,174470	-0,220590	-0,392476	-15,391177	-9,576663	-1,700970	0,174470	-0,220590	-0,392476	-15,391177	-9,576663	-1,700970
15:34:49,43	0,414946	3,459014	-0,187992	0,426996	0,211002	-1,428028	0,026832	-0,214355	-0,312956	1,608907	3,142454	-1,768592	-0,376334	-2,965590	-1,025738	-17,384678	-0,900837	10,954853	0,026832	-0,214355	-0,312956	-15,217943	1,036175	-1,768592	0,026832	-0,214355	-0,312956	-15,217943	1,036175	-1,768592
15:34:49,48	0,414968	3,458957	-0,187976	0,426995	0,160992	-1,428033	-0,078494	-0,216358	0,240352	1,684874	-0,167455	-1,749511	-0,391032	-2,992817	-0,911940	-19,436518	0,221206	10,931214	-0,078494	-0,216358	0,240352	-15,299207	5,994318	-1,749511	-0,078494	-0,216358	0,240352	-15,299207	5,994318	-1,749511
15:34:49,53	0,414968	3,458957	-0,187976	0,426995	0,160992	-1,428033	-0,047566	-0,217242	0,354150	1,676656	-0,897165	-1,773150	-0,391588	-2,989955	-0,911893	-19,400852	0,204307	10,988748	-0,047566	-0,217242	0,354150	-15,376845	2,836760	-1,773150	-0,047566	-0,217242	0,354150	-15,376845	2,836760	-1,773150
15:34:49,58	0,414968	3,458957	-0,187976	0,426995	0,160992	-1,428033	-0,049766	-0,215329	0,354197	1,580385	-0,972233	-1,715616	-0,387470	-2,990789	-0,913861	-19,404742	0,198715	10,946788	-0,049766	-0,215329	0,354197	-15,322955	2,934399	-1,715616	-0,049766	-0,215329	0,354197	-15,322955	2,934399	-1,715616
15:34:49,63	0,414968	3,458957	-0,187976	0,426995	0,160992	-1,428033	-0,051103	-0,219313	0,352229	1,780757	-1,042341	-1,757576	-0,387483	-2,993292	-0,913181	-19,407586	0,176763	10,976819	-0,051103	-0,219313	0,352229	-15,435316	2,969262	-1,757576	-0,051103	-0,219313	0,352229	-15,435316	2,969262	-1,757576
15:34:49,68	0,414968	3,458957	-0,187976	0,426995	0,160992	-1,428033	-0,048929	-0,220553	0,352909	1,824798	-0,920752	-1,727545	-0,388700	-2,993571	-0,913844	-19,428718	0,184745	10,970176	-0,048929	-0,220553	0,352909	-15,488606	2,920150	-1,727545	-0,048929	-0,220553	0,352909	-15,488606	2,920150	-1,727545
15:34:49,73	0,414968	3,458957	-0,187976	0,426995	0,160992	-1,428033	-0,048078	-0,219639	0,352246	1,773608	-0,898832	-1,734188	-0,389823	-2,989055	-0,912678	-19,390991	0,180066	10,974251	-0,048078	-0,219639	0,352246	-15,468033	2,875327	-1,734188	-0,048078	-0,219639	0,352246	-15,468033	2,875327	-1,734188
15:34:49,78	0,414968	3,458957	-0,187976	0,426995	0,160992	-1,428033	-0,051428	-0,216408	0,353412	1,620426	-1,038019	-1,730113	-0,390580	-2,994401	-0,914283	-19,494871	0,208904	10,942378	-0,051428	-0,216408	0,353412	-15,367609	2,999114	-1,730113	-0,051428	-0,216408	0,353412	-15,367609	2,999114	-1,730113
15:34:49,83	0,414968	3,458957	-0,187976	0,426995	0,160992	-1,428033	-0,046420	-0,218425	0,351807	1,698344	-0,881941	-1,761986	-0,513443	-3,186967	-1,256467	-28,430365	5,658615	11,015924	-0,046420	-0,218425	0,351807	-15,448026	2,761998	-1,761986	-0,046420	-0,218425	0,351807	-15,448026	2,761998	-1,761986
15:34:49,88	0,414968	3,458957	-0,187976	0,426995	0,160992	-1,428033	0,181778	-0,208306	0,009623	1,424008	0,521136	-1,688440	-0,433281	-3,055446	-1,182153	-22,108445	1,801599	10,924561	0,181778	-0,208306	0,009623	-14,928040	-13,748465	-1,688440	0,181778	-0,208306	0,009623	-14,928040	-13,748465	-1,688440
15:34:49,93	0,414968	3,458957	-0,187976	0,426995	0,160992	-1,428033	0,027797	-0,211968	0,083937	1,435125	-0,082434	-1,779803	-0,382657	-2,960839	-0,650406	-20,098555	1,071864	10,904376	0,027797	-0,211968	0,083937	-15,204398	-2,264516	-1,779803	0,027797	-0,211968	0,083937	-15,204398	-2,264516	-1,779803
15:34:49,98	0,414988	3,458973	-0,187982	0,426983	0,110951	-1,428038	-0,079446	-0,208506	0,615684	1,628042	-3,553620	-1,799988	-0,401964	-2,990826	-0,557586	-22,130958	2,370289	10,878365	-0,079446	-0,208506	0,615684	-14,739660	2,682922	-1,799988	-0,079446	-0,208506	0,615684	-14,739660	2,682922	-1,799988
15:34:50,03	0,414988	3,458973	-0,187982	0,426983	0,110951	-1,428038	-0,043824	-0,206779	0,708504	1,646524	-4,110568	-1,825999	-0,403201	-2,989404	-0,565757	-22,130378	2,346081	10,877708	-0,043824	-0,206779	0,708504	-14,585639	-0,670401	-1,825999	-0,043824	-0,206779	0,708504	-14,585639	-0,670401	-1,825999
15:34:50,08	0,414988	3,458973	-0,187982	0,426983	0,110951	-1,428038	-0,044437	-0,204997	0,700333	1,533182	-4,129849	-1,826656	-0,404926	-2,991545	-0,566509	-22,123362	2,376839	10,897843	-0,044437	-0,204997	0,700333	-14,559088	-0,641545	-1,826656	-0,044437	-0,204997	0,700333	-14,559088	-0,641545	-1,826656
15:34:50,13	0,414988	3,458973	-0,187982	0,426983	0,110951	-1,428038	-0,041720	-0,204573	0,699581	1,541290	-3,997884	-1,806521	-0,401944	-2,987199	-0,565361	-22,097836	2,373103	10,878542	-0,041720	-0,204573	0,699581	-14,517713	-0,722840	-1,806521	-0,041720	-0,204573	0,699581	-14,517713	-0,722840	-1,806521
15:34:50,18	0,414988	3,458973	-0,187982	0,426983	0,110951	-1,428038	-0,046975	-0,204983	0,700729	1,572139	-4,247157	-1,825822	-0,402495	-2,988240	-0,566126	-22,079905	2,369289	10,878452	-0,046975	-0,204983	0,700729	-14,519050	-0,559615	-1,825822	-0,046975	-0,204983	0,700729	-14,519050	-0,559615	-1,825822
15:34:50,23	0,414988	3,458973	-0,187982	0,426983	0,110951	-1,428038	-0,045798	-0,205027	0,699964	1,580068	-4,168508	-1,825912	-0,404896	-2,992283	-0,567327	-22,115189	2,370266	10,834955	-0,045798	-0,205027	0,699964	-14,514543	-0,573374	-1,825912	-0,045798	-0,205027	0,699964	-14,514543	-0,573374	-1,825912
15:34:50,28	0,414988	3,458973	-0,187982	0,426983	0,110951	-1,428038	-0,041096	-0,204968	0,698763	1,560226	-3,955038	-1,869409	-0,404911	-2,991507	-0,567295	-22,117533	2,380033	10,883836	-0,041096	-0,204968	0,698763	-14,529787	-0,729029	-1,869409	-0,041096	-0,204968	0,698763	-14,529787	-0,729029	-1,869409
15:34:50,33	0,414988	3,458973	-0,187982	0,426983	0,110951	-1,428038	-0,041761	-0,204567	0,698795	1,546656	-3,996549	-1,820528	-0,400343	-2,991265	-0,572738	-22,162137	2,352301	10,902080	-0,041761	-0,204567	0,698795	-14,511871	-0,718311	-1,820528	-0,041761	-0,204567	0,698795	-14,511871	-0,718311	-1,820528
15:34:50,38	0,414988	3,458973	-0,187982	0,426983	0,110951	-1,428038	-0,044254	-0,208402	0,693352	1,699758	-4,150966	-1,802284	-0,403784	-2,991367	-0,571937	-22,122868	2,364941	10,915519	-0,044254	-0,208402	0,693352	-14,659817	-0,676999	-1,802284	-0,044254	-0,208402	0,693352	-14,659817	-0,676999	-1,802284
15:34:50,43	0,414988	3,458973	-0,187982	0,426983	0,110951	-1,428038	-0,042445	-0,205474	0,694153	1,578057	-4,029207	-1,788845	-0,403204	-2,991197	-0,569247	-22,133138	2,355822	10,879905	-0,042445	-0,205474	0,694153	-14,551632	-0,697251	-1,788845	-0,042445	-0,205474	0,694153	-14,551632	-0,697251	-1,788845
15:34:50,48	0,414988	3,458973	-0,187982	0,426983	0,110951	-1,428038	-0,043730	-0,206771	0,694113	1,650810	-4,109711	-1,836438	-0,400798	-2,986535	-0,568854	-22,094905	2,348238	10,884983	-0,043730	-0,206771	0,694113	-14,580706	-0,676884	-1,836438	-0,043730	-0,206771	0,694113	-14,580706	-0,676884	-1,836438
15:34:50,53	0,414988	3,458973	-0,187982	0,426983	0,110951	-1,428038	-0,043730	-0,206771	0,694113	1,650810	-4,109711	-1,836438	-0,402062	-2,989860	-0,569745	-22,142630	2,346393	10,875554	-0,043730	-0,206771	0,694113	-14,580706	-0,676884	-1,836438	-0,043730	-0,206771	0,694113	-14,580706	-0,676884	-1,836438
15:34:50,58	0,414988	3,458973	-0,187982	0,426983	0,110951	-1,428038	-0,044611	-0,206212	0,696345	1,590484	-4,149673	-1,828810	-0,399694	-2,993127	-0,570404	-22,142043	2,340054	10,880515	-0,044611	-0,206212	0,696345	-14,597130	-0,647695	-1,828810	-0,044611	-0,206212	0,696345	-14,597130	-0,647695	-1,828810
15:34:50,63	0,414988	3,458973	-0,187982	0,426983	0,110951	-1,428038	-0,042966	-0,209895	0,695686	1,776837	-4,060428	-1,823849	-0,403705	-2,991703	-0,574657	-22,096360	2,400522	10,898624	-0,042966	-0,209895	0,695686	-14,699942	-0,687624	-1,823849	-0,042966	-0,209895	0,695686	-14,699942	-0,687624	-1,823849
15:34:50,68	0,414988	3,458973	-0,187982	0,426983	0,110951	-1,428038	-0,042194	-0,205710	0,691433	1,634407	-4,010948	-1,805740	-0,401938	-2,992424	-0,572324	-22,087927	2,353759	10,886129	-0,042194	-0,205710	0,691433	-14,513822	-0,698758	-1,805740	-0,042194	-0,205710	0,691433	-14,513822	-0,698758	-1,805740
15:34:50,73	0,414988	3,458973	-0,187982	0,426983	0,110951	-1,428038	-0,042453	-0,207600	0,693766	1,696427	-3,993772	-1,818235	-0,399680	-2,987724	-0,570411	-22,123158	2,349488	10,891122	-0,042453	-0,207600	0,693766	-14,600201	-0,661188	-1,818235	-0,042453	-0,207600	0,693766	-14,600201	-0,661188	-1,818235
15:34:50,79	0,414988	3,458973	-0,187982	0,426983	0,110951	-1,428038	-0,047652	-0,207206	0,695679	1,654599	-4,292486	-1,813242	-0,401984	-2,988682	-0,571592	-22,122118	2,408688	10,868961	-0,047652	-0,207206	0,695679	-14,611060	-0,551796	-1,813242	-0,047652	-0,207206	0,695679	-14,611060	-0,551796	-1,813242
15:34:50,84	0,414988	3,458973	-0,187982	0,426983	0,110951	-1,428038	-0,045671	-0,205690	0,694498	1,627574	-4,218160	-1,835403	-0,405011	-2,992580	-0,573508	-22,151155	2,376735	10,907061	-0,045671	-0,205690	0,694498	-14,519107	-0,632997	-1,835403	-0,045671	-0,205690	0,694498	-14,519107	-0,632997	-1,835403
15:34:50,89	0,414988	3,458973	-0,187982	0,426983	0,110951	-1,428038	-0,040782	-0,205017	0,692582	1,550381	-3,973100	-1,797303	-0,401421	-2,988113	-0,571203	-22,113498	2,350884	10,866965	-0,040782	-0,205017	0,692582	-14,543459	-0,771727	-1,797303	-0,040782	-0,205017	0,692582	-14,543459	-0,771727	-1,797303
15:34:50,94	0,414988	3,458973	-0,187982	0,426983	0,110951	-1,428038	-0,046445	-0,205893	0,694887	1,592370	-4,222069	-1,837399	-0,404342	-2,992127	-0,572745	-22,126426	2,399968	10,873354	-0,046445	-0,205893	0,694887	-14,570230	-0,576104	-1,837399	-0,046445	-0,205893	0,694887	-14,570230	-0,576104	-1,837399
15:34:50,99	0,414988	3,458973	-0,187982	0,426983	0,110951	-1,428038	-0,041508	-0,205370	0,693345	1,601217	-4,001079	-1,831010	-0,402588	-2,990666	-0,570390	-22,119646	2,372615	10,905410	-0,041508	-0,205370	0,693345	-14,520327	-0,742676	-1,831010	-0,041508	-0,205370	0,693345	-14,520327	-0,742676	-1,831010
15:34:51,04	0,414988	3,458973	-0,187982	0,426983	0,110951	-1,428038	-0,043651	-0,206159	0,695700	1,621938	-4,092926	-1,798954	-0,399107	-2,989800	-0,571982	-22,144139	2,372839	10,868607	-0,043651	-0,206159	0,695700	-14,561529	-0,666358	-1,798954	-0,043651	-0,206159	0,695700	-14,561529	-0,666358	-1,798954
15:34:51,09	0,414988	3,458973	-0,187982	0,426983	0,110951	-1,428038	-0,046140	-0,208740	0,694108	1,744119	-4,243722	-1,835757	-0,404286	-2,992583	-0,571572	-22,088414	2,351334	10,856098	-0,046140	-0,208740	0,694108	-14,641990	-0,621700	-1,835757	-0,046140	-0,208740	0,694108	-14,641990	-0,621700	-1,835757
15:34:51,14	0,414988	3,458973	-0,187982	0,426983	0,110951	-1,428038	-0,041141	-0,205647	0,694518	1,592524	-3,924758	-1,848266	-0,406075	-2,989242	-0,573513	-22,096234	2,391505	10,887903	-0,041141	-0,205647	0,694518	-14,550788	-0,695165	-1,848266	-0,041141	-0,205647	0,694518	-14,550788	-0,695165	-1,848266
15:34:51,19	0,414988	3,458973	-0,187982	0,426983	0,110951	-1,428038	-0,043140	-0,202427	0,692577	1,455973	-4,055558	-1,816461	-0,403217	-2,991695	-0,574663	-22,124407	2,349258	10,907050	-0,043140	-0,202427	0,692577	-14,434584	-0,669052	-1,816461	-0,043140	-0,202427	0,692577	-14,434584	-0,669052	-1,816461
15:34:51,24	0,414988	3,458973	-0,187982	0,426983	0,110951	-1,428038	-0,042445	-0,206129	0,691427	1,597758	-4,022670	-1,797314	-0,400803	-2,988996	-0,572347	-22,100696	2,358010	10,882269	-0,042445	-0,206129	0,691427	-14,583336	-0,690757	-1,797314	-0,042445	-0,206129	0,691427	-14,583336	-0,690757	-1,797314
15:34:51,29	0,414988	3,458973	-0,187982	0,426983	0,110951	-1,428038	-0,045989	-0,206870	0,693743	1,655747	-4,190837	-1,822095	-0,404395	-2,990854	-0,573515	-22,137651	2,383705	10,897822	-0,045989	-0,206870	0,693743	-14,583549	-0,580664	-1,822095	-0,045989	-0,206870	0,693743	-14,583549	-0,580664	-1,822095
15:34:51,34	0,414988	3,458973	-0,187982	0,426983	0,110951	-1,428038	-0,046528	-0,206543	0,694531	1,634561	-4,219658	-1,803177	-0,403791	-2,989523	-0,571577	-22,119911	2,348582	10,885947	-0,046528	-0,206543	0,694531	-14,579080	-0,567198	-1,803177	-0,046528	-0,206543	0,694531	-14,579080	-0,567198	-1,803177
15:34:51,39	0,414988	3,458973	-0,187982	0,426983	0,110951	-1,428038	-0,044039	-0,204545	0,694513	1,517098	-4,101321	-1,818417	-0,402628	-2,991858	-0,571557	-22,142229	2,382399	10,911327	-0,044039	-0,204545	0,694513	-14,539722	-0,644286	-1,818417	-0,044039	-0,204545	0,694513	-14,539722	-0,644286	-1,818417
15:34:51,44	0,414988	3,458973	-0,187982	0,426983	0,110951	-1,428038	-0,042598	-0,206720	0,694533	1,648288	-4,062637	-1,793037	-0,399745	-2,990211	-0,573139	-22,157352	2,356051	10,888119	-0,042598	-0,206720	0,694533	-14,579212	-0,718704	-1,793037	-0,042598	-0,206720	0,694533	-14,579212	-0,718704	-1,793037
15:34:51,49	0,414988	3,458973	-0,187982	0,426983	0,110951	-1,428038	-0,045466	-0,208394	0,692951	1,704945	-4,211692	-1,816245	-0,401374	-2,987915	-0,572325	-22,090244	2,370365	10,911677	-0,045466	-0,208394	0,692951	-14,653947	-0,642626	-1,816245	-0,045466	-0,208394	0,692951	-14,653947	-0,642626	-1,816245
15:34:51,54	0,414988	3,458973	-0,187982	0,426983	0,110951	-1,428038	-0,046640	-0,205835	0,693765	1,617841	-4,221800	-1,792687	-0,401452	-2,993406	-0,573505	-22,132102	2,341431	10,886845	-0,046640	-0,205835	0,693765	-14,540191	-0,560545	-1,792687	-0,046640	-0,205835	0,693765	-14,540191	-0,560545	-1,792687
15:34:51,59	0,414988	3,458973	-0,187982	0,426983	0,110951	-1,428038	-0,041846	-0,208512	0,692585	1,711081	-3,994259	-1,817519	-0,401170	-2,990228	-0,573382	-22,107133	2,339679	10,904974	-0,041846	-0,208512	0,692585	-14,657128	-0,709387	-1,817519	-0,041846	-0,208512	0,692585	-14,657128	-0,709387	-1,817519
15:34:51,64	0,414988	3,458973	-0,187982	0,426983	0,110951	-1,428038	-0,044738	-0,207168	0,692708	1,652150	-4,122190	-1,799390	-0,403134	-2,992282	-0,573097	-22,098778	2,372016	10,901645	-0,044738	-0,207168	0,692708	-14,610541	-0,610226	-1,799390	-0,044738	-0,207168	0,692708	-14,610541	-0,610226	-1,799390
15:34:51,69	0,414988	3,458973	-0,187982	0,426983	0,110951	-1,428038	-0,041978	-0,206494	0,692993	1,649289	-3,987579	-1,802719	-0,401210	-2,993456	-0,572621	-22,095495	2,355359	10,876721	-0,041978	-0,206494	0,692993	-14,560499	-0,692310	-1,802719	-0,041978	-0,206494	0,692993	-14,560499	-0,692310	-1,802719
15:34:51,74	0,414988	3,458973	-0,187982	0,426983	0,110951	-1,428038	-0,041923	-0,208748	0,693469	1,753689	-3,973554	-1,827643	-0,501809	-3,157732	-0,888142	-29,632887	6,654149	10,902964	-0,041923	-0,208748	0,693469	-14,633001	-0,682593	-1,827643	-0,041923	-0,208748	0,693469	-14,633001	-0,682593	-1,827643
15:34:51,79	0,414988	3,458973	-0,187982	0,426983	0,110951	-1,428038	0,150643	-0,203764	0,377948	1,448703	-2,637085	-1,801400	-0,424725	-3,036190	-0,823319	-23,835267	3,128735	10,867712	0,150643	-0,203764	0,377948	-14,546772	-14,462559	-1,801400	0,150643	-0,203764	0,377948	-14,546772	-14,462559	-1,801400
15:34:51,84	0,414988	3,458973	-0,187982	0,426983	0,110951	-1,428038	0,006843	-0,209750	0,442771	1,605671	-3,331082	-1,836652	-0,375045	-2,953765	-0,339720	-22,257359	2,352517	10,853579	0,006843	-0,209750	0,442771	-14,859679	-3,868273	-1,836652	0,006843	-0,209750	0,442771	-14,859679	-3,868273	-1,836652
15:34:51,89	0,414906	3,458904	-0,187981	0,427004	0,060977	-1,428003	-0,089380	-0,211561	0,926370	1,816595	-6,580051	-1,850785	-0,394750	-2,981729	-0,278962	-23,996941	3,295889	10,924984	-0,089380	-0,211561	0,926370	-14,790952	0,436247	-1,850785	-0,089380	-0,211561	0,926370	-14,790952	0,436247	-1,850785
15:34:51,94	0,414906	3,458904	-0,187981	0,427004	0,060977	-1,428003	-0,055309	-0,208478	0,987128	1,603466	-6,786569	-1,779380	-0,392380	-2,982792	-0,279751	-24,001974	3,317757	10,902243	-0,055309	-0,208478	0,987128	-14,762057	-2,444841	-1,779380	-0,055309	-0,208478	0,987128	-14,762057	-2,444841	-1,779380
15:34:51,99	0,414906	3,458904	-0,187981	0,427004	0,060977	-1,428003	-0,055574	-0,211062	0,986339	1,754273	-6,815662	-1,802121	-0,398284	-2,980178	-0,286365	-23,984480	3,308179	10,909993	-0,055574	-0,211062	0,986339	-14,814120	-2,453101	-1,802121	-0,055574	-0,211062	0,986339	-14,814120	-2,453101	-1,802121
15:34:52,04	0,414906	3,458904	-0,187981	0,427004	0,060977	-1,428003	-0,054885	-0,204642	0,979725	1,420863	-6,759890	-1,794371	-0,397675	-2,984546	-0,284050	-23,998546	3,315516	10,869660	-0,054885	-0,204642	0,979725	-14,643526	-2,451422	-1,794371	-0,054885	-0,204642	0,979725	-14,643526	-2,451422	-1,794371
15:34:52,09	0,414906	3,458904	-0,187981	0,427004	0,060977	-1,428003	-0,051407	-0,207354	0,982040	1,561193	-6,594875	-1,834704	-0,393564	-2,984997	-0,286364	-23,983602	3,267800	10,874875	-0,051407	-0,207354	0,982040	-14,716066	-2,559444	-1,834704	-0,051407	-0,207354	0,982040	-14,716066	-2,559444	-1,834704
15:34:52,14	0,414906	3,458904	-0,187981	0,427004	0,060977	-1,428003	-0,053072	-0,211140	0,979726	1,724216	-6,644664	-1,829489	-0,391167	-2,976120	-0,286753	-23,943383	3,282685	10,896287	-0,053072	-0,211140	0,979726	-14,850247	-2,478517	-1,829489	-0,053072	-0,211140	0,979726	-14,850247	-2,478517	-1,829489
15:34:52,19	0,414906	3,458904	-0,187981	0,427004	0,060977	-1,428003	-0,061958	-0,208776	0,979337	1,634322	-7,079339	-1,808077	-0,395530	-2,986257	-0,291577	-24,099813	3,362234	10,901928	-0,050998	-0,210067	0,974513	-14,798139	-2,681341	-1,802436	-0,050998	-0,210067	0,974513	-14,798139	-2,681341	-1,802436
15:34:52,24	0,414906	3,458904	-0,187981	0,427004	0,060977	-1,428003	-0,050998	-0,210067	0,974513	1,692102	-6,684666	-1,802436	-0,505205	-3,159106	-0,606247	-31,973767	8,024370	10,900342	-0,050998	-0,210067	0,974513	-14,798139	-2,681341	-1,802436	-0,050998	-0,210067	0,974513	-14,798139	-2,681341	-1,802436
15:34:52,29	0,414906	3,458904	-0,187981	0,427004	0,060977	-1,428003	0,153531	-0,201510	0,659843	1,347682	-5,199255	-1,804022	-0,419274	-3,025933	-0,536237	-25,804466	4,299137	10,864658	0,153531	-0,201510	0,659843	-14,470827	-17,251474	-1,804022	0,153531	-0,201510	0,659843	-14,470827	-17,251474	-1,804022
15:34:52,34	0,414906	3,458904	-0,187981	0,427004	0,060977	-1,428003	-0,004766	-0,209342	0,729853	1,613452	-6,225330	-1,839706	-0,382846	-2,945645	-0,064563	-24,162976	3,790222	10,863083	-0,004766	-0,209342	0,729853	-14,819869	-5,851210	-1,839706	-0,004766	-0,209342	0,729853	-14,819869	-5,851210	-1,839706
15:34:52,39	0,414894	3,458964	-0,187986	0,426995	0,010960	-1,428026	-0,092511	-0,200745	1,201527	1,546461	-9,112046	-1,841281	-0,394175	-2,972140	-0,010137	-25,835349	4,735944	10,866713	-0,092511	-0,200745	1,201527	-14,212057	-1,849935	-1,841281	-0,092511	-0,200745	1,201527	-14,212057	-1,849935	-1,841281
15:34:52,44	0,414894	3,458964	-0,187986	0,426995	0,010960	-1,428026	-0,063901	-0,204181	1,255953	1,707967	-9,545511	-1,837651	-0,394730	-2,976246	-0,017125	-25,820358	4,738588	10,845966	-0,063901	-0,204181	1,255953	-14,320279	-4,529276	-1,837651	-0,063901	-0,204181	1,255953	-14,320279	-4,529276	-1,837651
15:34:52,49	0,414894	3,458964	-0,187986	0,426995	0,010960	-1,428026	-0,060068	-0,205754	1,248965	1,799507	-9,334512	-1,858398	-0,398899	-2,976615	-0,019806	-25,827883	4,734434	10,909753	-0,060068	-0,205754	1,248965	-14,352157	-4,619201	-1,858398	-0,060068	-0,205754	1,248965	-14,352157	-4,619201	-1,858398
15:34:52,54	0,414894	3,458964	-0,187986	0,426995	0,010960	-1,428026	-0,057663	-0,202328	1,246284	1,614034	-9,213926	-1,794611	-0,395962	-2,974204	-0,018709	-25,839397	4,740457	10,832740	-0,057663	-0,202328	1,246284	-14,268748	-4,687356	-1,794611	-0,057663	-0,202328	1,246284	-14,268748	-4,687356	-1,794611
15:34:52,59	0,414894	3,458964	-0,187986	0,426995	0,010960	-1,428026	-0,061220	-0,203666	1,247381	1,683038	-9,411837	-1,871624	-0,397116	-2,975736	-0,024386	-25,812759	4,734397	10,884962	-0,061220	-0,203666	1,247381	-14,304730	-4,606097	-1,871624	-0,061220	-0,203666	1,247381	-14,304730	-4,606097	-1,871624
15:34:52,64	0,414894	3,458964	-0,187986	0,426995	0,010960	-1,428026	-0,059316	-0,203432	1,241704	1,678950	-9,286768	-1,819402	-0,396617	-2,975109	-0,024906	-25,849478	4,720337	10,864793	-0,059316	-0,203432	1,241704	-14,290464	-4,630433	-1,819402	-0,059316	-0,203432	1,241704	-14,290464	-4,630433	-1,819402
15:34:52,69	0,414894	3,458964	-0,187986	0,426995	0,010960	-1,428026	-0,060109	-0,203551	1,241184	1,654605	-9,352765	-1,839571	-0,398975	-2,976165	-0,025685	-25,865868	4,763392	10,871096	-0,060109	-0,203551	1,241184	-14,324154	-4,634194	-1,839571	-0,060109	-0,203551	1,241184	-14,324154	-4,634194	-1,839571
15:34:52,74	0,414894	3,458964	-0,187986	0,426995	0,010960	-1,428026	-0,058015	-0,202037	1,240405	1,604982	-9,279603	-1,833268	-0,395967	-2,973512	-0,024104	-25,813857	4,714399	10,883479	-0,058015	-0,202037	1,240405	-14,254949	-4,725403	-1,833268	-0,058015	-0,202037	1,240405	-14,254949	-4,725403	-1,833268
15:34:52,79	0,414894	3,458964	-0,187986	0,426995	0,010960	-1,428026	-0,061817	-0,203316	1,241986	1,655041	-9,407757	-1,820885	-0,393027	-2,975708	-0,025254	-25,818373	4,711024	10,889144	-0,061817	-0,203316	1,241986	-14,305252	-4,555117	-1,820885	-0,061817	-0,203316	1,241986	-14,305252	-4,555117	-1,820885
15:34:52,84	0,414894	3,458964	-0,187986	0,426995	0,010960	-1,428026	-0,061385	-0,206959	1,240836	1,839323	-9,387528	-1,815220	-0,397159	-2,975049	-0,026077	-25,843865	4,771577	10,857314	-0,061385	-0,206959	1,240836	-14,406986	-4,568782	-1,815220	-0,061385	-0,206959	1,240836	-14,406986	-4,568782	-1,815220
15:34:52,89	0,414894	3,458964	-0,187986	0,426995	0,010960	-1,428026	-0,059889	-0,203052	1,240013	1,675858	-9,362099	-1,847050	-0,395451	-2,976460	-0,028401	-25,844356	4,695561	10,856384	-0,059889	-0,203052	1,240013	-14,263759	-4,660774	-1,847050	-0,059889	-0,203052	1,240013	-14,263759	-4,660774	-1,847050
15:34:52,94	0,414894	3,458964	-0,187986	0,426995	0,010960	-1,428026	-0,059522	-0,205237	1,237689	1,723355	-9,305394	-1,847980	-0,395452	-2,975689	-0,022194	-25,869122	4,737861	10,859176	-0,059522	-0,205237	1,237689	-14,387716	-4,632937	-1,847980	-0,059522	-0,205237	1,237689	-14,387716	-4,632937	-1,847980
15:34:52,99	0,414894	3,458964	-0,187986	0,426995	0,010960	-1,428026	-0,060189	-0,204851	1,243896	1,727532	-9,382691	-1,845188	-0,398336	-2,974896	-0,028006	-25,814472	4,702200	10,860628	-0,060189	-0,204851	1,243896	-14,353235	-4,657851	-1,845188	-0,060189	-0,204851	1,243896	-14,353235	-4,657851	-1,845188
15:34:53,04	0,414894	3,458964	-0,187986	0,426995	0,010960	-1,428026	-0,059433	-0,201956	1,238084	1,573476	-9,278242	-1,843736	-0,395959	-2,974866	-0,027209	-25,803065	4,698157	10,874847	-0,059433	-0,201956	1,238084	-14,280099	-4,612715	-1,843736	-0,059433	-0,201956	1,238084	-14,280099	-4,612715	-1,843736
15:34:53,09	0,414894	3,458964	-0,187986	0,426995	0,010960	-1,428026	-0,060648	-0,204000	1,238881	1,681944	-9,329508	-1,829517	-0,394721	-2,976640	-0,026793	-25,788717	4,725435	10,889806	-0,060648	-0,204000	1,238881	-14,332051	-4,568625	-1,829517	-0,060648	-0,204000	1,238881	-14,332051	-4,568625	-1,829517
15:34:53,14	0,414894	3,458964	-0,187986	0,426995	0,010960	-1,428026	-0,059731	-0,205958	1,239297	1,814578	-9,283011	-1,814558	-0,395448	-2,975826	-0,027222	-25,841466	4,695586	10,875113	-0,059731	-0,205958	1,239297	-14,353151	-4,594152	-1,814558	-0,059731	-0,205958	1,239297	-14,353151	-4,594152	-1,814558
15:34:53,20	0,414894	3,458964	-0,187986	0,426995	0,010960	-1,428026	-0,060072	-0,204922	1,238868	1,708467	-9,331499	-1,829251	-0,399531	-2,972786	-0,026857	-25,827566	4,726860	10,860960	-0,060072	-0,204922	1,238868	-14,377914	-4,615874	-1,829251	-0,060072	-0,204922	1,238868	-14,377914	-4,615874	-1,829251
15:34:53,25	0,414894	3,458964	-0,187986	0,426995	0,010960	-1,428026	-0,060664	-0,199866	1,239233	1,479602	-9,365885	-1,843404	-0,399491	-2,974345	-0,025696	-25,811737	4,707472	10,835019	-0,060664	-0,199866	1,239233	-14,209902	-4,603784	-1,843404	-0,060664	-0,199866	1,239233	-14,209902	-4,603784	-1,843404
15:34:53,30	0,414894	3,458964	-0,187986	0,426995	0,010960	-1,428026	-0,059334	-0,200680	1,240394	1,513038	-9,273318	-1,869345	-0,398976	-2,975661	-0,026444	-25,852178	4,737423	10,890040	-0,059334	-0,200680	1,240394	-14,240342	-4,615628	-1,869345	-0,059334	-0,200680	1,240394	-14,240342	-4,615628	-1,869345
15:34:53,35	0,414894	3,458964	-0,187986	0,426995	0,010960	-1,428026	-0,058451	-0,201784	1,239646	1,576182	-9,277423	-1,814324	-0,400102	-2,972341	-0,030729	-25,808749	4,726140	10,872757	-0,058451	-0,201784	1,239646	-14,263889	-4,689015	-1,814324	-0,058451	-0,201784	1,239646	-14,263889	-4,689015	-1,814324
15:34:53,40	0,414894	3,458964	-0,187986	0,426995	0,010960	-1,428026	-0,060763	-0,199150	1,235361	1,451119	-9,354402	-1,831607	-0,396046	-2,974598	-0,027233	-25,853045	4,727354	10,876335	-0,060763	-0,199150	1,235361	-14,182125	-4,584491	-1,831607	-0,060763	-0,199150	1,235361	-14,182125	-4,584491	-1,831607
15:34:53,45	0,414894	3,458964	-0,187986	0,426995	0,010960	-1,428026	-0,060837	-0,203791	1,238857	1,671360	-9,397190	-1,828029	-0,395407	-2,977961	-0,029160	-25,846003	4,757273	10,873160	-0,060837	-0,203791	1,238857	-14,326212	-4,621514	-1,828029	-0,060837	-0,203791	1,238857	-14,326212	-4,621514	-1,828029
15:34:53,50	0,414894	3,458964	-0,187986	0,426995	0,010960	-1,428026	-0,058244	-0,206025	1,236930	1,816986	-9,271214	-1,831204	-0,398399	-2,973394	-0,029158	-25,836216	4,711888	10,900836	-0,058244	-0,206025	1,236930	-14,355994	-4,699088	-1,831204	-0,058244	-0,206025	1,236930	-14,355994	-4,699088	-1,831204
15:34:53,55	0,414894	3,458964	-0,187986	0,426995	0,010960	-1,428026	-0,060703	-0,201151	1,236932	1,529104	-9,367923	-1,803528	-0,396001	-2,974337	-0,030344	-25,835106	4,749930	10,864278	-0,060703	-0,201151	1,236932	-14,261232	-4,602753	-1,803528	-0,060703	-0,201151	1,236932	-14,261232	-4,602753	-1,803528
15:34:53,60	0,414894	3,458964	-0,187986	0,426995	0,010960	-1,428026	-0,061085	-0,203698	1,235746	1,695071	-9,405875	-1,840086	-0,396616	-2,973418	-0,031116	-25,836568	4,736307	10,878892	-0,061085	-0,203698	1,235746	-14,295240	-4,610675	-1,840086	-0,061085	-0,203698	1,235746	-14,295240	-4,610675	-1,840086
15:34:53,65	0,414894	3,458964	-0,187986	0,426995	0,010960	-1,428026	-0,061574	-0,202706	1,234974	1,630969	-9,425731	-1,825472	-0,399565	-2,980755	-0,031883	-25,847042	4,704482	10,862313	-0,061574	-0,202706	1,234974	-14,281485	-4,592185	-1,825472	-0,061574	-0,202706	1,234974	-14,281485	-4,592185	-1,825472
15:34:53,70	0,414894	3,458964	-0,187986	0,426995	0,010960	-1,428026	-0,053745	-0,203821	1,234207	1,656131	-9,011788	-1,842051	-0,396538	-2,975546	-0,028776	-25,812085	4,736453	10,862383	-0,053745	-0,203821	1,234207	-14,343821	-4,792809	-1,842051	-0,053745	-0,203821	1,234207	-14,343821	-4,792809	-1,842051
15:34:53,75	0,414894	3,458964	-0,187986	0,426995	0,010960	-1,428026	-0,059770	-0,203838	1,237314	1,702199	-9,310812	-1,841981	-0,394869	-2,974601	-0,029582	-25,847372	4,712229	10,848354	-0,059770	-0,203838	1,237314	-14,299114	-4,618851	-1,841981	-0,059770	-0,203838	1,237314	-14,299114	-4,618851	-1,841981
15:34:53,80	0,414894	3,458964	-0,187986	0,426995	0,010960	-1,428026	-0,061423	-0,204811	1,236508	1,714143	-9,415205	-1,856010	-0,400056	-2,975179	-0,027996	-25,798812	4,719872	10,865533	-0,061423	-0,204811	1,236508	-14,363505	-4,593499	-1,856010	-0,061423	-0,204811	1,236508	-14,363505	-4,593499	-1,856010
15:34:53,85	0,414894	3,458964	-0,187986	0,426995	0,010960	-1,428026	-0,058328	-0,200608	1,238094	1,526507	-9,216047	-1,838831	-0,394813	-2,977378	-0,030692	-25,814755	4,692945	10,886435	-0,058328	-0,200608	1,238094	-14,221239	-4,637277	-1,838831	-0,058328	-0,200608	1,238094	-14,221239	-4,637277	-1,838831
15:34:53,90	0,414894	3,458964	-0,187986	0,426995	0,010960	-1,428026	-0,059046	-0,206248	1,235398	1,788497	-9,253724	-1,817929	-0,396582	-2,977543	-0,029179	-25,838154	4,733299	10,847956	-0,059046	-0,206248	1,235398	-14,401989	-4,618594	-1,817929	-0,059046	-0,206248	1,235398	-14,401989	-4,618594	-1,817929
15:34:53,95	0,414894	3,458964	-0,187986	0,426995	0,010960	-1,428026	-0,058018	-0,204798	1,236911	1,736339	-9,240719	-1,856408	-0,397182	-2,978455	-0,029169	-25,848085	4,745751	10,862747	-0,058018	-0,204798	1,236911	-14,340313	-4,686273	-1,856408	-0,058018	-0,204798	1,236911	-14,340313	-4,686273	-1,856408
15:34:54,00	0,414894	3,458964	-0,187986	0,426995	0,010960	-1,428026	-0,056929	-0,204735	1,236921	1,738871	-9,198875	-1,841617	-0,394862	-2,977181	-0,029930	-25,847988	4,718915	10,887166	-0,056929	-0,204735	1,236921	-14,332821	-4,729979	-1,841617	-0,056929	-0,204735	1,236921	-14,332821	-4,729979	-1,841617
15:34:54,05	0,414894	3,458964	-0,187986	0,426995	0,010960	-1,428026	-0,059192	-0,206107	1,236160	1,787011	-9,303066	-1,817198	-0,394825	-2,975851	-0,031130	-25,830493	4,718723	10,839462	-0,059192	-0,206107	1,236160	-14,392365	-4,656500	-1,817198	-0,059192	-0,206107	1,236160	-14,392365	-4,656500	-1,817198
15:34:54,10	0,414894	3,458964	-0,187986	0,426995	0,010960	-1,428026	-0,060362	-0,205474	1,234960	1,762708	-9,348654	-1,864902	-0,401275	-2,978075	-0,031142	-25,840657	4,767355	10,829996	-0,060362	-0,205474	1,234960	-14,367026	-4,610249	-1,864902	-0,060362	-0,205474	1,234960	-14,367026	-4,610249	-1,864902
15:34:54,15	0,414894	3,458964	-0,187986	0,426995	0,010960	-1,428026	-0,055211	-0,201000	1,234948	1,567097	-9,113910	-1,874368	-0,513330	-3,164930	-0,370363	-34,645464	9,749516	10,895403	-0,055211	-0,201000	1,234948	-14,211431	-4,779874	-1,874368	-0,055211	-0,201000	1,234948	-14,211431	-4,779874	-1,874368
15:34:54,20	0,414894	3,458964	-0,187986	0,426995	0,010960	-1,428026	0,162637	-0,197386	0,895727	1,291404	-7,902089	-1,808961	-0,433550	-3,053802	-0,319544	-28,987304	6,289007	10,866261	0,162637	-0,197386	0,895727	-14,203368	-20,669104	-1,808961	0,162637	-0,197386	0,895727	-14,203368	-20,669104	-1,808961
15:34:54,25	0,414894	3,458964	-0,187986	0,426995	0,010960	-1,428026	0,026508	-0,210913	0,946546	1,827008	-8,350428	-1,838103	-0,384491	-2,954589	0,189183	-26,751199	5,163462	10,879408	0,026508	-0,210913	0,946546	-14,729645	-10,431326	-1,838103	0,026508	-0,210913	0,946546	-14,729645	-10,431326	-1,838103
15:34:54,30	0,414954	3,458889	-0,187975	0,426986	-0,039028	-1,428050	-0,083942	-0,203793	1,455273	1,600081	-11,594560	-1,824956	-0,397637	-2,990249	0,249031	-28,775791	6,166379	10,893208	-0,083942	-0,203793	1,455273	-14,397668	-5,005092	-1,824956	-0,083942	-0,203793	1,455273	-14,397668	-5,005092	-1,824956
15:34:54,35	0,414954	3,458889	-0,187975	0,426986	-0,039028	-1,428050	-0,046487	-0,210238	1,515121	1,791464	-11,901676	-1,811156	-0,398294	-2,987479	0,242429	-28,763160	6,103845	10,909925	-0,046487	-0,210238	1,515121	-14,712198	-8,252470	-1,811156	-0,046487	-0,210238	1,515121	-14,712198	-8,252470	-1,811156
15:34:54,40	0,414954	3,458889	-0,187975	0,426986	-0,039028	-1,428050	-0,048557	-0,208284	1,508519	1,642047	-11,967140	-1,794439	-0,400104	-2,987418	0,237358	-28,785942	6,137576	10,904331	-0,048557	-0,208284	1,508519	-14,708274	-8,155394	-1,794439	-0,048557	-0,208284	1,508519	-14,708274	-8,155394	-1,794439
15:34:54,45	0,414954	3,458889	-0,187975	0,426986	-0,039028	-1,428050	-0,047705	-0,206686	1,503448	1,576749	-11,959419	-1,800033	-0,397864	-2,989090	0,236500	-28,806977	6,157764	10,883245	-0,047705	-0,206686	1,503448	-14,648095	-8,214574	-1,800033	-0,047705	-0,206686	1,503448	-14,648095	-8,214574	-1,800033
15:34:54,50	0,414954	3,458889	-0,187975	0,426986	-0,039028	-1,428050	-0,047377	-0,209462	1,502590	1,728047	-11,970686	-1,821119	-0,399482	-2,990851	0,232713	-28,773558	6,144722	10,902012	-0,047377	-0,209462	1,502590	-14,714682	-8,251571	-1,821119	-0,047377	-0,209462	1,502590	-14,714682	-8,251571	-1,821119
15:34:54,55	0,414954	3,458889	-0,187975	0,426986	-0,039028	-1,428050	-0,045043	-0,208941	1,498803	1,706389	-11,813846	-1,802352	-0,398886	-2,992368	0,232714	-28,780589	6,161621	10,897658	-0,045043	-0,208941	1,498803	-14,695471	-8,277964	-1,802352	-0,045043	-0,208941	1,498803	-14,695471	-8,277964	-1,802352
15:34:54,60	0,414954	3,458889	-0,187975	0,426986	-0,039028	-1,428050	-0,044027	-0,210216	1,498804	1,783822	-11,775563	-1,806706	-0,402624	-2,990967	0,231863	-28,905060	6,258493	10,892430	-0,044027	-0,210216	1,498804	-14,718146	-8,319420	-1,806706	-0,044027	-0,210216	1,498804	-14,718146	-8,319420	-1,806706
15:34:54,65	0,414954	3,458889	-0,187975	0,426986	-0,039028	-1,428050	-0,043372	-0,206278	1,497953	1,600710	-11,897714	-1,811934	-0,509872	-3,164945	-0,086029	-36,618338	10,776646	10,931207	-0,043372	-0,206278	1,497953	-14,592134	-8,493020	-1,811934	-0,043372	-0,206278	1,497953	-14,592134	-8,493020	-1,811934
15:34:54,70	0,414954	3,458889	-0,187975	0,426986	-0,039028	-1,428050	0,160921	-0,200387	1,180061	1,350579	-10,213433	-1,773157	-0,438273	-3,054705	-0,072210	-31,316485	7,637672	10,907924	0,160921	-0,200387	1,180061	-14,379831	-22,845759	-1,773157	0,160921	-0,200387	1,180061	-14,379831	-22,845759	-1,773157
15:34:54,75	0,414954	3,458889	-0,187975	0,426986	-0,039028	-1,428050	0,029651	-0,207274	1,193880	1,641184	-10,878473	-1,796440	-0,377453	-2,956024	0,440849	-29,001967	6,232384	10,920312	0,029651	-0,207274	1,193880	-14,629833	-13,206068	-1,796440	0,029651	-0,207274	1,193880	-14,629833	-13,206068	-1,796440
15:34:54,80	0,414940	3,458954	-0,188003	0,427007	-0,089037	-1,428017	-0,086218	-0,210605	1,706939	1,754640	-14,196604	-1,784052	-0,394636	-2,991170	0,505696	-31,000824	7,227818	10,857268	-0,086218	-0,210605	1,706939	-14,777859	-7,428456	-1,784052	-0,086218	-0,210605	1,706939	-14,777859	-7,428456	-1,784052
15:34:54,85	0,414940	3,458954	-0,188003	0,427007	-0,089037	-1,428017	-0,047190	-0,213297	1,771786	1,757272	-14,395885	-1,847096	-0,394603	-2,991682	0,502642	-30,975176	7,231086	10,912194	-0,047190	-0,213297	1,771786	-14,986558	-10,691495	-1,847096	-0,047190	-0,213297	1,771786	-14,986558	-10,691495	-1,847096
15:34:54,90	0,414940	3,458954	-0,188003	0,427007	-0,089037	-1,428017	-0,046763	-0,213582	1,768732	1,787734	-14,353124	-1,792170	-0,396362	-2,989672	0,505715	-30,971237	7,216218	10,875885	-0,046763	-0,213582	1,768732	-14,978450	-10,682222	-1,792170	-0,046763	-0,213582	1,768732	-14,978450	-10,682222	-1,792170
15:34:54,95	0,414940	3,458954	-0,188003	0,427007	-0,089037	-1,428017	-0,047625	-0,211053	1,771805	1,645328	-14,387074	-1,828479	-0,395199	-2,993837	0,500707	-30,985201	7,246784	10,918399	-0,047625	-0,211053	1,771805	-14,922343	-10,648549	-1,828479	-0,047625	-0,211053	1,771805	-14,922343	-10,648549	-1,828479
15:34:55,00	0,414940	3,458954	-0,188003	0,427007	-0,089037	-1,428017	-0,044598	-0,214143	1,766797	1,825509	-14,257095	-1,785965	-0,391720	-2,992507	0,497556	-30,996088	7,214486	10,871741	-0,044598	-0,214143	1,766797	-14,984745	-10,756116	-1,785965	-0,044598	-0,214143	1,766797	-14,984745	-10,756116	-1,785965
15:34:55,05	0,414940	3,458954	-0,188003	0,427007	-0,089037	-1,428017	-0,047490	-0,216491	1,763646	1,914151	-14,400748	-1,832623	-0,395834	-2,992360	0,497160	-30,989572	7,210246	10,866245	-0,047490	-0,216491	1,763646	-15,080361	-10,672763	-1,832623	-0,047490	-0,216491	1,763646	-15,080361	-10,672763	-1,832623
15:34:55,10	0,414940	3,458954	-0,188003	0,427007	-0,089037	-1,428017	-0,045560	-0,212854	1,763250	1,724653	-14,292633	-1,838119	-0,394044	-2,991018	0,495995	-30,983775	7,241132	10,868392	-0,045560	-0,212854	1,763250	-14,984416	-10,716140	-1,838119	-0,045560	-0,212854	1,763250	-14,984416	-10,716140	-1,838119
15:34:55,15	0,414940	3,458954	-0,188003	0,427007	-0,089037	-1,428017	-0,047617	-0,213734	1,762085	1,800032	-14,410007	-1,835972	-0,395286	-2,992403	0,492897	-31,001490	7,220506	10,888759	-0,047617	-0,213734	1,762085	-14,978074	-10,672059	-1,835972	-0,047617	-0,213734	1,762085	-14,978074	-10,672059	-1,835972
15:34:55,20	0,414940	3,458954	-0,188003	0,427007	-0,089037	-1,428017	-0,045797	-0,213351	1,758987	1,753391	-14,320384	-1,815605	-0,396434	-2,993517	0,490200	-30,989862	7,242025	10,909987	-0,045797	-0,213351	1,758987	-14,994643	-10,725323	-1,815605	-0,045797	-0,213351	1,758987	-14,994643	-10,725323	-1,815605
15:34:55,25	0,414940	3,458954	-0,188003	0,427007	-0,089037	-1,428017	-0,044259	-0,212914	1,756290	1,755130	-14,241075	-1,794377	-0,398142	-2,988713	0,490562	-30,950712	7,233408	10,880435	-0,044259	-0,212914	1,756290	-14,958619	-10,766781	-1,794377	-0,044259	-0,212914	1,756290	-14,958619	-10,766781	-1,794377
15:34:55,30	0,414940	3,458954	-0,188003	0,427007	-0,089037	-1,428017	-0,047565	-0,209033	1,756652	1,565433	-14,374775	-1,823929	-0,393500	-2,994753	0,492516	-30,995189	7,209441	10,878842	-0,047565	-0,209033	1,756652	-14,843661	-10,640957	-1,823929	-0,047565	-0,209033	1,756652	-14,843661	-10,640957	-1,823929
15:34:55,35	0,414940	3,458954	-0,188003	0,427007	-0,089037	-1,428017	-0,044655	-0,216073	1,758606	1,888523	-14,250023	-1,825522	-0,398830	-2,989702	0,489379	-30,994903	7,226364	10,881118	-0,044655	-0,216073	1,758606	-15,073218	-10,744591	-1,825522	-0,044655	-0,216073	1,758606	-15,073218	-10,744591	-1,825522
15:34:55,40	0,414940	3,458954	-0,188003	0,427007	-0,089037	-1,428017	-0,046364	-0,208931	1,755469	1,531944	-14,347099	-1,823246	-0,393394	-2,991431	0,496415	-30,951650	7,232055	10,886947	-0,046364	-0,208931	1,755469	-14,869159	-10,707518	-1,823246	-0,046364	-0,208931	1,755469	-14,869159	-10,707518	-1,823246
15:34:55,45	0,414940	3,458954	-0,188003	0,427007	-0,089037	-1,428017	-0,047585	-0,214503	1,762505	1,848241	-14,375975	-1,817417	-0,396493	-2,993650	0,490179	-31,012977	7,222558	10,895049	-0,047585	-0,214503	1,762505	-14,990261	-10,640552	-1,817417	-0,047585	-0,214503	1,762505	-14,990261	-10,640552	-1,817417
15:34:55,50	0,414940	3,458954	-0,188003	0,427007	-0,089037	-1,428017	-0,044114	-0,212929	1,756269	1,727480	-14,243840	-1,809315	-0,396383	-2,991506	0,489405	-30,963649	7,245075	10,881536	-0,044114	-0,212929	1,756269	-14,987425	-10,780897	-1,809315	-0,044114	-0,212929	1,756269	-14,987425	-10,780897	-1,809315
15:34:55,55	0,414940	3,458954	-0,188003	0,427007	-0,089037	-1,428017	-0,046026	-0,211953	1,755495	1,720888	-14,311805	-1,822828	-0,397626	-2,993704	0,492115	-31,001760	7,234353	10,879394	-0,046026	-0,211953	1,755495	-14,917395	-10,698768	-1,822828	-0,046026	-0,211953	1,755495	-14,917395	-10,698768	-1,822828
15:34:55,61	0,414940	3,458954	-0,188003	0,427007	-0,089037	-1,428017	-0,043500	-0,211975	1,758205	1,693694	-14,208123	-1,824970	-0,389929	-2,991301	0,489024	-30,956980	7,193281	10,876341	-0,043500	-0,211975	1,758205	-14,946321	-10,793338	-1,824970	-0,043500	-0,211975	1,758205	-14,946321	-10,793338	-1,824970
15:34:55,66	0,414940	3,458954	-0,188003	0,427007	-0,089037	-1,428017	-0,049430	-0,217440	1,755114	1,964688	-14,457154	-1,828023	-0,399844	-2,993543	0,489431	-30,938936	7,261053	10,895413	-0,049430	-0,217440	1,755114	-15,104320	-10,576882	-1,828023	-0,049430	-0,217440	1,755114	-15,104320	-10,576882	-1,828023
15:34:55,71	0,414940	3,458954	-0,188003	0,427007	-0,089037	-1,428017	-0,042531	-0,209973	1,755521	1,644159	-14,116647	-1,808951	-0,393478	-2,992176	0,489427	-30,960833	7,183285	10,899297	-0,042531	-0,209973	1,755521	-14,838750	-10,777975	-1,808951	-0,042531	-0,209973	1,755521	-14,838750	-10,777975	-1,808951
15:34:55,76	0,414940	3,458954	-0,188003	0,427007	-0,089037	-1,428017	-0,046897	-0,214803	1,755517	1,817006	-14,323783	-1,805067	-0,395212	-2,989217	0,489474	-30,959922	7,246713	10,895778	-0,046897	-0,214803	1,755517	-15,045034	-10,642343	-1,805067	-0,046897	-0,214803	1,755517	-15,045034	-10,642343	-1,805067
15:34:55,81	0,414940	3,458954	-0,188003	0,427007	-0,089037	-1,428017	-0,048593	-0,211823	1,755564	1,717405	-14,442899	-1,808586	-0,394006	-2,990699	0,488649	-30,948842	7,247442	10,901830	-0,048593	-0,211823	1,755564	-14,910666	-10,628324	-1,808586	-0,048593	-0,211823	1,755564	-14,910666	-10,628324	-1,808586
15:34:55,86	0,414940	3,458954	-0,188003	0,427007	-0,089037	-1,428017	-0,047913	-0,213608	1,754739	1,816411	-14,398283	-1,802534	-0,394033	-2,990155	0,487073	-30,951895	7,224629	10,877940	-0,047913	-0,213608	1,754739	-14,951805	-10,637126	-1,802534	-0,047913	-0,213608	1,754739	-14,951805	-10,637126	-1,802534
15:34:55,91	0,414940	3,458954	-0,188003	0,427007	-0,089037	-1,428017	-0,048371	-0,213312	1,753163	1,779759	-14,413327	-1,826424	-0,398231	-2,992808	0,488606	-30,991964	7,207635	10,866065	-0,048371	-0,213312	1,753163	-14,965256	-10,616231	-1,826424	-0,048371	-0,213312	1,753163	-14,965256	-10,616231	-1,826424
15:34:55,96	0,414940	3,458954	-0,188003	0,427007	-0,089037	-1,428017	-0,043974	-0,211004	1,754696	1,624958	-14,210895	-1,838299	-0,394571	-2,991116	0,489036	-30,939306	7,243610	10,891524	-0,043974	-0,211004	1,754696	-14,938828	-10,758952	-1,838299	-0,043974	-0,211004	1,754696	-14,938828	-10,758952	-1,838299
15:34:56,01	0,414940	3,458954	-0,188003	0,427007	-0,089037	-1,428017	-0,047269	-0,213327	1,755126	1,803258	-14,354648	-1,812840	-0,396994	-2,993236	0,489037	-30,971553	7,234874	10,905377	-0,047269	-0,213327	1,755126	-14,942913	-10,644004	-1,812840	-0,047269	-0,213327	1,755126	-14,942913	-10,644004	-1,812840
15:34:56,06	0,414940	3,458954	-0,188003	0,427007	-0,089037	-1,428017	-0,044222	-0,212288	1,755127	1,725535	-14,219743	-1,798987	-0,395227	-2,994168	0,485563	-30,958994	7,217199	10,921498	-0,044222	-0,212288	1,755127	-14,939066	-10,748318	-1,798987	-0,044222	-0,212288	1,755127	-14,939066	-10,748318	-1,798987
15:34:56,11	0,414940	3,458954	-0,188003	0,427007	-0,089037	-1,428017	-0,044299	-0,214285	1,751653	1,820344	-14,204011	-1,782866	-0,395978	-2,992922	0,491751	-30,981304	7,228683	10,901427	-0,044299	-0,214285	1,751653	-15,001010	-10,726575	-1,782866	-0,044299	-0,214285	1,751653	-15,001010	-10,726575	-1,782866
15:34:56,16	0,414940	3,458954	-0,188003	0,427007	-0,089037	-1,428017	-0,045002	-0,213011	1,757841	1,752882	-14,265640	-1,802937	-0,392915	-2,996212	0,486683	-30,990768	7,206695	10,862762	-0,045002	-0,213011	1,757841	-14,968457	-10,733003	-1,802937	-0,045002	-0,213011	1,757841	-14,968457	-10,733003	-1,802937
15:34:56,21	0,414940	3,458954	-0,188003	0,427007	-0,089037	-1,428017	-0,043684	-0,217309	1,752773	1,952640	-14,194312	-1,841602	-0,393464	-2,992103	0,487465	-30,954862	7,186423	10,871473	-0,043684	-0,217309	1,752773	-15,106145	-10,765129	-1,841602	-0,043684	-0,217309	1,752773	-15,106145	-10,765129	-1,841602
15:34:56,26	0,414940	3,458954	-0,188003	0,427007	-0,089037	-1,428017	-0,046967	-0,214779	1,753555	1,821439	-14,323829	-1,832891	-0,394702	-2,991706	0,486690	-30,993120	7,233892	10,902774	-0,046967	-0,214779	1,753555	-15,038684	-10,636882	-1,832891	-0,046967	-0,214779	1,753555	-15,038684	-10,636882	-1,832891
15:34:56,31	0,414940	3,458954	-0,188003	0,427007	-0,089037	-1,428017	-0,046692	-0,213508	1,752780	1,777350	-14,366387	-1,801590	-0,396964	-2,991680	0,484740	-30,953322	7,247585	10,874532	-0,046692	-0,213508	1,752780	-14,983034	-10,701040	-1,801590	-0,046692	-0,213508	1,752780	-14,983034	-10,701040	-1,801590
15:34:56,36	0,414940	3,458954	-0,188003	0,427007	-0,089037	-1,428017	-0,045584	-0,211536	1,750830	1,706567	-14,281153	-1,829832	-0,394651	-2,992475	0,486700	-30,968204	7,224186	10,897250	-0,045584	-0,211536	1,750830	-14,899021	-10,702781	-1,829832	-0,045584	-0,211536	1,750830	-14,899021	-10,702781	-1,829832
15:34:56,41	0,414940	3,458954	-0,188003	0,427007	-0,089037	-1,428017	-0,046053	-0,213937	1,752790	1,803723	-14,306688	-1,807114	-0,391734	-2,993461	0,488655	-30,984053	7,217602	10,910906	-0,046053	-0,213937	1,752790	-14,990356	-10,691564	-1,807114	-0,046053	-0,213937	1,752790	-14,990356	-10,691564	-1,807114
15:34:56,46	0,414940	3,458954	-0,188003	0,427007	-0,089037	-1,428017	-0,046657	-0,216956	1,754745	1,947085	-14,348541	-1,793458	-0,397038	-2,991109	0,485128	-30,979006	7,231389	10,893493	-0,046657	-0,216956	1,754745	-15,083988	-10,685985	-1,793458	-0,046657	-0,216956	1,754745	-15,083988	-10,685985	-1,793458
15:34:56,51	0,414940	3,458954	-0,188003	0,427007	-0,089037	-1,428017	-0,046042	-0,211187	1,751218	1,661539	-14,319084	-1,810871	-0,397021	-2,991882	0,487072	-30,976720	7,228231	10,887229	-0,046042	-0,211187	1,751218	-14,916634	-10,704806	-1,810871	-0,046042	-0,211187	1,751218	-14,916634	-10,704806	-1,810871
15:34:56,56	0,414940	3,458954	-0,188003	0,427007	-0,089037	-1,428017	-0,045381	-0,211588	1,753162	1,680782	-14,281156	-1,817135	-0,395825	-2,990399	0,486703	-30,964499	7,239105	10,912329	-0,045381	-0,211588	1,753162	-14,928844	-10,718762	-1,817135	-0,045381	-0,211588	1,753162	-14,928844	-10,718762	-1,817135
15:34:56,61	0,414940	3,458954	-0,188003	0,427007	-0,089037	-1,428017	-0,047263	-0,211882	1,752793	1,711613	-14,373894	-1,792035	-0,398767	-2,992822	0,487074	-30,975380	7,245938	10,887340	-0,047263	-0,211882	1,752793	-14,921114	-10,663731	-1,792035	-0,047263	-0,211882	1,752793	-14,921114	-10,663731	-1,792035
15:34:56,66	0,414940	3,458954	-0,188003	0,427007	-0,089037	-1,428017	-0,043694	-0,210546	1,753164	1,642610	-14,201126	-1,817024	-0,396932	-2,989194	0,486322	-30,924903	7,231312	10,907046	-0,043694	-0,210546	1,753164	-14,885229	-10,771159	-1,817024	-0,043694	-0,210546	1,753164	-14,885229	-10,771159	-1,817024
15:34:56,71	0,414940	3,458954	-0,188003	0,427007	-0,089037	-1,428017	-0,047753	-0,210322	1,752412	1,643522	-14,361185	-1,797318	-0,398237	-2,990772	0,486884	-30,985833	7,222137	10,910211	-0,047753	-0,210322	1,752412	-14,866716	-10,612560	-1,797318	-0,047753	-0,210322	1,752412	-14,866716	-10,612560	-1,797318
15:34:56,76	0,414940	3,458954	-0,188003	0,427007	-0,089037	-1,428017	-0,045735	-0,209980	1,752974	1,587355	-14,304393	-1,794153	-0,398799	-2,991311	0,484364	-30,980094	7,252311	10,913686	-0,045735	-0,209980	1,752974	-14,896078	-10,714234	-1,794153	-0,045735	-0,209980	1,752974	-14,896078	-10,714234	-1,794153
15:34:56,82	0,414940	3,458954	-0,188003	0,427007	-0,089037	-1,428017	-0,044986	-0,209763	1,750454	1,605056	-14,275600	-1,790678	-0,395716	-2,991045	0,485123	-30,922010	7,245465	10,849993	-0,044986	-0,209763	1,750454	-14,861318	-10,744181	-1,790678	-0,044986	-0,209763	1,750454	-14,861318	-10,744181	-1,790678
15:34:56,87	0,414940	3,458954	-0,188003	0,427007	-0,089037	-1,428017	-0,046759	-0,212299	1,751213	1,760068	-14,314040	-1,854371	-0,397469	-2,992032	0,485161	-30,915299	7,253515	10,893316	-0,046759	-0,212299	1,751213	-14,905422	-10,643486	-1,854371	-0,046759	-0,212299	1,751213	-14,905422	-10,643486	-1,854371
15:34:56,92	0,414940	3,458954	-0,188003	0,427007	-0,089037	-1,428017	-0,045027	-0,211275	1,751251	1,717153	-14,222216	-1,811048	-0,393485	-2,992213	0,482792	-30,972908	7,234958	10,871191	-0,045027	-0,211275	1,751251	-14,867963	-10,687584	-1,811048	-0,045027	-0,211275	1,751251	-14,867963	-10,687584	-1,811048
15:34:56,97	0,414940	3,458954	-0,188003	0,427007	-0,089037	-1,428017	-0,046862	-0,214816	1,748882	1,856374	-14,358246	-1,833173	-0,503372	-3,174688	0,165158	-39,267718	11,991395	10,921704	-0,046862	-0,214816	1,748882	-15,006657	-10,679569	-1,833173	-0,046862	-0,214816	1,748882	-15,006657	-10,679569	-1,833173
15:34:57,02	0,414940	3,458954	-0,188003	0,427007	-0,089037	-1,428017	0,166109	-0,210888	1,431248	1,623938	-12,845458	-1,782660	-0,439170	-3,061023	0,213529	-33,791524	8,735656	10,895320	0,166109	-0,210888	1,431248	-14,930793	-25,885046	-1,782660	0,166109	-0,210888	1,431248	-14,930793	-25,885046	-1,782660
15:34:57,07	0,414940	3,458954	-0,188003	0,427007	-0,089037	-1,428017	0,035572	-0,209657	1,479619	1,478453	-13,263035	-1,809044	-0,377155	-2,959348	0,740897	-31,560069	7,523121	10,877610	0,035572	-0,209657	1,479619	-14,979616	-16,055404	-1,809044	0,035572	-0,209657	1,479619	-14,979616	-16,055404	-1,809044
15:34:57,12	0,414958	3,458979	-0,187980	0,426981	-0,139022	-1,427986	-0,083490	-0,212525	2,006987	1,693257	-16,915462	-1,826754	-0,391463	-2,996397	0,811237	-33,561246	8,405150	10,865970	-0,083490	-0,212525	2,006987	-14,989989	-10,361514	-1,826754	-0,083490	-0,212525	2,006987	-14,989989	-10,361514	-1,826754
15:34:57,17	0,414958	3,458979	-0,187980	0,426981	-0,139022	-1,427986	-0,044250	-0,218659	2,077327	1,775493	-17,049059	-1,838394	-0,386868	-2,994478	0,801928	-33,587308	8,403201	10,911680	-0,044250	-0,218659	2,077327	-15,389268	-13,575461	-1,838394	-0,044250	-0,218659	2,077327	-15,389268	-13,575461	-1,838394
15:34:57,22	0,414958	3,458979	-0,187980	0,426981	-0,139022	-1,427986	-0,048209	-0,221678	2,068018	1,917759	-17,276566	-1,792684	-0,387423	-2,996681	0,801930	-33,586100	8,425410	10,902265	-0,048209	-0,221678	2,068018	-15,483989	-13,492121	-1,792684	-0,048209	-0,221678	2,068018	-15,483989	-13,492121	-1,792684
15:34:57,27	0,414958	3,458979	-0,187980	0,426981	-0,139022	-1,427986	-0,046024	-0,222299	2,068020	1,969893	-17,172983	-1,802099	-0,389183	-2,996354	0,799220	-33,573355	8,420283	10,913053	-0,046024	-0,222299	2,068020	-15,480610	-13,560094	-1,802099	-0,046024	-0,222299	2,068020	-15,480610	-13,560094	-1,802099
15:34:57,32	0,414958	3,458979	-0,187980	0,426981	-0,139022	-1,427986	-0,045427	-0,220612	2,065310	1,884094	-17,128328	-1,791311	-0,390877	-2,994245	0,795357	-33,512679	8,385815	10,923387	-0,045427	-0,220612	2,065310	-15,433968	-13,562318	-1,791311	-0,045427	-0,220612	2,065310	-15,433968	-13,562318	-1,791311
15:34:57,37	0,414958	3,458979	-0,187980	0,426981	-0,139022	-1,427986	-0,046406	-0,218091	2,061447	1,753460	-17,109483	-1,780977	-0,393873	-2,994338	0,794964	-33,547331	8,425012	10,944086	-0,046406	-0,218091	2,061447	-15,366659	-13,466579	-1,780977	-0,046406	-0,218091	2,061447	-15,366659	-13,466579	-1,780977
15:34:57,42	0,414958	3,458979	-0,187980	0,426981	-0,139022	-1,427986	-0,044827	-0,215542	2,061054	1,637554	-17,076985	-1,760278	-0,391591	-3,000127	0,795356	-33,602221	8,437508	10,944348	-0,044827	-0,215542	2,061054	-15,282502	-13,558030	-1,760278	-0,044827	-0,215542	2,061054	-15,282502	-13,558030	-1,760278
15:34:57,47	0,414958	3,458979	-0,187980	0,426981	-0,139022	-1,427986	-0,040956	-0,220413	2,061446	1,874223	-16,929452	-1,760016	-0,501616	-3,179529	0,469581	-41,918880	13,130817	10,968571	-0,040956	-0,220413	2,061446	-15,428206	-13,714408	-1,760016	-0,040956	-0,220413	2,061446	-15,428206	-13,714408	-1,760016
15:34:57,52	0,414958	3,458979	-0,187980	0,426981	-0,139022	-1,427986	0,169424	-0,214830	1,735671	1,490076	-15,538793	-1,735793	-0,425070	-3,066954	0,517761	-36,401042	9,725105	10,976997	0,169424	-0,214830	1,735671	-15,374051	-28,838562	-1,735793	0,169424	-0,214830	1,735671	-15,374051	-28,838562	-1,735793
15:34:57,57	0,414958	3,458979	-0,187980	0,426981	-0,139022	-1,427986	0,033658	-0,224833	1,783851	1,819720	-16,117195	-1,727367	-0,367083	-2,967933	1,039909	-34,072146	8,360713	10,928050	0,033658	-0,224833	1,783851	-15,829643	-18,759315	-1,727367	0,033658	-0,224833	1,783851	-15,829643	-18,759315	-1,727367
15:34:57,62	0,414936	3,459027	-0,187989	0,426992	-0,189035	-1,427970	-0,081090	-0,225541	2,305999	1,839386	-19,384997	-1,776314	-0,375124	-2,992083	1,101437	-35,828223	9,218631	10,999001	-0,081090	-0,225541	2,305999	-15,865556	-13,019423	-1,776314	-0,081090	-0,225541	2,305999	-15,865556	-13,019423	-1,776314
15:34:57,67	0,414936	3,459027	-0,187989	0,426992	-0,189035	-1,427970	-0,056155	-0,230651	2,367527	1,970069	-20,038159	-1,705363	-0,376243	-2,990362	1,096367	-35,774824	9,171698	10,956489	-0,056155	-0,230651	2,367527	-16,136042	-15,629957	-1,705363	-0,056155	-0,230651	2,367527	-16,136042	-15,629957	-1,705363
15:34:57,72	0,414936	3,459027	-0,187989	0,426992	-0,189035	-1,427970	-0,057086	-0,228822	2,362457	1,861004	-20,016846	-1,747875	-0,375721	-2,995393	1,093667	-35,803504	9,146601	10,971502	-0,057086	-0,228822	2,362457	-16,101514	-15,535581	-1,747875	-0,057086	-0,228822	2,362457	-16,101514	-15,535581	-1,747875
15:34:57,77	0,414936	3,459027	-0,187989	0,426992	-0,189035	-1,427970	-0,052990	-0,231790	2,359757	1,979267	-19,816132	-1,732862	-0,376293	-2,995444	1,092904	-35,804034	9,181691	10,992370	-0,052990	-0,231790	2,359757	-16,216240	-15,656420	-1,732862	-0,052990	-0,231790	2,359757	-16,216240	-15,656420	-1,732862
15:34:57,82	0,414936	3,459027	-0,187989	0,426992	-0,189035	-1,427970	-0,052660	-0,231320	2,358994	1,984944	-19,816978	-1,711994	-0,376269	-2,995958	1,091328	-35,800781	9,197839	10,959824	-0,052660	-0,231320	2,358994	-16,173658	-15,683168	-1,711994	-0,052660	-0,231320	2,358994	-16,173658	-15,683168	-1,711994
15:34:57,87	0,414936	3,459027	-0,187989	0,426992	-0,189035	-1,427970	-0,052227	-0,231597	2,357418	2,014992	-19,799731	-1,744540	-0,378620	-2,996738	1,087833	-35,787305	9,179155	10,955847	-0,052227	-0,231597	2,357418	-16,165405	-15,699893	-1,744540	-0,052227	-0,231597	2,357418	-16,165405	-15,699893	-1,744540
15:34:57,92	0,414936	3,459027	-0,187989	0,426992	-0,189035	-1,427970	-0,050376	-0,229952	2,353923	1,919992	-19,682449	-1,748517	-0,376869	-2,991652	1,085478	-35,775542	9,170854	10,943415	-0,050376	-0,229952	2,353923	-16,131247	-15,727941	-1,748517	-0,050376	-0,229952	2,353923	-16,131247	-15,727941	-1,748517
15:34:57,97	0,414936	3,459027	-0,187989	0,426992	-0,189035	-1,427970	-0,055656	-0,228925	2,351568	1,865288	-19,942698	-1,760949	-0,376902	-2,993913	1,086634	-35,791234	9,141804	10,927066	-0,055656	-0,228925	2,351568	-16,105342	-15,573670	-1,760949	-0,055656	-0,228925	2,351568	-16,105342	-15,573670	-1,760949
15:34:58,02	0,414936	3,459027	-0,187989	0,426992	-0,189035	-1,427970	-0,053681	-0,230027	2,352724	1,889560	-19,839061	-1,777298	-0,378585	-2,994690	1,085106	-35,761038	9,175690	10,942900	-0,053681	-0,230027	2,352724	-16,167535	-15,625073	-1,777298	-0,053681	-0,230027	2,352724	-16,167535	-15,625073	-1,777298
15:34:58,07	0,414936	3,459027	-0,187989	0,426992	-0,189035	-1,427970	-0,052167	-0,228958	2,351196	1,878416	-19,751083	-1,761464	-0,375792	-2,999113	1,087404	-35,843335	9,153057	10,917223	-0,052167	-0,228958	2,351196	-16,094762	-15,656008	-1,761464	-0,052167	-0,228958	2,351196	-16,094762	-15,656008	-1,761464
15:34:58,12	0,414936	3,459027	-0,187989	0,426992	-0,189035	-1,427970	-0,049733	-0,233588	2,353494	2,058457	-19,684508	-1,787141	-0,376894	-2,996355	1,083180	-35,785741	9,151642	10,967827	-0,049733	-0,233588	2,353494	-16,278222	-15,780444	-1,787141	-0,049733	-0,233588	2,353494	-16,278222	-15,780444	-1,787141
15:34:58,17	0,414936	3,459027	-0,187989	0,426992	-0,189035	-1,427970	-0,051571	-0,231255	2,349270	1,964682	-19,729465	-1,736537	-0,375111	-2,995179	1,081992	-35,780483	9,163030	10,940272	-0,051571	-0,231255	2,349270	-16,188810	-15,681169	-1,736537	-0,051571	-0,231255	2,349270	-16,188810	-15,681169	-1,736537
15:34:58,22	0,414936	3,459027	-0,187989	0,426992	-0,189035	-1,427970	-0,053481	-0,232210	2,348082	2,026875	-19,829929	-1,764092	-0,378686	-2,999318	1,086306	-35,816269	9,176093	10,995343	-0,053481	-0,232210	2,348082	-16,201648	-15,631693	-1,764092	-0,053481	-0,232210	2,348082	-16,201648	-15,631693	-1,764092
15:34:58,27	0,414936	3,459027	-0,187989	0,426992	-0,189035	-1,427970	-0,048109	-0,231184	2,352396	1,966943	-19,588109	-1,709021	-0,378053	-2,994354	1,084315	-35,782173	9,166524	10,938602	-0,048109	-0,231184	2,352396	-16,181039	-15,811573	-1,709021	-0,048109	-0,231184	2,352396	-16,181039	-15,811573	-1,709021
15:34:58,32	0,414936	3,459027	-0,187989	0,426992	-0,189035	-1,427970	-0,052724	-0,229251	2,350405	1,875167	-19,793804	-1,765762	-0,379169	-2,996184	1,079344	-35,739979	9,168637	11,013473	-0,052724	-0,229251	2,350405	-16,121043	-15,654950	-1,765762	-0,052724	-0,229251	2,350405	-16,121043	-15,654950	-1,765762
15:34:58,37	0,414936	3,459027	-0,187989	0,426992	-0,189035	-1,427970	-0,050581	-0,229200	2,345434	1,895424	-19,646879	-1,690891	-0,376872	-2,996058	1,078875	-35,778946	9,174142	10,927539	-0,050581	-0,229200	2,345434	-16,096755	-15,676257	-1,690891	-0,050581	-0,229200	2,345434	-16,096755	-15,676257	-1,690891
15:34:58,42	0,414936	3,459027	-0,187989	0,426992	-0,189035	-1,427970	-0,051839	-0,231126	2,344965	1,980852	-19,748811	-1,776825	-0,376856	-2,995450	1,081997	-35,776111	9,180707	10,945294	-0,051839	-0,231126	2,344965	-16,162506	-15,679410	-1,776825	-0,051839	-0,231126	2,344965	-16,162506	-15,679410	-1,776825
15:34:58,47	0,414936	3,459027	-0,187989	0,426992	-0,189035	-1,427970	-0,052373	-0,230836	2,348087	1,972882	-19,777385	-1,759070	-0,377477	-2,993955	1,080828	-35,774853	9,154051	10,950098	-0,052373	-0,230836	2,348087	-16,147722	-15,666097	-1,759070	-0,052373	-0,230836	2,348087	-16,147722	-15,666097	-1,759070
15:34:58,52	0,414936	3,459027	-0,187989	0,426992	-0,189035	-1,427970	-0,053358	-0,229550	2,346918	1,883581	-19,814162	-1,754266	-0,377494	-2,993188	1,079248	-35,782738	9,160418	10,927229	-0,053358	-0,229550	2,346918	-16,136112	-15,625591	-1,754266	-0,053358	-0,229550	2,346918	-16,136112	-15,625591	-1,754266
15:34:58,57	0,414936	3,459027	-0,187989	0,426992	-0,189035	-1,427970	-0,054014	-0,229152	2,345338	1,864442	-19,858283	-1,777135	-0,375144	-2,997971	1,082380	-35,798753	9,146981	10,934444	-0,054014	-0,229152	2,345338	-16,123987	-15,618220	-1,777135	-0,054014	-0,229152	2,345338	-16,123987	-15,618220	-1,777135
15:34:58,62	0,414936	3,459027	-0,187989	0,426992	-0,189035	-1,427970	-0,051046	-0,233579	2,348470	2,074999	-19,711123	-1,769920	-0,378088	-2,993676	1,080842	-35,779261	9,146989	10,974070	-0,051046	-0,233579	2,348470	-16,260945	-15,704010	-1,769920	-0,051046	-0,233579	2,348470	-16,260945	-15,704010	-1,769920
15:34:58,67	0,414936	3,459027	-0,187989	0,426992	-0,189035	-1,427970	-0,053294	-0,228881	2,346932	1,840455	-19,811124	-1,730294	-0,376293	-2,994132	1,079307	-35,752978	9,116343	10,978839	-0,053294	-0,228881	2,346932	-16,126694	-15,627571	-1,730294	-0,053294	-0,228881	2,346932	-16,126694	-15,627571	-1,730294
15:34:58,72	0,414936	3,459027	-0,187989	0,426992	-0,189035	-1,427970	-0,053796	-0,230664	2,345397	1,919785	-19,799157	-1,725525	-0,376843	-2,998357	1,081257	-35,760922	9,145207	10,968248	-0,053796	-0,230664	2,345397	-16,187349	-15,576176	-1,725525	-0,053796	-0,230664	2,345397	-16,187349	-15,576176	-1,725525
15:34:58,77	0,414936	3,459027	-0,187989	0,426992	-0,189035	-1,427970	-0,051601	-0,228586	2,346917	1,849352	-19,711200	-1,769182	-0,377460	-2,995331	1,080040	-35,769715	9,147580	10,925890	-0,051601	-0,228586	2,346917	-16,094685	-15,660530	-1,769182	-0,051601	-0,228586	2,346917	-16,094685	-15,660530	-1,769182
15:34:58,82	0,414936	3,459027	-0,187989	0,426992	-0,189035	-1,427970	-0,051601	-0,228586	2,346917	1,849352	-19,711200	-1,769182	-0,378037	-2,994450	1,081217	-35,759945	9,140492	10,939413	-0,051601	-0,228586	2,346917	-16,094685	-15,660530	-1,769182	-0,051601	-0,228586	2,346917	-16,094685	-15,660530	-1,769182
15:34:58,87	0,414936	3,459027	-0,187989	0,426992	-0,189035	-1,427970	-0,052649	-0,229313	2,347307	1,866932	-19,757618	-1,764951	-0,373921	-2,996508	1,079666	-35,769588	9,148010	10,931412	-0,052649	-0,229313	2,347307	-16,134101	-15,624680	-1,764951	-0,052649	-0,229313	2,347307	-16,134101	-15,624680	-1,764951
15:34:58,92	0,414936	3,459027	-0,187989	0,426992	-0,189035	-1,427970	-0,052925	-0,233906	2,345756	2,107493	-19,784062	-1,772952	-0,380360	-2,998354	1,077349	-35,749574	9,147929	10,940917	-0,052925	-0,233906	2,345756	-16,254144	-15,629486	-1,772952	-0,052925	-0,233906	2,345756	-16,254144	-15,629486	-1,772952
15:34:58,97	0,414936	3,459027	-0,187989	0,426992	-0,189035	-1,427970	-0,048046	-0,230532	2,346135	1,913305	-19,558848	-1,769355	-0,377505	-2,994000	1,078507	-35,775113	9,134557	10,965412	-0,048046	-0,230532	2,346135	-16,183480	-15,787244	-1,769355	-0,048046	-0,230532	2,346135	-16,183480	-15,787244	-1,769355
15:34:59,02	0,414936	3,459027	-0,187989	0,426992	-0,189035	-1,427970	-0,053304	-0,229548	2,344597	1,866453	-19,801872	-1,738952	-0,377439	-2,991062	1,075795	-35,739360	9,160260	10,972810	-0,053304	-0,229548	2,344597	-16,153065	-15,617480	-1,738952	-0,053304	-0,229548	2,344597	-16,153065	-15,617480	-1,738952
15:34:59,07	0,414936	3,459027	-0,187989	0,426992	-0,189035	-1,427970	-0,055882	-0,228136	2,341885	1,833179	-19,917788	-1,731554	-0,495689	-3,184099	0,754920	-44,254298	14,297922	10,939855	-0,055882	-0,228136	2,341885	-16,075518	-15,531065	-1,731554	-0,055882	-0,228136	2,341885	-16,075518	-15,531065	-1,731554
15:34:59,12	0,414936	3,459027	-0,187989	0,426992	-0,189035	-1,427970	0,170418	-0,222247	2,021010	1,718819	-18,093191	-1,764509	-0,421743	-3,069504	0,788159	-38,842877	10,977484	10,976391	0,170418	-0,222247	2,021010	-15,727582	-31,470984	-1,764509	0,170418	-0,222247	2,021010	-15,727582	-31,470984	-1,764509
15:34:59,17	0,414936	3,459027	-0,187989	0,426992	-0,189035	-1,427970	0,034203	-0,228989	2,054249	1,899512	-18,829717	-1,727973	-0,356574	-2,962959	1,328474	-36,184571	9,549824	10,877804	0,034203	-0,228989	2,054249	-16,076107	-21,514646	-1,727973	0,034203	-0,228989	2,054249	-16,076107	-21,514646	-1,727973
15:34:59,22	0,415028	3,458924	-0,187966	0,426995	-0,239014	-1,428014	-0,090652	-0,232155	2,594564	2,156911	-22,306189	-1,826560	-0,377939	-2,995326	1,413607	-38,213710	10,511679	10,952752	-0,090652	-0,232155	2,594564	-16,067244	-15,189998	-1,826560	-0,090652	-0,232155	2,594564	-16,067244	-15,189998	-1,826560
15:34:59,27	0,415028	3,458924	-0,187966	0,426995	-0,239014	-1,428014	-0,051940	-0,229835	2,679697	1,854719	-22,531349	-1,751612	-0,369097	-2,995228	1,405073	-38,192734	10,505042	10,948157	-0,051940	-0,229835	2,679697	-16,187357	-18,454093	-1,751612	-0,051940	-0,229835	2,679697	-16,187357	-18,454093	-1,751612
15:34:59,32	0,415028	3,458924	-0,187966	0,426995	-0,239014	-1,428014	-0,056445	-0,237444	2,671163	2,255105	-22,744139	-1,756207	-0,371434	-2,998648	1,400409	-38,179957	10,486444	10,925132	-0,056445	-0,237444	2,671163	-16,384243	-18,313219	-1,756207	-0,056445	-0,237444	2,671163	-16,384243	-18,313219	-1,756207
15:34:59,37	0,415028	3,458924	-0,187966	0,426995	-0,239014	-1,428014	-0,052315	-0,237130	2,666499	2,229064	-22,509012	-1,779232	-0,372792	-2,995953	1,401015	-38,189126	10,504506	10,978898	-0,052315	-0,237130	2,666499	-16,385643	-18,402302	-1,779232	-0,052315	-0,237130	2,666499	-16,385643	-18,402302	-1,779232
15:34:59,42	0,415028	3,458924	-0,187966	0,426995	-0,239014	-1,428014	-0,053970	-0,234606	2,667105	2,108874	-22,612047	-1,725466	-0,374976	-2,996473	1,395758	-38,170349	10,502095	10,957145	-0,053970	-0,234606	2,667105	-16,307699	-18,375414	-1,725466	-0,053970	-0,234606	2,667105	-16,307699	-18,375414	-1,725466
15:34:59,47	0,415028	3,458924	-0,187966	0,426995	-0,239014	-1,428014	-0,052427	-0,232975	2,661848	2,031364	-22,514365	-1,747219	-0,375543	-2,996681	1,395740	-38,171331	10,524168	10,933519	-0,052427	-0,232975	2,661848	-16,257179	-18,398826	-1,747219	-0,052427	-0,232975	2,661848	-16,257179	-18,398826	-1,747219
15:34:59,52	0,415028	3,458924	-0,187966	0,426995	-0,239014	-1,428014	-0,051964	-0,232588	2,661830	2,029842	-22,502150	-1,770845	-0,375680	-2,997802	1,398419	-38,255832	10,556756	10,923921	-0,051964	-0,232588	2,661830	-16,228286	-18,422996	-1,770845	-0,051964	-0,232588	2,661830	-16,228286	-18,422996	-1,770845
15:34:59,57	0,415028	3,458924	-0,187966	0,426995	-0,239014	-1,428014	-0,050925	-0,233030	2,664509	2,038819	-22,537593	-1,780443	-0,479859	-3,179603	1,108286	-46,415009	15,138658	11,011155	-0,050925	-0,233030	2,664509	-16,254039	-18,540004	-1,780443	-0,050925	-0,233030	2,664509	-16,254039	-18,540004	-1,780443
15:34:59,62	0,415028	3,458924	-0,187966	0,426995	-0,239014	-1,428014	0,158609	-0,233709	2,374376	1,962566	-20,998821	-1,693209	-0,411985	-3,065979	1,115644	-41,188812	12,024945	10,996883	0,158609	-0,233709	2,374376	-16,383572	-33,449661	-1,693209	0,158609	-0,233709	2,374376	-16,383572	-33,449661	-1,693209
15:34:59,67	0,415028	3,458924	-0,187966	0,426995	-0,239014	-1,428014	0,026271	-0,235677	2,381734	1,981467	-21,797531	-1,707481	-0,340469	-2,957217	1,643818	-38,123590	10,135684	10,914789	0,026271	-0,235677	2,381734	-16,519189	-23,859827	-1,707481	0,026271	-0,235677	2,381734	-16,519189	-23,859827	-1,707481
15:34:59,72	0,414950	3,458948	-0,187981	0,426969	-0,289047	-1,428028	-0,103678	-0,243231	2,909908	2,270740	-24,955691	-1,789575	-0,352849	-2,984428	1,715001	-39,973695	11,082899	10,950994	-0,103678	-0,243231	2,909908	-16,822908	-16,816988	-1,789575	-0,103678	-0,243231	2,909908	-16,822908	-16,816988	-1,789575
15:34:59,77	0,414950	3,458948	-0,187981	0,426969	-0,289047	-1,428028	-0,073922	-0,246115	2,981091	2,315954	-25,484259	-1,753370	-0,358206	-2,981473	1,705455	-39,915143	11,100337	10,912666	-0,073922	-0,246115	2,981091	-17,004066	-19,681349	-1,753370	-0,073922	-0,246115	2,981091	-17,004066	-19,681349	-1,753370
15:34:59,82	0,414950	3,458948	-0,187981	0,426969	-0,289047	-1,428028	-0,073803	-0,239998	2,971545	2,042263	-25,436080	-1,791698	-0,355260	-2,985042	1,702023	-39,903411	11,077591	10,967181	-0,073803	-0,239998	2,971545	-16,797597	-19,642515	-1,791698	-0,073803	-0,239998	2,971545	-16,797597	-19,642515	-1,791698
15:34:59,87	0,414950	3,458948	-0,187981	0,426969	-0,289047	-1,428028	-0,072185	-0,244333	2,968113	2,253861	-25,330399	-1,737183	-0,356504	-2,984890	1,696913	-39,931121	11,079407	10,912299	-0,072185	-0,244333	2,968113	-16,926312	-19,663865	-1,737183	-0,072185	-0,244333	2,968113	-16,926312	-19,663865	-1,737183
15:34:59,92	0,414950	3,458948	-0,187981	0,426969	-0,289047	-1,428028	-0,071694	-0,243181	2,963003	2,181641	-25,329778	-1,792065	-0,357057	-2,986526	1,695768	-39,915996	11,082120	10,922279	-0,071694	-0,243181	2,963003	-16,908049	-19,701779	-1,792065	-0,071694	-0,243181	2,963003	-16,908049	-19,701779	-1,792065
15:34:59,97	0,414950	3,458948	-0,187981	0,426969	-0,289047	-1,428028	-0,070001	-0,243520	2,961858	2,209198	-25,229987	-1,782085	-0,353021	-2,985456	1,693063	-39,933996	11,050580	10,953027	-0,070001	-0,243520	2,961858	-16,907129	-19,734907	-1,782085	-0,070001	-0,243520	2,961858	-16,907129	-19,734907	-1,782085
15:35:00,02	0,414950	3,458948	-0,187981	0,426969	-0,289047	-1,428028	-0,072946	-0,246480	2,959153	2,326811	-25,382957	-1,751337	-0,360564	-2,985759	1,691898	-39,895705	11,094606	10,943714	-0,072946	-0,246480	2,959153	-17,021887	-19,656677	-1,751337	-0,072946	-0,246480	2,959153	-17,021887	-19,656677	-1,751337
15:35:00,07	0,414950	3,458948	-0,187981	0,426969	-0,289047	-1,428028	-0,068912	-0,240099	2,957988	2,052238	-25,162027	-1,760650	-0,354190	-2,987985	1,692694	-39,877543	11,072814	10,932215	-0,068912	-0,240099	2,957988	-16,795500	-19,752438	-1,760650	-0,068912	-0,240099	2,957988	-16,795500	-19,752438	-1,760650
15:35:00,12	0,414950	3,458948	-0,187981	0,426969	-0,289047	-1,428028	-0,070171	-0,246732	2,958784	2,387382	-25,200864	-1,772149	-0,356529	-2,984202	1,691867	-39,922466	11,056538	10,919491	-0,070171	-0,246732	2,958784	-16,981076	-19,692452	-1,772149	-0,070171	-0,246732	2,958784	-16,981076	-19,692452	-1,772149
15:35:00,17	0,414950	3,458948	-0,187981	0,426969	-0,289047	-1,428028	-0,072277	-0,242815	2,957957	2,147140	-25,341171	-1,784873	-0,360083	-2,981975	1,689140	-39,929572	11,088436	10,936497	-0,072277	-0,242815	2,957957	-16,913832	-19,667396	-1,784873	-0,072277	-0,242815	2,957957	-16,913832	-19,667396	-1,784873
15:35:00,22	0,414950	3,458948	-0,187981	0,426969	-0,289047	-1,428028	-0,072429	-0,238623	2,955230	1,953245	-25,371182	-1,767867	-0,360222	-2,987218	1,688777	-39,930705	11,066686	10,940076	-0,072429	-0,238623	2,955230	-16,778681	-19,685468	-1,767867	-0,072429	-0,238623	2,955230	-16,778681	-19,685468	-1,767867
15:35:00,27	0,414950	3,458948	-0,187981	0,426969	-0,289047	-1,428028	-0,067819	-0,241125	2,954867	2,063911	-25,121565	-1,764288	-0,357120	-2,985203	1,691868	-39,927023	11,059238	10,919373	-0,067819	-0,241125	2,954867	-16,864368	-19,797742	-1,764288	-0,067819	-0,241125	2,954867	-16,864368	-19,797742	-1,764288
15:35:00,32	0,414950	3,458948	-0,187981	0,426969	-0,289047	-1,428028	-0,071115	-0,242803	2,957958	2,146591	-25,286046	-1,784991	-0,360053	-2,983199	1,685649	-39,912638	11,088390	10,928579	-0,071115	-0,242803	2,957958	-16,913462	-19,703484	-1,784991	-0,071115	-0,242803	2,957958	-16,913462	-19,703484	-1,784991
15:35:00,37	0,414950	3,458948	-0,187981	0,426969	-0,289047	-1,428028	-0,071385	-0,239262	2,951739	1,994891	-25,302163	-1,775785	-0,362400	-2,985959	1,687615	-39,919484	11,095962	10,951106	-0,071385	-0,239262	2,951739	-16,787183	-19,698469	-1,775785	-0,071385	-0,239262	2,951739	-16,787183	-19,698469	-1,775785
15:35:00,42	0,414950	3,458948	-0,187981	0,426969	-0,289047	-1,428028	-0,067821	-0,238609	2,953705	1,964061	-25,126566	-1,753258	-0,355832	-2,986990	1,685397	-39,930006	11,054910	10,960710	-0,067821	-0,238609	2,953705	-16,766740	-19,802622	-1,753258	-0,067821	-0,238609	2,953705	-16,766740	-19,802622	-1,753258
15:35:00,47	0,414950	3,458948	-0,187981	0,426969	-0,289047	-1,428028	-0,070212	-0,244813	2,951487	2,245842	-25,239486	-1,743654	-0,357674	-2,987362	1,684911	-39,897565	11,052108	10,942040	-0,070212	-0,244813	2,951487	-16,971951	-19,727845	-1,743654	-0,070212	-0,244813	2,951487	-16,971951	-19,727845	-1,743654
15:35:00,53	0,414950	3,458948	-0,187981	0,426969	-0,289047	-1,428028	-0,068969	-0,243403	2,951001	2,186342	-25,145341	-1,762324	-0,356487	-2,987320	1,684857	-39,910120	11,078340	10,876633	-0,068969	-0,243403	2,951001	-16,920806	-19,731295	-1,762324	-0,068969	-0,243403	2,951001	-16,920806	-19,731295	-1,762324
15:35:00,58	0,414950	3,458948	-0,187981	0,426969	-0,289047	-1,428028	-0,069599	-0,244411	2,950947	2,255186	-25,202089	-1,827731	-0,359428	-2,986357	1,686422	-39,904154	11,072921	10,898094	-0,069599	-0,244411	2,950947	-16,931071	-19,738590	-1,827731	-0,069599	-0,244411	2,950947	-16,931071	-19,738590	-1,827731
15:35:00,63	0,414950	3,458948	-0,187981	0,426969	-0,289047	-1,428028	-0,068962	-0,241382	2,952512	2,095966	-25,161119	-1,806270	-0,359426	-2,985757	1,686438	-39,895750	11,063186	10,917157	-0,068962	-0,241382	2,952512	-16,852512	-19,747578	-1,806270	-0,068962	-0,241382	2,952512	-16,852512	-19,747578	-1,806270
15:35:00,68	0,414950	3,458948	-0,187981	0,426969	-0,289047	-1,428028	-0,069483	-0,241084	2,952528	2,076234	-25,176068	-1,787207	-0,358495	-2,983269	1,685191	-39,912891	11,069430	10,918822	-0,069483	-0,241084	2,952528	-16,848840	-19,721624	-1,787207	-0,069483	-0,241084	2,952528	-16,848840	-19,721624	-1,787207
15:35:00,73	0,414950	3,458948	-0,187981	0,426969	-0,289047	-1,428028	-0,072103	-0,240645	2,951281	2,050271	-25,330267	-1,785542	-0,354246	-2,987413	1,681759	-39,931718	11,010176	10,899945	-0,072103	-0,240645	2,951281	-16,840384	-19,670165	-1,785542	-0,072103	-0,240645	2,951281	-16,840384	-19,670165	-1,785542
15:35:00,78	0,414950	3,458948	-0,187981	0,426969	-0,289047	-1,428028	-0,070639	-0,246398	2,947849	2,288665	-25,240786	-1,804419	-0,358324	-2,986743	1,681371	-39,928952	11,074042	10,911283	-0,070639	-0,246398	2,947849	-17,053550	-19,695655	-1,804419	-0,070639	-0,246398	2,947849	-17,053550	-19,695655	-1,804419
15:35:00,83	0,414950	3,458948	-0,187981	0,426969	-0,289047	-1,428028	-0,069180	-0,242531	2,947461	2,144299	-25,194453	-1,793081	-0,357607	-2,983125	1,679064	-39,850176	11,061379	10,916977	-0,069180	-0,242531	2,947461	-16,894396	-19,763857	-1,793081	-0,069180	-0,242531	2,947461	-16,894396	-19,763857	-1,793081
15:35:00,88	0,414950	3,458948	-0,187981	0,426969	-0,289047	-1,428028	-0,070633	-0,244388	2,950586	2,204584	-25,247018	-1,776543	-0,355989	-2,986413	1,684496	-39,927165	11,031135	10,927821	-0,070633	-0,244388	2,950586	-16,979864	-19,702347	-1,776543	-0,070633	-0,244388	2,950586	-16,979864	-19,702347	-1,776543
15:35:00,93	0,414950	3,458948	-0,187981	0,426969	-0,289047	-1,428028	-0,070633	-0,244388	2,950586	2,204584	-25,247018	-1,776543	-0,359940	-2,985854	1,682313	-39,891688	11,051809	10,943383	-0,070633	-0,244388	2,950586	-16,979864	-19,702347	-1,776543	-0,070633	-0,244388	2,950586	-16,979864	-19,702347	-1,776543
15:35:00,98	0,414950	3,458948	-0,187981	0,426969	-0,289047	-1,428028	-0,069142	-0,240687	2,948403	2,047803	-25,149095	-1,760981	-0,357698	-2,984009	1,683316	-39,899234	11,048581	10,909492	-0,069142	-0,240687	2,948403	-16,846158	-19,721473	-1,760981	-0,069142	-0,240687	2,948403	-16,846158	-19,721473	-1,760981
15:35:01,03	0,414950	3,458948	-0,187981	0,426969	-0,289047	-1,428028	-0,071861	-0,241707	2,949406	2,094231	-25,295407	-1,794872	-0,356453	-2,983855	1,681401	-39,864761	11,056220	10,925321	-0,071861	-0,241707	2,949406	-16,879737	-19,654339	-1,794872	-0,071861	-0,241707	2,949406	-16,879737	-19,654339	-1,794872
15:35:01,08	0,414950	3,458948	-0,187981	0,426969	-0,289047	-1,428028	-0,072617	-0,242708	2,947491	2,170131	-25,308685	-1,779043	-0,357575	-2,984874	1,681011	-39,925179	11,046154	10,957005	-0,072617	-0,242708	2,947491	-16,882408	-19,608270	-1,779043	-0,072617	-0,242708	2,947491	-16,882408	-19,608270	-1,779043
15:35:01,13	0,414950	3,458948	-0,187981	0,426969	-0,289047	-1,428028	-0,071173	-0,242245	2,947101	2,107136	-25,280890	-1,747359	-0,355900	-2,986192	1,679878	-39,875540	11,040757	10,959528	-0,071173	-0,242245	2,947101	-16,909070	-19,693825	-1,747359	-0,071173	-0,242245	2,947101	-16,909070	-19,693825	-1,747359
15:35:01,18	0,414950	3,458948	-0,187981	0,426969	-0,289047	-1,428028	-0,070869	-0,244354	2,945968	2,236980	-25,219422	-1,744836	-0,359503	-2,987423	1,679079	-39,910815	11,042873	10,951161	-0,070869	-0,244354	2,945968	-16,944827	-19,656180	-1,744836	-0,070869	-0,244354	2,945968	-16,944827	-19,656180	-1,744836
15:35:01,24	0,414950	3,458948	-0,187981	0,426969	-0,289047	-1,428028	-0,068001	-0,241850	2,945169	2,090968	-25,101886	-1,753203	-0,352925	-2,985113	1,680638	-39,864947	11,043672	10,930653	-0,068001	-0,241850	2,945169	-16,894276	-19,763793	-1,753203	-0,068001	-0,241850	2,945169	-16,894276	-19,763793	-1,753203
15:35:01,29	0,414950	3,458948	-0,187981	0,426969	-0,289047	-1,428028	-0,073291	-0,246392	2,946728	2,350739	-25,337608	-1,773711	-0,358317	-2,987487	1,678292	-39,909757	11,048088	10,936244	-0,073291	-0,246392	2,946728	-16,990994	-19,584302	-1,773711	-0,073291	-0,246392	2,946728	-16,990994	-19,584302	-1,773711
15:35:01,34	0,414950	3,458948	-0,187981	0,426969	-0,289047	-1,428028	-0,068539	-0,242909	2,944382	2,151054	-25,131524	-1,768120	-0,357686	-2,989067	1,681429	-39,905698	11,071601	10,959147	-0,068539	-0,242909	2,944382	-16,917281	-19,751242	-1,768120	-0,068539	-0,242909	2,944382	-16,917281	-19,751242	-1,768120
15:35:01,39	0,414950	3,458948	-0,187981	0,426969	-0,289047	-1,428028	-0,067486	-0,244245	2,947519	2,242947	-25,085049	-1,745217	-0,462445	-3,157952	1,369307	-47,732702	15,630491	10,970617	-0,067486	-0,244245	2,947519	-16,930308	-19,787367	-1,745217	-0,067486	-0,244245	2,947519	-16,930308	-19,787367	-1,745217
15:35:01,44	0,414950	3,458948	-0,187981	0,426969	-0,289047	-1,428028	0,131152	-0,237964	2,635397	1,950945	-23,813669	-1,733747	-0,401453	-3,071770	1,403346	-43,538819	12,804761	10,956703	0,131152	-0,237964	2,635397	-16,729249	-34,109116	-1,733747	0,131152	-0,237964	2,635397	-16,729249	-34,109116	-1,733747
15:35:01,49	0,414950	3,458948	-0,187981	0,426969	-0,289047	-1,428028	0,026020	-0,247694	2,669436	2,106677	-24,235683	-1,747661	-0,341497	-2,957128	1,962056	-40,599277	11,455412	10,909828	0,026020	-0,247694	2,669436	-17,337297	-26,278233	-1,747661	0,026020	-0,247694	2,669436	-17,337297	-26,278233	-1,747661
15:35:01,54	0,414964	3,458915	-0,187980	0,426965	-0,339017	-1,427988	-0,103240	-0,242296	3,228146	2,127201	-27,736818	-1,794536	-0,349536	-2,981331	2,017585	-42,190111	12,297708	10,871995	-0,103240	-0,242296	3,228146	-16,893059	-19,632450	-1,794536	-0,103240	-0,242296	3,228146	-16,893059	-19,632450	-1,794536
15:35:01,59	0,414964	3,458915	-0,187980	0,426965	-0,339017	-1,427988	-0,078260	-0,247436	3,283675	2,328473	-28,236700	-1,832369	-0,350826	-2,980492	2,013058	-42,169853	12,335984	10,920487	-0,078260	-0,247436	3,283675	-17,095217	-22,093272	-1,832369	-0,078260	-0,247436	3,283675	-17,095217	-22,093272	-1,832369
15:35:01,64	0,414964	3,458915	-0,187980	0,426965	-0,339017	-1,427988	-0,078343	-0,245899	3,279148	2,291848	-28,242596	-1,783877	-0,354006	-2,982741	2,007934	-42,276466	12,326466	10,884752	-0,078343	-0,245899	3,279148	-17,011220	-22,092675	-1,783877	-0,078343	-0,245899	3,279148	-17,011220	-22,092675	-1,783877
15:35:01,69	0,414964	3,458915	-0,187980	0,426965	-0,339017	-1,427988	-0,074805	-0,244270	3,274024	2,145584	-28,146200	-1,819612	-0,355667	-2,982996	2,004840	-42,226748	12,337530	10,876462	-0,074805	-0,244270	3,274024	-17,029596	-22,273998	-1,819612	-0,074805	-0,244270	3,274024	-17,029596	-22,273998	-1,819612
15:35:01,74	0,414964	3,458915	-0,187980	0,426965	-0,339017	-1,427988	-0,073753	-0,242959	3,270930	2,111837	-28,053962	-1,827902	-0,350361	-2,986590	2,004082	-42,226234	12,317172	10,871805	-0,073753	-0,242959	3,270930	-16,960407	-22,264356	-1,827902	-0,073753	-0,242959	3,270930	-16,960407	-22,264356	-1,827902
15:35:01,79	0,414964	3,458915	-0,187980	0,426965	-0,339017	-1,427988	-0,073294	-0,249351	3,270172	2,426850	-28,019460	-1,832559	-0,351601	-2,984495	2,003683	-42,250789	12,328849	10,887306	-0,073294	-0,249351	3,270172	-17,147169	-22,265900	-1,832559	-0,073294	-0,249351	3,270172	-17,147169	-22,265900	-1,832559
15:35:01,84	0,414964	3,458915	-0,187980	0,426965	-0,339017	-1,427988	-0,074488	-0,247230	3,269773	2,314394	-28,108685	-1,817058	-0,352810	-2,981699	1,998629	-42,216750	12,368311	10,883426	-0,074488	-0,247230	3,269773	-17,093129	-22,261346	-1,817058	-0,074488	-0,247230	3,269773	-17,093129	-22,261346	-1,817058
15:35:01,89	0,414964	3,458915	-0,187980	0,426965	-0,339017	-1,427988	-0,076305	-0,244784	3,264719	2,238427	-28,193406	-1,820938	-0,459034	-3,157337	1,706016	-50,159219	16,863149	10,940661	-0,076305	-0,244784	3,264719	-16,977131	-22,203455	-1,820938	-0,076305	-0,244784	3,264719	-16,977131	-22,203455	-1,820938
15:35:01,94	0,414964	3,458915	-0,187980	0,426965	-0,339017	-1,427988	0,128914	-0,240611	2,972106	1,942817	-26,647800	-1,763703	-0,385915	-3,041394	1,761440	-44,586471	13,421878	10,924311	0,128914	-0,240611	2,972106	-16,945127	-36,767560	-1,763703	0,128914	-0,240611	2,972106	-16,945127	-36,767560	-1,763703
15:35:01,99	0,414964	3,458915	-0,187980	0,426965	-0,339017	-1,427988	-0,008055	-0,245962	3,027530	2,027250	-27,223433	-1,780053	-0,320363	-2,941491	2,292288	-42,351246	12,154699	10,864280	-0,008055	-0,245962	3,027530	-17,280798	-26,591099	-1,780053	-0,008055	-0,245962	3,027530	-17,280798	-26,591099	-1,780053
15:35:02,04	0,414966	3,458980	-0,187987	0,426987	-0,389034	-1,428005	-0,127350	-0,252780	3,558378	2,401992	-30,857388	-1,840084	-0,336338	-2,960540	2,335571	-43,698855	12,977583	10,890735	-0,127350	-0,252780	3,558378	-17,441273	-20,860447	-1,840084	-0,127350	-0,252780	3,558378	-17,441273	-20,860447	-1,840084
15:35:02,09	0,414966	3,458980	-0,187987	0,426987	-0,389034	-1,428005	-0,102866	-0,248469	3,601661	2,216648	-31,162726	-1,813629	-0,335862	-2,966854	2,326366	-43,659615	12,905922	10,864923	-0,102866	-0,248469	3,601661	-17,288196	-23,087778	-1,813629	-0,102866	-0,248469	3,601661	-17,288196	-23,087778	-1,813629
15:35:02,14	0,414966	3,458980	-0,187987	0,426987	-0,389034	-1,428005	-0,097635	-0,252039	3,592456	2,359847	-30,820922	-1,839441	-0,334081	-2,966407	2,322487	-43,640763	12,894611	10,862257	-0,097635	-0,252039	3,592456	-17,425240	-23,156576	-1,839441	-0,097635	-0,252039	3,592456	-17,425240	-23,156576	-1,839441
15:35:02,19	0,414966	3,458980	-0,187987	0,426987	-0,389034	-1,428005	-0,098913	-0,253358	3,588577	2,428068	-30,865393	-1,842107	-0,335287	-2,963006	2,319735	-43,642309	12,896358	10,844918	-0,098913	-0,253358	3,588577	-17,460565	-23,100729	-1,842107	-0,098913	-0,253358	3,588577	-17,460565	-23,100729	-1,842107
15:35:02,24	0,414966	3,458980	-0,187987	0,426987	-0,389034	-1,428005	-0,101256	-0,250613	3,585825	2,286050	-30,989420	-1,859446	-0,333156	-2,964558	2,315987	-43,656383	12,908839	10,853534	-0,101256	-0,250613	3,585825	-17,387074	-23,040863	-1,859446	-0,101256	-0,250613	3,585825	-17,387074	-23,040863	-1,859446
15:35:02,29	0,414966	3,458980	-0,187987	0,426987	-0,389034	-1,428005	-0,100977	-0,253234	3,582077	2,426109	-30,993357	-1,850830	-0,334110	-2,966099	2,316291	-43,639832	12,900966	10,895332	-0,100977	-0,253234	3,582077	-17,452755	-23,066677	-1,850830	-0,100977	-0,253234	3,582077	-17,452755	-23,066677	-1,850830
15:35:02,34	0,414966	3,458980	-0,187987	0,426987	-0,389034	-1,428005	-0,099165	-0,253179	3,582381	2,424722	-30,880871	-1,809032	-0,338980	-2,963946	2,315342	-43,634751	12,946013	10,858017	-0,099165	-0,253179	3,582381	-17,449848	-23,096421	-1,809032	-0,099165	-0,253179	3,582381	-17,449848	-23,096421	-1,809032
15:35:02,39	0,414966	3,458980	-0,187987	0,426987	-0,389034	-1,428005	-0,098594	-0,247885	3,581432	2,190950	-30,869320	-1,846347	-0,335349	-2,966902	2,316641	-43,671595	12,890046	10,860846	-0,098594	-0,247885	3,581432	-17,267986	-23,129666	-1,846347	-0,098594	-0,247885	3,581432	-17,267986	-23,129666	-1,846347
15:35:02,44	0,414966	3,458980	-0,187987	0,426987	-0,389034	-1,428005	-0,097850	-0,252507	3,582731	2,364437	-30,834552	-1,843518	-0,337066	-2,967396	2,312001	-43,628506	12,858947	10,866706	-0,097850	-0,252507	3,582731	-17,457378	-23,153309	-1,843518	-0,097850	-0,252507	3,582731	-17,457378	-23,153309	-1,843518
15:35:02,49	0,414966	3,458980	-0,187987	0,426987	-0,389034	-1,428005	-0,096564	-0,251268	3,578091	2,294596	-30,714820	-1,837658	-0,339500	-2,964340	2,310816	-43,627119	12,910283	10,863437	-0,096564	-0,251268	3,578091	-17,429920	-23,134520	-1,837658	-0,096564	-0,251268	3,578091	-17,429920	-23,134520	-1,837658
15:35:02,54	0,414966	3,458980	-0,187987	0,426987	-0,389034	-1,428005	-0,097994	-0,247632	3,576906	2,150666	-30,813624	-1,840927	-0,337601	-2,966150	2,308875	-43,606027	12,884083	10,840204	-0,097994	-0,247632	3,576906	-17,288409	-23,121104	-1,840927	-0,097994	-0,247632	3,576906	-17,288409	-23,121104	-1,840927
15:35:02,59	0,414966	3,458980	-0,187987	0,426987	-0,389034	-1,428005	-0,095587	-0,251059	3,577319	2,284086	-30,714248	-1,807083	-0,334778	-2,964600	2,309254	-43,673137	12,932498	10,872003	-0,095587	-0,251059	3,577319	-17,424025	-23,210667	-1,807083	-0,095587	-0,251059	3,577319	-17,424025	-23,210667	-1,807083
15:35:02,64	0,414966	3,458980	-0,187987	0,426987	-0,389034	-1,428005	-0,100130	-0,251851	3,575344	2,366311	-30,975636	-1,832361	-0,333551	-2,964760	2,306942	-43,634145	12,897956	10,872090	-0,100130	-0,251851	3,575344	-17,403997	-23,115470	-1,832361	-0,100130	-0,251851	3,575344	-17,403997	-23,115470	-1,832361
15:35:02,69	0,414966	3,458980	-0,187987	0,426987	-0,389034	-1,428005	-0,100604	-0,252994	3,573032	2,415319	-30,949272	-1,832274	-0,335907	-2,964832	2,307702	-43,640006	12,905282	10,856969	-0,100604	-0,252994	3,573032	-17,444700	-23,051856	-1,832274	-0,100604	-0,252994	3,573032	-17,444700	-23,051856	-1,832274
15:35:02,74	0,414966	3,458980	-0,187987	0,426987	-0,389034	-1,428005	-0,099364	-0,250989	3,573792	2,314497	-30,893539	-1,847395	-0,334122	-2,963786	2,307924	-43,624976	12,902210	10,886116	-0,099364	-0,250989	3,573792	-17,388165	-23,093450	-1,847395	-0,099364	-0,250989	3,573792	-17,388165	-23,093450	-1,847395
15:35:02,79	0,414966	3,458980	-0,187987	0,426987	-0,389034	-1,428005	-0,101162	-0,252012	3,574014	2,372527	-30,972472	-1,818248	-0,334944	-2,962671	2,304494	-43,645769	12,868852	10,869202	-0,101162	-0,252012	3,574014	-17,410409	-23,031256	-1,818248	-0,101162	-0,252012	3,574014	-17,410409	-23,031256	-1,818248
15:35:02,84	0,414966	3,458980	-0,187987	0,426987	-0,389034	-1,428005	-0,101716	-0,250743	3,570584	2,267242	-31,002628	-1,835162	-0,337088	-2,963123	2,304510	-43,619479	12,878782	10,874860	-0,101716	-0,250743	3,570584	-17,416060	-23,017894	-1,835162	-0,101716	-0,250743	3,570584	-17,416060	-23,017894	-1,835162
15:35:02,89	0,414966	3,458980	-0,187987	0,426987	-0,389034	-1,428005	-0,100253	-0,249111	3,570600	2,204161	-30,908747	-1,829504	-0,337154	-2,964871	2,305359	-43,662856	12,891057	10,857953	-0,100253	-0,249111	3,570600	-17,351086	-23,038861	-1,829504	-0,100253	-0,249111	3,570600	-17,351086	-23,038861	-1,829504
15:35:02,94	0,414966	3,458980	-0,187987	0,426987	-0,389034	-1,428005	-0,098707	-0,249929	3,571449	2,235592	-30,872018	-1,846411	-0,334798	-2,965609	2,304987	-43,654882	12,867561	10,867332	-0,098707	-0,249929	3,571449	-17,383798	-23,123554	-1,846411	-0,098707	-0,249929	3,571449	-17,383798	-23,123554	-1,846411
15:35:02,99	0,414966	3,458980	-0,187987	0,426987	-0,389034	-1,428005	-0,099245	-0,252338	3,571077	2,344516	-30,881382	-1,837032	-0,337905	-2,967702	2,303061	-43,661662	12,870180	10,887192	-0,099245	-0,252338	3,571077	-17,464006	-23,090621	-1,837032	-0,099245	-0,252338	3,571077	-17,464006	-23,090621	-1,837032
15:35:03,04	0,414966	3,458980	-0,187987	0,426987	-0,389034	-1,428005	-0,095879	-0,250694	3,569151	2,257924	-30,713520	-1,817172	-0,333470	-2,969417	2,301600	-43,648176	12,838208	10,857147	-0,095879	-0,250694	3,569151	-17,421571	-23,187008	-1,817172	-0,095879	-0,250694	3,569151	-17,421571	-23,187008	-1,817172
15:35:03,09	0,414966	3,458980	-0,187987	0,426987	-0,389034	-1,428005	-0,096612	-0,255392	3,567690	2,481260	-30,723938	-1,847217	-0,334693	-2,967612	2,306567	-43,618657	12,880671	10,866140	-0,096612	-0,255392	3,567690	-17,567007	-23,139934	-1,847217	-0,096612	-0,255392	3,567690	-17,567007	-23,139934	-1,847217
15:35:03,14	0,414966	3,458980	-0,187987	0,426987	-0,389034	-1,428005	-0,097564	-0,253431	3,572657	2,430801	-30,769129	-1,838224	-0,336607	-2,965795	2,301437	-43,624717	12,875289	10,868283	-0,097564	-0,253431	3,572657	-17,463496	-23,110365	-1,838224	-0,097564	-0,253431	3,572657	-17,463496	-23,110365	-1,838224
15:35:03,19	0,414966	3,458980	-0,187987	0,426987	-0,389034	-1,428005	-0,098180	-0,250864	3,567527	2,289654	-30,803734	-1,836081	-0,335950	-2,966394	2,301499	-43,630101	12,843589	10,863272	-0,098180	-0,250864	3,567527	-17,403176	-23,096589	-1,836081	-0,098180	-0,250864	3,567527	-17,403176	-23,096589	-1,836081
15:35:03,24	0,414966	3,458980	-0,187987	0,426987	-0,389034	-1,428005	-0,097989	-0,251733	3,567589	2,304684	-30,782611	-1,841092	-0,337690	-2,967911	2,301899	-43,631480	12,874329	10,873192	-0,097989	-0,251733	3,567589	-17,456344	-23,090465	-1,841092	-0,097989	-0,251733	3,567589	-17,456344	-23,090465	-1,841092
15:35:03,29	0,414966	3,458980	-0,187987	0,426987	-0,389034	-1,428005	-0,095806	-0,250985	3,567989	2,291711	-30,685660	-1,831172	-0,334958	-2,969521	2,301581	-43,655588	12,832628	10,838615	-0,095806	-0,250985	3,567989	-17,410584	-23,164879	-1,831172	-0,095806	-0,250985	3,567989	-17,410584	-23,164879	-1,831172
15:35:03,34	0,414966	3,458980	-0,187987	0,426987	-0,389034	-1,428005	-0,095777	-0,254156	3,567671	2,408449	-30,684198	-1,865749	-0,334908	-2,965824	2,301124	-43,632077	12,877063	10,883027	-0,095777	-0,254156	3,567671	-17,542790	-23,165666	-1,865749	-0,095777	-0,254156	3,567671	-17,542790	-23,165666	-1,865749
15:35:03,39	0,414966	3,458980	-0,187987	0,426987	-0,389034	-1,428005	-0,099004	-0,252350	3,567214	2,364777	-30,853842	-1,821337	-0,334769	-2,966963	2,301424	-43,677223	12,850362	10,872214	-0,099004	-0,252350	3,567214	-17,444695	-23,082014	-1,821337	-0,099004	-0,252350	3,567214	-17,444695	-23,082014	-1,821337
15:35:03,44	0,414966	3,458980	-0,187987	0,426987	-0,389034	-1,428005	-0,098087	-0,253040	3,567514	2,354967	-30,831912	-1,832150	-0,335348	-2,965312	2,301887	-43,625231	12,853867	10,863580	-0,098087	-0,253040	3,567514	-17,508681	-23,132058	-1,832150	-0,098087	-0,253040	3,567514	-17,508681	-23,132058	-1,832150
15:35:03,49	0,414966	3,458980	-0,187987	0,426987	-0,389034	-1,428005	-0,099228	-0,251714	3,567977	2,315027	-30,847930	-1,840784	-0,337162	-2,962403	2,302560	-43,637406	12,850330	10,881470	-0,099228	-0,251714	3,567977	-17,444500	-23,058568	-1,840784	-0,099228	-0,251714	3,567977	-17,444500	-23,058568	-1,840784
15:35:03,55	0,414966	3,458980	-0,187987	0,426987	-0,389034	-1,428005	-0,100840	-0,248688	3,568650	2,148527	-30,940547	-1,822894	-0,336531	-2,964600	2,298757	-43,622018	12,852502	10,841083	-0,100840	-0,248688	3,568650	-17,373464	-23,024618	-1,822894	-0,100840	-0,248688	3,568650	-17,373464	-23,024618	-1,822894
15:35:03,60	0,414966	3,458980	-0,187987	0,426987	-0,389034	-1,428005	-0,099253	-0,250332	3,564847	2,243627	-30,845795	-1,863281	-0,335864	-2,965406	2,301113	-43,603185	12,888902	10,855153	-0,099253	-0,250332	3,564847	-17,407474	-23,054426	-1,863281	-0,099253	-0,250332	3,564847	-17,407474	-23,054426	-1,863281
15:35:03,65	0,414966	3,458980	-0,187987	0,426987	-0,389034	-1,428005	-0,098889	-0,251314	3,567203	2,335584	-30,828730	-1,849211	-0,336663	-2,967059	2,297978	-43,690129	12,865663	10,866517	-0,098889	-0,251314	3,567203	-17,392533	-23,065975	-1,849211	-0,098889	-0,251314	3,567203	-17,392533	-23,065975	-1,849211
15:35:03,70	0,414966	3,458980	-0,187987	0,426987	-0,389034	-1,428005	-0,097057	-0,251448	3,564068	2,278988	-30,797168	-1,837847	-0,454428	-3,160694	1,973536	-52,520283	18,027464	10,931797	-0,097057	-0,251448	3,564068	-17,459699	-23,178187	-1,837847	-0,097057	-0,251448	3,564068	-17,459699	-23,178187	-1,837847
15:35:03,75	0,414966	3,458980	-0,187987	0,426987	-0,389034	-1,428005	0,129518	-0,246278	3,239626	2,065321	-29,243290	-1,772567	-0,384483	-3,049607	2,044968	-47,635942	14,933700	10,896802	0,129518	-0,246278	3,239626	-17,267522	-39,410465	-1,772567	0,129518	-0,246278	3,239626	-17,267522	-39,410465	-1,772567
15:35:03,80	0,414966	3,458980	-0,187987	0,426987	-0,389034	-1,428005	-0,001658	-0,251309	3,311058	2,089787	-30,287623	-1,807562	-0,325814	-2,953544	2,599543	-45,360269	14,027919	10,823661	-0,001658	-0,251309	3,311058	-17,637931	-30,157445	-1,807562	-0,001658	-0,251309	3,311058	-17,637931	-30,157445	-1,807562
15:35:03,85	0,414958	3,458874	-0,187984	0,426992	-0,439032	-1,428010	-0,114186	-0,254087	3,865633	2,587656	-33,715377	-1,880703	-0,342232	-2,976051	2,648549	-46,704307	14,769565	10,815544	-0,114186	-0,254087	3,865633	-17,358143	-24,751784	-1,880703	-0,114186	-0,254087	3,865633	-17,358143	-24,751784	-1,880703
15:35:03,90	0,414958	3,458874	-0,187984	0,426992	-0,439032	-1,428010	-0,086485	-0,251121	3,914639	2,403708	-33,809730	-1,888820	-0,339589	-2,975878	2,642532	-46,682407	14,729106	10,808477	-0,086485	-0,251121	3,914639	-17,309289	-27,020649	-1,888820	-0,086485	-0,251121	3,914639	-17,309289	-27,020649	-1,888820
15:35:03,95	0,414958	3,458874	-0,187984	0,426992	-0,439032	-1,428010	-0,087957	-0,253324	3,908622	2,494155	-33,847069	-1,895887	-0,341386	-2,974704	2,637484	-46,683008	14,733615	10,826098	-0,087957	-0,253324	3,908622	-17,391746	-26,942451	-1,895887	-0,087957	-0,253324	3,908622	-17,391746	-26,942451	-1,895887
15:35:04,00	0,414958	3,458874	-0,187984	0,426992	-0,439032	-1,428010	-0,088075	-0,251180	3,903574	2,386311	-33,855966	-1,878266	-0,340086	-2,975420	2,634953	-46,687753	14,718710	10,816426	-0,088075	-0,251180	3,903574	-17,331346	-26,942105	-1,878266	-0,088075	-0,251180	3,903574	-17,331346	-26,942105	-1,878266
15:35:04,05	0,414958	3,458874	-0,187984	0,426992	-0,439032	-1,428010	-0,088105	-0,252664	3,901043	2,448205	-33,854180	-1,887938	-0,340751	-2,975512	2,631299	-46,647382	14,727622	10,843829	-0,088105	-0,252664	3,901043	-17,385955	-26,937968	-1,887938	-0,088105	-0,252664	3,901043	-17,385955	-26,937968	-1,887938
15:35:04,10	0,414958	3,458874	-0,187984	0,426992	-0,439032	-1,428010	-0,087693	-0,252135	3,897389	2,448552	-33,802246	-1,860535	-0,339619	-2,972717	2,627758	-46,657385	14,722030	10,807756	-0,087693	-0,252135	3,897389	-17,344009	-26,918382	-1,860535	-0,087693	-0,252135	3,897389	-17,344009	-26,918382	-1,860535
15:35:04,15	0,414958	3,458874	-0,187984	0,426992	-0,439032	-1,428010	-0,090679	-0,251717	3,893848	2,416983	-33,963428	-1,896608	-0,343353	-2,976823	2,628860	-46,795422	14,806280	10,790568	-0,090679	-0,251717	3,893848	-17,342782	-26,845097	-1,896608	-0,090679	-0,251717	3,893848	-17,342782	-26,845097	-1,896608
15:35:04,20	0,414958	3,458874	-0,187984	0,426992	-0,439032	-1,428010	-0,085256	-0,250536	3,894950	2,359532	-33,843079	-1,913796	-0,446918	-3,153381	2,324200	-54,788971	19,263812	10,870938	-0,085256	-0,250536	3,894950	-17,307550	-27,150486	-1,913796	-0,085256	-0,250536	3,894950	-17,307550	-27,150486	-1,913796
15:35:04,25	0,414958	3,458874	-0,187984	0,426992	-0,439032	-1,428010	0,119430	-0,249125	3,590290	2,149736	-32,350812	-1,833426	-0,372678	-3,043942	2,397433	-49,606506	16,063126	10,874885	0,119430	-0,249125	3,590290	-17,406607	-41,726031	-1,833426	0,119430	-0,249125	3,590290	-17,406607	-41,726031	-1,833426
15:35:04,30	0,414958	3,458874	-0,187984	0,426992	-0,439032	-1,428010	-0,012467	-0,258699	3,663523	2,466945	-33,120922	-1,829479	-0,313867	-2,943098	2,927835	-47,331141	14,998478	10,819367	-0,012467	-0,258699	3,663523	-17,840961	-32,142297	-1,829479	-0,012467	-0,258699	3,663523	-17,840961	-32,142297	-1,829479
15:35:04,35	0,414918	3,459005	-0,187979	0,426978	-0,489046	-1,428001	-0,129205	-0,259209	4,193925	2,709122	-36,688499	-1,884997	-0,326107	-2,963809	2,968430	-48,742142	15,662397	10,781641	-0,129205	-0,259209	4,193925	-17,638799	-26,545870	-1,884997	-0,129205	-0,259209	4,193925	-17,638799	-26,545870	-1,884997
15:35:04,39	0,414918	3,459005	-0,187979	0,426978	-0,489046	-1,428001	-0,105150	-0,258965	4,234520	2,565898	-36,991515	-1,922723	-0,328461	-2,969574	2,956860	-48,718080	15,643904	10,859256	-0,105150	-0,258965	4,234520	-17,762859	-28,737271	-1,922723	-0,105150	-0,258965	4,234520	-17,762859	-28,737271	-1,922723
15:35:04,44	0,414918	3,459005	-0,187979	0,426978	-0,489046	-1,428001	-0,098980	-0,259809	4,222950	2,605778	-36,640625	-1,845108	-0,330025	-2,963793	2,951266	-48,728527	15,615933	10,828543	-0,103205	-0,255564	4,217356	-17,706151	-28,753778	-1,875821	-0,103205	-0,255564	4,217356	-17,706151	-28,753778	-1,875821
15:35:04,49	0,414918	3,459005	-0,187979	0,426978	-0,489046	-1,428001	-0,103205	-0,255564	4,217356	2,355588	-36,855378	-1,875821	-0,329905	-2,966358	2,947890	-48,669392	15,599716	10,810941	-0,103205	-0,255564	4,217356	-17,706151	-28,753778	-1,875821	-0,103205	-0,255564	4,217356	-17,706151	-28,753778	-1,875821
15:35:04,54	0,414918	3,459005	-0,187979	0,426978	-0,489046	-1,428001	-0,101043	-0,256950	4,213980	2,443205	-36,683620	-1,893423	-0,327084	-2,969580	2,947905	-48,717071	15,554320	10,836222	-0,101043	-0,256950	4,213980	-17,727368	-28,751757	-1,893423	-0,101043	-0,256950	4,213980	-17,727368	-28,751757	-1,893423
15:35:04,59	0,414918	3,459005	-0,187979	0,426978	-0,489046	-1,428001	-0,099664	-0,261004	4,213995	2,590843	-36,630491	-1,868142	-0,328481	-2,970103	2,946341	-48,703720	15,614385	10,816030	-0,099664	-0,261004	4,213995	-17,897945	-28,806901	-1,868142	-0,099664	-0,261004	4,213995	-17,897945	-28,806901	-1,868142
15:35:04,64	0,414918	3,459005	-0,187979	0,426978	-0,489046	-1,428001	-0,098512	-0,260055	4,212431	2,600226	-36,589068	-1,888334	-0,328538	-2,968760	2,940879	-48,709005	15,588191	10,799379	-0,098512	-0,260055	4,212431	-17,814122	-28,855894	-1,888334	-0,098512	-0,260055	4,212431	-17,814122	-28,855894	-1,888334
15:35:04,69	0,414918	3,459005	-0,187979	0,426978	-0,489046	-1,428001	-0,099647	-0,259334	4,206969	2,537413	-36,639571	-1,904985	-0,329699	-2,967917	2,937363	-48,699651	15,603022	10,777596	-0,099647	-0,259334	4,206969	-17,820345	-28,817294	-1,904985	-0,099647	-0,259334	4,206969	-17,820345	-28,817294	-1,904985
15:35:04,74	0,414918	3,459005	-0,187979	0,426978	-0,489046	-1,428001	-0,099796	-0,257908	4,203453	2,480756	-36,646667	-1,926768	-0,329262	-2,970307	2,932336	-48,695287	15,600257	10,795988	-0,099796	-0,257908	4,203453	-17,765022	-28,812644	-1,926768	-0,099796	-0,257908	4,203453	-17,765022	-28,812644	-1,926768
15:35:04,79	0,414918	3,459005	-0,187979	0,426978	-0,489046	-1,428001	-0,097945	-0,259481	4,198426	2,562362	-36,545249	-1,908376	-0,330014	-2,965088	2,934768	-48,685517	15,587158	10,824915	-0,097945	-0,259481	4,198426	-17,806931	-28,856536	-1,908376	-0,097945	-0,259481	4,198426	-17,806931	-28,856536	-1,908376
15:35:04,84	0,414918	3,459005	-0,187979	0,426978	-0,489046	-1,428001	-0,102089	-0,256221	4,200858	2,386336	-36,745685	-1,879449	-0,328549	-2,966934	2,935709	-48,693641	15,564390	10,775225	-0,102089	-0,256221	4,200858	-17,726976	-28,731729	-1,879449	-0,102089	-0,256221	4,200858	-17,726976	-28,731729	-1,879449
15:35:04,89	0,414918	3,459005	-0,187979	0,426978	-0,489046	-1,428001	-0,101223	-0,258413	4,201799	2,476549	-36,696310	-1,929139	-0,330312	-2,972781	2,933125	-48,710779	15,599392	10,808415	-0,101223	-0,258413	4,201799	-17,808849	-28,750328	-1,929139	-0,101223	-0,258413	4,201799	-17,808849	-28,750328	-1,929139
15:35:04,94	0,414918	3,459005	-0,187979	0,426978	-0,489046	-1,428001	-0,095277	-0,259809	4,199215	2,570879	-36,419494	-1,895949	-0,331531	-2,968923	2,931351	-48,700437	15,549247	10,792801	-0,095277	-0,259809	4,199215	-17,824095	-28,940223	-1,895949	-0,095277	-0,259809	4,199215	-17,824095	-28,940223	-1,895949
15:35:04,99	0,414918	3,459005	-0,187979	0,426978	-0,489046	-1,428001	-0,098009	-0,256824	4,197441	2,377435	-36,527493	-1,911563	-0,332665	-2,970813	2,932716	-48,707402	15,606569	10,794210	-0,098009	-0,256824	4,197441	-17,783265	-28,833815	-1,911563	-0,098009	-0,256824	4,197441	-17,783265	-28,833815	-1,911563
15:35:05,04	0,414918	3,459005	-0,187979	0,426978	-0,489046	-1,428001	-0,095805	-0,256787	4,198806	2,421663	-36,447601	-1,910154	-0,332076	-2,973472	2,929607	-48,690944	15,548813	10,769563	-0,095805	-0,256787	4,198806	-17,736120	-28,926902	-1,910154	-0,095805	-0,256787	4,198806	-17,736120	-28,926902	-1,910154
15:35:05,09	0,414918	3,459005	-0,187979	0,426978	-0,489046	-1,428001	-0,093797	-0,258627	4,195697	2,475567	-36,300031	-1,934801	-0,330786	-2,968841	2,931817	-48,709620	15,578353	10,771479	-0,093797	-0,258627	4,195697	-17,826677	-28,936994	-1,934801	-0,093797	-0,258627	4,195697	-17,826677	-28,936994	-1,934801
15:35:05,15	0,414918	3,459005	-0,187979	0,426978	-0,489046	-1,428001	-0,098453	-0,257429	4,197907	2,429496	-36,573084	-1,932885	-0,329208	-2,971332	2,929924	-48,657359	15,567792	10,789827	-0,098453	-0,257429	4,197907	-17,778675	-28,844556	-1,932885	-0,098453	-0,257429	4,197907	-17,778675	-28,844556	-1,932885
15:35:05,20	0,414918	3,459005	-0,187979	0,426978	-0,489046	-1,428001	-0,097085	-0,260041	4,196014	2,582310	-36,451404	-1,914537	-0,331517	-2,970833	2,929573	-48,713101	15,584920	10,752076	-0,097085	-0,260041	4,196014	-17,830912	-28,830269	-1,914537	-0,097085	-0,260041	4,196014	-17,830912	-28,830269	-1,914537
15:35:05,25	0,414918	3,459005	-0,187979	0,426978	-0,489046	-1,428001	-0,096362	-0,257791	4,195663	2,452266	-36,470675	-1,952288	-0,331502	-2,970397	2,925348	-48,700399	15,617308	10,813763	-0,096362	-0,257791	4,195663	-17,784321	-28,906252	-1,952288	-0,096362	-0,257791	4,195663	-17,784321	-28,906252	-1,952288
15:35:05,30	0,414918	3,459005	-0,187979	0,426978	-0,489046	-1,428001	-0,096747	-0,257587	4,191438	2,476048	-36,495880	-1,890601	-0,325656	-2,971441	2,926897	-48,704795	15,545554	10,792042	-0,096747	-0,257587	4,191438	-17,744510	-28,901248	-1,890601	-0,096747	-0,257587	4,191438	-17,744510	-28,901248	-1,890601
15:35:05,35	0,414918	3,459005	-0,187979	0,426978	-0,489046	-1,428001	-0,098765	-0,263171	4,192987	2,702096	-36,568775	-1,912322	-0,330527	-2,969589	2,927152	-48,694510	15,582615	10,800476	-0,098765	-0,263171	4,192987	-17,956835	-28,815686	-1,912322	-0,098765	-0,263171	4,192987	-17,956835	-28,815686	-1,912322
15:35:05,40	0,414918	3,459005	-0,187979	0,426978	-0,489046	-1,428001	-0,097934	-0,258027	4,193242	2,471818	-36,535181	-1,903888	-0,330392	-2,972861	2,923424	-48,705675	15,537542	10,826794	-0,097934	-0,258027	4,193242	-17,783266	-28,847334	-1,903888	-0,097934	-0,258027	4,193242	-17,783266	-28,847334	-1,903888
15:35:05,45	0,414918	3,459005	-0,187979	0,426978	-0,489046	-1,428001	-0,095168	-0,259780	4,189514	2,518358	-36,378448	-1,877570	-0,326860	-2,970895	2,927670	-48,713522	15,537865	10,796133	-0,095168	-0,259780	4,189514	-17,874337	-28,907783	-1,877570	-0,095168	-0,259780	4,189514	-17,874337	-28,907783	-1,877570
15:35:05,50	0,414918	3,459005	-0,187979	0,426978	-0,489046	-1,428001	-0,098637	-0,261855	4,193760	2,622661	-36,565804	-1,908231	-0,329743	-2,970930	2,923784	-48,691314	15,576895	10,789326	-0,098637	-0,261855	4,193760	-17,932993	-28,822806	-1,908231	-0,098637	-0,261855	4,193760	-17,932993	-28,822806	-1,908231
15:35:05,55	0,414918	3,459005	-0,187979	0,426978	-0,489046	-1,428001	-0,097165	-0,259377	4,189874	2,538664	-36,489563	-1,915038	-0,328602	-2,971447	2,924110	-48,700867	15,564433	10,836187	-0,097165	-0,259377	4,189874	-17,822397	-28,862086	-1,915038	-0,097165	-0,259377	4,189874	-17,822397	-28,862086	-1,915038
15:35:05,60	0,414918	3,459005	-0,187979	0,426978	-0,489046	-1,428001	-0,097287	-0,260623	4,190200	2,587910	-36,497943	-1,868177	-0,332928	-2,969288	2,925059	-48,655192	15,555691	10,798095	-0,097287	-0,260623	4,190200	-17,870997	-28,860899	-1,868177	-0,097287	-0,260623	4,190200	-17,870997	-28,860899	-1,868177
15:35:05,65	0,414918	3,459005	-0,187979	0,426978	-0,489046	-1,428001	-0,096995	-0,255797	4,191149	2,352233	-36,438817	-1,906269	-0,329822	-2,969716	2,926101	-48,725308	15,567188	10,797811	-0,096995	-0,255797	4,191149	-17,727846	-28,824718	-1,906269	-0,096995	-0,255797	4,191149	-17,727846	-28,824718	-1,906269
15:35:05,70	0,414918	3,459005	-0,187979	0,426978	-0,489046	-1,428001	-0,098176	-0,258701	4,192191	2,478125	-36,566729	-1,906553	-0,328597	-2,972374	2,923814	-48,697905	15,552292	10,822487	-0,098176	-0,258701	4,192191	-17,829895	-28,859877	-1,906553	-0,098176	-0,258701	4,192191	-17,829895	-28,859877	-1,906553
15:35:05,75	0,414918	3,459005	-0,187979	0,426978	-0,489046	-1,428001	-0,096487	-0,261091	4,189904	2,603186	-36,447700	-1,881877	-0,329973	-2,971068	2,922340	-48,644700	15,547948	10,821847	-0,096487	-0,261091	4,189904	-17,892419	-28,873466	-1,881877	-0,096487	-0,261091	4,189904	-17,892419	-28,873466	-1,881877
15:35:05,80	0,414918	3,459005	-0,187979	0,426978	-0,489046	-1,428001	-0,096931	-0,259246	4,188430	2,530116	-36,422525	-1,882517	-0,331514	-2,970551	2,922997	-48,695283	15,588016	10,785107	-0,096931	-0,259246	4,188430	-17,820701	-28,813459	-1,882517	-0,096931	-0,259246	4,188430	-17,820701	-28,813459	-1,882517
15:35:05,85	0,414918	3,459005	-0,187979	0,426978	-0,489046	-1,428001	-0,096608	-0,257653	4,189087	2,456671	-36,469565	-1,919257	-0,332631	-2,972208	2,923034	-48,657299	15,554488	10,802562	-0,096608	-0,257653	4,189087	-17,769069	-28,885860	-1,919257	-0,096608	-0,257653	4,189087	-17,769069	-28,885860	-1,919257
15:35:05,90	0,414918	3,459005	-0,187979	0,426978	-0,489046	-1,428001	-0,094614	-0,257514	4,189124	2,439400	-36,316233	-1,901802	-0,330343	-2,970709	2,922238	-48,684607	15,556794	10,799174	-0,094614	-0,257514	4,189124	-17,775431	-28,889035	-1,901802	-0,094614	-0,257514	4,189124	-17,775431	-28,889035	-1,901802
15:35:05,95	0,414918	3,459005	-0,187979	0,426978	-0,489046	-1,428001	-0,097057	-0,258746	4,188328	2,491836	-36,468060	-1,905190	-0,329659	-2,968163	2,920691	-48,639215	15,579887	10,796039	-0,097057	-0,258746	4,188328	-17,819750	-28,849103	-1,905190	-0,097057	-0,258746	4,188328	-17,819750	-28,849103	-1,905190
15:35:06,00	0,414918	3,459005	-0,187979	0,426978	-0,489046	-1,428001	-0,099603	-0,258065	4,186781	2,499124	-36,572725	-1,908325	-0,332039	-2,974572	2,923935	-48,702937	15,538079	10,808169	-0,099603	-0,258065	4,186781	-17,759010	-28,753851	-1,908325	-0,099603	-0,258065	4,186781	-17,759010	-28,753851	-1,908325
15:35:06,05	0,414918	3,459005	-0,187979	0,426978	-0,489046	-1,428001	-0,092863	-0,259209	4,190025	2,490537	-36,256506	-1,896195	-0,326816	-2,970024	2,919530	-48,670269	15,527863	10,805303	-0,092863	-0,259209	4,190025	-17,857391	-28,966752	-1,896195	-0,092863	-0,259209	4,190025	-17,857391	-28,966752	-1,896195
15:35:06,10	0,414918	3,459005	-0,187979	0,426978	-0,489046	-1,428001	-0,099413	-0,261458	4,185620	2,614983	-36,563694	-1,899061	-0,326236	-2,967845	2,922601	-48,677042	15,521883	10,769820	-0,099413	-0,261458	4,185620	-17,909509	-28,759784	-1,899061	-0,099413	-0,261458	4,185620	-17,909509	-28,759784	-1,899061
15:35:06,15	0,414918	3,459005	-0,187979	0,426978	-0,489046	-1,428001	-0,101590	-0,260871	4,188691	2,575858	-36,679787	-1,934544	-0,329752	-2,969741	2,921073	-48,674536	15,544333	10,799625	-0,101590	-0,260871	4,188691	-17,902500	-28,704963	-1,934544	-0,101590	-0,260871	4,188691	-17,902500	-28,704963	-1,934544
15:35:06,20	0,414918	3,459005	-0,187979	0,426978	-0,489046	-1,428001	-0,098190	-0,258774	4,187163	2,487541	-36,512029	-1,904739	-0,329406	-2,973007	2,919241	-48,707778	15,502803	10,818707	-0,098190	-0,258774	4,187163	-17,826251	-28,804124	-1,904739	-0,098190	-0,258774	4,187163	-17,826251	-28,804124	-1,904739
15:35:06,25	0,414918	3,459005	-0,187979	0,426978	-0,489046	-1,428001	-0,095535	-0,260706	4,185331	2,535405	-36,381984	-1,885657	-0,327443	-2,966552	2,923373	-48,688110	15,523891	10,779202	-0,095535	-0,260706	4,185331	-17,930029	-28,882509	-1,885657	-0,095535	-0,260706	4,185331	-17,930029	-28,882509	-1,885657
15:35:06,30	0,414918	3,459005	-0,187979	0,426978	-0,489046	-1,428001	-0,102106	-0,259179	4,189463	2,484099	-36,717213	-1,925162	-0,327966	-2,972787	2,919163	-48,660155	15,520330	10,814263	-0,102106	-0,259179	4,189463	-17,861467	-28,701876	-1,925162	-0,102106	-0,259179	4,189463	-17,861467	-28,701876	-1,925162
15:35:06,35	0,414918	3,459005	-0,187979	0,426978	-0,489046	-1,428001	-0,096445	-0,261844	4,185253	2,633545	-36,396831	-1,890101	-0,327939	-2,971931	2,918755	-48,656352	15,546176	10,791206	-0,096445	-0,261844	4,185253	-17,921182	-28,825911	-1,890101	-0,096445	-0,261844	4,185253	-17,921182	-28,825911	-1,890101
15:35:06,40	0,414918	3,459005	-0,187979	0,426978	-0,489046	-1,428001	-0,097200	-0,261439	4,184845	2,636795	-36,445715	-1,913158	-0,326785	-2,972025	2,917591	-48,656736	15,521408	10,791311	-0,097200	-0,261439	4,184845	-17,886178	-28,815538	-1,913158	-0,097200	-0,261439	4,184845	-17,886178	-28,815538	-1,913158
15:35:06,45	0,414918	3,459005	-0,187979	0,426978	-0,489046	-1,428001	-0,097696	-0,262486	4,183681	2,669575	-36,459463	-1,913053	-0,331570	-2,973122	2,917776	-48,701459	15,549143	10,808514	-0,097696	-0,262486	4,183681	-17,935553	-28,790337	-1,913053	-0,097696	-0,262486	4,183681	-17,935553	-28,790337	-1,913053
15:35:06,50	0,414918	3,459005	-0,187979	0,426978	-0,489046	-1,428001	-0,094353	-0,258890	4,183866	2,484269	-36,338239	-1,895850	-0,328641	-2,971090	2,919131	-48,697730	15,522876	10,805195	-0,094353	-0,258890	4,183866	-17,838617	-28,931518	-1,895850	-0,094353	-0,258890	4,183866	-17,838617	-28,931518	-1,895850
15:35:06,55	0,414918	3,459005	-0,187979	0,426978	-0,489046	-1,428001	-0,097577	-0,260411	4,185221	2,542447	-36,489516	-1,899169	-0,327404	-2,967083	2,917957	-48,656804	15,517295	10,791583	-0,097577	-0,260411	4,185221	-17,899791	-28,829725	-1,899169	-0,097577	-0,260411	4,185221	-17,899791	-28,829725	-1,899169
15:35:06,60	0,414918	3,459005	-0,187979	0,426978	-0,489046	-1,428001	-0,101666	-0,259479	4,184047	2,509615	-36,663932	-1,912781	-0,330828	-2,975091	2,917807	-48,703533	15,558165	10,838924	-0,101666	-0,259479	4,184047	-17,859464	-28,683122	-1,912781	-0,101666	-0,259479	4,184047	-17,859464	-28,683122	-1,912781
15:35:06,65	0,414918	3,459005	-0,187979	0,426978	-0,489046	-1,428001	-0,093019	-0,260517	4,183897	2,575651	-36,275178	-1,865440	-0,327646	-2,972598	2,917464	-48,679964	15,488240	10,807288	-0,093019	-0,260517	4,183897	-17,874957	-28,973177	-1,865440	-0,093019	-0,260517	4,183897	-17,874957	-28,973177	-1,865440
15:35:06,70	0,414918	3,459005	-0,187979	0,426978	-0,489046	-1,428001	-0,096769	-0,262026	4,183554	2,605331	-36,414792	-1,897076	-0,329797	-2,969656	2,920674	-48,696883	15,550814	10,800310	-0,096769	-0,262026	4,183554	-17,963709	-28,818434	-1,897076	-0,096769	-0,262026	4,183554	-17,963709	-28,818434	-1,897076
15:35:06,75	0,414918	3,459005	-0,187979	0,426978	-0,489046	-1,428001	-0,098241	-0,258692	4,186764	2,477715	-36,537305	-1,904054	-0,332336	-2,972108	2,918754	-48,703746	15,524065	10,825327	-0,098241	-0,258692	4,186764	-17,829637	-28,825351	-1,904054	-0,098241	-0,258692	4,186764	-17,829637	-28,825351	-1,904054
15:35:06,80	0,414918	3,459005	-0,187979	0,426978	-0,489046	-1,428001	-0,094848	-0,257720	4,184844	2,400548	-36,353402	-1,879037	-0,327975	-2,969350	2,914878	-48,644657	15,513524	10,812156	-0,094848	-0,257720	4,184844	-17,830463	-28,907853	-1,879037	-0,094848	-0,257720	4,184844	-17,830463	-28,907853	-1,879037
15:35:06,85	0,414918	3,459005	-0,187979	0,426978	-0,489046	-1,428001	-0,099417	-0,260118	4,180968	2,545659	-36,534558	-1,892208	-0,331429	-2,972396	2,919918	-48,629679	15,513398	10,773967	-0,099417	-0,260118	4,180968	-17,873594	-28,730325	-1,892208	-0,099417	-0,260118	4,180968	-17,873594	-28,730325	-1,892208
15:35:06,90	0,414918	3,459005	-0,187979	0,426978	-0,489046	-1,428001	-0,095052	-0,258649	4,186008	2,476644	-36,294557	-1,930397	-0,330982	-2,976476	2,915259	-48,693965	15,510924	10,796236	-0,095052	-0,258649	4,186008	-17,827283	-28,832955	-1,930397	-0,095052	-0,258649	4,186008	-17,827283	-28,832955	-1,930397
15:35:06,95	0,414918	3,459005	-0,187979	0,426978	-0,489046	-1,428001	-0,091743	-0,261077	4,181349	2,568608	-36,176892	-1,908128	-0,329132	-2,971359	2,916154	-48,698275	15,540696	10,809881	-0,091743	-0,261077	4,181349	-17,925907	-28,975098	-1,908128	-0,091743	-0,261077	4,181349	-17,925907	-28,975098	-1,908128
15:35:07,00	0,414918	3,459005	-0,187979	0,426978	-0,489046	-1,428001	-0,097099	-0,260120	4,182244	2,542512	-36,474018	-1,894483	-0,328663	-2,972985	2,916814	-48,706546	15,522950	10,820948	-0,097099	-0,260120	4,182244	-17,876938	-28,851785	-1,894483	-0,097099	-0,260120	4,182244	-17,876938	-28,851785	-1,894483
15:35:07,05	0,414918	3,459005	-0,187979	0,426978	-0,489046	-1,428001	-0,095925	-0,261339	4,182904	2,586383	-36,411304	-1,883416	-0,326172	-2,973136	2,916074	-48,633503	15,496123	10,820196	-0,095925	-0,261339	4,182904	-17,928739	-28,881164	-1,883416	-0,095925	-0,261339	4,182904	-17,928739	-28,881164	-1,883416
15:35:07,10	0,414918	3,459005	-0,187979	0,426978	-0,489046	-1,428001	-0,097040	-0,263571	4,182164	2,715750	-36,392589	-1,884168	-0,330851	-2,966999	2,917202	-48,622540	15,546103	10,806565	-0,097040	-0,263571	4,182164	-17,974605	-28,774958	-1,884168	-0,097040	-0,263571	4,182164	-17,974605	-28,774958	-1,884168
15:35:07,15	0,414918	3,459005	-0,187979	0,426978	-0,489046	-1,428001	-0,100015	-0,256452	4,183292	2,394286	-36,562807	-1,897799	-0,332212	-2,974324	2,916436	-48,718349	15,535659	10,840276	-0,100015	-0,256452	4,183292	-17,737165	-28,711605	-1,897799	-0,100015	-0,256452	4,183292	-17,737165	-28,711605	-1,897799
15:35:07,20	0,414918	3,459005	-0,187979	0,426978	-0,489046	-1,428001	-0,092991	-0,258935	4,182526	2,466463	-36,275302	-1,864088	-0,327476	-2,974344	2,916040	-48,701392	15,511218	10,811304	-0,092991	-0,258935	4,182526	-17,859919	-28,975497	-1,864088	-0,092991	-0,258935	4,182526	-17,859919	-28,975497	-1,864088
15:35:07,25	0,414918	3,459005	-0,187979	0,426978	-0,489046	-1,428001	-0,095342	-0,263047	4,182130	2,667622	-36,370621	-1,893060	-0,329346	-2,971807	2,913414	-48,674388	15,526874	10,810756	-0,095342	-0,263047	4,182130	-17,981587	-28,886303	-1,893060	-0,095342	-0,263047	4,182130	-17,981587	-28,886303	-1,893060
15:35:07,30	0,414918	3,459005	-0,187979	0,426978	-0,489046	-1,428001	-0,096604	-0,260159	4,179504	2,544491	-36,420719	-1,893608	-0,329774	-2,971038	2,914457	-48,669234	15,518245	10,778339	-0,096604	-0,260159	4,179504	-17,877986	-28,837285	-1,893608	-0,096604	-0,260159	4,179504	-17,877986	-28,837285	-1,893608
15:35:07,35	0,414918	3,459005	-0,187979	0,426978	-0,489046	-1,428001	-0,097056	-0,259403	4,180547	2,500295	-36,435407	-1,926025	-0,329282	-2,977029	2,914095	-48,707684	15,464094	10,800642	-0,097056	-0,259403	4,180547	-17,862855	-28,816549	-1,926025	-0,097056	-0,259403	4,180547	-17,862855	-28,816549	-1,926025
15:35:07,40	0,414918	3,459005	-0,187979	0,426978	-0,489046	-1,428001	-0,092114	-0,262825	4,180185	2,612122	-36,184649	-1,903722	-0,329144	-2,971834	2,913338	-48,650521	15,535142	10,822966	-0,092114	-0,262825	4,180185	-18,019661	-28,953733	-1,903722	-0,092114	-0,262825	4,180185	-18,019661	-28,953733	-1,903722
15:35:07,45	0,414918	3,459005	-0,187979	0,426978	-0,489046	-1,428001	-0,096681	-0,260347	4,179428	2,573362	-36,408175	-1,881398	-0,331065	-2,971718	2,913338	-48,706550	15,504229	10,860998	-0,096681	-0,260347	4,179428	-17,863876	-28,818715	-1,881398	-0,096681	-0,260347	4,179428	-17,863876	-28,818715	-1,881398
15:35:07,50	0,414918	3,459005	-0,187979	0,426978	-0,489046	-1,428001	-0,095821	-0,258625	4,179428	2,429042	-36,396528	-1,843366	-0,328580	-2,972372	2,919150	-48,675307	15,532677	10,809932	-0,095821	-0,258625	4,179428	-17,873034	-28,874568	-1,843366	-0,095821	-0,258625	4,179428	-17,873034	-28,874568	-1,843366
15:35:07,55	0,414918	3,459005	-0,187979	0,426978	-0,489046	-1,428001	-0,096498	-0,261105	4,185240	2,598242	-36,418868	-1,894432	-0,329237	-2,969128	2,914054	-48,694738	15,541451	10,784811	-0,096498	-0,261105	4,185240	-17,898487	-28,843810	-1,894432	-0,096498	-0,261105	4,185240	-17,898487	-28,843810	-1,894432
15:35:07,60	0,414918	3,459005	-0,187979	0,426978	-0,489046	-1,428001	-0,098979	-0,258914	4,180144	2,482191	-36,569113	-1,919553	-0,329245	-2,972311	2,914455	-48,686143	15,476762	10,777088	-0,098979	-0,258914	4,180144	-17,842540	-28,799270	-1,919553	-0,098979	-0,258914	4,180144	-17,842540	-28,799270	-1,919553
15:35:07,65	0,414918	3,459005	-0,187979	0,426978	-0,489046	-1,428001	-0,096218	-0,260498	4,180545	2,512833	-36,385762	-1,927276	-0,331529	-2,971363	2,912586	-48,655565	15,505598	10,781810	-0,096218	-0,260498	4,180545	-17,936240	-28,832644	-1,927276	-0,096218	-0,260498	4,180545	-17,936240	-28,832644	-1,927276
15:35:07,70	0,414918	3,459005	-0,187979	0,426978	-0,489046	-1,428001	-0,095897	-0,258046	4,178676	2,425613	-36,357014	-1,922554	-0,329199	-2,969579	2,917186	-48,668070	15,499407	10,795759	-0,095897	-0,258046	4,178676	-17,831013	-28,829082	-1,922554	-0,095897	-0,258046	4,178676	-17,831013	-28,829082	-1,922554
15:35:07,75	0,414918	3,459005	-0,187979	0,426978	-0,489046	-1,428001	-0,098607	-0,259172	4,183276	2,472560	-36,505655	-1,908605	-0,329080	-2,971190	2,913595	-48,669445	15,551457	10,835746	-0,098607	-0,259172	4,183276	-17,872470	-28,765008	-1,908605	-0,098607	-0,259172	4,183276	-17,872470	-28,765008	-1,908605
15:35:07,80	0,414918	3,459005	-0,187979	0,426978	-0,489046	-1,428001	-0,097271	-0,260080	4,179685	2,564173	-36,463384	-1,868618	-0,330831	-2,970197	2,911930	-48,674043	15,521147	10,787229	-0,097271	-0,260080	4,179685	-17,852146	-28,827635	-1,868618	-0,097271	-0,260080	4,179685	-17,852146	-28,827635	-1,868618
15:35:07,85	0,414918	3,459005	-0,187979	0,426978	-0,489046	-1,428001	-0,097255	-0,258068	4,178020	2,430963	-36,451422	-1,917135	-0,330991	-2,973608	2,914461	-48,698041	15,533431	10,788218	-0,097255	-0,258068	4,178020	-17,827358	-28,816865	-1,917135	-0,097255	-0,258068	4,178020	-17,827358	-28,816865	-1,917135
15:35:07,90	0,414918	3,459005	-0,187979	0,426978	-0,489046	-1,428001	-0,094222	-0,259635	4,180551	2,511075	-36,320602	-1,916146	-0,327406	-2,970222	2,914452	-48,665626	15,527075	10,769428	-0,094222	-0,259635	4,180551	-17,870238	-28,924179	-1,916146	-0,094222	-0,259635	4,180551	-17,870238	-28,924179	-1,916146
15:35:07,95	0,414918	3,459005	-0,187979	0,426978	-0,489046	-1,428001	-0,098946	-0,261046	4,180542	2,595195	-36,535014	-1,934936	-0,328676	-2,971414	2,912605	-48,684194	15,476248	10,817977	-0,098946	-0,261046	4,180542	-17,896951	-28,767736	-1,934936	-0,098946	-0,261046	4,180542	-17,896951	-28,767736	-1,934936
15:35:08,00	0,414918	3,459005	-0,187979	0,426978	-0,489046	-1,428001	-0,097279	-0,260543	4,178695	2,515694	-36,439006	-1,886387	-0,327984	-2,970813	2,915651	-48,651175	15,500640	10,801432	-0,097279	-0,260543	4,178695	-17,936899	-28,802572	-1,886387	-0,097279	-0,260543	4,178695	-17,936899	-28,802572	-1,886387
15:35:08,05	0,414918	3,459005	-0,187979	0,426978	-0,489046	-1,428001	-0,098145	-0,260841	4,181741	2,568854	-36,467638	-1,902932	-0,330839	-2,972832	2,914333	-48,692873	15,517253	10,749104	-0,098145	-0,260841	4,181741	-17,907179	-28,763225	-1,902932	-0,098145	-0,260841	4,181741	-17,907179	-28,763225	-1,902932
15:35:08,10	0,414918	3,459005	-0,187979	0,426978	-0,489046	-1,428001	-0,094969	-0,259378	4,180423	2,486307	-36,346896	-1,955260	-0,329818	-2,971797	2,915624	-48,689609	15,508613	10,787100	-0,094969	-0,259378	4,180423	-17,874866	-28,891810	-1,955260	-0,094969	-0,259378	4,180423	-17,874866	-28,891810	-1,955260
15:35:08,15	0,414918	3,459005	-0,187979	0,426978	-0,489046	-1,428001	-0,096377	-0,259744	4,181714	2,499504	-36,412934	-1,917264	-0,330363	-2,971232	2,911355	-48,664649	15,524066	10,785081	-0,096377	-0,259744	4,181714	-17,890423	-28,847369	-1,917264	-0,096377	-0,259744	4,181714	-17,890423	-28,847369	-1,917264
15:35:08,20	0,414918	3,459005	-0,187979	0,426978	-0,489046	-1,428001	-0,096593	-0,258991	4,177445	2,486180	-36,410310	-1,919283	-0,334564	-2,973730	2,914483	-48,709923	15,529906	10,831184	-0,096593	-0,258991	4,177445	-17,844591	-28,827738	-1,919283	-0,096593	-0,258991	4,177445	-17,844591	-28,827738	-1,919283
15:35:08,25	0,414918	3,459005	-0,187979	0,426978	-0,489046	-1,428001	-0,092329	-0,256601	4,180573	2,344355	-36,230714	-1,873180	-0,326135	-2,971986	2,911969	-48,653972	15,500359	10,807067	-0,092329	-0,256601	4,180573	-17,798853	-28,982860	-1,873180	-0,092329	-0,256601	4,180573	-17,798853	-28,982860	-1,873180
15:35:08,30	0,414918	3,459005	-0,187979	0,426978	-0,489046	-1,428001	-0,098054	-0,263029	4,178059	2,680989	-36,465178	-1,897297	-0,332700	-2,971872	2,913279	-48,673142	15,550908	10,764978	-0,098054	-0,263029	4,178059	-17,966803	-28,767923	-1,897297	-0,098054	-0,263029	4,178059	-17,966803	-28,767923	-1,897297
15:35:08,35	0,414918	3,459005	-0,187979	0,426978	-0,489046	-1,428001	-0,094871	-0,257286	4,179369	2,416543	-36,341504	-1,939386	-0,325662	-2,973114	2,911390	-48,667766	15,512818	10,814335	-0,094871	-0,257286	4,179369	-17,780421	-28,894166	-1,939386	-0,094871	-0,257286	4,179369	-17,780421	-28,894166	-1,939386
15:35:08,40	0,414918	3,459005	-0,187979	0,426978	-0,489046	-1,428001	-0,097314	-0,264002	4,177480	2,735493	-36,444873	-1,890029	-0,329217	-2,972610	2,913711	-48,682268	15,518985	10,817575	-0,097314	-0,264002	4,177480	-17,988702	-28,805709	-1,890029	-0,097314	-0,264002	4,177480	-17,988702	-28,805709	-1,890029
15:35:08,46	0,414918	3,459005	-0,187979	0,426978	-0,489046	-1,428001	-0,095973	-0,260672	4,179801	2,560390	-36,390761	-1,886789	-0,330128	-2,972359	2,911928	-48,690900	15,505802	10,780656	-0,095973	-0,260672	4,179801	-17,902352	-28,856899	-1,886789	-0,095973	-0,260672	4,179801	-17,902352	-28,856899	-1,886789
15:35:08,51	0,414918	3,459005	-0,187979	0,426978	-0,489046	-1,428001	-0,095735	-0,259757	4,178018	2,497082	-36,379288	-1,923708	-0,328702	-2,973052	2,911741	-48,706835	15,490341	10,793906	-0,095735	-0,259757	4,178018	-17,893839	-28,864081	-1,923708	-0,095735	-0,259757	4,178018	-17,893839	-28,864081	-1,923708
15:35:08,56	0,414918	3,459005	-0,187979	0,426978	-0,489046	-1,428001	-0,095848	-0,261339	4,177831	2,558012	-36,391210	-1,910458	-0,330849	-2,971823	2,911409	-48,604909	15,497581	10,817330	-0,095848	-0,261339	4,177831	-17,957130	-28,867168	-1,910458	-0,095848	-0,261339	4,177831	-17,957130	-28,867168	-1,910458
15:35:08,61	0,414918	3,459005	-0,187979	0,426978	-0,489046	-1,428001	-0,095838	-0,258865	4,177499	2,486588	-36,306081	-1,887034	-0,248852	-2,823501	3,186574	-41,943446	11,944223	10,722621	-0,265288	-0,255716	4,452664	-17,497437	-16,746677	-1,981743	-0,265288	-0,255716	4,452664	-17,497437	-16,746677	-1,981743
15:35:08,66	0,414918	3,459005	-0,187979	0,426978	-0,489046	-1,428001	-0,265288	-0,255716	4,452664	2,576250	-37,571784	-1,981743	-0,321457	-2,944021	3,037473	-47,226908	14,960553	10,792525	-0,265288	-0,255716	4,452664	-17,497437	-16,746677	-1,981743	-0,265288	-0,255716	4,452664	-17,497437	-16,746677	-1,981743
15:35:08,71	0,414918	3,459005	-0,187979	0,426978	-0,489046	-1,428001	-0,124612	-0,253098	4,303563	2,410614	-36,340398	-1,911839	-0,386501	-3,053940	2,378047	-49,241431	16,092229	10,772588	-0,124612	-0,253098	4,303563	-17,457580	-26,558370	-1,911839	-0,124612	-0,253098	4,303563	-17,457580	-26,558370	-1,911839
15:35:08,76	0,414946	3,458965	-0,187977	0,426992	-0,439054	-1,427995	0,003103	-0,251728	3,644137	2,312154	-32,009678	-1,931776	-0,376214	-3,036804	2,292362	-47,831803	15,399515	10,792369	0,003103	-0,251728	3,644137	-17,448468	-32,253287	-1,931776	0,003103	-0,251728	3,644137	-17,448468	-32,253287	-1,931776
15:35:08,81	0,414946	3,458965	-0,187977	0,426992	-0,439054	-1,427995	-0,016881	-0,252068	3,558452	2,434751	-31,481726	-1,911995	-0,373787	-3,032680	2,292367	-47,790461	15,408158	10,793250	-0,016881	-0,252068	3,558452	-17,352576	-30,156575	-1,911995	-0,016881	-0,252068	3,558452	-17,352576	-30,156575	-1,911995
15:35:08,86	0,414946	3,458965	-0,187977	0,426992	-0,439054	-1,427995	-0,021666	-0,252108	3,558457	2,465012	-31,699091	-1,911114	-0,373875	-3,036675	2,293900	-47,848256	15,411668	10,777879	-0,021666	-0,252108	3,558457	-17,325492	-29,998277	-1,911114	-0,021666	-0,252108	3,558457	-17,325492	-29,998277	-1,911114
15:35:08,91	0,414946	3,458965	-0,187977	0,426992	-0,439054	-1,427995	-0,018162	-0,254030	3,559990	2,539068	-31,568681	-1,926485	-0,373232	-3,035203	2,291562	-47,819950	15,420190	10,760233	-0,018162	-0,254030	3,559990	-17,402268	-30,142944	-1,926485	-0,018162	-0,254030	3,559990	-17,402268	-30,142944	-1,926485
15:35:08,96	0,414946	3,458965	-0,187977	0,426992	-0,439054	-1,427995	-0,019758	-0,253850	3,557652	2,551274	-31,631429	-1,944131	-0,373961	-3,035219	2,294474	-47,810139	15,383013	10,750985	-0,019758	-0,253850	3,557652	-17,375982	-30,080393	-1,944131	-0,019758	-0,253850	3,557652	-17,375982	-30,080393	-1,944131
15:35:09,01	0,414946	3,458965	-0,187977	0,426992	-0,439054	-1,427995	-0,019380	-0,253227	3,560564	2,491577	-31,584670	-1,953379	-0,377379	-3,036548	2,295052	-47,824463	15,369111	10,750758	-0,019380	-0,253227	3,560564	-17,386758	-30,063335	-1,953379	-0,019380	-0,253227	3,560564	-17,386758	-30,063335	-1,953379
15:35:09,06	0,414946	3,458965	-0,187977	0,426992	-0,439054	-1,427995	-0,016520	-0,250931	3,561142	2,352992	-31,441381	-1,953606	-0,374911	-3,032029	2,293545	-47,741570	15,335566	10,784762	-0,016520	-0,250931	3,561142	-17,345119	-30,144590	-1,953606	-0,016520	-0,250931	3,561142	-17,345119	-30,144590	-1,953606
15:35:09,11	0,414946	3,458965	-0,187977	0,426992	-0,439054	-1,427995	-0,021667	-0,250809	3,559635	2,359019	-31,620504	-1,919602	-0,255785	-2,836044	2,626970	-38,642948	10,024717	10,750672	-0,021667	-0,250809	3,559635	-17,329478	-29,919615	-1,919602	-0,021667	-0,250809	3,559635	-17,329478	-29,919615	-1,919602
15:35:09,16	0,414946	3,458965	-0,187977	0,426992	-0,439054	-1,427995	-0,250958	-0,255983	3,893060	2,578058	-33,008562	-1,953692	-0,312602	-2,927099	2,576880	-42,744238	12,697388	10,735388	-0,250958	-0,255983	3,893060	-17,516610	-13,308352	-1,953692	-0,250958	-0,255983	3,893060	-17,516610	-13,308352	-1,953692
15:35:09,21	0,414946	3,458965	-0,187977	0,426992	-0,439054	-1,427995	-0,143694	-0,252305	3,842970	2,650776	-32,319007	-1,968976	-0,374849	-3,037257	1,935652	-45,064304	13,645343	10,798984	-0,143694	-0,252305	3,842970	-17,155198	-21,038995	-1,968976	-0,143694	-0,252305	3,842970	-17,155198	-21,038995	-1,968976
15:35:09,26	0,414906	3,458979	-0,187986	0,426989	-0,389001	-1,428005	-0,017171	-0,253477	3,201742	2,372596	-28,223005	-1,905380	-0,366898	-3,013184	1,851451	-43,628175	12,927054	10,754409	-0,017171	-0,253477	3,201742	-17,525314	-26,875076	-1,905380	-0,017171	-0,253477	3,201742	-17,525314	-26,875076	-1,905380
15:35:09,31	0,414906	3,458979	-0,187986	0,426989	-0,389001	-1,428005	-0,041995	-0,248326	3,117541	2,200788	-27,910957	-1,949955	-0,362786	-3,015745	1,855001	-43,628409	12,889417	10,799828	-0,041995	-0,248326	3,117541	-17,292823	-24,614386	-1,949955	-0,041995	-0,248326	3,117541	-17,292823	-24,614386	-1,949955
15:35:09,36	0,414906	3,458979	-0,187986	0,426989	-0,389001	-1,428005	-0,041833	-0,253168	3,121091	2,419846	-27,883920	-1,904536	-0,365723	-3,015863	1,856113	-43,651597	12,941505	10,747236	-0,041833	-0,253168	3,121091	-17,453839	-24,600062	-1,904536	-0,041833	-0,253168	3,121091	-17,453839	-24,600062	-1,904536
15:35:09,41	0,414906	3,458979	-0,187986	0,426989	-0,389001	-1,428005	-0,040262	-0,250684	3,122203	2,324183	-27,848354	-1,957128	-0,363420	-3,018464	1,853442	-43,663727	12,918133	10,801546	-0,040262	-0,250684	3,122203	-17,354493	-24,687818	-1,957128	-0,040262	-0,250684	3,122203	-17,354493	-24,687818	-1,957128
15:35:09,46	0,414906	3,458979	-0,187986	0,426989	-0,389001	-1,428005	-0,039160	-0,253978	3,119532	2,469187	-27,789902	-1,902818	-0,363991	-3,015090	1,854219	-43,636767	12,888169	10,805083	-0,039160	-0,253978	3,119532	-17,468100	-24,715823	-1,902818	-0,039160	-0,253978	3,119532	-17,468100	-24,715823	-1,902818
15:35:09,51	0,414906	3,458979	-0,187986	0,426989	-0,389001	-1,428005	-0,041797	-0,251797	3,120309	2,343286	-27,888675	-1,899281	-0,363344	-3,016181	1,860420	-43,635782	12,908405	10,772827	-0,041797	-0,251797	3,120309	-17,422765	-24,607624	-1,899281	-0,041797	-0,251797	3,120309	-17,422765	-24,607624	-1,899281
15:35:09,56	0,414906	3,458979	-0,187986	0,426989	-0,389001	-1,428005	-0,041176	-0,252902	3,126510	2,418765	-27,865658	-1,931537	-0,364561	-3,014932	1,856548	-43,630168	12,881121	10,798453	-0,041176	-0,252902	3,126510	-17,434031	-24,633340	-1,931537	-0,041176	-0,252902	3,126510	-17,434031	-24,633340	-1,931537
15:35:09,61	0,414906	3,458979	-0,187986	0,426989	-0,389001	-1,428005	-0,041649	-0,251224	3,122638	2,310711	-27,871737	-1,905911	-0,365102	-3,014943	1,859626	-43,612734	12,861054	10,747211	-0,041649	-0,251224	3,122638	-17,410396	-24,602309	-1,905911	-0,041649	-0,251224	3,122638	-17,410396	-24,602309	-1,905911
15:35:09,66	0,414906	3,458979	-0,187986	0,426989	-0,389001	-1,428005	-0,041370	-0,250761	3,125716	2,277960	-27,832087	-1,957153	-0,363833	-3,015329	1,862003	-43,586464	12,904555	10,785811	-0,041370	-0,250761	3,125716	-17,406783	-24,584575	-1,957153	-0,041370	-0,250761	3,125716	-17,406783	-24,584575	-1,957153
15:35:09,71	0,414906	3,458979	-0,187986	0,426989	-0,389001	-1,428005	-0,041669	-0,252054	3,128093	2,395976	-27,846661	-1,918553	-0,361191	-3,016070	1,859718	-43,635425	12,907359	10,783296	-0,041669	-0,252054	3,128093	-17,390224	-24,575638	-1,918553	-0,041669	-0,252054	3,128093	-17,390224	-24,575638	-1,918553
15:35:09,76	0,414906	3,458979	-0,187986	0,426989	-0,389001	-1,428005	-0,042348	-0,254712	3,125808	2,512159	-27,925793	-1,921068	-0,365075	-3,014241	1,860068	-43,592732	12,864363	10,809938	-0,042348	-0,254712	3,125808	-17,482724	-24,601438	-1,921068	-0,042348	-0,254712	3,125808	-17,482724	-24,601438	-1,921068
15:35:09,81	0,414906	3,458979	-0,187986	0,426989	-0,389001	-1,428005	-0,041990	-0,250434	3,126158	2,273799	-27,848693	-1,894426	-0,364394	-3,012476	1,861003	-43,633057	12,908005	10,794603	-0,041990	-0,250434	3,126158	-17,385238	-24,552461	-1,894426	-0,041990	-0,250434	3,126158	-17,385238	-24,552461	-1,894426
15:35:09,86	0,414906	3,458979	-0,187986	0,426989	-0,389001	-1,428005	-0,043859	-0,250141	3,127093	2,276194	-28,002635	-1,909761	-0,363291	-3,013602	1,858477	-43,595651	12,891959	10,763772	-0,043859	-0,250141	3,127093	-17,359840	-24,559670	-1,909761	-0,043859	-0,250141	3,127093	-17,359840	-24,559670	-1,909761
15:35:09,91	0,414906	3,458979	-0,187986	0,426989	-0,389001	-1,428005	-0,043436	-0,251659	3,124567	2,359948	-27,940181	-1,940592	-0,363359	-3,011553	1,857740	-43,609220	12,885463	10,837121	-0,043436	-0,251659	3,124567	-17,395265	-24,530483	-1,940592	-0,043436	-0,251659	3,124567	-17,395265	-24,530483	-1,940592
15:35:09,96	0,414906	3,458979	-0,187986	0,426989	-0,389001	-1,428005	-0,045177	-0,250575	3,123830	2,291205	-28,039210	-1,867243	-0,366066	-3,017094	1,862308	-43,620727	12,886240	10,775861	-0,045177	-0,250575	3,123830	-17,378967	-24,492852	-1,867243	-0,045177	-0,250575	3,123830	-17,378967	-24,492852	-1,867243
15:35:10,01	0,414906	3,458979	-0,187986	0,426989	-0,389001	-1,428005	-0,039024	-0,251002	3,128398	2,308296	-27,729638	-1,928503	-0,366306	-3,014707	1,858497	-43,623360	12,885854	10,806770	-0,039024	-0,251002	3,128398	-17,395346	-24,666245	-1,928503	-0,039024	-0,251002	3,128398	-17,395346	-24,666245	-1,928503
15:35:10,06	0,414906	3,458979	-0,187986	0,426989	-0,389001	-1,428005	-0,040971	-0,249601	3,124587	2,233799	-27,832982	-1,897594	-0,366165	-3,015835	1,860446	-43,583247	12,931317	10,782260	-0,040971	-0,249601	3,124587	-17,359875	-24,616730	-1,897594	-0,040971	-0,249601	3,124587	-17,359875	-24,616730	-1,897594
15:35:10,11	0,414906	3,458979	-0,187986	0,426989	-0,389001	-1,428005	-0,040065	-0,250287	3,126536	2,328905	-27,773833	-1,922104	-0,363905	-3,014666	1,861191	-43,617377	12,897984	10,762273	-0,040065	-0,250287	3,126536	-17,318627	-24,628747	-1,922104	-0,040065	-0,250287	3,126536	-17,318627	-24,628747	-1,922104
15:35:10,16	0,414906	3,458979	-0,187986	0,426989	-0,389001	-1,428005	-0,039387	-0,251279	3,127691	2,353279	-27,761163	-1,922930	-0,358613	-3,011936	1,860468	-43,582254	12,828710	10,819594	-0,039387	-0,251279	3,127691	-17,372121	-24,669310	-1,922930	-0,039387	-0,251279	3,127691	-17,372121	-24,669310	-1,922930
15:35:10,21	0,414906	3,458979	-0,187986	0,426989	-0,389001	-1,428005	-0,047218	-0,254877	3,126558	2,479205	-28,093631	-1,884770	-0,362769	-3,016691	1,861227	-43,632374	12,883163	10,805433	-0,047218	-0,254877	3,126558	-17,528619	-24,387026	-1,884770	-0,047218	-0,254877	3,126558	-17,528619	-24,387026	-1,884770
15:35:10,26	0,414906	3,458979	-0,187986	0,426989	-0,389001	-1,428005	-0,041022	-0,253655	3,127317	2,437767	-27,842070	-1,898931	-0,363381	-3,012499	1,861219	-43,624502	12,866122	10,815017	-0,041022	-0,253655	3,127317	-17,474141	-24,621853	-1,898931	-0,041022	-0,253655	3,127317	-17,474141	-24,621853	-1,898931
15:35:10,31	0,414906	3,458979	-0,187986	0,426989	-0,389001	-1,428005	-0,039676	-0,250359	3,129632	2,270104	-27,777935	-1,910339	-0,362744	-3,015263	1,860046	-43,620253	12,892745	10,787169	-0,039676	-0,250359	3,129632	-17,383098	-24,663373	-1,910339	-0,039676	-0,250359	3,129632	-17,383098	-24,663373	-1,910339
15:35:10,36	0,414906	3,458979	-0,187986	0,426989	-0,389001	-1,428005	-0,039865	-0,253696	3,127329	2,451267	-27,767642	-1,899283	-0,361558	-3,016821	1,859687	-43,604583	12,855132	10,805376	-0,039865	-0,253696	3,127329	-17,463903	-24,638259	-1,899283	-0,039865	-0,253696	3,127329	-17,463903	-24,638259	-1,899283
15:35:10,41	0,414906	3,458979	-0,187986	0,426989	-0,389001	-1,428005	-0,040945	-0,252369	3,128439	2,376812	-27,838155	-1,952888	-0,362190	-3,014471	1,862757	-43,633407	12,873919	10,785265	-0,040945	-0,252369	3,128439	-17,434118	-24,624005	-1,952888	-0,040945	-0,252369	3,128439	-17,434118	-24,624005	-1,952888
15:35:10,46	0,414906	3,458979	-0,187986	0,426989	-0,389001	-1,428005	-0,043234	-0,253046	3,128847	2,397606	-27,953351	-1,919099	-0,362750	-3,015429	1,862364	-43,626448	12,883064	10,770951	-0,043234	-0,253046	3,128847	-17,466540	-24,559515	-1,919099	-0,043234	-0,253046	3,128847	-17,466540	-24,559515	-1,919099
15:35:10,51	0,414906	3,458979	-0,187986	0,426989	-0,389001	-1,428005	-0,043278	-0,254350	3,124586	2,448045	-27,942526	-1,907426	-0,363330	-3,015605	1,860039	-43,621777	12,895391	10,777432	-0,043278	-0,254350	3,124586	-17,518400	-24,545235	-1,907426	-0,043278	-0,254350	3,124586	-17,518400	-24,545235	-1,907426
15:35:10,56	0,414906	3,458979	-0,187986	0,426989	-0,389001	-1,428005	-0,042071	-0,250423	3,126927	2,290306	-27,855800	-1,908955	-0,363387	-3,017890	1,862367	-43,648898	12,866402	10,775016	-0,042071	-0,250423	3,126927	-17,367933	-24,553225	-1,908955	-0,042071	-0,250423	3,126927	-17,367933	-24,553225	-1,908955
15:35:10,61	0,414906	3,458979	-0,187986	0,426989	-0,389001	-1,428005	-0,039674	-0,253720	3,128457	2,418356	-27,777934	-1,929348	-0,362803	-3,019309	1,862387	-43,661304	12,893076	10,800102	-0,039674	-0,253720	3,128457	-17,498635	-24,663489	-1,929348	-0,039674	-0,253720	3,128457	-17,498635	-24,663489	-1,929348
15:35:10,66	0,414906	3,458979	-0,187986	0,426989	-0,389001	-1,428005	-0,038738	-0,254935	3,128477	2,498454	-27,753304	-1,904262	-0,366563	-3,016239	1,860383	-43,612232	12,880271	10,801020	-0,038738	-0,254935	3,128477	-17,513946	-24,712393	-1,904262	-0,038738	-0,254935	3,128477	-17,513946	-24,712393	-1,904262
15:35:10,71	0,414906	3,458979	-0,187986	0,426989	-0,389001	-1,428005	-0,039516	-0,250144	3,126473	2,262781	-27,744889	-1,903344	-0,361570	-3,015033	1,865126	-43,613166	12,851957	10,816852	-0,039516	-0,250144	3,126473	-17,373544	-24,642862	-1,903344	-0,039516	-0,250144	3,126473	-17,373544	-24,642862	-1,903344
15:35:10,77	0,414906	3,458979	-0,187986	0,426989	-0,389001	-1,428005	-0,043057	-0,253865	3,131216	2,431277	-27,915644	-1,887512	-0,361640	-3,013805	1,860712	-43,601342	12,885158	10,806114	-0,043057	-0,253865	3,131216	-17,497133	-24,535692	-1,887512	-0,043057	-0,253865	3,131216	-17,497133	-24,535692	-1,887512
15:35:10,82	0,414906	3,458979	-0,187986	0,426989	-0,389001	-1,428005	-0,044086	-0,253190	3,126802	2,430834	-27,975512	-1,898250	-0,362098	-3,014956	1,864915	-43,594379	12,869933	10,784578	-0,044086	-0,253190	3,126802	-17,444577	-24,514784	-1,898250	-0,044086	-0,253190	3,126802	-17,444577	-24,514784	-1,898250
15:35:10,87	0,414906	3,458979	-0,187986	0,426989	-0,389001	-1,428005	-0,042860	-0,253369	3,131005	2,430426	-27,898133	-1,919786	-0,364234	-3,014026	1,863238	-43,455091	12,790377	10,804402	-0,042860	-0,253369	3,131005	-17,459018	-24,533622	-1,919786	-0,042860	-0,253369	3,131005	-17,459018	-24,533622	-1,919786
15:35:10,92	0,414906	3,458979	-0,187986	0,426989	-0,389001	-1,428005	-0,042597	-0,251055	3,129328	2,310838	-27,724048	-1,899962	-0,263551	-2,851016	2,200151	-36,510848	8,787839	10,766019	-0,042597	-0,251055	3,129328	-17,396947	-24,380189	-1,899962	-0,042597	-0,251055	3,129328	-17,396947	-24,380189	-1,899962
15:35:10,97	0,414906	3,458979	-0,187986	0,426989	-0,389001	-1,428005	-0,234109	-0,256743	3,466241	2,612450	-29,667533	-1,938345	-0,341929	-2,976216	2,080734	-41,883972	12,008392	10,805060	-0,234109	-0,256743	3,466241	-17,541862	-11,289954	-1,938345	-0,234109	-0,256743	3,466241	-17,541862	-11,289954	-1,938345
15:35:11,02	0,414906	3,458979	-0,187986	0,426989	-0,389001	-1,428005	-0,086494	-0,251466	3,346824	2,440583	-28,255074	-1,899304	-0,399353	-3,073263	1,516171	-43,772436	13,093945	10,790840	-0,086494	-0,251466	3,346824	-17,299514	-21,465297	-1,899304	-0,086494	-0,251466	3,346824	-17,299514	-21,465297	-1,899304
15:35:11,07	0,414979	3,458995	-0,187982	0,426985	-0,338986	-1,428017	0,026263	-0,250259	2,782261	2,373704	-24,569924	-1,913524	-0,384349	-3,047177	1,425883	-41,990539	12,217602	10,793744	0,026263	-0,250259	2,782261	-17,271646	-26,631600	-1,913524	0,026263	-0,250259	2,782261	-17,271646	-26,631600	-1,913524
15:35:11,12	0,414979	3,458995	-0,187982	0,426985	-0,338986	-1,428017	-0,003830	-0,250209	2,691973	2,503122	-24,153437	-1,910620	-0,387929	-3,046726	1,431010	-42,018489	12,226073	10,831815	-0,003830	-0,250209	2,691973	-17,138309	-23,852790	-1,910620	-0,003830	-0,250209	2,691973	-17,138309	-23,852790	-1,910620
15:35:11,17	0,414979	3,458995	-0,187982	0,426985	-0,338986	-1,428017	-0,002431	-0,246884	2,697100	2,323563	-24,109125	-1,872549	-0,388428	-3,046733	1,433756	-41,972884	12,202835	10,838534	-0,002431	-0,246884	2,697100	-17,056826	-23,918306	-1,872549	-0,002431	-0,246884	2,697100	-17,056826	-23,918306	-1,872549
15:35:11,22	0,414979	3,458995	-0,187982	0,426985	-0,338986	-1,428017	-0,002175	-0,246455	2,699846	2,303926	-24,044722	-1,865830	-0,386122	-3,045265	1,434528	-41,994647	12,208448	10,848774	-0,002175	-0,246455	2,699846	-17,042775	-23,873965	-1,865830	-0,002175	-0,246455	2,699846	-17,042775	-23,873965	-1,865830
15:35:11,27	0,414979	3,458995	-0,187982	0,426985	-0,338986	-1,428017	-0,004600	-0,247718	2,700618	2,363591	-24,192453	-1,855590	-0,386130	-3,044022	1,437212	-42,005750	12,211641	10,813624	-0,004600	-0,247718	2,700618	-17,082270	-23,831368	-1,855590	-0,004600	-0,247718	2,700618	-17,082270	-23,831368	-1,855590
15:35:11,32	0,414979	3,458995	-0,187982	0,426985	-0,338986	-1,428017	-0,005672	-0,247090	2,703302	2,328141	-24,259394	-1,890740	-0,386759	-3,045482	1,433320	-42,023976	12,220750	10,811301	-0,005672	-0,247090	2,703302	-17,068410	-23,814179	-1,890740	-0,005672	-0,247090	2,703302	-17,068410	-23,814179	-1,890740
15:35:11,37	0,414979	3,458995	-0,187982	0,426985	-0,338986	-1,428017	-0,004093	-0,247275	2,699410	2,336568	-24,197664	-1,893063	-0,385466	-3,044809	1,435691	-41,946705	12,147363	10,816727	-0,004093	-0,247275	2,699410	-17,074553	-23,876341	-1,893063	-0,004093	-0,247275	2,699410	-17,074553	-23,876341	-1,893063
15:35:11,42	0,414979	3,458995	-0,187982	0,426985	-0,338986	-1,428017	-0,005323	-0,248058	2,701781	2,352365	-24,157976	-1,887637	-0,270402	-2,851522	1,777913	-33,379188	7,184896	10,783110	-0,005323	-0,248058	2,701781	-17,120223	-23,740151	-1,887637	-0,005323	-0,248058	2,701781	-17,120223	-23,740151	-1,887637
15:35:11,47	0,414979	3,458995	-0,187982	0,426985	-0,338986	-1,428017	-0,077503	-0,247314	2,943502	2,613422	-24,646955	-1,948477	-0,350020	-2,981926	1,677412	-38,969762	10,774756	10,755887	-0,077503	-0,247314	2,943502	-16,800740	-18,562956	-1,948477	-0,077503	-0,247314	2,943502	-16,800740	-18,562956	-1,948477
15:35:11,52	0,414979	3,458995	-0,187982	0,426985	-0,338986	-1,428017	-0,077503	-0,247314	2,943502	2,613422	-24,646955	-1,948477	-0,394353	-3,060952	1,134912	-40,301825	11,295206	10,869247	-0,077503	-0,247314	2,943502	-16,800740	-18,562956	-1,948477	-0,077503	-0,247314	2,943502	-16,800740	-18,562956	-1,948477
15:35:11,57	0,414993	3,458992	-0,187998	0,426972	-0,288969	-1,428000	0,013102	-0,248434	2,401002	2,456345	-21,349331	-1,835117	-0,384605	-3,035245	1,071712	-38,856731	10,491651	10,838694	0,013102	-0,248434	2,401002	-17,045723	-22,377808	-1,835117	0,013102	-0,248434	2,401002	-17,045723	-22,377808	-1,835117
15:35:11,62	0,414993	3,458992	-0,187998	0,426972	-0,288969	-1,428000	-0,014035	-0,244022	2,337802	2,253545	-21,107193	-1,865670	-0,385174	-3,035824	1,076392	-38,853448	10,484747	10,854787	-0,014035	-0,244022	2,337802	-16,902146	-20,005410	-1,865670	-0,014035	-0,244022	2,337802	-16,902146	-20,005410	-1,865670
15:35:11,67	0,414993	3,458992	-0,187998	0,426972	-0,288969	-1,428000	-0,013249	-0,243819	2,342482	2,238655	-21,060007	-1,849577	-0,385779	-3,040013	1,081057	-38,895222	10,526692	10,857841	-0,013249	-0,243819	2,342482	-16,901105	-20,019954	-1,849577	-0,013249	-0,243819	2,342482	-16,901105	-20,019954	-1,849577
15:35:11,72	0,414993	3,458992	-0,187998	0,426972	-0,288969	-1,428000	-0,013216	-0,245122	2,347936	2,294759	-21,100873	-1,813245	-0,384062	-3,036505	1,081846	-38,896177	10,495943	10,891119	-0,013216	-0,245122	2,347936	-16,947312	-20,063442	-1,813245	-0,013216	-0,245122	2,347936	-16,947312	-20,063442	-1,813245
15:35:11,77	0,414993	3,458992	-0,187998	0,426972	-0,288969	-1,428000	-0,013216	-0,245122	2,347936	2,294759	-21,100873	-1,813245	-0,387565	-3,036637	1,081436	-38,885253	10,498764	10,861651	-0,013216	-0,245122	2,347936	-16,947312	-20,063442	-1,813245	-0,013216	-0,245122	2,347936	-16,947312	-20,063442	-1,813245
15:35:11,82	0,414993	3,458992	-0,187998	0,426972	-0,288969	-1,428000	-0,011350	-0,242155	2,347526	2,148388	-20,995797	-1,842713	-0,384635	-3,039413	1,080292	-38,898174	10,505171	10,877315	-0,011350	-0,242155	2,347526	-16,860785	-20,104838	-1,842713	-0,011350	-0,242155	2,347526	-16,860785	-20,104838	-1,842713
15:35:11,87	0,414993	3,458992	-0,187998	0,426972	-0,288969	-1,428000	-0,010411	-0,246080	2,346382	2,351571	-20,961362	-1,827049	-0,380485	-3,037090	1,082623	-38,881870	10,496324	10,871662	-0,010411	-0,246080	2,346382	-16,965707	-20,144115	-1,827049	-0,010411	-0,246080	2,346382	-16,965707	-20,144115	-1,827049
15:35:11,92	0,414993	3,458992	-0,187998	0,426972	-0,288969	-1,428000	-0,014498	-0,248512	2,348713	2,478543	-21,155329	-1,832702	-0,384020	-3,036633	1,086865	-38,896425	10,508983	10,844867	-0,014498	-0,248512	2,348713	-17,029673	-20,017273	-1,832702	-0,014498	-0,248512	2,348713	-17,029673	-20,017273	-1,832702
15:35:11,97	0,414993	3,458992	-0,187998	0,426972	-0,288969	-1,428000	-0,013126	-0,245223	2,352955	2,311190	-21,102942	-1,859497	-0,385222	-3,038734	1,085702	-38,905939	10,494899	10,844702	-0,013126	-0,245223	2,352955	-16,938824	-20,072554	-1,859497	-0,013126	-0,245223	2,352955	-16,938824	-20,072554	-1,859497
15:35:12,02	0,414993	3,458992	-0,187998	0,426972	-0,288969	-1,428000	-0,010706	-0,245233	2,351792	2,294728	-20,978278	-1,859662	-0,384600	-3,039521	1,085332	-38,898424	10,518258	10,860124	-0,010706	-0,245233	2,351792	-16,956030	-20,137892	-1,859662	-0,010706	-0,245233	2,351792	-16,956030	-20,137892	-1,859662
15:35:12,07	0,414993	3,458992	-0,187998	0,426972	-0,288969	-1,428000	-0,010335	-0,246164	2,351422	2,367172	-20,964175	-1,844240	-0,385750	-3,035520	1,086099	-38,880161	10,529816	10,860235	-0,010335	-0,246164	2,351422	-16,956736	-20,152886	-1,844240	-0,010335	-0,246164	2,351422	-16,956736	-20,152886	-1,844240
15:35:12,12	0,414993	3,458992	-0,187998	0,426972	-0,288969	-1,428000	-0,013225	-0,243168	2,352189	2,230505	-21,104409	-1,844129	-0,382817	-3,036113	1,089605	-38,882599	10,497281	10,862349	-0,013225	-0,243168	2,352189	-16,858195	-20,066268	-1,844129	-0,013225	-0,243168	2,352189	-16,858195	-20,066268	-1,844129
15:35:12,17	0,414993	3,458992	-0,187998	0,426972	-0,288969	-1,428000	-0,014178	-0,246004	2,355695	2,348595	-21,139834	-1,842015	-0,382859	-3,035791	1,084534	-38,898467	10,513331	10,851616	-0,014178	-0,246004	2,355695	-16,962750	-20,026845	-1,842015	-0,014178	-0,246004	2,355695	-16,962750	-20,026845	-1,842015
15:35:12,22	0,414993	3,458992	-0,187998	0,426972	-0,288969	-1,428000	-0,014436	-0,245807	2,350624	2,344314	-21,175006	-1,852748	-0,382346	-3,039566	1,086505	-38,938308	10,498060	10,888627	-0,014436	-0,245807	2,350624	-16,951563	-20,041781	-1,852748	-0,014436	-0,245807	2,350624	-16,951563	-20,041781	-1,852748
15:35:12,27	0,414993	3,458992	-0,187998	0,426972	-0,288969	-1,428000	-0,011423	-0,248138	2,352595	2,432383	-21,045188	-1,815737	-0,384015	-3,035512	1,087638	-38,885442	10,486224	10,838877	-0,011423	-0,248138	2,352595	-17,046481	-20,148498	-1,815737	-0,011423	-0,248138	2,352595	-17,046481	-20,148498	-1,815737
15:35:12,32	0,414993	3,458992	-0,187998	0,426972	-0,288969	-1,428000	-0,014100	-0,244666	2,353728	2,268022	-21,132689	-1,865487	-0,384585	-3,038679	1,084522	-38,900307	10,540831	10,822726	-0,014100	-0,244666	2,353728	-16,938289	-20,025857	-1,865487	-0,014100	-0,244666	2,353728	-16,938289	-20,025857	-1,865487
15:35:12,37	0,414993	3,458992	-0,187998	0,426972	-0,288969	-1,428000	-0,011072	-0,245756	2,350612	2,364539	-21,015402	-1,881638	-0,386418	-3,037325	1,085686	-38,916551	10,509829	10,840456	-0,011072	-0,245756	2,350612	-16,927306	-20,146281	-1,881638	-0,011072	-0,245756	2,350612	-16,927306	-20,146281	-1,881638
15:35:12,42	0,414993	3,458992	-0,187998	0,426972	-0,288969	-1,428000	-0,011328	-0,243492	2,351776	2,211830	-21,027277	-1,863908	-0,384005	-3,038737	1,088439	-38,894604	10,502679	10,857914	-0,011328	-0,243492	2,351776	-16,902274	-20,138065	-1,863908	-0,011328	-0,243492	2,351776	-16,902274	-20,138065	-1,863908
15:35:12,47	0,414993	3,458992	-0,187998	0,426972	-0,288969	-1,428000	-0,011311	-0,246287	2,354529	2,361970	-21,003849	-1,846450	-0,381728	-3,035700	1,086477	-38,926453	10,524345	10,865819	-0,011311	-0,246287	2,354529	-16,971570	-20,115914	-1,846450	-0,011311	-0,246287	2,354529	-16,971570	-20,115914	-1,846450
15:35:12,52	0,414993	3,458992	-0,187998	0,426972	-0,288969	-1,428000	-0,015080	-0,246741	2,352567	2,388409	-21,238220	-1,838545	-0,392211	-3,040611	1,086869	-38,897536	10,555921	10,844373	-0,015080	-0,246741	2,352567	-16,980758	-20,054467	-1,838545	-0,015080	-0,246741	2,352567	-16,980758	-20,054467	-1,838545
15:35:12,57	0,414993	3,458992	-0,187998	0,426972	-0,288969	-1,428000	-0,005585	-0,240118	2,352959	2,085819	-20,735235	-1,859991	-0,386325	-3,036830	1,088825	-38,874482	10,506653	10,857482	-0,005585	-0,240118	2,352959	-16,763445	-20,296825	-1,859991	-0,005585	-0,240118	2,352959	-16,763445	-20,296825	-1,859991
15:35:12,62	0,414993	3,458992	-0,187998	0,426972	-0,288969	-1,428000	-0,011832	-0,243927	2,356438	2,244111	-21,051164	-1,871289	-0,382834	-3,038058	1,088818	-38,897154	10,500595	10,848256	-0,011832	-0,243927	2,356438	-16,904141	-20,122328	-1,871289	-0,011832	-0,243927	2,356438	-16,904141	-20,122328	-1,871289
15:35:12,67	0,414993	3,458992	-0,187998	0,426972	-0,288969	-1,428000	-0,011832	-0,243927	2,356438	2,244111	-21,051164	-1,871289	-0,384076	-3,036907	1,085339	-38,926498	10,544736	10,900496	-0,011832	-0,243927	2,356438	-16,904141	-20,122328	-1,871289	-0,011832	-0,243927	2,356438	-16,904141	-20,122328	-1,871289
15:35:12,72	0,414993	3,458992	-0,187998	0,426972	-0,288969	-1,428000	-0,012860	-0,245311	2,351429	2,331689	-21,133047	-1,803868	-0,382937	-3,037398	1,089199	-38,939499	10,494132	10,867713	-0,012860	-0,245311	2,351429	-16,925229	-20,123515	-1,803868	-0,012860	-0,245311	2,351429	-16,925229	-20,123515	-1,803868
15:35:12,77	0,414993	3,458992	-0,187998	0,426972	-0,288969	-1,428000	-0,013005	-0,246543	2,355289	2,345426	-21,126554	-1,836651	-0,382271	-3,034217	1,088815	-38,902503	10,517232	10,868893	-0,013005	-0,246543	2,355289	-17,008200	-20,105625	-1,836651	-0,013005	-0,246543	2,355289	-17,008200	-20,105625	-1,836651
15:35:12,82	0,414993	3,458992	-0,187998	0,426972	-0,288969	-1,428000	-0,016093	-0,245529	2,354905	2,331217	-21,266604	-1,835471	-0,385210	-3,037341	1,087282	-38,899704	10,507895	10,883062	-0,016093	-0,245529	2,354905	-16,942834	-20,003322	-1,835471	-0,016093	-0,245529	2,354905	-16,942834	-20,003322	-1,835471
15:35:12,88	0,414993	3,458992	-0,187998	0,426972	-0,288969	-1,428000	-0,011918	-0,244546	2,353372	2,273397	-21,042435	-1,821302	-0,384050	-3,039048	1,089585	-38,935929	10,551386	10,854303	-0,011918	-0,244546	2,353372	-16,923462	-20,106855	-1,821302	-0,011918	-0,244546	2,353372	-16,923462	-20,106855	-1,821302
15:35:12,93	0,414993	3,458992	-0,187998	0,426972	-0,288969	-1,428000	-0,011019	-0,246405	2,355675	2,389595	-21,048807	-1,850061	-0,384614	-3,036391	1,088811	-38,900887	10,508436	10,853335	-0,011019	-0,246405	2,355675	-16,953163	-20,183794	-1,850061	-0,011019	-0,246405	2,355675	-16,953163	-20,183794	-1,850061
15:35:12,98	0,414993	3,458992	-0,187998	0,426972	-0,288969	-1,428000	-0,013039	-0,244587	2,354901	2,275398	-21,102001	-1,851029	-0,380927	-3,037097	1,090028	-38,801558	10,414773	10,849105	-0,013039	-0,244587	2,354901	-16,924667	-20,078454	-1,851029	-0,013039	-0,244587	2,354901	-16,924667	-20,078454	-1,851029
15:35:13,03	0,414993	3,458992	-0,187998	0,426972	-0,288969	-1,428000	-0,204228	-0,249668	2,693103	2,629956	-22,795504	-1,874831	-0,284619	-2,873356	1,427013	-31,712452	6,462487	10,829533	-0,204228	-0,249668	2,693103	-16,969000	-6,763599	-1,874831	-0,204228	-0,249668	2,693103	-16,969000	-6,763599	-1,874831
15:35:13,08	0,414993	3,458992	-0,187998	0,426972	-0,288969	-1,428000	-0,204228	-0,249668	2,693103	2,629956	-22,795504	-1,874831	-0,361399	-2,991772	1,327037	-36,957948	9,810761	10,836580	-0,204228	-0,249668	2,693103	-16,969000	-6,763599	-1,874831	-0,204228	-0,249668	2,693103	-16,969000	-6,763599	-1,874831
15:35:13,13	0,414993	3,458992	-0,187998	0,426972	-0,288969	-1,428000	-0,063287	-0,242383	2,593127	2,528054	-21,683443	-1,867784	-0,416546	-3,079662	0,785421	-38,801971	10,619953	10,858982	-0,063287	-0,242383	2,593127	-16,498995	-16,715403	-1,867784	-0,063287	-0,242383	2,593127	-16,498995	-16,715403	-1,867784
15:35:13,18	0,414895	3,458922	-0,187983	0,426998	-0,238970	-1,428014	0,040401	-0,238568	2,051511	2,108467	-18,293224	-1,845382	-0,406982	-3,064347	0,740459	-37,568978	10,008962	10,858021	0,040401	-0,238568	2,051511	-16,619140	-21,464705	-1,845382	0,040401	-0,238568	2,051511	-16,619140	-21,464705	-1,845382
15:35:13,23	0,414895	3,458922	-0,187983	0,426998	-0,238970	-1,428014	0,022356	-0,239194	2,006549	2,228389	-17,858255	-1,846343	-0,403972	-3,064318	0,745155	-37,563481	10,064037	10,891312	0,022356	-0,239194	2,006549	-16,548370	-19,613220	-1,846343	0,022356	-0,239194	2,006549	-16,548370	-19,613220	-1,846343
15:35:13,28	0,414895	3,458922	-0,187983	0,426998	-0,238970	-1,428014	0,020826	-0,241786	2,011245	2,413583	-17,960595	-1,813052	-0,403356	-3,060685	0,744380	-37,535595	10,054680	10,896688	0,020826	-0,241786	2,011245	-16,566596	-19,595450	-1,813052	0,020826	-0,241786	2,011245	-16,566596	-19,595450	-1,813052
15:35:13,33	0,414895	3,458922	-0,187983	0,426998	-0,238970	-1,428014	0,017371	-0,240503	2,010470	2,352719	-18,111423	-1,807676	-0,405101	-3,059639	0,747108	-37,507599	9,997746	10,897615	0,017371	-0,240503	2,010470	-16,526763	-19,475066	-1,807676	0,017371	-0,240503	2,010470	-16,526763	-19,475066	-1,807676
15:35:13,38	0,414895	3,458922	-0,187983	0,426998	-0,238970	-1,428014	0,017338	-0,238469	2,013198	2,211629	-18,060428	-1,806749	-0,403929	-3,063581	0,751387	-37,536858	10,018755	10,895603	0,017338	-0,238469	2,013198	-16,508163	-19,421478	-1,806749	0,017338	-0,238469	2,013198	-16,508163	-19,421478	-1,806749
15:35:13,43	0,414895	3,458922	-0,187983	0,426998	-0,238970	-1,428014	0,020167	-0,241455	2,017477	2,370473	-17,949196	-1,808761	-0,404535	-3,061707	0,748626	-37,545434	10,037377	10,859380	0,020167	-0,241455	2,017477	-16,583730	-19,532274	-1,808761	0,020167	-0,241455	2,017477	-16,583730	-19,532274	-1,808761
15:35:13,48	0,414895	3,458922	-0,187983	0,426998	-0,238970	-1,428014	0,018847	-0,239993	2,014716	2,306303	-18,034569	-1,844984	-0,404328	-3,058659	0,749875	-37,400559	9,930215	10,897792	0,018847	-0,239993	2,014716	-16,533156	-19,514034	-1,844984	0,018847	-0,239993	2,014716	-16,533156	-19,514034	-1,844984
15:35:13,53	0,414895	3,458922	-0,187983	0,426998	-0,238970	-1,428014	0,016103	-0,238648	2,015965	2,215998	-17,998198	-1,806572	-0,286073	-2,869907	1,092168	-28,694362	4,857405	10,839670	0,016103	-0,238648	2,015965	-16,517882	-19,262279	-1,806572	0,016103	-0,238648	2,015965	-16,517882	-19,262279	-1,806572
15:35:13,58	0,414895	3,458922	-0,187983	0,426998	-0,238970	-1,428014	-0,206488	-0,246684	2,358258	2,593797	-19,496750	-1,864694	-0,384554	-3,013176	0,977515	-35,582885	8,982716	10,846382	-0,206488	-0,246684	2,358258	-16,770924	-3,287423	-1,864694	-0,206488	-0,246684	2,358258	-16,770924	-3,287423	-1,864694
15:35:13,63	0,414895	3,458922	-0,187983	0,426998	-0,238970	-1,428014	-0,033173	-0,233032	2,243605	2,012241	-18,512649	-1,857982	-0,422874	-3,093920	0,479325	-36,937424	9,468304	10,947214	-0,033173	-0,233032	2,243605	-16,280777	-15,908564	-1,857982	-0,033173	-0,233032	2,243605	-16,280777	-15,908564	-1,857982
15:35:13,68	0,415015	3,459010	-0,187998	0,426985	-0,188963	-1,427985	0,055913	-0,240217	1,745415	2,129138	-15,296012	-1,757150	-0,410032	-3,068059	0,419664	-35,423473	8,651609	10,923626	0,055913	-0,240217	1,745415	-16,727926	-19,685213	-1,757150	0,055913	-0,240217	1,745415	-16,727926	-19,685213	-1,757150
15:35:13,73	0,415015	3,459010	-0,187998	0,426985	-0,188963	-1,427985	0,027096	-0,238408	1,685754	2,084770	-15,075044	-1,780738	-0,410148	-3,067335	0,430531	-35,481797	8,616240	10,940794	0,027096	-0,238408	1,685754	-16,630292	-17,202088	-1,780738	0,027096	-0,238408	1,685754	-16,630292	-17,202088	-1,780738
15:35:13,78	0,415015	3,459010	-0,187998	0,426985	-0,188963	-1,427985	0,026527	-0,237947	1,696621	2,000962	-15,137477	-1,763570	-0,408954	-3,071179	0,430921	-35,493745	8,633867	10,926344	0,026527	-0,237947	1,696621	-16,677846	-17,219826	-1,763570	0,026527	-0,237947	1,696621	-16,677846	-17,219826	-1,763570
15:35:13,83	0,415015	3,459010	-0,187998	0,426985	-0,188963	-1,427985	0,029259	-0,240902	1,697011	2,163928	-15,014543	-1,778020	-0,410117	-3,069726	0,427432	-35,475988	8,638986	10,938153	0,029259	-0,240902	1,697011	-16,746868	-17,311400	-1,778020	0,029259	-0,240902	1,697011	-16,746868	-17,311400	-1,778020
15:35:13,88	0,415015	3,459010	-0,187998	0,426985	-0,188963	-1,427985	0,028582	-0,239169	1,693522	2,087124	-15,036960	-1,766211	-0,409543	-3,069504	0,433646	-35,497430	8,649493	10,944751	0,028582	-0,239169	1,693522	-16,687632	-17,280625	-1,766211	0,028582	-0,239169	1,693522	-16,687632	-17,280625	-1,766211
15:35:13,93	0,415015	3,459010	-0,187998	0,426985	-0,188963	-1,427985	0,028102	-0,239555	1,699736	2,105562	-15,085705	-1,759613	-0,408955	-3,068493	0,433656	-35,492874	8,646816	10,959400	0,028102	-0,239555	1,699736	-16,699478	-17,291746	-1,759613	0,028102	-0,239555	1,699736	-16,699478	-17,291746	-1,759613
15:35:13,98	0,415015	3,459010	-0,187998	0,426985	-0,188963	-1,427985	0,026934	-0,239558	1,699746	2,105695	-15,141202	-1,744964	-0,409518	-3,067686	0,433625	-35,477585	8,629874	10,915135	0,026934	-0,239558	1,699746	-16,699606	-17,255488	-1,744964	0,026934	-0,239558	1,699746	-16,699606	-17,255488	-1,744964
15:35:14,03	0,415015	3,459010	-0,187998	0,426985	-0,188963	-1,427985	0,026515	-0,238667	1,699715	2,052354	-15,141231	-1,789229	-0,410671	-3,066595	0,440655	-35,472387	8,635364	10,964239	0,026515	-0,238667	1,699715	-16,683032	-17,222697	-1,789229	0,026515	-0,238667	1,699715	-16,683032	-17,222697	-1,789229
15:35:14,08	0,415015	3,459010	-0,187998	0,426985	-0,188963	-1,427985	0,026147	-0,237123	1,706745	1,979409	-15,158643	-1,740125	-0,404207	-3,069455	0,439861	-35,485481	8,619353	10,921431	0,026147	-0,237123	1,706745	-16,634758	-17,211172	-1,740125	0,026147	-0,237123	1,706745	-16,634758	-17,211172	-1,740125
15:35:14,13	0,415015	3,459010	-0,187998	0,426985	-0,188963	-1,427985	0,025392	-0,244151	1,705951	2,324463	-15,201235	-1,782933	-0,410641	-3,066835	0,437547	-35,468227	8,677450	10,962560	0,025392	-0,244151	1,705951	-16,841418	-17,194500	-1,782933	0,025392	-0,244151	1,705951	-16,841418	-17,194500	-1,782933
15:35:14,18	0,415015	3,459010	-0,187998	0,426985	-0,188963	-1,427985	0,026340	-0,237269	1,703637	2,025517	-15,166031	-1,741804	-0,410187	-3,067971	0,436339	-35,524228	8,645628	10,933690	0,026340	-0,237269	1,703637	-16,600093	-17,233735	-1,741804	0,026340	-0,237269	1,703637	-16,600093	-17,233735	-1,741804
15:35:14,23	0,415015	3,459010	-0,187998	0,426985	-0,188963	-1,427985	0,027097	-0,238231	1,702429	2,019961	-15,159260	-1,770674	-0,408938	-3,067404	0,436736	-35,487544	8,633804	10,923303	0,027097	-0,238231	1,702429	-16,681134	-17,286379	-1,770674	0,027097	-0,238231	1,702429	-16,681134	-17,286379	-1,770674
15:35:14,28	0,415015	3,459010	-0,187998	0,426985	-0,188963	-1,427985	0,025981	-0,239028	1,702826	2,069550	-15,179609	-1,781061	-0,407752	-3,069185	0,438693	-35,501511	8,664378	10,937711	0,025981	-0,239028	1,702826	-16,694174	-17,219125	-1,781061	0,025981	-0,239028	1,702826	-16,694174	-17,219125	-1,781061
15:35:14,33	0,415015	3,459010	-0,187998	0,426985	-0,188963	-1,427985	0,026931	-0,240946	1,704783	2,188757	-15,157599	-1,766653	-0,410091	-3,069287	0,441022	-35,501827	8,675011	10,936219	0,026931	-0,240946	1,704783	-16,725495	-17,271679	-1,766653	0,026931	-0,240946	1,704783	-16,725495	-17,271679	-1,766653
15:35:14,38	0,415015	3,459010	-0,187998	0,426985	-0,188963	-1,427985	0,028189	-0,238972	1,707112	2,095164	-15,097770	-1,768145	-0,407657	-3,066755	0,437538	-35,439260	8,634978	10,927519	0,028189	-0,238972	1,707112	-16,664135	-17,310609	-1,768145	0,028189	-0,238972	1,707112	-16,664135	-17,310609	-1,768145
15:35:14,43	0,415015	3,459010	-0,187998	0,426985	-0,188963	-1,427985	0,024779	-0,239814	1,703628	2,135541	-15,200873	-1,776845	-0,403571	-3,067802	0,437907	-35,455262	8,610028	10,898139	0,024779	-0,239814	1,703628	-16,689825	-17,146051	-1,776845	0,024779	-0,239814	1,703628	-16,689825	-17,146051	-1,776845
15:35:14,48	0,415015	3,459010	-0,187998	0,426985	-0,188963	-1,427985	0,023643	-0,243875	1,703997	2,317152	-15,261333	-1,806225	-0,408881	-3,068110	0,438698	-35,468057	8,640389	10,931715	0,023643	-0,243875	1,703997	-16,827074	-17,117327	-1,806225	0,023643	-0,243875	1,703997	-16,827074	-17,117327	-1,806225
15:35:14,53	0,415015	3,459010	-0,187998	0,426985	-0,188963	-1,427985	0,026565	-0,239431	1,704788	2,105922	-15,135659	-1,772649	-0,408343	-3,069655	0,441803	-35,509146	8,663895	10,940555	0,026565	-0,239431	1,704788	-16,689393	-17,221017	-1,772649	0,026565	-0,239431	1,704788	-16,689393	-17,221017	-1,772649
15:35:14,58	0,415015	3,459010	-0,187998	0,426985	-0,188963	-1,427985	0,027634	-0,240669	1,707893	2,170133	-15,127419	-1,763809	-0,409521	-3,067498	0,440619	-35,481855	8,600865	10,914866	0,027634	-0,240669	1,707893	-16,722398	-17,296677	-1,763809	0,027634	-0,240669	1,707893	-16,722398	-17,296677	-1,763809
15:35:14,63	0,415015	3,459010	-0,187998	0,426985	-0,188963	-1,427985	0,026355	-0,238571	1,706709	2,020082	-15,138779	-1,789498	-0,404789	-3,069594	0,441414	-35,497579	8,654489	10,926459	0,026355	-0,238571	1,706709	-16,707733	-17,207632	-1,789498	0,026355	-0,238571	1,706709	-16,707733	-17,207632	-1,789498
15:35:14,68	0,415015	3,459010	-0,187998	0,426985	-0,188963	-1,427985	0,025804	-0,243716	1,707504	2,326228	-15,207856	-1,777905	-0,407105	-3,068433	0,441800	-35,475116	8,648766	10,920737	0,025804	-0,243716	1,707504	-16,805513	-17,233463	-1,777905	0,025804	-0,243716	1,707504	-16,805513	-17,233463	-1,777905
15:35:14,73	0,415015	3,459010	-0,187998	0,426985	-0,188963	-1,427985	0,025957	-0,241130	1,707890	2,198019	-15,177599	-1,783627	-0,407109	-3,068535	0,441390	-35,475428	8,635741	10,891486	0,025957	-0,241130	1,707890	-16,730702	-17,215195	-1,783627	0,025957	-0,241130	1,707890	-16,730702	-17,215195	-1,783627
15:35:14,78	0,415015	3,459010	-0,187998	0,426985	-0,188963	-1,427985	0,026047	-0,241178	1,707480	2,189056	-15,166662	-1,812878	-0,403018	-3,067533	0,442201	-35,476651	8,614042	10,934772	0,026047	-0,241178	1,707480	-16,743399	-17,211345	-1,812878	0,026047	-0,241178	1,707480	-16,743399	-17,211345	-1,812878
15:35:14,83	0,415015	3,459010	-0,187998	0,426985	-0,188963	-1,427985	0,023134	-0,244220	1,708291	2,327841	-15,308353	-1,769592	-0,408285	-3,065889	0,442959	-35,469060	8,644212	10,924842	0,023134	-0,244220	1,708291	-16,843417	-17,124358	-1,769592	0,023134	-0,244220	1,708291	-16,843417	-17,124358	-1,769592
15:35:14,88	0,415015	3,459010	-0,187998	0,426985	-0,188963	-1,427985	0,024343	-0,238837	1,709049	2,077835	-15,254001	-1,779522	-0,404832	-3,068875	0,442194	-35,517036	8,660996	10,945873	0,024343	-0,238837	1,709049	-16,670837	-17,164904	-1,779522	0,024343	-0,238837	1,709049	-16,670837	-17,164904	-1,779522
15:35:14,93	0,415015	3,459010	-0,187998	0,426985	-0,188963	-1,427985	0,025202	-0,243320	1,708284	2,301514	-15,259238	-1,758491	-0,404774	-3,065850	0,443725	-35,480208	8,634848	10,910268	0,025202	-0,243320	1,708284	-16,799098	-17,237627	-1,758491	0,025202	-0,243320	1,708284	-16,799098	-17,237627	-1,758491
15:35:14,98	0,415015	3,459010	-0,187998	0,426985	-0,188963	-1,427985	0,022554	-0,241857	1,709815	2,221229	-15,351989	-1,794096	-0,406555	-3,066119	0,442958	-35,487211	8,646046	10,930198	0,022554	-0,241857	1,709815	-16,764571	-17,122475	-1,794096	0,022554	-0,241857	1,709815	-16,764571	-17,122475	-1,794096
15:35:15,03	0,415015	3,459010	-0,187998	0,426985	-0,188963	-1,427985	0,023677	-0,240450	1,709048	2,154226	-15,305248	-1,774166	-0,405351	-3,065896	0,443338	-35,486338	8,673169	10,916533	0,023677	-0,240450	1,709048	-16,721070	-17,163902	-1,774166	0,023677	-0,240450	1,709048	-16,721070	-17,163902	-1,774166
15:35:15,08	0,415015	3,459010	-0,187998	0,426985	-0,188963	-1,427985	0,022882	-0,241381	1,709428	2,226596	-15,359400	-1,787831	-0,408927	-3,064915	0,443356	-35,487323	8,640379	10,953770	0,022882	-0,241381	1,709428	-16,721832	-17,155638	-1,787831	0,022882	-0,241381	1,709428	-16,721832	-17,155638	-1,787831
15:35:15,13	0,415015	3,459010	-0,187998	0,426985	-0,188963	-1,427985	0,023821	-0,237793	1,709446	2,011137	-15,295038	-1,750594	-0,405371	-3,068272	0,442220	-35,474345	8,614959	10,958476	0,023821	-0,237793	1,709446	-16,655644	-17,164975	-1,750594	0,023821	-0,237793	1,709446	-16,655644	-17,164975	-1,750594
15:35:15,18	0,415015	3,459010	-0,187998	0,426985	-0,188963	-1,427985	0,024950	-0,242552	1,708310	2,243046	-15,212375	-1,745888	-0,405917	-3,068415	0,444544	-35,475069	8,656574	10,948596	0,024950	-0,242552	1,708310	-16,797265	-17,170948	-1,745888	0,024950	-0,242552	1,708310	-16,797265	-17,170948	-1,745888
15:35:15,23	0,415015	3,459010	-0,187998	0,426985	-0,188963	-1,427985	0,025346	-0,242150	1,710634	2,257821	-15,213194	-1,755768	-0,406561	-3,067485	0,444506	-35,499016	8,649396	10,919591	0,025346	-0,242150	1,710634	-16,750936	-17,202888	-1,755768	0,025346	-0,242150	1,710634	-16,750936	-17,202888	-1,755768
15:35:15,28	0,415015	3,459010	-0,187998	0,426985	-0,188963	-1,427985	0,024863	-0,241128	1,710596	2,186488	-15,255459	-1,784773	-0,406599	-3,068184	0,442569	-35,507908	8,633188	10,929922	0,024863	-0,241128	1,710596	-16,742043	-17,207238	-1,784773	0,024863	-0,241128	1,710596	-16,742043	-17,207238	-1,784773
15:35:15,33	0,415015	3,459010	-0,187998	0,426985	-0,188963	-1,427985	0,025487	-0,241444	1,708659	2,184454	-15,222618	-1,774442	-0,408891	-3,066927	0,443746	-35,479445	8,643718	10,938731	0,025487	-0,241444	1,708659	-16,768908	-17,223365	-1,774442	0,025487	-0,241444	1,708659	-16,768908	-17,223365	-1,774442
15:35:15,38	0,415015	3,459010	-0,187998	0,426985	-0,188963	-1,427985	0,025545	-0,238831	1,709836	2,071921	-15,200211	-1,765633	-0,407661	-3,065584	0,444915	-35,456303	8,648101	10,933489	0,025545	-0,238831	1,709836	-16,676308	-17,205521	-1,765633	0,025545	-0,238831	1,709836	-16,676308	-17,205521	-1,765633
15:35:15,43	0,415015	3,459010	-0,187998	0,426985	-0,188963	-1,427985	0,023767	-0,239224	1,711005	2,107732	-15,274828	-1,770875	-0,408879	-3,066813	0,445298	-35,484645	8,666457	10,938588	0,023767	-0,239224	1,711005	-16,671360	-17,140549	-1,770875	0,023767	-0,239224	1,711005	-16,671360	-17,140549	-1,770875
15:35:15,48	0,415015	3,459010	-0,187998	0,426985	-0,188963	-1,427985	0,025440	-0,238784	1,711388	2,086559	-15,221561	-1,765776	-0,407120	-3,063996	0,446835	-35,477256	8,642170	10,922985	0,025440	-0,238784	1,711388	-16,657964	-17,218603	-1,765776	0,025440	-0,238784	1,711388	-16,657964	-17,218603	-1,765776
15:35:15,53	0,415015	3,459010	-0,187998	0,426985	-0,188963	-1,427985	0,022121	-0,238899	1,712925	2,075225	-15,375582	-1,781379	-0,406456	-3,068253	0,445679	-35,457039	8,649419	10,898970	0,022121	-0,238899	1,712925	-16,678363	-17,112120	-1,781379	0,022121	-0,238899	1,712925	-16,678363	-17,112120	-1,781379
15:35:15,59	0,415015	3,459010	-0,187998	0,426985	-0,188963	-1,427985	0,025476	-0,241602	1,711769	2,232169	-15,187242	-1,805394	-0,409488	-3,066615	0,443339	-35,483623	8,643058	10,919563	0,025476	-0,241602	1,711769	-16,733608	-17,187141	-1,805394	0,025476	-0,241602	1,711769	-16,733608	-17,187141	-1,805394
15:35:15,64	0,415015	3,459010	-0,187998	0,426985	-0,188963	-1,427985	0,025872	-0,242450	1,710982	2,277658	-15,204438	-1,803963	-0,408953	-3,069636	0,444491	-35,519974	8,640609	10,904266	0,025872	-0,242450	1,710982	-16,754692	-17,235426	-1,803963	0,025872	-0,242450	1,710982	-16,754692	-17,235426	-1,803963
15:35:15,69	0,415015	3,459010	-0,187998	0,426985	-0,188963	-1,427985	0,027922	-0,240132	1,710581	2,116621	-15,110159	-1,800098	-0,406399	-3,066857	0,443030	-35,382420	8,558520	10,955262	0,027922	-0,240132	1,710581	-16,733744	-17,302052	-1,800098	0,027922	-0,240132	1,710581	-16,733744	-17,302052	-1,800098
15:35:15,74	0,415015	3,459010	-0,187998	0,426985	-0,188963	-1,427985	0,024238	-0,240954	1,709120	2,157050	-15,141551	-1,749102	-0,296643	-2,881062	0,810690	-27,314964	4,027129	10,908550	0,024238	-0,240954	1,709120	-16,757840	-17,044260	-1,749102	0,024238	-0,240954	1,709120	-16,757840	-17,044260	-1,749102
15:35:15,79	0,415015	3,459010	-0,187998	0,426985	-0,188963	-1,427985	-0,191543	-0,243108	2,076780	2,378508	-17,109846	-1,795814	-0,376611	-3,006547	0,694219	-32,997062	7,551526	10,924473	-0,191543	-0,243108	2,076780	-16,705501	-2,073752	-1,795814	-0,191543	-0,243108	2,076780	-16,705501	-2,073752	-1,795814
15:35:15,84	0,415015	3,459010	-0,187998	0,426985	-0,188963	-1,427985	-0,042886	-0,236597	1,960309	2,251058	-16,062715	-1,779891	-0,426381	-3,091581	0,184211	-34,559707	8,291503	10,943266	-0,042886	-0,236597	1,960309	-16,321770	-12,696201	-1,779891	-0,042886	-0,236597	1,960309	-16,321770	-12,696201	-1,779891
15:35:15,89	0,414909	3,458979	-0,187990	0,426983	-0,138967	-1,428030	0,055641	-0,236011	1,450301	2,080135	-12,662637	-1,761098	-0,414454	-3,066760	0,135877	-32,982595	7,584258	10,949246	0,055641	-0,236011	1,450301	-16,446742	-17,030421	-1,761098	0,055641	-0,236011	1,450301	-16,446742	-17,030421	-1,761098
15:35:15,94	0,414909	3,458979	-0,187990	0,426983	-0,138967	-1,428030	0,028182	-0,233929	1,401967	2,147948	-12,371021	-1,755118	-0,415023	-3,065443	0,140517	-32,976126	7,567444	10,921689	0,028182	-0,233929	1,401967	-16,215511	-14,583337	-1,755118	0,028182	-0,233929	1,401967	-16,215511	-14,583337	-1,755118
15:35:15,99	0,414909	3,458979	-0,187990	0,426983	-0,138967	-1,428030	0,027326	-0,232778	1,406607	2,076737	-12,401551	-1,782675	-0,414483	-3,065193	0,144772	-33,008799	7,571393	10,914847	0,027326	-0,232778	1,406607	-16,196320	-14,546631	-1,782675	0,027326	-0,232778	1,406607	-16,196320	-14,546631	-1,782675
15:35:16,04	0,414909	3,458979	-0,187990	0,426983	-0,138967	-1,428030	0,026840	-0,233121	1,410862	2,081648	-12,457108	-1,789517	-0,414511	-3,064888	0,145152	-33,007076	7,525962	10,903494	0,026840	-0,233121	1,410862	-16,218323	-14,564015	-1,789517	0,026840	-0,233121	1,410862	-16,218323	-14,564015	-1,789517
15:35:16,09	0,414909	3,458979	-0,187990	0,426983	-0,138967	-1,428030	0,026589	-0,232944	1,411242	2,033986	-12,445916	-1,800870	-0,416266	-3,061514	0,147861	-33,020291	7,595421	10,918939	0,026589	-0,232944	1,411242	-16,252127	-14,533174	-1,800870	0,026589	-0,232944	1,411242	-16,252127	-14,533174	-1,800870
15:35:16,14	0,414909	3,458979	-0,187990	0,426983	-0,138967	-1,428030	0,024545	-0,229737	1,413951	1,920755	-12,598411	-1,785425	-0,417471	-3,064979	0,145166	-33,024756	7,568430	10,938418	0,024545	-0,229737	1,413951	-16,113589	-14,525165	-1,785425	0,024545	-0,229737	1,413951	-16,113589	-14,525165	-1,785425
15:35:16,19	0,414909	3,458979	-0,187990	0,426983	-0,138967	-1,428030	0,028148	-0,230426	1,411256	1,930986	-12,401424	-1,765946	-0,416158	-3,064251	0,150608	-32,958424	7,520999	10,899324	0,028148	-0,230426	1,411256	-16,157461	-14,611017	-1,765946	0,028148	-0,230426	1,411256	-16,157461	-14,611017	-1,765946
15:35:16,24	0,414909	3,458979	-0,187990	0,426983	-0,138967	-1,428030	0,026861	-0,231199	1,416698	1,963288	-12,387155	-1,805040	-0,307255	-2,890749	0,496413	-25,294558	3,051604	10,913680	0,026861	-0,231199	1,416698	-16,185864	-14,495767	-1,805040	0,026861	-0,231199	1,416698	-16,185864	-14,495767	-1,805040
15:35:16,29	0,414909	3,458979	-0,187990	0,426983	-0,138967	-1,428030	-0,177848	-0,238761	1,762503	2,317814	-14,160227	-1,790684	-0,390145	-3,024143	0,379820	-31,261931	6,567628	10,901593	-0,177848	-0,238761	1,762503	-16,424920	-0,199181	-1,790684	-0,177848	-0,238761	1,762503	-16,424920	-0,199181	-1,790684
15:35:16,34	0,414909	3,458979	-0,187990	0,426983	-0,138967	-1,428030	-0,020881	-0,233673	1,645910	2,114542	-12,923843	-1,802771	-0,433728	-3,096166	-0,099670	-32,395011	7,215735	10,984669	-0,020881	-0,233673	1,645910	-16,228823	-11,284716	-1,802771	-0,020881	-0,233673	1,645910	-16,228823	-11,284716	-1,802771
15:35:16,39	0,414941	3,458982	-0,188011	0,427000	-0,088965	-1,428003	0,063285	-0,231941	1,166420	2,019198	-9,852565	-1,719695	-0,419561	-3,069796	-0,147283	-30,878893	6,523773	10,958028	0,063285	-0,231941	1,166420	-16,188180	-14,820431	-1,719695	0,063285	-0,231941	1,166420	-16,188180	-14,820431	-1,719695
15:35:16,44	0,414941	3,458982	-0,188011	0,427000	-0,088965	-1,428003	0,033365	-0,231025	1,118807	2,130346	-9,749429	-1,746336	-0,419720	-3,068252	-0,141881	-30,944993	6,481694	10,954274	0,033365	-0,231025	1,118807	-16,005091	-12,368573	-1,746336	0,033365	-0,231025	1,118807	-16,005091	-12,368573	-1,746336
15:35:16,49	0,414941	3,458982	-0,188011	0,427000	-0,088965	-1,428003	0,032107	-0,230115	1,124209	2,013562	-9,851047	-1,750090	-0,417903	-3,070135	-0,135278	-30,941878	6,480500	10,930841	0,032107	-0,230115	1,124209	-16,050483	-12,371442	-1,750090	0,032107	-0,230115	1,124209	-16,050483	-12,371442	-1,750090
15:35:16,54	0,414941	3,458982	-0,188011	0,427000	-0,088965	-1,428003	0,032829	-0,232630	1,130812	2,144871	-9,810196	-1,773523	-0,417296	-3,070364	-0,136822	-30,931731	6,484321	10,936714	0,032829	-0,232630	1,130812	-16,116610	-12,387288	-1,773523	0,032829	-0,232630	1,130812	-16,116610	-12,387288	-1,773523
15:35:16,59	0,414941	3,458982	-0,188011	0,427000	-0,088965	-1,428003	0,032724	-0,233271	1,129268	2,186545	-9,808793	-1,767650	-0,422028	-3,065957	-0,131446	-30,950824	6,502049	10,895282	0,032724	-0,233271	1,129268	-16,125193	-12,377620	-1,767650	0,032724	-0,233271	1,129268	-16,125193	-12,377620	-1,767650
15:35:16,64	0,414941	3,458982	-0,188011	0,427000	-0,088965	-1,428003	0,031274	-0,226969	1,134644	1,864670	-9,909599	-1,809082	-0,418480	-3,069890	-0,130601	-30,946309	6,493021	10,952604	0,031274	-0,226969	1,134644	-15,952395	-12,364591	-1,809082	0,031274	-0,226969	1,134644	-15,952395	-12,364591	-1,809082
15:35:16,69	0,414941	3,458982	-0,188011	0,427000	-0,088965	-1,428003	0,032906	-0,232008	1,135489	2,121153	-9,816315	-1,751760	-0,421382	-3,071008	-0,130982	-30,928640	6,493301	10,951995	0,032906	-0,232008	1,135489	-16,091497	-12,399414	-1,751760	0,032906	-0,232008	1,135489	-16,091497	-12,399414	-1,751760
15:35:16,74	0,414941	3,458982	-0,188011	0,427000	-0,088965	-1,428003	0,035325	-0,230053	1,135108	2,028570	-9,675368	-1,752369	-0,420707	-3,066438	-0,131760	-30,885352	6,522788	10,948918	0,035325	-0,230053	1,135108	-16,030612	-12,448353	-1,752369	0,035325	-0,230053	1,135108	-16,030612	-12,448353	-1,752369
15:35:16,79	0,414941	3,458982	-0,188011	0,427000	-0,088965	-1,428003	0,031029	-0,228353	1,134330	1,987358	-9,875992	-1,755446	-0,417872	-3,070366	-0,127485	-30,942640	6,487250	10,955364	0,031029	-0,228353	1,134330	-15,938385	-12,311776	-1,755446	0,031029	-0,228353	1,134330	-15,938385	-12,311776	-1,755446
15:35:16,84	0,414941	3,458982	-0,188011	0,427000	-0,088965	-1,428003	0,033014	-0,232772	1,138605	2,157698	-9,804645	-1,749000	-0,418428	-3,065864	-0,131379	-30,911001	6,496002	10,953416	0,033014	-0,232772	1,138605	-16,114896	-12,396207	-1,749000	0,033014	-0,232772	1,138605	-16,114896	-12,396207	-1,749000
15:35:16,89	0,414941	3,458982	-0,188011	0,427000	-0,088965	-1,428003	0,029393	-0,230040	1,134711	2,039034	-9,969876	-1,750948	-0,419617	-3,067495	-0,128654	-30,918134	6,475513	10,955573	0,029393	-0,230040	1,134711	-16,019100	-12,277246	-1,750948	0,029393	-0,230040	1,134711	-16,019100	-12,277246	-1,750948
15:35:16,94	0,414941	3,458982	-0,188011	0,427000	-0,088965	-1,428003	0,031400	-0,229825	1,137436	2,006571	-9,861468	-1,748791	-0,421368	-3,068535	-0,124008	-30,934017	6,503060	10,938799	0,031400	-0,229825	1,137436	-16,034727	-12,326352	-1,748791	0,031400	-0,229825	1,137436	-16,034727	-12,326352	-1,748791
15:35:16,99	0,414941	3,458982	-0,188011	0,427000	-0,088965	-1,428003	0,033176	-0,228829	1,142082	1,970677	-9,796617	-1,765565	-0,421302	-3,069086	-0,124375	-30,908334	6,519303	10,948898	0,033176	-0,228829	1,142082	-15,992409	-12,400958	-1,765565	0,033176	-0,228829	1,142082	-15,992409	-12,400958	-1,765565
15:35:17,04	0,414941	3,458982	-0,188011	0,427000	-0,088965	-1,428003	0,033620	-0,229162	1,141715	2,014875	-9,759430	-1,755466	-0,418998	-3,068352	-0,125931	-30,922101	6,505425	10,954894	0,033620	-0,229162	1,141715	-15,974312	-12,398593	-1,755466	0,033620	-0,229162	1,141715	-15,974312	-12,398593	-1,755466
15:35:17,09	0,414941	3,458982	-0,188011	0,427000	-0,088965	-1,428003	0,031832	-0,230790	1,140159	2,080673	-9,857361	-1,749470	-0,421897	-3,065467	-0,125195	-30,903036	6,515168	10,910883	0,031832	-0,230790	1,140159	-16,036379	-12,356209	-1,749470	0,031832	-0,230790	1,140159	-16,036379	-12,356209	-1,749470
15:35:17,14	0,414941	3,458982	-0,188011	0,427000	-0,088965	-1,428003	0,030783	-0,226837	1,140895	1,893064	-9,900283	-1,793481	-0,417764	-3,065116	-0,125178	-30,890174	6,496666	10,920604	0,030783	-0,226837	1,140895	-15,913643	-12,316764	-1,793481	0,030783	-0,226837	1,140895	-15,913643	-12,316764	-1,793481
15:35:17,19	0,414941	3,458982	-0,188011	0,427000	-0,088965	-1,428003	0,028413	-0,230241	1,140912	2,060474	-10,003129	-1,783760	-0,419538	-3,065645	-0,124010	-30,892398	6,485201	10,924010	0,028413	-0,230241	1,140912	-16,013437	-12,233572	-1,783760	0,028413	-0,230241	1,140912	-16,013437	-12,233572	-1,783760
15:35:17,24	0,414941	3,458982	-0,188011	0,427000	-0,088965	-1,428003	0,029758	-0,228969	1,142080	1,983292	-9,929409	-1,780354	-0,420747	-3,069852	-0,127486	-30,923424	6,529603	10,951258	0,029758	-0,228969	1,142080	-15,990772	-12,265394	-1,780354	0,029758	-0,228969	1,142080	-15,990772	-12,265394	-1,780354
15:35:17,29	0,414941	3,458982	-0,188011	0,427000	-0,088965	-1,428003	0,034006	-0,230026	1,138604	2,061196	-9,757569	-1,753106	-0,422584	-3,065993	-0,123256	-30,944933	6,495236	10,928679	0,034006	-0,230026	1,138604	-15,995842	-12,427044	-1,753106	0,034006	-0,230026	1,138604	-15,995842	-12,427044	-1,753106
15:35:17,34	0,414941	3,458982	-0,188011	0,427000	-0,088965	-1,428003	0,030942	-0,228278	1,144025	1,950447	-9,886251	-1,771626	-0,420728	-3,066324	-0,122065	-30,906790	6,497082	10,932738	0,030942	-0,228278	1,144025	-15,969364	-12,315171	-1,771626	0,030942	-0,228278	1,144025	-15,969364	-12,315171	-1,771626
15:35:17,39	0,414941	3,458982	-0,188011	0,427000	-0,088965	-1,428003	0,030942	-0,228278	1,144025	1,950447	-9,886251	-1,771626	-0,421911	-3,065433	-0,122447	-30,914294	6,528287	10,953356	0,030942	-0,228278	1,144025	-15,969364	-12,315171	-1,771626	0,030942	-0,228278	1,144025	-15,969364	-12,315171	-1,771626
15:35:17,44	0,414941	3,458982	-0,188011	0,427000	-0,088965	-1,428003	0,030761	-0,226808	1,143643	1,897282	-9,917739	-1,751008	-0,421338	-3,067923	-0,122835	-30,919839	6,503058	10,942880	0,030761	-0,226808	1,143643	-15,907139	-12,332490	-1,751008	0,030761	-0,226808	1,143643	-15,907139	-12,332490	-1,751008
15:35:17,49	0,414941	3,458982	-0,188011	0,427000	-0,088965	-1,428003	0,032631	-0,228550	1,143255	1,963229	-9,812700	-1,761484	-0,417831	-3,067847	-0,120531	-30,942101	6,506686	10,913370	0,032631	-0,228550	1,143255	-15,977914	-12,374225	-1,761484	0,032631	-0,228550	1,143255	-15,977914	-12,374225	-1,761484
15:35:17,54	0,414941	3,458982	-0,188011	0,427000	-0,088965	-1,428003	0,030811	-0,231548	1,145559	2,111156	-9,928409	-1,790994	-0,420146	-3,066095	-0,123636	-30,928879	6,559247	10,926357	0,030811	-0,231548	1,145559	-16,065361	-12,347101	-1,790994	0,030811	-0,231548	1,145559	-16,065361	-12,347101	-1,790994
15:35:17,59	0,414941	3,458982	-0,188011	0,427000	-0,088965	-1,428003	0,030452	-0,228668	1,142454	2,013514	-9,961932	-1,778007	-0,420814	-3,066956	-0,123577	-30,932573	6,484227	11,001235	0,030452	-0,228668	1,142454	-15,936905	-12,352405	-1,778007	0,030452	-0,228668	1,142454	-15,936905	-12,352405	-1,778007
15:35:17,64	0,414941	3,458982	-0,188011	0,427000	-0,088965	-1,428003	0,031531	-0,228520	1,142513	1,939001	-9,871485	-1,703129	-0,421333	-3,064452	-0,122487	-30,921022	6,525521	10,910000	0,031531	-0,228520	1,142513	-15,999798	-12,346702	-1,703129	0,031531	-0,228520	1,142513	-15,999798	-12,346702	-1,703129
15:35:17,69	0,414941	3,458982	-0,188011	0,427000	-0,088965	-1,428003	0,029622	-0,226818	1,143603	1,892053	-9,981400	-1,794364	-0,417783	-3,065887	-0,121666	-30,904918	6,496847	10,942733	0,029622	-0,226818	1,143603	-15,913168	-12,306754	-1,794364	0,029622	-0,226818	1,143603	-15,913168	-12,306754	-1,794364
15:35:17,74	0,414941	3,458982	-0,188011	0,427000	-0,088965	-1,428003	0,029090	-0,230611	1,144424	2,072483	-9,980780	-1,761631	-0,423112	-3,068345	-0,120882	-30,927350	6,507849	10,960934	0,029090	-0,230611	1,144424	-16,030449	-12,264374	-1,761631	0,029090	-0,230611	1,144424	-16,030449	-12,264374	-1,761631
15:35:17,80	0,414941	3,458982	-0,188011	0,427000	-0,088965	-1,428003	0,033883	-0,227224	1,145208	1,894698	-9,756481	-1,743430	-0,419014	-3,068541	-0,118972	-30,950892	6,515312	10,922171	0,033883	-0,227224	1,145208	-15,942395	-12,416312	-1,743430	0,033883	-0,227224	1,145208	-15,942395	-12,416312	-1,743430
15:35:17,85	0,414941	3,458982	-0,188011	0,427000	-0,088965	-1,428003	0,034549	-0,229655	1,143653	1,999060	-9,698820	-1,762896	-0,417199	-3,067658	-0,120111	-30,912858	6,487854	10,936573	0,034549	-0,229655	1,143653	-16,028847	-12,410917	-1,762896	0,034549	-0,229655	1,143653	-16,028847	-12,410917	-1,762896
15:35:17,90	0,414941	3,458982	-0,188011	0,427000	-0,088965	-1,428003	0,030332	-0,232001	1,145979	2,133024	-9,918606	-1,767791	-0,419914	-3,061434	-0,119288	-30,764898	6,419610	10,947355	0,030332	-0,232001	1,145979	-16,079052	-12,299652	-1,767791	0,030332	-0,232001	1,145979	-16,079052	-12,299652	-1,767791
15:35:17,95	0,414941	3,458982	-0,188011	0,427000	-0,088965	-1,428003	0,026300	-0,226538	1,146802	1,863835	-9,966008	-1,757009	-0,308685	-2,875170	0,232548	-22,410570	1,545024	10,872429	0,026300	-0,226538	1,146802	-15,919408	-12,030545	-1,757009	0,026300	-0,226538	1,146802	-15,919408	-12,030545	-1,757009
15:35:18,00	0,414941	3,458982	-0,188011	0,427000	-0,088965	-1,428003	-0,190625	-0,229733	1,498638	1,985630	-11,573734	-1,831935	-0,394729	-3,019984	0,128978	-29,011399	5,669744	10,934328	-0,190625	-0,229733	1,498638	-16,048426	3,390304	-1,831935	-0,190625	-0,229733	1,498638	-16,048426	3,390304	-1,831935
15:35:18,05	0,414941	3,458982	-0,188011	0,427000	-0,088965	-1,428003	-0,022190	-0,227624	1,395068	2,147667	-10,593956	-1,770036	-0,441442	-3,099570	-0,375211	-30,491628	6,318427	10,913229	-0,022190	-0,227624	1,395068	-15,720846	-8,852067	-1,770036	-0,022190	-0,227624	1,395068	-15,720846	-8,852067	-1,770036
15:35:18,10	0,415021	3,458962	-0,187975	0,426978	-0,038978	-1,428050	0,070090	-0,226962	0,890879	1,934886	-7,401677	-1,791135	-0,430920	-3,079350	-0,400007	-29,388553	5,725250	10,956093	0,070090	-0,226962	0,890879	-15,881634	-12,903731	-1,791135	0,070090	-0,226962	0,890879	-15,881634	-12,903731	-1,791135
15:35:18,15	0,415021	3,458962	-0,187975	0,426978	-0,038978	-1,428050	0,047318	-0,225965	0,866083	1,920859	-7,333917	-1,748271	-0,432006	-3,080910	-0,389916	-29,383847	5,756789	10,926270	0,047318	-0,225965	0,866083	-15,817374	-11,048407	-1,748271	0,047318	-0,225965	0,866083	-15,817374	-11,048407	-1,748271
15:35:18,20	0,415021	3,458962	-0,187975	0,426978	-0,038978	-1,428050	0,049212	-0,225804	0,876174	1,942166	-7,247126	-1,778094	-0,429025	-3,077327	-0,385228	-29,361779	5,753277	10,958041	0,049212	-0,225804	0,876174	-15,783447	-11,110290	-1,778094	0,049212	-0,225804	0,876174	-15,783447	-11,110290	-1,778094
15:35:18,25	0,415021	3,458962	-0,187975	0,426978	-0,038978	-1,428050	0,044618	-0,226594	0,880862	1,991216	-7,465143	-1,746323	-0,427922	-3,076228	-0,384081	-29,384868	5,718774	10,951983	0,044618	-0,226594	0,880862	-15,796379	-10,967684	-1,746323	0,044618	-0,226594	0,880862	-15,796379	-10,967684	-1,746323
15:35:18,30	0,415021	3,458962	-0,187975	0,426978	-0,038978	-1,428050	0,043116	-0,226999	0,882009	1,970897	-7,546033	-1,752381	-0,427896	-3,076844	-0,384466	-29,376385	5,725274	10,947407	0,043116	-0,226999	0,882009	-15,848559	-10,930603	-1,752381	0,043116	-0,226999	0,882009	-15,848559	-10,930603	-1,752381
15:35:18,35	0,415021	3,458962	-0,187975	0,426978	-0,038978	-1,428050	0,043636	-0,227330	0,881624	1,997965	-7,514868	-1,756957	-0,429001	-3,076344	-0,381333	-29,345620	5,727385	10,964516	0,043636	-0,227330	0,881624	-15,847454	-10,940302	-1,756957	0,043636	-0,227330	0,881624	-15,847454	-10,940302	-1,756957
15:35:18,40	0,415021	3,458962	-0,187975	0,426978	-0,038978	-1,428050	0,043756	-0,226123	0,884757	1,952403	-7,483067	-1,739848	-0,429379	-3,073657	-0,374319	-29,230377	5,652128	10,932760	0,043756	-0,226123	0,884757	-15,798252	-10,917880	-1,739848	0,043756	-0,226123	0,884757	-15,798252	-10,917880	-1,739848
15:35:18,45	0,415021	3,458962	-0,187975	0,426978	-0,038978	-1,428050	0,041617	-0,224453	0,891771	1,858009	-7,456816	-1,771604	-0,320090	-2,883465	-0,032104	-20,671978	0,842724	10,888151	0,041617	-0,224453	0,891771	-15,761550	-10,723788	-1,771604	0,041617	-0,224453	0,891771	-15,761550	-10,723788	-1,771604
15:35:18,50	0,415021	3,458962	-0,187975	0,426978	-0,038978	-1,428050	-0,177738	-0,224004	1,233986	1,948795	-9,046808	-1,816213	-0,393807	-3,007149	-0,116241	-26,167218	4,143525	10,881510	-0,177738	-0,224004	1,233986	-15,635516	4,905619	-1,816213	-0,177738	-0,224004	1,233986	-15,635516	4,905619	-1,816213
15:35:18,55	0,415021	3,458962	-0,187975	0,426978	-0,038978	-1,428050	-0,033766	-0,222005	1,149849	1,955813	-7,969707	-1,822854	-0,440954	-3,087535	-0,605619	-27,691879	5,064622	10,937910	-0,033766	-0,222005	1,149849	-15,471590	-5,319041	-1,822854	-0,033766	-0,222005	1,149849	-15,471590	-5,319041	-1,822854
15:35:18,60	0,414973	3,458981	-0,187995	0,427006	0,011032	-1,428012	0,059423	-0,221367	0,660471	1,958017	-4,904783	-1,766454	-0,429535	-3,060032	-0,629634	-26,424846	4,445552	10,925723	0,059423	-0,221367	0,660471	-15,419330	-9,569513	-1,766454	0,059423	-0,221367	0,660471	-15,419330	-9,569513	-1,766454
15:35:18,65	0,414973	3,458981	-0,187995	0,427006	0,011032	-1,428012	0,029896	-0,217505	0,636456	1,854566	-5,033390	-1,778641	-0,425491	-3,061204	-0,619524	-26,480900	4,443678	10,949684	0,029896	-0,217505	0,636456	-15,219594	-7,380219	-1,778641	0,029896	-0,217505	0,636456	-15,219594	-7,380219	-1,778641
15:35:18,70	0,414973	3,458981	-0,187995	0,427006	0,011032	-1,428012	0,028889	-0,221594	0,646566	2,037515	-5,133375	-1,754680	-0,425435	-3,056938	-0,613708	-26,449633	4,424100	10,936148	0,028889	-0,221594	0,646566	-15,357587	-7,401134	-1,754680	0,028889	-0,221594	0,646566	-15,357587	-7,401134	-1,754680
15:35:18,75	0,414973	3,458981	-0,187995	0,427006	0,011032	-1,428012	0,025166	-0,219508	0,652382	1,927763	-5,290086	-1,768216	-0,426556	-3,059411	-0,614074	-26,438437	4,455470	10,946391	0,025166	-0,219508	0,652382	-15,303651	-7,265617	-1,768216	0,025166	-0,219508	0,652382	-15,303651	-7,265617	-1,768216
15:35:18,80	0,414973	3,458981	-0,187995	0,427006	0,011032	-1,428012	0,027868	-0,219774	0,652016	1,974359	-5,155557	-1,757973	-0,429573	-3,060620	-0,612125	-26,472114	4,446157	10,973622	0,027868	-0,219774	0,652016	-15,277934	-7,343216	-1,757973	0,027868	-0,219774	0,652016	-15,277934	-7,343216	-1,757973
15:35:18,85	0,414973	3,458981	-0,187995	0,427006	0,011032	-1,428012	0,030423	-0,217766	0,653965	1,845023	-5,047197	-1,730742	-0,427855	-3,058151	-0,613321	-26,489281	4,447768	10,955861	0,030423	-0,217766	0,653965	-15,249618	-7,435435	-1,730742	0,030423	-0,217766	0,653965	-15,249618	-7,435435	-1,730742
15:35:18,90	0,414973	3,458981	-0,187995	0,427006	0,011032	-1,428012	0,027427	-0,218019	0,652769	1,851006	-5,218680	-1,748503	-0,427811	-3,059496	-0,611328	-26,472829	4,454454	11,002953	0,027427	-0,218019	0,652769	-15,263518	-7,371705	-1,748503	0,027427	-0,218019	0,652769	-15,263518	-7,371705	-1,748503
15:35:18,95	0,414973	3,458981	-0,187995	0,427006	0,011032	-1,428012	0,028570	-0,218730	0,654762	1,901953	-5,148358	-1,701411	-0,424271	-3,060508	-0,609046	-26,471255	4,409403	10,923044	0,028570	-0,218730	0,654762	-15,268322	-7,391079	-1,701411	0,028570	-0,218730	0,654762	-15,268322	-7,391079	-1,701411
15:35:19,00	0,414973	3,458981	-0,187995	0,427006	0,011032	-1,428012	0,027676	-0,222302	0,657044	2,049465	-5,170920	-1,781320	-0,424298	-3,058233	-0,610979	-26,478225	4,431978	10,954419	0,027676	-0,222302	0,657044	-15,401208	-7,343519	-1,781320	0,027676	-0,222302	0,657044	-15,401208	-7,343519	-1,781320
15:35:19,05	0,414973	3,458981	-0,187995	0,427006	0,011032	-1,428012	0,025719	-0,221141	0,655111	2,005158	-5,290011	-1,749945	-0,425459	-3,060945	-0,607082	-26,490480	4,450510	10,961854	0,025719	-0,221141	0,655111	-15,354374	-7,308981	-1,749945	0,025719	-0,221141	0,655111	-15,354374	-7,308981	-1,749945
15:35:19,10	0,414973	3,458981	-0,187995	0,427006	0,011032	-1,428012	0,028648	-0,221491	0,659008	2,033303	-5,157582	-1,742510	-0,424296	-3,060736	-0,607095	-26,477766	4,386790	10,935697	0,028648	-0,221491	0,659008	-15,353740	-7,406479	-1,742510	0,028648	-0,221491	0,659008	-15,353740	-7,406479	-1,742510
15:35:19,15	0,414973	3,458981	-0,187995	0,427006	0,011032	-1,428012	0,027886	-0,222394	0,658995	2,031431	-5,154336	-1,768667	-0,429570	-3,058262	-0,606703	-26,472290	4,433177	10,960569	0,027886	-0,222394	0,658995	-15,426495	-7,343414	-1,768667	0,027886	-0,222394	0,658995	-15,426495	-7,343414	-1,768667
15:35:19,20	0,414973	3,458981	-0,187995	0,427006	0,011032	-1,428012	0,028380	-0,216589	0,659387	1,772493	-5,147096	-1,743795	-0,425422	-3,058662	-0,602851	-26,473853	4,427694	10,905427	0,028380	-0,216589	0,659387	-15,229758	-7,374959	-1,743795	0,028380	-0,216589	0,659387	-15,229758	-7,374959	-1,743795
15:35:19,25	0,414973	3,458981	-0,187995	0,427006	0,011032	-1,428012	0,026653	-0,220382	0,663239	1,964198	-5,235558	-1,798937	-0,426043	-3,058963	-0,602830	-26,486667	4,430415	10,939397	0,026653	-0,220382	0,663239	-15,335801	-7,327782	-1,798937	0,026653	-0,220382	0,663239	-15,335801	-7,327782	-1,798937
15:35:19,30	0,414973	3,458981	-0,187995	0,427006	0,011032	-1,428012	0,027224	-0,219994	0,663260	1,939974	-5,218314	-1,764967	-0,428349	-3,061207	-0,602050	-26,468304	4,418393	10,923082	0,027224	-0,219994	0,663260	-15,329572	-7,355376	-1,764967	0,027224	-0,219994	0,663260	-15,329572	-7,355376	-1,764967
15:35:19,35	0,414973	3,458981	-0,187995	0,427006	0,011032	-1,428012	0,030320	-0,219119	0,664040	1,893254	-5,035371	-1,781282	-0,428988	-3,060639	-0,602460	-26,499889	4,446944	10,919699	0,030320	-0,219119	0,664040	-15,307619	-7,415525	-1,781282	0,030320	-0,219119	0,664040	-15,307619	-7,415525	-1,781282
15:35:19,40	0,414973	3,458981	-0,187995	0,427006	0,011032	-1,428012	0,030148	-0,218282	0,663630	1,858646	-5,085941	-1,784665	-0,427191	-3,059519	-0,600891	-26,489229	4,461719	10,934121	0,030148	-0,218282	0,663630	-15,276495	-7,452598	-1,784665	0,030148	-0,218282	0,663630	-15,276495	-7,452598	-1,784665
15:35:19,45	0,414973	3,458981	-0,187995	0,427006	0,011032	-1,428012	0,028279	-0,219278	0,665199	1,928586	-5,181300	-1,770243	-0,425481	-3,059882	-0,603221	-26,502266	4,434308	10,939881	0,028279	-0,219278	0,665199	-15,284775	-7,401218	-1,770243	0,028279	-0,219278	0,665199	-15,284775	-7,401218	-1,770243
15:35:19,50	0,414973	3,458981	-0,187995	0,427006	0,011032	-1,428012	0,027739	-0,220941	0,662869	1,984768	-5,206975	-1,764483	-0,427176	-3,058029	-0,605931	-26,465714	4,458267	10,946749	0,027739	-0,220941	0,662869	-15,359084	-7,384487	-1,764483	0,027739	-0,220941	0,662869	-15,359084	-7,384487	-1,764483
15:35:19,55	0,414973	3,458981	-0,187995	0,427006	0,011032	-1,428012	0,026981	-0,218547	0,660159	1,899304	-5,226695	-1,757615	-0,427840	-3,057974	-0,600528	-26,510372	4,448061	10,924106	0,026981	-0,218547	0,660159	-15,256618	-7,344734	-1,757615	0,026981	-0,218547	0,660159	-15,256618	-7,344734	-1,757615
15:35:19,60	0,414973	3,458981	-0,187995	0,427006	0,011032	-1,428012	0,027266	-0,217944	0,665562	1,836793	-5,245450	-1,780258	-0,424326	-3,057974	-0,601300	-26,510408	4,425704	10,924467	0,027266	-0,217944	0,665562	-15,271812	-7,385858	-1,780258	0,027266	-0,217944	0,665562	-15,271812	-7,385858	-1,780258
15:35:19,65	0,414973	3,458981	-0,187995	0,427006	0,011032	-1,428012	0,025508	-0,220987	0,664790	1,975655	-5,325717	-1,779897	-0,428946	-3,058634	-0,599706	-26,479476	4,459939	10,962141	0,025508	-0,220987	0,664790	-15,371834	-7,328124	-1,779897	0,025508	-0,220987	0,664790	-15,371834	-7,328124	-1,779897
15:35:19,70	0,414973	3,458981	-0,187995	0,427006	0,011032	-1,428012	0,028390	-0,217316	0,666384	1,829867	-5,166182	-1,742223	-0,423182	-3,059979	-0,600486	-26,525318	4,417389	10,967365	0,028390	-0,217316	0,666384	-15,229433	-7,394827	-1,742223	0,028390	-0,217316	0,666384	-15,229433	-7,394827	-1,742223
15:35:19,75	0,414973	3,458981	-0,187995	0,427006	0,011032	-1,428012	0,026674	-0,222980	0,665604	2,064649	-5,273869	-1,736999	-0,424364	-3,060151	-0,600510	-26,525874	4,403174	10,937630	0,026674	-0,222980	0,665604	-15,439312	-7,367763	-1,736999	0,026674	-0,222980	0,665604	-15,439312	-7,367763	-1,736999
15:35:19,81	0,414973	3,458981	-0,187995	0,427006	0,011032	-1,428012	0,027413	-0,222043	0,665580	2,003319	-5,228797	-1,766734	-0,426636	-3,057779	-0,601675	-26,498387	4,462215	10,939907	0,027413	-0,222043	0,665580	-15,427061	-7,380730	-1,766734	0,027413	-0,222043	0,665580	-15,427061	-7,380730	-1,766734
15:35:19,86	0,414973	3,458981	-0,187995	0,427006	0,011032	-1,428012	0,026495	-0,218890	0,664415	1,904215	-5,282252	-1,764457	-0,428387	-3,054895	-0,600119	-26,485137	4,463550	10,953527	0,026495	-0,218890	0,664415	-15,278620	-7,362118	-1,764457	0,026495	-0,218890	0,664415	-15,278620	-7,362118	-1,764457
15:35:19,91	0,414973	3,458981	-0,187995	0,427006	0,011032	-1,428012	0,024873	-0,215931	0,665971	1,758139	-5,355786	-1,750837	-0,426527	-3,059317	-0,598158	-26,430910	4,374762	10,914681	0,024873	-0,215931	0,665971	-15,192431	-7,308328	-1,750837	0,024873	-0,215931	0,665971	-15,192431	-7,308328	-1,750837
15:35:19,96	0,414973	3,458981	-0,187995	0,427006	0,011032	-1,428012	0,027773	-0,219752	0,667932	1,907076	-5,113651	-1,789683	-0,308211	-2,879081	-0,260711	-18,286120	-0,605358	10,910601	0,027773	-0,219752	0,667932	-15,343480	-7,293812	-1,789683	0,027773	-0,219752	0,667932	-15,343480	-7,293812	-1,789683
15:35:20,01	0,414973	3,458981	-0,187995	0,427006	0,011032	-1,428012	-0,187475	-0,232099	1,005379	2,308583	-6,762857	-1,793763	-0,405054	-3,018609	-0,353122	-24,992148	3,524742	10,936810	-0,187475	-0,232099	1,005379	-15,911177	7,953893	-1,793763	-0,187475	-0,232099	1,005379	-15,911177	7,953893	-1,793763
15:35:20,06	0,414973	3,458981	-0,187995	0,427006	0,011032	-1,428012	-0,018218	-0,217994	0,912968	1,798894	-5,834163	-1,767554	-0,443690	-3,096911	-0,836162	-26,255330	4,032577	10,984899	-0,018218	-0,217994	0,912968	-15,313645	-4,404039	-1,767554	-0,018218	-0,217994	0,912968	-15,313645	-4,404039	-1,767554
15:35:20,11	0,414925	3,458970	-0,188007	0,426967	0,061011	-1,428017	0,068911	-0,223687	0,429928	1,903104	-2,651288	-1,719465	-0,430337	-3,075018	-0,862175	-25,195552	3,416292	10,990185	0,068911	-0,223687	0,429928	-15,656287	-8,060839	-1,719465	0,068911	-0,223687	0,429928	-15,656287	-8,060839	-1,719465
15:35:20,16	0,414925	3,458970	-0,188007	0,426967	0,061011	-1,428017	0,043275	-0,224304	0,403915	1,931375	-2,758451	-1,714179	-0,427912	-3,074519	-0,851665	-25,187301	3,435189	11,004184	0,043275	-0,224304	0,403915	-15,676474	-6,155534	-1,714179	0,043275	-0,224304	0,403915	-15,676474	-6,155534	-1,714179
15:35:20,21	0,414925	3,458970	-0,188007	0,426967	0,061011	-1,428017	0,041630	-0,226154	0,414425	2,048094	-2,846287	-1,700180	-0,429089	-3,074059	-0,848169	-25,190623	3,430817	11,006661	0,041630	-0,226154	0,414425	-15,705023	-6,114248	-1,700180	0,041630	-0,226154	0,414425	-15,705023	-6,114248	-1,700180
15:35:20,26	0,414925	3,458970	-0,188007	0,426967	0,061011	-1,428017	0,041820	-0,224904	0,417921	1,977652	-2,837097	-1,697703	-0,434437	-3,074608	-0,845830	-25,215615	3,435291	11,038548	0,041820	-0,224904	0,417921	-15,677348	-6,119975	-1,697703	0,041820	-0,224904	0,417921	-15,677348	-6,119975	-1,697703
15:35:20,31	0,414925	3,458970	-0,188007	0,426967	0,061011	-1,428017	0,044970	-0,220548	0,420260	1,742505	-2,697183	-1,665816	-0,430806	-3,073224	-0,841968	-25,186491	3,451804	10,988809	0,044970	-0,220548	0,420260	-15,570529	-6,227328	-1,665816	0,044970	-0,220548	0,420260	-15,570529	-6,227328	-1,665816
15:35:20,36	0,414925	3,458970	-0,188007	0,426967	0,061011	-1,428017	0,041956	-0,223000	0,424122	1,898860	-2,836957	-1,715555	-0,429106	-3,070428	-0,840031	-25,201906	3,421100	11,002049	0,041956	-0,223000	0,424122	-15,606638	-6,130485	-1,715555	0,041956	-0,223000	0,424122	-15,606638	-6,130485	-1,715555
15:35:20,41	0,414925	3,458970	-0,188007	0,426967	0,061011	-1,428017	0,041054	-0,225310	0,430789	1,959372	-2,765318	-1,689628	-0,428355	-3,073598	-0,835301	-25,113656	3,340912	11,014736	0,041054	-0,225310	0,430789	-15,727475	-5,988069	-1,689628	0,041054	-0,225310	0,430789	-15,727475	-5,988069	-1,689628
15:35:20,46	0,414925	3,458970	-0,188007	0,426967	0,061011	-1,428017	0,041054	-0,225310	0,430789	1,959372	-2,765318	-1,689628	-0,318788	-2,880411	-0,482594	-16,508157	-1,273833	10,955451	0,041054	-0,225310	0,430789	-15,727475	-5,988069	-1,689628	0,041054	-0,225310	0,430789	-15,727475	-5,988069	-1,689628
15:35:20,51	0,414925	3,458970	-0,188007	0,426967	0,061011	-1,428017	-0,181034	-0,223604	0,783496	2,176898	-4,553969	-1,748913	-0,397587	-3,012633	-0,590702	-22,753335	2,195524	11,022809	-0,181034	-0,223604	0,783496	-15,375987	9,657225	-1,748913	-0,181034	-0,223604	0,783496	-15,375987	9,657225	-1,748913
15:35:20,56	0,414925	3,458970	-0,188007	0,426967	0,061011	-1,428017	-0,027127	-0,221473	0,675388	1,948073	-3,693947	-1,681555	-0,442948	-3,088725	-1,056720	-24,012727	3,043358	10,988190	-0,027127	-0,221473	0,675388	-15,437568	-1,564478	-1,681555	-0,027127	-0,221473	0,675388	-15,437568	-1,564478	-1,681555
15:35:20,61	0,415032	3,459018	-0,188000	0,426986	0,111028	-1,428011	0,061451	-0,220236	0,209370	1,988278	-0,602452	-1,716174	-0,432414	-3,069905	-1,074166	-22,909464	2,395236	10,976163	0,061451	-0,220236	0,209370	-15,300228	-5,426387	-1,716174	0,061451	-0,220236	0,209370	-15,300228	-5,426387	-1,716174
15:35:20,66	0,415032	3,459018	-0,188000	0,426986	0,111028	-1,428011	0,039886	-0,219948	0,191924	1,963651	-0,444361	-1,728201	-0,431868	-3,070298	-1,064445	-22,956396	2,425379	11,005648	0,039886	-0,219948	0,191924	-15,302259	-3,575379	-1,728201	0,039886	-0,219948	0,191924	-15,302259	-3,575379	-1,728201
15:35:20,71	0,415032	3,459018	-0,188000	0,426986	0,111028	-1,428011	0,039953	-0,220617	0,201645	2,001091	-0,496575	-1,698716	-0,431331	-3,065530	-1,062161	-22,968329	2,403027	10,975394	0,039953	-0,220617	0,201645	-15,317355	-3,632878	-1,698716	0,039953	-0,220617	0,201645	-15,317355	-3,632878	-1,698716
15:35:20,76	0,415032	3,459018	-0,188000	0,426986	0,111028	-1,428011	0,035555	-0,218698	0,203929	1,875984	-0,724417	-1,728970	-0,431857	-3,066974	-1,061741	-22,952490	2,438226	11,000024	0,035555	-0,218698	0,203929	-15,291827	-3,515496	-1,728970	0,035555	-0,218698	0,203929	-15,291827	-3,515496	-1,728970
15:35:20,81	0,415032	3,459018	-0,188000	0,426986	0,111028	-1,428011	0,037069	-0,218965	0,204349	1,928284	-0,649605	-1,704340	-0,431877	-3,065840	-1,055918	-22,969706	2,438338	11,006516	0,037069	-0,218965	0,204349	-15,260507	-3,559483	-1,704340	0,037069	-0,218965	0,204349	-15,260507	-3,559483	-1,704340
15:35:20,86	0,415032	3,459018	-0,188000	0,426986	0,111028	-1,428011	0,036096	-0,218380	0,210172	1,889333	-0,715120	-1,697848	-0,434751	-3,068185	-1,054371	-22,957612	2,464647	10,981223	0,036096	-0,218380	0,210172	-15,253506	-3,548687	-1,697848	0,036096	-0,218380	0,210172	-15,253506	-3,548687	-1,697848
15:35:20,91	0,415032	3,459018	-0,188000	0,426986	0,111028	-1,428011	0,039564	-0,217064	0,211719	1,849742	-0,537463	-1,723141	-0,431801	-3,060559	-1,053594	-22,928529	2,447806	11,000934	0,039564	-0,217064	0,211719	-15,189806	-3,643271	-1,723141	0,039564	-0,217064	0,211719	-15,189806	-3,643271	-1,723141
15:35:20,96	0,415032	3,459018	-0,188000	0,426986	0,111028	-1,428011	0,031485	-0,215806	0,212496	1,784254	-0,923999	-1,703430	-0,431255	-3,068280	-1,054333	-22,958105	2,429414	11,024273	0,031485	-0,215806	0,212496	-15,156497	-3,395552	-1,703430	0,031485	-0,215806	0,212496	-15,156497	-3,395552	-1,703430
15:35:21,01	0,415032	3,459018	-0,188000	0,426986	0,111028	-1,428011	0,037899	-0,220140	0,211757	1,978912	-0,606899	-1,680091	-0,431257	-3,066202	-1,056305	-22,954325	2,432440	10,996768	0,037899	-0,220140	0,211757	-15,302067	-3,581937	-1,680091	0,037899	-0,220140	0,211757	-15,302067	-3,581937	-1,680091
15:35:21,06	0,415032	3,459018	-0,188000	0,426986	0,111028	-1,428011	0,036100	-0,219099	0,209785	1,929274	-0,698684	-1,707596	-0,430693	-3,067715	-1,048524	-22,971995	2,397685	11,005510	0,036100	-0,219099	0,209785	-15,269961	-3,532503	-1,707596	0,036100	-0,219099	0,209785	-15,269961	-3,532503	-1,707596
15:35:21,11	0,415032	3,459018	-0,188000	0,426986	0,111028	-1,428011	0,037128	-0,220343	0,217566	1,955053	-0,643117	-1,698854	-0,432458	-3,064961	-1,051663	-22,976789	2,447507	10,989788	0,037128	-0,220343	0,217566	-15,341874	-3,557688	-1,698854	0,037128	-0,220343	0,217566	-15,341874	-3,557688	-1,698854
15:35:21,16	0,415032	3,459018	-0,188000	0,426986	0,111028	-1,428011	0,035625	-0,217438	0,214427	1,844743	-0,750326	-1,714576	-0,431280	-3,064434	-1,048564	-22,979849	2,439017	10,978254	0,035625	-0,217438	0,214427	-15,224141	-3,546926	-1,714576	0,035625	-0,217438	0,214427	-15,224141	-3,546926	-1,714576
15:35:21,21	0,415032	3,459018	-0,188000	0,426986	0,111028	-1,428011	0,034581	-0,218195	0,217526	1,875227	-0,803062	-1,726110	-0,435374	-3,065420	-1,049728	-22,973028	2,457531	10,978631	0,034581	-0,218195	0,217526	-15,253085	-3,517643	-1,726110	0,034581	-0,218195	0,217526	-15,253085	-3,517643	-1,726110
15:35:21,26	0,415032	3,459018	-0,188000	0,426986	0,111028	-1,428011	0,037482	-0,215142	0,216362	1,735923	-0,655550	-1,725733	-0,433048	-3,063836	-1,046987	-22,965491	2,401584	11,004802	0,037482	-0,215142	0,216362	-15,152741	-3,597876	-1,725733	0,037482	-0,215142	0,216362	-15,152741	-3,597876	-1,725733
15:35:21,31	0,415032	3,459018	-0,188000	0,426986	0,111028	-1,428011	0,034946	-0,216364	0,219103	1,754773	-0,752895	-1,699562	-0,430662	-3,062426	-1,050093	-22,965438	2,471948	11,014411	0,034946	-0,216364	0,219103	-15,229801	-3,496184	-1,699562	0,034946	-0,216364	0,219103	-15,229801	-3,496184	-1,699562
15:35:21,36	0,415032	3,459018	-0,188000	0,426986	0,111028	-1,428011	0,032532	-0,217726	0,215997	1,886537	-0,913567	-1,689953	-0,429515	-3,066000	-1,045822	-22,992747	2,454000	11,001496	0,032532	-0,217726	0,215997	-15,204919	-3,467345	-1,689953	0,032532	-0,217726	0,215997	-15,204919	-3,467345	-1,689953
15:35:21,41	0,415032	3,459018	-0,188000	0,426986	0,111028	-1,428011	0,035054	-0,220506	0,220268	2,001942	-0,797116	-1,702868	-0,426575	-3,069345	-1,045777	-22,979486	2,392372	11,028441	0,035054	-0,220506	0,220268	-15,307809	-3,548845	-1,702868	0,035054	-0,220506	0,220268	-15,307809	-3,548845	-1,702868
15:35:21,46	0,415032	3,459018	-0,188000	0,426986	0,111028	-1,428011	0,036481	-0,224725	0,220313	2,174560	-0,680588	-1,675923	-0,431238	-3,066458	-1,045845	-22,977626	2,452150	10,962169	0,036481	-0,224725	0,220313	-15,466338	-3,544376	-1,675923	0,036481	-0,224725	0,220313	-15,466338	-3,544376	-1,675923
15:35:21,51	0,415032	3,459018	-0,188000	0,426986	0,111028	-1,428011	0,036313	-0,219243	0,220245	1,942203	-0,717639	-1,742195	-0,431238	-3,063132	-1,044636	-22,962610	2,452099	11,029602	0,036313	-0,219243	0,220245	-15,268370	-3,568182	-1,742195	0,036313	-0,219243	0,220245	-15,268370	-3,568182	-1,742195
15:35:21,56	0,415032	3,459018	-0,188000	0,426986	0,111028	-1,428011	0,036877	-0,216254	0,221814	1,823094	-0,677787	-1,728403	-0,428316	-3,064906	-1,046194	-22,964947	2,416215	11,010286	0,036877	-0,216254	0,221814	-15,152876	-3,572623	-1,728403	0,036877	-0,216254	0,221814	-15,152876	-3,572623	-1,728403
15:35:21,61	0,415032	3,459018	-0,188000	0,426986	0,111028	-1,428011	0,036877	-0,216254	0,221814	1,823094	-0,677787	-1,728403	-0,432445	-3,066439	-1,045466	-22,994530	2,460693	10,962180	0,036877	-0,216254	0,221814	-15,152876	-3,572623	-1,728403	0,036877	-0,216254	0,221814	-15,152876	-3,572623	-1,728403
15:35:21,66	0,415032	3,459018	-0,188000	0,426986	0,111028	-1,428011	0,034315	-0,216658	0,221409	1,774221	-0,812127	-1,719436	-0,432479	-3,063436	-1,044681	-22,986281	2,418418	10,984928	0,034315	-0,216658	0,221409	-15,233397	-3,505884	-1,719436	0,034315	-0,216658	0,221409	-15,233397	-3,505884	-1,719436
15:35:21,71	0,415032	3,459018	-0,188000	0,426986	0,111028	-1,428011	0,034315	-0,216658	0,221409	1,774221	-0,812127	-1,719436	-0,432971	-3,063434	-1,044664	-22,958235	2,469705	10,991033	0,034315	-0,216658	0,221409	-15,233397	-3,505884	-1,719436	0,034315	-0,216658	0,221409	-15,233397	-3,505884	-1,719436
15:35:21,76	0,415032	3,459018	-0,188000	0,426986	0,111028	-1,428011	0,034560	-0,216231	0,221426	1,810454	-0,800776	-1,713331	-0,428367	-3,064847	-1,042327	-23,004290	2,439034	11,009068	0,034560	-0,216231	0,221426	-15,163642	-3,513715	-1,713331	0,034560	-0,216231	0,221426	-15,163642	-3,513715	-1,713331
15:35:21,82	0,415032	3,459018	-0,188000	0,426986	0,111028	-1,428011	0,033482	-0,220924	0,223763	2,004944	-0,881389	-1,695296	-0,432484	-3,064769	-1,041970	-23,003600	2,431528	10,973988	0,033482	-0,220924	0,223763	-15,337618	-3,509693	-1,695296	0,033482	-0,220924	0,223763	-15,337618	-3,509693	-1,695296
15:35:21,87	0,415032	3,459018	-0,188000	0,426986	0,111028	-1,428011	0,035473	-0,217319	0,224120	1,811328	-0,773494	-1,730376	-0,431317	-3,064503	-1,043903	-23,008361	2,448909	10,990546	0,035473	-0,217319	0,224120	-15,248239	-3,558110	-1,730376	0,035473	-0,217319	0,224120	-15,248239	-3,558110	-1,730376
15:35:21,92	0,415032	3,459018	-0,188000	0,426986	0,111028	-1,428011	0,034659	-0,218197	0,222187	1,869651	-0,828636	-1,713818	-0,428712	-3,063698	-1,045760	-22,857101	2,373354	11,012497	0,034659	-0,218197	0,222187	-15,258833	-3,549353	-1,713818	0,034659	-0,218197	0,222187	-15,258833	-3,549353	-1,713818
15:35:21,97	0,415032	3,459018	-0,188000	0,426986	0,111028	-1,428011	0,032659	-0,220051	0,220330	1,976229	-0,763867	-1,691867	-0,333912	-2,902247	-0,735941	-15,720554	-2,015315	11,008923	0,032659	-0,220051	0,220330	-15,297752	-3,327578	-1,691867	0,032659	-0,220051	0,220330	-15,297752	-3,327578	-1,691867
15:35:22,02	0,415032	3,459018	-0,188000	0,426986	0,111028	-1,428011	-0,154562	-0,221425	0,530149	1,815256	-2,124563	-1,695441	-0,392312	-3,001252	-0,786671	-20,231933	0,837872	10,997728	-0,154562	-0,221425	0,530149	-15,566588	10,008524	-1,695441	-0,154562	-0,221425	0,530149	-15,566588	10,008524	-1,695441
15:35:22,07	0,415032	3,459018	-0,188000	0,426986	0,111028	-1,428011	-0,039621	-0,220351	0,479419	1,974647	-1,481200	-1,706636	-0,431764	-3,084881	-1,280708	-21,831249	1,245358	11,071198	-0,039621	-0,220351	0,479419	-15,322884	1,629031	-1,706636	-0,039621	-0,220351	0,479419	-15,322884	1,629031	-1,706636
15:35:22,12	0,414940	3,458939	-0,187975	0,426986	0,161010	-1,428004	0,052530	-0,227999	-0,014618	1,925594	1,721835	-1,633166	-0,419240	-3,062036	-1,310567	-20,591173	0,591881	11,027327	0,052530	-0,227999	-0,014618	-15,972329	-2,401749	-1,633166	0,052530	-0,227999	-0,014618	-15,972329	-2,401749	-1,633166
15:35:22,17	0,414940	3,458939	-0,187975	0,426986	0,161010	-1,428004	0,026484	-0,227423	-0,044477	1,949755	1,768134	-1,677037	-0,422276	-3,062145	-1,301618	-20,642207	0,582735	11,074868	0,026484	-0,227423	-0,044477	-15,902956	-0,310861	-1,677037	0,026484	-0,227423	-0,044477	-15,902956	-0,310861	-1,677037
15:35:22,22	0,414940	3,458939	-0,187975	0,426986	0,161010	-1,428004	0,028097	-0,224848	-0,035528	1,782401	1,812360	-1,629496	-0,419314	-3,061208	-1,298883	-20,632212	0,572808	11,087970	0,028097	-0,224848	-0,035528	-15,868147	-0,393216	-1,629496	0,028097	-0,224848	-0,035528	-15,868147	-0,393216	-1,629496
15:35:22,27	0,414940	3,458939	-0,187975	0,426986	0,161010	-1,428004	0,025804	-0,226944	-0,032793	1,887816	1,706758	-1,616394	-0,418728	-3,060102	-1,297359	-20,644141	0,592804	11,059000	0,025804	-0,226944	-0,032793	-15,927303	-0,318840	-1,616394	0,025804	-0,226944	-0,032793	-15,927303	-0,318840	-1,616394
15:35:22,32	0,414940	3,458939	-0,187975	0,426986	0,161010	-1,428004	0,024553	-0,226899	-0,031269	1,896809	1,621374	-1,645364	-0,416328	-3,060534	-1,291118	-20,623008	0,556492	11,068708	0,024553	-0,226899	-0,031269	-15,914747	-0,306016	-1,645364	0,024553	-0,226899	-0,031269	-15,914747	-0,306016	-1,645364
15:35:22,37	0,414940	3,458939	-0,187975	0,426986	0,161010	-1,428004	0,023727	-0,229193	-0,025028	1,995229	1,614883	-1,635656	-0,420482	-3,061479	-1,289191	-20,655617	0,591318	11,068128	0,023727	-0,229193	-0,025028	-15,996425	-0,247670	-1,635656	0,023727	-0,229193	-0,025028	-15,996425	-0,247670	-1,635656
15:35:22,42	0,414940	3,458939	-0,187975	0,426986	0,161010	-1,428004	0,026623	-0,226069	-0,023101	1,846614	1,719815	-1,636236	-0,417426	-3,060970	-1,288403	-20,584839	0,526130	11,036366	0,026623	-0,226069	-0,023101	-15,899772	-0,370065	-1,636236	0,026623	-0,226069	-0,023101	-15,899772	-0,370065	-1,636236
15:35:22,47	0,414940	3,458939	-0,187975	0,426986	0,161010	-1,428004	0,024653	-0,228461	-0,022313	1,949948	1,711297	-1,667998	-0,317419	-2,882106	-0,969225	-12,324534	-3,987296	10,990809	0,024653	-0,228461	-0,022313	-15,984234	-0,223986	-1,667998	0,024653	-0,228461	-0,022313	-15,984234	-0,223986	-1,667998
15:35:22,52	0,414940	3,458939	-0,187975	0,426986	0,161010	-1,428004	-0,007772	-0,227083	0,199620	2,078429	1,078067	-1,662845	-0,402406	-3,032200	-1,066470	-19,572943	0,172989	11,041519	-0,007772	-0,227083	0,199620	-15,747607	1,688188	-1,662845	-0,007772	-0,227083	0,199620	-15,747607	1,688188	-1,662845
15:35:22,57	0,414940	3,458939	-0,187975	0,426986	0,161010	-1,428004	-0,007772	-0,227083	0,199620	2,078429	1,078067	-1,662845	-0,444560	-3,103886	-1,507242	-20,940326	0,807715	11,064551	-0,007772	-0,227083	0,199620	-15,747607	1,688188	-1,662845	-0,007772	-0,227083	0,199620	-15,747607	1,688188	-1,662845
15:35:22,62	0,415038	3,458969	-0,188000	0,426996	0,211024	-1,428014	0,075387	-0,226420	-0,241152	1,909947	3,900803	-1,639813	-0,429878	-3,075386	-1,551729	-19,390556	-0,075023	11,049337	0,075387	-0,226420	-0,241152	-15,864039	-2,017085	-1,639813	0,075387	-0,226420	-0,241152	-15,864039	-2,017085	-1,639813
15:35:22,67	0,415038	3,458969	-0,188000	0,426996	0,211024	-1,428014	0,043364	-0,224885	-0,285639	1,840508	4,019121	-1,655027	-0,430481	-3,079493	-1,541595	-19,420115	-0,084783	11,081209	0,043364	-0,224885	-0,285639	-15,812933	0,615028	-1,655027	0,043364	-0,224885	-0,285639	-15,812933	0,615028	-1,655027
15:35:22,72	0,415038	3,458969	-0,188000	0,426996	0,211024	-1,428014	0,047222	-0,226416	-0,275505	1,896892	4,199020	-1,623155	-0,431152	-3,079614	-1,537381	-19,488614	-0,036651	11,041995	0,047222	-0,226416	-0,275505	-15,876739	0,492073	-1,623155	0,047222	-0,226416	-0,275505	-15,876739	0,492073	-1,623155
15:35:22,77	0,415038	3,458969	-0,188000	0,426996	0,211024	-1,428014	0,047663	-0,225895	-0,271291	1,877271	4,138567	-1,662369	-0,429372	-3,078273	-1,533465	-19,470914	-0,070449	11,072771	0,047663	-0,225895	-0,271291	-15,855517	0,396997	-1,662369	0,047663	-0,225895	-0,271291	-15,855517	0,396997	-1,662369
15:35:22,82	0,415038	3,458969	-0,188000	0,426996	0,211024	-1,428014	0,045611	-0,226766	-0,267375	1,902140	4,064098	-1,631593	-0,431607	-3,079573	-1,531922	-19,437062	-0,037144	11,033211	0,045611	-0,226766	-0,267375	-15,899017	0,483598	-1,631593	0,045611	-0,226766	-0,267375	-15,899017	0,483598	-1,631593
15:35:22,87	0,415038	3,458969	-0,188000	0,426996	0,211024	-1,428014	0,047854	-0,225481	-0,265832	1,881058	4,193395	-1,671153	-0,426996	-3,078460	-1,528821	-19,471443	-0,080932	11,040927	0,047854	-0,225481	-0,265832	-15,819180	0,436824	-1,671153	0,047854	-0,225481	-0,265832	-15,819180	0,436824	-1,671153
15:35:22,92	0,415038	3,458969	-0,188000	0,426996	0,211024	-1,428014	0,044585	-0,228917	-0,262731	2,004650	4,015526	-1,663437	-0,428769	-3,076734	-1,529592	-19,469348	-0,069850	11,061060	0,044585	-0,228917	-0,262731	-15,965361	0,515573	-1,663437	0,044585	-0,228917	-0,262731	-15,965361	0,515573	-1,663437
15:35:22,97	0,415038	3,458969	-0,188000	0,426996	0,211024	-1,428014	0,043977	-0,226519	-0,263502	1,890600	3,980179	-1,643304	-0,429983	-3,078286	-1,526886	-19,493140	-0,080630	11,049182	0,043977	-0,226519	-0,263502	-15,891170	0,527959	-1,643304	0,043977	-0,226519	-0,263502	-15,891170	0,527959	-1,643304
15:35:23,02	0,415038	3,458969	-0,188000	0,426996	0,211024	-1,428014	0,045928	-0,226244	-0,260796	1,855025	4,066399	-1,655182	-0,427559	-3,076127	-1,526089	-19,460808	-0,065342	11,064129	0,045928	-0,226244	-0,260796	-15,905093	0,461054	-1,655182	0,045928	-0,226244	-0,260796	-15,905093	0,461054	-1,655182
15:35:23,07	0,415038	3,458969	-0,188000	0,426996	0,211024	-1,428014	0,042847	-0,227264	-0,259999	1,937487	3,926530	-1,640235	-0,431657	-3,081837	-1,523763	-19,481008	-0,036761	11,042901	0,042847	-0,227264	-0,259999	-15,902726	0,563062	-1,640235	0,042847	-0,227264	-0,259999	-15,902726	0,563062	-1,640235
15:35:23,12	0,415038	3,458969	-0,188000	0,426996	0,211024	-1,428014	0,049841	-0,226570	-0,257673	1,916051	4,258424	-1,661463	-0,429923	-3,078160	-1,524161	-19,481280	-0,048139	11,048472	0,049841	-0,226570	-0,257673	-15,869683	0,345942	-1,661463	0,049841	-0,226570	-0,257673	-15,869683	0,345942	-1,661463
15:35:23,17	0,415038	3,458969	-0,188000	0,426996	0,211024	-1,428014	0,045789	-0,226233	-0,258071	1,888555	4,053194	-1,655892	-0,428714	-3,077518	-1,521834	-19,472598	-0,043687	11,037723	0,045789	-0,226233	-0,258071	-15,870750	0,458763	-1,655892	0,045789	-0,226233	-0,258071	-15,870750	0,458763	-1,655892
15:35:23,22	0,415038	3,458969	-0,188000	0,426996	0,211024	-1,428014	0,044629	-0,226959	-0,255744	1,934510	3,998164	-1,666641	-0,430428	-3,077099	-1,521398	-19,448223	-0,022725	11,090941	0,044629	-0,226959	-0,255744	-15,881797	0,494798	-1,666641	0,044629	-0,226959	-0,255744	-15,881797	0,494798	-1,666641
15:35:23,27	0,415038	3,458969	-0,188000	0,426996	0,211024	-1,428014	0,045123	-0,225265	-0,255308	1,876772	4,034473	-1,613423	-0,426416	-3,074126	-1,523784	-19,479923	-0,060963	11,049022	0,045123	-0,225265	-0,255308	-15,806568	0,492339	-1,613423	0,045123	-0,225265	-0,255308	-15,806568	0,492339	-1,613423
15:35:23,32	0,415038	3,458969	-0,188000	0,426996	0,211024	-1,428014	0,040542	-0,227253	-0,257694	1,931144	3,787943	-1,655342	-0,430530	-3,077355	-1,521414	-19,483166	-0,061615	11,090008	0,040542	-0,227253	-0,257694	-15,908196	0,605393	-1,655342	0,040542	-0,227253	-0,257694	-15,908196	0,605393	-1,655342
15:35:23,37	0,415038	3,458969	-0,188000	0,426996	0,211024	-1,428014	0,045396	-0,225305	-0,255324	1,827666	4,037852	-1,614356	-0,429352	-3,078605	-1,520289	-19,500097	-0,047419	11,036674	0,045396	-0,225305	-0,255324	-15,858763	0,474288	-1,614356	0,045396	-0,225305	-0,255324	-15,858763	0,474288	-1,614356
15:35:23,42	0,415038	3,458969	-0,188000	0,426996	0,211024	-1,428014	0,045888	-0,226950	-0,254199	1,917038	4,041712	-1,667690	-0,429279	-3,077326	-1,519081	-19,460315	-0,047413	11,074494	0,045888	-0,226950	-0,254199	-15,898528	0,439470	-1,667690	0,045888	-0,226950	-0,254199	-15,898528	0,439470	-1,667690
15:35:23,47	0,415038	3,458969	-0,188000	0,426996	0,211024	-1,428014	0,044745	-0,226374	-0,252991	1,906986	4,016702	-1,629870	-0,428134	-3,076070	-1,519115	-19,471433	-0,062549	11,040613	0,044745	-0,226374	-0,252991	-15,863370	0,504221	-1,629870	0,044745	-0,226374	-0,252991	-15,863370	0,504221	-1,629870
15:35:23,52	0,415038	3,458969	-0,188000	0,426996	0,211024	-1,428014	0,043084	-0,226737	-0,253025	1,907190	3,928288	-1,663751	-0,428774	-3,078168	-1,520637	-19,498349	-0,043521	11,090454	0,043084	-0,226737	-0,253025	-15,891654	0,546168	-1,663751	0,043084	-0,226737	-0,253025	-15,891654	0,546168	-1,663751
15:35:23,57	0,415038	3,458969	-0,188000	0,426996	0,211024	-1,428014	0,045222	-0,227232	-0,254547	1,935968	4,006613	-1,613910	-0,429911	-3,076203	-1,518309	-19,483637	-0,028564	11,089461	0,045222	-0,227232	-0,254547	-15,901760	0,456701	-1,613910	0,045222	-0,227232	-0,254547	-15,901760	0,456701	-1,613910
15:35:23,62	0,415038	3,458969	-0,188000	0,426996	0,211024	-1,428014	0,044088	-0,225265	-0,252219	1,853994	3,952935	-1,614903	-0,429286	-3,075873	-1,519881	-19,465082	-0,034572	11,056275	0,044088	-0,225265	-0,252219	-15,829325	0,492000	-1,614903	0,044088	-0,225265	-0,252219	-15,829325	0,492000	-1,614903
15:35:23,67	0,415038	3,458969	-0,188000	0,426996	0,211024	-1,428014	0,043490	-0,225641	-0,253791	1,877597	3,940875	-1,648089	-0,429293	-3,075144	-1,521397	-19,456311	-0,037821	11,105562	0,043490	-0,225641	-0,253791	-15,835203	0,526939	-1,648089	0,043490	-0,225641	-0,253791	-15,835203	0,526939	-1,648089
15:35:23,72	0,415038	3,458969	-0,188000	0,426996	0,211024	-1,428014	0,042862	-0,225270	-0,255307	1,859910	3,917457	-1,598802	-0,426423	-3,079220	-1,517935	-19,497022	-0,089691	11,053652	0,042862	-0,225270	-0,255307	-15,823816	0,552792	-1,598802	0,042862	-0,225270	-0,255307	-15,823816	0,552792	-1,598802
15:35:23,77	0,415038	3,458969	-0,188000	0,426996	0,211024	-1,428014	0,044957	-0,229794	-0,251845	2,029868	4,017072	-1,650712	-0,432279	-3,075926	-1,518318	-19,476347	-0,066682	11,078112	0,044957	-0,229794	-0,251845	-16,008972	0,487954	-1,650712	0,044957	-0,229794	-0,251845	-16,008972	0,487954	-1,650712
15:35:23,82	0,415038	3,458969	-0,188000	0,426996	0,211024	-1,428014	0,045032	-0,223076	-0,252228	1,710771	4,027388	-1,626252	-0,429892	-3,074975	-1,518335	-19,472198	-0,038424	11,055312	0,045032	-0,223076	-0,252228	-15,800668	0,492360	-1,626252	0,045032	-0,223076	-0,252228	-15,800668	0,492360	-1,626252
15:35:23,87	0,415038	3,458969	-0,188000	0,426996	0,211024	-1,428014	0,043016	-0,224668	-0,252245	1,820103	3,911986	-1,649052	-0,426966	-3,074538	-1,517951	-19,481612	-0,038678	11,050893	0,043016	-0,224668	-0,252245	-15,816310	0,535266	-1,649052	0,043016	-0,224668	-0,252245	-15,816310	0,535266	-1,649052
15:35:23,92	0,415038	3,458969	-0,188000	0,426996	0,211024	-1,428014	0,041174	-0,226982	-0,251861	1,935530	3,808177	-1,653471	-0,426460	-3,077033	-1,517553	-19,515560	-0,067069	11,069188	0,041174	-0,226982	-0,251861	-15,882571	0,576052	-1,653471	0,041174	-0,226982	-0,251861	-15,882571	0,576052	-1,653471
15:35:23,97	0,415038	3,458969	-0,188000	0,426996	0,211024	-1,428014	0,043082	-0,228668	-0,251463	1,981647	3,892206	-1,635176	-0,429950	-3,077928	-1,516009	-19,502350	-0,067382	11,047986	0,043082	-0,228668	-0,251463	-15,968815	0,510277	-1,635176	0,043082	-0,228668	-0,251463	-15,968815	0,510277	-1,635176
15:35:24,02	0,415038	3,458969	-0,188000	0,426996	0,211024	-1,428014	0,045602	-0,226094	-0,249919	1,854104	4,034838	-1,656378	-0,430577	-3,077976	-1,515219	-19,531197	-0,028972	11,082833	0,045602	-0,226094	-0,249919	-15,894255	0,455096	-1,656378	0,045602	-0,226094	-0,249919	-15,894255	0,455096	-1,656378
15:35:24,07	0,415038	3,458969	-0,188000	0,426996	0,211024	-1,428014	0,045957	-0,225574	-0,249129	1,845939	4,009134	-1,621531	-0,429916	-3,078486	-1,517158	-19,488041	-0,057641	11,058464	0,045957	-0,225574	-0,249129	-15,861652	0,401490	-1,621531	0,045957	-0,225574	-0,249129	-15,861652	0,401490	-1,621531
15:35:24,12	0,415038	3,458969	-0,188000	0,426996	0,211024	-1,428014	0,046068	-0,226402	-0,251068	1,885706	4,066595	-1,645900	-0,428159	-3,077358	-1,515986	-19,494355	-0,046113	11,073191	0,046068	-0,226402	-0,251068	-15,886825	0,450267	-1,645900	0,046068	-0,226402	-0,251068	-15,886825	0,450267	-1,645900
15:35:24,17	0,415038	3,458969	-0,188000	0,426996	0,211024	-1,428014	0,044212	-0,227359	-0,249896	1,942324	3,958869	-1,631173	-0,426433	-3,077060	-1,517194	-19,509871	-0,063888	11,025408	0,044212	-0,227359	-0,249896	-15,905372	0,488209	-1,631173	0,044212	-0,227359	-0,249896	-15,905372	0,488209	-1,631173
15:35:24,22	0,415038	3,458969	-0,188000	0,426996	0,211024	-1,428014	0,043091	-0,228706	-0,251104	1,989191	3,896037	-1,678956	-0,429420	-3,075724	-1,519523	-19,532491	-0,021568	11,057166	0,043091	-0,228706	-0,251104	-15,964207	0,513362	-1,678956	0,043091	-0,228706	-0,251104	-15,964207	0,513362	-1,678956
15:35:24,27	0,415038	3,458969	-0,188000	0,426996	0,211024	-1,428014	0,043428	-0,225450	-0,253433	1,845246	3,872772	-1,647198	-0,428182	-3,076255	-1,513667	-19,500401	-0,065579	11,066533	0,043428	-0,225450	-0,253433	-15,852596	0,463702	-1,647198	0,043428	-0,225450	-0,253433	-15,852596	0,463702	-1,647198
15:35:24,32	0,415038	3,458969	-0,188000	0,426996	0,211024	-1,428014	0,043268	-0,226788	-0,247577	1,892752	3,914288	-1,637831	-0,425808	-3,076818	-1,515590	-19,486144	-0,072912	11,077339	0,043268	-0,226788	-0,247577	-15,910123	0,517719	-1,637831	0,043268	-0,226788	-0,247577	-15,910123	0,517719	-1,637831
15:35:24,37	0,415038	3,458969	-0,188000	0,426996	0,211024	-1,428014	0,042569	-0,229126	-0,249500	2,015072	3,893940	-1,627025	-0,428257	-3,078049	-1,515996	-19,537163	-0,055769	11,082899	0,042569	-0,229126	-0,249500	-15,971284	0,552262	-1,627025	0,042569	-0,229126	-0,249500	-15,971284	0,552262	-1,627025
15:35:24,42	0,415038	3,458969	-0,188000	0,426996	0,211024	-1,428014	0,044860	-0,227620	-0,249906	1,926136	3,960287	-1,621465	-0,426920	-3,075931	-1,516769	-19,465244	-0,038568	11,054655	0,044860	-0,227620	-0,249906	-15,942059	0,438810	-1,621465	0,044860	-0,227620	-0,249906	-15,942059	0,438810	-1,621465
15:35:24,47	0,415038	3,458969	-0,188000	0,426996	0,211024	-1,428014	0,042357	-0,227720	-0,250679	1,982152	3,883834	-1,649709	-0,425874	-3,078679	-1,513696	-19,539899	-0,046859	11,033680	0,042357	-0,227720	-0,250679	-15,893832	0,558813	-1,649709	0,042357	-0,227720	-0,250679	-15,893832	0,558813	-1,649709
15:35:24,52	0,415038	3,458969	-0,188000	0,426996	0,211024	-1,428014	0,044214	-0,230000	-0,247606	2,056203	3,919902	-1,670684	-0,427582	-3,076124	-1,511760	-19,499469	-0,081232	11,016534	0,044214	-0,230000	-0,247606	-15,998759	0,449088	-1,670684	0,044214	-0,230000	-0,247606	-15,998759	0,449088	-1,670684
15:35:24,57	0,415038	3,458969	-0,188000	0,426996	0,211024	-1,428014	0,042856	-0,227242	-0,245670	1,903270	3,901462	-1,687830	-0,432307	-3,078556	-1,514829	-19,510932	-0,046976	11,071736	0,042856	-0,227242	-0,245670	-15,935243	0,537287	-1,687830	0,042856	-0,227242	-0,245670	-15,935243	0,537287	-1,687830
15:35:24,62	0,415038	3,458969	-0,188000	0,426996	0,211024	-1,428014	0,047324	-0,224366	-0,248739	1,777649	4,106750	-1,632628	-0,426972	-3,076211	-1,514434	-19,483269	-0,067649	11,066973	0,047324	-0,224366	-0,248739	-15,835092	0,391826	-1,632628	0,047324	-0,224366	-0,248739	-15,835092	0,391826	-1,632628
15:35:24,67	0,415038	3,458969	-0,188000	0,426996	0,211024	-1,428014	0,042626	-0,227814	-0,248344	1,952871	3,896740	-1,637391	-0,425260	-3,074969	-1,512134	-19,523042	-0,036671	11,052919	0,042626	-0,227814	-0,248344	-15,930536	0,550621	-1,637391	0,042626	-0,227814	-0,248344	-15,930536	0,550621	-1,637391
15:35:24,72	0,415038	3,458969	-0,188000	0,426996	0,211024	-1,428014	0,040695	-0,228676	-0,246044	2,004611	3,746389	-1,651445	-0,429371	-3,079475	-1,512872	-19,520867	-0,043837	11,085654	0,040695	-0,228676	-0,246044	-15,946424	0,551861	-1,651445	0,040695	-0,228676	-0,246044	-15,946424	0,551861	-1,651445
15:35:24,77	0,415038	3,458969	-0,188000	0,426996	0,211024	-1,428014	0,046652	-0,227369	-0,246782	1,931532	4,061638	-1,618710	-0,428174	-3,078391	-1,514856	-19,498608	-0,085022	11,022693	0,046652	-0,227369	-0,246782	-15,916909	0,399459	-1,618710	0,046652	-0,227369	-0,246782	-15,916909	0,399459	-1,618710
15:35:24,82	0,415038	3,458969	-0,188000	0,426996	0,211024	-1,428014	0,045114	-0,227863	-0,248766	1,932705	4,021557	-1,681671	-0,428207	-3,076980	-1,513660	-19,509348	-0,075249	11,075890	0,045114	-0,227863	-0,248766	-15,954549	0,480073	-1,681671	0,045114	-0,227863	-0,248766	-15,954549	0,480073	-1,681671
15:35:24,87	0,415038	3,458969	-0,188000	0,426996	0,211024	-1,428014	0,043909	-0,227129	-0,247570	1,897637	3,944660	-1,628474	-0,428122	-3,077502	-1,514824	-19,477835	-0,055835	11,057452	0,043909	-0,227129	-0,247570	-15,932007	0,497842	-1,628474	0,043909	-0,227129	-0,247570	-15,932007	0,497842	-1,628474
15:35:24,92	0,415038	3,458969	-0,188000	0,426996	0,211024	-1,428014	0,044318	-0,227464	-0,248734	1,947615	3,983554	-1,646912	-0,425912	-3,078769	-1,513266	-19,546045	-0,062961	11,091088	0,044318	-0,227464	-0,248734	-15,908310	0,504566	-1,646912	0,044318	-0,227464	-0,248734	-15,908310	0,504566	-1,646912
15:35:24,97	0,415038	3,458969	-0,188000	0,426996	0,211024	-1,428014	0,044311	-0,230011	-0,247176	2,039798	3,927646	-1,613276	-0,427600	-3,075488	-1,514833	-19,514314	-0,019623	11,078762	0,044311	-0,230011	-0,247176	-16,016090	0,449262	-1,613276	0,044311	-0,230011	-0,247176	-16,016090	0,449262	-1,613276
15:35:25,02	0,415038	3,458969	-0,188000	0,426996	0,211024	-1,428014	0,042314	-0,226909	-0,248743	1,931864	3,829631	-1,625602	-0,427558	-3,073656	-1,515191	-19,477585	-0,042407	11,107223	0,042314	-0,226909	-0,248743	-15,880474	0,507983	-1,625602	0,042314	-0,226909	-0,248743	-15,880474	0,507983	-1,625602
15:35:25,07	0,415038	3,458969	-0,188000	0,426996	0,211024	-1,428014	0,040706	-0,226029	-0,249101	1,884746	3,789205	-1,597141	-0,428767	-3,075828	-1,512522	-19,509779	-0,043499	11,047222	0,040706	-0,226029	-0,249101	-15,858527	0,593800	-1,597141	0,040706	-0,226029	-0,249101	-15,858527	0,593800	-1,597141
15:35:25,12	0,415038	3,458969	-0,188000	0,426996	0,211024	-1,428014	0,043191	-0,226068	-0,246432	1,869734	3,891117	-1,657142	-0,429928	-3,078601	-1,511315	-19,505408	-0,047697	11,084457	0,043191	-0,226068	-0,246432	-15,876604	0,500600	-1,657142	0,043191	-0,226068	-0,246432	-15,876604	0,500600	-1,657142
15:35:25,17	0,415038	3,458969	-0,188000	0,426996	0,211024	-1,428014	0,046173	-0,226449	-0,245225	1,888086	4,052053	-1,619907	-0,429949	-3,076623	-1,512113	-19,507684	-0,054339	11,070508	0,046173	-0,226449	-0,245225	-15,888146	0,427468	-1,619907	0,046173	-0,226449	-0,245225	-15,888146	0,427468	-1,619907
15:35:25,22	0,415038	3,458969	-0,188000	0,426996	0,211024	-1,428014	0,044471	-0,225442	-0,246023	1,828860	3,964905	-1,633856	-0,428817	-3,075591	-1,513301	-19,537272	-0,020794	11,063268	0,044471	-0,225442	-0,246023	-15,868364	0,473917	-1,633856	0,044471	-0,225442	-0,246023	-15,868364	0,473917	-1,633856
15:35:25,27	0,415038	3,458969	-0,188000	0,426996	0,211024	-1,428014	0,043011	-0,225906	-0,247211	1,867212	3,846587	-1,641096	-0,426986	-3,077066	-1,510556	-19,498238	-0,073988	11,059590	0,043011	-0,225906	-0,247211	-15,866387	0,470211	-1,641096	0,043011	-0,225906	-0,247211	-15,866387	0,470211	-1,641096
15:35:25,32	0,415038	3,458969	-0,188000	0,426996	0,211024	-1,428014	0,043373	-0,228229	-0,244466	1,961487	3,925805	-1,644774	-0,429995	-3,076470	-1,512525	-19,535403	-0,038153	11,057041	0,043373	-0,228229	-0,244466	-15,954513	0,521023	-1,644774	0,043373	-0,228229	-0,244466	-15,954513	0,521023	-1,644774
15:35:25,37	0,415038	3,458969	-0,188000	0,426996	0,211024	-1,428014	0,044361	-0,225326	-0,246435	1,822946	3,927092	-1,647323	-0,426952	-3,072194	-1,513655	-19,464990	-0,061353	11,081648	0,044361	-0,225326	-0,246435	-15,865112	0,444731	-1,647323	0,044361	-0,225326	-0,246435	-15,865112	0,444731	-1,647323
15:35:25,42	0,415038	3,458969	-0,188000	0,426996	0,211024	-1,428014	0,039136	-0,225823	-0,247565	1,863933	3,727971	-1,622716	-0,425859	-3,074047	-1,512515	-19,518817	-0,047042	11,067344	0,039136	-0,225823	-0,247565	-15,863182	0,655772	-1,622716	0,039136	-0,225823	-0,247565	-15,863182	0,655772	-1,622716
15:35:25,47	0,415038	3,458969	-0,188000	0,426996	0,211024	-1,428014	0,040195	-0,227696	-0,246425	1,946807	3,729248	-1,637020	-0,428222	-3,074205	-1,512518	-19,519392	-0,055926	11,066636	0,040195	-0,227696	-0,246425	-15,927336	0,573948	-1,637020	0,040195	-0,227696	-0,246425	-15,927336	0,573948	-1,637020
15:35:25,52	0,415038	3,458969	-0,188000	0,426996	0,211024	-1,428014	0,041513	-0,225728	-0,246428	1,836502	3,801740	-1,637728	-0,429422	-3,076877	-1,512909	-19,537225	-0,053746	11,061678	0,041513	-0,225728	-0,246428	-15,883172	0,542959	-1,637728	0,041513	-0,225728	-0,246428	-15,883172	0,542959	-1,637728
15:35:25,57	0,415038	3,458969	-0,188000	0,426996	0,211024	-1,428014	0,044428	-0,226026	-0,246819	1,844927	3,936761	-1,642686	-0,428222	-3,077520	-1,514456	-19,523211	-0,062291	11,057468	0,044428	-0,226026	-0,246819	-15,898075	0,449192	-1,642686	0,044428	-0,226026	-0,246819	-15,898075	0,449192	-1,642686
15:35:25,62	0,415038	3,458969	-0,188000	0,426996	0,211024	-1,428014	0,044384	-0,227386	-0,248366	1,915295	3,950921	-1,646896	-0,426969	-3,076823	-1,512121	-19,497328	-0,048120	11,046865	0,044384	-0,227386	-0,248366	-15,934530	0,466747	-1,646896	0,044384	-0,227386	-0,248366	-15,934530	0,466747	-1,646896
15:35:25,67	0,415038	3,458969	-0,188000	0,426996	0,211024	-1,428014	0,043154	-0,228123	-0,246031	1,978795	3,902285	-1,657499	-0,427617	-3,077713	-1,512122	-19,529833	-0,035661	11,061890	0,043154	-0,228123	-0,246031	-15,928827	0,514675	-1,657499	0,043154	-0,228123	-0,246031	-15,928827	0,514675	-1,657499
15:35:25,72	0,415038	3,458969	-0,188000	0,426996	0,211024	-1,428014	0,044249	-0,228006	-0,246032	1,967278	3,924826	-1,642474	-0,434680	-3,075917	-1,510198	-19,532721	-0,016983	11,060393	0,044249	-0,228006	-0,246032	-15,931203	0,451287	-1,642474	0,044249	-0,228006	-0,246032	-15,931203	0,451287	-1,642474
15:35:25,77	0,415038	3,458969	-0,188000	0,426996	0,211024	-1,428014	0,046225	-0,220991	-0,244108	1,617244	4,015760	-1,643971	-0,428782	-3,075861	-1,512101	-19,510009	-0,049902	11,090362	0,046225	-0,220991	-0,244108	-15,730582	0,387072	-1,643971	0,046225	-0,220991	-0,244108	-15,730582	0,387072	-1,643971
15:35:25,82	0,415038	3,458969	-0,188000	0,426996	0,211024	-1,428014	0,043227	-0,226072	-0,246011	1,864264	3,895975	-1,614002	-0,428218	-3,076084	-1,510962	-19,533689	-0,033070	11,066290	0,043227	-0,226072	-0,246011	-15,882361	0,502656	-1,614002	0,043227	-0,226072	-0,246011	-15,882361	0,502656	-1,614002
15:35:25,87	0,415038	3,458969	-0,188000	0,426996	0,211024	-1,428014	0,043139	-0,226671	-0,244872	1,898186	3,862477	-1,638074	-0,426984	-3,075662	-1,510565	-19,497547	-0,064346	11,055261	0,043139	-0,226671	-0,244872	-15,895517	0,476064	-1,638074	0,043139	-0,226671	-0,244872	-15,895517	0,476064	-1,638074
15:35:25,92	0,415038	3,458969	-0,188000	0,426996	0,211024	-1,428014	0,042156	-0,227529	-0,244475	1,933758	3,858294	-1,649103	-0,429310	-3,076247	-1,509780	-19,494613	-0,037494	11,064814	0,042156	-0,227529	-0,244475	-15,927253	0,549054	-1,649103	0,042156	-0,227529	-0,244475	-15,927253	0,549054	-1,649103
15:35:25,97	0,415038	3,458969	-0,188000	0,426996	0,211024	-1,428014	0,043826	-0,225807	-0,243690	1,868966	3,934256	-1,639550	-0,427527	-3,074642	-1,509008	-19,481547	-0,048755	11,054706	0,043826	-0,225807	-0,243690	-15,856915	0,493910	-1,639550	0,043826	-0,225807	-0,243690	-15,856915	0,493910	-1,639550
15:35:26,02	0,415038	3,458969	-0,188000	0,426996	0,211024	-1,428014	0,041544	-0,226549	-0,242918	1,904328	3,832542	-1,649658	-0,427628	-3,076663	-1,511726	-19,519165	-0,071375	11,070240	0,041544	-0,226549	-0,242918	-15,879795	0,571327	-1,649658	0,041544	-0,226549	-0,242918	-15,879795	0,571327	-1,649658
15:35:26,07	0,415038	3,458969	-0,188000	0,426996	0,211024	-1,428014	0,043345	-0,227472	-0,245636	1,913901	3,904902	-1,634124	-0,428781	-3,075237	-1,512533	-19,512660	-0,053277	11,037340	0,043345	-0,227472	-0,245636	-15,942640	0,502345	-1,634124	0,043345	-0,227472	-0,245636	-15,942640	0,502345	-1,634124
15:35:26,12	0,415038	3,458969	-0,188000	0,426996	0,211024	-1,428014	0,042686	-0,225760	-0,246443	1,843808	3,867260	-1,667024	-0,426502	-3,077243	-1,514101	-19,544469	-0,076755	11,023430	0,042686	-0,225760	-0,246443	-15,878350	0,516372	-1,667024	0,042686	-0,225760	-0,246443	-15,878350	0,516372	-1,667024
15:35:26,17	0,415038	3,458969	-0,188000	0,426996	0,211024	-1,428014	0,043284	-0,228737	-0,248011	1,962368	3,882533	-1,680934	-0,429369	-3,076067	-1,512135	-19,522277	-0,027847	11,052322	0,043284	-0,228737	-0,248011	-15,993474	0,484724	-1,680934	0,043284	-0,228737	-0,248011	-15,993474	0,484724	-1,680934
15:35:26,22	0,415038	3,458969	-0,188000	0,426996	0,211024	-1,428014	0,043700	-0,225666	-0,246045	1,856134	3,898911	-1,652042	-0,426954	-3,076176	-1,510540	-19,488752	-0,044821	11,079935	0,043700	-0,225666	-0,246045	-15,858645	0,468474	-1,652042	0,043700	-0,225666	-0,246045	-15,858645	0,468474	-1,652042
15:35:26,27	0,415038	3,458969	-0,188000	0,426996	0,211024	-1,428014	0,042586	-0,227812	-0,244450	1,969788	3,878523	-1,624429	-0,427008	-3,075650	-1,510570	-19,508834	-0,064341	11,055377	0,042586	-0,227812	-0,244450	-15,913450	0,535505	-1,624429	0,042586	-0,227812	-0,244450	-15,913450	0,535505	-1,624429
15:35:26,32	0,415038	3,458969	-0,188000	0,426996	0,211024	-1,428014	0,042158	-0,227502	-0,244480	1,926733	3,848643	-1,648987	-0,425257	-3,078819	-1,508265	-19,528647	-0,081821	11,009845	0,042158	-0,227502	-0,244480	-15,932187	0,539213	-1,648987	0,042158	-0,227502	-0,244480	-15,932187	0,539213	-1,648987
15:35:26,37	0,415038	3,458969	-0,188000	0,426996	0,211024	-1,428014	0,044027	-0,230603	-0,242175	2,062940	3,937409	-1,694519	-0,424695	-3,074190	-1,512888	-19,513742	-0,075009	11,081339	0,044027	-0,230603	-0,242175	-16,039408	0,481268	-1,694519	0,044027	-0,230603	-0,242175	-16,039408	0,481268	-1,694519
15:35:26,42	0,415038	3,458969	-0,188000	0,426996	0,211024	-1,428014	0,039737	-0,228775	-0,246798	1,981245	3,723817	-1,623025	-0,426392	-3,075371	-1,506688	-19,507418	-0,053933	11,048637	0,039737	-0,228775	-0,246798	-15,977618	0,604461	-1,623025	0,039737	-0,228775	-0,246798	-15,977618	0,604461	-1,623025
15:35:26,47	0,415038	3,458969	-0,188000	0,426996	0,211024	-1,428014	0,041608	-0,227896	-0,240598	1,956940	3,816068	-1,655727	-0,427597	-3,075141	-1,507453	-19,523642	-0,025924	11,079063	0,041608	-0,227896	-0,240598	-15,932905	0,549808	-1,655727	0,041608	-0,227896	-0,240598	-15,932905	0,549808	-1,655727
15:35:26,52	0,415038	3,458969	-0,188000	0,426996	0,211024	-1,428014	0,042012	-0,226738	-0,241363	1,912883	3,808980	-1,625301	-0,429984	-3,072609	-1,509417	-19,523320	-0,041513	11,070028	0,042012	-0,226738	-0,241363	-15,886082	0,511068	-1,625301	0,042012	-0,226738	-0,241363	-15,886082	0,511068	-1,625301
15:35:26,57	0,415038	3,458969	-0,188000	0,426996	0,211024	-1,428014	0,041012	-0,223405	-0,243327	1,726184	3,765085	-1,634336	-0,428818	-3,075863	-1,512508	-19,526982	-0,053172	11,076137	0,041012	-0,223405	-0,243327	-15,811074	0,545625	-1,634336	0,041012	-0,223405	-0,243327	-15,811074	0,545625	-1,634336
15:35:26,62	0,415038	3,458969	-0,188000	0,426996	0,211024	-1,428014	0,043248	-0,226041	-0,246418	1,851358	3,883980	-1,628227	-0,430563	-3,074159	-1,513285	-19,513599	-0,042117	11,081623	0,043248	-0,226041	-0,246418	-15,892870	0,489047	-1,628227	0,043248	-0,226041	-0,246418	-15,892870	0,489047	-1,628227
15:35:26,67	0,415038	3,458969	-0,188000	0,426996	0,211024	-1,428014	0,042644	-0,223678	-0,247195	1,744748	3,858656	-1,622741	-0,425249	-3,076433	-1,511345	-19,518275	-0,049535	11,056608	0,042644	-0,223678	-0,247195	-15,813987	0,511104	-1,622741	0,042644	-0,223678	-0,247195	-15,813987	0,511104	-1,622741
15:35:26,72	0,415038	3,458969	-0,188000	0,426996	0,211024	-1,428014	0,041957	-0,229417	-0,245255	2,034415	3,822588	-1,647756	-0,428217	-3,081059	-1,510581	-19,539021	-0,068511	11,030324	0,041957	-0,229417	-0,245255	-15,974833	0,528972	-1,647756	0,041957	-0,229417	-0,245255	-15,974833	0,528972	-1,647756
15:35:26,77	0,415038	3,458969	-0,188000	0,426996	0,211024	-1,428014	0,047447	-0,229160	-0,244491	1,994218	4,099584	-1,674040	-0,428880	-3,076496	-1,509056	-19,575042	-0,033620	11,041136	0,047447	-0,229160	-0,244491	-15,994815	0,375011	-1,674040	0,047447	-0,229160	-0,244491	-15,994815	0,375011	-1,674040
15:35:26,82	0,415038	3,458969	-0,188000	0,426996	0,211024	-1,428014	0,043827	-0,226305	-0,242966	1,857972	3,862694	-1,663228	-0,428898	-3,079104	-1,510208	-19,587031	-0,033483	11,051265	0,043827	-0,226305	-0,242966	-15,906957	0,422305	-1,663228	0,043827	-0,226305	-0,242966	-15,906957	0,422305	-1,663228
15:35:26,87	0,415038	3,458969	-0,188000	0,426996	0,211024	-1,428014	0,046094	-0,227593	-0,244118	1,919076	3,970145	-1,653099	-0,427004	-3,072836	-1,510953	-19,501852	-0,048264	11,075852	0,046094	-0,227593	-0,244118	-15,946965	0,351769	-1,653099	0,046094	-0,227593	-0,244118	-15,946965	0,351769	-1,653099
15:35:26,92	0,415038	3,458969	-0,188000	0,426996	0,211024	-1,428014	0,039719	-0,226099	-0,244863	1,871170	3,719814	-1,628512	-0,428162	-3,073443	-1,513294	-19,493331	-0,043043	11,057686	0,039719	-0,226099	-0,244863	-15,877583	0,601859	-1,628512	0,039719	-0,226099	-0,244863	-15,877583	0,601859	-1,628512
15:35:26,97	0,415038	3,458969	-0,188000	0,426996	0,211024	-1,428014	0,040823	-0,225400	-0,247204	1,843591	3,781982	-1,646678	-0,427537	-3,074473	-1,512082	-19,475440	-0,045532	11,100246	0,040823	-0,225400	-0,247204	-15,850270	0,577377	-1,646678	0,040823	-0,225400	-0,247204	-15,850270	0,577377	-1,646678
15:35:27,02	0,415038	3,458969	-0,188000	0,426996	0,211024	-1,428014	0,041403	-0,226456	-0,245992	1,905336	3,828885	-1,604118	-0,429887	-3,075830	-1,509385	-19,492792	-0,021878	11,074708	0,041403	-0,226456	-0,245992	-15,871487	0,578742	-1,604118	0,041403	-0,226456	-0,245992	-15,871487	0,578742	-1,604118
15:35:27,07	0,415038	3,458969	-0,188000	0,426996	0,211024	-1,428014	0,043753	-0,225099	-0,243295	1,846570	3,924215	-1,629656	-0,428785	-3,074557	-1,507466	-19,526541	-0,030419	11,069148	0,043753	-0,225099	-0,243295	-15,823711	0,489620	-1,629656	0,043753	-0,225099	-0,243295	-15,823711	0,489620	-1,629656
15:35:27,12	0,415038	3,458969	-0,188000	0,426996	0,211024	-1,428014	0,042099	-0,225417	-0,241376	1,838813	3,813285	-1,635216	-0,427605	-3,077666	-1,510556	-19,529661	-0,022625	11,075898	0,042099	-0,225417	-0,241376	-15,856398	0,508477	-1,635216	0,042099	-0,225417	-0,241376	-15,856398	0,508477	-1,635216
15:35:27,17	0,415038	3,458969	-0,188000	0,426996	0,211024	-1,428014	0,044202	-0,227994	-0,244466	1,978004	3,916013	-1,628466	-0,431166	-3,076380	-1,511753	-19,540706	-0,016635	11,057126	0,044202	-0,227994	-0,244466	-15,919498	0,446164	-1,628466	0,044202	-0,227994	-0,244466	-15,919498	0,446164	-1,628466
15:35:27,22	0,415038	3,458969	-0,188000	0,426996	0,211024	-1,428014	0,044869	-0,224267	-0,245663	1,783869	3,938124	-1,647238	-0,427582	-3,075315	-1,504754	-19,524150	-0,032378	11,048125	0,044869	-0,224267	-0,245663	-15,821070	0,415933	-1,647238	0,044869	-0,224267	-0,245663	-15,821070	0,415933	-1,647238
15:35:27,27	0,415038	3,458969	-0,188000	0,426996	0,211024	-1,428014	0,042155	-0,226837	-0,238664	1,912186	3,819201	-1,656239	-0,427684	-3,079768	-1,510177	-19,567473	-0,038697	11,075215	0,042155	-0,226837	-0,238664	-15,894547	0,510067	-1,656239	0,042155	-0,226837	-0,238664	-15,894547	0,510067	-1,656239
15:35:27,32	0,415038	3,458969	-0,188000	0,426996	0,211024	-1,428014	0,046062	-0,228976	-0,244087	1,996259	3,988029	-1,629149	-0,428755	-3,079201	-1,508625	-19,525050	-0,030220	11,049780	0,046062	-0,228976	-0,244087	-15,978354	0,372160	-1,629149	0,046062	-0,228976	-0,244087	-15,978354	0,372160	-1,629149
15:35:27,37	0,415038	3,458969	-0,188000	0,426996	0,211024	-1,428014	0,046107	-0,227765	-0,242535	1,961843	4,022870	-1,654584	-0,431121	-3,077983	-1,509426	-19,525018	-0,035991	11,030473	0,046107	-0,227765	-0,242535	-15,917711	0,403469	-1,654584	0,046107	-0,227765	-0,242535	-15,917711	0,403469	-1,654584
15:35:27,42	0,415038	3,458969	-0,188000	0,426996	0,211024	-1,428014	0,046235	-0,225107	-0,243336	1,818653	4,032444	-1,673891	-0,427620	-3,077292	-1,506720	-19,544477	-0,038844	11,019953	0,046235	-0,225107	-0,243336	-15,852260	0,402987	-1,673891	0,046235	-0,225107	-0,243336	-15,852260	0,402987	-1,673891
15:35:27,47	0,415038	3,458969	-0,188000	0,426996	0,211024	-1,428014	0,043886	-0,227793	-0,240630	1,946121	3,894849	-1,684411	-0,425824	-3,076063	-1,506706	-19,533449	-0,017629	11,035538	0,043886	-0,227793	-0,240630	-15,935636	0,449821	-1,684411	0,043886	-0,227793	-0,240630	-15,935636	0,449821	-1,684411
15:35:27,52	0,415038	3,458969	-0,188000	0,426996	0,211024	-1,428014	0,041924	-0,228734	-0,240616	2,018936	3,791765	-1,668826	-0,427666	-3,075681	-1,511751	-19,548911	-0,032513	11,062254	0,041924	-0,228734	-0,240616	-15,936684	0,500758	-1,668826	0,041924	-0,228734	-0,240616	-15,936684	0,500758	-1,668826
15:35:27,57	0,415038	3,458969	-0,188000	0,426996	0,211024	-1,428014	0,042514	-0,226948	-0,245661	1,905457	3,816499	-1,642110	-0,426475	-3,077987	-1,509769	-19,536555	-0,070007	11,088655	0,042514	-0,226948	-0,245661	-15,909983	0,479175	-1,642110	0,042514	-0,226948	-0,245661	-15,909983	0,479175	-1,642110
15:35:27,62	0,415038	3,458969	-0,188000	0,426996	0,211024	-1,428014	0,043916	-0,229133	-0,243679	1,992750	3,918849	-1,615709	-0,426471	-3,075118	-1,507097	-19,551798	-0,027992	11,050197	0,043916	-0,229133	-0,243679	-15,994161	0,471469	-1,615709	0,043916	-0,229133	-0,243679	-15,994161	0,471469	-1,615709
15:35:27,67	0,415038	3,458969	-0,188000	0,426996	0,211024	-1,428014	0,041429	-0,227701	-0,241007	1,947083	3,755322	-1,654167	-0,428791	-3,075253	-1,508256	-19,529658	-0,036917	11,049967	0,041429	-0,227701	-0,241007	-15,927465	0,503164	-1,654167	0,041429	-0,227701	-0,241007	-15,927465	0,503164	-1,654167
15:35:27,72	0,415038	3,458969	-0,188000	0,426996	0,211024	-1,428014	0,042706	-0,225760	-0,242166	1,849478	3,845364	-1,654397	-0,429944	-3,076567	-1,509798	-19,518711	-0,034840	11,055310	0,042706	-0,225760	-0,242166	-15,872682	0,492959	-1,654397	0,042706	-0,225760	-0,242166	-15,872682	0,492959	-1,654397
15:35:27,77	0,415038	3,458969	-0,188000	0,426996	0,211024	-1,428014	0,044420	-0,225418	-0,243708	1,838963	3,942963	-1,649054	-0,424658	-3,072117	-1,509409	-19,509899	-0,045870	11,065894	0,044420	-0,225418	-0,243708	-15,856345	0,455965	-1,649054	0,044420	-0,225418	-0,243708	-15,856345	0,455965	-1,649054
15:35:27,82	0,415038	3,458969	-0,188000	0,426996	0,211024	-1,428014	0,037924	-0,227771	-0,243319	1,956171	3,618282	-1,638470	-0,425247	-3,076429	-1,509369	-19,518332	-0,042926	11,099226	0,037924	-0,227771	-0,243319	-15,923845	0,641273	-1,638470	0,037924	-0,227771	-0,243319	-15,923845	0,641273	-1,638470
15:35:27,87	0,415038	3,458969	-0,188000	0,426996	0,211024	-1,428014	0,041952	-0,229417	-0,243279	2,040087	3,819005	-1,605138	-0,428277	-3,076949	-1,508996	-19,554521	-0,055601	11,103209	0,041952	-0,229417	-0,243279	-15,969126	0,525734	-1,605138	0,041952	-0,229417	-0,243279	-15,969126	0,525734	-1,605138
15:35:27,92	0,415038	3,458969	-0,188000	0,426996	0,211024	-1,428014	0,043917	-0,227053	-0,242906	1,888117	3,896154	-1,601155	-0,428233	-3,077675	-1,507072	-19,546319	-0,049083	11,068147	0,043917	-0,227053	-0,242906	-15,935566	0,448674	-1,601155	0,043917	-0,227053	-0,242906	-15,935566	0,448674	-1,601155
15:35:27,97	0,415038	3,458969	-0,188000	0,426996	0,211024	-1,428014	0,044524	-0,227454	-0,240982	1,918711	3,931567	-1,636217	-0,429383	-3,075053	-1,509824	-19,522949	-0,057065	11,030754	0,044524	-0,227454	-0,240982	-15,936444	0,436430	-1,636217	0,044524	-0,227454	-0,240982	-15,936444	0,436430	-1,636217
15:35:28,02	0,415038	3,458969	-0,188000	0,426996	0,211024	-1,428014	0,042828	-0,225146	-0,243734	1,803481	3,867610	-1,673610	-0,430532	-3,074792	-1,510978	-19,516370	-0,022616	11,046867	0,042828	-0,225146	-0,243734	-15,870518	0,505601	-1,673610	0,042828	-0,225146	-0,243734	-15,870518	0,505601	-1,673610
15:35:28,07	0,415038	3,458969	-0,188000	0,426996	0,211024	-1,428014	0,043177	-0,224022	-0,244888	1,778111	3,874224	-1,657497	-0,427041	-3,076261	-1,506689	-19,539923	-0,041473	11,063662	0,043177	-0,224022	-0,244888	-15,807585	0,484828	-1,657497	0,043177	-0,224022	-0,244888	-15,807585	0,484828	-1,657497
15:35:28,12	0,415038	3,458969	-0,188000	0,426996	0,211024	-1,428014	0,042703	-0,227780	-0,240599	1,945423	3,838609	-1,640702	-0,427600	-3,073731	-1,509427	-19,522894	-0,022867	11,046647	0,042703	-0,227780	-0,240599	-15,935281	0,486420	-1,640702	0,042703	-0,227780	-0,240599	-15,935281	0,486420	-1,640702
15:35:28,17	0,415038	3,458969	-0,188000	0,426996	0,211024	-1,428014	0,040792	-0,226030	-0,243337	1,879066	3,744681	-1,657717	-0,425209	-3,075521	-1,506681	-19,496655	-0,078673	11,047912	0,040792	-0,226030	-0,243337	-15,864286	0,542507	-1,657717	0,040792	-0,226030	-0,243337	-15,864286	0,542507	-1,657717
15:35:28,22	0,415038	3,458969	-0,188000	0,426996	0,211024	-1,428014	0,041146	-0,228996	-0,240591	1,998092	3,813723	-1,656452	-0,428797	-3,075034	-1,508650	-19,540176	-0,010988	11,051177	0,041146	-0,228996	-0,240591	-15,978096	0,583747	-1,656452	0,041146	-0,228996	-0,240591	-15,978096	0,583747	-1,656452
15:35:28,27	0,415038	3,458969	-0,188000	0,426996	0,211024	-1,428014	0,042519	-0,225645	-0,242560	1,860694	3,813573	-1,653187	-0,428159	-3,073909	-1,509396	-19,512593	-0,000704	11,081025	0,042519	-0,225645	-0,242560	-15,852438	0,475837	-1,653187	0,042519	-0,225645	-0,242560	-15,852438	0,475837	-1,653187
15:35:28,32	0,415038	3,458969	-0,188000	0,426996	0,211024	-1,428014	0,041226	-0,225636	-0,243306	1,882907	3,765061	-1,623339	-0,427055	-3,079330	-1,511702	-19,543008	-0,034888	11,100413	0,041226	-0,225636	-0,243306	-15,829493	0,528859	-1,623339	0,041226	-0,225636	-0,243306	-15,829493	0,528859	-1,623339
15:35:28,37	0,415038	3,458969	-0,188000	0,426996	0,211024	-1,428014	0,045368	-0,229302	-0,245612	2,028721	3,971224	-1,603951	-0,430514	-3,077190	-1,509788	-19,527560	0,016514	11,071385	0,045368	-0,229302	-0,245612	-15,971450	0,409834	-1,603951	0,045368	-0,229302	-0,245612	-15,971450	0,409834	-1,603951
15:35:28,42	0,415038	3,458969	-0,188000	0,426996	0,211024	-1,428014	0,045244	-0,225236	-0,243698	1,869529	3,952474	-1,632979	-0,428801	-3,076671	-1,509388	-19,524837	-0,056274	11,083691	0,045244	-0,225236	-0,243698	-15,811462	0,400787	-1,632979	0,045244	-0,225236	-0,243698	-15,811462	0,400787	-1,632979
15:35:28,47	0,415038	3,458969	-0,188000	0,426996	0,211024	-1,428014	0,043938	-0,226460	-0,243298	1,871533	3,923288	-1,620673	-0,426961	-3,074578	-1,505520	-19,492273	-0,070772	11,047250	0,043938	-0,226460	-0,243298	-15,905589	0,474160	-1,620673	0,043938	-0,226460	-0,243298	-15,905589	0,474160	-1,620673
15:35:28,52	0,415038	3,458969	-0,188000	0,426996	0,211024	-1,428014	0,041206	-0,227007	-0,239430	1,903700	3,816676	-1,657114	-0,425331	-3,075112	-1,510582	-19,551900	-0,052802	11,066257	0,041206	-0,227007	-0,239430	-15,916356	0,582008	-1,657114	0,041206	-0,227007	-0,239430	-15,916356	0,582008	-1,657114
15:35:28,57	0,415038	3,458969	-0,188000	0,426996	0,211024	-1,428014	0,040853	-0,228686	-0,244492	1,976751	3,737697	-1,638107	-0,428811	-3,075293	-1,506731	-19,546684	-0,033672	11,020239	0,040853	-0,228686	-0,244492	-15,975098	0,530739	-1,638107	0,040853	-0,228686	-0,244492	-15,975098	0,530739	-1,638107
15:35:28,62	0,415038	3,458969	-0,188000	0,426996	0,211024	-1,428014	0,042750	-0,225763	-0,240641	1,843906	3,831272	-1,684125	-0,431176	-3,075933	-1,506693	-19,549754	-0,022980	11,073382	0,042750	-0,225763	-0,240641	-15,878451	0,475431	-1,684125	0,042750	-0,225763	-0,240641	-15,878451	0,475431	-1,684125
15:35:28,67	0,415038	3,458969	-0,188000	0,426996	0,211024	-1,428014	0,044487	-0,224035	-0,240603	1,761777	3,913597	-1,630982	-0,427050	-3,077724	-1,505916	-19,546442	-0,054357	11,052937	0,044487	-0,224035	-0,240603	-15,824935	0,421393	-1,630982	0,044487	-0,224035	-0,240603	-15,824935	0,421393	-1,630982
15:35:28,72	0,415038	3,458969	-0,188000	0,426996	0,211024	-1,428014	0,043975	-0,228503	-0,239826	1,968619	3,905528	-1,651427	-0,428742	-3,075209	-1,505919	-19,518112	-0,017404	11,049067	0,043975	-0,228503	-0,239826	-15,968866	0,453520	-1,651427	0,043975	-0,228503	-0,239826	-15,968866	0,453520	-1,651427
15:35:28,77	0,415038	3,458969	-0,188000	0,426996	0,211024	-1,428014	0,042643	-0,225780	-0,239829	1,873215	3,842354	-1,655297	-0,427634	-3,078123	-1,506638	-19,531397	-0,067832	11,115617	0,042643	-0,225780	-0,239829	-15,850552	0,494859	-1,655297	0,042643	-0,225780	-0,239829	-15,850552	0,494859	-1,655297
15:35:28,82	0,415038	3,458969	-0,188000	0,426996	0,211024	-1,428014	0,044612	-0,228197	-0,240548	1,948545	3,958462	-1,588747	-0,428758	-3,074543	-1,508648	-19,515111	-0,030503	11,040683	0,044612	-0,228197	-0,240548	-15,964897	0,456384	-1,588747	0,044612	-0,228197	-0,240548	-15,964897	0,456384	-1,588747
15:35:28,87	0,415038	3,458969	-0,188000	0,426996	0,211024	-1,428014	0,042074	-0,225433	-0,242558	1,845321	3,821928	-1,663681	-0,430547	-3,079235	-1,508244	-19,524868	-0,067698	11,043186	0,042074	-0,225433	-0,242558	-15,851196	0,519080	-1,663681	0,042074	-0,225433	-0,242558	-15,851196	0,519080	-1,663681
15:35:28,92	0,415038	3,458969	-0,188000	0,426996	0,211024	-1,428014	0,047032	-0,226230	-0,242154	1,849667	4,089863	-1,661178	-0,422446	-3,076753	-1,509714	-19,583461	-0,063457	11,061122	0,047032	-0,226230	-0,242154	-15,909404	0,397854	-1,661178	0,047032	-0,226230	-0,242154	-15,909404	0,397854	-1,661178
15:35:28,97	0,415038	3,458969	-0,188000	0,426996	0,211024	-1,428014	0,040832	-0,232004	-0,243624	2,124292	3,714605	-1,643242	-0,425847	-3,074635	-1,509789	-19,527191	-0,024215	11,076108	0,040832	-0,232004	-0,243624	-16,088040	0,509288	-1,643242	0,040832	-0,232004	-0,243624	-16,088040	0,509288	-1,643242
15:35:29,02	0,415038	3,458969	-0,188000	0,426996	0,211024	-1,428014	0,040698	-0,228000	-0,243699	1,978197	3,736765	-1,628256	-0,431731	-3,075490	-1,509810	-19,530848	-0,017241	11,055858	0,040698	-0,228000	-0,243699	-15,919811	0,541940	-1,628256	0,040698	-0,228000	-0,243699	-15,919811	0,541940	-1,628256
15:35:29,07	0,415038	3,458969	-0,188000	0,426996	0,211024	-1,428014	0,044381	-0,223333	-0,243720	1,739696	3,921602	-1,648506	-0,430012	-3,075340	-1,507078	-19,547019	-0,041273	11,078137	0,044381	-0,223333	-0,243720	-15,791909	0,437698	-1,648506	0,044381	-0,223333	-0,243720	-15,791909	0,437698	-1,648506
15:35:29,12	0,415038	3,458969	-0,188000	0,426996	0,211024	-1,428014	0,043391	-0,224746	-0,240988	1,784306	3,868142	-1,626227	-0,429342	-3,074849	-1,505517	-19,522206	-0,011487	11,073229	0,043391	-0,224746	-0,240988	-15,858268	0,461942	-1,626227	0,043391	-0,224746	-0,240988	-15,858268	0,461942	-1,626227
15:35:29,17	0,415038	3,458969	-0,188000	0,426996	0,211024	-1,428014	0,042631	-0,225080	-0,239427	1,839883	3,835198	-1,631135	-0,427011	-3,077656	-1,508237	-19,523585	-0,054432	11,054129	0,042631	-0,225080	-0,239427	-15,828921	0,488687	-1,631135	0,042631	-0,225080	-0,239427	-15,828921	0,488687	-1,631135
15:35:29,22	0,415038	3,458969	-0,188000	0,426996	0,211024	-1,428014	0,043897	-0,228503	-0,242147	1,979972	3,921327	-1,650235	-0,426448	-3,078081	-1,504343	-19,542405	-0,053665	11,071392	0,043897	-0,228503	-0,242147	-15,957497	0,475406	-1,650235	0,043897	-0,228503	-0,242147	-15,957497	0,475406	-1,650235
15:35:29,27	0,415038	3,458969	-0,188000	0,426996	0,211024	-1,428014	0,041242	-0,225580	-0,240586	1,812988	3,798810	-1,622491	-0,430557	-3,076154	-1,507471	-19,539519	-0,012676	11,064464	0,041242	-0,225580	-0,240586	-15,895066	0,561349	-1,622491	0,041242	-0,225580	-0,240586	-15,895066	0,561349	-1,622491
15:35:29,32	0,415038	3,458969	-0,188000	0,426996	0,211024	-1,428014	0,044368	-0,224681	-0,241381	1,809437	3,911150	-1,639900	-0,425907	-3,076173	-1,507461	-19,556653	-0,043507	11,078983	0,044368	-0,224681	-0,241381	-15,828028	0,428244	-1,639900	0,044368	-0,224681	-0,241381	-15,828028	0,428244	-1,639900
15:35:29,37	0,415038	3,458969	-0,188000	0,426996	0,211024	-1,428014	0,042061	-0,228717	-0,241371	1,984053	3,791735	-1,625381	-0,430614	-3,075686	-1,507476	-19,554230	-0,041878	11,068588	0,042061	-0,228717	-0,241371	-15,970255	0,489970	-1,625381	0,042061	-0,228717	-0,241371	-15,970255	0,489970	-1,625381
15:35:29,42	0,415038	3,458969	-0,188000	0,426996	0,211024	-1,428014	0,043992	-0,224398	-0,241386	1,762055	3,893437	-1,635776	-0,427055	-3,076400	-1,507053	-19,534866	-0,064133	11,092153	0,043992	-0,224398	-0,241386	-15,853162	0,440081	-1,635776	0,043992	-0,224398	-0,241386	-15,853162	0,440081	-1,635776
15:35:29,47	0,415038	3,458969	-0,188000	0,426996	0,211024	-1,428014	0,042831	-0,227837	-0,240963	1,931303	3,860969	-1,612211	-0,428740	-3,074676	-1,508230	-19,498680	-0,046661	11,068796	0,042831	-0,227837	-0,240963	-15,953892	0,498741	-1,612211	0,042831	-0,227837	-0,240963	-15,953892	0,498741	-1,612211
15:35:29,52	0,415038	3,458969	-0,188000	0,426996	0,211024	-1,428014	0,042180	-0,225515	-0,242140	1,843795	3,849718	-1,635568	-0,428182	-3,079051	-1,504373	-19,541062	-0,036028	11,027912	0,042180	-0,225515	-0,242140	-15,859141	0,538594	-1,635568	0,042180	-0,225515	-0,242140	-15,859141	0,538594	-1,635568
15:35:29,57	0,415038	3,458969	-0,188000	0,426996	0,211024	-1,428014	0,045690	-0,228186	-0,238283	1,970697	3,990246	-1,676452	-0,428872	-3,079457	-1,507057	-19,565737	-0,065752	11,091653	0,045690	-0,228186	-0,238283	-15,941901	0,403545	-1,676452	0,045690	-0,228186	-0,238283	-15,941901	0,403545	-1,676452
15:35:29,62	0,415038	3,458969	-0,188000	0,426996	0,211024	-1,428014	0,046387	-0,227792	-0,240967	1,912111	4,019950	-1,612711	-0,425851	-3,075741	-1,507419	-19,514930	-0,072683	11,111584	0,046387	-0,227792	-0,240967	-15,969531	0,378583	-1,612711	0,046387	-0,227792	-0,240967	-15,969531	0,378583	-1,612711
15:35:29,67	0,415038	3,458969	-0,188000	0,426996	0,211024	-1,428014	0,041658	-0,228550	-0,241329	1,970962	3,821536	-1,592780	-0,426498	-3,078480	-1,509016	-19,561533	-0,044033	11,069828	0,041658	-0,228550	-0,241329	-15,970234	0,551353	-1,592780	0,041658	-0,228550	-0,241329	-15,970234	0,551353	-1,592780
15:35:29,72	0,415038	3,458969	-0,188000	0,426996	0,211024	-1,428014	0,044354	-0,229359	-0,242926	2,014525	3,907017	-1,634536	-0,430574	-3,078796	-1,507447	-19,551650	-0,012482	11,088411	0,044354	-0,229359	-0,242926	-15,990155	0,425239	-1,634536	0,044354	-0,229359	-0,242926	-15,990155	0,425239	-1,634536
15:35:29,77	0,415038	3,458969	-0,188000	0,426996	0,211024	-1,428014	0,046665	-0,225987	-0,241357	1,871473	4,019982	-1,615953	-0,426985	-3,074188	-1,505533	-19,519138	-0,022133	11,049146	0,046665	-0,225987	-0,241357	-15,868545	0,356776	-1,615953	0,046665	-0,225987	-0,241357	-15,868545	0,356776	-1,615953
15:35:29,82	0,415038	3,458969	-0,188000	0,426996	0,211024	-1,428014	0,040880	-0,226792	-0,239443	1,921181	3,752130	-1,655218	-0,428255	-3,080942	-1,505876	-19,566996	-0,039074	11,101379	0,040880	-0,226792	-0,239443	-15,881953	0,543066	-1,655218	0,040880	-0,226792	-0,239443	-15,881953	0,543066	-1,655218
15:35:29,87	0,415038	3,458969	-0,188000	0,426996	0,211024	-1,428014	0,047364	-0,229069	-0,239786	2,000997	4,056356	-1,602985	-0,428784	-3,075837	-1,505155	-19,543631	-0,010859	11,044128	0,047364	-0,229069	-0,239786	-15,980900	0,338248	-1,602985	0,047364	-0,229069	-0,239786	-15,980900	0,338248	-1,602985
15:35:29,92	0,415038	3,458969	-0,188000	0,426996	0,211024	-1,428014	0,043207	-0,226058	-0,239065	1,880558	3,846316	-1,660236	-0,427030	-3,074939	-1,507070	-19,528259	-0,044790	11,073556	0,043207	-0,226058	-0,239065	-15,865000	0,454536	-1,660236	0,043207	-0,226058	-0,239065	-15,865000	0,454536	-1,660236
15:35:29,97	0,415038	3,458969	-0,188000	0,426996	0,211024	-1,428014	0,041553	-0,227128	-0,240980	1,914509	3,790572	-1,630808	-0,428852	-3,076691	-1,504779	-19,570006	-0,036744	11,038358	0,041553	-0,227128	-0,240980	-15,915059	0,528653	-1,630808	0,041553	-0,227128	-0,240980	-15,915059	0,528653	-1,630808
15:35:30,02	0,415038	3,458969	-0,188000	0,426996	0,211024	-1,428014	0,043981	-0,226426	-0,238689	1,864090	3,876640	-1,666006	-0,427624	-3,075975	-1,505153	-19,544156	-0,035594	11,043520	0,043981	-0,226426	-0,238689	-15,910356	0,424140	-1,666006	0,043981	-0,226426	-0,238689	-15,910356	0,424140	-1,666006
15:35:30,07	0,415038	3,458969	-0,188000	0,426996	0,211024	-1,428014	0,042748	-0,227131	-0,239063	1,914685	3,834321	-1,660844	-0,429392	-3,077537	-1,507074	-19,545794	-0,024348	11,068755	0,042748	-0,227131	-0,239063	-15,915125	0,478634	-1,660844	0,042748	-0,227131	-0,239063	-15,915125	0,478634	-1,660844
15:35:30,12	0,415038	3,458969	-0,188000	0,426996	0,211024	-1,428014	0,044984	-0,226381	-0,240984	1,884584	3,943562	-1,635609	-0,427558	-3,075823	-1,506694	-19,515299	-0,019439	11,044713	0,044984	-0,226381	-0,240984	-15,886319	0,412332	-1,635609	0,044984	-0,226381	-0,240984	-15,886319	0,412332	-1,635609
15:35:30,17	0,415038	3,458969	-0,188000	0,426996	0,211024	-1,428014	0,042582	-0,227113	-0,240604	1,942129	3,842641	-1,659651	-0,429883	-3,074473	-1,505150	-19,509095	0,004055	11,039415	0,042582	-0,227113	-0,240604	-15,886209	0,499926	-1,659651	0,042582	-0,227113	-0,240604	-15,886209	0,499926	-1,659651
15:35:30,22	0,415038	3,458969	-0,188000	0,426996	0,211024	-1,428014	0,042576	-0,224424	-0,239060	1,825757	3,835923	-1,664949	-0,428795	-3,076728	-1,505154	-19,541831	-0,040007	11,038197	0,042576	-0,224424	-0,239060	-15,791507	0,493727	-1,664949	0,042576	-0,224424	-0,239060	-15,791507	0,493727	-1,664949
15:35:30,27	0,415038	3,458969	-0,188000	0,426996	0,211024	-1,428014	0,043985	-0,226494	-0,239064	1,878865	3,902879	-1,666167	-0,431221	-3,075523	-1,508259	-19,553349	-0,065221	11,063381	0,043985	-0,226494	-0,239064	-15,900886	0,450066	-1,666167	0,043985	-0,226494	-0,239064	-15,900886	0,450066	-1,666167
15:35:30,32	0,415038	3,458969	-0,188000	0,426996	0,211024	-1,428014	0,044155	-0,223790	-0,242169	1,710693	3,914348	-1,640983	-0,429908	-3,075895	-1,504333	-19,515618	-0,008735	11,086812	0,044155	-0,223790	-0,242169	-15,856840	0,448194	-1,640983	0,044155	-0,223790	-0,242169	-15,856840	0,448194	-1,640983
15:35:30,37	0,415038	3,458969	-0,188000	0,426996	0,211024	-1,428014	0,043820	-0,225114	-0,238243	1,847290	3,901356	-1,617552	-0,427650	-3,078769	-1,503164	-19,556884	-0,048266	11,094913	0,043820	-0,225114	-0,238243	-15,824125	0,461508	-1,617552	0,043820	-0,225114	-0,238243	-15,824125	0,461508	-1,617552
15:35:30,42	0,415038	3,458969	-0,188000	0,426996	0,211024	-1,428014	0,045180	-0,228505	-0,237074	1,968792	3,956107	-1,609451	-0,427669	-3,074718	-1,506309	-19,549780	-0,055113	11,068060	0,045180	-0,228505	-0,237074	-15,968873	0,409495	-1,609451	0,045180	-0,228505	-0,237074	-15,968873	0,409495	-1,609451
15:35:30,47	0,415038	3,458969	-0,188000	0,426996	0,211024	-1,428014	0,041681	-0,226463	-0,240219	1,860240	3,783739	-1,636304	-0,424610	-3,076270	-1,503189	-19,517196	-0,032522	11,047468	0,041681	-0,226463	-0,240219	-15,917142	0,511791	-1,636304	0,041681	-0,226463	-0,240219	-15,917142	0,511791	-1,636304
15:35:30,52	0,415038	3,458969	-0,188000	0,426996	0,211024	-1,428014	0,041496	-0,229889	-0,237099	2,074236	3,791049	-1,656896	-0,425898	-3,076893	-1,504333	-19,559883	-0,036858	11,101446	0,041496	-0,229889	-0,237099	-15,972069	0,533614	-1,656896	0,041496	-0,229889	-0,237099	-15,972069	0,533614	-1,656896
15:35:30,57	0,415038	3,458969	-0,188000	0,426996	0,211024	-1,428014	0,042679	-0,229085	-0,238243	2,007309	3,817762	-1,602918	-0,426433	-3,074620	-1,502405	-19,538045	-0,027848	11,081201	0,042679	-0,229085	-0,238243	-15,975851	0,467465	-1,602918	0,042679	-0,229085	-0,238243	-15,975851	0,467465	-1,602918
15:35:30,62	0,415038	3,458969	-0,188000	0,426996	0,211024	-1,428014	0,040979	-0,227485	-0,236315	1,942847	3,743753	-1,623163	-0,426499	-3,073937	-1,504780	-19,563217	-0,037730	11,043918	0,040979	-0,227485	-0,236315	-15,914738	0,526931	-1,623163	0,040979	-0,227485	-0,236315	-15,914738	0,526931	-1,623163
15:35:30,67	0,415038	3,458969	-0,188000	0,426996	0,211024	-1,428014	0,040420	-0,227087	-0,238690	1,901008	3,697831	-1,660446	-0,432271	-3,074579	-1,506699	-19,515217	-0,008089	11,054139	0,040420	-0,227087	-0,238690	-15,925335	0,524884	-1,660446	0,040420	-0,227087	-0,238690	-15,925335	0,524884	-1,660446
15:35:30,72	0,415038	3,458969	-0,188000	0,426996	0,211024	-1,428014	0,043862	-0,222409	-0,240609	1,707391	3,903575	-1,650225	-0,428800	-3,077307	-1,505887	-19,539039	-0,036665	11,091931	0,043862	-0,222409	-0,240609	-15,751683	0,460414	-1,650225	0,043862	-0,222409	-0,240609	-15,751683	0,460414	-1,650225
15:35:30,77	0,415038	3,458969	-0,188000	0,426996	0,211024	-1,428014	0,044489	-0,226779	-0,239797	1,897974	3,929842	-1,612433	-0,427022	-3,077639	-1,505136	-19,540441	-0,038128	11,052938	0,044489	-0,226779	-0,239797	-15,904147	0,437452	-1,612433	0,044489	-0,226779	-0,239797	-15,904147	0,437452	-1,612433
15:35:30,82	0,415038	3,458969	-0,188000	0,426996	0,211024	-1,428014	0,043887	-0,228484	-0,239046	1,984710	3,898050	-1,651426	-0,428133	-3,077132	-1,503968	-19,509619	-0,042602	11,041960	0,043887	-0,228484	-0,239046	-15,951320	0,452925	-1,651426	0,043887	-0,228484	-0,239046	-15,951320	0,452925	-1,651426
15:35:30,87	0,415038	3,458969	-0,188000	0,426996	0,211024	-1,428014	0,044004	-0,227269	-0,237878	1,933061	3,933062	-1,662404	-0,431788	-3,076864	-1,506721	-19,570969	-0,010594	11,044699	0,044004	-0,227269	-0,237878	-15,907583	0,478755	-1,662404	0,044004	-0,227269	-0,237878	-15,907583	0,478755	-1,662404
15:35:30,92	0,415038	3,458969	-0,188000	0,426996	0,211024	-1,428014	0,045600	-0,223970	-0,240631	1,758531	3,946905	-1,659665	-0,425833	-3,077482	-1,505499	-19,534285	-0,027168	11,082746	0,045600	-0,223970	-0,240631	-15,823102	0,367335	-1,659665	0,045600	-0,223970	-0,240631	-15,823102	0,367335	-1,659665
15:35:30,97	0,415038	3,458969	-0,188000	0,426996	0,211024	-1,428014	0,043156	-0,229436	-0,239409	2,046767	3,859914	-1,621618	-0,426424	-3,077316	-1,505890	-19,527717	-0,047260	11,077350	0,043156	-0,229436	-0,239409	-15,963969	0,472137	-1,621618	0,043156	-0,229436	-0,239409	-15,963969	0,472137	-1,621618
15:35:31,02	0,415038	3,458969	-0,188000	0,426996	0,211024	-1,428014	0,043308	-0,228841	-0,239800	2,001702	3,883540	-1,627014	-0,429992	-3,074073	-1,506305	-19,535495	-0,044580	11,072788	0,043308	-0,228841	-0,239800	-15,962314	0,483847	-1,627014	0,043308	-0,228841	-0,239800	-15,962314	0,483847	-1,627014
15:35:31,07	0,415038	3,458969	-0,188000	0,426996	0,211024	-1,428014	0,042284	-0,224130	-0,240215	1,755155	3,822229	-1,631576	-0,427639	-3,075774	-1,506324	-19,554761	-0,016171	11,044991	0,042284	-0,224130	-0,240215	-15,839037	0,502902	-1,631576	0,042284	-0,224130	-0,240215	-15,839037	0,502902	-1,631576
15:35:31,12	0,415038	3,458969	-0,188000	0,426996	0,211024	-1,428014	0,042581	-0,227018	-0,240234	1,920330	3,806750	-1,659373	-0,428871	-3,074743	-1,504764	-19,566825	-0,046537	11,067359	0,042581	-0,227018	-0,240234	-15,900614	0,464160	-1,659373	0,042581	-0,227018	-0,240234	-15,900614	0,464160	-1,659373
15:35:31,17	0,415038	3,458969	-0,188000	0,426996	0,211024	-1,428014	0,042303	-0,225436	-0,238674	1,805692	3,797066	-1,637005	-0,428170	-3,075052	-1,504371	-19,522869	-0,036237	11,042848	0,042303	-0,225436	-0,238674	-15,890998	0,476242	-1,637005	0,042303	-0,225436	-0,238674	-15,890998	0,476242	-1,637005
15:35:31,22	0,415038	3,458969	-0,188000	0,426996	0,211024	-1,428014	0,042221	-0,226197	-0,238281	1,876189	3,825698	-1,661516	-0,428240	-3,077701	-1,505146	-19,557659	-0,042563	11,052759	0,042221	-0,226197	-0,238281	-15,880280	0,511342	-1,661516	0,042221	-0,226197	-0,238281	-15,880280	0,511342	-1,661516
15:35:31,27	0,415038	3,458969	-0,188000	0,426996	0,211024	-1,428014	0,044550	-0,227461	-0,239056	1,919021	3,919819	-1,651605	-0,428787	-3,074667	-1,502832	-19,543763	-0,020602	11,037732	0,044550	-0,227461	-0,239056	-15,936639	0,422669	-1,651605	0,044550	-0,227461	-0,239056	-15,936639	0,422669	-1,651605
15:35:31,32	0,415038	3,458969	-0,188000	0,426996	0,211024	-1,428014	0,042196	-0,225471	-0,236742	1,841507	3,798477	-1,666632	-0,427659	-3,077207	-1,505518	-19,561282	-0,028985	11,077857	0,042196	-0,225471	-0,236742	-15,857936	0,486098	-1,666632	0,042196	-0,225471	-0,236742	-15,857936	0,486098	-1,666632
15:35:31,37	0,415038	3,458969	-0,188000	0,426996	0,211024	-1,428014	0,043832	-0,227717	-0,239428	1,942279	3,872554	-1,626507	-0,428154	-3,076845	-1,502791	-19,531254	-0,003610	11,071825	0,043832	-0,227717	-0,239428	-15,933474	0,431771	-1,626507	0,043832	-0,227717	-0,239428	-15,933474	0,431771	-1,626507
15:35:31,42	0,415038	3,458969	-0,188000	0,426996	0,211024	-1,428014	0,043766	-0,227107	-0,236701	1,947563	3,882435	-1,632539	-0,425238	-3,074561	-1,504387	-19,532056	-0,030041	11,024350	0,043766	-0,227107	-0,236701	-15,880328	0,446840	-1,632539	0,043766	-0,227107	-0,236701	-15,880328	0,446840	-1,632539
15:35:31,47	0,415038	3,458969	-0,188000	0,426996	0,211024	-1,428014	0,040330	-0,228491	-0,238297	1,996254	3,716288	-1,680014	-0,427631	-3,076028	-1,504754	-19,544384	-0,042043	11,057599	0,040330	-0,228491	-0,238297	-15,940301	0,550413	-1,680014	0,040330	-0,228491	-0,238297	-15,940301	0,550413	-1,680014
15:35:31,52	0,415038	3,458969	-0,188000	0,426996	0,211024	-1,428014	0,040360	-0,228490	-0,240580	1,984905	3,737115	-1,621226	-0,425253	-3,074587	-1,506670	-19,521031	-0,049469	11,083138	0,040360	-0,228490	-0,240580	-15,951595	0,568877	-1,621226	0,040360	-0,228490	-0,240580	-15,951595	0,568877	-1,621226
15:35:31,57	0,415038	3,458969	-0,188000	0,426996	0,211024	-1,428014	0,040360	-0,228490	-0,240580	1,984905	3,737115	-1,621226	-0,428194	-3,077748	-1,503948	-19,535228	-0,042492	11,080874	0,040360	-0,228490	-0,240580	-15,951595	0,568877	-1,621226	0,040360	-0,228490	-0,240580	-15,951595	0,568877	-1,621226
15:35:31,62	0,415038	3,458969	-0,188000	0,426996	0,211024	-1,428014	0,044567	-0,227524	-0,237858	1,933586	3,940131	-1,623490	-0,428304	-3,078107	-1,505530	-19,593786	-0,016548	11,078352	0,044567	-0,227524	-0,237858	-15,927037	0,441590	-1,623490	0,044567	-0,227524	-0,237858	-15,927037	0,441590	-1,623490
15:35:31,67	0,415038	3,458969	-0,188000	0,426996	0,211024	-1,428014	0,044933	-0,227609	-0,239440	1,931178	3,895467	-1,626012	-0,429481	-3,077747	-1,503185	-19,586222	-0,040386	11,095314	0,044933	-0,227609	-0,239440	-15,936092	0,368212	-1,626012	0,044933	-0,227609	-0,239440	-15,936092	0,368212	-1,626012
15:35:31,72	0,415038	3,458969	-0,188000	0,426996	0,211024	-1,428014	0,045210	-0,226410	-0,237095	1,851980	3,928352	-1,609050	-0,425892	-3,076381	-1,503586	-19,557303	-0,049905	11,061863	0,045210	-0,226410	-0,237095	-15,921186	0,379335	-1,609050	0,045210	-0,226410	-0,237095	-15,921186	0,379335	-1,609050
15:35:31,77	0,415038	3,458969	-0,188000	0,426996	0,211024	-1,428014	0,042233	-0,228835	-0,237496	1,984289	3,803337	-1,642501	-0,428305	-3,076766	-1,505151	-19,593322	-0,013378	11,073572	0,042233	-0,228835	-0,237496	-15,979229	0,488038	-1,642501	0,042233	-0,228835	-0,237496	-15,979229	0,488038	-1,642501
15:35:31,82	0,415038	3,458969	-0,188000	0,426996	0,211024	-1,428014	0,043773	-0,226937	-0,239061	1,899225	3,833930	-1,630792	-0,427087	-3,078462	-1,506312	-19,561074	-0,067301	11,047953	0,043773	-0,226937	-0,239061	-15,915314	0,397787	-1,630792	0,043773	-0,226937	-0,239061	-15,915314	0,397787	-1,630792
15:35:31,87	0,415038	3,458969	-0,188000	0,426996	0,211024	-1,428014	0,044633	-0,228840	-0,240222	1,967621	3,933557	-1,656411	-0,425277	-3,078500	-1,503585	-19,561451	-0,023251	11,052860	0,044633	-0,228840	-0,240222	-15,996325	0,429875	-1,656411	0,044633	-0,228840	-0,240222	-15,996325	0,429875	-1,656411
15:35:31,92	0,415038	3,458969	-0,188000	0,426996	0,211024	-1,428014	0,043761	-0,230426	-0,237495	2,088063	3,865848	-1,651504	-0,429943	-3,072094	-1,503209	-19,520679	-0,028424	11,057036	0,043761	-0,230426	-0,237495	-16,000400	0,430639	-1,651504	0,043761	-0,230426	-0,237495	-16,000400	0,430639	-1,651504
15:35:31,97	0,415038	3,458969	-0,188000	0,426996	0,211024	-1,428014	0,040545	-0,223183	-0,237119	1,727311	3,736539	-1,647328	-0,429972	-3,074856	-1,504372	-19,533208	-0,047762	11,051993	0,040545	-0,223183	-0,237119	-15,792543	0,553746	-1,647328	0,040545	-0,223183	-0,237119	-15,792543	0,553746	-1,647328
15:35:32,02	0,415038	3,458969	-0,188000	0,426996	0,211024	-1,428014	0,042952	-0,224539	-0,238282	1,774813	3,860528	-1,652371	-0,429322	-3,075631	-1,503584	-19,519919	-0,014669	11,052435	0,042952	-0,224539	-0,238282	-15,851489	0,488776	-1,652371	0,042952	-0,224539	-0,238282	-15,851489	0,488776	-1,652371
15:35:32,07	0,415038	3,458969	-0,188000	0,426996	0,211024	-1,428014	0,043299	-0,225489	-0,237494	1,859541	3,873497	-1,651929	-0,425246	-3,074707	-1,502787	-19,527055	-0,046115	11,080928	0,043299	-0,225489	-0,237494	-15,841372	0,474561	-1,651929	0,043299	-0,225489	-0,237494	-15,841372	0,474561	-1,651929
15:35:32,12	0,415038	3,458969	-0,188000	0,426996	0,211024	-1,428014	0,040460	-0,228556	-0,236697	1,988221	3,735436	-1,623436	-0,427665	-3,073388	-1,503600	-19,554971	-0,042149	11,062234	0,040460	-0,228556	-0,236697	-15,953447	0,559326	-1,623436	0,040460	-0,228556	-0,236697	-15,953447	0,559326	-1,623436
15:35:32,17	0,415038	3,458969	-0,188000	0,426996	0,211024	-1,428014	0,040528	-0,225802	-0,237510	1,834479	3,712797	-1,642130	-0,430567	-3,075847	-1,504360	-19,537765	-0,045039	11,066406	0,040528	-0,225802	-0,237510	-15,890984	0,531373	-1,642130	0,040528	-0,225802	-0,237510	-15,890984	0,531373	-1,642130
15:35:32,22	0,415038	3,458969	-0,188000	0,426996	0,211024	-1,428014	0,044107	-0,224519	-0,238270	1,773849	3,915281	-1,637958	-0,428775	-3,076656	-1,505516	-19,530319	-0,033492	11,067592	0,044107	-0,224519	-0,238270	-15,850877	0,452859	-1,637958	0,044107	-0,224519	-0,238270	-15,850877	0,452859	-1,637958
15:35:32,27	0,415038	3,458969	-0,188000	0,426996	0,211024	-1,428014	0,043912	-0,226475	-0,239426	1,889282	3,905814	-1,636772	-0,427610	-3,076767	-1,502386	-19,536414	-0,041881	11,094737	0,043912	-0,226475	-0,239426	-15,888987	0,458703	-1,636772	0,043912	-0,226475	-0,239426	-15,888987	0,458703	-1,636772
15:35:32,32	0,415038	3,458969	-0,188000	0,426996	0,211024	-1,428014	0,043426	-0,227540	-0,236296	1,934341	3,879450	-1,609627	-0,427037	-3,075232	-1,504714	-19,523711	-0,073857	11,100171	0,043426	-0,227540	-0,236296	-15,927517	0,470502	-1,609627	0,043426	-0,227540	-0,236296	-15,927517	0,470502	-1,609627
15:35:32,37	0,415038	3,458969	-0,188000	0,426996	0,211024	-1,428014	0,041810	-0,227268	-0,238624	1,898861	3,822409	-1,604193	-0,426476	-3,076826	-1,502403	-19,553597	-0,056907	11,080095	0,041810	-0,227268	-0,238624	-15,941652	0,540314	-1,604193	0,041810	-0,227268	-0,238624	-15,941652	0,540314	-1,604193
15:35:32,42	0,415038	3,458969	-0,188000	0,426996	0,211024	-1,428014	0,042910	-0,228552	-0,236313	1,965356	3,845265	-1,624269	-0,426376	-3,075971	-1,501633	-19,521447	-0,021312	11,056354	0,042910	-0,228552	-0,236313	-15,975938	0,476801	-1,624269	0,042910	-0,228552	-0,236313	-15,975938	0,476801	-1,624269
15:35:32,47	0,415038	3,458969	-0,188000	0,426996	0,211024	-1,428014	0,042119	-0,228210	-0,235543	1,994522	3,814180	-1,648010	-0,426441	-3,075985	-1,503198	-19,544194	-0,034316	11,057110	0,042119	-0,228210	-0,235543	-15,920000	0,507806	-1,648010	0,042119	-0,228210	-0,235543	-15,920000	0,507806	-1,648010
15:35:32,52	0,415038	3,458969	-0,188000	0,426996	0,211024	-1,428014	0,042164	-0,228161	-0,237108	1,969332	3,803318	-1,647254	-0,426441	-3,073200	-1,504368	-19,537298	-0,024768	11,063316	0,042164	-0,228161	-0,237108	-15,941332	0,493418	-1,647254	0,042164	-0,228161	-0,237108	-15,941332	0,493418	-1,647254
15:35:32,57	0,415038	3,458969	-0,188000	0,426996	0,211024	-1,428014	0,039752	-0,226768	-0,238278	1,908614	3,679082	-1,641048	-0,428204	-3,076285	-1,502397	-19,545652	-0,019810	11,090669	0,039752	-0,226768	-0,238278	-15,892701	0,558540	-1,641048	0,039752	-0,226768	-0,238278	-15,892701	0,558540	-1,641048
15:35:32,62	0,415038	3,458969	-0,188000	0,426996	0,211024	-1,428014	0,041450	-0,224407	-0,238270	1,813501	3,769440	-1,636177	-0,429335	-3,073489	-1,504360	-19,521655	-0,001812	11,068187	0,041450	-0,224407	-0,238270	-15,802411	0,515616	-1,636177	0,041450	-0,224407	-0,238270	-15,802411	0,515616	-1,636177
15:35:32,67	0,415038	3,458969	-0,188000	0,426996	0,211024	-1,428014	0,041450	-0,224407	-0,238270	1,813501	3,769440	-1,636177	-0,427625	-3,074991	-1,504770	-19,556929	0,006538	11,049759	0,041450	-0,224407	-0,238270	-15,802411	0,515616	-1,636177	0,041450	-0,224407	-0,238270	-15,802411	0,515616	-1,636177
15:35:32,72	0,415038	3,458969	-0,188000	0,426996	0,211024	-1,428014	0,041896	-0,226638	-0,238680	1,919147	3,757913	-1,654605	-0,427088	-3,073567	-1,505951	-19,561568	-0,035149	11,039804	0,041896	-0,226638	-0,238680	-15,871959	0,469072	-1,654605	0,041896	-0,226638	-0,238680	-15,871959	0,469072	-1,654605
15:35:32,77	0,415038	3,458969	-0,188000	0,426996	0,211024	-1,428014	0,040393	-0,226391	-0,239861	1,867885	3,696602	-1,664560	-0,428833	-3,072041	-1,502081	-19,560035	-0,023981	11,028026	0,040393	-0,226391	-0,239861	-15,903836	0,525718	-1,664560	0,040393	-0,226391	-0,239861	-15,903836	0,525718	-1,664560
15:35:32,82	0,415038	3,458969	-0,188000	0,426996	0,211024	-1,428014	0,039945	-0,224117	-0,235991	1,760057	3,669008	-1,676338	-0,424108	-3,076406	-1,503204	-19,563311	-0,015668	11,053404	0,039945	-0,224117	-0,235991	-15,833129	0,533354	-1,676338	0,039945	-0,224117	-0,235991	-15,833129	0,533354	-1,676338
15:35:32,87	0,415038	3,458969	-0,188000	0,426996	0,211024	-1,428014	0,041363	-0,230392	-0,237114	2,091930	3,735752	-1,650960	-0,427612	-3,073879	-1,504747	-19,534747	-0,022685	11,072974	0,041363	-0,230392	-0,237114	-15,993861	0,488783	-1,650960	0,041363	-0,230392	-0,237114	-15,993861	0,488783	-1,650960
15:35:32,92	0,415038	3,458969	-0,188000	0,426996	0,211024	-1,428014	0,040926	-0,226094	-0,238657	1,876602	3,741296	-1,631390	-0,426442	-3,078199	-1,502799	-19,542772	-0,060128	11,055698	0,040926	-0,226094	-0,238657	-15,871738	0,528597	-1,631390	0,040926	-0,226094	-0,238657	-15,871738	0,528597	-1,631390
15:35:32,97	0,415038	3,458969	-0,188000	0,426996	0,211024	-1,428014	0,044082	-0,229267	-0,236709	2,005163	3,917198	-1,648666	-0,429416	-3,074357	-1,504386	-19,553716	-0,030971	11,048076	0,044082	-0,229267	-0,236709	-15,992265	0,456726	-1,648666	0,044082	-0,229267	-0,236709	-15,992265	0,456726	-1,648666
15:35:33,02	0,415038	3,458969	-0,188000	0,426996	0,211024	-1,428014	0,042242	-0,224771	-0,238296	1,791151	3,797419	-1,656288	-0,430580	-3,074904	-1,505906	-19,545112	-0,019150	11,087769	0,042242	-0,224771	-0,238296	-15,853342	0,481452	-1,656288	0,042242	-0,224771	-0,238296	-15,853342	0,481452	-1,656288
15:35:33,07	0,415038	3,458969	-0,188000	0,426996	0,211024	-1,428014	0,043298	-0,224036	-0,239816	1,767481	3,853879	-1,616595	-0,427042	-3,074774	-1,504725	-19,544662	-0,015494	11,102329	0,043298	-0,224036	-0,239816	-15,819331	0,455005	-1,616595	0,043298	-0,224036	-0,239816	-15,819331	0,455005	-1,616595
15:35:33,12	0,415038	3,458969	-0,188000	0,426996	0,211024	-1,428014	0,040951	-0,223394	-0,238281	1,748361	3,736083	-1,636238	-0,429962	-3,072551	-1,504371	-19,534317	-0,008947	11,068126	0,040951	-0,223394	-0,238281	-15,788100	0,521448	-1,636238	0,040951	-0,223394	-0,238281	-15,788100	0,521448	-1,636238
15:35:33,17	0,415038	3,458969	-0,188000	0,426996	0,211024	-1,428014	0,040951	-0,223394	-0,238281	1,748361	3,736083	-1,636238	-0,430602	-3,075074	-1,503980	-19,556994	-0,032082	11,071740	0,040951	-0,223394	-0,238281	-15,788100	0,521448	-1,636238	0,040951	-0,223394	-0,238281	-15,788100	0,521448	-1,636238
15:35:33,22	0,415038	3,458969	-0,188000	0,426996	0,211024	-1,428014	0,043456	-0,224102	-0,237890	1,753774	3,858298	-1,632624	-0,427607	-3,075867	-1,501637	-19,549412	-0,006269	11,071464	0,043456	-0,224102	-0,237890	-15,838222	0,446980	-1,632624	0,043456	-0,224102	-0,237890	-15,838222	0,446980	-1,632624
15:35:33,27	0,415038	3,458969	-0,188000	0,426996	0,211024	-1,428014	0,042645	-0,227092	-0,235547	1,935411	3,809759	-1,632900	-0,425844	-3,075554	-1,505505	-19,531102	-0,037008	11,082686	0,042645	-0,227092	-0,235547	-15,891316	0,462144	-1,632900	0,042645	-0,227092	-0,235547	-15,891316	0,462144	-1,632900
15:35:33,32	0,415038	3,458969	-0,188000	0,426996	0,211024	-1,428014	0,041493	-0,228462	-0,239415	1,989200	3,781083	-1,621678	-0,425306	-3,075196	-1,502805	-19,563407	-0,026620	11,077009	0,041493	-0,228462	-0,239415	-15,945094	0,523898	-1,621678	0,041493	-0,228462	-0,239415	-15,945094	0,523898	-1,621678
15:35:33,37	0,415038	3,458969	-0,188000	0,426996	0,211024	-1,428014	0,040914	-0,228750	-0,236715	1,996986	3,717801	-1,627355	-0,426439	-3,075317	-1,503195	-19,541162	-0,034346	11,062021	0,040914	-0,228750	-0,236715	-15,959865	0,506072	-1,627355	0,040914	-0,228750	-0,236715	-15,959865	0,506072	-1,627355
15:35:33,42	0,415038	3,458969	-0,188000	0,426996	0,211024	-1,428014	0,041585	-0,227828	-0,237105	1,953512	3,775832	-1,642343	-0,429960	-3,075868	-1,503969	-19,543791	-0,005495	11,072443	0,041585	-0,227828	-0,237105	-15,931022	0,511413	-1,642343	0,041585	-0,227828	-0,237105	-15,931022	0,511413	-1,642343
15:35:33,47	0,415038	3,458969	-0,188000	0,426996	0,211024	-1,428014	0,043823	-0,225054	-0,237879	1,832931	3,875488	-1,631921	-0,427103	-3,078260	-1,502428	-19,588591	-0,025012	11,061790	0,043823	-0,225054	-0,237879	-15,833837	0,435412	-1,631921	0,043823	-0,225054	-0,237879	-15,833837	0,435412	-1,631921
15:35:33,52	0,415038	3,458969	-0,188000	0,426996	0,211024	-1,428014	0,044465	-0,228725	-0,236338	1,984507	3,879870	-1,642574	-0,428207	-3,074446	-1,502412	-19,537095	-0,039401	11,075700	0,044465	-0,228725	-0,236338	-15,970413	0,389341	-1,642574	0,044465	-0,228725	-0,236338	-15,970413	0,389341	-1,642574
15:35:33,57	0,415038	3,458969	-0,188000	0,426996	0,211024	-1,428014	0,041714	-0,225862	-0,236322	1,848911	3,788606	-1,628664	-0,423811	-3,074520	-1,501767	-19,546943	-0,047308	11,068637	0,041714	-0,225862	-0,236322	-15,881254	0,514035	-1,628664	0,041714	-0,225862	-0,236322	-15,881254	0,514035	-1,628664
15:35:33,62	0,415038	3,458969	-0,188000	0,426996	0,211024	-1,428014	0,039580	-0,229706	-0,235677	2,037041	3,673074	-1,635727	-0,429420	-3,076958	-1,502433	-19,571273	-0,014534	11,056898	0,039580	-0,229706	-0,235677	-15,994898	0,566006	-1,635727	0,039580	-0,229706	-0,235677	-15,994898	0,566006	-1,635727
15:35:33,67	0,415038	3,458969	-0,188000	0,426996	0,211024	-1,428014	0,044496	-0,226067	-0,236343	1,864018	3,891245	-1,647466	-0,428871	-3,077455	-1,503971	-19,573496	-0,049588	11,076135	0,044496	-0,226067	-0,236343	-15,882239	0,398276	-1,647466	0,044496	-0,226067	-0,236343	-15,882239	0,398276	-1,647466
15:35:33,72	0,415038	3,458969	-0,188000	0,426996	0,211024	-1,428014	0,044652	-0,226791	-0,237881	1,870219	3,914957	-1,628229	-0,429412	-3,073055	-1,503205	-19,547794	-0,030976	11,071715	0,044652	-0,226791	-0,237881	-15,932906	0,409745	-1,628229	0,044652	-0,226791	-0,237881	-15,932906	0,409745	-1,628229
15:35:33,77	0,415038	3,458969	-0,188000	0,426996	0,211024	-1,428014	0,041112	-0,224123	-0,237115	1,760442	3,743827	-1,632649	-0,427049	-3,072467	-1,503583	-19,533755	-0,054558	11,076386	0,041112	-0,224123	-0,237115	-15,833230	0,516509	-1,632649	0,041112	-0,224123	-0,237115	-15,833230	0,516509	-1,632649
15:35:33,82	0,415038	3,458969	-0,188000	0,426996	0,211024	-1,428014	0,039422	-0,225875	-0,237493	1,838140	3,679860	-1,627978	-0,429387	-3,075506	-1,503200	-19,553467	-0,001654	11,067506	0,039422	-0,225875	-0,237493	-15,893059	0,585261	-1,627978	0,039422	-0,225875	-0,237493	-15,893059	0,585261	-1,627978
15:35:33,87	0,415038	3,458969	-0,188000	0,426996	0,211024	-1,428014	0,043222	-0,225370	-0,237110	1,847847	3,833977	-1,636858	-0,424678	-3,076309	-1,503566	-19,540086	-0,045446	11,076573	0,043222	-0,225370	-0,237110	-15,843720	0,441018	-1,636858	0,043222	-0,225370	-0,237110	-15,843720	0,441018	-1,636858
15:35:33,92	0,415038	3,458969	-0,188000	0,426996	0,211024	-1,428014	0,041563	-0,229850	-0,237476	2,049563	3,781196	-1,627791	-0,423509	-3,075660	-1,501635	-19,548378	-0,044241	11,066130	0,041563	-0,229850	-0,237476	-15,993668	0,518464	-1,627791	0,041563	-0,229850	-0,237476	-15,993668	0,518464	-1,627791
15:35:33,97	0,415038	3,458969	-0,188000	0,426996	0,211024	-1,428014	0,040417	-0,230537	-0,235545	2,082196	3,713799	-1,638234	-0,431162	-3,073209	-1,504744	-19,543054	-0,006836	11,092432	0,040417	-0,230537	-0,235545	-16,014982	0,541061	-1,638234	0,040417	-0,230537	-0,235545	-16,014982	0,541061	-1,638234
15:35:34,02	0,415038	3,458969	-0,188000	0,426996	0,211024	-1,428014	0,042120	-0,222685	-0,238654	1,708909	3,788273	-1,611932	-0,428157	-3,073772	-1,500872	-19,522602	-0,026472	11,050911	0,042120	-0,222685	-0,238654	-15,771831	0,481834	-1,611932	0,042120	-0,222685	-0,238654	-15,771831	0,481834	-1,611932
15:35:34,07	0,415038	3,458969	-0,188000	0,426996	0,211024	-1,428014	0,041106	-0,225568	-0,234782	1,852087	3,763073	-1,653453	-0,429999	-3,076432	-1,503593	-19,569084	0,007523	11,067956	0,041106	-0,225568	-0,234782	-15,855029	0,536237	-1,653453	0,041106	-0,225568	-0,234782	-15,855029	0,536237	-1,653453
15:35:34,12	0,415038	3,458969	-0,188000	0,426996	0,211024	-1,428014	0,044330	-0,225303	-0,237503	1,844497	3,873478	-1,636408	-0,426488	-3,075221	-1,503583	-19,563510	-0,027842	11,077237	0,044330	-0,225303	-0,237503	-15,841802	0,393544	-1,636408	0,044330	-0,225303	-0,237503	-15,841802	0,393544	-1,636408
15:35:34,17	0,415038	3,458969	-0,188000	0,426996	0,211024	-1,428014	0,041526	-0,227738	-0,237493	1,943271	3,750184	-1,627127	-0,427100	-3,073369	-1,502442	-19,583485	0,003909	11,068243	0,041526	-0,227738	-0,237493	-15,934167	0,490357	-1,627127	0,041526	-0,227738	-0,237493	-15,934167	0,490357	-1,627127
15:35:34,22	0,415038	3,458969	-0,188000	0,426996	0,211024	-1,428014	0,040228	-0,226282	-0,236352	1,885083	3,649479	-1,636121	-0,428795	-3,075422	-1,503598	-19,541509	-0,036781	11,047234	0,040228	-0,226282	-0,236352	-15,878081	0,491598	-1,636121	0,040228	-0,226282	-0,236352	-15,878081	0,491598	-1,636121
15:35:34,27	0,415038	3,458969	-0,188000	0,426996	0,211024	-1,428014	0,042854	-0,225840	-0,237508	1,847845	3,842722	-1,657130	-0,430036	-3,075998	-1,504745	-19,566994	-0,031420	11,086827	0,042854	-0,225840	-0,237508	-15,880617	0,478709	-1,657130	0,042854	-0,225840	-0,237508	-15,880617	0,478709	-1,657130
15:35:34,32	0,415038	3,458969	-0,188000	0,426996	0,211024	-1,428014	0,043973	-0,225054	-0,238655	1,798879	3,876201	-1,617537	-0,428802	-3,074459	-1,506707	-19,543113	-0,014204	11,054852	0,043973	-0,225054	-0,238655	-15,867891	0,424283	-1,617537	0,043973	-0,225054	-0,238655	-15,867891	0,424283	-1,617537
15:35:34,37	0,415038	3,458969	-0,188000	0,426996	0,211024	-1,428014	0,042024	-0,225353	-0,240617	1,841271	3,786875	-1,649512	-0,424664	-3,074466	-1,503190	-19,525843	-0,061786	11,061414	0,042024	-0,225353	-0,240617	-15,848961	0,488031	-1,649512	0,042024	-0,225353	-0,240617	-15,848961	0,488031	-1,649512
15:35:34,42	0,415038	3,458969	-0,188000	0,426996	0,211024	-1,428014	0,039961	-0,228940	-0,237100	1,995212	3,718362	-1,642950	-0,428158	-3,077583	-1,499700	-19,545768	0,002973	11,050814	0,039961	-0,228940	-0,237100	-15,976583	0,581440	-1,642950	0,039961	-0,228940	-0,237100	-15,976583	0,581440	-1,642950
15:35:34,47	0,415038	3,458969	-0,188000	0,426996	0,211024	-1,428014	0,044407	-0,227473	-0,233610	1,965041	3,899925	-1,653550	-0,425926	-3,076174	-1,505137	-19,573596	-0,033709	11,078054	0,044407	-0,227473	-0,233610	-15,891583	0,413983	-1,653550	0,044407	-0,227473	-0,233610	-15,891583	0,413983	-1,653550
15:35:34,52	0,415038	3,458969	-0,188000	0,426996	0,211024	-1,428014	0,042071	-0,228701	-0,239047	1,983221	3,772679	-1,626310	-0,428239	-3,076083	-1,503584	-19,567543	-0,000406	11,077727	0,042071	-0,228701	-0,239047	-15,969809	0,470136	-1,626310	0,042071	-0,228701	-0,239047	-15,969809	0,470136	-1,626310
15:35:34,57	0,415038	3,458969	-0,188000	0,426996	0,211024	-1,428014	0,043148	-0,226653	-0,237494	1,908595	3,817305	-1,626637	-0,428825	-3,076845	-1,502043	-19,559229	-0,043131	11,050895	0,043148	-0,226653	-0,237494	-15,883671	0,430170	-1,626637	0,043148	-0,226653	-0,237494	-15,883671	0,430170	-1,626637
15:35:34,62	0,415038	3,458969	-0,188000	0,426996	0,211024	-1,428014	0,044101	-0,226527	-0,235953	1,869172	3,895397	-1,653469	-0,430030	-3,076720	-1,505933	-19,564510	-0,041197	11,053188	0,044101	-0,226527	-0,235953	-15,913163	0,433491	-1,653469	0,044101	-0,226527	-0,235953	-15,913163	0,433491	-1,653469
15:35:34,67	0,415038	3,458969	-0,188000	0,426996	0,211024	-1,428014	0,044596	-0,225420	-0,239843	1,810687	3,915587	-1,651176	-0,424654	-3,073820	-1,500870	-19,528465	-0,052047	11,050749	0,044596	-0,225420	-0,239843	-15,884815	0,414838	-1,651176	0,044596	-0,225420	-0,239843	-15,884815	0,414838	-1,651176
15:35:34,72	0,415038	3,458969	-0,188000	0,426996	0,211024	-1,428014	0,039396	-0,228626	-0,234780	1,985999	3,681843	-1,653615	-0,427608	-3,074665	-1,503206	-19,538146	-0,029117	11,052368	0,039396	-0,228626	-0,234780	-15,961134	0,589271	-1,653615	0,039396	-0,228626	-0,234780	-15,961134	0,589271	-1,653615
15:35:34,77	0,415038	3,458969	-0,188000	0,426996	0,211024	-1,428014	0,041605	-0,226490	-0,237116	1,889963	3,776879	-1,651996	-0,428747	-3,074132	-1,502396	-19,513014	-0,036772	11,085170	0,041605	-0,226490	-0,237116	-15,889523	0,510875	-1,651996	0,041605	-0,226490	-0,237116	-15,889523	0,510875	-1,651996
15:35:34,82	0,415038	3,458969	-0,188000	0,426996	0,211024	-1,428014	0,041713	-0,225238	-0,236306	1,830769	3,808061	-1,619194	-0,428152	-3,075580	-1,504748	-19,519761	-0,019986	11,053181	0,041713	-0,225238	-0,236306	-15,850394	0,533619	-1,619194	0,041713	-0,225238	-0,236306	-15,850394	0,533619	-1,619194
15:35:34,87	0,415038	3,458969	-0,188000	0,426996	0,211024	-1,428014	0,042670	-0,226476	-0,238658	1,906337	3,843582	-1,651183	-0,431805	-3,073731	-1,500528	-19,584687	-0,007367	11,036792	0,042670	-0,226476	-0,238658	-15,872052	0,494026	-1,651183	0,042670	-0,226476	-0,238658	-15,872052	0,494026	-1,651183
15:35:34,92	0,415038	3,458969	-0,188000	0,426996	0,211024	-1,428014	0,042894	-0,222388	-0,234438	1,672222	3,792738	-1,667572	-0,429985	-3,073038	-1,503981	-19,553696	0,013818	11,078432	0,042894	-0,222388	-0,234438	-15,785254	0,425530	-1,667572	0,042894	-0,222388	-0,234438	-15,785254	0,425530	-1,667572
15:35:34,97	0,415038	3,458969	-0,188000	0,426996	0,211024	-1,428014	0,041384	-0,223618	-0,237891	1,770032	3,730443	-1,625932	-0,428159	-3,072391	-1,502033	-19,516397	-0,026566	11,061446	0,041384	-0,223618	-0,237891	-15,784009	0,481803	-1,625932	0,041384	-0,223618	-0,237891	-15,784009	0,481803	-1,625932
15:35:35,02	0,415038	3,458969	-0,188000	0,426996	0,211024	-1,428014	0,039911	-0,224876	-0,235943	1,819098	3,706347	-1,642918	-0,429949	-3,077762	-1,502799	-19,552488	0,014106	11,072169	0,039911	-0,224876	-0,235943	-15,833658	0,573328	-1,642918	0,039911	-0,224876	-0,235943	-15,833658	0,573328	-1,642918
15:35:35,07	0,415038	3,458969	-0,188000	0,426996	0,211024	-1,428014	0,045457	-0,226012	-0,236709	1,895342	3,943162	-1,632195	-0,425879	-3,075804	-1,498913	-19,560209	-0,040052	11,078833	0,045457	-0,226012	-0,236709	-15,846581	0,374760	-1,632195	0,045457	-0,226012	-0,236709	-15,846581	0,374760	-1,632195
15:35:35,12	0,415038	3,458969	-0,188000	0,426996	0,211024	-1,428014	0,041727	-0,228557	-0,232823	1,976940	3,769579	-1,625531	-0,428271	-3,073652	-1,502026	-19,567612	-0,026417	11,095682	0,041727	-0,228557	-0,232823	-15,964798	0,494005	-1,625531	0,041727	-0,228557	-0,232823	-15,964798	0,494005	-1,625531
15:35:35,17	0,415038	3,458969	-0,188000	0,426996	0,211024	-1,428014	0,041059	-0,225410	-0,235936	1,821396	3,721599	-1,608682	-0,427584	-3,076686	-1,503582	-19,530356	-0,032260	11,052121	0,041059	-0,225410	-0,235936	-15,873291	0,498486	-1,608682	0,041059	-0,225410	-0,235936	-15,873291	0,498486	-1,608682
15:35:35,22	0,415038	3,458969	-0,188000	0,426996	0,211024	-1,428014	0,043343	-0,227521	-0,237492	1,944760	3,875555	-1,652243	-0,429392	-3,075801	-1,503559	-19,537664	-0,043770	11,095239	0,043343	-0,227521	-0,237492	-15,915677	0,473146	-1,652243	0,043343	-0,227521	-0,237492	-15,915677	0,473146	-1,652243
15:35:35,27	0,415038	3,458969	-0,188000	0,426996	0,211024	-1,428014	0,043481	-0,225514	-0,237469	1,826733	3,882155	-1,609125	-0,424141	-3,072667	-1,502430	-19,557402	-0,048270	11,066912	0,043481	-0,225514	-0,237469	-15,876092	0,468915	-1,609125	0,043481	-0,225514	-0,237469	-15,876092	0,468915	-1,609125
15:35:35,32	0,415038	3,458969	-0,188000	0,426996	0,211024	-1,428014	0,038141	-0,228494	-0,236340	1,967935	3,589666	-1,637452	-0,432292	-3,077787	-1,500473	-19,558177	0,034467	11,071056	0,038141	-0,228494	-0,236340	-15,968833	0,595565	-1,637452	0,038141	-0,228494	-0,236340	-15,968833	0,595565	-1,637452
15:35:35,37	0,415038	3,458969	-0,188000	0,426996	0,211024	-1,428014	0,046650	-0,223995	-0,234383	1,805245	3,990082	-1,633308	-0,428239	-3,077941	-1,500849	-19,558539	-0,055363	11,078779	0,046650	-0,223995	-0,234383	-15,778341	0,328042	-1,633308	0,046650	-0,223995	-0,234383	-15,778341	0,328042	-1,633308
15:35:35,42	0,415038	3,458969	-0,188000	0,426996	0,211024	-1,428014	0,044758	-0,227582	-0,234759	1,913787	3,936278	-1,625585	-0,429903	-3,077458	-1,501240	-19,522417	-0,021577	11,060132	0,044758	-0,227582	-0,234759	-15,951370	0,422793	-1,625585	0,044758	-0,227582	-0,234759	-15,951370	0,422793	-1,625585
15:35:35,47	0,415038	3,458969	-0,188000	0,426996	0,211024	-1,428014	0,045171	-0,225899	-0,235150	1,873597	3,972151	-1,644232	-0,430559	-3,072205	-1,503615	-19,544009	0,000154	11,048625	0,045171	-0,225899	-0,235150	-15,859452	0,426233	-1,644232	0,045171	-0,225899	-0,235150	-15,859452	0,426233	-1,644232
15:35:35,52	0,415038	3,458969	-0,188000	0,426996	0,211024	-1,428014	0,040950	-0,222705	-0,237525	1,715548	3,723106	-1,655739	-0,430589	-3,077919	-1,502029	-19,558431	-0,044852	11,064895	0,040950	-0,222705	-0,237525	-15,766795	0,508520	-1,655739	0,040950	-0,222705	-0,237525	-15,766795	0,508520	-1,655739
15:35:35,57	0,415038	3,458969	-0,188000	0,426996	0,211024	-1,428014	0,045914	-0,225536	-0,235939	1,816567	3,991223	-1,639469	-0,425761	-3,075967	-1,501798	-19,563053	-0,006041	11,033253	0,045914	-0,225536	-0,235939	-15,888002	0,387000	-1,639469	0,045914	-0,225536	-0,235939	-15,888002	0,387000	-1,639469
15:35:35,62	0,415038	3,458969	-0,188000	0,426996	0,211024	-1,428014	0,041809	-0,228741	-0,235708	2,014552	3,754360	-1,671111	-0,425856	-3,075045	-1,500095	-19,551120	-0,030440	11,055659	0,041809	-0,228741	-0,235708	-15,941647	0,472371	-1,671111	0,041809	-0,228741	-0,235708	-15,941647	0,472371	-1,671111
15:35:35,67	0,415038	3,458969	-0,188000	0,426996	0,211024	-1,428014	0,041057	-0,228198	-0,234005	1,971123	3,737826	-1,648705	-0,429371	-3,075894	-1,499733	-19,549056	-0,030805	11,020756	0,041057	-0,228198	-0,234005	-15,942405	0,514814	-1,648705	0,041057	-0,228198	-0,234005	-15,942405	0,514814	-1,648705
15:35:35,72	0,415038	3,458969	-0,188000	0,426996	0,211024	-1,428014	0,043550	-0,225578	-0,233643	1,835623	3,869425	-1,683608	-0,427663	-3,077198	-1,501272	-19,554834	-0,090564	11,034474	0,043550	-0,225578	-0,233643	-15,872272	0,450724	-1,683608	0,043550	-0,225578	-0,233643	-15,872272	0,450724	-1,683608
15:35:35,77	0,415038	3,458969	-0,188000	0,426996	0,211024	-1,428014	0,043826	-0,227709	-0,235182	1,891772	3,908629	-1,669890	-0,431145	-3,075148	-1,502408	-19,551892	0,012797	11,091445	0,043826	-0,227709	-0,235182	-15,983374	0,468297	-1,669890	0,043826	-0,227709	-0,235182	-15,983374	0,468297	-1,669890
15:35:35,82	0,415038	3,458969	-0,188000	0,426996	0,211024	-1,428014	0,043791	-0,223669	-0,236318	1,772668	3,857699	-1,612919	-0,424751	-3,074868	-1,500876	-19,584511	-0,022741	11,071475	0,043791	-0,223669	-0,236318	-15,785325	0,420080	-1,612919	0,043791	-0,223669	-0,236318	-15,785325	0,420080	-1,612919
15:35:35,87	0,415038	3,458969	-0,188000	0,426996	0,211024	-1,428014	0,040352	-0,229066	-0,234786	2,006225	3,668391	-1,632889	-0,428819	-3,076075	-1,501630	-19,555886	-0,030137	11,085057	0,040352	-0,229066	-0,234786	-15,975433	0,500735	-1,632889	0,040352	-0,229066	-0,234786	-15,975433	0,500735	-1,632889
15:35:35,92	0,415038	3,458969	-0,188000	0,426996	0,211024	-1,428014	0,043431	-0,226146	-0,235540	1,862314	3,856974	-1,619307	-0,429390	-3,075463	-1,502026	-19,558982	0,008130	11,081703	0,043431	-0,226146	-0,235540	-15,890155	0,447635	-1,619307	0,043431	-0,226146	-0,235540	-15,890155	0,447635	-1,619307
15:35:35,97	0,415038	3,458969	-0,188000	0,426996	0,211024	-1,428014	0,043187	-0,225346	-0,235936	1,852275	3,822449	-1,622661	-0,428784	-3,075094	-1,500475	-19,557285	0,018473	11,076387	0,043187	-0,225346	-0,235936	-15,837348	0,432297	-1,622661	0,043187	-0,225346	-0,235936	-15,837348	0,432297	-1,622661
15:35:36,02	0,415038	3,458969	-0,188000	0,426996	0,211024	-1,428014	0,042564	-0,225686	-0,234385	1,879786	3,786369	-1,627977	-0,425323	-3,074709	-1,500887	-19,572256	-0,039606	11,051360	0,042564	-0,225686	-0,234385	-15,836565	0,445097	-1,627977	0,042564	-0,225686	-0,234385	-15,836565	0,445097	-1,627977
15:35:36,07	0,415038	3,458969	-0,188000	0,426996	0,211024	-1,428014	0,040500	-0,228491	-0,234797	1,967874	3,695104	-1,653004	-0,427554	-3,073963	-1,500878	-19,523568	-0,009658	11,041849	0,040500	-0,228491	-0,234797	-15,968686	0,515872	-1,653004	0,040500	-0,228491	-0,234797	-15,968686	0,515872	-1,653004
15:35:36,12	0,415038	3,458969	-0,188000	0,426996	0,211024	-1,428014	0,040970	-0,226186	-0,234788	1,898294	3,746754	-1,662515	-0,427628	-3,074174	-1,498573	-19,558251	-0,029055	11,025602	0,040970	-0,226186	-0,234788	-15,857324	0,530599	-1,662515	0,040970	-0,226186	-0,234788	-15,857324	0,530599	-1,662515
15:35:36,17	0,415038	3,458969	-0,188000	0,426996	0,211024	-1,428014	0,041190	-0,226228	-0,232483	1,866315	3,737842	-1,678762	-0,427558	-3,074763	-1,500478	-19,521455	-0,025805	11,050637	0,041190	-0,226228	-0,232483	-15,892565	0,504437	-1,678762	0,041190	-0,226228	-0,232483	-15,892565	0,504437	-1,678762
15:35:36,22	0,415038	3,458969	-0,188000	0,426996	0,211024	-1,428014	0,041664	-0,226583	-0,234388	1,905980	3,792751	-1,653727	-0,429955	-3,075907	-1,503167	-19,538334	-0,008670	11,100863	0,041664	-0,226583	-0,234388	-15,880756	0,522108	-1,653727	0,041664	-0,226583	-0,234388	-15,880756	0,522108	-1,653727
15:35:36,27	0,415038	3,458969	-0,188000	0,426996	0,211024	-1,428014	0,043854	-0,225079	-0,237077	1,834174	3,883433	-1,603501	-0,428216	-3,079158	-1,501251	-19,558460	-0,039129	11,055141	0,043854	-0,225079	-0,237077	-15,834502	0,440895	-1,603501	0,043854	-0,225079	-0,237077	-15,834502	0,440895	-1,603501
15:35:36,32	0,415038	3,458969	-0,188000	0,426996	0,211024	-1,428014	0,045799	-0,228210	-0,235161	1,960588	3,982393	-1,649223	-0,429395	-3,077037	-1,502414	-19,554614	-0,024242	11,070932	0,045799	-0,228210	-0,235161	-15,953936	0,387141	-1,649223	0,045799	-0,228210	-0,235161	-15,953936	0,387141	-1,649223
15:35:36,37	0,415038	3,458969	-0,188000	0,426996	0,211024	-1,428014	0,044552	-0,226128	-0,236324	1,867130	3,913434	-1,633432	-0,426460	-3,075443	-1,500834	-19,547361	-0,043934	11,103925	0,044552	-0,226128	-0,236324	-15,883944	0,416076	-1,633432	0,044552	-0,226128	-0,236324	-15,883944	0,416076	-1,633432
15:35:36,42	0,415038	3,458969	-0,188000	0,426996	0,211024	-1,428014	0,041705	-0,227873	-0,234744	1,944441	3,781479	-1,600439	-0,428869	-3,075135	-1,503584	-19,580205	-0,007518	11,092196	0,041705	-0,227873	-0,234744	-15,943612	0,507667	-1,600439	0,041705	-0,227873	-0,234744	-15,943612	0,507667	-1,600439
15:35:36,47	0,415038	3,458969	-0,188000	0,426996	0,211024	-1,428014	0,042642	-0,225633	-0,237494	1,843039	3,783576	-1,612168	-0,425329	-3,076425	-1,502040	-19,586044	-0,010320	11,067421	0,042642	-0,225633	-0,237494	-15,869119	0,436173	-1,612168	0,042642	-0,225633	-0,237494	-15,869119	0,436173	-1,612168
15:35:36,52	0,415038	3,458969	-0,188000	0,426996	0,211024	-1,428014	0,041990	-0,229344	-0,235950	2,030670	3,745992	-1,636943	-0,431153	-3,074776	-1,502026	-19,544254	-0,022910	11,080354	0,041990	-0,229344	-0,235950	-15,972808	0,449807	-1,636943	0,041990	-0,229344	-0,235950	-15,972808	0,449807	-1,636943
15:35:36,57	0,415038	3,458969	-0,188000	0,426996	0,211024	-1,428014	0,043473	-0,223476	-0,235936	1,735527	3,865633	-1,624010	-0,426489	-3,075996	-1,504371	-19,561254	-0,044068	11,057677	0,043473	-0,223476	-0,235936	-15,807315	0,452973	-1,624010	0,043473	-0,223476	-0,235936	-15,807315	0,452973	-1,624010
15:35:36,62	0,415038	3,458969	-0,188000	0,426996	0,211024	-1,428014	0,042198	-0,228124	-0,238281	1,950440	3,795172	-1,646687	-0,429398	-3,073606	-1,504735	-19,539172	-0,024463	11,096912	0,042198	-0,228124	-0,238281	-15,957331	0,482627	-1,646687	0,042198	-0,228124	-0,238281	-15,957331	0,482627	-1,646687
15:35:36,67	0,415038	3,458969	-0,188000	0,426996	0,211024	-1,428014	0,041583	-0,224410	-0,238645	1,785332	3,772496	-1,607452	-0,428159	-3,075004	-1,497751	-19,539609	-0,000335	11,069222	0,041583	-0,224410	-0,238645	-15,830891	0,508254	-1,607452	0,041583	-0,224410	-0,238645	-15,830891	0,508254	-1,607452
15:35:36,72	0,415038	3,458969	-0,188000	0,426996	0,211024	-1,428014	0,042173	-0,226183	-0,231661	1,898156	3,790768	-1,635142	-0,429971	-3,075220	-1,501665	-19,557700	0,004225	11,047364	0,042173	-0,226183	-0,231661	-15,857174	0,480160	-1,635142	0,042173	-0,226183	-0,231661	-15,857174	0,480160	-1,635142
15:35:36,77	0,415038	3,458969	-0,188000	0,426996	0,211024	-1,428014	0,040662	-0,228659	-0,231275	1,982054	3,732202	-1,641224	-0,427686	-3,074972	-1,505911	-19,573992	-0,003144	11,093917	0,040662	-0,228659	-0,231275	-15,967707	0,540206	-1,641224	0,040662	-0,228659	-0,231275	-15,967707	0,540206	-1,641224
15:35:36,82	0,415038	3,458969	-0,188000	0,426996	0,211024	-1,428014	0,040662	-0,228659	-0,231275	1,982054	3,732202	-1,641224	-0,430602	-3,074232	-1,503205	-19,564622	-0,006151	11,077149	0,040662	-0,228659	-0,231275	-15,967707	0,540206	-1,641224	0,040662	-0,228659	-0,231275	-15,967707	0,540206	-1,641224
15:35:36,87	0,415038	3,458969	-0,188000	0,426996	0,211024	-1,428014	0,042726	-0,223681	-0,237115	1,750517	3,800772	-1,627215	-0,429409	-3,076374	-1,500463	-19,562925	-0,017707	11,089516	0,042726	-0,223681	-0,237115	-15,808418	0,446751	-1,627215	0,042726	-0,223681	-0,237115	-15,808418	0,446751	-1,627215
15:35:36,92	0,415038	3,458969	-0,188000	0,426996	0,211024	-1,428014	0,043985	-0,225785	-0,234373	1,850788	3,873456	-1,614848	-0,428255	-3,076160	-1,503597	-19,573456	-0,010153	11,062934	0,043985	-0,225785	-0,234373	-15,873344	0,420651	-1,614848	0,043985	-0,225785	-0,234373	-15,873344	0,420651	-1,614848
15:35:36,97	0,415038	3,458969	-0,188000	0,426996	0,211024	-1,428014	0,043223	-0,226678	-0,237507	1,898490	3,820934	-1,641430	-0,428247	-3,072892	-1,503209	-19,558523	-0,016804	11,072507	0,043223	-0,226678	-0,237507	-15,895728	0,427947	-1,641430	0,043223	-0,226678	-0,237507	-15,895728	0,427947	-1,641430
15:35:37,02	0,415038	3,458969	-0,188000	0,426996	0,211024	-1,428014	0,040389	-0,225051	-0,237119	1,815579	3,689846	-1,631857	-0,428913	-3,076748	-1,500123	-19,609805	-0,026848	11,050767	0,040389	-0,225051	-0,237119	-15,850899	0,519295	-1,631857	0,040389	-0,225051	-0,237119	-15,850899	0,519295	-1,631857
15:35:37,07	0,415038	3,458969	-0,188000	0,426996	0,211024	-1,428014	0,044061	-0,226402	-0,234033	1,851489	3,841414	-1,653597	-0,431152	-3,076150	-1,503568	-19,539205	-0,035840	11,085468	0,044061	-0,226402	-0,234033	-15,921038	0,382590	-1,653597	0,044061	-0,226402	-0,234033	-15,921038	0,382590	-1,653597
15:35:37,12	0,415038	3,458969	-0,188000	0,426996	0,211024	-1,428014	0,040021	-0,223564	-0,234769	1,745545	3,711661	-1,624485	-0,427049	-3,077048	-1,501223	-19,554723	-0,034730	11,099347	0,040021	-0,223564	-0,234769	-15,804241	0,569976	-1,624485	0,040021	-0,223564	-0,234769	-15,804241	0,569976	-1,624485
15:35:37,17	0,415038	3,458969	-0,188000	0,426996	0,211024	-1,428014	0,043390	-0,228166	-0,235133	1,963935	3,858118	-1,605017	-0,431246	-3,075439	-1,501247	-19,586977	-0,026037	11,104330	0,043390	-0,228166	-0,235133	-15,947071	0,452040	-1,605017	0,043390	-0,228166	-0,235133	-15,947071	0,452040	-1,605017
15:35:37,22	0,415038	3,458969	-0,188000	0,426996	0,211024	-1,428014	0,044094	-0,223726	-0,235157	1,724494	3,862459	-1,600034	-0,427616	-3,073808	-1,502046	-19,551375	6,871702E-5	11,057704	0,044094	-0,223726	-0,235157	-15,838028	0,401097	-1,600034	0,044094	-0,223726	-0,235157	-15,838028	0,401097	-1,600034
15:35:37,27	0,415038	3,458969	-0,188000	0,426996	0,211024	-1,428014	0,040866	-0,226055	-0,235956	1,885979	3,712418	-1,646660	-0,428275	-3,076472	-1,501279	-19,580192	-0,039286	11,046074	0,040866	-0,226055	-0,235956	-15,859321	0,504402	-1,646660	0,040866	-0,226055	-0,235956	-15,859321	0,504402	-1,646660
15:35:37,32	0,415038	3,458969	-0,188000	0,426996	0,211024	-1,428014	0,043503	-0,226816	-0,235189	1,877063	3,844235	-1,658290	-0,430559	-3,077670	-1,500489	-19,563089	-0,002685	11,050862	0,043503	-0,226816	-0,235189	-15,927980	0,429256	-1,658290	0,043503	-0,226816	-0,235189	-15,927980	0,429256	-1,658290
15:35:37,37	0,415038	3,458969	-0,188000	0,426996	0,211024	-1,428014	0,045682	-0,225437	-0,234399	1,845637	3,954077	-1,653502	-0,427647	-3,073890	-1,500111	-19,568630	-0,003112	11,056585	0,045682	-0,225437	-0,234399	-15,851204	0,368011	-1,653502	0,045682	-0,225437	-0,234399	-15,851204	0,368011	-1,653502
15:35:37,42	0,415038	3,458969	-0,188000	0,426996	0,211024	-1,428014	0,040953	-0,226069	-0,234021	1,875352	3,703555	-1,647779	-0,430410	-3,075447	-1,501451	-19,563205	0,029787	11,075859	0,040953	-0,226069	-0,234021	-15,871088	0,488759	-1,647779	0,040953	-0,226069	-0,234021	-15,871088	0,488759	-1,647779
15:35:37,47	0,415038	3,458969	-0,188000	0,426996	0,211024	-1,428014	0,043683	-0,224455	-0,235361	1,822587	3,833777	-1,628505	-0,428318	-3,074864	-1,501630	-19,595938	-0,013321	11,115344	0,043683	-0,224455	-0,235361	-15,797093	0,404657	-1,628505	0,043683	-0,224455	-0,235361	-15,797093	0,404657	-1,628505
15:35:37,52	0,415038	3,458969	-0,188000	0,426996	0,211024	-1,428014	0,042132	-0,225975	-0,235540	1,847952	3,746332	-1,589020	-0,425306	-3,079187	-1,502041	-19,581512	-0,019928	11,047281	0,042132	-0,225975	-0,235540	-15,891084	0,438965	-1,589020	0,042132	-0,225975	-0,235540	-15,891084	0,438965	-1,589020
15:35:37,57	0,415038	3,458969	-0,188000	0,426996	0,211024	-1,428014	0,044370	-0,230745	-0,235951	2,097480	3,878500	-1,657083	-0,430742	-3,077309	-1,500166	-19,597345	-0,010855	11,071774	0,044370	-0,230745	-0,235951	-16,015996	0,395457	-1,657083	0,044370	-0,230745	-0,235951	-16,015996	0,395457	-1,657083
15:35:37,62	0,415038	3,458969	-0,188000	0,426996	0,211024	-1,428014	0,045462	-0,225098	-0,234076	1,803778	3,917034	-1,632590	-0,427631	-3,078702	-1,503162	-19,550970	-0,038542	11,095175	0,045462	-0,225098	-0,234076	-15,866411	0,348271	-1,632590	0,045462	-0,225098	-0,234076	-15,866411	0,348271	-1,632590
15:35:37,67	0,415038	3,458969	-0,188000	0,426996	0,211024	-1,428014	0,045112	-0,228489	-0,237072	1,979313	3,952850	-1,609189	-0,426463	-3,075769	-1,503982	-19,560400	-0,011638	11,058509	0,045112	-0,228489	-0,237072	-15,957058	0,411547	-1,609189	0,045112	-0,228489	-0,237072	-15,957058	0,411547	-1,609189
15:35:37,72	0,415038	3,458969	-0,188000	0,426996	0,211024	-1,428014	0,041989	-0,228034	-0,237892	1,974251	3,768811	-1,645855	-0,428248	-3,073561	-1,503211	-19,561555	-0,016773	11,067596	0,041989	-0,228034	-0,237892	-15,926422	0,472700	-1,645855	0,041989	-0,228034	-0,237892	-15,926422	0,472700	-1,645855
15:35:37,77	0,415038	3,458969	-0,188000	0,426996	0,211024	-1,428014	0,040969	-0,225384	-0,237121	1,831400	3,717332	-1,636768	-0,427658	-3,075981	-1,500881	-19,572440	-0,019229	11,056264	0,040969	-0,225384	-0,237121	-15,861209	0,501300	-1,636768	0,040969	-0,225384	-0,237121	-15,861209	0,501300	-1,636768
15:35:37,82	0,415038	3,458969	-0,188000	0,426996	0,211024	-1,428014	0,042769	-0,227105	-0,234791	1,913332	3,802773	-1,648100	-0,427628	-3,073319	-1,500867	-19,549026	-0,019357	11,075792	0,042769	-0,227105	-0,234791	-15,914391	0,445381	-1,648100	0,042769	-0,227105	-0,234791	-15,914391	0,445381	-1,648100
15:35:37,87	0,415038	3,458969	-0,188000	0,426996	0,211024	-1,428014	0,040449	-0,225800	-0,234777	1,857073	3,702478	-1,628572	-0,427784	-3,077420	-1,502036	-19,618683	-0,048293	11,090192	0,040449	-0,225800	-0,234777	-15,868214	0,527200	-1,628572	0,040449	-0,225800	-0,234777	-15,868214	0,527200	-1,628572
15:35:37,92	0,415038	3,458969	-0,188000	0,426996	0,211024	-1,428014	0,044969	-0,228467	-0,233596	2,012220	3,926517	-1,639105	-0,427579	-3,078567	-1,499686	-19,550309	0,000413	11,065259	0,044969	-0,228467	-0,233596	-15,922401	0,396428	-1,639105	0,044969	-0,228467	-0,233596	-15,922401	0,396428	-1,639105
15:35:37,97	0,415038	3,458969	-0,188000	0,426996	0,211024	-1,428014	0,044969	-0,228467	-0,233596	2,012220	3,926517	-1,639105	-0,424769	-3,077192	-1,501654	-19,583488	-0,068062	11,055604	0,044969	-0,228467	-0,233596	-15,922401	0,396428	-1,639105	0,044969	-0,228467	-0,233596	-15,922401	0,396428	-1,639105
15:35:38,02	0,415038	3,458969	-0,188000	0,426996	0,211024	-1,428014	0,042374	-0,230212	-0,235564	2,027107	3,797056	-1,648760	-0,430020	-3,077373	-1,500478	-19,578767	-0,015026	11,074985	0,042374	-0,230212	-0,235564	-16,044553	0,470710	-1,648760	0,042374	-0,230212	-0,235564	-16,044553	0,470710	-1,648760
15:35:38,07	0,415038	3,458969	-0,188000	0,426996	0,211024	-1,428014	0,045156	-0,225755	-0,234388	1,843631	3,919301	-1,629379	-0,428277	-3,076330	-1,501671	-19,585338	-0,023085	11,046905	0,045156	-0,225755	-0,234388	-15,878150	0,374552	-1,629379	0,045156	-0,225755	-0,234388	-15,878150	0,374552	-1,629379
15:35:38,12	0,415038	3,458969	-0,188000	0,426996	0,211024	-1,428014	0,043381	-0,226744	-0,235581	1,884783	3,825353	-1,657459	-0,425913	-3,075637	-1,498923	-19,582242	-0,020592	11,079708	0,043381	-0,226744	-0,235581	-15,914618	0,419923	-1,657459	0,043381	-0,226744	-0,235581	-15,914618	0,419923	-1,657459
15:35:38,17	0,415038	3,458969	-0,188000	0,426996	0,211024	-1,428014	0,043793	-0,224260	-0,235964	1,783474	3,822028	-1,636875	-0,425890	-3,073604	-1,499713	-19,567317	-0,017514	11,065904	0,043793	-0,224260	-0,235964	-15,820963	0,384242	-1,636875	0,043793	-0,224260	-0,235964	-15,820963	0,384242	-1,636875
15:35:38,22	0,415038	3,458969	-0,188000	0,426996	0,211024	-1,428014	0,043793	-0,224260	-0,235964	1,783474	3,822028	-1,636875	-0,426525	-3,075056	-1,500515	-19,602397	0,007875	11,047860	0,043793	-0,224260	-0,235964	-15,820963	0,384242	-1,636875	0,043793	-0,224260	-0,235964	-15,820963	0,384242	-1,636875
15:35:38,27	0,415038	3,458969	-0,188000	0,426996	0,211024	-1,428014	0,041402	-0,227624	-0,234425	1,948808	3,692181	-1,656504	-0,425872	-3,074379	-1,502824	-19,548119	-0,043538	11,047274	0,041402	-0,227624	-0,234425	-15,919646	0,442117	-1,656504	0,041402	-0,227624	-0,234425	-15,919646	0,442117	-1,656504
15:35:38,32	0,415038	3,458969	-0,188000	0,426996	0,211024	-1,428014	0,040489	-0,227851	-0,236734	1,943229	3,717400	-1,657090	-0,427109	-3,075562	-1,502022	-19,582064	-0,021857	11,095892	0,040489	-0,227851	-0,236734	-15,943049	0,539034	-1,657090	0,040489	-0,227851	-0,236734	-15,943049	0,539034	-1,657090
15:35:38,37	0,415038	3,458969	-0,188000	0,426996	0,211024	-1,428014	0,042132	-0,227371	-0,235932	1,920083	3,762616	-1,608472	-0,425882	-3,075276	-1,504355	-19,564022	0,001941	11,083607	0,042132	-0,227371	-0,235932	-15,928530	0,455247	-1,608472	0,042132	-0,227371	-0,235932	-15,928530	0,455247	-1,608472
15:35:38,42	0,415038	3,458969	-0,188000	0,426996	0,211024	-1,428014	0,041271	-0,228290	-0,238265	1,997508	3,721547	-1,620757	-0,425374	-3,077953	-1,502025	-19,598565	-0,039386	11,085756	0,042879	-0,226532	-0,233622	-15,896338	0,461639	-1,654135	0,042879	-0,226532	-0,233622	-15,896338	0,461639	-1,654135
15:35:38,47	0,415038	3,458969	-0,188000	0,426996	0,211024	-1,428014	0,042879	-0,226532	-0,233622	1,886433	3,827610	-1,654135	-0,425244	-3,073208	-1,498942	-19,548504	-0,003981	11,046465	0,042879	-0,226532	-0,233622	-15,896338	0,461639	-1,654135	0,042879	-0,226532	-0,233622	-15,896338	0,461639	-1,654135
15:35:38,52	0,415038	3,458969	-0,188000	0,426996	0,211024	-1,428014	0,039161	-0,227809	-0,232852	1,975128	3,628262	-1,657899	-0,431127	-3,073294	-1,497812	-19,560015	0,022428	11,016641	0,039161	-0,227809	-0,232852	-15,907880	0,554099	-1,657899	0,039161	-0,227809	-0,232852	-15,907880	0,554099	-1,657899
15:35:38,57	0,415038	3,458969	-0,188000	0,426996	0,211024	-1,428014	0,042177	-0,222757	-0,231722	1,729562	3,761918	-1,687723	-0,425912	-3,076281	-1,500113	-19,585131	-0,020641	11,046449	0,042177	-0,222757	-0,231722	-15,756898	0,451003	-1,687723	0,042177	-0,222757	-0,231722	-15,756898	0,451003	-1,687723
15:35:38,62	0,415038	3,458969	-0,188000	0,426996	0,211024	-1,428014	0,042156	-0,228767	-0,234023	1,992212	3,760586	-1,657915	-0,428159	-3,071515	-1,500096	-19,529539	0,009125	11,066520	0,042156	-0,228767	-0,234023	-15,966014	0,451354	-1,657915	0,042156	-0,228767	-0,234023	-15,966014	0,451354	-1,657915
15:35:38,67	0,415038	3,458969	-0,188000	0,426996	0,211024	-1,428014	0,039152	-0,224438	-0,234006	1,820685	3,637665	-1,637844	-0,428275	-3,078234	-1,498927	-19,599778	-0,000150	11,074907	0,039152	-0,224438	-0,234006	-15,797724	0,564208	-1,637844	0,039152	-0,224438	-0,234006	-15,797724	0,564208	-1,637844
15:35:38,72	0,415038	3,458969	-0,188000	0,426996	0,211024	-1,428014	0,045030	-0,227697	-0,232837	1,946984	3,887099	-1,629457	-0,429442	-3,074098	-1,503997	-19,575436	0,001491	11,063671	0,045030	-0,227697	-0,232837	-15,927231	0,352266	-1,629457	0,045030	-0,227697	-0,232837	-15,927231	0,352266	-1,629457
15:35:38,77	0,415038	3,458969	-0,188000	0,426996	0,211024	-1,428014	0,042030	-0,224619	-0,237907	1,800498	3,751384	-1,640693	-0,428869	-3,075208	-1,503206	-19,580432	-0,014015	11,077214	0,042030	-0,224619	-0,237907	-15,832060	0,452013	-1,640693	0,042030	-0,224619	-0,237907	-15,832060	0,452013	-1,640693
15:35:38,82	0,415038	3,458969	-0,188000	0,426996	0,211024	-1,428014	0,042705	-0,225670	-0,237116	1,839232	3,789921	-1,627150	-0,428216	-3,077070	-1,501611	-19,549139	-0,032701	11,099386	0,042705	-0,225670	-0,237116	-15,875842	0,437547	-1,627150	0,042705	-0,225670	-0,237116	-15,875842	0,437547	-1,627150
15:35:38,87	0,415038	3,458969	-0,188000	0,426996	0,211024	-1,428014	0,043991	-0,227166	-0,235521	1,916518	3,893217	-1,604978	-0,425215	-3,075669	-1,498949	-19,554176	0,025317	11,027725	0,043991	-0,227166	-0,235521	-15,916039	0,439921	-1,604978	0,043991	-0,227166	-0,235521	-15,916039	0,439921	-1,604978
15:35:38,92	0,415038	3,458969	-0,188000	0,426996	0,211024	-1,428014	0,041278	-0,229064	-0,232859	2,062948	3,718784	-1,676639	-0,430549	-3,072222	-1,501661	-19,544064	0,006716	11,062182	0,041278	-0,229064	-0,232859	-15,918612	0,478437	-1,676639	0,041278	-0,229064	-0,232859	-15,918612	0,478437	-1,676639
15:35:38,97	0,415038	3,458969	-0,188000	0,426996	0,211024	-1,428014	0,040960	-0,222721	-0,235571	1,722051	3,720266	-1,642182	-0,428754	-3,077833	-1,500816	-19,585581	-0,016978	11,055968	0,040960	-0,222721	-0,235571	-15,761572	0,504942	-1,642182	0,040960	-0,222721	-0,235571	-15,761572	0,504942	-1,642182
15:35:39,02	0,415038	3,458969	-0,188000	0,426996	0,211024	-1,428014	0,044921	-0,227082	-0,234726	1,907527	3,902158	-1,648396	-0,428210	-3,077155	-1,498904	-19,555021	-0,029404	11,083358	0,044921	-0,227082	-0,234726	-15,918407	0,375854	-1,648396	0,044921	-0,227082	-0,234726	-15,918407	0,375854	-1,648396
15:35:39,07	0,415038	3,458969	-0,188000	0,426996	0,211024	-1,428014	0,044062	-0,227214	-0,232814	1,918902	3,890157	-1,621006	-0,425323	-3,073049	-1,503205	-19,570743	-0,010531	11,078159	0,044062	-0,227214	-0,232814	-15,917383	0,431302	-1,621006	0,044062	-0,227214	-0,232814	-15,917383	0,431302	-1,621006
15:35:39,12	0,415038	3,458969	-0,188000	0,426996	0,211024	-1,428014	0,039063	-0,227661	-0,237115	1,950635	3,607179	-1,626205	-0,428193	-3,074936	-1,501251	-19,545100	-0,010158	11,071097	0,039063	-0,227661	-0,237115	-15,920747	0,540712	-1,626205	0,039063	-0,227661	-0,237115	-15,920747	0,540712	-1,626205
15:35:39,17	0,415038	3,458969	-0,188000	0,426996	0,211024	-1,428014	0,045471	-0,227966	-0,235543	1,970941	3,914388	-1,618078	-0,428263	-3,078751	-1,501633	-19,591014	0,006307	11,086286	0,045471	-0,227966	-0,235543	-15,924383	0,344942	-1,618078	0,045471	-0,227966	-0,235543	-15,924383	0,344942	-1,618078
15:35:39,22	0,415038	3,458969	-0,188000	0,426996	0,211024	-1,428014	0,045471	-0,227966	-0,235543	1,970941	3,914388	-1,618078	-0,426460	-3,077185	-1,501644	-19,566746	-0,011487	11,061792	0,045471	-0,227966	-0,235543	-15,924383	0,344942	-1,618078	0,045471	-0,227966	-0,235543	-15,924383	0,344942	-1,618078
15:35:39,27	0,415038	3,458969	-0,188000	0,426996	0,211024	-1,428014	0,043213	-0,228745	-0,235554	2,008172	3,826918	-1,642572	-0,428230	-3,073236	-1,499307	-19,548428	-0,042611	11,083690	0,043213	-0,228745	-0,235554	-15,948302	0,434676	-1,642572	0,043213	-0,228745	-0,235554	-15,948302	0,434676	-1,642572
15:35:39,32	0,415038	3,458969	-0,188000	0,426996	0,211024	-1,428014	0,040678	-0,225237	-0,233217	1,807991	3,726523	-1,620674	-0,425916	-3,075031	-1,500872	-19,573782	-0,036913	11,070684	0,040678	-0,225237	-0,233217	-15,873151	0,533280	-1,620674	0,040678	-0,225237	-0,233217	-15,873151	0,533280	-1,620674
15:35:39,37	0,415038	3,458969	-0,188000	0,426996	0,211024	-1,428014	0,041075	-0,228138	-0,234782	1,951089	3,722371	-1,633680	-0,430029	-3,076052	-1,498536	-19,584045	-0,008545	11,083950	0,041075	-0,228138	-0,234782	-15,957764	0,497949	-1,633680	0,041075	-0,228138	-0,234782	-15,957764	0,497949	-1,633680
15:35:39,42	0,415038	3,458969	-0,188000	0,426996	0,211024	-1,428014	0,044016	-0,225087	-0,232446	1,811884	3,852208	-1,620414	-0,428810	-3,075427	-1,501650	-19,552852	-0,030215	11,060907	0,044016	-0,225087	-0,232446	-15,857482	0,396951	-1,620414	0,044016	-0,225087	-0,232446	-15,857482	0,396951	-1,620414
15:35:39,47	0,415038	3,458969	-0,188000	0,426996	0,211024	-1,428014	0,042865	-0,225830	-0,235560	1,847324	3,830231	-1,643457	-0,431243	-3,075951	-1,502839	-19,595011	-0,009908	11,057371	0,042865	-0,225830	-0,235560	-15,880328	0,465289	-1,643457	0,042865	-0,225830	-0,235560	-15,880328	0,465289	-1,643457
15:35:39,52	0,415038	3,458969	-0,188000	0,426996	0,211024	-1,428014	0,044536	-0,223986	-0,236749	1,747932	3,870426	-1,646993	-0,425304	-3,072798	-1,498924	-19,557843	-0,042864	11,079271	0,044536	-0,223986	-0,236749	-15,834951	0,374360	-1,646993	0,044536	-0,223986	-0,236749	-15,834951	0,374360	-1,646993
15:35:39,57	0,415038	3,458969	-0,188000	0,426996	0,211024	-1,428014	0,038836	-0,227552	-0,232834	1,923419	3,622714	-1,625093	-0,426487	-3,074698	-1,497771	-19,577842	-0,017999	11,064550	0,038836	-0,227552	-0,232834	-15,939412	0,574066	-1,625093	0,038836	-0,227552	-0,232834	-15,939412	0,574066	-1,625093
15:35:39,62	0,415038	3,458969	-0,188000	0,426996	0,211024	-1,428014	0,041073	-0,227477	-0,231681	1,931077	3,709270	-1,639814	-0,428835	-3,076435	-1,502017	-19,574810	0,005574	11,096265	0,041073	-0,227477	-0,231681	-15,925903	0,485040	-1,639814	0,041073	-0,227477	-0,231681	-15,925903	0,485040	-1,639814
15:35:39,67	0,415038	3,458969	-0,188000	0,426996	0,211024	-1,428014	0,043751	-0,226313	-0,235927	1,892431	3,839388	-1,608099	-0,426435	-3,075964	-1,499706	-19,555363	-0,014761	11,055731	0,043751	-0,226313	-0,235927	-15,873100	0,404901	-1,608099	0,043751	-0,226313	-0,235927	-15,873100	0,404901	-1,608099
15:35:39,72	0,415038	3,458969	-0,188000	0,426996	0,211024	-1,428014	0,042143	-0,228155	-0,233616	1,980368	3,782757	-1,648633	-0,428212	-3,073457	-1,501654	-19,555468	0,005962	11,067336	0,042143	-0,228155	-0,233616	-15,929822	0,474534	-1,648633	0,042143	-0,228155	-0,233616	-15,929822	0,474534	-1,648633
15:35:39,77	0,415038	3,458969	-0,188000	0,426996	0,211024	-1,428014	0,040861	-0,225363	-0,235564	1,853062	3,705634	-1,637028	-0,428834	-3,075344	-1,499693	-19,569568	-0,013897	11,089490	0,040861	-0,225363	-0,235564	-15,837931	0,498059	-1,637028	0,040861	-0,225363	-0,235564	-15,837931	0,498059	-1,637028
15:35:39,82	0,415038	3,458969	-0,188000	0,426996	0,211024	-1,428014	0,042805	-0,225768	-0,233603	1,849884	3,804458	-1,614874	-0,428200	-3,076189	-1,501622	-19,550938	-0,003576	11,090787	0,042805	-0,225768	-0,233603	-15,872917	0,444252	-1,614874	0,042805	-0,225768	-0,233603	-15,872917	0,444252	-1,614874
15:35:39,87	0,415038	3,458969	-0,188000	0,426996	0,211024	-1,428014	0,043220	-0,226739	-0,235532	1,918626	3,837026	-1,613577	-0,428258	-3,074381	-1,498908	-19,570840	-0,019791	11,103615	0,043220	-0,226739	-0,235532	-15,880394	0,444221	-1,613577	0,043220	-0,226739	-0,235532	-15,880394	0,444221	-1,613577
15:35:39,92	0,415038	3,458969	-0,188000	0,426996	0,211024	-1,428014	0,041684	-0,225786	-0,232818	1,845068	3,747998	-1,600749	-0,425919	-3,076334	-1,499713	-19,585360	-0,027091	11,060528	0,041684	-0,225786	-0,232818	-15,879129	0,475811	-1,600749	0,041684	-0,225786	-0,232818	-15,879129	0,475811	-1,600749
15:35:39,97	0,415038	3,458969	-0,188000	0,426996	0,211024	-1,428014	0,042205	-0,228788	-0,233623	1,987574	3,766188	-1,643836	-0,431733	-3,076973	-1,501665	-19,559932	0,002512	11,041922	0,042205	-0,228788	-0,233623	-15,972255	0,453069	-1,643836	0,042205	-0,228788	-0,233623	-15,972255	0,453069	-1,643836
15:35:40,02	0,415038	3,458969	-0,188000	0,426996	0,211024	-1,428014	0,042634	-0,227160	-0,234781	1,955861	3,825584	-1,662456	-0,427542	-3,075891	-1,500871	-19,526750	0,000182	11,041908	0,042634	-0,227160	-0,234781	-15,876199	0,478838	-1,662456	0,042634	-0,227160	-0,234781	-15,876199	0,478838	-1,662456
15:35:40,07	0,415038	3,458969	-0,188000	0,426996	0,211024	-1,428014	0,042634	-0,227160	-0,234781	1,955861	3,825584	-1,662456	-0,427111	-3,073696	-1,498171	-19,590276	-0,018662	11,064940	0,042634	-0,227160	-0,234781	-15,876199	0,478838	-1,662456	0,042634	-0,227160	-0,234781	-15,876199	0,478838	-1,662456
15:35:40,12	0,415038	3,458969	-0,188000	0,426996	0,211024	-1,428014	0,040517	-0,226437	-0,232081	1,870160	3,669940	-1,639424	-0,434086	-3,074323	-1,500086	-19,553582	0,016291	11,089775	0,040517	-0,226437	-0,232081	-15,905110	0,489328	-1,639424	0,040517	-0,226437	-0,232081	-15,905110	0,489328	-1,639424
15:35:40,17	0,415038	3,458969	-0,188000	0,426996	0,211024	-1,428014	0,044548	-0,220709	-0,233996	1,620959	3,893824	-1,614589	-0,428193	-3,080864	-1,498906	-19,572131	0,009708	11,069705	0,044548	-0,220709	-0,233996	-15,704721	0,396824	-1,614589	0,044548	-0,220709	-0,233996	-15,704721	0,396824	-1,614589
15:35:40,22	0,415038	3,458969	-0,188000	0,426996	0,211024	-1,428014	0,047265	-0,229084	-0,232816	2,041444	4,022371	-1,634659	-0,425931	-3,072780	-1,503202	-19,575150	-0,017616	11,087600	0,047265	-0,229084	-0,232816	-15,941613	0,312033	-1,634659	0,047265	-0,229084	-0,232816	-15,941613	0,312033	-1,634659
15:35:40,27	0,415038	3,458969	-0,188000	0,426996	0,211024	-1,428014	0,039134	-0,227000	-0,237112	1,907924	3,610589	-1,616764	-0,426453	-3,075436	-1,499328	-19,558472	-0,031012	11,045397	0,039134	-0,227000	-0,237112	-15,911571	0,538561	-1,616764	0,039134	-0,227000	-0,237112	-15,911571	0,538561	-1,616764
15:35:40,32	0,415038	3,458969	-0,188000	0,426996	0,211024	-1,428014	0,041695	-0,227876	-0,233238	1,950220	3,764873	-1,658967	-0,427663	-3,076109	-1,497764	-19,578551	-0,022358	11,068846	0,041695	-0,227876	-0,233238	-15,938050	0,491851	-1,658967	0,041695	-0,227876	-0,233238	-15,938050	0,491851	-1,658967
15:35:40,37	0,415038	3,458969	-0,188000	0,426996	0,211024	-1,428014	0,042883	-0,227164	-0,231674	1,910662	3,804943	-1,635518	-0,428284	-3,076383	-1,501271	-19,585566	-0,029535	11,060984	0,042883	-0,227164	-0,231674	-15,921733	0,438647	-1,635518	0,042883	-0,227164	-0,231674	-15,921733	0,438647	-1,635518
15:35:40,42	0,415038	3,458969	-0,188000	0,426996	0,211024	-1,428014	0,043431	-0,226764	-0,235181	1,880144	3,830954	-1,643380	-0,430082	-3,076124	-1,501661	-19,595677	-0,034587	11,070581	0,043431	-0,226764	-0,235181	-15,920858	0,421638	-1,643380	0,043431	-0,226764	-0,235181	-15,920858	0,421638	-1,643380
15:35:40,47	0,415038	3,458969	-0,188000	0,426996	0,211024	-1,428014	0,044106	-0,225077	-0,235571	1,782992	3,859811	-1,633783	-0,428277	-3,076536	-1,498551	-19,586076	-0,035942	11,059107	0,044106	-0,225077	-0,235571	-15,885585	0,397527	-1,633783	0,044106	-0,225077	-0,235571	-15,885585	0,397527	-1,633783
15:35:40,52	0,415038	3,458969	-0,188000	0,426996	0,211024	-1,428014	0,043560	-0,226847	-0,232461	1,878617	3,840432	-1,645257	-0,428227	-3,075545	-1,499709	-19,570533	0,002893	11,065897	0,043560	-0,226847	-0,232461	-15,928840	0,420978	-1,645257	0,043560	-0,226847	-0,232461	-15,928840	0,420978	-1,645257
15:35:40,57	0,415038	3,458969	-0,188000	0,426996	0,211024	-1,428014	0,042676	-0,226394	-0,233619	1,896506	3,788511	-1,638467	-0,428842	-3,073861	-1,501305	-19,579792	0,002096	11,028320	0,042676	-0,226394	-0,233619	-15,875454	0,438444	-1,638467	0,042676	-0,226394	-0,233619	-15,875454	0,438444	-1,638467
15:35:40,62	0,415038	3,458969	-0,188000	0,426996	0,211024	-1,428014	0,041525	-0,225019	-0,235215	1,819667	3,721057	-1,676044	-0,429460	-3,074473	-1,499690	-19,576858	-0,030737	11,103580	0,041525	-0,225019	-0,235215	-15,844326	0,461317	-1,676044	0,041525	-0,225019	-0,235215	-15,844326	0,461317	-1,676044
15:35:40,67	0,415038	3,458969	-0,188000	0,426996	0,211024	-1,428014	0,042364	-0,224791	-0,233600	1,780832	3,783639	-1,600784	-0,428825	-3,076604	-1,498944	-19,580917	0,002352	11,050725	0,042364	-0,224791	-0,233600	-15,865245	0,458043	-1,600784	0,042364	-0,224791	-0,233600	-15,865245	0,458043	-1,600784
15:35:40,72	0,415038	3,458969	-0,188000	0,426996	0,211024	-1,428014	0,043892	-0,226406	-0,232854	1,891423	3,843045	-1,653639	-0,426452	-3,075899	-1,500110	-19,566422	-0,008307	11,041768	0,043892	-0,226406	-0,232854	-15,881409	0,397486	-1,653639	0,043892	-0,226406	-0,232854	-15,881409	0,397486	-1,653639
15:35:40,77	0,415038	3,458969	-0,188000	0,426996	0,211024	-1,428014	0,042096	-0,228108	-0,234020	1,977982	3,767504	-1,662596	-0,427046	-3,078464	-1,498885	-19,561069	-0,034579	11,102630	0,042096	-0,228108	-0,234020	-15,928516	0,462978	-1,662596	0,042096	-0,228108	-0,234020	-15,928516	0,462978	-1,662596
15:35:40,82	0,415038	3,458969	-0,188000	0,426996	0,211024	-1,428014	0,044614	-0,228877	-0,232795	1,997857	3,916224	-1,601734	-0,425311	-3,077412	-1,499328	-19,578839	-0,036175	11,045345	0,044614	-0,228877	-0,232795	-15,968950	0,414016	-1,601734	0,044614	-0,228877	-0,232795	-15,968950	0,414016	-1,601734
15:35:40,87	0,415038	3,458969	-0,188000	0,426996	0,211024	-1,428014	0,042836	-0,229853	-0,233238	2,038386	3,809147	-1,659019	-0,428257	-3,075091	-1,502425	-19,562701	-0,039362	11,071022	0,042836	-0,229853	-0,233238	-16,005104	0,446558	-1,659019	0,042836	-0,229853	-0,233238	-16,005104	0,446558	-1,659019
15:35:40,92	0,415038	3,458969	-0,188000	0,426996	0,211024	-1,428014	0,042298	-0,226142	-0,236335	1,850683	3,796789	-1,633342	-0,428841	-3,075826	-1,501252	-19,577605	0,002302	11,086122	0,042298	-0,226142	-0,236335	-15,901433	0,476359	-1,633342	0,042298	-0,226142	-0,236335	-15,901433	0,476359	-1,633342
15:35:40,97	0,415038	3,458969	-0,188000	0,426996	0,211024	-1,428014	0,043227	-0,226002	-0,235162	1,872076	3,811310	-1,618242	-0,425935	-3,074395	-1,502049	-19,576522	-0,046724	11,061515	0,043227	-0,226002	-0,235162	-15,869115	0,418026	-1,618242	0,043227	-0,226002	-0,235162	-15,869115	0,418026	-1,618242
15:35:41,02	0,415038	3,458969	-0,188000	0,426996	0,211024	-1,428014	0,040534	-0,227804	-0,235959	1,923815	3,696762	-1,642849	-0,425898	-3,076096	-1,501654	-19,578850	-0,004454	11,062406	0,040534	-0,227804	-0,235959	-15,958760	0,514823	-1,642849	0,040534	-0,227804	-0,235959	-15,958760	0,514823	-1,642849
15:35:41,07	0,415038	3,458969	-0,188000	0,426996	0,211024	-1,428014	0,041988	-0,228687	-0,235564	2,005193	3,749232	-1,641958	-0,427078	-3,073829	-1,499337	-19,568101	-0,038178	11,050248	0,041988	-0,228687	-0,235564	-15,946726	0,453135	-1,641958	0,041988	-0,228687	-0,235564	-15,946726	0,453135	-1,641958
15:35:41,12	0,415038	3,458969	-0,188000	0,426996	0,211024	-1,428014	0,040616	-0,226531	-0,233247	1,869259	3,704029	-1,654116	-0,425298	-3,074608	-1,500460	-19,560658	-0,026561	11,095025	0,040616	-0,226531	-0,233247	-15,913428	0,515677	-1,654116	0,040616	-0,226531	-0,233247	-15,913428	0,515677	-1,654116
15:35:41,17	0,415038	3,458969	-0,188000	0,426996	0,211024	-1,428014	0,040400	-0,228462	-0,234370	1,983445	3,693447	-1,609339	-0,427706	-3,079520	-1,498169	-19,605311	-0,035178	11,044217	0,040400	-0,228462	-0,234370	-15,950813	0,522033	-1,609339	0,040400	-0,228462	-0,234370	-15,950813	0,522033	-1,609339
15:35:41,22	0,415038	3,458969	-0,188000	0,426996	0,211024	-1,428014	0,045859	-0,228833	-0,232079	1,972947	3,942918	-1,660147	-0,425897	-3,076476	-1,499306	-19,568928	-0,043272	11,074111	0,045859	-0,228833	-0,232079	-15,990433	0,343024	-1,660147	0,045859	-0,228833	-0,232079	-15,990433	0,343024	-1,660147
15:35:41,27	0,415038	3,458969	-0,188000	0,426996	0,211024	-1,428014	0,042318	-0,228878	-0,233216	1,986463	3,794350	-1,630253	-0,425288	-3,075273	-1,499332	-19,569201	-0,016840	11,046189	0,042318	-0,228878	-0,233216	-15,980441	0,472413	-1,630253	0,042318	-0,228878	-0,233216	-15,980441	0,472413	-1,630253
15:35:41,32	0,415038	3,458969	-0,188000	0,426996	0,211024	-1,428014	0,040971	-0,228803	-0,233242	2,005356	3,710892	-1,658175	-0,425310	-3,078680	-1,500085	-19,579077	-0,032849	11,065107	0,040971	-0,228803	-0,233242	-15,955718	0,494636	-1,658175	0,040971	-0,228803	-0,233242	-15,955718	0,494636	-1,658175
15:35:41,37	0,415038	3,458969	-0,188000	0,426996	0,211024	-1,428014	0,043933	-0,230488	-0,233995	2,074146	3,864340	-1,639257	-0,427645	-3,074138	-1,500505	-19,558197	-0,035570	11,041106	0,043933	-0,230488	-0,233995	-16,019158	0,415609	-1,639257	0,043933	-0,230488	-0,233995	-16,019158	0,415609	-1,639257
15:35:41,42	0,415038	3,458969	-0,188000	0,426996	0,211024	-1,428014	0,041167	-0,226195	-0,234415	1,858981	3,739939	-1,663258	-0,427641	-3,074533	-1,502039	-19,560322	-0,009601	11,067061	0,041167	-0,226195	-0,234415	-15,897305	0,508357	-1,663258	0,041167	-0,226195	-0,234415	-15,897305	0,508357	-1,663258
15:35:41,47	0,415038	3,458969	-0,188000	0,426996	0,211024	-1,428014	0,041507	-0,226396	-0,235949	1,890863	3,742790	-1,637303	-0,427697	-3,072766	-1,497785	-19,585964	-0,022551	11,064574	0,041507	-0,226396	-0,235949	-15,881204	0,484525	-1,637303	0,041507	-0,226396	-0,235949	-15,881204	0,484525	-1,637303
15:35:41,52	0,415038	3,458969	-0,188000	0,426996	0,211024	-1,428014	0,040004	-0,225463	-0,231695	1,818341	3,648951	-1,639790	-0,427119	-3,074948	-1,500882	-19,590459	-0,021897	11,071146	0,040004	-0,225463	-0,231695	-15,880532	0,508598	-1,639790	0,040004	-0,225463	-0,231695	-15,880532	0,508598	-1,639790
15:35:41,57	0,415038	3,458969	-0,188000	0,426996	0,211024	-1,428014	0,041605	-0,227055	-0,234792	1,899417	3,727973	-1,633218	-0,428766	-3,076949	-1,500477	-19,576691	-0,046720	11,075035	0,041605	-0,227055	-0,234792	-15,924388	0,461957	-1,633218	0,041605	-0,227055	-0,234792	-15,924388	0,461957	-1,633218
15:35:41,62	0,415038	3,458969	-0,188000	0,426996	0,211024	-1,428014	0,044162	-0,226630	-0,234387	1,862699	3,885244	-1,629329	-0,427024	-3,074388	-1,500470	-19,542506	-0,028418	11,075139	0,044162	-0,226630	-0,234387	-15,927736	0,418545	-1,629329	0,044162	-0,226630	-0,234387	-15,927736	0,418545	-1,629329
15:35:41,67	0,415038	3,458969	-0,188000	0,426996	0,211024	-1,428014	0,041073	-0,226857	-0,234380	1,907470	3,745066	-1,629225	-0,427053	-3,076950	-1,496995	-19,582463	0,000992	11,054611	0,041073	-0,226857	-0,234380	-15,900822	0,520860	-1,629225	0,041073	-0,226857	-0,234380	-15,900822	0,520860	-1,629225
15:35:41,72	0,415038	3,458969	-0,188000	0,426996	0,211024	-1,428014	0,043306	-0,228113	-0,230905	1,978260	3,811890	-1,649753	-0,426430	-3,074106	-1,498944	-19,546721	-0,027846	11,040500	0,043306	-0,228113	-0,230905	-15,928607	0,412368	-1,649753	0,043306	-0,228113	-0,230905	-15,928607	0,412368	-1,649753
15:35:41,77	0,415038	3,458969	-0,188000	0,426996	0,211024	-1,428014	0,040531	-0,227231	-0,232854	1,925291	3,712987	-1,663864	-0,427614	-3,073487	-1,498533	-19,543935	-0,029019	11,073987	0,040531	-0,227231	-0,232854	-15,912337	0,531267	-1,663864	0,040531	-0,227231	-0,232854	-15,912337	0,531267	-1,663864
15:35:41,82	0,415038	3,458969	-0,188000	0,426996	0,211024	-1,428014	0,040587	-0,225896	-0,232443	1,856273	3,718892	-1,630377	-0,425917	-3,076470	-1,499686	-19,574615	-0,046500	11,088831	0,040587	-0,225896	-0,232443	-15,876595	0,532784	-1,630377	0,040587	-0,225896	-0,232443	-15,876595	0,532784	-1,630377
15:35:41,87	0,415038	3,458969	-0,188000	0,426996	0,211024	-1,428014	0,042322	-0,228857	-0,233596	1,979751	3,791263	-1,615533	-0,427113	-3,075988	-1,501266	-19,601128	0,013840	11,077327	0,042322	-0,228857	-0,233596	-15,985532	0,468987	-1,615533	0,042322	-0,228857	-0,233596	-15,985532	0,468987	-1,615533
15:35:41,92	0,415038	3,458969	-0,188000	0,426996	0,211024	-1,428014	0,042503	-0,227581	-0,235176	1,952378	3,747526	-1,627037	-0,428820	-3,076180	-1,497361	-19,567509	-0,023528	11,082774	0,042503	-0,227581	-0,235176	-15,912709	0,411069	-1,627037	0,042503	-0,227581	-0,235176	-15,912709	0,411069	-1,627037
15:35:41,97	0,415038	3,458969	-0,188000	0,426996	0,211024	-1,428014	0,043523	-0,226198	-0,231271	1,864904	3,848359	-1,621590	-0,429446	-3,075466	-1,500110	-19,592897	0,014658	11,066549	0,043523	-0,226198	-0,231271	-15,891609	0,431841	-1,621590	0,043523	-0,226198	-0,231271	-15,891609	0,431841	-1,621590
15:35:42,02	0,415038	3,458969	-0,188000	0,426996	0,211024	-1,428014	0,043217	-0,225299	-0,234020	1,838537	3,791397	-1,637815	-0,428769	-3,072623	-1,498557	-19,545750	0,005366	11,050825	0,043217	-0,225299	-0,234020	-15,847411	0,398855	-1,637815	0,043217	-0,225299	-0,234020	-15,847411	0,398855	-1,637815
15:35:42,07	0,415038	3,458969	-0,188000	0,426996	0,211024	-1,428014	0,040416	-0,224464	-0,232467	1,810652	3,691236	-1,653539	-0,426488	-3,077940	-1,500087	-19,581435	-0,017868	11,070364	0,040416	-0,224464	-0,232467	-15,809762	0,518551	-1,653539	0,040416	-0,224464	-0,232467	-15,809762	0,518551	-1,653539
15:35:42,12	0,415038	3,458969	-0,188000	0,426996	0,211024	-1,428014	0,043881	-0,229098	-0,233997	2,013678	3,852107	-1,634000	-0,428886	-3,078492	-1,499317	-19,612362	0,008996	11,080268	0,043881	-0,229098	-0,233997	-15,970537	0,407453	-1,634000	0,043881	-0,229098	-0,233997	-15,970537	0,407453	-1,634000
15:35:42,17	0,415038	3,458969	-0,188000	0,426996	0,211024	-1,428014	0,045558	-0,227297	-0,233227	1,927813	3,899114	-1,624096	-0,429413	-3,076235	-1,497775	-19,584924	0,014751	11,060096	0,045558	-0,227297	-0,233227	-15,915003	0,322787	-1,624096	0,045558	-0,227297	-0,233227	-15,915003	0,322787	-1,624096
15:35:42,22	0,415038	3,458969	-0,188000	0,426996	0,211024	-1,428014	0,043867	-0,225712	-0,231685	1,864077	3,832040	-1,644268	-0,424157	-3,074614	-1,500877	-19,577613	-0,035138	11,066303	0,043867	-0,225712	-0,231685	-15,854288	0,388497	-1,644268	0,043867	-0,225712	-0,231685	-15,854288	0,388497	-1,644268
15:35:42,27	0,415038	3,458969	-0,188000	0,426996	0,211024	-1,428014	0,039835	-0,229453	-0,234787	2,019099	3,653661	-1,638061	-0,427043	-3,074495	-1,498932	-19,554160	-0,034877	11,059561	0,039835	-0,229453	-0,234787	-15,992994	0,526616	-1,638061	0,039835	-0,229453	-0,234787	-15,992994	0,526616	-1,638061
15:35:42,32	0,415038	3,458969	-0,188000	0,426996	0,211024	-1,428014	0,041175	-0,226894	-0,232842	1,897986	3,743511	-1,644803	-0,430021	-3,073989	-1,498554	-19,580321	0,001043	11,070001	0,041175	-0,226894	-0,232842	-15,913230	0,511291	-1,644803	0,041175	-0,226894	-0,232842	-15,913230	0,511291	-1,644803
15:35:42,37	0,415038	3,458969	-0,188000	0,426996	0,211024	-1,428014	0,042226	-0,224062	-0,232464	1,768749	3,757583	-1,634363	-0,428223	-3,079779	-1,497364	-19,578263	-0,016265	11,063308	0,042226	-0,224062	-0,232464	-15,820153	0,442806	-1,634363	0,042226	-0,224062	-0,232464	-15,820153	0,442806	-1,634363
15:35:42,42	0,415038	3,458969	-0,188000	0,426996	0,211024	-1,428014	0,046342	-0,228515	-0,231274	1,986302	3,982010	-1,641056	-0,427634	-3,072710	-1,500101	-19,551821	-0,022630	11,065649	0,046342	-0,228515	-0,231274	-15,952096	0,344189	-1,641056	0,046342	-0,228515	-0,231274	-15,952096	0,344189	-1,641056
15:35:42,47	0,415038	3,458969	-0,188000	0,426996	0,211024	-1,428014	0,039925	-0,225490	-0,234011	1,836719	3,674400	-1,638715	-0,429440	-3,074379	-1,498160	-19,582056	-0,008044	11,074376	0,039925	-0,225490	-0,234011	-15,864229	0,540325	-1,638715	0,039925	-0,225490	-0,234011	-15,864229	0,540325	-1,638715
15:35:42,52	0,415038	3,458969	-0,188000	0,426996	0,211024	-1,428014	0,042273	-0,224760	-0,232070	1,796301	3,763032	-1,629988	-0,427084	-3,074279	-1,497393	-19,587308	-0,002401	11,060031	0,042273	-0,224760	-0,232070	-15,847385	0,444620	-1,629988	0,042273	-0,224760	-0,232070	-15,847385	0,444620	-1,629988
15:35:42,57	0,415038	3,458969	-0,188000	0,426996	0,211024	-1,428014	0,041009	-0,226751	-0,231303	1,902071	3,689949	-1,644333	-0,427828	-3,076752	-1,498872	-19,608967	-0,021347	11,075393	0,041009	-0,226751	-0,231303	-15,897874	0,470739	-1,644333	0,041009	-0,226751	-0,231303	-15,897874	0,470739	-1,644333
15:35:42,62	0,415038	3,458969	-0,188000	0,426996	0,211024	-1,428014	0,043522	-0,227343	-0,232782	1,905619	3,811360	-1,628971	-0,425250	-3,074915	-1,496588	-19,544646	-0,042714	11,062879	0,043522	-0,227343	-0,232782	-15,940799	0,394850	-1,628971	0,043522	-0,227343	-0,232782	-15,940799	0,394850	-1,628971
15:35:42,67	0,415038	3,458969	-0,188000	0,426996	0,211024	-1,428014	0,040642	-0,228657	-0,230498	1,987624	3,727981	-1,641485	-0,427669	-3,078033	-1,500852	-19,576166	-0,028794	11,084743	0,040642	-0,228657	-0,230498	-15,961975	0,537559	-1,641485	0,040642	-0,228657	-0,230498	-15,961975	0,537559	-1,641485
15:35:42,72	0,415038	3,458969	-0,188000	0,426996	0,211024	-1,428014	0,044552	-0,228121	-0,234762	1,956051	3,897027	-1,619621	-0,427687	-3,075328	-1,496617	-19,597692	-0,002919	11,059389	0,044552	-0,228121	-0,234762	-15,951478	0,399696	-1,619621	0,044552	-0,228121	-0,234762	-15,951478	0,399696	-1,619621
15:35:42,77	0,415038	3,458969	-0,188000	0,426996	0,211024	-1,428014	0,042219	-0,226754	-0,230527	1,896573	3,744111	-1,644975	-0,428901	-3,073842	-1,500106	-19,602511	0,002232	11,085962	0,042219	-0,226754	-0,230527	-15,903587	0,429951	-1,644975	0,042219	-0,226754	-0,230527	-15,903587	0,429951	-1,644975
15:35:42,82	0,415038	3,458969	-0,188000	0,426996	0,211024	-1,428014	0,041539	-0,224959	-0,234016	1,805305	3,702020	-1,618402	-0,427066	-3,077420	-1,500882	-19,584844	0,007397	11,052289	0,041539	-0,224959	-0,234016	-15,853978	0,441215	-1,618402	0,041539	-0,224959	-0,234016	-15,853978	0,441215	-1,618402
15:35:42,87	0,415038	3,458969	-0,188000	0,426996	0,211024	-1,428014	0,043720	-0,228337	-0,234792	1,994261	3,828147	-1,652075	-0,426395	-3,073498	-1,498146	-19,526943	-0,031080	11,059184	0,043720	-0,228337	-0,234792	-15,930185	0,396136	-1,652075	0,043720	-0,228337	-0,234792	-15,930185	0,396136	-1,652075
15:35:42,92	0,415038	3,458969	-0,188000	0,426996	0,211024	-1,428014	0,039988	-0,226957	-0,232056	1,918154	3,703469	-1,645180	-0,428237	-3,072452	-1,497769	-19,561883	-0,019921	11,074044	0,039988	-0,226957	-0,232056	-15,898000	0,564414	-1,645180	0,039988	-0,226957	-0,232056	-15,898000	0,564414	-1,645180
15:35:42,97	0,415038	3,458969	-0,188000	0,426996	0,211024	-1,428014	0,040003	-0,224839	-0,231679	1,800200	3,668406	-1,630320	-0,425324	-3,073222	-1,498923	-19,576995	-0,013626	11,090028	0,040003	-0,224839	-0,231679	-15,849672	0,528181	-1,630320	0,040003	-0,224839	-0,231679	-15,849672	0,528181	-1,630320
15:35:43,02	0,415038	3,458969	-0,188000	0,426996	0,211024	-1,428014	0,039213	-0,227747	-0,232833	1,949313	3,611101	-1,614336	-0,425345	-3,078187	-1,496207	-19,599269	-0,039245	11,067663	0,039213	-0,227747	-0,232833	-15,928839	0,532876	-1,614336	0,039213	-0,227747	-0,232833	-15,928839	0,532876	-1,614336
15:35:43,07	0,415038	3,458969	-0,188000	0,426996	0,211024	-1,428014	0,043927	-0,225155	-0,234001	1,843687	3,883832	-1,648778	-0,428864	-3,076737	-1,498950	-19,592745	-0,017095	11,050200	0,043927	-0,225155	-0,234001	-15,830996	0,435532	-1,648778	0,043927	-0,225155	-0,234001	-15,830996	0,435532	-1,648778
15:35:43,12	0,415038	3,458969	-0,188000	0,426996	0,211024	-1,428014	0,044028	-0,226438	-0,232860	1,870382	3,849560	-1,654164	-0,428314	-3,076158	-1,501306	-19,612970	-0,000394	11,033177	0,044028	-0,226438	-0,232860	-15,905039	0,393381	-1,654164	0,044028	-0,226438	-0,232860	-15,905039	0,393381	-1,654164
15:35:43,17	0,415038	3,458969	-0,188000	0,426996	0,211024	-1,428014	0,043251	-0,226625	-0,235216	1,884440	3,783318	-1,671187	-0,425872	-3,076872	-1,500824	-19,559766	-0,017284	11,114480	0,043251	-0,226625	-0,235216	-15,905634	0,388090	-1,671187	0,043251	-0,226625	-0,235216	-15,905634	0,388090	-1,671187
15:35:43,22	0,415038	3,458969	-0,188000	0,426996	0,211024	-1,428014	0,042648	-0,229097	-0,234734	2,024954	3,806481	-1,589884	-0,431177	-3,074923	-1,496628	-19,567087	-0,035793	11,034471	0,042648	-0,229097	-0,234734	-15,959165	0,458593	-1,589884	0,042648	-0,229097	-0,234734	-15,959165	0,458593	-1,589884
15:35:43,27	0,415038	3,458969	-0,188000	0,426996	0,211024	-1,428014	0,043612	-0,223529	-0,230538	1,715714	3,859529	-1,669893	-0,429512	-3,074413	-1,498162	-19,610545	-0,017736	11,088878	0,043612	-0,223529	-0,230538	-15,831295	0,435959	-1,669893	0,043612	-0,223529	-0,230538	-15,831295	0,435959	-1,669893
15:35:43,32	0,415038	3,458969	-0,188000	0,426996	0,211024	-1,428014	0,042338	-0,224715	-0,232072	1,771316	3,746615	-1,615486	-0,426560	-3,078008	-1,501252	-19,604410	-0,037320	11,085199	0,042338	-0,224715	-0,232072	-15,868827	0,423056	-1,615486	0,042338	-0,224715	-0,232072	-15,868827	0,423056	-1,615486
15:35:43,37	0,415038	3,458969	-0,188000	0,426996	0,211024	-1,428014	0,043975	-0,229070	-0,235162	1,983849	3,846846	-1,619165	-0,428821	-3,074945	-1,497767	-19,561757	-0,036615	11,063346	0,043975	-0,229070	-0,235162	-15,998109	0,394780	-1,619165	0,043975	-0,229070	-0,235162	-15,998109	0,394780	-1,619165
15:35:43,42	0,415038	3,458969	-0,188000	0,426996	0,211024	-1,428014	0,042454	-0,225579	-0,231677	1,824300	3,804323	-1,641018	-0,427649	-3,076845	-1,499337	-19,570467	-0,035390	11,035280	0,042454	-0,225579	-0,231677	-15,883685	0,471681	-1,641018	0,042454	-0,225579	-0,231677	-15,883685	0,471681	-1,641018
15:35:43,47	0,415038	3,458969	-0,188000	0,426996	0,211024	-1,428014	0,043514	-0,227545	-0,233247	1,923196	3,851266	-1,669084	-0,425303	-3,074874	-1,500466	-19,557941	-0,046025	11,083839	0,043514	-0,227545	-0,233247	-15,939056	0,435446	-1,669084	0,043514	-0,227545	-0,233247	-15,939056	0,435446	-1,669084
15:35:43,52	0,415038	3,458969	-0,188000	0,426996	0,211024	-1,428014	0,040653	-0,225907	-0,232070	1,845441	3,715586	-1,645242	-0,427637	-3,073549	-1,498160	-19,555448	-0,035511	11,059122	0,040653	-0,225907	-0,232070	-15,888253	0,524317	-1,645242	0,040653	-0,225907	-0,232070	-15,888253	0,524317	-1,645242
15:35:43,57	0,415038	3,458969	-0,188000	0,426996	0,211024	-1,428014	0,040653	-0,225907	-0,232070	1,845441	3,715586	-1,645242	-0,428251	-3,077119	-1,497773	-19,583107	-0,019682	11,054197	0,040653	-0,225907	-0,232070	-15,888253	0,524317	-1,645242	0,040653	-0,225907	-0,232070	-15,888253	0,524317	-1,645242
15:35:43,62	0,415038	3,458969	-0,188000	0,426996	0,211024	-1,428014	0,044052	-0,227161	-0,231683	1,910529	3,860440	-1,650167	-0,424733	-3,073460	-1,500494	-19,578132	-0,009848	11,066957	0,044052	-0,227161	-0,231683	-15,921604	0,402389	-1,650167	0,044052	-0,227161	-0,231683	-15,921604	0,402389	-1,650167
15:35:43,67	0,415038	3,458969	-0,188000	0,426996	0,211024	-1,428014	0,039124	-0,228377	-0,234404	1,984793	3,603595	-1,637407	-0,431185	-3,074763	-1,498577	-19,577995	-0,003417	11,035617	0,039124	-0,228377	-0,234404	-15,942840	0,532362	-1,637407	0,039124	-0,228377	-0,234404	-15,942840	0,532362	-1,637407
15:35:43,72	0,415038	3,458969	-0,188000	0,426996	0,211024	-1,428014	0,043478	-0,223442	-0,232487	1,733760	3,826884	-1,668747	-0,427000	-3,078250	-1,497752	-19,560125	0,004287	11,059609	0,043478	-0,223442	-0,232487	-15,806398	0,413896	-1,668747	0,043478	-0,223442	-0,232487	-15,806398	0,413896	-1,668747
15:35:43,77	0,415038	3,458969	-0,188000	0,426996	0,211024	-1,428014	0,040673	-0,227217	-0,233244	1,890513	3,706763	-1,649552	-0,425947	-3,077825	-1,498144	-19,597708	-0,043146	11,078340	0,040673	-0,227217	-0,233244	-15,945993	0,513894	-1,649552	0,040673	-0,227217	-0,233244	-15,945993	0,513894	-1,649552
15:35:43,82	0,415038	3,458969	-0,188000	0,426996	0,211024	-1,428014	0,040673	-0,227217	-0,233244	1,890513	3,706763	-1,649552	-0,427634	-3,074546	-1,497371	-19,571633	0,010010	11,079499	0,040673	-0,227217	-0,233244	-15,945993	0,513894	-1,649552	0,040673	-0,227217	-0,233244	-15,945993	0,513894	-1,649552
15:35:43,87	0,415038	3,458969	-0,188000	0,426996	0,211024	-1,428014	0,041515	-0,226408	-0,231281	1,902831	3,723610	-1,624865	-0,431804	-3,075663	-1,499312	-19,588015	0,002599	11,094261	0,041515	-0,226408	-0,231281	-15,870203	0,464709	-1,624865	0,041515	-0,226408	-0,231281	-15,870203	0,464709	-1,624865
15:35:43,92	0,415038	3,458969	-0,188000	0,426996	0,211024	-1,428014	0,044567	-0,223355	-0,233222	1,729475	3,871834	-1,610103	-0,431778	-3,075085	-1,498563	-19,579521	-0,000724	11,054940	0,044567	-0,223355	-0,233222	-15,803912	0,373348	-1,610103	0,044567	-0,223355	-0,233222	-15,803912	0,373348	-1,610103
15:35:43,97	0,415038	3,458969	-0,188000	0,426996	0,211024	-1,428014	0,044053	-0,223089	-0,232473	1,716975	3,854151	-1,649424	-0,429441	-3,071832	-1,497374	-19,570383	-0,021114	11,093117	0,044053	-0,223089	-0,232473	-15,795476	0,395973	-1,649424	0,044053	-0,223089	-0,232473	-15,795476	0,395973	-1,649424
15:35:44,02	0,415038	3,458969	-0,188000	0,426996	0,211024	-1,428014	0,040068	-0,223486	-0,231284	1,724572	3,665032	-1,611247	-0,426530	-3,077188	-1,498144	-19,606406	-0,001600	11,089444	0,040068	-0,223486	-0,231284	-15,819106	0,519687	-1,611247	0,040068	-0,223486	-0,231284	-15,819106	0,519687	-1,611247
15:35:44,07	0,415038	3,458969	-0,188000	0,426996	0,211024	-1,428014	0,043251	-0,228685	-0,232054	1,993808	3,789568	-1,614920	-0,426543	-3,075185	-1,500868	-19,597341	-0,014761	11,090882	0,043251	-0,228685	-0,232054	-15,957992	0,394399	-1,614920	0,043251	-0,228685	-0,232054	-15,957992	0,394399	-1,614920
15:35:44,12	0,415038	3,458969	-0,188000	0,426996	0,211024	-1,428014	0,041523	-0,227672	-0,234778	1,934272	3,714169	-1,613482	-0,428880	-3,075503	-1,497771	-19,592737	-0,026825	11,073578	0,041523	-0,227672	-0,234778	-15,938015	0,454608	-1,613482	0,041523	-0,227672	-0,234778	-15,938015	0,454608	-1,613482
15:35:44,17	0,415038	3,458969	-0,188000	0,426996	0,211024	-1,428014	0,042966	-0,225808	-0,231681	1,829153	3,799225	-1,630786	-0,427106	-3,075187	-1,500510	-19,579938	-0,047873	11,040876	0,042966	-0,225808	-0,231681	-15,896741	0,426386	-1,630786	0,042966	-0,225808	-0,231681	-15,896741	0,426386	-1,630786
15:35:44,22	0,415038	3,458969	-0,188000	0,426996	0,211024	-1,428014	0,041806	-0,227187	-0,234420	1,889032	3,760508	-1,663488	-0,425853	-3,072089	-1,500869	-19,549284	0,001838	11,076964	0,041806	-0,227187	-0,234420	-15,945114	0,478738	-1,663488	0,041806	-0,227187	-0,234420	-15,945114	0,478738	-1,663488
15:35:44,27	0,415038	3,458969	-0,188000	0,426996	0,211024	-1,428014	0,038497	-0,226723	-0,234779	1,923280	3,590115	-1,627400	-0,427066	-3,076527	-1,498142	-19,569086	-0,037956	11,073365	0,038497	-0,226723	-0,234779	-15,874438	0,568127	-1,627400	0,038497	-0,226723	-0,234779	-15,874438	0,568127	-1,627400
15:35:44,32	0,415038	3,458969	-0,188000	0,426996	0,211024	-1,428014	0,042947	-0,227891	-0,232052	1,939667	3,824265	-1,630999	-0,428775	-3,075149	-1,499321	-19,557425	0,018482	11,061144	0,042947	-0,227891	-0,232052	-15,949761	0,452949	-1,630999	0,042947	-0,227891	-0,232052	-15,949761	0,452949	-1,630999
15:35:44,37	0,415038	3,458969	-0,188000	0,426996	0,211024	-1,428014	0,042607	-0,225721	-0,233231	1,881549	3,788493	-1,643220	-0,424362	-3,073128	-1,500176	-19,578301	-0,039737	11,060269	0,042607	-0,225721	-0,233231	-15,837557	0,443824	-1,643220	0,042607	-0,225721	-0,233231	-15,837557	0,443824	-1,643220
15:35:44,42	0,415038	3,458969	-0,188000	0,426996	0,211024	-1,428014	0,038651	-0,228533	-0,234086	1,966892	3,593780	-1,644095	-0,431201	-3,074687	-1,499710	-19,577857	-0,003379	11,079920	0,038651	-0,228533	-0,234086	-15,972921	0,559704	-1,644095	0,038651	-0,228533	-0,234086	-15,972921	0,559704	-1,644095
15:35:44,47	0,415038	3,458969	-0,188000	0,426996	0,211024	-1,428014	0,043420	-0,223390	-0,233620	1,731166	3,824017	-1,624444	-0,428830	-3,076973	-1,498926	-19,565340	-0,046260	11,063476	0,043420	-0,223390	-0,233620	-15,804923	0,415510	-1,624444	0,043420	-0,223390	-0,233620	-15,804923	0,415510	-1,624444
15:35:44,52	0,415038	3,458969	-0,188000	0,426996	0,211024	-1,428014	0,037704	-0,228258	-0,228585	1,962659	3,546284	-1,651113	-0,431094	-3,074855	-1,498521	-19,527476	-0,013091	11,078362	0,037704	-0,228258	-0,228585	-15,955588	0,586499	-1,651113	0,037704	-0,228258	-0,228585	-15,955588	0,586499	-1,651113
15:35:44,57	0,415038	3,458969	-0,188000	0,426996	0,211024	-1,428014	0,037704	-0,228258	-0,228585	1,962659	3,546284	-1,651113	-0,429698	-3,071375	-1,496604	-19,555934	-0,018207	11,078081	0,037704	-0,228258	-0,228585	-15,955588	0,586499	-1,651113	0,037704	-0,228258	-0,228585	-15,955588	0,586499	-1,651113
15:35:44,62	0,415038	3,458969	-0,188000	0,426996	0,211024	-1,428014	0,039801	-0,223035	-0,230514	1,710866	3,662199	-1,626283	-0,430570	-3,072890	-1,499340	-19,564038	0,016545	11,056341	0,039801	-0,223035	-0,230514	-15,797415	0,537828	-1,626283	0,039801	-0,223035	-0,230514	-15,797415	0,537828	-1,626283
15:35:44,67	0,415038	3,458969	-0,188000	0,426996	0,211024	-1,428014	0,041549	-0,223038	-0,233250	1,737040	3,728697	-1,648023	-0,424169	-3,075934	-1,495440	-19,606188	-0,008955	11,068775	0,041549	-0,223038	-0,233250	-15,771437	0,467113	-1,648023	0,041549	-0,223038	-0,233250	-15,771437	0,467113	-1,648023
15:35:44,72	0,415038	3,458969	-0,188000	0,426996	0,211024	-1,428014	0,040984	-0,230103	-0,229350	2,061254	3,675582	-1,635589	-0,423625	-3,076498	-1,498566	-19,608581	-0,057092	11,044944	0,040984	-0,230103	-0,229350	-16,001816	0,458324	-1,635589	0,040984	-0,230103	-0,229350	-16,001816	0,458324	-1,635589
15:35:44,77	0,415038	3,458969	-0,188000	0,426996	0,211024	-1,428014	0,041201	-0,230856	-0,232476	2,057560	3,708850	-1,659420	-0,429442	-3,075676	-1,497365	-19,588035	-0,001430	11,093354	0,041201	-0,230856	-0,232476	-16,064671	0,474575	-1,659420	0,041201	-0,230856	-0,232476	-16,064671	0,474575	-1,659420
15:35:44,82	0,415038	3,458969	-0,188000	0,426996	0,211024	-1,428014	0,043398	-0,225407	-0,231275	1,832682	3,813041	-1,611010	-0,427654	-3,073842	-1,498561	-19,579745	0,009904	11,056179	0,043398	-0,225407	-0,231275	-15,861791	0,406324	-1,611010	0,043398	-0,225407	-0,231275	-15,861791	0,406324	-1,611010
15:35:44,87	0,415038	3,458969	-0,188000	0,426996	0,211024	-1,428014	0,040915	-0,226039	-0,232471	1,879470	3,685462	-1,648185	-0,429029	-3,075172	-1,496588	-19,589779	-0,033413	11,095654	0,040915	-0,226039	-0,232471	-15,864559	0,473624	-1,648185	0,040915	-0,226039	-0,232471	-15,864559	0,473624	-1,648185
15:35:44,92	0,415038	3,458969	-0,188000	0,426996	0,211024	-1,428014	0,042754	-0,225514	-0,230498	1,809645	3,794077	-1,608710	-0,428885	-3,077513	-1,497414	-19,607432	-0,023524	11,029712	0,042754	-0,225514	-0,230498	-15,893181	0,437851	-1,608710	0,042754	-0,225514	-0,230498	-15,893181	0,437851	-1,608710
15:35:44,97	0,415038	3,458969	-0,188000	0,426996	0,211024	-1,428014	0,044709	-0,226809	-0,231324	1,876718	3,875492	-1,674652	-0,425891	-3,074659	-1,497003	-19,566025	-0,053093	11,043566	0,044709	-0,226809	-0,231324	-15,927758	0,365817	-1,674652	0,044709	-0,226809	-0,231324	-15,927758	0,365817	-1,674652
15:35:45,02	0,415038	3,458969	-0,188000	0,426996	0,211024	-1,428014	0,040741	-0,227974	-0,230913	1,932423	3,719768	-1,660798	-0,426790	-3,074599	-1,497087	-19,580174	-0,023138	11,072434	0,040741	-0,227974	-0,230913	-15,963550	0,521629	-1,660798	0,040741	-0,227974	-0,230913	-15,963550	0,521629	-1,660798
15:35:45,07	0,415038	3,458969	-0,188000	0,426996	0,211024	-1,428014	0,041139	-0,227165	-0,230997	1,909236	3,713252	-1,631930	-0,424171	-3,075402	-1,494672	-19,603610	-0,021956	11,058253	0,041139	-0,227165	-0,230997	-15,923250	0,483842	-1,631930	0,041139	-0,227165	-0,230997	-15,923250	0,483842	-1,631930
15:35:45,12	0,415038	3,458969	-0,188000	0,426996	0,211024	-1,428014	0,040525	-0,229836	-0,228582	2,037403	3,660413	-1,646111	-0,427119	-3,074418	-1,497773	-19,593537	-0,025080	11,074108	0,040525	-0,229836	-0,228582	-16,004711	0,479237	-1,646111	0,040525	-0,229836	-0,228582	-16,004711	0,479237	-1,646111
15:35:45,17	0,415038	3,458969	-0,188000	0,426996	0,211024	-1,428014	0,041146	-0,226790	-0,231683	1,881342	3,703028	-1,630256	-0,424208	-3,072540	-1,496991	-19,607862	-0,012389	11,094349	0,041146	-0,226790	-0,231683	-15,921661	0,473048	-1,630256	0,041146	-0,226790	-0,231683	-15,921661	0,473048	-1,630256
15:35:45,22	0,415038	3,458969	-0,188000	0,426996	0,211024	-1,428014	0,039871	-0,224096	-0,231298	1,781715	3,645827	-1,634577	-0,425938	-3,072879	-1,500898	-19,586717	-0,017593	11,057231	0,039871	-0,224096	-0,231298	-15,809829	0,515932	-1,634577	0,039871	-0,224096	-0,231298	-15,809829	0,515932	-1,634577
15:35:45,27	0,415038	3,458969	-0,188000	0,426996	0,211024	-1,428014	0,039223	-0,227044	-0,234808	1,904426	3,605185	-1,647133	-0,425924	-3,074179	-1,499348	-19,592608	-0,004519	11,046887	0,039223	-0,227044	-0,234808	-15,918489	0,526174	-1,647133	0,039223	-0,227044	-0,234808	-15,918489	0,526174	-1,647133
15:35:45,32	0,415038	3,458969	-0,188000	0,426996	0,211024	-1,428014	0,040342	-0,227705	-0,233258	1,947209	3,651717	-1,657477	-0,428869	-3,075381	-1,498923	-19,586683	-0,017110	11,089083	0,040342	-0,227705	-0,233258	-15,927646	0,484891	-1,657477	0,040342	-0,227705	-0,233258	-15,927646	0,484891	-1,657477
15:35:45,37	0,415038	3,458969	-0,188000	0,426996	0,211024	-1,428014	0,042855	-0,225756	-0,232833	1,837910	3,793844	-1,615281	-0,425889	-3,071663	-1,499318	-19,558449	-0,024080	11,080186	0,042855	-0,225756	-0,232833	-15,883935	0,429711	-1,615281	0,042855	-0,225756	-0,232833	-15,883935	0,429711	-1,615281
15:35:45,42	0,415038	3,458969	-0,188000	0,426996	0,211024	-1,428014	0,038145	-0,226478	-0,233228	1,883543	3,576869	-1,624178	-0,427719	-3,073460	-1,499331	-19,589170	-0,035508	11,074715	0,038145	-0,226478	-0,233228	-15,894990	0,582458	-1,624178	0,038145	-0,226478	-0,233228	-15,894990	0,582458	-1,624178
15:35:45,47	0,415038	3,458969	-0,188000	0,426996	0,211024	-1,428014	0,040617	-0,225792	-0,233241	1,822605	3,684507	-1,629649	-0,427100	-3,077069	-1,496614	-19,599891	-0,015200	11,054014	0,040617	-0,225792	-0,233241	-15,902064	0,496067	-1,629649	0,040617	-0,225792	-0,233241	-15,902064	0,496067	-1,629649
15:35:45,52	0,415038	3,458969	-0,188000	0,426996	0,211024	-1,428014	0,043432	-0,228132	-0,230524	1,956492	3,811469	-1,650350	-0,423648	-3,074367	-1,495428	-19,621717	-0,031082	11,102457	0,043432	-0,228132	-0,230524	-15,951838	0,402019	-1,650350	0,043432	-0,228132	-0,230524	-15,951838	0,402019	-1,650350
15:35:45,57	0,415038	3,458969	-0,188000	0,426996	0,211024	-1,428014	0,039367	-0,229771	-0,229338	2,017087	3,589090	-1,601907	-0,426800	-3,077372	-1,498214	-19,588118	-0,028417	11,070601	0,039367	-0,229771	-0,229338	-16,019956	0,498801	-1,601907	0,039367	-0,229771	-0,229338	-16,019956	0,498801	-1,601907
15:35:45,62	0,415038	3,458969	-0,188000	0,426996	0,211024	-1,428014	0,043545	-0,228544	-0,232124	1,972358	3,834123	-1,633763	-0,427088	-3,076385	-1,498549	-19,585518	-0,021774	11,059782	0,043545	-0,228544	-0,232124	-15,968316	0,415843	-1,633763	0,043545	-0,228544	-0,232124	-15,968316	0,415843	-1,633763
15:35:45,67	0,415038	3,458969	-0,188000	0,426996	0,211024	-1,428014	0,042834	-0,227801	-0,232459	1,940778	3,796103	-1,644582	-0,425909	-3,074313	-1,495851	-19,593031	-0,004421	11,044749	0,042834	-0,227801	-0,232459	-15,941575	0,433604	-1,644582	0,042834	-0,227801	-0,232459	-15,941575	0,433604	-1,644582
15:35:45,72	0,415038	3,458969	-0,188000	0,426996	0,211024	-1,428014	0,040451	-0,227785	-0,229761	1,951252	3,656974	-1,659615	-0,429474	-3,078291	-1,501624	-19,594455	-0,017592	11,104790	0,040451	-0,227785	-0,229761	-15,929897	0,481585	-1,659615	0,040451	-0,227785	-0,229761	-15,929897	0,481585	-1,659615
15:35:45,77	0,415038	3,458969	-0,188000	0,426996	0,211024	-1,428014	0,045678	-0,226687	-0,235534	1,882023	3,934117	-1,599574	-0,426552	-3,071364	-1,496235	-19,602285	-0,014876	11,074140	0,045678	-0,226687	-0,235534	-15,912911	0,348428	-1,599574	0,045678	-0,226687	-0,235534	-15,912911	0,348428	-1,599574
15:35:45,82	0,415038	3,458969	-0,188000	0,426996	0,211024	-1,428014	0,038218	-0,225754	-0,230145	1,831937	3,538070	-1,630224	-0,427654	-3,074618	-1,497009	-19,583145	0,003495	11,050104	0,038218	-0,225754	-0,230145	-15,889746	0,537974	-1,630224	0,038218	-0,225754	-0,230145	-15,889746	0,537974	-1,630224
15:35:45,87	0,415038	3,458969	-0,188000	0,426996	0,211024	-1,428014	0,041587	-0,226427	-0,230919	1,892415	3,720674	-1,654260	-0,426504	-3,073925	-1,499715	-19,580129	-0,014841	11,070814	0,041587	-0,226427	-0,230919	-15,882102	0,456072	-1,654260	0,041587	-0,226427	-0,230919	-15,882102	0,456072	-1,654260
15:35:45,92	0,415038	3,458969	-0,188000	0,426996	0,211024	-1,428014	0,040412	-0,227077	-0,233625	1,911834	3,671343	-1,633550	-0,425947	-3,077048	-1,499696	-19,594307	-0,036737	11,084416	0,040412	-0,227077	-0,233625	-15,913693	0,498996	-1,633550	0,040412	-0,227077	-0,233625	-15,913693	0,498996	-1,633550
15:35:45,97	0,415038	3,458969	-0,188000	0,426996	0,211024	-1,428014	0,042839	-0,229120	-0,233606	1,992043	3,796189	-1,619948	-0,425277	-3,074621	-1,497376	-19,566225	-0,010308	11,064657	0,042839	-0,229120	-0,233606	-15,993897	0,433363	-1,619948	0,042839	-0,229120	-0,233606	-15,993897	0,433363	-1,619948
15:35:46,02	0,415038	3,458969	-0,188000	0,426996	0,211024	-1,428014	0,040401	-0,228487	-0,231286	1,996039	3,680566	-1,639707	-0,426497	-3,077561	-1,495014	-19,585110	-0,033917	11,100772	0,040401	-0,228487	-0,231286	-15,940185	0,509052	-1,639707	0,040401	-0,228487	-0,231286	-15,940185	0,509052	-1,639707
15:35:46,07	0,415038	3,458969	-0,188000	0,426996	0,211024	-1,428014	0,043557	-0,228901	-0,228924	1,987674	3,840117	-1,603592	-0,429443	-3,076418	-1,496990	-19,591294	-0,007895	11,073461	0,043557	-0,228901	-0,228924	-15,981041	0,420872	-1,603592	0,043557	-0,228901	-0,228924	-15,981041	0,420872	-1,603592
15:35:46,12	0,415038	3,458969	-0,188000	0,426996	0,211024	-1,428014	0,044040	-0,225777	-0,230900	1,844695	3,846872	-1,630903	-0,425922	-3,078340	-1,497380	-19,600111	-0,017181	11,059279	0,044040	-0,225777	-0,230900	-15,878825	0,389704	-1,630903	0,044040	-0,225777	-0,230900	-15,878825	0,389704	-1,630903
15:35:46,17	0,415038	3,458969	-0,188000	0,426996	0,211024	-1,428014	0,043944	-0,229788	-0,231290	2,040812	3,838872	-1,645085	-0,427085	-3,072370	-1,500501	-19,567270	-0,028545	11,061161	0,043944	-0,229788	-0,231290	-15,997564	0,389262	-1,645085	0,043944	-0,229788	-0,231290	-15,997564	0,389262	-1,645085
15:35:46,22	0,415038	3,458969	-0,188000	0,426996	0,211024	-1,428014	0,039356	-0,225795	-0,234411	1,839766	3,634395	-1,643203	-0,425385	-3,073186	-1,497808	-19,616367	-0,003923	11,046453	0,039356	-0,225795	-0,234411	-15,885176	0,544981	-1,643203	0,039356	-0,225795	-0,234411	-15,885176	0,544981	-1,643203
15:35:46,27	0,415038	3,458969	-0,188000	0,426996	0,211024	-1,428014	0,039212	-0,227676	-0,231718	1,934330	3,572105	-1,657911	-0,426567	-3,073312	-1,499736	-19,605584	-0,024610	11,061166	0,039212	-0,227676	-0,231718	-15,938237	0,493951	-1,657911	0,039212	-0,227676	-0,231718	-15,938237	0,493951	-1,657911
15:35:46,32	0,415038	3,458969	-0,188000	0,426996	0,211024	-1,428014	0,039912	-0,226716	-0,233646	1,871860	3,628182	-1,643198	-0,424729	-3,076429	-1,495051	-19,591280	-0,022515	11,058090	0,039912	-0,226716	-0,233646	-15,925308	0,495085	-1,643198	0,039912	-0,226716	-0,233646	-15,925308	0,495085	-1,643198
15:35:46,37	0,415038	3,458969	-0,188000	0,426996	0,211024	-1,428014	0,041498	-0,230391	-0,231695	2,074795	3,699935	-1,653605	-0,426561	-3,079239	-1,498131	-19,621417	-0,011184	11,103510	0,041498	-0,230391	-0,231695	-16,010867	0,442363	-1,653605	0,041498	-0,230391	-0,231695	-16,010867	0,442363	-1,653605
15:35:46,42	0,415038	3,458969	-0,188000	0,426996	0,211024	-1,428014	0,041498	-0,230391	-0,231695	2,074795	3,699935	-1,653605	-0,429386	-3,076528	-1,496988	-19,563346	-0,017655	11,058318	0,041498	-0,230391	-0,231695	-16,010867	0,442363	-1,653605	0,041498	-0,230391	-0,231695	-16,010867	0,442363	-1,653605
15:35:46,47	0,415038	3,458969	-0,188000	0,426996	0,211024	-1,428014	0,044108	-0,225882	-0,230898	1,855663	3,879456	-1,646046	-0,425917	-3,074433	-1,497777	-19,582232	-0,030392	11,059495	0,044108	-0,225882	-0,230898	-15,876078	0,417004	-1,646046	0,044108	-0,225882	-0,230898	-15,876078	0,417004	-1,646046
15:35:46,52	0,415038	3,458969	-0,188000	0,426996	0,211024	-1,428014	0,040558	-0,227839	-0,231687	1,936926	3,684889	-1,644869	-0,430003	-3,078041	-1,495409	-19,587425	0,007890	11,096853	0,040558	-0,227839	-0,231687	-15,948398	0,501081	-1,644869	0,040558	-0,227839	-0,231687	-15,948398	0,501081	-1,644869
15:35:46,57	0,415038	3,458969	-0,188000	0,426996	0,211024	-1,428014	0,045725	-0,226104	-0,229319	1,877302	3,929951	-1,607511	-0,430052	-3,076081	-1,497000	-19,601073	-0,005276	11,068751	0,045725	-0,226104	-0,229319	-15,871884	0,340509	-1,607511	0,045725	-0,226104	-0,229319	-15,871884	0,340509	-1,607511
15:35:46,62	0,415038	3,458969	-0,188000	0,426996	0,211024	-1,428014	0,044053	-0,225082	-0,230910	1,805896	3,837744	-1,635613	-0,429971	-3,075253	-1,495433	-19,574753	0,027148	11,073548	0,044053	-0,225082	-0,230910	-15,863010	0,379594	-1,635613	0,044053	-0,225082	-0,230910	-15,863010	0,379594	-1,635613
15:35:46,67	0,415038	3,458969	-0,188000	0,426996	0,211024	-1,428014	0,043296	-0,224738	-0,229343	1,829282	3,804953	-1,630816	-0,427695	-3,071361	-1,497794	-19,585272	-0,012908	11,060244	0,043296	-0,224738	-0,229343	-15,812672	0,406241	-1,630816	0,043296	-0,224738	-0,229343	-15,812672	0,406241	-1,630816
15:35:46,72	0,415038	3,458969	-0,188000	0,426996	0,211024	-1,428014	0,038787	-0,224763	-0,231704	1,790612	3,581440	-1,644120	-0,426464	-3,075344	-1,496605	-19,575101	-0,008212	11,059189	0,038787	-0,224763	-0,231704	-15,853272	0,536628	-1,644120	0,038787	-0,224763	-0,231704	-15,853272	0,536628	-1,644120
15:35:46,77	0,415038	3,458969	-0,188000	0,426996	0,211024	-1,428014	0,041621	-0,227821	-0,230515	1,958765	3,735252	-1,645175	-0,426772	-3,074721	-1,495621	-19,571170	-0,031195	11,077233	0,041621	-0,227821	-0,230515	-15,925149	0,467996	-1,645175	0,041621	-0,227821	-0,230515	-15,925149	0,467996	-1,645175
15:35:46,82	0,415038	3,458969	-0,188000	0,426996	0,211024	-1,428014	0,041235	-0,227242	-0,229531	1,910760	3,730066	-1,627131	-0,425929	-3,077589	-1,497005	-19,608052	-0,004252	11,049967	0,041235	-0,227242	-0,229531	-15,927765	0,493126	-1,627131	0,041235	-0,227242	-0,229531	-15,927765	0,493126	-1,627131
15:35:46,87	0,415038	3,458969	-0,188000	0,426996	0,211024	-1,428014	0,043298	-0,229406	-0,230915	2,028176	3,791911	-1,654397	-0,426483	-3,072024	-1,500102	-19,560059	-0,027940	11,070710	0,043298	-0,229406	-0,230915	-15,980216	0,393054	-1,654397	0,043298	-0,229406	-0,230915	-15,980216	0,393054	-1,654397
15:35:46,92	0,415038	3,458969	-0,188000	0,426996	0,211024	-1,428014	0,038755	-0,226144	-0,234012	1,862018	3,609100	-1,633654	-0,428258	-3,076262	-1,496613	-19,596335	0,009504	11,059533	0,038755	-0,226144	-0,234012	-15,890282	0,566841	-1,633654	0,038755	-0,226144	-0,234012	-15,890282	0,566841	-1,633654
15:35:46,97	0,415038	3,458969	-0,188000	0,426996	0,211024	-1,428014	0,043313	-0,226725	-0,230523	1,906545	3,795979	-1,644831	-0,428256	-3,075807	-1,498182	-19,582728	-0,023041	11,035148	0,043313	-0,226725	-0,230523	-15,891402	0,395916	-1,644831	0,043313	-0,226725	-0,230523	-15,891402	0,395916	-1,644831
15:35:47,02	0,415038	3,458969	-0,188000	0,426996	0,211024	-1,428014	0,042918	-0,226500	-0,232092	1,873421	3,803495	-1,669216	-0,426521	-3,074067	-1,497000	-19,591925	-0,021244	11,069054	0,042918	-0,226500	-0,232092	-15,906800	0,434440	-1,669216	0,042918	-0,226500	-0,232092	-15,906800	0,434440	-1,669216
15:35:47,07	0,415038	3,458969	-0,188000	0,426996	0,211024	-1,428014	0,043939	-0,227050	-0,230495	1,910598	3,825608	-1,606413	-0,424742	-3,077569	-1,496602	-19,602349	-0,006262	11,064342	0,043939	-0,227050	-0,230495	-15,912803	0,376380	-1,606413	0,043939	-0,227050	-0,230495	-15,912803	0,376380	-1,606413
15:35:47,12	0,415038	3,458969	-0,188000	0,426996	0,211024	-1,428014	0,042687	-0,230424	-0,230512	2,082203	3,766093	-1,640022	-0,422970	-3,074873	-1,496976	-19,572874	-0,056501	11,077899	0,042687	-0,230424	-0,230512	-16,006072	0,415184	-1,640022	0,042687	-0,230424	-0,230512	-16,006072	0,415184	-1,640022
15:35:47,17	0,415038	3,458969	-0,188000	0,426996	0,211024	-1,428014	0,039466	-0,230611	-0,230886	2,063151	3,649266	-1,626465	-0,425322	-3,072526	-1,497393	-19,585075	-0,000688	11,065472	0,039466	-0,230611	-0,230886	-16,039795	0,551175	-1,626465	0,039466	-0,230611	-0,230886	-16,039795	0,551175	-1,626465
15:35:47,22	0,415038	3,458969	-0,188000	0,426996	0,211024	-1,428014	0,038610	-0,227400	-0,231303	1,938440	3,566265	-1,638892	-0,428253	-3,073650	-1,499295	-19,567581	-0,013349	11,108977	0,038610	-0,227400	-0,231303	-15,912483	0,535395	-1,638892	0,038610	-0,227400	-0,231303	-15,912483	0,535395	-1,638892
15:35:47,27	0,415038	3,458969	-0,188000	0,426996	0,211024	-1,428014	0,041048	-0,225424	-0,233205	1,833470	3,714539	-1,595387	-0,427073	-3,074544	-1,495834	-19,576930	-0,028297	11,058108	0,041048	-0,225424	-0,233205	-15,862336	0,492261	-1,595387	0,041048	-0,225424	-0,233205	-15,862336	0,492261	-1,595387
15:35:47,32	0,415038	3,458969	-0,188000	0,426996	0,211024	-1,428014	0,041232	-0,226893	-0,229744	1,892204	3,723492	-1,646256	-0,428249	-3,075246	-1,497365	-19,568867	-0,035952	11,082630	0,041232	-0,226893	-0,229744	-15,918867	0,486758	-1,646256	0,041232	-0,226893	-0,229744	-15,918867	0,486758	-1,646256
15:35:47,37	0,415038	3,458969	-0,188000	0,426996	0,211024	-1,428014	0,042428	-0,226226	-0,231275	1,854932	3,796491	-1,621734	-0,423543	-3,073730	-1,496604	-19,573393	-0,031234	11,064022	0,042428	-0,226226	-0,231275	-15,903794	0,465876	-1,621734	0,042428	-0,226226	-0,231275	-15,903794	0,465876	-1,621734
15:35:47,42	0,415038	3,458969	-0,188000	0,426996	0,211024	-1,428014	0,038762	-0,229543	-0,230514	2,029261	3,599572	-1,640342	-0,426477	-3,073275	-1,497003	-19,577064	-0,001851	11,059960	0,038762	-0,229543	-0,230514	-15,989883	0,556751	-1,640342	0,038762	-0,229543	-0,230514	-15,989883	0,556751	-1,640342
15:35:47,47	0,415038	3,458969	-0,188000	0,426996	0,211024	-1,428014	0,039836	-0,226775	-0,230913	1,908918	3,637539	-1,644404	-0,424718	-3,074934	-1,499716	-19,573364	-0,022736	11,056116	0,039836	-0,226775	-0,230913	-15,892911	0,510424	-1,644404	0,039836	-0,226775	-0,230913	-15,892911	0,510424	-1,644404
15:35:47,52	0,415038	3,458969	-0,188000	0,426996	0,211024	-1,428014	0,040393	-0,229127	-0,233626	2,015013	3,680166	-1,648248	-0,424202	-3,074561	-1,495044	-19,617013	-0,005734	11,093172	0,040393	-0,229127	-0,233626	-15,971490	0,509303	-1,648248	0,040393	-0,229127	-0,233626	-15,971490	0,509303	-1,648248
15:35:47,57	0,415038	3,458969	-0,188000	0,426996	0,211024	-1,428014	0,039812	-0,229388	-0,228954	2,021447	3,603649	-1,611192	-0,427304	-3,076620	-1,497229	-19,589382	-0,034300	11,094076	0,039812	-0,229388	-0,228954	-15,985489	0,478399	-1,611192	0,039812	-0,229388	-0,228954	-15,985489	0,478399	-1,611192
15:35:47,62	0,415038	3,458969	-0,188000	0,426996	0,211024	-1,428014	0,043146	-0,227731	-0,231139	1,924359	3,815210	-1,610288	-0,426460	-3,073837	-1,498544	-19,568442	0,004639	11,070626	0,043146	-0,227731	-0,231139	-15,952501	0,428269	-1,610288	0,043146	-0,227731	-0,231139	-15,952501	0,428269	-1,610288
15:35:47,67	0,415038	3,458969	-0,188000	0,426996	0,211024	-1,428014	0,040313	-0,227071	-0,232454	1,934223	3,666580	-1,633738	-0,429453	-3,072482	-1,494275	-19,590271	-0,004779	11,087016	0,040313	-0,227071	-0,232454	-15,890813	0,501998	-1,633738	0,040313	-0,227071	-0,232454	-15,890813	0,501998	-1,633738
15:35:47,72	0,415038	3,458969	-0,188000	0,426996	0,211024	-1,428014	0,040637	-0,223801	-0,228185	1,745131	3,669242	-1,617348	-0,428292	-3,076541	-1,496602	-19,597418	-0,029375	11,072780	0,040637	-0,223801	-0,228185	-15,823239	0,479212	-1,617348	0,040637	-0,223801	-0,228185	-15,823239	0,479212	-1,617348
15:35:47,77	0,415038	3,458969	-0,188000	0,426996	0,211024	-1,428014	0,042792	-0,229163	-0,231666	2,016922	3,800486	-1,635307	-0,425910	-3,074301	-1,498919	-19,576178	-0,020654	11,089530	0,042792	-0,229163	-0,231666	-15,972408	0,441337	-1,635307	0,042792	-0,229163	-0,231666	-15,972408	0,441337	-1,635307
15:35:47,82	0,415038	3,458969	-0,188000	0,426996	0,211024	-1,428014	0,042792	-0,229163	-0,231666	2,016922	3,800486	-1,635307	-0,425804	-3,071131	-1,493900	-19,538690	-0,007824	11,038540	0,042792	-0,229163	-0,231666	-15,972408	0,441337	-1,635307	0,042792	-0,229163	-0,231666	-15,972408	0,441337	-1,635307
15:35:47,87	0,415038	3,458969	-0,188000	0,426996	0,211024	-1,428014	0,037642	-0,226285	-0,227810	1,897475	3,559680	-1,665824	-0,428249	-3,076412	-1,496972	-19,579991	-0,013160	11,087908	0,037642	-0,226285	-0,227810	-15,865924	0,604779	-1,665824	0,037642	-0,226285	-0,227810	-15,865924	0,604779	-1,665824
15:35:47,92	0,415038	3,458969	-0,188000	0,426996	0,211024	-1,428014	0,043438	-0,226809	-0,230882	1,899448	3,827990	-1,616456	-0,429510	-3,075687	-1,496215	-19,622038	-0,001384	11,092991	0,043438	-0,226809	-0,230882	-15,905079	0,418078	-1,616456	0,043438	-0,226809	-0,230882	-15,905079	0,418078	-1,616456
15:35:47,97	0,415038	3,458969	-0,188000	0,426996	0,211024	-1,428014	0,043441	-0,225354	-0,230125	1,812957	3,785839	-1,611373	-0,429455	-3,074072	-1,494310	-19,591500	-0,033967	11,032582	0,043441	-0,225354	-0,230125	-15,877344	0,375699	-1,611373	0,043441	-0,225354	-0,230125	-15,877344	0,375699	-1,611373
15:35:48,02	0,415038	3,458969	-0,188000	0,426996	0,211024	-1,428014	0,042015	-0,224594	-0,228220	1,760506	3,754406	-1,671782	-0,424123	-3,073944	-1,499728	-19,568806	-0,025459	11,041703	0,042015	-0,224594	-0,228220	-15,870162	0,456236	-1,671782	0,042015	-0,224594	-0,228220	-15,870162	0,456236	-1,671782
15:35:48,07	0,415038	3,458969	-0,188000	0,426996	0,211024	-1,428014	0,039238	-0,229148	-0,233638	2,015977	3,625413	-1,662661	-0,428238	-3,075799	-1,495815	-19,577099	-0,013181	11,077576	0,039238	-0,229148	-0,233638	-15,972102	0,545220	-1,662661	0,039238	-0,229148	-0,233638	-15,972102	0,545220	-1,662661
15:35:48,12	0,415038	3,458969	-0,188000	0,426996	0,211024	-1,428014	0,042902	-0,226511	-0,229725	1,885390	3,802627	-1,626788	-0,426455	-3,072139	-1,496567	-19,549198	-0,027775	11,112046	0,042902	-0,226511	-0,229725	-15,895760	0,434799	-1,626788	0,042902	-0,226511	-0,229725	-15,895760	0,434799	-1,626788
15:35:48,17	0,415038	3,458969	-0,188000	0,426996	0,211024	-1,428014	0,038841	-0,226226	-0,230477	1,871839	3,622894	-1,592318	-0,427560	-3,075801	-1,495183	-19,613869	-0,003546	11,035600	0,038841	-0,226226	-0,230477	-15,886874	0,573887	-1,592318	0,038841	-0,226226	-0,230477	-15,886874	0,573887	-1,592318
15:35:48,22	0,415038	3,458969	-0,188000	0,426996	0,211024	-1,428014	0,042565	-0,227100	-0,229093	1,905954	3,748407	-1,668764	-0,424653	-3,073682	-1,496581	-19,544922	-0,016211	11,078548	0,042565	-0,227100	-0,229093	-15,921398	0,407086	-1,668764	0,042565	-0,227100	-0,229093	-15,921398	0,407086	-1,668764
15:35:48,27	0,415038	3,458969	-0,188000	0,426996	0,211024	-1,428014	0,039275	-0,228558	-0,230491	2,005271	3,643409	-1,625816	-0,429464	-3,075528	-1,498137	-19,598869	0,011544	11,108904	0,039275	-0,228558	-0,230491	-15,936528	0,560293	-1,625816	0,039275	-0,228558	-0,230491	-15,936528	0,560293	-1,625816
15:35:48,32	0,415038	3,458969	-0,188000	0,426996	0,211024	-1,428014	0,043280	-0,225315	-0,232047	1,833688	3,791072	-1,595460	-0,426506	-3,073526	-1,496204	-19,578062	-0,034201	11,087476	0,043280	-0,225315	-0,232047	-15,853520	0,393565	-1,595460	0,043280	-0,225315	-0,232047	-15,853520	0,393565	-1,595460
15:35:48,37	0,415038	3,458969	-0,188000	0,426996	0,211024	-1,428014	0,040068	-0,226875	-0,230114	1,885624	3,664908	-1,616888	-0,424694	-3,076430	-1,496620	-19,574249	-0,025854	11,029698	0,040068	-0,226875	-0,230114	-15,924087	0,519590	-1,616888	0,040068	-0,226875	-0,230114	-15,924087	0,519590	-1,616888
15:35:48,42	0,415038	3,458969	-0,188000	0,426996	0,211024	-1,428014	0,041677	-0,229896	-0,230530	2,051839	3,747704	-1,674666	-0,425867	-3,074920	-1,496209	-19,573264	0,002121	11,069116	0,041677	-0,229896	-0,230530	-15,995002	0,476080	-1,674666	0,041677	-0,229896	-0,230530	-15,995002	0,476080	-1,674666
15:35:48,47	0,415038	3,458969	-0,188000	0,426996	0,211024	-1,428014	0,040955	-0,228126	-0,230119	1,984513	3,697047	-1,635248	-0,426488	-3,074524	-1,496999	-19,588502	0,007963	11,065047	0,040955	-0,228126	-0,230119	-15,923374	0,482068	-1,635248	0,040955	-0,228126	-0,230119	-15,923374	0,482068	-1,635248
15:35:48,52	0,415038	3,458969	-0,188000	0,426996	0,211024	-1,428014	0,040922	-0,227389	-0,230909	1,943640	3,679231	-1,639317	-0,424755	-3,076309	-1,496611	-19,602198	-0,016071	11,059371	0,040922	-0,227389	-0,230909	-15,906410	0,466816	-1,639317	0,040922	-0,227389	-0,230909	-15,906410	0,466816	-1,639317
15:35:48,57	0,415038	3,458969	-0,188000	0,426996	0,211024	-1,428014	0,041603	-0,229783	-0,230521	2,040456	3,714749	-1,644993	-0,427814	-3,075197	-1,497598	-19,601692	-0,026850	11,050375	0,041603	-0,229783	-0,230521	-15,997507	0,448951	-1,644993	0,041603	-0,229783	-0,230521	-15,997507	0,448951	-1,644993
15:35:48,62	0,415038	3,458969	-0,188000	0,426996	0,211024	-1,428014	0,042169	-0,226578	-0,231508	1,864710	3,750010	-1,653989	-0,428876	-3,075480	-1,496619	-19,598251	-0,017087	11,058714	0,042169	-0,226578	-0,231508	-15,921653	0,439779	-1,653989	0,042169	-0,226578	-0,231508	-15,921653	0,439779	-1,653989
15:35:48,67	0,415038	3,458969	-0,188000	0,426996	0,211024	-1,428014	0,042944	-0,225800	-0,230529	1,834412	3,788440	-1,645650	-0,425885	-3,077138	-1,496202	-19,577528	-0,026942	11,067893	0,042944	-0,225800	-0,230529	-15,890853	0,417325	-1,645650	0,042944	-0,225800	-0,230529	-15,890853	0,417325	-1,645650
15:35:48,72	0,415038	3,458969	-0,188000	0,426996	0,211024	-1,428014	0,042884	-0,229219	-0,230112	2,014047	3,808211	-1,636471	-0,427640	-3,075879	-1,494660	-19,588952	0,023121	11,068559	0,042884	-0,229219	-0,230112	-15,979640	0,441779	-1,636471	0,042884	-0,229219	-0,230112	-15,979640	0,441779	-1,636471
15:35:48,77	0,415038	3,458969	-0,188000	0,426996	0,211024	-1,428014	0,042672	-0,227070	-0,228570	1,939938	3,762242	-1,635805	-0,428263	-3,078500	-1,495028	-19,595056	-0,016228	11,086469	0,042672	-0,227070	-0,228570	-15,885045	0,412483	-1,635805	0,042672	-0,227070	-0,228570	-15,885045	0,412483	-1,635805
15:35:48,82	0,415038	3,458969	-0,188000	0,426996	0,211024	-1,428014	0,045254	-0,227841	-0,228938	1,942892	3,910867	-1,617895	-0,426480	-3,076827	-1,494270	-19,587362	-0,017784	11,062209	0,045254	-0,227841	-0,228938	-15,942602	0,358462	-1,617895	0,045254	-0,227841	-0,228938	-15,942602	0,358462	-1,617895
15:35:48,87	0,415038	3,458969	-0,188000	0,426996	0,211024	-1,428014	0,042913	-0,228548	-0,228180	1,982166	3,796615	-1,642155	-0,426503	-3,075439	-1,495811	-19,586845	-0,021106	11,087463	0,042913	-0,228548	-0,228180	-15,958843	0,427920	-1,642155	0,042913	-0,228548	-0,228180	-15,958843	0,427920	-1,642155
15:35:48,92	0,415038	3,458969	-0,188000	0,426996	0,211024	-1,428014	0,041723	-0,227835	-0,229721	1,942464	3,736803	-1,616901	-0,428255	-3,073832	-1,496624	-19,579374	-0,019846	11,049096	0,041723	-0,227835	-0,229721	-15,942563	0,461585	-1,616901	0,041723	-0,227835	-0,229721	-15,942563	0,461585	-1,616901
15:35:48,97	0,415038	3,458969	-0,188000	0,426996	0,211024	-1,428014	0,041207	-0,225513	-0,230534	1,826580	3,715851	-1,655268	-0,427594	-3,071383	-1,496621	-19,545637	-0,003188	11,044914	0,041207	-0,225513	-0,230534	-15,876220	0,481078	-1,655268	0,041207	-0,225513	-0,230534	-15,876220	0,481078	-1,655268
15:35:49,02	0,415038	3,458969	-0,188000	0,426996	0,211024	-1,428014	0,038756	-0,224861	-0,230531	1,823968	3,609261	-1,659450	-0,425876	-3,073984	-1,493895	-19,568562	-0,036824	11,047169	0,038756	-0,224861	-0,230531	-15,827646	0,566931	-1,659450	0,038756	-0,224861	-0,230531	-15,827646	0,566931	-1,659450
15:35:49,07	0,415038	3,458969	-0,188000	0,426996	0,211024	-1,428014	0,040149	-0,227650	-0,227805	1,928365	3,678656	-1,657195	-0,431195	-3,074772	-1,497003	-19,583738	-8,192546E-5	11,063893	0,040149	-0,227650	-0,227805	-15,942128	0,526984	-1,657195	0,040149	-0,227650	-0,227805	-15,942128	0,526984	-1,657195
15:35:49,12	0,415038	3,458969	-0,188000	0,426996	0,211024	-1,428014	0,043491	-0,223437	-0,230913	1,733550	3,820957	-1,640471	-0,427653	-3,074110	-1,495792	-19,569512	-0,015865	11,111666	0,043491	-0,223437	-0,230913	-15,806266	0,406891	-1,640471	0,043491	-0,223437	-0,230913	-15,806266	0,406891	-1,640471
15:35:49,17	0,415038	3,458969	-0,188000	0,426996	0,211024	-1,428014	0,041147	-0,226174	-0,229702	1,869288	3,719272	-1,592698	-0,431198	-3,075996	-1,496586	-19,589491	0,013029	11,097852	0,041147	-0,226174	-0,229702	-15,885336	0,489223	-1,592698	0,041147	-0,226174	-0,229702	-15,885336	0,489223	-1,592698
15:35:49,22	0,415038	3,458969	-0,188000	0,426996	0,211024	-1,428014	0,044553	-0,224047	-0,230496	1,773739	3,864622	-1,606512	-0,428228	-3,073780	-1,497007	-19,567859	-0,013377	11,049430	0,044553	-0,224047	-0,230496	-15,813949	0,367222	-1,606512	0,044553	-0,224047	-0,230496	-15,813949	0,367222	-1,606512
15:35:49,27	0,415038	3,458969	-0,188000	0,426996	0,211024	-1,428014	0,041148	-0,225511	-0,230917	1,837827	3,719530	-1,654934	-0,427702	-3,075361	-1,496196	-19,597923	-0,009322	11,102529	0,041148	-0,225511	-0,230917	-15,864803	0,489374	-1,654934	0,041148	-0,225511	-0,230917	-15,864803	0,489374	-1,654934
15:35:49,32	0,415038	3,458969	-0,188000	0,426996	0,211024	-1,428014	0,042254	-0,226757	-0,230106	1,891104	3,748969	-1,601835	-0,428878	-3,073535	-1,493509	-19,600638	-0,010604	11,071877	0,042254	-0,226757	-0,230106	-15,909344	0,432007	-1,601835	0,042254	-0,226757	-0,230106	-15,909344	0,432007	-1,601835
15:35:49,37	0,415038	3,458969	-0,188000	0,426996	0,211024	-1,428014	0,041261	-0,224826	-0,227419	1,788192	3,695613	-1,632487	-0,423032	-3,073452	-1,495046	-19,606099	-0,040283	11,087476	0,041261	-0,224826	-0,227419	-15,860624	0,456617	-1,632487	0,041261	-0,224826	-0,227419	-15,860624	0,456617	-1,632487
15:35:49,42	0,415038	3,458969	-0,188000	0,426996	0,211024	-1,428014	0,038266	-0,229847	-0,228956	2,020852	3,549961	-1,616888	-0,422949	-3,075617	-1,494244	-19,570502	-0,053130	11,085904	0,038266	-0,229847	-0,228956	-16,022115	0,546104	-1,616888	0,038266	-0,229847	-0,228956	-16,022115	0,546104	-1,616888
15:35:49,47	0,415038	3,458969	-0,188000	0,426996	0,211024	-1,428014	0,040100	-0,231001	-0,228154	2,087549	3,682601	-1,618460	-0,427686	-3,074653	-1,499319	-19,583406	-0,015976	11,079949	0,040100	-0,231001	-0,228154	-16,046032	0,534744	-1,618460	0,040100	-0,231001	-0,228154	-16,046032	0,534744	-1,618460
15:35:49,52	0,415038	3,458969	-0,188000	0,426996	0,211024	-1,428014	0,041634	-0,226416	-0,233229	1,874872	3,732593	-1,624415	-0,426635	-3,074617	-1,495816	-19,645623	-0,011341	11,122398	0,042727	-0,225733	-0,230499	-15,854925	0,423823	-1,615802	0,042727	-0,225733	-0,230499	-15,854925	0,423823	-1,615802
15:35:49,57	0,415038	3,458969	-0,188000	0,426996	0,211024	-1,428014	0,042727	-0,225733	-0,230499	1,865143	3,777924	-1,615802	-0,428208	-3,074726	-1,495961	-19,571362	0,013206	11,058427	0,042727	-0,225733	-0,230499	-15,854925	0,423823	-1,615802	0,042727	-0,225733	-0,230499	-15,854925	0,423823	-1,615802
15:35:49,62	0,415038	3,458969	-0,188000	0,426996	0,211024	-1,428014	0,041957	-0,226001	-0,229871	1,884572	3,745265	-1,645937	-0,430035	-3,078550	-1,497773	-19,606833	0,017540	11,064803	0,041957	-0,226001	-0,229871	-15,856515	0,451615	-1,645937	0,041957	-0,226001	-0,229871	-15,856515	0,451615	-1,645937
15:35:49,67	0,415038	3,458969	-0,188000	0,426996	0,211024	-1,428014	0,046183	-0,226331	-0,231683	1,887730	3,932115	-1,639561	-0,423628	-3,074306	-1,495061	-19,621401	-0,018151	11,073586	0,046183	-0,226331	-0,231683	-15,879231	0,306749	-1,639561	0,046183	-0,226331	-0,231683	-15,879231	0,306749	-1,639561
15:35:49,72	0,415038	3,458969	-0,188000	0,426996	0,211024	-1,428014	0,039304	-0,229757	-0,228971	2,027711	3,579640	-1,630778	-0,423554	-3,077300	-1,494647	-19,583777	-0,053673	11,066533	0,039304	-0,229757	-0,228971	-16,008226	0,494269	-1,630778	0,039304	-0,229757	-0,228971	-16,008226	0,494269	-1,630778
15:35:49,77	0,415038	3,458969	-0,188000	0,426996	0,211024	-1,428014	0,040730	-0,226470	-0,229765	1,837766	3,660657	-1,641140	-0,427189	-3,073897	-1,495855	-19,624961	-0,038035	11,063224	0,040730	-0,226470	-0,229765	-15,940109	0,463336	-1,641140	0,040730	-0,226470	-0,229765	-15,940109	0,463336	-1,641140
15:35:49,82	0,415038	3,458969	-0,188000	0,426996	0,211024	-1,428014	0,040730	-0,226470	-0,229765	1,837766	3,660657	-1,641140	-0,427678	-3,074601	-1,497379	-19,588834	0,000291	11,079354	0,040730	-0,226470	-0,229765	-15,940109	0,463336	-1,641140	0,040730	-0,226470	-0,229765	-15,940109	0,463336	-1,641140
15:35:49,87	0,415038	3,458969	-0,188000	0,426996	0,211024	-1,428014	0,041585	-0,226398	-0,231289	1,885287	3,717216	-1,625010	-0,424695	-3,077133	-1,495445	-19,577423	-0,025767	11,038604	0,041585	-0,226398	-0,231289	-15,886952	0,452816	-1,625010	0,041585	-0,226398	-0,231289	-15,886952	0,452816	-1,625010
15:35:49,92	0,415038	3,458969	-0,188000	0,426996	0,211024	-1,428014	0,042286	-0,230247	-0,229355	2,068592	3,776572	-1,665760	-0,424732	-3,072792	-1,500491	-19,575100	-0,009879	11,071868	0,042286	-0,230247	-0,229355	-16,005821	0,457154	-1,665760	0,042286	-0,230247	-0,229355	-16,005821	0,457154	-1,665760
15:35:49,97	0,415038	3,458969	-0,188000	0,426996	0,211024	-1,428014	0,038545	-0,228045	-0,234401	1,968973	3,576109	-1,632496	-0,429379	-3,075136	-1,494668	-19,568309	0,001781	11,052942	0,038545	-0,228045	-0,234401	-15,932529	0,550357	-1,632496	0,038545	-0,228045	-0,234401	-15,932529	0,550357	-1,632496
15:35:50,02	0,415038	3,458969	-0,188000	0,426996	0,211024	-1,428014	0,042898	-0,225192	-0,228578	1,834125	3,802541	-1,651422	-0,424791	-3,073589	-1,498539	-19,601304	-0,022705	11,094636	0,042898	-0,225192	-0,228578	-15,843438	0,435041	-1,651422	0,042898	-0,225192	-0,228578	-15,843438	0,435041	-1,651422
15:35:50,07	0,415038	3,458969	-0,188000	0,426996	0,211024	-1,428014	0,039264	-0,228392	-0,232449	1,962816	3,597247	-1,609728	-0,426467	-3,072668	-1,495482	-19,579771	0,001336	11,020495	0,039264	-0,228392	-0,232449	-15,965939	0,515008	-1,609728	0,039264	-0,228392	-0,232449	-15,965939	0,515008	-1,609728
15:35:50,12	0,415038	3,458969	-0,188000	0,426996	0,211024	-1,428014	0,039305	-0,226480	-0,229392	1,894965	3,605983	-1,683869	-0,428834	-3,077921	-1,496587	-19,592639	0,012278	11,083448	0,039305	-0,226480	-0,229392	-15,883677	0,520561	-1,683869	0,039305	-0,226480	-0,229392	-15,883677	0,520561	-1,683869
15:35:50,17	0,415038	3,458969	-0,188000	0,426996	0,211024	-1,428014	0,045038	-0,227056	-0,230497	1,928010	3,887499	-1,620916	-0,428202	-3,073826	-1,495825	-19,556714	-0,013325	11,063131	0,045038	-0,227056	-0,230497	-15,895925	0,352015	-1,620916	0,045038	-0,227056	-0,230497	-15,895925	0,352015	-1,620916
15:35:50,22	0,415038	3,458969	-0,188000	0,426996	0,211024	-1,428014	0,042200	-0,230179	-0,229325	2,070842	3,762548	-1,621789	-0,427666	-3,076948	-1,495823	-19,582179	-0,035240	11,062319	0,042200	-0,230179	-0,229325	-15,998216	0,449876	-1,621789	0,042200	-0,230179	-0,229325	-15,998216	0,449876	-1,621789
15:35:50,27	0,415038	3,458969	-0,188000	0,426996	0,211024	-1,428014	0,043611	-0,227581	-0,229733	1,919384	3,846128	-1,642045	-0,428863	-3,075567	-1,497366	-19,581679	-0,033278	11,087540	0,043611	-0,227581	-0,229733	-15,945757	0,422639	-1,642045	0,043611	-0,227581	-0,229733	-15,945757	0,422639	-1,642045
15:35:50,32	0,415038	3,458969	-0,188000	0,426996	0,211024	-1,428014	0,043013	-0,225855	-0,231276	1,831538	3,814478	-1,616824	-0,425906	-3,076393	-1,498934	-19,579900	-0,030313	11,059888	0,043013	-0,225855	-0,231276	-15,898047	0,437942	-1,616824	0,043013	-0,225855	-0,231276	-15,898047	0,437942	-1,616824
15:35:50,37	0,415038	3,458969	-0,188000	0,426996	0,211024	-1,428014	0,042251	-0,228829	-0,232844	1,989648	3,774876	-1,644476	-0,428249	-3,076311	-1,495823	-19,590877	0,006306	11,073423	0,042251	-0,228829	-0,232844	-15,973404	0,458211	-1,644476	0,042251	-0,228829	-0,232844	-15,973404	0,458211	-1,644476
15:35:50,42	0,415038	3,458969	-0,188000	0,426996	0,211024	-1,428014	0,043026	-0,226522	-0,231309	1,857535	3,805418	-1,655472	-0,428291	-3,075912	-1,497399	-19,594471	-0,035959	11,048892	0,043026	-0,226522	-0,231309	-15,924456	0,427859	-1,655472	0,043026	-0,226522	-0,231309	-15,924456	0,427859	-1,655472
15:35:50,47	0,415038	3,458969	-0,188000	0,426996	0,211024	-1,428014	0,043026	-0,226522	-0,231309	1,857535	3,805418	-1,655472	-0,427689	-3,075533	-1,495837	-19,592774	-0,025593	11,058107	0,043026	-0,226522	-0,231309	-15,924456	0,427859	-1,655472	0,043026	-0,226522	-0,231309	-15,924456	0,427859	-1,655472
15:35:50,52	0,415038	3,458969	-0,188000	0,426996	0,211024	-1,428014	0,042397	-0,226854	-0,229747	1,884631	3,768966	-1,646257	-0,426513	-3,074049	-1,496223	-19,591839	-0,014738	11,068793	0,042397	-0,226854	-0,229747	-15,923432	0,440829	-1,646257	0,042397	-0,226854	-0,229747	-15,923432	0,440829	-1,646257
15:35:50,57	0,415038	3,458969	-0,188000	0,426996	0,211024	-1,428014	0,040524	-0,227130	-0,230133	1,908853	3,666948	-1,635571	-0,428287	-3,074224	-1,498930	-19,592872	-0,000354	11,089959	0,040524	-0,227130	-0,230133	-15,920878	0,485848	-1,635571	0,040524	-0,227130	-0,230133	-15,920878	0,485848	-1,635571
15:35:50,62	0,415038	3,458969	-0,188000	0,426996	0,211024	-1,428014	0,041563	-0,225681	-0,232840	1,845451	3,712900	-1,614405	-0,424673	-3,072805	-1,494660	-19,569350	0,019461	11,069209	0,041563	-0,225681	-0,232840	-15,870543	0,450222	-1,614405	0,041563	-0,225681	-0,232840	-15,870543	0,450222	-1,614405
15:35:50,67	0,415038	3,458969	-0,188000	0,426996	0,211024	-1,428014	0,038526	-0,228102	-0,228570	2,000249	3,565446	-1,635155	-0,430018	-3,074173	-1,494282	-19,586572	-0,002076	11,067340	0,038526	-0,228102	-0,228570	-15,905770	0,541162	-1,635155	0,038526	-0,228102	-0,228570	-15,905770	0,541162	-1,635155
15:35:50,72	0,415038	3,458969	-0,188000	0,426996	0,211024	-1,428014	0,042383	-0,224157	-0,228192	1,767843	3,761877	-1,637024	-0,427626	-3,074947	-1,495045	-19,561709	-0,028855	11,062144	0,042383	-0,224157	-0,228192	-15,828487	0,434800	-1,637024	0,042383	-0,224157	-0,228192	-15,828487	0,434800	-1,637024
15:35:50,77	0,415038	3,458969	-0,188000	0,426996	0,211024	-1,428014	0,041858	-0,226616	-0,228955	1,884933	3,769471	-1,642220	-0,426524	-3,071976	-1,494645	-19,593860	-0,001768	11,112181	0,041858	-0,226616	-0,228955	-15,904401	0,483647	-1,642220	0,041858	-0,226616	-0,228955	-15,904401	0,483647	-1,642220
15:35:50,82	0,415038	3,458969	-0,188000	0,426996	0,211024	-1,428014	0,038734	-0,226084	-0,228555	1,864677	3,565652	-1,592183	-0,428863	-3,074340	-1,495069	-19,587181	-0,033340	11,052462	0,038734	-0,226084	-0,228555	-15,882934	0,525038	-1,592183	0,038734	-0,226084	-0,228555	-15,882934	0,525038	-1,592183
15:35:50,87	0,415038	3,458969	-0,188000	0,426996	0,211024	-1,428014	0,041950	-0,225241	-0,228979	1,796815	3,754473	-1,651902	-0,428313	-3,076406	-1,494306	-19,625105	-0,000168	11,043549	0,041950	-0,225241	-0,228979	-15,884586	0,461374	-1,651902	0,041950	-0,225241	-0,228979	-15,884586	0,461374	-1,651902
15:35:50,92	0,415038	3,458969	-0,188000	0,426996	0,211024	-1,428014	0,043465	-0,226751	-0,228216	1,885086	3,783809	-1,660815	-0,427082	-3,075031	-1,497029	-19,590565	-0,008890	11,025607	0,043465	-0,226751	-0,228216	-15,914828	0,371806	-1,660815	0,043465	-0,226751	-0,228216	-15,914828	0,371806	-1,660815
15:35:50,97	0,415038	3,458969	-0,188000	0,426996	0,211024	-1,428014	0,041659	-0,227129	-0,230939	1,914500	3,724152	-1,678757	-0,427684	-3,074768	-1,495061	-19,595029	-0,009390	11,063136	0,041659	-0,227129	-0,230939	-15,915150	0,453948	-1,678757	0,041659	-0,227129	-0,230939	-15,915150	0,453948	-1,678757
15:35:51,02	0,415038	3,458969	-0,188000	0,426996	0,211024	-1,428014	0,041732	-0,226476	-0,228971	1,877877	3,724350	-1,641228	-0,426472	-3,074018	-1,495027	-19,574781	-0,004939	11,097287	0,041732	-0,226476	-0,228971	-15,900509	0,448388	-1,641228	0,041732	-0,226476	-0,228971	-15,900509	0,448388	-1,641228
15:35:51,07	0,415038	3,458969	-0,188000	0,426996	0,211024	-1,428014	0,040476	-0,227150	-0,228937	1,926914	3,674351	-1,607077	-0,427684	-3,074305	-1,494279	-19,587079	-0,032095	11,066765	0,040476	-0,227150	-0,228937	-15,904396	0,496980	-1,607077	0,040476	-0,227150	-0,228937	-15,904396	0,496980	-1,607077
15:35:51,12	0,415038	3,458969	-0,188000	0,426996	0,211024	-1,428014	0,041331	-0,226244	-0,228189	1,850114	3,721718	-1,637599	-0,425235	-3,074531	-1,498545	-19,548882	-0,000645	11,050985	0,041331	-0,226244	-0,228189	-15,910043	0,477261	-1,637599	0,041331	-0,226244	-0,228189	-15,910043	0,477261	-1,637599
15:35:51,17	0,415038	3,458969	-0,188000	0,426996	0,211024	-1,428014	0,040302	-0,228479	-0,232455	2,012651	3,685579	-1,653379	-0,428240	-3,073676	-1,497352	-19,567636	-0,006810	11,108003	0,040302	-0,228479	-0,232455	-15,922927	0,521878	-1,653379	0,040302	-0,228479	-0,232455	-15,922927	0,521878	-1,653379
15:35:51,22	0,415038	3,458969	-0,188000	0,426996	0,211024	-1,428014	0,041064	-0,225449	-0,231262	1,840388	3,712070	-1,596361	-0,428851	-3,074749	-1,496989	-19,583705	-0,010626	11,078490	0,041064	-0,225449	-0,231262	-15,857355	0,488512	-1,596361	0,041064	-0,225449	-0,231262	-15,857355	0,488512	-1,596361
15:35:51,27	0,415038	3,458969	-0,188000	0,426996	0,211024	-1,428014	0,042299	-0,225456	-0,230899	1,829423	3,764260	-1,625874	-0,427227	-3,074489	-1,497006	-19,639141	-0,037986	11,088203	0,042299	-0,225456	-0,230899	-15,868884	0,443786	-1,625874	0,042299	-0,225456	-0,230899	-15,868884	0,443786	-1,625874
15:35:51,32	0,415038	3,458969	-0,188000	0,426996	0,211024	-1,428014	0,041262	-0,226733	-0,230916	1,844383	3,675996	-1,616161	-0,425342	-3,075412	-1,497388	-19,592372	-0,029721	11,059338	0,041262	-0,226733	-0,230916	-15,954120	0,436944	-1,616161	0,041262	-0,226733	-0,230916	-15,954120	0,436944	-1,616161
15:35:51,37	0,415038	3,458969	-0,188000	0,426996	0,211024	-1,428014	0,041119	-0,228826	-0,231298	1,983794	3,704916	-1,645026	-0,425408	-3,075553	-1,496575	-19,610032	-0,052292	11,116411	0,041119	-0,228826	-0,231298	-15,979059	0,477111	-1,645026	0,041119	-0,228826	-0,231298	-15,979059	0,477111	-1,645026
15:35:51,42	0,415038	3,458969	-0,188000	0,426996	0,211024	-1,428014	0,041274	-0,228840	-0,230485	1,956142	3,708981	-1,587953	-0,425932	-3,072116	-1,497781	-19,594628	0,008427	11,075744	0,041274	-0,228840	-0,230485	-16,007806	0,468989	-1,587953	0,041274	-0,228840	-0,230485	-16,007806	0,468989	-1,587953
15:35:51,47	0,415038	3,458969	-0,188000	0,426996	0,211024	-1,428014	0,038559	-0,226667	-0,231691	1,903449	3,550793	-1,628620	-0,428270	-3,071232	-1,496253	-19,578759	-0,026485	11,039344	0,038559	-0,226667	-0,231691	-15,889944	0,523911	-1,628620	0,038559	-0,226667	-0,231691	-15,889944	0,523911	-1,628620
