# Supplementary material for: Characterization of interfragmentary motion associated with common osteosynthesis devices for rat fracture healing studies
Source: PLoS One. 2017 Apr 28;12(4):e0176735. doi: 10.1371/journal.pone.0176735 (PMC5409164; doi:10.1371/journal.pone.0176735)
Supplement: S1 Dataset — (ZIP) [file pone.0176735.s001.zip › S1_Dataset/RatExFix/Specimen02/FIX-EX_02W.txt]

%Tester: Sukopp Matthias
%Projekt: 
%Zeit: 11.03.2015 11:23:28
%Dateipfad: D:\Messungen\Fixator\Measurements\Fixator_20150311.txt
%Kommentar: FIX-EX_02-W
%VI Version: D:\LVProjekte\Fixator\HauptVI\Fixator_v0.12.vi
%Virtueller Drehpunkt: 	0,0000	0,0000	0,0000
%Sensor zu Hexapod (Mitte): 	0,000000	0,000000	-26,500000
%Sensor zu Hexapod Trans (Mitte): 	-0,500000	-0,866025	0,000000	-0,866025	0,500000	0,000000	0,000000	0,000000	1,000000
%Hexapod zu Labor (Mitte): 	0,527979	3,327971	-0,100983
%Hexapod zu Labor Trans (Mitte): 	0,999989	-0,004728	0,000454	0,004730	0,999982	-0,003663	-0,000436	0,003665	0,999993
%Labor zu CR (Mitte): 	0,000000	0,000000	78,500000
%Labor zu CR Trans (Mitte): 	1,000000	0,000000	0,000000	0,000000	1,000000	0,000000	0,000000	0,000000	1,000000
%Zentrum Sensormasse: 	0,000000	0,000000	2,000000
%Sensormasse: 	200,000000E-3
--------------------------------------------------
Time	X	Y	Z	U	V	W	Exp_ Fx	Exp_ Fy	Exp_ Fz	Exp_ Mx	Exp_ My	Exp_ Mz	Sen_ Fx	Sen_ Fy	Sen_ Fz	Sen_ Mx	Sen_ My	Sen_ Mz	Hex_ Fx	Hex_ Fy	Hex_ Fz	Hex_ Mx	Hex_ My	Hex_ Mz	Lab_ Fx	Lab_ Fy	Lab_ Fz	Lab_ Mx	Lab_ My	Lab_ Mz	Laser
11:23:28,77	0,527979	3,327971	-0,100983	0,209988	0,024996	0,271009	0,050208	-0,008321	0,045921	0,822782	0,607504	0,068476	-0,595249	-2,924081	-1,075122	-16,871618	9,665700	13,189963	0,050208	-0,008321	0,045921	0,169582	-3,333844	0,068476	0,050208	-0,008321	0,045921	0,169582	-3,333844	0,068476
11:23:28,82	0,527979	3,327971	-0,100983	0,209988	0,024996	0,271009	0,050208	-0,008321	0,045921	0,822782	0,607504	0,068476	-0,593279	-2,921281	-1,075254	-16,839890	9,675200	13,201073	0,050208	-0,008321	0,045921	0,169582	-3,333844	0,068476	0,050208	-0,008321	0,045921	0,169582	-3,333844	0,068476
11:23:28,87	0,527979	3,327971	-0,100983	0,209988	0,024996	0,271009	0,046799	-0,008628	0,045788	0,862819	0,452937	0,079587	-0,595116	-2,925141	-1,075249	-16,874336	9,654183	13,209551	0,046799	-0,008628	0,045788	0,185546	-3,220766	0,079587	0,046799	-0,008628	0,045788	0,185546	-3,220766	0,079587
11:23:28,92	0,527979	3,327971	-0,100983	0,209988	0,024996	0,271009	0,051060	-0,008967	0,045793	0,845016	0,655201	0,088065	-0,595075	-2,920784	-1,075260	-16,860433	9,702582	13,211619	0,051060	-0,008967	0,045793	0,141143	-3,353012	0,088065	0,051060	-0,008967	0,045793	0,141143	-3,353012	0,088065
11:23:28,97	0,527979	3,327971	-0,100983	0,209988	0,024996	0,271009	0,047267	-0,006824	0,045782	0,782453	0,445782	0,090132	-0,596839	-2,926058	-1,076418	-16,861567	9,671830	13,195728	0,047267	-0,006824	0,045782	0,246794	-3,264645	0,090132	0,047267	-0,006824	0,045782	0,246794	-3,264645	0,090132
11:23:29,02	0,527979	3,327971	-0,100983	0,209988	0,024996	0,271009	0,052715	-0,007933	0,044624	0,812936	0,743502	0,074241	-0,593273	-2,923236	-1,078375	-16,837502	9,668693	13,173379	0,052715	-0,007933	0,044624	0,190201	-3,394637	0,074241	0,052715	-0,007933	0,044624	0,190201	-3,394637	0,074241
11:23:29,07	0,527979	3,327971	-0,100983	0,209988	0,024996	0,271009	0,048489	-0,009610	0,042667	0,909455	0,546136	0,051893	-0,595657	-2,923560	-1,074476	-16,850017	9,653486	13,199259	0,048489	-0,009610	0,042667	0,155076	-3,260228	0,051893	0,048489	-0,009610	0,042667	0,155076	-3,260228	0,051893
11:23:29,12	0,527979	3,327971	-0,100983	0,209988	0,024996	0,271009	0,049961	-0,007708	0,046567	0,791115	0,619463	0,077773	-0,595674	-2,921553	-1,076825	-16,846551	9,643557	13,186094	0,049961	-0,007708	0,046567	0,186057	-3,302479	0,077773	0,049961	-0,007708	0,046567	0,186057	-3,302479	0,077773
11:23:29,17	0,527979	3,327971	-0,100983	0,209988	0,024996	0,271009	0,048232	-0,006689	0,044217	0,731268	0,537499	0,064608	-0,592702	-2,924880	-1,075273	-16,861930	9,682444	13,167193	0,048232	-0,006689	0,044217	0,206191	-3,248684	0,064608	0,048232	-0,006689	0,044217	0,206191	-3,248684	0,064608
11:23:29,22	0,527979	3,327971	-0,100983	0,209988	0,024996	0,271009	0,049627	-0,010926	0,045769	0,977609	0,577309	0,045707	-0,597971	-2,922194	-1,074869	-16,832472	9,670437	13,194819	0,049627	-0,010926	0,045769	0,119883	-3,318429	0,045707	0,049627	-0,010926	0,045769	0,119883	-3,318429	0,045707
11:23:29,27	0,527979	3,327971	-0,100983	0,209988	0,024996	0,271009	0,049936	-0,005021	0,046173	0,674848	0,624865	0,073332	-0,596184	-2,923808	-1,075261	-16,828511	9,669045	13,175661	0,049936	-0,005021	0,046173	0,280713	-3,295089	0,073332	0,049936	-0,005021	0,046173	0,280713	-3,295089	0,073332
11:23:29,32	0,527979	3,327971	-0,100983	0,209988	0,024996	0,271009	0,050440	-0,007376	0,045781	0,798071	0,655202	0,054174	-0,596273	-2,923699	-1,076410	-16,862234	9,669096	13,220315	0,050440	-0,007376	0,045781	0,219087	-3,304321	0,054174	0,050440	-0,007376	0,045781	0,219087	-3,304321	0,054174
11:23:29,37	0,527979	3,327971	-0,100983	0,209988	0,024996	0,271009	0,050390	-0,007244	0,044633	0,774404	0,623380	0,098828	-0,593313	-2,923223	-1,079136	-16,848878	9,662238	13,202818	0,050390	-0,007244	0,044633	0,205759	-3,332230	0,098828	0,050390	-0,007244	0,044633	0,205759	-3,332230	0,098828
11:23:29,42	0,527979	3,327971	-0,100983	0,209988	0,024996	0,271009	0,048497	-0,009569	0,041907	0,896029	0,539962	0,081332	-0,594584	-2,923894	-1,075280	-16,908471	9,680652	13,196510	0,048497	-0,009569	0,041907	0,144894	-3,267081	0,081332	0,048497	-0,009569	0,041907	0,144894	-3,267081	0,081332
11:23:29,47	0,527979	3,327971	-0,100983	0,209988	0,024996	0,271009	0,049714	-0,008804	0,045763	0,842421	0,542416	0,075024	-0,593312	-2,921261	-1,074509	-16,862376	9,681667	13,171985	0,049714	-0,008804	0,045763	0,151304	-3,360142	0,075024	0,049714	-0,008804	0,045763	0,151304	-3,360142	0,075024
11:23:29,52	0,527979	3,327971	-0,100983	0,209988	0,024996	0,271009	0,046797	-0,008589	0,046533	0,855173	0,430157	0,050498	-0,596314	-2,924864	-1,076049	-16,895930	9,691849	13,196765	0,046797	-0,008589	0,046533	0,180926	-3,243436	0,050498	0,046797	-0,008589	0,046533	0,180926	-3,243436	0,050498
11:23:29,57	0,527979	3,327971	-0,100983	0,209988	0,024996	0,271009	0,051419	-0,007791	0,044993	0,805702	0,636319	0,075279	-0,596450	-2,924568	-1,076807	-16,858617	9,673226	13,201919	0,051419	-0,007791	0,044993	0,194122	-3,400052	0,075279	0,051419	-0,007791	0,044993	0,194122	-3,400052	0,075279
11:23:29,62	0,527979	3,327971	-0,100983	0,209988	0,024996	0,271009	0,051231	-0,007525	0,044235	0,794390	0,668188	0,080433	-0,593915	-2,919099	-1,074921	-16,857999	9,661440	13,152378	0,051231	-0,007525	0,044235	0,203704	-3,353453	0,080433	0,051231	-0,007525	0,044235	0,203704	-3,353453	0,080433
11:23:29,67	0,527979	3,327971	-0,100983	0,209988	0,024996	0,271009	0,049208	-0,004517	0,046568	0,650414	0,544578	0,108224	-0,596231	-2,924178	-1,074091	-16,864465	9,708072	13,200731	0,049208	-0,004517	0,046568	0,295798	-3,318256	0,108224	0,049208	-0,004517	0,046568	0,295798	-3,318256	0,108224
11:23:29,72	0,527979	3,327971	-0,100983	0,209988	0,024996	0,271009	0,049208	-0,004517	0,046568	0,650414	0,544578	0,108224	-0,594497	-2,921733	-1,076423	-16,864832	9,699965	13,212247	0,049208	-0,004517	0,046568	0,295798	-3,318256	0,108224	0,049208	-0,004517	0,046568	0,295798	-3,318256	0,108224
11:23:29,77	0,527979	3,327971	-0,100983	0,209988	0,024996	0,271009	0,047799	-0,007799	0,044619	0,828701	0,470992	0,090760	-0,598014	-2,923211	-1,077604	-16,860059	9,696366	13,187748	0,047799	-0,007799	0,044619	0,216485	-3,281268	0,090760	0,047799	-0,007799	0,044619	0,216485	-3,281268	0,090760
11:23:29,82	0,527979	3,327971	-0,100983	0,209988	0,024996	0,271009	0,050837	-0,005492	0,043438	0,707985	0,634890	0,066262	-0,594551	-2,925148	-1,077958	-16,886081	9,677455	13,231543	0,050837	-0,005492	0,043438	0,276901	-3,355836	0,066262	0,050837	-0,005492	0,043438	0,276901	-3,355836	0,066262
11:23:29,87	0,527979	3,327971	-0,100983	0,209988	0,024996	0,271009	0,050783	-0,009459	0,043084	0,884896	0,619009	0,110057	-0,596182	-2,923710	-1,076826	-16,828142	9,675462	13,162294	0,050783	-0,009459	0,043084	0,142379	-3,367489	0,110057	0,050783	-0,009459	0,043084	0,142379	-3,367489	0,110057
11:23:29,92	0,527979	3,327971	-0,100983	0,209988	0,024996	0,271009	0,050354	-0,007328	0,044216	0,801361	0,647848	0,040808	-0,596863	-2,921145	-1,076427	-16,867748	9,700778	13,216829	0,050354	-0,007328	0,044216	0,226077	-3,304934	0,040808	0,050354	-0,007328	0,044216	0,226077	-3,304934	0,040808
11:23:29,97	0,527979	3,327971	-0,100983	0,209988	0,024996	0,271009	0,048473	-0,005455	0,044616	0,706072	0,503088	0,095342	-0,593345	-2,923024	-1,075643	-16,882081	9,701277	13,216844	0,048473	-0,005455	0,044616	0,277840	-3,302051	0,095342	0,048473	-0,005455	0,044616	0,277840	-3,302051	0,095342
11:23:30,02	0,527979	3,327971	-0,100983	0,209988	0,024996	0,271009	0,048341	-0,009441	0,045400	0,906617	0,483559	0,095358	-0,596287	-2,924950	-1,073327	-16,890526	9,695166	13,195151	0,048341	-0,009441	0,045400	0,165473	-3,311212	0,095358	0,048341	-0,009441	0,045400	0,165473	-3,311212	0,095358
11:23:30,07	0,527979	3,327971	-0,100983	0,209988	0,024996	0,271009	0,051480	-0,007857	0,047716	0,814695	0,642539	0,073665	-0,592101	-2,925660	-1,076023	-16,860103	9,702576	13,197335	0,051480	-0,007857	0,047716	0,197954	-3,398659	0,073665	0,051480	-0,007857	0,047716	0,197954	-3,398659	0,073665
11:23:30,12	0,527979	3,327971	-0,100983	0,209988	0,024996	0,271009	0,050002	-0,011838	0,045019	1,043340	0,588325	0,075848	-0,595640	-2,922044	-1,075648	-16,843270	9,672819	13,195905	0,050002	-0,011838	0,045019	0,114085	-3,336850	0,075848	0,050002	-0,011838	0,045019	0,114085	-3,336850	0,075848
11:23:30,17	0,527979	3,327971	-0,100983	0,209988	0,024996	0,271009	0,048640	-0,006964	0,045394	0,772558	0,546942	0,074419	-0,596264	-2,923018	-1,075266	-16,864714	9,678779	13,195832	0,048640	-0,006964	0,045394	0,225882	-3,271294	0,074419	0,048640	-0,006964	0,045394	0,225882	-3,271294	0,074419
11:23:30,22	0,527979	3,327971	-0,100983	0,209988	0,024996	0,271009	0,049796	-0,006911	0,045776	0,764258	0,585480	0,074345	-0,596759	-2,921243	-1,077591	-16,817084	9,690953	13,187634	0,049796	-0,006911	0,045776	0,221717	-3,323467	0,074345	0,049796	-0,006911	0,045776	0,221717	-3,323467	0,074345
11:23:30,27	0,527979	3,327971	-0,100983	0,209988	0,024996	0,271009	0,048506	-0,005595	0,043451	0,730155	0,553595	0,066148	-0,595706	-2,923083	-1,077212	-16,882286	9,698809	13,202769	0,048506	-0,005595	0,043451	0,290964	-3,254137	0,066148	0,048506	-0,005595	0,043451	0,290964	-3,254137	0,066148
11:23:30,32	0,527979	3,327971	-0,100983	0,209988	0,024996	0,271009	0,049573	-0,007426	0,043831	0,799603	0,548697	0,081283	-0,593276	-2,922451	-1,077576	-16,839759	9,684943	13,207469	0,049573	-0,007426	0,043831	0,216628	-3,342814	0,081283	0,049573	-0,007426	0,043831	0,216628	-3,342814	0,081283
11:23:30,37	0,527979	3,327971	-0,100983	0,209988	0,024996	0,271009	0,047810	-0,009215	0,043466	0,901870	0,500776	0,085983	-0,595605	-2,922682	-1,073716	-16,840441	9,689089	13,175752	0,047810	-0,009215	0,043466	0,178482	-3,252328	0,085983	0,047810	-0,009215	0,043466	0,178482	-3,252328	0,085983
11:23:30,42	0,527979	3,327971	-0,100983	0,209988	0,024996	0,271009	0,049175	-0,007313	0,047327	0,806233	0,569075	0,054266	-0,595038	-2,922903	-1,075656	-16,847268	9,689664	13,181932	0,049175	-0,007313	0,047327	0,232126	-3,291156	0,054266	0,049175	-0,007313	0,047327	0,232126	-3,291156	0,054266
11:23:30,47	0,527979	3,327971	-0,100983	0,209988	0,024996	0,271009	0,049083	-0,007915	0,045386	0,834585	0,558110	0,060445	-0,596877	-2,923278	-1,072577	-16,894153	9,704182	13,170941	0,049083	-0,007915	0,045386	0,213276	-3,294926	0,060445	0,049083	-0,007915	0,045386	0,213276	-3,294926	0,060445
11:23:30,52	0,527979	3,327971	-0,100983	0,209988	0,024996	0,271009	0,050328	-0,006510	0,048465	0,750657	0,574961	0,049455	-0,593995	-2,922215	-1,075268	-16,900884	9,677944	13,216069	0,050328	-0,006510	0,048465	0,239639	-3,375768	0,049455	0,050328	-0,006510	0,048465	0,239639	-3,375768	0,049455
11:23:30,57	0,527979	3,327971	-0,100983	0,209988	0,024996	0,271009	0,047966	-0,008474	0,045775	0,826734	0,459433	0,094583	-0,596263	-2,922672	-1,076437	-16,874778	9,717653	13,197944	0,047966	-0,008474	0,045775	0,161486	-3,305888	0,094583	0,047966	-0,008474	0,045775	0,161486	-3,305888	0,094583
11:23:30,62	0,527979	3,327971	-0,100983	0,209988	0,024996	0,271009	0,049496	-0,006739	0,044606	0,783920	0,541743	0,076458	-0,594487	-2,921856	-1,075255	-16,859600	9,690270	13,211155	0,049496	-0,006739	0,044606	0,254924	-3,343678	0,076458	0,049496	-0,006739	0,044606	0,254924	-3,343678	0,076458
11:23:30,67	0,527979	3,327971	-0,100983	0,209988	0,024996	0,271009	0,047901	-0,007869	0,045788	0,826552	0,485654	0,089669	-0,595669	-2,924488	-1,079510	-16,854750	9,679387	13,222441	0,047901	-0,007869	0,045788	0,208854	-3,274582	0,089669	0,047901	-0,007869	0,045788	0,208854	-3,274582	0,089669
11:23:30,72	0,527979	3,327971	-0,100983	0,209988	0,024996	0,271009	0,050771	-0,008161	0,041533	0,834774	0,644544	0,100955	-0,596866	-2,924457	-1,075650	-16,882822	9,707462	13,206543	0,050771	-0,008161	0,041533	0,194098	-3,340999	0,100955	0,050771	-0,008161	0,041533	0,194098	-3,340999	0,100955
11:23:30,77	0,527979	3,327971	-0,100983	0,209988	0,024996	0,271009	0,051343	-0,007109	0,045393	0,790330	0,635929	0,085056	-0,595011	-2,923973	-1,073317	-16,829090	9,650849	13,174079	0,051343	-0,007109	0,045393	0,232261	-3,394501	0,085056	0,051343	-0,007109	0,045393	0,232261	-3,394501	0,085056
11:23:30,82	0,527979	3,327971	-0,100983	0,209988	0,024996	0,271009	0,049996	-0,008474	0,047726	0,839116	0,640738	0,052592	-0,593907	-2,922183	-1,074511	-16,872306	9,694095	13,172246	0,049996	-0,008474	0,047726	0,173943	-3,283972	0,052592	0,049996	-0,008474	0,047726	0,173943	-3,283972	0,052592
11:23:30,87	0,527979	3,327971	-0,100983	0,209988	0,024996	0,271009	0,047894	-0,008534	0,046532	0,858120	0,472373	0,050759	-0,598819	-2,927390	-1,074552	-17,044560	9,890776	13,202946	0,047894	-0,008534	0,046532	0,188177	-3,287312	0,050759	0,047894	-0,008534	0,046532	0,188177	-3,287312	0,050759
11:23:30,92	0,527979	3,327971	-0,100983	0,209988	0,024996	0,271009	0,054860	-0,006884	0,046491	0,856508	0,587059	0,081459	-0,629522	-2,930053	-1,110144	-16,979677	11,254800	12,922768	0,054860	-0,006884	0,046491	0,316113	-3,719413	0,081459	0,054860	-0,006884	0,046491	0,316113	-3,719413	0,081459
11:23:30,97	0,527979	3,327971	-0,100983	0,209988	0,024996	0,271009	0,072517	0,018374	0,010898	0,756792	0,879429	-0,198718	-0,641733	-2,931828	-1,076726	-17,417015	12,429959	12,680561	0,072517	0,018374	0,010898	2,199181	-4,813160	-0,198718	0,072517	0,018374	0,010898	2,199181	-4,813160	-0,198718
11:23:31,02	0,527942	3,327984	-0,100977	0,209985	0,024990	0,320987	0,080160	0,028062	0,044316	1,052107	0,310518	-0,440926	-0,651264	-2,931599	-1,070991	-17,517814	12,530717	12,636114	0,080160	0,028062	0,044316	3,254940	-5,982013	-0,440926	0,080160	0,028062	0,044316	3,254940	-5,982013	-0,440926
11:23:31,07	0,527942	3,327984	-0,100977	0,209985	0,024990	0,320987	0,084727	0,036431	0,050052	0,653771	0,410330	-0,485372	-0,653582	-2,929938	-1,075234	-17,493707	12,563836	12,678117	0,084727	0,036431	0,050052	3,513581	-6,240712	-0,485372	0,084727	0,036431	0,050052	3,513581	-6,240712	-0,485372
11:23:31,12	0,527942	3,327984	-0,100977	0,209985	0,024990	0,320987	0,084447	0,039268	0,045808	0,546958	0,400129	-0,443370	-0,650789	-2,932278	-1,072932	-17,572281	12,550838	12,667552	0,085077	0,035679	0,048111	3,483862	-6,307236	-0,453934	0,085077	0,035679	0,048111	3,483862	-6,307236	-0,453934
11:23:31,17	0,527942	3,327984	-0,100977	0,209985	0,024990	0,320987	0,085077	0,035679	0,048111	0,683033	0,371336	-0,453934	-0,652504	-2,932633	-1,073284	-17,545650	12,555574	12,701211	0,085077	0,035679	0,048111	3,483862	-6,307236	-0,453934	0,085077	0,035679	0,048111	3,483862	-6,307236	-0,453934
11:23:31,22	0,527942	3,327984	-0,100977	0,209985	0,024990	0,320987	0,086243	0,036987	0,047759	0,632464	0,452633	-0,420275	-0,650172	-2,933579	-1,074867	-17,543986	12,502776	12,652278	0,086243	0,036987	0,047759	3,535926	-6,317425	-0,420275	0,086243	0,036987	0,047759	3,535926	-6,317425	-0,420275
11:23:31,27	0,527942	3,327984	-0,100977	0,209985	0,024990	0,320987	0,085896	0,034495	0,046175	0,717164	0,462427	-0,469209	-0,651942	-2,931310	-1,074885	-17,568128	12,588431	12,660156	0,085896	0,034495	0,046175	3,424991	-6,280388	-0,469209	0,085896	0,034495	0,046175	3,424991	-6,280388	-0,469209
11:23:31,32	0,527942	3,327984	-0,100977	0,209985	0,024990	0,320987	0,084815	0,037161	0,046157	0,640599	0,342518	-0,461330	-0,651313	-2,934249	-1,069409	-17,546974	12,534226	12,673924	0,084815	0,037161	0,046157	3,557770	-6,315497	-0,461330	0,084815	0,037161	0,046157	3,557770	-6,315497	-0,461330
11:23:31,37	0,527942	3,327984	-0,100977	0,209985	0,024990	0,320987	0,087047	0,035147	0,051634	0,708988	0,503954	-0,447563	-0,651946	-2,934091	-1,073340	-17,580624	12,582115	12,639348	0,087047	0,035147	0,051634	3,468020	-6,329196	-0,447563	0,087047	0,035147	0,051634	3,468020	-6,329196	-0,447563
11:23:31,42	0,527942	3,327984	-0,100977	0,209985	0,024990	0,320987	0,087226	0,035774	0,047703	0,701006	0,460190	-0,482138	-0,669384	-2,927795	-1,108230	-16,882726	13,416490	12,411570	0,087226	0,035774	0,047703	3,509296	-6,387033	-0,482138	0,087226	0,035774	0,047703	3,509296	-6,387033	-0,482138
11:23:31,47	0,527942	3,327984	-0,100977	0,209985	0,024990	0,320987	0,090493	0,054024	0,012813	0,823559	0,817279	-0,709916	-0,683821	-2,924706	-1,086545	-16,999275	14,343352	12,166799	0,090493	0,054024	0,012813	5,064453	-6,286396	-0,709916	0,090493	0,054024	0,012813	5,064453	-6,286396	-0,709916
11:23:31,52	0,528027	3,327968	-0,100983	0,209991	0,024990	0,370993	0,095036	0,068072	0,034498	0,837486	0,489170	-0,954687	-0,684819	-2,924252	-1,084779	-17,039608	14,318248	12,217315	0,095036	0,068072	0,034498	6,181129	-6,971161	-0,954687	0,095036	0,068072	0,034498	6,181129	-6,971161	-0,954687
11:23:31,57	0,528027	3,327968	-0,100983	0,209991	0,024990	0,370993	0,095142	0,069163	0,036263	0,738863	0,472283	-0,904171	-0,687209	-2,924832	-1,081327	-17,081788	14,358091	12,182510	0,095142	0,069163	0,036263	6,168125	-6,996337	-0,904171	0,095142	0,069163	0,036263	6,168125	-6,996337	-0,904171
11:23:31,62	0,528027	3,327968	-0,100983	0,209991	0,024990	0,370993	0,096838	0,070943	0,039715	0,659710	0,504064	-0,938977	-0,684940	-2,926099	-1,084401	-17,104828	14,331388	12,232417	0,096838	0,070943	0,039715	6,228714	-7,097752	-0,938977	0,096838	0,070943	0,039715	6,228714	-7,097752	-0,938977
11:23:31,67	0,528027	3,327968	-0,100983	0,209991	0,024990	0,370993	0,096802	0,068345	0,036641	0,760167	0,495548	-0,889069	-0,681931	-2,928364	-1,083620	-17,086822	14,334496	12,207815	0,096802	0,068345	0,036641	6,125219	-7,103377	-0,889069	0,096802	0,068345	0,036641	6,125219	-7,103377	-0,889069
11:23:31,72	0,528027	3,327968	-0,100983	0,209991	0,024990	0,370993	0,097259	0,064606	0,037423	0,966247	0,533355	-0,913672	-0,685526	-2,924539	-1,084813	-17,097568	14,320915	12,208162	0,097259	0,064606	0,037423	6,037851	-7,101450	-0,913672	0,097259	0,064606	0,037423	6,037851	-7,101450	-0,913672
11:23:31,77	0,528027	3,327968	-0,100983	0,209991	0,024990	0,370993	0,095743	0,069632	0,036230	0,687788	0,452035	-0,913325	-0,690162	-2,925745	-1,083650	-17,086098	14,371316	12,198281	0,095743	0,069632	0,036230	6,153892	-7,063806	-0,913325	0,095743	0,069632	0,036230	6,153892	-7,063806	-0,913325
11:23:31,82	0,528027	3,327968	-0,100983	0,209991	0,024990	0,370993	0,099106	0,073044	0,037393	0,559762	0,611638	-0,923206	-0,689033	-2,922834	-1,084055	-17,107045	14,391822	12,204871	0,099106	0,073044	0,037393	6,293686	-7,168190	-0,923206	0,099106	0,073044	0,037393	6,293686	-7,168190	-0,923206
11:23:31,87	0,528027	3,327968	-0,100983	0,209991	0,024990	0,370993	0,096021	0,073521	0,036988	0,542206	0,422806	-0,916615	-0,683187	-2,924291	-1,085556	-17,102455	14,333091	12,253102	0,096021	0,073521	0,036988	6,313631	-7,114823	-0,916615	0,096021	0,073521	0,036988	6,313631	-7,114823	-0,916615
11:23:31,92	0,528027	3,327968	-0,100983	0,209991	0,024990	0,370993	0,094359	0,067730	0,035487	0,794772	0,369740	-0,868385	-0,685547	-2,922321	-1,082512	-17,121531	14,359757	12,194042	0,094359	0,067730	0,035487	6,111602	-7,037447	-0,868385	0,094359	0,067730	0,035487	6,111602	-7,037447	-0,868385
11:23:31,97	0,528027	3,327968	-0,100983	0,209991	0,024990	0,370993	0,093833	0,070759	0,038531	0,650813	0,312536	-0,927444	-0,686604	-2,925302	-1,087126	-17,073256	14,394288	12,216216	0,093833	0,070759	0,038531	6,205428	-7,053362	-0,927444	0,093833	0,070759	0,038531	6,205428	-7,053362	-0,927444
11:23:32,02	0,528027	3,327968	-0,100983	0,209991	0,024990	0,370993	0,096944	0,070184	0,033917	0,734793	0,498840	-0,905271	-0,686674	-2,925055	-1,084414	-17,094390	14,348955	12,218200	0,096944	0,070184	0,033917	6,244213	-7,111256	-0,905271	0,096944	0,070184	0,033917	6,244213	-7,111256	-0,905271
11:23:32,07	0,528027	3,327968	-0,100983	0,209991	0,024990	0,370993	0,096764	0,070368	0,036628	0,675363	0,493862	-0,903286	-0,686116	-2,926773	-1,084405	-17,107876	14,336702	12,227473	0,096764	0,070368	0,036628	6,199282	-7,102132	-0,903286	0,096764	0,070368	0,036628	6,199282	-7,102132	-0,903286
11:23:32,12	0,528027	3,327968	-0,100983	0,209991	0,024990	0,370993	0,097974	0,069025	0,036637	0,727843	0,551197	-0,894014	-0,689063	-2,925339	-1,081317	-17,112362	14,336924	12,215660	0,097974	0,069025	0,036637	6,146338	-7,139734	-0,894014	0,097974	0,069025	0,036637	6,146338	-7,139734	-0,894014
11:23:32,17	0,528027	3,327968	-0,100983	0,209991	0,024990	0,370993	0,098205	0,072295	0,039726	0,555780	0,559243	-0,905827	-0,686134	-2,923320	-1,083250	-17,114890	14,356017	12,237660	0,098205	0,072295	0,039726	6,230928	-7,149866	-0,905827	0,098205	0,072295	0,039726	6,230928	-7,149866	-0,905827
11:23:32,22	0,528027	3,327968	-0,100983	0,209991	0,024990	0,370993	0,094992	0,070768	0,037793	0,650472	0,380418	-0,883826	-0,687291	-2,926288	-1,082098	-17,111056	14,332250	12,201602	0,094992	0,070768	0,037793	6,205726	-7,076451	-0,883826	0,094992	0,070768	0,037793	6,205726	-7,076451	-0,883826
11:23:32,27	0,528027	3,327968	-0,100983	0,209991	0,024990	0,370993	0,098141	0,070285	0,038945	0,656884	0,559378	-0,919885	-0,685478	-2,922305	-1,081686	-17,087586	14,366320	12,237022	0,098141	0,070285	0,038945	6,174280	-7,144700	-0,919885	0,098141	0,070285	0,038945	6,174280	-7,144700	-0,919885
11:23:32,32	0,528027	3,327968	-0,100983	0,209991	0,024990	0,370993	0,093785	0,070707	0,039356	0,676211	0,336155	-0,884464	-0,687905	-2,927239	-1,081302	-17,126815	14,341507	12,230400	0,093785	0,070707	0,039356	6,226688	-7,025975	-0,884464	0,093785	0,070707	0,039356	6,226688	-7,025975	-0,884464
11:23:32,38	0,528027	3,327968	-0,100983	0,209991	0,024990	0,370993	0,099272	0,070342	0,039740	0,654051	0,599888	-0,891086	-0,685492	-2,927006	-1,082854	-17,103297	14,356799	12,217509	0,099272	0,070342	0,039740	6,175931	-7,192935	-0,891086	0,099272	0,070342	0,039740	6,175931	-7,192935	-0,891086
11:23:32,43	0,528027	3,327968	-0,100983	0,209991	0,024990	0,370993	0,097863	0,068369	0,038189	0,781695	0,539346	-0,903978	-0,686107	-2,926795	-1,082087	-17,113530	14,346473	12,211896	0,097863	0,068369	0,038189	6,148625	-7,142876	-0,903978	0,097863	0,068369	0,038189	6,148625	-7,142876	-0,903978
11:23:32,48	0,528027	3,327968	-0,100983	0,209991	0,024990	0,370993	0,097988	0,069007	0,038955	0,734450	0,542164	-0,909590	-0,683762	-2,925930	-1,081299	-17,121125	14,361859	12,231902	0,097988	0,069007	0,038955	6,151477	-7,149897	-0,909590	0,097988	0,069007	0,038955	6,151477	-7,149897	-0,909590
11:23:32,53	0,528027	3,327968	-0,100983	0,209991	0,024990	0,370993	0,096066	0,067409	0,039744	0,827066	0,427942	-0,889585	-0,683766	-2,927365	-1,084793	-17,110647	14,332639	12,223080	0,096066	0,067409	0,039744	6,118662	-7,113231	-0,889585	0,096066	0,067409	0,039744	6,118662	-7,113231	-0,889585
11:23:32,58	0,528027	3,327968	-0,100983	0,209991	0,024990	0,370993	0,097311	0,066694	0,036250	0,844175	0,516385	-0,898406	-0,685521	-2,925750	-1,083254	-17,108833	14,343740	12,212727	0,097311	0,066694	0,036250	6,079650	-7,122548	-0,898406	0,097311	0,066694	0,036250	6,079650	-7,122548	-0,898406
11:23:32,63	0,528027	3,327968	-0,100983	0,209991	0,024990	0,370993	0,096790	0,069022	0,037788	0,733652	0,485286	-0,908760	-0,684376	-2,924521	-1,084816	-17,108838	14,315635	12,208312	0,096790	0,069022	0,037788	6,151857	-7,112707	-0,908760	0,096790	0,069022	0,037788	6,151857	-7,112707	-0,908760
11:23:32,68	0,528027	3,327968	-0,100983	0,209991	0,024990	0,370993	0,095153	0,068645	0,036227	0,728908	0,414221	-0,913174	-0,687406	-2,925317	-1,087521	-17,146783	14,335393	12,253945	0,095153	0,068645	0,036227	6,117528	-7,055285	-0,913174	0,095153	0,068645	0,036227	6,117528	-7,055285	-0,913174
11:23:32,73	0,528027	3,327968	-0,100983	0,209991	0,024990	0,370993	0,097358	0,070871	0,033522	0,611279	0,486124	-0,867541	-0,686752	-2,925640	-1,083622	-17,131199	14,355575	12,256970	0,097358	0,070871	0,033522	6,174662	-7,156449	-0,867541	0,097358	0,070871	0,033522	6,174662	-7,156449	-0,867541
11:23:32,78	0,528027	3,327968	-0,100983	0,209991	0,024990	0,370993	0,097310	0,070143	0,037421	0,674436	0,487058	-0,864517	-0,688474	-2,923031	-1,082102	-17,101826	14,327633	12,211331	0,097310	0,070143	0,037421	6,180625	-7,151785	-0,864517	0,097310	0,070143	0,037421	6,180625	-7,151785	-0,864517
11:23:32,83	0,528027	3,327968	-0,100983	0,209991	0,024990	0,370993	0,095911	0,072939	0,038941	0,519532	0,453737	-0,910156	-0,683726	-2,929314	-1,084791	-17,102541	14,342451	12,208492	0,095911	0,072939	0,038941	6,245206	-7,075312	-0,910156	0,095911	0,072939	0,038941	6,245206	-7,075312	-0,910156
11:23:32,88	0,528027	3,327968	-0,100983	0,209991	0,024990	0,370993	0,098979	0,065685	0,036251	0,909182	0,605239	-0,912994	-0,687872	-2,927835	-1,083251	-17,112590	14,344695	12,212078	0,098979	0,065685	0,036251	6,065467	-7,164639	-0,912994	0,098979	0,065685	0,036251	6,065467	-7,164639	-0,912994
11:23:32,93	0,528027	3,327968	-0,100983	0,209991	0,024990	0,370993	0,099772	0,070016	0,037792	0,680913	0,636609	-0,909408	-0,687302	-2,926091	-1,085983	-17,110405	14,338624	12,204191	0,099772	0,070016	0,037792	6,177146	-7,195457	-0,909408	0,099772	0,070016	0,037792	6,177146	-7,195457	-0,909408
11:23:32,98	0,528027	3,327968	-0,100983	0,209991	0,024990	0,370993	0,097976	0,070394	0,035059	0,657064	0,548148	-0,917295	-0,686759	-2,925778	-1,082117	-17,142851	14,349046	12,197801	0,097976	0,070394	0,035059	6,183013	-7,142937	-0,917295	0,097976	0,070394	0,035059	6,183013	-7,142937	-0,917295
11:23:33,03	0,528027	3,327968	-0,100983	0,209991	0,024990	0,370993	0,097433	0,070080	0,038926	0,666198	0,486618	-0,923686	-0,682653	-2,926887	-1,084421	-17,130940	14,301385	12,212635	0,097433	0,070080	0,038926	6,167492	-7,161865	-0,923686	0,097433	0,070080	0,038926	6,167492	-7,161865	-0,923686
11:23:33,08	0,528027	3,327968	-0,100983	0,209991	0,024990	0,370993	0,096340	0,065970	0,036621	0,844626	0,463945	-0,908852	-0,685041	-2,925620	-1,082088	-17,147767	14,311988	12,235728	0,096340	0,065970	0,036621	6,023242	-7,098763	-0,908852	0,096340	0,065970	0,036621	6,023242	-7,098763	-0,908852
11:23:33,13	0,528027	3,327968	-0,100983	0,209991	0,024990	0,370993	0,096437	0,068671	0,038954	0,704928	0,449127	-0,885758	-0,686151	-2,922513	-1,086370	-17,117035	14,359119	12,230106	0,096437	0,068671	0,038954	6,095596	-7,121215	-0,885758	0,096437	0,068671	0,038954	6,095596	-7,121215	-0,885758
11:23:33,18	0,528027	3,327968	-0,100983	0,209991	0,024990	0,370993	0,094302	0,071187	0,034673	0,630296	0,341110	-0,891380	-0,686682	-2,924649	-1,082869	-17,092266	14,323009	12,206775	0,094302	0,071187	0,034673	6,218444	-7,061564	-0,891380	0,094302	0,071187	0,034673	6,218444	-7,061564	-0,891380
11:23:33,23	0,528027	3,327968	-0,100983	0,209991	0,024990	0,370993	0,096417	0,070578	0,038174	0,643066	0,490639	-0,914711	-0,687537	-2,885519	-1,102831	-14,895514	14,297254	11,939539	0,096417	0,070578	0,038174	6,183423	-7,078129	-0,914711	0,096417	0,070578	0,038174	6,183423	-7,078129	-0,914711
11:23:33,28	0,528027	3,327968	-0,100983	0,209991	0,024990	0,370993	0,062957	0,090883	0,018211	0,663242	0,665996	-1,181947	-0,701709	-2,888297	-1,101988	-15,269760	15,226619	11,756595	0,062957	0,090883	0,018211	7,797595	-4,276098	-1,181947	0,062957	0,090883	0,018211	7,797595	-4,276098	-1,181947
11:23:33,33	0,527955	3,328064	-0,100991	0,209961	0,024991	0,421013	0,072448	0,101768	0,019054	0,714987	0,370782	-1,364892	-0,708093	-2,898039	-1,096626	-15,581111	15,367441	11,797255	0,072448	0,101768	0,019054	8,703760	-5,316419	-1,364892	0,072448	0,101768	0,019054	8,703760	-5,316419	-1,364892
11:23:33,38	0,527955	3,328064	-0,100991	0,209961	0,024991	0,421013	0,084078	0,102426	0,024416	0,647057	0,635466	-1,324231	-0,709270	-2,899110	-1,097426	-15,597482	15,405164	11,774531	0,084078	0,102426	0,024416	8,687474	-5,964649	-1,324231	0,084078	0,102426	0,024416	8,687474	-5,964649	-1,324231
11:23:33,43	0,527955	3,328064	-0,100991	0,209961	0,024991	0,421013	0,085593	0,102909	0,023617	0,646408	0,681209	-1,346956	-0,705731	-2,896614	-1,095866	-15,580298	15,372998	11,778201	0,085593	0,102909	0,023617	8,724766	-6,037837	-1,346956	0,085593	0,102909	0,023617	8,724766	-6,037837	-1,346956
11:23:33,48	0,527955	3,328064	-0,100991	0,209961	0,024991	0,421013	0,081662	0,101093	0,025177	0,721602	0,507782	-1,343285	-0,705774	-2,895332	-1,098209	-15,585779	15,353400	11,774394	0,081662	0,101093	0,025177	8,657364	-5,902711	-1,343285	0,081662	0,101093	0,025177	8,657364	-5,902711	-1,343285
11:23:33,53	0,527955	3,328064	-0,100991	0,209961	0,024991	0,421013	0,080573	0,101770	0,022834	0,666639	0,456190	-1,347093	-0,707601	-2,897099	-1,099774	-15,610759	15,338684	11,769708	0,080573	0,101770	0,022834	8,655614	-5,868793	-1,347093	0,080573	0,101770	0,022834	8,655614	-5,868793	-1,347093
11:23:33,58	0,527955	3,328064	-0,100991	0,209961	0,024991	0,421013	0,083017	0,102469	0,021269	0,605081	0,569012	-1,351779	-0,709983	-2,900326	-1,096657	-15,648184	15,375508	11,787866	0,083017	0,102469	0,021269	8,648890	-5,947838	-1,351779	0,083017	0,102469	0,021269	8,648890	-5,947838	-1,351779
11:23:33,63	0,527955	3,328064	-0,100991	0,209961	0,024991	0,421013	0,087003	0,102918	0,024386	0,594884	0,725469	-1,333621	-0,709337	-2,896436	-1,098595	-15,613702	15,395293	11,794858	0,087003	0,102918	0,024386	8,673981	-6,104294	-1,333621	0,087003	0,102918	0,024386	8,673981	-6,104294	-1,333621
11:23:33,68	0,527955	3,328064	-0,100991	0,209961	0,024991	0,421013	0,083312	0,104304	0,022447	0,557209	0,553465	-1,326628	-0,704604	-2,895950	-1,097035	-15,594309	15,357931	11,783713	0,083312	0,104304	0,022447	8,745075	-5,986491	-1,326628	0,083312	0,104304	0,022447	8,745075	-5,986491	-1,326628
11:23:33,73	0,527955	3,328064	-0,100991	0,209961	0,024991	0,421013	0,080524	0,100449	0,024007	0,735033	0,443986	-1,337773	-0,716812	-2,873464	-1,130086	-14,196764	15,796495	11,586703	0,080524	0,100449	0,024007	8,620245	-5,877145	-1,337773	0,080524	0,100449	0,024007	8,620245	-5,877145	-1,337773
11:23:33,78	0,527955	3,328064	-0,100991	0,209961	0,024991	0,421013	0,067154	0,122264	-0,009044	0,679221	0,739799	-1,534783	-0,736318	-2,879126	-1,099832	-14,724968	16,909435	11,319298	0,067154	0,122264	-0,009044	10,276928	-4,531826	-1,534783	0,067154	0,122264	-0,009044	10,276928	-4,531826	-1,534783
11:23:33,83	0,528004	3,327964	-0,100985	0,209998	0,024997	0,471019	0,081811	0,136325	0,021211	0,647775	0,488026	-1,802188	-0,737968	-2,884292	-1,097579	-14,992797	17,002804	11,351690	0,081811	0,136325	0,021211	11,349280	-5,934130	-1,802188	0,081811	0,136325	0,021211	11,349280	-5,934130	-1,802188
11:23:33,88	0,528004	3,327964	-0,100985	0,209998	0,024997	0,471019	0,087110	0,135172	0,023464	0,654689	0,484956	-1,769797	-0,741509	-2,883710	-1,097584	-14,995730	17,008901	11,356238	0,087110	0,135172	0,023464	11,265665	-6,353190	-1,769797	0,087110	0,135172	0,023464	11,265665	-6,353190	-1,769797
11:23:33,93	0,528004	3,327964	-0,100985	0,209998	0,024997	0,471019	0,088376	0,138529	0,023458	0,483915	0,545214	-1,765248	-0,739129	-2,884571	-1,098372	-14,976779	16,972351	11,321719	0,088376	0,138529	0,023458	11,358450	-6,392335	-1,765248	0,088376	0,138529	0,023458	11,358450	-6,392335	-1,765248
11:23:33,98	0,528004	3,327964	-0,100985	0,209998	0,024997	0,471019	0,087932	0,136037	0,022671	0,591316	0,556810	-1,799767	-0,739172	-2,883746	-1,096806	-15,001524	16,995116	11,355781	0,087932	0,136037	0,022671	11,270238	-6,345881	-1,799767	0,087932	0,136037	0,022671	11,270238	-6,345881	-1,799767
11:23:34,03	0,528004	3,327964	-0,100985	0,209998	0,024997	0,471019	0,087239	0,136487	0,024236	0,575254	0,487926	-1,765705	-0,739154	-2,888511	-1,099154	-15,000431	16,975782	11,307424	0,087239	0,136487	0,024236	11,289507	-6,360310	-1,765705	0,087239	0,136487	0,024236	11,289507	-6,360310	-1,765705
11:23:34,08	0,528004	3,327964	-0,100985	0,209998	0,024997	0,471019	0,091357	0,134089	0,021889	0,683750	0,712669	-1,814062	-0,740297	-2,881666	-1,100321	-14,969445	17,000129	11,328794	0,091357	0,134089	0,021889	11,209765	-6,458821	-1,814062	0,091357	0,134089	0,021889	11,209765	-6,458821	-1,814062
11:23:34,13	0,528004	3,327964	-0,100985	0,209998	0,024997	0,471019	0,086000	0,138501	0,020721	0,490899	0,448790	-1,792692	-0,736803	-2,885152	-1,098765	-14,990837	16,968292	11,317443	0,086000	0,138501	0,020721	11,363263	-6,302211	-1,792692	0,086000	0,138501	0,020721	11,363263	-6,302211	-1,792692
11:23:34,18	0,528004	3,327964	-0,100985	0,209998	0,024997	0,471019	0,087272	0,133732	0,022278	0,700623	0,512347	-1,804043	-0,736806	-2,885103	-1,097954	-14,990753	16,974868	11,360773	0,087272	0,133732	0,022278	11,198615	-6,338537	-1,804043	0,087272	0,133732	0,022278	11,198615	-6,338537	-1,804043
11:23:34,23	0,528004	3,327964	-0,100985	0,209998	0,024997	0,471019	0,087232	0,133760	0,023088	0,704948	0,507011	-1,760713	-0,740415	-2,883789	-1,099525	-15,018774	16,977659	11,371368	0,087232	0,133760	0,023088	11,205072	-6,340672	-1,760713	0,087232	0,133760	0,023088	11,205072	-6,340672	-1,760713
11:23:34,28	0,528004	3,327964	-0,100985	0,209998	0,024997	0,471019	0,087898	0,137542	0,021518	0,496660	0,516012	-1,750119	-0,740881	-2,883311	-1,099909	-14,971349	17,006157	11,352637	0,087898	0,137542	0,021518	11,293716	-6,383999	-1,750119	0,087898	0,137542	0,021518	11,293716	-6,383999	-1,750119
11:23:34,33	0,528004	3,327964	-0,100985	0,209998	0,024997	0,471019	0,087716	0,138185	0,021134	0,511638	0,533374	-1,768850	-0,738577	-2,885340	-1,098404	-15,008723	16,998909	11,293828	0,087716	0,138185	0,021134	11,359139	-6,352355	-1,768850	0,087716	0,138185	0,021134	11,359139	-6,352355	-1,768850
11:23:34,38	0,528004	3,327964	-0,100985	0,209998	0,024997	0,471019	0,088322	0,135174	0,022639	0,643207	0,536137	-1,827658	-0,738012	-2,884561	-1,099158	-14,999423	16,960570	11,322248	0,088322	0,135174	0,022639	11,254402	-6,397154	-1,827658	0,088322	0,135174	0,022639	11,254402	-6,397154	-1,827658
11:23:34,43	0,528004	3,327964	-0,100985	0,209998	0,024997	0,471019	0,087365	0,135075	0,021885	0,619841	0,513565	-1,799239	-0,736150	-2,881483	-1,097969	-14,951492	16,971966	11,336711	0,087365	0,135075	0,021885	11,223208	-6,344554	-1,799239	0,087365	0,135075	0,021885	11,223208	-6,344554	-1,799239
11:23:34,48	0,528004	3,327964	-0,100985	0,209998	0,024997	0,471019	0,083768	0,135001	0,023073	0,657509	0,362357	-1,784776	-0,735034	-2,880974	-1,099150	-14,966043	16,937424	11,327050	0,083768	0,135001	0,023073	11,255087	-6,213435	-1,784776	0,083768	0,135001	0,023073	11,255087	-6,213435	-1,784776
11:23:34,53	0,528004	3,327964	-0,100985	0,209998	0,024997	0,471019	0,082769	0,134289	0,021892	0,657339	0,315100	-1,794436	-0,738540	-2,880883	-1,097978	-14,965695	16,972783	11,341409	0,082769	0,134289	0,021892	11,199032	-6,182303	-1,794436	0,082769	0,134289	0,021892	11,199032	-6,182303	-1,794436
11:23:34,58	0,528004	3,327964	-0,100985	0,209998	0,024997	0,471019	0,084444	0,137371	0,023064	0,527856	0,384802	-1,780077	-0,737968	-2,886314	-1,102287	-14,990578	16,983215	11,280927	0,084444	0,137371	0,023064	11,311509	-6,244058	-1,780077	0,084444	0,137371	0,023064	11,311509	-6,244058	-1,780077
11:23:34,63	0,528004	3,327964	-0,100985	0,209998	0,024997	0,471019	0,088861	0,134160	0,018756	0,691429	0,587711	-1,840559	-0,740387	-2,886670	-1,097983	-15,014609	16,961587	11,335533	0,088861	0,134160	0,018756	11,223006	-6,387870	-1,840559	0,088861	0,134160	0,018756	11,223006	-6,387870	-1,840559
11:23:34,69	0,528004	3,327964	-0,100985	0,209998	0,024997	0,471019	0,090378	0,136077	0,023060	0,561011	0,656616	-1,785953	-0,737982	-2,883099	-1,099914	-14,981618	16,973474	11,347386	0,090378	0,136077	0,023060	11,243054	-6,438077	-1,785953	0,090378	0,136077	0,023060	11,243054	-6,438077	-1,785953
11:23:34,74	0,528004	3,327964	-0,100985	0,209998	0,024997	0,471019	0,086084	0,135780	0,021128	0,603254	0,455925	-1,774100	-0,736236	-2,885614	-1,096409	-14,998543	16,956066	11,349643	0,086084	0,135780	0,021128	11,261968	-6,301642	-1,774100	0,086084	0,135780	0,021128	11,261968	-6,301642	-1,774100
11:23:34,79	0,528004	3,327964	-0,100985	0,209998	0,024997	0,471019	0,087389	0,133010	0,024634	0,723742	0,517842	-1,771843	-0,736812	-2,886683	-1,097978	-14,991983	16,945704	11,320870	0,087389	0,133010	0,024634	11,165034	-6,342184	-1,771843	0,087389	0,133010	0,024634	11,165034	-6,342184	-1,771843
11:23:34,84	0,528004	3,327964	-0,100985	0,209998	0,024997	0,471019	0,088602	0,132974	0,023064	0,719907	0,591803	-1,800617	-0,738522	-2,882865	-1,099157	-14,963362	16,972815	11,312742	0,088602	0,132974	0,023064	11,158391	-6,363478	-1,800617	0,088602	0,132974	0,023064	11,158391	-6,363478	-1,800617
11:23:34,89	0,528004	3,327964	-0,100985	0,209998	0,024997	0,471019	0,086150	0,136364	0,021886	0,581409	0,475532	-1,808745	-0,737951	-2,883263	-1,097189	-14,970840	16,967062	11,345393	0,086150	0,136364	0,021886	11,286020	-6,287270	-1,808745	0,086150	0,136364	0,021886	11,286020	-6,287270	-1,808745
11:23:34,94	0,528004	3,327964	-0,100985	0,209998	0,024997	0,471019	0,086210	0,135671	0,023853	0,608751	0,475055	-1,776094	-0,737442	-2,884110	-1,099120	-15,003274	16,967723	11,375955	0,086210	0,135671	0,023853	11,258920	-6,292461	-1,776094	0,086210	0,135671	0,023853	11,258920	-6,292461	-1,776094
11:23:34,99	0,528004	3,327964	-0,100985	0,209998	0,024997	0,471019	0,086689	0,134807	0,021922	0,638045	0,471530	-1,745531	-0,736816	-2,883083	-1,099163	-14,992800	16,974653	11,318214	0,086689	0,134807	0,021922	11,220374	-6,333567	-1,745531	0,086689	0,134807	0,021922	11,220374	-6,333567	-1,745531
11:23:35,04	0,528004	3,327964	-0,100985	0,209998	0,024997	0,471019	0,085487	0,134778	0,021880	0,650776	0,414634	-1,803272	-0,740338	-2,884637	-1,099496	-14,977200	16,958245	11,379879	0,085487	0,134778	0,021880	11,230853	-6,296108	-1,803272	0,085487	0,134778	0,021880	11,230853	-6,296108	-1,803272
11:23:35,09	0,528004	3,327964	-0,100985	0,209998	0,024997	0,471019	0,088594	0,137052	0,021547	0,526145	0,597900	-1,741608	-0,737416	-2,885541	-1,098753	-14,998277	16,961261	11,336504	0,088594	0,137052	0,021547	11,284689	-6,356724	-1,741608	0,088594	0,137052	0,021547	11,284689	-6,356724	-1,741608
11:23:35,14	0,528004	3,327964	-0,100985	0,209998	0,024997	0,471019	0,087916	0,134069	0,022290	0,673318	0,542871	-1,784982	-0,736846	-2,881252	-1,098360	-14,990075	16,951938	11,360843	0,087916	0,134069	0,022290	11,197722	-6,358512	-1,784982	0,087916	0,134069	0,022290	11,197722	-6,358512	-1,784982
11:23:35,19	0,528004	3,327964	-0,100985	0,209998	0,024997	0,471019	0,087861	0,136830	0,020346	0,541966	0,533782	-1,773874	-0,739780	-2,884113	-1,100697	-14,997565	16,974956	11,347613	0,087861	0,136830	0,020346	11,283102	-6,363287	-1,773874	0,087861	0,136830	0,020346	11,283102	-6,363287	-1,773874
11:23:35,24	0,528004	3,327964	-0,100985	0,209998	0,024997	0,471019	0,087861	0,136830	0,020346	0,541966	0,533782	-1,773874	-0,736825	-2,885875	-1,101837	-14,982930	16,942366	11,357052	0,087861	0,136830	0,020346	11,283102	-6,363287	-1,773874	0,087861	0,136830	0,020346	11,283102	-6,363287	-1,773874
11:23:35,29	0,528004	3,327964	-0,100985	0,209998	0,024997	0,471019	0,087909	0,133390	0,019205	0,699939	0,565252	-1,764435	-0,739153	-2,889276	-1,098330	-14,992634	16,962957	11,359615	0,087909	0,133390	0,019205	11,171037	-6,335592	-1,764435	0,087909	0,133390	0,019205	11,171037	-6,335592	-1,764435
11:23:35,34	0,528004	3,327964	-0,100985	0,209998	0,024997	0,471019	0,092019	0,133706	0,022713	0,696487	0,760267	-1,761871	-0,738549	-2,880941	-1,099555	-14,965866	16,959724	11,312871	0,092019	0,133706	0,022713	11,192392	-6,463203	-1,761871	0,092019	0,133706	0,022713	11,192392	-6,463203	-1,761871
11:23:35,40	0,528004	3,327964	-0,100985	0,209998	0,024997	0,471019	0,084498	0,137351	0,021488	0,517545	0,393986	-1,808615	-0,738043	-2,886579	-1,097982	-15,019948	16,960747	11,335979	0,084498	0,137351	0,021488	11,299562	-6,239106	-1,808615	0,084498	0,137351	0,021488	11,299562	-6,239106	-1,808615
11:23:35,45	0,528004	3,327964	-0,100985	0,209998	0,024997	0,471019	0,089128	0,134093	0,023061	0,660795	0,587382	-1,785507	-0,739159	-2,884442	-1,099920	-14,987699	16,978819	11,337531	0,089128	0,134093	0,023061	11,187075	-6,409140	-1,785507	0,089128	0,134093	0,023061	11,187075	-6,409140	-1,785507
11:23:35,50	0,528004	3,327964	-0,100985	0,209998	0,024997	0,471019	0,087835	0,136128	0,021122	0,586751	0,539061	-1,783956	-0,735875	-2,889410	-1,100731	-15,147223	17,073595	11,357065	0,087835	0,136128	0,021122	11,272777	-6,355994	-1,783956	0,087835	0,136128	0,021122	11,272777	-6,355994	-1,783956
11:23:35,55	0,528004	3,327964	-0,100985	0,209998	0,024997	0,471019	0,090496	0,130799	0,020312	0,866147	0,491867	-1,764421	-0,750224	-2,859007	-1,124872	-13,615735	17,402347	11,087557	0,090496	0,130799	0,020312	11,133889	-6,612038	-1,764421	0,090496	0,130799	0,020312	11,133889	-6,612038	-1,764421
11:23:35,60	0,528004	3,327964	-0,100985	0,209998	0,024997	0,471019	0,071340	0,158428	-0,003829	0,479899	0,657706	-2,033929	-0,763411	-2,871407	-1,105430	-14,157745	18,366408	10,870648	0,071340	0,158428	-0,003829	12,916505	-4,942482	-2,033929	0,071340	0,158428	-0,003829	12,916505	-4,942482	-2,033929
11:23:35,65	0,528095	3,328013	-0,100990	0,209969	0,025008	0,521054	0,088672	0,163648	0,015612	0,772361	0,607564	-2,250838	-0,767827	-2,868707	-1,105482	-14,298758	18,414063	10,912054	0,088672	0,163648	0,015612	13,618728	-6,353214	-2,250838	0,088672	0,163648	0,015612	13,618728	-6,353214	-2,250838
11:23:35,70	0,528095	3,328013	-0,100990	0,209969	0,025008	0,521054	0,088542	0,168822	0,015560	0,474059	0,454826	-2,209432	-0,764863	-2,870137	-1,108179	-14,288586	18,417092	10,923678	0,088542	0,168822	0,015560	13,726612	-6,495703	-2,209432	0,088542	0,168822	0,015560	13,726612	-6,495703	-2,209432
11:23:35,75	0,528095	3,328013	-0,100990	0,209969	0,025008	0,521054	0,088299	0,165541	0,012863	0,652420	0,449494	-2,197808	-0,766080	-2,872389	-1,108978	-14,304240	18,386764	10,893739	0,088299	0,165541	0,012863	13,647354	-6,481974	-2,197808	0,088299	0,165541	0,012863	13,647354	-6,481974	-2,197808
11:23:35,80	0,528095	3,328013	-0,100990	0,209969	0,025008	0,521054	0,090857	0,165469	0,012064	0,622045	0,584133	-2,227748	-0,766138	-2,871674	-1,106250	-14,335039	18,399838	10,926826	0,090857	0,165469	0,012064	13,611369	-6,548161	-2,227748	0,090857	0,165469	0,012064	13,611369	-6,548161	-2,227748
11:23:35,85	0,528095	3,328013	-0,100990	0,209969	0,025008	0,521054	0,090268	0,165876	0,014793	0,596810	0,520260	-2,194661	-0,767300	-2,871467	-1,108605	-14,334231	18,424460	10,899798	0,090268	0,165876	0,014793	13,618073	-6,565744	-2,194661	0,090268	0,165876	0,014793	13,618073	-6,565744	-2,194661
11:23:35,90	0,528095	3,328013	-0,100990	0,209969	0,025008	0,521054	0,090668	0,166986	0,012438	0,560818	0,529494	-2,221688	-0,766137	-2,870269	-1,108599	-14,328691	18,399663	10,909012	0,090668	0,166986	0,012438	13,669216	-6,587979	-2,221688	0,090668	0,166986	0,012438	13,669216	-6,587979	-2,221688
11:23:35,95	0,528095	3,328013	-0,100990	0,209969	0,025008	0,521054	0,089050	0,166578	0,012444	0,563305	0,462525	-2,212474	-0,761353	-2,868792	-1,105857	-14,299413	18,410954	10,918141	0,089050	0,166578	0,012444	13,639711	-6,527891	-2,212474	0,089050	0,166578	0,012444	13,639711	-6,527891	-2,212474
11:23:36,00	0,528095	3,328013	-0,100990	0,209969	0,025008	0,521054	0,085379	0,163173	0,015185	0,764794	0,291349	-2,203345	-0,766102	-2,875059	-1,102348	-14,339023	18,413112	10,929267	0,085379	0,163173	0,015185	13,573890	-6,410902	-2,203345	0,085379	0,163173	0,015185	13,573890	-6,410902	-2,203345
11:23:36,05	0,528095	3,328013	-0,100990	0,209969	0,025008	0,521054	0,093181	0,164152	0,018695	0,695944	0,661664	-2,192220	-0,776953	-2,850623	-1,121909	-13,095040	18,665615	10,681429	0,093181	0,164152	0,018695	13,581901	-6,653034	-2,192220	0,093181	0,164152	0,018695	13,581901	-6,653034	-2,192220
11:23:36,10	0,528095	3,328013	-0,100990	0,209969	0,025008	0,521054	0,077444	0,185768	-0,000866	0,412590	0,794421	-2,440057	-0,784827	-2,855892	-1,091152	-13,609747	19,583206	10,535365	0,077444	0,185768	-0,000866	14,995383	-5,284942	-2,440057	0,077444	0,185768	-0,000866	14,995383	-5,284942	-2,440057
11:23:36,15	0,528046	3,328023	-0,100990	0,209970	0,024980	0,571032	0,085944	0,189952	0,029890	0,732303	0,331870	-2,586121	-0,785568	-2,859286	-1,094675	-13,687818	19,595703	10,533234	0,085944	0,189952	0,029890	15,643573	-6,414732	-2,586121	0,085944	0,189952	0,029890	15,643573	-6,414732	-2,586121
11:23:36,20	0,528046	3,328023	-0,100990	0,209970	0,024980	0,571032	0,089254	0,188897	0,026368	0,758953	0,430146	-2,588252	-0,786746	-2,862202	-1,095808	-13,678332	19,562236	10,556344	0,089254	0,188897	0,026368	15,587403	-6,576315	-2,588252	0,089254	0,188897	0,026368	15,587403	-6,576315	-2,588252
11:23:36,25	0,528046	3,328023	-0,100990	0,209970	0,024980	0,571032	0,092368	0,188459	0,025235	0,757513	0,617024	-2,565143	-0,786162	-2,859385	-1,096976	-13,659706	19,530208	10,556356	0,092368	0,188459	0,025235	15,551543	-6,633889	-2,565143	0,092368	0,188459	0,025235	15,551543	-6,633889	-2,565143
11:23:36,30	0,528046	3,328023	-0,100990	0,209970	0,024980	0,571032	0,089637	0,189362	0,024066	0,692154	0,507134	-2,565130	-0,783808	-2,861114	-1,098523	-13,667859	19,545648	10,558026	0,089637	0,189362	0,024066	15,557037	-6,529361	-2,565130	0,089637	0,189362	0,024066	15,557037	-6,529361	-2,565130
11:23:36,35	0,528046	3,328023	-0,100990	0,209970	0,024980	0,571032	0,089957	0,186459	0,022520	0,852381	0,509005	-2,563460	-0,789745	-2,859860	-1,098176	-13,695967	19,565498	10,538519	0,089957	0,186459	0,022520	15,489415	-6,552628	-2,563460	0,089957	0,186459	0,022520	15,489415	-6,552628	-2,563460
11:23:36,40	0,528046	3,328023	-0,100990	0,209970	0,024980	0,571032	0,091839	0,192228	0,022867	0,555554	0,572606	-2,582967	-0,782659	-2,860498	-1,095432	-13,687579	19,546890	10,546987	0,091839	0,192228	0,022867	15,645418	-6,636770	-2,582967	0,091839	0,192228	0,022867	15,645418	-6,636770	-2,582967
11:23:36,45	0,528046	3,328023	-0,100990	0,209970	0,024980	0,571032	0,088849	0,185772	0,025611	0,879338	0,433709	-2,574499	-0,784438	-2,858202	-1,096236	-13,688364	19,548147	10,528178	0,088849	0,185772	0,025611	15,462416	-6,540974	-2,574499	0,088849	0,185772	0,025611	15,462416	-6,540974	-2,574499
11:23:36,50	0,528046	3,328023	-0,100990	0,209970	0,024980	0,571032	0,087750	0,188461	0,024806	0,740193	0,375248	-2,593309	-0,787414	-2,858783	-1,095051	-13,696521	19,532289	10,560348	0,087750	0,188461	0,024806	15,534378	-6,513157	-2,593309	0,087750	0,188461	0,024806	15,534378	-6,513157	-2,593309
11:23:36,55	0,528046	3,328023	-0,100990	0,209970	0,024980	0,571032	0,089741	0,190747	0,025991	0,603515	0,479645	-2,561138	-0,783266	-2,859533	-1,093899	-13,700067	19,552743	10,531873	0,089741	0,190747	0,025991	15,577141	-6,565053	-2,561138	0,089741	0,190747	0,025991	15,577141	-6,565053	-2,561138
11:23:36,60	0,528046	3,328023	-0,100990	0,209970	0,024980	0,571032	0,088317	0,186780	0,027143	0,825755	0,392282	-2,589613	-0,785123	-2,857917	-1,097765	-13,715521	19,528129	10,581967	0,088317	0,186780	0,027143	15,487949	-6,540606	-2,589613	0,088317	0,186780	0,027143	15,487949	-6,540606	-2,589613
11:23:36,65	0,528046	3,328023	-0,100990	0,209970	0,024980	0,571032	0,087845	0,189196	0,023277	0,671046	0,366681	-2,539520	-0,784467	-2,858917	-1,096219	-13,697312	19,538502	10,552065	0,087845	0,189196	0,023277	15,522947	-6,529185	-2,539520	0,087845	0,189196	0,023277	15,522947	-6,529185	-2,539520
11:23:36,70	0,528046	3,328023	-0,100990	0,209970	0,024980	0,571032	0,088384	0,188128	0,024823	0,744662	0,405249	-2,569421	-0,784476	-2,859570	-1,095836	-13,705944	19,541788	10,547082	0,088384	0,188128	0,024823	15,512736	-6,532863	-2,569421	0,088384	0,188128	0,024823	15,512736	-6,532863	-2,569421
11:23:36,75	0,528046	3,328023	-0,100990	0,209970	0,024980	0,571032	0,088954	0,187810	0,025207	0,759756	0,425799	-2,574405	-0,785626	-2,860085	-1,097777	-13,697110	19,560011	10,543636	0,088954	0,187810	0,025207	15,502824	-6,557102	-2,574405	0,088954	0,187810	0,025207	15,502824	-6,557102	-2,574405
11:23:36,80	0,528046	3,328023	-0,100990	0,209970	0,024980	0,571032	0,089975	0,188548	0,023265	0,741555	0,477401	-2,577850	-0,781567	-2,858460	-1,098545	-13,706759	19,525227	10,563412	0,089975	0,188548	0,023265	15,542592	-6,585605	-2,577850	0,089975	0,188548	0,023265	15,542592	-6,585605	-2,577850
11:23:36,85	0,528046	3,328023	-0,100990	0,209970	0,024980	0,571032	0,086538	0,185845	0,022497	0,847185	0,307757	-2,558075	-0,785713	-2,856981	-1,097005	-13,716808	19,527472	10,566997	0,086538	0,185845	0,022497	15,436003	-6,485511	-2,558075	0,086538	0,185845	0,022497	15,436003	-6,485511	-2,558075
11:23:36,90	0,528046	3,328023	-0,100990	0,209970	0,024980	0,571032	0,087331	0,190175	0,024038	0,618916	0,339126	-2,554489	-0,784985	-2,859181	-1,095051	-13,675862	19,560623	10,542023	0,087331	0,190175	0,024038	15,547682	-6,516329	-2,554489	0,087331	0,190175	0,024038	15,547682	-6,516329	-2,554489
11:23:36,95	0,528046	3,328023	-0,100990	0,209970	0,024980	0,571032	0,088872	0,188444	0,025992	0,758121	0,438148	-2,579463	-0,785596	-2,859506	-1,097767	-13,677418	19,550248	10,548051	0,088872	0,188444	0,025992	15,550989	-6,538283	-2,579463	0,088872	0,188444	0,025992	15,550989	-6,538283	-2,579463
11:23:37,00	0,528046	3,328023	-0,100990	0,209970	0,024980	0,571032	0,089458	0,188811	0,023275	0,729262	0,472475	-2,573435	-0,785654	-2,859785	-1,097033	-13,700985	19,517789	10,503149	0,089458	0,188811	0,023275	15,550956	-6,549980	-2,573435	0,089458	0,188811	0,023275	15,550956	-6,549980	-2,573435
11:23:37,05	0,528046	3,328023	-0,100990	0,209970	0,024980	0,571032	0,089729	0,188722	0,024009	0,693997	0,482400	-2,618337	-0,783930	-2,861761	-1,097375	-13,727468	19,545757	10,567517	0,089729	0,188722	0,024009	15,508703	-6,561349	-2,618337	0,089729	0,188722	0,024009	15,508703	-6,561349	-2,618337
11:23:37,10	0,528046	3,328023	-0,100990	0,209970	0,024980	0,571032	0,090578	0,186241	0,023668	0,834013	0,489615	-2,553970	-0,785688	-2,857033	-1,095459	-13,711261	19,530732	10,551565	0,090578	0,186241	0,023668	15,453924	-6,620759	-2,553970	0,090578	0,186241	0,023668	15,453924	-6,620759	-2,553970
11:23:37,15	0,528046	3,328023	-0,100990	0,209970	0,024980	0,571032	0,087363	0,190128	0,025584	0,626977	0,343966	-2,569921	-0,787399	-2,857365	-1,094658	-13,690143	19,545206	10,570360	0,087363	0,190128	0,025584	15,552023	-6,514005	-2,569921	0,087363	0,190128	0,025584	15,552023	-6,514005	-2,569921
11:23:37,20	0,528046	3,328023	-0,100990	0,209970	0,024980	0,571032	0,088506	0,191443	0,026384	0,581667	0,414478	-2,551126	-0,783379	-2,861205	-1,097387	-13,724534	19,484679	10,551180	0,088506	0,191443	0,026384	15,609976	-6,533255	-2,551126	0,088506	0,191443	0,026384	15,609976	-6,533255	-2,551126
11:23:37,25	0,528046	3,328023	-0,100990	0,209970	0,024980	0,571032	0,089822	0,186042	0,023656	0,792927	0,483361	-2,570307	-0,784439	-2,860478	-1,096189	-13,675971	19,509422	10,570050	0,089822	0,186042	0,023656	15,397226	-6,567634	-2,570307	0,089822	0,186042	0,023656	15,397226	-6,567634	-2,570307
11:23:37,30	0,528046	3,328023	-0,100990	0,209970	0,024980	0,571032	0,089722	0,187323	0,024854	0,772008	0,507857	-2,551437	-0,785626	-2,861564	-1,095050	-13,703684	19,553689	10,546468	0,089722	0,187323	0,024854	15,476891	-6,535305	-2,551437	0,089722	0,187323	0,024854	15,476891	-6,535305	-2,551437
11:23:37,35	0,528046	3,328023	-0,100990	0,209970	0,024980	0,571032	0,091256	0,187809	0,025992	0,771253	0,541480	-2,575019	-0,784515	-2,858532	-1,096597	-13,701050	19,496340	10,570412	0,091256	0,187809	0,025992	15,514230	-6,622084	-2,575019	0,091256	0,187809	0,025992	15,514230	-6,622084	-2,575019
11:23:37,40	0,528046	3,328023	-0,100990	0,209970	0,024980	0,571032	0,088074	0,188363	0,024445	0,694095	0,407008	-2,551074	-0,783341	-2,860395	-1,095029	-13,715331	19,513936	10,584630	0,088074	0,188363	0,024445	15,480564	-6,506823	-2,551074	0,088074	0,188363	0,024445	15,480564	-6,506823	-2,551074
11:23:37,45	0,528046	3,328023	-0,100990	0,209970	0,024980	0,571032	0,089101	0,186414	0,026014	0,803508	0,439212	-2,536856	-0,782804	-2,860069	-1,095831	-13,736465	19,504746	10,565802	0,089101	0,186414	0,026014	15,437030	-6,555186	-2,536856	0,089101	0,186414	0,026014	15,437030	-6,555186	-2,536856
11:23:37,50	0,528046	3,328023	-0,100990	0,209970	0,024980	0,571032	0,088550	0,186113	0,025212	0,800674	0,396862	-2,555685	-0,783941	-2,861447	-1,096968	-13,714460	19,500369	10,585107	0,088550	0,186113	0,025212	15,410507	-6,554298	-2,555685	0,088550	0,186113	0,025212	15,410507	-6,554298	-2,555685
11:23:37,55	0,528046	3,328023	-0,100990	0,209970	0,024980	0,571032	0,090311	0,186408	0,024075	0,792544	0,509715	-2,536379	-0,782738	-2,860619	-1,096198	-13,710783	19,520988	10,575901	0,090311	0,186408	0,024075	15,425538	-6,579736	-2,536379	0,090311	0,186408	0,024075	15,425538	-6,579736	-2,536379
11:23:37,60	0,528046	3,328023	-0,100990	0,209970	0,024980	0,571032	0,088993	0,185780	0,024845	0,844871	0,434050	-2,545585	-0,783356	-2,861818	-1,095058	-13,727307	19,504227	10,545485	0,088993	0,185780	0,024845	15,428604	-6,551932	-2,545585	0,088993	0,185780	0,024845	15,428604	-6,551932	-2,545585
11:23:37,65	0,528046	3,328023	-0,100990	0,209970	0,024980	0,571032	0,090341	0,185715	0,025985	0,825460	0,498186	-2,576001	-0,785745	-2,861042	-1,097374	-13,735316	19,514749	10,580932	0,090341	0,185715	0,025985	15,404110	-6,593569	-2,576001	0,090341	0,185715	0,025985	15,404110	-6,593569	-2,576001
11:23:37,70	0,528046	3,328023	-0,100990	0,209970	0,024980	0,571032	0,090863	0,188172	0,023669	0,702800	0,513125	-2,540554	-0,786191	-2,854808	-1,095803	-13,655825	19,520305	10,589875	0,090863	0,188172	0,023669	15,474330	-6,619594	-2,540554	0,090863	0,188172	0,023669	15,474330	-6,619594	-2,540554
11:23:37,75	0,528046	3,328023	-0,100990	0,209970	0,024980	0,571032	0,085688	0,191675	0,025239	0,565213	0,310087	-2,531611	-0,782745	-2,859658	-1,095071	-13,705938	19,481962	10,525606	0,085688	0,191675	0,025239	15,611711	-6,416394	-2,531611	0,085688	0,191675	0,025239	15,611711	-6,416394	-2,531611
11:23:37,80	0,528046	3,328023	-0,100990	0,209970	0,024980	0,571032	0,088164	0,186266	0,025971	0,788205	0,414649	-2,595880	-0,785097	-2,860018	-1,095060	-13,719211	19,531515	10,551089	0,088164	0,186266	0,025971	15,410117	-6,506255	-2,595880	0,088164	0,186266	0,025971	15,410117	-6,506255	-2,595880
11:23:37,85	0,528046	3,328023	-0,100990	0,209970	0,024980	0,571032	0,089652	0,188123	0,025982	0,727916	0,455732	-2,570398	-0,783882	-2,856804	-1,093874	-13,687515	19,516378	10,574469	0,089652	0,188123	0,025982	15,495606	-6,581947	-2,570398	0,089652	0,188123	0,025982	15,495606	-6,581947	-2,570398
11:23:37,90	0,528046	3,328023	-0,100990	0,209970	0,024980	0,571032	0,086262	0,188678	0,027169	0,701833	0,314450	-2,547018	-0,785733	-2,860960	-1,096985	-13,735002	19,527727	10,581122	0,086262	0,188678	0,027169	15,513033	-6,457084	-2,547018	0,086262	0,188678	0,027169	15,513033	-6,457084	-2,547018
11:23:37,95	0,528046	3,328023	-0,100990	0,209970	0,024980	0,571032	0,087351	0,188866	0,022864	0,663989	0,330304	-2,558800	-0,784589	-2,857654	-1,098179	-13,736883	19,512467	10,562687	0,087351	0,188866	0,022864	15,489943	-6,526753	-2,558800	0,087351	0,188866	0,022864	15,489943	-6,526753	-2,558800
11:23:38,00	0,528046	3,328023	-0,100990	0,209970	0,024980	0,571032	0,087351	0,188866	0,022864	0,663989	0,330304	-2,558800	-0,780475	-2,859703	-1,094515	-13,777604	19,568746	10,530381	0,087351	0,188866	0,022864	15,489943	-6,526753	-2,558800	0,087351	0,188866	0,022864	15,489943	-6,526753	-2,558800
11:23:38,05	0,528046	3,328023	-0,100990	0,209970	0,024980	0,571032	0,087069	0,184278	0,026528	0,930918	0,252217	-2,591106	-0,788642	-2,825121	-1,122069	-11,707133	19,604065	10,311475	0,087069	0,184278	0,026528	15,396753	-6,582675	-2,591106	0,087069	0,184278	0,026528	15,396753	-6,582675	-2,591106
11:23:38,10	0,528046	3,328023	-0,100990	0,209970	0,024980	0,571032	0,061203	0,208642	-0,001027	0,729845	0,682608	-2,810011	-0,809567	-2,827647	-1,122492	-12,239242	20,620851	10,108368	0,061203	0,208642	-0,001027	17,108204	-4,121808	-2,810011	0,061203	0,208642	-0,001027	17,108204	-4,121808	-2,810011
11:23:38,15	0,528016	3,328023	-0,100967	0,209990	0,024985	0,621010	0,081783	0,216698	0,002399	0,871865	0,485905	-2,961842	-0,805909	-2,838916	-1,118643	-12,523800	20,723301	10,159644	0,081783	0,216698	0,002399	17,882653	-5,934055	-2,961842	0,081783	0,216698	0,002399	17,882653	-5,934055	-2,961842
11:23:38,20	0,528016	3,328023	-0,100967	0,209990	0,024985	0,621010	0,081783	0,216698	0,002399	0,871865	0,485905	-2,961842	-0,805390	-2,839221	-1,121379	-12,547913	20,707627	10,151409	0,081783	0,216698	0,002399	17,882653	-5,934055	-2,961842	0,081783	0,216698	0,002399	17,882653	-5,934055	-2,961842
11:23:38,25	0,528016	3,328023	-0,100967	0,209990	0,024985	0,621010	0,081788	0,216096	-0,000337	0,877517	0,473139	-2,970077	-0,808316	-2,841907	-1,120188	-12,537218	20,682125	10,168234	0,081788	0,216096	-0,000337	17,841080	-5,947242	-2,970077	0,081788	0,216096	-0,000337	17,841080	-5,947242	-2,970077
11:23:38,30	0,528016	3,328023	-0,100967	0,209990	0,024985	0,621010	0,085578	0,217287	0,000855	0,798853	0,692208	-2,953253	-0,809521	-2,843236	-1,117484	-12,565841	20,700523	10,157376	0,085578	0,217287	0,000855	17,855899	-6,025652	-2,953253	0,085578	0,217287	0,000855	17,855899	-6,025652	-2,953253
11:23:38,35	0,528016	3,328023	-0,100967	0,209990	0,024985	0,621010	0,087330	0,217666	0,003558	0,780791	0,749352	-2,964110	-0,804782	-2,838849	-1,113618	-12,539824	20,662976	10,130797	0,087330	0,217666	0,003558	17,867553	-6,106082	-2,964110	0,087330	0,217666	0,003558	17,867553	-6,106082	-2,964110
11:23:38,40	0,528016	3,328023	-0,100967	0,209990	0,024985	0,621010	0,081162	0,215756	0,007425	0,860609	0,469922	-2,990689	-0,807799	-2,838299	-1,117892	-12,565962	20,679337	10,157977	0,081162	0,215756	0,007425	17,797427	-5,901325	-2,990689	0,081162	0,215756	0,007425	17,797427	-5,901325	-2,990689
11:23:38,45	0,528016	3,328023	-0,100967	0,209990	0,024985	0,621010	0,082195	0,218643	0,003151	0,711549	0,492778	-2,963510	-0,806656	-2,842822	-1,118677	-12,598002	20,687243	10,139183	0,082195	0,218643	0,003151	17,875050	-5,959495	-2,963510	0,082195	0,218643	0,003151	17,875050	-5,959495	-2,963510
11:23:38,50	0,528016	3,328023	-0,100967	0,209990	0,024985	0,621010	0,085540	0,215392	0,002366	0,871444	0,635053	-2,982303	-0,805229	-2,839971	-1,118979	-12,448777	20,629895	10,175427	0,085540	0,215392	0,002366	17,779718	-6,079855	-2,982303	0,085540	0,215392	0,002366	17,779718	-6,079855	-2,982303
11:23:38,55	0,528016	3,328023	-0,100967	0,209990	0,024985	0,621010	0,082357	0,215582	0,002063	0,886533	0,627432	-2,946059	-0,807388	-2,808172	-1,124455	-10,791205	20,675484	9,950707	0,082357	0,215582	0,002063	17,809689	-5,837593	-2,946059	0,082357	0,215582	0,002063	17,809689	-5,837593	-2,946059
11:23:38,60	0,528016	3,328023	-0,100967	0,209990	0,024985	0,621010	0,055898	0,233351	-0,003412	0,830803	0,664288	-3,170779	-0,821496	-2,813319	-1,105675	-11,269481	21,476888	9,761958	0,055898	0,233351	-0,003412	19,148840	-3,723736	-3,170779	0,055898	0,233351	-0,003412	19,148840	-3,723736	-3,170779
11:23:38,65	0,528015	3,328025	-0,100972	0,209964	0,024974	0,671017	0,067409	0,242995	0,015367	0,784200	0,447961	-3,359529	-0,818379	-2,817614	-1,106142	-11,505210	21,565166	9,772239	0,067409	0,242995	0,015367	19,859309	-4,843678	-3,359529	0,067409	0,242995	0,015367	19,859309	-4,843678	-3,359529
11:23:38,70	0,528015	3,328025	-0,100972	0,209964	0,024974	0,671017	0,069571	0,238149	0,014900	0,994798	0,312065	-3,349248	-0,819543	-2,820663	-1,106118	-11,490491	21,521980	9,779726	0,069571	0,238149	0,014900	19,689467	-5,149240	-3,349248	0,069571	0,238149	0,014900	19,689467	-5,149240	-3,349248
11:23:38,75	0,528015	3,328025	-0,100972	0,209964	0,024974	0,671017	0,072793	0,237632	0,014925	0,991624	0,513976	-3,341760	-0,817782	-2,818373	-1,105714	-11,480082	21,507485	9,803779	0,072793	0,237632	0,014925	19,645736	-5,200298	-3,341760	0,072793	0,237632	0,014925	19,645736	-5,200298	-3,341760
11:23:38,80	0,528015	3,328025	-0,100972	0,209964	0,024974	0,671017	0,069929	0,237252	0,015329	1,004037	0,381316	-3,317708	-0,821347	-2,815844	-1,104965	-11,491032	21,510229	9,793593	0,069929	0,237252	0,015329	19,628316	-5,108143	-3,317708	0,069929	0,237252	0,015329	19,628316	-5,108143	-3,317708
11:23:38,85	0,528015	3,328025	-0,100972	0,209964	0,024974	0,671017	0,069521	0,241603	0,016078	0,774659	0,349244	-3,327894	-0,816676	-2,819684	-1,106118	-11,514390	21,499021	9,794413	0,069521	0,241603	0,016078	19,740533	-5,108185	-3,327894	0,069521	0,241603	0,016078	19,740533	-5,108185	-3,327894
11:23:38,90	0,528015	3,328025	-0,100972	0,209964	0,024974	0,671017	0,070512	0,235638	0,014925	1,063476	0,386109	-3,327074	-0,818546	-2,820972	-1,104946	-11,554050	21,468194	9,821677	0,070512	0,235638	0,014925	19,561064	-5,149049	-3,327074	0,070512	0,235638	0,014925	19,561064	-5,149049	-3,327074
11:23:38,95	0,528015	3,328025	-0,100972	0,209964	0,024974	0,671017	0,072562	0,236614	0,016096	0,966194	0,473784	-3,299810	-0,817858	-2,819983	-1,103764	-11,509859	21,475238	9,820994	0,072562	0,236614	0,016096	19,540403	-5,222312	-3,299810	0,072562	0,236614	0,016096	19,540403	-5,222312	-3,299810
11:23:39,00	0,528015	3,328025	-0,100972	0,209964	0,024974	0,671017	0,071361	0,236512	0,017279	0,999684	0,446108	-3,300492	-0,816749	-2,818226	-1,102625	-11,529915	21,440681	9,805317	0,071361	0,236512	0,017279	19,565900	-5,155751	-3,300492	0,071361	0,236512	0,017279	19,565900	-5,155751	-3,300492
11:23:39,05	0,528015	3,328025	-0,100972	0,209964	0,024974	0,671017	0,069286	0,236431	0,018418	0,963959	0,338103	-3,316170	-0,820318	-2,820096	-1,103788	-11,555582	21,466371	9,820753	0,069286	0,236431	0,018418	19,523789	-5,100846	-3,316170	0,069286	0,236431	0,018418	19,523789	-5,100846	-3,316170
11:23:39,10	0,528015	3,328025	-0,100972	0,209964	0,024974	0,671017	0,072689	0,238587	0,017255	0,861282	0,479994	-3,300734	-0,820289	-2,819771	-1,104964	-11,554358	21,505218	9,808218	0,072689	0,238587	0,017255	19,590327	-5,226104	-3,300734	0,072689	0,238587	0,017255	19,590327	-5,226104	-3,300734
11:23:39,15	0,528015	3,328025	-0,100972	0,209964	0,024974	0,671017	0,072394	0,238724	0,016078	0,888383	0,446280	-3,313268	-0,819137	-2,816754	-1,103411	-11,546004	21,464141	9,816208	0,072394	0,238724	0,016078	19,628227	-5,236644	-3,313268	0,072394	0,238724	0,016078	19,628227	-5,236644	-3,313268
11:23:39,20	0,528015	3,328025	-0,100972	0,209964	0,024974	0,671017	0,069205	0,239235	0,017632	0,830427	0,308206	-3,305278	-0,823840	-2,817403	-1,104586	-11,548963	21,485274	9,811876	0,069205	0,239235	0,017632	19,610365	-5,124352	-3,305278	0,069205	0,239235	0,017632	19,610365	-5,124352	-3,305278
11:23:39,25	0,528015	3,328025	-0,100972	0,209964	0,024974	0,671017	0,072118	0,242983	0,016457	0,652323	0,446590	-3,309610	-0,821496	-2,819249	-1,103004	-11,563228	21,497609	9,840658	0,072118	0,242983	0,016457	19,726525	-5,214695	-3,309610	0,072118	0,242983	0,016457	19,726525	-5,214695	-3,309610
11:23:39,30	0,528015	3,328025	-0,100972	0,209964	0,024974	0,671017	0,072545	0,240030	0,018038	0,809465	0,450259	-3,280829	-0,818586	-2,818252	-1,106135	-11,564354	21,468000	9,813206	0,072545	0,240030	0,018038	19,651802	-5,244525	-3,280829	0,072545	0,240030	0,018038	19,651802	-5,244525	-3,280829
11:23:39,35	0,528015	3,328025	-0,100972	0,209964	0,024974	0,671017	0,070226	0,238009	0,014907	0,888346	0,343526	-3,308280	-0,819707	-2,823762	-1,100307	-11,572131	21,483438	9,784997	0,070226	0,238009	0,014907	19,572043	-5,169254	-3,308280	0,070226	0,238009	0,014907	19,572043	-5,169254	-3,308280
11:23:39,40	0,528015	3,328025	-0,100972	0,209964	0,024974	0,671017	0,075559	0,236224	0,020735	0,990635	0,606365	-3,336489	-0,820268	-2,818250	-1,103005	-11,524366	21,453301	9,819819	0,075559	0,236224	0,020735	19,534229	-5,325021	-3,336489	0,075559	0,236224	0,020735	19,534229	-5,325021	-3,336489
11:23:39,45	0,528015	3,328025	-0,100972	0,209964	0,024974	0,671017	0,071066	0,239466	0,018038	0,819838	0,429155	-3,301667	-0,819178	-2,820803	-1,105370	-11,570055	21,448064	9,787454	0,071066	0,239466	0,018038	19,617922	-5,149519	-3,301667	0,071066	0,239466	0,018038	19,617922	-5,149519	-3,301667
11:23:39,51	0,528015	3,328025	-0,100972	0,209964	0,024974	0,671017	0,072732	0,237246	0,015673	0,907912	0,478851	-3,334033	-0,820327	-2,816731	-1,102641	-11,557222	21,475935	9,816030	0,072732	0,237246	0,015673	19,531706	-5,230624	-3,334033	0,072732	0,237246	0,015673	19,531706	-5,230624	-3,334033
11:23:39,56	0,528015	3,328025	-0,100972	0,209964	0,024974	0,671017	0,069249	0,239286	0,013727	0,799461	0,307120	-3,318006	-0,819203	-2,816767	-1,107316	-11,563095	21,441321	9,803480	0,069249	0,239286	0,013727	19,583412	-5,128918	-3,318006	0,069249	0,239286	0,013727	19,583412	-5,128918	-3,318006
11:23:39,61	0,528015	3,328025	-0,100972	0,209964	0,024974	0,671017	0,069249	0,239286	0,013727	0,799461	0,307120	-3,318006	-0,819226	-2,818700	-1,103036	-11,594562	21,467525	9,816284	0,069249	0,239286	0,013727	19,583412	-5,128918	-3,318006	0,069249	0,239286	0,013727	19,583412	-5,128918	-3,318006
11:23:39,66	0,528015	3,328025	-0,100972	0,209964	0,024974	0,671017	0,070934	0,238339	0,018006	0,855674	0,354403	-3,305203	-0,823895	-2,819696	-1,104608	-11,570427	21,446445	9,781446	0,070934	0,238339	0,018006	19,565271	-5,213933	-3,305203	0,070934	0,238339	0,018006	19,565271	-5,213933	-3,305203
11:23:39,71	0,528015	3,328025	-0,100972	0,209964	0,024974	0,671017	0,074131	0,241884	0,016434	0,665143	0,552103	-3,340040	-0,824484	-2,819889	-1,102656	-11,582754	21,475132	9,800554	0,074131	0,241884	0,016434	19,653026	-5,267218	-3,340040	0,074131	0,241884	0,016434	19,653026	-5,267218	-3,340040
11:23:39,76	0,528015	3,328025	-0,100972	0,209964	0,024974	0,671017	0,074593	0,242298	0,018386	0,662269	0,551084	-3,320932	-0,815689	-2,819518	-1,105754	-11,575541	21,419177	9,797303	0,074593	0,242298	0,018386	19,682691	-5,304467	-3,320932	0,074593	0,242298	0,018386	19,682691	-5,304467	-3,320932
11:23:39,81	0,528015	3,328025	-0,100972	0,209964	0,024974	0,671017	0,069874	0,234866	0,015288	1,003885	0,339933	-3,324184	-0,818617	-2,821186	-1,105356	-11,577478	21,435749	9,806548	0,069874	0,234866	0,015288	19,440889	-5,145197	-3,324184	0,069874	0,234866	0,015288	19,440889	-5,145197	-3,324184
11:23:39,86	0,528015	3,328025	-0,100972	0,209964	0,024974	0,671017	0,072783	0,236569	0,015686	0,928750	0,481213	-3,314938	-0,819257	-2,820964	-1,104595	-11,598999	21,425427	9,801052	0,072783	0,236569	0,015686	19,499383	-5,232237	-3,314938	0,072783	0,236569	0,015686	19,499383	-5,232237	-3,314938
11:23:39,91	0,528015	3,328025	-0,100972	0,209964	0,024974	0,671017	0,072911	0,237233	0,016448	0,874481	0,474380	-3,320434	-0,822130	-2,819286	-1,102648	-11,574315	21,454805	9,805153	0,072911	0,237233	0,016448	19,497300	-5,249099	-3,320434	0,072911	0,237233	0,016448	19,497300	-5,249099	-3,320434
11:23:39,96	0,528015	3,328025	-0,100972	0,209964	0,024974	0,671017	0,072894	0,240561	0,018394	0,739240	0,480181	-3,316334	-0,821020	-2,822302	-1,105921	-11,564798	21,467903	9,820938	0,072894	0,240561	0,018394	19,623261	-5,241959	-3,316334	0,072894	0,240561	0,018394	19,623261	-5,241959	-3,316334
11:23:40,01	0,528015	3,328025	-0,100972	0,209964	0,024974	0,671017	0,074951	0,238091	0,015121	0,883748	0,588871	-3,300548	-0,819172	-2,818198	-1,105347	-11,552555	21,438236	9,821249	0,074951	0,238091	0,015121	19,573924	-5,294793	-3,300548	0,074951	0,238091	0,015121	19,573924	-5,294793	-3,300548
11:23:40,06	0,528015	3,328025	-0,100972	0,209964	0,024974	0,671017	0,072877	0,239245	0,015685	0,790300	0,485823	-3,305446	-0,815616	-2,816761	-1,107273	-11,529185	21,425504	9,832291	0,072877	0,239245	0,015685	19,571049	-5,235025	-3,305446	0,072877	0,239245	0,015685	19,571049	-5,235025	-3,305446
11:23:40,11	0,528015	3,328025	-0,100972	0,209964	0,024974	0,671017	0,067450	0,236182	0,013770	0,964135	0,250844	-3,289196	-0,818168	-2,817814	-1,107598	-11,591522	21,448939	9,782408	0,067450	0,236182	0,013770	19,504408	-5,043967	-3,289196	0,067450	0,236182	0,013770	19,504408	-5,043967	-3,289196
11:23:40,16	0,528015	3,328025	-0,100972	0,209964	0,024974	0,671017	0,069638	0,237866	0,013445	0,865682	0,298921	-3,339078	-0,833097	-2,800529	-1,138965	-10,472302	22,005608	9,558283	0,069638	0,237866	0,013445	19,538167	-5,167655	-3,339078	0,069638	0,237866	0,013445	19,538167	-5,167655	-3,339078
11:23:40,21	0,528015	3,328025	-0,100972	0,209964	0,024974	0,671017	0,062133	0,259437	-0,017923	0,785672	0,599625	-3,563204	-0,844510	-2,808523	-1,111256	-10,895890	22,660196	9,427921	0,062133	0,259437	-0,017923	21,151507	-4,277848	-3,563204	0,062133	0,259437	-0,017923	21,151507	-4,277848	-3,563204
11:23:40,26	0,527950	3,327996	-0,100989	0,209995	0,024985	0,721024	0,074763	0,265324	0,009786	0,834660	0,562219	-3,693565	-0,842060	-2,812716	-1,110565	-11,159282	22,721978	9,446524	0,074763	0,265324	0,009786	21,662600	-5,306656	-3,693565	0,074763	0,265324	0,009786	21,662600	-5,306656	-3,693565
11:23:40,31	0,527950	3,327996	-0,100989	0,209995	0,024985	0,721024	0,077169	0,261106	0,010478	0,975829	0,428349	-3,674963	-0,840294	-2,815768	-1,109787	-11,167441	22,710981	9,431099	0,077169	0,261106	0,010478	21,472619	-5,629417	-3,674963	0,077169	0,261106	0,010478	21,472619	-5,629417	-3,674963
11:23:40,36	0,527950	3,327996	-0,100989	0,209995	0,024985	0,721024	0,078929	0,258050	0,011256	1,121105	0,518297	-3,690388	-0,842779	-2,814584	-1,112491	-11,201762	22,679351	9,485127	0,078929	0,258050	0,011256	21,378049	-5,677623	-3,690388	0,078929	0,258050	0,011256	21,378049	-5,677623	-3,690388
11:23:40,41	0,527950	3,327996	-0,100989	0,209995	0,024985	0,721024	0,079146	0,260795	0,008551	0,933830	0,515693	-3,636360	-0,841615	-2,815939	-1,110567	-11,219150	22,680648	9,459951	0,079146	0,260795	0,008551	21,406228	-5,697291	-3,636360	0,079146	0,260795	0,008551	21,406228	-5,697291	-3,636360
11:23:40,46	0,527950	3,327996	-0,100989	0,209995	0,024985	0,721024	0,079738	0,259109	0,010475	1,013925	0,530755	-3,661536	-0,841628	-2,812670	-1,110195	-11,215503	22,673978	9,455110	0,079738	0,259109	0,010475	21,353983	-5,728678	-3,661536	0,079738	0,259109	0,010475	21,353983	-5,728678	-3,661536
11:23:40,51	0,527950	3,327996	-0,100989	0,209995	0,024985	0,721024	0,076914	0,260755	0,010848	0,924405	0,390387	-3,666376	-0,837571	-2,818451	-1,110572	-11,247445	22,633104	9,449357	0,076914	0,260755	0,010848	21,393636	-5,647342	-3,666376	0,076914	0,260755	0,010848	21,393636	-5,647342	-3,666376
11:23:40,56	0,527950	3,327996	-0,100989	0,209995	0,024985	0,721024	0,079891	0,254351	0,010471	1,206032	0,537977	-3,672129	-0,841673	-2,816213	-1,110198	-11,237119	22,644981	9,444182	0,079891	0,254351	0,010471	21,172567	-5,733463	-3,672129	0,079891	0,254351	0,010471	21,172567	-5,733463	-3,672129
11:23:40,61	0,527950	3,327996	-0,100989	0,209995	0,024985	0,721024	0,080004	0,259022	0,010845	0,978556	0,546873	-3,677305	-0,838625	-2,813974	-1,110183	-11,204757	22,709480	9,451610	0,080004	0,259022	0,010845	21,311814	-5,733462	-3,677305	0,080004	0,259022	0,010845	21,311814	-5,733462	-3,677305
11:23:40,66	0,527950	3,327996	-0,100989	0,209995	0,024985	0,721024	0,076541	0,257501	0,010860	1,129688	0,362572	-3,669876	-0,834224	-2,775678	-1,124731	-9,168147	22,274950	9,228558	0,076541	0,257501	0,010860	21,343546	-5,645916	-3,669876	0,076541	0,257501	0,010860	21,343546	-5,645916	-3,669876
11:23:40,71	0,527950	3,327996	-0,100989	0,209995	0,024985	0,721024	0,041175	0,272838	-0,003688	0,974163	0,504544	-3,892929	-0,843964	-2,770896	-1,113099	-8,972399	22,799026	9,118998	0,041175	0,272838	-0,003688	22,391964	-2,727688	-3,892929	0,041175	0,272838	-0,003688	22,391964	-2,727688	-3,892929
11:23:40,76	0,528076	3,328015	-0,100975	0,209980	0,024990	0,771045	0,041904	0,283665	0,007943	0,962907	0,449929	-4,002488	-0,842700	-2,777516	-1,119043	-9,241401	22,869222	9,092949	0,041904	0,283665	0,007943	23,230610	-2,839518	-4,002488	0,041904	0,283665	0,007943	23,230610	-2,839518	-4,002488
11:23:40,81	0,528076	3,328015	-0,100975	0,209980	0,024990	0,771045	0,047005	0,279260	0,001999	1,118257	0,447112	-4,028538	-0,842781	-2,781798	-1,117102	-9,283305	22,837099	9,090520	0,047005	0,279260	0,001999	23,040169	-3,242750	-4,028538	0,047005	0,279260	0,001999	23,040169	-3,242750	-4,028538
11:23:40,86	0,528076	3,328015	-0,100975	0,209980	0,024990	0,771045	0,050754	0,277189	0,003940	1,177186	0,621850	-4,030967	-0,841686	-2,777051	-1,116329	-9,307127	22,838122	9,125136	0,050754	0,277189	0,003940	22,936511	-3,362337	-4,030967	0,050754	0,277189	0,003940	22,936511	-3,362337	-4,030967
11:23:40,91	0,528076	3,328015	-0,100975	0,209980	0,024990	0,771045	0,046095	0,278614	0,004714	1,092060	0,358455	-3,996350	-0,842859	-2,779214	-1,115957	-9,311093	22,827274	9,095009	0,046095	0,278614	0,004714	22,963249	-3,260022	-3,996350	0,046095	0,278614	0,004714	22,963249	-3,260022	-3,996350
11:23:40,96	0,528076	3,328015	-0,100975	0,209980	0,024990	0,771045	0,048555	0,278549	0,005086	1,084074	0,488331	-4,026478	-0,847011	-2,776840	-1,117512	-9,317374	22,842391	9,120364	0,048555	0,278549	0,005086	22,950143	-3,323206	-4,026478	0,048555	0,278549	0,005086	22,950143	-3,323206	-4,026478
11:23:41,01	0,528076	3,328015	-0,100975	0,209980	0,024990	0,771045	0,048575	0,283331	0,003531	0,845320	0,476391	-4,001122	-0,839962	-2,778681	-1,115946	-9,331569	22,833544	9,120219	0,048575	0,283331	0,003531	23,086839	-3,336744	-4,001122	0,048575	0,283331	0,003531	23,086839	-3,336744	-4,001122
11:23:41,06	0,528076	3,328015	-0,100975	0,209980	0,024990	0,771045	0,046645	0,276306	0,005097	1,195869	0,368154	-4,001268	-0,842266	-2,776875	-1,118294	-9,294816	22,814695	9,091465	0,046645	0,276306	0,005097	22,885913	-3,293465	-4,001268	0,046645	0,276306	0,005097	22,885913	-3,293465	-4,001268
11:23:41,11	0,528076	3,328015	-0,100975	0,209980	0,024990	0,771045	0,046233	0,279205	0,002749	1,047205	0,388008	-4,030022	-0,840564	-2,778631	-1,115549	-9,325457	22,800530	9,128451	0,046233	0,279205	0,002749	22,964773	-3,241306	-4,030022	0,046233	0,279205	0,002749	22,964773	-3,241306	-4,030022
11:23:41,16	0,528076	3,328015	-0,100975	0,209980	0,024990	0,771045	0,046903	0,276852	0,005494	1,141943	0,403355	-3,993036	-0,841819	-2,778622	-1,116343	-9,359422	22,799321	9,129029	0,046903	0,276852	0,005494	22,874846	-3,278494	-3,993036	0,046903	0,276852	0,005494	22,874846	-3,278494	-3,993036
11:23:41,21	0,528076	3,328015	-0,100975	0,209980	0,024990	0,771045	0,047523	0,277944	0,004699	1,067155	0,406784	-3,992458	-0,841729	-2,779613	-1,118663	-9,330260	22,838207	9,121565	0,047523	0,277944	0,004699	22,885741	-3,323733	-3,992458	0,047523	0,277944	0,004699	22,885741	-3,323733	-3,992458
11:23:41,26	0,528076	3,328015	-0,100975	0,209980	0,024990	0,771045	0,048336	0,277371	0,002379	1,145207	0,454873	-3,999922	-0,842930	-2,779734	-1,118632	-9,330821	22,824110	9,164481	0,048336	0,277371	0,002379	22,918815	-3,339467	-3,999922	0,048336	0,277371	0,002379	22,918815	-3,339467	-3,999922
11:23:41,31	0,528076	3,328015	-0,100975	0,209980	0,024990	0,771045	0,049040	0,278350	0,002410	1,081800	0,498087	-3,957006	-0,841747	-2,778934	-1,115170	-9,320869	22,770138	9,112415	0,049040	0,278350	0,002410	22,932274	-3,351582	-3,957006	0,049040	0,278350	0,002410	22,932274	-3,351582	-3,957006
11:23:41,36	0,528076	3,328015	-0,100975	0,209980	0,024990	0,771045	0,047757	0,277726	0,005872	1,072478	0,466938	-4,009072	-0,843562	-2,779532	-1,117893	-9,352340	22,813740	9,129924	0,047757	0,277726	0,005872	22,873976	-3,281958	-4,009072	0,047757	0,277726	0,005872	22,873976	-3,281958	-4,009072
11:23:41,41	0,528076	3,328015	-0,100975	0,209980	0,024990	0,771045	0,049182	0,278998	0,003150	1,028361	0,491997	-3,991562	-0,838836	-2,778289	-1,116322	-9,335290	22,786099	9,138599	0,049182	0,278998	0,003150	22,929708	-3,368785	-3,991562	0,049182	0,278998	0,003150	22,929708	-3,368785	-3,991562
11:23:41,46	0,528076	3,328015	-0,100975	0,209980	0,024990	0,771045	0,045743	0,275527	0,004721	1,193446	0,341751	-3,982887	-0,842974	-2,779331	-1,117494	-9,345671	22,794894	9,138831	0,045743	0,275527	0,004721	22,822311	-3,249062	-3,982887	0,045743	0,275527	0,004721	22,822311	-3,249062	-3,982887
11:23:41,51	0,528076	3,328015	-0,100975	0,209980	0,024990	0,771045	0,048714	0,278590	0,003549	1,036596	0,482869	-3,982655	-0,841723	-2,776233	-1,115958	-9,302912	22,773185	9,103522	0,048714	0,278590	0,003549	22,905906	-3,341188	-3,982655	0,048714	0,278590	0,003549	22,905906	-3,341188	-3,982655
11:23:41,56	0,528076	3,328015	-0,100975	0,209980	0,024990	0,771045	0,045405	0,279055	0,005085	1,014976	0,358698	-4,017965	-0,841842	-2,779249	-1,117902	-9,368000	22,796068	9,125019	0,045405	0,279055	0,005085	22,920818	-3,205621	-4,017965	0,045405	0,279055	0,005085	22,920818	-3,205621	-4,017965
11:23:41,62	0,528076	3,328015	-0,100975	0,209980	0,024990	0,771045	0,048077	0,277650	0,003140	1,075330	0,429802	-3,996467	-0,840687	-2,778813	-1,115958	-9,371461	22,768117	9,128086	0,048077	0,277650	0,003140	22,870848	-3,344222	-3,996467	0,048077	0,277650	0,003140	22,870848	-3,344222	-3,996467
11:23:41,67	0,528076	3,328015	-0,100975	0,209980	0,024990	0,771045	0,047122	0,276868	0,005084	1,090035	0,391109	-3,993400	-0,837658	-2,782312	-1,117095	-9,342265	22,774514	9,123842	0,047122	0,276868	0,005084	22,824199	-3,307931	-3,993400	0,047122	0,276868	0,005084	22,824199	-3,307931	-3,993400
11:23:41,72	0,528076	3,328015	-0,100975	0,209980	0,024990	0,771045	0,048637	0,272496	0,003948	1,337552	0,492009	-3,997645	-0,841833	-2,780894	-1,118678	-9,381473	22,838309	9,126740	0,048637	0,272496	0,003948	22,728462	-3,326010	-3,997645	0,048637	0,272496	0,003948	22,728462	-3,326010	-3,997645
11:23:41,77	0,528076	3,328015	-0,100975	0,209980	0,024990	0,771045	0,049497	0,276820	0,002365	1,148336	0,470868	-3,994746	-0,842950	-2,782691	-1,113195	-9,355256	22,811447	9,155731	0,049497	0,276820	0,002365	22,878698	-3,414650	-3,994746	0,049497	0,276820	0,002365	22,878698	-3,414650	-3,994746
11:23:41,82	0,528076	3,328015	-0,100975	0,209980	0,024990	0,771045	0,051612	0,276889	0,007847	1,134588	0,616966	-3,965756	-0,837165	-2,775230	-1,114882	-9,295452	22,744576	9,105233	0,051612	0,276889	0,007847	22,870375	-3,434551	-3,965756	0,051612	0,276889	0,007847	22,870375	-3,434551	-3,965756
11:23:41,87	0,528076	3,328015	-0,100975	0,209980	0,024990	0,771045	0,042258	0,275609	0,006161	1,173133	0,215798	-4,016253	-0,843565	-2,780265	-1,115166	-9,361256	22,817116	9,138046	0,042258	0,275609	0,006161	22,808447	-3,101449	-4,016253	0,042258	0,275609	0,006161	22,808447	-3,101449	-4,016253
11:23:41,92	0,528076	3,328015	-0,100975	0,209980	0,024990	0,771045	0,049818	0,278634	0,005876	1,045735	0,515681	-3,983440	-0,841934	-2,785036	-1,114804	-9,445465	22,832185	9,124213	0,049818	0,278634	0,005876	22,918537	-3,395057	-3,983440	0,049818	0,278634	0,005876	22,918537	-3,395057	-3,983440
11:23:41,97	0,528076	3,328015	-0,100975	0,209980	0,024990	0,771045	0,053135	0,274837	0,006239	1,214152	0,607669	-3,997274	-0,844228	-2,780133	-1,115560	-9,383178	22,787332	9,147152	0,053135	0,274837	0,006239	22,788848	-3,563403	-3,997274	0,053135	0,274837	0,006239	22,788848	-3,563403	-3,997274
11:23:42,02	0,528076	3,328015	-0,100975	0,209980	0,024990	0,771045	0,050036	0,279275	0,005483	0,975686	0,522891	-3,974334	-0,838249	-2,781676	-1,117068	-9,322149	22,728510	9,151208	0,050036	0,279275	0,005483	22,898750	-3,404911	-3,974334	0,050036	0,279275	0,005483	22,898750	-3,404911	-3,974334
11:23:42,07	0,528076	3,328015	-0,100975	0,209980	0,024990	0,771045	0,048383	0,273325	0,003975	1,264620	0,519197	-3,970278	-0,843007	-2,780991	-1,117957	-9,411970	22,805403	9,156837	0,048383	0,273325	0,003975	22,720668	-3,278842	-3,970278	0,048383	0,273325	0,003975	22,720668	-3,278842	-3,970278
11:23:42,12	0,528076	3,328015	-0,100975	0,209980	0,024990	0,771045	0,050168	0,277789	0,003085	1,054221	0,495807	-3,964649	-0,840043	-2,779475	-1,116349	-9,363403	22,810881	9,115089	0,050168	0,277789	0,003085	22,860621	-3,442391	-3,964649	0,050168	0,277789	0,003085	22,860621	-3,442391	-3,964649
11:23:42,17	0,528076	3,328015	-0,100975	0,209980	0,024990	0,771045	0,047373	0,275979	0,004693	1,177327	0,389789	-4,006398	-0,839502	-2,779600	-1,117505	-9,357988	22,740120	9,123235	0,047373	0,275979	0,004693	22,841705	-3,329002	-4,006398	0,047373	0,275979	0,004693	22,841705	-3,329002	-4,006398
11:23:42,22	0,528076	3,328015	-0,100975	0,209980	0,024990	0,771045	0,047211	0,275448	0,003537	1,146386	0,421435	-3,998251	-0,840062	-2,781122	-1,114775	-9,365005	22,775371	9,132143	0,047211	0,275448	0,003537	22,769049	-3,284640	-3,998251	0,047211	0,275448	0,003537	22,769049	-3,284640	-3,998251
11:23:42,27	0,528076	3,328015	-0,100975	0,209980	0,024990	0,771045	0,048809	0,275172	0,006268	1,187749	0,480820	-3,989344	-0,840124	-2,780967	-1,115943	-9,392812	22,785098	9,147998	0,048809	0,275172	0,006268	22,788759	-3,350684	-3,989344	0,048809	0,275172	0,006268	22,788759	-3,350684	-3,989344
11:23:42,32	0,528076	3,328015	-0,100975	0,209980	0,024990	0,771045	0,048705	0,275304	0,005100	1,175433	0,446484	-3,973488	-0,841228	-2,782376	-1,117096	-9,359518	22,780670	9,138126	0,048705	0,275304	0,005100	22,786763	-3,376882	-3,973488	0,048705	0,275304	0,005100	22,786763	-3,376882	-3,973488
11:23:42,37	0,528076	3,328015	-0,100975	0,209980	0,024990	0,771045	0,050478	0,275555	0,003946	1,175159	0,569731	-3,983360	-0,839425	-2,779499	-1,115916	-9,329329	22,762894	9,151802	0,050478	0,275555	0,003946	22,806245	-3,392820	-3,983360	0,050478	0,275555	0,003946	22,806245	-3,392820	-3,983360
11:23:42,42	0,528076	3,328015	-0,100975	0,209980	0,024990	0,771045	0,047085	0,275432	0,005127	1,181266	0,428296	-3,969684	-0,840702	-2,780860	-1,115554	-9,380786	22,761784	9,141962	0,047085	0,275432	0,005127	22,802680	-3,267858	-3,969684	0,047085	0,275432	0,005127	22,802680	-3,267858	-3,969684
11:23:42,47	0,528076	3,328015	-0,100975	0,209980	0,024990	0,771045	0,048902	0,275858	0,005488	1,132443	0,478799	-3,979524	-0,840702	-2,780051	-1,115943	-9,382899	22,777954	9,147704	0,048902	0,275858	0,005488	22,787269	-3,360030	-3,979524	0,048902	0,275858	0,005488	22,787269	-3,360030	-3,979524
11:23:42,52	0,528076	3,328015	-0,100975	0,209980	0,024990	0,771045	0,048201	0,276262	0,005099	1,124342	0,432430	-3,973783	-0,841250	-2,777043	-1,117497	-9,352234	22,777129	9,148659	0,048201	0,276262	0,005099	22,810942	-3,351368	-3,973783	0,048201	0,276262	0,005099	22,810942	-3,351368	-3,973783
11:23:42,57	0,528076	3,328015	-0,100975	0,209980	0,024990	0,771045	0,045871	0,278240	0,003545	1,036103	0,338214	-3,972827	-0,839519	-2,778084	-1,114769	-9,373928	22,772610	9,161758	0,045871	0,278240	0,003545	22,877978	-3,262642	-3,972827	0,045871	0,278240	0,003545	22,877978	-3,262642	-3,972827
11:23:42,62	0,528076	3,328015	-0,100975	0,209980	0,024990	0,771045	0,045907	0,276221	0,006273	1,126372	0,323560	-3,959729	-0,842274	-2,778400	-1,117871	-9,290364	22,788898	9,124024	0,045907	0,276221	0,006273	22,809694	-3,280124	-3,959729	0,045907	0,276221	0,006273	22,809694	-3,280124	-3,959729
11:23:42,67	0,528076	3,328015	-0,100975	0,209980	0,024990	0,771045	0,047558	0,278449	0,003171	1,066384	0,473658	-3,997462	-0,850899	-2,754799	-1,145114	-7,844129	23,109427	8,866687	0,047558	0,278449	0,003171	22,924633	-3,259663	-3,997462	0,047558	0,278449	0,003171	22,924633	-3,259663	-3,997462
11:23:42,72	0,528076	3,328015	-0,100975	0,209980	0,024990	0,771045	0,031431	0,297719	-0,024072	1,065053	0,727248	-4,254800	-0,861983	-2,768253	-1,130409	-8,705223	23,909685	8,738113	0,031431	0,297719	-0,024072	24,435989	-1,740077	-4,254800	0,031431	0,297719	-0,024072	24,435989	-1,740077	-4,254800
11:23:42,77	0,527961	3,327978	-0,100971	0,209984	0,024984	0,821039	0,048624	0,300591	-0,009367	1,178200	0,475443	-4,383374	-0,863369	-2,768298	-1,130806	-8,790480	23,892367	8,782035	0,048624	0,300591	-0,009367	24,774597	-3,341558	-4,383374	0,048624	0,300591	-0,009367	24,774597	-3,341558	-4,383374
11:23:42,82	0,527961	3,327978	-0,100971	0,209984	0,024984	0,821039	0,049357	0,301769	-0,009763	1,059326	0,448381	-4,339451	-0,857544	-2,773599	-1,129975	-8,820484	23,863118	8,829573	0,049357	0,301769	-0,009763	24,748183	-3,426157	-4,339451	0,049357	0,301769	-0,009763	24,748183	-3,426157	-4,339451
11:23:42,87	0,527961	3,327978	-0,100971	0,209984	0,024984	0,821039	0,051035	0,294073	-0,008932	1,419169	0,524269	-4,291913	-0,859976	-2,774464	-1,130358	-8,846981	23,841342	8,853058	0,051035	0,294073	-0,008932	24,503915	-3,481979	-4,291913	0,051035	0,294073	-0,008932	24,503915	-3,481979	-4,291913
11:23:42,92	0,527961	3,327978	-0,100971	0,209984	0,024984	0,821039	0,053000	0,295747	-0,009315	1,300012	0,614394	-4,268429	-0,859895	-2,767861	-1,130016	-8,799681	23,844115	8,800149	0,053000	0,295747	-0,009315	24,516170	-3,546112	-4,268429	0,053000	0,295747	-0,009315	24,516170	-3,546112	-4,268429
11:23:42,97	0,527961	3,327978	-0,100971	0,209984	0,024984	0,821039	0,047241	0,298979	-0,008973	1,158035	0,354497	-4,321337	-0,859902	-2,771905	-1,128852	-8,818015	23,844357	8,784501	0,047241	0,298979	-0,008973	24,627851	-3,353920	-4,321337	0,047241	0,298979	-0,008973	24,627851	-3,353920	-4,321337
11:23:43,02	0,527961	3,327978	-0,100971	0,209984	0,024984	0,821039	0,050747	0,296963	-0,007810	1,253891	0,520797	-4,336985	-0,858186	-2,772845	-1,130785	-8,833771	23,829979	8,800071	0,050747	0,296963	-0,007810	24,565479	-3,462820	-4,336985	0,050747	0,296963	-0,007810	24,565479	-3,462820	-4,336985
11:23:43,07	0,527961	3,327978	-0,100971	0,209984	0,024984	0,821039	0,050703	0,295007	-0,009742	1,335273	0,512043	-4,321415	-0,859415	-2,771047	-1,130788	-8,842434	23,805999	8,813983	0,050703	0,295007	-0,009742	24,493315	-3,468105	-4,321415	0,050703	0,295007	-0,009742	24,493315	-3,468105	-4,321415
11:23:43,12	0,527961	3,327978	-0,100971	0,209984	0,024984	0,821039	0,049760	0,296970	-0,009745	1,208105	0,467518	-4,307503	-0,858915	-2,772676	-1,126165	-8,935279	23,910624	8,805631	0,049760	0,296970	-0,009745	24,520232	-3,438641	-4,307503	0,049760	0,296970	-0,009745	24,520232	-3,438641	-4,307503
11:23:43,17	0,527961	3,327978	-0,100971	0,209984	0,024984	0,821039	0,050921	0,295723	-0,005123	1,317143	0,395160	-4,315856	-0,857685	-2,740145	-1,137768	-7,385651	23,737085	8,636354	0,050921	0,295723	-0,005123	24,531368	-3,602120	-4,315856	0,050921	0,295723	-0,005123	24,531368	-3,602120	-4,315856
11:23:43,22	0,527961	3,327978	-0,100971	0,209984	0,024984	0,821039	0,022133	0,310923	-0,016725	1,151264	0,327006	-4,485132	-0,874006	-2,764549	-1,143666	-8,273016	24,715180	8,470456	0,022133	0,310923	-0,016725	25,558696	-1,410470	-4,485132	0,022133	0,310923	-0,016725	25,558696	-1,410470	-4,485132
11:23:43,27	0,527966	3,327877	-0,100978	0,209980	0,024983	0,871033	0,051428	0,312856	-0,022623	1,454128	0,592797	-4,651030	-0,877475	-2,766782	-1,141070	-8,561312	24,809793	8,473940	0,051428	0,312856	-0,022623	26,013288	-3,444305	-4,651030	0,051428	0,312856	-0,022623	26,013288	-3,444305	-4,651030
11:23:43,32	0,527966	3,327877	-0,100978	0,209980	0,024983	0,871033	0,055097	0,314743	-0,020028	1,293791	0,486600	-4,647546	-0,876986	-2,771223	-1,141458	-8,609815	24,784717	8,478142	0,055097	0,314743	-0,020028	26,001084	-3,838507	-4,647546	0,055097	0,314743	-0,020028	26,001084	-3,838507	-4,647546
11:23:43,37	0,527966	3,327877	-0,100978	0,209980	0,024983	0,871033	0,058698	0,312099	-0,020416	1,385296	0,644400	-4,643344	-0,874593	-2,770492	-1,141081	-8,595146	24,787046	8,454133	0,058698	0,312099	-0,020416	25,885057	-3,963408	-4,643344	0,058698	0,312099	-0,020416	25,885057	-3,963408	-4,643344
11:23:43,42	0,527966	3,327877	-0,100978	0,209980	0,024983	0,871033	0,056868	0,310392	-0,020038	1,483412	0,560790	-4,667354	-0,877610	-2,770879	-1,142588	-8,614084	24,777669	8,531888	0,056868	0,310392	-0,020038	25,849173	-3,903380	-4,667354	0,056868	0,310392	-0,020038	25,849173	-3,903380	-4,667354
11:23:43,47	0,527966	3,327877	-0,100978	0,209980	0,024983	0,871033	0,058712	0,312812	-0,021545	1,339991	0,644943	-4,589599	-0,874075	-2,768212	-1,142232	-8,607502	24,764855	8,493438	0,058712	0,312812	-0,021545	25,895709	-3,963946	-4,589599	0,058712	0,312812	-0,021545	25,895709	-3,963946	-4,589599
11:23:43,52	0,527966	3,327877	-0,100978	0,209980	0,024983	0,871033	0,054635	0,311083	-0,021189	1,422076	0,445060	-4,628048	-0,874130	-2,769684	-1,145712	-8,614227	24,725962	8,513532	0,054635	0,311083	-0,021189	25,842093	-3,843806	-4,628048	0,054635	0,311083	-0,021189	25,842093	-3,843806	-4,628048
11:23:43,57	0,527966	3,327877	-0,100978	0,209980	0,024983	0,871033	0,055937	0,310395	-0,024669	1,420810	0,526366	-4,607955	-0,875346	-2,771416	-1,144570	-8,656259	24,770287	8,499686	0,055937	0,310395	-0,024669	25,786815	-3,864675	-4,607955	0,055937	0,310395	-0,024669	25,786815	-3,864675	-4,607955
11:23:43,62	0,527966	3,327877	-0,100978	0,209980	0,024983	0,871033	0,058045	0,310582	-0,023527	1,428436	0,577452	-4,621800	-0,871752	-2,774181	-1,144555	-8,629102	24,744819	8,479413	0,058045	0,310582	-0,023527	25,809151	-3,979119	-4,621800	0,058045	0,310582	-0,023527	25,809151	-3,979119	-4,621800
11:23:43,67	0,527966	3,327877	-0,100978	0,209980	0,024983	0,871033	0,058643	0,306087	-0,023513	1,653727	0,644775	-4,642074	-0,872316	-2,770884	-1,141877	-8,662038	24,745273	8,463185	0,058643	0,306087	-0,023513	25,681542	-3,958699	-4,642074	0,058643	0,306087	-0,023513	25,681542	-3,958699	-4,642074
11:23:43,72	0,527966	3,327877	-0,100978	0,209980	0,024983	0,871033	0,056070	0,308224	-0,020835	1,526512	0,482225	-4,658302	-0,870608	-2,769039	-1,141085	-8,633738	24,729601	8,472977	0,056070	0,308224	-0,020835	25,722105	-3,919264	-4,658302	0,056070	0,308224	-0,020835	25,722105	-3,919264	-4,658302
11:23:43,77	0,527966	3,327877	-0,100978	0,209980	0,024983	0,871033	0,053618	0,307668	-0,020042	1,556027	0,387046	-4,648510	-0,875319	-2,772983	-1,144175	-8,640518	24,744416	8,488538	0,053618	0,307668	-0,020042	25,707937	-3,821932	-4,648510	0,053618	0,307668	-0,020042	25,707937	-3,821932	-4,648510
11:23:43,82	0,527966	3,327877	-0,100978	0,209980	0,024983	0,871033	0,059389	0,309775	-0,023133	1,455886	0,673868	-4,632949	-0,874774	-2,772169	-1,143782	-8,648017	24,715819	8,502210	0,059389	0,309775	-0,023133	25,773221	-3,988146	-4,632949	0,059389	0,309775	-0,023133	25,773221	-3,988146	-4,632949
11:23:43,87	0,527966	3,327877	-0,100978	0,209980	0,024983	0,871033	0,058412	0,309710	-0,022740	1,430755	0,630860	-4,619277	-0,874113	-2,771266	-1,143379	-8,609827	24,706634	8,501526	0,058412	0,309710	-0,022740	25,742981	-3,954448	-4,619277	0,058412	0,309710	-0,022740	25,742981	-3,954448	-4,619277
11:23:43,92	0,527966	3,327877	-0,100978	0,209980	0,024983	0,871033	0,057299	0,309590	-0,022337	1,448154	0,610662	-4,619960	-0,874750	-2,771410	-1,144965	-8,638928	24,725432	8,479035	0,057299	0,309590	-0,022337	25,750932	-3,887292	-4,619960	0,057299	0,309590	-0,022337	25,750932	-3,887292	-4,619960
11:23:43,97	0,527966	3,327877	-0,100978	0,209980	0,024983	0,871033	0,057742	0,310069	-0,023923	1,424938	0,599106	-4,642451	-0,872410	-2,772821	-1,143390	-8,645329	24,708534	8,497177	0,057742	0,310069	-0,023923	25,765374	-3,933639	-4,642451	0,057742	0,310069	-0,023923	25,765374	-3,933639	-4,642451
11:23:44,02	0,527966	3,327877	-0,100978	0,209980	0,024983	0,871033	0,057794	0,307337	-0,022347	1,549162	0,604737	-4,624310	-0,872891	-2,771074	-1,141432	-8,603409	24,737064	8,501490	0,057794	0,307337	-0,022347	25,675144	-3,932121	-4,624310	0,057794	0,307337	-0,022347	25,675144	-3,932121	-4,624310
11:23:44,07	0,527966	3,327877	-0,100978	0,209980	0,024983	0,871033	0,056522	0,308627	-0,020390	1,527754	0,560607	-4,619997	-0,871290	-2,769995	-1,146898	-8,655334	24,703013	8,504695	0,056522	0,308627	-0,020390	25,754994	-3,876362	-4,619997	0,056522	0,308627	-0,020390	25,754994	-3,876362	-4,619997
11:23:44,13	0,527966	3,327877	-0,100978	0,209980	0,024983	0,871033	0,054787	0,307780	-0,025856	1,516347	0,442439	-4,616791	-0,869435	-2,769695	-1,141449	-8,631155	24,721140	8,497232	0,054787	0,307780	-0,025856	25,677096	-3,858325	-4,616791	0,054787	0,307780	-0,025856	25,677096	-3,858325	-4,616791
11:23:44,17	0,527966	3,327877	-0,100978	0,209980	0,024983	0,871033	0,053599	0,306323	-0,020407	1,619888	0,392563	-4,624254	-0,871297	-2,774219	-1,138748	-8,691174	24,713184	8,485267	0,053599	0,306323	-0,020407	25,666281	-3,814979	-4,624254	0,053599	0,306323	-0,020407	25,666281	-3,814979	-4,624254
11:23:44,22	0,527966	3,327877	-0,100978	0,209980	0,024983	0,871033	0,058448	0,305674	-0,017705	1,616761	0,596693	-4,636219	-0,873574	-2,770205	-1,141853	-8,638957	24,716935	8,486942	0,058448	0,305674	-0,017705	25,612169	-3,991468	-4,636219	0,058448	0,305674	-0,017705	25,612169	-3,991468	-4,636219
11:23:44,27	0,527966	3,327877	-0,100978	0,209980	0,024983	0,871033	0,056111	0,309653	-0,020811	1,439187	0,518512	-4,634545	-0,874731	-2,771203	-1,143014	-8,643816	24,761174	8,493612	0,056111	0,309653	-0,020811	25,746981	-3,886191	-4,634545	0,056111	0,309653	-0,020811	25,746981	-3,886191	-4,634545
11:23:44,32	0,527966	3,327877	-0,100978	0,209980	0,024983	0,871033	0,057553	0,310156	-0,021971	1,448954	0,567190	-4,627874	-0,872985	-2,769799	-1,142234	-8,637206	24,720762	8,497131	0,057553	0,310156	-0,021971	25,796173	-3,950742	-4,627874	0,057553	0,310156	-0,021971	25,796173	-3,950742	-4,627874
11:23:44,37	0,527966	3,327877	-0,100978	0,209980	0,024983	0,871033	0,055465	0,309346	-0,021192	1,459364	0,484529	-4,624356	-0,872511	-2,770160	-1,144978	-8,678520	24,695369	8,488750	0,055465	0,309346	-0,021192	25,743024	-3,869472	-4,624356	0,055465	0,309346	-0,021192	25,743024	-3,869472	-4,624356
11:23:44,42	0,527966	3,327877	-0,100978	0,209980	0,024983	0,871033	0,055540	0,308755	-0,023936	1,447471	0,465369	-4,632737	-0,870635	-2,767746	-1,145741	-8,622278	24,700228	8,484629	0,055540	0,308755	-0,023936	25,684702	-3,894553	-4,632737	0,055540	0,308755	-0,023936	25,684702	-3,894553	-4,632737
11:23:44,47	0,527966	3,327877	-0,100978	0,209980	0,024983	0,871033	0,052511	0,308338	-0,024698	1,501482	0,354140	-4,636858	-0,872970	-2,773780	-1,143783	-8,638370	24,717679	8,482863	0,052511	0,308338	-0,024698	25,705982	-3,768009	-4,636858	0,052511	0,308338	-0,024698	25,705982	-3,768009	-4,636858
11:23:44,52	0,527966	3,327877	-0,100978	0,209980	0,024983	0,871033	0,058904	0,307343	-0,022740	1,560275	0,663912	-4,638624	-0,874058	-2,769809	-1,142320	-8,642754	24,688123	8,517810	0,058904	0,307343	-0,022740	25,686688	-3,960083	-4,638624	0,058904	0,307343	-0,022740	25,686688	-3,960083	-4,638624
11:23:44,57	0,527966	3,327877	-0,100978	0,209980	0,024983	0,871033	0,056010	0,310271	-0,021277	1,380244	0,524367	-4,603676	-0,870681	-2,769842	-1,142239	-8,654373	24,700475	8,497052	0,056010	0,310271	-0,021277	25,736486	-3,872392	-4,603676	0,056010	0,310271	-0,021277	25,736486	-3,872392	-4,603676
11:23:44,62	0,527966	3,327877	-0,100978	0,209980	0,024983	0,871033	0,054350	0,307329	-0,021196	1,538107	0,421810	-4,624435	-0,876600	-2,769462	-1,141098	-8,669309	24,697702	8,485765	0,054350	0,307329	-0,021196	25,663415	-3,844641	-4,624435	0,054350	0,307329	-0,021196	25,663415	-3,844641	-4,624435
11:23:44,67	0,527966	3,327877	-0,100978	0,209980	0,024983	0,871033	0,056980	0,312645	-0,020055	1,251768	0,547033	-4,635721	-0,870444	-2,775129	-1,143775	-8,681270	24,671871	8,506294	0,056980	0,312645	-0,020055	25,794438	-3,925889	-4,635721	0,056980	0,312645	-0,020055	25,794438	-3,925889	-4,635721
11:23:44,72	0,527966	3,327877	-0,100978	0,209980	0,024983	0,871033	0,058810	0,304481	-0,022733	1,647993	0,644736	-4,615192	-0,874225	-2,769820	-1,143801	-8,659970	24,713043	8,497853	0,058810	0,304481	-0,022733	25,549717	-3,971820	-4,615192	0,058810	0,304481	-0,022733	25,549717	-3,971820	-4,615192
11:23:44,77	0,527966	3,327877	-0,100978	0,209980	0,024983	0,871033	0,056103	0,310409	-0,022758	1,386030	0,501830	-4,623633	-0,871788	-2,771355	-1,141463	-8,627047	24,692839	8,471413	0,056103	0,310409	-0,022758	25,753122	-3,902223	-4,623633	0,056103	0,310409	-0,022758	25,753122	-3,902223	-4,623633
11:23:44,83	0,527966	3,327877	-0,100978	0,209980	0,024983	0,871033	0,056214	0,307531	-0,020420	1,534647	0,546218	-4,650074	-0,872419	-2,769524	-1,142229	-8,641596	24,708393	8,506606	0,056214	0,307531	-0,020420	25,675821	-3,866551	-4,650074	0,056214	0,307531	-0,020420	25,675821	-3,866551	-4,650074
11:23:44,88	0,527966	3,327877	-0,100978	0,209980	0,024983	0,871033	0,054943	0,308993	-0,021187	1,464797	0,459776	-4,614881	-0,871910	-2,773162	-1,142626	-8,686525	24,702714	8,501830	0,054943	0,308993	-0,021187	25,720770	-3,853261	-4,614881	0,054943	0,308993	-0,021187	25,720770	-3,853261	-4,614881
11:23:44,93	0,527966	3,327877	-0,100978	0,209980	0,024983	0,871033	0,057839	0,306734	-0,021583	1,554914	0,574295	-4,619657	-0,869013	-2,774360	-1,142258	-8,703085	24,663596	8,471775	0,057839	0,306734	-0,021583	25,633508	-3,966074	-4,619657	0,057839	0,306734	-0,021583	25,633508	-3,966074	-4,619657
11:23:44,98	0,527966	3,327877	-0,100978	0,209980	0,024983	0,871033	0,057429	0,303626	-0,021216	1,674364	0,558164	-4,649711	-0,877629	-2,751288	-1,158263	-7,481895	24,818276	8,301426	0,057429	0,303626	-0,021216	25,508993	-3,949976	-4,649711	0,057429	0,303626	-0,021216	25,508993	-3,949976	-4,649711
11:23:45,03	0,527966	3,327877	-0,100978	0,209980	0,024983	0,871033	0,041755	0,322623	-0,037221	1,431058	0,723383	-4,820060	-0,882879	-2,755589	-1,149626	-7,872682	25,465398	8,127987	0,041755	0,322623	-0,037221	26,756973	-2,554387	-4,820060	0,041755	0,322623	-0,037221	26,756973	-2,554387	-4,820060
11:23:45,08	0,528027	3,327976	-0,100982	0,209986	0,025010	0,921027	0,048105	0,325020	-0,028583	1,671453	0,391599	-4,993499	-0,888426	-2,761487	-1,145805	-8,154740	25,506346	8,188604	0,048105	0,325020	-0,028583	27,185519	-3,384659	-4,993499	0,048105	0,325020	-0,028583	27,185519	-3,384659	-4,993499
11:23:45,13	0,528027	3,327976	-0,100982	0,209986	0,025010	0,921027	0,055987	0,326874	-0,024763	1,469465	0,536707	-4,932883	-0,889079	-2,763394	-1,141558	-8,197067	25,496219	8,166354	0,055987	0,326874	-0,024763	27,129090	-3,858269	-4,932883	0,055987	0,326874	-0,024763	27,129090	-3,858269	-4,932883
11:23:45,18	0,528027	3,327976	-0,100982	0,209986	0,025010	0,921027	0,057964	0,326487	-0,020516	1,459677	0,607939	-4,955133	-0,885691	-2,764938	-1,144271	-8,238057	25,428542	8,185995	0,057964	0,326487	-0,020516	27,088890	-3,942263	-4,955133	0,057964	0,326487	-0,020516	27,088890	-3,942263	-4,955133
11:23:45,23	0,528027	3,327976	-0,100982	0,209986	0,025010	0,921027	0,057608	0,322780	-0,023229	1,573324	0,587749	-4,935491	-0,882740	-2,762258	-1,145822	-8,231866	25,450832	8,198187	0,057608	0,322780	-0,023229	26,911555	-3,934479	-4,935491	0,057608	0,322780	-0,023229	26,911555	-3,934479	-4,935491
11:23:45,28	0,528027	3,327976	-0,100982	0,209986	0,025010	0,921027	0,053811	0,321565	-0,024779	1,658909	0,384525	-4,923299	-0,883921	-2,761894	-1,143101	-8,229901	25,430226	8,200546	0,053811	0,321565	-0,024779	26,901755	-3,839643	-4,923299	0,053811	0,321565	-0,024779	26,901755	-3,839643	-4,923299
11:23:45,33	0,528027	3,327976	-0,100982	0,209986	0,025010	0,921027	0,054086	0,322770	-0,022059	1,579400	0,410845	-4,920940	-0,881652	-2,763698	-1,146579	-8,261117	25,419732	8,231843	0,054086	0,322770	-0,022059	26,916817	-3,834935	-4,920940	0,054086	0,322770	-0,022059	26,916817	-3,834935	-4,920940
11:23:45,38	0,528027	3,327976	-0,100982	0,209986	0,025010	0,921027	0,054514	0,319902	-0,025537	1,703812	0,411305	-4,889644	-0,886872	-2,760416	-1,146233	-8,217334	25,407549	8,177080	0,054514	0,319902	-0,025537	26,816133	-3,868058	-4,889644	0,054514	0,319902	-0,025537	26,816133	-3,868058	-4,889644
11:23:45,43	0,528027	3,327976	-0,100982	0,209986	0,025010	0,921027	0,054282	0,326064	-0,025191	1,394747	0,443256	-4,944406	-0,889915	-2,760356	-1,147039	-8,279706	25,462932	8,184314	0,054282	0,326064	-0,025191	26,990757	-3,817905	-4,944406	0,054282	0,326064	-0,025191	26,990757	-3,817905	-4,944406
11:23:45,48	0,528027	3,327976	-0,100982	0,209986	0,025010	0,921027	0,055751	0,328729	-0,025996	1,272927	0,437940	-4,937173	-0,879796	-2,727074	-1,159503	-6,291220	25,278802	7,967138	0,055751	0,328729	-0,025996	27,078166	-3,938541	-4,937173	0,055751	0,328729	-0,025996	27,078166	-3,938541	-4,937173
11:23:45,53	0,528027	3,327976	-0,100982	0,209986	0,025010	0,921027	0,021869	0,336607	-0,038460	1,698046	0,490198	-5,154349	-0,893183	-2,743204	-1,165005	-6,894230	25,901274	7,848177	0,021869	0,336607	-0,038460	28,121718	-1,226514	-5,154349	0,021869	0,336607	-0,038460	28,121718	-1,226514	-5,154349
11:23:45,58	0,527991	3,327983	-0,100962	0,209993	0,025005	0,971051	0,042532	0,340136	-0,043963	1,752130	0,731198	-5,273310	-0,893725	-2,746681	-1,161600	-7,176742	25,950381	7,879042	0,042532	0,340136	-0,043963	28,452797	-2,607532	-5,273310	0,042532	0,340136	-0,043963	28,452797	-2,607532	-5,273310
11:23:45,63	0,527991	3,327983	-0,100962	0,209993	0,025005	0,971051	0,045814	0,338867	-0,040557	1,719407	0,632659	-5,242444	-0,893233	-2,745244	-1,162802	-7,203954	25,908680	7,854790	0,045814	0,338867	-0,040557	28,320431	-2,963728	-5,242444	0,045814	0,338867	-0,040557	28,320431	-2,963728	-5,242444
11:23:45,68	0,527991	3,327983	-0,100962	0,209993	0,025005	0,971051	0,044323	0,339158	-0,041759	1,654512	0,552417	-5,266696	-0,890925	-2,748075	-1,164351	-7,216762	25,865796	7,849625	0,044323	0,339158	-0,041759	28,278445	-2,926935	-5,266696	0,044323	0,339158	-0,041759	28,278445	-2,926935	-5,266696
11:23:45,73	0,527991	3,327983	-0,100962	0,209993	0,025005	0,971051	0,045621	0,335744	-0,043308	1,788509	0,630275	-5,271862	-0,893918	-2,749757	-1,165518	-7,241446	25,869366	7,859626	0,045621	0,335744	-0,043308	28,144426	-2,950989	-5,271862	0,045621	0,335744	-0,043308	28,144426	-2,950989	-5,271862
11:23:45,78	0,527991	3,327983	-0,100962	0,209993	0,025005	0,971051	0,048575	0,337496	-0,044475	1,688185	0,760694	-5,261860	-0,892127	-2,745665	-1,166677	-7,228894	25,909857	7,881796	0,048575	0,337496	-0,044475	28,181588	-3,052417	-5,261860	0,048575	0,337496	-0,044475	28,181588	-3,052417	-5,261860
11:23:45,83	0,527991	3,327983	-0,100962	0,209993	0,025005	0,971051	0,044135	0,337991	-0,045634	1,703778	0,520464	-5,239690	-0,891628	-2,745185	-1,165134	-7,248903	25,842371	7,879059	0,044135	0,337991	-0,045634	28,236052	-2,944146	-5,239690	0,044135	0,337991	-0,045634	28,236052	-2,944146	-5,239690
11:23:45,88	0,527991	3,327983	-0,100962	0,209993	0,025005	0,971051	0,043469	0,337798	-0,044092	1,645352	0,502262	-5,242427	-0,892703	-2,746907	-1,163964	-7,228587	25,896398	7,864892	0,043469	0,337798	-0,044092	28,162494	-2,910090	-5,242427	0,043469	0,337798	-0,044092	28,162494	-2,910090	-5,242427
11:23:45,93	0,527991	3,327983	-0,100962	0,209993	0,025005	0,971051	0,045498	0,337869	-0,042921	1,698620	0,598348	-5,256594	-0,893327	-2,746468	-1,168635	-7,232429	25,889157	7,862654	0,045498	0,337869	-0,042921	28,221317	-2,973276	-5,256594	0,045498	0,337869	-0,042921	28,221317	-2,973276	-5,256594
11:23:45,98	0,527991	3,327983	-0,100962	0,209993	0,025005	0,971051	0,045431	0,338628	-0,047592	1,650934	0,595120	-5,258832	-0,891053	-2,747397	-1,166679	-7,259140	25,846312	7,884847	0,045431	0,338628	-0,047592	28,233252	-2,971189	-5,258832	0,045431	0,338628	-0,047592	28,233252	-2,971189	-5,258832
11:23:46,03	0,527991	3,327983	-0,100962	0,209993	0,025005	0,971051	0,045098	0,336194	-0,045637	1,727049	0,576100	-5,236639	-0,892841	-2,746458	-1,163586	-7,277387	25,860760	7,883445	0,045098	0,336194	-0,045637	28,118287	-2,964077	-5,236639	0,045098	0,336194	-0,045637	28,118287	-2,964077	-5,236639
11:23:46,08	0,527991	3,327983	-0,100962	0,209993	0,025005	0,971051	0,045179	0,338212	-0,042543	1,625527	0,557281	-5,238041	-0,893355	-2,746726	-1,165132	-7,244681	25,869832	7,874522	0,045179	0,338212	-0,042543	28,175139	-2,989247	-5,238041	0,045179	0,338212	-0,042543	28,175139	-2,989247	-5,238041
11:23:46,13	0,527991	3,327983	-0,100962	0,209993	0,025005	0,971051	0,045668	0,338523	-0,044089	1,633521	0,606521	-5,246965	-0,894035	-2,748813	-1,163178	-7,276524	25,820803	7,895888	0,045668	0,338523	-0,044089	28,207614	-2,978430	-5,246965	0,045668	0,338523	-0,044089	28,207614	-2,978430	-5,246965
11:23:46,18	0,527991	3,327983	-0,100962	0,209993	0,025005	0,971051	0,047815	0,338069	-0,042136	1,598782	0,715118	-5,225598	-0,896318	-2,745787	-1,164744	-7,251690	25,876539	7,888735	0,047815	0,338069	-0,042136	28,137183	-3,038395	-5,225598	0,047815	0,338069	-0,042136	28,137183	-3,038395	-5,225598
11:23:46,23	0,527991	3,327983	-0,100962	0,209993	0,025005	0,971051	0,046336	0,341559	-0,043701	1,477975	0,631833	-5,232751	-0,893404	-2,747580	-1,167079	-7,254113	25,834149	7,869681	0,046336	0,341559	-0,043701	28,290359	-3,005555	-5,232751	0,046336	0,341559	-0,043701	28,290359	-3,005555	-5,232751
11:23:46,28	0,527991	3,327983	-0,100962	0,209993	0,025005	0,971051	0,046432	0,338139	-0,046037	1,617886	0,655900	-5,251806	-0,895194	-2,751488	-1,163537	-7,271784	25,823021	7,919757	0,046432	0,338139	-0,046037	28,161811	-2,988992	-5,251806	0,046432	0,338139	-0,046037	28,161811	-2,988992	-5,251806
11:23:46,33	0,527991	3,327983	-0,100962	0,209993	0,025005	0,971051	0,050711	0,337735	-0,042494	1,620425	0,868700	-5,201729	-0,897578	-2,748022	-1,163588	-7,289974	25,852805	7,887116	0,050711	0,337735	-0,042494	28,132631	-3,112140	-5,201729	0,050711	0,337735	-0,042494	28,132631	-3,112140	-5,201729
11:23:46,38	0,527991	3,327983	-0,100962	0,209993	0,025005	0,971051	0,048902	0,341533	-0,042546	1,439639	0,743957	-5,234370	-0,891068	-2,746236	-1,165123	-7,259358	25,830087	7,893243	0,048902	0,341533	-0,042546	28,249969	-3,094832	-5,234370	0,048902	0,341533	-0,042546	28,249969	-3,094832	-5,234370
11:23:46,44	0,527991	3,327983	-0,100962	0,209993	0,025005	0,971051	0,044099	0,336788	-0,044080	1,682012	0,532110	-5,228244	-0,896342	-2,744398	-1,168625	-7,245517	25,863399	7,900505	0,044099	0,336788	-0,044080	28,119861	-2,929698	-5,228244	0,044099	0,336788	-0,044080	28,119861	-2,929698	-5,228244
11:23:46,49	0,527991	3,327983	-0,100962	0,209993	0,025005	0,971051	0,045145	0,342274	-0,047583	1,432497	0,581796	-5,220981	-0,891628	-2,743566	-1,165912	-7,253131	25,874710	7,890543	0,045145	0,342274	-0,047583	28,301017	-2,962068	-5,220981	0,045145	0,342274	-0,047583	28,301017	-2,962068	-5,220981
11:23:46,54	0,527991	3,327983	-0,100962	0,209993	0,025005	0,971051	0,043327	0,337962	-0,046050	1,631378	0,459608	-5,240461	-0,891699	-2,744980	-1,167093	-7,282169	25,855296	7,881025	0,043327	0,337962	-0,046050	28,161405	-2,941600	-5,240461	0,043327	0,337962	-0,046050	28,161405	-2,941600	-5,240461
11:23:46,59	0,527991	3,327983	-0,100962	0,209993	0,025005	0,971051	0,043327	0,337962	-0,046050	1,631378	0,459608	-5,240461	-0,890496	-2,743817	-1,168218	-7,248543	25,820777	7,919400	0,043327	0,337962	-0,046050	28,161405	-2,941600	-5,240461	0,043327	0,337962	-0,046050	28,161405	-2,941600	-5,240461
11:23:46,64	0,527991	3,327983	-0,100962	0,209993	0,025005	0,971051	0,041719	0,337502	-0,047175	1,642238	0,422356	-5,202087	-0,888145	-2,749993	-1,163196	-7,281960	25,813851	7,857814	0,041719	0,337502	-0,047175	28,136122	-2,852598	-5,202087	0,041719	0,337502	-0,047175	28,136122	-2,852598	-5,202087
11:23:46,69	0,527991	3,327983	-0,100962	0,209993	0,025005	0,971051	0,045892	0,332377	-0,042154	1,885991	0,613855	-5,263672	-0,895253	-2,746827	-1,162007	-7,290161	25,826059	7,924639	0,045892	0,332377	-0,042154	27,977624	-2,988649	-5,263672	0,045892	0,332377	-0,042154	27,977624	-2,988649	-5,263672
11:23:46,74	0,527991	3,327983	-0,100962	0,209993	0,025005	0,971051	0,046704	0,340116	-0,040964	1,490060	0,642899	-5,196847	-0,892857	-2,749169	-1,163548	-7,284145	25,851249	7,921544	0,046704	0,340116	-0,040964	28,189167	-3,023387	-5,196847	0,046704	0,340116	-0,040964	28,189167	-3,023387	-5,196847
11:23:46,79	0,527991	3,327983	-0,100962	0,209993	0,025005	0,971051	0,047534	0,336870	-0,042505	1,683652	0,678650	-5,199943	-0,895752	-2,746428	-1,165135	-7,248679	25,831742	7,877820	0,047534	0,336870	-0,042505	28,127983	-3,052755	-5,199943	0,047534	0,336870	-0,042505	28,127983	-3,052755	-5,199943
11:23:46,84	0,527991	3,327983	-0,100962	0,209993	0,025005	0,971051	0,046608	0,340748	-0,044093	1,482858	0,670950	-5,243666	-0,891692	-2,747249	-1,165540	-7,280887	25,829493	7,864370	0,046608	0,340748	-0,044093	28,231578	-2,987741	-5,243666	0,046608	0,340748	-0,044093	28,231578	-2,987741	-5,243666
11:23:46,89	0,527991	3,327983	-0,100962	0,209993	0,025005	0,971051	0,045289	0,336822	-0,044497	1,668972	0,575612	-5,257117	-0,894638	-2,747183	-1,164358	-7,274724	25,813576	7,886804	0,045289	0,336822	-0,044497	28,109480	-2,979565	-5,257117	0,045289	0,336822	-0,044497	28,109480	-2,979565	-5,257117
11:23:46,94	0,527991	3,327983	-0,100962	0,209993	0,025005	0,971051	0,046705	0,339406	-0,043316	1,523913	0,662546	-5,234683	-0,890563	-2,747390	-1,164345	-7,292842	25,804865	7,906757	0,046705	0,339406	-0,043316	28,167247	-3,003796	-5,234683	0,046705	0,339406	-0,043316	28,167247	-3,003796	-5,234683
11:23:46,99	0,527991	3,327983	-0,100962	0,209993	0,025005	0,971051	0,044847	0,335773	-0,043302	1,696177	0,554602	-5,214729	-0,888726	-2,749871	-1,163161	-7,264336	25,787352	7,895442	0,044847	0,335773	-0,043302	28,054395	-2,965898	-5,214729	0,044847	0,335773	-0,043302	28,054395	-2,965898	-5,214729
11:23:47,04	0,527991	3,327983	-0,100962	0,209993	0,025005	0,971051	0,046077	0,332942	-0,042118	1,842481	0,651992	-5,226045	-0,891675	-2,746147	-1,165528	-7,258704	25,800248	7,873054	0,046077	0,332942	-0,042118	27,978456	-2,965042	-5,226045	0,046077	0,332942	-0,042118	27,978456	-2,965042	-5,226045
11:23:47,09	0,527991	3,327983	-0,100962	0,209993	0,025005	0,971051	0,044326	0,337358	-0,044485	1,626842	0,559366	-5,248432	-0,891123	-2,747512	-1,163600	-7,299110	25,843149	7,868718	0,044326	0,337358	-0,044485	28,109460	-2,920210	-5,248432	0,044326	0,337358	-0,044485	28,109460	-2,920210	-5,248432
11:23:47,14	0,527991	3,327983	-0,100962	0,209993	0,025005	0,971051	0,045232	0,336198	-0,042557	1,704137	0,550059	-5,252768	-0,891601	-2,748499	-1,156865	-7,267975	25,863067	7,884090	0,045232	0,336198	-0,042557	28,095659	-3,000674	-5,252768	0,045232	0,336198	-0,042557	28,095659	-3,000674	-5,252768
11:23:47,19	0,527991	3,327983	-0,100962	0,209993	0,025005	0,971051	0,046326	0,336118	-0,035822	1,741079	0,623940	-5,237397	-0,892565	-2,720565	-1,179170	-5,945786	25,784230	7,686874	0,046326	0,336118	-0,035822	28,126373	-3,012654	-5,237397	0,046326	0,336118	-0,035822	28,126373	-3,012654	-5,237397
11:23:47,24	0,527991	3,327983	-0,100962	0,209993	0,025005	0,971051	0,022617	0,350919	-0,058127	1,564245	0,575515	-5,434612	-0,907734	-2,730324	-1,169944	-6,401364	26,514925	7,546601	0,022617	0,350919	-0,058127	29,111420	-1,199887	-5,434612	0,022617	0,350919	-0,058127	29,111420	-1,199887	-5,434612
11:23:47,29	0,528025	3,327862	-0,100978	0,209982	0,024986	1,021032	0,038653	0,359177	-0,048902	1,539880	0,649520	-5,574886	-0,902497	-2,731783	-1,164747	-6,509811	26,495594	7,528875	0,038653	0,359177	-0,048902	29,735247	-2,384741	-5,574886	0,038653	0,359177	-0,048902	29,735247	-2,384741	-5,574886
11:23:47,34	0,528025	3,327862	-0,100978	0,209982	0,024986	1,021032	0,037298	0,353912	-0,043704	1,742672	0,494797	-5,592611	-0,905464	-2,734043	-1,172894	-6,503360	26,479532	7,537250	0,037298	0,353912	-0,043704	29,524772	-2,433080	-5,592611	0,037298	0,353912	-0,043704	29,524772	-2,433080	-5,592611
11:23:47,39	0,528025	3,327862	-0,100978	0,209982	0,024986	1,021032	0,040738	0,355352	-0,051852	1,657138	0,687310	-5,584237	-0,903211	-2,731821	-1,167438	-6,532536	26,426912	7,581714	0,040738	0,355352	-0,051852	29,552232	-2,510631	-5,584237	0,040738	0,355352	-0,051852	29,552232	-2,510631	-5,584237
11:23:47,44	0,528025	3,327862	-0,100978	0,209982	0,024986	1,021032	0,037687	0,354512	-0,046396	1,640648	0,529720	-5,539772	-0,905011	-2,733369	-1,165911	-6,567915	26,457651	7,562212	0,037687	0,354512	-0,046396	29,469820	-2,428746	-5,539772	0,037687	0,354512	-0,046396	29,469820	-2,428746	-5,539772
11:23:47,49	0,528025	3,327862	-0,100978	0,209982	0,024986	1,021032	0,039928	0,355296	-0,044868	1,608780	0,600213	-5,559275	-0,897284	-2,732925	-1,167427	-6,520773	26,429725	7,572847	0,039928	0,355296	-0,044868	29,499543	-2,534126	-5,559275	0,039928	0,355296	-0,044868	29,499543	-2,534126	-5,559275
11:23:47,54	0,528025	3,327862	-0,100978	0,209982	0,024986	1,021032	0,035680	0,348827	-0,046384	1,944571	0,434108	-5,548640	-0,902682	-2,734622	-1,166680	-6,579405	26,450391	7,567627	0,035680	0,348827	-0,046384	29,327493	-2,366766	-5,548640	0,035680	0,348827	-0,046384	29,327493	-2,366766	-5,548640
11:23:47,59	0,528025	3,327862	-0,100978	0,209982	0,024986	1,021032	0,039849	0,352653	-0,045638	1,734220	0,589801	-5,553859	-0,904393	-2,734258	-1,166690	-6,560712	26,467985	7,548383	0,039849	0,352653	-0,045638	29,417452	-2,538361	-5,553859	0,039849	0,352653	-0,045638	29,417452	-2,538361	-5,553859
11:23:47,64	0,528025	3,327862	-0,100978	0,209982	0,024986	1,021032	0,040389	0,354317	-0,045648	1,672261	0,625253	-5,573104	-0,902331	-2,734014	-1,167870	-6,713515	26,545122	7,621367	0,040389	0,354317	-0,045648	29,486139	-2,545270	-5,573104	0,040389	0,354317	-0,045648	29,486139	-2,545270	-5,573104
11:23:47,69	0,528025	3,327862	-0,100978	0,209982	0,024986	1,021032	0,039147	0,352653	-0,046828	1,749193	0,389757	-5,500120	-0,908548	-2,714833	-1,190890	-5,441583	26,591815	7,368775	0,039147	0,352653	-0,046828	29,432444	-2,683250	-5,500120	0,039147	0,352653	-0,046828	29,432444	-2,683250	-5,500120
11:23:47,74	0,528025	3,327862	-0,100978	0,209982	0,024986	1,021032	0,025644	0,367628	-0,069848	1,646915	0,765800	-5,752711	-0,921337	-2,739414	-1,185184	-6,632747	27,588114	7,219487	0,025644	0,367628	-0,069848	30,505674	-1,247253	-5,752711	0,025644	0,367628	-0,069848	30,505674	-1,247253	-5,752711
11:23:47,79	0,527989	3,327959	-0,100965	0,209990	0,024981	1,071028	0,053326	0,366413	-0,064141	1,977311	0,675562	-5,901999	-0,924743	-2,743961	-1,183380	-6,877613	27,640160	7,250381	0,053326	0,366413	-0,064141	30,740725	-3,510566	-5,901999	0,053326	0,366413	-0,064141	30,740725	-3,510566	-5,901999
11:23:47,84	0,527989	3,327959	-0,100965	0,209990	0,024981	1,071028	0,058967	0,367088	-0,062337	1,864823	0,730766	-5,871105	-0,920184	-2,741587	-1,182215	-6,946520	27,657946	7,295697	0,058967	0,367088	-0,062337	30,681268	-3,898113	-5,871105	0,058967	0,367088	-0,062337	30,681268	-3,898113	-5,871105
11:23:47,89	0,527989	3,327959	-0,100965	0,209990	0,024981	1,071028	0,054631	0,364328	-0,061172	1,989318	0,436771	-5,825790	-0,924971	-2,746555	-1,184587	-6,985812	27,630585	7,246652	0,054631	0,364328	-0,061172	30,589064	-3,851799	-5,825790	0,054631	0,364328	-0,061172	30,589064	-3,851799	-5,825790
11:23:47,94	0,527989	3,327959	-0,100965	0,209990	0,024981	1,071028	0,061328	0,365989	-0,063545	1,859627	0,764633	-5,874835	-0,924331	-2,744405	-1,185335	-6,941958	27,601877	7,270392	0,061328	0,365989	-0,063545	30,589729	-4,049600	-5,874835	0,061328	0,365989	-0,063545	30,589729	-4,049600	-5,874835
11:23:47,99	0,527989	3,327959	-0,100965	0,209990	0,024981	1,071028	0,059146	0,366509	-0,064292	1,829605	0,703505	-5,851095	-0,924408	-2,741721	-1,180700	-6,986288	27,621334	7,273880	0,059146	0,366509	-0,064292	30,600597	-3,939446	-5,851095	0,059146	0,366509	-0,064292	30,600597	-3,939446	-5,851095
11:23:48,04	0,527989	3,327959	-0,100965	0,209990	0,024981	1,071028	0,056860	0,367918	-0,059658	1,751025	0,536516	-5,847606	-0,922720	-2,745425	-1,181456	-7,020229	27,597435	7,297892	0,056860	0,367918	-0,059658	30,632620	-3,926988	-5,847606	0,056860	0,367918	-0,059658	30,632620	-3,926988	-5,847606
11:23:48,09	0,527989	3,327959	-0,100965	0,209990	0,024981	1,071028	0,059223	0,364604	-0,060414	1,885685	0,641974	-5,823595	-0,920557	-2,743948	-1,183509	-6,972496	27,604992	7,258301	0,059223	0,364604	-0,060414	30,507132	-4,007065	-5,823595	0,059223	0,364604	-0,060414	30,507132	-4,007065	-5,823595
11:23:48,14	0,527989	3,327959	-0,100965	0,209990	0,024981	1,071028	0,056863	0,363469	-0,062466	1,975119	0,556792	-5,863185	-0,923806	-2,748078	-1,186139	-6,981285	27,592896	7,236627	0,056863	0,363469	-0,062466	30,507464	-3,906954	-5,863185	0,056863	0,363469	-0,062466	30,507464	-3,906954	-5,863185
11:23:48,19	0,527989	3,327959	-0,100965	0,209990	0,024981	1,071028	0,062064	0,364219	-0,065097	1,921279	0,825704	-5,884859	-0,922688	-2,740829	-1,185738	-6,976633	27,571084	7,290202	0,062064	0,364219	-0,065097	30,512453	-4,046356	-5,884859	0,062064	0,364219	-0,065097	30,512453	-4,046356	-5,884859
11:23:48,24	0,527989	3,327959	-0,100965	0,209990	0,024981	1,071028	0,055227	0,366875	-0,064695	1,766604	0,485116	-5,831285	-0,923851	-2,745453	-1,183048	-7,003214	27,599333	7,240405	0,055227	0,366875	-0,064695	30,566273	-3,850242	-5,831285	0,055227	0,366875	-0,064695	30,566273	-3,850242	-5,831285
11:23:48,29	0,527989	3,327959	-0,100965	0,209990	0,024981	1,071028	0,059814	0,365570	-0,062006	1,845605	0,686458	-5,881082	-0,920984	-2,746511	-1,184957	-7,019496	27,560266	7,284427	0,059814	0,365570	-0,062006	30,542882	-4,008922	-5,881082	0,059814	0,365570	-0,062006	30,542882	-4,008922	-5,881082
11:23:48,34	0,527989	3,327959	-0,100965	0,209990	0,024981	1,071028	0,059296	0,362558	-0,063915	1,960283	0,664965	-5,837059	-0,920970	-2,749044	-1,185341	-7,025483	27,576610	7,280027	0,059296	0,362558	-0,063915	30,421075	-3,989767	-5,837059	0,059296	0,362558	-0,063915	30,421075	-3,989767	-5,837059
11:23:48,39	0,527989	3,327959	-0,100965	0,209990	0,024981	1,071028	0,058302	0,365765	-0,061201	1,814064	0,640868	-5,848653	-0,923264	-2,744047	-1,182243	-6,985335	27,564248	7,272834	0,058302	0,365765	-0,061201	30,526580	-3,935832	-5,848653	0,058302	0,365765	-0,061201	30,526580	-3,935832	-5,848653
11:23:48,44	0,527989	3,327959	-0,100965	0,209990	0,024981	1,071028	0,058302	0,365765	-0,061201	1,814064	0,640868	-5,848653	-0,925022	-2,742136	-1,184555	-6,976959	27,591517	7,308923	0,058302	0,365765	-0,061201	30,526580	-3,935832	-5,848653	0,058302	0,365765	-0,061201	30,526580	-3,935832	-5,848653
11:23:48,49	0,527989	3,327959	-0,100965	0,209990	0,024981	1,071028	0,057527	0,368243	-0,063513	1,712995	0,594166	-5,812563	-0,922737	-2,744255	-1,184944	-7,003537	27,558367	7,308452	0,057527	0,368243	-0,063513	30,620060	-3,921665	-5,812563	0,057527	0,368243	-0,063513	30,620060	-3,921665	-5,812563
11:23:48,54	0,527989	3,327959	-0,100965	0,209990	0,024981	1,071028	0,058219	0,365205	-0,063902	1,828991	0,623729	-5,813035	-0,924474	-2,745714	-1,184569	-7,010287	27,598789	7,289691	0,058219	0,365205	-0,063902	30,497547	-3,946456	-5,813035	0,058219	0,365205	-0,063902	30,497547	-3,946456	-5,813035
11:23:48,59	0,527989	3,327959	-0,100965	0,209990	0,024981	1,071028	0,060350	0,365979	-0,063526	1,820344	0,708514	-5,831796	-0,922742	-2,745032	-1,182653	-7,018135	27,558398	7,258641	0,060350	0,365979	-0,063526	30,549704	-4,028999	-5,831796	0,060350	0,365979	-0,063526	30,549704	-4,028999	-5,831796
11:23:48,65	0,527989	3,327959	-0,100965	0,209990	0,024981	1,071028	0,058894	0,364820	-0,061610	1,841729	0,646183	-5,862845	-0,920351	-2,745660	-1,184171	-6,992820	27,544612	7,283409	0,058894	0,364820	-0,061610	30,480077	-3,977007	-5,862845	0,058894	0,364820	-0,061610	30,480077	-3,977007	-5,862845
11:23:48,70	0,527989	3,327959	-0,100965	0,209990	0,024981	1,071028	0,058242	0,362435	-0,063129	1,966434	0,641089	-5,838077	-0,924471	-2,744444	-1,186891	-6,993195	27,579205	7,300180	0,058242	0,362435	-0,063129	30,417610	-3,930908	-5,838077	0,058242	0,362435	-0,063129	30,417610	-3,930908	-5,838077
11:23:48,75	0,527989	3,327959	-0,100965	0,209990	0,024981	1,071028	0,059249	0,366612	-0,065848	1,779015	0,675855	-5,821307	-0,925101	-2,745585	-1,184191	-7,020835	27,575483	7,283888	0,059249	0,366612	-0,065848	30,558065	-3,975228	-5,821307	0,059249	0,366612	-0,065848	30,558065	-3,975228	-5,821307
11:23:48,80	0,527989	3,327959	-0,100965	0,209990	0,024981	1,071028	0,060552	0,366586	-0,063148	1,763306	0,721526	-5,837598	-0,924542	-2,746595	-1,185720	-7,025549	27,559935	7,313387	0,060552	0,366586	-0,063148	30,540342	-4,031828	-5,837598	0,060552	0,366586	-0,063148	30,540342	-4,031828	-5,837598
11:23:48,85	0,527989	3,327959	-0,100965	0,209990	0,024981	1,071028	0,061148	0,365597	-0,064678	1,798929	0,756187	-5,808100	-0,923311	-2,745789	-1,184956	-7,010584	27,580526	7,289534	0,061148	0,365597	-0,064678	30,498302	-4,043919	-5,808100	0,061148	0,365597	-0,064678	30,498302	-4,043919	-5,808100
11:23:48,90	0,527989	3,327959	-0,100965	0,209990	0,024981	1,071028	0,059834	0,364935	-0,063913	1,858695	0,690545	-5,831952	-0,920441	-2,743903	-1,186910	-7,036227	27,580154	7,296596	0,059834	0,364935	-0,063913	30,506061	-4,006445	-5,831952	0,059834	0,364935	-0,063913	30,506061	-4,006445	-5,831952
11:23:48,95	0,527989	3,327959	-0,100965	0,209990	0,024981	1,071028	0,056766	0,363393	-0,065868	1,925737	0,508955	-5,824891	-0,924030	-2,747073	-1,185774	-7,061456	27,537788	7,259800	0,056766	0,363393	-0,065868	30,452052	-3,947147	-5,824891	0,056766	0,363393	-0,065868	30,452052	-3,947147	-5,824891
11:23:49,00	0,527989	3,327959	-0,100965	0,209990	0,024981	1,071028	0,061305	0,364915	-0,064732	1,797275	0,744362	-5,861686	-0,923934	-2,745497	-1,181477	-7,037446	27,592976	7,283182	0,061305	0,364915	-0,064732	30,443087	-4,068119	-5,861686	0,061305	0,364915	-0,064732	30,443087	-4,068119	-5,861686
11:23:49,05	0,527989	3,327959	-0,100965	0,209990	0,024981	1,071028	0,059893	0,365620	-0,060434	1,820411	0,664114	-5,838304	-0,919387	-2,747676	-1,188473	-7,075740	27,503690	7,285436	0,059893	0,365620	-0,060434	30,521571	-4,037491	-5,838304	0,059893	0,365620	-0,060434	30,521571	-4,037491	-5,838304
11:23:49,10	0,527989	3,327959	-0,100965	0,209990	0,024981	1,071028	0,059507	0,360593	-0,067431	1,985328	0,655493	-5,836051	-0,921548	-2,746146	-1,186487	-7,000961	27,559636	7,309330	0,059507	0,360593	-0,067431	30,291893	-4,015768	-5,836051	0,059507	0,360593	-0,067431	30,291893	-4,015768	-5,836051
11:23:49,15	0,527989	3,327959	-0,100965	0,209990	0,024981	1,071028	0,059262	0,363229	-0,065445	1,934081	0,679580	-5,812157	-0,920709	-2,746640	-1,184630	-7,029575	27,563306	7,294148	0,059262	0,363229	-0,065445	30,447594	-3,972508	-5,812157	0,059262	0,363229	-0,065445	30,447594	-3,972508	-5,812157
11:23:49,20	0,527989	3,327959	-0,100965	0,209990	0,024981	1,071028	0,059270	0,362256	-0,063587	1,973598	0,653368	-5,827339	-0,925138	-2,746714	-1,185746	-7,043191	27,591741	7,290256	0,059270	0,362256	-0,063587	30,410656	-3,999329	-5,827339	0,059270	0,362256	-0,063587	30,410656	-3,999329	-5,827339
11:23:49,25	0,527989	3,327959	-0,100965	0,209990	0,024981	1,071028	0,061549	0,366054	-0,064704	1,793879	0,745842	-5,831230	-0,920464	-2,745545	-1,184961	-7,043428	27,547875	7,299047	0,061549	0,366054	-0,064704	30,529141	-4,085719	-5,831230	0,061549	0,366054	-0,064704	30,529141	-4,085719	-5,831230
11:23:49,30	0,527989	3,327959	-0,100965	0,209990	0,024981	1,071028	0,058200	0,362591	-0,063918	1,935847	0,593422	-5,822439	-0,924531	-2,743973	-1,184182	-7,019161	27,563052	7,303185	0,058200	0,362591	-0,063918	30,399263	-3,975243	-5,822439	0,058200	0,362591	-0,063918	30,399263	-3,975243	-5,822439
11:23:49,35	0,527989	3,327959	-0,100965	0,209990	0,024981	1,071028	0,058872	0,366900	-0,063139	1,737098	0,641800	-5,818301	-0,921648	-2,744302	-1,184983	-7,043294	27,543326	7,279512	0,058872	0,366900	-0,063139	30,538709	-3,979628	-5,818301	0,058872	0,366900	-0,063139	30,538709	-3,979628	-5,818301
11:23:49,40	0,527989	3,327959	-0,100965	0,209990	0,024981	1,071028	0,057715	0,364237	-0,063940	1,846372	0,570612	-5,841974	-0,921609	-2,746881	-1,184184	-7,038135	27,559722	7,288814	0,057715	0,364237	-0,063940	30,439016	-3,960010	-5,841974	0,057715	0,364237	-0,063940	30,439016	-3,960010	-5,841974
11:23:49,45	0,527989	3,327959	-0,100965	0,209990	0,024981	1,071028	0,059929	0,362915	-0,063142	1,931940	0,681989	-5,832673	-0,920366	-2,743694	-1,182640	-7,000750	27,547765	7,268413	0,059929	0,362915	-0,063142	30,420738	-4,022401	-5,832673	0,059929	0,362915	-0,063142	30,420738	-4,022401	-5,832673
11:23:49,50	0,527989	3,327959	-0,100965	0,209990	0,024981	1,071028	0,056548	0,363431	-0,061597	1,913400	0,544537	-5,853073	-0,924547	-2,743342	-1,185734	-7,016302	27,550010	7,308619	0,056548	0,363431	-0,061597	30,442773	-3,894452	-5,853073	0,056548	0,363431	-0,061597	30,442773	-3,894452	-5,853073
11:23:49,55	0,527989	3,327959	-0,100965	0,209990	0,024981	1,071028	0,058332	0,367228	-0,064691	1,710136	0,622755	-5,812868	-0,925182	-2,744403	-1,185376	-7,043658	27,546199	7,279222	0,058332	0,367228	-0,064691	30,537556	-3,956339	-5,812868	0,058332	0,367228	-0,064691	30,537556	-3,956339	-5,812868
11:23:49,60	0,527989	3,327959	-0,100965	0,209990	0,024981	1,071028	0,059569	0,367248	-0,064334	1,692146	0,665294	-5,842264	-0,922165	-2,745868	-1,185734	-7,016567	27,559013	7,289566	0,059569	0,367248	-0,064334	30,521092	-4,010906	-5,842264	0,059569	0,367248	-0,064334	30,521092	-4,010906	-5,842264
11:23:49,65	0,527989	3,327959	-0,100965	0,209990	0,024981	1,071028	0,059329	0,363902	-0,064691	1,890748	0,669861	-5,831920	-0,923171	-2,742289	-1,183377	-7,018745	27,536205	7,260325	0,059329	0,363902	-0,064691	30,457084	-3,987488	-5,831920	0,059329	0,363902	-0,064691	30,457084	-3,987488	-5,831920
11:23:49,70	0,527989	3,327959	-0,100965	0,209990	0,024981	1,071028	0,056733	0,366563	-0,062334	1,731529	0,544386	-5,861161	-0,921657	-2,743750	-1,184192	-7,040717	27,530373	7,298051	0,056733	0,366563	-0,062334	30,506762	-3,909175	-5,861161	0,056733	0,366563	-0,062334	30,506762	-3,909175	-5,861161
11:23:49,75	0,527989	3,327959	-0,100965	0,209990	0,024981	1,071028	0,057241	0,364521	-0,063150	1,821690	0,554700	-5,823435	-0,922835	-2,739482	-1,188080	-7,027265	27,551550	7,315922	0,057241	0,364521	-0,063150	30,436605	-3,938755	-5,823435	0,057241	0,364521	-0,063150	30,436605	-3,938755	-5,823435
11:23:49,80	0,527989	3,327959	-0,100965	0,209990	0,024981	1,071028	0,054134	0,367676	-0,067037	1,682714	0,394176	-5,805564	-0,919898	-2,747641	-1,184970	-7,070151	27,574536	7,290278	0,054134	0,367676	-0,067037	30,545269	-3,855346	-5,805564	0,054134	0,367676	-0,067037	30,545269	-3,855346	-5,805564
11:23:49,85	0,527989	3,327959	-0,100965	0,209990	0,024981	1,071028	0,059732	0,361053	-0,063927	2,025573	0,636631	-5,831209	-0,922765	-2,746355	-1,185741	-7,018632	27,542207	7,279187	0,059732	0,361053	-0,063927	30,368224	-4,052323	-5,831209	0,059732	0,361053	-0,063927	30,368224	-4,052323	-5,831209
11:23:49,90	0,527989	3,327959	-0,100965	0,209990	0,024981	1,071028	0,060052	0,364179	-0,064699	1,860777	0,714038	-5,842299	-0,918021	-2,744582	-1,183386	-6,987718	27,501585	7,291754	0,060052	0,364179	-0,064699	30,448828	-4,000016	-5,842299	0,060052	0,364179	-0,064699	30,448828	-4,000016	-5,842299
11:23:49,95	0,527989	3,327959	-0,100965	0,209990	0,024981	1,071028	0,056144	0,360957	-0,062344	2,008619	0,557903	-5,829733	-0,924507	-2,744058	-1,183799	-7,008100	27,556552	7,288087	0,056144	0,360957	-0,062344	30,343712	-3,849369	-5,829733	0,056144	0,360957	-0,062344	30,343712	-3,849369	-5,829733
11:23:50,00	0,527989	3,327959	-0,100965	0,209990	0,024981	1,071028	0,058933	0,366836	-0,062756	1,740315	0,657797	-5,833400	-0,925725	-2,742674	-1,187698	-7,013230	27,548677	7,285409	0,058933	0,366836	-0,062756	30,536920	-3,968413	-5,833400	0,058933	0,366836	-0,062756	30,536920	-3,968413	-5,833400
11:23:50,05	0,527989	3,327959	-0,100965	0,209990	0,024981	1,071028	0,058343	0,368583	-0,066655	1,640083	0,626643	-5,836077	-0,921043	-2,744662	-1,186124	-7,028001	27,530970	7,299086	0,058343	0,368583	-0,066655	30,573832	-3,953299	-5,836077	0,058343	0,368583	-0,066655	30,573832	-3,953299	-5,836077
11:23:50,10	0,527989	3,327959	-0,100965	0,209990	0,024981	1,071028	0,057724	0,363534	-0,065082	1,879912	0,590525	-5,822400	-0,921239	-2,746425	-1,185592	-7,038059	27,549290	7,314500	0,057724	0,363534	-0,065082	30,417312	-3,940838	-5,822400	0,057724	0,363534	-0,065082	30,417312	-3,940838	-5,822400
11:23:50,15	0,527989	3,327959	-0,100965	0,209990	0,024981	1,071028	0,059349	0,362822	-0,064549	1,927770	0,657154	-5,806987	-0,923718	-2,742367	-1,184653	-7,043000	27,551968	7,302126	0,059349	0,362822	-0,064549	30,409283	-4,001772	-5,806987	0,059349	0,362822	-0,064549	30,409283	-4,001772	-5,806987
11:23:50,20	0,527989	3,327959	-0,100965	0,209990	0,024981	1,071028	0,057074	0,366998	-0,063610	1,710451	0,533208	-5,819361	-0,922133	-2,743348	-1,185329	-6,988007	27,542685	7,308263	0,057074	0,366998	-0,063610	30,519803	-3,947088	-5,819361	0,057074	0,366998	-0,063610	30,519803	-3,947088	-5,819361
11:23:50,25	0,527989	3,327959	-0,100965	0,209990	0,024981	1,071028	0,057131	0,365135	-0,064286	1,826770	0,588449	-5,813223	-0,922832	-2,746474	-1,183037	-7,053003	27,535813	7,277661	0,057131	0,365135	-0,064286	30,489898	-3,896335	-5,813223	0,057131	0,365135	-0,064286	30,489898	-3,896335	-5,813223
11:23:50,30	0,527989	3,327959	-0,100965	0,209990	0,024981	1,071028	0,060188	0,364177	-0,061994	1,838176	0,694561	-5,843825	-0,922204	-2,745928	-1,186117	-7,028169	27,546062	7,304023	0,060188	0,364177	-0,061994	30,426042	-4,030199	-5,843825	0,060188	0,364177	-0,061994	30,426042	-4,030199	-5,843825
11:23:50,35	0,527989	3,327959	-0,100965	0,209990	0,024981	1,071028	0,059401	0,363907	-0,065074	1,873514	0,670032	-5,817463	-0,918078	-2,742964	-1,184588	-7,020204	27,530636	7,274599	0,059401	0,363907	-0,065074	30,440178	-3,992967	-5,817463	0,059401	0,363907	-0,065074	30,440178	-3,992967	-5,817463
11:23:50,40	0,527989	3,327959	-0,100965	0,209990	0,024981	1,071028	0,054771	0,361815	-0,063545	1,972901	0,443890	-5,846888	-0,922202	-2,743258	-1,183990	-7,023408	27,542720	7,301355	0,054771	0,361815	-0,063545	30,375373	-3,855665	-5,846888	0,054771	0,361815	-0,063545	30,375373	-3,855665	-5,846888
11:23:50,45	0,527989	3,327959	-0,100965	0,209990	0,024981	1,071028	0,057088	0,365240	-0,062948	1,803670	0,555535	-5,820132	-0,922254	-2,744062	-1,184167	-7,042244	27,533089	7,331905	0,057088	0,365240	-0,062948	30,474995	-3,925871	-5,820132	0,057088	0,365240	-0,062948	30,474995	-3,925871	-5,820132
11:23:50,50	0,527989	3,327959	-0,100965	0,209990	0,024981	1,071028	0,057810	0,364883	-0,063124	1,804490	0,581596	-5,789582	-0,920423	-2,746290	-1,182213	-7,029770	27,551265	7,321466	0,057810	0,364883	-0,063124	30,447768	-3,956508	-5,789582	0,057810	0,364883	-0,063124	30,447768	-3,956508	-5,789582
11:23:50,55	0,527989	3,327959	-0,100965	0,209990	0,024981	1,071028	0,058824	0,362183	-0,061171	1,966855	0,636037	-5,800021	-0,921674	-2,747002	-1,186535	-7,055595	27,530461	7,274921	0,058824	0,362183	-0,061171	30,398203	-3,981663	-5,800021	0,058824	0,362183	-0,061171	30,398203	-3,981663	-5,800021
11:23:50,60	0,527989	3,327959	-0,100965	0,209990	0,024981	1,071028	0,060066	0,362910	-0,065492	1,898098	0,688628	-5,846565	-0,918143	-2,746992	-1,187280	-7,044345	27,508147	7,304227	0,060066	0,362910	-0,065492	30,386552	-4,026524	-5,846565	0,060066	0,362910	-0,065492	30,386552	-4,026524	-5,846565
11:23:50,65	0,527989	3,327959	-0,100965	0,209990	0,024981	1,071028	0,058291	0,359857	-0,066237	2,043153	0,617270	-5,817260	-0,919847	-2,746250	-1,181462	-7,029239	27,516151	7,286068	0,058291	0,359857	-0,066237	30,291948	-3,958608	-5,817260	0,058291	0,359857	-0,066237	30,291948	-3,958608	-5,817260
11:23:50,70	0,527989	3,327959	-0,100965	0,209990	0,024981	1,071028	0,058501	0,361704	-0,060419	1,961592	0,637255	-5,835419	-0,922920	-2,743721	-1,184965	-7,074684	27,529210	7,327690	0,058501	0,361704	-0,060419	30,355380	-3,955086	-5,835419	0,058501	0,361704	-0,060419	30,355380	-3,955086	-5,835419
11:23:50,75	0,527989	3,327959	-0,100965	0,209990	0,024981	1,071028	0,057848	0,365629	-0,063922	1,746072	0,557385	-5,793796	-0,920539	-2,746452	-1,184185	-7,070031	27,515540	7,307356	0,057848	0,365629	-0,063922	30,447983	-3,983653	-5,793796	0,057848	0,365629	-0,063922	30,447983	-3,983653	-5,793796
11:23:50,80	0,527989	3,327959	-0,100965	0,209990	0,024981	1,071028	0,059023	0,362203	-0,063143	1,914741	0,629347	-5,814131	-0,921030	-2,747127	-1,186522	-7,039360	27,557018	7,280535	0,059023	0,362203	-0,063143	30,347666	-4,003924	-5,814131	0,059023	0,362203	-0,063143	30,347666	-4,003924	-5,814131
11:23:50,85	0,527989	3,327959	-0,100965	0,209990	0,024981	1,071028	0,059853	0,362291	-0,065479	1,961434	0,678332	-5,840952	-0,922840	-2,746447	-1,185719	-7,041750	27,522835	7,322370	0,059853	0,362291	-0,065479	30,401248	-4,020098	-5,840952	0,059853	0,362291	-0,065479	30,401248	-4,020098	-5,840952
11:23:50,90	0,527989	3,327959	-0,100965	0,209990	0,024981	1,071028	0,060169	0,364198	-0,064676	1,831465	0,709787	-5,799116	-0,924573	-2,743495	-1,186500	-7,016930	27,524076	7,322769	0,060169	0,364198	-0,064676	30,420988	-4,013451	-5,799116	0,060169	0,364198	-0,064676	30,420988	-4,013451	-5,799116
11:23:50,95	0,527989	3,327959	-0,100965	0,209990	0,024981	1,071028	0,058478	0,367175	-0,065457	1,690133	0,642771	-5,798718	-0,922832	-2,745652	-1,186494	-7,038264	27,535749	7,328184	0,058478	0,367175	-0,065457	30,513371	-3,947786	-5,798718	0,058478	0,367175	-0,065457	30,513371	-3,947786	-5,798718
11:23:51,00	0,527989	3,327959	-0,100965	0,209990	0,024981	1,071028	0,059476	0,364588	-0,065451	1,824091	0,670354	-5,793302	-0,923999	-2,746382	-1,185343	-7,041453	27,541074	7,307997	0,059476	0,364588	-0,065451	30,444263	-3,998545	-5,793302	0,059476	0,364588	-0,065451	30,444263	-3,998545	-5,793302
11:23:51,05	0,527989	3,327959	-0,100965	0,209990	0,024981	1,071028	0,060692	0,365234	-0,064301	1,793530	0,728127	-5,813490	-0,921697	-2,746114	-1,184603	-7,080024	27,566157	7,280113	0,060692	0,365234	-0,064301	30,464390	-4,036175	-5,813490	0,060692	0,365234	-0,064301	30,464390	-4,036175	-5,813490
11:23:51,10	0,527989	3,327959	-0,100965	0,209990	0,024981	1,071028	0,038019	0,377702	-0,068204	1,840857	0,770408	-6,030231	-0,923460	-2,720513	-1,189247	-5,636002	27,532902	7,091255	0,038019	0,377702	-0,068204	31,490434	-2,214118	-6,030231	0,038019	0,377702	-0,068204	31,490434	-2,214118	-6,030231
11:23:51,15	0,527989	3,327959	-0,100965	0,209990	0,024981	1,071028	0,038019	0,377702	-0,068204	1,840857	0,770408	-6,030231	-0,936415	-2,720250	-1,188730	-5,875620	28,161642	6,922383	0,038019	0,377702	-0,068204	31,490434	-2,214118	-6,030231	0,038019	0,377702	-0,068204	31,490434	-2,214118	-6,030231
11:23:51,20	0,528092	3,328003	-0,100988	0,209970	0,025013	1,121068	0,044268	0,389052	-0,067687	1,675314	0,573464	-6,199104	-0,935555	-2,730434	-1,188449	-6,150188	28,197880	6,972477	0,044268	0,389052	-0,067687	32,215923	-2,901597	-6,199104	0,044268	0,389052	-0,067687	32,215923	-2,901597	-6,199104
11:23:51,25	0,528092	3,328003	-0,100988	0,209970	0,025013	1,121068	0,048849	0,379523	-0,069289	2,074327	0,552172	-6,155348	-0,933486	-2,730227	-1,189936	-6,182468	28,185488	6,993892	0,048849	0,379523	-0,069289	31,866881	-3,282506	-6,155348	0,048849	0,379523	-0,069289	31,866881	-3,282506	-6,155348
11:23:51,30	0,528092	3,328003	-0,100988	0,209970	0,025013	1,121068	0,051445	0,381527	-0,068893	1,933850	0,668973	-6,127594	-0,928261	-2,732532	-1,191093	-6,210065	28,152102	6,999217	0,051445	0,381527	-0,068893	31,883733	-3,369432	-6,127594	0,051445	0,381527	-0,068893	31,883733	-3,369432	-6,127594
11:23:51,35	0,528092	3,328003	-0,100988	0,209970	0,025013	1,121068	0,050829	0,375850	-0,070051	2,186355	0,629741	-6,122270	-0,930660	-2,729513	-1,196934	-6,190483	28,094221	6,995904	0,050829	0,375850	-0,070051	31,690575	-3,360318	-6,122270	0,050829	0,375850	-0,070051	31,690575	-3,360318	-6,122270
11:23:51,40	0,528092	3,328003	-0,100988	0,209970	0,025013	1,121068	0,049413	0,379437	-0,075891	1,959509	0,602024	-6,125583	-0,933507	-2,730326	-1,193441	-6,177212	28,156186	6,980479	0,049413	0,379437	-0,075891	31,745288	-3,276903	-6,125583	0,049413	0,379437	-0,075891	31,745288	-3,276903	-6,125583
11:23:51,45	0,528092	3,328003	-0,100988	0,209970	0,025013	1,121068	0,051541	0,381496	-0,072399	1,912709	0,693164	-6,141007	-0,931165	-2,729602	-1,191523	-6,190860	28,161811	6,955918	0,051541	0,381496	-0,072399	31,860166	-3,352771	-6,141007	0,051541	0,381496	-0,072399	31,860166	-3,352771	-6,141007
11:23:51,50	0,528092	3,328003	-0,100988	0,209970	0,025013	1,121068	0,049743	0,379830	-0,070480	1,997398	0,585066	-6,165568	-0,930045	-2,730181	-1,189556	-6,193064	28,085307	6,981472	0,049743	0,379830	-0,070480	31,814061	-3,319771	-6,165568	0,049743	0,379830	-0,070480	31,814061	-3,319771	-6,165568
11:23:51,55	0,528092	3,328003	-0,100988	0,209970	0,025013	1,121068	0,053807	0,380423	-0,072816	1,923190	0,719181	-6,130205	-0,933711	-2,732825	-1,193859	-6,279411	28,162863	6,991281	0,053807	0,380423	-0,072816	31,786414	-3,504681	-6,130205	0,053807	0,380423	-0,072816	31,786414	-3,504681	-6,130205
11:23:51,60	0,528092	3,328003	-0,100988	0,209970	0,025013	1,121068	0,053807	0,380423	-0,072816	1,923190	0,719181	-6,130205	-0,932782	-2,704621	-1,208530	-4,636759	28,082854	6,796147	0,053807	0,380423	-0,072816	31,786414	-3,504681	-6,130205	0,053807	0,380423	-0,072816	31,786414	-3,504681	-6,130205
11:23:51,65	0,528092	3,328003	-0,100988	0,209970	0,025013	1,121068	0,028917	0,393721	-0,087487	1,983746	0,887470	-6,325339	-0,945627	-2,717577	-1,202791	-5,499067	28,937749	6,640645	0,028917	0,393721	-0,087487	32,890839	-1,382506	-6,325339	0,028917	0,393721	-0,087487	32,890839	-1,382506	-6,325339
11:23:51,70	0,527993	3,327943	-0,100970	0,209971	0,024968	1,171051	0,046560	0,398367	-0,081749	2,051352	0,630699	-6,480842	-0,943730	-2,721314	-1,207128	-5,703398	28,911177	6,658842	0,046560	0,398367	-0,081749	33,323169	-3,024285	-6,480842	0,046560	0,398367	-0,081749	33,323169	-3,024285	-6,480842
11:23:51,75	0,527993	3,327943	-0,100970	0,209971	0,024968	1,171051	0,048848	0,394855	-0,086086	2,108795	0,585975	-6,462645	-0,945549	-2,721404	-1,210235	-5,726778	28,932042	6,680693	0,048848	0,394855	-0,086086	33,104925	-3,248571	-6,462645	0,048848	0,394855	-0,086086	33,104925	-3,248571	-6,462645
11:23:51,80	0,527993	3,327943	-0,100970	0,209971	0,024968	1,171051	0,049835	0,396386	-0,089192	2,035568	0,606650	-6,440793	-0,948555	-2,723843	-1,209088	-5,766062	28,935689	6,669945	0,049835	0,396386	-0,089192	33,151873	-3,305423	-6,440793	0,049835	0,396386	-0,089192	33,151873	-3,305423	-6,440793
11:23:51,85	0,527993	3,327943	-0,100970	0,209971	0,024968	1,171051	0,053450	0,397769	-0,088046	1,947151	0,758781	-6,451542	-0,946814	-2,726346	-1,207911	-5,777332	28,908488	6,673248	0,053450	0,397769	-0,088046	33,172048	-3,437062	-6,451542	0,053450	0,397769	-0,088046	33,172048	-3,437062	-6,451542
11:23:51,90	0,527993	3,327943	-0,100970	0,209971	0,024968	1,171051	0,054748	0,395010	-0,086869	2,061447	0,830102	-6,448239	-0,942140	-2,722219	-1,212579	-5,764420	28,877265	6,676375	0,054748	0,395010	-0,086869	33,069733	-3,467610	-6,448239	0,054748	0,395010	-0,086869	33,069733	-3,467610	-6,448239
11:23:51,95	0,527993	3,327943	-0,100970	0,209971	0,024968	1,171051	0,048837	0,393026	-0,091536	2,144019	0,549524	-6,445111	-0,945173	-2,725765	-1,210235	-5,826032	28,910285	6,714351	0,048837	0,393026	-0,091536	32,996579	-3,284177	-6,445111	0,048837	0,393026	-0,091536	32,996579	-3,284177	-6,445111
11:23:52,00	0,527993	3,327943	-0,100970	0,209971	0,024968	1,171051	0,053424	0,393880	-0,089193	2,097418	0,718165	-6,407136	-0,943387	-2,724944	-1,210263	-5,810709	28,882775	6,670153	0,053424	0,393880	-0,089193	33,016991	-3,475591	-6,407136	0,053424	0,393880	-0,089193	33,016991	-3,475591	-6,407136
11:23:52,05	0,527993	3,327943	-0,100970	0,209971	0,024968	1,171051	0,051820	0,392743	-0,089220	2,140365	0,661811	-6,451334	-0,948042	-2,722300	-1,209489	-5,787275	28,910264	6,674755	0,051820	0,392743	-0,089220	32,970705	-3,406075	-6,451334	0,051820	0,392743	-0,089220	32,970705	-3,406075	-6,451334
11:23:52,10	0,527993	3,327943	-0,100970	0,209971	0,024968	1,171051	0,051858	0,398096	-0,088446	1,897516	0,670317	-6,446732	-0,943434	-2,728579	-1,209064	-5,827096	28,844153	6,701723	0,051858	0,398096	-0,088446	33,148092	-3,400522	-6,446732	0,051858	0,398096	-0,088446	33,148092	-3,400522	-6,446732
11:23:52,15	0,527993	3,327943	-0,100970	0,209971	0,024968	1,171051	0,054992	0,390966	-0,088022	2,191121	0,831843	-6,419763	-0,945239	-2,728106	-1,209484	-5,853324	28,868237	6,683397	0,054992	0,390966	-0,088022	32,881978	-3,484997	-6,419763	0,054992	0,390966	-0,088022	32,881978	-3,484997	-6,419763
11:23:52,20	0,527993	3,327943	-0,100970	0,209971	0,024968	1,171051	0,055484	0,392766	-0,088441	2,105288	0,822716	-6,438089	-0,939922	-2,725797	-1,205588	-5,842745	28,857418	6,691524	0,055484	0,392766	-0,088441	32,937410	-3,532814	-6,438089	0,055484	0,392766	-0,088441	32,937410	-3,532814	-6,438089
11:23:52,25	0,527993	3,327943	-0,100970	0,209971	0,024968	1,171051	0,050826	0,389316	-0,084545	2,280609	0,595031	-6,429963	-0,946348	-2,727355	-1,210636	-5,821679	28,883172	6,689016	0,050826	0,389316	-0,084545	32,841904	-3,394785	-6,429963	0,050826	0,389316	-0,084545	32,841904	-3,394785	-6,429963
11:23:52,30	0,527993	3,327943	-0,100970	0,209971	0,024968	1,171051	0,055389	0,394102	-0,089593	2,064544	0,837685	-6,432470	-0,943940	-2,724181	-1,209867	-5,784364	28,859426	6,668911	0,055389	0,394102	-0,089593	33,001584	-3,510345	-6,432470	0,055389	0,394102	-0,089593	33,001584	-3,510345	-6,432470
11:23:52,35	0,527993	3,327943	-0,100970	0,209971	0,024968	1,171051	0,051435	0,393604	-0,088824	2,088578	0,676291	-6,452575	-0,943981	-2,726812	-1,209848	-5,807781	28,859624	6,692975	0,051435	0,393604	-0,088824	32,986456	-3,361387	-6,452575	0,051435	0,393604	-0,088824	32,986456	-3,361387	-6,452575
11:23:52,40	0,527993	3,327943	-0,100970	0,209971	0,024968	1,171051	0,053735	0,392324	-0,088805	2,143590	0,775471	-6,428512	-0,945851	-2,726694	-1,211025	-5,841094	28,828623	6,702425	0,053735	0,392324	-0,088805	32,941005	-3,442695	-6,428512	0,053735	0,392324	-0,088805	32,941005	-3,442695	-6,428512
11:23:52,45	0,527993	3,327943	-0,100970	0,209971	0,024968	1,171051	0,054567	0,394002	-0,089983	2,012802	0,805412	-6,419061	-0,945144	-2,725603	-1,211017	-5,790846	28,845334	6,688187	0,054567	0,394002	-0,089983	32,941982	-3,478105	-6,419061	0,054567	0,394002	-0,089983	32,941982	-3,478105	-6,419061
11:23:52,50	0,527993	3,327943	-0,100970	0,209971	0,024968	1,171051	0,053270	0,393935	-0,089974	2,055880	0,773098	-6,433299	-0,944094	-2,727083	-1,207926	-5,854067	28,827277	6,691185	0,053270	0,393935	-0,089974	32,979803	-3,408560	-6,433299	0,053270	0,393935	-0,089974	32,979803	-3,408560	-6,433299
11:23:52,56	0,527993	3,327943	-0,100970	0,209971	0,024968	1,171051	0,054026	0,392286	-0,086883	2,094378	0,766730	-6,430302	-0,942195	-2,729015	-1,210984	-5,801028	28,861551	6,713021	0,054026	0,392286	-0,086883	32,888858	-3,474337	-6,430302	0,054026	0,392286	-0,086883	32,888858	-3,474337	-6,430302
11:23:52,61	0,527993	3,327943	-0,100970	0,209971	0,024968	1,171051	0,054750	0,389676	-0,089941	2,286337	0,833143	-6,408466	-0,942919	-2,727675	-1,211019	-5,845600	28,815471	6,702407	0,054750	0,389676	-0,089941	32,875877	-3,464711	-6,408466	0,054750	0,389676	-0,089941	32,875877	-3,464711	-6,408466
11:23:52,66	0,527993	3,327943	-0,100970	0,209971	0,024968	1,171051	0,053951	0,390973	-0,089976	2,156686	0,776050	-6,419079	-0,945193	-2,727093	-1,209464	-5,814481	28,829260	6,691586	0,053951	0,390973	-0,089976	32,848062	-3,459106	-6,419079	0,053951	0,390973	-0,089976	32,848062	-3,459106	-6,419079
11:23:52,71	0,527993	3,327943	-0,100970	0,209971	0,024968	1,171051	0,054584	0,393233	-0,088421	2,066686	0,829031	-6,429900	-0,941732	-2,724453	-1,206759	-5,842045	28,816595	6,695653	0,054584	0,393233	-0,088421	32,935443	-3,455830	-6,429900	0,054584	0,393233	-0,088421	32,935443	-3,455830	-6,429900
11:23:52,76	0,527993	3,327943	-0,100970	0,209971	0,024968	1,171051	0,050567	0,391555	-0,085716	2,129147	0,602583	-6,425833	-0,945738	-2,727517	-1,208697	-5,799257	28,828655	6,666561	0,050567	0,391555	-0,085716	32,866248	-3,366906	-6,425833	0,050567	0,391555	-0,085716	32,866248	-3,366906	-6,425833
11:23:52,81	0,527993	3,327943	-0,100970	0,209971	0,024968	1,171051	0,055223	0,393493	-0,087654	2,060246	0,875753	-6,454925	-0,937901	-2,724447	-1,209280	-5,840955	28,829354	6,695825	0,055223	0,393493	-0,087654	32,949425	-3,459282	-6,454925	0,055223	0,393493	-0,087654	32,949425	-3,459282	-6,454925
11:23:52,86	0,527993	3,327943	-0,100970	0,209971	0,024968	1,171051	0,048646	0,388241	-0,088237	2,313093	0,497284	-6,425662	-0,941141	-2,728709	-1,209093	-5,850175	28,814096	6,672322	0,048646	0,388241	-0,088237	32,790010	-3,321449	-6,425662	0,048646	0,388241	-0,088237	32,790010	-3,321449	-6,425662
11:23:52,91	0,527993	3,327943	-0,100970	0,209971	0,024968	1,171051	0,053958	0,388916	-0,088051	2,260174	0,773125	-6,449165	-0,945851	-2,727509	-1,210272	-5,844578	28,815661	6,667551	0,053958	0,388916	-0,088051	32,790070	-3,462559	-6,449165	0,053958	0,388916	-0,088051	32,790070	-3,462559	-6,449165
11:23:52,96	0,527993	3,327943	-0,100970	0,209971	0,024968	1,171051	0,055273	0,393595	-0,089230	2,021007	0,845588	-6,453936	-0,942329	-2,726654	-1,211680	-5,822344	28,768177	6,718267	0,055273	0,393595	-0,089230	32,918224	-3,493352	-6,453936	0,055273	0,393595	-0,089230	32,918224	-3,493352	-6,453936
11:23:53,01	0,527993	3,327943	-0,100970	0,209971	0,024968	1,171051	0,052772	0,390972	-0,090637	2,127415	0,758520	-6,403219	-0,942962	-2,726258	-1,211049	-5,867481	28,825099	6,683781	0,052772	0,390972	-0,090637	32,818701	-3,384071	-6,403219	0,052772	0,390972	-0,090637	32,818701	-3,384071	-6,403219
11:23:53,06	0,527993	3,327943	-0,100970	0,209971	0,024968	1,171051	0,052746	0,391718	-0,090007	2,115323	0,689608	-6,437705	-0,942855	-2,723635	-1,211395	-5,804606	28,821727	6,717561	0,052746	0,391718	-0,090007	32,865212	-3,450928	-6,437705	0,052746	0,391718	-0,090007	32,865212	-3,450928	-6,437705
11:23:53,11	0,527993	3,327943	-0,100970	0,209971	0,024968	1,171051	0,050420	0,392937	-0,090352	2,080449	0,624832	-6,403925	-0,944697	-2,725950	-1,211051	-5,854703	28,832993	6,678805	0,050420	0,392937	-0,090352	32,926034	-3,333171	-6,403925	0,050420	0,392937	-0,090352	32,926034	-3,333171	-6,403925
11:23:53,16	0,527993	3,327943	-0,100970	0,209971	0,024968	1,171051	0,053346	0,393374	-0,090008	2,042428	0,727945	-6,442682	-0,939975	-2,727209	-1,211432	-5,849184	28,818389	6,669451	0,053346	0,393374	-0,090008	32,922326	-3,459718	-6,442682	0,053346	0,393374	-0,090008	32,922326	-3,459718	-6,442682
11:23:53,21	0,527993	3,327943	-0,100970	0,209971	0,024968	1,171051	0,052075	0,388656	-0,090389	2,277893	0,673947	-6,452035	-0,945443	-2,704838	-1,213047	-4,573869	28,992644	6,466631	0,052075	0,388656	-0,090389	32,787401	-3,413962	-6,452035	0,052075	0,388656	-0,090389	32,787401	-3,413962	-6,452035
11:23:53,26	0,527993	3,327943	-0,100970	0,209971	0,024968	1,171051	0,035435	0,404577	-0,092004	2,238586	0,825987	-6,654855	-0,963411	-2,717751	-1,217802	-5,278418	29,825458	6,311884	0,035435	0,404577	-0,092004	33,997866	-1,955670	-6,654855	0,035435	0,404577	-0,092004	33,997866	-1,955670	-6,654855
11:23:53,31	0,528018	3,328012	-0,101000	0,209991	0,025000	1,221035	0,055603	0,413681	-0,096760	2,134134	0,848136	-6,809603	-0,959847	-2,723316	-1,224778	-5,569953	29,804206	6,393334	0,055603	0,413681	-0,096760	34,608089	-3,516675	-6,809603	0,055603	0,413681	-0,096760	34,608089	-3,516675	-6,809603
11:23:53,36	0,528018	3,328012	-0,101000	0,209991	0,025000	1,221035	0,058640	0,407813	-0,103735	2,275121	0,764226	-6,728152	-0,958099	-2,724427	-1,221281	-5,586186	29,796442	6,391262	0,058640	0,407813	-0,103735	34,288403	-3,839015	-6,728152	0,058640	0,407813	-0,103735	34,288403	-3,839015	-6,728152
11:23:53,41	0,528018	3,328012	-0,101000	0,209991	0,025000	1,221035	0,058728	0,405743	-0,100239	2,367880	0,758632	-6,730225	-0,960456	-2,723928	-1,218953	-5,589384	29,797321	6,394418	0,058728	0,405743	-0,100239	34,218728	-3,851525	-6,730225	0,058728	0,405743	-0,100239	34,218728	-3,851525	-6,730225
11:23:53,46	0,528018	3,328012	-0,101000	0,209991	0,025000	1,221035	0,059474	0,408034	-0,097911	2,247946	0,794233	-6,727068	-0,956421	-2,725050	-1,217029	-5,628329	29,765962	6,378638	0,059474	0,408034	-0,097911	34,278583	-3,874513	-6,727068	0,059474	0,408034	-0,097911	34,278583	-3,874513	-6,727068
11:23:53,51	0,528018	3,328012	-0,101000	0,209991	0,025000	1,221035	0,058429	0,403978	-0,095987	2,412218	0,721824	-6,742848	-0,957622	-2,724014	-1,220898	-5,635412	29,797092	6,415924	0,058429	0,403978	-0,095987	34,124475	-3,864858	-6,742848	0,058429	0,403978	-0,095987	34,124475	-3,864858	-6,742848
11:23:53,56	0,528018	3,328012	-0,101000	0,209991	0,025000	1,221035	0,058591	0,408068	-0,097568	2,178004	0,706967	-6,742135	-0,960044	-2,723145	-1,218611	-5,659231	29,758975	6,379351	0,058591	0,408068	-0,097568	34,211373	-3,892413	-6,742135	0,058591	0,408068	-0,097568	34,211373	-3,892413	-6,742135
11:23:53,61	0,528018	3,328012	-0,101000	0,209991	0,025000	1,221035	0,058591	0,408068	-0,097568	2,178004	0,706967	-6,742135	-0,958851	-2,726314	-1,220922	-5,656893	29,763546	6,385461	0,058591	0,408068	-0,097568	34,211373	-3,892413	-6,742135	0,058591	0,408068	-0,097568	34,211373	-3,892413	-6,742135
11:23:53,66	0,528018	3,328012	-0,101000	0,209991	0,025000	1,221035	0,060738	0,405450	-0,099879	2,319270	0,818384	-6,736025	-0,960094	-2,728356	-1,223298	-5,717652	29,836964	6,355449	0,060738	0,405450	-0,099879	34,147124	-3,949585	-6,736025	0,060738	0,405450	-0,099879	34,147124	-3,949585	-6,736025
11:23:53,71	0,528018	3,328012	-0,101000	0,209991	0,025000	1,221035	0,063129	0,405506	-0,102256	2,349578	0,853344	-6,766037	-0,956513	-2,709420	-1,220595	-4,541974	29,771601	6,231617	0,063129	0,405506	-0,102256	34,181800	-4,102252	-6,766037	0,063129	0,405506	-0,102256	34,181800	-4,102252	-6,766037
11:23:53,76	0,528018	3,328012	-0,101000	0,209991	0,025000	1,221035	0,044939	0,411873	-0,099552	2,549733	0,958342	-6,889869	-0,980886	-2,717033	-1,229020	-5,255664	30,657492	6,069675	0,044939	0,411873	-0,099552	34,881756	-2,569386	-6,889869	0,044939	0,411873	-0,099552	34,881756	-2,569386	-6,889869
11:23:53,81	0,527986	3,327992	-0,100961	0,209964	0,025004	1,271034	0,063718	0,429174	-0,107977	2,060426	0,873837	-7,051812	-0,973771	-2,725691	-1,225802	-5,556376	30,709808	6,076062	0,063718	0,429174	-0,107977	35,750599	-4,128051	-7,051812	0,063718	0,429174	-0,107977	35,750599	-4,128051	-7,051812
11:23:53,86	0,527986	3,327992	-0,100961	0,209964	0,025004	1,271034	0,067659	0,418683	-0,104760	2,500898	0,792182	-7,045424	-0,974865	-2,725864	-1,224712	-5,579837	30,701579	6,119979	0,067659	0,418683	-0,104760	35,367544	-4,519066	-7,045424	0,067659	0,418683	-0,104760	35,367544	-4,519066	-7,045424
11:23:53,91	0,527986	3,327992	-0,100961	0,209964	0,025004	1,271034	0,068355	0,419544	-0,103669	2,437294	0,812180	-7,001507	-0,973806	-2,722063	-1,227789	-5,545121	30,654340	6,032305	0,068355	0,419544	-0,103669	35,371491	-4,553718	-7,001507	0,068355	0,419544	-0,103669	35,371491	-4,553718	-7,001507
11:23:53,96	0,527986	3,327992	-0,100961	0,209964	0,025004	1,271034	0,064535	0,420528	-0,106747	2,362579	0,667180	-7,089181	-0,973283	-2,720916	-1,228124	-5,562917	30,658262	6,120290	0,064535	0,420528	-0,106747	35,374011	-4,398782	-7,089181	0,064535	0,420528	-0,106747	35,374011	-4,398782	-7,089181
11:23:54,01	0,527986	3,327992	-0,100961	0,209964	0,025004	1,271034	0,063280	0,420648	-0,107082	2,350810	0,584549	-7,001196	-0,975712	-2,725117	-1,229727	-5,604428	30,636513	6,061811	0,063280	0,420648	-0,107082	35,371704	-4,382897	-7,001196	0,063280	0,420648	-0,107082	35,371704	-4,382897	-7,001196
11:23:54,06	0,527986	3,327992	-0,100961	0,209964	0,025004	1,271034	0,068133	0,420651	-0,108685	2,311069	0,811842	-7,059675	-0,972180	-2,724412	-1,228943	-5,601259	30,627137	6,066561	0,068133	0,420651	-0,108685	35,332190	-4,536584	-7,059675	0,068133	0,420651	-0,108685	35,332190	-4,536584	-7,059675
11:23:54,11	0,527986	3,327992	-0,100961	0,209964	0,025004	1,271034	0,065755	0,417945	-0,107900	2,445252	0,695647	-7,054925	-0,978749	-2,724557	-1,230510	-5,624207	30,584836	6,074929	0,065755	0,417945	-0,107900	35,253942	-4,466149	-7,054925	0,065755	0,417945	-0,107900	35,253942	-4,466149	-7,054925
11:23:54,16	0,527986	3,327992	-0,100961	0,209964	0,025004	1,271034	0,067109	0,421971	-0,105590	2,231350	0,740631	-7,056395	-0,976344	-2,723571	-1,226632	-5,625540	30,635923	6,065091	0,067109	0,421971	-0,105590	35,356108	-4,527449	-7,056395	0,067109	0,421971	-0,105590	35,356108	-4,527449	-7,056395
11:23:54,21	0,527986	3,327992	-0,100961	0,209964	0,025004	1,271034	0,067109	0,421971	-0,105590	2,231350	0,740631	-7,056395	-0,972864	-2,727694	-1,227385	-5,644311	30,594370	6,078936	0,067109	0,421971	-0,105590	35,356108	-4,527449	-7,056395	0,067109	0,421971	-0,105590	35,356108	-4,527449	-7,056395
11:23:54,26	0,527986	3,327992	-0,100961	0,209964	0,025004	1,271034	0,068940	0,416897	-0,106342	2,449873	0,840336	-7,042550	-0,969914	-2,726336	-1,223457	-5,626596	30,555312	6,124276	0,068940	0,416897	-0,106342	35,176253	-4,571436	-7,042550	0,068940	0,416897	-0,106342	35,176253	-4,571436	-7,042550
11:23:54,31	0,527986	3,327992	-0,100961	0,209964	0,025004	1,271034	0,066288	0,415020	-0,102415	2,522471	0,737332	-6,997210	-0,974630	-2,725775	-1,226607	-5,652790	30,637920	6,099305	0,066288	0,415020	-0,102415	35,101565	-4,466302	-6,997210	0,066288	0,415020	-0,102415	35,101565	-4,466302	-6,997210
11:23:54,36	0,527986	3,327992	-0,100961	0,209964	0,025004	1,271034	0,068161	0,419385	-0,105565	2,353957	0,770729	-7,022181	-0,974024	-2,721901	-1,226598	-5,612122	30,576679	6,107290	0,068161	0,419385	-0,105565	35,275668	-4,579920	-7,022181	0,068161	0,419385	-0,105565	35,275668	-4,579920	-7,022181
11:23:54,41	0,527986	3,327992	-0,100961	0,209964	0,025004	1,271034	0,064503	0,420797	-0,105556	2,247816	0,646346	-7,014197	-0,971702	-2,723784	-1,228172	-5,632101	30,572624	6,079374	0,064503	0,420797	-0,105556	35,280392	-4,417139	-7,014197	0,064503	0,420797	-0,105556	35,280392	-4,417139	-7,014197
11:23:54,46	0,527986	3,327992	-0,100961	0,209964	0,025004	1,271034	0,064972	0,417845	-0,107129	2,387833	0,655475	-7,042112	-0,971095	-2,724715	-1,228541	-5,625128	30,576533	6,094154	0,064972	0,417845	-0,107129	35,188656	-4,444852	-7,042112	0,064972	0,417845	-0,107129	35,188656	-4,444852	-7,042112
11:23:54,51	0,527986	3,327992	-0,100961	0,209964	0,025004	1,271034	0,065476	0,416853	-0,107499	2,446260	0,685745	-7,027332	-0,973677	-2,726846	-1,226716	-5,661348	30,544952	6,080740	0,065476	0,416853	-0,107499	35,169254	-4,454111	-7,027332	0,065476	0,416853	-0,107499	35,169254	-4,454111	-7,027332
11:23:54,56	0,527986	3,327992	-0,100961	0,209964	0,025004	1,271034	0,068612	0,418024	-0,105673	2,339928	0,833250	-7,040746	-0,976987	-2,725137	-1,229725	-5,644222	30,632133	6,090926	0,068612	0,418024	-0,105673	35,154815	-4,552797	-7,040746	0,068612	0,418024	-0,105673	35,154815	-4,552797	-7,040746
11:23:54,61	0,527986	3,327992	-0,100961	0,209964	0,025004	1,271034	0,068787	0,421745	-0,108683	2,230501	0,813564	-7,030560	-0,970632	-2,723076	-1,227173	-5,616291	30,588297	6,107255	0,068787	0,421745	-0,108683	35,337485	-4,586181	-7,030560	0,068787	0,421745	-0,108683	35,337485	-4,586181	-7,030560
11:23:54,67	0,527986	3,327992	-0,100961	0,209964	0,025004	1,271034	0,063825	0,417273	-0,106131	2,439067	0,601656	-7,014231	-0,971718	-2,724484	-1,227753	-5,635364	30,566253	6,117603	0,063825	0,417273	-0,106131	35,194970	-4,408585	-7,014231	0,063825	0,417273	-0,106131	35,194970	-4,408585	-7,014231
11:23:54,72	0,527986	3,327992	-0,100961	0,209964	0,025004	1,271034	0,065587	0,417508	-0,106710	2,398184	0,687820	-7,003884	-0,972265	-2,729460	-1,225439	-5,646565	30,588628	6,072588	0,065587	0,417508	-0,106710	35,172589	-4,460791	-7,003884	0,065587	0,417508	-0,106710	35,172589	-4,460791	-7,003884
11:23:54,77	0,527986	3,327992	-0,100961	0,209964	0,025004	1,271034	0,069704	0,414515	-0,102048	2,534711	0,853756	-7,006611	-0,971184	-2,729546	-1,223091	-5,686608	30,573770	6,114875	0,069704	0,414515	-0,102048	35,074160	-4,618023	-7,006611	0,069704	0,414515	-0,102048	35,074160	-4,618023	-7,006611
11:23:54,82	0,527986	3,327992	-0,100961	0,209964	0,025004	1,271034	0,069704	0,414515	-0,102048	2,534711	0,853756	-7,006611	-0,971142	-2,726141	-1,229717	-5,642879	30,557114	6,084520	0,069704	0,414515	-0,102048	35,074160	-4,618023	-7,006611	0,069704	0,414515	-0,102048	35,074160	-4,618023	-7,006611
11:23:54,87	0,527986	3,327992	-0,100961	0,209964	0,025004	1,271034	0,066734	0,416181	-0,108674	2,455512	0,745481	-7,036966	-0,973541	-2,726937	-1,226627	-5,674629	30,564569	6,077827	0,066734	0,416181	-0,108674	35,125753	-4,493103	-7,036966	0,066734	0,416181	-0,108674	35,125753	-4,493103	-7,036966
11:23:54,92	0,527986	3,327992	-0,100961	0,209964	0,025004	1,271034	0,068623	0,417861	-0,105584	2,358742	0,812531	-7,043659	-0,972961	-2,725350	-1,227014	-5,667354	30,548860	6,082666	0,068623	0,417861	-0,105584	35,160850	-4,574408	-7,043659	0,068623	0,417861	-0,105584	35,160850	-4,574408	-7,043659
11:23:54,97	0,527986	3,327992	-0,100961	0,209964	0,025004	1,271034	0,066959	0,418152	-0,105972	2,333676	0,740113	-7,038820	-0,971779	-2,724582	-1,228951	-5,658336	30,546730	6,088847	0,066959	0,418152	-0,105972	35,158577	-4,516134	-7,038820	0,066959	0,418152	-0,105972	35,158577	-4,516134	-7,038820
11:23:55,02	0,527986	3,327992	-0,100961	0,209964	0,025004	1,271034	0,065703	0,417512	-0,107908	2,369602	0,683674	-7,032640	-0,974442	-2,725492	-1,226729	-5,676498	30,560347	6,081466	0,065703	0,417512	-0,107908	35,144291	-4,473976	-7,032640	0,065703	0,417512	-0,107908	35,144291	-4,473976	-7,032640
11:23:55,07	0,527986	3,327992	-0,100961	0,209964	0,025004	1,271034	0,067822	0,419364	-0,105687	2,276024	0,771345	-7,040020	-0,975306	-2,727939	-1,226991	-5,673604	30,569345	6,106808	0,067822	0,419364	-0,105687	35,196073	-4,552676	-7,040020	0,067822	0,419364	-0,105687	35,196073	-4,552676	-7,040020
11:23:55,12	0,527986	3,327992	-0,100961	0,209964	0,025004	1,271034	0,070373	0,418889	-0,105948	2,309945	0,902011	-7,014678	-0,974418	-2,724654	-1,223313	-5,672670	30,576643	6,104224	0,070373	0,418889	-0,105948	35,192735	-4,622274	-7,014678	0,070373	0,418889	-0,105948	35,192735	-4,622274	-7,014678
11:23:55,18	0,527986	3,327992	-0,100961	0,209964	0,025004	1,271034	0,067084	0,419762	-0,102270	2,271341	0,728161	-7,017262	-0,974391	-2,726573	-1,228173	-5,653158	30,560356	6,079934	0,067084	0,419762	-0,102270	35,222654	-4,537965	-7,017262	0,067084	0,419762	-0,102270	35,222654	-4,537965	-7,017262
11:23:55,23	0,527986	3,327992	-0,100961	0,209964	0,025004	1,271034	0,068733	0,418779	-0,107130	2,318095	0,838940	-7,041552	-0,973636	-2,723802	-1,227196	-5,655057	30,613716	6,101799	0,068733	0,418779	-0,107130	35,192263	-4,556616	-7,041552	0,068733	0,418779	-0,107130	35,192263	-4,556616	-7,041552
11:23:55,28	0,527986	3,327992	-0,100961	0,209964	0,025004	1,271034	0,065955	0,419511	-0,106154	2,325292	0,666155	-7,019687	-0,974238	-2,727637	-1,223162	-5,751622	30,616025	6,077934	0,065955	0,419511	-0,106154	35,256921	-4,511322	-7,019687	0,065955	0,419511	-0,106154	35,256921	-4,511322	-7,019687
11:23:55,33	0,527986	3,327992	-0,100961	0,209964	0,025004	1,271034	0,069578	0,418115	-0,102119	2,351621	0,769761	-7,043552	-0,968798	-2,697549	-1,236970	-3,907412	30,484908	5,874780	0,069578	0,418115	-0,102119	35,173635	-4,692109	-7,043552	0,069578	0,418115	-0,102119	35,173635	-4,692109	-7,043552
11:23:55,38	0,527986	3,327992	-0,100961	0,209964	0,025004	1,271034	0,040801	0,428447	-0,115928	2,622881	0,936025	-7,246706	-0,983637	-2,698052	-1,239580	-4,155308	31,117082	5,688185	0,040801	0,428447	-0,115928	36,256004	-2,266818	-7,246706	0,040801	0,428447	-0,115928	36,256004	-2,266818	-7,246706
11:23:55,43	0,527948	3,328051	-0,100988	0,209957	0,024997	1,321005	0,048656	0,441047	-0,118537	2,391241	0,813717	-7,433301	-0,981858	-2,703026	-1,242370	-4,497406	31,198995	5,773115	0,048656	0,441047	-0,118537	37,013418	-3,005748	-7,433301	0,048656	0,441047	-0,118537	37,013418	-3,005748	-7,433301
11:23:55,48	0,527948	3,328051	-0,100988	0,209957	0,024997	1,321005	0,052074	0,437019	-0,121328	2,500556	0,654239	-7,348371	-0,984918	-2,707184	-1,245167	-4,552244	31,187522	5,773060	0,052074	0,437019	-0,121328	36,806582	-3,433550	-7,348371	0,052074	0,437019	-0,121328	36,806582	-3,433550	-7,348371
11:23:55,53	0,527948	3,328051	-0,100988	0,209957	0,024997	1,321005	0,057205	0,437590	-0,124125	2,433552	0,879310	-7,348426	-0,983727	-2,709505	-1,246260	-4,543869	31,165024	5,763897	0,057205	0,437590	-0,124125	36,784337	-3,611283	-7,348426	0,057205	0,437590	-0,124125	36,784337	-3,611283	-7,348426
11:23:55,58	0,527948	3,328051	-0,100988	0,209957	0,024997	1,321005	0,058620	0,435398	-0,125217	2,532199	0,971385	-7,357590	-0,981956	-2,706574	-1,243172	-4,541681	31,163477	5,748151	0,058620	0,435398	-0,125217	36,710974	-3,630277	-7,357590	0,058620	0,435398	-0,125217	36,710974	-3,630277	-7,357590
11:23:55,63	0,527948	3,328051	-0,100988	0,209957	0,024997	1,321005	0,055196	0,435330	-0,122129	2,535503	0,796014	-7,373336	-0,983206	-2,706148	-1,239678	-4,573492	31,149413	5,765130	0,055196	0,435330	-0,122129	36,708919	-3,536875	-7,373336	0,055196	0,435330	-0,122129	36,708919	-3,536875	-7,373336
11:23:55,68	0,527948	3,328051	-0,100988	0,209957	0,024997	1,321005	0,055452	0,436625	-0,118636	2,440076	0,788787	-7,356357	-0,980974	-2,707915	-1,245105	-4,615940	31,132384	5,797517	0,055452	0,436625	-0,118636	36,715152	-3,564166	-7,356357	0,055452	0,436625	-0,118636	36,715152	-3,564166	-7,356357
11:23:55,73	0,527948	3,328051	-0,100988	0,209957	0,024997	1,321005	0,055866	0,433809	-0,124062	2,550546	0,782063	-7,323970	-0,981455	-2,706983	-1,242394	-4,577506	31,147953	5,766955	0,055866	0,433809	-0,124062	36,604552	-3,603381	-7,323970	0,055866	0,433809	-0,124062	36,604552	-3,603381	-7,323970
11:23:55,78	0,527948	3,328051	-0,100988	0,209957	0,024997	1,321005	0,055299	0,434692	-0,121351	2,537343	0,778110	-7,354531	-0,977733	-2,709416	-1,245516	-4,614101	31,103259	5,751931	0,055299	0,434692	-0,121351	36,660644	-3,562870	-7,354531	0,055299	0,434692	-0,121351	36,660644	-3,562870	-7,354531
11:23:55,83	0,527948	3,328051	-0,100988	0,209957	0,024997	1,321005	0,035410	0,453145	-0,124547	2,293944	0,871264	-7,603867	-0,987491	-2,680532	-1,245590	-3,243098	31,204479	5,517619	0,035410	0,453145	-0,124547	37,865806	-1,908451	-7,603867	0,035410	0,453145	-0,124547	37,865806	-1,908451	-7,603867
11:23:55,88	0,527948	3,328051	-0,100988	0,209957	0,024997	1,321005	0,035410	0,453145	-0,124547	2,293944	0,871264	-7,603867	-0,998985	-2,698433	-1,249803	-4,100482	32,062005	5,446844	0,035410	0,453145	-0,124547	37,865806	-1,908451	-7,603867	0,035410	0,453145	-0,124547	37,865806	-1,908451	-7,603867
11:23:55,93	0,528062	3,328006	-0,100973	0,209972	0,024979	1,371006	0,056659	0,454148	-0,128760	2,555713	0,804930	-7,674643	-0,997514	-2,704223	-1,247121	-4,247237	32,077668	5,406240	0,056659	0,454148	-0,128760	38,206344	-3,642827	-7,674643	0,056659	0,454148	-0,128760	38,206344	-3,642827	-7,674643
11:23:55,98	0,528062	3,328006	-0,100973	0,209972	0,024979	1,371006	0,060938	0,449980	-0,126078	2,712660	0,892520	-7,715246	-0,997254	-2,704776	-1,251104	-4,310862	32,047319	5,442225	0,060938	0,449980	-0,126078	38,036066	-3,891150	-7,715246	0,060938	0,449980	-0,126078	38,036066	-3,891150	-7,715246
11:23:56,03	0,528062	3,328006	-0,100973	0,209972	0,024979	1,371006	0,061288	0,449478	-0,130062	2,680665	0,870746	-7,679261	-0,997878	-2,700817	-1,245327	-4,326266	32,030380	5,404889	0,061288	0,449478	-0,130062	37,964669	-3,940326	-7,679261	0,061288	0,449478	-0,130062	37,964669	-3,940326	-7,679261
11:23:56,08	0,528062	3,328006	-0,100973	0,209972	0,024979	1,371006	0,058171	0,451997	-0,124284	2,527278	0,703811	-7,716598	-0,994379	-2,702003	-1,248353	-4,320803	32,008179	5,498450	0,058171	0,451997	-0,124284	38,009066	-3,862607	-7,716598	0,058171	0,451997	-0,124284	38,009066	-3,862607	-7,716598
11:23:56,13	0,528062	3,328006	-0,100973	0,209972	0,024979	1,371006	0,057448	0,448374	-0,127311	2,699201	0,682063	-7,623037	-0,996788	-2,702583	-1,249972	-4,357358	32,025136	5,436865	0,057448	0,448374	-0,127311	37,896549	-3,827624	-7,623037	0,057448	0,448374	-0,127311	37,896549	-3,827624	-7,623037
11:23:56,18	0,528062	3,328006	-0,100973	0,209972	0,024979	1,371006	0,059155	0,450170	-0,128930	2,602198	0,730681	-7,684622	-0,995644	-2,704774	-1,249203	-4,372805	31,997276	5,421000	0,059155	0,450170	-0,128930	37,940561	-3,912990	-7,684622	0,059155	0,450170	-0,128930	37,940561	-3,912990	-7,684622
11:23:56,23	0,528062	3,328006	-0,100973	0,209972	0,024979	1,371006	0,060481	0,448084	-0,128160	2,678837	0,800182	-7,700487	-0,997857	-2,707205	-1,247143	-4,380903	31,992816	5,440747	0,060481	0,448084	-0,128160	37,853421	-3,947575	-7,700487	0,060481	0,448084	-0,128160	37,853421	-3,947575	-7,700487
11:23:56,28	0,528062	3,328006	-0,100973	0,209972	0,024979	1,371006	0,063692	0,448785	-0,126101	2,634473	0,962383	-7,680739	-0,996199	-2,706508	-1,248783	-4,358049	31,993572	5,444346	0,063692	0,448785	-0,126101	37,864087	-4,037456	-7,680739	0,063692	0,448785	-0,126101	37,864087	-4,037456	-7,680739
11:23:56,33	0,528062	3,328006	-0,100973	0,209972	0,024979	1,371006	0,062260	0,447697	-0,127740	2,703104	0,907327	-7,677140	-0,996374	-2,703746	-1,249100	-4,365260	31,994049	5,430473	0,062260	0,447697	-0,127740	37,847350	-3,980091	-7,677140	0,062260	0,447697	-0,127740	37,847350	-3,980091	-7,677140
11:23:56,38	0,528062	3,328006	-0,100973	0,209972	0,024979	1,371006	0,059956	0,449231	-0,128058	2,620183	0,781019	-7,691013	-0,996224	-2,703951	-1,248002	-4,357663	31,980507	5,463205	0,059956	0,449231	-0,128058	37,884789	-3,925509	-7,691013	0,059956	0,449231	-0,128058	37,884789	-3,925509	-7,691013
11:23:56,43	0,528062	3,328006	-0,100973	0,209972	0,024979	1,371006	0,060058	0,448998	-0,126959	2,624351	0,799675	-7,658282	-0,996669	-2,706442	-1,249237	-4,387030	31,981846	5,462239	0,060058	0,448998	-0,126959	37,870694	-3,914864	-7,658282	0,060058	0,448998	-0,126959	37,870694	-3,914864	-7,658282
11:23:56,48	0,528062	3,328006	-0,100973	0,209972	0,024979	1,371006	0,062437	0,448138	-0,128194	2,655530	0,897312	-7,659247	-0,995184	-2,703494	-1,250701	-4,389592	31,923328	5,512042	0,062437	0,448138	-0,128194	37,834389	-4,004024	-7,659247	0,062437	0,448138	-0,128194	37,834389	-4,004024	-7,659247
11:23:56,53	0,528062	3,328006	-0,100973	0,209972	0,024979	1,371006	0,059142	0,448326	-0,129658	2,593833	0,752979	-7,609444	-0,996247	-2,706620	-1,251106	-4,364223	31,964354	5,459398	0,059142	0,448326	-0,129658	37,787393	-3,889650	-7,609444	0,059142	0,448326	-0,129658	37,787393	-3,889650	-7,609444
11:23:56,58	0,528062	3,328006	-0,100973	0,209972	0,024979	1,371006	0,062381	0,447683	-0,130063	2,675455	0,922875	-7,662088	-0,992780	-2,707413	-1,248796	-4,395974	31,938861	5,438603	0,062381	0,447683	-0,130063	37,818582	-3,974032	-7,662088	0,062381	0,447683	-0,130063	37,818582	-3,974032	-7,662088
11:23:56,63	0,528062	3,328006	-0,100973	0,209972	0,024979	1,371006	0,061334	0,444284	-0,127753	2,814250	0,853705	-7,682883	-0,993613	-2,703564	-1,253470	-4,428519	31,968641	5,469811	0,061334	0,444284	-0,127753	37,690556	-3,961049	-7,682883	0,061334	0,444284	-0,127753	37,690556	-3,961049	-7,682883
11:23:56,68	0,528062	3,328006	-0,100973	0,209972	0,024979	1,371006	0,058417	0,446930	-0,132427	2,686179	0,658927	-7,651675	-0,995798	-2,710275	-1,249547	-4,430358	31,938516	5,483274	0,058417	0,446930	-0,132427	37,770191	-3,926814	-7,651675	0,058417	0,446930	-0,132427	37,770191	-3,926814	-7,651675
11:23:56,73	0,528062	3,328006	-0,100973	0,209972	0,024979	1,371006	0,065322	0,445467	-0,128504	2,735261	1,031443	-7,638213	-0,998070	-2,704585	-1,248799	-4,382947	31,943036	5,452645	0,065322	0,445467	-0,128504	37,704404	-4,096320	-7,638213	0,065322	0,445467	-0,128504	37,704404	-4,096320	-7,638213
11:23:56,78	0,528062	3,328006	-0,100973	0,209972	0,024979	1,371006	0,061531	0,450280	-0,127756	2,512600	0,873099	-7,668841	-0,994012	-2,702507	-1,252292	-4,402291	31,953567	5,475697	0,061531	0,450280	-0,127756	37,859572	-3,957053	-7,668841	0,061531	0,450280	-0,127756	37,859572	-3,957053	-7,668841
11:23:56,83	0,528062	3,328006	-0,100973	0,209972	0,024979	1,371006	0,057702	0,447805	-0,131250	2,640767	0,651992	-7,645789	-0,996275	-2,704166	-1,248396	-4,369805	31,948081	5,462490	0,057702	0,447805	-0,131250	37,793422	-3,877612	-7,645789	0,057702	0,447805	-0,131250	37,793422	-3,877612	-7,645789
11:23:56,88	0,528062	3,328006	-0,100973	0,209972	0,024979	1,371006	0,060270	0,448934	-0,127353	2,593516	0,816384	-7,658997	-0,995781	-2,706165	-1,249883	-4,409204	31,931500	5,477593	0,060270	0,448934	-0,127353	37,834851	-3,914777	-7,658997	0,060270	0,448934	-0,127353	37,834851	-3,914777	-7,658997
11:23:56,93	0,528062	3,328006	-0,100973	0,209972	0,024979	1,371006	0,061753	0,447508	-0,128841	2,633643	0,867718	-7,643894	-0,997504	-2,704728	-1,251481	-4,383948	31,946899	5,502940	0,061753	0,447508	-0,128841	37,762986	-3,979931	-7,643894	0,061753	0,447508	-0,128841	37,762986	-3,979931	-7,643894
11:23:56,98	0,528062	3,328006	-0,100973	0,209972	0,024979	1,371006	0,061371	0,449718	-0,130438	2,544656	0,861982	-7,618547	-0,995804	-2,709249	-1,252944	-4,425932	31,946486	5,491758	0,061371	0,449718	-0,130438	37,847530	-3,955613	-7,618547	0,061371	0,449718	-0,130438	37,847530	-3,955613	-7,618547
11:23:57,03	0,528062	3,328006	-0,100973	0,209972	0,024979	1,371006	0,064436	0,445986	-0,131902	2,717394	0,985237	-7,629728	-0,997449	-2,704669	-1,250343	-4,372258	31,966309	5,459161	0,064436	0,445986	-0,131902	37,727270	-4,073001	-7,629728	0,064436	0,445986	-0,131902	37,727270	-4,073001	-7,629728
11:23:57,08	0,528062	3,328006	-0,100973	0,209972	0,024979	1,371006	0,061292	0,449699	-0,129300	2,568291	0,858334	-7,662326	-0,992347	-2,703535	-1,250210	-4,402072	31,929444	5,478636	0,061292	0,449699	-0,129300	37,869684	-3,953121	-7,662326	0,061292	0,449699	-0,129300	37,869684	-3,953121	-7,662326
11:23:57,13	0,528062	3,328006	-0,100973	0,209972	0,024979	1,371006	0,057759	0,445849	-0,129167	2,721688	0,667232	-7,642851	-0,995752	-2,708255	-1,249555	-4,421425	31,987038	5,478992	0,057759	0,445849	-0,129167	37,720813	-3,866884	-7,642851	0,057759	0,445849	-0,129167	37,720813	-3,866884	-7,642851
11:23:57,18	0,528062	3,328006	-0,100973	0,209972	0,024979	1,371006	0,063550	0,446438	-0,128512	2,731270	0,922774	-7,642494	-0,992903	-2,707218	-1,251198	-4,437647	31,915593	5,458329	0,063550	0,446438	-0,128512	37,776617	-4,065886	-7,642494	0,063550	0,446438	-0,128512	37,776617	-4,065886	-7,642494
11:23:57,23	0,528062	3,328006	-0,100973	0,209972	0,024979	1,371006	0,061226	0,444488	-0,130155	2,762639	0,823624	-7,663158	-0,995178	-2,707257	-1,249565	-4,418129	31,962430	5,468733	0,061226	0,444488	-0,130155	37,654982	-3,982639	-7,663158	0,061226	0,444488	-0,130155	37,654982	-3,982639	-7,663158
11:23:57,28	0,528062	3,328006	-0,100973	0,209972	0,024979	1,371006	0,062398	0,446439	-0,128522	2,711529	0,878037	-7,652753	-0,992875	-2,706136	-1,251017	-4,418581	31,912859	5,478288	0,062398	0,446439	-0,128522	37,756994	-4,020204	-7,652753	0,062398	0,446439	-0,128522	37,756994	-4,020204	-7,652753
11:23:57,33	0,528062	3,328006	-0,100973	0,209972	0,024979	1,371006	0,060275	0,445005	-0,129974	2,742945	0,792056	-7,643198	-0,989122	-2,704631	-1,251018	-4,390663	31,932709	5,461340	0,060275	0,445005	-0,129974	37,675835	-3,939561	-7,643198	0,060275	0,445005	-0,129974	37,675835	-3,939561	-7,643198
11:23:57,38	0,528062	3,328006	-0,100973	0,209972	0,024979	1,371006	0,057096	0,442507	-0,129976	2,903963	0,640992	-7,660146	-0,992935	-2,707177	-1,251900	-4,457589	31,942109	5,484844	0,057096	0,442507	-0,129976	37,640802	-3,841061	-7,660146	0,057096	0,442507	-0,129976	37,640802	-3,841061	-7,660146
11:23:57,43	0,528062	3,328006	-0,100973	0,209972	0,024979	1,371006	0,061208	0,444537	-0,130857	2,773113	0,792139	-7,636643	-0,995970	-2,678659	-1,261883	-3,067223	31,964821	5,227903	0,061208	0,444537	-0,130857	37,669259	-4,012680	-7,636643	0,061208	0,444537	-0,130857	37,669259	-4,012680	-7,636643
11:23:57,48	0,528062	3,328006	-0,100973	0,209972	0,024979	1,371006	0,038028	0,461424	-0,140840	2,609852	0,779508	-7,893583	-1,014990	-2,691186	-1,260830	-3,716468	32,838628	5,056918	0,038028	0,461424	-0,140840	38,831610	-2,205671	-7,893583	0,038028	0,461424	-0,140840	38,831610	-2,205671	-7,893583
11:23:57,53	0,527996	3,328027	-0,100980	0,209995	0,024990	1,421050	0,058386	0,471633	-0,139787	2,511106	0,838974	-8,064569	-1,013007	-2,702717	-1,259766	-4,010900	32,927290	5,160094	0,058386	0,471633	-0,139787	39,534262	-3,744331	-8,064569	0,058386	0,471633	-0,139787	39,534262	-3,744331	-8,064569
11:23:57,58	0,527996	3,328027	-0,100980	0,209995	0,024990	1,421050	0,067381	0,464149	-0,138724	2,829796	1,007390	-7,961392	-1,010152	-2,700491	-1,256707	-4,051501	32,910756	5,125028	0,067381	0,464149	-0,138724	39,265527	-4,282012	-7,961392	0,067381	0,464149	-0,138724	39,265527	-4,282012	-7,961392
11:23:57,63	0,527996	3,328027	-0,100980	0,209995	0,024990	1,421050	0,064026	0,462790	-0,135665	2,865887	0,806017	-7,996458	-1,010826	-2,703438	-1,262125	-4,076507	32,887534	5,156355	0,064026	0,462790	-0,135665	39,194872	-4,219989	-7,996458	0,064026	0,462790	-0,135665	39,194872	-4,219989	-7,996458
11:23:57,68	0,527996	3,328027	-0,100980	0,209995	0,024990	1,421050	0,066915	0,461900	-0,141083	2,879551	0,946213	-7,965131	-1,011254	-2,701909	-1,258440	-4,077908	32,900882	5,157130	0,066915	0,461900	-0,141083	39,138675	-4,306599	-7,965131	0,066915	0,461900	-0,141083	39,138675	-4,306599	-7,965131
11:23:57,73	0,527996	3,328027	-0,100980	0,209995	0,024990	1,421050	0,065805	0,463035	-0,137397	2,831359	0,880606	-7,964356	-1,010312	-2,702265	-1,259454	-4,127811	32,917305	5,127403	0,065805	0,463035	-0,137397	39,179626	-4,285071	-7,964356	0,065805	0,463035	-0,137397	39,179626	-4,285071	-7,964356
11:23:57,78	0,527996	3,328027	-0,100980	0,209995	0,024990	1,421050	0,065642	0,462041	-0,138412	2,872316	0,820718	-7,994084	-1,014419	-2,697114	-1,258287	-4,092575	32,877174	5,144480	0,065642	0,462041	-0,138412	39,142558	-4,332188	-7,994084	0,065642	0,462041	-0,138412	39,142558	-4,332188	-7,994084
11:23:57,83	0,527996	3,328027	-0,100980	0,209995	0,024990	1,421050	0,063235	0,468174	-0,137244	2,536281	0,746112	-7,977007	-1,015067	-2,702190	-1,262527	-4,110158	32,844369	5,174396	0,063235	0,468174	-0,137244	39,287938	-4,217811	-7,977007	0,063235	0,468174	-0,137244	39,287938	-4,217811	-7,977007
11:23:57,88	0,527996	3,328027	-0,100980	0,209995	0,024990	1,421050	0,067954	0,466197	-0,141484	2,601867	0,992710	-7,947091	-1,012098	-2,702165	-1,262554	-4,115920	32,879748	5,137360	0,067954	0,466197	-0,141484	39,198354	-4,341708	-7,947091	0,067954	0,466197	-0,141484	39,198354	-4,341708	-7,947091
11:23:57,93	0,527996	3,328027	-0,100980	0,209995	0,024990	1,421050	0,066449	0,463638	-0,141511	2,762706	0,891733	-7,984126	-1,011590	-2,676748	-1,261007	-2,694502	32,751742	4,918072	0,066449	0,463638	-0,141511	39,158291	-4,324485	-7,984126	0,066449	0,463638	-0,141511	39,158291	-4,324485	-7,984126
11:23:57,98	0,527996	3,328027	-0,100980	0,209995	0,024990	1,421050	0,044182	0,475906	-0,139965	2,724602	1,028878	-8,203414	-1,023023	-2,685014	-1,270877	-2,869447	33,467224	4,801449	0,044182	0,475906	-0,139965	40,083257	-2,439444	-8,203414	0,044182	0,475906	-0,139965	40,083257	-2,439444	-8,203414
11:23:58,03	0,527963	3,328005	-0,100979	0,209971	0,024993	1,471010	0,057058	0,481675	-0,149835	2,956794	1,189157	-8,320037	-1,022348	-2,687079	-1,269604	-3,290537	33,582571	4,802451	0,057058	0,481675	-0,149835	40,768275	-3,289893	-8,320037	0,057058	0,481675	-0,149835	40,768275	-3,289893	-8,320037
11:23:58,08	0,527963	3,328005	-0,100979	0,209971	0,024993	1,471010	0,058508	0,480058	-0,148561	2,930219	0,842201	-8,319035	-1,021169	-2,688651	-1,272642	-3,283455	33,514970	4,838371	0,058508	0,480058	-0,148561	40,614777	-3,750663	-8,319035	0,058508	0,480058	-0,148561	40,614777	-3,750663	-8,319035
11:23:58,13	0,527963	3,328005	-0,100979	0,209971	0,024993	1,471010	0,059281	0,478251	-0,151599	2,969183	0,922325	-8,283116	-1,020748	-2,689764	-1,272333	-3,307140	33,474991	4,824941	0,059281	0,478251	-0,151599	40,511886	-3,731210	-8,283116	0,059281	0,478251	-0,151599	40,511886	-3,731210	-8,283116
11:23:58,18	0,527963	3,328005	-0,100979	0,209971	0,024993	1,471010	0,060033	0,477330	-0,151291	2,970604	0,960940	-8,296546	-1,019365	-2,687261	-1,269866	-3,308148	33,500675	4,844263	0,060033	0,477330	-0,151291	40,441017	-3,751678	-8,296546	0,060033	0,477330	-0,151291	40,441017	-3,751678	-8,296546
11:23:58,23	0,527963	3,328005	-0,100979	0,209971	0,024993	1,471010	0,057175	0,477384	-0,148824	2,989538	0,798567	-8,277223	-1,021731	-2,691507	-1,267541	-3,327197	33,492066	4,827194	0,057175	0,477384	-0,148824	40,464186	-3,689634	-8,277223	0,057175	0,477384	-0,148824	40,464186	-3,689634	-8,277223
11:23:58,28	0,527963	3,328005	-0,100979	0,209971	0,024993	1,471010	0,062035	0,477309	-0,146498	2,976437	1,039111	-8,294293	-1,021267	-2,690338	-1,268747	-3,384307	33,499059	4,814457	0,062035	0,477309	-0,146498	40,445228	-3,830625	-8,294293	0,062035	0,477309	-0,146498	40,445228	-3,830625	-8,294293
11:23:58,33	0,527963	3,328005	-0,100979	0,209971	0,024993	1,471010	0,060790	0,477492	-0,147705	2,944429	0,921438	-8,307029	-1,025327	-2,686965	-1,267921	-3,334828	33,485031	4,875782	0,060790	0,477492	-0,147705	40,427576	-3,850599	-8,307029	0,060790	0,477492	-0,147705	40,427576	-3,850599	-8,307029
11:23:58,38	0,527963	3,328005	-0,100979	0,209971	0,024993	1,471010	0,059899	0,482695	-0,146878	2,686482	0,924969	-8,245704	-1,018970	-2,688352	-1,268664	-3,387700	33,440531	4,804779	0,059899	0,482695	-0,146878	40,578036	-3,777122	-8,245704	0,059899	0,482695	-0,146878	40,578036	-3,777122	-8,245704
11:23:58,43	0,527963	3,328005	-0,100979	0,209971	0,024993	1,471010	0,057922	0,476497	-0,147622	2,943824	0,798592	-8,316707	-1,019484	-2,689423	-1,269869	-3,357562	33,471652	4,858037	0,057922	0,476497	-0,147622	40,348806	-3,748253	-8,316707	0,057922	0,476497	-0,147622	40,348806	-3,748253	-8,316707
11:23:58,48	0,527963	3,328005	-0,100979	0,209971	0,024993	1,471010	0,059107	0,476406	-0,148827	2,990559	0,870753	-8,263449	-1,018936	-2,686364	-1,273766	-3,355086	33,455763	4,860423	0,059107	0,476406	-0,148827	40,388424	-3,769117	-8,263449	0,059107	0,476406	-0,148827	40,388424	-3,769117	-8,263449
11:23:58,53	0,527963	3,328005	-0,100979	0,209971	0,024993	1,471010	0,056183	0,477460	-0,152724	2,923201	0,728824	-8,261064	-1,020759	-2,694672	-1,270673	-3,421155	33,480442	4,834237	0,056183	0,477460	-0,152724	40,403847	-3,681558	-8,261064	0,056183	0,477460	-0,152724	40,403847	-3,681558	-8,261064
11:23:58,58	0,527963	3,328005	-0,100979	0,209971	0,024993	1,471010	0,064289	0,474886	-0,149631	3,045417	1,080793	-8,287249	-1,023913	-2,689976	-1,272361	-3,397668	33,447749	4,848662	0,064289	0,474886	-0,149631	40,323957	-3,965931	-8,287249	0,064289	0,474886	-0,149631	40,323957	-3,965931	-8,287249
11:23:58,63	0,527963	3,328005	-0,100979	0,209971	0,024993	1,471010	0,061799	0,479965	-0,151318	2,764741	0,987999	-8,272824	-1,021212	-2,693588	-1,270553	-3,411911	33,458900	4,866166	0,061799	0,479965	-0,151318	40,441982	-3,863258	-8,272824	0,061799	0,479965	-0,151318	40,441982	-3,863258	-8,272824
11:23:58,68	0,527963	3,328005	-0,100979	0,209971	0,024993	1,471010	0,063577	0,475820	-0,149510	2,982834	1,062513	-8,255320	-1,020111	-2,690913	-1,268713	-3,363882	33,416007	4,840752	0,063577	0,475820	-0,149510	40,334666	-3,928270	-8,255320	0,063577	0,475820	-0,149510	40,334666	-3,928270	-8,255320
11:23:58,73	0,527963	3,328005	-0,100979	0,209971	0,024993	1,471010	0,060710	0,476204	-0,147671	2,949723	0,976502	-8,280735	-1,018972	-2,691905	-1,270669	-3,391366	33,443158	4,833454	0,060710	0,476204	-0,147671	40,331716	-3,789270	-8,280735	0,060710	0,476204	-0,147671	40,331716	-3,789270	-8,280735
11:23:58,78	0,527963	3,328005	-0,100979	0,209971	0,024993	1,471010	0,060999	0,474721	-0,149627	3,036575	0,954145	-8,288033	-1,018949	-2,687399	-1,270296	-3,364994	33,426671	4,823409	0,060999	0,474721	-0,149627	40,302206	-3,834301	-8,288033	0,060999	0,474721	-0,149627	40,302206	-3,834301	-8,288033
11:23:58,83	0,527963	3,328005	-0,100979	0,209971	0,024993	1,471010	0,057086	0,476955	-0,149253	2,919358	0,781736	-8,298077	-1,023438	-2,693351	-1,270079	-3,417725	33,448528	4,859199	0,057086	0,476955	-0,149253	40,360292	-3,699517	-8,298077	0,057086	0,476955	-0,149253	40,360292	-3,699517	-8,298077
11:23:58,89	0,527963	3,328005	-0,100979	0,209971	0,024993	1,471010	0,064485	0,477866	-0,149036	2,864506	1,109909	-8,262287	-1,020140	-2,689312	-1,270285	-3,379482	33,441822	4,838083	0,064485	0,477866	-0,149036	40,377019	-3,952195	-8,262287	0,064485	0,477866	-0,149036	40,377019	-3,952195	-8,262287
11:23:58,94	0,527963	3,328005	-0,100979	0,209971	0,024993	1,471010	0,059338	0,477029	-0,149242	2,921341	0,878706	-8,283404	-1,020161	-2,691447	-1,268305	-3,389177	33,429096	4,879856	0,059338	0,477029	-0,149242	40,368154	-3,779311	-8,283404	0,059338	0,477029	-0,149242	40,368154	-3,779311	-8,283404
11:23:58,99	0,527963	3,328005	-0,100979	0,209971	0,024993	1,471010	0,061197	0,475980	-0,147262	2,960043	0,973377	-8,241631	-1,019610	-2,691778	-1,271422	-3,396403	33,410162	4,871576	0,061197	0,475980	-0,147262	40,324475	-3,830626	-8,241631	0,061197	0,475980	-0,147262	40,324475	-3,830626	-8,241631
11:23:59,04	0,527963	3,328005	-0,100979	0,209971	0,024993	1,471010	0,061209	0,475337	-0,150379	2,973446	0,977199	-8,249911	-1,023721	-2,688828	-1,271472	-3,394101	33,428415	4,828288	0,061209	0,475337	-0,150379	40,287438	-3,827729	-8,249911	0,061209	0,475337	-0,150379	40,287438	-3,827729	-8,249911
11:23:59,09	0,527963	3,328005	-0,100979	0,209971	0,024993	1,471010	0,060710	0,480372	-0,150429	2,728594	0,944098	-8,293198	-1,019518	-2,689093	-1,270066	-3,403196	33,438819	4,884266	0,060710	0,480372	-0,150429	40,437818	-3,821629	-8,293198	0,060710	0,480372	-0,150429	40,437818	-3,821629	-8,293198
11:23:59,14	0,527963	3,328005	-0,100979	0,209971	0,024993	1,471010	0,058837	0,476600	-0,149024	2,929195	0,833640	-8,237220	-1,019591	-2,689211	-1,268728	-3,390155	33,413289	4,846131	0,058837	0,476600	-0,149024	40,342327	-3,785081	-8,237220	0,058837	0,476600	-0,149024	40,342327	-3,785081	-8,237220
11:23:59,19	0,527963	3,328005	-0,100979	0,209971	0,024993	1,471010	0,058976	0,476605	-0,147686	2,913379	0,864936	-8,275355	-1,017215	-2,692116	-1,272217	-3,392489	33,441700	4,839478	0,058976	0,476605	-0,147686	40,326853	-3,764710	-8,275355	0,058976	0,476605	-0,147686	40,326853	-3,764710	-8,275355
11:23:59,24	0,527963	3,328005	-0,100979	0,209971	0,024993	1,471010	0,059026	0,476675	-0,149631	2,881476	0,850987	-8,259880	-1,019676	-2,689219	-1,270673	-3,418589	33,397059	4,861607	0,059026	0,476675	-0,149631	40,300430	-3,782525	-8,259880	0,059026	0,476675	-0,149631	40,300430	-3,782525	-8,259880
11:23:59,29	0,527963	3,328005	-0,100979	0,209971	0,024993	1,471010	0,059026	0,476675	-0,149631	2,881476	0,850987	-8,259880	-1,020861	-2,692350	-1,273794	-3,433029	33,415377	4,839346	0,059026	0,476675	-0,149631	40,300430	-3,782525	-8,259880	0,059026	0,476675	-0,149631	40,300430	-3,782525	-8,259880
11:23:59,34	0,527963	3,328005	-0,100979	0,209971	0,024993	1,471010	0,062330	0,476135	-0,152752	2,918185	1,001131	-8,282140	-1,019532	-2,690477	-1,270410	-3,404482	33,403700	4,850855	0,062330	0,476135	-0,152752	40,294771	-3,891745	-8,282140	0,062330	0,476135	-0,152752	40,294771	-3,891745	-8,282140
11:23:59,39	0,527963	3,328005	-0,100979	0,209971	0,024993	1,471010	0,060043	0,475920	-0,149367	2,933499	0,912795	-8,270632	-1,019591	-2,690656	-1,270752	-3,424006	33,376662	4,838248	0,060043	0,475920	-0,149367	40,293248	-3,800593	-8,270632	0,060043	0,475920	-0,149367	40,293248	-3,800593	-8,270632
11:23:59,44	0,527963	3,328005	-0,100979	0,209971	0,024993	1,471010	0,060227	0,475882	-0,149709	2,902296	0,918986	-8,283239	-1,021432	-2,690952	-1,272236	-3,415079	33,392034	4,842419	0,060227	0,475882	-0,149709	40,259065	-3,808864	-8,283239	0,060227	0,475882	-0,149709	40,259065	-3,808864	-8,283239
11:23:59,49	0,527963	3,328005	-0,100979	0,209971	0,024993	1,471010	0,061404	0,477328	-0,151193	2,844902	0,980226	-8,279067	-1,022576	-2,695040	-1,269126	-3,422197	33,404094	4,825647	0,061404	0,477328	-0,151193	40,315149	-3,840006	-8,279067	0,061404	0,477328	-0,151193	40,315149	-3,840006	-8,279067
11:23:59,54	0,527963	3,328005	-0,100979	0,209971	0,024993	1,471010	0,065517	0,476275	-0,148083	2,906556	1,181872	-8,295840	-1,018903	-2,656694	-1,277044	-1,653084	33,386680	4,627472	0,065517	0,476275	-0,148083	40,294123	-3,961176	-8,295840	0,065517	0,476275	-0,148083	40,294123	-3,961176	-8,295840
11:23:59,59	0,527963	3,328005	-0,100979	0,209971	0,024993	1,471010	0,030472	0,492267	-0,156002	2,944417	0,900336	-8,494014	-1,035693	-2,665244	-1,276706	-2,036092	34,081418	4,437716	0,030472	0,492267	-0,156002	41,587402	-1,491682	-8,494014	0,030472	0,492267	-0,156002	41,587402	-1,491682	-8,494014
11:23:59,64	0,528072	3,328004	-0,100983	0,209988	0,024965	1,521042	0,046272	0,502532	-0,155663	2,820796	1,042873	-8,683771	-1,028793	-2,666271	-1,277364	-2,196169	34,069591	4,502602	0,046272	0,502532	-0,155663	42,269579	-2,589445	-8,683771	0,046272	0,502532	-0,155663	42,269579	-2,589445	-8,683771
11:23:59,69	0,528072	3,328004	-0,100983	0,209988	0,024965	1,521042	0,043710	0,496043	-0,156322	3,067935	0,776957	-8,618884	-1,032432	-2,672342	-1,277697	-2,282452	34,005663	4,514246	0,043710	0,496043	-0,156322	42,007344	-2,654281	-8,618884	0,043710	0,496043	-0,156322	42,007344	-2,654281	-8,618884
11:23:59,74	0,528072	3,328004	-0,100983	0,209988	0,024965	1,521042	0,050788	0,496159	-0,156655	2,963406	1,102242	-8,607240	-1,026808	-2,673887	-1,275127	-2,274087	34,004288	4,548422	0,050788	0,496159	-0,156655	41,911909	-2,884603	-8,607240	0,050788	0,496159	-0,156655	41,911909	-2,884603	-8,607240
11:23:59,79	0,528072	3,328004	-0,100983	0,209988	0,024965	1,521042	0,049314	0,490517	-0,154084	3,259808	1,033512	-8,573065	-1,025170	-2,675764	-1,280120	-2,312224	33,940341	4,508624	0,049314	0,490517	-0,154084	41,765375	-2,837602	-8,573065	0,049314	0,490517	-0,154084	41,765375	-2,837602	-8,573065
11:23:59,84	0,528072	3,328004	-0,100983	0,209988	0,024965	1,521042	0,050121	0,488159	-0,159077	3,307941	1,074424	-8,612862	-1,028101	-2,671971	-1,279436	-2,304986	33,973665	4,535906	0,050121	0,488159	-0,159077	41,628457	-2,860043	-8,612862	0,050121	0,488159	-0,159077	41,628457	-2,860043	-8,612862
11:23:59,89	0,528072	3,328004	-0,100983	0,209988	0,024965	1,521042	0,048301	0,492594	-0,158394	3,109808	0,969391	-8,585580	-1,028618	-2,671303	-1,280937	-2,318153	33,989306	4,535043	0,048301	0,492594	-0,158394	41,778459	-2,822207	-8,585580	0,048301	0,492594	-0,158394	41,778459	-2,822207	-8,585580
11:23:59,94	0,528072	3,328004	-0,100983	0,209988	0,024965	1,521042	0,047981	0,493376	-0,159894	3,076117	0,933526	-8,586444	-1,028884	-2,673643	-1,282546	-2,316843	33,948603	4,534312	0,047981	0,493376	-0,159894	41,806139	-2,832949	-8,586444	0,047981	0,493376	-0,159894	41,806139	-2,832949	-8,586444
11:23:59,99	0,528072	3,328004	-0,100983	0,209988	0,024965	1,521042	0,050140	0,492437	-0,161504	3,090363	1,067325	-8,587175	-1,027617	-2,673414	-1,278684	-2,368365	33,997091	4,531875	0,050140	0,492437	-0,161504	41,746652	-2,868700	-8,587175	0,050140	0,492437	-0,161504	41,746652	-2,868700	-8,587175
11:24:00,04	0,528072	3,328004	-0,100983	0,209988	0,024965	1,521042	0,049308	0,491454	-0,157642	3,157691	0,955195	-8,589612	-1,029632	-2,655224	-1,270570	-1,157157	34,169033	4,352767	0,049308	0,491454	-0,157642	41,736844	-2,915515	-8,589612	0,049308	0,491454	-0,157642	41,736844	-2,915515	-8,589612
11:24:00,09	0,528072	3,328004	-0,100983	0,209988	0,024965	1,521042	0,034563	0,502294	-0,149527	3,348556	1,151399	-8,768720	-1,044698	-2,661003	-1,287234	-1,584553	34,915891	4,164885	0,034563	0,502294	-0,149527	42,778598	-1,561795	-8,768720	0,034563	0,502294	-0,149527	42,778598	-1,561795	-8,768720
11:24:00,14	0,528016	3,327990	-0,100979	0,209993	0,024996	1,571018	0,047101	0,512452	-0,166192	3,253432	1,059801	-8,956601	-1,040564	-2,662813	-1,293001	-1,807046	34,938531	4,195271	0,047101	0,512452	-0,166192	43,480887	-2,637612	-8,956601	0,047101	0,512452	-0,166192	43,480887	-2,637612	-8,956601
11:24:00,19	0,528016	3,327990	-0,100979	0,209993	0,024996	1,571018	0,046601	0,507967	-0,171959	3,395019	0,829805	-8,926216	-1,045318	-2,665612	-1,293899	-1,843815	34,851312	4,222043	0,046601	0,507967	-0,171959	43,270392	-2,828370	-8,926216	0,046601	0,507967	-0,171959	43,270392	-2,828370	-8,926216
11:24:00,24	0,528016	3,327990	-0,100979	0,209993	0,024996	1,571018	0,051403	0,510684	-0,172857	3,159815	1,091254	-8,899444	-1,044658	-2,665584	-1,293000	-1,866496	34,875294	4,225037	0,051403	0,510684	-0,172857	43,248475	-2,943846	-8,899444	0,051403	0,510684	-0,172857	43,248475	-2,943846	-8,899444
11:24:00,29	0,528016	3,327990	-0,100979	0,209993	0,024996	1,571018	0,051048	0,510126	-0,171957	3,198218	1,041210	-8,896449	-1,042268	-2,664117	-1,294597	-1,878912	34,858829	4,266616	0,051048	0,510126	-0,171957	43,243138	-2,966097	-8,896449	0,051048	0,510126	-0,171957	43,243138	-2,966097	-8,896449
11:24:00,34	0,528016	3,327990	-0,100979	0,209993	0,024996	1,571018	0,048583	0,508790	-0,173554	3,247220	0,910471	-8,854870	-1,044245	-2,666366	-1,293154	-1,892432	34,833107	4,202199	0,048583	0,508790	-0,173554	43,187267	-2,903275	-8,854870	0,048583	0,508790	-0,173554	43,187267	-2,903275	-8,854870
11:24:00,39	0,528016	3,327990	-0,100979	0,209993	0,024996	1,571018	0,051519	0,509378	-0,172112	3,187652	1,064289	-8,919287	-1,041353	-2,665900	-1,294730	-1,913078	34,826296	4,184340	0,051519	0,509378	-0,172112	43,173792	-2,979924	-8,919287	0,051519	0,509378	-0,172112	43,173792	-2,979924	-8,919287
11:24:00,44	0,528016	3,327990	-0,100979	0,209993	0,024996	1,571018	0,049670	0,507106	-0,173688	3,289552	0,953668	-8,937146	-1,040241	-2,663153	-1,294311	-1,929111	34,824223	4,247770	0,049670	0,507106	-0,173688	43,097373	-2,945400	-8,937146	0,049670	0,507106	-0,173688	43,097373	-2,945400	-8,937146
11:24:00,49	0,528016	3,327990	-0,100979	0,209993	0,024996	1,571018	0,046735	0,507517	-0,173269	3,258392	0,788205	-8,873716	-1,044874	-2,667768	-1,290389	-1,898584	34,790591	4,257043	0,046735	0,507517	-0,173269	43,098440	-2,880474	-8,873716	0,046735	0,507517	-0,173269	43,098440	-2,880474	-8,873716
11:24:00,54	0,528016	3,327990	-0,100979	0,209993	0,024996	1,571018	0,053048	0,509221	-0,169347	3,155880	1,159739	-8,864444	-1,039970	-2,666067	-1,294004	-1,934403	34,772208	4,211670	0,053048	0,509221	-0,169347	43,129755	-3,004518	-8,864444	0,053048	0,509221	-0,169347	43,129755	-3,004518	-8,864444
11:24:00,59	0,528016	3,327990	-0,100979	0,209993	0,024996	1,571018	0,049122	0,505825	-0,172961	3,298663	0,933776	-8,909816	-1,041419	-2,666784	-1,293542	-1,933996	34,797259	4,221520	0,049122	0,505825	-0,172961	43,005922	-2,922316	-8,909816	0,049122	0,505825	-0,172961	43,005922	-2,922316	-8,909816
11:24:00,64	0,528016	3,327990	-0,100979	0,209993	0,024996	1,571018	0,050468	0,506722	-0,172499	3,273912	0,991565	-8,899966	-1,039049	-2,669318	-1,294308	-1,934349	34,799780	4,217260	0,050468	0,506722	-0,172499	43,051593	-2,970144	-8,899966	0,050468	0,506722	-0,172499	43,051593	-2,970144	-8,899966
11:24:00,69	0,528016	3,327990	-0,100979	0,209993	0,024996	1,571018	0,051478	0,503402	-0,173266	3,448538	1,042520	-8,904227	-1,041989	-2,667993	-1,295459	-1,911093	34,764256	4,235652	0,051478	0,503402	-0,173266	42,965630	-2,998475	-8,904227	0,051478	0,503402	-0,173266	42,965630	-2,998475	-8,904227
11:24:00,74	0,528016	3,327990	-0,100979	0,209993	0,024996	1,571018	0,051800	0,506611	-0,174417	3,262565	1,097166	-8,885834	-1,039137	-2,669457	-1,295851	-1,957639	34,767372	4,246435	0,051800	0,506611	-0,174417	43,031515	-2,969106	-8,885834	0,051800	0,506611	-0,174417	43,031515	-2,969106	-8,885834
11:24:00,79	0,528016	3,327990	-0,100979	0,209993	0,024996	1,571018	0,051642	0,503409	-0,174808	3,408500	1,047082	-8,875052	-1,040927	-2,666083	-1,294733	-1,958868	34,745885	4,206509	0,051642	0,503409	-0,174808	42,926086	-3,006787	-8,875052	0,051642	0,503409	-0,174808	42,926086	-3,006787	-8,875052
11:24:00,84	0,528016	3,327990	-0,100979	0,209993	0,024996	1,571018	0,049614	0,506646	-0,173690	3,220926	0,951347	-8,914978	-1,040309	-2,666960	-1,296241	-1,940468	34,749803	4,250946	0,049614	0,506646	-0,173690	42,992657	-2,943386	-8,914978	0,049614	0,506646	-0,173690	42,992657	-2,943386	-8,914978
11:24:00,89	0,528016	3,327990	-0,100979	0,209993	0,024996	1,571018	0,050065	0,505672	-0,175198	3,284199	0,988773	-8,870541	-1,041493	-2,669263	-1,293655	-1,958370	34,757442	4,242795	0,050065	0,505672	-0,175198	42,979422	-2,941361	-8,870541	0,050065	0,505672	-0,175198	42,979422	-2,941361	-8,870541
11:24:00,94	0,528016	3,327990	-0,100979	0,209993	0,024996	1,571018	0,052652	0,505546	-0,172613	3,288383	1,103973	-8,878692	-1,040919	-2,664752	-1,292764	-1,952861	34,752409	4,244418	0,052652	0,505546	-0,172613	42,973766	-3,029240	-8,878692	0,052652	0,505546	-0,172613	42,973766	-3,029240	-8,878692
11:24:01,00	0,528016	3,327990	-0,100979	0,209993	0,024996	1,571018	0,048458	0,507304	-0,171721	3,195373	0,893162	-8,877069	-1,043930	-2,666784	-1,293664	-1,947035	34,768305	4,242978	0,048458	0,507304	-0,171721	43,018742	-2,910805	-8,877069	0,048458	0,507304	-0,171721	43,018742	-2,910805	-8,877069
11:24:01,05	0,528016	3,327990	-0,100979	0,209993	0,024996	1,571018	0,051723	0,508896	-0,172622	3,129275	1,060035	-8,878508	-1,039750	-2,666977	-1,293880	-1,940310	34,708367	4,287036	0,051723	0,508896	-0,172622	43,077607	-3,000228	-8,878508	0,051723	0,508896	-0,172622	43,077607	-3,000228	-8,878508
11:24:01,10	0,528016	3,327990	-0,100979	0,209993	0,024996	1,571018	0,049801	0,505180	-0,172838	3,273984	0,995857	-8,834451	-1,041596	-2,668511	-1,294713	-1,992607	34,729274	4,239752	0,049801	0,505180	-0,172838	42,930575	-2,913489	-8,834451	0,049801	0,505180	-0,172838	42,930575	-2,913489	-8,834451
11:24:01,15	0,528016	3,327990	-0,100979	0,209993	0,024996	1,571018	0,052052	0,506011	-0,173671	3,222707	1,057194	-8,881735	-1,038605	-2,666653	-1,295114	-1,972927	34,741849	4,216763	0,052052	0,506011	-0,173671	42,944566	-3,028898	-8,881735	0,052052	0,506011	-0,173671	42,944566	-3,028898	-8,881735
11:24:01,20	0,528016	3,327990	-0,100979	0,209993	0,024996	1,571018	0,048948	0,504350	-0,174072	3,329819	0,906513	-8,904723	-1,042242	-2,666958	-1,291424	-1,956883	34,730889	4,208483	0,048948	0,504350	-0,174072	42,921275	-2,935871	-8,904723	0,048948	0,504350	-0,174072	42,921275	-2,935871	-8,904723
11:24:01,25	0,528016	3,327990	-0,100979	0,209993	0,024996	1,571018	0,051030	0,507347	-0,170382	3,172494	1,034153	-8,913003	-1,045429	-2,666125	-1,293349	-1,953312	34,753261	4,242208	0,051030	0,507347	-0,170382	42,999233	-2,971672	-8,913003	0,051030	0,507347	-0,170382	42,999233	-2,971672	-8,913003
11:24:01,30	0,528016	3,327990	-0,100979	0,209993	0,024996	1,571018	0,051902	0,510524	-0,172306	3,028439	1,071441	-8,879279	-1,042092	-2,668175	-1,295853	-1,945810	34,731862	4,249701	0,051902	0,510524	-0,172306	43,104589	-3,002892	-8,879279	0,051902	0,510524	-0,172306	43,104589	-3,002892	-8,879279
11:24:01,35	0,528016	3,327990	-0,100979	0,209993	0,024996	1,571018	0,052009	0,506609	-0,174810	3,217266	1,094200	-8,871785	-1,041015	-2,668091	-1,294709	-1,996456	34,736356	4,249869	0,052009	0,506609	-0,174810	42,986045	-2,988531	-8,871785	0,052009	0,506609	-0,174810	42,986045	-2,988531	-8,871785
11:24:01,40	0,528016	3,327990	-0,100979	0,209993	0,024996	1,571018	0,051397	0,505718	-0,173666	3,242158	1,016275	-8,871618	-1,039666	-2,668858	-1,294341	-2,008294	34,718855	4,222677	0,051397	0,505718	-0,173666	42,941008	-3,018423	-8,871618	0,051397	0,505718	-0,173666	42,941008	-3,018423	-8,871618
11:24:01,45	0,528016	3,327990	-0,100979	0,209993	0,024996	1,571018	0,051387	0,504166	-0,173298	3,301774	1,014239	-8,898810	-1,041015	-2,669012	-1,294741	-1,994653	34,707137	4,200346	0,051387	0,504166	-0,173298	42,878810	-3,019653	-8,898810	0,051387	0,504166	-0,173298	42,878810	-3,019653	-8,898810
11:24:01,50	0,528016	3,327990	-0,100979	0,209993	0,024996	1,571018	0,052196	0,505257	-0,173698	3,241711	1,073952	-8,921141	-1,042150	-2,668779	-1,293952	-1,988129	34,748125	4,215485	0,052196	0,505257	-0,173698	42,904396	-3,023405	-8,921141	0,052196	0,505257	-0,173698	42,904396	-3,023405	-8,921141
11:24:01,55	0,528016	3,327990	-0,100979	0,209993	0,024996	1,571018	0,052561	0,506357	-0,172909	3,223260	1,078098	-8,906001	-1,042146	-2,666881	-1,294731	-1,973746	34,731775	4,215570	0,052561	0,506357	-0,172909	42,972310	-3,047927	-8,906001	0,052561	0,506357	-0,172909	42,972310	-3,047927	-8,906001
11:24:01,60	0,528016	3,327990	-0,100979	0,209993	0,024996	1,571018	0,050915	0,507302	-0,173688	3,167146	1,013140	-8,905916	-1,042752	-2,666747	-1,294701	-1,967409	34,705281	4,253314	0,050915	0,507302	-0,173688	42,990388	-2,983678	-8,905916	0,050915	0,507302	-0,173688	42,990388	-2,983678	-8,905916
11:24:01,65	0,528016	3,327990	-0,100979	0,209993	0,024996	1,571018	0,051102	0,507894	-0,173658	3,116612	1,041625	-8,868172	-1,037190	-2,669827	-1,295315	-1,991331	34,687559	4,198151	0,051102	0,507894	-0,173658	42,986286	-2,969911	-8,868172	0,051102	0,507894	-0,173658	42,986286	-2,969911	-8,868172
11:24:01,70	0,528016	3,327990	-0,100979	0,209993	0,024996	1,571018	0,050989	0,501538	-0,174273	3,419816	1,023866	-8,923335	-1,042756	-2,666603	-1,292377	-1,983810	34,734531	4,253026	0,050989	0,501538	-0,174273	42,790543	-2,978759	-8,923335	0,050989	0,501538	-0,174273	42,790543	-2,978759	-8,923335
11:24:01,75	0,528016	3,327990	-0,100979	0,209993	0,024996	1,571018	0,050979	0,507970	-0,171334	3,129797	1,006402	-8,868460	-1,040646	-2,670940	-1,294625	-2,013301	34,736956	4,267417	0,050979	0,507970	-0,171334	43,005427	-2,995481	-8,868460	0,050979	0,507970	-0,171334	43,005427	-2,995481	-8,868460
11:24:01,80	0,528016	3,327990	-0,100979	0,209993	0,024996	1,571018	0,053680	0,503974	-0,173583	3,324945	1,120089	-8,854070	-1,037121	-2,667011	-1,293361	-1,971676	34,740176	4,217044	0,053680	0,503974	-0,173583	42,886888	-3,093804	-8,854070	0,053680	0,503974	-0,173583	42,886888	-3,093804	-8,854070
11:24:01,85	0,528016	3,327990	-0,100979	0,209993	0,024996	1,571018	0,048515	0,502886	-0,172318	3,405087	0,885960	-8,904442	-1,038584	-2,666292	-1,295466	-1,942804	34,699698	4,249291	0,048515	0,502886	-0,172318	42,881675	-2,922500	-8,904442	0,048515	0,502886	-0,172318	42,881675	-2,922500	-8,904442
11:24:01,90	0,528016	3,327990	-0,100979	0,209993	0,024996	1,571018	0,048624	0,504513	-0,174423	3,299909	0,936855	-8,872196	-1,040535	-2,665985	-1,294324	-2,026380	34,697983	4,273334	0,048624	0,504513	-0,174423	42,904148	-2,880138	-8,872196	0,048624	0,504513	-0,174423	42,904148	-2,880138	-8,872196
11:24:01,95	0,528016	3,327990	-0,100979	0,209993	0,024996	1,571018	0,049334	0,506355	-0,173282	3,160817	0,902247	-8,848152	-1,038624	-2,669349	-1,291195	-1,967639	34,667551	4,240611	0,049334	0,506355	-0,173282	42,909705	-2,970470	-8,848152	0,049334	0,506355	-0,173282	42,909705	-2,970470	-8,848152
11:24:02,00	0,528016	3,327990	-0,100979	0,209993	0,024996	1,571018	0,051292	0,503019	-0,170152	3,337332	1,070149	-8,880875	-1,041035	-2,671712	-1,294693	-2,001412	34,697650	4,252974	0,051292	0,503019	-0,170152	42,824303	-2,956269	-8,880875	0,051292	0,503019	-0,170152	42,824303	-2,956269	-8,880875
11:24:02,05	0,528016	3,327990	-0,100979	0,209993	0,024996	1,571018	0,054544	0,503924	-0,173650	3,299420	1,194950	-8,868512	-1,041171	-2,643614	-1,294254	-0,573886	34,636333	4,039143	0,054544	0,503924	-0,173650	42,857482	-3,086743	-8,868512	0,054544	0,503924	-0,173650	42,857482	-3,086743	-8,868512
11:24:02,10	0,528016	3,327990	-0,100979	0,209993	0,024996	1,571018	0,030278	0,518092	-0,173211	3,223355	1,200060	-9,082344	-1,056193	-2,659209	-1,295783	-1,580633	35,631357	3,859353	0,030278	0,518092	-0,173211	43,893591	-1,176767	-9,082344	0,030278	0,518092	-0,173211	43,893591	-1,176767	-9,082344
11:24:02,15	0,527977	3,328011	-0,100997	0,209972	0,024988	1,621009	0,051295	0,523303	-0,174741	3,310721	0,923541	-9,262134	-1,059235	-2,664323	-1,296080	-1,796327	35,708037	3,918640	0,051295	0,523303	-0,174741	44,390025	-3,103086	-9,262134	0,051295	0,523303	-0,174741	44,390025	-3,103086	-9,262134
11:24:02,20	0,527977	3,328011	-0,100997	0,209972	0,024988	1,621009	0,057245	0,523381	-0,175037	3,265230	1,007804	-9,202846	-1,057492	-2,668119	-1,298417	-1,867499	35,670463	3,930230	0,057245	0,523381	-0,175037	44,350650	-3,485897	-9,202846	0,057245	0,523381	-0,175037	44,350650	-3,485897	-9,202846
11:24:02,25	0,527977	3,328011	-0,100997	0,209972	0,024988	1,621009	0,059660	0,519974	-0,177374	3,374279	1,090577	-9,191256	-1,059509	-2,664845	-1,297301	-1,894560	35,620485	3,902928	0,059660	0,519974	-0,177374	44,192233	-3,592767	-9,191256	0,059660	0,519974	-0,177374	44,192233	-3,592767	-9,191256
11:24:02,30	0,527977	3,328011	-0,100997	0,209972	0,024988	1,621009	0,057834	0,523358	-0,176258	3,141516	0,997135	-9,218558	-1,058268	-2,667153	-1,300368	-1,871534	35,647714	3,929528	0,057834	0,523358	-0,176258	44,225087	-3,542802	-9,218558	0,057834	0,523358	-0,176258	44,225087	-3,542802	-9,218558
11:24:02,35	0,527977	3,328011	-0,100997	0,209972	0,024988	1,621009	0,059212	0,521128	-0,179325	3,292536	1,075141	-9,191958	-1,055361	-2,667553	-1,298799	-1,884665	35,628119	3,947905	0,059212	0,521128	-0,179325	44,201103	-3,573004	-9,191958	0,059212	0,521128	-0,179325	44,201103	-3,573004	-9,191958
11:24:02,40	0,527977	3,328011	-0,100997	0,209972	0,024988	1,621009	0,058105	0,518411	-0,177757	3,410284	1,015994	-9,173582	-1,054288	-2,669037	-1,298407	-1,925343	35,597033	3,966434	0,058105	0,518411	-0,177757	44,105569	-3,545238	-9,173582	0,058105	0,518411	-0,177757	44,105569	-3,545238	-9,173582
11:24:02,45	0,527977	3,328011	-0,100997	0,209972	0,024988	1,621009	0,058854	0,516740	-0,177365	3,449926	1,035247	-9,155052	-1,057006	-2,666284	-1,298447	-1,958129	35,618488	3,954097	0,058854	0,516740	-0,177365	44,014020	-3,584767	-9,155052	0,058854	0,516740	-0,177365	44,014020	-3,584767	-9,155052
11:24:02,50	0,527977	3,328011	-0,100997	0,209972	0,024988	1,621009	0,057828	0,520470	-0,177405	3,258166	0,942813	-9,167389	-1,056638	-2,669551	-1,302331	-1,927756	35,613935	3,920454	0,057828	0,520470	-0,177405	44,115047	-3,596719	-9,167389	0,057828	0,520470	-0,177405	44,115047	-3,596719	-9,167389
11:24:02,55	0,527977	3,328011	-0,100997	0,209972	0,024988	1,621009	0,060474	0,518518	-0,181289	3,370885	1,108943	-9,201032	-1,061220	-2,646076	-1,304802	-0,823942	35,902902	3,723909	0,060474	0,518518	-0,181289	44,074577	-3,638235	-9,201032	0,060474	0,518518	-0,181289	44,074577	-3,638235	-9,201032
11:24:02,60	0,527977	3,328011	-0,100997	0,209972	0,024988	1,621009	0,042435	0,534223	-0,183760	3,356384	0,982358	-9,397577	-1,064007	-2,645744	-1,312154	-0,505248	35,983029	3,581887	0,042435	0,534223	-0,183760	45,292920	-2,348753	-9,397577	0,042435	0,534223	-0,183760	45,292920	-2,348753	-9,397577
11:24:02,65	0,528026	3,327976	-0,100982	0,209971	0,024993	1,671102	0,043541	0,536803	-0,191111	3,450971	1,275818	-9,539600	-1,064027	-2,650290	-1,318699	-0,873969	36,035949	3,606423	0,043541	0,536803	-0,191111	45,590025	-2,142136	-9,539600	0,043541	0,536803	-0,191111	45,590025	-2,142136	-9,539600
11:24:02,70	0,528026	3,327976	-0,100982	0,209971	0,024993	1,671102	0,047488	0,534548	-0,197657	3,429717	1,135280	-9,515063	-1,064864	-2,653241	-1,318692	-0,922857	36,027316	3,630288	0,047488	0,534548	-0,197657	45,391728	-2,592513	-9,515063	0,047488	0,534548	-0,197657	45,391728	-2,592513	-9,515063
11:24:02,75	0,528026	3,327976	-0,100982	0,209971	0,024993	1,671102	0,050462	0,533797	-0,197650	3,436833	1,251917	-9,491198	-1,061435	-2,650315	-1,313467	-0,963058	35,996874	3,636052	0,050462	0,533797	-0,197650	45,339914	-2,709351	-9,491198	0,050462	0,533797	-0,197650	45,339914	-2,709351	-9,491198
11:24:02,80	0,528026	3,327976	-0,100982	0,209971	0,024993	1,671102	0,046214	0,532290	-0,192424	3,468720	1,011405	-9,485434	-1,061584	-2,652924	-1,316221	-1,031653	35,983975	3,618227	0,046214	0,532290	-0,192424	45,253522	-2,616363	-9,485434	0,046214	0,532290	-0,192424	45,253522	-2,616363	-9,485434
11:24:02,85	0,528026	3,327976	-0,100982	0,209971	0,024993	1,671102	0,048547	0,531115	-0,195179	3,484392	1,079783	-9,503259	-1,063435	-2,651532	-1,319330	-1,042187	35,936641	3,637978	0,048547	0,531115	-0,195179	45,176895	-2,731150	-9,503259	0,048547	0,531115	-0,195179	45,176895	-2,731150	-9,503259
11:24:02,90	0,528026	3,327976	-0,100982	0,209971	0,024993	1,671102	0,048267	0,533414	-0,198287	3,318572	1,079780	-9,483509	-1,060466	-2,657072	-1,319719	-1,050487	35,939898	3,604180	0,048267	0,533414	-0,198287	45,191565	-2,709192	-9,483509	0,048267	0,533414	-0,198287	45,191565	-2,709192	-9,483509
11:24:02,95	0,528026	3,327976	-0,100982	0,209971	0,024993	1,671102	0,051580	0,528073	-0,198677	3,594967	1,243245	-9,517307	-1,060814	-2,653343	-1,317758	-1,050296	35,902218	3,649914	0,051580	0,528073	-0,198677	45,048703	-2,805807	-9,517307	0,051580	0,528073	-0,198677	45,048703	-2,805807	-9,517307
11:24:03,00	0,528026	3,327976	-0,100982	0,209971	0,024993	1,671102	0,048525	0,530238	-0,196715	3,449846	1,103387	-9,471572	-1,060031	-2,656243	-1,317257	-1,027863	35,870686	3,637979	0,048525	0,530238	-0,196715	45,073542	-2,705844	-9,471572	0,048525	0,530238	-0,196715	45,073542	-2,705844	-9,471572
11:24:03,05	0,528026	3,327976	-0,100982	0,209971	0,024993	1,671102	0,050645	0,528111	-0,196214	3,544371	1,248822	-9,483507	-1,062292	-2,655186	-1,318227	-1,037104	35,848109	3,655877	0,050645	0,528111	-0,196214	45,001080	-2,726831	-9,483507	0,050645	0,528111	-0,196214	45,001080	-2,726831	-9,483507
11:24:03,10	0,528026	3,327976	-0,100982	0,209971	0,024993	1,671102	0,050860	0,530597	-0,197184	3,390913	1,263277	-9,465609	-1,060324	-2,653432	-1,315784	-1,036282	35,859578	3,679576	0,050860	0,530597	-0,197184	45,042792	-2,729237	-9,465609	0,050860	0,530597	-0,197184	45,042792	-2,729237	-9,465609
11:24:03,15	0,528026	3,327976	-0,100982	0,209971	0,024993	1,671102	0,048357	0,529770	-0,194741	3,444274	1,128092	-9,441911	-1,058260	-2,654897	-1,319315	-1,079954	35,854715	3,650663	0,048357	0,529770	-0,194741	45,031214	-2,667926	-9,441911	0,048357	0,529770	-0,194741	45,031214	-2,667926	-9,441911
11:24:03,20	0,528026	3,327976	-0,100982	0,209971	0,024993	1,671102	0,048594	0,527250	-0,198272	3,549276	1,105006	-9,470823	-1,060186	-2,653825	-1,316309	-1,087607	35,854415	3,655997	0,048594	0,527250	-0,198272	44,938382	-2,709586	-9,470823	0,048594	0,527250	-0,198272	44,938382	-2,709586	-9,470823
11:24:03,25	0,528026	3,327976	-0,100982	0,209971	0,024993	1,671102	0,048629	0,529454	-0,195267	3,430585	1,100358	-9,465489	-1,062353	-2,655444	-1,317416	-1,054603	35,814387	3,666547	0,048629	0,529454	-0,195267	44,992700	-2,716996	-9,465489	0,048629	0,529454	-0,195267	44,992700	-2,716996	-9,465489
11:24:03,30	0,528026	3,327976	-0,100982	0,209971	0,024993	1,671102	0,051114	0,530521	-0,196373	3,356924	1,278177	-9,454939	-1,058839	-2,654326	-1,318145	-1,059977	35,808697	3,648256	0,051114	0,530521	-0,196373	45,002819	-2,734253	-9,454939	0,051114	0,530521	-0,196373	45,002819	-2,734253	-9,454939
11:24:03,35	0,528026	3,327976	-0,100982	0,209971	0,024993	1,671102	0,048389	0,528036	-0,197102	3,478522	1,134690	-9,473230	-1,059424	-2,655834	-1,318407	-1,065923	35,817350	3,639547	0,048389	0,528036	-0,197102	44,929355	-2,663861	-9,473230	0,048389	0,528036	-0,197102	44,929355	-2,663861	-9,473230
11:24:03,40	0,528026	3,327976	-0,100982	0,209971	0,024993	1,671102	0,049987	0,527790	-0,197365	3,495865	1,208320	-9,481940	-1,065413	-2,656552	-1,318157	-1,121206	35,847669	3,668056	0,049987	0,527790	-0,197365	44,927342	-2,715689	-9,481940	0,049987	0,527790	-0,197365	44,927342	-2,715689	-9,481940
11:24:03,45	0,528026	3,327976	-0,100982	0,209971	0,024993	1,671102	0,053604	0,532617	-0,197115	3,243463	1,333342	-9,453431	-1,063155	-2,658044	-1,318712	-1,099817	35,847572	3,680452	0,053604	0,532617	-0,197115	45,053880	-2,874562	-9,453431	0,053604	0,532617	-0,197115	45,053880	-2,874562	-9,453431
11:24:03,51	0,528026	3,327976	-0,100982	0,209971	0,024993	1,671102	0,053767	0,529916	-0,197669	3,394527	1,360384	-9,441034	-1,058377	-2,655292	-1,319695	-1,109840	35,793165	3,678222	0,053767	0,529916	-0,197669	44,992913	-2,860307	-9,441034	0,053767	0,529916	-0,197669	44,992913	-2,860307	-9,441034
11:24:03,56	0,528026	3,327976	-0,100982	0,209971	0,024993	1,671102	0,048994	0,527153	-0,198652	3,486048	1,130745	-9,443264	-1,057798	-2,655082	-1,318546	-1,114369	35,780782	3,657924	0,048994	0,527153	-0,198652	44,867577	-2,715316	-9,443264	0,048994	0,527153	-0,198652	44,867577	-2,715316	-9,443264
11:24:03,61	0,528026	3,327976	-0,100982	0,209971	0,024993	1,671102	0,048523	0,526757	-0,197504	3,493661	1,108488	-9,463563	-1,059537	-2,653936	-1,319694	-1,109545	35,830823	3,689923	0,048523	0,526757	-0,197504	44,844090	-2,700548	-9,463563	0,048523	0,526757	-0,197504	44,844090	-2,700548	-9,463563
11:24:03,66	0,528026	3,327976	-0,100982	0,209971	0,024993	1,671102	0,048400	0,528836	-0,198651	3,431317	1,081264	-9,431563	-1,057604	-2,654317	-1,320031	-1,106201	35,770636	3,664218	0,048400	0,528836	-0,198651	44,944924	-2,718139	-9,431563	0,048400	0,528836	-0,198651	44,944924	-2,718139	-9,431563
11:24:03,71	0,528026	3,327976	-0,100982	0,209971	0,024993	1,671102	0,047763	0,526971	-0,198988	3,477813	1,081143	-9,457269	-1,058461	-2,655373	-1,321262	-1,138501	35,770439	3,678716	0,047763	0,526971	-0,198988	44,845067	-2,668276	-9,457269	0,047763	0,526971	-0,198988	44,845067	-2,668276	-9,457269
11:24:03,76	0,528026	3,327976	-0,100982	0,209971	0,024993	1,671102	0,049107	0,527186	-0,200220	3,450338	1,123140	-9,442771	-1,057570	-2,653173	-1,318718	-1,091599	35,781444	3,683979	0,049107	0,527186	-0,200220	44,834430	-2,731757	-9,442771	0,049107	0,527186	-0,200220	44,834430	-2,731757	-9,442771
11:24:03,81	0,528026	3,327976	-0,100982	0,209971	0,024993	1,671102	0,046756	0,527514	-0,197676	3,466237	1,036031	-9,437508	-1,058156	-2,652076	-1,318730	-1,129105	35,775515	3,698375	0,046756	0,527514	-0,197676	44,876117	-2,634354	-9,437508	0,046756	0,527514	-0,197676	44,876117	-2,634354	-9,437508
11:24:03,86	0,528026	3,327976	-0,100982	0,209971	0,024993	1,671102	0,046099	0,528570	-0,197688	3,387455	0,972342	-9,423112	-1,057870	-2,655596	-1,319690	-1,116394	35,702990	3,685131	0,046099	0,528570	-0,197688	44,880204	-2,646456	-9,423112	0,046099	0,528570	-0,197688	44,880204	-2,646456	-9,423112
11:24:03,91	0,528026	3,327976	-0,100982	0,209971	0,024993	1,671102	0,049004	0,526562	-0,198648	3,435415	1,170659	-9,436356	-1,058472	-2,655662	-1,316191	-1,145208	35,754421	3,704212	0,049004	0,526562	-0,198648	44,770541	-2,676161	-9,436356	0,049004	0,526562	-0,198648	44,770541	-2,676161	-9,436356
11:24:03,96	0,528026	3,327976	-0,100982	0,209971	0,024993	1,671102	0,049363	0,527050	-0,195149	3,440155	1,138637	-9,417274	-1,058862	-2,653701	-1,317289	-1,114827	35,742393	3,659588	0,049363	0,527050	-0,195149	44,813616	-2,736333	-9,417274	0,049363	0,527050	-0,195149	44,813616	-2,736333	-9,417274
11:24:04,01	0,528026	3,327976	-0,100982	0,209971	0,024993	1,671102	0,047859	0,528369	-0,196247	3,376381	1,092777	-9,461898	-1,058914	-2,659543	-1,319197	-1,141576	35,726516	3,689922	0,047859	0,528369	-0,196247	44,853322	-2,664163	-9,461898	0,047859	0,528369	-0,196247	44,853322	-2,664163	-9,461898
11:24:04,06	0,528026	3,327976	-0,100982	0,209971	0,024993	1,671102	0,052944	0,525493	-0,198154	3,498807	1,341978	-9,431564	-1,058449	-2,653199	-1,317362	-1,116819	35,725034	3,694371	0,052944	0,525493	-0,198154	44,749984	-2,814148	-9,431564	0,052944	0,525493	-0,198154	44,749984	-2,814148	-9,431564
11:24:04,11	0,528026	3,327976	-0,100982	0,209971	0,024993	1,671102	0,047218	0,528263	-0,196320	3,365866	1,066409	-9,427116	-1,056789	-2,653629	-1,322468	-1,175900	35,762361	3,655897	0,047218	0,528263	-0,196320	44,834483	-2,640227	-9,427116	0,047218	0,528263	-0,196320	44,834483	-2,640227	-9,427116
11:24:04,16	0,528026	3,327976	-0,100982	0,209971	0,024993	1,671102	0,046760	0,526610	-0,201426	3,454596	0,972751	-9,465589	-1,058593	-2,623791	-1,317299	0,549429	35,627838	3,445864	0,046760	0,526610	-0,201426	44,793470	-2,697914	-9,465589	0,046760	0,526610	-0,201426	44,793470	-2,697914	-9,465589
11:24:04,21	0,528026	3,327976	-0,100982	0,209971	0,024993	1,671102	0,021822	0,543091	-0,196256	3,343733	1,237423	-9,675623	-1,081148	-2,653242	-1,320342	-0,906741	36,928673	3,273207	0,021822	0,543091	-0,196256	45,976390	-0,475621	-9,675623	0,021822	0,543091	-0,196256	45,976390	-0,475621	-9,675623
11:24:04,26	0,528030	3,328049	-0,100989	0,209981	0,024990	1,721010	0,058605	0,547899	-0,199300	3,492201	1,238620	-9,848279	-1,081151	-2,656272	-1,323100	-1,181969	36,952358	3,374926	0,058605	0,547899	-0,199300	46,502265	-3,361857	-9,848279	0,058605	0,547899	-0,199300	46,502265	-3,361857	-9,848279
11:24:04,31	0,528030	3,328049	-0,100989	0,209981	0,024990	1,721010	0,061230	0,546387	-0,202058	3,453742	1,124925	-9,746561	-1,078051	-2,656765	-1,325854	-1,233810	36,917501	3,354677	0,061230	0,546387	-0,202058	46,345084	-3,681616	-9,746561	0,061230	0,546387	-0,202058	46,345084	-3,681616	-9,746561
11:24:04,36	0,528030	3,328049	-0,100989	0,209981	0,024990	1,721010	0,060107	0,543456	-0,204811	3,550046	1,039084	-9,766809	-1,078516	-2,658006	-1,325079	-1,279963	36,815992	3,372967	0,060107	0,543456	-0,204811	46,211305	-3,679336	-9,766809	0,060107	0,543456	-0,204811	46,211305	-3,679336	-9,766809
11:24:04,41	0,528030	3,328049	-0,100989	0,209981	0,024990	1,721010	0,061414	0,543237	-0,204036	3,450412	1,117819	-9,748520	-1,075671	-2,659311	-1,326659	-1,308296	36,750888	3,343361	0,061414	0,543237	-0,204036	46,094535	-3,703180	-9,748520	0,061414	0,543237	-0,204036	46,094535	-3,703180	-9,748520
11:24:04,46	0,528030	3,328049	-0,100989	0,209981	0,024990	1,721010	0,061122	0,540121	-0,205616	3,541903	1,110672	-9,778125	-1,077543	-2,660564	-1,326664	-1,347814	36,720005	3,356807	0,061122	0,540121	-0,205616	45,941409	-3,687438	-9,778125	0,061122	0,540121	-0,205616	45,941409	-3,687438	-9,778125
11:24:04,51	0,528030	3,328049	-0,100989	0,209981	0,024990	1,721010	0,063143	0,541116	-0,205621	3,443688	1,196967	-9,764679	-1,079209	-2,659995	-1,327327	-1,368122	36,738648	3,398997	0,063143	0,541116	-0,205621	45,921257	-3,759769	-9,764679	0,063143	0,541116	-0,205621	45,921257	-3,759769	-9,764679
11:24:04,56	0,528030	3,328049	-0,100989	0,209981	0,024990	1,721010	0,063484	0,542843	-0,206284	3,359854	1,187780	-9,722490	-1,075304	-2,660787	-1,326654	-1,382726	36,670594	3,385002	0,063484	0,542843	-0,206284	45,973026	-3,795709	-9,722490	0,063484	0,542843	-0,206284	45,973026	-3,795709	-9,722490
11:24:04,61	0,528030	3,328049	-0,100989	0,209981	0,024990	1,721010	0,062217	0,539066	-0,205612	3,490040	1,143278	-9,736484	-1,075342	-2,662339	-1,330533	-1,407292	36,706291	3,403057	0,062217	0,539066	-0,205612	45,806686	-3,740755	-9,736484	0,062217	0,539066	-0,205612	45,806686	-3,740755	-9,736484
11:24:04,66	0,528030	3,328049	-0,100989	0,209981	0,024990	1,721010	0,063580	0,538322	-0,209490	3,547339	1,175036	-9,718430	-1,072525	-2,632467	-1,324966	0,141046	36,553424	3,175436	0,063580	0,538322	-0,209490	45,805612	-3,816001	-9,718430	0,063580	0,538322	-0,209490	45,805612	-3,816001	-9,718430
11:24:04,71	0,528030	3,328049	-0,100989	0,209981	0,024990	1,721010	0,036302	0,550819	-0,203924	3,539291	1,173910	-9,946050	-1,078967	-2,642056	-1,338964	-0,319731	37,113865	3,111241	0,036302	0,550819	-0,203924	46,778558	-1,675799	-9,946050	0,036302	0,550819	-0,203924	46,778558	-1,675799	-9,946050
11:24:04,76	0,527955	3,327951	-0,100996	0,209971	0,024987	1,771019	0,047827	0,551603	-0,217921	3,753489	1,093925	-10,010245	-1,079054	-2,649829	-1,338976	-0,706618	37,047591	3,071558	0,047827	0,551603	-0,217921	47,054302	-2,660466	-10,010245	0,047827	0,551603	-0,217921	47,054302	-2,660466	-10,010245
11:24:04,81	0,527955	3,327951	-0,100996	0,209971	0,024987	1,771019	0,054601	0,547792	-0,217934	3,700818	1,144296	-10,049929	-1,078585	-2,651380	-1,340736	-0,786607	36,940421	3,138508	0,054601	0,547792	-0,217934	46,702474	-3,141913	-10,049929	0,054601	0,547792	-0,217934	46,702474	-3,141913	-10,049929
11:24:04,86	0,527955	3,327951	-0,100996	0,209971	0,024987	1,771019	0,055710	0,546610	-0,219694	3,629441	1,186280	-9,982978	-1,076929	-2,651252	-1,341801	-0,813024	36,867029	3,114771	0,055710	0,546610	-0,219694	46,538362	-3,186992	-9,982978	0,055710	0,546610	-0,219694	46,538362	-3,186992	-9,982978
11:24:04,91	0,527955	3,327951	-0,100996	0,209971	0,024987	1,771019	0,054771	0,545240	-0,220758	3,623950	1,151268	-10,006715	-1,078018	-2,654150	-1,345766	-0,832054	36,850672	3,136829	0,054771	0,545240	-0,220758	46,425271	-3,148289	-10,006715	0,054771	0,545240	-0,220758	46,425271	-3,148289	-10,006715
11:24:04,96	0,527955	3,327951	-0,100996	0,209971	0,024987	1,771019	0,057826	0,544735	-0,224723	3,626543	1,301796	-9,984657	-1,078351	-2,652043	-1,347284	-0,901601	36,817109	3,112210	0,057826	0,544735	-0,224723	46,388201	-3,237533	-9,984657	0,057826	0,544735	-0,224723	46,388201	-3,237533	-9,984657
11:24:05,01	0,527955	3,327951	-0,100996	0,209971	0,024987	1,771019	0,056168	0,546076	-0,226241	3,492941	1,172158	-10,009276	-1,074733	-2,653077	-1,339059	-0,866339	36,791873	3,159803	0,056168	0,546076	-0,226241	46,359913	-3,237058	-10,009276	0,056168	0,546076	-0,226241	46,359913	-3,237058	-10,009276
11:24:05,06	0,527955	3,327951	-0,100996	0,209971	0,024987	1,771019	0,055255	0,542426	-0,218016	3,678543	1,167801	-9,961683	-1,078911	-2,656194	-1,340631	-0,897416	36,787785	3,145229	0,055255	0,542426	-0,218016	46,258950	-3,169688	-9,961683	0,055255	0,542426	-0,218016	46,258950	-3,169688	-9,961683
11:24:05,11	0,527955	3,327951	-0,100996	0,209971	0,024987	1,771019	0,060043	0,544486	-0,219589	3,552337	1,391921	-9,976258	-1,075384	-2,653077	-1,340635	-0,877372	36,742553	3,139803	0,060043	0,544486	-0,219589	46,294466	-3,321447	-9,976258	0,060043	0,544486	-0,219589	46,294466	-3,321447	-9,976258
11:24:05,16	0,527955	3,327951	-0,100996	0,209971	0,024987	1,771019	0,055580	0,542990	-0,219592	3,600984	1,199820	-9,981684	-1,073141	-2,653741	-1,340255	-0,925746	36,725584	3,149505	0,055580	0,542990	-0,219592	46,225669	-3,163203	-9,981684	0,055580	0,542990	-0,219592	46,225669	-3,163203	-9,981684
11:24:05,21	0,527955	3,327951	-0,100996	0,209971	0,024987	1,771019	0,055033	0,540715	-0,219212	3,680358	1,137977	-9,971982	-1,073243	-2,653055	-1,343401	-0,962292	36,709224	3,127129	0,055033	0,540715	-0,219212	46,126521	-3,182122	-9,971982	0,055033	0,540715	-0,219212	46,126521	-3,182122	-9,971982
11:24:05,26	0,527955	3,327951	-0,100996	0,209971	0,024987	1,771019	0,054490	0,541146	-0,222359	3,625508	1,086252	-9,994357	-1,073761	-2,654083	-1,343748	-0,927389	36,708703	3,155794	0,054490	0,541146	-0,222359	46,105499	-3,191192	-9,994357	0,054490	0,541146	-0,222359	46,105499	-3,191192	-9,994357
11:24:05,31	0,527955	3,327951	-0,100996	0,209971	0,024987	1,771019	0,055639	0,541081	-0,222706	3,645928	1,176525	-9,965693	-1,074386	-2,653956	-1,341031	-0,943593	36,695215	3,163476	0,055639	0,541081	-0,222706	46,120757	-3,191172	-9,965693	0,055639	0,541081	-0,222706	46,120757	-3,191172	-9,965693
11:24:05,36	0,527955	3,327951	-0,100996	0,209971	0,024987	1,771019	0,055842	0,541686	-0,219988	3,594666	1,179761	-9,958011	-1,073273	-2,656056	-1,342609	-0,970045	36,667269	3,134622	0,055842	0,541686	-0,219988	46,117016	-3,203824	-9,958011	0,055842	0,541686	-0,219988	46,117016	-3,203824	-9,958011
11:24:05,41	0,527955	3,327951	-0,100996	0,209971	0,024987	1,771019	0,057104	0,539671	-0,221566	3,662001	1,236477	-9,986864	-1,073243	-2,656079	-1,340274	-0,964413	36,677059	3,133460	0,057104	0,539671	-0,221566	46,026200	-3,246216	-9,986864	0,057104	0,539671	-0,221566	46,026200	-3,246216	-9,986864
11:24:05,46	0,527955	3,327951	-0,100996	0,209971	0,024987	1,771019	0,057109	0,539634	-0,219232	3,675217	1,236725	-9,988027	-1,073806	-2,657920	-1,342722	-0,980268	36,632850	3,151899	0,057109	0,539634	-0,219232	46,036515	-3,246368	-9,988027	0,057109	0,539634	-0,219232	46,036515	-3,246368	-9,988027
11:24:05,51	0,527955	3,327951	-0,100996	0,209971	0,024987	1,771019	0,058984	0,539202	-0,221680	3,651512	1,342597	-9,969588	-1,073299	-2,656204	-1,343739	-0,965075	36,638127	3,177905	0,058984	0,539202	-0,221680	45,978830	-3,287683	-9,969588	0,058984	0,539202	-0,221680	45,978830	-3,287683	-9,969588
11:24:05,56	0,527955	3,327951	-0,100996	0,209971	0,024987	1,771019	0,057245	0,539620	-0,222696	3,641894	1,262686	-9,943581	-1,073435	-2,657069	-1,342213	-1,025451	36,612288	3,171773	0,057245	0,539620	-0,222696	46,002099	-3,231078	-9,943581	0,057245	0,539620	-0,222696	46,002099	-3,231078	-9,943581
11:24:05,62	0,527955	3,327951	-0,100996	0,209971	0,024987	1,771019	0,058063	0,539306	-0,221170	3,605701	1,265807	-9,949714	-1,075068	-2,654428	-1,341831	-0,979606	36,671916	3,153708	0,058063	0,539306	-0,221170	45,941189	-3,292100	-9,949714	0,058063	0,539306	-0,221170	45,941189	-3,292100	-9,949714
11:24:05,67	0,527955	3,327951	-0,100996	0,209971	0,024987	1,771019	0,056591	0,542040	-0,220788	3,538051	1,199204	-9,967778	-1,072240	-2,655557	-1,343394	-1,018687	36,626314	3,153922	0,056591	0,542040	-0,220788	46,088225	-3,243228	-9,967778	0,056591	0,542040	-0,220788	46,088225	-3,243228	-9,967778
11:24:05,72	0,527955	3,327951	-0,100996	0,209971	0,024987	1,771019	0,056156	0,539027	-0,222352	3,635704	1,165495	-9,967565	-1,073964	-2,653430	-1,341833	-0,991808	36,617948	3,162135	0,056156	0,539027	-0,222352	45,949343	-3,242722	-9,967565	0,056156	0,539027	-0,222352	45,949343	-3,242722	-9,967565
11:24:05,77	0,527955	3,327951	-0,100996	0,209971	0,024987	1,771019	0,055176	0,541583	-0,220790	3,508976	1,142008	-9,959351	-1,069758	-2,657330	-1,343853	-1,015364	36,584393	3,172370	0,055176	0,541583	-0,220790	46,023276	-3,189298	-9,959351	0,055176	0,541583	-0,220790	46,023276	-3,189298	-9,959351
11:24:05,82	0,527955	3,327951	-0,100996	0,209971	0,024987	1,771019	0,056450	0,535991	-0,222811	3,758971	1,204660	-9,949116	-1,075079	-2,655313	-1,342194	-0,972207	36,639559	3,176909	0,056450	0,535991	-0,222811	45,834226	-3,226695	-9,949116	0,056450	0,535991	-0,222811	45,834226	-3,226695	-9,949116
11:24:05,87	0,527955	3,327951	-0,100996	0,209971	0,024987	1,771019	0,057364	0,541607	-0,221152	3,536255	1,261960	-9,944577	-1,072274	-2,656149	-1,341049	-1,015220	36,558321	3,164723	0,057364	0,541607	-0,221152	46,052423	-3,241114	-9,944577	0,057364	0,541607	-0,221152	46,052423	-3,241114	-9,944577
11:24:05,92	0,527955	3,327951	-0,100996	0,209971	0,024987	1,771019	0,056685	0,538760	-0,220007	3,592437	1,230038	-9,956763	-1,074433	-2,658281	-1,341756	-1,038545	36,618952	3,179565	0,056685	0,538760	-0,220007	45,885117	-3,219760	-9,956763	0,056685	0,538760	-0,220007	45,885117	-3,219760	-9,956763
11:24:05,97	0,527955	3,327951	-0,100996	0,209971	0,024987	1,771019	0,059612	0,539564	-0,220713	3,591499	1,331685	-9,941921	-1,072869	-2,654115	-1,344164	-1,017657	36,593210	3,172805	0,059612	0,539564	-0,220713	45,947256	-3,347820	-9,941921	0,059612	0,539564	-0,220713	45,947256	-3,347820	-9,941921
11:24:06,02	0,527955	3,327951	-0,100996	0,209971	0,024987	1,771019	0,055221	0,540292	-0,223121	3,541765	1,134319	-9,948681	-1,072900	-2,656092	-1,344529	-1,032443	36,590122	3,201852	0,055221	0,540292	-0,223121	45,954713	-3,200501	-9,948681	0,055221	0,540292	-0,223121	45,954713	-3,200501	-9,948681
11:24:06,07	0,527955	3,327951	-0,100996	0,209971	0,024987	1,771019	0,056949	0,539331	-0,223486	3,581683	1,212949	-9,919634	-1,074653	-2,657197	-1,344549	-1,031642	36,588331	3,172261	0,056949	0,539331	-0,223486	45,919173	-3,257571	-9,919634	0,056949	0,539331	-0,223486	45,919173	-3,257571	-9,919634
11:24:06,12	0,527955	3,327951	-0,100996	0,209971	0,024987	1,771019	0,058783	0,540297	-0,223506	3,530324	1,309889	-9,949226	-1,075281	-2,656392	-1,341818	-1,044814	36,574835	3,199384	0,058783	0,540297	-0,223506	45,943609	-3,304574	-9,949226	0,058783	0,540297	-0,223506	45,943609	-3,304574	-9,949226
11:24:06,17	0,527955	3,327951	-0,100996	0,209971	0,024987	1,771019	0,058399	0,541243	-0,220775	3,462826	1,285267	-9,922103	-1,070545	-2,655816	-1,345296	-1,013044	36,538968	3,200122	0,058399	0,541243	-0,220775	45,950421	-3,299061	-9,922103	0,058399	0,541243	-0,220775	45,950421	-3,299061	-9,922103
11:24:06,22	0,527955	3,327951	-0,100996	0,209971	0,024987	1,771019	0,055532	0,537430	-0,224254	3,645947	1,181636	-9,921365	-1,070596	-2,655393	-1,343013	-1,034247	36,504881	3,150268	0,055532	0,537430	-0,224254	45,834189	-3,177641	-9,921365	0,055532	0,537430	-0,224254	45,834189	-3,177641	-9,921365
11:24:06,27	0,527955	3,327951	-0,100996	0,209971	0,024987	1,771019	0,055192	0,537685	-0,221971	3,592545	1,162620	-9,971218	-1,073511	-2,656881	-1,343792	-1,035501	36,540848	3,146338	0,055192	0,537685	-0,221971	45,800834	-3,169941	-9,971218	0,055192	0,537685	-0,221971	45,800834	-3,169941	-9,971218
11:24:06,32	0,527955	3,327951	-0,100996	0,209971	0,024987	1,771019	0,057938	0,539465	-0,222750	3,530495	1,286354	-9,975149	-1,071770	-2,655891	-1,345324	-1,031102	36,519900	3,176072	0,057938	0,539465	-0,222750	45,878532	-3,261786	-9,975149	0,057938	0,539465	-0,222750	45,878532	-3,261786	-9,975149
11:24:06,37	0,527955	3,327951	-0,100996	0,209971	0,024987	1,771019	0,056210	0,538453	-0,224282	3,567216	1,210764	-9,945414	-1,072353	-2,654752	-1,343743	-1,031765	36,545294	3,219605	0,056210	0,538453	-0,224282	45,835752	-3,201700	-9,945414	0,056210	0,538453	-0,224282	45,835752	-3,201700	-9,945414
11:24:06,42	0,527955	3,327951	-0,100996	0,209971	0,024987	1,771019	0,055514	0,539527	-0,222700	3,533012	1,161336	-9,901882	-1,074151	-2,658517	-1,344532	-1,054467	36,537172	3,199808	0,055514	0,539527	-0,222700	45,885881	-3,196546	-9,901882	0,055514	0,539527	-0,222700	45,885881	-3,196546	-9,901882
11:24:06,47	0,527955	3,327951	-0,100996	0,209971	0,024987	1,771019	0,059674	0,539202	-0,223489	3,531510	1,362048	-9,921678	-1,074802	-2,661525	-1,342621	-1,102034	36,546492	3,169803	0,059674	0,539202	-0,223489	45,858892	-3,322381	-9,921678	0,059674	0,539202	-0,223489	45,858892	-3,322381	-9,921678
11:24:06,52	0,527955	3,327951	-0,100996	0,209971	0,024987	1,771019	0,062605	0,538262	-0,221578	3,564684	1,468582	-9,951683	-1,073599	-2,656104	-1,344938	-1,066192	36,540868	3,195903	0,062605	0,538262	-0,221578	45,818268	-3,445895	-9,951683	0,062605	0,538262	-0,221578	45,818268	-3,445895	-9,951683
11:24:06,57	0,527955	3,327951	-0,100996	0,209971	0,024987	1,771019	0,057309	0,539930	-0,223896	3,491008	1,227045	-9,925584	-1,070069	-2,658427	-1,343003	-1,065086	36,492717	3,164366	0,057309	0,539930	-0,223896	45,875515	-3,271700	-9,925584	0,057309	0,539930	-0,223896	45,875515	-3,271700	-9,925584
11:24:06,62	0,527955	3,327951	-0,100996	0,209971	0,024987	1,771019	0,057556	0,535711	-0,221960	3,669227	1,264906	-9,957121	-1,072474	-2,656850	-1,345735	-1,086493	36,519366	3,176610	0,057556	0,535711	-0,221960	45,722577	-3,253204	-9,957121	0,057556	0,535711	-0,221960	45,722577	-3,253204	-9,957121
11:24:06,67	0,527955	3,327951	-0,100996	0,209971	0,024987	1,771019	0,057393	0,538583	-0,224692	3,532272	1,224567	-9,944876	-1,070736	-2,659490	-1,343792	-1,098217	36,479196	3,164480	0,057393	0,538583	-0,224692	45,811052	-3,280750	-9,944876	0,057393	0,538583	-0,224692	45,811052	-3,280750	-9,944876
11:24:06,72	0,527955	3,327951	-0,100996	0,209971	0,024987	1,771019	0,058810	0,535758	-0,222749	3,638538	1,308206	-9,957006	-1,073068	-2,656675	-1,343775	-1,085583	36,509115	3,199229	0,058810	0,535758	-0,222749	45,695531	-3,308379	-9,957006	0,058810	0,535758	-0,222749	45,695531	-3,308379	-9,957006
11:24:06,77	0,527955	3,327951	-0,100996	0,209971	0,024987	1,771019	0,057538	0,539185	-0,222733	3,492569	1,238046	-9,922257	-1,071298	-2,658532	-1,342602	-1,082533	36,481855	3,192796	0,057538	0,539185	-0,222733	45,818571	-3,278691	-9,922257	0,057538	0,539185	-0,222733	45,818571	-3,278691	-9,922257
11:24:06,82	0,527955	3,327951	-0,100996	0,209971	0,024987	1,771019	0,058261	0,536723	-0,221559	3,598484	1,291904	-9,928690	-1,070673	-2,657359	-1,343400	-1,071605	36,501778	3,165019	0,058261	0,536723	-0,221559	45,731259	-3,281574	-9,928690	0,058261	0,536723	-0,221559	45,731259	-3,281574	-9,928690
11:24:06,87	0,527955	3,327951	-0,100996	0,209971	0,024987	1,771019	0,056932	0,536769	-0,222357	3,618830	1,222318	-9,956468	-1,068964	-2,658245	-1,344147	-1,092878	36,497207	3,209316	0,056932	0,536769	-0,222357	45,755184	-3,246864	-9,956468	0,056932	0,536769	-0,222357	45,755184	-3,246864	-9,956468
11:24:06,92	0,527955	3,327951	-0,100996	0,209971	0,024987	1,771019	0,056845	0,534846	-0,223105	3,704225	1,201664	-9,912171	-1,071870	-2,655904	-1,345321	-1,070879	36,510236	3,205221	0,056845	0,534846	-0,223105	45,689634	-3,260698	-9,912171	0,056845	0,534846	-0,223105	45,689634	-3,260698	-9,912171
11:24:06,97	0,527955	3,327951	-0,100996	0,209971	0,024987	1,771019	0,056271	0,538533	-0,224278	3,534792	1,184324	-9,916265	-1,069616	-2,659544	-1,342588	-1,115546	36,464320	3,221777	0,056271	0,538533	-0,224278	45,809618	-3,232935	-9,916265	0,056271	0,538533	-0,224278	45,809618	-3,232935	-9,916265
11:24:07,02	0,527955	3,327951	-0,100996	0,209971	0,024987	1,771019	0,058296	0,534761	-0,221546	3,668823	1,273916	-9,899709	-1,067794	-2,654248	-1,344170	-1,085953	36,491672	3,195341	0,058296	0,534761	-0,221546	45,647569	-3,302331	-9,899709	0,058296	0,534761	-0,221546	45,647569	-3,302331	-9,899709
11:24:07,07	0,527955	3,327951	-0,100996	0,209971	0,024987	1,771019	0,052800	0,535831	-0,223128	3,651667	1,000045	-9,926145	-1,070106	-2,656871	-1,346879	-1,069659	36,499057	3,191424	0,052800	0,535831	-0,223128	45,714408	-3,144720	-9,926145	0,052800	0,535831	-0,223128	45,714408	-3,144720	-9,926145
11:24:07,12	0,527955	3,327951	-0,100996	0,209971	0,024987	1,771019	0,056227	0,536521	-0,225836	3,630326	1,188679	-9,930062	-1,070141	-2,656518	-1,344950	-1,079050	36,466643	3,179665	0,056227	0,536521	-0,225836	45,747238	-3,225122	-9,930062	0,056227	0,536521	-0,225836	45,747238	-3,225122	-9,930062
11:24:07,17	0,527955	3,327951	-0,100996	0,209971	0,024987	1,771019	0,055939	0,536728	-0,223907	3,586781	1,181778	-9,941822	-1,068395	-2,653178	-1,347646	-1,075619	36,484476	3,226245	0,055939	0,536728	-0,223907	45,719963	-3,209416	-9,941822	0,055939	0,536728	-0,223907	45,719963	-3,209416	-9,941822
11:24:07,22	0,527955	3,327951	-0,100996	0,209971	0,024987	1,771019	0,052173	0,536887	-0,226603	3,595701	0,979991	-9,895241	-1,071764	-2,657029	-1,342769	-1,107582	36,459715	3,168363	0,052173	0,536887	-0,226603	45,741321	-3,115558	-9,895241	0,052173	0,536887	-0,226603	45,741321	-3,115558	-9,895241
11:24:07,27	0,527955	3,327951	-0,100996	0,209971	0,024987	1,771019	0,057192	0,537878	-0,221726	3,506739	1,225723	-9,953124	-1,071300	-2,658429	-1,343792	-1,087763	36,491504	3,164827	0,057192	0,537878	-0,221726	45,730160	-3,263884	-9,953124	0,057192	0,537878	-0,221726	45,730160	-3,263884	-9,953124
11:24:07,32	0,527955	3,327951	-0,100996	0,209971	0,024987	1,771019	0,058173	0,536776	-0,222750	3,601463	1,277986	-9,956659	-1,069640	-2,658127	-1,344943	-1,120485	36,464149	3,204080	0,058173	0,536776	-0,222750	45,738406	-3,288601	-9,956659	0,058173	0,536776	-0,222750	45,738406	-3,288601	-9,956659
11:24:07,37	0,527955	3,327951	-0,100996	0,209971	0,024987	1,771019	0,057081	0,535490	-0,223900	3,628293	1,206529	-9,917406	-1,070132	-2,657032	-1,344941	-1,081542	36,486149	3,189926	0,057081	0,535490	-0,223900	45,664272	-3,274319	-9,917406	0,057081	0,535490	-0,223900	45,664272	-3,274319	-9,917406
11:24:07,42	0,527955	3,327951	-0,100996	0,209971	0,024987	1,771019	0,056378	0,536464	-0,223898	3,616203	1,192726	-9,931561	-1,068433	-2,658717	-1,346889	-1,106243	36,462054	3,185792	0,056378	0,536464	-0,223898	45,728589	-3,232977	-9,931561	0,056378	0,536464	-0,223898	45,728589	-3,232977	-9,931561
11:24:07,47	0,527955	3,327951	-0,100996	0,209971	0,024987	1,771019	0,056988	0,534150	-0,225847	3,703300	1,215087	-9,935695	-1,067812	-2,657812	-1,344179	-1,096281	36,462647	3,169765	0,056988	0,534150	-0,225847	45,634058	-3,258479	-9,935695	0,056988	0,534150	-0,225847	45,634058	-3,258479	-9,935695
11:24:07,52	0,527955	3,327951	-0,100996	0,209971	0,024987	1,771019	0,055895	0,534064	-0,223136	3,713257	1,166554	-9,951721	-1,067329	-2,662843	-1,344571	-1,153189	36,447330	3,169435	0,055895	0,534064	-0,223136	45,637279	-3,221169	-9,951721	0,055895	0,534064	-0,223136	45,637279	-3,221169	-9,951721
11:24:07,57	0,527955	3,327951	-0,100996	0,209971	0,024987	1,771019	0,060010	0,531130	-0,223529	3,824079	1,338932	-9,952051	-1,072008	-2,659513	-1,346505	-1,126756	36,461767	3,194714	0,060010	0,531130	-0,223529	45,517823	-3,371853	-9,952051	0,060010	0,531130	-0,223529	45,517823	-3,371853	-9,952051
11:24:07,62	0,527955	3,327951	-0,100996	0,209971	0,024987	1,771019	0,059465	0,536848	-0,225462	3,552505	1,326269	-9,926773	-1,072001	-2,655714	-1,345348	-1,109245	36,442116	3,193765	0,059465	0,536848	-0,225462	45,695048	-3,341739	-9,926773	0,059465	0,536848	-0,225462	45,695048	-3,341739	-9,926773
11:24:07,67	0,527955	3,327951	-0,100996	0,209971	0,024987	1,771019	0,056172	0,538742	-0,224305	3,445743	1,180012	-9,927721	-1,070764	-2,658236	-1,341852	-1,109409	36,475954	3,173183	0,056172	0,538742	-0,224305	45,736982	-3,229478	-9,927721	0,056172	0,538742	-0,224305	45,736982	-3,229478	-9,927721
11:24:07,72	0,527955	3,327951	-0,100996	0,209971	0,024987	1,771019	0,057738	0,536409	-0,220810	3,596271	1,244371	-9,948304	-1,072604	-2,658665	-1,344168	-1,128413	36,454717	3,207641	0,057738	0,536409	-0,220810	45,704385	-3,288033	-9,948304	0,057738	0,536409	-0,220810	45,704385	-3,288033	-9,948304
11:24:07,77	0,527955	3,327951	-0,100996	0,209971	0,024987	1,771019	0,059029	0,537788	-0,223125	3,496669	1,305697	-9,913845	-1,070833	-2,658347	-1,344192	-1,126869	36,446717	3,173821	0,059029	0,537788	-0,223125	45,713034	-3,328100	-9,913845	0,059029	0,537788	-0,223125	45,713034	-3,328100	-9,913845
11:24:07,82	0,527955	3,327951	-0,100996	0,209971	0,024987	1,771019	0,057868	0,536413	-0,223149	3,562014	1,250639	-9,947666	-1,071429	-2,661260	-1,348007	-1,117844	36,436564	3,247866	0,057868	0,536413	-0,223149	45,670440	-3,291986	-9,947666	0,057868	0,536413	-0,223149	45,670440	-3,291986	-9,947666
11:24:07,87	0,527955	3,327951	-0,100996	0,209971	0,024987	1,771019	0,060689	0,535472	-0,226964	3,606645	1,410234	-9,873620	-1,069089	-2,656762	-1,345344	-1,119665	36,419241	3,193485	0,060689	0,535472	-0,226964	45,641234	-3,353855	-9,873620	0,060689	0,535472	-0,226964	45,641234	-3,353855	-9,873620
11:24:07,92	0,527955	3,327951	-0,100996	0,209971	0,024987	1,771019	0,055623	0,535696	-0,224301	3,579106	1,153907	-9,928002	-1,073242	-2,657199	-1,346297	-1,099183	36,460894	3,210557	0,055623	0,535696	-0,224301	45,631247	-3,212532	-9,928002	0,055623	0,535696	-0,224301	45,631247	-3,212532	-9,928002
11:24:07,97	0,527955	3,327951	-0,100996	0,209971	0,024987	1,771019	0,058078	0,539074	-0,225255	3,449781	1,278474	-9,910930	-1,069690	-2,661127	-1,344166	-1,139524	36,422176	3,197160	0,058078	0,539074	-0,225255	45,767068	-3,280676	-9,910930	0,058078	0,539074	-0,225255	45,767068	-3,280676	-9,910930
11:24:08,02	0,527955	3,327951	-0,100996	0,209971	0,024987	1,771019	0,059705	0,534033	-0,223123	3,658177	1,347474	-9,924327	-1,070181	-2,656969	-1,346492	-1,098376	36,482893	3,205475	0,059705	0,534033	-0,223123	45,579798	-3,339355	-9,924327	0,059705	0,534033	-0,223123	45,579798	-3,339355	-9,924327
11:24:08,07	0,527955	3,327951	-0,100996	0,209971	0,024987	1,771019	0,056349	0,536538	-0,225450	3,601118	1,178235	-9,916012	-1,073223	-2,658159	-1,347251	-1,132085	36,460558	3,248472	0,056349	0,536538	-0,225450	45,719314	-3,245142	-9,916012	0,056349	0,536538	-0,225450	45,719314	-3,245142	-9,916012
11:24:08,12	0,527955	3,327951	-0,100996	0,209971	0,024987	1,771019	0,058901	0,538577	-0,226209	3,458878	1,292912	-9,873015	-1,071407	-2,658635	-1,345338	-1,116967	36,449372	3,193740	0,058901	0,538577	-0,226209	45,737158	-3,330795	-9,873015	0,058901	0,538577	-0,226209	45,737158	-3,330795	-9,873015
11:24:08,17	0,527955	3,327951	-0,100996	0,209971	0,024987	1,771019	0,058405	0,536766	-0,224295	3,550905	1,285805	-9,927746	-1,070255	-2,658687	-1,342988	-1,128521	36,444206	3,221526	0,058405	0,536766	-0,224295	45,687047	-3,298965	-9,927746	0,058405	0,536766	-0,224295	45,687047	-3,298965	-9,927746
11:24:08,22	0,527955	3,327951	-0,100996	0,209971	0,024987	1,771019	0,057873	0,535742	-0,221945	3,593890	1,250752	-9,899961	-1,070831	-2,659655	-1,343408	-1,132848	36,453308	3,178268	0,057873	0,535742	-0,221945	45,649666	-3,292307	-9,899961	0,057873	0,535742	-0,221945	45,649666	-3,292307	-9,899961
11:24:08,27	0,527955	3,327951	-0,100996	0,209971	0,024987	1,771019	0,059000	0,535758	-0,222365	3,598810	1,301020	-9,943218	-1,072595	-2,657655	-1,344555	-1,106543	36,412469	3,201605	0,059000	0,535758	-0,222365	45,655793	-3,330451	-9,943218	0,059000	0,535758	-0,222365	45,655793	-3,330451	-9,943218
11:24:08,32	0,527955	3,327951	-0,100996	0,209971	0,024987	1,771019	0,058150	0,538285	-0,223513	3,445161	1,300016	-9,919881	-1,068510	-2,658242	-1,347275	-1,126642	36,429625	3,204635	0,058150	0,538285	-0,223513	45,700558	-3,264725	-9,919881	0,058150	0,538285	-0,223513	45,700558	-3,264725	-9,919881
11:24:08,37	0,527955	3,327951	-0,100996	0,209971	0,024987	1,771019	0,056616	0,534454	-0,226232	3,649205	1,194286	-9,916851	-1,068544	-2,658314	-1,345329	-1,143898	36,426467	3,218046	0,056616	0,534454	-0,226232	45,603832	-3,250068	-9,916851	0,056616	0,534454	-0,226232	45,603832	-3,250068	-9,916851
11:24:08,42	0,527955	3,327951	-0,100996	0,209971	0,024987	1,771019	0,056695	0,534448	-0,224286	3,638163	1,185053	-9,903440	-1,069653	-2,656900	-1,346115	-1,114821	36,444580	3,199443	0,056695	0,534448	-0,224286	45,592306	-3,265541	-9,903440	0,056695	0,534448	-0,224286	45,592306	-3,265541	-9,903440
11:24:08,47	0,527955	3,327951	-0,100996	0,209971	0,024987	1,771019	0,056026	0,536115	-0,225072	3,581703	1,166342	-9,922043	-1,071964	-2,659770	-1,344163	-1,105005	36,442373	3,192413	0,056026	0,536115	-0,225072	45,666707	-3,231662	-9,922043	0,056026	0,536115	-0,225072	45,666707	-3,231662	-9,922043
11:24:08,52	0,527955	3,327951	-0,100996	0,209971	0,024987	1,771019	0,059666	0,536681	-0,223120	3,555232	1,365243	-9,929073	-1,069114	-2,658793	-1,346894	-1,128934	36,406346	3,193805	0,059666	0,536681	-0,223120	45,684721	-3,318526	-9,929073	0,059666	0,536681	-0,223120	45,684721	-3,318526	-9,929073
11:24:08,57	0,527955	3,327951	-0,100996	0,209971	0,024987	1,771019	0,057395	0,534702	-0,225851	3,615011	1,244437	-9,927682	-1,070296	-2,658779	-1,346874	-1,128953	36,411676	3,222832	0,057395	0,534702	-0,225851	45,589094	-3,261052	-9,927682	0,057395	0,534702	-0,225851	45,589094	-3,261052	-9,927682
11:24:08,62	0,527955	3,327951	-0,100996	0,209971	0,024987	1,771019	0,057974	0,535732	-0,225831	3,566036	1,271856	-9,898654	-1,072638	-2,659447	-1,345738	-1,137531	36,431989	3,188460	0,057974	0,535732	-0,225831	45,621007	-3,279073	-9,898654	0,057974	0,535732	-0,225831	45,621007	-3,279073	-9,898654
11:24:08,67	0,527955	3,327951	-0,100996	0,209971	0,024987	1,771019	0,059723	0,537426	-0,224695	3,491243	1,345254	-9,933027	-1,069103	-2,655429	-1,345731	-1,119288	36,415929	3,203496	0,059723	0,537426	-0,224695	45,679204	-3,343024	-9,933027	0,059723	0,537426	-0,224695	45,679204	-3,343024	-9,933027
11:24:08,72	0,527955	3,327951	-0,100996	0,209971	0,024987	1,771019	0,054476	0,536374	-0,224688	3,541167	1,096219	-9,917990	-1,068562	-2,659829	-1,346497	-1,144989	36,397317	3,207916	0,054476	0,536374	-0,224688	45,646535	-3,180139	-9,917990	0,054476	0,536374	-0,224688	45,646535	-3,180139	-9,917990
11:24:08,77	0,527955	3,327951	-0,100996	0,209971	0,024987	1,771019	0,058016	0,533706	-0,225454	3,650943	1,267349	-9,913571	-1,069648	-2,661773	-1,345323	-1,119841	36,422165	3,192728	0,058016	0,533706	-0,225454	45,546859	-3,286903	-9,913571	0,058016	0,533706	-0,225454	45,546859	-3,286903	-9,913571
11:24:08,82	0,527955	3,327951	-0,100996	0,209971	0,024987	1,771019	0,060243	0,533674	-0,224281	3,686698	1,392512	-9,928759	-1,068555	-2,656567	-1,345744	-1,135655	36,393874	3,188356	0,060243	0,533674	-0,224281	45,580106	-3,336565	-9,928759	0,060243	0,533674	-0,224281	45,580106	-3,336565	-9,928759
11:24:08,87	0,527955	3,327951	-0,100996	0,209971	0,024987	1,771019	0,055187	0,535331	-0,224701	3,568137	1,130068	-9,933130	-1,072629	-2,657208	-1,348063	-1,127612	36,451282	3,205260	0,055187	0,535331	-0,224701	45,591604	-3,202141	-9,933130	0,055187	0,535331	-0,224701	45,591604	-3,202141	-9,933130
11:24:08,92	0,527955	3,327951	-0,100996	0,209971	0,024987	1,771019	0,057780	0,538538	-0,227020	3,455102	1,243123	-9,916227	-1,067887	-2,657474	-1,344538	-1,105935	36,410809	3,216911	0,057780	0,538538	-0,227020	45,730331	-3,292572	-9,916227	0,057780	0,538538	-0,227020	45,730331	-3,292572	-9,916227
11:24:08,97	0,527955	3,327951	-0,100996	0,209971	0,024987	1,771019	0,055639	0,534299	-0,223495	3,651339	1,170828	-9,904576	-1,071484	-2,657351	-1,346113	-1,139479	36,433113	3,218325	0,055639	0,534299	-0,223495	45,593775	-3,196840	-9,904576	0,055639	0,534299	-0,223495	45,593775	-3,196840	-9,904576
11:24:09,02	0,527955	3,327951	-0,100996	0,209971	0,024987	1,771019	0,057332	0,537475	-0,225070	3,488709	1,218635	-9,903161	-1,072652	-2,657220	-1,345724	-1,115739	36,373506	3,206062	0,057332	0,537475	-0,225070	45,680495	-3,281893	-9,903161	0,057332	0,537475	-0,225070	45,680495	-3,281893	-9,903161
11:24:09,07	0,527955	3,327951	-0,100996	0,209971	0,024987	1,771019	0,057802	0,538552	-0,224682	3,392934	1,293459	-9,915424	-1,069687	-2,657843	-1,346470	-1,113337	36,402523	3,236912	0,057802	0,538552	-0,224682	45,669294	-3,243997	-9,915424	0,057802	0,538552	-0,224682	45,669294	-3,243997	-9,915424
11:24:09,12	0,527955	3,327951	-0,100996	0,209971	0,024987	1,771019	0,056859	0,535673	-0,225428	3,568971	1,231983	-9,884574	-1,069083	-2,658221	-1,344180	-1,120496	36,409608	3,182571	0,056859	0,535673	-0,225428	45,619331	-3,231429	-9,884574	0,056859	0,535673	-0,225428	45,619331	-3,231429	-9,884574
11:24:09,17	0,527955	3,327951	-0,100996	0,209971	0,024987	1,771019	0,056884	0,534960	-0,223137	3,608599	1,223542	-9,938915	-1,070332	-2,659558	-1,345729	-1,149326	36,401998	3,202532	0,056884	0,534960	-0,223137	45,602995	-3,241835	-9,938915	0,056884	0,534960	-0,223137	45,602995	-3,241835	-9,938915
11:24:09,22	0,527955	3,327951	-0,100996	0,209971	0,024987	1,771019	0,058666	0,535374	-0,224686	3,566075	1,295072	-9,918954	-1,067947	-2,660045	-1,346899	-1,140354	36,410852	3,184395	0,058666	0,535374	-0,224686	45,592956	-3,310234	-9,918954	0,058666	0,535374	-0,224686	45,592956	-3,310234	-9,918954
11:24:09,27	0,527955	3,327951	-0,100996	0,209971	0,024987	1,771019	0,057896	0,533065	-0,225857	3,698292	1,258338	-9,937091	-1,070856	-2,659101	-1,343373	-1,130360	36,433896	3,226129	0,057896	0,533065	-0,225857	45,543923	-3,286467	-9,937091	0,057896	0,533065	-0,225857	45,543923	-3,286467	-9,937091
11:24:09,32	0,527955	3,327951	-0,100996	0,209971	0,024987	1,771019	0,058532	0,536056	-0,222330	3,567726	1,288585	-9,895358	-1,066826	-2,659430	-1,345694	-1,154651	36,395945	3,246603	0,058532	0,536056	-0,222330	45,648133	-3,306209	-9,895358	0,058532	0,536056	-0,222330	45,648133	-3,306209	-9,895358
11:24:09,37	0,527955	3,327951	-0,100996	0,209971	0,024987	1,771019	0,056802	0,532401	-0,224651	3,712757	1,196561	-9,874883	-1,067368	-2,659823	-1,346479	-1,133686	36,392052	3,222363	0,056802	0,532401	-0,224651	45,506271	-3,262424	-9,874883	0,056802	0,532401	-0,224651	45,506271	-3,262424	-9,874883
11:24:09,42	0,527955	3,327951	-0,100996	0,209971	0,024987	1,771019	0,057414	0,532674	-0,225436	3,705696	1,248467	-9,899124	-1,069763	-2,659219	-1,346113	-1,153489	36,396101	3,212459	0,057414	0,532674	-0,225436	45,520605	-3,258529	-9,899124	0,057414	0,532674	-0,225436	45,520605	-3,258529	-9,899124
11:24:09,47	0,527955	3,327951	-0,100996	0,209971	0,024987	1,771019	0,058088	0,535050	-0,225070	3,575731	1,264347	-9,909028	-1,069181	-2,660105	-1,347664	-1,157660	36,399957	3,213538	0,058088	0,535050	-0,225070	45,577184	-3,295567	-9,909028	0,058088	0,535050	-0,225070	45,577184	-3,295567	-9,909028
11:24:09,52	0,527955	3,327951	-0,100996	0,209971	0,024987	1,771019	0,058565	0,534104	-0,226621	3,626202	1,283584	-9,907948	-1,067371	-2,660696	-1,345701	-1,131800	36,369410	3,216170	0,058565	0,534104	-0,226621	45,553356	-3,313735	-9,907948	0,058565	0,534104	-0,226621	45,553356	-3,313735	-9,907948
11:24:09,57	0,527955	3,327951	-0,100996	0,209971	0,024987	1,771019	0,058171	0,532240	-0,224659	3,709575	1,300808	-9,905317	-1,070291	-2,654454	-1,344584	-1,114462	36,382234	3,182228	0,058171	0,532240	-0,224659	45,490450	-3,265647	-9,905317	0,058171	0,532240	-0,224659	45,490450	-3,265647	-9,905317
11:24:09,62	0,527955	3,327951	-0,100996	0,209971	0,024987	1,771019	0,054226	0,537891	-0,223542	3,435527	1,104237	-9,939258	-1,066776	-2,656920	-1,346884	-1,120345	36,376234	3,207963	0,054226	0,537891	-0,223542	45,659962	-3,152484	-9,939258	0,054226	0,537891	-0,223542	45,659962	-3,152484	-9,939258
11:24:09,67	0,527955	3,327951	-0,100996	0,209971	0,024987	1,771019	0,054604	0,533613	-0,225841	3,649820	1,121819	-9,913523	-1,071557	-2,660979	-1,346895	-1,167095	36,387886	3,207395	0,054604	0,533613	-0,225841	45,538470	-3,164607	-9,913523	0,054604	0,533613	-0,225841	45,538470	-3,164607	-9,913523
11:24:09,72	0,527955	3,327951	-0,100996	0,209971	0,024987	1,771019	0,060510	0,535724	-0,225852	3,526768	1,382599	-9,914091	-1,069194	-2,659186	-1,346866	-1,141847	36,348066	3,235588	0,060510	0,535724	-0,225852	45,581126	-3,367418	-9,914091	0,060510	0,535724	-0,225852	45,581126	-3,367418	-9,914091
11:24:09,77	0,527955	3,327951	-0,100996	0,209971	0,024987	1,771019	0,057775	0,534575	-0,225824	3,564690	1,282170	-9,885898	-1,071558	-2,657763	-1,348447	-1,146734	36,364969	3,217563	0,057775	0,534575	-0,225824	45,528798	-3,253174	-9,885898	0,057775	0,534575	-0,225824	45,528798	-3,253174	-9,885898
11:24:09,82	0,527955	3,327951	-0,100996	0,209971	0,024987	1,771019	0,057725	0,537333	-0,227404	3,433442	1,266888	-9,903923	-1,068592	-2,659627	-1,344187	-1,149234	36,348678	3,180795	0,057725	0,537333	-0,227404	45,614093	-3,264533	-9,903923	0,057725	0,537333	-0,227404	45,614093	-3,264533	-9,903923
11:24:09,87	0,527955	3,327951	-0,100996	0,209971	0,024987	1,771019	0,057857	0,533833	-0,223145	3,600095	1,279702	-9,940691	-1,066841	-2,658414	-1,345722	-1,149667	36,356909	3,211551	0,057857	0,533833	-0,223145	45,505980	-3,262035	-9,940691	0,057857	0,533833	-0,223145	45,505980	-3,262035	-9,940691
11:24:09,92	0,527955	3,327951	-0,100996	0,209971	0,024987	1,771019	0,055930	0,532923	-0,224680	3,654329	1,175036	-9,909936	-1,070336	-2,656445	-1,345351	-1,134933	36,375872	3,196934	0,055930	0,532923	-0,224680	45,488776	-3,215474	-9,909936	0,055930	0,532923	-0,224680	45,488776	-3,215474	-9,909936
11:24:09,97	0,527955	3,327951	-0,100996	0,209971	0,024987	1,771019	0,055973	0,536934	-0,224309	3,469563	1,180523	-9,924553	-1,067421	-2,657953	-1,344154	-1,153361	36,382310	3,235642	0,055973	0,536934	-0,224309	45,618847	-3,213321	-9,924553	0,055973	0,536934	-0,224309	45,618847	-3,213321	-9,924553
11:24:10,02	0,527955	3,327951	-0,100996	0,209971	0,024987	1,771019	0,055821	0,533656	-0,223111	3,636361	1,153466	-9,885845	-1,070374	-2,657361	-1,345336	-1,167865	36,424643	3,232599	0,055821	0,533656	-0,223111	45,528353	-3,228484	-9,885845	0,055821	0,533656	-0,223111	45,528353	-3,228484	-9,885845
11:24:10,07	0,527955	3,327951	-0,100996	0,209971	0,024987	1,771019	0,056784	0,536508	-0,224293	3,517439	1,169835	-9,888888	-1,069788	-2,656277	-1,343808	-1,150978	36,357043	3,190831	0,056784	0,536508	-0,224293	45,633354	-3,287741	-9,888888	0,056784	0,536508	-0,224293	45,633354	-3,287741	-9,888888
11:24:10,12	0,527955	3,327951	-0,100996	0,209971	0,024987	1,771019	0,055553	0,536544	-0,222766	3,465512	1,154215	-9,930655	-1,069167	-2,660445	-1,348442	-1,136254	36,354516	3,197752	0,055553	0,536544	-0,222766	45,584185	-3,206679	-9,930655	0,055553	0,536544	-0,222766	45,584185	-3,206679	-9,930655
11:24:10,17	0,527955	3,327951	-0,100996	0,209971	0,024987	1,771019	0,058852	0,533921	-0,227399	3,607061	1,339813	-9,923734	-1,068584	-2,657314	-1,346890	-1,139089	36,374468	3,212577	0,058852	0,533921	-0,227399	45,519860	-3,280105	-9,923734	0,058852	0,533921	-0,227399	45,519860	-3,280105	-9,923734
11:24:10,22	0,527955	3,327951	-0,100996	0,209971	0,024987	1,771019	0,055849	0,534982	-0,225847	3,567762	1,171226	-9,908909	-1,071508	-2,661349	-1,343374	-1,140113	36,358821	3,218533	0,055849	0,534982	-0,225847	45,563831	-3,212956	-9,908909	0,055849	0,534982	-0,225847	45,563831	-3,212956	-9,908909
11:24:10,27	0,527955	3,327951	-0,100996	0,209971	0,024987	1,771019	0,060805	0,535497	-0,222331	3,526931	1,435864	-9,902953	-1,068540	-2,657929	-1,344545	-1,130575	36,394035	3,221296	0,060805	0,535497	-0,222331	45,563410	-3,337348	-9,902953	0,060805	0,535497	-0,222331	45,563410	-3,337348	-9,902953
11:24:10,32	0,527955	3,327951	-0,100996	0,209971	0,024987	1,771019	0,056359	0,534637	-0,223502	3,606904	1,195330	-9,900191	-1,068515	-2,658008	-1,344526	-1,113916	36,384326	3,235330	0,056359	0,534637	-0,223502	45,575892	-3,228880	-9,900191	0,056359	0,534637	-0,223502	45,575892	-3,228880	-9,900191
11:24:10,37	0,527955	3,327951	-0,100996	0,209971	0,024987	1,771019	0,056415	0,534575	-0,223483	3,610016	1,217519	-9,886156	-1,070908	-2,656602	-1,346899	-1,130176	36,394704	3,203153	0,056415	0,534575	-0,223483	45,574187	-3,211080	-9,886156	0,056415	0,534575	-0,223483	45,574187	-3,211080	-9,886156
11:24:10,42	0,527955	3,327951	-0,100996	0,209971	0,024987	1,771019	0,056395	0,537350	-0,225857	3,466589	1,197178	-9,918333	-1,071515	-2,657183	-1,344967	-1,138209	36,374713	3,191538	0,056395	0,537350	-0,225857	45,648575	-3,229804	-9,918333	0,056395	0,537350	-0,225857	45,648575	-3,229804	-9,918333
11:24:10,47	0,527955	3,327951	-0,100996	0,209971	0,024987	1,771019	0,057201	0,537586	-0,223924	3,433016	1,242145	-9,929949	-1,069213	-2,660849	-1,346095	-1,172349	36,393599	3,236641	0,057201	0,537586	-0,223924	45,633485	-3,248134	-9,929949	0,057201	0,537586	-0,223924	45,633485	-3,248134	-9,929949
11:24:10,52	0,527955	3,327951	-0,100996	0,209971	0,024987	1,771019	0,059225	0,533759	-0,225053	3,631292	1,308401	-9,884846	-1,067381	-2,658876	-1,344154	-1,128986	36,353130	3,214946	0,059225	0,533759	-0,225053	45,531362	-3,340788	-9,884846	0,059225	0,533759	-0,225053	45,531362	-3,340788	-9,884846
11:24:10,57	0,527955	3,327951	-0,100996	0,209971	0,024987	1,771019	0,056601	0,533159	-0,223111	3,649133	1,229703	-9,906540	-1,067412	-2,660654	-1,347274	-1,148632	36,366107	3,202658	0,056601	0,533159	-0,223111	45,502093	-3,213443	-9,906540	0,056601	0,533159	-0,223111	45,502093	-3,213443	-9,906540
11:24:10,62	0,527955	3,327951	-0,100996	0,209971	0,024987	1,771019	0,058156	0,532298	-0,226232	3,695321	1,287061	-9,918829	-1,071511	-2,662305	-1,345726	-1,156099	36,397700	3,197006	0,058156	0,532298	-0,226232	45,480692	-3,278153	-9,918829	0,058156	0,532298	-0,226232	45,480692	-3,278153	-9,918829
11:24:10,67	0,527955	3,327951	-0,100996	0,209971	0,024987	1,771019	0,061635	0,535022	-0,224683	3,577301	1,445719	-9,924480	-1,070416	-2,657195	-1,345320	-1,161084	36,356553	3,249736	0,061635	0,535022	-0,224683	45,576504	-3,392617	-9,924480	0,061635	0,535022	-0,224683	45,576504	-3,392617	-9,924480
11:24:10,72	0,527955	3,327951	-0,100996	0,209971	0,024987	1,771019	0,056662	0,536628	-0,224278	3,455657	1,203386	-9,871750	-1,070340	-2,659147	-1,344547	-1,141604	36,372844	3,220240	0,056662	0,536628	-0,224278	45,580939	-3,244580	-9,871750	0,056662	0,536628	-0,224278	45,580939	-3,244580	-9,871750
11:24:10,77	0,527955	3,327951	-0,100996	0,209971	0,024987	1,771019	0,058315	0,535586	-0,223505	3,533674	1,298042	-9,901246	-1,069808	-2,659122	-1,345344	-1,152534	36,324746	3,200012	0,058315	0,535586	-0,223505	45,577181	-3,279647	-9,901246	0,058315	0,535586	-0,223505	45,577181	-3,279647	-9,901246
11:24:10,82	0,527955	3,327951	-0,100996	0,209971	0,024987	1,771019	0,058027	0,535139	-0,224302	3,509830	1,297678	-9,921474	-1,068590	-2,657932	-1,348422	-1,136381	36,371257	3,237512	0,058027	0,535139	-0,224302	45,518202	-3,257446	-9,921474	0,058027	0,535139	-0,224302	45,518202	-3,257446	-9,921474
11:24:10,87	0,527955	3,327951	-0,100996	0,209971	0,024987	1,771019	0,056387	0,534678	-0,227379	3,582131	1,203153	-9,883975	-1,066254	-2,656203	-1,344942	-1,139501	36,341202	3,220588	0,056387	0,534678	-0,227379	45,554356	-3,223264	-9,883975	0,056387	0,534678	-0,227379	45,554356	-3,223264	-9,883975
11:24:10,92	0,527955	3,327951	-0,100996	0,209971	0,024987	1,771019	0,053722	0,533519	-0,223899	3,614790	1,076884	-9,900898	-1,067460	-2,661742	-1,345290	-1,153345	36,314415	3,252970	0,053722	0,533519	-0,223899	45,496063	-3,140308	-9,900898	0,053722	0,533519	-0,223899	45,496063	-3,140308	-9,900898
11:24:10,97	0,527955	3,327951	-0,100996	0,209971	0,024987	1,771019	0,059122	0,531795	-0,224247	3,674348	1,359093	-9,868517	-1,070327	-2,659240	-1,344931	-1,130631	36,359861	3,219933	0,059122	0,531795	-0,224247	45,420243	-3,282007	-9,868517	0,059122	0,531795	-0,224247	45,420243	-3,282007	-9,868517
11:24:11,02	0,527955	3,327951	-0,100996	0,209971	0,024987	1,771019	0,058389	0,535529	-0,223888	3,530904	1,317888	-9,901553	-1,066913	-2,660034	-1,343783	-1,179442	36,324639	3,214236	0,058389	0,535529	-0,223888	45,569902	-3,265615	-9,901553	0,058389	0,535529	-0,223888	45,569902	-3,265615	-9,901553
11:24:11,07	0,527955	3,327951	-0,100996	0,209971	0,024987	1,771019	0,057369	0,532175	-0,222741	3,650391	1,240200	-9,907251	-1,068605	-2,656664	-1,346080	-1,141887	36,371289	3,260556	0,057369	0,532175	-0,222741	45,426119	-3,263252	-9,907251	0,057369	0,532175	-0,222741	45,426119	-3,263252	-9,907251
11:24:11,12	0,527955	3,327951	-0,100996	0,209971	0,024987	1,771019	0,055297	0,535325	-0,225038	3,545746	1,141661	-9,860931	-1,069221	-2,660014	-1,344931	-1,156762	36,335188	3,229178	0,055297	0,535325	-0,225038	45,568784	-3,199149	-9,860931	0,055297	0,535325	-0,225038	45,568784	-3,199149	-9,860931
11:24:11,17	0,527955	3,327951	-0,100996	0,209971	0,024987	1,771019	0,058506	0,534184	-0,223888	3,566388	1,313704	-9,892308	-1,073307	-2,658761	-1,348420	-1,140023	36,372995	3,246356	0,058506	0,534184	-0,223888	45,499839	-3,279022	-9,892308	0,058506	0,534184	-0,223888	45,499839	-3,279022	-9,892308
11:24:11,22	0,527955	3,327951	-0,100996	0,209971	0,024987	1,771019	0,059464	0,538349	-0,227377	3,390943	1,359084	-9,875131	-1,062733	-2,660803	-1,345716	-1,154846	36,328808	3,201365	0,059464	0,538349	-0,227377	45,651311	-3,308802	-9,875131	0,059464	0,538349	-0,227377	45,651311	-3,308802	-9,875131
11:24:11,27	0,527955	3,327951	-0,100996	0,209971	0,024987	1,771019	0,055945	0,528171	-0,224673	3,874501	1,185394	-9,920121	-1,068669	-2,660777	-1,345327	-1,183108	36,358537	3,230420	0,055945	0,528171	-0,224673	45,335925	-3,206313	-9,920121	0,055945	0,528171	-0,224673	45,335925	-3,206313	-9,920121
11:24:11,32	0,527955	3,327951	-0,100996	0,209971	0,024987	1,771019	0,058891	0,533324	-0,224284	3,618175	1,299224	-9,891066	-1,071014	-2,660263	-1,344937	-1,174964	36,352873	3,234434	0,058891	0,533324	-0,224284	45,484088	-3,323710	-9,891066	0,058891	0,533324	-0,224284	45,484088	-3,323710	-9,891066
11:24:11,37	0,527955	3,327951	-0,100996	0,209971	0,024987	1,771019	0,059618	0,535612	-0,223894	3,498346	1,346944	-9,887053	-1,067481	-2,659392	-1,345731	-1,176798	36,359618	3,211666	0,059618	0,535612	-0,223894	45,543896	-3,333108	-9,887053	0,059618	0,535612	-0,223894	45,543896	-3,333108	-9,887053
11:24:11,42	0,527955	3,327951	-0,100996	0,209971	0,024987	1,771019	0,057097	0,532988	-0,224689	3,639731	1,210858	-9,909820	-1,069224	-2,657823	-1,346481	-1,152671	36,351263	3,245455	0,057097	0,532988	-0,224689	45,479278	-3,271244	-9,909820	0,057097	0,532988	-0,224689	45,479278	-3,271244	-9,909820
11:24:11,47	0,527955	3,327951	-0,100996	0,209971	0,024987	1,771019	0,056610	0,535281	-0,225439	3,525298	1,210609	-9,876032	-1,067497	-2,659005	-1,344963	-1,174761	36,327166	3,200503	0,056610	0,535281	-0,225439	45,544883	-3,233269	-9,876032	0,056610	0,535281	-0,225439	45,544883	-3,233269	-9,876032
11:24:11,52	0,527955	3,327951	-0,100996	0,209971	0,024987	1,771019	0,056770	0,533195	-0,223920	3,601863	1,211856	-9,920984	-1,071569	-2,661300	-1,345327	-1,162632	36,352290	3,219741	0,056770	0,533195	-0,223920	45,457687	-3,244595	-9,920984	0,056770	0,533195	-0,223920	45,457687	-3,244595	-9,920984
11:24:11,57	0,527955	3,327951	-0,100996	0,209971	0,024987	1,771019	0,060794	0,535574	-0,224285	3,505964	1,419029	-9,901746	-1,068594	-2,663532	-1,346869	-1,150259	36,345632	3,210831	0,060794	0,535574	-0,224285	45,548560	-3,353281	-9,901746	0,060794	0,535574	-0,224285	45,548560	-3,353281	-9,901746
11:24:11,62	0,527955	3,327951	-0,100996	0,209971	0,024987	1,771019	0,061239	0,531882	-0,225827	3,698412	1,456218	-9,910655	-1,069834	-2,659354	-1,347264	-1,171092	36,366944	3,241445	0,061239	0,531882	-0,225827	45,451120	-3,351032	-9,910655	0,061239	0,531882	-0,225827	45,451120	-3,351032	-9,910655
11:24:11,67	0,527955	3,327951	-0,100996	0,209971	0,024987	1,771019	0,058241	0,535044	-0,226222	3,541991	1,271624	-9,880041	-1,068623	-2,660127	-1,344939	-1,163101	36,361729	3,220495	0,058241	0,535044	-0,226222	45,542972	-3,300282	-9,880041	0,058241	0,535044	-0,226222	45,542972	-3,300282	-9,880041
11:24:11,72	0,527955	3,327951	-0,100996	0,209971	0,024987	1,771019	0,058305	0,533609	-0,223897	3,616091	1,284476	-9,900991	-1,067463	-2,659763	-1,343357	-1,155590	36,320842	3,252316	0,058305	0,533609	-0,223897	45,504424	-3,292448	-9,900991	0,058305	0,533609	-0,223897	45,504424	-3,292448	-9,900991
11:24:11,77	0,527955	3,327951	-0,100996	0,209971	0,024987	1,771019	0,057410	0,532787	-0,222314	3,627196	1,264885	-9,869171	-1,069219	-2,658790	-1,345348	-1,151009	36,322077	3,195219	0,057410	0,532787	-0,222314	45,450980	-3,241783	-9,869171	0,057410	0,532787	-0,222314	45,450980	-3,241783	-9,869171
11:24:11,82	0,527955	3,327951	-0,100996	0,209971	0,024987	1,771019	0,057444	0,534794	-0,224305	3,526199	1,270039	-9,926267	-1,069209	-2,658600	-1,346514	-1,150327	36,341496	3,196573	0,057444	0,534794	-0,224305	45,507522	-3,239353	-9,926267	0,057444	0,534794	-0,224305	45,507522	-3,239353	-9,926267
11:24:11,87	0,527955	3,327951	-0,100996	0,209971	0,024987	1,771019	0,057275	0,534880	-0,225471	3,538868	1,252120	-9,924913	-1,072208	-2,657591	-1,344571	-1,179739	36,361246	3,225028	0,057275	0,534880	-0,225471	45,526967	-3,243987	-9,924913	0,057275	0,534880	-0,225471	45,526967	-3,243987	-9,924913
11:24:11,92	0,527955	3,327951	-0,100996	0,209971	0,024987	1,771019	0,057901	0,537982	-0,223528	3,380000	1,249316	-9,896458	-1,068064	-2,661104	-1,345305	-1,173329	36,355942	3,249660	0,057901	0,537982	-0,223528	45,611549	-3,295917	-9,896458	0,057901	0,537982	-0,223528	45,611549	-3,295917	-9,896458
11:24:11,97	0,527955	3,327951	-0,100996	0,209971	0,024987	1,771019	0,058871	0,532636	-0,224263	3,656558	1,307980	-9,871826	-1,069246	-2,659399	-1,342206	-1,170901	36,338506	3,247239	0,058871	0,532636	-0,224263	45,468514	-3,313430	-9,871826	0,058871	0,532636	-0,224263	45,468514	-3,313430	-9,871826
11:24:12,02	0,527955	3,327951	-0,100996	0,209971	0,024987	1,771019	0,057986	0,534513	-0,221163	3,545097	1,272763	-9,874247	-1,066302	-2,658503	-1,343000	-1,161021	36,308958	3,218245	0,057986	0,534513	-0,221163	45,504355	-3,279147	-9,874247	0,057986	0,534513	-0,221163	45,504355	-3,279147	-9,874247
11:24:12,07	0,527955	3,327951	-0,100996	0,209971	0,024987	1,771019	0,055738	0,532412	-0,221957	3,633697	1,179186	-9,903241	-1,068663	-2,659757	-1,345703	-1,161239	36,316313	3,238915	0,055738	0,532412	-0,221957	45,428030	-3,196239	-9,903241	0,055738	0,532412	-0,221957	45,428030	-3,196239	-9,903241
11:24:12,12	0,527955	3,327951	-0,100996	0,209971	0,024987	1,771019	0,058004	0,533829	-0,224661	3,566251	1,293172	-9,882572	-1,068097	-2,658114	-1,341452	-1,181933	36,329900	3,227627	0,058004	0,533829	-0,224661	45,471854	-3,260164	-9,882572	0,058004	0,533829	-0,224661	45,471854	-3,260164	-9,882572
11:24:12,17	0,527955	3,327951	-0,100996	0,209971	0,024987	1,771019	0,056298	0,534160	-0,220409	3,550456	1,179756	-9,893860	-1,052724	-2,666535	-1,347941	-1,392576	35,481540	3,430850	0,056298	0,534160	-0,220409	45,482045	-3,239676	-9,893860	0,056298	0,534160	-0,220409	45,482045	-3,239676	-9,893860
11:24:12,22	0,527955	3,327951	-0,100996	0,209971	0,024987	1,771019	0,055905	0,516637	-0,226899	3,621667	1,401042	-9,690637	-1,035301	-2,661199	-1,330964	-1,158650	34,501072	3,627923	0,055905	0,516637	-0,226899	44,177645	-2,987486	-9,690637	0,055905	0,516637	-0,226899	44,177645	-2,987486	-9,690637
11:24:12,27	0,527954	3,328060	-0,100963	0,209961	0,024992	1,721139	0,042572	0,504216	-0,209921	3,535392	1,400549	-9,493563	-1,031494	-2,657188	-1,323111	-0,986244	34,365160	3,642497	0,042572	0,504216	-0,209921	43,116351	-1,941343	-9,493563	0,042572	0,504216	-0,209921	43,116351	-1,941343	-9,493563
11:24:12,32	0,527954	3,328060	-0,100963	0,209961	0,024992	1,721139	0,037195	0,502925	-0,202068	3,571051	1,338214	-9,478989	-1,027271	-2,653726	-1,321521	-0,919356	34,330301	3,660350	0,037195	0,502925	-0,202068	43,050626	-1,581592	-9,478989	0,037195	0,502925	-0,202068	43,050626	-1,581592	-9,478989
11:24:12,37	0,527954	3,328060	-0,100963	0,209961	0,024992	1,721139	0,032086	0,500998	-0,200478	3,674475	1,147896	-9,461137	-1,028473	-2,655481	-1,323855	-0,938933	34,355090	3,662297	0,032086	0,500998	-0,200478	43,002833	-1,370843	-9,461137	0,032086	0,500998	-0,200478	43,002833	-1,370843	-9,461137
11:24:12,42	0,527954	3,328060	-0,100963	0,209961	0,024992	1,721139	0,034207	0,501161	-0,202812	3,677674	1,228823	-9,459189	-1,029627	-2,655071	-1,321153	-0,931053	34,344162	3,635858	0,034207	0,501161	-0,202812	43,018835	-1,456392	-9,459189	0,034207	0,501161	-0,202812	43,018835	-1,456392	-9,459189
11:24:12,47	0,527954	3,328060	-0,100963	0,209961	0,024992	1,721139	0,034428	0,502366	-0,200111	3,609517	1,252629	-9,485628	-1,027314	-2,654989	-1,319595	-0,953422	34,346638	3,650167	0,034428	0,502366	-0,200111	43,045229	-1,449972	-9,485628	0,034428	0,502366	-0,200111	43,045229	-1,449972	-9,485628
11:24:12,52	0,527954	3,328060	-0,100963	0,209961	0,024992	1,721139	0,033201	0,500404	-0,198553	3,702483	1,168188	-9,471320	-1,026712	-2,655736	-1,326576	-0,934541	34,343848	3,654124	0,033201	0,500404	-0,198553	42,984205	-1,438052	-9,471320	0,033201	0,500404	-0,198553	42,984205	-1,438052	-9,471320
11:24:12,57	0,527954	3,328060	-0,100963	0,209961	0,024992	1,721139	0,033547	0,499509	-0,205534	3,756040	1,203940	-9,467362	-1,029576	-2,659214	-1,320716	-0,910241	34,328227	3,663333	0,033547	0,499509	-0,205534	42,967515	-1,429482	-9,467362	0,033547	0,499509	-0,205534	42,967515	-1,429482	-9,467362
11:24:12,62	0,527954	3,328060	-0,100963	0,209961	0,024992	1,721139	0,037991	0,500250	-0,199673	3,716132	1,463899	-9,458154	-1,029620	-2,653349	-1,320364	-0,911666	34,311667	3,648930	0,037991	0,500250	-0,199673	42,985773	-1,518402	-9,458154	0,037991	0,500250	-0,199673	42,985773	-1,518402	-9,458154
11:24:12,67	0,527954	3,328060	-0,100963	0,209961	0,024992	1,721139	0,032933	0,503221	-0,199322	3,546616	1,207934	-9,472556	-1,015356	-2,665856	-1,318399	-1,459396	33,674209	3,909727	0,032933	0,503221	-0,199322	43,049435	-1,377322	-9,472556	0,032933	0,503221	-0,199322	43,049435	-1,377322	-9,472556
11:24:12,72	0,527954	3,328060	-0,100963	0,209961	0,024992	1,721139	0,036633	0,484614	-0,197356	3,688247	1,244683	-9,211759	-0,996245	-2,650198	-1,315689	-0,900919	32,606286	4,116013	0,036633	0,484614	-0,197356	41,730437	-1,630973	-9,211759	0,036633	0,484614	-0,197356	41,730437	-1,630973	-9,211759
11:24:12,77	0,527983	3,327959	-0,100973	0,209962	0,024986	1,671088	0,013517	0,475893	-0,194647	3,496132	1,060313	-9,005473	-0,993475	-2,651058	-1,314829	-0,683134	32,514562	4,081594	0,013517	0,475893	-0,194647	40,853719	-0,000807	-9,005473	0,013517	0,475893	-0,194647	40,853719	-0,000807	-9,005473
11:24:12,82	0,527983	3,327959	-0,100973	0,209962	0,024986	1,671088	0,012877	0,473063	-0,193787	3,672719	1,261466	-9,039893	-0,995203	-2,648848	-1,313634	-0,656030	32,512715	4,119319	0,012877	0,473063	-0,193787	40,808197	0,250641	-9,039893	0,012877	0,473063	-0,193787	40,808197	0,250641	-9,039893
11:24:12,87	0,527983	3,327959	-0,100973	0,209962	0,024986	1,671088	0,011827	0,475665	-0,192592	3,549384	1,231263	-9,002167	-0,994634	-2,648827	-1,311320	-0,661242	32,480914	4,097667	0,011827	0,475665	-0,192592	40,889095	0,302862	-9,002167	0,011827	0,475665	-0,192592	40,889095	0,302862	-9,002167
11:24:12,92	0,527983	3,327959	-0,100973	0,209962	0,024986	1,671088	0,011524	0,475183	-0,190277	3,544327	1,226925	-9,023820	-0,994022	-2,647912	-1,310199	-0,656822	32,478153	4,038951	0,011524	0,475183	-0,190277	40,846162	0,322264	-9,023820	0,011524	0,475183	-0,190277	40,846162	0,322264	-9,023820
11:24:12,97	0,527983	3,327959	-0,100973	0,209962	0,024986	1,671088	0,010426	0,475111	-0,189157	3,547885	1,175038	-9,082536	-0,994001	-2,649599	-1,313627	-0,642385	32,497730	4,113946	0,010426	0,475111	-0,189157	40,844075	0,356568	-9,082536	0,010426	0,475111	-0,189157	40,844075	0,356568	-9,082536
11:24:13,02	0,527983	3,327959	-0,100973	0,209962	0,024986	1,671088	0,011876	0,474249	-0,192584	3,616876	1,253147	-9,007541	-0,995166	-2,648428	-1,310540	-0,642446	32,499753	4,092725	0,011876	0,474249	-0,192584	40,845408	0,320859	-9,007541	0,011876	0,474249	-0,192584	40,845408	0,320859	-9,007541
11:24:13,07	0,527983	3,327959	-0,100973	0,209962	0,024986	1,671088	0,011444	0,475844	-0,189498	3,535668	1,229622	-9,028762	-0,992184	-2,654021	-1,310514	-0,639689	32,496580	4,087419	0,011444	0,475844	-0,189498	40,889392	0,331241	-9,028762	0,011444	0,475844	-0,189498	40,889392	0,331241	-9,028762
11:24:13,12	0,527983	3,327959	-0,100973	0,209962	0,024986	1,671088	0,014798	0,470464	-0,189472	3,814034	1,407968	-9,034067	-0,993388	-2,646877	-1,314424	-0,612697	32,459178	4,084329	0,014798	0,470464	-0,189472	40,745466	0,246353	-9,034067	0,014798	0,470464	-0,189472	40,745466	0,246353	-9,034067
11:24:13,17	0,527983	3,327959	-0,100973	0,209962	0,024986	1,671088	0,009213	0,475079	-0,193381	3,555150	1,159625	-9,037157	-0,993408	-2,648752	-1,310169	-0,649536	32,495063	4,068452	0,009213	0,475079	-0,193381	40,848871	0,436432	-9,037157	0,009213	0,475079	-0,193381	40,848871	0,436432	-9,037157
11:24:13,22	0,527983	3,327959	-0,100973	0,209962	0,024986	1,671088	0,010847	0,474158	-0,189127	3,615691	1,194743	-9,053035	-0,990448	-2,648197	-1,313637	-0,630354	32,491494	4,095070	0,010847	0,474158	-0,189127	40,837128	0,343288	-9,053035	0,010847	0,474158	-0,189127	40,837128	0,343288	-9,053035
11:24:13,27	0,527983	3,327959	-0,100973	0,209962	0,024986	1,671088	0,008886	0,471873	-0,192594	3,741019	1,111172	-9,026417	-0,995828	-2,643999	-1,311328	-0,662067	32,505418	4,118355	0,008886	0,471873	-0,192594	40,783071	0,413647	-9,026417	0,008886	0,471873	-0,192594	40,783071	0,413647	-9,026417
11:24:13,32	0,527983	3,327959	-0,100973	0,209962	0,024986	1,671088	0,007940	0,478631	-0,190285	3,385822	1,027583	-9,003131	-0,995165	-2,649835	-1,313246	-0,631882	32,477062	4,098172	0,007940	0,478631	-0,190285	40,958351	0,404276	-9,003131	0,007940	0,478631	-0,190285	40,958351	0,404276	-9,003131
11:24:13,37	0,527983	3,327959	-0,100973	0,209962	0,024986	1,671088	0,012663	0,475139	-0,192203	3,557932	1,313473	-9,023314	-0,994558	-2,647598	-1,310922	-0,621543	32,474343	4,092157	0,012663	0,475139	-0,192203	40,856354	0,319448	-9,023314	0,012663	0,475139	-0,192203	40,856354	0,319448	-9,023314
11:24:13,42	0,527983	3,327959	-0,100973	0,209962	0,024986	1,671088	0,010422	0,475731	-0,189880	3,529951	1,207251	-9,029330	-0,992760	-2,649793	-1,311292	-0,614702	32,482753	4,097411	0,010422	0,475731	-0,189880	40,874862	0,389150	-9,029330	0,010422	0,475731	-0,189880	40,874862	0,389150	-9,029330
11:24:13,47	0,527983	3,327959	-0,100973	0,209962	0,024986	1,671088	0,011424	0,473077	-0,190249	3,678684	1,261074	-9,024076	-0,991681	-2,647980	-1,311324	-0,645904	32,448167	4,082563	0,011424	0,473077	-0,190249	40,815224	0,364317	-9,024076	0,011424	0,473077	-0,190249	40,815224	0,364317	-9,024076
11:24:13,52	0,527983	3,327959	-0,100973	0,209962	0,024986	1,671088	0,009314	0,473049	-0,190281	3,634587	1,141664	-9,038923	-0,993421	-2,648614	-1,311691	-0,649170	32,501573	4,113207	0,009314	0,473049	-0,190281	40,768929	0,410483	-9,038923	0,009314	0,473049	-0,190281	40,768929	0,410483	-9,038923
11:24:13,57	0,527983	3,327959	-0,100973	0,209962	0,024986	1,671088	0,010733	0,474239	-0,190648	3,617320	1,185902	-9,008280	-0,993386	-2,645546	-1,314056	-0,612232	32,462324	4,065019	0,010733	0,474239	-0,190648	40,845085	0,343357	-9,008280	0,010733	0,474239	-0,190648	40,845085	0,343357	-9,008280
11:24:13,63	0,527983	3,327959	-0,100973	0,209962	0,024986	1,671088	0,008059	0,475743	-0,193013	3,523613	1,098459	-9,056468	-0,991063	-2,652781	-1,312081	-0,650981	32,468480	4,083121	0,008059	0,475743	-0,193013	40,869408	0,465837	-9,056468	0,008059	0,475743	-0,193013	40,869408	0,465837	-9,056468
11:24:13,68	0,527983	3,327959	-0,100973	0,209962	0,024986	1,671088	0,013163	0,470114	-0,191039	3,802266	1,327251	-9,038365	-0,993987	-2,646518	-1,311682	-0,622447	32,474912	4,121976	0,013163	0,470114	-0,191039	40,706202	0,293935	-9,038365	0,013163	0,470114	-0,191039	40,706202	0,293935	-9,038365
11:24:13,73	0,527983	3,327959	-0,100973	0,209962	0,024986	1,671088	0,009201	0,475777	-0,190639	3,527594	1,142694	-8,999510	-0,993470	-2,647565	-1,314042	-0,649819	32,452772	4,093848	0,009201	0,475777	-0,190639	40,876125	0,420437	-8,999510	0,009201	0,475777	-0,190639	40,876125	0,420437	-8,999510
11:24:13,78	0,527983	3,327959	-0,100973	0,209962	0,024986	1,671088	0,009849	0,474806	-0,193000	3,545260	1,163759	-9,027639	-0,992292	-2,646965	-1,311321	-0,652652	32,450778	4,097295	0,009849	0,474806	-0,193000	40,817518	0,390629	-9,027639	0,009849	0,474806	-0,193000	40,817518	0,390629	-9,027639
11:24:13,83	0,527983	3,327959	-0,100973	0,209962	0,024986	1,671088	0,008741	0,474086	-0,190278	3,579552	1,104678	-9,024192	-0,992863	-2,647157	-1,311692	-0,648037	32,469667	4,117332	0,008741	0,474086	-0,190278	40,795296	0,418538	-9,024192	0,008741	0,474086	-0,190278	40,795296	0,418538	-9,024192
11:24:13,88	0,527983	3,327959	-0,100973	0,209962	0,024986	1,671088	0,009192	0,474484	-0,190650	3,577510	1,122715	-9,004155	-0,990364	-2,645722	-1,310164	-0,596072	32,491367	4,054221	0,009192	0,474484	-0,190650	40,824516	0,401123	-9,004155	0,009192	0,474484	-0,190650	40,824516	0,401123	-9,004155
11:24:13,93	0,527983	3,327959	-0,100973	0,209962	0,024986	1,671088	0,006700	0,473038	-0,189122	3,697490	1,027273	-9,067266	-0,993932	-2,647771	-1,311735	-0,616678	32,494304	4,040027	0,006700	0,473038	-0,189122	40,830965	0,501319	-9,067266	0,006700	0,473038	-0,189122	40,830965	0,501319	-9,067266
11:24:13,98	0,527983	3,327959	-0,100973	0,209962	0,024986	1,671088	0,010259	0,475103	-0,190693	3,582354	1,193010	-9,081460	-0,993379	-2,648345	-1,308216	-0,630439	32,472387	4,071251	0,010259	0,475103	-0,190693	40,877925	0,387701	-9,081460	0,010259	0,475103	-0,190693	40,877925	0,387701	-9,081460
11:24:14,03	0,527983	3,327959	-0,100973	0,209962	0,024986	1,671088	0,010479	0,474337	-0,187174	3,596300	1,203515	-9,050235	-0,996385	-2,646525	-1,310603	-0,661851	32,495112	4,034744	0,010479	0,474337	-0,187174	40,831779	0,380899	-9,050235	0,010479	0,474337	-0,187174	40,831779	0,380899	-9,050235
11:24:14,08	0,527983	3,327959	-0,100973	0,209962	0,024986	1,671088	0,010406	0,477851	-0,189560	3,417570	1,161137	-9,086743	-0,993968	-2,647689	-1,313249	-0,622228	32,491114	4,099050	0,010406	0,477851	-0,189560	40,928862	0,344276	-9,086743	0,010406	0,477851	-0,189560	40,928862	0,344276	-9,086743
11:24:14,13	0,527983	3,327959	-0,100973	0,209962	0,024986	1,671088	0,010206	0,475175	-0,192206	3,573047	1,187056	-9,022437	-0,992805	-2,651354	-1,312440	-0,621709	32,443925	4,116079	0,010206	0,475175	-0,192206	40,874309	0,385888	-9,022437	0,010206	0,475175	-0,192206	40,874309	0,385888	-9,022437
11:24:14,18	0,527983	3,327959	-0,100973	0,209962	0,024986	1,671088	0,012798	0,472335	-0,191398	3,680113	1,345885	-9,005407	-0,991685	-2,645580	-1,313279	-0,652330	32,490147	4,085519	0,012798	0,472335	-0,191398	40,758446	0,341243	-9,005407	0,012798	0,472335	-0,191398	40,758446	0,341243	-9,005407
11:24:14,23	0,527983	3,327959	-0,100973	0,209962	0,024986	1,671088	0,007238	0,474253	-0,192236	3,605127	1,007150	-9,035968	-0,992896	-2,650379	-1,313263	-0,674115	32,476266	4,094058	0,007238	0,474253	-0,192236	40,833975	0,438944	-9,035968	0,007238	0,474253	-0,192236	40,833975	0,438944	-9,035968
11:24:14,28	0,527983	3,327959	-0,100973	0,209962	0,024986	1,671088	0,011999	0,472902	-0,192220	3,652465	1,242771	-9,027429	-0,991026	-2,645378	-1,314041	-0,611658	32,471232	4,080257	0,011999	0,472902	-0,192220	40,775261	0,300866	-9,027429	0,011999	0,472902	-0,192220	40,775261	0,300866	-9,027429
11:24:14,33	0,527983	3,327959	-0,100973	0,209962	0,024986	1,671088	0,006734	0,473783	-0,192999	3,633503	1,025596	-9,041229	-0,996384	-2,648596	-1,311335	-0,654377	32,479061	4,077897	0,006734	0,473783	-0,192999	40,825485	0,496996	-9,041229	0,006734	0,473783	-0,192999	40,825485	0,496996	-9,041229
11:24:14,38	0,527983	3,327959	-0,100973	0,209962	0,024986	1,671088	0,012199	0,476814	-0,190293	3,461327	1,268892	-9,043589	-0,995177	-2,646401	-1,314452	-0,633238	32,486513	4,065814	0,012199	0,476814	-0,190293	40,891219	0,311250	-9,043589	0,012199	0,476814	-0,190293	40,891219	0,311250	-9,043589
11:24:14,43	0,527983	3,327959	-0,100973	0,209962	0,024986	1,671088	0,009694	0,476867	-0,193410	3,475615	1,153213	-9,055672	-0,990958	-2,651742	-1,312826	-0,583736	32,432712	4,091600	0,009694	0,476867	-0,193410	40,909636	0,392212	-9,055672	0,009694	0,476867	-0,193410	40,909636	0,392212	-9,055672
11:24:14,48	0,527983	3,327959	-0,100973	0,209962	0,024986	1,671088	0,012211	0,470542	-0,191783	3,782662	1,353832	-9,029886	-0,998031	-2,690119	-1,311523	-2,711605	32,786720	4,335133	0,012211	0,470542	-0,191783	40,720187	0,395300	-9,029886	0,012211	0,470542	-0,191783	40,720187	0,395300	-9,029886
11:24:14,53	0,527983	3,327959	-0,100973	0,209962	0,024986	1,671088	0,048983	0,457478	-0,190481	3,704603	1,246186	-8,786353	-0,975835	-2,684397	-1,299226	-2,476831	31,901678	4,505068	0,048983	0,457478	-0,190481	39,616653	-2,598950	-8,786353	0,048983	0,457478	-0,190481	39,616653	-2,598950	-8,786353
11:24:14,58	0,528013	3,327983	-0,100988	0,209982	0,024982	1,620995	0,032929	0,441118	-0,178184	3,906266	1,057262	-8,616418	-0,978437	-2,677825	-1,296831	-2,270312	31,807466	4,503841	0,032929	0,441118	-0,178184	38,534019	-1,527699	-8,616418	0,032929	0,441118	-0,178184	38,534019	-1,527699	-8,616418
11:24:14,63	0,528013	3,327983	-0,100988	0,209982	0,024982	1,620995	0,028539	0,446657	-0,175789	3,639902	1,054894	-8,617645	-0,980137	-2,678845	-1,296794	-2,241026	31,815484	4,532400	0,028539	0,446657	-0,175789	38,702476	-1,185385	-8,617645	0,028539	0,446657	-0,175789	38,702476	-1,185385	-8,617645
11:24:14,68	0,528013	3,327983	-0,100988	0,209982	0,024982	1,620995	0,030272	0,447619	-0,175752	3,611451	1,166394	-8,589086	-0,980716	-2,679028	-1,296416	-2,247609	31,840836	4,523232	0,030272	0,447619	-0,175752	38,749562	-1,209972	-8,589086	0,030272	0,447619	-0,175752	38,749562	-1,209972	-8,589086
11:24:14,73	0,528013	3,327983	-0,100988	0,209982	0,024982	1,620995	0,030720	0,448029	-0,175373	3,608787	1,171301	-8,598255	-0,977718	-2,676051	-1,298758	-2,205691	31,817603	4,495371	0,030720	0,448029	-0,175373	38,779095	-1,240215	-8,598255	0,030720	0,448029	-0,175373	38,779095	-1,240215	-8,598255
11:24:14,78	0,528013	3,327983	-0,100988	0,209982	0,024982	1,620995	0,026643	0,446921	-0,177716	3,667265	1,007214	-8,626115	-0,981252	-2,675661	-1,296843	-2,209218	31,810740	4,469243	0,026643	0,446921	-0,177716	38,750560	-1,084255	-8,626115	0,026643	0,446921	-0,177716	38,750560	-1,084255	-8,626115
11:24:14,83	0,528013	3,327983	-0,100988	0,209982	0,024982	1,620995	0,028072	0,450177	-0,175800	3,490224	1,081914	-8,652243	-0,981882	-2,677146	-1,297207	-2,233242	31,829746	4,508753	0,028072	0,450177	-0,175800	38,829148	-1,121754	-8,652243	0,028072	0,450177	-0,175800	38,829148	-1,121754	-8,652243
11:24:14,88	0,528013	3,327983	-0,100988	0,209982	0,024982	1,620995	0,029674	0,449980	-0,176165	3,504944	1,134877	-8,612734	-0,981810	-2,680707	-1,295646	-2,209536	31,813720	4,482304	0,029674	0,449980	-0,176165	38,828361	-1,194499	-8,612734	0,029674	0,449980	-0,176165	38,828361	-1,194499	-8,612734
11:24:14,93	0,528013	3,327983	-0,100988	0,209982	0,024982	1,620995	0,032721	0,448137	-0,174603	3,598749	1,321899	-8,639182	-0,981824	-2,679618	-1,297947	-2,216429	31,852601	4,533631	0,032721	0,448137	-0,174603	38,777499	-1,246719	-8,639182	0,032721	0,448137	-0,174603	38,777499	-1,246719	-8,639182
11:24:14,98	0,528013	3,327983	-0,100988	0,209982	0,024982	1,620995	0,032057	0,433053	-0,171845	3,614170	1,285593	-8,424348	-0,968415	-2,687674	-1,292888	-2,595540	31,148678	4,697139	0,032057	0,433053	-0,171845	37,608828	-1,230887	-8,424348	0,032057	0,433053	-0,171845	37,608828	-1,230887	-8,424348
11:24:15,03	0,528013	3,327983	-0,100988	0,209982	0,024982	1,620995	0,032057	0,433053	-0,171845	3,614170	1,285593	-8,424348	-0,954015	-2,684022	-1,288400	-2,508238	30,544505	4,914600	0,032057	0,433053	-0,171845	37,608828	-1,230887	-8,424348	0,032057	0,433053	-0,171845	37,608828	-1,230887	-8,424348
11:24:15,08	0,527973	3,327973	-0,100970	0,209984	0,024990	1,571004	0,021695	0,422408	-0,167358	3,688131	1,124436	-8,206886	-0,955991	-2,677594	-1,289527	-2,314415	30,544825	4,889690	0,021695	0,422408	-0,167358	36,847157	-0,578588	-8,206886	0,021695	0,422408	-0,167358	36,847157	-0,578588	-8,206886
11:24:15,13	0,527973	3,327973	-0,100970	0,209984	0,024990	1,571004	0,017116	0,427333	-0,168484	3,529209	1,054032	-8,231796	-0,953637	-2,680859	-1,287166	-2,300469	30,466403	4,895211	0,017116	0,427333	-0,168484	37,074864	-0,289554	-8,231796	0,017116	0,427333	-0,168484	37,074864	-0,289554	-8,231796
11:24:15,18	0,527973	3,327973	-0,100970	0,209984	0,024990	1,571004	0,018766	0,423662	-0,166123	3,659147	1,191128	-8,226275	-0,954201	-2,678921	-1,287569	-2,297501	30,504585	4,887149	0,018766	0,423662	-0,166123	36,916647	-0,281994	-8,226275	0,018766	0,423662	-0,166123	36,916647	-0,281994	-8,226275
11:24:15,23	0,527973	3,327973	-0,100970	0,209984	0,024990	1,571004	0,017370	0,425120	-0,166526	3,617882	1,102001	-8,234338	-0,954202	-2,680504	-1,292203	-2,299580	30,533791	4,919761	0,017370	0,425120	-0,166526	36,989834	-0,261513	-8,234338	0,017370	0,425120	-0,166526	36,989834	-0,261513	-8,234338
11:24:15,28	0,527973	3,327973	-0,100970	0,209984	0,024990	1,571004	0,018741	0,424330	-0,171160	3,683244	1,156912	-8,201725	-0,954211	-2,683893	-1,288682	-2,291723	30,456246	4,924240	0,018741	0,424330	-0,171160	36,993138	-0,314260	-8,201725	0,018741	0,424330	-0,171160	36,993138	-0,314260	-8,201725
11:24:15,33	0,527973	3,327973	-0,100970	0,209984	0,024990	1,571004	0,021681	0,422643	-0,167640	3,707720	1,355342	-8,197246	-0,953037	-2,680337	-1,288335	-2,298262	30,483153	4,891772	0,021681	0,422643	-0,167640	36,885215	-0,346579	-8,197246	0,021681	0,422643	-0,167640	36,885215	-0,346579	-8,197246
11:24:15,38	0,527973	3,327973	-0,100970	0,209984	0,024990	1,571004	0,018014	0,423404	-0,167293	3,688185	1,145570	-8,229714	-0,953557	-2,680527	-1,289884	-2,270929	30,501953	4,883228	0,018014	0,423404	-0,167293	36,925412	-0,268534	-8,229714	0,018014	0,423404	-0,167293	36,925412	-0,268534	-8,229714
11:24:15,43	0,527973	3,327973	-0,100970	0,209984	0,024990	1,571004	0,018438	0,423759	-0,168841	3,699675	1,181900	-8,238259	-0,955934	-2,681260	-1,289506	-2,285510	30,506083	4,877915	0,018438	0,423759	-0,168841	36,964767	-0,265506	-8,238259	0,018438	0,423759	-0,168841	36,964767	-0,265506	-8,238259
11:24:15,48	0,527973	3,327973	-0,100970	0,209984	0,024990	1,571004	0,020262	0,425451	-0,168463	3,607960	1,262033	-8,243571	-0,954211	-2,683687	-1,291802	-2,290985	30,469102	4,912038	0,020262	0,425451	-0,168463	37,005900	-0,328522	-8,243571	0,020262	0,425451	-0,168463	37,005900	-0,328522	-8,243571
11:24:15,53	0,527973	3,327973	-0,100970	0,209984	0,024990	1,571004	0,021502	0,422746	-0,170759	3,713886	1,340263	-8,209449	-0,957712	-2,677156	-1,292228	-2,261026	30,471549	4,888206	0,021502	0,422746	-0,170759	36,899438	-0,347634	-8,209449	0,021502	0,422746	-0,170759	36,899438	-0,347634	-8,209449
11:24:15,58	0,527973	3,327973	-0,100970	0,209984	0,024990	1,571004	0,017597	0,429043	-0,171186	3,403531	1,161937	-8,233281	-0,954165	-2,680920	-1,290247	-2,272770	30,491691	4,916891	0,017597	0,429043	-0,171186	37,083411	-0,219435	-8,233281	0,017597	0,429043	-0,171186	37,083411	-0,219435	-8,233281
11:24:15,63	0,527973	3,327973	-0,100970	0,209984	0,024990	1,571004	0,019084	0,424090	-0,169204	3,672681	1,218989	-8,204595	-0,953503	-2,679501	-1,288723	-2,237599	30,472690	4,862022	0,019084	0,424090	-0,169204	36,963717	-0,279067	-8,204595	0,019084	0,424090	-0,169204	36,963717	-0,279067	-8,204595
11:24:15,68	0,527973	3,327973	-0,100970	0,209984	0,024990	1,571004	0,017523	0,424225	-0,167680	3,666748	1,177802	-8,259464	-0,954738	-2,679526	-1,290664	-2,254763	30,461739	4,877347	0,017523	0,424225	-0,167680	36,968447	-0,197753	-8,259464	0,017523	0,424225	-0,167680	36,968447	-0,197753	-8,259464
11:24:15,73	0,527973	3,327973	-0,100970	0,209984	0,024990	1,571004	0,018163	0,425282	-0,169621	3,593725	1,201667	-8,244139	-0,954699	-2,677310	-1,290655	-2,239212	30,490821	4,892984	0,018163	0,425282	-0,169621	36,978388	-0,224089	-8,244139	0,018163	0,425282	-0,169621	36,978388	-0,224089	-8,244139
11:24:15,78	0,527973	3,327973	-0,100970	0,209984	0,024990	1,571004	0,016224	0,426357	-0,169612	3,570801	1,099783	-8,228502	-0,951200	-2,679222	-1,288710	-2,264973	30,491357	4,892404	0,016224	0,426357	-0,169612	37,039830	-0,173789	-8,228502	0,016224	0,426357	-0,169612	37,039830	-0,173789	-8,228502
11:24:15,83	0,527973	3,327973	-0,100970	0,209984	0,024990	1,571004	0,016131	0,422371	-0,167668	3,765670	1,072355	-8,229082	-0,955371	-2,680612	-1,289858	-2,271064	30,451567	4,920034	0,016131	0,422371	-0,167668	36,921778	-0,193894	-8,229082	0,016131	0,422371	-0,167668	36,921778	-0,193894	-8,229082
11:24:15,88	0,527973	3,327973	-0,100970	0,209984	0,024990	1,571004	0,019419	0,425288	-0,168815	3,576460	1,257972	-8,201452	-0,956443	-2,678822	-1,289880	-2,246190	30,524793	4,888302	0,019419	0,425288	-0,168815	36,961584	-0,266418	-8,201452	0,019419	0,425288	-0,168815	36,961584	-0,266418	-8,201452
11:24:15,94	0,527973	3,327973	-0,100970	0,209984	0,024990	1,571004	0,018405	0,427111	-0,168838	3,557516	1,190170	-8,233184	-0,952965	-2,677545	-1,291031	-2,251764	30,489423	4,912943	0,018405	0,427111	-0,168838	37,085746	-0,254617	-8,233184	0,018405	0,427111	-0,168838	37,085746	-0,254617	-8,233184
11:24:15,99	0,527973	3,327973	-0,100970	0,209984	0,024990	1,571004	0,015560	0,424738	-0,169988	3,647503	1,055100	-8,208544	-0,958833	-2,683554	-1,289505	-2,278963	30,529132	4,868054	0,015560	0,424738	-0,169988	36,989439	-0,166372	-8,208544	0,015560	0,424738	-0,169988	36,989439	-0,166372	-8,208544
11:24:16,04	0,527973	3,327973	-0,100970	0,209984	0,024990	1,571004	0,023698	0,426815	-0,168462	3,560309	1,434851	-8,253433	-0,954696	-2,679256	-1,291425	-2,242481	30,494155	4,893305	0,023698	0,426815	-0,168462	37,065258	-0,425430	-8,253433	0,023698	0,426815	-0,168462	37,065258	-0,425430	-8,253433
11:24:16,09	0,527973	3,327973	-0,100970	0,209984	0,024990	1,571004	0,017907	0,425381	-0,170382	3,622797	1,182834	-8,228181	-0,954644	-2,674494	-1,292214	-2,209513	30,506810	4,884877	0,017907	0,425381	-0,170382	37,015223	-0,222903	-8,228181	0,017907	0,425381	-0,170382	37,015223	-0,222903	-8,228181
11:24:16,14	0,527973	3,327973	-0,100970	0,209984	0,024990	1,571004	0,013757	0,427717	-0,171172	3,528769	0,989248	-8,236609	-0,952964	-2,678082	-1,291435	-2,259940	30,505631	4,894332	0,013757	0,427717	-0,171172	37,104570	-0,090700	-8,236609	0,013757	0,427717	-0,171172	37,104570	-0,090700	-8,236609
11:24:16,19	0,527973	3,327973	-0,100970	0,209984	0,024990	1,571004	0,016025	0,424469	-0,170392	3,671458	1,064076	-8,227154	-0,955883	-2,680124	-1,284844	-2,268722	30,506125	4,870240	0,016025	0,424469	-0,170392	36,992250	-0,193870	-8,227154	0,016025	0,424469	-0,170392	36,992250	-0,193870	-8,227154
11:24:16,24	0,527973	3,327973	-0,100970	0,209984	0,024990	1,571004	0,019253	0,425975	-0,163802	3,589150	1,224093	-8,251247	-0,955937	-2,677835	-1,291462	-2,275666	30,509071	4,874763	0,019253	0,425975	-0,163802	37,028213	-0,287271	-8,251247	0,019253	0,425975	-0,163802	37,028213	-0,287271	-8,251247
11:24:16,29	0,527973	3,327973	-0,100970	0,209984	0,024990	1,571004	0,017297	0,427167	-0,170420	3,526266	1,114903	-8,246724	-0,954733	-2,679124	-1,289520	-2,275854	30,520111	4,864263	0,017297	0,427167	-0,170420	37,058868	-0,242928	-8,246724	0,017297	0,427167	-0,170420	37,058868	-0,242928	-8,246724
11:24:16,34	0,527973	3,327973	-0,100970	0,209984	0,024990	1,571004	0,017812	0,425479	-0,168477	3,623490	1,135988	-8,257224	-0,956434	-2,679686	-1,288336	-2,244217	30,508633	4,867318	0,017812	0,425479	-0,168477	37,023614	-0,262252	-8,257224	0,017812	0,425479	-0,168477	37,023614	-0,262252	-8,257224
11:24:16,39	0,527973	3,327973	-0,100970	0,209984	0,024990	1,571004	0,019149	0,426671	-0,167294	3,567380	1,238663	-8,254169	-0,956555	-2,681667	-1,290271	-2,293036	30,492546	4,897237	0,019149	0,426671	-0,167294	37,061081	-0,264551	-8,254169	0,019149	0,426671	-0,167294	37,061081	-0,264551	-8,254169
11:24:16,44	0,527973	3,327973	-0,100970	0,209984	0,024990	1,571004	0,020925	0,425786	-0,169229	3,575084	1,296779	-8,224249	-0,956456	-2,676819	-1,292605	-2,237125	30,511632	4,889740	0,020925	0,425786	-0,169229	36,999275	-0,345850	-8,224249	0,020925	0,425786	-0,169229	36,999275	-0,345850	-8,224249
11:24:16,49	0,527973	3,327973	-0,100970	0,209984	0,024990	1,571004	0,016677	0,428124	-0,171562	3,497980	1,114771	-8,231746	-0,951183	-2,679957	-1,293362	-2,240034	30,462068	4,889089	0,016677	0,428124	-0,171562	37,105723	-0,194407	-8,231746	0,016677	0,428124	-0,171562	37,105723	-0,194407	-8,231746
11:24:16,54	0,527973	3,327973	-0,100970	0,209984	0,024990	1,571004	0,016758	0,421989	-0,172320	3,772635	1,141211	-8,232397	-0,954116	-2,678907	-1,293382	-2,240900	30,484924	4,874956	0,016758	0,421989	-0,172320	36,898760	-0,174273	-8,232397	0,016758	0,421989	-0,172320	36,898760	-0,174273	-8,232397
11:24:16,59	0,527973	3,327973	-0,100970	0,209984	0,024990	1,571004	0,017315	0,425053	-0,172340	3,632663	1,158035	-8,246531	-0,954684	-2,678015	-1,288725	-2,242298	30,497367	4,872569	0,017315	0,425053	-0,172340	36,999319	-0,201231	-8,246531	0,017315	0,425053	-0,172340	36,999319	-0,201231	-8,246531
11:24:16,64	0,527973	3,327973	-0,100970	0,209984	0,024990	1,571004	0,016826	0,425991	-0,167682	3,593955	1,125173	-8,248917	-0,957653	-2,680317	-1,292253	-2,258441	30,500827	4,835377	0,016826	0,425991	-0,167682	37,034259	-0,195703	-8,248917	0,016826	0,425991	-0,167682	37,034259	-0,195703	-8,248917
11:24:16,69	0,527973	3,327973	-0,100970	0,209984	0,024990	1,571004	0,020305	0,427411	-0,171211	3,515026	1,290340	-8,286110	-0,953557	-2,682463	-1,290643	-2,274199	30,505311	4,898079	0,020305	0,427411	-0,171211	37,066820	-0,303592	-8,286110	0,020305	0,427411	-0,171211	37,066820	-0,303592	-8,286110
11:24:16,74	0,527973	3,327973	-0,100970	0,209984	0,024990	1,571004	0,020115	0,422792	-0,169600	3,751256	1,264580	-8,223407	-0,950620	-2,679967	-1,290653	-2,274290	30,511414	4,894314	0,020115	0,422792	-0,169600	36,940402	-0,314449	-8,223407	0,020115	0,422792	-0,169600	36,940402	-0,314449	-8,223407
11:24:16,79	0,527973	3,327973	-0,100970	0,209984	0,024990	1,571004	0,016485	0,421496	-0,169610	3,823860	1,072710	-8,227172	-0,954153	-2,679433	-1,292207	-2,266108	30,504495	4,899268	0,016485	0,421496	-0,169610	36,911312	-0,221394	-8,227172	0,016485	0,421496	-0,169610	36,911312	-0,221394	-8,227172
11:24:16,84	0,527973	3,327973	-0,100970	0,209984	0,024990	1,571004	0,017789	0,424823	-0,171165	3,648969	1,151061	-8,222218	-0,953095	-2,680549	-1,296905	-2,316738	30,499135	4,878267	0,017789	0,424823	-0,171165	36,997569	-0,245405	-8,222218	0,017789	0,424823	-0,171165	36,997569	-0,245405	-8,222218
11:24:16,89	0,527973	3,327973	-0,100970	0,209984	0,024990	1,571004	0,018227	0,423349	-0,175862	3,695682	1,132628	-8,243220	-0,958096	-2,714752	-1,281941	-4,276788	30,734999	5,113800	0,018227	0,423349	-0,175862	36,928540	-0,298157	-8,243220	0,018227	0,423349	-0,175862	36,928540	-0,298157	-8,243220
11:24:16,94	0,527973	3,327973	-0,100970	0,209984	0,024990	1,571004	0,050348	0,410578	-0,160898	3,584013	0,987557	-8,007686	-0,935608	-2,701210	-1,277131	-3,448990	29,456134	5,343469	0,050348	0,410578	-0,160898	35,814348	-2,964758	-8,007686	0,050348	0,410578	-0,160898	35,814348	-2,964758	-8,007686
11:24:16,99	0,528045	3,327943	-0,100999	0,209977	0,024990	1,520956	0,027376	0,397874	-0,156089	3,550967	1,149340	-7,778018	-0,933799	-2,694987	-1,278163	-3,067956	29,255681	5,320460	0,027376	0,397874	-0,156089	34,784074	-0,999675	-7,778018	0,027376	0,397874	-0,156089	34,784074	-0,999675	-7,778018
11:24:17,04	0,528045	3,327943	-0,100999	0,209977	0,024990	1,520956	0,021083	0,399418	-0,157120	3,487576	1,252310	-7,801027	-0,930237	-2,694974	-1,280101	-3,045276	29,233259	5,306770	0,021083	0,399418	-0,157120	34,841921	-0,402697	-7,801027	0,021083	0,399418	-0,157120	34,841921	-0,402697	-7,801027
11:24:17,09	0,528045	3,327943	-0,100999	0,209977	0,024990	1,520956	0,019291	0,396340	-0,159058	3,639554	1,189966	-7,814717	-0,933133	-2,695369	-1,275824	-3,041257	29,262824	5,309359	0,019291	0,396340	-0,159058	34,752277	-0,324349	-7,814717	0,019291	0,396340	-0,159058	34,752277	-0,324349	-7,814717
11:24:17,14	0,528045	3,327943	-0,100999	0,209977	0,024990	1,520956	0,021080	0,398651	-0,154781	3,547031	1,271708	-7,812127	-0,929034	-2,690542	-1,277383	-3,019170	29,211577	5,309864	0,021080	0,398651	-0,154781	34,841113	-0,383068	-7,812127	0,021080	0,398651	-0,154781	34,841113	-0,383068	-7,812127
11:24:17,19	0,528045	3,327943	-0,100999	0,209977	0,024990	1,520956	0,014850	0,397515	-0,156341	3,572761	0,992528	-7,811622	-0,930325	-2,694182	-1,276652	-3,103932	29,262481	5,282087	0,014850	0,397515	-0,156341	34,777674	-0,173236	-7,811622	0,014850	0,397515	-0,156341	34,777674	-0,173236	-7,811622
11:24:17,24	0,528045	3,327943	-0,100999	0,209977	0,024990	1,520956	0,018648	0,396812	-0,155610	3,610999	1,091146	-7,839400	-0,929066	-2,694402	-1,280508	-3,042539	29,214919	5,282463	0,018648	0,396812	-0,155610	34,760758	-0,372731	-7,839400	0,018648	0,396812	-0,155610	34,760758	-0,372731	-7,839400
11:24:17,29	0,528045	3,327943	-0,100999	0,209977	0,024990	1,520956	0,018209	0,395612	-0,159465	3,662915	1,145254	-7,839023	-0,930787	-2,693655	-1,282020	-3,028314	29,268250	5,338055	0,018209	0,395612	-0,159465	34,718460	-0,284141	-7,839023	0,018209	0,395612	-0,159465	34,718460	-0,284141	-7,839023
11:24:17,34	0,528045	3,327943	-0,100999	0,209977	0,024990	1,520956	0,018423	0,397476	-0,160977	3,619267	1,142046	-7,783431	-0,929653	-2,691175	-1,278547	-3,045079	29,253179	5,326506	0,018423	0,397476	-0,160977	34,821164	-0,304164	-7,783431	0,018423	0,397476	-0,160977	34,821164	-0,304164	-7,783431
11:24:17,39	0,528045	3,327943	-0,100999	0,209977	0,024990	1,520956	0,015708	0,397734	-0,157504	3,584434	0,993892	-7,794981	-0,931818	-2,719551	-1,282786	-4,365590	29,220453	5,506605	0,015708	0,397734	-0,157504	34,806558	-0,239205	-7,794981	0,015708	0,397734	-0,157504	34,806558	-0,239205	-7,794981
11:24:17,44	0,528045	3,327943	-0,100999	0,209977	0,024990	1,520956	0,041365	0,385421	-0,161743	3,536116	1,200804	-7,614882	-0,919716	-2,728278	-1,273902	-4,907942	28,787992	5,687523	0,041365	0,385421	-0,161743	33,791665	-2,046339	-7,614882	0,041365	0,385421	-0,161743	33,791665	-2,046339	-7,614882
11:24:17,49	0,527998	3,327977	-0,100996	0,209981	0,024986	1,470952	0,042872	0,370577	-0,152859	3,662313	1,025729	-7,433964	-0,918929	-2,719856	-1,270568	-4,408395	28,472868	5,724948	0,042872	0,370577	-0,152859	32,752597	-2,339744	-7,433964	0,042872	0,370577	-0,152859	32,752597	-2,339744	-7,433964
11:24:17,54	0,527998	3,327977	-0,100996	0,209981	0,024986	1,470952	0,035184	0,374106	-0,149525	3,455665	1,216124	-7,396539	-0,914236	-2,718988	-1,269048	-4,427152	28,484103	5,686754	0,035184	0,374106	-0,149525	32,822988	-1,545824	-7,396539	0,035184	0,374106	-0,149525	32,822988	-1,545824	-7,396539
11:24:17,59	0,527998	3,327977	-0,100996	0,209981	0,024986	1,470952	0,032087	0,370476	-0,148005	3,644777	1,033191	-7,434732	-0,918242	-2,716006	-1,273273	-4,351424	28,486139	5,731968	0,032087	0,370476	-0,148005	32,727144	-1,485602	-7,434732	0,032087	0,370476	-0,148005	32,727144	-1,485602	-7,434732
11:24:17,64	0,527998	3,327977	-0,100996	0,209981	0,024986	1,470952	0,031507	0,375436	-0,152230	3,426467	1,067644	-7,389518	-0,915938	-2,721909	-1,270946	-4,400995	28,495422	5,716347	0,031507	0,375436	-0,152230	32,898219	-1,405692	-7,389518	0,031507	0,375436	-0,152230	32,898219	-1,405692	-7,389518
11:24:17,69	0,527998	3,327977	-0,100996	0,209981	0,024986	1,470952	0,035467	0,370489	-0,149904	3,666974	1,225989	-7,405140	-0,917682	-2,719581	-1,272156	-4,390263	28,503101	5,668811	0,035467	0,370489	-0,149904	32,750374	-1,558201	-7,405140	0,035467	0,370489	-0,149904	32,750374	-1,558201	-7,405140
11:24:17,74	0,527998	3,327977	-0,100996	0,209981	0,024986	1,470952	0,034323	0,373164	-0,151114	3,539907	1,171950	-7,452676	-0,918820	-2,715879	-1,268653	-4,361765	28,488819	5,680817	0,034323	0,373164	-0,151114	32,833268	-1,522428	-7,452676	0,034323	0,373164	-0,151114	32,833268	-1,522428	-7,452676
11:24:17,79	0,527998	3,327977	-0,100996	0,209981	0,024986	1,470952	0,031686	0,376000	-0,147611	3,394306	1,066640	-7,440669	-0,915279	-2,719391	-1,273297	-4,366974	28,511967	5,684529	0,031686	0,376000	-0,147611	32,910308	-1,420723	-7,440669	0,031686	0,376000	-0,147611	32,910308	-1,420723	-7,440669
11:24:17,84	0,527998	3,327977	-0,100996	0,209981	0,024986	1,470952	0,032957	0,371178	-0,152255	3,662498	1,116637	-7,436958	-0,915925	-2,720563	-1,272515	-4,389187	28,492025	5,697893	0,032957	0,371178	-0,152255	32,799965	-1,470484	-7,436958	0,032957	0,371178	-0,152255	32,799965	-1,470484	-7,436958
11:24:17,89	0,527998	3,327977	-0,100996	0,209981	0,024986	1,470952	0,034295	0,371151	-0,151473	3,635543	1,176943	-7,423594	-0,919456	-2,714846	-1,271360	-4,368546	28,478409	5,711314	0,034295	0,371151	-0,151473	32,770863	-1,515206	-7,423594	0,034295	0,371151	-0,151473	32,770863	-1,515206	-7,423594
11:24:17,94	0,527998	3,327977	-0,100996	0,209981	0,024986	1,470952	0,031109	0,377068	-0,150317	3,326366	1,035972	-7,410172	-0,919514	-2,719992	-1,273694	-4,409181	28,488370	5,703008	0,031109	0,377068	-0,150317	32,926204	-1,406101	-7,410172	0,031109	0,377068	-0,150317	32,926204	-1,406101	-7,410172
11:24:17,99	0,527998	3,327977	-0,100996	0,209981	0,024986	1,470952	0,035595	0,374545	-0,152652	3,445877	1,229055	-7,418478	-0,917063	-2,721342	-1,272898	-4,369976	28,484353	5,692524	0,035595	0,374545	-0,152652	32,847650	-1,565143	-7,418478	0,035595	0,374545	-0,152652	32,847650	-1,565143	-7,418478
11:24:18,04	0,527998	3,327977	-0,100996	0,209981	0,024986	1,470952	0,035539	0,371747	-0,151855	3,607474	1,262089	-7,428962	-0,917626	-2,721801	-1,268631	-4,371837	28,493603	5,680388	0,035539	0,371747	-0,151855	32,789638	-1,527690	-7,428962	0,035539	0,371747	-0,151855	32,789638	-1,527690	-7,428962
11:24:18,09	0,527998	3,327977	-0,100996	0,209981	0,024986	1,470952	0,036217	0,372005	-0,147588	3,601134	1,291136	-7,441098	-0,919394	-2,722056	-1,268995	-4,373153	28,508076	5,714660	0,036217	0,372005	-0,147588	32,803558	-1,551908	-7,441098	0,036217	0,372005	-0,147588	32,803558	-1,551908	-7,441098
11:24:18,14	0,527998	3,327977	-0,100996	0,209981	0,024986	1,470952	0,037322	0,373409	-0,147953	3,540013	1,340221	-7,406827	-0,918195	-2,719422	-1,269404	-4,355405	28,499343	5,690818	0,037322	0,373409	-0,147953	32,852633	-1,589567	-7,406827	0,037322	0,373409	-0,147953	32,852633	-1,589567	-7,406827
11:24:18,19	0,527998	3,327977	-0,100996	0,209981	0,024986	1,470952	0,034441	0,373688	-0,148361	3,526847	1,210163	-7,430668	-0,918159	-2,718542	-1,269399	-4,345918	28,528487	5,696633	0,034441	0,373688	-0,148361	32,861322	-1,493493	-7,430668	0,034441	0,373688	-0,148361	32,861322	-1,493493	-7,430668
11:24:18,24	0,527998	3,327977	-0,100996	0,209981	0,024986	1,470952	0,033662	0,374097	-0,148356	3,535564	1,163252	-7,424853	-0,917637	-2,717591	-1,269049	-4,375448	28,519280	5,667589	0,033662	0,374097	-0,148356	32,902143	-1,479182	-7,424853	0,033662	0,374097	-0,148356	32,902143	-1,479182	-7,424853
11:24:18,29	0,527998	3,327977	-0,100996	0,209981	0,024986	1,470952	0,032577	0,374119	-0,148007	3,511648	1,085889	-7,453897	-0,917070	-2,717349	-1,270208	-4,374324	28,497150	5,677398	0,032577	0,374119	-0,148007	32,880005	-1,471413	-7,453897	0,032577	0,374119	-0,148007	32,880005	-1,471413	-7,453897
11:24:18,34	0,527998	3,327977	-0,100996	0,209981	0,024986	1,470952	0,032084	0,373750	-0,149165	3,512237	1,072293	-7,444088	-0,918178	-2,720724	-1,270569	-4,350041	28,499367	5,681592	0,032084	0,373750	-0,149165	32,851620	-1,446311	-7,444088	0,032084	0,373750	-0,149165	32,851620	-1,446311	-7,444088
11:24:18,39	0,527998	3,327977	-0,100996	0,209981	0,024986	1,470952	0,035561	0,373022	-0,149526	3,564165	1,273035	-7,439894	-0,915782	-2,717814	-1,269413	-4,336936	28,527565	5,672813	0,035561	0,373022	-0,149526	32,846385	-1,518539	-7,439894	0,035561	0,373022	-0,149526	32,846385	-1,518539	-7,439894
11:24:18,44	0,527998	3,327977	-0,100996	0,209981	0,024986	1,470952	0,031843	0,372402	-0,148370	3,627383	1,076926	-7,448674	-0,919956	-2,719842	-1,271375	-4,351517	28,490959	5,652581	0,031843	0,372402	-0,148370	32,860925	-1,422751	-7,448674	0,031843	0,372402	-0,148370	32,860925	-1,422751	-7,448674
11:24:18,49	0,527998	3,327977	-0,100996	0,209981	0,024986	1,470952	0,035686	0,375002	-0,150333	3,453165	1,282457	-7,468905	-0,915859	-2,718826	-1,271763	-4,352596	28,469157	5,652989	0,035686	0,375002	-0,150333	32,890845	-1,518923	-7,468905	0,035686	0,375002	-0,150333	32,890845	-1,518923	-7,468905
11:24:18,54	0,527998	3,327977	-0,100996	0,209981	0,024986	1,470952	0,032758	0,371962	-0,150720	3,591849	1,140129	-7,468498	-0,917065	-2,719258	-1,275233	-4,360597	28,484171	5,694152	0,032758	0,371962	-0,150720	32,790852	-1,431345	-7,468498	0,032758	0,371962	-0,150720	32,790852	-1,431345	-7,468498
11:24:18,59	0,527998	3,327977	-0,100996	0,209981	0,024986	1,470952	0,033735	0,372791	-0,154191	3,557732	1,176496	-7,427334	-0,918186	-2,719304	-1,272532	-4,349294	28,502448	5,663706	0,033735	0,372791	-0,154191	32,821828	-1,471672	-7,427334	0,033735	0,372791	-0,154191	32,821828	-1,471672	-7,427334
11:24:18,64	0,527998	3,327977	-0,100996	0,209981	0,024986	1,470952	0,034335	0,373739	-0,151489	3,529932	1,208365	-7,457780	-0,918212	-2,715836	-1,270990	-4,361908	28,525018	5,673821	0,034335	0,373739	-0,151489	32,868422	-1,486930	-7,457780	0,034335	0,373739	-0,151489	32,868422	-1,486930	-7,457780
11:24:18,69	0,527998	3,327977	-0,100996	0,209981	0,024986	1,470952	0,031344	0,375495	-0,149948	3,451834	1,030650	-7,447665	-0,919355	-2,719037	-1,274066	-4,348403	28,533670	5,694539	0,031344	0,375495	-0,149948	32,928208	-1,429891	-7,447665	0,031344	0,375495	-0,149948	32,928208	-1,429891	-7,447665
11:24:18,74	0,527998	3,327977	-0,100996	0,209981	0,024986	1,470952	0,034688	0,374884	-0,153023	3,497849	1,211892	-7,426947	-0,915819	-2,716612	-1,269413	-4,342701	28,508056	5,682110	0,034688	0,374884	-0,153023	32,926263	-1,511130	-7,426947	0,034688	0,374884	-0,153023	32,926263	-1,511130	-7,426947
11:24:18,79	0,527998	3,327977	-0,100996	0,209981	0,024986	1,470952	0,030820	0,373035	-0,148371	3,574701	1,028468	-7,439376	-0,916454	-2,720446	-1,270953	-4,360101	28,478464	5,691290	0,030820	0,373035	-0,148371	32,857916	-1,390866	-7,439376	0,030820	0,373035	-0,148371	32,857916	-1,390866	-7,439376
11:24:18,84	0,527998	3,327977	-0,100996	0,209981	0,024986	1,470952	0,034458	0,371668	-0,149911	3,611445	1,217405	-7,430197	-0,919955	-2,715892	-1,270598	-4,339152	28,487532	5,666993	0,034458	0,371668	-0,149911	32,787369	-1,487563	-7,430197	0,034458	0,371668	-0,149911	32,787369	-1,487563	-7,430197
11:24:18,89	0,527998	3,327977	-0,100996	0,209981	0,024986	1,470952	0,032265	0,376977	-0,149556	3,353707	1,116946	-7,454493	-0,921824	-2,719067	-1,273717	-4,405099	28,537763	5,680074	0,032265	0,376977	-0,149556	32,946384	-1,415824	-7,454493	0,032265	0,376977	-0,149556	32,946384	-1,415824	-7,454493
11:24:18,94	0,527998	3,327977	-0,100996	0,209981	0,024986	1,470952	0,035949	0,377008	-0,152675	3,362632	1,226304	-7,441412	-0,918825	-2,719467	-1,273294	-4,372940	28,518118	5,698696	0,035949	0,377008	-0,152675	32,957728	-1,595686	-7,441412	0,035949	0,377008	-0,152675	32,957728	-1,595686	-7,441412
11:24:18,99	0,527998	3,327977	-0,100996	0,209981	0,024986	1,470952	0,034796	0,374211	-0,152251	3,507130	1,204011	-7,422790	-0,917048	-2,716862	-1,270597	-4,354945	28,474385	5,667093	0,034796	0,374211	-0,152251	32,882681	-1,527454	-7,422790	0,034796	0,374211	-0,152251	32,882681	-1,527454	-7,422790
11:24:19,04	0,527998	3,327977	-0,100996	0,209981	0,024986	1,470952	0,031651	0,373974	-0,149555	3,490566	1,077932	-7,454394	-0,917560	-2,717696	-1,271735	-4,324959	28,496514	5,682509	0,031651	0,373974	-0,149555	32,847529	-1,406666	-7,454394	0,031651	0,373974	-0,149555	32,847529	-1,406666	-7,454394
11:24:19,09	0,527998	3,327977	-0,100996	0,209981	0,024986	1,470952	0,032629	0,374001	-0,150692	3,523344	1,143721	-7,438978	-0,917578	-2,718228	-1,270180	-4,344480	28,519312	5,692102	0,032629	0,374001	-0,150692	32,882390	-1,417694	-7,438978	0,032629	0,374001	-0,150692	32,882390	-1,417694	-7,438978
11:24:19,15	0,527998	3,327977	-0,100996	0,209981	0,024986	1,470952	0,033099	0,373750	-0,149137	3,546363	1,139834	-7,429385	-0,915746	-2,714357	-1,272513	-4,304379	28,530535	5,684670	0,033099	0,373750	-0,149137	32,885731	-1,458442	-7,429385	0,033099	0,373750	-0,149137	32,885731	-1,458442	-7,429385
11:24:19,20	0,527998	3,327977	-0,100996	0,209981	0,024986	1,470952	0,028830	0,374099	-0,151471	3,557974	0,946975	-7,436817	-0,917560	-2,718802	-1,268652	-4,352710	28,542036	5,657986	0,028830	0,374099	-0,151471	32,924754	-1,316203	-7,436817	0,028830	0,374099	-0,151471	32,924754	-1,316203	-7,436817
11:24:19,25	0,527998	3,327977	-0,100996	0,209981	0,024986	1,470952	0,033587	0,373448	-0,147609	3,577652	1,146714	-7,463500	-0,918052	-2,717510	-1,267439	-4,289928	28,505744	5,689463	0,033587	0,373448	-0,147609	32,893281	-1,489859	-7,463500	0,033587	0,373448	-0,147609	32,893281	-1,489859	-7,463500
11:24:19,30	0,527998	3,327977	-0,100996	0,209981	0,024986	1,470952	0,032715	0,374520	-0,146397	3,521841	1,173865	-7,432023	-0,917778	-2,740553	-1,262299	-5,522653	28,335946	5,908226	0,032715	0,374520	-0,146397	32,921665	-1,394224	-7,432023	0,032715	0,374520	-0,146397	32,921665	-1,394224	-7,432023
11:24:19,35	0,527998	3,327977	-0,100996	0,209981	0,024986	1,470952	0,052533	0,362761	-0,141256	3,369910	1,221772	-7,213260	-0,897052	-2,731361	-1,263141	-5,119835	27,474458	6,099980	0,052533	0,362761	-0,141256	31,846633	-2,902095	-7,213260	0,052533	0,362761	-0,141256	31,846633	-2,902095	-7,213260
11:24:19,40	0,528035	3,327975	-0,100961	0,209966	0,024993	1,420964	0,034210	0,349408	-0,142098	3,519606	1,048552	-7,021506	-0,894520	-2,727392	-1,263119	-4,999155	27,385736	6,072686	0,034210	0,349408	-0,142098	30,948116	-1,636932	-7,021506	0,034210	0,349408	-0,142098	30,948116	-1,636932	-7,021506
11:24:19,45	0,528035	3,327975	-0,100961	0,209966	0,024993	1,420964	0,029506	0,349199	-0,142077	3,513963	0,952839	-7,048801	-0,896330	-2,730703	-1,261553	-5,019650	27,358244	6,084794	0,029506	0,349199	-0,142077	30,926090	-1,363413	-7,048801	0,029506	0,349199	-0,142077	30,926090	-1,363413	-7,048801
11:24:19,50	0,528035	3,327975	-0,100961	0,209966	0,024993	1,420964	0,033279	0,349111	-0,140510	3,484488	1,144993	-7,036693	-0,895667	-2,728859	-1,261941	-4,988718	27,381405	6,076152	0,033279	0,349111	-0,140510	30,889699	-1,467381	-7,036693	0,033279	0,349111	-0,140510	30,889699	-1,467381	-7,036693
11:24:19,55	0,528035	3,327975	-0,100961	0,209966	0,024993	1,420964	0,031350	0,349459	-0,140898	3,501920	1,059916	-7,045335	-0,894368	-2,728315	-1,259194	-4,935116	27,379390	6,079015	0,031350	0,349459	-0,140898	30,934444	-1,401067	-7,045335	0,031350	0,349459	-0,140898	30,934444	-1,401067	-7,045335
11:24:19,60	0,528035	3,327975	-0,100961	0,209966	0,024993	1,420964	0,030230	0,348606	-0,138151	3,571334	1,049093	-7,042471	-0,896201	-2,728557	-1,259596	-4,970291	27,393829	6,084576	0,030230	0,348606	-0,138151	30,936895	-1,323954	-7,042471	0,030230	0,348606	-0,138151	30,936895	-1,323954	-7,042471
11:24:19,65	0,528035	3,327975	-0,100961	0,209966	0,024993	1,420964	0,031356	0,350073	-0,138553	3,489970	1,069967	-7,036910	-0,893467	-2,728147	-1,260097	-4,955997	27,343099	6,095755	0,031356	0,350073	-0,138553	30,970684	-1,391477	-7,036910	0,031356	0,350073	-0,138553	30,970684	-1,391477	-7,036910
11:24:19,70	0,528035	3,327975	-0,100961	0,209966	0,024993	1,420964	0,029634	0,347910	-0,139054	3,565645	1,018143	-7,025731	-0,895029	-2,727309	-1,262704	-4,953268	27,362432	6,080829	0,029634	0,347910	-0,139054	30,876586	-1,308088	-7,025731	0,029634	0,347910	-0,139054	30,876586	-1,308088	-7,025731
11:24:19,75	0,528035	3,327975	-0,100961	0,209966	0,024993	1,420964	0,029689	0,349682	-0,141662	3,491630	1,013737	-7,040657	-0,894560	-2,730477	-1,260375	-5,012877	27,340620	6,093473	0,029689	0,349682	-0,141662	30,941641	-1,316867	-7,040657	0,029689	0,349682	-0,141662	30,941641	-1,316867	-7,040657
11:24:19,80	0,528035	3,327975	-0,100961	0,209966	0,024993	1,420964	0,055629	0,334088	-0,137784	3,592192	1,067646	-6,842241	-0,894494	-2,757571	-1,258827	-6,429906	27,394756	6,279246	0,055629	0,334088	-0,137784	29,818074	-3,299243	-6,842241	0,055629	0,334088	-0,137784	29,818074	-3,299243	-6,842241
11:24:19,85	0,528035	3,327975	-0,100961	0,209966	0,024993	1,420964	0,055629	0,334088	-0,137784	3,592192	1,067646	-6,842241	-0,878973	-2,748849	-1,256158	-5,971800	26,479288	6,460751	0,055629	0,334088	-0,137784	29,818074	-3,299243	-6,842241	0,055629	0,334088	-0,137784	29,818074	-3,299243	-6,842241
11:24:19,90	0,528019	3,328024	-0,100991	0,209981	0,024973	1,370977	0,040315	0,325007	-0,135115	3,500633	1,125782	-6,660735	-0,877483	-2,744563	-1,253362	-5,781435	26,369982	6,464176	0,040315	0,325007	-0,135115	29,013666	-2,038956	-6,660735	0,040315	0,325007	-0,135115	29,013666	-2,038956	-6,660735
11:24:19,95	0,528019	3,328024	-0,100991	0,209981	0,024973	1,370977	0,035859	0,325860	-0,132320	3,456796	1,113555	-6,657310	-0,879222	-2,746101	-1,254854	-5,766103	26,384545	6,532696	0,035859	0,325860	-0,132320	29,036791	-1,701343	-6,657310	0,035859	0,325860	-0,132320	29,036791	-1,701343	-6,657310
11:24:20,00	0,528019	3,328024	-0,100991	0,209981	0,024973	1,370977	0,038060	0,326596	-0,133812	3,438770	1,234049	-6,588790	-0,876293	-2,744347	-1,256089	-5,774994	26,380805	6,451818	0,038060	0,326596	-0,133812	29,076590	-1,753696	-6,588790	0,038060	0,326596	-0,133812	29,076590	-1,753696	-6,588790
11:24:20,05	0,528019	3,328024	-0,100991	0,209981	0,024973	1,370977	0,035076	0,324936	-0,135047	3,517403	1,073029	-6,669668	-0,878563	-2,745108	-1,252574	-5,749995	26,401241	6,459262	0,035076	0,324936	-0,135047	29,024917	-1,680439	-6,669668	0,035076	0,324936	-0,135047	29,024917	-1,680439	-6,669668
11:24:20,10	0,528019	3,328024	-0,100991	0,209981	0,024973	1,370977	0,036870	0,326522	-0,131531	3,465132	1,177771	-6,662225	-0,876882	-2,745349	-1,253748	-5,785206	26,393322	6,465185	0,036870	0,326522	-0,131531	29,097141	-1,716560	-6,662225	0,036870	0,326522	-0,131531	29,097141	-1,716560	-6,662225
11:24:20,15	0,528019	3,328024	-0,100991	0,209981	0,024973	1,370977	0,036239	0,324946	-0,132705	3,522631	1,118378	-6,656302	-0,878008	-2,743402	-1,254521	-5,753639	26,391976	6,465381	0,036239	0,324946	-0,132705	29,030909	-1,726349	-6,656302	0,036239	0,324946	-0,132705	29,030909	-1,726349	-6,656302
11:24:20,20	0,528019	3,328024	-0,100991	0,209981	0,024973	1,370977	0,035115	0,326895	-0,133478	3,435918	1,087976	-6,656105	-0,877867	-2,743855	-1,255274	-5,699240	26,424382	6,461431	0,035115	0,326895	-0,133478	29,097166	-1,668569	-6,656105	0,035115	0,326895	-0,133478	29,097166	-1,668569	-6,656105
11:24:20,25	0,528019	3,328024	-0,100991	0,209981	0,024973	1,370977	0,035437	0,326546	-0,134232	3,509322	1,135608	-6,660056	-0,879720	-2,742963	-1,254908	-5,734719	26,416066	6,461119	0,035437	0,326546	-0,134232	29,143186	-1,646184	-6,660056	0,035437	0,326546	-0,134232	29,143186	-1,646184	-6,660056
11:24:20,30	0,528019	3,328024	-0,100991	0,209981	0,024973	1,370977	0,035592	0,328596	-0,133866	3,377767	1,117083	-6,660368	-0,876859	-2,744019	-1,253363	-5,773455	26,396488	6,460287	0,035592	0,328596	-0,133866	29,172576	-1,676852	-6,660368	0,035592	0,328596	-0,133866	29,172576	-1,676852	-6,660368
11:24:20,35	0,528019	3,328024	-0,100991	0,209981	0,024973	1,370977	0,035075	0,325591	-0,132321	3,497702	1,066492	-6,661199	-0,876187	-2,744307	-1,252965	-5,740787	26,406816	6,450423	0,035075	0,325591	-0,132321	29,056621	-1,686933	-6,661199	0,035075	0,325591	-0,132321	29,056621	-1,686933	-6,661199
11:24:20,40	0,528019	3,328024	-0,100991	0,209981	0,024973	1,370977	0,034989	0,324865	-0,131922	3,560759	1,085101	-6,671063	-0,878525	-2,744940	-1,253745	-5,738025	26,420632	6,445969	0,034989	0,324865	-0,131922	29,062647	-1,661503	-6,671063	0,034989	0,324865	-0,131922	29,062647	-1,661503	-6,671063
11:24:20,45	0,528019	3,328024	-0,100991	0,209981	0,024973	1,370977	0,036706	0,326574	-0,132702	3,485241	1,169875	-6,675518	-0,880203	-2,743351	-1,253294	-5,685553	26,422072	6,508134	0,036706	0,326574	-0,132702	29,121280	-1,711523	-6,675518	0,036706	0,326574	-0,132702	29,121280	-1,711523	-6,675518
11:24:20,50	0,528019	3,328024	-0,100991	0,209981	0,024973	1,370977	0,036169	0,328820	-0,132252	3,395893	1,186681	-6,613352	-0,878009	-2,743440	-1,255320	-5,753723	26,385423	6,436582	0,036169	0,328820	-0,132252	29,208302	-1,652575	-6,613352	0,036169	0,328820	-0,132252	29,208302	-1,652575	-6,613352
11:24:20,55	0,528019	3,328024	-0,100991	0,209981	0,024973	1,370977	0,035149	0,326876	-0,134277	3,431178	1,092940	-6,684904	-0,876101	-2,742916	-1,255260	-5,689294	26,406694	6,475734	0,035149	0,326876	-0,134277	29,090951	-1,666263	-6,684904	0,035149	0,326876	-0,134277	29,090951	-1,666263	-6,684904
11:24:20,60	0,528019	3,328024	-0,100991	0,209981	0,024973	1,370977	0,033741	0,325486	-0,134218	3,554104	1,064857	-6,645753	-0,879104	-2,741238	-1,254916	-5,721216	26,423036	6,451880	0,033741	0,325486	-0,134218	29,104747	-1,583775	-6,645753	0,033741	0,325486	-0,134218	29,104747	-1,583775	-6,645753
11:24:20,65	0,528019	3,328024	-0,100991	0,209981	0,024973	1,370977	0,033789	0,328926	-0,133873	3,373431	1,031585	-6,669607	-0,876198	-2,741783	-1,254932	-5,729143	26,380631	6,426808	0,033789	0,328926	-0,133873	29,194090	-1,620887	-6,669607	0,033789	0,328926	-0,133873	29,194090	-1,620887	-6,669607
11:24:20,70	0,528019	3,328024	-0,100991	0,209981	0,024973	1,370977	0,032808	0,326136	-0,133889	3,477787	0,994904	-6,694678	-0,881481	-2,744444	-1,255702	-5,747242	26,446731	6,442808	0,032808	0,326136	-0,133889	29,079487	-1,580550	-6,694678	0,032808	0,326136	-0,133889	29,079487	-1,580550	-6,694678
11:24:20,75	0,528019	3,328024	-0,100991	0,209981	0,024973	1,370977	0,037754	0,329381	-0,134659	3,357252	1,203374	-6,678679	-0,879615	-2,741722	-1,253353	-5,689247	26,419228	6,440628	0,037754	0,329381	-0,134659	29,213669	-1,760345	-6,678679	0,037754	0,329381	-0,134659	29,213669	-1,760345	-6,678679
11:24:20,80	0,528019	3,328024	-0,100991	0,209981	0,024973	1,370977	0,034464	0,329126	-0,132311	3,375674	1,096276	-6,680858	-0,880297	-2,746067	-1,253332	-5,737455	26,412462	6,474047	0,034464	0,329126	-0,132311	29,212100	-1,609186	-6,680858	0,034464	0,329126	-0,132311	29,212100	-1,609186	-6,680858
11:24:20,85	0,528019	3,328024	-0,100991	0,209981	0,024973	1,370977	0,038568	0,327544	-0,132290	3,427998	1,271302	-6,647439	-0,877877	-2,744017	-1,252581	-5,711034	26,417933	6,430610	0,038568	0,327544	-0,132290	29,140200	-1,756300	-6,647439	0,038568	0,327544	-0,132290	29,140200	-1,756300	-6,647439
11:24:20,90	0,528019	3,328024	-0,100991	0,209981	0,024973	1,370977	0,035582	0,326474	-0,131539	3,501601	1,136177	-6,690876	-0,877367	-2,745786	-1,252205	-5,747322	26,399192	6,425134	0,035582	0,326474	-0,131539	29,129786	-1,657026	-6,690876	0,035582	0,326474	-0,131539	29,129786	-1,657026	-6,690876
11:24:20,95	0,528019	3,328024	-0,100991	0,209981	0,024973	1,370977	0,036860	0,325147	-0,131162	3,536225	1,180554	-6,696352	-0,876749	-2,744900	-1,251011	-5,726248	26,386840	6,453105	0,036860	0,325147	-0,131162	29,060250	-1,712936	-6,696352	0,036860	0,325147	-0,131162	29,060250	-1,712936	-6,696352
11:24:21,00	0,528019	3,328024	-0,100991	0,209981	0,024973	1,370977	0,035783	0,325055	-0,129968	3,540819	1,148999	-6,668382	-0,879132	-2,744711	-1,252201	-5,748173	26,416811	6,440095	0,035783	0,325055	-0,129968	29,057667	-1,659980	-6,668382	0,035783	0,325055	-0,129968	29,057667	-1,659980	-6,668382
11:24:21,05	0,528019	3,328024	-0,100991	0,209981	0,024973	1,370977	0,036811	0,327214	-0,131159	3,443567	1,168473	-6,681391	-0,878519	-2,745656	-1,255296	-5,729943	26,407647	6,441463	0,036811	0,327214	-0,131159	29,129863	-1,721191	-6,681391	0,036811	0,327214	-0,131159	29,129863	-1,721191	-6,681391
11:24:21,10	0,528019	3,328024	-0,100991	0,209981	0,024973	1,370977	0,037323	0,326210	-0,134254	3,496944	1,215455	-6,680023	-0,877368	-2,740142	-1,254923	-5,733302	26,424784	6,452527	0,037323	0,326210	-0,134254	29,104440	-1,714383	-6,680023	0,037323	0,326210	-0,134254	29,104440	-1,714383	-6,680023
11:24:21,15	0,528019	3,328024	-0,100991	0,209981	0,024973	1,370977	0,031972	0,327970	-0,133881	3,418596	0,925737	-6,668959	-0,878576	-2,743569	-1,256080	-5,748880	26,410785	6,457070	0,031972	0,327970	-0,133881	29,164236	-1,584066	-6,668959	0,031972	0,327970	-0,133881	29,164236	-1,584066	-6,668959
11:24:21,20	0,528019	3,328024	-0,100991	0,209981	0,024973	1,370977	0,035544	0,327303	-0,135037	3,433359	1,105003	-6,664416	-0,879185	-2,745214	-1,254945	-5,773268	26,423234	6,422764	0,035544	0,327303	-0,135037	29,126652	-1,685223	-6,664416	0,035544	0,327303	-0,135037	29,126652	-1,685223	-6,664416
11:24:21,25	0,528019	3,328024	-0,100991	0,209981	0,024973	1,370977	0,037273	0,327008	-0,133902	3,447282	1,167550	-6,698723	-0,879116	-2,745940	-1,253744	-5,742582	26,423332	6,445851	0,037273	0,327008	-0,133902	29,117424	-1,758378	-6,698723	0,037273	0,327008	-0,133902	29,117424	-1,758378	-6,698723
11:24:21,30	0,528019	3,328024	-0,100991	0,209981	0,024973	1,370977	0,037868	0,326585	-0,132701	3,484692	1,225000	-6,675636	-0,880819	-2,742409	-1,254515	-5,698070	26,414810	6,450664	0,037868	0,326585	-0,132701	29,121650	-1,747611	-6,675636	0,037868	0,326585	-0,132701	29,121650	-1,747611	-6,675636
11:24:21,35	0,528019	3,328024	-0,100991	0,209981	0,024973	1,370977	0,035661	0,329826	-0,133472	3,331067	1,153058	-6,670822	-0,881993	-2,745664	-1,254128	-5,712933	26,433250	6,440796	0,035661	0,329826	-0,133472	29,222396	-1,646322	-6,670822	0,035661	0,329826	-0,133472	29,222396	-1,646322	-6,670822
11:24:21,40	0,528019	3,328024	-0,100991	0,209981	0,024973	1,370977	0,039067	0,329214	-0,133085	3,371404	1,308088	-6,680690	-0,878506	-2,740994	-1,254928	-5,714317	26,410615	6,432177	0,039067	0,329214	-0,133085	29,214729	-1,758679	-6,680690	0,039067	0,329214	-0,133085	29,214729	-1,758679	-6,680690
11:24:21,45	0,528019	3,328024	-0,100991	0,209981	0,024973	1,370977	0,033279	0,328530	-0,133885	3,386720	1,017227	-6,689309	-0,879146	-2,744745	-1,256834	-5,731491	26,387542	6,470869	0,033279	0,328530	-0,133885	29,176287	-1,595176	-6,689309	0,033279	0,328530	-0,133885	29,176287	-1,595176	-6,689309
11:24:21,50	0,528019	3,328024	-0,100991	0,209981	0,024973	1,370977	0,036847	0,327208	-0,135792	3,426856	1,199447	-6,650618	-0,880881	-2,742220	-1,254519	-5,731391	26,434298	6,466186	0,036847	0,327208	-0,135792	29,112705	-1,693076	-6,650618	0,036847	0,327208	-0,135792	29,112705	-1,693076	-6,650618
11:24:21,57	0,528019	3,328024	-0,100991	0,209981	0,024973	1,370977	0,035528	0,329974	-0,133477	3,323596	1,107565	-6,655300	-0,875626	-2,744649	-1,254492	-5,742470	26,391236	6,484833	0,035528	0,329974	-0,133477	29,226531	-1,681411	-6,655300	0,035528	0,329974	-0,133477	29,226531	-1,681411	-6,655300
11:24:21,62	0,528019	3,328024	-0,100991	0,209981	0,024973	1,370977	0,035005	0,324208	-0,133450	3,580561	1,092275	-6,636654	-0,881378	-2,744574	-1,252974	-5,707976	26,450011	6,426313	0,035005	0,324208	-0,133450	29,030917	-1,655599	-6,636654	0,035005	0,324208	-0,133450	29,030917	-1,655599	-6,636654
11:24:21,67	0,528019	3,328024	-0,100991	0,209981	0,024973	1,370977	0,037816	0,329227	-0,131932	3,387733	1,238920	-6,695174	-0,877523	-2,746007	-1,258795	-5,805633	26,412119	6,483395	0,037816	0,329227	-0,131932	29,232063	-1,729600	-6,695174	0,037816	0,329227	-0,131932	29,232063	-1,729600	-6,695174
11:24:21,72	0,528019	3,328024	-0,100991	0,209981	0,024973	1,370977	0,037129	0,325172	-0,137752	3,516970	1,137588	-6,638092	-0,870761	-2,761693	-1,244173	-6,656968	25,952883	6,699945	0,037129	0,325172	-0,137752	29,042950	-1,777032	-6,638092	0,037129	0,325172	-0,137752	29,042950	-1,777032	-6,638092
11:24:21,77	0,528019	3,328024	-0,100991	0,209981	0,024973	1,370977	0,047332	0,311473	-0,123130	3,405908	1,160514	-6,421541	-0,850696	-2,754232	-1,249586	-6,001144	25,057560	6,851664	0,047332	0,311473	-0,123130	27,856565	-2,555086	-6,421541	0,047332	0,311473	-0,123130	27,856565	-2,555086	-6,421541
11:24:21,82	0,527977	3,327977	-0,100961	0,209968	0,024979	1,320962	0,030839	0,297827	-0,128544	3,668065	1,318483	-6,269822	-0,850349	-2,744146	-1,249580	-5,801602	25,008168	6,796287	0,030839	0,297827	-0,128544	27,047473	-1,102391	-6,269822	0,030839	0,297827	-0,128544	27,047473	-1,102391	-6,269822
11:24:21,87	0,527977	3,327977	-0,100961	0,209968	0,024979	1,320962	0,021931	0,302569	-0,128537	3,478459	1,052756	-6,325200	-0,853937	-2,745547	-1,248001	-5,830663	25,017743	6,843555	0,021931	0,302569	-0,128537	27,230142	-0,668817	-6,325200	0,021931	0,302569	-0,128537	27,230142	-0,668817	-6,325200
11:24:21,92	0,527977	3,327977	-0,100961	0,209968	0,024979	1,320962	0,024938	0,304976	-0,126959	3,347082	1,179152	-6,277931	-0,854402	-2,742290	-1,246852	-5,787596	25,068815	6,815381	0,024938	0,304976	-0,126959	27,287676	-0,778452	-6,277931	0,024938	0,304976	-0,126959	27,287676	-0,778452	-6,277931
11:24:21,97	0,527977	3,327977	-0,100961	0,209968	0,024979	1,320962	0,022349	0,307007	-0,125809	3,307222	1,056309	-6,306105	-0,851562	-2,744531	-1,249161	-5,826374	25,046015	6,850529	0,022349	0,307007	-0,125809	27,407267	-0,698093	-6,306105	0,022349	0,307007	-0,125809	27,407267	-0,698093	-6,306105
11:24:22,02	0,527977	3,327977	-0,100961	0,209968	0,024979	1,320962	0,022871	0,303427	-0,128119	3,454236	1,061255	-6,270957	-0,852665	-2,743304	-1,248390	-5,792292	25,047959	6,830383	0,022871	0,303427	-0,128119	27,273268	-0,734102	-6,270957	0,022871	0,303427	-0,128119	27,273268	-0,734102	-6,270957
11:24:22,07	0,527977	3,327977	-0,100961	0,209968	0,024979	1,320962	0,022359	0,304996	-0,127348	3,391404	1,063179	-6,291103	-0,851440	-2,745297	-1,245257	-5,784367	25,059106	6,843203	0,022359	0,304996	-0,127348	27,333556	-0,691992	-6,291103	0,022359	0,304996	-0,127348	27,333556	-0,691992	-6,291103
11:24:22,12	0,527977	3,327977	-0,100961	0,209968	0,024979	1,320962	0,023473	0,302938	-0,124214	3,511990	1,122411	-6,278283	-0,852031	-2,746438	-1,247204	-5,778122	25,035788	6,828770	0,023473	0,302938	-0,124214	27,292658	-0,720231	-6,278283	0,023473	0,302938	-0,124214	27,292658	-0,720231	-6,278283
11:24:22,17	0,527977	3,327977	-0,100961	0,209968	0,024979	1,320962	0,024756	0,302880	-0,126162	3,497946	1,206194	-6,292716	-0,852626	-2,744186	-1,244877	-5,779088	25,038380	6,837369	0,024756	0,302880	-0,126162	27,274044	-0,737163	-6,292716	0,024756	0,302880	-0,126162	27,274044	-0,737163	-6,292716
11:24:22,22	0,527977	3,327977	-0,100961	0,209968	0,024979	1,320962	0,023103	0,304521	-0,123834	3,414381	1,118112	-6,284118	-0,850129	-2,787287	-1,247756	-7,734307	25,071243	7,052957	0,023103	0,304521	-0,123834	27,319290	-0,695494	-6,284118	0,023103	0,304521	-0,123834	27,319290	-0,695494	-6,284118
11:24:22,27	0,527977	3,327977	-0,100961	0,209968	0,024979	1,320962	0,059182	0,280808	-0,126714	3,698320	1,284486	-6,068529	-0,842050	-2,771529	-1,233900	-7,284458	24,439666	7,183295	0,059182	0,280808	-0,126714	25,741739	-3,361270	-6,068529	0,059182	0,280808	-0,126714	25,741739	-3,361270	-6,068529
11:24:22,32	0,527941	3,327919	-0,100978	0,209974	0,024997	1,270948	0,041495	0,281691	-0,112857	3,330375	1,070143	-5,938192	-0,846461	-2,768998	-1,238129	-7,131242	24,444247	7,174363	0,041495	0,281691	-0,112857	25,443098	-2,187202	-5,938192	0,041495	0,281691	-0,112857	25,443098	-2,187202	-5,938192
11:24:22,37	0,527941	3,327919	-0,100978	0,209974	0,024997	1,270948	0,041509	0,286776	-0,117086	3,146528	1,201282	-5,947123	-0,844572	-2,765973	-1,233055	-7,083420	24,468720	7,186878	0,041509	0,286776	-0,117086	25,658427	-2,057180	-5,947123	0,041509	0,286776	-0,117086	25,658427	-2,057180	-5,947123
11:24:22,42	0,527941	3,327919	-0,100978	0,209974	0,024997	1,270948	0,037945	0,286653	-0,112012	3,198033	1,045138	-5,934608	-0,843350	-2,767222	-1,234976	-7,060925	24,466698	7,192623	0,037945	0,286653	-0,112012	25,700270	-1,933559	-5,934608	0,037945	0,286653	-0,112012	25,700270	-1,933559	-5,934608
11:24:22,47	0,527941	3,327919	-0,100978	0,209974	0,024997	1,270948	0,038416	0,284970	-0,113934	3,295054	1,090091	-5,928863	-0,841564	-2,767635	-1,236937	-7,045698	24,442458	7,154370	0,038416	0,284970	-0,113934	25,665162	-1,925532	-5,928863	0,038416	0,284970	-0,113934	25,665162	-1,925532	-5,928863
11:24:22,52	0,527941	3,327919	-0,100978	0,209974	0,024997	1,270948	0,037880	0,283217	-0,115895	3,372828	1,087548	-5,967117	-0,844013	-2,766923	-1,239288	-7,082194	24,443218	7,160727	0,037880	0,283217	-0,115895	25,605330	-1,886033	-5,967117	0,037880	0,283217	-0,115895	25,605330	-1,886033	-5,967117
11:24:22,57	0,527941	3,327919	-0,100978	0,209974	0,024997	1,270948	0,038488	0,285694	-0,118246	3,226431	1,087185	-5,960760	-0,841671	-2,768077	-1,235046	-7,057218	24,457067	7,175524	0,038488	0,285694	-0,118246	25,653383	-1,934134	-5,960760	0,038488	0,285694	-0,118246	25,653383	-1,934134	-5,960760
11:24:22,62	0,527941	3,327919	-0,100978	0,209974	0,024997	1,270948	0,038316	0,283088	-0,114004	3,386396	1,092964	-5,945962	-0,843982	-2,770337	-1,236175	-7,086263	24,449963	7,148899	0,038316	0,283088	-0,114004	25,608821	-1,914881	-5,945962	0,038316	0,283088	-0,114004	25,608821	-1,914881	-5,945962
11:24:22,67	0,527941	3,327919	-0,100978	0,209974	0,024997	1,270948	0,041428	0,283960	-0,115132	3,320409	1,233182	-5,972588	-0,848590	-2,765804	-1,233444	-7,037128	24,474167	7,166764	0,041428	0,283960	-0,115132	25,611238	-2,018948	-5,972588	0,041428	0,283960	-0,115132	25,611238	-2,018948	-5,972588
11:24:22,72	0,527941	3,327919	-0,100978	0,209974	0,024997	1,270948	0,039807	0,290217	-0,112401	3,040545	1,179321	-5,954722	-0,844531	-2,768667	-1,235393	-7,067318	24,459018	7,153516	0,039807	0,290217	-0,112401	25,822591	-1,945531	-5,954722	0,039807	0,290217	-0,112401	25,822591	-1,945531	-5,954722
11:24:22,77	0,527941	3,327919	-0,100978	0,209974	0,024997	1,270948	0,040257	0,285270	-0,114350	3,269588	1,184163	-5,967970	-0,841576	-2,764401	-1,235388	-7,042194	24,435844	7,163347	0,040257	0,285270	-0,114350	25,663274	-1,976033	-5,967970	0,040257	0,285270	-0,114350	25,663274	-1,976033	-5,967970
11:24:22,82	0,527941	3,327919	-0,100978	0,209974	0,024997	1,270948	0,035085	0,284844	-0,114346	3,284241	0,948561	-5,958139	-0,845099	-2,768332	-1,235371	-7,054525	24,461675	7,177634	0,035085	0,284844	-0,114346	25,644475	-1,805629	-5,958139	0,035085	0,284844	-0,114346	25,644475	-1,805629	-5,958139
11:24:22,87	0,527941	3,327919	-0,100978	0,209974	0,024997	1,270948	0,040251	0,285929	-0,114329	3,244007	1,193596	-5,943852	-0,845049	-2,765677	-1,234977	-7,025422	24,464774	7,182442	0,040251	0,285929	-0,114329	25,689441	-1,966121	-5,943852	0,040251	0,285929	-0,114329	25,689441	-1,966121	-5,943852
11:24:22,92	0,527941	3,327919	-0,100978	0,209974	0,024997	1,270948	0,037927	0,287213	-0,113934	3,194461	1,096388	-5,939044	-0,842698	-2,767616	-1,235380	-7,034256	24,460749	7,153697	0,037927	0,287213	-0,113934	25,740709	-1,880874	-5,939044	0,037927	0,287213	-0,113934	25,740709	-1,880874	-5,939044
11:24:22,97	0,527941	3,327919	-0,100978	0,209974	0,024997	1,270948	0,038430	0,284208	-0,114337	3,342850	1,116921	-5,967790	-0,844448	-2,768014	-1,234598	-7,030338	24,465480	7,157816	0,038430	0,284208	-0,114337	25,653158	-1,899848	-5,967790	0,038430	0,284208	-0,114337	25,653158	-1,899848	-5,967790
11:24:23,02	0,527941	3,327919	-0,100978	0,209974	0,024997	1,270948	0,039651	0,285525	-0,113555	3,280411	1,181411	-5,963670	-0,843872	-2,765573	-1,236540	-7,025036	24,465907	7,169109	0,039651	0,285525	-0,113555	25,694120	-1,931163	-5,963670	0,039651	0,285525	-0,113555	25,694120	-1,931163	-5,963670
11:24:23,07	0,527941	3,327919	-0,100978	0,209974	0,024997	1,270948	0,037248	0,286247	-0,115498	3,245896	1,060872	-5,952377	-0,847428	-2,767005	-1,234979	-7,042808	24,475431	7,187200	0,037248	0,286247	-0,115498	25,716270	-1,863124	-5,952377	0,037248	0,286247	-0,115498	25,716270	-1,863124	-5,952377
11:24:23,12	0,527941	3,327919	-0,100978	0,209974	0,024997	1,270948	0,040267	0,288610	-0,113936	3,122375	1,197663	-5,934286	-0,845566	-2,766016	-1,233430	-7,004198	24,480400	7,157418	0,040267	0,288610	-0,113936	25,778255	-1,963259	-5,934286	0,040267	0,288610	-0,113936	25,778255	-1,963259	-5,934286
11:24:23,17	0,527941	3,327919	-0,100978	0,209974	0,024997	1,270948	0,038478	0,287492	-0,112388	3,204113	1,135632	-5,964068	-0,842694	-2,763998	-1,235787	-7,034986	24,496204	7,150780	0,038478	0,287492	-0,112388	25,772238	-1,884920	-5,964068	0,038478	0,287492	-0,112388	25,772238	-1,884920	-5,964068
11:24:23,22	0,527941	3,327919	-0,100978	0,209974	0,024997	1,270948	0,035295	0,286014	-0,114744	3,279290	0,935531	-5,970706	-0,845583	-2,764327	-1,234977	-7,013886	24,515985	7,184072	0,035295	0,286014	-0,114744	25,731351	-1,835126	-5,970706	0,035295	0,286014	-0,114744	25,731351	-1,835126	-5,970706
11:24:23,27	0,527941	3,327919	-0,100978	0,209974	0,024997	1,270948	0,037024	0,288351	-0,113935	3,185420	1,033834	-5,937414	-0,842137	-2,765140	-1,236914	-7,034556	24,464478	7,193979	0,037024	0,288351	-0,113935	25,820975	-1,872568	-5,937414	0,037024	0,288351	-0,113935	25,820975	-1,872568	-5,937414
11:24:23,32	0,527941	3,327919	-0,100978	0,209974	0,024997	1,270948	0,036005	0,284961	-0,115872	3,306778	0,988702	-5,927508	-0,845588	-2,767882	-1,234219	-7,024126	24,493442	7,143705	0,036005	0,284961	-0,115872	25,676190	-1,837713	-5,927508	0,036005	0,284961	-0,115872	25,676190	-1,837713	-5,927508
11:24:23,37	0,527941	3,327919	-0,100978	0,209974	0,024997	1,270948	0,040106	0,286578	-0,113177	3,252996	1,196494	-5,977782	-0,846277	-2,768334	-1,234998	-7,060141	24,470190	7,162998	0,040106	0,286578	-0,113177	25,749336	-1,951834	-5,977782	0,040106	0,286578	-0,113177	25,749336	-1,951834	-5,977782
11:24:23,42	0,527941	3,327919	-0,100978	0,209974	0,024997	1,270948	0,040842	0,286949	-0,113955	3,195551	1,215194	-5,958488	-0,845091	-2,768347	-1,235757	-7,048924	24,458420	7,177706	0,040842	0,286949	-0,113955	25,721028	-1,990897	-5,958488	0,040842	0,286949	-0,113955	25,721028	-1,990897	-5,958488
11:24:23,47	0,527941	3,327919	-0,100978	0,209974	0,024997	1,270948	0,040260	0,285915	-0,114715	3,244733	1,200532	-5,943780	-0,846828	-2,766562	-1,235406	-7,046426	24,488893	7,139647	0,040260	0,285915	-0,114715	25,689043	-1,959877	-5,943780	0,040260	0,285915	-0,114715	25,689043	-1,959877	-5,943780
11:24:23,52	0,527941	3,327919	-0,100978	0,209974	0,024997	1,270948	0,039583	0,288312	-0,114364	3,147710	1,152257	-5,981840	-0,846932	-2,765941	-1,235825	-7,088855	24,475877	7,130304	0,039583	0,288312	-0,114364	25,780212	-1,955010	-5,981840	0,039583	0,288312	-0,114364	25,780212	-1,955010	-5,981840
11:24:23,57	0,527941	3,327919	-0,100978	0,209974	0,024997	1,270948	0,039097	0,288712	-0,114782	3,094414	1,096729	-5,991182	-0,841463	-2,766071	-1,237706	-7,004777	24,474757	7,150855	0,039097	0,288712	-0,114782	25,758330	-1,972358	-5,991182	0,039097	0,288712	-0,114782	25,758330	-1,972358	-5,991182
11:24:23,62	0,527941	3,327919	-0,100978	0,209974	0,024997	1,270948	0,036475	0,283911	-0,116663	3,385138	1,033789	-5,970631	-0,843873	-2,765406	-1,233064	-7,046950	24,504894	7,153958	0,036475	0,283911	-0,116663	25,672172	-1,829516	-5,970631	0,036475	0,283911	-0,116663	25,672172	-1,829516	-5,970631
11:24:23,67	0,527941	3,327919	-0,100978	0,209974	0,024997	1,270948	0,037103	0,286331	-0,112022	3,264340	1,014864	-5,967529	-0,842124	-2,765245	-1,234230	-7,040435	24,467729	7,148890	0,037103	0,286331	-0,112022	25,741300	-1,897756	-5,967529	0,037103	0,286331	-0,112022	25,741300	-1,897756	-5,967529
11:24:23,72	0,527941	3,327919	-0,100978	0,209974	0,024997	1,270948	0,036090	0,284896	-0,113187	3,309993	0,986386	-5,972597	-0,845030	-2,765230	-1,237322	-7,029430	24,513316	7,170999	0,036090	0,284896	-0,113187	25,674363	-1,846673	-5,972597	0,036090	0,284896	-0,113187	25,674363	-1,846673	-5,972597
11:24:23,77	0,527941	3,327919	-0,100978	0,209974	0,024997	1,270948	0,037530	0,287421	-0,116279	3,223711	1,048012	-5,950487	-0,844995	-2,766744	-1,237327	-7,013460	24,493894	7,145772	0,037530	0,287421	-0,116279	25,786240	-1,898100	-5,950487	0,037530	0,287421	-0,116279	25,786240	-1,898100	-5,950487
11:24:23,82	0,527941	3,327919	-0,100978	0,209974	0,024997	1,270948	0,038824	0,286634	-0,116284	3,255799	1,138827	-5,975715	-0,845597	-2,765075	-1,237708	-7,011576	24,493220	7,165487	0,038824	0,286634	-0,116284	25,756550	-1,908842	-5,975715	0,038824	0,286634	-0,116284	25,756550	-1,908842	-5,975715
11:24:23,87	0,527941	3,327919	-0,100978	0,209974	0,024997	1,270948	0,037679	0,287989	-0,116665	3,185671	1,081290	-5,956000	-0,844989	-2,765423	-1,236969	-7,012994	24,497017	7,111930	0,037679	0,287989	-0,116665	25,792829	-1,876549	-5,956000	0,037679	0,287989	-0,116665	25,792829	-1,876549	-5,956000
11:24:23,92	0,527941	3,327919	-0,100978	0,209974	0,024997	1,270948	0,037677	0,287289	-0,115927	3,224678	1,078032	-6,009556	-0,846755	-2,766636	-1,233850	-7,018305	24,492145	7,123981	0,037677	0,287289	-0,115927	25,776845	-1,879608	-6,009556	0,037677	0,287289	-0,115927	25,776845	-1,879608	-6,009556
11:24:23,97	0,527941	3,327919	-0,100978	0,209974	0,024997	1,270948	0,039610	0,288212	-0,112807	3,169819	1,176399	-5,997505	-0,842129	-2,767103	-1,234991	-7,049078	24,480814	7,164120	0,039610	0,288212	-0,112807	25,794422	-1,933004	-5,997505	0,039610	0,288212	-0,112807	25,794422	-1,933004	-5,997505
11:24:24,02	0,527941	3,327919	-0,100978	0,209974	0,024997	1,270948	0,037701	0,283972	-0,113949	3,365070	1,056156	-5,957366	-0,836986	-2,790101	-1,231373	-8,202357	24,296268	7,368833	0,037701	0,283972	-0,113949	25,656879	-1,903405	-5,957366	0,037701	0,283972	-0,113949	25,656879	-1,903405	-5,957366
11:24:24,07	0,527941	3,327919	-0,100978	0,209974	0,024997	1,270948	0,055047	0,268019	-0,110330	3,458177	1,051621	-5,752653	-0,825389	-2,771395	-1,228959	-7,370201	23,446631	7,564097	0,055047	0,268019	-0,110330	24,497658	-3,269553	-5,752653	0,055047	0,268019	-0,110330	24,497658	-3,269553	-5,752653
11:24:24,12	0,527961	3,327937	-0,100982	0,210001	0,024971	1,220949	0,033048	0,267328	-0,107917	3,174354	1,053184	-5,557389	-0,823632	-2,766748	-1,228488	-7,047527	23,307883	7,498901	0,033048	0,267328	-0,107917	24,159629	-1,541106	-5,557389	0,033048	0,267328	-0,107917	24,159629	-1,541106	-5,557389
11:24:24,17	0,527961	3,327937	-0,100982	0,210001	0,024971	1,220949	0,028146	0,268130	-0,107446	3,173831	1,147067	-5,622585	-0,823014	-2,762352	-1,225408	-7,038750	23,330986	7,479055	0,028146	0,268130	-0,107446	24,222059	-1,062370	-5,622585	0,028146	0,268130	-0,107446	24,222059	-1,062370	-5,622585
11:24:24,22	0,527961	3,327937	-0,100982	0,210001	0,024971	1,220949	0,024030	0,269793	-0,104365	3,111782	0,929090	-5,642432	-0,821840	-2,765124	-1,226940	-7,034375	23,303129	7,488531	0,024030	0,269793	-0,104365	24,290509	-0,957248	-5,642432	0,024030	0,269793	-0,104365	24,290509	-0,957248	-5,642432
11:24:24,27	0,527961	3,327937	-0,100982	0,210001	0,024971	1,220949	0,025844	0,267390	-0,105897	3,214764	1,041132	-5,632955	-0,825889	-2,768139	-1,225760	-7,019732	23,331544	7,487427	0,025844	0,267390	-0,105897	24,204911	-0,987601	-5,632955	0,025844	0,267390	-0,105897	24,204911	-0,987601	-5,632955
11:24:24,32	0,527961	3,327937	-0,100982	0,210001	0,024971	1,220949	0,030479	0,269389	-0,104718	3,142746	1,280631	-5,634060	-0,821726	-2,766266	-1,223809	-7,005692	23,348676	7,492486	0,030479	0,269389	-0,104718	24,289814	-1,111958	-5,634060	0,030479	0,269389	-0,104718	24,289814	-1,111958	-5,634060
11:24:24,37	0,527961	3,327937	-0,100982	0,210001	0,024971	1,220949	0,026775	0,266721	-0,102766	3,303362	1,091639	-5,629000	-0,824736	-2,766003	-1,227676	-7,015940	23,329404	7,532607	0,026775	0,266721	-0,102766	24,240957	-1,010220	-5,629000	0,026775	0,266721	-0,102766	24,240957	-1,010220	-5,629000
11:24:24,42	0,527961	3,327937	-0,100982	0,210001	0,024971	1,220949	0,028053	0,269459	-0,106633	3,139175	1,158824	-5,588880	-0,825897	-2,763994	-1,231584	-6,995462	23,321443	7,505546	0,028053	0,269459	-0,106633	24,291698	-1,043309	-5,588880	0,028053	0,269459	-0,106633	24,291698	-1,043309	-5,588880
11:24:24,47	0,527961	3,327937	-0,100982	0,210001	0,024971	1,220949	0,026893	0,271469	-0,110541	3,038002	1,120230	-5,615940	-0,824612	-2,761659	-1,228077	-6,939131	23,296619	7,492917	0,026893	0,271469	-0,110541	24,348307	-0,990860	-5,615940	0,026893	0,271469	-0,110541	24,348307	-0,990860	-5,615940
11:24:24,52	0,527961	3,327937	-0,100982	0,210001	0,024971	1,220949	0,024229	0,271524	-0,107035	3,041818	1,042895	-5,628570	-0,822405	-2,785759	-1,227965	-8,109273	23,183631	7,696713	0,024229	0,271524	-0,107035	24,356426	-0,859067	-5,628570	0,024229	0,271524	-0,107035	24,356426	-0,859067	-5,628570
11:24:24,57	0,527961	3,327937	-0,100982	0,210001	0,024971	1,220949	0,043996	0,257562	-0,106923	3,084891	1,113888	-5,424774	-0,810312	-2,782280	-1,215284	-7,750255	22,465257	7,877280	0,043996	0,257562	-0,106923	23,303528	-2,339764	-5,424774	0,043996	0,257562	-0,106923	23,303528	-2,339764	-5,424774
11:24:24,62	0,528004	3,327889	-0,100978	0,209990	0,024989	1,170979	0,034937	0,248829	-0,094242	3,096406	1,312960	-5,244207	-0,805784	-2,772297	-1,217466	-7,430839	22,300991	7,844063	0,034937	0,248829	-0,094242	22,629472	-1,429613	-5,244207	0,034937	0,248829	-0,094242	22,629472	-1,429613	-5,244207
11:24:24,67	0,528004	3,327889	-0,100978	0,209990	0,024989	1,170979	0,024028	0,249899	-0,096423	3,058227	1,104411	-5,277423	-0,806903	-2,772763	-1,222506	-7,399235	22,312634	7,842070	0,024028	0,249899	-0,096423	22,675270	-0,781750	-5,277423	0,024028	0,249899	-0,096423	22,675270	-0,781750	-5,277423
11:24:24,72	0,528004	3,327889	-0,100978	0,209990	0,024989	1,170979	0,024990	0,250635	-0,101463	3,045808	1,176032	-5,279416	-0,809180	-2,771905	-1,221369	-7,384006	22,362032	7,803777	0,024990	0,250635	-0,101463	22,720676	-0,785720	-5,279416	0,024990	0,250635	-0,101463	22,720676	-0,785720	-5,279416
11:24:24,77	0,528004	3,327889	-0,100978	0,209990	0,024989	1,170979	0,025385	0,253036	-0,100326	2,971351	1,185056	-5,317710	-0,806940	-2,769947	-1,222920	-7,414826	22,328672	7,833718	0,025385	0,253036	-0,100326	22,834696	-0,807694	-5,317710	0,025385	0,253036	-0,100326	22,834696	-0,807694	-5,317710
11:24:24,82	0,528004	3,327889	-0,100978	0,209990	0,024989	1,170979	0,022570	0,252075	-0,101878	2,977027	1,028644	-5,287769	-0,805631	-2,772708	-1,218630	-7,376210	22,339823	7,811503	0,022570	0,252075	-0,101878	22,764928	-0,743097	-5,287769	0,022570	0,252075	-0,101878	22,764928	-0,743097	-5,287769
11:24:24,87	0,528004	3,327889	-0,100978	0,209990	0,024989	1,170979	0,024307	0,249562	-0,097587	3,136685	1,146813	-5,309983	-0,807953	-2,773371	-1,217842	-7,367904	22,356947	7,820678	0,024307	0,249562	-0,097587	22,727289	-0,761250	-5,309983	0,024307	0,249562	-0,097587	22,727289	-0,761250	-5,309983
11:24:24,92	0,528004	3,327889	-0,100978	0,209990	0,024989	1,170979	0,026042	0,251240	-0,096799	3,068397	1,235684	-5,300809	-0,806204	-2,769091	-1,217094	-7,365283	22,345525	7,801386	0,026042	0,251240	-0,096799	22,790746	-0,808605	-5,300809	0,026042	0,251240	-0,096799	22,790746	-0,808605	-5,300809
11:24:24,97	0,528004	3,327889	-0,100978	0,209990	0,024989	1,170979	0,021461	0,251866	-0,096052	3,027259	1,005463	-5,320100	-0,805045	-2,770144	-1,221724	-7,364854	22,349965	7,838302	0,021461	0,251866	-0,096052	22,798757	-0,679233	-5,320100	0,021461	0,251866	-0,096052	22,798757	-0,679233	-5,320100
11:24:25,02	0,528004	3,327889	-0,100978	0,209990	0,024989	1,170979	0,021793	0,250335	-0,100682	3,110928	1,020892	-5,283185	-0,809131	-2,768439	-1,223703	-7,351362	22,371484	7,800842	0,021793	0,250335	-0,100682	22,762246	-0,689887	-5,283185	0,021793	0,250335	-0,100682	22,762246	-0,689887	-5,283185
11:24:25,07	0,528004	3,327889	-0,100978	0,209990	0,024989	1,170979	0,022359	0,254727	-0,102661	2,907928	1,051256	-5,320644	-0,806221	-2,771634	-1,220975	-7,371388	22,342318	7,798483	0,022359	0,254727	-0,102661	22,904015	-0,703964	-5,320644	0,022359	0,254727	-0,102661	22,904015	-0,703964	-5,320644
11:24:25,12	0,528004	3,327889	-0,100978	0,209990	0,024989	1,170979	0,023671	0,250609	-0,099933	3,086810	1,116717	-5,323004	-0,806228	-2,770375	-1,219384	-7,365695	22,335887	7,850732	0,023671	0,250609	-0,099933	22,759608	-0,741491	-5,323004	0,023671	0,250609	-0,099933	22,759608	-0,741491	-5,323004
11:24:25,17	0,528004	3,327889	-0,100978	0,209990	0,024989	1,170979	0,022585	0,251244	-0,098341	3,051047	1,068354	-5,270755	-0,809074	-2,769683	-1,222145	-7,340052	22,394276	7,790643	0,022585	0,251244	-0,098341	22,773722	-0,704548	-5,270755	0,022585	0,251244	-0,098341	22,773722	-0,704548	-5,270755
11:24:25,22	0,528004	3,327889	-0,100978	0,209990	0,024989	1,170979	0,023408	0,254055	-0,101103	2,968255	1,104181	-5,330843	-0,807972	-2,768404	-1,220590	-7,368201	22,382527	7,814215	0,023408	0,254055	-0,101103	22,911607	-0,733353	-5,330843	0,023408	0,254055	-0,101103	22,911607	-0,733353	-5,330843
11:24:25,27	0,528004	3,327889	-0,100978	0,209990	0,024989	1,170979	0,021750	0,253740	-0,099547	2,960395	0,999445	-5,307271	-0,808559	-2,770820	-1,218250	-7,379105	22,385378	7,817380	0,021750	0,253740	-0,099547	22,879004	-0,707912	-5,307271	0,021750	0,253740	-0,099547	22,879004	-0,707912	-5,307271
11:24:25,32	0,528004	3,327889	-0,100978	0,209990	0,024989	1,170979	0,024136	0,253041	-0,097208	2,993767	1,112676	-5,304106	-0,807942	-2,771849	-1,220979	-7,361100	22,369695	7,789236	0,024136	0,253041	-0,097208	22,857495	-0,782023	-5,304106	0,024136	0,253041	-0,097208	22,857495	-0,782023	-5,304106
11:24:25,37	0,528004	3,327889	-0,100978	0,209990	0,024989	1,170979	0,024718	0,251992	-0,099936	3,043753	1,166375	-5,332250	-0,809676	-2,771508	-1,219817	-7,353836	22,387350	7,783926	0,024718	0,251992	-0,099936	22,825107	-0,774012	-5,332250	0,024718	0,251992	-0,099936	22,825107	-0,774012	-5,332250
11:24:25,42	0,528004	3,327889	-0,100978	0,209990	0,024989	1,170979	0,025290	0,253664	-0,098775	2,975702	1,193556	-5,337560	-0,809122	-2,767953	-1,220168	-7,343383	22,361894	7,846827	0,025290	0,253664	-0,098775	22,888351	-0,791693	-5,337560	0,025290	0,253664	-0,098775	22,888351	-0,791693	-5,337560
11:24:25,47	0,528004	3,327889	-0,100978	0,209990	0,024989	1,170979	0,021934	0,254962	-0,099126	2,891408	1,040820	-5,274659	-0,805571	-2,767151	-1,220194	-7,339756	22,365393	7,808889	0,021934	0,254962	-0,099126	22,905919	-0,680976	-5,274659	0,021934	0,254962	-0,099126	22,905919	-0,680976	-5,274659
11:24:25,52	0,528004	3,327889	-0,100978	0,209990	0,024989	1,170979	0,019464	0,252288	-0,099151	3,035283	0,913795	-5,312597	-0,809631	-2,771487	-1,218633	-7,336777	22,397125	7,797890	0,019464	0,252288	-0,099151	22,839911	-0,614141	-5,312597	0,019464	0,252288	-0,099151	22,839911	-0,614141	-5,312597
11:24:25,57	0,528004	3,327889	-0,100978	0,209990	0,024989	1,170979	0,025249	0,253636	-0,097590	2,994179	1,201330	-5,323597	-0,809094	-2,767985	-1,219446	-7,343292	22,368283	7,773914	0,025249	0,253636	-0,097590	22,904592	-0,780732	-5,323597	0,025249	0,253636	-0,097590	22,904592	-0,780732	-5,323597
11:24:25,62	0,528004	3,327889	-0,100978	0,209990	0,024989	1,170979	0,021948	0,254922	-0,098403	2,899056	1,038458	-5,347572	-0,808569	-2,769062	-1,219393	-7,359664	22,346369	7,845957	0,021948	0,254922	-0,098403	22,910443	-0,684475	-5,347572	0,021948	0,254922	-0,098403	22,910443	-0,684475	-5,347572
11:24:25,67	0,528004	3,327889	-0,100978	0,209990	0,024989	1,170979	0,022618	0,253929	-0,098351	2,923533	1,070078	-5,275530	-0,808580	-2,773285	-1,222134	-7,390583	22,391899	7,814856	0,022618	0,253929	-0,098351	22,856961	-0,705454	-5,275530	0,022618	0,253929	-0,098351	22,856961	-0,705454	-5,275530
11:24:25,72	0,528004	3,327889	-0,100978	0,209990	0,024989	1,170979	0,026281	0,251827	-0,101091	3,056814	1,211021	-5,306631	-0,806717	-2,768485	-1,221758	-7,328807	22,367423	7,785171	0,026281	0,251827	-0,101091	22,825227	-0,852069	-5,306631	0,026281	0,251827	-0,101091	22,825227	-0,852069	-5,306631
11:24:25,77	0,528004	3,327889	-0,100978	0,209990	0,024989	1,170979	0,021193	0,252614	-0,100715	3,025599	1,012137	-5,336315	-0,807850	-2,768320	-1,218615	-7,322568	22,408524	7,827946	0,021193	0,252614	-0,100715	22,855764	-0,651477	-5,336315	0,021193	0,252614	-0,100715	22,855764	-0,651477	-5,336315
11:24:25,82	0,528004	3,327889	-0,100978	0,209990	0,024989	1,170979	0,021617	0,253677	-0,097573	3,009012	1,019044	-5,293540	-0,809700	-2,772691	-1,220957	-7,365135	22,397177	7,818787	0,021617	0,253677	-0,097573	22,922660	-0,677862	-5,293540	0,021617	0,253677	-0,097573	22,922660	-0,677862	-5,293540
11:24:25,87	0,528004	3,327889	-0,100978	0,209990	0,024989	1,170979	0,026326	0,253094	-0,099915	3,008246	1,232752	-5,302699	-0,808516	-2,768086	-1,220199	-7,349720	22,388388	7,809083	0,026326	0,253094	-0,099915	22,876086	-0,833857	-5,302699	0,026326	0,253094	-0,099915	22,876086	-0,833857	-5,302699
11:24:25,92	0,528004	3,327889	-0,100978	0,209990	0,024989	1,170979	0,021746	0,254370	-0,099156	2,941942	1,012336	-5,312403	-0,806642	-2,769867	-1,219417	-7,306665	22,377266	7,773953	0,021746	0,254370	-0,099156	22,910021	-0,694743	-5,312403	0,021746	0,254370	-0,099156	22,910021	-0,694743	-5,312403
11:24:25,97	0,528004	3,327889	-0,100978	0,209990	0,024989	1,170979	0,022352	0,251858	-0,098375	3,084504	1,086661	-5,347534	-0,804655	-2,770866	-1,220846	-7,341411	22,394891	7,824390	0,022352	0,251858	-0,098375	22,855326	-0,667936	-5,347534	0,022352	0,251858	-0,098375	22,855326	-0,667936	-5,347534
11:24:26,02	0,528004	3,327889	-0,100978	0,209990	0,024989	1,170979	0,022224	0,249637	-0,099803	3,197886	1,041108	-5,297096	-0,809065	-2,771105	-1,217843	-7,346455	22,401013	7,822013	0,022224	0,249637	-0,099803	22,794360	-0,703451	-5,297096	0,022224	0,249637	-0,099803	22,794360	-0,703451	-5,297096
11:24:26,08	0,528004	3,327889	-0,100978	0,209990	0,024989	1,170979	0,024635	0,253337	-0,096800	3,008264	1,159076	-5,299473	-0,806191	-2,769594	-1,221687	-7,351753	22,345960	7,799138	0,024635	0,253337	-0,096800	22,895192	-0,774785	-5,299473	0,024635	0,253337	-0,096800	22,895192	-0,774785	-5,299473
11:24:26,13	0,528004	3,327889	-0,100978	0,209990	0,024989	1,170979	0,021890	0,251603	-0,100645	3,048104	1,039262	-5,322348	-0,808519	-2,770085	-1,220569	-7,353217	22,385273	7,823483	0,021890	0,251603	-0,100645	22,798915	-0,679098	-5,322348	0,021890	0,251603	-0,100645	22,798915	-0,679098	-5,322348
11:24:26,18	0,528004	3,327889	-0,100978	0,209990	0,024989	1,170979	0,023479	0,253374	-0,099527	2,989300	1,100988	-5,298003	-0,810809	-2,771907	-1,220946	-7,339005	22,421873	7,824073	0,023479	0,253374	-0,099527	22,879174	-0,742142	-5,298003	0,023479	0,253374	-0,099527	22,879174	-0,742142	-5,298003
11:24:26,23	0,528004	3,327889	-0,100978	0,209990	0,024989	1,170979	0,021010	0,253999	-0,098378	2,999387	0,993636	-5,331697	-0,807826	-2,767634	-1,219420	-7,313705	22,411640	7,789790	0,021010	0,253999	-0,098378	22,938329	-0,655680	-5,331697	0,021010	0,253999	-0,098378	22,938329	-0,655680	-5,331697
11:24:26,28	0,528004	3,327889	-0,100978	0,209990	0,024989	1,170979	0,021010	0,253999	-0,098378	2,999387	0,993636	-5,331697	-0,806634	-2,771355	-1,217441	-7,302040	22,364481	7,805990	0,021010	0,253999	-0,098378	22,938329	-0,655680	-5,331697	0,021010	0,253999	-0,098378	22,938329	-0,655680	-5,331697
11:24:26,33	0,528004	3,327889	-0,100978	0,209990	0,024989	1,170979	0,023636	0,251106	-0,096398	3,114825	1,163869	-5,315497	-0,801939	-2,787850	-1,202572	-8,425539	22,266809	8,002376	0,023636	0,251106	-0,096398	22,826650	-0,691586	-5,315497	0,023636	0,251106	-0,096398	22,826650	-0,691586	-5,315497
11:24:26,38	0,528004	3,327889	-0,100978	0,209990	0,024989	1,170979	0,035574	0,238793	-0,081529	3,108786	0,860477	-5,119111	-0,790903	-2,784932	-1,208393	-8,173484	21,463550	8,195546	0,035574	0,238793	-0,081529	21,854010	-1,932073	-5,119111	0,035574	0,238793	-0,081529	21,854010	-1,932073	-5,119111
11:24:26,43	0,528040	3,327940	-0,100987	0,209961	0,024995	1,120982	0,027529	0,230694	-0,087350	2,960309	1,062069	-4,925941	-0,790964	-2,778786	-1,204965	-7,903816	21,407901	8,143778	0,027529	0,230694	-0,087350	21,069777	-1,098973	-4,925941	0,027529	0,230694	-0,087350	21,069777	-1,098973	-4,925941
11:24:26,48	0,528040	3,327940	-0,100987	0,209961	0,024995	1,120982	0,022237	0,233820	-0,083923	2,884388	1,048229	-4,977708	-0,793311	-2,775363	-1,202705	-7,916373	21,447428	8,080913	0,022237	0,233820	-0,083923	21,239261	-0,697362	-4,977708	0,022237	0,233820	-0,083923	21,239261	-0,697362	-4,977708
11:24:26,53	0,528040	3,327940	-0,100987	0,209961	0,024995	1,120982	0,020446	0,237564	-0,081662	2,717649	0,924476	-5,040573	-0,790976	-2,775199	-1,207291	-7,899121	21,427137	8,170517	0,020446	0,237564	-0,081662	21,366431	-0,680547	-5,040573	0,020446	0,237564	-0,081662	21,366431	-0,680547	-5,040573
11:24:26,58	0,528040	3,327940	-0,100987	0,209961	0,024995	1,120982	0,019137	0,235624	-0,086248	2,809582	0,881473	-4,950969	-0,791497	-2,778815	-1,206144	-7,892829	21,449389	8,121389	0,019137	0,235624	-0,086248	21,306075	-0,620760	-4,950969	0,019137	0,235624	-0,086248	21,306075	-0,620760	-4,950969
11:24:26,63	0,528040	3,327940	-0,100987	0,209961	0,024995	1,120982	0,022529	0,234267	-0,085102	2,902559	1,052176	-5,000097	-0,794418	-2,773872	-1,201893	-7,887127	21,478645	8,119909	0,022529	0,234267	-0,085102	21,292534	-0,716324	-5,000097	0,022529	0,234267	-0,085102	21,292534	-0,716324	-5,000097
11:24:26,68	0,528040	3,327940	-0,100987	0,209961	0,024995	1,120982	0,019709	0,239269	-0,080850	2,670669	0,895838	-5,001577	-0,789106	-2,777936	-1,208862	-7,872052	21,454894	8,113859	0,019709	0,239269	-0,080850	21,453261	-0,651280	-5,001577	0,019709	0,239269	-0,080850	21,453261	-0,651280	-5,001577
11:24:26,73	0,528040	3,327940	-0,100987	0,209961	0,024995	1,120982	0,020572	0,232636	-0,087819	3,002515	0,965652	-5,007627	-0,789764	-2,775700	-1,205759	-7,901420	21,454300	8,136698	0,020572	0,232636	-0,087819	21,264475	-0,649222	-5,007627	0,020572	0,232636	-0,087819	21,264475	-0,649222	-5,007627
11:24:26,78	0,528040	3,327940	-0,100987	0,209961	0,024995	1,120982	0,018964	0,234325	-0,084716	2,899536	0,856932	-4,984789	-0,794559	-2,774883	-1,203268	-7,801128	21,455709	8,171038	0,018964	0,234325	-0,084716	21,294011	-0,631763	-4,984789	0,018964	0,234325	-0,084716	21,294011	-0,631763	-4,984789
11:24:26,83	0,528040	3,327940	-0,100987	0,209961	0,024995	1,120982	0,020655	0,238885	-0,082225	2,713735	1,030981	-4,950448	-0,789999	-2,808826	-1,195334	-9,527561	21,612902	8,331309	0,020655	0,238885	-0,082225	21,466240	-0,590406	-4,950448	0,020655	0,238885	-0,082225	21,466240	-0,590406	-4,950448
11:24:26,88	0,528040	3,327940	-0,100987	0,209961	0,024995	1,120982	0,047770	0,217965	-0,074292	3,074535	0,867263	-4,790178	-0,783353	-2,794681	-1,198043	-8,841472	20,849413	8,508192	0,047770	0,217965	-0,074292	20,184755	-2,882701	-4,790178	0,047770	0,217965	-0,074292	20,184755	-2,882701	-4,790178
11:24:26,93	0,527975	3,328013	-0,100982	0,209971	0,024957	1,070971	0,032197	0,219281	-0,077000	2,687901	1,033346	-4,613295	-0,781980	-2,794251	-1,199593	-8,742923	20,821230	8,454224	0,032197	0,219281	-0,077000	19,901495	-1,494084	-4,613295	0,032197	0,219281	-0,077000	19,901495	-1,494084	-4,613295
11:24:26,98	0,527975	3,328013	-0,100982	0,209971	0,024957	1,070971	0,031138	0,218307	-0,078550	2,763442	1,077746	-4,667263	-0,778308	-2,792930	-1,198389	-8,674600	20,815053	8,463112	0,031138	0,218307	-0,078550	19,900540	-1,366599	-4,667263	0,031138	0,218307	-0,078550	19,900540	-1,366599	-4,667263
11:24:27,03	0,527975	3,328013	-0,100982	0,209971	0,024957	1,070971	0,028158	0,215788	-0,077346	2,923223	0,985038	-4,658374	-0,781226	-2,791206	-1,195300	-8,678003	20,854177	8,452582	0,028158	0,215788	-0,077346	19,862607	-1,225367	-4,658374	0,028158	0,215788	-0,077346	19,862607	-1,225367	-4,658374
11:24:27,08	0,527975	3,328013	-0,100982	0,209971	0,024957	1,070971	0,028124	0,219177	-0,074258	2,779193	0,960751	-4,668904	-0,780071	-2,793846	-1,197251	-8,690058	20,842478	8,433945	0,028124	0,219177	-0,074258	19,984589	-1,246970	-4,668904	0,028124	0,219177	-0,074258	19,984589	-1,246970	-4,668904
11:24:27,13	0,527975	3,328013	-0,100982	0,209971	0,024957	1,070971	0,029832	0,216856	-0,076208	2,883701	1,045004	-4,687541	-0,783059	-2,793847	-1,198654	-8,674318	20,888014	8,458998	0,029832	0,216856	-0,076208	19,906935	-1,296837	-4,687541	0,029832	0,216856	-0,076208	19,906935	-1,296837	-4,687541
11:24:27,18	0,527975	3,328013	-0,100982	0,209971	0,024957	1,070971	0,031327	0,219444	-0,077611	2,796469	1,113595	-4,662488	-0,782407	-2,791735	-1,195320	-8,691796	20,878924	8,433866	0,031327	0,219444	-0,077611	20,022803	-1,345585	-4,662488	0,031327	0,219444	-0,077611	20,022803	-1,345585	-4,662488
11:24:27,23	0,527975	3,328013	-0,100982	0,209971	0,024957	1,070971	0,029172	0,219936	-0,074278	2,754277	0,990954	-4,687621	-0,779974	-2,794147	-1,196076	-8,669034	20,900888	8,430013	0,029172	0,219936	-0,074278	20,019228	-1,299075	-4,687621	0,029172	0,219936	-0,074278	20,019228	-1,299075	-4,687621
11:24:27,28	0,527975	3,328013	-0,100982	0,209971	0,024957	1,070971	0,030045	0,216622	-0,075034	2,956968	1,045045	-4,691473	-0,784127	-2,794998	-1,199143	-8,650007	20,835092	8,477183	0,030045	0,216622	-0,075034	19,961830	-1,313460	-4,691473	0,030045	0,216622	-0,075034	19,961830	-1,313460	-4,691473
11:24:27,33	0,527975	3,328013	-0,100982	0,209971	0,024957	1,070971	0,032859	0,219793	-0,078101	2,744635	1,240743	-4,644303	-0,779317	-2,791860	-1,199175	-8,618982	20,881790	8,426380	0,032859	0,219793	-0,078101	19,998380	-1,338653	-4,644303	0,032859	0,219793	-0,078101	19,998380	-1,338653	-4,644303
11:24:27,38	0,527975	3,328013	-0,100982	0,209971	0,024957	1,070971	0,027736	0,217197	-0,078132	2,935601	0,977898	-4,695107	-0,782316	-2,792331	-1,194505	-8,654969	20,895218	8,457666	0,027736	0,217197	-0,078132	19,985530	-1,199391	-4,695107	0,027736	0,217197	-0,078132	19,985530	-1,199391	-4,695107
11:24:27,43	0,527975	3,328013	-0,100982	0,209971	0,024957	1,070971	0,029643	0,219558	-0,073463	2,806431	1,039174	-4,663820	-0,785867	-2,790888	-1,198030	-8,659818	20,910867	8,440582	0,029643	0,219558	-0,073463	20,041750	-1,287800	-4,663820	0,029643	0,219558	-0,073463	20,041750	-1,287800	-4,663820
11:24:27,48	0,527975	3,328013	-0,100982	0,209971	0,024957	1,070971	0,030169	0,223355	-0,076988	2,620121	1,054522	-4,680904	-0,785259	-2,793128	-1,197616	-8,658822	20,921366	8,459809	0,030169	0,223355	-0,076988	20,153494	-1,313773	-4,680904	0,030169	0,223355	-0,076988	20,153494	-1,313773	-4,680904
11:24:27,53	0,527975	3,328013	-0,100982	0,209971	0,024957	1,070971	0,031805	0,221708	-0,076573	2,715345	1,135173	-4,661677	-0,783434	-2,788752	-1,194915	-8,633141	20,935925	8,439952	0,031805	0,221708	-0,076573	20,119444	-1,361497	-4,661677	0,031805	0,221708	-0,076573	20,119444	-1,361497	-4,661677
11:24:27,58	0,527975	3,328013	-0,100982	0,209971	0,024957	1,070971	0,027103	0,222316	-0,073872	2,709191	0,905621	-4,681534	-0,781118	-2,792301	-1,195675	-8,643522	20,889874	8,443765	0,027103	0,222316	-0,073872	20,161000	-1,221928	-4,681534	0,027103	0,222316	-0,073872	20,161000	-1,221928	-4,681534
11:24:27,63	0,527975	3,328013	-0,100982	0,209971	0,024957	1,070971	0,029018	0,218536	-0,074633	2,860667	1,019282	-4,677721	-0,783511	-2,789477	-1,196071	-8,659149	20,916527	8,464407	0,029018	0,218536	-0,074633	20,015763	-1,258665	-4,677721	0,029018	0,218536	-0,074633	20,015763	-1,258665	-4,677721
11:24:27,68	0,527975	3,328013	-0,100982	0,209971	0,024957	1,070971	0,027769	0,222020	-0,075029	2,694767	0,927475	-4,657080	-0,782304	-2,791580	-1,196454	-8,645967	20,898349	8,449283	0,027769	0,222020	-0,075029	20,123359	-1,252426	-4,657080	0,027769	0,222020	-0,075029	20,123359	-1,252426	-4,657080
11:24:27,73	0,527975	3,328013	-0,100982	0,209971	0,024957	1,070971	0,028987	0,219924	-0,075412	2,794628	1,011269	-4,672203	-0,781679	-2,792242	-1,194522	-8,654851	20,950912	8,435357	0,028987	0,219924	-0,075412	20,058652	-1,264174	-4,672203	0,028987	0,219924	-0,075412	20,058652	-1,264174	-4,672203
11:24:27,79	0,527975	3,328013	-0,100982	0,209971	0,024957	1,070971	0,029248	0,219051	-0,073479	2,881087	0,990893	-4,686130	-0,784613	-2,789629	-1,196479	-8,625615	20,908749	8,420241	0,029248	0,219051	-0,073479	20,076604	-1,305079	-4,686130	0,029248	0,219051	-0,073479	20,076604	-1,305079	-4,686130
11:24:27,83	0,527975	3,328013	-0,100982	0,209971	0,024957	1,070971	0,028452	0,222898	-0,075436	2,659148	0,995901	-4,701245	-0,784044	-2,787442	-1,195266	-8,615681	20,886663	8,486949	0,028452	0,222898	-0,075436	20,156653	-1,237585	-4,701245	0,028452	0,222898	-0,075436	20,156653	-1,237585	-4,701245
11:24:27,88	0,527975	3,328013	-0,100982	0,209971	0,024957	1,070971	0,026273	0,223499	-0,074224	2,613725	0,902235	-4,634537	-0,783973	-2,792055	-1,195231	-8,597131	20,896660	8,496075	0,026273	0,223499	-0,074224	20,158425	-1,160192	-4,634537	0,026273	0,223499	-0,074224	20,158425	-1,160192	-4,634537
11:24:27,93	0,527975	3,328013	-0,100982	0,209971	0,024957	1,070971	0,030233	0,221131	-0,074188	2,754817	1,119223	-4,625411	-0,782252	-2,790663	-1,194895	-8,636307	20,940505	8,454576	0,030233	0,221131	-0,074188	20,113594	-1,254068	-4,625411	0,030233	0,221131	-0,074188	20,113594	-1,254068	-4,625411
11:24:27,98	0,527975	3,328013	-0,100982	0,209971	0,024957	1,070971	0,028167	0,220337	-0,073853	2,814486	0,955917	-4,666911	-0,782843	-2,787049	-1,196091	-8,625410	20,933138	8,431164	0,028167	0,220337	-0,073853	20,110937	-1,255156	-4,666911	0,028167	0,220337	-0,073853	20,110937	-1,255156	-4,666911
11:24:28,03	0,527975	3,328013	-0,100982	0,209971	0,024957	1,070971	0,025332	0,222656	-0,075048	2,692987	0,821628	-4,690323	-0,784628	-2,792453	-1,194523	-8,638341	20,896007	8,428043	0,025332	0,222656	-0,075048	20,171449	-1,166914	-4,690323	0,025332	0,222656	-0,075048	20,171449	-1,166914	-4,690323
11:24:28,08	0,527975	3,328013	-0,100982	0,209971	0,024957	1,070971	0,030905	0,221499	-0,073480	2,714502	1,118803	-4,693444	-0,781709	-2,791829	-1,195697	-8,652760	20,911921	8,425167	0,030905	0,221499	-0,073480	20,102180	-1,307236	-4,693444	0,030905	0,221499	-0,073480	20,102180	-1,307236	-4,693444
11:24:28,13	0,527975	3,328013	-0,100982	0,209971	0,024957	1,070971	0,028905	0,219283	-0,074654	2,836301	0,994359	-4,696320	-0,782282	-2,790958	-1,194531	-8,642988	20,904810	8,424160	0,028905	0,219283	-0,074654	20,050032	-1,274681	-4,696320	0,028905	0,219283	-0,074654	20,050032	-1,274681	-4,696320
11:24:28,18	0,527975	3,328013	-0,100982	0,209971	0,024957	1,070971	0,028437	0,220215	-0,073489	2,786557	0,982058	-4,697327	-0,784026	-2,789684	-1,194927	-8,643069	20,948330	8,425683	0,028437	0,220215	-0,073489	20,073461	-1,250269	-4,697327	0,028437	0,220215	-0,073489	20,073461	-1,250269	-4,697327
11:24:28,23	0,527975	3,328013	-0,100982	0,209971	0,024957	1,070971	0,028206	0,222362	-0,073884	2,712553	0,948208	-4,695803	-0,783388	-2,789474	-1,198410	-8,602428	20,916370	8,421657	0,028206	0,222362	-0,073884	20,168009	-1,265975	-4,695803	0,028206	0,222362	-0,073884	20,168009	-1,265975	-4,695803
11:24:28,28	0,527975	3,328013	-0,100982	0,209971	0,024957	1,070971	0,027705	0,221915	-0,077367	2,728439	0,973343	-4,699830	-0,780500	-2,793123	-1,194129	-8,647348	20,919730	8,429269	0,027705	0,221915	-0,077367	20,148806	-1,201528	-4,699830	0,027705	0,221915	-0,077367	20,148806	-1,201528	-4,699830
11:24:28,33	0,527975	3,328013	-0,100982	0,209971	0,024957	1,070971	0,029422	0,217590	-0,073086	2,933836	1,022008	-4,692217	-0,779904	-2,792122	-1,194869	-8,631593	20,910590	8,473123	0,029422	0,217590	-0,073086	20,014620	-1,287590	-4,692217	0,029422	0,217590	-0,073086	20,014620	-1,287590	-4,692217
11:24:28,39	0,527975	3,328013	-0,100982	0,209971	0,024957	1,070971	0,028257	0,217574	-0,073827	2,934592	0,979640	-4,648363	-0,784554	-2,790735	-1,198027	-8,608195	20,934694	8,411991	0,028257	0,217574	-0,073827	20,014178	-1,238503	-4,648363	0,028257	0,217574	-0,073827	20,014178	-1,238503	-4,648363
11:24:28,44	0,527975	3,328013	-0,100982	0,209971	0,024957	1,070971	0,027087	0,218207	-0,075027	2,910289	0,934053	-4,696067	-0,779867	-2,790793	-1,196069	-8,614097	20,910398	8,425419	0,027087	0,218207	-0,075027	20,039517	-1,192252	-4,696067	0,027087	0,218207	-0,075027	20,039517	-1,192252	-4,696067
11:24:28,49	0,527975	3,328013	-0,100982	0,209971	0,024957	1,070971	0,027087	0,218207	-0,075027	2,910289	0,934053	-4,696067	-0,780979	-2,787567	-1,198398	-8,565351	20,895950	8,421314	0,027087	0,218207	-0,075027	20,039517	-1,192252	-4,696067	0,027087	0,218207	-0,075027	20,039517	-1,192252	-4,696067
11:24:28,54	0,527975	3,328013	-0,100982	0,209971	0,024957	1,070971	0,024849	0,220782	-0,077355	2,788233	0,867142	-4,700173	-0,777223	-2,807632	-1,180308	-9,557168	20,713061	8,664262	0,024849	0,220782	-0,077355	20,119624	-1,083519	-4,700173	0,024849	0,220782	-0,077355	20,119624	-1,083519	-4,700173
11:24:28,59	0,527975	3,328013	-0,100982	0,209971	0,024957	1,070971	0,040348	0,207497	-0,059266	2,824753	0,905589	-4,457225	-0,758646	-2,792090	-1,174475	-8,767026	19,783184	8,749450	0,040348	0,207497	-0,059266	19,113280	-2,261734	-4,457225	0,040348	0,207497	-0,059266	19,113280	-2,261734	-4,457225
11:24:28,64	0,527982	3,327970	-0,100997	0,209991	0,024981	1,020975	0,017600	0,199180	-0,053432	2,847010	0,871898	-4,372037	-0,759179	-2,781591	-1,181333	-8,361215	19,602650	8,745135	0,017600	0,199180	-0,053432	18,482654	-0,509683	-4,372037	0,017600	0,199180	-0,053432	18,482654	-0,509683	-4,372037
11:24:28,69	0,527982	3,327970	-0,100997	0,209991	0,024981	1,020975	0,008773	0,204891	-0,060291	2,596605	0,854626	-4,376351	-0,760849	-2,779888	-1,178592	-8,325141	19,633269	8,763421	0,008773	0,204891	-0,060291	18,680549	0,165933	-4,376351	0,008773	0,204891	-0,060291	18,680549	0,165933	-4,376351
11:24:28,74	0,527982	3,327970	-0,100997	0,209991	0,024981	1,020975	0,008134	0,207189	-0,057549	2,521688	0,837324	-4,358065	-0,762597	-2,778717	-1,179398	-8,325534	19,663764	8,735694	0,008134	0,207189	-0,057549	18,785988	0,198799	-4,358065	0,008134	0,207189	-0,057549	18,785988	0,198799	-4,358065
11:24:28,79	0,527982	3,327970	-0,100997	0,209991	0,024981	1,020975	0,007993	0,209288	-0,058356	2,438722	0,814412	-4,385793	-0,760800	-2,778974	-1,181348	-8,309768	19,658999	8,712612	0,007993	0,209288	-0,058356	18,867839	0,186944	-4,385793	0,007993	0,209288	-0,058356	18,867839	0,186944	-4,385793
11:24:28,84	0,527982	3,327970	-0,100997	0,209991	0,024981	1,020975	0,007318	0,207603	-0,060306	2,530098	0,795331	-4,408874	-0,763130	-2,780146	-1,178592	-8,315296	19,702218	8,760251	0,007318	0,207603	-0,060306	18,826944	0,220877	-4,408874	0,007318	0,207603	-0,060306	18,826944	0,220877	-4,408874
11:24:28,89	0,527982	3,327970	-0,100997	0,209991	0,024981	1,020975	0,009498	0,209035	-0,057550	2,490295	0,882287	-4,361235	-0,763639	-2,779299	-1,176661	-8,282862	19,701557	8,729689	0,009498	0,209035	-0,057550	18,899558	0,136713	-4,361235	0,009498	0,209035	-0,057550	18,899558	0,136713	-4,361235
11:24:28,94	0,527982	3,327970	-0,100997	0,209991	0,024981	1,020975	0,009019	0,209899	-0,055619	2,461001	0,885812	-4,391798	-0,761899	-2,779446	-1,178613	-8,295044	19,706552	8,721750	0,009019	0,209899	-0,055619	18,938104	0,177819	-4,391798	0,009019	0,209899	-0,055619	18,938104	0,177819	-4,391798
11:24:28,99	0,527982	3,327970	-0,100997	0,209991	0,024981	1,020975	0,008276	0,208319	-0,057571	2,541410	0,834147	-4,399736	-0,762327	-2,784109	-1,180835	-8,401351	19,682839	8,734782	0,008276	0,208319	-0,057571	18,894463	0,184452	-4,399736	0,008276	0,208319	-0,057571	18,894463	0,184452	-4,399736
11:24:29,04	0,527982	3,327970	-0,100997	0,209991	0,024981	1,020975	0,012528	0,206358	-0,059793	2,569676	0,975031	-4,386704	-0,768976	-2,805273	-1,166240	-9,790907	19,834791	8,898229	0,012528	0,206358	-0,059793	18,768814	-0,008427	-4,386704	0,012528	0,206358	-0,059793	18,768814	-0,008427	-4,386704
11:24:29,09	0,527982	3,327970	-0,100997	0,209991	0,024981	1,020975	0,034181	0,201534	-0,045197	2,257340	0,821626	-4,223258	-0,748522	-2,800640	-1,168568	-9,302218	19,128575	9,103945	0,034181	0,201534	-0,045197	18,077794	-1,861601	-4,223258	0,034181	0,201534	-0,045197	18,077794	-1,861601	-4,223258
11:24:29,14	0,527989	3,327983	-0,100962	0,209992	0,025003	0,970965	0,019942	0,186138	-0,047526	2,690716	0,857536	-4,017542	-0,749442	-2,795739	-1,170493	-9,154844	19,088005	9,068954	0,019942	0,186138	-0,047526	17,302524	-0,707949	-4,017542	0,019942	0,186138	-0,047526	17,302524	-0,707949	-4,017542
11:24:29,19	0,527989	3,327983	-0,100962	0,209992	0,025003	0,970965	0,016158	0,189385	-0,049450	2,560399	0,808633	-4,052533	-0,752291	-2,796471	-1,170082	-9,130093	19,143441	9,084160	0,016158	0,189385	-0,049450	17,427135	-0,459734	-4,052533	0,016158	0,189385	-0,049450	17,427135	-0,459734	-4,052533
11:24:29,24	0,527989	3,327983	-0,100962	0,209992	0,025003	0,970965	0,018216	0,191486	-0,049040	2,511526	0,909397	-4,037327	-0,750513	-2,795356	-1,173221	-9,119407	19,138539	9,042669	0,018216	0,191486	-0,049040	17,543199	-0,520570	-4,037327	0,018216	0,191486	-0,049040	17,543199	-0,520570	-4,037327
11:24:29,29	0,527989	3,327983	-0,100962	0,209992	0,025003	0,970965	0,016362	0,190504	-0,052178	2,563719	0,824682	-4,078817	-0,753916	-2,795476	-1,166240	-9,091272	19,183708	9,009903	0,016362	0,190504	-0,052178	17,518258	-0,459727	-4,078817	0,016362	0,190504	-0,052178	17,518258	-0,459727	-4,078817
11:24:29,34	0,527989	3,327983	-0,100962	0,209992	0,025003	0,970965	0,018167	0,193390	-0,045198	2,466790	0,920306	-4,111584	-0,749820	-2,795082	-1,168535	-9,084044	19,155464	9,049847	0,018167	0,193390	-0,045198	17,647942	-0,505770	-4,111584	0,018167	0,193390	-0,045198	17,647942	-0,505770	-4,111584
11:24:29,39	0,527989	3,327983	-0,100962	0,209992	0,025003	0,970965	0,015778	0,190040	-0,047492	2,620154	0,816469	-4,071639	-0,752149	-2,794949	-1,169277	-9,072339	19,179043	9,094158	0,015778	0,190040	-0,047492	17,538317	-0,422085	-4,071639	0,015778	0,190040	-0,047492	17,538317	-0,422085	-4,071639
11:24:29,44	0,527989	3,327983	-0,100962	0,209992	0,025003	0,970965	0,016827	0,192124	-0,048235	2,538089	0,869385	-4,027329	-0,753241	-2,794420	-1,168541	-9,041286	19,180948	9,025509	0,016827	0,192124	-0,048235	17,619800	-0,451547	-4,027329	0,016827	0,192124	-0,048235	17,619800	-0,451547	-4,027329
11:24:29,49	0,527989	3,327983	-0,100962	0,209992	0,025003	0,970965	0,016915	0,193334	-0,047499	2,492325	0,899911	-4,095977	-0,756251	-2,796702	-1,168139	-9,080118	19,197611	9,059255	0,016915	0,193334	-0,047499	17,669052	-0,427943	-4,095977	0,016915	0,193334	-0,047499	17,669052	-0,427943	-4,095977
11:24:29,54	0,527989	3,327983	-0,100962	0,209992	0,025003	0,970965	0,020397	0,194800	-0,047097	2,411107	1,038980	-4,062232	-0,753217	-2,797607	-1,168525	-9,044619	19,200597	9,030540	0,020397	0,194800	-0,047097	17,702915	-0,562160	-4,062232	0,020397	0,194800	-0,047097	17,702915	-0,562160	-4,062232
11:24:29,59	0,527989	3,327983	-0,100962	0,209992	0,025003	0,970965	0,019663	0,191719	-0,047482	2,591638	1,030085	-4,090947	-0,750402	-2,795122	-1,170887	-9,090117	19,187200	9,028025	0,019663	0,191719	-0,047482	17,641612	-0,513471	-4,090947	0,019663	0,191719	-0,047482	17,641612	-0,513471	-4,090947
11:24:29,64	0,527989	3,327983	-0,100962	0,209992	0,025003	0,970965	0,016103	0,190524	-0,049844	2,619433	0,812271	-4,093461	-0,752120	-2,795117	-1,168528	-9,061504	19,166023	9,049547	0,016103	0,190524	-0,049844	17,575590	-0,451839	-4,093461	0,016103	0,190524	-0,049844	17,575590	-0,451839	-4,093461
11:24:29,69	0,527989	3,327983	-0,100962	0,209992	0,025003	0,970965	0,016958	0,192014	-0,047485	2,537914	0,892097	-4,071940	-0,753205	-2,794390	-1,166607	-9,035426	19,197187	9,010267	0,016958	0,192014	-0,047485	17,611045	-0,439128	-4,071940	0,016958	0,192014	-0,047485	17,611045	-0,439128	-4,071940
11:24:29,74	0,527989	3,327983	-0,100962	0,209992	0,025003	0,970965	0,016871	0,193318	-0,045564	2,510179	0,894556	-4,111219	-0,755574	-2,798732	-1,169291	-9,055637	19,233947	9,050993	0,016871	0,193318	-0,045564	17,685606	-0,429810	-4,111219	0,016871	0,193318	-0,045564	17,685606	-0,429810	-4,111219
11:24:29,79	0,527989	3,327983	-0,100962	0,209992	0,025003	0,970965	0,021815	0,193198	-0,048248	2,538102	1,115785	-4,070493	-0,752711	-2,797284	-1,168134	-9,077185	19,191515	9,054706	0,021815	0,193198	-0,048248	17,704179	-0,596721	-4,070493	0,021815	0,193198	-0,048248	17,704179	-0,596721	-4,070493
11:24:29,84	0,527989	3,327983	-0,100962	0,209992	0,025003	0,970965	0,019130	0,191443	-0,047091	2,581881	0,978721	-4,066780	-0,754369	-2,798431	-1,165418	-9,042491	19,202755	9,023529	0,019130	0,191443	-0,047091	17,610130	-0,523015	-4,066780	0,019130	0,191443	-0,047091	17,610130	-0,523015	-4,066780
11:24:29,89	0,527989	3,327983	-0,100962	0,209992	0,025003	0,970965	0,020953	0,192306	-0,044375	2,564084	1,097927	-4,097957	-0,751963	-2,794159	-1,166184	-9,011982	19,224372	9,039960	0,020953	0,192306	-0,044375	17,660082	-0,546891	-4,097957	0,020953	0,192306	-0,044375	17,660082	-0,546891	-4,097957
11:24:29,94	0,527989	3,327983	-0,100962	0,209992	0,025003	0,970965	0,016050	0,192358	-0,045141	2,595352	0,858593	-4,081527	-0,753803	-2,793858	-1,168147	-9,038924	19,216017	9,036045	0,016050	0,192358	-0,045141	17,695438	-0,401352	-4,081527	0,016050	0,192358	-0,045141	17,695438	-0,401352	-4,081527
11:24:29,99	0,527989	3,327983	-0,100962	0,209992	0,025003	0,970965	0,016709	0,194102	-0,047104	2,483945	0,873702	-4,085442	-0,753236	-2,792489	-1,168157	-9,032417	19,174359	9,025260	0,016709	0,194102	-0,047104	17,720952	-0,437969	-4,085442	0,016709	0,194102	-0,047104	17,720952	-0,437969	-4,085442
11:24:30,04	0,527989	3,327983	-0,100962	0,209992	0,025003	0,970965	0,015241	0,194296	-0,047114	2,441055	0,823796	-4,096226	-0,749752	-2,795434	-1,169317	-9,068878	19,197588	9,032096	0,015241	0,194296	-0,047114	17,693260	-0,372585	-4,096226	0,015241	0,194296	-0,047114	17,693260	-0,372585	-4,096226
11:24:30,09	0,527989	3,327983	-0,100962	0,209992	0,025003	0,970965	0,016048	0,189806	-0,048275	2,676397	0,822609	-4,089391	-0,755026	-2,797833	-1,167395	-9,079621	19,228000	9,006518	0,016048	0,189806	-0,048275	17,576173	-0,437182	-4,089391	0,016048	0,189806	-0,048275	17,576173	-0,437182	-4,089391
11:24:30,14	0,527989	3,327983	-0,100962	0,209992	0,025003	0,970965	0,020763	0,193174	-0,046352	2,522247	1,043260	-4,114969	-0,754321	-2,795803	-1,168890	-8,996620	19,183069	9,044320	0,020763	0,193174	-0,046352	17,686382	-0,586628	-4,114969	0,020763	0,193174	-0,046352	17,686382	-0,586628	-4,114969
11:24:30,19	0,527989	3,327983	-0,100962	0,209992	0,025003	0,970965	0,018652	0,193578	-0,047848	2,503815	1,027845	-4,077167	-0,754992	-2,798061	-1,170075	-9,040961	19,185810	9,035442	0,018652	0,193578	-0,047848	17,699683	-0,436346	-4,077167	0,018652	0,193578	-0,047848	17,699683	-0,436346	-4,077167
11:24:30,24	0,527989	3,327983	-0,100962	0,209992	0,025003	0,970965	0,020944	0,193030	-0,049032	2,512487	1,107237	-4,086044	-0,752598	-2,792643	-1,168932	-9,016268	19,194386	9,016605	0,020944	0,193030	-0,049032	17,665379	-0,536844	-4,086044	0,020944	0,193030	-0,049032	17,665379	-0,536844	-4,086044
11:24:30,29	0,527989	3,327983	-0,100962	0,209992	0,025003	0,970965	0,015054	0,193666	-0,047889	2,499236	0,818091	-4,104882	-0,750888	-2,795652	-1,168143	-9,047003	19,183445	9,030475	0,015054	0,193666	-0,047889	17,701982	-0,363682	-4,104882	0,015054	0,193666	-0,047889	17,701982	-0,363682	-4,104882
11:24:30,34	0,527989	3,327983	-0,100962	0,209992	0,025003	0,970965	0,016805	0,190680	-0,047100	2,629633	0,887993	-4,091012	-0,753900	-2,793886	-1,167790	-9,084299	19,209537	9,021530	0,016805	0,190680	-0,047100	17,598026	-0,431228	-4,091012	0,016805	0,190680	-0,047100	17,598026	-0,431228	-4,091012
11:24:30,39	0,527989	3,327983	-0,100962	0,209992	0,025003	0,970965	0,016782	0,194171	-0,046747	2,452041	0,841441	-4,099956	-0,751395	-2,794595	-1,167355	-9,013889	19,202249	9,030327	0,016782	0,194171	-0,046747	17,694491	-0,475959	-4,099956	0,016782	0,194171	-0,046747	17,694491	-0,475959	-4,099956
11:24:30,44	0,527989	3,327983	-0,100962	0,209992	0,025003	0,970965	0,016144	0,191647	-0,046313	2,612177	0,872855	-4,091160	-0,752006	-2,795595	-1,167370	-9,029732	19,204930	9,015795	0,016144	0,191647	-0,046313	17,656501	-0,394415	-4,091160	0,016144	0,191647	-0,046313	17,656501	-0,394415	-4,091160
11:24:30,49	0,527989	3,327983	-0,100962	0,209992	0,025003	0,970965	0,017315	0,191677	-0,046328	2,605019	0,918701	-4,105691	-0,755523	-2,793471	-1,170475	-9,014577	19,223841	9,032377	0,017315	0,191677	-0,046328	17,651695	-0,440515	-4,105691	0,017315	0,191677	-0,046328	17,651695	-0,440515	-4,105691
11:24:30,54	0,527989	3,327983	-0,100962	0,209992	0,025003	0,970965	0,017234	0,195785	-0,049432	2,415379	0,918187	-4,089110	-0,752584	-2,793524	-1,168931	-9,031996	19,252830	9,023355	0,017234	0,195785	-0,049432	17,784500	-0,434714	-4,089110	0,017234	0,195785	-0,049432	17,784500	-0,434714	-4,089110
11:24:30,60	0,527989	3,327983	-0,100962	0,209992	0,025003	0,970965	0,015810	0,193214	-0,047888	2,565488	0,814541	-4,098132	-0,749904	-2,796416	-1,166818	-9,054339	19,231555	9,045877	0,015810	0,193214	-0,047888	17,732755	-0,426549	-4,098132	0,015810	0,193214	-0,047888	17,732755	-0,426549	-4,098132
11:24:30,65	0,527989	3,327983	-0,100962	0,209992	0,025003	0,970965	0,018923	0,192812	-0,045936	2,562177	0,968863	-4,090626	-0,753807	-2,797062	-1,168924	-9,053630	19,229140	9,026923	0,018923	0,192812	-0,045936	17,697897	-0,516616	-4,090626	0,018923	0,192812	-0,045936	17,697897	-0,516616	-4,090626
11:24:30,70	0,527989	3,327983	-0,100962	0,209992	0,025003	0,970965	0,019486	0,192504	-0,047881	2,571079	0,998817	-4,094564	-0,756144	-2,794416	-1,171644	-9,030280	19,226512	9,033088	0,019486	0,192504	-0,047881	17,682605	-0,530861	-4,094564	0,019486	0,192504	-0,047881	17,682605	-0,530861	-4,094564
11:24:30,75	0,527989	3,327983	-0,100962	0,209992	0,025003	0,970965	0,018362	0,195850	-0,050602	2,406459	0,961908	-4,088398	-0,752863	-2,827936	-1,154891	-10,740411	19,385143	9,285826	0,018362	0,195850	-0,050602	17,780686	-0,479541	-4,088398	0,018362	0,195850	-0,050602	17,780686	-0,479541	-4,088398
11:24:30,80	0,527989	3,327983	-0,100962	0,209992	0,025003	0,970965	0,045752	0,176249	-0,033849	2,708034	0,825830	-3,835661	-0,749466	-2,827097	-1,141176	-10,719458	18,923223	9,414591	0,045752	0,176249	-0,033849	16,543567	-2,765694	-3,835661	0,045752	0,176249	-0,033849	16,543567	-2,765694	-3,835661
11:24:30,85	0,527935	3,327986	-0,100973	0,209967	0,024987	0,920984	0,043327	0,173727	-0,020133	2,449629	0,948830	-3,706896	-0,749748	-2,814588	-1,148981	-10,355744	18,804393	9,351827	0,043327	0,173727	-0,020133	16,087173	-2,452323	-3,706896	0,043327	0,173727	-0,020133	16,087173	-2,452323	-3,706896
11:24:30,90	0,527935	3,327986	-0,100973	0,209967	0,024987	0,920984	0,032635	0,180225	-0,027939	2,190675	0,767242	-3,769659	-0,750887	-2,817838	-1,145472	-10,364890	18,839152	9,355065	0,032635	0,180225	-0,027939	16,338319	-1,794581	-3,769659	0,032635	0,180225	-0,027939	16,338319	-1,794581	-3,769659
11:24:30,95	0,527935	3,327986	-0,100973	0,209967	0,024987	0,920984	0,036019	0,179587	-0,024430	2,249384	0,917927	-3,766421	-0,746138	-2,812487	-1,141984	-10,340446	18,837250	9,349400	0,036019	0,179587	-0,024430	16,346940	-1,909567	-3,766421	0,036019	0,179587	-0,024430	16,346940	-1,909567	-3,766421
11:24:31,00	0,527935	3,327986	-0,100973	0,209967	0,024987	0,920984	0,029010	0,178149	-0,020941	2,334702	0,575590	-3,772087	-0,747857	-2,814636	-1,145826	-10,316575	18,851727	9,385256	0,029010	0,178149	-0,020941	16,319424	-1,701714	-3,772087	0,029010	0,178149	-0,020941	16,319424	-1,701714	-3,772087
11:24:31,05	0,527935	3,327986	-0,100973	0,209967	0,024987	0,920984	0,031730	0,178563	-0,024783	2,337656	0,730461	-3,736230	-0,748417	-2,816169	-1,149762	-10,312221	18,860710	9,310048	0,031730	0,178563	-0,024783	16,354863	-1,760357	-3,736230	0,031730	0,178563	-0,024783	16,354863	-1,760357	-3,736230
11:24:31,10	0,527935	3,327986	-0,100973	0,209967	0,024987	0,920984	0,033338	0,178282	-0,028719	2,362209	0,813352	-3,811439	-0,747739	-2,814454	-1,147017	-10,276113	18,880762	9,328401	0,033338	0,178282	-0,028719	16,357382	-1,803689	-3,811439	0,033338	0,178282	-0,028719	16,357382	-1,803689	-3,811439
11:24:31,15	0,527935	3,327986	-0,100973	0,209967	0,024987	0,920984	0,031514	0,178553	-0,025975	2,383580	0,739725	-3,793085	-0,752516	-2,813768	-1,146287	-10,318209	18,908343	9,304323	0,031514	0,178553	-0,025975	16,399960	-1,734097	-3,793085	0,031514	0,178553	-0,025975	16,399960	-1,734097	-3,793085
11:24:31,20	0,527935	3,327986	-0,100973	0,209967	0,024987	0,920984	0,033308	0,183032	-0,025245	2,153487	0,782805	-3,817163	-0,749950	-2,813822	-1,143824	-10,209579	18,869177	9,320269	0,033308	0,183032	-0,025245	16,521502	-1,831904	-3,817163	0,033308	0,183032	-0,025245	16,521502	-1,831904	-3,817163
11:24:31,25	0,527935	3,327986	-0,100973	0,209967	0,024987	0,920984	0,032073	0,180783	-0,022781	2,290831	0,832200	-3,801217	-0,752886	-2,842213	-1,142766	-11,719554	19,107979	9,512500	0,032073	0,180783	-0,022781	16,482300	-1,685494	-3,801217	0,032073	0,180783	-0,022781	16,482300	-1,685494	-3,801217
11:24:31,30	0,527935	3,327986	-0,100973	0,209967	0,024987	0,920984	0,058128	0,169130	-0,021723	2,348587	0,759992	-3,608986	-0,731828	-2,831313	-1,138502	-11,114813	18,084216	9,660268	0,058128	0,169130	-0,021723	15,625328	-3,803033	-3,608986	0,058128	0,169130	-0,021723	15,625328	-3,803033	-3,608986
11:24:31,35	0,527922	3,327951	-0,100997	0,209970	0,024976	0,870947	0,038159	0,156343	-0,017459	2,429287	0,757219	-3,461218	-0,733443	-2,824006	-1,142608	-10,718562	18,029270	9,686810	0,038159	0,156343	-0,017459	14,702234	-2,238258	-3,461218	0,038159	0,156343	-0,017459	14,702234	-2,238258	-3,461218
11:24:31,40	0,527922	3,327951	-0,100997	0,209970	0,024976	0,870947	0,032638	0,161396	-0,021566	2,317094	0,840762	-3,434676	-0,734500	-2,817127	-1,145358	-10,653342	18,059949	9,650873	0,032638	0,161396	-0,021566	14,986668	-1,721315	-3,434676	0,032638	0,161396	-0,021566	14,986668	-1,721315	-3,434676
11:24:31,45	0,527922	3,327951	-0,100997	0,209970	0,024976	0,870947	0,027209	0,165750	-0,024316	2,149853	0,599599	-3,470614	-0,735662	-2,820228	-1,144960	-10,667666	18,097865	9,656177	0,027209	0,165750	-0,024316	15,161234	-1,536306	-3,470614	0,027209	0,165750	-0,024316	15,161234	-1,536306	-3,470614
11:24:31,50	0,527922	3,327951	-0,100997	0,209970	0,024976	0,870947	0,030475	0,165207	-0,023918	2,203792	0,738090	-3,465310	-0,734484	-2,824886	-1,142232	-10,688842	18,105889	9,649659	0,030475	0,165207	-0,023918	15,172504	-1,654228	-3,465310	0,030475	0,165207	-0,023918	15,172504	-1,654228	-3,465310
11:24:31,55	0,527922	3,327951	-0,100997	0,209970	0,024976	0,870947	0,033921	0,161857	-0,021190	2,374338	0,894902	-3,471828	-0,729139	-2,819522	-1,141843	-10,635813	18,046106	9,638991	0,033921	0,161857	-0,021190	15,080096	-1,767884	-3,471828	0,033921	0,161857	-0,021190	15,080096	-1,767884	-3,471828
11:24:31,60	0,527922	3,327951	-0,100997	0,209970	0,024976	0,870947	0,026603	0,159911	-0,020800	2,450278	0,590187	-3,482496	-0,735028	-2,822625	-1,143786	-10,655836	18,095367	9,645324	0,026603	0,159911	-0,020800	15,003266	-1,498144	-3,482496	0,026603	0,159911	-0,020800	15,003266	-1,498144	-3,482496
11:24:31,65	0,527922	3,327951	-0,100997	0,209970	0,024976	0,870947	0,032235	0,163459	-0,022743	2,298424	0,841082	-3,476163	-0,735041	-2,823342	-1,143013	-10,664696	18,092180	9,639889	0,032235	0,163459	-0,022743	15,129941	-1,689364	-3,476163	0,032235	0,163459	-0,022743	15,129941	-1,689364	-3,476163
11:24:31,70	0,527922	3,327951	-0,100997	0,209970	0,024976	0,870947	0,032862	0,163111	-0,021971	2,309295	0,867605	-3,481597	-0,735034	-2,822479	-1,143802	-10,666581	18,114800	9,631552	0,032862	0,163111	-0,021971	15,113547	-1,712058	-3,481597	0,032862	0,163111	-0,021971	15,113547	-1,712058	-3,481597
11:24:31,75	0,527922	3,327951	-0,100997	0,209970	0,024976	0,870947	0,032111	0,163537	-0,022759	2,305832	0,815635	-3,489935	-0,733789	-2,819892	-1,143012	-10,626402	18,106138	9,635825	0,032111	0,163537	-0,022759	15,143461	-1,705111	-3,489935	0,032111	0,163537	-0,022759	15,143461	-1,705111	-3,489935
11:24:31,80	0,527922	3,327951	-0,100997	0,209970	0,024976	0,870947	0,029248	0,163752	-0,021969	2,307232	0,705890	-3,485661	-0,734988	-2,823799	-1,142997	-10,649986	18,121405	9,650296	0,029248	0,163752	-0,021969	15,161751	-1,590117	-3,485661	0,029248	0,163752	-0,021969	15,161751	-1,590117	-3,485661
11:24:31,85	0,527922	3,327951	-0,100997	0,209970	0,024976	0,870947	0,033231	0,162836	-0,021954	2,356262	0,884947	-3,471191	-0,736684	-2,822826	-1,142225	-10,622802	18,135747	9,635322	0,033231	0,162836	-0,021954	15,138923	-1,723724	-3,471191	0,033231	0,162836	-0,021954	15,138923	-1,723724	-3,471191
11:24:31,90	0,527922	3,327951	-0,100997	0,209970	0,024976	0,870947	0,033237	0,164793	-0,021182	2,280557	0,901601	-3,486165	-0,737922	-2,822072	-1,143003	-10,647822	18,144254	9,655604	0,033237	0,164793	-0,021182	15,216772	-1,707497	-3,486165	0,033237	0,164793	-0,021182	15,216772	-1,707497	-3,486165
11:24:31,95	0,527922	3,327951	-0,100997	0,209970	0,024976	0,870947	0,033203	0,166242	-0,021961	2,200054	0,873914	-3,465883	-0,736770	-2,821003	-1,139141	-10,659591	18,122768	9,633663	0,033203	0,166242	-0,021961	15,250034	-1,732517	-3,465883	0,033203	0,166242	-0,021961	15,250034	-1,732517	-3,465883
11:24:32,00	0,527922	3,327951	-0,100997	0,209970	0,024976	0,870947	0,031701	0,165778	-0,018099	2,199663	0,796358	-3,487823	-0,736779	-2,822645	-1,143012	-10,667497	18,148733	9,651222	0,031701	0,165778	-0,018099	15,213260	-1,692162	-3,487823	0,031701	0,165778	-0,018099	15,213260	-1,692162	-3,487823
11:24:32,05	0,527922	3,327951	-0,100997	0,209970	0,024976	0,870947	0,033127	0,164965	-0,021969	2,260491	0,850677	-3,470264	-0,740302	-2,820163	-1,140326	-10,667214	18,157988	9,625415	0,033127	0,164965	-0,021969	15,210240	-1,749779	-3,470264	0,033127	0,164965	-0,021969	15,210240	-1,749779	-3,470264
11:24:32,10	0,527922	3,327951	-0,100997	0,209970	0,024976	0,870947	0,032740	0,169257	-0,019283	2,045471	0,826160	-3,496072	-0,732978	-2,821088	-1,142887	-10,596524	18,113452	9,646540	0,032740	0,169257	-0,019283	15,332130	-1,743900	-3,496072	0,032740	0,169257	-0,019283	15,332130	-1,743900	-3,496072
11:24:32,15	0,527922	3,327951	-0,100997	0,209970	0,024976	0,870947	0,029878	0,162452	-0,021844	2,396070	0,760865	-3,474946	-0,736693	-2,820655	-1,142212	-10,624453	18,155133	9,665343	0,029878	0,162452	-0,021844	15,148591	-1,584592	-3,474946	0,029878	0,162452	-0,021844	15,148591	-1,584592	-3,474946
11:24:32,21	0,527922	3,327951	-0,100997	0,209970	0,024976	0,870947	0,031361	0,165886	-0,021170	2,239673	0,792952	-3,456143	-0,735540	-2,820933	-1,138366	-10,642285	18,133686	9,619051	0,031361	0,165886	-0,021170	15,261706	-1,668919	-3,456143	0,031361	0,165886	-0,021170	15,261706	-1,668919	-3,456143
11:24:32,26	0,527922	3,327951	-0,100997	0,209970	0,024976	0,870947	0,031025	0,164748	-0,017323	2,271338	0,770740	-3,502436	-0,735554	-2,821893	-1,146902	-10,635848	18,140009	9,629082	0,031025	0,164748	-0,017323	15,204069	-1,664724	-3,502436	0,031025	0,164748	-0,017323	15,204069	-1,664724	-3,502436
11:24:32,31	0,527922	3,327951	-0,100997	0,209970	0,024976	0,870947	0,031863	0,164280	-0,025860	2,304377	0,816754	-3,492404	-0,738458	-2,822205	-1,142253	-10,642802	18,182533	9,617448	0,031863	0,164280	-0,025860	15,200358	-1,684530	-3,492404	0,031863	0,164280	-0,025860	15,200358	-1,684530	-3,492404
11:24:32,36	0,527922	3,327951	-0,100997	0,209970	0,024976	0,870947	0,033586	0,166639	-0,021210	2,215039	0,879023	-3,504038	-0,737357	-2,819719	-1,142630	-10,654088	18,144728	9,651058	0,033586	0,166639	-0,021210	15,296232	-1,757452	-3,504038	0,033586	0,166639	-0,021210	15,296232	-1,757452	-3,504038
11:24:32,41	0,527922	3,327951	-0,100997	0,209970	0,024976	0,870947	0,030883	0,166928	-0,021588	2,161626	0,747599	-3,470428	-0,735578	-2,819727	-1,144941	-10,648842	18,165962	9,672777	0,030883	0,166928	-0,021588	15,265508	-1,676695	-3,470428	0,030883	0,166928	-0,021588	15,265508	-1,676695	-3,470428
11:24:32,46	0,527922	3,327951	-0,100997	0,209970	0,024976	0,870947	0,030000	0,165384	-0,023899	2,262971	0,695612	-3,448709	-0,736135	-2,820170	-1,144213	-10,644903	18,165292	9,604278	0,030000	0,165384	-0,023899	15,245581	-1,659372	-3,448709	0,030000	0,165384	-0,023899	15,245581	-1,659372	-3,448709
11:24:32,51	0,527922	3,327951	-0,100997	0,209970	0,024976	0,870947	0,030662	0,165645	-0,023170	2,250753	0,733798	-3,517208	-0,738454	-2,823862	-1,143013	-10,627461	18,137201	9,620901	0,030662	0,165645	-0,023170	15,253905	-1,673176	-3,517208	0,030662	0,165645	-0,023170	15,253905	-1,673176	-3,517208
11:24:32,56	0,527922	3,327951	-0,100997	0,209970	0,024976	0,870947	0,035018	0,165808	-0,021971	2,226709	0,989481	-3,500585	-0,733764	-2,821037	-1,141451	-10,631753	18,138686	9,640652	0,035018	0,165808	-0,021971	15,242599	-1,759471	-3,500585	0,035018	0,165808	-0,021971	15,242599	-1,759471	-3,500585
11:24:32,61	0,527922	3,327951	-0,100997	0,209970	0,024976	0,870947	0,030227	0,163158	-0,020409	2,363617	0,735883	-3,480834	-0,736036	-2,819581	-1,143013	-10,596865	18,165300	9,622540	0,030227	0,163158	-0,020409	15,171530	-1,636965	-3,480834	0,030227	0,163158	-0,020409	15,171530	-1,636965	-3,480834
11:24:32,66	0,527922	3,327951	-0,100997	0,209970	0,024976	0,870947	0,030103	0,165853	-0,021971	2,263962	0,746298	-3,498947	-0,737285	-2,820918	-1,144562	-10,625694	18,157690	9,642501	0,030103	0,165853	-0,021971	15,283444	-1,616749	-3,498947	0,030103	0,165853	-0,021971	15,283444	-1,616749	-3,498947
11:24:32,71	0,527922	3,327951	-0,100997	0,209970	0,024976	0,870947	0,031885	0,166267	-0,023520	2,221438	0,817829	-3,478985	-0,734341	-2,822735	-1,142224	-10,628141	18,134907	9,635768	0,031885	0,166267	-0,023520	15,273404	-1,685149	-3,478985	0,031885	0,166267	-0,023520	15,273404	-1,685149	-3,478985
11:24:32,76	0,527922	3,327951	-0,100997	0,209970	0,024976	0,870947	0,031986	0,162808	-0,021181	2,380342	0,832367	-3,485719	-0,740177	-2,820580	-1,143011	-10,612760	18,183879	9,636968	0,031986	0,162808	-0,021181	15,160793	-1,678560	-3,485719	0,031986	0,162808	-0,021181	15,160793	-1,678560	-3,485719
11:24:32,81	0,527922	3,327951	-0,100997	0,209970	0,024976	0,870947	0,033038	0,168941	-0,021969	2,111541	0,875888	-3,484518	-0,736130	-2,821046	-1,144550	-10,626219	18,132978	9,656423	0,033038	0,168941	-0,021969	15,373411	-1,717595	-3,484518	0,033038	0,168941	-0,021969	15,373411	-1,717595	-3,484518
11:24:32,86	0,527922	3,327951	-0,100997	0,209970	0,024976	0,870947	0,031418	0,165202	-0,023507	2,255150	0,805461	-3,465063	-0,737419	-2,822631	-1,138529	-10,638955	18,169981	9,651196	0,031418	0,165202	-0,023507	15,223520	-1,660880	-3,465063	0,031418	0,165202	-0,023507	15,223520	-1,660880	-3,465063
11:24:32,91	0,527922	3,327951	-0,100997	0,209970	0,024976	0,870947	0,033436	0,165527	-0,017487	2,263947	0,880823	-3,470291	-0,737715	-2,820319	-1,135191	-10,565849	18,160563	9,665361	0,033436	0,165527	-0,017487	15,257800	-1,743866	-3,470291	0,033436	0,165527	-0,017487	15,257800	-1,743866	-3,470291
11:24:32,96	0,527922	3,327951	-0,100997	0,209970	0,024976	0,870947	0,031581	0,166939	-0,014149	2,218916	0,852400	-3,456125	-0,722882	-2,839167	-1,133860	-11,619658	17,698588	9,873538	0,031581	0,166939	-0,014149	15,323617	-1,626695	-3,456125	0,031581	0,166939	-0,014149	15,323617	-1,626695	-3,456125
11:24:33,01	0,527922	3,327951	-0,100997	0,209970	0,024976	0,870947	0,040488	0,144669	-0,012817	2,449988	0,633910	-3,247949	-0,715577	-2,833966	-1,134054	-11,417573	17,136787	10,020352	0,040488	0,144669	-0,012817	13,806467	-2,544360	-3,247949	0,040488	0,144669	-0,012817	13,806467	-2,544360	-3,247949
11:24:33,06	0,527960	3,327978	-0,100997	0,209984	0,024983	0,820996	0,032331	0,140944	-0,013012	2,258189	0,665657	-3,101135	-0,716058	-2,824610	-1,137466	-11,022535	17,004950	9,947618	0,032331	0,140944	-0,013012	13,322267	-1,872289	-3,101135	0,032331	0,140944	-0,013012	13,322267	-1,872289	-3,101135
11:24:33,11	0,527960	3,327978	-0,100997	0,209984	0,024983	0,820996	0,024468	0,146037	-0,016424	2,076660	0,664860	-3,173869	-0,720125	-2,827625	-1,133963	-11,024834	17,043163	9,945584	0,024468	0,146037	-0,016424	13,540596	-1,255912	-3,173869	0,024468	0,146037	-0,016424	13,540596	-1,255912	-3,173869
11:24:33,16	0,527960	3,327978	-0,100997	0,209984	0,024983	0,820996	0,029113	0,148053	-0,012921	2,003809	0,885303	-3,175903	-0,718253	-2,827846	-1,131596	-10,986292	17,064517	9,964102	0,029113	0,148053	-0,012921	13,625945	-1,400103	-3,175903	0,029113	0,148053	-0,012921	13,625945	-1,400103	-3,175903
11:24:33,21	0,527960	3,327978	-0,100997	0,209984	0,024983	0,820996	0,028369	0,146321	-0,010553	2,131618	0,869280	-3,157384	-0,719314	-2,823949	-1,130044	-10,928708	17,072816	9,948692	0,028369	0,146321	-0,010553	13,617820	-1,357666	-3,157384	0,028369	0,146321	-0,010553	13,617820	-1,357666	-3,157384
11:24:33,26	0,527960	3,327978	-0,100997	0,209984	0,024983	0,820996	0,025524	0,149188	-0,009002	2,018515	0,767060	-3,172795	-0,714718	-2,826685	-1,134276	-10,981620	17,094015	10,015865	0,025524	0,149188	-0,009002	13,729774	-1,236554	-3,172795	0,025524	0,149188	-0,009002	13,729774	-1,236554	-3,172795
11:24:33,31	0,527960	3,327978	-0,100997	0,209984	0,024983	0,820996	0,025596	0,143839	-0,013233	2,288545	0,714379	-3,105622	-0,718209	-2,825496	-1,135067	-10,959032	17,093520	9,996291	0,025596	0,143839	-0,013233	13,579939	-1,294885	-3,105622	0,025596	0,143839	-0,013233	13,579939	-1,294885	-3,105622
11:24:33,36	0,527960	3,327978	-0,100997	0,209984	0,024983	0,820996	0,026312	0,147458	-0,014025	2,111259	0,771418	-3,125196	-0,721088	-2,824794	-1,130414	-10,938429	17,097047	9,978432	0,026312	0,147458	-0,014025	13,686689	-1,294047	-3,125196	0,026312	0,147458	-0,014025	13,686689	-1,294047	-3,125196
11:24:33,41	0,527960	3,327978	-0,100997	0,209984	0,024983	0,820996	0,027143	0,150302	-0,009371	1,976710	0,830723	-3,143055	-0,717543	-2,825142	-1,130605	-10,928673	17,077948	9,968706	0,027143	0,150302	-0,009371	13,775420	-1,299997	-3,143055	0,027143	0,150302	-0,009371	13,775420	-1,299997	-3,143055
11:24:33,46	0,527960	3,327978	-0,100997	0,209984	0,024983	0,820996	0,025672	0,147058	-0,009562	2,133724	0,772218	-3,152780	-0,716763	-2,851627	-1,117429	-12,447517	17,014524	10,172355	0,025672	0,147058	-0,009562	13,677797	-1,243011	-3,152780	0,025672	0,147058	-0,009562	13,677797	-1,243011	-3,152780
11:24:33,51	0,527960	3,327978	-0,100997	0,209984	0,024983	0,820996	0,029837	0,120939	-0,004013	2,045710	0,946118	-2,774867	-0,697006	-2,841809	-1,125055	-11,688772	15,846816	10,346620	0,029837	0,120939	-0,004013	11,539384	-1,396092	-2,774867	0,029837	0,120939	-0,004013	11,539384	-1,396092	-2,774867
11:24:33,56	0,527996	3,327970	-0,100948	0,209980	0,024989	0,770974	0,020053	0,118194	-0,004983	2,247915	0,601674	-2,765027	-0,696185	-2,835069	-1,124900	-11,523834	15,854930	10,317161	0,020053	0,118194	-0,004983	11,526119	-0,972469	-2,765027	0,020053	0,118194	-0,004983	11,526119	-0,972469	-2,765027
11:24:33,61	0,527996	3,327970	-0,100948	0,209980	0,024989	0,770974	0,020053	0,118194	-0,004983	2,247915	0,601674	-2,765027	-0,694654	-2,835713	-1,119488	-11,514546	15,883695	10,352008	0,020053	0,118194	-0,004983	11,526119	-0,972469	-2,765027	0,020053	0,118194	-0,004983	11,526119	-0,972469	-2,765027
11:24:33,66	0,527996	3,327970	-0,100948	0,209980	0,024989	0,770974	0,023382	0,121950	0,001555	2,112155	0,742919	-2,769478	-0,694260	-2,832544	-1,121000	-11,467074	15,898825	10,311472	0,023382	0,121950	0,001555	11,685245	-1,092598	-2,769478	0,023382	0,121950	0,001555	11,685245	-1,092598	-2,769478
11:24:33,71	0,527996	3,327970	-0,100948	0,209980	0,024989	0,770974	0,020441	0,123193	4,276257E-5	2,084350	0,623530	-2,810014	-0,696009	-2,834815	-1,121366	-11,466199	15,913386	10,330894	0,020441	0,123193	4,276257E-5	11,755026	-0,981113	-2,810014	0,020441	0,123193	4,276257E-5	11,755026	-0,981113	-2,810014
11:24:33,76	0,527996	3,327970	-0,100948	0,209980	0,024989	0,770974	0,023282	0,123572	-0,000323	2,077715	0,764726	-2,790592	-0,694271	-2,834317	-1,124468	-11,469836	15,908613	10,342730	0,023282	0,123572	-0,000323	11,778104	-1,062915	-2,790592	0,023282	0,123572	-0,000323	11,778104	-1,062915	-2,790592
11:24:33,81	0,527996	3,327970	-0,100948	0,209980	0,024989	0,770974	0,021982	0,122316	-0,003426	2,137043	0,696360	-2,778756	-0,695409	-2,831688	-1,124114	-11,452035	15,916930	10,304031	0,021982	0,122316	-0,003426	11,738885	-1,029226	-2,778756	0,021982	0,122316	-0,003426	11,738885	-1,029226	-2,778756
11:24:33,86	0,527996	3,327970	-0,100948	0,209980	0,024989	0,770974	0,020274	0,124616	-0,003071	2,033576	0,618778	-2,817456	-0,695978	-2,834939	-1,120182	-11,449681	15,903710	10,344216	0,020274	0,124616	-0,003071	11,815923	-0,972695	-2,817456	0,020274	0,124616	-0,003071	11,815923	-0,972695	-2,817456
11:24:33,91	0,527996	3,327970	-0,100948	0,209980	0,024989	0,770974	0,023374	0,123484	0,000861	2,082175	0,788668	-2,777271	-0,697705	-2,836208	-1,120972	-11,455749	15,963550	10,326809	0,023374	0,123484	0,000861	11,775649	-1,046218	-2,777271	0,023374	0,123484	0,000861	11,775649	-1,046218	-2,777271
11:24:33,96	0,527996	3,327970	-0,100948	0,209980	0,024989	0,770974	0,025337	0,124345	7,047217E-5	2,086198	0,855534	-2,794678	-0,696461	-2,830517	-1,122156	-11,395520	15,918922	10,297469	0,025337	0,124345	7,047217E-5	11,847252	-1,133394	-2,794678	0,025337	0,124345	7,047217E-5	11,847252	-1,133394	-2,794678
11:24:34,01	0,527996	3,327970	-0,100948	0,209980	0,024989	0,770974	0,019786	0,126113	-0,001113	1,985725	0,641386	-2,824018	-0,693586	-2,832126	-1,119800	-11,431290	15,915674	10,335319	0,019786	0,126113	-0,001113	11,885571	-0,911835	-2,824018	0,019786	0,126113	-0,001113	11,885571	-0,911835	-2,824018
11:24:34,06	0,527996	3,327970	-0,100948	0,209980	0,024989	0,770974	0,019741	0,122818	0,001242	2,136326	0,609688	-2,786168	-0,700640	-2,833348	-1,122535	-11,436946	15,953846	10,327172	0,019741	0,122818	0,001242	11,777577	-0,939994	-2,786168	0,019741	0,122818	0,001242	11,777577	-0,939994	-2,786168
11:24:34,11	0,527996	3,327970	-0,100948	0,209980	0,024989	0,770974	0,024327	0,128317	-0,001492	1,880630	0,824159	-2,794314	-0,695953	-2,833272	-1,123319	-11,442337	15,935909	10,313416	0,024327	0,128317	-0,001492	11,953518	-1,085498	-2,794314	0,024327	0,128317	-0,001492	11,953518	-1,085498	-2,794314
11:24:34,16	0,527996	3,327970	-0,100948	0,209980	0,024989	0,770974	0,021918	0,124295	-0,002276	2,071548	0,703192	-2,808070	-0,698268	-2,833453	-1,123312	-11,420338	15,927017	10,312474	0,021918	0,124295	-0,002276	11,828705	-1,017360	-2,808070	0,021918	0,124295	-0,002276	11,828705	-1,017360	-2,808070
11:24:34,21	0,527996	3,327970	-0,100948	0,209980	0,024989	0,770974	0,023231	0,126210	-0,002269	1,975291	0,794987	-2,809012	-0,695418	-2,834325	-1,122730	-11,423406	15,925648	10,301973	0,023231	0,126210	-0,002269	11,882738	-1,028667	-2,809012	0,023231	0,126210	-0,002269	11,882738	-1,028667	-2,809012
11:24:34,26	0,527996	3,327970	-0,100948	0,209980	0,024989	0,770974	0,022562	0,123305	-0,001687	2,123591	0,758209	-2,819513	-0,694765	-2,834566	-1,121767	-11,448211	15,943699	10,303105	0,022562	0,123305	-0,001687	11,803057	-1,012903	-2,819513	0,022562	0,123305	-0,001687	11,803057	-1,012903	-2,819513
11:24:34,31	0,527996	3,327970	-0,100948	0,209980	0,024989	0,770974	0,022444	0,122620	-0,000724	2,162475	0,721561	-2,818381	-0,697890	-2,833506	-1,121428	-11,433843	15,939390	10,325649	0,022444	0,122620	-0,000724	11,788118	-1,040281	-2,818381	0,022444	0,122620	-0,000724	11,788118	-1,040281	-2,818381
11:24:34,36	0,527996	3,327970	-0,100948	0,209980	0,024989	0,770974	0,023089	0,125856	-0,000386	1,997660	0,769696	-2,795838	-0,695875	-2,833356	-1,121773	-11,414215	15,939137	10,283220	0,023089	0,125856	-0,000386	11,877322	-1,042775	-2,795838	0,023089	0,125856	-0,000386	11,877322	-1,042775	-2,795838
11:24:34,42	0,527996	3,327970	-0,100948	0,209980	0,024989	0,770974	0,021952	0,124186	-0,000731	2,094072	0,727706	-2,838266	-0,696508	-2,830993	-1,121771	-11,426186	15,941691	10,307891	0,021952	0,124186	-0,000731	11,842673	-0,995524	-2,838266	0,021952	0,124186	-0,000731	11,842673	-0,995524	-2,838266
11:24:34,47	0,527996	3,327970	-0,100948	0,209980	0,024989	0,770974	0,020222	0,125915	-0,000729	2,000372	0,626095	-2,813595	-0,696465	-2,835553	-1,120567	-11,424439	15,961478	10,331331	0,020222	0,125915	-0,000729	11,884727	-0,961321	-2,813595	0,020222	0,125915	-0,000729	11,884727	-0,961321	-2,813595
11:24:34,52	0,527996	3,327970	-0,100948	0,209980	0,024989	0,770974	0,024149	0,123598	0,000476	2,138867	0,821903	-2,790156	-0,698750	-2,834852	-1,122155	-11,398495	15,978352	10,278984	0,024149	0,123598	0,000476	11,841334	-1,073758	-2,790156	0,024149	0,123598	0,000476	11,841334	-1,073758	-2,790156
11:24:34,57	0,527996	3,327970	-0,100948	0,209980	0,024989	0,770974	0,024685	0,125927	-0,001113	2,045344	0,863806	-2,842503	-0,697641	-2,835061	-1,120963	-11,416364	15,944000	10,321108	0,024685	0,125927	-0,001113	11,930639	-1,073931	-2,842503	0,024685	0,125927	-0,001113	11,930639	-1,073931	-2,842503
11:24:34,62	0,527996	3,327970	-0,100948	0,209980	0,024989	0,770974	0,024310	0,124863	7,949535E-5	2,062028	0,846054	-2,800378	-0,699317	-2,832581	-1,121374	-11,382432	15,977652	10,288250	0,024310	0,124863	7,949535E-5	11,863739	-1,062317	-2,800378	0,024310	0,124863	7,949535E-5	11,863739	-1,062317	-2,800378
11:24:34,67	0,527996	3,327970	-0,100948	0,209980	0,024989	0,770974	0,023002	0,127554	-0,000332	1,968182	0,790559	-2,833236	-0,699962	-2,832944	-1,120982	-11,406759	15,973880	10,307355	0,023002	0,127554	-0,000332	11,981171	-1,015074	-2,833236	0,023002	0,127554	-0,000332	11,981171	-1,015074	-2,833236
11:24:34,72	0,527996	3,327970	-0,100948	0,209980	0,024989	0,770974	0,023639	0,127931	6,089589E-5	1,933126	0,804496	-2,814131	-0,697642	-2,832943	-1,122136	-11,412499	15,953579	10,322403	0,023639	0,127931	6,089589E-5	11,975743	-1,051134	-2,814131	0,023639	0,127931	6,089589E-5	11,975743	-1,051134	-2,814131
11:24:34,77	0,527996	3,327970	-0,100948	0,209980	0,024989	0,770974	0,022478	0,125923	-0,001093	2,017130	0,749304	-2,799083	-0,698223	-2,833437	-1,121763	-11,408877	15,940001	10,297305	0,022478	0,125923	-0,001093	11,902060	-1,015189	-2,799083	0,022478	0,125923	-0,001093	11,902060	-1,015189	-2,799083
11:24:34,82	0,527996	3,327970	-0,100948	0,209980	0,024989	0,770974	0,023196	0,126179	-0,000720	1,993872	0,796568	-2,824182	-0,697028	-2,833862	-1,121364	-11,411038	15,967201	10,307789	0,023196	0,126179	-0,000720	11,898894	-1,024290	-2,824182	0,023196	0,126179	-0,000720	11,898894	-1,024290	-2,824182
11:24:34,87	0,527996	3,327970	-0,100948	0,209980	0,024989	0,770974	0,022966	0,124931	-0,000321	2,081232	0,769160	-2,813697	-0,697012	-2,834633	-1,121760	-11,403096	15,954226	10,288041	0,022966	0,124931	-0,000321	11,888305	-1,033680	-2,813697	0,022966	0,124931	-0,000321	11,888305	-1,033680	-2,813697
11:24:34,92	0,527996	3,327970	-0,100948	0,209980	0,024989	0,770974	0,023626	0,124532	-0,000718	2,094699	0,816864	-2,833446	-0,696737	-2,833170	-1,121587	-11,393921	15,954976	10,322046	0,023626	0,124532	-0,000718	11,870473	-1,037812	-2,833446	0,023626	0,124532	-0,000718	11,870473	-1,037812	-2,833446
11:24:34,97	0,527996	3,327970	-0,100948	0,209980	0,024989	0,770974	0,024487	0,125341	-0,001871	2,095670	0,847707	-2,821981	-0,698143	-2,834975	-1,122914	-11,393635	15,998430	10,299506	0,024487	0,125341	-0,001871	11,934910	-1,074528	-2,821981	0,024487	0,125341	-0,001871	11,934910	-1,074528	-2,821981
11:24:35,02	0,527996	3,327970	-0,100948	0,209980	0,024989	0,770974	0,024487	0,125341	-0,001871	2,095670	0,847707	-2,821981	-0,697032	-2,831145	-1,121782	-11,409967	15,973485	10,284410	0,024487	0,125341	-0,001871	11,934910	-1,074528	-2,821981	0,024487	0,125341	-0,001871	11,934910	-1,074528	-2,821981
11:24:35,07	0,527996	3,327970	-0,100948	0,209980	0,024989	0,770974	0,020615	0,126293	-0,000739	2,016395	0,644704	-2,837076	-0,703515	-2,868614	-1,106320	-13,411164	16,097983	10,543615	0,020615	0,126293	-0,000739	11,930369	-0,973598	-2,837076	0,020615	0,126293	-0,000739	11,930369	-0,973598	-2,837076
11:24:35,12	0,527996	3,327970	-0,100948	0,209980	0,024989	0,770974	0,049903	0,101452	0,010141	1,933333	0,741662	-2,417283	-0,690163	-2,868930	-1,110901	-13,332302	15,495889	10,704203	0,049903	0,101452	0,010141	9,897315	-3,175709	-2,417283	0,049903	0,101452	0,010141	9,897315	-3,175709	-2,417283
11:24:35,17	0,528033	3,327961	-0,101006	0,209976	0,024995	0,720995	0,049903	0,101452	0,010141	1,933333	0,741662	-2,417283	-0,688681	-2,867928	-1,116692	-13,163202	15,441594	10,656203	0,049903	0,101452	0,010141	9,897315	-3,175709	-2,417283	0,049903	0,101452	0,010141	9,897315	-3,175709	-2,417283
11:24:35,22	0,528033	3,327961	-0,101006	0,209976	0,024995	0,720995	0,048294	0,100669	0,004350	2,011568	0,831616	-2,465284	-0,688549	-2,862717	-1,118553	-13,138955	15,480322	10,695461	0,048294	0,100669	0,004350	9,914100	-2,959493	-2,465284	0,048294	0,100669	0,004350	9,914100	-2,959493	-2,465284
11:24:35,27	0,528033	3,327961	-0,101006	0,209976	0,024995	0,720995	0,043716	0,103161	0,002490	1,927683	0,595159	-2,426026	-0,688605	-2,866909	-1,117046	-13,136288	15,486978	10,691676	0,043716	0,103161	0,002490	10,025782	-2,836522	-2,426026	0,043716	0,103161	0,002490	10,025782	-2,836522	-2,426026
11:24:35,32	0,528033	3,327961	-0,101006	0,209976	0,024995	0,720995	0,047374	0,101114	0,003996	2,041221	0,784382	-2,429811	-0,691539	-2,867025	-1,119013	-13,142623	15,522808	10,669335	0,047374	0,101114	0,003996	9,978635	-2,934492	-2,429811	0,047374	0,101114	0,003996	9,978635	-2,934492	-2,429811
11:24:35,37	0,528033	3,327961	-0,101006	0,209976	0,024995	0,720995	0,048942	0,103596	0,002029	1,939989	0,842482	-2,452151	-0,692673	-2,865906	-1,120174	-13,109028	15,498786	10,664052	0,048942	0,103596	0,002029	10,072287	-2,999426	-2,452151	0,048942	0,103596	0,002029	10,072287	-2,999426	-2,452151
11:24:35,42	0,528033	3,327961	-0,101006	0,209976	0,024995	0,720995	0,048539	0,105138	0,000868	1,855807	0,862669	-2,457434	-0,689677	-2,864795	-1,118235	-13,092663	15,511481	10,649258	0,048539	0,105138	0,000868	10,109139	-2,947661	-2,457434	0,048539	0,105138	0,000868	10,109139	-2,947661	-2,457434
11:24:35,47	0,528033	3,327961	-0,101006	0,209976	0,024995	0,720995	0,047180	0,100406	0,000897	2,114699	0,817409	-2,452301	-0,687895	-2,867095	-1,120146	-13,080622	15,497175	10,669185	0,047180	0,100406	0,000897	9,996538	-2,886244	-2,452301	0,047180	0,100406	0,000897	9,996538	-2,886244	-2,452301
11:24:35,52	0,528033	3,327961	-0,101006	0,209976	0,024995	0,720995	0,042531	0,103122	-0,003373	1,968415	0,600109	-2,425406	-0,687923	-2,861710	-1,124416	-13,061944	15,480576	10,696080	0,042531	0,103122	-0,003373	10,063485	-2,738555	-2,425406	0,042531	0,103122	-0,003373	10,063485	-2,738555	-2,425406
11:24:35,57	0,528033	3,327961	-0,101006	0,209976	0,024995	0,720995	0,042531	0,103122	-0,003373	1,968415	0,600109	-2,425406	-0,688789	-2,895018	-1,108955	-14,710579	15,391480	10,879787	0,042531	0,103122	-0,003373	10,063485	-2,738555	-2,425406	0,042531	0,103122	-0,003373	10,063485	-2,738555	-2,425406
11:24:35,62	0,528033	3,327961	-0,101006	0,209976	0,024995	0,720995	0,071809	0,087218	0,012087	1,893942	0,739348	-2,241699	-0,667991	-2,876685	-1,120047	-13,765258	14,230824	11,117284	0,071809	0,087218	0,012087	8,740554	-4,897631	-2,241699	0,071809	0,087218	0,012087	8,740554	-4,897631	-2,241699
11:24:35,67	0,528008	3,328014	-0,100981	0,209983	0,024962	0,670974	0,038097	0,082399	0,008461	1,758865	0,765278	-2,095967	-0,667759	-2,868232	-1,112581	-13,362804	14,168005	11,025519	0,038097	0,082399	0,008461	8,227174	-2,225324	-2,095967	0,038097	0,082399	0,008461	8,227174	-2,225324	-2,095967
11:24:35,72	0,528008	3,328014	-0,100981	0,209983	0,024962	0,670974	0,038097	0,082399	0,008461	1,758865	0,765278	-2,095967	-0,667798	-2,867456	-1,109486	-13,393288	14,194010	11,029736	0,038097	0,082399	0,008461	8,227174	-2,225324	-2,095967	0,038097	0,082399	0,008461	8,227174	-2,225324	-2,095967
11:24:35,77	0,528008	3,328014	-0,100981	0,209983	0,024962	0,670974	0,038332	0,083585	0,009245	1,747407	0,743605	-2,080069	-0,668904	-2,867842	-1,111797	-13,367027	14,228449	11,041417	0,038332	0,083585	0,009245	8,308849	-2,265423	-2,080069	0,038332	0,083585	0,009245	8,308849	-2,265423	-2,080069
11:24:35,82	0,528008	3,328014	-0,100981	0,209983	0,024962	0,670974	0,038332	0,083585	0,009245	1,747407	0,743605	-2,080069	-0,667803	-2,869314	-1,110248	-13,401931	14,207095	11,044966	0,038332	0,083585	0,009245	8,308849	-2,265423	-2,080069	0,038332	0,083585	0,009245	8,308849	-2,265423	-2,080069
11:24:35,87	0,528008	3,328014	-0,100981	0,209983	0,024962	0,670974	0,039056	0,081895	0,010795	1,799332	0,761724	-2,076520	-0,668910	-2,867623	-1,112191	-13,377545	14,254378	11,042627	0,039056	0,081895	0,010795	8,228124	-2,304172	-2,076520	0,039056	0,081895	0,010795	8,228124	-2,304172	-2,076520
11:24:35,92	0,528008	3,328014	-0,100981	0,209983	0,024962	0,670974	0,038145	0,083700	0,008852	1,758622	0,711814	-2,078859	-0,669512	-2,869588	-1,111812	-13,380529	14,221433	11,021595	0,038145	0,083700	0,008852	8,329092	-2,282545	-2,078859	0,038145	0,083700	0,008852	8,329092	-2,282545	-2,078859
11:24:35,97	0,528008	3,328014	-0,100981	0,209983	0,024962	0,670974	0,040147	0,083239	0,009231	1,752573	0,829846	-2,099891	-0,670012	-2,868366	-1,111003	-13,346875	14,259736	11,051150	0,040147	0,083239	0,009231	8,286852	-2,321729	-2,099891	0,040147	0,083239	0,009231	8,286852	-2,321729	-2,099891
[truncated: 101,278 more chars]
