# Supplementary material for: Characterization of interfragmentary motion associated with common osteosynthesis devices for rat fracture healing studies
Source: PLoS One. 2017 Apr 28;12(4):e0176735. doi: 10.1371/journal.pone.0176735 (PMC5409164; doi:10.1371/journal.pone.0176735)
Supplement: S1 Dataset — (ZIP) [file pone.0176735.s001.zip › S1_Dataset/RatExFix/Specimen02/FIX-EX_02X.txt]

%Tester: Sukopp Matthias
%Projekt: 
%Zeit: 11.03.2015 10:59:06
%Dateipfad: D:\Messungen\Fixator\Measurements\Fixator_20150311.txt
%Kommentar: FIX-EX_02-X
%VI Version: D:\LVProjekte\Fixator\HauptVI\Fixator_v0.12.vi
%Virtueller Drehpunkt: 	0,0000	0,0000	0,0000
%Sensor zu Hexapod (Mitte): 	0,000000	0,000000	-26,500000
%Sensor zu Hexapod Trans (Mitte): 	-0,500000	-0,866025	0,000000	-0,866025	0,500000	0,000000	0,000000	0,000000	1,000000
%Hexapod zu Labor (Mitte): 	0,506031	3,257966	-0,117988
%Hexapod zu Labor Trans (Mitte): 	0,999999	-1,017933E-5	0,001675	1,722638E-5	0,999991	-0,004206	-0,001675	0,004206	0,999990
%Labor zu CR (Mitte): 	0,000000	0,000000	78,500000
%Labor zu CR Trans (Mitte): 	1,000000	0,000000	0,000000	0,000000	1,000000	0,000000	0,000000	0,000000	1,000000
%Zentrum Sensormasse: 	0,000000	0,000000	2,000000
%Sensormasse: 	200,000000E-3
--------------------------------------------------
Time	X	Y	Z	U	V	W	Exp_ Fx	Exp_ Fy	Exp_ Fz	Exp_ Mx	Exp_ My	Exp_ Mz	Sen_ Fx	Sen_ Fy	Sen_ Fz	Sen_ Mx	Sen_ My	Sen_ Mz	Hex_ Fx	Hex_ Fy	Hex_ Fz	Hex_ Mx	Hex_ My	Hex_ Mz	Lab_ Fx	Lab_ Fy	Lab_ Fz	Lab_ Mx	Lab_ My	Lab_ Mz	Laser
10:59:06,85	0,506031	3,257966	-0,117988	0,240989	0,095995	0,000987	0,036921	0,079204	0,024370	1,281437	1,841846	1,040058	-0,664404	-2,868811	-1,096673	-12,699322	13,041809	14,161545	0,036921	0,079204	0,024370	7,498932	-1,056486	1,040058	0,036921	0,079204	0,024370	7,498932	-1,056486	1,040058
10:59:06,90	0,506031	3,257966	-0,117988	0,240989	0,095995	0,000987	0,036921	0,079204	0,024370	1,281437	1,841846	1,040058	-0,661427	-2,865537	-1,094331	-12,661393	12,989549	14,163901	0,036921	0,079204	0,024370	7,498932	-1,056486	1,040058	0,036921	0,079204	0,024370	7,498932	-1,056486	1,040058
10:59:06,95	0,506031	3,257966	-0,117988	0,240989	0,095995	0,000987	0,032597	0,078262	0,026711	1,304117	1,675963	1,042415	-0,662031	-2,870815	-1,093175	-12,679451	12,963288	14,132584	0,032597	0,078262	0,026711	7,447679	-0,882915	1,042415	0,032597	0,078262	0,026711	7,447679	-0,882915	1,042415
10:59:07,00	0,506031	3,257966	-0,117988	0,240989	0,095995	0,000987	0,037470	0,076147	0,027868	1,382327	1,926836	1,011097	-0,659018	-2,867475	-1,094311	-12,641968	12,988813	14,163794	0,037470	0,076147	0,027868	7,359860	-1,014550	1,011097	0,037470	0,076147	0,027868	7,359860	-1,014550	1,011097
10:59:07,05	0,506031	3,257966	-0,117988	0,240989	0,095995	0,000987	0,033071	0,075208	0,026732	1,472021	1,717771	1,042308	-0,663767	-2,870053	-1,095902	-12,676368	13,016496	14,130884	0,033071	0,075208	0,026732	7,375813	-0,878270	1,042308	0,033071	0,075208	0,026732	7,375813	-0,878270	1,042308
10:59:07,10	0,506031	3,257966	-0,117988	0,240989	0,095995	0,000987	0,037678	0,078031	0,025141	1,331969	1,913711	1,009397	-0,663791	-2,868836	-1,095500	-12,676447	13,000262	14,154522	0,037678	0,078031	0,025141	7,457413	-1,043993	1,009397	0,037678	0,078031	0,025141	7,457413	-1,043993	1,009397
10:59:07,15	0,506031	3,257966	-0,117988	0,240989	0,095995	0,000987	0,036636	0,078660	0,025542	1,285169	1,867596	1,033036	-0,661339	-2,867402	-1,093534	-12,636001	13,015610	14,163729	0,036636	0,078660	0,025542	7,459979	-1,008341	1,033036	0,036636	0,078660	0,025542	7,459979	-1,008341	1,033036
10:59:07,20	0,506031	3,257966	-0,117988	0,240989	0,095995	0,000987	0,034168	0,077253	0,027508	1,391824	1,766618	1,042242	-0,663159	-2,864395	-1,095910	-12,650586	13,013533	14,136318	0,034168	0,077253	0,027508	7,456220	-0,915589	1,042242	0,034168	0,077253	0,027508	7,456220	-0,915589	1,042242
10:59:07,25	0,506031	3,257966	-0,117988	0,240989	0,095995	0,000987	0,032474	0,080333	0,025133	1,222604	1,666923	1,014832	-0,662597	-2,867637	-1,094348	-12,665132	12,985174	14,134225	0,032474	0,080333	0,025133	7,528733	-0,882283	1,014832	0,032474	0,080333	0,025133	7,528733	-0,882283	1,014832
10:59:07,30	0,506031	3,257966	-0,117988	0,240989	0,095995	0,000987	0,035000	0,078225	0,026695	1,300354	1,799866	1,012739	-0,660856	-2,865691	-1,092789	-12,655945	12,931786	14,141752	0,035000	0,078225	0,026695	7,441056	-0,947644	1,012739	0,035000	0,078225	0,026695	7,441056	-0,947644	1,012739
10:59:07,35	0,506031	3,257966	-0,117988	0,240989	0,095995	0,000987	0,032445	0,077691	0,028254	1,286497	1,701664	1,020265	-0,660809	-2,868436	-1,095493	-12,657687	12,996744	14,149942	0,032445	0,077691	0,028254	7,385253	-0,845290	1,020265	0,032445	0,077691	0,028254	7,385253	-0,845290	1,020265
10:59:07,40	0,506031	3,257966	-0,117988	0,240989	0,095995	0,000987	0,034798	0,076278	0,025550	1,415371	1,790027	1,028455	-0,664079	-2,868210	-1,094580	-12,631038	13,007929	14,148939	0,034798	0,076278	0,025550	7,403187	-0,941629	1,028455	0,034798	0,076278	0,025550	7,403187	-0,941629	1,028455
10:59:07,45	0,506031	3,257966	-0,117988	0,240989	0,095995	0,000987	0,036238	0,079223	0,026463	1,285249	1,882362	1,027453	-0,664923	-2,870889	-1,094675	-12,657530	13,002501	14,197003	0,036238	0,079223	0,026463	7,504237	-0,962287	1,027453	0,036238	0,079223	0,026463	7,504237	-0,962287	1,027453
10:59:07,50	0,506031	3,257966	-0,117988	0,240989	0,095995	0,000987	0,038980	0,078614	0,026368	1,298948	2,004724	1,075517	-0,659086	-2,865616	-1,094727	-12,661672	12,965979	14,149248	0,038980	0,078614	0,026368	7,470163	-1,055182	1,075517	0,038980	0,078614	0,026368	7,470163	-1,055182	1,075517
10:59:07,55	0,506031	3,257966	-0,117988	0,240989	0,095995	0,000987	0,031495	0,076195	0,026315	1,391027	1,630203	1,027761	-0,662006	-2,867735	-1,093970	-12,677071	13,014971	14,125470	0,031495	0,076195	0,026315	7,372364	-0,842170	1,027761	0,031495	0,076195	0,026315	7,372364	-0,842170	1,027761
10:59:07,60	0,506031	3,257966	-0,117988	0,240989	0,095995	0,000987	0,034790	0,077665	0,027072	1,349330	1,763701	1,003983	-0,660304	-2,868575	-1,098223	-12,692546	13,000550	14,156995	0,034790	0,077665	0,027072	7,446039	-0,967314	1,003983	0,034790	0,077665	0,027072	7,446039	-0,967314	1,003983
10:59:07,65	0,506031	3,257966	-0,117988	0,240989	0,095995	0,000987	0,034666	0,075771	0,022819	1,427601	1,751070	1,035509	-0,662620	-2,865471	-1,099781	-12,655559	12,978444	14,152070	0,034666	0,075771	0,022819	7,375617	-0,970223	1,035509	0,034666	0,075771	0,022819	7,375617	-0,970223	1,035509
10:59:07,70	0,506031	3,257966	-0,117988	0,240989	0,095995	0,000987	0,033137	0,079329	0,021261	1,241930	1,714617	1,030584	-0,659629	-2,867090	-1,098566	-12,634752	12,975142	14,190049	0,033137	0,079329	0,021261	7,469256	-0,886604	1,030584	0,033137	0,079329	0,021261	7,469256	-0,886604	1,030584
10:59:07,75	0,506031	3,257966	-0,117988	0,240989	0,095995	0,000987	0,033043	0,075928	0,022477	1,426305	1,729424	1,068562	-0,660785	-2,865225	-1,097403	-12,620440	12,970615	14,189126	0,033043	0,075928	0,022477	7,386684	-0,864456	1,068562	0,033043	0,075928	0,022477	7,386684	-0,864456	1,068562
10:59:07,80	0,506031	3,257966	-0,117988	0,240989	0,095995	0,000987	0,032006	0,077863	0,023639	1,328966	1,690160	1,067640	-0,658993	-2,864880	-1,095884	-12,618723	12,975603	14,140253	0,032006	0,077863	0,023639	7,441173	-0,822318	1,067640	0,032006	0,077863	0,023639	7,441173	-0,822318	1,067640
10:59:07,85	0,506031	3,257966	-0,117988	0,240989	0,095995	0,000987	0,030811	0,076483	0,025159	1,405867	1,627033	1,018767	-0,662506	-2,864989	-1,093557	-12,619056	12,991520	14,138727	0,030811	0,076483	0,025159	7,409801	-0,791668	1,018767	0,030811	0,076483	0,025159	7,409801	-0,791668	1,018767
10:59:07,90	0,506031	3,257966	-0,117988	0,240989	0,095995	0,000987	0,032662	0,079471	0,027485	1,264130	1,715025	1,017241	-0,664342	-2,865758	-1,094353	-12,662409	13,022190	14,140208	0,032662	0,079471	0,027485	7,502591	-0,848960	1,017241	0,032662	0,079471	0,027485	7,502591	-0,848960	1,017241
10:59:07,95	0,506031	3,257966	-0,117988	0,240989	0,095995	0,000987	0,034246	0,080677	0,026690	1,206307	1,744503	1,018722	-0,663780	-2,866784	-1,095529	-12,672721	13,009827	14,126043	0,034246	0,080677	0,026690	7,539432	-0,943811	1,018722	0,034246	0,080677	0,026690	7,539432	-0,943811	1,018722
10:59:08,00	0,506031	3,257966	-0,117988	0,240989	0,095995	0,000987	0,034853	0,079677	0,025513	1,242449	1,773342	1,004557	-0,662030	-2,865775	-1,096284	-12,668236	12,995384	14,155517	0,034853	0,079677	0,025513	7,497066	-0,962657	1,004557	0,034853	0,079677	0,025513	7,497066	-0,962657	1,004557
10:59:08,05	0,506031	3,257966	-0,117988	0,240989	0,095995	0,000987	0,033105	0,078666	0,024758	1,284741	1,693532	1,034031	-0,663770	-2,865389	-1,096288	-12,660830	13,013006	14,150919	0,033105	0,078666	0,024758	7,460017	-0,905219	1,034031	0,033105	0,078666	0,024758	7,460017	-0,905219	1,034031
10:59:08,10	0,506031	3,257966	-0,117988	0,240989	0,095995	0,000987	0,033640	0,080365	0,024754	1,215343	1,718961	1,029433	-0,666678	-2,865970	-1,095525	-12,646182	13,003518	14,125186	0,033640	0,080365	0,024754	7,524012	-0,921798	1,029433	0,033640	0,080365	0,024754	7,524012	-0,921798	1,029433
10:59:08,15	0,506031	3,257966	-0,117988	0,240989	0,095995	0,000987	0,035598	0,082593	0,025517	1,098598	1,838175	1,003700	-0,659062	-2,866827	-1,095493	-12,655995	12,979006	14,154742	0,035598	0,082593	0,025517	7,582159	-0,956238	1,003700	0,035598	0,082593	0,025517	7,582159	-0,956238	1,003700
10:59:08,20	0,506031	3,257966	-0,117988	0,240989	0,095995	0,000987	0,032532	0,075569	0,025550	1,437723	1,682510	1,033256	-0,661921	-2,864612	-1,094727	-12,617390	12,988818	14,134647	0,032532	0,075569	0,025550	7,369883	-0,871237	1,033256	0,032532	0,075569	0,025550	7,369883	-0,871237	1,033256
10:59:08,25	0,506031	3,257966	-0,117988	0,240989	0,095995	0,000987	0,032043	0,079153	0,026316	1,279152	1,685634	1,013161	-0,659625	-2,867385	-1,094715	-12,641314	12,958974	14,143606	0,032043	0,079153	0,026316	7,492660	-0,829764	1,013161	0,032043	0,079153	0,026316	7,492660	-0,829764	1,013161
10:59:08,30	0,506031	3,257966	-0,117988	0,240989	0,095995	0,000987	0,033297	0,075778	0,026327	1,416851	1,745027	1,022119	-0,660813	-2,868744	-1,092784	-12,658736	12,970862	14,132893	0,033297	0,075778	0,026327	7,365412	-0,868782	1,022119	0,033297	0,075778	0,026327	7,365412	-0,868782	1,022119
10:59:08,35	0,506031	3,257966	-0,117988	0,240989	0,095995	0,000987	0,035067	0,076128	0,028259	1,400242	1,816043	1,011407	-0,666078	-2,863434	-1,096677	-12,634880	13,020198	14,151011	0,035067	0,076128	0,028259	7,376268	-0,936724	1,011407	0,035067	0,076128	0,028259	7,376268	-0,936724	1,011407
10:59:08,40	0,506031	3,257966	-0,117988	0,240989	0,095995	0,000987	0,033101	0,083342	0,024366	1,079759	1,709785	1,029524	-0,661974	-2,867325	-1,095096	-12,641121	12,976038	14,158521	0,033101	0,083342	0,024366	7,622097	-0,888624	1,029524	0,033101	0,083342	0,024366	7,622097	-0,888624	1,029524
10:59:08,45	0,506031	3,257966	-0,117988	0,240989	0,095995	0,000987	0,034419	0,077842	0,025946	1,324370	1,795007	1,037034	-0,661390	-2,869559	-1,094323	-12,657011	12,989749	14,148732	0,034419	0,077842	0,025946	7,434995	-0,906881	1,037034	0,034419	0,077842	0,025946	7,434995	-0,906881	1,037034
10:59:08,50	0,506031	3,257966	-0,117988	0,240989	0,095995	0,000987	0,036062	0,076220	0,026719	1,412674	1,859814	1,027246	-0,661980	-2,869188	-1,095494	-12,655362	12,992331	14,144618	0,036062	0,076220	0,026719	7,395927	-0,971031	1,027246	0,036062	0,076220	0,026719	7,395927	-0,971031	1,027246
10:59:08,55	0,506031	3,257966	-0,117988	0,240989	0,095995	0,000987	0,036035	0,076916	0,025548	1,379551	1,858585	1,023132	-0,664305	-2,864657	-1,094325	-12,628940	12,992964	14,163306	0,036035	0,076916	0,025548	7,417426	-0,970198	1,023132	0,036035	0,076916	0,025548	7,417426	-0,970198	1,023132
10:59:08,60	0,506031	3,257966	-0,117988	0,240989	0,095995	0,000987	0,033274	0,081195	0,026718	1,170786	1,737537	1,041820	-0,664915	-2,864212	-1,095889	-12,638351	13,002023	14,159761	0,033274	0,081195	0,026718	7,544587	-0,874444	1,041820	0,033274	0,081195	0,026718	7,544587	-0,874444	1,041820
10:59:08,65	0,506031	3,257966	-0,117988	0,240989	0,095995	0,000987	0,033193	0,081946	0,025153	1,134862	1,720684	1,038274	-0,662567	-2,866180	-1,094740	-12,652926	13,001285	14,130231	0,033193	0,081946	0,025153	7,567635	-0,884997	1,038274	0,033193	0,081946	0,025153	7,567635	-0,884997	1,038274
10:59:08,70	0,506031	3,257966	-0,117988	0,240989	0,095995	0,000987	0,033724	0,078928	0,026302	1,283872	1,736033	1,008744	-0,662652	-2,868504	-1,095097	-12,674708	12,949594	14,172263	0,033724	0,078928	0,026302	7,479732	-0,911317	1,008744	0,033724	0,078928	0,026302	7,479732	-0,911317	1,008744
10:59:08,75	0,506031	3,257966	-0,117988	0,240989	0,095995	0,000987	0,035779	0,077840	0,025945	1,284820	1,849882	1,050776	-0,661279	-2,864167	-1,093146	-12,598493	13,008927	14,158538	0,035779	0,077840	0,025945	7,395228	-0,958797	1,050776	0,035779	0,077840	0,025945	7,395228	-0,958797	1,050776
10:59:08,80	0,506031	3,257966	-0,117988	0,240989	0,095995	0,000987	0,031337	0,078819	0,027897	1,323377	1,655205	1,037052	-0,658488	-2,865796	-1,097062	-12,656983	12,972999	14,141231	0,031337	0,078819	0,027897	7,510676	-0,804730	1,037052	0,031337	0,078819	0,027897	7,510676	-0,804730	1,037052
10:59:08,85	0,506031	3,257966	-0,117988	0,240989	0,095995	0,000987	0,031352	0,075588	0,023980	1,431042	1,623288	1,019745	-0,660162	-2,865423	-1,097029	-12,615719	12,990655	14,165344	0,031352	0,075588	0,023980	7,364689	-0,837814	1,019745	0,031352	0,075588	0,023980	7,364689	-0,837814	1,019745
10:59:08,90	0,506031	3,257966	-0,117988	0,240989	0,095995	0,000987	0,031866	0,077224	0,024014	1,381886	1,676929	1,043858	-0,663143	-2,867064	-1,096266	-12,645829	13,010468	14,160221	0,031866	0,077224	0,024014	7,443969	-0,824529	1,043858	0,031866	0,077224	0,024014	7,443969	-0,824529	1,043858
10:59:08,95	0,506031	3,257966	-0,117988	0,240989	0,095995	0,000987	0,034777	0,078985	0,024776	1,292391	1,792342	1,038734	-0,663154	-2,869228	-1,096659	-12,649865	12,987854	14,144918	0,034777	0,078985	0,024776	7,492752	-0,937666	1,038734	0,034777	0,078985	0,024776	7,492752	-0,937666	1,038734
10:59:09,00	0,506031	3,257966	-0,117988	0,240989	0,095995	0,000987	0,036657	0,077913	0,024384	1,326563	1,897904	1,023432	-0,666118	-2,865816	-1,095107	-12,645429	12,974995	14,162891	0,036657	0,077913	0,024384	7,442726	-0,979670	1,023432	0,036657	0,077913	0,024384	7,442726	-0,979670	1,023432
10:59:09,05	0,506031	3,257966	-0,117988	0,240989	0,095995	0,000987	0,035184	0,082185	0,025935	1,095481	1,831561	1,041405	-0,660885	-2,869771	-1,096676	-12,692098	12,987058	14,140804	0,035184	0,082185	0,025935	7,547026	-0,930353	1,041405	0,035184	0,082185	0,025935	7,547026	-0,930353	1,041405
10:59:09,10	0,506031	3,257966	-0,117988	0,240989	0,095995	0,000987	0,035993	0,075676	0,024367	1,421096	1,827202	1,019317	-0,660187	-2,866466	-1,094325	-12,625714	12,955081	14,143122	0,035993	0,075676	0,024367	7,361633	-0,998251	1,019317	0,035993	0,075676	0,024367	7,361633	-0,998251	1,019317
10:59:09,15	0,506031	3,257966	-0,117988	0,240989	0,095995	0,000987	0,032782	0,076724	0,026718	1,372057	1,733689	1,021636	-0,662016	-2,868059	-1,095117	-12,661353	12,966326	14,138934	0,032782	0,076724	0,026718	7,394924	-0,839671	1,021636	0,032782	0,076724	0,026718	7,394924	-0,839671	1,021636
10:59:09,20	0,506031	3,257966	-0,117988	0,240989	0,095995	0,000987	0,035075	0,077511	0,025925	1,323062	1,816472	1,017447	-0,661378	-2,869612	-1,096247	-12,640298	12,973502	14,163740	0,035075	0,077511	0,025925	7,407694	-0,936940	1,017447	0,035075	0,077511	0,025925	7,407694	-0,936940	1,017447
10:59:09,25	0,506031	3,257966	-0,117988	0,240989	0,095995	0,000987	0,036101	0,076183	0,024795	1,408868	1,884471	1,042254	-0,663170	-2,865253	-1,094746	-12,654300	12,994146	14,130053	0,036101	0,076183	0,024795	7,389241	-0,949482	1,042254	0,036101	0,076183	0,024795	7,389241	-0,949482	1,042254
10:59:09,30	0,506031	3,257966	-0,117988	0,240989	0,095995	0,000987	0,033223	0,079914	0,026297	1,225756	1,712328	1,008567	-0,663174	-2,867146	-1,094331	-12,663085	13,007287	14,159101	0,033223	0,079914	0,026297	7,498977	-0,895644	1,008567	0,033223	0,079914	0,026297	7,498977	-0,895644	1,008567
10:59:09,35	0,506031	3,257966	-0,117988	0,240989	0,095995	0,000987	0,034864	0,078971	0,026711	1,281765	1,783479	1,037615	-0,663758	-2,866921	-1,095486	-12,650691	12,990437	14,168759	0,034864	0,078971	0,026711	7,480984	-0,953308	1,037615	0,034864	0,078971	0,026711	7,480984	-0,953308	1,037615
10:59:09,40	0,506031	3,257966	-0,117988	0,240989	0,095995	0,000987	0,034961	0,079589	0,025557	1,241235	1,807697	1,047273	-0,663741	-2,864279	-1,095510	-12,638560	12,990243	14,144812	0,034961	0,079589	0,025557	7,488964	-0,936728	1,047273	0,034961	0,079589	0,025557	7,488964	-0,936728	1,047273
10:59:09,45	0,506031	3,257966	-0,117988	0,240989	0,095995	0,000987	0,032664	0,080895	0,025533	1,179199	1,698866	1,023326	-0,658985	-2,867574	-1,094314	-12,625307	12,979057	14,148768	0,032664	0,080895	0,025533	7,529481	-0,865260	1,023326	0,032664	0,080895	0,025533	7,529481	-0,865260	1,023326
10:59:09,50	0,506031	3,257966	-0,117988	0,240989	0,095995	0,000987	0,033140	0,075129	0,026729	1,475964	1,740704	1,027282	-0,664397	-2,864060	-1,095140	-12,665768	12,976670	14,139506	0,033140	0,075129	0,026729	7,373625	-0,860811	1,027282	0,033140	0,075129	0,026729	7,373625	-0,860811	1,027282
10:59:09,55	0,506031	3,257966	-0,117988	0,240989	0,095995	0,000987	0,032803	0,081572	0,025903	1,118632	1,689317	1,018019	-0,661961	-2,869473	-1,093956	-12,644983	12,966389	14,113635	0,032803	0,081572	0,025903	7,522065	-0,885719	1,018019	0,032803	0,081572	0,025903	7,522065	-0,885719	1,018019
10:59:09,60	0,506031	3,257966	-0,117988	0,240989	0,095995	0,000987	0,036273	0,076757	0,027086	1,370514	1,892872	0,992149	-0,662599	-2,866103	-1,096629	-12,652876	12,994864	14,203856	0,036273	0,076757	0,027086	7,395950	-0,954520	0,992149	0,036273	0,076757	0,027086	7,395950	-0,954520	0,992149
10:59:09,65	0,506031	3,257966	-0,117988	0,240989	0,095995	0,000987	0,033673	0,078995	0,024414	1,274876	1,736644	1,082370	-0,660229	-2,866707	-1,096272	-12,655557	12,997236	14,155611	0,033673	0,078995	0,024414	7,475959	-0,906716	1,082370	0,033673	0,078995	0,024414	7,475959	-0,906716	1,082370
10:59:09,70	0,506031	3,257966	-0,117988	0,240989	0,095995	0,000987	0,033012	0,076640	0,024771	1,398025	1,698726	1,034125	-0,661421	-2,866259	-1,095519	-12,658909	12,979772	14,130263	0,033012	0,076640	0,024771	7,414277	-0,892688	1,034125	0,033012	0,076640	0,024771	7,414277	-0,892688	1,034125
10:59:09,75	0,506031	3,257966	-0,117988	0,240989	0,095995	0,000987	0,033219	0,077896	0,025524	1,315925	1,715349	1,008777	-0,662466	-2,864114	-1,093927	-12,603969	13,017433	14,159145	0,033219	0,077896	0,025524	7,430755	-0,892360	1,008777	0,033219	0,077896	0,025524	7,430755	-0,892360	1,008777
10:59:09,80	0,506031	3,257966	-0,117988	0,240989	0,095995	0,000987	0,031884	0,079874	0,027115	1,273158	1,674679	1,037659	-0,660124	-2,867120	-1,092762	-12,605999	12,968115	14,137455	0,031884	0,079874	0,027115	7,543255	-0,828234	1,037659	0,031884	0,079874	0,027115	7,543255	-0,828234	1,037659
10:59:09,85	0,506031	3,257966	-0,117988	0,240989	0,095995	0,000987	0,033316	0,076342	0,028280	1,413068	1,772037	1,015969	-0,663681	-2,864922	-1,093937	-12,618846	13,003300	14,153676	0,033316	0,076342	0,028280	7,405946	-0,843277	1,015969	0,033316	0,076342	0,028280	7,405946	-0,843277	1,015969
10:59:09,90	0,506031	3,257966	-0,117988	0,240989	0,095995	0,000987	0,033192	0,080522	0,027106	1,219794	1,736843	1,032189	-0,659128	-2,866584	-1,093156	-12,671530	12,930442	14,171329	0,033192	0,080522	0,027106	7,540744	-0,868696	1,032189	0,033192	0,080522	0,027106	7,540744	-0,868696	1,032189
10:59:09,95	0,506031	3,257966	-0,117988	0,240989	0,095995	0,000987	0,032354	0,075748	0,027886	1,378604	1,684096	1,049843	-0,665462	-2,867412	-1,091602	-12,635681	13,001711	14,156545	0,032354	0,075748	0,027886	7,324794	-0,855698	1,049843	0,032354	0,075748	0,027886	7,324794	-0,855698	1,049843
10:59:10,00	0,506031	3,257966	-0,117988	0,240989	0,095995	0,000987	0,036238	0,080820	0,029441	1,194502	1,881494	1,035058	-0,662502	-2,865837	-1,094707	-12,605829	12,962358	14,147922	0,036238	0,080820	0,029441	7,538849	-0,963223	1,035058	0,036238	0,080820	0,029441	7,538849	-0,963223	1,035058
10:59:10,05	0,506031	3,257966	-0,117988	0,240989	0,095995	0,000987	0,033394	0,079044	0,026336	1,267699	1,779115	1,026435	-0,660197	-2,865037	-1,093937	-12,630624	12,968002	14,153251	0,033394	0,079044	0,026336	7,472630	-0,842316	1,026435	0,033394	0,079044	0,026336	7,472630	-0,842316	1,026435
10:59:10,10	0,506031	3,257966	-0,117988	0,240989	0,095995	0,000987	0,031549	0,077448	0,027106	1,343185	1,658871	1,031765	-0,667255	-2,865614	-1,097821	-12,627735	12,996405	14,164880	0,031549	0,077448	0,027106	7,422824	-0,817714	1,031765	0,031549	0,077448	0,027106	7,422824	-0,817714	1,031765
10:59:10,15	0,506031	3,257966	-0,117988	0,240989	0,095995	0,000987	0,035577	0,083271	0,023221	1,066409	1,856639	1,043394	-0,660744	-2,868488	-1,096254	-12,623912	12,990226	14,149853	0,035577	0,083271	0,023221	7,603187	-0,936162	1,043394	0,035577	0,083271	0,023221	7,603187	-0,936162	1,043394
10:59:10,20	0,506031	3,257966	-0,117988	0,240989	0,095995	0,000987	0,034811	0,076196	0,024788	1,430873	1,823202	1,028366	-0,663705	-2,867344	-1,096646	-12,635839	13,019606	14,165348	0,034811	0,076196	0,024788	7,412259	-0,909460	1,028366	0,034811	0,076196	0,024788	7,412259	-0,909460	1,028366
10:59:10,25	0,506031	3,257966	-0,117988	0,240989	0,095995	0,000987	0,035301	0,079332	0,024396	1,287269	1,823659	1,043862	-0,661987	-2,868426	-1,095848	-12,652106	12,998844	14,193572	0,035301	0,079332	0,024396	7,514848	-0,947462	1,043862	0,035301	0,079332	0,024396	7,514848	-0,947462	1,043862
10:59:10,30	0,506031	3,257966	-0,117988	0,240989	0,095995	0,000987	0,035379	0,077302	0,025195	1,366708	1,824010	1,072085	-0,660259	-2,866031	-1,093909	-12,640655	12,919476	14,190386	0,035379	0,077302	0,025195	7,434944	-0,953237	1,072085	0,035379	0,077302	0,025195	7,434944	-0,953237	1,072085
10:59:10,35	0,506031	3,257966	-0,117988	0,240989	0,095995	0,000987	0,032441	0,077004	0,027134	1,319205	1,720833	1,068900	-0,663137	-2,864777	-1,093546	-12,629378	12,974734	14,162437	0,032441	0,077004	0,027134	7,364033	-0,825778	1,068900	0,032441	0,077004	0,027134	7,364033	-0,825778	1,068900
10:59:10,40	0,506031	3,257966	-0,117988	0,240989	0,095995	0,000987	0,032794	0,080124	0,027497	1,210484	1,721321	1,040951	-0,662528	-2,865261	-1,092780	-12,620052	12,959123	14,137183	0,032794	0,080124	0,027497	7,500194	-0,852993	1,040951	0,032794	0,080124	0,027497	7,500194	-0,852993	1,040951
10:59:10,45	0,506031	3,257966	-0,117988	0,240989	0,095995	0,000987	0,032908	0,079354	0,028262	1,241668	1,743138	1,015697	-0,661356	-2,868282	-1,095863	-12,628546	12,976667	14,158843	0,032908	0,079354	0,028262	7,470931	-0,840135	1,015697	0,032908	0,079354	0,028262	7,470931	-0,840135	1,015697
10:59:10,50	0,506031	3,257966	-0,117988	0,240989	0,095995	0,000987	0,034938	0,076828	0,025180	1,383940	1,832585	1,037357	-0,660759	-2,867400	-1,094321	-12,624357	12,967504	14,143267	0,034938	0,076828	0,025180	7,414953	-0,910066	1,037357	0,034938	0,076828	0,025180	7,414953	-0,910066	1,037357
10:59:10,55	0,506031	3,257966	-0,117988	0,240989	0,095995	0,000987	0,033876	0,076753	0,026722	1,382029	1,785557	1,021780	-0,660214	-2,869482	-1,097414	-12,645513	12,977913	14,164866	0,033876	0,076753	0,026722	7,407109	-0,873706	1,021780	0,033876	0,076753	0,026722	7,407109	-0,873706	1,021780
10:59:10,60	0,506031	3,257966	-0,117988	0,240989	0,095995	0,000987	0,035407	0,075239	0,023629	1,459160	1,841647	1,043379	-0,661331	-2,865447	-1,094338	-12,626989	13,008941	14,135132	0,035407	0,075239	0,023629	7,365441	-0,937806	1,043379	0,035407	0,075239	0,023629	7,365441	-0,937806	1,043379
10:59:10,65	0,506031	3,257966	-0,117988	0,240989	0,095995	0,000987	0,032471	0,078225	0,026705	1,340037	1,689494	1,013645	-0,660216	-2,869687	-1,096634	-12,640594	12,955240	14,163584	0,032471	0,078225	0,026705	7,480695	-0,859469	1,013645	0,032471	0,078225	0,026705	7,480695	-0,859469	1,013645
10:59:10,70	0,506031	3,257966	-0,117988	0,240989	0,095995	0,000987	0,035585	0,075139	0,024408	1,447218	1,866502	1,042097	-0,661355	-2,865536	-1,095492	-12,627390	12,989480	14,149733	0,035585	0,075139	0,024408	7,345597	-0,926928	1,042097	0,035585	0,075139	0,024408	7,345597	-0,926928	1,042097
10:59:10,75	0,506031	3,257966	-0,117988	0,240989	0,095995	0,000987	0,032560	0,078200	0,025550	1,324257	1,703537	1,028247	-0,660166	-2,865519	-1,097803	-12,610432	12,974422	14,165226	0,032560	0,078200	0,025550	7,462991	-0,852461	1,028247	0,032560	0,078200	0,025550	7,462991	-0,852461	1,028247
10:59:10,80	0,506031	3,257966	-0,117988	0,240989	0,095995	0,000987	0,031951	0,077179	0,023239	1,372819	1,694058	1,043740	-0,661972	-2,868036	-1,096273	-12,638638	12,966284	14,139413	0,031951	0,077179	0,023239	7,431357	-0,814094	1,043740	0,031951	0,077179	0,023239	7,431357	-0,814094	1,043740
10:59:10,85	0,506031	3,257966	-0,117988	0,240989	0,095995	0,000987	0,035034	0,077485	0,024770	1,335762	1,834022	1,017926	-0,659632	-2,868399	-1,097043	-12,651928	12,988173	14,150760	0,035034	0,077485	0,024770	7,418313	-0,916155	1,017926	0,035034	0,077485	0,024770	7,418313	-0,916155	1,017926
10:59:10,90	0,506031	3,257966	-0,117988	0,240989	0,095995	0,000987	0,034178	0,075277	0,024000	1,462894	1,767048	1,029274	-0,660745	-2,870469	-1,095109	-12,638520	13,000056	14,120256	0,034178	0,075277	0,024000	7,372109	-0,915921	1,029274	0,034178	0,075277	0,024000	7,372109	-0,915921	1,029274
10:59:10,95	0,506031	3,257966	-0,117988	0,240989	0,095995	0,000987	0,036527	0,075205	0,025934	1,483594	1,894877	0,998769	-0,663090	-2,863112	-1,094327	-12,616403	13,016770	14,159535	0,036527	0,075205	0,025934	7,387216	-0,972505	0,998769	0,036527	0,075205	0,025934	7,387216	-0,972505	0,998769
10:59:11,00	0,506031	3,257966	-0,117988	0,240989	0,095995	0,000987	0,031329	0,080915	0,026716	1,212241	1,635349	1,038049	-0,663134	-2,868666	-1,092371	-12,647171	12,994451	14,161961	0,031329	0,080915	0,026716	7,564047	-0,823946	1,038049	0,031329	0,080915	0,026716	7,564047	-0,823946	1,038049
10:59:11,05	0,506031	3,257966	-0,117988	0,240989	0,095995	0,000987	0,036160	0,078176	0,028671	1,319941	1,871083	1,040474	-0,663081	-2,866154	-1,096641	-12,596012	12,958484	14,153572	0,036160	0,078176	0,028671	7,456759	-0,967458	1,040474	0,036160	0,078176	0,028671	7,456759	-0,967458	1,040474
10:59:11,10	0,506031	3,257966	-0,117988	0,240989	0,095995	0,000987	0,033958	0,079386	0,024402	1,251435	1,818874	1,032085	-0,666690	-2,869434	-1,092783	-12,661854	12,997336	14,142345	0,033958	0,079386	0,024402	7,483264	-0,846819	1,032085	0,033958	0,079386	0,024402	7,483264	-0,846819	1,032085
10:59:11,15	0,506031	3,257966	-0,117988	0,240989	0,095995	0,000987	0,038603	0,080872	0,028259	1,174927	1,983970	1,020859	-0,660815	-2,866264	-1,094324	-12,636035	12,938271	14,152301	0,038603	0,080872	0,028259	7,523349	-1,046360	1,020859	0,038603	0,080872	0,028259	7,523349	-1,046360	1,020859
10:59:11,20	0,506031	3,257966	-0,117988	0,240989	0,095995	0,000987	0,032920	0,077369	0,026718	1,318826	1,740356	1,030815	-0,664906	-2,866377	-1,096266	-12,631101	12,979428	14,158872	0,032920	0,077369	0,026718	7,392285	-0,843875	1,030815	0,032920	0,077369	0,026718	7,392285	-0,843875	1,030815
10:59:11,25	0,506031	3,257966	-0,117988	0,240989	0,095995	0,000987	0,035064	0,080855	0,024777	1,175643	1,835526	1,037385	-0,662545	-2,864917	-1,096682	-12,630146	12,984929	14,126000	0,035064	0,080855	0,024777	7,522785	-0,916990	1,037385	0,035064	0,080855	0,024777	7,522785	-0,916990	1,037385
10:59:11,30	0,506031	3,257966	-0,117988	0,240989	0,095995	0,000987	0,032619	0,079540	0,024360	1,249255	1,706461	1,004514	-0,660813	-2,869441	-1,091973	-12,656312	12,967742	14,170933	0,032619	0,079540	0,024360	7,493183	-0,854120	1,004514	0,032619	0,079540	0,024360	7,493183	-0,854120	1,004514
10:59:11,35	0,506031	3,257966	-0,117988	0,240989	0,095995	0,000987	0,035671	0,075779	0,029069	1,416891	1,851103	1,049447	-0,661702	-2,864724	-1,098158	-12,634010	12,958789	14,146463	0,035671	0,075779	0,029069	7,365533	-0,949066	1,049447	0,035671	0,075779	0,029069	7,365533	-0,949066	1,049447
10:59:11,40	0,506031	3,257966	-0,117988	0,240989	0,095995	0,000987	0,032030	0,078907	0,022885	1,257640	1,685573	1,024977	-0,659606	-2,867278	-1,096254	-12,629659	12,965433	14,159183	0,032030	0,078907	0,022885	7,451820	-0,828796	1,024977	0,032030	0,078907	0,022885	7,451820	-0,828796	1,024977
10:59:11,45	0,506031	3,257966	-0,117988	0,240989	0,095995	0,000987	0,033195	0,075815	0,024789	1,426335	1,746582	1,037697	-0,661333	-2,867688	-1,095467	-12,614455	12,970159	14,163186	0,033195	0,075815	0,024789	7,377820	-0,859213	1,037697	0,033195	0,075815	0,024789	7,377820	-0,859213	1,037697
10:59:11,50	0,506031	3,257966	-0,117988	0,240989	0,095995	0,000987	0,034413	0,077106	0,025576	1,370920	1,820723	1,041699	-0,656053	-2,858992	-1,094956	-12,273540	12,815423	14,156617	0,034413	0,077106	0,025576	7,423716	-0,880686	1,041699	0,034413	0,077106	0,025576	7,423716	-0,880686	1,041699
10:59:11,55	0,506031	3,257966	-0,117988	0,240989	0,095995	0,000987	0,024242	0,076881	0,026087	1,419075	1,664456	1,035130	-0,031245	-1,729123	-1,046662	47,338162	-19,622902	13,928443	0,024242	0,076881	0,026087	7,454203	-0,238554	1,035130	0,024242	0,076881	0,026087	7,454203	-0,238554	1,035130
10:59:11,60	0,555998	3,258014	-0,117989	0,240984	0,095992	0,000995	-1,266657	0,100716	0,074381	1,893088	2,382073	0,806956	0,129351	-1,423091	-1,069931	63,473416	-28,182995	13,798597	-1,266657	0,100716	0,074381	9,799290	101,814667	0,806956	-1,266657	0,100716	0,074381	9,799290	101,814667	0,806956
10:59:11,65	0,555998	3,258014	-0,117989	0,240984	0,095992	0,000995	-1,611987	0,114652	0,051112	1,822792	2,678519	0,677111	0,129718	-1,425308	-1,069994	63,332414	-28,097905	13,788009	-1,611987	0,114652	0,051112	10,822965	129,219479	0,677111	-1,611987	0,114652	0,051112	10,822965	129,219479	0,677111
10:59:11,70	0,555998	3,258014	-0,117989	0,240984	0,095992	0,000995	-1,610250	0,113226	0,051049	1,900145	2,604199	0,666523	0,130160	-1,424276	-1,068111	63,257909	-28,094083	13,758910	-1,610250	0,113226	0,051049	10,788359	129,008787	0,666523	-1,610250	0,113226	0,051049	10,788359	129,008787	0,666523
10:59:11,75	0,555998	3,258014	-0,117989	0,240984	0,095992	0,000995	-1,611364	0,113359	0,052932	1,859274	2,479787	0,637424	0,127208	-1,427920	-1,068104	63,212373	-27,993048	13,780940	-1,611364	0,113359	0,052932	10,757947	128,971898	0,637424	-1,611364	0,113359	0,052932	10,757947	128,971898	0,637424
10:59:11,80	0,555998	3,258014	-0,117989	0,240984	0,095992	0,000995	-1,606733	0,114093	0,052939	1,885809	2,630676	0,659454	0,125285	-1,428527	-1,069708	63,124327	-27,949439	13,769260	-1,606733	0,114093	0,052939	10,842143	128,759209	0,659454	-1,606733	0,114093	0,052939	10,842143	128,759209	0,659454
10:59:11,85	0,555998	3,258014	-0,117989	0,240984	0,095992	0,000995	-1,605245	0,115455	0,051334	1,808750	2,609973	0,647774	0,131053	-1,428604	-1,070471	63,089921	-28,001755	13,798458	-1,605245	0,115455	0,051334	10,871969	128,621734	0,647774	-1,605245	0,115455	0,051334	10,871969	128,621734	0,647774
10:59:11,90	0,555998	3,258014	-0,117989	0,240984	0,095992	0,000995	-1,603591	0,113989	0,051337	1,855115	2,629627	0,682422	0,125728	-1,430693	-1,069705	63,051912	-27,942141	13,803908	-1,603591	0,113989	0,051337	10,803222	128,511537	0,682422	-1,603591	0,113989	0,051337	10,803222	128,511537	0,682422
10:59:11,95	0,555998	3,258014	-0,117989	0,240984	0,095992	0,000995	-1,603591	0,113989	0,051337	1,855115	2,629627	0,682422	0,128042	-1,428576	-1,071293	63,038839	-27,946423	13,776514	-1,603591	0,113989	0,051337	10,803222	128,511537	0,682422	-1,603591	0,113989	0,051337	10,803222	128,511537	0,682422
10:59:12,00	0,555998	3,258014	-0,117989	0,240984	0,095992	0,000995	-1,606582	0,113044	0,049750	1,894014	2,464929	0,655028	0,134462	-1,421279	-1,071917	63,373303	-28,125796	13,803819	-1,606582	0,113044	0,049750	10,767932	128,581611	0,655028	-1,606582	0,113044	0,049750	10,767932	128,581611	0,655028
10:59:12,05	0,555998	3,258014	-0,117989	0,240984	0,095992	0,000995	-1,616111	0,111131	0,049125	2,005344	2,348772	0,682333	0,777564	-0,269264	-1,154245	124,820355	-61,737235	13,546988	-1,616111	0,111131	0,049125	10,729148	129,213465	0,682333	-1,616111	0,111131	0,049125	10,729148	129,213465	0,682333
10:59:12,10	0,605965	3,258005	-0,117972	0,240997	0,095988	0,001018	-2,935336	0,130197	-0,033202	2,629099	3,769460	0,425501	0,914958	-0,029073	-1,151923	137,620697	-68,772151	13,495149	-2,935336	0,130197	-0,033202	12,849572	234,193337	0,425501	-2,935336	0,130197	-0,033202	12,849572	234,193337	0,425501
10:59:12,15	0,605965	3,258005	-0,117972	0,240997	0,095988	0,001018	-3,212044	0,131306	-0,030881	2,879211	3,983519	0,373662	0,912256	-0,033819	-1,149688	137,411782	-68,693097	13,473071	-3,212044	0,131306	-0,030881	13,186707	256,128974	0,373662	-3,212044	0,131306	-0,030881	13,186707	256,128974	0,373662
10:59:12,20	0,605965	3,258005	-0,117972	0,240997	0,095988	0,001018	-3,206583	0,131273	-0,028645	2,844927	4,047035	0,351585	0,908560	-0,036412	-1,154797	137,308690	-68,612361	13,454576	-3,206583	0,131273	-0,028645	13,149842	255,763806	0,351585	-3,206583	0,131273	-0,028645	13,149842	255,763806	0,351585
10:59:12,25	0,605965	3,258005	-0,117972	0,240997	0,095988	0,001018	-3,202489	0,133177	-0,033754	2,764286	4,130260	0,333090	0,907695	-0,035685	-1,154432	137,175604	-68,577171	13,510105	-3,202489	0,133177	-0,033754	13,218674	255,525674	0,333090	-3,202489	0,133177	-0,033754	13,218674	255,525674	0,333090
10:59:12,30	0,605965	3,258005	-0,117972	0,240997	0,095988	0,001018	-3,202687	0,134289	-0,033389	2,670369	3,987118	0,388618	0,909345	-0,037106	-1,153292	137,106641	-68,555774	13,506035	-3,202687	0,134289	-0,033389	13,212087	255,398068	0,388618	-3,202687	0,134289	-0,033389	13,212087	255,398068	0,388618
10:59:12,35	0,605965	3,258005	-0,117972	0,240997	0,095988	0,001018	-3,202281	0,132150	-0,032250	2,765669	3,937824	0,384548	0,906891	-0,042489	-1,150981	137,036920	-68,544829	13,494782	-3,202281	0,132150	-0,032250	13,139441	255,316878	0,384548	-3,202281	0,132150	-0,032250	13,139441	255,316878	0,384548
10:59:12,40	0,605965	3,258005	-0,117972	0,240997	0,095988	0,001018	-3,196392	0,131584	-0,029938	2,769713	4,178197	0,373296	0,905687	-0,036701	-1,151018	137,017636	-68,481491	13,492837	-3,196392	0,131584	-0,029938	13,099062	255,094968	0,373296	-3,196392	0,131584	-0,029938	13,099062	255,094968	0,373296
10:59:12,45	0,605965	3,258005	-0,117972	0,240997	0,095988	0,001018	-3,200803	0,135521	-0,029976	2,610204	3,900475	0,371351	0,909122	-0,040042	-1,150640	136,968438	-68,503625	13,482812	-3,200803	0,135521	-0,029976	13,248601	255,163480	0,371351	-3,200803	0,135521	-0,029976	13,248601	255,163480	0,371351
10:59:12,50	0,605965	3,258005	-0,117972	0,240997	0,095988	0,001018	-3,199627	0,130875	-0,029598	2,808028	3,930067	0,361326	0,905499	-0,039660	-1,151826	136,913174	-68,448859	13,499822	-3,199627	0,130875	-0,029598	13,081715	255,100786	0,361326	-3,199627	0,130875	-0,029598	13,081715	255,100786	0,361326
10:59:12,55	0,605965	3,258005	-0,117972	0,240997	0,095988	0,001018	-3,198146	0,134203	-0,030783	2,654745	3,931839	0,378335	0,908346	-0,038612	-1,151856	136,872617	-68,462133	13,485943	-3,198146	0,134203	-0,030783	13,189716	254,986295	0,378335	-3,198146	0,134203	-0,030783	13,189716	254,986295	0,378335
10:59:12,60	0,605965	3,258005	-0,117972	0,240997	0,095988	0,001018	-3,200477	0,132263	-0,030813	2,723900	3,782154	0,364457	0,908327	-0,041789	-1,149521	136,841055	-68,432682	13,490161	-3,200477	0,132263	-0,030813	13,106507	255,019574	0,364457	-3,200477	0,132263	-0,030813	13,106507	255,019574	0,364457
10:59:12,65	0,605965	3,258005	-0,117972	0,240997	0,095988	0,001018	-3,197717	0,130691	-0,028479	2,815357	3,883621	0,368675	0,907585	-0,039222	-1,154225	136,784501	-68,430289	13,489089	-3,197717	0,130691	-0,028479	13,074579	254,904371	0,368675	-3,197717	0,130691	-0,028479	13,074579	254,904371	0,368675
10:59:12,70	0,605965	3,258005	-0,117972	0,240997	0,095988	0,001018	-3,199569	0,132617	-0,033182	2,688999	3,737138	0,367602	0,906984	-0,044681	-1,153032	136,753744	-68,398067	13,513023	-3,199569	0,132617	-0,033182	13,099413	254,903279	0,367602	-3,199569	0,132617	-0,033182	13,099413	254,903279	0,367602
10:59:12,75	0,605965	3,258005	-0,117972	0,240997	0,095988	0,001018	-3,194540	0,130408	-0,031989	2,816394	3,955859	0,391537	0,907514	-0,042857	-1,154199	136,733526	-68,391071	13,533908	-3,194540	0,130408	-0,031989	13,053402	254,727283	0,391537	-3,194540	0,130408	-0,031989	13,053402	254,727283	0,391537
10:59:12,80	0,605965	3,258005	-0,117972	0,240997	0,095988	0,001018	-3,196385	0,130860	-0,033156	2,788807	3,838911	0,412422	0,906308	-0,041470	-1,149573	136,700317	-68,356572	13,513156	-3,196385	0,130860	-0,033156	13,061346	254,755168	0,412422	-3,196385	0,130860	-0,033156	13,061346	254,755168	0,412422
10:59:12,85	0,605965	3,258005	-0,117972	0,240997	0,095988	0,001018	-3,196983	0,132599	-0,028531	2,711683	3,761823	0,391670	0,909189	-0,046339	-1,151895	136,666613	-68,369552	13,514275	-3,196983	0,132599	-0,028531	13,120686	254,724998	0,391670	-3,196983	0,132599	-0,028531	13,120686	254,724998	0,391670
10:59:12,90	0,605965	3,258005	-0,117972	0,240997	0,095988	0,001018	-3,194207	0,127669	-0,030852	2,939940	3,883480	0,392789	0,907371	-0,046012	-1,149975	136,634188	-68,355102	13,508792	-3,194207	0,127669	-0,030852	12,961953	254,628734	0,392789	-3,194207	0,127669	-0,030852	12,961953	254,628734	0,392789
10:59:12,95	0,605965	3,258005	-0,117972	0,240997	0,095988	0,001018	-3,193581	0,129407	-0,028932	2,845867	3,880743	0,387306	0,908556	-0,045148	-1,151136	136,637919	-68,340998	13,515091	-3,193581	0,129407	-0,028932	13,004310	254,576830	0,387306	-3,193581	0,129407	-0,028932	13,004310	254,576830	0,387306
10:59:13,01	0,605965	3,258005	-0,117972	0,240997	0,095988	0,001018	-3,194922	0,128812	-0,030094	2,890860	3,807175	0,393604	0,906134	-0,044049	-1,154313	136,591677	-68,288479	13,465629	-3,194922	0,128812	-0,030094	13,002637	254,608554	0,393604	-3,194922	0,128812	-0,030094	13,002637	254,608554	0,393604
10:59:13,06	0,605965	3,258005	-0,117972	0,240997	0,095988	0,001018	-3,194662	0,131459	-0,033271	2,775579	3,754367	0,344143	0,906071	-0,044054	-1,154266	136,574471	-68,298081	13,538135	-3,194662	0,131459	-0,033271	13,095144	254,535369	0,344143	-3,194662	0,131459	-0,033271	13,095144	254,535369	0,344143
10:59:13,11	0,605965	3,258005	-0,117972	0,240997	0,095988	0,001018	-3,194627	0,131511	-0,033224	2,755957	3,746115	0,416649	0,903682	-0,042458	-1,152012	136,530785	-68,238979	13,475943	-3,194627	0,131511	-0,033224	13,079603	254,524328	0,416649	-3,194627	0,131511	-0,033224	13,079603	254,524328	0,416649
10:59:13,16	0,605965	3,258005	-0,117972	0,240997	0,095988	0,001018	-3,194814	0,134378	-0,030969	2,636233	3,668981	0,354456	0,904794	-0,044651	-1,152389	136,509562	-68,276549	13,489589	-3,194814	0,134378	-0,030969	13,184909	254,461911	0,354456	-3,194814	0,134378	-0,030969	13,184909	254,461911	0,354456
10:59:13,21	0,605965	3,258005	-0,117972	0,240997	0,095988	0,001018	-3,193471	0,132319	-0,031346	2,700173	3,739244	0,368103	0,906438	-0,045564	-1,151633	136,448690	-68,277889	13,489860	-3,193471	0,132319	-0,031346	13,087188	254,426717	0,368103	-3,193471	0,132319	-0,031346	13,087188	254,426717	0,368103
10:59:13,26	0,605965	3,258005	-0,117972	0,240997	0,095988	0,001018	-3,193502	0,130438	-0,030590	2,766362	3,685566	0,368374	0,907080	-0,044343	-1,151604	136,470988	-68,251371	13,519826	-3,193502	0,130438	-0,030590	13,005758	254,375502	0,368374	-3,193502	0,130438	-0,030590	13,005758	254,375502	0,368374
10:59:13,31	0,605965	3,258005	-0,117972	0,240997	0,095988	0,001018	-3,194881	0,130493	-0,030562	2,797642	3,619924	0,398340	0,907608	-0,043828	-1,151249	136,433593	-68,231344	13,501423	-3,194881	0,130493	-0,030562	13,041316	254,418088	0,398340	-3,194881	0,130493	-0,030562	13,041316	254,418088	0,398340
10:59:13,36	0,605965	3,258005	-0,117972	0,240997	0,095988	0,001018	-3,195591	0,130294	-0,030206	2,806644	3,540600	0,379936	0,904652	-0,046887	-1,153187	136,425333	-68,234228	13,501630	-3,195591	0,130294	-0,030206	13,034685	254,394509	0,379936	-3,195591	0,130294	-0,030206	13,034685	254,394509	0,379936
10:59:13,41	0,605965	3,258005	-0,117972	0,240997	0,095988	0,001018	-3,191464	0,131324	-0,032144	2,746439	3,749515	0,380143	0,908727	-0,045889	-1,152767	136,418424	-68,259177	13,545105	-3,191464	0,131324	-0,032144	13,055363	254,279420	0,380143	-3,191464	0,131324	-0,032144	13,055363	254,279420	0,380143
10:59:13,46	0,605965	3,258005	-0,117972	0,240997	0,095988	0,001018	-3,194366	0,128294	-0,031724	2,878926	3,605109	0,423618	0,901058	-0,047009	-1,153180	136,402165	-68,237772	13,530182	-3,194366	0,128294	-0,031724	12,950011	254,362810	0,423618	-3,194366	0,128294	-0,031724	12,950011	254,362810	0,423618
10:59:13,51	0,605965	3,258005	-0,117972	0,240997	0,095988	0,001018	-3,191912	0,131039	-0,029443	2,725744	3,682725	0,388588	0,905123	-0,046642	-1,150485	136,369912	-68,243259	13,510075	-3,191912	0,131039	-0,029443	13,012270	254,247819	0,388588	-3,191912	0,131039	-0,029443	13,012270	254,247819	0,388588
10:59:13,56	0,605965	3,258005	-0,117972	0,240997	0,095988	0,001018	-3,191912	0,131039	-0,029443	2,725744	3,682725	0,388588	0,909324	-0,047492	-1,149320	136,394314	-68,232541	13,480987	-3,191912	0,131039	-0,029443	13,012270	254,247819	0,388588	-3,191912	0,131039	-0,029443	13,012270	254,247819	0,388588
10:59:13,61	0,605965	3,258005	-0,117972	0,240997	0,095988	0,001018	-3,193276	0,126975	-0,028278	2,958536	3,627575	0,359501	0,903349	-0,049965	-1,151654	136,343146	-68,196254	13,506922	-3,193276	0,126975	-0,028278	12,926066	254,299736	0,359501	-3,193276	0,126975	-0,028278	12,926066	254,299736	0,359501
10:59:13,66	0,605965	3,258005	-0,117972	0,240997	0,095988	0,001018	-3,188146	0,130913	-0,030612	2,759580	3,831850	0,385435	0,903881	-0,047055	-1,150132	136,322571	-68,205520	13,491899	-3,188146	0,130913	-0,030612	13,036276	254,101349	0,385435	-3,188146	0,130913	-0,030612	13,036276	254,101349	0,385435
10:59:13,71	0,605965	3,258005	-0,117972	0,240997	0,095988	0,001018	-3,190933	0,131908	-0,029090	2,689549	3,673779	0,370412	0,904438	-0,046417	-1,153252	136,308173	-68,185577	13,489930	-3,190933	0,131908	-0,029090	13,044319	254,162000	0,370412	-3,190933	0,131908	-0,029090	13,044319	254,162000	0,370412
10:59:13,76	0,605965	3,258005	-0,117972	0,240997	0,095988	0,001018	-3,191764	0,131744	-0,032209	2,708142	3,608129	0,368443	0,902631	-0,051534	-1,150507	136,273607	-68,183717	13,516674	-3,191764	0,131744	-0,032209	13,050049	254,161579	0,368443	-3,191764	0,131744	-0,032209	13,050049	254,161579	0,368443
10:59:13,81	0,605965	3,258005	-0,117972	0,240997	0,095988	0,001018	-3,186429	0,130750	-0,029464	2,744159	3,854676	0,395187	0,902056	-0,047742	-1,150539	136,279531	-68,161871	13,493569	-3,186429	0,130750	-0,029464	13,008036	253,989341	0,395187	-3,186429	0,130750	-0,029464	13,008036	253,989341	0,395187
10:59:13,86	0,605965	3,258005	-0,117972	0,240997	0,095988	0,001018	-3,189425	0,133145	-0,029497	2,641520	3,693063	0,372083	0,905572	-0,049579	-1,153636	136,276596	-68,174455	13,495416	-3,189425	0,133145	-0,029497	13,093374	254,062958	0,372083	-3,189425	0,133145	-0,029497	13,093374	254,062958	0,372083
10:59:13,91	0,605965	3,258005	-0,117972	0,240997	0,095988	0,001018	-3,189593	0,129181	-0,032593	2,835253	3,688122	0,373930	0,903274	-0,048350	-1,148192	136,288062	-68,147588	13,502322	-3,189593	0,129181	-0,032593	12,975978	254,071135	0,373930	-3,189593	0,129181	-0,032593	12,975978	254,071135	0,373930
10:59:13,96	0,605965	3,258005	-0,117972	0,240997	0,095988	0,001018	-3,189508	0,131786	-0,027149	2,728806	3,689005	0,380835	0,903169	-0,052130	-1,153237	136,242171	-68,150706	13,519720	-3,189508	0,131786	-0,027149	13,074005	254,065396	0,380835	-3,189508	0,131786	-0,027149	13,074005	254,065396	0,380835
10:59:14,01	0,605965	3,258005	-0,117972	0,240997	0,095988	0,001018	-3,186182	0,129986	-0,032194	2,796746	3,823782	0,398233	0,900811	-0,048631	-1,152848	136,240950	-68,117582	13,544894	-3,186182	0,129986	-0,032194	13,000666	253,939070	0,398233	-3,186182	0,129986	-0,032194	13,000666	253,939070	0,398233
10:59:14,06	0,605965	3,258005	-0,117972	0,240997	0,095988	0,001018	-3,188033	0,133779	-0,031806	2,627621	3,709919	0,423408	0,908431	-0,051270	-1,150930	136,229314	-68,184241	13,489340	-3,188033	0,133779	-0,031806	13,129238	253,970497	0,423408	-3,188033	0,133779	-0,031806	13,129238	253,970497	0,423408
10:59:14,11	0,605965	3,258005	-0,117972	0,240997	0,095988	0,001018	-3,189558	0,125860	-0,029887	2,975853	3,653860	0,367854	0,905503	-0,047797	-1,152492	136,227706	-68,116107	13,507034	-3,189558	0,125860	-0,029887	12,855843	254,034168	0,367854	-3,189558	0,125860	-0,029887	12,855843	254,034168	0,367854
10:59:14,16	0,605965	3,258005	-0,117972	0,240997	0,095988	0,001018	-3,191101	0,130132	-0,031449	2,811889	3,538143	0,385548	0,903696	-0,047874	-1,150960	136,216460	-68,153571	13,485313	-3,191101	0,130132	-0,031449	13,027264	254,039610	0,385548	-3,191101	0,130132	-0,031449	13,027264	254,039610	0,385548
10:59:14,21	0,605965	3,258005	-0,117972	0,240997	0,095988	0,001018	-3,190131	0,131658	-0,029918	2,694452	3,597609	0,363827	0,899556	-0,047858	-1,152127	136,193533	-68,096149	13,506766	-3,190131	0,131658	-0,029918	13,029644	254,022881	0,363827	-3,190131	0,131658	-0,029918	13,029644	254,022881	0,363827
10:59:14,26	0,605965	3,258005	-0,117972	0,240997	0,095988	0,001018	-3,188074	0,135252	-0,031084	2,545872	3,655974	0,385279	0,903124	-0,050007	-1,151727	136,212208	-68,128117	13,491069	-3,188074	0,135252	-0,031084	13,163129	253,919819	0,385279	-3,188074	0,135252	-0,031084	13,163129	253,919819	0,385279
10:59:14,31	0,605965	3,258005	-0,117972	0,240997	0,095988	0,001018	-3,187998	0,131087	-0,030684	2,744096	3,692132	0,369582	0,904803	-0,052015	-1,152525	136,157469	-68,103508	13,483207	-3,187998	0,131087	-0,030684	13,034414	253,949937	0,369582	-3,187998	0,131087	-0,030684	13,034414	253,949937	0,369582
10:59:14,36	0,605965	3,258005	-0,117972	0,240997	0,095988	0,001018	-3,187098	0,128629	-0,031482	2,865842	3,679186	0,361721	0,901940	-0,053300	-1,151294	136,202713	-68,119310	13,538943	-3,187098	0,128629	-0,031482	12,963225	253,866396	0,361721	-3,187098	0,128629	-0,031482	12,963225	253,866396	0,361721
10:59:14,41	0,605965	3,258005	-0,117972	0,240997	0,095988	0,001018	-3,184554	0,130466	-0,030251	2,779275	3,858584	0,417457	0,904766	-0,050632	-1,152118	136,146643	-68,100264	13,522134	-3,184554	0,130466	-0,030251	13,020832	253,846051	0,417457	-3,184554	0,130466	-0,030251	13,020832	253,846051	0,417457
10:59:14,46	0,605965	3,258005	-0,117972	0,240997	0,095988	0,001018	-3,188277	0,129353	-0,031075	2,825619	3,606882	0,400648	0,903571	-0,048165	-1,150972	136,146786	-68,114565	13,511447	-3,188277	0,129353	-0,031075	12,979793	253,886641	0,400648	-3,188277	0,129353	-0,031075	12,979793	253,886641	0,400648
10:59:14,51	0,605965	3,258005	-0,117972	0,240997	0,095988	0,001018	-3,189817	0,131621	-0,029929	2,695330	3,534109	0,389961	0,905353	-0,050716	-1,147858	136,146750	-68,135255	13,499129	-3,189817	0,131621	-0,029929	13,027602	253,934709	0,389961	-3,189817	0,131621	-0,029929	13,027602	253,934709	0,389961
10:59:14,56	0,605965	3,258005	-0,117972	0,240997	0,095988	0,001018	-3,188498	0,128802	-0,026815	2,823984	3,612985	0,377642	0,903575	-0,046764	-1,153696	136,158734	-68,117971	13,508236	-3,188498	0,128802	-0,026815	12,934961	253,910082	0,377642	-3,188498	0,128802	-0,026815	12,934961	253,910082	0,377642
10:59:14,61	0,605965	3,258005	-0,117972	0,240997	0,095988	0,001018	-3,191032	0,132318	-0,032653	2,662135	3,482939	0,386750	0,911555	-0,030231	-1,145187	137,053578	-68,595690	13,496926	-3,191032	0,132318	-0,032653	13,049083	253,978977	0,386750	-3,191032	0,132318	-0,032653	13,049083	253,978977	0,386750
10:59:14,66	0,605965	3,258005	-0,117972	0,240997	0,095988	0,001018	-3,209340	0,133674	-0,024145	2,625319	3,544763	0,375440	1,534223	1,070913	-1,122413	194,937132	-100,593239	13,306679	-3,209340	0,133674	-0,024145	13,118727	255,477944	0,375440	-3,209340	0,133674	-0,024145	13,118727	255,477944	0,375440
10:59:14,71	0,656017	3,257963	-0,117981	0,240991	0,095995	0,001012	-4,474292	0,144999	-0,001370	3,267503	3,894626	0,185193	1,727161	1,403175	-1,111673	212,322303	-110,394329	13,263219	-4,474292	0,144999	-0,001370	14,649947	355,126558	0,185193	-4,474292	0,144999	-0,001370	14,649947	355,126558	0,185193
10:59:14,76	0,656017	3,257963	-0,117981	0,240991	0,095995	0,001012	-4,858508	0,144042	0,009370	3,521902	3,871919	0,141732	1,724464	1,395957	-1,111339	212,113140	-110,302148	13,281117	-4,858508	0,144042	0,009370	14,829164	385,264827	0,141732	-4,858508	0,144042	0,009370	14,829164	385,264827	0,141732
10:59:14,81	0,656017	3,257963	-0,117981	0,240991	0,095995	0,001012	-4,850909	0,142768	0,009703	3,563361	4,039848	0,159631	1,727216	1,396931	-1,111003	212,003765	-110,244009	13,279674	-4,850909	0,142768	0,009703	14,770672	384,836216	0,159631	-4,850909	0,142768	0,009703	14,770672	384,836216	0,159631
10:59:14,86	0,656017	3,257963	-0,117981	0,240991	0,095995	0,001012	-4,853128	0,140872	0,010040	3,657620	3,800674	0,158187	1,725920	1,396121	-1,112608	211,926040	-110,183590	13,258815	-4,853128	0,140872	0,010040	14,716088	384,771225	0,158187	-4,853128	0,140872	0,010040	14,716088	384,771225	0,158187
10:59:14,91	0,656017	3,257963	-0,117981	0,240991	0,095995	0,001012	-4,851779	0,141589	0,008434	3,633793	3,773304	0,137329	1,724063	1,391905	-1,112616	211,867071	-110,165664	13,263899	-4,851779	0,141589	0,008434	14,748553	384,637954	0,137329	-4,851779	0,141589	0,008434	14,748553	384,637954	0,137329
10:59:14,96	0,656017	3,257963	-0,117981	0,240991	0,095995	0,001012	-4,847199	0,141090	0,008427	3,645795	3,951418	0,142412	1,721584	1,396865	-1,112262	211,810106	-110,122877	13,285328	-4,847199	0,141090	0,008427	14,721362	384,456560	0,142412	-4,847199	0,141090	0,008427	14,721362	384,456560	0,142412
10:59:15,01	0,656017	3,257963	-0,117981	0,240991	0,095995	0,001012	-4,850255	0,145716	0,008780	3,413819	3,721787	0,163841	1,720313	1,390485	-1,114589	211,746728	-110,097792	13,296723	-4,850255	0,145716	0,008780	14,852522	384,466813	0,163841	-4,850255	0,145716	0,008780	14,852522	384,466813	0,163841
10:59:15,06	0,656017	3,257963	-0,117981	0,240991	0,095995	0,001012	-4,844095	0,143627	0,006453	3,512468	3,974702	0,175236	1,721348	1,392198	-1,116959	211,680538	-110,074021	13,295194	-4,844095	0,143627	0,006453	14,787207	384,236132	0,175236	-4,844095	0,143627	0,006453	14,787207	384,236132	0,175236
10:59:15,11	0,656017	3,257963	-0,117981	0,240991	0,095995	0,001012	-4,846096	0,143587	0,004083	3,502058	3,801448	0,173708	1,727592	1,406276	-1,112083	212,233730	-110,312726	13,306288	-4,846096	0,143587	0,004083	14,773627	384,219947	0,173708	-4,846096	0,143587	0,004083	14,773627	384,219947	0,173708
10:59:15,16	0,656017	3,257963	-0,117981	0,240991	0,095995	0,001012	-6,212994	0,143385	0,088342	4,207306	3,805496	0,017342	2,404973	2,575866	-1,032701	273,587391	-145,013742	13,138828	-6,212994	0,143385	0,088342	15,463035	491,525486	0,017342	-6,212994	0,143385	0,088342	15,463035	491,525486	0,017342
10:59:15,21	0,706008	3,257891	-0,117990	0,240995	0,095963	0,000991	-6,212994	0,143385	0,088342	4,207306	3,805496	0,017342	2,547398	2,825689	-1,023385	286,347744	-152,238068	13,152051	-6,212994	0,143385	0,088342	15,463035	491,525486	0,017342	-6,212994	0,143385	0,088342	15,463035	491,525486	0,017342
10:59:15,26	0,706008	3,257891	-0,117990	0,240995	0,095963	0,000991	-6,500559	0,144953	0,097658	4,249503	3,515038	0,030565	2,544689	2,823105	-1,023487	286,142834	-152,149468	13,131981	-6,500559	0,144953	0,097658	15,628313	513,808920	0,030565	-6,500559	0,144953	0,097658	15,628313	513,808920	0,030565
10:59:15,31	0,706008	3,257891	-0,117990	0,240995	0,095963	0,000991	-6,496967	0,146007	0,097555	4,168973	3,480052	0,010494	2,541484	2,820467	-1,025889	285,976998	-152,029078	13,133213	-6,496967	0,146007	0,097555	15,630519	513,491982	0,010494	-6,496967	0,146007	0,097555	15,630519	513,491982	0,010494
10:59:15,36	0,706008	3,257891	-0,117990	0,240995	0,095963	0,000991	-6,493080	0,147464	0,095154	4,114572	3,478359	0,011726	2,541745	2,817187	-1,022864	285,791910	-151,985999	13,114832	-6,493080	0,147464	0,095154	15,690461	513,185164	0,011726	-6,493080	0,147464	0,095154	15,690461	513,185164	0,011726
10:59:15,41	0,706008	3,257891	-0,117990	0,240995	0,095963	0,000991	-6,490370	0,145597	0,098179	4,156386	3,437445	-0,006654	2,539351	2,816558	-1,026327	285,759907	-151,907260	13,182270	-6,490370	0,145597	0,098179	15,585766	512,931522	-0,006654	-6,490370	0,145597	0,098179	15,585766	512,931522	-0,006654
10:59:15,46	0,706008	3,257891	-0,117990	0,240995	0,095963	0,000991	-6,488629	0,147356	0,094716	4,117117	3,460915	0,060784	2,541507	2,812060	-1,025628	285,643136	-151,901391	13,119952	-6,488629	0,147356	0,094716	15,684563	512,818288	0,060784	-6,488629	0,147356	0,094716	15,684563	512,818288	0,060784
10:59:15,51	0,706008	3,257891	-0,117990	0,240995	0,095963	0,000991	-6,485811	0,143240	0,095415	4,277853	3,503397	-0,001535	2,542581	2,812110	-1,026803	285,574703	-151,828798	13,148114	-6,485811	0,143240	0,095415	15,522183	512,639547	-0,001535	-6,485811	0,143240	0,095415	15,522183	512,639547	-0,001535
10:59:15,56	0,706008	3,257891	-0,117990	0,240995	0,095963	0,000991	-6,486391	0,142335	0,094239	4,353561	3,377649	0,026628	2,541780	2,806964	-1,022175	285,455178	-151,835423	13,145412	-6,486391	0,142335	0,094239	15,526853	512,559368	0,026628	-6,486391	0,142335	0,094239	15,526853	512,559368	0,026628
10:59:15,61	0,706008	3,257891	-0,117990	0,240995	0,095963	0,000991	-6,481535	0,140456	0,098868	4,385781	3,530005	0,023926	2,538112	2,806929	-1,025340	285,369532	-151,758024	13,130678	-6,481535	0,140456	0,098868	15,411552	512,330463	0,023926	-6,481535	0,140456	0,098868	15,411552	512,330463	0,023926
10:59:15,66	0,706008	3,257891	-0,117990	0,240995	0,095963	0,000991	-6,480824	0,137566	0,094915	4,571683	3,383805	0,007540	2,543927	2,804905	-1,026128	285,314418	-151,712978	13,129026	-6,480824	0,137566	0,094915	15,370648	512,128523	0,007540	-6,480824	0,137566	0,094915	15,370648	512,128523	0,007540
10:59:15,71	0,706008	3,257891	-0,117990	0,240995	0,095963	0,000991	-6,480824	0,137566	0,094915	4,571683	3,383805	0,007540	2,540271	2,807439	-1,024598	285,263777	-151,713393	13,147728	-6,480824	0,137566	0,094915	15,370648	512,128523	0,007540	-6,480824	0,137566	0,094915	15,370648	512,128523	0,007540
10:59:15,76	0,706008	3,257891	-0,117990	0,240995	0,095963	0,000991	-6,481191	0,142000	0,096444	4,315451	3,321072	0,026241	2,542468	2,806042	-1,027736	285,177524	-151,672031	13,152020	-6,481191	0,142000	0,096444	15,462462	512,094599	0,026241	-6,481191	0,142000	0,096444	15,462462	512,094599	0,026241
10:59:15,81	0,706008	3,257891	-0,117990	0,240995	0,095963	0,000991	-6,481080	0,139399	0,093307	4,443400	3,231489	0,030534	2,535357	2,805393	-1,027350	285,146213	-151,636987	13,176131	-6,481080	0,139399	0,093307	15,386227	511,996267	0,030534	-6,481080	0,139399	0,093307	15,386227	511,996267	0,030534
10:59:15,86	0,706008	3,257891	-0,117990	0,240995	0,095963	0,000991	-6,476962	0,145233	0,093692	4,154750	3,400969	0,054644	2,536987	2,804788	-1,026980	285,069449	-151,602647	13,192522	-6,476962	0,145233	0,093692	15,555509	511,842512	0,054644	-6,476962	0,145233	0,093692	15,555509	511,842512	0,054644
10:59:15,91	0,706008	3,257891	-0,117990	0,240995	0,095963	0,000991	-6,477253	0,143519	0,094063	4,235235	3,302218	0,071035	2,536273	2,802633	-1,027047	284,991650	-151,580479	13,140333	-6,477253	0,143519	0,094063	15,501445	511,766558	0,071035	-6,477253	0,143519	0,094063	15,501445	511,766558	0,071035
10:59:15,96	0,706008	3,257891	-0,117990	0,240995	0,095963	0,000991	-6,475030	0,143059	0,093996	4,239445	3,339355	0,018846	2,536860	2,800614	-1,027782	284,982038	-151,550510	13,190092	-6,475030	0,143059	0,093996	15,469558	511,629188	0,018846	-6,475030	0,143059	0,093996	15,469558	511,629188	0,018846
10:59:16,01	0,706008	3,257891	-0,117990	0,240995	0,095963	0,000991	-6,473575	0,141542	0,093261	4,339483	3,391692	0,068605	2,537347	2,803073	-1,027063	284,930940	-151,537087	13,157143	-6,473575	0,141542	0,093261	15,450503	511,567329	0,068605	-6,473575	0,141542	0,093261	15,450503	511,567329	0,068605
10:59:16,06	0,706008	3,257891	-0,117990	0,240995	0,095963	0,000991	-6,475948	0,142349	0,093980	4,283582	3,217321	0,035656	2,536695	2,801724	-1,027470	284,884885	-151,498691	13,153936	-6,475948	0,142349	0,093980	15,457970	511,579255	0,035656	-6,475948	0,142349	0,093980	15,457970	511,579255	0,035656
10:59:16,12	0,706008	3,257891	-0,117990	0,240995	0,095963	0,000991	-6,474454	0,142239	0,093572	4,299517	3,235929	0,032450	2,537195	2,801457	-1,027084	284,843915	-151,498014	13,173571	-6,474454	0,142239	0,093572	15,465285	511,480581	0,032450	-6,474454	0,142239	0,093572	15,465285	511,480581	0,032450
10:59:16,16	0,706008	3,257891	-0,117990	0,240995	0,095963	0,000991	-6,474473	0,141673	0,093959	4,309077	3,199143	0,052085	2,537146	2,797954	-1,029784	284,804737	-151,452416	13,205620	-6,474473	0,141673	0,093959	15,430372	511,445254	0,052085	-6,474473	0,141673	0,093959	15,430372	511,445254	0,052085
10:59:16,21	0,706008	3,257891	-0,117990	0,240995	0,095963	0,000991	-6,471414	0,139963	0,091259	4,417852	3,301461	0,084133	2,535836	2,799399	-1,029848	284,737691	-151,437511	13,172897	-6,471414	0,139963	0,091259	15,404981	511,307473	0,084133	-6,471414	0,139963	0,091259	15,404981	511,307473	0,084133
10:59:16,26	0,706008	3,257891	-0,117990	0,240995	0,095963	0,000991	-6,472010	0,141821	0,091195	4,300663	3,204946	0,051411	2,539904	2,802307	-1,026742	284,722711	-151,459299	13,186133	-6,472010	0,141821	0,091195	15,433581	511,257755	0,051411	-6,472010	0,141821	0,091195	15,433581	511,257755	0,051411
10:59:16,31	0,706008	3,257891	-0,117990	0,240995	0,095963	0,000991	-6,476563	0,139752	0,094301	4,381880	2,966113	0,064647	2,537524	2,796626	-1,025612	284,668384	-151,399781	13,143050	-6,476563	0,139752	0,094301	15,352401	511,376328	0,064647	-6,476563	0,139752	0,094301	15,352401	511,376328	0,064647
10:59:16,36	0,706008	3,257891	-0,117990	0,240995	0,095963	0,000991	-6,470453	0,138972	0,095430	4,446806	3,207023	0,021564	2,537399	2,798714	-1,028314	284,632296	-151,412830	13,203077	-6,470453	0,138972	0,095430	15,356119	511,137607	0,021564	-6,470453	0,138972	0,095430	15,356119	511,137607	0,021564
10:59:16,41	0,706008	3,257891	-0,117990	0,240995	0,095963	0,000991	-6,472199	0,140125	0,092729	4,357512	3,091531	0,081590	2,535089	2,797477	-1,027599	284,626831	-151,376361	13,120916	-6,472199	0,140125	0,092729	15,357325	511,159134	0,081590	-6,472199	0,140125	0,092729	15,357325	511,159134	0,081590
10:59:16,46	0,706008	3,257891	-0,117990	0,240995	0,095963	0,000991	-6,469973	0,141506	0,093444	4,314530	3,184300	-0,000570	2,532669	2,796342	-1,027953	284,593009	-151,349405	13,184743	-6,469973	0,141506	0,093444	15,422783	511,077185	-0,000570	-6,469973	0,141506	0,093444	15,422783	511,077185	-0,000570
10:59:16,51	0,706008	3,257891	-0,117990	0,240995	0,095963	0,000991	-6,467780	0,143035	0,093089	4,241476	3,255555	0,063257	2,536747	2,797632	-1,029150	284,570353	-151,338848	13,157868	-6,467780	0,143035	0,093089	15,469724	510,976308	0,063257	-6,467780	0,143035	0,093089	15,469724	510,976308	0,063257
10:59:16,56	0,706008	3,257891	-0,117990	0,240995	0,095963	0,000991	-6,470936	0,140148	0,091892	4,389405	3,066554	0,036381	2,537806	2,797118	-1,028777	284,511216	-151,331078	13,168295	-6,470936	0,140148	0,091892	15,391038	511,035038	0,036381	-6,470936	0,140148	0,091892	15,391038	511,035038	0,036381
10:59:16,61	0,706008	3,257891	-0,117990	0,240995	0,095963	0,000991	-6,471021	0,138974	0,092265	4,427627	3,007055	0,046808	2,535355	2,794054	-1,031133	284,451696	-151,300929	13,160737	-6,471021	0,138974	0,092265	15,337081	510,982180	0,046808	-6,471021	0,138974	0,092265	15,337081	510,982180	0,046808
10:59:16,66	0,706008	3,257891	-0,117990	0,240995	0,095963	0,000991	-6,467141	0,139565	0,089910	4,393251	3,142163	0,039251	2,532944	2,793075	-1,029581	284,430519	-151,325918	13,168338	-6,467141	0,139565	0,089910	15,349089	510,812757	0,039251	-6,467141	0,139565	0,089910	15,349089	510,812757	0,039251
10:59:16,71	0,706008	3,257891	-0,117990	0,240995	0,095963	0,000991	-6,465088	0,141163	0,091461	4,277931	3,243101	0,046852	2,537005	2,793777	-1,032277	284,410568	-151,318501	13,209989	-6,465088	0,141163	0,091461	15,359203	510,752493	0,046852	-6,465088	0,141163	0,091461	15,359203	510,752493	0,046852
10:59:16,76	0,706008	3,257891	-0,117990	0,240995	0,095963	0,000991	-6,467726	0,137997	0,088765	4,438982	3,084912	0,088502	2,535243	2,794200	-1,028420	284,389917	-151,278089	13,189526	-6,467726	0,137997	0,088765	15,271766	510,801427	0,088502	-6,467726	0,137997	0,088765	15,271766	510,801427	0,088502
10:59:16,81	0,706008	3,257891	-0,117990	0,240995	0,095963	0,000991	-6,467212	0,139735	0,092623	4,373284	3,073564	0,068039	2,535197	2,792350	-1,029578	284,364301	-151,268250	13,205062	-6,467212	0,139735	0,092623	15,342494	510,749709	0,068039	-6,467212	0,139735	0,092623	15,342494	510,749709	0,068039
10:59:16,86	0,706008	3,257891	-0,117990	0,240995	0,095963	0,000991	-6,465587	0,138850	0,091465	4,415039	3,130967	0,083576	2,535117	2,791019	-1,030386	284,324290	-151,274704	13,181321	-6,465587	0,138850	0,091465	15,314742	510,679538	0,083576	-6,465587	0,138850	0,091465	15,314742	510,679538	0,083576
10:59:16,92	0,706008	3,257891	-0,117990	0,240995	0,095963	0,000991	-6,464394	0,138253	0,090657	4,420452	3,161578	0,059835	2,534569	2,792887	-1,030020	284,332719	-151,239768	13,158088	-6,464394	0,138253	0,090657	15,273345	510,616503	0,059835	-6,464394	0,138253	0,090657	15,273345	510,616503	0,059835
10:59:16,97	0,706008	3,257891	-0,117990	0,240995	0,095963	0,000991	-6,465738	0,139662	0,091023	4,381678	3,081511	0,036601	2,535100	2,792139	-1,028445	284,295029	-151,209806	13,202064	-6,465738	0,139662	0,091023	15,345141	510,641955	0,036601	-6,465738	0,139662	0,091023	15,345141	510,641955	0,036601
10:59:17,02	0,706008	3,257891	-0,117990	0,240995	0,095963	0,000991	-6,465355	0,138829	0,092597	4,432113	3,053797	0,080577	2,541546	2,809197	-1,028961	285,009837	-151,591621	13,196135	-6,465355	0,138829	0,092597	15,330162	510,584188	0,080577	-6,465355	0,138829	0,092597	15,330162	510,584188	0,080577
10:59:17,07	0,706008	3,257891	-0,117990	0,240995	0,095963	0,000991	-6,483351	0,141775	0,092081	4,305664	2,927966	0,074649	3,225377	3,987175	-0,927901	346,381919	-186,625454	13,059076	-6,483351	0,141775	0,092081	15,434974	511,871026	0,074649	-6,483351	0,141775	0,092081	15,434974	511,871026	0,074649
10:59:17,12	0,756072	3,257940	-0,117975	0,240989	0,095991	0,000999	-7,845425	0,138549	0,193141	4,819271	2,766798	-0,062411	3,365939	4,226373	-0,913976	358,769708	-193,620852	13,041208	-7,845425	0,138549	0,193141	15,695356	618,632657	-0,062411	-7,845425	0,138549	0,193141	15,695356	618,632657	-0,062411
10:59:17,17	0,756072	3,257940	-0,117975	0,240989	0,095991	0,000999	-8,122858	0,136418	0,207066	5,065800	2,566138	-0,080279	3,363973	4,216352	-0,915720	358,303270	-193,413805	13,022798	-8,122858	0,136418	0,207066	15,774582	640,210454	-0,080279	-8,122858	0,136418	0,207066	15,774582	640,210454	-0,080279
10:59:17,22	0,756072	3,257940	-0,117975	0,240989	0,095991	0,000999	-8,113196	0,133109	0,205322	5,183911	2,561071	-0,098688	3,356958	4,211554	-0,917428	357,974318	-193,222248	13,007205	-8,113196	0,133109	0,205322	15,633006	639,446951	-0,098688	-8,113196	0,133109	0,205322	15,633006	639,446951	-0,098688
10:59:17,27	0,756072	3,257940	-0,117975	0,240989	0,095991	0,000999	-8,105533	0,136786	0,203614	4,994146	2,578877	-0,114282	3,353579	4,206037	-0,917909	357,698676	-193,046429	13,029095	-8,105533	0,136786	0,203614	15,731853	638,863228	-0,114282	-8,105533	0,136786	0,203614	15,731853	638,863228	-0,114282
10:59:17,32	0,756072	3,257940	-0,117975	0,240989	0,095991	0,000999	-8,099065	0,136954	0,203133	4,999856	2,588578	-0,092391	3,353843	4,203173	-0,919148	357,515007	-192,971029	13,028927	-8,099065	0,136954	0,203133	15,750746	638,365211	-0,092391	-8,099065	0,136954	0,203133	15,750746	638,365211	-0,092391
10:59:17,37	0,756072	3,257940	-0,117975	0,240989	0,095991	0,000999	-8,096717	0,135293	0,201895	5,059674	2,513922	-0,092559	3,354113	4,198448	-0,919654	357,311585	-192,869644	12,970932	-8,096717	0,135293	0,201895	15,680203	638,106221	-0,092559	-8,096717	0,135293	0,201895	15,680203	638,106221	-0,092559
10:59:17,42	0,756072	3,257940	-0,117975	0,240989	0,095991	0,000999	-8,092761	0,132697	0,201389	5,180763	2,492802	-0,150554	3,352035	4,194794	-0,917743	357,130024	-192,786707	13,021843	-8,092761	0,132697	0,201389	15,597496	637,774512	-0,150554	-8,092761	0,132697	0,201389	15,597496	637,774512	-0,150554
10:59:17,47	0,756072	3,257940	-0,117975	0,240989	0,095991	0,000999	-8,088557	0,132670	0,203300	5,163222	2,512665	-0,099644	3,350007	4,190719	-0,919332	356,968969	-192,684419	13,055857	-8,088557	0,132670	0,203300	15,577820	637,464421	-0,099644	-8,088557	0,132670	0,203300	15,577820	637,464421	-0,099644
10:59:17,52	0,756072	3,257940	-0,117975	0,240989	0,095991	0,000999	-8,084015	0,132388	0,201711	5,185939	2,558265	-0,065629	3,361541	4,205000	-0,911728	357,806844	-193,190725	13,019611	-8,084015	0,132388	0,201711	15,578406	637,153418	-0,065629	-8,084015	0,132388	0,201711	15,578406	637,153418	-0,065629
10:59:17,57	0,756072	3,257940	-0,117975	0,240989	0,095991	0,000999	-8,102149	0,129540	0,209315	5,314481	2,594060	-0,101876	4,041068	5,374702	-0,797940	418,442742	-227,669717	12,905439	-8,102149	0,129540	0,209315	15,483406	638,612748	-0,101876	-8,102149	0,129540	0,209315	15,483406	638,612748	-0,101876
10:59:17,62	0,805998	3,257914	-0,117986	0,240993	0,095980	0,001007	-9,454904	0,125904	0,323102	5,961863	2,002514	-0,216047	4,180755	5,606245	-0,779445	430,602674	-234,641244	12,987147	-9,454904	0,125904	0,323102	15,845318	744,212446	-0,216047	-9,454904	0,125904	0,323102	15,845318	744,212446	-0,216047
10:59:17,67	0,805998	3,257914	-0,117986	0,240993	0,095980	0,001007	-9,725269	0,120703	0,341597	6,274745	1,960065	-0,134340	4,160326	5,570962	-0,765551	428,491528	-233,436034	12,957555	-9,725269	0,120703	0,341597	15,749950	765,393707	-0,134340	-9,725269	0,120703	0,341597	15,749950	765,393707	-0,134340
10:59:17,72	0,805998	3,257914	-0,117986	0,240993	0,095980	0,001007	-9,684499	0,120753	0,355492	6,260326	1,649232	-0,163932	4,137132	5,533772	-0,744214	426,439947	-232,204305	12,961671	-9,684499	0,120753	0,355492	15,739438	761,882373	-0,163932	-9,684499	0,120753	0,355492	15,739438	761,882373	-0,163932
10:59:17,77	0,805998	3,257914	-0,117986	0,240993	0,095980	0,001007	-9,640695	0,122245	0,376829	6,223670	1,534451	-0,159815	4,101156	5,477836	-0,705816	423,325073	-230,297726	12,963581	-9,640695	0,122245	0,376829	15,819888	758,328985	-0,159815	-9,640695	0,122245	0,376829	15,819888	758,328985	-0,159815
10:59:17,82	0,805998	3,257914	-0,117986	0,240993	0,095980	0,001007	-9,574264	0,125433	0,415227	6,151582	1,337998	-0,157905	4,063981	5,419459	-0,667061	420,176336	-228,353323	12,932349	-9,574264	0,125433	0,415227	15,998089	752,917722	-0,157905	-9,574264	0,125433	0,415227	15,998089	752,917722	-0,157905
10:59:17,87	0,805998	3,257914	-0,117986	0,240993	0,095980	0,001007	-9,505121	0,128439	0,453981	6,104811	1,234362	-0,189137	4,030216	5,358405	-0,625694	416,663273	-226,336132	12,959092	-9,505121	0,128439	0,453981	16,187276	747,386339	-0,189137	-9,505121	0,128439	0,453981	16,187276	747,386339	-0,189137
10:59:17,92	0,805998	3,257914	-0,117986	0,240993	0,095980	0,001007	-9,435364	0,127153	0,495348	6,162076	0,810735	-0,162395	4,000879	5,307537	-0,589613	413,673970	-224,536916	12,920820	-9,435364	0,127153	0,495348	16,143610	741,486781	-0,162395	-9,435364	0,127153	0,495348	16,143610	741,486781	-0,162395
10:59:17,97	0,805998	3,257914	-0,117986	0,240993	0,095980	0,001007	-9,376642	0,127125	0,531429	6,227047	0,375823	-0,200666	3,971510	5,264193	-0,562887	411,429735	-223,203562	12,949138	-9,376642	0,127125	0,531429	16,206383	736,442248	-0,200666	-9,376642	0,127125	0,531429	16,206383	736,442248	-0,200666
10:59:18,02	0,805998	3,257914	-0,117986	0,240993	0,095980	0,001007	-9,324420	0,130888	0,558155	6,063968	0,481121	-0,172348	3,953542	5,228123	-0,541167	409,378047	-222,070274	12,941249	-9,324420	0,130888	0,558155	16,338704	732,448126	-0,172348	-9,324420	0,130888	0,558155	16,338704	732,448126	-0,172348
10:59:18,07	0,805998	3,257914	-0,117986	0,240993	0,095980	0,001007	-9,284199	0,128414	0,579875	6,148238	0,229182	-0,180237	3,938234	5,202309	-0,530501	407,861105	-221,127608	12,949845	-9,284199	0,128414	0,579875	16,228750	729,038800	-0,180237	-9,284199	0,128414	0,579875	16,228750	729,038800	-0,180237
10:59:18,12	0,805998	3,257914	-0,117986	0,240993	0,095980	0,001007	-9,254190	0,128764	0,590541	6,187925	0,004624	-0,171641	3,923256	5,181047	-0,511582	406,570713	-220,399111	12,964343	-9,254190	0,128764	0,590541	16,295934	726,458510	-0,171641	-9,254190	0,128764	0,590541	16,295934	726,458510	-0,171641
10:59:18,17	0,805998	3,257914	-0,117986	0,240993	0,095980	0,001007	-9,228288	0,131105	0,609461	6,051922	-0,130226	-0,157143	3,913213	5,159503	-0,504262	405,437655	-219,769992	12,952839	-9,228288	0,131105	0,609461	16,343656	724,290344	-0,157143	-9,228288	0,131105	0,609461	16,343656	724,290344	-0,157143
10:59:18,22	0,805998	3,257914	-0,117986	0,240993	0,095980	0,001007	-9,204608	0,129030	0,616781	6,138122	-0,194717	-0,168647	3,903690	5,145479	-0,494107	404,600404	-219,245108	12,953817	-9,204608	0,129030	0,616781	16,266975	722,367026	-0,168647	-9,204608	0,129030	0,616781	16,266975	722,367026	-0,168647
10:59:18,27	0,805998	3,257914	-0,117986	0,240993	0,095980	0,001007	-9,187702	0,130265	0,626936	6,109847	-0,303121	-0,167669	3,895949	5,130747	-0,486272	403,794182	-218,786579	12,944275	-9,187702	0,130265	0,626936	16,335636	720,931490	-0,167669	-9,187702	0,130265	0,626936	16,335636	720,931490	-0,167669
10:59:18,32	0,805998	3,257914	-0,117986	0,240993	0,095980	0,001007	-9,171073	0,129603	0,634771	6,138232	-0,365889	-0,177212	3,887868	5,118581	-0,481451	403,170341	-218,468363	12,964435	-9,171073	0,129603	0,634771	16,312092	719,563351	-0,177212	-9,171073	0,129603	0,634771	16,312092	719,563351	-0,177212
10:59:18,37	0,805998	3,257914	-0,117986	0,240993	0,095980	0,001007	-9,156497	0,130519	0,639592	6,054304	-0,307280	-0,157051	3,880996	5,110713	-0,473172	402,543339	-218,097248	12,955994	-9,156497	0,130519	0,639592	16,300007	718,477704	-0,157051	-9,156497	0,130519	0,639592	16,300007	718,477704	-0,157051
10:59:18,42	0,805998	3,257914	-0,117986	0,240993	0,095980	0,001007	-9,146246	0,132536	0,647871	5,957304	-0,502814	-0,165493	3,876667	5,099428	-0,471836	402,048575	-217,853563	12,912353	-9,146246	0,132536	0,647871	16,361356	717,477510	-0,165493	-9,146246	0,132536	0,647871	16,361356	717,477510	-0,165493
10:59:18,47	0,805998	3,257914	-0,117986	0,240993	0,095980	0,001007	-9,134309	0,130642	0,649206	6,019418	-0,432398	-0,209133	3,871288	5,091088	-0,466124	401,606437	-217,549335	12,988832	-9,134309	0,130642	0,649206	16,274836	716,610853	-0,209133	-9,134309	0,130642	0,649206	16,274836	716,610853	-0,209133
10:59:18,52	0,805998	3,257914	-0,117986	0,240993	0,095980	0,001007	-9,124396	0,131130	0,654918	6,036438	-0,451966	-0,132654	3,866000	5,085147	-0,465515	401,255479	-217,375323	12,957086	-9,124396	0,131130	0,654918	16,330170	715,813155	-0,132654	-9,124396	0,131130	0,654918	16,330170	715,813155	-0,132654
10:59:18,57	0,805998	3,257914	-0,117986	0,240993	0,095980	0,001007	-9,116607	0,132740	0,655527	5,927978	-0,437877	-0,164400	3,864036	5,075749	-0,462193	400,751718	-217,067547	12,982903	-9,116607	0,132740	0,655527	16,348035	715,215800	-0,164400	-9,116607	0,132740	0,655527	16,348035	715,215800	-0,164400
10:59:18,62	0,805998	3,257914	-0,117986	0,240993	0,095980	0,001007	-9,107487	0,129742	0,658850	6,098518	-0,553775	-0,138583	3,862859	5,068889	-0,456921	400,379589	-216,882654	12,949460	-9,107487	0,129742	0,658850	16,283257	714,383952	-0,138583	-9,107487	0,129742	0,658850	16,283257	714,383952	-0,138583
10:59:18,67	0,805998	3,257914	-0,117986	0,240993	0,095980	0,001007	-9,100957	0,127331	0,664122	6,197966	-0,628928	-0,172026	3,852916	5,061573	-0,456301	400,045073	-216,687430	12,922055	-9,100957	0,127331	0,664122	16,193413	713,796185	-0,172026	-9,100957	0,127331	0,664122	16,193413	713,796185	-0,172026
10:59:18,72	0,805998	3,257914	-0,117986	0,240993	0,095980	0,001007	-9,089650	0,132284	0,664741	5,942204	-0,428285	-0,199431	3,854326	5,061054	-0,451726	399,820913	-216,549141	12,935862	-9,089650	0,132284	0,664741	16,326488	713,109243	-0,199431	-9,089650	0,132284	0,664741	16,326488	713,109243	-0,199431
10:59:18,77	0,805998	3,257914	-0,117986	0,240993	0,095980	0,001007	-9,089905	0,130803	0,669317	6,026893	-0,704816	-0,185625	3,853762	5,054226	-0,450254	399,499852	-216,428502	12,984626	-9,089905	0,130803	0,669317	16,294925	712,852728	-0,185625	-9,089905	0,130803	0,669317	16,294925	712,852728	-0,185625
10:59:18,82	0,805998	3,257914	-0,117986	0,240993	0,095980	0,001007	-9,083710	0,127878	0,670789	6,122947	-0,721053	-0,136860	3,850456	5,049761	-0,448030	399,257715	-216,268959	12,970258	-9,083710	0,127878	0,670789	16,161354	712,350198	-0,136860	-9,083710	0,127878	0,670789	16,161354	712,350198	-0,136860
10:59:18,87	0,805998	3,257914	-0,117986	0,240993	0,095980	0,001007	-9,078191	0,128508	0,673012	6,107288	-0,723520	-0,151228	3,844835	5,045894	-0,449691	399,046633	-216,121717	12,947539	-9,078191	0,128508	0,673012	16,195148	711,914470	-0,151228	-9,078191	0,128508	0,673012	16,195148	711,914470	-0,151228
10:59:18,92	0,805998	3,257914	-0,117986	0,240993	0,095980	0,001007	-9,072031	0,131443	0,671351	5,976649	-0,659629	-0,173948	3,843791	5,042960	-0,444750	398,783546	-216,027859	12,944782	-9,072031	0,131443	0,671351	16,294897	711,494809	-0,173948	-9,072031	0,131443	0,671351	16,294897	711,494809	-0,173948
10:59:18,97	0,805998	3,257914	-0,117986	0,240993	0,095980	0,001007	-9,068968	0,130879	0,676292	5,955686	-0,775115	-0,176704	3,841140	5,037342	-0,442470	398,581473	-215,890298	12,972812	-9,068968	0,130879	0,676292	16,229706	711,138867	-0,176704	-9,068968	0,130879	0,676292	16,229706	711,138867	-0,176704
10:59:19,02	0,805998	3,257914	-0,117986	0,240993	0,095980	0,001007	-9,062777	0,130366	0,678572	6,000455	-0,696961	-0,148675	3,841364	5,032469	-0,441783	398,366079	-215,808258	12,957171	-9,062777	0,130366	0,678572	16,234207	710,731024	-0,148675	-9,062777	0,130366	0,678572	16,234207	710,731024	-0,148675
10:59:19,07	0,805998	3,257914	-0,117986	0,240993	0,095980	0,001007	-9,058669	0,127736	0,679260	6,100605	-0,710928	-0,164316	3,836967	5,034835	-0,442263	398,212059	-215,715262	12,951926	-9,058669	0,127736	0,679260	16,127846	710,394619	-0,164316	-9,058669	0,127736	0,679260	16,127846	710,394619	-0,164316
10:59:19,12	0,805998	3,257914	-0,117986	0,240993	0,095980	0,001007	-9,058520	0,132727	0,678779	5,844602	-0,883023	-0,169561	3,838205	5,027994	-0,441248	398,028284	-215,561648	12,952471	-9,058520	0,132727	0,678779	16,263633	710,210767	-0,169561	-9,058520	0,132727	0,678779	16,263633	710,210767	-0,169561
10:59:19,17	0,805998	3,257914	-0,117986	0,240993	0,095980	0,001007	-9,053214	0,128234	0,679795	6,119368	-0,843096	-0,169015	3,832867	5,026513	-0,440452	397,849929	-215,507379	12,959261	-9,053214	0,128234	0,679795	16,185723	709,834208	-0,169015	-9,053214	0,128234	0,679795	16,185723	709,834208	-0,169015
10:59:19,22	0,805998	3,257914	-0,117986	0,240993	0,095980	0,001007	-9,049263	0,132116	0,680591	5,875289	-0,819218	-0,162225	3,833879	5,023258	-0,438923	397,732505	-215,421551	12,976515	-9,049263	0,132116	0,680591	16,246434	709,547903	-0,162225	-9,049263	0,132116	0,680591	16,246434	709,547903	-0,162225
10:59:19,27	0,805998	3,257914	-0,117986	0,240993	0,095980	0,001007	-9,046950	0,129613	0,682120	6,021101	-0,843549	-0,144972	3,833022	5,021281	-0,436260	397,581638	-215,376491	12,982292	-9,046950	0,129613	0,682120	16,195702	709,342002	-0,144972	-9,046950	0,129613	0,682120	16,195702	709,342002	-0,144972
10:59:19,32	0,805998	3,257914	-0,117986	0,240993	0,095980	0,001007	-9,044809	0,129367	0,684783	5,997489	-0,885406	-0,139195	3,829802	5,020925	-0,435593	397,415367	-215,288645	12,942193	-9,044809	0,129367	0,684783	16,152770	709,132083	-0,139195	-9,044809	0,129367	0,684783	16,152770	709,132083	-0,139195
10:59:19,37	0,805998	3,257914	-0,117986	0,240993	0,095980	0,001007	-9,042891	0,131977	0,685450	5,854676	-0,973593	-0,179293	3,833250	5,016354	-0,437914	397,348457	-215,226398	12,965586	-9,042891	0,131977	0,685450	16,214893	708,893342	-0,179293	-9,042891	0,131977	0,685450	16,214893	708,893342	-0,179293
10:59:19,42	0,805998	3,257914	-0,117986	0,240993	0,095980	0,001007	-9,040656	0,126705	0,683129	6,149286	-0,946453	-0,155901	3,828866	5,014708	-0,436052	397,181876	-215,123380	12,958773	-9,040656	0,126705	0,683129	16,095631	708,745051	-0,155901	-9,040656	0,126705	0,683129	16,095631	708,745051	-0,155901
10:59:19,47	0,805998	3,257914	-0,117986	0,240993	0,095980	0,001007	-9,037039	0,129678	0,684991	6,000592	-0,954124	-0,162714	3,825648	5,012207	-0,435739	397,022854	-215,058083	12,946846	-9,037039	0,129678	0,684991	16,180353	708,453419	-0,162714	-9,037039	0,129678	0,684991	16,180353	708,453419	-0,162714
10:59:19,52	0,805998	3,257914	-0,117986	0,240993	0,095980	0,001007	-9,033264	0,131215	0,685303	5,897729	-0,928212	-0,174640	3,826106	5,009047	-0,433817	396,928743	-214,995573	12,957946	-9,033264	0,131215	0,685303	16,198110	708,183026	-0,174640	-9,033264	0,131215	0,685303	16,198110	708,183026	-0,174640
10:59:19,57	0,805998	3,257914	-0,117986	0,240993	0,095980	0,001007	-9,030757	0,129239	0,687226	6,007575	-0,910576	-0,163540	3,825161	5,006418	-0,431560	396,807780	-214,975048	12,917948	-9,030757	0,129239	0,687226	16,152819	708,003819	-0,163540	-9,030757	0,129239	0,687226	16,152819	708,003819	-0,163540
10:59:19,62	0,805998	3,257914	-0,117986	0,240993	0,095980	0,001007	-9,028007	0,128743	0,689482	5,990667	-0,882619	-0,203538	3,825168	5,007175	-0,431964	396,709741	-214,859704	12,962982	-9,028007	0,128743	0,689482	16,096964	707,815937	-0,203538	-9,028007	0,128743	0,689482	16,096964	707,815937	-0,203538
10:59:19,67	0,805998	3,257914	-0,117986	0,240993	0,095980	0,001007	-9,028666	0,129115	0,689079	6,022151	-1,059469	-0,158504	3,822078	5,003099	-0,433152	396,622948	-214,826791	12,969358	-9,028666	0,129115	0,689079	16,157716	707,690827	-0,158504	-9,028666	0,129115	0,689079	16,157716	707,690827	-0,158504
10:59:19,72	0,805998	3,257914	-0,117986	0,240993	0,095980	0,001007	-9,023591	0,129753	0,687890	5,974110	-0,887158	-0,152129	3,822481	5,000677	-0,429688	396,498182	-214,751287	12,985197	-9,023591	0,129753	0,687890	16,159717	707,464702	-0,152129	-9,023591	0,129753	0,687890	16,159717	707,464702	-0,152129
10:59:19,77	0,805998	3,257914	-0,117986	0,240993	0,095980	0,001007	-9,021695	0,128194	0,691354	6,058204	-0,934405	-0,136289	3,819993	5,002371	-0,432064	396,431940	-214,711665	12,983569	-9,021695	0,128194	0,691354	16,121397	707,268673	-0,136289	-9,021695	0,128194	0,691354	16,121397	707,268673	-0,136289
10:59:19,82	0,805998	3,257914	-0,117986	0,240993	0,095980	0,001007	-9,021918	0,131194	0,688979	5,903362	-1,023171	-0,137918	3,819748	4,997552	-0,430561	396,308222	-214,737279	12,962967	-9,021918	0,131194	0,688979	16,202106	707,197401	-0,137918	-9,021918	0,131194	0,688979	16,202106	707,197401	-0,137918
10:59:19,87	0,805998	3,257914	-0,117986	0,240993	0,095980	0,001007	-9,017622	0,128997	0,690482	5,933580	-0,894109	-0,158519	3,816675	4,997982	-0,429816	396,213243	-214,629945	12,985842	-9,017622	0,128997	0,690482	16,059837	706,989218	-0,158519	-9,017622	0,128997	0,690482	16,059837	706,989218	-0,158519
10:59:19,92	0,805998	3,257914	-0,117986	0,240993	0,095980	0,001007	-9,016458	0,131874	0,691226	5,829447	-0,969526	-0,135644	3,816535	4,999188	-0,428714	396,122090	-214,561873	12,964218	-9,016458	0,131874	0,691226	16,181539	706,822463	-0,135644	-9,016458	0,131874	0,691226	16,181539	706,822463	-0,135644
10:59:19,97	0,805998	3,257914	-0,117986	0,240993	0,095980	0,001007	-9,017432	0,132598	0,692328	5,805158	-1,133140	-0,157269	3,817639	4,995413	-0,427932	396,070679	-214,540931	12,979107	-9,017432	0,132598	0,692328	16,214109	706,735290	-0,157269	-9,017432	0,132598	0,692328	16,214109	706,735290	-0,157269
10:59:20,02	0,805998	3,257914	-0,117986	0,240993	0,095980	0,001007	-9,014715	0,129754	0,693111	5,945494	-1,046840	-0,142379	3,816331	4,995119	-0,426831	395,984190	-214,486969	12,946869	-9,014715	0,129754	0,693111	16,131165	706,608290	-0,142379	-9,014715	0,129754	0,693111	16,131165	706,608290	-0,142379
10:59:20,07	0,805998	3,257914	-0,117986	0,240993	0,095980	0,001007	-9,013807	0,130740	0,694212	5,897709	-1,101499	-0,174618	3,816756	4,988007	-0,426831	395,871940	-214,430742	12,973068	-9,013807	0,130740	0,694212	16,160782	706,482343	-0,174618	-9,013807	0,130740	0,694212	16,160782	706,482343	-0,174618
10:59:20,12	0,805998	3,257914	-0,117986	0,240993	0,095980	0,001007	-9,007860	0,126816	0,694211	6,094314	-0,917590	-0,148418	3,813574	4,991331	-0,429241	395,762209	-214,398298	12,962110	-9,007860	0,126816	0,694211	16,049372	706,199428	-0,148418	-9,007860	0,126816	0,694211	16,049372	706,199428	-0,148418
10:59:20,17	0,805998	3,257914	-0,117986	0,240993	0,095980	0,001007	-9,009147	0,131233	0,691801	5,837854	-1,095783	-0,159377	3,815798	4,989077	-0,428468	395,683558	-214,363237	12,987846	-9,009147	0,131233	0,691801	16,139658	706,122290	-0,159377	-9,009147	0,131233	0,691801	16,139658	706,122290	-0,159377
10:59:20,22	0,805998	3,257914	-0,117986	0,240993	0,095980	0,001007	-9,008307	0,128180	0,692575	5,987637	-1,137740	-0,133640	3,809958	4,986621	-0,425344	395,672230	-214,291149	13,011223	-9,008307	0,128180	0,692575	16,049798	706,014383	-0,133640	-9,008307	0,128180	0,692575	16,049798	706,014383	-0,133640
10:59:20,27	0,805998	3,257914	-0,117986	0,240993	0,095980	0,001007	-9,003260	0,132010	0,695699	5,845253	-0,921146	-0,110264	3,810978	4,984867	-0,429287	395,596081	-214,289987	12,970752	-9,003260	0,132010	0,695699	16,208053	705,834780	-0,110264	-9,003260	0,132010	0,695699	16,208053	705,834780	-0,110264
10:59:20,32	0,805998	3,257914	-0,117986	0,240993	0,095980	0,001007	-9,002252	0,130250	0,691755	5,899724	-0,935245	-0,150734	3,811412	4,985557	-0,427015	395,502737	-214,243949	12,952600	-9,002252	0,130250	0,691755	16,124335	705,741534	-0,150734	-9,002252	0,130250	0,691755	16,124335	705,741534	-0,150734
10:59:20,37	0,805998	3,257914	-0,117986	0,240993	0,095980	0,001007	-9,003067	0,130219	0,694028	5,894540	-1,081463	-0,168886	3,812015	4,983960	-0,424671	395,495423	-214,226961	12,961351	-9,003067	0,130219	0,694028	16,116709	705,659264	-0,168886	-9,003067	0,130219	0,694028	16,116709	705,659264	-0,168886
10:59:20,42	0,805998	3,257914	-0,117986	0,240993	0,095980	0,001007	-9,001985	0,128898	0,696371	5,974253	-1,040047	-0,160135	3,812927	4,983695	-0,426261	395,369158	-214,206228	12,988624	-9,001985	0,128898	0,696371	16,092775	705,615774	-0,160135	-9,001985	0,128898	0,696371	16,092775	705,615774	-0,160135
10:59:20,47	0,805998	3,257914	-0,117986	0,240993	0,095980	0,001007	-9,002211	0,127977	0,694781	5,977012	-1,171526	-0,132862	3,808741	4,983445	-0,426292	395,328349	-214,177991	12,979516	-9,002211	0,127977	0,694781	16,023168	705,502053	-0,132862	-9,002211	0,127977	0,694781	16,023168	705,502053	-0,132862
10:59:20,52	0,805998	3,257914	-0,117986	0,240993	0,095980	0,001007	-8,999902	0,131477	0,694750	5,799049	-1,100892	-0,141970	3,812741	4,983367	-0,424781	395,259885	-214,164015	12,956202	-8,999902	0,131477	0,694750	16,119974	705,391390	-0,141970	-8,999902	0,131477	0,694750	16,119974	705,391390	-0,141970
10:59:20,57	0,805998	3,257914	-0,117986	0,240993	0,095980	0,001007	-9,001835	0,127973	0,696262	5,959100	-1,267678	-0,165284	3,809168	4,980437	-0,424027	395,206608	-214,092836	12,947828	-9,001835	0,127973	0,696262	16,005005	705,376331	-0,165284	-9,001835	0,127973	0,696262	16,005005	705,376331	-0,165284
10:59:20,62	0,805998	3,257914	-0,117986	0,240993	0,095980	0,001007	-8,997510	0,129603	0,697016	5,909383	-1,124547	-0,173658	3,809939	4,979371	-0,424744	395,137010	-214,039385	12,976508	-8,997510	0,129603	0,697016	16,083184	705,180010	-0,173658	-8,997510	0,129603	0,697016	16,083184	705,180010	-0,173658
10:59:20,67	0,805998	3,257914	-0,117986	0,240993	0,095980	0,001007	-8,996972	0,128402	0,696298	5,983295	-1,183569	-0,144978	3,804887	4,980192	-0,424433	395,102805	-213,989897	12,995270	-8,996972	0,128402	0,696298	16,062864	705,078754	-0,144978	-8,996972	0,128402	0,696298	16,062864	705,078754	-0,144978
10:59:20,72	0,805998	3,257914	-0,117986	0,240993	0,095980	0,001007	-8,995157	0,133187	0,696610	5,760227	-1,143554	-0,126217	3,807688	4,980159	-0,424469	395,028778	-213,973897	12,987354	-8,995157	0,133187	0,696610	16,215424	704,976289	-0,126217	-8,995157	0,133187	0,696610	16,215424	704,976289	-0,126217
10:59:20,77	0,805998	3,257914	-0,117986	0,240993	0,095980	0,001007	-8,996529	0,130745	0,696574	5,864073	-1,287016	-0,134132	3,809324	4,973730	-0,422527	394,954253	-213,994343	12,990458	-8,996529	0,130745	0,696574	16,127543	704,940542	-0,134132	-8,996529	0,130745	0,696574	16,127543	704,940542	-0,134132
10:59:20,82	0,805998	3,257914	-0,117986	0,240993	0,095980	0,001007	-8,991780	0,126113	0,698516	6,049936	-1,094346	-0,131029	3,806894	4,977322	-0,424518	394,919455	-213,961342	12,973816	-8,991780	0,126113	0,698516	15,949843	704,760356	-0,131029	-8,991780	0,126113	0,698516	15,949843	704,760356	-0,131029
10:59:20,87	0,805998	3,257914	-0,117986	0,240993	0,095980	0,001007	-8,993675	0,130014	0,696524	5,858288	-1,239553	-0,147670	3,806744	4,976295	-0,423796	394,829637	-213,925589	12,951041	-8,993675	0,130014	0,696524	16,064387	704,763954	-0,147670	-8,993675	0,130014	0,696524	16,064387	704,763954	-0,147670
10:59:20,92	0,805998	3,257914	-0,117986	0,240993	0,095980	0,001007	-8,992711	0,129631	0,697247	5,864259	-1,285066	-0,170446	3,806729	4,974989	-0,423767	394,823571	-213,925457	12,984810	-8,992711	0,129631	0,697247	16,040292	704,642736	-0,170446	-8,992711	0,129631	0,697247	16,040292	704,642736	-0,170446
10:59:20,97	0,805998	3,257914	-0,117986	0,240993	0,095980	0,001007	-8,991573	0,128990	0,697275	5,894654	-1,231208	-0,136676	3,806041	4,973737	-0,421093	394,744001	-213,861048	12,966378	-8,991573	0,128990	0,697275	16,020396	704,607258	-0,136676	-8,991573	0,128990	0,697275	16,020396	704,607258	-0,136676
10:59:21,02	0,805998	3,257914	-0,117986	0,240993	0,095980	0,001007	-8,990145	0,128960	0,699950	5,912215	-1,258065	-0,155108	3,804756	4,971861	-0,423453	394,690022	-213,855721	12,953504	-8,990145	0,128960	0,699950	16,035593	704,468303	-0,155108	-8,990145	0,128960	0,699950	16,035593	704,468303	-0,155108
10:59:21,07	0,805998	3,257914	-0,117986	0,240993	0,095980	0,001007	-8,987877	0,129135	0,697589	5,880740	-1,189554	-0,167982	3,804232	4,973407	-0,424983	394,707839	-213,788299	12,985622	-8,987877	0,129135	0,697589	16,017854	704,358797	-0,167982	-8,987877	0,129135	0,697589	16,017854	704,358797	-0,167982
10:59:21,12	0,805998	3,257914	-0,117986	0,240993	0,095980	0,001007	-8,988954	0,130362	0,696059	5,884264	-1,263835	-0,135865	3,805163	4,970178	-0,423080	394,579769	-213,786800	12,990355	-8,988954	0,130362	0,696059	16,117651	704,369054	-0,135865	-8,988954	0,130362	0,696059	16,117651	704,369054	-0,135865
10:59:21,17	0,805998	3,257914	-0,117986	0,240993	0,095980	0,001007	-8,986623	0,127942	0,697963	5,947356	-1,254292	-0,131132	3,803386	4,970669	-0,422706	394,564914	-213,756191	12,986181	-8,986623	0,127942	0,697963	15,990790	704,195625	-0,131132	-8,986623	0,127942	0,697963	15,990790	704,195625	-0,131132
10:59:21,22	0,805998	3,257914	-0,117986	0,240993	0,095980	0,001007	-8,986160	0,129725	0,698337	5,873703	-1,258360	-0,135306	3,802726	4,971741	-0,423890	394,535733	-213,753627	12,987328	-8,986160	0,129725	0,698337	16,057129	704,155173	-0,135306	-8,986160	0,129725	0,698337	16,057129	704,155173	-0,135306
10:59:21,27	0,805998	3,257914	-0,117986	0,240993	0,095980	0,001007	-8,986758	0,130834	0,697152	5,803687	-1,316030	-0,134158	3,806299	4,972042	-0,421165	394,536898	-213,717531	12,987477	-8,986758	0,130834	0,697152	16,074136	704,144478	-0,134158	-8,986758	0,130834	0,697152	16,074136	704,144478	-0,134158
10:59:21,32	0,805998	3,257914	-0,117986	0,240993	0,095980	0,001007	-8,988806	0,127889	0,699877	5,988642	-1,439540	-0,134010	3,803316	4,968528	-0,420811	394,492547	-213,681448	12,953920	-8,988806	0,127889	0,699877	16,027950	704,181697	-0,134010	-8,988806	0,127889	0,699877	16,027950	704,181697	-0,134010
10:59:21,37	0,805998	3,257914	-0,117986	0,240993	0,095980	0,001007	-8,984271	0,128716	0,700231	5,954745	-1,260178	-0,167566	3,800136	4,967101	-0,421998	394,378106	-213,658346	12,994558	-8,984271	0,128716	0,700231	16,058922	704,005073	-0,167566	-8,984271	0,128716	0,700231	16,058922	704,005073	-0,167566
10:59:21,43	0,805998	3,257914	-0,117986	0,240993	0,095980	0,001007	-8,981445	0,130756	0,699045	5,811412	-1,223881	-0,126928	3,798885	4,967026	-0,422426	394,343916	-213,666075	12,965624	-8,981445	0,130756	0,699045	16,075788	703,819522	-0,126928	-8,981445	0,130756	0,699045	16,075788	703,819522	-0,126928
10:59:21,48	0,805998	3,257914	-0,117986	0,240993	0,095980	0,001007	-8,980754	0,131802	0,698617	5,733232	-1,213737	-0,155862	3,800007	4,966842	-0,420107	394,291720	-213,603139	12,976623	-8,980754	0,131802	0,698617	16,079718	703,775487	-0,155862	-8,980754	0,131802	0,698617	16,079718	703,775487	-0,155862
10:59:21,53	0,805998	3,257914	-0,117986	0,240993	0,095980	0,001007	-8,981156	0,130739	0,700936	5,816927	-1,311295	-0,144864	3,801619	4,960139	-0,423599	394,209808	-213,600988	12,993478	-8,981156	0,130739	0,700936	16,079949	703,709461	-0,144864	-8,981156	0,130739	0,700936	16,079949	703,709461	-0,144864
10:59:21,58	0,805998	3,257914	-0,117986	0,240993	0,095980	0,001007	-8,976157	0,125991	0,697444	6,024745	-1,123375	-0,128008	3,210182	3,929317	-0,584379	340,746430	-183,600027	13,209683	-8,976157	0,125991	0,697444	15,915025	703,504981	-0,128008	-8,976157	0,125991	0,697444	15,915025	703,504981	-0,128008
10:59:21,63	0,756308	3,257985	-0,117976	0,240989	0,095991	0,001028	-7,787721	0,122779	0,536663	5,441653	-0,625789	0,088196	2,984106	3,534564	-0,639906	320,500397	-172,230928	13,227131	-7,787721	0,122779	0,536663	15,079805	610,710316	0,088196	-7,787721	0,122779	0,536663	15,079805	610,710316	0,088196
10:59:21,68	0,756308	3,257985	-0,117976	0,240989	0,095991	0,001028	-7,332817	0,121190	0,481136	5,247170	-0,188872	0,105645	2,987792	3,538122	-0,635191	320,590630	-172,276038	13,252126	-7,332817	0,121190	0,481136	14,760615	575,437226	0,105645	-7,332817	0,121190	0,481136	14,760615	575,437226	0,105645
10:59:21,73	0,756308	3,257985	-0,117976	0,240989	0,095991	0,001028	-7,337742	0,119777	0,485851	5,326702	-0,344284	0,130640	2,990209	3,535891	-0,639454	320,637259	-172,332065	13,223462	-7,337742	0,119777	0,485851	14,729217	575,668442	0,130640	-7,337742	0,119777	0,485851	14,729217	575,668442	0,130640
10:59:21,78	0,756308	3,257985	-0,117976	0,240989	0,095991	0,001028	-7,337017	0,116569	0,481589	5,468341	-0,238223	0,101975	2,990226	3,535893	-0,636723	320,637290	-172,318997	13,236757	-7,337017	0,116569	0,481589	14,618984	575,717643	0,101975	-7,337017	0,116569	0,481589	14,618984	575,717643	0,101975
10:59:21,83	0,756308	3,257985	-0,117976	0,240989	0,095991	0,001028	-7,337028	0,116554	0,484320	5,480415	-0,245283	0,115270	2,990304	3,537656	-0,638636	320,696420	-172,354825	13,250976	-7,337028	0,116554	0,484320	14,629939	575,711418	0,115270	-7,337028	0,116554	0,484320	14,629939	575,711418	0,115270
10:59:21,88	0,756308	3,257985	-0,117976	0,240989	0,095991	0,001028	-7,338594	0,117369	0,482407	5,436618	-0,257592	0,129489	2,990347	3,539364	-0,636347	320,715985	-172,374425	13,190873	-7,338594	0,117369	0,482407	14,650050	575,822039	0,129489	-7,338594	0,117369	0,482407	14,650050	575,822039	0,129489
10:59:21,93	0,756308	3,257985	-0,117976	0,240989	0,095991	0,001028	-7,340094	0,118186	0,484695	5,386937	-0,308871	0,069387	2,988663	3,537571	-0,634367	320,747557	-172,369565	13,213168	-7,340094	0,118186	0,484695	14,664512	575,888543	0,069387	-7,340094	0,118186	0,484695	14,664512	575,888543	0,069387
10:59:21,98	0,756308	3,257985	-0,117976	0,240989	0,095991	0,001028	-7,337700	0,118747	0,486676	5,377728	-0,159444	0,091682	2,991059	3,539109	-0,637093	320,771367	-172,364115	13,196019	-7,337700	0,118747	0,486676	14,699388	575,850001	0,091682	-7,337700	0,118747	0,486676	14,699388	575,850001	0,091682
10:59:22,03	0,756308	3,257985	-0,117976	0,240989	0,095991	0,001028	-7,340229	0,117441	0,483949	5,462279	-0,273083	0,074532	2,985942	3,531402	-0,634887	320,607064	-172,298740	13,223080	-7,340229	0,117441	0,483949	14,681398	575,934928	0,074532	-7,340229	0,117441	0,483949	14,681398	575,934928	0,074532
10:59:22,08	0,756308	3,257985	-0,117976	0,240989	0,095991	0,001028	-7,330997	0,118019	0,486155	5,406704	0,032049	0,101593	2,306993	2,350542	-0,763987	259,038792	-137,516695	13,382470	-7,330997	0,118019	0,486155	14,671171	575,515278	0,101593	-7,330997	0,118019	0,486155	14,671171	575,515278	0,101593
10:59:22,13	0,706147	3,257965	-0,117974	0,240985	0,096001	0,000991	-5,968868	0,115576	0,357055	4,871726	0,152043	0,260983	2,140714	2,065671	-0,789582	244,268049	-129,013577	13,479907	-5,968868	0,115576	0,357055	13,944416	468,708189	0,260983	-5,968868	0,115576	0,357055	13,944416	468,708189	0,260983
10:59:22,18	0,706147	3,257965	-0,117974	0,240985	0,096001	0,000991	-5,639023	0,117142	0,331461	4,768809	0,260593	0,358420	2,137999	2,067167	-0,787983	244,400245	-129,084804	13,470201	-5,639023	0,117142	0,331461	13,964469	442,923904	0,358420	-5,639023	0,117142	0,331461	13,964469	442,923904	0,358420
10:59:22,23	0,706147	3,257965	-0,117974	0,240985	0,096001	0,000991	-5,638961	0,120242	0,333059	4,612024	0,413913	0,348715	2,143533	2,073144	-0,787988	244,535547	-129,138268	13,405957	-5,638961	0,120242	0,333059	14,051032	443,072360	0,348715	-5,638961	0,120242	0,333059	14,051032	443,072360	0,348715
10:59:22,28	0,706147	3,257965	-0,117974	0,240985	0,096001	0,000991	-5,646904	0,118438	0,333055	4,727198	0,144787	0,284470	2,141307	2,073370	-0,788319	244,616156	-129,179596	13,437571	-5,646904	0,118438	0,333055	14,024568	443,426756	0,284470	-5,646904	0,118438	0,333055	14,024568	443,426756	0,284470
10:59:22,33	0,706147	3,257965	-0,117974	0,240985	0,096001	0,000991	-5,645987	0,120478	0,332724	4,625601	0,282970	0,316084	2,141467	2,072531	-0,788684	244,691821	-129,192597	13,417122	-5,645987	0,120478	0,332724	14,083157	443,492916	0,316084	-5,645987	0,120478	0,332724	14,083157	443,492916	0,316084
10:59:22,38	0,706147	3,257965	-0,117974	0,240985	0,096001	0,000991	-5,645341	0,119920	0,332358	4,681213	0,388583	0,295635	2,140893	2,072320	-0,786337	244,713997	-129,248256	13,423242	-5,645341	0,119920	0,332358	14,094932	443,547830	0,295635	-5,645341	0,119920	0,332358	14,094932	443,547830	0,295635
10:59:22,43	0,706147	3,257965	-0,117974	0,240985	0,096001	0,000991	-5,644871	0,120312	0,334706	4,623716	0,460044	0,301756	2,143926	2,075615	-0,787891	244,757083	-129,226057	13,410934	-5,644871	0,120312	0,334706	14,068204	443,582416	0,301756	-5,644871	0,120312	0,334706	14,068204	443,582416	0,301756
10:59:22,48	0,706147	3,257965	-0,117974	0,240985	0,096001	0,000991	-5,649241	0,119333	0,333151	4,715383	0,259030	0,289448	2,142230	2,076247	-0,783973	244,794274	-129,243981	13,436465	-5,649241	0,119333	0,333151	14,083034	443,724428	0,289448	-5,649241	0,119333	0,333151	14,083034	443,724428	0,289448
10:59:22,53	0,706147	3,257965	-0,117974	0,240985	0,096001	0,000991	-5,648940	0,121117	0,337070	4,625689	0,315838	0,314978	2,146374	2,075976	-0,789787	244,826843	-129,282099	13,429432	-5,648940	0,121117	0,337070	14,133382	443,757629	0,314978	-5,648940	0,121117	0,337070	14,133382	443,757629	0,314978
10:59:22,58	0,706147	3,257965	-0,117974	0,240985	0,096001	0,000991	-5,650777	0,117393	0,331256	4,802629	0,267558	0,307946	2,142883	2,075798	-0,787430	244,843168	-129,275867	13,456472	-5,650777	0,117393	0,331256	14,017960	443,853585	0,307946	-5,650777	0,117393	0,331256	14,017960	443,853585	0,307946
10:59:22,63	0,706147	3,257965	-0,117974	0,240985	0,096001	0,000991	-5,648878	0,120327	0,333612	4,663589	0,377368	0,334985	2,143550	2,072804	-0,788204	244,869223	-129,275177	13,427297	-5,648878	0,120327	0,333612	14,109286	443,814264	0,334985	-5,648878	0,120327	0,333612	14,109286	443,814264	0,334985
10:59:22,68	0,706147	3,257965	-0,117974	0,240985	0,096001	0,000991	-5,646618	0,118253	0,332839	4,785084	0,517080	0,305810	2,144734	2,073966	-0,787005	244,885907	-129,299898	13,464742	-5,646618	0,118253	0,332839	14,067939	443,776606	0,305810	-5,646618	0,118253	0,332839	14,067939	443,776606	0,305810
10:59:22,73	0,706147	3,257965	-0,117974	0,240985	0,096001	0,000991	-5,648217	0,117809	0,334037	4,795112	0,460772	0,343256	2,142487	2,075225	-0,788606	244,931545	-129,292834	13,387749	-5,648217	0,117809	0,334037	14,043102	443,845773	0,343256	-5,648217	0,117809	0,334037	14,043102	443,845773	0,343256
10:59:22,78	0,706147	3,257965	-0,117974	0,240985	0,096001	0,000991	-5,648183	0,120384	0,332437	4,690126	0,498492	0,266263	2,143618	2,077553	-0,788962	244,942291	-129,350076	13,435014	-5,648183	0,120384	0,332437	14,140288	443,880884	0,266263	-5,648183	0,120384	0,332437	14,140288	443,880884	0,266263
10:59:22,83	0,706147	3,257965	-0,117974	0,240985	0,096001	0,000991	-5,650765	0,120569	0,332080	4,636330	0,402167	0,313528	2,143646	2,079999	-0,789336	244,947323	-129,295042	13,466392	-5,650765	0,120569	0,332080	14,100979	443,987229	0,313528	-5,650765	0,120569	0,332080	14,100979	443,987229	0,313528
10:59:22,88	0,706147	3,257965	-0,117974	0,240985	0,096001	0,000991	-5,652898	0,121767	0,331707	4,624206	0,268120	0,344905	2,143734	2,075700	-0,787008	244,973458	-129,314283	13,419861	-5,652898	0,121767	0,331707	14,182905	444,020579	0,344905	-5,652898	0,121767	0,331707	14,182905	444,020579	0,344905
10:59:22,93	0,706147	3,257965	-0,117974	0,240985	0,096001	0,000991	-5,649218	0,119542	0,334035	4,736320	0,491689	0,298375	2,140862	2,077449	-0,786258	245,021728	-129,362877	13,368664	-5,649218	0,119542	0,334035	14,120342	443,955336	0,298375	-5,649218	0,119542	0,334035	14,120342	443,955336	0,298375
10:59:22,98	0,706147	3,257965	-0,117974	0,240985	0,096001	0,000991	-5,649297	0,122904	0,334785	4,543554	0,553708	0,247177	2,144483	2,077428	-0,784256	245,066870	-129,372136	13,410914	-5,649297	0,122904	0,334785	14,191484	444,023516	0,247177	-5,649297	0,122904	0,334785	14,191484	444,023516	0,247177
10:59:23,03	0,706147	3,257965	-0,117974	0,240985	0,096001	0,000991	-5,651089	0,119756	0,336786	4,721756	0,504243	0,289428	2,141423	2,077915	-0,785834	245,012276	-129,352469	13,422299	-5,651089	0,119756	0,336786	14,122638	444,114730	0,289428	-5,651089	0,119756	0,336786	14,122638	444,114730	0,289428
10:59:23,08	0,706147	3,257965	-0,117974	0,240985	0,096001	0,000991	-5,649981	0,122650	0,335208	4,561031	0,504737	0,300813	2,142064	2,080974	-0,790876	245,060041	-129,368408	13,424930	-5,649981	0,122650	0,335208	14,189049	444,028259	0,300813	-5,649981	0,122650	0,335208	14,189049	444,028259	0,300813
10:59:23,13	0,706147	3,257965	-0,117974	0,240985	0,096001	0,000991	-5,652951	0,123625	0,330167	4,520422	0,399663	0,303444	2,141545	2,076479	-0,786987	245,068163	-129,362213	13,397697	-5,652951	0,123625	0,330167	14,224959	444,156284	0,303444	-5,652951	0,123625	0,330167	14,224959	444,156284	0,303444
10:59:23,18	0,706147	3,257965	-0,117974	0,240985	0,096001	0,000991	-5,648799	0,121826	0,334056	4,623365	0,619497	0,276210	2,142759	2,078288	-0,785792	245,099166	-129,386993	13,425406	-5,648799	0,121826	0,334056	14,186728	444,050195	0,276210	-5,648799	0,121826	0,334056	14,186728	444,050195	0,276210
10:59:23,23	0,706147	3,257965	-0,117974	0,240985	0,096001	0,000991	-5,650972	0,121680	0,335251	4,625011	0,545725	0,303919	2,142769	2,079604	-0,785809	245,105232	-129,387101	13,406167	-5,650972	0,121680	0,335251	14,176894	444,147027	0,303919	-5,650972	0,121680	0,335251	14,176894	444,147027	0,303919
10:59:23,28	0,706147	3,257965	-0,117974	0,240985	0,096001	0,000991	-5,652117	0,122329	0,335234	4,594201	0,491495	0,284681	2,146371	2,078130	-0,784625	245,138312	-129,412599	13,395003	-5,652117	0,122329	0,335234	14,197032	444,182676	0,284681	-5,652117	0,122329	0,335234	14,197032	444,182676	0,284681
10:59:23,33	0,706147	3,257965	-0,117974	0,240985	0,096001	0,000991	-5,652642	0,118473	0,336418	4,789199	0,505597	0,273517	2,143443	2,076709	-0,788887	245,142854	-129,386434	13,407361	-5,652642	0,118473	0,336418	14,089293	444,237983	0,273517	-5,652642	0,118473	0,336418	14,089293	444,237983	0,273517
10:59:23,38	0,706147	3,257965	-0,117974	0,240985	0,096001	0,000991	-5,649946	0,120298	0,332156	4,719194	0,636610	0,285875	2,144568	2,080556	-0,785377	245,132150	-129,401496	13,449225	-5,649946	0,120298	0,332156	14,162603	444,157404	0,285875	-5,649946	0,120298	0,332156	14,162603	444,157404	0,285875
10:59:23,44	0,706147	3,257965	-0,117974	0,240985	0,096001	0,000991	-5,653841	0,121247	0,335666	4,651473	0,432369	0,327738	2,142231	2,078503	-0,785795	245,128622	-129,394138	13,405436	-5,653841	0,121247	0,335666	14,169343	444,258864	0,327738	-5,653841	0,121247	0,335666	14,169343	444,258864	0,327738
10:59:23,49	0,706147	3,257965	-0,117974	0,240985	0,096001	0,000991	-5,650895	0,122244	0,335248	4,604204	0,578833	0,283950	2,145825	2,078597	-0,787328	245,162903	-129,403562	13,406350	-5,650895	0,122244	0,335248	14,200390	444,174058	0,283950	-5,650895	0,122244	0,335248	14,200390	444,174058	0,283950
10:59:23,54	0,706147	3,257965	-0,117974	0,240985	0,096001	0,000991	-5,652773	0,119179	0,333714	4,772585	0,515574	0,284864	2,142095	2,077634	-0,788140	245,056199	-129,355166	13,428084	-5,652773	0,119179	0,333714	14,128135	444,258226	0,284864	-5,652773	0,119179	0,333714	14,128135	444,258226	0,284864
10:59:23,59	0,706147	3,257965	-0,117974	0,240985	0,096001	0,000991	-5,650074	0,121928	0,332903	4,618207	0,539315	0,306598	1,495270	0,963869	-0,856218	186,806375	-96,195759	13,540326	-5,650074	0,121928	0,332903	14,189538	444,070097	0,306598	-5,650074	0,121928	0,332903	14,189538	444,070097	0,306598
10:59:23,64	0,656072	3,257981	-0,117972	0,241001	0,096023	0,001026	-4,362113	0,125212	0,264824	4,039413	0,487784	0,418839	1,310903	0,645161	-0,868593	170,278606	-86,745464	13,529462	-4,362113	0,125212	0,264824	13,868523	342,913620	0,418839	-4,362113	0,125212	0,264824	13,868523	342,913620	0,418839
10:59:23,69	0,656072	3,257981	-0,117972	0,241001	0,096023	0,001026	-3,993920	0,125525	0,252449	3,943444	0,595187	0,407976	1,313601	0,652243	-0,868899	170,498514	-86,857054	13,539866	-3,993920	0,125525	0,252449	13,797124	314,117910	0,407976	-3,993920	0,125525	0,252449	13,797124	314,117910	0,407976
10:59:23,74	0,656072	3,257981	-0,117972	0,241001	0,096023	0,001026	-4,001403	0,126728	0,252143	3,894162	0,452333	0,418380	1,312155	0,651700	-0,865309	170,666722	-86,926880	13,557611	-4,001403	0,126728	0,252143	13,842339	314,562439	0,418380	-4,001403	0,126728	0,252143	13,842339	314,562439	0,418380
10:59:23,79	0,656072	3,257981	-0,117972	0,241001	0,096023	0,001026	-4,000209	0,127710	0,255733	3,866752	0,694974	0,436125	1,312851	0,654896	-0,869954	170,732002	-86,920121	13,560578	-4,000209	0,127710	0,255733	13,891984	314,711400	0,436125	-4,000209	0,127710	0,255733	13,891984	314,711400	0,436125
10:59:23,84	0,656072	3,257981	-0,117972	0,241001	0,096023	0,001026	-4,003325	0,128705	0,251088	3,853481	0,586099	0,439091	1,315978	0,655977	-0,868760	170,839445	-86,991827	13,532924	-4,003325	0,128705	0,251088	13,956857	314,847127	0,439091	-4,003325	0,128705	0,251088	13,956857	314,847127	0,439091
10:59:23,89	0,656072	3,257981	-0,117972	0,241001	0,096023	0,001026	-4,005825	0,126537	0,252283	3,957844	0,585023	0,411438	1,314809	0,658158	-0,869530	170,872421	-87,051559	13,536108	-4,005825	0,126537	0,252283	13,891026	315,042268	0,411438	-4,005825	0,126537	0,252283	13,891026	315,042268	0,411438
10:59:23,94	0,656072	3,257981	-0,117972	0,241001	0,096023	0,001026	-4,007129	0,128640	0,251512	3,813261	0,575634	0,414621	1,315591	0,655657	-0,864808	170,946176	-87,044208	13,551856	-4,007129	0,128640	0,251512	13,911507	315,135250	0,414621	-4,007129	0,128640	0,251512	13,911507	315,135250	0,414621
10:59:23,99	0,656072	3,257981	-0,117972	0,241001	0,096023	0,001026	-4,005354	0,126712	0,256235	3,956747	0,728140	0,430370	1,313930	0,658932	-0,865577	171,018095	-87,081942	13,540885	-4,005354	0,126712	0,256235	13,903664	315,148407	0,430370	-4,005354	0,126712	0,256235	13,903664	315,148407	0,430370
10:59:24,04	0,656072	3,257981	-0,117972	0,241001	0,096023	0,001026	-4,007360	0,129788	0,255466	3,800073	0,704949	0,419399	1,308272	0,640848	-0,872135	170,110710	-86,637341	13,555092	-4,007360	0,129788	0,255466	13,988461	315,282731	0,419399	-4,007360	0,129788	0,255466	13,988461	315,282731	0,419399
10:59:24,09	0,656072	3,257981	-0,117972	0,241001	0,096023	0,001026	-3,988869	0,125647	0,248907	3,946785	0,658357	0,433606	0,661570	-0,467671	-0,917238	112,001390	-53,801998	13,661706	-3,988869	0,125647	0,248907	13,810049	313,784604	0,433606	-3,988869	0,125647	0,248907	13,810049	313,784604	0,433606
10:59:24,14	0,606013	3,258034	-0,117972	0,240987	0,096005	0,000989	-2,705514	0,131447	0,203804	3,026718	0,651060	0,540220	0,490869	-0,774499	-0,915138	95,856216	-44,877497	13,664144	-2,705514	0,131447	0,203804	13,345334	213,033882	0,540220	-2,705514	0,131447	0,203804	13,345334	213,033882	0,540220
10:59:24,19	0,606013	3,258034	-0,117972	0,240987	0,096005	0,000989	-2,354442	0,125865	0,205904	2,973260	0,462399	0,542658	0,494629	-0,774331	-0,911860	96,151173	-45,058636	13,615229	-2,354442	0,125865	0,205904	12,853653	185,286114	0,542658	-2,354442	0,125865	0,205904	12,853653	185,286114	0,542658
10:59:24,24	0,606013	3,258034	-0,117972	0,240987	0,096005	0,000989	-2,356467	0,122692	0,209183	3,128845	0,703114	0,493742	0,496715	-0,769018	-0,913332	96,363092	-45,186980	13,620675	-2,356467	0,122692	0,209183	12,760186	185,685784	0,493742	-2,356467	0,122692	0,209183	12,760186	185,685784	0,493742
10:59:24,29	0,606013	3,258034	-0,117972	0,240987	0,096005	0,000989	-2,362112	0,123542	0,207710	3,079470	0,657286	0,499188	0,497606	-0,764919	-0,911706	96,517885	-45,196325	13,642783	-2,362112	0,123542	0,207710	12,777514	186,083068	0,499188	-2,362112	0,123542	0,207710	12,777514	186,083068	0,499188
10:59:24,34	0,606013	3,258034	-0,117972	0,240987	0,096005	0,000989	-2,366107	0,124820	0,209337	3,082332	0,588272	0,521296	0,496575	-0,766241	-0,916310	96,625564	-45,288419	13,650844	-2,366107	0,124820	0,209337	12,880677	186,327664	0,521296	-2,366107	0,124820	0,209337	12,880677	186,327664	0,521296
10:59:24,39	0,606013	3,258034	-0,117972	0,240987	0,096005	0,000989	-2,364447	0,125052	0,204733	3,044360	0,813889	0,529357	0,493875	-0,764571	-0,912180	96,749935	-45,325512	13,652913	-2,364447	0,125052	0,204733	12,860905	186,422976	0,529357	-2,364447	0,125052	0,204733	12,860905	186,422976	0,529357
10:59:24,44	0,606013	3,258034	-0,117972	0,240987	0,096005	0,000989	-2,364543	0,128225	0,208862	2,909410	0,935166	0,531427	0,497527	-0,761516	-0,913536	96,829268	-45,375711	13,620906	-2,364543	0,128225	0,208862	12,975060	186,551767	0,531427	-2,364543	0,128225	0,208862	12,975060	186,551767	0,531427
10:59:24,49	0,606013	3,258034	-0,117972	0,240987	0,096005	0,000989	-2,369015	0,126590	0,207506	2,990620	0,796415	0,499419	0,499987	-0,761033	-0,916584	96,905082	-45,422039	13,654910	-2,369015	0,126590	0,207506	12,927927	186,764084	0,499419	-2,369015	0,126590	0,207506	12,927927	186,764084	0,499419
10:59:24,54	0,606013	3,258034	-0,117972	0,240987	0,096005	0,000989	-2,370662	0,124701	0,204459	3,086623	0,799561	0,533423	0,499581	-0,760339	-0,913817	96,993494	-45,435596	13,666451	-2,370662	0,124701	0,204459	12,875659	186,896566	0,533423	-2,370662	0,124701	0,204459	12,875659	186,896566	0,533423
10:59:24,59	0,606013	3,258034	-0,117972	0,240987	0,096005	0,000989	-2,371061	0,125400	0,207226	3,082758	0,862174	0,544965	0,498577	-0,756512	-0,913804	97,084766	-45,440322	13,651213	-2,371061	0,125400	0,207226	12,926638	186,990477	0,544965	-2,371061	0,125400	0,207226	12,926638	186,990477	0,544965
10:59:24,64	0,606013	3,258034	-0,117972	0,240987	0,096005	0,000989	-2,373873	0,128183	0,207238	2,979586	0,797351	0,529727	0,502077	-0,756836	-0,914985	97,089251	-45,504884	13,621303	-2,373873	0,128183	0,207238	13,041932	187,146406	0,529727	-2,373873	0,128183	0,207238	13,041932	187,146406	0,529727
10:59:24,69	0,606013	3,258034	-0,117972	0,240987	0,096005	0,000989	-2,375343	0,124989	0,206058	3,091971	0,757097	0,499817	0,499947	-0,757596	-0,914299	97,155952	-45,531467	13,629366	-2,375343	0,124989	0,206058	12,903637	187,221515	0,499817	-2,375343	0,124989	0,206058	12,903637	187,221515	0,499817
10:59:24,74	0,606013	3,258034	-0,117972	0,240987	0,096005	0,000989	-2,373619	0,126454	0,206743	3,026132	0,917797	0,507879	0,504658	-0,755383	-0,912953	97,220859	-45,567360	13,660981	-2,373619	0,126454	0,206743	12,952783	187,246888	0,507879	-2,373619	0,126454	0,206743	12,952783	187,246888	0,507879
10:59:24,79	0,606013	3,258034	-0,117972	0,240987	0,096005	0,000989	-2,377892	0,123481	0,208090	3,182102	0,769768	0,539494	0,497657	-0,756852	-0,914919	97,242697	-45,551918	13,622258	-2,377892	0,123481	0,208090	12,875365	187,434274	0,539494	-2,377892	0,123481	0,208090	12,875365	187,434274	0,539494
10:59:24,84	0,606013	3,258034	-0,117972	0,240987	0,096005	0,000989	-2,373119	0,128809	0,206124	2,929343	1,029140	0,500772	0,498946	-0,751100	-0,916459	97,325725	-45,590035	13,622197	-2,373119	0,128809	0,206124	13,040847	187,318988	0,500772	-2,373119	0,128809	0,206124	13,040847	187,318988	0,500772
10:59:24,89	0,606013	3,258034	-0,117972	0,240987	0,096005	0,000989	-2,378745	0,130569	0,204584	2,846310	0,827579	0,500710	0,503117	-0,755716	-0,916017	97,355827	-45,643914	13,639309	-2,378745	0,130569	0,204584	13,095999	187,559026	0,500710	-2,378745	0,130569	0,204584	13,095999	187,559026	0,500710
10:59:24,94	0,606013	3,258034	-0,117972	0,240987	0,096005	0,000989	-2,376832	0,124649	0,205026	3,122556	0,980028	0,517823	0,497354	-0,753345	-0,915238	97,417938	-45,640357	13,627976	-2,376832	0,124649	0,205026	12,907501	187,561359	0,517823	-2,376832	0,124649	0,205026	12,907501	187,561359	0,517823
10:59:24,99	0,606013	3,258034	-0,117972	0,240987	0,096005	0,000989	-2,376004	0,130825	0,205805	2,835538	1,075099	0,506490	0,499175	-0,751432	-0,913689	97,432172	-45,606208	13,618890	-2,376004	0,130825	0,205805	13,105303	187,591426	0,506490	-2,376004	0,130825	0,205805	13,105303	187,591426	0,506490
10:59:25,04	0,606013	3,258034	-0,117972	0,240987	0,096005	0,000989	-2,378572	0,130204	0,207353	2,904505	0,936830	0,497404	0,501010	-0,746671	-0,915997	97,499287	-45,653386	13,633652	-2,378572	0,130204	0,207353	13,125545	187,654723	0,497404	-2,378572	0,130204	0,207353	13,125545	187,654723	0,497404
10:59:25,09	0,606013	3,258034	-0,117972	0,240987	0,096005	0,000989	-2,383613	0,130996	0,205045	2,856058	0,756430	0,512166	0,503965	-0,747941	-0,914828	97,510760	-45,695712	13,617254	-2,383613	0,130996	0,205045	13,139213	187,870012	0,512166	-2,383613	0,130996	0,205045	13,139213	187,870012	0,512166
10:59:25,14	0,606013	3,258034	-0,117972	0,240987	0,096005	0,000989	-2,383990	0,127802	0,206214	2,991215	0,767919	0,495768	0,501163	-0,753802	-0,913624	97,557898	-45,691902	13,609960	-2,383990	0,127802	0,206214	13,023660	187,911104	0,495768	-2,383990	0,127802	0,206214	13,023660	187,911104	0,495768
10:59:25,19	0,606013	3,258034	-0,117972	0,240987	0,096005	0,000989	-2,377513	0,127298	0,207418	3,044289	1,143603	0,488474	0,504149	-0,751537	-0,915559	97,596556	-45,721530	13,605798	-2,377513	0,127298	0,207418	13,037175	187,778401	0,488474	-2,377513	0,127298	0,207418	13,037175	187,778401	0,488474
10:59:25,24	0,606013	3,258034	-0,117972	0,240987	0,096005	0,000989	-2,380968	0,125845	0,205484	3,113534	1,012232	0,484311	0,504151	-0,749945	-0,913320	97,612674	-45,763719	13,610422	-2,380968	0,125845	0,205484	12,992331	187,918252	0,484311	-2,380968	0,125845	0,205484	12,992331	187,918252	0,484311
10:59:25,29	0,606013	3,258034	-0,117972	0,240987	0,096005	0,000989	-2,382347	0,126639	0,207723	3,043761	0,975583	0,488936	0,503527	-0,749007	-0,914379	97,608426	-45,777337	13,632509	-2,382347	0,126639	0,207723	12,984897	187,989847	0,488936	-2,382347	0,126639	0,207723	12,984897	187,989847	0,488936
10:59:25,34	0,606013	3,258034	-0,117972	0,240987	0,096005	0,000989	-2,382848	0,127648	0,206664	2,977358	0,952690	0,511022	0,505940	-0,747501	-0,915537	97,637781	-45,768580	13,628988	-2,382848	0,127648	0,206664	12,997727	188,006238	0,511022	-2,382848	0,127648	0,206664	12,997727	188,006238	0,511022
10:59:25,39	0,606013	3,258034	-0,117972	0,240987	0,096005	0,000989	-2,385359	0,126311	0,205505	3,069138	0,843148	0,507501	0,504326	-0,748760	-0,916289	97,711590	-45,786607	13,613108	-2,385359	0,126311	0,205505	12,984561	188,093830	0,507501	-2,385359	0,126311	0,205505	12,984561	188,093830	0,507501
10:59:25,44	0,606013	3,258034	-0,117972	0,240987	0,096005	0,000989	-2,383461	0,127080	0,204753	3,050443	1,014755	0,491622	0,502646	-0,749056	-0,915519	97,738625	-45,762480	13,588574	-2,383461	0,127080	0,204753	13,026232	188,116479	0,491622	-2,383461	0,127080	0,204753	13,026232	188,116479	0,491622
10:59:25,49	0,606013	3,258034	-0,117972	0,240987	0,096005	0,000989	-2,382365	0,128387	0,205523	3,016900	1,083125	0,467088	0,502014	-0,753453	-0,914675	97,718447	-45,772407	13,664711	-2,382365	0,128387	0,205523	13,095275	188,098769	0,467088	-2,382365	0,128387	0,205523	13,095275	188,098769	0,467088
10:59:25,55	0,606013	3,258034	-0,117972	0,240987	0,096005	0,000989	-2,378242	0,126735	0,206368	3,084100	1,285028	0,543225	0,503251	-0,746978	-0,914321	97,765221	-45,794346	13,625725	-2,378242	0,126735	0,206368	13,032820	187,976990	0,543225	-2,378242	0,126735	0,206368	13,032820	187,976990	0,543225
10:59:25,60	0,606013	3,258034	-0,117972	0,240987	0,096005	0,000989	-2,384467	0,128902	0,206722	2,975836	1,012763	0,504239	0,503315	-0,748938	-0,914314	97,784614	-45,784538	13,611021	-2,384467	0,128902	0,206722	13,094617	188,193451	0,504239	-2,384467	0,128902	0,206722	13,094617	188,193451	0,504239
10:59:25,65	0,606013	3,258034	-0,117972	0,240987	0,096005	0,000989	-2,382802	0,127866	0,206728	3,047867	1,111268	0,489535	0,501445	-0,750316	-0,913568	97,715827	-45,740816	13,607302	-2,382802	0,127866	0,206728	13,085369	188,161201	0,489535	-2,382802	0,127866	0,206728	13,085369	188,161201	0,489535
10:59:25,70	0,606013	3,258034	-0,117972	0,240987	0,096005	0,000989	-2,380674	0,128797	0,207474	3,002957	1,140488	0,485815	-0,092840	-1,814084	-0,889860	41,365296	-14,791745	13,827272	-2,380674	0,128797	0,207474	13,113495	188,023380	0,485815	-2,380674	0,128797	0,207474	13,113495	188,023380	0,485815
10:59:25,75	0,555998	3,258014	-0,117989	0,240984	0,095992	0,000995	-0,772273	0,109098	0,255985	2,093216	0,096657	0,763660	-0,285696	-2,153081	-0,865058	23,413162	-5,075408	13,885147	-0,772273	0,109098	0,255985	10,657408	60,720091	0,763660	-0,772273	0,109098	0,255985	10,657408	60,720091	0,763660
10:59:25,80	0,555998	3,258014	-0,117989	0,240984	0,095992	0,000995	-0,772273	0,109098	0,255985	2,093216	0,096657	0,763660	-0,280478	-2,145709	-0,862988	23,719695	-5,226740	13,897265	-0,772273	0,109098	0,255985	10,657408	60,720091	0,763660	-0,772273	0,109098	0,255985	10,657408	60,720091	0,763660
10:59:25,85	0,555998	3,258014	-0,117989	0,240984	0,095992	0,000995	-0,781266	0,108265	0,258055	2,158753	-0,029867	0,775779	-0,279555	-2,145226	-0,858651	23,904296	-5,339691	13,865117	-0,781266	0,108265	0,258055	10,657537	61,299546	0,775779	-0,781266	0,108265	0,258055	10,657537	61,299546	0,775779
10:59:25,90	0,555998	3,258014	-0,117989	0,240984	0,095992	0,000995	-0,782146	0,107707	0,262391	2,182213	0,140727	0,743630	-0,281098	-2,140167	-0,859410	24,041207	-5,397036	13,838592	-0,782146	0,107707	0,262391	10,637251	61,539205	0,743630	-0,782146	0,107707	0,262391	10,637251	61,539205	0,743630
10:59:25,95	0,555998	3,258014	-0,117989	0,240984	0,095992	0,000995	-0,785756	0,111573	0,261633	2,000013	0,100244	0,717106	-0,278576	-2,138964	-0,859352	24,131686	-5,417400	13,861815	-0,785756	0,111573	0,261633	10,758473	61,782114	0,717106	-0,785756	0,111573	0,261633	10,758473	61,782114	0,717106
10:59:26,00	0,555998	3,258014	-0,117989	0,240984	0,095992	0,000995	-0,788059	0,109990	0,261691	2,109918	0,069044	0,740329	-0,280732	-2,141867	-0,860843	24,255123	-5,517037	13,857459	-0,788059	0,109990	0,261691	10,744136	61,931674	0,740329	-0,788059	0,109990	0,261691	10,744136	61,931674	0,740329
10:59:26,05	0,555998	3,258014	-0,117989	0,240984	0,095992	0,000995	-0,784467	0,110406	0,260199	2,063741	0,412551	0,735972	-0,277686	-2,142540	-0,857724	24,303435	-5,552891	13,830117	-0,784467	0,110406	0,260199	10,730577	61,993200	0,735972	-0,784467	0,110406	0,260199	10,730577	61,993200	0,735972
10:59:26,10	0,555998	3,258014	-0,117989	0,240984	0,095992	0,000995	-0,785407	0,107432	0,263318	2,211485	0,423412	0,708630	-0,278775	-2,136248	-0,858493	24,377720	-5,593412	13,834114	-0,785407	0,107432	0,263318	10,644877	62,077890	0,708630	-0,785407	0,107432	0,263318	10,644877	62,077890	0,708630
10:59:26,15	0,555998	3,258014	-0,117989	0,240984	0,095992	0,000995	-0,764933	0,108818	0,258608	2,123470	0,289206	0,698955	-0,289124	-2,159578	-0,862435	23,257219	-4,967239	13,820441	-0,764933	0,108818	0,258608	10,665698	60,336443	0,698955	-0,764933	0,108818	0,258608	10,665698	60,336443	0,698955
10:59:26,20	0,555998	3,258014	-0,117989	0,240984	0,095992	0,000995	-0,764933	0,108818	0,258608	2,123470	0,289206	0,698955	-0,870709	-3,196337	-0,745530	-32,382124	25,293060	14,119208	-0,764933	0,108818	0,258608	10,665698	60,336443	0,698955	-0,764933	0,108818	0,258608	10,665698	60,336443	0,698955
10:59:26,25	0,506043	3,257967	-0,117971	0,240989	0,096017	0,000987	0,423719	0,094106	0,375513	1,275028	-1,216085	0,997722	-1,038680	-3,479835	-0,724845	-47,669011	33,498339	14,053338	0,423719	0,094106	0,375513	8,662319	-34,478055	0,997722	0,423719	0,094106	0,375513	8,662319	-34,478055	0,997722
10:59:26,30	0,506043	3,257967	-0,117971	0,240989	0,096017	0,000987	0,753221	0,097824	0,396198	0,544198	-1,423446	0,931852	-1,025738	-3,473127	-0,726976	-47,286163	33,247748	14,099201	0,753221	0,097824	0,396198	8,223395	-60,551325	0,931852	0,753221	0,097824	0,396198	8,223395	-60,551325	0,931852
10:59:26,35	0,506043	3,257967	-0,117971	0,240989	0,096017	0,000987	0,740941	0,089969	0,394067	0,927049	-1,605187	0,977715	-1,027165	-3,466661	-0,725001	-47,079938	33,135204	14,054227	0,740941	0,089969	0,394067	7,989650	-59,769036	0,977715	0,740941	0,089969	0,394067	7,989650	-59,769036	0,977715
10:59:26,40	0,506043	3,257967	-0,117971	0,240989	0,096017	0,000987	0,736054	0,094439	0,396042	0,700281	-1,624408	0,932740	-1,026836	-3,466991	-0,722959	-46,893700	33,034681	14,067239	0,736054	0,094439	0,396042	8,113738	-59,404679	0,932740	0,736054	0,094439	0,396042	8,113738	-59,404679	0,932740
10:59:26,45	0,506043	3,257967	-0,117971	0,240989	0,096017	0,000987	0,736175	0,093988	0,398083	0,729771	-1,406567	0,945752	-1,023144	-3,465950	-0,725637	-46,792488	32,976486	14,061911	0,736175	0,093988	0,398083	8,107863	-59,196340	0,945752	0,736175	0,093988	0,398083	8,107863	-59,196340	0,945752
10:59:26,50	0,506043	3,257967	-0,117971	0,240989	0,096017	0,000987	0,733428	0,091312	0,395406	0,869169	-1,432678	0,940424	-1,021750	-3,468972	-0,731421	-46,670071	32,912732	14,028007	0,733428	0,091312	0,395406	8,037138	-59,006785	0,940424	0,733428	0,091312	0,395406	8,037138	-59,006785	0,940424
10:59:26,55	0,506043	3,257967	-0,117971	0,240989	0,096017	0,000987	0,735348	0,088593	0,389622	1,016513	-1,194965	0,906520	-1,023291	-3,461116	-0,726683	-46,537633	32,891201	14,091804	0,735348	0,088593	0,389622	7,971101	-58,919761	0,906520	0,735348	0,088593	0,389622	7,971101	-58,919761	0,906520
10:59:26,60	0,506043	3,257967	-0,117971	0,240989	0,096017	0,000987	0,729315	0,093857	0,394359	0,790403	-1,383192	0,970318	-1,023993	-3,463529	-0,726025	-46,495348	32,851577	14,067417	0,729315	0,093857	0,394359	8,158146	-58,634443	0,970318	0,729315	0,093857	0,394359	8,158146	-58,634443	0,970318
10:59:26,65	0,506043	3,257967	-0,117971	0,240989	0,096017	0,000987	0,731756	0,093258	0,395018	0,808357	-1,199831	0,945931	-1,021946	-3,462302	-0,726969	-46,428061	32,785890	14,065732	0,731756	0,093258	0,395018	8,129111	-58,642695	0,945931	0,731756	0,093258	0,395018	8,129111	-58,642695	0,945931
10:59:26,70	0,506043	3,257967	-0,117971	0,240989	0,096017	0,000987	0,729670	0,092098	0,394074	0,845434	-1,217203	0,944245	-1,020637	-3,462137	-0,727796	-46,360109	32,763753	14,043275	0,729670	0,092098	0,394074	8,075127	-58,496292	0,944245	0,729670	0,092098	0,394074	8,075127	-58,496292	0,944245
10:59:26,75	0,506043	3,257967	-0,117971	0,240989	0,096017	0,000987	0,728873	0,091047	0,393247	0,914877	-1,188729	0,921788	-1,020595	-3,461896	-0,725849	-46,330266	32,721597	14,030786	0,728873	0,091047	0,393247	8,062087	-58,405256	0,921788	0,728873	0,091047	0,393247	8,062087	-58,405256	0,921788
10:59:26,80	0,506043	3,257967	-0,117971	0,240989	0,096017	0,000987	0,728643	0,091132	0,395194	0,888909	-1,153766	0,909299	-1,018028	-3,457217	-0,728115	-46,207143	32,710709	14,065604	0,728643	0,091132	0,395194	8,042735	-58,352238	0,909299	0,728643	0,091132	0,395194	8,042735	-58,352238	0,909299
10:59:26,85	0,506043	3,257967	-0,117971	0,240989	0,096017	0,000987	0,723308	0,091248	0,392928	0,934976	-1,319138	0,944118	-1,019167	-3,456400	-0,726931	-46,168999	32,657597	14,072405	0,723308	0,091248	0,392928	8,097958	-58,098777	0,944118	0,723308	0,091248	0,392928	8,097958	-58,098777	0,944118
10:59:26,90	0,506043	3,257967	-0,117971	0,240989	0,096017	0,000987	0,723169	0,092642	0,394112	0,835560	-1,266741	0,950919	-1,016718	-3,458691	-0,725343	-46,122536	32,621233	14,069880	0,723169	0,092642	0,394112	8,107975	-58,035522	0,950919	0,723169	0,092642	0,394112	8,107975	-58,035522	0,950919
10:59:26,95	0,506043	3,257967	-0,117971	0,240989	0,096017	0,000987	0,723929	0,089376	0,395700	0,997124	-1,168828	0,948393	-1,019019	-3,457598	-0,726527	-46,088956	32,602447	14,035502	0,723929	0,089376	0,395700	8,013169	-57,997227	0,948393	0,723929	0,089376	0,395700	8,013169	-57,997227	0,948393
10:59:27,00	0,506043	3,257967	-0,117971	0,240989	0,096017	0,000987	0,724133	0,091915	0,394515	0,865629	-1,119734	0,914016	-1,018296	-3,454663	-0,729222	-46,007612	32,586561	14,036357	0,724133	0,091915	0,394515	8,080968	-57,964166	0,914016	0,724133	0,091915	0,394515	8,080968	-57,964166	0,914016
10:59:27,05	0,506043	3,257967	-0,117971	0,240989	0,096017	0,000987	0,721229	0,092757	0,391821	0,848787	-1,192349	0,914871	-1,017615	-3,458091	-0,727232	-45,960577	32,542003	14,047380	0,721229	0,092757	0,391821	8,130181	-57,808822	0,914871	0,721229	0,092757	0,391821	8,130181	-57,808822	0,914871
10:59:27,10	0,506043	3,257967	-0,117971	0,240989	0,096017	0,000987	0,723858	0,090453	0,393811	0,953523	-0,992638	0,925894	-1,018137	-3,454530	-0,727219	-45,915962	32,534715	14,059231	0,723858	0,090453	0,393811	8,054054	-57,815475	0,925894	0,723858	0,090453	0,393811	8,054054	-57,815475	0,925894
10:59:27,16	0,506043	3,257967	-0,117971	0,240989	0,096017	0,000987	0,721035	0,092686	0,393824	0,853406	-1,097149	0,937745	-1,018617	-3,450851	-0,726847	-45,865117	32,550059	14,027943	0,721035	0,092686	0,393824	8,129223	-57,698385	0,937745	0,721035	0,092686	0,393824	8,129223	-57,698385	0,937745
10:59:27,21	0,506043	3,257967	-0,117971	0,240989	0,096017	0,000987	0,718089	0,094941	0,394196	0,774848	-1,213996	0,906457	-1,019249	-3,454617	-0,729140	-45,876691	32,523731	14,066707	0,718089	0,094941	0,394196	8,227696	-57,583946	0,906457	0,718089	0,094941	0,394196	8,227696	-57,583946	0,906457
10:59:27,26	0,506043	3,257967	-0,117971	0,240989	0,096017	0,000987	0,721666	0,093605	0,391903	0,815712	-1,024840	0,945221	-1,015056	-3,456323	-0,729890	-45,839150	32,498804	14,061606	0,721666	0,093605	0,391903	8,163715	-57,675602	0,945221	0,721666	0,093605	0,391903	8,163715	-57,675602	0,945221
10:59:27,31	0,506043	3,257967	-0,117971	0,240989	0,096017	0,000987	0,721511	0,092142	0,392704	0,880905	-0,917858	0,912694	-1,017904	-3,455215	-0,728339	-45,782539	32,456789	14,034181	0,721511	0,092142	0,392704	8,114041	-57,556503	0,912694	0,721511	0,092142	0,392704	8,114041	-57,556503	0,912694
10:59:27,36	0,506043	3,257967	-0,117971	0,240989	0,096017	0,000987	0,721511	0,092142	0,392704	0,880905	-0,917858	0,912694	-1,014832	-3,452479	-0,725206	-45,713153	32,430504	14,031656	0,721511	0,092142	0,392704	8,114041	-57,556503	0,912694	0,721511	0,092142	0,392704	8,114041	-57,556503	0,912694
10:59:27,41	0,506043	3,257967	-0,117971	0,240989	0,096017	0,000987	0,717606	0,090849	0,395836	0,960066	-1,047687	0,910170	-1,016031	-3,451965	-0,726336	-45,705168	32,406615	14,079817	0,717606	0,090849	0,395836	8,091708	-57,379787	0,910170	0,717606	0,090849	0,395836	8,091708	-57,379787	0,910170
10:59:27,46	0,506043	3,257967	-0,117971	0,240989	0,096017	0,000987	0,717761	0,092145	0,394706	0,875994	-1,020803	0,958331	-1,017189	-3,453068	-0,730622	-45,699083	32,424780	14,058355	0,717761	0,092145	0,394706	8,109348	-57,365017	0,958331	0,717761	0,092145	0,394706	8,109348	-57,365017	0,958331
10:59:27,51	0,506043	3,257967	-0,117971	0,240989	0,096017	0,000987	0,719295	0,092595	0,390420	0,871334	-0,944847	0,936869	-1,016541	-3,452311	-0,727880	-45,667090	32,405960	14,070514	0,719295	0,092595	0,390420	8,140064	-57,409480	0,936869	0,719295	0,092595	0,390420	8,140064	-57,409480	0,936869
10:59:27,56	0,506043	3,257967	-0,117971	0,240989	0,096017	0,000987	0,718315	0,092413	0,393163	0,880492	-0,958654	0,949028	-1,015927	-3,450088	-0,728282	-45,645494	32,390168	14,051086	0,718315	0,092413	0,393163	8,134941	-57,346412	0,949028	0,718315	0,092413	0,393163	8,134941	-57,346412	0,949028
10:59:27,61	0,506043	3,257967	-0,117971	0,240989	0,096017	0,000987	0,716083	0,092993	0,392761	0,847461	-1,048164	0,929600	-1,013463	-3,451961	-0,727487	-45,608780	32,405634	14,036333	0,716083	0,092993	0,392761	8,147430	-57,260643	0,929600	0,716083	0,092993	0,392761	8,147430	-57,260643	0,929600
10:59:27,66	0,506043	3,257967	-0,117971	0,240989	0,096017	0,000987	0,716473	0,089922	0,393555	1,038895	-1,003810	0,914847	-1,012273	-3,452045	-0,730948	-45,580935	32,371110	14,066311	0,716473	0,089922	0,393555	8,097803	-57,246921	0,914847	0,716473	0,089922	0,393555	8,097803	-57,246921	0,914847
10:59:27,71	0,506043	3,257967	-0,117971	0,240989	0,096017	0,000987	0,715950	0,088850	0,390095	1,078701	-0,989594	0,944825	-1,015152	-3,450712	-0,729431	-45,551729	32,358237	14,011079	0,715950	0,088850	0,390095	8,053399	-57,191704	0,944825	0,715950	0,088850	0,390095	8,053399	-57,191704	0,944825
10:59:27,76	0,506043	3,257967	-0,117971	0,240989	0,096017	0,000987	0,716236	0,092010	0,391611	0,917815	-0,943037	0,889593	-1,014509	-3,448325	-0,727455	-45,523964	32,371780	14,049252	0,716236	0,092010	0,391611	8,140604	-57,167530	0,889593	0,716236	0,092010	0,391611	8,140604	-57,167530	0,889593
10:59:27,81	0,506043	3,257967	-0,117971	0,240989	0,096017	0,000987	0,713847	0,092646	0,393587	0,910355	-1,049953	0,927766	-1,011023	-3,449601	-0,728855	-45,493962	32,350989	14,051158	0,713847	0,092646	0,393587	8,183069	-57,086968	0,927766	0,713847	0,092646	0,393587	8,183069	-57,086968	0,927766
