# Supplementary material for: Characterization of interfragmentary motion associated with common osteosynthesis devices for rat fracture healing studies
Source: PLoS One. 2017 Apr 28;12(4):e0176735. doi: 10.1371/journal.pone.0176735 (PMC5409164; doi:10.1371/journal.pone.0176735)
Supplement: S1 Dataset — (ZIP) [file pone.0176735.s001.zip › S1_Dataset/RatExFix/Specimen02/FIX-EX_02Y.txt]

%Tester: Sukopp Matthias
%Projekt: 
%Zeit: 11.03.2015 11:02:59
%Dateipfad: D:\Messungen\Fixator\Measurements\Fixator_20150311.txt
%Kommentar: FIX-EX_02-Y
%VI Version: D:\LVProjekte\Fixator\HauptVI\Fixator_v0.12.vi
%Virtueller Drehpunkt: 	0,0000	0,0000	0,0000
%Sensor zu Hexapod (Mitte): 	0,000000	0,000000	-26,500000
%Sensor zu Hexapod Trans (Mitte): 	-0,500000	-0,866025	0,000000	-0,866025	0,500000	0,000000	0,000000	0,000000	1,000000
%Hexapod zu Labor (Mitte): 	0,537110	3,457950	-0,111967
%Hexapod zu Labor Trans (Mitte): 	0,999999	-1,027963E-5	0,001675	1,703439E-5	0,999992	-0,004032	-0,001675	0,004032	0,999990
%Labor zu CR (Mitte): 	0,000000	0,000000	78,500000
%Labor zu CR Trans (Mitte): 	1,000000	0,000000	0,000000	0,000000	1,000000	0,000000	0,000000	0,000000	1,000000
%Zentrum Sensormasse: 	0,000000	0,000000	2,000000
%Sensormasse: 	200,000000E-3
--------------------------------------------------
Time	X	Y	Z	U	V	W	Exp_ Fx	Exp_ Fy	Exp_ Fz	Exp_ Mx	Exp_ My	Exp_ Mz	Sen_ Fx	Sen_ Fy	Sen_ Fz	Sen_ Mx	Sen_ My	Sen_ Mz	Hex_ Fx	Hex_ Fy	Hex_ Fz	Hex_ Mx	Hex_ My	Hex_ Mz	Lab_ Fx	Lab_ Fy	Lab_ Fz	Lab_ Mx	Lab_ My	Lab_ Mz	Laser
11:02:59,99	0,537110	3,457950	-0,111967	0,231006	0,095990	0,000976	-0,044194	0,027267	0,004555	1,707922	1,798342	1,155461	-0,578868	-2,824532	-1,116488	-10,221223	8,985040	14,276948	-0,044194	0,027267	0,004555	3,848400	5,267545	1,155461	-0,044194	0,027267	0,004555	3,848400	5,267545	1,155461
11:03:00,04	0,537110	3,457950	-0,111967	0,231006	0,095990	0,000976	-0,044194	0,027267	0,004555	1,707922	1,798342	1,155461	-0,577685	-2,819480	-1,115750	-10,226758	9,034592	14,254871	-0,044194	0,027267	0,004555	3,848400	5,267545	1,155461	-0,044194	0,027267	0,004555	3,848400	5,267545	1,155461
11:03:00,09	0,537110	3,457950	-0,111967	0,231006	0,095990	0,000976	-0,049161	0,028768	0,005292	1,670036	1,510493	1,133385	-0,575902	-2,820988	-1,117401	-10,204323	8,994838	14,273836	-0,049161	0,028768	0,005292	3,928312	5,369599	1,133385	-0,049161	0,028768	0,005292	3,928312	5,369599	1,133385
11:03:00,14	0,537110	3,457950	-0,111967	0,231006	0,095990	0,000976	-0,048746	0,026470	0,003642	1,766290	1,571377	1,152350	-0,579552	-2,818310	-1,113062	-10,260569	8,987384	14,242231	-0,048746	0,026470	0,003642	3,844220	5,397910	1,152350	-0,048746	0,026470	0,003642	3,844220	5,397910	1,152350
11:03:00,19	0,537110	3,457950	-0,111967	0,231006	0,095990	0,000976	-0,049240	0,030970	0,007981	1,497737	1,500692	1,120745	-0,575923	-2,822482	-1,116502	-10,229177	9,020354	14,269292	-0,049240	0,030970	0,007981	3,928880	5,366023	1,120745	-0,049240	0,030970	0,007981	3,928880	5,366023	1,120745
11:03:00,24	0,537110	3,457950	-0,111967	0,231006	0,095990	0,000976	-0,047442	0,025742	0,004540	1,813860	1,604882	1,147806	-0,576597	-2,822935	-1,116525	-10,265104	9,003561	14,259264	-0,047442	0,025742	0,004540	3,834577	5,329081	1,147806	-0,047442	0,025742	0,004540	3,834577	5,329081	1,147806
11:03:00,29	0,537110	3,457950	-0,111967	0,231006	0,095990	0,000976	-0,046712	0,026098	0,004517	1,762816	1,620105	1,137777	-0,575937	-2,822897	-1,118057	-10,236889	9,030072	14,271373	-0,046712	0,026098	0,004517	3,811517	5,287030	1,137777	-0,046712	0,026098	0,004517	3,811517	5,287030	1,137777
11:03:00,34	0,537110	3,457950	-0,111967	0,231006	0,095990	0,000976	-0,047075	0,025546	0,002985	1,828604	1,612418	1,149886	-0,578306	-2,820418	-1,119624	-10,231206	9,024238	14,271231	-0,047075	0,025546	0,002985	3,833946	5,307823	1,149886	-0,047075	0,025546	0,002985	3,833946	5,307823	1,149886
11:03:00,39	0,537110	3,457950	-0,111967	0,231006	0,095990	0,000976	-0,047484	0,027148	0,006862	1,752559	1,573593	1,152133	-0,577120	-2,821742	-1,114181	-10,248477	9,045133	14,273620	-0,047484	0,027148	0,006862	3,883644	5,301090	1,152133	-0,047484	0,027148	0,006862	3,883644	5,301090	1,152133
11:03:00,44	0,537110	3,457950	-0,111967	0,231006	0,095990	0,000976	-0,047484	0,027148	0,006862	1,752559	1,573593	1,152133	-0,575318	-2,822078	-1,116128	-10,227338	9,030640	14,250159	-0,047484	0,027148	0,006862	3,883644	5,301090	1,152133	-0,047484	0,027148	0,006862	3,883644	5,301090	1,152133
11:03:00,49	0,537110	3,457950	-0,111967	0,231006	0,095990	0,000976	-0,048094	0,025419	0,004914	1,840438	1,567421	1,128673	-0,573421	-2,820589	-1,117397	-10,193167	9,000013	14,270335	-0,048094	0,025419	0,004914	3,835868	5,342812	1,128673	-0,048094	0,025419	0,004914	3,835868	5,342812	1,128673
11:03:00,54	0,537110	3,457950	-0,111967	0,231006	0,095990	0,000976	-0,050332	0,024521	0,003646	1,877705	1,495978	1,148849	-0,580126	-2,819063	-1,114990	-10,258617	9,012744	14,258521	-0,050332	0,024521	0,003646	3,802628	5,447012	1,148849	-0,050332	0,024521	0,003646	3,802628	5,447012	1,148849
11:03:00,59	0,537110	3,457950	-0,111967	0,231006	0,095990	0,000976	-0,048302	0,031091	0,006053	1,514391	1,538490	1,137035	-0,578222	-2,823054	-1,116900	-10,214814	9,047121	14,250381	-0,048302	0,031091	0,006053	3,955020	5,330171	1,137035	-0,048302	0,031091	0,006053	3,955020	5,330171	1,137035
11:03:00,64	0,537110	3,457950	-0,111967	0,231006	0,095990	0,000976	-0,045797	0,027446	0,004143	1,755575	1,689486	1,128895	-0,579468	-2,820589	-1,114577	-10,237387	9,032908	14,268275	-0,045797	0,027446	0,004143	3,910116	5,284539	1,128895	-0,045797	0,027446	0,004143	3,910116	5,284539	1,128895
11:03:00,69	0,537110	3,457950	-0,111967	0,231006	0,095990	0,000976	-0,047309	0,029758	0,006466	1,611755	1,598419	1,146789	-0,579494	-2,822618	-1,118466	-10,241001	9,010196	14,255111	-0,047309	0,029758	0,006466	3,947789	5,312164	1,146789	-0,047309	0,029758	0,006466	3,947789	5,312164	1,146789
11:03:00,74	0,537110	3,457950	-0,111967	0,231006	0,095990	0,000976	-0,045538	0,028766	0,002576	1,641883	1,698725	1,133624	-0,575948	-2,825261	-1,114973	-10,252959	9,014018	14,234071	-0,045538	0,028766	0,002576	3,900014	5,273467	1,133624	-0,045538	0,028766	0,002576	3,900014	5,273467	1,133624
11:03:00,79	0,537110	3,457950	-0,111967	0,231006	0,095990	0,000976	-0,045022	0,024373	0,006070	1,867658	1,713274	1,112584	-0,578327	-2,820622	-1,116520	-10,243230	9,011362	14,269020	-0,045022	0,024373	0,006070	3,780926	5,247533	1,112584	-0,045022	0,024373	0,006070	3,780926	5,247533	1,112584
11:03:00,84	0,537110	3,457950	-0,111967	0,231006	0,095990	0,000976	-0,047850	0,028753	0,004522	1,642460	1,575983	1,147534	-0,576585	-2,818942	-1,116159	-10,252510	9,006560	14,245066	-0,047850	0,028753	0,004522	3,899562	5,332223	1,147534	-0,047850	0,028753	0,004522	3,899562	5,332223	1,147534
11:03:00,89	0,537110	3,457950	-0,111967	0,231006	0,095990	0,000976	-0,050177	0,028085	0,004884	1,668412	1,449364	1,123580	-0,576975	-2,821965	-1,116134	-10,260753	9,018260	14,265991	-0,050177	0,028085	0,004884	3,873054	5,388243	1,123580	-0,050177	0,028085	0,004884	3,873054	5,388243	1,123580
11:03:00,94	0,537110	3,457950	-0,111967	0,231006	0,095990	0,000976	-0,047364	0,026911	0,004908	1,735468	1,582650	1,144504	-0,575386	-2,817668	-1,116123	-10,229771	8,991529	14,283487	-0,047364	0,026911	0,004908	3,847955	5,300710	1,144504	-0,047364	0,026911	0,004908	3,847955	5,300710	1,144504
11:03:00,99	0,537110	3,457950	-0,111967	0,231006	0,095990	0,000976	-0,051879	0,027684	0,004919	1,687612	1,388046	1,162000	-0,577749	-2,822308	-1,117672	-10,245288	8,999072	14,278888	-0,051879	0,027684	0,004919	3,860782	5,460565	1,162000	-0,051879	0,027684	0,004919	3,860782	5,460565	1,162000
11:03:01,04	0,537110	3,457950	-0,111967	0,231006	0,095990	0,000976	-0,046680	0,027410	0,003371	1,700616	1,641217	1,157402	-0,576003	-2,823344	-1,116893	-10,255639	8,987987	14,278313	-0,046680	0,027410	0,003371	3,852303	5,305564	1,157402	-0,046680	0,027410	0,003371	3,852303	5,305564	1,157402
11:03:01,09	0,537110	3,457950	-0,111967	0,231006	0,095990	0,000976	-0,046655	0,025380	0,004150	1,791406	1,639055	1,156827	-0,576623	-2,822347	-1,117667	-10,262474	8,984092	14,293307	-0,046655	0,025380	0,004150	3,783730	5,301502	1,156827	-0,046655	0,025380	0,004150	3,783730	5,301502	1,156827
11:03:01,14	0,537110	3,457950	-0,111967	0,231006	0,095990	0,000976	-0,047209	0,026415	0,003376	1,730800	1,606289	1,171820	-0,576549	-2,822001	-1,117659	-10,244190	9,032715	14,294735	-0,047209	0,026415	0,003376	3,804366	5,312204	1,171820	-0,047209	0,026415	0,003376	3,804366	5,312204	1,171820
11:03:01,19	0,537110	3,457950	-0,111967	0,231006	0,095990	0,000976	-0,047545	0,026524	0,003383	1,776378	1,580350	1,173249	-0,579429	-2,821868	-1,116913	-10,220594	9,032872	14,245114	-0,047545	0,026524	0,003383	3,858506	5,312625	1,173249	-0,047545	0,026524	0,003383	3,858506	5,312625	1,173249
11:03:01,24	0,537110	3,457950	-0,111967	0,231006	0,095990	0,000976	-0,046221	0,029084	0,004130	1,655164	1,669563	1,123628	-0,575354	-2,820836	-1,115330	-10,233018	9,017684	14,288256	-0,046221	0,029084	0,004130	3,938295	5,297891	1,123628	-0,046221	0,029084	0,004130	3,938295	5,297891	1,123628
11:03:01,29	0,537110	3,457950	-0,111967	0,231006	0,095990	0,000976	-0,049151	0,026071	0,005713	1,792496	1,514000	1,166770	-0,573596	-2,819576	-1,116900	-10,238820	9,035572	14,275799	-0,049151	0,026071	0,005713	3,839074	5,372391	1,166770	-0,049151	0,026071	0,005713	3,839074	5,372391	1,166770
11:03:01,34	0,537110	3,457950	-0,111967	0,231006	0,095990	0,000976	-0,051122	0,025179	0,004143	1,851472	1,397540	1,154313	-0,577695	-2,821712	-1,116129	-10,225422	9,002274	14,253720	-0,051122	0,025179	0,004143	3,828026	5,410651	1,154313	-0,051122	0,025179	0,004143	3,828026	5,410651	1,154313
11:03:01,39	0,537110	3,457950	-0,111967	0,231006	0,095990	0,000976	-0,047222	0,027661	0,004913	1,700296	1,628593	1,132234	-0,577133	-2,818534	-1,116499	-10,228204	9,015733	14,298579	-0,047222	0,027661	0,004913	3,871647	5,335554	1,132234	-0,047222	0,027661	0,004913	3,871647	5,335554	1,132234
11:03:01,44	0,537110	3,457950	-0,111967	0,231006	0,095990	0,000976	-0,050256	0,028763	0,004544	1,653247	1,461731	1,177093	-0,575961	-2,822716	-1,117657	-10,230119	8,981441	14,283252	-0,050256	0,028763	0,004544	3,911120	5,406793	1,177093	-0,050256	0,028763	0,004544	3,911120	5,406793	1,177093
11:03:01,49	0,537110	3,457950	-0,111967	0,231006	0,095990	0,000976	-0,047220	0,025658	0,003385	1,784063	1,635092	1,161766	-0,577648	-2,821533	-1,113820	-10,224620	9,041196	14,224517	-0,047220	0,025658	0,003385	3,798177	5,341825	1,161766	-0,047220	0,025658	0,003385	3,798177	5,341825	1,161766
11:03:01,54	0,537110	3,457950	-0,111967	0,231006	0,095990	0,000976	-0,047402	0,027710	0,007223	1,731856	1,600508	1,103031	-0,578344	-2,822562	-1,117671	-10,252186	9,011469	14,284060	-0,047402	0,027710	0,007223	3,907055	5,321536	1,103031	-0,047402	0,027710	0,007223	3,907055	5,321536	1,103031
11:03:01,59	0,537110	3,457950	-0,111967	0,231006	0,095990	0,000976	-0,046162	0,027798	0,003372	1,687743	1,655947	1,162574	-0,577722	-2,820995	-1,114594	-10,244791	9,015239	14,243812	-0,046162	0,027798	0,003372	3,869864	5,279682	1,162574	-0,046162	0,027798	0,003372	3,869864	5,279682	1,162574
11:03:01,64	0,537110	3,457950	-0,111967	0,231006	0,095990	0,000976	-0,047830	0,028042	0,006448	1,681984	1,573734	1,122325	-0,577203	-2,823271	-1,116913	-10,272315	9,002979	14,264246	-0,047830	0,028042	0,006448	3,883311	5,328402	1,122325	-0,047830	0,028042	0,006448	3,883311	5,328402	1,122325
11:03:01,69	0,537110	3,457950	-0,111967	0,231006	0,095990	0,000976	-0,046119	0,026455	0,004130	1,740149	1,645028	1,142759	-0,577441	-2,824610	-1,114180	-10,258482	9,012551	14,264122	-0,046119	0,026455	0,004130	3,816865	5,265339	1,142759	-0,046119	0,026455	0,004130	3,816865	5,265339	1,142759
11:03:01,74	0,537110	3,457950	-0,111967	0,231006	0,095990	0,000976	-0,044840	0,025993	0,006862	1,779402	1,718715	1,142636	-0,576534	-2,820763	-1,117674	-10,232752	9,022878	14,275117	-0,044840	0,025993	0,006862	3,819816	5,238646	1,142636	-0,044840	0,025993	0,006862	3,819816	5,238646	1,142636
11:03:01,79	0,537110	3,457950	-0,111967	0,231006	0,095990	0,000976	-0,048625	0,027130	0,003369	1,742072	1,539029	1,153631	-0,575971	-2,822951	-1,118822	-10,248589	9,030098	14,295363	-0,048625	0,027130	0,003369	3,871763	5,356062	1,153631	-0,048625	0,027130	0,003369	3,871763	5,356062	1,153631
11:03:01,84	0,537110	3,457950	-0,111967	0,231006	0,095990	0,000976	-0,047012	0,025549	0,002221	1,822626	1,605560	1,173877	-0,579503	-2,822006	-1,114986	-10,255051	9,019972	14,243849	-0,047012	0,025549	0,002221	3,828196	5,296002	1,173877	-0,047012	0,025549	0,002221	3,828196	5,296002	1,173877
11:03:01,89	0,537110	3,457950	-0,111967	0,231006	0,095990	0,000976	-0,046064	0,029080	0,006057	1,626993	1,654306	1,122363	-0,574216	-2,820866	-1,116899	-10,244459	8,999369	14,274398	-0,046064	0,029080	0,006057	3,909778	5,270355	1,122363	-0,046064	0,029080	0,006057	3,909778	5,270355	1,122363
11:03:01,94	0,537110	3,457950	-0,111967	0,231006	0,095990	0,000976	-0,049695	0,025072	0,004144	1,822890	1,484998	1,152912	-0,574366	-2,822267	-1,114192	-10,318757	8,993097	14,292461	-0,049695	0,025072	0,004144	3,791005	5,386035	1,152912	-0,049695	0,025072	0,004144	3,791005	5,386035	1,152912
11:03:01,99	0,537110	3,457950	-0,111967	0,231006	0,095990	0,000976	0,017657	-0,347652	0,039427	2,036259	1,565148	3,134917	-0,285104	-3,065556	-1,081615	-22,792244	-5,889777	16,256403	0,017657	-0,347652	0,039427	-25,254440	0,179102	3,134917	0,017657	-0,347652	0,039427	-25,254440	0,179102	3,134917
11:03:02,04	0,537010	3,507810	-0,111978	0,230959	0,095990	0,001040	0,017657	-0,347652	0,039427	2,036259	1,565148	3,134917	-0,226139	-3,111209	-1,083230	-25,171381	-8,906064	16,636813	0,017657	-0,347652	0,039427	-25,254440	0,179102	3,134917	0,017657	-0,347652	0,039427	-25,254440	0,179102	3,134917
11:03:02,09	0,537010	3,507810	-0,111978	0,230959	0,095990	0,001040	0,027711	-0,421544	0,037812	2,076880	1,535715	3,515326	-0,227088	-3,110374	-1,084892	-25,193116	-8,913524	16,643825	0,027711	-0,421544	0,037812	-31,014319	-0,639582	3,515326	0,027711	-0,421544	0,037812	-31,014319	-0,639582	3,515326
11:03:02,14	0,537010	3,507810	-0,111978	0,230959	0,095990	0,001040	0,027462	-0,420305	0,036150	1,995106	1,507710	3,522338	-0,226163	-3,112861	-1,084788	-25,196228	-8,870324	16,638912	0,027462	-0,420305	0,036150	-30,998803	-0,648095	3,522338	0,027462	-0,420305	0,036150	-30,998803	-0,648095	3,522338
11:03:02,19	0,537010	3,507810	-0,111978	0,230959	0,095990	0,001040	0,029154	-0,422349	0,036254	2,137291	1,571350	3,517425	-0,227289	-3,113525	-1,083618	-25,182217	-8,855257	16,633400	0,029154	-0,422349	0,036254	-31,017135	-0,717203	3,517425	0,029154	-0,422349	0,036254	-31,017135	-0,717203	3,517425
11:03:02,24	0,537010	3,507810	-0,111978	0,230959	0,095990	0,001040	0,030292	-0,421705	0,037424	2,123860	1,635145	3,511914	-0,222053	-3,112194	-1,084406	-25,210458	-8,846682	16,635547	0,030292	-0,421705	0,037424	-30,980016	-0,742769	3,511914	0,030292	-0,421705	0,037424	-30,980016	-0,742769	3,511914
11:03:02,29	0,537010	3,507810	-0,111978	0,230959	0,095990	0,001040	0,026521	-0,425575	0,036637	2,318375	1,410302	3,514060	-0,227748	-3,109002	-1,085166	-25,116458	-8,827001	16,630318	0,026521	-0,425575	0,036637	-31,089250	-0,671579	3,514060	0,026521	-0,425575	0,036637	-31,089250	-0,671579	3,514060
11:03:02,34	0,537010	3,507810	-0,111978	0,230959	0,095990	0,001040	0,026604	-0,419047	0,035877	2,042981	1,486207	3,508831	-0,227847	-3,111143	-1,083261	-25,171297	-8,839827	16,599906	0,026604	-0,419047	0,035877	-30,852222	-0,602225	3,508831	0,026604	-0,419047	0,035877	-30,852222	-0,602225	3,508831
11:03:02,39	0,537010	3,507810	-0,111978	0,230959	0,095990	0,001040	0,028508	-0,420032	0,037781	2,055663	1,544130	3,478419	-0,228469	-3,111371	-1,083619	-25,183884	-8,830610	16,648858	0,028508	-0,420032	0,037781	-30,916846	-0,693757	3,478419	0,028508	-0,420032	0,037781	-30,916846	-0,693757	3,478419
11:03:02,44	0,537010	3,507810	-0,111978	0,230959	0,095990	0,001040	0,029016	-0,419607	0,037424	2,035246	1,555030	3,527372	-0,219927	-3,112461	-1,080919	-25,249969	-9,061439	16,636970	0,029016	-0,419607	0,037424	-30,903893	-0,722724	3,527372	0,029016	-0,419607	0,037424	-30,903893	-0,722724	3,527372
11:03:02,49	0,537010	3,507810	-0,111978	0,230959	0,095990	0,001040	0,025689	-0,427549	0,040123	2,215304	1,440232	3,515484	0,058881	-3,312786	-1,041202	-35,453716	-23,560206	18,489574	0,025689	-0,427549	0,040123	-31,347312	-0,576388	3,515484	0,025689	-0,427549	0,040123	-31,347312	-0,576388	3,515484
11:03:02,54	0,536942	3,557837	-0,111969	0,230979	0,095984	0,001019	0,059772	-0,769167	0,079840	2,321247	1,625201	5,368087	0,135009	-3,373407	-1,041164	-38,430186	-27,348295	18,941986	0,059772	-0,769167	0,079840	-58,058345	-3,066887	5,368087	0,059772	-0,769167	0,079840	-58,058345	-3,066887	5,368087
11:03:02,59	0,536942	3,557837	-0,111969	0,230979	0,095984	0,001019	0,074207	-0,865406	0,079879	2,556853	1,692190	5,820499	0,132340	-3,362567	-1,044758	-38,312910	-27,258222	18,811336	0,074207	-0,865406	0,079879	-65,377488	-4,133079	5,820499	0,074207	-0,865406	0,079879	-65,377488	-4,133079	5,820499
11:03:02,64	0,536942	3,557837	-0,111969	0,230979	0,095984	0,001019	0,066154	-0,857674	0,076284	2,291466	1,329928	5,689849	0,128883	-3,361099	-1,043221	-38,294894	-27,210021	18,791999	0,066154	-0,857674	0,076284	-65,035966	-3,863130	5,689849	0,066154	-0,857674	0,076284	-65,035966	-3,863130	5,689849
11:03:02,69	0,536942	3,557837	-0,111969	0,230979	0,095984	0,001019	0,066611	-0,853947	0,077821	2,148406	1,345229	5,670513	0,125876	-3,361580	-1,042777	-38,294304	-27,173107	18,781817	0,066611	-0,853947	0,077821	-64,886445	-3,883757	5,670513	0,066611	-0,853947	0,077821	-64,886445	-3,883757	5,670513
11:03:02,74	0,536942	3,557837	-0,111969	0,230979	0,095984	0,001019	0,068531	-0,851583	0,078265	2,057732	1,427117	5,660330	0,126012	-3,360449	-1,043988	-38,275224	-27,154699	18,803326	0,068531	-0,851583	0,078265	-64,791530	-3,952579	5,660330	0,068531	-0,851583	0,078265	-64,791530	-3,952579	5,660330
11:03:02,79	0,536942	3,557837	-0,111969	0,230979	0,095984	0,001019	0,067484	-0,851135	0,077055	2,059935	1,379987	5,681840	0,128986	-3,357634	-1,042053	-38,250845	-27,181023	18,787451	0,067484	-0,851135	0,077055	-64,754185	-3,917512	5,681840	0,067484	-0,851135	0,077055	-64,754185	-3,917512	5,681840
11:03:02,84	0,536942	3,557837	-0,111969	0,230979	0,095984	0,001019	0,063559	-0,852303	0,078989	2,110068	1,210171	5,665965	0,126013	-3,362957	-1,043975	-38,286813	-27,135077	18,813384	0,063559	-0,852303	0,078989	-64,795746	-3,779228	5,665965	0,063559	-0,852303	0,078989	-64,795746	-3,779228	5,665965
11:03:02,89	0,536942	3,557837	-0,111969	0,230979	0,095984	0,001019	0,069655	-0,852390	0,077068	2,136404	1,473023	5,691898	0,127856	-3,362921	-1,045534	-38,264277	-27,097688	18,791397	0,069655	-0,852390	0,077068	-64,776248	-3,994886	5,691898	0,069655	-0,852390	0,077068	-64,776248	-3,994886	5,691898
11:03:02,94	0,536942	3,557837	-0,111969	0,230979	0,095984	0,001019	0,068703	-0,853969	0,075509	2,262111	1,424325	5,669911	0,128433	-3,364851	-1,044365	-38,267158	-27,129387	18,784668	0,068703	-0,853969	0,075509	-64,774419	-3,968828	5,669911	0,068703	-0,853969	0,075509	-64,774419	-3,968828	5,669911
11:03:02,99	0,536942	3,557837	-0,111969	0,230979	0,095984	0,001019	0,070086	-0,855433	0,076678	2,309361	1,509602	5,663182	0,129017	-3,365070	-1,043574	-38,273953	-27,115744	18,804143	0,070086	-0,855433	0,076678	-64,842116	-3,992126	5,663182	0,070086	-0,855433	0,076678	-64,842116	-3,992126	5,663182
11:03:03,04	0,536942	3,557837	-0,111969	0,230979	0,095984	0,001019	0,069983	-0,856048	0,077469	2,349788	1,491577	5,682656	0,126081	-3,357884	-1,046343	-38,258306	-27,086849	18,778080	0,069983	-0,856048	0,077469	-64,850011	-4,002122	5,682656	0,069983	-0,856048	0,077469	-64,850011	-4,002122	5,682656
11:03:03,09	0,536942	3,557837	-0,111969	0,230979	0,095984	0,001019	0,065228	-0,849913	0,074700	2,063595	1,243380	5,656594	0,127266	-3,359235	-1,044767	-38,258809	-27,088741	18,796451	0,065228	-0,849913	0,074700	-64,654576	-3,876990	5,656594	0,065228	-0,849913	0,074700	-64,654576	-3,876990	5,656594
11:03:03,14	0,536942	3,557837	-0,111969	0,230979	0,095984	0,001019	0,065805	-0,851615	0,076276	2,150195	1,273915	5,674965	0,124023	-3,360389	-1,047296	-38,256458	-27,096927	18,790512	0,065805	-0,851615	0,076276	-64,701561	-3,891782	5,674965	0,065805	-0,851615	0,076276	-64,701561	-3,891782	5,674965
11:03:03,19	0,536942	3,557837	-0,111969	0,230979	0,095984	0,001019	0,068426	-0,849383	0,073746	2,028223	1,416350	5,669025	0,123821	-3,361035	-1,045942	-38,238785	-27,043686	18,768470	0,068426	-0,849383	0,073746	-64,648330	-3,955115	5,669025	0,068426	-0,849383	0,073746	-64,648330	-3,955115	5,669025
11:03:03,24	0,536942	3,557837	-0,111969	0,230979	0,095984	0,001019	0,069086	-0,849531	0,075100	2,090878	1,439360	5,646984	0,126121	-3,358983	-1,045984	-38,207778	-27,054453	18,787107	0,069086	-0,849531	0,075100	-64,597315	-3,983923	5,646984	0,069086	-0,849531	0,075100	-64,597315	-3,983923	5,646984
11:03:03,29	0,536942	3,557837	-0,111969	0,230979	0,095984	0,001019	0,066159	-0,850497	0,075058	2,147269	1,319389	5,665621	0,127352	-3,359752	-1,046294	-38,221698	-27,072536	18,807146	0,066159	-0,850497	0,075058	-64,616725	-3,874119	5,665621	0,066159	-0,850497	0,075058	-64,616725	-3,874119	5,665621
11:03:03,34	0,536942	3,557837	-0,111969	0,230979	0,095984	0,001019	0,066210	-0,851947	0,074748	2,200069	1,319002	5,685660	0,122661	-3,362084	-1,046828	-38,233569	-27,045703	18,746731	0,066210	-0,851947	0,074748	-64,677780	-3,878473	5,685660	0,066210	-0,851947	0,074748	-64,677780	-3,878473	5,685660
11:03:03,39	0,536942	3,557837	-0,111969	0,230979	0,095984	0,001019	0,070575	-0,849051	0,074215	2,066759	1,522318	5,625245	0,125586	-3,359458	-1,044374	-38,231548	-27,058118	18,786899	0,070575	-0,849051	0,074215	-64,583723	-4,017859	5,625245	0,070575	-0,849051	0,074215	-64,583723	-4,017859	5,625245
11:03:03,45	0,536942	3,557837	-0,111969	0,230979	0,095984	0,001019	0,066838	-0,850271	0,076668	2,120460	1,335940	5,665413	0,123932	-3,358495	-1,045921	-38,176135	-27,053579	18,772738	0,066838	-0,850271	0,076668	-64,625795	-3,910865	5,665413	0,066838	-0,850271	0,076668	-64,625795	-3,910865	5,665413
11:03:03,50	0,536942	3,557837	-0,111969	0,230979	0,095984	0,001019	0,066831	-0,848358	0,075122	2,052612	1,381301	5,651251	0,123856	-3,357642	-1,046315	-38,212111	-27,037372	18,793360	0,066831	-0,848358	0,075122	-64,543458	-3,864962	5,651251	0,066831	-0,848358	0,075122	-64,543458	-3,864962	5,651251
11:03:03,55	0,536942	3,557837	-0,111969	0,230979	0,095984	0,001019	0,066131	-0,847865	0,074728	2,023022	1,305606	5,671873	0,127091	-3,358372	-1,044681	-38,214500	-27,048016	18,802998	0,066131	-0,847865	0,074728	-64,534346	-3,885653	5,671873	0,066131	-0,847865	0,074728	-64,534346	-3,885653	5,671873
11:03:03,60	0,536942	3,557837	-0,111969	0,230979	0,095984	0,001019	0,065145	-0,851031	0,076362	2,177290	1,257628	5,681512	0,127413	-3,362485	-1,042021	-38,216962	-27,056088	18,785249	0,065145	-0,851031	0,076362	-64,628682	-3,856292	5,681512	0,065145	-0,851031	0,076362	-64,628682	-3,856292	5,681512
11:03:03,65	0,536942	3,557837	-0,111969	0,230979	0,095984	0,001019	0,068546	-0,853367	0,079022	2,290510	1,436378	5,663762	0,122682	-3,359201	-1,043212	-38,218928	-27,044907	18,781176	0,068546	-0,853367	0,079022	-64,698792	-3,944512	5,663762	0,068546	-0,853367	0,079022	-64,698792	-3,944512	5,663762
11:03:03,70	0,536942	3,557837	-0,111969	0,230979	0,095984	0,001019	0,068068	-0,847628	0,077831	2,000769	1,404192	5,659690	0,128525	-3,362859	-1,045931	-38,247272	-27,045254	18,769043	0,068068	-0,847628	0,077831	-64,538002	-3,939120	5,659690	0,068068	-0,847628	0,077831	-64,538002	-3,939120	5,659690
11:03:03,75	0,536942	3,557837	-0,111969	0,230979	0,095984	0,001019	0,068314	-0,854517	0,075111	2,344518	1,392632	5,647556	0,127487	-3,361431	-1,043552	-38,189906	-27,010761	18,806904	0,068314	-0,854517	0,075111	-64,735030	-3,970022	5,647556	0,068314	-0,854517	0,075111	-64,735030	-3,970022	5,647556
11:03:03,80	0,536942	3,557837	-0,111969	0,230979	0,095984	0,001019	0,067597	-0,852904	0,077491	2,319231	1,387764	5,685417	0,120974	-3,359402	-1,042814	-38,202955	-27,014256	18,786272	0,067597	-0,852904	0,077491	-64,633748	-3,918579	5,685417	0,067597	-0,852904	0,077491	-64,633748	-3,918579	5,685417
11:03:03,85	0,536942	3,557837	-0,111969	0,230979	0,095984	0,001019	0,069096	-0,846249	0,078229	1,963594	1,456194	5,664785	0,125178	-3,359447	-1,044753	-38,169412	-27,000417	18,764044	0,069096	-0,846249	0,078229	-64,466928	-3,967874	5,664785	0,069096	-0,846249	0,078229	-64,466928	-3,967874	5,664785
11:03:03,90	0,536942	3,557837	-0,111969	0,230979	0,095984	0,001019	0,067033	-0,849912	0,076290	2,182819	1,371015	5,642558	0,123876	-3,358285	-1,042434	-38,220625	-27,014536	18,786880	0,067033	-0,849912	0,076290	-64,535238	-3,891058	5,642558	0,067033	-0,849912	0,076290	-64,535238	-3,891058	5,642558
11:03:03,95	0,536942	3,557837	-0,111969	0,230979	0,095984	0,001019	0,066677	-0,848204	0,078609	2,056176	1,315247	5,665394	0,125694	-3,358505	-1,043568	-38,193487	-27,012729	18,807012	0,066677	-0,848204	0,078609	-64,527813	-3,918934	5,665394	0,066677	-0,848204	0,078609	-64,527813	-3,918934	5,665394
11:03:04,00	0,536942	3,557837	-0,111969	0,230979	0,095984	0,001019	0,065959	-0,849888	0,077474	2,158901	1,300482	5,685526	0,124008	-3,357807	-1,040509	-38,167123	-27,017867	18,731850	0,065959	-0,849888	0,077474	-64,557317	-3,877295	5,685526	0,065959	-0,849888	0,077474	-64,557317	-3,877295	5,685526
11:03:04,05	0,536942	3,557837	-0,111969	0,230979	0,095984	0,001019	0,066198	-0,848079	0,080534	2,073536	1,338294	5,610363	0,123260	-3,361076	-1,048278	-38,233571	-27,011932	18,761062	0,066198	-0,848079	0,080534	-64,500631	-3,858218	5,610363	0,066198	-0,848079	0,080534	-64,500631	-3,858218	5,610363
11:03:04,10	0,536942	3,557837	-0,111969	0,230979	0,095984	0,001019	0,069403	-0,849065	0,072764	2,096766	1,444441	5,639576	0,121618	-3,362181	-1,044372	-38,193106	-26,990887	18,758496	0,069403	-0,849065	0,072764	-64,554865	-4,003665	5,639576	0,069403	-0,849065	0,072764	-64,554865	-4,003665	5,639576
11:03:04,15	0,536942	3,557837	-0,111969	0,230979	0,095984	0,001019	0,071180	-0,848196	0,076670	2,090007	1,561399	5,637009	0,125137	-3,360175	-1,045138	-38,184046	-27,013337	18,773590	0,071180	-0,848196	0,076670	-64,493365	-4,026250	5,637009	0,071180	-0,848196	0,076670	-64,493365	-4,026250	5,637009
11:03:04,20	0,536942	3,557837	-0,111969	0,230979	0,095984	0,001019	0,067684	-0,850240	0,075905	2,181406	1,398672	5,652104	0,124552	-3,360519	-1,042805	-38,191226	-27,000874	18,777337	0,067684	-0,850240	0,075905	-64,562455	-3,914532	5,652104	0,067684	-0,850240	0,075905	-64,562455	-3,914532	5,652104
11:03:04,25	0,536942	3,557837	-0,111969	0,230979	0,095984	0,001019	0,068274	-0,849906	0,078237	2,171229	1,416907	5,655851	0,128011	-3,357289	-1,043865	-38,141106	-27,020362	18,770652	0,068274	-0,849906	0,078237	-64,546395	-3,942618	5,655851	0,068274	-0,849906	0,078237	-64,546395	-3,942618	5,655851
11:03:04,30	0,536942	3,557837	-0,111969	0,230979	0,095984	0,001019	0,063747	-0,851286	0,077177	2,251196	1,234655	5,649166	0,122339	-3,359003	-1,046308	-38,127793	-26,971108	18,745697	0,063747	-0,851286	0,077177	-64,574793	-3,769506	5,649166	0,063747	-0,851286	0,077177	-64,574793	-3,769506	5,649166
11:03:04,35	0,536942	3,557837	-0,111969	0,230979	0,095984	0,001019	0,068067	-0,847231	0,074734	2,089640	1,446207	5,624210	0,125795	-3,358566	-1,043194	-38,153937	-27,009561	18,762882	0,068067	-0,847231	0,074734	-64,418021	-3,897089	5,624210	0,068067	-0,847231	0,074734	-64,418021	-3,897089	5,624210
11:03:04,40	0,536942	3,557837	-0,111969	0,230979	0,095984	0,001019	0,065961	-0,850005	0,077848	2,187517	1,333267	5,641395	0,123445	-3,359664	-1,045887	-38,153614	-26,982731	18,798723	0,065961	-0,850005	0,077848	-64,537906	-3,844687	5,641395	0,065961	-0,850005	0,077848	-64,537906	-3,844687	5,641395
11:03:04,45	0,536942	3,557837	-0,111969	0,230979	0,095984	0,001019	0,068088	-0,848520	0,075156	2,133672	1,430715	5,677236	0,127194	-3,361641	-1,044783	-38,309631	-27,059401	18,792708	0,068088	-0,848520	0,075156	-64,475145	-3,914177	5,677236	0,068088	-0,848520	0,075156	-64,475145	-3,914177	5,677236
11:03:04,50	0,536942	3,557837	-0,111969	0,230979	0,095984	0,001019	0,067925	-0,852755	0,076260	2,209502	1,325459	5,671222	0,403258	-3,568518	-1,010918	-49,147494	-41,483074	20,584884	0,067925	-0,852755	0,076260	-64,731789	-4,006637	5,671222	0,067925	-0,852755	0,076260	-64,731789	-4,006637	5,671222
11:03:04,55	0,536995	3,607983	-0,111980	0,230989	0,095983	0,000983	0,109053	-1,195272	0,110124	2,110188	1,290120	7,463397	0,442549	-3,597077	-1,013828	-50,963563	-43,868110	20,761619	0,109053	-1,195272	0,110124	-91,718679	-7,270568	7,463397	0,109053	-1,195272	0,110124	-91,718679	-7,270568	7,463397
11:03:04,60	0,536995	3,607983	-0,111980	0,230989	0,095983	0,000983	0,114141	-1,243579	0,107214	1,648594	1,174446	7,640132	0,437345	-3,596581	-1,013765	-50,930900	-43,700708	20,753668	0,114141	-1,243579	0,107214	-95,972337	-7,785640	7,640132	0,114141	-1,243579	0,107214	-95,972337	-7,785640	7,640132
11:03:04,65	0,536995	3,607983	-0,111980	0,230989	0,095983	0,000983	0,116313	-1,238823	0,107278	1,562611	1,231989	7,632182	0,441177	-3,592731	-1,014638	-50,866949	-43,656713	20,731959	0,116313	-1,238823	0,107278	-95,685010	-7,898618	7,632182	0,116313	-1,238823	0,107278	-95,685010	-7,898618	7,632182
11:03:04,70	0,536995	3,607983	-0,111980	0,230989	0,095983	0,000983	0,111063	-1,240217	0,106405	1,705150	0,992344	7,610473	0,432836	-3,594485	-1,014545	-50,876593	-43,569495	20,737939	0,111063	-1,240217	0,106405	-95,651862	-7,726092	7,610473	0,111063	-1,240217	0,106405	-95,651862	-7,726092	7,610473
11:03:04,75	0,536995	3,607983	-0,111980	0,230989	0,095983	0,000983	0,116752	-1,233870	0,106497	1,445852	1,236235	7,616453	0,437479	-3,595107	-1,015617	-50,906565	-43,575201	20,740638	0,116752	-1,233870	0,106497	-95,412973	-7,928824	7,616453	0,116752	-1,233870	0,106497	-95,412973	-7,928824	7,616453
11:03:04,80	0,536995	3,607983	-0,111980	0,230989	0,095983	0,000983	0,114970	-1,238202	0,105426	1,651175	1,120430	7,619151	0,431746	-3,594833	-1,015302	-50,850159	-43,522045	20,749098	0,114970	-1,238202	0,105426	-95,547691	-7,904685	7,619151	0,114970	-1,238202	0,105426	-95,547691	-7,904685	7,619151
11:03:04,85	0,536995	3,607983	-0,111980	0,230989	0,095983	0,000983	0,117599	-1,233101	0,105740	1,460144	1,279446	7,627612	0,436539	-3,593272	-1,016852	-50,809255	-43,517410	20,731448	0,117599	-1,233101	0,105740	-95,338269	-7,952101	7,627612	0,117599	-1,233101	0,105740	-95,338269	-7,952101	7,627612
11:03:04,90	0,536995	3,607983	-0,111980	0,230989	0,095983	0,000983	0,113851	-1,236471	0,104191	1,659875	1,117628	7,609962	0,433632	-3,595511	-1,018005	-50,802568	-43,494370	20,736830	0,113851	-1,236471	0,104191	-95,403121	-7,819658	7,609962	0,113851	-1,236471	0,104191	-95,403121	-7,819658	7,609962
11:03:04,95	0,536995	3,607983	-0,111980	0,230989	0,095983	0,000983	0,118240	-1,241103	0,108785	1,736841	1,140227	7,637063	0,438356	-3,599389	-1,012257	-51,069273	-43,556540	20,758549	0,118240	-1,241103	0,108785	-95,689765	-8,141579	7,637063	0,118240	-1,241103	0,108785	-95,689765	-8,141579	7,637063
11:03:05,00	0,536995	3,607983	-0,111980	0,230989	0,095983	0,000983	0,118240	-1,241103	0,108785	1,736841	1,140227	7,637063	0,654830	-3,783172	-0,956704	-60,959714	-55,170244	22,257232	0,118240	-1,241103	0,108785	-95,689765	-8,141579	7,637063	0,118240	-1,241103	0,108785	-95,689765	-8,141579	7,637063
11:03:05,05	0,536976	3,658005	-0,111988	0,230981	0,095995	0,000990	0,169164	-1,520466	0,164338	1,260734	1,029761	9,135746	0,697704	-3,820415	-0,955647	-63,083336	-57,542687	22,456252	0,169164	-1,520466	0,164338	-118,095860	-12,249583	9,135746	0,169164	-1,520466	0,164338	-118,095860	-12,249583	9,135746
11:03:05,10	0,536976	3,658005	-0,111988	0,230981	0,095995	0,000990	0,179979	-1,576218	0,165395	1,043426	0,939298	9,334766	0,690995	-3,816034	-0,954564	-63,000215	-57,286439	22,420446	0,179979	-1,576218	0,165395	-122,689691	-13,189091	9,334766	0,179979	-1,576218	0,165395	-122,689691	-13,189091	9,334766
11:03:05,15	0,536976	3,658005	-0,111988	0,230981	0,095995	0,000990	0,179540	-1,568217	0,166478	0,890854	0,860306	9,298960	0,688252	-3,813803	-0,954867	-62,941612	-57,160941	22,431980	0,179540	-1,568217	0,166478	-122,214189	-13,233585	9,298960	0,179540	-1,568217	0,166478	-122,214189	-13,233585	9,298960
11:03:05,20	0,536976	3,658005	-0,111988	0,230981	0,095995	0,000990	0,178979	-1,564727	0,166176	0,847335	0,819149	9,310494	0,685445	-3,811128	-0,956027	-62,890043	-57,099294	22,429197	0,178979	-1,564727	0,166176	-121,983706	-13,230722	9,310494	0,178979	-1,564727	0,166176	-121,983706	-13,230722	9,310494
11:03:05,25	0,536976	3,658005	-0,111988	0,230981	0,095995	0,000990	0,178066	-1,560957	0,165016	0,730505	0,785520	9,307711	0,688437	-3,813056	-0,956444	-62,893386	-57,057355	22,377763	0,178066	-1,560957	0,165016	-121,804648	-13,192696	9,307711	0,178066	-1,560957	0,165016	-121,804648	-13,192696	9,307711
11:03:05,30	0,536976	3,658005	-0,111988	0,230981	0,095995	0,000990	0,178240	-1,564513	0,164599	0,950053	0,770682	9,256277	0,684399	-3,815842	-0,955631	-62,877977	-57,002968	22,406812	0,178240	-1,564513	0,164599	-121,864226	-13,221161	9,256277	0,178240	-1,564513	0,164599	-121,864226	-13,221161	9,256277
11:03:05,35	0,536976	3,658005	-0,111988	0,230981	0,095995	0,000990	0,182672	-1,562409	0,165412	0,895444	0,987298	9,285326	0,685608	-3,811707	-0,956013	-62,853626	-56,992264	22,422495	0,182672	-1,562409	0,165412	-121,753661	-13,352458	9,285326	0,182672	-1,562409	0,165412	-121,753661	-13,352458	9,285326
11:03:05,40	0,536976	3,658005	-0,111988	0,230981	0,095995	0,000990	0,178486	-1,561388	0,165030	0,863823	0,785357	9,301009	0,682792	-3,815151	-0,958718	-62,812858	-56,953036	22,404600	0,178486	-1,561388	0,165030	-121,705173	-13,225790	9,301009	0,178486	-1,561388	0,165030	-121,705173	-13,225790	9,301009
11:03:05,45	0,536976	3,658005	-0,111988	0,230981	0,095995	0,000990	0,182877	-1,560672	0,162325	0,880934	1,029367	9,283114	0,683327	-3,809955	-0,955632	-62,840285	-56,920176	22,419455	0,182877	-1,560672	0,162325	-121,631836	-13,326452	9,283114	0,182877	-1,560672	0,162325	-121,631836	-13,326452	9,283114
11:03:05,50	0,536976	3,658005	-0,111988	0,230981	0,095995	0,000990	0,178110	-1,558537	0,165411	0,784657	0,741295	9,297969	0,686959	-3,812479	-0,957166	-62,800931	-56,919757	22,400871	0,178110	-1,558537	0,165411	-121,560514	-13,240306	9,297969	0,178110	-1,558537	0,165411	-121,560514	-13,240306	9,297969
11:03:05,55	0,536976	3,658005	-0,111988	0,230981	0,095995	0,000990	0,178479	-1,562944	0,163876	1,033865	0,794377	9,279385	0,684604	-3,810436	-0,952899	-62,814239	-56,883218	22,414013	0,178479	-1,562944	0,163876	-121,657262	-13,216224	9,279385	0,178479	-1,562944	0,163876	-121,657262	-13,216224	9,279385
11:03:05,60	0,536976	3,658005	-0,111988	0,230981	0,095995	0,000990	0,177887	-1,559884	0,168143	0,899697	0,733809	9,292527	0,684119	-3,813266	-0,955601	-62,776320	-56,864312	22,400834	0,177887	-1,559884	0,168143	-121,551162	-13,230336	9,292527	0,177887	-1,559884	0,168143	-121,551162	-13,230336	9,292527
11:03:05,65	0,536976	3,658005	-0,111988	0,230981	0,095995	0,000990	0,180581	-1,560878	0,165442	0,986755	0,897265	9,279348	0,684114	-3,810715	-0,954440	-62,770246	-56,874150	22,404973	0,180581	-1,560878	0,165442	-121,542189	-13,278332	9,279348	0,180581	-1,560878	0,165442	-121,542189	-13,278332	9,279348
11:03:05,70	0,536976	3,658005	-0,111988	0,230981	0,095995	0,000990	0,178374	-1,559598	0,166603	0,914715	0,792700	9,283486	0,685862	-3,812853	-0,955997	-62,785838	-56,865787	22,396643	0,178374	-1,559598	0,166603	-121,513754	-13,209678	9,283486	0,178374	-1,559598	0,166603	-121,513754	-13,209678	9,283486
11:03:05,75	0,536976	3,658005	-0,111988	0,230981	0,095995	0,000990	0,179352	-1,562181	0,165046	1,048467	0,825839	9,275156	0,684656	-3,812125	-0,957156	-62,793970	-56,860540	22,416880	0,179352	-1,562181	0,165046	-121,582752	-13,253261	9,275156	0,179352	-1,562181	0,165046	-121,582752	-13,253261	9,275156
11:03:05,80	0,536976	3,658005	-0,111988	0,230981	0,095995	0,000990	0,179324	-1,560773	0,163887	0,975715	0,814740	9,295394	0,680860	-3,812563	-0,954838	-62,736267	-56,818403	22,367054	0,179324	-1,560773	0,163887	-121,544954	-13,262197	9,295394	0,179324	-1,560773	0,163887	-121,544954	-13,262197	9,295394
11:03:05,85	0,536976	3,658005	-0,111988	0,230981	0,095995	0,000990	0,181602	-1,557705	0,166204	0,881509	0,962096	9,245567	0,680598	-3,811848	-0,954452	-62,781193	-56,829057	22,396071	0,181602	-1,557705	0,166204	-121,398303	-13,293659	9,245567	0,181602	-1,557705	0,166204	-121,398303	-13,293659	9,245567
11:03:05,90	0,536976	3,658005	-0,111988	0,230981	0,095995	0,000990	0,181113	-1,557120	0,166591	0,819437	0,903085	9,274585	0,678317	-3,809036	-0,955249	-62,751441	-56,796018	22,373105	0,181113	-1,557120	0,166591	-121,414509	-13,314279	9,274585	0,181113	-1,557120	0,166591	-121,414509	-13,314279	9,274585
11:03:05,96	0,536976	3,658005	-0,111988	0,230981	0,095995	0,000990	0,179819	-1,553739	0,165794	0,687103	0,845027	9,251619	0,684258	-3,812807	-0,957933	-62,729264	-56,806087	22,374656	0,179819	-1,553739	0,165794	-121,281419	-13,270732	9,251619	0,179819	-1,553739	0,165794	-121,281419	-13,270732	9,251619
11:03:06,01	0,536976	3,658005	-0,111988	0,230981	0,095995	0,000990	0,180114	-1,560769	0,163109	1,055038	0,884610	9,253170	0,682422	-3,811137	-0,956389	-62,761313	-56,794926	22,393714	0,180114	-1,560769	0,163109	-121,465348	-13,254312	9,253170	0,180114	-1,560769	0,163109	-121,465348	-13,254312	9,253170
11:03:06,06	0,536976	3,658005	-0,111988	0,230981	0,095995	0,000990	0,179586	-1,558345	0,164654	0,922610	0,823813	9,272228	0,682606	-3,811479	-0,957076	-62,722354	-56,788342	22,401999	0,179586	-1,558345	0,164654	-121,407461	-13,273653	9,272228	0,179586	-1,558345	0,164654	-121,407461	-13,273653	9,272228
11:03:06,11	0,536976	3,658005	-0,111988	0,230981	0,095995	0,000990	0,179790	-1,558675	0,163967	0,964948	0,864897	9,280512	0,680733	-3,810915	-0,955992	-62,726188	-56,793513	22,388052	0,179790	-1,558675	0,163967	-121,391022	-13,248626	9,280512	0,179790	-1,558675	0,163967	-121,391022	-13,248626	9,280512
11:03:06,16	0,536976	3,658005	-0,111988	0,230981	0,095995	0,000990	0,180237	-1,556771	0,165051	0,859541	0,887427	9,266566	0,683138	-3,808437	-0,957908	-62,704094	-56,752338	22,420165	0,180237	-1,556771	0,165051	-121,346960	-13,261217	9,266566	0,180237	-1,556771	0,165051	-121,346960	-13,261217	9,266566
11:03:06,21	0,536976	3,658005	-0,111988	0,230981	0,095995	0,000990	0,176890	-1,557614	0,163134	0,950108	0,711890	9,298678	0,683147	-3,812087	-0,955194	-62,709017	-56,778047	22,392974	0,176890	-1,557614	0,163134	-121,322607	-13,173955	9,298678	0,176890	-1,557614	0,163134	-121,322607	-13,173955	9,298678
11:03:06,26	0,536976	3,658005	-0,111988	0,230981	0,095995	0,000990	0,180046	-1,559447	0,165848	1,020691	0,884619	9,271488	0,681396	-3,811749	-0,954424	-62,707440	-56,763642	22,387853	0,180046	-1,559447	0,165848	-121,395904	-13,249012	9,271488	0,180046	-1,559447	0,165848	-121,395904	-13,249012	9,271488
11:03:06,31	0,536976	3,658005	-0,111988	0,230981	0,095995	0,000990	0,180629	-1,557762	0,166619	0,946343	0,909084	9,266367	0,680764	-3,813478	-0,954807	-62,726631	-56,773863	22,397281	0,180629	-1,557762	0,166619	-121,337993	-13,270290	9,266367	0,180629	-1,557762	0,166619	-121,337993	-13,270290	9,266367
11:03:06,36	0,536976	3,658005	-0,111988	0,230981	0,095995	0,000990	0,182442	-1,558079	0,166235	0,944382	0,991867	9,275795	0,677895	-3,811893	-0,956001	-62,719817	-56,682985	22,371517	0,182442	-1,558079	0,166235	-121,364839	-13,329852	9,275795	0,182442	-1,558079	0,166235	-121,364839	-13,329852	9,275795
11:03:06,41	0,536976	3,658005	-0,111988	0,230981	0,095995	0,000990	0,182504	-1,554802	0,165041	0,856049	0,955553	9,250031	0,682039	-3,809156	-0,957907	-62,673281	-56,747060	22,400339	0,182504	-1,554802	0,165041	-121,195870	-13,371034	9,250031	0,182504	-1,554802	0,165041	-121,195870	-13,371034	9,250031
11:03:06,46	0,536976	3,658005	-0,111988	0,230981	0,095995	0,000990	0,178061	-1,557022	0,163135	0,939273	0,796865	9,278853	0,680839	-3,813777	-0,955989	-62,711236	-56,725289	22,365451	0,178061	-1,557022	0,163135	-121,286927	-13,180960	9,278853	0,178061	-1,557022	0,163135	-121,286927	-13,180960	9,278853
11:03:06,51	0,536976	3,658005	-0,111988	0,230981	0,095995	0,000990	0,182663	-1,558293	0,165053	1,005264	0,992405	9,243964	0,681206	-3,811764	-0,954846	-62,709274	-56,762842	22,344514	0,182663	-1,558293	0,165053	-121,320743	-13,346664	9,243964	0,182663	-1,558293	0,165053	-121,320743	-13,346664	9,243964
11:03:06,56	0,536976	3,658005	-0,111988	0,230981	0,095995	0,000990	0,180737	-1,557605	0,166196	0,937946	0,912700	9,223027	0,680990	-3,808372	-0,956275	-62,696725	-56,709192	22,395890	0,180737	-1,557605	0,166196	-121,334052	-13,275135	9,223027	0,180737	-1,557605	0,166196	-121,334052	-13,275135	9,223027
11:03:06,61	0,536976	3,658005	-0,111988	0,230981	0,095995	0,000990	0,177908	-1,555721	0,164768	0,892736	0,749631	9,274403	0,680228	-3,812835	-0,955609	-62,718211	-56,729174	22,365201	0,177908	-1,555721	0,164768	-121,231398	-13,216121	9,274403	0,177908	-1,555721	0,164768	-121,231398	-13,216121	9,274403
11:03:06,66	0,536976	3,658005	-0,111988	0,230981	0,095995	0,000990	0,182153	-1,557293	0,165433	0,946421	0,961763	9,243714	0,679605	-3,810361	-0,956031	-62,735325	-56,710489	22,347111	0,182153	-1,557293	0,165433	-121,301099	-13,337234	9,243714	0,182153	-1,557293	0,165433	-121,301099	-13,337234	9,243714
11:03:06,71	0,536976	3,658005	-0,111988	0,230981	0,095995	0,000990	0,180322	-1,555517	0,165011	0,861686	0,842385	9,225624	0,680335	-3,812477	-0,955183	-62,682955	-56,677258	22,395385	0,180322	-1,555517	0,165011	-121,246407	-13,312875	9,225624	0,180322	-1,555517	0,165011	-121,246407	-13,312875	9,225624
11:03:06,76	0,536976	3,658005	-0,111988	0,230981	0,095995	0,000990	0,181790	-1,557206	0,165860	1,004490	0,947448	9,273898	0,679204	-3,808655	-0,957148	-62,642690	-56,698252	22,366794	0,181790	-1,557206	0,165860	-121,236208	-13,323034	9,273898	0,181790	-1,557206	0,165860	-121,236208	-13,323034	9,273898
11:03:06,81	0,536976	3,658005	-0,111988	0,230981	0,095995	0,000990	0,179045	-1,554317	0,163895	0,856198	0,850115	9,245308	0,677383	-3,810726	-0,956429	-62,676740	-56,685818	22,387479	0,179045	-1,554317	0,163895	-121,157690	-13,204943	9,245308	0,179045	-1,554317	0,163895	-121,157690	-13,204943	9,245308
11:03:06,86	0,536976	3,658005	-0,111988	0,230981	0,095995	0,000990	0,181750	-1,553775	0,164614	0,821761	0,955037	9,265992	0,684441	-3,808798	-0,955573	-62,671906	-56,699207	22,400906	0,181750	-1,553775	0,164614	-121,149586	-13,312314	9,265992	0,181750	-1,553775	0,164614	-121,149586	-13,312314	9,265992
11:03:06,91	0,536976	3,658005	-0,111988	0,230981	0,095995	0,000990	0,176550	-1,558924	0,165470	1,080307	0,695545	9,279419	0,681494	-3,811806	-0,955570	-62,685593	-56,685823	22,400518	0,176550	-1,558924	0,165470	-121,295200	-13,163647	9,279419	0,176550	-1,558924	0,165470	-121,295200	-13,163647	9,279419
11:03:06,96	0,536976	3,658005	-0,111988	0,230981	0,095995	0,000990	0,180629	-1,557875	0,165472	1,030516	0,889083	9,279032	0,675871	-3,812995	-0,956739	-62,696537	-56,689864	22,407332	0,180629	-1,557875	0,165472	-121,262660	-13,290274	9,279032	0,180629	-1,557875	0,165472	-121,262660	-13,290274	9,279032
11:03:07,01	0,536976	3,658005	-0,111988	0,230981	0,095995	0,000990	0,184470	-1,553600	0,164304	0,799262	1,081385	9,285845	0,680347	-3,813412	-0,956341	-62,664354	-56,716172	22,389669	0,184470	-1,553600	0,164304	-121,158352	-13,399531	9,285845	0,184470	-1,553600	0,164304	-121,158352	-13,399531	9,285845
11:03:07,06	0,536976	3,658005	-0,111988	0,230981	0,095995	0,000990	0,182594	-1,557685	0,164702	1,004978	1,024818	9,268183	0,680329	-3,808480	-0,957912	-62,664794	-56,690535	22,397025	0,182594	-1,557685	0,164702	-121,273291	-13,308773	9,268183	0,182594	-1,557685	0,164702	-121,273291	-13,308773	9,268183
11:03:07,11	0,536976	3,658005	-0,111988	0,230981	0,095995	0,000990	0,178331	-1,555203	0,163131	0,897908	0,789960	9,275539	0,683893	-3,809244	-0,955958	-62,651169	-56,709549	22,390745	0,178331	-1,555203	0,163131	-121,185541	-13,209011	9,275539	0,178331	-1,555203	0,163131	-121,185541	-13,209011	9,275539
11:03:07,16	0,536976	3,658005	-0,111988	0,230981	0,095995	0,000990	0,177211	-1,558672	0,165084	1,068608	0,753052	9,269258	0,685932	-3,819584	-0,956875	-63,115843	-56,848275	22,425580	0,177211	-1,558672	0,165084	-121,287106	-13,158038	9,269258	0,177211	-1,558672	0,165084	-121,287106	-13,158038	9,269258
11:03:07,21	0,536976	3,658005	-0,111988	0,230981	0,095995	0,000990	0,185146	-1,565608	0,164168	1,076812	0,832588	9,304094	0,887189	-3,997263	-0,893070	-72,815412	-67,326986	23,867123	0,185146	-1,565608	0,164168	-121,823392	-13,701357	9,304094	0,185146	-1,565608	0,164168	-121,823392	-13,701357	9,304094
11:03:07,26	0,537066	3,708054	-0,111980	0,230963	0,095990	0,001011	0,238392	-1,828740	0,227972	0,835085	0,440669	10,745636	0,910401	-4,024562	-0,891664	-74,421057	-68,899284	23,925635	0,238392	-1,828740	0,227972	-142,721010	-18,273091	10,745636	0,238392	-1,828740	0,227972	-142,721010	-18,273091	10,745636
11:03:07,31	0,537066	3,708054	-0,111980	0,230963	0,095990	0,001011	0,250428	-1,862493	0,229379	0,425746	0,462144	10,804149	0,909717	-4,020187	-0,890053	-74,272208	-68,638040	23,936870	0,250428	-1,862493	0,229379	-145,779925	-19,196416	10,804149	0,250428	-1,862493	0,229379	-145,779925	-19,196416	10,804149
11:03:07,36	0,537066	3,708054	-0,111980	0,230963	0,095990	0,001011	0,246981	-1,859713	0,230989	0,581865	0,281199	10,815383	0,904555	-4,023836	-0,894336	-74,249714	-68,533162	23,902410	0,246981	-1,859713	0,230989	-145,405592	-19,106791	10,815383	0,246981	-1,859713	0,230989	-145,405592	-19,106791	10,815383
11:03:07,41	0,537066	3,708054	-0,111980	0,230963	0,095990	0,001011	0,252722	-1,857066	0,226706	0,546305	0,546772	10,780923	0,904195	-4,019409	-0,895489	-74,167849	-68,423821	23,896677	0,252722	-1,857066	0,226706	-145,233378	-19,291888	10,780923	0,252722	-1,857066	0,226706	-145,233378	-19,291888	10,780923
11:03:07,46	0,537066	3,708054	-0,111980	0,230963	0,095990	0,001011	0,249068	-1,854541	0,225553	0,550636	0,373020	10,775190	0,901918	-4,021184	-0,894301	-74,153465	-68,374187	23,911274	0,249068	-1,854541	0,225553	-145,030844	-19,178844	10,775190	0,249068	-1,854541	0,225553	-145,030844	-19,178844	10,775190
11:03:07,51	0,537066	3,708054	-0,111980	0,230963	0,095990	0,001011	0,251744	-1,853456	0,226741	0,544409	0,499783	10,789788	0,900261	-4,015004	-0,895470	-74,108752	-68,298541	23,919425	0,251744	-1,853456	0,226741	-144,951923	-19,262105	10,789788	0,251744	-1,853456	0,226741	-144,951923	-19,262105	10,789788
11:03:07,56	0,537066	3,708054	-0,111980	0,230963	0,095990	0,001011	0,247220	-1,848932	0,225572	0,397003	0,265462	10,797939	0,899843	-4,017299	-0,895850	-74,045506	-68,279655	23,880437	0,247220	-1,848932	0,225572	-144,744157	-19,141331	10,797939	0,247220	-1,848932	0,225572	-144,744157	-19,141331	10,797939
11:03:07,61	0,537066	3,708054	-0,111980	0,230963	0,095990	0,001011	0,249416	-1,849717	0,225193	0,485815	0,424982	10,758951	0,896437	-4,018869	-0,894961	-74,056812	-68,281337	23,903363	0,249416	-1,849717	0,225193	-144,716988	-19,154196	10,758951	0,249416	-1,849717	0,225193	-144,716988	-19,154196	10,758951
11:03:07,66	0,537066	3,708054	-0,111980	0,230963	0,095990	0,001011	0,252479	-1,847553	0,226081	0,366145	0,575316	10,781876	0,903882	-4,024426	-0,888749	-74,365175	-68,349473	23,907088	0,252479	-1,847553	0,226081	-144,666735	-19,244320	10,781876	0,252479	-1,847553	0,226081	-144,666735	-19,244320	10,781876
11:03:07,71	0,537066	3,708054	-0,111980	0,230963	0,095990	0,001011	0,253569	-1,856779	0,232294	0,632713	0,399014	10,785602	1,113920	-4,193388	-0,824579	-83,698119	-79,280726	25,382617	0,253569	-1,856779	0,232294	-145,124415	-19,506188	10,785602	0,253569	-1,856779	0,232294	-145,124415	-19,506188	10,785602
11:03:07,76	0,536997	3,757992	-0,111981	0,230983	0,095985	0,000975	0,294876	-2,123158	0,296464	0,351207	-0,069994	12,261131	1,131613	-4,214764	-0,819921	-84,985599	-80,440779	25,481716	0,294876	-2,123158	0,296464	-166,316667	-23,217740	12,261131	0,294876	-2,123158	0,296464	-166,316667	-23,217740	12,261131
11:03:07,81	0,536997	3,757992	-0,111981	0,230983	0,095985	0,000975	0,304542	-2,149169	0,301122	0,055404	-0,102328	12,360230	1,124593	-4,211512	-0,823796	-84,802541	-80,089075	25,420051	0,304542	-2,149169	0,301122	-168,654333	-24,008851	12,360230	0,304542	-2,149169	0,301122	-168,654333	-24,008851	12,360230
11:03:07,86	0,536997	3,757992	-0,111981	0,230983	0,095985	0,000975	0,305235	-2,141463	0,297247	0,050833	-0,083583	12,298564	1,122486	-4,207382	-0,823757	-84,716447	-79,961978	25,447688	0,305235	-2,141463	0,297247	-168,054025	-24,044550	12,298564	0,305235	-2,141463	0,297247	-168,054025	-24,044550	12,298564
11:03:07,91	0,536997	3,757992	-0,111981	0,230983	0,095985	0,000975	0,302712	-2,137574	0,297286	0,001688	-0,203783	12,326201	1,119802	-4,209053	-0,824148	-84,645156	-79,845018	25,396931	0,302712	-2,137574	0,297286	-167,797833	-23,966672	12,326201	0,302712	-2,137574	0,297286	-167,797833	-23,966672	12,326201
11:03:07,96	0,536997	3,757992	-0,111981	0,230983	0,095985	0,000975	0,305501	-2,136085	0,296895	0,061215	-0,055490	12,275445	1,116899	-4,206971	-0,826883	-84,636026	-79,786611	25,390489	0,305501	-2,136085	0,296895	-167,621449	-24,037323	12,275445	0,305501	-2,136085	0,296895	-167,621449	-24,037323	12,275445
11:03:08,01	0,536997	3,757992	-0,111981	0,230983	0,095985	0,000975	0,305150	-2,132530	0,294160	-0,068513	-0,095054	12,269003	1,116914	-4,207290	-0,827665	-84,643435	-79,744455	25,387502	0,305150	-2,132530	0,294160	-167,472087	-24,049310	12,269003	0,305150	-2,132530	0,294160	-167,472087	-24,049310	12,269003
11:03:08,06	0,536997	3,757992	-0,111981	0,230983	0,095985	0,000975	0,305418	-2,132702	0,293378	-0,026733	-0,108590	12,266015	1,117698	-4,206595	-0,828012	-84,566965	-79,692027	25,398536	0,305418	-2,132702	0,293378	-167,443858	-24,083918	12,266015	0,305418	-2,132702	0,293378	-167,443858	-24,083918	12,266015
11:03:08,11	0,536997	3,757992	-0,111981	0,230983	0,095985	0,000975	0,304424	-2,133034	0,293031	0,074144	-0,120255	12,277049	1,117748	-4,208038	-0,827639	-84,550680	-79,698493	25,358968	0,304424	-2,133034	0,293031	-167,369003	-24,017572	12,277049	0,304424	-2,133034	0,293031	-167,369003	-24,017572	12,277049
11:03:08,16	0,536997	3,757992	-0,111981	0,230983	0,095985	0,000975	0,305649	-2,133798	0,293403	0,116441	-0,039262	12,237481	1,118873	-4,207862	-0,828403	-84,572784	-79,690776	25,389198	0,305649	-2,133798	0,293403	-167,386720	-24,032676	12,237481	0,305649	-2,133798	0,293403	-167,386720	-24,032676	12,237481
11:03:08,21	0,536997	3,757992	-0,111981	0,230983	0,095985	0,000975	0,304934	-2,134684	0,292639	0,158152	-0,099418	12,267712	1,114348	-4,208304	-0,829194	-84,512536	-79,627581	25,341785	0,304934	-2,134684	0,292639	-167,414572	-24,036744	12,267712	0,304934	-2,134684	0,292639	-167,414572	-24,036744	12,267712
11:03:08,26	0,536997	3,757992	-0,111981	0,230983	0,095985	0,000975	0,307579	-2,130987	0,291849	0,050747	0,058721	12,220299	1,110859	-4,203763	-0,824909	-84,491700	-79,605341	25,373663	0,307579	-2,130987	0,291849	-167,231741	-24,086267	12,220299	0,307579	-2,130987	0,291849	-167,231741	-24,086267	12,220299
11:03:08,31	0,536997	3,757992	-0,111981	0,230983	0,095985	0,000975	0,305391	-2,125694	0,296134	-0,194816	-0,048161	12,252177	1,112573	-4,202981	-0,828809	-84,516914	-79,577732	25,372747	0,305391	-2,125694	0,296134	-167,061797	-24,021345	12,252177	0,305391	-2,125694	0,296134	-167,061797	-24,021345	12,252177
11:03:08,36	0,536997	3,757992	-0,111981	0,230983	0,095985	0,000975	0,303857	-2,126787	0,292233	-0,126658	-0,163571	12,251261	1,115564	-4,205879	-0,827622	-84,507542	-79,571291	25,372222	0,303857	-2,126787	0,292233	-167,079467	-24,016333	12,251261	0,303857	-2,126787	0,292233	-167,079467	-24,016333	12,251261
11:03:08,41	0,536997	3,757992	-0,111981	0,230983	0,095985	0,000975	0,304871	-2,130827	0,293420	0,093685	-0,105957	12,250736	1,115615	-4,202627	-0,829188	-84,469978	-79,584536	25,353475	0,304871	-2,130827	0,293420	-167,176263	-24,038304	12,250736	0,304871	-2,130827	0,293420	-167,176263	-24,038304	12,250736
11:03:08,46	0,536997	3,757992	-0,111981	0,230983	0,095985	0,000975	0,302030	-2,129245	0,291854	0,018735	-0,214530	12,231988	1,110340	-4,203338	-0,829290	-84,470617	-79,537410	25,396027	0,302030	-2,129245	0,291854	-167,127030	-23,923866	12,231988	0,302030	-2,129245	0,291854	-167,127030	-23,923866	12,231988
11:03:08,51	0,536997	3,757992	-0,111981	0,230983	0,095985	0,000975	0,305283	-2,125032	0,291752	-0,159855	-0,069481	12,274541	1,111044	-4,206387	-0,831397	-84,491747	-79,533843	25,389234	0,305283	-2,125032	0,291752	-166,974889	-24,034191	12,274541	0,305283	-2,125032	0,291752	-166,974889	-24,034191	12,274541
11:03:08,56	0,536997	3,757992	-0,111981	0,230983	0,095985	0,000975	0,307571	-2,127167	0,289646	-0,056347	0,029427	12,267748	1,111066	-4,204956	-0,829944	-84,424202	-79,511426	25,349829	0,307571	-2,127167	0,289646	-167,038924	-24,114913	12,267748	0,307571	-2,127167	0,289646	-167,038924	-24,114913	12,267748
11:03:08,61	0,536997	3,757992	-0,111981	0,230983	0,095985	0,000975	0,306320	-2,126470	0,291099	-0,039373	0,011673	12,228343	1,114509	-4,204426	-0,826447	-84,461319	-79,536897	25,367321	0,306320	-2,126470	0,291099	-166,967284	-24,034481	12,228343	0,306320	-2,126470	0,291099	-166,967284	-24,034481	12,228343
11:03:08,67	0,536997	3,757992	-0,111981	0,230983	0,095985	0,000975	0,304140	-2,129187	0,294596	0,061273	-0,121113	12,245835	1,113431	-4,203320	-0,830327	-84,422709	-79,486403	25,361190	0,304140	-2,129187	0,294596	-167,079890	-23,996110	12,245835	0,304140	-2,129187	0,294596	-167,079890	-23,996110	12,245835
11:03:08,72	0,536997	3,757992	-0,111981	0,230983	0,095985	0,000975	0,303722	-2,127700	0,290715	0,047010	-0,134675	12,239704	1,111137	-4,204211	-0,826426	-84,403852	-79,482164	25,367920	0,303722	-2,127700	0,290715	-166,977465	-23,976835	12,239704	0,303722	-2,127700	0,290715	-166,977465	-23,976835	12,239704
11:03:08,77	0,536997	3,757992	-0,111981	0,230983	0,095985	0,000975	0,305640	-2,126160	0,294617	-0,020005	-0,020701	12,246434	1,115796	-4,205460	-0,829559	-84,420938	-79,509852	25,330974	0,305640	-2,126160	0,294617	-166,923538	-24,013465	12,246434	0,305640	-2,126160	0,294617	-166,923538	-24,013465	12,246434
11:03:08,82	0,536997	3,757992	-0,111981	0,230983	0,095985	0,000975	0,304392	-2,130819	0,291483	0,189753	-0,086570	12,209488	1,112489	-4,204736	-0,827965	-84,406353	-79,494799	25,383977	0,304392	-2,130819	0,291483	-167,079528	-23,981335	12,209488	0,304392	-2,130819	0,291483	-167,079528	-23,981335	12,209488
11:03:08,87	0,536997	3,757992	-0,111981	0,230983	0,095985	0,000975	0,305418	-2,127593	0,293077	0,042324	-0,028095	12,262490	1,108841	-4,202704	-0,829534	-84,374510	-79,458810	25,365239	0,305418	-2,127593	0,293077	-166,973708	-24,003428	12,262490	0,305418	-2,127593	0,293077	-166,973708	-24,003428	12,262490
11:03:08,92	0,536997	3,757992	-0,111981	0,230983	0,095985	0,000975	0,305483	-2,123417	0,291509	-0,127720	-0,015126	12,243753	1,110020	-4,201309	-0,829188	-84,379399	-79,451267	25,317280	0,305483	-2,123417	0,291509	-166,815965	-23,995573	12,243753	0,305483	-2,123417	0,291509	-166,815965	-23,995573	12,243753
11:03:08,97	0,536997	3,757992	-0,111981	0,230983	0,095985	0,000975	0,303686	-2,123741	0,291854	-0,106785	-0,116620	12,195794	1,112971	-4,204121	-0,829139	-84,381176	-79,444784	25,361176	0,303686	-2,123741	0,291854	-166,820462	-23,955936	12,195794	0,303686	-2,123741	0,291854	-166,820462	-23,955936	12,195794
11:03:09,02	0,536997	3,757992	-0,111981	0,230983	0,095985	0,000975	0,304645	-2,127703	0,291903	0,103939	-0,071524	12,239689	1,111818	-4,204704	-0,830328	-84,378168	-79,429826	25,328145	0,304645	-2,127703	0,291903	-166,920717	-23,986133	12,239689	0,304645	-2,127703	0,291903	-166,920717	-23,986133	12,239689
11:03:09,07	0,536997	3,757992	-0,111981	0,230983	0,095985	0,000975	0,305727	-2,126995	0,290714	0,081619	-0,020142	12,206659	1,113558	-4,202623	-0,830692	-84,391830	-79,392386	25,378767	0,305727	-2,126995	0,290714	-166,887515	-24,019677	12,206659	0,305727	-2,126995	0,290714	-166,887515	-24,019677	12,206659
11:03:09,12	0,536997	3,757992	-0,111981	0,230983	0,095985	0,000975	0,303054	-2,127462	0,290351	0,131454	-0,189641	12,257281	1,110031	-4,204470	-0,831115	-84,382678	-79,438157	25,323284	0,303054	-2,127462	0,290351	-166,874276	-23,979419	12,257281	0,303054	-2,127462	0,290351	-166,874276	-23,979419	12,257281
11:03:09,17	0,536997	3,757992	-0,111981	0,230983	0,095985	0,000975	0,306417	-2,125331	0,289928	-0,014391	0,016023	12,201798	1,113602	-4,204153	-0,828743	-84,375915	-79,405245	25,367096	0,306417	-2,125331	0,289928	-166,852883	-24,037714	12,201798	0,306417	-2,125331	0,289928	-166,852883	-24,037714	12,201798
11:03:09,22	0,536997	3,757992	-0,111981	0,230983	0,095985	0,000975	0,304358	-2,128265	0,292300	0,170045	-0,101666	12,245610	1,109513	-4,202619	-0,828779	-84,363019	-79,396639	25,328021	0,304358	-2,128265	0,292300	-166,898742	-23,993739	12,245610	0,304358	-2,128265	0,292300	-166,898742	-23,993739	12,245610
11:03:09,27	0,536997	3,757992	-0,111981	0,230983	0,095985	0,000975	0,305073	-2,123957	0,292264	-0,040053	-0,057604	12,206535	1,108829	-4,208646	-0,827591	-84,407227	-79,442219	25,349506	0,305073	-2,123957	0,292264	-166,770687	-24,005829	12,206535	0,305073	-2,123957	0,292264	-166,770687	-24,005829	12,206535
11:03:09,32	0,536997	3,757992	-0,111981	0,230983	0,095985	0,000975	0,310635	-2,126378	0,293451	0,024250	0,216133	12,228020	1,111256	-4,204175	-0,831097	-84,370292	-79,404518	25,339015	0,310635	-2,126378	0,293451	-166,896415	-24,168722	12,228020	0,310635	-2,126378	0,293451	-166,896415	-24,168722	12,228020
11:03:09,37	0,536997	3,757992	-0,111981	0,230983	0,095985	0,000975	0,305549	-2,126244	0,289946	0,068396	-0,035193	12,217528	1,107791	-4,202748	-0,832228	-84,335652	-79,379000	25,378539	0,305549	-2,126244	0,289946	-166,841746	-24,020812	12,217528	0,305549	-2,126244	0,289946	-166,841746	-24,020812	12,217528
11:03:09,42	0,536997	3,757992	-0,111981	0,230983	0,095985	0,000975	0,306046	-2,122530	0,288814	-0,085287	0,007871	12,257052	1,108953	-4,204201	-0,828739	-84,353409	-79,384119	25,366729	0,306046	-2,122530	0,288814	-166,703917	-24,016732	12,257052	0,306046	-2,122530	0,288814	-166,703917	-24,016732	12,257052
11:03:09,47	0,536997	3,757992	-0,111981	0,230983	0,095985	0,000975	0,306723	-2,124263	0,292303	-0,008483	0,030287	12,245242	1,110024	-4,202398	-0,828976	-84,332199	-79,397877	25,306102	0,306723	-2,124263	0,292303	-166,763154	-24,047507	12,245242	0,306723	-2,124263	0,292303	-166,763154	-24,047507	12,245242
11:03:09,52	0,536997	3,757992	-0,111981	0,230983	0,095985	0,000975	0,304627	-2,124289	0,292067	-0,008459	-0,053499	12,184616	1,114253	-4,204902	-0,831482	-84,356828	-79,382049	25,325705	0,304627	-2,124289	0,292067	-166,765143	-23,966695	12,184616	0,304627	-2,124289	0,292067	-166,765143	-23,966695	12,184616
11:03:09,57	0,536997	3,757992	-0,111981	0,230983	0,095985	0,000975	0,304681	-2,129203	0,289560	0,248479	-0,079930	12,204219	1,116451	-4,205117	-0,831869	-84,408713	-79,434707	25,354206	0,304681	-2,129203	0,289560	-166,893980	-23,997370	12,204219	0,304681	-2,129203	0,289560	-166,893980	-23,997370	12,204219
11:03:09,62	0,536997	3,757992	-0,111981	0,230983	0,095985	0,000975	0,303768	-2,131214	0,289173	0,281509	-0,145986	12,232719	1,341894	-4,369465	-0,737621	-93,467063	-91,281895	26,848431	0,303768	-2,131214	0,289173	-167,018818	-23,991793	12,232719	0,303768	-2,131214	0,289173	-167,018818	-23,991793	12,232719
11:03:09,67	0,537015	3,807987	-0,111981	0,230984	0,095993	0,001010	0,333376	-2,408627	0,383421	-0,082152	-0,527554	13,726945	1,368426	-4,393211	-0,737431	-94,879737	-92,710651	26,995786	0,333376	-2,408627	0,383421	-189,159400	-26,697559	13,726945	0,333376	-2,408627	0,383421	-189,159400	-26,697559	13,726945
11:03:09,72	0,537015	3,807987	-0,111981	0,230984	0,095993	0,001010	0,340674	-2,443478	0,383612	-0,213571	-0,657067	13,874299	1,358672	-4,389355	-0,739294	-94,700555	-92,329815	26,949637	0,340674	-2,443478	0,383612	-192,026629	-27,400001	13,874299	0,340674	-2,443478	0,383612	-192,026629	-27,400001	13,874299
11:03:09,77	0,537015	3,807987	-0,111981	0,230984	0,095993	0,001010	0,342212	-2,433103	0,381749	-0,333714	-0,612358	13,828150	1,355897	-4,386405	-0,737772	-94,579147	-92,177002	26,941010	0,342212	-2,433103	0,381749	-191,332263	-27,475987	13,828150	0,342212	-2,433103	0,381749	-191,332263	-27,475987	13,828150
11:03:09,82	0,537015	3,807987	-0,111981	0,230984	0,095993	0,001010	0,341045	-2,429224	0,383271	-0,342333	-0,644298	13,819524	1,354351	-4,388797	-0,739286	-94,511275	-92,084686	26,943569	0,341045	-2,429224	0,383271	-191,036448	-27,416330	13,819524	0,341045	-2,429224	0,383271	-191,036448	-27,416330	13,819524
11:03:09,87	0,537015	3,807987	-0,111981	0,230984	0,095993	0,001010	0,343890	-2,429082	0,381757	-0,235868	-0,483753	13,822082	1,353845	-4,382534	-0,738132	-94,488860	-91,994799	26,951203	0,343890	-2,429082	0,381757	-190,918784	-27,479093	13,822082	0,343890	-2,429082	0,381757	-190,918784	-27,479093	13,822082
11:03:09,92	0,537015	3,807987	-0,111981	0,230984	0,095993	0,001010	0,338718	-2,425512	0,382911	-0,332465	-0,778203	13,829716	1,350382	-4,383945	-0,740879	-94,461142	-91,992013	26,898574	0,338718	-2,425512	0,382911	-190,735121	-27,367580	13,829716	0,338718	-2,425512	0,382911	-190,735121	-27,367580	13,829716
11:03:09,97	0,537015	3,807987	-0,111981	0,230984	0,095993	0,001010	0,341672	-2,423219	0,380164	-0,435427	-0,601984	13,777088	1,348157	-4,386919	-0,739298	-94,435307	-91,919619	26,903685	0,341672	-2,423219	0,380164	-190,658087	-27,423250	13,777088	0,341672	-2,423219	0,380164	-190,658087	-27,423250	13,777088
11:03:10,02	0,537015	3,807987	-0,111981	0,230984	0,095993	0,001010	0,345360	-2,422779	0,381744	-0,382674	-0,424047	13,782199	1,352255	-4,382849	-0,744090	-94,394673	-91,884002	26,898946	0,345360	-2,422779	0,381744	-190,570824	-27,534797	13,782199	0,345360	-2,422779	0,381744	-190,570824	-27,534797	13,782199
11:03:10,07	0,537015	3,807987	-0,111981	0,230984	0,095993	0,001010	0,339786	-2,424293	0,376953	-0,252793	-0,696484	13,777459	1,349649	-4,386560	-0,739554	-94,482303	-91,875266	26,936742	0,339786	-2,424293	0,376953	-190,559778	-27,369718	13,777459	0,339786	-2,424293	0,376953	-190,559778	-27,369718	13,777459
11:03:10,12	0,537015	3,807987	-0,111981	0,230984	0,095993	0,001010	0,344303	-2,423892	0,381489	-0,309909	-0,541892	13,815255	1,574601	-4,544778	-0,642874	-103,313907	-103,571598	28,376287	0,344303	-2,423892	0,381489	-190,585394	-27,569659	13,815255	0,344303	-2,423892	0,381489	-190,585394	-27,569659	13,815255
11:03:10,17	0,537019	3,857982	-0,111983	0,230985	0,095979	0,001003	0,368848	-2,697814	0,478169	-0,611056	-1,065770	15,254800	1,605769	-4,577086	-0,638668	-105,086780	-105,052892	28,597040	0,368848	-2,697814	0,478169	-212,389458	-30,020329	15,254800	0,368848	-2,697814	0,478169	-212,389458	-30,020329	15,254800
11:03:10,22	0,537019	3,857982	-0,111983	0,230985	0,095979	0,001003	0,381244	-2,740961	0,482374	-0,536705	-1,215903	15,475554	1,595827	-4,570117	-0,642929	-104,886862	-104,681687	28,555488	0,381244	-2,740961	0,482374	-215,702118	-31,143518	15,475554	0,381244	-2,740961	0,482374	-215,702118	-31,143518	15,475554
11:03:10,27	0,537019	3,857982	-0,111983	0,230985	0,095979	0,001003	0,380179	-2,728866	0,478113	-0,744218	-1,283715	15,434002	1,591487	-4,569662	-0,644076	-104,777992	-104,495303	28,526439	0,380179	-2,728866	0,478113	-214,960166	-31,127782	15,434002	0,380179	-2,728866	0,478113	-214,960166	-31,127782	15,434002
11:03:10,32	0,537019	3,857982	-0,111983	0,230985	0,095979	0,001003	0,381954	-2,724880	0,476966	-0,735618	-1,190316	15,404952	1,590593	-4,567473	-0,646374	-104,678119	-104,373495	28,526037	0,381954	-2,724880	0,476966	-214,638702	-31,173732	15,404952	0,381954	-2,724880	0,476966	-214,638702	-31,173732	15,404952
11:03:10,37	0,537019	3,857982	-0,111983	0,230985	0,095979	0,001003	0,380506	-2,723011	0,474668	-0,677389	-1,240048	15,404551	1,590156	-4,565470	-0,647164	-104,623859	-104,319181	28,489161	0,380506	-2,723011	0,474668	-214,433744	-31,109759	15,404551	0,380506	-2,723011	0,474668	-214,433744	-31,109759	15,404551
11:03:10,42	0,537019	3,857982	-0,111983	0,230985	0,095979	0,001003	0,378990	-2,721631	0,473879	-0,674982	-1,299056	15,367674	1,585930	-4,564012	-0,647505	-104,622893	-104,266148	28,439669	0,378990	-2,721631	0,473879	-214,323006	-31,049747	15,367674	0,378990	-2,721631	0,473879	-214,323006	-31,049747	15,367674
11:03:10,47	0,537019	3,857982	-0,111983	0,230985	0,095979	0,001003	0,379840	-2,717242	0,473537	-0,856774	-1,280527	15,318183	1,587734	-4,566456	-0,647910	-104,596879	-104,216861	28,513853	0,379840	-2,717242	0,473537	-214,160300	-31,097956	15,318183	0,379840	-2,717242	0,473537	-214,160300	-31,097956	15,318183
11:03:10,52	0,537019	3,857982	-0,111983	0,230985	0,095979	0,001003	0,381055	-2,720027	0,473133	-0,656297	-1,219455	15,392367	1,588668	-4,567203	-0,647524	-104,535893	-104,217190	28,467003	0,381055	-2,720027	0,473133	-214,178394	-31,132271	15,392367	0,381055	-2,720027	0,473133	-214,178394	-31,132271	15,392367
11:03:10,57	0,537019	3,857982	-0,111983	0,230985	0,095979	0,001003	0,381235	-2,721209	0,473519	-0,564614	-1,157108	15,345516	1,586395	-4,565540	-0,647151	-104,517178	-104,154854	28,449054	0,381235	-2,721209	0,473519	-214,179515	-31,084065	15,345516	0,381235	-2,721209	0,473519	-214,179515	-31,084065	15,345516
11:03:10,62	0,537019	3,857982	-0,111983	0,230985	0,095979	0,001003	0,380931	-2,718409	0,473892	-0,646861	-1,187889	15,327567	1,585012	-4,562589	-0,650214	-104,518163	-104,125703	28,444793	0,380931	-2,718409	0,473892	-214,041979	-31,090964	15,327567	0,380931	-2,718409	0,473892	-214,041979	-31,090964	15,327567
11:03:10,67	0,537019	3,857982	-0,111983	0,230985	0,095979	0,001003	0,379067	-2,715736	0,470828	-0,761107	-1,300248	15,323306	1,586940	-4,566251	-0,650507	-104,544590	-104,112624	28,477752	0,379067	-2,715736	0,470828	-213,946389	-31,056995	15,323306	0,379067	-2,715736	0,470828	-213,946389	-31,056995	15,323306
11:03:10,72	0,537019	3,857982	-0,111983	0,230985	0,095979	0,001003	0,381274	-2,719237	0,470536	-0,580964	-1,214889	15,356266	1,584558	-4,566019	-0,648551	-104,519858	-104,093468	28,484619	0,381274	-2,719237	0,470536	-214,041041	-31,144917	15,356266	0,381274	-2,719237	0,470536	-214,041041	-31,144917	15,356266
11:03:10,77	0,537019	3,857982	-0,111983	0,230985	0,095979	0,001003	0,382265	-2,717058	0,472491	-0,665309	-1,151532	15,363133	1,587118	-4,568063	-0,645493	-104,500803	-104,058428	28,431335	0,382265	-2,717058	0,472491	-213,954346	-31,159329	15,363133	0,382265	-2,717058	0,472491	-213,954346	-31,159329	15,363133
11:03:10,82	0,537019	3,857982	-0,111983	0,230985	0,095979	0,001003	0,382755	-2,720297	0,475549	-0,457023	-1,127072	15,309849	1,586437	-4,567266	-0,651302	-104,469320	-104,030992	28,447538	0,382755	-2,720297	0,475549	-214,000300	-31,173331	15,309849	0,382755	-2,720297	0,475549	-214,000300	-31,173331	15,309849
11:03:10,87	0,537019	3,857982	-0,111983	0,230985	0,095979	0,001003	0,382405	-2,719308	0,469741	-0,468917	-1,131723	15,326052	1,585700	-4,561937	-0,650492	-104,464118	-104,000896	28,476883	0,382405	-2,719308	0,469741	-213,934604	-31,150511	15,326052	0,382405	-2,719308	0,469741	-213,934604	-31,150511	15,326052
11:03:10,92	0,537019	3,857982	-0,111983	0,230985	0,095979	0,001003	0,378158	-2,716005	0,470551	-0,612001	-1,363088	15,355396	1,584864	-4,561346	-0,648704	-104,453712	-103,985091	28,440606	0,378158	-2,716005	0,470551	-213,818413	-31,048518	15,355396	0,378158	-2,716005	0,470551	-213,818413	-31,048518	15,355396
11:03:10,97	0,537019	3,857982	-0,111983	0,230985	0,095979	0,001003	0,378065	-2,714986	0,472338	-0,646124	-1,366859	15,319120	1,579547	-4,559911	-0,648703	-104,452665	-103,990554	28,459095	0,378065	-2,714986	0,472338	-213,772507	-31,044923	15,319120	0,378065	-2,714986	0,472338	-213,772507	-31,044923	15,319120
11:03:11,02	0,537019	3,857982	-0,111983	0,230985	0,095979	0,001003	0,379480	-2,709664	0,472339	-0,927069	-1,289606	15,337608	1,584286	-4,563773	-0,652170	-104,436506	-104,011569	28,460611	0,379480	-2,709664	0,472339	-213,635685	-31,078799	15,337608	0,379480	-2,709664	0,472339	-213,635685	-31,078799	15,337608
11:03:11,08	0,537019	3,857982	-0,111983	0,230985	0,095979	0,001003	0,380456	-2,715699	0,468873	-0,623371	-1,214382	15,339124	1,581944	-4,564826	-0,652557	-104,447209	-103,965264	28,466724	0,380456	-2,715699	0,468873	-213,805731	-31,080147	15,339124	0,380456	-2,715699	0,468873	-213,805731	-31,080147	15,339124
11:03:11,13	0,537019	3,857982	-0,111983	0,230985	0,095979	0,001003	0,382538	-2,714197	0,468485	-0,666697	-1,138505	15,345238	1,580002	-4,562995	-0,651799	-104,407718	-103,920499	28,432099	0,382538	-2,714197	0,468485	-213,731193	-31,167759	15,345238	0,382538	-2,714197	0,468485	-213,731193	-31,167759	15,345238
11:03:11,18	0,537019	3,857982	-0,111983	0,230985	0,095979	0,001003	0,381923	-2,711600	0,469244	-0,743238	-1,158658	15,310613	1,585878	-4,564468	-0,653223	-104,407647	-103,934669	28,457534	0,381923	-2,711600	0,469244	-213,603855	-31,139649	15,310613	0,381923	-2,711600	0,469244	-213,603855	-31,139649	15,310613
11:03:11,23	0,537019	3,857982	-0,111983	0,230985	0,095979	0,001003	0,380261	-2,717426	0,467820	-0,452538	-1,237946	15,336047	1,584934	-4,564770	-0,651405	-104,447199	-103,920105	28,443769	0,380261	-2,717426	0,467820	-213,770470	-31,088454	15,336047	0,380261	-2,717426	0,467820	-213,770470	-31,088454	15,336047
11:03:11,28	0,537019	3,857982	-0,111983	0,230985	0,095979	0,001003	0,380994	-2,716759	0,469638	-0,494405	-1,241358	15,322282	1,585140	-4,564136	-0,649350	-104,420115	-103,923180	28,449539	0,380994	-2,716759	0,469638	-213,759949	-31,149416	15,322282	0,380994	-2,716759	0,469638	-213,759949	-31,149416	15,322282
11:03:11,33	0,537019	3,857982	-0,111983	0,230985	0,095979	0,001003	0,380343	-2,716620	0,471693	-0,490704	-1,250250	15,328052	1,580953	-4,563085	-0,652950	-104,382873	-103,895306	28,434714	0,380343	-2,716620	0,471693	-213,745412	-31,107156	15,328052	0,380343	-2,716620	0,471693	-213,745412	-31,107156	15,328052
11:03:11,38	0,537019	3,857982	-0,111983	0,230985	0,095979	0,001003	0,381526	-2,712469	0,468093	-0,663841	-1,170416	15,313227	1,580070	-4,560722	-0,652443	-104,383485	-103,877407	28,435990	0,381526	-2,712469	0,468093	-213,592626	-31,120191	15,313227	0,381526	-2,712469	0,468093	-213,592626	-31,120191	15,313227
11:03:11,43	0,537019	3,857982	-0,111983	0,230985	0,095979	0,001003	0,379921	-2,710522	0,468600	-0,749855	-1,263353	15,314504	1,580971	-4,563580	-0,652164	-104,385279	-103,869294	28,444713	0,379921	-2,710522	0,468600	-213,525853	-31,087139	15,314504	0,379921	-2,710522	0,468600	-213,525853	-31,087139	15,314504
11:03:11,48	0,537019	3,857982	-0,111983	0,230985	0,095979	0,001003	0,381945	-2,712731	0,468878	-0,628849	-1,163689	15,323227	1,580433	-4,562035	-0,655269	-104,344190	-103,892801	28,435873	0,381945	-2,712731	0,468878	-213,578268	-31,146398	15,323227	0,381945	-2,712731	0,468878	-213,578268	-31,146398	15,323227
11:03:11,53	0,537019	3,857982	-0,111983	0,230985	0,095979	0,001003	0,380877	-2,711493	0,465774	-0,693059	-1,171929	15,314387	1,579134	-4,561892	-0,651771	-104,365193	-103,875605	28,451266	0,380877	-2,711493	0,465774	-213,545263	-31,070738	15,314387	0,380877	-2,711493	0,465774	-213,545263	-31,070738	15,314387
11:03:11,58	0,537019	3,857982	-0,111983	0,230985	0,095979	0,001003	0,381402	-2,710297	0,469271	-0,750864	-1,171366	15,329780	1,581562	-4,560948	-0,653069	-104,370466	-103,881291	28,452488	0,381402	-2,710297	0,469271	-213,509177	-31,111462	15,329780	0,381402	-2,710297	0,469271	-213,509177	-31,111462	15,329780
11:03:11,63	0,537019	3,857982	-0,111983	0,230985	0,095979	0,001003	0,379371	-2,711928	0,467974	-0,673624	-1,278722	15,331001	1,579676	-4,560753	-0,653081	-104,350779	-103,840112	28,429089	0,379371	-2,711928	0,467974	-213,559954	-31,059354	15,331001	0,379371	-2,711928	0,467974	-213,559954	-31,059354	15,331001
11:03:11,68	0,537019	3,857982	-0,111983	0,230985	0,095979	0,001003	0,380145	-2,710197	0,467961	-0,718103	-1,242024	15,307603	1,579399	-4,561123	-0,651290	-104,371406	-103,828084	28,452720	0,380145	-2,710197	0,467961	-213,468590	-31,083400	15,307603	0,380145	-2,710197	0,467961	-213,468590	-31,083400	15,307603
11:03:11,73	0,537019	3,857982	-0,111983	0,230985	0,095979	0,001003	0,380603	-2,710142	0,469752	-0,720885	-1,242065	15,331233	1,577523	-4,564131	-0,651759	-104,359560	-103,830695	28,454452	0,380603	-2,710142	0,469752	-213,467017	-31,119425	15,331233	0,380603	-2,710142	0,469752	-213,467017	-31,119425	15,331233
11:03:11,78	0,537019	3,857982	-0,111983	0,230985	0,095979	0,001003	0,384147	-2,710021	0,469284	-0,723513	-1,046234	15,332965	1,578790	-4,557869	-0,653711	-104,314402	-103,784521	28,449323	0,384147	-2,710021	0,469284	-213,460150	-31,201767	15,332965	0,384147	-2,710021	0,469284	-213,460150	-31,201767	15,332965
11:03:11,83	0,537019	3,857982	-0,111983	0,230985	0,095979	0,001003	0,378090	-2,707988	0,467331	-0,766677	-1,345158	15,327837	1,579772	-4,558905	-0,654657	-104,300152	-103,821301	28,466760	0,378090	-2,707988	0,467331	-213,343702	-31,025245	15,327837	0,378090	-2,707988	0,467331	-213,343702	-31,025245	15,327837
11:03:11,88	0,537019	3,857982	-0,111983	0,230985	0,095979	0,001003	0,378496	-2,709356	0,466385	-0,720251	-1,293318	15,345273	1,577791	-4,560814	-0,651452	-104,322635	-103,825867	28,427930	0,378496	-2,709356	0,466385	-213,404689	-31,005272	15,345273	0,378496	-2,709356	0,466385	-213,404689	-31,005272	15,345273
11:03:11,93	0,537019	3,857982	-0,111983	0,230985	0,095979	0,001003	0,381140	-2,708595	0,469591	-0,775018	-1,173014	15,306444	1,577007	-4,558410	-0,652959	-104,316450	-103,818758	28,417120	0,381140	-2,708595	0,469591	-213,399720	-31,092526	15,306444	0,381140	-2,708595	0,469591	-213,399720	-31,092526	15,306444
11:03:11,98	0,537019	3,857982	-0,111983	0,230985	0,095979	0,001003	0,379450	-2,706714	0,468084	-0,863578	-1,259103	15,295633	1,582830	-4,561526	-0,653314	-104,347961	-103,828723	28,451801	0,379450	-2,706714	0,468084	-213,340625	-31,045935	15,295633	0,379450	-2,706714	0,468084	-213,340625	-31,045935	15,295633
11:03:12,03	0,537019	3,857982	-0,111983	0,230985	0,095979	0,001003	0,379237	-2,713315	0,467728	-0,544721	-1,292503	15,330314	1,578802	-4,563534	-0,654654	-104,326258	-103,767986	28,461823	0,379237	-2,713315	0,467728	-213,539932	-31,062588	15,330314	0,379237	-2,713315	0,467728	-213,539932	-31,062588	15,330314
11:03:12,08	0,537019	3,857982	-0,111983	0,230985	0,095979	0,001003	0,382990	-2,710830	0,466388	-0,610467	-1,108913	15,340337	1,578778	-4,559809	-0,652535	-104,323153	-103,794094	28,456580	0,382990	-2,710830	0,466388	-213,410640	-31,173619	15,340337	0,382990	-2,710830	0,466388	-213,410640	-31,173619	15,340337
11:03:12,13	0,537019	3,857982	-0,111983	0,230985	0,095979	0,001003	0,379776	-2,708947	0,468507	-0,729454	-1,260292	15,335094	1,581309	-4,560175	-0,651116	-104,296418	-103,789970	28,425271	0,379776	-2,708947	0,468507	-213,381791	-31,072709	15,335094	0,379776	-2,708947	0,468507	-213,381791	-31,072709	15,335094
11:03:12,18	0,537019	3,857982	-0,111983	0,230985	0,095979	0,001003	0,378828	-2,711322	0,469927	-0,589019	-1,288521	15,303785	1,578843	-4,560330	-0,653714	-104,302927	-103,774700	28,423729	0,378828	-2,711322	0,469927	-213,427788	-31,026483	15,303785	0,378828	-2,711322	0,469927	-213,427788	-31,026483	15,303785
11:03:12,23	0,537019	3,857982	-0,111983	0,230985	0,095979	0,001003	0,380195	-2,709264	0,467328	-0,686085	-1,230678	15,302243	1,575915	-4,561313	-0,655000	-104,301893	-103,749559	28,435960	0,380195	-2,709264	0,467328	-213,363271	-31,075996	15,302243	0,380195	-2,709264	0,467328	-213,363271	-31,075996	15,302243
11:03:12,28	0,537019	3,857982	-0,111983	0,230985	0,095979	0,001003	0,382510	-2,707220	0,466042	-0,770051	-1,121958	15,314473	1,578845	-4,560660	-0,649807	-104,298477	-103,800487	28,445868	0,382510	-2,707220	0,466042	-213,286832	-31,149026	15,314473	0,382510	-2,707220	0,466042	-213,286832	-31,149026	15,314473
11:03:12,33	0,537019	3,857982	-0,111983	0,230985	0,095979	0,001003	0,380480	-2,709431	0,471236	-0,697497	-1,199106	15,324382	1,580248	-4,561755	-0,653717	-104,332068	-103,790936	28,426772	0,380480	-2,709431	0,471236	-213,387809	-31,066803	15,324382	0,380480	-2,709431	0,471236	-213,387809	-31,066803	15,324382
11:03:12,38	0,537019	3,857982	-0,111983	0,230985	0,095979	0,001003	0,380726	-2,711193	0,467325	-0,614383	-1,220178	15,305286	1,576514	-4,560309	-0,654878	-104,291533	-103,764170	28,424258	0,380726	-2,711193	0,467325	-213,443033	-31,107189	15,305286	0,380726	-2,711193	0,467325	-213,443033	-31,107189	15,305286
11:03:12,43	0,537019	3,857982	-0,111983	0,230985	0,095979	0,001003	0,381342	-2,707236	0,466164	-0,776697	-1,166454	15,302772	1,577696	-4,559429	-0,656393	-104,282204	-103,753250	28,474220	0,381342	-2,707236	0,466164	-213,294726	-31,101778	15,302772	0,381342	-2,707236	0,466164	-213,294726	-31,101778	15,302772
11:03:12,48	0,537019	3,857982	-0,111983	0,230985	0,095979	0,001003	0,379989	-2,707820	0,464649	-0,732224	-1,234201	15,352734	1,578873	-4,559518	-0,655312	-104,289153	-103,749349	28,448916	0,379989	-2,707820	0,464649	-213,296073	-31,063299	15,352734	0,379989	-2,707820	0,464649	-213,296073	-31,063299	15,352734
11:03:12,53	0,537019	3,857982	-0,111983	0,230985	0,095979	0,001003	0,379477	-2,708884	0,465730	-0,676956	-1,268772	15,327429	1,577083	-4,559937	-0,654099	-104,301209	-103,760305	28,433851	0,379477	-2,708884	0,465730	-213,324383	-31,057710	15,327429	0,379477	-2,708884	0,465730	-213,324383	-31,057710	15,327429
11:03:12,58	0,537019	3,857982	-0,111983	0,230985	0,095979	0,001003	0,380735	-2,707544	0,466944	-0,762196	-1,208337	15,312365	1,580690	-4,561439	-0,651448	-104,358990	-103,782240	28,446258	0,380735	-2,707544	0,466944	-213,304368	-31,096002	15,312365	0,380735	-2,707544	0,466944	-213,304368	-31,096002	15,312365
11:03:12,63	0,537019	3,857982	-0,111983	0,230985	0,095979	0,001003	0,380232	-2,711418	0,469594	-0,608587	-1,273533	15,324771	1,804843	-4,735153	-0,544176	-114,102529	-115,528757	29,967053	0,380232	-2,711418	0,469594	-213,454939	-31,121760	15,324771	0,380232	-2,711418	0,469594	-213,454939	-31,121760	15,324771
11:03:12,68	0,537000	3,908005	-0,111984	0,230976	0,095993	0,001010	0,418596	-2,992397	0,576866	-1,042272	-1,843510	16,845567	1,835132	-4,763615	-0,528721	-115,951925	-117,240942	30,098460	0,418596	-2,992397	0,576866	-235,945406	-34,703289	16,845567	0,418596	-2,992397	0,576866	-235,945406	-34,703289	16,845567
11:03:12,73	0,537000	3,908005	-0,111984	0,230976	0,095993	0,001010	0,428100	-3,032859	0,592322	-1,345717	-2,094826	16,976973	1,833026	-4,762526	-0,531677	-115,795744	-116,940636	30,089901	0,428100	-3,032859	0,592322	-239,425154	-35,700678	16,976973	0,428100	-3,032859	0,592322	-239,425154	-35,700678	16,976973
11:03:12,78	0,537000	3,908005	-0,111984	0,230976	0,095993	0,001010	0,428210	-3,030490	0,589366	-1,130738	-2,103990	16,968415	1,828699	-4,757591	-0,531680	-115,695146	-116,686360	30,063082	0,428210	-3,030490	0,589366	-239,024215	-35,718496	16,968415	0,428210	-3,030490	0,589366	-239,024215	-35,718496	16,968415
11:03:12,83	0,537000	3,908005	-0,111984	0,230976	0,095993	0,001010	0,426100	-3,024276	0,589363	-1,183384	-2,253727	16,941596	1,822330	-4,757257	-0,537875	-115,660339	-116,592599	30,087827	0,426100	-3,024276	0,589363	-238,589022	-35,702598	16,941596	0,426100	-3,024276	0,589363	-238,589022	-35,702598	16,941596
11:03:12,88	0,537000	3,908005	-0,111984	0,230976	0,095993	0,001010	0,428995	-3,018593	0,583168	-1,380282	-2,119928	16,966341	1,825335	-4,758535	-0,533996	-115,666362	-116,534311	30,068345	0,428995	-3,018593	0,583168	-238,339827	-35,796051	16,966341	0,428995	-3,018593	0,583168	-238,339827	-35,796051	16,966341
11:03:12,93	0,537000	3,908005	-0,111984	0,230976	0,095993	0,001010	0,428599	-3,021834	0,587047	-1,164275	-2,174869	16,946858	1,823159	-4,755231	-0,539448	-115,595187	-116,452813	30,034895	0,428599	-3,021834	0,587047	-238,378250	-35,819923	16,946858	0,428599	-3,021834	0,587047	-238,378250	-35,819923	16,946858
11:03:12,98	0,537000	3,908005	-0,111984	0,230976	0,095993	0,001010	0,426826	-3,018299	0,581594	-1,241958	-2,246202	16,913408	1,818554	-4,759877	-0,539039	-115,571018	-116,418453	30,029168	0,426826	-3,018299	0,581594	-238,178391	-35,752034	16,913408	0,426826	-3,018299	0,581594	-238,178391	-35,752034	16,913408
11:03:13,03	0,537000	3,908005	-0,111984	0,230976	0,095993	0,001010	0,433152	-3,016633	0,582004	-1,286730	-1,913477	16,907681	1,819740	-4,760816	-0,536308	-115,592613	-116,361948	30,048984	0,433152	-3,016633	0,582004	-238,092411	-35,915933	16,907681	0,433152	-3,016633	0,582004	-238,092411	-35,915933	16,907681
11:03:13,08	0,537000	3,908005	-0,111984	0,230976	0,095993	0,001010	0,433372	-3,018129	0,584735	-1,170781	-1,948993	16,927497	1,822301	-4,761438	-0,534065	-115,759383	-116,423679	30,023480	0,433372	-3,018129	0,584735	-238,093928	-35,968716	16,927497	0,433372	-3,018129	0,584735	-238,093928	-35,968716	16,927497
11:03:13,13	0,537000	3,908005	-0,111984	0,230976	0,095993	0,001010	0,432631	-3,020659	0,586978	-1,176085	-2,101124	16,901994	2,045732	-4,938743	-0,425934	-125,686483	-127,714879	31,575718	0,432631	-3,020659	0,586978	-238,297808	-36,062622	16,901994	0,432631	-3,020659	0,586978	-238,297808	-36,062622	16,901994
11:03:13,18	0,537009	3,958046	-0,111996	0,230977	0,095990	0,000988	0,474465	-3,302808	0,695108	-1,246342	-2,877229	18,454231	2,069808	-4,966699	-0,411952	-127,471415	-129,411601	31,789222	0,474465	-3,302808	0,695108	-260,516772	-40,122763	18,454231	0,474465	-3,302808	0,695108	-260,516772	-40,122763	18,454231
11:03:13,23	0,537009	3,958046	-0,111996	0,230977	0,095990	0,000988	0,486638	-3,337636	0,709090	-1,797147	-2,941695	18,667736	2,062992	-4,968377	-0,418202	-127,250112	-128,980427	31,748627	0,486638	-3,337636	0,709090	-263,801588	-41,142769	18,667736	0,486638	-3,337636	0,709090	-263,801588	-41,142769	18,667736
11:03:13,28	0,537009	3,958046	-0,111996	0,230977	0,095990	0,000988	0,491500	-3,332572	0,702841	-1,576418	-2,712811	18,627141	2,060779	-4,962384	-0,420157	-127,131918	-128,825179	31,700785	0,491500	-3,332572	0,702841	-263,183333	-41,295540	18,627141	0,491500	-3,332572	0,702841	-263,183333	-41,295540	18,627141
11:03:13,33	0,537009	3,958046	-0,111996	0,230977	0,095990	0,000988	0,487415	-3,327659	0,700885	-1,638332	-2,900458	18,579299	2,057414	-4,961590	-0,421299	-127,089348	-128,702369	31,719048	0,487415	-3,327659	0,700885	-262,859601	-41,162573	18,579299	0,487415	-3,327659	0,700885	-262,859601	-41,162573	18,579299
11:03:13,38	0,537009	3,958046	-0,111996	0,230977	0,095990	0,000988	0,488411	-3,324349	0,699744	-1,682850	-2,873231	18,597562	2,051149	-4,961829	-0,421318	-127,045592	-128,556628	31,678554	0,488411	-3,324349	0,699744	-262,644223	-41,213491	18,597562	0,488411	-3,324349	0,699744	-262,644223	-41,213491	18,597562
11:03:13,43	0,537009	3,958046	-0,111996	0,230977	0,095990	0,000988	0,491750	-3,319043	0,699725	-1,810675	-2,734573	18,557067	2,054207	-4,961868	-0,422101	-127,006292	-128,527772	31,641312	0,491750	-3,319043	0,699725	-262,355518	-41,336955	18,557067	0,491750	-3,319043	0,699725	-262,355518	-41,336955	18,557067
11:03:13,48	0,537009	3,958046	-0,111996	0,230977	0,095990	0,000988	0,490255	-3,321710	0,698942	-1,627310	-2,792723	18,519826	2,050830	-4,958913	-0,424512	-127,001773	-128,477067	31,686607	0,490255	-3,321710	0,698942	-262,381575	-41,277722	18,519826	0,490255	-3,321710	0,698942	-262,381575	-41,277722	18,519826
11:03:13,53	0,537009	3,958046	-0,111996	0,230977	0,095990	0,000988	0,489385	-3,317308	0,696531	-1,810083	-2,859399	18,565120	2,054623	-4,961544	-0,425957	-126,964412	-128,457047	31,657727	0,489385	-3,317308	0,696531	-262,218730	-41,276108	18,565120	0,489385	-3,317308	0,696531	-262,218730	-41,276108	18,565120
11:03:13,58	0,537009	3,958046	-0,111996	0,230977	0,095990	0,000988	0,489767	-3,321908	0,695085	-1,534830	-2,817198	18,536240	2,052724	-4,955960	-0,422469	-126,906465	-128,387257	31,645631	0,489767	-3,321908	0,695085	-262,304629	-41,263881	18,536240	0,489767	-3,321908	0,695085	-262,304629	-41,263881	18,536240
11:03:13,63	0,537009	3,958046	-0,111996	0,230977	0,095990	0,000988	0,485880	-3,317471	0,698574	-1,676152	-3,004021	18,524145	2,051619	-4,958323	-0,421659	-126,894870	-128,336379	31,670333	0,485880	-3,317471	0,698574	-262,097629	-41,145593	18,524145	0,485880	-3,317471	0,698574	-262,097629	-41,145593	18,524145
11:03:13,68	0,537009	3,958046	-0,111996	0,230977	0,095990	0,000988	0,488479	-3,317696	0,699384	-1,614608	-2,884279	18,548847	2,051016	-4,956352	-0,423646	-126,908733	-128,301523	31,634228	0,488479	-3,317696	0,699384	-262,053725	-41,229860	18,548847	0,488479	-3,317696	0,699384	-262,053725	-41,229860	18,548847
11:03:13,73	0,537009	3,958046	-0,111996	0,230977	0,095990	0,000988	0,487074	-3,316189	0,697397	-1,669710	-2,986782	18,512742	2,051261	-4,955189	-0,423986	-126,858295	-128,290865	31,673235	0,487074	-3,316189	0,697397	-261,990538	-41,222056	18,512742	0,487074	-3,316189	0,697397	-261,990538	-41,222056	18,512742
11:03:13,78	0,537009	3,958046	-0,111996	0,230977	0,095990	0,000988	0,485944	-3,315820	0,697056	-1,654460	-3,007166	18,551748	2,049396	-4,957007	-0,425163	-126,855421	-128,248194	31,650470	0,485944	-3,315820	0,697056	-261,946306	-41,153771	18,551748	0,485944	-3,315820	0,697056	-261,946306	-41,153771	18,551748
11:03:13,83	0,537009	3,958046	-0,111996	0,230977	0,095990	0,000988	0,488451	-3,315114	0,695879	-1,652789	-2,895667	18,528984	2,050027	-4,957956	-0,425163	-126,842759	-128,241082	31,636001	0,488451	-3,315114	0,695879	-261,889202	-41,239045	18,528984	0,488451	-3,315114	0,695879	-261,889202	-41,239045	18,528984
11:03:13,88	0,537009	3,958046	-0,111996	0,230977	0,095990	0,000988	0,488957	-3,316134	0,695879	-1,587233	-2,861938	18,514515	2,050602	-4,958663	-0,425613	-126,845969	-128,252339	31,638364	0,488957	-3,316134	0,695879	-261,903754	-41,245047	18,514515	0,488957	-3,316134	0,695879	-261,903754	-41,245047	18,514515
11:03:13,93	0,537009	3,958046	-0,111996	0,230977	0,095990	0,000988	0,489281	-3,316986	0,695430	-1,554302	-2,842215	18,516878	2,048481	-4,961685	-0,424452	-126,817153	-128,244939	31,642840	0,489281	-3,316986	0,695430	-261,937676	-41,250798	18,516878	0,489281	-3,316986	0,695430	-261,937676	-41,250798	18,516878
11:03:13,98	0,537009	3,958046	-0,111996	0,230977	0,095990	0,000988	0,492959	-3,316660	0,696591	-1,550432	-2,629711	18,521354	2,050230	-4,958760	-0,426236	-126,799380	-128,223135	31,643158	0,492959	-3,316660	0,696591	-261,908223	-41,327006	18,521354	0,492959	-3,316660	0,696591	-261,908223	-41,327006	18,521354
11:03:14,03	0,537009	3,958046	-0,111996	0,230977	0,095990	0,000988	0,489552	-3,316712	0,694807	-1,519957	-2,802395	18,521672	2,048418	-4,958428	-0,425143	-126,800020	-128,155309	31,637949	0,489552	-3,316712	0,694807	-261,881833	-41,232226	18,521672	0,489552	-3,316712	0,694807	-261,881833	-41,232226	18,521672
11:03:14,09	0,537009	3,958046	-0,111996	0,230977	0,095990	0,000988	0,490170	-3,314977	0,695900	-1,551762	-2,804711	18,516462	2,050288	-4,956598	-0,426274	-126,746585	-128,143899	31,658429	0,490170	-3,314977	0,695900	-261,777435	-41,283078	18,516462	0,490170	-3,314977	0,695900	-261,777435	-41,283078	18,516462
11:03:14,14	0,537009	3,958046	-0,111996	0,230977	0,095990	0,000988	0,487650	-3,315681	0,694768	-1,478539	-2,895170	18,536942	2,049874	-4,958138	-0,424624	-126,763669	-128,158825	31,615638	0,487650	-3,315681	0,694768	-261,759499	-41,175732	18,536942	0,487650	-3,315681	0,694768	-261,759499	-41,175732	18,536942
11:03:14,19	0,537009	3,958046	-0,111996	0,230977	0,095990	0,000988	0,489191	-3,316093	0,696419	-1,478608	-2,822399	18,494152	2,048465	-4,957602	-0,427533	-126,737882	-128,128020	31,613929	0,489191	-3,316093	0,696419	-261,791873	-41,223885	18,494152	0,489191	-3,316093	0,696419	-261,791873	-41,223885	18,494152
11:03:14,24	0,537009	3,958046	-0,111996	0,230977	0,095990	0,000988	0,489431	-3,314604	0,693510	-1,516422	-2,802976	18,492442	2,048576	-4,956171	-0,425934	-126,738863	-128,113392	31,595900	0,489431	-3,314604	0,693510	-261,712865	-41,223324	18,492442	0,489431	-3,314604	0,693510	-261,712865	-41,223324	18,492442
11:03:14,29	0,537009	3,958046	-0,111996	0,230977	0,095990	0,000988	0,488137	-3,313984	0,695109	-1,536482	-2,878449	18,474413	2,045596	-4,955999	-0,427453	-126,738106	-128,132579	31,649009	0,488137	-3,313984	0,695109	-261,684258	-41,197184	18,474413	0,488137	-3,313984	0,695109	-261,684258	-41,197184	18,474413
11:03:14,34	0,537009	3,958046	-0,111996	0,230977	0,095990	0,000988	0,489478	-3,311318	0,693590	-1,691365	-2,798479	18,527523	2,050180	-4,956249	-0,428371	-126,750870	-128,089913	31,590045	0,489478	-3,311318	0,693590	-261,629841	-41,222467	18,527523	0,489478	-3,311318	0,693590	-261,629841	-41,222467	18,527523
11:03:14,39	0,537009	3,958046	-0,111996	0,230977	0,095990	0,000988	0,487403	-3,315413	0,692672	-1,447879	-2,938754	18,468558	2,044517	-4,961099	-0,427831	-126,721835	-128,091389	31,625223	0,487403	-3,315413	0,692672	-261,707779	-41,199873	18,468558	0,487403	-3,315413	0,692672	-261,707779	-41,199873	18,468558
11:03:14,44	0,537009	3,958046	-0,111996	0,230977	0,095990	0,000988	0,494434	-3,312934	0,693211	-1,563527	-2,547238	18,503736	2,045103	-4,957944	-0,427467	-126,724527	-128,071518	31,611699	0,494434	-3,312934	0,693211	-261,628858	-41,360321	18,503736	0,494434	-3,312934	0,693211	-261,628858	-41,360321	18,503736
11:03:14,49	0,537009	3,958046	-0,111996	0,230977	0,095990	0,000988	0,491409	-3,311863	0,693575	-1,603343	-2,716834	18,490213	2,046904	-4,956090	-0,428625	-126,704952	-128,060118	31,617999	0,491409	-3,311863	0,693575	-261,584620	-41,292411	18,490213	0,491409	-3,311863	0,693575	-261,584620	-41,292411	18,490213
11:03:14,54	0,537009	3,958046	-0,111996	0,230977	0,095990	0,000988	0,488903	-3,312496	0,692417	-1,550777	-2,835876	18,496513	2,046884	-4,962078	-0,428987	-126,726643	-128,063001	31,631994	0,488903	-3,312496	0,692417	-261,581729	-41,214758	18,496513	0,488903	-3,312496	0,692417	-261,581729	-41,214758	18,496513
11:03:14,59	0,537009	3,958046	-0,111996	0,230977	0,095990	0,000988	0,494099	-3,315473	0,692055	-1,409327	-2,583047	18,510507	2,046268	-4,957012	-0,426319	-126,743111	-128,037912	31,602917	0,494099	-3,315473	0,692055	-261,673956	-41,369785	18,510507	0,494099	-3,315473	0,692055	-261,673956	-41,369785	18,510507
11:03:14,64	0,537009	3,958046	-0,111996	0,230977	0,095990	0,000988	0,490019	-3,312407	0,694724	-1,555271	-2,821996	18,481431	2,045858	-4,955536	-0,424729	-126,656898	-128,041829	31,605931	0,490019	-3,312407	0,694724	-261,579209	-41,288480	18,481431	0,490019	-3,312407	0,694724	-261,579209	-41,288480	18,481431
11:03:14,69	0,537009	3,958046	-0,111996	0,230977	0,095990	0,000988	0,488946	-3,311314	0,696314	-1,572393	-2,801159	18,484445	2,049118	-4,955706	-0,429136	-126,677751	-128,062840	31,608693	0,488946	-3,311314	0,696314	-261,510530	-41,183431	18,484445	0,488946	-3,311314	0,696314	-261,510530	-41,183431	18,484445
11:03:14,74	0,537009	3,958046	-0,111996	0,230977	0,095990	0,000988	0,487463	-3,314222	0,691906	-1,449810	-2,885842	18,487207	2,045272	-4,957117	-0,426306	-126,664116	-128,032705	31,573006	0,487463	-3,314222	0,691906	-261,616210	-41,151678	18,487207	0,487463	-3,314222	0,691906	-261,616210	-41,151678	18,487207
11:03:14,79	0,537009	3,958046	-0,111996	0,230977	0,095990	0,000988	0,490609	-3,311596	0,694737	-1,553415	-2,725529	18,451519	2,044045	-4,955612	-0,429034	-126,680134	-128,021067	31,584904	0,490609	-3,311596	0,694737	-261,513722	-41,238297	18,451519	0,490609	-3,311596	0,694737	-261,513722	-41,238297	18,451519
11:03:14,84	0,537009	3,958046	-0,111996	0,230977	0,095990	0,000988	0,489918	-3,309781	0,692009	-1,645721	-2,781121	18,463418	2,044648	-4,957270	-0,429381	-126,670821	-128,026809	31,623455	0,489918	-3,309781	0,692009	-261,463557	-41,239692	18,463418	0,489918	-3,309781	0,692009	-261,463557	-41,239692	18,463418
11:03:14,89	0,537009	3,958046	-0,111996	0,230977	0,095990	0,000988	0,491052	-3,311132	0,691662	-1,575800	-2,711199	18,501969	2,045337	-4,956550	-0,427831	-126,639263	-127,993825	31,600860	0,491052	-3,311132	0,691662	-261,499667	-41,258816	18,501969	0,491052	-3,311132	0,691662	-261,499667	-41,258816	18,501969
11:03:14,94	0,537009	3,958046	-0,111996	0,230977	0,095990	0,000988	0,490085	-3,311370	0,693212	-1,519096	-2,750678	18,479373	2,041795	-4,955704	-0,427840	-126,635162	-128,010460	31,598188	0,490085	-3,311370	0,693212	-261,461622	-41,222335	18,479373	0,490085	-3,311370	0,693212	-261,461622	-41,222335	18,479373
11:03:14,99	0,537009	3,958046	-0,111996	0,230977	0,095990	0,000988	0,491123	-3,307879	0,693203	-1,712980	-2,684809	18,476702	2,044156	-4,956638	-0,430161	-126,639828	-127,982105	31,605672	0,491123	-3,307879	0,693203	-261,381469	-41,237985	18,476702	0,491123	-3,307879	0,693203	-261,381469	-41,237985	18,476702
11:03:15,04	0,537009	3,958046	-0,111996	0,230977	0,095990	0,000988	0,490751	-3,310391	0,690881	-1,560128	-2,722371	18,484185	2,045314	-4,953566	-0,423953	-126,648157	-127,993867	31,611949	0,490751	-3,310391	0,690881	-261,425816	-41,246346	18,484185	0,490751	-3,310391	0,690881	-261,425816	-41,246346	18,484185
11:03:15,09	0,537009	3,958046	-0,111996	0,230977	0,095990	0,000988	0,487512	-3,309858	0,697090	-1,602204	-2,892162	18,490463	2,048189	-4,951945	-0,427884	-126,674988	-127,991107	31,574259	0,487512	-3,309858	0,697090	-261,426037	-41,161829	18,490463	0,487512	-3,309858	0,697090	-261,426037	-41,161829	18,490463
11:03:15,14	0,537009	3,958046	-0,111996	0,230977	0,095990	0,000988	0,484671	-3,311537	0,693159	-1,525915	-3,064509	18,452772	2,041750	-4,956082	-0,429020	-126,665458	-127,981274	31,595244	0,484671	-3,311537	0,693159	-261,481559	-41,111159	18,452772	0,484671	-3,311537	0,693159	-261,481559	-41,111159	18,452772
11:03:15,19	0,537009	3,958046	-0,111996	0,230977	0,095990	0,000988	0,491473	-3,308029	0,692022	-1,695042	-2,707454	18,473758	2,046570	-4,955065	-0,428993	-126,621501	-127,953826	31,601484	0,491473	-3,308029	0,692022	-261,375321	-41,288083	18,473758	0,491473	-3,308029	0,692022	-261,375321	-41,288083	18,473758
11:03:15,24	0,537009	3,958046	-0,111996	0,230977	0,095990	0,000988	0,488182	-3,311695	0,692049	-1,458660	-2,854227	18,479998	2,044236	-4,954113	-0,428218	-126,599806	-127,985474	31,594669	0,488182	-3,311695	0,692049	-261,426722	-41,176535	18,479998	0,488182	-3,311695	0,692049	-261,426722	-41,176535	18,479998
11:03:15,29	0,537009	3,958046	-0,111996	0,230977	0,095990	0,000988	0,488524	-3,309197	0,692824	-1,605109	-2,801830	18,473182	2,044201	-4,957293	-0,426275	-126,637055	-127,959273	31,599075	0,488524	-3,309197	0,692824	-261,377088	-41,150987	18,473182	0,488524	-3,309197	0,692824	-261,377088	-41,150987	18,473182
11:03:15,34	0,537009	3,958046	-0,111996	0,230977	0,095990	0,000988	0,491296	-3,310757	0,694768	-1,519950	-2,703078	18,477589	2,048360	-4,956418	-0,430724	-126,618090	-127,930084	31,613062	0,491296	-3,310757	0,694768	-261,414349	-41,269786	18,477589	0,491296	-3,310757	0,694768	-261,414349	-41,269786	18,477589
11:03:15,39	0,537009	3,958046	-0,111996	0,230977	0,095990	0,000988	0,488459	-3,313922	0,690319	-1,320613	-2,848766	18,491575	2,043642	-4,956203	-0,432882	-126,603948	-127,973120	31,587841	0,488459	-3,313922	0,690319	-261,463457	-41,192779	18,491575	0,488459	-3,313922	0,690319	-261,463457	-41,192779	18,491575
11:03:15,44	0,537009	3,958046	-0,111996	0,230977	0,095990	0,000988	0,490632	-3,309728	0,688161	-1,568887	-2,701998	18,466355	2,042479	-4,957891	-0,430142	-126,623237	-127,915721	31,616831	0,490632	-3,309728	0,688161	-261,382523	-41,216603	18,466355	0,490632	-3,309728	0,688161	-261,382523	-41,216603	18,466355
11:03:15,49	0,537009	3,958046	-0,111996	0,230977	0,095990	0,000988	0,492675	-3,309564	0,690900	-1,537317	-2,641165	18,495344	2,044659	-4,951152	-0,432209	-126,608115	-127,938247	31,607687	0,492675	-3,309564	0,690900	-261,338130	-41,316147	18,495344	0,492675	-3,309564	0,690900	-261,338130	-41,316147	18,495344
11:03:15,54	0,537009	3,958046	-0,111996	0,230977	0,095990	0,000988	0,485749	-3,308083	0,688833	-1,626294	-2,976972	18,486200	2,044828	-4,955239	-0,430554	-126,616760	-127,929733	31,593140	0,485749	-3,308083	0,688833	-261,310820	-41,108241	18,486200	0,485749	-3,308083	0,688833	-261,310820	-41,108241	18,486200
11:03:15,59	0,537009	3,958046	-0,111996	0,230977	0,095990	0,000988	0,489204	-3,310273	0,690488	-1,509362	-2,809037	18,471653	2,045453	-4,956456	-0,429386	-126,599406	-127,951768	31,576937	0,489204	-3,310273	0,690488	-261,365806	-41,211551	18,471653	0,489204	-3,310273	0,690488	-261,365806	-41,211551	18,471653
11:03:15,64	0,537009	3,958046	-0,111996	0,230977	0,095990	0,000988	0,489945	-3,311423	0,691657	-1,459972	-2,744480	18,455450	2,040176	-4,954501	-0,432092	-126,590854	-127,902174	31,613378	0,489945	-3,311423	0,691657	-261,406684	-41,205132	18,455450	0,489945	-3,311423	0,691657	-261,406684	-41,205132	18,455450
11:03:15,69	0,537009	3,958046	-0,111996	0,230977	0,095990	0,000988	0,490891	-3,305875	0,688951	-1,701251	-2,712668	18,491891	2,045400	-4,954703	-0,429014	-126,637095	-127,899931	31,588699	0,490891	-3,305875	0,688951	-261,212433	-41,247596	18,491891	0,490891	-3,305875	0,688951	-261,212433	-41,247596	18,491891
11:03:15,74	0,537009	3,958046	-0,111996	0,230977	0,095990	0,000988	0,488453	-3,310501	0,692029	-1,481883	-2,880587	18,467213	2,044779	-4,954430	-0,428301	-126,580517	-127,905550	31,599550	0,488453	-3,310501	0,692029	-261,356196	-41,224170	18,467213	0,488453	-3,310501	0,692029	-261,356196	-41,224170	18,467213
11:03:15,79	0,537009	3,958046	-0,111996	0,230977	0,095990	0,000988	0,488528	-3,309827	0,692741	-1,493515	-2,824913	18,478064	2,043177	-4,953504	-0,428973	-126,569258	-127,899151	31,612022	0,488528	-3,309827	0,692741	-261,314909	-41,174332	18,478064	0,488528	-3,309827	0,692741	-261,314909	-41,174332	18,478064
11:03:15,84	0,537009	3,958046	-0,111996	0,230977	0,095990	0,000988	0,488526	-3,307976	0,692069	-1,578603	-2,818440	18,490535	2,042525	-4,952626	-0,430951	-126,587777	-127,922596	31,583612	0,488526	-3,307976	0,692069	-261,254682	-41,167741	18,490535	0,488526	-3,307976	0,692069	-261,254682	-41,167741	18,490535
11:03:15,89	0,537009	3,958046	-0,111996	0,230977	0,095990	0,000988	0,488092	-3,306972	0,690091	-1,660351	-2,845327	18,462125	2,042925	-4,951923	-0,431446	-126,598532	-127,906435	31,599942	0,488092	-3,306972	0,690091	-261,257651	-41,160553	18,462125	0,488092	-3,306972	0,690091	-261,257651	-41,160553	18,462125
11:03:15,94	0,537009	3,958046	-0,111996	0,230977	0,095990	0,000988	0,487284	-3,306967	0,689596	-1,652005	-2,904757	18,478455	2,043091	-4,950551	-0,431316	-126,601455	-127,879871	31,634200	0,487284	-3,306967	0,689596	-261,248895	-41,156526	18,478455	0,487284	-3,306967	0,689596	-261,248895	-41,156526	18,478455
11:03:15,99	0,537009	3,958046	-0,111996	0,230977	0,095990	0,000988	0,486013	-3,306424	0,689726	-1,658661	-2,986664	18,512713	2,049055	-4,957238	-0,428792	-126,628503	-127,977900	31,598347	0,486013	-3,306424	0,689726	-261,212981	-41,138658	18,512713	0,486013	-3,306424	0,689726	-261,212981	-41,138658	18,512713
11:03:16,04	0,537009	3,958046	-0,111996	0,230977	0,095990	0,000988	0,488821	-3,314933	0,692251	-1,314641	-2,815019	18,476860	2,290395	-5,143225	-0,296625	-137,436132	-140,328917	33,255798	0,488821	-3,314933	0,692251	-261,536874	-41,187499	18,476860	0,488821	-3,314933	0,692251	-261,536874	-41,187499	18,476860
11:03:16,09	0,537025	4,007987	-0,111981	0,230997	0,095999	0,000995	0,529221	-3,616933	0,824418	-1,710724	-3,898414	20,134312	2,313343	-5,179002	-0,274748	-139,350707	-142,025100	33,451169	0,529221	-3,616933	0,824418	-285,639988	-45,442254	20,134312	0,529221	-3,616933	0,824418	-285,639988	-45,442254	20,134312
11:03:16,14	0,537025	4,007987	-0,111981	0,230997	0,095999	0,000995	0,548730	-3,654695	0,846295	-2,173356	-3,693904	20,329683	2,311311	-5,172033	-0,278083	-139,130316	-141,642619	33,408149	0,548730	-3,654695	0,846295	-289,066890	-46,769231	20,329683	0,548730	-3,654695	0,846295	-289,066890	-46,769231	20,329683
11:03:16,19	0,537025	4,007987	-0,111981	0,230997	0,095999	0,000995	0,543711	-3,649451	0,842960	-2,004587	-3,955286	20,286662	2,306121	-5,171158	-0,280215	-139,003839	-141,462912	33,353783	0,543711	-3,649451	0,842960	-288,486502	-46,636595	20,286662	0,543711	-3,649451	0,842960	-288,486502	-46,636595	20,286662
11:03:16,24	0,537025	4,007987	-0,111981	0,230997	0,095999	0,000995	0,545548	-3,644519	0,840827	-2,042187	-3,840069	20,232296	2,302855	-5,168928	-0,279565	-138,968364	-141,324653	33,355199	0,545548	-3,644519	0,840827	-288,136932	-46,665604	20,232296	0,545548	-3,644519	0,840827	-288,136932	-46,665604	20,232296
11:03:16,29	0,537025	4,007987	-0,111981	0,230997	0,095999	0,000995	0,545251	-3,640575	0,841478	-2,109796	-3,893956	20,233712	2,301524	-5,171520	-0,282472	-138,928618	-141,261285	33,329711	0,545251	-3,640575	0,841478	-287,894946	-46,696123	20,233712	0,545251	-3,640575	0,841478	-287,894946	-46,696123	20,233712
11:03:16,34	0,537025	4,007987	-0,111981	0,230997	0,095999	0,000995	0,548160	-3,640719	0,838571	-2,027585	-3,739916	20,208225	2,299273	-5,169040	-0,284663	-138,858370	-141,163496	33,321321	0,548160	-3,640719	0,838571	-287,823996	-46,770492	20,208225	0,548160	-3,640719	0,838571	-287,823996	-46,770492	20,208225
11:03:16,39	0,537025	4,007987	-0,111981	0,230997	0,095999	0,000995	0,547138	-3,637529	0,836379	-2,073647	-3,781122	20,199834	2,299371	-5,167730	-0,286618	-138,835916	-141,082587	33,300857	0,547138	-3,637529	0,836379	-287,619653	-46,731465	20,199834	0,547138	-3,637529	0,836379	-287,619653	-46,731465	20,199834
11:03:16,44	0,537025	4,007987	-0,111981	0,230997	0,095999	0,000995	0,545955	-3,636960	0,834425	-2,021943	-3,863671	20,179370	2,297651	-5,168643	-0,285811	-138,823204	-141,058331	33,329650	0,545955	-3,636960	0,834425	-287,523275	-46,721113	20,179370	0,545955	-3,636960	0,834425	-287,523275	-46,721113	20,179370
11:03:16,49	0,537025	4,007987	-0,111981	0,230997	0,095999	0,000995	0,547605	-3,635926	0,835231	-2,048352	-3,778953	20,208164	2,306765	-5,174979	-0,285446	-139,170617	-141,433361	33,369265	0,547605	-3,635926	0,835231	-287,468511	-46,765975	20,208164	0,547605	-3,635926	0,835231	-287,468511	-46,765975	20,208164
11:03:16,54	0,537025	4,007987	-0,111981	0,230997	0,095999	0,000995	0,548536	-3,646987	0,835597	-1,971656	-3,843910	20,247778	2,546550	-5,347739	-0,138459	-149,089398	-153,747406	34,971065	0,548536	-3,646987	0,835597	-288,260127	-46,903992	20,247778	0,548536	-3,646987	0,835597	-288,260127	-46,903992	20,247778
11:03:16,59	0,537035	4,057994	-0,111984	0,230979	0,095998	0,000988	0,578258	-3,941027	0,982583	-2,305248	-4,731276	21,849578	2,568946	-5,376335	-0,107455	-150,703173	-154,962353	35,103921	0,578258	-3,941027	0,982583	-311,675844	-50,124504	21,849578	0,578258	-3,941027	0,982583	-311,675844	-50,124504	21,849578
11:03:16,64	0,537035	4,057994	-0,111984	0,230979	0,095998	0,000988	0,591824	-3,974720	1,013587	-2,412251	-4,815909	21,982435	2,553821	-5,370049	-0,114439	-150,495869	-154,444170	35,062815	0,591824	-3,974720	1,013587	-314,427782	-51,274116	21,982435	0,591824	-3,974720	1,013587	-314,427782	-51,274116	21,982435
11:03:16,69	0,537035	4,057994	-0,111984	0,230979	0,095998	0,000988	0,593943	-3,958478	1,006604	-2,704416	-4,785286	21,941329	2,557218	-5,369843	-0,117501	-150,337287	-154,288959	35,025032	0,593943	-3,958478	1,006604	-313,444961	-51,409828	21,941329	0,593943	-3,958478	1,006604	-313,444961	-51,409828	21,941329
11:03:16,74	0,537035	4,057994	-0,111984	0,230979	0,095998	0,000988	0,592065	-3,961318	1,003542	-2,343062	-4,823197	21,903545	2,552184	-5,369860	-0,115523	-150,275830	-154,112698	35,042506	0,592065	-3,961318	1,003542	-313,306496	-51,300338	21,903545	0,592065	-3,961318	1,003542	-313,306496	-51,300338	21,903545
11:03:16,79	0,537035	4,057994	-0,111984	0,230979	0,095998	0,000988	0,594598	-3,956967	1,005519	-2,385925	-4,726429	21,921020	2,552981	-5,368254	-0,119034	-150,200960	-154,037810	34,988506	0,594598	-3,956967	1,005519	-313,007828	-51,402349	21,921020	0,594598	-3,956967	1,005519	-313,007828	-51,402349	21,921020
11:03:16,84	0,537035	4,057994	-0,111984	0,230979	0,095998	0,000988	0,592808	-3,956853	1,002008	-2,289545	-4,792083	21,867020	2,547244	-5,365131	-0,123035	-150,201260	-153,979893	34,995904	0,592808	-3,956853	1,002008	-312,902525	-51,327534	21,867020	0,592808	-3,956853	1,002008	-312,902525	-51,327534	21,867020
11:03:16,89	0,537035	4,057994	-0,111984	0,230979	0,095998	0,000988	0,592973	-3,950324	0,998007	-2,579064	-4,812751	21,874418	2,548256	-5,365697	-0,122498	-150,110004	-153,877773	35,004058	0,592973	-3,950324	0,998007	-312,679490	-51,361109	21,874418	0,592973	-3,950324	0,998007	-312,679490	-51,361109	21,874418
11:03:16,94	0,537035	4,057994	-0,111984	0,230979	0,095998	0,000988	0,592957	-3,951483	0,998545	-2,384722	-4,785613	21,882571	2,545048	-5,361646	-0,123690	-150,098291	-153,835962	34,991514	0,592957	-3,951483	0,998545	-312,576140	-51,332716	21,882571	0,592957	-3,951483	0,998545	-312,576140	-51,332716	21,882571
11:03:16,99	0,537035	4,057994	-0,111984	0,230979	0,095998	0,000988	0,591052	-3,946679	0,997352	-2,592463	-4,895415	21,870027	2,542249	-5,366159	-0,121758	-150,085101	-153,738201	34,948574	0,591052	-3,946679	0,997352	-312,406770	-51,293005	21,870027	0,591052	-3,946679	0,997352	-312,406770	-51,293005	21,870027
11:03:17,04	0,537035	4,057994	-0,111984	0,230979	0,095998	0,000988	0,596360	-3,946512	0,999285	-2,509902	-4,656855	21,827088	2,543386	-5,366237	-0,123936	-150,023299	-153,749335	34,983009	0,596360	-3,946512	0,999285	-312,311078	-51,471126	21,827088	0,596360	-3,946512	0,999285	-312,311078	-51,471126	21,827088
11:03:17,09	0,537035	4,057994	-0,111984	0,230979	0,095998	0,000988	0,595859	-3,947536	0,997106	-2,435408	-4,623830	21,861522	2,545430	-5,358419	-0,123288	-149,953609	-153,735742	34,940240	0,595859	-3,947536	0,997106	-312,316949	-51,398753	21,861522	0,595859	-3,947536	0,997106	-312,316949	-51,398753	21,861522
11:03:17,14	0,537035	4,057994	-0,111984	0,230979	0,095998	0,000988	0,588067	-3,945397	0,997755	-2,500020	-4,975455	21,818754	2,543024	-5,361396	-0,122132	-150,007097	-153,676296	34,945979	0,588067	-3,945397	0,997755	-312,213648	-51,138710	21,818754	0,588067	-3,945397	0,997755	-312,213648	-51,138710	21,818754
11:03:17,19	0,537035	4,057994	-0,111984	0,230979	0,095998	0,000988	0,591848	-3,944801	0,998910	-2,506231	-4,854885	21,824492	2,547213	-5,362634	-0,124411	-149,972056	-153,672847	34,980361	0,591848	-3,944801	0,998910	-312,173139	-51,314953	21,824492	0,591848	-3,944801	0,998910	-312,173139	-51,314953	21,824492
11:03:17,24	0,537035	4,057994	-0,111984	0,230979	0,095998	0,000988	0,590826	-3,949049	0,996631	-2,264840	-4,879430	21,858874	2,544405	-5,361723	-0,125588	-149,918310	-153,642778	34,943588	0,590826	-3,949049	0,996631	-312,265197	-51,259236	21,858874	0,590826	-3,949049	0,996631	-312,265197	-51,259236	21,858874
11:03:17,29	0,537035	4,057994	-0,111984	0,230979	0,095998	0,000988	0,591441	-3,946162	0,995454	-2,362082	-4,815940	21,822102	2,543199	-5,362508	-0,125185	-149,927502	-153,653613	34,966990	0,591441	-3,946162	0,995454	-312,135763	-51,244023	21,822102	0,591441	-3,946162	0,995454	-312,135763	-51,244023	21,822102
11:03:17,34	0,537035	4,057994	-0,111984	0,230979	0,095998	0,000988	0,592723	-3,945509	0,995858	-2,409980	-4,751803	21,845504	2,540895	-5,362558	-0,126836	-149,865791	-153,566293	34,934625	0,592723	-3,945509	0,995858	-312,132457	-51,280547	21,845504	0,592723	-3,945509	0,995858	-312,132457	-51,280547	21,845504
11:03:17,39	0,537035	4,057994	-0,111984	0,230979	0,095998	0,000988	0,593919	-3,943539	0,994207	-2,405937	-4,679836	21,813139	2,541507	-5,360851	-0,125067	-149,914597	-153,583101	34,956078	0,593919	-3,943539	0,994207	-311,973777	-51,302453	21,813139	0,593919	-3,943539	0,994207	-311,973777	-51,302453	21,813139
11:03:17,44	0,537035	4,057994	-0,111984	0,230979	0,095998	0,000988	0,592135	-3,943215	0,995975	-2,461750	-4,806467	21,834592	2,541006	-5,361136	-0,127097	-149,876597	-153,552351	34,990080	0,592135	-3,943215	0,995975	-312,004147	-51,289040	21,834592	0,592135	-3,943215	0,995975	-312,004147	-51,289040	21,834592
11:03:17,50	0,537035	4,057994	-0,111984	0,230979	0,095998	0,000988	0,592632	-3,942924	0,993946	-2,431242	-4,763096	21,868593	2,539273	-5,360149	-0,125891	-149,925556	-153,575960	34,952601	0,592632	-3,942924	0,993946	-311,950811	-51,284673	21,868593	0,592632	-3,942924	0,993946	-311,950811	-51,284673	21,868593
11:03:17,55	0,537035	4,057994	-0,111984	0,230979	0,095998	0,000988	0,592643	-3,940930	0,995152	-2,579904	-4,793097	21,831115	2,538120	-5,359063	-0,126373	-149,878633	-153,474460	34,938667	0,592643	-3,940930	0,995152	-311,942870	-51,315571	21,831115	0,592643	-3,940930	0,995152	-311,942870	-51,315571	21,831115
11:03:17,60	0,537035	4,057994	-0,111984	0,230979	0,095998	0,000988	0,592280	-3,939388	0,994670	-2,548687	-4,822106	21,817181	2,539932	-5,360186	-0,125178	-149,855350	-153,492008	34,951821	0,592280	-3,939388	0,994670	-311,790663	-51,316055	21,817181	0,592280	-3,939388	0,994670	-311,790663	-51,316055	21,817181
11:03:17,65	0,537035	4,057994	-0,111984	0,230979	0,095998	0,000988	0,592346	-3,941519	0,995864	-2,441463	-4,789713	21,830334	2,537317	-5,357279	-0,126846	-149,842293	-153,452780	34,944247	0,592346	-3,941519	0,995864	-311,850674	-51,288880	21,830334	0,592346	-3,941519	0,995864	-311,850674	-51,288880	21,830334
11:03:17,70	0,537035	4,057994	-0,111984	0,230979	0,095998	0,000988	0,591136	-3,937801	0,994196	-2,594291	-4,860936	21,822761	2,541176	-5,357353	-0,129049	-149,808693	-153,491077	34,959207	0,591136	-3,937801	0,994196	-311,711649	-51,265122	21,822761	0,591136	-3,937801	0,994196	-311,711649	-51,265122	21,822761
11:03:17,75	0,537035	4,057994	-0,111984	0,230979	0,095998	0,000988	0,589270	-3,941180	0,991994	-2,434934	-4,909726	21,837721	2,540390	-5,361230	-0,124846	-149,803876	-153,425151	34,967691	0,589270	-3,941180	0,991994	-311,817567	-51,167424	21,837721	0,589270	-3,941180	0,991994	-311,817567	-51,167424	21,837721
11:03:17,80	0,537035	4,057994	-0,111984	0,230979	0,095998	0,000988	0,593021	-3,942438	0,996197	-2,310041	-4,743447	21,846205	2,540059	-5,359590	-0,126692	-149,813585	-153,417455	34,983882	0,593021	-3,942438	0,996197	-311,791388	-51,295625	21,846205	0,593021	-3,942438	0,996197	-311,791388	-51,295625	21,846205
11:03:17,85	0,537035	4,057994	-0,111984	0,230979	0,095998	0,000988	0,591766	-3,941331	0,994350	-2,365775	-4,820985	21,862396	2,537171	-5,357425	-0,127882	-149,780839	-153,423929	34,949968	0,591766	-3,941331	0,994350	-311,760253	-51,274613	21,862396	0,591766	-3,941331	0,994350	-311,760253	-51,274613	21,862396
11:03:17,90	0,537035	4,057994	-0,111984	0,230979	0,095998	0,000988	0,591336	-3,937747	0,993160	-2,541370	-4,811764	21,828482	2,541417	-5,358642	-0,131512	-149,773535	-153,408336	34,928122	0,591336	-3,937747	0,993160	-311,654514	-51,231615	21,828482	0,591336	-3,937747	0,993160	-311,654514	-51,231615	21,828482
11:03:17,95	0,537035	4,057994	-0,111984	0,230979	0,095998	0,000988	0,590266	-3,942034	0,989530	-2,301319	-4,868845	21,806635	2,540765	-5,355289	-0,127871	-149,748576	-153,420453	34,950680	0,590266	-3,942034	0,989530	-311,750949	-51,204746	21,806635	0,590266	-3,942034	0,989530	-311,750949	-51,204746	21,806635
11:03:18,00	0,537035	4,057994	-0,111984	0,230979	0,095998	0,000988	0,587689	-3,939791	0,993171	-2,415919	-4,975203	21,829193	2,537494	-5,361948	-0,128756	-149,785959	-153,408026	34,927433	0,587689	-3,939791	0,993171	-311,689550	-51,108768	21,829193	0,587689	-3,939791	0,993171	-311,689550	-51,108768	21,829193
11:03:18,05	0,537035	4,057994	-0,111984	0,230979	0,095998	0,000988	0,595091	-3,940289	0,992286	-2,397989	-4,628866	21,805946	2,539059	-5,356393	-0,130225	-149,748360	-153,344473	34,920169	0,595091	-3,940289	0,992286	-311,710658	-51,343520	21,805946	0,595091	-3,940289	0,992286	-311,710658	-51,343520	21,805946
11:03:18,10	0,537035	4,057994	-0,111984	0,230979	0,095998	0,000988	0,591469	-3,939227	0,991617	-2,420570	-4,828641	21,835933	2,538386	-5,358280	-0,129426	-149,779522	-153,374061	34,957420	0,591469	-3,939227	0,991617	-311,649885	-51,258933	21,835933	0,591469	-3,939227	0,991617	-311,649885	-51,258933	21,835933
11:03:18,15	0,537035	4,057994	-0,111984	0,230979	0,095998	0,000988	0,591469	-3,939227	0,991617	-2,420570	-4,828641	21,835933	2,538066	-5,356613	-0,129231	-149,745453	-153,365932	34,947713	0,591469	-3,939227	0,991617	-311,649885	-51,258933	21,835933	0,591469	-3,939227	0,991617	-311,649885	-51,258933	21,835933
11:03:18,20	0,537035	4,057994	-0,111984	0,230979	0,095998	0,000988	0,590184	-3,938116	0,991812	-2,454260	-4,869989	21,826227	2,535018	-5,358043	-0,128253	-149,727568	-153,309590	34,943155	0,590184	-3,938116	0,991812	-311,596375	-51,199456	21,826227	0,590184	-3,938116	0,991812	-311,596375	-51,199456	21,826227
11:03:18,25	0,537035	4,057994	-0,111984	0,230979	0,095998	0,000988	0,592947	-3,936192	0,992790	-2,496589	-4,739015	21,821668	2,542009	-5,359855	-0,126306	-149,755530	-153,358966	34,940404	0,592947	-3,936192	0,992790	-311,487644	-51,285348	21,821668	0,592947	-3,936192	0,992790	-311,487644	-51,285348	21,821668
11:03:18,30	0,537035	4,057994	-0,111984	0,230979	0,095998	0,000988	0,591021	-3,943152	0,994736	-2,191379	-4,838702	21,818918	2,537328	-5,357534	-0,129051	-149,736415	-153,346189	34,918808	0,591021	-3,943152	0,994736	-311,728842	-51,233833	21,818918	0,591021	-3,943152	0,994736	-311,728842	-51,233833	21,818918
11:03:18,35	0,537035	4,057994	-0,111984	0,230979	0,095998	0,000988	0,591351	-3,937938	0,991991	-2,441902	-4,811347	21,797322	2,539163	-5,354615	-0,128265	-149,694711	-153,357519	34,918289	0,591351	-3,937938	0,991991	-311,570038	-51,232428	21,797322	0,591351	-3,937938	0,991991	-311,570038	-51,232428	21,797322
11:03:18,40	0,537035	4,057994	-0,111984	0,230979	0,095998	0,000988	0,587906	-3,938067	0,992777	-2,424132	-4,948731	21,796802	2,534676	-5,354754	-0,130713	-149,732365	-153,326386	34,925211	0,587906	-3,938067	0,992777	-311,562429	-51,099340	21,796802	0,587906	-3,938067	0,992777	-311,562429	-51,099340	21,796802
11:03:18,45	0,537035	4,057994	-0,111984	0,230979	0,095998	0,000988	0,590269	-3,934251	0,990330	-2,614430	-4,874014	21,803725	2,538175	-5,356506	-0,129877	-149,702520	-153,347095	34,924078	0,590269	-3,934251	0,990330	-311,453169	-51,210144	21,803725	0,590269	-3,934251	0,990330	-311,453169	-51,210144	21,803725
11:03:18,50	0,537035	4,057994	-0,111984	0,230979	0,095998	0,000988	0,590037	-3,938157	0,991165	-2,414348	-4,849868	21,802591	2,536839	-5,353020	-0,129041	-149,687685	-153,314616	34,929588	0,590037	-3,938157	0,991165	-311,559681	-51,167801	21,802591	0,590037	-3,938157	0,991165	-311,559681	-51,167801	21,802591
11:03:18,55	0,537035	4,057994	-0,111984	0,230979	0,095998	0,000988	0,587687	-3,935257	0,992001	-2,529599	-4,975492	21,808102	2,535703	-5,357488	-0,127961	-149,720914	-153,344122	34,898397	0,587687	-3,935257	0,992001	-311,447288	-51,108901	21,808102	0,587687	-3,935257	0,992001	-311,447288	-51,108901	21,808102
11:03:18,60	0,537035	4,057994	-0,111984	0,230979	0,095998	0,000988	0,592124	-3,936508	0,993082	-2,506728	-4,758781	21,776911	2,539172	-5,354748	-0,130604	-149,707125	-153,299195	34,916844	0,592124	-3,936508	0,993082	-311,522600	-51,240510	21,776911	0,592124	-3,936508	0,993082	-311,522600	-51,240510	21,776911
11:03:18,65	0,537035	4,057994	-0,111984	0,230979	0,095998	0,000988	0,588016	-3,938141	0,990439	-2,375981	-4,982901	21,795358	2,537994	-5,356687	-0,128650	-149,721667	-153,277505	34,930544	0,588016	-3,938141	0,990439	-311,520086	-51,142179	21,795358	0,588016	-3,938141	0,990439	-311,520086	-51,142179	21,795358
11:03:18,70	0,537035	4,057994	-0,111984	0,230979	0,095998	0,000988	0,590284	-3,938091	0,992392	-2,367079	-4,888400	21,809058	2,538770	-5,355371	-0,129197	-149,664605	-153,303372	34,949172	0,590284	-3,938091	0,992392	-311,507243	-51,225722	21,809058	0,590284	-3,938091	0,992392	-311,507243	-51,225722	21,809058
11:03:18,75	0,537035	4,057994	-0,111984	0,230979	0,095998	0,000988	0,588757	-3,938105	0,991845	-2,360252	-4,905473	21,827685	2,536931	-5,358172	-0,129394	-149,666026	-153,288391	34,934517	0,588757	-3,938105	0,991845	-311,501469	-51,122896	21,827685	0,588757	-3,938105	0,991845	-311,501469	-51,122896	21,827685
11:03:18,80	0,537035	4,057994	-0,111984	0,230979	0,095998	0,000988	0,593224	-3,937863	0,991234	-2,360463	-4,700004	21,784420	2,536327	-5,359118	-0,129808	-149,681641	-153,279261	34,905906	0,593224	-3,937863	0,991234	-311,482698	-51,268078	21,784420	0,593224	-3,937863	0,991234	-311,482698	-51,268078	21,784420
11:03:18,85	0,537035	4,057994	-0,111984	0,230979	0,095998	0,000988	0,593224	-3,937863	0,991234	-2,360463	-4,700004	21,784420	2,536956	-5,356717	-0,129047	-149,665018	-153,265840	34,886787	0,593224	-3,937863	0,991234	-311,482698	-51,268078	21,784420	0,593224	-3,937863	0,991234	-311,482698	-51,268078	21,784420
11:03:18,90	0,537035	4,057994	-0,111984	0,230979	0,095998	0,000988	0,590829	-3,937207	0,991995	-2,374633	-4,816838	21,765300	2,536335	-5,357152	-0,131340	-149,661432	-153,292346	34,935575	0,590829	-3,937207	0,991995	-311,445384	-51,196936	21,765300	0,590829	-3,937207	0,991995	-311,445384	-51,196936	21,765300
11:03:18,95	0,537035	4,057994	-0,111984	0,230979	0,095998	0,000988	0,591517	-3,936887	0,989703	-2,412457	-4,764743	21,814089	2,537322	-5,359052	-0,130502	-149,662380	-153,307460	34,916715	0,591517	-3,936887	0,989703	-311,458054	-51,198789	21,814089	0,591517	-3,936887	0,989703	-311,458054	-51,198789	21,814089
11:03:19,00	0,537035	4,057994	-0,111984	0,230979	0,095998	0,000988	0,592668	-3,938692	0,990540	-2,332141	-4,698109	21,795228	2,538553	-5,355386	-0,129704	-149,672032	-153,249616	34,927013	0,592668	-3,938692	0,990540	-311,519460	-51,222578	21,795228	0,592668	-3,938692	0,990540	-311,519460	-51,222578	21,795228
11:03:19,05	0,537035	4,057994	-0,111984	0,230979	0,095998	0,000988	0,588879	-3,937925	0,991339	-2,326778	-4,932432	21,805526	2,535167	-5,357110	-0,131377	-149,666819	-153,277405	34,892330	0,588879	-3,937925	0,991339	-311,453855	-51,159443	21,805526	0,588879	-3,937925	0,991339	-311,453855	-51,159443	21,805526
11:03:19,10	0,537035	4,057994	-0,111984	0,230979	0,095998	0,000988	0,593147	-3,937124	0,988920	-2,395764	-4,703729	21,810080	2,535725	-5,358682	-0,132123	-149,679853	-153,276665	34,931566	0,593147	-3,937124	0,988920	-311,459965	-51,265802	21,810080	0,593147	-3,937124	0,988920	-311,459965	-51,265802	21,810080
11:03:19,15	0,537035	4,057994	-0,111984	0,230979	0,095998	0,000988	0,593147	-3,937124	0,988920	-2,395764	-4,703729	21,810080	2,540515	-5,355885	-0,129024	-149,650108	-153,262252	34,906853	0,593147	-3,937124	0,988920	-311,459965	-51,265802	21,810080	0,593147	-3,937124	0,988920	-311,459965	-51,265802	21,810080
11:03:19,20	0,537035	4,057994	-0,111984	0,230979	0,095998	0,000988	0,588330	-3,939874	0,992019	-2,225396	-4,935699	21,785367	2,535254	-5,356010	-0,131342	-149,639592	-153,219043	34,927993	0,588330	-3,939874	0,992019	-311,505492	-51,119578	21,785367	0,588330	-3,939874	0,992019	-311,505492	-51,119578	21,785367
11:03:19,25	0,537035	4,057994	-0,111984	0,230979	0,095998	0,000988	0,591068	-3,935380	0,989700	-2,416411	-4,805802	21,806507	2,535823	-5,354403	-0,130969	-149,643516	-153,228266	34,918157	0,591068	-3,935380	0,989700	-311,343719	-51,204641	21,806507	0,591068	-3,935380	0,989700	-311,343719	-51,204641	21,806507
11:03:19,30	0,537035	4,057994	-0,111984	0,230979	0,095998	0,000988	0,589392	-3,935069	0,990074	-2,442515	-4,891720	21,796671	2,536512	-5,355391	-0,129005	-149,608336	-153,214600	34,917011	0,589392	-3,935069	0,990074	-311,345437	-51,159025	21,796671	0,589392	-3,935069	0,990074	-311,345437	-51,159025	21,796671
11:03:19,35	0,537035	4,057994	-0,111984	0,230979	0,095998	0,000988	0,589903	-3,936159	0,992038	-2,356408	-4,841529	21,795524	2,532902	-5,357218	-0,131741	-149,650835	-153,192212	34,918935	0,589903	-3,936159	0,992038	-311,344897	-51,148925	21,795524	0,589903	-3,936159	0,992038	-311,344897	-51,148925	21,795524
11:03:19,40	0,537035	4,057994	-0,111984	0,230979	0,095998	0,000988	0,593290	-3,933946	0,989301	-2,473339	-4,713386	21,797448	2,531765	-5,356196	-0,131337	-149,617609	-153,222651	34,927018	0,593290	-3,933946	0,989301	-311,288118	-51,286689	21,797448	0,593290	-3,933946	0,989301	-311,288118	-51,286689	21,797448
11:03:19,45	0,537035	4,057994	-0,111984	0,230979	0,095998	0,000988	0,592974	-3,932452	0,989706	-2,560812	-4,685844	21,805531	2,534790	-5,355639	-0,130172	-149,592534	-153,196984	34,908098	0,592974	-3,932452	0,989706	-311,258256	-51,234311	21,805531	0,592974	-3,932452	0,989706	-311,258256	-51,234311	21,805531
11:03:19,50	0,537035	4,057994	-0,111984	0,230979	0,095998	0,000988	0,590979	-3,934793	0,990871	-2,404309	-4,780714	21,786612	2,534511	-5,357466	-0,133094	-149,617778	-153,234993	34,903754	0,590979	-3,934793	0,990871	-311,285529	-51,172555	21,786612	0,590979	-3,934793	0,990871	-311,285529	-51,172555	21,786612
11:03:19,55	0,537035	4,057994	-0,111984	0,230979	0,095998	0,000988	0,592701	-3,935464	0,987948	-2,414929	-4,694015	21,782267	2,533482	-5,354902	-0,132115	-149,634533	-153,222534	34,940271	0,592701	-3,935464	0,987948	-311,348863	-51,221051	21,782267	0,592701	-3,935464	0,987948	-311,348863	-51,221051	21,782267
11:03:19,60	0,537035	4,057994	-0,111984	0,230979	0,095998	0,000988	0,590995	-3,933292	0,988927	-2,525493	-4,803490	21,818784	2,532408	-5,357867	-0,130923	-149,596921	-153,221939	34,936130	0,590995	-3,933292	0,988927	-311,288876	-51,196571	21,818784	0,590995	-3,933292	0,988927	-311,288876	-51,196571	21,818784
11:03:19,65	0,537035	4,057994	-0,111984	0,230979	0,095998	0,000988	0,594100	-3,933844	0,990119	-2,477466	-4,609748	21,814643	2,533600	-5,352094	-0,130583	-149,599196	-153,165969	34,904885	0,594100	-3,933844	0,990119	-311,284184	-51,246582	21,814643	0,594100	-3,933844	0,990119	-311,284184	-51,246582	21,814643
11:03:19,70	0,537035	4,057994	-0,111984	0,230979	0,095998	0,000988	0,588504	-3,931990	0,990459	-2,526534	-4,930685	21,783399	2,534199	-5,356639	-0,130170	-149,597091	-153,194284	34,907980	0,588504	-3,931990	0,990459	-311,187721	-51,128247	21,783399	0,588504	-3,931990	0,990459	-311,187721	-51,128247	21,783399
11:03:19,75	0,537035	4,057994	-0,111984	0,230979	0,095998	0,000988	0,592141	-3,934781	0,990872	-2,404858	-4,725589	21,786493	2,532436	-5,359591	-0,133281	-149,599278	-153,192784	34,894665	0,592141	-3,934781	0,990872	-311,285159	-51,208643	21,786493	0,592141	-3,934781	0,990872	-311,285159	-51,208643	21,786493
11:03:19,80	0,537035	4,057994	-0,111984	0,230979	0,095998	0,000988	0,595578	-3,934729	0,987762	-2,407331	-4,549474	21,773179	2,535990	-5,351594	-0,133293	-149,562840	-153,209099	34,895576	0,595578	-3,934729	0,987762	-311,283587	-51,302385	21,773179	0,595578	-3,934729	0,987762	-311,283587	-51,302385	21,773179
11:03:19,85	0,537035	4,057994	-0,111984	0,230979	0,095998	0,000988	0,586876	-3,933809	0,987749	-2,451084	-4,962314	21,774090	2,533657	-5,351992	-0,129010	-149,581823	-153,143214	34,919039	0,586876	-3,933809	0,987749	-311,255118	-51,032043	21,774090	0,586876	-3,933809	0,987749	-311,255118	-51,032043	21,774090
11:03:19,90	0,537035	4,057994	-0,111984	0,230979	0,095998	0,000988	0,588387	-3,931987	0,992032	-2,498263	-4,933104	21,797553	2,536573	-5,353574	-0,132490	-149,583565	-153,166138	34,930399	0,588387	-3,931987	0,992032	-311,159267	-51,121477	21,797553	0,588387	-3,931987	0,992032	-311,159267	-51,121477	21,797553
11:03:19,95	0,537035	4,057994	-0,111984	0,230979	0,095998	0,000988	0,588299	-3,935304	0,988553	-2,346514	-4,927699	21,808913	2,532694	-5,354936	-0,130502	-149,573362	-153,164132	34,895976	0,588299	-3,935304	0,988553	-311,267885	-51,109207	21,808913	0,588299	-3,935304	0,988553	-311,267885	-51,109207	21,808913
11:03:20,00	0,537035	4,057994	-0,111984	0,230979	0,095998	0,000988	0,591418	-3,932626	0,990540	-2,478954	-4,757679	21,774489	2,537745	-5,356597	-0,131337	-149,585611	-153,210196	34,894146	0,591418	-3,932626	0,990540	-311,190068	-51,184027	21,774489	0,591418	-3,932626	0,990540	-311,190068	-51,184027	21,774489
11:03:20,05	0,537035	4,057994	-0,111984	0,230979	0,095998	0,000988	0,590331	-3,937830	0,989706	-2,254334	-4,801806	21,772659	2,531886	-5,356654	-0,131742	-149,580095	-153,187056	34,879520	0,590331	-3,937830	0,989706	-311,374006	-51,142783	21,772659	0,590331	-3,937830	0,989706	-311,374006	-51,142783	21,772659
11:03:20,10	0,537035	4,057994	-0,111984	0,230979	0,095998	0,000988	0,593310	-3,932785	0,989300	-2,493912	-4,653686	21,758034	2,537204	-5,353290	-0,130556	-149,570807	-153,162296	34,909985	0,593310	-3,932785	0,989300	-311,217496	-51,228522	21,758034	0,593310	-3,932785	0,989300	-311,217496	-51,228522	21,758034
11:03:20,15	0,537035	4,057994	-0,111984	0,230979	0,095998	0,000988	0,587738	-3,935708	0,990486	-2,315787	-4,947783	21,788499	2,534798	-5,358020	-0,130936	-149,603668	-153,164416	34,919059	0,587738	-3,935708	0,990486	-311,268892	-51,085192	21,788499	0,587738	-3,935708	0,990486	-311,268892	-51,085192	21,788499
11:03:20,20	0,537035	4,057994	-0,111984	0,230979	0,095998	0,000988	0,593037	-3,935990	0,990107	-2,319395	-4,699624	21,797573	2,533067	-5,357185	-0,130544	-149,582712	-153,172754	34,918163	0,593037	-3,935990	0,990107	-311,294628	-51,253018	21,797573	0,593037	-3,935990	0,990107	-311,294628	-51,253018	21,797573
11:03:20,25	0,537035	4,057994	-0,111984	0,230979	0,095998	0,000988	0,593179	-3,934073	0,990498	-2,415829	-4,669891	21,796676	2,532524	-5,352609	-0,131346	-149,562014	-153,137997	34,900756	0,593179	-3,934073	0,990498	-311,240567	-51,234481	21,796676	0,593179	-3,934073	0,990498	-311,240567	-51,234481	21,796676
11:03:20,30	0,537035	4,057994	-0,111984	0,230979	0,095998	0,000988	0,589488	-3,931315	0,989696	-2,518818	-4,861285	21,779269	2,532521	-5,351261	-0,133671	-149,550296	-153,147853	34,911624	0,589488	-3,931315	0,989696	-311,127020	-51,136118	21,779269	0,589488	-3,931315	0,989696	-311,127020	-51,136118	21,779269
11:03:20,35	0,537035	4,057994	-0,111984	0,230979	0,095998	0,000988	0,587149	-3,933378	0,988198	-2,420736	-4,946477	21,837865	2,535480	-5,351614	-0,132844	-149,535026	-153,164191	34,959351	0,587149	-3,933378	0,988198	-311,190878	-51,037648	21,837865	0,587149	-3,933378	0,988198	-311,190878	-51,037648	21,837865
11:03:20,40	0,537035	4,057994	-0,111984	0,230979	0,095998	0,000988	0,587149	-3,933378	0,988198	-2,420736	-4,946477	21,837865	2,534854	-5,356404	-0,133266	-149,579579	-153,135396	34,916563	0,587149	-3,933378	0,988198	-311,190878	-51,037648	21,837865	0,587149	-3,933378	0,988198	-311,190878	-51,037648	21,837865
11:03:20,45	0,537035	4,057994	-0,111984	0,230979	0,095998	0,000988	0,591609	-3,935230	0,987777	-2,321755	-4,767504	21,795077	2,534356	-5,353532	-0,132891	-149,532307	-153,139461	34,886988	0,591609	-3,935230	0,987777	-311,237304	-51,208837	21,795077	0,591609	-3,935230	0,987777	-311,237304	-51,208837	21,795077
11:03:20,50	0,537035	4,057994	-0,111984	0,230979	0,095998	0,000988	0,589372	-3,933363	0,988152	-2,398716	-4,840883	21,765502	2,531432	-5,355619	-0,131684	-149,513208	-153,174699	34,922875	0,589372	-3,933363	0,988152	-311,167716	-51,106571	21,765502	0,589372	-3,933363	0,988152	-311,167716	-51,106571	21,765502
11:03:20,55	0,537035	4,057994	-0,111984	0,230979	0,095998	0,000988	0,592640	-3,931874	0,989359	-2,497112	-4,636763	21,801388	2,537369	-5,354640	-0,131148	-149,577123	-153,133731	34,894196	0,592640	-3,931874	0,989359	-311,149225	-51,159027	21,801388	0,592640	-3,931874	0,989359	-311,149225	-51,159027	21,801388
11:03:20,60	0,537035	4,057994	-0,111984	0,230979	0,095998	0,000988	0,588825	-3,936526	0,989895	-2,251687	-4,911009	21,772709	2,533711	-5,353233	-0,132132	-149,559201	-153,140056	34,881871	0,588825	-3,936526	0,989895	-311,268980	-51,133751	21,772709	0,588825	-3,936526	0,989895	-311,268980	-51,133751	21,772709
11:03:20,65	0,537035	4,057994	-0,111984	0,230979	0,095998	0,000988	0,589434	-3,932655	0,988910	-2,449488	-4,860626	21,760385	2,532644	-5,350984	-0,131747	-149,520777	-153,092766	34,868371	0,589434	-3,932655	0,988910	-311,162919	-51,131222	21,760385	0,589434	-3,932655	0,988910	-311,162919	-51,131222	21,760385
11:03:20,70	0,537035	4,057994	-0,111984	0,230979	0,095998	0,000988	0,588021	-3,930606	0,989295	-2,495884	-4,924495	21,746884	2,536774	-5,355064	-0,131433	-149,512999	-153,125016	34,905936	0,588021	-3,930606	0,989295	-311,048448	-51,084134	21,746884	0,588021	-3,930606	0,989295	-311,048448	-51,084134	21,746884
11:03:20,75	0,537035	4,057994	-0,111984	0,230979	0,095998	0,000988	0,589489	-3,936223	0,989610	-2,227829	-4,825293	21,784450	2,531467	-5,353894	-0,133245	-149,505693	-153,129441	34,920613	0,589489	-3,936223	0,989610	-311,221343	-51,100178	21,784450	0,589489	-3,936223	0,989610	-311,221343	-51,100178	21,784450
11:03:20,80	0,537035	4,057994	-0,111984	0,230979	0,095998	0,000988	0,591130	-3,931042	0,987798	-2,497429	-4,731424	21,799127	2,533185	-5,355016	-0,133245	-149,522044	-153,156756	34,920037	0,591130	-3,931042	0,987798	-311,084222	-51,135123	21,799127	0,591130	-3,931042	0,987798	-311,084222	-51,135123	21,799127
11:03:20,85	0,537035	4,057994	-0,111984	0,230979	0,095998	0,000988	0,591242	-3,933091	0,987797	-2,422731	-4,726108	21,798551	2,532021	-5,356385	-0,131308	-149,528179	-153,144872	34,909208	0,591242	-3,933091	0,987797	-311,170342	-51,138591	21,798551	0,591242	-3,933091	0,987797	-311,170342	-51,138591	21,798551
11:03:20,90	0,537035	4,057994	-0,111984	0,230979	0,095998	0,000988	0,593010	-3,932767	0,989734	-2,432315	-4,645441	21,787722	2,530250	-5,354891	-0,132114	-149,550066	-153,075442	34,897528	0,593010	-3,932767	0,989734	-311,154552	-51,196692	21,787722	0,593010	-3,932767	0,989734	-311,154552	-51,196692	21,787722
11:03:20,95	0,537035	4,057994	-0,111984	0,230979	0,095998	0,000988	0,592601	-3,930487	0,988929	-2,501711	-4,720362	21,776041	2,537306	-5,353351	-0,132078	-149,543361	-153,087708	34,937253	0,592601	-3,930487	0,988929	-311,044937	-51,239531	21,776041	0,592601	-3,930487	0,988929	-311,044937	-51,239531	21,776041
11:03:21,00	0,537035	4,057994	-0,111984	0,230979	0,095998	0,000988	0,587739	-3,935827	0,988965	-2,231302	-4,961220	21,815766	2,533871	-5,352232	-0,134408	-149,487084	-153,101228	34,917851	0,587739	-3,935827	0,988965	-311,193716	-51,098761	21,815766	0,587739	-3,935827	0,988965	-311,193716	-51,098761	21,815766
11:03:21,05	0,537035	4,057994	-0,111984	0,230979	0,095998	0,000988	0,588488	-3,932293	0,986634	-2,398656	-4,866785	21,796365	2,533297	-5,352561	-0,134013	-149,482922	-153,095308	34,922455	0,588488	-3,932293	0,986634	-311,083627	-51,063107	21,796365	0,588488	-3,932293	0,986634	-311,083627	-51,063107	21,796365
11:03:21,10	0,537035	4,057994	-0,111984	0,230979	0,095998	0,000988	0,589060	-3,931960	0,987029	-2,408728	-4,836431	21,800968	2,536165	-5,353603	-0,131327	-149,527170	-153,105173	34,892229	0,589060	-3,931960	0,987029	-311,067614	-51,077604	21,800968	0,589060	-3,931960	0,987029	-311,067614	-51,077604	21,800968
11:03:21,15	0,537035	4,057994	-0,111984	0,230979	0,095998	0,000988	0,588528	-3,934966	0,989715	-2,283118	-4,897435	21,770743	2,534434	-5,351720	-0,133281	-149,513104	-153,074723	34,884539	0,588528	-3,934966	0,989715	-311,177922	-51,096917	21,770743	0,588528	-3,934966	0,989715	-311,177922	-51,096917	21,770743
11:03:21,20	0,537035	4,057994	-0,111984	0,230979	0,095998	0,000988	0,587763	-3,932525	0,987762	-2,376644	-4,940307	21,763052	2,533850	-5,354836	-0,132846	-149,510328	-153,088042	34,926862	0,587763	-3,932525	0,987762	-311,079834	-51,079664	21,763052	0,587763	-3,932525	0,987762	-311,079834	-51,079664	21,763052
11:03:21,25	0,537035	4,057994	-0,111984	0,230979	0,095998	0,000988	0,590754	-3,933577	0,988197	-2,332088	-4,775675	21,805376	2,533233	-5,354597	-0,132892	-149,526018	-153,095217	34,878299	0,590754	-3,933577	0,988197	-311,117857	-51,149880	21,805376	0,590754	-3,933577	0,988197	-311,117857	-51,149880	21,805376
11:03:21,30	0,537035	4,057994	-0,111984	0,230979	0,095998	0,000988	0,590855	-3,932923	0,988151	-2,380161	-4,780430	21,756812	2,533215	-5,355436	-0,129367	-149,535390	-153,104740	34,914579	0,590855	-3,932923	0,988151	-311,114582	-51,162554	21,756812	0,590855	-3,932923	0,988151	-311,114582	-51,162554	21,756812
11:03:21,35	0,537035	4,057994	-0,111984	0,230979	0,095998	0,000988	0,591590	-3,933327	0,991676	-2,372064	-4,745543	21,793092	2,532716	-5,352714	-0,134447	-149,494962	-153,066804	34,870336	0,591590	-3,933327	0,991676	-311,138233	-51,185397	21,793092	0,591590	-3,933327	0,991676	-311,138233	-51,185397	21,793092
11:03:21,40	0,537035	4,057994	-0,111984	0,230979	0,095998	0,000988	0,589483	-3,931534	0,986595	-2,412221	-4,839097	21,748850	2,530933	-5,354599	-0,131722	-149,508992	-153,074897	34,877665	0,589483	-3,931534	0,986595	-311,037656	-51,113500	21,748850	0,589483	-3,931534	0,986595	-311,037656	-51,113500	21,748850
11:03:21,45	0,537035	4,057994	-0,111984	0,230979	0,095998	0,000988	0,592007	-3,930932	0,989321	-2,457556	-4,715958	21,756178	2,531435	-5,356698	-0,134024	-149,547264	-153,067654	34,927918	0,592007	-3,930932	0,989321	-311,035723	-51,188488	21,756178	0,592007	-3,930932	0,989321	-311,035723	-51,188488	21,756178
11:03:21,50	0,537035	4,057994	-0,111984	0,230979	0,095998	0,000988	0,593574	-3,932417	0,987019	-2,393229	-4,671226	21,806431	2,535121	-5,353368	-0,134023	-149,469701	-153,074052	34,894130	0,593574	-3,932417	0,987019	-311,087925	-51,266787	21,806431	0,593574	-3,932417	0,987019	-311,087925	-51,266787	21,806431
11:03:21,55	0,537035	4,057994	-0,111984	0,230979	0,095998	0,000988	0,588847	-3,933943	0,987020	-2,280597	-4,846660	21,772644	2,530338	-5,353613	-0,132491	-149,504539	-153,078796	34,892541	0,588847	-3,933943	0,987020	-311,095142	-51,071150	21,772644	0,588847	-3,933943	0,987020	-311,095142	-51,071150	21,772644
11:03:21,60	0,537035	4,057994	-0,111984	0,230979	0,095998	0,000988	0,591451	-3,929924	0,988552	-2,511138	-4,739072	21,771055	2,533259	-5,352495	-0,134434	-149,505267	-153,088874	34,894079	0,591451	-3,929924	0,988552	-311,010153	-51,167945	21,771055	0,591451	-3,929924	0,988552	-311,010153	-51,167945	21,771055
11:03:21,65	0,537035	4,057994	-0,111984	0,230979	0,095998	0,000988	0,589022	-3,931895	0,986608	-2,417723	-4,860963	21,772593	2,531539	-5,354714	-0,135184	-149,492877	-153,067844	34,913836	0,589022	-3,931895	0,986608	-311,071484	-51,099171	21,772593	0,589022	-3,931895	0,986608	-311,071484	-51,099171	21,772593
11:03:21,70	0,537035	4,057994	-0,111984	0,230979	0,095998	0,000988	0,591804	-3,931514	0,985859	-2,413111	-4,716089	21,792349	2,533229	-5,354971	-0,134405	-149,528144	-153,069200	34,933315	0,591804	-3,931514	0,985859	-311,036989	-51,172677	21,792349	0,591804	-3,931514	0,985859	-311,036989	-51,172677	21,792349
11:03:21,75	0,537035	4,057994	-0,111984	0,230979	0,095998	0,000988	0,591181	-3,933107	0,986638	-2,349110	-4,778322	21,811828	2,535010	-5,352767	-0,132878	-149,517872	-153,083756	34,898533	0,591181	-3,933107	0,986638	-311,097998	-51,186045	21,811828	0,591181	-3,933107	0,986638	-311,097998	-51,186045	21,811828
11:03:21,80	0,537035	4,057994	-0,111984	0,230979	0,095998	0,000988	0,588381	-3,933547	0,988164	-2,333687	-4,907743	21,777047	2,532197	-5,354378	-0,133634	-149,468605	-153,057534	34,893756	0,588381	-3,933547	0,988164	-311,117134	-51,095674	21,777047	0,588381	-3,933547	0,988164	-311,117134	-51,095674	21,777047
11:03:21,85	0,537035	4,057994	-0,111984	0,230979	0,095998	0,000988	0,591183	-3,931916	0,987409	-2,371136	-4,732494	21,772270	2,530977	-5,353059	-0,134804	-149,479618	-153,062064	34,904112	0,591183	-3,931916	0,987409	-311,026579	-51,140366	21,772270	0,591183	-3,931916	0,987409	-311,026579	-51,140366	21,772270
11:03:21,90	0,537035	4,057994	-0,111984	0,230979	0,095998	0,000988	0,590651	-3,930200	0,986238	-2,469814	-4,767451	21,782625	2,533973	-5,351245	-0,134040	-149,460079	-153,049456	34,880411	0,590651	-3,930200	0,986238	-310,990527	-51,133530	21,782625	0,590651	-3,930200	0,986238	-310,990527	-51,133530	21,782625
11:03:21,95	0,537035	4,057994	-0,111984	0,230979	0,095998	0,000988	0,587582	-3,931888	0,987003	-2,361355	-4,916381	21,758924	2,533321	-5,355680	-0,134011	-149,491627	-153,065955	34,913334	0,587582	-3,931888	0,987003	-311,014568	-51,041605	21,758924	0,587582	-3,931888	0,987003	-311,014568	-51,041605	21,758924
11:03:22,00	0,537035	4,057994	-0,111984	0,230979	0,095998	0,000988	0,591749	-3,933540	0,987032	-2,305503	-4,718794	21,791848	2,536299	-5,353339	-0,132869	-149,475197	-153,069598	34,879300	0,591749	-3,933540	0,987032	-311,088414	-51,171090	21,791848	0,591749	-3,933540	0,987032	-311,088414	-51,171090	21,791848
11:03:22,05	0,537035	4,057994	-0,111984	0,230979	0,095998	0,000988	0,588232	-3,934949	0,988174	-2,227193	-4,885607	21,757813	2,532218	-5,352370	-0,133236	-149,453822	-153,054376	34,908300	0,588232	-3,934949	0,988174	-311,120683	-51,061849	21,757813	0,588232	-3,934949	0,988174	-311,120683	-51,061849	21,757813
11:03:22,10	0,537035	4,057994	-0,111984	0,230979	0,095998	0,000988	0,589434	-3,930930	0,987807	-2,412301	-4,812238	21,786814	2,532140	-5,358319	-0,135562	-149,498031	-153,063812	34,908972	0,589434	-3,930930	0,987807	-310,990314	-51,082785	21,786814	0,589434	-3,930930	0,987807	-310,990314	-51,082785	21,786814
11:03:22,15	0,537035	4,057994	-0,111984	0,230979	0,095998	0,000988	0,594625	-3,933837	0,985480	-2,291402	-4,575873	21,787485	2,532811	-5,354057	-0,133632	-149,455793	-153,060207	34,888846	0,594625	-3,933837	0,985480	-311,097633	-51,253915	21,787485	0,594625	-3,933837	0,985480	-311,097633	-51,253915	21,787485
11:03:22,20	0,537035	4,057994	-0,111984	0,230979	0,095998	0,000988	0,590598	-3,932288	0,987411	-2,347743	-4,750481	21,767360	2,527419	-5,355018	-0,133636	-149,505568	-153,036308	34,918122	0,590598	-3,932288	0,987411	-311,032325	-51,112432	21,767360	0,590598	-3,932288	0,987411	-311,032325	-51,112432	21,767360
11:03:22,25	0,537035	4,057994	-0,111984	0,230979	0,095998	0,000988	0,594127	-3,928098	0,987406	-2,569796	-4,622055	21,796636	2,535154	-5,352586	-0,132453	-149,460583	-153,051324	34,913311	0,594127	-3,928098	0,987406	-310,925489	-51,260993	21,796636	0,594127	-3,928098	0,987406	-310,925489	-51,260993	21,796636
11:03:22,30	0,537035	4,057994	-0,111984	0,230979	0,095998	0,000988	0,588153	-3,933581	0,988590	-2,275171	-4,886217	21,791825	2,535745	-5,350112	-0,134817	-149,455051	-153,044494	34,881465	0,588153	-3,933581	0,988590	-311,061311	-51,056226	21,791825	0,588153	-3,933581	0,988590	-311,061311	-51,056226	21,791825
11:03:22,35	0,537035	4,057994	-0,111984	0,230979	0,095998	0,000988	0,585715	-3,932856	0,986226	-2,304216	-5,011614	21,759978	2,527534	-5,350808	-0,131713	-149,463771	-152,991154	34,889543	0,585715	-3,932856	0,986226	-311,033404	-50,990244	21,759978	0,585715	-3,932856	0,986226	-311,033404	-50,990244	21,759978
11:03:22,40	0,537035	4,057994	-0,111984	0,230979	0,095998	0,000988	0,590424	-3,926093	0,989329	-2,614057	-4,800987	21,768056	2,531641	-5,355910	-0,130914	-149,475621	-153,022307	34,888134	0,590424	-3,926093	0,989329	-310,812352	-51,149245	21,768056	0,590424	-3,926093	0,989329	-310,812352	-51,149245	21,768056
11:03:22,45	0,537035	4,057994	-0,111984	0,230979	0,095998	0,000988	0,592788	-3,932201	0,990128	-2,329358	-4,672738	21,766647	2,532819	-5,353993	-0,134760	-149,444368	-153,060174	34,933033	0,592788	-3,932201	0,990128	-311,007111	-51,206581	21,766647	0,592788	-3,932201	0,990128	-311,007111	-51,206581	21,766647
11:03:22,50	0,537035	4,057994	-0,111984	0,230979	0,095998	0,000988	0,590539	-3,932262	0,986283	-2,343312	-4,743697	21,811547	2,531695	-5,353828	-0,134803	-149,437926	-153,025809	34,875782	0,590539	-3,932262	0,986283	-311,025916	-51,100977	21,811547	0,590539	-3,932262	0,986283	-311,025916	-51,100977	21,811547
11:03:22,55	0,537035	4,057994	-0,111984	0,230979	0,095998	0,000988	0,590958	-3,931206	0,986240	-2,365257	-4,733472	21,754296	2,535087	-5,356695	-0,131324	-149,507403	-153,060844	34,868573	0,590958	-3,931206	0,986240	-310,964942	-51,123705	21,754296	0,590958	-3,931206	0,986240	-310,964942	-51,123705	21,754296
11:03:22,60	0,537035	4,057994	-0,111984	0,230979	0,095998	0,000988	0,591745	-3,935577	0,989718	-2,203053	-4,735219	21,747087	2,534004	-5,353949	-0,134804	-149,449720	-153,055823	34,875325	0,591745	-3,935577	0,989718	-311,145850	-51,187202	21,747087	0,591745	-3,935577	0,989718	-311,145850	-51,187202	21,747087
11:03:22,65	0,537035	4,057994	-0,111984	0,230979	0,095998	0,000988	0,589908	-3,933267	0,986238	-2,290010	-4,783282	21,753838	2,532273	-5,353438	-0,133246	-149,447516	-153,015438	34,885114	0,589908	-3,933267	0,986238	-311,051432	-51,091085	21,753838	0,589908	-3,933267	0,986238	-311,051432	-51,091085	21,753838
11:03:22,70	0,537035	4,057994	-0,111984	0,230979	0,095998	0,000988	0,590331	-3,931512	0,987797	-2,345186	-4,779576	21,763628	2,530459	-5,353925	-0,131312	-149,472228	-153,020390	34,888492	0,590331	-3,931512	0,987797	-310,968852	-51,120576	21,763628	0,590331	-3,931512	0,987797	-310,968852	-51,120576	21,763628
11:03:22,75	0,537035	4,057994	-0,111984	0,230979	0,095998	0,000988	0,591660	-3,930184	0,989731	-2,430846	-4,729379	21,767005	2,531619	-5,354242	-0,135953	-149,474139	-153,006276	34,916167	0,591660	-3,930184	0,989731	-310,950324	-51,174727	21,767005	0,591660	-3,930184	0,989731	-310,950324	-51,174727	21,767005
11:03:22,80	0,537035	4,057994	-0,111984	0,230979	0,095998	0,000988	0,591355	-3,931348	0,985089	-2,359087	-4,753975	21,794681	2,533443	-5,351557	-0,134436	-149,438801	-153,040370	34,856361	0,591355	-3,931348	0,985089	-310,969885	-51,175345	21,794681	0,591355	-3,931348	0,985089	-310,969885	-51,175345	21,794681
11:03:22,85	0,537035	4,057994	-0,111984	0,230979	0,095998	0,000988	0,588118	-3,931585	0,986606	-2,358622	-4,874668	21,734874	2,530407	-5,351254	-0,131726	-149,488359	-153,023802	34,879498	0,588118	-3,931585	0,986606	-310,988020	-51,041902	21,734874	0,588118	-3,931585	0,986606	-310,988020	-51,041902	21,734874
11:03:22,90	0,537035	4,057994	-0,111984	0,230979	0,095998	0,000988	0,589373	-3,928804	0,989316	-2,513644	-4,860601	21,758011	2,531137	-5,354895	-0,133641	-149,431335	-153,023103	34,860305	0,589373	-3,928804	0,989316	-310,924767	-51,126368	21,758011	0,589373	-3,928804	0,989316	-310,924767	-51,126368	21,758011
11:03:22,95	0,537035	4,057994	-0,111984	0,230979	0,095998	0,000988	0,592161	-3,931256	0,987401	-2,357019	-4,666571	21,738818	2,532881	-5,354404	-0,132439	-149,440684	-153,011474	34,913712	0,592161	-3,931256	0,987401	-310,960629	-51,151225	21,738818	0,592161	-3,931256	0,987401	-310,960629	-51,151225	21,738818
11:03:23,00	0,537035	4,057994	-0,111984	0,230979	0,095998	0,000988	0,590864	-3,932521	0,988604	-2,285827	-4,747925	21,792226	2,531713	-5,355160	-0,135155	-149,427105	-153,028936	34,909507	0,590864	-3,932521	0,988604	-310,988762	-51,130766	21,792226	0,590864	-3,932521	0,988604	-310,988762	-51,130766	21,792226
11:03:23,05	0,537035	4,057994	-0,111984	0,230979	0,095998	0,000988	0,592103	-3,931888	0,985888	-2,327112	-4,663026	21,788021	2,531101	-5,354117	-0,133625	-149,444965	-153,013355	34,894772	0,592103	-3,931888	0,985888	-310,980302	-51,143098	21,788021	0,592103	-3,931888	0,985888	-310,980302	-51,143098	21,788021
11:03:23,10	0,537035	4,057994	-0,111984	0,230979	0,095998	0,000988	0,591505	-3,930837	0,987418	-2,377198	-4,717362	21,773286	2,532368	-5,350835	-0,131290	-149,401581	-153,009059	34,888904	0,591505	-3,930837	0,987418	-310,947889	-51,150518	21,773286	0,591505	-3,930837	0,987418	-310,947889	-51,150518	21,773286
11:03:23,15	0,537035	4,057994	-0,111984	0,230979	0,095998	0,000988	0,588030	-3,930293	0,989753	-2,380062	-4,862664	21,767417	2,531741	-5,353139	-0,133616	-149,417834	-153,016064	34,894657	0,588030	-3,930293	0,989753	-310,908067	-51,022994	21,767417	0,588030	-3,930293	0,989753	-310,908067	-51,022994	21,767417
11:03:23,20	0,537035	4,057994	-0,111984	0,230979	0,095998	0,000988	0,590338	-3,930902	0,987427	-2,362601	-4,753184	21,773170	2,529338	-5,352314	-0,135983	-149,442500	-152,995903	34,872478	0,590338	-3,930902	0,987427	-310,938391	-51,094748	21,773170	0,590338	-3,930902	0,987427	-310,938391	-51,094748	21,773170
11:03:23,25	0,537035	4,057994	-0,111984	0,230979	0,095998	0,000988	0,590825	-3,928408	0,985059	-2,487126	-4,759320	21,750992	2,531752	-5,351790	-0,132470	-149,417283	-153,006412	34,875085	0,590825	-3,928408	0,985059	-310,867191	-51,139085	21,750992	0,590825	-3,928408	0,985059	-310,867191	-51,139085	21,750992
11:03:23,30	0,537035	4,057994	-0,111984	0,230979	0,095998	0,000988	0,589165	-3,930236	0,988572	-2,388567	-4,818571	21,753598	2,531137	-5,354046	-0,133231	-149,433365	-153,000381	34,894846	0,589165	-3,930236	0,988572	-310,912123	-51,067991	21,753598	0,589165	-3,930236	0,988572	-310,912123	-51,067991	21,753598
11:03:23,35	0,537035	4,057994	-0,111984	0,230979	0,095998	0,000988	0,591426	-3,930833	0,987811	-2,360380	-4,717904	21,773359	2,534676	-5,356139	-0,134002	-149,425836	-153,032377	34,879978	0,591426	-3,930833	0,987811	-310,930741	-51,144869	21,773359	0,591426	-3,930833	0,987811	-310,930741	-51,144869	21,773359
11:03:23,40	0,537035	4,057994	-0,111984	0,230979	0,095998	0,000988	0,591469	-3,934944	0,987040	-2,170529	-4,693151	21,758492	2,528745	-5,352319	-0,134432	-149,436528	-153,028908	34,865467	0,591469	-3,934944	0,987040	-311,063641	-51,123489	21,758492	0,591469	-3,934944	0,987040	-311,063641	-51,123489	21,758492
11:03:23,45	0,537035	4,057994	-0,111984	0,230979	0,095998	0,000988	0,591126	-3,927898	0,986611	-2,539290	-4,721994	21,743981	2,531202	-5,353329	-0,132841	-149,407444	-152,987465	34,885183	0,591126	-3,927898	0,986611	-310,879250	-51,125388	21,743981	0,591126	-3,927898	0,986611	-310,879250	-51,125388	21,743981
11:03:23,50	0,537035	4,057994	-0,111984	0,230979	0,095998	0,000988	0,590773	-3,930531	0,988202	-2,351943	-4,735910	21,763696	2,533447	-5,353967	-0,135988	-149,450020	-153,014331	34,853052	0,590773	-3,930531	0,988202	-310,898590	-51,111554	21,763696	0,590773	-3,930531	0,988202	-310,898590	-51,111554	21,763696
11:03:23,55	0,537035	4,057994	-0,111984	0,230979	0,095998	0,000988	0,590203	-3,932793	0,985054	-2,278863	-4,788986	21,731566	2,531136	-5,355881	-0,132841	-149,447521	-152,977558	34,895212	0,590203	-3,932793	0,985054	-311,003093	-51,119889	21,731566	0,590203	-3,932793	0,985054	-311,003093	-51,119889	21,731566
11:03:23,60	0,537035	4,057994	-0,111984	0,230979	0,095998	0,000988	0,593016	-3,931749	0,988202	-2,300044	-4,658919	21,773726	2,532954	-5,353496	-0,135554	-149,408425	-152,988956	34,891919	0,593016	-3,931749	0,988202	-310,942337	-51,210662	21,773726	0,593016	-3,931749	0,988202	-310,942337	-51,210662	21,773726
11:03:23,65	0,537035	4,057994	-0,111984	0,230979	0,095998	0,000988	0,590041	-3,932131	0,985489	-2,270497	-4,774074	21,770433	2,531221	-5,352759	-0,133597	-149,387839	-153,003710	34,904390	0,590041	-3,932131	0,985489	-310,942787	-51,092263	21,770433	0,590041	-3,932131	0,985489	-310,942787	-51,092263	21,770433
11:03:23,70	0,537035	4,057994	-0,111984	0,230979	0,095998	0,000988	0,590269	-3,930261	0,987445	-2,370222	-4,736987	21,782903	2,532914	-5,351512	-0,136732	-149,416389	-152,998825	34,892689	0,590269	-3,930261	0,987445	-310,895716	-51,073113	21,782903	0,590269	-3,930261	0,987445	-310,895716	-51,073113	21,782903
11:03:23,75	0,537035	4,057994	-0,111984	0,230979	0,095998	0,000988	0,588343	-3,931104	0,984311	-2,336436	-4,864308	21,771203	2,531162	-5,353712	-0,134397	-149,432141	-152,961511	34,896841	0,588343	-3,931104	0,984311	-310,928096	-51,049240	21,771203	0,588343	-3,931104	0,984311	-310,928096	-51,049240	21,771203
11:03:23,80	0,537035	4,057994	-0,111984	0,230979	0,095998	0,000988	0,591124	-3,930687	0,986646	-2,333694	-4,751990	21,775355	2,534712	-5,351738	-0,135179	-149,411792	-152,984011	34,882759	0,591124	-3,930687	0,986646	-310,892600	-51,155238	21,775355	0,591124	-3,930687	0,986646	-310,892600	-51,155238	21,775355
11:03:23,85	0,537035	4,057994	-0,111984	0,230979	0,095998	0,000988	0,587639	-3,932775	0,985864	-2,234439	-4,904322	21,761272	2,530559	-5,355502	-0,133245	-149,445784	-152,968494	34,876307	0,587639	-3,932775	0,985864	-310,957239	-51,034020	21,761272	0,587639	-3,932775	0,985864	-310,957239	-51,034020	21,761272
11:03:23,90	0,537035	4,057994	-0,111984	0,230979	0,095998	0,000988	0,592976	-3,931059	0,987797	-2,327180	-4,663997	21,754820	2,528835	-5,354336	-0,134411	-149,429292	-152,941212	34,877595	0,592976	-3,931059	0,987797	-310,915347	-51,212646	21,754820	0,592976	-3,931059	0,987797	-310,915347	-51,212646	21,754820
11:03:23,95	0,537035	4,057994	-0,111984	0,230979	0,095998	0,000988	0,592828	-3,928984	0,986632	-2,403226	-4,671065	21,756109	2,535851	-5,355793	-0,134807	-149,441481	-152,995578	34,852991	0,592828	-3,928984	0,986632	-310,828477	-51,208076	21,756109	0,592828	-3,928984	0,986632	-310,828477	-51,208076	21,756109
11:03:24,00	0,537035	4,057994	-0,111984	0,230979	0,095998	0,000988	0,590582	-3,935788	0,986235	-2,102619	-4,771243	21,731505	2,530627	-5,351434	-0,132833	-149,404705	-152,955709	34,905730	0,590582	-3,935788	0,986235	-311,061948	-51,131922	21,731505	0,590582	-3,935788	0,986235	-311,061948	-51,131922	21,731505
11:03:24,05	0,537035	4,057994	-0,111984	0,230979	0,095998	0,000988	0,589419	-3,929085	0,988209	-2,398261	-4,819807	21,784243	2,530063	-5,350513	-0,134782	-149,383449	-152,969420	34,891762	0,589419	-3,929085	0,988209	-310,831402	-51,089188	21,784243	0,589419	-3,929085	0,988209	-310,831402	-51,089188	21,784243
11:03:24,10	0,537035	4,057994	-0,111984	0,230979	0,095998	0,000988	0,588903	-3,928136	0,986260	-2,448832	-4,821369	21,770275	2,531156	-5,356451	-0,136732	-149,433241	-152,980909	34,877864	0,588903	-3,928136	0,986260	-310,807511	-51,050254	21,770275	0,588903	-3,928136	0,986260	-310,807511	-51,050254	21,770275
11:03:24,15	0,537035	4,057994	-0,111984	0,230979	0,095998	0,000988	0,593499	-3,932051	0,984311	-2,280100	-4,619730	21,756378	2,533536	-5,355191	-0,136716	-149,410483	-153,001270	34,887257	0,593499	-3,932051	0,984311	-310,946103	-51,209436	21,756378	0,593499	-3,932051	0,984311	-310,946103	-51,209436	21,756378
11:03:24,20	0,537035	4,057994	-0,111984	0,230979	0,095998	0,000988	0,591218	-3,933482	0,984326	-2,211925	-4,708468	21,765771	2,531807	-5,356061	-0,133997	-149,414484	-152,960790	34,886512	0,591218	-3,933482	0,984326	-310,990288	-51,119092	21,765771	0,591218	-3,933482	0,984326	-310,990288	-51,119092	21,765771
11:03:24,25	0,537035	4,057994	-0,111984	0,230979	0,095998	0,000988	0,592836	-3,932420	0,987046	-2,234112	-4,648036	21,765026	2,530558	-5,350378	-0,135565	-149,411041	-153,007738	34,901090	0,592836	-3,932420	0,987046	-310,929079	-51,185674	21,765026	0,592836	-3,932420	0,987046	-310,929079	-51,185674	21,765026
11:03:24,30	0,537035	4,057994	-0,111984	0,230979	0,095998	0,000988	0,588539	-3,928497	0,985477	-2,477034	-4,845037	21,779604	2,529490	-5,353302	-0,138619	-149,373881	-152,960168	34,937388	0,588539	-3,928497	0,985477	-310,864061	-51,045342	21,779604	0,588539	-3,928497	0,985477	-310,864061	-51,045342	21,779604
11:03:24,35	0,537035	4,057994	-0,111984	0,230979	0,095998	0,000988	0,591605	-3,929034	0,982423	-2,389352	-4,677198	21,815902	2,530601	-5,357342	-0,135538	-149,426112	-152,958682	34,906619	0,591605	-3,929034	0,982423	-310,818505	-51,118200	21,815902	0,591605	-3,929034	0,982423	-310,818505	-51,118200	21,815902
11:03:24,40	0,537035	4,057994	-0,111984	0,230979	0,095998	0,000988	0,594549	-3,932016	0,985505	-2,259091	-4,570111	21,785133	2,530076	-5,352514	-0,134398	-149,386858	-152,966076	34,876840	0,594549	-3,932016	0,985505	-310,922370	-51,242180	21,785133	0,594549	-3,932016	0,985505	-310,922370	-51,242180	21,785133
11:03:24,45	0,537035	4,057994	-0,111984	0,230979	0,095998	0,000988	0,590630	-3,929147	0,986645	-2,395072	-4,736194	21,755353	2,530000	-5,351835	-0,135563	-149,412175	-152,975832	34,896965	0,590630	-3,929147	0,986645	-310,833110	-51,100641	21,755353	0,590630	-3,929147	0,986645	-310,833110	-51,100641	21,755353
11:03:24,50	0,537035	4,057994	-0,111984	0,230979	0,095998	0,000988	0,590080	-3,928742	0,985479	-2,437225	-4,781850	21,775479	2,533607	-5,353749	-0,134009	-149,392558	-152,968887	34,867308	0,590080	-3,928742	0,985479	-310,843491	-51,103108	21,775479	0,590080	-3,928742	0,985479	-310,843491	-51,103108	21,775479
11:03:24,55	0,537035	4,057994	-0,111984	0,230979	0,095998	0,000988	0,589934	-3,932823	0,987034	-2,209205	-4,775902	21,745822	2,533546	-5,353695	-0,136326	-149,409479	-152,978625	34,897649	0,589934	-3,932823	0,987034	-310,935807	-51,085735	21,745822	0,589934	-3,932823	0,987034	-310,935807	-51,085735	21,745822
11:03:24,60	0,537035	4,057994	-0,111984	0,230979	0,095998	0,000988	0,589918	-3,932743	0,984717	-2,230276	-4,786544	21,776162	2,531934	-5,350002	-0,134402	-149,347190	-152,945002	34,858423	0,589918	-3,932743	0,984717	-310,950573	-51,095083	21,776162	0,589918	-3,932743	0,984717	-310,950573	-51,095083	21,776162
11:03:24,65	0,537035	4,057994	-0,111984	0,230979	0,095998	0,000988	0,587525	-3,929500	0,986641	-2,338604	-4,873833	21,736937	2,238407	-5,114571	-0,289236	-136,270517	-138,335757	32,823611	0,587525	-3,929500	0,986641	-310,804393	-50,994544	21,736937	0,587525	-3,929500	0,986641	-310,804393	-50,994544	21,736937
11:03:24,70	0,537026	4,008314	-0,111986	0,230978	0,096000	0,001024	0,530400	-3,557584	0,831807	-2,487969	-3,824248	19,702124	2,147941	-5,044635	-0,318789	-132,659156	-133,695235	32,235629	0,530400	-3,557584	0,831807	-281,758291	-45,460618	19,702124	0,530400	-3,557584	0,831807	-281,758291	-45,460618	19,702124
11:03:24,75	0,537026	4,008314	-0,111986	0,230978	0,096000	0,001024	0,515066	-3,444270	0,802254	-2,555813	-3,814338	19,114142	2,143286	-5,043961	-0,315702	-132,627029	-133,735752	32,197502	0,515066	-3,444270	0,802254	-272,930979	-44,247005	19,114142	0,515066	-3,444270	0,802254	-272,930979	-44,247005	19,114142
11:03:24,80	0,537026	4,008314	-0,111986	0,230978	0,096000	0,001024	0,516810	-3,439901	0,805340	-2,802016	-3,675549	19,076015	2,146355	-5,045497	-0,316860	-132,577447	-133,729522	32,164283	0,516810	-3,439901	0,805340	-272,834230	-44,245150	19,076015	0,516810	-3,439901	0,805340	-272,834230	-44,245150	19,076015
11:03:24,85	0,537026	4,008314	-0,111986	0,230978	0,096000	0,001024	0,516606	-3,443327	0,804183	-2,593691	-3,646343	19,042796	2,146359	-5,038787	-0,317624	-132,523771	-133,814229	32,186705	0,516606	-3,443327	0,804183	-272,894826	-44,199915	19,042796	0,516606	-3,443327	0,804183	-272,894826	-44,199915	19,042796
11:03:24,90	0,537026	4,008314	-0,111986	0,230978	0,096000	0,001024	0,510793	-3,439975	0,803418	-2,814476	-3,859761	19,065218	2,148017	-5,045013	-0,316446	-132,591928	-133,811982	32,205504	0,510793	-3,439975	0,803418	-272,852539	-43,957042	19,065218	0,510793	-3,439975	0,803418	-272,852539	-43,957042	19,065218
11:03:24,95	0,537026	4,008314	-0,111986	0,230978	0,096000	0,001024	0,515356	-3,444524	0,804596	-2,610063	-3,682666	19,084017	2,146383	-5,041901	-0,317986	-132,526878	-133,788084	32,206717	0,515356	-3,444524	0,804596	-273,005219	-44,138095	19,084017	0,515356	-3,444524	0,804596	-273,005219	-44,138095	19,084017
11:03:25,00	0,537026	4,008314	-0,111986	0,230978	0,096000	0,001024	0,513478	-3,441553	0,803057	-2,711356	-3,735931	19,085230	2,148734	-5,042528	-0,317197	-132,529791	-133,792092	32,216142	0,513478	-3,441553	0,803057	-272,873255	-44,043944	19,085230	0,513478	-3,441553	0,803057	-272,873255	-44,043944	19,085230
11:03:25,05	0,537026	4,008314	-0,111986	0,230978	0,096000	0,001024	0,512845	-3,443903	0,803846	-2,594092	-3,769362	19,094655	2,148719	-5,047366	-0,315258	-132,551611	-133,804765	32,194679	0,512845	-3,443903	0,803846	-272,940452	-44,027690	19,094655	0,512845	-3,443903	0,803846	-272,940452	-44,027690	19,094655
11:03:25,10	0,537026	4,008314	-0,111986	0,230978	0,096000	0,001024	0,517043	-3,446309	0,805784	-2,490861	-3,563629	19,073193	2,147007	-5,041352	-0,318351	-132,513299	-133,764786	32,231961	0,517043	-3,446309	0,805784	-273,026098	-44,151495	19,073193	0,517043	-3,446309	0,805784	-273,026098	-44,151495	19,073193
11:03:25,15	0,537026	4,008314	-0,111986	0,230978	0,096000	0,001024	0,512690	-3,441819	0,802692	-2,670553	-3,776802	19,110474	1,838867	-4,827424	-0,473277	-120,582565	-118,265522	30,168789	0,512690	-3,441819	0,802692	-272,853340	-44,022949	19,110474	0,512690	-3,441819	0,802692	-272,853340	-44,022949	19,110474
11:03:25,20	0,537016	3,958182	-0,111989	0,230977	0,096002	0,001031	0,481493	-3,067998	0,647766	-2,721105	-2,816362	17,047302	1,742940	-4,762104	-0,505469	-116,851841	-113,407067	29,601074	0,481493	-3,067998	0,647766	-243,558979	-40,613547	17,047302	0,481493	-3,067998	0,647766	-243,558979	-40,613547	17,047302
11:03:25,25	0,537016	3,958182	-0,111989	0,230977	0,096002	0,001031	0,472888	-2,952263	0,615574	-2,666456	-2,462163	16,479587	1,747011	-4,759980	-0,503161	-116,864565	-113,445104	29,580220	0,472888	-2,952263	0,615574	-234,419076	-39,583835	16,479587	0,472888	-2,952263	0,615574	-234,419076	-39,583835	16,479587
11:03:25,30	0,537016	3,958182	-0,111989	0,230977	0,096002	0,001031	0,469013	-2,954726	0,617881	-2,577655	-2,655638	16,458734	1,746992	-4,762967	-0,504306	-116,860976	-113,493601	29,588570	0,469013	-2,954726	0,617881	-234,523663	-39,473162	16,458734	0,469013	-2,954726	0,617881	-234,523663	-39,473162	16,458734
11:03:25,35	0,537016	3,958182	-0,111989	0,230977	0,096002	0,001031	0,471609	-2,956203	0,616736	-2,541057	-2,493293	16,467084	1,747592	-4,761272	-0,506232	-116,842046	-113,502852	29,608987	0,471609	-2,956203	0,616736	-234,603009	-39,514596	16,467084	0,471609	-2,956203	0,616736	-234,603009	-39,514596	16,467084
11:03:25,40	0,537016	3,958182	-0,111989	0,230977	0,096002	0,001031	0,469842	-2,955876	0,614810	-2,556638	-2,564156	16,487500	1,746370	-4,759919	-0,508580	-116,852918	-113,507438	29,605525	0,469842	-2,955876	0,614810	-234,592874	-39,446753	16,487500	0,469842	-2,955876	0,614810	-234,592874	-39,446753	16,487500
11:03:25,45	0,537016	3,958182	-0,111989	0,230977	0,096002	0,001031	0,469280	-2,954141	0,612463	-2,656248	-2,600494	16,484038	1,747500	-4,764086	-0,505444	-116,883120	-113,525319	29,632002	0,469280	-2,954141	0,612463	-234,556313	-39,438985	16,484038	0,469280	-2,954141	0,612463	-234,556313	-39,438985	16,484038
11:03:25,50	0,537016	3,958182	-0,111989	0,230977	0,096002	0,001031	0,472324	-2,957203	0,615598	-2,527617	-2,459424	16,510516	1,751613	-4,761268	-0,508970	-116,858785	-113,583063	29,589570	0,472324	-2,957203	0,615598	-234,668038	-39,536866	16,510516	0,472324	-2,957203	0,615598	-234,668038	-39,536866	16,510516
11:03:25,55	0,537016	3,958182	-0,111989	0,230977	0,096002	0,001031	0,467828	-2,959356	0,612073	-2,453489	-2,643282	16,468084	1,746968	-4,761080	-0,506243	-116,852367	-113,519684	29,603636	0,467828	-2,959356	0,612073	-234,762939	-39,367768	16,468084	0,467828	-2,959356	0,612073	-234,762939	-39,367768	16,468084
11:03:25,60	0,537016	3,958182	-0,111989	0,230977	0,096002	0,001031	0,469987	-2,955239	0,614800	-2,609454	-2,557117	16,482149	1,748103	-4,762720	-0,504683	-116,865238	-113,560498	29,606309	0,469987	-2,955239	0,614800	-234,595754	-39,451127	16,482149	0,469987	-2,955239	0,614800	-234,595754	-39,451127	16,482149
11:03:25,65	0,537016	3,958182	-0,111989	0,230977	0,096002	0,001031	0,470840	-2,957042	0,616360	-2,557497	-2,503528	16,484823	1,745158	-4,761824	-0,507054	-116,860988	-113,566935	29,563520	0,470840	-2,957042	0,616360	-234,685306	-39,464458	16,484823	0,470840	-2,957042	0,616360	-234,685306	-39,464458	16,484823
11:03:25,70	0,537016	3,958182	-0,111989	0,230977	0,096002	0,001031	0,471537	-2,954044	0,613989	-2,716846	-2,460389	16,442033	1,746877	-4,760088	-0,506262	-116,875872	-113,568388	29,597615	0,471537	-2,954044	0,613989	-234,609307	-39,476028	16,442033	0,471537	-2,954044	0,613989	-234,609307	-39,476028	16,442033
11:03:25,75	0,537016	3,958182	-0,111989	0,230977	0,096002	0,001031	0,469174	-2,954665	0,614780	-2,693282	-2,595431	16,476129	1,748109	-4,763079	-0,506238	-116,843918	-113,612445	29,590785	0,469174	-2,954665	0,614780	-234,634450	-39,425571	16,476129	0,469174	-2,954665	0,614780	-234,634450	-39,425571	16,476129
11:03:25,80	0,537016	3,958182	-0,111989	0,230977	0,096002	0,001031	0,471148	-2,957227	0,614805	-2,582208	-2,443079	16,469298	1,746309	-4,759726	-0,504713	-116,874192	-113,552762	29,592266	0,471148	-2,957227	0,614805	-234,724534	-39,428181	16,469298	0,471148	-2,957227	0,614805	-234,724534	-39,428181	16,469298
11:03:25,85	0,537016	3,958182	-0,111989	0,230977	0,096002	0,001031	0,469144	-2,953991	0,616329	-2,713915	-2,603348	16,470780	1,745686	-4,762816	-0,505498	-116,893845	-113,566198	29,577414	0,469144	-2,953991	0,616329	-234,602237	-39,431134	16,470780	0,469144	-2,953991	0,616329	-234,602237	-39,431134	16,470780
11:03:25,90	0,537016	3,958182	-0,111989	0,230977	0,096002	0,001031	0,472132	-2,954997	0,615544	-2,683094	-2,458285	16,455928	1,750983	-4,763039	-0,505473	-116,889372	-113,580201	29,597167	0,472132	-2,954997	0,615544	-234,650345	-39,520611	16,455928	0,472132	-2,954997	0,615544	-234,650345	-39,520611	16,455928
11:03:25,95	0,537016	3,958182	-0,111989	0,230977	0,096002	0,001031	0,469676	-2,959696	0,615570	-2,448638	-2,575088	16,475681	1,745666	-4,760907	-0,506282	-116,890749	-113,582544	29,577616	0,469676	-2,959696	0,615570	-234,784758	-39,444669	16,475681	0,469676	-2,959696	0,615570	-234,784758	-39,444669	16,475681
11:03:26,00	0,537016	3,958182	-0,111989	0,230977	0,096002	0,001031	0,470488	-2,954025	0,614760	-2,746231	-2,532895	16,456129	1,747467	-4,758087	-0,505077	-116,855189	-113,610001	29,619973	0,470488	-2,954025	0,614760	-234,637202	-39,466203	16,456129	0,470488	-2,954025	0,614760	-234,637202	-39,466203	16,456129
11:03:26,05	0,537016	3,958182	-0,111989	0,230977	0,096002	0,001031	0,467146	-2,954175	0,615965	-2,744452	-2,662163	16,498487	1,749196	-4,762275	-0,503151	-116,896959	-113,591715	29,595268	0,467146	-2,954175	0,615965	-234,647164	-39,333112	16,498487	0,467146	-2,954175	0,615965	-234,647164	-39,333112	16,498487
11:03:26,10	0,537016	3,958182	-0,111989	0,230977	0,096002	0,001031	0,469908	-2,957767	0,617891	-2,562722	-2,563868	16,473782	1,748020	-4,763016	-0,505481	-116,888980	-113,605922	29,590991	0,469908	-2,957767	0,617891	-234,747398	-39,451616	16,473782	0,469908	-2,957767	0,617891	-234,747398	-39,451616	16,473782
11:03:26,15	0,537016	3,958182	-0,111989	0,230977	0,096002	0,001031	0,471137	-2,957119	0,615561	-2,604734	-2,485906	16,469504	1,749835	-4,760419	-0,503545	-116,877314	-113,568549	29,586743	0,471137	-2,957119	0,615561	-234,738539	-39,470192	16,469504	0,471137	-2,957119	0,615561	-234,738539	-39,470192	16,469504
11:03:26,20	0,537016	3,958182	-0,111989	0,230977	0,096002	0,001031	0,467981	-2,957392	0,617498	-2,552315	-2,658597	16,465257	1,750326	-4,763590	-0,506254	-116,908725	-113,613209	29,601434	0,467981	-2,957392	0,617498	-234,707588	-39,395143	16,465257	0,467981	-2,957392	0,617498	-234,707588	-39,395143	16,465257
11:03:26,25	0,537016	3,958182	-0,111989	0,230977	0,096002	0,001031	0,470482	-2,959403	0,614788	-2,502139	-2,533456	16,479948	1,750915	-4,764557	-0,503123	-116,918836	-113,599446	29,629103	0,470482	-2,959403	0,614788	-234,815254	-39,466274	16,479948	0,470482	-2,959403	0,614788	-234,815254	-39,466274	16,479948
11:03:26,30	0,537016	3,958182	-0,111989	0,230977	0,096002	0,001031	0,471025	-2,960396	0,617919	-2,443612	-2,520861	16,507617	1,748580	-4,761638	-0,506637	-116,905776	-113,569696	29,622399	0,471025	-2,960396	0,617919	-234,834718	-39,496298	16,507617	0,471025	-2,960396	0,617919	-234,834718	-39,496298	16,507617
11:03:26,35	0,537016	3,958182	-0,111989	0,230977	0,096002	0,001031	0,469664	-2,956914	0,614406	-2,592379	-2,595163	16,500912	1,746857	-4,764453	-0,503531	-116,889743	-113,603742	29,594313	0,469664	-2,956914	0,614406	-234,710153	-39,463814	16,500912	0,469664	-2,956914	0,614406	-234,710153	-39,463814	16,500912
11:03:26,40	0,537016	3,958182	-0,111989	0,230977	0,096002	0,001031	0,472963	-2,956830	0,617511	-2,618230	-2,392701	16,472826	1,748579	-4,762646	-0,505832	-116,893145	-113,611748	29,644508	0,472963	-2,956830	0,617511	-234,729388	-39,520334	16,472826	0,472963	-2,956830	0,617511	-234,729388	-39,520334	16,472826
11:03:26,45	0,537016	3,958182	-0,111989	0,230977	0,096002	0,001031	0,470538	-2,957417	0,615210	-2,596324	-2,517746	16,523022	1,748528	-4,760586	-0,506274	-116,917680	-113,605449	29,601922	0,470538	-2,957417	0,615210	-234,753586	-39,455014	16,523022	0,470538	-2,957417	0,615210	-234,753586	-39,455014	16,523022
11:03:26,50	0,537016	3,958182	-0,111989	0,230977	0,096002	0,001031	0,468779	-2,956344	0,614769	-2,658974	-2,633647	16,480435	1,749766	-4,761936	-0,503535	-116,901122	-113,597611	29,605195	0,468779	-2,956344	0,614769	-234,731942	-39,432779	16,480435	0,468779	-2,956344	0,614769	-234,731942	-39,432779	16,480435
11:03:26,55	0,537016	3,958182	-0,111989	0,230977	0,096002	0,001031	0,468393	-2,958095	0,617086	-2,604009	-2,661594	16,468931	1,750238	-4,761127	-0,503957	-116,942567	-113,632748	29,590418	0,468393	-2,958095	0,617086	-234,814428	-39,430468	16,468931	0,468393	-2,958095	0,617086	-234,814428	-39,430468	16,468931
11:03:26,60	0,537016	3,958182	-0,111989	0,230977	0,096002	0,001031	0,468393	-2,958095	0,617086	-2,604009	-2,661594	16,468931	1,750271	-4,764318	-0,505055	-116,929103	-113,622770	29,653786	0,468393	-2,958095	0,617086	-234,814428	-39,430468	16,468931	0,468393	-2,958095	0,617086	-234,814428	-39,430468	16,468931
11:03:26,65	0,537016	3,958182	-0,111989	0,230977	0,096002	0,001031	0,471140	-2,959719	0,615988	-2,504177	-2,512097	16,532300	1,752074	-4,762865	-0,505488	-116,905146	-113,653613	29,585511	0,471140	-2,959719	0,615988	-234,842097	-39,496582	16,532300	0,471140	-2,959719	0,615988	-234,842097	-39,496582	16,532300
11:03:26,70	0,537016	3,958182	-0,111989	0,230977	0,096002	0,001031	0,468980	-2,960554	0,615555	-2,475494	-2,588259	16,464024	1,750323	-4,761537	-0,504699	-116,910744	-113,600285	29,615762	0,468980	-2,960554	0,615555	-234,878955	-39,403168	16,464024	0,468980	-2,960554	0,615555	-234,878955	-39,403168	16,464024
11:03:26,75	0,537016	3,958182	-0,111989	0,230977	0,096002	0,001031	0,468706	-2,958373	0,616344	-2,545484	-2,634008	16,494275	1,748495	-4,762841	-0,505481	-116,927773	-113,637706	29,614705	0,468706	-2,958373	0,616344	-234,777793	-39,427424	16,494275	0,468706	-2,958373	0,616344	-234,777793	-39,427424	16,494275
11:03:26,80	0,537016	3,958182	-0,111989	0,230977	0,096002	0,001031	0,470749	-2,957443	0,615561	-2,634805	-2,523818	16,493218	1,748578	-4,760286	-0,505090	-116,882010	-113,644363	29,604486	0,470749	-2,957443	0,615561	-234,794050	-39,477597	16,493218	0,470749	-2,957443	0,615561	-234,794050	-39,477597	16,493218
11:03:26,85	0,537016	3,958182	-0,111989	0,230977	0,096002	0,001031	0,468494	-2,956236	0,615952	-2,680407	-2,598093	16,483000	1,749079	-4,764260	-0,505461	-116,940179	-113,611033	29,639791	0,468494	-2,956236	0,615952	-234,744970	-39,374892	16,483000	0,468494	-2,956236	0,615952	-234,744970	-39,374892	16,483000
11:03:26,91	0,537016	3,958182	-0,111989	0,230977	0,096002	0,001031	0,471686	-2,958658	0,615581	-2,554707	-2,499188	16,518304	1,749779	-4,762029	-0,503918	-116,890148	-113,610594	29,604888	0,471686	-2,958658	0,615581	-234,809361	-39,526501	16,518304	0,471686	-2,958658	0,615581	-234,809361	-39,526501	16,518304
11:03:26,96	0,537016	3,958182	-0,111989	0,230977	0,096002	0,001031	0,469403	-2,958148	0,617124	-2,555835	-2,574749	16,483401	1,750237	-4,764296	-0,506650	-116,945933	-113,626120	29,611214	0,469403	-2,958148	0,617124	-234,770449	-39,422917	16,483401	0,469403	-2,958148	0,617124	-234,770449	-39,422917	16,483401
11:03:27,01	0,537016	3,958182	-0,111989	0,230977	0,096002	0,001031	0,471138	-2,959678	0,614393	-2,517601	-2,525102	16,489727	1,736462	-4,748973	-0,511248	-116,396960	-113,043210	29,481580	0,471138	-2,959678	0,614393	-234,852339	-39,509429	16,489727	0,471138	-2,959678	0,614393	-234,852339	-39,509429	16,489727
11:03:27,06	0,537016	3,958182	-0,111989	0,230977	0,096002	0,001031	0,464755	-2,940088	0,609794	-2,757014	-2,673040	16,360093	1,432412	-4,529263	-0,651191	-103,963303	-97,492435	27,417027	0,464755	-2,940088	0,609794	-233,553885	-39,156316	16,360093	0,464755	-2,940088	0,609794	-233,553885	-39,156316	16,360093
11:03:27,11	0,537005	3,908051	-0,111977	0,230976	0,096004	0,000996	0,426506	-2,566918	0,469851	-2,477654	-1,669522	14,295541	1,367007	-4,486342	-0,667665	-101,466456	-94,130455	27,116534	0,426506	-2,566918	0,469851	-203,980698	-35,150244	14,295541	0,426506	-2,566918	0,469851	-203,980698	-35,150244	14,295541
11:03:27,16	0,537005	3,908051	-0,111977	0,230976	0,096004	0,000996	0,422038	-2,488814	0,453377	-2,379058	-1,420539	13,995048	1,370454	-4,486091	-0,668805	-101,470772	-94,214401	27,149132	0,422038	-2,488814	0,453377	-197,750971	-34,550489	13,995048	0,422038	-2,488814	0,453377	-197,750971	-34,550489	13,995048
11:03:27,21	0,537005	3,908051	-0,111977	0,230976	0,096004	0,000996	0,420096	-2,491674	0,452238	-2,305196	-1,483251	14,027646	1,369267	-4,486429	-0,666510	-101,477523	-94,238297	27,103178	0,420096	-2,491674	0,452238	-197,901618	-34,460808	14,027646	0,420096	-2,491674	0,452238	-197,901618	-34,460808	14,027646
11:03:27,27	0,537005	3,908051	-0,111977	0,230976	0,096004	0,000996	0,420983	-2,490815	0,454532	-2,373935	-1,431044	13,981692	1,367951	-4,489504	-0,664577	-101,536496	-94,284642	27,110130	0,420983	-2,490815	0,454532	-197,902924	-34,478203	13,981692	0,420983	-2,490815	0,454532	-197,902924	-34,478203	13,981692
11:03:27,32	0,537005	3,908051	-0,111977	0,230976	0,096004	0,000996	0,424304	-2,491213	0,456466	-2,422857	-1,286253	13,988644	1,367936	-4,486830	-0,664584	-101,535654	-94,284785	27,115361	0,424304	-2,491213	0,456466	-197,983095	-34,594109	13,988644	0,424304	-2,491213	0,456466	-197,983095	-34,594109	13,988644
11:03:27,37	0,537005	3,908051	-0,111977	0,230976	0,096004	0,000996	0,421996	-2,489863	0,456458	-2,492748	-1,405479	13,993874	1,369104	-4,488914	-0,666092	-101,528249	-94,312626	27,158809	0,421996	-2,489863	0,456458	-197,947029	-34,532141	13,993874	0,421996	-2,489863	0,456458	-197,947029	-34,532141	13,993874
11:03:27,42	0,537005	3,908051	-0,111977	0,230976	0,096004	0,000996	0,423216	-2,491916	0,454951	-2,406417	-1,321666	14,037323	1,369610	-4,484763	-0,664617	-101,559958	-94,331768	27,095341	0,423216	-2,491916	0,454951	-198,021834	-34,544158	14,037323	0,423216	-2,491916	0,454951	-198,021834	-34,544158	14,037323
11:03:27,47	0,537005	3,908051	-0,111977	0,230976	0,096004	0,000996	0,419369	-2,490279	0,456425	-2,523972	-1,539618	13,973854	1,370177	-4,486950	-0,666504	-101,564598	-94,330987	27,159322	0,419369	-2,490279	0,456425	-198,010886	-34,460094	13,973854	0,419369	-2,490279	0,456425	-198,010886	-34,460094	13,973854
11:03:27,52	0,537005	3,908051	-0,111977	0,230976	0,096004	0,000996	0,420979	-2,491864	0,454539	-2,443210	-1,460329	14,037836	1,353222	-4,467207	-0,679127	-100,628539	-93,525933	27,008744	0,420979	-2,491864	0,454539	-198,054525	-34,507155	14,037836	0,420979	-2,491864	0,454539	-198,054525	-34,507155	14,037836
11:03:27,57	0,537005	3,908051	-0,111977	0,230976	0,096004	0,000996	0,412359	-2,467309	0,441915	-2,554837	-1,500429	13,887258	1,058231	-4,256088	-0,802668	-89,069847	-78,458548	24,995842	0,412359	-2,467309	0,441915	-196,238593	-33,870610	13,887258	0,412359	-2,467309	0,441915	-196,238593	-33,870610	13,887258
11:03:27,62	0,536977	3,857999	-0,111974	0,230994	0,095974	0,001018	0,377020	-2,106280	0,318375	-2,500268	-0,861642	11,874355	1,010614	-4,234081	-0,811532	-87,326184	-76,102357	24,777651	0,377020	-2,106280	0,318375	-167,843247	-30,457698	11,874355	0,377020	-2,106280	0,318375	-167,843247	-30,457698	11,874355
11:03:27,67	0,536977	3,857999	-0,111974	0,230994	0,095974	0,001018	0,381770	-2,054039	0,309511	-2,304459	-0,282691	11,656165	1,017957	-4,235211	-0,811170	-87,421361	-76,259822	24,779312	0,381770	-2,054039	0,309511	-163,546503	-30,251609	11,656165	0,381770	-2,054039	0,309511	-163,546503	-30,251609	11,656165
11:03:27,72	0,536977	3,857999	-0,111974	0,230994	0,095974	0,001018	0,379076	-2,060963	0,309873	-2,128337	-0,426429	11,657825	1,019577	-4,236022	-0,809993	-87,464394	-76,335706	24,810683	0,379076	-2,060963	0,309873	-163,913962	-30,183933	11,657825	0,379076	-2,060963	0,309873	-163,913962	-30,183933	11,657825
11:03:27,77	0,536977	3,857999	-0,111974	0,230994	0,095974	0,001018	0,378970	-2,062772	0,311049	-2,121545	-0,431303	11,689197	1,015453	-4,235959	-0,808438	-87,463847	-76,343108	24,818481	0,378970	-2,062772	0,311049	-164,049113	-30,180430	11,689197	0,378970	-2,062772	0,311049	-164,049113	-30,180430	11,689197
11:03:27,82	0,536977	3,857999	-0,111974	0,230994	0,095974	0,001018	0,380977	-2,059168	0,312604	-2,315060	-0,322771	11,696995	1,019998	-4,235278	-0,809588	-87,517586	-76,383667	24,867772	0,380977	-2,059168	0,312604	-163,959760	-30,229438	11,696995	0,380977	-2,059168	0,312604	-163,959760	-30,229438	11,696995
11:03:27,87	0,536977	3,857999	-0,111974	0,230994	0,095974	0,001018	0,378114	-2,062765	0,311454	-2,190036	-0,497866	11,746286	1,022296	-4,234314	-0,810372	-87,518570	-76,449452	24,861846	0,378114	-2,062765	0,311454	-164,117061	-30,179849	11,746286	0,378114	-2,062765	0,311454	-164,117061	-30,179849	11,746286
11:03:27,92	0,536977	3,857999	-0,111974	0,230994	0,095974	0,001018	0,376131	-2,064272	0,310671	-2,169098	-0,568981	11,740360	1,021726	-4,236272	-0,809210	-87,510179	-76,475896	24,840437	0,376131	-2,064272	0,310671	-164,214479	-30,095239	11,740360	0,376131	-2,064272	0,310671	-164,214479	-30,095239	11,740360
11:03:27,97	0,536977	3,857999	-0,111974	0,230994	0,095974	0,001018	0,378111	-2,064758	0,311833	-2,162552	-0,445517	11,718950	1,021570	-4,233569	-0,810787	-87,565947	-76,489005	24,861304	0,378111	-2,064758	0,311833	-164,246053	-30,127229	11,718950	0,378111	-2,064758	0,311833	-164,246053	-30,127229	11,718950
11:03:28,02	0,536977	3,857999	-0,111974	0,230994	0,095974	0,001018	0,375848	-2,063271	0,310256	-2,279121	-0,604932	11,739818	1,025747	-4,236730	-0,807674	-87,551779	-76,510536	24,829757	0,375848	-2,063271	0,310256	-164,245881	-30,109002	11,739818	0,375848	-2,063271	0,310256	-164,245881	-30,109002	11,739818
11:03:28,07	0,536977	3,857999	-0,111974	0,230994	0,095974	0,001018	0,376497	-2,068469	0,313368	-2,020398	-0,548128	11,708271	1,023857	-4,235484	-0,807720	-87,590994	-76,561084	24,804201	0,376497	-2,068469	0,313368	-164,395184	-30,103176	11,708271	0,376497	-2,068469	0,313368	-164,395184	-30,103176	11,708271
11:03:28,12	0,536977	3,857999	-0,111974	0,230994	0,095974	0,001018	0,376364	-2,066209	0,313323	-2,201275	-0,563778	11,682714	1,025075	-4,236650	-0,810008	-87,568273	-76,556586	24,839457	0,376364	-2,066209	0,313323	-164,398691	-30,108315	11,682714	0,376364	-2,066209	0,313323	-164,398691	-30,108315	11,682714
11:03:28,17	0,536977	3,857999	-0,111974	0,230994	0,095974	0,001018	0,376764	-2,067847	0,311034	-2,100862	-0,525541	11,717971	1,022758	-4,237430	-0,810017	-87,554678	-76,555743	24,819453	0,376764	-2,067847	0,311034	-164,426833	-30,101492	11,717971	0,376764	-2,067847	0,311034	-164,426833	-30,101492	11,717971
11:03:28,22	0,536977	3,857999	-0,111974	0,230994	0,095974	0,001018	0,378598	-2,066230	0,311026	-2,177386	-0,418797	11,697967	1,020328	-4,236819	-0,808446	-87,585913	-76,551564	24,867075	0,378598	-2,066230	0,311026	-164,376472	-30,138752	11,697967	0,378598	-2,066230	0,311026	-164,376472	-30,138752	11,697967
11:03:28,27	0,536977	3,857999	-0,111974	0,230994	0,095974	0,001018	0,379283	-2,063821	0,312596	-2,314689	-0,412303	11,745588	1,022637	-4,235265	-0,806172	-87,624160	-76,523301	24,819167	0,379283	-2,063821	0,312596	-164,324612	-30,186052	11,745588	0,379283	-2,063821	0,312596	-164,324612	-30,186052	11,745588
11:03:28,32	0,536977	3,857999	-0,111974	0,230994	0,095974	0,001018	0,376784	-2,065044	0,314871	-2,245748	-0,589550	11,697681	1,020920	-4,237868	-0,807289	-87,590593	-76,554138	24,851747	0,376784	-2,065044	0,314871	-164,351664	-30,167060	11,697681	0,376784	-2,065044	0,314871	-164,351664	-30,167060	11,697681
11:03:28,37	0,536977	3,857999	-0,111974	0,230994	0,095974	0,001018	0,379896	-2,064858	0,313754	-2,265331	-0,383216	11,730261	1,021427	-4,238222	-0,809250	-87,620533	-76,573030	24,842988	0,379896	-2,064858	0,313754	-164,356663	-30,205050	11,730261	0,379896	-2,064858	0,313754	-164,356663	-30,205050	11,730261
11:03:28,42	0,536977	3,857999	-0,111974	0,230994	0,095974	0,001018	0,379949	-2,065474	0,311792	-2,264628	-0,396946	11,721502	1,024367	-4,234730	-0,808449	-87,598898	-76,609071	24,876066	0,379949	-2,065474	0,311792	-164,404319	-30,222937	11,721502	0,379949	-2,065474	0,311792	-164,404319	-30,222937	11,721502
11:03:28,47	0,536977	3,857999	-0,111974	0,230994	0,095974	0,001018	0,375455	-2,066274	0,312594	-2,243431	-0,593859	11,754579	1,023114	-4,240222	-0,809995	-87,635174	-76,635929	24,880333	0,375455	-2,066274	0,312594	-164,445910	-30,067097	11,754579	0,375455	-2,066274	0,312594	-164,445910	-30,067097	11,754579
11:03:28,52	0,536977	3,857999	-0,111974	0,230994	0,095974	0,001018	0,380838	-2,067935	0,311048	-2,198440	-0,331962	11,758847	1,023799	-4,235679	-0,808092	-87,603138	-76,593463	24,832547	0,380838	-2,067935	0,311048	-164,531333	-30,227717	11,758847	0,380838	-2,067935	0,311048	-164,531333	-30,227717	11,758847
11:03:28,57	0,536977	3,857999	-0,111974	0,230994	0,095974	0,001018	0,376561	-2,066256	0,312951	-2,232940	-0,547812	11,711060	1,021948	-4,238909	-0,807299	-87,640380	-76,617705	24,859942	0,376561	-2,066256	0,312951	-164,434051	-30,107888	11,711060	0,376561	-2,066256	0,312951	-164,434051	-30,107888	11,711060
11:03:28,62	0,536977	3,857999	-0,111974	0,230994	0,095974	0,001018	0,380284	-2,066268	0,313743	-2,271929	-0,374370	11,738456	1,023091	-4,234687	-0,808096	-87,649662	-76,600539	24,861897	0,380284	-2,066268	0,313743	-164,473986	-30,226668	11,738456	0,380284	-2,066268	0,313743	-164,473986	-30,226668	11,738456
11:03:28,67	0,536977	3,857999	-0,111974	0,230994	0,095974	0,001018	0,376056	-2,065147	0,312946	-2,319984	-0,610867	11,740410	1,023747	-4,237260	-0,807677	-87,615887	-76,628979	24,864960	0,376056	-2,065147	0,312946	-164,434060	-30,131238	11,740410	0,376056	-2,065147	0,312946	-164,434060	-30,131238	11,740410
11:03:28,72	0,536977	3,857999	-0,111974	0,230994	0,095974	0,001018	0,377956	-2,067002	0,313365	-2,231306	-0,468557	11,743474	1,022573	-4,238466	-0,808450	-87,621514	-76,610664	24,870538	0,377956	-2,067002	0,313365	-164,490940	-30,138138	11,743474	0,377956	-2,067002	0,313365	-164,490940	-30,138138	11,743474
11:03:28,77	0,536977	3,857999	-0,111974	0,230994	0,095974	0,001018	0,379588	-2,066588	0,312593	-2,239778	-0,397739	11,749052	1,021247	-4,238633	-0,808855	-87,678822	-76,637766	24,884787	0,379588	-2,066588	0,312593	-164,466925	-30,195408	11,749052	0,379588	-2,066588	0,312593	-164,466925	-30,195408	11,749052
11:03:28,82	0,536977	3,857999	-0,111974	0,230994	0,095974	0,001018	0,380395	-2,065523	0,312188	-2,347269	-0,391845	11,763301	1,021917	-4,238248	-0,808079	-87,648722	-76,624237	24,865231	0,380395	-2,065523	0,312188	-164,490835	-30,252878	11,763301	0,380395	-2,065523	0,312188	-164,490835	-30,252878	11,763301
11:03:28,87	0,536977	3,857999	-0,111974	0,230994	0,095974	0,001018	0,379727	-2,065911	0,312963	-2,300345	-0,407287	11,743745	1,026540	-4,239600	-0,805375	-87,694461	-76,641977	24,854396	0,379727	-2,065911	0,312963	-164,474342	-30,215867	11,743745	0,379727	-2,065911	0,312963	-164,474342	-30,215867	11,743745
11:03:28,92	0,536977	3,857999	-0,111974	0,230994	0,095974	0,001018	0,378586	-2,070591	0,315667	-2,095231	-0,497350	11,732910	1,025915	-4,238858	-0,808049	-87,679752	-76,691251	24,912437	0,378586	-2,070591	0,315667	-164,636587	-30,216378	11,732910	0,378586	-2,070591	0,315667	-164,636587	-30,216378	11,732910
11:03:28,97	0,536977	3,857999	-0,111974	0,230994	0,095974	0,001018	0,378257	-2,069678	0,312993	-2,177986	-0,477125	11,790951	1,024170	-4,239951	-0,806928	-87,684463	-76,683328	24,853452	0,378257	-2,069678	0,312993	-164,647731	-30,170262	11,790951	0,378257	-2,069678	0,312993	-164,647731	-30,170262	11,790951
11:03:29,02	0,536977	3,857999	-0,111974	0,230994	0,095974	0,001018	0,380075	-2,068713	0,314115	-2,223670	-0,390599	11,731965	1,024218	-4,237550	-0,807720	-87,673829	-76,631619	24,841310	0,380075	-2,068713	0,314115	-164,617647	-30,226497	11,731965	0,380075	-2,068713	0,314115	-164,617647	-30,226497	11,731965
11:03:29,07	0,536977	3,857999	-0,111974	0,230994	0,095974	0,001018	0,377972	-2,067554	0,313323	-2,233821	-0,516595	11,719824	1,022980	-4,240034	-0,806943	-87,690393	-76,687792	24,838626	0,377972	-2,067554	0,313323	-164,536844	-30,187415	11,719824	0,377972	-2,067554	0,313323	-164,536844	-30,187415	11,719824
11:03:29,12	0,536977	3,857999	-0,111974	0,230994	0,095974	0,001018	0,380742	-2,067724	0,314100	-2,281919	-0,358807	11,717139	1,025940	-4,240792	-0,809263	-87,682789	-76,681561	24,840558	0,380742	-2,067724	0,314100	-164,598274	-30,247082	11,717139	0,380742	-2,067724	0,314100	-164,598274	-30,247082	11,717139
11:03:29,17	0,536977	3,857999	-0,111974	0,230994	0,095974	0,001018	0,379918	-2,070667	0,311780	-2,119690	-0,398189	11,719071	1,028858	-4,238760	-0,807731	-87,707772	-76,642956	24,832234	0,379918	-2,070667	0,311780	-164,667064	-30,221773	11,719071	0,379918	-2,070667	0,311780	-164,667064	-30,221773	11,719071
11:03:29,22	0,536977	3,857999	-0,111974	0,230994	0,095974	0,001018	0,376700	-2,072179	0,313312	-2,020156	-0,606484	11,710748	1,022580	-4,234027	-0,808818	-87,589859	-76,643315	24,903967	0,376700	-2,072179	0,313312	-164,686173	-30,177425	11,710748	0,376700	-2,072179	0,313312	-164,686173	-30,177425	11,710748
11:03:29,27	0,536977	3,857999	-0,111974	0,230994	0,095974	0,001018	0,375739	-2,064375	0,312225	-2,367308	-0,554133	11,782480	0,734034	-4,042193	-0,928680	-76,843849	-61,792843	22,985386	0,375739	-2,064375	0,312225	-164,420727	-30,049677	11,782480	0,375739	-2,064375	0,312225	-164,420727	-30,049677	11,782480
11:03:29,32	0,537015	3,807987	-0,111981	0,230984	0,095993	0,001010	0,353880	-1,718570	0,192363	-2,115284	0,190229	9,863900	0,689310	-4,016965	-0,942637	-75,079463	-59,531353	22,714729	0,353880	-1,718570	0,192363	-137,023009	-27,589313	9,863900	0,353880	-1,718570	0,192363	-137,023009	-27,589313	9,863900
11:03:29,37	0,537015	3,807987	-0,111981	0,230984	0,095993	0,001010	0,354394	-1,667224	0,178406	-1,944574	0,614236	9,593243	0,699447	-4,013670	-0,942631	-75,188200	-59,792973	22,787226	0,354394	-1,667224	0,178406	-132,821641	-27,205687	9,593243	0,354394	-1,667224	0,178406	-132,821641	-27,205687	9,593243
11:03:29,42	0,537015	3,807987	-0,111981	0,230984	0,095993	0,001010	0,346472	-1,674354	0,178412	-1,854719	0,238920	9,665740	0,697524	-4,019507	-0,942258	-75,242387	-59,898226	22,768451	0,346472	-1,674354	0,178412	-133,291541	-26,959106	9,665740	0,346472	-1,674354	0,178412	-133,291541	-26,959106	9,665740
11:03:29,47	0,537015	3,807987	-0,111981	0,230984	0,095993	0,001010	0,352489	-1,675608	0,178785	-1,907780	0,557517	9,646964	0,701489	-4,019210	-0,938379	-75,285743	-60,000917	22,778511	0,352489	-1,675608	0,178785	-133,443006	-27,112865	9,646964	0,352489	-1,675608	0,178785	-133,443006	-27,112865	9,646964
11:03:29,52	0,537015	3,807987	-0,111981	0,230984	0,095993	0,001010	0,350249	-1,678893	0,182664	-1,847558	0,454823	9,657025	0,699744	-4,021055	-0,939501	-75,265805	-60,022053	22,816498	0,350249	-1,678893	0,182664	-133,640676	-27,039701	9,657025	0,350249	-1,678893	0,182664	-133,640676	-27,039701	9,657025
11:03:29,57	0,537015	3,807987	-0,111981	0,230984	0,095993	0,001010	0,352719	-1,678305	0,181542	-1,886489	0,611109	9,695012	0,704225	-4,016649	-0,941371	-75,271102	-60,080138	22,805145	0,352719	-1,678305	0,181542	-133,633419	-27,077327	9,695012	0,352719	-1,678305	0,181542	-133,633419	-27,077327	9,695012
11:03:29,62	0,537015	3,807987	-0,111981	0,230984	0,095993	0,001010	0,346663	-1,679982	0,179671	-1,852203	0,320667	9,683659	0,701327	-4,015742	-0,941492	-75,309296	-60,095191	22,807186	0,346663	-1,679982	0,179671	-133,730828	-26,892394	9,683659	0,346663	-1,679982	0,179671	-133,730828	-26,892394	9,683659
11:03:29,67	0,537015	3,807987	-0,111981	0,230984	0,095993	0,001010	0,347326	-1,677020	0,179550	-2,038408	0,329590	9,685699	0,705372	-4,020927	-0,939905	-75,344177	-60,139234	22,834168	0,347326	-1,677020	0,179550	-133,684444	-26,935513	9,685699	0,347326	-1,677020	0,179550	-133,684444	-26,935513	9,685699
11:03:29,72	0,537015	3,807987	-0,111981	0,230984	0,095993	0,001010	0,344608	-1,667526	0,173022	-2,166054	0,339967	9,655270	0,694464	-4,008641	-0,948020	-74,994882	-59,854048	22,776757	0,344608	-1,667526	0,173022	-133,066810	-26,711765	9,655270	0,344608	-1,667526	0,173022	-133,066810	-26,711765	9,655270
11:03:29,77	0,537015	3,807987	-0,111981	0,230984	0,095993	0,001010	0,344608	-1,667526	0,173022	-2,166054	0,339967	9,655270	0,480375	-3,858614	-1,055325	-66,287401	-48,506388	21,342521	0,344608	-1,667526	0,173022	-133,066810	-26,711765	9,655270	0,344608	-1,667526	0,173022	-133,066810	-26,711765	9,655270
11:03:29,82	0,536997	3,757992	-0,111981	0,230983	0,095985	0,000975	0,321726	-1,407106	0,065717	-1,526793	1,017150	8,221035	0,457602	-3,827751	-1,055583	-64,616247	-47,314021	21,238366	0,321726	-1,407106	0,065717	-111,984584	-24,238316	8,221035	0,321726	-1,407106	0,065717	-111,984584	-24,238316	8,221035
11:03:29,87	0,536997	3,757992	-0,111981	0,230983	0,095985	0,000975	0,306384	-1,371952	0,065460	-1,486601	1,070440	8,116879	0,466559	-3,834437	-1,052890	-64,747005	-47,634718	21,223509	0,306384	-1,371952	0,065460	-109,184808	-22,980673	8,116879	0,306384	-1,371952	0,065460	-109,184808	-22,980673	8,116879
11:03:29,92	0,536997	3,757992	-0,111981	0,230983	0,095985	0,000975	0,307695	-1,383052	0,068152	-1,252515	1,185752	8,102023	0,465702	-3,836185	-1,052464	-64,799322	-47,832903	21,294554	0,307695	-1,383052	0,068152	-109,822067	-22,968322	8,102023	0,307695	-1,383052	0,068152	-109,822067	-22,968322	8,102023
11:03:29,97	0,536997	3,757992	-0,111981	0,230983	0,095985	0,000975	0,309638	-1,383183	0,068578	-1,443450	1,340567	8,173068	0,468988	-3,837819	-1,051717	-64,897169	-47,900484	21,298111	0,309638	-1,383183	0,068578	-110,023353	-22,966023	8,173068	0,309638	-1,383183	0,068578	-110,023353	-22,966023	8,173068
11:03:30,02	0,536997	3,757992	-0,111981	0,230983	0,095985	0,000975	0,309410	-1,386846	0,069325	-1,360465	1,277748	8,176625	0,475376	-3,835361	-1,049380	-64,902538	-47,997704	21,309634	0,309410	-1,386846	0,069325	-110,227851	-23,010921	8,176625	0,309410	-1,386846	0,069325	-110,227851	-23,010921	8,176625
11:03:30,07	0,536997	3,757992	-0,111981	0,230983	0,095985	0,000975	0,304088	-1,391149	0,071662	-1,223557	1,044961	8,188148	0,472350	-3,837464	-1,050145	-64,923159	-48,049214	21,332052	0,304088	-1,391149	0,071662	-110,428776	-22,825927	8,188148	0,304088	-1,391149	0,071662	-110,428776	-22,825927	8,188148
11:03:30,12	0,536997	3,757992	-0,111981	0,230983	0,095985	0,000975	0,307422	-1,389581	0,070898	-1,360050	1,226224	8,210566	0,475284	-3,835841	-1,049377	-64,921364	-48,065754	21,322094	0,307422	-1,389581	0,070898	-110,442126	-22,906380	8,210566	0,307422	-1,389581	0,070898	-110,442126	-22,906380	8,210566
11:03:30,17	0,536997	3,757992	-0,111981	0,230983	0,095985	0,000975	0,304550	-1,391310	0,071665	-1,283568	1,086696	8,200608	0,473973	-3,836785	-1,049815	-64,976328	-48,102623	21,287462	0,304550	-1,391310	0,071665	-110,501370	-22,820442	8,200608	0,304550	-1,391310	0,071665	-110,501370	-22,820442	8,200608
11:03:30,22	0,536997	3,757992	-0,111981	0,230983	0,095985	0,000975	0,306022	-1,390646	0,071228	-1,377488	1,134100	8,165976	0,475109	-3,838492	-1,048242	-64,983827	-48,153141	21,304287	0,306022	-1,390646	0,071228	-110,543196	-22,888629	8,165976	0,306022	-1,390646	0,071228	-110,543196	-22,888629	8,165976
11:03:30,27	0,536997	3,757992	-0,111981	0,230983	0,095985	0,000975	0,306933	-1,392483	0,072801	-1,329443	1,200227	8,182801	0,475133	-3,839810	-1,049793	-64,972862	-48,156372	21,295133	0,306933	-1,392483	0,072801	-110,639386	-22,894001	8,182801	0,306933	-1,392483	0,072801	-110,639386	-22,894001	8,182801
11:03:30,32	0,536997	3,757992	-0,111981	0,230983	0,095985	0,000975	0,308062	-1,393163	0,071250	-1,291398	1,270035	8,173647	0,474406	-3,838382	-1,048219	-65,017267	-48,189323	21,356649	0,308062	-1,393163	0,071250	-110,654722	-22,912804	8,173647	0,308062	-1,393163	0,071250	-110,654722	-22,912804	8,173647
11:03:30,37	0,536997	3,757992	-0,111981	0,230983	0,095985	0,000975	0,307188	-1,391820	0,072824	-1,411985	1,202643	8,235163	0,476254	-3,837397	-1,044722	-64,990000	-48,177788	21,340541	0,307188	-1,391820	0,072824	-110,669864	-22,911640	8,235163	0,307188	-1,391820	0,072824	-110,669864	-22,911640	8,235163
11:03:30,42	0,536997	3,757992	-0,111981	0,230983	0,095985	0,000975	0,305412	-1,392928	0,076321	-1,330768	1,128120	8,219054	0,477448	-3,838314	-1,044736	-64,976894	-48,212272	21,305465	0,305412	-1,392928	0,076321	-110,675593	-22,846720	8,219054	0,305412	-1,392928	0,076321	-110,675593	-22,846720	8,219054
11:03:30,47	0,536997	3,757992	-0,111981	0,230983	0,095985	0,000975	0,305608	-1,394420	0,076306	-1,276462	1,166915	8,183978	0,476294	-3,838360	-1,045521	-64,965709	-48,213522	21,291046	0,305608	-1,394420	0,076306	-110,738458	-22,823328	8,183978	0,305608	-1,394420	0,076306	-110,738458	-22,823328	8,183978
11:03:30,52	0,536997	3,757992	-0,111981	0,230983	0,095985	0,000975	0,306225	-1,393444	0,075522	-1,322737	1,209321	8,169559	0,477334	-3,841363	-1,044348	-65,018821	-48,267193	21,313118	0,306225	-1,393444	0,075522	-110,708067	-22,829373	8,169559	0,306225	-1,393444	0,075522	-110,708067	-22,829373	8,169559
11:03:30,57	0,536997	3,757992	-0,111981	0,230983	0,095985	0,000975	0,308307	-1,395846	0,076695	-1,270836	1,298379	8,191632	0,479075	-3,834741	-1,045530	-65,017255	-48,246315	21,325464	0,308307	-1,395846	0,076695	-110,844774	-22,903684	8,191632	0,308307	-1,395846	0,076695	-110,844774	-22,903684	8,191632
11:03:30,62	0,536997	3,757992	-0,111981	0,230983	0,095985	0,000975	0,301701	-1,394043	0,075512	-1,345760	0,945811	8,203978	0,476074	-3,837955	-1,043571	-65,048741	-48,255517	21,352376	0,301701	-1,394043	0,075512	-110,778115	-22,737721	8,203978	0,301701	-1,394043	0,075512	-110,778115	-22,737721	8,203978
11:03:30,67	0,536997	3,757992	-0,111981	0,230983	0,095985	0,000975	0,305985	-1,393051	0,077471	-1,421025	1,145910	8,230890	0,476661	-3,836314	-1,046698	-65,035582	-48,274594	21,329652	0,305985	-1,393051	0,077471	-110,775555	-22,873913	8,230890	0,305985	-1,393051	0,077471	-110,775555	-22,873913	8,230890
11:03:30,73	0,536997	3,757992	-0,111981	0,230983	0,095985	0,000975	0,304270	-1,392739	0,074344	-1,447228	1,077667	8,208165	0,480765	-3,839363	-1,044343	-65,049451	-48,292824	21,342570	0,304270	-1,392739	0,074344	-110,777210	-22,807532	8,208165	0,304270	-1,392739	0,074344	-110,777210	-22,807532	8,208165
11:03:30,77	0,536997	3,757992	-0,111981	0,230983	0,095985	0,000975	0,308584	-1,397205	0,075532	-1,268676	1,301844	8,215332	0,478372	-3,842283	-1,045510	-65,062554	-48,321045	21,336819	0,308584	-1,397205	0,075532	-110,949290	-22,921977	8,215332	0,308584	-1,397205	0,075532	-110,949290	-22,921977	8,215332
11:03:30,82	0,536997	3,757992	-0,111981	0,230983	0,095985	0,000975	0,305781	-1,397616	0,076689	-1,260382	1,168965	8,209801	0,480130	-3,840062	-1,044354	-65,057971	-48,338805	21,331287	0,305781	-1,397616	0,076689	-110,973275	-22,834862	8,209801	0,305781	-1,397616	0,076689	-110,973275	-22,834862	8,209801
11:03:30,87	0,536997	3,757992	-0,111981	0,230983	0,095985	0,000975	0,305781	-1,397616	0,076689	-1,260382	1,168965	8,209801	0,478957	-3,838618	-1,046269	-65,045957	-48,330351	21,371373	0,305781	-1,397616	0,076689	-110,973275	-22,834862	8,209801	0,305781	-1,397616	0,076689	-110,973275	-22,834862	8,209801
11:03:30,92	0,536997	3,757992	-0,111981	0,230983	0,095985	0,000975	0,305117	-1,395879	0,074773	-1,337396	1,140621	8,249886	0,480116	-3,837428	-1,042820	-65,062870	-48,335683	21,321202	0,305117	-1,395879	0,074773	-110,913908	-22,811093	8,249886	0,305117	-1,395879	0,074773	-110,913908	-22,811093	8,249886
11:03:30,97	0,536997	3,757992	-0,111981	0,230983	0,095985	0,000975	0,303507	-1,396287	0,078222	-1,329237	1,044926	8,199716	0,478321	-3,838406	-1,045519	-65,067477	-48,340697	21,351347	0,303507	-1,396287	0,078222	-110,937802	-22,780412	8,199716	0,303507	-1,396287	0,078222	-110,937802	-22,780412	8,199716
11:03:31,02	0,536997	3,757992	-0,111981	0,230983	0,095985	0,000975	0,305252	-1,395223	0,075524	-1,391250	1,134160	8,229860	0,478860	-3,838965	-1,043214	-65,092381	-48,362736	21,325279	0,305252	-1,395223	0,075524	-110,916232	-22,828125	8,229860	0,305252	-1,395223	0,075524	-110,916232	-22,828125	8,229860
11:03:31,07	0,536997	3,757992	-0,111981	0,230983	0,095985	0,000975	0,305466	-1,395968	0,077828	-1,384014	1,134748	8,203793	0,483073	-3,838595	-1,043581	-65,045429	-48,374800	21,320571	0,305466	-1,395968	0,077828	-110,967530	-22,844348	8,203793	0,305466	-1,395968	0,077828	-110,967530	-22,844348	8,203793
11:03:31,13	0,536997	3,757992	-0,111981	0,230983	0,095985	0,000975	0,303040	-1,399432	0,077462	-1,190892	1,055255	8,199084	0,479457	-3,836598	-1,044763	-65,076019	-48,368786	21,336004	0,303040	-1,399432	0,077462	-111,046281	-22,733348	8,199084	0,303040	-1,399432	0,077462	-111,046281	-22,733348	8,199084
11:03:31,18	0,536997	3,757992	-0,111981	0,230983	0,095985	0,000975	0,303072	-1,398650	0,076670	-1,256750	1,021021	8,209517	0,482379	-3,838232	-1,044373	-65,089157	-48,378651	21,331003	0,303072	-1,398650	0,076670	-111,050759	-22,770163	8,209517	0,303072	-1,398650	0,076670	-111,050759	-22,770163	8,209517
11:03:31,23	0,536997	3,757992	-0,111981	0,230983	0,095985	0,000975	0,303072	-1,398650	0,076670	-1,256750	1,021021	8,209517	0,477228	-3,837413	-1,048236	-65,034923	-48,299894	21,344241	0,303072	-1,398650	0,076670	-111,050759	-22,770163	8,209517	0,303072	-1,398650	0,076670	-111,050759	-22,770163	8,209517
11:03:31,28	0,536997	3,757992	-0,111981	0,230983	0,095985	0,000975	0,304938	-1,393779	0,072807	-1,414686	1,125608	8,222754	0,267196	-3,681663	-1,138122	-56,519642	-37,313596	19,954342	0,304938	-1,393779	0,072807	-110,826372	-22,812005	8,222754	0,304938	-1,393779	0,072807	-110,826372	-22,812005	8,222754
11:03:31,33	0,537024	3,707981	-0,111996	0,230972	0,095985	0,001011	0,275071	-1,134012	-0,017079	-1,150566	1,453816	6,832856	0,251229	-3,665680	-1,134578	-55,267696	-36,180325	19,892865	0,275071	-1,134012	-0,017079	-90,170474	-20,139229	6,832856	0,275071	-1,134012	-0,017079	-90,170474	-20,139229	6,832856
11:03:31,38	0,537024	3,707981	-0,111996	0,230972	0,095985	0,001011	0,268771	-1,112574	-0,007019	-1,037895	1,644357	6,763780	0,251781	-3,665489	-1,128062	-55,457248	-36,509689	19,885266	0,268771	-1,112574	-0,007019	-88,374991	-19,454191	6,763780	0,268771	-1,112574	-0,007019	-88,374991	-19,454191	6,763780
11:03:31,43	0,537024	3,707981	-0,111996	0,230972	0,095985	0,001011	0,268771	-1,112574	-0,007019	-1,037895	1,644357	6,763780	0,259178	-3,668901	-1,123786	-55,534226	-36,683126	19,898053	0,268771	-1,112574	-0,007019	-88,374991	-19,454191	6,763780	0,268771	-1,112574	-0,007019	-88,374991	-19,454191	6,763780
11:03:31,48	0,537024	3,707981	-0,111996	0,230972	0,095985	0,001011	0,268028	-1,120686	-0,002743	-0,804770	1,625778	6,776566	0,261333	-3,670340	-1,128843	-55,597525	-36,745577	19,919319	0,268028	-1,120686	-0,002743	-88,778643	-19,414450	6,776566	0,268028	-1,120686	-0,002743	-88,778643	-19,414450	6,776566
11:03:31,53	0,537024	3,707981	-0,111996	0,230972	0,095985	0,001011	0,268197	-1,123273	-0,007800	-0,756011	1,610943	6,797833	0,263641	-3,669461	-1,127658	-55,593192	-36,814504	19,941101	0,268197	-1,123273	-0,007800	-88,932916	-19,442506	6,797833	0,268197	-1,123273	-0,007800	-88,932916	-19,442506	6,797833
11:03:31,58	0,537024	3,707981	-0,111996	0,230972	0,095985	0,001011	0,266281	-1,124831	-0,006616	-0,732482	1,549526	6,819615	0,265964	-3,675012	-1,127295	-55,618181	-36,850772	19,886257	0,266281	-1,124831	-0,006616	-89,031750	-19,353516	6,819615	0,266281	-1,124831	-0,006616	-89,031750	-19,353516	6,819615
11:03:31,63	0,537024	3,707981	-0,111996	0,230972	0,095985	0,001011	0,269927	-1,129619	-0,006253	-0,527453	1,735605	6,764770	0,261755	-3,673570	-1,126871	-55,639922	-36,867891	19,962682	0,269927	-1,129619	-0,006253	-89,202513	-19,453639	6,764770	0,269927	-1,129619	-0,006253	-89,202513	-19,453639	6,764770
11:03:31,68	0,537024	3,707981	-0,111996	0,230972	0,095985	0,001011	0,270783	-1,125252	-0,005828	-0,780187	1,769879	6,841196	0,264511	-3,674350	-1,124573	-55,711023	-36,939359	19,950396	0,270783	-1,125252	-0,005828	-89,112506	-19,486607	6,841196	0,270783	-1,125252	-0,005828	-89,112506	-19,486607	6,841196
11:03:31,73	0,537024	3,707981	-0,111996	0,230972	0,095985	0,001011	0,270081	-1,128030	-0,003530	-0,733209	1,707498	6,828909	0,258720	-3,671149	-1,124177	-55,662313	-36,919604	19,959452	0,270081	-1,128030	-0,003530	-89,283550	-19,493826	6,828909	0,270081	-1,128030	-0,003530	-89,283550	-19,493826	6,828909
11:03:31,78	0,537024	3,707981	-0,111996	0,230972	0,095985	0,001011	0,270203	-1,121414	-0,003134	-1,035768	1,746177	6,837965	0,080781	-3,494134	-1,180850	-45,975616	-27,316719	18,651890	0,270203	-1,121414	-0,003134	-89,066768	-19,464768	6,837965	0,270203	-1,121414	-0,003134	-89,066768	-19,464768	6,837965
11:03:31,83	0,536976	3,658005	-0,111988	0,230981	0,095995	0,000990	0,205874	-0,878806	-0,059807	-0,491678	1,988536	5,530404	0,061843	-3,470713	-1,171902	-44,729095	-26,173749	18,592926	0,205874	-0,878806	-0,059807	-69,477977	-14,172564	5,530404	0,205874	-0,878806	-0,059807	-69,477977	-14,172564	5,530404
11:03:31,88	0,536976	3,658005	-0,111988	0,230981	0,095995	0,000990	0,195059	-0,850695	-0,050859	-0,340370	1,934218	5,471439	0,068929	-3,475867	-1,168045	-44,898131	-26,505964	18,611205	0,195059	-0,850695	-0,050859	-67,119925	-13,377948	5,471439	0,195059	-0,850695	-0,050859	-67,119925	-13,377948	5,471439
11:03:31,93	0,536976	3,658005	-0,111988	0,230981	0,095995	0,000990	0,195980	-0,859409	-0,047002	-0,259442	2,001812	5,489719	0,073282	-3,479710	-1,164988	-45,022213	-26,685702	18,585665	0,195980	-0,859409	-0,047002	-67,723083	-13,382627	5,489719	0,195980	-0,859409	-0,047002	-67,723083	-13,382627	5,489719
11:03:31,98	0,536976	3,658005	-0,111988	0,230981	0,095995	0,000990	0,197132	-0,865101	-0,043945	-0,181189	2,044120	5,464178	0,074931	-3,478000	-1,165746	-45,031029	-26,787732	18,622248	0,197132	-0,865101	-0,043945	-68,091602	-13,430742	5,464178	0,197132	-0,865101	-0,043945	-68,091602	-13,430742	5,464178
11:03:32,03	0,536976	3,658005	-0,111988	0,230981	0,095995	0,000990	0,194826	-0,865674	-0,044704	-0,244151	1,967609	5,500762	0,077174	-3,477214	-1,157991	-45,077836	-26,840267	18,626522	0,194826	-0,865674	-0,044704	-68,199561	-13,326264	5,500762	0,194826	-0,865674	-0,044704	-68,199561	-13,326264	5,500762
11:03:32,08	0,536976	3,658005	-0,111988	0,230981	0,095995	0,000990	0,193023	-0,867223	-0,036948	-0,232498	1,859590	5,505035	0,081734	-3,481349	-1,164168	-45,113856	-26,922865	18,671786	0,193023	-0,867223	-0,036948	-68,309513	-13,292755	5,505035	0,193023	-0,867223	-0,036948	-68,309513	-13,292755	5,505035
11:03:32,13	0,536976	3,658005	-0,111988	0,230981	0,095995	0,000990	0,194325	-0,873240	-0,043125	-0,009186	1,937373	5,550299	0,079365	-3,479771	-1,162257	-45,111842	-26,954549	18,640341	0,194325	-0,873240	-0,043125	-68,558490	-13,317140	5,550299	0,194325	-0,873240	-0,043125	-68,558490	-13,317140	5,550299
11:03:32,18	0,536976	3,658005	-0,111988	0,230981	0,095995	0,000990	0,194143	-0,870399	-0,041214	-0,183325	1,945476	5,518855	0,079865	-3,479614	-1,159548	-45,150603	-26,973312	18,648290	0,194143	-0,870399	-0,041214	-68,509648	-13,294721	5,518855	0,194143	-0,870399	-0,041214	-68,509648	-13,294721	5,518855
11:03:32,23	0,536976	3,658005	-0,111988	0,230981	0,095995	0,000990	0,193757	-0,870754	-0,038505	-0,200492	1,901246	5,526804	0,079206	-3,480619	-1,161100	-45,177908	-26,983592	18,663458	0,193757	-0,870754	-0,038505	-68,554687	-13,308693	5,526804	0,193757	-0,870754	-0,038505	-68,554687	-13,308693	5,526804
11:03:32,28	0,536976	3,658005	-0,111988	0,230981	0,095995	0,000990	0,194957	-0,870685	-0,040058	-0,226646	1,945138	5,541972	0,080377	-3,480247	-1,158751	-45,170310	-27,017997	18,680487	0,194957	-0,870685	-0,040058	-68,575408	-13,358999	5,541972	0,194957	-0,870685	-0,040058	-68,575408	-13,358999	5,541972
11:03:32,33	0,536976	3,658005	-0,111988	0,230981	0,095995	0,000990	0,194049	-0,871513	-0,037709	-0,209556	1,921698	5,559001	0,076767	-3,479641	-1,158783	-45,207104	-27,011911	18,670855	0,194049	-0,871513	-0,037709	-68,623362	-13,311152	5,559001	0,194049	-0,871513	-0,037709	-68,623362	-13,311152	5,559001
11:03:32,38	0,536976	3,658005	-0,111988	0,230981	0,095995	0,000990	0,195329	-0,868085	-0,037741	-0,400986	1,953373	5,549369	0,079069	-3,481020	-1,158792	-45,230335	-27,032136	18,660955	0,195329	-0,868085	-0,037741	-68,545621	-13,379990	5,549369	0,195329	-0,868085	-0,037741	-68,545621	-13,379990	5,549369
11:03:32,43	0,536976	3,658005	-0,111988	0,230981	0,095995	0,000990	0,195373	-0,870768	-0,037750	-0,290602	1,945627	5,539468	0,082088	-3,480120	-1,156432	-45,192166	-27,045327	18,673894	0,195373	-0,870768	-0,037750	-68,645851	-13,391148	5,539468	0,195373	-0,870768	-0,037750	-68,645851	-13,391148	5,539468
11:03:32,48	0,536976	3,658005	-0,111988	0,230981	0,095995	0,000990	0,193084	-0,872932	-0,035390	-0,170412	1,866265	5,552408	0,084903	-3,478546	-1,159555	-45,224664	-27,094359	18,680123	0,193084	-0,872932	-0,035390	-68,695537	-13,290846	5,552408	0,193084	-0,872932	-0,035390	-68,695537	-13,290846	5,552408
11:03:32,53	0,536976	3,658005	-0,111988	0,230981	0,095995	0,000990	0,190313	-0,874583	-0,038512	-0,143271	1,718514	5,558637	0,080181	-3,481204	-1,158787	-45,248061	-27,066567	18,674731	0,190313	-0,874583	-0,038512	-68,798001	-13,221027	5,558637	0,190313	-0,874583	-0,038512	-68,798001	-13,221027	5,558637
11:03:32,58	0,536976	3,658005	-0,111988	0,230981	0,095995	0,000990	0,194976	-0,871822	-0,037745	-0,274434	1,926866	5,553245	0,081946	-3,481636	-1,157601	-45,244321	-27,084137	18,693030	0,194976	-0,871822	-0,037745	-68,712485	-13,378773	5,553245	0,194976	-0,871822	-0,037745	-68,712485	-13,378773	5,553245
11:03:32,63	0,536976	3,658005	-0,111988	0,230981	0,095995	0,000990	0,194468	-0,873567	-0,036559	-0,197080	1,912470	5,571543	0,080115	-3,482273	-1,157643	-45,269516	-27,115149	18,653149	0,194468	-0,873567	-0,036559	-68,772053	-13,353285	5,571543	0,194468	-0,873567	-0,036559	-68,772053	-13,353285	5,571543
11:03:32,68	0,536976	3,658005	-0,111988	0,230981	0,095995	0,000990	0,195935	-0,872299	-0,036600	-0,302429	1,982416	5,531662	0,081304	-3,481619	-1,156060	-45,260924	-27,117133	18,686252	0,195935	-0,872299	-0,036600	-68,777927	-13,398462	5,531662	0,195935	-0,872299	-0,036600	-68,777927	-13,398462	5,531662
11:03:32,73	0,536976	3,658005	-0,111988	0,230981	0,095995	0,000990	0,194774	-0,873002	-0,035017	-0,263291	1,930492	5,564766	0,081256	-3,481703	-1,156856	-45,278210	-27,133382	18,671837	0,194774	-0,873002	-0,035017	-68,793981	-13,359269	5,564766	0,194774	-0,873002	-0,035017	-68,793981	-13,359269	5,564766
11:03:32,78	0,536976	3,658005	-0,111988	0,230981	0,095995	0,000990	0,194871	-0,873003	-0,035813	-0,285991	1,928690	5,550351	0,080636	-3,482749	-1,159175	-45,283027	-27,150176	18,687033	0,194871	-0,873003	-0,035813	-68,816703	-13,368686	5,550351	0,194871	-0,873003	-0,035813	-68,816703	-13,368686	5,550351
11:03:32,83	0,536976	3,658005	-0,111988	0,230981	0,095995	0,000990	0,196086	-0,872989	-0,038133	-0,303668	1,996106	5,565547	0,082422	-3,480906	-1,158020	-45,280393	-27,129001	18,677874	0,196086	-0,872989	-0,038133	-68,833287	-13,396663	5,565547	0,196086	-0,872989	-0,038133	-68,833287	-13,396663	5,565547
11:03:32,88	0,536976	3,658005	-0,111988	0,230981	0,095995	0,000990	0,193597	-0,873614	-0,036978	-0,251519	1,858380	5,556387	0,083540	-3,481169	-1,155673	-45,298402	-27,163343	18,704756	0,193597	-0,873614	-0,036978	-68,830192	-13,339015	5,556387	0,193597	-0,873614	-0,036978	-68,830192	-13,339015	5,556387
11:03:32,93	0,536976	3,658005	-0,111988	0,230981	0,095995	0,000990	0,193267	-0,874714	-0,034631	-0,233072	1,842751	5,583269	0,088159	-3,483181	-1,158015	-45,330263	-27,203895	18,691174	0,193267	-0,874714	-0,034631	-68,898084	-13,328674	5,583269	0,193267	-0,874714	-0,034631	-68,898084	-13,328674	5,583269
11:03:32,98	0,536976	3,658005	-0,111988	0,230981	0,095995	0,000990	0,192699	-0,879720	-0,036972	-0,023794	1,805920	5,569687	0,084691	-3,479814	-1,158012	-45,297953	-27,178502	18,701244	0,192699	-0,879720	-0,036972	-69,081799	-13,320950	5,569687	0,192699	-0,879720	-0,036972	-69,081799	-13,320950	5,569687
11:03:33,03	0,536976	3,658005	-0,111988	0,230981	0,095995	0,000990	0,191517	-0,875033	-0,036970	-0,229370	1,759740	5,579757	0,083458	-3,481896	-1,156091	-45,335608	-27,176302	18,685474	0,191517	-0,875033	-0,036970	-68,919449	-13,274341	5,579757	0,191517	-0,875033	-0,036970	-68,919449	-13,274341	5,579757
11:03:33,08	0,536976	3,658005	-0,111988	0,230981	0,095995	0,000990	0,193937	-0,875006	-0,035048	-0,247702	1,851849	5,563988	0,084662	-3,479228	-1,156075	-45,312177	-27,181713	18,705035	0,193937	-0,875006	-0,035048	-68,935653	-13,372171	5,563988	0,193937	-0,875006	-0,035048	-68,935653	-13,372171	5,563988
11:03:33,14	0,536976	3,658005	-0,111988	0,230981	0,095995	0,000990	0,191024	-0,874715	-0,035032	-0,255816	1,723391	5,583549	0,081118	-3,481421	-1,154899	-45,322007	-27,185141	18,717908	0,191024	-0,874715	-0,035032	-68,920906	-13,271988	5,583549	0,191024	-0,874715	-0,035032	-68,920906	-13,271988	5,583549
11:03:33,19	0,536976	3,658005	-0,111988	0,230981	0,095995	0,000990	0,194696	-0,872742	-0,033856	-0,366287	1,907514	5,596422	0,081583	-3,481263	-1,158016	-45,355231	-27,233249	18,728399	0,194696	-0,872742	-0,033856	-68,876510	-13,376085	5,596422	0,194696	-0,872742	-0,033856	-68,876510	-13,376085	5,596422
11:03:33,24	0,536976	3,658005	-0,111988	0,230981	0,095995	0,000990	0,194326	-0,873066	-0,036973	-0,407705	1,883599	5,606913	0,079430	-3,481702	-1,153743	-45,300573	-27,157759	18,693302	0,194326	-0,873066	-0,036973	-68,943374	-13,371021	5,606913	0,194326	-0,873066	-0,036973	-68,943374	-13,371021	5,606913
11:03:33,29	0,536976	3,658005	-0,111988	0,230981	0,095995	0,000990	0,195783	-0,871421	-0,032700	-0,400557	1,968948	5,571816	-0,107862	-3,312469	-1,202149	-36,245089	-17,338613	17,367129	0,195783	-0,871421	-0,032700	-68,807069	-13,400038	5,571816	0,195783	-0,871421	-0,032700	-68,807069	-13,400038	5,571816
11:03:33,34	0,537030	3,607955	-0,111972	0,230999	0,095977	0,000968	0,142869	-0,624604	-0,081106	-0,203635	2,150091	4,245643	-0,121768	-3,294637	-1,192817	-35,097263	-16,313084	17,319759	0,142869	-0,624604	-0,081106	-49,235069	-9,065099	4,245643	0,142869	-0,624604	-0,081106	-49,235069	-9,065099	4,245643
11:03:33,39	0,537030	3,607955	-0,111972	0,230999	0,095977	0,000968	0,134378	-0,603646	-0,071775	0,168565	2,189878	4,198273	-0,110075	-3,300386	-1,192795	-35,286359	-16,689082	17,407716	0,134378	-0,603646	-0,071775	-47,217619	-8,358825	4,198273	0,134378	-0,603646	-0,071775	-47,217619	-8,358825	4,198273
11:03:33,44	0,537030	3,607955	-0,111972	0,230999	0,095977	0,000968	0,133511	-0,616646	-0,071752	0,424432	2,168993	4,286229	-0,109672	-3,296964	-1,187787	-35,337860	-16,795557	17,397519	0,133511	-0,616646	-0,071752	-47,982312	-8,311593	4,286229	0,133511	-0,616646	-0,071752	-47,982312	-8,311593	4,286229
11:03:33,49	0,537030	3,607955	-0,111972	0,230999	0,095977	0,000968	0,130346	-0,615284	-0,066744	0,235648	2,013086	4,276033	-0,107459	-3,301652	-1,187796	-35,381298	-16,903165	17,379676	0,130346	-0,615284	-0,066744	-48,064179	-8,219103	4,276033	0,130346	-0,615284	-0,066744	-48,064179	-8,219103	4,276033
11:03:33,54	0,537030	3,607955	-0,111972	0,230999	0,095977	0,000968	0,133300	-0,619545	-0,066754	0,342312	2,182839	4,258190	-0,106969	-3,301222	-1,183139	-35,412791	-16,964052	17,389900	0,133300	-0,619545	-0,066754	-48,292007	-8,281178	4,258190	0,133300	-0,619545	-0,066754	-48,292007	-8,281178	4,258190
11:03:33,59	0,537030	3,607955	-0,111972	0,230999	0,095977	0,000968	0,132682	-0,619755	-0,062097	0,284713	2,153897	4,268413	-0,102870	-3,300441	-1,186989	-35,386584	-17,034545	17,419610	0,132682	-0,619755	-0,062097	-48,366026	-8,261644	4,268413	0,132682	-0,619755	-0,062097	-48,366026	-8,261644	4,268413
11:03:33,64	0,537030	3,607955	-0,111972	0,230999	0,095977	0,000968	0,129957	-0,622914	-0,065947	0,401041	2,070114	4,298124	-0,105923	-3,302535	-1,184680	-35,435346	-17,069795	17,411894	0,129957	-0,622914	-0,065947	-48,497688	-8,131475	4,298124	0,129957	-0,622914	-0,065947	-48,497688	-8,131475	4,298124
11:03:33,69	0,537030	3,607955	-0,111972	0,230999	0,095977	0,000968	0,133297	-0,621317	-0,063638	0,263094	2,219193	4,290407	-0,104272	-3,302150	-1,185458	-35,479041	-17,084189	17,436923	0,133297	-0,621317	-0,063638	-48,510278	-8,244591	4,290407	0,133297	-0,621317	-0,063638	-48,510278	-8,244591	4,290407
11:03:33,74	0,537030	3,607955	-0,111972	0,230999	0,095977	0,000968	0,132137	-0,622554	-0,064416	0,293109	2,128262	4,315437	-0,104214	-3,302328	-1,185443	-35,445721	-17,103654	17,435931	0,132137	-0,622554	-0,064416	-48,577374	-8,244512	4,315437	0,132137	-0,622554	-0,064416	-48,577374	-8,244512	4,315437
11:03:33,79	0,537030	3,607955	-0,111972	0,230999	0,095977	0,000968	0,132263	-0,622693	-0,064400	0,300165	2,173384	4,314445	-0,283527	-3,150929	-1,215834	-27,337512	-7,486233	16,231623	0,132263	-0,622693	-0,064400	-48,581267	-8,209253	4,314445	0,132263	-0,622693	-0,064400	-48,581267	-8,209253	4,314445
11:03:33,84	0,537026	3,557928	-0,111989	0,230979	0,095994	0,000990	0,090803	-0,391704	-0,094791	0,671757	2,230689	3,110136	-0,297424	-3,129180	-1,190606	-26,146977	-6,648712	16,125095	0,090803	-0,391704	-0,094791	-30,077021	-4,897374	3,110136	0,090803	-0,391704	-0,094791	-30,077021	-4,897374	3,110136
11:03:33,89	0,537026	3,557928	-0,111989	0,230979	0,095994	0,000990	0,078917	-0,368795	-0,069564	0,801037	2,224859	3,003609	-0,292045	-3,127594	-1,189864	-26,280040	-6,931299	16,156886	0,078917	-0,368795	-0,069564	-28,149334	-3,970106	3,003609	0,078917	-0,368795	-0,069564	-28,149334	-3,970106	3,003609
11:03:33,94	0,537026	3,557928	-0,111989	0,230979	0,095994	0,000990	0,074854	-0,372660	-0,068822	0,690780	2,039628	3,035399	-0,286464	-3,131737	-1,185569	-26,389001	-7,067493	16,214366	0,074854	-0,372660	-0,068822	-28,563027	-3,836373	3,035399	0,074854	-0,372660	-0,068822	-28,563027	-3,836373	3,035399
11:03:33,99	0,537026	3,557928	-0,111989	0,230979	0,095994	0,000990	0,075651	-0,379565	-0,064526	0,877430	2,054843	3,092879	-0,287803	-3,135009	-1,185576	-26,443087	-7,149556	16,221271	0,075651	-0,379565	-0,064526	-28,918447	-3,883778	3,092879	0,075651	-0,379565	-0,064526	-28,918447	-3,883778	3,092879
11:03:34,04	0,537026	3,557928	-0,111989	0,230979	0,095994	0,000990	0,079154	-0,380041	-0,064533	0,804078	2,231178	3,099784	-0,285666	-3,134965	-1,187164	-26,504707	-7,260698	16,209996	0,079154	-0,380041	-0,064533	-29,029175	-3,982410	3,099784	0,079154	-0,380041	-0,064533	-29,029175	-3,982410	3,099784
11:03:34,09	0,537026	3,557928	-0,111989	0,230979	0,095994	0,000990	0,078047	-0,381870	-0,066121	0,772110	2,175847	3,088510	-0,283327	-3,129611	-1,186795	-26,497302	-7,268324	16,205805	0,078047	-0,381870	-0,066121	-29,204699	-3,950881	3,088510	0,078047	-0,381870	-0,066121	-29,204699	-3,950881	3,088510
11:03:34,14	0,537026	3,557928	-0,111989	0,230979	0,095994	0,000990	0,072241	-0,381219	-0,065753	0,735329	1,884156	3,084318	-0,281668	-3,134627	-1,181339	-26,542204	-7,347126	16,219345	0,072241	-0,381219	-0,065753	-29,190335	-3,786795	3,084318	0,072241	-0,381219	-0,065753	-29,190335	-3,786795	3,084318
11:03:34,19	0,537026	3,557928	-0,111989	0,230979	0,095994	0,000990	0,075756	-0,385164	-0,060296	0,849771	2,067427	3,097858	-0,284597	-3,135161	-1,182497	-26,527503	-7,363106	16,223646	0,075756	-0,385164	-0,060296	-29,385573	-3,879414	3,097858	0,075756	-0,385164	-0,060296	-29,385573	-3,879414	3,097858
11:03:34,24	0,537026	3,557928	-0,111989	0,230979	0,095994	0,000990	0,077683	-0,382894	-0,061454	0,725277	2,188366	3,102160	-0,279993	-3,133325	-1,180548	-26,558711	-7,406934	16,251516	0,077683	-0,382894	-0,061454	-29,331924	-3,909765	3,102160	0,077683	-0,382894	-0,061454	-29,331924	-3,909765	3,102160
11:03:34,29	0,537026	3,557928	-0,111989	0,230979	0,095994	0,000990	0,073792	-0,385963	-0,059505	0,831285	1,980886	3,130029	-0,278253	-3,135482	-1,182882	-26,574389	-7,405078	16,243447	0,073792	-0,385963	-0,059505	-29,466802	-3,811749	3,130029	0,073792	-0,385963	-0,059505	-29,466802	-3,811749	3,130029
11:03:34,34	0,537026	3,557928	-0,111989	0,230979	0,095994	0,000990	0,074789	-0,388548	-0,061839	0,959466	2,018246	3,121961	-0,279407	-3,133899	-1,180937	-26,549786	-7,442007	16,240863	0,074789	-0,388548	-0,061839	-29,541532	-3,852686	3,121961	0,074789	-0,388548	-0,061839	-29,541532	-3,852686	3,121961
11:03:34,39	0,537026	3,557928	-0,111989	0,230979	0,095994	0,000990	0,073995	-0,386757	-0,059895	0,846688	2,016746	3,119377	-0,278993	-3,135798	-1,181354	-26,620562	-7,486692	16,235358	0,073995	-0,386757	-0,059895	-29,513768	-3,791882	3,119377	0,073995	-0,386757	-0,059895	-29,513768	-3,791882	3,119377
11:03:34,44	0,537026	3,557928	-0,111989	0,230979	0,095994	0,000990	0,075433	-0,388066	-0,060311	0,840652	2,052556	3,113871	-0,278949	-3,134961	-1,183262	-26,594362	-7,473772	16,270711	0,075433	-0,388066	-0,060311	-29,622534	-3,868933	3,113871	0,075433	-0,388066	-0,060311	-29,622534	-3,868933	3,113871
11:03:34,49	0,537026	3,557928	-0,111989	0,230979	0,095994	0,000990	0,074686	-0,387685	-0,062219	0,845147	2,029930	3,149225	-0,279062	-3,134647	-1,182572	-26,643383	-7,516048	16,187100	0,074686	-0,387685	-0,062219	-29,588158	-3,832902	3,149225	0,074686	-0,387685	-0,062219	-29,588158	-3,832902	3,149225
11:03:34,54	0,537026	3,557928	-0,111989	0,230979	0,095994	0,000990	0,074471	-0,387430	-0,061529	0,770739	1,997438	3,065614	-0,276094	-3,135173	-1,182543	-26,646267	-7,470797	16,218068	0,074471	-0,387430	-0,061529	-29,642509	-3,848521	3,065614	0,074471	-0,387430	-0,061529	-29,642509	-3,848521	3,065614
11:03:34,59	0,537026	3,557928	-0,111989	0,230979	0,095994	0,000990	0,073442	-0,390264	-0,061501	0,955842	1,918832	3,096582	-0,277927	-3,137336	-1,180562	-26,661469	-7,524229	16,267966	0,073442	-0,390264	-0,061501	-29,679859	-3,846389	3,096582	0,073442	-0,390264	-0,061501	-29,679859	-3,846389	3,096582
11:03:34,64	0,537026	3,557928	-0,111989	0,230979	0,095994	0,000990	0,076231	-0,389758	-0,059519	0,875656	2,077410	3,146480	-0,279651	-3,138887	-1,180570	-26,657245	-7,496790	16,248898	0,076231	-0,389758	-0,059519	-29,720323	-3,906746	3,146480	0,076231	-0,389758	-0,059519	-29,720323	-3,906746	3,146480
11:03:34,69	0,537026	3,557928	-0,111989	0,230979	0,095994	0,000990	0,078437	-0,389041	-0,059528	0,864240	2,182040	3,127412	-0,282126	-3,139105	-1,182135	-26,697770	-7,528373	16,263330	0,078437	-0,389041	-0,059528	-29,675445	-3,975257	3,127412	0,078437	-0,389041	-0,059528	-29,675445	-3,975257	3,127412
11:03:34,75	0,537026	3,557928	-0,111989	0,230979	0,095994	0,000990	0,079863	-0,387005	-0,061093	0,710784	2,236905	3,141844	-0,277918	-3,135805	-1,181348	-26,660322	-7,501640	16,264540	0,079863	-0,387005	-0,061093	-29,669120	-4,032357	3,141844	0,079863	-0,387005	-0,061093	-29,669120	-4,032357	3,141844
11:03:34,80	0,537026	3,557928	-0,111989	0,230979	0,095994	0,000990	0,074901	-0,389000	-0,060306	0,856372	1,997953	3,143053	-0,280404	-3,136258	-1,179843	-26,712868	-7,546169	16,233170	0,074901	-0,389000	-0,060306	-29,680099	-3,881805	3,143053	0,074901	-0,389000	-0,060306	-29,680099	-3,881805	3,143053
11:03:34,85	0,537026	3,557928	-0,111989	0,230979	0,095994	0,000990	0,076536	-0,387074	-0,058800	0,691388	2,059731	3,111683	-0,280378	-3,138346	-1,180206	-26,699705	-7,559017	16,247074	0,076536	-0,387074	-0,058800	-29,693898	-3,948373	3,111683	0,076536	-0,387074	-0,058800	-29,693898	-3,948373	3,111683
11:03:34,90	0,537026	3,557928	-0,111989	0,230979	0,095994	0,000990	0,078332	-0,388140	-0,059163	0,742274	2,170945	3,125587	-0,275038	-3,137185	-1,176725	-26,694419	-7,543897	16,217410	0,078332	-0,388140	-0,059163	-29,726691	-3,978143	3,125587	0,078332	-0,388140	-0,059163	-29,726691	-3,978143	3,125587
11:03:34,95	0,537026	3,557928	-0,111989	0,230979	0,095994	0,000990	0,074657	-0,392184	-0,055682	0,968307	1,976836	3,095924	-0,280362	-3,138388	-1,177909	-26,705357	-7,549293	16,202436	0,074657	-0,392184	-0,055682	-29,818124	-3,883724	3,095924	0,074657	-0,392184	-0,055682	-29,818124	-3,883724	3,095924
11:03:35,00	0,537026	3,557928	-0,111989	0,230979	0,095994	0,000990	0,078361	-0,388175	-0,056867	0,749712	2,162655	3,080950	-0,276884	-3,137106	-1,179424	-26,705332	-7,587871	16,256210	0,078361	-0,388175	-0,056867	-29,722036	-3,988647	3,080950	0,078361	-0,388175	-0,056867	-29,722036	-3,988647	3,080950
11:03:35,05	0,537026	3,557928	-0,111989	0,230979	0,095994	0,000990	0,075511	-0,390546	-0,058382	0,839595	2,033779	3,134724	-0,277508	-3,138046	-1,180219	-26,726634	-7,581968	16,242319	0,075511	-0,390546	-0,058382	-29,818258	-3,893818	3,134724	0,075511	-0,390546	-0,058382	-29,818258	-3,893818	3,134724
11:03:35,10	0,537026	3,557928	-0,111989	0,230979	0,095994	0,000990	0,076637	-0,390475	-0,059176	0,830363	2,070935	3,120832	-0,276307	-3,139216	-1,178663	-26,703152	-7,642324	16,219851	0,076637	-0,390475	-0,059176	-29,821915	-3,945059	3,120832	0,076637	-0,390475	-0,059176	-29,821915	-3,945059	3,120832
11:03:35,15	0,537026	3,557928	-0,111989	0,230979	0,095994	0,000990	0,077049	-0,392101	-0,057620	0,874386	2,142902	3,098364	-0,277506	-3,142636	-1,180210	-26,741945	-7,571982	16,237265	0,077049	-0,392101	-0,057620	-29,905532	-3,905477	3,098364	0,077049	-0,392101	-0,057620	-29,905532	-3,905477	3,098364
11:03:35,20	0,537026	3,557928	-0,111989	0,230979	0,095994	0,000990	0,075075	-0,394390	-0,055267	1,016942	2,029367	3,122557	-0,275189	-3,140823	-1,182906	-26,728016	-7,624842	16,266809	0,075075	-0,394390	-0,055267	-29,942699	-3,863994	3,122557	0,075075	-0,394390	-0,055267	-29,942699	-3,863994	3,122557
11:03:35,25	0,537026	3,557928	-0,111989	0,230979	0,095994	0,000990	0,077883	-0,393872	-0,061864	0,969205	2,155949	3,145323	-0,284412	-3,136042	-1,179823	-26,689706	-7,449828	16,254725	0,077883	-0,393872	-0,061864	-29,949767	-3,957829	3,145323	0,077883	-0,393872	-0,061864	-29,949767	-3,957829	3,145323
11:03:35,30	0,537026	3,557928	-0,111989	0,230979	0,095994	0,000990	0,078354	-0,383495	-0,058780	0,600287	2,126122	3,133239	-0,464100	-2,990594	-1,197165	-19,055694	2,130224	15,083967	0,042236	-0,155156	-0,076123	-11,339498	-1,246296	1,962480	0,042236	-0,155156	-0,076123	-11,339498	-1,246296	1,962480
11:03:35,35	0,537057	3,507964	-0,111981	0,230968	0,096006	0,001012	0,042236	-0,155156	-0,076123	0,840261	2,069201	1,962480	-0,473679	-2,969593	-1,183121	-17,767751	3,020376	15,024325	0,042236	-0,155156	-0,076123	-11,339498	-1,246296	1,962480	0,042236	-0,155156	-0,076123	-11,339498	-1,246296	1,962480
11:03:35,40	0,537057	3,507964	-0,111981	0,230968	0,096006	0,001012	0,028838	-0,136360	-0,062078	1,277728	2,042864	1,902839	-0,462559	-2,970699	-1,176509	-17,946561	2,633952	15,108423	0,028838	-0,136360	-0,062078	-9,426536	-0,220957	1,902839	0,028838	-0,136360	-0,062078	-9,426536	-0,220957	1,902839
11:03:35,45	0,537057	3,507964	-0,111981	0,230968	0,096006	0,001012	0,024236	-0,146543	-0,055467	1,383175	1,841897	1,986936	-0,458063	-2,975238	-1,174964	-18,000212	2,450955	15,092586	0,024236	-0,146543	-0,055467	-10,120438	-0,060635	1,986936	0,024236	-0,146543	-0,055467	-10,120438	-0,060635	1,986936
11:03:35,50	0,537057	3,507964	-0,111981	0,230968	0,096006	0,001012	0,025918	-0,152706	-0,053922	1,518357	1,974413	1,971099	-0,458211	-2,976981	-1,176506	-18,041936	2,379734	15,125303	0,025918	-0,152706	-0,053922	-10,469068	-0,060182	1,971099	0,025918	-0,152706	-0,053922	-10,469068	-0,060182	1,971099
11:03:35,55	0,537057	3,507964	-0,111981	0,230968	0,096006	0,001012	0,027502	-0,153450	-0,055463	1,474488	2,056258	2,003816	-0,455350	-2,975427	-1,172668	-18,056667	2,282139	15,072266	0,027502	-0,153450	-0,055463	-10,571317	-0,102681	2,003816	0,027502	-0,153450	-0,055463	-10,571317	-0,102681	2,003816
11:03:35,60	0,537057	3,507964	-0,111981	0,230968	0,096006	0,001012	0,024726	-0,155151	-0,051625	1,471050	1,947915	1,950780	-0,459520	-2,975517	-1,169556	-18,073691	2,258601	15,093285	0,024726	-0,155151	-0,051625	-10,708276	0,006939	1,950780	0,024726	-0,155151	-0,051625	-10,708276	0,006939	1,950780
11:03:35,65	0,537057	3,507964	-0,111981	0,230968	0,096006	0,001012	0,026889	-0,151584	-0,048513	1,256700	2,057407	1,971799	-0,457302	-2,977111	-1,173445	-18,109183	2,186423	15,098696	0,026889	-0,151584	-0,048513	-10,642662	-0,053350	1,971799	0,026889	-0,151584	-0,048513	-10,642662	-0,053350	1,971799
11:03:35,70	0,537057	3,507964	-0,111981	0,230968	0,096006	0,001012	0,027161	-0,154302	-0,052402	1,317774	2,076908	1,977210	-0,452024	-2,975002	-1,171881	-18,099404	2,136635	15,106964	0,027161	-0,154302	-0,052402	-10,794939	-0,055209	1,977210	0,027161	-0,154302	-0,052402	-10,794939	-0,055209	1,977210
11:03:35,75	0,537057	3,507964	-0,111981	0,230968	0,096006	0,001012	0,022695	-0,157818	-0,050838	1,462366	1,878052	1,985478	-0,456059	-2,972256	-1,170712	-18,052639	2,135522	15,105447	0,022695	-0,157818	-0,050838	-10,926336	0,096497	1,985478	0,022695	-0,157818	-0,050838	-10,926336	0,096497	1,985478
11:03:35,80	0,537057	3,507964	-0,111981	0,230968	0,096006	0,001012	0,022334	-0,152951	-0,049669	1,231696	1,900362	1,983961	-0,619701	-2,833834	-1,184569	-10,662274	10,978047	13,990700	0,022334	-0,152951	-0,049669	-10,774939	0,147105	1,983961	0,022334	-0,152951	-0,049669	-10,774939	0,147105	1,983961
11:03:35,85	0,536960	3,457926	-0,111956	0,230967	0,096001	0,000990	-0,015722	0,057978	-0,063527	1,616444	1,900421	0,869214	-0,622952	-2,818985	-1,156591	-9,655383	11,574718	13,974390	-0,015722	0,057978	-0,063527	6,167697	3,134573	0,869214	-0,015722	0,057978	-0,063527	6,167697	3,134573	0,869214
11:03:35,90	0,536960	3,457926	-0,111956	0,230967	0,096001	0,000990	-0,026956	0,068218	-0,035548	2,104108	1,889918	0,852904	-0,616569	-2,822795	-1,153117	-9,852106	11,193234	14,025604	-0,026956	0,068218	-0,035548	7,459251	4,005926	0,852904	-0,026956	0,068218	-0,035548	7,459251	4,005926	0,852904
11:03:35,95	0,536960	3,457926	-0,111956	0,230967	0,096001	0,000990	-0,026848	0,060785	-0,032075	2,061890	1,915892	0,904117	-0,613275	-2,820938	-1,154298	-9,905383	11,050814	14,042533	-0,026848	0,060785	-0,032075	6,833539	4,023448	0,904117	-0,026848	0,060785	-0,032075	6,833539	4,023448	0,904117
11:03:36,00	0,536960	3,457926	-0,111956	0,230967	0,096001	0,000990	-0,030103	0,058862	-0,033255	2,011950	1,771706	0,921046	-0,609422	-2,825852	-1,151188	-10,012319	10,951699	14,072417	-0,030103	0,058862	-0,033255	6,632582	4,134775	0,921046	-0,030103	0,058862	-0,033255	6,632582	4,134775	0,921046
11:03:36,05	0,536960	3,457926	-0,111956	0,230967	0,096001	0,000990	-0,027774	0,053068	-0,030145	2,173928	1,849776	0,950931	-0,611859	-2,827834	-1,148472	-10,037751	10,887871	14,073112	-0,027774	0,053068	-0,030145	6,339740	4,029998	0,950931	-0,027774	0,053068	-0,030145	6,339740	4,029998	0,950931
11:03:36,10	0,536960	3,457926	-0,111956	0,230967	0,096001	0,000990	-0,024838	0,054187	-0,027430	2,047743	2,012287	0,951625	-0,610208	-2,826450	-1,153119	-10,048408	10,811698	14,108015	-0,024838	0,054187	-0,027430	6,301402	3,962108	0,951625	-0,024838	0,054187	-0,027430	6,301402	3,962108	0,951625
11:03:36,15	0,536960	3,457926	-0,111956	0,230967	0,096001	0,000990	-0,026863	0,053449	-0,032076	2,014798	1,935866	0,986529	-0,607909	-2,827016	-1,150802	-10,085008	10,820691	14,102738	-0,026863	0,053449	-0,032076	6,210561	4,044618	0,986529	-0,026863	0,053449	-0,032076	6,210561	4,044618	0,986529
11:03:36,20	0,536960	3,457926	-0,111956	0,230967	0,096001	0,000990	-0,027522	0,051175	-0,029759	2,122546	1,865411	0,981252	-0,608540	-2,826520	-1,150416	-10,082319	10,758448	14,100446	-0,027522	0,051175	-0,029759	6,139783	4,025884	0,981252	-0,027522	0,051175	-0,029759	6,139783	4,025884	0,981252
11:03:36,25	0,536960	3,457926	-0,111956	0,230967	0,096001	0,000990	-0,027636	0,051969	-0,029374	2,028678	1,892921	0,978960	-0,604557	-2,825555	-1,150015	-10,129004	10,723787	14,144009	-0,027636	0,051969	-0,029374	6,108274	4,062362	0,978960	-0,027636	0,051969	-0,029374	6,108274	4,062362	0,978960
11:03:36,30	0,536960	3,457926	-0,111956	0,230967	0,096001	0,000990	-0,030463	0,049003	-0,028972	2,129572	1,722818	1,022523	-0,607438	-2,830806	-1,149224	-10,113008	10,714577	14,127256	-0,030463	0,049003	-0,028972	5,976305	4,114177	1,022523	-0,030463	0,049003	-0,028972	5,976305	4,114177	1,022523
11:03:36,35	0,536960	3,457926	-0,111956	0,230967	0,096001	0,000990	-0,024476	0,048873	-0,028181	2,136374	2,052626	1,005770	-0,604696	-2,829906	-1,150823	-10,188139	10,668853	14,113609	-0,024476	0,048873	-0,028181	5,972872	3,973967	1,005770	-0,024476	0,048873	-0,028181	5,972872	3,973967	1,005770
11:03:36,40	0,536960	3,457926	-0,111956	0,230967	0,096001	0,000990	-0,026626	0,046948	-0,029781	2,159298	1,898594	0,992123	-0,609370	-2,830154	-1,147341	-10,183256	10,680335	14,096428	-0,026626	0,046948	-0,029781	5,844701	3,988752	0,992123	-0,026626	0,046948	-0,029781	5,844701	3,988752	0,992123
11:03:36,45	0,536960	3,457926	-0,111956	0,230967	0,096001	0,000990	-0,024074	0,050871	-0,026299	1,967684	2,029782	0,974942	-0,604091	-2,827376	-1,145775	-10,170445	10,630516	14,109607	-0,024074	0,050871	-0,026299	5,961048	3,919614	0,974942	-0,024074	0,050871	-0,026299	5,961048	3,919614	0,974942
11:03:36,50	0,536960	3,457926	-0,111956	0,230967	0,096001	0,000990	-0,029119	0,047688	-0,024732	2,096456	1,803439	0,988121	-0,607101	-2,829837	-1,148121	-10,198560	10,614609	14,100238	-0,029119	0,047688	-0,024732	5,839962	4,089314	0,988121	-0,029119	0,047688	-0,024732	5,839962	4,089314	0,988121
11:03:36,55	0,536960	3,457926	-0,111956	0,230967	0,096001	0,000990	-0,025483	0,049065	-0,027078	1,997003	1,976131	0,978752	-0,608297	-2,828496	-1,148123	-10,203801	10,619835	14,110144	-0,025483	0,049065	-0,027078	5,848626	3,976558	0,978752	-0,025483	0,049065	-0,027078	5,848626	3,976558	0,978752
11:03:36,60	0,536960	3,457926	-0,111956	0,230967	0,096001	0,000990	-0,026047	0,050771	-0,027081	1,910193	1,939669	0,988657	-0,605966	-2,828339	-1,149266	-10,209000	10,619009	14,140363	-0,026047	0,050771	-0,027081	5,895743	3,984344	0,988657	-0,026047	0,050771	-0,027081	5,895743	3,984344	0,988657
11:03:36,65	0,536960	3,457926	-0,111956	0,230967	0,096001	0,000990	-0,027348	0,048831	-0,028224	2,007799	1,867939	1,018877	-0,605367	-2,830809	-1,146145	-10,214428	10,613355	14,142921	-0,027348	0,048831	-0,028224	5,840997	4,014724	1,018877	-0,027348	0,048831	-0,028224	5,840997	4,014724	1,018877
11:03:36,70	0,536960	3,457926	-0,111956	0,230967	0,096001	0,000990	-0,025509	0,047077	-0,025103	2,091390	1,961696	1,021435	-0,601925	-2,828832	-1,148878	-10,233800	10,574628	14,144431	-0,025509	0,047077	-0,025103	5,786909	3,964116	1,021435	-0,025509	0,047077	-0,025103	5,786909	3,964116	1,021435
11:03:36,75	0,536960	3,457926	-0,111956	0,230967	0,096001	0,000990	-0,028942	0,045085	-0,027835	2,151718	1,785764	1,022944	-0,605472	-2,829756	-1,149285	-10,237737	10,558056	14,124057	-0,028942	0,045085	-0,027835	5,690912	4,057679	1,022944	-0,028942	0,045085	-0,027835	5,690912	4,057679	1,022944
11:03:36,80	0,536960	3,457926	-0,111956	0,230967	0,096001	0,000990	-0,026368	0,047695	-0,028242	1,999711	1,924470	1,002571	-0,605468	-2,829939	-1,145013	-10,243988	10,554937	14,121396	-0,026368	0,047695	-0,028242	5,743741	3,994354	1,002571	-0,026368	0,047695	-0,028242	5,743741	3,994354	1,002571
11:03:36,85	0,536960	3,457926	-0,111956	0,230967	0,096001	0,000990	-0,026211	0,047600	-0,023970	1,998804	1,928765	0,999909	-0,605549	-2,829221	-1,146980	-10,274761	10,548357	14,113101	-0,026211	0,047600	-0,023970	5,735407	3,986347	0,999909	-0,026211	0,047600	-0,023970	5,735407	3,986347	0,999909
11:03:36,90	0,536960	3,457926	-0,111956	0,230967	0,096001	0,000990	-0,026793	0,048029	-0,025938	1,955408	1,875163	0,991614	-0,604976	-2,828110	-1,149291	-10,269924	10,545638	14,143705	-0,026793	0,048029	-0,025938	5,725691	3,978398	0,991614	-0,026793	0,048029	-0,025938	5,725691	3,978398	0,991614
11:03:36,95	0,536960	3,457926	-0,111956	0,230967	0,096001	0,000990	-0,028041	0,048088	-0,028248	1,952431	1,815790	1,022218	-0,605001	-2,829543	-1,147746	-10,287644	10,539264	14,132835	-0,028041	0,048088	-0,028248	5,727305	4,017031	1,022218	-0,028041	0,048088	-0,028248	5,727305	4,017031	1,022218
11:03:37,00	0,536960	3,457926	-0,111956	0,230967	0,096001	0,000990	-0,026787	0,047393	-0,026704	1,974172	1,868837	1,011349	-0,603304	-2,830517	-1,148518	-10,314828	10,524923	14,147809	-0,026787	0,047393	-0,026704	5,694517	3,971643	1,011349	-0,026787	0,047393	-0,026704	5,694517	3,971643	1,011349
11:03:37,05	0,536960	3,457926	-0,111956	0,230967	0,096001	0,000990	-0,026793	0,045437	-0,027476	2,049877	1,852183	1,026323	-0,602103	-2,828655	-1,145399	-10,300538	10,516390	14,160510	-0,026793	0,045437	-0,027476	5,616669	3,955415	1,026323	-0,026793	0,045437	-0,027476	5,616669	3,955415	1,026323
11:03:37,10	0,536960	3,457926	-0,111956	0,230967	0,096001	0,000990	-0,029006	0,045327	-0,024356	2,055329	1,753754	1,039024	-0,605647	-2,827890	-1,149676	-10,297220	10,525606	14,167720	-0,029006	0,045327	-0,024356	5,613521	4,030699	1,039024	-0,029006	0,045327	-0,024356	5,613521	4,030699	1,039024
11:03:37,15	0,536960	3,457926	-0,111956	0,230967	0,096001	0,000990	-0,027896	0,048779	-0,028633	1,885462	1,809718	1,046234	-0,605665	-2,828172	-1,148910	-10,298215	10,493185	14,151645	-0,027896	0,048779	-0,028633	5,714640	3,999560	1,046234	-0,027896	0,048779	-0,028633	5,714640	3,999560	1,046234
11:03:37,20	0,536960	3,457926	-0,111956	0,230967	0,096001	0,000990	-0,027643	0,048654	-0,027867	1,863415	1,838203	1,030159	-0,604453	-2,830681	-1,147759	-10,304011	10,517209	14,117696	-0,027643	0,048654	-0,027867	5,682739	4,008215	1,030159	-0,027643	0,048654	-0,027867	5,682739	4,008215	1,030159
11:03:37,25	0,536960	3,457926	-0,111956	0,230967	0,096001	0,000990	-0,026076	0,046350	-0,026717	2,001142	1,902687	0,996209	-0,604516	-2,829286	-1,149697	-10,320467	10,510641	14,143255	-0,026076	0,046350	-0,026717	5,639586	3,949642	0,996209	-0,026076	0,046350	-0,026717	5,639586	3,949642	0,996209
11:03:37,30	0,536960	3,457926	-0,111956	0,230967	0,096001	0,000990	-0,027253	0,047102	-0,028655	1,948118	1,830507	1,021769	-0,606295	-2,831957	-1,145430	-10,337897	10,496116	14,129979	-0,027253	0,047102	-0,028655	5,645598	3,969869	1,021769	-0,027253	0,047102	-0,028655	5,645598	3,969869	1,021769
11:03:37,35	0,536960	3,457926	-0,111956	0,230967	0,096001	0,000990	-0,024050	0,047307	-0,024388	1,916143	1,989229	1,008492	-0,602779	-2,830585	-1,147375	-10,331727	10,473641	14,126345	-0,024050	0,047307	-0,024388	5,629748	3,877159	1,008492	-0,024050	0,047307	-0,024388	5,629748	3,877159	1,008492
11:03:37,40	0,536960	3,457926	-0,111956	0,230967	0,096001	0,000990	-0,026996	0,044948	-0,026332	2,022431	1,852608	1,004858	-0,602203	-2,828736	-1,143486	-10,322839	10,425602	14,132412	-0,026996	0,044948	-0,026332	5,550856	3,971814	1,004858	-0,026996	0,044948	-0,026332	5,550856	3,971814	1,004858
11:03:37,45	0,536960	3,457926	-0,111956	0,230967	0,096001	0,000990	-0,028886	0,045374	-0,022444	1,963126	1,786073	1,010926	-0,602890	-2,831456	-1,146208	-10,375218	10,444589	14,149228	-0,028886	0,045374	-0,022444	5,524983	4,053601	1,010926	-0,028886	0,045374	-0,022444	5,524983	4,053601	1,010926
11:03:37,50	0,536960	3,457926	-0,111956	0,230967	0,096001	0,000990	-0,026187	0,044609	-0,025165	1,993159	1,871573	1,027742	-0,605751	-2,830339	-1,145062	-10,353109	10,486897	14,120260	-0,026187	0,044609	-0,025165	5,494965	3,927219	1,027742	-0,026187	0,044609	-0,025165	5,494965	3,927219	1,027742
11:03:37,55	0,536960	3,457926	-0,111956	0,230967	0,096001	0,000990	-0,025723	0,047644	-0,024020	1,883015	1,893658	0,998773	-0,602249	-2,831009	-1,146967	-10,350665	10,454881	14,159635	-0,025723	0,047644	-0,024020	5,623096	3,912934	0,998773	-0,025723	0,047644	-0,024020	5,623096	3,912934	0,998773
11:03:37,60	0,536960	3,457926	-0,111956	0,230967	0,096001	0,000990	-0,026894	0,044277	-0,025924	2,031607	1,850920	1,038148	-0,603925	-2,829871	-1,147758	-10,317197	10,485362	14,131557	-0,026894	0,044277	-0,025924	5,507358	3,962075	1,038148	-0,026894	0,044277	-0,025924	5,507358	3,962075	1,038148
11:03:37,65	0,536960	3,457926	-0,111956	0,230967	0,096001	0,000990	-0,027042	0,046297	-0,026715	1,969714	1,856962	1,010070	-0,602216	-2,829140	-1,145048	-10,336248	10,451528	14,129424	-0,027042	0,046297	-0,026715	5,604013	3,979743	1,010070	-0,027042	0,046297	-0,026715	5,604013	3,979743	1,010070
11:03:37,70	0,536960	3,457926	-0,111956	0,230967	0,096001	0,000990	-0,028530	0,045183	-0,024005	1,988814	1,780016	1,007937	-0,604600	-2,827637	-1,147386	-10,346596	10,471700	14,141100	-0,028530	0,045183	-0,024005	5,535666	4,019588	1,007937	-0,028530	0,045183	-0,024005	5,535666	4,019588	1,007937
11:03:37,75	0,536960	3,457926	-0,111956	0,230967	0,096001	0,000990	-0,028639	0,047999	-0,026343	1,854661	1,755302	1,019614	-0,603457	-2,827880	-1,148925	-10,341921	10,424249	14,155166	-0,028639	0,047999	-0,026343	5,622594	4,003427	1,019614	-0,028639	0,047999	-0,026343	5,622594	4,003427	1,019614
11:03:37,80	0,536960	3,457926	-0,111956	0,230967	0,096001	0,000990	-0,029000	0,046887	-0,027883	1,873735	1,764285	1,033679	-0,601784	-2,830367	-1,145071	-10,398306	10,410063	14,128640	-0,029000	0,046887	-0,027883	5,554366	4,040778	1,033679	-0,029000	0,046887	-0,027883	5,554366	4,040778	1,033679
11:03:37,85	0,536960	3,457926	-0,111956	0,230967	0,096001	0,000990	-0,027682	0,044195	-0,024028	1,973255	1,791055	1,007154	-0,601674	-2,834881	-1,146193	-10,362414	10,429747	14,138624	-0,027682	0,044195	-0,024028	5,442543	3,964129	1,007154	-0,027682	0,044195	-0,024028	5,442543	3,964129	1,007154
11:03:37,90	0,536960	3,457926	-0,111956	0,230967	0,096001	0,000990	-0,023829	0,041843	-0,025151	2,130543	2,012684	1,017138	-0,600521	-2,832294	-1,144258	-10,367525	10,421135	14,142652	-0,023829	0,041843	-0,025151	5,415212	3,883249	1,017138	-0,023829	0,041843	-0,025151	5,415212	3,883249	1,017138
11:03:37,95	0,536960	3,457926	-0,111956	0,230967	0,096001	0,000990	-0,026646	0,042138	-0,023216	2,105194	1,866085	1,021165	-0,602288	-2,829910	-1,145039	-10,362397	10,432163	14,153166	-0,026646	0,042138	-0,023216	5,413015	3,957777	1,021165	-0,026646	0,042138	-0,023216	5,413015	3,957777	1,021165
11:03:38,00	0,536960	3,457926	-0,111956	0,230967	0,096001	0,000990	-0,027826	0,044860	-0,023996	1,975739	1,803623	1,031679	-0,602879	-2,834299	-1,146597	-10,370999	10,422002	14,128898	-0,027826	0,044860	-0,023996	5,497275	3,987988	1,031679	-0,027826	0,044860	-0,023996	5,497275	3,987988	1,031679
11:03:38,05	0,536960	3,457926	-0,111956	0,230967	0,096001	0,000990	-0,023730	0,043177	-0,025555	2,050175	2,014274	1,007412	-0,606405	-2,830636	-1,144657	-10,353995	10,405280	14,141476	-0,023730	0,043177	-0,025555	5,439563	3,877061	1,007412	-0,023730	0,043177	-0,025555	5,439563	3,877061	1,007412
11:03:38,10	0,536960	3,457926	-0,111956	0,230967	0,096001	0,000990	-0,025139	0,048063	-0,023615	1,790120	1,964079	1,019990	-0,602423	-2,831345	-1,145080	-10,425437	10,412771	14,128755	-0,025139	0,048063	-0,023615	5,563065	3,937494	1,019990	-0,025139	0,048063	-0,023615	5,563065	3,937494	1,019990
11:03:38,15	0,536960	3,457926	-0,111956	0,230967	0,096001	0,000990	-0,026516	0,044260	-0,024037	1,958657	1,826877	1,007269	-0,603570	-2,828475	-1,145836	-10,406958	10,440624	14,164062	-0,026516	0,044260	-0,024037	5,433045	3,908359	1,007269	-0,026516	0,044260	-0,024037	5,433045	3,908359	1,007269
11:03:38,20	0,536960	3,457926	-0,111956	0,230967	0,096001	0,000990	-0,028428	0,046687	-0,024794	1,865782	1,729518	1,042575	-0,599423	-2,827588	-1,146999	-10,380175	10,402557	14,149587	-0,028428	0,046687	-0,024794	5,530737	3,961109	1,042575	-0,028428	0,046687	-0,024794	5,530737	3,961109	1,042575
11:03:38,25	0,536960	3,457926	-0,111956	0,230967	0,096001	0,000990	-0,031269	0,043540	-0,025956	2,009862	1,623994	1,028101	-0,604141	-2,829125	-1,145458	-10,392590	10,407590	14,138205	-0,031269	0,043540	-0,025956	5,427759	4,078634	1,028101	-0,031269	0,043540	-0,025956	5,427759	4,078634	1,028101
11:03:38,30	0,536960	3,457926	-0,111956	0,230967	0,096001	0,000990	-0,027579	0,046857	-0,024416	1,835531	1,802600	1,016719	-0,603609	-2,831461	-1,146997	-10,414655	10,392107	14,157998	-0,027579	0,046857	-0,024416	5,513811	3,967585	1,016719	-0,027579	0,046857	-0,024416	5,513811	3,967585	1,016719
11:03:38,35	0,536960	3,457926	-0,111956	0,230967	0,096001	0,000990	-0,025823	0,045229	-0,025955	1,895771	1,882582	1,036512	-0,603026	-2,831082	-1,143112	-10,429900	10,412271	14,166284	-0,025823	0,045229	-0,025955	5,446215	3,909663	1,036512	-0,025823	0,045229	-0,025955	5,446215	3,909663	1,036512
11:03:38,40	0,536960	3,457926	-0,111956	0,230967	0,096001	0,000990	-0,026442	0,044913	-0,022069	1,922034	1,827075	1,044797	-0,598333	-2,834428	-1,147358	-10,422624	10,365273	14,172447	-0,026442	0,044913	-0,022069	5,447686	3,902800	1,044797	-0,026442	0,044913	-0,022069	5,447686	3,902800	1,044797
11:03:38,45	0,536960	3,457926	-0,111956	0,230967	0,096001	0,000990	-0,025891	0,039176	-0,026316	2,183301	1,885548	1,050961	-0,603001	-2,832773	-1,145019	-10,397759	10,357198	14,184484	-0,025891	0,039176	-0,026316	5,258588	3,917988	1,050961	-0,025891	0,039176	-0,026316	5,258588	3,917988	1,050961
11:03:38,50	0,536960	3,457926	-0,111956	0,230967	0,096001	0,000990	-0,024990	0,044046	-0,023977	1,935469	1,957970	1,062997	-0,602999	-2,830359	-1,148173	-10,404042	10,399075	14,144561	-0,024990	0,044046	-0,023977	5,393098	3,919683	1,062997	-0,024990	0,044046	-0,023977	5,393098	3,919683	1,062997
11:03:38,55	0,536960	3,457926	-0,111956	0,230967	0,096001	0,000990	-0,027082	0,045252	-0,027130	1,905908	1,822819	1,023075	-0,598923	-2,830954	-1,143108	-10,423493	10,364572	14,160571	-0,027082	0,045252	-0,027130	5,458169	3,948736	1,023075	-0,027082	0,045252	-0,027130	5,458169	3,948736	1,023075
11:03:38,60	0,536960	3,457926	-0,111956	0,230967	0,096001	0,000990	-0,028605	0,041424	-0,022065	2,065323	1,744025	1,039084	-0,601815	-2,830442	-1,145840	-10,404307	10,393857	14,143169	-0,028605	0,041424	-0,022065	5,317139	3,989505	1,039084	-0,028605	0,041424	-0,022065	5,317139	3,989505	1,039084
11:03:38,65	0,536960	3,457926	-0,111956	0,230967	0,096001	0,000990	-0,027602	0,044185	-0,024797	1,956748	1,798161	1,021683	-0,599563	-2,833165	-1,145051	-10,450720	10,370550	14,166631	-0,027602	0,044185	-0,024797	5,425238	3,964894	1,021683	-0,027602	0,044185	-0,024797	5,425238	3,964894	1,021683
11:03:38,70	0,536960	3,457926	-0,111956	0,230967	0,096001	0,000990	-0,026370	0,040873	-0,024008	2,085554	1,833659	1,045144	-0,597705	-2,830792	-1,147004	-10,400249	10,365607	14,133899	-0,026370	0,040873	-0,024008	5,294094	3,903717	1,045144	-0,026370	0,040873	-0,024008	5,294094	3,903717	1,045144
11:03:38,75	0,536960	3,457926	-0,111956	0,230967	0,096001	0,000990	-0,029354	0,040450	-0,025961	2,128526	1,724678	1,012413	-0,600121	-2,834956	-1,144606	-10,430592	10,357166	14,218659	-0,029354	0,040450	-0,025961	5,303827	4,028970	1,012413	-0,029354	0,040450	-0,025961	5,303827	4,028970	1,012413
11:03:38,80	0,536960	3,457926	-0,111956	0,230967	0,096001	0,000990	-0,024540	0,040460	-0,023564	2,105493	1,952970	1,097173	-0,598905	-2,832192	-1,147001	-10,412245	10,361252	14,138311	-0,024540	0,040460	-0,023564	5,281627	3,879331	1,097173	-0,024540	0,040460	-0,023564	5,281627	3,879331	1,097173
11:03:38,85	0,536960	3,457926	-0,111956	0,230967	0,096001	0,000990	-0,027542	0,040789	-0,025959	2,101087	1,810700	1,016825	-0,599536	-2,832710	-1,147343	-10,414628	10,331585	14,200394	-0,027542	0,040789	-0,025959	5,303063	3,972736	1,016825	-0,027542	0,040789	-0,025959	5,303063	3,972736	1,016825
11:03:38,90	0,536960	3,457926	-0,111956	0,230967	0,096001	0,000990	-0,026778	0,041077	-0,026300	2,059246	1,863213	1,078908	-0,601968	-2,834099	-1,143510	-10,473104	10,352833	14,159957	-0,026778	0,041077	-0,026300	5,283801	3,965252	1,078908	-0,026778	0,041077	-0,026300	5,283801	3,965252	1,078908
11:03:38,95	0,536960	3,457926	-0,111956	0,230967	0,096001	0,000990	-0,024359	0,042488	-0,022468	1,975027	1,927700	1,038470	-0,601915	-2,830729	-1,142703	-10,439450	10,361632	14,198671	-0,024359	0,042488	-0,022468	5,310361	3,839901	1,038470	-0,024359	0,042488	-0,022468	5,310361	3,839901	1,038470
11:03:39,00	0,536960	3,457926	-0,111956	0,230967	0,096001	0,000990	-0,027304	0,044127	-0,021660	1,914246	1,799338	1,077185	-0,600078	-2,832233	-1,145826	-10,412404	10,366592	14,152096	-0,027304	0,044127	-0,021660	5,378242	3,942673	1,077185	-0,027304	0,044127	-0,021660	5,378242	3,942673	1,077185
11:03:39,05	0,536960	3,457926	-0,111956	0,230967	0,096001	0,000990	-0,026920	0,041785	-0,024784	2,053876	1,840243	1,030609	-0,601309	-2,832905	-1,144278	-10,443769	10,375227	14,161130	-0,026920	0,041785	-0,024784	5,333984	3,953442	1,030609	-0,026920	0,041785	-0,024784	5,333984	3,953442	1,030609
11:03:39,10	0,536960	3,457926	-0,111956	0,230967	0,096001	0,000990	-0,025722	0,042515	-0,023235	2,007709	1,871034	1,039644	-0,602443	-2,834967	-1,145064	-10,430393	10,374065	14,131861	-0,025722	0,042515	-0,023235	5,345125	3,890227	1,039644	-0,025722	0,042515	-0,023235	5,345125	3,890227	1,039644
11:03:39,15	0,536960	3,457926	-0,111956	0,230967	0,096001	0,000990	-0,023369	0,042466	-0,024021	2,015920	2,005551	1,010375	-0,597821	-2,832790	-1,146245	-10,460322	10,362522	14,133640	-0,023369	0,042466	-0,024021	5,349519	3,840039	1,010375	-0,023369	0,042466	-0,024021	5,349519	3,840039	1,010375
11:03:39,20	0,536960	3,457926	-0,111956	0,230967	0,096001	0,000990	-0,027566	0,039551	-0,025203	2,142526	1,767197	1,012153	-0,602529	-2,830353	-1,143515	-10,454687	10,367426	14,165541	-0,027566	0,039551	-0,025203	5,247316	3,931093	1,012153	-0,027566	0,039551	-0,025203	5,247316	3,931093	1,012153
11:03:39,25	0,536960	3,457926	-0,111956	0,230967	0,096001	0,000990	-0,027322	0,044847	-0,022472	1,874204	1,782264	1,044055	-0,598998	-2,832854	-1,146223	-10,454968	10,358125	14,162288	-0,027322	0,044847	-0,022472	5,394723	3,927080	1,044055	-0,027322	0,044847	-0,022472	5,394723	3,927080	1,044055
11:03:39,30	0,536960	3,457926	-0,111956	0,230967	0,096001	0,000990	-0,026921	0,040539	-0,025180	2,090055	1,807525	1,040802	-0,602565	-2,830490	-1,146235	-10,455259	10,334930	14,166135	-0,026921	0,040539	-0,025180	5,272349	3,920860	1,040802	-0,026921	0,040539	-0,025180	5,272349	3,920860	1,040802
11:03:39,35	0,536960	3,457926	-0,111956	0,230967	0,096001	0,000990	-0,027186	0,044810	-0,025193	1,847698	1,805120	1,044649	-0,603736	-2,833224	-1,145091	-10,467544	10,340347	14,131214	-0,027186	0,044810	-0,025193	5,365314	3,939212	1,044649	-0,027186	0,044810	-0,025193	5,365314	3,939212	1,044649
11:03:39,40	0,536960	3,457926	-0,111956	0,230967	0,096001	0,000990	-0,024232	0,044457	-0,024048	1,864599	1,945353	1,009728	-0,601402	-2,830922	-1,146618	-10,468794	10,355629	14,176998	-0,024232	0,044457	-0,024048	5,354510	3,847598	1,009728	-0,024232	0,044457	-0,024048	5,354510	3,847598	1,009728
11:03:39,45	0,536960	3,457926	-0,111956	0,230967	0,096001	0,000990	-0,027393	0,043587	-0,025576	1,922462	1,772281	1,055511	-0,600219	-2,829771	-1,144691	-10,463307	10,337324	14,156177	-0,027393	0,043587	-0,025576	5,344058	3,922629	1,055511	-0,027393	0,043587	-0,025576	5,344058	3,922629	1,055511
11:03:39,50	0,536960	3,457926	-0,111956	0,230967	0,096001	0,000990	-0,028981	0,043138	-0,023649	1,932698	1,703587	1,034690	-0,596609	-2,833022	-1,141540	-10,444212	10,347708	14,173918	-0,028981	0,043138	-0,023649	5,319052	3,978627	1,034690	-0,028981	0,043138	-0,023649	5,319052	3,978627	1,034690
11:03:39,55	0,536960	3,457926	-0,111956	0,230967	0,096001	0,000990	-0,027971	0,038386	-0,020498	2,198343	1,767490	1,052432	-0,600888	-2,834706	-1,146999	-10,502978	10,330518	14,185994	-0,027971	0,038386	-0,020498	5,211664	3,963188	1,052432	-0,027971	0,038386	-0,020498	5,211664	3,963188	1,052432
11:03:39,60	0,536960	3,457926	-0,111956	0,230967	0,096001	0,000990	-0,024373	0,041250	-0,025956	2,005171	1,912247	1,064507	-0,596703	-2,832697	-1,143902	-10,465093	10,289218	14,149502	-0,024373	0,041250	-0,025956	5,243277	3,825563	1,064507	-0,024373	0,041250	-0,025956	5,243277	3,825563	1,064507
11:03:39,65	0,536960	3,457926	-0,111956	0,230967	0,096001	0,000990	-0,028206	0,038630	-0,022859	2,124559	1,766439	1,028016	-0,600823	-2,832687	-1,144688	-10,482333	10,349868	14,156235	-0,028206	0,038630	-0,022859	5,157037	3,980572	1,028016	-0,028206	0,038630	-0,022859	5,157037	3,980572	1,028016
11:03:39,70	0,536960	3,457926	-0,111956	0,230967	0,096001	0,000990	-0,026153	0,042203	-0,023646	1,982692	1,827892	1,034749	-0,597270	-2,831002	-1,144324	-10,457291	10,298174	14,111358	-0,026153	0,042203	-0,023646	5,295613	3,880937	1,034749	-0,026153	0,042203	-0,023646	5,295613	3,880937	1,034749
11:03:39,75	0,536960	3,457926	-0,111956	0,230967	0,096001	0,000990	-0,029390	0,039969	-0,023282	2,066612	1,707132	0,989872	-0,598433	-2,830145	-1,145853	-10,447996	10,319637	14,146723	-0,029390	0,039969	-0,023282	5,204164	4,014236	0,989872	-0,029390	0,039969	-0,023282	5,204164	4,014236	0,989872
11:03:39,80	0,536960	3,457926	-0,111956	0,230967	0,096001	0,000990	-0,029551	0,041404	-0,024811	2,015212	1,696081	1,025237	-0,602564	-2,829961	-1,148182	-10,441426	10,308881	14,156731	-0,029551	0,041404	-0,024811	5,265435	4,015820	1,025237	-0,029551	0,041404	-0,024811	5,265435	4,015820	1,025237
11:03:39,85	0,536960	3,457926	-0,111956	0,230967	0,096001	0,000990	-0,027644	0,045073	-0,027139	1,818381	1,806292	1,035245	-0,601438	-2,832505	-1,145449	-10,481455	10,326572	14,180089	-0,027644	0,045073	-0,027139	5,356640	3,976362	1,035245	-0,027644	0,045073	-0,027139	5,356640	3,976362	1,035245
11:03:39,90	0,536960	3,457926	-0,111956	0,230967	0,096001	0,000990	-0,026004	0,042827	-0,024406	1,930499	1,848060	1,058603	-0,599627	-2,834726	-1,143875	-10,474669	10,341521	14,184370	-0,026004	0,042827	-0,024406	5,292418	3,889391	1,058603	-0,026004	0,042827	-0,024406	5,292418	3,889391	1,058603
11:03:39,95	0,536960	3,457926	-0,111956	0,230967	0,096001	0,000990	-0,024986	0,040148	-0,022833	2,086150	1,899414	1,062883	-0,600832	-2,831009	-1,142750	-10,474374	10,317388	14,154181	-0,024986	0,040148	-0,022833	5,237762	3,860809	1,062883	-0,024986	0,040148	-0,022833	5,237762	3,860809	1,062883
11:03:40,00	0,536960	3,457926	-0,111956	0,230967	0,096001	0,000990	-0,027603	0,043049	-0,021707	1,914530	1,775669	1,032695	-0,599686	-2,832844	-1,143879	-10,488688	10,321985	14,198695	-0,027603	0,043049	-0,021707	5,293893	3,942473	1,032695	-0,027603	0,043049	-0,021707	5,293893	3,942473	1,032695
11:03:40,05	0,536960	3,457926	-0,111956	0,230967	0,096001	0,000990	-0,026586	0,041140	-0,022837	2,010623	1,813818	1,077208	-0,601538	-2,831629	-1,146448	-10,483100	10,330130	14,149448	-0,026586	0,041140	-0,022837	5,240129	3,900847	1,077208	-0,026586	0,041140	-0,022837	5,240129	3,900847	1,077208
11:03:40,10	0,536960	3,457926	-0,111956	0,230967	0,096001	0,000990	-0,026712	0,043351	-0,025406	1,905485	1,808028	1,027961	-0,600837	-2,837728	-1,145049	-10,482381	10,298264	14,163742	-0,026712	0,043351	-0,025406	5,308575	3,904956	1,027961	-0,026712	0,043351	-0,025406	5,308575	3,904956	1,027961
11:03:40,15	0,536960	3,457926	-0,111956	0,230967	0,096001	0,000990	-0,021781	0,039694	-0,024007	2,068411	2,081013	1,042256	-0,599092	-2,833902	-1,145072	-10,487711	10,309570	14,155352	-0,021781	0,039694	-0,024007	5,184428	3,790830	1,042256	-0,021781	0,039694	-0,024007	5,184428	3,790830	1,042256
11:03:40,20	0,536960	3,457926	-0,111956	0,230967	0,096001	0,000990	-0,025967	0,040097	-0,024030	2,054621	1,853052	1,033866	-0,603229	-2,833778	-1,144297	-10,492624	10,305390	14,163791	-0,025967	0,040097	-0,024030	5,202214	3,891501	1,033866	-0,025967	0,040097	-0,024030	5,202214	3,891501	1,033866
11:03:40,25	0,536960	3,457926	-0,111956	0,230967	0,096001	0,000990	-0,024006	0,043741	-0,023254	1,859032	1,952896	1,042304	-0,602609	-2,830015	-1,143135	-10,475538	10,322028	14,168952	-0,024006	0,043741	-0,023254	5,292716	3,837351	1,042304	-0,024006	0,043741	-0,023254	5,292716	3,837351	1,042304
11:03:40,30	0,536960	3,457926	-0,111956	0,230967	0,096001	0,000990	-0,027575	0,045086	-0,022092	1,812078	1,773781	1,047465	-0,601484	-2,833127	-1,144309	-10,512574	10,336349	14,160548	-0,027575	0,045086	-0,022092	5,351292	3,938410	1,047465	-0,027575	0,045086	-0,022092	5,351292	3,938410	1,047465
11:03:40,35	0,536960	3,457926	-0,111956	0,230967	0,096001	0,000990	-0,025442	0,042555	-0,023267	1,937530	1,845458	1,039062	-0,594985	-2,832166	-1,143517	-10,491186	10,304004	14,160076	-0,025442	0,042555	-0,023267	5,278128	3,842653	1,039062	-0,025442	0,042555	-0,023267	5,278128	3,842653	1,039062
11:03:40,40	0,536960	3,457926	-0,111956	0,230967	0,096001	0,000990	-0,029525	0,037408	-0,022475	2,187898	1,667860	1,038590	-0,596707	-2,833993	-1,145447	-10,465417	10,286016	14,154996	-0,029525	0,037408	-0,022475	5,124393	3,985536	1,038590	-0,029525	0,037408	-0,022475	5,124393	3,985536	1,038590
11:03:40,45	0,536960	3,457926	-0,111956	0,230967	0,096001	0,000990	-0,027081	0,037985	-0,024405	2,155163	1,826224	1,033509	-0,602632	-2,832048	-1,142345	-10,490464	10,318950	14,182756	-0,027081	0,037985	-0,024405	5,137009	3,952099	1,033509	-0,027081	0,037985	-0,024405	5,137009	3,952099	1,033509
11:03:40,50	0,536960	3,457926	-0,111956	0,230967	0,096001	0,000990	-0,025803	0,044089	-0,021302	1,853759	1,854535	1,061269	-0,600864	-2,832104	-1,143881	-10,491046	10,336966	14,203951	-0,025803	0,044089	-0,021302	5,314760	3,880067	1,061269	-0,025803	0,044089	-0,021302	5,314760	3,880067	1,061269
