# Supplementary material for: Characterization of interfragmentary motion associated with common osteosynthesis devices for rat fracture healing studies
Source: PLoS One. 2017 Apr 28;12(4):e0176735. doi: 10.1371/journal.pone.0176735 (PMC5409164; doi:10.1371/journal.pone.0176735)
Supplement: S1 Dataset — (ZIP) [file pone.0176735.s001.zip › S1_Dataset/RatExFix/Specimen02/FIX-EX_02Z.txt]

%Tester: Sukopp Matthias
%Projekt: 
%Zeit: 11.03.2015 11:06:41
%Dateipfad: D:\Messungen\Fixator\Measurements\Fixator_20150311.txt
%Kommentar: FIX-EX_02-Z
%VI Version: D:\LVProjekte\Fixator\HauptVI\Fixator_v0.12.vi
%Virtueller Drehpunkt: 	0,0000	0,0000	0,0000
%Sensor zu Hexapod (Mitte): 	0,000000	0,000000	-26,500000
%Sensor zu Hexapod Trans (Mitte): 	-0,500000	-0,866025	0,000000	-0,866025	0,500000	0,000000	0,000000	0,000000	1,000000
%Hexapod zu Labor (Mitte): 	0,536925	3,458021	-0,105957
%Hexapod zu Labor Trans (Mitte): 	0,999999	-1,003581E-5	0,001675	1,679004E-5	0,999992	-0,004031	-0,001675	0,004031	0,999990
%Labor zu CR (Mitte): 	0,000000	0,000000	78,500000
%Labor zu CR Trans (Mitte): 	1,000000	0,000000	0,000000	0,000000	1,000000	0,000000	0,000000	0,000000	1,000000
%Zentrum Sensormasse: 	0,000000	0,000000	2,000000
%Sensormasse: 	200,000000E-3
--------------------------------------------------
Time	X	Y	Z	U	V	W	Exp_ Fx	Exp_ Fy	Exp_ Fz	Exp_ Mx	Exp_ My	Exp_ Mz	Sen_ Fx	Sen_ Fy	Sen_ Fz	Sen_ Mx	Sen_ My	Sen_ Mz	Hex_ Fx	Hex_ Fy	Hex_ Fz	Hex_ Mx	Hex_ My	Hex_ Mz	Lab_ Fx	Lab_ Fy	Lab_ Fz	Lab_ Mx	Lab_ My	Lab_ Mz	Laser
11:06:41,09	0,536925	3,458021	-0,105957	0,230976	0,095995	0,000962	-0,003941	-0,257046	-0,021744	2,005505	1,353159	2,667578	-0,353854	-3,001810	-1,141479	-19,701747	-2,308740	15,828272	-0,003941	-0,257046	-0,021744	-18,172611	1,662511	2,667578	-0,003941	-0,257046	-0,021744	-18,172611	1,662511	2,667578
11:06:41,14	0,536925	3,458021	-0,105957	0,230976	0,095995	0,000962	-0,003941	-0,257046	-0,021744	2,005505	1,353159	2,667578	-0,352015	-3,004092	-1,140711	-19,683757	-2,300372	15,789106	-0,003941	-0,257046	-0,021744	-18,172611	1,662511	2,667578	-0,003941	-0,257046	-0,021744	-18,172611	1,662511	2,667578
11:06:41,19	0,536925	3,458021	-0,105957	0,230976	0,095995	0,000962	-0,002117	-0,258973	-0,019668	2,087705	1,434236	2,667620	-0,355984	-3,003119	-1,142916	-19,672436	-2,286639	15,835047	-0,002117	-0,258973	-0,019668	-18,241686	1,600432	2,667620	-0,002117	-0,258973	-0,019668	-18,241686	1,600432	2,667620
11:06:41,24	0,536925	3,458021	-0,105957	0,230976	0,095995	0,000962	-0,000975	-0,255050	-0,021873	1,901262	1,496556	2,713561	-0,356703	-3,003324	-1,139153	-19,685994	-2,256505	15,808270	-0,000975	-0,255050	-0,021873	-18,120172	1,573107	2,713561	-0,000975	-0,255050	-0,021873	-18,120172	1,573107	2,713561
11:06:41,29	0,536925	3,458021	-0,105957	0,230976	0,095995	0,000962	-0,000438	-0,254530	-0,018110	1,893531	1,497677	2,686784	-0,357705	-3,001846	-1,139876	-19,678053	-2,293845	15,798596	-0,000438	-0,254530	-0,018110	-18,087070	1,532065	2,686784	-0,000438	-0,254530	-0,018110	-18,087070	1,532065	2,686784
11:06:41,34	0,536925	3,458021	-0,105957	0,230976	0,095995	0,000962	-0,001217	-0,252923	-0,018834	1,781627	1,482718	2,677110	-0,354918	-3,003093	-1,139924	-19,667879	-2,280696	15,803276	-0,001217	-0,252923	-0,018834	-18,072864	1,578256	2,677110	-0,001217	-0,252923	-0,018834	-18,072864	1,578256	2,677110
11:06:41,39	0,536925	3,458021	-0,105957	0,230976	0,095995	0,000962	-0,001530	-0,255960	-0,018881	1,956001	1,468657	2,681790	-0,355243	-3,001753	-1,144419	-19,673276	-2,277983	15,782071	-0,001530	-0,255960	-0,018881	-18,136859	1,588797	2,681790	-0,001530	-0,255960	-0,018881	-18,136859	1,588797	2,681790
11:06:41,44	0,536925	3,458021	-0,105957	0,230976	0,095995	0,000962	-0,002529	-0,255009	-0,023376	1,906192	1,410716	2,660584	-0,356246	-3,002519	-1,140867	-19,690657	-2,284254	15,775562	-0,002529	-0,255009	-0,023376	-18,112002	1,609220	2,660584	-0,002529	-0,255009	-0,023376	-18,112002	1,609220	2,660584
11:06:41,49	0,536925	3,458021	-0,105957	0,230976	0,095995	0,000962	-0,001364	-0,254523	-0,019824	1,866806	1,459362	2,654076	-0,356191	-3,002590	-1,141504	-19,699438	-2,307917	15,793855	-0,001364	-0,254523	-0,019824	-18,113249	1,566440	2,654076	-0,001364	-0,254523	-0,019824	-18,113249	1,566440	2,654076
11:06:41,54	0,536925	3,458021	-0,105957	0,230976	0,095995	0,000962	-0,001330	-0,254606	-0,020462	1,846221	1,465358	2,672368	-0,352062	-3,003395	-1,141083	-19,697701	-2,303603	15,823384	-0,001330	-0,254606	-0,020462	-18,140322	1,569766	2,672368	-0,001330	-0,254606	-0,020462	-18,140322	1,569766	2,672368
11:06:41,59	0,536925	3,458021	-0,105957	0,230976	0,095995	0,000962	-0,002347	-0,257460	-0,016959	1,982271	1,436699	2,660097	-0,353211	-3,003136	-1,138002	-19,684674	-2,330756	15,781584	-0,002347	-0,257460	-0,016959	-18,228370	1,620912	2,660097	-0,002347	-0,257460	-0,016959	-18,228370	1,620912	2,660097
11:06:41,64	0,536925	3,458021	-0,105957	0,230976	0,095995	0,000962	-0,002347	-0,257460	-0,016959	1,982271	1,436699	2,660097	-0,356206	-3,003062	-1,140194	-19,674302	-2,278775	15,795275	-0,002347	-0,257460	-0,016959	-18,228370	1,620912	2,660097	-0,002347	-0,257460	-0,016959	-18,228370	1,620912	2,660097
11:06:41,69	0,536925	3,458021	-0,105957	0,230976	0,095995	0,000962	-0,000913	-0,254829	-0,019151	1,895647	1,494217	2,673788	-0,354331	-3,003321	-1,141484	-19,669017	-2,276894	15,794736	-0,000913	-0,254829	-0,019151	-18,108438	1,565925	2,673788	-0,000913	-0,254829	-0,019151	-18,108438	1,565925	2,673788
11:06:41,74	0,536925	3,458021	-0,105957	0,230976	0,095995	0,000962	-0,001626	-0,256582	-0,020441	1,991067	1,460780	2,673250	-0,353729	-3,003188	-1,142656	-19,651231	-2,308803	15,774988	-0,001626	-0,256582	-0,020441	-18,150618	1,588454	2,673250	-0,001626	-0,256582	-0,020441	-18,150618	1,588454	2,673250
11:06:41,79	0,536925	3,458021	-0,105957	0,230976	0,095995	0,000962	-0,002043	-0,257038	-0,021614	1,996015	1,470488	2,653502	-0,354934	-3,004296	-1,141086	-19,679175	-2,270916	15,809076	-0,002043	-0,257038	-0,021614	-18,181431	1,630844	2,653502	-0,002043	-0,257038	-0,021614	-18,181431	1,630844	2,653502
11:06:41,84	0,536925	3,458021	-0,105957	0,230976	0,095995	0,000962	-0,000480	-0,256548	-0,020043	1,989376	1,508597	2,687590	-0,356638	-3,003019	-1,139918	-19,638982	-2,301986	15,797162	-0,000480	-0,256548	-0,020043	-18,149607	1,546292	2,687590	-0,000480	-0,256548	-0,020043	-18,149607	1,546292	2,687590
11:06:41,89	0,536925	3,458021	-0,105957	0,230976	0,095995	0,000962	-0,000734	-0,254433	-0,018875	1,872618	1,545723	2,675676	-0,355198	-3,004639	-1,141466	-19,662750	-2,277703	15,808018	-0,000734	-0,254433	-0,018875	-18,100387	1,603372	2,675676	-0,000734	-0,254433	-0,018875	-18,100387	1,603372	2,675676
11:06:41,94	0,536925	3,458021	-0,105957	0,230976	0,095995	0,000962	-5,176594E-5	-0,256490	-0,020424	1,988729	1,548493	2,686531	-0,350190	-3,001329	-1,137596	-19,648249	-2,321361	15,786899	-5,176594E-5	-0,256490	-0,020424	-18,145753	1,552557	2,686531	-5,176594E-5	-0,256490	-0,020424	-18,145753	1,552557	2,686531
11:06:41,99	0,536925	3,458021	-0,105957	0,230976	0,095995	0,000962	-0,000759	-0,255558	-0,021208	1,879975	1,485775	2,716253	-0,355652	-3,003560	-1,142251	-19,715354	-2,316932	15,837739	-0,000759	-0,255558	-0,021208	-18,181323	1,545358	2,716253	-0,000759	-0,255558	-0,021208	-18,181323	1,545358	2,716253
11:06:42,04	0,536925	3,458021	-0,105957	0,230976	0,095995	0,000962	-0,000759	-0,255558	-0,021208	1,879975	1,485775	2,716253	-0,356014	-3,003045	-1,141486	-19,633664	-2,269032	15,774996	-0,000759	-0,255558	-0,021208	-18,181323	1,545358	2,716253	-0,000759	-0,255558	-0,021208	-18,181323	1,545358	2,716253
11:06:42,09	0,536925	3,458021	-0,105957	0,230976	0,095995	0,000962	-0,001024	-0,254987	-0,020443	1,932636	1,518792	2,653509	-0,355505	-3,004874	-1,138745	-19,670236	-2,287637	15,811686	-0,001024	-0,254987	-0,020443	-18,083877	1,599175	2,653509	-0,001024	-0,254987	-0,020443	-18,083877	1,599175	2,653509
11:06:42,14	0,536925	3,458021	-0,105957	0,230976	0,095995	0,000962	0,000306	-0,256343	-0,017703	1,968709	1,565559	2,690199	-0,353749	-3,004607	-1,140502	-19,664723	-2,312678	15,796492	0,000306	-0,256343	-0,017703	-18,154189	1,541571	2,690199	0,000306	-0,256343	-0,017703	-18,154189	1,541571	2,690199
11:06:42,19	0,536925	3,458021	-0,105957	0,230976	0,095995	0,000962	-0,002522	-0,253324	-0,021613	1,802530	1,438111	2,677726	-0,356705	-3,000916	-1,142655	-19,657864	-2,305410	15,799212	-0,002522	-0,253324	-0,021613	-18,083398	1,636111	2,677726	-0,002522	-0,253324	-0,021613	-18,083398	1,636111	2,677726
11:06:42,24	0,536925	3,458021	-0,105957	0,230976	0,095995	0,000962	-0,002522	-0,253324	-0,021613	1,802530	1,438111	2,677726	-0,354434	-3,004247	-1,139162	-19,712649	-2,305936	15,802377	-0,002522	-0,253324	-0,021613	-18,083398	1,636111	2,677726	-0,002522	-0,253324	-0,021613	-18,083398	1,636111	2,677726
11:06:42,29	0,536925	3,458021	-0,105957	0,230976	0,095995	0,000962	-0,000773	-0,256956	-0,018119	1,963557	1,481869	2,680890	-0,357547	-3,005061	-1,140042	-19,723391	-2,304202	15,802419	-0,000773	-0,256956	-0,018119	-18,207501	1,542586	2,680890	-0,000773	-0,256956	-0,018119	-18,207501	1,542586	2,680890
11:06:42,34	0,536925	3,458021	-0,105957	0,230976	0,095995	0,000962	0,001489	-0,254667	-0,019000	1,840660	1,589337	2,680933	-0,357250	-3,005715	-1,142648	-19,662871	-2,273330	15,784946	0,001489	-0,254667	-0,019000	-18,150712	1,472465	2,680933	0,001489	-0,254667	-0,019000	-18,150712	1,472465	2,680933
11:06:42,39	0,536925	3,458021	-0,105957	0,230976	0,095995	0,000962	0,001906	-0,255252	-0,021606	1,928051	1,648012	2,663459	-0,355442	-3,004116	-1,142236	-19,632919	-2,287803	15,803854	0,001906	-0,255252	-0,021606	-18,109205	1,498383	2,663459	0,001906	-0,255252	-0,021606	-18,109205	1,498383	2,663459
11:06:42,44	0,536925	3,458021	-0,105957	0,230976	0,095995	0,000962	-0,000383	-0,256018	-0,021193	1,970334	1,562142	2,682367	-0,353719	-3,001626	-1,139940	-19,661255	-2,266637	15,784712	-0,000383	-0,256018	-0,021193	-18,127066	1,592225	2,682367	-0,000383	-0,256018	-0,021193	-18,127066	1,592225	2,682367
11:06:42,49	0,536925	3,458021	-0,105957	0,230976	0,095995	0,000962	-0,003401	-0,256265	-0,018897	1,987352	1,370098	2,663226	-0,360303	-3,004950	-1,138587	-19,659103	-2,254563	15,765665	-0,003401	-0,256265	-0,018897	-18,129456	1,637072	2,663226	-0,003401	-0,256265	-0,018897	-18,129456	1,637072	2,663226
11:06:42,54	0,536925	3,458021	-0,105957	0,230976	0,095995	0,000962	0,002770	-0,252225	-0,017545	1,788816	1,686840	2,644179	-0,353228	-3,000393	-1,141483	-19,638480	-2,311109	15,791529	0,002770	-0,252225	-0,017545	-18,010869	1,469356	2,644179	0,002770	-0,252225	-0,017545	-18,010869	1,469356	2,644179
11:06:42,59	0,536925	3,458021	-0,105957	0,230976	0,095995	0,000962	-0,004714	-0,256074	-0,020441	1,950289	1,343781	2,670042	-0,353781	-3,003538	-1,142466	-19,681297	-2,292531	15,786543	-0,004714	-0,256074	-0,020441	-18,151518	1,713828	2,670042	-0,004714	-0,256074	-0,020441	-18,151518	1,713828	2,670042
11:06:42,64	0,536925	3,458021	-0,105957	0,230976	0,095995	0,000962	-0,001714	-0,257167	-0,021423	2,001810	1,453422	2,665056	-0,355817	-3,003587	-1,142471	-19,724240	-2,259342	15,809898	-0,001714	-0,257167	-0,021423	-18,185804	1,587953	2,665056	-0,001714	-0,257167	-0,021423	-18,185804	1,587953	2,665056
11:06:42,69	0,536925	3,458021	-0,105957	0,230976	0,095995	0,000962	-0,000653	-0,255428	-0,021428	1,918649	1,454791	2,688412	-0,358173	-3,003582	-1,140030	-19,681430	-2,264514	15,803363	-0,000653	-0,255428	-0,021428	-18,132448	1,506061	2,688412	-0,000653	-0,255428	-0,021428	-18,132448	1,506061	2,688412
11:06:42,74	0,536925	3,458021	-0,105957	0,230976	0,095995	0,000962	0,000521	-0,253386	-0,018987	1,829398	1,555481	2,681877	-0,352293	-3,004853	-1,139191	-19,672990	-2,312438	15,818209	0,000521	-0,253386	-0,018987	-18,061413	1,514620	2,681877	0,000521	-0,253386	-0,018987	-18,061413	1,514620	2,681877
11:06:42,79	0,536925	3,458021	-0,105957	0,230976	0,095995	0,000962	-0,001319	-0,259113	-0,018148	2,089936	1,491105	2,696722	-0,357928	-3,005147	-1,140750	-19,722684	-2,234999	15,766220	-0,001319	-0,259113	-0,018148	-18,250470	1,594634	2,696722	-0,001319	-0,259113	-0,018148	-18,250470	1,594634	2,696722
11:06:42,84	0,536925	3,458021	-0,105957	0,230976	0,095995	0,000962	0,001753	-0,254380	-0,019707	1,886002	1,569105	2,644733	-0,355950	-3,002049	-1,143426	-19,667683	-2,254330	15,806226	0,001753	-0,254380	-0,019707	-18,082811	1,431465	2,644733	0,001753	-0,254380	-0,019707	-18,082811	1,431465	2,644733
11:06:42,89	0,536925	3,458021	-0,105957	0,230976	0,095995	0,000962	-0,001919	-0,254544	-0,022383	1,905325	1,435452	2,684740	-0,353702	-3,002599	-1,142635	-19,631540	-2,318543	15,793933	-0,001919	-0,254544	-0,022383	-18,076416	1,586074	2,684740	-0,001919	-0,254544	-0,022383	-18,076416	1,586074	2,684740
11:06:42,94	0,536925	3,458021	-0,105957	0,230976	0,095995	0,000962	-0,002566	-0,256766	-0,021593	1,983307	1,465190	2,672447	-0,353141	-3,006553	-1,143406	-19,666906	-2,278796	15,800395	-0,002566	-0,256766	-0,021593	-18,172826	1,666639	2,672447	-0,002566	-0,256766	-0,021593	-18,172826	1,666639	2,672447
11:06:42,99	0,536925	3,458021	-0,105957	0,230976	0,095995	0,000962	0,000578	-0,259229	-0,022364	2,128109	1,578169	2,678908	-0,355189	-3,006189	-1,141472	-19,669879	-2,261416	15,796275	0,000578	-0,259229	-0,022364	-18,221349	1,532826	2,678908	0,000578	-0,259229	-0,022364	-18,221349	1,532826	2,678908
11:06:43,04	0,536925	3,458021	-0,105957	0,230976	0,095995	0,000962	0,001286	-0,257273	-0,020429	2,039961	1,603738	2,674788	-0,357388	-3,005859	-1,139058	-19,663244	-2,283927	15,777535	0,001286	-0,257273	-0,020429	-18,155950	1,502790	2,674788	0,001286	-0,257273	-0,020429	-18,155950	1,502790	2,674788
11:06:43,09	0,536925	3,458021	-0,105957	0,230976	0,095995	0,000962	0,002100	-0,255204	-0,018015	1,916190	1,663069	2,656049	-0,356620	-3,004090	-1,140335	-19,649648	-2,266318	15,759751	0,002100	-0,255204	-0,018015	-18,117297	1,498221	2,656049	0,002100	-0,255204	-0,018015	-18,117297	1,498221	2,656049
11:06:43,14	0,536925	3,458021	-0,105957	0,230976	0,095995	0,000962	0,000184	-0,254984	-0,019293	1,926826	1,566390	2,638265	-0,354351	-3,004197	-1,141097	-19,672818	-2,302788	15,788732	0,000184	-0,254984	-0,019293	-18,089433	1,551973	2,638265	0,000184	-0,254984	-0,019293	-18,089433	1,551973	2,638265
11:06:43,19	0,536925	3,458021	-0,105957	0,230976	0,095995	0,000962	-0,000858	-0,257003	-0,020055	1,988648	1,510406	2,667246	-0,356731	-3,001512	-1,139972	-19,688809	-2,282645	15,764618	-0,000858	-0,257003	-0,020055	-18,186106	1,577740	2,667246	-0,000858	-0,257003	-0,020055	-18,186106	1,577740	2,667246
11:06:43,24	0,536925	3,458021	-0,105957	0,230976	0,095995	0,000962	-0,001993	-0,253600	-0,018930	1,821119	1,427440	2,643132	-0,353773	-3,005113	-1,141097	-19,682730	-2,295644	15,789027	-0,001993	-0,253600	-0,018930	-18,086467	1,583909	2,643132	-0,001993	-0,253600	-0,018930	-18,086467	1,583909	2,643132
11:06:43,29	0,536925	3,458021	-0,105957	0,230976	0,095995	0,000962	-0,000354	-0,257962	-0,020054	2,039739	1,524460	2,667540	-0,353183	-3,004809	-1,142628	-19,670093	-2,311282	15,813700	-0,000354	-0,257962	-0,020054	-18,210285	1,552226	2,667540	-0,000354	-0,257962	-0,020054	-18,210285	1,552226	2,667540
11:06:43,34	0,536925	3,458021	-0,105957	0,230976	0,095995	0,000962	-0,000912	-0,258321	-0,021585	2,051160	1,514171	2,692214	-0,353700	-3,002683	-1,143432	-19,642003	-2,288587	15,774881	-0,000912	-0,258321	-0,021585	-18,227011	1,585794	2,692214	-0,000912	-0,258321	-0,021585	-18,227011	1,585794	2,692214
11:06:43,39	0,536925	3,458021	-0,105957	0,230976	0,095995	0,000962	-0,002495	-0,256810	-0,022389	2,006301	1,444861	2,653395	-0,355619	-3,006099	-1,142254	-19,715653	-2,297361	15,818620	-0,002495	-0,256810	-0,022389	-18,153278	1,640710	2,653395	-0,002495	-0,256810	-0,022389	-18,153278	1,640710	2,653395
11:06:43,44	0,536925	3,458021	-0,105957	0,230976	0,095995	0,000962	0,001423	-0,256856	-0,021212	1,964299	1,589206	2,697133	-0,353769	-3,001212	-1,141130	-19,670449	-2,305646	15,760109	0,001423	-0,256856	-0,021212	-18,198935	1,477484	2,697133	0,001423	-0,256856	-0,021212	-18,198935	1,477484	2,697133
11:06:43,49	0,536925	3,458021	-0,105957	0,230976	0,095995	0,000962	-0,003735	-0,256015	-0,020088	1,935957	1,364285	2,638623	-0,356201	-3,002570	-1,140190	-19,667298	-2,286908	15,799051	-0,003735	-0,256015	-0,020088	-18,161203	1,657459	2,638623	-0,003735	-0,256015	-0,020088	-18,161203	1,657459	2,638623
11:06:43,54	0,536925	3,458021	-0,105957	0,230976	0,095995	0,000962	-0,001342	-0,254588	-0,019147	1,879549	1,482069	2,677565	-0,350177	-3,005741	-1,142440	-19,705506	-2,333182	15,816052	-0,001342	-0,254588	-0,019147	-18,105580	1,587411	2,677565	-0,001342	-0,254588	-0,019147	-18,105580	1,587411	2,677565
11:06:43,59	0,536925	3,458021	-0,105957	0,230976	0,095995	0,000962	-0,001608	-0,261390	-0,021397	2,174100	1,458292	2,694565	-0,356697	-3,001958	-1,141490	-19,666935	-2,283426	15,797936	-0,001608	-0,261390	-0,021397	-18,345025	1,584503	2,694565	-0,001608	-0,261390	-0,021397	-18,345025	1,584503	2,694565
11:06:43,64	0,536925	3,458021	-0,105957	0,230976	0,095995	0,000962	-0,001624	-0,253852	-0,020447	1,844491	1,465972	2,676450	-0,353199	-3,001994	-1,143026	-19,674397	-2,295224	15,819761	-0,001624	-0,253852	-0,020447	-18,082889	1,593460	2,676450	-0,001624	-0,253852	-0,020447	-18,082889	1,593460	2,676450
11:06:43,69	0,536925	3,458021	-0,105957	0,230976	0,095995	0,000962	-0,003342	-0,256899	-0,021984	1,988989	1,376062	2,698275	-0,354339	-3,002101	-1,140691	-19,663409	-2,289878	15,818186	-0,003342	-0,256899	-0,021984	-18,177583	1,638429	2,698275	-0,003342	-0,256899	-0,021984	-18,177583	1,638429	2,698275
11:06:43,74	0,536925	3,458021	-0,105957	0,230976	0,095995	0,000962	-0,002679	-0,255965	-0,019649	1,950564	1,417381	2,696699	-0,356126	-3,003273	-1,139129	-19,674266	-2,298035	15,831138	-0,002679	-0,255965	-0,019649	-18,142719	1,627703	2,696699	-0,002679	-0,255965	-0,019649	-18,142719	1,627703	2,696699
11:06:43,80	0,536925	3,458021	-0,105957	0,230976	0,095995	0,000962	-0,000771	-0,255004	-0,018086	1,888060	1,511280	2,709652	-0,356181	-3,003283	-1,141903	-19,696868	-2,311164	15,774485	-0,000771	-0,255004	-0,018086	-18,129724	1,571813	2,709652	-0,000771	-0,255004	-0,018086	-18,129724	1,571813	2,709652
11:06:43,85	0,536925	3,458021	-0,105957	0,230976	0,095995	0,000962	-0,000735	-0,254961	-0,020861	1,863184	1,500153	2,652999	-0,354734	-3,003670	-1,141173	-19,681979	-2,261062	15,784568	-0,000735	-0,254961	-0,020861	-18,151273	1,557845	2,652999	-0,000735	-0,254961	-0,020861	-18,151273	1,557845	2,652999
11:06:43,90	0,536925	3,458021	-0,105957	0,230976	0,095995	0,000962	-0,001123	-0,256408	-0,020130	1,989247	1,467837	2,663082	-0,351694	-3,003547	-1,144359	-19,600948	-2,341940	15,799777	-0,001123	-0,256408	-0,020130	-18,138776	1,555962	2,663082	-0,001123	-0,256408	-0,020130	-18,138776	1,555962	2,663082
11:06:43,95	0,536925	3,458021	-0,105957	0,230976	0,095995	0,000962	-0,002750	-0,258979	-0,023316	2,093419	1,493848	2,678291	-0,331874	-2,979615	-2,316508	-12,215025	-6,703267	15,836014	-0,002750	-0,258979	-0,023316	-18,236437	1,709690	2,678291	-0,002750	-0,258979	-0,023316	-18,236437	1,709690	2,678291
11:06:44,00	0,536925	3,458021	-0,105957	0,230976	0,095995	0,000962	-0,033385	-0,264178	-1,195465	2,279695	8,477850	2,714527	-0,343020	-3,072769	-4,153070	-7,760708	-11,347666	15,955908	-0,033385	-0,264178	-1,195465	-18,458260	11,098593	2,714527	-0,033385	-0,264178	-1,195465	-18,458260	11,098593	2,714527
11:06:44,05	0,537020	3,457960	-0,056031	0,230976	0,095976	0,000991	0,052861	-0,301102	-3,032028	2,404740	19,142418	2,834421	-0,343964	-3,101635	-4,624009	-6,738249	-12,533542	16,038118	0,052861	-0,301102	-3,032028	-21,231755	14,992811	2,834421	0,052861	-0,301102	-3,032028	-21,231755	14,992811	2,834421
11:06:44,10	0,537020	3,457960	-0,056031	0,230976	0,095976	0,000991	0,078333	-0,314717	-3,502967	2,596975	21,945350	2,916631	-0,342922	-3,101422	-4,612550	-6,847834	-12,523815	16,050964	0,078333	-0,314717	-3,502967	-22,108333	15,796228	2,916631	0,078333	-0,314717	-3,502967	-22,108333	15,796228	2,916631
11:06:44,15	0,537020	3,457960	-0,056031	0,230976	0,095976	0,000991	0,077627	-0,315514	-3,491508	2,592024	21,808873	2,929477	-0,342498	-3,101685	-4,607250	-6,843932	-12,531399	16,030532	0,077627	-0,315514	-3,491508	-22,175809	15,715169	2,929477	0,077627	-0,315514	-3,491508	-22,175809	15,715169	2,929477
11:06:44,20	0,537020	3,457960	-0,056031	0,230976	0,095976	0,000991	0,077600	-0,314881	-3,483095	2,524720	21,797076	2,935911	-0,343456	-3,101083	-4,604138	-6,874039	-12,548410	16,057397	0,077600	-0,314881	-3,483095	-22,193445	15,705486	2,935911	0,077600	-0,314881	-3,483095	-22,193445	15,705486	2,935911
11:06:44,25	0,537020	3,457960	-0,056031	0,230976	0,095976	0,000991	0,078411	-0,313628	-3,481208	2,471605	21,798261	2,882490	-0,344946	-3,101159	-4,602250	-6,903532	-12,517501	16,003976	0,078411	-0,313628	-3,481208	-22,148229	15,642994	2,882490	0,078411	-0,313628	-3,481208	-22,148229	15,642994	2,882490
11:06:44,30	0,537020	3,457960	-0,056031	0,230976	0,095976	0,000991	0,079966	-0,317205	-3,483891	2,646862	21,868405	2,918000	-0,342627	-3,104293	-4,604934	-6,918152	-12,521414	16,039486	0,079966	-0,317205	-3,483891	-22,253692	15,591087	2,918000	0,079966	-0,317205	-3,483891	-22,253692	15,591087	2,918000
11:06:44,35	0,537020	3,457960	-0,056031	0,230976	0,095976	0,000991	0,078922	-0,317998	-3,476483	2,696235	21,812333	2,947919	-0,341418	-3,103786	-4,597525	-6,915637	-12,513505	16,069406	0,078922	-0,317998	-3,476483	-22,266616	15,616980	2,947919	0,078922	-0,317998	-3,476483	-22,266616	15,616980	2,947919
11:06:44,40	0,537020	3,457960	-0,056031	0,230976	0,095976	0,000991	0,078922	-0,317998	-3,476483	2,696235	21,812333	2,947919	-0,344476	-3,103764	-4,630346	-6,835435	-12,585117	16,059085	0,078922	-0,317998	-3,476483	-22,266616	15,616980	2,947919	0,078922	-0,317998	-3,476483	-22,266616	15,616980	2,947919
11:06:44,45	0,537020	3,457960	-0,056031	0,230976	0,095976	0,000991	0,109651	-0,333351	-4,583473	2,622813	28,388011	3,016888	-0,343486	-3,138074	-5,704516	-3,040654	-15,757366	16,138374	0,109651	-0,333351	-4,583473	-23,545242	19,780422	3,016888	0,109651	-0,333351	-4,583473	-23,545242	19,780422	3,016888
11:06:44,50	0,537020	3,457960	-0,056031	0,230976	0,095976	0,000991	0,109651	-0,333351	-4,583473	2,622813	28,388011	3,016888	-0,356955	-3,234406	-7,609747	1,476958	-20,433720	16,294275	0,109651	-0,333351	-4,583473	-23,545242	19,780422	3,016888	0,109651	-0,333351	-4,583473	-23,545242	19,780422	3,016888
11:06:44,55	0,536969	3,457991	-0,005986	0,230977	0,095979	0,000992	0,229489	-0,382212	-7,018933	2,902235	42,441202	3,208447	-0,361090	-3,266288	-8,139976	2,602369	-21,626567	16,329933	0,229489	-0,382212	-7,018933	-27,101428	24,426305	3,208447	0,229489	-0,382212	-7,018933	-27,101428	24,426305	3,208447
11:06:44,60	0,536969	3,457991	-0,005986	0,230977	0,095979	0,000992	0,228888	-0,387521	-7,006952	3,077237	42,352019	3,242837	-0,356192	-3,268422	-8,127995	2,501670	-21,685134	16,364323	0,228888	-0,387521	-7,006952	-27,343188	24,384311	3,242837	0,228888	-0,387521	-7,006952	-27,343188	24,384311	3,242837
11:06:44,65	0,536969	3,457991	-0,005986	0,230977	0,095979	0,000992	0,228888	-0,387521	-7,006952	3,077237	42,352019	3,242837	-0,359512	-3,263922	-8,124054	2,506249	-21,656776	16,379031	0,228888	-0,387521	-7,006952	-27,343188	24,384311	3,242837	0,228888	-0,387521	-7,006952	-27,343188	24,384311	3,242837
11:06:44,70	0,536969	3,457991	-0,005986	0,230977	0,095979	0,000992	0,225498	-0,381873	-6,997121	2,804317	42,140044	3,230441	-0,359389	-3,262662	-8,118164	2,481166	-21,649274	16,351927	0,225498	-0,381873	-6,997121	-27,172699	24,438462	3,230441	0,225498	-0,381873	-6,997121	-27,172699	24,438462	3,230441
11:06:44,75	0,536969	3,457991	-0,005986	0,230977	0,095979	0,000992	0,225332	-0,386952	-6,990202	3,014721	42,114202	3,259780	-0,354907	-3,265058	-8,111244	2,439384	-21,687197	16,381267	0,225332	-0,386952	-6,990202	-27,361040	24,425632	3,259780	0,225332	-0,386952	-6,990202	-27,361040	24,425632	3,259780
11:06:44,80	0,536969	3,457991	-0,005986	0,230977	0,095979	0,000992	0,227935	-0,384407	-6,992178	2,927372	42,211631	3,223433	-0,358413	-3,266040	-8,113221	2,429035	-21,629238	16,344920	0,227935	-0,384407	-6,992178	-27,248565	24,318703	3,223433	0,227935	-0,384407	-6,992178	-27,248565	24,318703	3,223433
11:06:44,85	0,536969	3,457991	-0,005986	0,230977	0,095979	0,000992	0,227935	-0,384407	-6,992178	2,927372	42,211631	3,223433	-0,356655	-3,266604	-8,110893	2,426721	-21,656546	16,333182	0,227935	-0,384407	-6,992178	-27,248565	24,318703	3,223433	0,227935	-0,384407	-6,992178	-27,248565	24,318703	3,223433
11:06:44,90	0,536969	3,457991	-0,005986	0,230977	0,095979	0,000992	0,227545	-0,386211	-6,989851	2,996385	42,202988	3,211696	-0,355823	-3,265637	-8,109906	2,404026	-21,645058	16,372231	0,227545	-0,386211	-6,989851	-27,321182	24,340696	3,211696	0,227545	-0,386211	-6,989851	-27,321182	24,340696	3,211696
11:06:44,95	0,536969	3,457991	-0,005986	0,230977	0,095979	0,000992	0,226292	-0,386448	-6,988863	3,007320	42,112411	3,250744	-0,360280	-3,265507	-8,107032	2,381021	-21,656837	16,340519	0,226292	-0,386448	-6,988863	-27,328866	24,348513	3,250744	0,226292	-0,386448	-6,988863	-27,328866	24,348513	3,250744
11:06:45,00	0,536969	3,457991	-0,005986	0,230977	0,095979	0,000992	0,228407	-0,382523	-6,985989	2,781515	42,208384	3,219033	-0,358006	-3,267914	-8,102626	2,386921	-21,622674	16,361923	0,228407	-0,382523	-6,985989	-27,246556	24,278419	3,219033	0,228407	-0,382523	-6,985989	-27,246556	24,278419	3,219033
11:06:45,05	0,536969	3,457991	-0,005986	0,230977	0,095979	0,000992	0,229355	-0,385696	-6,981584	2,979023	42,245695	3,240436	-0,357347	-3,264368	-8,103883	2,374667	-21,643983	16,397898	0,229355	-0,385696	-6,981584	-27,298092	24,241332	3,240436	0,229355	-0,385696	-6,981584	-27,298092	24,241332	3,240436
11:06:45,10	0,536969	3,457991	-0,005986	0,230977	0,095979	0,000992	0,225954	-0,384494	-6,982840	2,891949	42,068913	3,276411	-0,357820	-3,265432	-8,100412	2,404093	-21,621839	16,337811	0,225954	-0,384494	-6,982840	-27,290827	24,331486	3,276411	0,225954	-0,384494	-6,982840	-27,290827	24,331486	3,276411
11:06:45,15	0,536969	3,457991	-0,005986	0,230977	0,095979	0,000992	0,227113	-0,384616	-6,979370	2,932194	42,143570	3,216325	-0,359725	-3,261585	-8,099250	2,397138	-21,623346	16,362402	0,227113	-0,384616	-6,979370	-27,260175	24,315196	3,216325	0,227113	-0,384616	-6,979370	-27,260175	24,315196	3,216325
11:06:45,20	0,536969	3,457991	-0,005986	0,230977	0,095979	0,000992	0,224733	-0,381043	-6,978208	2,741585	42,014548	3,240916	-0,357310	-3,263808	-8,098840	2,377449	-21,630927	16,385618	0,224733	-0,381043	-6,978208	-27,170257	24,372992	3,240916	0,224733	-0,381043	-6,978208	-27,170257	24,372992	3,240916
11:06:45,25	0,536969	3,457991	-0,005986	0,230977	0,095979	0,000992	0,225451	-0,384246	-6,977797	2,891728	42,038614	3,264132	-0,356799	-3,265272	-8,098093	2,325358	-21,607529	16,366939	0,225451	-0,384246	-6,977797	-27,271545	24,340710	3,264132	0,225451	-0,384246	-6,977797	-27,271545	24,340710	3,264132
11:06:45,30	0,536969	3,457991	-0,005986	0,230977	0,095979	0,000992	0,226463	-0,385421	-6,977051	2,947050	42,034441	3,245453	-0,360292	-3,266254	-8,095731	2,328796	-21,599204	16,320570	0,226463	-0,385421	-6,977051	-27,308467	24,257072	3,245453	0,226463	-0,385421	-6,977051	-27,308467	24,257072	3,245453
11:06:45,35	0,536969	3,457991	-0,005986	0,230977	0,095979	0,000992	0,229060	-0,382886	-6,974688	2,824185	42,168311	3,199083	-0,354449	-3,266177	-8,096147	2,327137	-21,640706	16,360101	0,229060	-0,382886	-6,974688	-27,232374	24,187062	3,199083	0,229060	-0,382886	-6,974688	-27,232374	24,187062	3,199083
11:06:45,41	0,536969	3,457991	-0,005986	0,230977	0,095979	0,000992	0,226072	-0,387908	-6,975104	3,048565	42,032210	3,238614	-0,359306	-3,265546	-8,092787	2,346491	-21,644066	16,349736	0,226072	-0,387908	-6,975104	-27,402232	24,285578	3,238614	0,226072	-0,387908	-6,975104	-27,402232	24,285578	3,238614
11:06:45,46	0,536969	3,457991	-0,005986	0,230977	0,095979	0,000992	0,227954	-0,383386	-6,971744	2,820193	42,148538	3,228249	-0,357980	-3,265344	-8,094628	2,308259	-21,592461	16,336203	0,227954	-0,383386	-6,971744	-27,275635	24,254135	3,228249	0,227954	-0,383386	-6,971744	-27,275635	24,254135	3,228249
11:06:45,51	0,536969	3,457991	-0,005986	0,230977	0,095979	0,000992	0,227116	-0,384434	-6,973585	2,900252	42,046043	3,214717	-0,357963	-3,266178	-8,095375	2,327172	-21,618349	16,359739	0,227116	-0,384434	-6,973585	-27,277825	24,217433	3,214717	0,227116	-0,384434	-6,973585	-27,277825	24,217433	3,214717
11:06:45,56	0,536969	3,457991	-0,005986	0,230977	0,095979	0,000992	0,227830	-0,384865	-6,974332	2,909703	42,112477	3,238253	-0,356278	-3,265898	-8,093452	2,288884	-21,629474	16,354094	0,227830	-0,384865	-6,974332	-27,302211	24,227843	3,238253	0,227830	-0,384865	-6,974332	-27,302211	24,227843	3,238253
11:06:45,61	0,536969	3,457991	-0,005986	0,230977	0,095979	0,000992	0,226746	-0,386185	-6,972409	2,949542	42,028511	3,232607	-0,356816	-3,264287	-8,094230	2,318945	-21,633459	16,344587	0,226746	-0,386185	-6,972409	-27,365958	24,228975	3,232607	0,226746	-0,386185	-6,972409	-27,365958	24,228975	3,232607
11:06:45,66	0,536969	3,457991	-0,005986	0,230977	0,095979	0,000992	0,225619	-0,384914	-6,973188	2,895019	41,997957	3,223100	-0,358569	-3,261970	-8,091527	2,318277	-21,612628	16,338811	0,225619	-0,384914	-6,973188	-27,320692	24,286853	3,223100	0,225619	-0,384914	-6,973188	-27,320692	24,286853	3,223100
11:06:45,71	0,536969	3,457991	-0,005986	0,230977	0,095979	0,000992	0,224489	-0,382236	-6,970484	2,773519	41,928214	3,217325	-0,356807	-3,265816	-8,090713	2,317829	-21,642979	16,361308	0,224489	-0,382236	-6,970484	-27,232044	24,305799	3,217325	0,224489	-0,382236	-6,970484	-27,232044	24,305799	3,217325
11:06:45,76	0,536969	3,457991	-0,005986	0,230977	0,095979	0,000992	0,226938	-0,385686	-6,969671	2,926377	42,070353	3,239822	-0,353885	-3,265791	-8,092642	2,306204	-21,623770	16,383106	0,226938	-0,385686	-6,969671	-27,349961	24,255686	3,239822	0,226938	-0,385686	-6,969671	-27,349961	24,255686	3,239822
11:06:45,81	0,536969	3,457991	-0,005986	0,230977	0,095979	0,000992	0,225456	-0,388203	-6,971599	3,068115	41,973616	3,261619	-0,354447	-3,263611	-8,088790	2,310787	-21,617964	16,347211	0,225456	-0,388203	-6,971599	-27,405853	24,275287	3,261619	0,225456	-0,388203	-6,971599	-27,405853	24,275287	3,261619
11:06:45,86	0,536969	3,457991	-0,005986	0,230977	0,095979	0,000992	0,223849	-0,386627	-6,967747	2,993441	41,891116	3,225725	-0,356237	-3,265337	-8,089148	2,302864	-21,622858	16,385550	0,223849	-0,386627	-6,967747	-27,356749	24,318940	3,225725	0,223849	-0,386627	-6,967747	-27,356749	24,318940	3,225725
11:06:45,91	0,536969	3,457991	-0,005986	0,230977	0,095979	0,000992	0,226239	-0,385940	-6,968106	2,949529	42,010969	3,264063	-0,358371	-3,266374	-8,090530	2,304756	-21,605095	16,354117	0,226239	-0,385940	-6,968106	-27,346749	24,251198	3,264063	0,226239	-0,385940	-6,968106	-27,346749	24,251198	3,264063
11:06:45,96	0,536969	3,457991	-0,005986	0,230977	0,095979	0,000992	0,228204	-0,384610	-6,969488	2,896690	42,105880	3,232630	-0,354492	-3,265106	-8,087612	2,292752	-21,637270	16,365213	0,228204	-0,384610	-6,969488	-27,295171	24,191894	3,232630	0,228204	-0,384610	-6,969488	-27,295171	24,191894	3,232630
11:06:46,01	0,536969	3,457991	-0,005986	0,230977	0,095979	0,000992	0,225166	-0,387335	-6,966569	3,004558	41,953613	3,243726	-0,357366	-3,262193	-8,086072	2,323188	-21,620979	16,349884	0,225166	-0,387335	-6,966569	-27,401267	24,278084	3,243726	0,225166	-0,387335	-6,966569	-27,401267	24,278084	3,243726
11:06:46,06	0,536969	3,457991	-0,005986	0,230977	0,095979	0,000992	0,224080	-0,383390	-6,965029	2,828713	41,915378	3,228398	-0,358921	-3,264595	-8,087620	2,282332	-21,615037	16,372615	0,224080	-0,383390	-6,965029	-27,267382	24,325064	3,228398	0,224080	-0,383390	-6,965029	-27,267382	24,325064	3,228398
11:06:46,11	0,536969	3,457991	-0,005986	0,230977	0,095979	0,000992	0,226938	-0,383245	-6,966577	2,805898	42,025636	3,251128	-0,356775	-3,265178	-8,085673	2,315238	-21,620196	16,349408	0,226938	-0,383245	-6,966577	-27,278826	24,210976	3,251128	0,226938	-0,383245	-6,966577	-27,278826	24,210976	3,251128
11:06:46,16	0,536969	3,457991	-0,005986	0,230977	0,095979	0,000992	0,226370	-0,385394	-6,964630	2,929652	42,027145	3,227921	-0,358212	-3,268312	-8,087128	2,258286	-21,614053	16,372165	0,226370	-0,385394	-6,964630	-27,323799	24,257122	3,227921	0,226370	-0,385394	-6,964630	-27,323799	24,257122	3,227921
11:06:46,21	0,536969	3,457991	-0,005986	0,230977	0,095979	0,000992	0,229803	-0,385717	-6,966086	2,923292	42,153279	3,250679	-0,356765	-3,264701	-8,087641	2,246211	-21,588454	16,362094	0,229803	-0,385717	-6,966086	-27,355515	24,113747	3,250679	0,229803	-0,385717	-6,966086	-27,355515	24,113747	3,250679
11:06:46,26	0,536969	3,457991	-0,005986	0,230977	0,095979	0,000992	0,225952	-0,385164	-6,966598	2,910647	41,929769	3,240608	-0,356779	-3,259949	-8,084128	2,327840	-21,626925	16,358588	0,225952	-0,385164	-6,966598	-27,324718	24,192544	3,240608	0,225952	-0,385164	-6,966598	-27,324718	24,192544	3,240608
11:06:46,31	0,536969	3,457991	-0,005986	0,230977	0,095979	0,000992	0,221844	-0,382777	-6,963086	2,794019	41,806069	3,237102	-0,356828	-3,266323	-8,084552	2,270342	-21,590955	16,311183	0,221844	-0,382777	-6,963086	-27,253964	24,391340	3,237102	0,221844	-0,382777	-6,963086	-27,253964	24,391340	3,237102
11:06:46,36	0,536969	3,457991	-0,005986	0,230977	0,095979	0,000992	0,227388	-0,385921	-6,963509	2,959913	42,026583	3,189697	-0,357400	-3,265481	-8,082574	2,285571	-21,601218	16,353127	0,227388	-0,385921	-6,963509	-27,334880	24,176642	3,189697	0,227388	-0,385921	-6,963509	-27,334880	24,176642	3,189697
11:06:46,41	0,536969	3,457991	-0,005986	0,230977	0,095979	0,000992	0,226945	-0,385005	-6,961531	2,910997	42,021855	3,231641	-0,358080	-3,263309	-8,084153	2,261600	-21,631170	16,348735	0,226945	-0,385005	-6,961531	-27,311875	24,206707	3,231641	0,226945	-0,385005	-6,961531	-27,311875	24,206707	3,231641
11:06:46,46	0,536969	3,457991	-0,005986	0,230977	0,095979	0,000992	0,225404	-0,383329	-6,963111	2,785945	41,935944	3,227248	-0,356260	-3,262198	-8,084920	2,289203	-21,626217	16,349555	0,225404	-0,383329	-6,963111	-27,305398	24,241758	3,227248	0,225404	-0,383329	-6,963111	-27,305398	24,241758	3,227248
11:06:46,51	0,536969	3,457991	-0,005986	0,230977	0,095979	0,000992	0,223531	-0,384350	-6,963877	2,857132	41,860014	3,228069	-0,356664	-3,265865	-8,087146	2,297898	-21,620872	16,335842	0,223531	-0,384350	-6,963877	-27,314365	24,312801	3,228069	0,223531	-0,384350	-6,963877	-27,314365	24,312801	3,228069
11:06:46,56	0,536969	3,457991	-0,005986	0,230977	0,095979	0,000992	0,226909	-0,385834	-6,966103	2,943263	42,040524	3,214356	-0,356857	-3,264178	-8,086083	2,268517	-21,584557	16,356258	0,226909	-0,385834	-6,966103	-27,344708	24,228143	3,214356	0,226909	-0,385834	-6,966103	-27,344708	24,228143	3,214356
11:06:46,61	0,536969	3,457991	-0,005986	0,230977	0,095979	0,000992	0,225545	-0,384823	-6,965040	2,907471	41,926003	3,234772	-0,353341	-3,268164	-8,084115	2,250319	-21,593614	16,369510	0,225545	-0,384823	-6,965040	-27,301168	24,220684	3,234772	0,225545	-0,384823	-6,965040	-27,301168	24,220684	3,234772
11:06:46,66	0,536969	3,457991	-0,005986	0,230977	0,095979	0,000992	0,227239	-0,389861	-6,963073	3,152499	42,002852	3,248023	-0,354511	-3,261864	-8,082973	2,279402	-21,627603	16,358469	0,227239	-0,389861	-6,963073	-27,451614	24,164565	3,248023	0,227239	-0,389861	-6,963073	-27,451614	24,164565	3,248023
11:06:46,71	0,536969	3,457991	-0,005986	0,230977	0,095979	0,000992	0,222368	-0,385698	-6,961930	2,921125	41,791721	3,236983	-0,358493	-3,266202	-8,079241	2,225887	-21,607491	16,339910	0,222368	-0,385698	-6,961930	-27,356187	24,335837	3,236983	0,222368	-0,385698	-6,961930	-27,356187	24,335837	3,236983
11:06:46,76	0,536969	3,457991	-0,005986	0,230977	0,095979	0,000992	0,228116	-0,384419	-6,958198	2,845254	42,034201	3,218424	-0,355637	-3,266513	-8,081403	2,280907	-21,609053	16,352363	0,228116	-0,384419	-6,958198	-27,331622	24,127121	3,218424	0,228116	-0,384419	-6,958198	-27,331622	24,127121	3,218424
11:06:46,81	0,536969	3,457991	-0,005986	0,230977	0,095979	0,000992	0,226958	-0,387047	-6,960361	3,008084	42,022408	3,230877	-0,359627	-3,265333	-8,081783	2,286436	-21,623696	16,374569	0,226958	-0,387047	-6,960361	-27,375115	24,206241	3,230877	0,226958	-0,387047	-6,960361	-27,375115	24,206241	3,230877
11:06:46,86	0,536969	3,457991	-0,005986	0,230977	0,095979	0,000992	0,227930	-0,383002	-6,960741	2,787805	42,085083	3,253082	-0,355047	-3,263430	-8,081401	2,289186	-21,602118	16,367594	0,227930	-0,383002	-6,960741	-27,277827	24,192583	3,253082	0,227930	-0,383002	-6,960741	-27,277827	24,192583	3,253082
11:06:46,91	0,536969	3,457991	-0,005986	0,230977	0,095979	0,000992	0,223992	-0,386017	-6,960358	2,964668	41,871914	3,246107	-0,359261	-3,267677	-8,082189	2,230097	-21,580130	16,372871	0,223992	-0,386017	-6,960358	-27,337673	24,288525	3,246107	0,223992	-0,386017	-6,960358	-27,337673	24,288525	3,246107
11:06:46,96	0,536969	3,457991	-0,005986	0,230977	0,095979	0,000992	0,229777	-0,384491	-6,961146	2,874811	42,110573	3,251385	-0,357999	-3,267175	-8,080648	2,266641	-21,591968	16,332710	0,229777	-0,384491	-6,961146	-27,307737	24,073052	3,251385	0,229777	-0,384491	-6,961146	-27,307737	24,073052	3,251385
11:06:47,01	0,536969	3,457991	-0,005986	0,230977	0,095979	0,000992	0,228712	-0,385332	-6,959605	2,926578	42,092719	3,211224	-0,358104	-3,260986	-8,084231	2,320264	-21,614446	16,352689	0,228712	-0,385332	-6,959605	-27,322010	24,138863	3,211224	0,228712	-0,385332	-6,959605	-27,322010	24,138863	3,211224
11:06:47,06	0,536969	3,457991	-0,005986	0,230977	0,095979	0,000992	0,223404	-0,382148	-6,963188	2,768317	41,874423	3,231202	-0,366177	-3,290760	-8,885026	5,036878	-23,565747	16,386396	0,223404	-0,382148	-6,963188	-27,230269	24,337182	3,231202	0,223404	-0,382148	-6,963188	-27,230269	24,337182	3,231202
11:06:47,11	0,537025	3,457956	0,004027	0,230984	0,095984	0,001021	0,253226	-0,390043	-7,763983	2,847333	46,753453	3,264910	-0,360673	-3,293369	-8,885077	4,866273	-23,611387	16,396974	0,253226	-0,390043	-7,763983	-27,771078	26,875215	3,264910	0,253226	-0,390043	-7,763983	-27,771078	26,875215	3,264910
11:06:47,16	0,537025	3,457956	0,004027	0,230984	0,095984	0,001021	0,252733	-0,396114	-7,764035	3,038149	46,602889	3,275487	-0,364875	-3,294069	-8,878083	4,818160	-23,612056	16,426277	0,252733	-0,396114	-7,764035	-28,056763	26,763351	3,275487	0,252733	-0,396114	-7,764035	-28,056763	26,763351	3,275487
11:06:47,21	0,537025	3,457956	0,004027	0,230984	0,095984	0,001021	0,255440	-0,392825	-7,757041	2,842489	46,702346	3,304790	-0,362061	-3,295423	-8,876565	4,767057	-23,670581	16,395218	0,255440	-0,392825	-7,757041	-27,994243	26,650270	3,304790	0,255440	-0,392825	-7,757041	-27,994243	26,650270	3,304790
11:06:47,26	0,537025	3,457956	0,004027	0,230984	0,095984	0,001021	0,255206	-0,395939	-7,755523	2,928198	46,675180	3,273732	-0,360899	-3,294159	-8,874233	4,761568	-23,675856	16,403765	0,255206	-0,395939	-7,755523	-28,153007	26,641479	3,273732	0,255206	-0,395939	-7,755523	-28,153007	26,641479	3,273732
11:06:47,31	0,537025	3,457956	0,004027	0,230984	0,095984	0,001021	0,253530	-0,396314	-7,753191	2,940372	46,585898	3,282279	-0,361084	-3,293726	-8,866640	4,796988	-23,669506	16,403054	0,253530	-0,396314	-7,753191	-28,170251	26,683785	3,282279	0,253530	-0,396314	-7,753191	-28,170251	26,683785	3,282279
11:06:47,36	0,537025	3,457956	0,004027	0,230984	0,095984	0,001021	0,253247	-0,395937	-7,745597	2,943983	46,598691	3,281568	-0,360919	-3,295000	-8,867629	4,735343	-23,669123	16,409794	0,253247	-0,395937	-7,745597	-28,137055	26,718778	3,281568	0,253247	-0,395937	-7,745597	-28,137055	26,718778	3,281568
11:06:47,41	0,537025	3,457956	0,004027	0,230984	0,095984	0,001021	0,254269	-0,396717	-7,746586	2,954038	46,598251	3,288307	-0,360383	-3,295344	-8,866093	4,705520	-23,668464	16,399538	0,254269	-0,396717	-7,746586	-28,188208	26,638121	3,288307	0,254269	-0,396717	-7,746586	-28,188208	26,638121	3,288307
11:06:47,46	0,537025	3,457956	0,004027	0,230984	0,095984	0,001021	0,254298	-0,397353	-7,745051	2,972801	46,573612	3,278052	-0,360943	-3,297138	-8,862570	4,708793	-23,665592	16,421315	0,254298	-0,397353	-7,745051	-28,219419	26,611191	3,278052	0,254298	-0,397353	-7,745051	-28,219419	26,611191	3,278052
11:06:47,51	0,537025	3,457956	0,004027	0,230984	0,095984	0,001021	0,256133	-0,397764	-7,741527	2,998309	46,670389	3,299829	-0,359756	-3,292297	-8,866482	4,730688	-23,664812	16,400194	0,256133	-0,397764	-7,741527	-28,226193	26,563983	3,299829	0,256133	-0,397764	-7,741527	-28,226193	26,563983	3,299829
11:06:47,56	0,537025	3,457956	0,004027	0,230984	0,095984	0,001021	0,251346	-0,396372	-7,745440	2,937550	46,440077	3,278707	-0,363237	-3,293028	-8,862577	4,738781	-23,635810	16,422179	0,251346	-0,396372	-7,745440	-28,177683	26,709389	3,278707	0,251346	-0,396372	-7,745440	-28,177683	26,709389	3,278707
11:06:47,61	0,537025	3,457956	0,004027	0,230984	0,095984	0,001021	0,253720	-0,393723	-7,741534	2,828969	46,556023	3,300692	-0,361575	-3,294922	-8,861813	4,696369	-23,676031	16,416023	0,253720	-0,393723	-7,741534	-28,078323	26,638991	3,300692	0,253720	-0,393723	-7,741534	-28,078323	26,638991	3,300692
11:06:47,66	0,537025	3,457956	0,004027	0,230984	0,095984	0,001021	0,254529	-0,396109	-7,740770	2,896994	46,581468	3,294536	-0,359198	-3,294049	-8,860242	4,700148	-23,654143	16,435650	0,254529	-0,396109	-7,740770	-28,197586	26,600935	3,294536	0,254529	-0,396109	-7,740770	-28,197586	26,600935	3,294536
11:06:47,71	0,537025	3,457956	0,004027	0,230984	0,095984	0,001021	0,252584	-0,397732	-7,739199	3,002204	46,472677	3,314164	-0,359305	-3,295045	-8,859863	4,701557	-23,686101	16,415642	0,252584	-0,397732	-7,739199	-28,219735	26,644796	3,314164	0,252584	-0,397732	-7,739199	-28,219735	26,644796	3,314164
11:06:47,76	0,537025	3,457956	0,004027	0,230984	0,095984	0,001021	0,253500	-0,398137	-7,738821	2,996312	46,537496	3,294156	-0,358597	-3,293284	-8,859496	4,709626	-23,679587	16,390895	0,253500	-0,398137	-7,738821	-28,257449	26,637728	3,294156	0,253500	-0,398137	-7,738821	-28,257449	26,637728	3,294156
11:06:47,81	0,537025	3,457956	0,004027	0,230984	0,095984	0,001021	0,251621	-0,397869	-7,738454	2,992057	46,443521	3,269409	-0,359782	-3,292417	-8,858691	4,701978	-23,648302	16,439861	0,251621	-0,397869	-7,738454	-28,240674	26,691250	3,269409	0,251621	-0,397869	-7,738454	-28,240674	26,691250	3,269409
11:06:47,86	0,537025	3,457956	0,004027	0,230984	0,095984	0,001021	0,251463	-0,396409	-7,737648	2,939409	46,413043	3,318374	-0,358637	-3,292177	-8,852877	4,686581	-23,682646	16,425925	0,251463	-0,396409	-7,737648	-28,178716	26,673170	3,318374	0,251463	-0,396409	-7,737648	-28,178716	26,673170	3,318374
11:06:47,91	0,537025	3,457956	0,004027	0,230984	0,095984	0,001021	0,250683	-0,397282	-7,731835	2,947326	46,376301	3,304438	-0,359205	-3,295587	-8,856752	4,687747	-23,663706	16,423428	0,250683	-0,397282	-7,731835	-28,239273	26,697687	3,304438	0,250683	-0,397282	-7,731835	-28,239273	26,697687	3,304438
11:06:47,96	0,537025	3,457956	0,004027	0,230984	0,095984	0,001021	0,253920	-0,398494	-7,735709	3,027368	46,536165	3,301941	-0,361573	-3,293127	-8,853268	4,682217	-23,662906	16,426191	0,253920	-0,398494	-7,735709	-28,254422	26,603447	3,301941	0,253920	-0,398494	-7,735709	-28,254422	26,603447	3,301941
11:06:48,02	0,537025	3,457956	0,004027	0,230984	0,095984	0,001021	0,252974	-0,395214	-7,732225	2,854711	46,481778	3,304705	-0,359230	-3,295117	-8,855611	4,678811	-23,683198	16,398040	0,252974	-0,395214	-7,732225	-28,169561	26,623330	3,304705	0,252974	-0,395214	-7,732225	-28,169561	26,623330	3,304705
11:06:48,07	0,537025	3,457956	0,004027	0,230984	0,095984	0,001021	0,253526	-0,398238	-7,734568	2,992685	46,517689	3,276554	-0,359734	-3,292585	-8,852871	4,707188	-23,638437	16,422030	0,253526	-0,398238	-7,734568	-28,268974	26,615893	3,276554	0,253526	-0,398238	-7,734568	-28,268974	26,615893	3,276554
11:06:48,12	0,537025	3,457956	0,004027	0,230984	0,095984	0,001021	0,251584	-0,396535	-7,731828	2,957084	46,418919	3,300543	-0,355159	-3,296131	-8,852494	4,651552	-23,695029	16,411134	0,251584	-0,396535	-7,731828	-28,170894	26,669540	3,300543	0,251584	-0,396535	-7,731828	-28,170894	26,669540	3,300543
11:06:48,17	0,537025	3,457956	0,004027	0,230984	0,095984	0,001021	0,252368	-0,402271	-7,731451	3,178515	46,439774	3,289647	-0,359818	-3,292706	-8,852897	4,672787	-23,657899	16,407208	0,252368	-0,402271	-7,731451	-28,399720	26,628892	3,289647	0,252368	-0,402271	-7,731451	-28,399720	26,628892	3,289647
11:06:48,22	0,537025	3,457956	0,004027	0,230984	0,095984	0,001021	0,251731	-0,396523	-7,731855	2,922410	46,406503	3,285722	-0,359866	-3,295994	-8,855210	4,651992	-23,667464	16,427407	0,251731	-0,396523	-7,731855	-28,204634	26,645583	3,285722	0,251731	-0,396523	-7,731855	-28,204634	26,645583	3,285722
11:06:48,27	0,537025	3,457956	0,004027	0,230984	0,095984	0,001021	0,254603	-0,398125	-7,734167	2,987051	46,542574	3,305920	-0,357488	-3,293994	-8,852490	4,661155	-23,665103	16,426441	0,254603	-0,398125	-7,734167	-28,265776	26,556273	3,305920	0,254603	-0,398125	-7,734167	-28,265776	26,556273	3,305920
11:06:48,32	0,537025	3,457956	0,004027	0,230984	0,095984	0,001021	0,251682	-0,399185	-7,731448	3,048782	46,397472	3,304955	-0,361088	-3,294930	-8,853332	4,628960	-23,684987	16,362899	0,251682	-0,399185	-7,731448	-28,287233	26,640415	3,304955	0,251682	-0,399185	-7,731448	-28,287233	26,640415	3,304955
11:06:48,37	0,537025	3,457956	0,004027	0,230984	0,095984	0,001021	0,254293	-0,396535	-7,732289	2,877675	46,515275	3,241413	-0,356277	-3,294019	-8,853245	4,683658	-23,676877	16,441033	0,254293	-0,396535	-7,732289	-28,250331	26,553300	3,241413	0,254293	-0,396535	-7,732289	-28,250331	26,553300	3,241413
11:06:48,42	0,537025	3,457956	0,004027	0,230984	0,095984	0,001021	0,251098	-0,400246	-7,732202	3,104988	46,392462	3,319547	-0,363433	-3,297089	-8,851350	4,630518	-23,687150	16,404489	0,251098	-0,400246	-7,732202	-28,314284	26,681277	3,319547	0,251098	-0,400246	-7,732202	-28,314284	26,681277	3,319547
11:06:48,47	0,537025	3,457956	0,004027	0,230984	0,095984	0,001021	0,257335	-0,395584	-7,730307	2,827113	46,675923	3,283002	-0,360403	-3,290650	-8,849024	4,676827	-23,671498	16,399733	0,257335	-0,395584	-7,730307	-28,226216	26,475100	3,283002	0,257335	-0,395584	-7,730307	-28,226216	26,475100	3,283002
11:06:48,52	0,537025	3,457956	0,004027	0,230984	0,095984	0,001021	0,250243	-0,394989	-7,727981	2,832889	46,339427	3,278246	-0,361047	-3,292253	-8,847861	4,641149	-23,658975	16,409134	0,250243	-0,394989	-7,727981	-28,173742	26,695313	3,278246	0,250243	-0,394989	-7,727981	-28,173742	26,695313	3,278246
11:06:48,57	0,537025	3,457956	0,004027	0,230984	0,095984	0,001021	0,251954	-0,395232	-7,726818	2,838541	46,391207	3,287648	-0,359285	-3,294653	-8,850937	4,652789	-23,692765	16,429133	0,251954	-0,395232	-7,726818	-28,187179	26,612828	3,287648	0,251954	-0,395232	-7,726818	-28,187179	26,612828	3,287648
11:06:48,62	0,537025	3,457956	0,004027	0,230984	0,095984	0,001021	0,253151	-0,397958	-7,729894	2,956856	46,480423	3,307647	-0,360473	-3,297177	-8,848613	4,624243	-23,658085	16,423698	0,253151	-0,397958	-7,729894	-28,282865	26,608085	3,307647	0,253151	-0,397958	-7,729894	-28,282865	26,608085	3,307647
11:06:48,67	0,537025	3,457956	0,004027	0,230984	0,095984	0,001021	0,255931	-0,398192	-7,727570	2,984763	46,582937	3,302212	-0,358718	-3,293858	-8,848991	4,622019	-23,630481	16,454702	0,255931	-0,398192	-7,727570	-28,273294	26,492345	3,302212	0,255931	-0,398192	-7,727570	-28,273294	26,492345	3,302212
11:06:48,72	0,537025	3,457956	0,004027	0,230984	0,095984	0,001021	0,252179	-0,398052	-7,727949	3,000291	46,372118	3,333216	-0,355764	-3,294391	-8,850173	4,636808	-23,672950	16,415579	0,252179	-0,398052	-7,727949	-28,246797	26,576040	3,333216	0,252179	-0,398052	-7,727949	-28,246797	26,576040	3,333216
11:06:48,77	0,537025	3,457956	0,004027	0,230984	0,095984	0,001021	0,251164	-0,400876	-7,729131	3,117763	46,353359	3,294093	-0,358675	-3,292988	-8,847841	4,654810	-23,679220	16,418324	0,251164	-0,400876	-7,729131	-28,351023	26,636990	3,294093	0,251164	-0,400876	-7,729131	-28,351023	26,636990	3,294093
11:06:48,82	0,537025	3,457956	0,004027	0,230984	0,095984	0,001021	0,251404	-0,397654	-7,726798	2,953762	46,384558	3,296838	-0,362174	-3,295769	-8,847847	4,659292	-23,672977	16,398084	0,251404	-0,397654	-7,726798	-28,262054	26,649358	3,296838	0,251404	-0,397654	-7,726798	-28,262054	26,649358	3,296838
11:06:48,87	0,537025	3,457956	0,004027	0,230984	0,095984	0,001021	0,255562	-0,396014	-7,726804	2,876140	46,601552	3,276598	-0,358072	-3,295495	-8,846258	4,660496	-23,697867	16,435818	0,255562	-0,396014	-7,726804	-28,210953	26,539921	3,276598	0,255562	-0,396014	-7,726804	-28,210953	26,539921	3,276598
11:06:48,92	0,537025	3,457956	0,004027	0,230984	0,095984	0,001021	0,253274	-0,399430	-7,725216	3,032820	46,496037	3,314332	-0,360373	-3,296774	-8,847457	4,671743	-23,677622	16,383197	0,253274	-0,399430	-7,725216	-28,322431	26,614055	3,314332	0,253274	-0,399430	-7,725216	-28,322431	26,614055	3,314332
11:06:48,97	0,537025	3,457956	0,004027	0,230984	0,095984	0,001021	0,255532	-0,398077	-7,726414	2,985616	46,613091	3,261710	-0,362805	-3,294011	-8,848236	4,644516	-23,663919	16,418295	0,255532	-0,398077	-7,726414	-28,263417	26,553825	3,261710	0,255532	-0,398077	-7,726414	-28,263417	26,553825	3,261710
11:06:49,02	0,537025	3,457956	0,004027	0,230984	0,095984	0,001021	0,254355	-0,394589	-7,727193	2,802483	46,521455	3,296809	-0,359876	-3,296681	-8,844359	4,632755	-23,702858	16,390694	0,254355	-0,394589	-7,727193	-28,172728	26,554585	3,296809	0,254355	-0,394589	-7,727193	-28,172728	26,554585	3,296809
11:06:49,07	0,537025	3,457956	0,004027	0,230984	0,095984	0,001021	0,255203	-0,398461	-7,723317	2,964227	46,574835	3,269207	-0,359383	-3,296728	-8,846706	4,586922	-23,686070	16,398054	0,255203	-0,398461	-7,723317	-28,314938	26,541398	3,269207	0,255203	-0,398461	-7,723317	-28,314938	26,541398	3,269207
11:06:49,12	0,537025	3,457956	0,004027	0,230984	0,095984	0,001021	0,254997	-0,398910	-7,725664	2,979226	46,516033	3,276568	-0,358681	-3,297140	-8,845123	4,636108	-23,685418	16,401512	0,254997	-0,398910	-7,725664	-28,335229	26,498772	3,276568	0,254997	-0,398910	-7,725664	-28,335229	26,498772	3,276568
11:06:49,17	0,537025	3,457956	0,004027	0,230984	0,095984	0,001021	0,255002	-0,399725	-7,724081	3,046743	46,558583	3,280025	-0,358157	-3,294169	-8,845120	4,621272	-23,697902	16,430865	0,255002	-0,399725	-7,724081	-28,331658	26,540900	3,280025	0,255002	-0,399725	-7,724081	-28,331658	26,540900	3,280025
11:06:49,22	0,537025	3,457956	0,004027	0,230984	0,095984	0,001021	0,252168	-0,398693	-7,724077	2,974845	46,404581	3,309378	-0,362807	-3,295387	-8,846699	4,632711	-23,660593	16,393158	0,252168	-0,398693	-7,724077	-28,322539	26,609408	3,309378	0,252168	-0,398693	-7,724077	-28,322539	26,609408	3,309378
11:06:49,27	0,537025	3,457956	0,004027	0,230984	0,095984	0,001021	0,255548	-0,395275	-7,725657	2,835161	46,571616	3,271671	-0,356905	-3,295486	-8,842803	4,638060	-23,683662	16,390998	0,255548	-0,395275	-7,725657	-28,193942	26,511079	3,271671	0,255548	-0,395275	-7,725657	-28,193942	26,511079	3,271671
11:06:49,32	0,537025	3,457956	0,004027	0,230984	0,095984	0,001021	0,252683	-0,400436	-7,721760	3,086222	46,438776	3,269512	-0,357262	-3,292480	-8,852440	4,787413	-23,713893	16,423814	0,252683	-0,400436	-7,721760	-28,348009	26,603182	3,269512	0,252683	-0,400436	-7,721760	-28,348009	26,603182	3,269512
11:06:49,37	0,537025	3,457956	0,004027	0,230984	0,095984	0,001021	0,250258	-0,398623	-7,731398	3,040448	46,457142	3,302328	-0,363482	-3,306428	-9,639619	7,995493	-25,949576	16,388081	0,250258	-0,398623	-7,731398	-28,251471	26,811899	3,302328	0,250258	-0,398623	-7,731398	-28,251471	26,811899	3,302328
11:06:49,42	0,537007	3,457978	0,014021	0,230973	0,096000	0,000992	0,265447	-0,400211	-8,518576	2,790873	51,143099	3,266594	-0,352097	-3,308006	-9,638433	7,881200	-26,148079	16,451741	0,265447	-0,400211	-8,518576	-28,625654	30,305506	3,266594	0,265447	-0,400211	-8,518576	-28,625654	30,305506	3,266594
11:06:49,47	0,537007	3,457978	0,014021	0,230973	0,096000	0,000992	0,261121	-0,410859	-8,517391	3,115550	50,918416	3,330255	-0,356298	-3,307620	-9,628750	7,832730	-26,165011	16,445136	0,261121	-0,410859	-8,517391	-29,136899	30,420416	3,330255	0,261121	-0,410859	-8,517391	-29,136899	30,420416	3,330255
11:06:49,52	0,537007	3,457978	0,014021	0,230973	0,096000	0,000992	0,262887	-0,407028	-8,507708	2,877447	50,976751	3,323650	-0,352773	-3,311661	-9,625628	7,814392	-26,174058	16,443145	0,262887	-0,407028	-8,507708	-29,074280	30,340100	3,323650	0,262887	-0,407028	-8,507708	-29,074280	30,340100	3,323650
11:06:49,57	0,537007	3,457978	0,014021	0,230973	0,096000	0,000992	0,264624	-0,412101	-8,504586	3,124238	51,055724	3,321658	-0,353394	-3,314955	-9,618978	7,788288	-26,183925	16,496596	0,264624	-0,412101	-8,504586	-29,225719	30,282709	3,321658	0,264624	-0,412101	-8,504586	-29,225719	30,282709	3,321658
11:06:49,62	0,537007	3,457978	0,014021	0,230973	0,096000	0,000992	0,267787	-0,413211	-8,497936	3,160343	51,202507	3,375110	-0,349394	-3,311632	-9,614739	7,747170	-26,234924	16,484300	0,267787	-0,413211	-8,497936	-29,276722	30,181226	3,375110	0,267787	-0,413211	-8,497936	-29,276722	30,181226	3,375110
11:06:49,67	0,537007	3,457978	0,014021	0,230973	0,096000	0,000992	0,262910	-0,415013	-8,493697	3,189332	50,938803	3,362813	-0,352860	-3,308809	-9,612437	7,760050	-26,180298	16,460110	0,262910	-0,415013	-8,493697	-29,389205	30,300352	3,362813	0,262910	-0,415013	-8,493697	-29,389205	30,300352	3,362813
11:06:49,72	0,537007	3,457978	0,014021	0,230973	0,096000	0,000992	0,262198	-0,410600	-8,491394	3,013592	50,885631	3,338624	-0,348854	-3,310652	-9,610131	7,706559	-26,218094	16,439085	0,262198	-0,410600	-8,491394	-29,218507	30,303056	3,338624	0,262198	-0,410600	-8,491394	-29,218507	30,303056	3,338624
11:06:49,77	0,537007	3,457978	0,014021	0,230973	0,096000	0,000992	0,261791	-0,414991	-8,489089	3,182438	50,837030	3,317598	-0,355327	-3,308792	-9,605443	7,715428	-26,227854	16,488282	0,261791	-0,414991	-8,489089	-29,394342	30,286420	3,317598	0,261791	-0,414991	-8,489089	-29,394342	30,286420	3,317598
11:06:49,82	0,537007	3,457978	0,014021	0,230973	0,096000	0,000992	0,263417	-0,408456	-8,484400	2,838592	50,934134	3,366795	-0,348192	-3,312005	-9,603110	7,729119	-26,230193	16,448642	0,263417	-0,408456	-8,484400	-29,225178	30,255897	3,366795	0,263417	-0,408456	-8,484400	-29,225178	30,255897	3,366795
11:06:49,87	0,537007	3,457978	0,014021	0,230973	0,096000	0,000992	0,262632	-0,416241	-8,482067	3,248256	50,906347	3,327156	-0,351162	-3,312989	-9,600755	7,707583	-26,207058	16,491119	0,262632	-0,416241	-8,482067	-29,426674	30,289722	3,327156	0,262632	-0,416241	-8,482067	-29,426674	30,289722	3,327156
11:06:49,92	0,537007	3,457978	0,014021	0,230973	0,096000	0,000992	0,264969	-0,414161	-8,479713	3,149340	50,997627	3,369632	-0,350025	-3,309452	-9,601176	7,718485	-26,274226	16,460761	0,264969	-0,414161	-8,479713	-29,362273	30,197586	3,369632	0,264969	-0,414161	-8,479713	-29,362273	30,197586	3,369632
11:06:49,97	0,537007	3,457978	0,014021	0,230973	0,096000	0,000992	0,261337	-0,413377	-8,480133	3,055875	50,851816	3,339275	-0,351864	-3,314096	-9,598071	7,646083	-26,210767	16,475178	0,261337	-0,413377	-8,480133	-29,394226	30,336846	3,339275	0,261337	-0,413377	-8,480133	-29,394226	30,336846	3,339275
11:06:50,02	0,537007	3,457978	0,014021	0,230973	0,096000	0,000992	0,266279	-0,414106	-8,477028	3,112558	51,014344	3,353691	-0,350651	-3,315144	-9,597667	7,675619	-26,261408	16,468215	0,266279	-0,414106	-8,477028	-29,394799	30,111463	3,353691	0,266279	-0,414106	-8,477028	-29,394799	30,111463	3,353691
11:06:50,07	0,537007	3,457978	0,014021	0,230973	0,096000	0,000992	0,266580	-0,415681	-8,476625	3,165339	51,080929	3,346729	-0,354741	-3,309277	-9,594220	7,674047	-26,194545	16,444213	0,266580	-0,415681	-8,476625	-29,465609	30,154370	3,346729	0,266580	-0,415681	-8,476625	-29,465609	30,154370	3,346729
11:06:50,12	0,537007	3,457978	0,014021	0,230973	0,096000	0,000992	0,263544	-0,409206	-8,473177	2,885754	50,888246	3,322727	-0,352384	-3,308917	-9,594970	7,698518	-26,250537	16,462466	0,263544	-0,409206	-8,473177	-29,236900	30,200040	3,322727	0,263544	-0,409206	-8,473177	-29,236900	30,200040	3,322727
11:06:50,17	0,537007	3,457978	0,014021	0,230973	0,096000	0,000992	0,262053	-0,411066	-8,473927	2,946250	50,859920	3,340980	-0,351270	-3,313384	-9,596926	7,655332	-26,242660	16,444502	0,262053	-0,411066	-8,473927	-29,322462	30,288731	3,340980	0,262053	-0,411066	-8,473927	-29,322462	30,288731	3,340980
11:06:50,22	0,537007	3,457978	0,014021	0,230973	0,096000	0,000992	0,265365	-0,414264	-8,475883	3,097773	50,990790	3,323015	-0,347695	-3,308146	-9,594225	7,685047	-26,255536	16,424154	0,265365	-0,414264	-8,475883	-29,421979	30,159632	3,323015	0,265365	-0,414264	-8,475883	-29,421979	30,159632	3,323015
11:06:50,27	0,537007	3,457978	0,014021	0,230973	0,096000	0,000992	0,259041	-0,414742	-8,473182	3,126295	50,694117	3,302668	-0,352404	-3,314095	-9,595721	7,674713	-26,237251	16,482202	0,259041	-0,414742	-8,473182	-29,430918	30,359388	3,302668	0,259041	-0,414742	-8,473182	-29,430918	30,359388	3,302668
11:06:50,33	0,537007	3,457978	0,014021	0,230973	0,096000	0,000992	0,266548	-0,413638	-8,474678	3,079599	51,066380	3,360716	-0,351800	-3,309108	-9,592652	7,680610	-26,223926	16,452474	0,266548	-0,413638	-8,474678	-29,391016	30,142366	3,360716	0,266548	-0,413638	-8,474678	-29,391016	30,142366	3,360716
11:06:50,38	0,537007	3,457978	0,014021	0,230973	0,096000	0,000992	0,261927	-0,411668	-8,471609	2,991624	50,824545	3,330988	-0,351219	-3,310167	-9,589921	7,670186	-26,223166	16,465423	0,261927	-0,411668	-8,471609	-29,324312	30,263259	3,330988	0,261927	-0,411668	-8,471609	-29,324312	30,263259	3,330988
11:06:50,43	0,537007	3,457978	0,014021	0,230973	0,096000	0,000992	0,262553	-0,412701	-8,468878	3,040773	50,847705	3,343936	-0,349501	-3,305923	-9,589142	7,666891	-26,244241	16,489460	0,262553	-0,412701	-8,468878	-29,356232	30,237256	3,343936	0,262553	-0,412701	-8,468878	-29,356232	30,237256	3,343936
11:06:50,48	0,537007	3,457978	0,014021	0,230973	0,096000	0,000992	0,258020	-0,412066	-8,468100	2,987868	50,619627	3,367974	-0,351265	-3,311057	-9,588352	7,654956	-26,248975	16,487884	0,258020	-0,412066	-8,468100	-29,359312	30,365087	3,367974	0,258020	-0,412066	-8,468100	-29,359312	30,365087	3,367974
11:06:50,53	0,537007	3,457978	0,014021	0,230973	0,096000	0,000992	0,263347	-0,413105	-8,467309	3,031846	50,888689	3,366397	-0,348326	-3,308542	-9,589185	7,649410	-26,239744	16,426637	0,263347	-0,413105	-8,467309	-29,396921	30,215939	3,366397	0,263347	-0,413105	-8,467309	-29,396921	30,215939	3,366397
11:06:50,58	0,537007	3,457978	0,014021	0,230973	0,096000	0,000992	0,259700	-0,414393	-8,468143	3,104037	50,689617	3,305151	-0,350079	-3,309920	-9,590307	7,648397	-26,202493	16,481313	0,259700	-0,414393	-8,468143	-29,425828	30,303171	3,305151	0,259700	-0,414393	-8,468143	-29,425828	30,303171	3,305151
11:06:50,63	0,537007	3,457978	0,014021	0,230973	0,096000	0,000992	0,261769	-0,413564	-8,469264	3,092693	50,777728	3,359827	-0,351829	-3,310207	-9,584869	7,659074	-26,246316	16,471300	0,261769	-0,413564	-8,469264	-29,372111	30,228826	3,359827	0,261769	-0,413564	-8,469264	-29,372111	30,228826	3,359827
11:06:50,68	0,537007	3,457978	0,014021	0,230973	0,096000	0,000992	0,262894	-0,412192	-8,463826	2,988710	50,867355	3,349813	-0,350713	-3,310162	-9,586831	7,636572	-26,258153	16,458010	0,262894	-0,412192	-8,463826	-29,368353	30,230188	3,349813	0,262894	-0,412192	-8,463826	-29,368353	30,230188	3,349813
11:06:50,73	0,537007	3,457978	0,014021	0,230973	0,096000	0,000992	0,262297	-0,413136	-8,465789	3,016302	50,822729	3,336524	-0,353662	-3,308931	-9,587198	7,630557	-26,219003	16,502829	0,262297	-0,413136	-8,465789	-29,414875	30,232447	3,336524	0,262297	-0,413136	-8,465789	-29,414875	30,232447	3,336524
11:06:50,78	0,537007	3,457978	0,014021	0,230973	0,096000	0,000992	0,262705	-0,409967	-8,466156	2,882388	50,819185	3,381343	-0,348376	-3,305476	-9,586464	7,640945	-26,265748	16,448908	0,262705	-0,409967	-8,466156	-29,299987	30,196837	3,381343	0,262705	-0,409967	-8,466156	-29,299987	30,196837	3,381343
11:06:50,83	0,537007	3,457978	0,014021	0,230973	0,096000	0,000992	0,257070	-0,412817	-8,465422	2,995342	50,558525	3,327421	-0,351299	-3,308462	-9,585294	7,633031	-26,242608	16,448070	0,257070	-0,412817	-8,465422	-29,410822	30,378538	3,327421	0,257070	-0,412817	-8,465422	-29,410822	30,378538	3,327421
11:06:50,88	0,537007	3,457978	0,014021	0,230973	0,096000	0,000992	0,261117	-0,411779	-8,464251	2,957419	50,750558	3,326584	-0,348963	-3,308390	-9,586070	7,627605	-26,249953	16,448777	0,261117	-0,411779	-8,464251	-29,367217	30,252862	3,326584	0,261117	-0,411779	-8,464251	-29,367217	30,252862	3,326584
11:06:50,93	0,537007	3,457978	0,014021	0,230973	0,096000	0,000992	0,259887	-0,413765	-8,465028	3,051633	50,685545	3,327291	-0,352505	-3,308014	-9,582956	7,623934	-26,256713	16,465528	0,259887	-0,413765	-8,465028	-29,428928	30,284445	3,327291	0,259887	-0,413765	-8,465028	-29,428928	30,284445	3,327291
11:06:50,98	0,537007	3,457978	0,014021	0,230973	0,096000	0,000992	0,261332	-0,410510	-8,461914	2,874694	50,760883	3,344041	-0,348942	-3,309123	-9,584067	7,641174	-26,252999	16,515048	0,261332	-0,410510	-8,461914	-29,350366	30,246355	3,344041	0,261332	-0,410510	-8,461914	-29,350366	30,246355	3,344041
11:06:51,03	0,537007	3,457978	0,014021	0,230973	0,096000	0,000992	0,260511	-0,414151	-8,463024	3,075823	50,731266	3,393562	-0,346599	-3,311359	-9,581750	7,631290	-26,282883	16,483785	0,260511	-0,414151	-8,463024	-29,434995	30,281183	3,393562	0,260511	-0,414151	-8,463024	-29,434995	30,281183	3,393562
11:06:51,08	0,537007	3,457978	0,014021	0,230973	0,096000	0,000992	0,261276	-0,417298	-8,460707	3,208667	50,777444	3,362299	-0,349571	-3,312715	-9,580639	7,585377	-26,220978	16,436398	0,261276	-0,417298	-8,460707	-29,549225	30,267285	3,362299	0,261276	-0,417298	-8,460707	-29,549225	30,267285	3,362299
11:06:51,13	0,537007	3,457978	0,014021	0,230973	0,096000	0,000992	0,263936	-0,415401	-8,459597	3,140702	50,845050	3,314911	-0,350737	-3,308355	-9,580631	7,616789	-26,254841	16,454811	0,263936	-0,415401	-8,459597	-29,468312	30,126080	3,314911	0,263936	-0,415401	-8,459597	-29,468312	30,126080	3,314911
11:06:51,18	0,537007	3,457978	0,014021	0,230973	0,096000	0,000992	0,260743	-0,412212	-8,459589	2,961220	50,723164	3,333325	-0,350210	-3,312051	-9,580987	7,588517	-26,270182	16,493131	0,260743	-0,412212	-8,459589	-29,397406	30,254823	3,333325	0,260743	-0,412212	-8,459589	-29,397406	30,254823	3,333325
11:06:51,23	0,537007	3,457978	0,014021	0,230973	0,096000	0,000992	0,263681	-0,414516	-8,459945	3,053618	50,859128	3,371644	-0,348430	-3,306782	-9,584128	7,606650	-26,255837	16,467334	0,263681	-0,414516	-8,459945	-29,485890	30,160151	3,371644	0,263681	-0,414516	-8,459945	-29,485890	30,160151	3,371644
11:06:51,28	0,537007	3,457978	0,014021	0,230973	0,096000	0,000992	0,258227	-0,413423	-8,463086	3,018295	50,584048	3,345848	-0,348976	-3,310519	-9,580245	7,601143	-26,239940	16,445507	0,258227	-0,413423	-8,463086	-29,435448	30,313215	3,345848	0,258227	-0,413423	-8,463086	-29,435448	30,313215	3,345848
11:06:51,33	0,537007	3,457978	0,014021	0,230973	0,096000	0,000992	0,261737	-0,414819	-8,459202	3,101890	50,753834	3,324021	-0,348953	-3,309423	-9,578268	7,623269	-26,262600	16,482279	0,261737	-0,414819	-8,459202	-29,461423	30,207491	3,324021	0,261737	-0,414819	-8,459202	-29,461423	30,207491	3,324021
11:06:51,38	0,537007	3,457978	0,014021	0,230973	0,096000	0,000992	0,260776	-0,414291	-8,457225	3,065848	50,734377	3,360792	-0,350834	-3,308236	-9,581030	7,571867	-26,248328	16,470260	0,260776	-0,414291	-8,457225	-29,455979	30,263437	3,360792	0,260776	-0,414291	-8,457225	-29,455979	30,263437	3,360792
11:06:51,43	0,537007	3,457978	0,014021	0,230973	0,096000	0,000992	0,260690	-0,412068	-8,459987	2,936930	50,678213	3,348774	-0,351422	-3,309944	-9,580229	7,569736	-26,248772	16,493651	0,260690	-0,412068	-8,459987	-29,410420	30,214085	3,348774	0,260690	-0,412068	-8,459987	-29,410420	30,214085	3,348774
11:06:51,48	0,537007	3,457978	0,014021	0,230973	0,096000	0,000992	0,262462	-0,412414	-8,459186	2,953446	50,768770	3,372165	-0,349066	-3,309595	-9,580251	7,583010	-26,298348	16,453638	0,262462	-0,412414	-8,459186	-29,421026	30,165485	3,372165	0,262462	-0,412414	-8,459186	-29,421026	30,165485	3,372165
11:06:51,53	0,537007	3,457978	0,014021	0,230973	0,096000	0,000992	0,260982	-0,414279	-8,459209	3,014150	50,728058	3,332152	-0,347785	-3,310504	-9,580216	7,612445	-26,245181	16,474485	0,260982	-0,414279	-8,459209	-29,506757	30,241006	3,332152	0,260982	-0,414279	-8,459209	-29,506757	30,241006	3,332152
11:06:51,58	0,537007	3,457978	0,014021	0,230973	0,096000	0,000992	0,261128	-0,415843	-8,459174	3,156228	50,734580	3,352998	-0,346650	-3,306539	-9,579834	7,607853	-26,257138	16,489236	0,261128	-0,415843	-8,459174	-29,487436	30,236035	3,352998	0,261128	-0,415843	-8,459174	-29,487436	30,236035	3,352998
11:06:51,63	0,537007	3,457978	0,014021	0,230973	0,096000	0,000992	0,257127	-0,414843	-8,458792	3,091592	50,528540	3,367750	-0,346019	-3,310240	-9,577501	7,608105	-26,249813	16,468228	0,257127	-0,414843	-8,458792	-29,473595	30,344058	3,367750	0,257127	-0,414843	-8,458792	-29,473595	30,344058	3,367750
11:06:51,68	0,537007	3,457978	0,014021	0,230973	0,096000	0,000992	0,260017	-0,417240	-8,456458	3,222710	50,675347	3,346741	-0,347175	-3,311657	-9,577113	7,613084	-26,250945	16,457804	0,260017	-0,417240	-8,456458	-29,530648	30,264043	3,346741	0,260017	-0,417240	-8,456458	-29,530648	30,264043	3,346741
11:06:51,73	0,537007	3,457978	0,014021	0,230973	0,096000	0,000992	0,261822	-0,416948	-8,456070	3,209008	50,774108	3,336318	-0,347879	-3,313030	-9,576339	7,573128	-26,300058	16,470381	0,261822	-0,416948	-8,456070	-29,521387	30,221076	3,336318	0,261822	-0,416948	-8,456070	-29,521387	30,221076	3,336318
11:06:51,78	0,537007	3,457978	0,014021	0,230973	0,096000	0,000992	0,263363	-0,417025	-8,455297	3,150492	50,844186	3,348894	-0,350829	-3,307779	-9,578283	7,579761	-26,264447	16,501976	0,263363	-0,417025	-8,455297	-29,585933	30,170197	3,348894	0,263363	-0,417025	-8,455297	-29,585933	30,170197	3,348894
11:06:51,83	0,537007	3,457978	0,014021	0,230973	0,096000	0,000992	0,260291	-0,411844	-8,457240	2,915255	50,672370	3,380490	-0,347266	-3,309850	-9,577886	7,593063	-26,286687	16,486658	0,260291	-0,411844	-8,457240	-29,414489	30,239549	3,380490	0,260291	-0,411844	-8,457240	-29,414489	30,239549	3,380490
11:06:51,88	0,537007	3,457978	0,014021	0,230973	0,096000	0,000992	0,260302	-0,415966	-8,456843	3,116975	50,695618	3,365172	-0,349529	-3,308309	-9,576344	7,617010	-26,234045	16,467618	0,260302	-0,415966	-8,456843	-29,536324	30,261879	3,365172	0,260302	-0,415966	-8,456843	-29,536324	30,261879	3,365172
11:06:51,93	0,537007	3,457978	0,014021	0,230973	0,096000	0,000992	0,260100	-0,413236	-8,455302	3,032579	50,679499	3,346131	-0,347236	-3,309097	-9,577104	7,602095	-26,270488	16,491571	0,260100	-0,413236	-8,455302	-29,406418	30,261667	3,346131	0,260100	-0,413236	-8,455302	-29,406418	30,261667	3,346131
11:06:51,98	0,537007	3,457978	0,014021	0,230973	0,096000	0,000992	0,259635	-0,415614	-8,456061	3,117245	50,660653	3,370084	-0,347186	-3,310427	-9,576310	7,618691	-26,263906	16,495784	0,259635	-0,415614	-8,456061	-29,508467	30,279279	3,370084	0,259635	-0,415614	-8,456061	-29,508467	30,279279	3,370084
11:06:52,03	0,537007	3,457978	0,014021	0,230973	0,096000	0,000992	0,260762	-0,416323	-8,455267	3,168090	50,730337	3,374298	-0,346052	-3,307774	-9,577119	7,608178	-26,275881	16,472365	0,260762	-0,416323	-8,455267	-29,513246	30,260496	3,374298	0,260762	-0,416323	-8,455267	-29,513246	30,260496	3,374298
11:06:52,08	0,537007	3,457978	0,014021	0,230973	0,096000	0,000992	0,257898	-0,415979	-8,456077	3,134579	50,578261	3,350879	-0,347278	-3,309797	-9,575961	7,576349	-26,270439	16,471650	0,257898	-0,415979	-8,456077	-29,519759	30,333290	3,350879	0,257898	-0,415979	-8,456077	-29,519759	30,333290	3,350879
11:06:52,13	0,537007	3,457978	0,014021	0,230973	0,096000	0,000992	0,260263	-0,415929	-8,454919	3,120781	50,670961	3,350164	-0,349043	-3,308795	-9,575580	7,575272	-26,259317	16,471629	0,260263	-0,415929	-8,454919	-29,529638	30,240330	3,350164	0,260263	-0,415929	-8,454919	-29,529638	30,240330	3,350164
11:06:52,18	0,537007	3,457978	0,014021	0,230973	0,096000	0,000992	0,260277	-0,413899	-8,454538	3,024315	50,665224	3,350143	-0,348502	-3,311916	-9,576317	7,561005	-26,287671	16,514553	0,260277	-0,413899	-8,454538	-29,466749	30,233449	3,350143	0,260277	-0,413899	-8,454538	-29,466749	30,233449	3,350143
11:06:52,23	0,537007	3,457978	0,014021	0,230973	0,096000	0,000992	0,262710	-0,415928	-8,455275	3,098122	50,793548	3,393066	-0,353161	-3,314425	-9,574012	7,549610	-26,227467	16,480102	0,262710	-0,415928	-8,455275	-29,552202	30,170804	3,393066	0,262710	-0,415928	-8,455275	-29,552202	30,170804	3,393066
11:06:52,28	0,537007	3,457978	0,014021	0,230973	0,096000	0,000992	0,267212	-0,413147	-8,452969	2,999973	50,987687	3,358616	-0,346687	-3,312212	-9,573995	7,571062	-26,276103	16,489451	0,267212	-0,413147	-8,452969	-29,432075	30,011529	3,358616	0,267212	-0,413147	-8,452969	-29,432075	30,011529	3,358616
11:06:52,33	0,537007	3,457978	0,014021	0,230973	0,096000	0,000992	0,262059	-0,417648	-8,452953	3,202609	50,762594	3,367965	-0,348463	-3,310634	-9,573272	7,561506	-26,271574	16,435885	0,262059	-0,417648	-8,452953	-29,582735	30,190995	3,367965	0,262059	-0,417648	-8,452953	-29,582735	30,190995	3,367965
11:06:52,38	0,537007	3,457978	0,014021	0,230973	0,096000	0,000992	0,261580	-0,415320	-8,452230	3,080736	50,727179	3,314399	-0,346635	-3,308934	-9,571694	7,591857	-26,266562	16,454722	0,261580	-0,415320	-8,452230	-29,521919	30,193131	3,314399	0,261580	-0,415320	-8,452230	-29,521919	30,193131	3,314399
11:06:52,43	0,537007	3,457978	0,014021	0,230973	0,096000	0,000992	0,259194	-0,416054	-8,450652	3,138383	50,626895	3,333236	-0,349024	-3,311720	-9,571288	7,573551	-26,271997	16,477888	0,259194	-0,416054	-8,450652	-29,521834	30,280135	3,333236	0,259194	-0,416054	-8,450652	-29,521834	30,280135	3,333236
11:06:52,48	0,537007	3,457978	0,014021	0,230973	0,096000	0,000992	0,262801	-0,415378	-8,450245	3,089388	50,801282	3,356402	-0,348438	-3,309797	-9,572857	7,570763	-26,248856	16,470309	0,262801	-0,415378	-8,450245	-29,517788	30,171435	3,356402	0,262801	-0,415378	-8,450245	-29,517788	30,171435	3,356402
11:06:52,53	0,537007	3,457978	0,014021	0,230973	0,096000	0,000992	0,260843	-0,414924	-8,451815	3,084399	50,685498	3,348823	-0,348492	-3,312856	-9,572056	7,557096	-26,300511	16,492071	0,260843	-0,414924	-8,451815	-29,487096	30,209328	3,348823	0,260843	-0,414924	-8,451815	-29,487096	30,209328	3,348823
11:06:52,58	0,537007	3,457978	0,014021	0,230973	0,096000	0,000992	0,263518	-0,416407	-8,451013	3,109956	50,838609	3,370584	-0,345562	-3,309637	-9,573218	7,560178	-26,294448	16,508460	0,263518	-0,416407	-8,451013	-29,577968	30,152421	3,370584	0,263518	-0,416407	-8,451013	-29,577968	30,152421	3,370584
11:06:52,63	0,537007	3,457978	0,014021	0,230973	0,096000	0,000992	0,259266	-0,417334	-8,452176	3,164976	50,617129	3,386973	-0,344941	-3,310435	-9,572859	7,556495	-26,264672	16,465615	0,259266	-0,417334	-8,452176	-29,595755	30,264744	3,386973	0,259266	-0,417334	-8,452176	-29,595755	30,264744	3,386973
11:06:52,68	0,537007	3,457978	0,014021	0,230973	0,096000	0,000992	0,259647	-0,418271	-8,451817	3,237628	50,618846	3,344129	-0,346181	-3,310489	-9,575589	7,539246	-26,282152	16,466672	0,259647	-0,418271	-8,451817	-29,596631	30,236579	3,344129	0,259647	-0,418271	-8,451817	-29,596631	30,236579	3,344129
11:06:52,73	0,537007	3,457978	0,014021	0,230973	0,096000	0,000992	0,260313	-0,417224	-8,454546	3,159450	50,647303	3,345185	-0,347322	-3,306777	-9,572075	7,567743	-26,296411	16,493208	0,260313	-0,417224	-8,454546	-29,592663	30,212719	3,345185	0,260313	-0,417224	-8,454546	-29,592663	30,212719	3,345185
11:06:52,78	0,537007	3,457978	0,014021	0,230973	0,096000	0,000992	0,257669	-0,414380	-8,451033	3,013433	50,541622	3,371722	-0,350867	-3,311314	-9,569386	7,524467	-26,247839	16,458370	0,257669	-0,414380	-8,451033	-29,515382	30,314595	3,371722	0,257669	-0,414380	-8,451033	-29,515382	30,314595	3,371722
11:06:52,83	0,537007	3,457978	0,014021	0,230973	0,096000	0,000992	0,263371	-0,413579	-8,448343	2,992202	50,776357	3,336884	-0,347285	-3,308796	-9,568981	7,564367	-26,280046	16,462520	0,263371	-0,413579	-8,448343	-29,473726	30,101731	3,336884	0,263371	-0,413579	-8,448343	-29,473726	30,101731	3,336884
11:06:52,88	0,537007	3,457978	0,014021	0,230973	0,096000	0,000992	0,259399	-0,415422	-8,447939	3,080097	50,620480	3,341034	-0,350787	-3,309179	-9,568603	7,556766	-26,222006	16,458720	0,259399	-0,415422	-8,447939	-29,530509	30,257642	3,341034	0,259399	-0,415422	-8,447939	-29,530509	30,257642	3,341034
11:06:52,93	0,537007	3,457978	0,014021	0,230973	0,096000	0,000992	0,261482	-0,412580	-8,447560	2,978792	50,693184	3,337234	-0,347873	-3,307751	-9,570514	7,574646	-26,280703	16,492451	0,261482	-0,412580	-8,447560	-29,408740	30,166844	3,337234	0,261482	-0,412580	-8,447560	-29,408740	30,166844	3,337234
11:06:52,98	0,537007	3,457978	0,014021	0,230973	0,096000	0,000992	0,258789	-0,414391	-8,449472	3,031050	50,597957	3,370964	-0,346757	-3,312405	-9,570174	7,525267	-26,282554	16,429208	0,258789	-0,414391	-8,449472	-29,498615	30,283055	3,370964	0,258789	-0,414391	-8,449472	-29,498615	30,283055	3,370964
11:06:53,03	0,537007	3,457978	0,014021	0,230973	0,096000	0,000992	0,262261	-0,417684	-8,449132	3,175994	50,736705	3,307721	-0,346684	-3,310312	-9,569720	7,568534	-26,269587	16,501902	0,262261	-0,417684	-8,449132	-29,612171	30,149187	3,307721	0,262261	-0,417684	-8,449132	-29,612171	30,149187	3,307721
11:06:53,08	0,537007	3,457978	0,014021	0,230973	0,096000	0,000992	0,260412	-0,416701	-8,448677	3,157736	50,671520	3,380416	-0,349103	-3,310194	-9,571304	7,535008	-26,252590	16,488819	0,260412	-0,416701	-8,448677	-29,553257	30,229185	3,380416	0,260412	-0,416701	-8,448677	-29,553257	30,229185	3,380416
11:06:53,13	0,537007	3,457978	0,014021	0,230973	0,096000	0,000992	0,261519	-0,414546	-8,450261	3,043666	50,691536	3,367333	-0,349755	-3,310823	-9,572083	7,521027	-26,295326	16,492707	0,261519	-0,414546	-8,450261	-29,498209	30,162324	3,367333	0,261519	-0,414546	-8,450261	-29,498209	30,162324	3,367333
11:06:53,18	0,537007	3,457978	0,014021	0,230973	0,096000	0,000992	0,262389	-0,414296	-8,451040	2,986668	50,746077	3,371220	-0,348489	-3,312088	-9,568564	7,543586	-26,271259	16,495981	0,262389	-0,414296	-8,451040	-29,535586	30,148509	3,371220	0,262389	-0,414296	-8,451040	-29,535586	30,148509	3,371220
11:06:53,23	0,537007	3,457978	0,014021	0,230973	0,096000	0,000992	0,262852	-0,416025	-8,447522	3,108667	50,777652	3,374495	-0,347302	-3,309535	-9,569361	7,561020	-26,292971	16,471950	0,262852	-0,416025	-8,447522	-29,549267	30,143744	3,374495	0,262852	-0,416025	-8,447522	-29,549267	30,143744	3,374495
11:06:53,28	0,537007	3,457978	0,014021	0,230973	0,096000	0,000992	0,260048	-0,415777	-8,448319	3,085708	50,657788	3,350463	-0,349635	-3,311413	-9,569746	7,558031	-26,266090	16,472394	0,260048	-0,415777	-8,448319	-29,552792	30,244009	3,350463	0,260048	-0,415777	-8,448319	-29,552792	30,244009	3,350463
11:06:53,33	0,537007	3,457978	0,014021	0,230973	0,096000	0,000992	0,262841	-0,414695	-8,448704	3,051210	50,786971	3,350907	-0,346762	-3,309715	-9,567065	7,520539	-26,266374	16,447661	0,262841	-0,414695	-8,448704	-29,502325	30,153978	3,350907	0,262841	-0,414695	-8,448704	-29,502325	30,153978	3,350907
11:06:53,38	0,537007	3,457978	0,014021	0,230973	0,096000	0,000992	0,259934	-0,416334	-8,446022	3,117449	50,603482	3,326175	-0,346786	-3,310798	-9,572110	7,515265	-26,259948	16,455671	0,259934	-0,416334	-8,446022	-29,564752	30,198685	3,326175	0,259934	-0,416334	-8,446022	-29,564752	30,198685	3,326175
11:06:53,43	0,537007	3,457978	0,014021	0,230973	0,096000	0,000992	0,260884	-0,416855	-8,451067	3,147507	50,645101	3,334185	-0,349719	-3,309525	-9,569391	7,527126	-26,282414	16,457703	0,260884	-0,416855	-8,451067	-29,575648	30,165731	3,334185	0,260884	-0,416855	-8,451067	-29,575648	30,165731	3,334185
11:06:53,48	0,537007	3,457978	0,014021	0,230973	0,096000	0,000992	0,261248	-0,413678	-8,448349	2,968763	50,685530	3,336216	-0,347908	-3,310201	-9,568218	7,529458	-26,241622	16,458484	0,261248	-0,413678	-8,448349	-29,504977	30,177591	3,336216	0,261248	-0,413678	-8,448349	-29,504977	30,177591	3,336216
11:06:53,53	0,537007	3,457978	0,014021	0,230973	0,096000	0,000992	0,260927	-0,415585	-8,447176	3,104404	50,650492	3,336998	-0,348454	-3,308004	-9,567043	7,556581	-26,248799	16,467183	0,260927	-0,415585	-8,447176	-29,519011	30,167706	3,336998	0,260927	-0,415585	-8,447176	-29,519011	30,167706	3,336998
11:06:53,59	0,537007	3,457978	0,014021	0,230973	0,096000	0,000992	0,259268	-0,415943	-8,447735	3,087621	50,591384	3,368950	-0,347364	-3,310083	-9,569355	7,530039	-26,283156	16,496712	0,259268	-0,415943	-8,447735	-29,563895	30,238835	3,368950	0,259268	-0,415943	-8,447735	-29,563895	30,238835	3,368950
11:06:53,63	0,537007	3,457978	0,014021	0,230973	0,096000	0,000992	0,259268	-0,415943	-8,447735	3,087621	50,591384	3,368950	-0,350254	-3,310349	-9,568194	7,540168	-26,250463	16,486720	0,259268	-0,415943	-8,447735	-29,563895	30,238835	3,368950	0,259268	-0,415943	-8,447735	-29,563895	30,238835	3,368950
11:06:53,68	0,537007	3,457978	0,014021	0,230973	0,096000	0,000992	0,262229	-0,413627	-8,447152	3,000292	50,731892	3,365234	-0,346719	-3,307810	-9,565461	7,551837	-26,272845	16,504588	0,262229	-0,413627	-8,447152	-29,469429	30,146899	3,365234	0,262229	-0,413627	-8,447152	-29,469429	30,146899	3,365234
11:06:53,73	0,537007	3,457978	0,014021	0,230973	0,096000	0,000992	0,258263	-0,415419	-8,444418	3,079915	50,546936	3,383101	-0,342636	-3,311388	-9,566230	7,529761	-26,287911	16,500130	0,258263	-0,415419	-8,444418	-29,530459	30,273305	3,383101	0,258263	-0,415419	-8,444418	-29,530459	30,273305	3,383101
11:06:53,78	0,537007	3,457978	0,014021	0,230973	0,096000	0,000992	0,259319	-0,420744	-8,445188	3,332735	50,590297	3,378644	-0,344958	-3,308569	-9,567423	7,542539	-26,258119	16,477470	0,259319	-0,420744	-8,445188	-29,695660	30,233717	3,378644	0,259319	-0,420744	-8,445188	-29,695660	30,233717	3,378644
11:06:53,83	0,537007	3,457978	0,014021	0,230973	0,096000	0,000992	0,258039	-0,417324	-8,446381	3,187079	50,519872	3,355984	-0,345479	-3,309739	-9,566640	7,571390	-26,268401	16,461569	0,258039	-0,417324	-8,446381	-29,572837	30,263826	3,355984	0,258039	-0,417324	-8,446381	-29,572837	30,263826	3,355984
11:06:53,88	0,537007	3,457978	0,014021	0,230973	0,096000	0,000992	0,259313	-0,417458	-8,445598	3,199573	50,616270	3,340082	-0,349697	-3,310767	-9,566265	7,521405	-26,256282	16,475896	0,259313	-0,417458	-8,445598	-29,570870	30,260179	3,340082	0,259313	-0,417458	-8,445598	-29,570870	30,260179	3,340082
11:06:53,93	0,537007	3,457978	0,014021	0,230973	0,096000	0,000992	0,262312	-0,414319	-8,445222	3,021856	50,722878	3,354410	-0,347872	-3,310443	-9,565490	7,545609	-26,257761	16,456112	0,262312	-0,414319	-8,445222	-29,502188	30,131355	3,354410	0,262312	-0,414319	-8,445222	-29,502188	30,131355	3,354410
11:06:53,98	0,537007	3,457978	0,014021	0,230973	0,096000	0,000992	0,261119	-0,415737	-8,444448	3,106404	50,682530	3,334625	-0,348527	-3,309868	-9,567019	7,519534	-26,238876	16,511184	0,261119	-0,415737	-8,444448	-29,528939	30,184675	3,334625	0,261119	-0,415737	-8,444448	-29,528939	30,184675	3,334625
11:06:54,03	0,537007	3,457978	0,014021	0,230973	0,096000	0,000992	0,260948	-0,414882	-8,445976	3,065291	50,641630	3,389697	-0,350284	-3,310923	-9,568568	7,526075	-26,243908	16,511438	0,260948	-0,414882	-8,445976	-29,502979	30,157176	3,389697	0,260948	-0,414882	-8,445976	-29,502979	30,157176	3,389697
11:06:54,08	0,537007	3,457978	0,014021	0,230973	0,096000	0,000992	0,262741	-0,413888	-8,447526	3,012481	50,743011	3,389951	-0,347904	-3,310584	-9,568585	7,550635	-26,293488	16,471308	0,262741	-0,413888	-8,447526	-29,477708	30,117860	3,389951	0,262741	-0,413888	-8,447526	-29,477708	30,117860	3,389951
11:06:54,13	0,537007	3,457978	0,014021	0,230973	0,096000	0,000992	0,261258	-0,415780	-8,447543	3,080209	50,711951	3,349822	-0,346196	-3,311839	-9,568601	7,504929	-26,252681	16,468358	0,261258	-0,415780	-8,447543	-29,558505	30,203222	3,349822	0,261258	-0,415780	-8,447543	-29,558505	30,203222	3,349822
11:06:54,18	0,537007	3,457978	0,014021	0,230973	0,096000	0,000992	0,261490	-0,417886	-8,447558	3,202227	50,664040	3,346872	-0,346729	-3,308464	-9,565077	7,543205	-26,269559	16,499605	0,261490	-0,417886	-8,447558	-29,601837	30,137081	3,346872	0,261490	-0,417886	-8,447558	-29,601837	30,137081	3,346872
11:06:54,23	0,537007	3,457978	0,014021	0,230973	0,096000	0,000992	0,258833	-0,415737	-8,444034	3,095008	50,567486	3,378118	-0,347332	-3,308736	-9,565853	7,536221	-26,263668	16,505038	0,258833	-0,415737	-8,444034	-29,540371	30,249066	3,378118	0,258833	-0,415737	-8,444034	-29,540371	30,249066	3,378118
11:06:54,28	0,537007	3,457978	0,014021	0,230973	0,096000	0,000992	0,259371	-0,415352	-8,444810	3,076564	50,586437	3,383551	-0,348516	-3,310495	-9,565092	7,511076	-26,222602	16,491148	0,259371	-0,415352	-8,444810	-29,528541	30,225832	3,383551	0,259371	-0,415352	-8,444810	-29,528541	30,225832	3,383551
11:06:54,33	0,537007	3,457978	0,014021	0,230973	0,096000	0,000992	0,261486	-0,415205	-8,444049	3,091942	50,654111	3,369661	-0,349163	-3,309193	-9,565486	7,505964	-26,271926	16,494787	0,261486	-0,415205	-8,444049	-29,501669	30,127473	3,369661	0,261486	-0,415205	-8,444049	-29,501669	30,127473	3,369661
11:06:54,38	0,537007	3,457978	0,014021	0,230973	0,096000	0,000992	0,260682	-0,413994	-8,444444	2,983674	50,632537	3,373300	-0,349092	-3,309867	-9,563946	7,525681	-26,258939	16,460059	0,260682	-0,413994	-8,444444	-29,514838	30,169015	3,373300	0,260682	-0,413994	-8,444444	-29,514838	30,169015	3,373300
11:06:54,43	0,537007	3,457978	0,014021	0,230973	0,096000	0,000992	0,261230	-0,414393	-8,442903	3,025516	50,671629	3,338573	-0,347887	-3,307696	-9,565875	7,546677	-26,251407	16,476324	0,261230	-0,414393	-8,442903	-29,504300	30,165068	3,338573	0,261230	-0,414393	-8,442903	-29,504300	30,165068	3,338573
11:06:54,48	0,537007	3,457978	0,014021	0,230973	0,096000	0,000992	0,258748	-0,414350	-8,444833	3,040321	50,556960	3,354838	-0,348458	-3,307431	-9,562761	7,547988	-26,242197	16,484342	0,258748	-0,414350	-8,444833	-29,486150	30,245269	3,354838	0,258748	-0,414350	-8,444833	-29,486150	30,245269	3,354838
11:06:54,53	0,537007	3,457978	0,014021	0,230973	0,096000	0,000992	0,258804	-0,413724	-8,441718	3,016397	50,556396	3,362855	-0,346771	-3,308594	-9,562367	7,520121	-26,275957	16,497961	0,258804	-0,413724	-8,441718	-29,460927	30,240319	3,362855	0,258804	-0,413724	-8,441718	-29,460927	30,240319	3,362855
11:06:54,58	0,537007	3,457978	0,014021	0,230973	0,096000	0,000992	0,258967	-0,415766	-8,441325	3,079432	50,557661	3,376475	-0,346762	-3,310379	-9,565091	7,517449	-26,259734	16,485367	0,258967	-0,415766	-8,441325	-29,558222	30,228725	3,376475	0,258967	-0,415766	-8,441325	-29,558222	30,228725	3,376475
11:06:54,63	0,537007	3,457978	0,014021	0,230973	0,096000	0,000992	0,260509	-0,416666	-8,444049	3,138942	50,627385	3,363881	-0,347928	-3,313191	-9,563944	7,510538	-26,264045	16,450068	0,260509	-0,416666	-8,444049	-29,569356	30,177453	3,363881	0,260509	-0,416666	-8,444049	-29,569356	30,177453	3,363881
11:06:54,68	0,537007	3,457978	0,014021	0,230973	0,096000	0,000992	0,263527	-0,417062	-8,442902	3,152347	50,780527	3,328581	-0,348525	-3,312761	-9,564294	7,512269	-26,254864	16,503814	0,263527	-0,417062	-8,442902	-29,587041	30,093627	3,328581	0,263527	-0,417062	-8,442902	-29,587041	30,093627	3,328581
11:06:54,73	0,537007	3,457978	0,014021	0,230973	0,096000	0,000992	0,263453	-0,416331	-8,443252	3,123134	50,773592	3,382328	-0,344971	-3,309390	-9,562382	7,522056	-26,254697	16,469753	0,263453	-0,416331	-8,443252	-29,558843	30,092496	3,382328	0,263453	-0,416331	-8,443252	-29,558843	30,092496	3,382328
11:06:54,78	0,537007	3,457978	0,014021	0,230973	0,096000	0,000992	0,258757	-0,417723	-8,441339	3,200540	50,537780	3,348267	-0,349697	-3,307630	-9,559680	7,513374	-26,249804	16,467800	0,258757	-0,417723	-8,441339	-29,590685	30,225337	3,348267	0,258757	-0,417723	-8,441339	-29,590685	30,225337	3,348267
11:06:54,83	0,537007	3,457978	0,014021	0,230973	0,096000	0,000992	0,259596	-0,412750	-8,438638	2,941845	50,571426	3,346314	-0,347976	-3,312455	-9,565857	7,502334	-26,270540	16,499660	0,259596	-0,412750	-8,438638	-29,459006	30,193147	3,346314	0,259596	-0,412750	-8,438638	-29,459006	30,193147	3,346314
11:06:54,88	0,537007	3,457978	0,014021	0,230973	0,096000	0,000992	0,262913	-0,416653	-8,444815	3,121338	50,744743	3,378174	-0,347322	-3,308362	-9,562740	7,543889	-26,286306	16,507242	0,262913	-0,416653	-8,444815	-29,585921	30,106042	3,378174	0,262913	-0,416653	-8,444815	-29,585921	30,106042	3,378174
11:06:54,93	0,537007	3,457978	0,014021	0,230973	0,096000	0,000992	0,259042	-0,415173	-8,441697	3,051497	50,587310	3,385755	-0,349698	-3,310905	-9,563159	7,515296	-26,259434	16,473948	0,259042	-0,415173	-8,441697	-29,539576	30,252499	3,385755	0,259042	-0,415173	-8,441697	-29,539576	30,252499	3,385755
11:06:54,98	0,537007	3,457978	0,014021	0,230973	0,096000	0,000992	0,262433	-0,414387	-8,442116	3,019602	50,725419	3,352461	-0,348564	-3,310891	-9,563554	7,498339	-26,267964	16,474287	0,262433	-0,414387	-8,442116	-29,509771	30,124451	3,352461	0,262433	-0,414387	-8,442116	-29,509771	30,124451	3,352461
11:06:55,03	0,537007	3,457978	0,014021	0,230973	0,096000	0,000992	0,261854	-0,415362	-8,442511	3,054424	50,684890	3,352800	-0,347884	-3,307985	-9,562389	7,545713	-26,270783	16,459014	0,261854	-0,415362	-8,442511	-29,551469	30,129376	3,352800	0,261854	-0,415362	-8,442511	-29,551469	30,129376	3,352800
11:06:55,08	0,537007	3,457978	0,014021	0,230973	0,096000	0,000992	0,258997	-0,414498	-8,441346	3,030762	50,578755	3,337528	-0,347989	-3,310744	-9,562017	7,493582	-26,286820	16,453537	0,258997	-0,414498	-8,441346	-29,507338	30,247527	3,337528	0,258997	-0,414498	-8,441346	-29,507338	30,247527	3,337528
11:06:55,13	0,537007	3,457978	0,014021	0,230973	0,096000	0,000992	0,261438	-0,415787	-8,440974	3,057813	50,668606	3,332051	-0,348606	-3,307920	-9,560477	7,489649	-26,300512	16,452515	0,261438	-0,415787	-8,440974	-29,581438	30,145688	3,332051	0,261438	-0,415787	-8,440974	-29,581438	30,145688	3,332051
11:06:55,18	0,537007	3,457978	0,014021	0,230973	0,096000	0,000992	0,259301	-0,413840	-8,439435	2,942752	50,560886	3,331028	-0,345011	-3,312203	-9,560431	7,498043	-26,267435	16,477671	0,259301	-0,413840	-8,439435	-29,543669	30,205776	3,331028	0,259301	-0,413840	-8,439435	-29,543669	30,205776	3,331028
11:06:55,23	0,537007	3,457978	0,014021	0,230973	0,096000	0,000992	0,261213	-0,419095	-8,439388	3,248869	50,651030	3,356185	-0,348545	-3,311064	-9,561595	7,509029	-26,280858	16,487085	0,261213	-0,419095	-8,439388	-29,650092	30,145845	3,356185	0,261213	-0,419095	-8,439388	-29,650092	30,145845	3,356185
11:06:55,28	0,537007	3,457978	0,014021	0,230973	0,096000	0,000992	0,261994	-0,415464	-8,440552	3,053935	50,707868	3,365599	-0,346845	-3,308313	-9,561988	7,475827	-26,243487	16,513791	0,261994	-0,415464	-8,440552	-29,560007	30,141374	3,365599	0,261994	-0,415464	-8,440552	-29,560007	30,141374	3,365599
11:06:55,33	0,537007	3,457978	0,014021	0,230973	0,096000	0,000992	0,258761	-0,415561	-8,440946	3,074731	50,492323	3,392304	-0,346194	-3,308526	-9,561984	7,497435	-26,226682	16,504495	0,258761	-0,415561	-8,440946	-29,546808	30,179604	3,392304	0,258761	-0,415561	-8,440946	-29,546808	30,179604	3,392304
11:06:55,38	0,537007	3,457978	0,014021	0,230973	0,096000	0,000992	0,258620	-0,416232	-8,440941	3,134986	50,495307	3,383008	-0,346765	-3,310801	-9,560464	7,510433	-26,288848	16,438022	0,258620	-0,416232	-8,440941	-29,539235	30,193649	3,383008	0,258620	-0,416232	-8,440941	-29,539235	30,193649	3,383008
11:06:55,43	0,537007	3,457978	0,014021	0,230973	0,096000	0,000992	0,260875	-0,416874	-8,439421	3,121042	50,654934	3,316535	-0,346754	-3,309026	-9,561231	7,506746	-26,237033	16,464677	0,260875	-0,416874	-8,439421	-29,603592	30,176216	3,316535	0,260875	-0,416874	-8,439421	-29,603592	30,176216	3,316535
11:06:55,48	0,537007	3,457978	0,014021	0,230973	0,096000	0,000992	0,259334	-0,415997	-8,440188	3,118441	50,545658	3,343190	-0,347957	-3,306645	-9,560849	7,512175	-26,267544	16,468402	0,259334	-0,415997	-8,440188	-29,537309	30,187974	3,343190	0,259334	-0,415997	-8,440188	-29,537309	30,187974	3,343190
11:06:55,53	0,537007	3,457978	0,014021	0,230973	0,096000	0,000992	0,257873	-0,413765	-8,439806	2,978670	50,489644	3,346915	-0,349105	-3,308004	-9,561224	7,522980	-26,265435	16,473032	0,257873	-0,413765	-8,439806	-29,501871	30,246648	3,346915	0,257873	-0,413765	-8,439806	-29,501871	30,246648	3,346915
11:06:55,58	0,537007	3,457978	0,014021	0,230973	0,096000	0,000992	0,259623	-0,413450	-8,440182	2,969502	50,588995	3,351546	-0,347954	-3,309188	-9,559659	7,500444	-26,247866	16,492278	0,259623	-0,413450	-8,440182	-29,486285	30,208551	3,351546	0,259623	-0,413450	-8,440182	-29,486285	30,208551	3,351546
11:06:55,63	0,537007	3,457978	0,014021	0,230973	0,096000	0,000992	0,260073	-0,415038	-8,438616	3,056070	50,584061	3,370791	-0,349708	-3,312965	-9,560426	7,500316	-26,255973	16,486778	0,260073	-0,415038	-8,438616	-29,524443	30,168342	3,370791	0,260073	-0,415038	-8,438616	-29,524443	30,168342	3,370791
11:06:55,68	0,537007	3,457978	0,014021	0,230973	0,096000	0,000992	0,264221	-0,415408	-8,439384	3,068201	50,803704	3,365291	-0,348552	-3,307641	-9,560472	7,502018	-26,261613	16,453681	0,264221	-0,415408	-8,439384	-29,541321	30,062359	3,365291	0,264221	-0,415408	-8,439384	-29,541321	30,062359	3,365291
11:06:55,73	0,537007	3,457978	0,014021	0,230973	0,096000	0,000992	0,259033	-0,413747	-8,439430	2,977809	50,538204	3,332195	-0,347346	-3,307090	-9,559284	7,521585	-26,276603	16,471947	0,259033	-0,413747	-8,439430	-29,501344	30,204145	3,332195	0,259033	-0,413747	-8,439430	-29,501344	30,204145	3,332195
11:06:55,78	0,537007	3,457978	0,014021	0,230973	0,096000	0,000992	0,257953	-0,414516	-8,438241	3,014593	50,506497	3,350461	-0,346265	-3,311029	-9,559278	7,469547	-26,281619	16,486456	0,257953	-0,414516	-8,438241	-29,524918	30,257200	3,350461	0,257953	-0,414516	-8,438241	-29,524918	30,257200	3,350461
11:06:55,83	0,537007	3,457978	0,014021	0,230973	0,096000	0,000992	0,260823	-0,417422	-8,438236	3,135342	50,613184	3,364970	-0,345641	-3,309318	-9,559672	7,488651	-26,277904	16,477290	0,260823	-0,417422	-8,438236	-29,632289	30,138583	3,364970	0,260823	-0,417422	-8,438236	-29,632289	30,138583	3,364970
11:06:55,88	0,537007	3,457978	0,014021	0,230973	0,096000	0,000992	0,259030	-0,417107	-8,438629	3,131733	50,534622	3,355803	-0,351511	-3,307833	-9,561607	7,495225	-26,238611	16,503090	0,259030	-0,417107	-8,438629	-29,611174	30,200791	3,355803	0,259030	-0,417107	-8,438629	-29,611174	30,200791	3,355803
11:06:55,93	0,537007	3,457978	0,014021	0,230973	0,096000	0,000992	0,260678	-0,411280	-8,440565	2,866054	50,606392	3,381604	-0,348547	-3,309020	-9,562390	7,512667	-26,277775	16,473398	0,260678	-0,411280	-8,440565	-29,419448	30,143152	3,381604	0,260678	-0,411280	-8,440565	-29,419448	30,143152	3,381604
11:06:55,98	0,537007	3,457978	0,014021	0,230973	0,096000	0,000992	0,260224	-0,414441	-8,441347	3,005229	50,617463	3,351911	-0,350393	-3,311145	-9,561627	7,457508	-26,243732	16,478802	0,260224	-0,414441	-8,441347	-29,528409	30,189875	3,351911	0,260224	-0,414441	-8,441347	-29,528409	30,189875	3,351911
11:06:56,03	0,537007	3,457978	0,014021	0,230973	0,096000	0,000992	0,262987	-0,413905	-8,440585	2,979253	50,696359	3,357316	-0,347986	-3,307185	-9,560059	7,492567	-26,251229	16,492786	0,262987	-0,413905	-8,440585	-29,512299	30,051859	3,357316	0,262987	-0,413905	-8,440585	-29,512299	30,051859	3,357316
11:06:56,08	0,537007	3,457978	0,014021	0,230973	0,096000	0,000992	0,258355	-0,414009	-8,439017	2,995702	50,489605	3,371300	-0,347984	-3,312585	-9,559661	7,479370	-26,257412	16,481991	0,258355	-0,414009	-8,439017	-29,504020	30,208718	3,371300	0,258355	-0,414009	-8,439017	-29,504020	30,208718	3,371300
11:06:56,13	0,537007	3,457978	0,014021	0,230973	0,096000	0,000992	0,263030	-0,416711	-8,438619	3,124237	50,724379	3,360504	-0,349176	-3,308776	-9,558875	7,491175	-26,274983	16,510258	0,263030	-0,416711	-8,438619	-29,587569	30,076487	3,360504	0,263030	-0,416711	-8,438619	-29,587569	30,076487	3,360504
11:06:56,18	0,537007	3,457978	0,014021	0,230973	0,096000	0,000992	0,260327	-0,413774	-8,437833	2,962203	50,602826	3,388772	-0,347911	-3,306698	-9,559286	7,529007	-26,264265	16,467383	0,260327	-0,413774	-8,437833	-29,519054	30,167129	3,388772	0,260327	-0,413774	-8,437833	-29,519054	30,167129	3,388772
11:06:56,23	0,537007	3,457978	0,014021	0,230973	0,096000	0,000992	0,257895	-0,413830	-8,438244	2,993339	50,503763	3,345897	-0,348524	-3,309845	-9,556577	7,503558	-26,267875	16,450772	0,257895	-0,413830	-8,438244	-29,492354	30,258983	3,345897	0,257895	-0,413830	-8,438244	-29,492354	30,258983	3,345897
11:06:56,28	0,537007	3,457978	0,014021	0,230973	0,096000	0,000992	0,260927	-0,414873	-8,435534	3,031700	50,641174	3,329286	-0,345685	-3,312863	-9,557334	7,461379	-26,297084	16,479845	0,260927	-0,414873	-8,435534	-29,535832	30,158410	3,329286	0,260927	-0,414873	-8,435534	-29,535832	30,158410	3,329286
11:06:56,33	0,537007	3,457978	0,014021	0,230973	0,096000	0,000992	0,262121	-0,418841	-8,436292	3,191660	50,681332	3,358359	-0,348541	-3,310478	-9,556171	7,494924	-26,264542	16,474850	0,262121	-0,418841	-8,436292	-29,687374	30,104849	3,358359	0,262121	-0,418841	-8,436292	-29,687374	30,104849	3,358359
11:06:56,38	0,537007	3,457978	0,014021	0,230973	0,096000	0,000992	0,261484	-0,415175	-8,435129	3,045963	50,660981	3,353363	-0,349166	-3,308738	-9,558922	7,485806	-26,265349	16,452516	0,261484	-0,415175	-8,435129	-29,545261	30,134513	3,353363	0,261484	-0,415175	-8,435129	-29,545261	30,134513	3,353363
11:06:56,43	0,537007	3,457978	0,014021	0,230973	0,096000	0,000992	0,260290	-0,413764	-8,437879	2,967361	50,591404	3,331029	-0,346752	-3,310720	-9,557735	7,505091	-26,266052	16,451696	0,260290	-0,413764	-8,437879	-29,513140	30,158659	3,331029	0,260290	-0,413764	-8,437879	-29,513140	30,158659	3,331029
11:06:56,48	0,537007	3,457978	0,014021	0,230973	0,096000	0,000992	0,260800	-0,416845	-8,436693	3,136612	50,634965	3,330210	-0,342674	-3,308465	-9,556569	7,498420	-26,294351	16,460878	0,260800	-0,416845	-8,436693	-29,585757	30,162202	3,330210	0,260800	-0,416845	-8,436693	-29,585757	30,162202	3,330210
11:06:56,53	0,537007	3,457978	0,014021	0,230973	0,096000	0,000992	0,256807	-0,419249	-8,435527	3,233755	50,435737	3,339392	-0,346758	-3,310762	-9,558064	7,516059	-26,278918	16,524041	0,256807	-0,419249	-8,435527	-29,677295	30,276371	3,339392	0,256807	-0,419249	-8,435527	-29,677295	30,276371	3,339392
11:06:56,58	0,537007	3,457978	0,014021	0,230973	0,096000	0,000992	0,260839	-0,416861	-8,437021	3,131766	50,652952	3,402555	-0,345648	-3,307335	-9,557363	7,480806	-26,268246	16,462033	0,260839	-0,416861	-8,437021	-29,591828	30,177087	3,402555	0,260839	-0,416861	-8,437021	-29,591828	30,177087	3,402555
11:06:56,63	0,537007	3,457978	0,014021	0,230973	0,096000	0,000992	0,257315	-0,416109	-8,436321	3,084270	50,433850	3,340546	-0,347915	-3,309093	-9,560453	7,512188	-26,234971	16,464003	0,257315	-0,416109	-8,436321	-29,580280	30,234601	3,340546	0,257315	-0,416109	-8,436321	-29,580280	30,234601	3,340546
11:06:56,68	0,537007	3,457978	0,014021	0,230973	0,096000	0,000992	0,259971	-0,415024	-8,439410	3,072371	50,582509	3,342517	-0,345648	-3,308808	-9,555001	7,479831	-26,277776	16,493997	0,259971	-0,415024	-8,439410	-29,507028	30,174753	3,342517	0,259971	-0,415024	-8,439410	-29,507028	30,174753	3,342517
11:06:56,73	0,537007	3,457978	0,014021	0,230973	0,096000	0,000992	0,258591	-0,416846	-8,433958	3,113864	50,504122	3,372511	-0,346822	-3,306526	-9,558118	7,484274	-26,250000	16,496874	0,258591	-0,416846	-8,433958	-29,608557	30,204707	3,372511	0,258591	-0,416846	-8,433958	-29,608557	30,204707	3,372511
11:06:56,78	0,537007	3,457978	0,014021	0,230973	0,096000	0,000992	0,257202	-0,414688	-8,437075	3,027920	50,421837	3,375387	-0,346212	-3,310883	-9,556531	7,481405	-26,249080	16,514807	0,257202	-0,414688	-8,437075	-29,525093	30,231485	3,375387	0,257202	-0,414688	-8,437075	-29,525093	30,231485	3,375387
11:06:56,83	0,537007	3,457978	0,014021	0,230973	0,096000	0,000992	0,260670	-0,417395	-8,435488	3,168041	50,599237	3,393320	-0,347463	-3,309020	-9,558539	7,456141	-26,269984	16,457537	0,260670	-0,417395	-8,435488	-29,597463	30,136633	3,393320	0,260670	-0,417395	-8,435488	-29,597463	30,136633	3,393320
11:06:56,88	0,537007	3,457978	0,014021	0,230973	0,096000	0,000992	0,259683	-0,415380	-8,437497	3,032505	50,536478	3,336051	-0,350840	-3,307171	-9,557754	7,527082	-26,257515	16,441885	0,259683	-0,415380	-8,437497	-29,574790	30,151364	3,336051	0,259683	-0,415380	-8,437497	-29,574790	30,151364	3,336051
11:06:56,93	0,537007	3,457978	0,014021	0,230973	0,096000	0,000992	0,259770	-0,411531	-8,436711	2,878637	50,596195	3,320398	-0,348024	-3,308945	-9,556583	7,473712	-26,289990	16,465130	0,259770	-0,411531	-8,436711	-29,426529	30,204267	3,320398	0,259770	-0,411531	-8,436711	-29,426529	30,204267	3,320398
11:06:56,98	0,537007	3,457978	0,014021	0,230973	0,096000	0,000992	0,259898	-0,414856	-8,435540	2,996744	50,572889	3,343643	-0,346186	-3,313091	-9,554611	7,483002	-26,261951	16,469281	0,259898	-0,414856	-8,435540	-29,569459	30,170882	3,343643	0,259898	-0,414856	-8,435540	-29,569459	30,170882	3,343643
11:06:57,03	0,537007	3,457978	0,014021	0,230973	0,096000	0,000992	0,262569	-0,418521	-8,433569	3,216260	50,705790	3,347794	-0,347977	-3,311467	-9,561603	7,501608	-26,293219	16,477119	0,262569	-0,418521	-8,433569	-29,637658	30,094136	3,347794	0,262569	-0,418521	-8,433569	-29,637658	30,094136	3,347794
11:06:57,08	0,537007	3,457978	0,014021	0,230973	0,096000	0,000992	0,262058	-0,416158	-8,440561	3,075604	50,710974	3,355632	-0,350982	-3,309250	-9,555800	7,460951	-26,270220	16,484242	0,262058	-0,416158	-8,440561	-29,592813	30,139420	3,355632	0,262058	-0,416158	-8,440561	-29,592813	30,139420	3,355632
11:06:57,13	0,537007	3,457978	0,014021	0,230973	0,096000	0,000992	0,261642	-0,412447	-8,434757	2,882218	50,642609	3,362755	-0,346820	-3,312205	-9,554223	7,470113	-26,275536	16,483299	0,261642	-0,412447	-8,434757	-29,494880	30,103746	3,362755	0,261642	-0,412447	-8,434757	-29,494880	30,103746	3,362755
11:06:57,18	0,537007	3,457978	0,014021	0,230973	0,096000	0,000992	0,262119	-0,417530	-8,433180	3,146482	50,678034	3,361812	-0,349198	-3,311419	-9,558112	7,467847	-26,268349	16,490470	0,262119	-0,417530	-8,433180	-29,629587	30,101683	3,361812	0,262119	-0,417530	-8,433180	-29,629587	30,101683	3,361812
11:06:57,23	0,537007	3,457978	0,014021	0,230973	0,096000	0,000992	0,262627	-0,415077	-8,437070	3,024032	50,698900	3,368983	-0,345634	-3,310141	-9,554614	7,479454	-26,274463	16,483986	0,262627	-0,415077	-8,437070	-29,559499	30,082662	3,368983	0,262627	-0,415077	-8,437070	-29,559499	30,082662	3,368983
11:06:57,28	0,537007	3,457978	0,014021	0,230973	0,096000	0,000992	0,259739	-0,417524	-8,433571	3,151802	50,561811	3,362500	-0,347438	-3,308927	-9,555409	7,456484	-26,243913	16,485553	0,259739	-0,417524	-8,433571	-29,623846	30,172314	3,362500	0,259739	-0,417524	-8,433571	-29,623846	30,172314	3,362500
11:06:57,33	0,537007	3,457978	0,014021	0,230973	0,096000	0,000992	0,259589	-0,415355	-8,434366	3,053957	50,518852	3,364066	-0,342133	-3,311240	-9,558477	7,474089	-26,283832	16,505914	0,259589	-0,415355	-8,434366	-29,551380	30,141118	3,364066	0,259589	-0,415355	-8,434366	-29,551380	30,141118	3,364066
11:06:57,38	0,537007	3,457978	0,014021	0,230973	0,096000	0,000992	0,258940	-0,421105	-8,437435	3,327225	50,520323	3,384428	-0,361593	-3,346181	-8,741780	1,334893	-22,974707	16,528054	0,258940	-0,421105	-8,437435	-29,729541	30,193515	3,384428	0,258940	-0,421105	-8,437435	-29,729541	30,193515	3,384428
11:06:57,43	0,537025	3,457958	0,004131	0,230984	0,095984	0,001021	0,298930	-0,421723	-7,620738	3,155553	45,628540	3,406568	-0,364959	-3,340010	-8,699056	1,348495	-22,980777	16,516592	0,298930	-0,421723	-7,620738	-29,949734	22,162522	3,406568	0,298930	-0,421723	-7,620738	-29,949734	22,162522	3,406568
11:06:57,48	0,537025	3,457958	0,004131	0,230984	0,095984	0,001021	0,295268	-0,415722	-7,578014	2,845048	45,452942	3,395106	-0,364829	-3,334997	-8,700195	1,439533	-23,020032	16,525548	0,295268	-0,415722	-7,578014	-29,789165	22,274374	3,395106	0,295268	-0,415722	-7,578014	-29,789165	22,274374	3,395106
11:06:57,53	0,537025	3,457958	0,004131	0,230984	0,095984	0,001021	0,290862	-0,413328	-7,579152	2,732078	45,322283	3,404062	-0,363543	-3,332988	-8,700576	1,494023	-23,019000	16,511238	0,290862	-0,413328	-7,579152	-29,714199	22,489610	3,404062	0,290862	-0,413328	-7,579152	-29,714199	22,489610	3,404062
11:06:57,58	0,537025	3,457958	0,004131	0,230984	0,095984	0,001021	0,288479	-0,413438	-7,579534	2,765912	45,245037	3,389752	-0,357689	-3,336514	-8,700941	1,489379	-23,077652	16,514963	0,288479	-0,413438	-7,579534	-29,688961	22,599435	3,389752	0,288479	-0,413438	-7,579534	-29,688961	22,599435	3,389752
11:06:57,63	0,537025	3,457958	0,004131	0,230984	0,095984	0,001021	0,288606	-0,420271	-7,579898	3,068118	45,276926	3,393476	-0,357537	-3,332569	-8,698181	1,564037	-23,064814	16,542610	0,288606	-0,420271	-7,579898	-29,923155	22,621383	3,393476	0,288606	-0,420271	-7,579898	-29,923155	22,621383	3,393476
11:06:57,68	0,537025	3,457958	0,004131	0,230984	0,095984	0,001021	0,285114	-0,418429	-7,577139	3,020805	45,153576	3,421124	-0,358721	-3,336048	-8,697792	1,554006	-23,075553	16,531721	0,285114	-0,418429	-7,577139	-29,825907	22,772160	3,421124	0,285114	-0,418429	-7,577139	-29,825907	22,772160	3,421124
11:06:57,73	0,537025	3,457958	0,004131	0,230984	0,095984	0,001021	0,288718	-0,419144	-7,576749	3,043629	45,337682	3,410235	-0,356328	-3,333754	-8,697012	1,593120	-23,128425	16,520214	0,288718	-0,419144	-7,576749	-29,859151	22,673328	3,410235	0,288718	-0,419144	-7,576749	-29,859151	22,673328	3,410235
11:06:57,78	0,537025	3,457958	0,004131	0,230984	0,095984	0,001021	0,285535	-0,420070	-7,575969	3,065555	45,232479	3,398728	-0,361723	-3,337251	-8,697791	1,531672	-23,091433	16,545280	0,285535	-0,420070	-7,575969	-29,909923	22,817986	3,398728	0,285535	-0,420070	-7,575969	-29,909923	22,817986	3,398728
11:06:57,83	0,537025	3,457958	0,004131	0,230984	0,095984	0,001021	0,291261	-0,417146	-7,576748	2,914815	45,458533	3,423793	-0,359288	-3,334520	-8,701690	1,583722	-23,105585	16,508729	0,291261	-0,417146	-7,576748	-29,831124	22,594528	3,423793	0,291261	-0,417146	-7,576748	-29,831124	22,594528	3,423793
11:06:57,88	0,537025	3,457958	0,004131	0,230984	0,095984	0,001021	0,287678	-0,417889	-7,580647	2,967239	45,324382	3,387242	-0,359272	-3,333131	-8,700484	1,595556	-23,095820	16,561692	0,287678	-0,417889	-7,580647	-29,837053	22,741623	3,387242	0,287678	-0,417889	-7,580647	-29,837053	22,741623	3,387242
11:06:57,93	0,537025	3,457958	0,004131	0,230984	0,095984	0,001021	0,286468	-0,417208	-7,579442	2,946219	45,266789	3,440205	-0,358641	-3,331754	-8,698566	1,619211	-23,121266	16,521018	0,286468	-0,417208	-7,579442	-29,804643	22,779074	3,440205	0,286468	-0,417208	-7,579442	-29,804643	22,779074	3,440205
11:06:57,98	0,537025	3,457958	0,004131	0,230984	0,095984	0,001021	0,284959	-0,417066	-7,577523	2,928624	45,221551	3,399532	-0,356832	-3,331501	-8,698169	1,643100	-23,135700	16,515574	0,284959	-0,417066	-7,577523	-29,811087	22,852262	3,399532	0,284959	-0,417066	-7,577523	-29,811087	22,852262	3,399532
11:06:58,03	0,537025	3,457958	0,004131	0,230984	0,095984	0,001021	0,283835	-0,418507	-7,577126	3,002963	45,191026	3,394087	-0,356857	-3,334268	-8,699707	1,636171	-23,158269	16,525134	0,283835	-0,418507	-7,577126	-29,849811	22,909944	3,394087	0,283835	-0,418507	-7,577126	-29,849811	22,909944	3,394087
11:06:58,08	0,537025	3,457958	0,004131	0,230984	0,095984	0,001021	0,286244	-0,419869	-7,578665	3,050776	45,321579	3,403647	-0,359749	-3,331953	-8,698938	1,658115	-23,138701	16,520065	0,286244	-0,419869	-7,578665	-29,908914	22,851388	3,403647	0,286244	-0,419869	-7,578665	-29,908914	22,851388	3,403647
11:06:58,13	0,537025	3,457958	0,004131	0,230984	0,095984	0,001021	0,285686	-0,416207	-7,577895	2,888262	45,301771	3,398579	-0,357361	-3,330931	-8,696992	1,656835	-23,094130	16,525732	0,285686	-0,416207	-7,577895	-29,783949	22,875402	3,398579	0,285686	-0,416207	-7,577895	-29,783949	22,875402	3,398579
11:06:58,18	0,537025	3,457958	0,004131	0,230984	0,095984	0,001021	0,283607	-0,417763	-7,575949	3,007178	45,170248	3,404245	-0,358522	-3,333671	-8,702016	1,678259	-23,121251	16,536783	0,283607	-0,417763	-7,575949	-29,787245	22,907112	3,404245	0,283607	-0,417763	-7,575949	-29,787245	22,907112	3,404245
11:06:58,23	0,537025	3,457958	0,004131	0,230984	0,095984	0,001021	0,286560	-0,418128	-7,580974	3,013357	45,355919	3,415297	-0,356799	-3,332051	-8,702022	1,668664	-23,138985	16,541700	0,286560	-0,418128	-7,580974	-29,809679	22,860971	3,415297	0,286560	-0,418128	-7,580974	-29,809679	22,860971	3,415297
11:06:58,28	0,537025	3,457958	0,004131	0,230984	0,095984	0,001021	0,284296	-0,418810	-7,580979	3,028684	45,238751	3,420214	-0,354972	-3,333772	-8,698112	1,683573	-23,133729	16,549087	0,284296	-0,418810	-7,580979	-29,847918	22,921523	3,420214	0,284296	-0,418810	-7,580979	-29,847918	22,921523	3,420214
11:06:58,34	0,537025	3,457958	0,004131	0,230984	0,095984	0,001021	0,284873	-0,421253	-7,577070	3,167714	45,279033	3,427601	-0,355516	-3,332153	-8,695801	1,696779	-23,121433	16,523859	0,284873	-0,421253	-7,577070	-29,900645	22,916519	3,427601	0,284873	-0,421253	-7,577070	-29,900645	22,916519	3,427601
11:06:58,39	0,537025	3,457958	0,004131	0,230984	0,095984	0,001021	0,283743	-0,419972	-7,574758	3,118345	45,225574	3,402373	-0,357432	-3,333149	-8,698148	1,635509	-23,132922	16,539606	0,283743	-0,419972	-7,574758	-29,849443	22,951746	3,402373	0,283743	-0,419972	-7,574758	-29,849443	22,951746	3,402373
11:06:58,44	0,537025	3,457958	0,004131	0,230984	0,095984	0,001021	0,285563	-0,418811	-7,577105	3,017404	45,272894	3,418119	-0,355605	-3,331913	-8,695456	1,670015	-23,176626	16,483416	0,285563	-0,418811	-7,577105	-29,859268	22,856202	3,418119	0,285563	-0,418811	-7,577105	-29,859268	22,856202	3,418119
11:06:58,49	0,537025	3,457958	0,004131	0,230984	0,095984	0,001021	0,283579	-0,419775	-7,574413	3,046946	45,221463	3,361929	-0,354975	-3,334054	-8,698931	1,688322	-23,169508	16,490206	0,283579	-0,419775	-7,574413	-29,905414	22,960512	3,361929	0,283579	-0,419775	-7,574413	-29,905414	22,960512	3,361929
11:06:58,54	0,537025	3,457958	0,004131	0,230984	0,095984	0,001021	0,285119	-0,421391	-7,577888	3,146292	45,313816	3,368720	-0,356759	-3,331422	-8,697732	1,677272	-23,122664	16,559005	0,285119	-0,421391	-7,577888	-29,932919	22,932008	3,368720	0,285119	-0,421391	-7,577888	-29,932919	22,932008	3,368720
11:06:58,59	0,537025	3,457958	0,004131	0,230984	0,095984	0,001021	0,283731	-0,418531	-7,576689	3,032583	45,208672	3,437518	-0,354382	-3,331856	-8,695821	1,692833	-23,175422	16,498197	0,283731	-0,418531	-7,576689	-29,822070	22,935787	3,437518	0,283731	-0,418531	-7,576689	-29,822070	22,935787	3,437518
11:06:58,64	0,537025	3,457958	0,004131	0,230984	0,095984	0,001021	0,282918	-0,420805	-7,574779	3,112946	45,206259	3,376711	-0,358542	-3,332711	-8,696966	1,671703	-23,147101	16,542779	0,282918	-0,420805	-7,574779	-29,920252	22,997182	3,376711	0,282918	-0,420805	-7,574779	-29,920252	22,997182	3,376711
11:06:58,69	0,537025	3,457958	0,004131	0,230984	0,095984	0,001021	0,285738	-0,417631	-7,575923	2,961843	45,320444	3,421292	-0,357897	-3,329382	-8,698121	1,697866	-23,111028	16,559509	0,285738	-0,417631	-7,575923	-29,822171	22,889991	3,421292	0,285738	-0,417631	-7,575923	-29,822171	22,889991	3,421292
11:06:58,74	0,537025	3,457958	0,004131	0,230984	0,095984	0,001021	0,282534	-0,416524	-7,577078	2,948640	45,158425	3,438022	-0,360255	-3,328252	-8,698930	1,703271	-23,126550	16,525292	0,282534	-0,416524	-7,577078	-29,748533	22,979534	3,438022	0,282534	-0,416524	-7,577078	-29,748533	22,979534	3,438022
11:06:58,79	0,537025	3,457958	0,004131	0,230984	0,095984	0,001021	0,282734	-0,413918	-7,577887	2,802369	45,181279	3,403806	-0,353722	-3,333552	-8,694204	1,724664	-23,174610	16,550071	0,282734	-0,413918	-7,577887	-29,690205	22,986670	3,403806	0,282734	-0,413918	-7,577887	-29,690205	22,986670	3,403806
11:06:58,84	0,537025	3,457958	0,004131	0,230984	0,095984	0,001021	0,284057	-0,422225	-7,573162	3,203418	45,292645	3,428585	-0,361421	-3,332778	-8,693464	1,700160	-23,163008	16,534493	0,284057	-0,422225	-7,573162	-29,941270	22,994161	3,428585	0,284057	-0,422225	-7,573162	-29,941270	22,994161	3,428585
11:06:58,89	0,537025	3,457958	0,004131	0,230984	0,095984	0,001021	0,287236	-0,415170	-7,572422	2,834358	45,430929	3,413007	-0,361356	-3,330548	-8,694637	1,727141	-23,134009	16,521665	0,287236	-0,415170	-7,572422	-29,756519	22,882896	3,413007	0,287236	-0,415170	-7,572422	-29,756519	22,882896	3,413007
11:06:58,94	0,537025	3,457958	0,004131	0,230984	0,095984	0,001021	0,285272	-0,414112	-7,573595	2,817941	45,337687	3,400179	-0,356630	-3,330645	-8,695786	1,749383	-23,174637	16,521637	0,285272	-0,414112	-7,573595	-29,689876	22,943799	3,400179	0,285272	-0,414112	-7,573595	-29,689876	22,943799	3,400179
11:06:58,99	0,537025	3,457958	0,004131	0,230984	0,095984	0,001021	0,282993	-0,418253	-7,574744	3,009202	45,258755	3,400150	-0,356668	-3,332476	-8,696167	1,723853	-23,158293	16,536912	0,282993	-0,418253	-7,574744	-29,823673	23,043769	3,400150	0,282993	-0,418253	-7,574744	-29,823673	23,043769	3,400150
11:06:59,04	0,537025	3,457958	0,004131	0,230984	0,095984	0,001021	0,284599	-0,419137	-7,575125	3,056528	45,311938	3,415425	-0,361299	-3,331678	-8,694998	1,744418	-23,107985	16,541763	0,284599	-0,419137	-7,575125	-29,845693	22,970952	3,415425	0,284599	-0,419137	-7,575125	-29,845693	22,970952	3,415425
11:06:59,09	0,537025	3,457958	0,004131	0,230984	0,095984	0,001021	0,286223	-0,414726	-7,573955	2,881040	45,389081	3,420277	-0,355484	-3,332626	-8,696160	1,734616	-23,183032	16,536187	0,286223	-0,414726	-7,573955	-29,674968	22,920552	3,420277	0,286223	-0,414726	-7,573955	-29,674968	22,920552	3,420277
11:06:59,14	0,537025	3,457958	0,004131	0,230984	0,095984	0,001021	0,284136	-0,420236	-7,575118	3,097679	45,309593	3,414700	-0,359032	-3,332633	-8,698510	1,728934	-23,176994	16,522719	0,284136	-0,420236	-7,575118	-29,890884	23,004891	3,414700	0,284136	-0,420236	-7,575118	-29,890884	23,004891	3,414700
11:06:59,19	0,537025	3,457958	0,004131	0,230984	0,095984	0,001021	0,285916	-0,417167	-7,577468	2,940446	45,394205	3,401232	-0,354312	-3,330714	-8,693848	1,732161	-23,188386	16,520584	0,285916	-0,417167	-7,577468	-29,807150	22,949786	3,401232	0,285916	-0,417167	-7,577468	-29,807150	22,949786	3,401232
11:06:59,24	0,537025	3,457958	0,004131	0,230984	0,095984	0,001021	0,281894	-0,420295	-7,572805	3,094864	45,193568	3,399098	-0,356593	-3,329906	-8,695390	1,764016	-23,161694	16,526621	0,281894	-0,420295	-7,572805	-29,898300	23,064852	3,399098	0,281894	-0,420295	-7,572805	-29,898300	23,064852	3,399098
11:06:59,29	0,537025	3,457958	0,004131	0,230984	0,095984	0,001021	0,282335	-0,417916	-7,574348	3,010199	45,230726	3,405135	-0,358317	-3,324297	-8,695809	1,795366	-23,157392	16,503000	0,282335	-0,417916	-7,574348	-29,796214	23,067414	3,405135	0,282335	-0,417916	-7,574348	-29,796214	23,067414	3,405135
11:06:59,34	0,537025	3,457958	0,004131	0,230984	0,095984	0,001021	0,278339	-0,413618	-7,574767	2,806104	45,047943	3,381514	-0,360799	-3,330317	-8,699277	1,739433	-23,175671	16,547384	0,278339	-0,413618	-7,574767	-29,662916	23,198302	3,381514	0,278339	-0,413618	-7,574767	-29,662916	23,198302	3,381514
11:06:59,39	0,537025	3,457958	0,004131	0,230984	0,095984	0,001021	0,283553	-0,417843	-7,576302	2,978163	45,272274	3,405961	-0,359608	-3,330246	-8,696194	1,728510	-23,154974	16,517428	0,283553	-0,417843	-7,576302	-29,822509	23,013340	3,405961	0,283553	-0,417843	-7,576302	-29,822509	23,013340	3,405961
11:06:59,44	0,537025	3,457958	0,004131	0,230984	0,095984	0,001021	0,284137	-0,415475	-7,575151	2,871313	45,290328	3,395942	-0,357278	-3,332105	-8,697354	1,714216	-23,155730	16,518384	0,284137	-0,415475	-7,575151	-29,743450	22,985549	3,395942	0,284137	-0,415475	-7,575151	-29,743450	22,985549	3,395942
11:06:59,49	0,537025	3,457958	0,004131	0,230984	0,095984	0,001021	0,284582	-0,418422	-7,576312	3,016796	45,301429	3,396898	-0,348376	-3,319594	-7,831237	-2,277873	-21,052757	16,544058	0,284582	-0,418422	-7,576312	-29,829369	22,961774	3,396898	0,284582	-0,418422	-7,576312	-29,829369	22,961774	3,396898
11:06:59,54	0,537012	3,457974	-0,005968	0,230967	0,095985	0,001021	0,269296	-0,419876	-6,710195	2,917575	39,997835	3,422571	-0,346289	-3,318414	-7,807593	-2,464541	-20,991275	16,572855	0,269296	-0,419876	-6,710195	-30,042711	18,858111	3,422571	0,269296	-0,419876	-6,710195	-30,042711	18,858111	3,422571
11:06:59,59	0,537012	3,457974	-0,005968	0,230967	0,095985	0,001021	0,267231	-0,421093	-6,686550	2,940779	39,698070	3,451368	-0,346671	-3,316285	-7,808710	-2,352754	-21,008276	16,581782	0,267231	-0,421093	-6,686550	-30,115054	18,720425	3,451368	0,267231	-0,421093	-6,686550	-30,115054	18,720425	3,451368
11:06:59,64	0,537012	3,457974	-0,005968	0,230967	0,095985	0,001021	0,265578	-0,419698	-6,687668	2,909396	39,717413	3,460295	-0,349623	-3,320968	-7,810245	-2,351186	-21,046730	16,585108	0,265578	-0,419698	-6,687668	-30,036910	18,869547	3,460295	0,265578	-0,419698	-6,687668	-30,036910	18,869547	3,460295
11:06:59,69	0,537012	3,457974	-0,005968	0,230967	0,095985	0,001021	0,271109	-0,419483	-6,689203	2,865704	40,025631	3,463622	-0,347846	-3,320315	-7,809111	-2,365362	-21,006062	16,552354	0,271109	-0,419483	-6,689203	-30,063735	18,743549	3,463622	0,271109	-0,419483	-6,689203	-30,063735	18,743549	3,463622
11:06:59,74	0,537012	3,457974	-0,005968	0,230967	0,095985	0,001021	0,269656	-0,420696	-6,688069	2,956902	39,917431	3,430868	-0,347183	-3,316942	-7,810260	-2,304469	-21,047862	16,556548	0,269656	-0,420696	-6,688069	-30,067742	18,749461	3,430868	0,269656	-0,420696	-6,688069	-30,067742	18,749461	3,430868
11:06:59,79	0,537012	3,457974	-0,005968	0,230967	0,095985	0,001021	0,266403	-0,419584	-6,689217	2,893300	39,821918	3,435062	-0,348902	-3,320508	-7,811025	-2,298142	-21,026794	16,551952	0,266403	-0,419584	-6,689217	-30,044015	18,909295	3,435062	0,266403	-0,419584	-6,689217	-30,044015	18,909295	3,435062
11:06:59,84	0,537012	3,457974	-0,005968	0,230967	0,095985	0,001021	0,270350	-0,419877	-6,689982	2,929968	40,022138	3,430466	-0,348341	-3,318071	-7,811018	-2,304183	-21,019800	16,576919	0,270350	-0,419877	-6,689982	-30,030383	18,799629	3,430466	0,270350	-0,419877	-6,689982	-30,030383	18,799629	3,430466
11:06:59,89	0,537012	3,457974	-0,005968	0,230967	0,095985	0,001021	0,267960	-0,419145	-6,689976	2,894932	39,889107	3,455432	-0,349474	-3,318729	-7,811813	-2,290115	-21,011319	16,543320	0,267960	-0,419145	-6,689976	-30,007944	18,854247	3,455432	0,267960	-0,419145	-6,689976	-30,007944	18,854247	3,455432
11:06:59,94	0,537012	3,457974	-0,005968	0,230967	0,095985	0,001021	0,269096	-0,418493	-6,690771	2,875414	39,956114	3,421834	-0,348821	-3,317347	-7,810243	-2,249575	-21,039954	16,546194	0,269096	-0,418493	-6,690771	-29,976290	18,832090	3,421834	0,269096	-0,418493	-6,690771	-29,976290	18,832090	3,421834
11:06:59,99	0,537012	3,457974	-0,005968	0,230967	0,095985	0,001021	0,267573	-0,418367	-6,689200	2,864323	39,926349	3,424707	-0,343613	-3,318640	-7,815300	-2,284234	-21,047564	16,545246	0,267573	-0,418367	-6,689200	-29,977474	18,921874	3,424707	0,267573	-0,418367	-6,689200	-29,977474	18,921874	3,424707
11:07:00,04	0,537012	3,457974	-0,005968	0,230967	0,095985	0,001021	0,266089	-0,423524	-6,694257	3,108595	39,822954	3,423760	-0,345980	-3,318788	-7,815292	-2,284810	-21,056425	16,559068	0,266089	-0,423524	-6,694257	-30,138070	18,934997	3,423760	0,266089	-0,423524	-6,694257	-30,138070	18,934997	3,423760
11:07:00,09	0,537012	3,457974	-0,005968	0,230967	0,095985	0,001021	0,267400	-0,421548	-6,694250	2,997874	39,895074	3,437582	-0,346003	-3,316099	-7,814914	-2,289569	-21,053312	16,564227	0,267400	-0,421548	-6,694250	-30,093664	18,904179	3,437582	0,267400	-0,421548	-6,694250	-30,093664	18,904179	3,437582
11:07:00,14	0,537012	3,457974	-0,005968	0,230967	0,095985	0,001021	0,265083	-0,420184	-6,693871	2,927256	39,768911	3,442740	-0,350096	-3,315953	-7,815294	-2,271767	-21,057534	16,573144	0,265083	-0,420184	-6,693871	-30,057199	18,959902	3,442740	0,265083	-0,420184	-6,693871	-30,057199	18,959902	3,442740
11:07:00,19	0,537012	3,457974	-0,005968	0,230967	0,095985	0,001021	0,267003	-0,416566	-6,694251	2,744368	39,886305	3,451658	-0,345341	-3,315230	-7,813334	-2,251520	-21,062442	16,577361	0,267003	-0,416566	-6,694251	-29,956078	18,926537	3,451658	0,267003	-0,416566	-6,694251	-29,956078	18,926537	3,451658
11:07:00,24	0,537012	3,457974	-0,005968	0,230967	0,095985	0,001021	0,264000	-0,420323	-6,692291	2,945587	39,750094	3,455874	-0,344802	-3,318328	-7,814520	-2,276842	-21,084436	16,548200	0,264000	-0,420323	-6,692291	-30,049756	19,026126	3,455874	0,264000	-0,420323	-6,692291	-30,049756	19,026126	3,455874
11:07:00,29	0,537012	3,457974	-0,005968	0,230967	0,095985	0,001021	0,266413	-0,422338	-6,693477	3,018671	39,864651	3,426714	-0,347060	-3,317362	-7,814921	-2,249958	-21,028579	16,525485	0,266413	-0,422338	-6,693477	-30,134869	18,951243	3,426714	0,266413	-0,422338	-6,693477	-30,134869	18,951243	3,426714
11:07:00,34	0,537012	3,457974	-0,005968	0,230967	0,095985	0,001021	0,266706	-0,419900	-6,693878	2,953698	39,875230	3,403998	-0,350651	-3,320975	-7,815284	-2,271942	-21,054634	16,557857	0,266706	-0,419900	-6,693878	-30,008440	18,938837	3,403998	0,266706	-0,419900	-6,693878	-30,008440	18,938837	3,403998
11:07:00,39	0,537012	3,457974	-0,005968	0,230967	0,095985	0,001021	0,271630	-0,418597	-6,694242	2,852376	40,125282	3,436370	-0,346557	-3,318722	-7,813363	-2,278524	-21,076474	16,537717	0,271630	-0,418597	-6,694242	-30,007460	18,802333	3,436370	0,271630	-0,418597	-6,694242	-30,007460	18,802333	3,436370
11:07:00,45	0,537012	3,457974	-0,005968	0,230967	0,095985	0,001021	0,267631	-0,421015	-6,692320	2,955920	39,922577	3,416231	-0,350100	-3,317250	-7,816839	-2,272090	-21,060737	16,578637	0,267631	-0,421015	-6,692320	-30,093750	18,913514	3,416231	0,267631	-0,421015	-6,692320	-30,093750	18,913514	3,416231
11:07:00,50	0,537012	3,457974	-0,005968	0,230967	0,095985	0,001021	0,268128	-0,417211	-6,695796	2,774973	39,946090	3,457151	-0,347694	-3,317281	-7,814507	-2,255136	-21,061542	16,562894	0,268128	-0,417211	-6,695796	-29,976105	18,898064	3,457151	0,268128	-0,417211	-6,695796	-29,976105	18,898064	3,457151
11:07:00,55	0,537012	3,457974	-0,005968	0,230967	0,095985	0,001021	0,266952	-0,419311	-6,693465	2,891917	39,900036	3,441408	-0,350067	-3,317382	-7,818005	-2,249915	-21,080253	16,563944	0,266952	-0,419311	-6,693465	-30,023958	18,944308	3,441408	0,266952	-0,419311	-6,693465	-30,023958	18,944308	3,441408
11:07:00,60	0,537012	3,457974	-0,005968	0,230967	0,095985	0,001021	0,268226	-0,417306	-6,696963	2,774072	39,980180	3,442458	-0,347679	-3,317383	-7,817241	-2,238506	-21,084366	16,534573	0,268226	-0,417306	-6,696963	-29,984424	18,924414	3,442458	0,268226	-0,417306	-6,696963	-29,984424	18,924414	3,442458
11:07:00,65	0,537012	3,457974	-0,005968	0,230967	0,095985	0,001021	0,267032	-0,419374	-6,696199	2,883786	39,930029	3,413086	-0,344725	-3,317272	-7,819129	-2,232932	-21,055366	16,600107	0,267032	-0,419374	-6,696199	-30,037101	18,967992	3,413086	0,267032	-0,419374	-6,696199	-30,037101	18,967992	3,413086
11:07:00,70	0,537012	3,457974	-0,005968	0,230967	0,095985	0,001021	0,265460	-0,421877	-6,698087	3,041823	39,838571	3,478620	-0,347562	-3,315948	-7,814876	-2,192408	-21,055176	16,558053	0,265460	-0,421877	-6,698087	-30,075519	18,999998	3,478620	0,265460	-0,421877	-6,698087	-30,075519	18,999998	3,478620
11:07:00,75	0,537012	3,457974	-0,005968	0,230967	0,095985	0,001021	0,265732	-0,418757	-6,693834	2,900035	39,887719	3,436567	-0,345322	-3,315999	-7,816810	-2,226724	-21,091674	16,587864	0,265732	-0,418757	-6,693834	-29,972425	19,027787	3,436567	0,265732	-0,418757	-6,693834	-29,972425	19,027787	3,436567
11:07:00,80	0,537012	3,457974	-0,005968	0,230967	0,095985	0,001021	0,264656	-0,420723	-6,695767	2,953484	39,820331	3,466377	-0,348853	-3,319365	-7,816461	-2,247533	-21,072460	16,534075	0,264656	-0,420723	-6,695767	-30,073282	19,044815	3,466377	0,264656	-0,420723	-6,695767	-30,073282	19,044815	3,466377
11:07:00,85	0,537012	3,457974	-0,005968	0,230967	0,095985	0,001021	0,269336	-0,419349	-6,695419	2,888259	40,036059	3,412589	-0,348861	-3,317161	-7,815286	-2,254698	-21,043313	16,563763	0,269336	-0,419349	-6,695419	-30,030629	18,893169	3,412589	0,269336	-0,419349	-6,695419	-30,030629	18,893169	3,412589
11:07:00,90	0,537012	3,457974	-0,005968	0,230967	0,095985	0,001021	0,267432	-0,418239	-6,694243	2,852219	39,916252	3,442277	-0,350626	-3,320920	-7,812953	-2,271683	-21,035116	16,557073	0,267432	-0,418239	-6,694243	-29,979564	18,922856	3,442277	0,267432	-0,418239	-6,694243	-29,979564	18,922856	3,442277
11:07:00,95	0,537012	3,457974	-0,005968	0,230967	0,095985	0,001021	0,271570	-0,418590	-6,691910	2,869088	40,112620	3,435587	-0,348246	-3,315609	-7,818405	-2,224879	-21,072122	16,540543	0,271570	-0,418590	-6,691910	-29,990265	18,794393	3,435587	0,271570	-0,418590	-6,691910	-29,990265	18,794393	3,435587
11:07:01,00	0,537012	3,457974	-0,005968	0,230967	0,095985	0,001021	0,265780	-0,417996	-6,697363	2,829543	39,870569	3,419057	-0,348210	-3,317514	-7,817230	-2,222288	-21,052526	16,540153	0,265780	-0,417996	-6,697363	-29,983165	19,006867	3,419057	0,265780	-0,417996	-6,697363	-29,983165	19,006867	3,419057
11:07:01,05	0,537012	3,457974	-0,005968	0,230967	0,095985	0,001021	0,267412	-0,418980	-6,696187	2,898978	39,947895	3,418666	-0,347097	-3,316259	-7,818411	-2,239181	-21,077371	16,535782	0,267412	-0,418980	-6,696187	-29,990976	18,956056	3,418666	0,267412	-0,418980	-6,696187	-29,990976	18,956056	3,418666
11:07:01,10	0,537012	3,457974	-0,005968	0,230967	0,095985	0,001021	0,265769	-0,419316	-6,697368	2,886484	39,860242	3,414296	-0,348179	-3,315629	-7,815664	-2,202274	-21,059063	16,553605	0,265769	-0,419316	-6,697368	-30,029840	18,997394	3,414296	0,265769	-0,419316	-6,697368	-30,029840	18,997394	3,414296
11:07:01,15	0,537012	3,457974	-0,005968	0,230967	0,095985	0,001021	0,265764	-0,418064	-6,694621	2,855665	39,882812	3,432119	-0,348205	-3,318189	-7,815267	-2,225377	-21,045909	16,563329	0,265764	-0,418064	-6,694621	-29,962342	19,020324	3,432119	0,265764	-0,418064	-6,694621	-29,962342	19,020324	3,432119
11:07:01,20	0,537012	3,457974	-0,005968	0,230967	0,095985	0,001021	0,267994	-0,419321	-6,694225	2,920887	39,972170	3,441842	-0,345337	-3,319320	-7,816799	-2,241885	-21,091473	16,592369	0,267994	-0,419321	-6,694225	-29,995821	18,934653	3,441842	0,267994	-0,419321	-6,694225	-29,995821	18,934653	3,441842
11:07:01,25	0,537012	3,457974	-0,005968	0,230967	0,095985	0,001021	0,267539	-0,422371	-6,695756	3,031757	39,957021	3,470883	-0,347691	-3,315275	-7,816840	-2,240384	-21,071452	16,564143	0,267539	-0,422371	-6,695756	-30,124351	18,955182	3,470883	0,267539	-0,422371	-6,695756	-30,124351	18,955182	3,470883
11:07:01,30	0,537012	3,457974	-0,005968	0,230967	0,095985	0,001021	0,265213	-0,418310	-6,695798	2,838679	39,827352	3,442657	-0,347056	-3,317004	-7,815663	-2,225523	-21,073981	16,558201	0,265213	-0,418310	-6,695798	-29,998648	19,008114	3,442657	0,265213	-0,418310	-6,695798	-29,998648	19,008114	3,442657
11:07:01,35	0,537012	3,457974	-0,005968	0,230967	0,095985	0,001021	0,266393	-0,419725	-6,694621	2,917491	39,902857	3,436715	-0,347076	-3,315831	-7,816436	-2,220087	-21,100000	16,567643	0,266393	-0,419725	-6,694621	-30,030901	18,990974	3,436715	0,266393	-0,419725	-6,694621	-30,030901	18,990974	3,436715
11:07:01,40	0,537012	3,457974	-0,005968	0,230967	0,095985	0,001021	0,265388	-0,419121	-6,695394	2,866262	39,868271	3,446156	-0,345890	-3,317719	-7,815264	-2,228766	-21,085683	16,567403	0,265388	-0,419121	-6,695394	-30,034707	19,035346	3,446156	0,265388	-0,419121	-6,695394	-30,034707	19,035346	3,446156
11:07:01,45	0,537012	3,457974	-0,005968	0,230967	0,095985	0,001021	0,266430	-0,421092	-6,694222	2,976817	39,907783	3,445916	-0,345919	-3,315687	-7,817217	-2,230902	-21,092334	16,568696	0,266430	-0,421092	-6,694222	-30,078881	18,993056	3,445916	0,266430	-0,421092	-6,694222	-30,078881	18,993056	3,445916
11:07:01,50	0,537012	3,457974	-0,005968	0,230967	0,095985	0,001021	0,264684	-0,420050	-6,696174	2,915828	39,818511	3,447209	-0,347020	-3,316237	-7,816080	-2,216347	-21,057885	16,520235	0,264684	-0,420050	-6,696174	-30,058107	19,040778	3,447209	0,264684	-0,420050	-6,696174	-30,058107	19,040778	3,447209
11:07:01,55	0,537012	3,457974	-0,005968	0,230967	0,095985	0,001021	0,265711	-0,419372	-6,695037	2,917660	39,867255	3,398748	-0,345936	-3,317286	-7,819174	-2,255521	-21,050144	16,556716	0,265711	-0,419372	-6,695037	-30,003018	19,008965	3,398748	0,265711	-0,419372	-6,695037	-30,003018	19,008965	3,398748
11:07:01,60	0,537012	3,457974	-0,005968	0,230967	0,095985	0,001021	0,266078	-0,420835	-6,698132	2,980877	39,848545	3,435229	-0,348204	-3,319954	-7,813734	-2,221602	-21,091242	16,521882	0,266078	-0,420835	-6,698132	-30,054683	18,961442	3,435229	0,266078	-0,420835	-6,698132	-30,054683	18,961442	3,435229
11:07:01,65	0,537012	3,457974	-0,005968	0,230967	0,095985	0,001021	0,269523	-0,420205	-6,692692	2,929474	40,077597	3,400395	-0,347032	-3,317082	-7,817984	-2,203208	-21,093507	16,558751	0,269523	-0,420205	-6,692692	-30,056615	18,920078	3,400395	0,269523	-0,420205	-6,692692	-30,056615	18,920078	3,400395
11:07:01,70	0,537012	3,457974	-0,005968	0,230967	0,095985	0,001021	0,266449	-0,419784	-6,696942	2,914827	39,934822	3,437265	-0,348232	-3,317611	-7,815681	-2,233944	-21,058962	16,539105	0,266449	-0,419784	-6,696942	-30,038227	19,018596	3,437265	0,266449	-0,419784	-6,696942	-30,038227	19,018596	3,437265
11:07:01,75	0,537012	3,457974	-0,005968	0,230967	0,095985	0,001021	0,267507	-0,419009	-6,694638	2,889079	39,945969	3,417619	-0,349976	-3,314463	-7,818008	-2,214129	-21,041529	16,555577	0,267507	-0,419009	-6,694638	-30,003142	18,946657	3,417619	0,267507	-0,419009	-6,694638	-30,003142	18,946657	3,417619
11:07:01,80	0,537012	3,457974	-0,005968	0,230967	0,095985	0,001021	0,265652	-0,415925	-6,696965	2,753703	39,857946	3,434091	-0,346151	-3,316898	-7,817865	-2,210001	-21,080193	16,548857	0,265652	-0,415925	-6,696965	-29,896405	19,004262	3,434091	0,265652	-0,415925	-6,696965	-29,896405	19,004262	3,434091
11:07:01,85	0,537012	3,457974	-0,005968	0,230967	0,095985	0,001021	0,265849	-0,420455	-6,696823	2,957854	39,891078	3,427370	-0,347088	-3,315002	-7,816064	-2,233400	-21,077343	16,558710	0,265849	-0,420455	-6,696823	-30,047876	19,021958	3,427370	0,265849	-0,420455	-6,696823	-30,047876	19,021958	3,427370
11:07:01,90	0,537012	3,457974	-0,005968	0,230967	0,095985	0,001021	0,264676	-0,418696	-6,695022	2,857122	39,808402	3,437223	-0,344660	-3,318073	-7,816811	-2,213670	-21,055325	16,564476	0,264676	-0,418696	-6,695022	-30,010478	19,031349	3,437223	0,264676	-0,418696	-6,695022	-30,010478	19,031349	3,437223
11:07:01,95	0,537012	3,457974	-0,005968	0,230967	0,095985	0,001021	0,266121	-0,422333	-6,695769	3,075218	39,889608	3,442990	-0,349402	-3,317622	-7,816057	-2,228361	-21,056909	16,553675	0,266121	-0,422333	-6,695769	-30,077945	18,999139	3,442990	0,266121	-0,422333	-6,695769	-30,077945	18,999139	3,442990
11:07:02,00	0,537012	3,457974	-0,005968	0,230967	0,095985	0,001021	0,268102	-0,418001	-6,695015	2,841246	39,980696	3,432188	-0,345905	-3,316352	-7,816828	-2,228247	-21,089052	16,563596	0,268102	-0,418001	-6,695015	-29,971869	18,934709	3,432188	0,268102	-0,418001	-6,695015	-29,971869	18,934709	3,432188
11:07:02,05	0,537012	3,457974	-0,005968	0,230967	0,095985	0,001021	0,265253	-0,420395	-6,695785	2,937946	39,848713	3,442109	-0,347639	-3,318912	-7,818789	-2,240238	-21,029183	16,537079	0,265253	-0,420395	-6,695785	-30,063085	19,026380	3,442109	0,265253	-0,420395	-6,695785	-30,063085	19,026380	3,442109
11:07:02,10	0,537012	3,457974	-0,005968	0,230967	0,095985	0,001021	0,268337	-0,420173	-6,697746	2,972262	39,968800	3,415593	-0,348301	-3,318810	-7,818369	-2,256703	-21,062118	16,589136	0,268337	-0,420173	-6,697746	-30,011353	18,904317	3,415593	0,268337	-0,420173	-6,697746	-30,011353	18,904317	3,415593
11:07:02,15	0,537012	3,457974	-0,005968	0,230967	0,095985	0,001021	0,268579	-0,419549	-6,697327	2,903041	39,983583	3,467650	-0,345275	-3,316769	-7,816060	-2,213007	-21,094940	16,538604	0,268579	-0,419549	-6,697327	-30,031563	18,900116	3,467650	0,268579	-0,419549	-6,697327	-30,031563	18,900116	3,467650
11:07:02,20	0,537012	3,457974	-0,005968	0,230967	0,095985	0,001021	0,265493	-0,419248	-6,697722	2,928462	39,853404	3,444479	-0,347019	-3,315986	-7,818765	-2,209926	-21,041684	16,565965	0,265493	-0,419248	-6,697722	-29,982496	19,012189	3,444479	0,265493	-0,419248	-6,697722	-29,982496	19,012189	3,444479
11:07:02,25	0,537012	3,457974	-0,005968	0,230967	0,095985	0,001021	0,265493	-0,419248	-6,697722	2,928462	39,853404	3,444479	-0,349958	-3,317033	-7,819930	-2,209003	-21,038178	16,566113	0,265493	-0,419248	-6,697722	-29,982496	19,012189	3,444479	0,265493	-0,419248	-6,697722	-29,982496	19,012189	3,444479
11:07:02,30	0,537012	3,457974	-0,005968	0,230967	0,095985	0,001021	0,267869	-0,417225	-6,698887	2,826780	39,976011	3,444627	-0,348739	-3,314221	-7,815679	-2,178581	-21,085741	16,528402	0,267869	-0,417225	-6,698887	-29,925396	18,948267	3,444627	0,267869	-0,417225	-6,698887	-29,925396	18,948267	3,444627
11:07:02,35	0,537012	3,457974	-0,005968	0,230967	0,095985	0,001021	0,264825	-0,416875	-6,694636	2,782592	39,867833	3,406916	-0,348296	-3,319073	-7,818410	-2,251867	-21,091392	16,529994	0,264825	-0,416875	-6,694636	-29,942097	19,079068	3,406916	0,264825	-0,416875	-6,694636	-29,942097	19,079068	3,406916
11:07:02,40	0,537012	3,457974	-0,005968	0,230967	0,095985	0,001021	0,268805	-0,419685	-6,697368	2,887190	40,014146	3,408507	-0,348772	-3,319301	-7,816410	-2,207760	-21,062679	16,577578	0,268805	-0,419685	-6,697368	-30,058106	18,912959	3,408507	0,268805	-0,419685	-6,697368	-30,058106	18,912959	3,408507
11:07:02,45	0,537012	3,457974	-0,005968	0,230967	0,095985	0,001021	0,269241	-0,419387	-6,695368	2,918606	40,060641	3,456092	-0,344749	-3,315336	-7,817647	-2,252147	-21,052303	16,527106	0,269241	-0,419387	-6,695368	-30,003286	18,925256	3,456092	0,269241	-0,419387	-6,695368	-30,003286	18,925256	3,456092
11:07:02,50	0,537012	3,457974	-0,005968	0,230967	0,095985	0,001021	0,263795	-0,420888	-6,696604	2,983426	39,733854	3,405620	-0,346486	-3,315120	-7,816447	-2,234139	-21,054034	16,564629	0,263795	-0,420888	-6,696604	-30,056258	19,025931	3,405620	0,263795	-0,420888	-6,696604	-30,056258	19,025931	3,405620
11:07:02,55	0,537012	3,457974	-0,005968	0,230967	0,095985	0,001021	0,264476	-0,419276	-6,695405	2,907137	39,785738	3,443143	-0,346972	-3,313781	-7,815270	-2,176728	-21,080668	16,552894	0,264476	-0,419276	-6,695405	-30,006050	19,024338	3,443143	0,264476	-0,419276	-6,695405	-30,006050	19,024338	3,443143
11:07:02,60	0,537012	3,457974	-0,005968	0,230967	0,095985	0,001021	0,263560	-0,418186	-6,694228	2,856068	39,801095	3,431407	-0,346390	-3,318228	-7,814099	-2,191196	-21,092769	16,541693	0,263560	-0,418186	-6,694228	-29,971510	19,111674	3,431407	0,263560	-0,418186	-6,694228	-29,971510	19,111674	3,431407
11:07:02,65	0,537012	3,457974	-0,005968	0,230967	0,095985	0,001021	0,266332	-0,417733	-6,697305	2,840024	39,935699	3,466974	-0,348750	-3,315955	-7,818348	-2,181258	-21,069400	16,588460	0,266332	-0,417733	-6,697305	-29,952023	19,028649	3,466974	0,266332	-0,417733	-6,697305	-29,952023	19,028649	3,466974
11:07:02,70	0,537012	3,457974	-0,005968	0,230967	0,095985	0,001021	0,266332	-0,417733	-6,697305	2,840024	39,935699	3,466974	-0,347032	-3,319947	-7,816072	-2,215929	-21,106343	16,508431	0,266332	-0,417733	-6,697305	-29,952023	19,028649	3,466974	0,266332	-0,417733	-6,697305	-29,952023	19,028649	3,466974
11:07:02,75	0,537012	3,457974	-0,005968	0,230967	0,095985	0,001021	0,268929	-0,421217	-6,695030	2,971842	40,059210	3,386945	-0,345282	-3,314807	-7,815643	-2,204140	-21,101459	16,581947	0,268929	-0,421217	-6,695030	-30,093666	18,948263	3,386945	0,268929	-0,421217	-6,695030	-30,093666	18,948263	3,386945
11:07:02,80	0,537012	3,457974	-0,005968	0,230967	0,095985	0,001021	0,265924	-0,419439	-6,698146	2,881360	39,900304	3,399152	-0,347068	-3,316455	-7,819189	-2,217233	-21,103360	16,520638	0,265924	-0,419439	-6,698146	-30,044640	19,025288	3,399152	0,265924	-0,419439	-6,698146	-30,044640	19,025288	3,399152
11:07:02,85	0,537012	3,457974	-0,005968	0,230967	0,095985	0,001021	0,265924	-0,419439	-6,698146	2,881360	39,900304	3,399152	-0,346520	-3,317838	-7,818777	-2,246527	-21,073404	16,560299	0,265924	-0,419439	-6,698146	-30,044640	19,025288	3,399152	0,265924	-0,419439	-6,698146	-30,044640	19,025288	3,399152
11:07:02,90	0,537012	3,457974	-0,005968	0,230967	0,095985	0,001021	0,266847	-0,420606	-6,697734	2,953292	39,907975	3,438812	-0,345299	-3,318873	-7,817232	-2,222502	-21,114332	16,523942	0,266847	-0,420606	-6,697734	-30,064245	18,960470	3,438812	0,266847	-0,420606	-6,697734	-30,064245	18,960470	3,438812
11:07:02,95	0,537012	3,457974	-0,005968	0,230967	0,095985	0,001021	0,267134	-0,422180	-6,696189	3,011747	39,964147	3,402456	-0,348108	-3,317006	-7,812949	-2,185731	-21,045989	16,527784	0,267134	-0,422180	-6,696189	-30,129409	18,994145	3,402456	0,267134	-0,422180	-6,696189	-30,129409	18,994145	3,402456
11:07:03,00	0,537012	3,457974	-0,005968	0,230967	0,095985	0,001021	0,266921	-0,418814	-6,691906	2,914260	39,950771	3,406297	-0,315955	-3,245267	-6,624249	-4,853586	-18,983318	16,495582	0,266921	-0,418814	-6,691906	-29,962623	18,997450	3,406297	0,266921	-0,418814	-6,691906	-29,962623	18,997450	3,406297
11:07:03,05	0,537012	3,457974	-0,005968	0,230967	0,095985	0,001021	0,188717	-0,410790	-5,503207	2,949406	32,542383	3,374096	-0,297904	-3,155778	-4,607365	-10,049097	-14,107392	16,400355	0,188717	-0,410790	-5,503207	-29,297588	17,728099	3,374096	0,188717	-0,410790	-5,503207	-29,297588	17,728099	3,374096
11:07:03,10	0,537020	3,457960	-0,055979	0,230976	0,095976	0,000991	0,102191	-0,381678	-3,486323	3,060515	21,105641	3,278868	-0,304000	-3,137509	-4,097846	-11,585316	-12,689355	16,327612	0,102191	-0,381678	-3,486323	-26,901210	13,083625	3,278868	0,102191	-0,381678	-3,486323	-26,901210	13,083625	3,278868
11:07:03,15	0,537020	3,457960	-0,055979	0,230976	0,095976	0,000991	0,089418	-0,367264	-2,976804	2,770927	18,402016	3,206126	-0,307921	-3,136569	-4,106362	-11,467823	-12,703647	16,316055	0,089418	-0,367264	-2,976804	-26,059290	11,382691	3,206126	0,089418	-0,367264	-2,976804	-26,059290	11,382691	3,206126
11:07:03,20	0,537020	3,457960	-0,055979	0,230976	0,095976	0,000991	0,090564	-0,363399	-2,985320	2,616312	18,570521	3,194568	-0,303681	-3,135962	-4,114463	-11,386252	-12,722381	16,344594	0,090564	-0,363399	-2,985320	-25,910496	11,461212	3,194568	0,090564	-0,363399	-2,985320	-25,910496	11,461212	3,194568
11:07:03,25	0,537020	3,457960	-0,055979	0,230976	0,095976	0,000991	0,087919	-0,366767	-2,993420	2,816019	18,512946	3,223108	-0,306693	-3,134263	-4,116436	-11,412520	-12,715810	16,336317	0,087919	-0,366767	-2,993420	-25,975191	11,611336	3,223108	0,087919	-0,366767	-2,993420	-25,975191	11,611336	3,223108
11:07:03,30	0,537020	3,457960	-0,055979	0,230976	0,095976	0,000991	0,087953	-0,363309	-2,995394	2,628739	18,488707	3,214830	-0,304871	-3,133293	-4,116811	-11,379772	-12,727057	16,336307	0,087953	-0,363309	-2,995394	-25,890987	11,584387	3,214830	0,087953	-0,363309	-2,995394	-25,890987	11,584387	3,214830
11:07:03,35	0,537020	3,457960	-0,055979	0,230976	0,095976	0,000991	0,086202	-0,364402	-2,995769	2,692207	18,431658	3,214820	-0,306035	-3,135672	-4,119125	-11,356365	-12,780091	16,335221	0,086202	-0,364402	-2,995769	-25,913317	11,664763	3,214820	0,086202	-0,364402	-2,995769	-25,913317	11,664763	3,214820
11:07:03,40	0,537020	3,457960	-0,055979	0,230976	0,095976	0,000991	0,087177	-0,363710	-2,998485	2,693420	18,503898	3,197134	-0,305958	-3,133792	-4,119528	-11,342535	-12,705648	16,318621	0,087177	-0,363710	-2,998485	-25,857839	11,660471	3,197134	0,087177	-0,363710	-2,998485	-25,857839	11,660471	3,197134
11:07:03,45	0,537020	3,457960	-0,055979	0,230976	0,095976	0,000991	0,087177	-0,363710	-2,998485	2,693420	18,503898	3,197134	-0,301903	-3,133495	-4,117950	-11,363904	-12,730530	16,356589	0,087177	-0,363710	-2,998485	-25,857839	11,660471	3,197134	0,087177	-0,363710	-2,998485	-25,857839	11,660471	3,197134
11:07:03,50	0,537020	3,457960	-0,055979	0,230976	0,095976	0,000991	0,084894	-0,367073	-2,996907	2,836052	18,379080	3,235102	-0,286325	-3,064232	-3,125508	-12,896106	-10,637195	16,216700	0,084894	-0,367073	-2,996907	-25,979185	11,714924	3,235102	0,084894	-0,367073	-2,996907	-25,979185	11,714924	3,235102
11:07:03,55	0,537020	3,457960	-0,055979	0,230976	0,095976	0,000991	0,017121	-0,345933	-2,004465	2,783529	12,481304	3,095213	-0,314380	-3,000091	-1,383624	-18,292511	-4,928396	15,947281	0,017121	-0,345933	-2,004465	-24,372186	11,137309	3,095213	0,017121	-0,345933	-2,004465	-24,372186	11,137309	3,095213
11:07:03,60	0,536955	3,457982	-0,106010	0,231005	0,095979	0,000991	-0,024399	-0,289566	-0,262581	2,098221	2,794421	2,825794	-0,326987	-3,011965	-0,920795	-21,117050	-2,971883	15,927841	-0,024399	-0,289566	-0,262581	-20,632707	4,709779	2,825794	-0,024399	-0,289566	-0,262581	-20,632707	4,709779	2,825794
11:07:03,65	0,536955	3,457982	-0,106010	0,231005	0,095979	0,000991	-0,007813	-0,284586	0,200247	2,121359	0,232558	2,806355	-0,329353	-3,007013	-0,935996	-21,077903	-2,991284	15,883096	-0,007813	-0,284586	0,200247	-20,218607	0,845850	2,806355	-0,007813	-0,284586	0,200247	-20,218607	0,845850	2,806355
11:07:03,70	0,536955	3,457982	-0,106010	0,231005	0,095979	0,000991	-0,010919	-0,280060	0,185047	1,888810	0,114654	2,761610	-0,329260	-3,008029	-0,942922	-21,020774	-2,981624	15,935350	-0,010919	-0,280060	0,185047	-20,095912	0,971761	2,761610	-0,010919	-0,280060	0,185047	-20,095912	0,971761	2,761610
11:07:03,75	0,536955	3,457982	-0,106010	0,231005	0,095979	0,000991	-0,010085	-0,280649	0,178121	1,956344	0,202626	2,813863	-0,327964	-3,007409	-0,945232	-20,955634	-2,996777	15,926226	-0,010085	-0,280649	0,178121	-20,074578	0,994324	2,813863	-0,010085	-0,280649	0,178121	-20,074578	0,994324	2,813863
11:07:03,80	0,536955	3,457982	-0,106010	0,231005	0,095979	0,000991	-0,011270	-0,281461	0,175811	2,018013	0,205011	2,804740	-0,328615	-3,006459	-0,945248	-20,979583	-3,003908	15,926282	-0,011270	-0,281461	0,175811	-20,076647	1,089709	2,804740	-0,011270	-0,281461	0,175811	-20,076647	1,089709	2,804740
11:07:03,85	0,536955	3,457982	-0,106010	0,231005	0,095979	0,000991	-0,011767	-0,280422	0,175795	1,945849	0,162003	2,804796	-0,326784	-3,005037	-0,950646	-20,910774	-3,067189	15,946740	-0,011767	-0,280422	0,175795	-20,067271	1,085700	2,804796	-0,011767	-0,280422	0,175795	-20,067271	1,085700	2,804796
11:07:03,90	0,536955	3,457982	-0,106010	0,231005	0,095979	0,000991	-0,013914	-0,281297	0,170397	1,970935	0,141568	2,825254	-0,329180	-3,007991	-0,954132	-20,941666	-3,027312	15,968985	-0,013914	-0,281297	0,170397	-20,110850	1,233837	2,825254	-0,013914	-0,281297	0,170397	-20,110850	1,233837	2,825254
11:07:03,95	0,536955	3,457982	-0,106010	0,231005	0,095979	0,000991	-0,010158	-0,280699	0,166910	1,958949	0,290227	2,847499	-0,325610	-3,009088	-0,952207	-20,917834	-3,085304	15,917713	-0,010158	-0,280699	0,166910	-20,075925	1,087591	2,847499	-0,010158	-0,280699	0,166910	-20,075925	1,087591	2,847499
11:07:04,00	0,536955	3,457982	-0,106010	0,231005	0,095979	0,000991	-0,010993	-0,284338	0,168836	2,109886	0,296418	2,796227	-0,328538	-3,008641	-0,955696	-20,904651	-3,072201	15,929372	-0,010993	-0,284338	0,168836	-20,210672	1,159365	2,796227	-0,010993	-0,284338	0,168836	-20,210672	1,159365	2,796227
11:07:04,05	0,536955	3,457982	-0,106010	0,231005	0,095979	0,000991	-0,009916	-0,281580	0,165346	1,984388	0,357290	2,807885	-0,333283	-3,009136	-0,958023	-20,924130	-3,041322	15,955309	-0,009916	-0,281580	0,165346	-20,119636	1,135690	2,807885	-0,009916	-0,281580	0,165346	-20,119636	1,135690	2,807885
11:07:04,10	0,536955	3,457982	-0,106010	0,231005	0,095979	0,000991	-0,007115	-0,277718	0,163020	1,800578	0,470617	2,833822	-0,324976	-3,006724	-0,962274	-20,879635	-3,046139	15,959077	-0,007115	-0,277718	0,163020	-20,000296	1,029161	2,833822	-0,007115	-0,277718	0,163020	-20,000296	1,029161	2,833822
11:07:04,15	0,536955	3,457982	-0,106010	0,231005	0,095979	0,000991	-0,013357	-0,283706	0,158769	2,130033	0,186977	2,837591	-0,328537	-3,009267	-0,960318	-20,885088	-3,091691	15,970027	-0,013357	-0,283706	0,158769	-20,140903	1,235517	2,837591	-0,013357	-0,283706	0,158769	-20,140903	1,235517	2,837591
11:07:04,20	0,536955	3,457982	-0,106010	0,231005	0,095979	0,000991	-0,009375	-0,281894	0,160724	1,993603	0,412122	2,848541	-0,327926	-3,005454	-0,959947	-20,873461	-3,071855	15,961298	-0,009375	-0,281894	0,160724	-20,135047	1,148033	2,848541	-0,009375	-0,281894	0,160724	-20,135047	1,148033	2,848541
11:07:04,25	0,536955	3,457982	-0,106010	0,231005	0,095979	0,000991	-0,012982	-0,280517	0,161096	1,944991	0,224690	2,839811	-0,329676	-3,007265	-0,961507	-20,864579	-3,086608	15,941731	-0,012982	-0,280517	0,161096	-20,075564	1,243779	2,839811	-0,012982	-0,280517	0,161096	-20,075564	1,243779	2,839811
11:07:04,30	0,536955	3,457982	-0,106010	0,231005	0,095979	0,000991	-0,010538	-0,279906	0,159536	1,904920	0,366838	2,820245	-0,327977	-3,008214	-0,963466	-20,891620	-3,101029	15,928357	-0,010538	-0,279906	0,159536	-20,067726	1,194087	2,820245	-0,010538	-0,279906	0,159536	-20,067726	1,194087	2,820245
11:07:04,35	0,536955	3,457982	-0,106010	0,231005	0,095979	0,000991	-0,010566	-0,281852	0,157576	1,980108	0,349176	2,806871	-0,326089	-3,007405	-0,963049	-20,825465	-3,125235	15,927094	-0,010566	-0,281852	0,157576	-20,145308	1,178620	2,806871	-0,010566	-0,281852	0,157576	-20,145308	1,178620	2,806871
11:07:04,40	0,536955	3,457982	-0,106010	0,231005	0,095979	0,000991	-0,012211	-0,283083	0,157994	2,056203	0,333028	2,805608	-0,325008	-3,006587	-0,964631	-20,867195	-3,124116	15,919140	-0,012211	-0,283083	0,157994	-20,165799	1,291609	2,805608	-0,012211	-0,283083	0,157994	-20,165799	1,291609	2,805608
11:07:04,46	0,536955	3,457982	-0,106010	0,231005	0,095979	0,000991	-0,013459	-0,283610	0,156412	2,063720	0,231419	2,797653	-0,328976	-3,008311	-0,961103	-20,818282	-3,085982	15,926460	-0,013459	-0,283610	0,156412	-20,199665	1,287989	2,797653	-0,013459	-0,283610	0,156412	-20,199665	1,287989	2,797653
11:07:04,51	0,536955	3,457982	-0,106010	0,231005	0,095979	0,000991	-0,009983	-0,281035	0,159940	1,987325	0,435495	2,804974	-0,328492	-3,008799	-0,966549	-20,866411	-3,056259	15,945768	-0,009983	-0,281035	0,159940	-20,073957	1,219152	2,804974	-0,009983	-0,281035	0,159940	-20,073957	1,219152	2,804974
11:07:04,56	0,536955	3,457982	-0,106010	0,231005	0,095979	0,000991	-0,009802	-0,281699	0,154493	2,023480	0,388357	2,824282	-0,326185	-3,007181	-0,967716	-20,858763	-3,125330	15,944826	-0,009802	-0,281699	0,154493	-20,089853	1,157817	2,824282	-0,009802	-0,281699	0,154493	-20,089853	1,157817	2,824282
11:07:04,61	0,536955	3,457982	-0,106010	0,231005	0,095979	0,000991	-0,012356	-0,282888	0,153326	2,029324	0,296692	2,823339	-0,329644	-3,007352	-0,964578	-20,831065	-3,112597	15,971487	-0,012356	-0,282888	0,153326	-20,177359	1,266665	2,823339	-0,012356	-0,282888	0,153326	-20,177359	1,266665	2,823339
11:07:04,66	0,536955	3,457982	-0,106010	0,231005	0,095979	0,000991	-0,010479	-0,279978	0,156465	1,902879	0,411933	2,850000	-0,326612	-3,005682	-0,964990	-20,789349	-3,119529	15,918562	-0,010479	-0,279978	0,156465	-20,075366	1,234538	2,850000	-0,010479	-0,279978	0,156465	-20,075366	1,234538	2,850000
11:07:04,71	0,536955	3,457982	-0,106010	0,231005	0,095979	0,000991	-0,013442	-0,281768	0,156052	2,010853	0,297464	2,797076	-0,327290	-3,007642	-0,967310	-20,838384	-3,087571	15,955010	-0,013442	-0,281768	0,156052	-20,107968	1,352642	2,797076	-0,013442	-0,281768	0,156052	-20,107968	1,352642	2,797076
11:07:04,76	0,536955	3,457982	-0,106010	0,231005	0,095979	0,000991	-0,011405	-0,282161	0,153732	2,034444	0,344912	2,833523	-0,327849	-3,007563	-0,970773	-20,798303	-3,133652	15,979369	-0,011405	-0,282161	0,153732	-20,115220	1,240233	2,833523	-0,011405	-0,282161	0,153732	-20,115220	1,240233	2,833523
11:07:04,81	0,536955	3,457982	-0,106010	0,231005	0,095979	0,000991	-0,011194	-0,281637	0,150270	1,987338	0,413633	2,857883	-0,329635	-3,009277	-0,969250	-20,822935	-3,122392	15,944578	-0,011194	-0,281637	0,150270	-20,121205	1,292395	2,857883	-0,011194	-0,281637	0,150270	-20,121205	1,292395	2,857883
11:07:04,86	0,536955	3,457982	-0,106010	0,231005	0,095979	0,000991	-0,008817	-0,280947	0,151792	1,948893	0,510315	2,823091	-0,326133	-3,007214	-0,967717	-20,836188	-3,125362	15,930062	-0,008817	-0,280947	0,151792	-20,105485	1,202422	2,823091	-0,008817	-0,280947	0,151792	-20,105485	1,202422	2,823091
11:07:04,91	0,536955	3,457982	-0,106010	0,231005	0,095979	0,000991	-0,012354	-0,282949	0,153326	2,043787	0,316367	2,808575	-0,324911	-3,006414	-0,970798	-20,804456	-3,127510	15,951252	-0,012354	-0,282949	0,153326	-20,167732	1,286177	2,808575	-0,012354	-0,282949	0,153326	-20,167732	1,286177	2,808575
11:07:04,96	0,536955	3,457982	-0,106010	0,231005	0,095979	0,000991	-0,013658	-0,283607	0,150245	2,091998	0,277107	2,829765	-0,327858	-3,006709	-0,971588	-20,811473	-3,111075	15,942088	-0,013658	-0,283607	0,150245	-20,171157	1,349290	2,829765	-0,013658	-0,283607	0,150245	-20,171157	1,349290	2,829765
11:07:05,01	0,536955	3,457982	-0,106010	0,231005	0,095979	0,000991	-0,011929	-0,281202	0,149454	1,977681	0,352754	2,820601	-0,328359	-3,002980	-0,970792	-20,766231	-3,092394	15,961584	-0,011929	-0,281202	0,149454	-20,096710	1,289160	2,820601	-0,011929	-0,281202	0,149454	-20,096710	1,289160	2,820601
11:07:05,06	0,536955	3,457982	-0,106010	0,231005	0,095979	0,000991	-0,014908	-0,278904	0,150250	1,896944	0,227670	2,840098	-0,328431	-3,002463	-0,970849	-20,797598	-3,111957	15,908083	-0,014908	-0,278904	0,150250	-19,996992	1,397952	2,840098	-0,014908	-0,278904	0,150250	-19,996992	1,397952	2,840098
11:07:05,11	0,536955	3,457982	-0,106010	0,231005	0,095979	0,000991	-0,015320	-0,278584	0,150193	1,847695	0,188882	2,786596	-0,329604	-3,011272	-0,971554	-20,803803	-3,132055	15,959718	-0,015320	-0,278584	0,150193	-20,021147	1,391478	2,786596	-0,015320	-0,278584	0,150193	-20,021147	1,391478	2,786596
11:07:05,16	0,536955	3,457982	-0,106010	0,231005	0,095979	0,000991	-0,007105	-0,281972	0,149489	2,003381	0,620739	2,838232	-0,326027	-3,004416	-0,974685	-20,761405	-3,135456	15,938488	-0,007105	-0,281972	0,149489	-20,131445	1,178454	2,838232	-0,007105	-0,281972	0,149489	-20,131445	1,178454	2,838232
11:07:05,21	0,536955	3,457982	-0,106010	0,231005	0,095979	0,000991	-0,014830	-0,281642	0,146358	2,004459	0,257445	2,817002	-0,324245	-3,007704	-0,971559	-20,759101	-3,165820	15,935410	-0,014830	-0,281642	0,146358	-20,104439	1,421592	2,817002	-0,014830	-0,281642	0,146358	-20,104439	1,421592	2,817002
11:07:05,26	0,536955	3,457982	-0,106010	0,231005	0,095979	0,000991	-0,012874	-0,284829	0,149483	2,145022	0,376345	2,813924	-0,328988	-3,007180	-0,971183	-20,773566	-3,160908	15,939590	-0,012874	-0,284829	0,149483	-20,214029	1,386929	2,813924	-0,012874	-0,284829	0,149483	-20,214029	1,386929	2,813924
11:07:05,31	0,536955	3,457982	-0,106010	0,231005	0,095979	0,000991	-0,010956	-0,280460	0,149859	1,914857	0,461087	2,818104	-0,328103	-3,005990	-0,971128	-20,770970	-3,161169	15,930161	-0,010956	-0,280460	0,149859	-20,101230	1,321125	2,818104	-0,010956	-0,280460	0,149859	-20,101230	1,321125	2,818104
11:07:05,36	0,536955	3,457982	-0,106010	0,231005	0,095979	0,000991	-0,012429	-0,280631	0,149914	1,924843	0,386869	2,808675	-0,331261	-3,006360	-0,971584	-20,747223	-3,124502	15,916233	-0,012429	-0,280631	0,149914	-20,104701	1,362538	2,808675	-0,012429	-0,280631	0,149914	-20,104701	1,362538	2,808675
11:07:05,41	0,536955	3,457982	-0,106010	0,231005	0,095979	0,000991	-0,010530	-0,278081	0,149458	1,835867	0,487832	2,794747	-0,328435	-3,003429	-0,976265	-20,767915	-3,176908	15,918539	-0,010530	-0,278081	0,149458	-19,993497	1,314456	2,794747	-0,010530	-0,278081	0,149458	-19,993497	1,314456	2,794747
11:07:05,46	0,536955	3,457982	-0,106010	0,231005	0,095979	0,000991	-0,014481	-0,279062	0,144777	1,831161	0,290663	2,797052	-0,330213	-3,010192	-0,974279	-20,804668	-3,132787	15,961417	-0,014481	-0,279062	0,144777	-20,075230	1,427440	2,797052	-0,014481	-0,279062	0,144777	-20,075230	1,427440	2,797052
11:07:05,51	0,536955	3,457982	-0,106010	0,231005	0,095979	0,000991	-0,007735	-0,280905	0,146763	1,946792	0,587556	2,839931	-0,325428	-3,006255	-0,974701	-20,758229	-3,157512	15,903673	-0,007735	-0,280905	0,146763	-20,104217	1,194787	2,839931	-0,007735	-0,280905	0,146763	-20,104217	1,194787	2,839931
11:07:05,56	0,536955	3,457982	-0,106010	0,231005	0,095979	0,000991	-0,013537	-0,283080	0,146342	2,061713	0,338456	2,782187	-0,330743	-3,004973	-0,975476	-20,775337	-3,101340	15,934463	-0,013537	-0,283080	0,146342	-20,160054	1,401108	2,782187	-0,013537	-0,283080	0,146342	-20,160054	1,401108	2,782187
11:07:05,61	0,536955	3,457982	-0,106010	0,231005	0,095979	0,000991	-0,011990	-0,277836	0,145567	1,829125	0,375984	2,812976	-0,326037	-3,004573	-0,972356	-20,767601	-3,145114	15,936800	-0,011990	-0,277836	0,145567	-19,981000	1,317218	2,812976	-0,011990	-0,277836	0,145567	-19,981000	1,317218	2,812976
11:07:05,66	0,536955	3,457982	-0,106010	0,231005	0,095979	0,000991	-0,014690	-0,281712	0,148687	1,996634	0,264207	2,815314	-0,324819	-3,006587	-0,975054	-20,742851	-3,163339	15,937516	-0,014690	-0,281712	0,148687	-20,117754	1,417335	2,815314	-0,014690	-0,281712	0,148687	-20,117754	1,417335	2,815314
11:07:05,71	0,536955	3,457982	-0,106010	0,231005	0,095979	0,000991	-0,013554	-0,283773	0,145988	2,100408	0,353776	2,816030	-0,329569	-3,006618	-0,975860	-20,765579	-3,148725	15,923347	-0,013554	-0,283773	0,145988	-20,175784	1,417803	2,816030	-0,013554	-0,283773	0,145988	-20,175784	1,417803	2,816030
11:07:05,76	0,536955	3,457982	-0,106010	0,231005	0,095979	0,000991	-0,011152	-0,279676	0,145183	1,888627	0,451715	2,801860	-0,326593	-3,007472	-0,973883	-20,758313	-3,135843	15,951941	-0,011152	-0,279676	0,145183	-20,065907	1,327148	2,801860	-0,011152	-0,279676	0,145183	-20,065907	1,327148	2,801860
11:07:05,81	0,536955	3,457982	-0,106010	0,231005	0,095979	0,000991	-0,011901	-0,282680	0,147159	2,059640	0,412627	2,830454	-0,328410	-3,003581	-0,975869	-20,751482	-3,193113	15,917591	-0,011901	-0,282680	0,147159	-20,130732	1,346844	2,830454	-0,011901	-0,282680	0,147159	-20,130732	1,346844	2,830454
11:07:05,86	0,536955	3,457982	-0,106010	0,231005	0,095979	0,000991	-0,014362	-0,279161	0,145174	1,830466	0,319197	2,796105	-0,324840	-3,008912	-0,976989	-20,765131	-3,130800	15,949306	-0,014362	-0,279161	0,145174	-20,083658	1,446614	2,796105	-0,014362	-0,279161	0,145174	-20,083658	1,446614	2,796105
11:07:05,91	0,536955	3,457982	-0,106010	0,231005	0,095979	0,000991	-0,011530	-0,284917	0,144053	2,176950	0,423463	2,827820	-0,327840	-3,005609	-0,976631	-20,772379	-3,163187	15,938406	-0,011530	-0,284917	0,144053	-20,189068	1,328601	2,827820	-0,011530	-0,284917	0,144053	-20,189068	1,328601	2,827820
11:07:05,96	0,536955	3,457982	-0,106010	0,231005	0,095979	0,000991	-0,012891	-0,280668	0,144412	1,924310	0,362625	2,816920	-0,328811	-3,006429	-0,973098	-20,690927	-3,148079	15,930769	-0,012891	-0,280668	0,144412	-20,108131	1,374574	2,816920	-0,012891	-0,280668	0,144412	-20,108131	1,374574	2,816920
11:07:06,01	0,536955	3,457982	-0,106010	0,231005	0,095979	0,000991	-0,011694	-0,280237	0,147944	1,955720	0,487835	2,809283	-0,330133	-3,007499	-0,976255	-20,763993	-3,129852	15,909412	-0,011694	-0,280237	0,147944	-20,042907	1,405850	2,809283	-0,011694	-0,280237	0,147944	-20,042907	1,405850	2,809283
11:07:06,06	0,536955	3,457982	-0,106010	0,231005	0,095979	0,000991	-0,010107	-0,279627	0,144787	1,903238	0,497982	2,787925	-0,324835	-3,005849	-0,975821	-20,745280	-3,160124	15,957598	-0,010107	-0,279627	0,144787	-20,047481	1,291397	2,787925	-0,010107	-0,279627	0,144787	-20,047481	1,291397	2,787925
11:07:06,11	0,536955	3,457982	-0,106010	0,231005	0,095979	0,000991	-0,014186	-0,283391	0,145222	2,082097	0,317230	2,836111	-0,328353	-3,005918	-0,974296	-20,751070	-3,141032	15,927652	-0,014186	-0,283391	0,145222	-20,164083	1,430826	2,836111	-0,014186	-0,283391	0,145222	-20,164083	1,430826	2,836111
11:07:06,16	0,536955	3,457982	-0,106010	0,231005	0,095979	0,000991	-0,012367	-0,280379	0,146746	1,939117	0,397277	2,806165	-0,326604	-3,006214	-0,978947	-20,741251	-3,168518	15,934604	-0,012367	-0,280379	0,146746	-20,070628	1,368052	2,806165	-0,012367	-0,280379	0,146746	-20,070628	1,368052	2,806165
11:07:06,21	0,536955	3,457982	-0,106010	0,231005	0,095979	0,000991	-0,012984	-0,282041	0,142095	2,006652	0,387399	2,813117	-0,326611	-3,005765	-0,976967	-20,733445	-3,191119	15,981111	-0,012984	-0,282041	0,142095	-20,133568	1,406670	2,813117	-0,012984	-0,282041	0,142095	-20,133568	1,406670	2,813117
11:07:06,26	0,536955	3,457982	-0,106010	0,231005	0,095979	0,000991	-0,013370	-0,281810	0,144076	1,978991	0,385405	2,859625	-0,327168	-3,006949	-0,977758	-20,744868	-3,126835	15,964117	-0,013370	-0,281810	0,144076	-20,143127	1,434951	2,859625	-0,013370	-0,281810	0,144076	-20,143127	1,434951	2,859625
11:07:06,31	0,536955	3,457982	-0,106010	0,231005	0,095979	0,000991	-0,012066	-0,281920	0,143285	2,034654	0,411200	2,842631	-0,330614	-3,007399	-0,975047	-20,706734	-3,146630	15,931708	-0,012066	-0,281920	0,143285	-20,096074	1,358348	2,842631	-0,012066	-0,281920	0,143285	-20,096074	1,358348	2,842631
11:07:06,36	0,536955	3,457982	-0,106010	0,231005	0,095979	0,000991	-0,009954	-0,279161	0,145996	1,893084	0,563939	2,810222	-0,325986	-3,005373	-0,975848	-20,731516	-3,174398	15,918126	-0,009954	-0,279161	0,145996	-20,021023	1,345307	2,810222	-0,009954	-0,279161	0,145996	-20,021023	1,345307	2,810222
11:07:06,41	0,536955	3,457982	-0,106010	0,231005	0,095979	0,000991	-0,014021	-0,282156	0,145194	2,012386	0,344839	2,796639	-0,324798	-3,004089	-0,977402	-20,714320	-3,192783	15,913857	-0,014021	-0,282156	0,145194	-20,136829	1,445524	2,796639	-0,014021	-0,282156	0,145194	-20,136829	1,445524	2,796639
11:07:06,45	0,536955	3,457982	-0,106010	0,231005	0,095979	0,000991	-0,015728	-0,282543	0,143640	2,025187	0,280168	2,792370	-0,325426	-3,005716	-0,977375	-20,733198	-3,189977	15,952535	-0,015728	-0,282543	0,143640	-20,154409	1,514840	2,792370	-0,015728	-0,282543	0,143640	-20,154409	1,514840	2,792370
11:07:06,50	0,536955	3,457982	-0,106010	0,231005	0,095979	0,000991	-0,014005	-0,282812	0,143667	2,032188	0,352013	2,831049	-0,330144	-3,005700	-0,978939	-20,738812	-3,172126	15,953303	-0,014005	-0,282812	0,143667	-20,168558	1,451428	2,831049	-0,014005	-0,282812	0,143667	-20,168558	1,451428	2,831049
11:07:06,55	0,536955	3,457982	-0,106010	0,231005	0,095979	0,000991	-0,011660	-0,278718	0,142104	1,831967	0,460195	2,831817	-0,326537	-3,005633	-0,978530	-20,704586	-3,175011	15,953243	-0,011660	-0,278718	0,142104	-20,047421	1,375483	2,831817	-0,011660	-0,278718	0,142104	-20,047421	1,375483	2,831817
11:07:06,60	0,536955	3,457982	-0,106010	0,231005	0,095979	0,000991	-0,013521	-0,281808	0,142513	2,007266	0,394469	2,831757	-0,328332	-3,006584	-0,979701	-20,720306	-3,167056	15,953921	-0,013521	-0,281808	0,142513	-20,114695	1,455902	2,831757	-0,013521	-0,281808	0,142513	-20,114695	1,455902	2,831757
11:07:06,65	0,536955	3,457982	-0,106010	0,231005	0,095979	0,000991	-0,011801	-0,280730	0,141342	1,950201	0,466352	2,832435	-0,329538	-3,008183	-0,978544	-20,732983	-3,190853	15,942449	-0,011801	-0,280730	0,141342	-20,087079	1,392713	2,832435	-0,011801	-0,280730	0,141342	-20,087079	1,392713	2,832435
11:07:06,70	0,536955	3,457982	-0,106010	0,231005	0,095979	0,000991	-0,009812	-0,280485	0,142499	1,910508	0,570665	2,820963	-0,330689	-3,008517	-0,980078	-20,729210	-3,149876	15,968634	-0,009812	-0,280485	0,142499	-20,107531	1,340942	2,820963	-0,009812	-0,280485	0,142499	-20,107531	1,340942	2,820963
11:07:06,75	0,536955	3,457982	-0,106010	0,231005	0,095979	0,000991	-0,008948	-0,279655	0,140965	1,904766	0,598421	2,847147	-0,327233	-3,004744	-0,978189	-20,751334	-3,188654	15,924021	-0,008948	-0,279655	0,140965	-20,048185	1,300800	2,847147	-0,008948	-0,279655	0,140965	-20,048185	1,300800	2,847147
11:07:06,80	0,536955	3,457982	-0,106010	0,231005	0,095979	0,000991	-0,013943	-0,280762	0,142853	1,917661	0,338874	2,802534	-0,330722	-3,006760	-0,978158	-20,737909	-3,172648	15,952545	-0,013943	-0,280762	0,142853	-20,122152	1,433415	2,802534	-0,013943	-0,280762	0,142853	-20,122152	1,433415	2,802534
11:07:06,85	0,536955	3,457982	-0,106010	0,231005	0,095979	0,000991	-0,010453	-0,278748	0,142885	1,833492	0,524009	2,831058	-0,330652	-3,007501	-0,978944	-20,707164	-3,179183	15,918484	-0,010453	-0,278748	0,142885	-20,048200	1,344537	2,831058	-0,010453	-0,278748	0,142885	-20,048200	1,344537	2,831058
11:07:06,90	0,536955	3,457982	-0,106010	0,231005	0,095979	0,000991	-0,009847	-0,279179	0,142099	1,865646	0,585414	2,796998	-0,329558	-3,008646	-0,979342	-20,752219	-3,168168	15,924407	-0,009847	-0,279179	0,142099	-20,049923	1,358371	2,796998	-0,009847	-0,279179	0,142099	-20,049923	1,358371	2,796998
11:07:06,95	0,536955	3,457982	-0,106010	0,231005	0,095979	0,000991	-0,009402	-0,280699	0,141700	1,931662	0,564016	2,802920	-0,329438	-3,008170	-0,978548	-20,693206	-3,181189	15,913301	-0,009402	-0,280699	0,141700	-20,103173	1,302059	2,802920	-0,009402	-0,280699	0,141700	-20,103173	1,302059	2,802920
11:07:07,00	0,536955	3,457982	-0,106010	0,231005	0,095979	0,000991	-0,009874	-0,280565	0,142495	1,942932	0,597105	2,791814	-0,325868	-3,003618	-0,977365	-20,655411	-3,206979	15,932039	-0,009874	-0,280565	0,142495	-20,081396	1,372177	2,791814	-0,009874	-0,280565	0,142495	-20,081396	1,372177	2,791814
11:07:07,05	0,536955	3,457982	-0,106010	0,231005	0,095979	0,000991	-0,015601	-0,281380	0,143678	1,981911	0,344897	2,810553	-0,325405	-3,008442	-0,980893	-20,722868	-3,209459	15,905093	-0,015601	-0,281380	0,143678	-20,106450	1,569584	2,810553	-0,015601	-0,281380	0,143678	-20,106450	1,569584	2,810553
11:07:07,10	0,536955	3,457982	-0,106010	0,231005	0,095979	0,000991	-0,011655	-0,284193	0,140150	2,092290	0,492915	2,783607	-0,328285	-3,006531	-0,982408	-20,691849	-3,170386	15,955185	-0,011655	-0,284193	0,140150	-20,216860	1,407833	2,783607	-0,011655	-0,284193	0,140150	-20,216860	1,407833	2,783607
11:07:07,15	0,536955	3,457982	-0,106010	0,231005	0,095979	0,000991	-0,011870	-0,280744	0,138635	1,962280	0,489087	2,833699	-0,328305	-3,002088	-0,979338	-20,693933	-3,183567	15,929346	-0,011870	-0,280744	0,138635	-20,076108	1,420843	2,833699	-0,011870	-0,280744	0,138635	-20,076108	1,420843	2,833699
11:07:07,20	0,536955	3,457982	-0,106010	0,231005	0,095979	0,000991	-0,015707	-0,278505	0,141704	1,833399	0,294315	2,807860	-0,327044	-3,006697	-0,978546	-20,675279	-3,172394	15,909184	-0,015707	-0,278505	0,141704	-20,029234	1,527327	2,807860	-0,015707	-0,278505	0,141704	-20,029234	1,527327	2,807860
11:07:07,25	0,536955	3,457982	-0,106010	0,231005	0,095979	0,000991	-0,012346	-0,281902	0,142497	2,029036	0,479664	2,787697	-0,330014	-3,009550	-0,982019	-20,688545	-3,159063	15,939995	-0,012346	-0,281902	0,142497	-20,100247	1,448826	2,787697	-0,012346	-0,281902	0,142497	-20,100247	1,448826	2,787697
11:07:07,30	0,536955	3,457982	-0,106010	0,231005	0,095979	0,000991	-0,008390	-0,280756	0,139024	1,974371	0,667201	2,818508	-0,327714	-3,005804	-0,979292	-20,693944	-3,195666	15,967243	-0,008390	-0,280756	0,139024	-20,064973	1,325847	2,818508	-0,008390	-0,280756	0,139024	-20,064973	1,325847	2,818508
11:07:07,35	0,536955	3,457982	-0,106010	0,231005	0,095979	0,000991	-0,012785	-0,280875	0,141750	1,946143	0,452298	2,845757	-0,330031	-3,006350	-0,980893	-20,690724	-3,168998	15,905570	-0,012785	-0,280875	0,141750	-20,102516	1,455934	2,845757	-0,012785	-0,280875	0,141750	-20,102516	1,455934	2,845757
11:07:07,40	0,536955	3,457982	-0,106010	0,231005	0,095979	0,000991	-0,011153	-0,279142	0,140149	1,880733	0,526614	2,784084	-0,325839	-3,007279	-0,978141	-20,666694	-3,164649	15,918910	-0,011153	-0,279142	0,140149	-20,031886	1,402143	2,784084	-0,011153	-0,279142	0,140149	-20,031886	1,402143	2,784084
11:07:07,45	0,536955	3,457982	-0,106010	0,231005	0,095979	0,000991	-0,012445	-0,283236	0,142901	2,109403	0,478074	2,797424	-0,325375	-3,006589	-0,980490	-20,697339	-3,225757	15,918879	-0,012445	-0,283236	0,142901	-20,124598	1,455013	2,797424	-0,012445	-0,283236	0,142901	-20,124598	1,455013	2,797424
11:07:07,50	0,536955	3,457982	-0,106010	0,231005	0,095979	0,000991	-0,013274	-0,283293	0,140553	2,044133	0,438989	2,797393	-0,325980	-3,004248	-0,980494	-20,698023	-3,223231	15,928903	-0,013274	-0,283293	0,140553	-20,194357	1,480991	2,797393	-0,013274	-0,283293	0,140553	-20,194357	1,480991	2,797393
11:07:07,55	0,536955	3,457982	-0,106010	0,231005	0,095979	0,000991	-0,015000	-0,281599	0,140549	1,957873	0,347402	2,807416	-0,327081	-3,003869	-0,982028	-20,674016	-3,172589	15,945613	-0,015000	-0,281599	0,140549	-20,147610	1,524865	2,807416	-0,015000	-0,281599	0,140549	-20,147610	1,524865	2,807416
11:07:07,60	0,536955	3,457982	-0,106010	0,231005	0,095979	0,000991	-0,014777	-0,280455	0,139014	1,954270	0,354437	2,824127	-0,325823	-3,005360	-0,981222	-20,635370	-3,190750	15,948985	-0,014777	-0,280455	0,139014	-20,061446	1,514441	2,824127	-0,014777	-0,280455	0,139014	-20,061446	1,514441	2,824127
11:07:07,65	0,536955	3,457982	-0,106010	0,231005	0,095979	0,000991	-0,014115	-0,282290	0,139820	2,053291	0,431428	2,827499	-0,328847	-3,009207	-0,980458	-20,681033	-3,199997	15,942755	-0,014115	-0,282290	0,139820	-20,106482	1,539437	2,827499	-0,014115	-0,282290	0,139820	-20,106482	1,539437	2,827499
11:07:07,70	0,536955	3,457982	-0,106010	0,231005	0,095979	0,000991	-0,009272	-0,281595	0,140585	1,986306	0,648354	2,821268	-0,326441	-3,005437	-0,982805	-20,658558	-3,162228	15,926756	-0,009272	-0,281595	0,140585	-20,118900	1,376171	2,821268	-0,009272	-0,281595	0,140585	-20,118900	1,376171	2,821268
11:07:07,75	0,536955	3,457982	-0,106010	0,231005	0,095979	0,000991	-0,013739	-0,281794	0,138237	2,040596	0,416615	2,805270	-0,325334	-3,005046	-0,980858	-20,679221	-3,199875	15,944208	-0,013739	-0,281794	0,138237	-20,080226	1,495143	2,805270	-0,013739	-0,281794	0,138237	-20,080226	1,495143	2,805270
11:07:07,80	0,536955	3,457982	-0,106010	0,231005	0,095979	0,000991	-0,014631	-0,282557	0,140185	2,037341	0,371156	2,822721	-0,329439	-3,004949	-0,980463	-20,667246	-3,207315	15,952602	-0,014631	-0,282557	0,140185	-20,143382	1,519711	2,822721	-0,014631	-0,282557	0,140185	-20,143382	1,519711	2,822721
11:07:07,85	0,536955	3,457982	-0,106010	0,231005	0,095979	0,000991	-0,012663	-0,278953	0,140579	1,849503	0,487587	2,831115	-0,328265	-3,006850	-0,979694	-20,681612	-3,196272	15,938020	-0,012663	-0,278953	0,140579	-20,048344	1,481647	2,831115	-0,012663	-0,278953	0,140579	-20,048344	1,481647	2,831115
11:07:07,90	0,536955	3,457982	-0,106010	0,231005	0,095979	0,000991	-0,011603	-0,280921	0,141349	1,954176	0,524755	2,816534	-0,330599	-3,003649	-0,980494	-20,661197	-3,202163	15,918799	-0,011603	-0,280921	0,141349	-20,098094	1,435590	2,816534	-0,011603	-0,280921	0,141349	-20,098094	1,435590	2,816534
11:07:07,95	0,536955	3,457982	-0,106010	0,231005	0,095979	0,000991	-0,013209	-0,277299	0,140549	1,770964	0,461892	2,797313	-0,330004	-3,004595	-0,981265	-20,659909	-3,201529	15,919238	-0,013209	-0,277299	0,140549	-19,997018	1,498762	2,797313	-0,013209	-0,277299	0,140549	-19,997018	1,498762	2,797313
11:07:08,00	0,536955	3,457982	-0,106010	0,231005	0,095979	0,000991	-0,012687	-0,278287	0,139777	1,823509	0,489817	2,797752	-0,323580	-3,004154	-0,982409	-20,669447	-3,230599	15,944503	-0,012687	-0,278287	0,139777	-20,021995	1,485736	2,797752	-0,012687	-0,278287	0,139777	-20,021995	1,485736	2,797752
11:07:08,05	0,536955	3,457982	-0,106010	0,231005	0,095979	0,000991	-0,016281	-0,283630	0,138633	2,071396	0,309219	2,823016	-0,324784	-3,008798	-0,981643	-20,701889	-3,218565	15,924478	-0,016281	-0,283630	0,138633	-20,193526	1,587244	2,823016	-0,016281	-0,283630	0,138633	-20,193526	1,587244	2,823016
11:07:08,10	0,536955	3,457982	-0,106010	0,231005	0,095979	0,000991	-0,011657	-0,284909	0,139399	2,132127	0,515544	2,802991	-0,329388	-3,002976	-0,982058	-20,641117	-3,210817	15,895351	-0,011657	-0,284909	0,139399	-20,233231	1,430601	2,802991	-0,011657	-0,284909	0,139399	-20,233231	1,430601	2,802991
11:07:08,15	0,536955	3,457982	-0,106010	0,231005	0,095979	0,000991	-0,014397	-0,278011	0,138984	1,810521	0,421821	2,773864	-0,329922	-3,005638	-0,983186	-20,630975	-3,169092	15,925853	-0,014397	-0,278011	0,138984	-20,013335	1,551966	2,773864	-0,014397	-0,278011	0,138984	-20,013335	1,551966	2,773864
11:07:08,20	0,536955	3,457982	-0,106010	0,231005	0,095979	0,000991	-0,011824	-0,278880	0,137857	1,896922	0,543508	2,804367	-0,329966	-3,005337	-0,983197	-20,634939	-3,217773	15,914688	-0,011824	-0,278880	0,137857	-19,995162	1,471717	2,804367	-0,011824	-0,278880	0,137857	-19,995162	1,471717	2,804367
11:07:08,25	0,536955	3,457982	-0,106010	0,231005	0,095979	0,000991	-0,012063	-0,278691	0,137845	1,842963	0,551985	2,793202	-0,327006	-3,006590	-0,982407	-20,646682	-3,175733	15,925691	-0,012063	-0,278691	0,137845	-20,034299	1,498961	2,793202	-0,012063	-0,278691	0,137845	-20,034299	1,498961	2,793202
11:07:08,30	0,536955	3,457982	-0,106010	0,231005	0,095979	0,000991	-0,012458	-0,281881	0,138635	2,039352	0,500274	2,804204	-0,324731	-3,002558	-0,982820	-20,668003	-3,189771	15,926703	-0,012458	-0,281881	0,138635	-20,088284	1,478229	2,804204	-0,012458	-0,281881	0,138635	-20,088284	1,478229	2,804204
11:07:08,35	0,536955	3,457982	-0,106010	0,231005	0,095979	0,000991	-0,017087	-0,281835	0,138223	2,014177	0,248103	2,805216	-0,324145	-3,006201	-0,982412	-20,678985	-3,188934	15,935846	-0,017087	-0,281835	0,138223	-20,109900	1,589461	2,805216	-0,017087	-0,281835	0,138223	-20,109900	1,589461	2,805216
11:07:08,40	0,536955	3,457982	-0,106010	0,231005	0,095979	0,000991	-0,014226	-0,284164	0,138630	2,130522	0,386984	2,814359	-0,329487	-3,005217	-0,985538	-20,691519	-3,181506	15,937337	-0,014226	-0,284164	0,138630	-20,176386	1,503695	2,814359	-0,014226	-0,284164	0,138630	-20,176386	1,503695	2,814359
11:07:08,45	0,536955	3,457982	-0,106010	0,231005	0,095979	0,000991	-0,012407	-0,279046	0,135504	1,864539	0,466993	2,815851	-0,328845	-3,008360	-0,985102	-20,666150	-3,200140	15,964930	-0,012407	-0,279046	0,135504	-20,040587	1,440928	2,815851	-0,012407	-0,279046	0,135504	-20,040587	1,440928	2,815851
11:07:08,50	0,536955	3,457982	-0,106010	0,231005	0,095979	0,000991	-0,010006	-0,281173	0,135940	1,971703	0,623138	2,843443	-0,328198	-3,005287	-0,983948	-20,640809	-3,183500	15,950532	-0,010006	-0,281173	0,135940	-20,100413	1,408586	2,843443	-0,010006	-0,281173	0,135940	-20,100413	1,408586	2,843443
11:07:08,55	0,536955	3,457982	-0,106010	0,231005	0,095979	0,000991	-0,012991	-0,280197	0,137094	1,948010	0,481533	2,829046	-0,328223	-3,006854	-0,984716	-20,642128	-3,219100	15,954481	-0,012991	-0,280197	0,137094	-20,047455	1,501320	2,829046	-0,012991	-0,280197	0,137094	-20,047455	1,501320	2,829046
11:07:08,60	0,536955	3,457982	-0,106010	0,231005	0,095979	0,000991	-0,011621	-0,280959	0,136326	1,956152	0,569431	2,832995	-0,327554	-3,006675	-0,980821	-20,612765	-3,218428	15,947128	-0,011621	-0,280959	0,136326	-20,099142	1,481672	2,832995	-0,011621	-0,280959	0,136326	-20,099142	1,481672	2,832995
11:07:08,65	0,536955	3,457982	-0,106010	0,231005	0,095979	0,000991	-0,012110	-0,281449	0,140222	1,996911	0,569068	2,825641	-0,328235	-3,008811	-0,983174	-20,662338	-3,205991	15,939342	-0,012110	-0,281449	0,140222	-20,096872	1,519738	2,825641	-0,012110	-0,281449	0,140222	-20,096872	1,519738	2,825641
11:07:08,70	0,536955	3,457982	-0,106010	0,231005	0,095979	0,000991	-0,009920	-0,281927	0,137869	2,007731	0,633798	2,817856	-0,327556	-3,004774	-0,982381	-20,627284	-3,153686	15,960272	-0,009920	-0,281927	0,137869	-20,123545	1,412553	2,817856	-0,009920	-0,281927	0,137869	-20,123545	1,412553	2,817856
11:07:08,75	0,536955	3,457982	-0,106010	0,231005	0,095979	0,000991	-0,013756	-0,280496	0,138661	1,996147	0,438566	2,838786	-0,325852	-3,002592	-0,983186	-20,639846	-3,187728	15,941038	-0,013756	-0,280496	0,138661	-20,022801	1,518395	2,838786	-0,013756	-0,280496	0,138661	-20,022801	1,518395	2,838786
11:07:08,80	0,536955	3,457982	-0,106010	0,231005	0,095979	0,000991	-0,016498	-0,280881	0,137857	1,980393	0,302133	2,819552	-0,328916	-3,005761	-0,985156	-20,693794	-3,210068	15,926540	-0,016498	-0,280881	0,137857	-20,068759	1,597195	2,819552	-0,016498	-0,280881	0,137857	-20,068759	1,597195	2,819552
11:07:08,85	0,536955	3,457982	-0,106010	0,231005	0,095979	0,000991	-0,012221	-0,279812	0,135887	1,878489	0,488981	2,805054	-0,328270	-3,004618	-0,985125	-20,666124	-3,193279	15,956127	-0,012221	-0,279812	0,135887	-20,086755	1,448307	2,805054	-0,012221	-0,279812	0,135887	-20,086755	1,448307	2,805054
11:07:08,90	0,536955	3,457982	-0,106010	0,231005	0,095979	0,000991	-0,013534	-0,279801	0,135918	1,906273	0,436249	2,834641	-0,327112	-3,006194	-0,986277	-20,661826	-3,237417	15,960182	-0,013534	-0,279801	0,135918	-20,058078	1,498682	2,834641	-0,013534	-0,279801	0,135918	-20,058078	1,498682	2,834641
11:07:08,95	0,536955	3,457982	-0,106010	0,231005	0,095979	0,000991	-0,012748	-0,281591	0,134766	1,963285	0,502920	2,838695	-0,327063	-3,000698	-0,983999	-20,648052	-3,198832	15,912262	-0,012748	-0,281591	0,134766	-20,141594	1,503641	2,838695	-0,012748	-0,281591	0,134766	-20,141594	1,503641	2,838695
11:07:09,00	0,536955	3,457982	-0,106010	0,231005	0,095979	0,000991	-0,017532	-0,278886	0,137044	1,862918	0,246777	2,790776	-0,327006	-3,002706	-0,983957	-20,623289	-3,198682	15,940770	-0,017532	-0,278886	0,137044	-20,029603	1,623058	2,790776	-0,017532	-0,278886	0,137044	-20,029603	1,623058	2,790776
11:07:09,05	0,536955	3,457982	-0,106010	0,231005	0,095979	0,000991	-0,015822	-0,279939	0,137086	1,930206	0,357077	2,819284	-0,327028	-3,003406	-0,985138	-20,632093	-3,208431	15,921779	-0,015822	-0,279939	0,137086	-20,045007	1,599109	2,819284	-0,015822	-0,279939	0,137086	-20,045007	1,599109	2,819284
11:07:09,10	0,536955	3,457982	-0,106010	0,231005	0,095979	0,000991	-0,015204	-0,280270	0,135904	1,934574	0,386440	2,800292	-0,325882	-3,007290	-0,985109	-20,655645	-3,203708	15,950847	-0,015204	-0,280270	0,135904	-20,066624	1,579993	2,800292	-0,015204	-0,280270	0,135904	-20,066624	1,579993	2,800292
11:07:09,15	0,536955	3,457982	-0,106010	0,231005	0,095979	0,000991	-0,012414	-0,283204	0,135934	2,079476	0,508801	2,829360	-0,325894	-3,003202	-0,981618	-20,636466	-3,262227	15,952101	-0,012414	-0,283204	0,135934	-20,152070	1,483281	2,829360	-0,012414	-0,283204	0,135934	-20,152070	1,483281	2,829360
11:07:09,20	0,536955	3,457982	-0,106010	0,231005	0,095979	0,000991	-0,015948	-0,281150	0,139424	1,931556	0,370896	2,830614	-0,327003	-3,005667	-0,981219	-20,625182	-3,224374	15,947552	-0,015948	-0,281150	0,139424	-20,138716	1,622804	2,830614	-0,015948	-0,281150	0,139424	-20,138716	1,622804	2,830614
11:07:09,25	0,536955	3,457982	-0,106010	0,231005	0,095979	0,000991	-0,013259	-0,281422	0,139824	1,984138	0,501576	2,826065	-0,326387	-3,004472	-0,984334	-20,608601	-3,214222	15,935351	-0,013259	-0,281422	0,139824	-20,107509	1,542388	2,826065	-0,013259	-0,281422	0,139824	-20,107509	1,542388	2,826065
11:07:09,30	0,536955	3,457982	-0,106010	0,231005	0,095979	0,000991	-0,014602	-0,281358	0,136708	1,997877	0,441023	2,813864	-0,325815	-3,007564	-0,982398	-20,628205	-3,219898	15,919297	-0,014602	-0,281358	0,136708	-20,088722	1,587262	2,813864	-0,014602	-0,281358	0,136708	-20,088722	1,587262	2,813864
11:07:09,35	0,536955	3,457982	-0,106010	0,231005	0,095979	0,000991	-0,012210	-0,283400	0,138645	2,089332	0,551235	2,797810	-0,329962	-3,006575	-0,985506	-20,629435	-3,217735	15,935235	-0,012210	-0,283400	0,138645	-20,157547	1,509750	2,797810	-0,012210	-0,283400	0,138645	-20,157547	1,509750	2,797810
11:07:09,40	0,536955	3,457982	-0,106010	0,231005	0,095979	0,000991	-0,010994	-0,279313	0,135537	1,878102	0,612361	2,813749	-0,327020	-3,004230	-0,985135	-20,624379	-3,227856	15,916109	-0,010994	-0,279313	0,135537	-20,048002	1,475358	2,813749	-0,010994	-0,279313	0,135537	-20,048002	1,475358	2,813749
11:07:09,45	0,536955	3,457982	-0,106010	0,231005	0,095979	0,000991	-0,014495	-0,280689	0,135907	1,943402	0,439745	2,794623	-0,330539	-3,004884	-0,984719	-20,621778	-3,208653	15,954500	-0,014495	-0,280689	0,135907	-20,090695	1,577575	2,794623	-0,014495	-0,280689	0,135907	-20,090695	1,577575	2,794623
11:07:09,50	0,536955	3,457982	-0,106010	0,231005	0,095979	0,000991	-0,012169	-0,277968	0,136324	1,819841	0,553320	2,833014	-0,327629	-3,005790	-0,985106	-20,637344	-3,215327	15,955051	-0,012169	-0,277968	0,136324	-20,000658	1,508602	2,833014	-0,012169	-0,277968	0,136324	-20,000658	1,508602	2,833014
11:07:09,55	0,536955	3,457982	-0,106010	0,231005	0,095979	0,000991	-0,012839	-0,280942	0,135936	1,960924	0,508333	2,833564	-0,327616	-3,004376	-0,986689	-20,630909	-3,209019	15,922446	-0,012839	-0,280942	0,135936	-20,093030	1,516216	2,833564	-0,012839	-0,280942	0,135936	-20,093030	1,516216	2,833564
11:07:09,60	0,536955	3,457982	-0,106010	0,231005	0,095979	0,000991	-0,014070	-0,280246	0,134354	1,933404	0,446749	2,800959	-0,327666	-3,007628	-0,985123	-20,668473	-3,195774	15,941193	-0,014070	-0,280246	0,134354	-20,065902	1,551251	2,800959	-0,014070	-0,280246	0,134354	-20,065902	1,551251	2,800959
11:07:09,65	0,536955	3,457982	-0,106010	0,231005	0,095979	0,000991	-0,011229	-0,281828	0,135919	2,008354	0,555323	2,819706	-0,327530	-3,007846	-0,983127	-20,601348	-3,208665	15,967937	-0,011229	-0,281828	0,135919	-20,115135	1,436814	2,819706	-0,011229	-0,281828	0,135919	-20,115135	1,436814	2,819706
11:07:09,70	0,536955	3,457982	-0,106010	0,231005	0,095979	0,000991	-0,011108	-0,282055	0,137915	2,042570	0,626187	2,846451	-0,327029	-3,006915	-0,987025	-20,619797	-3,243886	15,969595	-0,011108	-0,282055	0,137915	-20,098760	1,498187	2,846451	-0,011108	-0,282055	0,137915	-20,098760	1,498187	2,846451
11:07:09,75	0,536955	3,457982	-0,106010	0,231005	0,095979	0,000991	-0,012165	-0,282024	0,134018	2,001217	0,572862	2,848109	-0,330499	-3,002682	-0,986696	-20,606169	-3,186203	15,912990	-0,012165	-0,282024	0,134018	-20,137657	1,527827	2,848109	-0,012165	-0,282024	0,134018	-20,137657	1,527827	2,848109
11:07:09,80	0,536955	3,457982	-0,106010	0,231005	0,095979	0,000991	-0,014097	-0,276902	0,134346	1,791660	0,455390	2,791503	-0,324058	-3,007669	-0,983160	-20,634615	-3,205099	15,939969	-0,014097	-0,276902	0,134346	-19,945164	1,561970	2,791503	-0,014097	-0,276902	0,134346	-19,945164	1,561970	2,791503
11:07:09,85	0,536955	3,457982	-0,106010	0,231005	0,095979	0,000991	-0,012998	-0,284973	0,137883	2,180778	0,497322	2,818482	-0,326448	-3,001315	-0,986285	-20,611128	-3,250109	15,945562	-0,012998	-0,284973	0,137883	-20,189640	1,517675	2,818482	-0,012998	-0,284973	0,137883	-20,189640	1,517675	2,818482
11:07:09,90	0,536955	3,457982	-0,106010	0,231005	0,095979	0,000991	-0,017305	-0,279727	0,134758	1,880709	0,316203	2,824076	-0,328166	-3,005346	-0,985492	-20,618407	-3,196520	15,950821	-0,017305	-0,279727	0,134758	-20,077837	1,674656	2,824076	-0,017305	-0,279727	0,134758	-20,077837	1,674656	2,824076
11:07:09,95	0,536955	3,457982	-0,106010	0,231005	0,095979	0,000991	-0,012956	-0,280254	0,135551	1,950917	0,509277	2,829335	-0,330552	-3,004931	-0,986284	-20,621950	-3,221688	15,940492	-0,012956	-0,280254	0,135551	-20,049050	1,526295	2,829335	-0,012956	-0,280254	0,135551	-20,049050	1,526295	2,829335
11:07:10,00	0,536955	3,457982	-0,106010	0,231005	0,095979	0,000991	-0,012122	-0,277981	0,134759	1,809115	0,562133	2,819006	-0,328733	-3,005614	-0,988201	-20,602763	-3,197176	15,956995	-0,012122	-0,277981	0,134759	-20,012363	1,513725	2,819006	-0,012122	-0,277981	0,134759	-20,012363	1,513725	2,819006
11:07:10,05	0,536955	3,457982	-0,106010	0,231005	0,095979	0,000991	-0,012439	-0,279897	0,132842	1,939603	0,549999	2,835508	-0,325833	-3,005511	-0,986652	-20,613401	-3,236300	15,950580	-0,012439	-0,279897	0,132842	-20,032333	1,526492	2,835508	-0,012439	-0,279897	0,132842	-20,032333	1,526492	2,835508
11:07:10,10	0,536955	3,457982	-0,106010	0,231005	0,095979	0,000991	-0,013979	-0,282358	0,134391	2,028344	0,480276	2,829094	-0,329979	-3,006047	-0,985129	-20,632544	-3,233986	15,924902	-0,013979	-0,282358	0,134391	-20,136735	1,577647	2,829094	-0,013979	-0,282358	0,134391	-20,136735	1,577647	2,829094
11:07:10,15	0,536955	3,457982	-0,106010	0,231005	0,095979	0,000991	-0,011442	-0,279034	0,135914	1,847953	0,594477	2,803416	-0,323515	-3,004809	-0,985901	-20,632821	-3,240431	15,926470	-0,011442	-0,279034	0,135914	-20,056230	1,492674	2,803416	-0,011442	-0,279034	0,135914	-20,056230	1,492674	2,803416
11:07:10,20	0,536955	3,457982	-0,106010	0,231005	0,095979	0,000991	-0,015745	-0,284014	0,135141	2,101165	0,373684	2,804983	-0,326432	-3,003638	-0,987813	-20,616435	-3,214300	15,971577	-0,015745	-0,284014	0,135141	-20,193905	1,609697	2,804983	-0,015745	-0,284014	0,135141	-20,193905	1,609697	2,804983
11:07:10,25	0,536955	3,457982	-0,106010	0,231005	0,095979	0,000991	-0,015302	-0,280902	0,133230	1,970158	0,397884	2,850091	-0,329392	-3,004644	-0,988195	-20,626713	-3,204260	15,986111	-0,015302	-0,280902	0,133230	-20,080612	1,599063	2,850091	-0,015302	-0,280902	0,133230	-20,080612	1,599063	2,850091
11:07:10,30	0,536955	3,457982	-0,106010	0,231005	0,095979	0,000991	-0,012950	-0,278842	0,132848	1,866608	0,506247	2,864625	-0,326446	-3,005639	-0,986705	-20,642328	-3,204536	15,898506	-0,012950	-0,278842	0,132848	-20,022473	1,522824	2,864625	-0,012950	-0,278842	0,132848	-20,022473	1,522824	2,864625
11:07:10,35	0,536955	3,457982	-0,106010	0,231005	0,095979	0,000991	-0,013562	-0,281891	0,134337	2,017101	0,461022	2,777019	-0,327658	-3,005243	-0,983968	-20,651652	-3,225091	15,930043	-0,013562	-0,281891	0,134337	-20,111314	1,525666	2,777019	-0,013562	-0,281891	0,134337	-20,111314	1,525666	2,777019
11:07:10,40	0,536955	3,457982	-0,106010	0,231005	0,095979	0,000991	-0,013298	-0,280643	0,137075	1,929737	0,476948	2,808556	-0,328165	-3,003980	-0,986300	-20,617800	-3,193430	15,917693	-0,013298	-0,280643	0,137075	-20,100703	1,520874	2,808556	-0,013298	-0,280643	0,137075	-20,100703	1,520874	2,808556
11:07:10,45	0,536955	3,457982	-0,106010	0,231005	0,095979	0,000991	-0,014139	-0,279573	0,134742	1,918447	0,446731	2,796206	-0,326461	-3,004498	-0,989380	-20,620179	-3,246756	15,952017	-0,014139	-0,279573	0,134742	-20,028005	1,556632	2,796206	-0,014139	-0,279573	0,134742	-20,028005	1,556632	2,796206
11:07:10,50	0,536955	3,457982	-0,106010	0,231005	0,095979	0,000991	-0,014542	-0,281306	0,131662	1,961236	0,450351	2,830530	-0,327556	-3,005154	-0,987428	-20,594795	-3,225188	15,946127	-0,014542	-0,281306	0,131662	-20,121323	1,591928	2,830530	-0,014542	-0,281306	0,131662	-20,121323	1,591928	2,830530
11:07:10,55	0,536955	3,457982	-0,106010	0,231005	0,095979	0,000991	-0,013426	-0,280687	0,133614	1,960400	0,519577	2,824641	-0,329404	-3,004704	-0,986692	-20,643738	-3,201062	15,927322	-0,013426	-0,280687	0,133614	-20,073539	1,573556	2,824641	-0,013426	-0,280687	0,133614	-20,073539	1,573556	2,824641
11:07:10,60	0,536955	3,457982	-0,106010	0,231005	0,095979	0,000991	-0,012892	-0,278861	0,134350	1,861866	0,492899	2,805835	-0,324589	-3,006071	-0,986664	-20,593298	-3,222156	15,917050	-0,012892	-0,278861	0,134350	-20,028726	1,504955	2,805835	-0,012892	-0,278861	0,134350	-20,028726	1,504955	2,805835
11:07:10,65	0,536955	3,457982	-0,106010	0,231005	0,095979	0,000991	-0,014116	-0,283715	0,134379	2,121205	0,483480	2,795563	-0,325785	-3,001447	-0,985892	-20,589206	-3,220326	15,936456	-0,014116	-0,283715	0,134379	-20,150395	1,591620	2,795563	-0,014116	-0,283715	0,134379	-20,150395	1,591620	2,795563
11:07:10,70	0,536955	3,457982	-0,106010	0,231005	0,095979	0,000991	-0,017523	-0,280367	0,135151	1,950758	0,308993	2,814970	-0,331543	-3,003166	-0,987732	-20,595556	-3,219634	15,948526	-0,017523	-0,280367	0,135151	-20,058051	1,684510	2,814970	-0,017523	-0,280367	0,135151	-20,058051	1,684510	2,814970
11:07:10,75	0,536955	3,457982	-0,106010	0,231005	0,095979	0,000991	-0,013155	-0,276240	0,133310	1,733594	0,530276	2,827040	-0,325284	-3,009083	-0,987030	-20,641130	-3,232236	15,960480	-0,013155	-0,276240	0,133310	-19,951268	1,562916	2,827040	-0,013155	-0,276240	0,133310	-19,951268	1,562916	2,827040
11:07:10,80	0,536955	3,457982	-0,106010	0,231005	0,095979	0,000991	-0,011160	-0,284619	0,134013	2,135590	0,600817	2,838994	-0,327011	-3,002767	-0,985908	-20,617861	-3,214972	15,926834	-0,011160	-0,284619	0,134013	-20,207007	1,476898	2,838994	-0,011160	-0,284619	0,134013	-20,207007	1,476898	2,838994
