# Supplementary material for: Characterization of interfragmentary motion associated with common osteosynthesis devices for rat fracture healing studies
Source: PLoS One. 2017 Apr 28;12(4):e0176735. doi: 10.1371/journal.pone.0176735 (PMC5409164; doi:10.1371/journal.pone.0176735)
Supplement: S1 Dataset — (ZIP) [file pone.0176735.s001.zip › S1_Dataset/RatExFix/Specimen03/FIX-EX_03U.txt]

%Tester: Sukopp Matthias
%Projekt: 
%Zeit: 11.03.2015 13:17:57
%Dateipfad: D:\Messungen\Fixator\Measurements\Fixator_20150311.txt
%Kommentar: FIX-EX_03-U
%VI Version: D:\LVProjekte\Fixator\HauptVI\Fixator_v0.12.vi
%Virtueller Drehpunkt: 	0,0000	0,0000	0,0000
%Sensor zu Hexapod (Mitte): 	0,000000	0,000000	-26,500000
%Sensor zu Hexapod Trans (Mitte): 	-0,500000	-0,866025	0,000000	-0,866025	0,500000	0,000000	0,000000	0,000000	1,000000
%Hexapod zu Labor (Mitte): 	0,518919	3,437972	-0,140989
%Hexapod zu Labor Trans (Mitte): 	0,999858	0,001452	0,016804	-0,001204	0,999890	-0,014750	-0,016824	0,014728	0,999750
%Labor zu CR (Mitte): 	0,000000	0,000000	78,500000
%Labor zu CR Trans (Mitte): 	1,000000	0,000000	0,000000	0,000000	1,000000	0,000000	0,000000	0,000000	1,000000
%Zentrum Sensormasse: 	0,000000	0,000000	2,000000
%Sensormasse: 	200,000000E-3
--------------------------------------------------
Time	X	Y	Z	U	V	W	Exp_ Fx	Exp_ Fy	Exp_ Fz	Exp_ Mx	Exp_ My	Exp_ Mz	Sen_ Fx	Sen_ Fy	Sen_ Fz	Sen_ Mx	Sen_ My	Sen_ Mz	Hex_ Fx	Hex_ Fy	Hex_ Fz	Hex_ Mx	Hex_ My	Hex_ Mz	Lab_ Fx	Lab_ Fy	Lab_ Fz	Lab_ Mx	Lab_ My	Lab_ Mz	Laser
13:17:57,32	0,518919	3,437972	-0,140989	0,843991	0,963988	-0,069018	0,011799	-0,017391	-0,048055	0,210093	-0,699110	-0,056713	-0,587606	-2,923023	-1,205705	-16,613852	8,497011	12,727525	0,011799	-0,017391	-0,048055	-1,155113	-1,625362	-0,056713	0,011799	-0,017391	-0,048055	-1,155113	-1,625362	-0,056713
13:17:57,37	0,518919	3,437972	-0,140989	0,843991	0,963988	-0,069018	0,011799	-0,017391	-0,048055	0,210093	-0,699110	-0,056713	-0,590494	-2,926244	-1,204511	-16,594362	8,490986	12,739963	0,011799	-0,017391	-0,048055	-1,155113	-1,625362	-0,056713	0,011799	-0,017391	-0,048055	-1,155113	-1,625362	-0,056713
13:17:57,42	0,518919	3,437972	-0,140989	0,843991	0,963988	-0,069018	0,016033	-0,016500	-0,046860	0,168291	-0,459069	-0,044275	-0,588744	-2,919823	-1,203783	-16,593389	8,498880	12,707102	0,016033	-0,016500	-0,046860	-1,126974	-1,717661	-0,044275	0,016033	-0,016500	-0,046860	-1,126974	-1,717661	-0,044275
13:17:57,47	0,518919	3,437972	-0,140989	0,843991	0,963988	-0,069018	0,009597	-0,014806	-0,046133	0,087515	-0,796824	-0,077135	-0,591715	-2,922185	-1,204947	-16,609817	8,502476	12,712076	0,009597	-0,014806	-0,046133	-1,074754	-1,550223	-0,077135	0,009597	-0,014806	-0,046133	-1,074754	-1,550223	-0,077135
13:17:57,52	0,518919	3,437972	-0,140989	0,843991	0,963988	-0,069018	0,013128	-0,013414	-0,047297	0,010035	-0,629267	-0,072162	-0,588781	-2,921762	-1,204950	-16,613631	8,498968	12,707729	0,013128	-0,013414	-0,047297	-1,042968	-1,659805	-0,072162	0,013128	-0,013414	-0,047297	-1,042968	-1,659805	-0,072162
13:17:57,57	0,518919	3,437972	-0,140989	0,843991	0,963988	-0,069018	0,011295	-0,015743	-0,047300	0,126189	-0,726140	-0,076509	-0,589388	-2,920155	-1,207282	-16,606319	8,482003	12,713508	0,011295	-0,015743	-0,047300	-1,109628	-1,612775	-0,076509	0,011295	-0,015743	-0,047300	-1,109628	-1,612775	-0,076509
13:17:57,62	0,518919	3,437972	-0,140989	0,843991	0,963988	-0,069018	0,010206	-0,014414	-0,049632	0,046061	-0,767927	-0,070729	-0,591111	-2,923180	-1,204928	-16,603071	8,499912	12,726405	0,010206	-0,014414	-0,049632	-1,085453	-1,569114	-0,070729	0,010206	-0,014414	-0,049632	-1,085453	-1,569114	-0,070729
13:17:57,67	0,518919	3,437972	-0,140989	0,843991	0,963988	-0,069018	0,013688	-0,014434	-0,047278	0,064239	-0,593024	-0,057833	-0,588217	-2,925998	-1,204939	-16,638706	8,506313	12,712529	0,013688	-0,014434	-0,047278	-1,068852	-1,667519	-0,057833	0,013688	-0,014434	-0,047278	-1,068852	-1,667519	-0,057833
13:17:57,72	0,518919	3,437972	-0,140989	0,843991	0,963988	-0,069018	0,014682	-0,018349	-0,047288	0,255553	-0,575397	-0,071709	-0,586966	-2,920946	-1,206075	-16,570225	8,461806	12,736283	0,014682	-0,018349	-0,047288	-1,184877	-1,727922	-0,071709	0,014682	-0,018349	-0,047288	-1,184877	-1,727922	-0,071709
13:17:57,77	0,518919	3,437972	-0,140989	0,843991	0,963988	-0,069018	0,009681	-0,016907	-0,048425	0,176263	-0,753893	-0,047955	-0,589376	-2,923952	-1,205708	-16,623799	8,514722	12,727752	0,009681	-0,016907	-0,048425	-1,150968	-1,513834	-0,047955	0,009681	-0,016907	-0,048425	-1,150968	-1,513834	-0,047955
13:17:57,82	0,518919	3,437972	-0,140989	0,843991	0,963988	-0,069018	0,013489	-0,016323	-0,048058	0,164897	-0,628731	-0,056485	-0,590031	-2,922322	-1,208051	-16,639061	8,497766	12,733765	0,013489	-0,016323	-0,048058	-1,116432	-1,687601	-0,056485	0,013489	-0,016323	-0,048058	-1,116432	-1,687601	-0,056485
13:17:57,87	0,518919	3,437972	-0,140989	0,843991	0,963988	-0,069018	0,012405	-0,014941	-0,050401	0,070720	-0,689822	-0,050472	-0,586426	-2,924334	-1,204931	-16,619813	8,498294	12,717475	0,012405	-0,014941	-0,050401	-1,102125	-1,663622	-0,050472	0,012405	-0,014941	-0,050401	-1,102125	-1,663622	-0,050472
13:17:57,92	0,518919	3,437972	-0,140989	0,843991	0,963988	-0,069018	0,012345	-0,019069	-0,047281	0,295449	-0,676520	-0,066763	-0,591647	-2,921542	-1,201840	-16,589779	8,518713	12,700915	0,012345	-0,019069	-0,047281	-1,201432	-1,645636	-0,066763	0,012345	-0,019069	-0,047281	-1,201432	-1,645636	-0,066763
13:17:57,97	0,518919	3,437972	-0,140989	0,843991	0,963988	-0,069018	0,012538	-0,013151	-0,044189	0,020441	-0,650704	-0,083322	-0,589337	-2,923004	-1,202221	-16,602038	8,485529	12,705238	0,012538	-0,013151	-0,044189	-1,011919	-1,634939	-0,083322	0,012538	-0,013151	-0,044189	-1,011919	-1,634939	-0,083322
13:17:58,02	0,518919	3,437972	-0,140989	0,843991	0,963988	-0,069018	0,012649	-0,015883	-0,044570	0,127641	-0,638976	-0,078999	-0,587095	-2,920875	-1,205715	-16,632261	8,465082	12,736794	0,012649	-0,015883	-0,044570	-1,119187	-1,631894	-0,078999	0,012649	-0,015883	-0,044570	-1,119187	-1,631894	-0,078999
13:17:58,07	0,518919	3,437972	-0,140989	0,843991	0,963988	-0,069018	0,009684	-0,016760	-0,048065	0,140415	-0,809087	-0,047443	-0,588113	-2,922742	-1,203366	-16,584138	8,509406	12,721302	0,009684	-0,016760	-0,048065	-1,175241	-1,569283	-0,047443	0,009684	-0,016760	-0,048065	-1,175241	-1,569283	-0,047443
13:17:58,12	0,518919	3,437972	-0,140989	0,843991	0,963988	-0,069018	0,011810	-0,016812	-0,045716	0,205583	-0,679036	-0,062936	-0,587574	-2,925231	-1,202185	-16,606713	8,487517	12,739218	0,011810	-0,016812	-0,045716	-1,114180	-1,606101	-0,062936	0,011810	-0,016812	-0,045716	-1,114180	-1,606101	-0,062936
13:17:58,17	0,518919	3,437972	-0,140989	0,843991	0,963988	-0,069018	0,013696	-0,018523	-0,044535	0,264296	-0,589575	-0,045019	-0,588206	-2,921495	-1,205695	-16,606823	8,480135	12,746409	0,013696	-0,018523	-0,044535	-1,189758	-1,664682	-0,045019	0,013696	-0,018523	-0,044535	-1,189758	-1,664682	-0,045019
13:17:58,22	0,518919	3,437972	-0,140989	0,843991	0,963988	-0,069018	0,010777	-0,016108	-0,048045	0,132245	-0,737764	-0,037828	-0,589399	-2,921370	-1,206115	-16,623271	8,501577	12,718262	0,010777	-0,016108	-0,048045	-1,132196	-1,583735	-0,037828	0,010777	-0,016108	-0,048045	-1,132196	-1,583735	-0,037828
13:17:58,27	0,518919	3,437972	-0,140989	0,843991	0,963988	-0,069018	0,011264	-0,015012	-0,048465	0,085627	-0,737392	-0,065975	-0,592270	-2,922445	-1,206890	-16,594085	8,508303	12,703458	0,011264	-0,015012	-0,048465	-1,092821	-1,621613	-0,065975	0,011264	-0,015012	-0,048465	-1,092821	-1,621613	-0,065975
13:17:58,32	0,518919	3,437972	-0,140989	0,843991	0,963988	-0,069018	0,013631	-0,013063	-0,049239	0,004707	-0,592395	-0,080780	-0,589938	-2,921336	-1,202602	-16,600154	8,484854	12,724953	0,013631	-0,013063	-0,049239	-1,020762	-1,662426	-0,080780	0,013631	-0,013063	-0,049239	-1,020762	-1,662426	-0,080780
13:17:58,37	0,518919	3,437972	-0,140989	0,843991	0,963988	-0,069018	0,011504	-0,014528	-0,044951	0,057512	-0,696513	-0,059284	-0,590014	-2,922359	-1,206119	-16,639114	8,504282	12,718261	0,011504	-0,014528	-0,044951	-1,082908	-1,599600	-0,059284	0,011504	-0,014528	-0,044951	-1,082908	-1,599600	-0,059284
13:17:58,42	0,518919	3,437972	-0,140989	0,843991	0,963988	-0,069018	0,012428	-0,014974	-0,048469	0,078054	-0,691918	-0,065977	-0,589387	-2,920925	-1,206094	-16,604121	8,472386	12,736566	0,012428	-0,014974	-0,048469	-1,097386	-1,667542	-0,065977	0,012428	-0,014974	-0,048469	-1,097386	-1,667542	-0,065977
13:17:58,47	0,518919	3,437972	-0,140989	0,843991	0,963988	-0,069018	0,010873	-0,014800	-0,048444	0,058902	-0,726523	-0,047671	-0,588722	-2,924827	-1,204914	-16,576322	8,450490	12,715016	0,010873	-0,014800	-0,048444	-1,102911	-1,580082	-0,047671	0,010873	-0,014800	-0,048444	-1,102911	-1,580082	-0,047671
13:17:58,53	0,518919	3,437972	-0,140989	0,843991	0,963988	-0,069018	0,013920	-0,017326	-0,047263	0,185208	-0,533088	-0,069221	-0,588149	-2,922846	-1,204923	-16,590225	8,486671	12,721562	0,013920	-0,017326	-0,047263	-1,174921	-1,625789	-0,069221	0,013920	-0,017326	-0,047263	-1,174921	-1,625789	-0,069221
13:17:58,58	0,518919	3,437972	-0,140989	0,843991	0,963988	-0,069018	0,011917	-0,016833	-0,047273	0,183921	-0,667337	-0,062676	-0,588172	-2,924075	-1,204158	-16,612863	8,502971	12,711974	0,011917	-0,016833	-0,047273	-1,137458	-1,602860	-0,062676	0,011917	-0,016833	-0,047273	-1,137458	-1,602860	-0,062676
13:17:58,63	0,518919	3,437972	-0,140989	0,843991	0,963988	-0,069018	0,012993	-0,017427	-0,046508	0,217605	-0,639145	-0,072263	-0,588713	-2,920221	-1,206860	-16,549669	8,433960	12,720927	0,012993	-0,017427	-0,046508	-1,150402	-1,659126	-0,072263	0,012993	-0,017427	-0,046508	-1,150402	-1,659126	-0,072263
13:17:58,68	0,518919	3,437972	-0,140989	0,843991	0,963988	-0,069018	0,009927	-0,015031	-0,049210	0,064880	-0,709373	-0,063310	-0,536248	-2,944312	-1,192025	-17,395901	6,051697	13,071308	0,009927	-0,015031	-0,049210	-1,115093	-1,488629	-0,063310	0,009927	-0,015031	-0,049210	-1,115093	-1,488629	-0,063310
13:17:58,73	0,518919	3,437972	-0,140989	0,843991	0,963988	-0,069018	0,004557	-0,072513	-0,034375	0,567684	-0,530324	0,287071	-0,572947	-2,905033	-1,167914	-15,543734	8,441165	12,779311	0,004557	-0,072513	-0,034375	-5,124559	-0,888059	0,287071	0,004557	-0,072513	-0,034375	-5,124559	-0,888059	0,287071
13:17:58,78	0,518919	3,437972	-0,140989	0,843991	0,963988	-0,069018	-0,011110	-0,021091	-0,010264	0,889185	-0,935721	-0,004926	-0,586009	-2,890167	-1,193725	-14,641162	9,078512	12,651059	-0,011110	-0,021091	-0,010264	-0,766464	-0,063593	-0,004926	-0,011110	-0,021091	-0,010264	-0,766464	-0,063593	-0,004926
13:17:58,83	0,519101	3,437912	-0,140984	0,893970	0,963991	-0,068992	-0,017453	-0,002346	-0,036074	0,917681	-0,802594	-0,133178	-0,592929	-2,918497	-1,205752	-15,792764	9,296115	12,720237	-0,017453	-0,002346	-0,036074	0,733526	0,567479	-0,133178	-0,017453	-0,002346	-0,036074	0,733526	0,567479	-0,133178
13:17:58,88	0,519101	3,437912	-0,140984	0,893970	0,963991	-0,068992	0,010542	-0,010518	-0,048101	0,955289	-0,452968	-0,064001	-0,596511	-2,916540	-1,201907	-15,828975	9,324921	12,704328	0,010542	-0,010518	-0,048101	0,129610	-1,280507	-0,064001	0,010542	-0,010518	-0,048101	0,129610	-1,280507	-0,064001
13:17:58,93	0,519101	3,437912	-0,140984	0,893970	0,963991	-0,068992	0,010638	-0,006438	-0,044257	0,749965	-0,493740	-0,079909	-0,592341	-2,916657	-1,201900	-15,812688	9,335603	12,695512	0,010638	-0,006438	-0,044257	0,244573	-1,328813	-0,079909	0,010638	-0,006438	-0,044257	0,244573	-1,328813	-0,079909
13:17:58,98	0,519101	3,437912	-0,140984	0,893970	0,963991	-0,068992	0,008654	-0,010107	-0,044250	0,958149	-0,588152	-0,088726	-0,596576	-2,920150	-1,201913	-15,856504	9,286201	12,693137	0,008654	-0,010107	-0,044250	0,164737	-1,267470	-0,088726	0,008654	-0,010107	-0,044250	0,164737	-1,267470	-0,088726
13:17:59,03	0,519101	3,437912	-0,140984	0,893970	0,963991	-0,068992	0,013796	-0,008187	-0,044262	0,793595	-0,333997	-0,091100	-0,591849	-2,915570	-1,205803	-15,841883	9,319838	12,697928	0,013796	-0,008187	-0,044262	0,150937	-1,416985	-0,091100	0,013796	-0,008187	-0,044262	0,150937	-1,416985	-0,091100
13:17:59,08	0,519101	3,437912	-0,140984	0,893970	0,963991	-0,068992	0,007466	-0,009990	-0,048152	0,923789	-0,667296	-0,086310	-0,591853	-2,919154	-1,204232	-15,846667	9,294144	12,700511	0,007466	-0,009990	-0,048152	0,139601	-1,253406	-0,086310	0,007466	-0,009990	-0,048152	0,139601	-1,253406	-0,086310
13:17:59,13	0,519101	3,437912	-0,140984	0,893970	0,963991	-0,068992	0,010573	-0,011779	-0,046582	0,992193	-0,497062	-0,083726	-0,589449	-2,920459	-1,203864	-16,033296	9,119062	12,774341	0,010573	-0,011779	-0,046582	0,067539	-1,327020	-0,083726	0,010573	-0,011779	-0,046582	0,067539	-1,327020	-0,083726
13:17:59,18	0,519101	3,437912	-0,140984	0,893970	0,963991	-0,068992	0,010501	-0,014513	-0,046214	0,889434	-0,574887	-0,009897	-0,539727	-2,960477	-1,201162	-17,985712	6,954477	13,089469	0,010501	-0,014513	-0,046214	-0,249858	-1,399197	-0,009897	0,010501	-0,014513	-0,046214	-0,249858	-1,399197	-0,009897
13:17:59,23	0,519101	3,437912	-0,140984	0,893970	0,963991	-0,068992	0,020296	-0,077583	-0,043512	1,318270	-0,674084	0,305231	-0,575002	-2,903080	-1,156405	-15,067198	9,018143	12,819743	0,020296	-0,077583	-0,043512	-4,772001	-2,267320	0,305231	0,020296	-0,077583	-0,043512	-4,772001	-2,267320	0,305231
13:17:59,28	0,519101	3,437912	-0,140984	0,893970	0,963991	-0,068992	-0,011774	-0,018335	0,001245	1,483832	-0,846037	0,035506	-0,600193	-2,913486	-1,199000	-15,389404	10,237051	12,712540	-0,011774	-0,018335	0,001245	0,044507	0,078201	0,035506	-0,011774	-0,018335	0,001245	0,044507	0,078201	0,035506
13:17:59,33	0,519066	3,437878	-0,140977	0,943989	0,963988	-0,068981	0,009834	-0,001723	-0,041350	1,514468	-0,610939	-0,071697	-0,600528	-2,937366	-1,214883	-16,406485	10,256493	12,753906	0,009834	-0,001723	-0,041350	1,379248	-1,382890	-0,071697	0,009834	-0,001723	-0,041350	1,379248	-1,382890	-0,071697
13:17:59,38	0,519066	3,437878	-0,140977	0,943989	0,963988	-0,068981	0,030682	-0,013372	-0,057232	1,628534	-0,417384	-0,030331	-0,599888	-2,935578	-1,215262	-16,381468	10,269954	12,759532	0,030682	-0,013372	-0,057232	0,578836	-2,825900	-0,030331	0,030682	-0,013372	-0,057232	0,578836	-2,825900	-0,030331
13:17:59,43	0,519066	3,437878	-0,140977	0,943989	0,963988	-0,068981	0,028814	-0,013032	-0,057612	1,635030	-0,499575	-0,024705	-0,596906	-2,936758	-1,213678	-16,358396	10,240650	12,772268	0,028814	-0,013032	-0,057612	0,612008	-2,761468	-0,024705	0,028814	-0,013032	-0,057612	0,612008	-2,761468	-0,024705
13:17:59,48	0,519066	3,437878	-0,140977	0,943989	0,963988	-0,068981	0,028344	-0,016205	-0,056027	1,786175	-0,489371	-0,011969	-0,601035	-2,938598	-1,210980	-16,377831	10,252806	12,750848	0,028344	-0,016205	-0,056027	0,514085	-2,714386	-0,011969	0,028344	-0,016205	-0,056027	0,514085	-2,714386	-0,011969
13:17:59,53	0,519066	3,437878	-0,140977	0,943989	0,963988	-0,068981	0,032002	-0,013549	-0,053329	1,648878	-0,322074	-0,033389	-0,597554	-2,935677	-1,214096	-16,387489	10,249696	12,758624	0,032002	-0,013549	-0,053329	0,585276	-2,834227	-0,033389	0,032002	-0,013549	-0,053329	0,585276	-2,834227	-0,033389
13:17:59,58	0,519066	3,437878	-0,140977	0,943989	0,963988	-0,068981	0,027733	-0,015103	-0,056446	1,722145	-0,550890	-0,025613	-0,599224	-2,934891	-1,211751	-16,344014	10,247889	12,756521	0,027733	-0,015103	-0,056446	0,536582	-2,727898	-0,025613	0,027733	-0,015103	-0,056446	0,536582	-2,727898	-0,025613
13:17:59,63	0,519066	3,437878	-0,140977	0,943989	0,963988	-0,068981	0,027887	-0,013263	-0,054101	1,646678	-0,504322	-0,027717	-0,596880	-2,933674	-1,210602	-16,343970	10,227522	12,736374	0,027887	-0,013263	-0,054101	0,605494	-2,693428	-0,027717	0,027887	-0,013263	-0,054101	0,605494	-2,693428	-0,027717
13:17:59,68	0,519066	3,437878	-0,140977	0,943989	0,963988	-0,068981	0,025660	-0,014685	-0,052952	1,702983	-0,609867	-0,047864	-0,598617	-2,937872	-1,210961	-16,346277	10,251923	12,755855	0,025660	-0,014685	-0,052952	0,550207	-2,624210	-0,047864	0,025660	-0,014685	-0,052952	0,550207	-2,624210	-0,047864
13:17:59,73	0,519066	3,437878	-0,140977	0,943989	0,963988	-0,068981	0,030165	-0,015280	-0,053311	1,753914	-0,389840	-0,028382	-0,599951	-2,936081	-1,212925	-16,394661	10,211693	12,770829	0,030165	-0,015280	-0,053311	0,554410	-2,757773	-0,028382	0,030165	-0,015280	-0,053311	0,554410	-2,757773	-0,028382
13:17:59,78	0,519066	3,437878	-0,140977	0,943989	0,963988	-0,068981	0,029281	-0,013229	-0,055275	1,588235	-0,457593	-0,013408	-0,602727	-2,936820	-1,210972	-16,347161	10,280086	12,756219	0,029281	-0,013229	-0,055275	0,549728	-2,756136	-0,013408	0,029281	-0,013229	-0,055275	0,549728	-2,756136	-0,013408
13:17:59,83	0,519066	3,437878	-0,140977	0,943989	0,963988	-0,068981	0,031308	-0,011194	-0,053321	1,565383	-0,345224	-0,028019	-0,596933	-2,936074	-1,213306	-16,372251	10,243855	12,762693	0,031308	-0,011194	-0,053321	0,686641	-2,802923	-0,028019	0,031308	-0,011194	-0,053321	0,686641	-2,802923	-0,028019
13:17:59,88	0,519066	3,437878	-0,140977	0,943989	0,963988	-0,068981	0,027765	-0,015839	-0,055655	1,763019	-0,533074	-0,021544	-0,599876	-2,933305	-1,215268	-16,353761	10,221149	12,748337	0,027765	-0,015839	-0,055655	0,519618	-2,712646	-0,021544	0,027765	-0,015839	-0,055655	0,519618	-2,712646	-0,021544
13:17:59,93	0,519066	3,437878	-0,140977	0,943989	0,963988	-0,068981	0,026839	-0,011906	-0,057617	1,548073	-0,553884	-0,035901	-0,596393	-2,940016	-1,212926	-16,395601	10,205747	12,741609	0,026839	-0,011906	-0,057617	0,613429	-2,660729	-0,035901	0,026839	-0,011906	-0,057617	0,613429	-2,660729	-0,035901
13:17:59,98	0,519066	3,437878	-0,140977	0,943989	0,963988	-0,068981	0,030909	-0,018278	-0,055275	1,845136	-0,370767	-0,042628	-0,601103	-2,940791	-1,213323	-16,399014	10,213934	12,736374	0,030909	-0,018278	-0,055275	0,410324	-2,797123	-0,042628	0,030909	-0,018278	-0,055275	0,410324	-2,797123	-0,042628
13:18:00,03	0,519066	3,437878	-0,140977	0,943989	0,963988	-0,068981	0,033936	-0,014587	-0,055673	1,658586	-0,220437	-0,047863	-0,597589	-2,932680	-1,212946	-16,384838	10,210629	12,752240	0,033936	-0,014587	-0,055673	0,513520	-2,884376	-0,047863	0,033936	-0,014587	-0,055673	0,513520	-2,884376	-0,047863
13:18:00,08	0,519066	3,437878	-0,140977	0,943989	0,963988	-0,068981	0,025154	-0,013574	-0,055296	1,610163	-0,663145	-0,031998	-0,602160	-2,934603	-1,210572	-16,342683	10,261151	12,779975	0,025154	-0,013574	-0,055296	0,544576	-2,637737	-0,031998	0,025154	-0,013574	-0,055296	0,544576	-2,637737	-0,031998
13:18:00,13	0,519066	3,437878	-0,140977	0,943989	0,963988	-0,068981	0,029105	-0,010577	-0,052922	1,519132	-0,446464	-0,004262	-0,599244	-2,935773	-1,211001	-16,353413	10,225204	12,721384	0,029105	-0,010577	-0,052922	0,688837	-2,731184	-0,004262	0,029105	-0,010577	-0,052922	0,688837	-2,731184	-0,004262
13:18:00,18	0,519066	3,437878	-0,140977	0,943989	0,963988	-0,068981	0,028660	-0,013687	-0,053350	1,644363	-0,460888	-0,062854	-0,601086	-2,936061	-1,213707	-16,377563	10,220167	12,756672	0,028660	-0,013687	-0,053350	0,569922	-2,710727	-0,062854	0,028660	-0,013687	-0,053350	0,569922	-2,710727	-0,062854
13:18:00,23	0,519066	3,437878	-0,140977	0,943989	0,963988	-0,068981	0,029830	-0,012236	-0,056057	1,552481	-0,418444	-0,027565	-0,598689	-2,939531	-1,209821	-16,376137	10,213100	12,729741	0,029830	-0,012236	-0,056057	0,591934	-2,760128	-0,027565	0,029830	-0,012236	-0,056057	0,591934	-2,760128	-0,027565
13:18:00,28	0,519066	3,437878	-0,140977	0,943989	0,963988	-0,068981	0,031637	-0,016047	-0,052171	1,745237	-0,319712	-0,054497	-0,600430	-2,937865	-1,212137	-16,351641	10,211162	12,750162	0,031637	-0,016047	-0,052171	0,485538	-2,803246	-0,054497	0,031637	-0,016047	-0,052171	0,485538	-2,803246	-0,054497
13:18:00,33	0,519066	3,437878	-0,140977	0,943989	0,963988	-0,068981	0,031065	-0,013706	-0,054486	1,634094	-0,327315	-0,034075	-0,602238	-2,935757	-1,212305	-16,375098	10,232453	12,729385	0,031065	-0,013706	-0,054486	0,558134	-2,765883	-0,034075	0,031065	-0,013706	-0,054486	0,558134	-2,765883	-0,034075
13:18:00,38	0,519066	3,437878	-0,140977	0,943989	0,963988	-0,068981	0,030143	-0,011086	-0,054654	1,504551	-0,406174	-0,054853	-0,601011	-2,935365	-1,210999	-16,357296	10,242853	12,731433	0,030143	-0,011086	-0,054654	0,634281	-2,772433	-0,054853	0,030143	-0,011086	-0,054654	0,634281	-2,772433	-0,054853
13:18:00,43	0,519066	3,437878	-0,140977	0,943989	0,963988	-0,068981	0,029191	-0,011953	-0,053349	1,567525	-0,445483	-0,052804	-0,598160	-2,931181	-1,210238	-16,377775	10,206751	12,740828	0,029191	-0,011953	-0,053349	0,629223	-2,736977	-0,052804	0,029191	-0,011953	-0,053349	0,629223	-2,736977	-0,052804
13:18:00,48	0,519066	3,437878	-0,140977	0,943989	0,963988	-0,068981	0,024141	-0,012330	-0,052588	1,545635	-0,707745	-0,043409	-0,599341	-2,932970	-1,213719	-16,380552	10,221800	12,757523	0,024141	-0,012330	-0,052588	0,577723	-2,602847	-0,043409	0,024141	-0,012330	-0,052588	0,577723	-2,602847	-0,043409
13:18:00,53	0,519066	3,437878	-0,140977	0,943989	0,963988	-0,068981	0,026282	-0,012202	-0,056069	1,550599	-0,606381	-0,026715	-0,597565	-2,937451	-1,213329	-16,383802	10,197881	12,731969	0,026282	-0,012202	-0,056069	0,592770	-2,669493	-0,026715	0,026282	-0,012202	-0,056069	0,592770	-2,669493	-0,026715
13:18:00,58	0,519066	3,437878	-0,140977	0,943989	0,963988	-0,068981	0,029274	-0,015980	-0,055679	1,724747	-0,441614	-0,052268	-0,602300	-2,938036	-1,213324	-16,403564	10,228826	12,756481	0,029274	-0,015980	-0,055679	0,470299	-2,739656	-0,052268	0,029274	-0,015980	-0,055679	0,470299	-2,739656	-0,052268
13:18:00,63	0,519066	3,437878	-0,140977	0,943989	0,963988	-0,068981	0,032148	-0,012172	-0,055673	1,543632	-0,324781	-0,027756	-0,599896	-2,933861	-1,212525	-16,373424	10,244027	12,786278	0,032148	-0,012172	-0,055673	0,588138	-2,848389	-0,027756	0,032148	-0,012172	-0,055673	0,588138	-2,848389	-0,027756
13:18:00,68	0,519066	3,437878	-0,140977	0,943989	0,963988	-0,068981	0,027331	-0,012167	-0,054874	1,571608	-0,556762	0,002040	-0,598107	-2,938402	-1,211355	-16,371214	10,216886	12,760083	0,027331	-0,012167	-0,054874	0,616503	-2,702238	0,002040	0,027331	-0,012167	-0,054874	0,616503	-2,702238	0,002040
13:18:00,73	0,519066	3,437878	-0,140977	0,943989	0,963988	-0,068981	0,030369	-0,015987	-0,053705	1,747830	-0,383306	-0,024154	-0,596379	-2,933339	-1,212540	-16,370880	10,208646	12,761587	0,030369	-0,015987	-0,053705	0,492883	-2,767259	-0,024154	0,030369	-0,015987	-0,053705	0,492883	-2,767259	-0,024154
13:18:00,78	0,519066	3,437878	-0,140977	0,943989	0,963988	-0,068981	0,025120	-0,014951	-0,054889	1,687034	-0,651826	-0,022651	-0,600492	-2,934533	-1,213315	-16,364828	10,201236	12,760871	0,025120	-0,014951	-0,054889	0,513345	-2,623761	-0,022651	0,025120	-0,014951	-0,054889	0,513345	-2,623761	-0,022651
13:18:00,83	0,519066	3,437878	-0,140977	0,943989	0,963988	-0,068981	0,028211	-0,011987	-0,055665	1,529490	-0,482174	-0,023366	-0,596968	-2,935827	-1,212162	-16,376354	10,195184	12,736285	0,028211	-0,011987	-0,055665	0,588512	-2,696712	-0,023366	0,028211	-0,011987	-0,055665	0,588512	-2,696712	-0,023366
13:18:00,88	0,519066	3,437878	-0,140977	0,943989	0,963988	-0,068981	0,027569	-0,015686	-0,054512	1,710823	-0,522473	-0,047952	-0,599293	-2,933774	-1,211793	-16,366977	10,218590	12,722081	0,027569	-0,015686	-0,054512	0,479489	-2,686676	-0,047952	0,027569	-0,015686	-0,054512	0,479489	-2,686676	-0,047952
13:18:00,93	0,519066	3,437878	-0,140977	0,943989	0,963988	-0,068981	0,026954	-0,012646	-0,054142	1,577697	-0,558059	-0,062156	-0,598155	-2,936477	-1,211769	-16,385004	10,203777	12,745799	0,026954	-0,012646	-0,054142	0,585011	-2,673949	-0,062156	0,026954	-0,012646	-0,054142	0,585011	-2,673949	-0,062156
13:18:00,98	0,519066	3,437878	-0,140977	0,943989	0,963988	-0,068981	0,028726	-0,014982	-0,054119	1,677357	-0,474132	-0,038438	-0,601001	-2,935556	-1,209817	-16,346692	10,223454	12,744493	0,028726	-0,014982	-0,054119	0,501249	-2,729106	-0,038438	0,028726	-0,014982	-0,054119	0,501249	-2,729106	-0,038438
13:18:01,03	0,519066	3,437878	-0,140977	0,943989	0,963988	-0,068981	0,029351	-0,012057	-0,052167	1,561465	-0,418284	-0,039745	-0,600521	-2,936352	-1,212555	-16,395871	10,227294	12,746752	0,029351	-0,012057	-0,052167	0,614954	-2,722332	-0,039745	0,029351	-0,012057	-0,052167	0,614954	-2,722332	-0,039745
13:18:01,08	0,519066	3,437878	-0,140977	0,943989	0,963988	-0,068981	0,029801	-0,012871	-0,054905	1,582490	-0,439405	-0,037486	-0,596988	-2,936630	-1,212154	-16,379928	10,175786	12,745263	0,029801	-0,012871	-0,054905	0,572139	-2,778761	-0,037486	0,029801	-0,012871	-0,054905	0,572139	-2,778761	-0,037486
13:18:01,13	0,519066	3,437878	-0,140977	0,943989	0,963988	-0,068981	0,028275	-0,016070	-0,054503	1,712211	-0,479192	-0,038974	-0,598161	-2,936364	-1,212949	-16,390235	10,213448	12,732361	0,028275	-0,016070	-0,054503	0,450725	-2,698764	-0,038974	0,028275	-0,016070	-0,054503	0,450725	-2,698764	-0,038974
13:18:01,18	0,519066	3,437878	-0,140977	0,943989	0,963988	-0,068981	0,028631	-0,014921	-0,055298	1,679921	-0,488422	-0,051877	-0,595825	-2,933859	-1,211021	-16,389955	10,189802	12,721512	0,028631	-0,014921	-0,055298	0,508638	-2,735963	-0,051877	0,028631	-0,014921	-0,055298	0,508638	-2,735963	-0,051877
13:18:01,23	0,519066	3,437878	-0,140977	0,943989	0,963988	-0,068981	0,025294	-0,015691	-0,053370	1,699635	-0,649903	-0,062725	-0,599851	-2,932854	-1,212141	-16,340179	10,208257	12,765333	0,025294	-0,015691	-0,053370	0,467889	-2,635454	-0,062725	0,025294	-0,015691	-0,053370	0,467889	-2,635454	-0,062725
13:18:01,28	0,519066	3,437878	-0,140977	0,943989	0,963988	-0,068981	0,026436	-0,011703	-0,054490	1,533110	-0,556640	-0,018904	-0,599280	-2,934537	-1,209838	-16,364691	10,215455	12,730347	0,026436	-0,011703	-0,054490	0,614451	-2,631838	-0,018904	0,026436	-0,011703	-0,054490	0,614451	-2,631838	-0,018904
13:18:01,33	0,519066	3,437878	-0,140977	0,943989	0,963988	-0,068981	0,027608	-0,013038	-0,052188	1,596525	-0,520503	-0,053890	-0,601098	-2,938814	-1,214844	-16,378806	10,200872	12,780574	0,027608	-0,013038	-0,052188	0,573043	-2,687734	-0,053890	0,027608	-0,013038	-0,052188	0,573043	-2,687734	-0,053890
13:18:01,38	0,519066	3,437878	-0,140977	0,943989	0,963988	-0,068981	0,032221	-0,013602	-0,057193	1,606176	-0,285547	-0,003664	-0,599334	-2,934926	-1,214500	-16,383820	10,225110	12,743313	0,032221	-0,013602	-0,057193	0,538406	-2,814916	-0,003664	0,032221	-0,013602	-0,057193	0,538406	-2,814916	-0,003664
13:18:01,43	0,519066	3,437878	-0,140977	0,943989	0,963988	-0,068981	0,027972	-0,013186	-0,056850	1,603011	-0,522958	-0,040924	-0,596391	-2,937518	-1,212950	-16,384011	10,186101	12,717021	0,027972	-0,013186	-0,056850	0,567922	-2,718778	-0,040924	0,027972	-0,013186	-0,056850	0,567922	-2,718778	-0,040924
13:18:01,48	0,519066	3,437878	-0,140977	0,943989	0,963988	-0,068981	0,028745	-0,017031	-0,055299	1,769083	-0,463432	-0,067217	-0,601641	-2,935195	-1,214502	-16,356447	10,206466	12,727462	0,028745	-0,017031	-0,055299	0,432146	-2,719920	-0,067217	0,028745	-0,017031	-0,055299	0,432146	-2,719920	-0,067217
13:18:01,53	0,519066	3,437878	-0,140977	0,943989	0,963988	-0,068981	0,029358	-0,011323	-0,056851	1,503673	-0,417883	-0,056776	-0,600504	-2,933671	-1,211780	-16,383656	10,233653	12,751604	0,029358	-0,011323	-0,056851	0,614832	-2,722467	-0,056776	0,029358	-0,011323	-0,056851	0,614832	-2,722467	-0,056776
13:18:01,58	0,519066	3,437878	-0,140977	0,943989	0,963988	-0,068981	0,027470	-0,011546	-0,054130	1,525194	-0,553200	-0,032633	-0,601090	-2,937681	-1,212190	-16,384533	10,194267	12,701454	0,027470	-0,011546	-0,054130	0,618871	-2,709600	-0,032633	0,027470	-0,011546	-0,054130	0,618871	-2,709600	-0,032633
13:18:01,63	0,519066	3,437878	-0,140977	0,943989	0,963988	-0,068981	0,031235	-0,013042	-0,054540	1,568476	-0,338464	-0,082784	-0,602294	-2,932367	-1,213734	-16,371755	10,186296	12,741348	0,031235	-0,013042	-0,054540	0,544660	-2,790451	-0,082784	0,031235	-0,013042	-0,054540	0,544660	-2,790451	-0,082784
13:18:01,68	0,519066	3,437878	-0,140977	0,943989	0,963988	-0,068981	0,027236	-0,009343	-0,056083	1,375601	-0,531405	-0,042890	-0,600433	-2,933943	-1,212148	-16,339362	10,201206	12,750305	0,027236	-0,009343	-0,056083	0,642176	-2,669403	-0,042890	0,027236	-0,009343	-0,056083	0,642176	-2,669403	-0,042890
13:18:01,73	0,519066	3,437878	-0,140977	0,943989	0,963988	-0,068981	0,027670	-0,011742	-0,054497	1,529481	-0,488233	-0,033932	-0,598738	-2,932732	-1,211766	-16,373710	10,215965	12,765907	0,027670	-0,011742	-0,054497	0,607699	-2,660308	-0,033932	0,027670	-0,011742	-0,054497	0,607699	-2,660308	-0,033932
13:18:01,78	0,519066	3,437878	-0,140977	0,943989	0,963988	-0,068981	0,025774	-0,012606	-0,054116	1,569975	-0,623950	-0,018330	-0,595802	-2,933891	-1,215247	-16,356301	10,163803	12,766511	0,025774	-0,012606	-0,054116	0,580432	-2,647190	-0,018330	0,025774	-0,012606	-0,054116	0,580432	-2,647190	-0,018330
13:18:01,83	0,519066	3,437878	-0,140977	0,943989	0,963988	-0,068981	0,025310	-0,015727	-0,057596	1,695831	-0,606933	-0,017727	-0,597512	-2,932724	-1,212942	-16,350976	10,210593	12,737359	0,025310	-0,015727	-0,057596	0,461240	-2,593730	-0,017727	0,025310	-0,015727	-0,057596	0,461240	-2,593730	-0,017727
13:18:01,88	0,519066	3,437878	-0,140977	0,943989	0,963988	-0,068981	0,025154	-0,013663	-0,055291	1,631651	-0,633819	-0,046879	-0,597536	-2,931513	-1,212176	-16,356653	10,197566	12,731864	0,025154	-0,013663	-0,055291	0,559138	-2,608385	-0,046879	0,025154	-0,013663	-0,055291	0,559138	-2,608385	-0,046879
13:18:01,93	0,519066	3,437878	-0,140977	0,943989	0,963988	-0,068981	0,024117	-0,013036	-0,054526	1,584955	-0,686126	-0,052373	-0,602242	-2,931986	-1,214919	-16,364615	10,234843	12,714545	0,024117	-0,013036	-0,054526	0,561619	-2,579317	-0,052373	0,024117	-0,013036	-0,054526	0,561619	-2,579317	-0,052373
13:18:01,98	0,519066	3,437878	-0,140977	0,943989	0,963988	-0,068981	0,026880	-0,009197	-0,057268	1,413638	-0,568005	-0,069692	-0,597550	-2,933389	-1,213715	-16,365382	10,204146	12,747356	0,026880	-0,009197	-0,057268	0,691649	-2,678061	-0,069692	0,026880	-0,009197	-0,057268	0,691649	-2,678061	-0,069692
13:18:02,03	0,519066	3,437878	-0,140977	0,943989	0,963988	-0,068981	0,025749	-0,013963	-0,056065	1,634461	-0,612135	-0,036881	-0,599928	-2,935984	-1,214474	-16,383006	10,218129	12,771877	0,025749	-0,013963	-0,056065	0,538403	-2,633403	-0,036881	0,025749	-0,013963	-0,056065	0,538403	-2,633403	-0,036881
13:18:02,08	0,519066	3,437878	-0,140977	0,943989	0,963988	-0,068981	0,029186	-0,013201	-0,056824	1,598135	-0,455667	-0,012361	-0,595223	-2,934913	-1,208637	-16,383493	10,187373	12,778007	0,029186	-0,013201	-0,056824	0,561894	-2,746737	-0,012361	0,029186	-0,013201	-0,056824	0,561894	-2,746737	-0,012361
13:18:02,13	0,519066	3,437878	-0,140977	0,943989	0,963988	-0,068981	0,025906	-0,016740	-0,050987	1,755288	-0,611271	-0,006230	-0,599313	-2,933768	-1,212173	-16,372665	10,215363	12,736800	0,025906	-0,016740	-0,050987	0,441229	-2,644862	-0,006230	0,025906	-0,016740	-0,050987	0,441229	-2,644862	-0,006230
13:18:02,18	0,519066	3,437878	-0,140977	0,943989	0,963988	-0,068981	0,026958	-0,012625	-0,054522	1,570984	-0,561146	-0,047437	-0,599932	-2,936259	-1,210602	-16,389570	10,202008	12,754495	0,026958	-0,012625	-0,054522	0,579920	-2,677375	-0,047437	0,026958	-0,012625	-0,054522	0,579920	-2,677375	-0,047437
13:18:02,23	0,519066	3,437878	-0,140977	0,943989	0,963988	-0,068981	0,029426	-0,013334	-0,052952	1,587850	-0,440808	-0,029743	-0,601109	-2,935420	-1,214509	-16,385902	10,213588	12,732901	0,029426	-0,013334	-0,052952	0,541105	-2,750722	-0,029743	0,029426	-0,013334	-0,052952	0,541105	-2,750722	-0,029743
13:18:02,28	0,519066	3,437878	-0,140977	0,943989	0,963988	-0,068981	0,029287	-0,011896	-0,056859	1,524896	-0,450619	-0,051337	-0,599860	-2,936126	-1,214505	-16,355055	10,208299	12,713142	0,029287	-0,011896	-0,056859	0,591095	-2,749669	-0,051337	0,029287	-0,011896	-0,056859	0,591095	-2,749669	-0,051337
13:18:02,33	0,519066	3,437878	-0,140977	0,943989	0,963988	-0,068981	0,029274	-0,013330	-0,056855	1,610349	-0,421968	-0,071095	-0,600505	-2,937191	-1,212938	-16,382556	10,204614	12,741155	0,029274	-0,013330	-0,056855	0,563916	-2,719948	-0,071095	0,029274	-0,013330	-0,056855	0,563916	-2,719948	-0,071095
13:18:02,38	0,519066	3,437878	-0,140977	0,943989	0,963988	-0,068981	0,030519	-0,013304	-0,055288	1,592045	-0,379164	-0,043083	-0,599327	-2,935147	-1,211767	-16,378958	10,208999	12,755588	0,030519	-0,013304	-0,055288	0,547668	-2,774935	-0,043083	0,030519	-0,013304	-0,055288	0,547668	-2,774935	-0,043083
13:18:02,43	0,519066	3,437878	-0,140977	0,943989	0,963988	-0,068981	0,028160	-0,013303	-0,054116	1,597572	-0,500943	-0,028650	-0,600530	-2,934400	-1,213750	-16,392545	10,217375	12,718344	0,028160	-0,013303	-0,054116	0,553300	-2,711479	-0,028650	0,028160	-0,013303	-0,054116	0,553300	-2,711479	-0,028650
13:18:02,48	0,519066	3,437878	-0,140977	0,943989	0,963988	-0,068981	0,028115	-0,011887	-0,056099	1,524407	-0,519244	-0,065893	-0,595789	-2,933080	-1,212166	-16,369582	10,199481	12,741812	0,028115	-0,011887	-0,056099	0,591281	-2,726239	-0,065893	0,028115	-0,011887	-0,056099	0,591281	-2,726239	-0,065893
13:18:02,53	0,519066	3,437878	-0,140977	0,943989	0,963988	-0,068981	0,024601	-0,015333	-0,054515	1,699596	-0,673120	-0,042426	-0,598717	-2,934743	-1,212132	-16,365920	10,212845	12,780190	0,024601	-0,015333	-0,054515	0,495941	-2,604293	-0,042426	0,024601	-0,015333	-0,054515	0,495941	-2,604293	-0,042426
13:18:02,58	0,519066	3,437878	-0,140977	0,943989	0,963988	-0,068981	0,027504	-0,013629	-0,054481	1,624357	-0,525646	-0,004047	-0,602273	-2,934696	-1,213297	-16,377118	10,228691	12,795450	0,027504	-0,013629	-0,054481	0,554519	-2,684749	-0,004047	0,027504	-0,013629	-0,054481	0,554519	-2,684749	-0,004047
13:18:02,63	0,519066	3,437878	-0,140977	0,943989	0,963988	-0,068981	0,029242	-0,010526	-0,055646	1,471138	-0,452934	0,011212	-0,602258	-2,935506	-1,214492	-16,369260	10,209163	12,746902	0,029242	-0,010526	-0,055646	0,644867	-2,748404	0,011212	0,029242	-0,010526	-0,055646	0,644867	-2,748404	0,011212
13:18:02,68	0,519066	3,437878	-0,140977	0,943989	0,963988	-0,068981	0,029936	-0,010943	-0,056842	1,479864	-0,400267	-0,037336	-0,596405	-2,934314	-1,209849	-16,386248	10,182776	12,725213	0,029936	-0,010943	-0,056842	0,620820	-2,750231	-0,037336	0,029936	-0,010943	-0,056842	0,620820	-2,750231	-0,037336
13:18:02,73	0,519066	3,437878	-0,140977	0,943989	0,963988	-0,068981	0,025978	-0,015416	-0,052198	1,681117	-0,607603	-0,059024	-0,597539	-2,936332	-1,210200	-16,367189	10,184959	12,753877	0,025978	-0,015416	-0,052198	0,470939	-2,646861	-0,059024	0,025978	-0,015416	-0,052198	0,470939	-2,646861	-0,059024
13:18:02,78	0,519066	3,437878	-0,140977	0,943989	0,963988	-0,068981	0,028292	-0,015444	-0,052549	1,693964	-0,471856	-0,030361	-0,601083	-2,935539	-1,212950	-16,374984	10,207144	12,731620	0,028292	-0,015444	-0,052549	0,481632	-2,692771	-0,030361	0,028292	-0,015444	-0,052549	0,481632	-2,692771	-0,030361
13:18:02,83	0,519066	3,437878	-0,140977	0,943989	0,963988	-0,068981	0,029378	-0,011978	-0,055299	1,529045	-0,433242	-0,052617	-0,595236	-2,935597	-1,214096	-16,375300	10,161264	12,746389	0,029378	-0,011978	-0,055299	0,588797	-2,739385	-0,052617	0,029378	-0,011978	-0,055299	0,588797	-2,739385	-0,052617
13:18:02,88	0,519066	3,437878	-0,140977	0,943989	0,963988	-0,068981	0,026504	-0,017071	-0,056446	1,753985	-0,560011	-0,037849	-0,599311	-2,935986	-1,212150	-16,365643	10,186319	12,749991	0,026504	-0,017071	-0,056446	0,413944	-2,640564	-0,037849	0,026504	-0,017071	-0,056446	0,413944	-2,640564	-0,037849
13:18:02,94	0,519066	3,437878	-0,140977	0,943989	0,963988	-0,068981	0,028878	-0,013736	-0,054499	1,607126	-0,440702	-0,034247	-0,601052	-2,932182	-1,211406	-16,359650	10,219954	12,726592	0,028878	-0,013736	-0,054499	0,528830	-2,707653	-0,034247	0,028878	-0,013736	-0,054499	0,528830	-2,707653	-0,034247
13:18:02,99	0,519066	3,437878	-0,140977	0,943989	0,963988	-0,068981	0,026454	-0,010326	-0,053756	1,461914	-0,578373	-0,057646	-0,599288	-2,933814	-1,210991	-16,361519	10,215415	12,750501	0,026454	-0,010326	-0,053756	0,651330	-2,655046	-0,057646	0,026454	-0,010326	-0,053756	0,651330	-2,655046	-0,057646
13:18:03,04	0,519066	3,437878	-0,140977	0,943989	0,963988	-0,068981	0,026985	-0,012670	-0,053340	1,578941	-0,550113	-0,033736	-0,590637	-2,936587	-1,208254	-16,367029	9,945743	12,741338	0,026985	-0,012670	-0,053340	0,584346	-2,668466	-0,033736	0,026985	-0,012670	-0,053340	0,584346	-2,668466	-0,033736
13:18:03,09	0,519066	3,437878	-0,140977	0,943989	0,963988	-0,068981	0,025062	-0,021549	-0,050603	1,804336	-0,520067	-0,042899	-0,537803	-2,942921	-1,185935	-16,891968	7,244768	13,124804	0,025062	-0,021549	-0,050603	0,112762	-2,487431	-0,042899	0,025062	-0,021549	-0,050603	0,112762	-2,487431	-0,042899
13:18:03,14	0,519066	3,437878	-0,140977	0,943989	0,963988	-0,068981	0,004130	-0,070471	-0,028285	1,746714	-0,712662	0,340567	-0,594119	-2,940675	-1,169815	-16,631263	10,556619	12,831082	0,004130	-0,070471	-0,028285	-3,785260	-1,036852	0,340567	0,004130	-0,070471	-0,028285	-3,785260	-1,036852	0,340567
13:18:03,19	0,519066	3,437878	-0,140977	0,943989	0,963988	-0,068981	0,030343	-0,020577	-0,012165	2,150744	-0,779709	0,046844	-0,592195	-2,897611	-1,183686	-14,488253	10,461694	12,574074	0,030343	-0,020577	-0,012165	0,535420	-3,161657	0,046844	0,030343	-0,020577	-0,012165	0,535420	-3,161657	0,046844
13:18:03,24	0,519050	3,437989	-0,140967	0,993993	0,963978	-0,069013	-0,007913	-0,000711	-0,026035	2,107008	-0,865677	-0,210163	-0,596793	-2,919330	-1,204946	-15,576881	10,552126	12,635841	-0,007913	-0,000711	-0,026035	2,051166	-0,244501	-0,210163	-0,007913	-0,000711	-0,026035	2,051166	-0,244501	-0,210163
13:18:03,29	0,519050	3,437989	-0,140967	0,993993	0,963978	-0,069013	0,013195	-0,007588	-0,047296	1,998606	-0,756076	-0,148396	-0,597907	-2,923056	-1,207269	-15,565779	10,586719	12,622968	0,013195	-0,007588	-0,047296	1,402933	-1,791848	-0,148396	0,013195	-0,007588	-0,047296	1,402933	-1,791848	-0,148396
13:18:03,34	0,519050	3,437989	-0,140967	0,993993	0,963978	-0,069013	0,016979	-0,008487	-0,049618	2,080861	-0,566992	-0,161270	-0,598611	-2,921822	-1,203019	-15,610689	10,547267	12,624486	0,016979	-0,008487	-0,049618	1,414621	-1,899805	-0,161270	0,016979	-0,008487	-0,049618	1,414621	-1,899805	-0,161270
13:18:03,39	0,519050	3,437989	-0,140967	0,993993	0,963978	-0,069013	0,016262	-0,007260	-0,045368	1,960408	-0,623420	-0,159752	-0,600956	-2,922369	-1,206505	-15,602045	10,557786	12,636059	0,016262	-0,007260	-0,045368	1,390529	-1,899983	-0,159752	0,016262	-0,007260	-0,045368	1,390529	-1,899983	-0,159752
13:18:03,44	0,519050	3,437989	-0,140967	0,993993	0,963978	-0,069013	0,017908	-0,005503	-0,048855	1,882506	-0,535585	-0,148178	-0,602166	-2,920610	-1,202236	-15,616419	10,550139	12,647952	0,017908	-0,005503	-0,048855	1,450505	-1,941384	-0,148178	0,017908	-0,005503	-0,048855	1,450505	-1,941384	-0,148178
13:18:03,49	0,519050	3,437989	-0,140967	0,993993	0,963978	-0,069013	0,016990	-0,003575	-0,044586	1,768449	-0,591983	-0,136286	-0,598602	-2,922837	-1,204591	-15,621215	10,582925	12,602318	0,016990	-0,003575	-0,044586	1,487783	-1,925662	-0,136286	0,016990	-0,003575	-0,044586	1,487783	-1,925662	-0,136286
13:18:03,54	0,519050	3,437989	-0,140967	0,993993	0,963978	-0,069013	0,017137	-0,007776	-0,046940	2,012853	-0,604876	-0,181919	-0,598009	-2,925007	-1,200412	-15,627371	10,447705	12,634856	0,017137	-0,007776	-0,046940	1,402475	-1,950110	-0,181919	0,017137	-0,007776	-0,046940	1,402475	-1,950110	-0,181919
13:18:03,59	0,519050	3,437989	-0,140967	0,993993	0,963978	-0,069013	0,018719	-0,009374	-0,042761	1,975792	-0,460324	-0,149381	-0,546015	-2,952805	-1,181480	-17,253682	8,187273	13,031988	0,018719	-0,009374	-0,042761	1,239933	-1,929759	-0,149381	0,018719	-0,009374	-0,042761	1,239933	-1,929759	-0,149381
13:18:03,64	0,519050	3,437989	-0,140967	0,993993	0,963978	-0,069013	0,016796	-0,068301	-0,023830	2,269226	-0,838523	0,247750	-0,592295	-2,911585	-1,153699	-15,091569	10,833386	12,680860	0,016796	-0,068301	-0,023830	-3,092366	-2,157013	0,247750	0,016796	-0,068301	-0,023830	-3,092366	-2,157013	0,247750
13:18:03,69	0,519050	3,437989	-0,140967	0,993993	0,963978	-0,069013	0,004238	-0,007612	0,003951	2,486055	-0,942143	-0,103377	-0,599825	-2,908740	-1,188923	-14,454135	11,155200	12,649452	0,004238	-0,007612	0,003951	1,888548	-1,274842	-0,103377	0,004238	-0,007612	0,003951	1,888548	-1,274842	-0,103377
13:18:03,74	0,519035	3,437984	-0,140993	1,044007	0,963992	-0,068988	0,005540	0,000332	-0,031273	2,670389	-0,483338	-0,134785	-0,599718	-2,930432	-1,204482	-15,557899	11,233508	12,669573	0,005540	0,000332	-0,031273	2,696477	-0,918205	-0,134785	0,005540	0,000332	-0,031273	2,696477	-0,918205	-0,134785
13:18:03,79	0,519035	3,437984	-0,140993	1,044007	0,963992	-0,068988	0,024272	-0,010607	-0,046832	2,755144	-0,504300	-0,114665	-0,602739	-2,926814	-1,201419	-15,597895	11,253082	12,659071	0,024272	-0,010607	-0,046832	1,922532	-2,409652	-0,114665	0,024272	-0,010607	-0,046832	1,922532	-2,409652	-0,114665
13:18:03,84	0,519035	3,437984	-0,140993	1,044007	0,963992	-0,068988	0,022649	-0,006181	-0,043769	2,521954	-0,633115	-0,125166	-0,597430	-2,925689	-1,205303	-15,575959	11,225865	12,646886	0,022649	-0,006181	-0,043769	2,036770	-2,411070	-0,125166	0,022649	-0,006181	-0,043769	2,036770	-2,411070	-0,125166
13:18:03,89	0,519035	3,437984	-0,140993	1,044007	0,963992	-0,068988	0,019021	-0,010216	-0,047652	2,719202	-0,789188	-0,137351	-0,600383	-2,928361	-1,201401	-15,587807	11,213416	12,662709	0,019021	-0,010216	-0,047652	1,917225	-2,282311	-0,137351	0,019021	-0,010216	-0,047652	1,917225	-2,282311	-0,137351
13:18:03,94	0,519035	3,437984	-0,140993	1,044007	0,963992	-0,068988	0,022811	-0,008995	-0,043751	2,638979	-0,596111	-0,121528	-0,601556	-2,926713	-1,202201	-15,568607	11,173123	12,632679	0,022811	-0,008995	-0,043751	1,932889	-2,386799	-0,121528	0,022811	-0,008995	-0,043751	1,932889	-2,386799	-0,121528
13:18:03,99	0,519035	3,437984	-0,140993	1,044007	0,963992	-0,068988	0,021970	-0,007155	-0,044551	2,518039	-0,603088	-0,151558	-0,601029	-2,926514	-1,203383	-15,613498	11,228847	12,640610	0,021970	-0,007155	-0,044551	1,956337	-2,327729	-0,151558	0,021970	-0,007155	-0,044551	1,956337	-2,327729	-0,151558
13:18:04,04	0,519035	3,437984	-0,140993	1,044007	0,963992	-0,068988	0,021535	-0,007513	-0,045732	2,562419	-0,692470	-0,143628	-0,601640	-2,927955	-1,203740	-15,602793	11,169980	12,667583	0,021535	-0,007513	-0,045732	1,972687	-2,382929	-0,143628	0,021535	-0,007513	-0,045732	1,972687	-2,382929	-0,143628
13:18:04,09	0,519035	3,437984	-0,140993	1,044007	0,963992	-0,068988	0,023088	-0,007704	-0,046090	2,526740	-0,573000	-0,116654	-0,602177	-2,928287	-1,202574	-15,587257	11,182378	12,657279	0,023088	-0,007704	-0,046090	1,921990	-2,385384	-0,116654	0,023088	-0,007704	-0,046090	1,921990	-2,385384	-0,116654
13:18:04,14	0,519035	3,437984	-0,140993	1,044007	0,963992	-0,068988	0,023643	-0,007404	-0,044924	2,529679	-0,536844	-0,126959	-0,602145	-2,928173	-1,201006	-15,581171	11,205137	12,671549	0,023643	-0,007404	-0,044924	1,948428	-2,392856	-0,126959	0,023643	-0,007404	-0,044924	1,948428	-2,392856	-0,126959
13:18:04,19	0,519035	3,437984	-0,140993	1,044007	0,963992	-0,068988	0,023529	-0,007376	-0,043356	2,550925	-0,548914	-0,112688	-0,602783	-2,927780	-1,202188	-15,602096	11,207727	12,667669	0,023529	-0,007376	-0,043356	1,971948	-2,395927	-0,112688	0,023529	-0,007376	-0,043356	1,971948	-2,395927	-0,112688
13:18:04,24	0,519035	3,437984	-0,140993	1,044007	0,963992	-0,068988	0,023507	-0,006626	-0,044537	2,503754	-0,569446	-0,116569	-0,599814	-2,927358	-1,203759	-15,588880	11,200879	12,634929	0,023507	-0,006626	-0,044537	1,983579	-2,414776	-0,116569	0,023507	-0,006626	-0,044537	1,983579	-2,414776	-0,116569
13:18:04,29	0,519035	3,437984	-0,140993	1,044007	0,963992	-0,068988	0,021658	-0,008986	-0,046108	2,627142	-0,650740	-0,149308	-0,602230	-2,929592	-1,200238	-15,621552	11,192289	12,675705	0,021658	-0,008986	-0,046108	1,921721	-2,350900	-0,149308	0,021658	-0,008986	-0,046108	1,921721	-2,350900	-0,149308
13:18:04,34	0,519035	3,437984	-0,140993	1,044007	0,963992	-0,068988	0,024801	-0,008011	-0,042588	2,552632	-0,511321	-0,108532	-0,602222	-2,926192	-1,202591	-15,606107	11,191998	12,658094	0,024801	-0,008011	-0,042588	1,923801	-2,458180	-0,108532	0,024801	-0,008011	-0,042588	1,923801	-2,458180	-0,108532
13:18:04,39	0,519035	3,437984	-0,140993	1,044007	0,963992	-0,068988	0,021852	-0,006318	-0,044941	2,472080	-0,651144	-0,126143	-0,599250	-2,927041	-1,200240	-15,604441	11,208111	12,672086	0,021852	-0,006318	-0,044941	1,976129	-2,366513	-0,126143	0,021852	-0,006318	-0,044941	1,976129	-2,366513	-0,126143
13:18:04,44	0,519035	3,437984	-0,140993	1,044007	0,963992	-0,068988	0,021101	-0,009316	-0,042590	2,642781	-0,696797	-0,112152	-0,603429	-2,929308	-1,203742	-15,631892	11,216930	12,678568	0,021101	-0,009316	-0,042590	1,911461	-2,353231	-0,112152	0,021101	-0,009316	-0,042590	1,911461	-2,353231	-0,112152
13:18:04,49	0,519035	3,437984	-0,140993	1,044007	0,963992	-0,068988	0,025154	-0,006831	-0,046092	2,507437	-0,514234	-0,105670	-0,599863	-2,928876	-1,203733	-15,601402	11,171836	12,667794	0,025154	-0,006831	-0,046092	1,971243	-2,488812	-0,105670	0,025154	-0,006831	-0,046092	1,971243	-2,488812	-0,105670
13:18:04,54	0,519035	3,437984	-0,140993	1,044007	0,963992	-0,068988	0,022997	-0,009703	-0,046082	2,633000	-0,577458	-0,116443	-0,601018	-2,926839	-1,204513	-15,586494	11,180222	12,668487	0,022997	-0,009703	-0,046082	1,871315	-2,382694	-0,116443	0,022997	-0,009703	-0,046082	1,871315	-2,382694	-0,116443
13:18:04,59	0,519035	3,437984	-0,140993	1,044007	0,963992	-0,068988	0,021810	-0,007685	-0,046863	2,542759	-0,630420	-0,115750	-0,602205	-2,927601	-1,204542	-15,595455	11,175766	12,634220	0,021810	-0,007685	-0,046863	1,939518	-2,342544	-0,115750	0,021810	-0,007685	-0,046863	1,939518	-2,342544	-0,115750
13:18:04,64	0,519035	3,437984	-0,140993	1,044007	0,963992	-0,068988	0,023064	-0,007037	-0,046891	2,500746	-0,570770	-0,150018	-0,599372	-2,927927	-1,204530	-15,636707	11,152920	12,668262	0,023064	-0,007037	-0,046891	1,948339	-2,381294	-0,150018	0,023064	-0,007037	-0,046891	1,948339	-2,381294	-0,150018
13:18:04,69	0,519035	3,437984	-0,140993	1,044007	0,963992	-0,068988	0,021930	-0,009653	-0,046879	2,596385	-0,654059	-0,115976	-0,601027	-2,926996	-1,202185	-15,592691	11,170564	12,666800	0,021930	-0,009653	-0,046879	1,838595	-2,375535	-0,115976	0,021930	-0,009653	-0,046879	1,838595	-2,375535	-0,115976
13:18:04,74	0,519035	3,437984	-0,140993	1,044007	0,963992	-0,068988	0,021951	-0,007755	-0,044534	2,534934	-0,623658	-0,117438	-0,595806	-2,925876	-1,205298	-15,610444	11,140166	12,668972	0,021951	-0,007755	-0,044534	1,926202	-2,346801	-0,117438	0,021951	-0,007755	-0,044534	1,926202	-2,346801	-0,117438
13:18:04,79	0,519035	3,437984	-0,140993	1,044007	0,963992	-0,068988	0,018370	-0,011716	-0,047648	2,705745	-0,810020	-0,115266	-0,604572	-2,926124	-1,205676	-15,594660	11,196037	12,688658	0,018370	-0,011716	-0,047648	1,786013	-2,252094	-0,115266	0,018370	-0,011716	-0,047648	1,786013	-2,252094	-0,115266
13:18:04,84	0,519035	3,437984	-0,140993	1,044007	0,963992	-0,068988	0,022968	-0,004249	-0,048026	2,373719	-0,585195	-0,095580	-0,598098	-2,928712	-1,204507	-15,589200	11,137922	12,662538	0,022968	-0,004249	-0,048026	2,040176	-2,388205	-0,095580	0,022968	-0,004249	-0,048026	2,040176	-2,388205	-0,095580
13:18:04,89	0,519035	3,437984	-0,140993	1,044007	0,963992	-0,068988	0,021972	-0,011150	-0,046856	2,684950	-0,603220	-0,121700	-0,601002	-2,929057	-1,201020	-15,590640	11,170685	12,651237	0,021972	-0,011150	-0,046856	1,809711	-2,328015	-0,121700	0,021972	-0,011150	-0,046856	1,809711	-2,328015	-0,121700
13:18:04,94	0,519035	3,437984	-0,140993	1,044007	0,963992	-0,068988	0,023723	-0,008807	-0,043370	2,590768	-0,529794	-0,133000	-0,597558	-2,930192	-1,204130	-15,624405	11,158084	12,658345	0,023723	-0,008807	-0,043370	1,899455	-2,392046	-0,133000	0,023723	-0,008807	-0,043370	1,899455	-2,392046	-0,133000
13:18:04,99	0,519035	3,437984	-0,140993	1,044007	0,963992	-0,068988	0,022984	-0,012357	-0,046480	2,747608	-0,591176	-0,125892	-0,599279	-2,925958	-1,203752	-15,593662	11,159273	12,653322	0,022984	-0,012357	-0,046480	1,777566	-2,395397	-0,125892	0,022984	-0,012357	-0,046480	1,777566	-2,395397	-0,125892
13:18:05,04	0,519035	3,437984	-0,140993	1,044007	0,963992	-0,068988	0,020178	-0,008749	-0,046102	2,576397	-0,711042	-0,130915	-0,596360	-2,928962	-1,204530	-15,607349	11,139709	12,638833	0,020178	-0,008749	-0,046102	1,889578	-2,295016	-0,130915	0,020178	-0,008749	-0,046102	1,889578	-2,295016	-0,130915
13:18:05,09	0,519035	3,437984	-0,140993	1,044007	0,963992	-0,068988	0,021320	-0,012779	-0,046879	2,762172	-0,653724	-0,145405	-0,598195	-2,926478	-1,203738	-15,635914	11,163831	12,692766	0,021320	-0,012779	-0,046879	1,758995	-2,327354	-0,145405	0,021320	-0,012779	-0,046879	1,758995	-2,327354	-0,145405
13:18:05,14	0,519035	3,437984	-0,140993	1,044007	0,963992	-0,068988	0,020086	-0,009948	-0,046088	2,621540	-0,754696	-0,091472	-0,602800	-2,928095	-1,202585	-15,597577	11,165545	12,651928	0,020086	-0,009948	-0,046088	1,840640	-2,331448	-0,091472	0,020086	-0,009948	-0,046088	1,840640	-2,331448	-0,091472
13:18:05,19	0,519035	3,437984	-0,140993	1,044007	0,963992	-0,068988	0,023789	-0,006768	-0,044934	2,476863	-0,529805	-0,132310	-0,600417	-2,925990	-1,204874	-15,565593	11,154858	12,696980	0,023789	-0,006768	-0,044934	1,945547	-2,397230	-0,132310	0,023789	-0,006768	-0,044934	1,945547	-2,397230	-0,132310
13:18:05,24	0,519035	3,437984	-0,140993	1,044007	0,963992	-0,068988	0,020774	-0,007780	-0,047223	2,536212	-0,653534	-0,087257	-0,601603	-2,927953	-1,203333	-15,585820	11,173250	12,681808	0,020774	-0,007780	-0,047223	1,925471	-2,284294	-0,087257	0,020774	-0,007780	-0,047223	1,925471	-2,284294	-0,087257
13:18:05,29	0,519035	3,437984	-0,140993	1,044007	0,963992	-0,068988	0,023067	-0,007734	-0,045682	2,539647	-0,561005	-0,102430	-0,598174	-2,925989	-1,206467	-15,610878	11,131249	12,668976	0,023067	-0,007734	-0,045682	1,932499	-2,371775	-0,102430	0,023067	-0,007734	-0,045682	1,932499	-2,371775	-0,102430
13:18:05,34	0,519035	3,437984	-0,140993	1,044007	0,963992	-0,068988	0,019652	-0,009722	-0,048817	2,594092	-0,739281	-0,115262	-0,601647	-2,928790	-1,201425	-15,612020	11,160330	12,646454	0,019652	-0,009722	-0,048817	1,830927	-2,281980	-0,115262	0,019652	-0,009722	-0,048817	1,830927	-2,281980	-0,115262
13:18:05,39	0,519035	3,437984	-0,140993	1,044007	0,963992	-0,068988	0,023814	-0,008115	-0,043774	2,535151	-0,538380	-0,137783	-0,599278	-2,928857	-1,200663	-15,606525	11,146493	12,616820	0,023814	-0,008115	-0,043774	1,898122	-2,407806	-0,137783	0,023814	-0,008115	-0,043774	1,898122	-2,407806	-0,137783
13:18:05,44	0,519035	3,437984	-0,140993	1,044007	0,963992	-0,068988	0,022688	-0,010200	-0,043013	2,634345	-0,585273	-0,167418	-0,598696	-2,925673	-1,203720	-15,586766	11,146946	12,691741	0,022688	-0,010200	-0,043013	1,833630	-2,366280	-0,167418	0,022688	-0,010200	-0,043013	1,833630	-2,366280	-0,167418
13:18:05,49	0,519035	3,437984	-0,140993	1,044007	0,963992	-0,068988	0,019640	-0,009112	-0,046070	2,588024	-0,726886	-0,092496	-0,598696	-2,928961	-1,204131	-15,601698	11,153550	12,653107	0,019640	-0,009112	-0,046070	1,872742	-2,268622	-0,092496	0,019640	-0,009112	-0,046070	1,872742	-2,268622	-0,092496
13:18:05,54	0,519035	3,437984	-0,140993	1,044007	0,963992	-0,068988	0,022487	-0,010756	-0,046480	2,671766	-0,595055	-0,131130	-0,600494	-2,926761	-1,204125	-15,602940	11,141932	12,676986	0,022487	-0,010756	-0,046480	1,827429	-2,360311	-0,131130	0,022487	-0,010756	-0,046480	1,827429	-2,360311	-0,131130
13:18:05,59	0,519035	3,437984	-0,140993	1,044007	0,963992	-0,068988	0,021480	-0,008099	-0,046475	2,522929	-0,642685	-0,107251	-0,598436	-2,927786	-1,200529	-15,608794	11,123917	12,672062	0,021480	-0,008099	-0,046475	1,887152	-2,328893	-0,107251	0,021480	-0,008099	-0,046475	1,887152	-2,328893	-0,107251
13:18:05,64	0,519035	3,437984	-0,140993	1,044007	0,963992	-0,068988	0,021339	-0,010393	-0,042878	2,623706	-0,646097	-0,112176	-0,600470	-2,927620	-1,204530	-15,589624	11,119205	12,642328	0,021339	-0,010393	-0,042878	1,807823	-2,321209	-0,112176	0,021339	-0,010393	-0,042878	1,807823	-2,321209	-0,112176
13:18:05,69	0,519035	3,437984	-0,140993	1,044007	0,963992	-0,068988	0,022213	-0,008549	-0,046880	2,533314	-0,581700	-0,141909	-0,601055	-2,927081	-1,202964	-15,598691	11,154334	12,666798	0,022213	-0,008549	-0,046880	1,862199	-2,325408	-0,141909	0,022213	-0,008549	-0,046880	1,862199	-2,325408	-0,141909
13:18:05,74	0,519035	3,437984	-0,140993	1,044007	0,963992	-0,068988	0,022039	-0,007773	-0,045314	2,518843	-0,616180	-0,117439	-0,599941	-2,927804	-1,201024	-15,630250	11,145929	12,675449	0,022039	-0,007773	-0,045314	1,908656	-2,346207	-0,117439	0,022039	-0,007773	-0,045314	1,908656	-2,346207	-0,117439
13:18:05,79	0,519035	3,437984	-0,140993	1,044007	0,963992	-0,068988	0,022107	-0,009099	-0,043374	2,564742	-0,635741	-0,108789	-0,603989	-2,928704	-1,203732	-15,600487	11,170874	12,676756	0,022107	-0,009099	-0,043374	1,850455	-2,371152	-0,108789	0,022107	-0,009099	-0,043374	1,850455	-2,371152	-0,108789
13:18:05,84	0,519035	3,437984	-0,140993	1,044007	0,963992	-0,068988	0,024911	-0,006044	-0,046082	2,442361	-0,476651	-0,107481	-0,599339	-2,926827	-1,203762	-15,614436	11,130133	12,647624	0,024911	-0,006044	-0,046082	1,967900	-2,432144	-0,107481	0,024911	-0,006044	-0,046082	1,967900	-2,432144	-0,107481
13:18:05,89	0,519035	3,437984	-0,140993	1,044007	0,963992	-0,068988	0,020960	-0,009132	-0,046112	2,560657	-0,673782	-0,136613	-0,598134	-2,930193	-1,202188	-15,612747	11,128330	12,651145	0,020960	-0,009132	-0,046112	1,843823	-2,319168	-0,136613	0,020960	-0,009132	-0,046112	1,843823	-2,319168	-0,136613
13:18:05,94	0,519035	3,437984	-0,140993	1,044007	0,963992	-0,068988	0,023273	-0,011859	-0,044537	2,701742	-0,551136	-0,133093	-0,600487	-2,929532	-1,204153	-15,609693	11,132281	12,627902	0,023273	-0,011859	-0,044537	1,770841	-2,378102	-0,133093	0,023273	-0,011859	-0,044537	1,770841	-2,378102	-0,133093
13:18:05,99	0,519035	3,437984	-0,140993	1,044007	0,963992	-0,068988	0,023877	-0,009490	-0,046503	2,583546	-0,519086	-0,156335	-0,603376	-2,927885	-1,204125	-15,579583	11,145440	12,661658	0,023877	-0,009490	-0,046503	1,838546	-2,393424	-0,156335	0,023877	-0,009490	-0,046503	1,838546	-2,393424	-0,156335
13:18:06,04	0,519035	3,437984	-0,140993	1,044007	0,963992	-0,068988	0,023895	-0,006165	-0,046475	2,437059	-0,498650	-0,122579	-0,601648	-2,928676	-1,203343	-15,606053	11,163562	12,676751	0,023895	-0,006165	-0,046475	1,953129	-2,374406	-0,122579	0,023895	-0,006165	-0,046475	1,953129	-2,374406	-0,122579
13:18:06,09	0,519035	3,437984	-0,140993	1,044007	0,963992	-0,068988	0,023717	-0,008057	-0,045692	2,537922	-0,539912	-0,107486	-0,602152	-2,929348	-1,205278	-15,552168	11,120720	12,651590	0,023717	-0,008057	-0,045692	1,905439	-2,401663	-0,107486	0,023717	-0,008057	-0,045692	1,905439	-2,401663	-0,107486
13:18:06,14	0,519035	3,437984	-0,140993	1,044007	0,963992	-0,068988	0,024550	-0,007957	-0,047628	2,522553	-0,428471	-0,132647	-0,600557	-2,927347	-1,204918	-15,634005	11,145194	12,672949	0,024550	-0,007957	-0,047628	1,897935	-2,355672	-0,132647	0,024550	-0,007957	-0,047628	1,897935	-2,355672	-0,132647
13:18:06,19	0,519035	3,437984	-0,140993	1,044007	0,963992	-0,068988	0,022019	-0,008338	-0,047267	2,522626	-0,643190	-0,111288	-0,599926	-2,930612	-1,203330	-15,614691	11,116845	12,685036	0,022019	-0,008338	-0,047267	1,868122	-2,371711	-0,111288	0,022019	-0,008338	-0,047267	1,868122	-2,371711	-0,111288
13:18:06,25	0,519035	3,437984	-0,140993	1,044007	0,963992	-0,068988	0,024531	-0,010516	-0,045679	2,621033	-0,481664	-0,099201	-0,602300	-2,928502	-1,204147	-15,627746	11,140204	12,657248	0,024531	-0,010516	-0,045679	1,795489	-2,407379	-0,099201	0,024531	-0,010516	-0,045679	1,795489	-2,407379	-0,099201
13:18:06,30	0,519035	3,437984	-0,140993	1,044007	0,963992	-0,068988	0,023891	-0,007405	-0,046496	2,472927	-0,537933	-0,126990	-0,599389	-2,928639	-1,203382	-15,651166	11,152964	12,648224	0,023891	-0,007405	-0,046496	1,891651	-2,413402	-0,126990	0,023891	-0,007405	-0,046496	1,891651	-2,413402	-0,126990
13:18:06,35	0,519035	3,437984	-0,140993	1,044007	0,963992	-0,068988	0,022555	-0,009995	-0,045732	2,606945	-0,634100	-0,136013	-0,599466	-2,928518	-1,199893	-15,672754	11,094686	12,649306	0,022555	-0,009995	-0,045732	1,822358	-2,404643	-0,136013	0,022555	-0,009995	-0,045732	1,822358	-2,404643	-0,136013
13:18:06,40	0,519035	3,437984	-0,140993	1,044007	0,963992	-0,068988	0,022488	-0,009868	-0,042243	2,539068	-0,627133	-0,134931	-0,555578	-2,965835	-1,177382	-17,698073	9,141879	13,017447	0,022488	-0,009868	-0,042243	1,764463	-2,392430	-0,134931	0,022488	-0,009868	-0,042243	1,764463	-2,392430	-0,134931
13:18:06,45	0,519035	3,437984	-0,140993	1,044007	0,963992	-0,068988	0,032862	-0,066534	-0,019731	2,781866	-0,865272	0,233210	-0,596439	-2,930860	-1,148075	-15,563846	11,400311	12,723525	0,032862	-0,066534	-0,019731	-2,441028	-3,444907	0,233210	0,032862	-0,066534	-0,019731	-2,441028	-3,444907	0,233210
13:18:06,50	0,519035	3,437984	-0,140993	1,044007	0,963992	-0,068988	0,023003	-0,013660	0,009575	3,055425	-0,658816	-0,060713	-0,600605	-2,911973	-1,188222	-14,488921	11,721611	12,555474	0,023003	-0,013660	0,009575	1,983089	-2,464588	-0,060713	0,023003	-0,013660	0,009575	1,983089	-2,464588	-0,060713
13:18:06,55	0,519040	3,438000	-0,140986	1,093985	0,964000	-0,068962	0,008730	-0,000609	-0,030572	3,192446	-0,630787	-0,228763	-0,604724	-2,929694	-1,199894	-15,625293	11,782714	12,626169	0,008730	-0,000609	-0,030572	3,144677	-1,316073	-0,228763	0,008730	-0,000609	-0,030572	3,144677	-1,316073	-0,228763
13:18:06,60	0,519040	3,438000	-0,140986	1,093985	0,964000	-0,068962	0,026136	-0,005902	-0,042244	2,952425	-0,740353	-0,158068	-0,603533	-2,934659	-1,199121	-15,624921	11,745241	12,590047	0,026136	-0,005902	-0,042244	2,489138	-2,792011	-0,158068	0,026136	-0,005902	-0,042244	2,489138	-2,792011	-0,158068
13:18:06,65	0,519040	3,438000	-0,140986	1,093985	0,964000	-0,068962	0,029840	-0,009416	-0,041470	3,102899	-0,528693	-0,194190	-0,600081	-2,933012	-1,195225	-15,645455	11,693780	12,616151	0,029840	-0,009416	-0,041470	2,363743	-2,871104	-0,194190	0,029840	-0,009416	-0,041470	2,363743	-2,871104	-0,194190
13:18:06,70	0,519040	3,438000	-0,140986	1,093985	0,964000	-0,068962	0,026687	-0,011582	-0,037575	3,160689	-0,684661	-0,168086	-0,605391	-2,934399	-1,196701	-15,670398	11,749214	12,609479	0,026687	-0,011582	-0,037575	2,251515	-2,779623	-0,168086	0,026687	-0,011582	-0,037575	2,251515	-2,779623	-0,168086
13:18:06,75	0,519040	3,438000	-0,140986	1,093985	0,964000	-0,068962	0,030544	-0,007677	-0,039051	2,993166	-0,533451	-0,174758	-0,604228	-2,929203	-1,198341	-15,645303	11,715252	12,637962	0,030544	-0,007677	-0,039051	2,390534	-2,931133	-0,174758	0,030544	-0,007677	-0,039051	2,390534	-2,931133	-0,174758
13:18:06,80	0,519040	3,438000	-0,140986	1,093985	0,964000	-0,068962	0,025463	-0,006086	-0,040691	2,893585	-0,758927	-0,146275	-0,606620	-2,932990	-1,198381	-15,690934	11,755169	12,595153	0,025463	-0,006086	-0,040691	2,415822	-2,757784	-0,146275	0,025463	-0,006086	-0,040691	2,415822	-2,757784	-0,146275
13:18:06,85	0,519040	3,438000	-0,140986	1,093985	0,964000	-0,068962	0,029938	-0,005908	-0,040731	2,896100	-0,585690	-0,189084	-0,599682	-2,933906	-1,196394	-15,671235	11,516046	12,621061	0,029938	-0,005908	-0,040731	2,432284	-2,935854	-0,189084	0,029938	-0,005908	-0,040731	2,432284	-2,935854	-0,189084
13:18:06,90	0,519040	3,438000	-0,140986	1,093985	0,964000	-0,068962	0,027262	-0,012374	-0,038744	3,035096	-0,588226	-0,163176	-0,548654	-2,956978	-1,174331	-16,914965	9,120588	13,014216	0,027262	-0,012374	-0,038744	2,063698	-2,728316	-0,163176	0,027262	-0,012374	-0,038744	2,063698	-2,728316	-0,163176
13:18:06,95	0,519040	3,438000	-0,140986	1,093985	0,964000	-0,068962	0,021729	-0,068102	-0,016680	3,236554	-0,755315	0,229979	-0,595505	-2,926218	-1,147364	-15,241498	11,755055	12,723513	0,021729	-0,068102	-0,016680	-2,109483	-2,461064	0,229979	0,021729	-0,068102	-0,016680	-2,109483	-2,461064	0,229979
13:18:07,00	0,519040	3,438000	-0,140986	1,093985	0,964000	-0,068962	0,018516	-0,012148	0,010286	3,445159	-0,790357	-0,060724	-0,594897	-2,912441	-1,186108	-14,287254	11,704464	12,644541	0,018516	-0,012148	0,010286	2,491564	-2,243890	-0,060724	0,018516	-0,012148	0,010286	2,491564	-2,243890	-0,060724
13:18:07,05	0,518976	3,437992	-0,140985	1,144006	0,963989	-0,069023	0,006280	-0,005786	-0,028458	3,547660	-0,574930	-0,139697	-0,600266	-2,929590	-1,198645	-15,489283	11,842060	12,646078	0,006280	-0,005786	-0,028458	3,093457	-1,067943	-0,139697	0,006280	-0,005786	-0,028458	3,093457	-1,067943	-0,139697
13:18:07,10	0,518976	3,437992	-0,140985	1,144006	0,963989	-0,069023	0,023817	-0,009711	-0,040995	3,269923	-0,772832	-0,138159	-0,598493	-2,930852	-1,197092	-15,483427	11,808273	12,629574	0,023817	-0,009711	-0,040995	2,507584	-2,642438	-0,138159	0,023817	-0,009711	-0,040995	2,507584	-2,642438	-0,138159
13:18:07,15	0,518976	3,437992	-0,140985	1,144006	0,963989	-0,069023	0,024023	-0,011877	-0,039441	3,356210	-0,740116	-0,154663	-0,597908	-2,931463	-1,202515	-15,481035	11,828250	12,648036	0,024023	-0,011877	-0,039441	2,423859	-2,625952	-0,154663	0,024023	-0,011877	-0,039441	2,423859	-2,625952	-0,154663
13:18:07,20	0,518976	3,437992	-0,140985	1,144006	0,963989	-0,069023	0,024260	-0,012690	-0,044865	3,416965	-0,735738	-0,136202	-0,600299	-2,932320	-1,197906	-15,518523	11,838923	12,596967	0,024260	-0,012690	-0,044865	2,420820	-2,640135	-0,136202	0,024260	-0,012690	-0,044865	2,420820	-2,640135	-0,136202
13:18:07,25	0,518976	3,437992	-0,140985	1,144006	0,963989	-0,069023	0,026198	-0,011047	-0,040256	3,322062	-0,672757	-0,187271	-0,597998	-2,930896	-1,202518	-15,512406	11,808804	12,667186	0,026198	-0,011047	-0,040256	2,454841	-2,729298	-0,187271	0,026198	-0,011047	-0,040256	2,454841	-2,729298	-0,187271
13:18:07,30	0,518976	3,437992	-0,140985	1,144006	0,963989	-0,069023	0,023814	-0,012328	-0,044867	3,365639	-0,776384	-0,117051	-0,596857	-2,936299	-1,199821	-15,553814	11,807092	12,626551	0,023814	-0,012328	-0,044867	2,397874	-2,645757	-0,117051	0,023814	-0,012328	-0,044867	2,397874	-2,645757	-0,117051
13:18:07,35	0,518976	3,437992	-0,140985	1,144006	0,963989	-0,069023	0,027922	-0,016017	-0,042171	3,535293	-0,597737	-0,157687	-0,597432	-2,932742	-1,195922	-15,543171	11,812930	12,658600	0,027922	-0,016017	-0,042171	2,277924	-2,789641	-0,157687	0,027922	-0,016017	-0,042171	2,277924	-2,789641	-0,157687
13:18:07,40	0,518976	3,437992	-0,140985	1,144006	0,963989	-0,069023	0,025129	-0,013741	-0,038271	3,427316	-0,736697	-0,125638	-0,598636	-2,934560	-1,205261	-15,540408	11,798564	12,634245	0,025129	-0,013741	-0,038271	2,348615	-2,709317	-0,125638	0,025129	-0,013741	-0,038271	2,348615	-2,709317	-0,125638
13:18:07,45	0,518976	3,437992	-0,140985	1,144006	0,963989	-0,069023	0,027306	-0,013607	-0,047611	3,409275	-0,613904	-0,149992	-0,595115	-2,933507	-1,202907	-15,529745	11,753560	12,656252	0,027306	-0,013607	-0,047611	2,341113	-2,757439	-0,149992	0,027306	-0,013607	-0,047611	2,341113	-2,757439	-0,149992
13:18:07,50	0,518976	3,437992	-0,140985	1,144006	0,963989	-0,069023	0,024633	-0,016130	-0,045257	3,506833	-0,721155	-0,127985	-0,597516	-2,936455	-1,208358	-15,560580	11,786852	12,650410	0,024633	-0,016130	-0,045257	2,240609	-2,654872	-0,127985	0,024633	-0,016130	-0,045257	2,240609	-2,654872	-0,127985
13:18:07,55	0,518976	3,437992	-0,140985	1,144006	0,963989	-0,069023	0,028388	-0,015525	-0,050708	3,488759	-0,569285	-0,133828	-0,597455	-2,930762	-1,201399	-15,534135	11,786654	12,617681	0,028388	-0,015525	-0,050708	2,270069	-2,797709	-0,133828	0,028388	-0,015525	-0,050708	2,270069	-2,797709	-0,133828
13:18:07,60	0,518976	3,437992	-0,140985	1,144006	0,963989	-0,069023	0,023426	-0,012731	-0,043748	3,356538	-0,804292	-0,166556	-0,600958	-2,936412	-1,196682	-15,536978	11,783565	12,661749	0,023426	-0,012731	-0,043748	2,357154	-2,643223	-0,166556	0,023426	-0,012731	-0,043748	2,357154	-2,643223	-0,166556
13:18:07,65	0,518976	3,437992	-0,140985	1,144006	0,963989	-0,069023	0,030071	-0,012523	-0,039032	3,341600	-0,459662	-0,122488	-0,595695	-2,935798	-1,199005	-15,545850	11,779175	12,673804	0,030071	-0,012523	-0,039032	2,358582	-2,820237	-0,122488	0,030071	-0,012523	-0,039032	2,358582	-2,820237	-0,122488
13:18:07,70	0,518976	3,437992	-0,140985	1,144006	0,963989	-0,069023	0,026908	-0,016774	-0,041355	3,554428	-0,629646	-0,110433	-0,596920	-2,935211	-1,199789	-15,560122	11,768202	12,678797	0,026908	-0,016774	-0,041355	2,237685	-2,741895	-0,110433	0,026908	-0,016774	-0,041355	2,237685	-2,741895	-0,110433
13:18:07,75	0,518976	3,437992	-0,140985	1,144006	0,963989	-0,069023	0,027011	-0,015419	-0,042139	3,467348	-0,631143	-0,105440	-0,598008	-2,933910	-1,193586	-15,542637	11,805968	12,656677	0,027011	-0,015419	-0,042139	2,256944	-2,751510	-0,105440	0,027011	-0,015419	-0,042139	2,256944	-2,751510	-0,105440
13:18:07,80	0,518976	3,437992	-0,140985	1,144006	0,963989	-0,069023	0,026429	-0,013826	-0,035936	3,425967	-0,665157	-0,127560	-0,595430	-2,932870	-1,197742	-15,590859	11,752438	12,673930	0,026429	-0,013826	-0,035936	2,340604	-2,739821	-0,127560	0,026429	-0,013826	-0,035936	2,340604	-2,739821	-0,127560
13:18:07,85	0,518976	3,437992	-0,140985	1,144006	0,963989	-0,069023	0,024239	-0,015539	-0,040092	3,444565	-0,794008	-0,110308	-0,595772	-2,931915	-1,200994	-15,562002	11,752918	12,645832	0,024239	-0,015539	-0,040092	2,224745	-2,696795	-0,110308	0,024239	-0,015539	-0,040092	2,224745	-2,696795	-0,110308
13:18:07,90	0,518976	3,437992	-0,140985	1,144006	0,963989	-0,069023	0,023583	-0,014765	-0,043344	3,419158	-0,803398	-0,138406	-0,598033	-2,931113	-1,202156	-15,524460	11,782837	12,637149	0,023583	-0,014765	-0,043344	2,260101	-2,654647	-0,138406	0,023583	-0,014765	-0,043344	2,260101	-2,654647	-0,138406
13:18:07,95	0,518976	3,437992	-0,140985	1,144006	0,963989	-0,069023	0,024019	-0,012407	-0,044506	3,341206	-0,763153	-0,147088	-0,594528	-2,932469	-1,201370	-15,536302	11,763853	12,641434	0,024019	-0,012407	-0,044506	2,367279	-2,648658	-0,147088	0,024019	-0,012407	-0,044506	2,367279	-2,648658	-0,147088
13:18:08,00	0,518976	3,437992	-0,140985	1,144006	0,963989	-0,069023	0,023441	-0,016120	-0,043720	3,511915	-0,794002	-0,142803	-0,596840	-2,932485	-1,200602	-15,524961	11,780899	12,626459	0,023441	-0,016120	-0,043720	2,246526	-2,634089	-0,142803	0,023441	-0,016120	-0,043720	2,246526	-2,634089	-0,142803
13:18:08,05	0,518976	3,437992	-0,140985	1,144006	0,963989	-0,069023	0,024610	-0,014125	-0,042952	3,428637	-0,731874	-0,157779	-0,595106	-2,935069	-1,200553	-15,525347	11,734279	12,673307	0,024610	-0,014125	-0,042952	2,319811	-2,663790	-0,157779	0,024610	-0,014125	-0,042952	2,319811	-2,663790	-0,157779
13:18:08,10	0,518976	3,437992	-0,140985	1,144006	0,963989	-0,069023	0,025981	-0,016919	-0,042902	3,533346	-0,637602	-0,110930	-0,601260	-2,931136	-1,199709	-15,568792	11,786765	12,651023	0,025981	-0,016919	-0,042902	2,205210	-2,677148	-0,110930	0,025981	-0,016919	-0,042902	2,205210	-2,677148	-0,110930
13:18:08,15	0,518976	3,437992	-0,140985	1,144006	0,963989	-0,069023	0,025653	-0,009623	-0,042058	3,177706	-0,718575	-0,133214	-0,594620	-2,940009	-1,199807	-15,593140	11,738404	12,643962	0,025653	-0,009623	-0,042058	2,422275	-2,732299	-0,133214	0,025653	-0,009623	-0,042058	2,422275	-2,732299	-0,133214
13:18:08,20	0,518976	3,437992	-0,140985	1,144006	0,963989	-0,069023	0,030017	-0,019810	-0,042156	3,653339	-0,488547	-0,140275	-0,598081	-2,929784	-1,200611	-15,546712	11,786072	12,646420	0,030017	-0,019810	-0,042156	2,098281	-2,844853	-0,140275	0,030017	-0,019810	-0,042156	2,098281	-2,844853	-0,140275
13:18:08,25	0,518976	3,437992	-0,140985	1,144006	0,963989	-0,069023	0,022893	-0,011700	-0,042960	3,296138	-0,842613	-0,137817	-0,599774	-2,929653	-1,201352	-15,500702	11,768042	12,669773	0,022893	-0,011700	-0,042960	2,377680	-2,639697	-0,137817	0,022893	-0,011700	-0,042960	2,377680	-2,639697	-0,137817
13:18:08,30	0,518976	3,437992	-0,140985	1,144006	0,963989	-0,069023	0,023625	-0,010169	-0,043702	3,223897	-0,755676	-0,114464	-0,598105	-2,933860	-1,201366	-15,559619	11,770094	12,660427	0,023625	-0,010169	-0,043702	2,425653	-2,610241	-0,114464	0,023625	-0,010169	-0,043702	2,425653	-2,610241	-0,114464
13:18:08,35	0,518976	3,437992	-0,140985	1,144006	0,963989	-0,069023	0,026434	-0,013717	-0,043715	3,380748	-0,661678	-0,123810	-0,596973	-2,935222	-1,200224	-15,588380	11,764890	12,635629	0,026434	-0,013717	-0,043715	2,303929	-2,736718	-0,123810	0,026434	-0,013717	-0,043715	2,303929	-2,736718	-0,123810
13:18:08,40	0,518976	3,437992	-0,140985	1,144006	0,963989	-0,069023	0,027048	-0,015379	-0,042573	3,448248	-0,652047	-0,148609	-0,599929	-2,935072	-1,201010	-15,587534	11,752114	12,630355	0,027048	-0,015379	-0,042573	2,241018	-2,775300	-0,148609	0,027048	-0,015379	-0,042573	2,241018	-2,775300	-0,148609
13:18:08,45	0,518976	3,437992	-0,140985	1,144006	0,963989	-0,069023	0,028396	-0,012744	-0,043359	3,300597	-0,574811	-0,153882	-0,599816	-2,932886	-1,199009	-15,538179	11,787793	12,688259	0,028396	-0,012744	-0,043359	2,300200	-2,803911	-0,153882	0,028396	-0,012744	-0,043359	2,300200	-2,803911	-0,153882
13:18:08,50	0,518976	3,437992	-0,140985	1,144006	0,963989	-0,069023	0,026446	-0,011749	-0,041359	3,304418	-0,651323	-0,095978	-0,600460	-2,932726	-1,200199	-15,554272	11,761181	12,668828	0,026446	-0,011749	-0,041359	2,382151	-2,727325	-0,095978	0,026446	-0,011749	-0,041359	2,382151	-2,727325	-0,095978
13:18:08,55	0,518976	3,437992	-0,140985	1,144006	0,963989	-0,069023	0,026629	-0,011111	-0,042548	3,240149	-0,642407	-0,115409	-0,598823	-2,934988	-1,200324	-15,567344	11,738145	12,665826	0,026629	-0,011111	-0,042548	2,367964	-2,732820	-0,115409	0,026629	-0,011111	-0,042548	2,367964	-2,732820	-0,115409
13:18:08,60	0,518976	3,437992	-0,140985	1,144006	0,963989	-0,069023	0,027770	-0,013659	-0,042674	3,346193	-0,582898	-0,118412	-0,595740	-2,931444	-1,199430	-15,542679	11,736715	12,649083	0,027770	-0,013659	-0,042674	2,273940	-2,762851	-0,118412	0,027770	-0,013659	-0,042674	2,273940	-2,762851	-0,118412
13:18:08,65	0,518976	3,437992	-0,140985	1,144006	0,963989	-0,069023	0,023159	-0,014557	-0,041779	3,403990	-0,800599	-0,135155	-0,599862	-2,931599	-1,200977	-15,549260	11,771426	12,669849	0,023159	-0,014557	-0,041779	2,261233	-2,618580	-0,135155	0,023159	-0,014557	-0,041779	2,261233	-2,618580	-0,135155
13:18:08,70	0,518976	3,437992	-0,140985	1,144006	0,963989	-0,069023	0,025355	-0,011065	-0,043327	3,249144	-0,709479	-0,114389	-0,597444	-2,933659	-1,199788	-15,524602	11,760995	12,668650	0,025355	-0,011065	-0,043327	2,380558	-2,699821	-0,114389	0,025355	-0,011065	-0,043327	2,380558	-2,699821	-0,114389
13:18:08,75	0,518976	3,437992	-0,140985	1,144006	0,963989	-0,069023	0,025930	-0,014189	-0,042138	3,414899	-0,653009	-0,115587	-0,592744	-2,934843	-1,200563	-15,530144	11,752868	12,659865	0,025930	-0,014189	-0,042138	2,301061	-2,688489	-0,115587	0,025930	-0,014189	-0,042138	2,301061	-2,688489	-0,115587
13:18:08,80	0,518976	3,437992	-0,140985	1,144006	0,963989	-0,069023	0,024605	-0,018852	-0,042913	3,647563	-0,722631	-0,124373	-0,598077	-2,932742	-1,203291	-15,526095	11,734305	12,669969	0,024605	-0,018852	-0,042913	2,167684	-2,654118	-0,124373	0,024605	-0,018852	-0,042913	2,167684	-2,654118	-0,124373
13:18:08,85	0,518976	3,437992	-0,140985	1,144006	0,963989	-0,069023	0,025452	-0,013183	-0,045641	3,338724	-0,665804	-0,114269	-0,598052	-2,936678	-1,200196	-15,543941	11,760514	12,639457	0,025452	-0,013183	-0,045641	2,303861	-2,663774	-0,114269	0,025452	-0,013183	-0,045641	2,303861	-2,663774	-0,114269
13:18:08,90	0,518976	3,437992	-0,140985	1,144006	0,963989	-0,069023	0,028848	-0,015172	-0,042545	3,455930	-0,517767	-0,144780	-0,596308	-2,935133	-1,199807	-15,542477	11,736303	12,643806	0,028848	-0,015172	-0,042545	2,264925	-2,782329	-0,144780	0,028848	-0,015172	-0,042545	2,264925	-2,782329	-0,144780
13:18:08,95	0,518976	3,437992	-0,140985	1,144006	0,963989	-0,069023	0,026638	-0,015910	-0,042157	3,474059	-0,619311	-0,140431	-0,598120	-2,936783	-1,202899	-15,555803	11,728069	12,669229	0,026638	-0,015910	-0,042157	2,225139	-2,710392	-0,140431	0,026638	-0,015910	-0,042157	2,225139	-2,710392	-0,140431
13:18:09,00	0,518976	3,437992	-0,140985	1,144006	0,963989	-0,069023	0,028973	-0,015166	-0,045249	3,421569	-0,505306	-0,115009	-0,594683	-2,932692	-1,201385	-15,593820	11,724995	12,655265	0,028973	-0,015166	-0,045249	2,231065	-2,779697	-0,115009	0,028973	-0,015166	-0,045249	2,231065	-2,779697	-0,115009
13:18:09,05	0,518976	3,437992	-0,140985	1,144006	0,963989	-0,069023	0,023712	-0,016097	-0,043735	3,448345	-0,810298	-0,128972	-0,596941	-2,933160	-1,200965	-15,562172	11,768057	12,679830	0,023712	-0,016097	-0,043735	2,184705	-2,671652	-0,128972	0,023712	-0,016097	-0,043735	2,184705	-2,671652	-0,128972
13:18:09,10	0,518976	3,437992	-0,140985	1,144006	0,963989	-0,069023	0,025246	-0,014376	-0,043314	3,411929	-0,724635	-0,104408	-0,595783	-2,936060	-1,200241	-15,580647	11,740134	12,600932	0,025246	-0,014376	-0,043314	2,283450	-2,706435	-0,104408	0,025246	-0,014376	-0,043314	2,283450	-2,706435	-0,104408
13:18:09,16	0,518976	3,437992	-0,140985	1,144006	0,963989	-0,069023	0,027179	-0,016828	-0,042591	3,506051	-0,626161	-0,183305	-0,596386	-2,937030	-1,200207	-15,585207	11,742904	12,644405	0,027179	-0,016828	-0,042591	2,185033	-2,759696	-0,183305	0,027179	-0,016828	-0,042591	2,185033	-2,759696	-0,183305
13:18:09,21	0,518976	3,437992	-0,140985	1,144006	0,963989	-0,069023	0,028320	-0,016791	-0,042557	3,504256	-0,572151	-0,139832	-0,596357	-2,934362	-1,202897	-15,550538	11,729751	12,679581	0,028320	-0,016791	-0,042557	2,186128	-2,795273	-0,139832	0,028320	-0,016791	-0,042557	2,186128	-2,795273	-0,139832
13:18:09,26	0,518976	3,437992	-0,140985	1,144006	0,963989	-0,069023	0,025995	-0,015482	-0,045246	3,442117	-0,656477	-0,104656	-0,593468	-2,935159	-1,204855	-15,577021	11,729498	12,666882	0,025995	-0,015482	-0,045246	2,226767	-2,697046	-0,104656	0,025995	-0,015482	-0,045246	2,226767	-2,697046	-0,104656
13:18:09,31	0,518976	3,437992	-0,140985	1,144006	0,963989	-0,069023	0,025241	-0,018382	-0,047204	3,579466	-0,718469	-0,117355	-0,558604	-2,969250	-1,177247	-17,416849	9,773397	13,014294	0,025241	-0,018382	-0,047204	2,136451	-2,699886	-0,117355	0,025241	-0,018382	-0,047204	2,136451	-2,699886	-0,117355
13:18:09,36	0,518976	3,437992	-0,140985	1,144006	0,963989	-0,069023	0,037332	-0,065621	-0,019596	3,421931	-0,705024	0,230056	-0,595800	-2,933291	-1,147154	-15,290852	12,236509	12,737004	0,037332	-0,065621	-0,019596	-1,729321	-3,635584	0,230056	0,037332	-0,065621	-0,019596	-1,729321	-3,635584	0,230056
13:18:09,41	0,518976	3,437992	-0,140985	1,144006	0,963989	-0,069023	0,024789	-0,015429	0,010496	4,008060	-0,747647	-0,047234	-0,593314	-2,908049	-1,185597	-13,957862	12,113304	12,630640	0,024789	-0,015429	0,010496	2,796885	-2,693585	-0,047234	0,024789	-0,015429	0,010496	2,796885	-2,693585	-0,047234
13:18:09,46	0,518985	3,437981	-0,140976	1,193999	0,963991	-0,069011	0,001686	-0,004961	-0,027947	4,023523	-0,732993	-0,153598	-0,596736	-2,930390	-1,201965	-15,070167	12,210669	12,617329	0,001686	-0,004961	-0,027947	3,634081	-0,865352	-0,153598	0,001686	-0,004961	-0,027947	3,634081	-0,865352	-0,153598
13:18:09,51	0,518985	3,437981	-0,140976	1,193999	0,963991	-0,069011	0,022744	-0,013167	-0,044315	3,978422	-0,649927	-0,166909	-0,596731	-2,926946	-1,203144	-15,060237	12,220163	12,613915	0,022744	-0,013167	-0,044315	2,944781	-2,435364	-0,166909	0,022744	-0,013167	-0,044315	2,944781	-2,435364	-0,166909
13:18:09,56	0,518985	3,437981	-0,140976	1,193999	0,963991	-0,069011	0,017552	-0,009887	-0,047395	3,808912	-0,923298	-0,176171	-0,595096	-2,933043	-1,200815	-15,121617	12,159151	12,609341	0,017552	-0,009887	-0,047395	3,032765	-2,301127	-0,176171	0,017552	-0,009887	-0,047395	3,032765	-2,301127	-0,176171
13:18:09,61	0,518985	3,437981	-0,140976	1,193999	0,963991	-0,069011	0,017552	-0,009887	-0,047395	3,808912	-0,923298	-0,176171	-0,598613	-2,930118	-1,205862	-15,102970	12,186075	12,628656	0,017552	-0,009887	-0,047395	3,032765	-2,301127	-0,176171	0,017552	-0,009887	-0,047395	3,032765	-2,301127	-0,176171
13:18:09,66	0,518985	3,437981	-0,140976	1,193999	0,963991	-0,069011	0,023448	-0,011407	-0,048212	3,849162	-0,629464	-0,155582	-0,595101	-2,928848	-1,200823	-15,119679	12,183257	12,621621	0,023448	-0,011407	-0,048212	2,953740	-2,470114	-0,155582	0,023448	-0,011407	-0,048212	2,953740	-2,470114	-0,155582
13:18:09,71	0,518985	3,437981	-0,140976	1,193999	0,963991	-0,069011	0,020592	-0,013813	-0,043172	3,963505	-0,791040	-0,162616	-0,599219	-2,930700	-1,201590	-15,116660	12,175901	12,630525	0,020592	-0,013813	-0,043172	2,879174	-2,407490	-0,162616	0,020592	-0,013813	-0,043172	2,879174	-2,407490	-0,162616
13:18:09,76	0,518985	3,437981	-0,140976	1,193999	0,963991	-0,069011	0,024255	-0,011173	-0,043939	3,821365	-0,594274	-0,153713	-0,592855	-2,931864	-1,202733	-15,144632	12,108018	12,659331	0,024255	-0,011173	-0,043939	2,944272	-2,498266	-0,153713	0,024255	-0,011173	-0,043939	2,944272	-2,498266	-0,153713
13:18:09,81	0,518985	3,437981	-0,140976	1,193999	0,963991	-0,069011	0,022081	-0,017266	-0,045082	4,065420	-0,697589	-0,124906	-0,556914	-2,959087	-1,175305	-16,436718	10,070176	12,985274	0,022081	-0,017266	-0,045082	2,710036	-2,430946	-0,124906	0,022081	-0,017266	-0,045082	2,710036	-2,430946	-0,124906
13:18:09,86	0,518985	3,437981	-0,140976	1,193999	0,963991	-0,069011	0,027686	-0,062003	-0,017655	3,980866	-0,506201	0,201037	-0,590023	-2,922741	-1,131733	-14,614379	12,499678	12,721971	0,027686	-0,062003	-0,017655	-0,886353	-2,679528	0,201037	0,027686	-0,062003	-0,017655	-0,886353	-2,679528	0,201037
13:18:09,91	0,518985	3,437981	-0,140976	1,193999	0,963991	-0,069011	0,012764	-0,015157	0,025917	4,560060	-0,918702	-0,062267	-0,599897	-2,906032	-1,179722	-13,685043	12,721481	12,550846	0,012764	-0,015157	0,025917	3,370241	-1,920657	-0,062267	0,012764	-0,015157	0,025917	3,370241	-1,920657	-0,062267
13:18:09,96	0,519045	3,437986	-0,140962	1,244004	0,963972	-0,068986	0,003230	0,001749	-0,022071	4,337726	-0,720522	-0,233391	-0,598365	-2,934064	-1,200347	-14,960108	12,827913	12,619623	0,003230	0,001749	-0,022071	4,474994	-0,974091	-0,233391	0,003230	0,001749	-0,022071	4,474994	-0,974091	-0,233391
13:18:10,01	0,519045	3,437986	-0,140962	1,244004	0,963972	-0,068986	0,026741	-0,013594	-0,042696	4,590168	-0,655413	-0,164615	-0,601358	-2,930601	-1,199602	-14,972416	12,818233	12,609292	0,026741	-0,013594	-0,042696	3,523061	-2,754582	-0,164615	0,026741	-0,013594	-0,042696	3,523061	-2,754582	-0,164615
13:18:10,06	0,519045	3,437986	-0,140962	1,244004	0,963972	-0,068986	0,025239	-0,009270	-0,041952	4,350818	-0,739353	-0,174945	-0,599166	-2,934762	-1,200391	-15,042265	12,772233	12,608778	0,025239	-0,009270	-0,041952	3,623092	-2,720589	-0,174945	0,025239	-0,009270	-0,041952	3,623092	-2,720589	-0,174945
13:18:10,11	0,519045	3,437986	-0,140962	1,244004	0,963972	-0,068986	0,027746	-0,013250	-0,042740	4,482994	-0,646463	-0,175459	-0,602127	-2,934428	-1,200394	-15,052079	12,785443	12,618532	0,027746	-0,013250	-0,042740	3,442873	-2,824525	-0,175459	0,027746	-0,013250	-0,042740	3,442873	-2,824525	-0,175459
13:18:10,16	0,519045	3,437986	-0,140962	1,244004	0,963972	-0,068986	0,028937	-0,010518	-0,042743	4,347491	-0,599638	-0,165706	-0,605715	-2,931179	-1,201189	-15,065544	12,784896	12,628689	0,028937	-0,010518	-0,042743	3,521790	-2,871189	-0,165706	0,028937	-0,010518	-0,042743	3,521790	-2,871189	-0,165706
13:18:10,21	0,519045	3,437986	-0,140962	1,244004	0,963972	-0,068986	0,027918	-0,005787	-0,043538	4,094231	-0,664036	-0,155549	-0,601028	-2,933319	-1,199235	-15,075169	12,750964	12,627004	0,027918	-0,005787	-0,043538	3,639975	-2,855561	-0,155549	0,027918	-0,005787	-0,043538	3,639975	-2,855561	-0,155549
13:18:10,26	0,519045	3,437986	-0,140962	1,244004	0,963972	-0,068986	0,027427	-0,010916	-0,041584	4,326756	-0,680900	-0,157233	-0,601565	-2,934957	-1,199625	-15,059955	12,760136	12,607663	0,027427	-0,010916	-0,041584	3,469851	-2,833938	-0,157233	0,027427	-0,010916	-0,041584	3,469851	-2,833938	-0,157233
13:18:10,31	0,519045	3,437986	-0,140962	1,244004	0,963972	-0,068986	0,029114	-0,011270	-0,041974	4,360714	-0,584586	-0,176575	-0,599336	-2,936575	-1,198856	-15,106757	12,707545	12,610982	0,029114	-0,011270	-0,041974	3,476020	-2,870054	-0,176575	0,029114	-0,011270	-0,041974	3,476020	-2,870054	-0,176575
13:18:10,36	0,519045	3,437986	-0,140962	1,244004	0,963972	-0,068986	0,029401	-0,014009	-0,041206	4,434172	-0,583894	-0,173256	-0,599267	-2,935086	-1,200393	-15,071837	12,723639	12,621996	0,029401	-0,014009	-0,041206	3,334503	-2,891899	-0,173256	0,029401	-0,014009	-0,041206	3,334503	-2,891899	-0,173256
13:18:10,41	0,519045	3,437986	-0,140962	1,244004	0,963972	-0,068986	0,028077	-0,013324	-0,042743	4,429976	-0,630547	-0,162241	-0,601032	-2,934609	-1,203484	-15,064238	12,734736	12,648146	0,028077	-0,013324	-0,042743	3,384040	-2,834617	-0,162241	0,028077	-0,013324	-0,042743	3,384040	-2,834617	-0,162241
13:18:10,46	0,519045	3,437986	-0,140962	1,244004	0,963972	-0,068986	0,028546	-0,011557	-0,045834	4,351480	-0,605146	-0,136091	-0,598076	-2,933034	-1,198455	-15,068151	12,734505	12,621638	0,028546	-0,011557	-0,045834	3,444286	-2,846004	-0,136091	0,028546	-0,011557	-0,045834	3,444286	-2,846004	-0,136091
13:18:10,51	0,519045	3,437986	-0,140962	1,244004	0,963972	-0,068986	0,025705	-0,013329	-0,040805	4,441488	-0,756175	-0,162599	-0,599307	-2,931831	-1,198838	-15,079620	12,717053	12,645621	0,025705	-0,013329	-0,040805	3,395162	-2,773978	-0,162599	0,025705	-0,013329	-0,040805	3,395162	-2,773978	-0,162599
13:18:10,56	0,519045	3,437986	-0,140962	1,244004	0,963972	-0,068986	0,025278	-0,011662	-0,041188	4,333949	-0,779557	-0,138616	-0,597573	-2,935320	-1,198461	-15,112617	12,732020	12,626612	0,025278	-0,011662	-0,041188	3,418492	-2,763883	-0,138616	0,025278	-0,011662	-0,041188	3,418492	-2,763883	-0,138616
13:18:10,61	0,519045	3,437986	-0,140962	1,244004	0,963972	-0,068986	0,027433	-0,014908	-0,040811	4,499236	-0,703565	-0,157625	-0,602276	-2,933497	-1,198472	-15,104129	12,733587	12,626039	0,027433	-0,014908	-0,040811	3,328920	-2,857046	-0,157625	0,027433	-0,014908	-0,040811	3,328920	-2,857046	-0,157625
13:18:10,66	0,519045	3,437986	-0,140962	1,244004	0,963972	-0,068986	0,028205	-0,009923	-0,040822	4,245597	-0,656837	-0,158198	-0,597585	-2,932929	-1,197686	-15,101484	12,699475	12,630181	0,028205	-0,009923	-0,040822	3,466634	-2,870946	-0,158198	0,028205	-0,009923	-0,040822	3,466634	-2,870946	-0,158198
13:18:10,71	0,519045	3,437986	-0,140962	1,244004	0,963972	-0,068986	0,025368	-0,013702	-0,040036	4,413907	-0,785027	-0,154056	-0,598149	-2,934401	-1,196486	-15,102761	12,731485	12,668935	0,025368	-0,013702	-0,040036	3,338261	-2,776413	-0,154056	0,025368	-0,013702	-0,040036	3,338261	-2,776413	-0,154056
13:18:10,76	0,519045	3,437986	-0,140962	1,244004	0,963972	-0,068986	0,026924	-0,013949	-0,038836	4,453817	-0,721202	-0,115303	-0,599367	-2,935592	-1,198463	-15,102003	12,662108	12,619069	0,026924	-0,013949	-0,038836	3,358805	-2,834770	-0,115303	0,026924	-0,013949	-0,038836	3,358805	-2,834770	-0,115303
13:18:10,81	0,519045	3,437986	-0,140962	1,244004	0,963972	-0,068986	0,028565	-0,013491	-0,040813	4,370275	-0,600560	-0,165168	-0,596080	-2,937582	-1,199791	-15,088794	12,684973	12,636493	0,028565	-0,013491	-0,040813	3,311251	-2,842893	-0,165168	0,028565	-0,013491	-0,040813	3,311251	-2,842893	-0,165168
13:18:10,86	0,519045	3,437986	-0,140962	1,244004	0,963972	-0,068986	0,028645	-0,017332	-0,042141	4,596450	-0,596368	-0,147744	-0,599368	-2,935701	-1,198065	-15,125674	12,733527	12,645567	0,028645	-0,017332	-0,042141	3,235853	-2,845020	-0,147744	0,028645	-0,017332	-0,042141	3,235853	-2,845020	-0,147744
13:18:10,91	0,519045	3,437986	-0,140962	1,244004	0,963972	-0,068986	0,028660	-0,013544	-0,040415	4,423060	-0,651814	-0,138670	-0,600569	-2,937619	-1,200004	-15,111290	12,654519	12,633886	0,028660	-0,013544	-0,040415	3,359856	-2,901628	-0,138670	0,028660	-0,013544	-0,040415	3,359856	-2,901628	-0,138670
13:18:10,96	0,519045	3,437986	-0,140962	1,244004	0,963972	-0,068986	0,030922	-0,013463	-0,042353	4,357620	-0,482240	-0,150352	-0,597528	-2,933776	-1,197673	-15,071196	12,680042	12,624278	0,030922	-0,013463	-0,042353	3,300770	-2,909605	-0,150352	0,030922	-0,013463	-0,042353	3,300770	-2,909605	-0,150352
13:18:11,01	0,519045	3,437986	-0,140962	1,244004	0,963972	-0,068986	0,026073	-0,014175	-0,040023	4,436783	-0,712419	-0,159959	-0,597021	-2,938082	-1,198072	-15,119157	12,674394	12,614592	0,026073	-0,014175	-0,040023	3,324058	-2,759148	-0,159959	0,026073	-0,014175	-0,040023	3,324058	-2,759148	-0,159959
13:18:11,06	0,519045	3,437986	-0,140962	1,244004	0,963972	-0,068986	0,029548	-0,016767	-0,040421	4,542720	-0,570414	-0,169646	-0,599942	-2,933697	-1,198456	-15,099264	12,693864	12,639616	0,029548	-0,016767	-0,040421	3,226485	-2,889956	-0,169646	0,029548	-0,016767	-0,040421	3,226485	-2,889956	-0,169646
13:18:11,11	0,519045	3,437986	-0,140962	1,244004	0,963972	-0,068986	0,027211	-0,012045	-0,040805	4,323956	-0,684457	-0,144622	-0,599367	-2,934714	-1,198866	-15,109489	12,687982	12,610659	0,027211	-0,012045	-0,040805	3,378440	-2,820526	-0,144622	0,027211	-0,012045	-0,040805	3,378440	-2,820526	-0,144622
13:18:11,16	0,519045	3,437986	-0,140962	1,244004	0,963972	-0,068986	0,027805	-0,013051	-0,041215	4,366085	-0,659467	-0,173578	-0,599984	-2,932274	-1,198850	-15,115547	12,700283	12,650123	0,027805	-0,013051	-0,041215	3,341563	-2,842190	-0,173578	0,027805	-0,013051	-0,041215	3,341563	-2,842190	-0,173578
13:18:11,21	0,519045	3,437986	-0,140962	1,244004	0,963972	-0,068986	0,026001	-0,011297	-0,041200	4,282490	-0,764707	-0,134114	-0,598793	-2,930853	-1,201170	-15,097897	12,694867	12,661287	0,026001	-0,011297	-0,041200	3,395674	-2,805763	-0,134114	0,026001	-0,011297	-0,041200	3,395674	-2,805763	-0,134114
13:18:11,26	0,519045	3,437986	-0,140962	1,244004	0,963972	-0,068986	0,024174	-0,011618	-0,043520	4,303321	-0,841696	-0,122951	-0,595301	-2,931731	-1,198477	-15,118587	12,662874	12,625393	0,024174	-0,011618	-0,043520	3,391300	-2,739366	-0,122951	0,024174	-0,011618	-0,043520	3,391300	-2,739366	-0,122951
13:18:11,31	0,519045	3,437986	-0,140962	1,244004	0,963972	-0,068986	0,023189	-0,015081	-0,040827	4,445333	-0,894869	-0,158844	-0,598840	-2,936343	-1,201204	-15,133979	12,675644	12,606943	0,023189	-0,015081	-0,040827	3,261484	-2,715168	-0,158844	0,023189	-0,015081	-0,040827	3,261484	-2,715168	-0,158844
13:18:11,36	0,519045	3,437986	-0,140962	1,244004	0,963972	-0,068986	0,028951	-0,014323	-0,043554	4,409261	-0,614916	-0,177294	-0,600547	-2,934106	-1,198466	-15,106702	12,686785	12,629616	0,028951	-0,014323	-0,043554	3,284944	-2,887599	-0,177294	0,028951	-0,014323	-0,043554	3,284944	-2,887599	-0,177294
13:18:11,41	0,519045	3,437986	-0,140962	1,244004	0,963972	-0,068986	0,027868	-0,011725	-0,040815	4,297482	-0,653189	-0,154621	-0,597022	-2,934765	-1,198474	-15,109682	12,670942	12,610275	0,027868	-0,011725	-0,040815	3,377064	-2,840843	-0,154621	0,027868	-0,011725	-0,040815	3,377064	-2,840843	-0,154621
13:18:11,46	0,519045	3,437986	-0,140962	1,244004	0,963972	-0,068986	0,026676	-0,015107	-0,040823	4,458150	-0,709819	-0,173962	-0,596428	-2,935637	-1,199623	-15,108168	12,678072	12,625696	0,026676	-0,015107	-0,040823	3,272221	-2,803921	-0,173962	0,026676	-0,015107	-0,040823	3,272221	-2,803921	-0,173962
13:18:11,51	0,519045	3,437986	-0,140962	1,244004	0,963972	-0,068986	0,027135	-0,016058	-0,041972	4,514503	-0,688237	-0,158542	-0,599995	-2,934479	-1,197702	-15,125324	12,680934	12,619505	0,027135	-0,016058	-0,041972	3,253968	-2,818321	-0,158542	0,027135	-0,016058	-0,041972	3,253968	-2,818321	-0,158542
13:18:11,56	0,519045	3,437986	-0,140962	1,244004	0,963972	-0,068986	0,027915	-0,012390	-0,040052	4,317698	-0,663956	-0,164732	-0,600018	-2,937851	-1,199631	-15,135058	12,664869	12,624606	0,027915	-0,012390	-0,040052	3,345055	-2,855284	-0,164732	0,027915	-0,012390	-0,040052	3,345055	-2,855284	-0,164732
13:18:11,61	0,519045	3,437986	-0,140962	1,244004	0,963972	-0,068986	0,030847	-0,014056	-0,041981	4,385555	-0,511889	-0,159632	-0,599932	-2,934813	-1,201177	-15,098904	12,710056	12,631933	0,030847	-0,014056	-0,041981	3,282124	-2,933379	-0,159632	0,030847	-0,014056	-0,041981	3,282124	-2,933379	-0,159632
13:18:11,66	0,519045	3,437986	-0,140962	1,244004	0,963972	-0,068986	0,028173	-0,012612	-0,043527	4,367646	-0,642220	-0,152305	-0,598340	-2,935303	-1,199261	-15,174628	12,679547	12,635616	0,028173	-0,012612	-0,043527	3,377616	-2,853803	-0,152305	0,028173	-0,012612	-0,043527	3,377616	-2,853803	-0,152305
13:18:11,71	0,519045	3,437986	-0,140962	1,244004	0,963972	-0,068986	0,027802	-0,014236	-0,041611	4,387800	-0,711859	-0,148622	-0,598210	-2,931893	-1,199262	-15,113776	12,698756	12,616754	0,027802	-0,014236	-0,041611	3,270301	-2,894283	-0,148622	0,027802	-0,014236	-0,041611	3,270301	-2,894283	-0,148622
13:18:11,76	0,519045	3,437986	-0,140962	1,244004	0,963972	-0,068986	0,024783	-0,012643	-0,041612	4,352057	-0,825738	-0,167483	-0,597583	-2,932362	-1,198834	-15,087566	12,679979	12,649577	0,024783	-0,012643	-0,041612	3,359562	-2,771193	-0,167483	0,024783	-0,012643	-0,041612	3,359562	-2,771193	-0,167483
13:18:11,81	0,519045	3,437986	-0,140962	1,244004	0,963972	-0,068986	0,024876	-0,013421	-0,041183	4,389330	-0,788819	-0,134660	-0,597601	-2,935468	-1,197696	-15,095542	12,631458	12,598497	0,024876	-0,013421	-0,041183	3,335802	-2,741568	-0,134660	0,024876	-0,013421	-0,041183	3,335802	-2,741568	-0,134660
13:18:11,86	0,519045	3,437986	-0,140962	1,244004	0,963972	-0,068986	0,027574	-0,014958	-0,040046	4,423261	-0,631135	-0,185740	-0,598270	-2,929010	-1,198080	-15,111669	12,640308	12,653319	0,027574	-0,014958	-0,040046	3,249055	-2,795730	-0,185740	0,027574	-0,014958	-0,040046	3,249055	-2,795730	-0,185740
13:18:11,91	0,519045	3,437986	-0,140962	1,244004	0,963972	-0,068986	0,022316	-0,011149	-0,040430	4,224812	-0,922941	-0,130918	-0,598254	-2,934191	-1,198060	-15,124099	12,660073	12,658147	0,022316	-0,011149	-0,040430	3,349585	-2,674785	-0,130918	0,022316	-0,011149	-0,040430	3,349585	-2,674785	-0,130918
13:18:11,96	0,519045	3,437986	-0,140962	1,244004	0,963972	-0,068986	0,026796	-0,013754	-0,040409	4,371172	-0,710679	-0,126091	-0,597675	-2,935683	-1,199263	-15,142272	12,676872	12,611031	0,026796	-0,013754	-0,040409	3,291456	-2,814126	-0,126091	0,026796	-0,013754	-0,040409	3,291456	-2,814126	-0,126091
13:18:12,01	0,519045	3,437986	-0,140962	1,244004	0,963972	-0,068986	0,027798	-0,015001	-0,041612	4,441478	-0,682685	-0,173207	-0,597695	-2,935320	-1,199646	-15,134722	12,634683	12,614731	0,027798	-0,015001	-0,041612	3,263872	-2,864832	-0,173207	0,027798	-0,015001	-0,041612	3,263872	-2,864832	-0,173207
13:18:12,06	0,519045	3,437986	-0,140962	1,244004	0,963972	-0,068986	0,027493	-0,014802	-0,041996	4,398351	-0,670902	-0,169506	-0,600483	-2,934833	-1,196525	-15,087214	12,693323	12,608967	0,027493	-0,014802	-0,041996	3,236393	-2,829122	-0,169506	0,027493	-0,014802	-0,041996	3,236393	-2,829122	-0,169506
13:18:12,11	0,519045	3,437986	-0,140962	1,244004	0,963972	-0,068986	0,028466	-0,012144	-0,038875	4,334685	-0,608496	-0,175270	-0,599360	-2,933350	-1,198073	-15,103339	12,694450	12,634751	0,028466	-0,012144	-0,038875	3,381362	-2,843075	-0,175270	0,028466	-0,012144	-0,038875	3,381362	-2,843075	-0,175270
13:18:12,16	0,519045	3,437986	-0,140962	1,244004	0,963972	-0,068986	0,026620	-0,012375	-0,040423	4,339599	-0,719032	-0,149487	-0,597013	-2,933536	-1,197654	-15,092789	12,658000	12,662669	0,026620	-0,012375	-0,040423	3,368158	-2,808677	-0,149487	0,026620	-0,012375	-0,040423	3,368158	-2,808677	-0,149487
13:18:12,21	0,519045	3,437986	-0,140962	1,244004	0,963972	-0,068986	0,025607	-0,014501	-0,040004	4,423841	-0,744309	-0,121569	-0,601208	-2,935813	-1,198844	-15,137181	12,676593	12,653691	0,025607	-0,014501	-0,040004	3,285538	-2,754490	-0,121569	0,025607	-0,014501	-0,040004	3,285538	-2,754490	-0,121569
13:18:12,26	0,519045	3,437986	-0,140962	1,244004	0,963972	-0,068986	0,029677	-0,012007	-0,041193	4,288081	-0,580430	-0,130546	-0,599982	-2,934957	-1,199609	-15,116476	12,693944	12,659684	0,029677	-0,012007	-0,041193	3,345524	-2,910075	-0,130546	0,029677	-0,012007	-0,041193	3,345524	-2,910075	-0,130546
13:18:12,31	0,519045	3,437986	-0,140962	1,244004	0,963972	-0,068986	0,028322	-0,012640	-0,041959	4,346395	-0,641631	-0,124553	-0,595858	-2,931666	-1,196532	-15,101015	12,642844	12,618455	0,028322	-0,012640	-0,041959	3,354118	-2,864914	-0,124553	0,028322	-0,012640	-0,041959	3,354118	-2,864914	-0,124553
13:18:12,36	0,519045	3,437986	-0,140962	1,244004	0,963972	-0,068986	0,023411	-0,014566	-0,038881	4,409988	-0,858086	-0,165782	-0,601759	-2,934957	-1,199649	-15,116064	12,662869	12,609950	0,023411	-0,014566	-0,038881	3,266573	-2,695821	-0,165782	0,023411	-0,014566	-0,038881	3,266573	-2,695821	-0,165782
13:18:12,41	0,519045	3,437986	-0,140962	1,244004	0,963972	-0,068986	0,029211	-0,011102	-0,041998	4,239689	-0,579497	-0,174288	-0,596464	-2,934474	-1,198083	-15,119673	12,661827	12,619678	0,029211	-0,011102	-0,041998	3,368181	-2,872585	-0,174288	0,029211	-0,011102	-0,041998	3,368181	-2,872585	-0,174288
13:18:12,46	0,519045	3,437986	-0,140962	1,244004	0,963972	-0,068986	0,026146	-0,015446	-0,040433	4,462857	-0,741507	-0,164560	-0,598269	-2,936351	-1,198077	-15,133734	12,640690	12,628242	0,026146	-0,015446	-0,040433	3,250366	-2,793953	-0,164560	0,026146	-0,015446	-0,040433	3,250366	-2,793953	-0,164560
13:18:12,51	0,519045	3,437986	-0,140962	1,244004	0,963972	-0,068986	0,028673	-0,014821	-0,040427	4,405032	-0,611680	-0,155996	-0,601115	-2,934654	-1,197677	-15,092022	12,666777	12,633010	0,028673	-0,014821	-0,040427	3,241587	-2,862544	-0,155996	0,028673	-0,014821	-0,040427	3,241587	-2,862544	-0,155996
13:18:12,56	0,519045	3,437986	-0,140962	1,244004	0,963972	-0,068986	0,028626	-0,011508	-0,040027	4,276194	-0,591044	-0,151227	-0,597061	-2,932186	-1,199272	-15,114840	12,654546	12,600974	0,028626	-0,011508	-0,040027	3,372834	-2,838218	-0,151227	0,028626	-0,011508	-0,040027	3,372834	-2,838218	-0,151227
13:18:12,61	0,519045	3,437986	-0,140962	1,244004	0,963972	-0,068986	0,024463	-0,013785	-0,041621	4,372583	-0,821195	-0,183263	-0,598227	-2,936817	-1,198827	-15,119112	12,663433	12,653440	0,024463	-0,013785	-0,041621	3,290499	-2,741529	-0,183263	0,024463	-0,013785	-0,041621	3,290499	-2,741529	-0,183263
13:18:12,66	0,519045	3,437986	-0,140962	1,244004	0,963972	-0,068986	0,029056	-0,015090	-0,041176	4,446013	-0,590489	-0,130798	-0,599415	-2,935993	-1,200796	-15,126787	12,681556	12,630989	0,029056	-0,015090	-0,041176	3,261473	-2,871394	-0,130798	0,029056	-0,015090	-0,041176	3,261473	-2,871394	-0,130798
13:18:12,71	0,519045	3,437986	-0,140962	1,244004	0,963972	-0,068986	0,028936	-0,013649	-0,043146	4,382953	-0,612420	-0,153249	-0,596421	-2,933072	-1,198060	-15,096409	12,671508	12,644176	0,028936	-0,013649	-0,043146	3,311510	-2,883930	-0,153249	0,028936	-0,013649	-0,043146	3,311510	-2,883930	-0,153249
13:18:12,76	0,519045	3,437986	-0,140962	1,244004	0,963972	-0,068986	0,024910	-0,014782	-0,040409	4,448345	-0,790458	-0,140062	-0,598199	-2,933986	-1,197677	-15,111956	12,692475	12,644331	0,024910	-0,014782	-0,040409	3,287978	-2,745900	-0,140062	0,024910	-0,014782	-0,040409	3,287978	-2,745900	-0,140062
13:18:12,81	0,519045	3,437986	-0,140962	1,244004	0,963972	-0,068986	0,026591	-0,013699	-0,040026	4,402422	-0,727016	-0,139906	-0,598839	-2,932631	-1,198471	-15,116839	12,649600	12,633891	0,026591	-0,013699	-0,040026	3,327058	-2,814383	-0,139906	0,026591	-0,013699	-0,040026	3,327058	-2,814383	-0,139906
13:18:12,86	0,519045	3,437986	-0,140962	1,244004	0,963972	-0,068986	0,025737	-0,012467	-0,040820	4,298793	-0,754191	-0,150346	-0,599467	-2,934907	-1,199270	-15,144205	12,655565	12,610178	0,025737	-0,012467	-0,040820	3,320129	-2,774555	-0,150346	0,025737	-0,012467	-0,040820	3,320129	-2,774555	-0,150346
13:18:12,91	0,519045	3,437986	-0,140962	1,244004	0,963972	-0,068986	0,028022	-0,013062	-0,041619	4,321202	-0,662061	-0,174059	-0,598221	-2,935463	-1,197306	-15,124160	12,676317	12,619265	0,028022	-0,013062	-0,041619	3,295851	-2,861786	-0,174059	0,028022	-0,013062	-0,041619	3,295851	-2,861786	-0,174059
13:18:12,96	0,519045	3,437986	-0,140962	1,244004	0,963972	-0,068986	0,027880	-0,014418	-0,039656	4,419735	-0,662440	-0,164972	-0,601232	-2,935451	-1,198488	-15,140828	12,640844	12,613656	0,027880	-0,014418	-0,039656	3,287898	-2,851050	-0,164972	0,027880	-0,014418	-0,039656	3,287898	-2,851050	-0,164972
13:18:13,01	0,519045	3,437986	-0,140962	1,244004	0,963972	-0,068986	0,029375	-0,011804	-0,040838	4,244746	-0,581404	-0,170582	-0,599493	-2,933721	-1,197317	-15,150025	12,642618	12,633032	0,029375	-0,011804	-0,040838	3,318117	-2,887364	-0,170582	0,029375	-0,011804	-0,040838	3,318117	-2,887364	-0,170582
13:18:13,06	0,519045	3,437986	-0,140962	1,244004	0,963972	-0,068986	0,027008	-0,012445	-0,039666	4,275023	-0,713359	-0,151205	-0,598893	-2,934422	-1,196913	-15,130268	12,594619	12,635890	0,027008	-0,012445	-0,039666	3,298065	-2,833480	-0,151205	0,027008	-0,012445	-0,039666	3,298065	-2,833480	-0,151205
13:18:13,11	0,519045	3,437986	-0,140962	1,244004	0,963972	-0,068986	0,027315	-0,013316	-0,039262	4,288589	-0,656273	-0,148347	-0,596503	-2,934998	-1,199248	-15,139224	12,671581	12,630506	0,027315	-0,013316	-0,039262	3,243312	-2,800512	-0,148347	0,027315	-0,013316	-0,039262	3,243312	-2,800512	-0,148347
13:18:13,17	0,519045	3,437986	-0,140962	1,244004	0,963972	-0,068986	0,026619	-0,015674	-0,041597	4,473387	-0,738706	-0,153732	-0,596498	-2,937890	-1,199602	-15,129636	12,639336	12,653388	0,026619	-0,015674	-0,041597	3,242994	-2,828305	-0,153732	0,026619	-0,015674	-0,041597	3,242994	-2,828305	-0,153732
13:18:13,22	0,519045	3,437986	-0,140962	1,244004	0,963972	-0,068986	0,029120	-0,017124	-0,041951	4,525661	-0,584211	-0,130850	-0,595906	-2,938269	-1,200782	-15,125628	12,626914	12,629487	0,029120	-0,017124	-0,041951	3,181436	-2,870163	-0,130850	0,029120	-0,017124	-0,041951	3,181436	-2,870163	-0,130850
13:18:13,27	0,519045	3,437986	-0,140962	1,244004	0,963972	-0,068986	0,029153	-0,017826	-0,043131	4,553422	-0,572834	-0,154751	-0,592587	-2,936620	-1,195774	-15,214023	12,575464	12,626518	0,026065	-0,019876	-0,038123	3,011005	-2,830352	-0,157719	0,026065	-0,019876	-0,038123	3,011005	-2,830352	-0,157719
13:18:13,32	0,519045	3,437986	-0,140962	1,244004	0,963972	-0,068986	0,029659	-0,076913	-0,014223	4,809334	-0,805470	0,235090	-0,544988	-2,968250	-1,171874	-16,758174	10,317115	13,019327	0,029659	-0,076913	-0,014223	-1,228351	-3,133669	0,235090	0,029659	-0,076913	-0,014223	-1,228351	-3,133669	0,235090
13:18:13,37	0,519045	3,437986	-0,140962	1,244004	0,963972	-0,068986	0,029659	-0,076913	-0,014223	4,809334	-0,805470	0,235090	-0,595462	-2,924784	-1,150674	-14,553376	13,122203	12,655472	0,029659	-0,076913	-0,014223	-1,228351	-3,133669	0,235090	0,029659	-0,076913	-0,014223	-1,228351	-3,133669	0,235090
13:18:13,42	0,519045	3,437986	-0,140962	1,244004	0,963972	-0,068986	0,017253	-0,011468	0,006976	4,937881	-0,943717	-0,128766	-0,595254	-2,908674	-1,188970	-13,500356	12,907080	12,522170	0,017253	-0,011468	0,006976	4,037611	-2,298043	-0,128766	0,017253	-0,011468	0,006976	4,037611	-2,298043	-0,128766
13:18:13,47	0,518993	3,438013	-0,140960	1,293974	0,963990	-0,069003	0,003197	-0,003593	-0,031320	4,868591	-0,655110	-0,262067	-0,601083	-2,931226	-1,202190	-14,659453	13,080128	12,591769	0,003197	-0,003593	-0,031320	4,586505	-0,906065	-0,262067	0,003197	-0,003593	-0,031320	4,586505	-0,906065	-0,262067
13:18:13,52	0,518993	3,438013	-0,140960	1,293974	0,963990	-0,069003	0,025642	-0,009821	-0,044540	4,762750	-0,578285	-0,192469	-0,599500	-2,934407	-1,209194	-14,713625	13,004114	12,593954	0,025642	-0,009821	-0,044540	3,991785	-2,591196	-0,192469	0,025642	-0,009821	-0,044540	3,991785	-2,591196	-0,192469
13:18:13,57	0,518993	3,438013	-0,140960	1,293974	0,963990	-0,069003	0,027605	-0,012782	-0,051543	4,823805	-0,485108	-0,190284	-0,597081	-2,931840	-1,203561	-14,733926	13,009368	12,611890	0,027605	-0,012782	-0,051543	3,820402	-2,652127	-0,190284	0,027605	-0,012782	-0,051543	3,820402	-2,652127	-0,190284
13:18:13,62	0,518993	3,438013	-0,140960	1,293974	0,963990	-0,069003	0,024173	-0,013594	-0,045911	4,860400	-0,683815	-0,172347	-0,597830	-2,931415	-1,206479	-14,750988	12,999399	12,622338	0,024173	-0,013594	-0,045911	3,793299	-2,581369	-0,172347	0,024173	-0,013594	-0,045911	3,793299	-2,581369	-0,172347
13:18:13,67	0,518993	3,438013	-0,140960	1,293974	0,963990	-0,069003	0,024179	-0,012733	-0,048829	4,798493	-0,693264	-0,161899	-0,597192	-2,932730	-1,205331	-14,728260	12,967590	12,576696	0,024179	-0,012733	-0,048829	3,798936	-2,591334	-0,161899	0,024179	-0,012733	-0,048829	3,798936	-2,591334	-0,161899
13:18:13,72	0,518993	3,438013	-0,140960	1,293974	0,963990	-0,069003	0,024999	-0,013943	-0,047680	4,845218	-0,615055	-0,207542	-0,594984	-2,933532	-1,205331	-14,782863	12,927942	12,600476	0,024999	-0,013943	-0,047680	3,750694	-2,577467	-0,207542	0,024999	-0,013943	-0,047680	3,750694	-2,577467	-0,207542
13:18:13,77	0,518993	3,438013	-0,140960	1,293974	0,963990	-0,069003	0,024589	-0,016256	-0,047681	4,903861	-0,663819	-0,183762	-0,589349	-2,937308	-1,196369	-14,843879	12,694496	12,632192	0,024589	-0,016256	-0,047681	3,627759	-2,594077	-0,183762	0,024589	-0,016256	-0,047681	3,627759	-2,594077	-0,183762
13:18:13,82	0,518993	3,438013	-0,140960	1,293974	0,963990	-0,069003	0,025042	-0,023024	-0,038719	5,023106	-0,576384	-0,152046	-0,548231	-2,958726	-1,177019	-16,087434	10,433631	12,935360	0,025042	-0,023024	-0,038719	3,215736	-2,542198	-0,152046	0,025042	-0,023024	-0,038719	3,215736	-2,542198	-0,152046
13:18:13,87	0,518993	3,438013	-0,140960	1,293974	0,963990	-0,069003	0,023031	-0,069342	-0,019369	4,851920	-0,627466	0,151122	-0,598403	-2,932220	-1,151623	-14,755157	13,531710	12,688202	0,023031	-0,069342	-0,019369	-0,591445	-2,435427	0,151122	0,023031	-0,069342	-0,019369	-0,591445	-2,435427	0,151122
13:18:13,92	0,518993	3,438013	-0,140960	1,293974	0,963990	-0,069003	0,025163	-0,012639	0,006027	5,252521	-0,911897	-0,096035	-0,589826	-2,913598	-1,184668	-13,619878	12,986324	12,592166	0,025163	-0,012639	0,006027	4,260334	-2,887159	-0,096035	0,025163	-0,012639	0,006027	4,260334	-2,887159	-0,096035
13:18:13,97	0,518991	3,437981	-0,140981	1,344014	0,963987	-0,068993	0,004747	-0,010756	-0,027018	5,249911	-0,717609	-0,192071	-0,595094	-2,942455	-1,203777	-14,961569	13,233514	12,658264	0,004747	-0,010756	-0,027018	4,405564	-1,090286	-0,192071	0,004747	-0,010756	-0,027018	4,405564	-1,090286	-0,192071
13:18:14,02	0,518991	3,437981	-0,140981	1,344014	0,963987	-0,068993	0,032372	-0,020622	-0,046127	5,306175	-0,566653	-0,125974	-0,596954	-2,938816	-1,203174	-14,991234	13,198195	12,599147	0,032372	-0,020622	-0,046127	3,687339	-3,107877	-0,125974	0,032372	-0,020622	-0,046127	3,687339	-3,107877	-0,125974
13:18:14,07	0,518991	3,437981	-0,140981	1,344014	0,963987	-0,068993	0,030151	-0,017192	-0,045524	5,082386	-0,690188	-0,185091	-0,592906	-2,939623	-1,200319	-15,016143	13,164515	12,650463	0,030151	-0,017192	-0,045524	3,732820	-3,057045	-0,185091	0,030151	-0,017192	-0,045524	3,732820	-3,057045	-0,185091
13:18:14,12	0,518991	3,437981	-0,140981	1,344014	0,963987	-0,068993	0,028826	-0,021101	-0,042669	5,244039	-0,763820	-0,133774	-0,595919	-2,940664	-1,203027	-15,037968	13,155066	12,680428	0,028826	-0,021101	-0,042669	3,587605	-3,026664	-0,133774	0,028826	-0,021101	-0,042669	3,587605	-3,026664	-0,133774
13:18:14,17	0,518991	3,437981	-0,140981	1,344014	0,963987	-0,068993	0,031233	-0,019012	-0,045377	5,116337	-0,652818	-0,103809	-0,592984	-2,938768	-1,203053	-15,046463	13,170904	12,657601	0,031233	-0,019012	-0,045377	3,623856	-3,104634	-0,103809	0,031233	-0,019012	-0,045377	3,623856	-3,104634	-0,103809
13:18:14,22	0,518991	3,437981	-0,140981	1,344014	0,963987	-0,068993	0,028125	-0,020606	-0,045402	5,208673	-0,829739	-0,126636	-0,590723	-2,942223	-1,203462	-15,090390	13,137797	12,632894	0,028125	-0,020606	-0,045402	3,591095	-3,037532	-0,126636	0,028125	-0,020606	-0,045402	3,591095	-3,037532	-0,126636
13:18:14,27	0,518991	3,437981	-0,140981	1,344014	0,963987	-0,068993	0,029985	-0,024292	-0,045811	5,349702	-0,754483	-0,151343	-0,593066	-2,944987	-1,201871	-15,091637	13,142138	12,670024	0,029985	-0,024292	-0,045811	3,442785	-3,108324	-0,151343	0,029985	-0,024292	-0,045811	3,442785	-3,108324	-0,151343
13:18:14,32	0,518991	3,437981	-0,140981	1,344014	0,963987	-0,068993	0,033551	-0,023645	-0,044220	5,319183	-0,572321	-0,114214	-0,595383	-2,941074	-1,203818	-15,056763	13,136202	12,670840	0,033551	-0,023645	-0,044220	3,463072	-3,206063	-0,114214	0,033551	-0,023645	-0,044220	3,463072	-3,206063	-0,114214
13:18:14,37	0,518991	3,437981	-0,140981	1,344014	0,963987	-0,068993	0,031320	-0,019682	-0,046167	5,125412	-0,655143	-0,113397	-0,593143	-2,944200	-1,204591	-15,116585	13,138823	12,691313	0,031320	-0,019682	-0,046167	3,580384	-3,113782	-0,113397	0,031320	-0,019682	-0,046167	3,580384	-3,113782	-0,113397
13:18:14,42	0,518991	3,437981	-0,140981	1,344014	0,963987	-0,068993	0,032908	-0,023184	-0,046940	5,279906	-0,625703	-0,092924	-0,591898	-2,942669	-1,198752	-15,080770	13,104399	12,686732	0,032908	-0,023184	-0,046940	3,459923	-3,208972	-0,092924	0,032908	-0,023184	-0,046940	3,459923	-3,208972	-0,092924
13:18:14,47	0,518991	3,437981	-0,140981	1,344014	0,963987	-0,068993	0,030959	-0,023497	-0,041101	5,284278	-0,678812	-0,097506	-0,594884	-2,946809	-1,202281	-15,116757	13,127431	12,650095	0,030959	-0,023497	-0,041101	3,439724	-3,109101	-0,097506	0,030959	-0,023497	-0,041101	3,439724	-3,109101	-0,097506
13:18:14,52	0,518991	3,437981	-0,140981	1,344014	0,963987	-0,068993	0,036038	-0,022981	-0,044630	5,259388	-0,457375	-0,134142	-0,591886	-2,939172	-1,200330	-15,070613	13,120342	12,669239	0,036038	-0,022981	-0,044630	3,455357	-3,286380	-0,134142	0,036038	-0,022981	-0,044630	3,455357	-3,286380	-0,134142
13:18:14,57	0,518991	3,437981	-0,140981	1,344014	0,963987	-0,068993	0,027925	-0,021760	-0,042680	5,212792	-0,835765	-0,114999	-0,589656	-2,943125	-1,203831	-15,122751	13,090470	12,670747	0,027925	-0,021760	-0,042680	3,504665	-3,027869	-0,114999	0,027925	-0,021760	-0,042680	3,504665	-3,027869	-0,114999
13:18:14,62	0,518991	3,437981	-0,140981	1,344014	0,963987	-0,068993	0,030233	-0,025667	-0,046181	5,364041	-0,745959	-0,113490	-0,594952	-2,947034	-1,202701	-15,140184	13,094963	12,620436	0,030233	-0,025667	-0,046181	3,349177	-3,119252	-0,113490	0,030233	-0,025667	-0,046181	3,349177	-3,119252	-0,113490
13:18:14,67	0,518991	3,437981	-0,140981	1,344014	0,963987	-0,068993	0,036266	-0,023035	-0,045051	5,222359	-0,449575	-0,163801	-0,594426	-2,943156	-1,204652	-15,156765	13,105065	12,642164	0,036266	-0,023035	-0,045051	3,414096	-3,296476	-0,163801	0,036266	-0,023035	-0,045051	3,414096	-3,296476	-0,163801
13:18:14,72	0,518991	3,437981	-0,140981	1,344014	0,963987	-0,068993	0,032645	-0,021551	-0,047002	5,145651	-0,657300	-0,142073	-0,593174	-2,945382	-1,198041	-15,143888	13,106536	12,623406	0,032645	-0,021551	-0,047002	3,453879	-3,219919	-0,142073	0,032645	-0,021551	-0,047002	3,453879	-3,219919	-0,142073
13:18:14,77	0,518991	3,437981	-0,140981	1,344014	0,963987	-0,068993	0,033947	-0,023748	-0,040391	5,267615	-0,579158	-0,160831	-0,591453	-2,945686	-1,201874	-15,139901	13,075926	12,687956	0,033947	-0,023748	-0,040391	3,403367	-3,244017	-0,160831	0,033947	-0,023748	-0,040391	3,403367	-3,244017	-0,160831
13:18:14,82	0,518991	3,437981	-0,140981	1,344014	0,963987	-0,068993	0,033349	-0,025391	-0,044223	5,328539	-0,591485	-0,096281	-0,590838	-2,944244	-1,200360	-15,127304	13,056933	12,633321	0,033349	-0,025391	-0,044223	3,335310	-3,209417	-0,096281	0,033349	-0,025391	-0,044223	3,335310	-3,209417	-0,096281
13:18:14,87	0,518991	3,437981	-0,140981	1,344014	0,963987	-0,068993	0,031794	-0,025202	-0,042709	5,308558	-0,651976	-0,150917	-0,594311	-2,940063	-1,200371	-15,102706	13,101727	12,634530	0,031794	-0,025202	-0,042709	3,330171	-3,147785	-0,150917	0,031794	-0,025202	-0,042709	3,330171	-3,147785	-0,150917
13:18:14,92	0,518991	3,437981	-0,140981	1,344014	0,963987	-0,068993	0,029909	-0,020105	-0,042720	5,094570	-0,751089	-0,149708	-0,592599	-2,943007	-1,202310	-15,127558	13,087441	12,635367	0,029909	-0,020105	-0,042720	3,516352	-3,098929	-0,149708	0,029909	-0,020105	-0,042720	3,516352	-3,098929	-0,149708
13:18:14,97	0,518991	3,437981	-0,140981	1,344014	0,963987	-0,068993	0,031603	-0,023059	-0,044659	5,223413	-0,677384	-0,148871	-0,596165	-2,947095	-1,203450	-15,146204	13,084087	12,663993	0,031603	-0,023059	-0,044659	3,413256	-3,158197	-0,148871	0,031603	-0,023059	-0,044659	3,413256	-3,158197	-0,148871
13:18:15,02	0,518991	3,437981	-0,140981	1,344014	0,963987	-0,068993	0,036926	-0,022015	-0,045800	5,156878	-0,415049	-0,120245	-0,594397	-2,944651	-1,202296	-15,146453	13,095507	12,659482	0,036926	-0,022015	-0,045800	3,428704	-3,313733	-0,120245	0,036926	-0,022015	-0,045800	3,428704	-3,313733	-0,120245
13:18:15,07	0,518991	3,437981	-0,140981	1,344014	0,963987	-0,068993	0,033925	-0,022323	-0,044645	5,182685	-0,577004	-0,124756	-0,593831	-2,943175	-1,201520	-15,145233	13,070107	12,663345	0,033925	-0,022323	-0,044645	3,430294	-3,240142	-0,124756	0,033925	-0,022323	-0,044645	3,430294	-3,240142	-0,124756
13:18:15,12	0,518991	3,437981	-0,140981	1,344014	0,963987	-0,068993	0,032364	-0,022076	-0,043870	5,148447	-0,644412	-0,120892	-0,590805	-2,943528	-1,201116	-15,107158	13,060139	12,653169	0,032364	-0,022076	-0,043870	3,415456	-3,185023	-0,120892	0,032364	-0,022076	-0,043870	3,415456	-3,185023	-0,120892
13:18:15,17	0,518991	3,437981	-0,140981	1,344014	0,963987	-0,068993	0,031157	-0,024873	-0,043466	5,304296	-0,669219	-0,131068	-0,593182	-2,944056	-1,203858	-15,121000	13,077125	12,635654	0,031157	-0,024873	-0,043466	3,351741	-3,115080	-0,131068	0,031157	-0,024873	-0,043466	3,351741	-3,115080	-0,131068
13:18:15,22	0,518991	3,437981	-0,140981	1,344014	0,963987	-0,068993	0,032802	-0,023078	-0,046207	5,218747	-0,604165	-0,148583	-0,594396	-2,943486	-1,200348	-15,140985	13,082532	12,667688	0,032802	-0,023078	-0,046207	3,407097	-3,179151	-0,148583	0,032802	-0,023078	-0,046207	3,407097	-3,179151	-0,148583
13:18:15,27	0,518991	3,437981	-0,140981	1,344014	0,963987	-0,068993	0,032916	-0,021742	-0,042698	5,143946	-0,618279	-0,116549	-0,593206	-2,943536	-1,202646	-15,118654	13,057770	12,697333	0,032916	-0,021742	-0,042698	3,437201	-3,202166	-0,116549	0,032916	-0,021742	-0,042698	3,437201	-3,202166	-0,116549
13:18:15,32	0,518991	3,437981	-0,140981	1,344014	0,963987	-0,068993	0,032365	-0,022798	-0,044996	5,188595	-0,615219	-0,086905	-0,590405	-2,946036	-1,202314	-15,186425	13,018707	12,643393	0,032365	-0,022798	-0,044996	3,398928	-3,155840	-0,086905	0,032365	-0,022798	-0,044996	3,398928	-3,155840	-0,086905
13:18:15,37	0,518991	3,437981	-0,140981	1,344014	0,963987	-0,068993	0,033129	-0,026474	-0,044664	5,312005	-0,614612	-0,140845	-0,593243	-2,943009	-1,199945	-15,138705	13,051317	12,686070	0,033129	-0,026474	-0,044664	3,233813	-3,215266	-0,140845	0,033129	-0,026474	-0,044664	3,233813	-3,215266	-0,140845
13:18:15,42	0,518991	3,437981	-0,140981	1,344014	0,963987	-0,068993	0,031926	-0,022503	-0,042295	5,157614	-0,652160	-0,098167	-0,593861	-2,945362	-1,201481	-15,149500	13,041114	12,705713	0,031926	-0,022503	-0,042295	3,391146	-3,158358	-0,098167	0,031926	-0,022503	-0,042295	3,391146	-3,158358	-0,098167
13:18:15,47	0,518991	3,437981	-0,140981	1,344014	0,963987	-0,068993	0,034273	-0,023144	-0,043830	5,176734	-0,534363	-0,078524	-0,593211	-2,941421	-1,200740	-15,131644	13,083605	12,668376	0,034273	-0,023144	-0,043830	3,359915	-3,224801	-0,078524	0,034273	-0,023144	-0,043830	3,359915	-3,224801	-0,078524
13:18:15,52	0,518991	3,437981	-0,140981	1,344014	0,963987	-0,068993	0,030535	-0,021737	-0,043089	5,149267	-0,734502	-0,115862	-0,591439	-2,941834	-1,201116	-15,122161	13,062724	12,672929	0,030535	-0,021737	-0,043089	3,442943	-3,131535	-0,115862	0,030535	-0,021737	-0,043089	3,442943	-3,131535	-0,115862
13:18:15,57	0,518991	3,437981	-0,140981	1,344014	0,963987	-0,068993	0,030007	-0,023477	-0,043466	5,226416	-0,743343	-0,111309	-0,592095	-2,942848	-1,202680	-15,149465	13,052421	12,673567	0,030007	-0,023477	-0,043466	3,383485	-3,098871	-0,111309	0,030007	-0,023477	-0,043466	3,383485	-3,098871	-0,111309
13:18:15,62	0,518991	3,437981	-0,140981	1,344014	0,963987	-0,068993	0,031214	-0,023416	-0,045029	5,200677	-0,699080	-0,110671	-0,590306	-2,941155	-1,203484	-15,136029	13,047554	12,635562	0,031214	-0,023416	-0,045029	3,362523	-3,149347	-0,110671	0,031214	-0,023416	-0,045029	3,362523	-3,149347	-0,110671
13:18:15,67	0,518991	3,437981	-0,140981	1,344014	0,963987	-0,068993	0,028853	-0,024119	-0,045834	5,239745	-0,807776	-0,148676	-0,595572	-2,940951	-1,199200	-15,134927	13,077955	12,657263	0,028853	-0,024119	-0,045834	3,346391	-3,072714	-0,148676	0,028853	-0,024119	-0,045834	3,346391	-3,072714	-0,148676
13:18:15,72	0,518991	3,437981	-0,140981	1,344014	0,963987	-0,068993	0,031309	-0,019457	-0,041550	5,024177	-0,694309	-0,126974	-0,593254	-2,944476	-1,201148	-15,145166	13,031824	12,632728	0,031309	-0,019457	-0,041550	3,496825	-3,152046	-0,126974	0,031309	-0,019457	-0,041550	3,496825	-3,152046	-0,126974
13:18:15,77	0,518991	3,437981	-0,140981	1,344014	0,963987	-0,068993	0,033202	-0,023227	-0,043498	5,175137	-0,581657	-0,151509	-0,592675	-2,942562	-1,201883	-15,142499	13,051860	12,697161	0,033202	-0,023227	-0,043498	3,351855	-3,188021	-0,151509	0,033202	-0,023227	-0,043498	3,351855	-3,188021	-0,151509
13:18:15,82	0,518991	3,437981	-0,140981	1,344014	0,963987	-0,068993	0,031255	-0,022771	-0,044233	5,170146	-0,690611	-0,087077	-0,595613	-2,943019	-1,202304	-15,144369	13,052048	12,658105	0,031255	-0,022771	-0,044233	3,382606	-3,144134	-0,087077	0,031255	-0,022771	-0,044233	3,382606	-3,144134	-0,087077
13:18:15,87	0,518991	3,437981	-0,140981	1,344014	0,963987	-0,068993	0,033120	-0,020455	-0,044654	5,048941	-0,595339	-0,126132	-0,592102	-2,948863	-1,201099	-15,171210	13,056076	12,686587	0,033120	-0,020455	-0,044654	3,443208	-3,195272	-0,126132	0,033120	-0,020455	-0,044654	3,443208	-3,195272	-0,126132
13:18:15,92	0,518991	3,437981	-0,140981	1,344014	0,963987	-0,068993	0,036426	-0,026417	-0,043448	5,349046	-0,448719	-0,097650	-0,593292	-2,943092	-1,203081	-15,150336	13,025251	12,658171	0,036426	-0,026417	-0,043448	3,275277	-3,308123	-0,097650	0,036426	-0,026417	-0,043448	3,275277	-3,308123	-0,097650
13:18:15,97	0,518991	3,437981	-0,140981	1,344014	0,963987	-0,068993	0,032023	-0,022501	-0,045430	5,129138	-0,644185	-0,126066	-0,592050	-2,942544	-1,201121	-15,119394	13,016739	12,661529	0,032023	-0,022501	-0,045430	3,362802	-3,157953	-0,126066	0,032023	-0,022501	-0,045430	3,362802	-3,157953	-0,126066
13:18:16,02	0,518991	3,437981	-0,140981	1,344014	0,963987	-0,068993	0,030927	-0,023303	-0,043471	5,178932	-0,670090	-0,122708	-0,593326	-2,946306	-1,199961	-15,187727	13,051508	12,676396	0,030927	-0,023303	-0,043471	3,349652	-3,097874	-0,122708	0,030927	-0,023303	-0,043471	3,349652	-3,097874	-0,122708
13:18:16,07	0,518991	3,437981	-0,140981	1,344014	0,963987	-0,068993	0,034823	-0,024079	-0,042310	5,215229	-0,544053	-0,107842	-0,589782	-2,944459	-1,199966	-15,167832	13,016061	12,661410	0,034823	-0,024079	-0,042310	3,325032	-3,277684	-0,107842	0,034823	-0,024079	-0,042310	3,325032	-3,277684	-0,107842
13:18:16,12	0,518991	3,437981	-0,140981	1,344014	0,963987	-0,068993	0,031451	-0,026224	-0,042315	5,306038	-0,684439	-0,122827	-0,593228	-2,943679	-1,199192	-15,141649	13,057807	12,651837	0,031451	-0,026224	-0,042315	3,247429	-3,153377	-0,122827	0,031451	-0,026224	-0,042315	3,247429	-3,153377	-0,122827
13:18:16,18	0,518991	3,437981	-0,140981	1,344014	0,963987	-0,068993	0,032499	-0,022850	-0,041542	5,179836	-0,628150	-0,132400	-0,590943	-2,945412	-1,202292	-15,172550	13,060267	12,668793	0,032499	-0,022850	-0,041542	3,386084	-3,179341	-0,132400	0,032499	-0,022850	-0,041542	3,386084	-3,179341	-0,132400
13:18:16,23	0,518991	3,437981	-0,140981	1,344014	0,963987	-0,068993	0,032857	-0,025695	-0,044642	5,314458	-0,637513	-0,115444	-0,591511	-2,943133	-1,200273	-15,151813	13,026297	12,642277	0,032857	-0,025695	-0,044642	3,297371	-3,216825	-0,115444	0,032857	-0,025695	-0,044642	3,297371	-3,216825	-0,115444
13:18:16,28	0,518991	3,437981	-0,140981	1,344014	0,963987	-0,068993	0,031168	-0,024064	-0,042622	5,210573	-0,690439	-0,141960	-0,588857	-2,947056	-1,196884	-15,268362	12,932416	12,668565	0,031168	-0,024064	-0,042622	3,321554	-3,137102	-0,141960	0,031168	-0,024064	-0,042622	3,321554	-3,137102	-0,141960
13:18:16,33	0,518991	3,437981	-0,140981	1,344014	0,963987	-0,068993	0,033238	-0,028324	-0,039234	5,292544	-0,636784	-0,115673	-0,555082	-2,988966	-1,182975	-17,442780	11,291387	13,054664	0,033238	-0,028324	-0,039234	3,069071	-3,245954	-0,115673	0,033238	-0,028324	-0,039234	3,069071	-3,245954	-0,115673
13:18:16,38	0,518991	3,437981	-0,140981	1,344014	0,963987	-0,068993	0,052646	-0,078529	-0,025324	5,394793	-0,690171	0,270427	-0,591076	-2,948112	-1,145147	-15,276278	13,648511	12,726184	0,052646	-0,078529	-0,025324	-0,769727	-4,822845	0,270427	0,052646	-0,078529	-0,025324	-0,769727	-4,822845	0,270427
13:18:16,43	0,518991	3,437981	-0,140981	1,344014	0,963987	-0,068993	0,035262	-0,026931	0,012503	5,836274	-0,896418	-0,058054	-0,602962	-2,948237	-1,193788	-15,174417	14,231098	12,621123	0,035262	-0,026931	0,012503	3,722200	-3,664505	-0,058054	0,035262	-0,026931	0,012503	3,722200	-3,664505	-0,058054
13:18:16,48	0,519062	3,437952	-0,140987	1,394009	0,964003	-0,069040	0,041314	-0,016700	-0,036137	5,859715	-0,784812	-0,163114	-0,613123	-2,971955	-1,209792	-16,423616	14,380461	12,662591	0,041314	-0,016700	-0,036137	4,548794	-4,027953	-0,163114	0,041314	-0,016700	-0,036137	4,548794	-4,027953	-0,163114
13:18:16,53	0,519062	3,437952	-0,140987	1,394009	0,964003	-0,069040	0,066934	-0,019758	-0,052142	5,523527	-0,609078	-0,121646	-0,611443	-2,971342	-1,209025	-16,443154	14,320637	12,660791	0,066934	-0,019758	-0,052142	3,972486	-5,863408	-0,121646	0,066934	-0,019758	-0,052142	3,972486	-5,863408	-0,121646
13:18:16,58	0,519062	3,437952	-0,140987	1,394009	0,964003	-0,069040	0,067957	-0,022126	-0,052151	5,539540	-0,589686	-0,099034	-0,611584	-2,974024	-1,209802	-16,506433	14,304618	12,685204	0,067957	-0,022126	-0,052151	3,802661	-5,924316	-0,099034	0,067957	-0,022126	-0,052151	3,802661	-5,924316	-0,099034
13:18:16,63	0,519062	3,437952	-0,140987	1,394009	0,964003	-0,069040	0,067957	-0,022126	-0,052151	5,539540	-0,589686	-0,099034	-0,611024	-2,972213	-1,212522	-16,480806	14,220702	12,679428	0,067957	-0,022126	-0,052151	3,802661	-5,924316	-0,099034	0,067957	-0,022126	-0,052151	3,802661	-5,924316	-0,099034
13:18:16,68	0,519062	3,437952	-0,140987	1,394009	0,964003	-0,069040	0,066108	-0,021706	-0,054872	5,457851	-0,621663	-0,104810	-0,607549	-2,975360	-1,209449	-16,534803	14,240745	12,640127	0,066108	-0,021706	-0,054872	3,753925	-5,811176	-0,104810	0,066108	-0,021706	-0,054872	3,753925	-5,811176	-0,104810
13:18:16,73	0,519062	3,437952	-0,140987	1,394009	0,964003	-0,069040	0,067096	-0,026289	-0,051798	5,686509	-0,627093	-0,144110	-0,608769	-2,976826	-1,209449	-16,552712	14,226667	12,644277	0,067096	-0,026289	-0,051798	3,622845	-5,894131	-0,144110	0,067096	-0,026289	-0,051798	3,622845	-5,894131	-0,144110
13:18:16,78	0,519062	3,437952	-0,140987	1,394009	0,964003	-0,069040	0,068976	-0,025965	-0,051798	5,648549	-0,537813	-0,139960	-0,605471	-2,978400	-1,210205	-16,633535	14,155888	12,706624	0,068976	-0,025965	-0,051798	3,610266	-5,952417	-0,139960	0,068976	-0,025965	-0,051798	3,610266	-5,952417	-0,139960
13:18:16,83	0,519062	3,437952	-0,140987	1,394009	0,964003	-0,069040	0,068690	-0,029608	-0,052554	5,736276	-0,587284	-0,077613	-0,539582	-2,981483	-1,174556	-16,801963	11,276102	13,017183	0,068690	-0,029608	-0,052554	3,412019	-5,979447	-0,077613	0,068690	-0,029608	-0,052554	3,412019	-5,979447	-0,077613
13:18:16,88	0,519062	3,437952	-0,140987	1,394009	0,964003	-0,069040	0,038416	-0,088211	-0,016905	6,205441	-0,867522	0,232946	-0,597728	-2,965459	-1,127165	-15,982253	14,403110	12,694495	0,038416	-0,088211	-0,016905	-0,719136	-3,883145	0,232946	0,038416	-0,088211	-0,016905	-0,719136	-3,883145	0,232946
13:18:16,93	0,519062	3,437952	-0,140987	1,394009	0,964003	-0,069040	0,053611	-0,029843	0,030486	6,288206	-0,930976	-0,089743	-0,587085	-2,922905	-1,174586	-13,824306	13,575365	12,629512	0,053611	-0,029843	0,030486	3,945549	-5,139438	-0,089743	0,053611	-0,029843	0,030486	3,945549	-5,139438	-0,089743
13:18:16,98	0,519066	3,438025	-0,140977	1,443987	0,963995	-0,069029	0,011437	-0,017784	-0,016935	6,023268	-0,841328	-0,154725	-0,590693	-2,945711	-1,195214	-14,978217	13,578680	12,659713	0,011437	-0,017784	-0,016935	4,627236	-1,739112	-0,154725	0,011437	-0,017784	-0,016935	4,627236	-1,739112	-0,154725
13:18:17,03	0,519066	3,438025	-0,140977	1,443987	0,963995	-0,069029	0,032992	-0,026062	-0,037563	5,879647	-0,721444	-0,124525	-0,588594	-2,948955	-1,196801	-15,095101	13,555340	12,665859	0,032992	-0,026062	-0,037563	3,833780	-3,311291	-0,124525	0,032992	-0,026062	-0,037563	3,833780	-3,311291	-0,124525
13:18:17,08	0,519066	3,438025	-0,140977	1,443987	0,963995	-0,069029	0,034751	-0,029502	-0,039150	5,979848	-0,719502	-0,118378	-0,587947	-2,950347	-1,196388	-15,055802	13,507363	12,663573	0,034751	-0,029502	-0,039150	3,663979	-3,447474	-0,118378	0,034751	-0,029502	-0,039150	3,663979	-3,447474	-0,118378
13:18:17,13	0,519066	3,438025	-0,140977	1,443987	0,963995	-0,069029	0,035633	-0,030758	-0,038738	6,023283	-0,615626	-0,120665	-0,586286	-2,950581	-1,197943	-15,096701	13,496218	12,684215	0,035633	-0,030758	-0,038738	3,608783	-3,412819	-0,120665	0,035633	-0,030758	-0,038738	3,608783	-3,412819	-0,120665
13:18:17,18	0,519066	3,438025	-0,140977	1,443987	0,963995	-0,069029	0,035005	-0,032313	-0,040292	6,074069	-0,678107	-0,100023	-0,590408	-2,948522	-1,197993	-15,092599	13,485322	12,634996	0,035005	-0,032313	-0,040292	3,537460	-3,426035	-0,100023	0,035005	-0,032313	-0,040292	3,537460	-3,426035	-0,100023
13:18:17,23	0,519066	3,438025	-0,140977	1,443987	0,963995	-0,069029	0,035284	-0,027714	-0,040343	5,827524	-0,654644	-0,149242	-0,586977	-2,948001	-1,195262	-15,129803	13,453369	12,667279	0,035284	-0,027714	-0,040343	3,651953	-3,424405	-0,149242	0,035284	-0,027714	-0,040343	3,651953	-3,424405	-0,149242
13:18:17,28	0,519066	3,438025	-0,140977	1,443987	0,963995	-0,069029	0,033116	-0,030425	-0,037612	5,922184	-0,783581	-0,116958	-0,585190	-2,947638	-1,196435	-15,116832	13,445355	12,648585	0,033116	-0,030425	-0,037612	3,533857	-3,383218	-0,116958	0,033116	-0,030425	-0,037612	3,533857	-3,383218	-0,116958
13:18:17,33	0,519066	3,438025	-0,140977	1,443987	0,963995	-0,069029	0,031909	-0,031791	-0,038785	5,992790	-0,831111	-0,135652	-0,589324	-2,946563	-1,197179	-15,117807	13,467106	12,707331	0,031909	-0,031791	-0,038785	3,497189	-3,335989	-0,135652	0,031909	-0,031791	-0,038785	3,497189	-3,335989	-0,135652
13:18:17,38	0,519066	3,438025	-0,140977	1,443987	0,963995	-0,069029	0,033045	-0,027674	-0,039529	5,797026	-0,783762	-0,076906	-0,586956	-2,952344	-1,194842	-15,144261	13,495833	12,692118	0,033045	-0,027674	-0,039529	3,624655	-3,377811	-0,076906	0,033045	-0,027674	-0,039529	3,624655	-3,377811	-0,076906
13:18:17,43	0,519066	3,438025	-0,140977	1,443987	0,963995	-0,069029	0,036867	-0,032614	-0,037192	6,065598	-0,622280	-0,092120	-0,585797	-2,949553	-1,197586	-15,114076	13,409169	12,657399	0,036867	-0,032614	-0,037192	3,505374	-3,516374	-0,092120	0,036867	-0,032614	-0,037192	3,505374	-3,516374	-0,092120
13:18:17,48	0,519066	3,438025	-0,140977	1,443987	0,963995	-0,069029	0,033871	-0,032223	-0,039935	5,985289	-0,708638	-0,126838	-0,585884	-2,950021	-1,197598	-15,161716	13,428692	12,668127	0,033871	-0,032223	-0,039935	3,455784	-3,367486	-0,126838	0,033871	-0,032223	-0,039935	3,455784	-3,367486	-0,126838
13:18:17,53	0,519066	3,438025	-0,140977	1,443987	0,963995	-0,069029	0,034320	-0,032381	-0,039947	5,986614	-0,736296	-0,116110	-0,585224	-2,946785	-1,190586	-15,123845	13,406606	12,682738	0,034320	-0,032381	-0,039947	3,444673	-3,430410	-0,116110	0,034320	-0,032381	-0,039947	3,444673	-3,430410	-0,116110
13:18:17,58	0,519066	3,438025	-0,140977	1,443987	0,963995	-0,069029	0,031187	-0,031335	-0,032935	5,931999	-0,855384	-0,101499	-0,585910	-2,945666	-1,192952	-15,164170	13,409118	12,670185	0,031187	-0,031335	-0,032935	3,472217	-3,303539	-0,101499	0,031187	-0,031335	-0,032935	3,472217	-3,303539	-0,101499
13:18:17,63	0,519066	3,438025	-0,140977	1,443987	0,963995	-0,069029	0,030561	-0,030181	-0,035301	5,854026	-0,924086	-0,114052	-0,587621	-2,950264	-1,195649	-15,133956	13,375038	12,659756	0,030561	-0,030181	-0,035301	3,484799	-3,323144	-0,114052	0,030561	-0,030181	-0,035301	3,484799	-3,323144	-0,114052
13:18:17,68	0,519066	3,438025	-0,140977	1,443987	0,963995	-0,069029	0,035398	-0,030998	-0,037999	5,882116	-0,629366	-0,124481	-0,587204	-2,950295	-1,197188	-15,208195	13,388711	12,724948	0,035398	-0,030998	-0,037999	3,448736	-3,408113	-0,124481	0,035398	-0,030998	-0,037999	3,448736	-3,408113	-0,124481
13:18:17,73	0,519066	3,438025	-0,140977	1,443987	0,963995	-0,069029	0,035217	-0,031376	-0,039538	5,876455	-0,709920	-0,059290	-0,587025	-2,951489	-1,194819	-15,145737	13,427739	12,728813	0,035217	-0,031376	-0,039538	3,413460	-3,474439	-0,059290	0,035217	-0,031376	-0,039538	3,413460	-3,474439	-0,059290
13:18:17,78	0,519066	3,438025	-0,140977	1,443987	0,963995	-0,069029	0,036161	-0,032127	-0,037168	5,980555	-0,626238	-0,055424	-0,585929	-2,949512	-1,195674	-15,181853	13,415734	12,657126	0,036161	-0,032127	-0,037168	3,458577	-3,464888	-0,055424	0,036161	-0,032127	-0,037168	3,458577	-3,464888	-0,055424
13:18:17,83	0,519066	3,438025	-0,140977	1,443987	0,963995	-0,069029	0,033901	-0,032088	-0,038024	5,950062	-0,769016	-0,127111	-0,585963	-2,950210	-1,198350	-15,179548	13,393086	12,711192	0,033901	-0,032088	-0,038024	3,431160	-3,430281	-0,127111	0,033901	-0,032088	-0,038024	3,431160	-3,430281	-0,127111
13:18:17,88	0,519066	3,438025	-0,140977	1,443987	0,963995	-0,069029	0,034522	-0,032408	-0,040700	5,948236	-0,723418	-0,073045	-0,585284	-2,953253	-1,196466	-15,145880	13,372221	12,678819	0,034522	-0,032408	-0,040700	3,404222	-3,433410	-0,073045	0,034522	-0,032408	-0,040700	3,404222	-3,433410	-0,073045
13:18:17,93	0,519066	3,438025	-0,140977	1,443987	0,963995	-0,069029	0,036819	-0,034518	-0,038816	6,056705	-0,564417	-0,105418	-0,585348	-2,947423	-1,194481	-15,166544	13,383872	12,694394	0,036819	-0,034518	-0,038816	3,347079	-3,454675	-0,105418	0,036819	-0,034518	-0,038816	3,347079	-3,454675	-0,105418
13:18:17,98	0,519066	3,438025	-0,140977	1,443987	0,963995	-0,069029	0,031801	-0,031547	-0,036831	5,901974	-0,849029	-0,089844	-0,588842	-2,953592	-1,196786	-15,154909	13,370814	12,693739	0,031801	-0,031547	-0,036831	3,425568	-3,345441	-0,089844	0,031801	-0,031547	-0,036831	3,425568	-3,345441	-0,089844
13:18:18,03	0,519066	3,438025	-0,140977	1,443987	0,963995	-0,069029	0,038891	-0,031605	-0,039136	5,899545	-0,463752	-0,090498	-0,588315	-2,950464	-1,193318	-15,191659	13,397293	12,693410	0,038891	-0,031605	-0,039136	3,418515	-3,516717	-0,090498	0,038891	-0,031605	-0,039136	3,418515	-3,516717	-0,090498
13:18:18,08	0,519066	3,438025	-0,140977	1,443987	0,963995	-0,069029	0,035919	-0,030498	-0,035668	5,846506	-0,663390	-0,090827	-0,584821	-2,949016	-1,197996	-15,190893	13,371478	12,676860	0,035919	-0,030498	-0,035668	3,452423	-3,483011	-0,090827	0,035919	-0,030498	-0,035668	3,452423	-3,483011	-0,090827
13:18:18,13	0,519066	3,438025	-0,140977	1,443987	0,963995	-0,069029	0,032918	-0,032799	-0,040346	5,944217	-0,805860	-0,107378	-0,589268	-2,950524	-1,194224	-15,175829	13,392467	12,686203	0,032918	-0,032799	-0,040346	3,369457	-3,389918	-0,107378	0,032918	-0,032799	-0,040346	3,369457	-3,389918	-0,107378
13:18:18,18	0,519066	3,438025	-0,140977	1,443987	0,963995	-0,069029	0,036447	-0,029702	-0,036574	5,808878	-0,619791	-0,098035	-0,586007	-2,953056	-1,196823	-15,209244	13,377027	12,675708	0,036447	-0,029702	-0,036574	3,477239	-3,480891	-0,098035	0,036447	-0,029702	-0,036574	3,477239	-3,480891	-0,098035
13:18:18,23	0,519066	3,438025	-0,140977	1,443987	0,963995	-0,069029	0,037009	-0,033793	-0,039173	5,991513	-0,611769	-0,108529	-0,584803	-2,949892	-1,194863	-15,183376	13,358671	12,698565	0,037009	-0,033793	-0,039173	3,338757	-3,517010	-0,108529	0,037009	-0,033793	-0,039173	3,338757	-3,517010	-0,108529
13:18:18,28	0,519066	3,438025	-0,140977	1,443987	0,963995	-0,069029	0,033667	-0,033253	-0,037212	5,960480	-0,754014	-0,085673	-0,585398	-2,947465	-1,199157	-15,172434	13,354542	12,681810	0,033667	-0,033253	-0,037212	3,350100	-3,396847	-0,085673	0,033667	-0,033253	-0,037212	3,350100	-3,396847	-0,085673
13:18:18,33	0,519066	3,438025	-0,140977	1,443987	0,963995	-0,069029	0,031863	-0,031524	-0,041507	5,872461	-0,836243	-0,102428	-0,586496	-2,950194	-1,197199	-15,150773	13,366499	12,675338	0,031863	-0,031524	-0,041507	3,397816	-3,337519	-0,102428	0,031863	-0,031524	-0,041507	3,397816	-3,337519	-0,102428
13:18:18,38	0,519066	3,438025	-0,140977	1,443987	0,963995	-0,069029	0,034776	-0,031938	-0,039548	5,915175	-0,672019	-0,108899	-0,585410	-2,949622	-1,194860	-15,187783	13,351586	12,708006	0,034776	-0,031938	-0,039548	3,408030	-3,401916	-0,108899	0,034776	-0,031938	-0,039548	3,408030	-3,401916	-0,108899
13:18:18,43	0,519066	3,438025	-0,140977	1,443987	0,963995	-0,069029	0,033737	-0,032592	-0,037209	5,917770	-0,750604	-0,076231	-0,585334	-2,948114	-1,197959	-15,147120	13,364368	12,705276	0,033737	-0,032592	-0,037209	3,359276	-3,398998	-0,076231	0,033737	-0,032592	-0,037209	3,359276	-3,398998	-0,076231
13:18:18,48	0,519066	3,438025	-0,140977	1,443987	0,963995	-0,069029	0,032393	-0,031904	-0,040309	5,913367	-0,791702	-0,078962	-0,583592	-2,950101	-1,195661	-15,161410	13,327351	12,654393	0,032393	-0,031904	-0,040309	3,408922	-3,334540	-0,078962	0,032393	-0,031904	-0,040309	3,408922	-3,334540	-0,078962
13:18:18,53	0,519066	3,438025	-0,140977	1,443987	0,963995	-0,069029	0,033243	-0,034407	-0,038010	6,004332	-0,741371	-0,129844	-0,585346	-2,951065	-1,196071	-15,165754	13,341761	12,625632	0,033243	-0,034407	-0,038010	3,303386	-3,350931	-0,129844	0,033243	-0,034407	-0,038010	3,303386	-3,350931	-0,129844
13:18:18,58	0,519066	3,438025	-0,140977	1,443987	0,963995	-0,069029	0,034955	-0,033370	-0,038421	5,960693	-0,663313	-0,158605	-0,582917	-2,949244	-1,197438	-15,155897	13,328575	12,703345	0,034955	-0,033370	-0,038421	3,341185	-3,407267	-0,158605	0,034955	-0,033370	-0,038421	3,341185	-3,407267	-0,158605
13:18:18,63	0,519066	3,438025	-0,140977	1,443987	0,963995	-0,069029	0,032163	-0,034563	-0,039787	6,016254	-0,793370	-0,080893	-0,586062	-2,950012	-1,197595	-15,206540	13,331468	12,699358	0,032163	-0,034563	-0,039787	3,303071	-3,318148	-0,080893	0,032163	-0,034563	-0,039787	3,303071	-3,318148	-0,080893
13:18:18,68	0,519066	3,438025	-0,140977	1,443987	0,963995	-0,069029	0,034401	-0,032223	-0,039944	5,871782	-0,722299	-0,084879	-0,584873	-2,954119	-1,196400	-15,208198	13,316740	12,712308	0,034401	-0,032223	-0,039944	3,342252	-3,422759	-0,084879	0,034401	-0,032223	-0,039944	3,342252	-3,422759	-0,084879
13:18:18,73	0,519066	3,438025	-0,140977	1,443987	0,963995	-0,069029	0,037363	-0,035306	-0,038750	6,018479	-0,562344	-0,071929	-0,586678	-2,955688	-1,198364	-15,232408	13,327925	12,694185	0,037363	-0,035306	-0,038750	3,246988	-3,495326	-0,071929	0,037363	-0,035306	-0,038750	3,246988	-3,495326	-0,071929
13:18:18,78	0,519066	3,438025	-0,140977	1,443987	0,963995	-0,069029	0,039625	-0,034527	-0,040714	5,975575	-0,471290	-0,090052	-0,586582	-2,947829	-1,194075	-15,173786	13,334103	12,721424	0,039625	-0,034527	-0,040714	3,265200	-3,581822	-0,090052	0,039625	-0,034527	-0,040714	3,265200	-3,581822	-0,090052
13:18:18,83	0,519066	3,438025	-0,140977	1,443987	0,963995	-0,069029	0,032770	-0,030681	-0,036424	5,810222	-0,780046	-0,062813	-0,586036	-2,948406	-1,196028	-15,205136	13,373620	12,724209	0,032770	-0,030681	-0,036424	3,401793	-3,352499	-0,062813	0,032770	-0,030681	-0,036424	3,401793	-3,352499	-0,062813
13:18:18,88	0,519066	3,438025	-0,140977	1,443987	0,963995	-0,069029	0,032997	-0,031442	-0,038377	5,868380	-0,815161	-0,060028	-0,585472	-2,951796	-1,198766	-15,203224	13,309402	12,679787	0,032997	-0,031442	-0,038377	3,400154	-3,405417	-0,060028	0,032997	-0,031442	-0,038377	3,400154	-3,405417	-0,060028
13:18:18,93	0,519066	3,438025	-0,140977	1,443987	0,963995	-0,069029	0,035650	-0,033626	-0,041115	5,927273	-0,643412	-0,104451	-0,587203	-2,953160	-1,195276	-15,220916	13,375875	12,674628	0,035650	-0,033626	-0,041115	3,287629	-3,441971	-0,104451	0,035650	-0,033626	-0,041115	3,287629	-3,441971	-0,104451
13:18:18,98	0,519066	3,438025	-0,140977	1,443987	0,963995	-0,069029	0,037697	-0,032808	-0,037626	5,933470	-0,585532	-0,109610	-0,589026	-2,952956	-1,197997	-15,231286	13,351305	12,685008	0,037697	-0,032808	-0,037626	3,358020	-3,544772	-0,109610	0,037697	-0,032808	-0,037626	3,358020	-3,544772	-0,109610
13:18:19,03	0,519066	3,438025	-0,140977	1,443987	0,963995	-0,069029	0,038432	-0,031127	-0,040347	5,819605	-0,544013	-0,099229	-0,585355	-2,951071	-1,192522	-15,171555	13,351705	12,696525	0,038432	-0,031127	-0,040347	3,376098	-3,560942	-0,099229	0,038432	-0,031127	-0,040347	3,376098	-3,560942	-0,099229
13:18:19,08	0,519066	3,438025	-0,140977	1,443987	0,963995	-0,069029	0,034964	-0,033365	-0,034872	5,966155	-0,672823	-0,087712	-0,588350	-2,948700	-1,194102	-15,189104	13,361496	12,692970	0,034964	-0,033365	-0,034872	3,347023	-3,417510	-0,087712	0,034964	-0,033365	-0,034872	3,347023	-3,417510	-0,087712
13:18:19,13	0,519066	3,438025	-0,140977	1,443987	0,963995	-0,069029	0,034408	-0,029586	-0,036452	5,769352	-0,721833	-0,091267	-0,585443	-2,953089	-1,194882	-15,206115	13,320915	12,668753	0,034408	-0,029586	-0,036452	3,446871	-3,422867	-0,091267	0,034408	-0,029586	-0,036452	3,446871	-3,422867	-0,091267
13:18:19,18	0,519066	3,438025	-0,140977	1,443987	0,963995	-0,069029	0,036756	-0,034297	-0,037232	5,970702	-0,594196	-0,115485	-0,580108	-2,950104	-1,195239	-15,172876	13,305102	12,697750	0,036756	-0,034297	-0,037232	3,278365	-3,479521	-0,115485	0,036756	-0,034297	-0,037232	3,278365	-3,479521	-0,115485
13:18:19,23	0,519066	3,438025	-0,140977	1,443987	0,963995	-0,069029	0,031503	-0,037425	-0,037589	6,136271	-0,830652	-0,086487	-0,587763	-2,950937	-1,196044	-15,193739	13,362159	12,684300	0,031503	-0,037425	-0,037589	3,198405	-3,303629	-0,086487	0,031503	-0,037425	-0,037589	3,198405	-3,303629	-0,086487
13:18:19,28	0,519066	3,438025	-0,140977	1,443987	0,963995	-0,069029	0,036052	-0,031212	-0,038393	5,852190	-0,640687	-0,099938	-0,588949	-2,950455	-1,194867	-15,191407	13,348017	12,702353	0,036052	-0,031212	-0,038393	3,402023	-3,470780	-0,099938	0,036052	-0,031212	-0,038393	3,402023	-3,470780	-0,099938
13:18:19,33	0,519066	3,438025	-0,140977	1,443987	0,963995	-0,069029	0,036228	-0,029944	-0,037216	5,775141	-0,622463	-0,081884	-0,584871	-2,951905	-1,196798	-15,209620	13,342553	12,713721	0,036228	-0,029944	-0,037216	3,424560	-3,466344	-0,081884	0,036228	-0,029944	-0,037216	3,424560	-3,466344	-0,081884
13:18:19,38	0,519066	3,438025	-0,140977	1,443987	0,963995	-0,069029	0,035445	-0,034200	-0,039148	5,982648	-0,676223	-0,070517	-0,587775	-2,953234	-1,193695	-15,198287	13,333185	12,696181	0,035445	-0,034200	-0,039148	3,297921	-3,458634	-0,070517	0,035445	-0,034200	-0,039148	3,297921	-3,458634	-0,070517
13:18:19,43	0,519066	3,438025	-0,140977	1,443987	0,963995	-0,069029	0,038047	-0,032350	-0,036044	5,884004	-0,526390	-0,088056	-0,583697	-2,950772	-1,195648	-15,204220	13,317742	12,693161	0,038047	-0,032350	-0,036044	3,344498	-3,513104	-0,088056	0,038047	-0,032350	-0,036044	3,344498	-3,513104	-0,088056
13:18:19,49	0,519066	3,438025	-0,140977	1,443987	0,963995	-0,069029	0,033876	-0,034651	-0,037998	5,987313	-0,740696	-0,091076	-0,583227	-2,949732	-1,193431	-15,190692	13,302739	12,665991	0,033876	-0,034651	-0,037998	3,267183	-3,399990	-0,091076	0,033876	-0,034651	-0,037998	3,267183	-3,399990	-0,091076
13:18:19,54	0,519066	3,438025	-0,140977	1,443987	0,963995	-0,069029	0,032741	-0,034538	-0,035781	5,975197	-0,780537	-0,118246	-0,584883	-2,948750	-1,194507	-15,211940	13,332651	12,678583	0,032741	-0,034538	-0,035781	3,263954	-3,350677	-0,118246	0,032741	-0,034538	-0,035781	3,263954	-3,350677	-0,118246
13:18:19,59	0,519066	3,438025	-0,140977	1,443987	0,963995	-0,069029	0,032718	-0,032613	-0,036857	5,890358	-0,815059	-0,105654	-0,585010	-2,953711	-1,194481	-15,262739	13,284366	12,715546	0,032718	-0,032613	-0,036857	3,330257	-3,383441	-0,105654	0,032718	-0,032613	-0,036857	3,330257	-3,383441	-0,105654
13:18:19,64	0,519066	3,438025	-0,140977	1,443987	0,963995	-0,069029	0,049303	-0,091953	-0,009713	6,186528	-0,807142	0,248825	-0,541785	-2,992783	-1,167363	-17,346729	11,344097	13,033062	0,049303	-0,091953	-0,009713	-1,031797	-4,677446	0,248825	0,049303	-0,091953	-0,009713	-1,031797	-4,677446	0,248825
13:18:19,69	0,519066	3,438025	-0,140977	1,443987	0,963995	-0,069029	0,049303	-0,091953	-0,009713	6,186528	-0,807142	0,248825	-0,585936	-2,962987	-1,126262	-15,815920	13,977215	12,748830	0,049303	-0,091953	-0,009713	-1,031797	-4,677446	0,248825	0,049303	-0,091953	-0,009713	-1,031797	-4,677446	0,248825
13:18:19,74	0,519066	3,438025	-0,140977	1,443987	0,963995	-0,069029	0,045574	-0,038819	0,031389	6,469322	-0,991910	-0,035407	-0,586851	-2,942590	-1,186715	-14,370202	13,830739	12,744706	0,045574	-0,038819	0,031389	3,421999	-4,569458	-0,035407	0,045574	-0,038819	0,031389	3,421999	-4,569458	-0,035407
13:18:19,79	0,519017	3,437986	-0,140981	1,494007	0,963991	-0,069032	0,028368	-0,027829	-0,029065	6,493830	-0,561364	-0,039531	-0,592982	-2,968607	-1,203171	-15,698314	14,045993	12,731584	0,028368	-0,027829	-0,029065	4,309251	-2,788229	-0,039531	0,028368	-0,027829	-0,029065	4,309251	-2,788229	-0,039531
13:18:19,84	0,519017	3,437986	-0,140981	1,494007	0,963991	-0,069032	0,053965	-0,035528	-0,045521	6,416522	-0,488130	-0,052653	-0,591844	-2,968994	-1,204736	-15,722993	14,066640	12,728746	0,053965	-0,035528	-0,045521	3,627595	-4,724352	-0,052653	0,053965	-0,035528	-0,045521	3,627595	-4,724352	-0,052653
13:18:19,89	0,519017	3,437986	-0,140981	1,494007	0,963991	-0,069032	0,053730	-0,036706	-0,047086	6,483331	-0,532001	-0,055492	-0,592533	-2,968705	-1,201655	-15,749301	13,988251	12,710019	0,053730	-0,036706	-0,047086	3,601914	-4,749845	-0,055492	0,053730	-0,036706	-0,047086	3,601914	-4,749845	-0,055492
13:18:19,94	0,519017	3,437986	-0,140981	1,494007	0,963991	-0,069032	0,053825	-0,035965	-0,044004	6,363781	-0,510687	-0,074219	-0,593137	-2,968167	-1,205160	-15,752743	14,000495	12,707709	0,053825	-0,035965	-0,044004	3,540497	-4,735932	-0,074219	0,053825	-0,035965	-0,044004	3,540497	-4,735932	-0,074219
13:18:19,99	0,519017	3,437986	-0,140981	1,494007	0,963991	-0,069032	0,053661	-0,035173	-0,047509	6,331459	-0,528329	-0,076528	-0,590316	-2,966631	-1,207481	-15,779784	13,948287	12,742358	0,053661	-0,035173	-0,047509	3,570378	-4,740682	-0,076528	0,053661	-0,035173	-0,047509	3,570378	-4,740682	-0,076528
13:18:20,04	0,519017	3,437986	-0,140981	1,494007	0,963991	-0,069032	0,050920	-0,036848	-0,049830	6,359843	-0,668135	-0,041879	-0,584167	-2,965884	-1,205746	-15,750746	13,929018	12,698762	0,050920	-0,036848	-0,049830	3,467248	-4,665380	-0,041879	0,050920	-0,036848	-0,049830	3,467248	-4,665380	-0,041879
13:18:20,09	0,519017	3,437986	-0,140981	1,494007	0,963991	-0,069032	0,047199	-0,041800	-0,048095	6,615182	-0,826862	-0,085476	-0,589729	-2,969924	-1,204373	-15,788783	13,923188	12,724834	0,047199	-0,041800	-0,048095	3,333850	-4,531983	-0,085476	0,047199	-0,041800	-0,048095	3,333850	-4,531983	-0,085476
13:18:20,14	0,519017	3,437986	-0,140981	1,494007	0,963991	-0,069032	0,053479	-0,039003	-0,046723	6,445653	-0,530353	-0,059404	-0,548945	-3,010726	-1,178601	-18,142065	12,061491	13,092593	0,053479	-0,039003	-0,046723	3,383912	-4,728417	-0,059404	0,053479	-0,039003	-0,046723	3,383912	-4,728417	-0,059404
13:18:20,19	0,519017	3,437986	-0,140981	1,494007	0,963991	-0,069032	0,068422	-0,094724	-0,020951	6,554222	-0,860439	0,308355	-0,591509	-2,969979	-1,142697	-16,158973	14,445611	12,786261	0,068422	-0,094724	-0,020951	-0,881609	-6,231574	0,308355	0,068422	-0,094724	-0,020951	-0,881609	-6,231574	0,308355
13:18:20,24	0,519017	3,437986	-0,140981	1,494007	0,963991	-0,069032	0,054417	-0,037489	0,014953	6,634249	-1,063379	0,002024	-0,593132	-2,963262	-1,195704	-15,410178	14,579632	12,698334	0,054417	-0,037489	0,014953	3,691375	-5,335081	0,002024	0,054417	-0,037489	0,014953	3,691375	-5,335081	0,002024
13:18:20,29	0,519031	3,438021	-0,140989	1,544020	0,963987	-0,069036	0,049411	-0,032725	-0,038053	6,876973	-0,742227	-0,085904	-0,597127	-2,990116	-1,209379	-16,763724	14,583515	12,769313	0,049411	-0,032725	-0,038053	4,308091	-4,620956	-0,085904	0,049411	-0,032725	-0,038053	4,308091	-4,620956	-0,085904
13:18:20,34	0,519031	3,438021	-0,140989	1,544020	0,963987	-0,069036	0,074664	-0,042693	-0,051729	6,721897	-0,603192	-0,014924	-0,600673	-2,990197	-1,209012	-16,775288	14,592874	12,754348	0,074664	-0,042693	-0,051729	3,370529	-6,464320	-0,014924	0,074664	-0,042693	-0,051729	3,370529	-6,464320	-0,014924
13:18:20,39	0,519031	3,438021	-0,140989	1,544020	0,963987	-0,069036	0,076508	-0,039662	-0,051361	6,566632	-0,522012	-0,029890	-0,596173	-2,992535	-1,206692	-16,859319	14,523344	12,766539	0,076508	-0,039662	-0,051361	3,453161	-6,527874	-0,029890	0,076508	-0,039662	-0,051361	3,453161	-6,527874	-0,029890
13:18:20,44	0,519031	3,438021	-0,140989	1,544020	0,963987	-0,069036	0,076282	-0,044728	-0,049042	6,727836	-0,571759	-0,017698	-0,593227	-2,987809	-1,209008	-16,784880	14,490753	12,764927	0,076282	-0,044728	-0,049042	3,216680	-6,559899	-0,017698	0,076282	-0,044728	-0,049042	3,216680	-6,559899	-0,017698
13:18:20,49	0,519031	3,438021	-0,140989	1,544020	0,963987	-0,069036	0,070716	-0,044916	-0,051357	6,746626	-0,780433	-0,019311	-0,594401	-2,993194	-1,209803	-16,833747	14,460187	12,742129	0,070716	-0,044916	-0,051357	3,220684	-6,331637	-0,019311	0,070716	-0,044916	-0,051357	3,220684	-6,331637	-0,019311
13:18:20,54	0,519031	3,438021	-0,140989	1,544020	0,963987	-0,069036	0,075967	-0,046592	-0,052152	6,782838	-0,534440	-0,042108	-0,590873	-2,993598	-1,210520	-16,830364	14,467154	12,811135	0,075967	-0,046592	-0,052152	3,125384	-6,497815	-0,042108	0,075967	-0,046592	-0,052152	3,125384	-6,497815	-0,042108
13:18:20,59	0,519031	3,438021	-0,140989	1,544020	0,963987	-0,069036	0,074553	-0,049850	-0,052869	6,959980	-0,608503	0,026898	-0,590926	-2,995508	-1,206679	-16,855359	14,412148	12,753704	0,074553	-0,049850	-0,052869	3,046770	-6,460906	0,026898	0,074553	-0,049850	-0,052869	3,046770	-6,460906	0,026898
13:18:20,64	0,519031	3,438021	-0,140989	1,544020	0,963987	-0,069036	0,076234	-0,050759	-0,049029	6,947110	-0,515245	-0,030533	-0,594436	-2,989319	-1,209056	-16,838582	14,446994	12,727335	0,076234	-0,050759	-0,049029	2,962551	-6,499591	-0,030533	0,076234	-0,050759	-0,049029	2,962551	-6,499591	-0,030533
13:18:20,69	0,519031	3,438021	-0,140989	1,544020	0,963987	-0,069036	0,072629	-0,044624	-0,051405	6,666666	-0,705602	-0,056903	-0,593855	-2,993927	-1,206670	-16,842449	14,415564	12,772784	0,072629	-0,044624	-0,051405	3,163689	-6,406951	-0,056903	0,072629	-0,044624	-0,051405	3,163689	-6,406951	-0,056903
13:18:20,74	0,519031	3,438021	-0,140989	1,544020	0,963987	-0,069036	0,076329	-0,047431	-0,049019	6,783494	-0,500832	-0,011453	-0,592140	-2,992823	-1,209397	-16,854567	14,404268	12,774667	0,076329	-0,047431	-0,049019	3,060143	-6,492637	-0,011453	0,076329	-0,047431	-0,049019	3,060143	-6,492637	-0,011453
13:18:20,79	0,519031	3,438021	-0,140989	1,544020	0,963987	-0,069036	0,074515	-0,048364	-0,051747	6,816170	-0,599992	-0,009571	-0,593896	-2,990670	-1,207455	-16,844576	14,399161	12,782924	0,074515	-0,048364	-0,051747	3,019576	-6,449420	-0,009571	0,074515	-0,048364	-0,051747	3,019576	-6,449420	-0,009571
13:18:20,84	0,519031	3,438021	-0,140989	1,544020	0,963987	-0,069036	0,073529	-0,045767	-0,049804	6,681691	-0,640067	-0,001313	-0,591573	-2,992091	-1,205907	-16,862262	14,382220	12,772122	0,073529	-0,045767	-0,049804	3,088973	-6,412080	-0,001313	0,073529	-0,045767	-0,049804	3,088973	-6,412080	-0,001313
13:18:20,89	0,519031	3,438021	-0,140989	1,544020	0,963987	-0,069036	0,073597	-0,048489	-0,048256	6,799721	-0,643344	-0,012115	-0,595398	-2,993089	-1,206424	-16,864879	14,391874	12,776002	0,073597	-0,048489	-0,048256	2,993325	-6,420743	-0,012115	0,073597	-0,048489	-0,048256	2,993325	-6,420743	-0,012115
13:18:20,94	0,519031	3,438021	-0,140989	1,544020	0,963987	-0,069036	0,076374	-0,045676	-0,048774	6,660474	-0,506039	-0,008236	-0,592150	-2,994552	-1,208195	-16,845197	14,355798	12,805944	0,076374	-0,045676	-0,048774	3,074933	-6,501425	-0,008236	0,076374	-0,045676	-0,048774	3,074933	-6,501425	-0,008236
13:18:20,99	0,519031	3,438021	-0,140989	1,544020	0,963987	-0,069036	0,076018	-0,049221	-0,050545	6,823407	-0,489487	0,021707	-0,592954	-2,993814	-1,210280	-16,854282	14,372733	12,802166	0,076018	-0,049221	-0,050545	2,959592	-6,456899	0,021707	0,076018	-0,049221	-0,050545	2,959592	-6,456899	0,021707
13:18:21,04	0,519031	3,438021	-0,140989	1,544020	0,963987	-0,069036	0,075781	-0,048155	-0,052629	6,778132	-0,518168	0,017929	-0,591047	-2,995620	-1,210181	-16,889880	14,373183	12,769440	0,075781	-0,048155	-0,052629	2,997948	-6,466943	0,017929	0,075781	-0,048155	-0,052629	2,997948	-6,466943	0,017929
13:18:21,09	0,519031	3,438021	-0,140989	1,544020	0,963987	-0,069036	0,076391	-0,050709	-0,052531	6,893545	-0,517495	-0,014798	-0,593369	-2,994129	-1,205532	-16,871176	14,344835	12,750795	0,076391	-0,050709	-0,052531	2,912849	-6,514165	-0,014798	0,076391	-0,050709	-0,052531	2,912849	-6,514165	-0,014798
13:18:21,14	0,519031	3,438021	-0,140989	1,544020	0,963987	-0,069036	0,076261	-0,047953	-0,047881	6,735007	-0,493892	-0,033443	-0,592197	-2,991965	-1,208243	-16,861554	14,345866	12,767438	0,076261	-0,047953	-0,047881	2,970700	-6,480343	-0,033443	0,076261	-0,047953	-0,047881	2,970700	-6,480343	-0,033443
13:18:21,19	0,519031	3,438021	-0,140989	1,544020	0,963987	-0,069036	0,073801	-0,047886	-0,050593	6,737217	-0,613992	-0,016800	-0,590425	-2,993896	-1,204352	-16,864386	14,321927	12,759507	0,073801	-0,047886	-0,050593	2,978184	-6,407336	-0,016800	0,073801	-0,047886	-0,050593	2,978184	-6,407336	-0,016800
13:18:21,24	0,519031	3,438021	-0,140989	1,544020	0,963987	-0,069036	0,074587	-0,050386	-0,046702	6,845101	-0,563566	-0,024730	-0,590990	-2,993773	-1,207532	-16,851460	14,346411	12,789874	0,074587	-0,050386	-0,046702	2,889770	-6,418668	-0,024730	0,074587	-0,050386	-0,046702	2,889770	-6,418668	-0,024730
13:18:21,29	0,519031	3,438021	-0,140989	1,544020	0,963987	-0,069036	0,074762	-0,049835	-0,049881	6,844118	-0,555505	0,005636	-0,589951	-2,993765	-1,209023	-16,915311	14,348401	12,783202	0,074762	-0,049835	-0,049881	2,932038	-6,424357	0,005636	0,074762	-0,049835	-0,049881	2,932038	-6,424357	0,005636
13:18:21,34	0,519031	3,438021	-0,140989	1,544020	0,963987	-0,069036	0,074236	-0,050731	-0,051372	6,860485	-0,639153	-0,001035	-0,592743	-2,990272	-1,206310	-16,848122	14,364657	12,757192	0,074236	-0,050731	-0,051372	2,878102	-6,466707	-0,001035	0,074236	-0,050731	-0,051372	2,878102	-6,466707	-0,001035
13:18:21,39	0,519031	3,438021	-0,140989	1,544020	0,963987	-0,069036	0,072607	-0,046567	-0,048659	6,691656	-0,673796	-0,027046	-0,590993	-2,993109	-1,204716	-16,866945	14,379716	12,800386	0,072607	-0,046567	-0,048659	3,036109	-6,373483	-0,027046	0,072607	-0,046567	-0,048659	3,036109	-6,373483	-0,027046
13:18:21,44	0,519031	3,438021	-0,140989	1,544020	0,963987	-0,069036	0,074189	-0,049501	-0,047065	6,847833	-0,615373	0,016148	-0,592279	-2,992540	-1,207440	-16,898365	14,352509	12,820737	0,074189	-0,049501	-0,047065	2,961998	-6,439230	0,016148	0,074189	-0,049501	-0,047065	2,961998	-6,439230	0,016148
13:18:21,49	0,519031	3,438021	-0,140989	1,544020	0,963987	-0,069036	0,074340	-0,048103	-0,049790	6,735874	-0,621167	0,036500	-0,589862	-2,991316	-1,207816	-16,858718	14,328865	12,815556	0,074340	-0,048103	-0,049790	2,959769	-6,456819	0,036500	0,074340	-0,048103	-0,049790	2,959769	-6,456819	0,036500
13:18:21,54	0,519031	3,438021	-0,140989	1,544020	0,963987	-0,069036	0,072072	-0,049584	-0,050166	6,812215	-0,692945	0,031318	-0,592945	-2,992337	-1,207390	-16,851981	14,364577	12,776118	0,072072	-0,049584	-0,050166	2,919878	-6,350561	0,031318	0,072072	-0,049584	-0,050166	2,919878	-6,350561	0,031318
13:18:21,59	0,519031	3,438021	-0,140989	1,544020	0,963987	-0,069036	0,076207	-0,049927	-0,049797	6,822997	-0,493367	-0,003459	-0,591633	-2,995070	-1,207448	-16,875646	14,330476	12,780778	0,076207	-0,049927	-0,049797	2,903712	-6,475616	-0,003459	0,076207	-0,049927	-0,049797	2,903712	-6,475616	-0,003459
13:18:21,64	0,519031	3,438021	-0,140989	1,544020	0,963987	-0,069036	0,076207	-0,049927	-0,049797	6,822997	-0,493367	-0,003459	-0,592783	-2,993106	-1,208590	-16,849767	14,325925	12,810225	0,076207	-0,049927	-0,049797	2,903712	-6,475616	-0,003459	0,076207	-0,049927	-0,049797	2,903712	-6,475616	-0,003459
13:18:21,69	0,519031	3,438021	-0,140989	1,544020	0,963987	-0,069036	0,075081	-0,047950	-0,050939	6,729156	-0,527227	0,025987	-0,591036	-2,991964	-1,208361	-16,859617	14,323302	12,779888	0,075081	-0,047950	-0,050939	2,965119	-6,421092	0,025987	0,075081	-0,047950	-0,050939	2,965119	-6,421092	0,025987
13:18:21,74	0,519031	3,438021	-0,140989	1,544020	0,963987	-0,069036	0,073219	-0,048891	-0,050710	6,770940	-0,631261	-0,004350	-0,592186	-2,992687	-1,207830	-16,853528	14,339466	12,791019	0,073219	-0,048891	-0,050710	2,932961	-6,378971	-0,004350	0,073219	-0,048891	-0,050710	2,932961	-6,378971	-0,004350
13:18:21,79	0,519031	3,438021	-0,140989	1,544020	0,963987	-0,069036	0,074420	-0,048257	-0,050179	6,755008	-0,571624	0,006782	-0,592802	-2,992409	-1,207077	-16,869134	14,338844	12,771256	0,074420	-0,048257	-0,050179	2,966809	-6,413604	0,006782	0,074420	-0,048257	-0,050179	2,966809	-6,413604	0,006782
13:18:21,84	0,519031	3,438021	-0,140989	1,544020	0,963987	-0,069036	0,074487	-0,047584	-0,049426	6,711675	-0,581343	-0,012982	-0,588832	-2,991048	-1,205593	-16,860125	14,316155	12,800704	0,074487	-0,047584	-0,049426	2,976299	-6,428584	-0,012982	0,074487	-0,047584	-0,049426	2,976299	-6,428584	-0,012982
13:18:21,89	0,519031	3,438021	-0,140989	1,544020	0,963987	-0,069036	0,071324	-0,050342	-0,047942	6,839908	-0,726667	0,016466	-0,591652	-2,995210	-1,207073	-16,881787	14,314256	12,765534	0,071324	-0,050342	-0,047942	2,888087	-6,325622	0,016466	0,071324	-0,050342	-0,047942	2,888087	-6,325622	0,016466
13:18:21,94	0,519031	3,438021	-0,140989	1,544020	0,963987	-0,069036	0,076338	-0,049981	-0,049422	6,808669	-0,483764	-0,018703	-0,591069	-2,990136	-1,207466	-16,870097	14,317824	12,781156	0,076338	-0,049981	-0,049422	2,885173	-6,476294	-0,018703	0,076338	-0,049981	-0,049422	2,885173	-6,476294	-0,018703
13:18:21,99	0,519031	3,438021	-0,140989	1,544020	0,963987	-0,069036	0,071653	-0,047948	-0,049815	6,711909	-0,719062	-0,003081	-0,588056	-2,989743	-1,209012	-16,832965	14,308565	12,766251	0,071653	-0,047948	-0,049815	2,947973	-6,343794	-0,003081	0,071653	-0,047948	-0,049815	2,947973	-6,343794	-0,003081
13:18:22,04	0,519031	3,438021	-0,140989	1,544020	0,963987	-0,069036	0,069806	-0,050362	-0,051362	6,847952	-0,778290	-0,017986	-0,592847	-2,987975	-1,208243	-16,860138	14,299672	12,790649	0,069806	-0,050362	-0,051362	2,894566	-6,258076	-0,017986	0,069806	-0,050362	-0,051362	2,894566	-6,258076	-0,017986
13:18:22,09	0,519031	3,438021	-0,140989	1,544020	0,963987	-0,069036	0,070670	-0,045328	-0,050593	6,564940	-0,752448	0,006411	-0,589866	-2,991915	-1,210172	-16,861466	14,328783	12,783009	0,070670	-0,045328	-0,050593	3,006656	-6,300059	0,006411	0,070670	-0,045328	-0,050593	3,006656	-6,300059	0,006411
13:18:22,14	0,519031	3,438021	-0,140989	1,544020	0,963987	-0,069036	0,072592	-0,049880	-0,052521	6,826171	-0,668220	-0,001228	-0,593453	-2,989477	-1,208238	-16,878474	14,321883	12,800908	0,072592	-0,049880	-0,052521	2,910584	-6,366692	-0,001228	0,072592	-0,049880	-0,052521	2,910584	-6,366692	-0,001228
13:18:22,19	0,519031	3,438021	-0,140989	1,544020	0,963987	-0,069036	0,072274	-0,045555	-0,050588	6,586789	-0,696026	0,016671	-0,589932	-2,992765	-1,207820	-16,887898	14,309507	12,819856	0,072274	-0,045555	-0,050588	3,010719	-6,369548	0,016671	0,072274	-0,045555	-0,050588	3,010719	-6,369548	0,016671
13:18:22,24	0,519031	3,438021	-0,140989	1,544020	0,963987	-0,069036	0,073361	-0,050248	-0,050170	6,815376	-0,641480	0,035618	-0,594655	-2,991974	-1,206107	-16,842888	14,338480	12,758016	0,073361	-0,050248	-0,050170	2,870934	-6,400326	0,035618	0,073361	-0,050248	-0,050170	2,870934	-6,400326	0,035618
13:18:22,29	0,519031	3,438021	-0,140989	1,544020	0,963987	-0,069036	0,075037	-0,045761	-0,048457	6,629690	-0,529832	-0,026222	-0,592559	-2,991310	-1,209313	-16,866040	14,297473	12,815878	0,075037	-0,045761	-0,048457	3,037414	-6,420247	-0,026222	0,075037	-0,045761	-0,048457	3,037414	-6,420247	-0,026222
13:18:22,34	0,519031	3,438021	-0,140989	1,544020	0,963987	-0,069036	0,073415	-0,047246	-0,051663	6,659780	-0,613749	0,031641	-0,592246	-2,990949	-1,204364	-16,879256	14,319987	12,774263	0,073415	-0,047246	-0,051663	2,950994	-6,376798	0,031641	0,073415	-0,047246	-0,051663	2,950994	-6,376798	0,031641
13:18:22,39	0,519031	3,438021	-0,140989	1,544020	0,963987	-0,069036	0,072945	-0,047335	-0,046713	6,677331	-0,660871	-0,009975	-0,591687	-2,994399	-1,205893	-16,900931	14,333765	12,799668	0,072945	-0,047335	-0,046713	2,961508	-6,387055	-0,009975	0,072945	-0,047335	-0,046713	2,961508	-6,387055	-0,009975
13:18:22,44	0,519031	3,438021	-0,140989	1,544020	0,963987	-0,069036	0,075653	-0,049545	-0,048243	6,793334	-0,545712	0,015431	-0,592845	-2,994011	-1,204344	-16,887537	14,313098	12,788093	0,075653	-0,049545	-0,048243	2,904044	-6,484479	0,015431	0,075653	-0,049545	-0,048243	2,904044	-6,484479	0,015431
13:18:22,49	0,519031	3,438021	-0,140989	1,544020	0,963987	-0,069036	0,075897	-0,048349	-0,046694	6,719917	-0,511120	0,003856	-0,592255	-2,992228	-1,208602	-16,868326	14,303782	12,809935	0,075897	-0,048349	-0,046694	2,924549	-6,468998	0,003856	0,075897	-0,048349	-0,046694	2,924549	-6,468998	0,003856
13:18:22,54	0,519031	3,438021	-0,140989	1,544020	0,963987	-0,069036	0,074057	-0,047968	-0,050951	6,701640	-0,585489	0,025697	-0,592587	-2,992649	-1,207589	-16,888254	14,279923	12,745652	0,074057	-0,047968	-0,050951	2,936185	-6,398950	0,025697	0,074057	-0,047968	-0,050951	2,936185	-6,398950	0,025697
13:18:22,59	0,519031	3,438021	-0,140989	1,544020	0,963987	-0,069036	0,074588	-0,047891	-0,049939	6,667040	-0,563192	-0,038585	-0,591882	-2,993794	-1,205608	-16,907825	14,293051	12,799529	0,074588	-0,047891	-0,049939	2,907583	-6,418357	-0,038585	0,074588	-0,047891	-0,049939	2,907583	-6,418357	-0,038585
13:18:22,64	0,519031	3,438021	-0,140989	1,544020	0,963987	-0,069036	0,075227	-0,049074	-0,047957	6,730123	-0,553499	0,015291	-0,595152	-2,991421	-1,205894	-16,853041	14,310499	12,793429	0,075227	-0,049074	-0,047957	2,877826	-6,458793	0,015291	0,075227	-0,049074	-0,047957	2,877826	-6,458793	0,015291
13:18:22,69	0,519031	3,438021	-0,140989	1,544020	0,963987	-0,069036	0,074807	-0,045055	-0,048243	6,563668	-0,536626	0,009191	-0,591827	-2,992754	-1,207538	-16,882073	14,313212	12,807304	0,074807	-0,045055	-0,048243	3,026815	-6,408939	0,009191	0,074807	-0,045055	-0,048243	3,026815	-6,408939	0,009191
13:18:22,74	0,519031	3,438021	-0,140989	1,544020	0,963987	-0,069036	0,074299	-0,048601	-0,049888	6,735872	-0,589521	0,023067	-0,591057	-2,990898	-1,205511	-16,867812	14,314689	12,789422	0,074299	-0,048601	-0,049888	2,920691	-6,421985	0,023067	0,074299	-0,048601	-0,049888	2,920691	-6,421985	0,023067
13:18:22,80	0,519031	3,438021	-0,140989	1,544020	0,963987	-0,069036	0,072307	-0,048341	-0,047861	6,730736	-0,681506	0,005185	-0,589842	-2,992272	-1,208996	-16,840115	14,289904	12,780780	0,072307	-0,048341	-0,047861	2,936005	-6,357579	0,005185	0,072307	-0,048341	-0,047861	2,936005	-6,357579	0,005185
13:18:22,85	0,519031	3,438021	-0,140989	1,544020	0,963987	-0,069036	0,071325	-0,047740	-0,049901	6,701897	-0,742816	0,017803	-0,591086	-2,989748	-1,207551	-16,875512	14,321890	12,802040	0,071325	-0,047740	-0,049901	2,954303	-6,341837	0,017803	0,071325	-0,047740	-0,049901	2,954303	-6,341837	0,017803
13:18:22,90	0,519031	3,438021	-0,140989	1,544020	0,963987	-0,069036	0,071325	-0,047740	-0,049901	6,701897	-0,742816	0,017803	-0,586684	-2,995896	-1,215524	-17,051990	14,152815	12,817270	0,071325	-0,047740	-0,049901	2,954303	-6,341837	0,017803	0,071325	-0,047740	-0,049901	2,954303	-6,341837	0,017803
13:18:22,95	0,519031	3,438021	-0,140989	1,544020	0,963987	-0,069036	0,074448	-0,054626	-0,057873	6,825313	-0,648728	0,033033	-0,541480	-3,014972	-1,163580	-17,989914	11,869288	13,162393	0,074448	-0,054626	-0,057873	2,537158	-6,492887	0,033033	0,074448	-0,054626	-0,057873	2,537158	-6,492887	0,033033
13:18:23,00	0,519031	3,438021	-0,140989	1,544020	0,963987	-0,069036	0,068367	-0,103312	-0,005930	6,910403	-0,635451	0,378156	-0,585653	-2,986500	-1,152805	-16,374988	14,365299	12,808790	0,068367	-0,103312	-0,005930	-1,199560	-6,002239	0,378156	0,068367	-0,103312	-0,005930	-1,199560	-6,002239	0,378156
13:18:23,05	0,519031	3,438021	-0,140989	1,544020	0,963987	-0,069036	0,065796	-0,050821	0,004845	7,149951	-0,618569	0,024553	-0,578939	-2,954357	-1,187981	-14,508212	14,101232	12,788290	0,065796	-0,050821	0,004845	3,160519	-5,783553	0,024553	0,065796	-0,050821	0,004845	3,160519	-5,783553	0,024553
13:18:23,10	0,519005	3,438125	-0,140972	1,593997	0,964003	-0,068968	0,034602	-0,040564	-0,030330	7,321278	-0,491939	0,004052	-0,584104	-2,978293	-1,212813	-15,838063	14,226953	12,760125	0,034602	-0,040564	-0,030330	4,137033	-3,208208	0,004052	0,034602	-0,040564	-0,030330	4,137033	-3,208208	0,004052
13:18:23,15	0,519005	3,438125	-0,140972	1,593997	0,964003	-0,068968	0,057914	-0,048059	-0,055163	7,154993	-0,494270	-0,024113	-0,581745	-2,972778	-1,209939	-15,859778	14,183268	12,746313	0,057914	-0,048059	-0,055163	3,382357	-5,040516	-0,024113	0,057914	-0,048059	-0,055163	3,382357	-5,040516	-0,024113
13:18:23,20	0,519005	3,438125	-0,140972	1,593997	0,964003	-0,068968	0,051958	-0,047345	-0,052288	7,069162	-0,800945	-0,037925	-0,582069	-2,977930	-1,209036	-15,883967	14,161640	12,726733	0,051958	-0,047345	-0,052288	3,352594	-4,879646	-0,037925	0,051958	-0,047345	-0,052288	3,352594	-4,879646	-0,037925
13:18:23,25	0,519005	3,438125	-0,140972	1,593997	0,964003	-0,068968	0,056582	-0,049640	-0,051385	7,157663	-0,570641	-0,057504	-0,585303	-2,976018	-1,209305	-15,921586	14,171890	12,753177	0,056582	-0,049640	-0,051385	3,260958	-5,012311	-0,057504	0,056582	-0,049640	-0,051385	3,260958	-5,012311	-0,057504
13:18:23,30	0,519005	3,438125	-0,140972	1,593997	0,964003	-0,068968	0,056543	-0,045883	-0,051655	6,952400	-0,610386	-0,031060	-0,583870	-2,978046	-1,208349	-15,944859	14,157293	12,732126	0,056543	-0,045883	-0,051655	3,350569	-5,048974	-0,031060	0,056543	-0,045883	-0,051655	3,350569	-5,048974	-0,031060
13:18:23,35	0,519005	3,438125	-0,140972	1,593997	0,964003	-0,068968	0,057583	-0,048139	-0,050699	7,045399	-0,569133	-0,052111	-0,579967	-2,979003	-1,210605	-15,949432	14,145091	12,737725	0,057583	-0,048139	-0,050699	3,266525	-5,089406	-0,052111	0,057583	-0,048139	-0,050699	3,266525	-5,089406	-0,052111
13:18:23,40	0,519005	3,438125	-0,140972	1,593997	0,964003	-0,068968	0,056460	-0,051997	-0,052954	7,233174	-0,625405	-0,046513	-0,580357	-2,984715	-1,204808	-16,205939	13,982549	12,815503	0,056460	-0,051997	-0,052954	3,151428	-5,057497	-0,046513	0,056460	-0,051997	-0,052954	3,151428	-5,057497	-0,046513
13:18:23,45	0,519005	3,438125	-0,140972	1,593997	0,964003	-0,068968	0,061602	-0,054515	-0,047158	7,095116	-0,498890	0,031265	-0,545372	-3,014355	-1,181539	-17,877818	12,457487	13,090297	0,061602	-0,054515	-0,047158	2,815669	-5,334632	0,031265	0,061602	-0,054515	-0,047158	2,815669	-5,334632	0,031265
13:18:23,50	0,519005	3,438125	-0,140972	1,593997	0,964003	-0,068968	0,069778	-0,099632	-0,023889	7,284523	-0,759078	0,306059	-0,579289	-2,965905	-1,141000	-15,659936	14,614616	12,800343	0,069778	-0,099632	-0,023889	-0,536614	-6,236663	0,306059	0,069778	-0,099632	-0,023889	-0,536614	-6,236663	0,306059
13:18:23,55	0,519005	3,438125	-0,140972	1,593997	0,964003	-0,068968	0,044778	-0,046035	0,016650	7,474549	-1,216918	0,016105	-0,571642	-2,949066	-1,184208	-14,229260	14,187263	12,699101	0,044778	-0,046035	0,016650	3,860773	-4,731978	0,016105	0,044778	-0,046035	0,016650	3,860773	-4,731978	0,016105
13:18:23,60	0,518989	3,438034	-0,140983	1,643998	0,963999	-0,068972	0,026371	-0,044238	-0,026557	7,726340	-0,721395	-0,085136	-0,580244	-2,975093	-1,211572	-15,629029	14,366991	12,829873	0,026371	-0,044238	-0,026557	4,253636	-2,791520	-0,085136	0,026371	-0,044238	-0,026557	4,253636	-2,791520	-0,085136
13:18:23,65	0,518989	3,438034	-0,140983	1,643998	0,963999	-0,068972	0,053213	-0,049802	-0,053921	7,471398	-0,627727	0,045636	-0,576938	-2,978922	-1,211234	-15,719623	14,276746	12,788950	0,053213	-0,049802	-0,053921	3,561973	-4,804922	0,045636	0,053213	-0,049802	-0,053921	3,561973	-4,804922	0,045636
13:18:23,70	0,518989	3,438034	-0,140983	1,643998	0,963999	-0,068972	0,054876	-0,054580	-0,053584	7,596410	-0,574588	0,004713	-0,577674	-2,982771	-1,206082	-15,745463	14,291761	12,785863	0,054876	-0,054580	-0,053584	3,311899	-4,882325	0,004713	0,054876	-0,054580	-0,053584	3,311899	-4,882325	0,004713
13:18:23,75	0,518989	3,438034	-0,140983	1,643998	0,963999	-0,068972	0,058577	-0,055866	-0,048432	7,663393	-0,412001	0,001626	-0,579306	-2,977278	-1,206997	-15,728638	14,264584	12,756839	0,058577	-0,055866	-0,048432	3,277891	-5,010297	0,001626	0,058577	-0,055866	-0,048432	3,277891	-5,010297	0,001626
13:18:23,80	0,518989	3,438034	-0,140983	1,643998	0,963999	-0,068972	0,054636	-0,051706	-0,049347	7,431959	-0,588799	-0,027399	-0,573075	-2,977679	-1,209469	-15,722153	14,205636	12,810702	0,054636	-0,051706	-0,049347	3,373002	-4,877688	-0,027399	0,054636	-0,051706	-0,049347	3,373002	-4,877688	-0,027399
13:18:23,85	0,518989	3,438034	-0,140983	1,643998	0,963999	-0,068972	0,051868	-0,057304	-0,051819	7,675200	-0,697641	0,026465	-0,580084	-2,980196	-1,210514	-15,804272	14,228420	12,762875	0,051868	-0,057304	-0,051819	3,176871	-4,769248	0,026465	0,051868	-0,057304	-0,051819	3,176871	-4,769248	0,026465
13:18:23,90	0,518989	3,438034	-0,140983	1,643998	0,963999	-0,068972	0,057552	-0,052492	-0,052864	7,403687	-0,484557	-0,021362	-0,577914	-2,982607	-1,206615	-15,822030	14,190399	12,771598	0,057552	-0,052492	-0,052864	3,283041	-5,002395	-0,021362	0,057552	-0,052492	-0,052864	3,283041	-5,002395	-0,021362
13:18:23,95	0,518989	3,438034	-0,140983	1,643998	0,963999	-0,068972	0,058555	-0,055577	-0,048964	7,522279	-0,428778	-0,012640	-0,580044	-2,982161	-1,210490	-15,777595	14,192041	12,767193	0,058555	-0,055577	-0,048964	3,159493	-5,025340	-0,012640	0,058555	-0,055577	-0,048964	3,159493	-5,025340	-0,012640
13:18:24,00	0,518989	3,438034	-0,140983	1,643998	0,963999	-0,068972	0,059233	-0,053509	-0,052839	7,438388	-0,355832	-0,017044	-0,575162	-2,978758	-1,210453	-15,779076	14,206420	12,827540	0,059233	-0,053509	-0,052839	3,237932	-5,005661	-0,017044	0,059233	-0,053509	-0,052839	3,237932	-5,005661	-0,017044
13:18:24,05	0,518989	3,438034	-0,140983	1,643998	0,963999	-0,068972	0,053846	-0,056035	-0,052802	7,581477	-0,644473	0,043303	-0,575755	-2,976654	-1,209013	-15,794859	14,123414	12,826396	0,053846	-0,056035	-0,052802	3,182693	-4,871355	0,043303	0,053846	-0,056035	-0,052802	3,182693	-4,871355	0,043303
13:18:24,10	0,518989	3,438034	-0,140983	1,643998	0,963999	-0,068972	0,052319	-0,054470	-0,051362	7,420281	-0,695999	0,042159	-0,575733	-2,979325	-1,212116	-15,804940	14,162602	12,782818	0,052319	-0,054470	-0,051362	3,144409	-4,803077	0,042159	0,052319	-0,054470	-0,051362	3,144409	-4,803077	0,042159
13:18:24,15	0,518989	3,438034	-0,140983	1,643998	0,963999	-0,068972	0,054622	-0,055824	-0,054466	7,519620	-0,604571	-0,001419	-0,578882	-2,977379	-1,210081	-15,762947	14,177644	12,809638	0,054622	-0,055824	-0,054466	3,137408	-4,892429	-0,001419	0,054622	-0,055824	-0,054466	3,137408	-4,892429	-0,001419
13:18:24,20	0,518989	3,438034	-0,140983	1,643998	0,963999	-0,068972	0,054511	-0,052125	-0,052431	7,361260	-0,581496	0,025401	-0,574974	-2,976199	-1,209524	-15,778558	14,128105	12,784497	0,054511	-0,052125	-0,052431	3,269472	-4,860641	0,025401	0,054511	-0,052125	-0,052431	3,269472	-4,860641	0,025401
13:18:24,25	0,518989	3,438034	-0,140983	1,643998	0,963999	-0,068972	0,051535	-0,054919	-0,051873	7,455841	-0,725020	0,000260	-0,577207	-2,982514	-1,208162	-15,820118	14,157061	12,778856	0,051535	-0,054919	-0,051873	3,144724	-4,770516	0,000260	0,051535	-0,054919	-0,051873	3,144724	-4,770516	0,000260
13:18:24,30	0,518989	3,438034	-0,140983	1,643998	0,963999	-0,068972	0,058121	-0,056142	-0,050512	7,523752	-0,433032	-0,005382	-0,573642	-2,972743	-1,208942	-15,787368	14,192560	12,806422	0,058121	-0,056142	-0,050512	3,116601	-4,995508	-0,005382	0,058121	-0,056142	-0,050512	3,116601	-4,995508	-0,005382
13:18:24,35	0,518989	3,438034	-0,140983	1,643998	0,963999	-0,068972	0,047876	-0,054345	-0,051291	7,477398	-0,955148	0,022184	-0,574855	-2,980535	-1,208952	-15,811073	14,139848	12,764856	0,047876	-0,054345	-0,051291	3,211355	-4,713409	0,022184	0,047876	-0,054345	-0,051291	3,211355	-4,713409	0,022184
13:18:24,40	0,518989	3,438034	-0,140983	1,643998	0,963999	-0,068972	0,055231	-0,057190	-0,051301	7,567839	-0,566853	-0,019381	-0,576265	-2,979226	-1,210490	-15,818516	14,145960	12,801546	0,055231	-0,057190	-0,051301	3,078458	-4,902494	-0,019381	0,055231	-0,057190	-0,051301	3,078458	-4,902494	-0,019381
13:18:24,45	0,518989	3,438034	-0,140983	1,643998	0,963999	-0,068972	0,054802	-0,055315	-0,052839	7,471913	-0,598667	0,017309	-0,575015	-2,982953	-1,206611	-15,823340	14,128560	12,770077	0,054802	-0,055315	-0,052839	3,129716	-4,900625	0,017309	0,054802	-0,055315	-0,052839	3,129716	-4,900625	0,017309
13:18:24,50	0,518989	3,438034	-0,140983	1,643998	0,963999	-0,068972	0,057405	-0,058260	-0,048960	7,607597	-0,458767	-0,014160	-0,576016	-2,980456	-1,206589	-15,810834	14,164720	12,807630	0,057405	-0,058260	-0,048960	3,034180	-4,965094	-0,014160	0,057405	-0,058260	-0,048960	3,034180	-4,965094	-0,014160
13:18:24,55	0,518989	3,438034	-0,140983	1,643998	0,963999	-0,068972	0,055743	-0,056145	-0,048938	7,535161	-0,552468	0,023393	-0,574269	-2,976471	-1,208556	-15,801160	14,145134	12,790824	0,055743	-0,056145	-0,048938	3,127808	-4,928285	0,023393	0,055743	-0,056145	-0,048938	3,127808	-4,928285	0,023393
13:18:24,60	0,518989	3,438034	-0,140983	1,643998	0,963999	-0,068972	0,051419	-0,055665	-0,050905	7,498112	-0,759152	0,006586	-0,572870	-2,984128	-1,209026	-15,843036	14,110587	12,789540	0,051419	-0,055665	-0,050905	3,128385	-4,795525	0,006586	0,051419	-0,055665	-0,050905	3,128385	-4,795525	0,006586
13:18:24,65	0,518989	3,438034	-0,140983	1,643998	0,963999	-0,068972	0,057350	-0,060705	-0,051376	7,709324	-0,469710	0,005302	-0,574791	-2,978981	-1,209520	-15,817349	14,139360	12,796986	0,057350	-0,060705	-0,051376	2,943974	-4,971699	0,005302	0,057350	-0,060705	-0,051376	2,943974	-4,971699	0,005302
13:18:24,70	0,518989	3,438034	-0,140983	1,643998	0,963999	-0,068972	0,053853	-0,056469	-0,051869	7,526797	-0,643708	0,012748	-0,575776	-2,977502	-1,206125	-15,819825	14,135671	12,800933	0,053853	-0,056469	-0,051869	3,093998	-4,871164	0,012748	0,053853	-0,056469	-0,051869	3,093998	-4,871164	0,012748
13:18:24,75	0,518989	3,438034	-0,140983	1,643998	0,963999	-0,068972	0,053065	-0,054876	-0,048474	7,439536	-0,684996	0,016695	-0,578397	-2,978249	-1,208945	-15,794705	14,106945	12,782737	0,053065	-0,054876	-0,048474	3,131776	-4,850576	0,016695	0,053065	-0,054876	-0,048474	3,131776	-4,850576	0,016695
13:18:24,80	0,518989	3,438034	-0,140983	1,643998	0,963999	-0,068972	0,055023	-0,052979	-0,051295	7,328594	-0,547069	-0,001500	-0,572872	-2,976458	-1,209538	-15,829464	14,130408	12,791484	0,055023	-0,052979	-0,051295	3,169718	-4,866342	-0,001500	0,055023	-0,052979	-0,051295	3,169718	-4,866342	-0,001500
13:18:24,85	0,518989	3,438034	-0,140983	1,643998	0,963999	-0,068972	0,050709	-0,056868	-0,051888	7,533769	-0,813208	0,007247	-0,576172	-2,979868	-1,209333	-15,864810	14,132214	12,813718	0,050709	-0,056868	-0,051888	3,069597	-4,793866	0,007247	0,050709	-0,056868	-0,051888	3,069597	-4,793866	0,007247
13:18:24,90	0,518989	3,438034	-0,140983	1,643998	0,963999	-0,068972	0,055312	-0,055716	-0,051682	7,457713	-0,605356	0,029481	-0,574388	-2,979909	-1,210169	-15,849873	14,115606	12,808999	0,055312	-0,055716	-0,051682	3,084038	-4,947363	0,029481	0,055312	-0,055716	-0,051682	3,084038	-4,947363	0,029481
13:18:24,95	0,518989	3,438034	-0,140983	1,643998	0,963999	-0,068972	0,054455	-0,057282	-0,052519	7,532230	-0,628688	0,024762	-0,574378	-2,981736	-1,208154	-15,850473	14,104951	12,807169	0,054455	-0,057282	-0,052519	3,035625	-4,903410	0,024762	0,054455	-0,057282	-0,052519	3,035625	-4,903410	0,024762
13:18:25,00	0,518989	3,438034	-0,140983	1,643998	0,963999	-0,068972	0,056033	-0,058204	-0,050504	7,570652	-0,541847	0,022931	-0,571968	-2,980260	-1,207761	-15,826859	14,116996	12,802863	0,056033	-0,058204	-0,050504	3,001661	-4,940406	0,022931	0,056033	-0,058204	-0,050504	3,001661	-4,940406	0,022931
13:18:25,05	0,518989	3,438034	-0,140983	1,643998	0,963999	-0,068972	0,053549	-0,059553	-0,050111	7,663053	-0,656573	0,018625	-0,573732	-2,977852	-1,209729	-15,821589	14,127944	12,785028	0,053549	-0,059553	-0,050111	2,988143	-4,860160	0,018625	0,053549	-0,059553	-0,050111	2,988143	-4,860160	0,018625
13:18:25,10	0,518989	3,438034	-0,140983	1,643998	0,963999	-0,068972	0,052346	-0,056821	-0,052078	7,533081	-0,720044	0,000791	-0,576294	-2,980551	-1,207262	-15,838446	14,132601	12,791082	0,052346	-0,056821	-0,052078	3,072670	-4,829187	0,000791	0,052346	-0,056821	-0,052078	3,072670	-4,829187	0,000791
13:18:25,15	0,518989	3,438034	-0,140983	1,643998	0,963999	-0,068972	0,055964	-0,055952	-0,049611	7,483510	-0,548826	0,006844	-0,576721	-2,978379	-1,208959	-15,840804	14,118515	12,788706	0,055964	-0,055952	-0,049611	3,091297	-4,941996	0,006844	0,055964	-0,055952	-0,049611	3,091297	-4,941996	0,006844
13:18:25,20	0,518989	3,438034	-0,140983	1,643998	0,963999	-0,068972	0,054297	-0,054496	-0,051309	7,394433	-0,630529	0,004469	-0,575579	-2,982292	-1,209718	-15,864440	14,116709	12,803505	0,054297	-0,054496	-0,051309	3,116497	-4,892810	0,004469	0,054297	-0,054496	-0,051309	3,116497	-4,892810	0,004469
13:18:25,25	0,518989	3,438034	-0,140983	1,643998	0,963999	-0,068972	0,057114	-0,057441	-0,052067	7,534180	-0,503575	0,019267	-0,574927	-2,982886	-1,207365	-15,832910	14,094696	12,805914	0,057114	-0,057441	-0,052067	3,025078	-4,987046	0,019267	0,057114	-0,057441	-0,052067	3,025078	-4,987046	0,019267
13:18:25,30	0,518989	3,438034	-0,140983	1,643998	0,963999	-0,068972	0,057303	-0,058303	-0,049715	7,575706	-0,455473	0,021677	-0,573674	-2,982074	-1,211452	-15,855005	14,093485	12,814983	0,057303	-0,058303	-0,049715	2,998936	-4,953723	0,021677	0,057303	-0,058303	-0,049715	2,998936	-4,953723	0,021677
13:18:25,35	0,518989	3,438034	-0,140983	1,643998	0,963999	-0,068972	0,055973	-0,058983	-0,053801	7,598955	-0,543144	0,030745	-0,575345	-2,983004	-1,209825	-15,835396	14,082353	12,810988	0,055973	-0,058983	-0,053801	2,968826	-4,937016	0,030745	0,055973	-0,058983	-0,053801	2,968826	-4,937016	0,030745
13:18:25,40	0,518989	3,438034	-0,140983	1,643998	0,963999	-0,068972	0,057614	-0,058000	-0,052174	7,548017	-0,435260	0,026751	-0,579548	-2,982102	-1,208067	-15,869159	14,136215	12,813417	0,057614	-0,058000	-0,052174	2,995033	-4,957956	0,026751	0,057614	-0,058000	-0,052174	2,995033	-4,957956	0,026751
13:18:25,45	0,518989	3,438034	-0,140983	1,643998	0,963999	-0,068972	0,058935	-0,053909	-0,050416	7,365066	-0,422757	0,029180	-0,576200	-2,981896	-1,208168	-15,885335	14,132368	12,812920	0,058935	-0,053909	-0,050416	3,133200	-5,049125	0,029180	0,058935	-0,053909	-0,050416	3,133200	-5,049125	0,029180
13:18:25,50	0,518989	3,438034	-0,140983	1,643998	0,963999	-0,068972	0,057082	-0,056706	-0,050517	7,499083	-0,531167	0,028683	-0,574335	-2,979916	-1,205444	-15,830597	14,098400	12,790847	0,057082	-0,056706	-0,050517	3,047664	-5,012120	0,028683	0,057082	-0,056706	-0,050517	3,047664	-5,012120	0,028683
13:18:25,55	0,518989	3,438034	-0,140983	1,643998	0,963999	-0,068972	0,054435	-0,057331	-0,047794	7,529518	-0,604434	0,006610	-0,573759	-2,977129	-1,208558	-15,835359	14,137702	12,804253	0,054435	-0,057331	-0,047794	3,029061	-4,877582	0,006610	0,054435	-0,057331	-0,047794	3,029061	-4,877582	0,006610
13:18:25,60	0,518989	3,438034	-0,140983	1,643998	0,963999	-0,068972	0,051733	-0,056436	-0,050907	7,514665	-0,768711	0,020016	-0,577900	-2,980556	-1,207389	-15,844914	14,107771	12,801457	0,051733	-0,056436	-0,050907	3,084418	-4,829754	0,020016	0,051733	-0,056436	-0,050907	3,084418	-4,829754	0,020016
13:18:25,65	0,518989	3,438034	-0,140983	1,643998	0,963999	-0,068972	0,056772	-0,054563	-0,049738	7,386548	-0,500015	0,017220	-0,575866	-2,977726	-1,208108	-15,848933	14,095044	12,764750	0,056772	-0,054563	-0,049738	3,103366	-4,956585	0,017220	0,056772	-0,054563	-0,049738	3,103366	-4,956585	0,017220
13:18:25,70	0,518989	3,438034	-0,140983	1,643998	0,963999	-0,068972	0,053304	-0,054910	-0,050458	7,391566	-0,677436	-0,019488	-0,577379	-2,983766	-1,209542	-15,869271	14,065492	12,775840	0,053304	-0,054910	-0,050458	3,081137	-4,861818	-0,019488	0,053304	-0,054910	-0,050458	3,081137	-4,861818	-0,019488
13:18:25,75	0,518989	3,438034	-0,140983	1,643998	0,963999	-0,068972	0,059291	-0,056619	-0,051892	7,444682	-0,368965	-0,008397	-0,574377	-2,978328	-1,210503	-15,837851	14,104673	12,796852	0,059291	-0,056619	-0,051892	3,000081	-5,023302	-0,008397	0,059291	-0,056619	-0,051892	3,000081	-5,023302	-0,008397
13:18:25,80	0,518989	3,438034	-0,140983	1,643998	0,963999	-0,068972	0,053081	-0,056500	-0,052853	7,488136	-0,684269	0,012615	-0,570861	-2,976340	-1,209699	-15,831711	14,085545	12,832928	0,053081	-0,056500	-0,052853	3,052876	-4,851114	0,012615	0,053081	-0,056500	-0,052853	3,052876	-4,851114	0,012615
13:18:25,85	0,518989	3,438034	-0,140983	1,643998	0,963999	-0,068972	0,049601	-0,058551	-0,052049	7,581290	-0,850323	0,048691	-0,575545	-2,977811	-1,209741	-15,832467	14,096943	12,779002	0,049601	-0,058551	-0,052049	2,985031	-4,744026	0,048691	0,049601	-0,058551	-0,052049	2,985031	-4,744026	0,048691
13:18:25,91	0,518989	3,438034	-0,140983	1,643998	0,963999	-0,068972	0,053217	-0,055230	-0,052090	7,418105	-0,668676	-0,005235	-0,576126	-2,977277	-1,208550	-15,835935	14,128841	12,818075	0,053217	-0,055230	-0,052090	3,082524	-4,846188	-0,005235	0,053217	-0,055230	-0,052090	3,082524	-4,846188	-0,005235
13:18:25,96	0,518989	3,438034	-0,140983	1,643998	0,963999	-0,068972	0,051472	-0,058198	-0,050434	7,604247	-0,764785	-0,012059	-0,572102	-2,977784	-1,208084	-15,821205	14,127185	12,772178	0,051472	-0,058198	-0,050434	3,035700	-4,805312	-0,012059	0,051472	-0,058198	-0,050434	3,035700	-4,805312	-0,012059
13:18:26,01	0,518989	3,438034	-0,140983	1,643998	0,963999	-0,068972	0,051472	-0,058198	-0,050434	7,604247	-0,764785	-0,012059	-0,570397	-2,982032	-1,209318	-15,874036	13,989172	12,814745	0,051472	-0,058198	-0,050434	3,035700	-4,805312	-0,012059	0,051472	-0,058198	-0,050434	3,035700	-4,805312	-0,012059
13:18:26,06	0,518989	3,438034	-0,140983	1,643998	0,963999	-0,068972	0,054298	-0,061799	-0,051668	7,645558	-0,594567	0,030507	-0,532758	-3,009199	-1,174298	-17,575245	12,200605	13,148559	0,054298	-0,061799	-0,051668	2,794336	-4,856955	0,030507	0,054298	-0,061799	-0,051668	2,794336	-4,856955	0,030507
13:18:26,11	0,518989	3,438034	-0,140983	1,643998	0,963999	-0,068972	0,059006	-0,107978	-0,016647	7,647341	-0,928746	0,364322	-0,565080	-2,971583	-1,155065	-15,433631	14,130406	12,890792	0,059006	-0,107978	-0,016647	-0,828967	-5,560728	0,364322	0,059006	-0,107978	-0,016647	-0,828967	-5,560728	0,364322
13:18:26,16	0,518989	3,438034	-0,140983	1,643998	0,963999	-0,068972	0,042591	-0,061179	0,002585	7,955832	-0,892564	0,106555	-0,571525	-2,953111	-1,204079	-14,229135	14,434315	12,742751	0,042591	-0,061179	0,002585	3,153281	-4,235925	0,106555	0,042591	-0,061179	0,002585	3,153281	-4,235925	0,106555
13:18:26,21	0,518949	3,438016	-0,140955	1,693993	0,963982	-0,069018	0,029816	-0,046361	-0,046429	8,050746	-0,665680	-0,041486	-0,579367	-2,978375	-1,219643	-15,600812	14,673955	12,787061	0,029816	-0,046361	-0,046429	4,411396	-3,006226	-0,041486	0,029816	-0,046361	-0,046429	4,411396	-3,006226	-0,041486
13:18:26,26	0,518949	3,438016	-0,140955	1,693993	0,963982	-0,069018	0,055617	-0,052202	-0,061992	7,876192	-0,631764	0,002824	-0,577982	-2,980857	-1,217572	-15,644822	14,640480	12,750733	0,055617	-0,052202	-0,061992	3,778296	-4,997674	0,002824	0,055617	-0,052202	-0,061992	3,778296	-4,997674	0,002824
13:18:26,31	0,518949	3,438016	-0,140955	1,693993	0,963982	-0,069018	0,057073	-0,054643	-0,059922	7,952105	-0,577414	-0,033505	-0,578309	-2,980560	-1,216627	-15,650131	14,628391	12,807146	0,057073	-0,054643	-0,059922	3,662626	-5,057643	-0,033505	0,057073	-0,054643	-0,059922	3,662626	-5,057643	-0,033505
13:18:26,36	0,518949	3,438016	-0,140955	1,693993	0,963982	-0,069018	0,056979	-0,054211	-0,058976	7,916499	-0,580841	0,022909	-0,577856	-2,982643	-1,214340	-15,710128	14,577248	12,770586	0,056979	-0,054211	-0,058976	3,660959	-5,053712	0,022909	0,056979	-0,054211	-0,058976	3,660959	-5,053712	0,022909
13:18:26,41	0,518949	3,438016	-0,140955	1,693993	0,963982	-0,069018	0,058558	-0,055645	-0,056689	7,916790	-0,525158	-0,013651	-0,574470	-2,985386	-1,211876	-15,717014	14,570435	12,798189	0,058558	-0,055645	-0,056689	3,548661	-5,121922	-0,013651	0,058558	-0,055645	-0,056689	3,548661	-5,121922	-0,013651
13:18:26,46	0,518949	3,438016	-0,140955	1,693993	0,963982	-0,069018	0,059239	-0,059948	-0,054225	8,131223	-0,492257	0,013952	-0,573806	-2,983952	-1,216276	-15,739005	14,566918	12,783138	0,059239	-0,059948	-0,054225	3,425279	-5,142549	0,013952	0,059239	-0,059948	-0,054225	3,425279	-5,142549	0,013952
13:18:26,51	0,518949	3,438016	-0,140955	1,693993	0,963982	-0,069018	0,057665	-0,059807	-0,058625	8,109814	-0,591400	-0,001100	-0,574032	-2,984598	-1,220908	-15,792836	14,464810	12,854570	0,057665	-0,059807	-0,058625	3,414992	-5,118121	-0,001100	0,057665	-0,059807	-0,058625	3,414992	-5,118121	-0,001100
13:18:26,56	0,518949	3,438016	-0,140955	1,693993	0,963982	-0,069018	0,058339	-0,059934	-0,063257	8,001103	-0,551952	0,070332	-0,539127	-3,026058	-1,181281	-17,918683	12,655093	13,164872	0,058339	-0,059934	-0,063257	3,296267	-5,131529	0,070332	0,058339	-0,059934	-0,063257	3,296267	-5,131529	0,070332
13:18:26,61	0,518949	3,438016	-0,140955	1,693993	0,963982	-0,069018	0,076791	-0,110893	-0,023631	8,020771	-0,528617	0,380635	-0,562833	-2,957939	-1,160508	-14,752958	14,502627	12,809386	0,076791	-0,110893	-0,023631	-0,684320	-6,556689	0,380635	0,076791	-0,110893	-0,023631	-0,684320	-6,556689	0,380635
13:18:26,66	0,518949	3,438016	-0,140955	1,693993	0,963982	-0,069018	0,029651	-0,056303	-0,002857	8,364993	-1,162061	0,025149	-0,560590	-2,947455	-1,194170	-13,861949	14,225785	12,783504	0,029651	-0,056303	-0,002857	3,945173	-3,489653	0,025149	0,029651	-0,056303	-0,002857	3,945173	-3,489653	0,025149
13:18:26,71	0,519030	3,438036	-0,140976	1,744010	0,963997	-0,068995	0,019450	-0,053004	-0,036519	8,399177	-0,782452	-0,000733	-0,564720	-2,977475	-1,216411	-15,261118	14,394872	12,846794	0,019450	-0,053004	-0,036519	4,238359	-2,309271	-0,000733	0,019450	-0,053004	-0,036519	4,238359	-2,309271	-0,000733
13:18:26,76	0,519030	3,438036	-0,140976	1,744010	0,963997	-0,068995	0,047514	-0,064438	-0,058760	8,440574	-0,619403	0,062557	-0,564825	-2,982113	-1,216028	-15,332693	14,294210	12,854672	0,047514	-0,064438	-0,058760	3,382218	-4,349216	0,062557	0,047514	-0,064438	-0,058760	3,382218	-4,349216	0,062557
13:18:26,81	0,519030	3,438036	-0,140976	1,744010	0,963997	-0,068995	0,051583	-0,066666	-0,058378	8,433469	-0,419463	0,070435	-0,563758	-2,982655	-1,214480	-15,352269	14,318633	12,853202	0,051583	-0,066666	-0,058378	3,200211	-4,468702	0,070435	0,051583	-0,066666	-0,058378	3,200211	-4,468702	0,070435
13:18:26,86	0,519030	3,438036	-0,140976	1,744010	0,963997	-0,068995	0,051518	-0,067860	-0,056829	8,506922	-0,451985	0,068965	-0,566738	-2,979285	-1,214119	-15,353603	14,295970	12,842565	0,051518	-0,067860	-0,056829	3,179933	-4,496156	0,068965	0,051518	-0,067860	-0,056829	3,179933	-4,496156	0,068965
13:18:26,91	0,519030	3,438036	-0,140976	1,744010	0,963997	-0,068995	0,050090	-0,063594	-0,056468	8,264802	-0,516080	0,058327	-0,566777	-2,980195	-1,212572	-15,368832	14,270114	12,835965	0,050090	-0,063594	-0,056468	3,272685	-4,448131	0,058327	0,050090	-0,063594	-0,056468	3,272685	-4,448131	0,058327
13:18:26,96	0,519030	3,438036	-0,140976	1,744010	0,963997	-0,068995	0,050897	-0,064015	-0,054921	8,256706	-0,474353	0,051728	-0,564094	-2,980125	-1,215420	-15,427318	14,246535	12,870319	0,050897	-0,064015	-0,054921	3,231512	-4,469788	0,051728	0,050897	-0,064015	-0,054921	3,231512	-4,469788	0,051728
13:18:27,01	0,519030	3,438036	-0,140976	1,744010	0,963997	-0,068995	0,049495	-0,066304	-0,057769	8,326065	-0,586126	0,086081	-0,564598	-2,981353	-1,213661	-15,442149	14,243410	12,842787	0,049495	-0,066304	-0,057769	3,121194	-4,471492	0,086081	0,049495	-0,066304	-0,057769	3,121194	-4,471492	0,086081
13:18:27,06	0,519030	3,438036	-0,140976	1,744010	0,963997	-0,068995	0,048226	-0,066982	-0,057272	8,317877	-0,640160	0,067057	-0,562872	-2,979364	-1,214922	-15,438662	14,202919	12,851294	0,048226	-0,066982	-0,057272	3,059782	-4,425864	0,067057	0,048226	-0,066982	-0,057272	3,059782	-4,425864	0,067057
13:18:27,11	0,519030	3,438036	-0,140976	1,744010	0,963997	-0,068995	0,048226	-0,066982	-0,057272	8,317877	-0,640160	0,067057	-0,563467	-2,978345	-1,214528	-15,439723	14,208782	12,865837	0,048226	-0,066982	-0,057272	3,059782	-4,425864	0,067057	0,048226	-0,066982	-0,057272	3,059782	-4,425864	0,067057
13:18:27,16	0,519030	3,438036	-0,140976	1,744010	0,963997	-0,068995	0,047641	-0,065957	-0,056878	8,269140	-0,674431	0,081600	-0,563184	-2,981208	-1,213463	-15,441277	14,177417	12,887243	0,047641	-0,065957	-0,056878	3,091482	-4,414212	0,081600	0,047641	-0,065957	-0,056878	3,091482	-4,414212	0,081600
13:18:27,21	0,519030	3,438036	-0,140976	1,744010	0,963997	-0,068995	0,049978	-0,067633	-0,055813	8,328347	-0,538542	0,103005	-0,562239	-2,979149	-1,218030	-15,403620	14,174191	12,832665	0,049978	-0,067633	-0,055813	3,019132	-4,461820	0,103005	0,049978	-0,067633	-0,055813	3,019132	-4,461820	0,103005
13:18:27,26	0,519030	3,438036	-0,140976	1,744010	0,963997	-0,068995	0,047723	-0,067423	-0,060380	8,333452	-0,621590	0,048428	-0,561130	-2,981306	-1,214529	-15,441612	14,159430	12,844860	0,047723	-0,067423	-0,060380	3,040736	-4,367831	0,048428	0,047723	-0,067423	-0,060380	3,040736	-4,367831	0,048428
13:18:27,31	0,519030	3,438036	-0,140976	1,744010	0,963997	-0,068995	0,049036	-0,069462	-0,056878	8,407701	-0,578825	0,060622	-0,562884	-2,981415	-1,217233	-15,436731	14,183537	12,866289	0,049036	-0,069462	-0,056878	2,954924	-4,428153	0,060622	0,049036	-0,069462	-0,056878	2,954924	-4,428153	0,060622
13:18:27,36	0,519030	3,438036	-0,140976	1,744010	0,963997	-0,068995	0,050008	-0,067997	-0,059583	8,354820	-0,536130	0,082051	-0,565437	-2,982223	-1,214638	-15,467017	14,177836	12,847319	0,050008	-0,067997	-0,059583	3,017073	-4,461726	0,082051	0,050008	-0,067997	-0,059583	3,017073	-4,461726	0,082051
13:18:27,41	0,519030	3,438036	-0,140976	1,744010	0,963997	-0,068995	0,051984	-0,066190	-0,056988	8,240806	-0,456743	0,063082	-0,563938	-2,984205	-1,212658	-15,447497	14,138992	12,868860	0,051984	-0,066190	-0,056988	3,044863	-4,537474	0,063082	0,051984	-0,066190	-0,056988	3,044863	-4,537474	0,063082
13:18:27,46	0,519030	3,438036	-0,140976	1,744010	0,963997	-0,068995	0,052950	-0,068479	-0,055008	8,335944	-0,370164	0,084623	-0,561221	-2,980073	-1,211450	-15,486806	14,156210	12,838670	0,052950	-0,068479	-0,055008	2,960330	-4,526757	0,084623	0,052950	-0,068479	-0,055008	2,960330	-4,526757	0,084623
13:18:27,51	0,519030	3,438036	-0,140976	1,744010	0,963997	-0,068995	0,048014	-0,068766	-0,053800	8,346124	-0,669491	0,054432	-0,563222	-2,980756	-1,217053	-15,443847	14,147516	12,856255	0,048014	-0,068766	-0,053800	2,947982	-4,438602	0,054432	0,048014	-0,068766	-0,053800	2,947982	-4,438602	0,054432
13:18:27,56	0,519030	3,438036	-0,140976	1,744010	0,963997	-0,068995	0,049605	-0,067375	-0,059403	8,287742	-0,545195	0,072018	-0,563244	-2,981219	-1,216101	-15,464851	14,163767	12,840189	0,049605	-0,067375	-0,059403	2,998794	-4,439220	0,072018	0,049605	-0,067375	-0,059403	2,998794	-4,439220	0,072018
13:18:27,61	0,519030	3,438036	-0,140976	1,744010	0,963997	-0,068995	0,050018	-0,067588	-0,058451	8,302369	-0,550078	0,055952	-0,565316	-2,980338	-1,217221	-15,454360	14,155195	12,904055	0,050018	-0,067588	-0,058451	2,996731	-4,476457	0,055952	0,050018	-0,067588	-0,058451	2,996731	-4,476457	0,055952
13:18:27,66	0,519030	3,438036	-0,140976	1,744010	0,963997	-0,068995	0,050291	-0,065353	-0,059570	8,183978	-0,522492	0,119818	-0,563811	-2,980553	-1,214491	-15,494711	14,147086	12,851096	0,050291	-0,065353	-0,059570	3,053778	-4,470331	0,119818	0,050291	-0,065353	-0,059570	3,053778	-4,470331	0,119818
13:18:27,71	0,519030	3,438036	-0,140976	1,744010	0,963997	-0,068995	0,049724	-0,066763	-0,056840	8,230117	-0,582856	0,066858	-0,562760	-2,982747	-1,214482	-15,471657	14,150878	12,834680	0,049724	-0,066763	-0,056840	2,989206	-4,486201	0,066858	0,049724	-0,066763	-0,056840	2,989206	-4,486201	0,066858
13:18:27,76	0,519030	3,438036	-0,140976	1,744010	0,963997	-0,068995	0,051099	-0,068770	-0,056831	8,349300	-0,493288	0,050443	-0,562926	-2,981965	-1,212975	-15,449978	14,131768	12,847551	0,051099	-0,068770	-0,056831	2,950827	-4,504569	0,050443	0,051099	-0,068770	-0,056831	2,950827	-4,504569	0,050443
13:18:27,81	0,519030	3,438036	-0,140976	1,744010	0,963997	-0,068995	0,050505	-0,068235	-0,055325	8,315775	-0,495874	0,063314	-0,564212	-2,981368	-1,214172	-15,492510	14,117530	12,838437	0,050505	-0,068235	-0,055325	2,959292	-4,460483	0,063314	0,050505	-0,068235	-0,055325	2,959292	-4,460483	0,063314
13:18:27,86	0,519030	3,438036	-0,140976	1,744010	0,963997	-0,068995	0,050631	-0,066824	-0,056522	8,208764	-0,519018	0,054199	-0,562284	-2,980848	-1,212522	-15,472449	14,148675	12,866090	0,050631	-0,066824	-0,056522	2,963108	-4,493547	0,054199	0,050631	-0,066824	-0,056522	2,963108	-4,493547	0,054199
13:18:27,91	0,519030	3,438036	-0,140976	1,744010	0,963997	-0,068995	0,049216	-0,068234	-0,054872	8,319090	-0,590779	0,081853	-0,560037	-2,982328	-1,213339	-15,463054	14,105658	12,881432	0,049216	-0,068234	-0,054872	2,962744	-4,454258	0,081853	0,049216	-0,068234	-0,054872	2,962744	-4,454258	0,081853
13:18:27,96	0,519030	3,438036	-0,140976	1,744010	0,963997	-0,068995	0,049374	-0,070919	-0,055688	8,426189	-0,552923	0,097195	-0,561259	-2,981548	-1,211835	-15,499098	14,133593	12,842926	0,049374	-0,070919	-0,055688	2,859018	-4,428798	0,097195	0,049374	-0,070919	-0,055688	2,859018	-4,428798	0,097195
13:18:28,01	0,519030	3,438036	-0,140976	1,744010	0,963997	-0,068995	0,049310	-0,069471	-0,054184	8,357036	-0,601438	0,058688	-0,564870	-2,980963	-1,216098	-15,513525	14,113685	12,878409	0,049310	-0,069471	-0,054184	2,903574	-4,472282	0,058688	0,049310	-0,069471	-0,054184	2,903574	-4,472282	0,058688
13:18:28,06	0,519030	3,438036	-0,140976	1,744010	0,963997	-0,068995	0,050609	-0,066052	-0,058448	8,154776	-0,536444	0,094172	-0,564845	-2,980034	-1,214805	-15,511273	14,140694	12,879414	0,050609	-0,066052	-0,058448	2,969732	-4,509238	0,094172	0,050609	-0,066052	-0,058448	2,969732	-4,509238	0,094172
13:18:28,11	0,519030	3,438036	-0,140976	1,744010	0,963997	-0,068995	0,049791	-0,065608	-0,057154	8,156252	-0,590503	0,095176	-0,563641	-2,981138	-1,213002	-15,497041	14,105194	12,847199	0,049791	-0,065608	-0,057154	3,005990	-4,499132	0,095176	0,049791	-0,065608	-0,057154	3,005990	-4,499132	0,095176
13:18:28,16	0,519030	3,438036	-0,140976	1,744010	0,963997	-0,068995	0,050145	-0,067203	-0,055351	8,215545	-0,542018	0,062962	-0,561830	-2,982804	-1,215605	-15,483753	14,128917	12,853106	0,050145	-0,067203	-0,055351	2,940104	-4,478438	0,062962	0,050145	-0,067203	-0,055351	2,940104	-4,478438	0,062962
13:18:28,21	0,519030	3,438036	-0,140976	1,744010	0,963997	-0,068995	0,050684	-0,069605	-0,057955	8,367619	-0,514384	0,068869	-0,561798	-2,985354	-1,213732	-15,471123	14,110480	12,866620	0,050684	-0,069605	-0,057955	2,903649	-4,493055	0,068869	0,050684	-0,069605	-0,057955	2,903649	-4,493055	0,068869
13:18:28,26	0,519030	3,438036	-0,140976	1,744010	0,963997	-0,068995	0,052876	-0,070907	-0,056081	8,425685	-0,380240	0,082382	-0,564217	-2,984035	-1,214545	-15,499039	14,114445	12,847926	0,052876	-0,070907	-0,056081	2,859487	-4,530989	0,082382	0,052876	-0,070907	-0,056081	2,859487	-4,530989	0,082382
13:18:28,31	0,519030	3,438036	-0,140976	1,744010	0,963997	-0,068995	0,052943	-0,068153	-0,056895	8,271942	-0,402879	0,063688	-0,564795	-2,983385	-1,213821	-15,478798	14,075994	12,855732	0,052943	-0,068153	-0,056895	2,921950	-4,558941	0,063688	0,052943	-0,068153	-0,056895	2,921950	-4,558941	0,063688
13:18:28,36	0,519030	3,438036	-0,140976	1,744010	0,963997	-0,068995	0,052669	-0,067327	-0,056170	8,205839	-0,380411	0,071495	-0,561924	-2,977324	-1,213191	-15,500970	14,088178	12,875531	0,052669	-0,067327	-0,056170	2,920646	-4,514905	0,071495	0,052669	-0,067327	-0,056170	2,920646	-4,514905	0,071495
13:18:28,41	0,519030	3,438036	-0,140976	1,744010	0,963997	-0,068995	0,045984	-0,066782	-0,055540	8,176974	-0,753289	0,091294	-0,564250	-2,982273	-1,212990	-15,502140	14,088465	12,860970	0,045984	-0,066782	-0,055540	2,934549	-4,363064	0,091294	0,045984	-0,066782	-0,055540	2,934549	-4,363064	0,091294
13:18:28,46	0,519030	3,438036	-0,140976	1,744010	0,963997	-0,068995	0,051433	-0,067243	-0,055339	8,200564	-0,471098	0,076733	-0,561318	-2,981005	-1,214558	-15,507926	14,101070	12,848547	0,051433	-0,067243	-0,055339	2,922020	-4,508620	0,076733	0,051433	-0,067243	-0,055339	2,922020	-4,508620	0,076733
13:18:28,51	0,519030	3,438036	-0,140976	1,744010	0,963997	-0,068995	0,048870	-0,069148	-0,056907	8,307685	-0,615720	0,064309	-0,564106	-2,981631	-1,216096	-15,506710	14,122568	12,871387	0,048870	-0,069148	-0,056907	2,879542	-4,451997	0,064309	0,048870	-0,069148	-0,056907	2,879542	-4,451997	0,064309
13:18:28,56	0,519030	3,438036	-0,140976	1,744010	0,963997	-0,068995	0,050806	-0,067047	-0,058446	8,217623	-0,524736	0,087150	-0,562593	-2,984585	-1,214173	-15,552361	14,070916	12,851897	0,050806	-0,067047	-0,058446	2,954461	-4,513001	0,087150	0,050806	-0,067047	-0,058446	2,954461	-4,513001	0,087150
13:18:28,61	0,519030	3,438036	-0,140976	1,744010	0,963997	-0,068995	0,052607	-0,069834	-0,056523	8,295004	-0,444774	0,067660	-0,561280	-2,982841	-1,216475	-15,493854	14,114114	12,864256	0,052607	-0,069834	-0,056523	2,813041	-4,574446	0,067660	0,052607	-0,069834	-0,056523	2,813041	-4,574446	0,067660
13:18:28,66	0,519030	3,438036	-0,140976	1,744010	0,963997	-0,068995	0,050440	-0,070099	-0,058825	8,375462	-0,528399	0,080019	-0,563864	-2,983701	-1,215442	-15,504104	14,090511	12,865633	0,050440	-0,070099	-0,058825	2,872676	-4,487945	0,080019	0,050440	-0,070099	-0,058825	2,872676	-4,487945	0,080019
13:18:28,71	0,519030	3,438036	-0,140976	1,744010	0,963997	-0,068995	0,052477	-0,068292	-0,057792	8,255919	-0,419543	0,081396	-0,563502	-2,984000	-1,214675	-15,566746	14,082936	12,845397	0,052477	-0,068292	-0,057792	2,895002	-4,539004	0,081396	0,052477	-0,068292	-0,057792	2,895002	-4,539004	0,081396
13:18:28,76	0,519030	3,438036	-0,140976	1,744010	0,963997	-0,068995	0,052556	-0,068754	-0,057024	8,242084	-0,465932	0,061160	-0,561162	-2,982910	-1,211734	-15,504946	14,073017	12,843221	0,052556	-0,068754	-0,057024	2,844866	-4,591542	0,061160	0,052556	-0,068754	-0,057024	2,844866	-4,591542	0,061160
13:18:28,81	0,519030	3,438036	-0,140976	1,744010	0,963997	-0,068995	0,050441	-0,070236	-0,054083	8,341441	-0,517403	0,058984	-0,565410	-2,984143	-1,213373	-15,505112	14,110062	12,861448	0,050441	-0,070236	-0,054083	2,827912	-4,477029	0,058984	0,050441	-0,070236	-0,054083	2,827912	-4,477029	0,058984
13:18:28,86	0,519030	3,438036	-0,140976	1,744010	0,963997	-0,068995	0,053633	-0,067174	-0,055722	8,214210	-0,370078	0,077210	-0,564266	-2,982712	-1,212635	-15,526890	14,120888	12,828063	0,053633	-0,067174	-0,055722	2,941057	-4,580288	0,077210	0,053633	-0,067174	-0,055722	2,941057	-4,580288	0,077210
13:18:28,91	0,519030	3,438036	-0,140976	1,744010	0,963997	-0,068995	0,051822	-0,067449	-0,054985	8,226978	-0,488532	0,043826	-0,561430	-2,979950	-1,215458	-15,506005	14,095503	12,862762	0,051822	-0,067449	-0,054985	2,932266	-4,556565	0,043826	0,051822	-0,067449	-0,054985	2,932266	-4,556565	0,043826
13:18:28,96	0,519030	3,438036	-0,140976	1,744010	0,963997	-0,068995	0,048012	-0,068524	-0,057808	8,271363	-0,655885	0,078524	-0,563672	-2,983183	-1,213353	-15,506455	14,092401	12,890397	0,048012	-0,068524	-0,057808	2,892224	-4,424815	0,078524	0,048012	-0,068524	-0,057808	2,892224	-4,424815	0,078524
13:18:29,02	0,519030	3,438036	-0,140976	1,744010	0,963997	-0,068995	0,051932	-0,068199	-0,055703	8,251552	-0,450851	0,106160	-0,561424	-2,983449	-1,215100	-15,502996	14,074125	12,885536	0,051932	-0,068199	-0,055703	2,897925	-4,527549	0,106160	0,051932	-0,068199	-0,055703	2,897925	-4,527549	0,106160
13:18:29,07	0,519030	3,438036	-0,140976	1,744010	0,963997	-0,068995	0,051039	-0,070279	-0,057450	8,345589	-0,485155	0,101298	-0,559673	-2,984530	-1,213188	-15,498219	14,066443	12,831730	0,051039	-0,070279	-0,057450	2,828719	-4,491751	0,101298	0,051039	-0,070279	-0,057450	2,828719	-4,491751	0,101298
13:18:29,12	0,519030	3,438036	-0,140976	1,744010	0,963997	-0,068995	0,051100	-0,072335	-0,055537	8,448268	-0,474015	0,047493	-0,557637	-2,985593	-1,218484	-15,681738	14,001760	12,868877	0,051100	-0,072335	-0,055537	2,769954	-4,485384	0,047493	0,051100	-0,072335	-0,055537	2,769954	-4,485384	0,047493
13:18:29,17	0,519030	3,438036	-0,140976	1,744010	0,963997	-0,068995	0,051002	-0,074630	-0,060834	8,419846	-0,605703	0,084640	-0,513312	-2,994593	-1,189391	-16,439028	11,744223	13,231454	0,051002	-0,074630	-0,060834	2,561353	-4,609376	0,084640	0,051002	-0,074630	-0,060834	2,561353	-4,609376	0,084640
13:18:29,22	0,519030	3,438036	-0,140976	1,744010	0,963997	-0,068995	0,036634	-0,117517	-0,031741	8,316209	-0,879904	0,447217	-0,562424	-2,980696	-1,144140	-15,511960	14,639664	12,939131	0,036634	-0,117517	-0,031741	-0,908864	-3,755687	0,447217	0,036634	-0,117517	-0,031741	-0,908864	-3,755687	0,447217
13:18:29,27	0,519030	3,438036	-0,140976	1,744010	0,963997	-0,068995	0,049155	-0,068036	0,013510	8,714260	-0,873701	0,154893	-0,561346	-2,948459	-1,184021	-13,704211	14,454888	12,740372	0,049155	-0,068036	0,013510	3,373439	-4,732334	0,154893	0,049155	-0,068036	0,013510	3,373439	-4,732334	0,154893
13:18:29,32	0,519005	3,437966	-0,140960	1,793982	0,963987	-0,068998	0,020698	-0,052851	-0,026370	8,668496	-0,695492	-0,043866	-0,565755	-2,978741	-1,214047	-15,077805	14,601525	12,772203	0,020698	-0,052851	-0,026370	4,519693	-2,320295	-0,043866	0,020698	-0,052851	-0,026370	4,519693	-2,320295	-0,043866
13:18:29,37	0,519005	3,437966	-0,140960	1,793982	0,963987	-0,068998	0,049128	-0,064174	-0,056397	8,697462	-0,480049	-0,012035	-0,567426	-2,979003	-1,214041	-15,149727	14,559616	12,825776	0,049128	-0,064174	-0,056397	3,659840	-4,336560	-0,012035	0,049128	-0,064174	-0,056397	3,659840	-4,336560	-0,012035
13:18:29,42	0,519005	3,437966	-0,140960	1,793982	0,963987	-0,068998	0,050190	-0,062858	-0,056390	8,556781	-0,466145	0,041538	-0,562030	-2,978843	-1,215204	-15,148830	14,491346	12,819187	0,050190	-0,062858	-0,056390	3,622456	-4,406040	0,041538	0,050190	-0,062858	-0,056390	3,622456	-4,406040	0,041538
13:18:29,47	0,519005	3,437966	-0,140960	1,793982	0,963987	-0,068998	0,047353	-0,067450	-0,057554	8,736934	-0,578720	0,034950	-0,562053	-2,979754	-1,217137	-15,170418	14,533551	12,841179	0,047353	-0,067450	-0,057554	3,442070	-4,295965	0,034950	0,047353	-0,067450	-0,057554	3,442070	-4,295965	0,034950
13:18:29,52	0,519005	3,437966	-0,140960	1,793982	0,963987	-0,068998	0,048153	-0,067886	-0,059487	8,785331	-0,576916	0,056942	-0,562449	-2,979845	-1,215637	-15,191158	14,458214	12,867055	0,048153	-0,067886	-0,059487	3,456289	-4,356966	0,056942	0,048153	-0,067886	-0,059487	3,456289	-4,356966	0,056942
13:18:29,57	0,519005	3,437966	-0,140960	1,793982	0,963987	-0,068998	0,048430	-0,067589	-0,057987	8,694259	-0,542827	0,082818	-0,561045	-2,980081	-1,214831	-15,210673	14,401858	12,826406	0,048430	-0,067589	-0,057987	3,388553	-4,344587	0,082818	0,048430	-0,067589	-0,057987	3,388553	-4,344587	0,082818
13:18:29,62	0,519005	3,437966	-0,140960	1,793982	0,963987	-0,068998	0,047933	-0,068923	-0,057181	8,705072	-0,557385	0,042169	-0,560553	-2,986038	-1,209728	-15,372633	14,466399	12,828657	0,047933	-0,068923	-0,057181	3,294636	-4,320144	0,042169	0,047933	-0,068923	-0,057181	3,294636	-4,320144	0,042169
13:18:29,67	0,519005	3,437966	-0,140960	1,793982	0,963987	-0,068998	0,052846	-0,072328	-0,052077	8,857048	-0,474466	0,044419	-0,530912	-3,028636	-1,185081	-17,607780	13,107535	13,191632	0,052846	-0,072328	-0,052077	3,179315	-4,622858	0,044419	0,052846	-0,072328	-0,052077	3,179315	-4,622858	0,044419
13:18:29,72	0,519005	3,437966	-0,140960	1,793982	0,963987	-0,068998	0,074916	-0,119296	-0,027431	9,005001	-0,583064	0,407394	-0,566813	-2,982788	-1,148122	-15,558452	15,173087	12,841766	0,074916	-0,119296	-0,027431	-0,359720	-6,463986	0,407394	0,074916	-0,119296	-0,027431	-0,359720	-6,463986	0,407394
13:18:29,77	0,519005	3,437966	-0,140960	1,793982	0,963987	-0,068998	0,048105	-0,062211	-0,046555	9,184064	-0,547088	-0,004302	-0,566943	-2,976874	-1,204205	-14,795484	15,118226	12,779935	0,048105	-0,062211	-0,046555	4,300476	-4,323308	-0,004302	0,048105	-0,062211	-0,046555	4,300476	-4,323308	-0,004302
13:18:29,82	0,519010	3,438003	-0,140955	1,844016	0,963994	-0,069003	0,048105	-0,062211	-0,046555	9,184064	-0,547088	-0,004302	-0,574505	-3,003450	-1,217242	-16,394226	15,374267	12,826632	0,048105	-0,062211	-0,046555	4,300476	-4,323308	-0,004302	0,048105	-0,062211	-0,046555	4,300476	-4,323308	-0,004302
13:18:29,87	0,519010	3,438003	-0,140955	1,844016	0,963994	-0,069003	0,074901	-0,068951	-0,059592	8,956887	-0,666248	0,042395	-0,572221	-3,005089	-1,218723	-16,435320	15,268235	12,849744	0,074901	-0,068951	-0,059592	3,544244	-6,545982	0,042395	0,074901	-0,068951	-0,059592	3,544244	-6,545982	0,042395
13:18:29,92	0,519010	3,438003	-0,140955	1,844016	0,963994	-0,069003	0,075179	-0,071748	-0,061072	8,989981	-0,634392	0,065506	-0,573565	-3,009771	-1,216836	-16,467632	15,226731	12,855554	0,075179	-0,071748	-0,061072	3,357739	-6,535908	0,065506	0,075179	-0,071748	-0,061072	3,357739	-6,535908	0,065506
13:18:29,97	0,519010	3,438003	-0,140955	1,844016	0,963994	-0,069003	0,077374	-0,071939	-0,059247	8,872715	-0,554631	0,041732	-0,573153	-3,007086	-1,216897	-16,528696	15,175266	12,825969	0,077374	-0,071939	-0,059247	3,225474	-6,628459	0,041732	0,077374	-0,071939	-0,059247	3,225474	-6,628459	0,041732
13:18:30,02	0,519010	3,438003	-0,140955	1,844016	0,963994	-0,069003	0,077374	-0,071939	-0,059247	8,872715	-0,554631	0,041732	-0,570314	-3,007598	-1,215328	-16,564943	15,136253	12,858468	0,077374	-0,071939	-0,059247	3,225474	-6,628459	0,041732	0,077374	-0,071939	-0,059247	3,225474	-6,628459	0,041732
13:18:30,07	0,519010	3,438003	-0,140955	1,844016	0,963994	-0,069003	0,076397	-0,074654	-0,057678	8,961982	-0,617285	0,074231	-0,572698	-3,005221	-1,214550	-16,505713	15,134341	12,841519	0,076397	-0,074654	-0,057678	3,101618	-6,614469	0,074231	0,076397	-0,074654	-0,057678	3,101618	-6,614469	0,074231
13:18:30,12	0,519010	3,438003	-0,140955	1,844016	0,963994	-0,069003	0,075531	-0,071401	-0,056899	8,820765	-0,610103	0,057281	-0,573620	-3,008192	-1,214230	-16,580408	15,083839	12,866118	0,075531	-0,071401	-0,056899	3,215793	-6,539251	0,057281	0,075531	-0,071401	-0,056899	3,215793	-6,539251	0,057281
13:18:30,17	0,519010	3,438003	-0,140955	1,844016	0,963994	-0,069003	0,078565	-0,072088	-0,056579	8,775391	-0,491746	0,081881	-0,569810	-3,010800	-1,215731	-16,602007	15,101340	12,843052	0,078565	-0,072088	-0,056579	3,116511	-6,659102	0,081881	0,078565	-0,072088	-0,056579	3,116511	-6,659102	0,081881
13:18:30,22	0,519010	3,438003	-0,140955	1,844016	0,963994	-0,069003	0,078919	-0,076692	-0,058080	9,019181	-0,500805	0,058815	-0,570208	-3,010128	-1,215178	-16,584608	15,060433	12,882441	0,078919	-0,076692	-0,058080	2,998848	-6,695933	0,058815	0,078919	-0,076692	-0,058080	2,998848	-6,695933	0,058815
13:18:30,27	0,519010	3,438003	-0,140955	1,844016	0,963994	-0,069003	0,078536	-0,076011	-0,057527	8,957052	-0,485195	0,098204	-0,568739	-3,010222	-1,217670	-16,604491	14,982474	12,850411	0,078536	-0,076011	-0,057527	2,990163	-6,650266	0,098204	0,078536	-0,076011	-0,057527	2,990163	-6,650266	0,098204
13:18:30,32	0,519010	3,438003	-0,140955	1,844016	0,963994	-0,069003	0,077883	-0,077330	-0,060020	8,948160	-0,497381	0,066174	-0,573444	-3,010864	-1,214154	-16,618763	15,023265	12,887578	0,077883	-0,077330	-0,060020	2,877765	-6,611205	0,066174	0,077883	-0,077330	-0,060020	2,877765	-6,611205	0,066174
13:18:30,37	0,519010	3,438003	-0,140955	1,844016	0,963994	-0,069003	0,080791	-0,073577	-0,056504	8,781194	-0,378921	0,103341	-0,572794	-3,009697	-1,215311	-16,590950	15,039975	12,888817	0,080791	-0,073577	-0,056504	3,005410	-6,721022	0,103341	0,080791	-0,073577	-0,056504	3,005410	-6,721022	0,103341
13:18:30,42	0,519010	3,438003	-0,140955	1,844016	0,963994	-0,069003	0,079455	-0,073555	-0,057660	8,808460	-0,432662	0,104580	-0,573450	-3,009512	-1,216104	-16,612644	15,016641	12,883844	0,079455	-0,073555	-0,057660	3,034355	-6,669886	0,104580	0,079455	-0,073555	-0,057660	3,034355	-6,669886	0,104580
13:18:30,47	0,519010	3,438003	-0,140955	1,844016	0,963994	-0,069003	0,079623	-0,072895	-0,058453	8,743050	-0,431054	0,099606	-0,572223	-3,008802	-1,216114	-16,592392	15,020999	12,859873	0,079623	-0,072895	-0,058453	3,020808	-6,681454	0,099606	0,079623	-0,072895	-0,058453	3,020808	-6,681454	0,099606
13:18:30,52	0,519010	3,438003	-0,140955	1,844016	0,963994	-0,069003	0,078395	-0,073602	-0,058463	8,793749	-0,479566	0,075636	-0,570543	-3,012491	-1,216484	-16,631933	15,000355	12,883812	0,078395	-0,073602	-0,058463	3,015955	-6,633544	0,075636	0,078395	-0,073602	-0,058463	3,015955	-6,633544	0,075636
13:18:30,57	0,519010	3,438003	-0,140955	1,844016	0,963994	-0,069003	0,080749	-0,076902	-0,058834	8,927682	-0,381044	0,099575	-0,567593	-3,007449	-1,217292	-16,614606	14,990030	12,855982	0,080749	-0,076902	-0,058834	2,890865	-6,719865	0,099575	0,080749	-0,076902	-0,058834	2,890865	-6,719865	0,099575
13:18:30,62	0,519010	3,438003	-0,140955	1,844016	0,963994	-0,069003	0,074908	-0,076936	-0,059642	8,929183	-0,664615	0,071745	-0,570840	-3,008239	-1,216809	-16,608601	14,967920	12,893001	0,074908	-0,076936	-0,059642	2,889681	-6,544908	0,071745	0,074908	-0,076936	-0,059642	2,889681	-6,544908	0,071745
13:18:30,67	0,519010	3,438003	-0,140955	1,844016	0,963994	-0,069003	0,077216	-0,074519	-0,059159	8,787342	-0,528376	0,108764	-0,568588	-3,010077	-1,215041	-16,612353	15,001359	12,862869	0,077216	-0,074519	-0,059159	2,937592	-6,589797	0,108764	0,077216	-0,074519	-0,059159	2,937592	-6,589797	0,108764
13:18:30,72	0,519010	3,438003	-0,140955	1,844016	0,963994	-0,069003	0,077681	-0,077388	-0,057391	8,963618	-0,524125	0,078632	-0,568828	-3,009769	-1,215754	-16,641830	14,959796	12,839265	0,077681	-0,077388	-0,057391	2,888644	-6,622108	0,078632	0,077681	-0,077388	-0,057391	2,888644	-6,622108	0,078632
13:18:30,77	0,519010	3,438003	-0,140955	1,844016	0,963994	-0,069003	0,077535	-0,077026	-0,058104	8,894064	-0,536495	0,055027	-0,566409	-3,008436	-1,218424	-16,590617	14,936152	12,878982	0,077535	-0,077026	-0,058104	2,847502	-6,622969	0,055027	0,077535	-0,077026	-0,058104	2,847502	-6,622969	0,055027
13:18:30,82	0,519010	3,438003	-0,140955	1,844016	0,963994	-0,069003	0,075171	-0,078455	-0,060774	8,973488	-0,603241	0,094745	-0,567879	-3,010521	-1,220357	-16,600385	14,965544	12,889116	0,075171	-0,078455	-0,060774	2,814771	-6,504154	0,094745	0,075171	-0,078455	-0,060774	2,814771	-6,504154	0,094745
13:18:30,87	0,519010	3,438003	-0,140955	1,844016	0,963994	-0,069003	0,077712	-0,078224	-0,062707	8,982059	-0,494267	0,104879	-0,570651	-3,009146	-1,220024	-16,662037	14,980597	12,866740	0,077712	-0,078224	-0,062707	2,841456	-6,594645	0,104879	0,077712	-0,078224	-0,062707	2,841456	-6,594645	0,104879
13:18:30,92	0,519010	3,438003	-0,140955	1,844016	0,963994	-0,069003	0,077907	-0,075136	-0,062374	8,803668	-0,545058	0,082502	-0,568238	-3,006217	-1,215334	-16,620002	14,940819	12,887257	0,077907	-0,075136	-0,062374	2,905511	-6,660724	0,082502	0,077907	-0,075136	-0,062374	2,905511	-6,660724	0,082502
13:18:30,97	0,519010	3,438003	-0,140955	1,844016	0,963994	-0,069003	0,074163	-0,075762	-0,057683	8,822780	-0,683428	0,103020	-0,568245	-3,009517	-1,216886	-16,629421	14,937709	12,878017	0,074163	-0,075762	-0,057683	2,875495	-6,505229	0,103020	0,074163	-0,075762	-0,057683	2,875495	-6,505229	0,103020
13:18:31,02	0,519010	3,438003	-0,140955	1,844016	0,963994	-0,069003	0,077026	-0,077405	-0,059235	8,900847	-0,541183	0,093780	-0,569464	-3,011755	-1,216014	-16,655121	14,935858	12,879571	0,077026	-0,077405	-0,059235	2,824536	-6,587686	0,093780	0,077026	-0,077405	-0,059235	2,824536	-6,587686	0,093780
13:18:31,07	0,519010	3,438003	-0,140955	1,844016	0,963994	-0,069003	0,076459	-0,079115	-0,058063	8,982113	-0,568117	0,097927	-0,567957	-3,008004	-1,215544	-16,626050	14,916847	12,859007	0,076459	-0,079115	-0,058063	2,771606	-6,570156	0,097927	0,076459	-0,079115	-0,058063	2,771606	-6,570156	0,097927
13:18:31,12	0,519010	3,438003	-0,140955	1,844016	0,963994	-0,069003	0,075571	-0,076898	-0,057894	8,858092	-0,603462	0,074769	-0,568248	-3,010118	-1,216901	-16,637825	14,947444	12,858955	0,075571	-0,076898	-0,057894	2,821595	-6,535794	0,074769	0,075571	-0,076898	-0,057894	2,821595	-6,535794	0,074769
13:18:31,17	0,519010	3,438003	-0,140955	1,844016	0,963994	-0,069003	0,077547	-0,077703	-0,059251	8,920579	-0,526234	0,074718	-0,567705	-3,008983	-1,216492	-16,655531	14,957802	12,903088	0,077547	-0,077703	-0,059251	2,820864	-6,613639	0,074718	0,077547	-0,077703	-0,059251	2,820864	-6,613639	0,074718
13:18:31,22	0,519010	3,438003	-0,140955	1,844016	0,963994	-0,069003	0,076292	-0,077606	-0,058841	8,915627	-0,611971	0,118850	-0,567223	-3,009636	-1,211625	-16,645467	14,950307	12,902192	0,076292	-0,077606	-0,058841	2,823564	-6,600913	0,118850	0,076292	-0,077606	-0,058841	2,823564	-6,600913	0,118850
13:18:31,27	0,519010	3,438003	-0,140955	1,844016	0,963994	-0,069003	0,076617	-0,078350	-0,053975	8,952843	-0,582617	0,117955	-0,565948	-3,012298	-1,214170	-16,664599	14,920890	12,871327	0,076617	-0,078350	-0,053975	2,802397	-6,597059	0,117955	0,076617	-0,078350	-0,053975	2,802397	-6,597059	0,117955
13:18:31,32	0,519010	3,438003	-0,140955	1,844016	0,963994	-0,069003	0,078285	-0,080785	-0,056520	9,044426	-0,497758	0,087090	-0,568779	-3,011154	-1,217002	-16,680864	14,948715	12,875001	0,078285	-0,080785	-0,056520	2,702824	-6,643111	0,087090	0,078285	-0,080785	-0,056520	2,702824	-6,643111	0,087090
13:18:31,37	0,519010	3,438003	-0,140955	1,844016	0,963994	-0,069003	0,078710	-0,077761	-0,059352	8,903155	-0,503657	0,090763	-0,568427	-3,009442	-1,214569	-16,623086	14,919147	12,854125	0,078710	-0,077761	-0,059352	2,798919	-6,682372	0,090763	0,078710	-0,077761	-0,059352	2,798919	-6,682372	0,090763
13:18:31,42	0,519010	3,438003	-0,140955	1,844016	0,963994	-0,069003	0,077051	-0,077210	-0,056919	8,877796	-0,525116	0,069887	-0,569466	-3,010447	-1,216482	-16,639154	14,907422	12,900778	0,077051	-0,077210	-0,056919	2,816798	-6,573581	0,069887	0,077051	-0,077210	-0,056919	2,816798	-6,573581	0,069887
13:18:31,47	0,519010	3,438003	-0,140955	1,844016	0,963994	-0,069003	0,078441	-0,076813	-0,058831	8,838932	-0,460880	0,116541	-0,572398	-3,007546	-1,217006	-16,643036	14,952844	12,874656	0,078441	-0,076813	-0,058831	2,809146	-6,618474	0,116541	0,078441	-0,076813	-0,058831	2,809146	-6,618474	0,116541
13:18:31,52	0,519010	3,438003	-0,140955	1,844016	0,963994	-0,069003	0,077394	-0,072824	-0,059356	8,668903	-0,541364	0,090419	-0,571293	-3,008766	-1,218850	-16,659804	14,905431	12,878076	0,077394	-0,072824	-0,059356	2,952248	-6,616817	0,090419	0,077394	-0,072824	-0,059356	2,952248	-6,616817	0,090419
13:18:31,57	0,519010	3,438003	-0,140955	1,844016	0,963994	-0,069003	0,077898	-0,074391	-0,061200	8,700938	-0,505973	0,093839	-0,569540	-3,010452	-1,217296	-16,673100	14,900882	12,872329	0,077898	-0,074391	-0,061200	2,861280	-6,620987	0,093839	0,077898	-0,074391	-0,061200	2,861280	-6,620987	0,093839
13:18:31,62	0,519010	3,438003	-0,140955	1,844016	0,963994	-0,069003	0,078482	-0,076751	-0,059646	8,813119	-0,484870	0,088092	-0,567156	-3,010932	-1,213776	-16,675440	14,929394	12,895691	0,078482	-0,076751	-0,059646	2,788128	-6,645691	0,088092	0,078482	-0,076751	-0,059646	2,788128	-6,645691	0,088092
13:18:31,67	0,519010	3,438003	-0,140955	1,844016	0,963994	-0,069003	0,077705	-0,079056	-0,056126	8,956474	-0,541528	0,111453	-0,568906	-3,009216	-1,216882	-16,656403	14,930655	12,902223	0,077705	-0,079056	-0,056126	2,750581	-6,641398	0,111453	0,077705	-0,079056	-0,056126	2,750581	-6,641398	0,111453
13:18:31,72	0,519010	3,438003	-0,140955	1,844016	0,963994	-0,069003	0,077094	-0,076683	-0,059231	8,843672	-0,557448	0,117985	-0,567268	-3,013777	-1,215012	-16,664459	14,934253	12,909368	0,077094	-0,076683	-0,059231	2,824085	-6,609348	0,117985	0,077094	-0,076683	-0,059231	2,824085	-6,609348	0,117985
13:18:31,77	0,519010	3,438003	-0,140955	1,844016	0,963994	-0,069003	0,080226	-0,080381	-0,057361	9,035071	-0,403394	0,125131	-0,566000	-3,012009	-1,215323	-16,663050	14,862495	12,889557	0,080226	-0,080381	-0,057361	2,725169	-6,701104	0,125131	0,080226	-0,080381	-0,057361	2,725169	-6,701104	0,125131
13:18:31,82	0,519010	3,438003	-0,140955	1,844016	0,963994	-0,069003	0,078061	-0,080596	-0,057673	8,984792	-0,478869	0,105319	-0,567175	-3,008319	-1,215735	-16,669170	14,912962	12,886986	0,078061	-0,080596	-0,057673	2,658040	-6,606636	0,105319	0,078061	-0,080596	-0,057673	2,658040	-6,606636	0,105319
13:18:31,87	0,519010	3,438003	-0,140955	1,844016	0,963994	-0,069003	0,075453	-0,077733	-0,058084	8,876584	-0,645005	0,102748	-0,565978	-3,010393	-1,213745	-16,661647	14,904671	12,928938	0,075453	-0,077733	-0,058084	2,774544	-6,568064	0,102748	0,075453	-0,077733	-0,058084	2,774544	-6,568064	0,102748
13:18:31,92	0,519010	3,438003	-0,140955	1,844016	0,963994	-0,069003	0,076650	-0,079806	-0,056095	8,980974	-0,572102	0,144700	-0,568319	-3,009896	-1,218057	-16,642190	14,879325	12,876922	0,076650	-0,079806	-0,056095	2,716184	-6,589123	0,144700	0,076650	-0,079806	-0,056095	2,716184	-6,589123	0,144700
13:18:31,97	0,519010	3,438003	-0,140955	1,844016	0,963994	-0,069003	0,077390	-0,077531	-0,060406	8,850424	-0,504086	0,092685	-0,568340	-3,011115	-1,215680	-16,659287	14,899026	12,939085	0,077390	-0,077531	-0,060406	2,764265	-6,579216	0,092685	0,077390	-0,077531	-0,060406	2,764265	-6,579216	0,092685
13:18:32,02	0,519010	3,438003	-0,140955	1,844016	0,963994	-0,069003	0,075441	-0,076358	-0,056519	8,755401	-0,593030	0,108952	-0,568360	-3,007621	-1,214170	-16,648455	14,843657	12,893190	0,075441	-0,076358	-0,056519	2,761330	-6,515158	0,108952	0,075441	-0,076358	-0,056519	2,761330	-6,515158	0,108952
13:18:32,07	0,519010	3,438003	-0,140955	1,844016	0,963994	-0,069003	0,075441	-0,076358	-0,056519	8,755401	-0,593030	0,108952	-0,568942	-3,008125	-1,217304	-16,662478	14,898097	12,867739	0,075441	-0,076358	-0,056519	2,761330	-6,515158	0,108952	0,075441	-0,076358	-0,056519	2,761330	-6,515158	0,108952
13:18:32,12	0,519010	3,438003	-0,140955	1,844016	0,963994	-0,069003	0,076168	-0,076106	-0,059654	8,782442	-0,594597	0,083501	-0,566637	-3,009005	-1,214223	-16,682539	14,880727	12,918271	0,076168	-0,076106	-0,059654	2,808138	-6,573784	0,083501	0,076168	-0,076106	-0,059654	2,808138	-6,573784	0,083501
13:18:32,17	0,519010	3,438003	-0,140955	1,844016	0,963994	-0,069003	0,077519	-0,080946	-0,056891	8,995796	-0,507842	0,114533	-0,565425	-3,011715	-1,214541	-16,667354	14,856631	12,898770	0,077519	-0,080946	-0,056891	2,641518	-6,593071	0,114533	0,077519	-0,080946	-0,056891	2,641518	-6,593071	0,114533
13:18:32,22	0,519010	3,438003	-0,140955	1,844016	0,963994	-0,069003	0,076198	-0,075506	-0,058836	8,765544	-0,567197	0,121392	-0,569476	-3,007851	-1,216486	-16,632940	14,897551	12,905629	0,076198	-0,075506	-0,058836	2,838332	-6,548718	0,121392	0,076198	-0,075506	-0,058836	2,838332	-6,548718	0,121392
13:18:32,27	0,519010	3,438003	-0,140955	1,844016	0,963994	-0,069003	0,074960	-0,076109	-0,060805	8,788252	-0,642195	0,098746	-0,568335	-3,007081	-1,218455	-16,646494	14,895383	12,882983	0,074960	-0,076109	-0,060805	2,813694	-6,526582	0,098746	0,074960	-0,076109	-0,060805	2,813694	-6,526582	0,098746
13:18:32,32	0,519010	3,438003	-0,140955	1,844016	0,963994	-0,069003	0,074960	-0,076109	-0,060805	8,788252	-0,642195	0,098746	-0,568358	-3,008690	-1,215343	-16,659210	14,872865	12,885101	0,074960	-0,076109	-0,060805	2,813694	-6,526582	0,098746	0,074960	-0,076109	-0,060805	2,813694	-6,526582	0,098746
13:18:32,37	0,519010	3,438003	-0,140955	1,844016	0,963994	-0,069003	0,076365	-0,076894	-0,057692	8,803207	-0,568885	0,100863	-0,566532	-3,011370	-1,216500	-16,649031	14,903952	12,872079	0,076365	-0,076894	-0,057692	2,767035	-6,563569	0,100863	0,076365	-0,076894	-0,057692	2,767035	-6,563569	0,100863
13:18:32,42	0,519010	3,438003	-0,140955	1,844016	0,963994	-0,069003	0,077358	-0,076018	-0,058105	8,761026	-0,573982	0,097479	-0,569613	-3,009112	-1,215756	-16,706639	14,904121	12,881716	0,077358	-0,076018	-0,058105	2,793595	-6,646571	0,097479	0,077358	-0,076018	-0,058105	2,793595	-6,646571	0,097479
13:18:32,47	0,519010	3,438003	-0,140955	1,844016	0,963994	-0,069003	0,079249	-0,079849	-0,058078	8,932122	-0,445238	0,100797	-0,567240	-3,012665	-1,215729	-16,694360	14,864567	12,885035	0,079249	-0,079849	-0,058078	2,663958	-6,666272	0,100797	0,079249	-0,079849	-0,058078	2,663958	-6,666272	0,100797
13:18:32,52	0,519010	3,438003	-0,140955	1,844016	0,963994	-0,069003	0,076964	-0,075144	-0,057323	8,708513	-0,566438	0,096165	-0,570173	-3,008333	-1,214974	-16,685893	14,884027	12,880402	0,076964	-0,075144	-0,057323	2,809744	-6,608126	0,096165	0,076964	-0,075144	-0,057323	2,809744	-6,608126	0,096165
13:18:32,57	0,519010	3,438003	-0,140955	1,844016	0,963994	-0,069003	0,076970	-0,074686	-0,058242	8,672702	-0,555744	0,081622	-0,570573	-3,008109	-1,215892	-16,682872	14,868429	12,865859	0,076970	-0,074686	-0,058242	2,809882	-6,597853	0,081622	0,076970	-0,074686	-0,058242	2,809882	-6,597853	0,081622
13:18:32,62	0,519010	3,438003	-0,140955	1,844016	0,963994	-0,069003	0,076970	-0,074686	-0,058242	8,672702	-0,555744	0,081622	-0,567793	-3,008692	-1,214180	-16,658908	14,831326	12,878312	0,076970	-0,074686	-0,058242	2,809882	-6,597853	0,081622	0,076970	-0,074686	-0,058242	2,809882	-6,597853	0,081622
13:18:32,67	0,519010	3,438003	-0,140955	1,844016	0,963994	-0,069003	0,076085	-0,077384	-0,056530	8,792891	-0,562438	0,094075	-0,569563	-3,008253	-1,214172	-16,691608	14,936596	12,915691	0,076085	-0,077384	-0,056530	2,718213	-6,535106	0,094075	0,076085	-0,077384	-0,056530	2,718213	-6,535106	0,094075
13:18:32,72	0,519010	3,438003	-0,140955	1,844016	0,963994	-0,069003	0,076589	-0,075632	-0,056522	8,776558	-0,617168	0,131453	-0,570087	-3,009593	-1,213786	-16,657697	14,903584	12,884689	0,076589	-0,075632	-0,056522	2,839482	-6,629424	0,131453	0,076589	-0,075632	-0,056522	2,839482	-6,629424	0,131453
13:18:32,77	0,519010	3,438003	-0,140955	1,844016	0,963994	-0,069003	0,078012	-0,075848	-0,056136	8,776176	-0,497296	0,100452	-0,570136	-3,006920	-1,217280	-16,656974	14,883914	12,905946	0,078012	-0,075848	-0,056136	2,822113	-6,621261	0,100452	0,078012	-0,075848	-0,056136	2,822113	-6,621261	0,100452
13:18:32,82	0,519010	3,438003	-0,140955	1,844016	0,963994	-0,069003	0,075721	-0,074469	-0,059629	8,687809	-0,605984	0,121709	-0,567634	-3,010593	-1,215851	-16,694565	14,887865	12,907093	0,075721	-0,074469	-0,059629	2,841976	-6,550080	0,121709	0,075721	-0,074469	-0,059629	2,841976	-6,550080	0,121709
13:18:32,87	0,519010	3,438003	-0,140955	1,844016	0,963994	-0,069003	0,078714	-0,076729	-0,060822	8,755226	-0,493267	0,102519	-0,569675	-3,010642	-1,218472	-16,719190	14,861987	12,886756	0,078714	-0,076729	-0,060822	2,731992	-6,672310	0,102519	0,078714	-0,076729	-0,060822	2,731992	-6,672310	0,102519
13:18:32,92	0,519010	3,438003	-0,140955	1,844016	0,963994	-0,069003	0,078714	-0,076729	-0,060822	8,755226	-0,493267	0,102519	-0,569550	-3,008169	-1,214967	-16,662335	14,861898	12,874734	0,078714	-0,076729	-0,060822	2,731992	-6,672310	0,102519	0,078714	-0,076729	-0,060822	2,731992	-6,672310	0,102519
13:18:32,97	0,519010	3,438003	-0,140955	1,844016	0,963994	-0,069003	0,076510	-0,075601	-0,057317	8,724914	-0,558607	0,090497	-0,568350	-3,007426	-1,215700	-16,642175	14,859867	12,923677	0,076510	-0,075601	-0,057317	2,790237	-6,564615	0,090497	0,076510	-0,075601	-0,057317	2,790237	-6,564615	0,090497
13:18:33,02	0,519010	3,438003	-0,140955	1,844016	0,963994	-0,069003	0,075267	-0,076269	-0,058049	8,767966	-0,604756	0,139439	-0,567126	-3,010383	-1,215223	-16,688743	14,882917	12,878348	0,077215	-0,078808	-0,057572	2,710252	-6,616696	0,094110	0,077215	-0,078808	-0,057572	2,710252	-6,616696	0,094110
13:18:33,07	0,519010	3,438003	-0,140955	1,844016	0,963994	-0,069003	0,077215	-0,078808	-0,057572	8,896675	-0,555288	0,094110	-0,567224	-3,013471	-1,214948	-16,686559	14,851648	12,879104	0,077215	-0,078808	-0,057572	2,710252	-6,616696	0,094110	0,077215	-0,078808	-0,057572	2,710252	-6,616696	0,094110
13:18:33,12	0,519010	3,438003	-0,140955	1,844016	0,963994	-0,069003	0,079939	-0,080266	-0,057298	8,946521	-0,396154	0,094867	-0,570221	-3,010421	-1,216516	-16,701078	14,861431	12,894990	0,079939	-0,080266	-0,057298	2,645618	-6,671337	0,094867	0,079939	-0,080266	-0,057298	2,645618	-6,671337	0,094867
13:18:33,17	0,519010	3,438003	-0,140955	1,844016	0,963994	-0,069003	0,078796	-0,076146	-0,058865	8,733482	-0,473022	0,110753	-0,567214	-3,012076	-1,215708	-16,674669	14,854827	12,903980	0,078796	-0,076146	-0,058865	2,756018	-6,658529	0,110753	0,078796	-0,076146	-0,058865	2,756018	-6,658529	0,110753
13:18:33,22	0,519010	3,438003	-0,140955	1,844016	0,963994	-0,069003	0,078725	-0,079578	-0,058057	8,919414	-0,450536	0,119743	-0,566609	-3,011565	-1,214548	-16,678117	14,881371	12,899495	0,078725	-0,079578	-0,058057	2,672564	-6,630477	0,119743	0,078725	-0,079578	-0,058057	2,672564	-6,630477	0,119743
13:18:33,27	0,519010	3,438003	-0,140955	1,844016	0,963994	-0,069003	0,077981	-0,079846	-0,056898	8,954645	-0,505498	0,115258	-0,567860	-3,007716	-1,218066	-16,683174	14,847429	12,900956	0,077981	-0,079846	-0,056898	2,686709	-6,627011	0,115258	0,077981	-0,079846	-0,056898	2,686709	-6,627011	0,115258
13:18:33,32	0,519010	3,438003	-0,140955	1,844016	0,963994	-0,069003	0,075273	-0,076838	-0,060416	8,766282	-0,633738	0,116718	-0,569016	-3,011076	-1,215734	-16,692719	14,862680	12,889735	0,075273	-0,076838	-0,060416	2,734510	-6,542649	0,116718	0,075273	-0,076838	-0,060416	2,734510	-6,542649	0,116718
13:18:33,37	0,519010	3,438003	-0,140955	1,844016	0,963994	-0,069003	0,078760	-0,077517	-0,058083	8,810042	-0,468267	0,105497	-0,569595	-3,008854	-1,214178	-16,682484	14,858762	12,898477	0,078760	-0,077517	-0,058083	2,724943	-6,650967	0,105497	0,078760	-0,077517	-0,058083	2,724943	-6,650967	0,105497
13:18:33,42	0,519010	3,438003	-0,140955	1,844016	0,963994	-0,069003	0,077125	-0,075905	-0,056528	8,727930	-0,542478	0,114240	-0,568398	-3,009453	-1,214551	-16,673985	14,860001	12,908465	0,077125	-0,075905	-0,056528	2,769392	-6,596809	0,114240	0,077125	-0,075905	-0,056528	2,769392	-6,596809	0,114240
13:18:33,47	0,519010	3,438003	-0,140955	1,844016	0,963994	-0,069003	0,077046	-0,077241	-0,056901	8,802727	-0,539847	0,124227	-0,568318	-3,009568	-1,217248	-16,623496	14,837212	12,908853	0,077046	-0,077241	-0,056901	2,739310	-6,587975	0,124227	0,077046	-0,077241	-0,056901	2,739310	-6,587975	0,124227
13:18:33,52	0,519010	3,438003	-0,140955	1,844016	0,963994	-0,069003	0,077106	-0,077368	-0,059597	8,814838	-0,481643	0,124616	-0,569625	-3,009539	-1,214974	-16,696888	14,852268	12,879414	0,077106	-0,077368	-0,059597	2,741453	-6,534426	0,124616	0,077106	-0,077368	-0,059597	2,741453	-6,534426	0,124616
13:18:33,57	0,519010	3,438003	-0,140955	1,844016	0,963994	-0,069003	0,077734	-0,076222	-0,057323	8,731571	-0,520051	0,095176	-0,566664	-3,011312	-1,213785	-16,687908	14,829472	12,887807	0,077734	-0,076222	-0,057323	2,748174	-6,622169	0,095176	0,077734	-0,076222	-0,057323	2,748174	-6,622169	0,095176
13:18:33,62	0,519010	3,438003	-0,140955	1,844016	0,963994	-0,069003	0,077790	-0,079672	-0,056134	8,895735	-0,497985	0,103569	-0,567179	-3,008366	-1,214543	-16,640498	14,825444	12,902535	0,077790	-0,079672	-0,056134	2,641489	-6,604466	0,103569	0,077790	-0,079672	-0,056134	2,641489	-6,604466	0,103569
13:18:33,67	0,519010	3,438003	-0,140955	1,844016	0,963994	-0,069003	0,075495	-0,077753	-0,056892	8,816180	-0,574232	0,118298	-0,566055	-3,011410	-1,215731	-16,682905	14,849470	12,879981	0,075495	-0,077753	-0,056892	2,712552	-6,500587	0,118298	0,075495	-0,077753	-0,056892	2,712552	-6,500587	0,118298
13:18:33,72	0,519010	3,438003	-0,140955	1,844016	0,963994	-0,069003	0,077570	-0,080249	-0,058080	8,945544	-0,515093	0,095743	-0,569590	-3,009462	-1,217284	-16,674033	14,852217	12,895136	0,077570	-0,080249	-0,058080	2,646027	-6,604302	0,095743	0,077570	-0,080249	-0,058080	2,646027	-6,604302	0,095743
13:18:33,77	0,519010	3,438003	-0,140955	1,844016	0,963994	-0,069003	0,077650	-0,076213	-0,059633	8,742509	-0,504624	0,110898	-0,566051	-3,009801	-1,216520	-16,687132	14,881787	12,876933	0,077650	-0,076213	-0,059633	2,759785	-6,600112	0,110898	0,077650	-0,076213	-0,059633	2,759785	-6,600112	0,110898
13:18:33,82	0,519010	3,438003	-0,140955	1,844016	0,963994	-0,069003	0,076174	-0,079447	-0,058869	8,929757	-0,607459	0,092696	-0,567831	-3,010066	-1,213416	-16,682087	14,828174	12,868083	0,076174	-0,079447	-0,058869	2,693131	-6,587149	0,092696	0,076174	-0,079447	-0,058869	2,693131	-6,587149	0,092696
13:18:33,87	0,519010	3,438003	-0,140955	1,844016	0,963994	-0,069003	0,077294	-0,078038	-0,055765	8,812558	-0,518079	0,083846	-0,567876	-3,009975	-1,214179	-16,698835	14,831447	12,897901	0,077294	-0,078038	-0,055765	2,686575	-6,585636	0,083846	0,077294	-0,078038	-0,055765	2,686575	-6,585636	0,083846
13:18:33,92	0,519010	3,438003	-0,140955	1,844016	0,963994	-0,069003	0,077237	-0,077954	-0,056528	8,802628	-0,537163	0,113664	-0,566726	-3,010064	-1,214968	-16,704818	14,809911	12,883403	0,077237	-0,077954	-0,056528	2,683272	-6,600278	0,113664	0,077237	-0,077954	-0,056528	2,683272	-6,600278	0,113664
13:18:33,97	0,519010	3,438003	-0,140955	1,844016	0,963994	-0,069003	0,076739	-0,078994	-0,057317	8,835097	-0,557475	0,099166	-0,565519	-3,008538	-1,215747	-16,692367	14,827211	12,879893	0,076739	-0,078994	-0,057317	2,634054	-6,581491	0,099166	0,076739	-0,078994	-0,057317	2,634054	-6,581491	0,099166
13:18:34,02	0,519010	3,438003	-0,140955	1,844016	0,963994	-0,069003	0,074814	-0,079276	-0,058097	8,870982	-0,655443	0,095656	-0,570749	-3,009676	-1,213410	-16,674700	14,851103	12,877983	0,074814	-0,079276	-0,058097	2,647782	-6,528346	0,095656	0,074814	-0,079276	-0,058097	2,647782	-6,528346	0,095656
13:18:34,07	0,519010	3,438003	-0,140955	1,844016	0,963994	-0,069003	0,078415	-0,075317	-0,055760	8,694600	-0,464860	0,093745	-0,567237	-3,011006	-1,214551	-16,675200	14,825600	12,897655	0,078415	-0,075317	-0,055760	2,782241	-6,620407	0,093745	0,078415	-0,075317	-0,055760	2,782241	-6,620407	0,093745
13:18:34,12	0,519010	3,438003	-0,140955	1,844016	0,963994	-0,069003	0,077810	-0,079023	-0,056901	8,864999	-0,483960	0,113418	-0,570821	-3,008940	-1,214601	-16,705387	14,851029	12,869426	0,077810	-0,079023	-0,056901	2,661683	-6,592077	0,113418	0,077810	-0,079023	-0,056901	2,661683	-6,592077	0,113418
13:18:34,17	0,519010	3,438003	-0,140955	1,844016	0,963994	-0,069003	0,077813	-0,074886	-0,056950	8,656774	-0,522682	0,085189	-0,566700	-3,010942	-1,215225	-16,705236	14,840219	12,881179	0,077813	-0,074886	-0,056950	2,778257	-6,631003	0,085189	0,077813	-0,074886	-0,056950	2,778257	-6,631003	0,085189
13:18:34,22	0,519010	3,438003	-0,140955	1,844016	0,963994	-0,069003	0,077487	-0,079456	-0,057574	8,885172	-0,534109	0,096942	-0,567272	-3,006316	-1,214557	-16,676550	14,825369	12,917736	0,077487	-0,079456	-0,057574	2,647844	-6,616823	0,096942	0,077487	-0,079456	-0,057574	2,647844	-6,616823	0,096942
13:18:34,27	0,519010	3,438003	-0,140955	1,844016	0,963994	-0,069003	0,073766	-0,076648	-0,056907	8,740622	-0,695298	0,133498	-0,566091	-3,009002	-1,215325	-16,677461	14,813722	12,912800	0,073766	-0,076648	-0,056907	2,723746	-6,485967	0,133498	0,073766	-0,076648	-0,056907	2,723746	-6,485967	0,133498
13:18:34,32	0,519010	3,438003	-0,140955	1,844016	0,963994	-0,069003	0,075502	-0,079014	-0,057675	8,853086	-0,600014	0,128562	-0,564961	-3,010290	-1,216901	-16,700340	14,805197	12,889499	0,075502	-0,079014	-0,057675	2,650518	-6,526925	0,128562	0,075502	-0,079014	-0,057675	2,650518	-6,526925	0,128562
13:18:34,37	0,519010	3,438003	-0,140955	1,844016	0,963994	-0,069003	0,076052	-0,080636	-0,059251	8,918617	-0,586951	0,105262	-0,569034	-3,007796	-1,217690	-16,683417	14,846216	12,885940	0,076052	-0,080636	-0,059251	2,588708	-6,557058	0,105262	0,076052	-0,080636	-0,059251	2,588708	-6,557058	0,105262
13:18:34,42	0,519010	3,438003	-0,140955	1,844016	0,963994	-0,069003	0,075929	-0,075861	-0,060040	8,714331	-0,599231	0,101703	-0,570181	-3,011165	-1,216108	-16,681764	14,855004	12,903925	0,075929	-0,075861	-0,060040	2,759216	-6,559637	0,101703	0,075929	-0,075861	-0,060040	2,759216	-6,559637	0,101703
13:18:34,47	0,519010	3,438003	-0,140955	1,844016	0,963994	-0,069003	0,079420	-0,076553	-0,058457	8,758713	-0,420631	0,119687	-0,567216	-3,009500	-1,215734	-16,668453	14,844910	12,879771	0,079420	-0,076553	-0,058457	2,749336	-6,655126	0,119687	0,079420	-0,076553	-0,058457	2,749336	-6,655126	0,119687
13:18:34,52	0,519010	3,438003	-0,140955	1,844016	0,963994	-0,069003	0,076496	-0,078288	-0,058084	8,846858	-0,556109	0,095533	-0,569012	-3,007872	-1,214957	-16,678014	14,849556	12,898856	0,076496	-0,078288	-0,058084	2,701266	-6,561062	0,095533	0,076496	-0,078288	-0,058084	2,701266	-6,561062	0,095533
13:18:34,57	0,519010	3,438003	-0,140955	1,844016	0,963994	-0,069003	0,075983	-0,075919	-0,057306	8,722908	-0,593383	0,114619	-0,569083	-3,008715	-1,214570	-16,704389	14,823695	12,907616	0,075983	-0,075919	-0,057306	2,763291	-6,558074	0,114619	0,075983	-0,075919	-0,057306	2,763291	-6,558074	0,114619
13:18:34,62	0,519010	3,438003	-0,140955	1,844016	0,963994	-0,069003	0,076750	-0,076278	-0,056919	8,706025	-0,563431	0,123379	-0,566719	-3,010607	-1,213407	-16,713051	14,832705	12,892879	0,076750	-0,076278	-0,056919	2,718176	-6,588300	0,123379	0,076750	-0,076278	-0,056919	2,718176	-6,588300	0,123379
13:18:34,67	0,519010	3,438003	-0,140955	1,844016	0,963994	-0,069003	0,077206	-0,079271	-0,055757	8,865140	-0,551711	0,108642	-0,568395	-3,010205	-1,214186	-16,677243	14,853513	12,874041	0,077206	-0,079271	-0,055757	2,642329	-6,612398	0,108642	0,077206	-0,079271	-0,055757	2,642329	-6,612398	0,108642
13:18:34,72	0,519010	3,438003	-0,140955	1,844016	0,963994	-0,069003	0,077696	-0,077619	-0,056536	8,815155	-0,505644	0,089804	-0,568997	-3,009373	-1,215706	-16,662133	14,823699	12,917481	0,077696	-0,077619	-0,056536	2,722034	-6,604766	0,089804	0,077696	-0,077619	-0,056536	2,722034	-6,604766	0,089804
13:18:34,77	0,519010	3,438003	-0,140955	1,844016	0,963994	-0,069003	0,077276	-0,076683	-0,058055	8,748179	-0,499462	0,133244	-0,569609	-3,006984	-1,214160	-16,673930	14,839241	12,927099	0,077276	-0,076683	-0,058055	2,728594	-6,565658	0,133244	0,077276	-0,076683	-0,058055	2,728594	-6,565658	0,133244
13:18:34,82	0,519010	3,438003	-0,140955	1,844016	0,963994	-0,069003	0,075513	-0,074958	-0,056510	8,666036	-0,609143	0,142862	-0,566164	-3,009504	-1,218085	-16,713843	14,820126	12,881055	0,075513	-0,074958	-0,056510	2,781870	-6,536919	0,142862	0,075513	-0,074958	-0,056510	2,781870	-6,536919	0,142862
13:18:34,87	0,519010	3,438003	-0,140955	1,844016	0,963994	-0,069003	0,075973	-0,079201	-0,060435	8,850192	-0,610216	0,096818	-0,567290	-3,009426	-1,217291	-16,696573	14,841658	12,895436	0,075973	-0,079201	-0,060435	2,632904	-6,574123	0,096818	0,075973	-0,079201	-0,060435	2,632904	-6,574123	0,096818
13:18:34,92	0,519010	3,438003	-0,140955	1,844016	0,963994	-0,069003	0,076469	-0,078187	-0,059640	8,824748	-0,580252	0,111199	-0,567363	-3,015030	-1,217292	-16,733200	14,803053	12,884043	0,076469	-0,078187	-0,059640	2,687056	-6,583069	0,111199	0,076469	-0,078187	-0,059640	2,687056	-6,583069	0,111199
13:18:34,97	0,519010	3,438003	-0,140955	1,844016	0,963994	-0,069003	0,081358	-0,080926	-0,059641	8,915425	-0,338421	0,099805	-0,567871	-3,010550	-1,216121	-16,695898	14,834663	12,894226	0,081358	-0,080926	-0,059641	2,562730	-6,725055	0,099805	0,081358	-0,080926	-0,059641	2,562730	-6,725055	0,099805
13:18:35,02	0,519010	3,438003	-0,140955	1,844016	0,963994	-0,069003	0,077733	-0,078245	-0,058471	8,822051	-0,510465	0,109989	-0,568459	-3,011800	-1,214174	-16,695678	14,814722	12,892114	0,077733	-0,078245	-0,058471	2,679795	-6,612471	0,109989	0,077733	-0,078245	-0,058471	2,679795	-6,612471	0,109989
13:18:35,07	0,519010	3,438003	-0,140955	1,844016	0,963994	-0,069003	0,079109	-0,078361	-0,056524	8,810908	-0,428732	0,107876	-0,568485	-3,011680	-1,215734	-16,706597	14,821167	12,893395	0,079109	-0,078361	-0,056524	2,659571	-6,638783	0,107876	0,079109	-0,078361	-0,056524	2,659571	-6,638783	0,107876
13:18:35,12	0,519010	3,438003	-0,140955	1,844016	0,963994	-0,069003	0,079019	-0,078279	-0,058083	8,806759	-0,446109	0,109157	-0,567318	-3,010527	-1,214562	-16,701198	14,796402	12,901896	0,079019	-0,078279	-0,058083	2,661869	-6,649067	0,109157	0,079019	-0,078279	-0,058083	2,661869	-6,649067	0,109157
13:18:35,17	0,519010	3,438003	-0,140955	1,844016	0,963994	-0,069003	0,077436	-0,078713	-0,056912	8,810592	-0,511326	0,117659	-0,566095	-3,011710	-1,214157	-16,689731	14,813902	12,906973	0,077436	-0,078713	-0,056912	2,631614	-6,590081	0,117659	0,077436	-0,078713	-0,056912	2,631614	-6,590081	0,117659
13:18:35,22	0,519010	3,438003	-0,140955	1,844016	0,963994	-0,069003	0,077849	-0,080363	-0,056507	8,917301	-0,488687	0,122736	-0,568984	-3,006760	-1,216518	-16,650088	14,816976	12,879265	0,077849	-0,080363	-0,056507	2,608767	-6,599836	0,122736	0,077849	-0,080363	-0,056507	2,608767	-6,599836	0,122736
13:18:35,27	0,519010	3,438003	-0,140955	1,844016	0,963994	-0,069003	0,075007	-0,075387	-0,058868	8,680988	-0,603701	0,095028	-0,571339	-3,011214	-1,213813	-16,687433	14,870012	12,859254	0,075007	-0,075387	-0,058868	2,763138	-6,491714	0,095028	0,075007	-0,075387	-0,058868	2,763138	-6,491714	0,095028
13:18:35,32	0,519010	3,438003	-0,140955	1,844016	0,963994	-0,069003	0,080041	-0,075574	-0,056163	8,718007	-0,400758	0,075016	-0,566169	-3,008856	-1,216520	-16,716553	14,823406	12,899712	0,080041	-0,075574	-0,056163	2,785421	-6,683993	0,075016	0,080041	-0,075574	-0,056163	2,785421	-6,683993	0,075016
13:18:35,37	0,519010	3,438003	-0,140955	1,844016	0,963994	-0,069003	0,075415	-0,078872	-0,058870	8,834577	-0,643258	0,115474	-0,568993	-3,008546	-1,214578	-16,675358	14,852815	12,879226	0,075415	-0,078872	-0,058870	2,643104	-6,563304	0,115474	0,075415	-0,078872	-0,058870	2,643104	-6,563304	0,115474
13:18:35,43	0,519010	3,438003	-0,140955	1,844016	0,963994	-0,069003	0,076558	-0,076272	-0,056928	8,745442	-0,562809	0,094989	-0,563756	-3,011681	-1,216108	-16,689641	14,796772	12,893484	0,076558	-0,076272	-0,056928	2,758071	-6,572643	0,094989	0,076558	-0,076272	-0,056928	2,758071	-6,572643	0,094989
13:18:35,48	0,519010	3,438003	-0,140955	1,844016	0,963994	-0,069003	0,076654	-0,082375	-0,058457	9,007086	-0,542172	0,109246	-0,567336	-3,009687	-1,216519	-16,708856	14,809265	12,894009	0,076654	-0,082375	-0,058457	2,540684	-6,559532	0,109246	0,076654	-0,082375	-0,058457	2,540684	-6,559532	0,109246
13:18:35,53	0,519010	3,438003	-0,140955	1,844016	0,963994	-0,069003	0,076717	-0,078278	-0,058868	8,795261	-0,561791	0,109771	-0,566803	-3,013608	-1,216117	-16,732208	14,771204	12,901985	0,076717	-0,078278	-0,058868	2,650463	-6,584085	0,109771	0,076717	-0,078278	-0,058868	2,650463	-6,584085	0,109771
13:18:35,58	0,519010	3,438003	-0,140955	1,844016	0,963994	-0,069003	0,074719	-0,131814	-0,020913	8,836394	-0,632276	0,498301	-0,519973	-3,034724	-1,178564	-18,051287	12,417260	13,282539	0,074719	-0,131814	-0,020913	-1,510999	-6,497707	0,498301	0,074719	-0,131814	-0,020913	-1,510999	-6,497707	0,498301
13:18:35,63	0,519010	3,438003	-0,140955	1,844016	0,963994	-0,069003	0,074719	-0,131814	-0,020913	8,836394	-0,632276	0,498301	-0,562446	-3,009664	-1,128980	-16,621250	15,114243	12,937672	0,074719	-0,131814	-0,020913	-1,510999	-6,497707	0,498301	0,074719	-0,131814	-0,020913	-1,510999	-6,497707	0,498301
13:18:35,68	0,519010	3,438003	-0,140955	1,844016	0,963994	-0,069003	0,074253	-0,082501	0,028670	9,322791	-0,766569	0,153435	-0,555286	-2,981808	-1,178960	-15,028189	15,069290	12,844203	0,074253	-0,082501	0,028670	2,846469	-6,595393	0,153435	0,074253	-0,082501	0,028670	2,846469	-6,595393	0,153435
13:18:35,73	0,518946	3,437979	-0,140955	1,893996	0,963973	-0,069021	0,046549	-0,074773	-0,021309	9,678555	-0,805038	0,059965	-0,572724	-3,007474	-1,206711	-16,412150	15,366913	12,858645	0,046549	-0,074773	-0,021309	3,808850	-4,459145	0,059965	0,046549	-0,074773	-0,021309	3,808850	-4,459145	0,059965
13:18:35,78	0,518946	3,437979	-0,140955	1,893996	0,963973	-0,069021	0,077495	-0,072505	-0,049060	9,126377	-0,543217	0,074407	-0,567393	-3,005827	-1,204766	-16,393260	15,349558	12,848187	0,077495	-0,072505	-0,049060	3,434726	-6,626563	0,074407	0,077495	-0,072505	-0,049060	3,434726	-6,626563	0,074407
13:18:35,83	0,518946	3,437979	-0,140955	1,893996	0,963973	-0,069021	0,073404	-0,076298	-0,047116	9,318040	-0,730924	0,063949	-0,570965	-3,007329	-1,205922	-16,405690	15,336310	12,867134	0,073404	-0,076298	-0,047116	3,328621	-6,493109	0,063949	0,073404	-0,076298	-0,047116	3,328621	-6,493109	0,063949
13:18:35,88	0,518946	3,437979	-0,140955	1,893996	0,963973	-0,069021	0,076491	-0,073956	-0,048271	9,178533	-0,574535	0,082896	-0,567393	-3,006213	-1,202054	-16,388936	15,313948	12,830759	0,076491	-0,073956	-0,048271	3,373013	-6,579059	0,082896	0,076491	-0,073956	-0,048271	3,373013	-6,579059	0,082896
13:18:35,93	0,518946	3,437979	-0,140955	1,893996	0,963973	-0,069021	0,073738	-0,076492	-0,044404	9,299415	-0,691998	0,046521	-0,568691	-3,009324	-1,209819	-16,431844	15,303038	12,854270	0,073738	-0,076492	-0,044404	3,294821	-6,480415	0,046521	0,073738	-0,076492	-0,044404	3,294821	-6,480415	0,046521
13:18:35,98	0,518946	3,437979	-0,140955	1,893996	0,963973	-0,069021	0,077081	-0,076922	-0,052168	9,290901	-0,549857	0,070032	-0,568059	-3,009102	-1,208236	-16,408115	15,293967	12,877140	0,077081	-0,076922	-0,052168	3,252509	-6,600714	0,070032	0,077081	-0,076922	-0,052168	3,252509	-6,600714	0,070032
13:18:36,03	0,518946	3,437979	-0,140955	1,893996	0,963973	-0,069021	0,076573	-0,077359	-0,050585	9,317613	-0,551211	0,092902	-0,565943	-3,011802	-1,202816	-16,504745	15,202677	12,886412	0,076573	-0,077359	-0,050585	3,244948	-6,562155	0,092902	0,076573	-0,077359	-0,050585	3,244948	-6,562155	0,092902
13:18:36,08	0,518946	3,437979	-0,140955	1,893996	0,963973	-0,069021	0,077853	-0,080541	-0,045166	9,355737	-0,522667	0,102174	-0,514800	-3,031830	-1,181220	-17,775460	13,037197	13,210444	0,077853	-0,080541	-0,045166	3,033234	-6,634125	0,102174	0,077853	-0,080541	-0,045166	3,033234	-6,634125	0,102174
13:18:36,13	0,518946	3,437979	-0,140955	1,893996	0,963973	-0,069021	0,069627	-0,134846	-0,023570	9,668877	-0,968170	0,426207	-0,570662	-2,997948	-1,139784	-16,260501	15,833177	12,910590	0,069627	-0,134846	-0,023570	-0,916566	-6,433858	0,426207	0,069627	-0,134846	-0,023570	-0,916566	-6,433858	0,426207
13:18:36,18	0,518946	3,437979	-0,140955	1,893996	0,963973	-0,069021	0,068214	-0,069528	0,017866	9,451179	-1,127613	0,126352	-0,560657	-2,986934	-1,183634	-15,143886	15,307389	12,883245	0,068214	-0,069528	0,017866	3,993246	-6,482425	0,126352	0,068214	-0,069528	0,017866	3,993246	-6,482425	0,126352
13:18:36,23	0,519044	3,438064	-0,140963	1,943989	0,963987	-0,069012	0,053674	-0,072685	-0,025984	9,718337	-0,653798	0,099008	-0,566763	-3,019820	-1,206372	-16,747790	15,556087	12,915598	0,053674	-0,072685	-0,025984	4,012531	-4,867197	0,099008	0,053674	-0,072685	-0,025984	4,012531	-4,867197	0,099008
13:18:36,28	0,519044	3,438064	-0,140963	1,943989	0,963987	-0,069012	0,085207	-0,083840	-0,048722	9,711827	-0,527459	0,131361	-0,561108	-3,016637	-1,202888	-16,806279	15,422626	12,940324	0,085207	-0,083840	-0,048722	3,130348	-7,216188	0,131361	0,085207	-0,083840	-0,048722	3,130348	-7,216188	0,131361
13:18:36,33	0,519044	3,438064	-0,140963	1,943989	0,963987	-0,069012	0,079623	-0,087147	-0,045237	9,738917	-0,801752	0,156087	-0,561761	-3,021986	-1,205595	-16,824770	15,363883	12,939374	0,079623	-0,087147	-0,045237	2,897912	-7,052133	0,156087	0,079623	-0,087147	-0,045237	2,897912	-7,052133	0,156087
13:18:36,38	0,519044	3,438064	-0,140963	1,943989	0,963987	-0,069012	0,084582	-0,089255	-0,047945	9,788442	-0,530519	0,155136	-0,563071	-3,020876	-1,205216	-16,870555	15,333497	12,962804	0,084582	-0,089255	-0,047945	2,781917	-7,170192	0,155136	0,084582	-0,089255	-0,047945	2,781917	-7,170192	0,155136
13:18:36,43	0,519044	3,438064	-0,140963	1,943989	0,963987	-0,069012	0,084275	-0,087566	-0,047566	9,651384	-0,570910	0,178567	-0,563666	-3,021443	-1,202881	-16,872903	15,316781	12,965531	0,084275	-0,087566	-0,047566	2,777480	-7,186531	0,178567	0,084275	-0,087566	-0,047566	2,777480	-7,186531	0,178567
13:18:36,48	0,519044	3,438064	-0,140963	1,943989	0,963987	-0,069012	0,085064	-0,087334	-0,045231	9,623693	-0,523600	0,181293	-0,564382	-3,020927	-1,202914	-16,909761	15,251276	12,949248	0,085064	-0,087334	-0,045231	2,767965	-7,201093	0,181293	0,085064	-0,087334	-0,045231	2,767965	-7,201093	0,181293
13:18:36,53	0,519044	3,438064	-0,140963	1,943989	0,963987	-0,069012	0,084975	-0,086456	-0,045263	9,502870	-0,527388	0,165011	-0,559160	-3,021393	-1,204086	-16,928802	15,198299	12,939603	0,084975	-0,086456	-0,045263	2,716079	-7,197906	0,165011	0,084975	-0,086456	-0,045263	2,716079	-7,197906	0,165011
13:18:36,58	0,519044	3,438064	-0,140963	1,943989	0,963987	-0,069012	0,082767	-0,091211	-0,046436	9,694727	-0,632170	0,155366	-0,562181	-3,021085	-1,203325	-16,967017	15,208299	12,949067	0,082767	-0,091211	-0,046436	2,534673	-7,129412	0,155366	0,082767	-0,091211	-0,046436	2,534673	-7,129412	0,155366
13:18:36,63	0,519044	3,438064	-0,140963	1,943989	0,963987	-0,069012	0,084011	-0,088441	-0,045674	9,540226	-0,605610	0,164830	-0,560394	-3,021420	-1,203688	-16,951622	15,197165	12,968413	0,084011	-0,088441	-0,045674	2,597638	-7,200458	0,164830	0,084011	-0,088441	-0,045674	2,597638	-7,200458	0,164830
13:18:36,68	0,519044	3,438064	-0,140963	1,943989	0,963987	-0,069012	0,083408	-0,090156	-0,046037	9,627481	-0,618081	0,184175	-0,563379	-3,024636	-1,200973	-16,983020	15,194422	12,966003	0,083408	-0,090156	-0,046037	2,550236	-7,165571	0,184175	0,083408	-0,090156	-0,046037	2,550236	-7,165571	0,184175
13:18:36,73	0,519044	3,438064	-0,140963	1,943989	0,963987	-0,069012	0,087685	-0,089179	-0,043323	9,558618	-0,421458	0,181766	-0,561019	-3,023905	-1,204082	-16,968470	15,177224	12,958020	0,087685	-0,089179	-0,043323	2,558044	-7,304751	0,181766	0,087685	-0,089179	-0,043323	2,558044	-7,304751	0,181766
13:18:36,78	0,519044	3,438064	-0,140963	1,943989	0,963987	-0,069012	0,085872	-0,090857	-0,046432	9,638259	-0,494531	0,173783	-0,558179	-3,023011	-1,204862	-16,998369	15,138036	12,972706	0,085872	-0,090857	-0,046432	2,505956	-7,235510	0,173783	0,085872	-0,090857	-0,046432	2,505956	-7,235510	0,173783
13:18:36,83	0,519044	3,438064	-0,140963	1,943989	0,963987	-0,069012	0,083678	-0,092870	-0,047212	9,694020	-0,614920	0,188468	-0,558141	-3,023619	-1,204481	-16,989799	15,151018	12,953338	0,083678	-0,092870	-0,047212	2,403738	-7,183667	0,188468	0,083678	-0,092870	-0,047212	2,403738	-7,183667	0,188468
13:18:36,88	0,519044	3,438064	-0,140963	1,943989	0,963987	-0,069012	0,084186	-0,093207	-0,046831	9,727074	-0,587604	0,169100	-0,559949	-3,024253	-1,202531	-17,003766	15,126634	12,970487	0,084186	-0,093207	-0,046831	2,410333	-7,196182	0,169100	0,084186	-0,093207	-0,046831	2,410333	-7,196182	0,169100
13:18:36,93	0,519044	3,438064	-0,140963	1,943989	0,963987	-0,069012	0,085639	-0,091958	-0,044880	9,634006	-0,511961	0,186250	-0,559402	-3,027862	-1,206047	-17,025924	15,114328	12,938104	0,085639	-0,091958	-0,044880	2,415342	-7,234586	0,186250	0,085639	-0,091958	-0,044880	2,415342	-7,234586	0,186250
13:18:36,98	0,519044	3,438064	-0,140963	1,943989	0,963987	-0,069012	0,088491	-0,094236	-0,048397	9,730735	-0,376680	0,153866	-0,560577	-3,025083	-1,207220	-17,019044	15,129159	12,944276	0,088491	-0,094236	-0,048397	2,333234	-7,323206	0,153866	0,088491	-0,094236	-0,048397	2,333234	-7,323206	0,153866
13:18:37,03	0,519044	3,438064	-0,140963	1,943989	0,963987	-0,069012	0,086671	-0,091829	-0,049569	9,621873	-0,472753	0,160038	-0,559353	-3,016734	-1,204872	-16,963774	15,094309	12,976529	0,086671	-0,091829	-0,049569	2,413295	-7,276447	0,160038	0,086671	-0,091829	-0,049569	2,413295	-7,276447	0,160038
13:18:37,08	0,519044	3,438064	-0,140963	1,943989	0,963987	-0,069012	0,078829	-0,088715	-0,047222	9,457387	-0,815266	0,192292	-0,562313	-3,020124	-1,204540	-17,007582	15,149797	12,914553	0,078829	-0,088715	-0,047222	2,493276	-7,003333	0,192292	0,078829	-0,088715	-0,047222	2,493276	-7,003333	0,192292
13:18:37,13	0,519044	3,438064	-0,140963	1,943989	0,963987	-0,069012	0,083245	-0,087846	-0,046890	9,438336	-0,651327	0,130316	-0,560489	-3,018508	-1,206804	-16,955090	15,122341	12,978054	0,083245	-0,087846	-0,046890	2,542460	-7,186034	0,130316	0,083245	-0,087846	-0,046890	2,542460	-7,186034	0,130316
13:18:37,18	0,519044	3,438064	-0,140963	1,943989	0,963987	-0,069012	0,080934	-0,088617	-0,049154	9,480932	-0,712320	0,193816	-0,558925	-3,019860	-1,204116	-17,040214	15,069193	12,975660	0,080934	-0,088617	-0,049154	2,524480	-7,065603	0,193816	0,080934	-0,088617	-0,049154	2,524480	-7,065603	0,193816
13:18:37,23	0,519044	3,438064	-0,140963	1,943989	0,963987	-0,069012	0,081322	-0,090648	-0,046466	9,497940	-0,739269	0,191423	-0,557728	-3,024987	-1,204129	-17,057997	15,093332	12,937310	0,081322	-0,090648	-0,046466	2,382076	-7,123041	0,191423	0,081322	-0,090648	-0,046466	2,382076	-7,123041	0,191423
13:18:37,28	0,519044	3,438064	-0,140963	1,943989	0,963987	-0,069012	0,085164	-0,094249	-0,046479	9,697187	-0,566963	0,153072	-0,556500	-3,021833	-1,202163	-17,020843	15,074972	12,960049	0,085164	-0,094249	-0,046479	2,298672	-7,252319	0,153072	0,085164	-0,094249	-0,046479	2,298672	-7,252319	0,153072
13:18:37,33	0,519044	3,438064	-0,140963	1,943989	0,963987	-0,069012	0,081819	-0,093735	-0,044513	9,673178	-0,699557	0,175812	-0,559520	-3,022535	-1,205652	-17,029517	15,020055	12,979256	0,081819	-0,093735	-0,044513	2,314949	-7,122315	0,175812	0,081819	-0,093735	-0,044513	2,314949	-7,122315	0,175812
13:18:37,38	0,519044	3,438064	-0,140963	1,943989	0,963987	-0,069012	0,083937	-0,091470	-0,048002	9,503491	-0,569464	0,195019	-0,558880	-3,028718	-1,205232	-17,029513	15,040483	12,983694	0,083937	-0,091470	-0,048002	2,323081	-7,158500	0,195019	0,083937	-0,091470	-0,048002	2,323081	-7,158500	0,195019
13:18:37,43	0,519044	3,438064	-0,140963	1,943989	0,963987	-0,069012	0,088971	-0,095116	-0,047582	9,710767	-0,317872	0,199456	-0,556472	-3,019800	-1,203692	-16,994719	15,071611	12,989981	0,088971	-0,095116	-0,047582	2,244159	-7,302129	0,199456	0,088971	-0,095116	-0,047582	2,244159	-7,302129	0,199456
13:18:37,48	0,519044	3,438064	-0,140963	1,943989	0,963987	-0,069012	0,080044	-0,092743	-0,046042	9,631704	-0,767553	0,205743	-0,556536	-3,022780	-1,204495	-17,019302	15,026307	12,954901	0,080044	-0,092743	-0,046042	2,351409	-7,050973	0,205743	0,080044	-0,092743	-0,046042	2,351409	-7,050973	0,205743
13:18:37,53	0,519044	3,438064	-0,140963	1,943989	0,963987	-0,069012	0,082656	-0,094177	-0,046844	9,654773	-0,630332	0,170664	-0,558910	-3,020664	-1,205676	-17,026758	15,046457	12,956245	0,082656	-0,094177	-0,046844	2,261868	-7,118845	0,170664	0,082656	-0,094177	-0,046844	2,261868	-7,118845	0,170664
13:18:37,58	0,519044	3,438064	-0,140963	1,943989	0,963987	-0,069012	0,082011	-0,091063	-0,048025	9,506563	-0,680409	0,172008	-0,556526	-3,024879	-1,202545	-17,023080	15,023233	12,953345	0,082011	-0,091063	-0,048025	2,358114	-7,118283	0,172008	0,082011	-0,091063	-0,048025	2,358114	-7,118283	0,172008
13:18:37,63	0,519044	3,438064	-0,140963	1,943989	0,963987	-0,069012	0,084469	-0,095235	-0,044894	9,705242	-0,537803	0,169108	-0,557158	-3,022164	-1,204078	-17,039517	15,061454	13,009262	0,084469	-0,095235	-0,044894	2,229279	-7,168619	0,169108	0,084469	-0,095235	-0,044894	2,229279	-7,168619	0,169108
13:18:37,68	0,519044	3,438064	-0,140963	1,943989	0,963987	-0,069012	0,082434	-0,093331	-0,046427	9,631099	-0,676959	0,225024	-0,559555	-3,021877	-1,203353	-17,054712	15,029780	12,954294	0,082434	-0,093331	-0,046427	2,304624	-7,148041	0,225024	0,082434	-0,093331	-0,046427	2,304624	-7,148041	0,225024
13:18:37,73	0,519044	3,438064	-0,140963	1,943989	0,963987	-0,069012	0,083384	-0,091111	-0,045703	9,480644	-0,624915	0,170057	-0,558392	-3,022688	-1,203729	-17,052669	15,001844	12,963378	0,083384	-0,091111	-0,045703	2,328419	-7,170522	0,170057	0,083384	-0,091111	-0,045703	2,328419	-7,170522	0,170057
13:18:37,78	0,519044	3,438064	-0,140963	1,943989	0,963987	-0,069012	0,083505	-0,092523	-0,046079	9,530904	-0,602860	0,179140	-0,561296	-3,023631	-1,203337	-17,045659	15,028086	12,963266	0,083505	-0,092523	-0,046079	2,267826	-7,158004	0,179140	0,083505	-0,092523	-0,046079	2,267826	-7,158004	0,179140
13:18:37,83	0,519044	3,438064	-0,140963	1,943989	0,963987	-0,069012	0,085773	-0,090480	-0,045687	9,450884	-0,491952	0,179029	-0,560107	-3,022246	-1,201402	-17,045005	15,038983	12,957996	0,085773	-0,090480	-0,045687	2,348204	-7,225167	0,179029	0,085773	-0,090480	-0,045687	2,348204	-7,225167	0,179029
13:18:37,88	0,519044	3,438064	-0,140963	1,943989	0,963987	-0,069012	0,083980	-0,090818	-0,043751	9,478218	-0,590093	0,173759	-0,559575	-3,024722	-1,204890	-17,056268	14,997483	12,963475	0,083980	-0,090818	-0,043751	2,349016	-7,182523	0,173759	0,083980	-0,090818	-0,043751	2,349016	-7,182523	0,173759
13:18:37,93	0,519044	3,438064	-0,140963	1,943989	0,963987	-0,069012	0,085858	-0,092516	-0,047239	9,524962	-0,481452	0,179238	-0,559632	-3,023411	-1,204121	-17,078606	14,994212	12,973007	0,085858	-0,092516	-0,047239	2,262436	-7,221289	0,179238	0,085858	-0,092516	-0,047239	2,262436	-7,221289	0,179238
13:18:37,98	0,519044	3,438064	-0,140963	1,943989	0,963987	-0,069012	0,084751	-0,091812	-0,046471	9,474322	-0,556692	0,188770	-0,558937	-3,020214	-1,203711	-17,030238	15,023837	12,988339	0,084751	-0,091812	-0,046471	2,267105	-7,209681	0,188770	0,084751	-0,091812	-0,046471	2,267105	-7,209681	0,188770
13:18:38,03	0,519044	3,438064	-0,140963	1,943989	0,963987	-0,069012	0,081635	-0,090814	-0,046061	9,472293	-0,691682	0,204102	-0,560129	-3,021389	-1,206052	-17,041410	15,038844	12,980288	0,081635	-0,090814	-0,046061	2,343379	-7,100013	0,204102	0,081635	-0,090814	-0,046061	2,343379	-7,100013	0,204102
13:18:38,08	0,519044	3,438064	-0,140963	1,943989	0,963987	-0,069012	0,083248	-0,090370	-0,048401	9,456591	-0,624961	0,196051	-0,560689	-3,022660	-1,204111	-17,029901	15,018876	12,963529	0,083248	-0,090370	-0,048401	2,362569	-7,159949	0,196051	0,083248	-0,090370	-0,048401	2,362569	-7,159949	0,196051
13:18:38,13	0,519044	3,438064	-0,140963	1,943989	0,963987	-0,069012	0,084629	-0,090520	-0,046460	9,452887	-0,533205	0,179291	-0,557769	-3,022104	-1,205271	-17,038948	15,025086	12,974804	0,084629	-0,090520	-0,046460	2,347037	-7,176591	0,179291	0,084629	-0,090520	-0,046460	2,347037	-7,176591	0,179291
13:18:38,18	0,519044	3,438064	-0,140963	1,943989	0,963987	-0,069012	0,082687	-0,092771	-0,047620	9,570774	-0,645111	0,190566	-0,557241	-3,022002	-1,203730	-17,060907	14,996534	12,968439	0,082687	-0,092771	-0,047620	2,288250	-7,136077	0,190566	0,082687	-0,092771	-0,047620	2,288250	-7,136077	0,190566
13:18:38,23	0,519044	3,438064	-0,140963	1,943989	0,963987	-0,069012	0,082335	-0,093177	-0,046080	9,556203	-0,668160	0,184201	-0,557247	-3,025902	-1,206037	-17,067532	14,996719	12,983872	0,082335	-0,093177	-0,046080	2,241773	-7,131487	0,184201	0,082335	-0,093177	-0,046080	2,241773	-7,131487	0,184201
13:18:38,28	0,519044	3,438064	-0,140963	1,943989	0,963987	-0,069012	0,085716	-0,095123	-0,048387	9,654209	-0,498209	0,199635	-0,557898	-3,023250	-1,203701	-17,077836	14,960405	13,010746	0,085716	-0,095123	-0,048387	2,187069	-7,226899	0,199635	0,085716	-0,095123	-0,048387	2,187069	-7,226899	0,199635
13:18:38,33	0,519044	3,438064	-0,140963	1,943989	0,963987	-0,069012	0,083745	-0,093233	-0,046051	9,519350	-0,591468	0,226508	-0,556022	-3,019999	-1,203326	-17,034821	14,994404	12,982900	0,083745	-0,093233	-0,046051	2,200542	-7,165433	0,226508	0,083745	-0,093233	-0,046051	2,200542	-7,165433	0,226508
13:18:38,38	0,519044	3,438064	-0,140963	1,943989	0,963987	-0,069012	0,079991	-0,093231	-0,045675	9,570207	-0,766416	0,198662	-0,556012	-3,022668	-1,202943	-17,041261	14,997778	12,963067	0,079991	-0,093231	-0,045675	2,251542	-7,045703	0,198662	0,079991	-0,093231	-0,045675	2,251542	-7,045703	0,198662
13:18:38,43	0,519044	3,438064	-0,140963	1,943989	0,963987	-0,069012	0,082297	-0,094575	-0,045293	9,639787	-0,653754	0,178829	-0,559566	-3,024074	-1,204909	-17,053235	14,997405	12,939325	0,082297	-0,094575	-0,045293	2,215632	-7,114084	0,178829	0,082297	-0,094575	-0,045293	2,215632	-7,114084	0,178829
13:18:38,48	0,519044	3,438064	-0,140963	1,943989	0,963987	-0,069012	0,085292	-0,092200	-0,047259	9,509972	-0,508196	0,155088	-0,554843	-3,018525	-1,203722	-17,033884	15,005235	12,979055	0,085292	-0,092200	-0,047259	2,272263	-7,203635	0,155088	0,085292	-0,092200	-0,047259	2,272263	-7,203635	0,155088
13:18:38,53	0,519044	3,438064	-0,140963	1,943989	0,963987	-0,069012	0,078125	-0,093516	-0,046071	9,594844	-0,868062	0,194818	-0,557833	-3,024548	-1,203329	-17,061010	14,973390	12,971819	0,078125	-0,093516	-0,046071	2,253854	-7,000854	0,194818	0,078125	-0,093516	-0,046071	2,253854	-7,000854	0,194818
13:18:38,58	0,519044	3,438064	-0,140963	1,943989	0,963987	-0,069012	0,084836	-0,093938	-0,045678	9,575664	-0,526642	0,187582	-0,559590	-3,023533	-1,201806	-17,067600	14,994227	12,942404	0,084836	-0,093938	-0,045678	2,201520	-7,186273	0,187582	0,084836	-0,093938	-0,045678	2,201520	-7,186273	0,187582
13:18:38,63	0,519044	3,438064	-0,140963	1,943989	0,963987	-0,069012	0,084836	-0,091908	-0,044156	9,484873	-0,542792	0,158167	-0,555524	-3,025271	-1,201007	-17,086864	14,962928	12,965784	0,084836	-0,091908	-0,044156	2,270056	-7,202385	0,158167	0,084836	-0,091908	-0,044156	2,270056	-7,202385	0,158167
13:18:38,68	0,519044	3,438064	-0,140963	1,943989	0,963987	-0,069012	0,084308	-0,096299	-0,043356	9,676420	-0,571279	0,181546	-0,560817	-3,024834	-1,207595	-17,068147	14,970322	12,993213	0,084308	-0,096299	-0,043356	2,116981	-7,189429	0,181546	0,084308	-0,096299	-0,043356	2,116981	-7,189429	0,181546
13:18:38,73	0,519044	3,438064	-0,140963	1,943989	0,963987	-0,069012	0,086576	-0,091496	-0,049944	9,442456	-0,440829	0,208975	-0,559043	-3,023146	-1,206451	-17,066054	14,972021	12,968881	0,086576	-0,091496	-0,049944	2,260006	-7,237020	0,208975	0,086576	-0,091496	-0,049944	2,260006	-7,237020	0,208975
13:18:38,78	0,519044	3,438064	-0,140963	1,943989	0,963987	-0,069012	0,084227	-0,092189	-0,048800	9,481004	-0,562017	0,184643	-0,557237	-3,025561	-1,204087	-17,054350	14,964320	12,986410	0,084227	-0,092189	-0,048800	2,244164	-7,173806	0,184643	0,084227	-0,092189	-0,048800	2,244164	-7,173806	0,184643
13:18:38,83	0,519044	3,438064	-0,140963	1,943989	0,963987	-0,069012	0,085416	-0,094960	-0,046436	9,624297	-0,486179	0,202172	-0,557324	-3,023464	-1,204136	-17,095773	14,973902	12,958398	0,085416	-0,094960	-0,046436	2,169904	-7,191340	0,202172	0,085416	-0,094960	-0,046436	2,169904	-7,191340	0,202172
13:18:38,88	0,519044	3,438064	-0,140963	1,943989	0,963987	-0,069012	0,083643	-0,093837	-0,046486	9,553481	-0,619039	0,174160	-0,558469	-3,024966	-1,201781	-17,085477	14,969628	12,975682	0,083643	-0,093837	-0,046486	2,187254	-7,185020	0,174160	0,083643	-0,093837	-0,046486	2,187254	-7,185020	0,174160
13:18:38,94	0,519044	3,438064	-0,140963	1,943989	0,963987	-0,069012	0,085516	-0,093596	-0,044131	9,542371	-0,510581	0,191444	-0,559551	-3,025749	-1,201376	-17,043605	14,968452	12,969819	0,085516	-0,093596	-0,044131	2,195100	-7,223606	0,191444	0,085516	-0,093596	-0,044131	2,195100	-7,223606	0,191444
13:18:38,99	0,519044	3,438064	-0,140963	1,943989	0,963987	-0,069012	0,082605	-0,089286	-0,046870	9,349080	-0,622441	0,168897	-0,560746	-3,020290	-1,204520	-17,035828	14,976556	12,953135	0,082605	-0,089286	-0,046870	2,340137	-7,106919	0,168897	0,082605	-0,089286	-0,046870	2,340137	-7,106919	0,168897
13:18:39,04	0,519044	3,438064	-0,140963	1,943989	0,963987	-0,069012	0,082605	-0,089286	-0,046870	9,349080	-0,622441	0,168897	-0,551773	-3,028516	-1,205714	-17,226208	14,866718	12,967165	0,082605	-0,089286	-0,046870	2,340137	-7,106919	0,168897	0,082605	-0,089286	-0,046870	2,340137	-7,106919	0,168897
13:18:39,09	0,519044	3,438064	-0,140963	1,943989	0,963987	-0,069012	0,085243	-0,101171	-0,048064	9,776769	-0,595225	0,182928	-0,518744	-3,054252	-1,178064	-18,864452	13,086004	13,299639	0,085243	-0,101171	-0,048064	1,834882	-7,286779	0,182928	0,085243	-0,101171	-0,048064	1,834882	-7,286779	0,182928
13:18:39,14	0,519044	3,438064	-0,140963	1,943989	0,963987	-0,069012	0,091016	-0,142641	-0,020414	9,571991	-0,823419	0,515402	-0,549439	-3,008819	-1,115686	-16,646467	15,215524	13,037208	0,091016	-0,142641	-0,020414	-1,625362	-7,968174	0,515402	0,091016	-0,142641	-0,020414	-1,625362	-7,968174	0,515402
13:18:39,19	0,519044	3,438064	-0,140963	1,943989	0,963987	-0,069012	0,067018	-0,093342	0,041964	9,961653	-1,215255	0,252970	-0,551180	-2,989676	-1,183205	-15,082142	15,171180	12,864682	0,067018	-0,093342	0,041964	2,634272	-6,476151	0,252970	0,067018	-0,093342	0,041964	2,634272	-6,476151	0,252970
13:18:39,24	0,519089	3,438005	-0,140955	1,994006	0,964006	-0,069003	0,051309	-0,082264	-0,025555	10,129311	-0,655180	0,080445	-0,558324	-3,020130	-1,206344	-16,641253	15,489813	12,870170	0,051309	-0,082264	-0,025555	3,671621	-4,682959	0,080445	0,051309	-0,082264	-0,025555	3,671621	-4,682959	0,080445
13:18:39,29	0,519089	3,438005	-0,140955	1,994006	0,964006	-0,069003	0,081255	-0,091304	-0,048694	10,095787	-0,607542	0,085932	-0,556760	-3,018186	-1,205949	-16,700191	15,417036	12,922059	0,081255	-0,091304	-0,048694	2,928446	-6,986069	0,085932	0,081255	-0,091304	-0,048694	2,928446	-6,986069	0,085932
13:18:39,34	0,519089	3,438005	-0,140955	1,994006	0,964006	-0,069003	0,078791	-0,091686	-0,048299	10,023174	-0,750354	0,137822	-0,558575	-3,017903	-1,205203	-16,727101	15,421701	12,902379	0,078791	-0,091686	-0,048299	2,825817	-6,935412	0,137822	0,078791	-0,091686	-0,048299	2,825817	-6,935412	0,137822
13:18:39,39	0,519089	3,438005	-0,140955	1,994006	0,964006	-0,069003	0,080749	-0,090658	-0,051396	9,923302	-0,654063	0,167368	-0,558630	-3,019369	-1,209047	-16,728228	15,379600	12,951605	0,080749	-0,090658	-0,051396	2,806610	-6,992880	0,167368	0,080749	-0,090658	-0,051396	2,806610	-6,992880	0,167368
13:18:39,44	0,519089	3,438005	-0,140955	1,994006	0,964006	-0,069003	0,080749	-0,090658	-0,051396	9,923302	-0,654063	0,167368	-0,556964	-3,020385	-1,205189	-16,760479	15,297211	12,922861	0,080749	-0,090658	-0,051396	2,806610	-6,992880	0,167368	0,080749	-0,090658	-0,051396	2,806610	-6,992880	0,167368
13:18:39,49	0,519089	3,438005	-0,140955	1,994006	0,964006	-0,069003	0,080797	-0,092609	-0,047539	9,937252	-0,638321	0,138624	-0,557018	-3,024900	-1,204005	-16,803880	15,317014	12,946768	0,080797	-0,092609	-0,047539	2,667444	-6,980878	0,138624	0,080797	-0,092609	-0,047539	2,667444	-6,980878	0,138624
13:18:39,54	0,519089	3,438005	-0,140955	1,994006	0,964006	-0,069003	0,084733	-0,094820	-0,046355	10,047651	-0,481119	0,162531	-0,554222	-3,021483	-1,207456	-16,764596	15,070082	12,999686	0,084733	-0,094820	-0,046355	2,604314	-7,132679	0,162531	0,084733	-0,094820	-0,046355	2,604314	-7,132679	0,162531
13:18:39,59	0,519089	3,438005	-0,140955	1,994006	0,964006	-0,069003	0,080376	-0,095533	-0,049805	9,890537	-0,550185	0,215448	-0,509669	-3,038259	-1,178322	-17,577996	12,990584	13,277768	0,080376	-0,095533	-0,049805	2,391203	-6,859738	0,215448	0,080376	-0,095533	-0,049805	2,391203	-6,859738	0,215448
13:18:39,64	0,519089	3,438005	-0,140955	1,994006	0,964006	-0,069003	0,071186	-0,087340	0,026477	10,324714	-1,101790	0,196512	-0,556722	-3,009428	-1,131173	-16,398314	15,851908	12,980750	0,071186	-0,087340	0,026477	3,468544	-6,689896	0,196512	0,071186	-0,087340	0,026477	3,468544	-6,689896	0,196512
13:18:39,69	0,519089	3,438005	-0,140955	1,994006	0,964006	-0,069003	0,071186	-0,087340	0,026477	10,324714	-1,101790	0,196512	-0,541893	-2,985182	-1,184328	-15,037956	14,914623	12,902571	0,071186	-0,087340	0,026477	3,468544	-6,689896	0,196512	0,071186	-0,087340	0,026477	3,468544	-6,689896	0,196512
13:18:39,74	0,518983	3,438089	-0,140962	2,044008	0,963995	-0,069036	0,042774	-0,088059	-0,026678	10,230595	-0,932474	0,118334	-0,544457	-3,029471	-1,207831	-16,834252	14,876450	12,994930	0,042774	-0,088059	-0,026678	3,317944	-4,290228	0,118334	0,042774	-0,088059	-0,026678	3,317944	-4,290228	0,118334
13:18:39,79	0,518983	3,438089	-0,140962	2,044008	0,963995	-0,069036	0,082412	-0,107983	-0,050180	10,335441	-0,407852	0,210693	-0,544771	-3,026375	-1,207864	-16,921433	14,740142	13,020956	0,082412	-0,107983	-0,050180	1,858749	-6,877185	0,210693	0,082412	-0,107983	-0,050180	1,858749	-6,877185	0,210693
13:18:39,84	0,518983	3,438089	-0,140962	2,044008	0,963995	-0,069036	0,079887	-0,106164	-0,050214	10,079181	-0,546468	0,236719	-0,542714	-3,028520	-1,208236	-17,010037	14,600096	13,080631	0,079887	-0,106164	-0,050214	1,745334	-6,817634	0,236719	0,079887	-0,106164	-0,050214	1,745334	-6,817634	0,236719
13:18:39,89	0,518983	3,438089	-0,140962	2,044008	0,963995	-0,069036	0,080717	-0,109017	-0,050586	10,061970	-0,510045	0,296394	-0,541069	-3,030450	-1,209026	-17,052622	14,546863	13,074997	0,080717	-0,109017	-0,050586	1,504134	-6,846326	0,296394	0,080717	-0,109017	-0,050586	1,504134	-6,846326	0,296394
13:18:39,94	0,518983	3,438089	-0,140962	2,044008	0,963995	-0,069036	0,081566	-0,111407	-0,051376	10,118853	-0,476158	0,290760	-0,541210	-3,030490	-1,206347	-17,097410	14,462589	13,046872	0,081566	-0,111407	-0,051376	1,373408	-6,879088	0,290760	0,081566	-0,111407	-0,051376	1,373408	-6,879088	0,290760
13:18:39,99	0,518983	3,438089	-0,140962	2,044008	0,963995	-0,069036	0,081671	-0,111305	-0,048696	10,018171	-0,467363	0,262634	-0,540625	-3,027708	-1,206339	-17,078926	14,430617	13,060702	0,081671	-0,111305	-0,048696	1,280733	-6,878514	0,262634	0,081671	-0,111305	-0,048696	1,280733	-6,878514	0,262634
13:18:40,04	0,518983	3,438089	-0,140962	2,044008	0,963995	-0,069036	0,078969	-0,110421	-0,048689	9,953745	-0,575872	0,276465	-0,540133	-3,028836	-1,207504	-17,112355	14,398857	13,075190	0,078969	-0,110421	-0,048689	1,285719	-6,774918	0,276465	0,078969	-0,110421	-0,048689	1,285719	-6,774918	0,276465
13:18:40,09	0,518983	3,438089	-0,140962	2,044008	0,963995	-0,069036	0,079700	-0,111410	-0,049853	9,960991	-0,550912	0,290953	-0,539530	-3,030641	-1,207096	-17,103495	14,380123	13,083778	0,079700	-0,111410	-0,049853	1,215272	-6,807369	0,290953	0,079700	-0,111410	-0,049853	1,215272	-6,807369	0,290953
13:18:40,14	0,518983	3,438089	-0,140962	2,044008	0,963995	-0,069036	0,080961	-0,112835	-0,049445	10,023297	-0,468300	0,299540	-0,537313	-3,030204	-1,208712	-17,152202	14,327261	13,030720	0,080961	-0,112835	-0,049445	1,165715	-6,823745	0,299540	0,080961	-0,112835	-0,049445	1,165715	-6,823745	0,299540
13:18:40,19	0,518983	3,438089	-0,140962	2,044008	0,963995	-0,069036	0,079474	-0,114537	-0,051061	10,041650	-0,561366	0,246482	-0,538528	-3,028856	-1,209095	-17,163129	14,329260	13,055344	0,079474	-0,114537	-0,051061	1,050487	-6,800094	0,246482	0,079474	-0,114537	-0,051061	1,050487	-6,800094	0,246482
13:18:40,24	0,518983	3,438089	-0,140962	2,044008	0,963995	-0,069036	0,078915	-0,112810	-0,051444	9,948128	-0,600915	0,271107	-0,534430	-3,032132	-1,207112	-17,166567	14,278619	13,081844	0,078915	-0,112810	-0,051444	1,092513	-6,795735	0,271107	0,078915	-0,112810	-0,051444	1,092513	-6,795735	0,271107
13:18:40,29	0,518983	3,438089	-0,140962	2,044008	0,963995	-0,069036	0,079703	-0,117997	-0,049462	10,172280	-0,537578	0,297607	-0,533370	-3,030035	-1,208682	-17,208148	14,269976	13,097980	0,079703	-0,117997	-0,049462	0,909481	-6,794282	0,297607	0,079703	-0,117997	-0,049462	0,909481	-6,794282	0,297607
13:18:40,34	0,518983	3,438089	-0,140962	2,044008	0,963995	-0,069036	0,077357	-0,117867	-0,051031	10,137220	-0,691275	0,313742	-0,539768	-3,029256	-1,210653	-17,170315	14,272905	13,054288	0,077357	-0,117867	-0,051031	0,884663	-6,763794	0,313742	0,077357	-0,117867	-0,051031	0,884663	-6,763794	0,313742
13:18:40,39	0,518983	3,438089	-0,140962	2,044008	0,963995	-0,069036	0,079881	-0,111936	-0,053003	9,850288	-0,528720	0,270050	-0,540398	-3,033142	-1,208324	-17,199111	14,256371	13,047106	0,079881	-0,111936	-0,053003	1,063273	-6,799384	0,270050	0,079881	-0,111936	-0,053003	1,063273	-6,799384	0,270050
13:18:40,44	0,518983	3,438089	-0,140962	2,044008	0,963995	-0,069036	0,083562	-0,113334	-0,050673	9,894261	-0,354000	0,262869	-0,533330	-3,031561	-1,206358	-17,197833	14,260348	13,071706	0,083562	-0,113334	-0,050673	0,997513	-6,913590	0,262869	0,083562	-0,113334	-0,050673	0,997513	-6,913590	0,262869
13:18:40,49	0,518983	3,438089	-0,140962	2,044008	0,963995	-0,069036	0,078658	-0,118664	-0,048707	10,175500	-0,609864	0,287469	-0,532788	-3,032190	-1,206755	-17,206109	14,215556	13,060908	0,078658	-0,118664	-0,048707	0,860353	-6,784529	0,287469	0,078658	-0,118664	-0,048707	0,860353	-6,784529	0,287469
13:18:40,54	0,518983	3,438089	-0,140962	2,044008	0,963995	-0,069036	0,078932	-0,119449	-0,049104	10,173359	-0,580398	0,276671	-0,536906	-3,032674	-1,207510	-17,225843	14,295758	13,106962	0,078932	-0,119449	-0,049104	0,796638	-6,776556	0,276671	0,078932	-0,119449	-0,049104	0,796638	-6,776556	0,276671
13:18:40,59	0,518983	3,438089	-0,140962	2,044008	0,963995	-0,069036	0,081410	-0,116124	-0,049860	10,060084	-0,508741	0,322725	-0,535233	-3,030177	-1,207925	-17,236682	14,216310	13,090905	0,081410	-0,116124	-0,049860	0,944324	-6,899410	0,322725	0,081410	-0,116124	-0,049860	0,944324	-6,899410	0,322725
13:18:40,64	0,518983	3,438089	-0,140962	2,044008	0,963995	-0,069036	0,078411	-0,116324	-0,050274	9,996253	-0,634354	0,306668	-0,535182	-3,027947	-1,207513	-17,215446	14,248667	13,120883	0,078411	-0,116324	-0,050274	0,864803	-6,789599	0,306668	0,078411	-0,116324	-0,050274	0,864803	-6,789599	0,306668
13:18:40,69	0,518983	3,438089	-0,140962	2,044008	0,963995	-0,069036	0,076454	-0,115253	-0,049863	9,979211	-0,733895	0,336646	-0,533561	-3,029950	-1,207203	-17,280741	14,195359	13,042119	0,076454	-0,115253	-0,049863	0,931820	-6,735531	0,336646	0,076454	-0,115253	-0,049863	0,931820	-6,735531	0,336646
13:18:40,74	0,518983	3,438089	-0,140962	2,044008	0,963995	-0,069036	0,077379	-0,117659	-0,049552	10,025470	-0,715701	0,257881	-0,537550	-3,033279	-1,205981	-17,222034	14,184901	13,068324	0,077379	-0,117659	-0,049552	0,789267	-6,789930	0,257881	0,077379	-0,117659	-0,049552	0,789267	-6,789930	0,257881
13:18:40,79	0,518983	3,438089	-0,140962	2,044008	0,963995	-0,069036	0,082256	-0,115869	-0,048330	9,952684	-0,406006	0,284087	-0,535291	-3,030942	-1,209864	-17,251489	14,190379	13,100973	0,082256	-0,115869	-0,048330	0,857000	-6,863110	0,284087	0,082256	-0,115869	-0,048330	0,857000	-6,863110	0,284087
13:18:40,84	0,518983	3,438089	-0,140962	2,044008	0,963995	-0,069036	0,079102	-0,116657	-0,052213	9,983699	-0,598256	0,316736	-0,534708	-3,035491	-1,209842	-17,255071	14,158813	13,104257	0,079102	-0,116657	-0,052213	0,826123	-6,807780	0,316736	0,079102	-0,116657	-0,052213	0,826123	-6,807780	0,316736
13:18:40,89	0,518983	3,438089	-0,140962	2,044008	0,963995	-0,069036	0,082750	-0,119436	-0,052192	10,099077	-0,395876	0,320020	-0,539350	-3,031990	-1,207892	-17,233579	14,215507	13,128608	0,082750	-0,119436	-0,052192	0,723352	-6,891772	0,320020	0,082750	-0,119436	-0,052192	0,723352	-6,891772	0,320020
13:18:40,94	0,518983	3,438089	-0,140962	2,044008	0,963995	-0,069036	0,082040	-0,113665	-0,050242	9,858854	-0,442552	0,344371	-0,536410	-3,033133	-1,207517	-17,232937	14,186108	13,098699	0,082040	-0,113665	-0,050242	0,936117	-6,882681	0,344371	0,082040	-0,113665	-0,050242	0,936117	-6,882681	0,344371
13:18:40,99	0,518983	3,438089	-0,140962	2,044008	0,963995	-0,069036	0,081559	-0,116783	-0,049866	9,995849	-0,452288	0,314462	-0,533544	-3,031554	-1,206762	-17,259630	14,159853	13,088713	0,081559	-0,116783	-0,049866	0,828351	-6,854690	0,314462	0,081559	-0,116783	-0,049866	0,828351	-6,854690	0,314462
13:18:41,04	0,518983	3,438089	-0,140962	2,044008	0,963995	-0,069036	0,078760	-0,118476	-0,049112	10,047762	-0,607862	0,304475	-0,536467	-3,032319	-1,208693	-17,257711	14,195781	13,104936	0,078760	-0,118476	-0,049112	0,747423	-6,790487	0,304475	0,078760	-0,118476	-0,049112	0,747423	-6,790487	0,304475
13:18:41,09	0,518983	3,438089	-0,140962	2,044008	0,963995	-0,069036	0,080883	-0,116327	-0,051043	9,968128	-0,513740	0,320698	-0,534714	-3,034071	-1,209465	-17,259980	14,171710	13,099856	0,080883	-0,116327	-0,051043	0,836424	-6,863063	0,320698	0,080883	-0,116327	-0,051043	0,836424	-6,863063	0,320698
13:18:41,14	0,518983	3,438089	-0,140962	2,044008	0,963995	-0,069036	0,081524	-0,118721	-0,051815	10,070621	-0,470323	0,315618	-0,530639	-3,033962	-1,207915	-17,270600	14,127303	13,093474	0,081524	-0,118721	-0,051815	0,751011	-6,869986	0,315618	0,081524	-0,118721	-0,051815	0,751011	-6,869986	0,315618
13:18:41,19	0,518983	3,438089	-0,140962	2,044008	0,963995	-0,069036	0,079392	-0,122195	-0,050264	10,207507	-0,568208	0,309237	-0,533499	-3,031044	-1,208323	-17,228821	14,137027	13,064473	0,079392	-0,122195	-0,050264	0,615178	-6,800468	0,309237	0,079392	-0,122195	-0,050264	0,615178	-6,800468	0,309237
13:18:41,24	0,518983	3,438089	-0,140962	2,044008	0,963995	-0,069036	0,078294	-0,118260	-0,050673	10,032183	-0,593952	0,280235	-0,534766	-3,035658	-1,208687	-17,278327	14,139403	13,103136	0,078294	-0,118260	-0,050673	0,748775	-6,740069	0,280235	0,078294	-0,118260	-0,050673	0,748775	-6,740069	0,280235
13:18:41,29	0,518983	3,438089	-0,140962	2,044008	0,963995	-0,069036	0,082924	-0,119469	-0,051037	10,072360	-0,397260	0,318899	-0,533104	-3,033963	-1,206778	-17,327211	14,137925	13,093279	0,082924	-0,119469	-0,051037	0,694038	-6,906821	0,318899	0,082924	-0,119469	-0,051037	0,694038	-6,906821	0,318899
13:18:41,34	0,518983	3,438089	-0,140962	2,044008	0,963995	-0,069036	0,080626	-0,120062	-0,049128	10,077445	-0,558389	0,309041	-0,535950	-3,033784	-1,204451	-17,292157	14,151136	13,072079	0,080626	-0,120062	-0,049128	0,652616	-6,887500	0,309041	0,080626	-0,120062	-0,049128	0,652616	-6,887500	0,309041
13:18:41,39	0,518983	3,438089	-0,140962	2,044008	0,963995	-0,069036	0,081893	-0,117507	-0,046800	9,973566	-0,468709	0,287842	-0,534186	-3,033234	-1,207936	-17,284279	14,152832	13,084250	0,081893	-0,117507	-0,046800	0,749287	-6,897346	0,287842	0,081893	-0,117507	-0,046800	0,749287	-6,897346	0,287842
13:18:41,44	0,518983	3,438089	-0,140962	2,044008	0,963995	-0,069036	0,080535	-0,118760	-0,050286	10,044141	-0,533397	0,300013	-0,533589	-3,034328	-1,205613	-17,289099	14,150290	13,068210	0,080535	-0,118760	-0,050286	0,721483	-6,855361	0,300013	0,080535	-0,118760	-0,050286	0,721483	-6,855361	0,300013
13:18:41,49	0,518983	3,438089	-0,140962	2,044008	0,963995	-0,069036	0,081183	-0,119824	-0,047962	10,094847	-0,502557	0,283973	-0,533637	-3,031118	-1,206362	-17,285856	14,124230	13,121563	0,081183	-0,119824	-0,047962	0,688681	-6,875461	0,283973	0,081183	-0,119824	-0,047962	0,688681	-6,875461	0,283973
13:18:41,54	0,518983	3,438089	-0,140962	2,044008	0,963995	-0,069036	0,078428	-0,118178	-0,048712	9,988302	-0,629998	0,337325	-0,534050	-3,035393	-1,206336	-17,226022	14,146506	13,096713	0,078428	-0,118178	-0,048712	0,711356	-6,786605	0,337325	0,078428	-0,118178	-0,048712	0,711356	-6,786605	0,337325
13:18:41,59	0,518983	3,438089	-0,140962	2,044008	0,963995	-0,069036	0,082337	-0,119957	-0,048685	10,130042	-0,386045	0,312476	-0,533530	-3,032458	-1,204417	-17,252199	14,140518	13,096148	0,082337	-0,119957	-0,048685	0,713409	-6,849516	0,312476	0,082337	-0,119957	-0,048685	0,713409	-6,849516	0,312476
13:18:41,64	0,518983	3,438089	-0,140962	2,044008	0,963995	-0,069036	0,079535	-0,118940	-0,046766	10,058870	-0,551424	0,311911	-0,533603	-3,032140	-1,208293	-17,279497	14,156675	13,128411	0,079535	-0,118940	-0,046766	0,722092	-6,794938	0,311911	0,079535	-0,118940	-0,046766	0,722092	-6,794938	0,311911
13:18:41,69	0,518983	3,438089	-0,140962	2,044008	0,963995	-0,069036	0,079295	-0,118718	-0,050643	10,047667	-0,595610	0,344174	-0,536632	-3,032341	-1,208723	-17,302533	14,098486	13,092576	0,079295	-0,118718	-0,050643	0,728320	-6,820306	0,344174	0,079295	-0,118718	-0,050643	0,728320	-6,820306	0,344174
13:18:41,74	0,518983	3,438089	-0,140962	2,044008	0,963995	-0,069036	0,080985	-0,116194	-0,051073	9,854542	-0,498627	0,308338	-0,532931	-3,033622	-1,207134	-17,234736	14,105406	13,081893	0,080985	-0,116194	-0,051073	0,733277	-6,855923	0,308338	0,080985	-0,116194	-0,051073	0,733277	-6,855923	0,308338
13:18:41,79	0,518983	3,438089	-0,140962	2,044008	0,963995	-0,069036	0,080243	-0,120040	-0,049484	10,094423	-0,481931	0,297656	-0,535418	-3,031459	-1,209092	-17,287429	14,119115	13,113027	0,080243	-0,120040	-0,049484	0,671251	-6,781021	0,297656	0,080243	-0,120040	-0,049484	0,671251	-6,781021	0,297656
13:18:41,84	0,518983	3,438089	-0,140962	2,044008	0,963995	-0,069036	0,079614	-0,116805	-0,051441	9,911714	-0,567136	0,328789	-0,533600	-3,031752	-1,209849	-17,260518	14,114425	13,118177	0,079614	-0,116805	-0,051441	0,742511	-6,816835	0,328789	0,079614	-0,116805	-0,051441	0,742511	-6,816835	0,328789
13:18:41,89	0,518983	3,438089	-0,140962	2,044008	0,963995	-0,069036	0,078959	-0,118527	-0,052198	10,010631	-0,575556	0,333939	-0,536639	-3,031982	-1,207168	-17,323853	14,150432	13,108100	0,078959	-0,118527	-0,052198	0,706284	-6,773822	0,333939	0,078959	-0,118527	-0,052198	0,706284	-6,773822	0,333939
13:18:41,94	0,518983	3,438089	-0,140962	2,044008	0,963995	-0,069036	0,080677	-0,116010	-0,049518	9,879253	-0,559077	0,323863	-0,531911	-3,033487	-1,208683	-17,296703	14,096930	13,127003	0,080677	-0,116010	-0,049518	0,772505	-6,892200	0,323863	0,080677	-0,116010	-0,049518	0,772505	-6,892200	0,323863
13:18:41,99	0,518983	3,438089	-0,140962	2,044008	0,963995	-0,069036	0,079617	-0,120857	-0,051032	10,098554	-0,563934	0,342766	-0,532511	-3,032502	-1,208713	-17,303448	14,099471	13,098144	0,079617	-0,120857	-0,051032	0,611291	-6,813847	0,342766	0,079617	-0,120857	-0,051032	0,611291	-6,813847	0,342766
13:18:42,04	0,518983	3,438089	-0,140962	2,044008	0,963995	-0,069036	0,079064	-0,119845	-0,051062	10,044766	-0,599805	0,313907	-0,535385	-3,034171	-1,204812	-17,293980	14,135590	13,105776	0,079064	-0,119845	-0,051062	0,636934	-6,806303	0,313907	0,079064	-0,119845	-0,051062	0,636934	-6,806303	0,313907
13:18:42,09	0,518983	3,438089	-0,140962	2,044008	0,963995	-0,069036	0,081946	-0,118190	-0,047162	9,994716	-0,459782	0,321539	-0,533094	-3,032138	-1,207919	-17,301856	14,108639	13,122117	0,081946	-0,118190	-0,047162	0,716807	-6,892545	0,321539	0,081946	-0,118190	-0,047162	0,716807	-6,892545	0,321539
13:18:42,14	0,518983	3,438089	-0,140962	2,044008	0,963995	-0,069036	0,079040	-0,119157	-0,050268	10,017731	-0,604245	0,337880	-0,534896	-3,033878	-1,208679	-17,315464	14,100471	13,146114	0,079040	-0,119157	-0,050268	0,663898	-6,808878	0,337880	0,079040	-0,119157	-0,050268	0,663898	-6,808878	0,337880
13:18:42,19	0,518983	3,438089	-0,140962	2,044008	0,963995	-0,069036	0,081448	-0,118466	-0,051029	9,967937	-0,486736	0,361877	-0,533649	-3,033951	-1,206757	-17,292925	14,101647	13,101349	0,081448	-0,118466	-0,051029	0,668324	-6,880388	0,361877	0,081448	-0,118466	-0,051029	0,668324	-6,880388	0,361877
13:18:42,24	0,518983	3,438089	-0,140962	2,044008	0,963995	-0,069036	0,080887	-0,119583	-0,049107	10,038294	-0,496949	0,317112	-0,530114	-3,032411	-1,207549	-17,291726	14,108361	13,083493	0,080887	-0,119583	-0,049107	0,651019	-6,846604	0,317112	0,080887	-0,119583	-0,049107	0,651019	-6,846604	0,317112
13:18:42,29	0,518983	3,438089	-0,140962	2,044008	0,963995	-0,069036	0,077786	-0,121874	-0,049899	10,163858	-0,660521	0,299255	-0,533061	-3,030925	-1,206730	-17,279274	14,098901	13,145261	0,077786	-0,121874	-0,049899	0,596712	-6,766746	0,299255	0,077786	-0,121874	-0,049899	0,596712	-6,766746	0,299255
13:18:42,34	0,518983	3,438089	-0,140962	2,044008	0,963995	-0,069036	0,077973	-0,118579	-0,049080	9,990550	-0,635277	0,361024	-0,533651	-3,029931	-1,208334	-17,280276	14,098107	13,088126	0,077973	-0,118579	-0,049080	0,682064	-6,756191	0,361024	0,077973	-0,118579	-0,049080	0,682064	-6,756191	0,361024
13:18:42,39	0,518983	3,438089	-0,140962	2,044008	0,963995	-0,069036	0,077407	-0,117572	-0,050683	9,936971	-0,665221	0,303888	-0,534236	-3,032137	-1,207138	-17,290500	14,120424	13,121706	0,077407	-0,117572	-0,050683	0,707575	-6,741642	0,303888	0,077407	-0,117572	-0,050683	0,707575	-6,741642	0,303888
13:18:42,44	0,518983	3,438089	-0,140962	2,044008	0,963995	-0,069036	0,079610	-0,118168	-0,049488	9,982182	-0,570652	0,337468	-0,533048	-3,031951	-1,208313	-17,289800	14,134535	13,108563	0,079610	-0,118168	-0,049488	0,705994	-6,820046	0,337468	0,079610	-0,118168	-0,049488	0,705994	-6,820046	0,337468
13:18:42,49	0,518983	3,438089	-0,140962	2,044008	0,963995	-0,069036	0,078855	-0,119104	-0,050663	10,043410	-0,616362	0,324326	-0,534236	-3,037854	-1,206382	-17,299090	14,078518	13,065847	0,078855	-0,119104	-0,050663	0,693768	-6,806488	0,324326	0,078855	-0,119104	-0,050663	0,693768	-6,806488	0,324326
13:18:42,54	0,518983	3,438089	-0,140962	2,044008	0,963995	-0,069036	0,084561	-0,121026	-0,048731	10,090227	-0,299714	0,281609	-0,533090	-3,032529	-1,205582	-17,291933	14,069797	13,119292	0,084561	-0,121026	-0,048731	0,589663	-6,937720	0,281609	0,084561	-0,121026	-0,048731	0,589663	-6,937720	0,281609
13:18:42,59	0,518983	3,438089	-0,140962	2,044008	0,963995	-0,069036	0,079376	-0,119356	-0,047932	9,999417	-0,558755	0,335055	-0,533076	-3,032422	-1,206381	-17,291477	14,082696	13,091134	0,079376	-0,119356	-0,047932	0,629941	-6,789770	0,335055	0,079376	-0,119356	-0,047932	0,629941	-6,789770	0,335055
13:18:42,64	0,518983	3,438089	-0,140962	2,044008	0,963995	-0,069036	0,079277	-0,119316	-0,048731	10,008694	-0,569958	0,306897	-0,535968	-3,032568	-1,209843	-17,264126	14,105596	13,127088	0,079277	-0,119316	-0,048731	0,642421	-6,793200	0,306897	0,079277	-0,119316	-0,048731	0,642421	-6,793200	0,306897
13:18:42,69	0,518983	3,438089	-0,140962	2,044008	0,963995	-0,069036	0,080850	-0,116883	-0,052193	9,915731	-0,475949	0,342850	-0,534907	-3,036925	-1,208305	-17,317613	14,055191	13,110088	0,080850	-0,116883	-0,052193	0,740380	-6,822636	0,342850	0,080850	-0,116883	-0,052193	0,740380	-6,822636	0,342850
13:18:42,74	0,518983	3,438089	-0,140962	2,044008	0,963995	-0,069036	0,084092	-0,119981	-0,050655	10,006402	-0,328460	0,325851	-0,531308	-3,032891	-1,209073	-17,270967	14,042316	13,110884	0,084092	-0,119981	-0,050655	0,587902	-6,929680	0,325851	0,084092	-0,119981	-0,050655	0,587902	-6,929680	0,325851
13:18:42,79	0,518983	3,438089	-0,140962	2,044008	0,963995	-0,069036	0,078799	-0,121080	-0,051423	10,075740	-0,556857	0,326647	-0,533696	-3,030682	-1,209871	-17,289397	14,075450	13,112536	0,078799	-0,121080	-0,051423	0,570944	-6,742584	0,326647	0,078799	-0,121080	-0,051423	0,570944	-6,742584	0,326647
13:18:42,84	0,518983	3,438089	-0,140962	2,044008	0,963995	-0,069036	0,078080	-0,117909	-0,052221	9,930299	-0,626779	0,328298	-0,531372	-3,034106	-1,209069	-17,304980	14,052162	13,130736	0,078080	-0,117909	-0,052221	0,674469	-6,756055	0,328298	0,078080	-0,117909	-0,052221	0,674469	-6,756055	0,328298
13:18:42,89	0,518983	3,438089	-0,140962	2,044008	0,963995	-0,069036	0,079884	-0,121633	-0,051418	10,095998	-0,534840	0,346498	-0,534925	-3,032695	-1,208702	-17,321227	14,080915	13,126351	0,079884	-0,121633	-0,051418	0,547818	-6,805703	0,346498	0,079884	-0,121633	-0,051418	0,547818	-6,805703	0,346498
13:18:42,94	0,518983	3,438089	-0,140962	2,044008	0,963995	-0,069036	0,080438	-0,117850	-0,051052	9,916085	-0,534451	0,342113	-0,533141	-3,033094	-1,208676	-17,306058	14,063308	13,145245	0,080438	-0,117850	-0,051052	0,664832	-6,848844	0,342113	0,080438	-0,117850	-0,051052	0,664832	-6,848844	0,342113
13:18:42,99	0,518983	3,438089	-0,140962	2,044008	0,963995	-0,069036	0,079891	-0,119595	-0,051026	9,999116	-0,540948	0,361008	-0,533166	-3,032385	-1,209492	-17,319770	14,066433	13,107322	0,079891	-0,119595	-0,051026	0,610948	-6,812413	0,361008	0,079891	-0,119595	-0,051026	0,610948	-6,812413	0,361008
13:18:43,04	0,518983	3,438089	-0,140962	2,044008	0,963995	-0,069036	0,079290	-0,119219	-0,051842	9,975443	-0,585659	0,323085	-0,532559	-3,035299	-1,208716	-17,327405	14,080171	13,092506	0,079290	-0,119219	-0,051842	0,616748	-6,809912	0,323085	0,079290	-0,119219	-0,051842	0,616748	-6,809912	0,323085
13:18:43,09	0,518983	3,438089	-0,140962	2,044008	0,963995	-0,069036	0,081510	-0,121201	-0,051065	10,086592	-0,483715	0,308268	-0,533117	-3,031598	-1,209871	-17,299310	14,082594	13,112830	0,081510	-0,121201	-0,051065	0,572303	-6,882216	0,308268	0,081510	-0,121201	-0,051065	0,572303	-6,882216	0,308268
13:18:43,14	0,518983	3,438089	-0,140962	2,044008	0,963995	-0,069036	0,078584	-0,118868	-0,052220	9,981391	-0,612725	0,328593	-0,533188	-3,032403	-1,208685	-17,325601	14,063285	13,150390	0,078584	-0,118868	-0,052220	0,650290	-6,781569	0,328593	0,078584	-0,118868	-0,052220	0,650290	-6,781569	0,328593
13:18:43,19	0,518983	3,438089	-0,140962	2,044008	0,963995	-0,069036	0,079317	-0,119208	-0,051034	9,969247	-0,587737	0,366152	-0,533728	-3,031433	-1,207938	-17,309685	14,072300	13,106505	0,079317	-0,119208	-0,051034	0,611390	-6,814100	0,366152	0,079317	-0,119208	-0,051034	0,611390	-6,814100	0,366152
13:18:43,24	0,518983	3,438089	-0,140962	2,044008	0,963995	-0,069036	0,078746	-0,118256	-0,050288	9,935493	-0,608154	0,322268	-0,534349	-3,035016	-1,208692	-17,331831	14,078416	13,130974	0,078746	-0,118256	-0,050288	0,652391	-6,789692	0,322268	0,078746	-0,118256	-0,050288	0,652391	-6,789692	0,322268
13:18:43,29	0,518983	3,438089	-0,140962	2,044008	0,963995	-0,069036	0,082159	-0,119510	-0,051042	9,994906	-0,452886	0,346737	-0,531910	-3,031864	-1,205589	-17,288883	14,064459	13,109706	0,082159	-0,119510	-0,051042	0,613393	-6,902389	0,346737	0,082159	-0,119510	-0,051042	0,613393	-6,902389	0,346737
13:18:43,34	0,518983	3,438089	-0,140962	2,044008	0,963995	-0,069036	0,078211	-0,120046	-0,047939	10,032156	-0,614033	0,325469	-0,531372	-3,032176	-1,207945	-17,307309	14,052012	13,086751	0,078211	-0,120046	-0,047939	0,608580	-6,753583	0,325469	0,078211	-0,120046	-0,047939	0,608580	-6,753583	0,325469
13:18:43,39	0,518983	3,438089	-0,140962	2,044008	0,963995	-0,069036	0,078212	-0,120668	-0,050295	10,044521	-0,623712	0,302514	-0,533722	-3,035424	-1,205573	-17,322248	14,082369	13,133998	0,078212	-0,120668	-0,050295	0,572098	-6,763344	0,302514	0,078212	-0,120668	-0,050295	0,572098	-6,763344	0,302514
13:18:43,44	0,518983	3,438089	-0,140962	2,044008	0,963995	-0,069036	0,082199	-0,120257	-0,047923	10,041971	-0,444474	0,349760	-0,533786	-3,034106	-1,209110	-17,338873	14,062695	13,101958	0,082199	-0,120257	-0,047923	0,601809	-6,897130	0,349760	0,082199	-0,120257	-0,047923	0,601809	-6,897130	0,349760
13:18:43,49	0,518983	3,438089	-0,140962	2,044008	0,963995	-0,069036	0,081090	-0,119542	-0,051459	9,979468	-0,506726	0,317721	-0,534360	-3,034707	-1,207922	-17,324421	14,036237	13,119432	0,081090	-0,119542	-0,051459	0,595392	-6,872291	0,317721	0,081090	-0,119542	-0,051459	0,595392	-6,872291	0,317721
13:18:43,54	0,518983	3,438089	-0,140962	2,044008	0,963995	-0,069036	0,081898	-0,119345	-0,050271	9,953542	-0,438979	0,335194	-0,534907	-3,034106	-1,208313	-17,316231	14,074499	13,115961	0,081898	-0,119345	-0,050271	0,584922	-6,867951	0,335194	0,081898	-0,119345	-0,050271	0,584922	-6,867951	0,335194
13:18:43,59	0,518983	3,438089	-0,140962	2,044008	0,963995	-0,069036	0,081651	-0,118572	-0,050662	9,950528	-0,463853	0,331723	-0,535025	-3,034903	-1,209124	-17,365037	14,048567	13,096606	0,081651	-0,118572	-0,050662	0,642664	-6,873448	0,331723	0,081651	-0,118572	-0,050662	0,642664	-6,873448	0,331723
13:18:43,64	0,518983	3,438089	-0,140962	2,044008	0,963995	-0,069036	0,082400	-0,118868	-0,051473	9,919079	-0,454213	0,312368	-0,532552	-3,031567	-1,207545	-17,304522	14,050816	13,105708	0,082400	-0,118868	-0,051473	0,587947	-6,922595	0,312368	0,082400	-0,118868	-0,051473	0,587947	-6,922595	0,312368
13:18:43,69	0,518983	3,438089	-0,140962	2,044008	0,963995	-0,069036	0,078275	-0,119342	-0,049895	9,975918	-0,617435	0,321471	-0,535492	-3,031804	-1,209099	-17,305712	14,070492	13,111598	0,078275	-0,119342	-0,049895	0,607599	-6,761996	0,321471	0,078275	-0,119342	-0,049895	0,607599	-6,761996	0,321471
13:18:43,74	0,518983	3,438089	-0,140962	2,044008	0,963995	-0,069036	0,079950	-0,116914	-0,051449	9,866136	-0,541196	0,327361	-0,532593	-3,032793	-1,209875	-17,321592	14,050839	13,111958	0,079950	-0,116914	-0,051449	0,688371	-6,817257	0,327361	0,079950	-0,116914	-0,051449	0,688371	-6,817257	0,327361
13:18:43,79	0,518983	3,438089	-0,140962	2,044008	0,963995	-0,069036	0,079356	-0,119919	-0,052225	9,997424	-0,575989	0,327721	-0,527899	-3,030854	-1,210262	-17,312741	14,016609	13,112105	0,079356	-0,119919	-0,052225	0,583785	-6,805452	0,327721	0,079356	-0,119919	-0,052225	0,583785	-6,805452	0,327721
13:18:43,84	0,518983	3,438089	-0,140962	2,044008	0,963995	-0,069036	0,075331	-0,123014	-0,052611	10,133161	-0,760534	0,327867	-0,534325	-3,033899	-1,209879	-17,309505	14,049067	13,096780	0,075331	-0,123014	-0,052611	0,476542	-6,673997	0,327867	0,075331	-0,123014	-0,052611	0,476542	-6,673997	0,327867
13:18:43,89	0,518983	3,438089	-0,140962	2,044008	0,963995	-0,069036	0,081181	-0,118972	-0,052228	9,952675	-0,469769	0,312543	-0,532035	-3,031514	-1,205230	-17,332309	14,019046	13,098819	0,081181	-0,118972	-0,052228	0,613397	-6,842443	0,312543	0,081181	-0,118972	-0,052228	0,613397	-6,842443	0,312543
13:18:43,94	0,518983	3,438089	-0,140962	2,044008	0,963995	-0,069036	0,077970	-0,119763	-0,047580	9,956397	-0,641447	0,314582	-0,529018	-3,032276	-1,206763	-17,302044	14,031773	13,100257	0,077970	-0,119763	-0,047580	0,555038	-6,762106	0,314582	0,077970	-0,119763	-0,047580	0,555038	-6,762106	0,314582
13:18:43,99	0,518983	3,438089	-0,140962	2,044008	0,963995	-0,069036	0,077121	-0,122757	-0,049112	10,138246	-0,665747	0,316019	-0,534388	-3,033112	-1,206789	-17,351276	14,075077	13,101114	0,077121	-0,122757	-0,049112	0,501849	-6,719762	0,316019	0,077121	-0,122757	-0,049112	0,501849	-6,719762	0,316019
13:18:44,04	0,518983	3,438089	-0,140962	2,044008	0,963995	-0,069036	0,080531	-0,118524	-0,049138	9,931040	-0,552745	0,316876	-0,533184	-3,033090	-1,211049	-17,322975	14,053452	13,102934	0,080531	-0,118524	-0,049138	0,626897	-6,874400	0,316876	0,080531	-0,118524	-0,049138	0,626897	-6,874400	0,316876
13:18:44,09	0,518983	3,438089	-0,140962	2,044008	0,963995	-0,069036	0,079909	-0,119556	-0,053398	9,980122	-0,549732	0,318696	-0,536742	-3,034659	-1,208721	-17,341201	14,050007	13,105591	0,079909	-0,119556	-0,053398	0,594974	-6,822613	0,318696	0,079909	-0,119556	-0,053398	0,594974	-6,822613	0,318696
13:18:44,14	0,518983	3,438089	-0,140962	2,044008	0,963995	-0,069036	0,083047	-0,117259	-0,051070	9,848570	-0,400623	0,321354	-0,533774	-3,038852	-1,209095	-17,343438	14,053226	13,096146	0,083047	-0,117259	-0,051070	0,643755	-6,919829	0,321354	0,083047	-0,117259	-0,051070	0,643755	-6,919829	0,321354
13:18:44,19	0,518983	3,438089	-0,140962	2,044008	0,963995	-0,069036	0,085195	-0,121926	-0,051445	10,092909	-0,292503	0,311909	-0,533236	-3,036156	-1,207544	-17,347897	14,014822	13,109046	0,085195	-0,121926	-0,051445	0,521755	-6,980284	0,311909	0,085195	-0,121926	-0,051445	0,521755	-6,980284	0,311909
13:18:44,24	0,518983	3,438089	-0,140962	2,044008	0,963995	-0,069036	0,082590	-0,121044	-0,049893	10,011559	-0,412589	0,324809	-0,535529	-3,031940	-1,206765	-17,323197	14,060862	13,124558	0,082590	-0,121044	-0,049893	0,509639	-6,895927	0,324809	0,082590	-0,121044	-0,049893	0,509639	-6,895927	0,324809
13:18:44,29	0,518983	3,438089	-0,140962	2,044008	0,963995	-0,069036	0,080086	-0,116949	-0,049114	9,850871	-0,544457	0,340320	-0,529651	-3,032664	-1,206767	-17,320770	14,024723	13,104904	0,080086	-0,116949	-0,049114	0,670363	-6,831185	0,340320	0,080086	-0,116949	-0,049114	0,670363	-6,831185	0,340320
13:18:44,34	0,518983	3,438089	-0,140962	2,044008	0,963995	-0,069036	0,077774	-0,122402	-0,049117	10,104331	-0,644502	0,320667	-0,532094	-3,036090	-1,205998	-17,370281	14,022559	13,108790	0,077774	-0,122402	-0,049117	0,495780	-6,749749	0,320667	0,077774	-0,122402	-0,049117	0,495780	-6,749749	0,320667
13:18:44,39	0,518983	3,438089	-0,140962	2,044008	0,963995	-0,069036	0,081962	-0,122000	-0,048348	10,056797	-0,468496	0,324553	-0,533770	-3,036814	-1,207926	-17,339857	14,062894	13,110546	0,081962	-0,122000	-0,048348	0,479804	-6,902540	0,324553	0,081962	-0,122000	-0,048348	0,479804	-6,902540	0,324553
13:18:44,44	0,518983	3,438089	-0,140962	2,044008	0,963995	-0,069036	0,083428	-0,120911	-0,050275	10,050291	-0,386119	0,326308	-0,536118	-3,030549	-1,207573	-17,310877	14,027659	13,085203	0,083428	-0,120911	-0,050275	0,558817	-6,935191	0,326308	0,083428	-0,120911	-0,050275	0,558817	-6,935191	0,326308
13:18:44,49	0,518983	3,438089	-0,140962	2,044008	0,963995	-0,069036	0,079176	-0,115744	-0,049923	9,765618	-0,564495	0,300965	-0,531452	-3,031732	-1,206780	-17,333448	14,022871	13,104810	0,079176	-0,115744	-0,049923	0,679701	-6,779804	0,300965	0,079176	-0,115744	-0,049923	0,679701	-6,779804	0,300965
13:18:44,54	0,518983	3,438089	-0,140962	2,044008	0,963995	-0,069036	0,077867	-0,120376	-0,049129	9,991047	-0,649697	0,320572	-0,534426	-3,033308	-1,207145	-17,352133	14,042717	13,143873	0,077867	-0,120376	-0,049129	0,541521	-6,762279	0,320572	0,077867	-0,120376	-0,049129	0,541521	-6,762279	0,320572
13:18:44,59	0,518983	3,438089	-0,140962	2,044008	0,963995	-0,069036	0,080719	-0,118589	-0,049494	9,905983	-0,527499	0,359636	-0,532548	-3,032415	-1,208695	-17,291295	14,021653	13,114902	0,080719	-0,118589	-0,049494	0,596713	-6,863961	0,359636	0,080719	-0,118589	-0,049494	0,596713	-6,863961	0,359636
13:18:44,64	0,518983	3,438089	-0,140962	2,044008	0,963995	-0,069036	0,079006	-0,119769	-0,051044	9,979487	-0,553345	0,330665	-0,532640	-3,034888	-1,208713	-17,348031	14,041269	13,110897	0,079006	-0,119769	-0,051044	0,577638	-6,755353	0,330665	0,079006	-0,119769	-0,051044	0,577638	-6,755353	0,330665
13:18:44,69	0,518983	3,438089	-0,140962	2,044008	0,963995	-0,069036	0,081194	-0,120926	-0,051063	10,028274	-0,498543	0,326660	-0,532615	-3,030987	-1,208730	-17,324463	14,031285	13,096393	0,081194	-0,120926	-0,051063	0,535596	-6,872261	0,326660	0,081194	-0,120926	-0,051063	0,535596	-6,872261	0,326660
13:18:44,74	0,518983	3,438089	-0,140962	2,044008	0,963995	-0,069036	0,077804	-0,118997	-0,051080	9,931100	-0,649438	0,312156	-0,530829	-3,030551	-1,210281	-17,311266	14,029768	13,092681	0,077804	-0,118997	-0,051080	0,589853	-6,757016	0,312156	0,077804	-0,118997	-0,051080	0,589853	-6,757016	0,312156
13:18:44,79	0,518983	3,438089	-0,140962	2,044008	0,963995	-0,069036	0,076533	-0,120326	-0,052631	10,005513	-0,703313	0,308444	-0,530914	-3,032211	-1,205217	-17,352527	14,004121	13,122857	0,076533	-0,120326	-0,052631	0,559909	-6,711161	0,308444	0,076533	-0,120326	-0,052631	0,559909	-6,711161	0,308444
13:18:44,84	0,518983	3,438089	-0,140962	2,044008	0,963995	-0,069036	0,078013	-0,121082	-0,047566	10,001987	-0,649261	0,338620	-0,532663	-3,031735	-1,207553	-17,344839	14,021677	13,119685	0,078013	-0,121082	-0,047566	0,497032	-6,773291	0,338620	0,078013	-0,121082	-0,047566	0,497032	-6,773291	0,338620
13:18:44,89	0,518983	3,438089	-0,140962	2,044008	0,963995	-0,069036	0,078476	-0,119330	-0,049902	9,929893	-0,627337	0,335447	-0,531361	-3,032998	-1,211021	-17,282741	14,016330	13,111333	0,078476	-0,119330	-0,049902	0,562527	-6,787666	0,335447	0,078476	-0,119330	-0,049902	0,562527	-6,787666	0,335447
13:18:44,94	0,518983	3,438089	-0,140962	2,044008	0,963995	-0,069036	0,078918	-0,121089	-0,053371	10,047780	-0,547874	0,327096	-0,533115	-3,031311	-1,207521	-17,286356	14,043745	13,129446	0,078918	-0,121089	-0,053371	0,542332	-6,742940	0,327096	0,078918	-0,121089	-0,053371	0,542332	-6,742940	0,327096
13:18:44,99	0,518983	3,438089	-0,140962	2,044008	0,963995	-0,069036	0,078334	-0,118726	-0,049870	9,946841	-0,595093	0,345209	-0,531982	-3,032038	-1,207540	-17,306571	14,028749	13,109893	0,078334	-0,118726	-0,049870	0,626885	-6,744295	0,345209	0,078334	-0,118726	-0,049870	0,626885	-6,744295	0,345209
13:18:45,04	0,518983	3,438089	-0,140962	2,044008	0,963995	-0,069036	0,078397	-0,120070	-0,049890	9,993676	-0,601792	0,325655	-0,531424	-3,035063	-1,209087	-17,320380	14,013270	13,110128	0,078397	-0,120070	-0,049890	0,568154	-6,755991	0,325655	0,078397	-0,120070	-0,049890	0,568154	-6,755991	0,325655
13:18:45,09	0,518983	3,438089	-0,140962	2,044008	0,963995	-0,069036	0,080738	-0,122067	-0,051437	10,077176	-0,484299	0,325891	-0,530930	-3,034726	-1,207571	-17,369744	14,013883	13,090487	0,080738	-0,122067	-0,051437	0,494940	-6,822237	0,325891	0,080738	-0,122067	-0,051437	0,494940	-6,822237	0,325891
13:18:45,14	0,518983	3,438089	-0,140962	2,044008	0,963995	-0,069036	0,080200	-0,122326	-0,049920	10,066485	-0,555356	0,306249	-0,535573	-3,036823	-1,207147	-17,345277	14,028695	13,118409	0,080200	-0,122326	-0,049920	0,463929	-6,851024	0,306249	0,080200	-0,122326	-0,049920	0,463929	-6,851024	0,306249
13:18:45,19	0,518983	3,438089	-0,140962	2,044008	0,963995	-0,069036	0,084337	-0,119353	-0,049497	9,936974	-0,326434	0,334172	-0,530922	-3,030254	-1,206776	-17,343603	13,990993	13,123582	0,084337	-0,119353	-0,049497	0,567764	-6,946879	0,334172	0,084337	-0,119353	-0,049497	0,567764	-6,946879	0,334172
13:18:45,24	0,518983	3,438089	-0,140962	2,044008	0,963995	-0,069036	0,076322	-0,120096	-0,049125	9,943799	-0,722907	0,339345	-0,535000	-3,034105	-1,209508	-17,355864	14,064732	13,102231	0,076322	-0,120096	-0,049125	0,516258	-6,714184	0,339345	0,076322	-0,120096	-0,049125	0,516258	-6,714184	0,339345
13:18:45,29	0,518983	3,438089	-0,140962	2,044008	0,963995	-0,069036	0,081696	-0,118490	-0,051857	9,918002	-0,490931	0,317993	-0,533236	-3,033683	-1,206380	-17,336450	13,995257	13,112806	0,081696	-0,118490	-0,051857	0,616554	-6,904092	0,317993	0,081696	-0,118490	-0,051857	0,616554	-6,904092	0,317993
13:18:45,34	0,518983	3,438089	-0,140962	2,044008	0,963995	-0,069036	0,080449	-0,119807	-0,048730	9,936023	-0,504245	0,328568	-0,532714	-3,035053	-1,208313	-17,371375	14,015400	13,139099	0,080449	-0,119807	-0,048730	0,531194	-6,819485	0,328568	0,080449	-0,119807	-0,048730	0,531194	-6,819485	0,328568
13:18:45,39	0,518983	3,438089	-0,140962	2,044008	0,963995	-0,069036	0,081374	-0,120944	-0,050663	9,995155	-0,496450	0,354861	-0,536171	-3,035137	-1,206012	-17,354504	14,040966	13,094128	0,081374	-0,120944	-0,050663	0,501033	-6,884322	0,354861	0,081374	-0,120944	-0,050663	0,501033	-6,884322	0,354861
13:18:45,44	0,518983	3,438089	-0,140962	2,044008	0,963995	-0,069036	0,083176	-0,117992	-0,048361	9,872209	-0,400948	0,309890	-0,534474	-3,032690	-1,209115	-17,366246	14,026381	13,120552	0,083176	-0,117992	-0,048361	0,609847	-6,930232	0,309890	0,083176	-0,117992	-0,048361	0,609847	-6,930232	0,309890
13:18:45,49	0,518983	3,438089	-0,140962	2,044008	0,963995	-0,069036	0,080207	-0,118238	-0,051465	9,866530	-0,558168	0,336314	-0,532090	-3,032069	-1,208314	-17,346435	14,012580	13,139303	0,080207	-0,118238	-0,051465	0,584810	-6,854452	0,336314	0,080207	-0,118238	-0,051465	0,584810	-6,854452	0,336314
13:18:45,54	0,518983	3,438089	-0,140962	2,044008	0,963995	-0,069036	0,078479	-0,119992	-0,050663	9,955681	-0,624011	0,355065	-0,530236	-3,033644	-1,208328	-17,319584	14,024111	13,091041	0,078479	-0,119992	-0,050663	0,536287	-6,784579	0,355065	0,078479	-0,119992	-0,050663	0,536287	-6,784579	0,355065
13:18:45,59	0,518983	3,438089	-0,140962	2,044008	0,963995	-0,069036	0,078915	-0,122386	-0,050678	10,103577	-0,583822	0,306803	-0,532619	-3,030620	-1,208723	-17,311227	13,992347	13,099904	0,078915	-0,122386	-0,050678	0,496260	-6,778661	0,306803	0,078915	-0,122386	-0,050678	0,496260	-6,778661	0,306803
13:18:45,64	0,518983	3,438089	-0,140962	2,044008	0,963995	-0,069036	0,077487	-0,118810	-0,051072	9,894270	-0,634940	0,315667	-0,535567	-3,033488	-1,206772	-17,335716	14,031749	13,113832	0,077487	-0,118810	-0,051072	0,567707	-6,717708	0,315667	0,077487	-0,118810	-0,051072	0,567707	-6,717708	0,315667
13:18:45,69	0,518983	3,438089	-0,140962	2,044008	0,963995	-0,069036	0,081445	-0,117691	-0,049121	9,857975	-0,470060	0,329594	-0,532096	-3,034352	-1,207163	-17,350839	13,983502	13,108306	0,081445	-0,117691	-0,049121	0,619232	-6,863491	0,329594	0,081445	-0,117691	-0,049121	0,619232	-6,863491	0,329594
13:18:45,74	0,518983	3,438089	-0,140962	2,044008	0,963995	-0,069036	0,080458	-0,121129	-0,049512	9,987393	-0,510352	0,324069	-0,530941	-3,035513	-1,211839	-17,356320	13,978125	13,086837	0,080458	-0,121129	-0,049512	0,478788	-6,826312	0,324069	0,080458	-0,121129	-0,049512	0,478788	-6,826312	0,324069
13:18:45,79	0,518983	3,438089	-0,140962	2,044008	0,963995	-0,069036	0,080886	-0,122710	-0,054189	10,062203	-0,490179	0,302600	-0,531471	-3,037900	-1,207549	-17,350077	13,997234	13,089174	0,080886	-0,122710	-0,054189	0,429496	-6,839700	0,302600	0,080886	-0,122710	-0,054189	0,429496	-6,839700	0,302600
13:18:45,84	0,518983	3,438089	-0,140962	2,044008	0,963995	-0,069036	0,083218	-0,123444	-0,049899	10,120039	-0,373022	0,304937	-0,532061	-3,032935	-1,206754	-17,333175	13,996438	13,132732	0,083218	-0,123444	-0,049899	0,429717	-6,905667	0,304937	0,083218	-0,123444	-0,049899	0,429717	-6,905667	0,304937
13:18:45,89	0,518983	3,438089	-0,140962	2,044008	0,963995	-0,069036	0,079214	-0,120450	-0,049103	9,972155	-0,566239	0,348494	-0,530326	-3,034549	-1,208308	-17,346275	13,985318	13,128671	0,079214	-0,120450	-0,049103	0,516798	-6,784502	0,348494	0,079214	-0,120450	-0,049103	0,516798	-6,784502	0,348494
13:18:45,94	0,518983	3,438089	-0,140962	2,044008	0,963995	-0,069036	0,079744	-0,122760	-0,050658	10,076069	-0,544420	0,344434	-0,532621	-3,032694	-1,206376	-17,320606	13,992553	13,112807	0,079744	-0,122760	-0,050658	0,439415	-6,804355	0,344434	0,079744	-0,122760	-0,050658	0,439415	-6,804355	0,344434
13:18:45,99	0,518983	3,438089	-0,140962	2,044008	0,963995	-0,069036	0,079285	-0,119845	-0,048726	9,943597	-0,549719	0,328569	-0,533231	-3,033628	-1,209119	-17,330566	13,991889	13,085242	0,079285	-0,119845	-0,048726	0,535759	-6,773556	0,328569	0,079285	-0,119845	-0,048726	0,535759	-6,773556	0,328569
13:18:46,04	0,518983	3,438089	-0,140962	2,044008	0,963995	-0,069036	0,080399	-0,119784	-0,051469	9,934885	-0,500070	0,301005	-0,530880	-3,036118	-1,209467	-17,336522	13,997735	13,124500	0,080399	-0,119784	-0,051469	0,531813	-6,811378	0,301005	0,080399	-0,119784	-0,051469	0,531813	-6,811378	0,301005
13:18:46,09	0,518983	3,438089	-0,140962	2,044008	0,963995	-0,069036	0,081379	-0,123065	-0,051817	10,107538	-0,457166	0,340263	-0,533247	-3,033419	-1,207939	-17,346828	14,021153	13,114728	0,081379	-0,123065	-0,051817	0,446974	-6,845442	0,340263	0,081379	-0,123065	-0,051817	0,446974	-6,845442	0,340263
13:18:46,14	0,518983	3,438089	-0,140962	2,044008	0,963995	-0,069036	0,080226	-0,119665	-0,050289	9,945891	-0,537789	0,330490	-0,532126	-3,034892	-1,206374	-17,370446	13,999818	13,132690	0,080226	-0,119665	-0,050289	0,552188	-6,835504	0,330490	0,080226	-0,119665	-0,050289	0,552188	-6,835504	0,330490
13:18:46,19	0,518983	3,438089	-0,140962	2,044008	0,963995	-0,069036	0,080941	-0,121373	-0,048723	10,004426	-0,510390	0,348453	-0,533320	-3,035427	-1,209500	-17,378671	14,008266	13,115281	0,080941	-0,121373	-0,048723	0,476638	-6,864242	0,348453	0,080941	-0,121373	-0,048723	0,476638	-6,864242	0,348453
13:18:46,24	0,518983	3,438089	-0,140962	2,044008	0,963995	-0,069036	0,082002	-0,120606	-0,051849	9,967748	-0,466562	0,331044	-0,534988	-3,035106	-1,205597	-17,348802	14,038980	13,123033	0,082002	-0,120606	-0,051849	0,500166	-6,903706	0,331044	0,082002	-0,120606	-0,051849	0,500166	-6,903706	0,331044
13:18:46,29	0,518983	3,438089	-0,140962	2,044008	0,963995	-0,069036	0,082558	-0,119001	-0,047947	9,925819	-0,427139	0,338795	-0,534351	-3,033590	-1,207523	-17,307839	14,010246	13,128044	0,082558	-0,119001	-0,047947	0,584233	-6,907931	0,338795	0,082558	-0,119001	-0,047947	0,584233	-6,907931	0,338795
13:18:46,34	0,518983	3,438089	-0,140962	2,044008	0,963995	-0,069036	0,080926	-0,118795	-0,049873	9,910685	-0,462161	0,343807	-0,533219	-3,031425	-1,207928	-17,326445	14,021056	13,129344	0,080926	-0,118795	-0,049873	0,585300	-6,814840	0,343807	0,080926	-0,118795	-0,049873	0,585300	-6,814840	0,343807
13:18:46,39	0,518983	3,438089	-0,140962	2,044008	0,963995	-0,069036	0,078485	-0,118693	-0,050277	9,905454	-0,610597	0,345107	-0,529736	-3,032315	-1,208716	-17,335967	13,969531	13,109360	0,078485	-0,118693	-0,050277	0,588053	-6,771679	0,345107	0,078485	-0,118693	-0,050277	0,588053	-6,771679	0,345107
13:18:46,44	0,518983	3,438089	-0,140962	2,044008	0,963995	-0,069036	0,077514	-0,122153	-0,051065	10,036014	-0,643581	0,325123	-0,530287	-3,032090	-1,206384	-17,323454	13,972207	13,102992	0,077514	-0,122153	-0,051065	0,446969	-6,728427	0,325123	0,077514	-0,122153	-0,051065	0,446969	-6,728427	0,325123
13:18:46,49	0,518983	3,438089	-0,140962	2,044008	0,963995	-0,069036	0,077594	-0,121564	-0,048734	10,013959	-0,629901	0,318755	-0,532139	-3,031623	-1,206001	-17,366799	13,993148	13,127850	0,077594	-0,121564	-0,048734	0,471153	-6,721060	0,318755	0,077594	-0,121564	-0,048734	0,471153	-6,721060	0,318755
13:18:46,54	0,518983	3,438089	-0,140962	2,044008	0,963995	-0,069036	0,078117	-0,119728	-0,048351	9,914906	-0,650758	0,343613	-0,533819	-3,032338	-1,207918	-17,336376	14,033507	13,144136	0,078117	-0,119728	-0,048351	0,516291	-6,782905	0,343613	0,078117	-0,119728	-0,048351	0,516291	-6,782905	0,343613
13:18:46,59	0,518983	3,438089	-0,140962	2,044008	0,963995	-0,069036	0,079575	-0,118630	-0,050268	9,907986	-0,568752	0,359898	-0,532078	-3,035651	-1,206352	-17,345532	13,990136	13,141697	0,079575	-0,118630	-0,050268	0,595546	-6,815385	0,359898	0,079575	-0,118630	-0,050268	0,595546	-6,815385	0,359898
13:18:46,64	0,518983	3,438089	-0,140962	2,044008	0,963995	-0,069036	0,081574	-0,121794	-0,048702	10,030383	-0,451063	0,357460	-0,530337	-3,032423	-1,208731	-17,353609	14,001360	13,100760	0,081574	-0,121794	-0,048702	0,469558	-6,854595	0,357460	0,081574	-0,121794	-0,048702	0,469558	-6,854595	0,357460
13:18:46,69	0,518983	3,438089	-0,140962	2,044008	0,963995	-0,069036	0,077908	-0,121688	-0,051080	10,030549	-0,654298	0,316523	-0,532068	-3,032821	-1,210273	-17,332750	13,996293	13,105809	0,077908	-0,121688	-0,051080	0,478050	-6,770056	0,316523	0,077908	-0,121688	-0,051080	0,478050	-6,770056	0,316523
13:18:46,74	0,518983	3,438089	-0,140962	2,044008	0,963995	-0,069036	0,079118	-0,120387	-0,052622	9,968942	-0,570753	0,321571	-0,532658	-3,034525	-1,206757	-17,346137	14,008897	13,128082	0,079118	-0,120387	-0,052622	0,518566	-6,781536	0,321571	0,079118	-0,120387	-0,052622	0,518566	-6,781536	0,321571
13:18:46,79	0,518983	3,438089	-0,140962	2,044008	0,963995	-0,069036	0,080890	-0,120728	-0,049107	9,990923	-0,496536	0,343844	-0,529194	-3,035170	-1,207542	-17,371778	13,986580	13,123766	0,080890	-0,120728	-0,049107	0,513738	-6,846373	0,343844	0,080890	-0,120728	-0,049107	0,513738	-6,846373	0,343844
13:18:46,84	0,518983	3,438089	-0,140962	2,044008	0,963995	-0,069036	0,079716	-0,124051	-0,049892	10,131556	-0,568619	0,339529	-0,531536	-3,033086	-1,208740	-17,367945	14,006679	13,095933	0,079716	-0,124051	-0,049892	0,393538	-6,826316	0,339529	0,079716	-0,124051	-0,049892	0,393538	-6,826316	0,339529
13:18:46,89	0,518983	3,438089	-0,140962	2,044008	0,963995	-0,069036	0,079082	-0,120980	-0,051089	9,991201	-0,608301	0,311695	-0,529772	-3,035170	-1,207939	-17,354464	13,947008	13,103081	0,079082	-0,120980	-0,051089	0,494235	-6,816254	0,311695	0,079082	-0,120980	-0,051089	0,494235	-6,816254	0,311695
13:18:46,94	0,518983	3,438089	-0,140962	2,044008	0,963995	-0,069036	0,080005	-0,123551	-0,050289	10,079914	-0,518803	0,318844	-0,528586	-3,034267	-1,208302	-17,350648	13,967665	13,138180	0,080005	-0,123551	-0,050289	0,381190	-6,799199	0,318844	0,080005	-0,123551	-0,050289	0,381190	-6,799199	0,318844
13:18:46,99	0,518983	3,438089	-0,140962	2,044008	0,963995	-0,069036	0,078630	-0,124126	-0,050651	10,129647	-0,597335	0,353942	-0,534989	-3,033349	-1,207585	-17,334815	14,003052	13,065067	0,078630	-0,124126	-0,050651	0,385731	-6,769781	0,353942	0,078630	-0,124126	-0,050651	0,385731	-6,769781	0,353942
13:18:47,04	0,518983	3,438089	-0,140962	2,044008	0,963995	-0,069036	0,081036	-0,118122	-0,049935	9,856003	-0,476196	0,280830	-0,532099	-3,034415	-1,206774	-17,351066	13,977030	13,107855	0,081036	-0,118122	-0,049935	0,583399	-6,837526	0,280830	0,081036	-0,118122	-0,049935	0,583399	-6,837526	0,280830
13:18:47,09	0,518983	3,438089	-0,140962	2,044008	0,963995	-0,069036	0,080515	-0,121158	-0,049124	9,983170	-0,504379	0,323617	-0,532058	-3,031113	-1,205972	-17,347977	14,061269	13,158981	0,080515	-0,121158	-0,049124	0,472306	-6,824767	0,323617	0,080515	-0,121158	-0,049124	0,472306	-6,824767	0,323617
13:18:47,14	0,518983	3,438089	-0,140962	2,044008	0,963995	-0,069036	0,077634	-0,119542	-0,048321	9,973671	-0,693608	0,374744	-0,531586	-3,033263	-1,208335	-17,380003	13,980806	13,124017	0,077634	-0,119542	-0,048321	0,589611	-6,787879	0,374744	0,077634	-0,119542	-0,048321	0,589611	-6,787879	0,374744
13:18:47,19	0,518983	3,438089	-0,140962	2,044008	0,963995	-0,069036	0,079260	-0,121025	-0,050684	9,965106	-0,596556	0,339780	-0,529701	-3,032204	-1,209863	-17,318625	13,979241	13,124749	0,079260	-0,121025	-0,050684	0,464607	-6,818474	0,339780	0,079260	-0,121025	-0,050684	0,464607	-6,818474	0,339780
13:18:47,25	0,518983	3,438089	-0,140962	2,044008	0,963995	-0,069036	0,077401	-0,122128	-0,052212	10,051796	-0,639311	0,340512	-0,531556	-3,036675	-1,207561	-17,378416	13,977734	13,098705	0,077401	-0,122128	-0,052212	0,464710	-6,715261	0,340512	0,077401	-0,122128	-0,052212	0,464710	-6,715261	0,340512
13:18:47,30	0,518983	3,438089	-0,140962	2,044008	0,963995	-0,069036	0,082200	-0,122758	-0,049910	10,053308	-0,440783	0,314468	-0,530896	-3,032986	-1,208328	-17,333329	13,978096	13,104227	0,082200	-0,122758	-0,049910	0,416839	-6,893465	0,314468	0,082200	-0,122758	-0,049910	0,416839	-6,893465	0,314468
13:18:47,35	0,518983	3,438089	-0,140962	2,044008	0,963995	-0,069036	0,078675	-0,121485	-0,050678	10,009988	-0,585217	0,319990	-0,532116	-3,032270	-1,204835	-17,364058	14,002936	13,122489	0,078675	-0,121485	-0,050678	0,473422	-6,761187	0,319990	0,078675	-0,121485	-0,050678	0,473422	-6,761187	0,319990
13:18:47,40	0,518983	3,438089	-0,140962	2,044008	0,963995	-0,069036	0,078665	-0,120071	-0,047185	9,942595	-0,624777	0,338251	-0,549805	-2,982333	-1,208753	-14,763807	14,717075	12,849202	0,078665	-0,120071	-0,047185	0,517046	-6,799950	0,338251	0,078665	-0,120071	-0,047185	0,517046	-6,799950	0,338251
13:18:47,45	0,518983	3,438089	-0,140962	2,044008	0,963995	-0,069036	0,044263	-0,079783	-0,051103	9,766208	-0,518839	0,064964	-0,518935	-3,025769	-1,250545	-17,001116	12,779358	13,115466	0,044263	-0,079783	-0,051103	3,503265	-3,993498	0,064964	0,044263	-0,079783	-0,051103	3,503265	-3,993498	0,064964
13:18:47,50	0,518983	3,438089	-0,140962	2,044008	0,963995	-0,069036	0,072722	-0,141304	-0,039580	9,162482	-0,648848	0,456396	-0,510755	-3,037740	-1,197230	-18,059436	12,228651	13,240634	0,072722	-0,141304	-0,039580	-1,929910	-6,357551	0,456396	0,072722	-0,141304	-0,039580	-1,929910	-6,357551	0,456396
13:18:47,55	0,519037	3,438065	-0,140984	1,994016	0,963987	-0,069046	0,072722	-0,141304	-0,039580	9,162482	-0,648848	0,456396	-0,500639	-3,011406	-1,170752	-16,773657	11,865299	13,161717	0,072722	-0,141304	-0,039580	-1,929910	-6,357551	0,456396	0,072722	-0,141304	-0,039580	-1,929910	-6,357551	0,456396
13:18:47,60	0,519037	3,438065	-0,140984	1,994016	0,963987	-0,069046	0,044858	-0,136898	-0,013102	9,261581	-0,802592	0,377479	-0,498174	-3,010199	-1,171482	-16,705838	11,838438	13,185434	0,044858	-0,136898	-0,013102	-1,484930	-4,323958	0,377479	0,044858	-0,136898	-0,013102	-1,484930	-4,323958	0,377479
13:18:47,65	0,519037	3,438065	-0,140984	1,994016	0,963987	-0,069046	0,042580	-0,138430	-0,013832	9,351867	-0,848874	0,401197	-0,500013	-3,007723	-1,174642	-16,734287	11,849343	13,154132	0,042580	-0,138430	-0,013832	-1,514868	-4,191433	0,401197	0,042580	-0,138430	-0,013832	-1,514868	-4,191433	0,401197
13:18:47,70	0,519037	3,438065	-0,140984	1,994016	0,963987	-0,069046	0,041355	-0,135599	-0,016992	9,199890	-0,942681	0,369895	-0,498718	-3,005863	-1,170328	-16,680363	11,850577	13,180563	0,041355	-0,135599	-0,016992	-1,444635	-4,189052	0,369895	0,041355	-0,135599	-0,016992	-1,444635	-4,189052	0,369895
13:18:47,75	0,519037	3,438065	-0,140984	1,994016	0,963987	-0,069046	0,039097	-0,135790	-0,012677	9,237867	-1,014032	0,396326	-0,499375	-3,008712	-1,171501	-16,721823	11,863097	13,181568	0,039097	-0,135790	-0,012677	-1,421674	-4,083125	0,396326	0,039097	-0,135790	-0,012677	-1,421674	-4,083125	0,396326
13:18:47,80	0,519037	3,438065	-0,140984	1,994016	0,963987	-0,069046	0,041893	-0,136646	-0,013850	9,272465	-0,910783	0,397330	-0,501170	-3,005751	-1,172694	-16,725263	11,861073	13,167858	0,041893	-0,136646	-0,013850	-1,454231	-4,199395	0,397330	0,041893	-0,136646	-0,013850	-1,454231	-4,199395	0,397330
13:18:47,85	0,519037	3,438065	-0,140984	1,994016	0,963987	-0,069046	0,040226	-0,133611	-0,015044	9,111202	-0,999446	0,383621	-0,501604	-3,007300	-1,169150	-16,675759	11,902831	13,190451	0,040226	-0,133611	-0,015044	-1,377292	-4,157180	0,383621	0,040226	-0,133611	-0,015044	-1,377292	-4,157180	0,383621
13:18:47,90	0,519037	3,438065	-0,140984	1,994016	0,963987	-0,069046	0,041785	-0,134010	-0,011500	9,192841	-0,896396	0,406214	-0,546737	-2,986102	-1,208703	-15,547494	13,947922	12,847094	0,041785	-0,134010	-0,011500	-1,326937	-4,176495	0,406214	0,041785	-0,134010	-0,011500	-1,326937	-4,176495	0,406214
13:18:47,95	0,519037	3,438065	-0,140984	1,994016	0,963987	-0,069046	0,045993	-0,084324	-0,051053	8,944409	-0,722983	0,062857	-0,511378	-3,012956	-1,257543	-16,856577	11,573805	13,077984	0,045993	-0,084324	-0,051053	2,324970	-4,333467	0,062857	0,045993	-0,084324	-0,051053	2,324970	-4,333467	0,062857
13:18:48,00	0,519037	3,438065	-0,140984	1,994016	0,963987	-0,069046	0,051569	-0,128373	-0,099893	8,524381	-0,379687	0,293746	-0,513178	-3,051849	-1,209397	-19,259985	11,594549	13,223017	0,051569	-0,128373	-0,099893	-1,552920	-4,427862	0,293746	0,051569	-0,128373	-0,099893	-1,552920	-4,427862	0,293746
13:18:48,05	0,519013	3,438103	-0,140962	1,943961	0,964002	-0,069041	0,086152	-0,146260	-0,051747	8,270765	-0,673160	0,438780	-0,503720	-3,022103	-1,177741	-17,749152	11,298034	13,194466	0,086152	-0,146260	-0,051747	-3,210664	-7,436093	0,438780	0,086152	-0,146260	-0,051747	-3,210664	-7,436093	0,438780
13:18:48,10	0,519013	3,438103	-0,140962	1,943961	0,964002	-0,069041	0,055662	-0,139579	-0,020090	8,421961	-0,801964	0,410229	-0,499375	-3,015678	-1,178887	-17,629307	11,298526	13,176271	0,055662	-0,139579	-0,020090	-2,534981	-5,171430	0,410229	0,055662	-0,139579	-0,020090	-2,534981	-5,171430	0,410229
13:18:48,15	0,519013	3,438103	-0,140962	1,943961	0,964002	-0,069041	0,047926	-0,140129	-0,021237	8,510903	-1,100690	0,392034	-0,502905	-3,017727	-1,177711	-17,638597	11,314550	13,189786	0,047926	-0,140129	-0,021237	-2,489203	-4,862885	0,392034	0,047926	-0,140129	-0,021237	-2,489203	-4,862885	0,392034
13:18:48,20	0,519013	3,438103	-0,140962	1,943961	0,964002	-0,069041	0,051465	-0,138096	-0,020061	8,414449	-0,932734	0,405548	-0,505858	-3,018529	-1,175377	-17,636147	11,279221	13,191424	0,051465	-0,138096	-0,020061	-2,426112	-4,972718	0,405548	0,051465	-0,138096	-0,020061	-2,426112	-4,972718	0,405548
13:18:48,25	0,519013	3,438103	-0,140962	1,943961	0,964002	-0,069041	0,053636	-0,135940	-0,017727	8,272957	-0,800022	0,407187	-0,506997	-3,018894	-1,176944	-17,632371	11,320128	13,174017	0,053636	-0,135940	-0,017727	-2,398344	-5,010480	0,407187	0,053636	-0,135940	-0,017727	-2,398344	-5,010480	0,407187
13:18:48,30	0,519013	3,438103	-0,140962	1,943961	0,964002	-0,069041	0,054522	-0,135136	-0,019293	8,268461	-0,771152	0,389780	-0,503507	-3,016840	-1,176176	-17,645711	11,310675	13,174293	0,054522	-0,135136	-0,019293	-2,339723	-5,051134	0,389780	0,054522	-0,135136	-0,019293	-2,339723	-5,051134	0,389780
13:18:48,35	0,519013	3,438103	-0,140962	1,943961	0,964002	-0,069041	0,050998	-0,137132	-0,018526	8,357370	-0,961251	0,390055	-0,502220	-3,015171	-1,175751	-17,575559	11,269624	13,187003	0,050998	-0,137132	-0,018526	-2,407460	-4,964562	0,390055	0,050998	-0,137132	-0,018526	-2,407460	-4,964562	0,390055
13:18:48,40	0,519013	3,438103	-0,140962	1,943961	0,964002	-0,069041	0,048909	-0,137411	-0,018100	8,371437	-0,988566	0,402766	-0,504630	-3,014292	-1,176933	-17,605740	11,299592	13,193552	0,048909	-0,137411	-0,018100	-2,415345	-4,827941	0,402766	0,048909	-0,137411	-0,018100	-2,415345	-4,827941	0,402766
13:18:48,45	0,519013	3,438103	-0,140962	1,943961	0,964002	-0,069041	0,049353	-0,134885	-0,019283	8,250924	-1,006602	0,409314	-0,501727	-3,017368	-1,178088	-17,619742	11,267073	13,193403	0,049353	-0,134885	-0,019283	-2,337532	-4,880828	0,409314	0,049353	-0,134885	-0,019283	-2,337532	-4,880828	0,409314
13:18:48,50	0,519013	3,438103	-0,140962	1,943961	0,964002	-0,069041	0,050565	-0,138937	-0,020438	8,426490	-0,939461	0,409165	-0,503981	-3,018701	-1,175385	-17,597318	11,300415	13,153247	0,050565	-0,138937	-0,020438	-2,480087	-4,908804	0,409165	0,050565	-0,138937	-0,020438	-2,480087	-4,908804	0,409165
13:18:48,55	0,519013	3,438103	-0,140962	1,943961	0,964002	-0,069041	0,052847	-0,137652	-0,017734	8,399732	-0,818063	0,369009	-0,500476	-3,016908	-1,176137	-17,583427	11,248809	13,181851	0,052847	-0,137652	-0,017734	-2,405934	-4,966521	0,369009	0,052847	-0,137652	-0,017734	-2,405934	-4,966521	0,369009
13:18:48,60	0,519013	3,438103	-0,140962	1,943961	0,964002	-0,069041	0,049542	-0,139791	-0,018486	8,473203	-0,952086	0,397613	-0,501143	-3,016849	-1,179649	-17,623222	11,280572	13,190153	0,049542	-0,139791	-0,018486	-2,500359	-4,841108	0,397613	0,049542	-0,139791	-0,018486	-2,500359	-4,841108	0,397613
13:18:48,65	0,519013	3,438103	-0,140962	1,943961	0,964002	-0,069041	0,049824	-0,139183	-0,021998	8,449231	-0,987735	0,405915	-0,503365	-3,017110	-1,177705	-17,567414	11,278158	13,158826	0,049824	-0,139183	-0,021998	-2,476654	-4,898942	0,405915	0,049824	-0,139183	-0,021998	-2,476654	-4,898942	0,405915
13:18:48,70	0,519013	3,438103	-0,140962	1,943961	0,964002	-0,069041	0,051161	-0,137390	-0,020055	8,381796	-0,868710	0,374588	-0,503462	-3,016997	-1,177739	-17,617935	11,287880	13,145142	0,051161	-0,137390	-0,020055	-2,403320	-4,884816	0,374588	0,051161	-0,137390	-0,020055	-2,403320	-4,884816	0,374588
13:18:48,75	0,519013	3,438103	-0,140962	1,943961	0,964002	-0,069041	0,051112	-0,137249	-0,020089	8,357611	-0,919854	0,360904	-0,501653	-3,017832	-1,177691	-17,599345	11,299525	13,189090	0,051112	-0,137249	-0,020089	-2,416419	-4,932138	0,360904	0,051112	-0,137249	-0,020089	-2,416419	-4,932138	0,360904
13:18:48,80	0,519013	3,438103	-0,140962	1,943961	0,964002	-0,069041	0,050930	-0,139233	-0,020041	8,480169	-0,919032	0,404852	-0,501078	-3,016942	-1,178869	-17,595188	11,277318	13,174748	0,050930	-0,139233	-0,020041	-2,449619	-4,917044	0,404852	0,050930	-0,139233	-0,020041	-2,449619	-4,917044	0,404852
13:18:48,85	0,519013	3,438103	-0,140962	1,943961	0,964002	-0,069041	0,049872	-0,139286	-0,021219	8,465769	-0,959372	0,390511	-0,499958	-3,019720	-1,173805	-17,636040	11,275623	13,196040	0,049872	-0,139286	-0,021219	-2,468176	-4,874288	0,390511	0,049872	-0,139286	-0,021219	-2,468176	-4,874288	0,390511
13:18:48,90	0,519013	3,438103	-0,140962	1,943961	0,964002	-0,069041	0,051717	-0,141645	-0,016155	8,566565	-0,897932	0,411802	-0,501055	-3,018212	-1,177270	-17,589795	11,290480	13,222409	0,051717	-0,141645	-0,016155	-2,552594	-4,957728	0,411802	0,051717	-0,141645	-0,016155	-2,552594	-4,957728	0,411802
13:18:48,95	0,519013	3,438103	-0,140962	1,943961	0,964002	-0,069041	0,050960	-0,139941	-0,019620	8,513914	-0,904675	0,438171	-0,503920	-3,017510	-1,174202	-17,563448	11,290650	13,161743	0,050960	-0,139941	-0,019620	-2,471433	-4,905049	0,438171	0,050960	-0,139941	-0,019620	-2,471433	-4,905049	0,438171
13:18:49,00	0,519013	3,438103	-0,140962	1,943961	0,964002	-0,069041	0,051785	-0,137109	-0,016551	8,379991	-0,839072	0,377506	-0,503957	-3,019342	-1,174583	-17,588979	11,306994	13,177018	0,051785	-0,137109	-0,016551	-2,383075	-4,904163	0,377506	0,051785	-0,137109	-0,016551	-2,383075	-4,904163	0,377506
13:18:49,05	0,519013	3,438103	-0,140962	1,943961	0,964002	-0,069041	0,053390	-0,137993	-0,016932	8,427317	-0,785889	0,392781	-0,501035	-3,016209	-1,176509	-17,580611	11,296847	13,207820	0,053390	-0,137993	-0,016932	-2,405096	-4,976980	0,392781	0,053390	-0,137993	-0,016932	-2,405096	-4,976980	0,392781
13:18:49,10	0,519013	3,438103	-0,140962	1,943961	0,964002	-0,069041	0,049216	-0,138957	-0,018858	8,472854	-0,990612	0,423582	-0,502246	-3,015092	-1,175769	-17,592218	11,279333	13,172969	0,049216	-0,138957	-0,018858	-2,435253	-4,854052	0,423582	0,049216	-0,138957	-0,018858	-2,435253	-4,854052	0,423582
13:18:49,15	0,519013	3,438103	-0,140962	1,943961	0,964002	-0,069041	0,048853	-0,137350	-0,018119	8,368324	-1,010755	0,388731	-0,503449	-3,018246	-1,178458	-17,606889	11,291272	13,208378	0,048853	-0,137350	-0,018119	-2,413640	-4,845741	0,388731	0,048853	-0,137350	-0,018119	-2,413640	-4,845741	0,388731
13:18:49,20	0,519013	3,438103	-0,140962	1,943961	0,964002	-0,069041	0,052186	-0,137885	-0,020808	8,399149	-0,856124	0,424141	-0,502189	-3,016362	-1,178079	-17,564139	11,279340	13,178752	0,052186	-0,137885	-0,020808	-2,424814	-4,952735	0,424141	0,052186	-0,137885	-0,020808	-2,424814	-4,952735	0,424141
13:18:49,25	0,519013	3,438103	-0,140962	1,943961	0,964002	-0,069041	0,049925	-0,138034	-0,020428	8,417927	-0,930704	0,394515	-0,500432	-3,017383	-1,179237	-17,563148	11,261711	13,179034	0,049925	-0,138034	-0,020428	-2,417716	-4,849833	0,394515	0,049925	-0,138034	-0,020428	-2,417716	-4,849833	0,394515
13:18:49,30	0,519013	3,438103	-0,140962	1,943961	0,964002	-0,069041	0,049931	-0,140066	-0,021587	8,508823	-0,920747	0,394797	-0,502150	-3,019478	-1,177685	-17,567158	11,311944	13,169442	0,049931	-0,140066	-0,021587	-2,486336	-4,840305	0,394797	0,049931	-0,140066	-0,021587	-2,486336	-4,840305	0,394797
13:18:49,35	0,519013	3,438103	-0,140962	1,943961	0,964002	-0,069041	0,052603	-0,139626	-0,020035	8,527450	-0,810352	0,385205	-0,501686	-3,016176	-1,176921	-17,597159	11,257288	13,187486	0,052603	-0,139626	-0,020035	-2,433184	-4,939722	0,385205	0,052603	-0,139626	-0,020035	-2,433184	-4,939722	0,385205
13:18:49,40	0,519013	3,438103	-0,140962	1,943961	0,964002	-0,069041	0,049512	-0,138376	-0,019271	8,400140	-0,969750	0,403248	-0,501075	-3,020790	-1,179236	-17,607240	11,293770	13,189587	0,049512	-0,138376	-0,019271	-2,462404	-4,856458	0,403248	0,049512	-0,138376	-0,019271	-2,462404	-4,856458	0,403248
13:18:49,45	0,519013	3,438103	-0,140962	1,943961	0,964002	-0,069041	0,053203	-0,141213	-0,021585	8,574190	-0,804798	0,405350	-0,502804	-3,016326	-1,178084	-17,563713	11,243051	13,172643	0,053203	-0,141213	-0,021585	-2,511018	-4,981237	0,405350	0,053203	-0,141213	-0,021585	-2,511018	-4,981237	0,405350
13:18:49,50	0,519013	3,438103	-0,140962	1,943961	0,964002	-0,069041	0,050201	-0,137484	-0,020434	8,358119	-0,897847	0,388405	-0,499290	-3,015302	-1,177674	-17,576438	11,269378	13,208042	0,050201	-0,137484	-0,020434	-2,434358	-4,838630	0,388405	0,050201	-0,137484	-0,020434	-2,434358	-4,838630	0,388405
13:18:49,55	0,519013	3,438103	-0,140962	1,943961	0,964002	-0,069041	0,047558	-0,140015	-0,020024	8,506183	-1,059485	0,423805	-0,504590	-3,017012	-1,175744	-17,595436	11,299787	13,202022	0,047558	-0,140015	-0,020024	-2,484998	-4,792764	0,423805	0,047558	-0,140015	-0,020024	-2,484998	-4,792764	0,423805
13:18:49,60	0,519013	3,438103	-0,140962	1,943961	0,964002	-0,069041	0,051688	-0,136280	-0,018093	8,328772	-0,876343	0,417785	-0,502864	-3,018584	-1,175385	-17,625249	11,304891	13,168423	0,051688	-0,136280	-0,018093	-2,369172	-4,933886	0,417785	0,051688	-0,136280	-0,018093	-2,369172	-4,933886	0,417785
13:18:49,65	0,519013	3,438103	-0,140962	1,943961	0,964002	-0,069041	0,052187	-0,138561	-0,017735	8,436908	-0,878810	0,384186	-0,501652	-3,020222	-1,175725	-17,592920	11,257568	13,200664	0,052187	-0,138561	-0,017735	-2,440111	-4,975458	0,384186	0,052187	-0,138561	-0,017735	-2,440111	-4,975458	0,384186
13:18:49,70	0,519013	3,438103	-0,140962	1,943961	0,964002	-0,069041	0,052999	-0,140428	-0,018075	8,509213	-0,784890	0,416427	-0,501655	-3,017300	-1,176923	-17,596767	11,286525	13,178568	0,052999	-0,140428	-0,018075	-2,514424	-4,945335	0,416427	0,052999	-0,140428	-0,018075	-2,514424	-4,945335	0,416427
13:18:49,75	0,519013	3,438103	-0,140962	1,943961	0,964002	-0,069041	0,050470	-0,138966	-0,019273	8,456318	-0,934201	0,394330	-0,501661	-3,016719	-1,177684	-17,588450	11,270284	13,197891	0,050470	-0,138966	-0,019273	-2,452514	-4,896131	0,394330	0,050470	-0,138966	-0,019273	-2,452514	-4,896131	0,394330
13:18:49,80	0,519013	3,438103	-0,140962	1,943961	0,964002	-0,069041	0,049969	-0,138670	-0,020034	8,431015	-0,944929	0,413654	-0,502263	-3,019749	-1,175763	-17,613443	11,279596	13,167652	0,049969	-0,138670	-0,020034	-2,454574	-4,867530	0,413654	0,049969	-0,138670	-0,020034	-2,454574	-4,867530	0,413654
13:18:49,85	0,519013	3,438103	-0,140962	1,943961	0,964002	-0,069041	0,052895	-0,139663	-0,018112	8,478238	-0,819093	0,383415	-0,502158	-3,019073	-1,176139	-17,565034	11,285998	13,158017	0,052895	-0,139663	-0,018112	-2,485331	-4,971363	0,383415	0,052895	-0,139663	-0,018112	-2,485331	-4,971363	0,383415
13:18:49,90	0,519013	3,438103	-0,140962	1,943961	0,964002	-0,069041	0,052257	-0,139416	-0,018489	8,495153	-0,813574	0,373780	-0,501047	-3,016291	-1,176897	-17,580925	11,283868	13,207630	0,052257	-0,139416	-0,018489	-2,449042	-4,915719	0,373780	0,052257	-0,139416	-0,018489	-2,449042	-4,915719	0,373780
13:18:49,95	0,519013	3,438103	-0,140962	1,943961	0,964002	-0,069041	0,049292	-0,138988	-0,019247	8,463060	-0,980418	0,423392	-0,502203	-3,018880	-1,175753	-17,592669	11,308736	13,173351	0,049292	-0,138988	-0,019247	-2,447467	-4,849861	0,423392	0,049292	-0,138988	-0,019247	-2,447467	-4,849861	0,423392
13:18:50,00	0,519013	3,438103	-0,140962	1,943961	0,964002	-0,069041	0,052113	-0,139281	-0,018102	8,493979	-0,856352	0,389113	-0,502794	-3,018011	-1,177319	-17,582928	11,288557	13,159048	0,052113	-0,139281	-0,018102	-2,439575	-4,947211	0,389113	0,052113	-0,139281	-0,018102	-2,439575	-4,947211	0,389113
13:18:50,05	0,519013	3,438103	-0,140962	1,943961	0,964002	-0,069041	0,051656	-0,138335	-0,019668	8,432161	-0,861593	0,374811	-0,500416	-3,018813	-1,178024	-17,552697	11,252168	13,226125	0,051656	-0,138335	-0,019668	-2,427101	-4,916574	0,374811	0,051656	-0,138335	-0,019668	-2,427101	-4,916574	0,374811
13:18:50,10	0,519013	3,438103	-0,140962	1,943961	0,964002	-0,069041	0,051161	-0,140794	-0,020374	8,543678	-0,842947	0,441888	-0,503340	-3,015469	-1,177315	-17,565869	11,320254	13,169859	0,051161	-0,140794	-0,020374	-2,508687	-4,859085	0,441888	0,051161	-0,140794	-0,020374	-2,508687	-4,859085	0,441888
13:18:50,15	0,519013	3,438103	-0,140962	1,943961	0,964002	-0,069041	0,049727	-0,136591	-0,019664	8,377462	-0,962953	0,385621	-0,500491	-3,018689	-1,176162	-17,608641	11,278062	13,153725	0,049727	-0,136591	-0,019664	-2,344909	-4,866542	0,385621	0,049727	-0,136591	-0,019664	-2,344909	-4,866542	0,385621
13:18:50,20	0,519013	3,438103	-0,140962	1,943961	0,964002	-0,069041	0,051091	-0,140668	-0,018512	8,531569	-0,907982	0,369487	-0,500980	-3,016994	-1,176145	-17,561294	11,290326	13,158633	0,051091	-0,140668	-0,018512	-2,510890	-4,918628	0,369487	0,051091	-0,140668	-0,018512	-2,510890	-4,918628	0,369487
13:18:50,26	0,519013	3,438103	-0,140962	1,943961	0,964002	-0,069041	0,049867	-0,139397	-0,018494	8,499747	-0,936734	0,374395	-0,501062	-3,019617	-1,176522	-17,601685	11,287278	13,183002	0,049867	-0,139397	-0,018494	-2,442902	-4,851332	0,374395	0,049867	-0,139397	-0,018494	-2,442902	-4,851332	0,374395
13:18:50,31	0,519013	3,438103	-0,140962	1,943961	0,964002	-0,069041	0,052180	-0,140638	-0,018872	8,541437	-0,849921	0,398765	-0,504004	-3,016502	-1,179655	-17,593259	11,303445	13,170758	0,052180	-0,140638	-0,018872	-2,498621	-4,946078	0,398765	0,052180	-0,140638	-0,018872	-2,498621	-4,946078	0,398765
13:18:50,36	0,519013	3,438103	-0,140962	1,943961	0,964002	-0,069041	0,050954	-0,136532	-0,022005	8,346152	-0,914469	0,386521	-0,502768	-3,015233	-1,176508	-17,564802	11,304710	13,207754	0,050954	-0,136532	-0,022005	-2,371603	-4,914371	0,386521	0,050954	-0,136532	-0,022005	-2,371603	-4,914371	0,386521
13:18:50,41	0,519013	3,438103	-0,140962	1,943961	0,964002	-0,069041	0,049237	-0,136968	-0,018858	8,384139	-0,979761	0,423517	-0,546944	-2,985898	-1,204461	-15,608548	13,300887	12,837329	0,049237	-0,136968	-0,018858	-2,367829	-4,844848	0,423517	0,049237	-0,136968	-0,018858	-2,367829	-4,844848	0,423517
13:18:50,46	0,519013	3,438103	-0,140962	1,943961	0,964002	-0,069041	0,045920	-0,084043	-0,046811	8,338934	-0,456159	0,053092	-0,513348	-3,019851	-1,256675	-17,622103	11,088130	13,112009	0,045920	-0,084043	-0,046811	1,741535	-4,060877	0,053092	0,045920	-0,084043	-0,046811	1,741535	-4,060877	0,053092
13:18:50,51	0,519013	3,438103	-0,140962	1,943961	0,964002	-0,069041	0,058526	-0,130115	-0,099025	7,811580	-0,438056	0,327771	-0,504513	-3,032676	-1,203013	-18,725074	10,732637	13,204902	0,058526	-0,130115	-0,099025	-2,402445	-5,032346	0,327771	0,058526	-0,130115	-0,099025	-2,402445	-5,032346	0,327771
13:18:50,56	0,518990	3,438017	-0,140962	1,893967	0,963979	-0,069007	0,065215	-0,144178	-0,045362	7,683512	-0,867664	0,420665	-0,498224	-3,008668	-1,179216	-17,342827	10,481827	13,114688	0,065215	-0,144178	-0,045362	-3,634469	-5,987068	0,420665	0,065215	-0,144178	-0,045362	-3,634469	-5,987068	0,420665
13:18:50,61	0,518990	3,438017	-0,140962	1,893967	0,963979	-0,069007	0,041279	-0,137620	-0,021565	7,816424	-0,789874	0,330451	-0,501223	-3,006487	-1,178029	-17,355516	10,475577	13,166999	0,041279	-0,137620	-0,021565	-2,986772	-4,030297	0,330451	0,041279	-0,137620	-0,021565	-2,986772	-4,030297	0,330451
13:18:50,66	0,518990	3,438017	-0,140962	1,893967	0,963979	-0,069007	0,040890	-0,133933	-0,020379	7,612936	-0,817984	0,382761	-0,500634	-3,004045	-1,176502	-17,361381	10,495512	13,147852	0,040890	-0,133933	-0,020379	-2,900821	-4,027844	0,382761	0,040890	-0,133933	-0,020379	-2,900821	-4,027844	0,382761
13:18:50,71	0,518990	3,438017	-0,140962	1,893967	0,963979	-0,069007	0,038480	-0,133222	-0,018851	7,590288	-0,958341	0,363614	-0,497662	-3,003090	-1,178044	-17,334389	10,469224	13,148325	0,038480	-0,133222	-0,018851	-2,867644	-3,979031	0,363614	0,038480	-0,133222	-0,018851	-2,867644	-3,979031	0,363614
13:18:50,76	0,518990	3,438017	-0,140962	1,893967	0,963979	-0,069007	0,036168	-0,135318	-0,020393	7,690032	-1,042047	0,364088	-0,497054	-3,004097	-1,175696	-17,333298	10,476454	13,161608	0,036168	-0,135318	-0,020393	-2,932468	-3,881242	0,364088	0,036168	-0,135318	-0,020393	-2,932468	-3,881242	0,364088
13:18:50,81	0,518990	3,438017	-0,140962	1,893967	0,963979	-0,069007	0,036736	-0,136349	-0,018045	7,750428	-1,015208	0,377371	-0,497604	-3,004509	-1,177258	-17,312419	10,466056	13,137629	0,036736	-0,136349	-0,018045	-2,952972	-3,898949	0,377371	0,036736	-0,136349	-0,018045	-2,952972	-3,898949	0,377371
13:18:50,86	0,518990	3,438017	-0,140962	1,893967	0,963979	-0,069007	0,037367	-0,136079	-0,019607	7,737796	-0,959082	0,353392	-0,502845	-3,003199	-1,175327	-17,312293	10,544944	13,138269	0,038854	-0,130884	-0,017677	-2,738337	-3,971142	0,354031	0,038854	-0,130884	-0,017677	-2,738337	-3,971142	0,354031
13:18:50,91	0,518990	3,438017	-0,140962	1,893967	0,963979	-0,069007	0,038854	-0,130884	-0,017677	7,536073	-0,921106	0,354031	-0,548399	-2,983997	-1,208288	-16,188056	12,764811	12,767101	0,038854	-0,130884	-0,017677	-2,738337	-3,971142	0,354031	0,038854	-0,130884	-0,017677	-2,738337	-3,971142	0,354031
13:18:50,96	0,518990	3,438017	-0,140962	1,893967	0,963979	-0,069007	0,045001	-0,081832	-0,050637	7,469933	-0,737786	-0,017137	-0,508694	-3,007082	-1,265169	-17,344516	10,352380	13,078920	0,045001	-0,081832	-0,050637	1,046127	-4,270349	-0,017137	0,045001	-0,081832	-0,050637	1,046127	-4,270349	-0,017137
13:18:51,01	0,518990	3,438017	-0,140962	1,893967	0,963979	-0,069007	0,045141	-0,127761	-0,107519	7,190782	-0,525817	0,294682	-0,508478	-3,041109	-1,211484	-19,374123	10,274563	13,149244	0,045141	-0,127761	-0,107519	-2,838446	-4,069365	0,294682	0,045141	-0,127761	-0,107519	-2,838446	-4,069365	0,294682
13:18:51,06	0,519012	3,438045	-0,140949	1,843939	0,963994	-0,069003	0,074501	-0,144961	-0,053833	7,003008	-0,717868	0,365007	-0,498184	-3,009906	-1,186485	-17,929131	9,880508	13,100854	0,074501	-0,144961	-0,053833	-4,376451	-6,566193	0,365007	0,074501	-0,144961	-0,053833	-4,376451	-6,566193	0,365007
13:18:51,11	0,519012	3,438045	-0,140949	1,843939	0,963994	-0,069003	0,042332	-0,138275	-0,028835	7,036545	-0,942247	0,316617	-0,496849	-3,007204	-1,183704	-17,854607	9,897895	13,148036	0,042332	-0,138275	-0,028835	-3,818023	-4,265279	0,316617	0,042332	-0,138275	-0,028835	-3,818023	-4,265279	0,316617
13:18:51,16	0,519012	3,438045	-0,140949	1,843939	0,963994	-0,069003	0,039324	-0,138079	-0,026054	7,078706	-1,042788	0,363798	-0,500428	-3,010145	-1,185275	-17,873414	9,871683	13,127910	0,039324	-0,138079	-0,026054	-3,760528	-4,129735	0,363798	0,039324	-0,138079	-0,026054	-3,760528	-4,129735	0,363798
13:18:51,21	0,519012	3,438045	-0,140949	1,843939	0,963994	-0,069003	0,043660	-0,136450	-0,027624	6,961878	-0,820488	0,343672	-0,496850	-3,005830	-1,189556	-17,837089	9,878142	13,117071	0,043660	-0,136450	-0,027624	-3,749454	-4,247824	0,343672	0,043660	-0,136450	-0,027624	-3,749454	-4,247824	0,343672
13:18:51,26	0,519012	3,438045	-0,140949	1,843939	0,963994	-0,069003	0,038135	-0,137391	-0,031905	7,034580	-1,079590	0,332834	-0,498081	-3,004487	-1,187990	-17,859360	9,886708	13,155370	0,038135	-0,137391	-0,031905	-3,750642	-4,073169	0,332834	0,038135	-0,137391	-0,031905	-3,750642	-4,073169	0,332834
13:18:51,31	0,519012	3,438045	-0,140949	1,843939	0,963994	-0,069003	0,037587	-0,135654	-0,030340	6,940537	-1,131630	0,371132	-0,498058	-3,008622	-1,184479	-17,866689	9,887034	13,152709	0,037587	-0,135654	-0,030340	-3,708328	-4,082229	0,371132	0,037587	-0,135654	-0,030340	-3,708328	-4,082229	0,371132
13:18:51,36	0,519012	3,438045	-0,140949	1,843939	0,963994	-0,069003	0,041156	-0,137742	-0,026828	7,045697	-0,952545	0,368472	-0,496845	-3,005763	-1,187969	-17,836920	9,891224	13,160140	0,041156	-0,137742	-0,026828	-3,767024	-4,183322	0,368472	0,041156	-0,137742	-0,026828	-3,767024	-4,183322	0,368472
13:18:51,41	0,519012	3,438045	-0,140949	1,843939	0,963994	-0,069003	0,038074	-0,137362	-0,030318	7,044475	-1,089146	0,375903	-0,500317	-3,008352	-1,186409	-17,831725	9,929953	13,154549	0,038074	-0,137362	-0,030318	-3,738454	-4,077951	0,375903	0,038074	-0,137362	-0,030318	-3,738454	-4,077951	0,375903
13:18:51,46	0,519012	3,438045	-0,140949	1,843939	0,963994	-0,069003	0,042052	-0,135650	-0,028759	6,991596	-0,897131	0,370312	-0,499264	-3,011712	-1,189157	-17,886675	9,902069	13,131351	0,042052	-0,135650	-0,028759	-3,656952	-4,198247	0,370312	0,042052	-0,135650	-0,028759	-3,656952	-4,198247	0,370312
13:18:51,51	0,519012	3,438045	-0,140949	1,843939	0,963994	-0,069003	0,044435	-0,138242	-0,031507	7,074761	-0,806869	0,347113	-0,500316	-3,009314	-1,184901	-17,835663	9,903999	13,089711	0,044435	-0,138242	-0,031507	-3,777265	-4,295038	0,347113	0,044435	-0,138242	-0,031507	-3,777265	-4,295038	0,347113
13:18:51,56	0,519012	3,438045	-0,140949	1,843939	0,963994	-0,069003	0,042885	-0,136132	-0,027251	6,992187	-0,844266	0,305474	-0,499748	-3,008359	-1,185622	-17,825824	9,885183	13,162363	0,042885	-0,136132	-0,027251	-3,694157	-4,210745	0,305474	0,042885	-0,136132	-0,027251	-3,694157	-4,210745	0,305474
13:18:51,61	0,519012	3,438045	-0,140949	1,843939	0,963994	-0,069003	0,041774	-0,136147	-0,027972	6,981591	-0,884119	0,378126	-0,497446	-3,008193	-1,186031	-17,853509	9,890801	13,148964	0,041774	-0,136147	-0,027972	-3,705931	-4,163370	0,378126	0,041774	-0,136147	-0,027972	-3,705931	-4,163370	0,378126
13:18:51,66	0,519012	3,438045	-0,140949	1,843939	0,963994	-0,069003	0,040479	-0,138057	-0,028381	7,071966	-0,978258	0,364726	-0,493907	-3,007534	-1,189136	-17,833569	9,858591	13,140635	0,040479	-0,138057	-0,028381	-3,765538	-4,155830	0,364726	0,040479	-0,138057	-0,028381	-3,765538	-4,155830	0,364726
13:18:51,71	0,519012	3,438045	-0,140949	1,843939	0,963994	-0,069003	0,038138	-0,140792	-0,031486	7,196255	-1,066584	0,356398	-0,499784	-3,004840	-1,187211	-17,838240	9,901134	13,145104	0,038138	-0,140792	-0,031486	-3,855937	-4,060438	0,356398	0,038138	-0,140792	-0,031486	-3,855937	-4,060438	0,356398
13:18:51,76	0,519012	3,438045	-0,140949	1,843939	0,963994	-0,069003	0,038745	-0,134356	-0,029561	6,896058	-1,060375	0,360866	-0,500371	-3,007045	-1,188356	-17,842808	9,913633	13,165200	0,038745	-0,134356	-0,029561	-3,650859	-4,101820	0,360866	0,038745	-0,134356	-0,029561	-3,650859	-4,101820	0,360866
13:18:51,81	0,519012	3,438045	-0,140949	1,843939	0,963994	-0,069003	0,040947	-0,134950	-0,030705	6,935492	-0,956030	0,380962	-0,497411	-3,008852	-1,188330	-17,828313	9,881076	13,173926	0,040947	-0,134950	-0,030705	-3,658061	-4,170402	0,380962	0,040947	-0,134950	-0,030705	-3,658061	-4,170402	0,380962
13:18:51,86	0,519012	3,438045	-0,140949	1,843939	0,963994	-0,069003	0,041032	-0,138416	-0,030680	7,094812	-0,922807	0,389689	-0,500305	-3,005838	-1,183317	-17,825705	9,926631	13,143184	0,041032	-0,138416	-0,030680	-3,770877	-4,143809	0,389689	0,041032	-0,138416	-0,030680	-3,770877	-4,143809	0,389689
13:18:51,91	0,519012	3,438045	-0,140949	1,843939	0,963994	-0,069003	0,039869	-0,134403	-0,025666	6,926891	-1,003792	0,358946	-0,498556	-3,008384	-1,184053	-17,820262	9,883206	13,176025	0,039869	-0,134403	-0,025666	-3,623777	-4,133513	0,358946	0,039869	-0,134403	-0,025666	-3,623777	-4,133513	0,358946
13:18:51,96	0,519012	3,438045	-0,140949	1,843939	0,963994	-0,069003	0,041199	-0,137191	-0,026402	7,036965	-0,908186	0,391788	-0,495087	-3,008794	-1,187169	-17,845081	9,880274	13,173776	0,041199	-0,137191	-0,026402	-3,732536	-4,142342	0,391788	0,041199	-0,137191	-0,026402	-3,732536	-4,142342	0,391788
13:18:52,01	0,519012	3,438045	-0,140949	1,843939	0,963994	-0,069003	0,039820	-0,140401	-0,029519	7,188920	-0,999941	0,389539	-0,499635	-3,006090	-1,186435	-17,787240	9,927085	13,106017	0,039820	-0,140401	-0,029519	-3,832541	-4,125816	0,389539	0,039820	-0,140401	-0,029519	-3,832541	-4,125816	0,389539
13:18:52,06	0,519012	3,438045	-0,140949	1,843939	0,963994	-0,069003	0,039752	-0,135110	-0,028784	6,983238	-0,976788	0,321780	-0,496846	-3,010696	-1,184074	-17,853422	9,875385	13,151855	0,039752	-0,135110	-0,028784	-3,622864	-4,097329	0,321780	0,039752	-0,135110	-0,028784	-3,622864	-4,097329	0,321780
13:18:52,11	0,519012	3,438045	-0,140949	1,843939	0,963994	-0,069003	0,042347	-0,139828	-0,026423	7,150713	-0,873344	0,367618	-0,495104	-3,008803	-1,187196	-17,856366	9,880231	13,144832	0,042347	-0,139828	-0,026423	-3,825758	-4,197547	0,367618	0,042347	-0,139828	-0,026423	-3,825758	-4,197547	0,367618
13:18:52,16	0,519012	3,438045	-0,140949	1,843939	0,963994	-0,069003	0,039836	-0,140391	-0,029546	7,182727	-1,008849	0,360595	-0,496821	-3,011099	-1,190283	-17,832947	9,881716	13,150725	0,039836	-0,140391	-0,029546	-3,837959	-4,135998	0,360595	0,039836	-0,140391	-0,029546	-3,837959	-4,135998	0,360595
13:18:52,21	0,519012	3,438045	-0,140949	1,843939	0,963994	-0,069003	0,042683	-0,140051	-0,032632	7,178066	-0,841289	0,366488	-0,499175	-3,008493	-1,189139	-17,832280	9,892150	13,140646	0,042683	-0,140051	-0,032632	-3,815966	-4,191893	0,366488	0,042683	-0,140051	-0,032632	-3,815966	-4,191893	0,366488
13:18:52,26	0,519012	3,438045	-0,140949	1,843939	0,963994	-0,069003	0,041603	-0,136709	-0,031488	7,013650	-0,902066	0,356408	-0,497874	-3,009051	-1,188727	-17,783919	9,909582	13,135754	0,041603	-0,136709	-0,031488	-3,718032	-4,167923	0,356408	0,041603	-0,136709	-0,031488	-3,718032	-4,167923	0,356408
13:18:52,31	0,519012	3,438045	-0,140949	1,843939	0,963994	-0,069003	0,041436	-0,138115	-0,031077	7,126026	-0,877587	0,351516	-0,497985	-3,007250	-1,186812	-17,826480	9,886847	13,134546	0,041436	-0,138115	-0,031077	-3,716007	-4,130330	0,351516	0,041436	-0,138115	-0,031077	-3,716007	-4,130330	0,351516
13:18:52,36	0,519012	3,438045	-0,140949	1,843939	0,963994	-0,069003	0,039931	-0,137119	-0,029162	7,033264	-0,981325	0,350308	-0,497329	-3,007468	-1,187183	-17,799273	9,900420	13,139852	0,039931	-0,137119	-0,029162	-3,730583	-4,115946	0,350308	0,039931	-0,137119	-0,029162	-3,730583	-4,115946	0,350308
13:18:52,41	0,519012	3,438045	-0,140949	1,843939	0,963994	-0,069003	0,039792	-0,137796	-0,029532	7,093830	-0,971777	0,355615	-0,497392	-3,006781	-1,187582	-17,824502	9,897147	13,145186	0,039792	-0,137796	-0,029532	-3,723167	-4,095487	0,355615	0,039792	-0,137796	-0,029532	-3,723167	-4,095487	0,355615
13:18:52,46	0,519012	3,438045	-0,140949	1,843939	0,963994	-0,069003	0,039229	-0,137398	-0,029932	7,057664	-1,021282	0,360949	-0,499211	-3,007647	-1,189136	-17,851282	9,911603	13,160962	0,039229	-0,137398	-0,029932	-3,728058	-4,100772	0,360949	0,039229	-0,137398	-0,029932	-3,728058	-4,100772	0,360949
13:18:52,51	0,519012	3,438045	-0,140949	1,843939	0,963994	-0,069003	0,040889	-0,136255	-0,031486	6,997382	-0,965394	0,376725	-0,498657	-3,010484	-1,186029	-17,863705	9,857298	13,147445	0,040889	-0,136255	-0,031486	-3,698653	-4,175176	0,376725	0,040889	-0,136255	-0,031486	-3,698653	-4,175176	0,376725
13:18:52,56	0,519012	3,438045	-0,140949	1,843939	0,963994	-0,069003	0,043068	-0,138153	-0,028378	7,042834	-0,835674	0,363207	-0,500911	-3,005672	-1,189518	-17,802315	9,877214	13,154744	0,043068	-0,138153	-0,028378	-3,802189	-4,216535	0,363207	0,043068	-0,138153	-0,028378	-3,802189	-4,216535	0,363207
13:18:52,61	0,519012	3,438045	-0,140949	1,843939	0,963994	-0,069003	0,040028	-0,133796	-0,031867	6,864183	-0,950572	0,370507	-0,496260	-3,008138	-1,186804	-17,847664	9,888735	13,149521	0,040028	-0,133796	-0,031867	-3,638770	-4,092755	0,370507	0,040028	-0,133796	-0,031867	-3,638770	-4,092755	0,370507
13:18:52,66	0,519012	3,438045	-0,140949	1,843939	0,963994	-0,069003	0,039838	-0,139057	-0,029154	7,125060	-1,005457	0,365283	-0,499067	-3,005877	-1,186780	-17,780659	9,901803	13,158777	0,039838	-0,139057	-0,029154	-3,790885	-4,132769	0,365283	0,039838	-0,139057	-0,029154	-3,790885	-4,132769	0,365283
13:18:52,71	0,519012	3,438045	-0,140949	1,843939	0,963994	-0,069003	0,039284	-0,135495	-0,029130	6,984656	-0,982811	0,374539	-0,497934	-3,008547	-1,184855	-17,815399	9,903190	13,138426	0,039284	-0,135495	-0,029130	-3,651673	-4,066574	0,374539	0,039284	-0,135495	-0,029130	-3,651673	-4,066574	0,374539
13:18:52,76	0,519012	3,438045	-0,140949	1,843939	0,963994	-0,069003	0,041030	-0,137811	-0,027205	7,088953	-0,922798	0,354188	-0,501556	-3,011125	-1,185642	-17,866900	9,922447	13,148733	0,041030	-0,137811	-0,027205	-3,729232	-4,143621	0,354188	0,041030	-0,137811	-0,027205	-3,729232	-4,143621	0,354188
13:18:52,81	0,519012	3,438045	-0,140949	1,843939	0,963994	-0,069003	0,045073	-0,135964	-0,027992	6,983825	-0,766751	0,364495	-0,498541	-3,008219	-1,187216	-17,819521	9,895969	13,105701	0,045073	-0,135964	-0,027992	-3,689355	-4,305011	0,364495	0,045073	-0,135964	-0,027992	-3,689355	-4,305011	0,364495
13:18:52,86	0,519012	3,438045	-0,140949	1,843939	0,963994	-0,069003	0,041048	-0,137122	-0,029566	7,044793	-0,921778	0,321464	-0,499183	-3,009221	-1,186038	-17,846795	9,898757	13,134165	0,041048	-0,137122	-0,029566	-3,719280	-4,144079	0,321464	0,041048	-0,137122	-0,029566	-3,719280	-4,144079	0,321464
13:18:52,91	0,519012	3,438045	-0,140949	1,843939	0,963994	-0,069003	0,042238	-0,137067	-0,028387	7,030712	-0,884947	0,349928	-0,498525	-3,004966	-1,187213	-17,798987	9,886063	13,115347	0,042238	-0,137067	-0,028387	-3,729046	-4,200610	0,349928	0,042238	-0,137067	-0,028387	-3,729046	-4,200610	0,349928
13:18:52,96	0,519012	3,438045	-0,140949	1,843939	0,963994	-0,069003	0,038224	-0,135509	-0,029563	6,962609	-1,045930	0,331110	-0,499669	-3,006686	-1,187961	-17,795820	9,923903	13,145599	0,038224	-0,135509	-0,029563	-3,674850	-4,046487	0,331110	0,038224	-0,135509	-0,029563	-3,674850	-4,046487	0,331110
13:18:53,01	0,519012	3,438045	-0,140949	1,843939	0,963994	-0,069003	0,040286	-0,135378	-0,030310	6,990167	-0,954884	0,361362	-0,498064	-3,009816	-1,187214	-17,872243	9,893480	13,130234	0,040286	-0,135378	-0,030310	-3,637033	-4,117307	0,361362	0,040286	-0,135378	-0,030310	-3,637033	-4,117307	0,361362
13:18:53,06	0,519012	3,438045	-0,140949	1,843939	0,963994	-0,069003	0,042193	-0,138334	-0,029564	7,079281	-0,906679	0,345996	-0,497957	-3,007271	-1,186818	-17,815192	9,886819	13,119899	0,042193	-0,138334	-0,029564	-3,779905	-4,218822	0,345996	0,042193	-0,138334	-0,029564	-3,779905	-4,218822	0,345996
13:18:53,11	0,519012	3,438045	-0,140949	1,843939	0,963994	-0,069003	0,040577	-0,136879	-0,027180	7,033534	-0,924686	0,382575	-0,496741	-3,005304	-1,184498	-17,800446	9,891185	13,104441	0,040577	-0,136879	-0,027180	-3,711450	-4,109978	0,382575	0,040577	-0,136879	-0,027180	-3,711450	-4,109978	0,382575
13:18:53,17	0,519012	3,438045	-0,140949	1,843939	0,963994	-0,069003	0,037624	-0,137223	-0,026847	7,055432	-1,080934	0,320204	-0,496803	-3,011064	-1,186389	-17,838431	9,904545	13,163687	0,037624	-0,137223	-0,026847	-3,716558	-4,034422	0,320204	0,037624	-0,137223	-0,026847	-3,716558	-4,034422	0,320204
13:18:53,22	0,519012	3,438045	-0,140949	1,843939	0,963994	-0,069003	0,042643	-0,140049	-0,028738	7,194984	-0,859506	0,379450	-0,496261	-3,007601	-1,186400	-17,839488	9,872527	13,168132	0,042643	-0,140049	-0,028738	-3,798881	-4,207009	0,379450	0,042643	-0,140049	-0,028738	-3,798881	-4,207009	0,379450
13:18:53,27	0,519012	3,438045	-0,140949	1,843939	0,963994	-0,069003	0,039374	-0,138787	-0,028750	7,101104	-1,014434	0,383894	-0,500875	-3,008711	-1,186787	-17,816363	9,929363	13,159298	0,039374	-0,138787	-0,028750	-3,793695	-4,105270	0,383894	0,039374	-0,138787	-0,028750	-3,793695	-4,105270	0,383894
13:18:53,32	0,519012	3,438045	-0,140949	1,843939	0,963994	-0,069003	0,042641	-0,135347	-0,029136	6,982978	-0,852905	0,375060	-0,531844	-2,969311	-1,209639	-15,695088	11,567661	12,782845	0,042641	-0,135347	-0,029136	-3,641736	-4,200256	0,375060	0,042641	-0,135347	-0,029136	-3,641736	-4,200256	0,375060
13:18:53,37	0,519012	3,438045	-0,140949	1,843939	0,963994	-0,069003	0,024005	-0,088826	-0,051988	7,043351	-0,804063	-0,001393	-0,504466	-3,011142	-1,264594	-17,845812	9,535099	13,081896	0,024005	-0,088826	-0,051988	0,070505	-2,688467	-0,001393	0,024005	-0,088826	-0,051988	0,070505	-2,688467	-0,001393
13:18:53,42	0,519012	3,438045	-0,140949	1,843939	0,963994	-0,069003	0,046543	-0,133452	-0,106943	6,528287	-0,478375	0,297658	-0,490353	-3,016292	-1,206104	-18,548778	8,827201	13,177884	0,046543	-0,133452	-0,106943	-3,947694	-4,132029	0,297658	0,046543	-0,133452	-0,106943	-3,947694	-4,132029	0,297658
13:18:53,47	0,518971	3,438016	-0,140966	1,793934	0,963993	-0,068984	0,043947	-0,148249	-0,048454	6,333208	-0,868237	0,393647	-0,478701	-2,985295	-1,184940	-17,031874	8,364093	13,150884	0,043947	-0,148249	-0,048454	-5,304363	-4,318055	0,393647	0,043947	-0,148249	-0,048454	-5,304363	-4,318055	0,393647
13:18:53,52	0,518971	3,438016	-0,140966	1,793934	0,963993	-0,068984	0,011276	-0,142841	-0,027290	6,409381	-1,021892	0,366647	-0,476933	-2,988315	-1,180659	-17,051203	8,372674	13,148610	0,011276	-0,142841	-0,027290	-4,803662	-1,907046	0,366647	0,011276	-0,142841	-0,027290	-4,803662	-1,907046	0,366647
13:18:53,57	0,518971	3,438016	-0,140966	1,793934	0,963993	-0,068984	0,013007	-0,145882	-0,023009	6,565277	-0,952877	0,364373	-0,481523	-2,984750	-1,182095	-17,031151	8,384478	13,152621	0,013007	-0,145882	-0,023009	-4,886481	-1,973965	0,364373	0,013007	-0,145882	-0,023009	-4,886481	-1,973965	0,364373
13:18:53,62	0,518971	3,438016	-0,140966	1,793934	0,963993	-0,068984	0,012215	-0,140125	-0,024444	6,286140	-0,982610	0,368384	-0,479253	-2,984576	-1,186875	-17,023316	8,408820	13,163107	0,012215	-0,140125	-0,024444	-4,713661	-1,941507	0,368384	0,012215	-0,140125	-0,024444	-4,713661	-1,941507	0,368384
13:18:53,67	0,518971	3,438016	-0,140966	1,793934	0,963993	-0,068984	0,010929	-0,142003	-0,029224	6,408827	-1,054863	0,378870	-0,481670	-2,988618	-1,186491	-17,064345	8,413155	13,162417	0,010929	-0,142003	-0,029224	-4,738447	-1,912815	0,378870	0,010929	-0,142003	-0,029224	-4,738447	-1,912815	0,378870
13:18:53,72	0,518971	3,438016	-0,140966	1,793934	0,963993	-0,068984	0,015638	-0,141932	-0,028841	6,388360	-0,847692	0,378180	-0,481054	-2,985257	-1,186473	-17,026168	8,371420	13,180663	0,015638	-0,141932	-0,028841	-4,753317	-2,075305	0,378180	0,015638	-0,141932	-0,028841	-4,753317	-2,075305	0,378180
13:18:53,77	0,518971	3,438016	-0,140966	1,793934	0,963993	-0,068984	0,012420	-0,140785	-0,028823	6,311641	-0,961127	0,396425	-0,485700	-2,984120	-1,180291	-17,020561	8,405566	13,143387	0,012420	-0,140785	-0,028823	-4,739968	-1,936084	0,396425	0,012420	-0,140785	-0,028823	-4,739968	-1,936084	0,396425
13:18:53,82	0,518971	3,438016	-0,140966	1,793934	0,963993	-0,068984	0,013758	-0,136192	-0,022641	6,105202	-0,903767	0,359149	-0,530208	-2,966932	-1,218297	-15,991816	10,753229	12,828697	0,013758	-0,136192	-0,022641	-4,585889	-1,983759	0,359149	0,013758	-0,136192	-0,022641	-4,585889	-1,983759	0,359149
13:18:53,87	0,518971	3,438016	-0,140966	1,793934	0,963993	-0,068984	0,021127	-0,089053	-0,060646	6,201492	-0,803488	0,044460	-0,490335	-2,980594	-1,259901	-16,717293	8,090081	13,086270	0,021127	-0,089053	-0,060646	-0,789203	-2,461951	0,044460	0,021127	-0,089053	-0,060646	-0,789203	-2,461951	0,044460
13:18:53,92	0,518971	3,438016	-0,140966	1,793934	0,963993	-0,068984	0,039333	-0,156846	-0,052782	5,748824	-0,855124	0,479743	-0,480602	-3,016595	-1,210432	-18,845374	7,807475	13,263980	0,039333	-0,156846	-0,052782	-6,563580	-3,942800	0,479743	0,039333	-0,156846	-0,052782	-6,563580	-3,942800	0,479743
13:18:53,97	0,519068	3,438084	-0,140964	1,743961	0,963992	-0,068980	0,012459	-0,144977	-0,027109	5,594454	-1,027299	0,390788	-0,477443	-2,987387	-1,184759	-17,552812	7,595617	13,175025	0,012459	-0,144977	-0,027109	-5,786249	-2,005295	0,390788	0,012459	-0,144977	-0,027109	-5,786249	-2,005295	0,390788
13:18:54,02	0,519068	3,438084	-0,140964	1,743961	0,963992	-0,068980	0,012459	-0,144977	-0,027109	5,594454	-1,027299	0,390788	-0,477341	-2,987153	-1,184739	-17,489053	7,546910	13,163159	0,012459	-0,144977	-0,027109	-5,786249	-2,005295	0,390788	0,012459	-0,144977	-0,027109	-5,786249	-2,005295	0,390788
13:18:54,07	0,519068	3,438084	-0,140964	1,743961	0,963992	-0,068980	0,012205	-0,144948	-0,027089	5,582640	-0,960913	0,378922	-0,475607	-2,985350	-1,183206	-17,509221	7,561620	13,153782	0,012205	-0,144948	-0,027089	-5,795781	-1,919006	0,378922	0,012205	-0,144948	-0,027089	-5,795781	-1,919006	0,378922
13:18:54,12	0,519068	3,438084	-0,140964	1,743961	0,963992	-0,068980	0,009777	-0,145548	-0,025556	5,616517	-1,111969	0,369545	-0,479079	-2,987232	-1,183186	-17,495254	7,597054	13,168417	0,009777	-0,145548	-0,025556	-5,809036	-1,879495	0,369545	0,009777	-0,145548	-0,025556	-5,809036	-1,879495	0,369545
13:18:54,17	0,519068	3,438084	-0,140964	1,743961	0,963992	-0,068980	0,013142	-0,143483	-0,025535	5,546781	-0,942629	0,384180	-0,475035	-2,988018	-1,183182	-17,533064	7,598107	13,183955	0,013142	-0,143483	-0,025535	-5,716631	-1,974280	0,384180	0,013142	-0,143483	-0,025535	-5,716631	-1,974280	0,384180
13:18:54,22	0,519068	3,438084	-0,140964	1,743961	0,963992	-0,068980	0,011801	-0,147378	-0,025532	5,731337	-1,045647	0,399718	-0,475597	-2,989877	-1,184325	-17,513106	7,571640	13,192915	0,011801	-0,147378	-0,025532	-5,837846	-1,972006	0,399718	0,011801	-0,147378	-0,025532	-5,837846	-1,972006	0,399718
13:18:54,27	0,519068	3,438084	-0,140964	1,743961	0,963992	-0,068980	0,013692	-0,147820	-0,026675	5,741381	-0,916780	0,408677	-0,475590	-2,985912	-1,184747	-17,500598	7,568110	13,164449	0,013692	-0,147820	-0,026675	-5,862502	-1,991610	0,408677	0,013692	-0,147820	-0,026675	-5,862502	-1,991610	0,408677
13:18:54,32	0,519068	3,438084	-0,140964	1,743961	0,963992	-0,068980	0,010255	-0,145844	-0,027096	5,641821	-1,082928	0,380211	-0,478548	-2,987523	-1,185520	-17,513681	7,584654	13,174523	0,010255	-0,145844	-0,027096	-5,806939	-1,887921	0,380211	0,010255	-0,145844	-0,027096	-5,806939	-1,887921	0,380211
13:18:54,37	0,519068	3,438084	-0,140964	1,743961	0,963992	-0,068980	0,013129	-0,144088	-0,027869	5,558315	-0,953052	0,390286	-0,474378	-2,989119	-1,182786	-17,503969	7,589014	13,168538	0,013129	-0,144088	-0,027869	-5,752629	-1,983700	0,390286	0,013129	-0,144088	-0,027869	-5,752629	-1,983700	0,390286
13:18:54,42	0,519068	3,438084	-0,140964	1,743961	0,963992	-0,068980	0,012426	-0,148497	-0,025136	5,796197	-0,983385	0,384301	-0,473783	-2,988308	-1,183206	-17,494350	7,563537	13,124496	0,012426	-0,148497	-0,025136	-5,860827	-1,958835	0,384301	0,012426	-0,148497	-0,025136	-5,860827	-1,958835	0,384301
13:18:54,47	0,519068	3,438084	-0,140964	1,743961	0,963992	-0,068980	0,011427	-0,148608	-0,025556	5,784702	-1,014292	0,340259	-0,474430	-2,990527	-1,186654	-17,510466	7,556594	13,189083	0,011427	-0,148608	-0,025556	-5,881016	-1,911278	0,340259	0,011427	-0,148608	-0,025556	-5,881016	-1,911278	0,340259
13:18:54,52	0,519068	3,438084	-0,140964	1,743961	0,963992	-0,068980	0,013671	-0,149156	-0,029004	5,799154	-0,908051	0,404846	-0,478532	-2,986140	-1,183950	-17,507445	7,597627	13,198353	0,013671	-0,149156	-0,029004	-5,909623	-1,981249	0,404846	0,013671	-0,149156	-0,029004	-5,909623	-1,981249	0,404846
13:18:54,57	0,519068	3,438084	-0,140964	1,743961	0,963992	-0,068980	0,011924	-0,143410	-0,026300	5,537400	-1,016838	0,414116	-0,477282	-2,986880	-1,182769	-17,476740	7,592395	13,192413	0,011924	-0,143410	-0,026300	-5,720303	-1,952833	0,414116	0,011924	-0,143410	-0,026300	-5,720303	-1,952833	0,414116
13:18:54,62	0,519068	3,438084	-0,140964	1,743961	0,963992	-0,068980	0,011939	-0,144863	-0,025119	5,623785	-0,986807	0,408175	-0,473815	-2,989749	-1,183167	-17,500959	7,544241	13,172154	0,011939	-0,144863	-0,025119	-5,747990	-1,924045	0,408175	0,011939	-0,144863	-0,025119	-5,747990	-1,924045	0,408175
13:18:54,67	0,519068	3,438084	-0,140964	1,743961	0,963992	-0,068980	0,012691	-0,149300	-0,025516	5,800665	-0,944639	0,387917	-0,474450	-2,987780	-1,186300	-17,520596	7,569387	13,165560	0,012691	-0,149300	-0,025516	-5,919366	-1,940850	0,387917	0,012691	-0,149300	-0,025516	-5,919366	-1,940850	0,387917
13:18:54,72	0,519068	3,438084	-0,140964	1,743961	0,963992	-0,068980	0,011303	-0,147766	-0,028650	5,732863	-1,046380	0,381323	-0,477364	-2,988806	-1,183957	-17,519556	7,592467	13,178743	0,011303	-0,147766	-0,028650	-5,866761	-1,933655	0,381323	0,011303	-0,147766	-0,028650	-5,866761	-1,933655	0,381323
13:18:54,77	0,519068	3,438084	-0,140964	1,743961	0,963992	-0,068980	0,013648	-0,145755	-0,026307	5,648827	-0,935054	0,394505	-0,476705	-2,988185	-1,186268	-17,488721	7,618922	13,190576	0,013648	-0,145755	-0,026307	-5,792975	-2,006450	0,394505	0,013648	-0,145755	-0,026307	-5,792975	-2,006450	0,394505
13:18:54,82	0,519068	3,438084	-0,140964	1,743961	0,963992	-0,068980	0,012781	-0,146015	-0,028618	5,700671	-0,966690	0,406338	-0,476728	-2,988985	-1,183545	-17,503550	7,612574	13,198435	0,012781	-0,146015	-0,028618	-5,761534	-1,969983	0,406338	0,012781	-0,146015	-0,028618	-5,761534	-1,969983	0,406338
13:18:54,87	0,519068	3,438084	-0,140964	1,743961	0,963992	-0,068980	0,013485	-0,146395	-0,025894	5,707524	-0,939749	0,414198	-0,476744	-2,987789	-1,183165	-17,503627	7,596292	13,193013	0,013485	-0,146395	-0,025894	-5,784520	-1,998308	0,414198	0,013485	-0,146395	-0,025894	-5,784520	-1,998308	0,414198
13:18:54,92	0,519068	3,438084	-0,140964	1,743961	0,963992	-0,068980	0,012457	-0,145783	-0,025515	5,661555	-0,985120	0,408776	-0,472628	-2,988680	-1,185108	-17,502146	7,581019	13,179735	0,012457	-0,145783	-0,025515	-5,782437	-1,962997	0,408776	0,012457	-0,145783	-0,025515	-5,782437	-1,962997	0,408776
13:18:54,97	0,519068	3,438084	-0,140964	1,743961	0,963992	-0,068980	0,011171	-0,149794	-0,027458	5,857600	-1,043062	0,395497	-0,472623	-2,991124	-1,185484	-17,513507	7,607114	13,190244	0,011171	-0,149794	-0,027458	-5,901195	-1,920004	0,395497	0,011171	-0,149794	-0,027458	-5,901195	-1,920004	0,395497
13:18:55,02	0,519068	3,438084	-0,140964	1,743961	0,963992	-0,068980	0,013286	-0,151020	-0,027833	5,938291	-0,955999	0,406007	-0,475006	-2,990400	-1,183930	-17,532911	7,630694	13,209330	0,013286	-0,151020	-0,027833	-5,916776	-1,998922	0,406007	0,013286	-0,151020	-0,027833	-5,916776	-1,998922	0,406007
13:18:55,07	0,519068	3,438084	-0,140964	1,743961	0,963992	-0,068980	0,013849	-0,148594	-0,026280	5,822860	-0,955277	0,425092	-0,477943	-2,986906	-1,183575	-17,522417	7,627455	13,184687	0,013849	-0,148594	-0,026280	-5,841770	-2,042458	0,425092	0,013849	-0,148594	-0,026280	-5,841770	-2,042458	0,425092
13:18:55,12	0,519068	3,438084	-0,140964	1,743961	0,963992	-0,068980	0,012293	-0,144304	-0,025924	5,602197	-1,025515	0,400449	-0,476703	-2,984944	-1,181613	-17,490784	7,628608	13,198246	0,012293	-0,144304	-0,025924	-5,725629	-1,990498	0,400449	0,012293	-0,144304	-0,025924	-5,725629	-1,990498	0,400449
13:18:55,17	0,519068	3,438084	-0,140964	1,743961	0,963992	-0,068980	0,009973	-0,144396	-0,023963	5,623846	-1,119303	0,414008	-0,476733	-2,989688	-1,181631	-17,517922	7,619101	13,163606	0,009973	-0,144396	-0,023963	-5,711278	-1,902218	0,414008	0,009973	-0,144396	-0,023963	-5,711278	-1,902218	0,414008
13:18:55,22	0,519068	3,438084	-0,140964	1,743961	0,963992	-0,068980	0,014097	-0,146743	-0,023981	5,724070	-0,923639	0,379369	-0,476219	-2,986707	-1,183218	-17,538301	7,603263	13,150269	0,014097	-0,146743	-0,023981	-5,795266	-2,030234	0,379369	0,014097	-0,146743	-0,023981	-5,795266	-2,030234	0,379369
13:18:55,27	0,519068	3,438084	-0,140964	1,743961	0,963992	-0,068980	0,011258	-0,145697	-0,025567	5,645774	-1,080994	0,366032	-0,474330	-2,988192	-1,181216	-17,494310	7,631193	13,188361	0,011258	-0,145697	-0,025567	-5,791454	-1,964732	0,366032	0,011258	-0,145697	-0,025567	-5,791454	-1,964732	0,366032
13:18:55,32	0,519068	3,438084	-0,140964	1,743961	0,963992	-0,068980	0,011599	-0,148076	-0,023565	5,815640	-1,039109	0,404124	-0,475595	-2,986927	-1,184734	-17,516869	7,607126	13,185087	0,011599	-0,148076	-0,023565	-5,808301	-1,949647	0,404124	0,011599	-0,148076	-0,023565	-5,808301	-1,949647	0,404124
13:18:55,37	0,519068	3,438084	-0,140964	1,743961	0,963992	-0,068980	0,011136	-0,146347	-0,027084	5,693641	-1,070684	0,400850	-0,472002	-2,988284	-1,182014	-17,500275	7,604349	13,159366	0,011136	-0,146347	-0,027084	-5,794620	-1,944882	0,400850	0,011136	-0,146347	-0,027084	-5,794620	-1,944882	0,400850
13:18:55,42	0,519068	3,438084	-0,140964	1,743961	0,963992	-0,068980	0,010515	-0,150138	-0,024364	5,896668	-1,087212	0,375129	-0,475617	-2,986779	-1,185506	-17,527702	7,620100	13,200637	0,010515	-0,150138	-0,024364	-5,889191	-1,912669	0,375129	0,010515	-0,150138	-0,024364	-5,889191	-1,912669	0,375129
13:18:55,47	0,519068	3,438084	-0,140964	1,743961	0,963992	-0,068980	0,011019	-0,146255	-0,027855	5,694648	-1,092653	0,416400	-0,473827	-2,988118	-1,180480	-17,527640	7,596093	13,153314	0,011019	-0,146255	-0,027855	-5,786349	-1,957642	0,416400	0,011019	-0,146255	-0,027855	-5,786349	-1,957642	0,416400
13:18:55,52	0,519068	3,438084	-0,140964	1,743961	0,963992	-0,068980	0,011283	-0,148474	-0,022829	5,789305	-1,066846	0,369076	-0,477903	-2,986881	-1,182015	-17,510957	7,640462	13,184048	0,011283	-0,148474	-0,022829	-5,865927	-1,952592	0,369076	0,011283	-0,148474	-0,022829	-5,865927	-1,952592	0,369076
13:18:55,57	0,519068	3,438084	-0,140964	1,743961	0,963992	-0,068980	0,012250	-0,144326	-0,024365	5,620363	-1,024305	0,399810	-0,476059	-2,986059	-1,181619	-17,467375	7,616241	13,168488	0,012250	-0,144326	-0,024365	-5,709232	-1,985950	0,399810	0,012250	-0,144326	-0,024365	-5,709232	-1,985950	0,399810
13:18:55,62	0,519068	3,438084	-0,140964	1,743961	0,963992	-0,068980	0,010617	-0,145512	-0,023968	5,682825	-1,059384	0,384250	-0,476155	-2,986686	-1,184357	-17,504300	7,603240	13,165162	0,010617	-0,145512	-0,023968	-5,739833	-1,892814	0,384250	0,010617	-0,145512	-0,023968	-5,739833	-1,892814	0,384250
13:18:55,67	0,519068	3,438084	-0,140964	1,743961	0,963992	-0,068980	0,011207	-0,145742	-0,026706	5,665083	-1,054163	0,380925	-0,477899	-2,989743	-1,183182	-17,506824	7,611369	13,163979	0,011207	-0,145742	-0,026706	-5,775660	-1,933936	0,380925	0,011207	-0,145742	-0,026706	-5,775660	-1,933936	0,380925
13:18:55,72	0,519068	3,438084	-0,140964	1,743961	0,963992	-0,068980	0,014727	-0,145760	-0,025531	5,671809	-0,877384	0,379741	-0,476171	-2,987386	-1,183938	-17,507562	7,596869	13,203391	0,014727	-0,145760	-0,025531	-5,770365	-2,033462	0,379741	0,014727	-0,145760	-0,025531	-5,770365	-2,033462	0,379741
13:18:55,77	0,519068	3,438084	-0,140964	1,743961	0,963992	-0,068980	0,011822	-0,146078	-0,026287	5,675435	-1,021819	0,419153	-0,473293	-2,986324	-1,185889	-17,525491	7,577071	13,204783	0,011822	-0,146078	-0,026287	-5,791727	-1,949875	0,419153	0,011822	-0,146078	-0,026287	-5,791727	-1,949875	0,419153
13:18:55,82	0,519068	3,438084	-0,140964	1,743961	0,963992	-0,068980	0,009464	-0,148040	-0,028238	5,751305	-1,150104	0,420546	-0,476702	-2,989143	-1,182784	-17,492716	7,599577	13,168355	0,009464	-0,148040	-0,028238	-5,869807	-1,892995	0,420546	0,009464	-0,148040	-0,028238	-5,869807	-1,892995	0,420546
13:18:55,88	0,519068	3,438084	-0,140964	1,743961	0,963992	-0,068980	0,013609	-0,146496	-0,025134	5,706933	-0,917408	0,384117	-0,473691	-2,983094	-1,186688	-17,448505	7,621545	13,148172	0,013609	-0,146496	-0,025134	-5,793032	-1,985719	0,384117	0,013609	-0,146496	-0,025134	-5,793032	-1,985719	0,384117
13:18:55,93	0,519068	3,438084	-0,140964	1,743961	0,963992	-0,068980	0,006865	-0,146080	-0,029038	5,726429	-1,240781	0,363935	-0,476127	-2,985818	-1,185493	-17,489301	7,622671	13,200371	0,006865	-0,146080	-0,029038	-5,740878	-1,779705	0,363935	0,006865	-0,146080	-0,029038	-5,740878	-1,779705	0,363935
13:18:55,98	0,519068	3,438084	-0,140964	1,743961	0,963992	-0,068980	0,010442	-0,145333	-0,027843	5,668125	-1,090661	0,416134	-0,476719	-2,985947	-1,185530	-17,506942	7,654453	13,162711	0,010442	-0,145333	-0,027843	-5,740486	-1,910393	0,416134	0,010442	-0,145333	-0,027843	-5,740486	-1,910393	0,416134
13:18:56,03	0,519068	3,438084	-0,140964	1,743961	0,963992	-0,068980	0,010850	-0,144884	-0,027880	5,663491	-1,100635	0,378473	-0,520164	-2,949460	-1,230845	-15,690272	9,746390	12,833169	0,010850	-0,144884	-0,027880	-5,709888	-1,952363	0,378473	0,010850	-0,144884	-0,027880	-5,709888	-1,952363	0,378473
13:18:56,08	0,519068	3,438084	-0,140964	1,743961	0,963992	-0,068980	0,000974	-0,089016	-0,073195	5,478386	-1,086872	0,048932	-0,490514	-2,999756	-1,254708	-18,378466	7,726000	13,143789	0,000974	-0,089016	-0,073195	-1,509395	-1,163337	0,048932	0,000974	-0,089016	-0,073195	-1,509395	-1,163337	0,048932
13:18:56,13	0,519068	3,438084	-0,140964	1,743961	0,963992	-0,068980	0,029706	-0,139842	-0,097057	5,027502	-0,910664	0,359552	-0,487873	-3,018270	-1,209561	-19,383338	7,464423	13,203189	0,029706	-0,139842	-0,097057	-5,950074	-3,242579	0,359552	0,029706	-0,139842	-0,097057	-5,950074	-3,242579	0,359552
13:18:56,18	0,518957	3,438048	-0,140969	1,693936	0,963993	-0,069018	0,044419	-0,151386	-0,051911	4,898834	-0,885014	0,418952	-0,475732	-2,991171	-1,181793	-17,987044	7,161355	13,221649	0,044419	-0,151386	-0,051911	-6,984965	-4,371945	0,418952	0,044419	-0,151386	-0,051911	-6,984965	-4,371945	0,418952
13:18:56,23	0,518957	3,438048	-0,140969	1,693936	0,963993	-0,069018	0,014880	-0,148351	-0,024143	5,176675	-1,060302	0,437412	-0,475714	-2,993787	-1,181811	-17,993256	7,171179	13,187737	0,014880	-0,148351	-0,024143	-6,468844	-2,228391	0,437412	0,014880	-0,148351	-0,024143	-6,468844	-2,228391	0,437412
13:18:56,28	0,518957	3,438048	-0,140969	1,693936	0,963993	-0,069018	0,017137	-0,149674	-0,024160	5,250894	-0,953242	0,403499	-0,475674	-2,989590	-1,180607	-17,968753	7,200249	13,246455	0,017137	-0,149674	-0,024160	-6,498512	-2,298488	0,403499	0,017137	-0,149674	-0,024160	-6,498512	-2,298488	0,403499
13:18:56,33	0,518957	3,438048	-0,140969	1,693936	0,963993	-0,069018	0,013483	-0,147611	-0,022957	5,181024	-1,136577	0,462218	-0,472675	-2,985408	-1,182543	-17,915626	7,160777	13,242116	0,013483	-0,147611	-0,022957	-6,406406	-2,194965	0,462218	0,013483	-0,147611	-0,022957	-6,406406	-2,194965	0,462218
13:18:56,38	0,518957	3,438048	-0,140969	1,693936	0,963993	-0,069018	0,008362	-0,148117	-0,024893	5,199727	-1,337127	0,457879	-0,478564	-2,992889	-1,181011	-17,949431	7,181119	13,201294	0,008362	-0,148117	-0,024893	-6,427440	-1,993511	0,457879	0,008362	-0,148117	-0,024893	-6,427440	-1,993511	0,457879
13:18:56,43	0,518957	3,438048	-0,140969	1,693936	0,963993	-0,069018	0,017784	-0,146757	-0,023360	5,129742	-0,886608	0,417057	-0,474530	-2,990697	-1,181449	-17,939724	7,189985	13,220533	0,017784	-0,146757	-0,023360	-6,390697	-2,282652	0,417057	0,017784	-0,146757	-0,023360	-6,390697	-2,282652	0,417057
13:18:56,48	0,518957	3,438048	-0,140969	1,693936	0,963993	-0,069018	0,013869	-0,149154	-0,023799	5,266931	-1,086228	0,436296	-0,479370	-2,990233	-1,180957	-17,807574	7,293221	13,203649	0,013869	-0,149154	-0,023799	-6,441692	-2,174925	0,436296	0,013869	-0,149154	-0,023799	-6,441692	-2,174925	0,436296
13:18:56,53	0,518957	3,438048	-0,140969	1,693936	0,963993	-0,069018	0,015887	-0,144732	-0,023306	5,192423	-0,918458	0,419412	-0,514137	-2,953158	-1,207357	-15,845116	9,044810	12,852996	0,015887	-0,144732	-0,023306	-6,169007	-2,165578	0,419412	0,015887	-0,144732	-0,023306	-6,169007	-2,165578	0,419412
13:18:56,58	0,518957	3,438048	-0,140969	1,693936	0,963993	-0,069018	0,001163	-0,096085	-0,049706	5,160946	-0,860373	0,068758	-0,484378	-2,999839	-1,243481	-18,348656	7,279978	13,221930	0,001163	-0,096085	-0,049706	-2,381722	-0,951644	0,068758	0,001163	-0,096085	-0,049706	-2,381722	-0,951644	0,068758
13:18:56,63	0,518957	3,438048	-0,140969	1,693936	0,963993	-0,069018	0,026710	-0,145197	-0,085830	4,934631	-0,817618	0,437693	-0,479733	-3,012737	-1,195520	-19,450031	6,734292	13,319524	0,026710	-0,145197	-0,085830	-6,463358	-2,914363	0,437693	0,026710	-0,145197	-0,085830	-6,463358	-2,914363	0,437693
13:18:56,68	0,518955	3,437901	-0,140986	1,643950	0,964004	-0,068986	0,035558	-0,155669	-0,037869	4,455877	-1,038524	0,535287	-0,473802	-2,993049	-1,171381	-18,252089	6,506559	13,255259	0,035558	-0,155669	-0,037869	-7,764115	-3,829797	0,535287	0,035558	-0,155669	-0,037869	-7,764115	-3,829797	0,535287
13:18:56,73	0,518955	3,437901	-0,140986	1,643950	0,964004	-0,068986	0,015542	-0,150961	-0,013731	4,612823	-0,928039	0,471022	-0,468961	-2,990471	-1,170935	-18,172400	6,478825	13,288415	0,015542	-0,150961	-0,013731	-7,237611	-2,148061	0,471022	0,015542	-0,150961	-0,013731	-7,237611	-2,148061	0,471022
13:18:56,78	0,518955	3,437901	-0,140986	1,643950	0,964004	-0,068986	0,010888	-0,153864	-0,013284	4,779624	-1,087124	0,504178	-0,468379	-2,994289	-1,170560	-18,183920	6,460141	13,253326	0,010888	-0,153864	-0,013284	-7,298723	-1,941871	0,504178	0,010888	-0,153864	-0,013284	-7,298723	-1,941871	0,504178
13:18:56,83	0,518955	3,437901	-0,140986	1,643950	0,964004	-0,068986	0,013904	-0,156278	-0,012910	4,883198	-0,930961	0,469088	-0,471830	-2,988099	-1,170174	-18,144540	6,508093	13,269079	0,013904	-0,156278	-0,012910	-7,384629	-2,022413	0,469088	0,013904	-0,156278	-0,012910	-7,384629	-2,022413	0,469088
13:18:56,88	0,518955	3,437901	-0,140986	1,643950	0,964004	-0,068986	0,010270	-0,150194	-0,012523	4,628045	-1,109819	0,484841	-0,471195	-2,991029	-1,169767	-18,135289	6,518595	13,268748	0,010270	-0,150194	-0,012523	-7,162185	-1,915975	0,484841	0,010270	-0,150194	-0,012523	-7,162185	-1,915975	0,484841
13:18:56,93	0,518955	3,437901	-0,140986	1,643950	0,964004	-0,068986	0,012489	-0,152209	-0,012117	4,746529	-0,991658	0,484511	-0,470749	-2,990169	-1,171735	-18,182281	6,480199	13,269403	0,012489	-0,152209	-0,012117	-7,201852	-1,972024	0,484511	0,012489	-0,152209	-0,012117	-7,201852	-1,972024	0,484511
13:18:56,98	0,518955	3,437901	-0,140986	1,643950	0,964004	-0,068986	0,011521	-0,152165	-0,014085	4,687525	-1,063497	0,485166	-0,470059	-2,991224	-1,169757	-18,141728	6,484160	13,282408	0,011521	-0,152165	-0,014085	-7,257452	-1,967867	0,485166	0,011521	-0,152165	-0,014085	-7,257452	-1,967867	0,485166
13:18:57,03	0,518955	3,437901	-0,140986	1,643950	0,964004	-0,068986	0,012090	-0,153290	-0,012107	4,769721	-1,000768	0,498170	-0,468881	-2,989608	-1,170545	-18,145938	6,511193	13,279394	0,012090	-0,153290	-0,012107	-7,263551	-1,949808	0,498170	0,012090	-0,153290	-0,012107	-7,263551	-1,949808	0,498170
13:18:57,08	0,518955	3,437901	-0,140986	1,643950	0,964004	-0,068986	0,010102	-0,153503	-0,012894	4,802078	-1,121297	0,495157	-0,468311	-2,990180	-1,171689	-18,137101	6,469661	13,298064	0,010102	-0,153503	-0,012894	-7,247877	-1,914292	0,495157	0,010102	-0,153503	-0,012894	-7,247877	-1,914292	0,495157
13:18:57,13	0,518955	3,437901	-0,140986	1,643950	0,964004	-0,068986	0,010312	-0,154282	-0,014039	4,811080	-1,081959	0,513826	-0,471869	-2,985622	-1,172121	-18,138812	6,472232	13,274262	0,010312	-0,154282	-0,014039	-7,300091	-1,891438	0,513826	0,010312	-0,154282	-0,014039	-7,300091	-1,891438	0,513826
13:18:57,18	0,518955	3,437901	-0,140986	1,643950	0,964004	-0,068986	0,008143	-0,148922	-0,014471	4,533723	-1,197501	0,490025	-0,468763	-2,986942	-1,171301	-18,082833	6,514246	13,284564	0,008143	-0,148922	-0,014471	-7,156676	-1,836734	0,490025	0,008143	-0,148922	-0,014471	-7,156676	-1,836734	0,490025
13:18:57,23	0,518955	3,437901	-0,140986	1,643950	0,964004	-0,068986	0,007734	-0,152272	-0,013650	4,772257	-1,191302	0,500327	-0,469415	-2,988771	-1,172850	-18,102424	6,484542	13,294063	0,007734	-0,152272	-0,013650	-7,181056	-1,798421	0,500327	0,007734	-0,152272	-0,013650	-7,181056	-1,798421	0,500327
13:18:57,28	0,518955	3,437901	-0,140986	1,643950	0,964004	-0,068986	0,009644	-0,152621	-0,015200	4,754931	-1,094105	0,509826	-0,467637	-2,990536	-1,171277	-18,099061	6,470284	13,302351	0,009644	-0,152621	-0,015200	-7,225848	-1,851144	0,509826	0,009644	-0,152621	-0,015200	-7,225848	-1,851144	0,509826
13:18:57,33	0,518955	3,437901	-0,140986	1,643950	0,964004	-0,068986	0,010283	-0,155044	-0,013627	4,870225	-1,050813	0,518113	-0,468843	-2,988502	-1,170880	-18,106870	6,478758	13,331625	0,010283	-0,155044	-0,013627	-7,300704	-1,858048	0,518113	0,010283	-0,155044	-0,013627	-7,300704	-1,858048	0,518113
13:18:57,38	0,518955	3,437901	-0,140986	1,643950	0,964004	-0,068986	0,009124	-0,152982	-0,013230	4,766452	-1,122069	0,547388	-0,469934	-2,987517	-1,175949	-18,068659	6,509720	13,296505	0,009124	-0,152982	-0,013230	-7,242637	-1,838341	0,547388	0,009124	-0,152982	-0,013230	-7,242637	-1,838341	0,547388
13:18:57,43	0,518955	3,437901	-0,140986	1,643950	0,964004	-0,068986	0,008817	-0,151545	-0,018298	4,737655	-1,120473	0,512267	-0,472919	-2,990208	-1,169762	-18,108733	6,507003	13,267924	0,008817	-0,151545	-0,018298	-7,158640	-1,812569	0,512267	0,008817	-0,151545	-0,018298	-7,158640	-1,812569	0,512267
13:18:57,48	0,518955	3,437901	-0,140986	1,643950	0,964004	-0,068986	0,012640	-0,150306	-0,012111	4,650822	-0,954989	0,483687	-0,470074	-2,987913	-1,173266	-18,126685	6,464408	13,279399	0,012640	-0,150306	-0,012111	-7,148189	-1,947243	0,483687	0,012640	-0,150306	-0,012111	-7,148189	-1,947243	0,483687
13:18:57,53	0,518955	3,437901	-0,140986	1,643950	0,964004	-0,068986	0,009230	-0,151622	-0,015615	4,673388	-1,126548	0,495161	-0,470576	-2,988911	-1,171694	-18,097208	6,480107	13,278408	0,009230	-0,151622	-0,015615	-7,228927	-1,851132	0,495161	0,009230	-0,151622	-0,015615	-7,228927	-1,851132	0,495161
13:18:57,58	0,518955	3,437901	-0,140986	1,643950	0,964004	-0,068986	0,010345	-0,151686	-0,014044	4,705054	-1,050909	0,494170	-0,470517	-2,988041	-1,174024	-18,070777	6,499430	13,270622	0,010345	-0,151686	-0,014044	-7,202290	-1,862991	0,494170	0,010345	-0,151686	-0,014044	-7,202290	-1,862991	0,494170
13:18:57,63	0,518955	3,437901	-0,140986	1,643950	0,964004	-0,068986	0,009562	-0,151302	-0,016374	4,715018	-1,078393	0,486384	-0,470655	-2,990813	-1,173049	-18,070467	6,481606	13,259329	0,009562	-0,151302	-0,016374	-7,162157	-1,829016	0,486384	0,009562	-0,151302	-0,016374	-7,162157	-1,829016	0,486384
13:18:57,68	0,518955	3,437901	-0,140986	1,643950	0,964004	-0,068986	0,012032	-0,152569	-0,015398	4,765638	-0,940783	0,475091	-0,467073	-2,991218	-1,171600	-18,114812	6,465186	13,264992	0,012032	-0,152569	-0,015398	-7,211021	-1,885285	0,475091	0,012032	-0,152569	-0,015398	-7,211021	-1,885285	0,475091
13:18:57,73	0,518955	3,437901	-0,140986	1,643950	0,964004	-0,068986	0,010592	-0,155873	-0,013950	4,901061	-1,045847	0,480755	-0,469976	-2,992681	-1,170494	-18,097359	6,468018	13,301062	0,010592	-0,155873	-0,013950	-7,334974	-1,877324	0,480755	0,010592	-0,155873	-0,013950	-7,334974	-1,877324	0,480755
13:18:57,78	0,518955	3,437901	-0,140986	1,643950	0,964004	-0,068986	0,007464	-0,150662	-0,014071	4,644923	-1,207054	0,480194	-0,470022	-2,985904	-1,171721	-18,106127	6,477276	13,264432	0,007464	-0,150662	-0,014071	-7,182081	-1,792942	0,480194	0,007464	-0,150662	-0,014071	-7,182081	-1,792942	0,480194
13:18:57,83	0,518955	3,437901	-0,140986	1,643950	0,964004	-0,068986	0,010820	-0,150668	-0,014812	4,679404	-1,015390	0,494806	-0,471695	-2,988813	-1,172463	-18,074196	6,498328	13,279043	0,010820	-0,150668	-0,014812	-7,148028	-1,864761	0,494806	0,010820	-0,150668	-0,014812	-7,148028	-1,864761	0,494806
13:18:57,88	0,518955	3,437901	-0,140986	1,643950	0,964004	-0,068986	0,011353	-0,152983	-0,016742	4,783630	-0,987006	0,505348	-0,469956	-2,990432	-1,174392	-18,081697	6,483976	13,289585	0,011353	-0,152983	-0,016742	-7,225568	-1,878199	0,505348	0,011353	-0,152983	-0,016742	-7,225568	-1,878199	0,505348
13:18:57,93	0,518955	3,437901	-0,140986	1,643950	0,964004	-0,068986	0,011353	-0,152983	-0,016742	4,783630	-0,987006	0,505348	-0,466437	-2,988406	-1,170927	-18,095003	6,487521	13,259565	0,011353	-0,152983	-0,016742	-7,225568	-1,878199	0,505348	0,011353	-0,152983	-0,016742	-7,225568	-1,878199	0,505348
13:18:57,98	0,518955	3,437901	-0,140986	1,643950	0,964004	-0,068986	0,009589	-0,153340	-0,013630	4,811896	-1,083767	0,513896	-0,468766	-2,989083	-1,171280	-18,081185	6,494930	13,298134	0,009589	-0,153340	-0,013630	-7,225265	-1,836487	0,513896	0,009589	-0,153340	-0,013630	-7,225265	-1,836487	0,513896
13:18:58,03	0,518955	3,437901	-0,140986	1,643950	0,964004	-0,068986	0,010324	-0,153057	-0,014403	4,775939	-1,035741	0,518309	-0,469379	-2,989578	-1,172054	-18,083337	6,471642	13,302546	0,010324	-0,153057	-0,014403	-7,239012	-1,846197	0,518309	0,010324	-0,153057	-0,014403	-7,239012	-1,846197	0,518309
13:18:58,08	0,518955	3,437901	-0,140986	1,643950	0,964004	-0,068986	0,007909	-0,153681	-0,016346	4,805389	-1,156956	0,524725	-0,467630	-2,987799	-1,173997	-18,081050	6,466816	13,308962	0,007909	-0,153681	-0,016346	-7,258602	-1,777792	0,524725	0,007909	-0,153681	-0,016346	-7,258602	-1,777792	0,524725
13:18:58,13	0,518955	3,437901	-0,140986	1,643950	0,964004	-0,068986	0,009267	-0,151782	-0,011491	4,714136	-1,088222	0,521552	-0,469954	-2,988025	-1,169141	-18,078940	6,474278	13,305790	0,009267	-0,151782	-0,011491	-7,200750	-1,815693	0,521552	0,009267	-0,151782	-0,011491	-7,200750	-1,815693	0,521552
13:18:58,18	0,518955	3,437901	-0,140986	1,643950	0,964004	-0,068986	0,009267	-0,151782	-0,011491	4,714136	-1,088222	0,521552	-0,465894	-2,990123	-1,171673	-18,108578	6,468809	13,298159	0,009267	-0,151782	-0,011491	-7,200750	-1,815693	0,521552	0,009267	-0,151782	-0,011491	-7,200750	-1,815693	0,521552
13:18:58,23	0,518955	3,437901	-0,140986	1,643950	0,964004	-0,068986	0,011947	-0,154731	-0,014818	4,878189	-0,952269	0,465408	-0,468740	-2,991820	-1,172469	-18,076509	6,485242	13,249645	0,011947	-0,154731	-0,014818	-7,268186	-1,890075	0,465408	0,011947	-0,154731	-0,014818	-7,268186	-1,890075	0,465408
13:18:58,29	0,518955	3,437901	-0,140986	1,643950	0,964004	-0,068986	0,011947	-0,154731	-0,014818	4,878189	-0,952269	0,465408	-0,469318	-2,990792	-1,172048	-18,066286	6,491146	13,293132	0,011947	-0,154731	-0,014818	-7,268186	-1,890075	0,465408	0,011947	-0,154731	-0,014818	-7,268186	-1,890075	0,465408
13:18:58,34	0,518955	3,437901	-0,140986	1,643950	0,964004	-0,068986	0,011345	-0,153716	-0,014397	4,835645	-0,977631	0,508895	-0,470555	-2,989348	-1,170933	-18,104984	6,515800	13,259726	0,011345	-0,153716	-0,014397	-7,231069	-1,868241	0,508895	0,011345	-0,153716	-0,014397	-7,231069	-1,868241	0,508895
13:18:58,39	0,518955	3,437901	-0,140986	1,643950	0,964004	-0,068986	0,010713	-0,151922	-0,013282	4,744374	-1,056348	0,475488	-0,472133	-2,989832	-1,174508	-18,073238	6,500291	13,266790	0,010713	-0,151922	-0,013282	-7,181535	-1,897327	0,475488	0,010713	-0,151922	-0,013282	-7,181535	-1,897327	0,475488
13:18:58,44	0,518955	3,437901	-0,140986	1,643950	0,964004	-0,068986	0,011921	-0,150798	-0,016858	4,688368	-0,958265	0,482553	-0,517713	-2,970795	-1,198550	-17,044099	8,735041	12,967931	0,011921	-0,150798	-0,016858	-7,149307	-1,894102	0,482553	0,011921	-0,150798	-0,016858	-7,149307	-1,894102	0,482553
13:18:58,49	0,518955	3,437901	-0,140986	1,643950	0,964004	-0,068986	0,018225	-0,101806	-0,040899	4,590688	-0,856614	0,183694	-0,476307	-3,004484	-1,237634	-18,726346	6,368202	13,255125	0,018225	-0,101806	-0,040899	-3,401091	-2,287251	0,183694	0,018225	-0,101806	-0,040899	-3,401091	-2,287251	0,183694
13:18:58,54	0,518955	3,437901	-0,140986	1,643950	0,964004	-0,068986	0,026697	-0,154509	-0,079983	4,440370	-0,689485	0,470888	-0,479328	-3,027954	-1,189412	-20,329078	6,115778	13,358562	0,026697	-0,154509	-0,079983	-7,688583	-2,785225	0,470888	0,026697	-0,154509	-0,079983	-7,688583	-2,785225	0,470888
13:18:58,59	0,518995	3,437963	-0,140956	1,593958	0,963982	-0,068953	0,048533	-0,163628	-0,031762	3,894604	-0,815798	0,574324	-0,468090	-2,999149	-1,170074	-18,951050	5,872994	13,304422	0,048533	-0,163628	-0,031762	-8,950215	-4,625677	0,574324	0,048533	-0,163628	-0,031762	-8,950215	-4,625677	0,574324
13:18:58,64	0,518995	3,437963	-0,140956	1,593958	0,963982	-0,068953	0,017968	-0,158958	-0,012423	4,130517	-1,090393	0,520185	-0,466316	-2,997840	-1,168922	-18,933378	5,826058	13,278311	0,017968	-0,158958	-0,012423	-8,347703	-2,500899	0,520185	0,017968	-0,158958	-0,012423	-8,347703	-2,500899	0,520185
13:18:58,69	0,518995	3,437963	-0,140956	1,593958	0,963982	-0,068953	0,015948	-0,159840	-0,011272	4,144559	-1,156686	0,494074	-0,467388	-2,997550	-1,170449	-18,892711	5,866967	13,294526	0,015948	-0,159840	-0,011272	-8,402882	-2,408584	0,494074	0,015948	-0,159840	-0,011272	-8,402882	-2,408584	0,494074
13:18:58,74	0,518995	3,437963	-0,140956	1,593958	0,963982	-0,068953	0,016233	-0,158766	-0,012799	4,144485	-1,127090	0,510288	-0,468594	-3,000813	-1,170845	-18,918948	5,878906	13,285036	0,016233	-0,158766	-0,012799	-8,318665	-2,401379	0,510288	0,016233	-0,158766	-0,012799	-8,318665	-2,401379	0,510288
13:18:58,79	0,518995	3,437963	-0,140956	1,593958	0,963982	-0,068953	0,019662	-0,159353	-0,013194	4,172227	-0,977491	0,500798	-0,463335	-2,997359	-1,171996	-18,903137	5,816011	13,304361	0,019662	-0,159353	-0,013194	-8,336998	-2,520930	0,500798	0,019662	-0,159353	-0,013194	-8,336998	-2,520930	0,500798
13:18:58,84	0,518995	3,437963	-0,140956	1,593958	0,963982	-0,068953	0,014041	-0,162181	-0,014346	4,272689	-1,224632	0,520124	-0,464458	-2,994789	-1,172757	-18,891981	5,892526	13,336419	0,014041	-0,162181	-0,014346	-8,458487	-2,326839	0,520124	0,014041	-0,162181	-0,014346	-8,458487	-2,326839	0,520124
13:18:58,89	0,518995	3,437963	-0,140956	1,593958	0,963982	-0,068953	0,012377	-0,159924	-0,015107	4,227164	-1,339747	0,552181	-0,470743	-2,996920	-1,168881	-18,850650	5,983347	13,296381	0,012377	-0,159924	-0,015107	-8,326833	-2,311344	0,552181	0,012377	-0,159924	-0,015107	-8,326833	-2,311344	0,552181
13:18:58,94	0,518995	3,437963	-0,140956	1,593958	0,963982	-0,068953	0,017365	-0,155546	-0,011231	4,098854	-1,090014	0,512144	-0,513880	-2,965791	-1,197392	-17,330825	8,026009	12,977937	0,017365	-0,155546	-0,011231	-8,111512	-2,453128	0,512144	0,017365	-0,155546	-0,011231	-8,111512	-2,453128	0,512144
13:18:58,99	0,518995	3,437963	-0,140956	1,593958	0,963982	-0,068953	0,011975	-0,102624	-0,039741	3,875837	-1,075400	0,193700	-0,472544	-3,015274	-1,236695	-19,497503	5,681304	13,350964	0,011975	-0,102624	-0,039741	-4,180180	-2,015428	0,193700	0,011975	-0,102624	-0,039741	-4,180180	-2,015428	0,193700
13:18:59,04	0,518995	3,437963	-0,140956	1,593958	0,963982	-0,068953	0,034160	-0,163163	-0,079045	3,909952	-0,625798	0,566727	-0,468101	-3,032223	-1,190858	-20,831498	5,659107	13,503906	0,034160	-0,163163	-0,079045	-8,898375	-3,307388	0,566727	0,034160	-0,163163	-0,079045	-8,898375	-3,307388	0,566727
13:18:59,09	0,519004	3,437990	-0,140984	1,543953	0,964003	-0,069036	0,046617	-0,175485	-0,033207	3,864467	-1,122242	0,719669	-0,463618	-3,007813	-1,162048	-19,492616	5,448751	13,392750	0,046617	-0,175485	-0,033207	-9,911124	-4,781656	0,719669	0,046617	-0,175485	-0,033207	-9,911124	-4,781656	0,719669
13:18:59,14	0,519004	3,437990	-0,140984	1,543953	0,964003	-0,069036	0,023236	-0,167163	-0,004397	3,918981	-1,073352	0,608513	-0,464238	-3,006397	-1,164371	-19,509288	5,490228	13,424837	0,023236	-0,167163	-0,004397	-9,203318	-2,897387	0,608513	0,023236	-0,167163	-0,004397	-9,203318	-2,897387	0,608513
13:18:59,19	0,519004	3,437990	-0,140984	1,543953	0,964003	-0,069036	0,022319	-0,165918	-0,006720	3,881844	-1,156199	0,640600	-0,462399	-3,006307	-1,163588	-19,468966	5,459565	13,403915	0,022319	-0,165918	-0,006720	-9,142752	-2,908270	0,640600	0,022319	-0,165918	-0,006720	-9,142752	-2,908270	0,640600
13:18:59,24	0,519004	3,437990	-0,140984	1,543953	0,964003	-0,069036	0,021322	-0,167466	-0,005938	3,955904	-1,157819	0,619678	-0,466481	-3,005270	-1,163969	-19,452964	5,484492	13,418765	0,021322	-0,167466	-0,005938	-9,190146	-2,831584	0,619678	0,021322	-0,167466	-0,005938	-9,190146	-2,831584	0,619678
13:18:59,29	0,519004	3,437990	-0,140984	1,543953	0,964003	-0,069036	0,022465	-0,163412	-0,006318	3,774708	-1,096987	0,634527	-0,464664	-3,006622	-1,165888	-19,436808	5,509035	13,430356	0,022465	-0,163412	-0,006318	-9,053138	-2,860479	0,634527	0,022465	-0,163412	-0,006318	-9,053138	-2,860479	0,634527
13:18:59,34	0,519004	3,437990	-0,140984	1,543953	0,964003	-0,069036	0,022727	-0,165662	-0,008237	3,921016	-1,081634	0,646119	-0,467587	-3,007175	-1,162013	-19,439017	5,515874	13,417963	0,022727	-0,165662	-0,008237	-9,083419	-2,865707	0,646119	0,022727	-0,165662	-0,008237	-9,083419	-2,865707	0,646119
13:18:59,39	0,519004	3,437990	-0,140984	1,543953	0,964003	-0,069036	0,024667	-0,163407	-0,004362	3,808594	-0,986068	0,633725	-0,468832	-3,009722	-1,164343	-19,473455	5,521271	13,429005	0,024667	-0,163407	-0,004362	-9,018853	-2,922458	0,633725	0,024667	-0,163407	-0,004362	-9,018853	-2,922458	0,633725
13:18:59,44	0,519004	3,437990	-0,140984	1,543953	0,964003	-0,069036	0,027496	-0,163601	-0,006693	3,806157	-0,871511	0,644767	-0,463681	-3,010297	-1,162800	-19,526867	5,461923	13,432364	0,027496	-0,163601	-0,006693	-9,036550	-3,029936	0,644767	0,027496	-0,163601	-0,006693	-9,036550	-3,029936	0,644767
13:18:59,49	0,519004	3,437990	-0,140984	1,543953	0,964003	-0,069036	0,025418	-0,168350	-0,005150	3,974999	-0,996141	0,648127	-0,467103	-3,006888	-1,164776	-19,477297	5,490402	13,385432	0,025418	-0,168350	-0,005150	-9,240499	-2,991455	0,648127	0,025418	-0,168350	-0,005150	-9,240499	-2,991455	0,648127
13:18:59,54	0,519004	3,437990	-0,140984	1,543953	0,964003	-0,069036	0,024177	-0,163682	-0,007126	3,781712	-1,031972	0,601194	-0,466489	-3,010446	-1,163589	-19,482279	5,507469	13,394576	0,024177	-0,163682	-0,007126	-9,067347	-2,929885	0,601194	0,024177	-0,163682	-0,007126	-9,067347	-2,929885	0,601194
13:18:59,59	0,519004	3,437990	-0,140984	1,543953	0,964003	-0,069036	0,026951	-0,165993	-0,005939	3,914147	-0,900569	0,610339	-0,464721	-3,008023	-1,164326	-19,465817	5,502712	13,448664	0,026951	-0,165993	-0,005939	-9,116287	-3,016246	0,610339	0,026951	-0,165993	-0,005939	-9,116287	-3,016246	0,610339
13:18:59,64	0,519004	3,437990	-0,140984	1,543953	0,964003	-0,069036	0,023970	-0,166313	-0,006676	3,934902	-1,038982	0,664427	-0,466461	-3,007955	-1,161632	-19,459460	5,494429	13,412488	0,023970	-0,166313	-0,006676	-9,120657	-2,920595	0,664427	0,023970	-0,166313	-0,006676	-9,120657	-2,920595	0,664427
13:18:59,69	0,519004	3,437990	-0,140984	1,543953	0,964003	-0,069036	0,024781	-0,164772	-0,003982	3,850791	-0,987165	0,628251	-0,467052	-3,005434	-1,162813	-19,459461	5,516350	13,409335	0,024781	-0,164772	-0,003982	-9,083824	-2,932439	0,628251	0,024781	-0,164772	-0,003982	-9,083824	-2,932439	0,628251
13:18:59,74	0,519004	3,437990	-0,140984	1,543953	0,964003	-0,069036	0,022893	-0,163000	-0,005162	3,777615	-1,096300	0,625098	-0,468202	-3,006295	-1,163584	-19,440563	5,495699	13,403777	0,022893	-0,163000	-0,005162	-9,017873	-2,893369	0,625098	0,022893	-0,163000	-0,005162	-9,017873	-2,893369	0,625098
13:18:59,79	0,519004	3,437990	-0,140984	1,543953	0,964003	-0,069036	0,024213	-0,162434	-0,005933	3,739752	-1,000961	0,619539	-0,465883	-3,008625	-1,166292	-19,462895	5,511165	13,415895	0,024213	-0,162434	-0,005933	-9,011313	-2,901662	0,619539	0,024213	-0,162434	-0,005933	-9,011313	-2,901662	0,619539
13:18:59,84	0,519004	3,437990	-0,140984	1,543953	0,964003	-0,069036	0,025072	-0,165608	-0,008642	3,907012	-0,983379	0,631658	-0,466456	-3,006554	-1,164356	-19,447513	5,491023	13,409277	0,025072	-0,165608	-0,008642	-9,093188	-2,951492	0,631658	0,025072	-0,165608	-0,008642	-9,093188	-2,951492	0,631658
13:18:59,89	0,519004	3,437990	-0,140984	1,543953	0,964003	-0,069036	0,023565	-0,164076	-0,006706	3,817596	-1,038335	0,625040	-0,465788	-3,004755	-1,163579	-19,416722	5,514217	13,399923	0,023565	-0,164076	-0,006706	-9,062343	-2,888172	0,625040	0,023565	-0,164076	-0,006706	-9,062343	-2,888172	0,625040
13:18:59,94	0,519004	3,437990	-0,140984	1,543953	0,964003	-0,069036	0,021673	-0,163754	-0,005928	3,836376	-1,121660	0,615685	-0,466946	-3,008068	-1,165491	-19,409272	5,513178	13,419665	0,021673	-0,163754	-0,005928	-9,018348	-2,822960	0,615685	0,021673	-0,163754	-0,005928	-9,018348	-2,822960	0,615685
13:18:59,99	0,519004	3,437990	-0,140984	1,543953	0,964003	-0,069036	0,023165	-0,163849	-0,006299	3,790145	-1,034402	0,643271	-0,466452	-3,006095	-1,163950	-19,433963	5,465086	13,427509	0,023165	-0,163849	-0,006299	-9,072034	-2,852885	0,643271	0,023165	-0,163849	-0,006299	-9,072034	-2,852885	0,643271
13:19:00,04	0,519004	3,437990	-0,140984	1,543953	0,964003	-0,069036	0,023165	-0,163849	-0,006299	3,790145	-1,034402	0,643271	-0,467595	-3,007690	-1,164735	-19,441539	5,522312	13,414928	0,023165	-0,163849	-0,006299	-9,072034	-2,852885	0,643271	0,023165	-0,163849	-0,006299	-9,072034	-2,852885	0,643271
13:19:00,09	0,519004	3,437990	-0,140984	1,543953	0,964003	-0,069036	0,025118	-0,163658	-0,007084	3,825942	-0,968060	0,630691	-0,466418	-3,006693	-1,163558	-19,425395	5,478092	13,422671	0,025118	-0,163658	-0,007084	-9,021181	-2,939793	0,630691	0,025118	-0,163658	-0,007084	-9,021181	-2,939793	0,630691
13:19:00,14	0,519004	3,437990	-0,140984	1,543953	0,964003	-0,069036	0,023666	-0,164178	-0,005908	3,822783	-1,007458	0,638434	-0,468315	-3,010662	-1,165918	-19,506114	5,515388	13,415525	0,023666	-0,164178	-0,005908	-9,065197	-2,865230	0,638434	0,023666	-0,164178	-0,005908	-9,065197	-2,865230	0,638434
13:19:00,19	0,519004	3,437990	-0,140984	1,543953	0,964003	-0,069036	0,028052	-0,164519	-0,008268	3,832474	-0,867947	0,631287	-0,464630	-3,007571	-1,163961	-19,423774	5,486374	13,394273	0,028052	-0,164519	-0,008268	-9,082303	-3,070009	0,631287	0,028052	-0,164519	-0,008268	-9,082303	-3,070009	0,631287
13:19:00,24	0,519004	3,437990	-0,140984	1,543953	0,964003	-0,069036	0,023532	-0,166165	-0,006311	3,934097	-1,017145	0,610036	-0,465806	-3,006972	-1,163572	-19,420986	5,485154	13,398699	0,023532	-0,166165	-0,006311	-9,109873	-2,864427	0,610036	0,023532	-0,166165	-0,006311	-9,109873	-2,864427	0,610036
13:19:00,29	0,519004	3,437990	-0,140984	1,543953	0,964003	-0,069036	0,023602	-0,164847	-0,005922	3,865909	-1,010496	0,614462	-0,465138	-3,005944	-1,161606	-19,387997	5,498731	13,412403	0,023602	-0,164847	-0,005922	-9,074614	-2,863250	0,614462	0,023602	-0,164847	-0,005922	-9,074614	-2,863250	0,614462
13:19:00,34	0,519004	3,437990	-0,140984	1,543953	0,964003	-0,069036	0,022377	-0,164912	-0,003956	3,897530	-1,052416	0,628165	-0,467064	-3,008624	-1,163204	-19,479767	5,532729	13,400141	0,022377	-0,164912	-0,003956	-9,048078	-2,809006	0,628165	0,022377	-0,164912	-0,003956	-9,048078	-2,809006	0,628165
13:19:00,39	0,519004	3,437990	-0,140984	1,543953	0,964003	-0,069036	0,025661	-0,164584	-0,005554	3,864021	-0,978121	0,615904	-0,462872	-3,006974	-1,163558	-19,432666	5,510902	13,419523	0,025661	-0,164584	-0,005554	-9,055822	-2,992505	0,615904	0,025661	-0,164584	-0,005554	-9,055822	-2,992505	0,615904
13:19:00,44	0,519004	3,437990	-0,140984	1,543953	0,964003	-0,069036	0,022136	-0,167390	-0,005907	4,014566	-1,109701	0,635285	-0,464075	-3,009431	-1,167057	-19,449762	5,525962	13,416893	0,022136	-0,167390	-0,005907	-9,125525	-2,847398	0,635285	0,022136	-0,167390	-0,005907	-9,125525	-2,847398	0,635285
13:19:00,49	0,519004	3,437990	-0,140984	1,543953	0,964003	-0,069036	0,024865	-0,167576	-0,009407	4,028742	-0,990131	0,632655	-0,466991	-3,007848	-1,163577	-19,448019	5,548886	13,405532	0,024865	-0,167576	-0,009407	-9,125964	-2,942050	0,632655	0,024865	-0,167576	-0,009407	-9,125964	-2,942050	0,632655
13:19:00,54	0,519004	3,437990	-0,140984	1,543953	0,964003	-0,069036	0,024953	-0,164259	-0,005927	3,876993	-0,995535	0,621295	-0,466404	-3,006374	-1,162786	-19,435513	5,523505	13,423810	0,024953	-0,164259	-0,005927	-9,017346	-2,954321	0,621295	0,024953	-0,164259	-0,005927	-9,017346	-2,954321	0,621295
13:19:00,59	0,519004	3,437990	-0,140984	1,543953	0,964003	-0,069036	0,023383	-0,164030	-0,005135	3,849363	-1,053664	0,639572	-0,468113	-3,010315	-1,162413	-19,419120	5,505628	13,373510	0,023383	-0,164030	-0,005135	-9,027008	-2,889190	0,639572	0,023383	-0,164030	-0,005135	-9,027008	-2,889190	0,639572
13:19:00,64	0,519004	3,437990	-0,140984	1,543953	0,964003	-0,069036	0,027651	-0,164521	-0,004762	3,867617	-0,808592	0,589273	-0,468106	-3,004686	-1,165517	-19,399500	5,527965	13,400975	0,027651	-0,164521	-0,004762	-9,047308	-2,979157	0,589273	0,027651	-0,164521	-0,004762	-9,047308	-2,979157	0,589273
13:19:00,69	0,519004	3,437990	-0,140984	1,543953	0,964003	-0,069036	0,022772	-0,161713	-0,007867	3,750714	-1,056473	0,616738	-0,467040	-3,012687	-1,165125	-19,469958	5,516686	13,400097	0,022772	-0,161713	-0,007867	-8,943720	-2,844043	0,616738	0,022772	-0,161713	-0,007867	-8,943720	-2,844043	0,616738
13:19:00,74	0,519004	3,437990	-0,140984	1,543953	0,964003	-0,069036	0,029167	-0,166636	-0,007475	3,961748	-0,779265	0,615859	-0,464620	-3,008124	-1,162412	-19,432006	5,509144	13,389219	0,029167	-0,166636	-0,007475	-9,119195	-3,068913	0,615859	0,029167	-0,166636	-0,007475	-9,119195	-3,068913	0,615859
13:19:00,80	0,519004	3,437990	-0,140984	1,543953	0,964003	-0,069036	0,024006	-0,166451	-0,004761	3,964555	-1,011009	0,604981	-0,464050	-3,006268	-1,164723	-19,429510	5,516122	13,425113	0,024006	-0,166451	-0,004761	-9,101839	-2,895503	0,604981	0,024006	-0,166451	-0,004761	-9,101839	-2,895503	0,604981
13:19:00,85	0,519004	3,437990	-0,140984	1,543953	0,964003	-0,069036	0,022113	-0,166016	-0,007072	3,949254	-1,110778	0,640876	-0,468690	-3,006409	-1,164363	-19,407229	5,530706	13,380703	0,022113	-0,166016	-0,007072	-9,083035	-2,846664	0,640876	0,022113	-0,166016	-0,007072	-9,083035	-2,846664	0,640876
13:19:00,90	0,519004	3,437990	-0,140984	1,543953	0,964003	-0,069036	0,024556	-0,162069	-0,006713	3,767749	-0,971737	0,596466	-0,465746	-3,003386	-1,164719	-19,387944	5,514137	13,424754	0,024556	-0,162069	-0,006713	-8,954653	-2,899398	0,596466	0,024556	-0,162069	-0,006713	-8,954653	-2,899398	0,596466
13:19:00,95	0,519004	3,437990	-0,140984	1,543953	0,964003	-0,069036	0,020466	-0,163107	-0,007068	3,817020	-1,159454	0,640517	-0,518902	-2,972340	-1,200522	-17,957783	7,823612	13,045795	0,020466	-0,163107	-0,007068	-8,986867	-2,766016	0,640517	0,020466	-0,163107	-0,007068	-8,986867	-2,766016	0,640517
13:19:01,00	0,519004	3,437990	-0,140984	1,543953	0,964003	-0,069036	0,020157	-0,101549	-0,042872	3,331177	-1,091689	0,261558	-0,467836	-3,006999	-1,235110	-19,257218	5,020626	13,279957	0,020157	-0,101549	-0,042872	-4,640452	-2,674018	0,261558	0,020157	-0,101549	-0,042872	-4,640452	-2,674018	0,261558
13:19:01,05	0,519004	3,437990	-0,140984	1,543953	0,964003	-0,069036	0,024640	-0,163103	-0,077459	3,454774	-0,582415	0,495719	-0,470443	-3,029421	-1,186991	-20,839788	5,019185	13,413319	0,024640	-0,163103	-0,077459	-9,348787	-2,516672	0,495719	0,024640	-0,163103	-0,077459	-9,348787	-2,516672	0,495719
13:19:01,10	0,518977	3,438045	-0,140968	1,493940	0,963986	-0,069017	0,045361	-0,172056	-0,029340	3,127838	-0,874764	0,629081	-0,465049	-2,995300	-1,165935	-19,317804	4,720139	13,357053	0,045361	-0,172056	-0,029340	-10,378595	-4,435595	0,629081	0,045361	-0,172056	-0,029340	-10,378595	-4,435595	0,629081
13:19:01,15	0,518977	3,438045	-0,140968	1,493940	0,963986	-0,069017	0,013114	-0,159667	-0,008284	2,985618	-1,083988	0,572816	-0,463177	-2,993578	-1,165512	-19,264737	4,725109	13,376369	0,013114	-0,159667	-0,008284	-9,548275	-2,113460	0,572816	0,013114	-0,159667	-0,008284	-9,548275	-2,113460	0,572816
13:19:01,20	0,518977	3,438045	-0,140968	1,493940	0,963986	-0,069017	0,010687	-0,160427	-0,007861	3,055966	-1,166721	0,592132	-0,463771	-2,995709	-1,168634	-19,274620	4,740727	13,354226	0,010687	-0,160427	-0,007861	-9,537572	-2,005672	0,592132	0,010687	-0,160427	-0,007861	-9,537572	-2,005672	0,592132
13:19:01,25	0,518977	3,438045	-0,140968	1,493940	0,963986	-0,069017	0,012829	-0,160979	-0,010984	3,093224	-1,071702	0,569989	-0,463812	-2,994991	-1,165514	-19,299733	4,757051	13,387124	0,012829	-0,160979	-0,010984	-9,543600	-2,078805	0,569989	0,012829	-0,160979	-0,010984	-9,543600	-2,078805	0,569989
13:19:01,30	0,518977	3,438045	-0,140968	1,493940	0,963986	-0,069017	0,012228	-0,160584	-0,007864	3,074287	-1,132860	0,602887	-0,460776	-2,993034	-1,161237	-19,250720	4,721088	13,364301	0,012228	-0,160584	-0,007864	-9,531563	-2,092791	0,602887	0,012228	-0,160584	-0,007864	-9,531563	-2,092791	0,602887
13:19:01,35	0,518977	3,438045	-0,140968	1,493940	0,963986	-0,069017	0,009016	-0,162235	-0,003587	3,153487	-1,239473	0,580063	-0,458990	-2,997883	-1,166649	-19,239097	4,706802	13,366605	0,009016	-0,162235	-0,003587	-9,581948	-1,947236	0,580063	0,009016	-0,162235	-0,003587	-9,581948	-1,947236	0,580063
13:19:01,40	0,518977	3,438045	-0,140968	1,493940	0,963986	-0,069017	0,012323	-0,166206	-0,008998	3,353431	-1,050331	0,582368	-0,459038	-2,998152	-1,164329	-19,285937	4,765294	13,377191	0,012323	-0,166206	-0,008998	-9,693745	-2,017647	0,582368	0,012323	-0,166206	-0,008998	-9,693745	-2,017647	0,582368
13:19:01,45	0,518977	3,438045	-0,140968	1,493940	0,963986	-0,069017	0,012579	-0,166299	-0,006679	3,385485	-1,106818	0,592954	-0,507122	-2,960355	-1,183223	-17,258754	6,808736	13,047841	0,012579	-0,166299	-0,006679	-9,668965	-2,094248	0,592954	0,012579	-0,166299	-0,006679	-9,668965	-2,094248	0,592954
13:19:01,50	0,518977	3,438045	-0,140968	1,493940	0,963986	-0,069017	0,003888	-0,105758	-0,025573	3,020647	-0,824875	0,263603	-0,469468	-3,005389	-1,224636	-19,538742	4,594563	13,303970	0,003888	-0,105758	-0,025573	-5,281381	-1,130068	0,263603	0,003888	-0,105758	-0,025573	-5,281381	-1,130068	0,263603
13:19:01,55	0,518977	3,438045	-0,140968	1,493940	0,963986	-0,069017	0,024062	-0,160884	-0,066986	2,829682	-0,643261	0,519732	-0,458554	-3,003214	-1,180464	-19,866736	3,999268	13,435605	0,024062	-0,160884	-0,066986	-9,799746	-2,532123	0,519732	0,024062	-0,160884	-0,066986	-9,799746	-2,532123	0,519732
13:19:01,60	0,518979	3,437964	-0,140988	1,443929	0,963974	-0,068999	0,016721	-0,169249	-0,022813	2,585079	-1,011407	0,651368	-0,453517	-2,978837	-1,153592	-18,574243	3,896563	13,358716	0,016721	-0,169249	-0,022813	-10,700933	-2,323984	0,651368	0,016721	-0,169249	-0,022813	-10,700933	-2,323984	0,651368
13:19:01,65	0,518979	3,437964	-0,140988	1,443929	0,963974	-0,068999	-0,006908	-0,161423	0,004058	2,735442	-1,069435	0,574478	-0,451685	-2,973370	-1,154360	-18,515210	3,862346	13,363453	-0,006908	-0,161423	0,004058	-9,936250	-0,527130	0,574478	-0,006908	-0,161423	0,004058	-9,936250	-0,527130	0,574478
13:19:01,70	0,518979	3,437964	-0,140988	1,443929	0,963974	-0,068999	-0,012559	-0,160276	0,003291	2,675707	-1,295044	0,579216	-0,453432	-2,974826	-1,155479	-18,510851	3,889868	13,417749	-0,012559	-0,160276	0,003291	-9,905984	-0,309152	0,579216	-0,012559	-0,160276	0,003291	-9,905984	-0,309152	0,579216
13:19:01,75	0,518979	3,437964	-0,140988	1,443929	0,963974	-0,068999	-0,010424	-0,159491	0,002171	2,660866	-1,194023	0,633512	-0,452203	-2,972022	-1,153605	-18,503586	3,920015	13,335761	-0,010424	-0,159491	0,002171	-9,859148	-0,375708	0,633512	-0,010424	-0,159491	0,002171	-9,859148	-0,375708	0,633512
13:19:01,80	0,518979	3,437964	-0,140988	1,443929	0,963974	-0,068999	-0,013468	-0,159153	0,004045	2,673067	-1,361075	0,551524	-0,451602	-2,977623	-1,157433	-18,495383	3,904675	13,375549	-0,013468	-0,159153	0,004045	-9,820470	-0,303834	0,551524	-0,013468	-0,159153	0,004045	-9,820470	-0,303834	0,551524
13:19:01,85	0,518979	3,437964	-0,140988	1,443929	0,963974	-0,068999	-0,008918	-0,162474	0,000218	2,836566	-1,109673	0,591311	-0,449805	-2,978756	-1,153926	-18,489042	3,896902	13,373243	-0,008918	-0,162474	0,000218	-9,917655	-0,409649	0,591311	-0,008918	-0,162474	0,000218	-9,917655	-0,409649	0,591311
13:19:01,90	0,518979	3,437964	-0,140988	1,443929	0,963974	-0,068999	-0,008834	-0,164597	0,003725	2,943372	-1,095964	0,589005	-0,452686	-2,976461	-1,153917	-18,455898	3,909983	13,382849	-0,008834	-0,164597	0,003725	-9,977461	-0,402478	0,589005	-0,008834	-0,164597	0,003725	-9,977461	-0,402478	0,589005
13:19:01,95	0,518979	3,437964	-0,140988	1,443929	0,963974	-0,068999	-0,009382	-0,160955	0,003733	2,781896	-1,102272	0,598612	-0,451599	-2,973151	-1,155899	-18,480440	3,888224	13,364908	-0,009382	-0,160955	0,003733	-9,853052	-0,365806	0,598612	-0,009382	-0,160955	0,003733	-9,853052	-0,365806	0,598612
13:19:02,00	0,518979	3,437964	-0,140988	1,443929	0,963974	-0,068999	-0,012792	-0,160241	0,001752	2,713672	-1,289981	0,580671	-0,450936	-2,974615	-1,153534	-18,464639	3,924679	13,388598	-0,012792	-0,160241	0,001752	-9,865253	-0,285807	0,580671	-0,012792	-0,160241	0,001752	-9,865253	-0,285807	0,580671
13:19:02,05	0,518979	3,437964	-0,140988	1,443929	0,963974	-0,068999	-0,011855	-0,161547	0,004116	2,821034	-1,245801	0,604360	-0,453300	-2,975382	-1,155904	-18,467961	3,915689	13,340812	-0,011855	-0,161547	0,004116	-9,860381	-0,315181	0,604360	-0,011855	-0,161547	0,004116	-9,860381	-0,315181	0,604360
13:19:02,10	0,518979	3,437964	-0,140988	1,443929	0,963974	-0,068999	-0,010009	-0,159883	0,001747	2,725101	-1,148212	0,556575	-0,453320	-2,976502	-1,157432	-18,479032	3,931989	13,376125	-0,010009	-0,159883	0,001747	-9,825752	-0,362472	0,556575	-0,010009	-0,159883	0,001747	-9,825752	-0,362472	0,556575
13:19:02,15	0,518979	3,437964	-0,140988	1,443929	0,963974	-0,068999	-0,009029	-0,160426	0,000218	2,761867	-1,114988	0,591887	-0,454447	-2,976630	-1,153518	-18,462500	3,940665	13,402708	-0,009029	-0,160426	0,000218	-9,831535	-0,406180	0,591887	-0,009029	-0,160426	0,000218	-9,831535	-0,406180	0,591887
13:19:02,20	0,518979	3,437964	-0,140988	1,443929	0,963974	-0,068999	-0,008355	-0,159514	0,004132	2,730257	-1,069945	0,618471	-0,454369	-2,973929	-1,153144	-18,427482	3,953442	13,378718	-0,008355	-0,159514	0,004132	-9,791605	-0,414071	0,618471	-0,008355	-0,159514	0,004132	-9,791605	-0,414071	0,618471
13:19:02,25	0,518979	3,437964	-0,140988	1,443929	0,963974	-0,068999	-0,010733	-0,158230	0,004507	2,692063	-1,169667	0,594480	-0,451498	-2,976242	-1,153929	-18,460712	3,933855	13,369373	-0,010733	-0,158230	0,004507	-9,729006	-0,327113	0,594480	-0,010733	-0,158230	0,004507	-9,729006	-0,327113	0,594480
13:19:02,30	0,518979	3,437964	-0,140988	1,443929	0,963974	-0,068999	-0,010166	-0,161874	0,003721	2,847969	-1,159139	0,585135	-0,453889	-2,978220	-1,158227	-18,475418	3,928163	13,342179	-0,010166	-0,161874	0,003721	-9,859147	-0,361138	0,585135	-0,010166	-0,161874	0,003721	-9,859147	-0,361138	0,585135
13:19:02,35	0,518979	3,437964	-0,140988	1,443929	0,963974	-0,068999	-0,007257	-0,160792	-0,000577	2,779423	-1,017761	0,557942	-0,451980	-2,973461	-1,149622	-18,408180	3,933233	13,395592	-0,007257	-0,160792	-0,000577	-9,842756	-0,448116	0,557942	-0,007257	-0,160792	-0,000577	-9,842756	-0,448116	0,557942
13:19:02,40	0,518979	3,437964	-0,140988	1,443929	0,963974	-0,068999	-0,012333	-0,160066	0,008028	2,779687	-1,226032	0,611355	-0,449188	-2,975660	-1,155105	-18,469333	3,903753	13,360008	-0,012333	-0,160066	0,008028	-9,785511	-0,257900	0,611355	-0,012333	-0,160066	0,008028	-9,785511	-0,257900	0,611355
13:19:02,45	0,518979	3,437964	-0,140988	1,443929	0,963974	-0,068999	-0,011825	-0,163583	0,002545	2,906463	-1,237816	0,575771	-0,453806	-2,971501	-1,155488	-18,427865	3,950595	13,375670	-0,011825	-0,163583	0,002545	-9,934818	-0,309592	0,575771	-0,011825	-0,163583	0,002545	-9,934818	-0,309592	0,575771
13:19:02,50	0,518979	3,437964	-0,140988	1,443929	0,963974	-0,068999	-0,013117	-0,157504	0,002162	2,651667	-1,292550	0,591432	-0,456202	-2,975511	-1,153925	-18,463122	3,964710	13,389060	-0,013117	-0,157504	0,002162	-9,712430	-0,262842	0,591432	-0,013117	-0,157504	0,002162	-9,712430	-0,262842	0,591432
13:19:02,55	0,518979	3,437964	-0,140988	1,443929	0,963974	-0,068999	-0,008446	-0,157435	0,003725	2,642653	-1,087256	0,604822	-0,455082	-2,975403	-1,156276	-18,485396	3,959346	13,376221	-0,008446	-0,157435	0,003725	-9,715994	-0,424211	0,604822	-0,008446	-0,157435	0,003725	-9,715994	-0,424211	0,604822
13:19:02,60	0,518979	3,437964	-0,140988	1,443929	0,963974	-0,068999	-0,009100	-0,158350	0,001374	2,674468	-1,137855	0,591984	-0,453819	-2,972004	-1,153145	-18,447300	3,979922	13,399532	-0,009100	-0,158350	0,001374	-9,756034	-0,423497	0,591984	-0,009100	-0,158350	0,001374	-9,756034	-0,423497	0,591984
13:19:02,65	0,518979	3,437964	-0,140988	1,443929	0,963974	-0,068999	-0,012675	-0,157745	0,004506	2,679841	-1,301030	0,615294	-0,450295	-2,977094	-1,155071	-18,436181	3,899404	13,378484	-0,012675	-0,157745	0,004506	-9,703116	-0,306066	0,615294	-0,012675	-0,157745	0,004506	-9,703116	-0,306066	0,615294
13:19:02,70	0,518979	3,437964	-0,140988	1,443929	0,963974	-0,068999	-0,010029	-0,163342	0,002579	2,906706	-1,113559	0,594247	-0,450817	-2,976935	-1,155076	-18,430167	3,970128	13,370934	-0,010029	-0,163342	0,002579	-9,915603	-0,326291	0,594247	-0,010029	-0,163342	0,002579	-9,915603	-0,326291	0,594247
13:19:02,75	0,518979	3,437964	-0,140988	1,443929	0,963974	-0,068999	-0,009906	-0,162810	0,002574	2,943323	-1,137307	0,586696	-0,456725	-2,973682	-1,155081	-18,432294	3,986673	13,395176	-0,009906	-0,162810	0,002574	-9,837263	-0,359710	0,586696	-0,009906	-0,162810	0,002574	-9,837263	-0,359710	0,586696
13:19:02,80	0,518979	3,437964	-0,140988	1,443929	0,963974	-0,068999	-0,009769	-0,156067	0,002569	2,605954	-1,140321	0,610938	-0,453854	-2,975928	-1,155880	-18,470896	3,976791	13,371680	-0,009769	-0,156067	0,002569	-9,645310	-0,373443	0,610938	-0,009769	-0,156067	0,002569	-9,645310	-0,373443	0,610938
13:19:02,85	0,518979	3,437964	-0,140988	1,443929	0,963974	-0,068999	-0,009260	-0,159676	0,001770	2,765771	-1,142330	0,587442	-0,451454	-2,974210	-1,154703	-18,434501	3,936952	13,369982	-0,009260	-0,159676	0,001770	-9,768812	-0,415427	0,587442	-0,009260	-0,159676	0,001770	-9,768812	-0,415427	0,587442
13:19:02,90	0,518979	3,437964	-0,140988	1,443929	0,963974	-0,068999	-0,011947	-0,160896	0,002948	2,812896	-1,230612	0,585745	-0,452746	-2,972925	-1,155876	-18,474003	3,922730	13,394840	-0,011947	-0,160896	0,002948	-9,817440	-0,292784	0,585745	-0,011947	-0,160896	0,002948	-9,817440	-0,292784	0,585745
13:19:02,95	0,518979	3,437964	-0,140988	1,443929	0,963974	-0,068999	-0,012414	-0,159135	0,001775	2,689234	-1,281986	0,610602	-0,455583	-2,975738	-1,154339	-18,458486	3,978222	13,351009	-0,012414	-0,159135	0,001775	-9,802830	-0,307512	0,610602	-0,012414	-0,159135	0,001775	-9,802830	-0,307512	0,610602
13:19:03,00	0,518979	3,437964	-0,140988	1,443929	0,963974	-0,068999	-0,008560	-0,158084	0,003312	2,690417	-1,095895	0,566771	-0,454460	-2,975023	-1,157038	-18,466757	3,959914	13,386366	-0,008560	-0,158084	0,003312	-9,719172	-0,423945	0,566771	-0,008560	-0,158084	0,003312	-9,719172	-0,423945	0,566771
13:19:03,05	0,518979	3,437964	-0,140988	1,443929	0,963974	-0,068999	-0,009740	-0,158699	0,000612	2,702396	-1,155250	0,602128	-0,453245	-2,975138	-1,154722	-18,455734	3,954645	13,355796	-0,009740	-0,158699	0,000612	-9,755456	-0,390692	0,602128	-0,009740	-0,158699	0,000612	-9,755456	-0,390692	0,602128
13:19:03,11	0,518979	3,437964	-0,140988	1,443929	0,963974	-0,068999	-0,010248	-0,159809	0,002929	2,761091	-1,169513	0,571559	-0,455634	-2,978586	-1,154682	-18,471473	3,946032	13,403185	-0,010248	-0,159809	0,002929	-9,783935	-0,365034	0,571559	-0,010248	-0,159809	0,002929	-9,783935	-0,365034	0,571559
13:19:03,16	0,518979	3,437964	-0,140988	1,443929	0,963974	-0,068999	-0,006068	-0,159464	0,002969	2,727812	-0,961447	0,618947	-0,450295	-2,973433	-1,154305	-18,442426	3,944644	13,389764	-0,006068	-0,159464	0,002969	-9,790115	-0,485145	0,618947	-0,006068	-0,159464	0,002969	-9,790115	-0,485145	0,618947
13:19:03,21	0,518979	3,437964	-0,140988	1,443929	0,963974	-0,068999	-0,013200	-0,161511	0,003346	2,847574	-1,306478	0,605527	-0,457229	-2,971155	-1,159372	-18,386948	4,001959	13,364182	-0,013200	-0,161511	0,003346	-9,831038	-0,270289	0,605527	-0,013200	-0,161511	0,003346	-9,831038	-0,270289	0,605527
13:19:03,26	0,518979	3,437964	-0,140988	1,443929	0,963974	-0,068999	-0,011706	-0,154367	-0,001721	2,553439	-1,209391	0,579944	-0,508056	-2,969741	-1,200011	-17,938656	6,546362	13,055085	-0,011706	-0,154367	-0,001721	-9,564336	-0,290498	0,579944	-0,011706	-0,154367	-0,001721	-9,564336	-0,290498	0,579944
13:19:03,31	0,518979	3,437964	-0,140988	1,443929	0,963974	-0,068999	0,012484	-0,109643	-0,042360	2,655468	-0,835511	0,270848	-0,463637	-2,984109	-1,217135	-18,898085	3,791815	13,301554	0,012484	-0,109643	-0,042360	-5,951495	-1,815487	0,270848	0,012484	-0,109643	-0,042360	-5,951495	-1,815487	0,270848
13:19:03,36	0,518979	3,437964	-0,140988	1,443929	0,963974	-0,068999	0,002717	-0,155295	-0,059485	2,164161	-0,796987	0,517317	-0,470237	-3,031939	-1,187814	-21,649235	4,314048	13,399214	0,002717	-0,155295	-0,059485	-10,026498	-1,010290	0,517317	0,002717	-0,155295	-0,059485	-10,026498	-1,010290	0,517317
13:19:03,41	0,519028	3,438001	-0,140993	1,393961	0,964009	-0,069025	0,047439	-0,173494	-0,030163	2,187202	-1,115149	0,614976	-0,468081	-3,007141	-1,162795	-20,286629	4,140265	13,407231	0,047439	-0,173494	-0,030163	-11,432081	-4,839091	0,614976	0,047439	-0,173494	-0,030163	-11,432081	-4,839091	0,614976
13:19:03,46	0,519028	3,438001	-0,140993	1,393961	0,964009	-0,069025	0,024885	-0,162962	-0,005144	2,170349	-1,021000	0,622994	-0,465849	-3,005704	-1,166705	-20,325570	4,116551	13,405005	0,024885	-0,162962	-0,005144	-10,622185	-2,974475	0,622994	0,024885	-0,162962	-0,005144	-10,622185	-2,974475	0,622994
13:19:03,51	0,519028	3,438001	-0,140993	1,393961	0,964009	-0,069025	0,022525	-0,164176	-0,009054	2,193478	-1,165596	0,620767	-0,465141	-3,006155	-1,164320	-20,270926	4,114028	13,436883	0,022525	-0,164176	-0,009054	-10,694366	-2,933796	0,620767	0,022525	-0,164176	-0,009054	-10,694366	-2,933796	0,620767
13:19:03,56	0,519028	3,438001	-0,140993	1,393961	0,964009	-0,069025	0,022815	-0,163174	-0,006277	2,219731	-1,129314	0,663789	-0,468102	-3,006630	-1,163934	-20,278626	4,111068	13,440895	0,022815	-0,163174	-0,006277	-10,589435	-2,920310	0,663789	0,022815	-0,163174	-0,006277	-10,589435	-2,920310	0,663789
[truncated: 126,768 more chars]
