# Supplementary material for: Characterization of interfragmentary motion associated with common osteosynthesis devices for rat fracture healing studies
Source: PLoS One. 2017 Apr 28;12(4):e0176735. doi: 10.1371/journal.pone.0176735 (PMC5409164; doi:10.1371/journal.pone.0176735)
Supplement: S1 Dataset — (ZIP) [file pone.0176735.s001.zip › S1_Dataset/RatExFix/Specimen03/FIX-EX_03V.txt]

%Tester: Sukopp Matthias
%Projekt: 
%Zeit: 11.03.2015 13:22:01
%Dateipfad: D:\Messungen\Fixator\Measurements\Fixator_20150311.txt
%Kommentar: FIX-EX_03-V
%VI Version: D:\LVProjekte\Fixator\HauptVI\Fixator_v0.12.vi
%Virtueller Drehpunkt: 	0,0000	0,0000	0,0000
%Sensor zu Hexapod (Mitte): 	0,000000	0,000000	-26,500000
%Sensor zu Hexapod Trans (Mitte): 	-0,500000	-0,866025	0,000000	-0,866025	0,500000	0,000000	0,000000	0,000000	1,000000
%Hexapod zu Labor (Mitte): 	0,519000	3,417935	-0,141973
%Hexapod zu Labor Trans (Mitte): 	0,999852	0,001481	0,017133	-0,001205	0,999869	-0,016146	-0,017155	0,016123	0,999723
%Labor zu CR (Mitte): 	0,000000	0,000000	78,500000
%Labor zu CR Trans (Mitte): 	1,000000	0,000000	0,000000	0,000000	1,000000	0,000000	0,000000	0,000000	1,000000
%Zentrum Sensormasse: 	0,000000	0,000000	2,000000
%Sensormasse: 	200,000000E-3
--------------------------------------------------
Time	X	Y	Z	U	V	W	Exp_ Fx	Exp_ Fy	Exp_ Fz	Exp_ Mx	Exp_ My	Exp_ Mz	Sen_ Fx	Sen_ Fy	Sen_ Fz	Sen_ Mx	Sen_ My	Sen_ Mz	Hex_ Fx	Hex_ Fy	Hex_ Fz	Hex_ Mx	Hex_ My	Hex_ Mz	Lab_ Fx	Lab_ Fy	Lab_ Fz	Lab_ Mx	Lab_ My	Lab_ Mz	Laser
13:22:01,97	0,519000	3,417935	-0,141973	0,923977	0,982962	-0,069039	-0,015945	0,003115	0,016848	-0,526328	-0,835432	-0,145957	-0,591493	-2,888743	-1,140802	-15,317561	8,129523	12,638280	-0,015945	0,003115	0,016848	-0,281810	0,416218	-0,145957	-0,015945	0,003115	0,016848	-0,281810	0,416218	-0,145957
13:22:02,02	0,519000	3,417935	-0,141973	0,923977	0,982962	-0,069039	-0,015945	0,003115	0,016848	-0,526328	-0,835432	-0,145957	-0,589139	-2,884797	-1,137329	-15,316416	8,128531	12,622580	-0,015945	0,003115	0,016848	-0,281810	0,416218	-0,145957	-0,015945	0,003115	0,016848	-0,281810	0,416218	-0,145957
13:22:02,07	0,519000	3,417935	-0,141973	0,923977	0,982962	-0,069039	-0,016010	0,003757	0,019946	-0,528380	-0,841768	-0,166476	-0,592016	-2,888365	-1,137705	-15,304419	8,158134	12,617762	-0,016010	0,003757	0,019946	-0,233441	0,415033	-0,166476	-0,016010	0,003757	0,019946	-0,233441	0,415033	-0,166476
13:22:02,12	0,519000	3,417935	-0,141973	0,923977	0,982962	-0,069039	-0,016010	0,003757	0,019946	-0,528380	-0,841768	-0,166476	-0,588553	-2,891157	-1,135765	-15,339667	8,129525	12,611366	-0,016010	0,003757	0,019946	-0,233441	0,415033	-0,166476	-0,016010	0,003757	0,019946	-0,233441	0,415033	-0,166476
13:22:02,17	0,519000	3,417935	-0,141973	0,923977	0,982962	-0,069039	-0,015324	-0,000638	0,021885	-0,342227	-0,822285	-0,172871	-0,592056	-2,889095	-1,135750	-15,324709	8,155031	12,640792	-0,015324	-0,000638	0,021885	-0,392314	0,380616	-0,172871	-0,015324	-0,000638	0,021885	-0,392314	0,380616	-0,172871
13:22:02,22	0,519000	3,417935	-0,141973	0,923977	0,982962	-0,069039	-0,015358	0,003427	0,021900	-0,524017	-0,823887	-0,143446	-0,586132	-2,886026	-1,136539	-15,282141	8,092670	12,606400	-0,015358	0,003427	0,021900	-0,255036	0,381736	-0,143446	-0,015358	0,003427	0,021900	-0,255036	0,381736	-0,143446
13:22:02,27	0,519000	3,417935	-0,141973	0,923977	0,982962	-0,069039	-0,020978	-0,000169	0,021112	-0,369773	-1,048046	-0,177838	-0,590862	-2,891914	-1,135361	-15,320387	8,133666	12,620234	-0,020978	-0,000169	0,021112	-0,383039	0,598693	-0,177838	-0,020978	-0,000169	0,021112	-0,383039	0,598693	-0,177838
13:22:02,32	0,519000	3,417935	-0,141973	0,923977	0,982962	-0,069039	-0,013514	0,000983	0,022290	-0,413285	-0,713569	-0,164004	-0,590311	-2,885715	-1,135752	-15,309089	8,107997	12,644774	-0,013514	0,000983	0,022290	-0,336136	0,347294	-0,164004	-0,013514	0,000983	0,022290	-0,336136	0,347294	-0,164004
13:22:02,37	0,519000	3,417935	-0,141973	0,923977	0,982962	-0,069039	-0,019158	0,003605	0,021899	-0,566224	-0,984416	-0,139463	-0,590273	-2,891547	-1,136541	-15,318720	8,130940	12,601623	-0,019158	0,003605	0,021899	-0,283226	0,519467	-0,139463	-0,019158	0,003605	0,021899	-0,283226	0,519467	-0,139463
13:22:02,42	0,519000	3,417935	-0,141973	0,923977	0,982962	-0,069039	-0,014126	0,000657	0,021109	-0,397848	-0,742589	-0,182614	-0,587351	-2,889229	-1,137714	-15,313838	8,107831	12,597550	-0,014126	0,000657	0,021109	-0,346308	0,366319	-0,182614	-0,014126	0,000657	0,021109	-0,346308	0,366319	-0,182614
13:22:02,47	0,519000	3,417935	-0,141973	0,923977	0,982962	-0,069039	-0,017594	-0,000715	0,019937	-0,344105	-0,907135	-0,186687	-0,586159	-2,888545	-1,137683	-15,299504	8,102559	12,631438	-0,017594	-0,000715	0,019937	-0,400223	0,474001	-0,186687	-0,017594	-0,000715	0,019937	-0,400223	0,474001	-0,186687
13:22:02,52	0,519000	3,417935	-0,141973	0,923977	0,982962	-0,069039	-0,018782	-0,001406	0,019968	-0,305588	-0,953876	-0,152799	-0,587858	-2,888870	-1,136116	-15,278299	8,123515	12,635442	-0,018782	-0,001406	0,019968	-0,415925	0,520540	-0,152799	-0,018782	-0,001406	0,019968	-0,415925	0,520540	-0,152799
13:22:02,57	0,519000	3,417935	-0,141973	0,923977	0,982962	-0,069039	-0,017652	-9,644664E-5	0,021534	-0,344911	-0,887213	-0,148795	-0,588455	-2,889400	-1,137298	-15,274849	8,096925	12,610866	-0,017652	-9,644664E-5	0,021534	-0,352483	0,498472	-0,148795	-0,017652	-9,644664E-5	0,021534	-0,352483	0,498472	-0,148795
13:22:02,62	0,519000	3,417935	-0,141973	0,923977	0,982962	-0,069039	-0,016894	0,000155	0,020353	-0,379311	-0,831508	-0,173371	-0,589199	-2,888874	-1,138492	-15,346296	8,109283	12,622362	-0,016894	0,000155	0,020353	-0,367111	0,494665	-0,173371	-0,016894	0,000155	0,020353	-0,367111	0,494665	-0,173371
13:22:02,67	0,519000	3,417935	-0,141973	0,923977	0,982962	-0,069039	-0,016978	0,001062	0,019159	-0,451498	-0,903926	-0,161875	-0,586798	-2,890758	-1,137286	-15,332386	8,118355	12,650983	-0,016978	0,001062	0,019159	-0,368095	0,428834	-0,161875	-0,016978	0,001062	0,019159	-0,368095	0,428834	-0,161875
13:22:02,72	0,519000	3,417935	-0,141973	0,923977	0,982962	-0,069039	-0,016547	-0,001959	0,020365	-0,279581	-0,874018	-0,133255	-0,587339	-2,889042	-1,134200	-15,324467	8,146884	12,625873	-0,016547	-0,001959	0,020365	-0,433348	0,424930	-0,133255	-0,016547	-0,001959	0,020365	-0,433348	0,424930	-0,133255
13:22:02,77	0,519000	3,417935	-0,141973	0,923977	0,982962	-0,069039	-0,017762	-0,000632	0,023451	-0,319883	-0,944607	-0,158365	-0,589662	-2,887762	-1,137697	-15,295980	8,137807	12,622360	-0,017762	-0,000632	0,023451	-0,369534	0,449722	-0,158365	-0,017762	-0,000632	0,023451	-0,369534	0,449722	-0,158365
13:22:02,82	0,519000	3,417935	-0,141973	0,923977	0,982962	-0,069039	-0,017710	0,002020	0,019954	-0,451409	-0,912670	-0,161877	-0,590203	-2,890801	-1,135363	-15,292714	8,150385	12,606229	-0,017710	0,002020	0,019954	-0,292871	0,477541	-0,161877	-0,017710	0,002020	0,019954	-0,292871	0,477541	-0,161877
13:22:02,87	0,519000	3,417935	-0,141973	0,923977	0,982962	-0,069039	-0,014807	0,000969	0,022288	-0,384255	-0,765187	-0,178008	-0,587964	-2,890394	-1,136150	-15,324678	8,094391	12,610536	-0,014807	0,000969	0,022288	-0,308184	0,397157	-0,178008	-0,014807	0,000969	0,022288	-0,308184	0,397157	-0,178008
13:22:02,92	0,519000	3,417935	-0,141973	0,923977	0,982962	-0,069039	-0,016279	-0,000767	0,021501	-0,358465	-0,841399	-0,173702	-0,590849	-2,887887	-1,133831	-15,313307	8,146426	12,605703	-0,016279	-0,000767	0,021501	-0,418659	0,436473	-0,173702	-0,016279	-0,000767	0,021501	-0,418659	0,436473	-0,173702
13:22:02,97	0,519000	3,417935	-0,141973	0,923977	0,982962	-0,069039	-0,017007	0,002986	0,023819	-0,502845	-0,895467	-0,178534	-0,584971	-2,887857	-1,137277	-15,290769	8,100518	12,650724	-0,017007	0,002986	0,023819	-0,268469	0,439616	-0,178534	-0,017007	0,002986	0,023819	-0,268469	0,439616	-0,178534
13:22:03,04	0,519000	3,417935	-0,141973	0,923977	0,982962	-0,069039	-0,019973	-0,002090	0,020374	-0,267382	-1,007181	-0,133513	-0,590253	-2,888311	-1,133845	-15,309440	8,134036	12,581090	-0,019973	-0,002090	0,020374	-0,431470	0,560664	-0,133513	-0,019973	-0,002090	0,020374	-0,431470	0,560664	-0,133513
13:22:03,09	0,519000	3,417935	-0,141973	0,923977	0,982962	-0,069039	-0,016938	0,002257	0,023805	-0,473736	-0,882338	-0,203148	-0,590267	-2,887435	-1,137718	-15,305759	8,140403	12,603120	-0,016938	0,002257	0,023805	-0,296582	0,447333	-0,203148	-0,016938	0,002257	0,023805	-0,296582	0,447333	-0,203148
13:22:03,14	0,519000	3,417935	-0,141973	0,923977	0,982962	-0,069039	-0,017690	0,002707	0,019932	-0,489792	-0,921427	-0,181117	-0,588214	-2,889590	-1,131006	-15,121400	7,944610	12,610285	-0,017690	0,002707	0,019932	-0,277297	0,467260	-0,181117	-0,017690	0,002707	0,019932	-0,277297	0,467260	-0,181117
13:22:03,19	0,519000	3,417935	-0,141973	0,923977	0,982962	-0,069039	-0,116126	-0,001307	0,319257	-0,306771	-2,356746	-0,182208	-0,537573	-2,804194	-0,838393	-12,128755	6,276484	12,602029	-0,116126	-0,001307	0,319257	-0,409363	6,759124	-0,182208	-0,116126	-0,001307	0,319257	-0,409363	6,759124	-0,182208
13:22:03,24	0,519000	3,417935	-0,141973	0,923977	0,982962	-0,069039	-0,116126	-0,001307	0,319257	-0,306771	-2,356746	-0,182208	-0,635566	-2,969844	-1,076133	-19,120078	10,320075	12,717602	-0,116126	-0,001307	0,319257	-0,409363	6,759124	-0,182208	-0,116126	-0,001307	0,319257	-0,409363	6,759124	-0,182208
13:22:03,29	0,519000	3,417935	-0,141973	0,923977	0,982962	-0,069039	0,076327	0,000733	0,081517	-0,406638	-0,425659	-0,066635	-0,637319	-2,978820	-1,578243	-16,449946	8,556825	12,709850	0,076327	0,000733	0,081517	-0,349125	-6,417330	-0,066635	0,076327	0,000733	0,081517	-0,349125	-6,417330	-0,066635
13:22:03,34	0,518956	3,418010	-0,141969	0,923980	1,032950	-0,069010	0,084977	-0,002237	-0,420593	-0,444159	3,218178	-0,074388	-0,632328	-2,961472	-1,653492	-15,084213	7,927031	12,690947	0,084977	-0,002237	-0,420593	-0,619778	-3,452536	-0,074388	0,084977	-0,002237	-0,420593	-0,619778	-3,452536	-0,074388
13:22:03,39	0,518956	3,418010	-0,141969	0,923980	1,032950	-0,069010	0,067459	0,002115	-0,495842	-0,533017	3,804877	-0,093290	-0,628312	-2,959247	-1,653538	-15,119228	7,888914	12,657222	0,067459	0,002115	-0,495842	-0,367000	-1,490642	-0,093290	0,067459	0,002115	-0,495842	-0,367000	-1,490642	-0,093290
13:22:03,44	0,518956	3,418010	-0,141969	0,923980	1,032950	-0,069010	0,063523	-0,000250	-0,495887	-0,460544	3,588966	-0,127015	-0,631187	-2,958894	-1,652324	-15,089411	7,911938	12,709767	0,063523	-0,000250	-0,495887	-0,480196	-1,397616	-0,127015	0,063523	-0,000250	-0,495887	-0,480196	-1,397616	-0,127015
13:22:03,49	0,518956	3,418010	-0,141969	0,923980	1,032950	-0,069010	0,064655	0,002416	-0,494673	-0,564352	3,662126	-0,074471	-0,629945	-2,958843	-1,652309	-15,060906	7,916369	12,709829	0,064655	0,002416	-0,494673	-0,374687	-1,413296	-0,074471	0,064655	0,002416	-0,494673	-0,374687	-1,413296	-0,074471
13:22:03,54	0,518956	3,418010	-0,141969	0,923980	1,032950	-0,069010	0,063990	0,001366	-0,494658	-0,491639	3,650009	-0,074409	-0,630674	-2,963386	-1,651165	-15,132367	7,890122	12,698537	0,063990	0,001366	-0,494658	-0,384433	-1,373199	-0,074409	0,063990	0,001366	-0,494658	-0,384433	-1,373199	-0,074409
13:22:03,59	0,518956	3,418010	-0,141969	0,923980	1,032950	-0,069010	0,068288	-0,000275	-0,493515	-0,464787	3,824766	-0,085701	-0,628857	-2,958576	-1,649627	-15,122123	7,953307	12,695701	0,068288	-0,000275	-0,493515	-0,486372	-1,535873	-0,085701	0,068288	-0,000275	-0,493515	-0,486372	-1,535873	-0,085701
13:22:03,64	0,518956	3,418010	-0,141969	0,923980	1,032950	-0,069010	0,063214	0,000557	-0,491976	-0,448198	3,538196	-0,088536	-0,618196	-2,935970	-1,618116	-14,027067	7,257649	12,682101	0,063214	0,000557	-0,491976	-0,404487	-1,424132	-0,088536	0,063214	0,000557	-0,491976	-0,404487	-1,424132	-0,088536
13:22:03,69	0,518956	3,418010	-0,141969	0,923980	1,032950	-0,069010	0,038307	0,002627	-0,460465	-0,610791	3,539167	-0,102137	-0,521761	-2,793513	-1,292883	-8,131701	3,630194	12,635921	0,038307	0,002627	-0,460465	-0,404550	0,532099	-0,102137	0,038307	0,002627	-0,460465	-0,404550	0,532099	-0,102137
13:22:03,74	0,518956	3,418010	-0,141969	0,923980	1,032950	-0,069010	-0,133282	-0,009659	-0,135232	-0,165677	1,535840	-0,148316	-0,624064	-2,972981	-1,508603	-15,593604	7,769106	12,786797	-0,133282	-0,009659	-0,135232	-0,923925	11,998449	-0,148316	-0,133282	-0,009659	-0,135232	-0,923925	11,998449	-0,148316
13:22:03,79	0,518956	3,418010	-0,141969	0,923980	1,032950	-0,069010	0,073293	-0,010796	-0,350952	-0,253095	3,746089	0,002559	-0,631279	-2,973796	-2,063828	-12,565237	5,916749	12,800249	0,073293	-0,010796	-0,350952	-1,100610	-2,007439	0,002559	0,073293	-0,010796	-0,350952	-1,100610	-2,007439	0,002559
13:22:03,84	0,518995	3,418042	-0,141988	0,923985	1,082989	-0,069010	0,077607	-0,004956	-0,906177	-0,646823	7,519221	0,016012	-0,623352	-2,964462	-2,102756	-11,678040	5,577522	12,734030	0,077607	-0,004956	-0,906177	-1,035832	1,427068	0,016012	0,077607	-0,004956	-0,906177	-1,035832	1,427068	0,016012
13:22:03,89	0,518995	3,418042	-0,141988	0,923985	1,082989	-0,069010	0,065560	-0,007153	-0,945106	-0,382710	7,830720	-0,050207	-0,626909	-2,963878	-2,103517	-11,681061	5,577160	12,767900	0,065560	-0,007153	-0,945106	-0,944257	2,684266	-0,050207	0,065560	-0,007153	-0,945106	-0,944257	2,684266	-0,050207
13:22:03,94	0,518995	3,418042	-0,141988	0,923985	1,082989	-0,069010	0,066832	-0,003781	-0,945867	-0,559885	7,894455	-0,016337	-0,625137	-2,963414	-2,101956	-11,684720	5,591970	12,777528	0,066832	-0,003781	-0,945867	-0,856720	2,648108	-0,016337	0,066832	-0,003781	-0,945867	-0,856720	2,648108	-0,016337
13:22:03,99	0,518995	3,418042	-0,141988	0,923985	1,082989	-0,069010	0,065545	-0,005084	-0,944306	-0,481149	7,816932	-0,006709	-0,624570	-2,962682	-2,105860	-11,669847	5,537238	12,749133	0,065545	-0,005084	-0,944306	-0,880245	2,671652	-0,006709	0,065545	-0,005084	-0,944306	-0,880245	2,671652	-0,006709
13:22:04,04	0,518995	3,418042	-0,141988	0,923985	1,082989	-0,069010	0,064628	-0,005209	-0,948210	-0,514616	7,809472	-0,035104	-0,623961	-2,961441	-2,105087	-11,670036	5,570224	12,750011	0,064628	-0,005209	-0,948210	-0,923518	2,736210	-0,035104	0,064628	-0,005209	-0,948210	-0,923518	2,736210	-0,035104
13:22:04,09	0,518995	3,418042	-0,141988	0,923985	1,082989	-0,069010	0,063247	-0,005116	-0,947436	-0,490983	7,721050	-0,034227	-0,624561	-2,963056	-2,103903	-11,683141	5,582762	12,773709	0,063247	-0,005116	-0,947436	-0,892580	2,756127	-0,034227	0,063247	-0,005116	-0,947436	-0,892580	2,756127	-0,034227
13:22:04,14	0,518995	3,418042	-0,141988	0,923985	1,082989	-0,069010	0,064946	-0,005404	-0,946252	-0,471698	7,791762	-0,010529	-0,624030	-2,963772	-2,104324	-11,697329	5,528200	12,733588	0,064946	-0,005404	-0,946252	-0,895907	2,693495	-0,010529	0,064946	-0,005404	-0,946252	-0,895907	2,693495	-0,010529
13:22:04,19	0,518995	3,418042	-0,141988	0,923985	1,082989	-0,069010	0,065301	-0,006222	-0,946674	-0,483529	7,825228	-0,050650	-0,624610	-2,964226	-2,107388	-11,700070	5,582776	12,795202	0,065301	-0,006222	-0,946674	-0,971921	2,699075	-0,050650	0,065301	-0,006222	-0,946674	-0,971921	2,699075	-0,050650
13:22:04,24	0,518995	3,418042	-0,141988	0,923985	1,082989	-0,069010	0,065984	-0,005946	-0,949737	-0,451955	7,831083	0,010965	-0,630529	-2,966598	-2,103913	-11,727416	5,580216	12,777377	0,065984	-0,005946	-0,949737	-0,918729	2,651312	0,010965	0,065984	-0,005946	-0,949737	-0,918729	2,651312	0,010965
13:22:04,29	0,518995	3,418042	-0,141988	0,923985	1,082989	-0,069010	0,070998	-0,002006	-0,946263	-0,672733	8,069385	-0,006861	-0,625770	-2,961103	-2,099685	-11,713629	5,604205	12,728617	0,070998	-0,002006	-0,946263	-0,830206	2,496051	-0,006861	0,070998	-0,002006	-0,946263	-0,830206	2,496051	-0,006861
13:22:04,34	0,518995	3,418042	-0,141988	0,923985	1,082989	-0,069010	0,063859	-0,003380	-0,942035	-0,573605	7,698124	-0,055620	-0,625104	-2,963587	-2,101582	-11,668286	5,575718	12,747520	0,063859	-0,003380	-0,942035	-0,838954	2,685170	-0,055620	0,063859	-0,003380	-0,942035	-0,838954	2,685170	-0,055620
13:22:04,39	0,518995	3,418042	-0,141988	0,923985	1,082989	-0,069010	0,065678	-0,005199	-0,943931	-0,481013	7,846209	-0,036718	-0,624581	-2,964607	-2,100815	-11,701228	5,569925	12,747145	0,065678	-0,005199	-0,943931	-0,889157	2,690485	-0,036718	0,065678	-0,005199	-0,943931	-0,889157	2,690485	-0,036718
13:22:04,44	0,518995	3,418042	-0,141988	0,923985	1,082989	-0,069010	0,066300	-0,006162	-0,943164	-0,452416	7,852906	-0,037092	-0,623936	-2,962552	-2,102363	-11,680901	5,612533	12,754505	0,066300	-0,006162	-0,943164	-0,936169	2,648378	-0,037092	0,066300	-0,006162	-0,943164	-0,936169	2,648378	-0,037092
13:22:04,49	0,518995	3,418042	-0,141988	0,923985	1,082989	-0,069010	0,064197	-0,005693	-0,944712	-0,429755	7,739887	-0,029733	-0,624005	-2,963638	-2,102734	-11,691245	5,551005	12,776919	0,064197	-0,005693	-0,944712	-0,876671	2,700388	-0,029733	0,064197	-0,005693	-0,944712	-0,876671	2,700388	-0,029733
13:22:04,54	0,518995	3,418042	-0,141988	0,923985	1,082989	-0,069010	0,065173	-0,006176	-0,945084	-0,463113	7,812415	-0,007319	-0,623985	-2,964103	-2,103500	-11,687909	5,573729	12,787703	0,065173	-0,006176	-0,945084	-0,947917	2,696345	-0,007319	0,065173	-0,006176	-0,945084	-0,947917	2,696345	-0,007319
13:22:04,59	0,518995	3,418042	-0,141988	0,923985	1,082989	-0,069010	0,065565	-0,006426	-0,945850	-0,428741	7,824326	0,003466	-0,626358	-2,962340	-2,100807	-11,696556	5,568031	12,771286	0,065565	-0,006426	-0,945850	-0,933207	2,677484	0,003466	0,065565	-0,006426	-0,945850	-0,933207	2,677484	0,003466
13:22:04,64	0,518995	3,418042	-0,141988	0,923985	1,082989	-0,069010	0,065225	-0,003489	-0,943156	-0,590733	7,802018	-0,012951	-0,625741	-2,963262	-2,102750	-11,683839	5,568604	12,757791	0,065225	-0,003489	-0,943156	-0,864631	2,681849	-0,012951	0,065225	-0,003489	-0,943156	-0,864631	2,681849	-0,012951
13:22:04,69	0,518995	3,418042	-0,141988	0,923985	1,082989	-0,069010	0,065715	-0,004485	-0,945099	-0,532096	7,838215	-0,026447	-0,624699	-2,963349	-2,103149	-11,735199	5,540658	12,772369	0,065715	-0,004485	-0,945099	-0,884165	2,679595	-0,026447	0,065715	-0,004485	-0,945099	-0,884165	2,679595	-0,026447
13:22:04,74	0,518995	3,418042	-0,141988	0,923985	1,082989	-0,069010	0,065269	-0,005431	-0,945499	-0,532779	7,784526	-0,011868	-0,623956	-2,962295	-2,103532	-11,668063	5,554087	12,743556	0,065269	-0,005431	-0,945499	-0,959119	2,660903	-0,011868	0,065269	-0,005431	-0,945499	-0,959119	2,660903	-0,011868
13:22:04,79	0,518995	3,418042	-0,141988	0,923985	1,082989	-0,069010	0,063985	-0,005547	-0,945882	-0,481534	7,769171	-0,040681	-0,625715	-2,961093	-2,104306	-11,668460	5,584651	12,759420	0,063985	-0,005547	-0,945882	-0,917004	2,746363	-0,040681	0,063985	-0,005547	-0,945882	-0,917004	2,746363	-0,040681
13:22:04,84	0,518995	3,418042	-0,141988	0,923985	1,082989	-0,069010	0,063823	-0,003423	-0,946655	-0,565747	7,745144	-0,024817	-0,622178	-2,959521	-2,101595	-11,678431	5,610943	12,754714	0,063823	-0,003423	-0,946655	-0,834428	2,735019	-0,024817	0,063823	-0,003423	-0,946655	-0,834428	2,735019	-0,024817
13:22:04,89	0,518995	3,418042	-0,141988	0,923985	1,082989	-0,069010	0,060694	-0,005700	-0,943944	-0,429562	7,560638	-0,029523	-0,624540	-2,962600	-2,100401	-11,675159	5,573102	12,776103	0,060694	-0,005700	-0,943944	-0,876983	2,796164	-0,029523	0,060694	-0,005700	-0,943944	-0,876983	2,796164	-0,029523
13:22:04,94	0,518995	3,418042	-0,141988	0,923985	1,082989	-0,069010	0,064541	-0,005194	-0,942750	-0,486972	7,782441	-0,008135	-0,624021	-2,962639	-2,103566	-11,715161	5,593014	12,725865	0,064541	-0,005194	-0,942750	-0,894728	2,715971	-0,008135	0,064541	-0,005194	-0,942750	-0,894728	2,715971	-0,008135
13:22:04,99	0,518995	3,418042	-0,141988	0,923985	1,082989	-0,069010	0,064315	-0,005663	-0,945916	-0,465361	7,726089	-0,058372	-0,623982	-2,960306	-2,099264	-11,687252	5,570335	12,756503	0,064315	-0,005663	-0,945916	-0,909902	2,677362	-0,058372	0,064315	-0,005663	-0,945916	-0,909902	2,677362	-0,058372
13:22:05,04	0,518995	3,418042	-0,141988	0,923985	1,082989	-0,069010	0,062275	-0,004531	-0,941614	-0,529934	7,655536	-0,027734	-0,626994	-2,959337	-2,101591	-11,705581	5,564024	12,786599	0,062275	-0,004531	-0,941614	-0,885579	2,766923	-0,027734	0,062275	-0,004531	-0,941614	-0,885579	2,766923	-0,027734
13:22:05,09	0,518995	3,418042	-0,141988	0,923985	1,082989	-0,069010	0,062943	-0,001437	-0,943940	-0,705409	7,677513	0,002361	-0,628115	-2,961040	-2,103145	-11,696583	5,605012	12,773784	0,062943	-0,001437	-0,943940	-0,818240	2,736523	0,002361	0,062943	-0,001437	-0,943940	-0,818240	2,736523	0,002361
13:22:05,14	0,518995	3,418042	-0,141988	0,923985	1,082989	-0,069010	0,064978	-0,001317	-0,945495	-0,671655	7,770637	-0,010454	-0,621641	-2,962751	-2,100038	-11,704264	5,582588	12,752738	0,064978	-0,001317	-0,945495	-0,775064	2,669892	-0,010454	0,064978	-0,001317	-0,945495	-0,775064	2,669892	-0,010454
13:22:05,19	0,518995	3,418042	-0,141988	0,923985	1,082989	-0,069010	0,063223	-0,007780	-0,942388	-0,358837	7,683930	-0,031499	-0,622792	-2,960753	-2,102357	-11,678244	5,577981	12,768367	0,063223	-0,007780	-0,942388	-0,969595	2,720962	-0,031499	0,063223	-0,007780	-0,942388	-0,969595	2,720962	-0,031499
13:22:05,24	0,518995	3,418042	-0,141988	0,923985	1,082989	-0,069010	0,062067	-0,005784	-0,944707	-0,453610	7,648689	-0,015870	-0,623835	-2,960084	-2,099223	-11,600919	5,521643	12,758934	0,062067	-0,005784	-0,944707	-0,907679	2,776418	-0,015870	0,062067	-0,005784	-0,944707	-0,907679	2,776418	-0,015870
13:22:05,29	0,518995	3,418042	-0,141988	0,923985	1,082989	-0,069010	0,062010	-0,004546	-0,941573	-0,528115	7,740853	-0,025303	-0,547544	-2,831365	-1,781568	-6,235981	2,416797	12,743729	0,062010	-0,004546	-0,941573	-0,885000	2,873065	-0,025303	0,062010	-0,004546	-0,941573	-0,885000	2,873065	-0,025303
13:22:05,34	0,518995	3,418042	-0,141988	0,923985	1,082989	-0,069010	-0,087610	-0,006257	-0,623917	-0,445567	6,159199	-0,040509	-0,623611	-2,975472	-1,891620	-12,615084	5,906062	12,817838	-0,087610	-0,006257	-0,623917	-0,936737	13,036593	-0,040509	-0,087610	-0,006257	-0,623917	-0,936737	13,036593	-0,040509
13:22:05,39	0,518995	3,418042	-0,141988	0,923985	1,082989	-0,069010	0,075224	-0,012434	-0,733970	-0,292105	7,357476	0,033601	-0,644166	-3,018949	-2,448769	-11,601135	5,055339	12,842700	0,075224	-0,012434	-0,733970	-1,268198	1,452394	0,033601	0,075224	-0,012434	-0,733970	-1,268198	1,452394	0,033601
13:22:05,44	0,518955	3,418012	-0,141973	0,923980	1,132999	-0,069009	0,123154	-0,016372	-1,291118	-0,317127	11,153291	0,058462	-0,633093	-2,989637	-2,554895	-9,659036	4,082176	12,818799	0,123154	-0,016372	-1,291118	-1,602315	1,485723	0,058462	0,123154	-0,016372	-1,291118	-1,602315	1,485723	0,058462
13:22:05,49	0,518955	3,418012	-0,141973	0,923980	1,132999	-0,069009	0,092232	-0,011306	-1,397244	-0,452309	11,713870	0,034561	-0,638980	-2,994044	-2,552183	-9,672990	4,073217	12,800798	0,092232	-0,011306	-1,397244	-1,339792	4,473626	0,034561	0,092232	-0,011306	-1,397244	-1,339792	4,473626	0,034561
13:22:05,54	0,518955	3,418012	-0,141973	0,923980	1,132999	-0,069009	0,098992	-0,008411	-1,394532	-0,617562	12,057784	0,016561	-0,635325	-2,993010	-2,551744	-9,623365	4,109246	12,835877	0,098992	-0,008411	-1,394532	-1,277823	4,286880	0,016561	0,098992	-0,008411	-1,394532	-1,277823	4,286880	0,016561
13:22:05,59	0,518955	3,418012	-0,141973	0,923980	1,132999	-0,069009	0,096269	-0,011059	-1,394094	-0,423856	11,941145	0,051639	-0,635508	-2,993720	-2,552970	-9,705805	4,089776	12,802793	0,096269	-0,011059	-1,394094	-1,291977	4,384004	0,051639	0,096269	-0,011059	-1,394094	-1,291977	4,384004	0,051639
13:22:05,64	0,518955	3,418012	-0,141973	0,923980	1,132999	-0,069009	0,096976	-0,011255	-1,395320	-0,471739	11,916229	0,018556	-0,636592	-2,993228	-2,547117	-9,675008	4,104932	12,818667	0,096976	-0,011255	-1,395320	-1,355256	4,303620	0,018556	0,096976	-0,011255	-1,395320	-1,355256	4,303620	0,018556
13:22:05,69	0,518955	3,418012	-0,141973	0,923980	1,132999	-0,069009	0,097092	-0,010070	-1,389467	-0,504812	11,941340	0,034430	-0,640178	-2,989708	-2,553760	-9,681852	4,113896	12,803589	0,097092	-0,010070	-1,389467	-1,295342	4,319646	0,034430	0,097092	-0,010070	-1,389467	-1,295342	4,319646	0,034430
13:22:05,74	0,518955	3,418012	-0,141973	0,923980	1,132999	-0,069009	0,095837	-0,005205	-1,396110	-0,753459	11,865666	0,019351	-0,633627	-2,994404	-2,548628	-9,646368	4,059351	12,847241	0,095837	-0,005205	-1,396110	-1,162073	4,342497	0,019351	0,095837	-0,005205	-1,396110	-1,162073	4,342497	0,019351
13:22:05,79	0,518955	3,418012	-0,141973	0,923980	1,132999	-0,069009	0,096628	-0,013227	-1,390977	-0,365845	11,964798	0,063003	-0,541066	-2,839863	-2,211947	-3,274419	0,225461	12,817623	0,096628	-0,013227	-1,390977	-1,404134	4,379538	0,063003	0,096628	-0,013227	-1,390977	-1,404134	4,379538	0,063003
13:22:05,84	0,518955	3,418012	-0,141973	0,923980	1,132999	-0,069009	-0,083489	-0,016116	-1,054297	-0,349887	10,033933	0,033386	-0,630580	-3,003667	-2,335180	-10,584854	4,080081	12,906093	-0,083489	-0,016116	-1,054297	-1,614963	16,587848	0,033386	-0,083489	-0,016116	-1,054297	-1,614963	16,587848	0,033386
13:22:05,89	0,518955	3,418012	-0,141973	0,923980	1,132999	-0,069009	0,103126	-0,020497	-1,177530	-0,439065	11,479616	0,121855	-0,649791	-3,045229	-2,891905	-9,459566	3,139586	12,917502	0,103126	-0,020497	-1,177530	-2,048094	3,384205	0,121855	0,103126	-0,020497	-1,177530	-2,048094	3,384205	0,121855
13:22:05,94	0,519011	3,418056	-0,141979	0,923966	1,183011	-0,069008	0,148726	-0,024640	-1,734255	-0,475466	15,295570	0,133265	-0,638491	-3,016397	-2,995663	-7,434775	2,215117	12,887993	0,148726	-0,024640	-1,734255	-2,409737	3,620590	0,133265	0,148726	-0,024640	-1,734255	-2,409737	3,620590	0,133265
13:22:05,99	0,519011	3,418056	-0,141979	0,923966	1,183011	-0,069008	0,118106	-0,020011	-1,838012	-0,504408	15,919110	0,103755	-0,641360	-3,019232	-2,992109	-7,425233	2,267588	12,944638	0,118106	-0,020011	-1,838012	-2,075279	6,647761	0,103755	0,118106	-0,020011	-1,838012	-2,075279	6,647761	0,103755
13:22:06,04	0,519011	3,418056	-0,141979	0,923966	1,183011	-0,069008	0,121996	-0,018943	-1,834458	-0,509735	16,103388	0,160401	-0,638516	-3,018081	-2,993329	-7,471019	2,263962	12,902791	0,121996	-0,018943	-1,834458	-1,996764	6,526720	0,160401	0,121996	-0,018943	-1,834458	-1,996764	6,526720	0,160401
13:22:06,09	0,519011	3,418056	-0,141979	0,923966	1,183011	-0,069008	0,119577	-0,020831	-1,835678	-0,437600	15,939785	0,118554	-0,638985	-3,016030	-2,993299	-7,399149	2,237283	12,911093	0,119577	-0,020831	-1,835678	-2,072825	6,552971	0,118554	0,119577	-0,020831	-1,835678	-2,072825	6,552971	0,118554
13:22:06,14	0,519011	3,418056	-0,141979	0,923966	1,183011	-0,069008	0,118035	-0,019399	-1,835648	-0,499229	15,935183	0,126856	-0,639641	-3,014159	-2,992543	-7,436098	2,265810	12,916936	0,118035	-0,019399	-1,835648	-2,022048	6,669416	0,126856	0,118035	-0,019399	-1,835648	-2,022048	6,669416	0,126856
13:22:06,19	0,519011	3,418056	-0,141979	0,923966	1,183011	-0,069008	0,116743	-0,017896	-1,834893	-0,571154	15,821740	0,132699	-0,639080	-3,015747	-2,992936	-7,454729	2,269735	12,912509	0,116743	-0,017896	-1,834893	-1,975988	6,657389	0,132699	0,116743	-0,017896	-1,834893	-1,975988	6,657389	0,132699
13:22:06,24	0,519011	3,418056	-0,141979	0,923966	1,183011	-0,069008	0,117838	-0,019175	-1,835286	-0,510539	15,860565	0,128271	-0,640228	-3,016817	-2,993302	-7,425314	2,223178	12,920271	0,117838	-0,019175	-1,835286	-2,015811	6,610283	0,128271	0,117838	-0,019175	-1,835286	-2,015811	6,610283	0,128271
13:22:06,29	0,519011	3,418056	-0,141979	0,923966	1,183011	-0,069008	0,119338	-0,018716	-1,835652	-0,560033	15,987324	0,136034	-0,640188	-3,014011	-2,992549	-7,412556	2,248941	12,896704	0,119338	-0,018716	-1,835652	-2,029252	6,619283	0,136034	0,119338	-0,018716	-1,835652	-2,029252	6,619283	0,136034
13:22:06,34	0,519011	3,418056	-0,141979	0,923966	1,183011	-0,069008	0,116888	-0,017348	-1,834898	-0,602482	15,858105	0,112467	-0,639017	-3,020732	-2,989803	-7,437457	2,247377	12,904135	0,116888	-0,017348	-1,834898	-1,964307	6,682367	0,112467	0,116888	-0,017348	-1,834898	-1,964307	6,682367	0,112467
13:22:06,39	0,519011	3,418056	-0,141979	0,923966	1,183011	-0,069008	0,122123	-0,021723	-1,832152	-0,388800	16,109542	0,119897	-0,640185	-3,018452	-2,987084	-7,421023	2,216927	12,906318	0,122123	-0,021723	-1,832152	-2,094043	6,522857	0,119897	0,122123	-0,021723	-1,832152	-2,094043	6,522857	0,119897
13:22:06,44	0,519011	3,418056	-0,141979	0,923966	1,183011	-0,069008	0,120733	-0,019571	-1,829434	-0,518852	16,066684	0,122080	-0,639013	-3,018700	-2,988269	-7,439474	2,260253	12,889401	0,120733	-0,019571	-1,829434	-2,055171	6,589168	0,122080	0,120733	-0,019571	-1,829434	-2,055171	6,589168	0,122080
13:22:06,49	0,519011	3,418056	-0,141979	0,923966	1,183011	-0,069008	0,120361	-0,020710	-1,830619	-0,431314	16,009733	0,105164	-0,639646	-3,016330	-2,990971	-7,440191	2,249782	12,929721	0,120361	-0,020710	-1,830619	-2,057066	6,561366	0,105164	0,120361	-0,020710	-1,830619	-2,057066	6,561366	0,105164
13:22:06,54	0,519011	3,418056	-0,141979	0,923966	1,183011	-0,069008	0,118626	-0,018976	-1,833321	-0,530895	15,924091	0,145483	-0,642504	-3,016199	-2,987869	-7,410964	2,259776	12,907998	0,118626	-0,018976	-1,833321	-2,020549	6,611977	0,145483	0,118626	-0,018976	-1,833321	-2,020549	6,611977	0,145483
13:22:06,59	0,519011	3,418056	-0,141979	0,923966	1,183011	-0,069008	0,119941	-0,016436	-1,830218	-0,639724	16,012808	0,123760	-0,645528	-3,018526	-2,991372	-7,444312	2,253587	12,914251	0,119941	-0,016436	-1,830218	-1,929962	6,597431	0,123760	0,119941	-0,016436	-1,830218	-1,929962	6,597431	0,123760
13:22:06,64	0,519011	3,418056	-0,141979	0,923966	1,183011	-0,069008	0,123469	-0,014981	-1,833721	-0,737444	16,170466	0,130014	-0,642501	-3,015359	-2,989810	-7,407337	2,272658	12,914524	0,123469	-0,014981	-1,833721	-1,913425	6,478160	0,130014	0,123469	-0,014981	-1,833721	-1,913425	6,478160	0,130014
13:22:06,69	0,519011	3,418056	-0,141979	0,923966	1,183011	-0,069008	0,119213	-0,016019	-1,832159	-0,648446	15,971623	0,130287	-0,640798	-3,015218	-2,987104	-7,434792	2,248583	12,907859	0,119213	-0,016019	-1,832159	-1,905938	6,613439	0,130287	0,119213	-0,016019	-1,832159	-1,905938	6,613439	0,130287
13:22:06,74	0,519011	3,418056	-0,141979	0,923966	1,183011	-0,069008	0,118239	-0,017423	-1,829454	-0,610029	15,909254	0,123622	-0,639616	-3,013357	-2,989056	-7,414877	2,217165	12,893781	0,118239	-0,017423	-1,829454	-1,977714	6,627500	0,123622	0,118239	-0,017423	-1,829454	-1,977714	6,627500	0,123622
13:22:06,79	0,519011	3,418056	-0,141979	0,923966	1,183011	-0,069008	0,116036	-0,017516	-1,831405	-0,622427	15,827662	0,109543	-0,638969	-3,014972	-2,986327	-7,405216	2,237376	12,887695	0,116036	-0,017516	-1,831405	-1,997438	6,718832	0,109543	0,116036	-0,017516	-1,831405	-1,997438	6,718832	0,109543
13:22:06,84	0,519011	3,418056	-0,141979	0,923966	1,183011	-0,069008	0,117111	-0,018884	-1,828677	-0,528977	15,881816	0,103458	-0,640771	-3,015869	-2,986313	-7,426452	2,255139	12,917101	0,117111	-0,018884	-1,828677	-2,011346	6,688609	0,103458	0,117111	-0,018884	-1,828677	-2,011346	6,688609	0,103458
13:22:06,89	0,519011	3,418056	-0,141979	0,923966	1,183011	-0,069008	0,118789	-0,017772	-1,828663	-0,582029	15,941800	0,132863	-0,638436	-3,015333	-2,986308	-7,423927	2,225089	12,921437	0,118789	-0,017772	-1,828663	-1,977117	6,616870	0,132863	0,118789	-0,017772	-1,828663	-1,977117	6,616870	0,132863
13:22:06,94	0,519011	3,418056	-0,141979	0,923966	1,183011	-0,069008	0,117157	-0,019526	-1,828657	-0,515578	15,874155	0,137200	-0,637222	-3,018079	-2,986280	-7,408092	2,210239	12,930274	0,117157	-0,019526	-1,828657	-2,048362	6,677326	0,137200	0,117157	-0,019526	-1,828657	-2,048362	6,677326	0,137200
13:22:06,99	0,519011	3,418056	-0,141979	0,923966	1,183011	-0,069008	0,118928	-0,021951	-1,828630	-0,394430	15,987408	0,146037	-0,637211	-3,016060	-2,987472	-7,398853	2,210043	12,902129	0,118928	-0,021951	-1,828630	-2,117563	6,651521	0,146037	0,118928	-0,021951	-1,828630	-2,117563	6,651521	0,146037
13:22:07,04	0,519011	3,418056	-0,141979	0,923966	1,183011	-0,069008	0,117175	-0,020950	-1,829822	-0,441993	15,904311	0,117892	-0,640144	-3,013659	-2,987841	-7,388058	2,229653	12,941481	0,117175	-0,020950	-1,829822	-2,086606	6,706096	0,117892	0,117175	-0,020950	-1,829822	-2,086606	6,706096	0,117892
13:22:07,09	0,519011	3,418056	-0,141979	0,923966	1,183011	-0,069008	0,116562	-0,017210	-1,830190	-0,614126	15,871983	0,157243	-0,638937	-3,013686	-2,985516	-7,382408	2,234135	12,925821	0,116562	-0,017210	-1,830190	-1,965100	6,721882	0,157243	0,116562	-0,017210	-1,830190	-1,965100	6,721882	0,157243
13:22:07,15	0,519011	3,418056	-0,141979	0,923966	1,183011	-0,069008	0,115981	-0,018269	-1,827865	-0,552350	15,844440	0,141584	-0,638992	-3,016826	-2,990184	-7,408291	2,234185	12,918764	0,115981	-0,018269	-1,827865	-1,986457	6,739922	0,141584	0,115981	-0,018269	-1,827865	-1,986457	6,739922	0,141584
13:22:07,20	0,519011	3,418056	-0,141979	0,923966	1,183011	-0,069008	0,117464	-0,017738	-1,830211	-0,561060	15,885343	0,134291	-0,641373	-3,014669	-2,987112	-7,438116	2,280377	12,904054	0,117464	-0,017738	-1,830211	-1,953506	6,664410	0,134291	0,117464	-0,017738	-1,830211	-1,953506	6,664410	0,134291
13:22:07,25	0,519011	3,418056	-0,141979	0,923966	1,183011	-0,069008	0,118051	-0,016651	-1,829462	-0,624290	15,880702	0,119816	-0,635586	-3,011016	-2,986988	-7,142823	2,110319	12,897038	0,118051	-0,016651	-1,829462	-1,931389	6,613707	0,119816	0,118051	-0,016651	-1,829462	-1,931389	6,613707	0,119816
13:22:07,30	0,519011	3,418056	-0,141979	0,923966	1,183011	-0,069008	0,111993	-0,019836	-1,829338	-0,458290	15,906464	0,112801	-0,555469	-2,875332	-2,676287	-1,558420	-1,157068	12,836690	0,111993	-0,019836	-1,829338	-2,015424	7,114995	0,112801	0,111993	-0,019836	-1,829338	-2,015424	7,114995	0,112801
13:22:07,35	0,519011	3,418056	-0,141979	0,923966	1,183011	-0,069008	-0,045571	-0,021378	-1,518636	-0,415562	14,183072	0,052452	-0,629643	-3,022238	-2,781264	-8,085208	2,121073	13,008971	-0,045571	-0,021378	-1,518636	-2,093714	17,760362	0,052452	-0,045571	-0,021378	-1,518636	-2,093714	17,760362	0,052452
13:22:07,40	0,519011	3,418056	-0,141979	0,923966	1,183011	-0,069008	0,118741	-0,030593	-1,623614	-0,360784	15,435856	0,224734	-0,645827	-3,057987	-3,329694	-6,603440	1,052975	13,004123	0,118741	-0,030593	-1,623614	-2,762374	6,114666	0,224734	0,118741	-0,030593	-1,623614	-2,762374	6,114666	0,224734
13:22:07,45	0,519006	3,417972	-0,141979	0,923981	1,233027	-0,068993	0,157792	-0,034453	-2,172044	-0,344226	19,283782	0,219886	-0,640760	-3,032575	-3,431180	-4,752739	0,135823	12,993051	0,157792	-0,034453	-2,172044	-3,048757	6,897124	0,219886	0,157792	-0,034453	-2,172044	-3,048757	6,897124	0,219886
13:22:07,50	0,519006	3,417972	-0,141979	0,923981	1,233027	-0,068993	0,133251	-0,026135	-2,273529	-0,645692	20,069001	0,208813	-0,639618	-3,034347	-3,422669	-4,788487	0,114596	12,948733	0,133251	-0,026135	-2,273529	-2,697253	9,608779	0,208813	0,133251	-0,026135	-2,273529	-2,697253	9,608779	0,208813
13:22:07,55	0,519006	3,417972	-0,141979	0,923981	1,233027	-0,068993	0,134215	-0,028010	-2,265018	-0,584434	20,098749	0,164495	-0,637269	-3,034406	-3,426523	-4,795128	0,159135	12,991731	0,134215	-0,028010	-2,265018	-2,783205	9,562905	0,164495	0,134215	-0,028010	-2,265018	-2,783205	9,562905	0,164495
13:22:07,60	0,519006	3,417972	-0,141979	0,923981	1,233027	-0,068993	0,133091	-0,030074	-2,268873	-0,441862	20,012323	0,207494	-0,639659	-3,031787	-3,422643	-4,788189	0,095073	12,996913	0,133091	-0,030074	-2,268873	-2,802646	9,564648	0,207494	0,133091	-0,030074	-2,268873	-2,802646	9,564648	0,207494
13:22:07,65	0,519006	3,417972	-0,141979	0,923981	1,233027	-0,068993	0,132019	-0,026695	-2,264993	-0,669588	19,994575	0,212675	-0,639603	-3,030522	-3,425334	-4,771740	0,159846	13,034569	0,132019	-0,026695	-2,264993	-2,765109	9,631120	0,212675	0,132019	-0,026695	-2,264993	-2,765109	9,631120	0,212675
13:22:07,70	0,519006	3,417972	-0,141979	0,923981	1,233027	-0,068993	0,130895	-0,026111	-2,267683	-0,635638	19,918018	0,250332	-0,636617	-3,029245	-3,422233	-4,742819	0,114161	13,007401	0,130895	-0,026111	-2,267683	-2,685312	9,642748	0,250332	0,130895	-0,026111	-2,267683	-2,685312	9,642748	0,250332
13:22:07,75	0,519006	3,417972	-0,141979	0,923981	1,233027	-0,068993	0,128296	-0,028057	-2,264582	-0,559509	19,830746	0,223164	-0,635032	-3,026258	-3,413952	-4,501153	-0,046807	13,029355	0,128296	-0,028057	-2,264582	-2,762006	9,759518	0,223164	0,128296	-0,028057	-2,264582	-2,762006	9,759518	0,223164
13:22:07,80	0,519006	3,417972	-0,141979	0,923981	1,233027	-0,068993	0,124917	-0,027937	-2,256301	-0,584324	19,944809	0,245118	-0,534529	-2,860831	-3,122341	2,821748	-4,310893	13,006596	0,124917	-0,027937	-2,256301	-2,777391	10,138834	0,245118	0,124917	-0,027937	-2,256301	-2,777391	10,138834	0,245118
13:22:07,85	0,519006	3,417972	-0,141979	0,923981	1,233027	-0,068993	-0,068599	-0,032261	-1,964690	-0,390856	18,355851	0,222359	-0,636037	-3,050091	-3,229914	-6,076642	0,357112	13,063921	-0,068599	-0,032261	-1,964690	-2,923319	23,740858	0,222359	-0,068599	-0,032261	-1,964690	-2,923319	23,740858	0,222359
13:22:07,90	0,519006	3,417972	-0,141979	0,923981	1,233027	-0,068993	0,146059	-0,038983	-2,072263	-0,447890	19,477802	0,279683	-0,653259	-3,083137	-3,777911	-4,526016	-0,692846	13,092820	0,146059	-0,038983	-2,072263	-3,508043	8,012209	0,279683	0,146059	-0,038983	-2,072263	-3,508043	8,012209	0,279683
13:22:07,95	0,519048	3,417989	-0,142000	0,923978	1,283028	-0,069006	0,183289	-0,040591	-2,620261	-0,498258	23,281635	0,308582	-0,648216	-3,056985	-3,869315	-2,722764	-1,554611	13,082826	0,183289	-0,040591	-2,620261	-3,684627	8,893466	0,308582	0,183289	-0,040591	-2,620261	-3,684627	8,893466	0,308582
13:22:08,00	0,519048	3,417989	-0,142000	0,923978	1,283028	-0,069006	0,158118	-0,031883	-2,711664	-0,795759	23,965318	0,298588	-0,647537	-3,057319	-3,865411	-2,695893	-1,534433	13,085733	0,158118	-0,031883	-2,711664	-3,298549	11,553026	0,298588	0,158118	-0,031883	-2,711664	-3,298549	11,553026	0,298588
13:22:08,05	0,519048	3,417989	-0,142000	0,923978	1,283028	-0,069006	0,158068	-0,032638	-2,707760	-0,725579	23,975903	0,301496	-0,648167	-3,057570	-3,866181	-2,714165	-1,528514	13,105814	0,158068	-0,032638	-2,707760	-3,287652	11,567531	0,301496	0,158068	-0,032638	-2,707760	-3,287652	11,567531	0,301496
13:22:08,10	0,519048	3,417989	-0,142000	0,923978	1,283028	-0,069006	0,158601	-0,032217	-2,708531	-0,751462	23,984830	0,321576	-0,648036	-3,056422	-3,859199	-2,674542	-1,509010	13,068060	0,158601	-0,032217	-2,708531	-3,280515	11,534626	0,321576	0,158601	-0,032217	-2,708531	-3,280515	11,534626	0,321576
13:22:08,15	0,519048	3,417989	-0,142000	0,923978	1,283028	-0,069006	0,157541	-0,031757	-2,701549	-0,738681	23,954274	0,283823	-0,645238	-3,058588	-3,861919	-2,735667	-1,525352	13,089362	0,157541	-0,031757	-2,701549	-3,231622	11,587277	0,283823	0,157541	-0,031757	-2,701549	-3,231622	11,587277	0,283823
13:22:08,20	0,519048	3,417989	-0,142000	0,923978	1,283028	-0,069006	0,158018	-0,035263	-2,704269	-0,601077	23,934315	0,305125	-0,645249	-3,058743	-3,861930	-2,736207	-1,544827	13,074190	0,158018	-0,035263	-2,704269	-3,369249	11,529872	0,305125	0,158018	-0,035263	-2,704269	-3,369249	11,529872	0,305125
13:22:08,25	0,519048	3,417989	-0,142000	0,923978	1,283028	-0,069006	0,158158	-0,035331	-2,704280	-0,614679	23,950853	0,289953	-0,644036	-3,058776	-3,857640	-2,730614	-1,533759	13,086617	0,158158	-0,035331	-2,704280	-3,388186	11,535437	0,289953	0,158158	-0,035331	-2,704280	-3,388186	11,535437	0,289953
13:22:08,30	0,519048	3,417989	-0,142000	0,923978	1,283028	-0,069006	0,157580	-0,036398	-2,699990	-0,546815	23,920098	0,302380	-0,645250	-3,061415	-3,862678	-2,737137	-1,551143	13,098282	0,157580	-0,036398	-2,699990	-3,404079	11,550069	0,302380	0,157580	-0,036398	-2,699990	-3,404079	11,550069	0,302380
13:22:08,35	0,519048	3,417989	-0,142000	0,923978	1,283028	-0,069006	0,160473	-0,036666	-2,705028	-0,551189	24,073557	0,314044	-0,644602	-3,055703	-3,861939	-2,705352	-1,537947	13,060126	0,160473	-0,036666	-2,705028	-3,429501	11,476458	0,314044	0,160473	-0,036666	-2,705028	-3,429501	11,476458	0,314044
13:22:08,40	0,519048	3,417989	-0,142000	0,923978	1,283028	-0,069006	0,155202	-0,034371	-2,704288	-0,643216	23,820406	0,275889	-0,649932	-3,060805	-3,860376	-2,739826	-1,520292	13,072952	0,155202	-0,034371	-2,704288	-3,341359	11,637062	0,275889	0,155202	-0,034371	-2,704288	-3,341359	11,637062	0,275889
13:22:08,45	0,519048	3,417989	-0,142000	0,923978	1,283028	-0,069006	0,162285	-0,032306	-2,702725	-0,752564	24,150059	0,288715	-0,645235	-3,058838	-3,859974	-2,730890	-1,547993	13,087368	0,162285	-0,032306	-2,702725	-3,288574	11,410669	0,288715	0,162285	-0,032306	-2,702725	-3,288574	11,410669	0,288715
13:22:08,50	0,519048	3,417989	-0,142000	0,923978	1,283028	-0,069006	0,158233	-0,035391	-2,702323	-0,611672	23,960923	0,303130	-0,645834	-3,056307	-3,860404	-2,742089	-1,519608	13,055010	0,158233	-0,035391	-2,702323	-3,389844	11,539647	0,303130	0,158233	-0,035391	-2,702323	-3,389844	11,539647	0,303130
13:22:08,55	0,519048	3,417989	-0,142000	0,923978	1,283028	-0,069006	0,156341	-0,033606	-2,702754	-0,685471	23,838659	0,270772	-0,648133	-3,057537	-3,861532	-2,719560	-1,499226	13,089453	0,156341	-0,033606	-2,702754	-3,323579	11,565888	0,270772	0,156341	-0,033606	-2,702754	-3,323579	11,565888	0,270772
13:22:08,60	0,519048	3,417989	-0,142000	0,923978	1,283028	-0,069006	0,158556	-0,032230	-2,703881	-0,728143	23,963135	0,305216	-0,644026	-3,059322	-3,858795	-2,727591	-1,524014	13,097212	0,158556	-0,032230	-2,703881	-3,258181	11,516522	0,305216	0,158556	-0,032230	-2,703881	-3,258181	11,516522	0,305216
13:22:08,65	0,519048	3,417989	-0,142000	0,923978	1,283028	-0,069006	0,158048	-0,036680	-2,701144	-0,522238	23,942203	0,312974	-0,644033	-3,057757	-3,859173	-2,732047	-1,498124	13,122774	0,158048	-0,036680	-2,701144	-3,401583	11,535400	0,312974	0,158048	-0,036680	-2,701144	-3,401583	11,535400	0,312974
13:22:08,70	0,519048	3,417989	-0,142000	0,923978	1,283028	-0,069006	0,156696	-0,035890	-2,701523	-0,543079	23,855067	0,338537	-0,646408	-3,059615	-3,858787	-2,728709	-1,552326	13,110392	0,156696	-0,035890	-2,701523	-3,360477	11,554438	0,338537	0,156696	-0,035890	-2,701523	-3,360477	11,554438	0,338537
13:22:08,75	0,519048	3,417989	-0,142000	0,923978	1,283028	-0,069006	0,159493	-0,034763	-2,701137	-0,646975	24,030490	0,326155	-0,645763	-3,059145	-3,858394	-2,709669	-1,532297	13,105935	0,159493	-0,034763	-2,701137	-3,375872	11,510317	0,326155	0,159493	-0,034763	-2,701137	-3,375872	11,510317	0,326155
13:22:08,80	0,519048	3,417989	-0,142000	0,923978	1,283028	-0,069006	0,158764	-0,035087	-2,700744	-0,603267	23,999052	0,321698	-0,645881	-3,063057	-3,856504	-2,789722	-1,515847	13,061928	0,158764	-0,035087	-2,700744	-3,357590	11,536112	0,321698	0,158764	-0,035087	-2,700744	-3,357590	11,536112	0,321698
13:22:08,85	0,519048	3,417989	-0,142000	0,923978	1,283028	-0,069006	0,162210	-0,036941	-2,698854	-0,532634	24,100707	0,277690	-0,644532	-3,057916	-3,855307	-2,692494	-1,531146	13,070396	0,162210	-0,036941	-2,698854	-3,432504	11,367231	0,277690	0,162210	-0,036941	-2,698854	-3,432504	11,367231	0,277690
13:22:08,90	0,519048	3,417989	-0,142000	0,923978	1,283028	-0,069006	0,157083	-0,035538	-2,697657	-0,570227	23,925967	0,286159	-0,645166	-3,058024	-3,858809	-2,710256	-1,518843	13,077823	0,157083	-0,035538	-2,697657	-3,359958	11,594943	0,286159	0,157083	-0,035538	-2,697657	-3,359958	11,594943	0,286159
13:22:08,95	0,519048	3,417989	-0,142000	0,923978	1,283028	-0,069006	0,157494	-0,035043	-2,701158	-0,594168	23,925787	0,293586	-0,644575	-3,056773	-3,852205	-2,709741	-1,544079	13,078124	0,157494	-0,035043	-2,701158	-3,345081	11,562527	0,293586	0,157494	-0,035043	-2,701158	-3,345081	11,562527	0,293586
13:22:09,00	0,519048	3,417989	-0,142000	0,923978	1,283028	-0,069006	0,156115	-0,034930	-2,694554	-0,621667	23,867141	0,293886	-0,643997	-3,058815	-3,853353	-2,725037	-1,517408	13,099011	0,156115	-0,034930	-2,694554	-3,363670	11,612135	0,293886	0,156115	-0,034930	-2,694554	-3,363670	11,612135	0,293886
13:22:09,05	0,519048	3,417989	-0,142000	0,923978	1,283028	-0,069006	0,157594	-0,036452	-2,695702	-0,527096	23,917505	0,314774	-0,646996	-3,060524	-3,857647	-2,744150	-1,530185	13,081259	0,157594	-0,036452	-2,695702	-3,388541	11,546338	0,314774	0,157594	-0,036452	-2,695702	-3,388541	11,546338	0,314774
13:22:09,10	0,519048	3,417989	-0,142000	0,923978	1,283028	-0,069006	0,160574	-0,034709	-2,699997	-0,638353	24,062293	0,297022	-0,641657	-3,061299	-3,854926	-2,742135	-1,511707	13,066447	0,160574	-0,034709	-2,699997	-3,362974	11,457209	0,297022	0,160574	-0,034709	-2,699997	-3,362974	11,457209	0,297022
13:22:09,15	0,519048	3,417989	-0,142000	0,923978	1,283028	-0,069006	0,158576	-0,039720	-2,697275	-0,360739	23,950864	0,282209	-0,647469	-3,059462	-3,853738	-2,705319	-1,495061	13,094218	0,158576	-0,039720	-2,697275	-3,478772	11,502683	0,282209	0,158576	-0,039720	-2,697275	-3,478772	11,502683	0,282209
13:22:09,20	0,519048	3,417989	-0,142000	0,923978	1,283028	-0,069006	0,159891	-0,033768	-2,696088	-0,637437	24,042810	0,309980	-0,648723	-3,056882	-3,854934	-2,727467	-1,509419	13,085189	0,159891	-0,033768	-2,696088	-3,288211	11,491394	0,309980	0,159891	-0,033768	-2,696088	-3,288211	11,491394	0,309980
13:22:09,25	0,519048	3,417989	-0,142000	0,923978	1,283028	-0,069006	0,158283	-0,031392	-2,697284	-0,784470	23,947229	0,300952	-0,646893	-3,057937	-3,856077	-2,692615	-1,527061	13,085121	0,158283	-0,031392	-2,697284	-3,248771	11,521984	0,300952	0,158283	-0,031392	-2,697284	-3,248771	11,521984	0,300952
13:22:09,30	0,519048	3,417989	-0,142000	0,923978	1,283028	-0,069006	0,158282	-0,033504	-2,698427	-0,672502	23,986141	0,300883	-0,643431	-3,063061	-3,855692	-2,744455	-1,519903	13,075797	0,158282	-0,033504	-2,698427	-3,302588	11,561035	0,300883	0,158282	-0,033504	-2,698427	-3,302588	11,561035	0,300883
13:22:09,35	0,519048	3,417989	-0,142000	0,923978	1,283028	-0,069006	0,160988	-0,039064	-2,698042	-0,403094	24,078396	0,291559	-0,646916	-3,055951	-3,854524	-2,700548	-1,523861	13,099186	0,160988	-0,039064	-2,698042	-3,469653	11,440844	0,291559	0,160988	-0,039064	-2,698042	-3,469653	11,440844	0,291559
13:22:09,40	0,519048	3,417989	-0,142000	0,923978	1,283028	-0,069006	0,156573	-0,032491	-2,696873	-0,726367	23,888845	0,314948	-0,643368	-3,056480	-3,854918	-2,697386	-1,523508	13,080559	0,156573	-0,032491	-2,696873	-3,276942	11,597832	0,314948	0,156573	-0,032491	-2,696873	-3,276942	11,597832	0,314948
13:22:09,45	0,519048	3,417989	-0,142000	0,923978	1,283028	-0,069006	0,155258	-0,035828	-2,697267	-0,550955	23,822986	0,296321	-0,645750	-3,057242	-3,855328	-2,712052	-1,525908	13,060977	0,155258	-0,035828	-2,697267	-3,363488	11,635262	0,296321	0,155258	-0,035828	-2,697267	-3,363488	11,635262	0,296321
13:22:09,50	0,519048	3,417989	-0,142000	0,923978	1,283028	-0,069006	0,157108	-0,034147	-2,697678	-0,647825	23,907711	0,276739	-0,652230	-3,058733	-3,854158	-2,735987	-1,467495	13,085266	0,157108	-0,034147	-2,697678	-3,328328	11,574722	0,276739	0,157108	-0,034147	-2,697678	-3,328328	11,574722	0,276739
13:22:09,55	0,519048	3,417989	-0,142000	0,923978	1,283028	-0,069006	0,161640	-0,029280	-2,696507	-0,862268	24,093417	0,301029	-0,642859	-3,057299	-3,855322	-2,740933	-1,509879	13,081655	0,161640	-0,029280	-2,696507	-3,160744	11,404701	0,301029	0,161640	-0,029280	-2,696507	-3,160744	11,404701	0,301029
13:22:09,60	0,519048	3,417989	-0,142000	0,923978	1,283028	-0,069006	0,155712	-0,036679	-2,697671	-0,516713	23,802112	0,297417	-0,643432	-3,058505	-3,854524	-2,729285	-1,529833	13,094668	0,155712	-0,036679	-2,697671	-3,395988	11,578681	0,297417	0,155712	-0,036679	-2,697671	-3,395988	11,578681	0,297417
13:22:09,65	0,519048	3,417989	-0,142000	0,923978	1,283028	-0,069006	0,157043	-0,036786	-2,696874	-0,522595	23,891372	0,310431	-0,646362	-3,061763	-3,854161	-2,732451	-1,542449	13,049480	0,157043	-0,036786	-2,696874	-3,410287	11,563481	0,310431	0,157043	-0,036786	-2,696874	-3,410287	11,563481	0,310431
13:22:09,70	0,519048	3,417989	-0,142000	0,923978	1,283028	-0,069006	0,161329	-0,035877	-2,696511	-0,582355	24,117817	0,265242	-0,644551	-3,058805	-3,851853	-2,713147	-1,540806	13,019610	0,161329	-0,035877	-2,696511	-3,398715	11,453465	0,265242	0,161329	-0,035877	-2,696511	-3,398715	11,453465	0,265242
13:22:09,75	0,519048	3,417989	-0,142000	0,923978	1,283028	-0,069006	0,157862	-0,035966	-2,694203	-0,566662	23,953431	0,235373	-0,644017	-3,058185	-3,854166	-2,733376	-1,524010	13,060709	0,157862	-0,035966	-2,694203	-3,389994	11,561236	0,235373	0,157862	-0,035966	-2,694203	-3,389994	11,561236	0,235373
13:22:09,80	0,519048	3,417989	-0,142000	0,923978	1,283028	-0,069006	0,157058	-0,036119	-2,696515	-0,554266	23,885703	0,276472	-0,642805	-3,062189	-3,854884	-2,717780	-1,535510	13,103839	0,157058	-0,036119	-2,696515	-3,389622	11,556628	0,276472	0,157058	-0,036119	-2,696515	-3,389622	11,556628	0,276472
13:22:09,85	0,519048	3,417989	-0,142000	0,923978	1,283028	-0,069006	0,159920	-0,039170	-2,697234	-0,397773	24,053777	0,319602	-0,648689	-3,061040	-3,854160	-2,723539	-1,522188	13,054586	0,159920	-0,039170	-2,697234	-3,472635	11,500044	0,319602	0,159920	-0,039170	-2,697234	-3,472635	11,500044	0,319602
13:22:09,90	0,519048	3,417989	-0,142000	0,923978	1,283028	-0,069006	0,161868	-0,033500	-2,696509	-0,683944	24,143397	0,270349	-0,647435	-3,055578	-3,851801	-2,681807	-1,498483	13,093270	0,161868	-0,033500	-2,696509	-3,313729	11,436787	0,270349	0,161868	-0,033500	-2,696509	-3,313729	11,436787	0,270349
13:22:09,95	0,519048	3,417989	-0,142000	0,923978	1,283028	-0,069006	0,156510	-0,031855	-2,694151	-0,728107	23,889074	0,309033	-0,642892	-3,059555	-3,854529	-2,751026	-1,542136	13,094438	0,156510	-0,031855	-2,694151	-3,228731	11,603060	0,309033	0,156510	-0,031855	-2,694151	-3,228731	11,603060	0,309033
13:22:10,00	0,519048	3,417989	-0,142000	0,923978	1,283028	-0,069006	0,157683	-0,037778	-2,696879	-0,492545	23,911941	0,310201	-0,644649	-3,059444	-3,854131	-2,739018	-1,560143	13,102899	0,157683	-0,037778	-2,696879	-3,458096	11,533862	0,310201	0,157683	-0,037778	-2,696879	-3,458096	11,533862	0,310201
13:22:10,05	0,519048	3,417989	-0,142000	0,923978	1,283028	-0,069006	0,158465	-0,036202	-2,696481	-0,584094	23,972047	0,318662	-0,646922	-3,057277	-3,854517	-2,706613	-1,523776	13,103894	0,158465	-0,036202	-2,696481	-3,425918	11,532523	0,318662	0,158465	-0,036202	-2,696481	-3,425918	11,532523	0,318662
13:22:10,10	0,519048	3,417989	-0,142000	0,923978	1,283028	-0,069006	0,157725	-0,033149	-2,696867	-0,695141	23,943447	0,319657	-0,644640	-3,058617	-3,853743	-2,741045	-1,537467	13,108379	0,157725	-0,033149	-2,696867	-3,297322	11,562013	0,319657	0,157725	-0,033149	-2,696867	-3,297322	11,562013	0,319657
13:22:10,15	0,519048	3,417989	-0,142000	0,923978	1,283028	-0,069006	0,157744	-0,035795	-2,696093	-0,586625	23,921457	0,324142	-0,644073	-3,057678	-3,853372	-2,748002	-1,546659	13,093632	0,157744	-0,035795	-2,696093	-3,396513	11,538538	0,324142	0,157744	-0,035795	-2,696093	-3,396513	11,538538	0,324142
13:22:10,20	0,519048	3,417989	-0,142000	0,923978	1,283028	-0,069006	0,156648	-0,035817	-2,695722	-0,596908	23,863025	0,309395	-0,645809	-3,058423	-3,854900	-2,740381	-1,512742	13,124230	0,156648	-0,035817	-2,695722	-3,408541	11,566159	0,309395	0,156648	-0,035817	-2,695722	-3,408541	11,566159	0,309395
13:22:10,25	0,519048	3,417989	-0,142000	0,923978	1,283028	-0,069006	0,158161	-0,034686	-2,697249	-0,622515	23,931329	0,339993	-0,646396	-3,058206	-3,852611	-2,750439	-1,510127	13,074504	0,158161	-0,034686	-2,697249	-3,345396	11,515712	0,339993	0,158161	-0,034686	-2,697249	-3,345396	11,515712	0,339993
13:22:10,30	0,519048	3,417989	-0,142000	0,923978	1,283028	-0,069006	0,158267	-0,034069	-2,694961	-0,657373	23,926821	0,290267	-0,641042	-3,057267	-3,852191	-2,712182	-1,540424	13,088485	0,158267	-0,034069	-2,694961	-3,331806	11,502886	0,290267	0,158267	-0,034069	-2,694961	-3,331806	11,502886	0,290267
13:22:10,35	0,519048	3,417989	-0,142000	0,923978	1,283028	-0,069006	0,154776	-0,038236	-2,694541	-0,447813	23,793602	0,304248	-0,645175	-3,058817	-3,852979	-2,730654	-1,508892	13,084375	0,154776	-0,038236	-2,694541	-3,449333	11,643662	0,304248	0,154776	-0,038236	-2,694541	-3,449333	11,643662	0,304248
13:22:10,40	0,519048	3,417989	-0,142000	0,923978	1,283028	-0,069006	0,158185	-0,035432	-2,695329	-0,575552	23,939104	0,300138	-0,646316	-3,056908	-3,852966	-2,704915	-1,513433	13,098579	0,158185	-0,035432	-2,695329	-3,356954	11,521562	0,300138	0,158185	-0,035432	-2,695329	-3,356954	11,521562	0,300138
13:22:10,45	0,519048	3,417989	-0,142000	0,923978	1,283028	-0,069006	0,157103	-0,033489	-2,695316	-0,667630	23,907367	0,314341	-0,646306	-3,060737	-3,854895	-2,711225	-1,500292	13,099672	0,157103	-0,033489	-2,695316	-3,296539	11,574813	0,314341	0,157103	-0,033489	-2,695316	-3,296539	11,574813	0,314341
13:22:10,50	0,519048	3,417989	-0,142000	0,923978	1,283028	-0,069006	0,160413	-0,035412	-2,697245	-0,559415	24,067496	0,315435	-0,646426	-3,056487	-3,852230	-2,748025	-1,545891	13,073352	0,160413	-0,035412	-2,697245	-3,339271	11,475040	0,315435	0,160413	-0,035412	-2,697245	-3,339271	11,475040	0,315435
13:22:10,55	0,519048	3,417989	-0,142000	0,923978	1,283028	-0,069006	0,156792	-0,033184	-2,694579	-0,733179	23,870130	0,289114	-0,646912	-3,056625	-3,852561	-2,703636	-1,517245	13,122362	0,156792	-0,033184	-2,694579	-3,338109	11,561928	0,289114	0,156792	-0,033184	-2,694579	-3,338109	11,561928	0,289114
13:22:10,60	0,519048	3,417989	-0,142000	0,923978	1,283028	-0,069006	0,157155	-0,032832	-2,694911	-0,704458	23,913120	0,338124	-0,644072	-3,058289	-3,853399	-2,756405	-1,536948	13,060040	0,157155	-0,032832	-2,694911	-3,281788	11,576429	0,338124	0,157155	-0,032832	-2,694911	-3,281788	11,576429	0,338124
13:22:10,65	0,519048	3,417989	-0,142000	0,923978	1,283028	-0,069006	0,157176	-0,036123	-2,695748	-0,576760	23,878346	0,275802	-0,645196	-3,058273	-3,852955	-2,728165	-1,528328	13,117705	0,157176	-0,036123	-2,695748	-3,412454	11,540035	0,275802	0,157176	-0,036123	-2,695748	-3,412454	11,540035	0,275802
13:22:10,70	0,519048	3,417989	-0,142000	0,923978	1,283028	-0,069006	0,157725	-0,035142	-2,695305	-0,606220	23,927040	0,333468	-0,644645	-3,058790	-3,848721	-2,758495	-1,534123	13,076513	0,157725	-0,035142	-2,695305	-3,364856	11,545633	0,333468	0,157725	-0,035142	-2,695305	-3,364856	11,545633	0,333468
13:22:10,75	0,519048	3,417989	-0,142000	0,923978	1,283028	-0,069006	0,157897	-0,035877	-2,691071	-0,588154	23,912623	0,292275	-0,644605	-3,057849	-3,854160	-2,731869	-1,521372	13,070413	0,157897	-0,035877	-2,691071	-3,404533	11,517703	0,292275	0,157897	-0,035877	-2,691071	-3,404533	11,517703	0,292275
13:22:10,80	0,519048	3,417989	-0,142000	0,923978	1,283028	-0,069006	0,157061	-0,035442	-2,696509	-0,586456	23,885855	0,286176	-0,646934	-3,056879	-3,853764	-2,733390	-1,468654	13,090998	0,157061	-0,035442	-2,696509	-3,368631	11,556529	0,286176	0,157061	-0,035442	-2,696509	-3,368631	11,556529	0,286176
13:22:10,85	0,519048	3,417989	-0,142000	0,923978	1,283028	-0,069006	0,157386	-0,032940	-2,696114	-0,671673	23,875052	0,306761	-0,642269	-3,056477	-3,850676	-2,748226	-1,512466	13,064509	0,157386	-0,032940	-2,696114	-3,257429	11,520253	0,306761	0,157386	-0,032940	-2,696114	-3,257429	11,520253	0,306761
13:22:10,90	0,519048	3,417989	-0,142000	0,923978	1,283028	-0,069006	0,154705	-0,036779	-2,693026	-0,517382	23,744716	0,280271	-0,643393	-3,057071	-3,852599	-2,722733	-1,503952	13,075097	0,154705	-0,036779	-2,693026	-3,404535	11,600348	0,280271	0,154705	-0,036779	-2,693026	-3,404535	11,600348	0,280271
13:22:10,95	0,519048	3,417989	-0,142000	0,923978	1,283028	-0,069006	0,155782	-0,036102	-2,694949	-0,532470	23,818507	0,290860	-0,646927	-3,059460	-3,849877	-2,727558	-1,523571	13,071897	0,155782	-0,036102	-2,694949	-3,366472	11,589645	0,290860	0,155782	-0,036102	-2,694949	-3,366472	11,589645	0,290860
13:22:11,00	0,519048	3,417989	-0,142000	0,923978	1,283028	-0,069006	0,159618	-0,034236	-2,692227	-0,648897	24,023636	0,287660	-0,643365	-3,058319	-3,854903	-2,705943	-1,503917	13,095528	0,159618	-0,034236	-2,692227	-3,336430	11,493608	0,287660	0,159618	-0,034236	-2,692227	-3,336430	11,493608	0,287660
13:22:11,06	0,519048	3,417989	-0,142000	0,923978	1,283028	-0,069006	0,156849	-0,036751	-2,697252	-0,490307	23,888535	0,311290	-0,643963	-3,055327	-3,852211	-2,714848	-1,488420	13,080283	0,156849	-0,036751	-2,697252	-3,375240	11,575883	0,311290	0,156849	-0,036751	-2,697252	-3,375240	11,575883	0,311290
13:22:11,11	0,519048	3,417989	-0,142000	0,923978	1,283028	-0,069006	0,154557	-0,034736	-2,694561	-0,586092	23,753864	0,296046	-0,646314	-3,054907	-3,847541	-2,718329	-1,487452	13,096545	0,154557	-0,034736	-2,694561	-3,312888	11,621174	0,296046	0,154557	-0,034736	-2,694561	-3,312888	11,621174	0,296046
13:22:11,16	0,519048	3,417989	-0,142000	0,923978	1,283028	-0,069006	0,155369	-0,032491	-2,689891	-0,703746	23,792598	0,312307	-0,646879	-3,058879	-3,847136	-2,707836	-1,520266	13,089607	0,155369	-0,032491	-2,689891	-3,254292	11,596152	0,312307	0,155369	-0,032491	-2,689891	-3,254292	11,596152	0,312307
13:22:11,21	0,519048	3,417989	-0,142000	0,923978	1,283028	-0,069006	0,159091	-0,033987	-2,689486	-0,649116	24,011650	0,305370	-0,710256	-3,153997	-4,109064	-6,716009	0,761009	13,144388	0,159091	-0,033987	-2,689486	-3,317111	11,523007	0,305370	0,159091	-0,033987	-2,689486	-3,317111	11,523007	0,305370
13:22:11,26	0,519048	3,417989	-0,142000	0,923978	1,283028	-0,069006	0,273153	-0,026660	-2,951413	-1,058553	25,331067	0,360150	-0,630467	-3,018595	-4,078605	-0,142959	-2,681075	13,015832	0,273153	-0,026660	-2,951413	-3,151398	3,888545	0,360150	0,273153	-0,026660	-2,951413	-3,151398	3,888545	0,360150
13:22:11,31	0,519048	3,417989	-0,142000	0,923978	1,283028	-0,069006	0,115998	-0,028058	-2,920955	-0,680262	24,572477	0,231595	-0,589966	-2,952737	-3,447026	-0,561071	-2,316589	12,964664	0,115998	-0,028058	-2,920955	-2,882852	15,466617	0,231595	0,115998	-0,028058	-2,920955	-2,882852	15,466617	0,231595
13:22:11,36	0,519091	3,417972	-0,141996	0,923981	1,233038	-0,068993	0,038713	-0,030205	-2,289375	-0,462067	20,009299	0,180427	-0,603824	-2,980102	-3,328197	-2,737519	-1,303343	12,984335	0,038713	-0,030205	-2,289375	-2,833124	16,970342	0,180427	0,038713	-0,030205	-2,289375	-2,833124	16,970342	0,180427
13:22:11,41	0,519091	3,417972	-0,141996	0,923981	1,233038	-0,068993	0,069341	-0,031885	-2,170546	-0,585390	19,210475	0,200098	-0,608434	-2,980753	-3,328176	-2,700844	-1,272443	12,993733	0,069341	-0,031885	-2,170546	-3,088395	13,767218	0,200098	0,069341	-0,031885	-2,170546	-3,088395	13,767218	0,200098
13:22:11,46	0,519091	3,417972	-0,141996	0,923981	1,233038	-0,068993	0,072209	-0,028219	-2,170526	-0,730968	19,375937	0,209496	-0,602029	-2,979286	-3,329338	-2,705399	-1,340524	12,998476	0,072209	-0,028219	-2,170526	-2,946126	13,707519	0,209496	0,072209	-0,028219	-2,170526	-2,946126	13,707519	0,209496
13:22:11,51	0,519091	3,417972	-0,141996	0,923981	1,233038	-0,068993	0,067736	-0,033032	-2,171688	-0,541925	19,173443	0,214238	-0,606728	-2,983161	-3,328972	-2,728717	-1,296497	12,969445	0,067736	-0,033032	-2,171688	-3,134910	13,856147	0,214238	0,067736	-0,033032	-2,171688	-3,134910	13,856147	0,214238
13:22:11,56	0,519091	3,417972	-0,141996	0,923981	1,233038	-0,068993	0,073442	-0,030900	-2,171322	-0,626287	19,427909	0,185208	-0,605011	-2,980848	-3,329317	-2,729684	-1,317423	13,037467	0,073442	-0,030900	-2,171322	-3,051959	13,662750	0,185208	0,073442	-0,030900	-2,171322	-3,051959	13,662750	0,185208
13:22:11,61	0,519091	3,417972	-0,141996	0,923981	1,233038	-0,068993	0,070579	-0,031231	-2,171667	-0,627715	19,288704	0,253229	-0,601413	-2,978727	-3,328953	-2,703019	-1,310763	12,994514	0,070579	-0,031231	-2,171667	-3,079320	13,748222	0,253229	0,070579	-0,031231	-2,171667	-3,079320	13,748222	0,253229
13:22:11,66	0,519091	3,417972	-0,141996	0,923981	1,233038	-0,068993	0,066944	-0,033286	-2,171303	-0,501745	19,119444	0,210277	-0,602829	-2,985788	-3,337522	-2,838169	-1,240356	13,016616	0,066944	-0,033286	-2,171303	-3,114682	13,864313	0,210277	0,066944	-0,033286	-2,171303	-3,114682	13,864313	0,210277
13:22:11,71	0,519091	3,417972	-0,141996	0,923981	1,233038	-0,068993	0,073767	-0,035591	-2,179871	-0,388498	19,321983	0,232379	-0,718116	-3,159935	-3,629340	-10,645227	3,477006	13,040613	0,073767	-0,035591	-2,179871	-3,182359	13,531262	0,232379	0,073767	-0,035591	-2,179871	-3,182359	13,531262	0,232379
13:22:11,76	0,519091	3,417972	-0,141996	0,923981	1,233038	-0,068993	0,282226	-0,022823	-2,471689	-0,870611	21,042045	0,256375	-0,620782	-2,997668	-3,555336	-3,082460	-0,620868	12,953457	0,282226	-0,022823	-2,471689	-2,662181	-1,112680	0,256375	0,282226	-0,022823	-2,471689	-2,662181	-1,112680	0,256375
13:22:11,81	0,519091	3,417972	-0,141996	0,923981	1,233038	-0,068993	0,093032	-0,025983	-2,397686	-0,473747	19,802452	0,169220	-0,600306	-2,947014	-2,997378	-3,842170	0,209187	12,858047	0,093032	-0,025983	-2,397686	-2,513410	12,499435	0,169220	0,093032	-0,025983	-2,397686	-2,513410	12,499435	0,169220
13:22:11,86	0,519083	3,418000	-0,141986	0,923985	1,183000	-0,068994	0,038927	-0,018388	-1,839728	-0,529685	15,916017	0,073809	-0,614271	-2,976560	-2,883548	-6,063281	1,248526	12,964080	0,038927	-0,018388	-1,839728	-1,973153	12,860273	0,073809	0,038927	-0,018388	-1,839728	-1,973153	12,860273	0,073809
13:22:11,91	0,519083	3,418000	-0,141986	0,923985	1,183000	-0,068994	0,071496	-0,021067	-1,725897	-0,600858	15,166434	0,179843	-0,614173	-2,974782	-2,880849	-6,020830	1,241920	12,918465	0,071496	-0,021067	-1,725897	-2,254599	9,553969	0,179843	0,071496	-0,021067	-1,725897	-2,254599	9,553969	0,179843
13:22:11,96	0,519083	3,418000	-0,141986	0,923985	1,183000	-0,068994	0,069908	-0,020264	-1,723199	-0,627113	15,123893	0,134227	-0,616534	-2,978894	-2,884344	-6,022514	1,223414	12,904462	0,069908	-0,020264	-1,723199	-2,217813	9,636134	0,134227	0,069908	-0,020264	-1,723199	-2,217813	9,636134	0,134227
13:22:12,01	0,519083	3,418000	-0,141986	0,923985	1,183000	-0,068994	0,074649	-0,020274	-1,726694	-0,643425	15,378237	0,120225	-0,612423	-2,975192	-2,883582	-6,016978	1,211202	12,895120	0,074649	-0,020274	-1,726694	-2,234966	9,518283	0,120225	0,074649	-0,020274	-1,726694	-2,234966	9,518283	0,120225
13:22:12,06	0,519083	3,418000	-0,141986	0,923985	1,183000	-0,068994	0,069388	-0,021984	-1,725931	-0,562349	15,115549	0,110882	-0,609491	-2,973952	-2,886678	-6,011651	1,210838	12,912163	0,069388	-0,021984	-1,725931	-2,288070	9,668609	0,110882	0,069388	-0,021984	-1,725931	-2,288070	9,668609	0,110882
13:22:12,11	0,519083	3,418000	-0,141986	0,923985	1,183000	-0,068994	0,066848	-0,023903	-1,729027	-0,460177	14,988276	0,127926	-0,612429	-2,977043	-2,887048	-6,014366	1,211262	12,925999	0,066848	-0,023903	-1,729027	-2,336594	9,740708	0,127926	0,066848	-0,023903	-1,729027	-2,336594	9,740708	0,127926
13:22:12,16	0,519083	3,418000	-0,141986	0,923985	1,183000	-0,068994	0,070994	-0,022904	-1,729397	-0,513152	15,201288	0,141761	-0,614159	-2,976780	-2,885884	-6,001729	1,219189	12,920310	0,070994	-0,022904	-1,729397	-2,311091	9,628284	0,141761	0,070994	-0,022904	-1,729397	-2,311091	9,628284	0,141761
13:22:12,21	0,519083	3,418000	-0,141986	0,923985	1,183000	-0,068994	0,071630	-0,021274	-1,728233	-0,584699	15,241378	0,136072	-0,612398	-2,980070	-2,886646	-6,022758	1,253618	12,931599	0,071630	-0,021274	-1,728233	-2,254728	9,618391	0,136072	0,071630	-0,021274	-1,728233	-2,254728	9,618391	0,136072
13:22:12,26	0,519083	3,418000	-0,141986	0,923985	1,183000	-0,068994	0,073600	-0,024444	-1,728995	-0,400549	15,308359	0,147361	-0,614113	-2,978529	-2,887037	-5,992942	1,248444	12,921607	0,073600	-0,024444	-1,728995	-2,319437	9,530777	0,147361	0,073600	-0,024444	-1,728995	-2,319437	9,530777	0,147361
13:22:12,31	0,519083	3,418000	-0,141986	0,923985	1,183000	-0,068994	0,073122	-0,022188	-1,729387	-0,507439	15,311941	0,137369	-0,613084	-2,977077	-2,890943	-6,043187	1,230042	12,933994	0,073122	-0,022188	-1,729387	-2,249223	9,571837	0,137369	0,073122	-0,022188	-1,729387	-2,249223	9,571837	0,137369
13:22:12,36	0,519083	3,418000	-0,141986	0,923985	1,183000	-0,068994	0,071350	-0,022354	-1,733292	-0,539894	15,185484	0,149756	-0,611833	-2,976584	-2,887828	-6,012386	1,221539	12,922109	0,071350	-0,022354	-1,733292	-2,294666	9,584483	0,149756	0,071350	-0,022354	-1,733292	-2,294666	9,584483	0,149756
13:22:12,41	0,519083	3,418000	-0,141986	0,923985	1,183000	-0,068994	0,070298	-0,023191	-1,730178	-0,488337	15,161703	0,137871	-0,613596	-2,979576	-2,889398	-6,020313	1,226304	12,893478	0,070298	-0,023191	-1,730178	-2,308808	9,643288	0,137871	0,070298	-0,023191	-1,730178	-2,308808	9,643288	0,137871
13:22:12,46	0,519083	3,418000	-0,141986	0,923985	1,183000	-0,068994	0,073770	-0,023160	-1,731747	-0,489774	15,333006	0,109241	-0,612353	-2,979905	-2,887036	-5,981886	1,191917	12,905246	0,073770	-0,023160	-1,731747	-2,307830	9,542029	0,109241	0,073770	-0,023160	-1,731747	-2,307830	9,542029	0,109241
13:22:12,51	0,519083	3,418000	-0,141986	0,923985	1,183000	-0,068994	0,073434	-0,024401	-1,729385	-0,435790	15,366007	0,121009	-0,613605	-2,976914	-2,887076	-6,025127	1,235955	12,897663	0,073434	-0,024401	-1,729385	-2,351292	9,601405	0,121009	0,073434	-0,024401	-1,729385	-2,351292	9,601405	0,121009
13:22:12,56	0,519083	3,418000	-0,141986	0,923985	1,183000	-0,068994	0,071470	-0,021821	-1,729426	-0,553473	15,204375	0,113426	-0,613047	-2,978169	-2,886285	-6,030664	1,200997	12,910564	0,071470	-0,021821	-1,729426	-2,266383	9,594004	0,113426	0,071470	-0,021821	-1,729426	-2,266383	9,594004	0,113426
13:22:12,61	0,519083	3,418000	-0,141986	0,923985	1,183000	-0,068994	0,072278	-0,022931	-1,728635	-0,528756	15,259079	0,126327	-0,609447	-2,975945	-2,887850	-5,998030	1,210866	12,883379	0,072278	-0,022931	-1,728635	-2,328861	9,585274	0,126327	0,072278	-0,022931	-1,728635	-2,328861	9,585274	0,126327
13:22:12,66	0,519083	3,418000	-0,141986	0,923985	1,183000	-0,068994	0,068552	-0,024937	-1,730200	-0,399599	15,088658	0,099141	-0,616022	-2,976428	-2,887053	-6,039874	1,217391	12,945311	0,068552	-0,024937	-1,730200	-2,357148	9,707337	0,099141	0,068552	-0,024937	-1,730200	-2,357148	9,707337	0,099141
13:22:12,71	0,519083	3,418000	-0,141986	0,923985	1,183000	-0,068994	0,072258	-0,019485	-1,729402	-0,698390	15,241871	0,161074	-0,615361	-2,975252	-2,887443	-6,011974	1,240584	12,931758	0,072258	-0,019485	-1,729402	-2,227933	9,569627	0,161074	0,072258	-0,019485	-1,729402	-2,227933	9,569627	0,161074
13:22:12,76	0,519083	3,418000	-0,141986	0,923985	1,183000	-0,068994	0,070909	-0,019470	-1,729793	-0,665137	15,184281	0,147521	-0,614152	-2,978316	-2,888213	-6,014834	1,267871	12,923194	0,070909	-0,019470	-1,729793	-2,193498	9,617946	0,147521	0,070909	-0,019470	-1,729793	-2,193498	9,617946	0,147521
13:22:12,81	0,519083	3,418000	-0,141986	0,923985	1,183000	-0,068994	0,072958	-0,022049	-1,730563	-0,508819	15,274719	0,138957	-0,611801	-2,976191	-2,889758	-6,005336	1,263650	12,939158	0,072958	-0,022049	-1,730563	-2,239646	9,547522	0,138957	0,072958	-0,022049	-1,730563	-2,239646	9,547522	0,138957
13:22:12,86	0,519083	3,418000	-0,141986	0,923985	1,183000	-0,068994	0,069942	-0,023022	-1,732107	-0,457117	15,128208	0,154921	-0,610580	-2,974720	-2,885886	-5,975379	1,212918	12,906228	0,069942	-0,023022	-1,732107	-2,264342	9,637789	0,154921	0,069942	-0,023022	-1,732107	-2,264342	9,637789	0,154921
13:22:12,91	0,519083	3,418000	-0,141986	0,923985	1,183000	-0,068994	0,068058	-0,023344	-1,728236	-0,469353	15,081568	0,121990	-0,612508	-2,980385	-2,885898	-6,063529	1,211486	12,915612	0,068058	-0,023344	-1,728236	-2,301820	9,739015	0,121990	0,068058	-0,023344	-1,728236	-2,301820	9,739015	0,121990
13:22:12,97	0,519083	3,418000	-0,141986	0,923985	1,183000	-0,068994	0,073927	-0,024507	-1,728247	-0,454190	15,311147	0,131374	-0,612354	-2,974540	-2,886257	-5,968831	1,198157	12,929859	0,073927	-0,024507	-1,728247	-2,377955	9,507856	0,131374	0,073927	-0,024507	-1,728247	-2,377955	9,507856	0,131374
13:22:13,02	0,519083	3,418000	-0,141986	0,923985	1,183000	-0,068994	0,068789	-0,021718	-1,728607	-0,563393	15,132614	0,145622	-0,611253	-2,977675	-2,888600	-6,011639	1,202722	12,921906	0,068789	-0,021718	-1,728607	-2,268252	9,732704	0,145622	0,068789	-0,021718	-1,728607	-2,268252	9,732704	0,145622
13:22:13,07	0,519083	3,418000	-0,141986	0,923985	1,183000	-0,068994	0,070953	-0,024238	-1,730949	-0,449809	15,205796	0,137669	-0,612481	-2,976000	-2,890192	-6,043915	1,243529	12,905169	0,070953	-0,024238	-1,730949	-2,352480	9,635998	0,137669	0,070953	-0,024238	-1,730949	-2,352480	9,635998	0,137669
13:22:13,12	0,519083	3,418000	-0,141986	0,923985	1,183000	-0,068994	0,070117	-0,022337	-1,732541	-0,529448	15,113972	0,120932	-0,704222	-3,129031	-3,145375	-12,716246	5,025760	12,949981	0,070117	-0,022337	-1,732541	-2,282907	9,609794	0,120932	0,070117	-0,022337	-1,732541	-2,282907	9,609794	0,120932
13:22:13,17	0,519083	3,418000	-0,141986	0,923985	1,183000	-0,068994	0,248516	-0,019403	-1,987725	-0,742701	16,721192	0,165744	-0,627807	-2,974513	-3,141451	-5,364871	1,447042	12,841983	0,248516	-0,019403	-1,987725	-2,265801	-2,787296	0,165744	0,248516	-0,019403	-1,987725	-2,265801	-2,787296	0,165744
13:22:13,22	0,519083	3,418000	-0,141986	0,923985	1,183000	-0,068994	0,076492	-0,008321	-1,983800	-0,742520	15,931776	0,057746	-0,587682	-2,912202	-2,560227	-5,488339	1,517809	12,822964	0,076492	-0,008321	-1,983800	-1,395709	9,927174	0,057746	0,076492	-0,008321	-1,983800	-1,395709	9,927174	0,057746
13:22:13,27	0,518943	3,418011	-0,141989	0,923980	1,132977	-0,069009	0,002466	-0,011915	-1,402577	-0,556066	11,940116	0,038727	-0,599444	-2,945681	-2,427519	-7,931742	2,813163	12,816355	0,002466	-0,011915	-1,402577	-1,491404	11,746553	0,038727	0,002466	-0,011915	-1,402577	-1,491404	11,746553	0,038727
13:22:13,32	0,518943	3,418011	-0,141989	0,923980	1,132977	-0,069009	0,037341	-0,018469	-1,269868	-0,315169	10,989907	0,032117	-0,603602	-2,941671	-2,430649	-7,918892	2,776198	12,811974	0,037341	-0,018469	-1,269868	-1,764968	8,058632	0,032117	0,037341	-0,018469	-1,269868	-1,764968	8,058632	0,032117
13:22:13,37	0,518943	3,418011	-0,141989	0,923980	1,132977	-0,069009	0,035947	-0,012862	-1,272999	-0,632289	10,947049	0,027737	-0,603005	-2,942447	-2,431024	-7,922665	2,799562	12,827513	0,035947	-0,012862	-1,272999	-1,641987	8,125173	0,027737	0,035947	-0,012862	-1,272999	-1,641987	8,125173	0,027737
13:22:13,42	0,518943	3,418011	-0,141989	0,923980	1,132977	-0,069009	0,036321	-0,013768	-1,273373	-0,566870	10,951500	0,043276	-0,602900	-2,944052	-2,430989	-7,867462	2,770447	12,830617	0,036321	-0,013768	-1,273373	-1,647627	8,100338	0,043276	0,036321	-0,013768	-1,273373	-1,647627	8,100338	0,043276
13:22:13,47	0,518943	3,418011	-0,141989	0,923980	1,132977	-0,069009	0,037658	-0,014661	-1,273338	-0,518036	11,083436	0,046379	-0,601728	-2,943441	-2,430596	-7,864641	2,758659	12,835110	0,037658	-0,014661	-1,273338	-1,668911	8,127248	0,046379	0,037658	-0,014661	-1,273338	-1,668911	8,127248	0,046379
13:22:13,52	0,518943	3,418011	-0,141989	0,923980	1,132977	-0,069009	0,036543	-0,015370	-1,272946	-0,489935	11,033760	0,050872	-0,600015	-2,948015	-2,432925	-7,908567	2,789870	12,837595	0,036543	-0,015370	-1,272946	-1,696513	8,165150	0,050872	0,036543	-0,015370	-1,272946	-1,696513	8,165150	0,050872
13:22:13,57	0,518943	3,418011	-0,141989	0,923980	1,132977	-0,069009	0,039648	-0,019141	-1,275274	-0,288813	11,141595	0,053358	-0,605881	-2,946473	-2,431675	-7,992377	2,866670	12,826047	0,039648	-0,019141	-1,275274	-1,791359	8,029210	0,053358	0,039648	-0,019141	-1,275274	-1,791359	8,029210	0,053358
13:22:13,62	0,518943	3,418011	-0,141989	0,923980	1,132977	-0,069009	0,235793	-0,013244	-1,592987	-0,482093	12,625905	0,099183	-0,703194	-3,114934	-2,750637	-15,399514	7,245628	12,883420	0,235793	-0,013244	-1,592987	-1,521785	-5,883858	0,099183	0,235793	-0,013244	-1,592987	-1,521785	-5,883858	0,099183
13:22:13,67	0,518943	3,418011	-0,141989	0,923980	1,132977	-0,069009	0,235793	-0,013244	-1,592987	-0,482093	12,625905	0,099183	-0,622017	-2,962907	-2,671781	-8,331630	3,337371	12,805005	0,235793	-0,013244	-1,592987	-1,521785	-5,883858	0,099183	0,235793	-0,013244	-1,592987	-1,521785	-5,883858	0,099183
13:22:13,72	0,518943	3,418011	-0,141989	0,923980	1,132977	-0,069009	0,063546	-0,007532	-1,514131	-0,629825	11,744130	0,020768	-0,587213	-2,893834	-2,114838	-7,840996	3,367707	12,735096	0,063546	-0,007532	-1,514131	-1,221122	6,755793	0,020768	0,063546	-0,007532	-1,514131	-1,221122	6,755793	0,020768
13:22:13,77	0,518991	3,417998	-0,141969	0,923983	1,082980	-0,068953	-0,013675	-0,003137	-0,957188	-0,586779	8,138380	-0,049142	-0,595633	-2,922648	-1,993770	-10,274299	4,491025	12,769985	-0,013675	-0,003137	-0,957188	-0,833066	9,211878	-0,049142	-0,013675	-0,003137	-0,957188	-0,833066	9,211878	-0,049142
13:22:13,82	0,518991	3,417998	-0,141969	0,923983	1,082980	-0,068953	0,015489	-0,010252	-0,836120	-0,460650	6,985950	-0,014252	-0,595493	-2,923736	-1,993362	-10,228446	4,533224	12,760790	0,015489	-0,010252	-0,836120	-1,265432	5,770070	-0,014252	0,015489	-0,010252	-0,836120	-1,265432	5,770070	-0,014252
13:22:13,87	0,518991	3,417998	-0,141969	0,923983	1,082980	-0,068953	0,016361	-0,010917	-0,835712	-0,366581	7,049911	-0,023447	-0,595012	-2,923743	-1,999564	-10,234069	4,449380	12,786244	0,016361	-0,010917	-0,835712	-1,223591	5,765570	-0,023447	0,016361	-0,010917	-0,835712	-1,223591	5,765570	-0,023447
13:22:13,92	0,518991	3,417998	-0,141969	0,923983	1,082980	-0,068953	0,016126	-0,011338	-0,841914	-0,420146	7,074719	0,002007	-0,596652	-2,923136	-1,997637	-10,203060	4,512388	12,752661	0,016126	-0,011338	-0,841914	-1,310153	5,808862	0,002007	0,016126	-0,011338	-0,841914	-1,310153	5,808862	0,002007
13:22:13,97	0,518991	3,417998	-0,141969	0,923983	1,082980	-0,068953	0,016420	-0,009614	-0,839986	-0,439712	7,085392	-0,031576	-0,593756	-2,924964	-1,996472	-10,222567	4,479854	12,746495	0,016420	-0,009614	-0,839986	-1,194400	5,796403	-0,031576	0,016420	-0,009614	-0,839986	-1,194400	5,796403	-0,031576
13:22:14,02	0,518991	3,417998	-0,141969	0,923983	1,082980	-0,068953	0,016555	-0,013036	-0,838822	-0,299702	7,091784	-0,037742	-0,597286	-2,924299	-1,998429	-10,219530	4,489112	12,737749	0,016555	-0,013036	-0,838822	-1,323011	5,792201	-0,037742	0,016555	-0,013036	-0,838822	-1,323011	5,792201	-0,037742
13:22:14,07	0,518991	3,417998	-0,141969	0,923983	1,082980	-0,068953	0,017744	-0,009646	-0,840778	-0,466458	7,151625	-0,046488	-0,593767	-2,921914	-1,999202	-10,226048	4,515297	12,754623	0,017744	-0,009646	-0,840778	-1,223634	5,758687	-0,046488	0,017744	-0,009646	-0,840778	-1,223634	5,758687	-0,046488
13:22:14,12	0,518991	3,417998	-0,141969	0,923983	1,082980	-0,068953	0,013920	-0,011501	-0,841552	-0,350552	6,934004	-0,029614	-0,598482	-2,922461	-1,996486	-10,222334	4,481394	12,750950	0,013920	-0,011501	-0,841552	-1,253386	5,841304	-0,029614	0,013920	-0,011501	-0,841552	-1,253386	5,841304	-0,029614
13:22:14,17	0,518991	3,417998	-0,141969	0,923983	1,082980	-0,068953	0,016751	-0,007691	-0,838836	-0,576186	7,101374	-0,033287	-0,593740	-2,920975	-1,996481	-10,204374	4,479621	12,746901	0,016751	-0,007691	-0,838836	-1,179920	5,786454	-0,033287	0,016751	-0,007691	-0,838836	-1,179920	5,786454	-0,033287
13:22:14,22	0,518991	3,417998	-0,141969	0,923983	1,082980	-0,068953	0,013093	-0,011055	-0,838830	-0,393794	6,927608	-0,037337	-0,593816	-2,922265	-1,999569	-10,227446	4,463463	12,782211	0,013093	-0,011055	-0,838830	-1,261631	5,899828	-0,037337	0,013093	-0,011055	-0,838830	-1,261631	5,899828	-0,037337
13:22:14,27	0,518991	3,417998	-0,141969	0,923983	1,082980	-0,068953	0,014248	-0,011634	-0,841918	-0,389210	6,975788	-0,002027	-0,598494	-2,921170	-2,000387	-10,210786	4,458480	12,733280	0,014248	-0,011634	-0,841918	-1,302508	5,857308	-0,002027	0,014248	-0,011634	-0,841918	-1,302508	5,857308	-0,002027
13:22:14,32	0,518991	3,417998	-0,141969	0,923983	1,082980	-0,068953	0,015638	-0,007036	-0,842737	-0,624330	7,064990	-0,050957	-0,594995	-2,922830	-2,003467	-10,224470	4,465400	12,764946	0,015638	-0,007036	-0,842737	-1,176626	5,837389	-0,050957	0,015638	-0,007036	-0,842737	-1,176626	5,837389	-0,050957
13:22:14,37	0,518991	3,417998	-0,141969	0,923983	1,082980	-0,068953	0,015327	-0,010896	-0,845816	-0,424435	7,033487	-0,019291	-0,594890	-2,923029	-1,998386	-10,185487	4,468793	12,776086	0,015327	-0,010896	-0,845816	-1,279778	5,830331	-0,019291	0,015327	-0,010896	-0,845816	-1,279778	5,830331	-0,019291
13:22:14,42	0,518991	3,417998	-0,141969	0,923983	1,082980	-0,068953	0,015447	-0,011087	-0,840736	-0,392089	7,071796	-0,008151	-0,596052	-2,923457	-1,999580	-10,193225	4,503207	12,743815	0,015447	-0,011087	-0,840736	-1,262401	5,859212	-0,008151	0,015447	-0,011087	-0,840736	-1,262401	5,859212	-0,008151
13:22:14,47	0,518991	3,417998	-0,141969	0,923983	1,082980	-0,068953	0,016398	-0,010293	-0,841930	-0,407417	7,097360	-0,040423	-0,600233	-2,920397	-2,003103	-10,207705	4,511712	12,746111	0,016398	-0,010293	-0,841930	-1,215439	5,810092	-0,040423	0,016398	-0,010293	-0,841930	-1,215439	5,810092	-0,040423
13:22:14,52	0,518991	3,417998	-0,141969	0,923983	1,082980	-0,068953	0,015839	-0,005143	-0,845452	-0,675103	7,051493	-0,038127	-0,593693	-2,921765	-1,999962	-10,168289	4,450361	12,742757	0,015839	-0,005143	-0,845452	-1,078832	5,808116	-0,038127	0,015839	-0,005143	-0,845452	-1,078832	5,808116	-0,038127
13:22:14,57	0,518991	3,417998	-0,141969	0,923983	1,082980	-0,068953	0,013754	-0,011491	-0,842312	-0,378457	7,007868	-0,041481	-0,593112	-2,921238	-1,999172	-10,177426	4,473701	12,767521	0,013754	-0,011491	-0,842312	-1,280464	5,928187	-0,041481	0,013754	-0,011491	-0,842312	-1,280464	5,928187	-0,041481
13:22:14,62	0,518991	3,417998	-0,141969	0,923983	1,082980	-0,068953	0,013007	-0,011730	-0,841521	-0,350355	6,949447	-0,016716	-0,594917	-2,919700	-2,001133	-10,181644	4,455528	12,758402	0,013007	-0,011730	-0,841521	-1,271168	5,928398	-0,016716	0,013007	-0,011730	-0,841521	-1,271168	5,928398	-0,016716
13:22:14,67	0,518991	3,417998	-0,141969	0,923983	1,082980	-0,068953	0,012577	-0,009398	-0,843483	-0,489460	6,932515	-0,025835	-0,596095	-2,924463	-1,998808	-10,203167	4,461117	12,737097	0,012577	-0,009398	-0,843483	-1,227221	5,945229	-0,025835	0,012577	-0,009398	-0,843483	-1,227221	5,945229	-0,025835
13:22:14,72	0,518991	3,417998	-0,141969	0,923983	1,082980	-0,068953	0,017291	-0,010760	-0,841158	-0,424579	7,156217	-0,047141	-0,595468	-2,923346	-2,000320	-10,175670	4,464919	12,781737	0,017291	-0,010760	-0,841158	-1,269223	5,798870	-0,047141	0,017291	-0,010760	-0,841158	-1,269223	5,798870	-0,047141
13:22:14,77	0,518991	3,417998	-0,141969	0,923983	1,082980	-0,068953	0,016011	-0,010744	-0,842670	-0,408353	7,111554	-0,002501	-0,596696	-2,925341	-1,999975	-10,212956	4,473512	12,738071	0,016011	-0,010744	-0,842670	-1,251768	5,854709	-0,002501	0,016011	-0,010744	-0,842670	-1,251768	5,854709	-0,002501
13:22:14,82	0,518991	3,417998	-0,141969	0,923983	1,082980	-0,068953	0,018351	-0,010678	-0,842325	-0,422980	7,196680	-0,046167	-0,594943	-2,920143	-1,999570	-10,206538	4,488077	12,782905	0,018351	-0,010678	-0,842325	-1,261222	5,756096	-0,046167	0,018351	-0,010678	-0,842325	-1,261222	5,756096	-0,046167
13:22:14,87	0,518991	3,417998	-0,141969	0,923983	1,082980	-0,068953	0,012974	-0,009597	-0,841919	-0,463360	6,915347	-0,001333	-0,599015	-2,922652	-2,001505	-10,183835	4,480687	12,772846	0,012974	-0,009597	-0,841919	-1,216758	5,896864	-0,001333	0,012974	-0,009597	-0,841919	-1,216758	5,896864	-0,001333
13:22:14,92	0,518991	3,417998	-0,141969	0,923983	1,082980	-0,068953	0,017182	-0,007325	-0,843855	-0,576563	7,157523	-0,011391	-0,597297	-2,927802	-2,001541	-10,218375	4,453511	12,713743	0,017182	-0,007325	-0,843855	-1,151593	5,808707	-0,011391	0,017182	-0,007325	-0,843855	-1,151593	5,808707	-0,011391
13:22:14,97	0,518991	3,417998	-0,141969	0,923983	1,082980	-0,068953	0,020784	-0,011388	-0,843890	-0,406110	7,328501	-0,070494	-0,593178	-2,920794	-1,999590	-10,197821	4,441201	12,742774	0,020784	-0,011388	-0,843890	-1,300059	5,696930	-0,070494	0,020784	-0,011388	-0,843890	-1,300059	5,696930	-0,070494
13:22:15,02	0,518991	3,417998	-0,141969	0,923983	1,082980	-0,068953	0,012656	-0,011451	-0,841940	-0,403204	6,929761	-0,041464	-0,594962	-2,924865	-2,004229	-10,211079	4,459002	12,764771	0,012656	-0,011451	-0,841940	-1,302119	5,936297	-0,041464	0,012656	-0,011451	-0,841940	-1,302119	5,936297	-0,041464
13:22:15,08	0,518991	3,417998	-0,141969	0,923983	1,082980	-0,068953	0,017073	-0,011942	-0,846579	-0,368911	7,139099	-0,019466	-0,595544	-2,923236	-1,997999	-10,220561	4,484477	12,795950	0,017073	-0,011942	-0,846579	-1,306331	5,798846	-0,019466	0,017073	-0,011942	-0,846579	-1,306331	5,798846	-0,019466
13:22:15,13	0,518991	3,417998	-0,141969	0,923983	1,082980	-0,068953	0,012934	-0,010334	-0,845426	-0,416806	6,952545	-0,038689	-0,594285	-2,920477	-2,003076	-10,168386	4,475553	12,745548	0,012934	-0,010334	-0,845426	-1,228059	5,937240	-0,038689	0,012934	-0,010334	-0,845426	-1,228059	5,937240	-0,038689
13:22:15,18	0,518991	3,417998	-0,141969	0,923983	1,082980	-0,068953	0,022300	-0,009066	-0,847104	-0,474902	7,080347	-0,045183	-0,600066	-2,927955	-2,004754	-10,475589	4,661984	12,739054	0,022300	-0,009066	-0,847104	-1,186598	5,329764	-0,045183	0,022300	-0,009066	-0,847104	-1,186598	5,329764	-0,045183
13:22:15,23	0,518991	3,417998	-0,141969	0,923983	1,082980	-0,068953	0,022300	-0,009066	-0,847104	-0,474902	7,080347	-0,045183	-0,680338	-3,068194	-2,298633	-16,784085	8,106801	12,845196	0,022300	-0,009066	-0,847104	-1,186598	5,329764	-0,045183	0,022300	-0,009066	-0,847104	-1,186598	5,329764	-0,045183
13:22:15,28	0,518991	3,417998	-0,141969	0,923983	1,082980	-0,068953	0,033697	0,001744	-1,069811	-0,714189	7,664382	-0,104073	-0,615126	-2,932419	-2,227462	-10,321584	4,945875	12,680165	0,033697	0,001744	-1,069811	-0,577260	5,019188	-0,104073	0,033697	0,001744	-1,069811	-0,577260	5,019188	-0,104073
13:22:15,33	0,518991	3,417998	-0,141969	0,923983	1,082980	-0,068953	0,033697	0,001744	-1,069811	-0,714189	7,664382	-0,104073	-0,581123	-2,880691	-1,654978	-10,954813	5,349119	12,674880	0,033697	0,001744	-1,069811	-0,577260	5,019188	-0,104073	0,033697	0,001744	-1,069811	-0,577260	5,019188	-0,104073
13:22:15,38	0,518974	3,418056	-0,141998	0,923981	1,032983	-0,069025	-0,028103	-0,001840	-0,497328	-0,495195	3,700799	-0,109358	-0,593636	-2,908217	-1,548166	-13,065243	6,460519	12,694847	-0,028103	-0,001840	-0,497328	-0,639642	5,906857	-0,109358	-0,028103	-0,001840	-0,497328	-0,639642	5,906857	-0,109358
13:22:15,43	0,518974	3,418056	-0,141998	0,923981	1,032983	-0,069025	0,001993	-0,004766	-0,390516	-0,435758	2,882364	-0,089390	-0,597640	-2,908002	-1,552044	-13,001867	6,456135	12,676375	0,001993	-0,004766	-0,390516	-0,809896	2,725950	-0,089390	0,001993	-0,004766	-0,390516	-0,809896	2,725950	-0,089390
13:22:15,48	0,518974	3,418056	-0,141998	0,923981	1,032983	-0,069025	0,003808	-0,001191	-0,394394	-0,593761	3,033850	-0,107863	-0,595294	-2,912456	-1,553939	-13,011178	6,458810	12,716215	0,003808	-0,001191	-0,394394	-0,687270	2,734915	-0,107863	0,003808	-0,001191	-0,394394	-0,687270	2,734915	-0,107863
13:22:15,53	0,518974	3,418056	-0,141998	0,923981	1,032983	-0,069025	0,006492	-0,005449	-0,396289	-0,374684	3,164026	-0,068022	-0,591238	-2,908680	-1,557057	-13,016820	6,433548	12,723467	0,006492	-0,005449	-0,396289	-0,802447	2,654383	-0,068022	0,006492	-0,005449	-0,396289	-0,802447	2,654383	-0,068022
13:22:15,58	0,518974	3,418056	-0,141998	0,923981	1,032983	-0,069025	0,001194	-0,007074	-0,399407	-0,314884	2,896251	-0,060770	-0,592997	-2,910728	-1,553207	-13,025615	6,415667	12,671583	0,001194	-0,007074	-0,399407	-0,870206	2,802537	-0,060770	0,001194	-0,007074	-0,399407	-0,870206	2,802537	-0,060770
13:22:15,63	0,518974	3,418056	-0,141998	0,923981	1,032983	-0,069025	0,003847	-0,006575	-0,395556	-0,360707	3,035538	-0,112655	-0,592386	-2,910967	-1,554761	-13,015466	6,419465	12,662926	0,003847	-0,006575	-0,395556	-0,876870	2,733554	-0,112655	0,003847	-0,006575	-0,395556	-0,876870	2,733554	-0,112655
13:22:15,68	0,518974	3,418056	-0,141998	0,923981	1,032983	-0,069025	0,003749	-0,007224	-0,397111	-0,318617	3,037312	-0,121312	-0,597545	-2,914622	-1,559093	-13,254090	6,521967	12,723160	0,003749	-0,007224	-0,397111	-0,885694	2,743051	-0,121312	0,003749	-0,007224	-0,397111	-0,885694	2,743051	-0,121312
13:22:15,73	0,518974	3,418056	-0,141998	0,923981	1,032983	-0,069025	0,009494	-0,004584	-0,401443	-0,486453	3,078145	-0,061077	-0,695968	-3,077466	-1,879023	-20,373890	10,783556	12,708430	0,009494	-0,004584	-0,401443	-0,846269	2,332904	-0,061077	0,009494	-0,004584	-0,401443	-0,846269	2,332904	-0,061077
13:22:15,78	0,518974	3,418056	-0,141998	0,923981	1,032983	-0,069025	0,199733	-0,000768	-0,721373	-0,554099	4,673860	-0,075808	-0,606457	-2,932034	-1,803313	-13,505959	6,751755	12,649870	0,199733	-0,000768	-0,721373	-0,614426	-11,005151	-0,075808	0,199733	-0,000768	-0,721373	-0,614426	-11,005151	-0,075808
13:22:15,83	0,518974	3,418056	-0,141998	0,923981	1,032983	-0,069025	0,029028	-0,005571	-0,645663	-0,362020	3,760927	-0,134368	-0,573888	-2,854240	-1,232440	-13,055673	7,045520	12,576399	0,029028	-0,005571	-0,645663	-0,799378	1,482217	-0,134368	0,029028	-0,005571	-0,645663	-0,799378	1,482217	-0,134368
13:22:15,88	0,519036	3,417963	-0,141963	0,923967	0,982957	-0,069025	-0,054627	0,005120	-0,074790	-0,438405	-0,346064	-0,207838	-0,585741	-2,890712	-1,117933	-15,433089	8,120041	12,601724	-0,054627	0,005120	-0,074790	-0,036514	3,942155	-0,207838	-0,054627	0,005120	-0,074790	-0,036514	3,942155	-0,207838
13:22:15,93	0,519036	3,417963	-0,141963	0,923967	0,982957	-0,069025	-0,017115	-0,002851	0,039718	-0,282095	-0,991599	-0,182514	-0,591562	-2,887878	-1,121030	-15,397735	8,159207	12,623295	-0,017115	-0,002851	0,039718	-0,505873	0,351923	-0,182514	-0,017115	-0,002851	0,039718	-0,505873	0,351923	-0,182514
13:22:15,98	0,519036	3,417963	-0,141963	0,923967	0,982957	-0,069025	-0,016659	0,003607	0,036620	-0,566299	-0,956880	-0,160942	-0,585070	-2,887505	-1,122583	-15,379096	8,126804	12,604807	-0,016659	0,003607	0,036620	-0,283148	0,350887	-0,160942	-0,016659	0,003607	0,036620	-0,283148	0,350887	-0,160942
13:22:16,03	0,519036	3,417963	-0,141963	0,923967	0,982957	-0,069025	-0,020228	-0,001829	0,035067	-0,302390	-1,110124	-0,179430	-0,591532	-2,888961	-1,124913	-15,385947	8,175363	12,616208	-0,020228	-0,001829	0,035067	-0,445935	0,477810	-0,179430	-0,020228	-0,001829	0,035067	-0,445935	0,477810	-0,179430
13:22:16,08	0,519036	3,417963	-0,141963	0,923967	0,982957	-0,069025	-0,015736	0,003040	0,032738	-0,516933	-0,906743	-0,168029	-0,587415	-2,888608	-1,125650	-15,373173	8,150403	12,655251	-0,015736	0,003040	0,032738	-0,278288	0,328554	-0,168029	-0,015736	0,003040	0,032738	-0,278288	0,328554	-0,168029
13:22:16,13	0,519036	3,417963	-0,141963	0,923967	0,982957	-0,069025	-0,018100	-0,000349	0,032000	-0,355924	-1,006112	-0,128986	-0,586230	-2,888169	-1,124900	-15,365203	8,122344	12,615322	-0,018100	-0,000349	0,032000	-0,383330	0,414734	-0,128986	-0,018100	-0,000349	0,032000	-0,383330	0,414734	-0,128986
13:22:16,18	0,519036	3,417963	-0,141963	0,923967	0,982957	-0,069025	-0,019073	-0,001156	0,032751	-0,334296	-1,035791	-0,168915	-0,583265	-2,889216	-1,123733	-15,358562	8,109198	12,599945	-0,019073	-0,001156	0,032751	-0,425019	0,461457	-0,168915	-0,019073	-0,001156	0,032751	-0,425019	0,461457	-0,168915
13:22:16,23	0,519036	3,417963	-0,141963	0,923967	0,982957	-0,069025	-0,019648	-0,004247	0,033917	-0,181625	-1,053378	-0,184292	-0,587408	-2,886759	-1,127239	-15,358874	8,127477	12,612006	-0,019648	-0,004247	0,033917	-0,514997	0,489025	-0,184292	-0,019648	-0,004247	0,033917	-0,514997	0,489025	-0,184292
13:22:16,28	0,519036	3,417963	-0,141963	0,923967	0,982957	-0,069025	-0,019705	0,000569	0,030411	-0,416362	-1,065735	-0,172231	-0,587993	-2,889747	-1,124128	-15,378096	8,146592	12,610378	-0,019705	0,000569	0,030411	-0,371709	0,481118	-0,172231	-0,019705	0,000569	0,030411	-0,371709	0,481118	-0,172231
13:22:16,33	0,519036	3,417963	-0,141963	0,923967	0,982957	-0,069025	-0,016824	-0,000418	0,033523	-0,358102	-0,942146	-0,173860	-0,589743	-2,886832	-1,126463	-15,353448	8,134822	12,611299	-0,016824	-0,000418	0,033523	-0,390918	0,378577	-0,173860	-0,016824	-0,000418	0,033523	-0,390918	0,378577	-0,173860
13:22:16,38	0,519036	3,417963	-0,141963	0,923967	0,982957	-0,069025	-0,018475	0,002555	0,031187	-0,510576	-1,000721	-0,172939	-0,589220	-2,885730	-1,124893	-15,382583	8,145217	12,654836	-0,018475	0,002555	0,031187	-0,309998	0,449535	-0,172939	-0,018475	0,002555	0,031187	-0,309998	0,449535	-0,172939
13:22:16,43	0,519036	3,417963	-0,141963	0,923967	0,982957	-0,069025	-0,019690	0,002652	0,032758	-0,521204	-1,094358	-0,129402	-0,588010	-2,888231	-1,128786	-15,371468	8,146399	12,623050	-0,019690	0,002652	0,032758	-0,312983	0,451318	-0,129402	-0,019690	0,002652	0,032758	-0,312983	0,451318	-0,129402
13:22:16,48	0,519036	3,417963	-0,141963	0,923967	0,982957	-0,069025	-0,018129	0,000355	0,028864	-0,395134	-1,004129	-0,161187	-0,586284	-2,891583	-1,126435	-15,386453	8,099834	12,634619	-0,018129	0,000355	0,028864	-0,367296	0,418975	-0,161187	-0,018129	0,000355	0,028864	-0,367296	0,418975	-0,161187
13:22:16,53	0,519036	3,417963	-0,141963	0,923967	0,982957	-0,069025	-0,016089	-0,002816	0,031216	-0,278102	-0,887774	-0,149619	-0,589142	-2,887618	-1,126849	-15,357220	8,158163	12,612307	-0,016089	-0,002816	0,031216	-0,499125	0,375236	-0,149619	-0,016089	-0,002816	0,031216	-0,499125	0,375236	-0,149619
13:22:16,58	0,519036	3,417963	-0,141963	0,923967	0,982957	-0,069025	-0,018095	0,001642	0,030802	-0,444741	-0,995898	-0,171930	-0,585654	-2,888379	-1,130753	-15,360630	8,109766	12,579742	-0,018095	0,001642	0,030802	-0,315881	0,424529	-0,171930	-0,018095	0,001642	0,030802	-0,315881	0,424529	-0,171930
13:22:16,63	0,519036	3,417963	-0,141963	0,923967	0,982957	-0,069025	-0,019179	-0,001759	0,026897	-0,311511	-1,031053	-0,204496	-0,585030	-2,888459	-1,130322	-15,349999	8,139648	12,628874	-0,019179	-0,001759	0,026897	-0,449623	0,474515	-0,204496	-0,019179	-0,001759	0,026897	-0,449623	0,474515	-0,204496
13:22:16,68	0,519036	3,417963	-0,141963	0,923967	0,982957	-0,069025	-0,019422	-0,002340	0,027329	-0,250147	-1,049400	-0,155363	-0,589179	-2,886481	-1,129176	-15,351956	8,119132	12,622271	-0,019422	-0,002340	0,027329	-0,433804	0,475209	-0,155363	-0,019422	-0,002340	0,027329	-0,433804	0,475209	-0,155363
13:22:16,73	0,519036	3,417963	-0,141963	0,923967	0,982957	-0,069025	-0,019060	0,002242	0,028475	-0,507111	-1,022043	-0,161966	-0,589158	-2,890891	-1,131082	-15,355386	8,142074	12,647776	-0,019060	0,002242	0,028475	-0,331150	0,474195	-0,161966	-0,019060	0,002242	0,028475	-0,331150	0,474195	-0,161966
13:22:16,78	0,519036	3,417963	-0,141963	0,923967	0,982957	-0,069025	-0,015252	1,899438E-5	0,026568	-0,373385	-0,838428	-0,136461	-0,588041	-2,887850	-1,126069	-15,380774	8,120514	12,625560	-0,015252	1,899438E-5	0,026568	-0,371894	0,358820	-0,136461	-0,015252	1,899438E-5	0,026568	-0,371894	0,358820	-0,136461
13:22:16,83	0,519036	3,417963	-0,141963	0,923967	0,982957	-0,069025	-0,018444	0,000572	0,031581	-0,433523	-1,015623	-0,158677	-0,590897	-2,889244	-1,127626	-15,358997	8,169395	12,607768	-0,018444	0,000572	0,031581	-0,388597	0,432205	-0,158677	-0,018444	0,000572	0,031581	-0,388597	0,432205	-0,158677
13:22:16,88	0,519036	3,417963	-0,141963	0,923967	0,982957	-0,069025	-0,015808	0,002348	0,030025	-0,472663	-0,884161	-0,176469	-0,585015	-2,888131	-1,131097	-15,325561	8,094176	12,617999	-0,015808	0,002348	0,030025	-0,288308	0,356783	-0,176469	-0,015808	0,002348	0,030025	-0,288308	0,356783	-0,176469
13:22:16,93	0,519036	3,417963	-0,141963	0,923967	0,982957	-0,069025	-0,019713	-0,002190	0,026553	-0,285108	-1,020658	-0,166238	-0,590867	-2,889898	-1,129549	-15,339401	8,162902	12,618128	-0,019713	-0,002190	0,026553	-0,456989	0,526834	-0,166238	-0,019713	-0,002190	0,026553	-0,456989	0,526834	-0,166238
13:22:16,98	0,519036	3,417963	-0,141963	0,923967	0,982957	-0,069025	-0,015257	0,001995	0,028101	-0,450128	-0,835275	-0,166110	-0,590396	-2,887811	-1,129942	-15,369412	8,118023	12,641854	-0,015257	0,001995	0,028101	-0,293490	0,362390	-0,166110	-0,015257	0,001995	0,028101	-0,293490	0,362390	-0,166110
13:22:17,03	0,519036	3,417963	-0,141963	0,923967	0,982957	-0,069025	-0,017300	0,002631	0,027708	-0,537040	-0,945081	-0,142383	-0,586185	-2,886032	-1,129943	-15,327368	8,118833	12,618214	-0,017300	0,002631	0,027708	-0,330524	0,412989	-0,142383	-0,017300	0,002631	0,027708	-0,330524	0,412989	-0,142383
13:22:17,08	0,519036	3,417963	-0,141963	0,923967	0,982957	-0,069025	-0,020946	-0,000126	0,027708	-0,371959	-1,098649	-0,166023	-0,588033	-2,886877	-1,131491	-15,365437	8,133316	12,648638	-0,020946	-0,000126	0,027708	-0,381858	0,545606	-0,166023	-0,020946	-0,000126	0,027708	-0,381858	0,545606	-0,166023
13:22:17,13	0,519036	3,417963	-0,141963	0,923967	0,982957	-0,069025	-0,019291	0,001051	0,026160	-0,439680	-1,052785	-0,135599	-0,591516	-2,886339	-1,129168	-15,351450	8,149174	12,637376	-0,019291	0,001051	0,026160	-0,357146	0,461531	-0,135599	-0,019291	0,001051	0,026160	-0,357146	0,461531	-0,135599
13:22:17,18	0,519036	3,417963	-0,141963	0,923967	0,982957	-0,069025	-0,018015	0,004337	0,028482	-0,589798	-0,982256	-0,146861	-0,588529	-2,888132	-1,130325	-15,325525	8,116533	12,617638	-0,018015	0,004337	0,028482	-0,249353	0,431904	-0,146861	-0,018015	0,004337	0,028482	-0,249353	0,431904	-0,146861
13:22:17,23	0,519036	3,417963	-0,141963	0,923967	0,982957	-0,069025	-0,017955	0,000854	0,027325	-0,423970	-0,940391	-0,166600	-0,587953	-2,890346	-1,129530	-15,341417	8,130292	12,636910	-0,017955	0,000854	0,027325	-0,356968	0,469099	-0,166600	-0,017955	0,000854	0,027325	-0,356968	0,469099	-0,166600
13:22:17,28	0,519036	3,417963	-0,141963	0,923967	0,982957	-0,069025	-0,016326	-0,000752	0,028121	-0,336497	-0,876328	-0,147328	-0,587362	-2,884584	-1,131483	-15,320954	8,130518	12,643697	-0,016326	-0,000752	0,028121	-0,395553	0,405290	-0,147328	-0,016326	-0,000752	0,028121	-0,395553	0,405290	-0,147328
13:22:17,33	0,519036	3,417963	-0,141963	0,923967	0,982957	-0,069025	-0,021612	0,001617	0,026167	-0,449284	-1,133557	-0,140540	-0,588031	-2,891607	-1,133430	-15,369946	8,117285	12,629269	-0,021612	0,001617	0,026167	-0,322334	0,562961	-0,140540	-0,021612	0,001617	0,026167	-0,322334	0,562961	-0,140540
13:22:17,38	0,519036	3,417963	-0,141963	0,923967	0,982957	-0,069025	-0,015195	-0,001315	0,024220	-0,332742	-0,835722	-0,154968	-0,588002	-2,890390	-1,131867	-15,352964	8,110779	12,637810	-0,015195	-0,001315	0,024220	-0,436006	0,357117	-0,154968	-0,015195	-0,001315	0,024220	-0,436006	0,357117	-0,154968
13:22:17,43	0,519036	3,417963	-0,141963	0,923967	0,982957	-0,069025	-0,016264	-0,000732	0,025784	-0,360234	-0,873318	-0,146427	-0,590368	-2,886280	-1,133052	-15,351323	8,130813	12,639357	-0,016264	-0,000732	0,025784	-0,417682	0,403390	-0,146427	-0,016264	-0,000732	0,025784	-0,417682	0,403390	-0,146427
13:22:17,48	0,519036	3,417963	-0,141963	0,923967	0,982957	-0,069025	-0,018640	0,003373	0,024598	-0,555491	-1,005482	-0,144880	-0,587373	-2,887524	-1,130324	-15,328391	8,101495	12,622320	-0,018640	0,003373	0,024598	-0,290746	0,457765	-0,144880	-0,018640	0,003373	0,024598	-0,290746	0,457765	-0,144880
13:22:17,53	0,519036	3,417963	-0,141963	0,923967	0,982957	-0,069025	-0,019060	0,000156	0,027327	-0,402167	-0,992783	-0,161918	-0,588551	-2,889994	-1,131478	-15,339855	8,126368	12,633057	-0,019060	0,000156	0,027327	-0,389902	0,503404	-0,161918	-0,019060	0,000156	0,027327	-0,389902	0,503404	-0,161918
13:22:17,58	0,519036	3,417963	-0,141963	0,923967	0,982957	-0,069025	-0,016333	-5,853031E-5	0,026172	-0,375191	-0,873336	-0,151180	-0,587996	-2,890508	-1,130323	-15,353331	8,104315	12,622116	-0,016333	-5,853031E-5	0,026172	-0,379785	0,408770	-0,151180	-0,016333	-5,853031E-5	0,026172	-0,379785	0,408770	-0,151180
13:22:17,63	0,519036	3,417963	-0,141963	0,923967	0,982957	-0,069025	-0,016164	-0,000796	0,027327	-0,362694	-0,865221	-0,162122	-0,589127	-2,887255	-1,128801	-15,332639	8,112634	12,587614	-0,016164	-0,000796	0,027327	-0,425156	0,403661	-0,162122	-0,016164	-0,000796	0,027327	-0,425156	0,403661	-0,162122
13:22:17,68	0,519036	3,417963	-0,141963	0,923967	0,982957	-0,069025	-0,018416	0,001810	0,028850	-0,480634	-0,968537	-0,196623	-0,587916	-2,886498	-1,131471	-15,301136	8,104061	12,637414	-0,018416	0,001810	0,028850	-0,338558	0,477085	-0,196623	-0,018416	0,001810	0,028850	-0,338558	0,477085	-0,196623
13:22:17,73	0,519036	3,417963	-0,141963	0,923967	0,982957	-0,069025	-0,019677	0,001140	0,026179	-0,437477	-1,002566	-0,146823	-0,590898	-2,886865	-1,130316	-15,325411	8,117339	12,641661	-0,019677	0,001140	0,026179	-0,347982	0,542084	-0,146823	-0,019677	0,001140	0,026179	-0,347982	0,542084	-0,146823
13:22:17,78	0,519036	3,417963	-0,141963	0,923967	0,982957	-0,069025	-0,016789	0,000918	0,027316	-0,438567	-0,904569	-0,166484	-0,589169	-2,889110	-1,130334	-15,352656	8,119242	12,617753	-0,016789	0,000918	0,027316	-0,366466	0,413329	-0,166484	-0,016789	0,000918	0,027316	-0,366466	0,413329	-0,166484
13:22:17,83	0,519036	3,417963	-0,141963	0,923967	0,982957	-0,069025	-0,016789	0,000918	0,027316	-0,438567	-0,904569	-0,166484	-0,590332	-2,887935	-1,132666	-15,330208	8,095191	12,613299	-0,016789	0,000918	0,027316	-0,366466	0,413329	-0,166484	-0,016789	0,000918	0,027316	-0,366466	0,413329	-0,166484
13:22:17,88	0,519036	3,417963	-0,141963	0,923967	0,982957	-0,069025	-0,017225	0,002514	0,024984	-0,531122	-0,895785	-0,170938	-0,590343	-2,892219	-1,130702	-15,367067	8,150675	12,637849	-0,017225	0,002514	0,024984	-0,333798	0,456356	-0,170938	-0,017225	0,002514	0,024984	-0,333798	0,456356	-0,170938
13:22:17,93	0,519036	3,417963	-0,141963	0,923967	0,982957	-0,069025	-0,013509	0,000381	0,026948	-0,390615	-0,762228	-0,146389	-0,589121	-2,888283	-1,132253	-15,326455	8,132139	12,638577	-0,013509	0,000381	0,026948	-0,360687	0,298224	-0,146389	-0,013509	0,000381	0,026948	-0,360687	0,298224	-0,146389
13:22:17,98	0,519036	3,417963	-0,141963	0,923967	0,982957	-0,069025	-0,017529	0,001291	0,025397	-0,433657	-0,926822	-0,145661	-0,586803	-2,888459	-1,131100	-15,338390	8,102133	12,622876	-0,017529	0,001291	0,025397	-0,332331	0,449190	-0,145661	-0,017529	0,001291	0,025397	-0,332331	0,449190	-0,145661
13:22:18,03	0,519036	3,417963	-0,141963	0,923967	0,982957	-0,069025	-0,018536	-0,000805	0,026550	-0,356646	-0,974508	-0,161362	-0,589128	-2,889609	-1,132247	-15,332520	8,132224	12,643285	-0,018536	-0,000805	0,026550	-0,419813	0,480537	-0,161362	-0,018536	-0,000805	0,026550	-0,419813	0,480537	-0,161362
13:22:18,08	0,519036	3,417963	-0,141963	0,923967	0,982957	-0,069025	-0,016377	0,000633	0,025404	-0,402431	-0,872221	-0,140953	-0,589079	-2,887622	-1,131855	-15,306450	8,135354	12,643182	-0,016377	0,000633	0,025404	-0,352711	0,413371	-0,140953	-0,016377	0,000633	0,025404	-0,352711	0,413371	-0,140953
13:22:18,13	0,519036	3,417963	-0,141963	0,923967	0,982957	-0,069025	-0,018122	0,001585	0,025796	-0,436155	-0,941942	-0,141056	-0,590918	-2,889264	-1,131873	-15,347917	8,143382	12,638470	-0,018122	0,001585	0,025796	-0,311754	0,480622	-0,141056	-0,018122	0,001585	0,025796	-0,311754	0,480622	-0,141056
13:22:18,18	0,519036	3,417963	-0,141963	0,923967	0,982957	-0,069025	-0,015781	0,002357	0,025778	-0,490101	-0,860122	-0,145768	-0,585564	-2,889676	-1,131104	-15,321320	8,116331	12,598965	-0,015781	0,002357	0,025778	-0,305067	0,378654	-0,145768	-0,015781	0,002357	0,025778	-0,305067	0,378654	-0,145768
13:22:18,23	0,519036	3,417963	-0,141963	0,923967	0,982957	-0,069025	-0,018100	-0,002486	0,026547	-0,248380	-0,944190	-0,185273	-0,587431	-2,886704	-1,134204	-15,341910	8,098142	12,644205	-0,018100	-0,002486	0,026547	-0,443542	0,476685	-0,185273	-0,018100	-0,002486	0,026547	-0,443542	0,476685	-0,185273
13:22:18,28	0,519036	3,417963	-0,141963	0,923967	0,982957	-0,069025	-0,019741	0,000617	0,023446	-0,435768	-1,038265	-0,140032	-0,587400	-2,888537	-1,132667	-15,350291	8,130675	12,615061	-0,019741	0,000617	0,023446	-0,387367	0,511438	-0,140032	-0,019741	0,000617	0,023446	-0,387367	0,511438	-0,140032
13:22:18,33	0,519036	3,417963	-0,141963	0,923967	0,982957	-0,069025	-0,018169	-0,000327	0,024983	-0,362732	-0,980042	-0,169177	-0,586751	-2,889691	-1,131872	-15,321425	8,115132	12,613723	-0,018169	-0,000327	0,024983	-0,388381	0,446254	-0,169177	-0,018169	-0,000327	0,024983	-0,388381	0,446254	-0,169177
13:22:18,38	0,519036	3,417963	-0,141963	0,923967	0,982957	-0,069025	-0,017495	-0,001466	0,025779	-0,302511	-0,912178	-0,170515	-0,589672	-2,888012	-1,131827	-15,302604	8,128342	12,676656	-0,017495	-0,001466	0,025779	-0,417602	0,461140	-0,170515	-0,017495	-0,001466	0,025779	-0,417602	0,461140	-0,170515
13:22:18,43	0,519036	3,417963	-0,141963	0,923967	0,982957	-0,069025	-0,017488	0,001903	0,025824	-0,456852	-0,902137	-0,107581	-0,587854	-2,884331	-1,132256	-15,274383	8,126586	12,624135	-0,017488	0,001903	0,025824	-0,307470	0,470658	-0,107581	-0,017488	0,001903	0,025824	-0,307470	0,470658	-0,107581
13:22:18,48	0,519036	3,417963	-0,141963	0,923967	0,982957	-0,069025	-0,021584	0,002169	0,025395	-0,458117	-1,089835	-0,160103	-0,586766	-2,888283	-1,134976	-15,315165	8,108499	12,625231	-0,021584	0,002169	0,025395	-0,287820	0,604532	-0,160103	-0,021584	0,002169	0,025395	-0,287820	0,604532	-0,160103
13:22:18,53	0,519036	3,417963	-0,141963	0,923967	0,982957	-0,069025	-0,018706	-0,000749	0,022675	-0,342418	-0,966435	-0,159006	-0,586181	-2,892064	-1,131463	-15,332257	8,106184	12,632425	-0,018706	-0,000749	0,022675	-0,401212	0,501981	-0,159006	-0,018706	-0,000749	0,022675	-0,401212	0,501981	-0,159006
13:22:18,58	0,519036	3,417963	-0,141963	0,923967	0,982957	-0,069025	-0,015724	-0,003146	0,026188	-0,228328	-0,825012	-0,151812	-0,589738	-2,888043	-1,132299	-15,342146	8,124964	12,590013	-0,015724	-0,003146	0,026188	-0,475281	0,409311	-0,151812	-0,015724	-0,003146	0,026188	-0,475281	0,409311	-0,151812
13:22:18,63	0,519036	3,417963	-0,141963	0,923967	0,982957	-0,069025	-0,017428	0,001945	0,025351	-0,481730	-0,931578	-0,194224	-0,587377	-2,888513	-1,133839	-15,338862	8,130614	12,601126	-0,017428	0,001945	0,025351	-0,329056	0,436516	-0,194224	-0,017428	0,001945	0,025351	-0,329056	0,436516	-0,194224
13:22:18,68	0,519036	3,417963	-0,141963	0,923967	0,982957	-0,069025	-0,018201	-0,000335	0,023812	-0,356641	-0,971771	-0,183111	-0,586228	-2,888829	-1,135739	-15,323216	8,070227	12,643945	-0,018201	-0,000335	0,023812	-0,382938	0,457027	-0,183111	-0,018201	-0,000335	0,023812	-0,382938	0,457027	-0,183111
13:22:18,73	0,519036	3,417963	-0,141963	0,923967	0,982957	-0,069025	-0,018502	-0,001488	0,021911	-0,341167	-0,943686	-0,140292	-0,592035	-2,889096	-1,135734	-15,313423	8,155050	12,655205	-0,018502	-0,001488	0,021911	-0,457962	0,508751	-0,140292	-0,018502	-0,001488	0,021911	-0,457962	0,508751	-0,140292
13:22:18,78	0,519036	3,417963	-0,141963	0,923967	0,982957	-0,069025	-0,015368	0,003408	0,021917	-0,517408	-0,814607	-0,129032	-0,587381	-2,885327	-1,133839	-15,324243	8,110984	12,610509	-0,015368	0,003408	0,021917	-0,249860	0,391748	-0,129032	-0,015368	0,003408	0,021917	-0,249860	0,391748	-0,129032
13:22:18,83	0,519036	3,417963	-0,141963	0,923967	0,982957	-0,069025	-0,020958	0,001261	0,023812	-0,449345	-1,092665	-0,173728	-0,587376	-2,888079	-1,132244	-15,325456	8,104758	12,647706	-0,020958	0,001261	0,023812	-0,350322	0,552566	-0,173728	-0,020958	0,001261	0,023812	-0,350322	0,552566	-0,173728
13:22:18,88	0,519036	3,417963	-0,141963	0,923967	0,982957	-0,069025	-0,018578	-0,000119	0,025406	-0,383575	-0,966829	-0,136532	-0,587379	-2,887908	-1,133448	-15,336058	8,124110	12,605586	-0,018578	-0,000119	0,025406	-0,392896	0,491552	-0,136532	-0,018578	-0,000119	0,025406	-0,392896	0,491552	-0,136532
13:22:18,93	0,519036	3,417963	-0,141963	0,923967	0,982957	-0,069025	-0,018724	-3,089369E-5	0,024202	-0,376684	-0,993284	-0,178652	-0,586698	-2,885733	-1,132636	-15,280744	8,108409	12,628686	-0,018724	-3,089369E-5	0,024202	-0,379109	0,476566	-0,178652	-0,018724	-3,089369E-5	0,024202	-0,379109	0,476566	-0,178652
13:22:18,98	0,519036	3,417963	-0,141963	0,923967	0,982957	-0,069025	-0,020949	0,000467	0,025014	-0,388541	-1,053202	-0,155551	-0,588498	-2,887281	-1,131108	-15,316124	8,139148	12,609184	-0,020949	0,000467	0,025014	-0,351843	0,591267	-0,155551	-0,020949	0,000467	0,025014	-0,351843	0,591267	-0,155551
13:22:19,03	0,519036	3,417963	-0,141963	0,923967	0,982957	-0,069025	-0,018708	0,001252	0,026542	-0,420409	-0,982710	-0,175054	-0,587945	-2,889831	-1,134202	-15,316328	8,091171	12,614094	-0,018708	0,001252	0,026542	-0,322120	0,485887	-0,175054	-0,018708	0,001252	0,026542	-0,322120	0,485887	-0,175054
13:22:19,08	0,519036	3,417963	-0,141963	0,923967	0,982957	-0,069025	-0,016776	-0,000502	0,023448	-0,370863	-0,858444	-0,170144	-0,587349	-2,886686	-1,132248	-15,313477	8,114396	12,643260	-0,016776	-0,000502	0,023448	-0,410247	0,458507	-0,170144	-0,016776	-0,000502	0,023448	-0,410247	0,458507	-0,170144
13:22:19,13	0,519036	3,417963	-0,141963	0,923967	0,982957	-0,069025	-0,019798	0,000555	0,025402	-0,404281	-1,024688	-0,140977	-0,586766	-2,888563	-1,131479	-15,316129	8,089146	12,622452	-0,019798	0,000555	0,025402	-0,360701	0,529423	-0,140977	-0,019798	0,000555	0,025402	-0,360701	0,529423	-0,140977
13:22:19,18	0,519036	3,417963	-0,141963	0,923967	0,982957	-0,069025	-0,018464	-0,000889	0,026172	-0,352392	-0,945011	-0,161785	-0,587392	-2,891398	-1,134573	-15,334961	8,095142	12,638727	-0,018464	-0,000889	0,026172	-0,422158	0,504410	-0,161785	-0,018464	-0,000889	0,026172	-0,422158	0,504410	-0,161785
13:22:19,23	0,519036	3,417963	-0,141963	0,923967	0,982957	-0,069025	-0,015696	-0,001764	0,023077	-0,311079	-0,820363	-0,145510	-0,585585	-2,889703	-1,132647	-15,321494	8,103343	12,614017	-0,015696	-0,001764	0,023077	-0,449587	0,411742	-0,145510	-0,015696	-0,001764	0,023077	-0,449587	0,411742	-0,145510
13:22:19,28	0,519036	3,417963	-0,141963	0,923967	0,982957	-0,069025	-0,018067	-0,002482	0,025003	-0,259937	-0,936120	-0,170220	-0,587972	-2,889816	-1,131493	-15,338870	8,104224	12,613092	-0,018067	-0,002482	0,025003	-0,454763	0,482150	-0,170220	-0,018067	-0,002482	0,025003	-0,454763	0,482150	-0,170220
13:22:19,33	0,519036	3,417963	-0,141963	0,923967	0,982957	-0,069025	-0,016775	-0,000471	0,026158	-0,372422	-0,884436	-0,171145	-0,590302	-2,889682	-1,134575	-15,321509	8,117986	12,643918	-0,016775	-0,000471	0,026158	-0,409403	0,432429	-0,171145	-0,016775	-0,000471	0,026158	-0,409403	0,432429	-0,171145
13:22:19,38	0,519036	3,417963	-0,141963	0,923967	0,982957	-0,069025	-0,015727	0,001614	0,023076	-0,460263	-0,821745	-0,140319	-0,586795	-2,888400	-1,131864	-15,332563	8,105375	12,637930	-0,015727	0,001614	0,023076	-0,333542	0,412790	-0,140319	-0,015727	0,001614	0,023076	-0,333542	0,412790	-0,140319
13:22:19,43	0,519036	3,417963	-0,141963	0,923967	0,982957	-0,069025	-0,018590	-0,000782	0,025786	-0,352112	-0,973917	-0,146308	-0,586833	-2,889601	-1,135382	-15,349490	8,105318	12,615832	-0,018590	-0,000782	0,025786	-0,413488	0,485407	-0,146308	-0,018590	-0,000782	0,025786	-0,413488	0,485407	-0,146308
13:22:19,48	0,519036	3,417963	-0,141963	0,923967	0,982957	-0,069025	-0,017531	-0,001349	0,022269	-0,331123	-0,933481	-0,168406	-0,587344	-2,886134	-1,133043	-15,305156	8,098085	12,618992	-0,017531	-0,001349	0,022269	-0,437035	0,442713	-0,168406	-0,017531	-0,001349	0,022269	-0,437035	0,442713	-0,168406
13:22:19,53	0,519036	3,417963	-0,141963	0,923967	0,982957	-0,069025	-0,020278	0,000826	0,024608	-0,428337	-1,034301	-0,165245	-0,585545	-2,889643	-1,132264	-15,309892	8,116294	12,599560	-0,020278	0,000826	0,024608	-0,363487	0,557512	-0,165245	-0,020278	0,000826	0,024608	-0,363487	0,557512	-0,165245
13:22:19,58	0,519036	3,417963	-0,141963	0,923967	0,982957	-0,069025	-0,018139	-0,002486	0,025386	-0,242704	-0,936290	-0,184677	-0,587967	-2,887109	-1,132660	-15,326601	8,104044	12,618919	-0,018139	-0,002486	0,025386	-0,437857	0,487629	-0,184677	-0,018139	-0,002486	0,025386	-0,437857	0,487629	-0,184677
13:22:19,63	0,519036	3,417963	-0,141963	0,923967	0,982957	-0,069025	-0,019122	0,000879	0,024990	-0,436637	-0,995764	-0,165319	-0,590870	-2,889426	-1,133811	-15,314541	8,117355	12,623921	-0,019122	0,000879	0,024990	-0,367652	0,505339	-0,165319	-0,019122	0,000879	0,024990	-0,367652	0,505339	-0,165319
13:22:19,68	0,519036	3,417963	-0,141963	0,923967	0,982957	-0,069025	-0,015664	0,002234	0,023839	-0,489548	-0,812161	-0,160316	-0,587295	-2,889043	-1,133011	-15,278593	8,069063	12,627038	-0,015664	0,002234	0,023839	-0,314183	0,417492	-0,160316	-0,015664	0,002234	0,023839	-0,314183	0,417492	-0,160316
13:22:19,73	0,519036	3,417963	-0,141963	0,923967	0,982957	-0,069025	-0,017783	-0,000671	0,024639	-0,362326	-0,867067	-0,157200	-0,586165	-2,891318	-1,133787	-15,317656	8,106083	12,638645	-0,017783	-0,000671	0,024639	-0,415018	0,528922	-0,157200	-0,017783	-0,000671	0,024639	-0,415018	0,528922	-0,157200
13:22:19,78	0,519036	3,417963	-0,141963	0,923967	0,982957	-0,069025	-0,016378	-0,002786	0,023864	-0,239820	-0,846352	-0,145592	-0,591475	-2,889026	-1,134210	-15,324093	8,126447	12,619663	-0,016378	-0,002786	0,023864	-0,458536	0,439351	-0,145592	-0,016378	-0,002786	0,023864	-0,458536	0,439351	-0,145592
13:22:19,83	0,519036	3,417963	-0,141963	0,923967	0,982957	-0,069025	-0,015708	0,002958	0,023440	-0,524124	-0,827262	-0,164575	-0,588472	-2,890670	-1,133391	-15,297685	8,119866	12,643183	-0,015708	0,002958	0,023440	-0,291886	0,405837	-0,164575	-0,015708	0,002958	0,023440	-0,291886	0,405837	-0,164575
13:22:19,88	0,519036	3,417963	-0,141963	0,923967	0,982957	-0,069025	-0,015786	-0,000465	0,024259	-0,338607	-0,805147	-0,141054	-0,589088	-2,886406	-1,133038	-15,300784	8,115761	12,624014	-0,015786	-0,000465	0,024259	-0,375098	0,434059	-0,141054	-0,015786	-0,000465	0,024259	-0,375098	0,434059	-0,141054
13:22:19,93	0,519036	3,417963	-0,141963	0,923967	0,982957	-0,069025	-0,019170	0,002201	0,024612	-0,482330	-0,981758	-0,160223	-0,586126	-2,886072	-1,133033	-15,287938	8,102520	12,619171	-0,019170	0,002201	0,024612	-0,309561	0,523109	-0,160223	-0,019170	0,002201	0,024612	-0,309561	0,523109	-0,160223
13:22:19,98	0,519036	3,417963	-0,141963	0,923967	0,982957	-0,069025	-0,020941	-0,000198	0,024617	-0,362648	-1,056070	-0,165066	-0,586820	-2,889728	-1,134589	-15,338658	8,092392	12,629343	-0,020941	-0,000198	0,024617	-0,378167	0,587768	-0,165066	-0,020941	-0,000198	0,024617	-0,378167	0,587768	-0,165066
13:22:20,03	0,519036	3,417963	-0,141963	0,923967	0,982957	-0,069025	-0,017428	-0,001425	0,023062	-0,332960	-0,912255	-0,154895	-0,584388	-2,886078	-1,135376	-15,305265	8,123716	12,612064	-0,017428	-0,001425	0,023062	-0,444822	0,455813	-0,154895	-0,017428	-0,001425	0,023062	-0,444822	0,455813	-0,154895
13:22:20,08	0,519036	3,417963	-0,141963	0,923967	0,982957	-0,069025	-0,021805	-0,001706	0,022274	-0,274521	-1,126617	-0,172174	-0,589113	-2,885586	-1,133432	-15,314185	8,131935	12,629872	-0,021805	-0,001706	0,022274	-0,408446	0,585069	-0,172174	-0,021805	-0,001706	0,022274	-0,408446	0,585069	-0,172174
13:22:20,13	0,519036	3,417963	-0,141963	0,923967	0,982957	-0,069025	-0,019869	0,002632	0,024218	-0,497456	-1,037778	-0,154365	-0,591450	-2,886326	-1,132658	-15,311791	8,139311	12,624254	-0,019869	0,002632	0,024218	-0,290822	0,521930	-0,154365	-0,019869	0,002632	0,024218	-0,290822	0,521930	-0,154365
13:22:20,18	0,519036	3,417963	-0,141963	0,923967	0,982957	-0,069025	-0,018059	0,004286	0,024992	-0,575849	-0,945278	-0,159983	-0,584438	-2,890406	-1,132992	-15,324826	8,085205	12,667071	-0,018059	0,004286	0,024992	-0,239422	0,472352	-0,159983	-0,018059	0,004286	0,024992	-0,239422	0,472352	-0,159983
13:22:20,23	0,519036	3,417963	-0,141963	0,923967	0,982957	-0,069025	-0,018032	-0,003826	0,024658	-0,207428	-0,928089	-0,117166	-0,585627	-2,888347	-1,135368	-15,326749	8,090241	12,625191	-0,018032	-0,003826	0,024658	-0,507751	0,487391	-0,117166	-0,018032	-0,003826	0,024658	-0,507751	0,487391	-0,117166
13:22:20,28	0,519036	3,417963	-0,141963	0,923967	0,982957	-0,069025	-0,019220	-0,001767	0,022282	-0,311092	-0,994056	-0,159046	-0,588004	-2,890320	-1,134220	-15,352680	8,110666	12,610175	-0,019220	-0,001767	0,022282	-0,449790	0,514694	-0,159046	-0,019220	-0,001767	0,022282	-0,449790	0,514694	-0,159046
13:22:20,33	0,519036	3,417963	-0,141963	0,923967	0,982957	-0,069025	-0,016323	-0,000695	0,023430	-0,362099	-0,876079	-0,174063	-0,587372	-2,886816	-1,131862	-15,319618	8,098200	12,642546	-0,016323	-0,000695	0,023430	-0,416665	0,405253	-0,174063	-0,016323	-0,000695	0,023430	-0,416665	0,405253	-0,174063
13:22:20,38	0,519036	3,417963	-0,141963	0,923967	0,982957	-0,069025	-0,019674	0,000510	0,025788	-0,419024	-1,015457	-0,141691	-0,586830	-2,887942	-1,134204	-15,330330	8,066351	12,628452	-0,019674	0,000510	0,025788	-0,378998	0,528915	-0,141691	-0,019674	0,000510	0,025788	-0,378998	0,528915	-0,141691
13:22:20,43	0,519036	3,417963	-0,141963	0,923967	0,982957	-0,069025	-0,018970	-0,000523	0,023446	-0,398246	-0,972203	-0,155785	-0,586173	-2,886655	-1,133434	-15,313317	8,109032	12,614945	-0,018970	-0,000523	0,023446	-0,439310	0,516907	-0,155785	-0,018970	-0,000523	0,023446	-0,439310	0,516907	-0,155785
13:22:20,48	0,519036	3,417963	-0,141963	0,923967	0,982957	-0,069025	-0,020413	-0,000449	0,024216	-0,356653	-1,053859	-0,169292	-0,590956	-2,893311	-1,136911	-15,355114	8,111048	12,639966	-0,020413	-0,000449	0,024216	-0,391865	0,548547	-0,169292	-0,020413	-0,000449	0,024216	-0,391865	0,548547	-0,169292
13:22:20,53	0,519036	3,417963	-0,141963	0,923967	0,982957	-0,069025	-0,012257	0,000366	0,020740	-0,418185	-0,666944	-0,144271	-0,584269	-2,888470	-1,135929	-15,292536	8,105582	12,629927	-0,012257	0,000366	0,020740	-0,389421	0,295204	-0,144271	-0,012257	0,000366	0,020740	-0,389421	0,295204	-0,144271
13:22:20,58	0,519036	3,417963	-0,141963	0,923967	0,982957	-0,069025	-0,019793	-0,003004	0,021721	-0,216348	-1,001898	-0,154310	-0,587392	-2,890097	-1,132653	-15,340237	8,101576	12,618631	-0,019793	-0,003004	0,021721	-0,452191	0,551840	-0,154310	-0,019793	-0,003004	0,021721	-0,452191	0,551840	-0,154310
