# Supplementary material for: Characterization of interfragmentary motion associated with common osteosynthesis devices for rat fracture healing studies
Source: PLoS One. 2017 Apr 28;12(4):e0176735. doi: 10.1371/journal.pone.0176735 (PMC5409164; doi:10.1371/journal.pone.0176735)
Supplement: S1 Dataset — (ZIP) [file pone.0176735.s001.zip › S1_Dataset/RatExFix/Specimen03/FIX-EX_03VV(redo).txt]

%Tester: Sukopp Matthias
%Projekt: 
%Zeit: 12.03.2015 15:41:05
%Dateipfad: D:\Messungen\Fixator\Measurements\Fixator_20150312.txt
%Kommentar: FIX-EX_03VV
%VI Version: D:\LVProjekte\Fixator\HauptVI\Fixator_v0.12.vi
%Virtueller Drehpunkt: 	0,0000	0,0000	0,0000
%Sensor zu Hexapod (Mitte): 	0,000000	0,000000	-26,500000
%Sensor zu Hexapod Trans (Mitte): 	-0,500000	-0,866025	0,000000	-0,866025	0,500000	0,000000	0,000000	0,000000	1,000000
%Hexapod zu Labor (Mitte): 	0,526911	3,458953	-0,195007
%Hexapod zu Labor Trans (Mitte): 	0,999565	0,025038	0,015605	-0,024918	0,999659	-0,007844	-0,015796	0,007452	0,999847
%Labor zu CR (Mitte): 	0,000000	0,000000	78,500000
%Labor zu CR Trans (Mitte): 	1,000000	0,000000	0,000000	0,000000	1,000000	0,000000	0,000000	0,000000	1,000000
%Zentrum Sensormasse: 	0,000000	0,000000	2,000000
%Sensormasse: 	200,000000E-3
--------------------------------------------------
Time	X	Y	Z	U	V	W	Exp_ Fx	Exp_ Fy	Exp_ Fz	Exp_ Mx	Exp_ My	Exp_ Mz	Sen_ Fx	Sen_ Fy	Sen_ Fz	Sen_ Mx	Sen_ My	Sen_ Mz	Hex_ Fx	Hex_ Fy	Hex_ Fz	Hex_ Mx	Hex_ My	Hex_ Mz	Lab_ Fx	Lab_ Fy	Lab_ Fz	Lab_ Mx	Lab_ My	Lab_ Mz	Laser
15:41:05,49	0,526911	3,458953	-0,195007	0,426998	0,905063	-1,428013	-0,029716	0,005995	-0,077821	0,482954	-2,778905	-2,620983	-0,578722	-2,921391	-1,327781	-16,734477	10,403171	10,210743	-0,029716	0,005995	-0,077821	0,953571	-0,446219	-2,620983	-0,029716	0,005995	-0,077821	0,953571	-0,446219	-2,620983
15:41:05,54	0,526911	3,458953	-0,195007	0,426998	0,905063	-1,428013	-0,029716	0,005995	-0,077821	0,482954	-2,778905	-2,620983	-0,583937	-2,925049	-1,330097	-16,740701	10,395866	10,225074	-0,029716	0,005995	-0,077821	0,953571	-0,446219	-2,620983	-0,029716	0,005995	-0,077821	0,953571	-0,446219	-2,620983
15:41:05,59	0,526911	3,458953	-0,195007	0,426998	0,905063	-1,428013	-0,023940	0,008682	-0,080137	0,333783	-2,480298	-2,606653	-0,576241	-2,925832	-1,327394	-16,738649	10,403729	10,181267	-0,023940	0,008682	-0,080137	1,015343	-0,601016	-2,606653	-0,023940	0,008682	-0,080137	1,015343	-0,601016	-2,606653
15:41:05,64	0,526911	3,458953	-0,195007	0,426998	0,905063	-1,428013	-0,027110	0,001627	-0,077434	0,708516	-2,647308	-2,650459	-0,576854	-2,922309	-1,327404	-16,733809	10,386718	10,185941	-0,027110	0,001627	-0,077434	0,836202	-0,519158	-2,650459	-0,027110	0,001627	-0,077434	0,836202	-0,519158	-2,650459
15:41:05,69	0,526911	3,458953	-0,195007	0,426998	0,905063	-1,428013	-0,029855	0,003919	-0,077444	0,577013	-2,777331	-2,645785	-0,577752	-2,922920	-1,328289	-16,750938	10,415015	10,181260	-0,029855	0,003919	-0,077444	0,884633	-0,433729	-2,645785	-0,029855	0,003919	-0,077444	0,884633	-0,433729	-2,645785
15:41:05,74	0,526911	3,458953	-0,195007	0,426998	0,905063	-1,428013	-0,028876	0,004391	-0,078329	0,568411	-2,755438	-2,650467	-0,579776	-2,923850	-1,327784	-16,735291	10,416237	10,196089	-0,028876	0,004391	-0,078329	0,913081	-0,488638	-2,650467	-0,028876	0,004391	-0,078329	0,913081	-0,488638	-2,650467
15:41:05,79	0,526911	3,458953	-0,195007	0,426998	0,905063	-1,428013	-0,027059	0,005679	-0,077823	0,510325	-2,647996	-2,635637	-0,582965	-2,924183	-1,329733	-16,778025	10,426072	10,218021	-0,027059	0,005679	-0,077823	0,956091	-0,523858	-2,635637	-0,027059	0,005679	-0,077823	0,956091	-0,523858	-2,635637
15:41:05,84	0,526911	3,458953	-0,195007	0,426998	0,905063	-1,428013	-0,025177	0,008274	-0,079773	0,362530	-2,592034	-2,613705	-0,582139	-2,925639	-1,327771	-16,739595	10,410713	10,209810	-0,025177	0,008274	-0,079773	1,012011	-0,615671	-2,613705	-0,025177	0,008274	-0,079773	1,012011	-0,615671	-2,613705
15:41:05,89	0,526911	3,458953	-0,195007	0,426998	0,905063	-1,428013	-0,024328	0,006831	-0,077811	0,443487	-2,506947	-2,621916	-0,583329	-2,925291	-1,328573	-16,747406	10,415920	10,186166	-0,024328	0,006831	-0,077811	0,979682	-0,597197	-2,621916	-0,024328	0,006831	-0,077811	0,979682	-0,597197	-2,621916
15:41:05,94	0,526911	3,458953	-0,195007	0,426998	0,905063	-1,428013	-0,024035	0,008035	-0,078613	0,381442	-2,501057	-2,645561	-0,581605	-2,924672	-1,329764	-16,773128	10,437099	10,168843	-0,024035	0,008035	-0,078613	1,012213	-0,614340	-2,645561	-0,024035	0,008035	-0,078613	1,012213	-0,614340	-2,645561
15:41:05,99	0,526911	3,458953	-0,195007	0,426998	0,905063	-1,428013	-0,025433	0,006851	-0,079804	0,448488	-2,606618	-2,662884	-0,582080	-2,922714	-1,327794	-16,707226	10,407235	10,175908	-0,025433	0,006851	-0,079804	0,986318	-0,610159	-2,662884	-0,025433	0,006851	-0,079804	0,986318	-0,610159	-2,662884
15:41:06,04	0,526911	3,458953	-0,195007	0,426998	0,905063	-1,428013	-0,026891	0,008242	-0,077834	0,383258	-2,610431	-2,655818	-0,584310	-2,925309	-1,327297	-16,726145	10,416524	10,191074	-0,026891	0,008242	-0,077834	1,030261	-0,499517	-2,655818	-0,026891	0,008242	-0,077834	1,030261	-0,499517	-2,655818
15:41:06,09	0,526911	3,458953	-0,195007	0,426998	0,905063	-1,428013	-0,023528	0,008876	-0,077337	0,348893	-2,456627	-2,640652	-0,582159	-2,923664	-1,325207	-16,744435	10,391719	10,187793	-0,023528	0,008876	-0,077337	1,045638	-0,609642	-2,640652	-0,023528	0,008876	-0,077337	1,045638	-0,609642	-2,640652
15:41:06,14	0,526911	3,458953	-0,195007	0,426998	0,905063	-1,428013	-0,026029	0,007835	-0,075247	0,372378	-2,590092	-2,643933	-0,578062	-2,921651	-1,325471	-16,753423	10,398518	10,190078	-0,026029	0,007835	-0,075247	0,987435	-0,546815	-2,643933	-0,026029	0,007835	-0,075247	0,987435	-0,546815	-2,643933
15:41:06,19	0,526911	3,458953	-0,195007	0,426998	0,905063	-1,428013	-0,029820	0,005294	-0,075511	0,505918	-2,798426	-2,641648	-0,576883	-2,922990	-1,326224	-16,748271	10,386833	10,209495	-0,029820	0,005294	-0,075511	0,921486	-0,457528	-2,641648	-0,029820	0,005294	-0,075511	0,921486	-0,457528	-2,641648
15:41:06,24	0,526911	3,458953	-0,195007	0,426998	0,905063	-1,428013	-0,029250	0,003602	-0,076264	0,586326	-2,758487	-2,622232	-0,584516	-2,923926	-1,328162	-16,746962	10,424444	10,224943	-0,029250	0,003602	-0,076264	0,869121	-0,462326	-2,622232	-0,029250	0,003602	-0,076264	0,869121	-0,462326	-2,622232
15:41:06,29	0,526911	3,458953	-0,195007	0,426998	0,905063	-1,428013	-0,024623	0,009746	-0,078202	0,300099	-2,535547	-2,606784	-0,580739	-2,926574	-1,330060	-16,762651	10,377045	10,186239	-0,024623	0,009746	-0,078202	1,065146	-0,602616	-2,606784	-0,024623	0,009746	-0,078202	1,065146	-0,602616	-2,606784
15:41:06,34	0,526911	3,458953	-0,195007	0,426998	0,905063	-1,428013	-0,024218	0,005150	-0,080100	0,490167	-2,504366	-2,645487	-0,577027	-2,924276	-1,329709	-16,743006	10,387483	10,217423	-0,024218	0,005150	-0,080100	0,894474	-0,603242	-2,645487	-0,024218	0,005150	-0,080100	0,894474	-0,603242	-2,645487
15:41:06,39	0,526911	3,458953	-0,195007	0,426998	0,905063	-1,428013	-0,028064	0,003085	-0,079749	0,616441	-2,692581	-2,614304	-0,579904	-2,923481	-1,326304	-16,725111	10,416954	10,221788	-0,028064	0,003085	-0,079749	0,858597	-0,489520	-2,614304	-0,028064	0,003085	-0,079749	0,858597	-0,489520	-2,614304
15:41:06,44	0,526911	3,458953	-0,195007	0,426998	0,905063	-1,428013	-0,027315	0,005974	-0,076343	0,500697	-2,652830	-2,609939	-0,579792	-2,923848	-1,328539	-16,735379	10,409778	10,225411	-0,027315	0,005974	-0,076343	0,969619	-0,508627	-2,609939	-0,027315	0,005974	-0,076343	0,969619	-0,508627	-2,609939
15:41:06,49	0,526911	3,458953	-0,195007	0,426998	0,905063	-1,428013	-0,027053	0,005693	-0,078579	0,503923	-2,644519	-2,606315	-0,577695	-2,923998	-1,325850	-16,727255	10,398902	10,172810	-0,027053	0,005693	-0,078579	0,950842	-0,520870	-2,606315	-0,027053	0,005693	-0,078579	0,950842	-0,520870	-2,606315
15:41:06,54	0,526911	3,458953	-0,195007	0,426998	0,905063	-1,428013	-0,027972	0,003803	-0,075890	0,596874	-2,679828	-2,658917	-0,581463	-2,924110	-1,330210	-16,763611	10,427553	10,218481	-0,027972	0,003803	-0,075890	0,895386	-0,484046	-2,658917	-0,027972	0,003803	-0,075890	0,895386	-0,484046	-2,658917
15:41:06,59	0,526911	3,458953	-0,195007	0,426998	0,905063	-1,428013	-0,025991	0,007009	-0,080250	0,436769	-2,622639	-2,613245	-0,580968	-2,923674	-1,328355	-16,731577	10,397196	10,212567	-0,025991	0,007009	-0,080250	0,986994	-0,582347	-2,613245	-0,025991	0,007009	-0,080250	0,986994	-0,582347	-2,613245
15:41:06,64	0,526911	3,458953	-0,195007	0,426998	0,905063	-1,428013	-0,026616	0,006799	-0,078395	0,437416	-2,612203	-2,619160	-0,580959	-2,924623	-1,325483	-16,749907	10,421575	10,160775	-0,026616	0,006799	-0,078395	0,971157	-0,522871	-2,619160	-0,026616	0,006799	-0,078395	0,971157	-0,522871	-2,619160
15:41:06,69	0,526911	3,458953	-0,195007	0,426998	0,905063	-1,428013	-0,025798	0,006316	-0,075523	0,474503	-2,597751	-2,670951	-0,581554	-2,922989	-1,325427	-16,736967	10,414517	10,238044	-0,025798	0,006316	-0,075523	0,970292	-0,572602	-2,670951	-0,025798	0,006316	-0,075523	0,970292	-0,572602	-2,670951
15:41:06,74	0,526911	3,458953	-0,195007	0,426998	0,905063	-1,428013	-0,026916	0,007649	-0,075466	0,405514	-2,641149	-2,593683	-0,579139	-2,921312	-1,326299	-16,708232	10,425695	10,228402	-0,026916	0,007649	-0,075466	1,005990	-0,528241	-2,593683	-0,026916	0,007649	-0,075466	1,005990	-0,528241	-2,593683
15:41:06,79	0,526911	3,458953	-0,195007	0,426998	0,905063	-1,428013	-0,029576	0,006396	-0,076339	0,494758	-2,760167	-2,603324	-0,579751	-2,924041	-1,328186	-16,718943	10,393479	10,166342	-0,029576	0,006396	-0,076339	0,996813	-0,438458	-2,603324	-0,029576	0,006396	-0,076339	0,996813	-0,438458	-2,603324
15:41:06,84	0,526911	3,458953	-0,195007	0,426998	0,905063	-1,428013	-0,026906	0,005561	-0,078226	0,504890	-2,614498	-2,665384	-0,580910	-2,923864	-1,327389	-16,718334	10,424767	10,195750	-0,026906	0,005561	-0,078226	0,941447	-0,502378	-2,665384	-0,026906	0,005561	-0,078226	0,941447	-0,502378	-2,665384
15:41:06,89	0,526911	3,458953	-0,195007	0,426998	0,905063	-1,428013	-0,026480	0,006653	-0,077429	0,475502	-2,607467	-2,635976	-0,578000	-2,926673	-1,327372	-16,742684	10,431211	10,210818	-0,026480	0,006653	-0,077429	0,997788	-0,528782	-2,635976	-0,026480	0,006653	-0,077429	0,997788	-0,528782	-2,635976
15:41:06,94	0,526911	3,458953	-0,195007	0,426998	0,905063	-1,428013	-0,025502	0,002728	-0,077412	0,673009	-2,580931	-2,620908	-0,578656	-2,923629	-1,329713	-16,757254	10,423921	10,227032	-0,025502	0,002728	-0,077412	0,887181	-0,579003	-2,620908	-0,025502	0,002728	-0,077412	0,887181	-0,579003	-2,620908
15:41:06,99	0,526911	3,458953	-0,195007	0,426998	0,905063	-1,428013	-0,027810	0,004819	-0,079753	0,550688	-2,709904	-2,604694	-0,579166	-2,924685	-1,327378	-16,733604	10,436379	10,210987	-0,027810	0,004819	-0,079753	0,928989	-0,526823	-2,604694	-0,027810	0,004819	-0,079753	0,928989	-0,526823	-2,604694
15:41:07,04	0,526911	3,458953	-0,195007	0,426998	0,905063	-1,428013	-0,026641	0,004732	-0,077418	0,577819	-2,634856	-2,620739	-0,578419	-2,924401	-1,327813	-16,721982	10,398070	10,143456	-0,026641	0,004732	-0,077418	0,949301	-0,543552	-2,620739	-0,026641	0,004732	-0,077418	0,949301	-0,543552	-2,620739
15:41:07,09	0,526911	3,458953	-0,195007	0,426998	0,905063	-1,428013	-0,027261	0,004228	-0,077853	0,576675	-2,637870	-2,688271	-0,582870	-2,922646	-1,329236	-16,728402	10,417858	10,211134	-0,027261	0,004228	-0,077853	0,908572	-0,497906	-2,688271	-0,027261	0,004228	-0,077853	0,908572	-0,497906	-2,688271
15:41:07,14	0,526911	3,458953	-0,195007	0,426998	0,905063	-1,428013	-0,026555	0,008960	-0,079276	0,344560	-2,616626	-2,620593	-0,578607	-2,925814	-1,328965	-16,744228	10,410989	10,167572	-0,026555	0,008960	-0,079276	1,047887	-0,532063	-2,620593	-0,026555	0,008960	-0,079276	1,047887	-0,532063	-2,620593
15:41:07,19	0,526911	3,458953	-0,195007	0,426998	0,905063	-1,428013	-0,025943	0,003685	-0,079005	0,604998	-2,595080	-2,664155	-0,580971	-2,924553	-1,326991	-16,744169	10,418380	10,219682	-0,025943	0,003685	-0,079005	0,894238	-0,558548	-2,664155	-0,025943	0,003685	-0,079005	0,894238	-0,558548	-2,664155
15:41:07,24	0,526911	3,458953	-0,195007	0,426998	0,905063	-1,428013	-0,025853	0,006362	-0,077031	0,472221	-2,594053	-2,612045	-0,582130	-2,926887	-1,328156	-16,755092	10,462681	10,216530	-0,025853	0,006362	-0,077031	0,971610	-0,564574	-2,612045	-0,025853	0,006362	-0,077031	0,971610	-0,564574	-2,612045
15:41:07,29	0,526911	3,458953	-0,195007	0,426998	0,905063	-1,428013	-0,023252	0,006198	-0,078196	0,513629	-2,490402	-2,615196	-0,580745	-2,925354	-1,325172	-16,776099	10,409635	10,241154	-0,023252	0,006198	-0,078196	1,000181	-0,665114	-2,615196	-0,023252	0,006198	-0,078196	1,000181	-0,665114	-2,615196
15:41:07,34	0,526911	3,458953	-0,195007	0,426998	0,905063	-1,428013	-0,025273	0,005765	-0,075212	0,479684	-2,587145	-2,590573	-0,580664	-2,919628	-1,325854	-16,735889	10,436243	10,204514	-0,025273	0,005765	-0,075212	0,932273	-0,603237	-2,590573	-0,025273	0,005765	-0,075212	0,932273	-0,603237	-2,590573
15:41:07,39	0,526911	3,458953	-0,195007	0,426998	0,905063	-1,428013	-0,030271	0,008558	-0,075894	0,377595	-2,825550	-2,627213	-0,579851	-2,923988	-1,325856	-16,769748	10,403337	10,194824	-0,030271	0,008558	-0,075894	1,049436	-0,449257	-2,627213	-0,030271	0,008558	-0,075894	1,049436	-0,449257	-2,627213
15:41:07,44	0,526911	3,458953	-0,195007	0,426998	0,905063	-1,428013	-0,026903	0,005674	-0,075896	0,482154	-2,663252	-2,636902	-0,580023	-2,924747	-1,326336	-16,765862	10,356190	10,195846	-0,026903	0,005674	-0,075896	0,927574	-0,551394	-2,636902	-0,026903	0,005674	-0,075896	0,927574	-0,551394	-2,636902
15:41:07,49	0,526911	3,458953	-0,195007	0,426998	0,905063	-1,428013	-0,026159	0,005444	-0,076376	0,455238	-2,597647	-2,635880	-0,581563	-2,924319	-1,327396	-16,742974	10,407993	10,200135	-0,026159	0,005444	-0,076376	0,882586	-0,544161	-2,635880	-0,026159	0,005444	-0,076376	0,882586	-0,544161	-2,635880
15:41:07,54	0,526911	3,458953	-0,195007	0,426998	0,905063	-1,428013	-0,025760	0,006992	-0,077436	0,431068	-2,582964	-2,631592	-0,578305	-2,924438	-1,328759	-16,771990	10,393017	10,206981	-0,025760	0,006992	-0,077436	0,979904	-0,560822	-2,631592	-0,025760	0,006992	-0,077436	0,979904	-0,560822	-2,631592
15:41:07,59	0,526911	3,458953	-0,195007	0,426998	0,905063	-1,428013	-0,027286	0,004110	-0,078799	0,553409	-2,679955	-2,624745	-0,582896	-2,922811	-1,325829	-16,743149	10,409884	10,227097	-0,027286	0,004110	-0,078799	0,876076	-0,538024	-2,624745	-0,027286	0,004110	-0,078799	0,876076	-0,538024	-2,624745
15:41:07,64	0,526911	3,458953	-0,195007	0,426998	0,905063	-1,428013	-0,026399	0,008901	-0,075869	0,333351	-2,617308	-2,604630	-0,580892	-2,920760	-1,324291	-16,703910	10,411686	10,188916	-0,026399	0,008901	-0,075869	1,032043	-0,544976	-2,604630	-0,026399	0,008901	-0,075869	1,032043	-0,544976	-2,604630
15:41:07,69	0,526911	3,458953	-0,195007	0,426998	0,905063	-1,428013	-0,029178	0,008190	-0,074331	0,391480	-2,728705	-2,642810	-0,579236	-2,923483	-1,330865	-16,739487	10,397343	10,236311	-0,029178	0,008190	-0,074331	1,034393	-0,438265	-2,642810	-0,029178	0,008190	-0,074331	1,034393	-0,438265	-2,642810
15:41:07,74	0,526911	3,458953	-0,195007	0,426998	0,905063	-1,428013	-0,027647	0,005394	-0,080905	0,506661	-2,672776	-2,595415	-0,578044	-2,923480	-1,327769	-16,745038	10,408335	10,220507	-0,027647	0,005394	-0,080905	0,930089	-0,502454	-2,595415	-0,027647	0,005394	-0,080905	0,930089	-0,502454	-2,595415
15:41:07,79	0,526911	3,458953	-0,195007	0,426998	0,905063	-1,428013	-0,028246	0,004364	-0,077809	0,566983	-2,714192	-2,611219	-0,578224	-2,923364	-1,326172	-16,743359	10,406498	10,189568	-0,028246	0,004364	-0,077809	0,909529	-0,496902	-2,611219	-0,028246	0,004364	-0,077809	0,909529	-0,496902	-2,611219
15:41:07,84	0,526911	3,458953	-0,195007	0,426998	0,905063	-1,428013	-0,028256	0,004578	-0,076212	0,555096	-2,712372	-2,642159	-0,580677	-2,922460	-1,327781	-16,727327	10,383644	10,203492	-0,028256	0,004578	-0,076212	0,914453	-0,494248	-2,642159	-0,028256	0,004578	-0,076212	0,914453	-0,494248	-2,642159
15:41:07,89	0,526911	3,458953	-0,195007	0,426998	0,905063	-1,428013	-0,027812	0,007154	-0,077821	0,409365	-2,663979	-2,628235	-0,580914	-2,920678	-1,327389	-16,703715	10,405137	10,205133	-0,027812	0,007154	-0,077821	0,970942	-0,480701	-2,628235	-0,027812	0,007154	-0,077821	0,970942	-0,480701	-2,628235
15:41:07,94	0,526911	3,458953	-0,195007	0,426998	0,905063	-1,428013	-0,029237	0,008250	-0,077429	0,382798	-2,728361	-2,626593	-0,580678	-2,924887	-1,328275	-16,738413	10,391851	10,185639	-0,029237	0,008250	-0,077429	1,030403	-0,433243	-2,626593	-0,029237	0,008250	-0,077429	1,030403	-0,433243	-2,626593
15:41:07,99	0,526911	3,458953	-0,195007	0,426998	0,905063	-1,428013	-0,025710	0,005942	-0,078315	0,473971	-2,568370	-2,646087	-0,580961	-2,924470	-1,328942	-16,738200	10,421542	10,206388	-0,025710	0,005942	-0,078315	0,940380	-0,550112	-2,646087	-0,025710	0,005942	-0,078315	0,940380	-0,550112	-2,646087
15:41:08,04	0,526911	3,458953	-0,195007	0,426998	0,905063	-1,428013	-0,025930	0,006394	-0,078982	0,476238	-2,594471	-2,625339	-0,582900	-2,926121	-1,327325	-16,758130	10,409939	10,167106	-0,025930	0,006394	-0,078982	0,978202	-0,558942	-2,625339	-0,025930	0,006394	-0,078982	0,978202	-0,558942	-2,625339
15:41:08,09	0,526911	3,458953	-0,195007	0,426998	0,905063	-1,428013	-0,023530	0,007249	-0,077364	0,411808	-2,481136	-2,664620	-0,582210	-2,926165	-1,326252	-16,773818	10,391290	10,179455	-0,023530	0,007249	-0,077364	0,980824	-0,633997	-2,664620	-0,023530	0,007249	-0,077364	0,980824	-0,633997	-2,664620
15:41:08,14	0,526911	3,458953	-0,195007	0,426998	0,905063	-1,428013	-0,023837	0,006629	-0,076292	0,420037	-2,501365	-2,652272	-0,583862	-2,922072	-1,327800	-16,727228	10,454069	10,187096	-0,023837	0,006629	-0,076292	0,940408	-0,630123	-2,652272	-0,023837	0,006629	-0,076292	0,940408	-0,630123	-2,652272
15:41:08,19	0,526911	3,458953	-0,195007	0,426998	0,905063	-1,428013	-0,026556	0,010106	-0,077840	0,316909	-2,633753	-2,644631	-0,580194	-2,922825	-1,326196	-16,750265	10,415243	10,169484	-0,026556	0,010106	-0,077840	1,110205	-0,549131	-2,644631	-0,026556	0,010106	-0,077840	1,110205	-0,549131	-2,644631
15:41:08,24	0,526911	3,458953	-0,195007	0,426998	0,905063	-1,428013	-0,027738	0,006553	-0,076236	0,456511	-2,695763	-2,662242	-0,582204	-2,922872	-1,326826	-16,764702	10,410587	10,205851	-0,027738	0,006553	-0,076236	0,970914	-0,518341	-2,662242	-0,027738	0,006553	-0,076236	0,970914	-0,518341	-2,662242
15:41:08,29	0,526911	3,458953	-0,195007	0,426998	0,905063	-1,428013	-0,026692	0,008270	-0,076866	0,355969	-2,651566	-2,625876	-0,577019	-2,922625	-1,329262	-16,742424	10,391386	10,175121	-0,026692	0,008270	-0,076866	1,005167	-0,556225	-2,625876	-0,026692	0,008270	-0,076866	1,005167	-0,556225	-2,625876
15:41:08,34	0,526911	3,458953	-0,195007	0,426998	0,905063	-1,428013	-0,029498	0,003904	-0,079302	0,577539	-2,768574	-2,656606	-0,582110	-2,925063	-1,330142	-16,735191	10,436477	10,158827	-0,029498	0,003904	-0,079302	0,883965	-0,452978	-2,656606	-0,029498	0,003904	-0,079302	0,883965	-0,452978	-2,656606
15:41:08,39	0,526911	3,458953	-0,195007	0,426998	0,905063	-1,428013	-0,024842	0,007093	-0,080182	0,454333	-2,542717	-2,672899	-0,581009	-2,923917	-1,325844	-16,763852	10,418368	10,209583	-0,024842	0,007093	-0,080182	1,011162	-0,592656	-2,672899	-0,024842	0,007093	-0,080182	1,011162	-0,592656	-2,672899
15:41:08,44	0,526911	3,458953	-0,195007	0,426998	0,905063	-1,428013	-0,026385	0,006713	-0,075884	0,444115	-2,638719	-2,622143	-0,580908	-2,924396	-1,328157	-16,720912	10,437767	10,206272	-0,026385	0,006713	-0,075884	0,971060	-0,567534	-2,622143	-0,026385	0,006713	-0,075884	0,971060	-0,567534	-2,622143
15:41:08,49	0,526911	3,458953	-0,195007	0,426998	0,905063	-1,428013	-0,026020	0,006386	-0,078197	0,499353	-2,592298	-2,625454	-0,581646	-2,923281	-1,327794	-16,728666	10,392118	10,185326	-0,026020	0,006386	-0,078197	1,000683	-0,549696	-2,625454	-0,026020	0,006386	-0,078197	1,000683	-0,549696	-2,625454
15:41:08,54	0,526911	3,458953	-0,195007	0,426998	0,905063	-1,428013	-0,026617	0,007582	-0,077834	0,393751	-2,607199	-2,646401	-0,581381	-2,922684	-1,326819	-16,728448	10,419398	10,191795	-0,026617	0,007582	-0,077834	0,988967	-0,517783	-2,646401	-0,026617	0,007582	-0,077834	0,988967	-0,517783	-2,646401
15:41:08,59	0,526911	3,458953	-0,195007	0,426998	0,905063	-1,428013	-0,027267	0,007651	-0,076859	0,413907	-2,654450	-2,639931	-0,579802	-2,925953	-1,323901	-16,761698	10,419711	10,193793	-0,027267	0,007651	-0,076859	1,014524	-0,514009	-2,639931	-0,027267	0,007651	-0,076859	1,014524	-0,514009	-2,639931
15:41:08,64	0,526911	3,458953	-0,195007	0,426998	0,905063	-1,428013	-0,025225	0,004649	-0,073941	0,553663	-2,577239	-2,637933	-0,579229	-2,923682	-1,326241	-16,751336	10,397408	10,189987	-0,025225	0,004649	-0,073941	0,918614	-0,597063	-2,637933	-0,025225	0,004649	-0,073941	0,918614	-0,597063	-2,637933
15:41:08,69	0,526911	3,458953	-0,195007	0,426998	0,905063	-1,428013	-0,028492	0,006590	-0,076287	0,421817	-2,722238	-2,637269	-0,579849	-2,922153	-1,326247	-16,755592	10,380514	10,194457	-0,028492	0,006590	-0,076287	0,939169	-0,485601	-2,637269	-0,028492	0,006590	-0,076287	0,939169	-0,485601	-2,637269
15:41:08,74	0,526911	3,458953	-0,195007	0,426998	0,905063	-1,428013	-0,028492	0,006590	-0,076287	0,421817	-2,722238	-2,637269	-0,580750	-2,925047	-1,325832	-16,767378	10,375779	10,220238	-0,028492	0,006590	-0,076287	0,939169	-0,485601	-2,637269	-0,028492	0,006590	-0,076287	0,939169	-0,485601	-2,637269
15:41:08,79	0,526911	3,458953	-0,195007	0,426998	0,905063	-1,428013	-0,025535	0,005924	-0,075872	0,446500	-2,576305	-2,611488	-0,579345	-2,926986	-1,327039	-16,811731	10,391098	10,180690	-0,025535	0,005924	-0,075872	0,911505	-0,571804	-2,611488	-0,025535	0,005924	-0,075872	0,911505	-0,571804	-2,611488
15:41:08,84	0,526911	3,458953	-0,195007	0,426998	0,905063	-1,428013	-0,024559	0,003737	-0,077079	0,551294	-2,571628	-2,651036	-0,576862	-2,925107	-1,327375	-16,735193	10,367456	10,209130	-0,024559	0,003737	-0,077079	0,844649	-0,643736	-2,651036	-0,024559	0,003737	-0,077079	0,844649	-0,643736	-2,651036
15:41:08,89	0,526911	3,458953	-0,195007	0,426998	0,905063	-1,428013	-0,027428	0,002526	-0,077415	0,632057	-2,642681	-2,622597	-0,582735	-2,926310	-1,328967	-16,746345	10,410058	10,171623	-0,027428	0,002526	-0,077415	0,830354	-0,489619	-2,622597	-0,027428	0,002526	-0,077415	0,830354	-0,489619	-2,622597
15:41:08,94	0,526911	3,458953	-0,195007	0,426998	0,905063	-1,428013	-0,023450	0,007011	-0,079007	0,430180	-2,466787	-2,660104	-0,580907	-2,920123	-1,326207	-16,695452	10,395435	10,223483	-0,023450	0,007011	-0,079007	0,980513	-0,625993	-2,660104	-0,023450	0,007011	-0,079007	0,980513	-0,625993	-2,660104
15:41:08,99	0,526911	3,458953	-0,195007	0,426998	0,905063	-1,428013	-0,029722	0,008521	-0,076247	0,364413	-2,741558	-2,608244	-0,583599	-2,922655	-1,327149	-16,730574	10,414427	10,189461	-0,029722	0,008521	-0,076247	1,033325	-0,408392	-2,608244	-0,029722	0,008521	-0,076247	1,033325	-0,408392	-2,608244
15:41:09,04	0,526911	3,458953	-0,195007	0,426998	0,905063	-1,428013	-0,026183	0,009587	-0,077189	0,307883	-2,597442	-2,642266	-0,579204	-2,922878	-1,326988	-16,736564	10,410366	10,224744	-0,026183	0,009587	-0,077189	1,060452	-0,542088	-2,642266	-0,026183	0,009587	-0,077189	1,060452	-0,542088	-2,642266
15:41:09,09	0,526911	3,458953	-0,195007	0,426998	0,905063	-1,428013	-0,028187	0,005669	-0,077028	0,505093	-2,704828	-2,606982	-0,582182	-2,925331	-1,328552	-16,753305	10,400960	10,214997	-0,028187	0,005669	-0,077028	0,950121	-0,492128	-2,606982	-0,028187	0,005669	-0,077028	0,950121	-0,492128	-2,606982
15:41:09,14	0,526911	3,458953	-0,195007	0,426998	0,905063	-1,428013	-0,024573	0,007022	-0,078592	0,418235	-2,526705	-2,616729	-0,574858	-2,923205	-1,327272	-16,752144	10,361397	10,233902	-0,024573	0,007022	-0,078592	0,969451	-0,597690	-2,616729	-0,024573	0,007022	-0,078592	0,969451	-0,597690	-2,616729
15:41:09,19	0,526911	3,458953	-0,195007	0,426998	0,905063	-1,428013	-0,030077	0,001741	-0,077312	0,659135	-2,792097	-2,597825	-0,581168	-2,922980	-1,327153	-16,736730	10,395319	10,181211	-0,030077	0,001741	-0,077312	0,795838	-0,431062	-2,597825	-0,030077	0,001741	-0,077312	0,795838	-0,431062	-2,597825
15:41:09,24	0,526911	3,458953	-0,195007	0,426998	0,905063	-1,428013	-0,027117	0,007319	-0,077193	0,406181	-2,641792	-2,650515	-0,577545	-2,923758	-1,326654	-16,797205	10,415428	10,181876	-0,027117	0,007319	-0,077193	0,980731	-0,513112	-2,650515	-0,027117	0,007319	-0,077193	0,980731	-0,513112	-2,650515
15:41:09,29	0,526911	3,458953	-0,195007	0,426998	0,905063	-1,428013	-0,028254	0,003792	-0,076694	0,576751	-2,763364	-2,649850	-0,580985	-2,920412	-1,326657	-16,753607	10,440793	10,177299	-0,028254	0,003792	-0,076694	0,874448	-0,545399	-2,649850	-0,028254	0,003792	-0,076694	0,874448	-0,545399	-2,649850
15:41:09,34	0,526911	3,458953	-0,195007	0,426998	0,905063	-1,428013	-0,029432	0,008444	-0,076697	0,378616	-2,799521	-2,654427	-0,579701	-2,921246	-1,325843	-16,700642	10,422596	10,185465	-0,029432	0,008444	-0,076697	1,041491	-0,489119	-2,654427	-0,029432	0,008444	-0,076697	1,041491	-0,489119	-2,654427
15:41:09,39	0,526911	3,458953	-0,195007	0,426998	0,905063	-1,428013	-0,029351	0,006915	-0,075883	0,468840	-2,740364	-2,646261	-0,580670	-2,921589	-1,326794	-16,723431	10,391767	10,227467	-0,029351	0,006915	-0,075883	1,011700	-0,436287	-2,646261	-0,029351	0,006915	-0,075883	1,011700	-0,436287	-2,646261
15:41:09,44	0,526911	3,458953	-0,195007	0,426998	0,905063	-1,428013	-0,028570	0,007583	-0,076833	0,396034	-2,704077	-2,604260	-0,579641	-2,923656	-1,328090	-16,711714	10,404973	10,206222	-0,028570	0,007583	-0,076833	0,991297	-0,461303	-2,604260	-0,028570	0,007583	-0,076833	0,991297	-0,461303	-2,604260
15:41:09,49	0,526911	3,458953	-0,195007	0,426998	0,905063	-1,428013	-0,027295	0,005659	-0,078129	0,513389	-2,634215	-2,625504	-0,583583	-2,920765	-1,326306	-16,712575	10,409001	10,233286	-0,027295	0,005659	-0,078129	0,957599	-0,491556	-2,625504	-0,027295	0,005659	-0,078129	0,957599	-0,491556	-2,625504
15:41:09,54	0,526911	3,458953	-0,195007	0,426998	0,905063	-1,428013	-0,027827	0,010518	-0,076346	0,263770	-2,664635	-2,598441	-0,580401	-2,922284	-1,326251	-16,750661	10,412335	10,185624	-0,027827	0,010518	-0,076346	1,089426	-0,480219	-2,598441	-0,027827	0,010518	-0,076346	1,089426	-0,480219	-2,598441
15:41:09,59	0,526911	3,458953	-0,195007	0,426998	0,905063	-1,428013	-0,028103	0,007003	-0,076291	0,430400	-2,713652	-2,646102	-0,580457	-2,925841	-1,324316	-16,783618	10,389880	10,173838	-0,028103	0,007003	-0,076291	0,980119	-0,507548	-2,646102	-0,028103	0,007003	-0,076291	0,980119	-0,507548	-2,646102
15:41:09,64	0,526911	3,458953	-0,195007	0,426998	0,905063	-1,428013	-0,024994	0,005273	-0,074356	0,484445	-2,569286	-2,657888	-0,578673	-2,925258	-1,328962	-16,764312	10,391539	10,186605	-0,024994	0,005273	-0,074356	0,898344	-0,607258	-2,657888	-0,024994	0,005273	-0,074356	0,898344	-0,607258	-2,657888
15:41:09,69	0,526911	3,458953	-0,195007	0,426998	0,905063	-1,428013	-0,026392	0,004019	-0,079002	0,560697	-2,626074	-2,645121	-0,579230	-2,924975	-1,328290	-16,745783	10,373063	10,167190	-0,026392	0,004019	-0,079002	0,876226	-0,554329	-2,645121	-0,026392	0,004019	-0,079002	0,876226	-0,554329	-2,645121
15:41:09,74	0,526911	3,458953	-0,195007	0,426998	0,905063	-1,428013	-0,026358	0,004643	-0,078330	0,521520	-2,599037	-2,664536	-0,580184	-2,920492	-1,326836	-16,739779	10,425928	10,186607	-0,026358	0,004643	-0,078330	0,886021	-0,529937	-2,664536	-0,026358	0,004643	-0,078330	0,886021	-0,529937	-2,664536
15:41:09,79	0,526911	3,458953	-0,195007	0,426998	0,905063	-1,428013	-0,029763	0,007710	-0,076876	0,410814	-2,797340	-2,645120	-0,578626	-2,924535	-1,326613	-16,749735	10,411044	10,205146	-0,029763	0,007710	-0,076876	1,016086	-0,460933	-2,645120	-0,029763	0,007710	-0,076876	1,016086	-0,460933	-2,645120
15:41:09,84	0,526911	3,458953	-0,195007	0,426998	0,905063	-1,428013	-0,027041	0,004340	-0,076653	0,568198	-2,656943	-2,626580	-0,579223	-2,928214	-1,327816	-16,760550	10,389440	10,142873	-0,027041	0,004340	-0,076653	0,908907	-0,534263	-2,626580	-0,027041	0,004340	-0,076653	0,908907	-0,534263	-2,626580
15:41:09,89	0,526911	3,458953	-0,195007	0,426998	0,905063	-1,428013	-0,023557	0,003017	-0,077855	0,612866	-2,474346	-2,688854	-0,579650	-2,924613	-1,325178	-16,735031	10,437553	10,209628	-0,023557	0,003017	-0,077855	0,849736	-0,625150	-2,688854	-0,023557	0,003017	-0,077855	0,849736	-0,625150	-2,688854
15:41:09,94	0,526911	3,458953	-0,195007	0,426998	0,905063	-1,428013	-0,026462	0,005188	-0,075218	0,554435	-2,627363	-2,622098	-0,579234	-2,925047	-1,328260	-16,739069	10,360961	10,203042	-0,026462	0,005188	-0,075218	0,961676	-0,550122	-2,622098	-0,026462	0,005188	-0,075218	0,961676	-0,550122	-2,622098
15:41:09,99	0,526911	3,458953	-0,195007	0,426998	0,905063	-1,428013	-0,026294	0,004610	-0,078300	0,516111	-2,583830	-2,628684	-0,580345	-2,923727	-1,324278	-16,728834	10,409246	10,203276	-0,026294	0,004610	-0,078300	0,878025	-0,519775	-2,628684	-0,026294	0,004610	-0,078300	0,878025	-0,519775	-2,628684
15:41:10,04	0,526911	3,458953	-0,195007	0,426998	0,905063	-1,428013	-0,026882	0,006233	-0,074318	0,478682	-2,629678	-2,628450	-0,574107	-2,919171	-1,326345	-16,755116	10,402430	10,199072	-0,026882	0,006233	-0,074318	0,967950	-0,519475	-2,628450	-0,026882	0,006233	-0,074318	0,967950	-0,519475	-2,628450
15:41:10,09	0,526911	3,458953	-0,195007	0,426998	0,905063	-1,428013	-0,033946	0,003108	-0,076385	0,622126	-3,016369	-2,632654	-0,578258	-2,920744	-1,325228	-16,750104	10,390136	10,172770	-0,033946	0,003108	-0,076385	0,866101	-0,351626	-2,632654	-0,033946	0,003108	-0,076385	0,866101	-0,351626	-2,632654
15:41:10,14	0,526911	3,458953	-0,195007	0,426998	0,905063	-1,428013	-0,030508	0,005916	-0,075268	0,467951	-2,827124	-2,658956	-0,579715	-2,924339	-1,326820	-16,747693	10,391520	10,189124	-0,030508	0,005916	-0,075268	0,932381	-0,432236	-2,658956	-0,030508	0,005916	-0,075268	0,932381	-0,432236	-2,658956
15:41:10,19	0,526911	3,458953	-0,195007	0,426998	0,905063	-1,428013	-0,026667	0,005381	-0,076860	0,498196	-2,625976	-2,642602	-0,579851	-2,924026	-1,326655	-16,769832	10,396784	10,166025	-0,026667	0,005381	-0,076860	0,920597	-0,532638	-2,642602	-0,026667	0,005381	-0,076860	0,920597	-0,532638	-2,642602
15:41:10,24	0,526911	3,458953	-0,195007	0,426998	0,905063	-1,428013	-0,026869	0,005655	-0,076695	0,477414	-2,658288	-2,665702	-0,579869	-2,920905	-1,326306	-16,706347	10,428963	10,222369	-0,026869	0,005655	-0,076695	0,921359	-0,549088	-2,665702	-0,026869	0,005655	-0,076695	0,921359	-0,549088	-2,665702
15:41:10,29	0,526911	3,458953	-0,195007	0,426998	0,905063	-1,428013	-0,029563	0,007232	-0,076346	0,455039	-2,759512	-2,609357	-0,578631	-2,924095	-1,326983	-16,736272	10,378603	10,223639	-0,029563	0,007232	-0,076346	1,022750	-0,438794	-2,609357	-0,029563	0,007232	-0,076346	1,022750	-0,438794	-2,609357
15:41:10,34	0,526911	3,458953	-0,195007	0,426998	0,905063	-1,428013	-0,027420	0,004564	-0,077023	0,535175	-2,648789	-2,608087	-0,579286	-2,923285	-1,324918	-16,780489	10,389278	10,160199	-0,027420	0,004564	-0,077023	0,893485	-0,496330	-2,608087	-0,027420	0,004564	-0,077023	0,893485	-0,496330	-2,608087
15:41:10,39	0,526911	3,458953	-0,195007	0,426998	0,905063	-1,428013	-0,027793	0,005537	-0,074958	0,471759	-2,711843	-2,671528	-0,581584	-2,925059	-1,327036	-16,757519	10,401508	10,165828	-0,027793	0,005537	-0,074958	0,906383	-0,530062	-2,671528	-0,027793	0,005537	-0,074958	0,906383	-0,530062	-2,671528
15:41:10,44	0,526911	3,458953	-0,195007	0,426998	0,905063	-1,428013	-0,025108	0,006640	-0,077076	0,436472	-2,558413	-2,665898	-0,576336	-2,921978	-1,326247	-16,766287	10,384119	10,195316	-0,025108	0,006640	-0,077076	0,957694	-0,587454	-2,665898	-0,025108	0,006640	-0,077076	0,957694	-0,587454	-2,665898
15:41:10,49	0,526911	3,458953	-0,195007	0,426998	0,905063	-1,428013	-0,030401	0,003636	-0,076287	0,573242	-2,832543	-2,636410	-0,579152	-2,923339	-1,328948	-16,721797	10,432982	10,192534	-0,030401	0,003636	-0,076287	0,858641	-0,446090	-2,636410	-0,030401	0,003636	-0,076287	0,858641	-0,446090	-2,636410
15:41:10,54	0,526911	3,458953	-0,195007	0,426998	0,905063	-1,428013	-0,027813	0,005394	-0,078988	0,546387	-2,683902	-2,639193	-0,578026	-2,922458	-1,324675	-16,734336	10,385619	10,198561	-0,027813	0,005394	-0,078988	0,969790	-0,500557	-2,639193	-0,027813	0,005394	-0,078988	0,969790	-0,500557	-2,639193
15:41:10,59	0,526911	3,458953	-0,195007	0,426998	0,905063	-1,428013	-0,029140	0,004859	-0,074715	0,526926	-2,740062	-2,633165	-0,580304	-2,922825	-1,328176	-16,707949	10,425261	10,181861	-0,029140	0,004859	-0,074715	0,908322	-0,452581	-2,633165	-0,029140	0,004859	-0,074715	0,908322	-0,452581	-2,633165
15:41:10,64	0,526911	3,458953	-0,195007	0,426998	0,905063	-1,428013	-0,027683	0,006648	-0,078216	0,481416	-2,661257	-2,649865	-0,577280	-2,919589	-1,324244	-16,749632	10,393835	10,192814	-0,027683	0,006648	-0,078216	1,003260	-0,488165	-2,649865	-0,027683	0,006648	-0,078216	1,003260	-0,488165	-2,649865
15:41:10,69	0,526911	3,458953	-0,195007	0,426998	0,905063	-1,428013	-0,031997	0,005647	-0,074284	0,485394	-2,906010	-2,638912	-0,580709	-2,925710	-1,325360	-16,763381	10,404167	10,196502	-0,031997	0,005647	-0,074284	0,928684	-0,394210	-2,638912	-0,031997	0,005647	-0,074284	0,928684	-0,394210	-2,638912
15:41:10,74	0,526911	3,458953	-0,195007	0,426998	0,905063	-1,428013	-0,024982	0,005556	-0,075400	0,492187	-2,558297	-2,635224	-0,579707	-2,921942	-1,325513	-16,746399	10,418493	10,217800	-0,024982	0,005556	-0,075400	0,928351	-0,597184	-2,635224	-0,024982	0,005556	-0,075400	0,928351	-0,597184	-2,635224
15:41:10,79	0,526911	3,458953	-0,195007	0,426998	0,905063	-1,428013	-0,028746	0,006573	-0,075553	0,460226	-2,746457	-2,613927	-0,579763	-2,921365	-1,323878	-16,723815	10,409762	10,227674	-0,028746	0,006573	-0,075553	0,976188	-0,489906	-2,613927	-0,028746	0,006573	-0,075553	0,976188	-0,489906	-2,613927
15:41:10,84	0,526911	3,458953	-0,195007	0,426998	0,905063	-1,428013	-0,029218	0,006909	-0,073918	0,446447	-2,747084	-2,604052	-0,580615	-2,924171	-1,327788	-16,706688	10,383681	10,172759	-0,029218	0,006909	-0,073918	0,988842	-0,453471	-2,604052	-0,029218	0,006909	-0,073918	0,988842	-0,453471	-2,604052
15:41:10,89	0,526911	3,458953	-0,195007	0,426998	0,905063	-1,428013	-0,028036	0,005613	-0,077431	0,485194	-2,691005	-2,621965	-0,582128	-2,923893	-1,326235	-16,741066	10,430092	10,195237	-0,028036	0,005613	-0,077431	0,925850	-0,490160	-2,621965	-0,028036	0,005613	-0,077431	0,925850	-0,490160	-2,621965
15:41:10,94	0,526911	3,458953	-0,195007	0,426998	0,905063	-1,428013	-0,025846	0,007694	-0,076275	0,414657	-2,596855	-2,636489	-0,581703	-2,922265	-1,325884	-16,836157	10,498787	10,213052	-0,025846	0,007694	-0,076275	1,018599	-0,567929	-2,636489	-0,025846	0,007694	-0,076275	1,018599	-0,567929	-2,636489
15:41:10,99	0,526911	3,458953	-0,195007	0,426998	0,905063	-1,428013	-0,027468	0,008139	-0,075924	0,403417	-2,797910	-2,618675	-0,669178	-3,081297	-1,633940	-23,560151	14,070677	10,235225	-0,027468	0,008139	-0,075924	1,042362	-0,641638	-2,618675	-0,027468	0,008139	-0,075924	1,042362	-0,641638	-2,618675
15:41:11,04	0,526911	3,458953	-0,195007	0,426998	0,905063	-1,428013	0,153994	0,004379	-0,383980	0,330303	-0,970941	-2,596501	-0,601985	-2,948769	-1,552248	-17,888696	10,855305	10,177844	0,153994	0,004379	-0,383980	0,674061	-13,059492	-2,596501	0,153994	0,004379	-0,383980	0,674061	-13,059492	-2,596501
15:41:11,09	0,526911	3,458953	-0,195007	0,426998	0,905063	-1,428013	0,005625	0,012452	-0,302288	-0,038367	-2,166818	-2,653883	-0,561147	-2,869507	-0,966398	-17,130865	11,193333	10,055191	0,005625	0,012452	-0,302288	0,939136	-2,608406	-2,653883	0,005625	0,012452	-0,302288	0,939136	-2,608406	-2,653883
15:41:11,14	0,526932	3,458944	-0,194995	0,426990	0,855000	-1,428017	-0,083436	0,016717	0,283562	0,411537	-6,310708	-2,776536	-0,575314	-2,897796	-0,853745	-19,198934	12,293358	10,060715	-0,083436	0,016717	0,283562	1,723800	0,238999	-2,776536	-0,083436	0,016717	0,283562	1,723800	0,238999	-2,776536
15:41:11,19	0,526932	3,458944	-0,194995	0,426990	0,855000	-1,428017	-0,051853	0,014841	0,396215	0,427695	-7,009436	-2,771011	-0,580578	-2,896635	-0,849449	-19,176191	12,275062	10,090460	-0,051853	0,014841	0,396215	1,592706	-2,938946	-2,771011	-0,051853	0,014841	0,396215	1,592706	-2,938946	-2,771011
15:41:11,24	0,526932	3,458944	-0,194995	0,426990	0,855000	-1,428017	-0,050228	0,019980	0,400511	0,155980	-6,896048	-2,741267	-0,577555	-2,894902	-0,853720	-19,123081	12,255096	10,068427	-0,050228	0,019980	0,400511	1,724423	-2,953187	-2,741267	-0,050228	0,019980	0,400511	1,724423	-2,953187	-2,741267
15:41:11,29	0,526932	3,458944	-0,194995	0,426990	0,855000	-1,428017	-0,053239	0,018229	0,396240	0,256310	-6,996672	-2,763300	-0,576389	-2,897347	-0,849805	-19,151424	12,292290	10,106127	-0,053239	0,018229	0,396240	1,687277	-2,817403	-2,763300	-0,053239	0,018229	0,396240	1,687277	-2,817403	-2,763300
15:41:11,34	0,526932	3,458944	-0,194995	0,426990	0,855000	-1,428017	-0,051705	0,015997	0,400155	0,390401	-6,960039	-2,725599	-0,574707	-2,894660	-0,851385	-19,161581	12,232261	10,091424	-0,051705	0,015997	0,400155	1,646176	-2,901201	-2,725599	-0,051705	0,015997	0,400155	1,646176	-2,901201	-2,725599
15:41:11,39	0,526932	3,458944	-0,194995	0,426990	0,855000	-1,428017	-0,054873	0,015884	0,398575	0,339239	-7,103571	-2,740302	-0,575759	-2,892938	-0,853717	-19,114393	12,285984	10,074772	-0,054873	0,015884	0,398575	1,586102	-2,796024	-2,740302	-0,054873	0,015884	0,398575	1,586102	-2,796024	-2,740302
15:41:11,44	0,526932	3,458944	-0,194995	0,426990	0,855000	-1,428017	-0,055839	0,017656	0,396243	0,317216	-7,139780	-2,756954	-0,579498	-2,899382	-0,854519	-19,234609	12,315218	10,085520	-0,055839	0,017656	0,396243	1,703179	-2,756430	-2,756954	-0,055839	0,017656	0,396243	1,703179	-2,756430	-2,756954
15:41:11,49	0,526932	3,458944	-0,194995	0,426990	0,855000	-1,428017	-0,048388	0,017672	0,395441	0,281580	-6,871072	-2,746206	-0,673627	-3,077253	-1,158211	-27,243573	16,416267	10,144574	-0,048388	0,017672	0,395441	1,668819	-3,072599	-2,746206	-0,048388	0,017672	0,395441	1,668819	-3,072599	-2,746206
15:41:11,54	0,526932	3,458944	-0,194995	0,426990	0,855000	-1,428017	0,152717	0,010254	0,091749	0,214424	-5,400081	-2,687152	-0,595115	-2,948219	-1,110638	-21,092916	12,962751	10,125909	0,152717	0,010254	0,091749	1,019381	-17,388378	-2,687152	0,152717	0,010254	0,091749	1,019381	-17,388378	-2,687152
15:41:11,59	0,526932	3,458944	-0,194995	0,426990	0,855000	-1,428017	0,001714	0,006778	0,139322	0,479678	-6,198844	-2,705818	-0,550775	-2,861449	-0,525337	-19,942926	12,627436	10,097205	0,001714	0,006778	0,139322	1,011763	-6,333425	-2,705818	0,001714	0,006778	0,139322	1,011763	-6,333425	-2,705818
15:41:11,64	0,526954	3,458981	-0,194988	0,426983	0,804979	-1,427994	-0,095601	0,011764	0,724623	0,505034	-10,095658	-2,734521	-0,567170	-2,888900	-0,400388	-22,313742	13,917429	10,109029	-0,095601	0,011764	0,724623	1,428483	-2,590995	-2,734521	-0,095601	0,011764	0,724623	1,428483	-2,590995	-2,734521
15:41:11,69	0,526954	3,458981	-0,194988	0,426983	0,804979	-1,427994	-0,063630	0,012236	0,849572	0,412223	-11,131375	-2,722698	-0,565961	-2,887716	-0,405416	-22,268718	13,869781	10,120173	-0,063630	0,012236	0,849572	1,372762	-6,136395	-2,722698	-0,063630	0,012236	0,849572	1,372762	-6,136395	-2,722698
15:41:11,74	0,526954	3,458981	-0,194988	0,426983	0,804979	-1,427994	-0,065260	0,011782	0,844544	0,417101	-11,153296	-2,711553	-0,567681	-2,890008	-0,405788	-22,256555	13,884314	10,124948	-0,065260	0,011782	0,844544	1,341967	-6,030396	-2,711553	-0,065260	0,011782	0,844544	1,341967	-6,030396	-2,711553
15:41:11,79	0,526954	3,458981	-0,194988	0,426983	0,804979	-1,427994	-0,062415	0,012125	0,844172	0,417905	-11,002076	-2,706778	-0,564202	-2,888075	-0,403868	-22,275950	13,865147	10,109718	-0,062415	0,012125	0,844172	1,369739	-6,102528	-2,706778	-0,062415	0,012125	0,844172	1,369739	-6,102528	-2,706778
15:41:11,84	0,526954	3,458981	-0,194988	0,426983	0,804979	-1,427994	-0,065828	0,010078	0,846092	0,498056	-11,186794	-2,722008	-0,564646	-2,891790	-0,405771	-22,213571	13,861426	10,104643	-0,065828	0,010078	0,846092	1,289195	-6,019281	-2,722008	-0,065828	0,010078	0,846092	1,289195	-6,019281	-2,722008
15:41:11,89	0,526954	3,458981	-0,194988	0,426983	0,804979	-1,427994	-0,062389	0,008605	0,844189	0,602625	-10,952065	-2,727084	-0,566543	-2,888765	-0,404624	-22,267817	13,869282	10,133945	-0,062389	0,008605	0,844189	1,278123	-6,054541	-2,727084	-0,062389	0,008605	0,844189	1,278123	-6,054541	-2,727084
15:41:11,94	0,526954	3,458981	-0,194988	0,426983	0,804979	-1,427994	-0,064060	0,011761	0,845336	0,418211	-11,089854	-2,697781	-0,564657	-2,893425	-0,406997	-22,253096	13,829746	10,126338	-0,064060	0,011761	0,845336	1,341430	-6,061172	-2,697781	-0,064060	0,011761	0,845336	1,341430	-6,061172	-2,697781
15:41:11,99	0,526954	3,458981	-0,194988	0,426983	0,804979	-1,427994	-0,060968	0,007798	0,842964	0,597392	-10,896552	-2,705388	-0,567685	-2,889328	-0,408114	-22,247868	13,874490	10,130905	-0,060968	0,007798	0,842964	1,209540	-6,110594	-2,705388	-0,060968	0,007798	0,842964	1,209540	-6,110594	-2,705388
15:41:12,04	0,526954	3,458981	-0,194988	0,426983	0,804979	-1,427994	-0,063002	0,012468	0,841846	0,395893	-11,020158	-2,700821	-0,567855	-2,890316	-0,404892	-22,265060	13,877775	10,156910	-0,063002	0,012468	0,841846	1,374669	-6,074540	-2,700821	-0,063002	0,012468	0,841846	1,374669	-6,074540	-2,700821
15:41:12,09	0,526954	3,458981	-0,194988	0,426983	0,804979	-1,427994	-0,062061	0,012121	0,845068	0,408198	-10,987787	-2,674817	-0,567031	-2,890454	-0,406530	-22,218916	13,865477	10,143837	-0,062061	0,012121	0,845068	1,359717	-6,115992	-2,674817	-0,062061	0,012121	0,845068	1,359717	-6,115992	-2,674817
15:41:12,14	0,526954	3,458981	-0,194988	0,426983	0,804979	-1,427994	-0,062354	0,011340	0,843430	0,461270	-10,956887	-2,687890	-0,565269	-2,888389	-0,404629	-22,214785	13,834701	10,093811	-0,062354	0,011340	0,843430	1,351422	-6,062130	-2,687890	-0,062354	0,011340	0,843430	1,351422	-6,062130	-2,687890
15:41:12,19	0,526954	3,458981	-0,194988	0,426983	0,804979	-1,427994	-0,065023	0,010846	0,845331	0,462365	-11,076705	-2,737916	-0,567652	-2,892603	-0,408107	-22,245827	13,884387	10,121026	-0,065023	0,010846	0,845331	1,313747	-5,972438	-2,737916	-0,065023	0,010846	0,845331	1,313747	-5,972438	-2,737916
15:41:12,24	0,526954	3,458981	-0,194988	0,426983	0,804979	-1,427994	-0,060182	0,010802	0,841853	0,492125	-10,876703	-2,710700	-0,565982	-2,890293	-0,409721	-22,280507	13,863253	10,073868	-0,060182	0,010802	0,841853	1,340107	-6,152449	-2,710700	-0,060182	0,010802	0,841853	1,340107	-6,152449	-2,710700
15:41:12,29	0,526954	3,458981	-0,194988	0,426983	0,804979	-1,427994	-0,063018	0,010512	0,840239	0,471600	-11,043643	-2,757859	-0,561775	-2,886377	-0,409271	-22,229059	13,877066	10,137803	-0,063018	0,010512	0,840239	1,296761	-6,096762	-2,757859	-0,063018	0,010512	0,840239	1,296761	-6,096762	-2,757859
15:41:12,34	0,526954	3,458981	-0,194988	0,426983	0,804979	-1,427994	-0,068512	0,008826	0,840689	0,596936	-11,291722	-2,693924	-0,569448	-2,891354	-0,407321	-22,239811	13,840398	10,138333	-0,068512	0,008826	0,840689	1,289780	-5,913501	-2,693924	-0,068512	0,008826	0,840689	1,289780	-5,913501	-2,693924
15:41:12,39	0,526954	3,458981	-0,194988	0,426983	0,804979	-1,427994	-0,060366	0,012982	0,842639	0,343670	-10,859082	-2,693394	-0,566115	-2,886326	-0,407974	-22,230371	13,852166	10,148407	-0,060366	0,012982	0,842639	1,362794	-6,120360	-2,693394	-0,060366	0,012982	0,842639	1,362794	-6,120360	-2,693394
15:41:12,45	0,526954	3,458981	-0,194988	0,426983	0,804979	-1,427994	-0,066387	0,012609	0,841986	0,377983	-11,169869	-2,683319	-0,569978	-2,888983	-0,406051	-22,232987	13,902358	10,115509	-0,066387	0,012609	0,841986	1,367818	-5,958519	-2,683319	-0,066387	0,012609	0,841986	1,367818	-5,958519	-2,683319
15:41:12,49	0,526954	3,458981	-0,194988	0,426983	0,804979	-1,427994	-0,062154	0,014627	0,843909	0,315229	-10,977138	-2,716218	-0,567517	-2,886598	-0,406039	-22,212626	13,875012	10,127309	-0,062154	0,014627	0,843909	1,463443	-6,098043	-2,716218	-0,062154	0,014627	0,843909	1,463443	-6,098043	-2,716218
15:41:12,54	0,526954	3,458981	-0,194988	0,426983	0,804979	-1,427994	-0,065450	0,013688	0,843921	0,350548	-11,117215	-2,704418	-0,568219	-2,889072	-0,403864	-22,240781	13,893386	10,094881	-0,065450	0,013688	0,843921	1,425061	-5,979398	-2,704418	-0,065450	0,013688	0,843921	1,425061	-5,979398	-2,704418
15:41:12,59	0,526954	3,458981	-0,194988	0,426983	0,804979	-1,427994	-0,062956	0,013059	0,846096	0,385084	-11,021113	-2,736845	-0,567151	-2,891732	-0,407344	-22,271340	13,841999	10,120893	-0,062956	0,013059	0,846096	1,410231	-6,079051	-2,736845	-0,062956	0,013059	0,846096	1,410231	-6,079051	-2,736845
15:41:12,64	0,526954	3,458981	-0,194988	0,426983	0,804979	-1,427994	-0,061187	0,010804	0,842616	0,442561	-10,929860	-2,710833	-0,571783	-2,888368	-0,408508	-22,237779	13,889670	10,130962	-0,061187	0,010804	0,842616	1,290692	-6,126719	-2,710833	-0,061187	0,010804	0,842616	1,290692	-6,126719	-2,710833
15:41:12,69	0,526954	3,458981	-0,194988	0,426983	0,804979	-1,427994	-0,061784	0,016497	0,841452	0,204592	-10,955698	-2,700765	-0,565854	-2,886980	-0,408157	-22,220025	13,876046	10,068372	-0,061784	0,016497	0,841452	1,499620	-6,105658	-2,700765	-0,061784	0,016497	0,841452	1,499620	-6,105658	-2,700765
15:41:12,75	0,526954	3,458981	-0,194988	0,426983	0,804979	-1,427994	-0,065950	0,012057	0,841804	0,432566	-11,150167	-2,763354	-0,566944	-2,888232	-0,404984	-22,191903	13,907520	10,129774	-0,065950	0,012057	0,841804	1,379031	-5,973059	-2,763354	-0,065950	0,012057	0,841804	1,379031	-5,973059	-2,763354
15:41:12,80	0,526954	3,458981	-0,194988	0,426983	0,804979	-1,427994	-0,064321	0,012375	0,844976	0,457342	-11,056818	-2,701953	-0,567732	-2,889553	-0,408519	-22,260009	13,842040	10,115660	-0,064321	0,012375	0,844976	1,428778	-6,007623	-2,701953	-0,064321	0,012375	0,844976	1,428778	-6,007623	-2,701953
15:41:12,85	0,526954	3,458981	-0,194988	0,426983	0,804979	-1,427994	-0,062783	0,012396	0,841441	0,365473	-11,003078	-2,716067	-0,568685	-2,887339	-0,410276	-22,286992	13,860469	10,135930	-0,062783	0,012396	0,841441	1,338584	-6,074624	-2,716067	-0,062783	0,012396	0,841441	1,338584	-6,074624	-2,716067
15:41:12,90	0,526954	3,458981	-0,194988	0,426983	0,804979	-1,427994	-0,064225	0,014329	0,839684	0,267462	-11,110630	-2,695796	-0,656977	-3,044423	-0,706359	-29,142134	17,578397	10,150127	-0,064225	0,014329	0,839684	1,392259	-6,069001	-2,695796	-0,064225	0,014329	0,839684	1,392259	-6,069001	-2,695796
15:41:12,95	0,526954	3,458981	-0,194988	0,426983	0,804979	-1,427994	-0,007243	0,007231	0,579606	0,310446	-10,068829	-2,652084	-0,591029	-2,940235	-0,670354	-24,113889	14,538717	10,179642	-0,007243	0,007231	0,579606	0,878114	-9,500286	-2,652084	-0,007243	0,007231	0,579606	0,878114	-9,500286	-2,652084
15:41:13,00	0,526954	3,458981	-0,194988	0,426983	0,804979	-1,427994	-0,007243	0,007231	0,579606	0,310446	-10,068829	-2,652084	-0,552163	-2,855462	-0,098508	-23,181521	14,568867	10,098342	-0,007243	0,007231	0,579606	0,878114	-9,500286	-2,652084	-0,007243	0,007231	0,579606	0,878114	-9,500286	-2,652084
15:41:13,05	0,526962	3,458860	-0,194975	0,427016	0,754975	-1,428014	-0,100092	0,015959	1,151452	0,348918	-14,104614	-2,733385	-0,566637	-2,886817	0,028052	-25,484976	15,834965	10,117170	-0,100092	0,015959	1,151452	1,601684	-6,247400	-2,733385	-0,100092	0,015959	1,151452	1,601684	-6,247400	-2,733385
15:41:13,10	0,526962	3,458860	-0,194975	0,427016	0,754975	-1,428014	-0,065700	0,012816	1,278012	0,457096	-14,944133	-2,714556	-0,563827	-2,883478	0,024135	-25,532446	15,837705	10,121110	-0,065700	0,012816	1,278012	1,463141	-9,786684	-2,714556	-0,065700	0,012816	1,278012	1,463141	-9,786684	-2,714556
15:41:13,15	0,526962	3,458860	-0,194975	0,427016	0,754975	-1,428014	-0,069997	0,012052	1,274096	0,475441	-15,210068	-2,710616	-0,567374	-2,885808	0,026078	-25,542731	15,821308	10,118550	-0,069997	0,012052	1,274096	1,421543	-9,715289	-2,710616	-0,069997	0,012052	1,274096	1,421543	-9,715289	-2,710616
15:41:13,20	0,526962	3,458860	-0,194975	0,427016	0,754975	-1,428014	-0,066206	0,013959	1,276038	0,356940	-15,013627	-2,713176	-0,564417	-2,886555	0,023769	-25,535127	15,827561	10,135013	-0,066206	0,013959	1,276038	1,452733	-9,816467	-2,713176	-0,066206	0,013959	1,276038	1,452733	-9,816467	-2,713176
15:41:13,25	0,526962	3,458860	-0,194975	0,427016	0,754975	-1,428014	-0,067037	0,011025	1,273729	0,518754	-15,053381	-2,696713	-0,561361	-2,886185	0,019224	-25,530889	15,802235	10,159309	-0,067037	0,011025	1,273729	1,384185	-9,790987	-2,696713	-0,067037	0,011025	1,273729	1,384185	-9,790987	-2,696713
15:41:13,30	0,526962	3,458860	-0,194975	0,427016	0,754975	-1,428014	-0,068885	0,008563	1,269185	0,626929	-15,133146	-2,672417	-0,566187	-2,888717	0,021832	-25,545170	15,848543	10,141185	-0,068885	0,008563	1,269185	1,299147	-9,725680	-2,672417	-0,068885	0,008563	1,269185	1,299147	-9,725680	-2,672417
15:41:13,35	0,526962	3,458860	-0,194975	0,427016	0,754975	-1,428014	-0,064280	0,011477	1,271792	0,508385	-14,929190	-2,690541	-0,567727	-2,889663	0,018624	-25,748635	15,954406	10,133677	-0,064280	0,011477	1,271792	1,409320	-9,883244	-2,690541	-0,064280	0,011477	1,271792	1,409320	-9,883244	-2,690541
15:41:13,40	0,526962	3,458860	-0,194975	0,427016	0,754975	-1,428014	-0,062690	0,012337	1,268584	0,453604	-15,075672	-2,698049	-0,655409	-3,042661	-0,261441	-32,376248	19,646036	10,137678	-0,062690	0,012337	1,268584	1,422062	-10,154504	-2,698049	-0,062690	0,012337	1,268584	1,422062	-10,154504	-2,698049
15:41:13,45	0,526962	3,458860	-0,194975	0,427016	0,754975	-1,428014	0,113650	0,011773	0,988519	0,366169	-13,491479	-2,694048	-0,569226	-2,894597	-0,198859	-25,317107	15,639114	10,100289	0,113650	0,011773	0,988519	1,290354	-22,413011	-2,694048	0,113650	0,011773	0,988519	1,290354	-22,413011	-2,694048
15:41:13,50	0,526962	3,458860	-0,194975	0,427016	0,754975	-1,428014	-0,057668	0,011168	1,051101	0,457114	-14,283174	-2,731438	-0,532582	-2,817154	0,352679	-24,815813	15,661194	10,117221	-0,057668	0,011168	1,051101	1,333791	-9,756223	-2,731438	-0,057668	0,011168	1,051101	1,333791	-9,756223	-2,731438
15:41:13,55	0,526982	3,459015	-0,194968	0,427001	0,704964	-1,428008	-0,143058	0,018156	1,602639	0,363507	-18,300342	-2,714505	-0,543786	-2,846755	0,460018	-27,006337	16,751496	10,096961	-0,143058	0,018156	1,602639	1,788743	-7,070305	-2,714505	-0,143058	0,018156	1,602639	1,788743	-7,070305	-2,714505
15:41:13,60	0,526982	3,459015	-0,194968	0,427001	0,704964	-1,428008	-0,111820	0,013058	1,709978	0,477572	-19,118192	-2,734765	-0,546324	-2,848996	0,461789	-26,962475	16,748935	10,090946	-0,111820	0,013058	1,709978	1,502612	-10,340298	-2,734765	-0,111820	0,013058	1,709978	1,502612	-10,340298	-2,734765
15:41:13,65	0,526982	3,459015	-0,194968	0,427001	0,704964	-1,428008	-0,108611	0,014135	1,711749	0,441273	-18,912047	-2,740781	-0,545599	-2,849312	0,460078	-26,942491	16,760468	10,126145	-0,108611	0,014135	1,711749	1,550870	-10,386077	-2,740781	-0,108611	0,014135	1,711749	1,550870	-10,386077	-2,740781
15:41:13,70	0,526982	3,459015	-0,194968	0,427001	0,704964	-1,428008	-0,108699	0,013349	1,710038	0,502103	-18,905075	-2,705581	-0,542685	-2,850081	0,460669	-26,916745	16,762318	10,111434	-0,108699	0,013349	1,710038	1,550031	-10,372207	-2,705581	-0,108699	0,013349	1,710038	1,550031	-10,372207	-2,705581
15:41:13,75	0,526982	3,459015	-0,194968	0,427001	0,704964	-1,428008	-0,109491	0,010441	1,710629	0,667802	-18,924875	-2,720292	-0,542244	-2,851754	0,460641	-26,986667	16,750063	10,106760	-0,109491	0,010441	1,710629	1,487440	-10,329855	-2,720292	-0,109491	0,010441	1,710629	1,487440	-10,329855	-2,720292
15:41:13,80	0,526982	3,459015	-0,194968	0,427001	0,704964	-1,428008	-0,108262	0,009223	1,710601	0,685576	-18,915426	-2,724966	-0,543871	-2,846150	0,461042	-26,910084	16,760901	10,111472	-0,108262	0,009223	1,710601	1,409583	-10,416833	-2,724966	-0,108262	0,009223	1,710601	1,409583	-10,416833	-2,724966
15:41:13,85	0,526982	3,459015	-0,194968	0,427001	0,704964	-1,428008	-0,112302	0,013433	1,711002	0,514318	-19,064568	-2,720255	-0,542766	-2,848330	0,455996	-26,919995	16,703720	10,112680	-0,112302	0,013433	1,711002	1,568834	-10,248886	-2,720255	-0,112302	0,013433	1,711002	1,568834	-10,248886	-2,720255
15:41:13,90	0,526982	3,459015	-0,194968	0,427001	0,704964	-1,428008	-0,110966	0,011386	1,705956	0,566290	-18,975124	-2,719047	-0,542165	-2,847140	0,454829	-26,914756	16,720438	10,114152	-0,110966	0,011386	1,705956	1,460110	-10,264265	-2,719047	-0,110966	0,011386	1,705956	1,460110	-10,264265	-2,719047
15:41:13,95	0,526982	3,459015	-0,194968	0,427001	0,704964	-1,428008	-0,112298	0,011461	1,704789	0,579508	-19,048169	-2,717574	-0,542853	-2,847550	0,457134	-26,896349	16,699415	10,065678	-0,112298	0,011461	1,704789	1,479186	-10,232811	-2,717574	-0,112298	0,011461	1,704789	1,479186	-10,232811	-2,717574
15:41:14,00	0,526982	3,459015	-0,194968	0,427001	0,704964	-1,428008	-0,111599	0,011852	1,707094	0,550160	-18,985366	-2,766048	-0,544578	-2,850656	0,455606	-26,947607	16,708542	10,117542	-0,111599	0,011852	1,707094	1,480551	-10,224882	-2,766048	-0,111599	0,011852	1,707094	1,480551	-10,224882	-2,766048
15:41:14,05	0,526982	3,459015	-0,194968	0,427001	0,704964	-1,428008	-0,108046	0,011793	1,705566	0,535501	-18,849602	-2,714184	-0,545683	-2,845937	0,456747	-26,914710	16,732996	10,093577	-0,108046	0,011793	1,705566	1,461263	-10,367973	-2,714184	-0,108046	0,011793	1,705566	1,461263	-10,367973	-2,714184
15:41:14,10	0,526982	3,459015	-0,194968	0,427001	0,704964	-1,428008	-0,111581	0,015110	1,706707	0,400663	-19,017122	-2,738150	-0,543323	-2,848582	0,456405	-26,909920	16,719387	10,132076	-0,111581	0,015110	1,706707	1,586780	-10,258051	-2,738150	-0,111581	0,015110	1,706707	1,586780	-10,258051	-2,738150
15:41:14,15	0,526982	3,459015	-0,194968	0,427001	0,704964	-1,428008	-0,110470	0,011743	1,706365	0,566323	-18,948399	-2,699650	-0,543906	-2,852177	0,454071	-26,915035	16,722140	10,113623	-0,110470	0,011743	1,706365	1,488180	-10,276539	-2,699650	-0,110470	0,011743	1,706365	1,488180	-10,276539	-2,699650
15:41:14,20	0,526982	3,459015	-0,194968	0,427001	0,704964	-1,428008	-0,107065	0,010450	1,704031	0,633385	-18,777181	-2,718104	-0,542207	-2,848767	0,453711	-26,930280	16,679861	10,049245	-0,107065	0,010450	1,704031	1,453743	-10,372560	-2,718104	-0,107065	0,010450	1,704031	1,453743	-10,372560	-2,718104
15:41:14,25	0,526982	3,459015	-0,194968	0,427001	0,704964	-1,428008	-0,110868	0,010684	1,703671	0,577002	-18,966966	-2,782481	-0,545090	-2,851569	0,454876	-26,914727	16,698692	10,070273	-0,110868	0,010684	1,703671	1,415696	-10,263860	-2,782481	-0,110868	0,010684	1,703671	1,415696	-10,263860	-2,782481
15:41:14,30	0,526982	3,459015	-0,194968	0,427001	0,704964	-1,428008	-0,107000	0,011780	1,704836	0,544113	-18,761775	-2,761454	-0,540985	-2,847810	0,451739	-26,900916	16,698905	10,124995	-0,107000	0,011780	1,704836	1,468815	-10,362309	-2,761454	-0,107000	0,011780	1,704836	1,468815	-10,362309	-2,761454
15:41:14,36	0,526982	3,459015	-0,194968	0,427001	0,704964	-1,428008	-0,112308	0,010104	1,701699	0,638319	-19,025940	-2,706731	-0,542225	-2,849805	0,456009	-26,949602	16,720674	10,137620	-0,112308	0,010104	1,701699	1,431509	-10,209792	-2,706731	-0,112308	0,010104	1,701699	1,431509	-10,209792	-2,706731
15:41:14,41	0,526982	3,459015	-0,194968	0,427001	0,704964	-1,428008	-0,109960	0,010181	1,705969	0,628843	-18,956888	-2,694107	-0,545138	-2,851574	0,453673	-26,934908	16,714423	10,118544	-0,109960	0,010181	1,705969	1,428050	-10,325063	-2,694107	-0,109960	0,010181	1,705969	1,428050	-10,325063	-2,694107
15:41:14,46	0,526982	3,459015	-0,194968	0,427001	0,704964	-1,428008	-0,106971	0,011819	1,703633	0,545578	-18,785614	-2,713183	-0,542923	-2,845689	0,452287	-26,909459	16,695186	10,099173	-0,106971	0,011819	1,703633	1,473401	-10,388418	-2,713183	-0,106971	0,011819	1,703633	1,473401	-10,388418	-2,713183
15:41:14,51	0,526982	3,459015	-0,194968	0,427001	0,704964	-1,428008	-0,113175	0,012844	1,702247	0,488383	-19,076578	-2,732553	-0,543441	-2,853191	0,451711	-26,964982	16,700032	10,100258	-0,113175	0,012844	1,702247	1,496608	-10,192347	-2,732553	-0,113175	0,012844	1,702247	1,496608	-10,192347	-2,732553
15:41:14,56	0,526982	3,459015	-0,194968	0,427001	0,704964	-1,428008	-0,106419	0,009540	1,701671	0,636587	-18,775791	-2,731468	-0,545749	-2,852715	0,454049	-26,945606	16,700903	10,103181	-0,106419	0,009540	1,701671	1,385509	-10,421879	-2,731468	-0,106419	0,009540	1,701671	1,385509	-10,421879	-2,731468
15:41:14,61	0,526982	3,459015	-0,194968	0,427001	0,704964	-1,428008	-0,105678	0,011777	1,704009	0,530701	-18,720887	-2,728545	-0,541438	-2,854799	0,454249	-26,936805	16,705353	10,085378	-0,105678	0,011777	1,704009	1,455233	-10,425185	-2,728545	-0,105678	0,011777	1,704009	1,455233	-10,425185	-2,728545
15:41:14,66	0,526982	3,459015	-0,194968	0,427001	0,704964	-1,428008	-0,106028	0,007003	1,704209	0,787246	-18,733721	-2,746348	-0,542713	-2,848887	0,452524	-26,888744	16,703662	10,124087	-0,106028	0,007003	1,704209	1,336954	-10,410497	-2,746348	-0,106028	0,007003	1,704209	1,336954	-10,410497	-2,746348
15:41:14,71	0,526982	3,459015	-0,194968	0,427001	0,704964	-1,428008	-0,110510	0,011062	1,702484	0,598724	-18,924312	-2,707640	-0,542137	-2,848582	0,453297	-26,894390	16,700213	10,122497	-0,110510	0,011062	1,702484	1,467095	-10,249260	-2,707640	-0,110510	0,011062	1,702484	1,467095	-10,249260	-2,707640
15:41:14,76	0,526982	3,459015	-0,194968	0,427001	0,704964	-1,428008	-0,111063	0,010716	1,703257	0,610914	-18,956234	-2,709229	-0,543949	-2,852260	0,452536	-26,921124	16,699452	10,142944	-0,111063	0,010716	1,703257	1,452112	-10,237770	-2,709229	-0,111063	0,010716	1,703257	1,452112	-10,237770	-2,709229
15:41:14,81	0,526982	3,459015	-0,194968	0,427001	0,704964	-1,428008	-0,106971	0,010447	1,702496	0,610892	-18,766225	-2,688783	-0,544437	-2,847157	0,453290	-26,875187	16,727705	10,114520	-0,106971	0,010447	1,702496	1,430948	-10,368978	-2,688783	-0,106971	0,010447	1,702496	1,430948	-10,368978	-2,688783
15:41:14,86	0,526982	3,459015	-0,194968	0,427001	0,704964	-1,428008	-0,111147	0,013421	1,703250	0,503671	-18,957705	-2,717207	-0,545780	-2,849732	0,451316	-26,955001	16,726623	10,111047	-0,111147	0,013421	1,703250	1,557200	-10,232667	-2,717207	-0,111147	0,013421	1,703250	1,557200	-10,232667	-2,717207
15:41:14,91	0,526982	3,459015	-0,194968	0,427001	0,704964	-1,428008	-0,108246	0,013296	1,701276	0,469330	-18,875409	-2,720680	-0,640554	-3,022243	0,142556	-34,548581	20,819089	10,185071	-0,108246	0,013296	1,701276	1,513042	-10,378134	-2,720680	-0,108246	0,013296	1,701276	1,513042	-10,378134	-2,720680
15:41:14,96	0,526982	3,459015	-0,194968	0,427001	0,704964	-1,428008	0,088541	0,009117	1,392516	0,434004	-17,264984	-2,646655	-0,565938	-2,908915	0,193324	-29,264258	17,582668	10,168837	0,088541	0,009117	1,392516	1,149698	-24,215435	-2,646655	0,088541	0,009117	1,392516	1,149698	-24,215435	-2,646655
15:41:15,01	0,526982	3,459015	-0,194968	0,427001	0,704964	-1,428008	-0,046912	0,001162	1,443284	0,687014	-18,113958	-2,662889	-0,527114	-2,818530	0,754741	-27,799197	17,433639	10,052807	-0,144600	0,012732	2,004702	1,688302	-10,499350	-2,778919	-0,144600	0,012732	2,004702	1,688302	-10,499350	-2,778919
15:41:15,06	0,527027	3,458915	-0,194969	0,426996	0,654967	-1,427988	-0,144600	0,012732	2,004702	0,688835	-21,850434	-2,778919	-0,546775	-2,846255	0,868541	-29,995830	18,664629	10,125272	-0,144600	0,012732	2,004702	1,688302	-10,499350	-2,778919	-0,144600	0,012732	2,004702	1,688302	-10,499350	-2,778919
15:41:15,11	0,527027	3,458915	-0,194969	0,426996	0,654967	-1,427988	-0,110758	0,015896	2,118501	0,492046	-22,608519	-2,706455	-0,545603	-2,842262	0,865803	-29,977650	18,646045	10,112415	-0,110758	0,015896	2,118501	1,739905	-13,913979	-2,706455	-0,110758	0,015896	2,118501	1,739905	-13,913979	-2,706455
15:41:15,16	0,527027	3,458915	-0,194969	0,426996	0,654967	-1,427988	-0,114803	0,016877	2,115763	0,434023	-22,793797	-2,719311	-0,545033	-2,841756	0,868895	-30,003727	18,679135	10,107190	-0,114803	0,016877	2,115763	1,758900	-13,781763	-2,719311	-0,114803	0,016877	2,115763	1,758900	-13,781763	-2,719311
15:41:15,21	0,527027	3,458915	-0,194969	0,426996	0,654967	-1,427988	-0,115526	0,016637	2,118855	0,462124	-22,870530	-2,724536	-0,543822	-2,846755	0,868522	-29,986555	18,631920	10,085815	-0,115526	0,016637	2,118855	1,768158	-13,801728	-2,724536	-0,115526	0,016637	2,118855	1,768158	-13,801728	-2,724536
15:41:15,26	0,527027	3,458915	-0,194969	0,426996	0,654967	-1,427988	-0,111803	0,013088	2,118482	0,614363	-22,638434	-2,745911	-0,544399	-2,846091	0,864256	-29,978256	18,657129	10,098823	-0,111803	0,013088	2,118482	1,641810	-13,861919	-2,745911	-0,111803	0,013088	2,118482	1,641810	-13,861919	-2,745911
15:41:15,31	0,527027	3,458915	-0,194969	0,426996	0,654967	-1,427988	-0,112089	0,013920	2,114216	0,597096	-22,658743	-2,732904	-0,540761	-2,844742	0,863500	-29,921164	18,644393	10,094271	-0,112089	0,013920	2,114216	1,689830	-13,859747	-2,732904	-0,112089	0,013920	2,114216	1,689830	-13,859747	-2,732904
15:41:15,36	0,527027	3,458915	-0,194969	0,426996	0,654967	-1,427988	-0,115076	0,011444	2,113460	0,743349	-22,758262	-2,737455	-0,547756	-2,846225	0,856352	-30,212444	18,809651	10,076408	-0,115076	0,011444	2,113460	1,641740	-13,724778	-2,737455	-0,115076	0,011444	2,113460	1,641740	-13,724778	-2,737455
15:41:15,41	0,527027	3,458915	-0,194969	0,426996	0,654967	-1,427988	-0,110294	0,016761	2,106312	0,464382	-22,844464	-2,755318	-0,642263	-3,016315	0,595891	-37,509074	22,938174	10,114706	-0,110294	0,016761	2,106312	1,780099	-14,186395	-2,755318	-0,110294	0,016761	2,106312	1,780099	-14,186395	-2,755318
15:41:15,46	0,527027	3,458915	-0,194969	0,426996	0,654967	-1,427988	0,084261	0,013561	1,845851	0,557863	-21,110916	-2,717020	-0,556074	-2,875107	0,653716	-30,815100	18,994137	10,138260	0,084261	0,013561	1,845851	1,622391	-27,725435	-2,717020	0,084261	0,013561	1,845851	1,622391	-27,725435	-2,717020
15:41:15,51	0,527027	3,458915	-0,194969	0,426996	0,654967	-1,427988	-0,081123	0,009523	1,903676	0,699179	-21,941729	-2,693467	-0,518730	-2,798767	1,197770	-30,415950	18,874350	10,078686	-0,081123	0,009523	1,903676	1,446743	-15,573585	-2,693467	-0,081123	0,009523	1,903676	1,446743	-15,573585	-2,693467
15:41:15,56	0,526925	3,458977	-0,194976	0,426983	0,604960	-1,427997	-0,165907	0,015352	2,447730	0,491893	-25,944958	-2,753040	-0,527737	-2,823293	1,287669	-32,138221	19,751254	10,122721	-0,165907	0,015352	2,447730	1,697056	-12,921228	-2,753040	-0,165907	0,015352	2,447730	1,697056	-12,921228	-2,753040
15:41:15,61	0,526925	3,458977	-0,194976	0,426983	0,604960	-1,427997	-0,140163	0,010890	2,537629	0,622240	-26,536254	-2,709005	-0,531846	-2,824954	1,283396	-32,128864	19,753500	10,119495	-0,140163	0,010890	2,537629	1,477079	-15,533424	-2,709005	-0,140163	0,010890	2,537629	1,477079	-15,533424	-2,709005
15:41:15,66	0,526925	3,458977	-0,194976	0,426983	0,604960	-1,427997	-0,136670	0,013618	2,533356	0,486993	-26,347631	-2,712232	-0,528791	-2,825827	1,284190	-32,087593	19,766265	10,104860	-0,136670	0,013618	2,533356	1,556001	-15,619011	-2,712232	-0,136670	0,013618	2,533356	1,556001	-15,619011	-2,712232
15:41:15,71	0,526925	3,458977	-0,194976	0,426983	0,604960	-1,427997	-0,137442	0,010535	2,534150	0,678977	-26,358402	-2,726867	-0,530047	-2,825147	1,278718	-32,107214	19,745390	10,083380	-0,137442	0,010535	2,534150	1,506004	-15,569201	-2,726867	-0,137442	0,010535	2,534150	1,506004	-15,569201	-2,726867
15:41:15,76	0,526925	3,458977	-0,194976	0,426983	0,604960	-1,427997	-0,137403	0,011964	2,528678	0,576816	-26,362908	-2,748346	-0,525935	-2,822005	1,277185	-32,093143	19,733210	10,114026	-0,137403	0,011964	2,528678	1,515966	-15,576799	-2,748346	-0,137403	0,011964	2,528678	1,515966	-15,576799	-2,748346
15:41:15,81	0,526925	3,458977	-0,194976	0,426983	0,604960	-1,427997	-0,142180	0,009973	2,527145	0,676795	-26,593078	-2,717700	-0,525972	-2,825562	1,276796	-32,109158	19,700958	10,103170	-0,142180	0,009973	2,527145	1,459712	-15,431912	-2,717700	-0,142180	0,009973	2,527145	1,459712	-15,431912	-2,717700
15:41:15,86	0,526925	3,458977	-0,194976	0,426983	0,604960	-1,427997	-0,139081	0,008227	2,526756	0,731672	-26,429656	-2,728557	-0,531255	-2,824936	1,280672	-32,105878	19,698851	10,099890	-0,139081	0,008227	2,526756	1,377492	-15,511787	-2,728557	-0,139081	0,008227	2,526756	1,377492	-15,511787	-2,728557
15:41:15,91	0,526925	3,458977	-0,194976	0,426983	0,604960	-1,427997	-0,136981	0,013115	2,530632	0,477304	-26,316572	-2,731837	-0,528752	-2,825933	1,278757	-32,048421	19,730412	10,092070	-0,136981	0,013115	2,530632	1,506843	-15,563538	-2,731837	-0,136981	0,013115	2,530632	1,506843	-15,563538	-2,731837
15:41:15,96	0,526925	3,458977	-0,194976	0,426983	0,604960	-1,427997	-0,137370	0,010449	2,528717	0,671990	-26,302789	-2,739656	-0,527689	-2,821796	1,276017	-32,080765	19,721620	10,109121	-0,137370	0,010449	2,528717	1,492259	-15,519268	-2,739656	-0,137370	0,010449	2,528717	1,492259	-15,519268	-2,739656
15:41:16,01	0,526925	3,458977	-0,194976	0,426983	0,604960	-1,427997	-0,141484	0,011597	2,525977	0,588536	-26,540326	-2,722606	-0,528087	-2,821361	1,278737	-32,086188	19,720197	10,113932	-0,141484	0,011597	2,525977	1,498880	-15,433864	-2,722606	-0,141484	0,011597	2,525977	1,498880	-15,433864	-2,722606
15:41:16,06	0,526925	3,458977	-0,194976	0,426983	0,604960	-1,427997	-0,141661	0,012159	2,528697	0,555361	-26,553557	-2,717794	-0,527684	-2,824632	1,278717	-32,093401	19,715313	10,073070	-0,141661	0,012159	2,528697	1,509833	-15,433138	-2,717794	-0,141661	0,012159	2,528697	1,509833	-15,433138	-2,717794
15:41:16,11	0,526925	3,458977	-0,194976	0,426983	0,604960	-1,427997	-0,139030	0,010175	2,528678	0,650706	-26,420530	-2,758657	-0,525879	-2,824084	1,275264	-32,062950	19,717047	10,114068	-0,139030	0,010175	2,528678	1,449414	-15,506673	-2,758657	-0,139030	0,010175	2,528678	1,449414	-15,506673	-2,758657
15:41:16,16	0,526925	3,458977	-0,194976	0,426983	0,604960	-1,427997	-0,140408	0,008885	2,525224	0,734499	-26,466658	-2,717659	-0,527058	-2,822075	1,273679	-32,059414	19,718884	10,086078	-0,140408	0,008885	2,525224	1,431963	-15,444665	-2,717659	-0,140408	0,008885	2,525224	1,431963	-15,444665	-2,717659
15:41:16,21	0,526925	3,458977	-0,194976	0,426983	0,604960	-1,427997	-0,141762	0,010392	2,529468	0,623626	-26,533784	-2,740261	-0,528208	-2,819655	1,276023	-32,036840	19,704654	10,103505	-0,141762	0,010392	2,529468	1,439382	-15,405455	-2,740261	-0,141762	0,010392	2,529468	1,439382	-15,405455	-2,740261
15:41:16,26	0,526925	3,458977	-0,194976	0,426983	0,604960	-1,427997	-0,143079	0,013117	2,525983	0,516771	-26,576769	-2,728221	-0,533609	-2,825863	1,274436	-32,110501	19,735216	10,080127	-0,143079	0,013117	2,525983	1,546427	-15,345061	-2,728221	-0,143079	0,013117	2,525983	1,546427	-15,345061	-2,728221
15:41:16,31	0,526925	3,458977	-0,194976	0,426983	0,604960	-1,427997	-0,135001	0,014690	2,524396	0,424573	-26,235804	-2,751600	-0,525865	-2,827533	1,274484	-32,061536	19,700963	10,089278	-0,135001	0,014690	2,524396	1,577769	-15,638192	-2,751600	-0,135001	0,014690	2,524396	1,577769	-15,638192	-2,751600
15:41:16,37	0,526925	3,458977	-0,194976	0,426983	0,604960	-1,427997	-0,137428	0,007149	2,524444	0,811560	-26,302443	-2,742448	-0,531737	-2,823959	1,274083	-32,033537	19,675264	10,087926	-0,137428	0,007149	2,524444	1,372732	-15,514362	-2,742448	-0,137428	0,007149	2,524444	1,372732	-15,514362	-2,742448
15:41:16,42	0,526925	3,458977	-0,194976	0,426983	0,604960	-1,427997	-0,137587	0,014021	2,524043	0,445943	-26,273628	-2,743800	-0,524661	-2,822962	1,274096	-32,029321	19,682433	10,094321	-0,137587	0,014021	2,524043	1,546592	-15,473043	-2,743800	-0,137587	0,014021	2,524043	1,546592	-15,473043	-2,743800
15:41:16,47	0,526925	3,458977	-0,194976	0,426983	0,604960	-1,427997	-0,141988	0,008391	2,524056	0,747021	-26,502423	-2,737405	-0,526531	-2,824686	1,276013	-32,088043	19,687280	10,088489	-0,141988	0,008391	2,524056	1,405713	-15,356345	-2,737405	-0,141988	0,008391	2,524056	1,405713	-15,356345	-2,737405
15:41:16,52	0,526925	3,458977	-0,194976	0,426983	0,604960	-1,427997	-0,139561	0,009149	2,525973	0,682449	-26,429466	-2,743237	-0,525319	-2,824404	1,275628	-32,081344	19,717644	10,089878	-0,139561	0,009149	2,525973	1,400632	-15,473956	-2,743237	-0,139561	0,009149	2,525973	1,400632	-15,473956	-2,743237
15:41:16,57	0,526925	3,458977	-0,194976	0,426983	0,604960	-1,427997	-0,140410	0,008240	2,525588	0,759354	-26,483026	-2,741848	-0,529345	-2,822947	1,276018	-32,034815	19,719811	10,079062	-0,140410	0,008240	2,525588	1,406194	-15,460822	-2,741848	-0,140410	0,008240	2,525588	1,406194	-15,460822	-2,741848
15:41:16,62	0,526925	3,458977	-0,194976	0,426983	0,604960	-1,427997	-0,139660	0,012456	2,525978	0,565274	-26,404779	-2,752664	-0,532249	-2,826675	1,277581	-32,034702	19,736505	10,072745	-0,139660	0,012456	2,525978	1,543054	-15,441503	-2,752664	-0,139660	0,012456	2,525978	1,543054	-15,441503	-2,752664
15:41:16,67	0,526925	3,458977	-0,194976	0,426983	0,604960	-1,427997	-0,134979	0,013106	2,527541	0,545974	-26,169635	-2,758981	-0,528755	-2,824725	1,274484	-32,025901	19,694538	10,088623	-0,134979	0,013106	2,527541	1,574800	-15,573789	-2,758981	-0,134979	0,013106	2,527541	1,574800	-15,573789	-2,758981
15:41:16,72	0,526925	3,458977	-0,194976	0,426983	0,604960	-1,427997	-0,138415	0,011055	2,524444	0,620661	-26,319699	-2,743103	-0,528173	-2,826241	1,276069	-32,038675	19,714795	10,127076	-0,138415	0,011055	2,524444	1,488515	-15,454130	-2,743103	-0,138415	0,011055	2,524444	1,488515	-15,454130	-2,743103
15:41:16,77	0,526925	3,458977	-0,194976	0,426983	0,604960	-1,427997	-0,137392	0,009793	2,526029	0,697469	-26,287716	-2,704651	-0,528214	-2,824966	1,276430	-32,055411	19,708222	10,107619	-0,137392	0,009793	2,526029	1,466214	-15,502421	-2,704651	-0,137392	0,009793	2,526029	1,466214	-15,502421	-2,704651
15:41:16,82	0,526925	3,458977	-0,194976	0,426983	0,604960	-1,427997	-0,138476	0,010466	2,526390	0,648387	-26,355276	-2,724107	-0,529341	-2,823481	1,272535	-32,026138	19,719763	10,090703	-0,138476	0,010466	2,526390	1,470001	-15,484910	-2,724107	-0,138476	0,010466	2,526390	1,470001	-15,484910	-2,724107
15:41:16,87	0,526925	3,458977	-0,194976	0,426983	0,604960	-1,427997	-0,139199	0,012185	2,522495	0,583661	-26,373270	-2,741024	-0,528835	-2,826023	1,274839	-32,071425	19,697844	10,064549	-0,139199	0,012185	2,522495	1,540170	-15,446180	-2,741024	-0,139199	0,012185	2,522495	1,540170	-15,446180	-2,741024
15:41:16,92	0,526925	3,458977	-0,194976	0,426983	0,604960	-1,427997	-0,137251	0,010476	2,524799	0,630918	-26,300246	-2,767177	-0,525916	-2,826135	1,273676	-32,083504	19,704085	10,070913	-0,137251	0,010476	2,524799	1,453248	-15,526057	-2,767177	-0,137251	0,010476	2,524799	1,453248	-15,526057	-2,767177
15:41:16,97	0,526925	3,458977	-0,194976	0,426983	0,604960	-1,427997	-0,138613	0,007892	2,523636	0,764626	-26,384665	-2,760813	-0,528269	-2,826270	1,276426	-32,084050	19,708316	10,112561	-0,138613	0,007892	2,523636	1,384150	-15,503537	-2,760813	-0,138613	0,007892	2,523636	1,384150	-15,503537	-2,760813
15:41:17,02	0,526925	3,458977	-0,194976	0,426983	0,604960	-1,427997	-0,137319	0,009862	2,526386	0,665564	-26,319977	-2,719166	-0,627438	-3,006200	0,954621	-40,161229	24,040644	10,161710	-0,137319	0,009862	2,526386	1,439753	-15,540411	-2,719166	-0,137319	0,009862	2,526386	1,439753	-15,540411	-2,719166
15:41:17,07	0,526925	3,458977	-0,194976	0,426983	0,604960	-1,427997	0,068089	0,005779	2,204581	0,591194	-24,799941	-2,670017	-0,554585	-2,875493	1,024571	-34,140341	20,568354	10,147600	0,068089	0,005779	2,204581	1,044869	-30,144936	-2,670017	0,068089	0,005779	2,204581	1,044869	-30,144936	-2,670017
15:41:17,12	0,526925	3,458977	-0,194976	0,426983	0,604960	-1,427997	-0,081533	0,008041	2,274531	0,476933	-25,629909	-2,684126	-0,514412	-2,795757	1,624306	-33,446650	20,730410	10,051449	-0,081533	0,008041	2,274531	1,108162	-19,229565	-2,684126	-0,081533	0,008041	2,274531	1,108162	-19,229565	-2,684126
15:41:17,17	0,526935	3,459046	-0,195007	0,427000	0,554986	-1,428037	-0,170673	0,013118	2,874266	0,700142	-29,745442	-2,780278	-0,526602	-2,810749	1,701835	-34,927075	21,528143	10,098853	-0,170673	0,013118	2,874266	1,729881	-16,347640	-2,780278	-0,170673	0,013118	2,874266	1,729881	-16,347640	-2,780278
15:41:17,22	0,526935	3,459046	-0,195007	0,427000	0,554986	-1,428037	-0,151595	0,016178	2,951795	0,491624	-30,434342	-2,732873	-0,525480	-2,813422	1,695236	-34,933736	21,487156	10,096577	-0,151595	0,016178	2,951795	1,761635	-18,534157	-2,732873	-0,151595	0,016178	2,951795	1,761635	-18,534157	-2,732873
15:41:17,27	0,526935	3,459046	-0,195007	0,427000	0,554986	-1,428037	-0,149840	0,013871	2,945196	0,572813	-30,328396	-2,735150	-0,528302	-2,812524	1,697921	-34,895334	21,513245	10,036887	-0,149840	0,013871	2,945196	1,661648	-18,565920	-2,735150	-0,149840	0,013871	2,945196	1,661648	-18,565920	-2,735150
15:41:17,32	0,526935	3,459046	-0,195007	0,427000	0,554986	-1,428037	-0,149208	0,016764	2,947881	0,464153	-30,275281	-2,794839	-0,524789	-2,816534	1,693682	-34,891107	21,471585	10,052637	-0,149208	0,016764	2,947881	1,780117	-18,562474	-2,794839	-0,149208	0,016764	2,947881	1,780117	-18,562474	-2,794839
15:41:17,37	0,526935	3,459046	-0,195007	0,427000	0,554986	-1,428037	-0,147491	0,011716	2,943642	0,692680	-30,161530	-2,779090	-0,524096	-2,812062	1,692144	-34,831246	21,484858	10,063856	-0,147491	0,011716	2,943642	1,612381	-18,583472	-2,779090	-0,147491	0,011716	2,943642	1,612381	-18,583472	-2,779090
15:41:17,42	0,526935	3,459046	-0,195007	0,427000	0,554986	-1,428037	-0,151711	0,013352	2,942104	0,649010	-30,335745	-2,767871	-0,526497	-2,811685	1,692138	-34,840618	21,456496	10,067533	-0,151711	0,013352	2,942104	1,697172	-18,426448	-2,767871	-0,151711	0,013352	2,942104	1,697172	-18,426448	-2,767871
15:41:17,47	0,526935	3,459046	-0,195007	0,427000	0,554986	-1,428037	-0,150837	0,015620	2,942098	0,501843	-30,284225	-2,764193	-0,525039	-2,817339	1,688581	-35,037526	21,585103	10,075255	-0,150837	0,015620	2,942098	1,728018	-18,443547	-2,764193	-0,150837	0,015620	2,942098	1,728018	-18,443547	-2,764193
15:41:17,52	0,526935	3,459046	-0,195007	0,427000	0,554986	-1,428037	-0,146669	0,011530	2,938541	0,727433	-30,302359	-2,756472	-0,622933	-2,981009	1,394632	-42,430885	25,641327	10,137820	-0,146669	0,011530	2,938541	1,632562	-18,788811	-2,756472	-0,146669	0,011530	2,938541	1,632562	-18,788811	-2,756472
15:41:17,57	0,526935	3,459046	-0,195007	0,427000	0,554986	-1,428037	0,044020	0,014474	2,644592	0,390475	-28,817458	-2,693907	-0,548244	-2,864524	1,436033	-36,901082	22,396923	10,111260	0,044020	0,014474	2,644592	1,526680	-32,273025	-2,693907	0,044020	0,014474	2,644592	1,526680	-32,273025	-2,693907
15:41:17,62	0,526935	3,459046	-0,195007	0,427000	0,554986	-1,428037	-0,094203	0,008034	2,685993	0,680507	-29,593911	-2,720467	-0,506532	-2,783042	2,016111	-35,922051	22,104590	10,065019	-0,094203	0,008034	2,685993	1,311195	-22,198963	-2,720467	-0,094203	0,008034	2,685993	1,311195	-22,198963	-2,720467
15:41:17,67	0,526901	3,458945	-0,194973	0,426995	0,504969	-1,427978	-0,185624	0,012651	3,266071	0,676778	-33,353783	-2,766708	-0,518282	-2,802601	2,087786	-37,480398	22,919255	10,102192	-0,185624	0,012651	3,266071	1,669889	-18,782267	-2,766708	-0,185624	0,012651	3,266071	1,669889	-18,782267	-2,766708
15:41:17,72	0,526901	3,458945	-0,194973	0,426995	0,504969	-1,427978	-0,162810	0,013047	3,337746	0,582521	-33,924359	-2,729535	-0,518279	-2,801902	2,083896	-37,465968	22,906119	10,094403	-0,162810	0,013047	3,337746	1,606737	-21,143737	-2,729535	-0,162810	0,013047	3,337746	1,606737	-21,143737	-2,729535
15:41:17,77	0,526901	3,458945	-0,194973	0,426995	0,504969	-1,427978	-0,163418	0,013395	3,333856	0,560303	-33,936886	-2,737323	-0,515886	-2,801577	2,082754	-37,424609	22,846844	10,098081	-0,163418	0,013395	3,333856	1,611777	-21,108573	-2,737323	-0,163418	0,013395	3,333856	1,611777	-21,108573	-2,737323
15:41:17,82	0,526901	3,458945	-0,194973	0,426995	0,504969	-1,427978	-0,164895	0,011485	3,332714	0,628966	-33,948252	-2,733645	-0,517649	-2,801281	2,081595	-37,417605	22,845005	10,108085	-0,164895	0,011485	3,332714	1,530509	-21,003968	-2,733645	-0,164895	0,011485	3,332714	1,530509	-21,003968	-2,733645
15:41:17,87	0,526901	3,458945	-0,194973	0,426995	0,504969	-1,427978	-0,164271	0,013159	3,331555	0,543788	-33,908781	-2,723641	-0,515916	-2,802787	2,078486	-37,430337	22,840325	10,105188	-0,164271	0,013159	3,331555	1,576800	-21,013538	-2,723641	-0,164271	0,013159	3,331555	1,576800	-21,013538	-2,723641
15:41:17,92	0,526901	3,458945	-0,194973	0,426995	0,504969	-1,427978	-0,163833	0,010905	3,328447	0,650578	-33,894687	-2,726538	-0,514699	-2,806882	2,080839	-37,426222	22,835331	10,103158	-0,163833	0,010905	3,328447	1,506649	-21,033833	-2,726538	-0,163833	0,010905	3,328447	1,506649	-21,033833	-2,726538
15:41:17,97	0,526901	3,458945	-0,194973	0,426995	0,504969	-1,427978	-0,160895	0,007804	3,330799	0,809559	-33,735866	-2,728569	-0,518227	-2,805344	2,078105	-37,425071	22,867232	10,100605	-0,160895	0,007804	3,330799	1,422207	-21,105621	-2,728569	-0,160895	0,007804	3,330799	1,422207	-21,105621	-2,728569
15:41:18,02	0,526901	3,458945	-0,194973	0,426995	0,504969	-1,427978	-0,160463	0,011628	3,328065	0,638924	-33,728367	-2,731122	-0,517557	-2,805099	2,076932	-37,384169	22,854742	10,066734	-0,160463	0,011628	3,328065	1,551740	-21,132017	-2,731122	-0,160463	0,011628	3,328065	1,551740	-21,132017	-2,731122
15:41:18,07	0,526901	3,458945	-0,194973	0,426995	0,504969	-1,427978	-0,161010	0,011171	3,326892	0,672353	-33,715151	-2,764992	-0,518746	-2,803168	2,076934	-37,381005	22,850209	10,081171	-0,161010	0,011171	3,326892	1,549249	-21,075851	-2,764992	-0,161010	0,011171	3,326892	1,549249	-21,075851	-2,764992
15:41:18,12	0,526901	3,458945	-0,194973	0,426995	0,504969	-1,427978	-0,162088	0,013166	3,326894	0,566227	-33,766190	-2,750555	-0,517595	-2,803681	2,076162	-37,394853	22,857930	10,091844	-0,162088	0,013166	3,326894	1,599795	-21,042282	-2,750555	-0,162088	0,013166	3,326894	1,599795	-21,042282	-2,750555
15:41:18,17	0,526901	3,458945	-0,194973	0,426995	0,504969	-1,427978	-0,162219	0,011912	3,326122	0,631198	-33,788836	-2,739883	-0,517039	-2,800001	2,075773	-37,395142	22,851860	10,111912	-0,162219	0,011912	3,326122	1,566326	-21,054674	-2,739883	-0,162219	0,011912	3,326122	1,566326	-21,054674	-2,739883
15:41:18,22	0,526901	3,458945	-0,194973	0,426995	0,504969	-1,427978	-0,165684	0,013271	3,325733	0,555143	-33,966274	-2,719815	-0,515351	-2,801031	2,073425	-37,422497	22,824460	10,098348	-0,165684	0,013271	3,325733	1,596931	-20,960045	-2,719815	-0,165684	0,013271	3,325733	1,596931	-20,960045	-2,719815
15:41:18,27	0,526901	3,458945	-0,194973	0,426995	0,504969	-1,427978	-0,165636	0,011294	3,323385	0,620537	-33,973743	-2,733379	-0,516456	-2,807022	2,074631	-37,410171	22,839859	10,111436	-0,165636	0,011294	3,323385	1,507135	-20,971320	-2,733379	-0,165636	0,011294	3,323385	1,507135	-20,971320	-2,733379
15:41:18,32	0,526901	3,458945	-0,194973	0,426995	0,504969	-1,427978	-0,159895	0,009255	3,324591	0,746057	-33,672239	-2,720291	-0,514631	-2,801167	2,074606	-37,377915	22,860741	10,088747	-0,159895	0,009255	3,324591	1,472605	-21,120480	-2,720291	-0,159895	0,009255	3,324591	1,472605	-21,120480	-2,720291
15:41:18,37	0,526901	3,458945	-0,194973	0,426995	0,504969	-1,427978	-0,165878	0,010603	3,324566	0,710205	-33,965870	-2,742980	-0,518817	-2,801054	2,074207	-37,399888	22,846809	10,097752	-0,165878	0,010603	3,324566	1,542522	-20,944432	-2,742980	-0,165878	0,010603	3,324566	1,542522	-20,944432	-2,742980
15:41:18,42	0,526901	3,458945	-0,194973	0,426995	0,504969	-1,427978	-0,163883	0,014284	3,324167	0,495723	-33,874174	-2,733974	-0,514145	-2,803060	2,072664	-37,409089	22,812778	10,098206	-0,163883	0,014284	3,324167	1,617026	-21,009373	-2,733974	-0,163883	0,014284	3,324167	1,617026	-21,009373	-2,733974
15:41:18,48	0,526901	3,458945	-0,194973	0,426995	0,504969	-1,427978	-0,164482	0,009235	3,322624	0,724205	-33,896294	-2,733520	-0,518215	-2,801299	2,068807	-37,372973	22,827867	10,134139	-0,164482	0,009235	3,322624	1,449152	-20,984443	-2,733520	-0,164482	0,009235	3,322624	1,449152	-20,984443	-2,733520
15:41:18,52	0,526901	3,458945	-0,194973	0,426995	0,504969	-1,427978	-0,163972	0,013640	3,318767	0,526258	-33,846017	-2,697588	-0,516960	-2,802732	2,075383	-37,367807	22,848692	10,077459	-0,163972	0,013640	3,318767	1,597017	-20,974236	-2,697588	-0,163972	0,013640	3,318767	1,597017	-20,974236	-2,697588
15:41:18,57	0,526901	3,458945	-0,194973	0,426995	0,504969	-1,427978	-0,163358	0,011837	3,325343	0,640640	-33,820066	-2,754267	-0,518818	-2,804335	2,071093	-37,403564	22,840387	10,074767	-0,163358	0,011837	3,325343	1,569851	-20,996428	-2,754267	-0,163358	0,011837	3,325343	1,569851	-20,996428	-2,754267
15:41:18,62	0,526901	3,458945	-0,194973	0,426995	0,504969	-1,427978	-0,161041	0,012644	3,321053	0,573584	-33,726373	-2,756959	-0,520548	-2,803496	2,073460	-37,382666	22,838659	10,116488	-0,161041	0,012644	3,321053	1,566176	-21,084654	-2,756959	-0,161041	0,012644	3,321053	1,566176	-21,084654	-2,756959
15:41:18,67	0,526901	3,458945	-0,194973	0,426995	0,504969	-1,427978	-0,160903	0,014562	3,323420	0,482822	-33,700223	-2,715238	-0,516462	-2,802957	2,071889	-37,397381	22,836287	10,098925	-0,160903	0,014562	3,323420	1,625944	-21,069354	-2,715238	-0,160903	0,014562	3,323420	1,625944	-21,069354	-2,715238
15:41:18,72	0,526901	3,458945	-0,194973	0,426995	0,504969	-1,427978	-0,163412	0,011293	3,321849	0,643387	-33,842264	-2,732801	-0,515811	-2,801261	2,068786	-37,355735	22,826948	10,090760	-0,163412	0,011293	3,321849	1,529910	-21,014416	-2,732801	-0,163412	0,011293	3,321849	1,529910	-21,014416	-2,732801
15:41:18,78	0,526901	3,458945	-0,194973	0,426995	0,504969	-1,427978	-0,165206	0,011578	3,318746	0,641337	-33,894833	-2,740966	-0,512876	-2,806165	2,068803	-37,372520	22,823753	10,090599	-0,165206	0,011578	3,318746	1,550181	-20,926129	-2,740966	-0,165206	0,011578	3,318746	1,550181	-20,926129	-2,740966
15:41:18,83	0,526901	3,458945	-0,194973	0,426995	0,504969	-1,427978	-0,162428	0,006584	3,318763	0,889834	-33,763277	-2,741127	-0,515770	-2,803882	2,073464	-37,361973	22,856426	10,098230	-0,162428	0,006584	3,318763	1,406696	-21,012705	-2,741127	-0,162428	0,006584	3,318763	1,406696	-21,012705	-2,741127
15:41:18,88	0,526901	3,458945	-0,194973	0,426995	0,504969	-1,427978	-0,162958	0,010232	3,323424	0,733717	-33,798045	-2,733496	-0,516469	-2,803301	2,067224	-37,399308	22,855638	10,097506	-0,162958	0,010232	3,323424	1,536932	-21,005860	-2,733496	-0,162958	0,010232	3,323424	1,536932	-21,005860	-2,733496
15:41:18,93	0,526901	3,458945	-0,194973	0,426995	0,504969	-1,427978	-0,163111	0,011127	3,317184	0,667833	-33,837953	-2,734220	-0,618174	-2,962253	1,791730	-44,361356	26,822801	10,175513	-0,163111	0,011127	3,317184	1,541296	-21,033737	-2,734220	-0,163111	0,011127	3,317184	1,541296	-21,033737	-2,734220
15:41:18,98	0,526901	3,458945	-0,194973	0,426995	0,504969	-1,427978	0,025398	0,019731	3,041690	0,175067	-32,048375	-2,656213	-0,549784	-2,842161	1,826822	-38,914961	23,846175	10,114838	0,025398	0,019731	3,041690	1,723939	-34,042116	-2,656213	0,025398	0,019731	3,041690	1,723939	-34,042116	-2,656213
15:41:19,03	0,526901	3,458945	-0,194973	0,426995	0,504969	-1,427978	-0,112800	0,020549	3,076782	0,277887	-33,029660	-2,716889	-0,495319	-2,755857	2,394604	-37,589242	23,433600	10,050587	-0,112800	0,020549	3,076782	1,890987	-24,174833	-2,716889	-0,112800	0,020549	3,076782	1,890987	-24,174833	-2,716889
15:41:19,08	0,527011	3,459025	-0,194984	0,426993	0,454977	-1,428063	-0,214774	0,016533	3,644564	0,792281	-36,977913	-2,781139	-0,509582	-2,779058	2,485219	-39,322529	24,389270	10,037969	-0,187550	0,017284	3,735179	2,071026	-22,818479	-2,793758	-0,187550	0,017284	3,735179	2,071026	-22,818479	-2,793758
15:41:19,13	0,527011	3,459025	-0,194984	0,426993	0,454977	-1,428063	-0,187550	0,017284	3,735179	0,714193	-37,541151	-2,793758	-0,509493	-2,778200	2,477101	-39,256702	24,379283	10,061436	-0,187550	0,017284	3,735179	2,071026	-22,818479	-2,793758	-0,187550	0,017284	3,735179	2,071026	-22,818479	-2,793758
15:41:19,18	0,527011	3,459025	-0,194984	0,426993	0,454977	-1,428063	-0,188338	0,017637	3,727061	0,720148	-37,520109	-2,770291	-0,507187	-2,774398	2,477087	-39,256217	24,339312	10,061121	-0,188338	0,017637	3,727061	2,104621	-22,735605	-2,770291	-0,188338	0,017637	3,727061	2,104621	-22,735605	-2,770291
15:41:19,23	0,527011	3,459025	-0,194984	0,426993	0,454977	-1,428063	-0,192783	0,017540	3,727047	0,690782	-37,730837	-2,770606	-0,508960	-2,778800	2,471682	-39,248069	24,311695	10,081863	-0,192783	0,017540	3,727047	2,067696	-22,597410	-2,770606	-0,192783	0,017540	3,727047	2,067696	-22,597410	-2,770606
15:41:19,28	0,527011	3,459025	-0,194984	0,426993	0,454977	-1,428063	-0,188084	0,016875	3,721642	0,705519	-37,465641	-2,749864	-0,508365	-2,776292	2,469742	-39,236853	24,321846	10,093418	-0,188084	0,016875	3,721642	2,030230	-22,701061	-2,749864	-0,188084	0,016875	3,721642	2,030230	-22,701061	-2,749864
15:41:19,33	0,527011	3,459025	-0,194984	0,426993	0,454977	-1,428063	-0,190554	0,017614	3,719702	0,681525	-37,589438	-2,738308	-0,509560	-2,779155	2,468932	-39,249623	24,301249	10,044299	-0,190554	0,017614	3,719702	2,064195	-22,630970	-2,738308	-0,190554	0,017614	3,719702	2,064195	-22,630970	-2,738308
15:41:19,38	0,527011	3,459025	-0,194984	0,426993	0,454977	-1,428063	-0,187477	0,017217	3,718892	0,677907	-37,430199	-2,787427	-0,511966	-2,780122	2,470469	-39,299615	24,363834	10,050169	-0,187477	0,017217	3,718892	2,029472	-22,713269	-2,787427	-0,187477	0,017217	3,718892	2,029472	-22,713269	-2,787427
15:41:19,43	0,527011	3,459025	-0,194984	0,426993	0,454977	-1,428063	-0,185436	0,018817	3,720429	0,623922	-37,398653	-2,781558	-0,611572	-2,958239	2,159192	-47,316941	28,689259	10,116495	-0,185436	0,018817	3,720429	2,101070	-22,841943	-2,781558	-0,185436	0,018817	3,720429	2,101070	-22,841943	-2,781558
15:41:19,48	0,527011	3,459025	-0,194984	0,426993	0,454977	-1,428063	0,018621	0,016020	3,409152	0,506630	-35,893640	-2,715232	-0,534193	-2,828158	2,221364	-41,344487	25,150299	10,115859	0,018621	0,016020	3,409152	1,764213	-37,355352	-2,715232	0,018621	0,016020	3,409152	1,764213	-37,355352	-2,715232
15:41:19,53	0,527011	3,459025	-0,194984	0,426993	0,454977	-1,428063	-0,132723	0,014048	3,471324	0,530564	-36,821708	-2,715867	-0,487069	-2,739973	2,753491	-39,738640	24,569789	10,044676	-0,132723	0,014048	3,471324	1,633359	-26,402986	-2,715867	-0,132723	0,014048	3,471324	1,633359	-26,402986	-2,715867
15:41:19,58	0,526902	3,458985	-0,194993	0,427000	0,404980	-1,428005	-0,232655	0,017330	4,003452	0,660098	-40,337224	-2,787051	-0,496630	-2,767416	2,851390	-41,797714	25,593118	10,062396	-0,232655	0,017330	4,003452	2,020514	-22,073824	-2,787051	-0,232655	0,017330	4,003452	2,020514	-22,073824	-2,787051
15:41:19,63	0,526902	3,458985	-0,194993	0,427000	0,404980	-1,428005	-0,204108	0,011889	4,101350	0,799737	-41,147656	-2,769331	-0,497693	-2,767483	2,845229	-41,718873	25,565824	10,093337	-0,204108	0,011889	4,101350	1,733010	-25,125193	-2,769331	-0,204108	0,011889	4,101350	1,733010	-25,125193	-2,769331
15:41:19,68	0,526902	3,458985	-0,194993	0,427000	0,404980	-1,428005	-0,203518	0,012776	4,095189	0,769382	-41,035077	-2,738389	-0,501154	-2,763667	2,845628	-41,673012	25,565257	10,107108	-0,203518	0,012776	4,095189	1,772306	-25,058888	-2,738389	-0,203518	0,012776	4,095189	1,772306	-25,058888	-2,738389
15:41:19,73	0,526902	3,458985	-0,194993	0,427000	0,404980	-1,428005	-0,205093	0,017681	4,095588	0,536771	-41,076952	-2,724618	-0,496573	-2,766304	2,840971	-41,713539	25,514994	10,118839	-0,205093	0,017681	4,095588	1,924723	-24,977163	-2,724618	-0,205093	0,017681	4,095588	1,924723	-24,977163	-2,724618
15:41:19,78	0,526902	3,458985	-0,194993	0,427000	0,404980	-1,428005	-0,205100	0,012395	4,090931	0,747822	-41,087287	-2,712888	-0,498805	-2,767997	2,838640	-41,676155	25,564451	10,091750	-0,205100	0,012395	4,090931	1,720866	-24,986941	-2,712888	-0,205100	0,012395	4,090931	1,720866	-24,986941	-2,712888
15:41:19,83	0,526902	3,458985	-0,194993	0,427000	0,404980	-1,428005	-0,201566	0,015062	4,087819	0,621363	-40,886888	-2,731474	-0,500649	-2,768031	2,837859	-41,693034	25,517245	10,100253	-0,201566	0,015062	4,087819	1,803731	-25,063959	-2,731474	-0,201566	0,015062	4,087819	1,803731	-25,063959	-2,731474
15:41:19,88	0,526902	3,458985	-0,194993	0,427000	0,404980	-1,428005	-0,201566	0,015062	4,087819	0,621363	-40,886888	-2,731474	-0,498234	-2,763920	2,837462	-41,657378	25,522614	10,086792	-0,201566	0,015062	4,087819	1,803731	-25,063959	-2,731474	-0,201566	0,015062	4,087819	1,803731	-25,063959	-2,731474
15:41:19,93	0,526902	3,458985	-0,194993	0,427000	0,404980	-1,428005	-0,206333	0,015025	4,087422	0,645742	-41,106597	-2,744935	-0,499492	-2,767217	2,834741	-41,695162	25,515063	10,092733	-0,206333	0,015025	4,087422	1,825240	-24,909429	-2,744935	-0,206333	0,015025	4,087422	1,825240	-24,909429	-2,744935
15:41:19,98	0,526902	3,458985	-0,194993	0,427000	0,404980	-1,428005	-0,202849	0,014467	4,084701	0,649332	-40,954359	-2,738994	-0,498295	-2,766021	2,833178	-41,672592	25,486926	10,073554	-0,202849	0,014467	4,084701	1,785019	-25,030710	-2,738994	-0,202849	0,014467	4,084701	1,785019	-25,030710	-2,738994
15:41:20,03	0,526902	3,458985	-0,194993	0,427000	0,404980	-1,428005	-0,204484	0,014029	4,083138	0,659052	-41,005749	-2,758173	-0,494724	-2,765985	2,833993	-41,649882	25,477619	10,102220	-0,204484	0,014029	4,083138	1,760317	-24,953776	-2,758173	-0,204484	0,014029	4,083138	1,760317	-24,953776	-2,758173
15:41:20,08	0,526902	3,458985	-0,194993	0,427000	0,404980	-1,428005	-0,206300	0,010953	4,083953	0,822273	-41,075897	-2,729506	-0,498277	-2,766901	2,836676	-41,670674	25,477328	10,066126	-0,206300	0,010953	4,083953	1,682111	-24,881312	-2,729506	-0,206300	0,010953	4,083953	1,682111	-24,881312	-2,729506
15:41:20,13	0,526902	3,458985	-0,194993	0,427000	0,404980	-1,428005	-0,203730	0,013573	4,086636	0,675420	-40,960096	-2,765601	-0,495268	-2,767608	2,833989	-41,640269	25,490046	10,082806	-0,203730	0,013573	4,086636	1,740876	-24,967289	-2,765601	-0,203730	0,013573	4,086636	1,740876	-24,967289	-2,765601
15:41:20,18	0,526902	3,458985	-0,194993	0,427000	0,404980	-1,428005	-0,204622	0,010614	4,083949	0,855505	-40,986520	-2,748920	-0,501769	-2,764511	2,832419	-41,648924	25,525404	10,098854	-0,204622	0,010614	4,083949	1,688678	-24,923672	-2,748920	-0,204622	0,010614	4,083949	1,688678	-24,923672	-2,748920
15:41:20,23	0,526902	3,458985	-0,194993	0,427000	0,404980	-1,428005	-0,204054	0,017791	4,082379	0,508554	-40,982158	-2,732872	-0,496486	-2,765762	2,833211	-41,643105	25,469284	10,097242	-0,204054	0,017791	4,082379	1,905183	-24,963899	-2,732872	-0,204054	0,017791	4,082379	1,905183	-24,963899	-2,732872
15:41:20,28	0,526902	3,458985	-0,194993	0,427000	0,404980	-1,428005	-0,205612	0,012591	4,083171	0,733287	-41,030081	-2,734484	-0,496538	-2,765411	2,830514	-41,664631	25,495222	10,143585	-0,205612	0,012591	4,083171	1,721678	-24,889509	-2,734484	-0,205612	0,012591	4,083171	1,721678	-24,889509	-2,734484
15:41:20,33	0,526902	3,458985	-0,194993	0,427000	0,404980	-1,428005	-0,205890	0,012811	4,080474	0,733537	-41,076144	-2,688141	-0,495917	-2,763379	2,832033	-41,643629	25,466470	10,093481	-0,205890	0,012811	4,080474	1,739213	-24,913755	-2,688141	-0,205890	0,012811	4,080474	1,739213	-24,913755	-2,688141
15:41:20,39	0,526902	3,458985	-0,194993	0,427000	0,404980	-1,428005	-0,207960	0,013290	4,081993	0,694238	-41,151212	-2,738245	-0,498193	-2,766044	2,829297	-41,616045	25,473781	10,045857	-0,207960	0,013290	4,081993	1,737504	-24,826340	-2,738245	-0,207960	0,013290	4,081993	1,737504	-24,826340	-2,738245
15:41:20,44	0,526902	3,458985	-0,194993	0,427000	0,404980	-1,428005	-0,204515	0,013928	4,079257	0,681167	-40,951811	-2,785870	-0,501207	-2,762461	2,827743	-41,628074	25,464105	10,080543	-0,204515	0,013928	4,079257	1,774543	-24,897413	-2,785870	-0,204515	0,013928	4,079257	1,774543	-24,897413	-2,785870
15:41:20,49	0,526902	3,458985	-0,194993	0,427000	0,404980	-1,428005	-0,206110	0,018330	4,077703	0,437875	-41,040371	-2,751184	-0,498226	-2,765833	2,829721	-41,632395	25,496585	10,104664	-0,206110	0,018330	4,077703	1,876800	-24,860704	-2,751184	-0,206110	0,018330	4,077703	1,876800	-24,860704	-2,751184
15:41:20,54	0,526902	3,458985	-0,194993	0,427000	0,404980	-1,428005	-0,204682	0,014062	4,079681	0,685771	-40,986052	-2,727062	-0,497099	-2,766190	2,832424	-41,650629	25,455700	10,087504	-0,204682	0,014062	4,079681	1,789669	-24,918552	-2,727062	-0,204682	0,014062	4,079681	1,789669	-24,918552	-2,727062
15:41:20,59	0,526902	3,458985	-0,194993	0,427000	0,404980	-1,428005	-0,204935	0,012909	4,082384	0,701242	-40,994593	-2,744223	-0,495803	-2,767614	2,830909	-41,589127	25,437464	10,092067	-0,204935	0,012909	4,082384	1,714571	-24,907178	-2,744223	-0,204935	0,012909	4,082384	1,714571	-24,907178	-2,744223
15:41:20,64	0,526902	3,458985	-0,194993	0,427000	0,404980	-1,428005	-0,202073	0,011918	4,078504	0,748366	-40,832768	-2,757360	-0,497673	-2,769164	2,828543	-41,641598	25,445407	10,074367	-0,202073	0,011918	4,078504	1,683915	-24,970070	-2,757360	-0,202073	0,011918	4,078504	1,683915	-24,970070	-2,757360
15:41:20,69	0,526902	3,458985	-0,194993	0,427000	0,404980	-1,428005	-0,202073	0,011918	4,078504	0,748366	-40,832768	-2,757360	-0,497610	-2,765296	2,830110	-41,601200	25,438749	10,087905	-0,202073	0,011918	4,078504	1,683915	-24,970070	-2,757360	-0,202073	0,011918	4,078504	1,683915	-24,970070	-2,757360
15:41:20,74	0,526902	3,458985	-0,194993	0,427000	0,404980	-1,428005	-0,205454	0,013798	4,080070	0,665031	-40,970287	-2,743821	-0,496434	-2,773167	2,829711	-41,631425	25,450056	10,044250	-0,205454	0,013798	4,080070	1,748173	-24,842148	-2,743821	-0,205454	0,013798	4,080070	1,748173	-24,842148	-2,743821
15:41:20,79	0,526902	3,458985	-0,194993	0,427000	0,404980	-1,428005	-0,199225	0,008843	4,079671	0,917351	-40,678213	-2,787476	-0,497586	-2,765804	2,828171	-41,592349	25,451689	10,084493	-0,199225	0,008843	4,079671	1,611555	-25,039043	-2,787476	-0,199225	0,008843	4,079671	1,611555	-25,039043	-2,787476
15:41:20,84	0,526902	3,458985	-0,194993	0,427000	0,404980	-1,428005	-0,205026	0,013523	4,078131	0,694974	-40,946847	-2,747234	-0,498861	-2,770510	2,827407	-41,642168	25,441062	10,108436	-0,205026	0,013523	4,078131	1,756511	-24,852289	-2,747234	-0,205026	0,013523	4,078131	1,756511	-24,852289	-2,747234
15:41:20,89	0,526902	3,458985	-0,194993	0,427000	0,404980	-1,428005	-0,200313	0,012274	4,077367	0,725773	-40,739590	-2,723291	-0,496396	-2,764838	2,827419	-41,588306	25,478818	10,120042	-0,200313	0,012274	4,077367	1,689318	-25,015020	-2,723291	-0,200313	0,012274	4,077367	1,689318	-25,015020	-2,723291
15:41:20,94	0,526902	3,458985	-0,194993	0,427000	0,404980	-1,428005	-0,206458	0,012976	4,077379	0,748930	-41,031353	-2,711684	-0,501767	-2,766160	2,826615	-41,616673	25,457230	10,104472	-0,206458	0,012976	4,077379	1,767534	-24,824415	-2,711684	-0,206458	0,012976	4,077379	1,767534	-24,824415	-2,711684
15:41:20,99	0,526902	3,458985	-0,194993	0,427000	0,404980	-1,428005	-0,202628	0,016966	4,076575	0,508567	-40,845955	-2,727255	-0,499930	-2,767021	2,827022	-41,592393	25,472056	10,104639	-0,202628	0,016966	4,076575	1,840391	-24,939687	-2,727255	-0,202628	0,016966	4,076575	1,840391	-24,939687	-2,727255
15:41:21,04	0,526902	3,458985	-0,194993	0,427000	0,404980	-1,428005	-0,202800	0,014944	4,076982	0,638669	-40,841303	-2,727087	-0,498210	-2,769919	2,827387	-41,628272	25,477245	10,075748	-0,202800	0,014944	4,076982	1,811798	-24,921507	-2,727087	-0,202800	0,014944	4,076982	1,811798	-24,921507	-2,727087
15:41:21,09	0,526902	3,458985	-0,194993	0,427000	0,404980	-1,428005	-0,201150	0,012006	4,077347	0,778031	-40,789168	-2,755978	-0,495265	-2,767355	2,830121	-41,604890	25,418570	10,087390	-0,201150	0,012006	4,077347	1,720480	-24,998898	-2,755978	-0,201150	0,012006	4,077347	1,720480	-24,998898	-2,755978
15:41:21,14	0,526902	3,458985	-0,194993	0,427000	0,404980	-1,428005	-0,204843	0,010737	4,080081	0,804869	-40,931615	-2,744336	-0,501144	-2,767194	2,825852	-41,598725	25,448131	10,104415	-0,204843	0,010737	4,080081	1,647742	-24,851448	-2,744336	-0,204843	0,010737	4,080081	1,647742	-24,851448	-2,744336
15:41:21,19	0,526902	3,458985	-0,194993	0,427000	0,404980	-1,428005	-0,202043	0,015909	4,075812	0,564640	-40,795468	-2,727312	-0,497633	-2,766168	2,821582	-41,600137	25,454824	10,112846	-0,202043	0,015909	4,075812	1,813468	-24,935084	-2,727312	-0,202043	0,015909	4,075812	1,813468	-24,935084	-2,727312
15:41:21,24	0,526902	3,458985	-0,194993	0,427000	0,404980	-1,428005	-0,204485	0,014530	4,077735	0,658493	-40,914635	-2,761463	-0,495824	-2,768036	2,828570	-41,602623	25,456885	10,089340	-0,204485	0,014530	4,077735	1,799115	-24,862525	-2,761463	-0,204485	0,014530	4,077735	1,799115	-24,862525	-2,761463
15:41:21,29	0,526902	3,458985	-0,194993	0,427000	0,404980	-1,428005	-0,203974	0,010881	4,078530	0,831733	-40,903639	-2,742387	-0,499404	-2,768329	2,828935	-41,620642	25,437069	10,073471	-0,203974	0,010881	4,078530	1,685855	-24,891662	-2,742387	-0,203974	0,010881	4,078530	1,685855	-24,891662	-2,742387
15:41:21,34	0,526902	3,458985	-0,194993	0,427000	0,404980	-1,428005	-0,201930	0,013835	4,078895	0,651932	-40,803034	-2,758256	-0,496446	-2,764530	2,825443	-41,592213	25,423552	10,080790	-0,201930	0,013835	4,078895	1,737977	-24,951533	-2,758256	-0,201930	0,013835	4,078895	1,737977	-24,951533	-2,758256
15:41:21,39	0,526902	3,458985	-0,194993	0,427000	0,404980	-1,428005	-0,206699	0,013173	4,075403	0,688883	-41,019665	-2,750936	-0,498183	-2,767059	2,826272	-41,575362	25,409009	10,127423	-0,206699	0,013173	4,075403	1,722932	-24,793764	-2,750936	-0,206699	0,013173	4,075403	1,722932	-24,793764	-2,750936
15:41:21,44	0,526902	3,458985	-0,194993	0,427000	0,404980	-1,428005	-0,203640	0,013412	4,076232	0,672275	-40,838732	-2,704304	-0,498824	-2,767166	2,826225	-41,615577	25,440800	10,089996	-0,203640	0,013412	4,076232	1,725102	-24,852962	-2,704304	-0,203640	0,013412	4,076232	1,725102	-24,852962	-2,704304
15:41:21,49	0,526902	3,458985	-0,194993	0,427000	0,404980	-1,428005	-0,203228	0,013914	4,076185	0,653593	-40,868009	-2,741731	-0,498207	-2,767517	2,825849	-41,600198	25,434926	10,094778	-0,203228	0,013914	4,076185	1,745831	-24,914614	-2,741731	-0,203228	0,013914	4,076185	1,745831	-24,914614	-2,741731
15:41:21,54	0,526902	3,458985	-0,194993	0,427000	0,404980	-1,428005	-0,203232	0,013204	4,075809	0,693118	-40,851945	-2,736949	-0,496999	-2,766869	2,825472	-41,580261	25,426352	10,099677	-0,203232	0,013204	4,075809	1,729617	-24,898260	-2,736949	-0,203232	0,013204	4,075809	1,729617	-24,898260	-2,736949
15:41:21,59	0,526902	3,458985	-0,194993	0,427000	0,404980	-1,428005	-0,204397	0,012482	4,075432	0,733193	-40,891007	-2,732049	-0,499354	-2,766232	2,824694	-41,577350	25,430383	10,104783	-0,204397	0,012482	4,075432	1,713033	-24,845818	-2,732049	-0,204397	0,012482	4,075432	1,713033	-24,845818	-2,732049
15:41:21,64	0,526902	3,458985	-0,194993	0,427000	0,404980	-1,428005	-0,203771	0,014840	4,074654	0,615513	-40,857947	-2,726944	-0,494046	-2,761584	2,824683	-41,567769	25,445254	10,101929	-0,203771	0,014840	4,074654	1,780472	-24,861902	-2,726944	-0,203771	0,014840	4,074654	1,780472	-24,861902	-2,726944
15:41:21,69	0,526902	3,458985	-0,194993	0,427000	0,404980	-1,428005	-0,203193	0,015254	4,072693	0,578592	-40,846772	-2,735474	-0,500002	-2,766525	2,822733	-41,601393	25,426498	10,096253	-0,203193	0,015254	4,072693	1,776061	-24,896098	-2,735474	-0,203193	0,015254	4,072693	1,776061	-24,896098	-2,735474
15:41:21,74	0,526902	3,458985	-0,194993	0,427000	0,404980	-1,428005	-0,203193	0,015254	4,072693	0,578592	-40,846772	-2,735474	-0,499368	-2,766104	2,823901	-41,588181	25,443309	10,091272	-0,203193	0,015254	4,072693	1,776061	-24,896098	-2,735474	-0,203193	0,015254	4,072693	1,776061	-24,896098	-2,735474
15:41:21,79	0,526902	3,458985	-0,194993	0,427000	0,404980	-1,428005	-0,203875	0,014916	4,073861	0,617350	-40,879173	-2,740454	-0,499947	-2,769809	2,825461	-41,599321	25,449440	10,085139	-0,203875	0,014916	4,073861	1,788260	-24,875002	-2,740454	-0,203875	0,014916	4,073861	1,788260	-24,875002	-2,740454
15:41:21,84	0,526902	3,458985	-0,194993	0,427000	0,404980	-1,428005	-0,200377	0,013566	4,075421	0,687314	-40,710006	-2,746588	-0,496924	-2,764795	2,824304	-41,542534	25,435894	10,086091	-0,200377	0,013566	4,075421	1,752212	-24,980404	-2,746588	-0,200377	0,013566	4,075421	1,752212	-24,980404	-2,746588
15:41:21,89	0,526902	3,458985	-0,194993	0,427000	0,404980	-1,428005	-0,206230	0,013454	4,074264	0,709783	-40,958430	-2,745635	-0,495866	-2,763633	2,823162	-41,571259	25,391696	10,139318	-0,206230	0,013454	4,074264	1,765915	-24,769338	-2,745635	-0,206230	0,013454	4,074264	1,765915	-24,769338	-2,745635
15:41:21,94	0,526902	3,458985	-0,194993	0,427000	0,404980	-1,428005	-0,207766	0,013118	4,073122	0,674586	-41,041054	-2,692409	-0,499899	-2,767147	2,823151	-41,558964	25,439514	10,105595	-0,207766	0,013118	4,073122	1,704387	-24,731424	-2,692409	-0,207766	0,013118	4,073122	1,704387	-24,731424	-2,692409
15:41:21,99	0,526902	3,458985	-0,194993	0,427000	0,404980	-1,428005	-0,202707	0,014854	4,073111	0,631888	-40,791244	-2,726131	-0,499349	-2,765964	2,823526	-41,582041	25,459529	10,106516	-0,202707	0,014854	4,073111	1,797943	-24,878750	-2,726131	-0,202707	0,014854	4,073111	1,797943	-24,878750	-2,726131
15:41:22,04	0,526902	3,458985	-0,194993	0,427000	0,404980	-1,428005	-0,204006	0,014970	4,073486	0,631678	-40,888776	-2,725210	-0,495272	-2,766989	2,821577	-41,592388	25,424808	10,092713	-0,204006	0,014970	4,073486	1,806798	-24,874324	-2,725210	-0,204006	0,014970	4,073486	1,806798	-24,874324	-2,725210
15:41:22,09	0,526902	3,458985	-0,194993	0,427000	0,404980	-1,428005	-0,205156	0,010926	4,071537	0,806682	-40,940203	-2,739013	-0,501699	-2,765116	2,822760	-41,555146	25,405166	10,114374	-0,205156	0,010926	4,071537	1,664410	-24,835436	-2,739013	-0,205156	0,010926	4,071537	1,664410	-24,835436	-2,739013
15:41:22,14	0,526902	3,458985	-0,194993	0,427000	0,404980	-1,428005	-0,203565	0,017429	4,072720	0,470176	-40,815400	-2,717352	-0,495252	-2,765897	2,821578	-41,570204	25,395539	10,086867	-0,203565	0,017429	4,072720	1,838330	-24,835523	-2,717352	-0,203565	0,017429	4,072720	1,838330	-24,835523	-2,717352
15:41:22,19	0,526902	3,458985	-0,194993	0,427000	0,404980	-1,428005	-0,206112	0,011455	4,071538	0,764968	-40,956077	-2,744859	-0,499291	-2,767594	2,820401	-41,543840	25,414029	10,053039	-0,206112	0,011455	4,071538	1,664148	-24,776252	-2,744859	-0,206112	0,011455	4,071538	1,664148	-24,776252	-2,744859
15:41:22,24	0,526902	3,458985	-0,194993	0,427000	0,404980	-1,428005	-0,202623	0,014105	4,070361	0,656363	-40,761032	-2,778687	-0,498184	-2,766081	2,819625	-41,571166	25,421665	10,078678	-0,202623	0,014105	4,070361	1,763567	-24,855137	-2,778687	-0,202623	0,014105	4,070361	1,763567	-24,855137	-2,778687
15:41:22,29	0,526902	3,458985	-0,194993	0,427000	0,404980	-1,428005	-0,204487	0,013902	4,069585	0,659824	-40,885440	-2,753048	-0,499925	-2,766569	2,822738	-41,567531	25,426462	10,081372	-0,204487	0,013902	4,069585	1,751161	-24,833227	-2,753048	-0,204487	0,013902	4,069585	1,751161	-24,833227	-2,753048
15:41:22,34	0,526902	3,458985	-0,194993	0,427000	0,404980	-1,428005	-0,203194	0,015166	4,072698	0,600080	-40,817446	-2,750354	-0,498194	-2,768174	2,821194	-41,580632	25,415365	10,091842	-0,203194	0,015166	4,072698	1,790622	-24,866746	-2,750354	-0,203194	0,015166	4,072698	1,790622	-24,866746	-2,750354
15:41:22,39	0,526902	3,458985	-0,194993	0,427000	0,404980	-1,428005	-0,202670	0,012865	4,071154	0,703579	-40,795998	-2,739885	-0,499372	-2,766931	2,822773	-41,574956	25,414194	10,129527	-0,202670	0,012865	4,071154	1,713480	-24,886428	-2,739885	-0,202670	0,012865	4,071154	1,713480	-24,886428	-2,739885
15:41:22,44	0,526902	3,458985	-0,194993	0,427000	0,404980	-1,428005	-0,203157	0,014506	4,072733	0,620088	-40,815827	-2,702199	-0,499954	-2,765280	2,823501	-41,578581	25,423163	10,076257	-0,203157	0,014506	4,072733	1,758783	-24,868018	-2,702199	-0,203157	0,014506	4,072733	1,758783	-24,868018	-2,702199
15:41:22,49	0,526902	3,458985	-0,194993	0,427000	0,404980	-1,428005	-0,204295	0,015836	4,073461	0,556880	-40,882662	-2,755470	-0,495181	-2,764415	2,822745	-41,546538	25,424658	10,082233	-0,204295	0,015836	4,073461	1,799984	-24,845467	-2,755470	-0,204295	0,015836	4,073461	1,799984	-24,845467	-2,755470
15:41:22,54	0,526902	3,458985	-0,194993	0,427000	0,404980	-1,428005	-0,207431	0,012135	4,072706	0,766651	-41,018699	-2,749493	-0,496382	-2,769024	2,821595	-41,567640	25,430195	10,092126	-0,207431	0,012135	4,072706	1,719222	-24,735377	-2,749493	-0,207431	0,012135	4,072706	1,719222	-24,735377	-2,749493
15:41:22,59	0,526902	3,458985	-0,194993	0,427000	0,404980	-1,428005	-0,202840	0,010870	4,071556	0,826657	-40,800998	-2,739600	-0,497612	-2,769127	2,819657	-41,579432	25,409517	10,107073	-0,202840	0,010870	4,071556	1,679953	-24,878089	-2,739600	-0,202840	0,010870	4,071556	1,679953	-24,878089	-2,739600
15:41:22,64	0,526902	3,458985	-0,194993	0,427000	0,404980	-1,428005	-0,202135	0,011884	4,069617	0,750138	-40,764223	-2,724654	-0,497557	-2,766690	2,825499	-41,556722	25,409553	10,123037	-0,202135	0,011884	4,069617	1,683014	-24,896637	-2,724654	-0,202135	0,011884	4,069617	1,683014	-24,896637	-2,724654
15:41:22,69	0,526902	3,458985	-0,194993	0,427000	0,404980	-1,428005	-0,204273	0,013055	4,075459	0,700619	-40,855756	-2,708690	-0,497531	-2,767910	2,822383	-41,545388	25,412739	10,100516	-0,204273	0,013055	4,075459	1,725439	-24,820329	-2,708690	-0,204273	0,013055	4,075459	1,725439	-24,820329	-2,708690
15:41:22,74	0,526902	3,458985	-0,194993	0,427000	0,404980	-1,428005	-0,203230	0,012422	4,072343	0,741954	-40,793301	-2,731210	-0,496481	-2,768050	2,820799	-41,591232	25,374986	10,086367	-0,203230	0,012422	4,072343	1,717094	-24,839744	-2,731210	-0,203230	0,012422	4,072343	1,717094	-24,839744	-2,731210
15:41:22,79	0,526902	3,458985	-0,194993	0,427000	0,404980	-1,428005	-0,203633	0,011443	4,070759	0,737258	-40,835090	-2,745359	-0,494730	-2,765604	2,821198	-41,591569	25,379947	10,111178	-0,203633	0,011443	4,070759	1,635526	-24,849886	-2,745359	-0,203633	0,011443	4,070759	1,635526	-24,849886	-2,745359
15:41:22,84	0,526902	3,458985	-0,194993	0,427000	0,404980	-1,428005	-0,206628	0,011149	4,071158	0,756664	-40,993568	-2,720548	-0,496338	-2,767903	2,820061	-41,528429	25,397658	10,101479	-0,206628	0,011149	4,071158	1,631868	-24,773308	-2,720548	-0,206628	0,011149	4,071158	1,631868	-24,773308	-2,720548
15:41:22,89	0,526902	3,458985	-0,194993	0,427000	0,404980	-1,428005	-0,203833	0,011392	4,070021	0,790931	-40,802408	-2,730247	-0,499318	-2,764817	2,820048	-41,542775	25,420453	10,116843	-0,203833	0,011392	4,070021	1,685218	-24,801547	-2,730247	-0,203833	0,011392	4,070021	1,685218	-24,801547	-2,730247
15:41:22,94	0,526902	3,458985	-0,194993	0,427000	0,404980	-1,428005	-0,205015	0,015517	4,070008	0,589033	-40,887718	-2,714884	-0,497491	-2,765132	2,821609	-41,521518	25,425534	10,106416	-0,205015	0,015517	4,070008	1,807082	-24,794033	-2,714884	-0,205015	0,015517	4,070008	1,807082	-24,794033	-2,714884
15:41:22,99	0,526902	3,458985	-0,194993	0,427000	0,404980	-1,428005	-0,205656	0,013776	4,071569	0,694557	-40,905171	-2,725310	-0,496951	-2,767455	2,821211	-41,549095	25,419765	10,096815	-0,205656	0,013776	4,071569	1,775993	-24,761183	-2,725310	-0,205656	0,013776	4,071569	1,775993	-24,761183	-2,725310
15:41:23,04	0,526902	3,458985	-0,194993	0,427000	0,404980	-1,428005	-0,203914	0,012147	4,071171	0,760472	-40,835602	-2,734911	-0,499260	-2,766943	2,822373	-41,529577	25,420579	10,085920	-0,203914	0,012147	4,071171	1,714045	-24,828336	-2,734911	-0,203914	0,012147	4,071171	1,714045	-24,828336	-2,734911
15:41:23,09	0,526902	3,458985	-0,194993	0,427000	0,404980	-1,428005	-0,203202	0,014403	4,072333	0,653654	-40,782079	-2,745806	-0,494618	-2,765515	2,821947	-41,557077	25,405798	10,053087	-0,203202	0,014403	4,072333	1,784277	-24,830710	-2,745806	-0,203202	0,014403	4,072333	1,784277	-24,830710	-2,745806
15:41:23,14	0,526902	3,458985	-0,194993	0,427000	0,404980	-1,428005	-0,206760	0,011097	4,071907	0,798986	-40,983514	-2,778640	-0,499316	-2,764295	2,820806	-41,540196	25,407429	10,091790	-0,206760	0,011097	4,071907	1,670132	-24,752850	-2,778640	-0,206760	0,011097	4,071907	1,670132	-24,752850	-2,778640
15:41:23,19	0,526902	3,458985	-0,194993	0,427000	0,404980	-1,428005	-0,205468	0,015775	4,070766	0,565597	-40,902515	-2,739936	-0,497052	-2,766272	2,820010	-41,583205	25,390461	10,077736	-0,205468	0,015775	4,070766	1,803945	-24,773290	-2,739936	-0,205468	0,015775	4,070766	1,803945	-24,773290	-2,739936
15:41:23,24	0,526902	3,458985	-0,194993	0,427000	0,404980	-1,428005	-0,204888	0,012827	4,069970	0,682704	-40,901114	-2,753991	-0,430947	-2,631658	3,087268	-35,787931	22,710085	10,033652	-0,204888	0,012827	4,069970	1,689619	-24,817425	-2,753991	-0,204888	0,012827	4,069970	1,689619	-24,817425	-2,753991
15:41:23,29	0,526902	3,458985	-0,194993	0,427000	0,404980	-1,428005	-0,354520	0,022884	4,337228	0,736078	-42,322930	-2,798074	-0,504862	-2,763212	2,951832	-41,479380	25,774024	10,114440	-0,354520	0,022884	4,337228	2,532507	-14,493142	-2,798074	-0,354520	0,022884	4,337228	2,532507	-14,493142	-2,798074
15:41:23,34	0,526902	3,458985	-0,194993	0,427000	0,404980	-1,428005	-0,203633	0,021120	4,201793	0,635551	-40,937716	-2,717287	-0,545878	-2,826879	2,414795	-41,609486	25,765624	10,115666	-0,203633	0,021120	4,201793	2,293473	-24,952551	-2,717287	-0,203633	0,021120	4,201793	2,293473	-24,952551	-2,717287
15:41:23,39	0,526963	3,459053	-0,194957	0,426983	0,454961	-1,428048	-0,127988	0,024808	3,664755	0,371459	-37,112658	-2,716061	-0,527458	-2,803811	2,319914	-39,877646	24,882172	10,133907	-0,127988	0,024808	3,664755	2,318871	-27,065616	-2,716061	-0,127988	0,024808	3,664755	2,318871	-27,065616	-2,716061
15:41:23,44	0,526963	3,459053	-0,194957	0,426983	0,454961	-1,428048	-0,157174	0,020389	3,569874	0,702044	-36,688814	-2,697820	-0,528567	-2,802427	2,321836	-39,831007	24,825713	10,086857	-0,157174	0,020389	3,569874	2,302613	-24,350629	-2,697820	-0,157174	0,020389	3,569874	2,302613	-24,350629	-2,697820
15:41:23,49	0,526963	3,459053	-0,194957	0,426983	0,454961	-1,428048	-0,157819	0,022042	3,571796	0,590544	-36,653729	-2,744870	-0,530389	-2,807833	2,318761	-39,867359	24,846914	10,127425	-0,157819	0,022042	3,571796	2,320825	-24,264919	-2,744870	-0,157819	0,022042	3,571796	2,320825	-24,264919	-2,744870
15:41:23,54	0,526963	3,459053	-0,194957	0,426983	0,454961	-1,428048	-0,152227	0,020916	3,568721	0,649245	-36,404996	-2,704301	-0,528617	-2,806203	2,319930	-39,859894	24,838932	10,131775	-0,152227	0,020916	3,568721	2,291190	-24,455206	-2,704301	-0,152227	0,020916	3,568721	2,291190	-24,455206	-2,704301
15:41:23,59	0,526963	3,459053	-0,194957	0,426983	0,454961	-1,428048	-0,154524	0,020197	3,569890	0,683465	-36,514018	-2,699952	-0,533287	-2,803787	2,317574	-39,854873	24,908493	10,120401	-0,154524	0,020197	3,569890	2,268950	-24,383863	-2,699952	-0,154524	0,020197	3,569890	2,268950	-24,383863	-2,699952
15:41:23,64	0,526963	3,459053	-0,194957	0,426983	0,454961	-1,428048	-0,154282	0,025450	3,567534	0,473092	-36,531832	-2,711325	-0,529164	-2,805569	2,320702	-39,857218	24,886956	10,127970	-0,154282	0,025450	3,567534	2,470890	-24,420726	-2,711325	-0,154282	0,025450	3,567534	2,470890	-24,420726	-2,711325
15:41:23,69	0,526963	3,459053	-0,194957	0,426983	0,454961	-1,428048	-0,154800	0,020988	3,570662	0,685295	-36,550048	-2,703756	-0,525763	-2,804944	2,332103	-39,580317	24,646877	10,125712	-0,154800	0,020988	3,570662	2,332822	-24,398251	-2,703756	-0,154800	0,020988	3,570662	2,332822	-24,398251	-2,703756
15:41:23,74	0,526963	3,459053	-0,194957	0,426983	0,454961	-1,428048	-0,157042	0,018355	3,582063	0,752751	-36,306769	-2,706014	-0,435114	-2,650682	2,604864	-32,797918	20,597946	10,133201	-0,157042	0,018355	3,582063	2,193581	-23,979007	-2,706014	-0,157042	0,018355	3,582063	2,193581	-23,979007	-2,706014
15:41:23,79	0,526963	3,459053	-0,194957	0,426983	0,454961	-1,428048	-0,335961	0,016981	3,854824	0,708891	-37,712370	-2,698525	-0,513347	-2,784383	2,524779	-38,999929	24,376209	10,129043	-0,335961	0,016981	3,854824	2,041911	-11,339457	-2,698525	-0,335961	0,016981	3,854824	2,041911	-11,339457	-2,698525
15:41:23,84	0,526963	3,459053	-0,194957	0,426983	0,454961	-1,428048	-0,181056	0,017882	3,774739	0,833089	-36,917538	-2,702683	-0,550669	-2,864578	1,950624	-39,744646	24,224303	10,235936	-0,181056	0,017882	3,774739	2,236860	-22,704667	-2,702683	-0,181056	0,017882	3,774739	2,236860	-22,704667	-2,702683
15:41:23,89	0,526912	3,458980	-0,194983	0,427015	0,504990	-1,427992	-0,092943	0,010107	3,200584	0,733494	-32,904690	-2,595790	-0,544209	-2,844787	1,876194	-38,208331	23,498164	10,178397	-0,092943	0,010107	3,200584	1,526899	-25,608634	-2,595790	-0,092943	0,010107	3,200584	1,526899	-25,608634	-2,595790
15:41:23,94	0,526912	3,458980	-0,194983	0,427015	0,504990	-1,427992	-0,113313	0,014408	3,126154	0,649166	-32,270363	-2,653329	-0,543175	-2,844335	1,879653	-38,273968	23,473499	10,166732	-0,113313	0,014408	3,126154	1,780169	-23,375278	-2,653329	-0,113313	0,014408	3,126154	1,780169	-23,375278	-2,653329
15:41:23,99	0,526912	3,458980	-0,194983	0,427015	0,504990	-1,427992	-0,114222	0,013738	3,129613	0,629786	-32,362126	-2,664994	-0,541967	-2,842983	1,878102	-38,250858	23,464838	10,162725	-0,114222	0,013738	3,129613	1,708255	-23,395708	-2,664994	-0,114222	0,013738	3,129613	1,708255	-23,395708	-2,664994
15:41:24,04	0,526912	3,458980	-0,194983	0,427015	0,504990	-1,427992	-0,115996	0,013368	3,128062	0,653108	-32,430055	-2,669001	-0,543660	-2,845044	1,877754	-38,232242	23,508593	10,197465	-0,115996	0,013368	3,128062	1,702490	-23,324339	-2,669001	-0,115996	0,013368	3,128062	1,702490	-23,324339	-2,669001
15:41:24,09	0,526912	3,458980	-0,194983	0,427015	0,504990	-1,427992	-0,113365	0,013804	3,127714	0,677618	-32,299003	-2,634262	-0,544226	-2,842105	1,878537	-38,213147	23,507862	10,211642	-0,113365	0,013804	3,127714	1,761255	-23,399814	-2,634262	-0,113365	0,013804	3,127714	1,761255	-23,399814	-2,634262
15:41:24,14	0,526912	3,458980	-0,194983	0,427015	0,504990	-1,427992	-0,115628	0,015764	3,128498	0,584636	-32,399737	-2,620084	-0,542452	-2,845562	1,877770	-38,223429	23,522811	10,207642	-0,115628	0,015764	3,128498	1,822098	-23,322963	-2,620084	-0,115628	0,015764	3,128498	1,822098	-23,322963	-2,620084
15:41:24,19	0,526912	3,458980	-0,194983	0,427015	0,504990	-1,427992	-0,113521	0,012499	3,127730	0,762209	-32,306566	-2,624084	-0,543047	-2,840246	1,879665	-38,210086	23,492701	10,167312	-0,113521	0,012499	3,127730	1,743386	-23,395171	-2,624084	-0,113521	0,012499	3,127730	1,743386	-23,395171	-2,624084
15:41:24,24	0,526912	3,458980	-0,194983	0,427015	0,504990	-1,427992	-0,117827	0,015672	3,129625	0,577807	-32,503863	-2,664414	-0,546096	-2,842104	1,877303	-38,252369	23,467020	10,148178	-0,117827	0,015672	3,129625	1,808068	-23,254453	-2,664414	-0,117827	0,015672	3,129625	1,808068	-23,254453	-2,664414
15:41:24,29	0,526912	3,458980	-0,194983	0,427015	0,504990	-1,427992	-0,114693	0,017384	3,127263	0,445404	-32,364680	-2,683548	-0,543653	-2,843763	1,879652	-38,237516	23,514980	10,148308	-0,114693	0,017384	3,127263	1,810052	-23,361277	-2,683548	-0,114693	0,017384	3,127263	1,810052	-23,361277	-2,683548
15:41:24,34	0,526912	3,458980	-0,194983	0,427015	0,504990	-1,427992	-0,114478	0,014439	3,129612	0,647533	-32,364609	-2,683418	-0,541310	-2,844018	1,880824	-38,232791	23,475266	10,146642	-0,114478	0,014439	3,129612	1,780957	-23,378096	-2,683418	-0,114478	0,014439	3,129612	1,780957	-23,378096	-2,683418
15:41:24,39	0,526912	3,458980	-0,194983	0,427015	0,504990	-1,427992	-0,115429	0,012282	3,130784	0,727656	-32,390106	-2,685085	-0,543643	-2,843384	1,882402	-38,224249	23,489134	10,179645	-0,115429	0,012282	3,130784	1,691771	-23,328949	-2,685085	-0,115429	0,012282	3,130784	1,691771	-23,328949	-2,685085
15:41:24,44	0,526912	3,458980	-0,194983	0,427015	0,504990	-1,427992	-0,114811	0,014620	3,132362	0,622362	-32,357543	-2,652081	-0,543639	-2,840676	1,881234	-38,211980	23,488954	10,185471	-0,114811	0,014620	3,132362	1,770007	-23,344844	-2,652081	-0,114811	0,014620	3,132362	1,770007	-23,344844	-2,652081
15:41:24,49	0,526912	3,458980	-0,194983	0,427015	0,504990	-1,427992	-0,117158	0,015970	3,131194	0,558147	-32,468870	-2,646255	-0,543090	-2,847457	1,879704	-38,248815	23,502910	10,200852	-0,117158	0,015970	3,131194	1,811758	-23,271933	-2,646255	-0,117158	0,015970	3,131194	1,811758	-23,271933	-2,646255
15:41:24,54	0,526912	3,458980	-0,194983	0,427015	0,504990	-1,427992	-0,111560	0,012104	3,129664	0,752837	-32,216649	-2,630874	-0,543691	-2,841420	1,882786	-38,237955	23,482577	10,194160	-0,111560	0,012104	3,129664	1,702983	-23,459160	-2,630874	-0,111560	0,012104	3,129664	1,702983	-23,459160	-2,630874
15:41:24,59	0,526912	3,458980	-0,194983	0,427015	0,504990	-1,427992	-0,116488	0,015643	3,132747	0,556628	-32,453333	-2,637566	-0,544269	-2,846125	1,883161	-38,265222	23,527620	10,165787	-0,116488	0,015643	3,132747	1,784588	-23,308997	-2,637566	-0,116488	0,015643	3,132747	1,784588	-23,308997	-2,637566
15:41:24,64	0,526912	3,458980	-0,194983	0,427015	0,504990	-1,427992	-0,112125	0,013791	3,133121	0,678310	-32,272558	-2,665939	-0,542482	-2,842648	1,879286	-38,221004	23,477224	10,171746	-0,112125	0,013791	3,133121	1,760885	-23,470769	-2,665939	-0,112125	0,013791	3,133121	1,760885	-23,470769	-2,665939
15:41:24,70	0,526912	3,458980	-0,194983	0,427015	0,504990	-1,427992	-0,116029	0,013982	3,129246	0,646834	-32,412105	-2,659981	-0,537191	-2,849395	1,882015	-38,257565	23,496054	10,156442	-0,116029	0,013982	3,129246	1,744415	-23,303806	-2,659981	-0,116029	0,013982	3,129246	1,744415	-23,303806	-2,659981
15:41:24,75	0,526912	3,458980	-0,194983	0,427015	0,504990	-1,427992	-0,112832	0,006026	3,131975	1,058563	-32,286921	-2,675284	-0,543113	-2,845160	1,883158	-38,254849	23,473620	10,159450	-0,112832	0,006026	3,131975	1,531613	-23,429613	-2,675284	-0,112832	0,006026	3,131975	1,531613	-23,429613	-2,675284
15:41:24,80	0,526912	3,458980	-0,194983	0,427015	0,504990	-1,427992	-0,113538	0,013272	3,133118	0,663698	-32,310079	-2,672277	-0,541927	-2,840384	1,881974	-38,238838	23,477745	10,151361	-0,113538	0,013272	3,133118	1,705563	-23,397328	-2,672277	-0,113538	0,013272	3,133118	1,705563	-23,397328	-2,672277
15:41:24,85	0,526912	3,458980	-0,194983	0,427015	0,504990	-1,427992	-0,118267	0,014633	3,131934	0,604493	-32,544194	-2,680365	-0,544277	-2,841768	1,883143	-38,245078	23,488430	10,155290	-0,118267	0,014633	3,131934	1,753212	-23,260200	-2,680365	-0,118267	0,014633	3,131934	1,753212	-23,260200	-2,680365
15:41:24,90	0,526912	3,458980	-0,194983	0,427015	0,504990	-1,427992	-0,115894	0,015977	3,133103	0,540778	-32,431515	-2,676437	-0,540190	-2,844853	1,883944	-38,259119	23,457189	10,168731	-0,115894	0,015977	3,133103	1,794942	-23,333846	-2,676437	-0,115894	0,015977	3,133103	1,794942	-23,333846	-2,676437
15:41:24,95	0,526912	3,458980	-0,194983	0,427015	0,504990	-1,427992	-0,115265	0,010894	3,133904	0,770991	-32,395378	-2,662996	-0,543699	-2,843392	1,884682	-38,263763	23,498870	10,135358	-0,115265	0,010894	3,133904	1,626181	-23,347038	-2,662996	-0,115265	0,010894	3,133904	1,626181	-23,347038	-2,662996
15:41:25,00	0,526912	3,458980	-0,194983	0,427015	0,504990	-1,427992	-0,114776	0,014664	3,134642	0,608727	-32,394787	-2,696368	-0,543049	-2,844329	1,881630	-38,222961	23,489768	10,180084	-0,114776	0,014664	3,134642	1,759859	-23,384871	-2,696368	-0,114776	0,014664	3,134642	1,759859	-23,384871	-2,696368
15:41:25,05	0,526912	3,458980	-0,194983	0,427015	0,504990	-1,427992	-0,114290	0,013632	3,131590	0,674907	-32,329617	-2,651642	-0,542428	-2,843458	1,883177	-38,207485	23,480600	10,164391	-0,114290	0,013632	3,131590	1,745031	-23,357870	-2,651642	-0,114290	0,013632	3,131590	1,745031	-23,357870	-2,651642
15:41:25,10	0,526912	3,458980	-0,194983	0,427015	0,504990	-1,427992	-0,115354	0,013530	3,133137	0,680020	-32,366994	-2,667335	-0,542374	-2,843286	1,882397	-38,189828	23,503242	10,150909	-0,115354	0,013530	3,133137	1,742121	-23,311669	-2,667335	-0,115354	0,013530	3,133137	1,742121	-23,311669	-2,667335
15:41:25,15	0,526912	3,458980	-0,194983	0,427015	0,504990	-1,427992	-0,115530	0,013569	3,132357	0,706426	-32,372174	-2,680817	-0,542457	-2,841360	1,883551	-38,220649	23,493471	10,165017	-0,115530	0,013569	3,132357	1,771593	-23,303035	-2,680817	-0,115530	0,013569	3,132357	1,771593	-23,303035	-2,680817
15:41:25,20	0,526912	3,458980	-0,194983	0,427015	0,504990	-1,427992	-0,117157	0,014604	3,133511	0,628719	-32,478579	-2,666709	-0,541913	-2,842833	1,884720	-38,226953	23,432566	10,162295	-0,117157	0,014604	3,133511	1,775156	-23,281729	-2,666709	-0,117157	0,014604	3,133511	1,775156	-23,281729	-2,666709
15:41:25,25	0,526912	3,458980	-0,194983	0,427015	0,504990	-1,427992	-0,116153	0,013397	3,134680	0,635611	-32,401363	-2,669431	-0,444289	-2,661433	2,193732	-30,082545	19,292594	10,131197	-0,116153	0,013397	3,134680	1,687259	-23,283349	-2,669431	-0,116153	0,013397	3,134680	1,687259	-23,283349	-2,669431
15:41:25,30	0,526912	3,458980	-0,194983	0,427015	0,504990	-1,427992	-0,322062	0,019552	3,443692	0,802436	-33,985373	-2,700529	-0,523848	-2,808012	2,090110	-36,744353	22,782418	10,135515	-0,322062	0,019552	3,443692	2,337253	-8,703519	-2,700529	-0,322062	0,019552	3,443692	2,337253	-8,703519	-2,700529
15:41:25,35	0,526912	3,458980	-0,194983	0,427015	0,504990	-1,427992	-0,155342	0,015162	3,340070	0,722074	-32,830121	-2,696211	-0,563059	-2,876396	1,547534	-37,192325	22,951866	10,172914	-0,155342	0,015162	3,340070	1,912295	-20,635812	-2,696211	-0,155342	0,015162	3,340070	1,912295	-20,635812	-2,696211
15:41:25,40	0,526955	3,459001	-0,194980	0,427001	0,555020	-1,428023	-0,076514	0,014929	2,797494	0,656976	-29,203778	-2,658813	-0,549156	-2,854819	1,456965	-35,364502	22,018340	10,180094	-0,076514	0,014929	2,797494	1,828867	-23,197416	-2,658813	-0,076514	0,014929	2,797494	1,828867	-23,197416	-2,658813
15:41:25,45	0,526955	3,459001	-0,194980	0,427001	0,555020	-1,428023	-0,102152	0,013676	2,706925	0,827570	-28,487231	-2,651633	-0,546892	-2,857042	1,460830	-35,413990	21,991781	10,162926	-0,102152	0,013676	2,706925	1,901126	-20,468316	-2,651633	-0,102152	0,013676	2,706925	1,901126	-20,468316	-2,651633
15:41:25,50	0,526955	3,459001	-0,194980	0,427001	0,555020	-1,428023	-0,101359	0,010604	2,710790	0,939547	-28,475563	-2,668800	-0,550339	-2,853510	1,459270	-35,375396	22,033313	10,159892	-0,101359	0,010604	2,710790	1,771984	-20,518913	-2,668800	-0,101359	0,010604	2,710790	1,771984	-20,518913	-2,668800
15:41:25,55	0,526955	3,459001	-0,194980	0,427001	0,555020	-1,428023	-0,102694	0,015355	2,709230	0,747783	-28,532354	-2,671834	-0,554961	-2,855580	1,461237	-35,350755	22,061114	10,172762	-0,102694	0,015355	2,709230	1,953140	-20,470864	-2,671834	-0,102694	0,015355	2,709230	1,953140	-20,470864	-2,671834
15:41:25,60	0,526955	3,459001	-0,194980	0,427001	0,555020	-1,428023	-0,098590	0,018323	2,711197	0,629828	-28,311502	-2,658965	-0,553898	-2,852533	1,462384	-35,381949	22,016799	10,181291	-0,098590	0,018323	2,711197	2,068196	-20,572183	-2,658965	-0,098590	0,018323	2,711197	2,068196	-20,572183	-2,658965
15:41:25,65	0,526955	3,459001	-0,194980	0,427001	0,555020	-1,428023	-0,101761	0,018926	2,712344	0,544502	-28,481246	-2,650435	-0,551558	-2,851695	1,462384	-35,389629	22,025657	10,187028	-0,101761	0,018926	2,712344	2,030198	-20,493012	-2,650435	-0,101761	0,018926	2,712344	2,030198	-20,493012	-2,650435
15:41:25,70	0,526955	3,459001	-0,194980	0,427001	0,555020	-1,428023	-0,103656	0,017318	2,712344	0,631962	-28,590876	-2,644699	-0,551596	-2,851936	1,461593	-35,396170	21,989952	10,171855	-0,103656	0,017318	2,712344	1,991410	-20,453869	-2,644699	-0,103656	0,017318	2,712344	1,991410	-20,453869	-2,644699
15:41:25,75	0,526955	3,459001	-0,194980	0,427001	0,555020	-1,428023	-0,103429	0,017231	2,711553	0,602270	-28,566859	-2,659872	-0,451540	-2,688893	1,774592	-28,089320	17,829778	10,158524	-0,103429	0,017231	2,711553	1,954926	-20,447709	-2,659872	-0,103429	0,017231	2,711553	1,954926	-20,447709	-2,659872
15:41:25,80	0,526955	3,459001	-0,194980	0,427001	0,555020	-1,428023	-0,294656	0,012102	3,024552	0,919618	-30,102683	-2,673202	-0,524098	-2,795905	1,678115	-33,225354	21,061654	10,156166	-0,294656	0,012102	3,024552	1,869602	-6,972182	-2,673202	-0,294656	0,012102	3,024552	1,869602	-6,972182	-2,673202
15:41:25,85	0,526955	3,459001	-0,194980	0,427001	0,555020	-1,428023	-0,165702	0,021432	2,928075	0,665319	-29,460928	-2,675561	-0,565399	-2,882005	1,123769	-34,042322	20,993958	10,174552	-0,165702	0,021432	2,928075	2,347719	-16,453345	-2,675561	-0,165702	0,021432	2,928075	2,347719	-16,453345	-2,675561
15:41:25,90	0,526986	3,458949	-0,194986	0,426994	0,604998	-1,428012	-0,070487	0,014150	2,373729	0,576878	-25,183414	-2,657174	-0,551010	-2,858658	1,029685	-32,246263	20,047892	10,188987	-0,070487	0,014150	2,373729	1,687633	-19,650209	-2,657174	-0,070487	0,014150	2,373729	1,687633	-19,650209	-2,657174
15:41:25,95	0,526986	3,458949	-0,194986	0,426994	0,604998	-1,428012	-0,097900	0,013362	2,279645	0,696564	-24,580433	-2,642739	-0,551615	-2,856992	1,032383	-32,261233	20,063474	10,178451	-0,097900	0,013362	2,279645	1,745465	-16,895295	-2,642739	-0,097900	0,013362	2,279645	1,745465	-16,895295	-2,642739
15:41:26,00	0,526986	3,458949	-0,194986	0,426994	0,604998	-1,428012	-0,099041	0,014719	2,282343	0,632004	-24,660502	-2,653276	-0,553446	-2,860624	1,032761	-32,306109	20,074869	10,173347	-0,099041	0,014719	2,282343	1,787438	-16,885823	-2,653276	-0,099041	0,014719	2,282343	1,787438	-16,885823	-2,653276
15:41:26,05	0,526986	3,458949	-0,194986	0,426994	0,604998	-1,428012	-0,094979	0,014489	2,282721	0,631403	-24,493879	-2,658380	-0,551040	-2,857340	1,037030	-32,285337	20,080428	10,166771	-0,094979	0,014489	2,282721	1,768768	-17,038007	-2,658380	-0,094979	0,014489	2,282721	1,768768	-17,038007	-2,658380
15:41:26,10	0,526986	3,458949	-0,194986	0,426994	0,604998	-1,428012	-0,099026	0,014047	2,286990	0,669554	-24,689115	-2,664955	-0,551699	-2,860221	1,032354	-32,315626	20,073370	10,154625	-0,099026	0,014047	2,286990	1,772273	-16,915551	-2,664955	-0,099026	0,014047	2,286990	1,772273	-16,915551	-2,664955
15:41:26,15	0,526986	3,458949	-0,194986	0,426994	0,604998	-1,428012	-0,096202	0,013177	2,282314	0,693531	-24,564933	-2,677101	-0,549335	-2,858328	1,035872	-32,306921	20,062832	10,181818	-0,096202	0,013177	2,282314	1,727963	-17,013108	-2,677101	-0,096202	0,013177	2,282314	1,727963	-17,013108	-2,677101
15:41:26,20	0,526986	3,458949	-0,194986	0,426994	0,604998	-1,428012	-0,099023	0,012077	2,285832	0,745985	-24,698833	-2,649909	-0,554569	-2,858680	1,036667	-32,285854	20,093156	10,200512	-0,099023	0,012077	2,285832	1,694026	-16,925535	-2,649909	-0,099023	0,012077	2,285832	1,694026	-16,925535	-2,649909
15:41:26,25	0,526986	3,458949	-0,194986	0,426994	0,604998	-1,428012	-0,096101	0,016433	2,286628	0,556243	-24,543833	-2,631214	-0,550561	-2,861971	1,037808	-32,334522	20,035933	10,169619	-0,096101	0,016433	2,286628	1,846268	-16,999873	-2,631214	-0,096101	0,016433	2,286628	1,846268	-16,999873	-2,631214
15:41:26,30	0,526986	3,458949	-0,194986	0,426994	0,604998	-1,428012	-0,095256	0,011317	2,287768	0,748389	-24,513395	-2,662107	-0,551650	-2,861517	1,039366	-32,321456	20,112579	10,170871	-0,095256	0,011317	2,287768	1,636801	-17,035819	-2,662107	-0,095256	0,011317	2,287768	1,636801	-17,035819	-2,662107
15:41:26,35	0,526986	3,458949	-0,194986	0,426994	0,604998	-1,428012	-0,095104	0,012487	2,289326	0,760461	-24,532523	-2,660855	-0,554053	-2,857750	1,038580	-32,321126	20,087261	10,185214	-0,095104	0,012487	2,289326	1,740715	-17,066842	-2,660855	-0,095104	0,012487	2,289326	1,740715	-17,066842	-2,660855
15:41:26,40	0,526986	3,458949	-0,194986	0,426994	0,604998	-1,428012	-0,097165	0,016452	2,288540	0,532533	-24,626752	-2,646512	-0,555213	-2,860993	1,041709	-32,335960	20,118793	10,203172	-0,097165	0,016452	2,288540	1,824020	-16,999280	-2,646512	-0,097165	0,016452	2,288540	1,824020	-16,999280	-2,646512
15:41:26,45	0,526986	3,458949	-0,194986	0,426994	0,604998	-1,428012	-0,093777	0,015835	2,291669	0,584528	-24,479154	-2,628555	-0,552252	-2,857951	1,038945	-32,316387	20,101994	10,146935	-0,093777	0,015835	2,291669	1,827549	-17,117691	-2,628555	-0,093777	0,015835	2,291669	1,827549	-17,117691	-2,628555
15:41:26,50	0,526986	3,458949	-0,194986	0,426994	0,604998	-1,428012	-0,097891	0,014791	2,288905	0,634012	-24,667775	-2,684791	-0,555235	-2,858591	1,040894	-32,330370	20,082894	10,164052	-0,097891	0,014791	2,288905	1,795144	-16,983298	-2,684791	-0,097891	0,014791	2,288905	1,795144	-16,983298	-2,684791
15:41:26,55	0,526986	3,458949	-0,194986	0,426994	0,604998	-1,428012	-0,095846	0,017055	2,290854	0,492799	-24,563969	-2,667675	-0,549340	-2,853707	1,040105	-32,313978	20,078863	10,156287	-0,095846	0,017055	2,290854	1,831582	-17,040064	-2,667675	-0,095846	0,017055	2,290854	1,831582	-17,040064	-2,667675
15:41:26,60	0,526986	3,458949	-0,194986	0,426994	0,604998	-1,428012	-0,103022	0,014392	2,290065	0,635964	-24,920928	-2,675440	-0,554060	-2,856224	1,039742	-32,331322	20,116416	10,195461	-0,103022	0,014392	2,290065	1,765726	-16,833678	-2,675440	-0,103022	0,014392	2,290065	1,765726	-16,833678	-2,675440
15:41:26,65	0,526986	3,458949	-0,194986	0,426994	0,604998	-1,428012	-0,098483	0,017220	2,289702	0,512728	-24,718701	-2,636265	-0,548160	-2,858993	1,040551	-32,321248	20,077213	10,203909	-0,098483	0,017220	2,289702	1,864533	-16,987758	-2,636265	-0,098483	0,017220	2,289702	1,864533	-16,987758	-2,636265
15:41:26,71	0,526986	3,458949	-0,194986	0,426994	0,604998	-1,428012	-0,099035	0,010726	2,290511	0,821503	-24,719061	-2,627818	-0,551080	-2,858354	1,038611	-32,318638	20,122783	10,215803	-0,099035	0,010726	2,290511	1,663529	-16,944812	-2,627818	-0,099035	0,010726	2,290511	1,663529	-16,944812	-2,627818
15:41:26,76	0,526986	3,458949	-0,194986	0,426994	0,604998	-1,428012	-0,098129	0,013575	2,288571	0,714139	-24,692449	-2,615924	-0,550577	-2,855807	1,040510	-32,340522	20,068117	10,184515	-0,098129	0,013575	2,288571	1,779789	-16,989359	-2,615924	-0,098129	0,013575	2,288571	1,779789	-16,989359	-2,615924
15:41:26,81	0,526986	3,458949	-0,194986	0,426994	0,604998	-1,428012	-0,100586	0,014413	2,290470	0,612268	-24,811842	-2,647212	-0,553511	-2,858909	1,042469	-32,348892	20,078335	10,197304	-0,100586	0,014413	2,290470	1,743718	-16,915862	-2,647212	-0,100586	0,014413	2,290470	1,743718	-16,915862	-2,647212
15:41:26,86	0,526986	3,458949	-0,194986	0,426994	0,604998	-1,428012	-0,096433	0,015403	2,292429	0,565484	-24,608234	-2,634422	-0,551652	-2,855688	1,040926	-32,300451	20,096114	10,199114	-0,096433	0,015403	2,292429	1,774600	-17,038279	-2,634422	-0,096433	0,015403	2,292429	1,774600	-17,038279	-2,634422
15:41:26,91	0,526986	3,458949	-0,194986	0,426994	0,604998	-1,428012	-0,100151	0,015403	2,290887	0,605096	-24,768547	-2,632613	-0,553441	-2,858805	1,040118	-32,320119	20,087914	10,155167	-0,100151	0,015403	2,290887	1,814221	-16,906670	-2,632613	-0,100151	0,015403	2,290887	1,814221	-16,906670	-2,632613
15:41:26,96	0,526986	3,458949	-0,194986	0,426994	0,604998	-1,428012	-0,096557	0,015394	2,290078	0,588604	-24,594578	-2,676559	-0,549968	-2,860626	1,038976	-32,345685	20,081925	10,185334	-0,096557	0,015394	2,290078	1,797060	-17,014851	-2,676559	-0,096557	0,015394	2,290078	1,797060	-17,014851	-2,676559
15:41:27,01	0,526986	3,458949	-0,194986	0,426994	0,604998	-1,428012	-0,096717	0,011476	2,288936	0,774376	-24,622034	-2,646392	-0,549311	-2,858133	1,040152	-32,317463	20,108367	10,195349	-0,096717	0,011476	2,288936	1,675260	-17,029764	-2,646392	-0,096717	0,011476	2,288936	1,675260	-17,029764	-2,646392
15:41:27,06	0,526986	3,458949	-0,194986	0,426994	0,604998	-1,428012	-0,099204	0,012153	2,290112	0,776193	-24,740153	-2,636378	-0,552262	-2,858029	1,040532	-32,316758	20,095625	10,189363	-0,099204	0,012153	2,290112	1,730205	-16,952631	-2,636378	-0,099204	0,012153	2,290112	1,730205	-16,952631	-2,636378
15:41:27,11	0,526986	3,458949	-0,194986	0,426994	0,604998	-1,428012	-0,097819	0,014761	2,290492	0,629890	-24,661164	-2,642364	-0,551035	-2,855129	1,041312	-32,298071	20,125875	10,195152	-0,097819	0,014761	2,290492	1,788637	-16,982345	-2,642364	-0,097819	0,014761	2,290492	1,788637	-16,982345	-2,642364
15:41:27,16	0,526986	3,458949	-0,194986	0,426994	0,604998	-1,428012	-0,100943	0,015149	2,291272	0,645276	-24,822547	-2,636574	-0,554079	-2,858691	1,042434	-32,342008	20,071151	10,148507	-0,100943	0,015149	2,291272	1,834450	-16,898504	-2,636574	-0,100943	0,015149	2,291272	1,834450	-16,898504	-2,636574
15:41:27,21	0,526986	3,458949	-0,194986	0,426994	0,604998	-1,428012	-0,096336	0,016004	2,292394	0,531460	-24,593686	-2,683219	-0,552501	-2,854719	1,045262	-32,125106	20,010541	10,177394	-0,096336	0,016004	2,292394	1,787744	-17,031271	-2,683219	-0,096336	0,016004	2,292394	1,787744	-17,031271	-2,683219
15:41:27,26	0,526986	3,458949	-0,194986	0,426994	0,604998	-1,428012	-0,100566	0,016623	2,295222	0,555214	-24,595457	-2,654332	-0,461765	-2,685111	1,350099	-24,591787	16,196072	10,085082	-0,100566	0,016623	2,295222	1,860118	-16,701049	-2,654332	-0,100566	0,016623	2,295222	1,860118	-16,701049	-2,654332
15:41:27,31	0,526986	3,458949	-0,194986	0,426994	0,604998	-1,428012	-0,292819	0,022847	2,600059	0,694784	-26,161353	-2,746645	-0,539364	-2,829173	1,264289	-31,497254	19,795881	10,157978	-0,129257	0,018019	2,514249	2,025139	-15,289656	-2,673748	-0,129257	0,018019	2,514249	2,025139	-15,289656	-2,673748
15:41:27,36	0,526986	3,458949	-0,194986	0,426994	0,604998	-1,428012	-0,129257	0,018019	2,514249	0,610644	-25,436357	-2,673748	-0,580719	-2,906674	0,688421	-31,737912	19,774355	10,200818	-0,129257	0,018019	2,514249	2,025139	-15,289656	-2,673748	-0,129257	0,018019	2,514249	2,025139	-15,289656	-2,673748
15:41:27,41	0,527022	3,458987	-0,194988	0,426989	0,655027	-1,427988	-0,041463	0,015084	1,938381	0,624321	-21,068695	-2,630909	-0,569823	-2,883279	0,612033	-30,304561	19,030207	10,199549	-0,041463	0,015084	1,938381	1,808377	-17,813863	-2,630909	-0,041463	0,015084	1,938381	1,808377	-17,813863	-2,630909
15:41:27,46	0,527022	3,458987	-0,194988	0,426989	0,655027	-1,427988	-0,067171	0,017345	1,861993	0,578971	-20,792151	-2,632177	-0,571021	-2,882929	0,615091	-30,319480	19,012766	10,143831	-0,067171	0,017345	1,861993	1,940518	-15,519192	-2,632177	-0,067171	0,017345	1,861993	1,940518	-15,519192	-2,632177
15:41:27,51	0,527022	3,458987	-0,194988	0,426989	0,655027	-1,427988	-0,066875	0,018557	1,865051	0,493372	-20,780932	-2,687895	-0,567511	-2,884291	0,617841	-30,331378	19,000368	10,176203	-0,066875	0,018557	1,865051	1,950078	-15,531251	-2,687895	-0,066875	0,018557	1,865051	1,950078	-15,531251	-2,687895
15:41:27,56	0,527022	3,458987	-0,194988	0,426989	0,655027	-1,427988	-0,067451	0,014836	1,867801	0,670169	-20,814992	-2,655523	-0,568023	-2,882023	0,617070	-30,286999	18,996348	10,171490	-0,067451	0,014836	1,867801	1,834790	-15,520090	-2,655523	-0,067451	0,014836	1,867801	1,834790	-15,520090	-2,655523
15:41:27,61	0,527022	3,458987	-0,194988	0,426989	0,655027	-1,427988	-0,069159	0,016413	1,867030	0,606849	-20,863381	-2,660236	-0,568152	-2,879836	0,618597	-30,350826	19,019021	10,186781	-0,069159	0,016413	1,867030	1,895301	-15,434376	-2,660236	-0,069159	0,016413	1,867030	1,895301	-15,434376	-2,660236
15:41:27,66	0,527022	3,458987	-0,194988	0,426989	0,655027	-1,427988	-0,070988	0,017619	1,868557	0,531880	-21,025101	-2,644945	-0,568635	-2,883731	0,618594	-30,311614	19,002324	10,136733	-0,070988	0,017619	1,868557	1,914971	-15,452520	-2,644945	-0,070988	0,017619	1,868557	1,914971	-15,452520	-2,644945
15:41:27,71	0,527022	3,458987	-0,194988	0,426989	0,655027	-1,427988	-0,067374	0,016090	1,868554	0,616549	-20,794861	-2,694994	-0,568487	-2,879832	0,622545	-30,208283	18,927645	10,179930	-0,067374	0,016090	1,868554	1,879591	-15,505987	-2,694994	-0,067374	0,016090	1,868554	1,879591	-15,505987	-2,694994
15:41:27,76	0,527022	3,458987	-0,194988	0,426989	0,655027	-1,427988	-0,070824	0,017911	1,872505	0,508832	-20,847438	-2,651797	-0,465250	-2,705269	0,946585	-22,456366	14,623386	10,162640	-0,070824	0,017911	1,872505	1,914847	-15,287732	-2,651797	-0,070824	0,017911	1,872505	1,914847	-15,287732	-2,651797
15:41:27,81	0,527022	3,458987	-0,194988	0,426989	0,655027	-1,427988	-0,273619	0,015786	2,196545	0,767683	-22,527282	-2,669086	-0,540911	-2,827594	0,867131	-27,850041	18,158496	10,130406	-0,273619	0,015786	2,196545	2,006903	-1,048188	-2,669086	-0,273619	0,015786	2,196545	2,006903	-1,048188	-2,669086
15:41:27,86	0,527022	3,458987	-0,194988	0,426989	0,655027	-1,427988	-0,129852	0,020148	2,117091	0,905532	-21,489984	-2,701321	-0,573128	-2,903665	0,319347	-28,710244	17,801692	10,153576	-0,129852	0,020148	2,117091	2,487145	-11,296639	-2,701321	-0,129852	0,020148	2,117091	2,487145	-11,296639	-2,701321
15:41:27,91	0,527019	3,459070	-0,194996	0,426984	0,705030	-1,428023	-0,047864	0,010013	1,569307	0,693448	-17,793174	-2,678150	-0,559649	-2,874819	0,219900	-26,735955	16,785832	10,196936	-0,047864	0,010013	1,569307	1,479464	-14,035871	-2,678150	-0,047864	0,010013	1,569307	1,479464	-14,035871	-2,678150
15:41:27,96	0,527019	3,459070	-0,194996	0,426984	0,705030	-1,428023	-0,079585	0,012763	1,469860	0,657826	-17,224948	-2,634790	-0,563247	-2,875755	0,224558	-26,802821	16,870051	10,230642	-0,079585	0,012763	1,469860	1,659728	-10,977553	-2,634790	-0,079585	0,012763	1,469860	1,659728	-10,977553	-2,634790
15:41:28,01	0,527019	3,459070	-0,194996	0,426984	0,705030	-1,428023	-0,076975	0,015412	1,474518	0,559605	-17,189260	-2,601084	-0,563903	-2,880834	0,224136	-26,848456	16,859943	10,186571	-0,076975	0,015412	1,474518	1,769416	-11,146729	-2,601084	-0,076975	0,015412	1,474518	1,769416	-11,146729	-2,601084
15:41:28,06	0,527019	3,459070	-0,194996	0,426984	0,705030	-1,428023	-0,072248	0,013440	1,474097	0,630553	-16,977953	-2,645156	-0,561567	-2,877565	0,227580	-26,861629	16,858939	10,137016	-0,072248	0,013440	1,474097	1,685599	-11,306446	-2,645156	-0,072248	0,013440	1,474097	1,685599	-11,306446	-2,645156
15:41:28,11	0,527019	3,459070	-0,194996	0,426984	0,705030	-1,428023	-0,076248	0,013051	1,477540	0,643306	-17,196808	-2,694711	-0,562701	-2,878203	0,228408	-26,842021	16,870845	10,189698	-0,076248	0,013051	1,477540	1,667845	-11,211377	-2,694711	-0,076248	0,013051	1,477540	1,667845	-11,211377	-2,694711
15:41:28,16	0,527019	3,459070	-0,194996	0,426984	0,705030	-1,428023	-0,075128	0,013715	1,478368	0,628941	-17,127563	-2,642028	-0,563367	-2,875082	0,226803	-26,873162	16,879722	10,162556	-0,075128	0,013715	1,478368	1,705531	-11,230017	-2,642028	-0,075128	0,013715	1,478368	1,705531	-11,230017	-2,642028
15:41:28,21	0,527019	3,459070	-0,194996	0,426984	0,705030	-1,428023	-0,077498	0,015852	1,476764	0,509908	-17,282202	-2,669171	-0,563909	-2,873667	0,229155	-26,843841	16,862904	10,179781	-0,077498	0,015852	1,476764	1,754292	-11,198625	-2,669171	-0,077498	0,015852	1,476764	1,754292	-11,198625	-2,669171
15:41:28,26	0,527019	3,459070	-0,194996	0,426984	0,705030	-1,428023	-0,078453	0,017029	1,479115	0,448804	-17,298048	-2,651945	-0,561009	-2,877871	0,229931	-26,880081	16,866169	10,169974	-0,078453	0,017029	1,479115	1,785577	-11,139521	-2,651945	-0,078453	0,017029	1,479115	1,785577	-11,139521	-2,651945
15:41:28,31	0,527019	3,459070	-0,194996	0,426984	0,705030	-1,428023	-0,076262	0,012415	1,479891	0,673418	-17,217131	-2,661753	-0,563364	-2,877698	0,228371	-26,885119	16,892904	10,171450	-0,076262	0,012415	1,479891	1,648024	-11,230601	-2,661753	-0,076262	0,012415	1,479891	1,648024	-11,230601	-2,661753
15:41:28,36	0,527019	3,459070	-0,194996	0,426984	0,705030	-1,428023	-0,075234	0,014541	1,478331	0,583501	-17,181440	-2,660277	-0,562719	-2,875526	0,231115	-26,852435	16,883751	10,193810	-0,075234	0,014541	1,478331	1,724997	-11,275557	-2,660277	-0,075234	0,014541	1,478331	1,724997	-11,275557	-2,660277
15:41:28,41	0,527019	3,459070	-0,194996	0,426984	0,705030	-1,428023	-0,077437	0,015068	1,481075	0,564514	-17,263129	-2,637916	-0,563404	-2,875397	0,228730	-26,885585	16,847339	10,145885	-0,077437	0,015068	1,481075	1,747376	-11,184287	-2,637916	-0,077437	0,015068	1,481075	1,747376	-11,184287	-2,637916
15:41:28,46	0,527019	3,459070	-0,194996	0,426984	0,705030	-1,428023	-0,077206	0,015726	1,478690	0,482184	-17,261617	-2,685841	-0,567434	-2,875453	0,229527	-26,863419	16,911283	10,165896	-0,077206	0,015726	1,478690	1,716707	-11,200914	-2,685841	-0,077206	0,015726	1,478690	1,716707	-11,200914	-2,685841
15:41:28,51	0,527019	3,459070	-0,194996	0,426984	0,705030	-1,428023	-0,075143	0,019188	1,479487	0,368620	-17,167113	-2,665830	-0,566910	-2,879258	0,231465	-26,903258	16,895942	10,159316	-0,075143	0,019188	1,479487	1,874910	-11,268361	-2,665830	-0,075143	0,019188	1,479487	1,874910	-11,268361	-2,665830
15:41:28,56	0,527019	3,459070	-0,194996	0,426984	0,705030	-1,428023	-0,072109	0,016832	1,481425	0,457935	-17,036180	-2,672410	-0,560419	-2,880258	0,233424	-26,896480	16,873474	10,158308	-0,072109	0,016832	1,481425	1,779267	-11,375590	-2,672410	-0,072109	0,016832	1,481425	1,779267	-11,375590	-2,672410
15:41:28,61	0,527019	3,459070	-0,194996	0,426984	0,705030	-1,428023	-0,074490	0,010711	1,483384	0,760194	-17,142847	-2,673418	-0,563928	-2,873667	0,231479	-26,860783	16,872703	10,178852	-0,074490	0,010711	1,483384	1,600973	-11,295411	-2,673418	-0,074490	0,010711	1,483384	1,600973	-11,295411	-2,673418
15:41:28,66	0,527019	3,459070	-0,194996	0,426984	0,705030	-1,428023	-0,078443	0,017045	1,481439	0,447971	-17,317104	-2,652874	-0,563427	-2,881632	0,231872	-26,937057	16,912723	10,184429	-0,078443	0,017045	1,481439	1,786023	-11,159355	-2,652874	-0,078443	0,017045	1,481439	1,786023	-11,159355	-2,652874
15:41:28,72	0,527019	3,459070	-0,194996	0,426984	0,705030	-1,428023	-0,071795	0,012628	1,481832	0,674166	-17,057500	-2,647298	-0,563927	-2,878184	0,231111	-26,875867	16,889186	10,188780	-0,071795	0,012628	1,481832	1,665501	-11,421579	-2,647298	-0,071795	0,012628	1,481832	1,665501	-11,421579	-2,647298
15:41:28,77	0,527019	3,459070	-0,194996	0,426984	0,705030	-1,428023	-0,074532	0,014785	1,481071	0,572213	-17,135044	-2,642947	-0,562861	-2,879838	0,227610	-26,929132	16,903411	10,206388	-0,074532	0,014785	1,481071	1,732871	-11,284299	-2,642947	-0,074532	0,014785	1,481071	1,732871	-11,284299	-2,642947
15:41:28,82	0,527019	3,459070	-0,194996	0,426984	0,705030	-1,428023	-0,073632	0,013036	1,477570	0,648865	-17,141520	-2,625339	-0,563445	-2,877246	0,234227	-26,922571	16,883421	10,231007	-0,073632	0,013036	1,477570	1,672202	-11,361372	-2,625339	-0,073632	0,013036	1,477570	1,672202	-11,361372	-2,625339
15:41:28,87	0,527019	3,459070	-0,194996	0,426984	0,705030	-1,428023	-0,075584	0,014837	1,484187	0,541164	-17,227349	-2,600719	-0,561666	-2,879449	0,231491	-26,921360	16,881971	10,193833	-0,075584	0,014837	1,484187	1,705905	-11,293967	-2,600719	-0,075584	0,014837	1,484187	1,705905	-11,293967	-2,600719
15:41:28,92	0,527019	3,459070	-0,194996	0,426984	0,705030	-1,428023	-0,074567	0,012195	1,481451	0,677928	-17,172658	-2,637893	-0,562315	-2,877128	0,230303	-26,939102	16,874722	10,189893	-0,074567	0,012195	1,481451	1,635227	-11,319159	-2,637893	-0,074567	0,012195	1,481451	1,635227	-11,319159	-2,637893
15:41:28,97	0,527019	3,459070	-0,194996	0,426984	0,705030	-1,428023	-0,076252	0,013918	1,480263	0,573190	-17,272020	-2,641833	-0,564577	-2,879144	0,234202	-26,919854	16,908198	10,187705	-0,076252	0,013918	1,480263	1,665733	-11,286247	-2,641833	-0,076252	0,013918	1,480263	1,665733	-11,286247	-2,641833
15:41:29,02	0,527019	3,459070	-0,194996	0,426984	0,705030	-1,428023	-0,073375	0,014869	1,484162	0,562354	-17,122498	-2,644022	-0,559904	-2,876502	0,232625	-26,919116	16,873862	10,164531	-0,073375	0,014869	1,484162	1,729550	-11,362549	-2,644022	-0,073375	0,014869	1,484162	1,729550	-11,362549	-2,644022
15:41:29,07	0,527019	3,459070	-0,194996	0,426984	0,705030	-1,428023	-0,078000	0,012143	1,482586	0,674729	-17,345190	-2,667196	-0,562212	-2,877332	0,233407	-26,900062	16,871506	10,158416	-0,078000	0,012143	1,482586	1,627950	-11,222179	-2,667196	-0,078000	0,012143	1,482586	1,627950	-11,222179	-2,667196
15:41:29,12	0,527019	3,459070	-0,194996	0,426984	0,705030	-1,428023	-0,076127	0,013727	1,483368	0,599863	-17,230129	-2,673310	-0,562756	-2,875501	0,232235	-26,880520	16,893450	10,150119	-0,076127	0,013727	1,483368	1,677404	-11,254128	-2,673310	-0,076127	0,013727	1,483368	1,677404	-11,254128	-2,673310
15:41:29,17	0,527019	3,459070	-0,194996	0,426984	0,705030	-1,428023	-0,077441	0,015113	1,482195	0,556556	-17,292474	-2,681607	-0,565159	-2,879463	0,235347	-26,926891	16,920581	10,163103	-0,077441	0,015113	1,482195	1,742913	-11,213371	-2,681607	-0,077441	0,015113	1,482195	1,742913	-11,213371	-2,681607
15:41:29,22	0,527019	3,459070	-0,194996	0,426984	0,705030	-1,428023	-0,072808	0,015213	1,485307	0,551659	-17,105273	-2,668623	-0,560180	-2,877698	0,231171	-26,737012	16,775940	10,179563	-0,072808	0,015213	1,485307	1,745878	-11,389874	-2,668623	-0,072808	0,015213	1,485307	1,745878	-11,389874	-2,668623
15:41:29,27	0,527019	3,459070	-0,194996	0,426984	0,705030	-1,428023	-0,076826	0,011784	1,481131	0,699626	-17,077480	-2,652164	-0,482138	-2,735836	0,540485	-20,739173	13,547156	10,127294	-0,076826	0,011784	1,481131	1,624695	-11,046621	-2,652164	-0,076826	0,011784	1,481131	1,624695	-11,046621	-2,652164
15:41:29,32	0,527019	3,459070	-0,194996	0,426984	0,705030	-1,428023	-0,238703	0,015128	1,790445	0,728454	-18,686396	-2,704432	-0,564331	-2,868768	0,445606	-26,918133	16,928916	10,172734	-0,238703	0,015128	1,790445	1,916020	0,051781	-2,704432	-0,238703	0,015128	1,790445	1,916020	0,051781	-2,704432
15:41:29,37	0,527019	3,459070	-0,194996	0,426984	0,705030	-1,428023	-0,082484	0,019844	1,695566	0,322455	-17,605010	-2,658992	-0,589508	-2,935321	-0,135599	-26,869502	16,556256	10,209021	-0,082484	0,019844	1,695566	1,880191	-11,130041	-2,658992	-0,082484	0,019844	1,695566	1,880191	-11,130041	-2,658992
15:41:29,42	0,526987	3,458916	-0,194968	0,426999	0,755019	-1,428029	-0,012259	0,008372	1,114361	0,620588	-13,724886	-2,622706	-0,581601	-2,915043	-0,197650	-25,517857	15,877769	10,186456	-0,012259	0,008372	1,114361	1,277762	-12,762548	-2,622706	-0,012259	0,008372	1,114361	1,277762	-12,762548	-2,622706
15:41:29,47	0,526987	3,458916	-0,194968	0,426999	0,755019	-1,428029	-0,033774	0,011662	1,052311	0,537718	-13,333840	-2,645270	-0,578090	-2,922729	-0,193350	-25,570108	15,917646	10,199656	-0,033774	0,011662	1,052311	1,453197	-10,682611	-2,645270	-0,033774	0,011662	1,052311	1,453197	-10,682611	-2,645270
15:41:29,52	0,526987	3,458916	-0,194968	0,426999	0,755019	-1,428029	-0,028873	0,004779	1,056610	0,904040	-13,144205	-2,632071	-0,582241	-2,915813	-0,188329	-25,583729	15,948884	10,212585	-0,028873	0,004779	1,056610	1,279208	-10,877663	-2,632071	-0,028873	0,004779	1,056610	1,279208	-10,877663	-2,632071
15:41:29,57	0,526987	3,458916	-0,194968	0,426999	0,755019	-1,428029	-0,032786	0,011832	1,061631	0,557545	-13,375107	-2,619141	-0,582210	-2,917781	-0,189105	-25,575710	15,952190	10,198259	-0,032786	0,011832	1,061631	1,486344	-10,801378	-2,619141	-0,032786	0,011832	1,061631	1,486344	-10,801378	-2,619141
15:41:29,62	0,526987	3,458916	-0,194968	0,426999	0,755019	-1,428029	-0,031098	0,010821	1,060855	0,616981	-13,282032	-2,633467	-0,584608	-2,916610	-0,189147	-25,592793	15,943182	10,164015	-0,031098	0,010821	1,060855	1,466430	-10,840821	-2,633467	-0,031098	0,010821	1,060855	1,466430	-10,840821	-2,633467
15:41:29,67	0,526987	3,458916	-0,194968	0,426999	0,755019	-1,428029	-0,030913	0,013483	1,060813	0,462233	-13,282702	-2,667711	-0,582275	-2,913247	-0,186798	-25,594542	15,942282	10,202238	-0,030913	0,013483	1,060813	1,520622	-10,856014	-2,667711	-0,030913	0,013483	1,060813	1,520622	-10,856014	-2,667711
15:41:29,72	0,526987	3,458916	-0,194968	0,426999	0,755019	-1,428029	-0,036709	0,011210	1,066328	0,554738	-13,443461	-2,625282	-0,577652	-2,912960	-0,176557	-25,308147	15,735816	10,196981	-0,036709	0,011210	1,066328	1,434741	-10,561816	-2,625282	-0,036709	0,011210	1,066328	1,434741	-10,561816	-2,625282
15:41:29,77	0,526987	3,458916	-0,194968	0,426999	0,755019	-1,428029	-0,036709	0,011210	1,066328	0,554738	-13,443461	-2,625282	-0,476701	-2,732431	0,143183	-17,500689	11,425388	10,152959	-0,036709	0,011210	1,066328	1,434741	-10,561816	-2,625282	-0,036709	0,011210	1,066328	1,434741	-10,561816	-2,625282
15:41:29,82	0,526987	3,458916	-0,194968	0,426999	0,755019	-1,428029	-0,244370	0,012122	1,393143	0,666493	-15,115583	-2,678767	-0,567468	-2,873746	0,036925	-23,783828	15,414362	10,092300	-0,244370	0,012122	1,393143	1,618106	4,067447	-2,678767	-0,244370	0,012122	1,393143	1,618106	4,067447	-2,678767
15:41:29,87	0,526987	3,458916	-0,194968	0,426999	0,755019	-1,428029	-0,076604	0,020072	1,286885	0,566114	-13,827615	-2,739426	-0,601039	-2,946095	-0,506812	-24,451736	15,107654	10,234083	-0,076604	0,020072	1,286885	2,141742	-7,814184	-2,739426	-0,076604	0,020072	1,286885	2,141742	-7,814184	-2,739426
15:41:29,92	0,526948	3,458998	-0,195008	0,426995	0,805039	-1,428023	0,002837	0,012970	0,743148	0,335839	-10,121741	-2,597643	-0,585568	-2,924930	-0,595484	-22,716296	14,153328	10,230911	0,002837	0,012970	0,743148	1,353973	-10,344448	-2,597643	0,002837	0,012970	0,743148	1,353973	-10,344448	-2,597643
15:41:29,97	0,526948	3,458998	-0,195008	0,426995	0,805039	-1,428023	-0,023228	0,010155	0,654476	0,523474	-9,497024	-2,600815	-0,585051	-2,924001	-0,591232	-22,757224	14,157250	10,229097	-0,023228	0,010155	0,654476	1,320622	-7,673628	-2,600815	-0,023228	0,010155	0,654476	1,320622	-7,673628	-2,600815
15:41:30,02	0,526948	3,458998	-0,195008	0,426995	0,805039	-1,428023	-0,024291	0,010171	0,658728	0,505540	-9,589719	-2,602629	-0,579751	-2,926455	-0,588116	-22,762583	14,130437	10,217259	-0,024291	0,010171	0,658728	1,303996	-7,682858	-2,602629	-0,024291	0,010171	0,658728	1,303996	-7,682858	-2,602629
15:41:30,07	0,526948	3,458998	-0,195008	0,426995	0,805039	-1,428023	-0,024816	0,004354	0,661845	0,782123	-9,608239	-2,614468	-0,582700	-2,922797	-0,585414	-22,768491	14,156494	10,221389	-0,024816	0,004354	0,661845	1,123945	-7,660186	-2,614468	-0,024816	0,004354	0,661845	1,123945	-7,660186	-2,614468
15:41:30,12	0,526948	3,458998	-0,195008	0,426995	0,805039	-1,428023	-0,026509	0,008738	0,664546	0,573814	-9,714444	-2,610338	-0,585073	-2,925617	-0,585416	-22,781194	14,147757	10,215566	-0,026509	0,008738	0,664546	1,259710	-7,633455	-2,610338	-0,026509	0,008738	0,664546	1,259710	-7,633455	-2,610338
15:41:30,17	0,526948	3,458998	-0,195008	0,426995	0,805039	-1,428023	-0,022881	0,009382	0,664544	0,526376	-9,532378	-2,616160	-0,587420	-2,922846	-0,584250	-22,779988	14,177690	10,235189	-0,022881	0,009382	0,664544	1,262874	-7,736252	-2,616160	-0,022881	0,009382	0,664544	1,262874	-7,736252	-2,616160
15:41:30,22	0,526948	3,458998	-0,195008	0,426995	0,805039	-1,428023	-0,024107	0,012801	0,665710	0,375145	-9,610065	-2,596537	-0,582691	-2,922009	-0,583485	-22,776259	14,182434	10,211554	-0,024107	0,012801	0,665710	1,379987	-7,717677	-2,596537	-0,024107	0,012801	0,665710	1,379987	-7,717677	-2,596537
15:41:30,27	0,526948	3,458998	-0,195008	0,426995	0,805039	-1,428023	-0,027196	0,009124	0,666475	0,572320	-9,769845	-2,620173	-0,582756	-2,926785	-0,583098	-22,814912	14,166505	10,205640	-0,027196	0,009124	0,666475	1,288522	-7,634957	-2,620173	-0,027196	0,009124	0,666475	1,288522	-7,634957	-2,620173
15:41:30,32	0,526948	3,458998	-0,195008	0,426995	0,805039	-1,428023	-0,023028	0,006792	0,666862	0,660465	-9,578604	-2,626086	-0,586801	-2,924718	-0,578018	-22,782579	14,178576	10,240972	-0,023028	0,006792	0,666862	1,193600	-7,770927	-2,626086	-0,023028	0,006792	0,666862	1,193600	-7,770927	-2,626086
15:41:30,37	0,526948	3,458998	-0,195008	0,426995	0,805039	-1,428023	-0,022794	0,011328	0,671942	0,451182	-9,544510	-2,590754	-0,581496	-2,923589	-0,581527	-22,766242	14,154591	10,214184	-0,022794	0,011328	0,671942	1,340440	-7,755142	-2,590754	-0,022794	0,011328	0,671942	1,340440	-7,755142	-2,590754
15:41:30,42	0,526948	3,458998	-0,195008	0,426995	0,805039	-1,428023	-0,026425	0,007299	0,668434	0,648119	-9,707147	-2,617542	-0,582658	-2,923354	-0,582354	-22,776546	14,192182	10,157690	-0,026425	0,007299	0,668434	1,221052	-7,632797	-2,617542	-0,026425	0,007299	0,668434	1,221052	-7,632797	-2,617542
15:41:30,47	0,526948	3,458998	-0,195008	0,426995	0,805039	-1,428023	-0,026048	0,008422	0,667606	0,617075	-9,715263	-2,674036	-0,584493	-2,924665	-0,577248	-22,805033	14,174523	10,241011	-0,026048	0,008422	0,667606	1,278240	-7,670507	-2,674036	-0,026048	0,008422	0,667606	1,278240	-7,670507	-2,674036
15:41:30,52	0,526948	3,458998	-0,195008	0,426995	0,805039	-1,428023	-0,023995	0,009356	0,672712	0,538993	-9,624358	-2,590715	-0,586849	-2,922867	-0,578055	-22,796596	14,158970	10,211706	-0,023995	0,009356	0,672712	1,273443	-7,740745	-2,590715	-0,023995	0,009356	0,672712	1,273443	-7,740745	-2,590715
15:41:30,57	0,526948	3,458998	-0,195008	0,426995	0,805039	-1,428023	-0,024374	0,012295	0,671905	0,376901	-9,628991	-2,620021	-0,583254	-2,922044	-0,576896	-22,775910	14,172244	10,187731	-0,024374	0,012295	0,671905	1,342083	-7,715615	-2,620021	-0,024374	0,012295	0,671905	1,342083	-7,715615	-2,620021
15:41:30,62	0,526948	3,458998	-0,195008	0,426995	0,805039	-1,428023	-0,026884	0,009593	0,673064	0,539253	-9,748242	-2,643995	-0,585082	-2,924898	-0,581149	-22,800532	14,173791	10,218953	-0,026884	0,009593	0,673064	1,292315	-7,637818	-2,643995	-0,026884	0,009593	0,673064	1,292315	-7,637818	-2,643995
15:41:30,67	0,526948	3,458998	-0,195008	0,426995	0,805039	-1,428023	-0,023499	0,009750	0,668811	0,520137	-9,594298	-2,612773	-0,583314	-2,922773	-0,574957	-22,807485	14,169122	10,196348	-0,023499	0,009750	0,668811	1,285493	-7,749629	-2,612773	-0,023499	0,009750	0,668811	1,285493	-7,749629	-2,612773
15:41:30,73	0,526948	3,458998	-0,195008	0,426995	0,805039	-1,428023	-0,026223	0,009281	0,675003	0,537008	-9,739641	-2,635379	-0,586925	-2,923320	-0,580004	-22,832894	14,171950	10,223291	-0,026223	0,009281	0,675003	1,265544	-7,681126	-2,635379	-0,026223	0,009281	0,675003	1,265544	-7,681126	-2,635379
15:41:30,78	0,526948	3,458998	-0,195008	0,426995	0,805039	-1,428023	-0,023944	0,012135	0,669956	0,378332	-9,644529	-2,608435	-0,585081	-2,924202	-0,579620	-22,808613	14,186729	10,194398	-0,023944	0,012135	0,669956	1,330925	-7,764949	-2,608435	-0,023944	0,012135	0,669956	1,330925	-7,764949	-2,608435
15:41:30,83	0,526948	3,458998	-0,195008	0,426995	0,805039	-1,428023	-0,024102	0,010097	0,670340	0,509265	-9,639134	-2,637328	-0,583371	-2,924002	-0,577678	-22,830242	14,165895	10,202787	-0,024102	0,010097	0,670340	1,301849	-7,747110	-2,637328	-0,024102	0,010097	0,670340	1,301849	-7,747110	-2,637328
15:41:30,88	0,526948	3,458998	-0,195008	0,426995	0,805039	-1,428023	-0,025130	0,008716	0,672282	0,552216	-9,700911	-2,628939	-0,585710	-2,924138	-0,576513	-22,825044	14,166768	10,201628	-0,025130	0,008716	0,672282	1,236397	-7,728179	-2,628939	-0,025130	0,008716	0,672282	1,236397	-7,728179	-2,628939
15:41:30,93	0,526948	3,458998	-0,195008	0,426995	0,805039	-1,428023	-0,023843	0,010673	0,673447	0,453780	-9,629925	-2,630098	-0,583331	-2,925844	-0,576892	-22,827424	14,191965	10,202848	-0,023843	0,010673	0,673447	1,291626	-7,758217	-2,630098	-0,023843	0,010673	0,673447	1,291626	-7,758217	-2,630098
15:41:30,98	0,526948	3,458998	-0,195008	0,426995	0,805039	-1,428023	-0,023554	0,007760	0,673068	0,625875	-9,629559	-2,628879	-0,582185	-2,922328	-0,579229	-22,828625	14,196169	10,214827	-0,023554	0,007760	0,673068	1,235069	-7,780534	-2,628879	-0,023554	0,007760	0,673068	1,235069	-7,780534	-2,628879
15:41:31,03	0,526948	3,458998	-0,195008	0,426995	0,805039	-1,428023	-0,027173	0,008526	0,670731	0,589108	-9,820848	-2,616899	-0,582585	-2,919063	-0,573368	-22,710750	14,101420	10,202584	-0,027173	0,008526	0,670731	1,258397	-7,687793	-2,616899	-0,027173	0,008526	0,670731	1,258397	-7,687793	-2,616899
15:41:31,08	0,526948	3,458998	-0,195008	0,426995	0,805039	-1,428023	-0,029801	0,010504	0,676592	0,463113	-9,808041	-2,629142	-0,507693	-2,776879	-0,296161	-16,411702	10,715633	10,180611	-0,029801	0,010504	0,676592	1,287706	-7,468698	-2,629142	-0,029801	0,010504	0,676592	1,287706	-7,468698	-2,629142
15:41:31,13	0,526948	3,458998	-0,195008	0,426995	0,805039	-1,428023	-0,190382	0,016738	0,953799	0,356311	-11,010238	-2,651115	-0,561496	-2,893046	-0,353687	-21,546029	13,537005	10,191719	-0,190382	0,016738	0,953799	1,670246	3,934730	-2,651115	-0,190382	0,016738	0,953799	1,670246	3,934730	-2,651115
15:41:31,18	0,526948	3,458998	-0,195008	0,426995	0,805039	-1,428023	-0,062876	0,005249	0,896273	0,829952	-10,237083	-2,640007	-0,604883	-2,958956	-0,917241	-21,920398	13,558795	10,221506	-0,062876	0,005249	0,896273	1,242004	-5,301312	-2,640007	-0,062876	0,005249	0,896273	1,242004	-5,301312	-2,640007
15:41:31,23	0,526908	3,458916	-0,194988	0,427001	0,855027	-1,428032	0,015897	0,009869	0,332719	0,421427	-6,475975	-2,610220	-0,591019	-2,935822	-1,004736	-20,101956	12,583056	10,196713	0,015897	0,009869	0,332719	1,196106	-7,723914	-2,610220	0,015897	0,009869	0,332719	1,196106	-7,723914	-2,610220
15:41:31,28	0,526908	3,458916	-0,194988	0,427001	0,855027	-1,428032	-0,011069	0,009429	0,245224	0,508493	-5,815550	-2,635014	-0,591098	-2,937779	-1,002771	-20,144972	12,589794	10,239478	-0,011069	0,009429	0,245224	1,248662	-4,946615	-2,635014	-0,011069	0,009429	0,245224	1,248662	-4,946615	-2,635014
15:41:31,33	0,526908	3,458916	-0,194988	0,427001	0,855027	-1,428032	-0,009335	0,008519	0,247189	0,540139	-5,766000	-2,592249	-0,591135	-2,934551	-1,000135	-20,169549	12,592809	10,161173	-0,009335	0,008519	0,247189	1,208875	-5,033189	-2,592249	-0,009335	0,008519	0,247189	1,208875	-5,033189	-2,592249
15:41:31,38	0,526908	3,458916	-0,194988	0,427001	0,855027	-1,428032	-0,012113	0,010166	0,249825	0,444840	-5,933217	-2,670554	-0,591769	-2,938269	-0,999278	-20,186696	12,582874	10,256751	-0,012113	0,010166	0,249825	1,242832	-4,982380	-2,670554	-0,012113	0,010166	0,249825	1,242832	-4,982380	-2,670554
15:41:31,43	0,526908	3,458916	-0,194988	0,427001	0,855027	-1,428032	-0,008576	0,008855	0,250682	0,495804	-5,759173	-2,574975	-0,592280	-2,933971	-0,995436	-20,161187	12,607987	10,207053	-0,008576	0,008855	0,250682	1,190929	-5,085994	-2,574975	-0,008576	0,008855	0,250682	1,190929	-5,085994	-2,574975
15:41:31,48	0,526908	3,458916	-0,194988	0,427001	0,855027	-1,428032	-0,012042	0,011447	0,254524	0,395540	-5,929905	-2,624673	-0,589387	-2,935862	-0,993883	-20,180922	12,568980	10,200436	-0,012042	0,011447	0,254524	1,294111	-4,984593	-2,624673	-0,012042	0,011447	0,254524	1,294111	-4,984593	-2,624673
15:41:31,53	0,526908	3,458916	-0,194988	0,427001	0,855027	-1,428032	-0,011851	0,007996	0,256077	0,531328	-5,917540	-2,631291	-0,587608	-2,932932	-0,984397	-19,854473	12,417739	10,221122	-0,011851	0,007996	0,256077	1,159019	-4,987251	-2,631291	-0,011851	0,007996	0,256077	1,159019	-4,987251	-2,631291
15:41:31,58	0,526908	3,458916	-0,194988	0,427001	0,855027	-1,428032	-0,015278	0,007920	0,265563	0,567551	-5,737420	-2,610604	-0,483522	-2,754678	-0,688677	-11,882336	7,999437	10,162547	-0,015278	0,007920	0,265563	1,189238	-4,538098	-2,610604	-0,015278	0,007920	0,265563	1,189238	-4,538098	-2,610604
15:41:31,63	0,526908	3,458916	-0,194988	0,427001	0,855027	-1,428032	-0,221693	0,006906	0,561283	0,779956	-7,357781	-2,669180	-0,588366	-2,923816	-0,787109	-20,075377	12,577049	10,177501	-0,221693	0,006906	0,561283	1,322091	10,045122	-2,669180	-0,221693	0,006906	0,561283	1,322091	10,045122	-2,669180
15:41:31,68	0,526908	3,458916	-0,194988	0,427001	0,855027	-1,428032	-0,022793	0,013135	0,462851	0,323879	-6,399179	-2,654225	-0,614145	-2,994554	-1,324481	-20,383709	12,173650	10,285978	-0,022793	0,013135	0,462851	1,354954	-4,609905	-2,654225	-0,022793	0,013135	0,462851	1,354954	-4,609905	-2,654225
15:41:31,73	0,526976	3,458998	-0,194999	0,426998	0,905041	-1,428028	0,020385	0,000507	-0,166673	0,545375	-2,079548	-2,583270	-0,601459	-2,966339	-1,419776	-18,519314	11,137764	10,230166	0,020385	0,000507	-0,166673	0,585194	-3,679801	-2,583270	0,020385	0,000507	-0,166673	0,585194	-3,679801	-2,583270
15:41:31,78	0,526976	3,458998	-0,194999	0,426998	0,905041	-1,428028	0,020385	0,000507	-0,166673	0,545375	-2,079548	-2,583270	-0,603884	-2,968780	-1,413553	-18,587224	11,200616	10,267071	0,020385	0,000507	-0,166673	0,585194	-3,679801	-2,583270	0,020385	0,000507	-0,166673	0,585194	-3,679801	-2,583270
15:41:31,83	0,526976	3,458998	-0,194999	0,426998	0,905041	-1,428028	0,023905	0,004091	-0,163593	0,346201	-1,993854	-2,564655	-0,605060	-2,971815	-1,405009	-18,611871	11,199809	10,256601	0,023905	0,004091	-0,163593	0,667347	-3,870426	-2,564655	0,023905	0,004091	-0,163593	0,667347	-3,870426	-2,564655
15:41:31,88	0,526976	3,458998	-0,194999	0,426998	0,905041	-1,428028	0,027122	0,003592	-0,155049	0,359111	-1,847529	-2,575126	-0,599875	-2,970994	-1,405836	-18,676462	11,227832	10,225767	0,027122	0,003592	-0,155049	0,641109	-3,976609	-2,575126	0,027122	0,003592	-0,155049	0,641109	-3,976609	-2,575126
15:41:31,93	0,526976	3,458998	-0,194999	0,426998	0,905041	-1,428028	0,023818	-0,000487	-0,155876	0,563222	-2,089263	-2,605959	-0,600416	-2,969268	-1,403478	-18,657346	11,249945	10,258923	0,023818	-0,000487	-0,155876	0,524974	-3,959014	-2,605959	0,023818	-0,000487	-0,155876	0,524974	-3,959014	-2,605959
15:41:31,98	0,526976	3,458998	-0,194999	0,426998	0,905041	-1,428028	0,022593	0,000844	-0,153518	0,522712	-2,147466	-2,572803	-0,606966	-2,973157	-1,403871	-18,697546	11,246813	10,267457	0,022593	0,000844	-0,153518	0,588957	-3,921052	-2,572803	0,022593	0,000844	-0,153518	0,588957	-3,921052	-2,572803
15:41:32,03	0,526976	3,458998	-0,194999	0,426998	0,905041	-1,428028	0,029237	0,004572	-0,153911	0,306035	-1,835268	-2,564270	-0,601016	-2,966647	-1,403483	-18,639418	11,203782	10,257548	0,029237	0,004572	-0,153911	0,664941	-4,130345	-2,564270	0,029237	0,004572	-0,153911	0,664941	-4,130345	-2,564270
15:41:32,08	0,526976	3,458998	-0,194999	0,426998	0,905041	-1,428028	0,020624	0,002674	-0,153523	0,396541	-2,211274	-2,574178	-0,602272	-2,970409	-1,404646	-18,690809	11,228753	10,273345	0,020624	0,002674	-0,153523	0,606436	-3,830253	-2,574178	0,020624	0,002674	-0,153523	0,606436	-3,830253	-2,574178
15:41:32,13	0,526976	3,458998	-0,194999	0,426998	0,905041	-1,428028	0,024510	0,001882	-0,154686	0,433670	-2,066181	-2,558382	-0,603324	-2,970506	-1,403445	-18,634532	11,234072	10,286545	0,024510	0,001882	-0,154686	0,581370	-3,990228	-2,558382	0,024510	0,001882	-0,154686	0,581370	-3,990228	-2,558382
15:41:32,18	0,526976	3,458998	-0,194999	0,426998	0,905041	-1,428028	0,025120	0,002744	-0,153485	0,421580	-1,988380	-2,545182	-0,599796	-2,971420	-1,401144	-18,638334	11,198795	10,236076	0,025120	0,002744	-0,153485	0,636963	-3,960318	-2,545182	0,025120	0,002744	-0,153485	0,636963	-3,960318	-2,545182
15:41:32,23	0,526976	3,458998	-0,194999	0,426998	0,905041	-1,428028	0,024148	-0,000768	-0,151184	0,571757	-2,024594	-2,595650	-0,603390	-2,966011	-1,401938	-18,653449	11,217611	10,261725	0,021260	0,005048	-0,151978	0,674320	-3,866170	-2,570002	0,021260	0,005048	-0,151978	0,674320	-3,866170	-2,570002
15:41:32,28	0,526976	3,458998	-0,194999	0,426998	0,905041	-1,428028	0,021260	0,005048	-0,151978	0,278028	-2,197271	-2,570002	-0,601563	-2,968574	-1,398802	-18,630912	11,196936	10,263703	0,021260	0,005048	-0,151978	0,674320	-3,866170	-2,570002	0,021260	0,005048	-0,151978	0,674320	-3,866170	-2,570002
15:41:32,33	0,526976	3,458998	-0,194999	0,426998	0,905041	-1,428028	0,022567	0,002184	-0,148842	0,420316	-2,099464	-2,568023	-0,600457	-2,972184	-1,399598	-18,687326	11,233999	10,251075	0,022567	0,002184	-0,148842	0,591790	-3,870945	-2,568023	0,022567	0,002184	-0,148842	0,591790	-3,870945	-2,568023
15:41:32,38	0,526976	3,458998	-0,194999	0,426998	0,905041	-1,428028	0,025140	-0,000578	-0,149638	0,567855	-2,033055	-2,580652	-0,605722	-2,965953	-1,399223	-18,658824	11,250951	10,260802	0,025140	-0,000578	-0,149638	0,522475	-4,006516	-2,580652	0,025140	-0,000578	-0,149638	0,522475	-4,006516	-2,580652
15:41:32,43	0,526976	3,458998	-0,194999	0,426998	0,905041	-1,428028	0,022376	0,007096	-0,149263	0,197726	-2,160544	-2,570925	-0,601085	-2,968705	-1,398459	-18,693913	11,217002	10,240622	0,022376	0,007096	-0,149263	0,754774	-3,917079	-2,570925	0,022376	0,007096	-0,149263	0,754774	-3,917079	-2,570925
15:41:32,48	0,526976	3,458998	-0,194999	0,426998	0,905041	-1,428028	0,022441	0,001706	-0,148499	0,431090	-2,170605	-2,591104	-0,601882	-2,972037	-1,398419	-18,676869	11,267402	10,265631	0,022441	0,001706	-0,148499	0,564979	-3,932201	-2,591104	0,022441	0,001706	-0,148499	0,564979	-3,932201	-2,591104
15:41:32,54	0,526976	3,458998	-0,194999	0,426998	0,905041	-1,428028	0,025725	0,000729	-0,148459	0,534026	-2,010255	-2,566096	-0,601595	-2,968208	-1,399228	-18,663462	11,242278	10,236727	0,025725	0,000729	-0,148459	0,591278	-4,029677	-2,566096	0,025725	0,000729	-0,148459	0,591278	-4,029677	-2,566096
15:41:32,59	0,526976	3,458998	-0,194999	0,426998	0,905041	-1,428028	0,022266	0,002395	-0,149268	0,432331	-2,165982	-2,594999	-0,601640	-2,966884	-1,398058	-18,680114	11,242281	10,260601	0,022266	0,002395	-0,149268	0,620376	-3,913825	-2,594999	0,022266	0,002395	-0,149268	0,620376	-3,913825	-2,594999
15:41:32,64	0,526976	3,458998	-0,194999	0,426998	0,905041	-1,428028	0,020065	0,003070	-0,146164	0,377496	-2,302865	-2,572127	-0,600445	-2,968157	-1,398069	-18,680246	11,246759	10,236544	0,020065	0,003070	-0,146164	0,618482	-3,878004	-2,572127	0,020065	0,003070	-0,146164	0,618482	-3,878004	-2,572127
15:41:32,69	0,526976	3,458998	-0,194999	0,426998	0,905041	-1,428028	0,021646	0,001425	-0,148109	0,478295	-2,214953	-2,595182	-0,601662	-2,971809	-1,396883	-18,696649	11,213398	10,253551	0,021646	0,001425	-0,148109	0,590142	-3,914194	-2,595182	0,021646	0,001425	-0,148109	0,590142	-3,914194	-2,595182
15:41:32,74	0,526976	3,458998	-0,194999	0,426998	0,905041	-1,428028	0,025417	0,000653	-0,146923	0,481321	-2,016386	-2,578175	-0,605077	-2,966426	-1,395700	-18,638182	11,248450	10,277787	0,025417	0,000653	-0,146923	0,532603	-4,011649	-2,578175	0,025417	0,000653	-0,146923	0,532603	-4,011649	-2,578175
15:41:32,79	0,526976	3,458998	-0,194999	0,426998	0,905041	-1,428028	0,022464	0,006302	-0,145740	0,247177	-2,136879	-2,553939	-0,600473	-2,967639	-1,396118	-18,689098	11,233843	10,254487	0,022464	0,006302	-0,145740	0,741884	-3,900265	-2,553939	0,022464	0,006302	-0,145740	0,741884	-3,900265	-2,553939
15:41:32,84	0,526976	3,458998	-0,194999	0,426998	0,905041	-1,428028	0,021212	0,001708	-0,146158	0,447936	-2,238764	-2,577240	-0,601099	-2,968929	-1,399613	-18,712383	11,265682	10,267264	0,021212	0,001708	-0,146158	0,582046	-3,903883	-2,577240	0,021212	0,001708	-0,146158	0,582046	-3,903883	-2,577240
15:41:32,89	0,526976	3,458998	-0,194999	0,426998	0,905041	-1,428028	0,022641	0,001605	-0,149653	0,469238	-2,200508	-2,564463	-0,602821	-2,968568	-1,396518	-18,681731	11,211984	10,234030	0,022641	0,001605	-0,149653	0,595240	-3,977854	-2,564463	0,022641	0,001605	-0,149653	0,595240	-3,977854	-2,564463
15:41:32,94	0,526976	3,458998	-0,194999	0,426998	0,905041	-1,428028	0,020218	0,000925	-0,143034	0,474094	-2,279334	-2,560093	-0,599298	-2,967170	-1,392994	-18,686787	11,215672	10,271634	0,020218	0,000925	-0,143034	0,546704	-3,866471	-2,560093	0,020218	0,000925	-0,143034	0,546704	-3,866471	-2,560093
15:41:32,99	0,526976	3,458998	-0,194999	0,426998	0,905041	-1,428028	0,020218	0,000925	-0,143034	0,474094	-2,279334	-2,560093	-0,597541	-2,964669	-1,395335	-18,681239	11,217265	10,268881	0,020218	0,000925	-0,143034	0,546704	-3,866471	-2,560093	0,020218	0,000925	-0,143034	0,546704	-3,866471	-2,560093
15:41:33,04	0,526976	3,458998	-0,194999	0,426998	0,905041	-1,428028	0,017174	0,000654	-0,145375	0,492362	-2,433637	-2,562845	-0,597531	-2,967968	-1,394155	-18,690628	11,227223	10,272937	0,017174	0,000654	-0,145375	0,543664	-3,781785	-2,562845	0,017174	0,000654	-0,145375	0,543664	-3,781785	-2,562845
15:41:33,09	0,526976	3,458998	-0,194999	0,426998	0,905041	-1,428028	0,020026	-0,001004	-0,144195	0,582502	-2,298453	-2,558790	-0,599357	-2,968230	-1,394580	-18,725801	11,241615	10,249437	0,020026	-0,001004	-0,144195	0,503660	-3,870468	-2,558790	0,020026	-0,001004	-0,144195	0,503660	-3,870468	-2,558790
15:41:33,14	0,526976	3,458998	-0,194999	0,426998	0,905041	-1,428028	0,021166	0,000446	-0,144620	0,501970	-2,276836	-2,582289	-0,604054	-2,969941	-1,396135	-18,710614	11,210888	10,238487	0,021166	0,000446	-0,144620	0,536966	-3,938332	-2,582289	0,021166	0,000446	-0,144620	0,536966	-3,938332	-2,582289
15:41:33,19	0,526976	3,458998	-0,194999	0,426998	0,905041	-1,428028	0,024996	0,003658	-0,146175	0,315908	-2,049135	-2,593239	-0,599928	-2,970074	-1,395336	-18,711444	11,218403	10,258325	0,024996	0,003658	-0,146175	0,603079	-4,011324	-2,593239	0,024996	0,003658	-0,146175	0,603079	-4,011324	-2,593239
15:41:33,24	0,526976	3,458998	-0,194999	0,426998	0,905041	-1,428028	0,023048	1,811155E-5	-0,145376	0,511287	-2,154905	-2,573402	-0,598130	-2,969127	-1,396880	-18,684469	11,197399	10,258765	0,023048	1,811155E-5	-0,145376	0,512709	-3,964179	-2,573402	0,023048	1,811155E-5	-0,145376	0,512709	-3,964179	-2,573402
15:41:33,29	0,526976	3,458998	-0,194999	0,426998	0,905041	-1,428028	0,021329	-0,001065	-0,146920	0,562887	-2,210448	-2,572961	-0,601073	-2,972776	-1,393752	-18,706759	11,227160	10,281220	0,021329	-0,001065	-0,146920	0,479314	-3,884753	-2,572961	0,021329	-0,001065	-0,146920	0,479314	-3,884753	-2,572961
15:41:33,34	0,526976	3,458998	-0,194999	0,426998	0,905041	-1,428028	0,025960	-0,000340	-0,143792	0,539848	-2,003792	-2,550507	-0,597523	-2,970305	-1,392589	-18,683974	11,191716	10,270432	0,025960	-0,000340	-0,143792	0,513138	-4,041674	-2,550507	0,025960	-0,000340	-0,143792	0,513138	-4,041674	-2,550507
15:41:33,39	0,526976	3,458998	-0,194999	0,426998	0,905041	-1,428028	0,022045	-0,002179	-0,142629	0,616184	-2,169912	-2,561294	-0,601662	-2,968878	-1,396469	-18,694955	11,245755	10,303204	0,022045	-0,002179	-0,142629	0,445096	-3,900474	-2,561294	0,022045	-0,002179	-0,142629	0,445096	-3,900474	-2,561294
15:41:33,44	0,526976	3,458998	-0,194999	0,426998	0,905041	-1,428028	0,022879	0,002119	-0,146509	0,433994	-2,163088	-2,528522	-0,601144	-2,971259	-1,394518	-18,734104	11,240104	10,321356	0,022879	0,002119	-0,146509	0,600304	-3,959098	-2,528522	0,022879	0,002119	-0,146509	0,600304	-3,959098	-2,528522
15:41:33,49	0,526976	3,458998	-0,194999	0,426998	0,905041	-1,428028	0,024682	0,000480	-0,144558	0,494750	-2,100409	-2,510371	-0,601687	-2,969337	-1,392656	-18,713342	11,210070	10,212646	0,024682	0,000480	-0,144558	0,532404	-4,037955	-2,510371	0,024682	0,000480	-0,144558	0,532404	-4,037955	-2,510371
15:41:33,54	0,526976	3,458998	-0,194999	0,426998	0,905041	-1,428028	0,023289	0,001910	-0,142696	0,404746	-2,139855	-2,619081	-0,599882	-2,970088	-1,392975	-18,694527	11,228235	10,286106	0,023289	0,001910	-0,142696	0,554676	-3,968040	-2,619081	0,023289	0,001910	-0,142696	0,554676	-3,968040	-2,619081
15:41:33,59	0,526976	3,458998	-0,194999	0,426998	0,905041	-1,428028	0,023037	-2,873339E-5	-0,143015	0,530696	-2,145750	-2,545621	-0,602836	-2,969673	-1,391850	-18,715225	11,260864	10,252314	0,023037	-2,873339E-5	-0,143015	0,528441	-3,954150	-2,545621	0,023037	-2,873339E-5	-0,143015	0,528441	-3,954150	-2,545621
15:41:33,64	0,526976	3,458998	-0,194999	0,426998	0,905041	-1,428028	0,024155	0,002737	-0,141890	0,404780	-2,121875	-2,579412	-0,598119	-2,965463	-1,394983	-18,696226	11,252329	10,226121	0,024155	0,002737	-0,141890	0,619643	-4,018005	-2,579412	0,024155	0,002737	-0,141890	0,619643	-4,018005	-2,579412
15:41:33,69	0,526976	3,458998	-0,194999	0,426998	0,905041	-1,428028	0,018150	0,000757	-0,145023	0,509845	-2,413409	-2,605606	-0,602263	-2,968077	-1,391488	-18,719149	11,251617	10,227948	0,018150	0,000757	-0,145023	0,569284	-3,838153	-2,605606	0,018150	0,000757	-0,145023	0,569284	-3,838153	-2,605606
15:41:33,74	0,526976	3,458998	-0,194999	0,426998	0,905041	-1,428028	0,022486	0,003039	-0,141528	0,379092	-2,207422	-2,603779	-0,598155	-2,968915	-1,392246	-18,723184	11,246151	10,243397	0,022486	0,003039	-0,141528	0,617684	-3,972559	-2,603779	0,022486	0,003039	-0,141528	0,617684	-3,972559	-2,603779
15:41:33,79	0,526976	3,458998	-0,194999	0,426998	0,905041	-1,428028	0,021157	-0,000938	-0,142286	0,579150	-2,277265	-2,588330	-0,601650	-2,969195	-1,390300	-18,707171	11,239358	10,241185	0,021157	-0,000938	-0,142286	0,505540	-3,938116	-2,588330	0,021157	-0,000938	-0,142286	0,505540	-3,938116	-2,588330
15:41:33,84	0,526976	3,458998	-0,194999	0,426998	0,905041	-1,428028	0,023147	0,001949	-0,140340	0,431148	-2,156518	-2,590541	-0,599860	-2,971481	-1,391069	-18,700643	11,234765	10,231719	0,023147	0,001949	-0,140340	0,584169	-3,973587	-2,590541	0,023147	0,001949	-0,140340	0,584169	-3,973587	-2,590541
15:41:33,89	0,526976	3,458998	-0,194999	0,426998	0,905041	-1,428028	0,024233	-0,000744	-0,141109	0,570502	-2,092130	-2,600008	-0,601104	-2,971457	-1,393802	-18,723266	11,227013	10,233154	0,024233	-0,000744	-0,141109	0,512076	-3,994399	-2,600008	0,024233	-0,000744	-0,141109	0,512076	-3,994399	-2,600008
15:41:33,94	0,526976	3,458998	-0,194999	0,426998	0,905041	-1,428028	0,024834	0,000345	-0,143842	0,495820	-2,076581	-2,598573	-0,602222	-2,968888	-1,391067	-18,694463	11,235486	10,251033	0,024834	0,000345	-0,143842	0,522924	-4,026048	-2,598573	0,024834	0,000345	-0,143842	0,522924	-4,026048	-2,598573
15:41:33,99	0,526976	3,458998	-0,194999	0,426998	0,905041	-1,428028	0,023168	0,002598	-0,141107	0,400411	-2,142493	-2,580693	-0,601075	-2,970207	-1,391075	-18,711797	11,230268	10,241362	0,023168	0,002598	-0,141107	0,604363	-3,961198	-2,580693	0,023168	0,002598	-0,141107	0,604363	-3,961198	-2,580693
15:41:34,04	0,526976	3,458998	-0,194999	0,426998	0,905041	-1,428028	0,023737	0,000945	-0,141115	0,473172	-2,125334	-2,590365	-0,601750	-2,968431	-1,391849	-18,743548	11,236103	10,276409	0,023737	0,000945	-0,141115	0,547378	-3,988666	-2,590365	0,023737	0,000945	-0,141115	0,547378	-3,988666	-2,590365
15:41:34,09	0,526976	3,458998	-0,194999	0,426998	0,905041	-1,428028	0,022536	0,002418	-0,141889	0,385778	-2,218170	-2,555318	-0,599876	-2,971419	-1,389134	-18,717358	11,251036	10,231241	0,022536	0,002418	-0,141889	0,575578	-3,987269	-2,555318	0,022536	0,002418	-0,141889	0,575578	-3,987269	-2,555318
15:41:34,14	0,526976	3,458998	-0,194999	0,426998	0,905041	-1,428028	0,024186	-0,000699	-0,139174	0,573893	-2,117159	-2,600486	-0,602291	-2,968753	-1,390672	-18,728013	11,248524	10,280635	0,024186	-0,000699	-0,139174	0,519004	-4,015778	-2,600486	0,024186	-0,000699	-0,139174	0,519004	-4,015778	-2,600486
15:41:34,19	0,526976	3,458998	-0,194999	0,426998	0,905041	-1,428028	0,023085	0,002726	-0,140712	0,388301	-2,182385	-2,551092	-0,601682	-2,969202	-1,391083	-18,718544	11,232856	10,241563	0,023085	0,002726	-0,140712	0,602257	-3,994571	-2,551092	0,023085	0,002726	-0,140712	0,602257	-3,994571	-2,551092
15:41:34,24	0,526976	3,458998	-0,194999	0,426998	0,905041	-1,428028	0,023170	0,001974	-0,141123	0,418553	-2,161949	-2,590163	-0,599317	-2,966514	-1,389940	-18,711894	11,231855	10,217349	0,023170	0,001974	-0,141123	0,573503	-3,980781	-2,590163	0,023170	0,001974	-0,141123	0,573503	-3,980781	-2,590163
15:41:34,29	0,526976	3,458998	-0,194999	0,426998	0,905041	-1,428028	0,019659	0,001269	-0,139980	0,457649	-2,338262	-2,614377	-0,599459	-2,969189	-1,393421	-18,763919	11,202812	10,257411	0,019659	0,001269	-0,139980	0,557291	-3,881480	-2,614377	0,019659	0,001269	-0,139980	0,557291	-3,881480	-2,614377
15:41:34,34	0,526976	3,458998	-0,194999	0,426998	0,905041	-1,428028	0,022047	5,524291E-5	-0,143461	0,469616	-2,244590	-2,574315	-0,599944	-2,970692	-1,390335	-18,748044	11,250938	10,208154	0,022047	5,524291E-5	-0,143461	0,473953	-3,975309	-2,574315	0,022047	5,524291E-5	-0,143461	0,473953	-3,975309	-2,574315
15:41:34,39	0,526976	3,458998	-0,194999	0,426998	0,905041	-1,428028	0,023592	-0,000276	-0,140375	0,536483	-2,174609	-2,623572	-0,600547	-2,969296	-1,389923	-18,735870	11,217886	10,240738	0,023592	-0,000276	-0,140375	0,514778	-4,026545	-2,623572	0,023592	-0,000276	-0,140375	0,514778	-4,026545	-2,623572
15:41:34,44	0,526976	3,458998	-0,194999	0,426998	0,905041	-1,428028	0,022684	0,000944	-0,139963	0,450500	-2,194753	-2,590988	-0,598788	-2,967354	-1,394559	-18,721788	11,219510	10,277974	0,022684	0,000944	-0,139963	0,524574	-3,975415	-2,590988	0,022684	0,000944	-0,139963	0,524574	-3,975415	-2,590988
15:41:34,49	0,526976	3,458998	-0,194999	0,426998	0,905041	-1,428028	0,020123	0,000391	-0,144599	0,487671	-2,316538	-2,553752	-0,599933	-2,967350	-1,391064	-18,721687	11,244344	10,276445	0,020123	0,000391	-0,144599	0,518384	-3,896167	-2,553752	0,020123	0,000391	-0,144599	0,518384	-3,896167	-2,553752
15:41:34,54	0,526976	3,458998	-0,194999	0,426998	0,905041	-1,428028	0,020692	0,001384	-0,141103	0,457587	-2,299285	-2,555282	-0,603534	-2,969578	-1,391474	-18,754262	11,227866	10,261013	0,020692	0,001384	-0,141103	0,566258	-3,923572	-2,555282	0,020692	0,001384	-0,141103	0,566258	-3,923572	-2,555282
15:41:34,59	0,526976	3,458998	-0,194999	0,426998	0,905041	-1,428028	0,024422	0,003390	-0,141514	0,322757	-2,125280	-2,570713	-0,599868	-2,968258	-1,389531	-18,697137	11,228128	10,226166	0,024422	0,003390	-0,141514	0,588839	-4,042398	-2,570713	0,024422	0,003390	-0,141514	0,588839	-4,042398	-2,570713
15:41:34,64	0,526976	3,458998	-0,194999	0,426998	0,905041	-1,428028	0,021445	0,000875	-0,139571	0,482331	-2,230745	-2,605561	-0,598765	-2,967504	-1,391448	-18,716610	11,216354	10,275909	0,021445	0,000875	-0,139571	0,550979	-3,914166	-2,605561	0,021445	0,000875	-0,139571	0,550979	-3,914166	-2,605561
15:41:34,69	0,526976	3,458998	-0,194999	0,426998	0,905041	-1,428028	0,020241	0,000297	-0,141488	0,492441	-2,304344	-2,555818	-0,599944	-2,966775	-1,390722	-18,730165	11,237751	10,222900	0,020241	0,000297	-0,141488	0,515734	-3,893230	-2,555818	0,020241	0,000297	-0,141488	0,515734	-3,893230	-2,555818
15:41:34,74	0,526976	3,458998	-0,194999	0,426998	0,905041	-1,428028	0,020199	0,001682	-0,140762	0,432181	-2,328963	-2,608827	-0,601667	-2,967042	-1,391065	-18,708909	11,252238	10,271468	0,020199	0,001682	-0,140762	0,564186	-3,914556	-2,608827	0,020199	0,001682	-0,140762	0,564186	-3,914556	-2,608827
15:41:34,79	0,526976	3,458998	-0,194999	0,426998	0,905041	-1,428028	0,021292	0,003041	-0,141105	0,384692	-2,260947	-2,560258	-0,602882	-2,968693	-1,391848	-18,716158	11,212175	10,260591	0,021292	0,003041	-0,141105	0,623372	-3,932363	-2,560258	0,021292	0,003041	-0,141105	0,623372	-3,932363	-2,560258
15:41:34,84	0,526976	3,458998	-0,194999	0,426998	0,905041	-1,428028	0,023329	0,003267	-0,141888	0,334585	-2,141257	-2,571136	-0,599895	-2,969002	-1,388702	-18,700628	11,215331	10,293004	0,023329	0,003267	-0,141888	0,591058	-3,972596	-2,571136	0,023329	0,003267	-0,141888	0,591058	-3,972596	-2,571136
15:41:34,89	0,526976	3,458998	-0,194999	0,426998	0,905041	-1,428028	0,022103	0,000526	-0,138742	0,487628	-2,193171	-2,538723	-0,599937	-2,967346	-1,390688	-18,727286	11,247576	10,261842	0,022103	0,000526	-0,138742	0,528913	-3,928219	-2,538723	0,022103	0,000526	-0,138742	0,528913	-3,928219	-2,538723
15:41:34,94	0,526976	3,458998	-0,194999	0,426998	0,905041	-1,428028	0,020690	0,001390	-0,140728	0,457275	-2,305849	-2,569884	-0,600522	-2,965316	-1,390682	-18,706478	11,211190	10,270349	0,020690	0,001390	-0,140728	0,566415	-3,929987	-2,569884	0,020690	0,001390	-0,140728	0,566415	-3,929987	-2,569884
15:41:34,99	0,526976	3,458998	-0,194999	0,426998	0,905041	-1,428028	0,019225	0,002912	-0,140722	0,357030	-2,345800	-2,561378	-0,599349	-2,968423	-1,390319	-18,732051	11,238472	10,232245	0,019225	0,002912	-0,140722	0,585640	-3,854959	-2,561378	0,019225	0,002912	-0,140722	0,585640	-3,854959	-2,561378
15:41:35,04	0,526976	3,458998	-0,194999	0,426998	0,905041	-1,428028	0,021329	0,000343	-0,140359	0,501478	-2,272170	-2,599481	-0,596391	-2,970089	-1,390684	-18,722703	11,222116	10,241802	0,021329	0,000343	-0,140359	0,528390	-3,946509	-2,599481	0,021329	0,000343	-0,140359	0,528390	-3,946509	-2,599481
15:41:35,09	0,526976	3,458998	-0,194999	0,426998	0,905041	-1,428028	0,021390	0,002981	-0,136847	0,387697	-2,269190	-2,577071	-0,601081	-2,967621	-1,391090	-18,705582	11,220374	10,231683	0,021390	0,002981	-0,136847	0,621677	-3,948328	-2,577071	0,021390	0,002981	-0,136847	0,621677	-3,948328	-2,577071
15:41:35,14	0,526976	3,458998	-0,194999	0,426998	0,905041	-1,428028	0,021390	0,002981	-0,136847	0,387697	-2,269190	-2,577071	-0,601061	-2,970725	-1,391441	-18,708689	11,246542	10,266225	0,021390	0,002981	-0,136847	0,621677	-3,948328	-2,577071	0,021390	0,002981	-0,136847	0,621677	-3,948328	-2,577071
15:41:35,19	0,526976	3,458998	-0,194999	0,426998	0,905041	-1,428028	0,024178	0,000674	-0,141481	0,502905	-2,107822	-2,565501	-0,600435	-2,967684	-1,391466	-18,689120	11,253403	10,237748	0,024178	0,000674	-0,141481	0,555847	-4,005812	-2,565501	0,024178	0,000674	-0,141481	0,555847	-4,005812	-2,565501
15:41:35,24	0,526976	3,458998	-0,194999	0,426998	0,905041	-1,428028	0,021231	0,001653	-0,141506	0,467759	-2,247549	-2,593979	-0,599328	-2,969765	-1,390682	-18,721230	11,235322	10,251439	0,021231	0,001653	-0,141506	0,597499	-3,914199	-2,593979	0,021231	0,001653	-0,141506	0,597499	-3,914199	-2,593979
15:41:35,29	0,526976	3,458998	-0,194999	0,426998	0,905041	-1,428028	0,022481	-0,000347	-0,140722	0,540040	-2,201352	-2,580287	-0,599950	-2,966114	-1,392225	-18,716023	11,224798	10,286338	0,022481	-0,000347	-0,140722	0,512788	-3,966072	-2,580287	0,022481	-0,000347	-0,140722	0,512788	-3,966072	-2,580287
15:41:35,34	0,526976	3,458998	-0,194999	0,426998	0,905041	-1,428028	0,019629	0,002017	-0,142265	0,410581	-2,339844	-2,545389	-0,599250	-2,969951	-1,390286	-18,682222	11,219085	10,235728	0,019629	0,002017	-0,142265	0,568934	-3,880745	-2,545389	0,019629	0,002017	-0,142265	0,568934	-3,880745	-2,545389
15:41:35,39	0,526976	3,458998	-0,194999	0,426998	0,905041	-1,428028	0,022602	-0,000507	-0,140326	0,553809	-2,153144	-2,595998	-0,598151	-2,968349	-1,391054	-18,714922	11,236472	10,276277	0,022602	-0,000507	-0,140326	0,513987	-3,927387	-2,595998	0,022602	-0,000507	-0,140326	0,513987	-3,927387	-2,595998
15:41:35,44	0,526976	3,458998	-0,194999	0,426998	0,905041	-1,428028	0,020666	-0,000658	-0,141094	0,560350	-2,290833	-2,555450	-0,598804	-2,968073	-1,390708	-18,747501	11,232580	10,242289	0,020666	-0,000658	-0,141094	0,508703	-3,913094	-2,555450	0,020666	-0,000658	-0,141094	0,508703	-3,913094	-2,555450
15:41:35,49	0,526976	3,458998	-0,194999	0,426998	0,905041	-1,428028	0,020753	4,551955E-5	-0,140748	0,504111	-2,312547	-2,589438	-0,601017	-2,967534	-1,389903	-18,682608	11,239873	10,245908	0,020753	4,551955E-5	-0,140748	0,507684	-3,941683	-2,589438	0,020753	4,551955E-5	-0,140748	0,507684	-3,941683	-2,589438
15:41:35,54	0,526976	3,458998	-0,194999	0,426998	0,905041	-1,428028	0,021392	0,002232	-0,139943	0,429198	-2,226763	-2,585818	-0,600015	-2,969656	-1,392244	-18,748925	11,195782	10,260996	0,021392	0,002232	-0,139943	0,604377	-3,906066	-2,585818	0,021392	0,002232	-0,139943	0,604377	-3,906066	-2,585818
15:41:35,59	0,526976	3,458998	-0,194999	0,426998	0,905041	-1,428028	0,022729	0,000303	-0,142284	0,458122	-2,192638	-2,570731	-0,599285	-2,971154	-1,389124	-18,710461	11,238663	10,240599	0,022729	0,000303	-0,142284	0,481937	-3,976876	-2,570731	0,022729	0,000303	-0,142284	0,481937	-3,976876	-2,570731
15:41:35,64	0,526976	3,458998	-0,194999	0,426998	0,905041	-1,428028	0,023662	-0,001079	-0,139164	0,586351	-2,132260	-2,591127	-0,597615	-2,967107	-1,391459	-18,743458	11,259710	10,277838	0,023662	-0,001079	-0,139164	0,501684	-3,989726	-2,591127	0,023662	-0,001079	-0,139164	0,501684	-3,989726	-2,591127
15:41:35,69	0,526976	3,458998	-0,194999	0,426998	0,905041	-1,428028	0,019322	-0,000501	-0,141499	0,558066	-2,397053	-2,553888	-0,602872	-2,973125	-1,389114	-18,742184	11,254686	10,269590	0,019322	-0,000501	-0,141499	0,518707	-3,913810	-2,553888	0,019322	-0,000501	-0,141499	0,518707	-3,913810	-2,553888
15:41:35,74	0,526976	3,458998	-0,194999	0,426998	0,905041	-1,428028	0,027162	0,001042	-0,139153	0,474085	-1,985731	-2,562136	-0,602840	-2,967157	-1,389513	-18,709294	11,251082	10,270271	0,027162	0,001042	-0,139153	0,555899	-4,117968	-2,562136	0,027162	0,001042	-0,139153	0,555899	-4,117968	-2,562136
15:41:35,79	0,526976	3,458998	-0,194999	0,426998	0,905041	-1,428028	0,021977	0,003999	-0,139552	0,333673	-2,225059	-2,561456	-0,602870	-2,970481	-1,389893	-18,730142	11,248033	10,274965	0,021977	0,003999	-0,139552	0,647570	-3,950283	-2,561456	0,021977	0,003999	-0,139552	0,647570	-3,950283	-2,561456
15:41:35,84	0,526976	3,458998	-0,194999	0,426998	0,905041	-1,428028	0,024872	0,002363	-0,139933	0,405647	-2,091085	-2,556761	-0,598757	-2,968188	-1,389496	-18,719698	11,222947	10,284554	0,024872	0,002363	-0,139933	0,591168	-4,043513	-2,556761	0,024872	0,002363	-0,139933	0,591168	-4,043513	-2,556761
15:41:35,89	0,526976	3,458998	-0,194999	0,426998	0,905041	-1,428028	0,020829	-5,245374E-5	-0,139536	0,514764	-2,279698	-2,547172	-0,599366	-2,968767	-1,389903	-18,722076	11,193139	10,259455	0,020829	-5,245374E-5	-0,139536	0,510647	-3,914803	-2,547172	0,020829	-5,245374E-5	-0,139536	0,510647	-3,914803	-2,547172
15:41:35,94	0,526976	3,458998	-0,194999	0,426998	0,905041	-1,428028	0,021635	0,000185	-0,139943	0,475415	-2,224955	-2,572272	-0,603460	-2,965255	-1,389162	-18,734727	11,286031	10,247388	0,021635	0,000185	-0,139943	0,489935	-3,923310	-2,572272	0,021635	0,000185	-0,139943	0,489935	-3,923310	-2,572272
15:41:35,99	0,526976	3,458998	-0,194999	0,426998	0,905041	-1,428028	0,020640	0,005487	-0,139202	0,273826	-2,334080	-2,584339	-0,599979	-2,964970	-1,385652	-18,744437	11,231373	10,263625	0,020640	0,005487	-0,139202	0,704563	-3,954354	-2,584339	0,020640	0,005487	-0,139202	0,704563	-3,954354	-2,584339
15:41:36,04	0,526976	3,458998	-0,194999	0,426998	0,905041	-1,428028	0,018653	0,002615	-0,135692	0,371007	-2,418487	-2,568101	-0,601072	-2,967465	-1,386025	-18,721953	11,262715	10,259221	0,018653	0,002615	-0,135692	0,576249	-3,882777	-2,568101	0,018653	0,002615	-0,135692	0,576249	-3,882777	-2,568101
15:41:36,09	0,526976	3,458998	-0,194999	0,426998	0,905041	-1,428028	0,021360	0,002314	-0,136065	0,425043	-2,273935	-2,572506	-0,601739	-2,967161	-1,389961	-18,748821	11,242467	10,212722	0,021360	0,002314	-0,136065	0,606659	-3,950706	-2,572506	0,021360	0,002314	-0,136065	0,606659	-3,950706	-2,572506
15:41:36,14	0,526976	3,458998	-0,194999	0,426998	0,905041	-1,428028	0,021431	0,003044	-0,140001	0,356108	-2,283405	-2,619005	-0,604619	-2,969972	-1,391065	-18,727969	11,275350	10,271460	0,021431	0,003044	-0,140001	0,595037	-3,965722	-2,619005	0,021431	0,003044	-0,140001	0,595037	-3,965722	-2,619005
15:41:36,19	0,526976	3,458998	-0,194999	0,426998	0,905041	-1,428028	0,025305	0,004132	-0,141105	0,338398	-2,080318	-2,560267	-0,600553	-2,968234	-1,389543	-18,754016	11,269745	10,247356	0,025305	0,004132	-0,141105	0,662793	-4,066778	-2,560267	0,025305	0,004132	-0,141105	0,662793	-4,066778	-2,560267
15:41:36,24	0,526976	3,458998	-0,194999	0,426998	0,905041	-1,428028	0,021767	0,001480	-0,139583	0,458458	-2,284070	-2,584370	-0,600591	-2,969133	-1,388724	-18,758048	11,237473	10,299022	0,021767	0,001480	-0,139583	0,574620	-3,992765	-2,584370	0,021767	0,001480	-0,139583	0,574620	-3,992765	-2,584370
15:41:36,29	0,526976	3,458998	-0,194999	0,426998	0,905041	-1,428028	0,022564	0,001063	-0,138764	0,450154	-2,229957	-2,532704	-0,600535	-2,969176	-1,388736	-18,735471	11,237417	10,269728	0,022564	0,001063	-0,138764	0,533617	-4,001253	-2,532704	0,022564	0,001063	-0,138764	0,533617	-4,001253	-2,532704
15:41:36,34	0,526976	3,458998	-0,194999	0,426998	0,905041	-1,428028	0,022573	0,000993	-0,138775	0,465033	-2,209910	-2,561998	-0,601059	-2,967484	-1,386786	-18,710753	11,256228	10,273895	0,022573	0,000993	-0,138775	0,543003	-3,981912	-2,561998	0,022573	0,000993	-0,138775	0,543003	-3,981912	-2,561998
15:41:36,39	0,526976	3,458998	-0,194999	0,426998	0,905041	-1,428028	0,021371	0,002293	-0,136826	0,426081	-2,260434	-2,557831	-0,602296	-2,969026	-1,389139	-18,728920	11,222586	10,249768	0,021371	0,002293	-0,136826	0,606104	-3,938047	-2,557831	0,021371	0,002293	-0,136826	0,606104	-3,938047	-2,557831
15:41:36,44	0,526976	3,458998	-0,194999	0,426998	0,905041	-1,428028	0,023325	0,002594	-0,139179	0,372240	-2,157750	-2,581958	-0,598762	-2,971677	-1,386412	-18,740966	11,219926	10,243520	0,023325	0,002594	-0,139179	0,575846	-3,988734	-2,581958	0,023325	0,002594	-0,139179	0,575846	-3,988734	-2,581958
15:41:36,49	0,526976	3,458998	-0,194999	0,426998	0,905041	-1,428028	0,023853	-0,001793	-0,136452	0,592029	-2,139351	-2,588207	-0,599864	-2,966147	-1,388739	-18,693329	11,244293	10,255547	0,023853	-0,001793	-0,136452	0,451269	-4,011851	-2,588207	0,023853	-0,001793	-0,136452	0,451269	-4,011851	-2,588207
15:41:36,54	0,526976	3,458998	-0,194999	0,426998	0,905041	-1,428028	0,019615	0,001927	-0,138779	0,443520	-2,330707	-2,576179	-0,598716	-2,968269	-1,388722	-18,702951	11,219697	10,269267	0,019615	0,001927	-0,138779	0,594764	-3,870446	-2,576179	0,019615	0,001927	-0,138779	0,594764	-3,870446	-2,576179
15:41:36,59	0,526976	3,458998	-0,194999	0,426998	0,905041	-1,428028	0,020879	-0,000129	-0,138762	0,524279	-2,260986	-2,562460	-0,598763	-2,970828	-1,388342	-18,737339	11,232831	10,264577	0,020879	-0,000129	-0,138762	0,514191	-3,899991	-2,562460	0,020879	-0,000129	-0,138762	0,514191	-3,899991	-2,562460
15:41:36,64	0,526976	3,458998	-0,194999	0,426998	0,905041	-1,428028	0,023118	-0,001368	-0,138382	0,582891	-2,180908	-2,567150	-0,601118	-2,969666	-1,385648	-18,743104	11,236887	10,243511	0,023118	-0,001368	-0,138382	0,475535	-3,995673	-2,567150	0,023118	-0,001368	-0,138382	0,475535	-3,995673	-2,567150
15:41:36,69	0,526976	3,458998	-0,194999	0,426998	0,905041	-1,428028	0,023290	0,001253	-0,135688	0,447241	-2,178987	-2,588215	-0,600457	-2,965845	-1,389157	-18,697506	11,243610	10,221849	0,023290	0,001253	-0,135688	0,545616	-4,007250	-2,588215	0,023290	0,001253	-0,135688	0,545616	-4,007250	-2,588215
15:41:36,74	0,526976	3,458998	-0,194999	0,426998	0,905041	-1,428028	0,019650	0,002591	-0,139197	0,406279	-2,332155	-2,609877	-0,601091	-2,964774	-1,388725	-18,709858	11,249570	10,294630	0,019650	0,002591	-0,139197	0,609698	-3,874653	-2,609877	0,019650	0,002591	-0,139197	0,609698	-3,874653	-2,609877
15:41:36,79	0,526976	3,458998	-0,194999	0,426998	0,905041	-1,428028	0,019039	0,003676	-0,138765	0,348856	-2,377564	-2,537096	-0,601654	-2,969396	-1,386806	-18,713508	11,229733	10,238785	0,019039	0,003676	-0,138765	0,637430	-3,872160	-2,537096	0,019039	0,003676	-0,138765	0,637430	-3,872160	-2,537096
15:41:36,84	0,526976	3,458998	-0,194999	0,426998	0,905041	-1,428028	0,023324	0,001853	-0,136846	0,424670	-2,148003	-2,592942	-0,600514	-2,966498	-1,390675	-18,712001	11,230727	10,275699	0,023324	0,001853	-0,136846	0,570104	-3,978947	-2,592942	0,023324	0,001853	-0,136846	0,570104	-3,978947	-2,592942
15:41:36,89	0,526976	3,458998	-0,194999	0,426998	0,905041	-1,428028	0,020244	0,002314	-0,140715	0,402272	-2,307365	-2,556028	-0,600569	-2,970029	-1,384873	-18,761727	11,231059	10,247931	0,023330	0,000596	-0,134913	0,513849	-4,021521	-2,583796	0,023330	0,000596	-0,134913	0,513849	-4,021521	-2,583796
15:41:36,94	0,526976	3,458998	-0,194999	0,426998	0,905041	-1,428028	0,023330	0,000596	-0,134913	0,467041	-2,190125	-2,583796	-0,602283	-2,967084	-1,385274	-18,731219	11,235528	10,233610	0,023330	0,000596	-0,134913	0,513849	-4,021521	-2,583796	0,023330	0,000596	-0,134913	0,513849	-4,021521	-2,583796
15:41:36,99	0,526976	3,458998	-0,194999	0,426998	0,905041	-1,428028	0,021635	0,003553	-0,135314	0,332422	-2,254054	-2,598117	-0,599908	-2,966877	-1,386045	-18,724816	11,247630	10,234842	0,021635	0,003553	-0,135314	0,611323	-3,952430	-2,598117	0,021635	0,003553	-0,135314	0,611323	-3,952430	-2,598117
15:41:37,04	0,526976	3,458998	-0,194999	0,426998	0,905041	-1,428028	0,020270	0,001600	-0,136085	0,447677	-2,325583	-2,596885	-0,596368	-2,968753	-1,390664	-18,705353	11,222073	10,266038	0,020270	0,001600	-0,136085	0,573242	-3,916742	-2,596885	0,020270	0,001600	-0,136085	0,573242	-3,916742	-2,596885
15:41:37,09	0,526976	3,458998	-0,194999	0,426998	0,905041	-1,428028	0,020124	-0,002404	-0,140704	0,643486	-2,303523	-2,565688	-0,601704	-2,968027	-1,386801	-18,730020	11,229703	10,263371	0,020124	-0,002404	-0,140704	0,454734	-3,883248	-2,565688	0,020124	-0,002404	-0,140704	0,454734	-3,883248	-2,565688
15:41:37,14	0,526976	3,458998	-0,194999	0,426998	0,905041	-1,428028	0,022163	0,002580	-0,136841	0,378565	-2,222651	-2,568356	-0,601092	-2,968697	-1,387974	-18,733335	11,265966	10,250751	0,022163	0,002580	-0,136841	0,581098	-3,962469	-2,568356	0,022163	0,002580	-0,136841	0,581098	-3,962469	-2,568356
15:41:37,19	0,526976	3,458998	-0,194999	0,426998	0,905041	-1,428028	0,022437	0,001716	-0,138014	0,453262	-2,229402	-2,580975	-0,601652	-2,965241	-1,386809	-18,706062	11,248980	10,254479	0,022437	0,001716	-0,138014	0,587938	-3,990734	-2,580975	0,022437	0,001716	-0,138014	0,587938	-3,990734	-2,580975
15:41:37,24	0,526976	3,458998	-0,194999	0,426998	0,905041	-1,428028	0,019724	0,003928	-0,136849	0,337155	-2,338369	-2,577248	-0,598181	-2,967193	-1,387549	-18,726484	11,226813	10,298346	0,019724	0,003928	-0,136849	0,645487	-3,886726	-2,577248	0,019724	0,003928	-0,136849	0,645487	-3,886726	-2,577248
15:41:37,29	0,526976	3,458998	-0,194999	0,426998	0,905041	-1,428028	0,019679	-5,384216E-5	-0,137589	0,514792	-2,347314	-2,533381	-0,597534	-2,968217	-1,386416	-18,713960	11,233888	10,239573	0,019679	-5,384216E-5	-0,137589	0,510566	-3,892135	-2,533381	0,019679	-5,384216E-5	-0,137589	0,510566	-3,892135	-2,533381
15:41:37,34	0,526976	3,458998	-0,194999	0,426998	0,905041	-1,428028	0,020242	-0,001126	-0,136456	0,582942	-2,310719	-2,592154	-0,601699	-2,966565	-1,386834	-18,734699	11,249027	10,230360	0,020242	-0,001126	-0,136456	0,494538	-3,899751	-2,592154	0,020242	-0,001126	-0,136456	0,494538	-3,899751	-2,592154
15:41:37,39	0,526976	3,458998	-0,194999	0,426998	0,905041	-1,428028	0,020895	0,003307	-0,136874	0,355163	-2,302328	-2,601366	-0,601104	-2,968984	-1,385244	-18,734387	11,240131	10,262764	0,022692	0,001582	-0,135283	0,561501	-3,985488	-2,568963	0,022692	0,001582	-0,135283	0,561501	-3,985488	-2,568963
15:41:37,44	0,526976	3,458998	-0,194999	0,426998	0,905041	-1,428028	0,022692	0,001582	-0,135283	0,437302	-2,204130	-2,568963	-0,598664	-2,966995	-1,387167	-18,680053	11,222891	10,263540	0,022692	0,001582	-0,135283	0,561501	-3,985488	-2,568963	0,022692	0,001582	-0,135283	0,561501	-3,985488	-2,568963
15:41:37,49	0,526976	3,458998	-0,194999	0,426998	0,905041	-1,428028	0,019750	0,000463	-0,137207	0,507722	-2,301468	-2,568186	-0,598135	-2,968524	-1,386016	-18,721086	11,239836	10,258824	0,019750	0,000463	-0,137207	0,544087	-3,851836	-2,568186	0,019750	0,000463	-0,137207	0,544087	-3,851836	-2,568186
15:41:37,54	0,526976	3,458998	-0,194999	0,426998	0,905041	-1,428028	0,020809	-0,000759	-0,136056	0,565430	-2,290388	-2,572903	-0,599959	-2,970195	-1,386806	-18,751352	11,241353	10,254256	0,020809	-0,000759	-0,136056	0,505859	-3,923918	-2,572903	0,020809	-0,000759	-0,136056	0,505859	-3,923918	-2,572903
15:41:37,59	0,526976	3,458998	-0,194999	0,426998	0,905041	-1,428028	0,023168	-1,516349E-5	-0,136846	0,512938	-2,194696	-2,577471	-0,599923	-2,968222	-1,386816	-18,730967	11,241209	10,239811	0,023168	-1,516349E-5	-0,136846	0,511748	-4,013398	-2,577471	0,023168	-1,516349E-5	-0,136846	0,511748	-4,013398	-2,577471
15:41:37,64	0,526976	3,458998	-0,194999	0,426998	0,905041	-1,428028	0,021441	0,000940	-0,136856	0,473332	-2,266761	-2,591915	-0,598812	-2,971078	-1,387559	-18,749623	11,200462	10,277680	0,021441	0,000940	-0,136856	0,547131	-3,949914	-2,591915	0,021441	0,000940	-0,136856	0,547131	-3,949914	-2,591915
15:41:37,69	0,526976	3,458998	-0,194999	0,426998	0,905041	-1,428028	0,024981	0,003623	-0,135669	0,351712	-2,089001	-2,568813	-0,602265	-2,968108	-1,387596	-18,730547	11,264722	10,240647	0,024981	0,003623	-0,135669	0,636147	-4,050004	-2,568813	0,024981	0,003623	-0,135669	0,636147	-4,050004	-2,568813
15:41:37,74	0,526976	3,458998	-0,194999	0,426998	0,905041	-1,428028	0,024981	0,003623	-0,135669	0,351712	-2,089001	-2,568813	-0,598790	-2,972823	-1,386014	-18,763378	11,242746	10,263445	0,024981	0,003623	-0,135669	0,636147	-4,050004	-2,568813	0,024981	0,003623	-0,135669	0,636147	-4,050004	-2,568813
15:41:37,79	0,526976	3,458998	-0,194999	0,426998	0,905041	-1,428028	0,024859	-0,002342	-0,136054	0,629105	-2,117876	-2,568282	-0,601062	-2,966811	-1,386408	-18,713321	11,259429	10,264204	0,024859	-0,002342	-0,136054	0,445291	-4,069320	-2,568282	0,024859	-0,002342	-0,136054	0,445291	-4,069320	-2,568282
15:41:37,84	0,526976	3,458998	-0,194999	0,426998	0,905041	-1,428028	0,020790	0,002632	-0,136448	0,409949	-2,294485	-2,567523	-0,600429	-2,969978	-1,386385	-18,693637	11,237497	10,262925	0,020790	0,002632	-0,136448	0,616571	-3,926467	-2,567523	0,020790	0,002632	-0,136448	0,616571	-3,926467	-2,567523
15:41:37,89	0,526976	3,458998	-0,194999	0,426998	0,905041	-1,428028	0,019055	0,001637	-0,136855	0,445736	-2,389768	-2,581596	-0,603996	-2,968434	-1,387176	-18,715117	11,275969	10,274162	0,019055	0,001637	-0,136855	0,574262	-3,885625	-2,581596	0,019055	0,001637	-0,136855	0,574262	-3,885625	-2,581596
15:41:37,94	0,526976	3,458998	-0,194999	0,426998	0,905041	-1,428028	0,019055	0,001637	-0,136855	0,445736	-2,389768	-2,581596	-0,601711	-2,972005	-1,383311	-18,759381	11,249466	10,247055	0,019055	0,001637	-0,136855	0,574262	-3,885625	-2,581596	0,019055	0,001637	-0,136855	0,574262	-3,885625	-2,581596
15:41:37,99	0,526976	3,458998	-0,194999	0,426998	0,905041	-1,428028	0,025611	0,000597	-0,133351	0,484109	-2,078664	-2,584671	-0,596334	-2,971465	-1,386385	-18,711904	11,238549	10,258788	0,025611	0,000597	-0,133351	0,530987	-4,089150	-2,584671	0,025611	0,000597	-0,133351	0,530987	-4,089150	-2,584671
15:41:38,04	0,526976	3,458998	-0,194999	0,426998	0,905041	-1,428028	0,022456	-0,003789	-0,136425	0,726487	-2,196169	-2,572939	-0,597576	-2,965595	-1,386040	-18,724633	11,227277	10,244468	0,022456	-0,003789	-0,136425	0,429030	-3,958957	-2,572939	0,022456	-0,003789	-0,136425	0,429030	-3,958957	-2,572939
15:41:38,09	0,526976	3,458998	-0,194999	0,426998	0,905041	-1,428028	0,017993	0,000221	-0,136080	0,501803	-2,433623	-2,587258	-0,599953	-2,967596	-1,386419	-18,739451	11,234733	10,258918	0,017993	0,000221	-0,136080	0,519188	-3,846080	-2,587258	0,017993	0,000221	-0,136080	0,519188	-3,846080	-2,587258
15:41:38,14	0,526976	3,458998	-0,194999	0,426998	0,905041	-1,428028	0,020914	0,001279	-0,136459	0,445848	-2,298298	-2,572808	-0,600505	-2,967932	-1,383305	-18,735258	11,253697	10,262287	0,020914	0,001279	-0,136459	0,546267	-3,940045	-2,572808	0,020914	0,001279	-0,136459	0,546267	-3,940045	-2,572808
15:41:38,19	0,526976	3,458998	-0,194999	0,426998	0,905041	-1,428028	0,021482	0,001589	-0,133345	0,448266	-2,274632	-2,569439	-0,603521	-2,968065	-1,389567	-18,764369	11,263457	10,227408	0,021482	0,001589	-0,133345	0,572993	-3,960937	-2,569439	0,021482	0,001589	-0,133345	0,572993	-3,960937	-2,569439
15:41:38,24	0,526976	3,458998	-0,194999	0,426998	0,905041	-1,428028	0,023104	0,004135	-0,139607	0,309769	-2,220334	-2,604319	-0,603433	-2,965365	-1,384411	-18,716151	11,233413	10,220805	0,023104	0,004135	-0,139607	0,634358	-4,034035	-2,604319	0,023104	0,004135	-0,139607	0,634358	-4,034035	-2,604319
15:41:38,29	0,526976	3,458998	-0,194999	0,426998	0,905041	-1,428028	0,020722	0,005408	-0,134451	0,241643	-2,287420	-2,610921	-0,599913	-2,969975	-1,386037	-18,744810	11,277011	10,240368	0,020722	0,005408	-0,134451	0,666194	-3,914131	-2,610921	0,020722	0,005408	-0,134451	0,666194	-3,914131	-2,610921
15:41:38,34	0,526976	3,458998	-0,194999	0,426998	0,905041	-1,428028	0,022955	5,460719E-5	-0,136077	0,543462	-2,217969	-2,591358	-0,604060	-2,970498	-1,387582	-18,747100	11,263091	10,259472	0,022955	5,460719E-5	-0,136077	0,547749	-4,019899	-2,591358	0,022955	5,460719E-5	-0,136077	0,547749	-4,019899	-2,591358
15:41:38,39	0,526976	3,458998	-0,194999	0,426998	0,905041	-1,428028	0,025481	0,003385	-0,137622	0,357086	-2,081607	-2,572254	-0,603507	-2,970023	-1,386408	-18,767751	11,279962	10,283902	0,025481	0,003385	-0,137622	0,622802	-4,081879	-2,572254	0,025481	0,003385	-0,137622	0,622802	-4,081879	-2,572254
15:41:38,44	0,526976	3,458998	-0,194999	0,426998	0,905041	-1,428028	0,024793	0,003143	-0,136448	0,373941	-2,143706	-2,547824	-0,601681	-2,969980	-1,387191	-18,727601	11,236264	10,248972	0,024793	0,003143	-0,136448	0,620681	-4,089965	-2,547824	0,024793	0,003143	-0,136448	0,620681	-4,089965	-2,547824
15:41:38,49	0,526976	3,458998	-0,194999	0,426998	0,905041	-1,428028	0,023843	0,001584	-0,137231	0,437274	-2,136513	-2,582754	-0,598826	-2,970783	-1,384876	-18,782369	11,252375	10,249017	0,023843	0,001584	-0,137231	0,561583	-4,008156	-2,582754	0,023843	0,001584	-0,137231	0,561583	-4,008156	-2,582754
15:41:38,54	0,526976	3,458998	-0,194999	0,426998	0,905041	-1,428028	0,023111	-0,001290	-0,134916	0,573269	-2,230052	-2,582709	-0,602226	-2,970263	-1,384476	-18,723179	11,261678	10,238262	0,023111	-0,001290	-0,134916	0,472001	-4,044250	-2,582709	0,023111	-0,001290	-0,134916	0,472001	-4,044250	-2,582709
15:41:38,59	0,526976	3,458998	-0,194999	0,426998	0,905041	-1,428028	0,024361	0,001914	-0,134516	0,444330	-2,118449	-2,593464	-0,602289	-2,966864	-1,385668	-18,741738	11,261457	10,234819	0,024361	0,001914	-0,134516	0,594549	-4,030764	-2,593464	0,024361	0,001914	-0,134516	0,594549	-4,030764	-2,593464
15:41:38,64	0,526976	3,458998	-0,194999	0,426998	0,905041	-1,428028	0,021448	0,003668	-0,135708	0,343637	-2,285846	-2,596907	-0,597631	-2,967390	-1,388353	-18,750109	11,237106	10,275248	0,021448	0,003668	-0,135708	0,631566	-3,969552	-2,596907	0,021448	0,003668	-0,135708	0,631566	-3,969552	-2,596907
15:41:38,69	0,526976	3,458998	-0,194999	0,426998	0,905041	-1,428028	0,019575	-0,000629	-0,138393	0,541795	-2,378344	-2,556479	-0,597040	-2,971116	-1,387579	-18,761317	11,231424	10,254879	0,019575	-0,000629	-0,138393	0,492428	-3,914978	-2,556479	0,019575	-0,000629	-0,138393	0,492428	-3,914978	-2,556479
15:41:38,74	0,526976	3,458998	-0,194999	0,426998	0,905041	-1,428028	0,022507	-0,003003	-0,137619	0,654747	-2,232747	-2,576848	-0,601053	-2,970879	-1,386381	-18,714855	11,249953	10,277833	0,022507	-0,003003	-0,137619	0,418977	-3,999540	-2,576848	0,022507	-0,003003	-0,137619	0,418977	-3,999540	-2,576848
15:41:38,79	0,526976	3,458998	-0,194999	0,426998	0,905041	-1,428028	0,024308	0,000590	-0,136421	0,507154	-2,108120	-2,553894	-0,599360	-2,969103	-1,386408	-18,746483	11,251655	10,269094	0,024308	0,000590	-0,136421	0,553487	-4,016294	-2,553894	0,024308	0,000590	-0,136421	0,553487	-4,016294	-2,553894
15:41:38,84	0,526976	3,458998	-0,194999	0,426998	0,905041	-1,428028	0,021923	1,232705E-5	-0,136448	0,522866	-2,260387	-2,562632	-0,601691	-2,969220	-1,384465	-18,741198	11,259034	10,267675	0,021923	1,232705E-5	-0,136448	0,523833	-3,981331	-2,562632	0,021923	1,232705E-5	-0,136448	0,523833	-3,981331	-2,562632
15:41:38,89	0,526976	3,458998	-0,194999	0,426998	0,905041	-1,428028	0,023190	0,001972	-0,134505	0,430000	-2,193621	-2,564052	-0,601740	-2,971903	-1,386387	-18,759188	11,242965	10,292333	0,023190	0,001972	-0,134505	0,584794	-4,014017	-2,564052	0,023190	0,001972	-0,134505	0,584794	-4,014017	-2,564052
15:41:38,94	0,526976	3,458998	-0,194999	0,426998	0,905041	-1,428028	0,025538	0,000674	-0,136427	0,474597	-2,079063	-2,539393	-0,602851	-2,968372	-1,388345	-18,726246	11,270656	10,275025	0,025538	0,000674	-0,136427	0,527481	-4,083787	-2,539393	0,025538	0,000674	-0,136427	0,527481	-4,083787	-2,539393
15:41:38,99	0,526976	3,458998	-0,194999	0,426998	0,905041	-1,428028	0,023035	0,003401	-0,138385	0,373239	-2,194523	-2,556702	-0,599876	-2,968416	-1,384863	-18,708989	11,228288	10,237962	0,023035	0,003401	-0,138385	0,640202	-4,002781	-2,556702	0,023035	0,003401	-0,138385	0,640202	-4,002781	-2,556702
15:41:39,04	0,526976	3,458998	-0,194999	0,426998	0,905041	-1,428028	0,021586	0,000803	-0,134903	0,480282	-2,233759	-2,593764	-0,603565	-2,970720	-1,388361	-18,787930	11,263735	10,279820	0,021586	0,000803	-0,134903	0,543285	-3,928245	-2,593764	0,021586	0,000803	-0,134903	0,543285	-3,928245	-2,593764
15:41:39,09	0,526976	3,458998	-0,194999	0,426998	0,905041	-1,428028	0,025426	0,002845	-0,138401	0,365298	-2,120145	-2,551907	-0,598778	-2,967629	-1,384877	-18,745174	11,232714	10,243636	0,025426	0,002845	-0,138401	0,588640	-4,116104	-2,551907	0,025426	0,002845	-0,138401	0,588640	-4,116104	-2,551907
15:41:39,14	0,526976	3,458998	-0,194999	0,426998	0,905041	-1,428028	0,020356	0,000245	-0,134917	0,495029	-2,331272	-2,588090	-0,596956	-2,969265	-1,383674	-18,724384	11,234672	10,267051	0,020356	0,000245	-0,134917	0,514243	-3,929199	-2,588090	0,020356	0,000245	-0,134917	0,514243	-3,929199	-2,588090
15:41:39,19	0,526976	3,458998	-0,194999	0,426998	0,905041	-1,428028	0,020862	-0,002151	-0,133714	0,631675	-2,287931	-2,564675	-0,598736	-2,970172	-1,385995	-18,728677	11,242613	10,282855	0,020862	-0,002151	-0,133714	0,462860	-3,925584	-2,564675	0,020862	-0,002151	-0,133714	0,462860	-3,925584	-2,564675
15:41:39,24	0,526976	3,458998	-0,194999	0,426998	0,905041	-1,428028	0,022537	-0,001063	-0,136035	0,579871	-2,208519	-2,548871	-0,601651	-2,967290	-1,385650	-18,715299	11,249105	10,239033	0,022537	-0,001063	-0,136035	0,496402	-3,977660	-2,548871	0,022537	-0,001063	-0,136035	0,496402	-3,977660	-2,548871
15:41:39,29	0,526976	3,458998	-0,194999	0,426998	0,905041	-1,428028	0,021499	0,002902	-0,135690	0,385964	-2,254157	-2,592693	-0,597014	-2,968384	-1,384864	-18,754530	11,254049	10,259136	0,020127	-0,001660	-0,134904	0,477571	-3,941917	-2,572590	0,020127	-0,001660	-0,134904	0,477571	-3,941917	-2,572590
15:41:39,34	0,526976	3,458998	-0,194999	0,426998	0,905041	-1,428028	0,020127	-0,001660	-0,134904	0,607866	-2,361919	-2,572590	-0,598721	-2,968866	-1,386023	-18,722610	11,242481	10,249086	0,020127	-0,001660	-0,134904	0,477571	-3,941917	-2,572590	0,020127	-0,001660	-0,134904	0,477571	-3,941917	-2,572590
15:41:39,39	0,526976	3,458998	-0,194999	0,426998	0,905041	-1,428028	0,021399	-0,000423	-0,136063	0,549476	-2,262377	-2,582640	-0,602282	-2,968245	-1,385246	-18,736745	11,255112	10,268020	0,021399	-0,000423	-0,136063	0,516298	-3,942182	-2,582640	0,021399	-0,000423	-0,136063	0,516298	-3,942182	-2,582640
15:41:39,44	0,526976	3,458998	-0,194999	0,426998	0,905041	-1,428028	0,022641	0,002972	-0,135286	0,376834	-2,216363	-2,563706	-0,601680	-2,967899	-1,384847	-18,729534	11,255717	10,277569	0,022641	0,002972	-0,135286	0,610122	-3,993644	-2,563706	0,022641	0,002972	-0,135286	0,610122	-3,993644	-2,563706
15:41:39,49	0,526976	3,458998	-0,194999	0,426998	0,905041	-1,428028	0,022040	0,002623	-0,134887	0,399085	-2,241658	-2,554158	-0,601765	-2,970664	-1,384094	-18,775978	11,242907	10,257372	0,022040	0,002623	-0,134887	0,605016	-3,971783	-2,554158	0,022040	0,002623	-0,134887	0,605016	-3,971783	-2,554158
15:41:39,54	0,526976	3,458998	-0,194999	0,426998	0,905041	-1,428028	0,024477	0,001314	-0,134134	0,432849	-2,148720	-2,574354	-0,605187	-2,969153	-1,386030	-18,729593	11,281297	10,254091	0,024477	0,001314	-0,134134	0,536008	-4,070196	-2,574354	0,024477	0,001314	-0,134134	0,536008	-4,070196	-2,574354
15:41:39,59	0,526976	3,458998	-0,194999	0,426998	0,905041	-1,428028	0,024879	0,005033	-0,136070	0,295882	-2,106835	-2,577635	-0,598191	-2,964542	-1,384499	-18,742494	11,242881	10,244264	0,024879	0,005033	-0,136070	0,691009	-4,059876	-2,577635	0,024879	0,005033	-0,136070	0,691009	-4,059876	-2,577635
15:41:39,64	0,526976	3,458998	-0,194999	0,426998	0,905041	-1,428028	0,017389	0,001281	-0,134539	0,451301	-2,488331	-2,587462	-0,599319	-2,967141	-1,384089	-18,731753	11,261305	10,253604	0,017389	0,001281	-0,134539	0,551843	-3,853330	-2,587462	0,017389	0,001281	-0,134539	0,551843	-3,853330	-2,587462
15:41:39,69	0,526976	3,458998	-0,194999	0,426998	0,905041	-1,428028	0,020204	0,000957	-0,134129	0,489451	-2,341856	-2,578122	-0,601731	-2,970692	-1,382135	-18,764746	11,249465	10,270812	0,020204	0,000957	-0,134129	0,564596	-3,927840	-2,578122	0,020204	0,000957	-0,134129	0,564596	-3,927840	-2,578122
15:41:39,74	0,526976	3,458998	-0,194999	0,426998	0,905041	-1,428028	0,024484	0,001271	-0,132175	0,446376	-2,141908	-2,560914	-0,603433	-2,970204	-1,385637	-18,734343	11,266957	10,253588	0,024484	0,001271	-0,132175	0,546165	-4,063934	-2,560914	0,024484	0,001271	-0,132175	0,546165	-4,063934	-2,560914
15:41:39,79	0,526976	3,458998	-0,194999	0,426998	0,905041	-1,428028	0,024913	0,002989	-0,135677	0,387399	-2,102062	-2,578138	-0,601129	-2,968933	-1,386790	-18,739933	11,236871	10,278196	0,024913	0,002989	-0,135677	0,622037	-4,057694	-2,578138	0,024913	0,002989	-0,135677	0,622037	-4,057694	-2,578138
15:41:39,84	0,526976	3,458998	-0,194999	0,426998	0,905041	-1,428028	0,022660	0,001630	-0,136829	0,429241	-2,208969	-2,553531	-0,596949	-2,965334	-1,385259	-18,706361	11,221381	10,238918	0,022660	0,001630	-0,136829	0,557160	-3,987812	-2,553531	0,022660	0,001630	-0,136829	0,557160	-3,987812	-2,553531
15:41:39,89	0,526976	3,458998	-0,194999	0,426998	0,905041	-1,428028	0,017453	-0,000191	-0,135299	0,527271	-2,442922	-2,592808	-0,598753	-2,970001	-1,385614	-18,745023	11,265324	10,283541	0,017453	-0,000191	-0,135299	0,512293	-3,813004	-2,592808	0,017453	-0,000191	-0,135299	0,512293	-3,813004	-2,592808
15:41:39,94	0,526976	3,458998	-0,194999	0,426998	0,905041	-1,428028	0,022398	-0,000963	-0,135654	0,586137	-2,241274	-2,548185	-0,600585	-2,970870	-1,386403	-18,754188	11,198670	10,271845	0,022398	-0,000963	-0,135654	0,510562	-3,999480	-2,548185	0,022398	-0,000963	-0,135654	0,510562	-3,999480	-2,548185
15:41:39,99	0,526976	3,458998	-0,194999	0,426998	0,905041	-1,428028	0,024066	0,000190	-0,136443	0,463897	-2,129122	-2,559882	-0,599884	-2,968015	-1,387188	-18,718913	11,267153	10,255318	0,024066	0,000190	-0,136443	0,478797	-4,018305	-2,559882	0,024066	0,000190	-0,136443	0,478797	-4,018305	-2,559882
15:41:40,04	0,526976	3,458998	-0,194999	0,426998	0,905041	-1,428028	0,021243	0,001010	-0,137228	0,498180	-2,279621	-2,576408	-0,598802	-2,966669	-1,383322	-18,769377	11,274906	10,263810	0,021243	0,001010	-0,137228	0,577484	-3,947183	-2,576408	0,021243	0,001010	-0,137228	0,577484	-3,947183	-2,576408
15:41:40,09	0,526976	3,458998	-0,194999	0,426998	0,905041	-1,428028	0,019536	0,000746	-0,133362	0,493399	-2,415951	-2,567917	-0,600553	-2,969713	-1,386816	-18,760590	11,263424	10,250188	0,019536	0,000746	-0,133362	0,551966	-3,949534	-2,567917	0,019536	0,000746	-0,133362	0,551966	-3,949534	-2,567917
15:41:40,14	0,526976	3,458998	-0,194999	0,426998	0,905041	-1,428028	0,023048	0,000740	-0,136856	0,488156	-2,219990	-2,581539	-0,601087	-2,967755	-1,380215	-18,739858	11,253137	10,240981	0,023048	0,000740	-0,136856	0,546259	-4,029244	-2,581539	0,023048	0,000740	-0,136856	0,546259	-4,029244	-2,581539
15:41:40,19	0,526976	3,458998	-0,194999	0,426998	0,905041	-1,428028	0,021619	0,002182	-0,130255	0,414652	-2,271195	-2,590745	-0,599987	-2,972076	-1,386396	-18,771424	11,254499	10,283421	0,021619	0,002182	-0,130255	0,585917	-3,968281	-2,590745	0,021619	0,002182	-0,130255	0,585917	-3,968281	-2,590745
15:41:40,24	0,526976	3,458998	-0,194999	0,426998	0,905041	-1,428028	0,024812	-0,000931	-0,136436	0,561924	-2,133196	-2,548306	-0,597558	-2,968172	-1,385258	-18,730761	11,243653	10,239356	0,024812	-0,000931	-0,136436	0,488821	-4,080903	-2,548306	0,024812	-0,000931	-0,136436	0,488821	-4,080903	-2,548306
15:41:40,29	0,526976	3,458998	-0,194999	0,426998	0,905041	-1,428028	0,020216	-0,001083	-0,135298	0,580761	-2,331527	-2,592371	-0,602311	-2,968188	-1,386417	-18,747891	11,255083	10,268850	0,020216	-0,001083	-0,135298	0,495734	-3,918483	-2,592371	0,020216	-0,001083	-0,135298	0,495734	-3,918483	-2,592371
15:41:40,34	0,526976	3,458998	-0,194999	0,426998	0,905041	-1,428028	0,022607	0,003025	-0,136456	0,368462	-2,227767	-2,562877	-0,602917	-2,967297	-1,384506	-18,760605	11,254439	10,238754	0,022607	0,003025	-0,136456	0,605938	-4,002383	-2,562877	0,022607	0,003025	-0,136456	0,605938	-4,002383	-2,562877
15:41:40,39	0,526976	3,458998	-0,194999	0,426998	0,905041	-1,428028	0,022137	0,003996	-0,134546	0,311071	-2,262849	-2,592972	-0,601650	-2,968564	-1,386043	-18,721135	11,255640	10,229662	0,022137	0,003996	-0,134546	0,624747	-4,000641	-2,592972	0,022137	0,003996	-0,134546	0,624747	-4,000641	-2,592972
15:41:40,44	0,526976	3,458998	-0,194999	0,426998	0,905041	-1,428028	0,022601	0,002265	-0,136083	0,421828	-2,205157	-2,602064	-0,601717	-2,968503	-1,382930	-18,760567	11,271999	10,257766	0,022601	0,002265	-0,136083	0,599666	-3,979346	-2,602064	0,022601	0,002265	-0,136083	0,599666	-3,979346	-2,602064
15:41:40,49	0,526976	3,458998	-0,194999	0,426998	0,905041	-1,428028	0,022582	0,002354	-0,132970	0,411688	-2,248480	-2,573960	-0,599330	-2,967296	-1,384100	-18,732293	11,241830	10,238432	0,022582	0,002354	-0,132970	0,596458	-4,021168	-2,573960	0,022582	0,002354	-0,132970	0,596458	-4,021168	-2,573960
15:41:40,54	0,526976	3,458998	-0,194999	0,426998	0,905041	-1,428028	0,020343	0,000889	-0,134140	0,475849	-2,325317	-2,593294	-0,597592	-2,967039	-1,382906	-18,736809	11,224257	10,276289	0,020343	0,000889	-0,134140	0,545659	-3,922274	-2,593294	0,020343	0,000889	-0,134140	0,545659	-3,922274	-2,593294
15:41:40,59	0,526976	3,458998	-0,194999	0,426998	0,905041	-1,428028	0,019251	-0,000487	-0,132946	0,529944	-2,377224	-2,555438	-0,599931	-2,967710	-1,384485	-18,734132	11,231520	10,243035	0,019251	-0,000487	-0,132946	0,491708	-3,888462	-2,555438	0,019251	-0,000487	-0,132946	0,491708	-3,888462	-2,555438
15:41:40,64	0,526976	3,458998	-0,194999	0,426998	0,905041	-1,428028	0,021002	0,001203	-0,134525	0,449686	-2,287485	-2,588692	-0,598089	-2,967835	-1,384829	-18,700995	11,249581	10,277698	0,021002	0,001203	-0,134525	0,544126	-3,936176	-2,588692	0,021002	0,001203	-0,134525	0,544126	-3,936176	-2,588692
15:41:40,69	0,526976	3,458998	-0,194999	0,426998	0,905041	-1,428028	0,020189	-0,000454	-0,134869	0,568087	-2,310100	-2,554028	-0,601143	-2,969861	-1,382534	-18,755129	11,224035	10,255830	0,020189	-0,000454	-0,134869	0,532410	-3,894961	-2,554028	0,020189	-0,000454	-0,134869	0,532410	-3,894961	-2,554028
15:41:40,74	0,526976	3,458998	-0,194999	0,426998	0,905041	-1,428028	0,023471	0,001177	-0,132573	0,434050	-2,173559	-2,575896	-0,601083	-2,965007	-1,382923	-18,721848	11,249692	10,262123	0,023471	0,001177	-0,132573	0,526459	-4,016036	-2,575896	0,023471	0,001177	-0,132573	0,526459	-4,016036	-2,575896
15:41:40,79	0,526976	3,458998	-0,194999	0,426998	0,905041	-1,428028	0,019237	0,003552	-0,132963	0,349401	-2,377710	-2,569603	-0,598211	-2,969324	-1,384455	-18,752976	11,223758	10,281781	0,019237	0,003552	-0,132963	0,628261	-3,887854	-2,569603	0,019237	0,003552	-0,132963	0,628261	-3,887854	-2,569603
15:41:40,84	0,526976	3,458998	-0,194999	0,426998	0,905041	-1,428028	0,021540	-0,001094	-0,134495	0,552976	-2,271965	-2,549946	-0,598178	-2,968726	-1,385268	-18,738740	11,217124	10,228714	0,021540	-0,001094	-0,134495	0,467116	-3,962864	-2,549946	0,021540	-0,001094	-0,134495	0,467116	-3,962864	-2,549946
15:41:40,89	0,526976	3,458998	-0,194999	0,426998	0,905041	-1,428028	0,021006	-0,000823	-0,135308	0,540270	-2,284092	-2,603012	-0,600060	-2,966660	-1,382298	-18,762523	11,268192	10,245727	0,021006	-0,000823	-0,135308	0,475663	-3,933063	-2,603012	0,021006	-0,000823	-0,135308	0,475663	-3,933063	-2,603012
15:41:40,94	0,526976	3,458998	-0,194999	0,426998	0,905041	-1,428028	0,020158	0,001840	-0,132338	0,434147	-2,374332	-2,586000	-0,602875	-2,968612	-1,383326	-18,749609	11,264277	10,242896	0,020158	0,001840	-0,132338	0,578558	-3,956716	-2,586000	0,020158	0,001840	-0,132338	0,578558	-3,956716	-2,586000
15:41:40,99	0,526976	3,458998	-0,194999	0,426998	0,905041	-1,428028	0,023256	0,003302	-0,133366	0,361189	-2,200101	-2,588831	-0,598229	-2,966050	-1,386047	-18,749273	11,210503	10,248853	0,023256	0,003302	-0,133366	0,620367	-4,025668	-2,588831	0,023256	0,003302	-0,133366	0,620367	-4,025668	-2,588831
15:41:41,04	0,526976	3,458998	-0,194999	0,426998	0,905041	-1,428028	0,018713	0,000560	-0,136087	0,457368	-2,409121	-2,582873	-0,600589	-2,970799	-1,383701	-18,770815	11,221423	10,256575	0,018713	0,000560	-0,136087	0,501304	-3,878120	-2,582873	0,018713	0,000560	-0,136087	0,501304	-3,878120	-2,582873
15:41:41,09	0,526976	3,458998	-0,194999	0,426998	0,905041	-1,428028	0,024006	0,000229	-0,133741	0,473274	-2,158000	-2,575151	-0,599836	-2,965956	-1,382939	-18,686167	11,215177	10,212283	0,024006	0,000229	-0,133741	0,491215	-4,042500	-2,575151	0,024006	0,000229	-0,133741	0,491215	-4,042500	-2,575151
15:41:41,14	0,526976	3,458998	-0,194999	0,426998	0,905041	-1,428028	0,020296	0,000959	-0,135289	0,466646	-2,337465	-2,563404	-0,600035	-2,968885	-1,383714	-18,790632	11,247880	10,262859	0,020296	0,000959	-0,135289	0,541958	-3,930672	-2,563404	0,020296	0,000959	-0,135289	0,541958	-3,930672	-2,563404
15:41:41,19	0,526976	3,458998	-0,194999	0,426998	0,905041	-1,428028	0,022072	0,000706	-0,133753	0,461467	-2,288991	-2,568868	-0,601683	-2,970078	-1,385626	-18,727970	11,229848	10,262339	0,022072	0,000706	-0,133753	0,516863	-4,021624	-2,568868	0,022072	0,000706	-0,133753	0,516863	-4,021624	-2,568868
15:41:41,24	0,526976	3,458998	-0,194999	0,426998	0,905041	-1,428028	0,023928	0,001536	-0,135666	0,433984	-2,129159	-2,569388	-0,599919	-2,970409	-1,383290	-18,735116	11,231743	10,266152	0,023928	0,001536	-0,135666	0,554592	-4,007544	-2,569388	0,023928	0,001536	-0,135666	0,554592	-4,007544	-2,569388
15:41:41,29	0,526976	3,458998	-0,194999	0,426998	0,905041	-1,428028	0,023333	-0,000157	-0,133330	0,520094	-2,167250	-2,565574	-0,601179	-2,966410	-1,384109	-18,762174	11,230282	10,252722	0,023333	-0,000157	-0,133330	0,507793	-3,998905	-2,565574	0,023333	-0,000157	-0,133330	0,507793	-3,998905	-2,565574
15:41:41,34	0,526976	3,458998	-0,194999	0,426998	0,905041	-1,428028	0,020500	0,002934	-0,134149	0,344605	-2,337277	-2,579004	-0,602280	-2,968426	-1,383314	-18,737340	11,242175	10,251875	0,020500	0,002934	-0,134149	0,574892	-3,946528	-2,579004	0,020500	0,002934	-0,134149	0,574892	-3,946528	-2,579004
15:41:41,39	0,526976	3,458998	-0,194999	0,426998	0,905041	-1,428028	0,022797	0,002879	-0,133354	0,370151	-2,202293	-2,579852	-0,599340	-2,970589	-1,383301	-18,747369	11,248561	10,257207	0,022797	0,002879	-0,133354	0,596167	-3,991828	-2,579852	0,022797	0,002879	-0,133354	0,596167	-3,991828	-2,579852
15:41:41,44	0,526976	3,458998	-0,194999	0,426998	0,905041	-1,428028	0,023200	-0,000748	-0,133341	0,559277	-2,193220	-2,574520	-0,599875	-2,967400	-1,380977	-18,732932	11,289997	10,257352	0,023200	-0,000748	-0,133341	0,500563	-4,014383	-2,574520	0,023200	-0,000748	-0,133341	0,500563	-4,014383	-2,574520
15:41:41,49	0,526976	3,458998	-0,194999	0,426998	0,905041	-1,428028	0,020706	0,001310	-0,131017	0,495364	-2,331100	-2,574374	-0,596994	-2,968670	-1,380986	-18,749807	11,237924	10,241638	0,020706	0,001310	-0,131017	0,598203	-3,956521	-2,574374	0,020706	0,001310	-0,131017	0,598203	-3,956521	-2,574374
15:41:41,54	0,526976	3,458998	-0,194999	0,426998	0,905041	-1,428028	0,020365	-0,001820	-0,131026	0,604605	-2,337408	-2,590089	-0,599425	-2,971941	-1,380206	-18,798778	11,255235	10,260696	0,020365	-0,001820	-0,131026	0,461716	-3,936061	-2,590089	0,020365	-0,001820	-0,131026	0,461716	-3,936061	-2,590089
15:41:41,59	0,526976	3,458998	-0,194999	0,426998	0,905041	-1,428028	0,024414	-0,001350	-0,130246	0,570672	-2,177941	-2,571031	-0,601032	-2,966902	-1,384061	-18,702317	11,259514	10,277192	0,024414	-0,001350	-0,130246	0,464677	-4,094418	-2,571031	0,024414	-0,001350	-0,130246	0,464677	-4,094418	-2,571031
15:41:41,64	0,526976	3,458998	-0,194999	0,426998	0,905041	-1,428028	0,020853	0,002560	-0,134101	0,419253	-2,281701	-2,554534	-0,601751	-2,967309	-1,385282	-18,760674	11,242650	10,239049	0,020853	0,002560	-0,134101	0,620247	-3,918660	-2,554534	0,020853	0,002560	-0,134101	0,620247	-3,918660	-2,554534
15:41:41,69	0,526976	3,458998	-0,194999	0,426998	0,905041	-1,428028	0,021565	0,002980	-0,135322	0,353644	-2,286790	-2,592678	-0,601694	-2,970065	-1,382161	-18,750424	11,249360	10,232015	0,021565	0,002980	-0,135322	0,587585	-3,979632	-2,592678	0,021565	0,002980	-0,135322	0,587585	-3,979632	-2,592678
15:41:41,74	0,526976	3,458998	-0,194999	0,426998	0,905041	-1,428028	0,023923	0,001552	-0,132201	0,438826	-2,158628	-2,599711	-0,597636	-2,968406	-1,384106	-18,759931	11,214520	10,237973	0,023923	0,001552	-0,132201	0,560685	-4,036609	-2,599711	0,023923	0,001552	-0,132201	0,560685	-4,036609	-2,599711
15:41:41,79	0,526976	3,458998	-0,194999	0,426998	0,905041	-1,428028	0,020458	-0,001133	-0,134145	0,543523	-2,329653	-2,593754	-0,601704	-2,970706	-1,384845	-18,742204	11,236412	10,271814	0,020458	-0,001133	-0,134145	0,454605	-3,935584	-2,593754	0,020458	-0,001133	-0,134145	0,454605	-3,935584	-2,593754
15:41:41,84	0,526976	3,458998	-0,194999	0,426998	0,905041	-1,428028	0,024483	0,001241	-0,134885	0,447935	-2,115916	-2,559913	-0,599911	-2,967113	-1,381374	-18,731296	11,238061	10,246259	0,024483	0,001241	-0,134885	0,545321	-4,037856	-2,559913	0,024483	0,001241	-0,134885	0,545321	-4,037856	-2,559913
15:41:41,89	0,526976	3,458998	-0,194999	0,426998	0,905041	-1,428028	0,020476	0,001485	-0,131414	0,442132	-2,315687	-2,585467	-0,602288	-2,971486	-1,381767	-18,768446	11,284549	10,242465	0,020476	0,001485	-0,131414	0,558668	-3,923033	-2,585467	0,020476	0,001485	-0,131414	0,558668	-3,923033	-2,585467
15:41:41,94	0,526976	3,458998	-0,194999	0,426998	0,905041	-1,428028	0,025451	0,001357	-0,131807	0,470469	-2,112400	-2,589262	-0,598687	-2,967734	-1,381753	-18,711509	11,239273	10,241600	0,025451	0,001357	-0,131807	0,576961	-4,110290	-2,589262	0,025451	0,001357	-0,131807	0,576961	-4,110290	-2,589262
15:41:41,99	0,526976	3,458998	-0,194999	0,426998	0,905041	-1,428028	0,020401	0,000113	-0,131793	0,524368	-2,303033	-2,590127	-0,598157	-2,969092	-1,382545	-18,751946	11,269130	10,238499	0,020401	0,000113	-0,131793	0,533278	-3,904528	-2,590127	0,020401	0,000113	-0,131793	0,533278	-3,904528	-2,590127
15:41:42,04	0,526976	3,458998	-0,194999	0,426998	0,905041	-1,428028	0,021311	-0,001024	-0,132585	0,589174	-2,305651	-2,593228	-0,604061	-2,970134	-1,382895	-18,745175	11,243787	10,289952	0,021311	-0,001024	-0,132585	0,508764	-3,978596	-2,593228	0,021311	-0,001024	-0,132585	0,508764	-3,978596	-2,593228
15:41:42,09	0,526976	3,458998	-0,194999	0,426998	0,905041	-1,428028	0,025166	0,003568	-0,132935	0,331809	-2,086660	-2,541775	-0,599377	-2,969285	-1,382152	-18,764020	11,248517	10,252019	0,025166	0,003568	-0,132935	0,611899	-4,062217	-2,541775	0,025166	0,003568	-0,132935	0,611899	-4,062217	-2,541775
15:41:42,14	0,526976	3,458998	-0,194999	0,426998	0,905041	-1,428028	0,022089	-6,403783E-5	-0,132192	0,515350	-2,265372	-2,579707	-0,603505	-2,966928	-1,383337	-18,764612	11,266838	10,248125	0,022089	-6,403783E-5	-0,132192	0,510323	-3,999349	-2,579707	0,022089	-6,403783E-5	-0,132192	0,510323	-3,999349	-2,579707
15:41:42,19	0,526976	3,458998	-0,194999	0,426998	0,905041	-1,428028	0,022112	0,004690	-0,133377	0,283725	-2,273853	-2,583602	-0,598746	-2,967365	-1,380193	-18,726589	11,203654	10,259090	0,022112	0,004690	-0,133377	0,651869	-4,009630	-2,583602	0,022112	0,004690	-0,133377	0,651869	-4,009630	-2,583602
15:41:42,24	0,526976	3,458998	-0,194999	0,426998	0,905041	-1,428028	0,020111	0,000350	-0,130233	0,473695	-2,313393	-2,572637	-0,599923	-2,969171	-1,380981	-18,740620	11,231705	10,245605	0,020111	0,000350	-0,130233	0,501153	-3,892078	-2,572637	0,020111	0,000350	-0,130233	0,501153	-3,892078	-2,572637
15:41:42,29	0,526976	3,458998	-0,194999	0,426998	0,905041	-1,428028	0,022263	0,000465	-0,131021	0,484955	-2,227626	-2,586121	-0,601080	-2,967729	-1,382141	-18,728518	11,246617	10,256369	0,022263	0,000465	-0,131021	0,521496	-3,975302	-2,586121	0,022263	0,000465	-0,131021	0,521496	-3,975302	-2,586121
15:41:42,34	0,526976	3,458998	-0,194999	0,426998	0,905041	-1,428028	0,021593	0,002188	-0,132181	0,414343	-2,259447	-2,575358	-0,597558	-2,967569	-1,382528	-18,733612	11,246967	10,257300	0,021593	0,002188	-0,132181	0,586112	-3,954520	-2,575358	0,021593	0,002188	-0,132181	0,586112	-3,954520	-2,575358
15:41:42,39	0,526976	3,458998	-0,194999	0,426998	0,905041	-1,428028	0,019694	-0,000781	-0,132568	0,566494	-2,362817	-2,574427	-0,601116	-2,967693	-1,381750	-18,745406	11,249900	10,270944	0,019694	-0,000781	-0,132568	0,505185	-3,908766	-2,574427	0,019694	-0,000781	-0,132568	0,505185	-3,908766	-2,574427
15:41:42,44	0,526976	3,458998	-0,194999	0,426998	0,905041	-1,428028	0,021580	0,002237	-0,131790	0,406176	-2,276406	-2,560783	-0,597650	-2,970912	-1,384848	-18,771608	11,227683	10,277353	0,021580	0,002237	-0,131790	0,581818	-3,970435	-2,560783	0,021580	0,002237	-0,131790	0,581818	-3,970435	-2,560783
15:41:42,49	0,526976	3,458998	-0,194999	0,426998	0,905041	-1,428028	0,023529	0,001142	-0,132560	0,430139	-2,161022	-2,561745	-0,600509	-2,969133	-1,383336	-18,752065	11,273168	10,224163	0,023529	0,001142	-0,132560	0,519820	-4,008077	-2,561745	0,023529	0,001142	-0,132560	0,519820	-4,008077	-2,561745
