# Supplementary material for: Characterization of interfragmentary motion associated with common osteosynthesis devices for rat fracture healing studies
Source: PLoS One. 2017 Apr 28;12(4):e0176735. doi: 10.1371/journal.pone.0176735 (PMC5409164; doi:10.1371/journal.pone.0176735)
Supplement: S1 Dataset — (ZIP) [file pone.0176735.s001.zip › S1_Dataset/RatExFix/Specimen03/FIX-EX_03W.txt]

%Tester: Sukopp Matthias
%Projekt: 
%Zeit: 11.03.2015 13:24:18
%Dateipfad: D:\Messungen\Fixator\Measurements\Fixator_20150311.txt
%Kommentar: FIX-EX_03-W
%VI Version: D:\LVProjekte\Fixator\HauptVI\Fixator_v0.12.vi
%Virtueller Drehpunkt: 	0,0000	0,0000	0,0000
%Sensor zu Hexapod (Mitte): 	0,000000	0,000000	-26,500000
%Sensor zu Hexapod Trans (Mitte): 	-0,500000	-0,866025	0,000000	-0,866025	0,500000	0,000000	0,000000	0,000000	1,000000
%Hexapod zu Labor (Mitte): 	0,518972	3,398031	-0,142076
%Hexapod zu Labor Trans (Mitte): 	0,999853	-0,000264	0,017162	0,000541	0,999870	-0,016116	-0,017156	0,016123	0,999723
%Labor zu CR (Mitte): 	0,000000	0,000000	78,500000
%Labor zu CR Trans (Mitte): 	1,000000	0,000000	0,000000	0,000000	1,000000	0,000000	0,000000	0,000000	1,000000
%Zentrum Sensormasse: 	0,000000	0,000000	2,000000
%Sensormasse: 	200,000000E-3
--------------------------------------------------
Time	X	Y	Z	U	V	W	Exp_ Fx	Exp_ Fy	Exp_ Fz	Exp_ Mx	Exp_ My	Exp_ Mz	Sen_ Fx	Sen_ Fy	Sen_ Fz	Sen_ Mx	Sen_ My	Sen_ Mz	Hex_ Fx	Hex_ Fy	Hex_ Fz	Hex_ Mx	Hex_ My	Hex_ Mz	Lab_ Fx	Lab_ Fy	Lab_ Fz	Lab_ Mx	Lab_ My	Lab_ Mz	Laser
13:24:18,64	0,518972	3,398031	-0,142076	0,923969	0,982990	0,030985	0,000889	0,025656	-0,030298	1,089944	-0,132225	-0,491339	-0,619430	-2,892050	-1,187949	-14,072417	10,630402	12,292898	0,000889	0,025656	-0,030298	3,103918	-0,201972	-0,491339	0,000889	0,025656	-0,030298	3,103918	-0,201972	-0,491339
13:24:18,69	0,518972	3,398031	-0,142076	0,923969	0,982990	0,030985	0,000889	0,025656	-0,030298	1,089944	-0,132225	-0,491339	-0,615842	-2,888462	-1,186397	-14,050577	10,656536	12,288874	0,000889	0,025656	-0,030298	3,103918	-0,201972	-0,491339	0,000889	0,025656	-0,030298	3,103918	-0,201972	-0,491339
13:24:18,74	0,518972	3,398031	-0,142076	0,923969	0,982990	0,030985	-0,004013	0,024343	-0,028747	1,191783	-0,381267	-0,495363	-0,616432	-2,891227	-1,189098	-14,057807	10,675507	12,305223	-0,004013	0,024343	-0,028747	3,102671	-0,066230	-0,495363	-0,004013	0,024343	-0,028747	3,102671	-0,066230	-0,495363
13:24:18,79	0,518972	3,398031	-0,142076	0,923969	0,982990	0,030985	-0,001324	0,023471	-0,031448	1,249913	-0,257161	-0,479015	-0,618817	-2,893949	-1,189080	-14,075886	10,676544	12,328841	-0,001324	0,023471	-0,031448	3,092390	-0,153248	-0,479015	-0,001324	0,023471	-0,031448	3,092390	-0,153248	-0,479015
13:24:18,84	0,518972	3,398031	-0,142076	0,923969	0,982990	0,030985	0,002226	0,024176	-0,031430	1,205141	-0,088747	-0,455397	-0,622860	-2,893164	-1,186744	-14,043732	10,685309	12,326787	0,002226	0,024176	-0,031430	3,102918	-0,263493	-0,455397	0,002226	0,024176	-0,031430	3,102918	-0,263493	-0,455397
13:24:18,89	0,518972	3,398031	-0,142076	0,923969	0,982990	0,030985	0,003568	0,028069	-0,029093	1,026361	0,004495	-0,457450	-0,615784	-2,891319	-1,184426	-14,029441	10,643781	12,296325	0,003568	0,028069	-0,029093	3,229756	-0,275589	-0,457450	0,003568	0,028069	-0,029093	3,229756	-0,275589	-0,457450
13:24:18,94	0,518972	3,398031	-0,142076	0,923969	0,982990	0,030985	-0,001568	0,022864	-0,026775	1,268209	-0,229411	-0,487912	-0,619977	-2,892332	-1,187573	-14,062339	10,645999	12,268704	-0,001568	0,022864	-0,026775	3,063001	-0,106358	-0,487912	-0,001568	0,022864	-0,026775	3,063001	-0,106358	-0,487912
13:24:18,99	0,518972	3,398031	-0,142076	0,923969	0,982990	0,030985	0,001406	0,025988	-0,029923	1,091223	-0,104385	-0,515534	-0,621727	-2,887976	-1,186040	-14,053769	10,666681	12,263843	0,001406	0,025988	-0,029923	3,131263	-0,214757	-0,515534	0,001406	0,025988	-0,029923	3,131263	-0,214757	-0,515534
13:24:19,04	0,518972	3,398031	-0,142076	0,923969	0,982990	0,030985	-0,001491	0,029682	-0,028389	0,921329	-0,257968	-0,520394	-0,618237	-2,892606	-1,187147	-14,069433	10,641426	12,317082	-0,001491	0,029682	-0,028389	3,251351	-0,140896	-0,520394	-0,001491	0,029682	-0,028389	3,251351	-0,140896	-0,520394
13:24:19,09	0,518972	3,398031	-0,142076	0,923969	0,982990	0,030985	0,000774	0,024344	-0,029497	1,169169	-0,141122	-0,467155	-0,617634	-2,888886	-1,187175	-14,058119	10,648260	12,293633	0,000774	0,024344	-0,029497	3,080207	-0,201858	-0,467155	0,000774	0,024344	-0,029497	3,080207	-0,201858	-0,467155
13:24:19,14	0,518972	3,398031	-0,142076	0,923969	0,982990	0,030985	-0,002750	0,025682	-0,029525	1,111178	-0,317988	-0,490605	-0,618207	-2,891224	-1,187162	-14,057453	10,651041	12,298106	-0,002750	0,025682	-0,029525	3,127235	-0,102091	-0,490605	-0,002750	0,025682	-0,029525	3,127235	-0,102091	-0,490605
13:24:19,19	0,518972	3,398031	-0,142076	0,923969	0,982990	0,030985	-0,000439	0,025010	-0,029512	1,148879	-0,198610	-0,486131	-0,614644	-2,889979	-1,184827	-14,040333	10,635166	12,291956	-0,000439	0,025010	-0,029512	3,112160	-0,164157	-0,486131	-0,000439	0,025010	-0,029512	3,112160	-0,164157	-0,486131
13:24:19,24	0,518972	3,398031	-0,142076	0,923969	0,982990	0,030985	-0,003298	0,022546	-0,027177	1,271806	-0,324542	-0,492281	-0,621095	-2,888842	-1,184806	-14,035339	10,683690	12,336106	-0,003298	0,022546	-0,027177	3,041683	-0,065614	-0,492281	-0,003298	0,022546	-0,027177	3,041683	-0,065614	-0,492281
13:24:19,29	0,518972	3,398031	-0,142076	0,923969	0,982990	0,030985	-0,001058	0,028701	-0,027155	0,996260	-0,227974	-0,448131	-0,620008	-2,891101	-1,186786	-14,068018	10,633019	12,292270	-0,001058	0,028701	-0,027155	3,249314	-0,144925	-0,448131	-0,001058	0,028701	-0,027155	3,249314	-0,144925	-0,448131
13:24:19,34	0,518972	3,398031	-0,142076	0,923969	0,982990	0,030985	0,000356	0,026631	-0,029135	1,043697	-0,157435	-0,491967	-0,621148	-2,889350	-1,187185	-14,066034	10,693321	12,289642	0,000356	0,026631	-0,029135	3,134228	-0,185349	-0,491967	0,000356	0,026631	-0,029135	3,134228	-0,185349	-0,491967
13:24:19,39	0,518972	3,398031	-0,142076	0,923969	0,982990	0,030985	-0,000591	0,028493	-0,029535	1,000079	-0,235090	-0,494595	-0,618818	-2,893100	-1,186775	-14,065811	10,627847	12,291984	-0,000591	0,028493	-0,029535	3,236791	-0,188697	-0,494595	-0,000591	0,028493	-0,029535	3,236791	-0,188697	-0,494595
13:24:19,44	0,518972	3,398031	-0,142076	0,923969	0,982990	0,030985	0,001492	0,024600	-0,029124	1,145911	-0,093858	-0,492253	-0,621753	-2,893649	-1,186734	-14,051253	10,611970	12,339164	0,001492	0,024600	-0,029124	3,077042	-0,210959	-0,492253	0,001492	0,024600	-0,029124	3,077042	-0,210959	-0,492253
13:24:19,49	0,518972	3,398031	-0,142076	0,923969	0,982990	0,030985	0,003435	0,026868	-0,029083	1,021518	0,027718	-0,445074	-0,620013	-2,892926	-1,186385	-14,082175	10,655865	12,307167	0,003435	0,026868	-0,029083	3,130666	-0,241901	-0,445074	0,003435	0,026868	-0,029083	3,130666	-0,241901	-0,445074
13:24:19,54	0,518972	3,398031	-0,142076	0,923969	0,982990	0,030985	0,001938	0,025723	-0,028734	1,103618	-0,098821	-0,477070	-0,618779	-2,889756	-1,189852	-14,051325	10,699005	12,344942	0,001938	0,025723	-0,028734	3,122874	-0,250972	-0,477070	0,001938	0,025723	-0,028734	3,122874	-0,250972	-0,477070
13:24:19,59	0,518972	3,398031	-0,142076	0,923969	0,982990	0,030985	-0,001424	0,026238	-0,032202	1,129599	-0,268499	-0,439296	-0,618764	-2,893837	-1,183261	-14,052065	10,637720	12,299611	-0,001424	0,026238	-0,032202	3,189318	-0,156732	-0,439296	-0,001424	0,026238	-0,032202	3,189318	-0,156732	-0,439296
13:24:19,64	0,518972	3,398031	-0,142076	0,923969	0,982990	0,030985	0,002103	0,024186	-0,025610	1,182904	-0,055092	-0,484626	-0,618807	-2,890272	-1,188356	-14,058685	10,643821	12,269580	0,002103	0,024186	-0,025610	3,081472	-0,220197	-0,484626	0,002103	0,024186	-0,025610	3,081472	-0,220197	-0,484626
13:24:19,69	0,518972	3,398031	-0,142076	0,923969	0,982990	0,030985	-0,000963	0,026005	-0,030705	1,090247	-0,223324	-0,514657	-0,619128	-2,890265	-1,186186	-14,071491	10,650963	12,319440	-0,000963	0,026005	-0,030705	3,131672	-0,147723	-0,514657	-0,000963	0,026005	-0,030705	3,131672	-0,147723	-0,514657
13:24:19,74	0,518972	3,398031	-0,142076	0,923969	0,982990	0,030985	-0,000808	0,026286	-0,028536	1,075414	-0,229945	-0,464797	-0,620523	-2,891663	-1,187669	-14,056735	10,694008	12,272670	-0,000808	0,026286	-0,028536	3,138902	-0,166481	-0,464797	-0,000808	0,026286	-0,028536	3,138902	-0,166481	-0,464797
13:24:19,79	0,518972	3,398031	-0,142076	0,923969	0,982990	0,030985	0,001099	0,026796	-0,030018	1,093591	-0,139502	-0,511568	-0,620623	-2,891455	-1,187951	-14,075316	10,625931	12,297513	0,001099	0,026796	-0,030018	3,197052	-0,225773	-0,511568	0,001099	0,026796	-0,030018	3,197052	-0,225773	-0,511568
13:24:19,84	0,518972	3,398031	-0,142076	0,923969	0,982990	0,030985	0,000969	0,026986	-0,030300	1,015459	-0,128291	-0,486724	-0,620596	-2,890062	-1,187955	-14,063337	10,635570	12,293067	0,000969	0,026986	-0,030300	3,133844	-0,204393	-0,486724	0,000969	0,026986	-0,030300	3,133844	-0,204393	-0,486724
13:24:19,89	0,518972	3,398031	-0,142076	0,923969	0,982990	0,030985	-0,000250	0,027660	-0,030304	0,994754	-0,186150	-0,491170	-0,622911	-2,891415	-1,187191	-14,058060	10,652677	12,268270	-0,000250	0,027660	-0,030304	3,166038	-0,166521	-0,491170	-0,000250	0,027660	-0,030304	3,166038	-0,166521	-0,491170
13:24:19,94	0,518972	3,398031	-0,142076	0,923969	0,982990	0,030985	0,002078	0,028988	-0,029540	0,943117	-0,069050	-0,515967	-0,618197	-2,890224	-1,188717	-14,058885	10,686629	12,305202	0,002078	0,028988	-0,029540	3,218701	-0,232212	-0,515967	0,002078	0,028988	-0,029540	3,218701	-0,232212	-0,515967
13:24:19,99	0,518972	3,398031	-0,142076	0,923969	0,982990	0,030985	-0,001309	0,025501	-0,031066	1,153447	-0,262898	-0,479036	-0,621128	-2,889027	-1,188336	-14,035996	10,644618	12,293370	-0,001309	0,025501	-0,031066	3,155279	-0,160129	-0,479036	-0,001309	0,025501	-0,031066	3,155279	-0,160129	-0,479036
13:24:20,04	0,518972	3,398031	-0,142076	0,923969	0,982990	0,030985	-0,000881	0,028637	-0,030685	0,965430	-0,199783	-0,490868	-0,618451	-2,893925	-1,187172	-14,109468	10,651882	12,301864	-0,000881	0,028637	-0,030685	3,213448	-0,130658	-0,490868	-0,000881	0,028637	-0,030685	3,213448	-0,130658	-0,490868
13:24:20,09	0,518972	3,398031	-0,142076	0,923969	0,982990	0,030985	0,002022	0,023870	-0,029522	1,182861	-0,116092	-0,482373	-0,622066	-2,895078	-1,189559	-14,079530	10,672495	12,339213	0,002022	0,023870	-0,029522	3,056680	-0,274847	-0,482373	0,002022	0,023870	-0,029522	3,056680	-0,274847	-0,482373
13:24:20,14	0,518972	3,398031	-0,142076	0,923969	0,982990	0,030985	0,004828	0,026425	-0,031909	1,082840	0,045434	-0,445025	-0,622498	-2,883776	-1,193923	-13,871558	10,577578	12,289841	0,004828	0,026425	-0,031909	3,157200	-0,333582	-0,445025	0,004828	0,026425	-0,031909	3,157200	-0,333582	-0,445025
13:24:20,19	0,518972	3,398031	-0,142076	0,923969	0,982990	0,030985	-0,004743	0,032450	-0,036273	0,791341	-0,224703	-0,494397	-0,639119	-2,879397	-1,248350	-12,937611	11,321019	12,028496	-0,004743	0,032450	-0,036273	3,338639	0,147624	-0,494397	-0,004743	0,032450	-0,036273	3,338639	0,147624	-0,494397
13:24:20,24	0,518972	3,398031	-0,142076	0,923969	0,982990	0,030985	-0,000225	0,049033	-0,090700	1,039808	0,447316	-0,755742	-0,673351	-2,884501	-1,238043	-13,665151	13,242630	11,755112	-0,000225	0,049033	-0,090700	4,888917	0,465007	-0,755742	-0,000225	0,049033	-0,090700	4,888917	0,465007	-0,755742
13:24:20,29	0,518989	3,397970	-0,141937	0,923983	0,982985	0,080952	0,021311	0,076127	-0,080393	0,931322	-0,023656	-1,029125	-0,681531	-2,896136	-1,229741	-14,198658	13,783487	11,701897	0,021311	0,076127	-0,080393	6,907296	-1,696585	-1,029125	0,021311	0,076127	-0,080393	6,907296	-1,696585	-1,029125
13:24:20,34	0,518989	3,397970	-0,141937	0,923983	0,982985	0,080952	0,035477	0,077394	-0,072091	1,067076	-0,019489	-1,082340	-0,681615	-2,897451	-1,230902	-14,233071	13,773847	11,721820	0,035477	0,077394	-0,072091	7,142515	-2,804440	-1,082340	0,035477	0,077394	-0,072091	7,142515	-2,804440	-1,082340
13:24:20,39	0,518989	3,397970	-0,141937	0,923983	0,982985	0,080952	0,036658	0,076809	-0,073252	1,071970	0,016943	-1,062418	-0,683918	-2,896740	-1,230896	-14,212872	13,794103	11,726809	0,036658	0,076809	-0,073252	7,101444	-2,860721	-1,062418	0,036658	0,076809	-0,073252	7,101444	-2,860721	-1,062418
13:24:20,44	0,518989	3,397970	-0,141937	0,923983	0,982985	0,080952	0,037194	0,079159	-0,073245	0,977406	0,052176	-1,057428	-0,683971	-2,896634	-1,231273	-14,235221	13,800632	11,756555	0,037194	0,079159	-0,073245	7,191364	-2,867558	-1,057428	0,037194	0,079159	-0,073245	7,191364	-2,867558	-1,057428
13:24:20,49	0,518989	3,397970	-0,141937	0,923983	0,982985	0,080952	0,037129	0,079257	-0,073622	0,966750	0,026156	-1,027682	-0,682166	-2,894373	-1,229755	-14,219034	13,795776	11,707506	0,037129	0,079257	-0,073622	7,188460	-2,888443	-1,027682	0,037129	0,079257	-0,073622	7,188460	-2,888443	-1,027682
13:24:20,54	0,518989	3,397970	-0,141937	0,923983	0,982985	0,080952	0,034268	0,078825	-0,072104	0,993108	-0,106150	-1,076732	-0,681001	-2,897130	-1,230901	-14,220259	13,771174	11,716910	0,034268	0,078825	-0,072104	7,180897	-2,796191	-1,076732	0,034268	0,078825	-0,072104	7,180897	-2,796191	-1,076732
13:24:20,59	0,518989	3,397970	-0,141937	0,923983	0,982985	0,080952	0,036073	0,076437	-0,073250	1,095364	-0,001044	-1,067327	-0,683451	-2,897904	-1,233425	-14,265160	13,792327	11,748117	0,036073	0,076437	-0,073250	7,095698	-2,832787	-1,067327	0,036073	0,076437	-0,073250	7,095698	-2,832787	-1,067327
13:24:20,64	0,518989	3,397970	-0,141937	0,923983	0,982985	0,080952	0,037968	0,078173	-0,075774	1,000977	0,048041	-1,036120	-0,679830	-2,898030	-1,231285	-14,212842	13,733487	11,711084	0,037968	0,078173	-0,075774	7,137561	-2,932470	-1,036120	0,037968	0,078173	-0,075774	7,137561	-2,932470	-1,036120
13:24:20,69	0,518989	3,397970	-0,141937	0,923983	0,982985	0,080952	0,036267	0,074974	-0,073634	1,142542	0,034292	-1,073154	-0,673604	-2,840422	-1,259076	-11,174806	13,086233	11,462782	0,036267	0,074974	-0,073634	7,027982	-2,812651	-1,073154	0,036267	0,074974	-0,073634	7,027982	-2,812651	-1,073154
13:24:20,74	0,518989	3,397970	-0,141937	0,923983	0,982985	0,080952	0,023715	0,122638	-0,068441	1,190525	-0,123211	-1,642937	-0,714833	-2,863327	-1,226092	-12,520726	15,673924	11,141300	0,023715	0,122638	-0,068441	10,817611	-1,984830	-1,642937	0,023715	0,122638	-0,068441	10,817611	-1,984830	-1,642937
13:24:20,79	0,519018	3,398009	-0,141976	0,923977	0,982996	0,131019	0,023715	0,122638	-0,068441	1,190525	-0,123211	-1,642937	-0,725779	-2,866698	-1,225845	-12,821374	16,046113	11,139235	0,023715	0,122638	-0,068441	10,817611	-1,984830	-1,642937	0,023715	0,122638	-0,068441	10,817611	-1,984830	-1,642937
13:24:20,84	0,519018	3,398009	-0,141976	0,923977	0,982996	0,131019	0,032107	0,130432	-0,068195	0,957239	-0,133263	-1,645002	-0,723546	-2,866998	-1,223536	-12,896668	16,084323	11,149859	0,032107	0,130432	-0,068195	11,196153	-2,653694	-1,645002	0,032107	0,130432	-0,068195	11,196153	-2,653694	-1,645002
13:24:20,89	0,519018	3,398009	-0,141976	0,923977	0,982996	0,131019	0,031251	0,128349	-0,065885	1,061012	-0,262121	-1,634378	-0,723541	-2,869694	-1,226281	-12,897538	16,071351	11,102273	0,031251	0,128349	-0,065885	11,136389	-2,715304	-1,634378	0,031251	0,128349	-0,065885	11,136389	-2,715304	-1,634378
13:24:20,94	0,519018	3,398009	-0,141976	0,923977	0,982996	0,131019	0,033583	0,126996	-0,068631	1,119660	-0,135091	-1,681965	-0,724131	-2,867442	-1,224693	-12,887306	16,067503	11,154607	0,033583	0,126996	-0,068631	11,088885	-2,771387	-1,681965	0,033583	0,126996	-0,068631	11,088885	-2,771387	-1,681965
13:24:20,99	0,519018	3,398009	-0,141976	0,923977	0,982996	0,131019	0,031927	0,128634	-0,067042	1,036302	-0,210416	-1,629631	-0,725914	-2,867530	-1,223156	-12,887265	16,030035	11,132769	0,031927	0,128634	-0,067042	11,134059	-2,716718	-1,629631	0,031927	0,128634	-0,067042	11,134059	-2,716718	-1,629631
13:24:21,04	0,519018	3,398009	-0,141976	0,923977	0,982996	0,131019	0,032896	0,130134	-0,065506	0,925890	-0,141299	-1,651468	-0,724736	-2,871882	-1,222398	-12,918589	16,070381	11,099564	0,032896	0,130134	-0,065506	11,141373	-2,723606	-1,651468	0,032896	0,130134	-0,065506	11,141373	-2,723606	-1,651468
13:24:21,09	0,519018	3,398009	-0,141976	0,923977	0,982996	0,131019	0,036075	0,126938	-0,064748	1,111359	-0,023261	-1,684673	-0,725325	-2,866455	-1,225875	-12,876825	16,024014	11,134385	0,036075	0,126938	-0,064748	11,075958	-2,855166	-1,684673	0,036075	0,126938	-0,064748	11,075958	-2,855166	-1,684673
13:24:21,14	0,519018	3,398009	-0,141976	0,923977	0,982996	0,131019	0,031670	0,130161	-0,068225	0,924470	-0,192993	-1,649853	-0,724173	-2,869454	-1,224743	-12,918973	16,067534	11,096516	0,031670	0,130161	-0,068225	11,142105	-2,679070	-1,649853	0,031670	0,130161	-0,068225	11,142105	-2,679070	-1,649853
13:24:21,19	0,519018	3,398009	-0,141976	0,923977	0,982996	0,131019	0,033691	0,127663	-0,067092	1,070962	-0,146145	-1,687721	-0,722277	-2,869284	-1,224278	-12,844567	16,043449	11,148347	0,033691	0,127663	-0,067092	11,092534	-2,790896	-1,687721	0,033691	0,127663	-0,067092	11,092534	-2,790896	-1,687721
13:24:21,24	0,519018	3,398009	-0,141976	0,923977	0,982996	0,131019	0,032595	0,126107	-0,066628	1,168240	-0,126641	-1,635891	-0,725377	-2,868895	-1,227038	-12,910847	16,043612	11,145389	0,032595	0,126107	-0,066628	11,067633	-2,685379	-1,635891	0,032595	0,126107	-0,066628	11,067633	-2,685379	-1,635891
13:24:21,29	0,519018	3,398009	-0,141976	0,923977	0,982996	0,131019	0,033809	0,128986	-0,069388	0,985543	-0,121013	-1,638848	-0,728279	-2,870226	-1,221595	-12,905169	16,044061	11,141334	0,033809	0,128986	-0,069388	11,110923	-2,775023	-1,638848	0,033809	0,128986	-0,069388	11,110923	-2,775023	-1,638848
13:24:21,34	0,519018	3,398009	-0,141976	0,923977	0,982996	0,131019	0,036412	0,130834	-0,063944	0,892675	0,019045	-1,642903	-0,729457	-2,868045	-1,225123	-12,901038	16,058811	11,114960	0,036412	0,130834	-0,063944	11,163123	-2,839315	-1,642903	0,036412	0,130834	-0,063944	11,163123	-2,839315	-1,642903
13:24:21,39	0,519018	3,398009	-0,141976	0,923977	0,982996	0,131019	0,035113	0,132944	-0,067472	0,797768	-0,052304	-1,669278	-0,724548	-2,871687	-1,226644	-12,936227	16,021188	11,150477	0,035113	0,132944	-0,067472	11,233891	-2,808686	-1,669278	0,035113	0,132944	-0,067472	11,233891	-2,808686	-1,669278
13:24:21,44	0,519018	3,398009	-0,141976	0,923977	0,982996	0,131019	0,035812	0,126873	-0,068993	1,063320	-0,027619	-1,633760	-0,726021	-2,870571	-1,225498	-12,946751	16,049639	11,139809	0,035812	0,126873	-0,068993	11,022814	-2,838873	-1,633760	0,035812	0,126873	-0,068993	11,022814	-2,838873	-1,633760
13:24:21,49	0,519018	3,398009	-0,141976	0,923977	0,982996	0,131019	0,035583	0,128705	-0,067847	0,987387	-0,062887	-1,644429	-0,725920	-2,869394	-1,223554	-12,901506	16,046329	11,118867	0,035583	0,128705	-0,067847	11,090763	-2,856134	-1,644429	0,035583	0,128705	-0,067847	11,090763	-2,856134	-1,644429
13:24:21,54	0,519018	3,398009	-0,141976	0,923977	0,982996	0,131019	0,034512	0,129207	-0,065904	0,981071	-0,077722	-1,665371	-0,724792	-2,870740	-1,222766	-12,924669	16,037940	11,137732	0,034512	0,129207	-0,065904	11,123804	-2,786923	-1,665371	0,034512	0,129207	-0,065904	11,123804	-2,786923	-1,665371
13:24:21,59	0,519018	3,398009	-0,141976	0,923977	0,982996	0,131019	0,035114	0,127556	-0,065115	1,048052	-0,062269	-1,646505	-0,726082	-2,870484	-1,226652	-12,969186	16,049662	11,169816	0,035114	0,127556	-0,065115	11,061219	-2,818750	-1,646505	0,035114	0,127556	-0,065115	11,061219	-2,818750	-1,646505
13:24:21,64	0,519018	3,398009	-0,141976	0,923977	0,982996	0,131019	0,035537	0,128802	-0,069001	0,971160	-0,084686	-1,614422	-0,724126	-2,870379	-1,223142	-12,889056	16,041731	11,133040	0,035537	0,128802	-0,069001	11,082128	-2,874373	-1,614422	0,035537	0,128802	-0,069001	11,082128	-2,874373	-1,614422
13:24:21,69	0,519018	3,398009	-0,141976	0,923977	0,982996	0,131019	0,034468	0,127161	-0,065492	1,089717	-0,066926	-1,651197	-0,724187	-2,869515	-1,225848	-12,908091	16,048162	11,169122	0,034468	0,127161	-0,065492	11,071823	-2,772678	-1,651197	0,034468	0,127161	-0,065492	11,071823	-2,772678	-1,651197
13:24:21,74	0,519018	3,398009	-0,141976	0,923977	0,982996	0,131019	0,033751	0,127646	-0,068198	1,060545	-0,123937	-1,615115	-0,724162	-2,872458	-1,223917	-12,904153	16,025618	11,132836	0,033751	0,127646	-0,068198	11,080731	-2,773364	-1,615115	0,033751	0,127646	-0,068198	11,080731	-2,773364	-1,615115
13:24:21,79	0,519018	3,398009	-0,141976	0,923977	0,982996	0,131019	0,036287	0,126152	-0,066267	1,120672	0,022640	-1,651401	-0,725989	-2,869326	-1,223751	-12,925229	16,027701	11,130744	0,036287	0,126152	-0,066267	11,023587	-2,825897	-1,651401	0,036287	0,126152	-0,066267	11,023587	-2,825897	-1,651401
13:24:21,84	0,519018	3,398009	-0,141976	0,923977	0,982996	0,131019	0,034489	0,129300	-0,066100	0,948221	-0,090181	-1,653493	-0,723605	-2,870017	-1,223536	-12,915793	16,035843	11,143200	0,034489	0,129300	-0,066100	11,098286	-2,797528	-1,653493	0,034489	0,129300	-0,066100	11,098286	-2,797528	-1,653493
13:24:21,89	0,519018	3,398009	-0,141976	0,923977	0,982996	0,131019	0,033895	0,126890	-0,065886	1,085325	-0,116955	-1,641037	-0,729554	-2,870781	-1,224337	-12,947484	16,046072	11,138354	0,033895	0,126890	-0,065886	11,046183	-2,777693	-1,641037	0,033895	0,126890	-0,065886	11,046183	-2,777693	-1,641037
13:24:21,94	0,519018	3,398009	-0,141976	0,923977	0,982996	0,131019	0,037530	0,131660	-0,066687	0,830285	0,039519	-1,645883	-0,727746	-2,870280	-1,223545	-12,934029	16,064096	11,148389	0,037530	0,131660	-0,066687	11,165607	-2,906588	-1,645883	0,037530	0,131660	-0,066687	11,165607	-2,906588	-1,645883
13:24:21,99	0,519018	3,398009	-0,141976	0,923977	0,982996	0,131019	0,032717	0,128894	-0,067052	0,995811	-0,162981	-1,640272	-0,724752	-2,867996	-1,224703	-12,895285	16,040974	11,143965	0,032717	0,128894	-0,067052	11,113987	-2,731299	-1,640272	0,032717	0,128894	-0,067052	11,113987	-2,731299	-1,640272
13:24:22,04	0,519018	3,398009	-0,141976	0,923977	0,982996	0,131019	0,032717	0,128894	-0,067052	0,995811	-0,162981	-1,640272	-0,724194	-2,869218	-1,222749	-12,906336	16,015777	11,156533	0,032717	0,128894	-0,067052	11,113987	-2,731299	-1,640272	0,032717	0,128894	-0,067052	11,113987	-2,731299	-1,640272
13:24:22,09	0,519018	3,398009	-0,141976	0,923977	0,982996	0,131019	0,033497	0,127800	-0,065098	1,025372	-0,119434	-1,627704	-0,725429	-2,868472	-1,225878	-12,925698	16,014443	11,148801	0,033497	0,127800	-0,065098	11,057640	-2,748920	-1,627704	0,033497	0,127800	-0,065098	11,057640	-2,748920	-1,627704
13:24:22,14	0,519018	3,398009	-0,141976	0,923977	0,982996	0,131019	0,033469	0,129242	-0,068228	0,939508	-0,136974	-1,635437	-0,722390	-2,868015	-1,222392	-12,900904	16,040153	11,113925	0,033469	0,129242	-0,068228	11,085039	-2,764288	-1,635437	0,033469	0,129242	-0,068228	11,085039	-2,764288	-1,635437
13:24:22,19	0,519018	3,398009	-0,141976	0,923977	0,982996	0,131019	0,031553	0,126840	-0,064742	1,099122	-0,227968	-1,670312	-0,725962	-2,871004	-1,224205	-12,911702	16,023763	11,154737	0,031553	0,126840	-0,064742	11,056024	-2,704908	-1,670312	0,031553	0,126840	-0,064742	11,056024	-2,704908	-1,670312
13:24:22,24	0,519018	3,398009	-0,141976	0,923977	0,982996	0,131019	0,035928	0,128438	-0,066554	0,996422	-0,001659	-1,629500	-0,723007	-2,869700	-1,223926	-12,908668	16,029919	11,138479	0,035928	0,128438	-0,066554	11,078784	-2,821983	-1,629500	0,035928	0,128438	-0,066554	11,078784	-2,821983	-1,629500
13:24:22,29	0,519018	3,398009	-0,141976	0,923977	0,982996	0,131019	0,033321	0,126531	-0,066275	1,102421	-0,137658	-1,645758	-0,725329	-2,869230	-1,224694	-12,883723	16,014490	11,142710	0,033321	0,126531	-0,066275	11,035104	-2,753356	-1,645758	0,033321	0,126531	-0,066275	11,035104	-2,753356	-1,645758
13:24:22,35	0,519018	3,398009	-0,141976	0,923977	0,982996	0,131019	0,034075	0,128776	-0,067043	0,984773	-0,069129	-1,641528	-0,722509	-2,870004	-1,226678	-12,944067	16,014226	11,115831	0,034075	0,128776	-0,067043	11,093715	-2,744021	-1,641528	0,034075	0,128776	-0,067043	11,093715	-2,744021	-1,641528
13:24:22,40	0,519018	3,398009	-0,141976	0,923977	0,982996	0,131019	0,035266	0,130168	-0,067813	0,907249	-0,019130	-1,621860	-0,727129	-2,869566	-1,225463	-12,896639	16,015964	11,162378	0,035266	0,130168	-0,067813	11,125402	-2,787501	-1,621860	0,035266	0,130168	-0,067813	11,125402	-2,787501	-1,621860
13:24:22,45	0,519018	3,398009	-0,141976	0,923977	0,982996	0,131019	0,035266	0,130168	-0,067813	0,907249	-0,019130	-1,621860	-0,728959	-2,870732	-1,221803	-12,960179	16,081636	11,155150	0,035266	0,130168	-0,067813	11,125402	-2,787501	-1,621860	0,035266	0,130168	-0,067813	11,125402	-2,787501	-1,621860
13:24:22,50	0,519018	3,398009	-0,141976	0,923977	0,982996	0,131019	0,037191	0,131169	-0,064153	0,880261	-0,006876	-1,629087	-0,717671	-2,840450	-1,261711	-11,027372	15,505903	10,897237	0,037191	0,131169	-0,064153	11,177052	-2,926384	-1,629087	0,037191	0,131169	-0,064153	11,177052	-2,926384	-1,629087
13:24:22,55	0,519018	3,398009	-0,141976	0,923977	0,982996	0,131019	0,005322	0,136535	-0,104061	1,069074	0,297650	-1,887000	-0,740468	-2,827952	-1,230945	-10,827591	16,833046	10,631833	0,005322	0,136535	-0,104061	11,787034	-0,120125	-1,887000	0,005322	0,136535	-0,104061	11,787034	-0,120125	-1,887000
13:24:22,60	0,518955	3,397944	-0,141956	0,923993	0,982983	0,181028	0,005897	0,162526	-0,073295	0,966725	-0,163031	-2,152404	-0,748161	-2,837222	-1,229984	-11,302990	17,274107	10,613642	0,005897	0,162526	-0,073295	13,725049	-0,625906	-2,152404	0,005897	0,162526	-0,073295	13,725049	-0,625906	-2,152404
13:24:22,65	0,518955	3,397944	-0,141956	0,923993	0,982983	0,181028	0,017771	0,164554	-0,072334	1,005569	-0,177806	-2,170595	-0,751788	-2,840101	-1,230767	-11,344286	17,254456	10,622549	0,017771	0,164554	-0,072334	13,923047	-1,572812	-2,170595	0,017771	0,164554	-0,072334	13,923047	-1,572812	-2,170595
13:24:22,70	0,518955	3,397944	-0,141956	0,923993	0,982983	0,181028	0,022078	0,166255	-0,073116	0,879432	0,020226	-2,161688	-0,755401	-2,840228	-1,228072	-11,389995	17,263918	10,621040	0,022078	0,166255	-0,073116	13,930467	-1,712889	-2,161688	0,022078	0,166255	-0,073116	13,930467	-1,712889	-2,161688
13:24:22,75	0,518955	3,397944	-0,141956	0,923993	0,982983	0,181028	0,023995	0,169321	-0,070422	0,705375	0,075585	-2,163198	-0,746125	-2,835533	-1,231845	-11,366305	17,256017	10,639674	0,023995	0,169321	-0,070422	13,997037	-1,808000	-2,163198	0,023995	0,169321	-0,070422	13,997037	-1,808000	-2,163198
13:24:22,80	0,518955	3,397944	-0,141956	0,923993	0,982983	0,181028	0,015290	0,163635	-0,074194	1,006026	-0,352578	-2,144564	-0,748331	-2,837874	-1,230374	-11,374061	17,261255	10,652833	0,015290	0,163635	-0,074194	13,851373	-1,552867	-2,144564	0,015290	0,163635	-0,074194	13,851373	-1,552867	-2,144564
13:24:22,85	0,518955	3,397944	-0,141956	0,923993	0,982983	0,181028	0,018420	0,164375	-0,072723	0,968204	-0,199150	-2,131404	-0,748276	-2,838925	-1,229581	-11,338854	17,219148	10,645648	0,018420	0,164375	-0,072723	13,871641	-1,645150	-2,131404	0,018420	0,164375	-0,072723	13,871641	-1,645150	-2,131404
13:24:22,90	0,518955	3,397944	-0,141956	0,923993	0,982983	0,181028	0,019303	0,163802	-0,071930	0,979138	-0,101687	-2,138589	-0,747101	-2,837480	-1,230765	-11,338004	17,223451	10,627535	0,019303	0,163802	-0,071930	13,837594	-1,617008	-2,138589	0,019303	0,163802	-0,071930	13,837594	-1,617008	-2,138589
13:24:22,95	0,518955	3,397944	-0,141956	0,923993	0,982983	0,181028	0,017464	0,163507	-0,073114	0,998621	-0,198741	-2,156703	-0,748259	-2,835151	-1,232643	-11,331498	17,263163	10,639718	0,017464	0,163507	-0,073114	13,833933	-1,569683	-2,156703	0,017464	0,163507	-0,073114	13,833933	-1,569683	-2,156703
13:24:23,00	0,518955	3,397944	-0,141956	0,923993	0,982983	0,181028	0,016027	0,165675	-0,074993	0,923559	-0,287696	-2,144519	-0,747755	-2,792918	-1,246700	-8,724183	17,066927	10,321142	0,016027	0,165675	-0,074993	13,929014	-1,545820	-2,144519	0,016027	0,165675	-0,074993	13,929014	-1,545820	-2,144519
13:24:23,05	0,518955	3,397944	-0,141956	0,923993	0,982983	0,181028	-0,020800	0,186354	-0,089050	0,981940	0,153426	-2,463095	-0,793082	-2,823007	-1,234082	-10,522395	19,479837	10,038399	-0,020800	0,186354	-0,089050	15,610732	1,786209	-2,463095	-0,020800	0,186354	-0,089050	15,610732	1,786209	-2,463095
13:24:23,10	0,518976	3,397989	-0,141984	0,923972	0,982982	0,231009	0,027922	0,210564	-0,076432	0,913561	-0,076818	-2,745838	-0,796901	-2,832269	-1,230002	-11,117154	19,938343	10,098289	0,027922	0,210564	-0,076432	17,442827	-2,268657	-2,745838	0,027922	0,210564	-0,076432	17,442827	-2,268657	-2,745838
13:24:23,15	0,518976	3,397989	-0,141984	0,923972	0,982982	0,231009	0,037852	0,209241	-0,072352	1,082072	-0,304771	-2,685949	-0,796294	-2,834759	-1,226903	-11,122579	19,932641	10,071786	0,037852	0,209241	-0,072352	17,507458	-3,276139	-2,685949	0,037852	0,209241	-0,072352	17,507458	-3,276139	-2,685949
13:24:23,20	0,518976	3,397989	-0,141984	0,923972	0,982982	0,231009	0,039705	0,207470	-0,069253	1,166494	-0,210270	-2,712451	-0,799845	-2,835287	-1,230011	-11,130840	19,951703	10,083371	0,039705	0,207470	-0,069253	17,452886	-3,327088	-2,712451	0,039705	0,207470	-0,069253	17,452886	-3,327088	-2,712451
13:24:23,25	0,518976	3,397989	-0,141984	0,923972	0,982982	0,231009	0,041937	0,210281	-0,072360	1,032697	-0,110861	-2,700867	-0,798702	-2,834619	-1,230789	-11,139165	19,939887	10,088693	0,041937	0,210281	-0,072360	17,539756	-3,402936	-2,700867	0,041937	0,210281	-0,072360	17,539756	-3,402936	-2,700867
13:24:23,30	0,518976	3,397989	-0,141984	0,923972	0,982982	0,231009	0,040788	0,209625	-0,073139	1,052426	-0,171941	-2,695544	-0,801140	-2,835807	-1,231606	-11,189955	19,963456	10,065644	0,040788	0,209625	-0,073139	17,507970	-3,373773	-2,695544	0,040788	0,209625	-0,073139	17,507970	-3,373773	-2,695544
13:24:23,35	0,518976	3,397989	-0,141984	0,923972	0,982982	0,231009	0,043036	0,211142	-0,073956	0,968543	-0,110823	-2,718594	-0,796374	-2,835342	-1,230791	-11,148077	19,919627	10,083587	0,043036	0,211142	-0,073956	17,543194	-3,489111	-2,718594	0,043036	0,211142	-0,073956	17,543194	-3,489111	-2,718594
13:24:23,40	0,518976	3,397989	-0,141984	0,923972	0,982982	0,231009	0,040249	0,207248	-0,073140	1,154014	-0,197521	-2,700651	-0,796422	-2,833484	-1,231192	-11,156495	19,896813	10,083454	0,040249	0,207248	-0,073140	17,422985	-3,357096	-2,700651	0,040249	0,207248	-0,073140	17,422985	-3,357096	-2,700651
13:24:23,45	0,518976	3,397989	-0,141984	0,923972	0,982982	0,231009	0,038665	0,208218	-0,073541	1,079629	-0,275810	-2,700784	-0,800568	-2,835957	-1,228088	-11,184565	19,912301	10,086111	0,038665	0,208218	-0,073541	17,424712	-3,310984	-2,700784	0,038665	0,208218	-0,073541	17,424712	-3,310984	-2,700784
13:24:23,50	0,518976	3,397989	-0,141984	0,923972	0,982982	0,231009	0,042879	0,210572	-0,070437	0,956595	-0,088705	-2,698126	-0,798218	-2,836833	-1,228849	-11,200346	19,953696	10,107720	0,042879	0,210572	-0,070437	17,486475	-3,454723	-2,698126	0,042879	0,210572	-0,070437	17,486475	-3,454723	-2,698126
13:24:23,55	0,518976	3,397989	-0,141984	0,923972	0,982982	0,231009	0,042463	0,208099	-0,071199	1,113149	-0,144732	-2,676518	-0,799439	-2,833816	-1,229644	-11,197658	19,913373	10,102276	0,042463	0,208099	-0,071199	17,448897	-3,478049	-2,676518	0,042463	0,208099	-0,071199	17,448897	-3,478049	-2,676518
13:24:23,60	0,518976	3,397989	-0,141984	0,923972	0,982982	0,231009	0,040460	0,210665	-0,071994	0,946104	-0,226356	-2,681962	-0,800030	-2,837992	-1,229632	-11,216835	19,935726	10,107305	0,040460	0,210665	-0,071994	17,483340	-3,402501	-2,681962	0,040460	0,210665	-0,071994	17,483340	-3,402501	-2,681962
13:24:23,65	0,518976	3,397989	-0,141984	0,923972	0,982982	0,231009	0,044373	0,209089	-0,071982	1,037844	-0,050708	-2,676933	-0,800064	-2,837541	-1,229268	-11,225856	19,909728	10,082179	0,044373	0,209089	-0,071982	17,451336	-3,533958	-2,676933	0,044373	0,209089	-0,071982	17,451336	-3,533958	-2,676933
13:24:23,70	0,518976	3,397989	-0,141984	0,923972	0,982982	0,231009	0,043999	0,209343	-0,071618	0,997591	-0,064963	-2,702059	-0,795871	-2,836221	-1,228091	-11,203106	19,939833	10,083113	0,043999	0,209343	-0,071618	17,431051	-3,518864	-2,702059	0,043999	0,209343	-0,071618	17,431051	-3,518864	-2,702059
13:24:23,75	0,518976	3,397989	-0,141984	0,923972	0,982982	0,231009	0,040759	0,206373	-0,070441	1,189498	-0,228763	-2,701124	-0,798248	-2,836385	-1,231201	-11,198113	19,914649	10,083712	0,040759	0,206373	-0,070441	17,389782	-3,428370	-2,701124	0,040759	0,206373	-0,070441	17,389782	-3,428370	-2,701124
13:24:23,80	0,518976	3,397989	-0,141984	0,923972	0,982982	0,231009	0,042090	0,208349	-0,073550	1,067430	-0,142646	-2,700525	-0,801785	-2,837226	-1,226164	-11,218647	19,933922	10,075895	0,042090	0,208349	-0,073550	17,422834	-3,446719	-2,700525	0,042090	0,208349	-0,073550	17,422834	-3,446719	-2,700525
13:24:23,85	0,518976	3,397989	-0,141984	0,923972	0,982982	0,231009	0,044587	0,210991	-0,068514	0,936459	-0,040250	-2,708343	-0,799486	-2,834505	-1,230831	-11,217749	19,903629	10,083401	0,044587	0,210991	-0,068514	17,499277	-3,540295	-2,708343	0,044587	0,210991	-0,068514	17,499277	-3,540295	-2,708343
13:24:23,90	0,518976	3,397989	-0,141984	0,923972	0,982982	0,231009	0,041080	0,210361	-0,073181	0,943448	-0,206644	-2,700836	-0,798819	-2,836154	-1,229249	-11,191287	19,914098	10,092063	0,041080	0,210361	-0,073181	17,456789	-3,431458	-2,700836	0,041080	0,210361	-0,073181	17,456789	-3,431458	-2,700836
13:24:23,95	0,518976	3,397989	-0,141984	0,923972	0,982982	0,231009	0,042175	0,208959	-0,071599	1,038662	-0,132053	-2,692174	-0,804105	-2,836478	-1,228089	-11,198394	19,947663	10,096389	0,042175	0,208959	-0,071599	17,441926	-3,442778	-2,692174	0,042175	0,208959	-0,071599	17,441926	-3,442778	-2,692174
13:24:24,00	0,518976	3,397989	-0,141984	0,923972	0,982982	0,231009	0,045099	0,213374	-0,070439	0,834560	-0,002921	-2,687849	-0,798825	-2,836744	-1,229254	-11,199692	19,923857	10,087531	0,045099	0,213374	-0,070439	17,584457	-3,543212	-2,687849	0,045099	0,213374	-0,070439	17,584457	-3,543212	-2,687849
13:24:24,05	0,518976	3,397989	-0,141984	0,923972	0,982982	0,231009	0,042689	0,208669	-0,071604	1,057979	-0,117476	-2,696706	-0,798817	-2,836718	-1,231181	-11,188352	19,917337	10,102919	0,042689	0,208669	-0,071604	17,438496	-3,468561	-2,696706	0,042689	0,208669	-0,071604	17,438496	-3,468561	-2,696706
13:24:24,10	0,518976	3,397989	-0,141984	0,923972	0,982982	0,231009	0,042663	0,208675	-0,073530	1,057670	-0,105727	-2,681319	-0,798826	-2,838579	-1,228864	-11,213848	19,946679	10,087898	0,042663	0,208675	-0,073530	17,438691	-3,454801	-2,681319	0,042663	0,208675	-0,073530	17,438691	-3,454801	-2,681319
13:24:24,15	0,518976	3,397989	-0,141984	0,923972	0,982982	0,231009	0,044279	0,207753	-0,071213	1,118316	-0,058490	-2,696340	-0,798234	-2,835145	-1,226161	-11,203585	19,927678	10,076460	0,044279	0,207753	-0,071213	17,426900	-3,534355	-2,696340	0,044279	0,207753	-0,071213	17,426900	-3,534355	-2,696340
13:24:24,20	0,518976	3,397989	-0,141984	0,923972	0,982982	0,231009	0,041010	0,208957	-0,068510	1,044365	-0,210083	-2,707777	-0,798194	-2,836386	-1,227698	-11,186708	19,934195	10,082099	0,041010	0,208957	-0,068510	17,447492	-3,429341	-2,707777	0,041010	0,208957	-0,068510	17,447492	-3,429341	-2,707777
13:24:24,25	0,518976	3,397989	-0,141984	0,923972	0,982982	0,231009	0,042064	0,208302	-0,070048	1,092515	-0,143904	-2,702138	-0,798824	-2,837938	-1,230389	-11,199704	19,933680	10,122275	0,042064	0,208302	-0,070048	17,444213	-3,445921	-2,702138	0,042064	0,208302	-0,070048	17,444213	-3,445921	-2,702138
13:24:24,30	0,518976	3,397989	-0,141984	0,923972	0,982982	0,231009	0,043723	0,208072	-0,072738	1,097547	-0,068627	-2,661962	-0,800026	-2,838778	-1,228091	-11,220234	19,929294	10,086699	0,043723	0,208072	-0,072738	17,431165	-3,500884	-2,661962	0,043723	0,208072	-0,072738	17,431165	-3,500884	-2,661962
13:24:24,35	0,518976	3,397989	-0,141984	0,923972	0,982982	0,231009	0,045052	0,208692	-0,070440	1,051205	-0,015124	-2,697538	-0,798853	-2,834362	-1,228506	-11,199845	19,891270	10,062157	0,045052	0,208692	-0,070440	17,433552	-3,551681	-2,697538	0,045052	0,208692	-0,070440	17,433552	-3,551681	-2,697538
13:24:24,40	0,518976	3,397989	-0,141984	0,923972	0,982982	0,231009	0,040640	0,209885	-0,070856	0,966456	-0,207846	-2,722081	-0,800070	-2,836089	-1,227728	-11,236279	19,932387	10,077444	0,040640	0,209885	-0,070856	17,442420	-3,398110	-2,722081	0,040640	0,209885	-0,070856	17,442420	-3,398110	-2,722081
13:24:24,46	0,518976	3,397989	-0,141984	0,923972	0,982982	0,231009	0,042744	0,210075	-0,070078	0,973978	-0,150567	-2,706793	-0,795935	-2,836271	-1,229962	-11,217985	19,918531	10,114851	0,042744	0,210075	-0,070078	17,464840	-3,505969	-2,706793	0,042744	0,210075	-0,070078	17,464840	-3,505969	-2,706793
13:24:24,51	0,518976	3,397989	-0,141984	0,923972	0,982982	0,231009	0,040834	0,206403	-0,072311	1,162043	-0,227099	-2,669386	-0,799428	-2,837261	-1,227710	-11,207499	19,910339	10,076367	0,040834	0,206403	-0,072311	17,364694	-3,432590	-2,669386	0,040834	0,206403	-0,072311	17,364694	-3,432590	-2,669386
13:24:24,56	0,518976	3,397989	-0,141984	0,923972	0,982982	0,231009	0,043439	0,208933	-0,070059	1,028630	-0,078482	-2,707870	-0,798135	-2,833396	-1,224990	-11,150022	19,908103	10,060311	0,043439	0,208933	-0,070059	17,429888	-3,488435	-2,707870	0,043439	0,208933	-0,070059	17,429888	-3,488435	-2,707870
13:24:24,61	0,518976	3,397989	-0,141984	0,923972	0,982982	0,231009	0,039445	0,209746	-0,067339	1,013162	-0,235274	-2,723926	-0,778631	-2,784072	-1,255119	-8,341943	18,872547	9,869026	0,039445	0,209746	-0,067339	17,478232	-3,331701	-2,723926	0,039445	0,209746	-0,067339	17,478232	-3,331701	-2,723926
13:24:24,66	0,518976	3,397989	-0,141984	0,923972	0,982982	0,231009	-0,013023	0,217517	-0,097469	1,116312	-0,013948	-2,915212	-0,812809	-2,777985	-1,219144	-8,311700	20,730610	9,558141	-0,013023	0,217517	-0,097469	18,191375	1,008336	-2,915212	-0,013023	0,217517	-0,097469	18,191375	1,008336	-2,915212
13:24:24,71	0,519041	3,397940	-0,141997	0,924001	0,982989	0,281032	-0,001205	0,250159	-0,061493	1,043178	-0,302284	-3,226096	-0,819836	-2,785001	-1,222542	-8,694224	21,055800	9,555344	-0,001205	0,250159	-0,061493	20,680639	-0,207665	-3,226096	-0,001205	0,250159	-0,061493	20,680639	-0,207665	-3,226096
13:24:24,76	0,519041	3,397940	-0,141997	0,924001	0,982989	0,281032	0,008384	0,252736	-0,064892	0,999499	-0,297496	-3,228893	-0,818718	-2,786901	-1,220221	-8,736906	21,070163	9,554742	0,008384	0,252736	-0,064892	20,839309	-0,955659	-3,228893	0,008384	0,252736	-0,064892	20,839309	-0,955659	-3,228893
13:24:24,81	0,519041	3,397940	-0,141997	0,924001	0,982989	0,281032	0,009470	0,250818	-0,062570	1,090329	-0,285187	-3,229496	-0,821713	-2,785484	-1,222996	-8,747138	21,040974	9,501997	0,009470	0,250818	-0,062570	20,779581	-1,028573	-3,229496	0,009470	0,250818	-0,062570	20,779581	-1,028573	-3,229496
13:24:24,86	0,519041	3,397940	-0,141997	0,924001	0,982989	0,281032	0,009741	0,254120	-0,065346	0,888236	-0,265363	-3,282241	-0,818837	-2,785534	-1,224109	-8,770509	21,047336	9,581130	0,009741	0,254120	-0,065346	20,836687	-1,030021	-3,282241	0,009741	0,254120	-0,065346	20,836687	-1,030021	-3,282241
13:24:24,91	0,519041	3,397940	-0,141997	0,924001	0,982989	0,281032	0,008346	0,251605	-0,066459	1,012842	-0,361293	-3,203108	-0,818137	-2,788449	-1,222138	-8,738511	21,070842	9,580043	0,008346	0,251605	-0,066459	20,763863	-1,016491	-3,203108	0,008346	0,251605	-0,066459	20,763863	-1,016491	-3,203108
13:24:24,96	0,519041	3,397940	-0,141997	0,924001	0,982989	0,281032	0,010521	0,249542	-0,064488	1,156516	-0,232270	-3,204194	-0,818844	-2,789865	-1,216745	-8,801061	21,041251	9,547053	0,010521	0,249542	-0,064488	20,745527	-1,058151	-3,204194	0,010521	0,249542	-0,064488	20,745527	-1,058151	-3,204194
13:24:25,01	0,519041	3,397940	-0,141997	0,924001	0,982989	0,281032	0,012100	0,249446	-0,059094	1,104605	-0,189537	-3,237184	-0,816474	-2,785908	-1,220303	-8,774783	21,036313	9,555440	0,012100	0,249446	-0,059094	20,686082	-1,139369	-3,237184	0,012100	0,249446	-0,059094	20,686082	-1,139369	-3,237184
13:24:25,06	0,519041	3,397940	-0,141997	0,924001	0,982989	0,281032	0,007488	0,249372	-0,062653	1,117299	-0,404118	-3,228798	-0,819424	-2,787930	-1,217539	-8,803779	21,076182	9,539180	0,007488	0,249372	-0,062653	20,692991	-0,991934	-3,228798	0,007488	0,249372	-0,062653	20,692991	-0,991934	-3,228798
13:24:25,11	0,519041	3,397940	-0,141997	0,924001	0,982989	0,281032	0,010715	0,250916	-0,059888	1,057043	-0,281379	-3,245058	-0,824453	-2,757873	-1,252006	-6,915616	21,082715	9,253837	0,010715	0,250916	-0,059888	20,753936	-1,122485	-3,245058	0,010715	0,250916	-0,059888	20,753936	-1,122485	-3,245058
13:24:25,16	0,519041	3,397940	-0,141997	0,924001	0,982989	0,281032	-0,012801	0,270299	-0,094356	0,998838	0,127752	-3,530401	-0,855803	-2,771143	-1,238647	-8,005619	22,992129	9,073275	-0,012801	0,270299	-0,094356	22,217340	1,132602	-3,530401	-0,012801	0,270299	-0,094356	22,217340	1,132602	-3,530401
13:24:25,21	0,518980	3,397893	-0,141959	0,923983	0,982979	0,331041	0,014367	0,290814	-0,080996	1,040681	-0,358232	-3,710962	-0,866513	-2,783469	-1,232278	-8,545703	23,462933	9,037901	0,014367	0,290814	-0,080996	23,869573	-1,486005	-3,710962	0,014367	0,290814	-0,080996	23,869573	-1,486005	-3,710962
13:24:25,26	0,518980	3,397893	-0,141959	0,923983	0,982979	0,331041	0,030396	0,293927	-0,074627	1,016511	-0,227825	-3,746337	-0,865988	-2,786434	-1,234621	-8,576258	23,450656	9,024362	0,030396	0,293927	-0,074627	24,089743	-2,613916	-3,746337	0,030396	0,293927	-0,074627	24,089743	-2,613916	-3,746337
13:24:25,31	0,518980	3,397893	-0,141959	0,923983	0,982979	0,331041	0,032701	0,291989	-0,076970	1,091328	-0,128301	-3,759875	-0,867781	-2,784635	-1,233446	-8,590879	23,478033	9,058548	0,032701	0,291989	-0,076970	24,012503	-2,695315	-3,759875	0,032701	0,291989	-0,076970	24,012503	-2,695315	-3,759875
13:24:25,36	0,518980	3,397893	-0,141959	0,923983	0,982979	0,331041	0,032039	0,294441	-0,075795	0,980253	-0,189048	-3,725689	-0,865527	-2,785005	-1,234266	-8,620499	23,412271	9,013973	0,032039	0,294441	-0,075795	24,093863	-2,704136	-3,725689	0,032039	0,294441	-0,075795	24,093863	-2,704136	-3,725689
13:24:25,41	0,518980	3,397893	-0,141959	0,923983	0,982979	0,331041	0,031233	0,292304	-0,076615	1,019615	-0,223750	-3,770264	-0,867327	-2,786747	-1,232686	-8,639763	23,413920	9,051454	0,031233	0,292304	-0,076615	23,965472	-2,675539	-3,770264	0,031233	0,292304	-0,076615	23,965472	-2,675539	-3,770264
13:24:25,46	0,518980	3,397893	-0,141959	0,923983	0,982979	0,331041	0,033641	0,292993	-0,075036	0,975596	-0,116016	-3,732783	-0,867210	-2,782071	-1,233060	-8,573163	23,420113	9,056755	0,033641	0,292993	-0,075036	23,975520	-2,756871	-3,732783	0,033641	0,292993	-0,075036	23,975520	-2,756871	-3,732783
13:24:25,51	0,518980	3,397893	-0,141959	0,923983	0,982979	0,331041	0,029534	0,295228	-0,075410	0,898003	-0,275046	-3,727482	-0,869030	-2,786676	-1,229585	-8,616434	23,408907	9,029503	0,029534	0,295228	-0,075410	24,073429	-2,593430	-3,727482	0,029534	0,295228	-0,075410	24,073429	-2,593430	-3,727482
13:24:25,56	0,518980	3,397893	-0,141959	0,923983	0,982979	0,331041	0,034432	0,294503	-0,071935	0,904391	-0,052205	-3,754735	-0,865553	-2,783786	-1,231149	-8,631833	23,409085	9,036493	0,034432	0,294503	-0,071935	24,022862	-2,755107	-3,754735	0,034432	0,294503	-0,071935	24,022862	-2,755107	-3,754735
13:24:25,61	0,518980	3,397893	-0,141959	0,923983	0,982979	0,331041	0,030190	0,292937	-0,073499	0,978279	-0,286204	-3,747744	-0,864957	-2,783433	-1,232716	-8,624566	23,403105	9,017955	0,030190	0,292937	-0,073499	23,973816	-2,656124	-3,747744	0,030190	0,292937	-0,073499	23,973816	-2,656124	-3,747744
13:24:25,66	0,518980	3,397893	-0,141959	0,923983	0,982979	0,331041	0,029587	0,292596	-0,075065	0,994443	-0,308288	-3,766283	-0,866686	-2,786379	-1,232704	-8,621035	23,420924	9,017746	0,029587	0,292596	-0,075065	23,963246	-2,630855	-3,766283	0,029587	0,292596	-0,075065	23,963246	-2,630855	-3,766283
13:24:25,71	0,518980	3,397893	-0,141959	0,923983	0,982979	0,331041	0,033003	0,292621	-0,075053	1,010341	-0,136518	-3,766491	-0,866205	-2,786190	-1,233902	-8,659685	23,389036	8,998582	0,033003	0,292621	-0,075053	23,981105	-2,727225	-3,766491	0,033003	0,292621	-0,075053	23,981105	-2,727225	-3,766491
13:24:25,76	0,518980	3,397893	-0,141959	0,923983	0,982979	0,331041	0,032598	0,292299	-0,076252	0,980169	-0,175068	-3,785655	-0,866901	-2,785549	-1,232046	-8,666449	23,413862	9,063701	0,032598	0,292299	-0,076252	23,925620	-2,734040	-3,785655	0,032598	0,292299	-0,076252	23,925620	-2,734040	-3,785655
13:24:25,81	0,518980	3,397893	-0,141959	0,923983	0,982979	0,331041	0,032391	0,293222	-0,074396	0,950271	-0,204114	-3,720536	-0,864993	-2,784597	-1,233095	-8,647065	23,419418	9,038141	0,032391	0,293222	-0,074396	23,968208	-2,746819	-3,720536	0,032391	0,293222	-0,074396	23,968208	-2,746819	-3,720536
13:24:25,86	0,518980	3,397893	-0,141959	0,923983	0,982979	0,331041	0,030613	0,292046	-0,075444	1,025949	-0,282592	-3,746096	-0,865004	-2,785069	-1,234643	-8,655102	23,435641	9,049303	0,030613	0,292046	-0,075444	23,951536	-2,685677	-3,746096	0,030613	0,292046	-0,075444	23,951536	-2,685677	-3,746096
13:24:25,91	0,518980	3,397893	-0,141959	0,923983	0,982979	0,331041	0,031027	0,291820	-0,076992	1,047725	-0,276111	-3,734934	-0,864992	-2,786781	-1,234248	-8,639901	23,390318	9,037513	0,031027	0,291820	-0,076992	23,955580	-2,711732	-3,734934	0,031027	0,291820	-0,076992	23,955580	-2,711732	-3,734934
13:24:25,96	0,518980	3,397893	-0,141959	0,923983	0,982979	0,331041	0,032503	0,290953	-0,076598	1,061159	-0,163529	-3,746724	-0,866747	-2,783965	-1,231939	-8,632477	23,388388	9,021549	0,032503	0,290953	-0,076598	23,900955	-2,715023	-3,746724	0,032503	0,290953	-0,076598	23,900955	-2,715023	-3,746724
13:24:26,01	0,518980	3,397893	-0,141959	0,923983	0,982979	0,331041	0,030943	0,293880	-0,074289	0,910963	-0,237283	-3,762688	-0,864401	-2,783664	-1,233082	-8,637136	23,407014	9,052410	0,030943	0,293880	-0,074289	23,980578	-2,666274	-3,762688	0,030943	0,293880	-0,074289	23,980578	-2,666274	-3,762688
13:24:26,06	0,518980	3,397893	-0,141959	0,923983	0,982979	0,331041	0,029509	0,291999	-0,075432	1,022586	-0,325179	-3,731827	-0,865569	-2,783114	-1,234242	-8,623234	23,392778	9,057242	0,029509	0,291999	-0,075432	23,944527	-2,641630	-3,731827	0,029509	0,291999	-0,075432	23,944527	-2,641630	-3,731827
13:24:26,11	0,518980	3,397893	-0,141959	0,923983	0,982979	0,331041	0,029616	0,293286	-0,076592	0,950281	-0,300438	-3,726995	-0,865179	-2,785420	-1,233688	-8,649035	23,364137	9,020850	0,029616	0,293286	-0,076592	23,973257	-2,625319	-3,726995	0,029616	0,293286	-0,076592	23,973257	-2,625319	-3,726995
13:24:26,16	0,518980	3,397893	-0,141959	0,923983	0,982979	0,331041	0,031418	0,291796	-0,076038	0,990088	-0,214757	-3,763387	-0,866711	-2,788550	-1,228808	-8,642071	23,414694	9,029601	0,031418	0,291796	-0,076038	23,896052	-2,681096	-3,763387	0,031418	0,291796	-0,076038	23,896052	-2,681096	-3,763387
13:24:26,21	0,518980	3,397893	-0,141959	0,923983	0,982979	0,331041	0,034895	0,291557	-0,071158	1,049768	-0,053223	-3,754636	-0,867400	-2,785486	-1,230404	-8,679127	23,413871	9,016727	0,034895	0,291557	-0,071158	23,936990	-2,792472	-3,754636	0,034895	0,291557	-0,071158	23,936990	-2,792472	-3,754636
13:24:26,26	0,518980	3,397893	-0,141959	0,923983	0,982979	0,331041	0,032586	0,293686	-0,072754	0,919800	-0,204976	-3,767510	-0,867461	-2,787547	-1,233889	-8,694257	23,384737	9,032289	0,032586	0,293686	-0,072754	23,974178	-2,762962	-3,767510	0,032586	0,293686	-0,072754	23,974178	-2,762962	-3,767510
13:24:26,31	0,518980	3,397893	-0,141959	0,923983	0,982979	0,331041	0,034402	0,292709	-0,076238	0,937850	-0,109093	-3,751949	-0,865613	-2,788606	-1,229596	-8,670628	23,393189	9,029867	0,034402	0,292709	-0,076238	23,915470	-2,809615	-3,751949	0,034402	0,292709	-0,076238	23,915470	-2,809615	-3,751949
13:24:26,36	0,518980	3,397893	-0,141959	0,923983	0,982979	0,331041	0,034395	0,290578	-0,071946	1,067773	-0,093210	-3,754370	-0,863933	-2,786021	-1,233482	-8,693202	23,391554	9,057311	0,034395	0,290578	-0,071946	23,878145	-2,793197	-3,754370	0,034395	0,290578	-0,071946	23,878145	-2,793197	-3,754370
13:24:26,41	0,518980	3,397893	-0,141959	0,923983	0,982979	0,331041	0,031316	0,290416	-0,075832	1,063516	-0,272028	-3,726927	-0,866607	-2,784182	-1,232688	-8,643808	23,427523	9,064551	0,031316	0,290416	-0,075832	23,861137	-2,730347	-3,726927	0,031316	0,290416	-0,075832	23,861137	-2,730347	-3,726927
13:24:26,46	0,518980	3,397893	-0,141959	0,923983	0,982979	0,331041	0,031060	0,293651	-0,075038	0,951099	-0,260534	-3,719687	-0,867952	-2,784477	-1,232329	-8,651959	23,409931	9,032082	0,031060	0,293651	-0,075038	24,002735	-2,698778	-3,719687	0,031060	0,293651	-0,075038	24,002735	-2,698778	-3,719687
13:24:26,51	0,518980	3,397893	-0,141959	0,923983	0,982979	0,331041	0,031988	0,294668	-0,074678	0,878919	-0,210539	-3,752155	-0,866228	-2,784589	-1,233873	-8,669743	23,418228	9,053133	0,031988	0,294668	-0,074678	24,010367	-2,721634	-3,752155	0,031988	0,294668	-0,074678	24,010367	-2,721634	-3,752155
13:24:26,56	0,518980	3,397893	-0,141959	0,923983	0,982979	0,331041	0,031223	0,293119	-0,076222	0,957770	-0,269883	-3,731105	-0,866226	-2,786701	-1,233064	-8,668009	23,405441	9,080971	0,031223	0,293119	-0,076222	23,967607	-2,720904	-3,731105	0,031223	0,293119	-0,076222	23,967607	-2,720904	-3,731105
13:24:26,61	0,518980	3,397893	-0,141959	0,923983	0,982979	0,331041	0,033051	0,292061	-0,075414	1,002564	-0,166941	-3,703266	-0,865066	-2,788085	-1,231928	-8,685482	23,400210	9,041526	0,033051	0,292061	-0,075414	23,929371	-2,761447	-3,703266	0,033051	0,292061	-0,075414	23,929371	-2,761447	-3,703266
13:24:26,66	0,518980	3,397893	-0,141959	0,923983	0,982979	0,331041	0,033670	0,290365	-0,074278	1,077503	-0,147286	-3,742711	-0,863260	-2,782285	-1,232685	-8,647943	23,404951	9,076841	0,033670	0,290365	-0,074278	23,871152	-2,790358	-3,742711	0,033670	0,290365	-0,074278	23,871152	-2,790358	-3,742711
13:24:26,71	0,518980	3,397893	-0,141959	0,923983	0,982979	0,331041	0,027744	0,291701	-0,075034	1,030922	-0,425274	-3,707397	-0,863831	-2,786921	-1,231907	-8,646081	23,375400	9,050390	0,027744	0,291701	-0,075034	23,929424	-2,603193	-3,707397	0,027744	0,291701	-0,075034	23,929424	-2,603193	-3,707397
13:24:26,77	0,518980	3,397893	-0,141959	0,923983	0,982979	0,331041	0,032044	0,289878	-0,074256	1,101062	-0,185300	-3,733848	-0,866164	-2,783440	-1,236204	-8,624702	23,388861	9,033948	0,032044	0,289878	-0,074256	23,856451	-2,700747	-3,733848	0,032044	0,289878	-0,074256	23,856451	-2,700747	-3,733848
13:24:26,82	0,518980	3,397893	-0,141959	0,923983	0,982979	0,331041	0,030196	0,293639	-0,078553	0,927824	-0,269587	-3,750289	-0,865957	-2,786825	-1,232041	-8,676868	23,385218	9,066900	0,030196	0,293639	-0,078553	23,978473	-2,640004	-3,750289	0,030196	0,293639	-0,078553	23,978473	-2,640004	-3,750289
13:24:26,87	0,518980	3,397893	-0,141959	0,923983	0,982979	0,331041	0,033024	0,291766	-0,074391	0,995965	-0,165895	-3,717338	-0,863048	-2,785427	-1,231732	-8,699052	23,407078	9,064312	0,033024	0,291766	-0,074391	23,899608	-2,758297	-3,717338	0,033024	0,291766	-0,074391	23,899608	-2,758297	-3,717338
13:24:26,92	0,518980	3,397893	-0,141959	0,923983	0,982979	0,331041	0,030359	0,289947	-0,074081	1,098425	-0,334634	-3,719925	-0,849987	-2,723252	-1,245448	-4,965373	22,367997	8,767801	0,030359	0,289947	-0,074081	23,859227	-2,717807	-3,719925	0,030359	0,289947	-0,074081	23,859227	-2,717807	-3,719925
13:24:26,97	0,518980	3,397893	-0,141959	0,923983	0,982979	0,331041	-0,030016	0,309723	-0,087797	1,037017	0,278851	-4,016437	-0,894898	-2,746458	-1,229262	-6,579417	24,848672	8,503638	-0,030016	0,309723	-0,087797	25,350274	2,635138	-4,016437	-0,030016	0,309723	-0,087797	25,350274	2,635138	-4,016437
13:24:27,02	0,518973	3,398043	-0,141998	0,923978	0,982997	0,381007	0,012536	0,337014	-0,071611	0,959192	-0,146546	-4,280599	-0,898974	-2,751275	-1,220868	-6,953869	25,111663	8,504539	0,012536	0,337014	-0,071611	27,414789	-1,130650	-4,280599	0,012536	0,337014	-0,071611	27,414789	-1,130650	-4,280599
13:24:27,07	0,518973	3,398043	-0,141998	0,923978	0,982997	0,381007	0,018746	0,338136	-0,063218	0,941398	-0,279434	-4,279698	-0,897297	-2,748264	-1,219716	-6,985489	25,103636	8,519179	0,018746	0,338136	-0,063218	27,485042	-1,750982	-4,279698	0,018746	0,338136	-0,063218	27,485042	-1,750982	-4,279698
13:24:27,12	0,518973	3,398043	-0,141998	0,923978	0,982997	0,381007	0,015299	0,338189	-0,062066	0,915880	-0,482035	-4,265059	-0,898385	-2,750996	-1,222862	-7,003710	25,124691	8,469679	0,015299	0,338189	-0,062066	27,463686	-1,683014	-4,265059	0,015299	0,338189	-0,062066	27,463686	-1,683014	-4,265059
13:24:27,17	0,518973	3,398043	-0,141998	0,923978	0,982997	0,381007	0,018209	0,337764	-0,065211	0,947062	-0,357017	-4,314558	-0,893267	-2,753007	-1,223596	-7,030095	25,091816	8,521612	0,018209	0,337764	-0,065211	27,461568	-1,786439	-4,314558	0,018209	0,337764	-0,065211	27,461568	-1,786439	-4,314558
13:24:27,22	0,518973	3,398043	-0,141998	0,923978	0,982997	0,381007	0,017392	0,332327	-0,065945	1,188131	-0,405917	-4,262626	-0,896860	-2,751754	-1,222493	-6,979003	25,128999	8,505829	0,017392	0,332327	-0,065945	27,275820	-1,771199	-4,262626	0,017392	0,332327	-0,065945	27,275820	-1,771199	-4,262626
13:24:27,27	0,518973	3,398043	-0,141998	0,923978	0,982997	0,381007	0,018103	0,336065	-0,064843	1,051528	-0,343312	-4,278408	-0,894195	-2,754550	-1,223810	-6,991558	25,089925	8,465177	0,018103	0,336065	-0,064843	27,432611	-1,764372	-4,278408	0,018103	0,336065	-0,064843	27,432611	-1,764372	-4,278408
13:24:27,32	0,518973	3,398043	-0,141998	0,923978	0,982997	0,381007	0,019192	0,332359	-0,066159	1,204122	-0,278001	-4,319061	-0,896807	-2,754515	-1,220901	-7,048006	25,101303	8,495399	0,019192	0,332359	-0,066159	27,294287	-1,784578	-4,319061	0,019192	0,332359	-0,066159	27,294287	-1,784578	-4,319061
13:24:27,37	0,518973	3,398043	-0,141998	0,923978	0,982997	0,381007	0,020467	0,334639	-0,063251	1,067204	-0,266259	-4,288838	-0,899128	-2,755442	-1,222892	-7,161630	25,216450	8,501736	0,020467	0,334639	-0,063251	27,336331	-1,872947	-4,288838	0,020467	0,334639	-0,063251	27,336331	-1,872947	-4,288838
13:24:27,42	0,518973	3,398043	-0,141998	0,923978	0,982997	0,381007	0,022431	0,336185	-0,065242	1,029712	-0,320105	-4,282502	-0,898994	-2,733819	-1,256530	-5,750714	25,233538	8,261149	0,022431	0,336185	-0,065242	27,420211	-2,080968	-4,282502	0,022431	0,336185	-0,065242	27,420211	-2,080968	-4,282502
13:24:27,47	0,518973	3,398043	-0,141998	0,923978	0,982997	0,381007	0,003638	0,346881	-0,098880	1,193771	-0,084028	-4,523089	-0,932977	-2,731841	-1,224906	-6,142074	26,926472	7,996601	0,003638	0,346881	-0,098880	28,423914	-0,369593	-4,523089	0,003638	0,346881	-0,098880	28,423914	-0,369593	-4,523089
13:24:27,52	0,519066	3,397983	-0,141974	0,923982	0,982980	0,431059	0,018917	0,377300	-0,067256	0,882417	-0,474898	-4,787637	-0,938449	-2,737080	-1,215759	-6,403520	27,168391	8,025185	0,018917	0,377300	-0,067256	30,500467	-1,959890	-4,787637	0,018917	0,377300	-0,067256	30,500467	-1,959890	-4,787637
13:24:27,57	0,519066	3,397983	-0,141974	0,923982	0,982980	0,431059	0,026190	0,379420	-0,058109	0,850985	-0,444096	-4,759052	-0,936276	-2,740236	-1,212731	-6,433996	27,143780	7,956155	0,026190	0,379420	-0,058109	30,635420	-2,499995	-4,759052	0,026190	0,379420	-0,058109	30,635420	-2,499995	-4,759052
13:24:27,62	0,519066	3,397983	-0,141974	0,923982	0,982980	0,431059	0,027836	0,375959	-0,055081	0,994374	-0,372587	-4,828083	-0,936281	-2,741303	-1,220475	-6,410795	27,111221	7,975576	0,027836	0,375959	-0,055081	30,507168	-2,557704	-4,828083	0,027836	0,375959	-0,055081	30,507168	-2,557704	-4,828083
13:24:27,67	0,519066	3,397983	-0,141974	0,923982	0,982980	0,431059	0,028763	0,375431	-0,062825	1,005264	-0,288004	-4,808661	-0,935777	-2,740114	-1,216081	-6,446647	27,090290	7,988207	0,028763	0,375431	-0,062825	30,476564	-2,545900	-4,808661	0,028763	0,375431	-0,062825	30,476564	-2,545900	-4,808661
13:24:27,72	0,519066	3,397983	-0,141974	0,923982	0,982980	0,431059	0,027481	0,375588	-0,058431	0,961017	-0,375264	-4,796030	-0,931163	-2,741030	-1,216879	-6,502169	27,111359	7,980910	0,027481	0,375588	-0,058431	30,444686	-2,532504	-4,796030	0,027481	0,375588	-0,058431	30,444686	-2,532504	-4,796030
13:24:27,77	0,519066	3,397983	-0,141974	0,923982	0,982980	0,431059	0,025968	0,371134	-0,059229	1,183097	-0,512569	-4,803328	-0,931337	-2,742862	-1,222101	-6,500852	27,094992	8,003839	0,025968	0,371134	-0,059229	30,317147	-2,551021	-4,803328	0,025968	0,371134	-0,059229	30,317147	-2,551021	-4,803328
13:24:27,82	0,519066	3,397983	-0,141974	0,923982	0,982980	0,431059	0,027641	0,370369	-0,064451	1,209393	-0,416202	-4,780398	-0,934626	-2,740699	-1,218815	-6,455066	27,081697	7,970414	0,027641	0,370369	-0,064451	30,283342	-2,586056	-4,780398	0,027641	0,370369	-0,064451	30,283342	-2,586056	-4,780398
13:24:27,87	0,519066	3,397983	-0,141974	0,923982	0,982980	0,431059	0,027413	0,374299	-0,061165	1,016404	-0,381788	-4,813824	-0,935751	-2,742121	-1,217757	-6,518479	27,127026	7,989637	0,027413	0,374299	-0,061165	30,398871	-2,533699	-4,813824	0,027413	0,374299	-0,061165	30,398871	-2,533699	-4,813824
13:24:27,92	0,519066	3,397983	-0,141974	0,923982	0,982980	0,431059	0,029206	0,374563	-0,060106	1,010240	-0,366116	-4,794600	-0,937041	-2,741612	-1,218433	-6,504918	27,144272	7,991526	0,029206	0,374563	-0,060106	30,413410	-2,658805	-4,794600	0,029206	0,374563	-0,060106	30,413410	-2,658805	-4,794600
13:24:27,97	0,519066	3,397983	-0,141974	0,923982	0,982980	0,431059	0,029411	0,375934	-0,060783	0,960657	-0,352367	-4,792712	-0,932344	-2,739248	-1,219576	-6,477003	27,074345	8,010237	0,029411	0,375934	-0,060783	30,471461	-2,661099	-4,792712	0,029411	0,375934	-0,060783	30,471461	-2,661099	-4,792712
13:24:28,02	0,519066	3,397983	-0,141974	0,923982	0,982980	0,431059	0,025015	0,373048	-0,061925	1,064098	-0,521822	-4,774000	-0,937980	-2,744722	-1,217259	-6,515740	27,072234	7,992836	0,025015	0,373048	-0,061925	30,348396	-2,485467	-4,774000	0,025015	0,373048	-0,061925	30,348396	-2,485467	-4,774000
13:24:28,07	0,519066	3,397983	-0,141974	0,923982	0,982980	0,431059	0,032573	0,375192	-0,059608	0,931423	-0,161274	-4,791401	-0,937902	-2,740395	-1,215804	-6,481955	27,104447	7,993291	0,032573	0,375192	-0,059608	30,384010	-2,718258	-4,791401	0,032573	0,375192	-0,059608	30,384010	-2,718258	-4,791401
13:24:28,12	0,519066	3,397983	-0,141974	0,923982	0,982980	0,431059	0,028787	0,377288	-0,058153	0,867236	-0,344980	-4,790946	-0,938339	-2,742146	-1,217674	-6,540874	27,078268	7,989015	0,028787	0,377288	-0,058153	30,484337	-2,604783	-4,790946	0,028787	0,377288	-0,058153	30,484337	-2,604783	-4,790946
13:24:28,17	0,519066	3,397983	-0,141974	0,923982	0,982980	0,431059	0,030522	0,376791	-0,060023	0,840944	-0,292713	-4,795222	-0,936473	-2,737102	-1,217278	-6,483932	27,083018	7,989412	0,030522	0,376791	-0,060023	30,419037	-2,688688	-4,795222	0,030522	0,376791	-0,060023	30,419037	-2,688688	-4,795222
13:24:28,22	0,519066	3,397983	-0,141974	0,923982	0,982980	0,431059	0,025221	0,377697	-0,059627	0,826410	-0,521416	-4,794825	-0,937698	-2,740393	-1,216877	-6,515999	27,091786	8,008459	0,025221	0,377697	-0,059627	30,475634	-2,501279	-4,794825	0,025221	0,377697	-0,059627	30,475634	-2,501279	-4,794825
13:24:28,27	0,519066	3,397983	-0,141974	0,923982	0,982980	0,431059	0,028684	0,377112	-0,059226	0,848372	-0,373523	-4,775778	-0,935456	-2,738902	-1,217236	-6,460957	27,060916	8,017423	0,028684	0,377112	-0,059226	30,451700	-2,625188	-4,775778	0,028684	0,377112	-0,059226	30,451700	-2,625188	-4,775778
13:24:28,32	0,519066	3,397983	-0,141974	0,923982	0,982980	0,431059	0,026271	0,375916	-0,059586	0,911373	-0,435860	-4,766815	-0,934992	-2,741390	-1,215334	-6,493378	27,071002	7,968181	0,026271	0,375916	-0,059586	30,420782	-2,498160	-4,766815	0,026271	0,375916	-0,059586	30,420782	-2,498160	-4,766815
13:24:28,37	0,519066	3,397983	-0,141974	0,923982	0,982980	0,431059	0,028194	0,374271	-0,057683	0,989462	-0,369026	-4,816057	-0,935278	-2,739950	-1,216076	-6,474154	27,058501	8,011805	0,028194	0,374271	-0,057683	30,369701	-2,582218	-4,816057	0,028194	0,374271	-0,057683	30,369701	-2,582218	-4,816057
13:24:28,42	0,519066	3,397983	-0,141974	0,923982	0,982980	0,431059	0,029212	0,373194	-0,059291	1,016846	-0,326185	-4,795422	-0,934569	-2,742810	-1,216941	-6,516442	27,051313	7,988816	0,029212	0,373194	-0,059291	30,312596	-2,619343	-4,795422	0,029212	0,373194	-0,059291	30,312596	-2,619343	-4,795422
13:24:28,47	0,519066	3,397983	-0,141974	0,923982	0,982980	0,431059	0,026505	0,374813	-0,061210	0,953443	-0,495635	-4,736084	-0,934617	-2,739656	-1,218861	-6,530892	27,083618	8,048153	0,026505	0,374813	-0,061210	30,376235	-2,576264	-4,736084	0,026505	0,374813	-0,061210	30,376235	-2,576264	-4,736084
13:24:28,52	0,519066	3,397983	-0,141974	0,923982	0,982980	0,431059	0,026505	0,374813	-0,061210	0,953443	-0,495635	-4,736084	-0,934992	-2,741431	-1,216788	-6,486485	27,058801	7,968598	0,026505	0,374813	-0,061210	30,376235	-2,576264	-4,736084	0,026505	0,374813	-0,061210	30,376235	-2,576264	-4,736084
13:24:28,57	0,519066	3,397983	-0,141974	0,923982	0,982980	0,431059	0,030357	0,375435	-0,060361	0,939478	-0,274780	-4,756145	-0,937082	-2,742681	-1,218012	-6,503889	27,089269	8,028092	0,030357	0,375435	-0,060361	30,411121	-2,657778	-4,756145	0,030357	0,375435	-0,060361	30,411121	-2,657778	-4,756145
13:24:28,62	0,519066	3,397983	-0,141974	0,923982	0,982980	0,431059	0,028813	0,373975	-0,060579	0,996049	-0,352042	-4,783942	-0,935046	-2,742073	-1,218230	-6,510926	27,071022	8,000295	0,028813	0,373975	-0,060579	30,353124	-2,613831	-4,783942	0,028813	0,373975	-0,060579	30,353124	-2,613831	-4,783942
13:24:28,67	0,519066	3,397983	-0,141974	0,923982	0,982980	0,431059	0,025907	0,373905	-0,061045	1,006591	-0,469585	-4,765539	-0,933533	-2,739592	-1,218696	-6,478426	27,060227	8,018698	0,025907	0,373905	-0,061045	30,358171	-2,503291	-4,765539	0,025907	0,373905	-0,061045	30,358171	-2,503291	-4,765539
13:24:28,72	0,519066	3,397983	-0,141974	0,923982	0,982980	0,431059	0,029846	0,373377	-0,059598	1,045491	-0,323546	-4,769541	-0,935045	-2,743267	-1,217248	-6,523627	27,099522	8,014696	0,029846	0,373377	-0,059598	30,355602	-2,666470	-4,769541	0,029846	0,373377	-0,059598	30,355602	-2,666470	-4,769541
13:24:28,77	0,519066	3,397983	-0,141974	0,923982	0,982980	0,431059	0,029846	0,373377	-0,059598	1,045491	-0,323546	-4,769541	-0,932761	-2,737571	-1,216762	-6,462007	27,060889	8,005694	0,029846	0,373377	-0,059598	30,355602	-2,666470	-4,769541	0,029846	0,373377	-0,059598	30,355602	-2,666470	-4,769541
13:24:28,82	0,519066	3,397983	-0,141974	0,923982	0,982980	0,431059	0,024586	0,371333	-0,060763	1,117299	-0,551892	-4,770261	-0,930644	-2,739734	-1,218414	-6,501751	27,047036	8,013977	0,024586	0,371333	-0,060763	30,266902	-2,481884	-4,770261	0,024586	0,371333	-0,060763	30,266902	-2,481884	-4,770261
13:24:28,87	0,519066	3,397983	-0,141974	0,923982	0,982980	0,431059	0,024586	0,371333	-0,060763	1,117299	-0,551892	-4,770261	-0,937692	-2,742198	-1,214542	-6,506767	27,043278	7,995433	0,024586	0,371333	-0,060763	30,266902	-2,481884	-4,770261	0,024586	0,371333	-0,060763	30,266902	-2,481884	-4,770261
13:24:28,92	0,519066	3,397983	-0,141974	0,923982	0,982980	0,431059	0,024772	0,372372	-0,058956	1,060412	-0,550561	-4,770527	-0,931637	-2,739375	-1,216607	-6,510384	27,048769	8,013710	0,024772	0,372372	-0,058956	30,291640	-2,495157	-4,770527	0,024772	0,372372	-0,058956	30,291640	-2,495157	-4,770527
13:24:28,98	0,519066	3,397983	-0,141974	0,923982	0,982980	0,431059	0,024772	0,372372	-0,058956	1,060412	-0,550561	-4,770527	-0,935051	-2,743689	-1,216594	-6,511024	27,048205	8,012461	0,024772	0,372372	-0,058956	30,291640	-2,495157	-4,770527	0,024772	0,372372	-0,058956	30,291640	-2,495157	-4,770527
13:24:29,03	0,519066	3,397983	-0,141974	0,923982	0,982980	0,431059	0,024815	0,372954	-0,056189	1,002390	-0,541558	-4,744797	-0,932163	-2,739122	-1,213839	-6,518432	27,021347	8,039441	0,024815	0,372954	-0,056189	30,279285	-2,489568	-4,744797	0,024815	0,372954	-0,056189	30,279285	-2,489568	-4,744797
13:24:29,08	0,519066	3,397983	-0,141974	0,923982	0,982980	0,431059	0,024815	0,372954	-0,056189	1,002390	-0,541558	-4,744797	-0,933636	-2,739694	-1,220392	-6,512589	27,014734	7,979830	0,024815	0,372954	-0,056189	30,279285	-2,489568	-4,744797	0,024815	0,372954	-0,056189	30,279285	-2,489568	-4,744797
13:24:29,13	0,519066	3,397983	-0,141974	0,923982	0,982980	0,431059	0,026047	0,373944	-0,062742	0,948090	-0,469150	-4,804407	-0,924947	-2,689632	-1,231969	-3,798150	26,501220	7,733424	0,026047	0,373944	-0,062742	30,302721	-2,513839	-4,804407	0,026047	0,373944	-0,062742	30,302721	-2,513839	-4,804407
13:24:29,18	0,519066	3,397983	-0,141974	0,923982	0,982980	0,431059	-0,021652	0,391450	-0,074319	0,950295	-0,341970	-5,050813	-0,976534	-2,729822	-1,219710	-5,786458	29,159941	7,475912	-0,021652	0,391450	-0,074319	31,679127	1,357715	-5,050813	-0,021652	0,391450	-0,074319	31,679127	1,357715	-5,050813
13:24:29,23	0,519097	3,398067	-0,141983	0,923970	0,982994	0,481025	0,038947	0,416031	-0,062059	0,980475	-0,242107	-5,308326	-0,981769	-2,739725	-1,221865	-6,320376	29,529123	7,476012	0,038947	0,416031	-0,062059	33,638875	-3,299444	-5,308326	0,038947	0,416031	-0,062059	33,638875	-3,299444	-5,308326
13:24:29,28	0,519097	3,398067	-0,141983	0,923970	0,982994	0,481025	0,050140	0,415613	-0,064215	1,054936	-0,307020	-5,308225	-0,977746	-2,738924	-1,223035	-6,380546	29,508984	7,461362	0,050140	0,415613	-0,064215	33,680578	-4,243049	-5,308225	0,050140	0,415613	-0,064215	33,680578	-4,243049	-5,308225
13:24:29,33	0,519097	3,398067	-0,141983	0,923970	0,982994	0,481025	0,047435	0,412529	-0,065385	1,167777	-0,489723	-5,322876	-0,982069	-2,738778	-1,219260	-6,417956	29,530700	7,473954	0,047435	0,412529	-0,065385	33,551327	-4,213405	-5,322876	0,047435	0,412529	-0,065385	33,551327	-4,213405	-5,322876
13:24:29,38	0,519097	3,398067	-0,141983	0,923970	0,982994	0,481025	0,049470	0,416346	-0,061610	0,969384	-0,427166	-5,310283	-0,983734	-2,738528	-1,218058	-6,371460	29,538661	7,496975	0,049470	0,416346	-0,061610	33,652584	-4,310584	-5,310283	0,049470	0,416346	-0,061610	33,652584	-4,310584	-5,310283
13:24:29,43	0,519097	3,398067	-0,141983	0,923970	0,982994	0,481025	0,050086	0,417913	-0,060408	0,918079	-0,358865	-5,287262	-0,980887	-2,737614	-1,220401	-6,395616	29,496161	7,497915	0,050086	0,417913	-0,060408	33,724234	-4,290613	-5,287262	0,050086	0,417913	-0,060408	33,724234	-4,290613	-5,287262
13:24:29,48	0,519097	3,398067	-0,141983	0,923970	0,982994	0,481025	0,047871	0,415904	-0,062751	0,973635	-0,473699	-5,286322	-0,979980	-2,739510	-1,222551	-6,390150	29,498680	7,466419	0,047871	0,415904	-0,062751	33,622125	-4,231594	-5,286322	0,047871	0,415904	-0,062751	33,622125	-4,231594	-5,286322
13:24:29,53	0,519097	3,398067	-0,141983	0,923970	0,982994	0,481025	0,049060	0,414171	-0,064900	1,068706	-0,408433	-5,317819	-0,983238	-2,739856	-1,223149	-6,417472	29,552143	7,466950	0,049060	0,414171	-0,064900	33,581094	-4,259610	-5,317819	0,049060	0,414171	-0,064900	33,581094	-4,259610	-5,317819
13:24:29,58	0,519097	3,398067	-0,141983	0,923970	0,982994	0,481025	0,050989	0,416820	-0,065499	0,963582	-0,358519	-5,317287	-0,979570	-2,735696	-1,218435	-6,330122	29,497279	7,496594	0,050989	0,416820	-0,065499	33,683940	-4,361121	-5,317287	0,050989	0,416820	-0,065499	33,683940	-4,361121	-5,317287
13:24:29,63	0,519097	3,398067	-0,141983	0,923970	0,982994	0,481025	0,045552	0,415723	-0,060784	1,016773	-0,538160	-5,287644	-0,972621	-2,691825	-1,241167	-3,784161	28,980267	7,218615	0,045552	0,415723	-0,060784	33,651038	-4,113963	-5,287644	0,045552	0,415723	-0,060784	33,651038	-4,113963	-5,287644
13:24:29,68	0,519097	3,398067	-0,141983	0,923970	0,982994	0,481025	0,004084	0,431641	-0,083517	1,014294	-0,231106	-5,565623	-1,002446	-2,697095	-1,208789	-4,253802	30,807328	6,922014	0,004084	0,431641	-0,083517	34,898091	-0,551697	-5,565623	0,004084	0,431641	-0,083517	34,898091	-0,551697	-5,565623
13:24:29,73	0,518931	3,397989	-0,141984	0,923968	0,983004	0,531020	0,033240	0,459670	-0,045868	0,903785	-0,591508	-5,810419	-1,011474	-2,703060	-1,203518	-4,735779	31,085076	6,973819	0,033240	0,459670	-0,045868	36,987872	-3,200869	-5,810419	0,033240	0,459670	-0,045868	36,987872	-3,200869	-5,810419
13:24:29,78	0,518931	3,397989	-0,141984	0,923968	0,983004	0,531020	0,033240	0,459670	-0,045868	0,903785	-0,591508	-5,810419	-1,012124	-2,706416	-1,198097	-4,778938	31,065340	6,955185	0,033240	0,459670	-0,045868	36,987872	-3,200869	-5,810419	0,033240	0,459670	-0,045868	36,987872	-3,200869	-5,810419
13:24:29,83	0,518931	3,397989	-0,141984	0,923968	0,983004	0,531020	0,036471	0,458555	-0,040446	0,923074	-0,451013	-5,829052	-1,008223	-2,701442	-1,200045	-4,766802	31,045782	6,963491	0,036471	0,458555	-0,040446	36,919662	-3,313995	-5,829052	0,036471	0,458555	-0,040446	36,919662	-3,313995	-5,829052
13:24:29,88	0,518931	3,397989	-0,141984	0,923968	0,983004	0,531020	0,030213	0,457665	-0,042394	0,958514	-0,756134	-5,820746	-1,008706	-2,706342	-1,197362	-4,835234	31,055969	6,926547	0,030213	0,457665	-0,042394	36,885192	-3,127873	-5,820746	0,030213	0,457665	-0,042394	36,885192	-3,127873	-5,820746
13:24:29,93	0,518931	3,397989	-0,141984	0,923968	0,983004	0,531020	0,034699	0,455633	-0,039712	1,038787	-0,587236	-5,857690	-1,009347	-2,703529	-1,197720	-4,833744	31,026104	6,984241	0,034699	0,455633	-0,039712	36,805949	-3,311101	-5,857690	0,034699	0,455633	-0,039712	36,805949	-3,311101	-5,857690
13:24:29,98	0,518931	3,397989	-0,141984	0,923968	0,983004	0,531020	0,032583	0,457595	-0,040069	0,911649	-0,681064	-5,799996	-1,007452	-2,706572	-1,198044	-4,774042	31,015119	7,012420	0,032583	0,457595	-0,040069	36,832822	-3,238793	-5,799996	0,032583	0,457595	-0,040069	36,832822	-3,238793	-5,799996
13:24:30,03	0,518931	3,397989	-0,141984	0,923968	0,983004	0,531020	0,034271	0,454431	-0,040393	1,096476	-0,536074	-5,771818	-1,004615	-2,706010	-1,201608	-4,822578	31,011435	6,952556	0,034271	0,454431	-0,040393	36,769332	-3,226339	-5,771818	0,034271	0,454431	-0,040393	36,769332	-3,226339	-5,771818
13:24:30,08	0,518931	3,397989	-0,141984	0,923968	0,983004	0,531020	0,032366	0,452256	-0,043958	1,182151	-0,675324	-5,831681	-1,008210	-2,705389	-1,204317	-4,836832	31,004538	6,987517	0,032366	0,452256	-0,043958	36,684219	-3,216049	-5,831681	0,032366	0,452256	-0,043958	36,684219	-3,216049	-5,831681
13:24:30,13	0,518931	3,397989	-0,141984	0,923968	0,983004	0,531020	0,033625	0,455679	-0,046667	0,991034	-0,618771	-5,796720	-1,009814	-2,703012	-1,199724	-4,816334	31,022807	6,982750	0,033625	0,455679	-0,046667	36,761841	-3,258298	-5,796720	0,033625	0,455679	-0,046667	36,761841	-3,258298	-5,796720
13:24:30,18	0,518931	3,397989	-0,141984	0,923968	0,983004	0,531020	0,032369	0,458257	-0,042074	0,883047	-0,675449	-5,801488	-1,009945	-2,704019	-1,200442	-4,824553	30,996250	6,974981	0,032369	0,458257	-0,042074	36,856228	-3,216406	-5,801488	0,032369	0,458257	-0,042074	36,856228	-3,216406	-5,801488
13:24:30,23	0,518931	3,397989	-0,141984	0,923968	0,983004	0,531020	0,033306	0,457867	-0,042792	0,876213	-0,620547	-5,809257	-1,009352	-2,705600	-1,200053	-4,831811	31,006675	6,970175	0,033306	0,457867	-0,042792	36,818786	-3,235084	-5,809257	0,033306	0,457867	-0,042792	36,818786	-3,235084	-5,809257
13:24:30,28	0,518931	3,397989	-0,141984	0,923968	0,983004	0,531020	0,034378	0,456563	-0,042402	0,949423	-0,576291	-5,814062	-1,008198	-2,702880	-1,200860	-4,836410	31,004424	6,947019	0,034378	0,456563	-0,042402	36,789629	-3,274996	-5,814062	0,034378	0,456563	-0,042402	36,789629	-3,274996	-5,814062
13:24:30,33	0,518931	3,397989	-0,141984	0,923968	0,983004	0,531020	0,031446	0,456924	-0,043210	0,926432	-0,731625	-5,837219	-1,009383	-2,705362	-1,203156	-4,842363	31,019583	6,987150	0,031446	0,456924	-0,043210	36,794931	-3,200149	-5,837219	0,031446	0,456924	-0,043210	36,794931	-3,200149	-5,837219
13:24:30,38	0,518931	3,397989	-0,141984	0,923968	0,983004	0,531020	0,034188	0,456709	-0,045505	0,947733	-0,601765	-5,797087	-1,007145	-2,704014	-1,200544	-4,837629	31,036400	6,972103	0,034188	0,456709	-0,045505	36,799401	-3,285551	-5,797087	0,034188	0,456709	-0,045505	36,799401	-3,285551	-5,797087
13:24:30,43	0,518931	3,397989	-0,141984	0,923968	0,983004	0,531020	0,031901	0,455444	-0,042893	1,030443	-0,724996	-5,812135	-1,007455	-2,701524	-1,200388	-4,852155	31,014425	6,987919	0,029900	0,456958	-0,042737	36,796638	-3,177821	-5,796318	0,029900	0,456958	-0,042737	36,796638	-3,177821	-5,796318
13:24:30,48	0,518931	3,397989	-0,141984	0,923968	0,983004	0,531020	0,036107	0,459914	-0,043869	0,740672	-0,496453	-5,802211	-1,013118	-2,705421	-1,201519	-4,857750	30,981817	6,982026	0,036107	0,459914	-0,043869	36,843934	-3,330831	-5,802211	0,036107	0,459914	-0,043869	36,843934	-3,330831	-5,802211
13:24:30,53	0,518931	3,397989	-0,141984	0,923968	0,983004	0,531020	0,036107	0,459914	-0,043869	0,740672	-0,496453	-5,802211	-1,008842	-2,707369	-1,199676	-4,868099	30,987934	6,964699	0,036107	0,459914	-0,043869	36,843934	-3,330831	-5,802211	0,036107	0,459914	-0,043869	36,843934	-3,330831	-5,802211
13:24:30,58	0,518931	3,397989	-0,141984	0,923968	0,983004	0,531020	0,035656	0,455236	-0,042026	0,984046	-0,531914	-5,819538	-1,011823	-2,706326	-1,201234	-4,880427	30,997830	6,980266	0,035656	0,455236	-0,042026	36,720093	-3,330906	-5,819538	0,035656	0,455236	-0,042026	36,720093	-3,330906	-5,819538
13:24:30,63	0,518931	3,397989	-0,141984	0,923968	0,983004	0,531020	0,036242	0,458340	-0,043583	0,825078	-0,517043	-5,803972	-1,006063	-2,705845	-1,201022	-4,885943	30,978351	6,999209	0,036242	0,458340	-0,043583	36,804738	-3,362071	-5,803972	0,036242	0,458340	-0,043583	36,804738	-3,362071	-5,803972
13:24:30,68	0,518931	3,397989	-0,141984	0,923968	0,983004	0,531020	0,032946	0,453592	-0,043371	1,052322	-0,683476	-5,785028	-1,005875	-2,703445	-1,201606	-4,844871	30,997180	6,986406	0,032946	0,453592	-0,043371	36,659301	-3,269764	-5,785028	0,032946	0,453592	-0,043371	36,659301	-3,269764	-5,785028
13:24:30,73	0,518931	3,397989	-0,141984	0,923968	0,983004	0,531020	0,030774	0,454629	-0,043955	1,035220	-0,770267	-5,797831	-1,007107	-2,706472	-1,199268	-4,869668	30,963801	6,993198	0,030774	0,454629	-0,043955	36,723634	-3,186049	-5,797831	0,030774	0,454629	-0,043955	36,723634	-3,186049	-5,797831
13:24:30,78	0,518931	3,397989	-0,141984	0,923968	0,983004	0,531020	0,034012	0,454182	-0,041618	1,017165	-0,606715	-5,791040	-1,009974	-2,705900	-1,200032	-4,844625	31,009396	7,004146	0,034012	0,454182	-0,041618	36,670480	-3,276623	-5,791040	0,034012	0,454182	-0,041618	36,670480	-3,276623	-5,791040
13:24:30,83	0,518931	3,397989	-0,141984	0,923968	0,983004	0,531020	0,034950	0,456951	-0,042382	0,925198	-0,559047	-5,780092	-1,008327	-2,706358	-1,200845	-4,891890	30,975510	6,980032	0,034950	0,456951	-0,042382	36,795859	-3,302589	-5,780092	0,034950	0,456951	-0,042382	36,795859	-3,302589	-5,780092
13:24:30,88	0,518931	3,397989	-0,141984	0,923968	0,983004	0,531020	0,034523	0,455296	-0,043195	0,958263	-0,605209	-5,804206	-1,006984	-2,704963	-1,200710	-4,853325	30,961030	6,969838	0,034523	0,455296	-0,043195	36,699032	-3,315280	-5,804206	0,034523	0,455296	-0,043195	36,699032	-3,315280	-5,804206
13:24:30,93	0,518931	3,397989	-0,141984	0,923968	0,983004	0,531020	0,032644	0,454830	-0,043060	0,989234	-0,662311	-5,814400	-1,008018	-2,706208	-1,201996	-4,868394	30,938474	6,985840	0,032644	0,454830	-0,043060	36,693427	-3,224831	-5,814400	0,032644	0,454830	-0,043060	36,693427	-3,224831	-5,814400
13:24:30,98	0,518931	3,397989	-0,141984	0,923968	0,983004	0,531020	0,034238	0,455103	-0,044346	0,947970	-0,581187	-5,798397	-1,006554	-2,706176	-1,200842	-4,879602	30,948101	6,974514	0,034238	0,455103	-0,044346	36,673593	-3,268850	-5,798397	0,034238	0,455103	-0,044346	36,673593	-3,268850	-5,798397
13:24:31,03	0,518931	3,397989	-0,141984	0,923968	0,983004	0,531020	0,033478	0,453852	-0,043192	1,015784	-0,635192	-5,809724	-1,008256	-2,707060	-1,200832	-4,861061	30,975528	6,974770	0,033478	0,453852	-0,043192	36,643160	-3,263247	-5,809724	0,033478	0,453852	-0,043192	36,643160	-3,263247	-5,809724
13:24:31,08	0,518931	3,397989	-0,141984	0,923968	0,983004	0,531020	0,035095	0,454884	-0,043182	0,995156	-0,548768	-5,809467	-1,009471	-2,707767	-1,199692	-4,886824	30,980861	6,954816	0,035095	0,454884	-0,043182	36,703524	-3,303752	-5,809467	0,035095	0,454884	-0,043182	36,703524	-3,303752	-5,809467
13:24:31,13	0,518931	3,397989	-0,141984	0,923968	0,983004	0,531020	0,036315	0,455583	-0,042041	0,950548	-0,510298	-5,829421	-1,009441	-2,705525	-1,204892	-4,851565	30,985532	7,008980	0,036315	0,455583	-0,042041	36,713783	-3,361064	-5,829421	0,036315	0,455583	-0,042041	36,713783	-3,361064	-5,829421
13:24:31,18	0,518931	3,397989	-0,141984	0,923968	0,983004	0,531020	0,034358	0,456677	-0,047241	0,915291	-0,583898	-5,775258	-1,009422	-2,705715	-1,201681	-4,852104	30,980161	6,970496	0,034358	0,456677	-0,047241	36,764471	-3,280985	-5,775258	0,034358	0,456677	-0,047241	36,764471	-3,280985	-5,775258
13:24:31,23	0,518931	3,397989	-0,141984	0,923968	0,983004	0,531020	0,034513	0,456566	-0,044030	0,916180	-0,573611	-5,813741	-1,005964	-2,706474	-1,197709	-4,886681	30,961833	7,007094	0,034513	0,456566	-0,044030	36,756590	-3,282880	-5,813741	0,034513	0,456566	-0,044030	36,756590	-3,282880	-5,813741
13:24:31,29	0,518931	3,397989	-0,141984	0,923968	0,983004	0,531020	0,033442	0,453191	-0,040059	1,058491	-0,650084	-5,777144	-1,009446	-2,704966	-1,202012	-4,867749	31,001746	6,975694	0,033442	0,453191	-0,040059	36,634006	-3,275277	-5,777144	0,033442	0,453191	-0,040059	36,634006	-3,275277	-5,777144
13:24:31,34	0,518931	3,397989	-0,141984	0,923968	0,983004	0,531020	0,033876	0,456961	-0,044361	0,906489	-0,631052	-5,808543	-1,006006	-2,707665	-1,201216	-4,903609	30,961800	6,999526	0,033876	0,456961	-0,044361	36,777939	-3,290353	-5,808543	0,033876	0,456961	-0,044361	36,777939	-3,290353	-5,808543
13:24:31,39	0,518931	3,397989	-0,141984	0,923968	0,983004	0,531020	0,034494	0,452632	-0,043565	1,079064	-0,610020	-5,784711	-1,010938	-2,705734	-1,202331	-4,880778	31,013817	6,988150	0,034494	0,452632	-0,043565	36,610701	-3,317801	-5,784711	0,034494	0,452632	-0,043565	36,610701	-3,317801	-5,784711
13:24:31,44	0,518931	3,397989	-0,141984	0,923968	0,983004	0,531020	0,035288	0,457869	-0,044680	0,863231	-0,574976	-5,796087	-1,003450	-2,671410	-1,231339	-2,928913	30,667877	6,771089	0,035288	0,457869	-0,044680	36,805930	-3,345074	-5,796087	0,035288	0,457869	-0,044680	36,805930	-3,345074	-5,796087
13:24:31,49	0,518931	3,397989	-0,141984	0,923968	0,983004	0,531020	0,001818	0,468546	-0,073689	0,984331	-0,452083	-6,013148	-1,041917	-2,688131	-1,217971	-3,853808	32,767274	6,496266	0,001818	0,468546	-0,073689	37,765228	-0,594785	-6,013148	0,001818	0,468546	-0,073689	37,765228	-0,594785	-6,013148
13:24:31,54	0,519012	3,398015	-0,141961	0,923978	0,982967	0,581043	0,035533	0,493499	-0,060321	1,042462	-0,549585	-6,287972	-1,050464	-2,695303	-1,210825	-4,420794	33,107322	6,501251	0,035533	0,493499	-0,060321	39,782164	-3,338912	-6,287972	0,035533	0,493499	-0,060321	39,782164	-3,338912	-6,287972
13:24:31,59	0,519012	3,398015	-0,141961	0,923978	0,982967	0,581043	0,046017	0,497315	-0,053175	0,855048	-0,665451	-6,282986	-1,049423	-2,698848	-1,213928	-4,494129	33,134670	6,533494	0,046017	0,497315	-0,053175	39,894275	-4,277793	-6,282986	0,046017	0,497315	-0,053175	39,894275	-4,277793	-6,282986
13:24:31,64	0,519012	3,398015	-0,141961	0,923978	0,982967	0,581043	0,048567	0,494641	-0,056277	0,981100	-0,610056	-6,250744	-1,048289	-2,696440	-1,212417	-4,505465	33,103286	6,493478	0,048567	0,494641	-0,056277	39,810436	-4,422543	-6,250744	0,048567	0,494641	-0,056277	39,810436	-4,422543	-6,250744
13:24:31,69	0,519012	3,398015	-0,141961	0,923978	0,982967	0,581043	0,045915	0,494864	-0,054767	0,936683	-0,742089	-6,290760	-1,052455	-2,701123	-1,212011	-4,526544	33,076686	6,510561	0,045915	0,494864	-0,054767	39,783485	-4,346387	-6,290760	0,045915	0,494864	-0,054767	39,783485	-4,346387	-6,290760
13:24:31,74	0,519012	3,398015	-0,141961	0,923978	0,982967	0,581043	0,052053	0,496129	-0,054360	0,837302	-0,427851	-6,273677	-1,048421	-2,699638	-1,213337	-4,565315	33,079687	6,495014	0,052053	0,496129	-0,054360	39,783445	-4,514008	-6,273677	0,052053	0,496129	-0,054360	39,783445	-4,514008	-6,273677
13:24:31,79	0,519012	3,398015	-0,141961	0,923978	0,982967	0,581043	0,048751	0,493379	-0,055686	0,963543	-0,634647	-6,289223	-1,046227	-2,701480	-1,213469	-4,566686	33,060464	6,520843	0,048751	0,493379	-0,055686	39,693768	-4,461574	-6,289223	0,048751	0,493379	-0,055686	39,693768	-4,461574	-6,289223
13:24:31,84	0,519012	3,398015	-0,141961	0,923978	0,982967	0,581043	0,049248	0,490557	-0,055818	1,092925	-0,600368	-6,263394	-1,047873	-2,699642	-1,212414	-4,576621	33,061984	6,521552	0,049248	0,490557	-0,055818	39,601667	-4,466327	-6,263394	0,049248	0,490557	-0,055818	39,601667	-4,466327	-6,263394
13:24:31,89	0,519012	3,398015	-0,141961	0,923978	0,982967	0,581043	0,048479	0,492902	-0,054764	0,967339	-0,649705	-6,262685	-1,044785	-2,701116	-1,205810	-4,549291	33,113829	6,485312	0,048479	0,492902	-0,054764	39,660156	-4,455318	-6,262685	0,048479	0,492902	-0,054764	39,660156	-4,455318	-6,262685
13:24:31,94	0,519012	3,398015	-0,141961	0,923978	0,982967	0,581043	0,048212	0,489491	-0,048160	1,203307	-0,665842	-6,298925	-1,036122	-2,641159	-1,211389	-1,197022	32,365772	6,255356	0,048212	0,489491	-0,048160	39,628313	-4,450498	-6,298925	0,048212	0,489491	-0,048160	39,628313	-4,450498	-6,298925
13:24:31,99	0,519012	3,398015	-0,141961	0,923978	0,982967	0,581043	-0,008044	0,511966	-0,053739	1,062868	-0,313967	-6,528881	-1,065236	-2,653916	-1,208422	-2,228271	33,997485	6,044221	-0,008044	0,511966	-0,053739	41,252218	0,317458	-6,528881	-0,008044	0,511966	-0,053739	41,252218	0,317458	-6,528881
13:24:32,04	0,519051	3,397961	-0,141968	0,923970	0,982995	0,631010	0,017561	0,530802	-0,050772	0,980907	-0,691447	-6,740016	-1,077946	-2,666505	-1,202485	-2,848352	34,385432	6,002048	0,017561	0,530802	-0,050772	42,648836	-2,070019	-6,740016	0,017561	0,530802	-0,050772	42,648836	-2,070019	-6,740016
13:24:32,09	0,519051	3,397961	-0,141968	0,923970	0,982995	0,631010	0,034819	0,535514	-0,044835	0,761787	-0,525054	-6,782189	-1,076886	-2,665954	-1,203654	-2,885479	34,350946	6,021682	0,034819	0,535514	-0,044835	42,799649	-3,258314	-6,782189	0,034819	0,535514	-0,044835	42,799649	-3,258314	-6,782189
13:24:32,14	0,519051	3,397961	-0,141968	0,923970	0,982995	0,631010	0,033811	0,534872	-0,046004	0,746738	-0,592357	-6,762555	-1,073286	-2,665025	-1,198214	-2,852434	34,312435	5,998178	0,033811	0,534872	-0,046004	42,734208	-3,246524	-6,762555	0,033811	0,534872	-0,046004	42,734208	-3,246524	-6,762555
13:24:32,19	0,519051	3,397961	-0,141968	0,923970	0,982995	0,631010	0,031207	0,532219	-0,040563	0,867857	-0,679906	-6,786060	-1,073423	-2,668035	-1,200639	-2,908745	34,289899	6,020843	0,031207	0,532219	-0,040563	42,647079	-3,129637	-6,786060	0,031207	0,532219	-0,040563	42,647079	-3,129637	-6,786060
13:24:32,24	0,519051	3,397961	-0,141968	0,923970	0,982995	0,631010	0,033882	0,530833	-0,042988	0,892302	-0,578315	-6,763394	-1,072827	-2,666173	-1,197093	-2,914090	34,290407	5,968262	0,033882	0,530833	-0,042988	42,562654	-3,238017	-6,763394	0,033882	0,530833	-0,042988	42,562654	-3,238017	-6,763394
13:24:32,29	0,519051	3,397961	-0,141968	0,923970	0,982995	0,631010	0,031971	0,531247	-0,039442	0,868493	-0,682539	-6,815975	-1,070529	-2,665626	-1,200563	-2,911685	34,240854	6,003155	0,031971	0,531247	-0,039442	42,571418	-3,192275	-6,815975	0,031971	0,531247	-0,039442	42,571418	-3,192275	-6,815975
13:24:32,34	0,519051	3,397961	-0,141968	0,923970	0,982995	0,631010	0,030349	0,529531	-0,042912	0,916053	-0,740017	-6,781082	-1,073477	-2,664542	-1,200175	-2,918153	34,267012	6,018011	0,030349	0,529531	-0,042912	42,484212	-3,122436	-6,781082	0,030349	0,529531	-0,042912	42,484212	-3,122436	-6,781082
13:24:32,39	0,519051	3,397961	-0,141968	0,923970	0,982995	0,631010	0,030884	0,532626	-0,042524	0,774523	-0,730872	-6,766227	-1,075319	-2,666745	-1,199410	-2,967940	34,291327	6,023036	0,030884	0,532626	-0,042524	42,585653	-3,155297	-6,766227	0,030884	0,532626	-0,042524	42,585653	-3,155297	-6,766227
13:24:32,44	0,519051	3,397961	-0,141968	0,923970	0,982995	0,631010	0,033713	0,533119	-0,041759	0,745051	-0,639067	-6,761202	-1,071842	-2,667985	-1,202159	-2,990643	34,272178	5,985984	0,033713	0,533119	-0,041759	42,594883	-3,285525	-6,761202	0,033713	0,533119	-0,041759	42,594883	-3,285525	-6,761202
13:24:32,49	0,519051	3,397961	-0,141968	0,923970	0,982995	0,631010	0,033048	0,529488	-0,044508	0,905938	-0,683710	-6,798253	-1,072331	-2,667757	-1,202483	-2,933017	34,261887	6,038505	0,033048	0,529488	-0,044508	42,470721	-3,278001	-6,798253	0,033048	0,529488	-0,044508	42,470721	-3,278001	-6,798253
13:24:32,54	0,519051	3,397961	-0,141968	0,923970	0,982995	0,631010	0,033095	0,530026	-0,044832	0,897829	-0,626222	-6,745732	-1,075305	-2,670222	-1,201717	-2,955413	34,262275	6,027712	0,033095	0,530026	-0,044832	42,504895	-3,224192	-6,745732	0,033095	0,530026	-0,044832	42,504895	-3,224192	-6,745732
13:24:32,59	0,519051	3,397961	-0,141968	0,923970	0,982995	0,631010	0,036716	0,531369	-0,044067	0,817163	-0,457504	-6,756525	-1,072991	-2,669650	-1,202904	-2,964033	34,232149	6,003817	0,036716	0,531369	-0,044067	42,529606	-3,339746	-6,756525	0,036716	0,531369	-0,044067	42,529606	-3,339746	-6,756525
13:24:32,64	0,519051	3,397961	-0,141968	0,923970	0,982995	0,631010	0,035064	0,529651	-0,045254	0,876072	-0,535809	-6,780420	-1,067650	-2,669857	-1,201330	-2,948099	34,231130	6,008401	0,035064	0,529651	-0,045254	42,453694	-3,288371	-6,780420	0,035064	0,529651	-0,045254	42,453694	-3,288371	-6,780420
13:24:32,69	0,519051	3,397961	-0,141968	0,923970	0,982995	0,631010	0,032574	0,524921	-0,043680	1,129110	-0,651030	-6,775837	-1,073003	-2,671601	-1,201726	-2,978644	34,242049	6,017811	0,032574	0,524921	-0,043680	42,335437	-3,208052	-6,775837	0,032574	0,524921	-0,043680	42,335437	-3,208052	-6,775837
13:24:32,74	0,519051	3,397961	-0,141968	0,923970	0,982995	0,631010	0,036760	0,528686	-0,044076	0,927547	-0,465249	-6,766426	-1,071798	-2,664568	-1,202118	-2,958284	34,281790	6,039746	0,036760	0,528686	-0,044076	42,429376	-3,350904	-6,766426	0,036760	0,528686	-0,044076	42,429376	-3,350904	-6,766426
13:24:32,79	0,519051	3,397961	-0,141968	0,923970	0,982995	0,631010	0,030068	0,531159	-0,044468	0,843549	-0,815492	-6,744492	-1,075364	-2,666827	-1,203284	-2,968373	34,258821	6,038872	0,030068	0,531159	-0,044468	42,539507	-3,175793	-6,744492	0,030068	0,531159	-0,044468	42,539507	-3,175793	-6,744492
13:24:32,84	0,519051	3,397961	-0,141968	0,923970	0,982995	0,631010	0,033806	0,533117	-0,045634	0,716781	-0,618336	-6,745365	-1,070663	-2,667827	-1,199780	-2,966928	34,208637	6,030936	0,033806	0,533117	-0,045634	42,566466	-3,272120	-6,745365	0,033806	0,533117	-0,045634	42,566466	-3,272120	-6,745365
13:24:32,90	0,519051	3,397961	-0,141968	0,923970	0,982995	0,631010	0,032322	0,528546	-0,042130	0,911709	-0,669166	-6,753301	-1,072479	-2,666460	-1,202556	-3,000586	34,252033	5,990644	0,032322	0,528546	-0,042130	42,402608	-3,206448	-6,753301	0,032322	0,528546	-0,042130	42,402608	-3,206448	-6,753301
13:24:32,95	0,519051	3,397961	-0,141968	0,923970	0,982995	0,631010	0,032046	0,530802	-0,044905	0,815183	-0,734360	-6,793593	-1,070637	-2,668258	-1,201160	-2,966205	34,236143	6,002308	0,032046	0,530802	-0,044905	42,483129	-3,249983	-6,793593	0,032046	0,530802	-0,044905	42,483129	-3,249983	-6,793593
13:24:33,00	0,519051	3,397961	-0,141968	0,923970	0,982995	0,631010	0,032682	0,528308	-0,043510	0,948297	-0,663564	-6,781929	-1,071319	-2,667502	-1,198624	-2,999423	34,211321	6,040278	0,032682	0,528308	-0,043510	42,420469	-3,229120	-6,781929	0,032682	0,528308	-0,043510	42,420469	-3,229120	-6,781929
13:24:33,05	0,519051	3,397961	-0,141968	0,923970	0,982995	0,631010	0,032369	0,529277	-0,040974	0,859794	-0,696216	-6,743959	-1,070649	-2,667343	-1,199662	-2,969311	34,248394	6,062519	0,032369	0,529277	-0,040974	42,408046	-3,237171	-6,743959	0,032369	0,529277	-0,040974	42,408046	-3,237171	-6,743959
13:24:33,10	0,519051	3,397961	-0,141968	0,923970	0,982995	0,631010	0,031896	0,528776	-0,042012	0,933019	-0,713261	-6,721718	-1,067181	-2,669215	-1,199816	-2,946966	34,207369	6,043221	0,031896	0,528776	-0,042012	42,441927	-3,217101	-6,721718	0,031896	0,528776	-0,042012	42,441927	-3,217101	-6,721718
13:24:33,15	0,519051	3,397961	-0,141968	0,923970	0,982995	0,631010	0,031782	0,524837	-0,042165	1,113506	-0,679303	-6,741016	-1,070581	-2,666755	-1,200534	-2,939786	34,260470	6,052330	0,031782	0,524837	-0,042165	42,313179	-3,174228	-6,741016	0,031782	0,524837	-0,042165	42,313179	-3,174228	-6,741016
13:24:33,20	0,519051	3,397961	-0,141968	0,923970	0,982995	0,631010	0,031352	0,529011	-0,042883	0,946001	-0,722001	-6,731907	-1,072398	-2,667519	-1,199782	-2,954150	34,216531	6,025960	0,031352	0,529011	-0,042883	42,473384	-3,183161	-6,731907	0,031352	0,529011	-0,042883	42,473384	-3,183161	-6,731907
13:24:33,25	0,519051	3,397961	-0,141968	0,923970	0,982995	0,631010	0,032922	0,530203	-0,042131	0,838814	-0,630828	-6,758278	-1,071252	-2,670315	-1,199403	-2,972402	34,195174	6,005635	0,032922	0,530203	-0,042131	42,459722	-3,215238	-6,758278	0,032922	0,530203	-0,042131	42,459722	-3,215238	-6,758278
13:24:33,30	0,519051	3,397961	-0,141968	0,923970	0,982995	0,631010	0,034771	0,527812	-0,041753	0,935497	-0,539814	-6,778602	-1,070104	-2,669380	-1,201350	-2,985417	34,212505	6,012691	0,034771	0,527812	-0,041753	42,368753	-3,269362	-6,778602	0,034771	0,527812	-0,041753	42,368753	-3,269362	-6,778602
13:24:33,35	0,519051	3,397961	-0,141968	0,923970	0,982995	0,631010	0,033387	0,527285	-0,043699	0,971391	-0,631722	-6,771546	-1,072453	-2,666847	-1,200567	-2,973778	34,210003	6,031366	0,033387	0,527285	-0,043699	42,363294	-3,252622	-6,771546	0,033387	0,527285	-0,043699	42,363294	-3,252622	-6,771546
13:24:33,40	0,519051	3,397961	-0,141968	0,923970	0,982995	0,631010	0,032368	0,530587	-0,042917	0,803374	-0,673397	-6,752872	-1,068286	-2,669766	-1,203724	-2,992040	34,187390	6,041112	0,032368	0,530587	-0,042917	42,454432	-3,214279	-6,752872	0,032368	0,530587	-0,042917	42,454432	-3,214279	-6,752872
13:24:33,45	0,519051	3,397961	-0,141968	0,923970	0,982995	0,631010	0,032813	0,525518	-0,046074	1,038215	-0,654755	-6,743125	-1,067765	-2,667469	-1,200541	-2,976744	34,188945	6,055649	0,032813	0,525518	-0,046074	42,291406	-3,230585	-6,743125	0,032813	0,525518	-0,046074	42,291406	-3,230585	-6,743125
13:24:33,50	0,519051	3,397961	-0,141968	0,923970	0,982995	0,631010	0,030563	0,526216	-0,042890	1,010941	-0,759304	-6,728588	-1,068393	-2,668545	-1,200569	-2,998500	34,181879	6,026325	0,030563	0,526216	-0,042890	42,318885	-3,158483	-6,728588	0,030563	0,526216	-0,042890	42,318885	-3,158483	-6,728588
13:24:33,55	0,519051	3,397961	-0,141968	0,923970	0,982995	0,631010	0,031809	0,526221	-0,042919	0,993678	-0,709829	-6,757913	-1,072128	-2,669934	-1,202112	-2,973916	34,234752	6,026641	0,031809	0,526221	-0,042919	42,302023	-3,206805	-6,757913	0,031809	0,526221	-0,042919	42,302023	-3,206805	-6,757913
13:24:33,60	0,519051	3,397961	-0,141968	0,923970	0,982995	0,631010	0,034879	0,528761	-0,044461	0,919666	-0,555297	-6,757596	-1,072996	-2,664554	-1,206012	-2,929375	34,186376	6,014331	0,034879	0,528761	-0,044461	42,427420	-3,293325	-6,757596	0,034879	0,528761	-0,044461	42,427420	-3,293325	-6,757596
13:24:33,65	0,519051	3,397961	-0,141968	0,923970	0,982995	0,631010	0,030654	0,532203	-0,048362	0,721063	-0,712257	-6,769906	-1,069351	-2,624885	-1,241781	-0,741746	34,009380	5,791581	0,030654	0,532203	-0,048362	42,499007	-3,118590	-6,769906	0,030654	0,532203	-0,048362	42,499007	-3,118590	-6,769906
13:24:33,70	0,519051	3,397961	-0,141968	0,923970	0,982995	0,631010	-0,005523	0,548881	-0,084130	0,794328	-0,610421	-6,992657	-1,103029	-2,635737	-1,200775	-1,285095	35,792119	5,487573	-0,005523	0,548881	-0,084130	43,881510	-0,176860	-6,992657	-0,005523	0,548881	-0,084130	43,881510	-0,176860	-6,992657
13:24:33,75	0,519038	3,398013	-0,141988	0,923974	0,982998	0,681005	0,020714	0,572621	-0,043124	0,832106	-0,607994	-7,296664	-1,108211	-2,645100	-1,204915	-1,936940	36,197275	5,507486	0,020714	0,572621	-0,043124	45,782825	-2,234078	-7,296664	0,020714	0,572621	-0,043124	45,782825	-2,234078	-7,296664
13:24:33,80	0,519038	3,398013	-0,141988	0,923974	0,982998	0,681005	0,031414	0,572427	-0,047265	0,867113	-0,818693	-7,276751	-1,104030	-2,643959	-1,201405	-1,891570	36,130125	5,493935	0,031414	0,572427	-0,047265	45,802654	-3,284716	-7,276751	0,031414	0,572427	-0,047265	45,802654	-3,284716	-7,276751
13:24:33,85	0,519038	3,398013	-0,141988	0,923974	0,982998	0,681005	0,028335	0,569377	-0,043755	0,990275	-0,905967	-7,290303	-1,111224	-2,647381	-1,197563	-1,980579	36,165385	5,482200	0,028335	0,569377	-0,043755	45,686343	-3,130240	-7,290303	0,028335	0,569377	-0,043755	45,686343	-3,130240	-7,290303
13:24:33,90	0,519038	3,398013	-0,141988	0,923974	0,982998	0,681005	0,034895	0,573897	-0,039913	0,741269	-0,659519	-7,302038	-1,108466	-2,648658	-1,199106	-2,066220	36,178279	5,538016	0,034895	0,573897	-0,039913	45,792154	-3,398814	-7,302038	0,034895	0,573897	-0,039913	45,792154	-3,398814	-7,302038
13:24:33,95	0,519038	3,398013	-0,141988	0,923974	0,982998	0,681005	0,034622	0,570869	-0,041456	0,867034	-0,754334	-7,246222	-1,107792	-2,644645	-1,202625	-1,996637	36,126561	5,490045	0,034622	0,570869	-0,041456	45,680277	-3,472193	-7,246222	0,034622	0,570869	-0,041456	45,680277	-3,472193	-7,246222
13:24:34,00	0,519038	3,398013	-0,141988	0,923974	0,982998	0,681005	0,030810	0,572292	-0,044975	0,783081	-0,866442	-7,294192	-1,104780	-2,649062	-1,199494	-1,982638	36,120146	5,477966	0,030810	0,572292	-0,044975	45,707968	-3,285053	-7,294192	0,030810	0,572292	-0,044975	45,707968	-3,285053	-7,294192
13:24:34,05	0,519038	3,398013	-0,141988	0,923974	0,982998	0,681005	0,033130	0,567475	-0,041844	1,034991	-0,730504	-7,306271	-1,103725	-2,650799	-1,201044	-2,041872	36,131210	5,508868	0,033130	0,567475	-0,041844	45,581772	-3,331185	-7,306271	0,033130	0,567475	-0,041844	45,581772	-3,331185	-7,306271
13:24:34,10	0,519038	3,398013	-0,141988	0,923974	0,982998	0,681005	0,034106	0,565693	-0,043394	1,107625	-0,736563	-7,275369	-1,107486	-2,653164	-1,199943	-2,059968	36,120013	5,513484	0,034106	0,565693	-0,043394	45,514510	-3,413890	-7,275369	0,034106	0,565693	-0,043394	45,514510	-3,413890	-7,275369
13:24:34,15	0,519038	3,398013	-0,141988	0,923974	0,982998	0,681005	0,038035	0,567768	-0,042292	0,980988	-0,542326	-7,270753	-1,094863	-2,594318	-1,217261	0,821484	35,490627	5,241285	0,038035	0,567768	-0,042292	45,550748	-3,528081	-7,270753	0,038035	0,567768	-0,042292	45,550748	-3,528081	-7,270753
13:24:34,20	0,519038	3,398013	-0,141988	0,923974	0,982998	0,681005	-0,019239	0,586258	-0,059610	0,915135	-0,710462	-7,542952	-1,129509	-2,615464	-1,207871	-0,434474	37,351960	5,013115	-0,019239	0,586258	-0,059610	46,936414	0,799776	-7,542952	-0,019239	0,586258	-0,059610	46,936414	0,799776	-7,542952
13:24:34,25	0,518938	3,397986	-0,141973	0,923958	0,982981	0,731073	0,016397	0,605690	-0,050220	0,888688	-0,875770	-7,771122	-1,140082	-2,629131	-1,206509	-1,107365	37,764423	5,025330	0,016397	0,605690	-0,050220	48,435325	-2,162924	-7,771122	0,016397	0,605690	-0,050220	48,435325	-2,162924	-7,771122
13:24:34,30	0,518938	3,397986	-0,141973	0,923958	0,982981	0,731073	0,033519	0,608013	-0,048859	0,788648	-0,774376	-7,758907	-1,138848	-2,630307	-1,210075	-1,110797	37,724060	5,014975	0,033519	0,608013	-0,048859	48,517644	-3,405640	-7,758907	0,033519	0,608013	-0,048859	48,517644	-3,405640	-7,758907
13:24:34,35	0,518938	3,397986	-0,141973	0,923958	0,982981	0,731073	0,033921	0,606357	-0,052424	0,838091	-0,736277	-7,769262	-1,133597	-2,631772	-1,204606	-1,122745	37,658399	5,039428	0,033921	0,606357	-0,052424	48,437087	-3,399076	-7,769262	0,033921	0,606357	-0,052424	48,437087	-3,399076	-7,769262
13:24:34,40	0,518938	3,397986	-0,141973	0,923958	0,982981	0,731073	0,032565	0,601076	-0,046955	1,049840	-0,784327	-7,744809	-1,134347	-2,634716	-1,208488	-1,187353	37,638478	5,070320	0,032565	0,601076	-0,046955	48,234316	-3,340647	-7,744809	0,032565	0,601076	-0,046955	48,234316	-3,340647	-7,744809
13:24:34,45	0,518938	3,397986	-0,141973	0,923958	0,982981	0,731073	0,035489	0,600254	-0,050837	1,043052	-0,678269	-7,713917	-1,137197	-2,631367	-1,208125	-1,211803	37,663838	5,074802	0,035489	0,600254	-0,050837	48,162964	-3,464126	-7,713917	0,035489	0,600254	-0,050837	48,162964	-3,464126	-7,713917
13:24:34,50	0,518938	3,397986	-0,141973	0,923958	0,982981	0,731073	0,034013	0,604396	-0,050475	0,837364	-0,788843	-7,709436	-1,137300	-2,631020	-1,204248	-1,204375	37,677528	5,059514	0,034013	0,604396	-0,050475	48,282485	-3,458882	-7,709436	0,034013	0,604396	-0,050475	48,282485	-3,458882	-7,709436
13:24:34,55	0,518938	3,397986	-0,141973	0,923958	0,982981	0,731073	0,033764	0,604659	-0,046598	0,839275	-0,802195	-7,724723	-1,135729	-2,633208	-1,213958	-1,191790	37,608477	5,046070	0,033764	0,604659	-0,046598	48,305016	-3,452700	-7,724723	0,033764	0,604659	-0,046598	48,305016	-3,452700	-7,724723
13:24:34,60	0,518938	3,397986	-0,141973	0,923958	0,982981	0,731073	0,034874	0,602205	-0,056308	0,913395	-0,699082	-7,738167	-1,133786	-2,632397	-1,208539	-1,199303	37,635631	5,022373	0,034874	0,602205	-0,056308	48,186467	-3,436675	-7,738167	0,034874	0,602205	-0,056308	48,186467	-3,436675	-7,738167
13:24:34,65	0,518938	3,397986	-0,141973	0,923958	0,982981	0,731073	0,033200	0,600927	-0,050888	0,999573	-0,806184	-7,761865	-1,136277	-2,631387	-1,206221	-1,251074	37,607344	5,044534	0,033200	0,600927	-0,050888	48,172379	-3,412413	-7,761865	0,033200	0,600927	-0,050888	48,172379	-3,412413	-7,761865
13:24:34,70	0,518938	3,397986	-0,141973	0,923958	0,982981	0,731073	0,033571	0,603589	-0,048571	0,810768	-0,817623	-7,739704	-1,135572	-2,637655	-1,207726	-1,211781	37,611492	5,049215	0,033571	0,603589	-0,048571	48,192539	-3,452915	-7,739704	0,033571	0,603589	-0,048571	48,192539	-3,452915	-7,739704
13:24:34,75	0,518938	3,397986	-0,141973	0,923958	0,982981	0,731073	0,038647	0,599845	-0,050076	1,028703	-0,521699	-7,735022	-1,137993	-2,633086	-1,203874	-1,241761	37,625167	5,052722	0,038647	0,599845	-0,050076	48,116558	-3,555483	-7,735022	0,038647	0,599845	-0,050076	48,116558	-3,555483	-7,735022
13:24:34,80	0,518938	3,397986	-0,141973	0,923958	0,982981	0,731073	0,035900	0,604227	-0,046223	0,797721	-0,697322	-7,731516	-1,132696	-2,635358	-1,202689	-1,246525	37,611290	5,057029	0,035900	0,604227	-0,046223	48,229519	-3,515501	-7,731516	0,035900	0,604227	-0,046223	48,229519	-3,515501	-7,731516
13:24:34,85	0,518938	3,397986	-0,141973	0,923958	0,982981	0,731073	0,035220	0,598502	-0,045039	1,080987	-0,729913	-7,727208	-1,132833	-2,635017	-1,206690	-1,235143	37,607721	5,030188	0,035220	0,598502	-0,045039	48,063424	-3,494645	-7,727208	0,035220	0,598502	-0,045039	48,063424	-3,494645	-7,727208
13:24:34,90	0,518938	3,397986	-0,141973	0,923958	0,982981	0,731073	0,034992	0,598792	-0,049040	1,068540	-0,730084	-7,754049	-1,133935	-2,632482	-1,212399	-1,239514	37,593485	5,081888	0,034992	0,598792	-0,049040	48,073692	-3,476983	-7,754049	0,034992	0,598792	-0,049040	48,073692	-3,476983	-7,754049
13:24:34,95	0,518938	3,397986	-0,141973	0,923958	0,982981	0,731073	0,033348	0,601014	-0,054748	0,938464	-0,812264	-7,702349	-1,140476	-2,632248	-1,205862	-1,243740	37,624244	5,089956	0,033348	0,601014	-0,054748	48,118070	-3,430072	-7,702349	0,033348	0,601014	-0,054748	48,118070	-3,430072	-7,702349
13:24:35,00	0,518938	3,397986	-0,141973	0,923958	0,982981	0,731073	0,036416	0,606795	-0,048211	0,662380	-0,671747	-7,694281	-1,132752	-2,633976	-1,207353	-1,251725	37,591650	5,069177	0,036416	0,606795	-0,048211	48,295789	-3,530424	-7,694281	0,036416	0,606795	-0,048211	48,295789	-3,530424	-7,694281
13:24:35,05	0,518938	3,397986	-0,141973	0,923958	0,982981	0,731073	0,034051	0,599242	-0,049702	1,022914	-0,785380	-7,715061	-1,133630	-2,634560	-1,210076	-1,247409	37,594747	5,062171	0,034051	0,599242	-0,049702	48,063416	-3,458352	-7,715061	0,034051	0,599242	-0,049702	48,063416	-3,458352	-7,715061
13:24:35,10	0,518938	3,397986	-0,141973	0,923958	0,982981	0,731073	0,034995	0,599711	-0,052425	1,003391	-0,734062	-7,722066	-1,138798	-2,633322	-1,209623	-1,262906	37,621836	5,044044	0,034995	0,599711	-0,052425	48,080673	-3,481200	-7,722066	0,034995	0,599711	-0,052425	48,080673	-3,481200	-7,722066
13:24:35,15	0,518938	3,397986	-0,141973	0,923958	0,982981	0,731073	0,036507	0,604805	-0,051973	0,754187	-0,682426	-7,740193	-1,135143	-2,634780	-1,205689	-1,269463	37,589385	5,095601	0,036507	0,604805	-0,051973	48,231389	-3,548221	-7,740193	0,036507	0,604805	-0,051973	48,231389	-3,548221	-7,740193
13:24:35,20	0,518938	3,397986	-0,141973	0,923958	0,982981	0,731073	0,035943	0,600911	-0,048038	0,925296	-0,701209	-7,688636	-1,134565	-2,637880	-1,208506	-1,269370	37,560868	5,077872	0,035943	0,600911	-0,048038	48,096815	-3,522727	-7,688636	0,035943	0,600911	-0,048038	48,096815	-3,522727	-7,688636
13:24:35,25	0,518938	3,397986	-0,141973	0,923958	0,982981	0,731073	0,038338	0,598860	-0,050855	1,007291	-0,562308	-7,706366	-1,131048	-2,635706	-1,208135	-1,276567	37,567588	5,064330	0,038338	0,598860	-0,050855	48,017817	-3,571866	-7,706366	0,038338	0,598860	-0,050855	48,017817	-3,571866	-7,706366
13:24:35,31	0,518938	3,397986	-0,141973	0,923958	0,982981	0,731073	0,034697	0,596902	-0,050485	1,111358	-0,761267	-7,719907	-1,133443	-2,635023	-1,208511	-1,290545	37,574925	5,098541	0,034697	0,596902	-0,050485	47,968135	-3,484957	-7,719907	0,034697	0,596902	-0,050485	47,968135	-3,484957	-7,719907
13:24:35,36	0,518938	3,397986	-0,141973	0,923958	0,982981	0,731073	0,032508	0,604190	-0,050102	0,771098	-0,841966	-7,715325	-1,134651	-2,638569	-1,207385	-1,317689	37,560902	5,043654	0,032508	0,604190	-0,050102	48,199992	-3,393832	-7,715325	0,032508	0,604190	-0,050102	48,199992	-3,393832	-7,715325
13:24:35,41	0,518938	3,397986	-0,141973	0,923958	0,982981	0,731073	0,038978	0,598590	-0,049735	0,997193	-0,570932	-7,740583	-1,135739	-2,635956	-1,207384	-1,271715	37,566002	5,033854	0,038978	0,598590	-0,049735	47,986535	-3,630668	-7,740583	0,038978	0,598590	-0,049735	47,986535	-3,630668	-7,740583
13:24:35,46	0,518938	3,397986	-0,141973	0,923958	0,982981	0,731073	0,037259	0,600839	-0,049734	0,907670	-0,623018	-7,750384	-1,129725	-2,584258	-1,221805	1,233617	37,244561	4,768189	0,037259	0,600839	-0,049734	48,073527	-3,547870	-7,750384	0,037259	0,600839	-0,049734	48,073527	-3,547870	-7,750384
13:24:35,51	0,518938	3,397986	-0,141973	0,923958	0,982981	0,731073	-0,010520	0,621480	-0,064155	0,808635	-0,777129	-8,016048	-1,159379	-2,594534	-1,195034	0,709362	38,940358	4,514250	-0,010520	0,621480	-0,064155	49,594799	0,048677	-8,016048	-0,010520	0,621480	-0,064155	49,594799	0,048677	-8,016048
13:24:35,56	0,519001	3,397989	-0,141972	0,923966	0,982983	0,780997	0,031438	0,643326	-0,033594	0,966154	-0,684546	-8,246650	-1,169623	-2,609671	-1,191244	0,071077	39,409388	4,537588	0,031438	0,643326	-0,033594	51,467250	-3,152397	-8,246650	0,031438	0,643326	-0,033594	51,467250	-3,152397	-8,246650
13:24:35,61	0,519001	3,397989	-0,141972	0,923966	0,982983	0,780997	0,031438	0,643326	-0,033594	0,966154	-0,684546	-8,246650	-1,169882	-2,608899	-1,196146	-0,010189	39,328164	4,534836	0,031438	0,643326	-0,033594	51,467250	-3,152397	-8,246650	0,031438	0,643326	-0,033594	51,467250	-3,152397	-8,246650
13:24:35,66	0,519001	3,397989	-0,141972	0,923966	0,982983	0,780997	0,030898	0,643937	-0,038496	0,823432	-0,742374	-8,249401	-1,164665	-2,606556	-1,195313	-0,011155	39,358760	4,527685	0,030898	0,643937	-0,038496	51,372453	-3,167862	-8,249401	0,030898	0,643937	-0,038496	51,372453	-3,167862	-8,249401
13:24:35,71	0,519001	3,397989	-0,141972	0,923966	0,982983	0,780997	0,026261	0,640590	-0,037662	1,023467	-0,999633	-8,256552	-1,164716	-2,606939	-1,191788	-0,023951	39,320030	4,567972	0,026261	0,640590	-0,037662	51,309783	-3,061117	-8,256552	0,026261	0,640590	-0,037662	51,309783	-3,061117	-8,256552
13:24:35,76	0,519001	3,397989	-0,141972	0,923966	0,982983	0,780997	0,026617	0,640442	-0,034138	0,991206	-0,972809	-8,216265	-1,170062	-2,609052	-1,194906	-0,056478	39,356839	4,574990	0,026617	0,640442	-0,034138	51,265932	-3,062282	-8,216265	0,026617	0,640442	-0,034138	51,265932	-3,062282	-8,216265
13:24:35,81	0,519001	3,397989	-0,141972	0,923966	0,982983	0,780997	0,031121	0,644016	-0,037255	0,821009	-0,785186	-8,209247	-1,165404	-2,607821	-1,192185	-0,073429	39,329244	4,583303	0,031121	0,644016	-0,037255	51,376238	-3,228205	-8,209247	0,031121	0,644016	-0,037255	51,376238	-3,228205	-8,209247
13:24:35,86	0,519001	3,397989	-0,141972	0,923966	0,982983	0,780997	0,027726	0,640598	-0,034535	0,966368	-0,962634	-8,200934	-1,164441	-2,606562	-1,193584	-0,091579	39,296085	4,548505	0,027726	0,640598	-0,034535	51,253288	-3,139108	-8,200934	0,027726	0,640598	-0,034535	51,253288	-3,139108	-8,200934
13:24:35,91	0,519001	3,397989	-0,141972	0,923966	0,982983	0,780997	0,026154	0,640393	-0,035934	0,939234	-1,043501	-8,235732	-1,167629	-2,605493	-1,193336	0,005447	39,300679	4,572548	0,026154	0,640393	-0,035934	51,210067	-3,096596	-8,235732	0,026154	0,640393	-0,035934	51,210067	-3,096596	-8,235732
13:24:35,96	0,519001	3,397989	-0,141972	0,923966	0,982983	0,780997	0,026822	0,643688	-0,035686	0,820392	-0,927022	-8,211689	-1,165474	-2,579503	-1,210692	1,741227	39,007794	4,351775	0,026822	0,643688	-0,035686	51,349872	-3,032575	-8,211689	0,026822	0,643688	-0,035686	51,349872	-3,032575	-8,211689
13:24:36,01	0,519001	3,397989	-0,141972	0,923966	0,982983	0,780997	0,003236	0,654817	-0,053042	0,855889	-0,503817	-8,432463	-1,202062	-2,596502	-1,208264	0,633154	41,064043	4,108618	0,003236	0,654817	-0,053042	52,259056	-0,757878	-8,432463	0,003236	0,654817	-0,053042	52,259056	-0,757878	-8,432463
13:24:36,06	0,518920	3,398042	-0,141967	0,923973	0,983002	0,831036	0,036252	0,678003	-0,050614	0,876970	-0,774737	-8,675619	-1,208694	-2,604743	-1,200313	0,158270	41,315084	4,085262	0,036252	0,678003	-0,050614	54,100198	-3,620542	-8,675619	0,036252	0,678003	-0,050614	54,100198	-3,620542	-8,675619
13:24:36,11	0,518920	3,398042	-0,141967	0,923973	0,983002	0,831036	0,046705	0,679627	-0,042662	0,772506	-0,767977	-8,698975	-1,205920	-2,603299	-1,200726	0,102688	41,259653	4,089848	0,046705	0,679627	-0,042662	54,123189	-4,434320	-8,698975	0,046705	0,679627	-0,042662	54,123189	-4,434320	-8,698975
13:24:36,16	0,518920	3,398042	-0,141967	0,923973	0,983002	0,831036	0,044067	0,677947	-0,043075	0,784071	-0,925553	-8,694390	-1,207129	-2,606023	-1,203057	0,090284	41,245566	4,085484	0,044067	0,677947	-0,043075	54,002874	-4,384842	-8,694390	0,044067	0,677947	-0,043075	54,002874	-4,384842	-8,694390
13:24:36,21	0,518920	3,398042	-0,141967	0,923973	0,983002	0,831036	0,047031	0,677631	-0,045406	0,782081	-0,775154	-8,698753	-1,204881	-2,606764	-1,202674	0,047282	41,218869	4,094807	0,047031	0,677631	-0,045406	53,976109	-4,467073	-8,698753	0,047031	0,677631	-0,045406	53,976109	-4,467073	-8,698753
13:24:36,26	0,518920	3,398042	-0,141967	0,923973	0,983002	0,831036	0,046549	0,675314	-0,045024	0,857958	-0,824088	-8,689430	-1,202394	-2,607279	-1,202189	0,037800	41,216603	4,092468	0,046549	0,675314	-0,045024	53,870080	-4,478203	-8,689430	0,046549	0,675314	-0,045024	53,870080	-4,478203	-8,689430
13:24:36,31	0,518920	3,398042	-0,141967	0,923973	0,983002	0,831036	0,045752	0,672902	-0,044538	0,976652	-0,872641	-8,691770	-1,201997	-2,607791	-1,202665	0,025574	41,196022	4,109174	0,045752	0,672902	-0,044538	53,799472	-4,464146	-8,691770	0,045752	0,672902	-0,044538	53,799472	-4,464146	-8,691770
13:24:36,36	0,518920	3,398042	-0,141967	0,923973	0,983002	0,831036	0,045996	0,672303	-0,045014	0,983882	-0,860216	-8,675063	-1,203172	-2,606134	-1,201114	0,039117	41,165570	4,107159	0,045996	0,672303	-0,045014	53,759652	-4,470927	-8,675063	0,045996	0,672303	-0,045014	53,759652	-4,470927	-8,675063
13:24:36,41	0,518920	3,398042	-0,141967	0,923973	0,983002	0,831036	0,045149	0,674149	-0,043464	0,868303	-0,877340	-8,677079	-1,204893	-2,605071	-1,201089	0,060839	41,183204	4,136416	0,045149	0,674149	-0,043464	53,788964	-4,421509	-8,677079	0,045149	0,674149	-0,043464	53,788964	-4,421509	-8,677079
13:24:36,46	0,518920	3,398042	-0,141967	0,923973	0,983002	0,831036	0,045088	0,676171	-0,043438	0,789277	-0,870490	-8,647821	-1,202759	-2,609063	-1,203624	0,013457	41,132700	4,126914	0,045088	0,676171	-0,043438	53,868687	-4,409911	-8,647821	0,045088	0,676171	-0,043438	53,868687	-4,409911	-8,647821
13:24:36,51	0,518920	3,398042	-0,141967	0,923973	0,983002	0,831036	0,047479	0,672327	-0,045974	0,921735	-0,761934	-8,657323	-1,199142	-2,609041	-1,200329	-0,008244	41,153794	4,121591	0,047479	0,672327	-0,045974	53,699392	-4,489058	-8,657323	0,047479	0,672327	-0,045974	53,699392	-4,489058	-8,657323
13:24:36,56	0,518920	3,398042	-0,141967	0,923973	0,983002	0,831036	0,045651	0,669206	-0,042679	1,091460	-0,886324	-8,662646	-1,206822	-2,606827	-1,203098	-0,014972	41,165184	4,088796	0,045651	0,669206	-0,042679	53,624095	-4,469960	-8,662646	0,045651	0,669206	-0,042679	53,624095	-4,469960	-8,662646
13:24:36,61	0,518920	3,398042	-0,141967	0,923973	0,983002	0,831036	0,047574	0,676963	-0,045448	0,694571	-0,797875	-8,695442	-1,203918	-2,607285	-1,201505	-0,022732	41,135908	4,135854	0,047574	0,676963	-0,045448	53,836168	-4,532429	-8,695442	0,047574	0,676963	-0,045448	53,836168	-4,532429	-8,695442
13:24:36,66	0,518920	3,398042	-0,141967	0,923973	0,983002	0,831036	0,046518	0,674220	-0,043855	0,807991	-0,844856	-8,648384	-1,201611	-2,608396	-1,202683	-0,050654	41,144830	4,127686	0,046518	0,674220	-0,043855	53,734237	-4,496534	-8,648384	0,046518	0,674220	-0,043855	53,734237	-4,496534	-8,648384
13:24:36,71	0,518920	3,398042	-0,141967	0,923973	0,983002	0,831036	0,046327	0,671666	-0,045032	0,934541	-0,883430	-8,656551	-1,198117	-2,609165	-1,202283	-0,059777	41,112836	4,136692	0,046327	0,671666	-0,045032	53,660333	-4,520114	-8,656551	0,046327	0,671666	-0,045032	53,660333	-4,520114	-8,656551
13:24:36,76	0,518920	3,398042	-0,141967	0,923973	0,983002	0,831036	0,045246	0,668255	-0,044632	1,079636	-0,931572	-8,647545	-1,202153	-2,606316	-1,202304	-0,018242	41,121372	4,107206	0,045246	0,668255	-0,044632	53,537677	-4,483359	-8,647545	0,045246	0,668255	-0,044632	53,537677	-4,483359	-8,647545
13:24:36,81	0,518920	3,398042	-0,141967	0,923973	0,983002	0,831036	0,044797	0,673176	-0,044654	0,851945	-0,923179	-8,677032	-1,203392	-2,608201	-1,202668	-0,049706	41,133324	4,151246	0,044797	0,673176	-0,044654	53,696222	-4,439777	-8,677032	0,044797	0,673176	-0,044654	53,696222	-4,439777	-8,677032
13:24:36,86	0,518920	3,398042	-0,141967	0,923973	0,983002	0,831036	0,047049	0,673306	-0,045017	0,839775	-0,839320	-8,632992	-1,202141	-2,610255	-1,200339	-0,030577	41,137890	4,120619	0,047049	0,673306	-0,045017	53,694300	-4,532668	-8,632992	0,047049	0,673306	-0,045017	53,694300	-4,532668	-8,632992
13:24:36,92	0,518920	3,398042	-0,141967	0,923973	0,983002	0,831036	0,048202	0,671195	-0,042689	0,963061	-0,765101	-8,663618	-1,202785	-2,609552	-1,201488	-0,032895	41,091861	4,148932	0,048202	0,671195	-0,042689	53,651880	-4,548931	-8,663618	0,048202	0,671195	-0,042689	53,651880	-4,548931	-8,663618
13:24:36,97	0,518920	3,398042	-0,141967	0,923973	0,983002	0,831036	0,047916	0,672105	-0,043838	0,874733	-0,758968	-8,635306	-1,199325	-2,609456	-1,201910	-0,066476	41,082449	4,120773	0,047916	0,672105	-0,043838	53,634967	-4,520343	-8,635306	0,047916	0,672105	-0,043838	53,634967	-4,520343	-8,635306
13:24:37,02	0,518920	3,398042	-0,141967	0,923973	0,983002	0,831036	0,046102	0,669156	-0,044259	1,003147	-0,877640	-8,663464	-1,199290	-2,607370	-1,203838	-0,040124	41,085537	4,136626	0,046102	0,669156	-0,044259	53,531873	-4,496664	-8,663464	0,046102	0,669156	-0,044259	53,531873	-4,496664	-8,663464
13:24:37,07	0,518920	3,398042	-0,141967	0,923973	0,983002	0,831036	0,044278	0,670169	-0,046188	0,966311	-0,951238	-8,647612	-1,203388	-2,608671	-1,199589	-0,045608	41,091194	4,104306	0,044278	0,670169	-0,046188	53,574572	-4,427037	-8,647612	0,044278	0,670169	-0,046188	53,574572	-4,427037	-8,647612
13:24:37,12	0,518920	3,398042	-0,141967	0,923973	0,983002	0,831036	0,047453	0,673067	-0,041939	0,817758	-0,793678	-8,679932	-1,201693	-2,607827	-1,202268	-0,047525	41,041084	4,162910	0,047453	0,673067	-0,041939	53,653534	-4,518771	-8,679932	0,047453	0,673067	-0,041939	53,653534	-4,518771	-8,679932
13:24:37,17	0,518920	3,398042	-0,141967	0,923973	0,983002	0,831036	0,045875	0,672022	-0,044617	0,827762	-0,852339	-8,621327	-1,201044	-2,609003	-1,201911	-0,053156	41,109794	4,116438	0,045875	0,672022	-0,044617	53,581477	-4,453559	-8,621327	0,045875	0,672022	-0,044617	53,581477	-4,453559	-8,621327
13:24:37,22	0,518920	3,398042	-0,141967	0,923973	0,983002	0,831036	0,046570	0,670872	-0,044261	0,944269	-0,855469	-8,667799	-1,204005	-2,609942	-1,202307	-0,068807	41,129539	4,116821	0,046570	0,670872	-0,044261	53,607682	-4,511190	-8,667799	0,046570	0,670872	-0,044261	53,607682	-4,511190	-8,667799
13:24:37,27	0,518920	3,398042	-0,141967	0,923973	0,983002	0,831036	0,048863	0,672966	-0,044656	0,844630	-0,759643	-8,667416	-1,203414	-2,609175	-1,200716	-0,053875	41,101014	4,158608	0,048863	0,672966	-0,044656	53,672460	-4,595389	-8,667416	0,048863	0,672966	-0,044656	53,672460	-4,595389	-8,667416
13:24:37,32	0,518920	3,398042	-0,141967	0,923973	0,983002	0,831036	0,047904	0,672838	-0,043066	0,834065	-0,782340	-8,625629	-1,198726	-2,607694	-1,203849	-0,052918	41,082903	4,127038	0,047904	0,672838	-0,043066	53,651821	-4,542770	-8,625629	0,047904	0,672838	-0,043066	53,651821	-4,542770	-8,625629
13:24:37,37	0,518920	3,398042	-0,141967	0,923973	0,983002	0,831036	0,044277	0,669518	-0,046198	0,991477	-0,961041	-8,657199	-1,201659	-2,606042	-1,201138	-0,056636	41,109072	4,130849	0,044277	0,669518	-0,046198	53,548647	-4,436779	-8,657199	0,044277	0,669518	-0,046198	53,548647	-4,436779	-8,657199
13:24:37,42	0,518920	3,398042	-0,141967	0,923973	0,983002	0,831036	0,044312	0,672884	-0,043488	0,837238	-0,975506	-8,653389	-1,198841	-2,611234	-1,200715	-0,108594	41,060584	4,172895	0,044312	0,672884	-0,043488	53,658656	-4,454021	-8,653389	0,044312	0,672884	-0,043488	53,658656	-4,454021	-8,653389
13:24:37,47	0,518920	3,398042	-0,141967	0,923973	0,983002	0,831036	0,047400	0,667848	-0,043064	1,031159	-0,835713	-8,611342	-1,200553	-2,610908	-1,201524	-0,089986	41,071625	4,124851	0,047400	0,667848	-0,043064	53,457220	-4,556591	-8,611342	0,047400	0,667848	-0,043064	53,457220	-4,556591	-8,611342
13:24:37,52	0,518920	3,398042	-0,141967	0,923973	0,983002	0,831036	0,047973	0,669493	-0,043873	0,964460	-0,795297	-8,659387	-1,199291	-2,608391	-1,199965	-0,044347	41,059719	4,113953	0,047973	0,669493	-0,043873	53,519692	-4,561194	-8,659387	0,047973	0,669493	-0,043873	53,519692	-4,561194	-8,659387
13:24:37,57	0,518920	3,398042	-0,141967	0,923973	0,983002	0,831036	0,045162	0,669659	-0,042315	0,968350	-0,895982	-8,670284	-1,202890	-2,606111	-1,204254	-0,068285	41,088337	4,131977	0,045162	0,669659	-0,042315	53,536592	-4,441228	-8,670284	0,045162	0,669659	-0,042315	53,536592	-4,441228	-8,670284
13:24:37,62	0,518920	3,398042	-0,141967	0,923973	0,983002	0,831036	0,044988	0,673916	-0,046603	0,759786	-0,940113	-8,652260	-1,199300	-2,607108	-1,198822	-0,049709	41,059647	4,094119	0,044988	0,673916	-0,046603	53,662225	-4,471637	-8,652260	0,044988	0,673916	-0,046603	53,662225	-4,471637	-8,652260
13:24:37,67	0,518920	3,398042	-0,141967	0,923973	0,983002	0,831036	0,044056	0,670308	-0,041172	0,931864	-0,958111	-8,690119	-1,196329	-2,560196	-1,211143	2,718202	40,605125	3,852895	0,044056	0,670308	-0,041172	53,551045	-4,416523	-8,690119	0,044056	0,670308	-0,041172	53,551045	-4,416523	-8,690119
13:24:37,72	0,518920	3,398042	-0,141967	0,923973	0,983002	0,831036	0,001943	0,691192	-0,053493	0,836228	-0,523633	-8,931343	-1,230868	-2,576492	-1,196718	1,466774	42,605777	3,626815	0,001943	0,691192	-0,053493	55,094797	-0,676193	-8,931343	0,001943	0,691192	-0,053493	55,094797	-0,676193	-8,931343
13:24:37,77	0,519011	3,398069	-0,142006	0,923975	0,982980	0,881018	0,033325	0,712955	-0,039068	0,811447	-0,975863	-9,157423	-1,235970	-2,589710	-1,196186	0,843272	42,972299	3,617572	0,033325	0,712955	-0,039068	56,778420	-3,591911	-9,157423	0,033325	0,712955	-0,039068	56,778420	-3,591911	-9,157423
13:24:37,82	0,519011	3,398069	-0,142006	0,923975	0,982980	0,881018	0,047324	0,710765	-0,038536	0,931011	-0,971180	-9,166666	-1,238492	-2,589523	-1,191558	0,770987	42,934366	3,618720	0,047324	0,710765	-0,038536	56,726041	-4,686096	-9,166666	0,047324	0,710765	-0,038536	56,726041	-4,686096	-9,166666
13:24:37,87	0,519011	3,398069	-0,142006	0,923975	0,982980	0,881018	0,048423	0,713042	-0,033908	0,743594	-0,957650	-9,165517	-1,232790	-2,594838	-1,195055	0,695633	42,879008	3,624892	0,048423	0,713042	-0,033908	56,717399	-4,758862	-9,165517	0,048423	0,713042	-0,033908	56,717399	-4,758862	-9,165517
13:24:37,92	0,519011	3,398069	-0,142006	0,923975	0,982980	0,881018	0,050175	0,705446	-0,037405	1,052956	-0,904124	-9,159346	-1,235720	-2,592768	-1,189695	0,721343	42,820110	3,647139	0,050175	0,705446	-0,037405	56,430493	-4,842869	-9,159346	0,050175	0,705446	-0,037405	56,430493	-4,842869	-9,159346
13:24:37,97	0,519011	3,398069	-0,142006	0,923975	0,982980	0,881018	0,049847	0,709019	-0,032044	0,829007	-0,869467	-9,137098	-1,234126	-2,595500	-1,194665	0,653447	42,790349	3,650989	0,049847	0,709019	-0,032044	56,487025	-4,782463	-9,137098	0,049847	0,709019	-0,032044	56,487025	-4,782463	-9,137098
13:24:38,02	0,519011	3,398069	-0,142006	0,923975	0,982980	0,881018	0,051417	0,706273	-0,037015	0,912097	-0,831762	-9,133248	-1,235303	-2,593489	-1,191934	0,651269	42,808612	3,679101	0,051417	0,706273	-0,037015	56,354524	-4,867978	-9,133248	0,051417	0,706273	-0,037015	56,354524	-4,867978	-9,133248
13:24:38,07	0,519011	3,398069	-0,142006	0,923975	0,982980	0,881018	0,050263	0,708298	-0,034284	0,821541	-0,902771	-9,105136	-1,232932	-2,591728	-1,188860	0,659666	42,784978	3,633451	0,050263	0,708298	-0,034284	56,422906	-4,848423	-9,105136	0,050263	0,708298	-0,034284	56,422906	-4,848423	-9,105136
13:24:38,12	0,519011	3,398069	-0,142006	0,923975	0,982980	0,881018	0,047553	0,707124	-0,031209	0,866279	-1,024619	-9,150786	-1,234697	-2,597255	-1,195439	0,633617	42,864438	3,658524	0,047553	0,707124	-0,031209	56,375547	-4,757511	-9,150786	0,047553	0,707124	-0,031209	56,375547	-4,757511	-9,150786
13:24:38,17	0,519011	3,398069	-0,142006	0,923975	0,982980	0,881018	0,053222	0,705890	-0,037789	0,986247	-0,792133	-9,125714	-1,230177	-2,563737	-1,218988	2,589133	42,812572	3,380673	0,053222	0,705890	-0,037789	56,398631	-4,970023	-9,125714	0,053222	0,705890	-0,037789	56,398631	-4,970023	-9,125714
13:24:38,22	0,519011	3,398069	-0,142006	0,923975	0,982980	0,881018	0,021935	0,718734	-0,061337	1,251194	-0,699589	-9,403564	-1,271789	-2,566913	-1,199702	1,960334	44,664419	3,121813	0,021935	0,718734	-0,061337	57,671840	-2,421462	-9,403564	0,021935	0,718734	-0,061337	57,671840	-2,421462	-9,403564
13:24:38,27	0,519002	3,397992	-0,141959	0,923967	0,982987	0,931016	0,045490	0,753183	-0,042052	0,749200	-0,945181	-9,662424	-1,274091	-2,581318	-1,189809	1,315729	44,852730	3,154987	0,045490	0,753183	-0,042052	59,874081	-4,516163	-9,662424	0,045490	0,753183	-0,042052	59,874081	-4,516163	-9,662424
13:24:38,32	0,519002	3,397992	-0,141959	0,923967	0,982987	0,931016	0,059117	0,747974	-0,032159	0,860864	-0,888990	-9,629251	-1,270787	-2,580762	-1,190596	1,233258	44,801244	3,189234	0,059117	0,747974	-0,032159	59,576813	-5,529672	-9,629251	0,059117	0,747974	-0,032159	59,576813	-5,529672	-9,629251
13:24:38,37	0,519002	3,397992	-0,141959	0,923967	0,982987	0,931016	0,056983	0,745391	-0,032946	0,909367	-1,045623	-9,595004	-1,272722	-2,583510	-1,194494	1,181331	44,728170	3,193901	0,056983	0,745391	-0,032946	59,422535	-5,518805	-9,595004	0,056983	0,745391	-0,032946	59,422535	-5,518805	-9,595004
13:24:38,42	0,519002	3,397992	-0,141959	0,923967	0,982987	0,931016	0,060331	0,745693	-0,036844	0,804419	-0,879994	-9,590336	-1,268098	-2,581364	-1,190628	1,163307	44,651872	3,180717	0,060331	0,745693	-0,036844	59,341288	-5,615944	-9,590336	0,060331	0,745693	-0,036844	59,341288	-5,615944	-9,590336
13:24:38,47	0,519002	3,397992	-0,141959	0,923967	0,982987	0,931016	0,056160	0,742761	-0,032977	0,881762	-1,074329	-9,603520	-1,272316	-2,585450	-1,195684	1,139284	44,589381	3,175858	0,056160	0,742761	-0,032977	59,188519	-5,482882	-9,603520	0,056160	0,742761	-0,032977	59,188519	-5,482882	-9,603520
13:24:38,52	0,519002	3,397992	-0,141959	0,923967	0,982987	0,931016	0,061808	0,744372	-0,038033	0,731892	-0,770199	-9,608379	-1,268851	-2,585353	-1,196844	1,116901	44,573529	3,191435	0,061808	0,744372	-0,038033	59,165065	-5,622110	-9,608379	0,061808	0,744372	-0,038033	59,165065	-5,622110	-9,608379
13:24:38,57	0,519002	3,397992	-0,141959	0,923967	0,982987	0,931016	0,059991	0,741419	-0,039193	0,860513	-0,876114	-9,592802	-1,267672	-2,582405	-1,192208	1,096245	44,626574	3,181477	0,059991	0,741419	-0,039193	59,061898	-5,585432	-9,592802	0,059991	0,741419	-0,039193	59,061898	-5,585432	-9,592802
13:24:38,62	0,519002	3,397992	-0,141959	0,923967	0,982987	0,931016	0,056849	0,741872	-0,034557	0,872574	-1,083925	-9,602761	-1,267149	-2,587259	-1,187925	1,063297	44,572446	3,181691	0,056849	0,741872	-0,034557	59,109509	-5,546571	-9,602761	0,056849	0,741872	-0,034557	59,109509	-5,546571	-9,602761
13:24:38,67	0,519002	3,397992	-0,141959	0,923967	0,982987	0,931016	0,060791	0,738992	-0,030274	0,958981	-0,880387	-9,602547	-1,269020	-2,585861	-1,191413	1,047075	44,521885	3,216160	0,060791	0,738992	-0,030274	58,969840	-5,652516	-9,602547	0,060791	0,738992	-0,030274	58,969840	-5,652516	-9,602547
13:24:38,72	0,519002	3,397992	-0,141959	0,923967	0,982987	0,931016	0,060516	0,741312	-0,033763	0,786448	-0,883477	-9,568077	-1,267316	-2,588897	-1,193752	1,021910	44,494597	3,202277	0,060516	0,741312	-0,033763	58,979419	-5,633985	-9,568077	0,060516	0,741312	-0,033763	58,979419	-5,633985	-9,568077
13:24:38,77	0,519002	3,397992	-0,141959	0,923967	0,982987	0,931016	0,062293	0,738318	-0,036101	0,905912	-0,799207	-9,581961	-1,264400	-2,590023	-1,193745	1,016863	44,461994	3,201617	0,062293	0,738318	-0,036101	58,863869	-5,689232	-9,581961	0,062293	0,738318	-0,036101	58,863869	-5,689232	-9,581961
13:24:38,82	0,519002	3,397992	-0,141959	0,923967	0,982987	0,931016	0,061810	0,735229	-0,036095	1,035779	-0,812402	-9,582620	-1,267371	-2,585680	-1,191411	1,008299	44,484816	3,239908	0,061810	0,735229	-0,036095	58,751253	-5,664497	-9,582620	0,061810	0,735229	-0,036095	58,751253	-5,664497	-9,582620
13:24:38,87	0,519002	3,397992	-0,141959	0,923967	0,982987	0,931016	0,059535	0,739974	-0,033761	0,804520	-0,949552	-9,544329	-1,268644	-2,585217	-1,191451	0,970999	44,460860	3,215171	0,059535	0,739974	-0,033761	58,892479	-5,623028	-9,544329	0,059535	0,739974	-0,033761	58,892479	-5,623028	-9,544329
13:24:38,92	0,519002	3,397992	-0,141959	0,923967	0,982987	0,931016	0,059770	0,741308	-0,033800	0,695776	-0,957663	-9,569066	-1,267373	-2,585605	-1,194129	1,014181	44,481495	3,241406	0,059770	0,741308	-0,033800	58,888423	-5,649576	-9,569066	0,059770	0,741308	-0,033800	58,888423	-5,649576	-9,569066
13:24:38,97	0,519002	3,397992	-0,141959	0,923967	0,982987	0,931016	0,059471	0,740013	-0,036478	0,802552	-0,946121	-9,542832	-1,262237	-2,584851	-1,194948	0,961204	44,412226	3,212159	0,059471	0,740013	-0,036478	58,893581	-5,614579	-9,542832	0,059471	0,740013	-0,036478	58,893581	-5,614579	-9,542832
13:24:39,02	0,519002	3,397992	-0,141959	0,923967	0,982987	0,931016	0,056250	0,735942	-0,037298	0,927782	-1,124857	-9,572079	-1,266329	-2,585767	-1,191811	0,956938	44,456871	3,254486	0,056250	0,735942	-0,037298	58,699213	-5,540468	-9,572079	0,056250	0,735942	-0,037298	58,699213	-5,540468	-9,572079
13:24:39,07	0,519002	3,397992	-0,141959	0,923967	0,982987	0,931016	0,059089	0,739028	-0,034160	0,803838	-1,003241	-9,529751	-1,266320	-2,583980	-1,193750	0,982209	44,421032	3,254526	0,059089	0,739028	-0,034160	58,817525	-5,641720	-9,529751	0,059089	0,739028	-0,034160	58,817525	-5,641720	-9,529751
13:24:39,12	0,519002	3,397992	-0,141959	0,923967	0,982987	0,931016	0,057537	0,739913	-0,036100	0,739384	-1,044134	-9,529712	-1,264490	-2,589020	-1,194493	1,004555	44,406874	3,253863	0,057537	0,739913	-0,036100	58,822591	-5,560792	-9,529712	0,057537	0,739913	-0,036100	58,822591	-5,560792	-9,529712
13:24:39,17	0,519002	3,397992	-0,141959	0,923967	0,982987	0,931016	0,060987	0,735809	-0,036843	0,951743	-0,838330	-9,530374	-1,264678	-2,586783	-1,193763	0,941510	44,345157	3,242699	0,060987	0,735809	-0,036843	58,712727	-5,625771	-9,530374	0,060987	0,735809	-0,036843	58,712727	-5,625771	-9,530374
13:24:39,22	0,519002	3,397992	-0,141959	0,923967	0,982987	0,931016	0,059144	0,737090	-0,036113	0,800145	-0,957906	-9,541539	-1,264602	-2,586687	-1,191810	0,964571	44,371138	3,242133	0,059144	0,737090	-0,036113	58,661710	-5,600671	-9,541539	0,059144	0,737090	-0,036113	58,661710	-5,600671	-9,541539
13:24:39,27	0,519002	3,397992	-0,141959	0,923967	0,982987	0,931016	0,058337	0,735424	-0,036468	0,918961	-0,980149	-9,521406	-1,262832	-2,586918	-1,194118	0,974648	44,363193	3,262832	0,058337	0,735424	-0,036468	58,649753	-5,559626	-9,521406	0,058337	0,735424	-0,036468	58,649753	-5,559626	-9,521406
13:24:39,32	0,519002	3,397992	-0,141959	0,923967	0,982987	0,931016	0,058337	0,735424	-0,036468	0,918961	-0,980149	-9,521406	-1,266976	-2,586893	-1,191038	0,958168	44,359037	3,240901	0,058337	0,735424	-0,036468	58,649753	-5,559626	-9,521406	0,058337	0,735424	-0,036468	58,649753	-5,559626	-9,521406
13:24:39,37	0,519002	3,397992	-0,141959	0,923967	0,982987	0,931016	0,060388	0,739025	-0,033388	0,719874	-0,885709	-9,543337	-1,266429	-2,589051	-1,191414	0,931130	44,372766	3,261002	0,060388	0,739025	-0,033388	58,733337	-5,626162	-9,543337	0,060388	0,739025	-0,033388	58,733337	-5,626162	-9,543337
13:24:39,42	0,519002	3,397992	-0,141959	0,923967	0,982987	0,931016	0,061983	0,737473	-0,033764	0,798975	-0,833050	-9,523235	-1,262909	-2,585183	-1,191043	0,943234	44,340463	3,246264	0,061983	0,737473	-0,033764	58,690567	-5,698710	-9,523235	0,061983	0,737473	-0,033764	58,690567	-5,698710	-9,523235
13:24:39,47	0,519002	3,397992	-0,141959	0,923967	0,982987	0,931016	0,056873	0,736358	-0,033393	0,834987	-1,072111	-9,537974	-1,263527	-2,589976	-1,192579	0,915478	44,359587	3,261814	0,056873	0,736358	-0,033393	58,639119	-5,536674	-9,537974	0,056873	0,736358	-0,033393	58,639119	-5,536674	-9,537974
13:24:39,52	0,519002	3,397992	-0,141959	0,923967	0,982987	0,931016	0,061333	0,734497	-0,034928	0,934487	-0,873816	-9,522423	-1,261755	-2,588022	-1,192577	0,941694	44,302882	3,255478	0,061333	0,734497	-0,034928	58,592463	-5,688450	-9,522423	0,061333	0,734497	-0,034928	58,592463	-5,688450	-9,522423
13:24:39,57	0,519002	3,397992	-0,141959	0,923967	0,982987	0,931016	0,058755	0,733940	-0,034927	0,927448	-0,956811	-9,528759	-1,262398	-2,589917	-1,194139	0,898662	44,351023	3,262866	0,058755	0,733940	-0,034927	58,541705	-5,569079	-9,528759	0,058755	0,733940	-0,034927	58,541705	-5,569079	-9,528759
13:24:39,63	0,519002	3,397992	-0,141959	0,923967	0,982987	0,931016	0,060718	0,733548	-0,036489	0,967961	-0,916098	-9,521372	-1,263520	-2,589487	-1,193724	0,934769	44,330362	3,280831	0,060718	0,733548	-0,036489	58,551516	-5,682423	-9,521372	0,060718	0,733548	-0,036489	58,551516	-5,682423	-9,521372
13:24:39,68	0,519002	3,397992	-0,141959	0,923967	0,982987	0,931016	0,060906	0,734735	-0,036073	0,906414	-0,864699	-9,503407	-1,262904	-2,585222	-1,190241	0,948691	44,337288	3,274684	0,060906	0,734735	-0,036073	58,583124	-5,645817	-9,503407	0,060906	0,734735	-0,036073	58,583124	-5,645817	-9,503407
13:24:39,73	0,519002	3,397992	-0,141959	0,923967	0,982987	0,931016	0,056905	0,736334	-0,032591	0,836230	-1,064166	-9,509553	-1,265349	-2,584315	-1,195723	0,912934	44,350881	3,254309	0,056905	0,736334	-0,032591	58,638453	-5,531192	-9,509553	0,056905	0,736334	-0,032591	58,638453	-5,531192	-9,509553
13:24:39,78	0,519002	3,397992	-0,141959	0,923967	0,982987	0,931016	0,005552	0,745420	-0,045693	0,884681	-0,877500	-9,754142	-1,245096	-2,536207	-1,203343	3,683400	43,359908	3,030095	0,005552	0,745420	-0,045693	59,400150	-1,313324	-9,754142	0,005552	0,745420	-0,045693	59,400150	-1,313324	-9,754142
13:24:39,83	0,519002	3,397992	-0,141959	0,923967	0,982987	0,931016	0,005552	0,745420	-0,045693	0,884681	-0,877500	-9,754142	-1,290371	-2,560654	-1,200647	2,314477	45,505529	2,760642	0,005552	0,745420	-0,045693	59,400150	-1,313324	-9,754142	0,005552	0,745420	-0,045693	59,400150	-1,313324	-9,754142
13:24:39,88	0,519029	3,398009	-0,141988	0,923990	0,982990	0,980999	0,049361	0,772406	-0,042996	0,655112	-0,857745	-10,023596	-1,293782	-2,569922	-1,199712	1,692197	45,808840	2,788755	0,049361	0,772406	-0,042996	61,288977	-4,732603	-10,023596	0,049361	0,772406	-0,042996	61,288977	-4,732603	-10,023596
13:24:39,93	0,519029	3,398009	-0,141988	0,923990	0,982990	0,980999	0,059093	0,770725	-0,042062	0,694050	-1,042242	-9,995482	-1,289723	-2,576017	-1,195415	1,659149	45,748670	2,794040	0,059093	0,770725	-0,042062	61,195970	-5,681070	-9,995482	0,059093	0,770725	-0,042062	61,195970	-5,681070	-9,995482
13:24:39,98	0,519029	3,398009	-0,141988	0,923990	0,982990	0,980999	0,062342	0,764163	-0,037764	0,966635	-0,871848	-9,990197	-1,288284	-2,574405	-1,200885	1,547363	45,685480	2,830898	0,062342	0,764163	-0,037764	60,953447	-5,765695	-9,990197	0,062342	0,764163	-0,037764	60,953447	-5,765695	-9,990197
13:24:40,03	0,519029	3,398009	-0,141988	0,923990	0,982990	0,980999	0,060226	0,763723	-0,043235	0,878919	-1,047079	-9,953340	-1,288873	-2,573215	-1,198938	1,564544	45,636213	2,832878	0,060226	0,763723	-0,043235	60,831160	-5,774843	-9,953340	0,060226	0,763723	-0,043235	60,831160	-5,774843	-9,953340
13:24:40,08	0,519029	3,398009	-0,141988	0,923990	0,982990	0,980999	0,059490	0,764828	-0,041288	0,787395	-1,045845	-9,951359	-1,288962	-2,574273	-1,195459	1,526145	45,597453	2,824897	0,059490	0,764828	-0,041288	60,826360	-5,715823	-9,951359	0,059490	0,764828	-0,041288	60,826360	-5,715823	-9,951359
13:24:40,13	0,519029	3,398009	-0,141988	0,923990	0,982990	0,980999	0,060452	0,764375	-0,037808	0,758153	-1,009722	-9,959341	-1,286103	-2,578564	-1,198933	1,495072	45,564980	2,845528	0,060452	0,764375	-0,037808	60,761605	-5,755176	-9,959341	0,060452	0,764375	-0,037808	60,761605	-5,755176	-9,959341
13:24:40,18	0,519029	3,398009	-0,141988	0,923990	0,982990	0,980999	0,062738	0,759754	-0,041283	0,954809	-0,901508	-9,938709	-1,290260	-2,577424	-1,201682	1,477497	45,589807	2,833092	0,062738	0,759754	-0,041283	60,595478	-5,826437	-9,938709	0,062738	0,759754	-0,041283	60,595478	-5,826437	-9,938709
13:24:40,23	0,519029	3,398009	-0,141988	0,923990	0,982990	0,980999	0,063829	0,763924	-0,044032	0,750675	-0,872393	-9,951145	-1,285627	-2,575467	-1,191580	1,453166	45,516976	2,845333	0,063829	0,763924	-0,044032	60,718700	-5,882991	-9,951145	0,063829	0,763924	-0,044032	60,718700	-5,882991	-9,951145
13:24:40,28	0,519029	3,398009	-0,141988	0,923990	0,982990	0,980999	0,059818	0,760890	-0,033929	0,833199	-1,065645	-9,938904	-1,282322	-2,534522	-1,212282	3,761660	45,232536	2,560410	0,059818	0,760890	-0,033929	60,563062	-5,761342	-9,938904	0,059818	0,760890	-0,033929	60,563062	-5,761342	-9,938904
13:24:40,33	0,519029	3,398009	-0,141988	0,923990	0,982990	0,980999	0,022706	0,778501	-0,054632	0,825351	-0,854018	-10,223827	-1,311346	-2,544369	-1,198795	3,029035	46,880658	2,344412	0,022706	0,778501	-0,054632	61,937664	-2,636451	-10,223827	0,022706	0,778501	-0,054632	61,937664	-2,636451	-10,223827
13:24:40,38	0,518937	3,398075	-0,141984	0,923966	0,982988	1,030998	0,045746	0,798713	-0,041145	0,835313	-1,114495	-10,439825	-1,315604	-2,557614	-1,196710	2,321449	47,050707	2,382233	0,045746	0,798713	-0,041145	63,534293	-4,705530	-10,439825	0,045746	0,798713	-0,041145	63,534293	-4,705530	-10,439825
13:24:40,43	0,518937	3,398075	-0,141984	0,923966	0,982988	1,030998	0,059345	0,795778	-0,039059	0,781418	-1,105140	-10,402005	-1,311328	-2,560665	-1,196737	2,178018	46,864446	2,407114	0,059345	0,795778	-0,039059	63,249983	-5,763725	-10,402005	0,059345	0,795778	-0,039059	63,249983	-5,763725	-10,402005
13:24:40,48	0,518937	3,398075	-0,141984	0,923966	0,982988	1,030998	0,059849	0,790549	-0,039087	0,820288	-1,110020	-10,377123	-1,309687	-2,562964	-1,197509	2,151010	46,762601	2,414232	0,059849	0,790549	-0,039087	62,878400	-5,808164	-10,377123	0,059849	0,790549	-0,039087	62,878400	-5,808164	-10,377123
13:24:40,53	0,518937	3,398075	-0,141984	0,923966	0,982988	1,030998	0,061020	0,787979	-0,039858	0,852250	-1,021611	-10,370005	-1,305284	-2,563414	-1,198304	2,047241	46,657240	2,442173	0,059208	0,783940	-0,040654	62,458418	-5,800842	-10,342065	0,059208	0,783940	-0,040654	62,458418	-5,800842	-10,342065
13:24:40,58	0,518937	3,398075	-0,141984	0,923966	0,982988	1,030998	0,059208	0,783940	-0,040654	0,919140	-1,152981	-10,342065	-1,305547	-2,568843	-1,198296	1,955044	46,540889	2,477299	0,059208	0,783940	-0,040654	62,458418	-5,800842	-10,342065	0,059208	0,783940	-0,040654	62,458418	-5,800842	-10,342065
13:24:40,63	0,518937	3,398075	-0,141984	0,923966	0,982988	1,030998	0,064041	0,781454	-0,040646	0,901561	-0,923342	-10,306939	-1,304488	-2,566633	-1,197549	1,925878	46,473876	2,465818	0,064041	0,781454	-0,040646	62,245674	-5,950583	-10,306939	0,064041	0,781454	-0,040646	62,245674	-5,950583	-10,306939
13:24:40,68	0,518937	3,398075	-0,141984	0,923966	0,982988	1,030998	0,061598	0,781641	-0,039898	0,819181	-1,042125	-10,318420	-1,299350	-2,570240	-1,195985	1,875915	46,366063	2,476814	0,061598	0,781641	-0,039898	62,178030	-5,877597	-10,318420	0,061598	0,781641	-0,039898	62,178030	-5,877597	-10,318420
13:24:40,73	0,518937	3,398075	-0,141984	0,923966	0,982988	1,030998	0,062153	0,775389	-0,038335	1,025968	-1,002658	-10,307423	-1,303556	-2,568949	-1,197520	1,864976	46,322903	2,524395	0,062153	0,775389	-0,038335	61,893984	-5,881653	-10,307423	0,062153	0,775389	-0,038335	61,893984	-5,881653	-10,307423
13:24:40,78	0,518937	3,398075	-0,141984	0,923966	0,982988	1,030998	0,063137	0,779677	-0,039870	0,760154	-0,939354	-10,259843	-1,298404	-2,572872	-1,199079	1,813260	46,247430	2,518920	0,063137	0,779677	-0,039870	61,964766	-5,895637	-10,259843	0,063137	0,779677	-0,039870	61,964766	-5,895637	-10,259843
13:24:40,83	0,518937	3,398075	-0,141984	0,923966	0,982988	1,030998	0,063960	0,773253	-0,041428	1,002945	-0,903646	-10,265318	-1,296752	-2,570932	-1,196750	1,782757	46,190860	2,540803	0,063960	0,773253	-0,041428	61,703328	-5,924478	-10,265318	0,063960	0,773253	-0,041428	61,703328	-5,924478	-10,265318
13:24:40,88	0,518937	3,398075	-0,141984	0,923966	0,982988	1,030998	0,061453	0,772793	-0,039099	0,962650	-1,032138	-10,243434	-1,298633	-2,572246	-1,202202	1,731021	46,211729	2,554492	0,061453	0,772793	-0,039099	61,626881	-5,856176	-10,243434	0,061453	0,772793	-0,039099	61,626881	-5,856176	-10,243434
13:24:40,93	0,518937	3,398075	-0,141984	0,923966	0,982988	1,030998	0,063531	0,773765	-0,044552	0,904320	-0,979297	-10,229746	-1,298008	-2,569756	-1,197937	1,759916	46,166859	2,536104	0,063531	0,773765	-0,044552	61,644840	-5,966495	-10,229746	0,063531	0,773765	-0,044552	61,644840	-5,966495	-10,229746
13:24:40,98	0,518937	3,398075	-0,141984	0,923966	0,982988	1,030998	0,061063	0,774468	-0,040286	0,843346	-1,060208	-10,248134	-1,296366	-2,572458	-1,196800	1,708332	46,110448	2,509792	0,061063	0,774468	-0,040286	61,639062	-5,853616	-10,248134	0,061063	0,774468	-0,040286	61,639062	-5,853616	-10,248134
13:24:41,03	0,518937	3,398075	-0,141984	0,923966	0,982988	1,030998	0,062582	0,771695	-0,039150	0,912863	-0,997674	-10,274445	-1,292342	-2,572809	-1,195218	1,672642	46,085626	2,557497	0,062582	0,771695	-0,039150	61,490950	-5,910345	-10,274445	0,062582	0,771695	-0,039150	61,490950	-5,910345	-10,274445
13:24:41,08	0,518937	3,398075	-0,141984	0,923966	0,982988	1,030998	0,060873	0,768035	-0,037568	1,063876	-1,105029	-10,226741	-1,292331	-2,575925	-1,194815	1,687151	46,030660	2,550036	0,060873	0,768035	-0,037568	61,354600	-5,883558	-10,226741	0,060873	0,768035	-0,037568	61,354600	-5,883558	-10,226741
13:24:41,13	0,518937	3,398075	-0,141984	0,923966	0,982988	1,030998	0,063566	0,766467	-0,037164	1,105039	-0,924936	-10,234202	-1,293548	-2,574436	-1,195588	1,671078	46,048860	2,575491	0,063566	0,766467	-0,037164	61,272715	-5,914879	-10,234202	0,063566	0,766467	-0,037164	61,272715	-5,914879	-10,234202
13:24:41,18	0,518937	3,398075	-0,141984	0,923966	0,982988	1,030998	0,062885	0,768266	-0,037938	1,019236	-0,983368	-10,208746	-1,296547	-2,572167	-1,197579	1,653217	46,045625	2,542685	0,062885	0,768266	-0,037938	61,328103	-5,919853	-10,208746	0,062885	0,768266	-0,037938	61,328103	-5,919853	-10,208746
13:24:41,23	0,518937	3,398075	-0,141984	0,923966	0,982988	1,030998	0,062419	0,771997	-0,039929	0,813470	-1,021441	-10,241553	-1,293636	-2,575316	-1,196756	1,644530	46,009987	2,584773	0,062419	0,771997	-0,039929	61,415254	-5,921360	-10,241553	0,062419	0,771997	-0,039929	61,415254	-5,921360	-10,241553
13:24:41,28	0,518937	3,398075	-0,141984	0,923966	0,982988	1,030998	0,063692	0,767902	-0,039105	0,991211	-0,944975	-10,199464	-1,293126	-2,572994	-1,195994	1,615461	46,004020	2,594540	0,063692	0,767902	-0,039105	61,271525	-5,944785	-10,199464	0,063692	0,767902	-0,039105	61,271525	-5,944785	-10,199464
13:24:41,33	0,518937	3,398075	-0,141984	0,923966	0,982988	1,030998	0,061426	0,768622	-0,038343	0,934096	-1,084991	-10,189697	-1,292505	-2,575043	-1,195589	1,640441	45,956078	2,587460	0,061426	0,768622	-0,038343	61,270889	-5,906930	-10,189697	0,061426	0,768622	-0,038343	61,270889	-5,906930	-10,189697
13:24:41,38	0,518937	3,398075	-0,141984	0,923966	0,982988	1,030998	0,062890	0,767059	-0,037939	0,986328	-0,963280	-10,196778	-1,291941	-2,573465	-1,196004	1,636431	45,940326	2,563355	0,062890	0,767059	-0,037939	61,200449	-5,900111	-10,196778	0,062890	0,767059	-0,037939	61,200449	-5,900111	-10,196778
13:24:41,43	0,518937	3,398075	-0,141984	0,923966	0,982988	1,030998	0,061241	0,767359	-0,038353	0,955069	-1,044607	-10,220883	-1,290814	-2,576713	-1,197151	1,610139	45,935239	2,583254	0,061241	0,767359	-0,038353	61,192758	-5,852019	-10,220883	0,061241	0,767359	-0,038353	61,192758	-5,852019	-10,220883
13:24:41,48	0,518937	3,398075	-0,141984	0,923966	0,982988	1,030998	0,063490	0,764759	-0,039501	1,072698	-0,947855	-10,200984	-1,290320	-2,580189	-1,199518	1,554521	45,942430	2,551149	0,063490	0,764759	-0,039501	61,106316	-5,931857	-10,200984	0,063490	0,764759	-0,039501	61,106316	-5,931857	-10,200984
13:24:41,53	0,518937	3,398075	-0,141984	0,923966	0,982988	1,030998	0,066253	0,762594	-0,041867	1,163719	-0,855943	-10,233088	-1,292653	-2,577256	-1,197548	1,585169	45,910770	2,587415	0,066253	0,762594	-0,041867	61,027351	-6,056839	-10,233088	0,066253	0,762594	-0,041867	61,027351	-6,056839	-10,233088
13:24:41,58	0,518937	3,398075	-0,141984	0,923966	0,982988	1,030998	0,064880	0,766081	-0,039898	0,970326	-0,884997	-10,196822	-1,290312	-2,577302	-1,196781	1,579376	45,896961	2,572428	0,064880	0,766081	-0,039898	61,107649	-5,978067	-10,196822	0,064880	0,766081	-0,039898	61,107649	-5,978067	-10,196822
13:24:41,63	0,518937	3,398075	-0,141984	0,923966	0,982988	1,030998	0,063749	0,764030	-0,039131	1,062079	-0,941913	-10,211809	-1,291497	-2,576541	-1,196762	1,577016	45,911989	2,606745	0,063749	0,764030	-0,039131	61,038464	-5,946212	-10,211809	0,063749	0,764030	-0,039131	61,038464	-5,946212	-10,211809
13:24:41,68	0,518937	3,398075	-0,141984	0,923966	0,982988	1,030998	0,063683	0,765437	-0,039111	1,000780	-0,954889	-10,177492	-1,291003	-2,577115	-1,196006	1,540652	45,876966	2,595847	0,063683	0,765437	-0,039111	61,087569	-5,954028	-10,177492	0,063683	0,765437	-0,039111	61,087569	-5,954028	-10,177492
13:24:41,73	0,518937	3,398075	-0,141984	0,923966	0,982988	1,030998	0,063933	0,764722	-0,038355	0,989435	-0,955883	-10,188390	-1,289742	-2,577666	-1,195991	1,572039	45,891152	2,591261	0,063933	0,764722	-0,038355	61,020115	-5,974627	-10,188390	0,063933	0,764722	-0,038355	61,020115	-5,974627	-10,188390
13:24:41,78	0,518937	3,398075	-0,141984	0,923966	0,982988	1,030998	0,063780	0,763355	-0,038340	1,088489	-0,943771	-10,192976	-1,287517	-2,579844	-1,196779	1,522574	45,845032	2,590833	0,063780	0,763355	-0,038340	61,011873	-5,950472	-10,192976	0,063780	0,763355	-0,038340	61,011873	-5,950472	-10,192976
13:24:41,84	0,518937	3,398075	-0,141984	0,923966	0,982988	1,030998	0,064553	0,760339	-0,039128	1,180643	-0,923318	-10,193405	-1,287556	-2,575278	-1,199086	1,537623	45,815599	2,640262	0,064553	0,760339	-0,039128	60,867278	-5,990754	-10,193405	0,064553	0,760339	-0,039128	60,867278	-5,990754	-10,193405
13:24:41,89	0,518937	3,398075	-0,141984	0,923966	0,982988	1,030998	0,060619	0,762655	-0,041436	1,042250	-1,100176	-10,143976	-1,289234	-2,577585	-1,196358	1,555505	45,846404	2,629082	0,060619	0,762655	-0,041436	60,910684	-5,858732	-10,143976	0,060619	0,762655	-0,041436	60,910684	-5,858732	-10,143976
13:24:41,94	0,518937	3,398075	-0,141984	0,923966	0,982988	1,030998	0,063456	0,762955	-0,038707	1,062257	-0,952559	-10,155155	-1,293414	-2,577787	-1,196424	1,509326	45,884299	2,576762	0,063456	0,762955	-0,038707	60,954259	-5,933834	-10,155155	0,063456	0,762955	-0,038707	60,954259	-5,933834	-10,155155
13:24:41,99	0,518937	3,398075	-0,141984	0,923966	0,982988	1,030998	0,065721	0,766474	-0,038774	0,889036	-0,893719	-10,207476	-1,272462	-2,523350	-1,202480	4,342639	44,903331	2,362021	0,065721	0,766474	-0,038774	61,057221	-6,052796	-10,207476	0,065721	0,766474	-0,038774	61,057221	-6,052796	-10,207476
13:24:42,04	0,518937	3,398075	-0,141984	0,923966	0,982988	1,030998	0,008101	0,775547	-0,044830	0,984332	-0,945743	-10,422217	-1,311886	-2,538336	-1,194501	3,550378	46,962308	2,087910	0,008101	0,775547	-0,044830	61,864782	-1,581668	-10,422217	0,008101	0,775547	-0,044830	61,864782	-1,581668	-10,422217
13:24:42,09	0,518997	3,398073	-0,141965	0,923982	0,982977	1,081011	0,040791	0,802197	-0,036850	0,985544	-0,961459	-10,696327	-1,317146	-2,548492	-1,190495	2,867434	47,299625	2,100881	0,040791	0,802197	-0,036850	63,957993	-4,163565	-10,696327	0,040791	0,802197	-0,036850	63,957993	-4,163565	-10,696327
13:24:42,14	0,518997	3,398073	-0,141965	0,923982	0,982977	1,081011	0,052217	0,801674	-0,032844	0,963366	-1,127437	-10,683356	-1,318046	-2,554528	-1,192854	2,738185	47,224778	2,109887	0,052217	0,801674	-0,032844	63,894800	-5,226446	-10,683356	0,052217	0,801674	-0,032844	63,894800	-5,226446	-10,683356
13:24:42,19	0,518997	3,398073	-0,141965	0,923982	0,982977	1,081011	0,057894	0,799436	-0,035204	0,950335	-0,906722	-10,674350	-1,314646	-2,552107	-1,189334	2,698334	47,179814	2,170648	0,057894	0,799436	-0,035204	63,706030	-5,451406	-10,674350	0,057894	0,799436	-0,035204	63,706030	-5,451406	-10,674350
13:24:42,24	0,518997	3,398073	-0,141965	0,923982	0,982977	1,081011	0,054097	0,797701	-0,031683	0,981648	-1,116195	-10,613589	-1,313514	-2,554090	-1,191283	2,706839	47,080492	2,144241	0,054097	0,797701	-0,031683	63,601209	-5,362815	-10,613589	0,054097	0,797701	-0,031683	63,601209	-5,362815	-10,613589
13:24:42,29	0,518997	3,398073	-0,141965	0,923982	0,982977	1,081011	0,055248	0,795730	-0,033632	1,002391	-0,999317	-10,639997	-1,310681	-2,556531	-1,192438	2,667379	47,038249	2,163504	0,055248	0,795730	-0,033632	63,467207	-5,336291	-10,639997	0,055248	0,795730	-0,033632	63,467207	-5,336291	-10,639997
13:24:42,34	0,518997	3,398073	-0,141965	0,923982	0,982977	1,081011	0,055946	0,792056	-0,034787	1,137151	-0,976081	-10,620733	-1,309699	-2,555377	-1,191316	2,587855	47,003768	2,158030	0,055946	0,792056	-0,034787	63,313520	-5,367836	-10,620733	0,055946	0,792056	-0,034787	63,313520	-5,367836	-10,620733
13:24:42,39	0,518997	3,398073	-0,141965	0,923982	0,982977	1,081011	0,055797	0,793118	-0,034837	0,984287	-1,041407	-10,621523	-1,311527	-2,555871	-1,192488	2,568712	46,982517	2,162715	0,055797	0,793118	-0,034837	63,244084	-5,421472	-10,621523	0,055797	0,793118	-0,034837	63,244084	-5,421472	-10,621523
13:24:42,44	0,518997	3,398073	-0,141965	0,923982	0,982977	1,081011	0,055797	0,793118	-0,034837	0,984287	-1,041407	-10,621523	-1,312693	-2,555826	-1,190549	2,563267	47,004067	2,162087	0,055797	0,793118	-0,034837	63,244084	-5,421472	-10,621523	0,055797	0,793118	-0,034837	63,244084	-5,421472	-10,621523
13:24:42,49	0,518997	3,398073	-0,141965	0,923982	0,982977	1,081011	0,056341	0,794151	-0,032899	0,946558	-1,028622	-10,622151	-1,304021	-2,516642	-1,195667	4,887259	46,670451	1,895683	0,056341	0,794151	-0,032899	63,287376	-5,451372	-10,622151	0,056341	0,794151	-0,032899	63,287376	-5,451372	-10,622151
13:24:42,54	0,518997	3,398073	-0,141965	0,923982	0,982977	1,081011	0,018071	0,806232	-0,038016	1,191380	-0,839201	-10,888554	-1,322148	-2,528522	-1,196766	4,248996	47,775349	1,831661	0,018071	0,806232	-0,038016	64,480620	-2,257782	-10,888554	0,018071	0,806232	-0,038016	64,480620	-2,257782	-10,888554
13:24:42,59	0,518954	3,397928	-0,141964	0,923971	0,982993	1,131011	0,037423	0,815991	-0,039115	1,321673	-0,938129	-10,952576	-1,325508	-2,541700	-1,203937	3,723034	47,884019	1,852066	0,037423	0,815991	-0,039115	65,376959	-3,875795	-10,952576	0,037423	0,815991	-0,039115	65,376959	-3,875795	-10,952576
13:24:42,64	0,518954	3,397928	-0,141964	0,923971	0,982993	1,131011	0,050515	0,812312	-0,046287	1,344118	-0,767134	-10,932171	-1,319322	-2,541521	-1,201994	3,639447	47,735106	1,891675	0,050515	0,812312	-0,046287	65,110591	-4,732586	-10,932171	0,050515	0,812312	-0,046287	65,110591	-4,732586	-10,932171
13:24:42,69	0,518954	3,397928	-0,141964	0,923971	0,982993	1,131011	0,047267	0,807044	-0,044343	1,447269	-0,933958	-10,892563	-1,317860	-2,545490	-1,207458	3,530812	47,642999	1,902520	0,047267	0,807044	-0,044343	64,800249	-4,644447	-10,892563	0,047267	0,807044	-0,044343	64,800249	-4,644447	-10,892563
13:24:42,74	0,518954	3,397928	-0,141964	0,923971	0,982993	1,131011	0,049973	0,803793	-0,049807	1,482237	-0,841289	-10,881718	-1,315102	-2,549190	-1,206302	3,469214	47,532756	1,898846	0,049973	0,803793	-0,049807	64,580013	-4,764176	-10,881718	0,049973	0,803793	-0,049807	64,580013	-4,764176	-10,881718
13:24:42,79	0,518954	3,397928	-0,141964	0,923971	0,982993	1,131011	0,051799	0,799555	-0,048652	1,576334	-0,744583	-10,885391	-1,315784	-2,543634	-1,205958	3,443690	47,518874	1,889470	0,051799	0,799555	-0,048652	64,341438	-4,810777	-10,885391	0,051799	0,799555	-0,048652	64,341438	-4,810777	-10,885391
13:24:42,84	0,518954	3,397928	-0,141964	0,923971	0,982993	1,131011	0,047328	0,802924	-0,048307	1,376400	-0,992213	-10,894767	-1,313581	-2,548247	-1,205499	3,405932	47,414681	1,973151	0,047328	0,802924	-0,048307	64,405913	-4,707472	-10,894767	0,047328	0,802924	-0,048307	64,405913	-4,707472	-10,894767
13:24:42,89	0,518954	3,397928	-0,141964	0,923971	0,982993	1,131011	0,050222	0,798709	-0,047849	1,486454	-0,822346	-10,811087	-1,312543	-2,547163	-1,205916	3,360097	47,367175	1,967849	0,050222	0,798709	-0,047849	64,185109	-4,764757	-10,811087	0,050222	0,798709	-0,047849	64,185109	-4,764757	-10,811087
13:24:42,94	0,518954	3,397928	-0,141964	0,923971	0,982993	1,131011	0,048764	0,798352	-0,048266	1,440944	-0,914098	-10,816389	-1,310828	-2,547074	-1,205135	3,349355	47,326853	1,976192	0,048764	0,798352	-0,048266	64,111597	-4,742065	-10,816389	0,048764	0,798352	-0,048266	64,111597	-4,742065	-10,816389
13:24:42,99	0,518954	3,397928	-0,141964	0,923971	0,982993	1,131011	0,047830	0,796912	-0,047485	1,475555	-0,951809	-10,808045	-1,308049	-2,549031	-1,204780	3,284073	47,268355	1,955582	0,047830	0,796912	-0,047485	64,033135	-4,706454	-10,808045	0,047830	0,796912	-0,047485	64,033135	-4,706454	-10,808045
13:24:43,04	0,518954	3,397928	-0,141964	0,923971	0,982993	1,131011	0,048134	0,793526	-0,047129	1,568297	-0,963265	-10,828655	-1,308635	-2,547570	-1,201286	3,285307	47,261283	1,958178	0,048134	0,793526	-0,047129	63,860118	-4,741809	-10,828655	0,048134	0,793526	-0,047129	63,860118	-4,741809	-10,828655
13:24:43,09	0,518954	3,397928	-0,141964	0,923971	0,982993	1,131011	0,047162	0,794765	-0,043635	1,498404	-1,009199	-10,826060	-1,308154	-2,549094	-1,205560	3,273026	47,164564	1,957664	0,047162	0,794765	-0,043635	63,887423	-4,711448	-10,826060	0,047162	0,794765	-0,043635	63,887423	-4,711448	-10,826060
13:24:43,14	0,518954	3,397928	-0,141964	0,923971	0,982993	1,131011	0,048242	0,793586	-0,047909	1,469797	-0,915348	-10,826574	-1,305852	-2,550468	-1,205933	3,255393	47,141131	1,976896	0,048242	0,793586	-0,047909	63,766285	-4,702329	-10,826574	0,048242	0,793586	-0,047909	63,766285	-4,702329	-10,826574
13:24:43,19	0,518954	3,397928	-0,141964	0,923971	0,982993	1,131011	0,048280	0,790905	-0,048282	1,580078	-0,916901	-10,807341	-1,308846	-2,552389	-1,205143	3,235486	47,122084	1,999433	0,048280	0,790905	-0,048282	63,666139	-4,706902	-10,807341	0,048280	0,790905	-0,048282	63,666139	-4,706902	-10,807341
13:24:43,24	0,518954	3,397928	-0,141964	0,923971	0,982993	1,131011	0,051441	0,792538	-0,047493	1,468744	-0,760246	-10,784804	-1,304821	-2,548633	-1,205975	3,201617	47,106554	1,962282	0,051441	0,792538	-0,047493	63,682948	-4,798384	-10,784804	0,051441	0,792538	-0,047493	63,682948	-4,798384	-10,784804
13:24:43,29	0,518954	3,397928	-0,141964	0,923971	0,982993	1,131011	0,046176	0,790930	-0,048325	1,521933	-1,055614	-10,821956	-1,307829	-2,551933	-1,204779	3,175417	47,081142	2,003606	0,046176	0,790930	-0,048325	63,609976	-4,680418	-10,821956	0,046176	0,790930	-0,048325	63,609976	-4,680418	-10,821956
13:24:43,34	0,518954	3,397928	-0,141964	0,923971	0,982993	1,131011	0,050538	0,791885	-0,047129	1,437186	-0,838756	-10,780631	-1,307230	-2,548905	-1,203622	3,183556	47,088087	2,003593	0,050538	0,791885	-0,047129	63,600165	-4,806004	-10,780631	0,050538	0,791885	-0,047129	63,600165	-4,806004	-10,780631
13:24:43,39	0,518954	3,397928	-0,141964	0,923971	0,982993	1,131011	0,047616	0,792880	-0,045972	1,395532	-0,987126	-10,780644	-1,304337	-2,552176	-1,203247	3,163273	47,039357	1,972957	0,047616	0,792880	-0,045972	63,636615	-4,724993	-10,780644	0,047616	0,792880	-0,045972	63,636615	-4,724993	-10,780644
13:24:43,44	0,518954	3,397928	-0,141964	0,923971	0,982993	1,131011	0,049002	0,788739	-0,045597	1,558533	-0,908259	-10,811280	-1,309157	-2,553443	-1,202485	3,100790	47,067128	1,992385	0,049002	0,788739	-0,045597	63,474530	-4,754921	-10,811280	0,049002	0,788739	-0,045597	63,474530	-4,754921	-10,811280
13:24:43,49	0,518954	3,397928	-0,141964	0,923971	0,982993	1,131011	0,052510	0,792280	-0,044835	1,367216	-0,793858	-10,791853	-1,304266	-2,549443	-1,203579	3,209486	47,045764	2,036293	0,052510	0,792280	-0,044835	63,561172	-4,915871	-10,791853	0,052510	0,792280	-0,044835	63,561172	-4,915871	-10,791853
13:24:43,54	0,518954	3,397928	-0,141964	0,923971	0,982993	1,131011	0,046600	0,790044	-0,045928	1,519300	-0,996339	-10,747944	-1,306116	-2,552016	-1,202056	3,164079	47,027907	2,010334	0,046600	0,790044	-0,045928	63,537782	-4,654452	-10,747944	0,046600	0,790044	-0,045928	63,537782	-4,654452	-10,747944
13:24:43,59	0,518954	3,397928	-0,141964	0,923971	0,982993	1,131011	0,049753	0,790360	-0,044405	1,464698	-0,862769	-10,773903	-1,303900	-2,551003	-1,202468	3,123633	46,965390	2,004686	0,049753	0,790360	-0,044405	63,507988	-4,768407	-10,773903	0,049753	0,790360	-0,044405	63,507988	-4,768407	-10,773903
13:24:43,64	0,518954	3,397928	-0,141964	0,923971	0,982993	1,131011	0,047768	0,788947	-0,044818	1,463837	-0,969775	-10,779551	-1,305024	-2,551284	-1,206725	3,144576	47,003018	2,017721	0,047768	0,788947	-0,044818	63,396166	-4,719564	-10,779551	0,047768	0,788947	-0,044818	63,396166	-4,719564	-10,779551
13:24:43,69	0,518954	3,397928	-0,141964	0,923971	0,982993	1,131011	0,048574	0,789780	-0,049075	1,463566	-0,928564	-10,766516	-1,306247	-2,553524	-1,202459	3,112011	46,995579	2,014678	0,048574	0,789780	-0,049075	63,461306	-4,741587	-10,766516	0,048574	0,789780	-0,049075	63,461306	-4,741587	-10,766516
13:24:43,74	0,518954	3,397928	-0,141964	0,923971	0,982993	1,131011	0,051124	0,789719	-0,044808	1,444017	-0,820413	-10,769560	-1,305112	-2,554420	-1,203614	3,108054	46,951414	2,023760	0,051124	0,789719	-0,044808	63,436962	-4,833663	-10,769560	0,051124	0,789719	-0,044808	63,436962	-4,833663	-10,769560
13:24:43,79	0,518954	3,397928	-0,141964	0,923971	0,982993	1,131011	0,051333	0,788288	-0,045963	1,478185	-0,790880	-10,760477	-1,303367	-2,552704	-1,205168	3,110114	46,940115	2,029724	0,051333	0,788288	-0,045963	63,358823	-4,820550	-10,760477	0,051333	0,788288	-0,045963	63,358823	-4,820550	-10,760477
13:24:43,85	0,518954	3,397928	-0,141964	0,923971	0,982993	1,131011	0,048974	0,787635	-0,047518	1,503412	-0,906122	-10,754513	-1,305769	-2,556489	-1,202468	3,082042	46,905532	2,002059	0,048974	0,787635	-0,047518	63,332750	-4,750600	-10,754513	0,048974	0,787635	-0,047518	63,332750	-4,750600	-10,754513
13:24:43,90	0,518954	3,397928	-0,141964	0,923971	0,982993	1,131011	0,053454	0,787823	-0,044817	1,449641	-0,680204	-10,782178	-1,303463	-2,554212	-1,202085	3,058165	46,927314	2,018041	0,053454	0,787823	-0,044817	63,293750	-4,876328	-10,782178	0,053454	0,787823	-0,044817	63,293750	-4,876328	-10,782178
13:24:43,95	0,518954	3,397928	-0,141964	0,923971	0,982993	1,131011	0,050328	0,786965	-0,044434	1,501206	-0,874304	-10,766196	-1,304110	-2,556599	-1,205217	3,007097	46,991631	2,007531	0,050328	0,786965	-0,044434	63,277928	-4,825069	-10,766196	0,050328	0,786965	-0,044434	63,277928	-4,825069	-10,766196
13:24:44,00	0,518954	3,397928	-0,141964	0,923971	0,982993	1,131011	0,052719	0,786331	-0,047566	1,564326	-0,826367	-10,776707	-1,294566	-2,506945	-1,201732	5,539128	46,473306	1,739232	0,052719	0,786331	-0,047566	63,291299	-4,964809	-10,776707	0,052719	0,786331	-0,047566	63,291299	-4,964809	-10,776707
13:24:44,05	0,518954	3,397928	-0,141964	0,923971	0,982993	1,131011	0,004946	0,802893	-0,044082	1,520224	-0,858623	-11,045005	-1,331903	-2,511908	-1,201415	5,025876	48,293251	1,495024	0,004946	0,802893	-0,044082	64,547331	-1,246848	-11,045005	0,004946	0,802893	-0,044082	64,547331	-1,246848	-11,045005
13:24:44,10	0,519022	3,398081	-0,141970	0,923952	0,982995	1,181025	0,027912	0,832745	-0,043765	1,287391	-1,018815	-11,289214	-1,335253	-2,522056	-1,200474	4,462700	48,489509	1,489906	0,038376	0,830574	-0,042824	66,488735	-4,073063	-11,294332	0,038376	0,830574	-0,042824	66,488735	-4,073063	-11,294332
13:24:44,15	0,519022	3,398081	-0,141970	0,923952	0,982995	1,181025	0,038376	0,830574	-0,042824	1,288701	-1,060568	-11,294332	-1,329681	-2,526474	-1,203197	4,352097	48,372552	1,518332	0,038376	0,830574	-0,042824	66,488735	-4,073063	-11,294332	0,038376	0,830574	-0,042824	66,488735	-4,073063	-11,294332
13:24:44,20	0,519022	3,398081	-0,141970	0,923952	0,982995	1,181025	0,039416	0,823539	-0,045546	1,497934	-1,043804	-11,265906	-1,330441	-2,528726	-1,202444	4,291367	48,294276	1,510680	0,039416	0,823539	-0,045546	66,145718	-4,137925	-11,265906	0,039416	0,823539	-0,045546	66,145718	-4,137925	-11,265906
13:24:44,25	0,519022	3,398081	-0,141970	0,923952	0,982995	1,181025	0,041746	0,823071	-0,044794	1,424091	-0,936095	-11,273558	-1,331761	-2,532214	-1,202822	4,230184	48,267395	1,543848	0,041746	0,823071	-0,044794	66,035175	-4,213127	-11,273558	0,041746	0,823071	-0,044794	66,035175	-4,213127	-11,273558
13:24:44,30	0,519022	3,398081	-0,141970	0,923952	0,982995	1,181025	0,045427	0,822470	-0,045172	1,401481	-0,784232	-11,240389	-1,327228	-2,529186	-1,203632	4,181895	48,190948	1,538776	0,045427	0,822470	-0,045172	65,965372	-4,350218	-11,240389	0,045427	0,822470	-0,045172	65,965372	-4,350218	-11,240389
13:24:44,35	0,519022	3,398081	-0,141970	0,923952	0,982995	1,181025	0,040538	0,820058	-0,045982	1,436539	-1,042017	-11,245461	-1,330236	-2,531823	-1,204410	4,158784	48,158896	1,542394	0,040538	0,820058	-0,045982	65,811112	-4,224274	-11,245461	0,040538	0,820058	-0,045982	65,811112	-4,224274	-11,245461
13:24:44,40	0,519022	3,398081	-0,141970	0,923952	0,982995	1,181025	0,044326	0,821345	-0,046760	1,330300	-0,849063	-11,241843	-1,329118	-2,532086	-1,202063	4,140775	48,124554	1,569276	0,044326	0,821345	-0,046760	65,805906	-4,328629	-11,241843	0,044326	0,821345	-0,046760	65,805906	-4,328629	-11,241843
13:24:44,45	0,519022	3,398081	-0,141970	0,923952	0,982995	1,181025	0,043995	0,820245	-0,044413	1,348747	-0,864691	-11,214961	-1,323566	-2,531195	-1,203286	3,997300	48,098127	1,576585	0,043995	0,820245	-0,044413	65,738014	-4,318287	-11,214961	0,043995	0,820245	-0,044413	65,738014	-4,318287	-11,214961
13:24:44,50	0,519022	3,398081	-0,141970	0,923952	0,982995	1,181025	0,040447	0,815883	-0,045636	1,480984	-1,160213	-11,207652	-1,320104	-2,497871	-1,208837	6,107978	47,685593	1,356791	0,040447	0,815883	-0,045636	65,527779	-4,335311	-11,207652	0,040447	0,815883	-0,045636	65,527779	-4,335311	-11,207652
13:24:44,55	0,519022	3,398081	-0,141970	0,923952	0,982995	1,181025	0,009856	0,829547	-0,051186	1,468533	-0,716786	-11,427446	-1,350662	-2,503175	-1,199527	5,561040	49,188836	1,185646	0,009856	0,829547	-0,051186	66,587948	-1,490479	-11,427446	0,009856	0,829547	-0,051186	66,587948	-1,490479	-11,427446
13:24:44,60	0,518957	3,398057	-0,141959	0,923964	0,982970	1,231026	0,029729	0,853358	-0,041877	1,258707	-0,908679	-11,598591	-1,352145	-2,516735	-1,199469	4,749587	49,416946	1,169919	0,029729	0,853358	-0,041877	68,247332	-3,242394	-11,598591	0,029729	0,853358	-0,041877	68,247332	-3,242394	-11,598591
13:24:44,65	0,518957	3,398057	-0,141959	0,923964	0,982970	1,231026	0,042214	0,847863	-0,041818	1,336288	-1,076262	-11,614319	-1,350153	-2,521023	-1,199504	4,623174	49,260734	1,170789	0,042214	0,847863	-0,041818	67,893527	-4,390035	-11,614319	0,042214	0,847863	-0,041818	67,893527	-4,390035	-11,614319
13:24:44,70	0,518957	3,398057	-0,141959	0,923964	0,982970	1,231026	0,044931	0,843994	-0,041854	1,338992	-0,966337	-11,613449	-1,345103	-2,526643	-1,197552	4,530024	49,146601	1,196012	0,044931	0,843994	-0,041854	67,592505	-4,493413	-11,613449	0,044931	0,843994	-0,041854	67,592505	-4,493413	-11,613449
13:24:44,75	0,518957	3,398057	-0,141959	0,923964	0,982970	1,231026	0,047273	0,836810	-0,039902	1,567115	-0,868135	-11,588225	-1,345849	-2,522314	-1,197927	4,510500	49,048550	1,251956	0,047273	0,836810	-0,039902	67,256727	-4,579091	-11,588225	0,047273	0,836810	-0,039902	67,256727	-4,579091	-11,588225
13:24:44,80	0,518957	3,398057	-0,141959	0,923964	0,982970	1,231026	0,043897	0,839620	-0,040277	1,326311	-1,011597	-11,532282	-1,343647	-2,524800	-1,201077	4,465610	48,953664	1,207699	0,043897	0,839620	-0,040277	67,236519	-4,457496	-11,532282	0,043897	0,839620	-0,040277	67,236519	-4,457496	-11,532282
13:24:44,85	0,518957	3,398057	-0,141959	0,923964	0,982970	1,231026	0,044949	0,836471	-0,043426	1,385486	-0,948291	-11,576538	-1,337309	-2,523613	-1,198320	4,437286	48,859859	1,267566	0,044949	0,836471	-0,043426	67,048428	-4,476824	-11,576538	0,044949	0,836471	-0,043426	67,048428	-4,476824	-11,576538
13:24:44,90	0,518957	3,398057	-0,141959	0,923964	0,982970	1,231026	0,040752	0,831576	-0,040669	1,544622	-1,144178	-11,516671	-1,337478	-2,526813	-1,195259	4,360990	48,798474	1,230102	0,040752	0,831576	-0,040669	66,823313	-4,343223	-11,516671	0,040752	0,831576	-0,040669	66,823313	-4,343223	-11,516671
13:24:44,95	0,518957	3,398057	-0,141959	0,923964	0,982970	1,231026	0,043608	0,830122	-0,037609	1,528894	-1,031076	-11,554135	-1,339432	-2,527653	-1,197602	4,306503	48,718872	1,248456	0,043608	0,830122	-0,037609	66,693488	-4,454273	-11,554135	0,043608	0,830122	-0,037609	66,693488	-4,454273	-11,554135
13:24:45,00	0,518957	3,398057	-0,141959	0,923964	0,982970	1,231026	0,045312	0,831394	-0,039951	1,366585	-0,949833	-11,535782	-1,338406	-2,528586	-1,199166	4,257083	48,661745	1,257815	0,045312	0,831394	-0,039951	66,631006	-4,506826	-11,535782	0,045312	0,831394	-0,039951	66,631006	-4,506826	-11,535782
13:24:45,05	0,518957	3,398057	-0,141959	0,923964	0,982970	1,231026	0,045607	0,830039	-0,041516	1,362862	-0,948712	-11,526423	-1,334933	-2,528464	-1,202253	4,246041	48,639373	1,288779	0,045607	0,830039	-0,041516	66,520915	-4,528887	-11,526423	0,045607	0,830039	-0,041516	66,520915	-4,528887	-11,526423
13:24:45,10	0,518957	3,398057	-0,141959	0,923964	0,982970	1,231026	0,043765	0,827093	-0,044603	1,491173	-1,042878	-11,495458	-1,335573	-2,532043	-1,196813	4,219000	48,590476	1,283539	0,043765	0,827093	-0,044603	66,417943	-4,478448	-11,495458	0,043765	0,827093	-0,044603	66,417943	-4,478448	-11,495458
13:24:45,15	0,518957	3,398057	-0,141959	0,923964	0,982970	1,231026	0,047185	0,825857	-0,039162	1,499558	-0,864027	-11,500699	-1,331510	-2,526444	-1,197992	4,221858	48,552186	1,289378	0,047185	0,825857	-0,039162	66,329333	-4,568039	-11,500699	0,047185	0,825857	-0,039162	66,329333	-4,568039	-11,500699
13:24:45,20	0,518957	3,398057	-0,141959	0,923964	0,982970	1,231026	0,040304	0,825138	-0,040341	1,505213	-1,200192	-11,494859	-1,335663	-2,530309	-1,197208	4,198752	48,548238	1,297411	0,040304	0,825138	-0,040341	66,278550	-4,364085	-11,494859	0,040304	0,825138	-0,040341	66,278550	-4,364085	-11,494859
13:24:45,25	0,518957	3,398057	-0,141959	0,923964	0,982970	1,231026	0,045729	0,826802	-0,039557	1,403717	-0,936172	-11,486826	-1,332159	-2,531280	-1,194898	4,189036	48,503261	1,261211	0,045729	0,826802	-0,039557	66,307672	-4,525862	-11,486826	0,045729	0,826802	-0,039557	66,307672	-4,525862	-11,486826
13:24:45,30	0,518957	3,398057	-0,141959	0,923964	0,982970	1,231026	0,044817	0,823282	-0,037248	1,542959	-0,969501	-11,523027	-1,333411	-2,528953	-1,200360	4,165273	48,521256	1,265484	0,044817	0,823282	-0,037248	66,170577	-4,487631	-11,523027	0,044817	0,823282	-0,037248	66,170577	-4,487631	-11,523027
13:24:45,35	0,518957	3,398057	-0,141959	0,923964	0,982970	1,231026	0,043427	0,825530	-0,042709	1,429751	-1,071337	-11,518754	-1,332298	-2,530571	-1,197193	4,146655	48,483848	1,340025	0,043427	0,825530	-0,042709	66,233859	-4,480383	-11,518754	0,043427	0,825530	-0,042709	66,233859	-4,480383	-11,518754
13:24:45,40	0,518957	3,398057	-0,141959	0,923964	0,982970	1,231026	0,044273	0,823757	-0,039543	1,480252	-1,024790	-11,444213	-1,334634	-2,528774	-1,197984	4,166379	48,468314	1,325133	0,044273	0,823757	-0,039543	66,145164	-4,500208	-11,444213	0,044273	0,823757	-0,039543	66,145164	-4,500208	-11,444213
13:24:45,45	0,518957	3,398057	-0,141959	0,923964	0,982970	1,231026	0,043884	0,826678	-0,040334	1,324769	-1,020142	-11,459105	-1,330560	-2,527815	-1,198363	4,159385	48,436812	1,339808	0,043884	0,826678	-0,040334	66,218979	-4,465066	-11,459105	0,043884	0,826678	-0,040334	66,218979	-4,465066	-11,459105
13:24:45,50	0,518957	3,398057	-0,141959	0,923964	0,982970	1,231026	0,041016	0,823629	-0,040713	1,452517	-1,159585	-11,444429	-1,332947	-2,530077	-1,199539	4,149314	48,408536	1,324438	0,041016	0,823629	-0,040713	66,107413	-4,379370	-11,444429	0,041016	0,823629	-0,040713	66,107413	-4,379370	-11,444429
13:24:45,55	0,518957	3,398057	-0,141959	0,923964	0,982970	1,231026	0,044169	0,824565	-0,041889	1,374309	-0,990219	-11,459800	-1,329444	-2,528785	-1,196817	4,138259	48,395948	1,332979	0,044169	0,824565	-0,041889	66,102700	-4,457504	-11,459800	0,044169	0,824565	-0,041889	66,102700	-4,457504	-11,459800
13:24:45,60	0,518957	3,398057	-0,141959	0,923964	0,982970	1,231026	0,041299	0,822178	-0,039167	1,482045	-1,142762	-11,451258	-1,330662	-2,533642	-1,196038	4,110648	48,378826	1,326464	0,041299	0,822178	-0,039167	66,022995	-4,384717	-11,451258	0,041299	0,822178	-0,039167	66,022995	-4,384717	-11,451258
13:24:45,65	0,518957	3,398057	-0,141959	0,923964	0,982970	1,231026	0,046114	0,820804	-0,038388	1,524848	-0,907733	-11,457773	-1,333114	-2,533597	-1,200731	4,076777	48,369799	1,314426	0,046114	0,820804	-0,038388	65,957956	-4,527665	-11,457773	0,046114	0,820804	-0,038388	65,957956	-4,527665	-11,457773
13:24:45,70	0,518957	3,398057	-0,141959	0,923964	0,982970	1,231026	0,047301	0,822950	-0,043080	1,388494	-0,870834	-11,469811	-1,329579	-2,532955	-1,197957	4,085261	48,357327	1,375945	0,047301	0,822950	-0,043080	65,990077	-4,583938	-11,469811	0,047301	0,822950	-0,043080	65,990077	-4,583938	-11,469811
13:24:45,75	0,518957	3,398057	-0,141959	0,923964	0,982970	1,231026	0,044977	0,820210	-0,040307	1,524438	-0,978075	-11,408292	-1,331306	-2,530590	-1,197613	4,096165	48,378018	1,327887	0,044977	0,820210	-0,040307	65,910897	-4,508782	-11,408292	0,044977	0,820210	-0,040307	65,910897	-4,508782	-11,408292
13:24:45,80	0,518957	3,398057	-0,141959	0,923964	0,982970	1,231026	0,043793	0,822888	-0,039962	1,408512	-1,040555	-11,456350	-1,328467	-2,533218	-1,197211	4,061709	48,319608	1,345607	0,043793	0,822888	-0,039962	66,005255	-4,478303	-11,456350	0,043793	0,822888	-0,039962	66,005255	-4,478303	-11,456350
13:24:45,85	0,518957	3,398057	-0,141959	0,923964	0,982970	1,231026	0,044649	0,819115	-0,039560	1,536901	-0,996684	-11,438630	-1,327307	-2,531917	-1,198395	4,062019	48,304459	1,326852	0,044649	0,819115	-0,039560	65,837455	-4,501617	-11,438630	0,044649	0,819115	-0,039560	65,837455	-4,501617	-11,438630
13:24:45,90	0,518957	3,398057	-0,141959	0,923964	0,982970	1,231026	0,042942	0,818761	-0,040745	1,542367	-1,077571	-11,457385	-1,329559	-2,532638	-1,198744	4,109700	48,311832	1,350540	0,042942	0,818761	-0,040745	65,815098	-4,448557	-11,457385	0,042942	0,818761	-0,040745	65,815098	-4,448557	-11,457385
13:24:45,95	0,518957	3,398057	-0,141959	0,923964	0,982970	1,231026	0,044809	0,821092	-0,039945	1,420432	-0,982405	-11,424501	-1,330259	-2,532368	-1,197596	4,060003	48,304797	1,359736	0,044809	0,821092	-0,039945	65,876158	-4,499945	-11,424501	0,044809	0,821092	-0,039945	65,876158	-4,499945	-11,424501
13:24:46,00	0,518957	3,398057	-0,141959	0,923964	0,982970	1,231026	0,045449	0,818649	-0,039968	1,536766	-0,932442	-11,473551	-1,328463	-2,534144	-1,197618	4,069112	48,287157	1,310687	0,045449	0,818649	-0,039968	65,800687	-4,500185	-11,473551	0,045449	0,818649	-0,039968	65,800687	-4,500185	-11,473551
13:24:46,06	0,518957	3,398057	-0,141959	0,923964	0,982970	1,231026	0,045449	0,818649	-0,039968	1,536766	-0,932442	-11,473551	-1,329079	-2,535717	-1,198730	4,061659	48,289973	1,379022	0,045449	0,818649	-0,039968	65,800687	-4,500185	-11,473551	0,045449	0,818649	-0,039968	65,800687	-4,500185	-11,473551
13:24:46,11	0,518957	3,398057	-0,141959	0,923964	0,982970	1,231026	0,047119	0,818396	-0,041080	1,548613	-0,853441	-11,405215	-1,330961	-2,535345	-1,200739	4,006772	48,291283	1,332129	0,047119	0,818396	-0,041080	65,792705	-4,552313	-11,405215	0,047119	0,818396	-0,041080	65,792705	-4,552313	-11,405215
13:24:46,16	0,518957	3,398057	-0,141959	0,923964	0,982970	1,231026	0,047739	0,820212	-0,043088	1,427901	-0,869429	-11,452109	-1,326034	-2,532794	-1,204565	4,137322	48,247153	1,337777	0,047739	0,820212	-0,043088	65,814506	-4,616912	-11,452109	0,047739	0,820212	-0,043088	65,814506	-4,616912	-11,452109
13:24:46,21	0,518957	3,398057	-0,141959	0,923964	0,982970	1,231026	0,043066	0,817220	-0,046915	1,610520	-0,977293	-11,446460	-1,315601	-2,482835	-1,207657	6,794789	47,797232	1,035820	0,043066	0,817220	-0,046915	65,762286	-4,357957	-11,446460	0,043066	0,817220	-0,046915	65,762286	-4,357957	-11,446460
13:24:46,26	0,518957	3,398057	-0,141959	0,923964	0,982970	1,231026	-0,005417	0,833165	-0,050006	1,720462	-0,971998	-11,748418	-1,364225	-2,516371	-1,212147	4,883908	50,148615	0,800354	-0,005417	0,833165	-0,050006	67,123923	-0,546773	-11,748418	-0,005417	0,833165	-0,050006	67,123923	-0,546773	-11,748418
13:24:46,31	0,519037	3,397972	-0,141977	0,923967	0,982995	1,281028	0,047938	0,858506	-0,054497	1,483662	-1,028098	-11,983883	-1,371854	-2,529764	-1,209673	4,214953	50,415567	0,820660	0,047938	0,858506	-0,054497	68,876368	-4,791242	-11,983883	0,047938	0,858506	-0,054497	68,876368	-4,791242	-11,983883
13:24:46,36	0,519037	3,397972	-0,141977	0,923967	0,982995	1,281028	0,063352	0,858417	-0,052022	1,385008	-0,939394	-11,963577	-1,370326	-2,531950	-1,208894	4,131680	50,326802	0,856900	0,063352	0,858417	-0,052022	68,770714	-5,912514	-11,963577	0,063352	0,858417	-0,052022	68,770714	-5,912514	-11,963577
13:24:46,41	0,519037	3,397972	-0,141977	0,923967	0,982995	1,281028	0,064481	0,856000	-0,051244	1,392159	-0,908428	-11,927338	-1,367386	-2,533286	-1,208467	4,148437	50,268313	0,883975	0,064481	0,856000	-0,051244	68,588167	-5,970162	-11,927338	0,064481	0,856000	-0,051244	68,588167	-5,970162	-11,927338
13:24:46,46	0,519037	3,397972	-0,141977	0,923967	0,982995	1,281028	0,064168	0,852786	-0,050817	1,517004	-0,880924	-11,900263	-1,366496	-2,534075	-1,211650	4,031667	50,217581	0,851608	0,064168	0,852786	-0,050817	68,460726	-5,918123	-11,900263	0,064168	0,852786	-0,050817	68,460726	-5,918123	-11,900263
13:24:46,51	0,519037	3,397972	-0,141977	0,923967	0,982995	1,281028	0,064406	0,851621	-0,054000	1,475257	-0,944323	-11,932630	-1,361687	-2,535423	-1,209260	4,076448	50,206351	0,883880	0,064406	0,851621	-0,054000	68,327537	-6,000183	-11,932630	0,064406	0,851621	-0,054000	68,327537	-6,000183	-11,932630
13:24:46,56	0,519037	3,397972	-0,141977	0,923967	0,982995	1,281028	0,063169	0,846783	-0,051610	1,739542	-0,964261	-11,900357	-1,363079	-2,538695	-1,210430	4,005301	50,114559	0,905883	0,063169	0,846783	-0,051610	68,211973	-5,922999	-11,900357	0,063169	0,846783	-0,051610	68,211973	-5,922999	-11,900357
13:24:46,61	0,519037	3,397972	-0,141977	0,923967	0,982995	1,281028	0,066698	0,846352	-0,052779	1,646881	-0,796443	-11,878355	-1,363735	-2,534849	-1,210456	3,977362	50,136465	0,912190	0,066698	0,846352	-0,052779	68,085486	-6,032252	-11,878355	0,066698	0,846352	-0,052779	68,085486	-6,032252	-11,878355
13:24:46,66	0,519037	3,397972	-0,141977	0,923967	0,982995	1,281028	0,063695	0,848843	-0,052805	1,522338	-0,987754	-11,872048	-1,359782	-2,534018	-1,210905	3,913395	50,085438	0,868686	0,063695	0,848843	-0,052805	68,156505	-5,987818	-11,872048	0,063695	0,848843	-0,052805	68,156505	-5,987818	-11,872048
13:24:46,71	0,519037	3,397972	-0,141977	0,923967	0,982995	1,281028	0,061000	0,845834	-0,053254	1,602610	-1,157801	-11,915551	-1,347706	-2,479543	-1,210663	6,950973	49,218162	0,650127	0,061000	0,845834	-0,053254	68,000605	-5,946273	-11,915551	0,061000	0,845834	-0,053254	68,000605	-5,946273	-11,915551
13:24:46,76	0,519037	3,397972	-0,141977	0,923967	0,982995	1,281028	0,007785	0,862614	-0,053013	1,497772	-0,860729	-12,134110	-1,377338	-2,477317	-1,197849	6,534376	50,825356	0,451045	0,007785	0,862614	-0,053013	69,212972	-1,471817	-12,134110	0,007785	0,862614	-0,053013	69,212972	-1,471817	-12,134110
13:24:46,81	0,519014	3,398018	-0,141982	0,923974	0,982976	1,330987	0,020673	0,889389	-0,040198	1,289028	-1,354890	-12,333192	-1,378759	-2,500243	-1,194609	5,777681	50,895151	0,440905	0,020673	0,889389	-0,040198	71,106089	-2,977750	-12,333192	0,020673	0,889389	-0,040198	71,106089	-2,977750	-12,333192
13:24:46,86	0,519014	3,398018	-0,141982	0,923974	0,982976	1,330987	0,041238	0,879157	-0,036959	1,503209	-0,975752	-12,343333	-1,373746	-2,497849	-1,195769	5,703910	50,764309	0,497541	0,041238	0,879157	-0,036959	70,517028	-4,212923	-12,343333	0,041238	0,879157	-0,036959	70,517028	-4,212923	-12,343333
13:24:46,91	0,519014	3,398018	-0,141982	0,923974	0,982976	1,330987	0,036659	0,876013	-0,038119	1,516504	-1,212324	-12,286697	-1,371722	-2,504434	-1,196502	5,612376	50,562904	0,569371	0,036659	0,876013	-0,038119	70,283512	-4,090047	-12,286697	0,036659	0,876013	-0,038119	70,283512	-4,090047	-12,286697
13:24:46,96	0,519014	3,398018	-0,141982	0,923974	0,982976	1,330987	0,041349	0,870968	-0,038852	1,558670	-0,947009	-12,214866	-1,374933	-2,507390	-1,195023	5,497606	50,491979	0,527624	0,041349	0,870968	-0,038852	69,929623	-4,192904	-12,214866	0,041349	0,870968	-0,038852	69,929623	-4,192904	-12,214866
13:24:47,01	0,519014	3,398018	-0,141982	0,923974	0,982976	1,330987	0,045515	0,872270	-0,037373	1,372145	-0,794313	-12,256613	-1,368006	-2,504504	-1,195417	5,477070	50,388778	0,536085	0,045515	0,872270	-0,037373	69,845325	-4,367230	-12,256613	0,045515	0,872270	-0,037373	69,845325	-4,367230	-12,256613
13:24:47,06	0,519014	3,398018	-0,141982	0,923974	0,982976	1,330987	0,039551	0,867714	-0,037767	1,509405	-1,070610	-12,248152	-1,370501	-2,505732	-1,198909	5,449146	50,302075	0,559332	0,039551	0,867714	-0,037767	69,624953	-4,175376	-12,248152	0,039551	0,867714	-0,037767	69,624953	-4,175376	-12,248152
13:24:47,11	0,519014	3,398018	-0,141982	0,923974	0,982976	1,330987	0,041862	0,869261	-0,041258	1,339931	-0,931269	-12,224906	-1,371258	-2,507177	-1,201260	5,397558	50,226920	0,558540	0,041862	0,869261	-0,041258	69,576890	-4,217450	-12,224906	0,041862	0,869261	-0,041258	69,576890	-4,217450	-12,224906
13:24:47,16	0,519014	3,398018	-0,141982	0,923974	0,982976	1,330987	0,043493	0,869194	-0,043609	1,252522	-0,853587	-12,225698	-1,365538	-2,508863	-1,198187	5,327953	50,158506	0,531707	0,043493	0,869194	-0,043609	69,484241	-4,267754	-12,225698	0,043493	0,869194	-0,043609	69,484241	-4,267754	-12,225698
13:24:47,21	0,519014	3,398018	-0,141982	0,923974	0,982976	1,330987	0,042093	0,863397	-0,040536	1,459891	-0,952438	-12,252531	-1,364357	-2,504316	-1,197404	5,348739	50,140037	0,550684	0,042093	0,863397	-0,040536	69,236582	-4,256739	-12,252531	0,042093	0,863397	-0,040536	69,236582	-4,256739	-12,252531
13:24:47,26	0,519014	3,398018	-0,141982	0,923974	0,982976	1,330987	0,037564	0,864648	-0,039753	1,389260	-1,160688	-12,233553	-1,362826	-2,510384	-1,198154	5,258928	50,057964	0,602096	0,037564	0,864648	-0,039753	69,264120	-4,109495	-12,233553	0,037564	0,864648	-0,039753	69,264120	-4,109495	-12,233553
13:24:47,31	0,519014	3,398018	-0,141982	0,923974	0,982976	1,330987	0,042054	0,860288	-0,040504	1,499988	-0,963991	-12,182141	-1,359280	-2,507863	-1,198521	5,287453	50,019278	0,621154	0,042054	0,860288	-0,040504	69,032602	-4,265201	-12,182141	0,042054	0,860288	-0,040504	69,032602	-4,265201	-12,182141
13:24:47,36	0,519014	3,398018	-0,141982	0,923974	0,982976	1,330987	0,038097	0,858478	-0,040871	1,574872	-1,125671	-12,163083	-1,356456	-2,506878	-1,195839	5,229727	50,009329	0,605895	0,038097	0,858478	-0,040871	68,965394	-4,116314	-12,163083	0,038097	0,858478	-0,040871	68,965394	-4,116314	-12,163083
13:24:47,41	0,519014	3,398018	-0,141982	0,923974	0,982976	1,330987	0,040925	0,859738	-0,036234	1,441526	-1,020401	-12,162254	-1,361786	-2,509682	-1,193884	5,217359	49,981457	0,621984	0,040925	0,859738	-0,036234	68,930996	-4,233052	-12,162254	0,040925	0,859738	-0,036234	68,930996	-4,233052	-12,162254
13:24:47,46	0,519014	3,398018	-0,141982	0,923974	0,982976	1,330987	0,040925	0,859738	-0,036234	1,441526	-1,020401	-12,162254	-1,360730	-2,511241	-1,195845	5,176423	49,930806	0,612236	0,040925	0,859738	-0,036234	68,930996	-4,233052	-12,162254	0,040925	0,859738	-0,036234	68,930996	-4,233052	-12,162254
13:24:47,51	0,519014	3,398018	-0,141982	0,923974	0,982976	1,330987	0,041748	0,858044	-0,038195	1,465286	-0,987744	-12,172001	-1,360763	-2,511878	-1,195831	5,162102	49,930888	0,636503	0,041748	0,858044	-0,038195	68,821769	-4,264981	-12,172001	0,041748	0,858044	-0,038195	68,821769	-4,264981	-12,172001
13:24:47,56	0,519014	3,398018	-0,141982	0,923974	0,982976	1,330987	0,039027	0,853635	-0,039737	1,623674	-1,120213	-12,147747	-1,355550	-2,511089	-1,197388	5,148812	49,864871	0,636490	0,039027	0,853635	-0,039737	68,634010	-4,183802	-12,147747	0,039027	0,853635	-0,039737	68,634010	-4,183802	-12,147747
13:24:47,61	0,519014	3,398018	-0,141982	0,923974	0,982976	1,330987	0,039027	0,853635	-0,039737	1,623674	-1,120213	-12,147747	-1,357939	-2,510358	-1,197799	5,129464	49,881865	0,627489	0,039027	0,853635	-0,039737	68,634010	-4,183802	-12,147747	0,039027	0,853635	-0,039737	68,634010	-4,183802	-12,147747
13:24:47,67	0,519014	3,398018	-0,141982	0,923974	0,982976	1,330987	0,039588	0,856069	-0,040148	1,502155	-1,116279	-12,156749	-1,358017	-2,510436	-1,193894	5,118392	49,797705	0,656422	0,039588	0,856069	-0,040148	68,703552	-4,223929	-12,156749	0,039588	0,856069	-0,040148	68,703552	-4,223929	-12,156749
13:24:47,71	0,519014	3,398018	-0,141982	0,923974	0,982976	1,330987	0,039694	0,856098	-0,036244	1,422233	-1,078263	-12,127816	-1,356860	-2,513681	-1,196235	5,103531	49,792510	0,633325	0,039694	0,856098	-0,036244	68,625897	-4,194253	-12,127816	0,039694	0,856098	-0,036244	68,625897	-4,194253	-12,127816
13:24:47,76	0,519014	3,398018	-0,141982	0,923974	0,982976	1,330987	0,041926	0,853473	-0,038585	1,546784	-0,972498	-12,150912	-1,356880	-2,512898	-1,198167	5,101244	49,795692	0,654120	0,041926	0,853473	-0,038585	68,544414	-4,263660	-12,150912	0,041926	0,853473	-0,038585	68,544414	-4,263660	-12,150912
13:24:47,81	0,519014	3,398018	-0,141982	0,923974	0,982976	1,330987	0,041258	0,853882	-0,040517	1,527126	-1,010797	-12,130118	-1,358089	-2,511390	-1,198164	5,085257	49,820397	0,679314	0,041258	0,853882	-0,040517	68,556866	-4,249534	-12,130118	0,041258	0,853882	-0,040517	68,556866	-4,249534	-12,130118
13:24:47,86	0,519014	3,398018	-0,141982	0,923974	0,982976	1,330987	0,040557	0,855683	-0,040514	1,446893	-1,073449	-12,104924	-1,356396	-2,513348	-1,198580	5,059648	49,770364	0,644314	0,040557	0,855683	-0,040514	68,617985	-4,257154	-12,104924	0,040557	0,855683	-0,040514	68,617985	-4,257154	-12,104924
13:24:47,91	0,519014	3,398018	-0,141982	0,923974	0,982976	1,330987	0,041406	0,853237	-0,040929	1,517929	-1,026452	-12,139924	-1,354060	-2,511368	-1,200124	5,068605	49,746692	0,659636	0,041406	0,853237	-0,040929	68,497043	-4,276819	-12,139924	0,041406	0,853237	-0,040929	68,497043	-4,276819	-12,139924
13:24:47,96	0,519014	3,398018	-0,141982	0,923974	0,982976	1,330987	0,038523	0,852204	-0,042474	1,555614	-1,156796	-12,124601	-1,360585	-2,516118	-1,198582	5,036065	49,730650	0,646996	0,038523	0,852204	-0,042474	68,453651	-4,180817	-12,124601	0,038523	0,852204	-0,042474	68,453651	-4,180817	-12,124601
13:24:48,01	0,519014	3,398018	-0,141982	0,923974	0,982976	1,330987	0,045899	0,855480	-0,040932	1,355099	-0,793389	-12,137242	-1,356458	-2,513952	-1,197392	5,057341	49,692638	0,670095	0,045899	0,855480	-0,040932	68,510303	-4,396447	-12,137242	0,045899	0,855480	-0,040932	68,510303	-4,396447	-12,137242
13:24:48,06	0,519014	3,398018	-0,141982	0,923974	0,982976	1,330987	0,041960	0,852989	-0,039742	1,462379	-0,960776	-12,114142	-1,354687	-2,515469	-1,197026	5,044728	49,707461	0,636642	0,041960	0,852989	-0,039742	68,421994	-4,254637	-12,114142	0,041960	0,852989	-0,039742	68,421994	-4,254637	-12,114142
13:24:48,12	0,519014	3,398018	-0,141982	0,923974	0,982976	1,330987	0,042388	0,850697	-0,039375	1,588060	-0,956849	-12,147596	-1,352960	-2,512789	-1,198948	5,062742	49,644238	0,665368	0,042388	0,850697	-0,039375	68,367805	-4,284316	-12,147596	0,042388	0,850697	-0,039375	68,367805	-4,284316	-12,147596
13:24:48,17	0,519014	3,398018	-0,141982	0,923974	0,982976	1,330987	0,039203	0,850541	-0,041298	1,550427	-1,075257	-12,118869	-1,355298	-2,513254	-1,196252	5,043590	49,697042	0,645762	0,039203	0,850541	-0,041298	68,317925	-4,152701	-12,118869	0,039203	0,850541	-0,041298	68,317925	-4,152701	-12,118869
13:24:48,22	0,519014	3,398018	-0,141982	0,923974	0,982976	1,330987	0,040775	0,852334	-0,038602	1,493353	-1,036490	-12,138475	-1,353054	-2,515036	-1,198568	5,024389	49,608715	0,664044	0,040775	0,852334	-0,038602	68,401587	-4,237353	-12,138475	0,040775	0,852334	-0,038602	68,401587	-4,237353	-12,138475
13:24:48,27	0,519014	3,398018	-0,141982	0,923974	0,982976	1,330987	0,041196	0,849499	-0,040918	1,554665	-0,987075	-12,120194	-1,354864	-2,515751	-1,194693	4,975639	49,668720	0,678225	0,041196	0,849499	-0,040918	68,240374	-4,220969	-12,120194	0,041196	0,849499	-0,040918	68,240374	-4,220969	-12,120194
13:24:48,32	0,519014	3,398018	-0,141982	0,923974	0,982976	1,330987	0,042720	0,850710	-0,037042	1,519330	-0,980035	-12,106012	-1,351609	-2,483987	-1,211007	6,600541	49,603705	0,393626	0,042720	0,850710	-0,037042	68,300032	-4,333583	-12,106012	0,042720	0,850710	-0,037042	68,300032	-4,333583	-12,106012
13:24:48,37	0,519014	3,398018	-0,141982	0,923974	0,982976	1,330987	0,013585	0,863772	-0,053357	1,596214	-1,055378	-12,390612	-1,398846	-2,513744	-1,211072	5,064315	51,948930	0,147374	0,013585	0,863772	-0,053357	69,402341	-2,121774	-12,390612	0,013585	0,863772	-0,053357	69,402341	-2,121774	-12,390612
13:24:48,42	0,518888	3,398005	-0,141963	0,923970	0,982977	1,381034	0,062974	0,889802	-0,053421	1,505559	-0,990149	-12,636863	-1,401899	-2,529094	-1,208186	4,340952	52,188478	0,211218	0,062974	0,889802	-0,053421	71,355050	-5,933617	-12,636863	0,062974	0,889802	-0,053421	71,355050	-5,933617	-12,636863
13:24:48,47	0,518888	3,398005	-0,141963	0,923970	0,982977	1,381034	0,077794	0,884771	-0,050535	1,612962	-0,965755	-12,573020	-1,405019	-2,524850	-1,209803	4,304339	52,091102	0,180479	0,077794	0,884771	-0,050535	71,067492	-7,072560	-12,573020	0,077794	0,884771	-0,050535	71,067492	-7,072560	-12,573020
13:24:48,52	0,518888	3,398005	-0,141963	0,923970	0,982977	1,381034	0,075678	0,889595	-0,052153	1,259470	-1,058809	-12,603759	-1,402231	-2,528355	-1,210161	4,260308	51,997089	0,221706	0,075678	0,889595	-0,052153	71,092696	-6,999505	-12,603759	0,075678	0,889595	-0,052153	71,092696	-6,999505	-12,603759
13:24:48,57	0,518888	3,398005	-0,141963	0,923970	0,982977	1,381034	0,077320	0,885428	-0,052511	1,372740	-0,964549	-12,562531	-1,402830	-2,527711	-1,209385	4,269225	51,957547	0,219867	0,077320	0,885428	-0,052511	70,878827	-7,034143	-12,562531	0,077320	0,885428	-0,052511	70,878827	-7,034143	-12,562531
13:24:48,62	0,518888	3,398005	-0,141963	0,923970	0,982977	1,381034	0,077061	0,886270	-0,051734	1,299186	-0,950490	-12,564370	-1,401245	-2,530197	-1,212519	4,201317	51,904288	0,210981	0,077061	0,886270	-0,051734	70,871347	-6,999804	-12,564370	0,077061	0,886270	-0,051734	70,871347	-6,999804	-12,564370
13:24:48,67	0,518888	3,398005	-0,141963	0,923970	0,982977	1,381034	0,078422	0,883653	-0,054869	1,355145	-0,911925	-12,573256	-1,396746	-2,532840	-1,210569	4,133090	51,792619	0,236375	0,078422	0,883653	-0,054869	70,721942	-7,068039	-12,573256	0,078422	0,883653	-0,054869	70,721942	-7,068039	-12,573256
13:24:48,72	0,518888	3,398005	-0,141963	0,923970	0,982977	1,381034	0,078461	0,878436	-0,052919	1,495651	-0,913123	-12,547862	-1,397975	-2,530936	-1,209787	4,119139	51,784896	0,264936	0,078461	0,878436	-0,052919	70,452848	-7,072336	-12,547862	0,078461	0,878436	-0,052919	70,452848	-7,072336	-12,547862
13:24:48,77	0,518888	3,398005	-0,141963	0,923970	0,982977	1,381034	0,077427	0,880452	-0,052136	1,377135	-0,975148	-12,519301	-1,395689	-2,534569	-1,213667	4,108413	51,712798	0,255264	0,077427	0,880452	-0,052136	70,492618	-7,053137	-12,519301	0,077427	0,880452	-0,052136	70,492618	-7,053137	-12,519301
13:24:48,82	0,518888	3,398005	-0,141963	0,923970	0,982977	1,381034	0,079430	0,876656	-0,056016	1,506744	-0,844233	-12,528974	-1,376298	-2,463703	-1,188836	7,539515	50,815992	0,010757	0,079430	0,876656	-0,056016	70,324213	-7,079456	-12,528974	0,079430	0,876656	-0,056016	70,324213	-7,079456	-12,528974
13:24:48,87	0,518888	3,398005	-0,141963	0,923970	0,982977	1,381034	0,008363	0,895295	-0,031185	1,476381	-1,119875	-12,773480	-1,411382	-2,493033	-1,193501	6,092644	52,648281	-0,228500	0,008363	0,895295	-0,031185	71,757055	-1,776367	-12,773480	0,008363	0,895295	-0,031185	71,757055	-1,776367	-12,773480
13:24:48,92	0,518958	3,398004	-0,141982	0,923979	0,982983	1,431009	0,051305	0,911015	-0,035851	1,522331	-1,056046	-13,012737	-1,414775	-2,505445	-1,191494	5,212560	52,900645	-0,185949	0,051305	0,911015	-0,035851	73,037000	-5,083509	-13,012737	0,051305	0,911015	-0,035851	73,037000	-5,083509	-13,012737
13:24:48,97	0,518958	3,398004	-0,141982	0,923979	0,982983	1,431009	0,063751	0,907747	-0,033844	1,470779	-1,297203	-12,970186	-1,412866	-2,513048	-1,189565	5,065883	52,663635	-0,164934	0,063751	0,907747	-0,033844	72,728908	-6,301689	-12,970186	0,063751	0,907747	-0,033844	72,728908	-6,301689	-12,970186
13:24:49,02	0,518958	3,398004	-0,141982	0,923979	0,982983	1,431009	0,069381	0,902292	-0,031915	1,475851	-1,012990	-12,949171	-1,406750	-2,515311	-1,191516	4,948244	52,521252	-0,127616	0,069381	0,902292	-0,031915	72,305753	-6,459392	-12,949171	0,069381	0,902292	-0,031915	72,305753	-6,459392	-12,949171
13:24:49,07	0,518958	3,398004	-0,141982	0,923979	0,982983	1,431009	0,068283	0,895863	-0,033865	1,628000	-1,100773	-12,911854	-1,405221	-2,515310	-1,195002	4,880319	52,435514	-0,073982	0,068283	0,895863	-0,033865	71,953275	-6,460981	-12,911854	0,068283	0,895863	-0,033865	71,953275	-6,460981	-12,911854
13:24:49,12	0,518958	3,398004	-0,141982	0,923979	0,982983	1,431009	0,067517	0,894540	-0,037352	1,588596	-1,156560	-12,858219	-1,404732	-2,516000	-1,189963	4,861145	52,319527	-0,085430	0,067517	0,894540	-0,037352	71,809993	-6,456639	-12,858219	0,067517	0,894540	-0,037352	71,809993	-6,456639	-12,858219
13:24:49,17	0,518958	3,398004	-0,141982	0,923979	0,982983	1,431009	0,067871	0,893772	-0,032312	1,518505	-1,096776	-12,869667	-1,402048	-2,516066	-1,190746	4,776068	52,231806	-0,047673	0,067871	0,893772	-0,032312	71,679603	-6,424624	-12,869667	0,067871	0,893772	-0,032312	71,679603	-6,424624	-12,869667
13:24:49,22	0,518958	3,398004	-0,141982	0,923979	0,982983	1,431009	0,066585	0,891414	-0,033096	1,522605	-1,193437	-12,831911	-1,398645	-2,518627	-1,191535	4,742198	52,131744	-0,064378	0,066585	0,891414	-0,033096	71,498614	-6,420379	-12,831911	0,066585	0,891414	-0,033096	71,498614	-6,420379	-12,831911
13:24:49,27	0,518958	3,398004	-0,141982	0,923979	0,982983	1,431009	0,067102	0,887187	-0,033885	1,638813	-1,145881	-12,848615	-1,402903	-2,521010	-1,191932	4,703591	52,049850	-0,057762	0,067102	0,887187	-0,033885	71,283010	-6,413367	-12,848615	0,067102	0,887187	-0,033885	71,283010	-6,413367	-12,848615
13:24:49,32	0,518958	3,398004	-0,141982	0,923979	0,982983	1,431009	0,071295	0,889683	-0,034282	1,418807	-0,920338	-12,841999	-1,400037	-2,513923	-1,193869	4,701662	52,029778	-0,012053	0,071295	0,889683	-0,034282	71,258922	-6,516966	-12,841999	0,071295	0,889683	-0,034282	71,258922	-6,516966	-12,841999
13:24:49,37	0,518958	3,398004	-0,141982	0,923979	0,982983	1,431009	0,063724	0,890744	-0,036218	1,345267	-1,305654	-12,796291	-1,398915	-2,519309	-1,188046	4,672213	51,956821	-0,037617	0,063724	0,890744	-0,036218	71,268702	-6,307975	-12,796291	0,063724	0,890744	-0,036218	71,268702	-6,307975	-12,796291
13:24:49,42	0,518958	3,398004	-0,141982	0,923979	0,982983	1,431009	0,067828	0,887080	-0,030395	1,457908	-1,081262	-12,821854	-1,394343	-2,515373	-1,188063	4,633496	51,916047	-0,022605	0,067828	0,887080	-0,030395	71,093687	-6,405761	-12,821854	0,067828	0,887080	-0,030395	71,093687	-6,405761	-12,821854
13:24:49,47	0,518958	3,398004	-0,141982	0,923979	0,982983	1,431009	0,062133	0,885088	-0,030412	1,506838	-1,390551	-12,806842	-1,401429	-2,520225	-1,191547	4,622796	51,909030	-0,012854	0,062133	0,885088	-0,030412	70,986222	-6,267982	-12,806842	0,062133	0,885088	-0,030412	70,986222	-6,267982	-12,806842
13:24:49,52	0,518958	3,398004	-0,141982	0,923979	0,982983	1,431009	0,069878	0,888799	-0,033897	1,302419	-0,993557	-12,797091	-1,396819	-2,525201	-1,192281	4,594553	51,833096	0,024271	0,069878	0,888799	-0,033897	71,073147	-6,478989	-12,797091	0,069878	0,888799	-0,033897	71,073147	-6,478989	-12,797091
13:24:49,57	0,518958	3,398004	-0,141982	0,923979	0,982983	1,431009	0,071882	0,882318	-0,034631	1,559538	-0,875847	-12,759967	-1,395683	-2,522583	-1,191915	4,583898	51,821177	0,014669	0,071882	0,882318	-0,034631	70,821524	-6,518584	-12,759967	0,071882	0,882318	-0,034631	70,821524	-6,518584	-12,759967
13:24:49,62	0,518958	3,398004	-0,141982	0,923979	0,982983	1,431009	0,069047	0,882644	-0,034264	1,526959	-1,026543	-12,769568	-1,398094	-2,523362	-1,193118	4,557860	51,812253	-0,019065	0,069047	0,882644	-0,034264	70,814502	-6,446721	-12,769568	0,069047	0,882644	-0,034264	70,814502	-6,446721	-12,769568
13:24:49,67	0,518958	3,398004	-0,141982	0,923979	0,982983	1,431009	0,070927	0,884342	-0,035468	1,417909	-0,946877	-12,803302	-1,391663	-2,522750	-1,192709	4,566564	51,728054	-0,006363	0,070927	0,884342	-0,035468	70,838754	-6,514625	-12,803302	0,070927	0,884342	-0,035468	70,838754	-6,514625	-12,803302
13:24:49,72	0,518958	3,398004	-0,141982	0,923979	0,982983	1,431009	0,067182	0,879079	-0,035059	1,623010	-1,091970	-12,790600	-1,392248	-2,521006	-1,190737	4,568705	51,746943	0,041630	0,067182	0,879079	-0,035059	70,630723	-6,365749	-12,790600	0,067182	0,879079	-0,035059	70,630723	-6,365749	-12,790600
13:24:49,77	0,518958	3,398004	-0,141982	0,923979	0,982983	1,431009	0,065964	0,880458	-0,033086	1,568763	-1,162912	-12,742608	-1,392956	-2,522871	-1,191533	4,520714	51,714006	0,036308	0,065964	0,880458	-0,033086	70,684680	-6,341055	-12,742608	0,065964	0,880458	-0,033086	70,684680	-6,341055	-12,742608
13:24:49,82	0,518958	3,398004	-0,141982	0,923979	0,982983	1,431009	0,067933	0,880138	-0,033883	1,532854	-1,085610	-12,747929	-1,390072	-2,522703	-1,190389	4,499017	51,681336	0,015931	0,067933	0,880138	-0,033883	70,623694	-6,418331	-12,747929	0,067933	0,880138	-0,033883	70,623694	-6,418331	-12,747929
13:24:49,87	0,518958	3,398004	-0,141982	0,923979	0,982983	1,431009	0,066346	0,877725	-0,032738	1,619209	-1,170586	-12,768306	-1,392956	-2,523011	-1,193482	4,531515	51,687988	0,021993	0,066346	0,877725	-0,032738	70,520598	-6,378731	-12,768306	0,066346	0,877725	-0,032738	70,520598	-6,378731	-12,768306
13:24:49,92	0,518958	3,398004	-0,141982	0,923979	0,982983	1,431009	0,068054	0,880068	-0,035831	1,519358	-1,056952	-12,762244	-1,393363	-2,523963	-1,191745	4,479133	51,674856	0,032955	0,068054	0,880068	-0,035831	70,604710	-6,399175	-12,762244	0,068054	0,880068	-0,035831	70,604710	-6,399175	-12,762244
13:24:49,97	0,518958	3,398004	-0,141982	0,923979	0,982983	1,431009	0,069082	0,879944	-0,034094	1,488235	-1,042283	-12,751282	-1,390694	-2,525968	-1,191946	4,490024	51,641938	0,000582	0,069082	0,879944	-0,034094	70,563864	-6,465222	-12,751282	0,069082	0,879944	-0,034094	70,563864	-6,465222	-12,751282
13:24:50,02	0,518958	3,398004	-0,141982	0,923979	0,982983	1,431009	0,069484	0,876631	-0,034295	1,637468	-0,995484	-12,783656	-1,391400	-2,525580	-1,192341	4,440695	51,641366	0,025472	0,069484	0,876631	-0,034295	70,452997	-6,449985	-12,783656	0,069484	0,876631	-0,034295	70,452997	-6,449985	-12,783656
13:24:50,07	0,518958	3,398004	-0,141982	0,923979	0,982983	1,431009	0,069501	0,877436	-0,034691	1,570468	-1,037025	-12,758765	-1,384906	-2,522832	-1,191904	4,481609	51,576540	0,067846	0,069501	0,877436	-0,034691	70,449159	-6,492875	-12,758765	0,069501	0,877436	-0,034691	70,449159	-6,492875	-12,758765
13:24:50,12	0,518958	3,398004	-0,141982	0,923979	0,982983	1,431009	0,063874	0,873186	-0,034254	1,755757	-1,261814	-12,716392	-1,390230	-2,525133	-1,192710	4,454175	51,603640	0,043998	0,063874	0,873186	-0,034254	70,300865	-6,275898	-12,716392	0,063874	0,873186	-0,034254	70,300865	-6,275898	-12,716392
13:24:50,17	0,518958	3,398004	-0,141982	0,923979	0,982983	1,431009	0,068529	0,876646	-0,035059	1,585590	-1,057034	-12,740239	-1,390177	-2,521685	-1,192351	4,475566	51,626094	0,010885	0,068529	0,876646	-0,035059	70,402306	-6,436579	-12,740239	0,068529	0,876646	-0,035059	70,402306	-6,436579	-12,740239
13:24:50,22	0,518958	3,398004	-0,141982	0,923979	0,982983	1,431009	0,065516	0,878324	-0,034701	1,528463	-1,206431	-12,773353	-1,391987	-2,522946	-1,191944	4,464308	51,598476	0,038439	0,065516	0,878324	-0,034701	70,476921	-6,349426	-12,773353	0,065516	0,878324	-0,034701	70,476921	-6,349426	-12,773353
13:24:50,27	0,518958	3,398004	-0,141982	0,923979	0,982983	1,431009	0,067514	0,879262	-0,034293	1,450178	-1,098489	-12,745799	-1,389712	-2,525115	-1,189218	4,426247	51,571926	0,050928	0,067514	0,879262	-0,034293	70,472212	-6,398308	-12,745799	0,067514	0,879262	-0,034293	70,472212	-6,398308	-12,745799
13:24:50,32	0,518958	3,398004	-0,141982	0,923979	0,982983	1,431009	0,068254	0,876207	-0,031568	1,567001	-1,079666	-12,733310	-1,389070	-2,520015	-1,190375	4,466338	51,578704	0,066840	0,068254	0,876207	-0,031568	70,349238	-6,437620	-12,733310	0,068254	0,876207	-0,031568	70,349238	-6,437620	-12,733310
13:24:50,37	0,518958	3,398004	-0,141982	0,923979	0,982983	1,431009	0,063516	0,878201	-0,032725	1,489239	-1,294697	-12,717398	-1,392656	-2,523432	-1,193869	4,445094	51,565483	0,072479	0,063516	0,878201	-0,032725	70,427989	-6,280739	-12,717398	0,063516	0,878201	-0,032725	70,427989	-6,280739	-12,717398
13:24:50,42	0,518958	3,398004	-0,141982	0,923979	0,982983	1,431009	0,068269	0,879598	-0,036219	1,394498	-1,059353	-12,711758	-1,390287	-2,522969	-1,190000	4,447511	51,548463	0,045807	0,068269	0,879598	-0,036219	70,442950	-6,418469	-12,711758	0,068269	0,879598	-0,036219	70,442950	-6,418469	-12,711758
13:24:50,48	0,518958	3,398004	-0,141982	0,923979	0,982983	1,431009	0,066684	0,877778	-0,032349	1,475617	-1,131191	-12,738431	-1,391600	-2,525702	-1,191952	4,389730	51,527944	0,055989	0,066684	0,877778	-0,032349	70,381184	-6,365852	-12,738431	0,066684	0,877778	-0,032349	70,381184	-6,365852	-12,738431
13:24:50,53	0,518958	3,398004	-0,141982	0,923979	0,982983	1,431009	0,069706	0,877548	-0,034302	1,440892	-1,013797	-12,728248	-1,390383	-2,523126	-1,192320	4,424135	51,509550	0,075243	0,069706	0,877548	-0,034302	70,328441	-6,485731	-12,728248	0,069706	0,877548	-0,034302	70,328441	-6,485731	-12,728248
13:24:50,58	0,518958	3,398004	-0,141982	0,923979	0,982983	1,431009	0,066868	0,877782	-0,034669	1,430008	-1,122409	-12,708994	-1,388765	-2,529970	-1,194707	4,307357	51,589489	0,031270	0,066868	0,877782	-0,034669	70,335908	-6,371517	-12,708994	0,066868	0,877782	-0,034669	70,335908	-6,371517	-12,708994
13:24:50,63	0,518958	3,398004	-0,141982	0,923979	0,982983	1,431009	0,071985	0,872959	-0,037057	1,691652	-0,997384	-12,752967	-1,391694	-2,497687	-1,208691	5,804305	51,521941	-0,162448	0,071985	0,872959	-0,037057	70,218936	-6,648241	-12,752967	0,071985	0,872959	-0,037057	70,218936	-6,648241	-12,752967
13:24:50,68	0,518958	3,398004	-0,141982	0,923979	0,982983	1,431009	0,045492	0,891637	-0,051040	1,410393	-1,044870	-12,946686	-1,423615	-2,503489	-1,198132	5,663209	53,132708	-0,471054	0,045492	0,891637	-0,051040	71,403866	-4,615999	-12,946686	0,045492	0,891637	-0,051040	71,403866	-4,615999	-12,946686
13:24:50,73	0,518880	3,398017	-0,141970	0,923968	0,983001	1,481029	0,066477	0,916380	-0,040482	1,448143	-0,881231	-13,255291	-1,427085	-2,516913	-1,201853	4,998775	53,475086	-0,429359	0,066477	0,916380	-0,040482	73,383989	-6,099675	-13,255291	0,066477	0,916380	-0,040482	73,383989	-6,099675	-13,255291
13:24:50,78	0,518880	3,398017	-0,141970	0,923968	0,983001	1,481029	0,079838	0,912674	-0,044203	1,605173	-0,933083	-13,213596	-1,427366	-2,514100	-1,198775	4,898702	53,403763	-0,393358	0,079838	0,912674	-0,044203	73,250057	-7,200338	-13,213596	0,079838	0,912674	-0,044203	73,250057	-7,200338	-13,213596
13:24:50,83	0,518880	3,398017	-0,141970	0,923968	0,983001	1,481029	0,077542	0,914323	-0,041124	1,407612	-1,103452	-13,177596	-1,425228	-2,516362	-1,198051	4,803722	53,351174	-0,423544	0,077542	0,914323	-0,041124	73,181957	-7,190512	-13,177596	0,077542	0,914323	-0,041124	73,181957	-7,190512	-13,177596
13:24:50,88	0,518880	3,398017	-0,141970	0,923968	0,983001	1,481029	0,078432	0,911341	-0,040401	1,469624	-1,113136	-13,207781	-1,426500	-2,517227	-1,201538	4,782811	53,307814	-0,398719	0,078432	0,911341	-0,040401	73,009909	-7,270056	-13,207781	0,078432	0,911341	-0,040401	73,009909	-7,270056	-13,207781
13:24:50,93	0,518880	3,398017	-0,141970	0,923968	0,983001	1,481029	0,079817	0,912010	-0,043888	1,386848	-1,037548	-13,182956	-1,424165	-2,517819	-1,198445	4,786400	53,235689	-0,431703	0,079817	0,912010	-0,043888	72,979622	-7,303187	-13,182956	0,079817	0,912010	-0,043888	72,979622	-7,303187	-13,182956
13:24:50,98	0,518880	3,398017	-0,141970	0,923968	0,983001	1,481029	0,079162	0,909692	-0,040795	1,446687	-1,032436	-13,215940	-1,420777	-2,516015	-1,198058	4,743715	53,184137	-0,403227	0,079162	0,909692	-0,040795	72,857543	-7,246658	-13,215940	0,079162	0,909692	-0,040795	72,857543	-7,246658	-13,215940
13:24:51,03	0,518880	3,398017	-0,141970	0,923968	0,983001	1,481029	0,075906	0,907660	-0,040407	1,486385	-1,212964	-13,187465	-1,420315	-2,519269	-1,196493	4,689392	53,146114	-0,376171	0,075906	0,907660	-0,040407	72,737696	-7,171552	-13,187465	0,075906	0,907660	-0,040407	72,737696	-7,171552	-13,187465
13:24:51,08	0,518880	3,398017	-0,141970	0,923968	0,983001	1,481029	0,078493	0,905633	-0,038842	1,531710	-1,106461	-13,160409	-1,422538	-2,513940	-1,198426	4,793549	53,071935	-0,392570	0,078493	0,905633	-0,038842	72,623884	-7,268148	-13,160409	0,078493	0,905633	-0,038842	72,623884	-7,268148	-13,160409
13:24:51,13	0,518880	3,398017	-0,141970	0,923968	0,983001	1,481029	0,074990	0,910223	-0,040776	1,280882	-1,161333	-13,176808	-1,404183	-2,464233	-1,188527	7,690503	52,237757	-0,643194	0,074990	0,910223	-0,040776	72,733349	-7,048022	-13,176808	0,074990	0,910223	-0,040776	72,733349	-7,048022	-13,176808
13:24:51,18	0,518880	3,398017	-0,141970	0,923968	0,983001	1,481029	0,022764	0,919180	-0,030877	1,541147	-0,951124	-13,427431	-1,443490	-2,492379	-1,202922	6,168189	54,231014	-0,837236	0,022764	0,919180	-0,030877	73,696783	-2,738128	-13,427431	0,022764	0,919180	-0,030877	73,696783	-2,738128	-13,427431
13:24:51,23	0,518928	3,398102	-0,142004	0,923982	0,982966	1,531021	0,066793	0,939148	-0,045272	1,467853	-0,976633	-13,621474	-1,441711	-2,502618	-1,210499	5,593284	54,293076	-0,801715	0,066793	0,939148	-0,045272	75,190994	-6,219874	-13,621474	0,066793	0,939148	-0,045272	75,190994	-6,219874	-13,621474
13:24:51,28	0,518928	3,398102	-0,142004	0,923982	0,982966	1,531021	0,074771	0,932487	-0,052849	1,580526	-1,090680	-13,585952	-1,438493	-2,504949	-1,206624	5,487160	54,144584	-0,773612	0,074771	0,932487	-0,052849	74,780768	-6,960209	-13,585952	0,074771	0,932487	-0,052849	74,780768	-6,960209	-13,585952
13:24:51,33	0,518928	3,398102	-0,142004	0,923982	0,982966	1,531021	0,075181	0,928535	-0,048974	1,604359	-1,087034	-13,557850	-1,435206	-2,501846	-1,210540	5,445290	53,979283	-0,775066	0,075181	0,928535	-0,048974	74,494387	-6,988727	-13,557850	0,075181	0,928535	-0,048974	74,494387	-6,988727	-13,557850
13:24:51,38	0,518928	3,398102	-0,142004	0,923982	0,982966	1,531021	0,070850	0,927240	-0,052890	1,507622	-1,265851	-13,559303	-1,436657	-2,509543	-1,209361	5,348670	53,839187	-0,741909	0,070850	0,927240	-0,052890	74,295973	-6,827567	-13,559303	0,070850	0,927240	-0,052890	74,295973	-6,827567	-13,559303
13:24:51,43	0,518928	3,398102	-0,142004	0,923982	0,982966	1,531021	0,078241	0,924648	-0,051711	1,472780	-0,895133	-13,526147	-1,435675	-2,510002	-1,207826	5,278972	53,769157	-0,729733	0,078241	0,924648	-0,051711	74,057643	-7,037062	-13,526147	0,078241	0,924648	-0,051711	74,057643	-7,037062	-13,526147
13:24:51,48	0,518928	3,398102	-0,142004	0,923982	0,982966	1,531021	0,078147	0,923568	-0,050175	1,433438	-0,925351	-13,513971	-1,429921	-2,505571	-1,208986	5,259564	53,693876	-0,695671	0,078147	0,923568	-0,050175	73,933529	-7,059925	-13,513971	0,078147	0,923568	-0,050175	73,933529	-7,059925	-13,513971
13:24:51,53	0,518928	3,398102	-0,142004	0,923982	0,982966	1,531021	0,071433	0,920801	-0,051335	1,502440	-1,253686	-13,479909	-1,428323	-2,507123	-1,207450	5,201987	53,611507	-0,698607	0,071433	0,920801	-0,051335	73,785295	-6,861151	-13,479909	0,071433	0,920801	-0,051335	73,785295	-6,861151	-13,479909
13:24:51,58	0,518928	3,398102	-0,142004	0,923982	0,982966	1,531021	0,071978	0,918641	-0,049800	1,514636	-1,234008	-13,482844	-1,426599	-2,510835	-1,207071	5,173822	53,597294	-0,718636	0,071978	0,918641	-0,049800	73,627934	-6,884281	-13,482844	0,071978	0,918641	-0,049800	73,627934	-6,884281	-13,482844
13:24:51,63	0,518928	3,398102	-0,142004	0,923982	0,982966	1,531021	0,074331	0,915291	-0,049421	1,662411	-1,128940	-13,502874	-1,427229	-2,510334	-1,207050	5,182109	53,531842	-0,691795	0,074331	0,915291	-0,049421	73,512785	-6,963919	-13,502874	0,074331	0,915291	-0,049421	73,512785	-6,963919	-13,502874
13:24:51,68	0,518928	3,398102	-0,142004	0,923982	0,982966	1,531021	0,074212	0,916088	-0,049399	1,568438	-1,095237	-13,476032	-1,426805	-2,513120	-1,207814	5,130018	53,454820	-0,659686	0,074212	0,916088	-0,049399	73,481361	-6,920857	-13,476032	0,074212	0,916088	-0,049399	73,481361	-6,920857	-13,476032
13:24:51,73	0,518928	3,398102	-0,142004	0,923982	0,982966	1,531021	0,076413	0,914328	-0,050163	1,567214	-0,987392	-13,443923	-1,428678	-2,512328	-1,208614	5,094138	53,427019	-0,659927	0,076413	0,914328	-0,050163	73,341969	-6,985781	-13,443923	0,076413	0,914328	-0,050163	73,341969	-6,985781	-13,443923
13:24:51,78	0,518928	3,398102	-0,142004	0,923982	0,982966	1,531021	0,076664	0,916345	-0,050963	1,420294	-0,991502	-13,444164	-1,424654	-2,514867	-1,210162	5,065669	53,366487	-0,655468	0,076664	0,916345	-0,050963	73,353414	-7,009611	-13,444164	0,076664	0,916345	-0,050963	73,353414	-7,009611	-13,444164
13:24:51,83	0,518928	3,398102	-0,142004	0,923982	0,982966	1,531021	0,076850	0,911591	-0,052511	1,600844	-0,976211	-13,439705	-1,424075	-2,510605	-1,207086	5,062618	53,370142	-0,675839	0,076850	0,911591	-0,052511	73,160776	-7,008932	-13,439705	0,076850	0,911591	-0,052511	73,160776	-7,008932	-13,439705
13:24:51,88	0,518928	3,398102	-0,142004	0,923982	0,982966	1,531021	0,072869	0,913221	-0,049436	1,517754	-1,187674	-13,460076	-1,428260	-2,513338	-1,209005	5,050375	53,323932	-0,643239	0,072869	0,913221	-0,049436	73,205597	-6,907915	-13,460076	0,072869	0,913221	-0,049436	73,205597	-6,907915	-13,460076
13:24:51,93	0,518928	3,398102	-0,142004	0,923982	0,982966	1,531021	0,077330	0,915479	-0,051354	1,354199	-0,943234	-13,427476	-1,425942	-2,515485	-1,207434	5,035029	53,297340	-0,630271	0,077330	0,915479	-0,051354	73,219292	-7,013611	-13,427476	0,077330	0,915479	-0,051354	73,219292	-7,013611	-13,427476
13:24:51,98	0,518928	3,398102	-0,142004	0,923982	0,982966	1,531021	0,078029	0,912398	-0,049784	1,483722	-0,906860	-13,414508	-1,424214	-2,512436	-1,208636	5,026268	53,289169	-0,658031	0,078029	0,912398	-0,049784	73,106937	-7,032140	-13,414508	0,078029	0,912398	-0,049784	73,106937	-7,032140	-13,414508
13:24:52,03	0,518928	3,398102	-0,142004	0,923982	0,982966	1,531021	0,074525	0,912426	-0,050986	1,470803	-1,092548	-13,442268	-1,420828	-2,514761	-1,204379	4,959368	53,241157	-0,661232	0,074525	0,912426	-0,050986	73,096225	-6,942796	-13,442268	0,074525	0,912426	-0,050986	73,096225	-6,942796	-13,442268
13:24:52,09	0,518928	3,398102	-0,142004	0,923982	0,982966	1,531021	0,074846	0,908330	-0,046728	1,608741	-1,109835	-13,445469	-1,422550	-2,516543	-1,208214	4,996476	53,216696	-0,621864	0,074846	0,908330	-0,046728	72,912664	-6,985209	-13,445469	0,074846	0,908330	-0,046728	72,912664	-6,985209	-13,445469
13:24:52,14	0,518928	3,398102	-0,142004	0,923982	0,982966	1,531021	0,077249	0,908931	-0,050563	1,574866	-0,940466	-13,406101	-1,424412	-2,514290	-1,207447	4,961459	53,211597	-0,597896	0,077249	0,908931	-0,050563	72,925957	-7,004545	-13,406101	0,077249	0,908931	-0,050563	72,925957	-7,004545	-13,406101
13:24:52,19	0,518928	3,398102	-0,142004	0,923982	0,982966	1,531021	0,076230	0,911670	-0,049796	1,410527	-1,021271	-13,382133	-1,422611	-2,513358	-1,208637	4,982837	53,193777	-0,641119	0,076230	0,911670	-0,049796	72,976608	-7,005297	-13,382133	0,076230	0,911670	-0,049796	72,976608	-7,005297	-13,382133
13:24:52,24	0,518928	3,398102	-0,142004	0,923982	0,982966	1,531021	0,074522	0,910576	-0,050987	1,462646	-1,082636	-13,425356	-1,421494	-2,516367	-1,206660	4,963671	53,146623	-0,605127	0,074522	0,910576	-0,050987	72,942888	-6,932626	-13,425356	0,074522	0,910576	-0,050987	72,942888	-6,932626	-13,425356
13:24:52,29	0,518928	3,398102	-0,142004	0,923982	0,982966	1,531021	0,076569	0,908104	-0,049010	1,540776	-0,969216	-13,389365	-1,422186	-2,512657	-1,209406	4,935160	53,136032	-0,598227	0,076569	0,908104	-0,049010	72,826958	-6,979891	-13,389365	0,076569	0,908104	-0,049010	72,826958	-6,979891	-13,389365
13:24:52,34	0,518928	3,398102	-0,142004	0,923982	0,982966	1,531021	0,073703	0,910558	-0,051756	1,389727	-1,137670	-13,382464	-1,421592	-2,516527	-1,205901	4,923441	53,123966	-0,605942	0,073703	0,910558	-0,051756	72,868567	-6,923325	-13,382464	0,073703	0,910558	-0,051756	72,868567	-6,923325	-13,382464
13:24:52,39	0,518928	3,398102	-0,142004	0,923982	0,982966	1,531021	0,076757	0,908110	-0,048251	1,500736	-0,982967	-13,390180	-1,421633	-2,514928	-1,208603	4,913352	53,140091	-0,564687	0,076757	0,908110	-0,048251	72,787376	-7,008377	-13,390180	0,076757	0,908110	-0,048251	72,787376	-7,008377	-13,390180
13:24:52,44	0,518928	3,398102	-0,142004	0,923982	0,982966	1,531021	0,075392	0,908945	-0,050952	1,466264	-1,070722	-13,348924	-1,418613	-2,515950	-1,207461	4,937198	53,136594	-0,623510	0,075392	0,908945	-0,050952	72,818409	-6,989016	-13,348924	0,075392	0,908945	-0,050952	72,818409	-6,989016	-13,348924
13:24:52,49	0,518928	3,398102	-0,142004	0,923982	0,982966	1,531021	0,074768	0,905818	-0,049811	1,637726	-1,080799	-13,407747	-1,420536	-2,519326	-1,207092	4,871155	53,089611	-0,625394	0,074768	0,905818	-0,049811	72,744456	-6,950066	-13,407747	0,074768	0,905818	-0,049811	72,744456	-6,950066	-13,407747
13:24:52,54	0,518928	3,398102	-0,142004	0,923982	0,982966	1,531021	0,078653	0,905795	-0,049442	1,565205	-0,912465	-13,409631	-1,421660	-2,517141	-1,207482	4,892290	53,120699	-0,624248	0,078653	0,905795	-0,049442	72,670140	-7,086731	-13,409631	0,078653	0,905795	-0,049442	72,670140	-7,086731	-13,409631
13:24:52,59	0,518928	3,398102	-0,142004	0,923982	0,982966	1,531021	0,077323	0,907861	-0,049831	1,495279	-0,978879	-13,408486	-1,419343	-2,515540	-1,206695	4,899883	53,058190	-0,611634	0,077323	0,907861	-0,049831	72,762372	-7,048719	-13,408486	0,077323	0,907861	-0,049831	72,762372	-7,048719	-13,408486
13:24:52,64	0,518928	3,398102	-0,142004	0,923982	0,982966	1,531021	0,074778	0,906656	-0,049044	1,507626	-1,073384	-13,395872	-1,420011	-2,517100	-1,209429	4,864315	53,057612	-0,614816	0,074778	0,906656	-0,049044	72,680089	-6,943449	-13,395872	0,074778	0,906656	-0,049044	72,680089	-6,943449	-13,395872
13:24:52,69	0,518928	3,398102	-0,142004	0,923982	0,982966	1,531021	0,076420	0,905123	-0,050616	1,568665	-1,028129	-13,404264	-1,418838	-2,517729	-1,208266	4,855787	53,062120	-0,620027	0,076420	0,905123	-0,050616	72,620837	-7,027129	-13,404264	0,076420	0,905123	-0,050616	72,620837	-7,027129	-13,404264
13:24:52,74	0,518928	3,398102	-0,142004	0,923982	0,982966	1,531021	0,076420	0,905123	-0,050616	1,568665	-1,028129	-13,404264	-1,422317	-2,515174	-1,209004	4,895722	53,061653	-0,571774	0,076420	0,905123	-0,050616	72,620837	-7,027129	-13,404264	0,076420	0,905123	-0,050616	72,620837	-7,027129	-13,404264
13:24:52,79	0,518928	3,398102	-0,142004	0,923982	0,982966	1,531021	0,075948	0,909414	-0,051354	1,365100	-1,017898	-13,356011	-1,419446	-2,517103	-1,208266	4,864617	53,016073	-0,621604	0,075948	0,909414	-0,051354	72,754109	-6,979780	-13,356011	0,075948	0,909414	-0,051354	72,754109	-6,979780	-13,356011
13:24:52,84	0,518928	3,398102	-0,142004	0,923982	0,982966	1,531021	0,076182	0,905963	-0,050616	1,489539	-1,009849	-13,405842	-1,417716	-2,518560	-1,210565	4,851969	53,017969	-0,581171	0,076182	0,905963	-0,050616	72,607625	-6,990143	-13,405842	0,076182	0,905963	-0,050616	72,607625	-6,990143	-13,405842
13:24:52,89	0,518928	3,398102	-0,142004	0,923982	0,982966	1,531021	0,076579	0,903736	-0,052915	1,600654	-1,001091	-13,365408	-1,422413	-2,513261	-1,208252	4,859216	53,048608	-0,572007	0,076579	0,903736	-0,052915	72,543931	-7,012574	-13,365408	0,076579	0,903736	-0,052915	72,543931	-7,012574	-13,365408
13:24:52,94	0,518928	3,398102	-0,142004	0,923982	0,982966	1,531021	0,074339	0,910453	-0,050602	1,281511	-1,126646	-13,356244	-1,418909	-2,516591	-1,209025	4,844020	53,026429	-0,581670	0,074339	0,910453	-0,050602	72,752097	-6,962241	-13,356244	0,074339	0,910453	-0,050602	72,752097	-6,962241	-13,356244
13:24:52,99	0,518928	3,398102	-0,142004	0,923982	0,982966	1,531021	0,075471	0,905754	-0,051374	1,499060	-1,069852	-13,365907	-1,417097	-2,521069	-1,208227	4,857743	53,005781	-0,592999	0,075471	0,905754	-0,051374	72,600765	-6,994310	-13,365907	0,075471	0,905754	-0,051374	72,600765	-6,994310	-13,365907
13:24:53,04	0,518928	3,398102	-0,142004	0,923982	0,982966	1,531021	0,078443	0,901945	-0,050577	1,686114	-0,893089	-13,377236	-1,416531	-2,516842	-1,209786	4,871373	52,980168	-0,582596	0,078443	0,901945	-0,050577	72,488803	-7,050864	-13,377236	0,078443	0,901945	-0,050577	72,488803	-7,050864	-13,377236
13:24:53,09	0,518928	3,398102	-0,142004	0,923982	0,982966	1,531021	0,074499	0,903569	-0,052135	1,586313	-1,073577	-13,366833	-1,415477	-2,514843	-1,209051	4,818225	52,971548	-0,596830	0,074499	0,903569	-0,052135	72,516466	-6,921732	-13,366833	0,074499	0,903569	-0,052135	72,516466	-6,921732	-13,366833
13:24:53,14	0,518928	3,398102	-0,142004	0,923982	0,982966	1,531021	0,072241	0,903656	-0,051400	1,547755	-1,232677	-13,381067	-1,419002	-2,516613	-1,207876	4,827546	52,938882	-0,594714	0,072241	0,903656	-0,051400	72,484729	-6,903630	-13,381067	0,072241	0,903656	-0,051400	72,484729	-6,903630	-13,381067
13:24:53,19	0,518928	3,398102	-0,142004	0,923982	0,982966	1,531021	0,075536	0,905824	-0,050225	1,411391	-1,036941	-13,378951	-1,416037	-2,518146	-1,209383	4,842948	52,932263	-0,555121	0,075536	0,905824	-0,050225	72,518552	-6,966537	-13,378951	0,075536	0,905824	-0,050225	72,518552	-6,966537	-13,378951
13:24:53,24	0,518928	3,398102	-0,142004	0,923982	0,982966	1,531021	0,075381	0,902489	-0,051732	1,586773	-1,028354	-13,339358	-1,417904	-2,520509	-1,206680	4,781279	52,943670	-0,551594	0,075381	0,902489	-0,051732	72,432147	-6,945782	-13,339358	0,075381	0,902489	-0,051732	72,432147	-6,945782	-13,339358
13:24:53,29	0,518928	3,398102	-0,142004	0,923982	0,982966	1,531021	0,078361	0,902924	-0,049029	1,543177	-0,932502	-13,335832	-1,418438	-2,519287	-1,207461	4,826918	52,891027	-0,577411	0,078361	0,902924	-0,049029	72,422729	-7,083864	-13,335832	0,078361	0,902924	-0,049029	72,422729	-7,083864	-13,335832
13:24:53,34	0,518928	3,398102	-0,142004	0,923982	0,982966	1,531021	0,077570	0,903998	-0,049811	1,464564	-0,907790	-13,361648	-1,416624	-2,517533	-1,206299	4,846212	52,902469	-0,587067	0,077570	0,903998	-0,049811	72,428416	-6,997054	-13,361648	0,077570	0,903998	-0,049811	72,428416	-6,997054	-13,361648
13:24:53,39	0,518928	3,398102	-0,142004	0,923982	0,982966	1,531021	0,075144	0,903303	-0,048648	1,520241	-1,022956	-13,371304	-1,418451	-2,518882	-1,209412	4,811395	52,933123	-0,574658	0,075144	0,903303	-0,048648	72,429564	-6,921777	-13,371304	0,075144	0,903303	-0,048648	72,429564	-6,921777	-13,371304
13:24:53,44	0,518928	3,398102	-0,142004	0,923982	0,982966	1,531021	0,077225	0,904212	-0,051762	1,482151	-0,960216	-13,358895	-1,417237	-2,520221	-1,206679	4,816666	52,940965	-0,571268	0,077225	0,904212	-0,051762	72,462772	-7,022406	-13,358895	0,077225	0,904212	-0,051762	72,462772	-7,022406	-13,358895
13:24:53,49	0,518928	3,398102	-0,142004	0,923982	0,982966	1,531021	0,077778	0,902491	-0,049028	1,581035	-0,930815	-13,355505	-1,419633	-2,518019	-1,207086	4,821451	52,889756	-0,582487	0,077778	0,902491	-0,049028	72,426610	-7,036418	-13,355505	0,077778	0,902491	-0,049028	72,426610	-7,036418	-13,355505
13:24:53,54	0,518928	3,398102	-0,142004	0,923982	0,982966	1,531021	0,077070	0,905667	-0,049436	1,373947	-0,937908	-13,366725	-1,417962	-2,518110	-1,207902	4,769896	52,904502	-0,604939	0,077070	0,905667	-0,049436	72,468809	-6,987894	-13,366725	0,077070	0,905667	-0,049436	72,468809	-6,987894	-13,366725
13:24:53,59	0,518928	3,398102	-0,142004	0,923982	0,982966	1,531021	0,076313	0,904175	-0,050251	1,438542	-1,029312	-13,389176	-1,419615	-2,517839	-1,209002	4,833332	52,902712	-0,551928	0,076313	0,904175	-0,050251	72,416253	-7,019845	-13,389176	0,076313	0,904175	-0,050251	72,416253	-7,019845	-13,389176
13:24:53,64	0,518928	3,398102	-0,142004	0,923982	0,982966	1,531021	0,076904	0,905741	-0,051352	1,387239	-0,942698	-13,336165	-1,417396	-2,517722	-1,207476	4,765816	52,905182	-0,551683	0,076904	0,905741	-0,051352	72,487941	-6,979699	-13,336165	0,076904	0,905741	-0,051352	72,487941	-6,979699	-13,336165
13:24:53,69	0,518928	3,398102	-0,142004	0,923982	0,982966	1,531021	0,075694	0,903878	-0,049825	1,452523	-1,065374	-13,335920	-1,415633	-2,518894	-1,208254	4,771954	52,871329	-0,566761	0,075694	0,903878	-0,049825	72,406938	-7,007314	-13,335920	0,075694	0,903878	-0,049825	72,406938	-7,007314	-13,335920
13:24:53,74	0,518928	3,398102	-0,142004	0,923982	0,982966	1,531021	0,075828	0,901766	-0,050603	1,536115	-1,036163	-13,350999	-1,420213	-2,517426	-1,208260	4,818268	52,921518	-0,585580	0,075828	0,901766	-0,050603	72,324714	-6,988624	-13,350999	0,075828	0,901766	-0,050603	72,324714	-6,988624	-13,350999
13:24:53,79	0,518928	3,398102	-0,142004	0,923982	0,982966	1,531021	0,076846	0,906466	-0,050609	1,358338	-0,968212	-13,369818	-1,415075	-2,520619	-1,207881	4,752869	52,862284	-0,586622	0,076846	0,906466	-0,050609	72,515885	-7,000585	-13,369818	0,076846	0,906466	-0,050609	72,515885	-7,000585	-13,369818
13:24:53,84	0,518928	3,398102	-0,142004	0,923982	0,982966	1,531021	0,077042	0,900420	-0,050230	1,588699	-0,985020	-13,370859	-1,416235	-2,518068	-1,209409	4,781466	52,844724	-0,552454	0,077042	0,900420	-0,050230	72,271685	-7,032811	-13,370859	0,077042	0,900420	-0,050230	72,271685	-7,032811	-13,370859
13:24:53,89	0,518928	3,398102	-0,142004	0,923982	0,982966	1,531021	0,075413	0,902700	-0,051759	1,469243	-1,036174	-13,336692	-1,415604	-2,516657	-1,206327	4,799608	52,829038	-0,593461	0,075413	0,902700	-0,051759	72,331189	-6,956101	-13,336692	0,075413	0,902700	-0,051759	72,331189	-6,956101	-13,336692
13:24:53,94	0,518928	3,398102	-0,142004	0,923982	0,982966	1,531021	0,073876	0,902858	-0,048677	1,456491	-1,092568	-13,377699	-1,412669	-2,519272	-1,209425	4,787283	52,848335	-0,590712	0,073876	0,902858	-0,048677	72,330875	-6,891804	-13,377699	0,073876	0,902858	-0,048677	72,330875	-6,891804	-13,377699
13:24:53,99	0,518928	3,398102	-0,142004	0,923982	0,982966	1,531021	0,074672	0,899009	-0,051775	1,667189	-1,071460	-13,374950	-1,414533	-2,520433	-1,209031	4,748078	52,830454	-0,562546	0,074672	0,899009	-0,051775	72,239425	-6,933239	-13,374950	0,074672	0,899009	-0,051775	72,239425	-6,933239	-13,374950
13:24:54,04	0,518928	3,398102	-0,142004	0,923982	0,982966	1,531021	0,076610	0,900043	-0,051380	1,578352	-0,995730	-13,346783	-1,415129	-2,520752	-1,206301	4,735296	52,846195	-0,544340	0,076610	0,900043	-0,051380	72,231728	-7,009591	-13,346783	0,076610	0,900043	-0,051380	72,231728	-7,009591	-13,346783
13:24:54,09	0,518928	3,398102	-0,142004	0,923982	0,982966	1,531021	0,077184	0,900400	-0,048651	1,567032	-0,984804	-13,328578	-1,415700	-2,520280	-1,208646	4,743001	52,858444	-0,562010	0,077184	0,900400	-0,048651	72,248429	-7,043751	-13,328578	0,077184	0,900400	-0,048651	72,248429	-7,043751	-13,328578
13:24:54,14	0,518928	3,398102	-0,142004	0,923982	0,982966	1,531021	0,077061	0,901131	-0,050996	1,543498	-0,990671	-13,346247	-1,416839	-2,521794	-1,209017	4,764553	52,841098	-0,558138	0,077061	0,901131	-0,050996	72,282252	-7,039933	-13,346247	0,077061	0,901131	-0,050996	72,282252	-7,039933	-13,346247
13:24:54,19	0,518928	3,398102	-0,142004	0,923982	0,982966	1,531021	0,078942	0,901360	-0,051367	1,527338	-0,865501	-13,342375	-1,418606	-2,519479	-1,209784	4,775052	52,842421	-0,533473	0,078942	0,901360	-0,051367	72,284077	-7,062453	-13,342375	0,078942	0,901360	-0,051367	72,284077	-7,062453	-13,342375
13:24:54,24	0,518928	3,398102	-0,142004	0,923982	0,982966	1,531021	0,077820	0,904047	-0,052133	1,393971	-0,915425	-13,317710	-1,415060	-2,520921	-1,207859	4,774360	52,823396	-0,573608	0,077820	0,904047	-0,052133	72,361698	-7,024283	-13,317710	0,077820	0,904047	-0,052133	72,361698	-7,024283	-13,317710
13:24:54,29	0,518928	3,398102	-0,142004	0,923982	0,982966	1,531021	0,077296	0,900256	-0,050209	1,574298	-0,933755	-13,357846	-1,415778	-2,522087	-1,208621	4,729397	52,790498	-0,530428	0,077296	0,900256	-0,050209	72,244404	-7,001486	-13,357846	0,077296	0,900256	-0,050209	72,244404	-7,001486	-13,357846
13:24:54,34	0,518928	3,398102	-0,142004	0,923982	0,982966	1,531021	0,078665	0,900295	-0,050970	1,521322	-0,885055	-13,314665	-1,416225	-2,520167	-1,207459	4,777687	52,841651	-0,554010	0,078665	0,900295	-0,050970	72,194454	-7,060256	-13,314665	0,078665	0,900295	-0,050970	72,194454	-7,060256	-13,314665
13:24:54,39	0,518928	3,398102	-0,142004	0,923982	0,982966	1,531021	0,077226	0,901642	-0,049809	1,519712	-0,943645	-13,338248	-1,418640	-2,516342	-1,206685	4,766902	52,829372	-0,525542	0,077226	0,901642	-0,049809	72,298600	-7,005875	-13,338248	0,077226	0,901642	-0,049809	72,298600	-7,005875	-13,338248
13:24:54,44	0,518928	3,398102	-0,142004	0,923982	0,982966	1,531021	0,075120	0,905646	-0,049035	1,295485	-1,056339	-13,309780	-1,418627	-2,521029	-1,209035	4,762622	52,819767	-0,573521	0,075120	0,905646	-0,049035	72,388676	-6,953277	-13,309780	0,075120	0,905646	-0,049035	72,388676	-6,953277	-13,309780
13:24:54,49	0,518928	3,398102	-0,142004	0,923982	0,982966	1,531021	0,079173	0,903291	-0,051385	1,407477	-0,844505	-13,357758	-1,418109	-2,521321	-1,207445	4,732794	52,820542	-0,511124	0,079173	0,903291	-0,051385	72,315815	-7,059577	-13,357758	0,079173	0,903291	-0,051385	72,315815	-7,059577	-13,357758
13:24:54,54	0,518928	3,398102	-0,142004	0,923982	0,982966	1,531021	0,079168	0,902696	-0,049795	1,424162	-0,871002	-13,295362	-1,416961	-2,518875	-1,206720	4,727288	52,792353	-0,565147	0,079168	0,902696	-0,049795	72,285812	-7,085654	-13,295362	0,079168	0,902696	-0,049795	72,285812	-7,085654	-13,295362
13:24:54,59	0,518928	3,398102	-0,142004	0,923982	0,982966	1,531021	0,076475	0,902925	-0,049070	1,385110	-1,001701	-13,349384	-1,415158	-2,522421	-1,207480	4,733665	52,797569	-0,569643	0,076475	0,902925	-0,049070	72,264702	-7,004969	-13,349384	0,076475	0,902925	-0,049070	72,264702	-7,004969	-13,349384
13:24:54,64	0,518928	3,398102	-0,142004	0,923982	0,982966	1,531021	0,078644	0,899590	-0,049829	1,566211	-0,885969	-13,353880	-1,412838	-2,518362	-1,209411	4,740658	52,780282	-0,539019	0,078644	0,899590	-0,049829	72,184045	-7,059548	-13,353880	0,078644	0,899590	-0,049829	72,184045	-7,059548	-13,353880
13:24:54,69	0,518928	3,398102	-0,142004	0,923982	0,982966	1,531021	0,073969	0,899611	-0,051761	1,553633	-1,114397	-13,323256	-1,418608	-2,516401	-1,208229	4,789303	52,816352	-0,525254	0,073969	0,899611	-0,051761	72,173132	-6,920947	-13,323256	0,073969	0,899611	-0,051761	72,173132	-6,920947	-13,323256
13:24:54,74	0,518928	3,398102	-0,142004	0,923982	0,982966	1,531021	0,075156	0,905588	-0,050579	1,298392	-1,028594	-13,309491	-1,411649	-2,516554	-1,205153	4,743522	52,771740	-0,555975	0,075156	0,905588	-0,050579	72,387081	-6,928302	-13,309491	0,075156	0,905588	-0,050579	72,387081	-6,928302	-13,309491
13:24:54,79	0,518928	3,398102	-0,142004	0,923982	0,982966	1,531021	0,071808	0,899485	-0,047503	1,554240	-1,219981	-13,340212	-1,415251	-2,519172	-1,206723	4,703223	52,784463	-0,560053	0,071808	0,899485	-0,047503	72,163816	-6,856947	-13,340212	0,071808	0,899485	-0,047503	72,163816	-6,856947	-13,340212
13:24:54,84	0,518928	3,398102	-0,142004	0,923982	0,982966	1,531021	0,075877	0,901295	-0,049073	1,450981	-1,049690	-13,344291	-1,413426	-2,519606	-1,207829	4,746477	52,757133	-0,511999	0,075877	0,901295	-0,049073	72,202654	-7,006020	-13,344291	0,075877	0,901295	-0,049073	72,202654	-7,006020	-13,344291
13:24:54,89	0,518928	3,398102	-0,142004	0,923982	0,982966	1,531021	0,075340	0,899498	-0,050178	1,542386	-1,026471	-13,296236	-1,412828	-2,522571	-1,208993	4,744270	52,754605	-0,526220	0,075340	0,899498	-0,050178	72,152992	-6,940675	-13,296236	0,075340	0,899498	-0,050178	72,152992	-6,940675	-13,296236
13:24:54,94	0,518928	3,398102	-0,142004	0,923982	0,982966	1,531021	0,077634	0,900262	-0,050227	1,500207	-0,946794	-13,344277	-1,415235	-2,521211	-1,207877	4,710927	52,774814	-0,560040	0,077634	0,900262	-0,050227	72,170768	-7,041102	-13,344277	0,077634	0,900262	-0,050227	72,170768	-7,041102	-13,344277
13:24:54,99	0,518928	3,398102	-0,142004	0,923982	0,982966	1,531021	0,077634	0,900262	-0,050227	1,500207	-0,946794	-13,344277	-1,414092	-2,521664	-1,210168	4,702817	52,779317	-0,504991	0,077634	0,900262	-0,050227	72,170768	-7,041102	-13,344277	0,077634	0,900262	-0,050227	72,170768	-7,041102	-13,344277
13:24:55,04	0,518928	3,398102	-0,142004	0,923982	0,982966	1,531021	0,077456	0,899045	-0,052517	1,563311	-0,965370	-13,289228	-1,415864	-2,523613	-1,208638	4,694304	52,761393	-0,540920	0,077456	0,899045	-0,052517	72,138376	-7,045636	-13,289228	0,077456	0,899045	-0,052517	72,138376	-7,045636	-13,289228
13:24:55,09	0,518928	3,398102	-0,142004	0,923982	0,982966	1,531021	0,080029	0,899606	-0,050988	1,514378	-0,829960	-13,325157	-1,412248	-2,519615	-1,207474	4,740897	52,755034	-0,555628	0,080029	0,899606	-0,050988	72,133454	-7,112244	-13,325157	0,080029	0,899606	-0,050988	72,133454	-7,112244	-13,325157
13:24:55,14	0,518928	3,398102	-0,142004	0,923982	0,982966	1,531021	0,074759	0,898474	-0,049823	1,591049	-1,060454	-13,339866	-1,414039	-2,520570	-1,209020	4,730776	52,759758	-0,540348	0,074759	0,898474	-0,049823	72,121236	-6,929067	-13,339866	0,074759	0,898474	-0,049823	72,121236	-6,929067	-13,339866
13:24:55,19	0,518928	3,398102	-0,142004	0,923982	0,982966	1,531021	0,076482	0,899546	-0,051370	1,534296	-0,982006	-13,324585	-1,412253	-2,521620	-1,207481	4,731801	52,755127	-0,570362	0,076482	0,899546	-0,051370	72,148695	-6,985842	-13,324585	0,076482	0,899546	-0,051370	72,148695	-6,985842	-13,324585
13:24:55,24	0,518928	3,398102	-0,142004	0,923982	0,982966	1,531021	0,076498	0,897475	-0,049830	1,638511	-0,977995	-13,354599	-1,411717	-2,520087	-1,210216	4,727531	52,719881	-0,579153	0,076498	0,897475	-0,049830	72,090304	-6,983052	-13,354599	0,076498	0,897475	-0,049830	72,090304	-6,983052	-13,354599
13:24:55,29	0,518928	3,398102	-0,142004	0,923982	0,982966	1,531021	0,074902	0,897778	-0,052565	1,590125	-1,047031	-13,363390	-1,411768	-2,518827	-1,209813	4,687348	52,791271	-0,528068	0,074902	0,897778	-0,052565	72,065660	-6,926848	-13,363390	0,074902	0,897778	-0,052565	72,065660	-6,926848	-13,363390
13:24:55,34	0,518928	3,398102	-0,142004	0,923982	0,982966	1,531021	0,073837	0,898452	-0,052163	1,596805	-1,172933	-13,312306	-1,416011	-2,467935	-1,207215	7,142239	52,952385	-0,857837	0,073837	0,898452	-0,052163	72,125258	-6,969105	-13,312306	0,073837	0,898452	-0,052163	72,125258	-6,969105	-13,312306
13:24:55,39	0,518928	3,398102	-0,142004	0,923982	0,982966	1,531021	0,031885	0,927572	-0,049565	1,449534	-1,308995	-13,642074	-1,442452	-2,473539	-1,194377	6,843794	54,459045	-1,149190	0,031885	0,927572	-0,049565	74,263916	-3,811939	-13,642074	0,031885	0,927572	-0,049565	74,263916	-3,811939	-13,642074
13:24:55,44	0,518968	3,397957	-0,141976	0,923966	0,982989	1,580986	0,049958	0,947669	-0,036727	1,560058	-1,380977	-13,933428	-1,450024	-2,487690	-1,196518	6,251164	54,609150	-1,116170	0,049958	0,947669	-0,036727	75,952077	-5,302671	-13,933428	0,049958	0,947669	-0,036727	75,952077	-5,302671	-13,933428
13:24:55,49	0,518968	3,397957	-0,141976	0,923966	0,982989	1,580986	0,066000	0,947151	-0,038868	1,420666	-1,135093	-13,900408	-1,449554	-2,488711	-1,196914	6,201161	54,593628	-1,101448	0,066000	0,947151	-0,038868	75,772033	-6,316061	-13,900408	0,066000	0,947151	-0,038868	75,772033	-6,316061	-13,900408
13:24:55,54	0,518968	3,397957	-0,141976	0,923966	0,982989	1,580986	0,066648	0,946233	-0,039263	1,429955	-1,136914	-13,885685	-1,444426	-2,490875	-1,198030	6,163141	54,482503	-1,035540	0,066648	0,946233	-0,039263	75,709263	-6,368789	-13,885685	0,066648	0,946233	-0,039263	75,709263	-6,368789	-13,885685
13:24:55,59	0,518968	3,397957	-0,141976	0,923966	0,982989	1,580986	0,065959	0,940711	-0,040380	1,601887	-1,150104	-13,819777	-1,444542	-2,488225	-1,197306	6,113008	54,479113	-1,059427	0,065959	0,940711	-0,040380	75,447666	-6,327895	-13,819777	0,065959	0,940711	-0,040380	75,447666	-6,327895	-13,819777
13:24:55,64	0,518968	3,397957	-0,141976	0,923966	0,982989	1,580986	0,063722	0,942136	-0,039656	1,499779	-1,308156	-13,843664	-1,443377	-2,488583	-1,196911	6,123003	54,428449	-1,061245	0,063722	0,942136	-0,039656	75,457428	-6,310332	-13,843664	0,063722	0,942136	-0,039656	75,457428	-6,310332	-13,843664
13:24:55,69	0,518968	3,397957	-0,141976	0,923966	0,982989	1,580986	0,063449	0,940947	-0,039260	1,522691	-1,288361	-13,845482	-1,444065	-2,488400	-1,198850	6,095534	54,395405	-1,036707	0,063449	0,940947	-0,039260	75,387059	-6,269112	-13,845482	0,063449	0,940947	-0,039260	75,387059	-6,269112	-13,845482
13:24:55,74	0,518968	3,397957	-0,141976	0,923966	0,982989	1,580986	0,063634	0,941635	-0,041199	1,444581	-1,285991	-13,820944	-1,443497	-2,492647	-1,198850	6,070461	54,402727	-1,046437	0,063634	0,941635	-0,041199	75,362931	-6,281290	-13,820944	0,063634	0,941635	-0,041199	75,362931	-6,281290	-13,820944
13:24:55,79	0,518968	3,397957	-0,141976	0,923966	0,982989	1,580986	0,067028	0,939020	-0,041199	1,574361	-1,134876	-13,830674	-1,441677	-2,493254	-1,202327	6,118833	54,346058	-1,056099	0,067028	0,939020	-0,041199	75,287441	-6,396607	-13,830674	0,067028	0,939020	-0,041199	75,287441	-6,396607	-13,830674
13:24:55,84	0,518968	3,397957	-0,141976	0,923966	0,982989	1,580986	0,066645	0,937140	-0,044677	1,647219	-1,084599	-13,840337	-1,431240	-2,444141	-1,199588	8,592516	53,640988	-1,251730	0,066645	0,937140	-0,044677	75,212736	-6,316215	-13,840337	0,066645	0,937140	-0,044677	75,212736	-6,316215	-13,840337
13:24:55,89	0,518968	3,397957	-0,141976	0,923966	0,982989	1,580986	0,018893	0,952658	-0,041937	1,466519	-1,072898	-14,035968	-1,465986	-2,471025	-1,205018	7,223350	55,719538	-1,507236	0,018893	0,952658	-0,041937	76,250194	-2,555979	-14,035968	0,018893	0,952658	-0,041937	76,250194	-2,555979	-14,035968
13:24:55,94	0,518997	3,398072	-0,141983	0,923971	0,982985	1,631037	0,059548	0,969307	-0,047367	1,716272	-1,183850	-14,291473	-1,475116	-2,485851	-1,208837	6,400023	56,017682	-1,495523	0,059548	0,969307	-0,047367	77,806883	-5,858342	-14,291473	0,059548	0,969307	-0,047367	77,806883	-5,858342	-14,291473
13:24:55,99	0,518997	3,398072	-0,141983	0,923971	0,982985	1,631037	0,076952	0,969801	-0,051186	1,537122	-1,140896	-14,279760	-1,474192	-2,490703	-1,208844	6,316249	55,886242	-1,484892	0,076952	0,969801	-0,051186	77,666509	-7,181661	-14,279760	0,076952	0,969801	-0,051186	77,666509	-7,181661	-14,279760
13:24:56,04	0,518997	3,398072	-0,141983	0,923971	0,982985	1,631037	0,080692	0,966574	-0,051194	1,549201	-0,953254	-14,269129	-1,470953	-2,492019	-1,208462	6,220036	55,766796	-1,448836	0,080692	0,966574	-0,051194	77,425281	-7,287598	-14,269129	0,080692	0,966574	-0,051194	77,425281	-7,287598	-14,269129
13:24:56,09	0,518997	3,398072	-0,141983	0,923971	0,982985	1,631037	0,080213	0,963112	-0,050811	1,577707	-1,001776	-14,233074	-1,466450	-2,489695	-1,208087	6,186101	55,602866	-1,443153	0,080213	0,963112	-0,050811	77,181971	-7,298497	-14,233074	0,080213	0,963112	-0,050811	77,181971	-7,298497	-14,233074
13:24:56,14	0,518997	3,398072	-0,141983	0,923971	0,982985	1,631037	0,075949	0,960373	-0,050437	1,561158	-1,170953	-14,227390	-1,465760	-2,490827	-1,207894	6,115954	55,547166	-1,410466	0,075949	0,960373	-0,050437	76,950475	-7,132912	-14,227390	0,075949	0,960373	-0,050437	76,950475	-7,132912	-14,227390
13:24:56,19	0,518997	3,398072	-0,141983	0,923971	0,982985	1,631037	0,079158	0,957549	-0,052387	1,525514	-1,024746	-14,196373	-1,465609	-2,493887	-1,210038	6,076924	55,455165	-1,412136	0,079158	0,957549	-0,052387	76,693134	-7,238669	-14,196373	0,079158	0,957549	-0,052387	76,693134	-7,238669	-14,196373
13:24:56,24	0,518997	3,398072	-0,141983	0,923971	0,982985	1,631037	0,079158	0,957549	-0,052387	1,525514	-1,024746	-14,196373	-1,464605	-2,492796	-1,209250	6,019657	55,407790	-1,359912	0,079158	0,957549	-0,052387	76,693134	-7,238669	-14,196373	0,079158	0,957549	-0,052387	76,693134	-7,238669	-14,196373
13:24:56,29	0,518997	3,398072	-0,141983	0,923971	0,982985	1,631037	0,077712	0,957226	-0,051600	1,472666	-1,125884	-14,144150	-1,460589	-2,494193	-1,209264	5,990971	55,330986	-1,376118	0,077712	0,957226	-0,051600	76,614904	-7,226238	-14,144150	0,077712	0,957226	-0,051600	76,614904	-7,226238	-14,144150
13:24:56,34	0,518997	3,398072	-0,141983	0,923971	0,982985	1,631037	0,076913	0,953049	-0,051613	1,609010	-1,153840	-14,160355	-1,461963	-2,495676	-1,212399	5,916281	55,290906	-1,370339	0,076913	0,953049	-0,051613	76,423357	-7,191521	-14,160355	0,076913	0,953049	-0,051613	76,423357	-7,191521	-14,160355
13:24:56,39	0,518997	3,398072	-0,141983	0,923971	0,982985	1,631037	0,078885	0,953497	-0,054748	1,513646	-1,095936	-14,154576	-1,457865	-2,497017	-1,209657	5,916113	55,236908	-1,358690	0,078885	0,953497	-0,054748	76,363179	-7,288425	-14,154576	0,078885	0,953497	-0,054748	76,363179	-7,288425	-14,154576
13:24:56,44	0,518997	3,398072	-0,141983	0,923971	0,982985	1,631037	0,077997	0,949278	-0,052007	1,686218	-1,115278	-14,142928	-1,460243	-2,494846	-1,208497	5,926443	55,189006	-1,356281	0,077997	0,949278	-0,052007	76,204513	-7,238029	-14,142928	0,077997	0,949278	-0,052007	76,204513	-7,238029	-14,142928
13:24:56,49	0,518997	3,398072	-0,141983	0,923971	0,982985	1,631037	0,077307	0,952423	-0,050847	1,486360	-1,118276	-14,140518	-1,462725	-2,496854	-1,210837	5,871905	55,180213	-1,340769	0,077307	0,952423	-0,050847	76,251536	-7,186840	-14,140518	0,077307	0,952423	-0,050847	76,251536	-7,186840	-14,140518
13:24:56,54	0,518997	3,398072	-0,141983	0,923971	0,982985	1,631037	0,080286	0,953568	-0,053187	1,391894	-1,006178	-14,125007	-1,458578	-2,495365	-1,206930	5,890180	55,155276	-1,323815	0,080286	0,953568	-0,053187	76,247015	-7,308631	-14,125007	0,080286	0,953568	-0,053187	76,247015	-7,308631	-14,125007
13:24:56,59	0,518997	3,398072	-0,141983	0,923971	0,982985	1,631037	0,076923	0,950721	-0,049279	1,527483	-1,152768	-14,108053	-1,459222	-2,498487	-1,208894	5,864755	55,132059	-1,352748	0,076923	0,950721	-0,049279	76,159109	-7,191212	-14,108053	0,076923	0,950721	-0,049279	76,159109	-7,191212	-14,108053
13:24:56,64	0,518997	3,398072	-0,141983	0,923971	0,982985	1,631037	0,079949	0,949718	-0,051243	1,546852	-1,005827	-14,136985	-1,460565	-2,496926	-1,208151	5,809948	55,075676	-1,354443	0,079949	0,949718	-0,051243	76,099695	-7,281810	-14,136985	0,079949	0,949718	-0,051243	76,099695	-7,281810	-14,136985
13:24:56,69	0,518997	3,398072	-0,141983	0,923971	0,982985	1,631037	0,079269	0,951662	-0,050501	1,369540	-1,060474	-14,138680	-1,460041	-2,499320	-1,208927	5,782056	55,056952	-1,349704	0,079269	0,951662	-0,050501	76,074973	-7,283056	-14,138680	0,079269	0,951662	-0,050501	76,074973	-7,283056	-14,138680
13:24:56,74	0,518997	3,398072	-0,141983	0,923971	0,982985	1,631037	0,081080	0,950010	-0,051276	1,425246	-0,981083	-14,133941	-1,457658	-2,498242	-1,206979	5,804219	55,023654	-1,356456	0,081080	0,950010	-0,051276	76,001053	-7,345847	-14,133941	0,081080	0,950010	-0,051276	76,001053	-7,345847	-14,133941
13:24:56,79	0,518997	3,398072	-0,141983	0,923971	0,982985	1,631037	0,078955	0,948486	-0,049329	1,486738	-1,055750	-14,140694	-1,461263	-2,500103	-1,209278	5,772775	55,039658	-1,296979	0,078955	0,948486	-0,049329	75,942912	-7,253687	-14,140694	0,078955	0,948486	-0,049329	75,942912	-7,253687	-14,140694
13:24:56,84	0,518997	3,398072	-0,141983	0,923971	0,982985	1,631037	0,082368	0,950677	-0,051628	1,370946	-0,913469	-14,081216	-1,457176	-2,498042	-1,208906	5,776766	54,985350	-1,317355	0,082368	0,950677	-0,051628	75,999110	-7,379383	-14,081216	0,082368	0,950677	-0,051628	75,999110	-7,379383	-14,081216
13:24:56,89	0,518997	3,398072	-0,141983	0,923971	0,982985	1,631037	0,078540	0,948169	-0,051256	1,456357	-1,081914	-14,101592	-1,453638	-2,501936	-1,208124	5,764625	54,985937	-1,332189	0,078540	0,948169	-0,051256	75,887596	-7,247332	-14,101592	0,078540	0,948169	-0,051256	75,887596	-7,247332	-14,101592
13:24:56,94	0,518997	3,398072	-0,141983	0,923971	0,982985	1,631037	0,080144	0,943157	-0,050473	1,711389	-1,009332	-14,116426	-1,456681	-2,500347	-1,209689	5,732214	54,976359	-1,312119	0,080144	0,943157	-0,050473	75,749231	-7,300636	-14,116426	0,080144	0,943157	-0,050473	75,749231	-7,300636	-14,116426
13:24:56,99	0,518997	3,398072	-0,141983	0,923971	0,982985	1,631037	0,080289	0,946587	-0,052039	1,508534	-1,025084	-14,096357	-1,457196	-2,501167	-1,206945	5,774246	54,933701	-1,310953	0,080289	0,946587	-0,052039	75,815622	-7,327752	-14,096357	0,080289	0,946587	-0,052039	75,815622	-7,327752	-14,096357
13:24:57,04	0,518997	3,398072	-0,141983	0,923971	0,982985	1,631037	0,081257	0,946624	-0,049295	1,490701	-0,917028	-14,095191	-1,457940	-2,503492	-1,209295	5,706930	54,916990	-1,304996	0,081257	0,946624	-0,049295	75,800666	-7,295670	-14,095191	0,081257	0,946624	-0,049295	75,800666	-7,295670	-14,095191
13:24:57,09	0,518997	3,398072	-0,141983	0,923971	0,982985	1,631037	0,083643	0,946105	-0,051644	1,469544	-0,842897	-14,089233	-1,453914	-2,499765	-1,209314	5,678518	54,898309	-1,299196	0,083643	0,946105	-0,051644	75,738790	-7,408841	-14,089233	0,083643	0,946105	-0,051644	75,738790	-7,408841	-14,089233
13:24:57,14	0,518997	3,398072	-0,141983	0,923971	0,982985	1,631037	0,078402	0,944482	-0,051663	1,523562	-1,130690	-14,083434	-1,451499	-2,501186	-1,208911	5,706122	54,881317	-1,309753	0,078402	0,944482	-0,051663	75,665393	-7,285221	-14,083434	0,078402	0,944482	-0,051663	75,665393	-7,285221	-14,083434
13:24:57,19	0,518997	3,398072	-0,141983	0,923971	0,982985	1,631037	0,078424	0,941680	-0,051260	1,668341	-1,097114	-14,093991	-1,456830	-2,501141	-1,207776	5,689679	54,875905	-1,330744	0,078424	0,941680	-0,051260	75,590233	-7,253418	-14,093991	0,078424	0,941680	-0,051260	75,590233	-7,253418	-14,093991
13:24:57,24	0,518997	3,398072	-0,141983	0,923971	0,982985	1,631037	0,081051	0,946319	-0,050125	1,414191	-0,972044	-14,114981	-1,452745	-2,504073	-1,210434	5,687345	54,844631	-1,271691	0,081051	0,946319	-0,050125	75,700266	-7,334568	-14,114981	0,081051	0,946319	-0,050125	75,700266	-7,334568	-14,114981
13:24:57,29	0,518997	3,398072	-0,141983	0,923971	0,982985	1,631037	0,081547	0,941316	-0,052784	1,646139	-0,932626	-14,055928	-1,454538	-2,500622	-1,206979	5,675087	54,842689	-1,297753	0,081547	0,941316	-0,052784	75,539414	-7,334101	-14,055928	0,081547	0,941316	-0,052784	75,539414	-7,334101	-14,055928
13:24:57,34	0,518997	3,398072	-0,141983	0,923971	0,982985	1,631037	0,079456	0,944594	-0,049329	1,467837	-1,051047	-14,081991	-1,453981	-2,501949	-1,208150	5,674980	54,791418	-1,313318	0,079456	0,944594	-0,049329	75,618487	-7,288312	-14,081991	0,079456	0,944594	-0,049329	75,618487	-7,288312	-14,081991
13:24:57,40	0,518997	3,398072	-0,141983	0,923971	0,982985	1,631037	0,080326	0,943448	-0,050500	1,482970	-0,980222	-14,097555	-1,453385	-2,500039	-1,213185	5,694647	54,795047	-1,290573	0,080326	0,943448	-0,050500	75,543664	-7,285845	-14,097555	0,080326	0,943448	-0,050500	75,543664	-7,285845	-14,097555
13:24:57,45	0,518997	3,398072	-0,141983	0,923971	0,982985	1,631037	0,078374	0,943887	-0,055534	1,473139	-1,066536	-14,074811	-1,453405	-2,503180	-1,212027	5,663226	54,824442	-1,300173	0,078374	0,943887	-0,055534	75,568263	-7,218886	-14,074811	0,078374	0,943887	-0,055534	75,568263	-7,218886	-14,074811
13:24:57,50	0,518997	3,398072	-0,141983	0,923971	0,982985	1,631037	0,081105	0,942334	-0,054376	1,563664	-0,966450	-14,084411	-1,454840	-2,502135	-1,206545	5,593162	54,847491	-1,325157	0,081105	0,942334	-0,054376	75,536844	-7,333157	-14,084411	0,081105	0,942334	-0,054376	75,536844	-7,333157	-14,084411
13:24:57,55	0,518997	3,398072	-0,141983	0,923971	0,982985	1,631037	0,080917	0,944099	-0,048895	1,456807	-1,048407	-14,109395	-1,445256	-2,454708	-1,206943	8,296619	54,492472	-1,574624	0,080917	0,944099	-0,048895	75,568549	-7,400387	-14,109395	0,080917	0,944099	-0,048895	75,568549	-7,400387	-14,109395
13:24:57,60	0,518997	3,398072	-0,141983	0,923971	0,982985	1,631037	0,035052	0,959513	-0,049292	1,699524	-0,914614	-14,358862	-1,477064	-2,467403	-1,204042	7,374850	56,141359	-1,807341	0,035052	0,959513	-0,049292	77,021306	-3,666196	-14,358862	0,035052	0,959513	-0,049292	77,021306	-3,666196	-14,358862
13:24:57,65	0,518991	3,397987	-0,141962	0,923969	0,982994	1,681004	0,061950	0,980712	-0,046392	1,564286	-1,138620	-14,591579	-1,485465	-2,479982	-1,203185	6,607270	56,456283	-1,802894	0,061950	0,980712	-0,046392	78,550164	-6,001720	-14,591579	0,061950	0,980712	-0,046392	78,550164	-6,001720	-14,591579
13:24:57,70	0,518991	3,397987	-0,141962	0,923969	0,982994	1,681004	0,077044	0,981698	-0,045535	1,401964	-1,175943	-14,587132	-1,480899	-2,480671	-1,204330	6,587570	56,328185	-1,776341	0,077044	0,981698	-0,045535	78,465232	-7,223914	-14,587132	0,077044	0,981698	-0,045535	78,465232	-7,223914	-14,587132
13:24:57,75	0,518991	3,397987	-0,141962	0,923969	0,982994	1,681004	0,075358	0,977399	-0,046680	1,504733	-1,216649	-14,560578	-1,479819	-2,482442	-1,203531	6,562782	56,261465	-1,744869	0,075358	0,977399	-0,046680	78,230519	-7,132235	-14,560578	0,075358	0,977399	-0,046680	78,230519	-7,132235	-14,560578
13:24:57,80	0,518991	3,397987	-0,141962	0,923969	0,982994	1,681004	0,076352	0,975578	-0,045880	1,529248	-1,153068	-14,529107	-1,479358	-2,482412	-1,203531	6,523448	56,210229	-1,721797	0,076352	0,975578	-0,045880	78,112088	-7,146683	-14,529107	0,076352	0,975578	-0,045880	78,112088	-7,146683	-14,529107
13:24:57,85	0,518991	3,397987	-0,141962	0,923969	0,982994	1,681004	0,076096	0,975194	-0,045880	1,485160	-1,174813	-14,506034	-1,477813	-2,484111	-1,204742	6,454012	56,095322	-1,753082	0,076096	0,975194	-0,045880	78,037882	-7,148352	-14,506034	0,076096	0,975194	-0,045880	78,037882	-7,148352	-14,506034
13:24:57,90	0,518991	3,397987	-0,141962	0,923969	0,982994	1,681004	0,076794	0,973007	-0,047092	1,464656	-1,141189	-14,537320	-1,476060	-2,487694	-1,203148	6,437531	56,100683	-1,715179	0,076794	0,973007	-0,047092	77,845695	-7,169532	-14,537320	0,076794	0,973007	-0,047092	77,845695	-7,169532	-14,537320
13:24:57,95	0,518991	3,397987	-0,141962	0,923969	0,982994	1,681004	0,079021	0,969697	-0,045498	1,633158	-1,042370	-14,499416	-1,480264	-2,486746	-1,205139	6,402301	56,102822	-1,743193	0,079021	0,969697	-0,045498	77,754393	-7,245485	-14,499416	0,079021	0,969697	-0,045498	77,754393	-7,245485	-14,499416
13:24:58,00	0,518991	3,397987	-0,141962	0,923969	0,982994	1,681004	0,080302	0,973812	-0,047489	1,403449	-1,007331	-14,527431	-1,475236	-2,484901	-1,209456	6,302796	56,062666	-1,734843	0,080302	0,973812	-0,047489	77,847660	-7,311014	-14,527431	0,080302	0,973812	-0,047489	77,847660	-7,311014	-14,527431
13:24:58,05	0,518991	3,397987	-0,141962	0,923969	0,982994	1,681004	0,076190	0,970379	-0,051805	1,497402	-1,287236	-14,519080	-1,467476	-2,441323	-1,192331	8,784985	55,559559	-1,958354	0,076190	0,970379	-0,051805	77,672176	-7,268150	-14,519080	0,076190	0,970379	-0,051805	77,672176	-7,268150	-14,519080
13:24:58,10	0,518991	3,397987	-0,141962	0,923969	0,982994	1,681004	0,034570	0,985448	-0,034681	1,519205	-1,050275	-14,742592	-1,491004	-2,461943	-1,199381	7,864939	57,291872	-2,046443	0,034570	0,985448	-0,034681	78,876894	-3,764033	-14,742592	0,034570	0,985448	-0,034681	78,876894	-3,764033	-14,742592
13:24:58,15	0,518970	3,398091	-0,141973	0,923950	0,982972	1,731000	0,064191	0,995514	-0,041731	2,035991	-1,172911	-14,830680	-1,500441	-2,480853	-1,205185	6,932963	57,466979	-2,046695	0,064191	0,995514	-0,041731	80,183839	-6,211935	-14,830680	0,064191	0,995514	-0,041731	80,183839	-6,211935	-14,830680
13:24:58,20	0,518970	3,398091	-0,141973	0,923950	0,982972	1,731000	0,085286	0,994232	-0,047534	1,788315	-0,970639	-14,830933	-1,494401	-2,484641	-1,204396	6,809076	57,221009	-1,990313	0,085286	0,994232	-0,047534	79,835526	-7,665621	-14,830933	0,085286	0,994232	-0,047534	79,835526	-7,665621	-14,830933
13:24:58,25	0,518970	3,398091	-0,141973	0,923950	0,982972	1,731000	0,085547	0,987107	-0,046745	1,883842	-0,941367	-14,774550	-1,488992	-2,484462	-1,206369	6,669048	57,003301	-1,954924	0,085547	0,987107	-0,046745	79,371760	-7,656844	-14,774550	0,085547	0,987107	-0,046745	79,371760	-7,656844	-14,774550
13:24:58,30	0,518970	3,398091	-0,141973	0,923950	0,982972	1,731000	0,082688	0,982513	-0,048719	1,864210	-1,102488	-14,739161	-1,486791	-2,484001	-1,200907	6,632184	56,892411	-1,907675	0,082688	0,982513	-0,048719	78,991446	-7,593473	-14,739161	0,082688	0,982513	-0,048719	78,991446	-7,593473	-14,739161
13:24:58,35	0,518970	3,398091	-0,141973	0,923950	0,982972	1,731000	0,081188	0,980837	-0,043256	1,836895	-1,156976	-14,691913	-1,484737	-2,488974	-1,202883	6,536656	56,729654	-1,925623	0,081188	0,980837	-0,043256	78,832567	-7,530200	-14,691913	0,081188	0,980837	-0,043256	78,832567	-7,530200	-14,691913
13:24:58,40	0,518970	3,398091	-0,141973	0,923950	0,982972	1,731000	0,084468	0,976571	-0,045232	1,869990	-0,987769	-14,709860	-1,480266	-2,491070	-1,209085	6,464584	56,646957	-1,879689	0,084468	0,976571	-0,045232	78,530815	-7,618470	-14,709860	0,084468	0,976571	-0,045232	78,530815	-7,618470	-14,709860
13:24:58,45	0,518970	3,398091	-0,141973	0,923950	0,982972	1,731000	0,084047	0,971651	-0,051434	2,018158	-1,030681	-14,663927	-1,479899	-2,488210	-1,206780	6,404644	56,537244	-1,864122	0,084047	0,971651	-0,051434	78,292790	-7,628406	-14,663927	0,084047	0,971651	-0,051434	78,292790	-7,628406	-14,663927
13:24:58,50	0,518970	3,398091	-0,141973	0,923950	0,982972	1,731000	0,081387	0,972763	-0,049129	1,835371	-1,166066	-14,648359	-1,478856	-2,494008	-1,206787	6,350293	56,464184	-1,876269	0,081387	0,972763	-0,049129	78,197263	-7,554962	-14,648359	0,081387	0,972763	-0,049129	78,197263	-7,554962	-14,648359
13:24:58,55	0,518970	3,398091	-0,141973	0,923950	0,982972	1,731000	0,085887	0,968961	-0,049137	1,942629	-0,942624	-14,660507	-1,478939	-2,493980	-1,201358	6,322735	56,402721	-1,876424	0,085887	0,968961	-0,049137	78,006062	-7,684743	-14,660507	0,085887	0,968961	-0,049137	78,006062	-7,684743	-14,660507
13:24:58,60	0,518970	3,398091	-0,141973	0,923950	0,982972	1,731000	0,085904	0,969047	-0,043707	1,871151	-0,934867	-14,660661	-1,478468	-2,491786	-1,208360	6,310004	56,341416	-1,863899	0,085904	0,969047	-0,043707	77,941333	-7,678331	-14,660661	0,085904	0,969047	-0,043707	77,941333	-7,678331	-14,660661
13:24:58,65	0,518970	3,398091	-0,141973	0,923950	0,982972	1,731000	0,083769	0,969736	-0,050709	1,775873	-1,026283	-14,648136	-1,476785	-2,491136	-1,204454	6,284896	56,297962	-1,823416	0,083769	0,969736	-0,050709	77,900130	-7,602114	-14,648136	0,083769	0,969736	-0,050709	77,900130	-7,602114	-14,648136
13:24:58,70	0,518970	3,398091	-0,141973	0,923950	0,982972	1,731000	0,082364	0,968604	-0,046803	1,784555	-1,099334	-14,607653	-1,474569	-2,494962	-1,204513	6,228374	56,219413	-1,893332	0,082364	0,968604	-0,046803	77,819943	-7,564913	-14,607653	0,082364	0,968604	-0,046803	77,819943	-7,564913	-14,607653
13:24:58,75	0,518970	3,398091	-0,141973	0,923950	0,982972	1,731000	0,084570	0,964771	-0,046862	1,887549	-0,994308	-14,677569	-1,473520	-2,494141	-1,207605	6,186467	56,207614	-1,842643	0,084570	0,964771	-0,046862	77,622101	-7,633041	-14,677569	0,084570	0,964771	-0,046862	77,622101	-7,633041	-14,677569
13:24:58,80	0,518970	3,398091	-0,141973	0,923950	0,982972	1,731000	0,083334	0,964274	-0,049955	1,882263	-1,088962	-14,626880	-1,474093	-2,494850	-1,204863	6,200551	56,174716	-1,826333	0,083334	0,964274	-0,049955	77,577738	-7,630685	-14,626880	0,083334	0,964274	-0,049955	77,577738	-7,630685	-14,626880
13:24:58,85	0,518970	3,398091	-0,141973	0,923950	0,982972	1,731000	0,084235	0,964415	-0,047213	1,853461	-1,013490	-14,610571	-1,475884	-2,496050	-1,204089	6,189609	56,160030	-1,827650	0,084235	0,964415	-0,047213	77,560036	-7,625902	-14,610571	0,084235	0,964415	-0,047213	77,560036	-7,625902	-14,610571
13:24:58,90	0,518970	3,398091	-0,141973	0,923950	0,982972	1,731000	0,086170	0,965366	-0,046438	1,785802	-0,914998	-14,611887	-1,472461	-2,493472	-1,206822	6,167354	56,111549	-1,821492	0,086170	0,965366	-0,046438	77,567057	-7,679316	-14,611887	0,086170	0,965366	-0,046438	77,567057	-7,679316	-14,611887
13:24:58,95	0,518970	3,398091	-0,141973	0,923950	0,982972	1,731000	0,082225	0,963691	-0,049171	1,819788	-1,115160	-14,605730	-1,474248	-2,495810	-1,204867	6,145373	56,126184	-1,803262	0,082225	0,963691	-0,049171	77,469556	-7,569812	-14,605730	0,082225	0,963691	-0,049171	77,469556	-7,569812	-14,605730
13:24:59,00	0,518970	3,398091	-0,141973	0,923950	0,982972	1,731000	0,085143	0,964070	-0,047216	1,801800	-0,989762	-14,587499	-1,472602	-2,496998	-1,206033	6,106046	56,079417	-1,789003	0,085143	0,964070	-0,047216	77,481266	-7,673501	-14,587499	0,085143	0,964070	-0,047216	77,481266	-7,673501	-14,587499
13:24:59,05	0,518970	3,398091	-0,141973	0,923950	0,982972	1,731000	0,085349	0,962050	-0,048382	1,846670	-0,989707	-14,573240	-1,472098	-2,497522	-1,208391	6,081166	56,037795	-1,812862	0,085349	0,962050	-0,048382	77,367573	-7,689642	-14,573240	0,085349	0,962050	-0,048382	77,367573	-7,689642	-14,573240
13:24:59,10	0,518970	3,398091	-0,141973	0,923950	0,982972	1,731000	0,085551	0,961351	-0,050741	1,834498	-0,979962	-14,597099	-1,471670	-2,499142	-1,205293	6,081517	56,045897	-1,838076	0,085551	0,961351	-0,050741	77,300581	-7,695720	-14,597099	0,085551	0,961351	-0,050741	77,300581	-7,695720	-14,597099
13:24:59,15	0,518970	3,398091	-0,141973	0,923950	0,982972	1,731000	0,086740	0,960171	-0,047642	1,903092	-0,921880	-14,622313	-1,472151	-2,498650	-1,206467	6,065170	55,985990	-1,835085	0,086740	0,960171	-0,047642	77,276482	-7,730975	-14,622313	0,086740	0,960171	-0,047642	77,276482	-7,730975	-14,622313
13:24:59,20	0,518970	3,398091	-0,141973	0,923950	0,982972	1,731000	0,086555	0,960833	-0,048816	1,808578	-0,915723	-14,619322	-1,469187	-2,498340	-1,206013	6,089071	55,966390	-1,767844	0,086555	0,960833	-0,048816	77,233990	-7,710267	-14,619322	0,086555	0,960833	-0,048816	77,233990	-7,710267	-14,619322
13:24:59,25	0,518970	3,398091	-0,141973	0,923950	0,982972	1,731000	0,084804	0,958421	-0,048363	1,928984	-0,976269	-14,552081	-1,466889	-2,496929	-1,206818	6,067137	55,958944	-1,786142	0,084804	0,958421	-0,048363	77,165044	-7,633370	-14,552081	0,084804	0,958421	-0,048363	77,165044	-7,633370	-14,552081
13:24:59,30	0,518970	3,398091	-0,141973	0,923950	0,982972	1,731000	0,082433	0,957137	-0,049167	1,978339	-1,114815	-14,570379	-1,471570	-2,497096	-1,208018	6,077959	55,960520	-1,829912	0,082433	0,957137	-0,049167	77,113602	-7,585820	-14,570379	0,082433	0,957137	-0,049167	77,113602	-7,585820	-14,570379
13:24:59,35	0,518970	3,398091	-0,141973	0,923950	0,982972	1,731000	0,084919	0,961107	-0,050367	1,778668	-0,976984	-14,614150	-1,469874	-2,496406	-1,207237	6,064335	55,910443	-1,816920	0,084919	0,961107	-0,050367	77,225586	-7,643102	-14,614150	0,084919	0,961107	-0,050367	77,225586	-7,643102	-14,614150
13:24:59,40	0,518970	3,398091	-0,141973	0,923950	0,982972	1,731000	0,083473	0,959983	-0,049587	1,786938	-1,038925	-14,601158	-1,471034	-2,498516	-1,205664	6,066139	55,909422	-1,803907	0,083473	0,959983	-0,049587	77,145619	-7,591550	-14,601158	0,083473	0,959983	-0,049587	77,145619	-7,591550	-14,601158
13:24:59,45	0,518970	3,398091	-0,141973	0,923950	0,982972	1,731000	0,085880	0,959933	-0,048014	1,789574	-0,911669	-14,588144	-1,471691	-2,497342	-1,206438	6,037270	55,925012	-1,773508	0,085880	0,959933	-0,048014	77,144303	-7,653272	-14,588144	0,085880	0,959933	-0,048014	77,144303	-7,653272	-14,588144
13:24:59,50	0,518970	3,398091	-0,141973	0,923950	0,982972	1,731000	0,085192	0,961089	-0,048787	1,728521	-0,980276	-14,557746	-1,467656	-2,499697	-1,206447	5,998229	55,896923	-1,783344	0,085192	0,961089	-0,048787	77,174007	-7,667818	-14,557746	0,085192	0,961089	-0,048787	77,174007	-7,667818	-14,557746
13:24:59,55	0,518970	3,398091	-0,141973	0,923950	0,982972	1,731000	0,085214	0,956417	-0,048797	1,927621	-0,998873	-14,567581	-1,465803	-2,496677	-1,206835	6,045989	55,895260	-1,797419	0,085214	0,956417	-0,048797	77,006353	-7,688180	-14,567581	0,085214	0,956417	-0,048797	77,006353	-7,688180	-14,567581
13:24:59,60	0,518970	3,398091	-0,141973	0,923950	0,982972	1,731000	0,081671	0,956322	-0,049185	1,954979	-1,140896	-14,581656	-1,467703	-2,499594	-1,208383	6,010439	55,812543	-1,780142	0,081671	0,956322	-0,049185	77,026286	-7,552108	-14,581656	0,081671	0,956322	-0,049185	77,026286	-7,552108	-14,581656
13:24:59,65	0,518970	3,398091	-0,141973	0,923950	0,982972	1,731000	0,085148	0,956509	-0,050732	1,855839	-0,949573	-14,564379	-1,462991	-2,497454	-1,206454	6,008803	55,817263	-1,794551	0,085148	0,956509	-0,050732	76,941834	-7,633651	-14,564379	0,085148	0,956509	-0,050732	76,941834	-7,633651	-14,564379
13:24:59,71	0,518970	3,398091	-0,141973	0,923950	0,982972	1,731000	0,080938	0,953498	-0,048803	2,015696	-1,172226	-14,578789	-1,464739	-2,500321	-1,204860	6,001217	55,848169	-1,751574	0,080938	0,953498	-0,048803	76,865305	-7,525884	-14,578789	0,080938	0,953498	-0,048803	76,865305	-7,525884	-14,578789
13:24:59,76	0,518970	3,398091	-0,141973	0,923950	0,982972	1,731000	0,084296	0,953579	-0,047210	2,034465	-1,019664	-14,535812	-1,465394	-2,495562	-1,205309	5,989237	55,818032	-1,795157	0,084296	0,953579	-0,047210	76,890418	-7,636878	-14,535812	0,084296	0,953579	-0,047210	76,890418	-7,636878	-14,535812
13:24:59,81	0,518970	3,398091	-0,141973	0,923950	0,982972	1,731000	0,080501	0,956526	-0,047658	1,849140	-1,212282	-14,579394	-1,465941	-2,499895	-1,206860	5,997836	55,817590	-1,819279	0,080501	0,956526	-0,047658	76,936421	-7,531632	-14,579394	0,080501	0,956526	-0,047658	76,936421	-7,531632	-14,579394
13:24:59,86	0,518970	3,398091	-0,141973	0,923950	0,982972	1,731000	0,084528	0,954832	-0,049209	1,941122	-0,995237	-14,603516	-1,456927	-2,454654	-1,193732	8,243388	55,342142	-2,036577	0,084528	0,954832	-0,049209	76,895459	-7,630666	-14,603516	0,084528	0,954832	-0,049209	76,895459	-7,630666	-14,603516
13:24:59,91	0,518970	3,398091	-0,141973	0,923950	0,982972	1,731000	0,040840	0,969647	-0,036082	1,881802	-1,084553	-14,820814	-1,487032	-2,454402	-1,204184	7,993786	56,727548	-2,274303	0,040840	0,969647	-0,036082	77,999065	-4,290522	-14,820814	0,040840	0,969647	-0,036082	77,999065	-4,290522	-14,820814
13:24:59,96	0,518968	3,397949	-0,141959	0,923968	0,982986	1,781027	0,055675	0,995845	-0,046533	1,594483	-1,222004	-15,058540	-1,494658	-2,470891	-1,201727	7,276023	57,111431	-2,264734	0,055675	0,995845	-0,046533	79,768316	-5,592511	-15,058540	0,055675	0,995845	-0,046533	79,768316	-5,592511	-15,058540
13:25:00,01	0,518968	3,397949	-0,141959	0,923968	0,982986	1,781027	0,073768	0,994204	-0,044076	1,653366	-1,094707	-15,048971	-1,491345	-2,475464	-1,197073	7,182056	57,027914	-2,254845	0,073768	0,994204	-0,044076	79,698410	-6,885518	-15,048971	0,073768	0,994204	-0,044076	79,698410	-6,885518	-15,048971
13:25:00,06	0,518968	3,397949	-0,141959	0,923968	0,982986	1,781027	0,076072	0,989049	-0,039423	1,802150	-1,014532	-15,039082	-1,487399	-2,475976	-1,202111	7,139990	56,947771	-2,219392	0,076072	0,989049	-0,039423	79,442474	-6,986187	-15,039082	0,076072	0,989049	-0,039423	79,442474	-6,986187	-15,039082
13:25:00,11	0,518968	3,397949	-0,141959	0,923968	0,982986	1,781027	0,074542	0,985376	-0,044460	1,902715	-1,090466	-15,003630	-1,487548	-2,475968	-1,202343	7,086519	56,897491	-2,236084	0,074542	0,985376	-0,044460	79,254696	-6,941993	-15,003630	0,074542	0,985376	-0,044460	79,254696	-6,941993	-15,003630
13:25:00,16	0,518968	3,397949	-0,141959	0,923968	0,982986	1,781027	0,074609	0,985508	-0,044692	1,825524	-1,108118	-15,020321	-1,486342	-2,475527	-1,201351	7,096894	56,910076	-2,215525	0,074609	0,985508	-0,044692	79,187939	-6,964952	-15,020321	0,074609	0,985508	-0,044692	79,187939	-6,964952	-15,020321
13:25:00,21	0,518968	3,397949	-0,141959	0,923968	0,982986	1,781027	0,073625	0,984684	-0,043700	1,884478	-1,156609	-14,999762	-1,484726	-2,478947	-1,202912	7,047618	56,830971	-2,216831	0,073625	0,984684	-0,043700	79,182180	-6,936175	-14,999762	0,073625	0,984684	-0,043700	79,182180	-6,936175	-14,999762
13:25:00,26	0,518968	3,397949	-0,141959	0,923968	0,982986	1,781027	0,075779	0,981575	-0,045261	1,953000	-1,047733	-15,001068	-1,490628	-2,478811	-1,201774	7,048802	56,798990	-2,243785	0,075779	0,981575	-0,045261	79,006647	-6,996373	-15,001068	0,075779	0,981575	-0,045261	79,006647	-6,996373	-15,001068
13:25:00,31	0,518968	3,397949	-0,141959	0,923968	0,982986	1,781027	0,078612	0,986754	-0,044124	1,656586	-0,883412	-15,028023	-1,485454	-2,478069	-1,205930	6,949431	56,824462	-2,200461	0,078612	0,986754	-0,044124	79,116787	-7,054426	-15,028023	0,078612	0,986754	-0,044124	79,116787	-7,054426	-15,028023
13:25:00,36	0,518968	3,397949	-0,141959	0,923968	0,982986	1,781027	0,075382	0,982644	-0,048279	1,842666	-1,150150	-14,984699	-1,483068	-2,424041	-1,190471	9,682651	56,492237	-2,481623	0,075382	0,982644	-0,048279	78,980253	-7,067633	-14,984699	0,075382	0,982644	-0,048279	78,980253	-7,067633	-14,984699
13:25:00,41	0,518968	3,397949	-0,141959	0,923968	0,982986	1,781027	0,027400	1,007592	-0,032821	1,624267	-1,112075	-15,265861	-1,517025	-2,450019	-1,203188	8,499819	58,360289	-2,716857	0,027400	1,007592	-0,032821	80,720269	-3,262955	-15,265861	0,027400	1,007592	-0,032821	80,720269	-3,262955	-15,265861
13:25:00,46	0,518998	3,398114	-0,141977	0,923962	0,982984	1,831025	0,066875	1,024011	-0,045537	1,796852	-1,017725	-15,501094	-1,516414	-2,468597	-1,202348	7,580711	58,516622	-2,695874	0,066875	1,024011	-0,045537	82,181731	-6,267449	-15,501094	0,066875	1,024011	-0,045537	82,181731	-6,267449	-15,501094
13:25:00,51	0,518998	3,398114	-0,141977	0,923962	0,982984	1,831025	0,082659	1,014193	-0,044698	1,983218	-1,071110	-15,480111	-1,516288	-2,469488	-1,203161	7,435918	58,322781	-2,661449	0,082659	1,014193	-0,044698	81,597391	-7,559855	-15,480111	0,082659	1,014193	-0,044698	81,597391	-7,559855	-15,480111
13:25:00,56	0,518998	3,398114	-0,141977	0,923962	0,982984	1,831025	0,083368	1,013638	-0,045511	1,771808	-1,062703	-15,445687	-1,514875	-2,472391	-1,202779	7,332966	58,133512	-2,628112	0,083368	1,013638	-0,045511	81,342417	-7,607124	-15,445687	0,083368	1,013638	-0,045511	81,342417	-7,607124	-15,445687
13:25:00,61	0,518998	3,398114	-0,141977	0,923962	0,982984	1,831025	0,085175	1,010963	-0,045129	1,695553	-0,963270	-15,412349	-1,510412	-2,472319	-1,202394	7,260036	58,018416	-2,596585	0,085175	1,010963	-0,045129	81,056125	-7,649530	-15,412349	0,085175	1,010963	-0,045129	81,056125	-7,649530	-15,412349
13:25:00,66	0,518998	3,398114	-0,141977	0,923962	0,982984	1,831025	0,082881	1,007134	-0,044744	1,758522	-1,088161	-15,380823	-1,505947	-2,473768	-1,202796	7,191702	57,877397	-2,589909	0,082881	1,007134	-0,044744	80,818514	-7,594355	-15,380823	0,082881	1,007134	-0,044744	80,818514	-7,594355	-15,380823
13:25:00,71	0,518998	3,398114	-0,141977	0,923962	0,982984	1,831025	0,081904	1,002542	-0,045146	1,840985	-1,127669	-15,374146	-1,506825	-2,473315	-1,200873	7,086522	57,799098	-2,548984	0,081904	1,002542	-0,045146	80,540548	-7,557116	-15,374146	0,081904	1,002542	-0,045146	80,540548	-7,557116	-15,374146
13:25:00,76	0,518998	3,398114	-0,141977	0,923962	0,982984	1,831025	0,081951	1,003529	-0,043222	1,669256	-1,177155	-15,333222	-1,503422	-2,477182	-1,203218	7,052330	57,695810	-2,574726	0,081951	1,003529	-0,043222	80,446308	-7,610306	-15,333222	0,081951	1,003529	-0,043222	80,446308	-7,610306	-15,333222
13:25:00,81	0,518998	3,398114	-0,141977	0,923962	0,982984	1,831025	0,080421	0,997007	-0,046330	1,934012	-1,217188	-15,352556	-1,501775	-2,477200	-1,202801	7,024070	57,632860	-2,523127	0,080421	0,997007	-0,046330	80,199043	-7,530273	-15,352556	0,080421	0,997007	-0,046330	80,199043	-7,530273	-15,352556
13:25:00,86	0,518998	3,398114	-0,141977	0,923962	0,982984	1,831025	0,082790	0,997213	-0,045150	1,822510	-1,104468	-15,307364	-1,502542	-2,476760	-1,201278	6,964268	57,560947	-2,525810	0,082790	0,997213	-0,045150	80,103734	-7,603518	-15,307364	0,082790	0,997213	-0,045150	80,103734	-7,603518	-15,307364
13:25:00,91	0,518998	3,398114	-0,141977	0,923962	0,982984	1,831025	0,082792	0,998097	-0,043628	1,684348	-1,120205	-15,310047	-1,501379	-2,475669	-1,202058	6,975096	57,519893	-2,531244	0,082792	0,998097	-0,043628	80,034988	-7,619400	-15,310047	0,082792	0,998097	-0,043628	80,034988	-7,619400	-15,310047
13:25:00,96	0,518998	3,398114	-0,141977	0,923962	0,982984	1,831025	0,081266	0,997636	-0,044407	1,678182	-1,169673	-15,315481	-1,498515	-2,479401	-1,201636	6,941030	57,490767	-2,493381	0,081266	0,997636	-0,044407	79,992630	-7,549047	-15,315481	0,081266	0,997636	-0,044407	79,992630	-7,549047	-15,315481
13:25:01,01	0,518998	3,398114	-0,141977	0,923962	0,982984	1,831025	0,083066	0,993290	-0,043985	1,861919	-1,090996	-15,277619	-1,501039	-2,480981	-1,204025	6,871784	57,452678	-2,531867	0,083066	0,993290	-0,043985	79,835203	-7,611694	-15,277619	0,083066	0,993290	-0,043985	79,835203	-7,611694	-15,277619
13:25:01,06	0,518998	3,398114	-0,141977	0,923962	0,982984	1,831025	0,085697	0,994686	-0,046375	1,721732	-0,995126	-15,316105	-1,497533	-2,480106	-1,202834	6,887421	57,378462	-2,510169	0,085697	0,994686	-0,046375	79,804582	-7,722330	-15,316105	0,085697	0,994686	-0,046375	79,804582	-7,722330	-15,316105
13:25:01,11	0,518998	3,398114	-0,141977	0,923962	0,982984	1,831025	0,083186	0,992087	-0,045184	1,800429	-1,075054	-15,294406	-1,498754	-2,477832	-1,200914	6,881195	57,341492	-2,522021	0,083186	0,992087	-0,045184	79,679252	-7,605136	-15,294406	0,083186	0,992087	-0,045184	79,679252	-7,605136	-15,294406
13:25:01,16	0,518998	3,398114	-0,141977	0,923962	0,982984	1,831025	0,081827	0,994282	-0,043264	1,651174	-1,132623	-15,306259	-1,500563	-2,476712	-1,204823	6,869168	57,345991	-2,534057	0,081827	0,994282	-0,043264	79,702282	-7,556032	-15,306259	0,081827	0,994282	-0,043264	79,702282	-7,556032	-15,306259
13:25:01,21	0,518998	3,398114	-0,141977	0,923962	0,982984	1,831025	0,081762	0,996408	-0,047173	1,538484	-1,148676	-15,318294	-1,497138	-2,478863	-1,202101	6,819837	57,314161	-2,521417	0,081762	0,996408	-0,047173	79,756514	-7,566970	-15,318294	0,081762	0,996408	-0,047173	79,756514	-7,566970	-15,318294
13:25:01,26	0,518998	3,398114	-0,141977	0,923962	0,982984	1,831025	0,081912	0,992366	-0,044451	1,696427	-1,167666	-15,305655	-1,493062	-2,478742	-1,201279	6,820413	57,263337	-2,469533	0,081912	0,992366	-0,044451	79,597175	-7,597762	-15,305655	0,081912	0,992366	-0,044451	79,597175	-7,597762	-15,305655
13:25:01,32	0,518998	3,398114	-0,141977	0,923962	0,982984	1,831025	0,079770	0,988897	-0,043628	1,833105	-1,253166	-15,253770	-1,495420	-2,480018	-1,203265	6,809000	57,277085	-2,521660	0,079770	0,988897	-0,043628	79,461512	-7,515074	-15,253770	0,079770	0,988897	-0,043628	79,461512	-7,515074	-15,253770
13:25:01,37	0,518998	3,398114	-0,141977	0,923962	0,982984	1,831025	0,082053	0,990301	-0,045614	1,766282	-1,151194	-15,305897	-1,493167	-2,480793	-1,202445	6,777054	57,244005	-2,454784	0,082053	0,990301	-0,045614	79,504925	-7,592339	-15,305897	0,082053	0,990301	-0,045614	79,504925	-7,592339	-15,305897
13:25:01,42	0,518998	3,398114	-0,141977	0,923962	0,982984	1,831025	0,081598	0,987962	-0,044794	1,843298	-1,185990	-15,239021	-1,496055	-2,483563	-1,204795	6,810209	57,198827	-2,509348	0,081598	0,987962	-0,044794	79,398315	-7,591402	-15,239021	0,081598	0,987962	-0,044794	79,398315	-7,591402	-15,239021
13:25:01,47	0,518998	3,398114	-0,141977	0,923962	0,982984	1,831025	0,085441	0,989078	-0,047144	1,762700	-0,934850	-15,293586	-1,493232	-2,482042	-1,201708	6,760660	57,172670	-2,505997	0,085441	0,989078	-0,047144	79,405351	-7,641939	-15,293586	0,085441	0,989078	-0,047144	79,405351	-7,641939	-15,293586
13:25:01,52	0,518998	3,398114	-0,141977	0,923962	0,982984	1,831025	0,082712	0,987394	-0,044058	1,802845	-1,106594	-15,290234	-1,495121	-2,481918	-1,200926	6,716004	57,148258	-2,468343	0,082712	0,987394	-0,044058	79,313295	-7,599452	-15,290234	0,082712	0,987394	-0,044058	79,313295	-7,599452	-15,290234
13:25:01,57	0,518998	3,398114	-0,141977	0,923962	0,982984	1,831025	0,083549	0,989092	-0,043275	1,671120	-1,089516	-15,252580	-1,490913	-2,482988	-1,199367	6,750924	57,133047	-2,498640	0,083549	0,989092	-0,043275	79,314803	-7,648111	-15,252580	0,083549	0,989092	-0,043275	79,314803	-7,648111	-15,252580
13:25:01,62	0,518998	3,398114	-0,141977	0,923962	0,982984	1,831025	0,082372	0,984913	-0,041717	1,892696	-1,112875	-15,282877	-1,491514	-2,481080	-1,201705	6,748031	57,154990	-2,491460	0,082372	0,984913	-0,041717	79,208355	-7,579073	-15,282877	0,082372	0,984913	-0,041717	79,208355	-7,579073	-15,282877
13:25:01,67	0,518998	3,398114	-0,141977	0,923962	0,982984	1,831025	0,081020	0,986387	-0,044054	1,833577	-1,196647	-15,275698	-1,491531	-2,484532	-1,201292	6,738015	57,139014	-2,473255	0,081020	0,986387	-0,044054	79,264987	-7,556725	-15,275698	0,081020	0,986387	-0,044054	79,264987	-7,556725	-15,275698
13:25:01,72	0,518998	3,398114	-0,141977	0,923962	0,982984	1,831025	0,084018	0,984676	-0,043641	1,903715	-1,041447	-15,257492	-1,493980	-2,484982	-1,199379	6,702442	57,097755	-2,490400	0,084018	0,984676	-0,043641	79,200797	-7,636854	-15,257492	0,084018	0,984676	-0,043641	79,200797	-7,636854	-15,257492
13:25:01,77	0,518998	3,398114	-0,141977	0,923962	0,982984	1,831025	0,085632	0,986572	-0,041728	1,751637	-0,967673	-15,274638	-1,495189	-2,482805	-1,201713	6,695143	57,112612	-2,473779	0,085632	0,986572	-0,041728	79,197507	-7,689813	-15,274638	0,085632	0,986572	-0,041728	79,197507	-7,689813	-15,274638
13:25:01,82	0,518998	3,398114	-0,141977	0,923962	0,982984	1,831025	0,084351	0,988707	-0,044063	1,649808	-1,048036	-15,258017	-1,492183	-2,480786	-1,201311	6,744264	57,063595	-2,480125	0,084351	0,988707	-0,044063	79,263316	-7,669617	-15,258017	0,084351	0,988707	-0,044063	79,263316	-7,669617	-15,258017
13:25:01,87	0,518998	3,398114	-0,141977	0,923962	0,982984	1,831025	0,081099	0,987114	-0,043660	1,714756	-1,150084	-15,264363	-1,494078	-2,486906	-1,201322	6,659538	57,091369	-2,474748	0,081099	0,987114	-0,043660	79,203210	-7,516393	-15,264363	0,081099	0,987114	-0,043660	79,203210	-7,516393	-15,264363
13:25:01,92	0,518998	3,398114	-0,141977	0,923962	0,982984	1,831025	0,087348	0,985694	-0,043671	1,770277	-0,912443	-15,258986	-1,491687	-2,484537	-1,200393	6,655326	57,045728	-2,433977	0,087348	0,985694	-0,043671	79,147275	-7,769230	-15,258986	0,087348	0,985694	-0,043671	79,147275	-7,769230	-15,258986
13:25:01,97	0,518998	3,398114	-0,141977	0,923962	0,982984	1,831025	0,084100	0,984808	-0,042742	1,774720	-1,062124	-15,218214	-1,493490	-2,481938	-1,203239	6,687713	57,072240	-2,430039	0,084100	0,984808	-0,042742	79,082162	-7,664008	-15,218214	0,084100	0,984808	-0,042742	79,082162	-7,664008	-15,218214
13:25:02,02	0,518998	3,398114	-0,141977	0,923962	0,982984	1,831025	0,082751	0,987670	-0,045589	1,665072	-1,117482	-15,214276	-1,490020	-2,484784	-1,202485	6,657982	57,033824	-2,465162	0,082751	0,987670	-0,045589	79,197147	-7,613466	-15,214276	0,082751	0,987670	-0,045589	79,197147	-7,613466	-15,214276
13:25:02,07	0,518998	3,398114	-0,141977	0,923962	0,982984	1,831025	0,083481	0,983241	-0,044834	1,847212	-1,086100	-15,249399	-1,489988	-2,482231	-1,200917	6,681028	57,027256	-2,446798	0,083481	0,983241	-0,044834	79,031661	-7,639333	-15,249399	0,083481	0,983241	-0,044834	79,031661	-7,639333	-15,249399
13:25:02,12	0,518998	3,398114	-0,141977	0,923962	0,982984	1,831025	0,081254	0,984491	-0,043266	1,788078	-1,178669	-15,231036	-1,490209	-2,484362	-1,199117	6,656305	57,033695	-2,463130	0,081254	0,984491	-0,043266	79,070605	-7,557070	-15,231036	0,081254	0,984491	-0,043266	79,070605	-7,557070	-15,231036
13:25:02,17	0,518998	3,398114	-0,141977	0,923962	0,982984	1,831025	0,083210	0,983616	-0,041467	1,826777	-1,101568	-15,247368	-1,490685	-2,486759	-1,201695	6,632194	56,994485	-2,442820	0,083210	0,983616	-0,041467	79,040640	-7,633543	-15,247368	0,083210	0,983616	-0,041467	79,040640	-7,633543	-15,247368
13:25:02,22	0,518998	3,398114	-0,141977	0,923962	0,982984	1,831025	0,085524	0,982830	-0,044044	1,821645	-0,982512	-15,227057	-1,492511	-2,485040	-1,203264	6,611629	56,999047	-2,436723	0,085524	0,982830	-0,044044	78,973795	-7,696143	-15,227057	0,085524	0,982830	-0,044044	78,973795	-7,696143	-15,227057
13:25:02,27	0,518998	3,398114	-0,141977	0,923962	0,982984	1,831025	0,084948	0,985271	-0,045614	1,688391	-1,032570	-15,220960	-1,494283	-2,484136	-1,200579	6,598984	57,010192	-2,467113	0,084948	0,985271	-0,045614	79,032144	-7,700962	-15,220960	0,084948	0,985271	-0,045614	79,032144	-7,700962	-15,220960
13:25:02,32	0,518998	3,398114	-0,141977	0,923962	0,982984	1,831025	0,085051	0,987257	-0,042928	1,588427	-1,043710	-15,251350	-1,490142	-2,486614	-1,201304	6,621662	56,965919	-2,434059	0,085051	0,987257	-0,042928	79,088114	-7,720229	-15,251350	0,085051	0,987257	-0,042928	79,088114	-7,720229	-15,251350
13:25:02,37	0,518998	3,398114	-0,141977	0,923962	0,982984	1,831025	0,085126	0,982432	-0,043653	1,812335	-0,998034	-15,218296	-1,489386	-2,482982	-1,201693	6,620155	56,967079	-2,414527	0,085126	0,982432	-0,043653	78,933244	-7,680440	-15,218296	0,085126	0,982432	-0,043653	78,933244	-7,680440	-15,218296
13:25:02,42	0,518998	3,398114	-0,141977	0,923962	0,982984	1,831025	0,081603	0,983593	-0,044043	1,752195	-1,183126	-15,198764	-1,487863	-2,485271	-1,199771	6,588158	56,958567	-2,439135	0,081603	0,983593	-0,044043	78,964271	-7,588960	-15,198764	0,081603	0,983593	-0,044043	78,964271	-7,588960	-15,198764
13:25:02,47	0,518998	3,398114	-0,141977	0,923962	0,982984	1,831025	0,082824	0,981129	-0,042120	1,856946	-1,143099	-15,223372	-1,491926	-2,488151	-1,202089	6,603224	56,986884	-2,438102	0,082824	0,981129	-0,042120	78,875609	-7,644765	-15,223372	0,082824	0,981129	-0,042120	78,875609	-7,644765	-15,223372
13:25:02,52	0,518998	3,398114	-0,141977	0,923962	0,982984	1,831025	0,087350	0,983209	-0,044438	1,780884	-0,908858	-15,222339	-1,488973	-2,487344	-1,200552	6,612821	56,957402	-2,468521	0,087350	0,983209	-0,044438	78,962763	-7,765815	-15,222339	0,087350	0,983209	-0,044438	78,962763	-7,765815	-15,222339
13:25:02,57	0,518998	3,398114	-0,141977	0,923962	0,982984	1,831025	0,085174	0,981054	-0,042901	1,872181	-0,998930	-15,252758	-1,490166	-2,484705	-1,201349	6,613561	56,956013	-2,477593	0,085174	0,981054	-0,042901	78,884937	-7,685112	-15,252758	0,085174	0,981054	-0,042901	78,884937	-7,685112	-15,252758
13:25:02,62	0,518998	3,398114	-0,141977	0,923962	0,982984	1,831025	0,083486	0,983407	-0,043698	1,748990	-1,085401	-15,261830	-1,490806	-2,486307	-1,200925	6,589081	56,962097	-2,424456	0,083486	0,983407	-0,043698	78,946460	-7,639031	-15,261830	0,083486	0,983407	-0,043698	78,946460	-7,639031	-15,261830
13:25:02,67	0,518998	3,398114	-0,141977	0,923962	0,982984	1,831025	0,085193	0,983161	-0,043275	1,754849	-1,020864	-15,208693	-1,489079	-2,485576	-1,200539	6,586972	56,918466	-2,425660	0,085193	0,983161	-0,043275	78,932950	-7,708517	-15,208693	0,085193	0,983161	-0,043275	78,932950	-7,708517	-15,208693
13:25:02,72	0,518998	3,398114	-0,141977	0,923962	0,982984	1,831025	0,083695	0,982030	-0,042888	1,774782	-1,078754	-15,209897	-1,487935	-2,486209	-1,203238	6,583923	56,900215	-2,400241	0,083695	0,982030	-0,042888	78,864158	-7,648838	-15,209897	0,083695	0,982030	-0,042888	78,864158	-7,648838	-15,209897
13:25:02,77	0,518998	3,398114	-0,141977	0,923962	0,982984	1,831025	0,083672	0,980723	-0,045587	1,825427	-1,073485	-15,184479	-1,490193	-2,484283	-1,200912	6,621193	56,920424	-2,416032	0,083672	0,980723	-0,045587	78,812188	-7,641734	-15,184479	0,083672	0,980723	-0,045587	78,812188	-7,641734	-15,184479
13:25:02,82	0,518998	3,398114	-0,141977	0,923962	0,982984	1,831025	0,083133	0,983642	-0,043261	1,709772	-1,079326	-15,200270	-1,484460	-2,487407	-1,202473	6,550050	56,900668	-2,409611	0,083133	0,983642	-0,043261	78,925679	-7,605285	-15,200270	0,083133	0,983642	-0,043261	78,925679	-7,605285	-15,200270
13:25:02,87	0,518998	3,398114	-0,141977	0,923962	0,982984	1,831025	0,082972	0,977115	-0,044822	1,996519	-1,139432	-15,193849	-1,487968	-2,490133	-1,203634	6,554671	56,906901	-2,414609	0,082972	0,977115	-0,044822	78,700020	-7,652753	-15,193849	0,082972	0,977115	-0,044822	78,700020	-7,652753	-15,193849
13:25:02,92	0,518998	3,398114	-0,141977	0,923962	0,982984	1,831025	0,087087	0,978790	-0,045983	1,917134	-0,924561	-15,198846	-1,485014	-2,488517	-1,202486	6,562155	56,893589	-2,439286	0,087087	0,978790	-0,045983	78,752114	-7,760917	-15,198846	0,087087	0,978790	-0,045983	78,752114	-7,760917	-15,198846
13:25:02,97	0,518998	3,398114	-0,141977	0,923962	0,982984	1,831025	0,084211	0,977040	-0,044835	2,000329	-1,061002	-15,223524	-1,489154	-2,486516	-1,200927	6,565883	56,876370	-2,417018	0,084211	0,977040	-0,044835	78,697961	-7,671552	-15,223524	0,084211	0,977040	-0,044835	78,697961	-7,671552	-15,223524
13:25:03,02	0,518998	3,398114	-0,141977	0,923962	0,982984	1,831025	0,084547	0,981625	-0,043276	1,748832	-1,031673	-15,201255	-1,487380	-2,487651	-1,203647	6,554547	56,923572	-2,418441	0,084547	0,981625	-0,043276	78,806431	-7,668629	-15,201255	0,084547	0,981625	-0,043276	78,806431	-7,668629	-15,201255
13:25:03,07	0,518998	3,398114	-0,141977	0,923962	0,982984	1,831025	0,084643	0,979521	-0,045996	1,893449	-1,060106	-15,202678	-1,489165	-2,487870	-1,201708	6,559733	56,869926	-2,426578	0,084643	0,979521	-0,045996	78,785884	-7,704587	-15,202678	0,084643	0,979521	-0,045996	78,785884	-7,704587	-15,202678
13:25:03,12	0,518998	3,398114	-0,141977	0,923962	0,982984	1,831025	0,085726	0,980958	-0,044058	1,774902	-0,972479	-15,210816	-1,489132	-2,486881	-1,205597	6,575244	56,895693	-2,433084	0,085726	0,980958	-0,044058	78,780078	-7,701971	-15,210816	0,085726	0,980958	-0,044058	78,780078	-7,701971	-15,210816
13:25:03,17	0,518998	3,398114	-0,141977	0,923962	0,982984	1,831025	0,084853	0,981424	-0,047947	1,780718	-1,017339	-15,217321	-1,487457	-2,485480	-1,201317	6,542195	56,865168	-2,401913	0,084853	0,981424	-0,047947	78,822509	-7,678280	-15,217321	0,084853	0,981424	-0,047947	78,822509	-7,678280	-15,217321
13:25:03,22	0,518998	3,398114	-0,141977	0,923962	0,982984	1,831025	0,082802	0,980674	-0,043666	1,776763	-1,137351	-15,186150	-1,486850	-2,489304	-1,201301	6,547560	56,843271	-2,407987	0,082802	0,980674	-0,043666	78,759671	-7,637287	-15,186150	0,082802	0,980674	-0,043666	78,759671	-7,637287	-15,186150
13:25:03,27	0,518998	3,398114	-0,141977	0,923962	0,982984	1,831025	0,085810	0,978236	-0,043651	1,887257	-0,965343	-15,192224	-1,489237	-2,485152	-1,204044	6,543654	56,860022	-2,405538	0,085810	0,978236	-0,043651	78,678783	-7,701403	-15,192224	0,085810	0,978236	-0,043651	78,678783	-7,701403	-15,192224
13:25:03,32	0,518998	3,398114	-0,141977	0,923962	0,982984	1,831025	0,083408	0,982379	-0,046393	1,684355	-1,101976	-15,189775	-1,487437	-2,486329	-1,201711	6,555510	56,842465	-2,422041	0,083408	0,982379	-0,046393	78,801137	-7,649522	-15,189775	0,083408	0,982379	-0,046393	78,801137	-7,649522	-15,189775
13:25:03,37	0,518998	3,398114	-0,141977	0,923962	0,982984	1,831025	0,083527	0,980232	-0,044060	1,786734	-1,076738	-15,206278	-1,489196	-2,489112	-1,202084	6,542607	56,876512	-2,406771	0,083527	0,980232	-0,044060	78,734959	-7,633631	-15,206278	0,083527	0,980232	-0,044060	78,734959	-7,633631	-15,206278
13:25:03,42	0,518998	3,398114	-0,141977	0,923962	0,982984	1,831025	0,086817	0,980364	-0,044434	1,802911	-0,933874	-15,191009	-1,485164	-2,488110	-1,204037	6,518781	56,841707	-2,405608	0,086817	0,980364	-0,044434	78,761488	-7,749005	-15,191009	0,086817	0,980364	-0,044434	78,761488	-7,749005	-15,191009
13:25:03,47	0,518998	3,398114	-0,141977	0,923962	0,982984	1,831025	0,083933	0,977373	-0,046386	1,916405	-1,087064	-15,189845	-1,486915	-2,486705	-1,199754	6,525457	56,836720	-2,389156	0,083933	0,977373	-0,046386	78,640163	-7,675815	-15,189845	0,083933	0,977373	-0,046386	78,640163	-7,675815	-15,189845
13:25:03,52	0,518998	3,398114	-0,141977	0,923962	0,982984	1,831025	0,083592	0,979592	-0,042103	1,800027	-1,096519	-15,173393	-1,489312	-2,488845	-1,202098	6,510155	56,818140	-2,403435	0,083592	0,979592	-0,042103	78,697990	-7,658505	-15,173393	0,083592	0,979592	-0,042103	78,697990	-7,658505	-15,173393
13:25:03,57	0,518998	3,398114	-0,141977	0,923962	0,982984	1,831025	0,086643	0,980598	-0,044447	1,723968	-0,941815	-15,187672	-1,487507	-2,485172	-1,203293	6,538288	56,809901	-2,441165	0,086643	0,980598	-0,044447	78,700909	-7,743326	-15,187672	0,086643	0,980598	-0,044447	78,700909	-7,743326	-15,187672
13:25:03,62	0,518998	3,398114	-0,141977	0,923962	0,982984	1,831025	0,082560	0,980871	-0,045643	1,716716	-1,125663	-15,225402	-1,484555	-2,486830	-1,200569	6,530782	56,809825	-2,447329	0,082560	0,980871	-0,045643	78,715069	-7,606635	-15,225402	0,082560	0,980871	-0,045643	78,715069	-7,606635	-15,225402
13:25:03,67	0,518998	3,398114	-0,141977	0,923962	0,982984	1,831025	0,082520	0,977486	-0,042918	1,888910	-1,134228	-15,231566	-1,486361	-2,484614	-1,200177	6,523939	56,801462	-2,423522	0,082520	0,977486	-0,042918	78,621551	-7,612026	-15,231566	0,082520	0,977486	-0,042918	78,621551	-7,612026	-15,231566
13:25:03,72	0,518998	3,398114	-0,141977	0,923962	0,982984	1,831025	0,081504	0,980157	-0,042527	1,739346	-1,188794	-15,207759	-1,484525	-2,487405	-1,203234	6,556203	56,806621	-2,392854	0,081504	0,980157	-0,042527	78,681673	-7,586852	-15,207759	0,081504	0,980157	-0,042527	78,681673	-7,586852	-15,207759
13:25:03,77	0,518998	3,398114	-0,141977	0,923962	0,982984	1,831025	0,083003	0,977172	-0,045584	1,915148	-1,085493	-15,177092	-1,483956	-2,484565	-1,200927	6,552374	56,794128	-2,408635	0,083003	0,977172	-0,045584	78,623178	-7,601209	-15,177092	0,083003	0,977172	-0,045584	78,623178	-7,601209	-15,177092
13:25:03,82	0,518998	3,398114	-0,141977	0,923962	0,982984	1,831025	0,080259	0,978099	-0,043277	1,854217	-1,225224	-15,192872	-1,484560	-2,485579	-1,201328	6,542131	56,793553	-2,423094	0,080259	0,978099	-0,043277	78,635006	-7,525576	-15,192872	0,080259	0,978099	-0,043277	78,635006	-7,525576	-15,192872
13:25:03,87	0,518998	3,398114	-0,141977	0,923962	0,982984	1,831025	0,081439	0,978115	-0,043678	1,847786	-1,172443	-15,207332	-1,484029	-2,487774	-1,203258	6,514920	56,794272	-2,402470	0,081439	0,978115	-0,043678	78,629802	-7,565431	-15,207332	0,081439	0,978115	-0,043678	78,629802	-7,565431	-15,207332
13:25:03,92	0,518998	3,398114	-0,141977	0,923962	0,982984	1,831025	0,083074	0,976558	-0,045608	1,915745	-1,111342	-15,186708	-1,485763	-2,487852	-1,200548	6,532022	56,766556	-2,424875	0,083074	0,976558	-0,045608	78,575569	-7,632686	-15,186708	0,083074	0,976558	-0,045608	78,575569	-7,632686	-15,186708
13:25:03,97	0,518998	3,398114	-0,141977	0,923962	0,982984	1,831025	0,084009	0,978021	-0,042898	1,824226	-1,034079	-15,209112	-1,485835	-2,484782	-1,204419	6,511478	56,792318	-2,372589	0,084009	0,978021	-0,042898	78,598883	-7,628782	-15,209112	0,084009	0,978021	-0,042898	78,598883	-7,628782	-15,209112
13:25:04,02	0,518998	3,398114	-0,141977	0,923962	0,982984	1,831025	0,081386	0,979618	-0,046769	1,753236	-1,201120	-15,156826	-1,487554	-2,486724	-1,202091	6,525624	56,780915	-2,394482	0,081386	0,979618	-0,046769	78,653233	-7,589959	-15,156826	0,081386	0,979618	-0,046769	78,653233	-7,589959	-15,156826
13:25:04,07	0,518998	3,398114	-0,141977	0,923962	0,982984	1,831025	0,083928	0,980136	-0,044440	1,723506	-1,051000	-15,178719	-1,485898	-2,488936	-1,202125	6,464517	56,782830	-2,418039	0,083928	0,980136	-0,044440	78,664154	-7,639361	-15,178719	0,083928	0,980136	-0,044440	78,664154	-7,639361	-15,178719
13:25:04,12	0,518998	3,398114	-0,141977	0,923962	0,982984	1,831025	0,085015	0,977595	-0,044474	1,826702	-1,048370	-15,202277	-1,487026	-2,488286	-1,202103	6,490105	56,788098	-2,398865	0,085015	0,977595	-0,044474	78,567944	-7,722037	-15,202277	0,085015	0,977595	-0,044474	78,567944	-7,722037	-15,202277
13:25:04,17	0,518998	3,398114	-0,141977	0,923962	0,982984	1,831025	0,085016	0,978897	-0,044452	1,776370	-1,028763	-15,183102	-1,486368	-2,486636	-1,201700	6,525955	56,788610	-2,394258	0,085016	0,978897	-0,044452	78,619795	-7,702552	-15,183102	0,085016	0,978897	-0,044452	78,619795	-7,702552	-15,183102
13:25:04,22	0,518998	3,398114	-0,141977	0,923962	0,982984	1,831025	0,083259	0,979153	-0,044050	1,781444	-1,089356	-15,178496	-1,486419	-2,490497	-1,202501	6,485644	56,801749	-2,422588	0,083259	0,979153	-0,044050	78,644937	-7,625190	-15,178496	0,083259	0,979153	-0,044050	78,644937	-7,625190	-15,178496
13:25:04,27	0,518998	3,398114	-0,141977	0,923962	0,982984	1,831025	0,086627	0,977266	-0,044851	1,870765	-0,955686	-15,206826	-1,488150	-2,487753	-1,202877	6,520982	56,777085	-2,408869	0,086627	0,977266	-0,044851	78,586169	-7,755930	-15,206826	0,086627	0,977266	-0,044851	78,586169	-7,755930	-15,206826
13:25:04,32	0,518998	3,398114	-0,141977	0,923962	0,982984	1,831025	0,085117	0,980137	-0,045227	1,717802	-0,991282	-15,193107	-1,485318	-2,489529	-1,200951	6,467700	56,751069	-2,414946	0,085117	0,980137	-0,045227	78,658550	-7,672973	-15,193107	0,085117	0,980137	-0,045227	78,658550	-7,672973	-15,193107
13:25:04,37	0,518998	3,398114	-0,141977	0,923962	0,982984	1,831025	0,085239	0,976797	-0,043301	1,842311	-1,018066	-15,199184	-1,485262	-2,488187	-1,200148	6,496423	56,757528	-2,391089	0,085239	0,976797	-0,043301	78,520868	-7,709346	-15,199184	0,085239	0,976797	-0,043301	78,520868	-7,709346	-15,199184
13:25:04,42	0,518998	3,398114	-0,141977	0,923962	0,982984	1,831025	0,084049	0,977420	-0,042498	1,829874	-1,058328	-15,175326	-1,485302	-2,485038	-1,199379	6,493928	56,734685	-2,382112	0,084049	0,977420	-0,042498	78,557331	-7,656151	-15,175326	0,084049	0,977420	-0,042498	78,557331	-7,656151	-15,175326
13:25:04,47	0,518998	3,398114	-0,141977	0,923962	0,982984	1,831025	0,081342	0,979028	-0,041728	1,725195	-1,189837	-15,166350	-1,485163	-2,487882	-1,201701	6,487933	56,731692	-2,382342	0,081342	0,979028	-0,041728	78,578929	-7,575152	-15,166350	0,081342	0,979028	-0,041728	78,578929	-7,575152	-15,166350
13:25:04,52	0,518998	3,398114	-0,141977	0,923962	0,982984	1,831025	0,083735	0,977486	-0,044051	1,799800	-1,069066	-15,166580	-1,486519	-2,490119	-1,201338	6,453590	56,762884	-2,404792	0,083735	0,977486	-0,044051	78,532472	-7,642277	-15,166580	0,083735	0,977486	-0,044051	78,532472	-7,642277	-15,166580
13:25:04,57	0,518998	3,398114	-0,141977	0,923962	0,982984	1,831025	0,086350	0,977541	-0,043687	1,806771	-0,978413	-15,189030	-1,486838	-2,488241	-1,201711	6,498110	56,751545	-2,400317	0,086350	0,977541	-0,043687	78,543777	-7,756918	-15,189030	0,086350	0,977541	-0,043687	78,543777	-7,756918	-15,189030
13:25:04,62	0,518998	3,398114	-0,141977	0,923962	0,982984	1,831025	0,084883	0,978757	-0,044061	1,755988	-1,010480	-15,184554	-1,485905	-2,488240	-1,204804	6,478801	56,769821	-2,368419	0,084883	0,978757	-0,044061	78,588436	-7,673814	-15,184554	0,084883	0,978757	-0,044061	78,588436	-7,673814	-15,184554
13:25:04,67	0,518998	3,398114	-0,141977	0,923962	0,982984	1,831025	0,084416	0,977949	-0,047154	1,804170	-1,060631	-15,152656	-1,484101	-2,487808	-1,203260	6,486431	56,784580	-2,387969	0,084416	0,977949	-0,047154	78,573201	-7,687294	-15,152656	0,084416	0,977949	-0,047154	78,573201	-7,687294	-15,152656
13:25:04,72	0,518998	3,398114	-0,141977	0,923962	0,982984	1,831025	0,083140	0,976603	-0,045610	1,890761	-1,127760	-15,172206	-1,486422	-2,489700	-1,200535	6,506689	56,740163	-2,401630	0,083140	0,976603	-0,045610	78,554127	-7,654250	-15,172206	0,083140	0,976603	-0,045610	78,554127	-7,654250	-15,172206
13:25:04,77	0,518998	3,398114	-0,141977	0,923962	0,982984	1,831025	0,085939	0,977667	-0,042885	1,807105	-0,942438	-15,185868	-1,486425	-2,486929	-1,203352	6,475811	56,727602	-2,407666	0,085939	0,977667	-0,042885	78,553981	-7,688682	-15,185868	0,085939	0,977667	-0,042885	78,553981	-7,688682	-15,185868
13:25:04,82	0,518998	3,398114	-0,141977	0,923962	0,982984	1,831025	0,083541	0,979055	-0,045701	1,708601	-1,087614	-15,191903	-1,484716	-2,489183	-1,200553	6,474911	56,751674	-2,405398	0,083541	0,979055	-0,045701	78,564452	-7,645585	-15,191903	0,083541	0,979055	-0,045701	78,564452	-7,645585	-15,191903
13:25:04,87	0,518998	3,398114	-0,141977	0,923962	0,982984	1,831025	0,084639	0,976448	-0,042902	1,864563	-1,043360	-15,189635	-1,487113	-2,486031	-1,201740	6,472437	56,732837	-2,410045	0,084639	0,976448	-0,042902	78,515763	-7,687485	-15,189635	0,084639	0,976448	-0,042902	78,515763	-7,687485	-15,189635
13:25:04,92	0,518998	3,398114	-0,141977	0,923962	0,982984	1,831025	0,083107	0,980101	-0,044090	1,657093	-1,115705	-15,194282	-1,485872	-2,487916	-1,202485	6,497672	56,740625	-2,395131	0,083107	0,980101	-0,044090	78,594997	-7,639632	-15,194282	0,083107	0,980101	-0,044090	78,594997	-7,639632	-15,194282
13:25:04,97	0,518998	3,398114	-0,141977	0,923962	0,982984	1,831025	0,084119	0,978083	-0,044835	1,781387	-1,045142	-15,179369	-1,479488	-2,491035	-1,200939	6,455265	56,695560	-2,410975	0,084119	0,978083	-0,044835	78,560886	-7,648479	-15,179369	0,084119	0,978083	-0,044835	78,560886	-7,648479	-15,179369
13:25:05,02	0,518998	3,398114	-0,141977	0,923962	0,982984	1,831025	0,083628	0,970995	-0,043288	2,089720	-1,084852	-15,195212	-1,483047	-2,487106	-1,200574	6,450606	56,704715	-2,410887	0,083628	0,970995	-0,043288	78,312829	-7,649669	-15,195212	0,083628	0,970995	-0,043288	78,312829	-7,649669	-15,195212
13:25:05,07	0,518998	3,398114	-0,141977	0,923962	0,982984	1,831025	0,082005	0,976041	-0,042924	1,832924	-1,177871	-15,195125	-1,486494	-2,489422	-1,202871	6,473650	56,759585	-2,384683	0,082005	0,976041	-0,042924	78,452148	-7,615266	-15,195125	0,082005	0,976041	-0,042924	78,452148	-7,615266	-15,195125
13:25:05,12	0,518998	3,398114	-0,141977	0,923962	0,982984	1,831025	0,085734	0,977868	-0,045221	1,796938	-0,991436	-15,168920	-1,487161	-2,490089	-1,202865	6,453841	56,713655	-2,366788	0,085734	0,977868	-0,045221	78,559615	-7,721566	-15,168920	0,085734	0,977868	-0,045221	78,559615	-7,721566	-15,168920
13:25:05,17	0,518998	3,398114	-0,141977	0,923962	0,982984	1,831025	0,086646	0,978112	-0,045214	1,734575	-0,938229	-15,151025	-1,483052	-2,485012	-1,202899	6,459983	56,704557	-2,394729	0,086646	0,978112	-0,045214	78,516397	-7,739910	-15,151025	0,086646	0,978112	-0,045214	78,516397	-7,739910	-15,151025
13:25:05,22	0,518998	3,398114	-0,141977	0,923962	0,982984	1,831025	0,080194	0,977093	-0,045249	1,782766	-1,263836	-15,178966	-1,482507	-2,488546	-1,201739	6,421141	56,721613	-2,399765	0,080194	0,977093	-0,045249	78,484580	-7,559078	-15,178966	0,080194	0,977093	-0,045249	78,484580	-7,559078	-15,178966
13:25:05,27	0,518998	3,398114	-0,141977	0,923962	0,982984	1,831025	0,082982	0,974854	-0,044088	1,894545	-1,161016	-15,184002	-1,483587	-2,486646	-1,201314	6,475140	56,720337	-2,371453	0,082982	0,974854	-0,044088	78,420596	-7,675132	-15,184002	0,082982	0,974854	-0,044088	78,420596	-7,675132	-15,184002
13:25:05,32	0,518998	3,398114	-0,141977	0,923962	0,982984	1,831025	0,081877	0,976740	-0,043663	1,822397	-1,171105	-15,155691	-1,483632	-2,489526	-1,200950	6,450957	56,694517	-2,406604	0,081877	0,976740	-0,043663	78,496455	-7,598431	-15,155691	0,081877	0,976740	-0,043663	78,496455	-7,598431	-15,155691
13:25:05,37	0,518998	3,398114	-0,141977	0,923962	0,982984	1,831025	0,084393	0,975338	-0,043300	1,860831	-1,048299	-15,190841	-1,484161	-2,487008	-1,202082	6,484816	56,716496	-2,366516	0,084393	0,975338	-0,043300	78,424859	-7,673141	-15,190841	0,084393	0,975338	-0,043300	78,424859	-7,673141	-15,190841
13:25:05,42	0,518998	3,398114	-0,141977	0,923962	0,982984	1,831025	0,082477	0,977056	-0,044432	1,807481	-1,129594	-15,150753	-1,483094	-2,489155	-1,201317	6,435506	56,688672	-2,367500	0,082477	0,977056	-0,044432	78,506338	-7,604037	-15,150753	0,082477	0,977056	-0,044432	78,506338	-7,604037	-15,150753
13:25:05,47	0,518998	3,398114	-0,141977	0,923962	0,982984	1,831025	0,083803	0,975057	-0,043667	1,862632	-1,089420	-15,151737	-1,487756	-2,486603	-1,200943	6,458627	56,703160	-2,377619	0,083803	0,975057	-0,043667	78,404636	-7,667974	-15,151737	0,083803	0,975057	-0,043667	78,404636	-7,667974	-15,151737
13:25:05,52	0,518998	3,398114	-0,141977	0,923962	0,982984	1,831025	0,083924	0,980371	-0,043293	1,610405	-1,070348	-15,161856	-1,483130	-2,491134	-1,200943	6,409523	56,692024	-2,382189	0,083924	0,980371	-0,043293	78,569567	-7,658401	-15,161856	0,083924	0,980371	-0,043293	78,569567	-7,658401	-15,161856
13:25:05,57	0,518998	3,398114	-0,141977	0,923962	0,982984	1,831025	0,085535	0,974100	-0,043292	1,902343	-1,023547	-15,166426	-1,485036	-2,487312	-1,204016	6,445829	56,699380	-2,415750	0,085535	0,974100	-0,043292	78,369169	-7,738043	-15,166426	0,085535	0,974100	-0,043292	78,369169	-7,738043	-15,166426
13:25:05,62	0,518998	3,398114	-0,141977	0,923962	0,982984	1,831025	0,083178	0,977661	-0,046365	1,741662	-1,118348	-15,199987	-1,485379	-2,487143	-1,201714	6,467371	56,705564	-2,381677	0,083178	0,977661	-0,046365	78,488076	-7,647818	-15,199987	0,083178	0,977661	-0,046365	78,488076	-7,647818	-15,199987
13:25:05,67	0,518998	3,398114	-0,141977	0,923962	0,982984	1,831025	0,083203	0,978042	-0,044063	1,737985	-1,101481	-15,165914	-1,483045	-2,485522	-1,200176	6,446236	56,737111	-2,385586	0,083203	0,978042	-0,044063	78,514295	-7,632919	-15,165914	0,083203	0,978042	-0,044063	78,514295	-7,632919	-15,165914
13:25:05,72	0,518998	3,398114	-0,141977	0,923962	0,982984	1,831025	0,080632	0,976832	-0,042525	1,817653	-1,269228	-15,169824	-1,486621	-2,487301	-1,202514	6,444153	56,684876	-2,396387	0,080632	0,976832	-0,042525	78,498985	-7,598875	-15,169824	0,080632	0,976832	-0,042525	78,498985	-7,598875	-15,169824
13:25:05,77	0,518998	3,398114	-0,141977	0,923962	0,982984	1,831025	0,083960	0,979039	-0,044864	1,656620	-1,071863	-15,180625	-1,483639	-2,486900	-1,202506	6,462913	56,681359	-2,400968	0,083960	0,979039	-0,044864	78,511188	-7,662751	-15,180625	0,083960	0,979039	-0,044864	78,511188	-7,662751	-15,180625
13:25:05,82	0,518998	3,398114	-0,141977	0,923962	0,982984	1,831025	0,082122	0,976657	-0,044856	1,786822	-1,149432	-15,185205	-1,486057	-2,488797	-1,201768	6,414637	56,708242	-2,429830	0,082122	0,976657	-0,044856	78,454396	-7,596039	-15,185205	0,082122	0,976657	-0,044856	78,454396	-7,596039	-15,185205
13:25:05,87	0,518998	3,398114	-0,141977	0,923962	0,982984	1,831025	0,084975	0,977802	-0,044118	1,726406	-1,056360	-15,214067	-1,485436	-2,487412	-1,201708	6,455001	56,666689	-2,368313	0,084975	0,977802	-0,044118	78,483892	-7,726877	-15,214067	0,084975	0,977802	-0,044118	78,483892	-7,726877	-15,214067
13:25:05,92	0,518998	3,398114	-0,141977	0,923962	0,982984	1,831025	0,083464	0,977958	-0,044058	1,702511	-1,079171	-15,152550	-1,483711	-2,488763	-1,202482	6,425867	56,691282	-2,356967	0,083464	0,977958	-0,044058	78,472211	-7,631117	-15,152550	0,083464	0,977958	-0,044058	78,472211	-7,631117	-15,152550
13:25:05,97	0,518998	3,398114	-0,141977	0,923962	0,982984	1,831025	0,083772	0,975788	-0,044832	1,822070	-1,100671	-15,141204	-1,483181	-2,487224	-1,199788	6,399086	56,682133	-2,367994	0,083772	0,975788	-0,044832	78,421443	-7,676812	-15,141204	0,083772	0,975788	-0,044832	78,421443	-7,676812	-15,141204
13:25:06,02	0,518998	3,398114	-0,141977	0,923962	0,982984	1,831025	0,082174	0,976099	-0,042137	1,784614	-1,202389	-15,152232	-1,483728	-2,488309	-1,201727	6,422532	56,668534	-2,382282	0,082174	0,976099	-0,042137	78,408357	-7,653082	-15,152232	0,082174	0,976099	-0,042137	78,408357	-7,653082	-15,152232
13:25:06,07	0,518998	3,398114	-0,141977	0,923962	0,982984	1,831025	0,083387	0,976030	-0,044077	1,788114	-1,112211	-15,166519	-1,480172	-2,490093	-1,201737	6,419943	56,681928	-2,410541	0,083387	0,976030	-0,044077	78,406492	-7,658121	-15,166519	0,083387	0,976030	-0,044077	78,406492	-7,658121	-15,166519
13:25:06,12	0,518998	3,398114	-0,141977	0,923962	0,982984	1,831025	0,083154	0,972058	-0,044087	2,004961	-1,133291	-15,194778	-1,479620	-2,487975	-1,203242	6,435219	56,637069	-2,342977	0,083154	0,972058	-0,044087	78,311539	-7,660872	-15,194778	0,083154	0,972058	-0,044087	78,311539	-7,660872	-15,194778
13:25:06,17	0,518998	3,398114	-0,141977	0,923962	0,982984	1,831025	0,081044	0,972639	-0,045592	1,943552	-1,207359	-15,127215	-1,483158	-2,489596	-1,198629	6,411342	56,643324	-2,399487	0,081044	0,972639	-0,045592	78,295717	-7,569295	-15,127215	0,081044	0,972639	-0,045592	78,295717	-7,569295	-15,127215
13:25:06,22	0,518998	3,398114	-0,141977	0,923962	0,982984	1,831025	0,084217	0,974892	-0,040979	1,819854	-1,066168	-15,183724	-1,483651	-2,487164	-1,202119	6,438702	56,733303	-2,389642	0,084217	0,974892	-0,040979	78,348911	-7,677185	-15,183724	0,084217	0,974892	-0,040979	78,348911	-7,677185	-15,183724
13:25:06,27	0,518998	3,398114	-0,141977	0,923962	0,982984	1,831025	0,082357	0,976536	-0,044469	1,826006	-1,184148	-15,173879	-1,484325	-2,489084	-1,202484	6,413055	56,693955	-2,352057	0,082357	0,976536	-0,044469	78,484063	-7,649208	-15,173879	0,082357	0,976536	-0,044469	78,484063	-7,649208	-15,173879
13:25:06,32	0,518998	3,398114	-0,141977	0,923962	0,982984	1,831025	0,084357	0,976159	-0,044833	1,798677	-1,082684	-15,136294	-1,482554	-2,483581	-1,202137	6,432715	56,669441	-2,390894	0,084357	0,976159	-0,044833	78,427189	-7,704746	-15,136294	0,084357	0,976159	-0,044833	78,427189	-7,704746	-15,136294
13:25:06,37	0,518998	3,398114	-0,141977	0,923962	0,982984	1,831025	0,078706	0,977377	-0,044487	1,723959	-1,347289	-15,175131	-1,484961	-2,488543	-1,203264	6,415885	56,631678	-2,353636	0,078706	0,977377	-0,044487	78,448058	-7,525693	-15,175131	0,078706	0,977377	-0,044487	78,448058	-7,525693	-15,175131
13:25:06,42	0,518998	3,398114	-0,141977	0,923962	0,982984	1,831025	0,084207	0,976981	-0,045614	1,703460	-1,056926	-15,137873	-1,483700	-2,486349	-1,202879	6,448428	56,658677	-2,367332	0,084207	0,976981	-0,045614	78,396431	-7,667166	-15,137873	0,084207	0,976981	-0,045614	78,396431	-7,667166	-15,137873
13:25:06,47	0,518998	3,398114	-0,141977	0,923962	0,982984	1,831025	0,081676	0,976986	-0,045228	1,742832	-1,173862	-15,151569	-1,486101	-2,489584	-1,202129	6,405374	56,685641	-2,391602	0,081676	0,976986	-0,045228	78,436227	-7,585406	-15,151569	0,081676	0,976986	-0,045228	78,436227	-7,585406	-15,151569
13:25:06,52	0,518998	3,398114	-0,141977	0,923962	0,982984	1,831025	0,085677	0,977447	-0,044478	1,720666	-1,016537	-15,175840	-1,481416	-2,489003	-1,198617	6,396763	56,664602	-2,374048	0,085677	0,977447	-0,044478	78,450278	-7,742221	-15,175840	0,085677	0,977447	-0,044478	78,450278	-7,742221	-15,175840
13:25:06,57	0,518998	3,398114	-0,141977	0,923962	0,982984	1,831025	0,082832	0,973680	-0,040967	1,894025	-1,161440	-15,158286	-1,485603	-2,489459	-1,200100	6,407836	56,685690	-2,366108	0,082832	0,973680	-0,040967	78,327925	-7,663754	-15,158286	0,082832	0,973680	-0,040967	78,327925	-7,663754	-15,158286
13:25:06,62	0,518998	3,398114	-0,141977	0,923962	0,982984	1,831025	0,085321	0,977079	-0,042450	1,741093	-1,032964	-15,150345	-1,482687	-2,489551	-1,199774	6,402760	56,658983	-2,366619	0,085321	0,977079	-0,042450	78,441790	-7,730669	-15,150345	0,085321	0,977079	-0,042450	78,441790	-7,730669	-15,150345
13:25:06,67	0,518998	3,398114	-0,141977	0,923962	0,982984	1,831025	0,083943	0,974507	-0,042124	1,849167	-1,095678	-15,150857	-1,481393	-2,489408	-1,201747	6,400384	56,687189	-2,405430	0,083943	0,974507	-0,042124	78,347968	-7,685186	-15,150857	0,083943	0,974507	-0,042124	78,347968	-7,685186	-15,150857
13:25:06,72	0,518998	3,398114	-0,141977	0,923962	0,982984	1,831025	0,083172	0,973458	-0,044097	1,926948	-1,151919	-15,189667	-1,485157	-2,493321	-1,198795	6,385732	56,654025	-2,364147	0,083172	0,973458	-0,044097	78,343411	-7,680922	-15,189667	0,083172	0,973458	-0,044097	78,343411	-7,680922	-15,189667
13:25:06,77	0,518998	3,398114	-0,141977	0,923962	0,982984	1,831025	0,088442	0,974761	-0,041145	1,823139	-0,873962	-15,148384	-1,486716	-2,488094	-1,201333	6,406575	56,665571	-2,358711	0,088442	0,974761	-0,041145	78,341897	-7,816696	-15,148384	0,088442	0,974761	-0,041145	78,341897	-7,816696	-15,148384
13:25:06,82	0,518998	3,398114	-0,141977	0,923962	0,982984	1,831025	0,084696	0,978725	-0,043683	1,637452	-1,056526	-15,142948	-1,481972	-2,489223	-1,202100	6,418235	56,667163	-2,367351	0,084696	0,978725	-0,043683	78,467353	-7,705123	-15,142948	0,084696	0,978725	-0,043683	78,467353	-7,705123	-15,142948
13:25:06,87	0,518998	3,398114	-0,141977	0,923962	0,982984	1,831025	0,083301	0,974052	-0,044450	1,887661	-1,119755	-15,151588	-1,483178	-2,488808	-1,200926	6,414653	56,643297	-2,349560	0,083301	0,974052	-0,044450	78,350725	-7,658859	-15,151588	0,083301	0,974052	-0,044450	78,350725	-7,658859	-15,151588
13:25:06,92	0,518998	3,398114	-0,141977	0,923962	0,982984	1,831025	0,083544	0,975304	-0,043275	1,800091	-1,098274	-15,133797	-1,481448	-2,490695	-1,200948	6,400645	56,606239	-2,384486	0,083544	0,975304	-0,043275	78,361447	-7,656475	-15,133797	0,083544	0,975304	-0,043275	78,361447	-7,656475	-15,133797
13:25:06,97	0,518998	3,398114	-0,141977	0,923962	0,982984	1,831025	0,084314	0,972863	-0,043297	1,887945	-1,051820	-15,168724	-1,482610	-2,491821	-1,198992	6,389676	56,647349	-2,365234	0,084314	0,972863	-0,043297	78,257653	-7,670490	-15,168724	0,084314	0,972863	-0,043297	78,257653	-7,670490	-15,168724
13:25:07,02	0,518998	3,398114	-0,141977	0,923962	0,982984	1,831025	0,085870	0,973305	-0,041341	1,895043	-1,000972	-15,149472	-1,486604	-2,492914	-1,196877	6,402250	56,620049	-2,403101	0,085870	0,973305	-0,041341	78,299502	-7,741775	-15,149472	0,085870	0,973305	-0,041341	78,299502	-7,741775	-15,149472
13:25:07,07	0,518998	3,398114	-0,141977	0,923962	0,982984	1,831025	0,088814	0,976218	-0,039227	1,726219	-0,823367	-15,187338	-1,482617	-2,491205	-1,200930	6,398135	56,631052	-2,359729	0,088814	0,976218	-0,039227	78,359337	-7,795239	-15,187338	0,088814	0,976218	-0,039227	78,359337	-7,795239	-15,187338
13:25:07,12	0,518998	3,398114	-0,141977	0,923962	0,982984	1,831025	0,085340	0,973620	-0,043279	1,868807	-1,013081	-15,143966	-1,482063	-2,489510	-1,202149	6,383294	56,628203	-2,411875	0,085340	0,973620	-0,043279	78,297951	-7,712242	-15,143966	0,085340	0,973620	-0,043279	78,297951	-7,712242	-15,143966
13:25:07,17	0,518998	3,398114	-0,141977	0,923962	0,982984	1,831025	0,083594	0,973987	-0,044498	1,839801	-1,115262	-15,196112	-1,483238	-2,488760	-1,200539	6,386477	56,646584	-2,334868	0,083594	0,973987	-0,044498	78,297806	-7,677421	-15,196112	0,083594	0,973987	-0,044498	78,297806	-7,677421	-15,196112
13:25:07,22	0,518998	3,398114	-0,141977	0,923962	0,982984	1,831025	0,083533	0,975380	-0,042889	1,784901	-1,124885	-15,119105	-1,479619	-2,488122	-1,202487	6,434766	56,624076	-2,372941	0,083533	0,975380	-0,042889	78,352218	-7,682230	-15,119105	0,083533	0,975380	-0,042889	78,352218	-7,682230	-15,119105
13:25:07,27	0,518998	3,398114	-0,141977	0,923962	0,982984	1,831025	0,081170	0,972565	-0,044837	1,935937	-1,194670	-15,157178	-1,481455	-2,491179	-1,200167	6,386952	56,632255	-2,374370	0,081170	0,972565	-0,044837	78,282270	-7,566547	-15,157178	0,081170	0,972565	-0,044837	78,282270	-7,566547	-15,157178
13:25:07,32	0,518998	3,398114	-0,141977	0,923962	0,982984	1,831025	0,084736	0,972626	-0,042517	1,915913	-1,054744	-15,158607	-1,484403	-2,489811	-1,199405	6,393495	56,612954	-2,385516	0,084736	0,972626	-0,042517	78,267077	-7,706538	-15,158607	0,084736	0,972626	-0,042517	78,267077	-7,706538	-15,158607
13:25:07,37	0,518998	3,398114	-0,141977	0,923962	0,982984	1,831025	0,085026	0,975863	-0,041755	1,734162	-1,024384	-15,169753	-1,479772	-2,486840	-1,201362	6,367053	56,614326	-2,377924	0,085026	0,975863	-0,041755	78,339406	-7,698888	-15,169753	0,085026	0,975863	-0,041755	78,339406	-7,698888	-15,169753
13:25:07,42	0,518998	3,398114	-0,141977	0,923962	0,982984	1,831025	0,080137	0,973339	-0,043711	1,853393	-1,302171	-15,162161	-1,482619	-2,489824	-1,202091	6,404340	56,630957	-2,349194	0,080137	0,973339	-0,043711	78,260478	-7,592928	-15,162161	0,080137	0,973339	-0,043711	78,260478	-7,592928	-15,162161
13:25:07,47	0,518998	3,398114	-0,141977	0,923962	0,982984	1,831025	0,084145	0,974312	-0,044441	1,835818	-1,069806	-15,133431	-1,483212	-2,492274	-1,200176	6,387753	56,630487	-2,389431	0,084145	0,974312	-0,044441	78,319322	-7,675151	-15,133431	0,084145	0,974312	-0,044441	78,319322	-7,675151	-15,133431
13:25:07,52	0,518998	3,398114	-0,141977	0,923962	0,982984	1,831025	0,086563	0,973600	-0,042525	1,864140	-0,958175	-15,173669	-1,485073	-2,486561	-1,203281	6,373918	56,621879	-2,338698	0,086563	0,973600	-0,042525	78,291754	-7,753371	-15,173669	0,086563	0,973600	-0,042525	78,291754	-7,753371	-15,173669
13:25:07,57	0,518998	3,398114	-0,141977	0,923962	0,982984	1,831025	0,082546	0,978069	-0,045631	1,617381	-1,174735	-15,122935	-1,485498	-2,490818	-1,200153	6,416897	56,660459	-2,364738	0,082546	0,978069	-0,045631	78,395810	-7,654598	-15,122935	0,082546	0,978069	-0,045631	78,395810	-7,654598	-15,122935
13:25:07,62	0,518998	3,398114	-0,141977	0,923962	0,982984	1,831025	0,086445	0,976308	-0,042503	1,763860	-0,954059	-15,148975	-1,482678	-2,490526	-1,203680	6,378563	56,617938	-2,382410	0,086445	0,976308	-0,042503	78,404041	-7,739990	-15,148975	0,086445	0,976308	-0,042503	78,404041	-7,739990	-15,148975
13:25:07,67	0,518998	3,398114	-0,141977	0,923962	0,982984	1,831025	0,084783	0,974012	-0,046030	1,827280	-1,052438	-15,166647	-1,485004	-2,486676	-1,199445	6,385100	56,634835	-2,413414	0,084783	0,974012	-0,046030	78,287196	-7,707875	-15,166647	0,084783	0,974012	-0,046030	78,287196	-7,707875	-15,166647
13:25:07,72	0,518998	3,398114	-0,141977	0,923962	0,982984	1,831025	0,082611	0,977951	-0,041794	1,640319	-1,168161	-15,197652	-1,480284	-2,491788	-1,199784	6,388123	56,607534	-2,388216	0,082611	0,977951	-0,041794	78,409499	-7,653108	-15,197652	0,082611	0,977951	-0,041794	78,409499	-7,653108	-15,197652
13:25:07,77	0,518998	3,398114	-0,141977	0,923962	0,982984	1,831025	0,084679	0,971308	-0,042134	1,963655	-1,044366	-15,172453	-1,482033	-2,487518	-1,199797	6,398021	56,637923	-2,383774	0,084679	0,971308	-0,042134	78,211311	-7,691637	-15,172453	0,084679	0,971308	-0,042134	78,211311	-7,691637	-15,172453
13:25:07,82	0,518998	3,398114	-0,141977	0,923962	0,982984	1,831025	0,081854	0,974957	-0,042147	1,805140	-1,197846	-15,168012	-1,483776	-2,492685	-1,200154	6,402887	56,623447	-2,370604	0,081854	0,974957	-0,042147	78,339294	-7,623419	-15,168012	0,081854	0,974957	-0,042147	78,339294	-7,623419	-15,168012
13:25:07,87	0,518998	3,398114	-0,141977	0,923962	0,982984	1,831025	0,087201	0,973883	-0,042503	1,850883	-0,908347	-15,154841	-1,481466	-2,487031	-1,203276	6,399967	56,635202	-2,357369	0,087201	0,973883	-0,042503	78,300730	-7,753664	-15,154841	0,087201	0,973883	-0,042503	78,300730	-7,753664	-15,154841
13:25:07,92	0,518998	3,398114	-0,141977	0,923962	0,982984	1,831025	0,081149	0,974710	-0,045626	1,816635	-1,231485	-15,141606	-1,483939	-2,489439	-1,203291	6,355352	56,587544	-2,359212	0,081149	0,974710	-0,045626	78,331347	-7,601677	-15,141606	0,081149	0,974710	-0,045626	78,331347	-7,601677	-15,141606
13:25:07,97	0,518998	3,398114	-0,141977	0,923962	0,982984	1,831025	0,084471	0,975648	-0,045640	1,704270	-1,073526	-15,143450	-1,482664	-2,490547	-1,202101	6,384107	56,621268	-2,354251	0,084471	0,975648	-0,045640	78,292628	-7,704531	-15,143450	0,084471	0,975648	-0,045640	78,292628	-7,704531	-15,143450
13:25:08,02	0,518998	3,398114	-0,141977	0,923962	0,982984	1,831025	0,084794	0,973989	-0,044451	1,834094	-1,048714	-15,138488	-1,482647	-2,486175	-1,198246	6,398769	56,604861	-2,380847	0,084794	0,973989	-0,044451	78,292262	-7,705039	-15,138488	0,084794	0,973989	-0,044451	78,292262	-7,705039	-15,138488
13:25:08,07	0,518998	3,398114	-0,141977	0,923962	0,982984	1,831025	0,080999	0,976161	-0,040596	1,714311	-1,225145	-15,165084	-1,483877	-2,489142	-1,202508	6,367808	56,632948	-2,358307	0,080999	0,976161	-0,040596	78,342922	-7,583573	-15,165084	0,080999	0,976161	-0,040596	78,342922	-7,583573	-15,165084
13:25:08,12	0,518998	3,398114	-0,141977	0,923962	0,982984	1,831025	0,084183	0,975742	-0,044858	1,744899	-1,100429	-15,142545	-1,478578	-2,488100	-1,204441	6,383774	56,602570	-2,357198	0,084183	0,975742	-0,044858	78,340685	-7,708809	-15,142545	0,084183	0,975742	-0,044858	78,340685	-7,708809	-15,142545
13:25:08,17	0,518998	3,398114	-0,141977	0,923962	0,982984	1,831025	0,080632	0,971674	-0,046790	1,938130	-1,256084	-15,141436	-1,483887	-2,487495	-1,204073	6,386938	56,580890	-2,373513	0,080632	0,971674	-0,046790	78,214548	-7,585681	-15,141436	0,080632	0,971674	-0,046790	78,214548	-7,585681	-15,141436
13:25:08,22	0,518998	3,398114	-0,141977	0,923962	0,982984	1,831025	0,082762	0,976574	-0,046422	1,666117	-1,131719	-15,157750	-1,479743	-2,488441	-1,199790	6,382653	56,588511	-2,375254	0,082762	0,976574	-0,046422	78,327213	-7,628559	-15,157750	0,082762	0,976574	-0,046422	78,327213	-7,628559	-15,157750
13:25:08,27	0,518998	3,398114	-0,141977	0,923962	0,982984	1,831025	0,081510	0,972513	-0,042140	1,881775	-1,204374	-15,159492	-1,482723	-2,492400	-1,202494	6,376106	56,549997	-2,366187	0,081510	0,972513	-0,042140	78,224040	-7,602887	-15,159492	0,081510	0,972513	-0,042140	78,224040	-7,602887	-15,159492
13:25:08,32	0,518998	3,398114	-0,141977	0,923962	0,982984	1,831025	0,086428	0,973114	-0,044844	1,813891	-0,935047	-15,150425	-1,480420	-2,488600	-1,203664	6,353288	56,587886	-2,338840	0,086428	0,973114	-0,044844	78,203341	-7,719629	-15,150425	0,086428	0,973114	-0,044844	78,203341	-7,719629	-15,150425
13:25:08,37	0,518998	3,398114	-0,141977	0,923962	0,982984	1,831025	0,081985	0,973020	-0,046013	1,840186	-1,204754	-15,123078	-1,480903	-2,491216	-1,203638	6,403935	56,561447	-2,350385	0,081985	0,973020	-0,046013	78,222253	-7,640612	-15,123078	0,081985	0,973020	-0,046013	78,222253	-7,640612	-15,123078
13:25:08,42	0,518998	3,398114	-0,141977	0,923962	0,982984	1,831025	0,084492	0,972130	-0,045988	1,888886	-1,017322	-15,134622	-1,480890	-2,491678	-1,200950	6,384818	56,603659	-2,384454	0,084492	0,972130	-0,045988	78,201097	-7,649960	-15,134622	0,084492	0,972130	-0,045988	78,201097	-7,649960	-15,134622
13:25:08,47	0,518998	3,398114	-0,141977	0,923962	0,982984	1,831025	0,084886	0,971887	-0,043300	1,928516	-1,034509	-15,168692	-1,484533	-2,489264	-1,201331	6,356262	56,577293	-2,336594	0,084886	0,971887	-0,043300	78,221658	-7,698057	-15,168692	0,084886	0,971887	-0,043300	78,221658	-7,698057	-15,168692
13:25:08,52	0,518998	3,398114	-0,141977	0,923962	0,982984	1,831025	0,084617	0,976249	-0,043681	1,664566	-1,060047	-15,120831	-1,479795	-2,488622	-1,201361	6,370653	56,556029	-2,389787	0,084617	0,976249	-0,043681	78,300147	-7,702473	-15,120831	0,084617	0,976249	-0,043681	78,300147	-7,702473	-15,120831
13:25:08,57	0,518998	3,398114	-0,141977	0,923962	0,982984	1,831025	0,081692	0,972467	-0,043710	1,850008	-1,189046	-15,174024	-1,481477	-2,491443	-1,202094	6,397211	56,586832	-2,360266	0,081692	0,972467	-0,043710	78,188705	-7,601869	-15,174024	0,081692	0,972467	-0,043710	78,188705	-7,601869	-15,174024
13:25:08,62	0,518998	3,398114	-0,141977	0,923962	0,982984	1,831025	0,084976	0,972514	-0,044443	1,887570	-1,010662	-15,144503	-1,479164	-2,490062	-1,203670	6,386478	56,572876	-2,378419	0,084976	0,972514	-0,044443	78,229880	-7,681306	-15,144503	0,084976	0,972514	-0,044443	78,229880	-7,681306	-15,144503
13:25:08,67	0,518998	3,398114	-0,141977	0,923962	0,982984	1,831025	0,082623	0,971201	-0,046020	1,938378	-1,135336	-15,162656	-1,482083	-2,487794	-1,202881	6,402506	56,582767	-2,354689	0,082623	0,971201	-0,046020	78,177641	-7,621268	-15,162656	0,082623	0,971201	-0,046020	78,177641	-7,621268	-15,162656
13:25:08,72	0,518998	3,398114	-0,141977	0,923962	0,982984	1,831025	0,082119	0,974863	-0,045231	1,764513	-1,152631	-15,138927	-1,486274	-2,488027	-1,205605	6,372950	56,598003	-2,333618	0,082119	0,974863	-0,045231	78,291274	-7,598966	-15,138927	0,082119	0,974863	-0,045231	78,291274	-7,598966	-15,138927
13:25:08,77	0,518998	3,398114	-0,141977	0,923962	0,982984	1,831025	0,084416	0,978376	-0,047955	1,580254	-1,066399	-15,117856	-1,482707	-2,489131	-1,202132	6,362225	56,630896	-2,372877	0,084416	0,978376	-0,047955	78,382785	-7,693051	-15,117856	0,084416	0,978376	-0,047955	78,382785	-7,693051	-15,117856
13:25:08,82	0,518998	3,398114	-0,141977	0,923962	0,982984	1,831025	0,083589	0,974735	-0,044481	1,792732	-1,135156	-15,157114	-1,482684	-2,490927	-1,199770	6,382743	56,582431	-2,356959	0,083589	0,974735	-0,044481	78,309412	-7,696861	-15,157114	0,083589	0,974735	-0,044481	78,309412	-7,696861	-15,157114
13:25:08,87	0,518998	3,398114	-0,141977	0,923962	0,982984	1,831025	0,085132	0,973817	-0,042119	1,808756	-1,012875	-15,141196	-1,482762	-2,492427	-1,201714	6,358990	56,546807	-2,352064	0,085132	0,973817	-0,042119	78,253371	-7,695772	-15,141196	0,085132	0,973817	-0,042119	78,253371	-7,695772	-15,141196
13:25:08,92	0,518998	3,398114	-0,141977	0,923962	0,982984	1,831025	0,086471	0,973135	-0,044064	1,801502	-0,946033	-15,136301	-1,483252	-2,491871	-1,199777	6,384101	56,594831	-2,371345	0,086471	0,973135	-0,044064	78,192565	-7,733999	-15,136301	0,086471	0,973135	-0,044064	78,192565	-7,733999	-15,136301
13:25:08,97	0,518998	3,398114	-0,141977	0,923962	0,982984	1,831025	0,086234	0,973837	-0,042126	1,819143	-0,960636	-15,155582	-1,483873	-2,491073	-1,200136	6,387783	56,565055	-2,328501	0,086234	0,973837	-0,042126	78,265314	-7,729978	-15,155582	0,086234	0,973837	-0,042126	78,265314	-7,729978	-15,155582
13:25:09,02	0,518998	3,398114	-0,141977	0,923962	0,982984	1,831025	0,085853	0,974773	-0,042485	1,746491	-0,962353	-15,112738	-1,481511	-2,491410	-1,204417	6,391578	56,577066	-2,344572	0,085853	0,974773	-0,042485	78,266190	-7,701813	-15,112738	0,085853	0,974773	-0,042485	78,266190	-7,701813	-15,112738
13:25:09,07	0,518998	3,398114	-0,141977	0,923962	0,982984	1,831025	0,084964	0,972559	-0,046767	1,873939	-1,011281	-15,128810	-1,480438	-2,487369	-1,204461	6,353354	56,571548	-2,358080	0,084964	0,972559	-0,046767	78,219807	-7,680983	-15,128810	0,084964	0,972559	-0,046767	78,219807	-7,680983	-15,128810
13:25:09,12	0,518998	3,398114	-0,141977	0,923962	0,982984	1,831025	0,080928	0,973650	-0,046811	1,793284	-1,251506	-15,142317	-1,480991	-2,491193	-1,201341	6,353133	56,571234	-2,365494	0,080928	0,973650	-0,046811	78,224844	-7,604369	-15,142317	0,080928	0,973650	-0,046811	78,224844	-7,604369	-15,142317
13:25:09,17	0,518998	3,398114	-0,141977	0,923962	0,982984	1,831025	0,084516	0,972218	-0,043691	1,867397	-1,064961	-15,149732	-1,484456	-2,487869	-1,202512	6,390958	56,586843	-2,369621	0,084516	0,972218	-0,043691	78,186498	-7,699487	-15,149732	0,084516	0,972218	-0,043691	78,186498	-7,699487	-15,149732
13:25:09,22	0,518998	3,398114	-0,141977	0,923962	0,982984	1,831025	0,083370	0,976880	-0,044862	1,657393	-1,099612	-15,153859	-1,479212	-2,490240	-1,200925	6,368764	56,556820	-2,336850	0,083370	0,976880	-0,044862	78,342476	-7,644158	-15,153859	0,083370	0,976880	-0,044862	78,342476	-7,644158	-15,153859
13:25:09,27	0,518998	3,398114	-0,141977	0,923962	0,982984	1,831025	0,082802	0,971154	-0,043275	1,918060	-1,133368	-15,121088	-1,482204	-2,489782	-1,202112	6,342432	56,579706	-2,340418	0,082802	0,971154	-0,043275	78,153634	-7,633310	-15,121088	0,082802	0,971154	-0,043275	78,153634	-7,633310	-15,121088
13:25:09,32	0,518998	3,398114	-0,141977	0,923962	0,982984	1,831025	0,083900	0,973973	-0,044462	1,778097	-1,110483	-15,124655	-1,479831	-2,491405	-1,200962	6,352382	56,540003	-2,381084	0,083900	0,973973	-0,044462	78,235006	-7,696672	-15,124655	0,083900	0,973973	-0,044462	78,235006	-7,696672	-15,124655
13:25:09,37	0,518998	3,398114	-0,141977	0,923962	0,982984	1,831025	0,084120	0,971107	-0,043311	1,897716	-1,070612	-15,165322	-1,483879	-2,485998	-1,198628	6,371031	56,626401	-2,350755	0,084120	0,971107	-0,043311	78,129649	-7,674015	-15,165322	0,084120	0,971107	-0,043311	78,129649	-7,674015	-15,165322
13:25:09,42	0,518998	3,398114	-0,141977	0,923962	0,982984	1,831025	0,082863	0,975134	-0,041336	1,740524	-1,123785	-15,122076	-1,482690	-2,488302	-1,198986	6,389042	56,579090	-2,337838	0,082863	0,975134	-0,041336	78,288530	-7,628492	-15,122076	0,082863	0,975134	-0,041336	78,288530	-7,628492	-15,122076
13:25:09,47	0,518998	3,398114	-0,141977	0,923962	0,982984	1,831025	0,082863	0,975134	-0,041336	1,740524	-1,123785	-15,122076	-1,482771	-2,490330	-1,201324	6,357113	56,559697	-2,337024	0,082863	0,975134	-0,041336	78,288530	-7,628492	-15,122076	0,082863	0,975134	-0,041336	78,288530	-7,628492	-15,122076
13:25:09,52	0,518998	3,398114	-0,141977	0,923962	0,982984	1,831025	0,084659	0,974191	-0,043674	1,756810	-1,048338	-15,121261	-1,482679	-2,489912	-1,199782	6,399013	56,543415	-2,377598	0,084659	0,974191	-0,043674	78,230776	-7,694047	-15,121261	0,084659	0,974191	-0,043674	78,230776	-7,694047	-15,121261
13:25:09,57	0,518998	3,398114	-0,141977	0,923962	0,982984	1,831025	0,084251	0,974320	-0,042132	1,756936	-1,025120	-15,161835	-1,483284	-2,492847	-1,200116	6,379011	56,553221	-2,394373	0,084251	0,974320	-0,042132	78,241052	-7,638810	-15,161835	0,084251	0,974320	-0,042132	78,241052	-7,638810	-15,161835
13:25:09,62	0,518998	3,398114	-0,141977	0,923962	0,982984	1,831025	0,087095	0,973376	-0,042466	1,804508	-0,899428	-15,178610	-1,483301	-2,486584	-1,200158	6,385468	56,581614	-2,332013	0,087095	0,973376	-0,042466	78,214531	-7,736417	-15,178610	0,087095	0,973376	-0,042466	78,214531	-7,736417	-15,178610
13:25:09,67	0,518998	3,398114	-0,141977	0,923962	0,982984	1,831025	0,081680	0,976522	-0,042508	1,668736	-1,189638	-15,116251	-1,482718	-2,487361	-1,202107	6,404968	56,514051	-2,357432	0,081680	0,976522	-0,042508	78,325716	-7,601511	-15,116251	0,081680	0,976522	-0,042508	78,325716	-7,601511	-15,116251
13:25:09,72	0,518998	3,398114	-0,141977	0,923962	0,982984	1,831025	0,082061	0,975629	-0,044457	1,666421	-1,119147	-15,141670	-1,479199	-2,491573	-1,200538	6,368387	56,560133	-2,346861	0,082061	0,975629	-0,044457	78,253284	-7,560944	-15,141670	0,082061	0,975629	-0,044457	78,253284	-7,560944	-15,141670
13:25:09,77	0,518998	3,398114	-0,141977	0,923962	0,982984	1,831025	0,083949	0,970476	-0,042888	1,955999	-1,075679	-15,131099	-1,481598	-2,489865	-1,200176	6,359481	56,534917	-2,362494	0,083949	0,970476	-0,042888	78,138346	-7,665703	-15,131099	0,083949	0,970476	-0,042888	78,138346	-7,665703	-15,131099
13:25:09,82	0,518998	3,398114	-0,141977	0,923962	0,982984	1,831025	0,083670	0,973407	-0,042526	1,777295	-1,085325	-15,146732	-1,478042	-2,491112	-1,199782	6,365069	56,532102	-2,372143	0,083670	0,973407	-0,042526	78,189728	-7,653397	-15,146732	0,083670	0,973407	-0,042526	78,189728	-7,653397	-15,146732
13:25:09,87	0,518998	3,398114	-0,141977	0,923962	0,982984	1,831025	0,082972	0,969704	-0,042131	1,970187	-1,115381	-15,156380	-1,481490	-2,490993	-1,201714	6,399475	56,560853	-2,370978	0,082972	0,969704	-0,042131	78,091964	-7,628650	-15,156380	0,082972	0,969704	-0,042131	78,091964	-7,628650	-15,156380
13:25:09,92	0,518998	3,398114	-0,141977	0,923962	0,982984	1,831025	0,084593	0,972750	-0,044064	1,853925	-1,015637	-15,155215	-1,481630	-2,492266	-1,202864	6,342486	56,551269	-2,321761	0,084593	0,972750	-0,044064	78,214771	-7,656201	-15,155215	0,084593	0,972750	-0,044064	78,214771	-7,656201	-15,155215
13:25:09,97	0,518998	3,398114	-0,141977	0,923962	0,982984	1,831025	0,085765	0,972234	-0,045213	1,843939	-0,999252	-15,105999	-1,482743	-2,486399	-1,202893	6,386421	56,546425	-2,350743	0,085765	0,972234	-0,045213	78,164315	-7,731823	-15,105999	0,085765	0,972234	-0,045213	78,164315	-7,731823	-15,105999
13:25:10,02	0,518998	3,398114	-0,141977	0,923962	0,982984	1,831025	0,081241	0,976132	-0,045242	1,659015	-1,194050	-15,134981	-1,481021	-2,489897	-1,203282	6,353337	56,554910	-2,354961	0,081241	0,976132	-0,045242	78,285385	-7,571456	-15,134981	0,081241	0,976132	-0,045242	78,285385	-7,571456	-15,134981
13:25:10,07	0,518998	3,398114	-0,141977	0,923962	0,982984	1,831025	0,083409	0,972892	-0,045632	1,818316	-1,114208	-15,139198	-1,480419	-2,490360	-1,202495	6,362661	56,539345	-2,351154	0,083409	0,972892	-0,045632	78,190323	-7,661801	-15,139198	0,083409	0,972892	-0,045632	78,190323	-7,661801	-15,139198
13:25:10,12	0,518998	3,398114	-0,141977	0,923962	0,982984	1,831025	0,083509	0,972139	-0,044844	1,848669	-1,093135	-15,135391	-1,481556	-2,490204	-1,203304	6,369016	56,567228	-2,393613	0,083509	0,972139	-0,044844	78,161544	-7,648602	-15,135391	0,083509	0,972139	-0,044844	78,161544	-7,648602	-15,135391
13:25:10,17	0,518998	3,398114	-0,141977	0,923962	0,982984	1,831025	0,083942	0,973201	-0,045653	1,820738	-1,079061	-15,177851	-1,481022	-2,489433	-1,202500	6,361287	56,532205	-2,351332	0,083942	0,973201	-0,045653	78,217028	-7,668512	-15,177851	0,083942	0,973201	-0,045653	78,217028	-7,668512	-15,177851
13:25:10,22	0,518998	3,398114	-0,141977	0,923962	0,982984	1,831025	0,083008	0,973124	-0,044850	1,790553	-1,116840	-15,135569	-1,479948	-2,490784	-1,201071	6,350396	56,537756	-2,348697	0,083008	0,973124	-0,044850	78,180789	-7,632929	-15,135569	0,083008	0,973124	-0,044850	78,180789	-7,632929	-15,135569
13:25:10,27	0,518998	3,398114	-0,141977	0,923962	0,982984	1,831025	0,083640	0,971519	-0,043420	1,873383	-1,096144	-15,132934	-1,481612	-2,489591	-1,201725	6,349103	56,560836	-2,346042	0,083640	0,971519	-0,043420	78,137614	-7,661904	-15,132934	0,083640	0,971519	-0,043420	78,137614	-7,661904	-15,132934
13:25:10,32	0,518998	3,398114	-0,141977	0,923962	0,982984	1,831025	0,083440	0,973557	-0,044074	1,786747	-1,119240	-15,130279	-1,480457	-2,488446	-1,201319	6,354414	56,529590	-2,322749	0,083440	0,973557	-0,044074	78,210962	-7,669246	-15,130279	0,083440	0,973557	-0,044074	78,210962	-7,669246	-15,130279
13:25:10,37	0,518998	3,398114	-0,141977	0,923962	0,982984	1,831025	0,081871	0,973129	-0,043669	1,784595	-1,180607	-15,106986	-1,480421	-2,488276	-1,204831	6,372040	56,539163	-2,349526	0,081871	0,973129	-0,043669	78,175218	-7,607443	-15,106986	0,081871	0,973129	-0,043669	78,175218	-7,607443	-15,106986
13:25:10,42	0,518998	3,398114	-0,141977	0,923962	0,982984	1,831025	0,081705	0,973182	-0,047180	1,798927	-1,178727	-15,133763	-1,482235	-2,493452	-1,201322	6,331648	56,537782	-2,337836	0,081705	0,973182	-0,047180	78,193734	-7,592584	-15,133763	0,081705	0,973182	-0,047180	78,193734	-7,592584	-15,133763
13:25:10,47	0,518998	3,398114	-0,141977	0,923962	0,982984	1,831025	0,087095	0,972165	-0,043671	1,830410	-0,932772	-15,122073	-1,482211	-2,491566	-1,201356	6,346120	56,527868	-2,381604	0,087095	0,972165	-0,043671	78,145396	-7,769692	-15,122073	0,087095	0,972165	-0,043671	78,145396	-7,769692	-15,122073
13:25:10,52	0,518998	3,398114	-0,141977	0,923962	0,982984	1,831025	0,085449	0,973087	-0,043706	1,781114	-1,000836	-15,165841	-1,480401	-2,491664	-1,201320	6,362370	56,549187	-2,346896	0,085449	0,973087	-0,043706	78,168481	-7,708601	-15,165841	0,085449	0,973087	-0,043706	78,168481	-7,708601	-15,165841
13:25:10,57	0,518998	3,398114	-0,141977	0,923962	0,982984	1,831025	0,084630	0,971471	-0,043669	1,891763	-1,040038	-15,131133	-1,480396	-2,489527	-1,204055	6,371977	56,555455	-2,359347	0,084630	0,971471	-0,043669	78,152229	-7,683471	-15,131133	0,084630	0,971471	-0,043669	78,152229	-7,683471	-15,131133
13:25:10,62	0,518998	3,398114	-0,141977	0,923962	0,982984	1,831025	0,082776	0,972535	-0,046405	1,846660	-1,131232	-15,143584	-1,482791	-2,491708	-1,202519	6,345278	56,549955	-2,375456	0,082776	0,972535	-0,046405	78,190660	-7,629168	-15,143584	0,082776	0,972535	-0,046405	78,190660	-7,629168	-15,143584
13:25:10,67	0,518998	3,398114	-0,141977	0,923962	0,982984	1,831025	0,085863	0,973518	-0,044868	1,777413	-0,991116	-15,159694	-1,484390	-2,489454	-1,200762	6,337648	56,552109	-2,344827	0,085863	0,973518	-0,044868	78,198607	-7,731328	-15,159694	0,085863	0,973518	-0,044868	78,198607	-7,731328	-15,159694
13:25:10,72	0,518998	3,398114	-0,141977	0,923962	0,982984	1,831025	0,084710	0,976031	-0,043111	1,644829	-1,058752	-15,129064	-1,482774	-2,492481	-1,200575	6,347564	56,546797	-2,381721	0,084710	0,976031	-0,043111	78,263230	-7,708460	-15,129064	0,084710	0,976031	-0,043111	78,263230	-7,708460	-15,129064
13:25:10,77	0,518998	3,398114	-0,141977	0,923962	0,982984	1,831025	0,086523	0,973118	-0,042925	1,796656	-0,953189	-15,165958	-1,481581	-2,490358	-1,201730	6,362732	56,551111	-2,365979	0,086523	0,973118	-0,042925	78,186397	-7,745283	-15,165958	0,086523	0,973118	-0,042925	78,186397	-7,745283	-15,165958
13:25:10,82	0,518998	3,398114	-0,141977	0,923962	0,982984	1,831025	0,084089	0,973146	-0,044080	1,806511	-1,068821	-15,150216	-1,481041	-2,489963	-1,203285	6,347423	56,545186	-2,355223	0,084089	0,973146	-0,044080	78,198464	-7,669782	-15,150216	0,084089	0,973146	-0,044080	78,198464	-7,669782	-15,150216
13:25:10,87	0,518998	3,398114	-0,141977	0,923962	0,982984	1,831025	0,083476	0,972875	-0,045634	1,807796	-1,110951	-15,139461	-1,481644	-2,492764	-1,198989	6,340755	56,505969	-2,340164	0,083476	0,972875	-0,045634	78,178508	-7,663854	-15,139461	0,083476	0,972875	-0,045634	78,178508	-7,663854	-15,139461
13:25:10,92	0,518998	3,398114	-0,141977	0,923962	0,982984	1,831025	0,086203	0,971998	-0,041339	1,816142	-0,955316	-15,124401	-1,482250	-2,490918	-1,203278	6,343291	56,511621	-2,346920	0,086203	0,971998	-0,041339	78,117950	-7,722284	-15,124401	0,086203	0,971998	-0,041339	78,117950	-7,722284	-15,124401
13:25:10,97	0,518998	3,398114	-0,141977	0,923962	0,982984	1,831025	0,084907	0,973445	-0,045627	1,747023	-1,023340	-15,131158	-1,481638	-2,491760	-1,200169	6,333724	56,544789	-2,347671	0,084907	0,973445	-0,045627	78,162478	-7,688569	-15,131158	0,084907	0,973445	-0,045627	78,162478	-7,688569	-15,131158
13:25:11,02	0,518998	3,398114	-0,141977	0,923962	0,982984	1,831025	0,085331	0,972495	-0,042518	1,820398	-1,026169	-15,131908	-1,483957	-2,494335	-1,201328	6,338903	56,565190	-2,351993	0,085331	0,972495	-0,042518	78,161225	-7,724670	-15,131908	0,085331	0,972495	-0,042518	78,161225	-7,724670	-15,131908
13:25:11,07	0,518998	3,398114	-0,141977	0,923962	0,982984	1,831025	0,088721	0,973215	-0,043677	1,803174	-0,855628	-15,136231	-1,481368	-2,489402	-1,202054	6,375622	56,544213	-2,368379	0,088721	0,973215	-0,043677	78,200584	-7,820207	-15,136231	0,088721	0,973215	-0,043677	78,200584	-7,820207	-15,136231
13:25:11,12	0,518998	3,398114	-0,141977	0,923962	0,982984	1,831025	0,083154	0,973440	-0,044403	1,791692	-1,102805	-15,152617	-1,480508	-2,491066	-1,202890	6,325454	56,526434	-2,341374	0,083154	0,973440	-0,044403	78,206727	-7,630403	-15,152617	0,083154	0,973440	-0,044403	78,206727	-7,630403	-15,152617
13:25:11,17	0,518998	3,398114	-0,141977	0,923962	0,982984	1,831025	0,084165	0,971863	-0,045240	1,833208	-1,084781	-15,125612	-1,481057	-2,488828	-1,198201	6,341405	56,538858	-2,304995	0,084165	0,971863	-0,045240	78,124459	-7,691758	-15,125612	0,084165	0,971863	-0,045240	78,124459	-7,691758	-15,125612
13:25:11,22	0,518998	3,398114	-0,141977	0,923962	0,982984	1,831025	0,082501	0,973457	-0,040551	1,769052	-1,163708	-15,089232	-1,484314	-2,490685	-1,201394	6,374624	56,538618	-2,353499	0,082501	0,973457	-0,040551	78,185437	-7,640059	-15,089232	0,082501	0,973457	-0,040551	78,185437	-7,640059	-15,089232
13:25:11,27	0,518998	3,398114	-0,141977	0,923962	0,982984	1,831025	0,085738	0,975349	-0,043743	1,687055	-0,966495	-15,137737	-1,481625	-2,491190	-1,200186	6,342130	56,534983	-2,372200	0,085738	0,975349	-0,043743	78,251983	-7,696952	-15,137737	0,085738	0,975349	-0,043743	78,251983	-7,696952	-15,137737
13:25:11,32	0,518998	3,398114	-0,141977	0,923962	0,982984	1,831025	0,084831	0,972768	-0,042535	1,801912	-1,040003	-15,156437	-1,478113	-2,486910	-1,202868	6,355507	56,535128	-2,311317	0,084831	0,972768	-0,042535	78,164172	-7,699228	-15,156437	0,084831	0,972768	-0,042535	78,164172	-7,699228	-15,156437
13:25:11,37	0,518998	3,398114	-0,141977	0,923962	0,982984	1,831025	0,079368	0,971866	-0,045218	1,855614	-1,312540	-15,095554	-1,481682	-2,490689	-1,199028	6,321906	56,515542	-2,368409	0,079368	0,971866	-0,045218	78,147092	-7,542960	-15,095554	0,079368	0,971866	-0,045218	78,147092	-7,542960	-15,095554
13:25:11,42	0,518998	3,398114	-0,141977	0,923962	0,982984	1,831025	0,084426	0,973067	-0,041378	1,759374	-1,068874	-15,152647	-1,481473	-2,489905	-1,200118	6,321352	56,552457	-2,348640	0,084426	0,973067	-0,041378	78,145168	-7,696281	-15,152647	0,084426	0,973067	-0,041378	78,145168	-7,696281	-15,152647
13:25:11,47	0,518998	3,398114	-0,141977	0,923962	0,982984	1,831025	0,083642	0,973279	-0,042468	1,780076	-1,128571	-15,132877	-1,478680	-2,489970	-1,204043	6,358657	56,528132	-2,340481	0,083642	0,973279	-0,042468	78,182461	-7,694447	-15,132877	0,083642	0,973279	-0,042468	78,182461	-7,694447	-15,132877
13:25:11,52	0,518998	3,398114	-0,141977	0,923962	0,982984	1,831025	0,082302	0,970828	-0,046392	1,905122	-1,153775	-15,124719	-1,483469	-2,488790	-1,202498	6,324508	56,533078	-2,317339	0,082302	0,970828	-0,046392	78,115092	-7,614471	-15,124719	0,082302	0,970828	-0,046392	78,115092	-7,614471	-15,124719
13:25:11,57	0,518998	3,398114	-0,141977	0,923962	0,982984	1,831025	0,083675	0,975564	-0,044847	1,646020	-1,114442	-15,101576	-1,481367	-2,490890	-1,201182	6,322531	56,500109	-2,354424	0,083675	0,975564	-0,044847	78,227825	-7,682894	-15,101576	0,083675	0,975564	-0,044847	78,227825	-7,682894	-15,101576
13:25:11,62	0,518998	3,398114	-0,141977	0,923962	0,982984	1,831025	0,084442	0,972694	-0,043531	1,765722	-1,059766	-15,138661	-1,478761	-2,489068	-1,201731	6,334869	56,479495	-2,347927	0,084442	0,972694	-0,043531	78,122228	-7,688456	-15,138661	0,084442	0,972694	-0,043531	78,122228	-7,688456	-15,138661
13:25:11,67	0,518998	3,398114	-0,141977	0,923962	0,982984	1,831025	0,081561	0,971349	-0,044080	1,823989	-1,188584	-15,132164	-1,482867	-2,491938	-1,199390	6,316050	56,527431	-2,334222	0,081561	0,971349	-0,044080	78,074897	-7,591119	-15,132164	0,081561	0,971349	-0,044080	78,074897	-7,591119	-15,132164
13:25:11,72	0,518998	3,398114	-0,141977	0,923962	0,982984	1,831025	0,086100	0,973469	-0,041740	1,745848	-0,992826	-15,118460	-1,478717	-2,486970	-1,200178	6,350052	56,502114	-2,347984	0,086100	0,973469	-0,041740	78,163184	-7,751666	-15,118460	0,086100	0,973469	-0,041740	78,163184	-7,751666	-15,118460
13:25:11,77	0,518998	3,398114	-0,141977	0,923962	0,982984	1,831025	0,079722	0,972360	-0,042528	1,798605	-1,282371	-15,132222	-1,483436	-2,490965	-1,205209	6,348701	56,500662	-2,331829	0,079722	0,972360	-0,042528	78,128865	-7,540546	-15,132222	0,079722	0,972360	-0,042528	78,128865	-7,540546	-15,132222
13:25:11,82	0,518998	3,398114	-0,141977	0,923962	0,982984	1,831025	0,085542	0,974449	-0,047558	1,688049	-0,980172	-15,116066	-1,481591	-2,490548	-1,200564	6,362050	56,531693	-2,367333	0,085542	0,974449	-0,047558	78,182288	-7,695223	-15,116066	0,085542	0,974449	-0,047558	78,182288	-7,695223	-15,116066
13:25:11,87	0,518998	3,398114	-0,141977	0,923962	0,982984	1,831025	0,084258	0,973060	-0,042914	1,793842	-1,050902	-15,151571	-1,481057	-2,490983	-1,200168	6,343112	56,512909	-2,348573	0,084258	0,973060	-0,042914	78,179018	-7,665148	-15,151571	0,084258	0,973060	-0,042914	78,179018	-7,665148	-15,151571
13:25:11,92	0,518998	3,398114	-0,141977	0,923962	0,982984	1,831025	0,084367	0,972380	-0,042517	1,803434	-1,052218	-15,132811	-1,483436	-2,492914	-1,202900	6,328578	56,520253	-2,361759	0,084367	0,972380	-0,042517	78,135279	-7,675058	-15,132811	0,084367	0,972380	-0,042517	78,135279	-7,675058	-15,132811
13:25:11,97	0,518998	3,398114	-0,141977	0,923962	0,982984	1,831025	0,086096	0,974101	-0,043688	1,721618	-0,970159	-15,137076	-1,482825	-2,489442	-1,201722	6,355867	56,498006	-2,343468	0,086096	0,974101	-0,043688	78,188579	-7,728675	-15,137076	0,086096	0,974101	-0,043688	78,188579	-7,728675	-15,137076
13:25:12,02	0,518998	3,398114	-0,141977	0,923962	0,982984	1,831025	0,083917	0,974682	-0,044071	1,677236	-1,057155	-15,127705	-1,479234	-2,488502	-1,199766	6,371265	56,527562	-2,338264	0,083917	0,974682	-0,044071	78,189736	-7,644618	-15,127705	0,083917	0,974682	-0,044071	78,189736	-7,644618	-15,127705
13:25:12,07	0,518998	3,398114	-0,141977	0,923962	0,982984	1,831025	0,081307	0,972041	-0,042116	1,847824	-1,194279	-15,122501	-1,454472	-2,498491	-1,178277	5,981404	55,216960	-2,066738	0,081307	0,972041	-0,042116	78,153063	-7,576916	-15,122501	0,081307	0,972041	-0,042116	78,153063	-7,576916	-15,122501
13:25:12,12	0,518998	3,398114	-0,141977	0,923962	0,982984	1,831025	0,077577	0,945602	-0,020627	1,892712	-1,070578	-14,850975	-1,421007	-2,497103	-1,186225	6,037614	53,308518	-1,754236	0,077577	0,945602	-0,020627	76,122483	-7,160393	-14,850975	0,077577	0,945602	-0,020627	76,122483	-7,160393	-14,850975
13:25:12,17	0,519009	3,397979	-0,141950	0,923957	0,982983	1,781127	0,059643	0,917315	-0,028575	1,738974	-1,000283	-14,538473	-1,408307	-2,483150	-1,189669	6,800015	52,698201	-1,707429	0,059643	0,917315	-0,028575	73,748229	-5,682222	-14,538473	0,059643	0,917315	-0,028575	73,748229	-5,682222	-14,538473
13:25:12,22	0,519009	3,397979	-0,141950	0,923957	0,982983	1,781127	0,041209	0,913292	-0,032018	1,800821	-0,993414	-14,491667	-1,407065	-2,483311	-1,186170	6,822184	52,692985	-1,724298	0,041209	0,913292	-0,032018	73,494270	-4,228316	-14,491667	0,041209	0,913292	-0,032018	73,494270	-4,228316	-14,491667
13:25:12,27	0,519009	3,397979	-0,141950	0,923957	0,982983	1,781127	0,040727	0,912137	-0,028520	1,867472	-0,996645	-14,508535	-1,405836	-2,483440	-1,184979	6,850006	52,678021	-1,711059	0,040727	0,912137	-0,028520	73,470216	-4,193749	-14,508535	0,040727	0,912137	-0,028520	73,470216	-4,193749	-14,508535
13:25:12,32	0,519009	3,397979	-0,141950	0,923957	0,982983	1,781127	0,040225	0,911008	-0,027329	1,927101	-0,991214	-14,495297	-1,407082	-2,481237	-1,186193	6,814621	52,702577	-1,738130	0,040225	0,911008	-0,027329	73,441266	-4,148848	-14,495297	0,040225	0,911008	-0,027329	73,441266	-4,148848	-14,495297
13:25:12,37	0,519009	3,397979	-0,141950	0,923957	0,982983	1,781127	0,038940	0,913189	-0,028543	1,817313	-1,100922	-14,522367	-1,405866	-2,478810	-1,187661	6,844392	52,702547	-1,715170	0,038940	0,913189	-0,028543	73,502611	-4,157735	-14,522367	0,038940	0,913189	-0,028543	73,502611	-4,157735	-14,522367
13:25:12,42	0,519009	3,397979	-0,141950	0,923957	0,982983	1,781127	0,036230	0,913349	-0,030011	1,823825	-1,216055	-14,499407	-1,407883	-2,483078	-1,190256	6,829964	52,649341	-1,732279	0,036230	0,913349	-0,030011	73,521724	-4,060118	-14,499407	0,036230	0,913349	-0,030011	73,521724	-4,060118	-14,499407
13:25:12,47	0,519009	3,397979	-0,141950	0,923957	0,982983	1,781127	0,040934	0,912962	-0,032606	1,790682	-0,957318	-14,516517	-1,403511	-2,478126	-1,188879	6,868493	52,644335	-1,713610	0,040934	0,912962	-0,032606	73,458165	-4,170676	-14,516517	0,040934	0,912962	-0,032606	73,458165	-4,170676	-14,516517
13:25:12,52	0,519009	3,397979	-0,141950	0,923957	0,982983	1,781127	0,034460	0,911652	-0,031229	1,873713	-1,258123	-14,497847	-1,407590	-2,481184	-1,192360	6,888532	52,643439	-1,712885	0,034460	0,911652	-0,031229	73,438387	-3,963231	-14,497847	0,034460	0,911652	-0,031229	73,438387	-3,963231	-14,497847
13:25:12,57	0,519009	3,397979	-0,141950	0,923957	0,982983	1,781127	0,039148	0,913655	-0,034710	1,778791	-0,996557	-14,497123	-1,421712	-2,536210	-1,204561	4,023664	53,498237	-1,479968	0,039148	0,913655	-0,034710	73,500716	-4,069655	-14,497123	0,039148	0,913655	-0,034710	73,500716	-4,069655	-14,497123
13:25:12,62	0,519009	3,397979	-0,141950	0,923957	0,982983	1,781127	0,093862	0,898372	-0,046911	1,881342	-1,059837	-14,264206	-1,389203	-2,517327	-1,197325	5,009425	51,623845	-1,213021	0,093862	0,898372	-0,046911	72,403563	-8,428042	-14,264206	0,093862	0,898372	-0,046911	72,403563	-8,428042	-14,264206
13:25:12,67	0,518929	3,398019	-0,141963	0,923958	0,982968	1,731043	0,061255	0,879660	-0,039675	1,723981	-0,964541	-13,997259	-1,374332	-2,504943	-1,192786	5,641537	51,065681	-1,210315	0,061255	0,879660	-0,039675	70,777303	-5,773051	-13,997259	0,061255	0,879660	-0,039675	70,777303	-5,773051	-13,997259
13:25:12,72	0,518929	3,398019	-0,141963	0,923958	0,982968	1,731043	0,043095	0,872974	-0,035136	1,904358	-1,082374	-13,994552	-1,377854	-2,506476	-1,188888	5,634770	51,075267	-1,193766	0,043095	0,872974	-0,035136	70,432778	-4,465294	-13,994552	0,043095	0,872974	-0,035136	70,432778	-4,465294	-13,994552
13:25:12,77	0,518929	3,398019	-0,141963	0,923958	0,982968	1,731043	0,046183	0,875257	-0,031238	1,790556	-0,932427	-13,978003	-1,373060	-2,503509	-1,192786	5,682022	51,079727	-1,229229	0,046183	0,875257	-0,031238	70,498198	-4,557792	-13,978003	0,046183	0,875257	-0,031238	70,498198	-4,557792	-13,978003
13:25:12,82	0,518929	3,398019	-0,141963	0,923958	0,982968	1,731043	0,041217	0,872589	-0,035136	1,956781	-1,151979	-14,013466	-1,377224	-2,507138	-1,195089	5,659651	51,088706	-1,189807	0,041217	0,872589	-0,035136	70,454985	-4,387496	-14,013466	0,041217	0,872589	-0,035136	70,454985	-4,387496	-14,013466
13:25:12,87	0,518929	3,398019	-0,141963	0,923958	0,982968	1,731043	0,046442	0,874380	-0,037439	1,860205	-0,904153	-13,974044	-1,374244	-2,502890	-1,192375	5,684808	51,078554	-1,195742	0,046442	0,874380	-0,037439	70,499055	-4,549817	-13,974044	0,046442	0,874380	-0,037439	70,499055	-4,549817	-13,974044
13:25:12,92	0,518929	3,398019	-0,141963	0,923958	0,982968	1,731043	0,041273	0,873923	-0,034725	1,887763	-1,146073	-13,979979	-1,376017	-2,503948	-1,194316	5,685662	51,070271	-1,195299	0,041273	0,873923	-0,034725	70,490727	-4,385978	-13,979979	0,041273	0,873923	-0,034725	70,490727	-4,385978	-13,979979
13:25:12,97	0,518929	3,398019	-0,141963	0,923958	0,982968	1,731043	0,043076	0,874930	-0,036666	1,828655	-1,047408	-13,979536	-1,375703	-2,507059	-1,192187	5,673428	51,088610	-1,218091	0,043076	0,874930	-0,036666	70,510664	-4,428891	-13,979536	0,043076	0,874930	-0,036666	70,510664	-4,428891	-13,979536
13:25:13,02	0,518929	3,398019	-0,141963	0,923958	0,982968	1,731043	0,045613	0,873102	-0,034537	1,933462	-0,935264	-14,002329	-1,375398	-2,507345	-1,195083	5,681276	51,100227	-1,199070	0,045613	0,873102	-0,034537	70,471995	-4,515878	-14,002329	0,045613	0,873102	-0,034537	70,471995	-4,515878	-14,002329
13:25:13,07	0,518929	3,398019	-0,141963	0,923958	0,982968	1,731043	0,045708	0,872695	-0,037432	1,968604	-0,929332	-13,983307	-1,374942	-2,506575	-1,194719	5,634002	51,061896	-1,199840	0,045708	0,872695	-0,037432	70,475198	-4,517409	-13,983307	0,045708	0,872695	-0,037432	70,475198	-4,517409	-13,983307
13:25:13,12	0,518929	3,398019	-0,141963	0,923958	0,982968	1,731043	0,044813	0,872685	-0,037069	1,912296	-0,997666	-13,984077	-1,375423	-2,504336	-1,190452	5,672759	51,080691	-1,221364	0,044813	0,872685	-0,037069	70,418098	-4,515457	-13,984077	0,044813	0,872685	-0,037069	70,418098	-4,515457	-13,984077
13:25:13,17	0,518929	3,398019	-0,141963	0,923958	0,982968	1,731043	0,043115	0,874221	-0,032802	1,868073	-1,061777	-14,005601	-1,376531	-2,504926	-1,191984	5,703939	51,092456	-1,210964	0,043115	0,874221	-0,032802	70,494460	-4,446302	-14,005601	0,043115	0,874221	-0,032802	70,494460	-4,446302	-14,005601
13:25:13,22	0,518929	3,398019	-0,141963	0,923958	0,982968	1,731043	0,044180	0,874886	-0,034333	1,859282	-0,985270	-13,995202	-1,376645	-2,505124	-1,190439	5,657880	51,066605	-1,197773	0,044180	0,874886	-0,034333	70,537857	-4,453408	-13,995202	0,044180	0,874886	-0,034333	70,537857	-4,453408	-13,995202
13:25:13,27	0,518929	3,398019	-0,141963	0,923958	0,982968	1,731043	0,044409	0,874886	-0,032789	1,813878	-1,000356	-13,982010	-1,376610	-2,502971	-1,190042	5,673204	51,089215	-1,182587	0,044409	0,874886	-0,032789	70,492433	-4,486424	-13,982010	0,044409	0,874886	-0,032789	70,492433	-4,486424	-13,982010
13:25:13,32	0,518929	3,398019	-0,141963	0,923958	0,982968	1,731043	0,042526	0,875932	-0,032391	1,786730	-1,096267	-13,966824	-1,375479	-2,508391	-1,190462	5,637366	51,071181	-1,236445	0,042526	0,875932	-0,032391	70,547393	-4,434578	-13,966824	0,042526	0,875932	-0,032391	70,547393	-4,434578	-13,966824
13:25:13,37	0,518929	3,398019	-0,141963	0,923958	0,982968	1,731043	0,046654	0,872243	-0,032812	1,945036	-0,903623	-14,020683	-1,376662	-2,504245	-1,191597	5,650306	51,086021	-1,176860	0,046654	0,872243	-0,032812	70,416090	-4,565994	-14,020683	0,046654	0,872243	-0,032812	70,416090	-4,565994	-14,020683
13:25:13,42	0,518929	3,398019	-0,141963	0,923958	0,982968	1,731043	0,043655	0,875340	-0,033947	1,803286	-1,055784	-13,961098	-1,377304	-2,507242	-1,193599	5,614138	51,082189	-1,248625	0,043655	0,875340	-0,033947	70,517497	-4,482733	-13,961098	0,043655	0,875340	-0,033947	70,517497	-4,482733	-13,961098
13:25:13,47	0,518929	3,398019	-0,141963	0,923958	0,982968	1,731043	0,047202	0,874605	-0,033196	1,844175	-0,871106	-14,015504	-1,377799	-2,507684	-1,190847	5,651878	51,088186	-1,231267	0,047202	0,874605	-0,033196	70,500676	-4,576427	-14,015504	0,047202	0,874605	-0,033196	70,500676	-4,576427	-14,015504
13:25:13,52	0,518929	3,398019	-0,141963	0,923958	0,982968	1,731043	0,047202	0,874605	-0,033196	1,844175	-0,871106	-14,015504	-1,375484	-2,507638	-1,193167	5,646279	51,067852	-1,215507	0,047202	0,874605	-0,033196	70,500676	-4,576427	-14,015504	0,047202	0,874605	-0,033196	70,500676	-4,576427	-14,015504
13:25:13,57	0,518929	3,398019	-0,141963	0,923958	0,982968	1,731043	0,046004	0,872623	-0,035516	1,926832	-0,928050	-13,999744	-1,374269	-2,508465	-1,191847	5,657535	51,076728	-1,198288	0,046004	0,872623	-0,035516	70,427744	-4,539380	-13,999744	0,046004	0,872623	-0,035516	70,427744	-4,539380	-13,999744
13:25:13,62	0,518929	3,398019	-0,141963	0,923958	0,982968	1,731043	0,046114	0,871157	-0,034197	2,016364	-0,917043	-13,982525	-1,374191	-2,503551	-1,194604	5,705702	51,093914	-1,203888	0,046114	0,871157	-0,034197	70,402217	-4,536972	-13,982525	0,046114	0,871157	-0,034197	70,402217	-4,536972	-13,982525
13:25:13,67	0,518929	3,398019	-0,141963	0,923958	0,982968	1,731043	0,041819	0,873547	-0,036954	1,931082	-1,107270	-13,988125	-1,376666	-2,505821	-1,189645	5,649019	51,063465	-1,174146	0,041819	0,873547	-0,036954	70,504502	-4,390031	-13,988125	0,041819	0,873547	-0,036954	70,504502	-4,390031	-13,988125
13:25:13,72	0,518929	3,398019	-0,141963	0,923958	0,982968	1,731043	0,045022	0,874555	-0,031995	1,823918	-0,974575	-13,958384	-1,376682	-2,506293	-1,190454	5,629783	51,086127	-1,206719	0,045022	0,874555	-0,031995	70,476523	-4,508777	-13,958384	0,045022	0,874555	-0,031995	70,476523	-4,508777	-13,958384
13:25:13,77	0,518929	3,398019	-0,141963	0,923958	0,982968	1,731043	0,045439	0,874333	-0,032804	1,845487	-0,980852	-13,990957	-1,378343	-2,506026	-1,187736	5,665168	51,107034	-1,227695	0,045439	0,874333	-0,032804	70,480639	-4,547831	-13,990957	0,045439	0,874333	-0,032804	70,480639	-4,547831	-13,990957
13:25:13,82	0,518929	3,398019	-0,141963	0,923958	0,982968	1,731043	0,046038	0,875905	-0,030086	1,799546	-0,929529	-14,011933	-1,376640	-2,504466	-1,190448	5,660913	51,066551	-1,207392	0,046038	0,875905	-0,030086	70,558093	-4,543506	-14,011933	0,046038	0,875905	-0,030086	70,558093	-4,543506	-14,011933
13:25:13,87	0,518929	3,398019	-0,141963	0,923958	0,982968	1,731043	0,043836	0,875211	-0,032798	1,798472	-1,027470	-13,991629	-1,373135	-2,504304	-1,191590	5,655730	51,060442	-1,177139	0,043836	0,875211	-0,032798	70,502502	-4,468599	-13,991629	0,043836	0,875211	-0,032798	70,502502	-4,468599	-13,991629
13:25:13,92	0,518929	3,398019	-0,141963	0,923958	0,982968	1,731043	0,041943	0,872256	-0,033939	1,944223	-1,127363	-13,961376	-1,375989	-2,505383	-1,189269	5,679347	51,083443	-1,207781	0,041943	0,872256	-0,033939	70,416326	-4,419857	-13,961376	0,041943	0,872256	-0,033939	70,416326	-4,419857	-13,961376
13:25:13,97	0,518929	3,398019	-0,141963	0,923958	0,982968	1,731043	0,044304	0,874188	-0,031619	1,875481	-0,995619	-13,992019	-1,377922	-2,506468	-1,192169	5,664095	51,118818	-1,180996	0,044304	0,874188	-0,031619	70,499256	-4,473481	-13,992019	0,044304	0,874188	-0,031619	70,499256	-4,473481	-13,992019
13:25:14,03	0,518929	3,398019	-0,141963	0,923958	0,982968	1,731043	0,046210	0,875320	-0,034519	1,839636	-0,927384	-13,965233	-1,376459	-2,506971	-1,192177	5,666225	51,090321	-1,198705	0,046210	0,875320	-0,034519	70,552258	-4,554896	-13,965233	0,046210	0,875320	-0,034519	70,552258	-4,554896	-13,965233
13:25:14,08	0,518929	3,398019	-0,141963	0,923958	0,982968	1,731043	0,045915	0,873801	-0,034527	1,895007	-0,926665	-13,982943	-1,375751	-2,508706	-1,192152	5,653974	51,084737	-1,169838	0,045915	0,873801	-0,034527	70,488392	-4,530968	-13,982943	0,045915	0,873801	-0,034527	70,488392	-4,530968	-13,982943
13:25:14,13	0,518929	3,398019	-0,141963	0,923958	0,982968	1,731043	0,047063	0,872320	-0,034502	1,961046	-0,874781	-13,954075	-1,378440	-2,507621	-1,191210	5,646614	51,048717	-1,193596	0,047063	0,872320	-0,034502	70,438190	-4,569211	-13,954075	0,047063	0,872320	-0,034502	70,438190	-4,569211	-13,954075
13:25:14,18	0,518929	3,398019	-0,141963	0,923958	0,982968	1,731043	0,047468	0,875192	-0,033560	1,776823	-0,842079	-13,977833	-1,377613	-2,554305	-1,192987	2,964582	51,121030	-0,893243	0,047468	0,875192	-0,033560	70,479427	-4,568310	-13,977833	0,047468	0,875192	-0,033560	70,479427	-4,568310	-13,977833
13:25:14,23	0,518929	3,398019	-0,141963	0,923958	0,982968	1,731043	0,087484	0,851134	-0,035337	1,749472	-1,120093	-13,677480	-1,347930	-2,554043	-1,196252	3,354931	49,449359	-0,628713	0,087484	0,851134	-0,035337	68,563486	-7,987606	-13,677480	0,087484	0,851134	-0,035337	68,563486	-7,987606	-13,677480
13:25:14,28	0,518985	3,398031	-0,141972	0,923969	0,982983	1,680989	0,072416	0,825558	-0,038601	1,826867	-0,729751	-13,412950	-1,338618	-2,535788	-1,193665	4,052969	49,002472	-0,632922	0,072416	0,825558	-0,038601	66,633200	-6,414412	-13,412950	0,072416	0,825558	-0,038601	66,633200	-6,414412	-13,412950
13:25:14,33	0,518985	3,398031	-0,141972	0,923969	0,982983	1,680989	0,051950	0,826621	-0,036015	1,733602	-0,966038	-13,417160	-1,339663	-2,534168	-1,191311	4,123034	48,978505	-0,635783	0,051950	0,826621	-0,036015	66,623368	-5,044092	-13,417160	0,051950	0,826621	-0,036015	66,623368	-5,044092	-13,417160
13:25:14,38	0,518985	3,398031	-0,141972	0,923969	0,982983	1,680989	0,051070	0,828336	-0,033661	1,658716	-0,939125	-13,420020	-1,332559	-2,536641	-1,190501	4,134208	48,972921	-0,626019	0,051070	0,828336	-0,033661	66,683083	-4,948116	-13,420020	0,051070	0,828336	-0,033661	66,683083	-4,948116	-13,420020
13:25:14,43	0,518985	3,398031	-0,141972	0,923969	0,982983	1,680989	0,049660	0,820947	-0,032850	2,043668	-0,999981	-13,410256	-1,337861	-2,537177	-1,191667	4,137588	48,967513	-0,621668	0,049660	0,820947	-0,032850	66,488041	-4,898280	-13,410256	0,049660	0,820947	-0,032850	66,488041	-4,898280	-13,410256
13:25:14,48	0,518985	3,398031	-0,141972	0,923969	0,982983	1,680989	0,048604	0,826958	-0,034040	1,752570	-1,039979	-13,424182	-1,337236	-2,532722	-1,191690	4,157849	48,984040	-0,639944	0,048604	0,826958	-0,034040	66,668768	-4,855383	-13,424182	0,048604	0,826958	-0,034040	66,668768	-4,855383	-13,424182
13:25:14,53	0,518985	3,398031	-0,141972	0,923969	0,982983	1,680989	0,048604	0,826958	-0,034040	1,752570	-1,039979	-13,424182	-1,338398	-2,534120	-1,188941	4,157170	48,992772	-0,607823	0,048604	0,826958	-0,034040	66,668768	-4,855383	-13,424182	0,048604	0,826958	-0,034040	66,668768	-4,855383	-13,424182
13:25:14,58	0,518985	3,398031	-0,141972	0,923969	0,982983	1,680989	0,050396	0,827265	-0,031290	1,743814	-0,951738	-13,392060	-1,337091	-2,535394	-1,190080	4,213613	48,997220	-0,617220	0,050396	0,827265	-0,031290	66,684135	-4,907831	-13,392060	0,050396	0,827265	-0,031290	66,684135	-4,907831	-13,392060
13:25:14,63	0,518985	3,398031	-0,141972	0,923969	0,982983	1,680989	0,050846	0,825496	-0,032430	1,867893	-0,881680	-13,401458	-1,336102	-2,534008	-1,194005	4,146168	48,969075	-0,619509	0,050846	0,825496	-0,032430	66,669321	-4,873098	-13,401458	0,050846	0,825496	-0,032430	66,669321	-4,873098	-13,401458
13:25:14,68	0,518985	3,398031	-0,141972	0,923969	0,982983	1,680989	0,049151	0,825332	-0,036354	1,818309	-1,014159	-13,403747	-1,347298	-2,580330	-1,195825	1,923985	49,549546	-0,372589	0,049151	0,825332	-0,036354	66,606886	-4,872517	-13,403747	0,049151	0,825332	-0,036354	66,606886	-4,872517	-13,403747
13:25:14,73	0,518985	3,398031	-0,141972	0,923969	0,982983	1,680989	0,094865	0,811868	-0,038175	1,910071	-0,851731	-13,156826	-1,310225	-2,563714	-1,189802	2,719109	47,433354	-0,075110	0,094865	0,811868	-0,038175	65,641689	-8,298640	-13,156826	0,094865	0,811868	-0,038175	65,641689	-8,298640	-13,156826
13:25:14,78	0,519035	3,397962	-0,141989	0,923963	0,982987	1,630965	0,061938	0,788069	-0,032152	1,712476	-0,817222	-12,859347	-1,298012	-2,549394	-1,198056	3,444451	46,882387	-0,066730	0,061938	0,788069	-0,032152	63,575917	-5,679391	-12,859347	0,061938	0,788069	-0,032152	63,575917	-5,679391	-12,859347
13:25:14,83	0,519035	3,397962	-0,141989	0,923963	0,982987	1,630965	0,043431	0,784653	-0,040405	1,775652	-0,875972	-12,850968	-1,299228	-2,554399	-1,194182	3,410732	46,862089	-0,089725	0,043431	0,784653	-0,040405	63,370901	-4,285290	-12,850968	0,043431	0,784653	-0,040405	63,370901	-4,285290	-12,850968
13:25:14,88	0,519035	3,397962	-0,141989	0,923963	0,982987	1,630965	0,048373	0,783203	-0,036531	1,816616	-0,638030	-12,873962	-1,296904	-2,552287	-1,194543	3,408800	46,857953	-0,045296	0,048373	0,783203	-0,036531	63,298037	-4,435312	-12,873962	0,048373	0,783203	-0,036531	63,298037	-4,435312	-12,873962
13:25:14,93	0,519035	3,397962	-0,141989	0,923963	0,982987	1,630965	0,045382	0,782246	-0,036893	1,861810	-0,793183	-12,829533	-1,295666	-2,553280	-1,191808	3,438595	46,826829	-0,053042	0,045382	0,782246	-0,036893	63,268139	-4,355647	-12,829533	0,045382	0,782246	-0,036893	63,268139	-4,355647	-12,829533
13:25:14,98	0,519035	3,397962	-0,141989	0,923963	0,982987	1,630965	0,045623	0,780678	-0,034158	1,931304	-0,739259	-12,837279	-1,296283	-2,550719	-1,193807	3,421851	46,851906	-0,099029	0,045623	0,780678	-0,034158	63,214524	-4,320681	-12,837279	0,045623	0,780678	-0,034158	63,214524	-4,320681	-12,837279
13:25:15,03	0,519035	3,397962	-0,141989	0,923963	0,982987	1,630965	0,043713	0,782493	-0,036156	1,850275	-0,865619	-12,883266	-1,296780	-2,547100	-1,194171	3,477980	46,851098	-0,079578	0,043713	0,782493	-0,036156	63,275964	-4,297105	-12,883266	0,043713	0,782493	-0,036156	63,275964	-4,297105	-12,883266
13:25:15,08	0,519035	3,397962	-0,141989	0,923963	0,982987	1,630965	0,044215	0,784806	-0,034976	1,774603	-0,822241	-12,878843	-1,298537	-2,549997	-1,192626	3,459111	46,881914	-0,094606	0,044215	0,784806	-0,034976	63,381883	-4,293150	-12,878843	0,044215	0,784806	-0,034976	63,381883	-4,293150	-12,878843
13:25:15,13	0,519035	3,397962	-0,141989	0,923963	0,982987	1,630965	0,044215	0,784806	-0,034976	1,774603	-0,822241	-12,878843	-1,296786	-2,550012	-1,192224	3,470629	46,828605	-0,086686	0,044215	0,784806	-0,034976	63,381883	-4,293150	-12,878843	0,044215	0,784806	-0,034976	63,381883	-4,293150	-12,878843
13:25:15,18	0,519035	3,397962	-0,141989	0,923963	0,982987	1,630965	0,043353	0,783282	-0,034573	1,813469	-0,830455	-12,870924	-1,294406	-2,549538	-1,194163	3,472341	46,869853	-0,083721	0,043353	0,783282	-0,034573	63,301075	-4,233667	-12,870924	0,043353	0,783282	-0,034573	63,301075	-4,233667	-12,870924
13:25:15,23	0,519035	3,397962	-0,141989	0,923963	0,982987	1,630965	0,041753	0,781458	-0,036513	1,944889	-0,932812	-12,867958	-1,296213	-2,548773	-1,191858	3,453468	46,858320	-0,100033	0,041753	0,781458	-0,036513	63,289320	-4,210401	-12,867958	0,041753	0,781458	-0,036513	63,289320	-4,210401	-12,867958
13:25:15,28	0,519035	3,397962	-0,141989	0,923963	0,982987	1,630965	0,041993	0,783405	-0,034207	1,824195	-0,930873	-12,884271	-1,293210	-2,548754	-1,189486	3,493436	46,816004	-0,078495	0,041993	0,783405	-0,034207	63,321504	-4,227358	-12,884271	0,041993	0,783405	-0,034207	63,321504	-4,227358	-12,884271
13:25:15,33	0,519035	3,397962	-0,141989	0,923963	0,982987	1,630965	0,040475	0,780814	-0,031836	1,942278	-0,954044	-12,862732	-1,297357	-2,551443	-1,194165	3,469550	46,853972	-0,089838	0,040475	0,780814	-0,031836	63,236173	-4,131357	-12,862732	0,040475	0,780814	-0,031836	63,236173	-4,131357	-12,862732
13:25:15,38	0,519035	3,397962	-0,141989	0,923963	0,982987	1,630965	0,044878	0,783061	-0,036514	1,846360	-0,764799	-12,874075	-1,299141	-2,554030	-1,190264	3,452346	46,845967	-0,073602	0,044878	0,783061	-0,036514	63,316664	-4,287684	-12,874075	0,044878	0,783061	-0,036514	63,316664	-4,287684	-12,874075
13:25:15,43	0,519035	3,397962	-0,141989	0,923963	0,982987	1,630965	0,048010	0,783312	-0,032614	1,817777	-0,612794	-12,857840	-1,297331	-2,550720	-1,191831	3,472841	46,873459	-0,085710	0,048010	0,783312	-0,032614	63,307779	-4,381598	-12,857840	0,048010	0,783312	-0,032614	63,307779	-4,381598	-12,857840
13:25:15,48	0,519035	3,397962	-0,141989	0,923963	0,982987	1,630965	0,044238	0,783400	-0,034181	1,847251	-0,804948	-12,869948	-1,296215	-2,551048	-1,194150	3,471516	46,809778	-0,071646	0,044238	0,783400	-0,034181	63,344169	-4,277630	-12,869948	0,044238	0,783400	-0,034181	63,344169	-4,277630	-12,869948
13:25:15,53	0,519035	3,397962	-0,141989	0,923963	0,982987	1,630965	0,043964	0,782270	-0,036500	1,850234	-0,788487	-12,855883	-1,297361	-2,551512	-1,193412	3,463724	46,850707	-0,119422	0,043964	0,782270	-0,036500	63,258395	-4,239684	-12,855883	0,043964	0,782270	-0,036500	63,258395	-4,239684	-12,855883
13:25:15,58	0,519035	3,397962	-0,141989	0,923963	0,982987	1,630965	0,044939	0,783030	-0,035762	1,842241	-0,765019	-12,903659	-1,294983	-2,549573	-1,193383	3,489513	46,830338	-0,090588	0,044939	0,783030	-0,035762	63,310097	-4,292724	-12,903659	0,044939	0,783030	-0,035762	63,310097	-4,292724	-12,903659
13:25:15,63	0,519035	3,397962	-0,141989	0,923963	0,982987	1,630965	0,042071	0,781940	-0,035733	1,894180	-0,881615	-12,874825	-1,297295	-2,549589	-1,192615	3,500854	46,847384	-0,105563	0,042071	0,781940	-0,035733	63,276464	-4,184215	-12,874825	0,042071	0,781940	-0,035733	63,276464	-4,184215	-12,874825
13:25:15,68	0,519035	3,397962	-0,141989	0,923963	0,982987	1,630965	0,043241	0,783934	-0,034965	1,810902	-0,819487	-12,889800	-1,295542	-2,553045	-1,193399	3,479285	46,862314	-0,123976	0,043241	0,783934	-0,034965	63,349749	-4,213916	-12,889800	0,043241	0,783934	-0,034965	63,349749	-4,213916	-12,889800
13:25:15,73	0,519035	3,397962	-0,141989	0,923963	0,982987	1,630965	0,045357	0,780688	-0,035749	1,981866	-0,735596	-12,908214	-1,299699	-2,550142	-1,191107	3,458728	46,880688	-0,139395	0,045357	0,780688	-0,035749	63,265861	-4,296136	-12,908214	0,045357	0,780688	-0,035749	63,265861	-4,296136	-12,908214
13:25:15,78	0,519035	3,397962	-0,141989	0,923963	0,982987	1,630965	0,044922	0,785739	-0,033456	1,724830	-0,785238	-12,923632	-1,296660	-2,550197	-1,194161	3,509052	46,890139	-0,103317	0,044922	0,785739	-0,033456	63,405356	-4,311582	-12,923632	0,044922	0,785739	-0,033456	63,405356	-4,311582	-12,923632
13:25:15,83	0,519035	3,397962	-0,141989	0,923963	0,982987	1,630965	0,043449	0,783080	-0,036511	1,896430	-0,822932	-12,887555	-1,296708	-2,551754	-1,192595	3,490789	46,864360	-0,085767	0,043449	0,783080	-0,036511	63,368246	-4,233715	-12,887555	0,043449	0,783080	-0,036511	63,368246	-4,233715	-12,887555
13:25:15,88	0,519035	3,397962	-0,141989	0,923963	0,982987	1,630965	0,044822	0,782343	-0,034944	1,903324	-0,754461	-12,870005	-1,297347	-2,548151	-1,194964	3,484626	46,847241	-0,108612	0,044822	0,782343	-0,034944	63,317246	-4,273026	-12,870005	0,044822	0,782343	-0,034944	63,317246	-4,273026	-12,870005
13:25:15,93	0,519035	3,397962	-0,141989	0,923963	0,982987	1,630965	0,042021	0,784698	-0,037313	1,762932	-0,896897	-12,892850	-1,293758	-2,551294	-1,191043	3,487148	46,873863	-0,090637	0,042021	0,784698	-0,037313	63,361760	-4,195575	-12,892850	0,042021	0,784698	-0,037313	63,361760	-4,195575	-12,892850
13:25:15,98	0,519035	3,397962	-0,141989	0,923963	0,982987	1,630965	0,042949	0,780018	-0,033393	2,030620	-0,859776	-12,874874	-1,295514	-2,551370	-1,190689	3,498619	46,836311	-0,140939	0,042949	0,780018	-0,033393	63,262050	-4,231290	-12,874874	0,042949	0,780018	-0,033393	63,262050	-4,231290	-12,874874
13:25:16,03	0,519035	3,397962	-0,141989	0,923963	0,982987	1,630965	0,043892	0,781501	-0,033039	1,926715	-0,782016	-12,925176	-1,296713	-2,548460	-1,194149	3,505777	46,851171	-0,075220	0,043892	0,781501	-0,033039	63,274566	-4,227576	-12,925176	0,043892	0,781501	-0,033039	63,274566	-4,227576	-12,925176
13:25:16,08	0,519035	3,397962	-0,141989	0,923963	0,982987	1,630965	0,041973	0,783995	-0,036499	1,813495	-0,883081	-12,859457	-1,297330	-2,549308	-1,194544	3,484787	46,870076	-0,074391	0,041973	0,783995	-0,036499	63,357094	-4,177930	-12,859457	0,041973	0,783995	-0,036499	63,357094	-4,177930	-12,859457
13:25:16,13	0,519035	3,397962	-0,141989	0,923963	0,982987	1,630965	0,043015	0,784105	-0,036894	1,813641	-0,856490	-12,858628	-1,300885	-2,550887	-1,192227	3,466563	46,866608	-0,086263	0,043015	0,784105	-0,036894	63,365892	-4,233192	-12,858628	0,043015	0,784105	-0,036894	63,365892	-4,233192	-12,858628
13:25:16,18	0,519035	3,397962	-0,141989	0,923963	0,982987	1,630965	0,046160	0,786394	-0,034577	1,682505	-0,707009	-12,870501	-1,298169	-2,552321	-1,190583	3,482741	46,875864	-0,119582	0,046160	0,786394	-0,034577	63,414431	-4,330578	-12,870501	0,046160	0,786394	-0,034577	63,414431	-4,330578	-12,870501
13:25:16,23	0,519035	3,397962	-0,141989	0,923963	0,982987	1,630965	0,046043	0,783325	-0,032933	1,858191	-0,703701	-12,903819	-1,298459	-2,550913	-1,192583	3,506057	46,852796	-0,071944	0,046043	0,783325	-0,032933	63,349212	-4,318100	-12,903819	0,046043	0,783325	-0,032933	63,349212	-4,318100	-12,903819
13:25:16,28	0,519035	3,397962	-0,141989	0,923963	0,982987	1,630965	0,044969	0,784281	-0,034933	1,800177	-0,727815	-12,856181	-1,299020	-2,545776	-1,191845	3,518132	46,881062	-0,100018	0,044969	0,784281	-0,034933	63,366217	-4,257916	-12,856181	0,044969	0,784281	-0,034933	63,366217	-4,257916	-12,856181
13:25:16,34	0,519035	3,397962	-0,141989	0,923963	0,982987	1,630965	0,040801	0,787335	-0,034195	1,671883	-0,948250	-12,884255	-1,298449	-2,549317	-1,196098	3,513087	46,872040	-0,088403	0,040801	0,787335	-0,034195	63,477666	-4,151128	-12,884255	0,040801	0,787335	-0,034195	63,477666	-4,151128	-12,884255
13:25:16,39	0,519035	3,397962	-0,141989	0,923963	0,982987	1,630965	0,043583	0,785070	-0,038448	1,779340	-0,803469	-12,872641	-1,295453	-2,548486	-1,190662	3,528488	46,865382	-0,105977	0,043583	0,785070	-0,038448	63,407301	-4,224696	-12,872641	0,043583	0,785070	-0,038448	63,407301	-4,224696	-12,872641
13:25:16,44	0,519035	3,397962	-0,141989	0,923963	0,982987	1,630965	0,041365	0,782891	-0,033011	1,894579	-0,902107	-12,890215	-1,298166	-2,548321	-1,192983	3,505423	46,875643	-0,071335	0,041365	0,782891	-0,033011	63,351494	-4,149269	-12,890215	0,041365	0,782891	-0,033011	63,351494	-4,149269	-12,890215
13:25:16,49	0,519035	3,397962	-0,141989	0,923963	0,982987	1,630965	0,042578	0,785322	-0,035332	1,765504	-0,864133	-12,855572	-1,291714	-2,587401	-1,188612	1,685852	46,682888	0,153900	0,042578	0,785322	-0,035332	63,413277	-4,206521	-12,855572	0,042578	0,785322	-0,035332	63,413277	-4,206521	-12,855572
13:25:16,54	0,519035	3,397962	-0,141989	0,923963	0,982987	1,630965	0,073197	0,760195	-0,030962	1,995388	-0,751367	-12,630337	-1,266683	-2,585172	-1,177226	1,786769	45,275703	0,458000	0,073197	0,760195	-0,030962	61,670699	-6,497338	-12,630337	0,073197	0,760195	-0,030962	61,670699	-6,497338	-12,630337
13:25:16,59	0,518917	3,398074	-0,141977	0,923958	0,982971	1,580928	0,058751	0,739632	-0,019575	1,896450	-0,711586	-12,326238	-1,256400	-2,569231	-1,179701	2,394476	44,830096	0,481890	0,058751	0,739632	-0,019575	59,957587	-5,323521	-12,326238	0,058751	0,739632	-0,019575	59,957587	-5,323521	-12,326238
13:25:16,64	0,518917	3,398074	-0,141977	0,923958	0,982971	1,580928	0,039804	0,738697	-0,022051	1,863027	-0,947748	-12,302348	-1,258091	-2,568873	-1,179331	2,418856	44,850918	0,447926	0,039804	0,738697	-0,022051	59,850751	-4,072328	-12,302348	0,039804	0,738697	-0,022051	59,850751	-4,072328	-12,302348
13:25:16,69	0,518917	3,398074	-0,141977	0,923958	0,982971	1,580928	0,040339	0,740341	-0,021681	1,807782	-0,909209	-12,336312	-1,255779	-2,572630	-1,181287	2,413450	44,775584	0,407839	0,040339	0,740341	-0,021681	59,924530	-4,075810	-12,336312	0,040339	0,740341	-0,021681	59,924530	-4,075810	-12,336312
13:25:16,74	0,518917	3,398074	-0,141977	0,923958	0,982971	1,580928	0,042437	0,736460	-0,023637	1,941644	-0,767109	-12,376398	-1,253367	-2,572344	-1,180053	2,436995	44,804061	0,480895	0,042437	0,736460	-0,023637	59,753742	-4,098431	-12,376398	0,042437	0,736460	-0,023637	59,753742	-4,098431	-12,376398
13:25:16,79	0,518917	3,398074	-0,141977	0,923958	0,982971	1,580928	0,040983	0,734514	-0,022403	2,079285	-0,836570	-12,303342	-1,256859	-2,571762	-1,178157	2,439925	44,826326	0,426610	0,040983	0,734514	-0,022403	59,738599	-4,053746	-12,303342	0,040983	0,734514	-0,022403	59,738599	-4,053746	-12,303342
13:25:16,84	0,518917	3,398074	-0,141977	0,923958	0,982971	1,580928	0,042226	0,737829	-0,020506	1,927612	-0,780551	-12,357627	-1,252797	-2,569633	-1,180260	2,468111	44,834086	0,460360	0,042226	0,737829	-0,020506	59,847215	-4,095270	-12,357627	0,042226	0,737829	-0,020506	59,847215	-4,095270	-12,357627
13:25:16,89	0,518917	3,398074	-0,141977	0,923958	0,982971	1,580928	0,038351	0,735376	-0,022609	2,076004	-0,961508	-12,323877	-1,257502	-2,569236	-1,180864	2,428462	44,835311	0,467688	0,038351	0,735376	-0,022609	59,803012	-3,972058	-12,323877	0,038351	0,735376	-0,022609	59,803012	-3,972058	-12,323877
13:25:16,94	0,518917	3,398074	-0,141977	0,923958	0,982971	1,580928	0,040360	0,739649	-0,023214	1,835024	-0,892011	-12,316549	-1,256736	-2,569924	-1,181235	2,471748	44,811145	0,459457	0,040360	0,739649	-0,023214	59,897493	-4,060236	-12,316549	0,040360	0,739649	-0,023214	59,897493	-4,060236	-12,316549
13:25:16,99	0,518917	3,398074	-0,141977	0,923958	0,982971	1,580928	0,040572	0,738642	-0,023584	1,888125	-0,831391	-12,324780	-1,270153	-2,620300	-1,194726	-0,205429	45,460673	0,695964	0,040572	0,738642	-0,023584	59,871510	-4,016298	-12,324780	0,040572	0,738642	-0,023584	59,871510	-4,016298	-12,324780
13:25:17,04	0,518917	3,398074	-0,141977	0,923958	0,982971	1,580928	0,090907	0,725073	-0,037075	1,817619	-0,857227	-12,088273	-1,232766	-2,615966	-1,195662	0,186085	43,278202	0,960789	0,090907	0,725073	-0,037075	58,735858	-7,993447	-12,088273	0,090907	0,725073	-0,037075	58,735858	-7,993447	-12,088273
13:25:17,09	0,518930	3,398022	-0,141967	0,923963	0,982974	1,530964	0,068460	0,694862	-0,038011	1,694304	-0,594170	-11,823448	-1,219977	-2,599768	-1,195340	0,880187	42,786451	1,029533	0,068460	0,694862	-0,038011	56,240933	-5,968307	-11,823448	0,068460	0,694862	-0,038011	56,240933	-5,968307	-11,823448
13:25:17,14	0,518930	3,398022	-0,141967	0,923963	0,982974	1,530964	0,048038	0,691886	-0,037690	1,770232	-0,809143	-11,754704	-1,220941	-2,599286	-1,189470	0,990863	42,723693	1,017873	0,048038	0,691886	-0,037690	56,083255	-4,580132	-11,754704	0,048038	0,691886	-0,037690	56,083255	-4,580132	-11,754704
13:25:17,19	0,518930	3,398022	-0,141967	0,923963	0,982974	1,530964	0,048103	0,692962	-0,031820	1,715272	-0,678547	-11,766364	-1,219225	-2,602592	-1,191781	0,958372	42,745137	1,044332	0,048103	0,692962	-0,031820	56,112755	-4,454622	-11,766364	0,048103	0,692962	-0,031820	56,112755	-4,454622	-11,766364
13:25:17,24	0,518930	3,398022	-0,141967	0,923963	0,982974	1,530964	0,050108	0,689822	-0,034130	1,880841	-0,613147	-11,739905	-1,216324	-2,601819	-1,192570	0,956423	42,696165	1,029344	0,050108	0,689822	-0,034130	56,031890	-4,546613	-11,739905	0,050108	0,689822	-0,034130	56,031890	-4,546613	-11,739905
13:25:17,29	0,518930	3,398022	-0,141967	0,923963	0,982974	1,530964	0,047988	0,687697	-0,034919	1,947986	-0,700581	-11,754893	-1,216259	-2,599836	-1,189082	0,976925	42,715572	1,013403	0,047988	0,687697	-0,034919	55,932176	-4,467641	-11,754893	0,047988	0,687697	-0,034919	55,932176	-4,467641	-11,754893
13:25:17,34	0,518930	3,398022	-0,141967	0,923963	0,982974	1,530964	0,046238	0,688631	-0,031432	1,926439	-0,783555	-11,770834	-1,217452	-2,600088	-1,193730	0,969607	42,749981	1,041391	0,046238	0,688631	-0,031432	55,984003	-4,413199	-11,770834	0,046238	0,688631	-0,031432	55,984003	-4,413199	-11,770834
13:25:17,39	0,518930	3,398022	-0,141967	0,923963	0,982974	1,530964	0,047052	0,689539	-0,036079	1,905407	-0,764735	-11,742847	-1,219155	-2,601177	-1,192940	0,993067	42,754734	1,040365	0,047052	0,689539	-0,036079	56,034183	-4,458331	-11,742847	0,047052	0,689539	-0,036079	56,034183	-4,458331	-11,742847
13:25:17,44	0,518930	3,398022	-0,141967	0,923963	0,982974	1,530964	0,048847	0,690470	-0,035290	1,872837	-0,653456	-11,743872	-1,219140	-2,597969	-1,191033	1,002261	42,751301	1,005563	0,048847	0,690470	-0,035290	56,074703	-4,487957	-11,743872	0,048847	0,690470	-0,035290	56,074703	-4,487957	-11,743872
13:25:17,49	0,518930	3,398022	-0,141967	0,923963	0,982974	1,530964	0,046062	0,692059	-0,033382	1,791793	-0,788613	-11,778675	-1,219676	-2,599675	-1,191409	1,022847	42,750768	1,000372	0,046062	0,692059	-0,033382	56,118456	-4,404467	-11,778675	0,046062	0,692059	-0,033382	56,118456	-4,404467	-11,778675
13:25:17,54	0,518930	3,398022	-0,141967	0,923963	0,982974	1,530964	0,047807	0,691671	-0,033759	1,821840	-0,679761	-11,783865	-1,218273	-2,600461	-1,192000	0,985070	42,763675	1,005293	0,047807	0,691671	-0,033759	56,117985	-4,432624	-11,783865	0,047807	0,691671	-0,033759	56,117985	-4,432624	-11,783865
13:25:17,59	0,518930	3,398022	-0,141967	0,923963	0,982974	1,530964	0,047786	0,690063	-0,034350	1,897710	-0,720011	-11,778944	-1,215598	-2,597146	-1,193376	1,011542	42,745030	0,983201	0,047786	0,690063	-0,034350	56,067681	-4,471243	-11,778944	0,047786	0,690063	-0,034350	56,067681	-4,471243	-11,778944
13:25:17,64	0,518930	3,398022	-0,141967	0,923963	0,982974	1,530964	0,043578	0,689404	-0,035726	1,929061	-0,906606	-11,801037	-1,219103	-2,603431	-1,187499	1,000153	42,751732	1,022024	0,043578	0,689404	-0,035726	56,047308	-4,327469	-11,801037	0,043578	0,689404	-0,035726	56,047308	-4,327469	-11,801037
13:25:17,69	0,518930	3,398022	-0,141967	0,923963	0,982974	1,530964	0,050774	0,689296	-0,029848	1,934788	-0,545646	-11,762213	-1,219673	-2,597809	-1,188296	1,025833	42,747524	1,013156	0,050774	0,689296	-0,029848	56,044556	-4,531368	-11,762213	0,050774	0,689296	-0,029848	56,044556	-4,531368	-11,762213
13:25:17,74	0,518930	3,398022	-0,141967	0,923963	0,982974	1,530964	0,046189	0,692601	-0,030646	1,772124	-0,759679	-11,771081	-1,219077	-2,596997	-1,192952	1,029003	42,783649	1,027027	0,046189	0,692601	-0,030646	56,141333	-4,385544	-11,771081	0,046189	0,692601	-0,030646	56,141333	-4,385544	-11,771081
13:25:17,79	0,518930	3,398022	-0,141967	0,923963	0,982974	1,530964	0,045189	0,692491	-0,035301	1,810721	-0,827033	-11,757210	-1,219686	-2,595461	-1,192192	1,024834	42,773237	1,016707	0,045189	0,692491	-0,035301	56,171286	-4,374343	-11,757210	0,045189	0,692491	-0,035301	56,171286	-4,374343	-11,757210
13:25:17,84	0,518930	3,398022	-0,141967	0,923963	0,982974	1,530964	0,044162	0,693787	-0,034541	1,732250	-0,878816	-11,767531	-1,214426	-2,600647	-1,190206	1,006944	42,727157	1,043417	0,044162	0,693787	-0,034541	56,194517	-4,345545	-11,767531	0,044162	0,693787	-0,034541	56,194517	-4,345545	-11,767531
13:25:17,89	0,518930	3,398022	-0,141967	0,923963	0,982974	1,530964	0,046024	0,686639	-0,032555	2,055089	-0,774463	-11,740821	-1,220392	-2,597958	-1,194906	0,985150	42,733835	1,036392	0,046024	0,686639	-0,032555	55,956246	-4,387332	-11,740821	0,046024	0,686639	-0,032555	55,956246	-4,387332	-11,740821
13:25:17,94	0,518930	3,398022	-0,141967	0,923963	0,982974	1,530964	0,046678	0,693149	-0,037255	1,711436	-0,762651	-11,747845	-1,219624	-2,597625	-1,191406	1,049145	42,760372	1,000720	0,046678	0,693149	-0,037255	56,123657	-4,426884	-11,747845	0,046678	0,693149	-0,037255	56,123657	-4,426884	-11,747845
13:25:17,99	0,518930	3,398022	-0,141967	0,923963	0,982974	1,530964	0,046006	0,692651	-0,033755	1,792338	-0,755456	-11,783517	-1,219653	-2,598233	-1,190603	1,034909	42,766983	1,039256	0,046006	0,692651	-0,033755	56,165424	-4,366917	-11,783517	0,046006	0,692651	-0,033755	56,165424	-4,366917	-11,783517
13:25:18,04	0,518930	3,398022	-0,141967	0,923963	0,982974	1,530964	0,046547	0,692372	-0,032952	1,805459	-0,742956	-11,744981	-1,218210	-2,598692	-1,190545	1,007260	42,787919	0,999173	0,046547	0,692372	-0,032952	56,156636	-4,396888	-11,744981	0,046547	0,692372	-0,032952	56,156636	-4,396888	-11,744981
13:25:18,09	0,518930	3,398022	-0,141967	0,923963	0,982974	1,530964	0,046223	0,690893	-0,032894	1,886664	-0,794216	-11,785064	-1,216777	-2,598303	-1,190068	1,009435	42,724527	0,985023	0,046223	0,690893	-0,032894	56,121754	-4,422716	-11,785064	0,046223	0,690893	-0,032894	56,121754	-4,422716	-11,785064
13:25:18,14	0,518930	3,398022	-0,141967	0,923963	0,982974	1,530964	0,045169	0,689846	-0,032418	1,887267	-0,815430	-11,799215	-1,219617	-2,601690	-1,188663	1,036355	42,763944	1,013231	0,045169	0,689846	-0,032418	56,040212	-4,361212	-11,799215	0,045169	0,689846	-0,032418	56,040212	-4,361212	-11,799215
13:25:18,19	0,518930	3,398022	-0,141967	0,923963	0,982974	1,530964	0,049523	0,690613	-0,031013	1,895009	-0,585431	-11,771006	-1,218969	-2,601035	-1,193909	1,017881	42,738606	1,029335	0,049523	0,690613	-0,031013	56,108119	-4,472982	-11,771006	0,049523	0,690613	-0,031013	56,108119	-4,472982	-11,771006
13:25:18,24	0,518930	3,398022	-0,141967	0,923963	0,982974	1,530964	0,048632	0,690379	-0,036259	1,875992	-0,635110	-11,754903	-1,217435	-2,594985	-1,192441	1,052325	42,768212	1,054424	0,048632	0,690379	-0,036259	56,070739	-4,452692	-11,754903	0,048632	0,690379	-0,036259	56,070739	-4,452692	-11,754903
13:25:18,29	0,518930	3,398022	-0,141967	0,923963	0,982974	1,530964	0,042625	0,692076	-0,034790	1,830618	-0,932446	-11,729813	-1,220846	-2,598949	-1,194137	1,031745	42,752677	0,992217	0,042625	0,692076	-0,034790	56,158567	-4,278480	-11,729813	0,042625	0,692076	-0,034790	56,158567	-4,278480	-11,729813
13:25:18,34	0,518930	3,398022	-0,141967	0,923963	0,982974	1,530964	0,047763	0,693048	-0,036486	1,756322	-0,675283	-11,792021	-1,218508	-2,598210	-1,192571	1,023696	42,755118	1,011319	0,047763	0,693048	-0,036486	56,160586	-4,424714	-11,792021	0,047763	0,693048	-0,036486	56,160586	-4,424714	-11,792021
13:25:18,39	0,518930	3,398022	-0,141967	0,923963	0,982974	1,530964	0,045954	0,691393	-0,034921	1,840492	-0,777559	-11,772918	-1,218499	-2,598649	-1,192940	1,021430	42,781120	1,036562	0,045954	0,691393	-0,034921	56,114807	-4,384959	-11,772918	0,045954	0,691393	-0,034921	56,114807	-4,384959	-11,772918
13:25:18,44	0,518930	3,398022	-0,141967	0,923963	0,982974	1,530964	0,046330	0,691165	-0,035290	1,873721	-0,772955	-11,747675	-1,215574	-2,598557	-1,191386	1,022080	42,741992	1,030030	0,046330	0,691165	-0,035290	56,130157	-4,409893	-11,747675	0,046330	0,691165	-0,035290	56,130157	-4,409893	-11,747675
13:25:18,49	0,518930	3,398022	-0,141967	0,923963	0,982974	1,530964	0,044788	0,688678	-0,033736	1,969487	-0,833027	-11,754207	-1,219109	-2,599757	-1,191401	1,005219	42,777361	1,020866	0,044788	0,688678	-0,033736	56,030689	-4,348897	-11,754207	0,044788	0,688678	-0,033736	56,030689	-4,348897	-11,754207
13:25:18,54	0,518930	3,398022	-0,141967	0,923963	0,982974	1,530964	0,047594	0,691139	-0,033750	1,863688	-0,719384	-11,763371	-1,218547	-2,599583	-1,191806	1,000517	42,751966	1,001091	0,047594	0,691139	-0,033750	56,118119	-4,455550	-11,763371	0,047594	0,691139	-0,033750	56,118119	-4,455550	-11,763371
13:25:18,59	0,518930	3,398022	-0,141967	0,923963	0,982974	1,530964	0,047163	0,690739	-0,034156	1,860159	-0,733200	-11,783147	-1,217327	-2,597620	-1,189861	1,020863	42,753101	1,000236	0,047163	0,690739	-0,034156	56,083168	-4,435488	-11,783147	0,047163	0,690739	-0,034156	56,083168	-4,435488	-11,783147
13:25:18,65	0,518930	3,398022	-0,141967	0,923963	0,982974	1,530964	0,044853	0,690664	-0,032210	1,875199	-0,836267	-11,784001	-1,217302	-2,600634	-1,194127	1,023782	42,775845	0,993398	0,044853	0,690664	-0,032210	56,092344	-4,357220	-11,784001	0,044853	0,690664	-0,032210	56,092344	-4,357220	-11,784001
13:25:18,70	0,518930	3,398022	-0,141967	0,923963	0,982974	1,530964	0,047451	0,689136	-0,036477	1,975834	-0,710015	-11,790840	-1,218921	-2,596109	-1,188594	1,033486	42,758702	1,009154	0,047451	0,689136	-0,036477	56,072997	-4,434912	-11,790840	0,047451	0,689136	-0,036477	56,072997	-4,434912	-11,790840
13:25:18,75	0,518930	3,398022	-0,141967	0,923963	0,982974	1,530964	0,044342	0,692800	-0,030943	1,775283	-0,854707	-11,775084	-1,218267	-2,600384	-1,189561	0,978284	42,784038	1,022713	0,044342	0,692800	-0,030943	56,160114	-4,335548	-11,775084	0,044342	0,692800	-0,030943	56,160114	-4,335548	-11,775084
13:25:18,80	0,518930	3,398022	-0,141967	0,923963	0,982974	1,530964	0,047717	0,690097	-0,031911	1,910209	-0,739697	-11,761524	-1,226391	-2,639680	-1,185452	-0,934057	43,041070	1,202371	0,047717	0,690097	-0,031911	56,082810	-4,485452	-11,761524	0,047717	0,690097	-0,031911	56,082810	-4,485452	-11,761524
13:25:18,85	0,518930	3,398022	-0,141967	0,923963	0,982974	1,530964	0,085810	0,677484	-0,027801	1,832488	-0,543486	-11,581866	-1,194139	-2,635733	-1,180228	-0,832655	41,383791	1,575174	0,085810	0,677484	-0,027801	55,015004	-7,279581	-11,581866	0,085810	0,677484	-0,027801	55,015004	-7,279581	-11,581866
13:25:18,90	0,519020	3,398011	-0,141986	0,923971	0,982977	1,480943	0,066265	0,651526	-0,022578	1,797750	-0,643355	-11,209064	-1,185291	-2,623297	-1,172774	-0,198406	40,928230	1,502834	0,066265	0,651526	-0,022578	52,942577	-5,845190	-11,209064	0,066265	0,651526	-0,022578	52,942577	-5,845190	-11,209064
13:25:18,95	0,519020	3,398011	-0,141986	0,923971	0,982977	1,480943	0,051072	0,650082	-0,015124	1,795457	-0,656372	-11,281403	-1,183786	-2,620826	-1,172056	-0,183279	40,961315	1,556013	0,051072	0,650082	-0,015124	52,826897	-4,665501	-11,281403	0,051072	0,650082	-0,015124	52,826897	-4,665501	-11,281403
13:25:19,00	0,519020	3,398011	-0,141986	0,923971	0,982977	1,480943	0,048180	0,650014	-0,014405	1,835219	-0,810201	-11,228224	-1,187765	-2,623014	-1,175472	-0,209829	40,966793	1,547434	0,048180	0,650014	-0,014405	52,861305	-4,592303	-11,228224	0,048180	0,650014	-0,014405	52,861305	-4,592303	-11,228224
13:25:19,05	0,519020	3,398011	-0,141986	0,923971	0,982977	1,480943	0,052064	0,652366	-0,017821	1,704366	-0,633941	-11,236804	-1,184817	-2,621939	-1,174511	-0,204850	40,953520	1,530891	0,052064	0,652366	-0,017821	52,915112	-4,720974	-11,236804	0,052064	0,652366	-0,017821	52,915112	-4,720974	-11,236804
13:25:19,10	0,519020	3,398011	-0,141986	0,923971	0,982977	1,480943	0,049659	0,650351	-0,016860	1,800174	-0,748078	-11,253346	-1,185775	-2,620245	-1,177811	-0,156900	41,005163	1,517996	0,049659	0,650351	-0,016860	52,852693	-4,646279	-11,253346	0,049659	0,650351	-0,016860	52,852693	-4,646279	-11,253346
13:25:19,15	0,519020	3,398011	-0,141986	0,923971	0,982977	1,480943	0,048671	0,652028	-0,020161	1,781672	-0,783745	-11,266241	-1,182291	-2,619897	-1,174690	-0,166383	40,956977	1,534685	0,048671	0,652028	-0,020161	52,965831	-4,604395	-11,266241	0,048671	0,652028	-0,020161	52,965831	-4,604395	-11,266241
13:25:19,20	0,519020	3,398011	-0,141986	0,923971	0,982977	1,480943	0,046627	0,649184	-0,017039	1,883077	-0,874125	-11,249552	-1,184028	-2,622158	-1,176629	-0,159764	40,968203	1,525831	0,046627	0,649184	-0,017039	52,843999	-4,534363	-11,249552	0,046627	0,649184	-0,017039	52,843999	-4,534363	-11,249552
13:25:19,25	0,519020	3,398011	-0,141986	0,923971	0,982977	1,480943	0,049454	0,649558	-0,018979	1,876651	-0,727001	-11,258406	-1,185843	-2,623838	-1,178170	-0,178832	40,963257	1,550469	0,049454	0,649558	-0,018979	52,866946	-4,609160	-11,258406	0,049454	0,649558	-0,018979	52,866946	-4,609160	-11,258406
13:25:19,30	0,519020	3,398011	-0,141986	0,923971	0,982977	1,480943	0,051817	0,650290	-0,020519	1,824782	-0,618181	-11,233769	-1,195135	-2,685013	-1,185205	-3,313374	41,626996	1,793774	0,051817	0,650290	-0,020519	52,872521	-4,685812	-11,233769	0,051817	0,650290	-0,020519	52,872521	-4,685812	-11,233769
13:25:19,35	0,519020	3,398011	-0,141986	0,923971	0,982977	1,480943	0,109442	0,627749	-0,027555	2,004455	-0,668152	-10,990463	-1,157562	-2,658108	-1,175446	-2,130865	39,509262	2,057491	0,109442	0,627749	-0,027555	51,282729	-9,259331	-10,990463	0,109442	0,627749	-0,027555	51,282729	-9,259331	-10,990463
13:25:19,40	0,518914	3,397987	-0,141973	0,923969	0,982977	1,430995	0,067355	0,608662	-0,017795	1,754182	-0,773708	-10,726747	-1,141295	-2,642032	-1,171501	-1,216348	38,926475	2,063713	0,067355	0,608662	-0,017795	49,534187	-6,061085	-10,726747	0,067355	0,608662	-0,017795	49,534187	-6,061085	-10,726747
13:25:19,45	0,518914	3,397987	-0,141973	0,923969	0,982977	1,430995	0,045299	0,602613	-0,013850	2,021300	-0,837239	-10,720525	-1,145529	-2,639198	-1,175870	-1,179375	38,918588	2,070273	0,045299	0,602613	-0,013850	49,326429	-4,393210	-10,720525	0,045299	0,602613	-0,013850	49,326429	-4,393210	-10,720525
13:25:19,50	0,518914	3,397987	-0,141973	0,923969	0,982977	1,430995	0,044962	0,607696	-0,018219	1,768629	-0,818819	-10,713965	-1,145310	-2,639354	-1,172642	-1,147270	38,905860	2,077276	0,044962	0,607696	-0,018219	49,472792	-4,348306	-10,713965	0,044962	0,607696	-0,018219	49,472792	-4,348306	-10,713965
13:25:19,55	0,518914	3,397987	-0,141973	0,923969	0,982977	1,430995	0,044987	0,607429	-0,014991	1,787551	-0,783336	-10,706962	-1,145265	-2,639830	-1,173402	-1,132647	38,928579	2,087944	0,044987	0,607429	-0,014991	49,470741	-4,314808	-10,706962	0,044987	0,607429	-0,014991	49,470741	-4,314808	-10,706962
13:25:19,60	0,518914	3,397987	-0,141973	0,923969	0,982977	1,430995	0,045377	0,607152	-0,015752	1,828947	-0,761773	-10,696294	-1,145663	-2,640168	-1,172452	-1,133905	38,907636	2,059133	0,045377	0,607152	-0,015752	49,490385	-4,323828	-10,696294	0,045377	0,607152	-0,015752	49,490385	-4,323828	-10,696294
13:25:19,65	0,518914	3,397987	-0,141973	0,923969	0,982977	1,430995	0,045869	0,607327	-0,014801	1,801067	-0,726801	-10,725105	-1,145263	-2,639621	-1,170311	-1,125518	38,886442	2,060445	0,045869	0,607327	-0,014801	49,476264	-4,327487	-10,725105	0,045869	0,607327	-0,014801	49,476264	-4,327487	-10,725105
13:25:19,70	0,518914	3,397987	-0,141973	0,923969	0,982977	1,430995	0,045195	0,607255	-0,012660	1,790693	-0,743989	-10,723792	-1,144043	-2,641787	-1,173785	-1,118924	38,929852	2,073462	0,045195	0,607255	-0,012660	49,460172	-4,291765	-10,723792	0,045195	0,607255	-0,012660	49,460172	-4,291765	-10,723792
13:25:19,75	0,518914	3,397987	-0,141973	0,923969	0,982977	1,430995	0,046461	0,605115	-0,016135	1,942824	-0,694145	-10,710776	-1,144009	-2,637200	-1,173023	-1,092238	38,926344	2,063607	0,046461	0,605115	-0,016135	49,444374	-4,341312	-10,710776	0,046461	0,605115	-0,016135	49,444374	-4,341312	-10,710776
13:25:19,80	0,518914	3,397987	-0,141973	0,923969	0,982977	1,430995	0,042471	0,607379	-0,015373	1,835401	-0,876748	-10,720630	-1,145751	-2,636487	-1,171479	-1,077337	38,908292	2,047206	0,042471	0,607379	-0,015373	49,514674	-4,210719	-10,720630	0,042471	0,607379	-0,015373	49,514674	-4,210719	-10,720630
13:25:19,85	0,518914	3,397987	-0,141973	0,923969	0,982977	1,430995	0,042725	0,609245	-0,013829	1,730209	-0,841633	-10,737032	-1,145838	-2,638753	-1,175357	-1,122137	38,934324	2,074734	0,042725	0,609245	-0,013829	49,555929	-4,195507	-10,737032	0,042725	0,609245	-0,013829	49,555929	-4,195507	-10,737032
13:25:19,90	0,518914	3,397987	-0,141973	0,923969	0,982977	1,430995	0,046410	0,609202	-0,017709	1,740280	-0,684886	-10,727144	-1,147557	-2,639700	-1,175360	-1,103648	38,932537	2,057093	0,046410	0,609202	-0,017709	49,562634	-4,328086	-10,727144	0,046410	0,609202	-0,017709	49,562634	-4,328086	-10,727144
13:25:19,95	0,518914	3,397987	-0,141973	0,923969	0,982977	1,430995	0,046410	0,609202	-0,017709	1,740280	-0,684886	-10,727144	-1,142866	-2,640551	-1,174565	-1,107555	38,908250	2,068669	0,046410	0,609202	-0,017709	49,562634	-4,328086	-10,727144	0,046410	0,609202	-0,017709	49,562634	-4,328086	-10,727144
13:25:20,00	0,518914	3,397987	-0,141973	0,923969	0,982977	1,430995	0,044801	0,604714	-0,016914	1,950675	-0,759780	-10,715568	-1,142074	-2,636759	-1,168880	-1,080810	38,962363	2,051217	0,044801	0,604714	-0,016914	49,420711	-4,276696	-10,715568	0,044801	0,604714	-0,016914	49,420711	-4,276696	-10,715568
13:25:20,05	0,518914	3,397987	-0,141973	0,923969	0,982977	1,430995	0,041122	0,605924	-0,011230	1,947990	-0,955001	-10,733020	-1,145190	-2,642551	-1,173781	-1,105312	38,925435	2,068021	0,041122	0,605924	-0,011230	49,513013	-4,183087	-10,733020	0,041122	0,605924	-0,011230	49,513013	-4,183087	-10,733020
13:25:20,10	0,518914	3,397987	-0,141973	0,923969	0,982977	1,430995	0,047696	0,605726	-0,016131	1,914029	-0,615936	-10,716216	-1,148741	-2,641885	-1,175754	-1,113562	38,934674	2,044862	0,047696	0,605726	-0,016131	49,463548	-4,360040	-10,716216	0,047696	0,605726	-0,016131	49,463548	-4,360040	-10,716216
13:25:20,15	0,518914	3,397987	-0,141973	0,923969	0,982977	1,430995	0,048894	0,609135	-0,018104	1,740664	-0,565375	-10,739376	-1,146907	-2,637195	-1,172630	-1,063586	38,903865	2,057008	0,048894	0,609135	-0,018104	49,557749	-4,403566	-10,739376	0,048894	0,609135	-0,018104	49,557749	-4,403566	-10,739376
13:25:20,20	0,518914	3,397987	-0,141973	0,923969	0,982977	1,430995	0,043916	0,609891	-0,014980	1,699650	-0,765547	-10,727229	-1,146055	-2,640294	-1,171492	-1,106171	38,942238	2,026984	0,043916	0,609891	-0,014980	49,576094	-4,212962	-10,727229	0,043916	0,609891	-0,014980	49,576094	-4,212962	-10,727229
13:25:20,25	0,518914	3,397987	-0,141973	0,923969	0,982977	1,430995	0,046174	0,607604	-0,013841	1,830510	-0,704195	-10,757253	-1,142778	-2,642071	-1,170703	-1,085778	38,911582	2,012695	0,046174	0,607604	-0,013841	49,527430	-4,328867	-10,757253	0,046174	0,607604	-0,013841	49,527430	-4,328867	-10,757253
13:25:20,30	0,518914	3,397987	-0,141973	0,923969	0,982977	1,430995	0,046074	0,603877	-0,013053	2,007952	-0,676416	-10,771542	-1,145250	-2,642476	-1,171868	-1,144600	38,941691	2,053247	0,046074	0,603877	-0,013053	49,412316	-4,293224	-10,771542	0,046074	0,603877	-0,013053	49,412316	-4,293224	-10,771542
13:25:20,35	0,518914	3,397987	-0,141973	0,923969	0,982977	1,430995	0,047661	0,605816	-0,014217	1,903786	-0,659896	-10,730991	-1,144536	-2,636215	-1,171874	-1,070636	38,938633	2,034064	0,047661	0,605816	-0,014217	49,460365	-4,401271	-10,730991	0,047661	0,605816	-0,014217	49,460365	-4,401271	-10,730991
13:25:20,40	0,518914	3,397987	-0,141973	0,923969	0,982977	1,430995	0,041882	0,608328	-0,014224	1,807529	-0,894821	-10,750173	-1,145385	-2,635995	-1,174403	-1,107954	38,918395	2,057027	0,041882	0,608328	-0,014224	49,561250	-4,182543	-10,750173	0,041882	0,608328	-0,014224	49,561250	-4,182543	-10,750173
13:25:20,45	0,518914	3,397987	-0,141973	0,923969	0,982977	1,430995	0,042115	0,609173	-0,016753	1,727371	-0,904874	-10,727210	-1,143971	-2,639710	-1,172239	-1,092452	38,952444	2,058757	0,042115	0,609173	-0,016753	49,547474	-4,210932	-10,727210	0,042115	0,609173	-0,016753	49,547474	-4,210932	-10,727210
13:25:20,50	0,518914	3,397987	-0,141973	0,923969	0,982977	1,430995	0,044626	0,606091	-0,014588	1,924879	-0,777909	-10,725480	-1,143009	-2,638859	-1,170002	-1,057211	38,945209	2,042559	0,044626	0,606091	-0,014588	49,503035	-4,281069	-10,725480	0,044626	0,606091	-0,014588	49,503035	-4,281069	-10,725480
13:25:20,55	0,518914	3,397987	-0,141973	0,923969	0,982977	1,430995	0,043408	0,605683	-0,012351	1,957443	-0,807108	-10,741678	-1,145232	-2,641062	-1,171850	-1,132624	38,951376	2,077861	0,043408	0,605683	-0,012351	49,503582	-4,214655	-10,741678	0,043408	0,605683	-0,012351	49,503582	-4,214655	-10,741678
13:25:20,60	0,518914	3,397987	-0,141973	0,923969	0,982977	1,430995	0,046428	0,606507	-0,014199	1,882250	-0,718498	-10,706376	-1,146324	-2,639288	-1,172248	-1,084621	38,933777	2,048050	0,046428	0,606507	-0,014199	49,493043	-4,363059	-10,706376	0,046428	0,606507	-0,014199	49,493043	-4,363059	-10,706376
13:25:20,65	0,518914	3,397987	-0,141973	0,923969	0,982977	1,430995	0,045437	0,608340	-0,014598	1,795673	-0,719623	-10,736187	-1,145029	-2,638330	-1,171492	-1,092746	38,978260	2,028469	0,045437	0,608340	-0,014598	49,550388	-4,286446	-10,736187	0,045437	0,608340	-0,014598	49,550388	-4,286446	-10,736187
13:25:20,70	0,518914	3,397987	-0,141973	0,923969	0,982977	1,430995	0,043960	0,607698	-0,013841	1,863553	-0,825730	-10,755769	-1,145112	-2,639744	-1,170281	-1,081238	38,964285	2,072163	0,043960	0,607698	-0,013841	49,567818	-4,276570	-10,755769	0,043960	0,607698	-0,013841	49,567818	-4,276570	-10,755769
13:25:20,75	0,518914	3,397987	-0,141973	0,923969	0,982977	1,430995	0,045226	0,607062	-0,012631	1,890263	-0,742935	-10,712074	-1,147035	-2,642461	-1,172735	-1,102106	38,944118	2,083795	0,045226	0,607062	-0,012631	49,544623	-4,293169	-10,712074	0,045226	0,607062	-0,012631	49,544623	-4,293169	-10,712074
13:25:20,80	0,518914	3,397987	-0,141973	0,923969	0,982977	1,430995	0,048540	0,607369	-0,015084	1,846384	-0,578600	-10,700443	-1,141054	-2,635166	-1,171084	-1,100248	38,968219	2,069509	0,048540	0,607369	-0,015084	49,524866	-4,388977	-10,700443	0,048540	0,607369	-0,015084	49,524866	-4,388977	-10,700443
13:25:20,85	0,518914	3,397987	-0,141973	0,923969	0,982977	1,430995	0,039232	0,605837	-0,013433	1,947841	-1,073047	-10,714729	-1,144074	-2,640651	-1,171783	-1,098625	38,955116	2,060087	0,039232	0,605837	-0,013433	49,506073	-4,152762	-10,714729	0,039232	0,605837	-0,013433	49,506073	-4,152762	-10,714729
13:25:20,90	0,518914	3,397987	-0,141973	0,923969	0,982977	1,430995	0,045492	0,605710	-0,014133	1,943948	-0,739563	-10,724151	-1,146057	-2,636667	-1,169046	-1,089455	38,917822	2,059400	0,045492	0,605710	-0,014133	49,492152	-4,310699	-10,724151	0,045492	0,605710	-0,014133	49,492152	-4,310699	-10,724151
13:25:20,96	0,518914	3,397987	-0,141973	0,923969	0,982977	1,430995	0,043033	0,609419	-0,011395	1,723336	-0,840829	-10,724838	-1,146340	-2,641029	-1,173814	-1,104095	38,959766	2,035239	0,043033	0,609419	-0,011395	49,562743	-4,218954	-10,724838	0,043033	0,609419	-0,011395	49,562743	-4,218954	-10,724838
13:25:21,01	0,518914	3,397987	-0,141973	0,923969	0,982977	1,430995	0,046952	0,607483	-0,016164	1,853002	-0,670707	-10,748998	-1,145760	-2,637212	-1,174953	-1,092644	38,966684	2,085154	0,046952	0,607483	-0,016164	49,540450	-4,356449	-10,748998	0,046952	0,607483	-0,016164	49,540450	-4,356449	-10,748998
13:25:21,06	0,518914	3,397987	-0,141973	0,923969	0,982977	1,430995	0,043357	0,608890	-0,017303	1,791587	-0,851184	-10,699083	-1,145265	-2,638652	-1,168064	-1,077311	38,934912	2,053010	0,043357	0,608890	-0,017303	49,589436	-4,254727	-10,699083	0,043357	0,608890	-0,017303	49,589436	-4,254727	-10,699083
13:25:21,11	0,518914	3,397987	-0,141973	0,923969	0,982977	1,430995	0,044357	0,607741	-0,010413	1,831501	-0,770051	-10,731227	-1,143326	-2,673428	-1,170778	-2,846818	39,138107	2,294988	0,044357	0,607741	-0,010413	49,539131	-4,252046	-10,731227	0,044357	0,607741	-0,010413	49,539131	-4,252046	-10,731227
13:25:21,16	0,518914	3,397987	-0,141973	0,923969	0,982977	1,430995	0,073504	0,588674	-0,013128	2,114180	-0,888430	-10,489250	-1,120501	-2,684196	-1,183414	-3,124705	37,477818	2,603547	0,073504	0,588674	-0,013128	48,325086	-6,658482	-10,489250	0,073504	0,588674	-0,013128	48,325086	-6,658482	-10,489250
13:25:21,21	0,518957	3,398092	-0,141973	0,923972	0,982965	1,380962	0,071417	0,563523	-0,025763	1,845243	-0,407479	-10,180690	-1,102714	-2,665196	-1,188463	-2,232180	36,844513	2,650885	0,071417	0,563523	-0,025763	46,081785	-6,013683	-10,180690	0,071417	0,563523	-0,025763	46,081785	-6,013683	-10,180690
13:25:21,26	0,518957	3,398092	-0,141973	0,923972	0,982965	1,380962	0,046069	0,557619	-0,030813	2,050052	-0,635942	-10,133353	-1,103938	-2,664378	-1,186298	-2,213897	36,837722	2,597390	0,046069	0,557619	-0,030813	45,823136	-4,252375	-10,133353	0,046069	0,557619	-0,030813	45,823136	-4,252375	-10,133353
13:25:21,31	0,518957	3,398092	-0,141973	0,923972	0,982965	1,380962	0,045973	0,559088	-0,028647	1,976914	-0,621732	-10,186847	-1,106691	-2,665047	-1,185388	-2,185766	36,869440	2,585683	0,045973	0,559088	-0,028647	45,865330	-4,230589	-10,186847	0,045973	0,559088	-0,028647	45,865330	-4,230589	-10,186847
13:25:21,36	0,518957	3,398092	-0,141973	0,923972	0,982965	1,380962	0,047928	0,561138	-0,027737	1,911870	-0,511554	-10,198555	-1,107328	-2,663209	-1,188119	-2,200259	36,878408	2,592789	0,047928	0,561138	-0,027737	45,961177	-4,273901	-10,198555	0,047928	0,561138	-0,027737	45,961177	-4,273901	-10,198555
13:25:21,41	0,518957	3,398092	-0,141973	0,923972	0,982965	1,380962	0,046655	0,562608	-0,030469	1,835933	-0,594784	-10,191449	-1,107378	-2,662688	-1,188524	-2,214742	36,855656	2,582834	0,046655	0,562608	-0,030469	46,000661	-4,257203	-10,191449	0,046655	0,562608	-0,030469	46,000661	-4,257203	-10,191449
13:25:21,46	0,518957	3,398092	-0,141973	0,923972	0,982965	1,380962	0,046229	0,562912	-0,030874	1,793190	-0,618099	-10,201404	-1,109079	-2,662301	-1,185781	-2,196020	36,886365	2,605945	0,046229	0,562912	-0,030874	45,981767	-4,247081	-10,201404	0,046229	0,562912	-0,030874	45,981767	-4,247081	-10,201404
13:25:21,51	0,518957	3,398092	-0,141973	0,923972	0,982965	1,380962	0,046744	0,564579	-0,028131	1,742474	-0,590451	-10,178292	-1,107254	-2,665920	-1,184464	-2,164197	36,847901	2,633645	0,046744	0,564579	-0,028131	46,061892	-4,259874	-10,178292	0,046744	0,564579	-0,028131	46,061892	-4,259874	-10,178292
13:25:21,56	0,518957	3,398092	-0,141973	0,923972	0,982965	1,380962	0,048966	0,561189	-0,026813	1,901355	-0,428141	-10,150593	-1,109711	-2,664527	-1,188110	-2,217646	36,889089	2,612077	0,048966	0,561189	-0,026813	45,954658	-4,271952	-10,150593	0,048966	0,561189	-0,026813	45,954658	-4,271952	-10,150593
13:25:21,61	0,518957	3,398092	-0,141973	0,923972	0,982965	1,380962	0,048988	0,564013	-0,030460	1,763431	-0,493881	-10,172160	-1,112287	-2,700507	-1,185946	-4,252264	37,217583	2,829410	0,048988	0,564013	-0,030460	46,038449	-4,339417	-10,172160	0,048988	0,564013	-0,030460	46,038449	-4,339417	-10,172160
13:25:21,66	0,518957	3,398092	-0,141973	0,923972	0,982965	1,380962	0,081436	0,548253	-0,028296	1,850117	-0,732861	-9,954827	-1,067149	-2,674539	-1,169141	-2,639773	34,765104	3,131392	0,081436	0,548253	-0,028296	44,887990	-7,125566	-9,954827	0,081436	0,548253	-0,028296	44,887990	-7,125566	-9,954827
13:25:21,71	0,519055	3,397943	-0,141990	0,923984	0,982981	1,330944	0,036378	0,522147	-0,011490	1,889979	-0,453158	-9,652845	-1,055941	-2,659726	-1,175899	-2,013320	34,325967	3,126402	0,036378	0,522147	-0,011490	42,878511	-3,308843	-9,652845	0,036378	0,522147	-0,011490	42,878511	-3,308843	-9,652845
13:25:21,76	0,519055	3,397943	-0,141990	0,923984	0,982981	1,330944	0,017250	0,521487	-0,017096	1,842980	-0,603883	-9,704479	-1,057576	-2,656542	-1,173581	-1,941595	34,294759	3,084683	0,017250	0,521487	-0,017096	42,779712	-1,958027	-9,704479	0,017250	0,521487	-0,017096	42,779712	-1,958027	-9,704479
13:25:21,81	0,519055	3,397943	-0,141990	0,923984	0,982981	1,330944	0,016676	0,520475	-0,015157	1,891019	-0,644166	-9,705302	-1,055851	-2,658313	-1,172807	-1,960892	34,273981	3,078935	0,016676	0,520475	-0,015157	42,748329	-1,953254	-9,705302	0,016676	0,520475	-0,015157	42,748329	-1,953254	-9,705302
13:25:21,86	0,519055	3,397943	-0,141990	0,923984	0,982981	1,330944	0,013740	0,524137	-0,015153	1,734137	-0,773633	-9,695081	-1,057553	-2,653939	-1,172804	-1,924007	34,291390	3,089157	0,013740	0,524137	-0,015153	42,878880	-1,852195	-9,695081	0,013740	0,524137	-0,015153	42,878880	-1,852195	-9,695081
13:25:21,91	0,519055	3,397943	-0,141990	0,923984	0,982981	1,330944	0,013740	0,524137	-0,015153	1,734137	-0,773633	-9,695081	-1,056811	-2,660291	-1,173746	-1,960770	34,304470	3,112324	0,013740	0,524137	-0,015153	42,878880	-1,852195	-9,695081	0,013740	0,524137	-0,015153	42,878880	-1,852195	-9,695081
13:25:21,96	0,519055	3,397943	-0,141990	0,923984	0,982981	1,330944	0,017000	0,521018	-0,015139	1,930168	-0,633989	-9,697678	-1,056483	-2,658322	-1,172789	-1,932957	34,335661	3,086559	0,017000	0,521018	-0,015139	42,830102	-1,968476	-9,697678	0,017000	0,521018	-0,015139	42,830102	-1,968476	-9,697678
13:25:22,01	0,519055	3,397943	-0,141990	0,923984	0,982981	1,330944	0,015162	0,522625	-0,013231	1,845213	-0,748688	-9,718713	-1,056955	-2,655927	-1,170881	-1,950242	34,344018	3,065525	0,015162	0,522625	-0,013231	42,871276	-1,938931	-9,718713	0,015162	0,522625	-0,013231	42,871276	-1,938931	-9,718713
13:25:22,06	0,519055	3,397943	-0,141990	0,923984	0,982981	1,330944	0,015085	0,527410	-0,016329	1,623383	-0,749050	-9,692427	-1,061061	-2,653468	-1,173980	-1,933581	34,365567	3,091810	0,015085	0,527410	-0,016329	43,025072	-1,933229	-9,692427	0,015085	0,527410	-0,016329	43,025072	-1,933229	-9,692427
13:25:22,11	0,519055	3,397943	-0,141990	0,923984	0,982981	1,330944	0,016816	0,522343	-0,018251	1,858517	-0,644332	-9,692254	-1,057538	-2,657500	-1,175901	-1,935008	34,333677	3,091983	0,016816	0,522343	-0,018251	42,862474	-1,964390	-9,692254	0,016816	0,522343	-0,018251	42,862474	-1,964390	-9,692254
13:25:22,16	0,519055	3,397943	-0,141990	0,923984	0,982981	1,330944	0,013912	0,521058	-0,017109	1,949323	-0,784602	-9,731926	-1,054973	-2,655627	-1,174760	-1,913709	34,349057	3,052311	0,013912	0,521058	-0,017109	42,852382	-1,876670	-9,731926	0,013912	0,521058	-0,017109	42,852382	-1,876670	-9,731926
13:25:22,21	0,519055	3,397943	-0,141990	0,923984	0,982981	1,330944	0,017241	0,521685	-0,014178	1,884821	-0,589736	-9,723623	-1,057180	-2,658197	-1,171829	-1,910814	34,310553	3,060615	0,017241	0,521685	-0,014178	42,837100	-1,943128	-9,723623	0,017241	0,521685	-0,014178	42,837100	-1,943128	-9,723623
13:25:22,26	0,519055	3,397943	-0,141990	0,923984	0,982981	1,330944	0,016860	0,521598	-0,012053	1,911152	-0,658454	-9,719482	-1,056915	-2,657911	-1,169703	-1,942279	34,353887	3,064755	0,016860	0,521598	-0,012053	42,856585	-1,981953	-9,719482	0,016860	0,521598	-0,012053	42,856585	-1,981953	-9,719482
13:25:22,31	0,519055	3,397943	-0,141990	0,923984	0,982981	1,330944	0,016860	0,521598	-0,012053	1,911152	-0,658454	-9,719482	-1,058551	-2,657820	-1,173743	-1,874089	34,361695	3,081029	0,016860	0,521598	-0,012053	42,856585	-1,981953	-9,719482	0,016860	0,521598	-0,012053	42,856585	-1,981953	-9,719482
13:25:22,36	0,519055	3,397943	-0,141990	0,923984	0,982981	1,330944	0,017600	0,523061	-0,016093	1,875948	-0,564806	-9,703209	-1,057412	-2,659007	-1,172360	-1,885062	34,333863	3,108500	0,017600	0,523061	-0,016093	42,936203	-1,946422	-9,703209	0,017600	0,523061	-0,016093	42,936203	-1,946422	-9,703209
13:25:22,41	0,519055	3,397943	-0,141990	0,923984	0,982981	1,330944	0,018058	0,521481	-0,014710	1,928492	-0,536587	-9,675737	-1,059131	-2,658135	-1,169879	-1,927337	34,372153	3,083450	0,018058	0,521481	-0,014710	42,864758	-1,954140	-9,675737	0,018058	0,521481	-0,014710	42,864758	-1,954140	-9,675737
13:25:22,46	0,519055	3,397943	-0,141990	0,923984	0,982981	1,330944	0,018163	0,523405	-0,012228	1,840445	-0,586905	-9,700787	-1,059817	-2,658465	-1,173206	-1,910634	34,328062	3,040925	0,018163	0,523405	-0,012228	42,927777	-2,012669	-9,700787	0,018163	0,523405	-0,012228	42,927777	-2,012669	-9,700787
13:25:22,51	0,519055	3,397943	-0,141990	0,923984	0,982981	1,330944	0,016261	0,526517	-0,015165	1,675933	-0,681020	-9,709101	-1,060875	-2,654933	-1,172815	-1,924575	34,367422	3,075137	0,016261	0,526517	-0,015165	43,007514	-1,957524	-9,709101	0,016261	0,526517	-0,015165	43,007514	-1,957524	-9,709101
13:25:22,56	0,519055	3,397943	-0,141990	0,923984	0,982981	1,330944	0,016261	0,526517	-0,015165	1,675933	-0,681020	-9,709101	-1,058573	-2,655229	-1,173772	-1,883542	34,373686	3,063739	0,016261	0,526517	-0,015165	43,007514	-1,957524	-9,709101	0,016261	0,526517	-0,015165	43,007514	-1,957524	-9,709101
13:25:22,61	0,519055	3,397943	-0,141990	0,923984	0,982981	1,330944	0,015366	0,524375	-0,016122	1,813250	-0,695152	-9,720498	-1,060582	-2,654491	-1,172165	-1,906031	34,375755	3,068877	0,015366	0,524375	-0,016122	42,976696	-1,901405	-9,720498	0,015366	0,524375	-0,016122	42,976696	-1,901405	-9,720498
13:25:22,66	0,519055	3,397943	-0,141990	0,923984	0,982981	1,330944	0,015732	0,526484	-0,014515	1,694141	-0,696644	-9,715360	-1,061506	-2,656385	-1,171803	-1,874405	34,354623	3,091440	0,015732	0,526484	-0,014515	43,023126	-1,931607	-9,715360	0,015732	0,526484	-0,014515	43,023126	-1,931607	-9,715360
13:25:22,71	0,519055	3,397943	-0,141990	0,923984	0,982981	1,330944	0,017834	0,526337	-0,014152	1,699292	-0,549387	-9,692798	-1,059366	-2,659012	-1,173259	-1,915005	34,369179	3,099246	0,017834	0,526337	-0,014152	43,016746	-1,949355	-9,692798	0,017834	0,526337	-0,014152	43,016746	-1,949355	-9,692798
13:25:22,76	0,519055	3,397943	-0,141990	0,923984	0,982981	1,330944	0,019039	0,523170	-0,015608	1,856274	-0,529163	-9,684992	-1,058090	-2,656760	-1,173604	-1,948817	34,404398	3,059091	0,019039	0,523170	-0,015608	42,925130	-2,023727	-9,684992	0,019039	0,523170	-0,015608	42,925130	-2,023727	-9,684992
13:25:22,81	0,519055	3,397943	-0,141990	0,923984	0,982981	1,330944	0,016451	0,523191	-0,015954	1,868791	-0,710622	-9,725146	-1,060835	-2,657309	-1,170877	-1,928336	34,395957	3,056395	0,016451	0,523191	-0,015954	42,939273	-2,002042	-9,725146	0,016451	0,523191	-0,015954	42,939273	-2,002042	-9,725146
13:25:22,86	0,519055	3,397943	-0,141990	0,923984	0,982981	1,330944	0,018299	0,525294	-0,013227	1,762338	-0,592569	-9,727842	-1,059093	-2,655295	-1,171804	-1,895657	34,371963	3,104906	0,018299	0,525294	-0,013227	42,997948	-2,029055	-9,727842	0,018299	0,525294	-0,013227	42,997948	-2,029055	-9,727842
13:25:22,91	0,519055	3,397943	-0,141990	0,923984	0,982981	1,330944	0,015684	0,524793	-0,014153	1,783987	-0,688267	-9,679332	-1,059359	-2,660130	-1,169389	-1,919714	34,353088	3,072034	0,015684	0,524793	-0,014153	42,980212	-1,919452	-9,679332	0,015684	0,524793	-0,014153	42,980212	-1,919452	-9,679332
13:25:22,96	0,519055	3,397943	-0,141990	0,923984	0,982981	1,330944	0,020004	0,522605	-0,011739	1,869381	-0,475026	-9,712203	-1,062140	-2,655882	-1,171624	-1,916439	34,419705	3,101080	0,020004	0,522605	-0,011739	42,893860	-2,045327	-9,712203	0,020004	0,522605	-0,011739	42,893860	-2,045327	-9,712203
13:25:23,01	0,519055	3,397943	-0,141990	0,923984	0,982981	1,330944	0,017716	0,527138	-0,013973	1,692988	-0,624468	-9,683157	-1,062718	-2,655922	-1,170480	-1,904865	34,383399	3,065081	0,017716	0,527138	-0,013973	43,073317	-2,015171	-9,683157	0,017716	0,527138	-0,013973	43,073317	-2,015171	-9,683157
13:25:23,06	0,519055	3,397943	-0,141990	0,923984	0,982981	1,330944	0,018040	0,527618	-0,012829	1,642383	-0,579463	-9,719157	-1,054895	-2,658110	-1,170342	-1,896717	34,373688	3,086221	0,018040	0,527618	-0,012829	43,060376	-1,995570	-9,719157	0,018040	0,527618	-0,012829	43,060376	-1,995570	-9,719157
13:25:23,11	0,519055	3,397943	-0,141990	0,923984	0,982981	1,330944	0,016023	0,519749	-0,012692	2,047229	-0,672429	-9,698016	-1,059831	-2,653747	-1,175904	-1,918259	34,402421	3,103866	0,016023	0,519749	-0,012692	42,847516	-1,930212	-9,698016	0,016023	0,519749	-0,012692	42,847516	-1,930212	-9,698016
13:25:23,16	0,519055	3,397943	-0,141990	0,923984	0,982981	1,330944	0,014713	0,526206	-0,018254	1,725592	-0,773569	-9,680372	-1,061499	-2,659216	-1,170867	-1,897206	34,384734	3,040777	0,014713	0,526206	-0,018254	43,032732	-1,928520	-9,680372	0,014713	0,526206	-0,018254	43,032732	-1,928520	-9,680372
13:25:23,22	0,519055	3,397943	-0,141990	0,923984	0,982981	1,330944	0,020283	0,524915	-0,013217	1,787901	-0,456863	-9,743461	-1,059393	-2,655485	-1,176213	-1,920314	34,381019	3,071713	0,020283	0,524915	-0,013217	42,993744	-2,049044	-9,743461	0,020283	0,524915	-0,013217	42,993744	-2,049044	-9,743461
13:25:23,27	0,519055	3,397943	-0,141990	0,923984	0,982981	1,330944	0,015999	0,524957	-0,018562	1,770949	-0,697784	-9,712524	-1,062699	-2,655569	-1,176678	-1,886732	34,399450	3,083771	0,015999	0,524957	-0,018562	42,980085	-1,953673	-9,712524	0,015999	0,524957	-0,018562	42,980085	-1,953673	-9,712524
13:25:23,32	0,519055	3,397943	-0,141990	0,923984	0,982981	1,330944	0,017724	0,527778	-0,019028	1,656996	-0,588176	-9,700466	-1,060543	-2,657656	-1,172161	-1,906406	34,400238	3,057087	0,017724	0,527778	-0,019028	43,087600	-1,979539	-9,700466	0,017724	0,527778	-0,019028	43,087600	-1,979539	-9,700466
13:25:23,37	0,519055	3,397943	-0,141990	0,923984	0,982981	1,330944	0,018454	0,524868	-0,014510	1,799199	-0,567665	-9,727151	-1,060340	-2,659219	-1,172788	-1,920579	34,450827	3,083264	0,018454	0,524868	-0,014510	43,001313	-2,016308	-9,727151	0,018454	0,524868	-0,014510	43,001313	-2,016308	-9,727151
13:25:23,42	0,519055	3,397943	-0,141990	0,923984	0,982981	1,330944	0,019706	0,523910	-0,015138	1,885720	-0,540155	-9,700974	-1,066067	-2,708688	-1,183723	-4,553706	34,879093	3,321021	0,019706	0,523910	-0,015138	43,012661	-2,087041	-9,700974	0,019706	0,523910	-0,015138	43,012661	-2,087041	-9,700974
13:25:23,47	0,519055	3,397943	-0,141990	0,923984	0,982981	1,330944	0,065411	0,504136	-0,026073	1,968307	-0,657967	-9,463216	-1,039201	-2,717490	-1,194889	-4,899899	33,286915	3,563516	0,065411	0,504136	-0,026073	41,542968	-5,792718	-9,463216	0,065411	0,504136	-0,026073	41,542968	-5,792718	-9,463216
13:25:23,52	0,518938	3,398024	-0,141976	0,923950	0,982960	1,280971	0,059600	0,476468	-0,037238	1,855065	-0,463836	-9,220721	-1,029257	-2,703063	-1,189533	-4,189480	32,828806	3,591803	0,059600	0,476468	-0,037238	39,257812	-5,142463	-9,220721	0,059600	0,476468	-0,037238	39,257812	-5,142463	-9,220721
13:25:23,57	0,518938	3,398024	-0,141976	0,923950	0,982960	1,280971	0,042134	0,475069	-0,031883	1,886279	-0,527773	-9,192434	-1,030572	-2,703666	-1,187061	-4,133051	32,881537	3,656501	0,042134	0,475069	-0,031883	39,179218	-3,835318	-9,192434	0,042134	0,475069	-0,031883	39,179218	-3,835318	-9,192434
13:25:23,62	0,518938	3,398024	-0,141976	0,923950	0,982960	1,280971	0,043314	0,475907	-0,029410	1,916575	-0,443938	-9,127737	-1,030843	-2,702579	-1,189485	-4,113813	32,865901	3,616208	0,043314	0,475907	-0,029410	39,275311	-3,844070	-9,127737	0,043314	0,475907	-0,029410	39,275311	-3,844070	-9,127737
13:25:23,67	0,518938	3,398024	-0,141976	0,923950	0,982960	1,280971	0,042508	0,476685	-0,031834	1,872212	-0,461345	-9,168030	-1,032013	-2,702331	-1,188037	-4,112754	32,879910	3,648708	0,042508	0,476685	-0,031834	39,291997	-3,798246	-9,168030	0,042508	0,476685	-0,031834	39,291997	-3,798246	-9,168030
13:25:23,72	0,518938	3,398024	-0,141976	0,923950	0,982960	1,280971	0,042878	0,477822	-0,030386	1,825772	-0,448194	-9,135530	-1,034930	-2,699032	-1,187163	-4,097478	32,884254	3,619880	0,042878	0,477822	-0,030386	39,334780	-3,814138	-9,135530	0,042878	0,477822	-0,030386	39,334780	-3,814138	-9,135530
13:25:23,77	0,518938	3,398024	-0,141976	0,923950	0,982960	1,280971	0,041479	0,481998	-0,029513	1,620013	-0,509891	-9,164357	-1,031336	-2,702817	-1,187511	-4,080991	32,894571	3,634848	0,041479	0,481998	-0,029513	39,456847	-3,766004	-9,164357	0,041479	0,481998	-0,029513	39,456847	-3,766004	-9,164357
13:25:23,82	0,518938	3,398024	-0,141976	0,923950	0,982960	1,280971	0,042960	0,476993	-0,029861	1,897436	-0,423759	-9,149389	-1,031945	-2,700470	-1,187140	-4,087274	32,900328	3,630269	0,042960	0,476993	-0,029861	39,341399	-3,796131	-9,149389	0,042960	0,476993	-0,029861	39,341399	-3,796131	-9,149389
13:25:23,87	0,518938	3,398024	-0,141976	0,923950	0,982960	1,280971	0,041233	0,478693	-0,029490	1,810863	-0,521911	-9,153968	-1,029464	-2,700453	-1,188060	-4,066247	32,868691	3,596114	0,041233	0,478693	-0,029490	39,388303	-3,758672	-9,153968	0,041233	0,478693	-0,029490	39,388303	-3,758672	-9,153968
13:25:23,92	0,518938	3,398024	-0,141976	0,923950	0,982960	1,280971	0,039977	0,476554	-0,030409	1,905247	-0,553159	-9,188123	-1,033915	-2,723283	-1,164573	-5,410392	33,033438	3,824481	0,039977	0,476554	-0,030409	39,314713	-3,691376	-9,188123	0,039977	0,476554	-0,030409	39,314713	-3,691376	-9,188123
13:25:23,97	0,518938	3,398024	-0,141976	0,923950	0,982960	1,280971	0,061974	0,468994	-0,006923	1,768976	-0,655761	-8,959756	-0,992524	-2,718365	-1,170396	-4,941746	30,923462	4,173725	0,061974	0,468994	-0,006923	38,584973	-5,520729	-8,959756	0,061974	0,468994	-0,006923	38,584973	-5,520729	-8,959756
13:25:24,02	0,518917	3,398084	-0,141968	0,923956	0,982973	1,230955	0,037020	0,435607	-0,012745	1,912098	-0,492553	-8,610513	-0,981241	-2,702919	-1,173519	-4,262100	30,410010	4,148359	0,037020	0,435607	-0,012745	36,107266	-3,398584	-8,610513	0,037020	0,435607	-0,012745	36,107266	-3,398584	-8,610513
13:25:24,07	0,518917	3,398084	-0,141968	0,923956	0,982973	1,230955	0,018002	0,433559	-0,015869	1,913780	-0,636166	-8,635878	-0,984679	-2,700458	-1,170416	-4,222270	30,422526	4,136543	0,018002	0,433559	-0,015869	35,948141	-2,049294	-8,635878	0,018002	0,433559	-0,015869	35,948141	-2,049294	-8,635878
13:25:24,12	0,518917	3,398084	-0,141968	0,923956	0,982973	1,230955	0,018981	0,436141	-0,018553	1,853959	-0,514840	-8,639567	-0,983967	-2,702476	-1,176204	-4,163906	30,439289	4,144671	0,018981	0,436141	-0,018553	36,091023	-2,004848	-8,639567	0,018981	0,436141	-0,018553	36,091023	-2,004848	-8,639567
13:25:24,17	0,518917	3,398084	-0,141968	0,923956	0,982973	1,230955	0,018981	0,436141	-0,018553	1,853959	-0,514840	-8,639567	-0,983365	-2,704251	-1,169214	-4,183069	30,456389	4,136158	0,018981	0,436141	-0,018553	36,091023	-2,004848	-8,639567	0,018981	0,436141	-0,018553	36,091023	-2,004848	-8,639567
13:25:24,22	0,518917	3,398084	-0,141968	0,923956	0,982973	1,230955	0,020217	0,434732	-0,011563	1,932454	-0,475695	-8,648080	-0,987983	-2,702241	-1,171927	-4,134297	30,474074	4,137374	0,020217	0,434732	-0,011563	36,058912	-2,062759	-8,648080	0,020217	0,434732	-0,011563	36,058912	-2,062759	-8,648080
13:25:24,27	0,518917	3,398084	-0,141968	0,923956	0,982973	1,230955	0,020786	0,439736	-0,014276	1,711935	-0,412747	-8,646864	-0,979859	-2,701584	-1,173083	-4,165409	30,417609	4,157471	0,020786	0,439736	-0,014276	36,231227	-2,044424	-8,646864	0,020786	0,439736	-0,014276	36,231227	-2,044424	-8,646864
13:25:24,32	0,518917	3,398084	-0,141968	0,923956	0,982973	1,230955	0,016154	0,433029	-0,015433	1,996270	-0,652283	-8,626767	-0,983898	-2,702617	-1,175156	-4,137383	30,433565	4,099962	0,016154	0,433029	-0,015433	35,989021	-1,920406	-8,626767	0,016154	0,433029	-0,015433	35,989021	-1,920406	-8,626767
13:25:24,37	0,518917	3,398084	-0,141968	0,923956	0,982973	1,230955	0,019068	0,436011	-0,017505	1,869035	-0,484481	-8,684276	-0,981754	-2,703874	-1,171236	-4,171502	30,432044	4,152571	0,019068	0,436011	-0,017505	36,095876	-1,981324	-8,684276	0,019068	0,436011	-0,017505	36,095876	-1,981324	-8,684276
13:25:24,42	0,518917	3,398084	-0,141968	0,923956	0,982973	1,230955	0,019085	0,433525	-0,013586	1,979924	-0,512398	-8,631667	-0,985631	-2,702021	-1,166492	-4,132790	30,431187	4,123426	0,019085	0,433525	-0,013586	36,011623	-2,010556	-8,631667	0,019085	0,433525	-0,013586	36,011623	-2,010556	-8,631667
13:25:24,47	0,518917	3,398084	-0,141968	0,923956	0,982973	1,230955	0,019419	0,437809	-0,008842	1,775746	-0,461065	-8,660811	-0,987800	-2,702179	-1,170741	-4,132982	30,455425	4,161923	0,019419	0,437809	-0,008842	36,143775	-1,985459	-8,660811	0,019419	0,437809	-0,008842	36,143775	-1,985459	-8,660811
13:25:24,52	0,518917	3,398084	-0,141968	0,923956	0,982973	1,230955	0,020640	0,439609	-0,013091	1,703077	-0,409846	-8,622314	-0,986135	-2,703100	-1,170390	-4,115529	30,498591	4,093617	0,020640	0,439609	-0,013091	36,212351	-2,030105	-8,622314	0,020640	0,439609	-0,013091	36,212351	-2,030105	-8,622314
13:25:24,57	0,518917	3,398084	-0,141968	0,923956	0,982973	1,230955	0,020605	0,437706	-0,012740	1,848127	-0,418137	-8,690621	-0,988282	-2,702304	-1,175619	-4,124256	30,457449	4,132463	0,020605	0,437706	-0,012740	36,208040	-2,035646	-8,690621	0,020605	0,437706	-0,012740	36,208040	-2,035646	-8,690621
13:25:24,62	0,518917	3,398084	-0,141968	0,923956	0,982973	1,230955	0,020989	0,439964	-0,017968	1,690712	-0,385144	-8,651774	-0,984837	-2,703023	-1,171740	-4,136971	30,474600	4,119159	0,020989	0,439964	-0,017968	36,227886	-2,032815	-8,651774	0,020989	0,439964	-0,017968	36,227886	-2,032815	-8,651774
13:25:24,67	0,518917	3,398084	-0,141968	0,923956	0,982973	1,230955	0,019890	0,436620	-0,014089	1,873082	-0,461917	-8,665079	-0,989194	-2,702993	-1,169620	-4,160201	30,479440	4,116707	0,019890	0,436620	-0,014089	36,147773	-2,023258	-8,665079	0,019890	0,436620	-0,014089	36,147773	-2,023258	-8,665079
13:25:24,72	0,518917	3,398084	-0,141968	0,923956	0,982973	1,230955	0,022042	0,440408	-0,011970	1,668674	-0,372525	-8,667530	-0,984804	-2,696326	-1,172390	-4,101793	30,476914	4,132379	0,022042	0,440408	-0,011970	36,240735	-2,102838	-8,667530	0,022042	0,440408	-0,011970	36,240735	-2,102838	-8,667530
13:25:24,77	0,518917	3,398084	-0,141968	0,923956	0,982973	1,230955	0,014073	0,439940	-0,014740	1,720039	-0,735052	-8,651858	-0,986812	-2,700689	-1,175626	-4,128886	30,479132	4,131685	0,014073	0,439940	-0,014740	36,255343	-1,839821	-8,651858	0,014073	0,439940	-0,014740	36,255343	-1,839821	-8,651858
13:25:24,82	0,518917	3,398084	-0,141968	0,923956	0,982973	1,230955	0,018856	0,439498	-0,017976	1,731403	-0,510931	-8,652553	-0,985566	-2,700605	-1,171147	-4,115743	30,508826	4,133637	0,018856	0,439498	-0,017976	36,232002	-1,991131	-8,652553	0,018856	0,439498	-0,017976	36,232002	-1,991131	-8,652553
13:25:24,87	0,518917	3,398084	-0,141968	0,923956	0,982973	1,230955	0,018160	0,438461	-0,013497	1,817626	-0,550576	-8,650600	-0,987263	-2,705269	-1,170361	-4,091323	30,484550	4,106919	0,018160	0,438461	-0,013497	36,236803	-1,976157	-8,650600	0,018160	0,438461	-0,013497	36,236803	-1,976157	-8,650600
13:25:24,92	0,518917	3,398084	-0,141968	0,923956	0,982973	1,230955	0,023048	0,437598	-0,012710	1,853670	-0,263136	-8,677318	-0,985778	-2,699104	-1,172066	-4,109702	30,484174	4,123840	0,023048	0,437598	-0,012710	36,205129	-2,072393	-8,677318	0,023048	0,437598	-0,012710	36,205129	-2,072393	-8,677318
13:25:24,97	0,518917	3,398084	-0,141968	0,923956	0,982973	1,230955	0,016966	0,439395	-0,014415	1,750740	-0,595102	-8,660397	-0,986022	-2,701877	-1,172702	-4,120128	30,500294	4,130453	0,016966	0,439395	-0,014415	36,243220	-1,926961	-8,660397	0,016966	0,439395	-0,014415	36,243220	-1,926961	-8,660397
13:25:25,02	0,518917	3,398084	-0,141968	0,923956	0,982973	1,230955	0,019489	0,438220	-0,015051	1,820568	-0,480990	-8,653784	-0,983764	-2,696293	-1,173129	-4,084663	30,494028	4,086549	0,019489	0,438220	-0,015051	36,220838	-2,010913	-8,653784	0,019489	0,438220	-0,015051	36,220838	-2,010913	-8,653784
13:25:25,07	0,518917	3,398084	-0,141968	0,923956	0,982973	1,230955	0,013525	0,439056	-0,015478	1,789399	-0,757319	-8,697688	-0,984546	-2,699241	-1,174648	-4,108276	30,501594	4,132204	0,013525	0,439056	-0,015478	36,255301	-1,818996	-8,697688	0,013525	0,439056	-0,015478	36,255301	-1,818996	-8,697688
13:25:25,12	0,518917	3,398084	-0,141968	0,923956	0,982973	1,230955	0,016469	0,438260	-0,016998	1,825534	-0,628460	-8,652034	-0,983791	-2,702411	-1,173340	-4,101238	30,472814	4,124017	0,016469	0,438260	-0,016998	36,228953	-1,921245	-8,652034	0,016469	0,438260	-0,016998	36,228953	-1,921245	-8,652034
[truncated: 200,355 more chars]
