# Supplementary material for: Characterization of interfragmentary motion associated with common osteosynthesis devices for rat fracture healing studies
Source: PLoS One. 2017 Apr 28;12(4):e0176735. doi: 10.1371/journal.pone.0176735 (PMC5409164; doi:10.1371/journal.pone.0176735)
Supplement: S1 Dataset — (ZIP) [file pone.0176735.s001.zip › S1_Dataset/RatExFix/Specimen03/FIX-EX_03X.txt]

%Tester: Sukopp Matthias
%Projekt: 
%Zeit: 11.03.2015 11:39:10
%Dateipfad: D:\Messungen\Fixator\Measurements\Fixator_20150311.txt
%Kommentar: FIX-EX_03-X
%VI Version: D:\LVProjekte\Fixator\HauptVI\Fixator_v0.12.vi
%Virtueller Drehpunkt: 	0,0000	0,0000	0,0000
%Sensor zu Hexapod (Mitte): 	0,000000	0,000000	-26,500000
%Sensor zu Hexapod Trans (Mitte): 	-0,500000	-0,866025	0,000000	-0,866025	0,500000	0,000000	0,000000	0,000000	1,000000
%Hexapod zu Labor (Mitte): 	0,518946	3,298048	-0,138968
%Hexapod zu Labor Trans (Mitte): 	0,999840	-0,004667	0,017295	0,004729	0,999982	-0,003583	-0,017277	0,003664	0,999844
%Labor zu CR (Mitte): 	0,000000	0,000000	78,500000
%Labor zu CR Trans (Mitte): 	1,000000	0,000000	0,000000	0,000000	1,000000	0,000000	0,000000	0,000000	1,000000
%Zentrum Sensormasse: 	0,000000	0,000000	2,000000
%Sensormasse: 	200,000000E-3
--------------------------------------------------
Time	X	Y	Z	U	V	W	Exp_ Fx	Exp_ Fy	Exp_ Fz	Exp_ Mx	Exp_ My	Exp_ Mz	Sen_ Fx	Sen_ Fy	Sen_ Fz	Sen_ Mx	Sen_ My	Sen_ Mz	Hex_ Fx	Hex_ Fy	Hex_ Fz	Hex_ Mx	Hex_ My	Hex_ Mz	Lab_ Fx	Lab_ Fy	Lab_ Fz	Lab_ Mx	Lab_ My	Lab_ Mz	Laser
11:39:10,51	0,518946	3,298048	-0,138968	0,209987	0,989977	0,271016	-0,002798	0,014281	-0,039518	-0,337889	-2,439769	-0,709565	-0,607736	-2,894545	-1,197168	-16,914473	9,939554	12,074673	-0,002798	0,014281	-0,039518	0,783167	-2,220159	-0,709565	-0,002798	0,014281	-0,039518	0,783167	-2,220159	-0,709565
11:39:10,56	0,518946	3,298048	-0,138968	0,209987	0,989977	0,271016	-0,002798	0,014281	-0,039518	-0,337889	-2,439769	-0,709565	-0,613563	-2,894595	-1,196791	-16,897583	9,969195	12,059669	-0,002798	0,014281	-0,039518	0,783167	-2,220159	-0,709565	-0,002798	0,014281	-0,039518	0,783167	-2,220159	-0,709565
11:39:10,61	0,518946	3,298048	-0,138968	0,209987	0,989977	0,271016	0,000159	0,019302	-0,039141	-0,564873	-2,286218	-0,724568	-0,610057	-2,892497	-1,197173	-16,899496	9,959729	12,075071	0,000159	0,019302	-0,039141	0,950342	-2,298703	-0,724568	0,000159	0,019302	-0,039141	0,950342	-2,298703	-0,724568
11:39:10,66	0,518946	3,298048	-0,138968	0,209987	0,989977	0,271016	-0,003411	0,017315	-0,039523	-0,470703	-2,468789	-0,709166	-0,612409	-2,895318	-1,197158	-16,900914	9,951011	12,083662	-0,003411	0,017315	-0,039523	0,888531	-2,201017	-0,709166	-0,003411	0,017315	-0,039523	0,888531	-2,201017	-0,709166
11:39:10,71	0,518946	3,298048	-0,138968	0,209987	0,989977	0,271016	0,000208	0,017941	-0,039508	-0,511533	-2,277443	-0,700575	-0,614668	-2,897801	-1,196755	-16,878360	9,994143	12,078963	0,000208	0,017941	-0,039508	0,896871	-2,293803	-0,700575	0,000208	0,017941	-0,039508	0,896871	-2,293803	-0,700575
11:39:10,76	0,518946	3,298048	-0,138968	0,209987	0,989977	0,271016	0,003488	0,018656	-0,039105	-0,500071	-2,108949	-0,705274	-0,616482	-2,895214	-1,195982	-16,877566	9,950073	12,091678	0,003488	0,018656	-0,039105	0,964443	-2,382741	-0,705274	0,003488	0,018656	-0,039105	0,964443	-2,382741	-0,705274
11:39:10,81	0,518946	3,298048	-0,138968	0,209987	0,989977	0,271016	0,002154	0,021520	-0,038331	-0,686776	-2,155581	-0,692559	-0,614120	-2,897739	-1,195998	-16,889117	9,959057	12,058212	0,002154	0,021520	-0,038331	1,002575	-2,324674	-0,692559	0,002154	0,021520	-0,038331	1,002575	-2,324674	-0,692559
11:39:10,86	0,518946	3,298048	-0,138968	0,209987	0,989977	0,271016	0,003160	0,018213	-0,038348	-0,512773	-2,117755	-0,726025	-0,608855	-2,893316	-1,197153	-16,880479	9,935039	12,083849	0,003160	0,018213	-0,038348	0,916927	-2,365834	-0,726025	0,003160	0,018213	-0,038348	0,916927	-2,365834	-0,726025
11:39:10,91	0,518946	3,298048	-0,138968	0,209987	0,989977	0,271016	-0,003303	0,015864	-0,039502	-0,407122	-2,434367	-0,700389	-0,611741	-2,895663	-1,199075	-16,857219	9,941840	12,088995	-0,003303	0,015864	-0,039502	0,838206	-2,175061	-0,700389	-0,003303	0,015864	-0,039502	0,838206	-2,175061	-0,700389
11:39:10,96	0,518946	3,298048	-0,138968	0,209987	0,989977	0,271016	0,000172	0,017191	-0,041425	-0,458580	-2,236892	-0,695242	-0,614175	-2,893256	-1,197955	-16,885580	9,923084	12,063715	0,000172	0,017191	-0,041425	0,890878	-2,250421	-0,695242	0,000172	0,017191	-0,041425	0,890878	-2,250421	-0,695242
11:39:11,01	0,518946	3,298048	-0,138968	0,209987	0,989977	0,271016	-0,000695	0,020501	-0,040305	-0,661166	-2,297177	-0,720522	-0,612918	-2,895309	-1,196366	-16,855253	9,921211	12,076824	-0,000695	0,020501	-0,040305	0,948191	-2,242620	-0,720522	-0,000695	0,020501	-0,040305	0,948191	-2,242620	-0,720522
11:39:11,06	0,518946	3,298048	-0,138968	0,209987	0,989977	0,271016	0,000455	0,018387	-0,038715	-0,537673	-2,210200	-0,707413	-0,615212	-2,892684	-1,193282	-16,837438	9,947880	12,051386	0,000455	0,018387	-0,038715	0,905699	-2,245883	-0,707413	0,000455	0,018387	-0,038715	0,905699	-2,245883	-0,707413
11:39:11,11	0,518946	3,298048	-0,138968	0,209987	0,989977	0,271016	-0,000672	0,021686	-0,035631	-0,677211	-2,266680	-0,732851	-0,611192	-2,897332	-1,199857	-16,876164	9,932786	12,084378	-0,000672	0,021686	-0,035631	1,025122	-2,213940	-0,732851	-0,000672	0,021686	-0,035631	1,025122	-2,213940	-0,732851
11:39:11,16	0,518946	3,298048	-0,138968	0,209987	0,989977	0,271016	0,001343	0,015880	-0,042206	-0,407759	-2,187874	-0,699860	-0,613475	-2,895712	-1,199073	-16,857678	9,988696	12,095038	0,001343	0,015880	-0,042206	0,838841	-2,293335	-0,699860	0,001343	0,015880	-0,042206	0,838841	-2,293335	-0,699860
11:39:11,21	0,518946	3,298048	-0,138968	0,209987	0,989977	0,271016	0,001082	0,018668	-0,041423	-0,495060	-2,213425	-0,689199	-0,614011	-2,896604	-1,195968	-16,827159	9,939522	12,066809	0,001082	0,018668	-0,041423	0,970379	-2,298349	-0,689199	0,001082	0,018668	-0,041423	0,970379	-2,298349	-0,689199
11:39:11,26	0,518946	3,298048	-0,138968	0,209987	0,989977	0,271016	0,002122	0,018686	-0,038317	-0,523310	-2,108303	-0,717429	-0,612250	-2,892700	-1,195977	-16,826576	9,960575	12,073212	0,002122	0,018686	-0,038317	0,943524	-2,274904	-0,717429	0,002122	0,018686	-0,038317	0,943524	-2,274904	-0,717429
11:39:11,31	0,518946	3,298048	-0,138968	0,209987	0,989977	0,271016	-0,002139	0,019113	-0,038327	-0,526995	-2,339893	-0,711026	-0,609948	-2,895347	-1,196743	-16,850045	9,943677	12,083073	-0,002139	0,019113	-0,038327	0,973367	-2,172010	-0,711026	-0,002139	0,019113	-0,038327	0,973367	-2,172010	-0,711026
11:39:11,36	0,518946	3,298048	-0,138968	0,209987	0,989977	0,271016	-0,000998	0,015795	-0,039093	-0,380850	-2,292446	-0,701164	-0,612852	-2,893850	-1,196351	-16,826074	9,940592	12,087055	-0,000998	0,015795	-0,039093	0,859082	-2,214117	-0,701164	-0,000998	0,015795	-0,039093	0,859082	-2,214117	-0,701164
11:39:11,41	0,518946	3,298048	-0,138968	0,209987	0,989977	0,271016	-0,000842	0,019059	-0,038701	-0,541249	-2,262037	-0,697183	-0,610475	-2,895862	-1,197099	-16,812650	9,923650	12,101477	-0,000842	0,019059	-0,038701	0,954884	-2,195948	-0,697183	-0,000842	0,019059	-0,038701	0,954884	-2,195948	-0,697183
11:39:11,46	0,518946	3,298048	-0,138968	0,209987	0,989977	0,271016	-0,000288	0,015994	-0,039449	-0,389852	-2,213122	-0,682761	-0,610985	-2,892966	-1,196327	-16,770979	9,922864	12,086360	-0,000288	0,015994	-0,039449	0,865713	-2,190537	-0,682761	-0,000288	0,015994	-0,039449	0,865713	-2,190537	-0,682761
11:39:11,51	0,518946	3,298048	-0,138968	0,209987	0,989977	0,271016	-0,002541	0,017884	-0,038677	-0,467955	-2,293809	-0,697878	-0,612900	-2,896004	-1,200219	-16,830231	9,898475	12,102309	-0,002541	0,017884	-0,038677	0,935941	-2,094345	-0,697878	-0,002541	0,017884	-0,038677	0,935941	-2,094345	-0,697878
11:39:11,56	0,518946	3,298048	-0,138968	0,209987	0,989977	0,271016	0,001048	0,018024	-0,042568	-0,525968	-2,146308	-0,681928	-0,612190	-2,895097	-1,195939	-16,786234	9,912067	12,085410	0,001048	0,018024	-0,042568	0,888897	-2,228569	-0,681928	0,001048	0,018024	-0,042568	0,888897	-2,228569	-0,681928
11:39:11,61	0,518946	3,298048	-0,138968	0,209987	0,989977	0,271016	-9,297923E-5	0,017862	-0,038288	-0,483797	-2,174328	-0,698828	-0,615174	-2,893353	-1,195592	-16,812242	9,938132	12,061818	-9,297923E-5	0,017862	-0,038288	0,918384	-2,167029	-0,698828	-9,297923E-5	0,017862	-0,038288	0,918384	-2,167029	-0,698828
11:39:11,66	0,518946	3,298048	-0,138968	0,209987	0,989977	0,271016	-0,000112	0,021318	-0,037941	-0,653949	-2,210858	-0,722419	-0,615137	-2,891904	-1,199074	-16,783181	9,937963	12,073545	-0,000112	0,021318	-0,037941	1,019542	-2,202089	-0,722419	-0,000112	0,021318	-0,037941	1,019542	-2,202089	-0,722419
11:39:11,71	0,518946	3,298048	-0,138968	0,209987	0,989977	0,271016	-0,001384	0,022011	-0,041424	-0,675585	-2,251785	-0,710693	-0,613411	-2,896886	-1,197112	-16,817240	9,936894	12,086761	-0,001384	0,022011	-0,041424	1,052282	-2,143111	-0,710693	-0,001384	0,022011	-0,041424	1,052282	-2,143111	-0,710693
11:39:11,76	0,518946	3,298048	-0,138968	0,209987	0,989977	0,271016	0,002067	0,018025	-0,039462	-0,486274	-2,101300	-0,697476	-0,610410	-2,891272	-1,197530	-16,774534	9,920034	12,048627	0,002067	0,018025	-0,039462	0,928701	-2,263521	-0,697476	0,002067	0,018025	-0,039462	0,928701	-2,263521	-0,697476
11:39:11,81	0,518946	3,298048	-0,138968	0,209987	0,989977	0,271016	-0,004296	0,018233	-0,039880	-0,490353	-2,386710	-0,735610	-0,613990	-2,892005	-1,201743	-16,772454	9,900272	12,132176	-0,004296	0,018233	-0,039880	0,940972	-2,049512	-0,735610	-0,004296	0,018233	-0,039880	0,940972	-2,049512	-0,735610
11:39:11,86	0,518946	3,298048	-0,138968	0,209987	0,989977	0,271016	-0,001870	0,020967	-0,044093	-0,648584	-2,248927	-0,652061	-0,612768	-2,893868	-1,198273	-16,780871	9,934036	12,087561	-0,001870	0,020967	-0,044093	0,997344	-2,102094	-0,652061	-0,001870	0,020967	-0,044093	0,997344	-2,102094	-0,652061
11:39:11,91	0,518946	3,298048	-0,138968	0,209987	0,989977	0,271016	-0,000868	0,018977	-0,040623	-0,520071	-2,220962	-0,696676	-0,609845	-2,891766	-1,198677	-16,771070	9,888230	12,067676	-0,000868	0,018977	-0,040623	0,969640	-2,152835	-0,696676	-0,000868	0,018977	-0,040623	0,969640	-2,152835	-0,696676
11:39:11,96	0,518946	3,298048	-0,138968	0,209987	0,989977	0,271016	-0,004151	0,017497	-0,041027	-0,477854	-2,360282	-0,716562	-0,610399	-2,896046	-1,199043	-16,767986	9,897596	12,072281	-0,004151	0,017497	-0,041027	0,895639	-2,034446	-0,716562	-0,004151	0,017497	-0,041027	0,895639	-2,034446	-0,716562
11:39:12,01	0,518946	3,298048	-0,138968	0,209987	0,989977	0,271016	-0,000167	0,015836	-0,041393	-0,381860	-2,155137	-0,711956	-0,610401	-2,896037	-1,196692	-16,773643	9,907436	12,100296	-0,000167	0,015836	-0,041393	0,861290	-2,142029	-0,711956	-0,000167	0,015836	-0,041393	0,861290	-2,142029	-0,711956
11:39:12,06	0,518946	3,298048	-0,138968	0,209987	0,989977	0,271016	-0,000173	0,015843	-0,039042	-0,376499	-2,165285	-0,683942	-0,612078	-2,895243	-1,198652	-16,724456	9,889226	12,056621	-0,000173	0,015843	-0,039042	0,867153	-2,151681	-0,683942	-0,000173	0,015843	-0,039042	0,867153	-2,151681	-0,683942
11:39:12,11	0,518946	3,298048	-0,138968	0,209987	0,989977	0,271016	-2,226735E-5	0,017692	-0,041002	-0,463830	-2,105729	-0,727616	-0,612090	-2,895815	-1,196295	-16,738518	9,908849	12,094634	-2,226735E-5	0,017692	-0,041002	0,924979	-2,103981	-0,727616	-2,226735E-5	0,017692	-0,041002	0,924979	-2,103981	-0,727616
11:39:12,16	0,518946	3,298048	-0,138968	0,209987	0,989977	0,271016	0,000479	0,017417	-0,038645	-0,439568	-2,101671	-0,689603	-0,612739	-2,894092	-1,200578	-16,747811	9,895078	12,101883	0,000479	0,017417	-0,038645	0,927654	-2,139246	-0,689603	0,000479	0,017417	-0,038645	0,927654	-2,139246	-0,689603
11:39:12,21	0,518946	3,298048	-0,138968	0,209987	0,989977	0,271016	-0,000689	0,018840	-0,042928	-0,530142	-2,163551	-0,682354	-0,610944	-2,891596	-1,199807	-16,736545	9,912967	12,097707	-0,000689	0,018840	-0,042928	0,948794	-2,109465	-0,682354	-0,000689	0,018840	-0,042928	0,948794	-2,109465	-0,682354
11:39:12,26	0,518946	3,298048	-0,138968	0,209987	0,989977	0,271016	-0,003748	0,018534	-0,042157	-0,493088	-2,321827	-0,686530	-0,611500	-2,893083	-1,194757	-16,725773	9,880118	12,078619	-0,003748	0,018534	-0,042157	0,961801	-2,027578	-0,686530	-0,003748	0,018534	-0,042157	0,961801	-2,027578	-0,686530
11:39:12,31	0,518946	3,298048	-0,138968	0,209987	0,989977	0,271016	-0,002182	0,018272	-0,037107	-0,502542	-2,214620	-0,705618	-0,610965	-2,895786	-1,196304	-16,761076	9,903574	12,094901	-0,002182	0,018272	-0,037107	0,931804	-2,043336	-0,705618	-0,002182	0,018272	-0,037107	0,931804	-2,043336	-0,705618
11:39:12,36	0,518946	3,298048	-0,138968	0,209987	0,989977	0,271016	-0,000109	0,016456	-0,038653	-0,405472	-2,149136	-0,689336	-0,611430	-2,893610	-1,193972	-16,705604	9,906098	12,073855	-0,000109	0,016456	-0,038653	0,886355	-2,140565	-0,689336	-0,000109	0,016456	-0,038653	0,886355	-2,140565	-0,689336
11:39:12,41	0,518946	3,298048	-0,138968	0,209987	0,989977	0,271016	-0,001760	0,017947	-0,036322	-0,453085	-2,188218	-0,710383	-0,613305	-2,896159	-1,195522	-16,745445	9,872012	12,092794	-0,001760	0,017947	-0,036322	0,955790	-2,050032	-0,710383	-0,001760	0,017947	-0,036322	0,955790	-2,050032	-0,710383
11:39:12,46	0,518946	3,298048	-0,138968	0,209987	0,989977	0,271016	0,001385	0,018297	-0,037872	-0,520695	-2,042138	-0,691443	-0,610298	-2,894868	-1,197100	-16,722741	9,894285	12,051339	0,001385	0,018297	-0,037872	0,915609	-2,150836	-0,691443	0,001385	0,018297	-0,037872	0,915609	-2,150836	-0,691443
11:39:12,51	0,518946	3,298048	-0,138968	0,209987	0,989977	0,271016	-0,001238	0,016338	-0,039449	-0,388175	-2,169971	-0,732898	-0,613292	-2,894707	-1,196306	-16,738926	9,884872	12,088989	-0,001238	0,016338	-0,039449	0,894331	-2,072819	-0,732898	-0,001238	0,016338	-0,039449	0,894331	-2,072819	-0,732898
11:39:12,56	0,518946	3,298048	-0,138968	0,209987	0,989977	0,271016	0,000120	0,019012	-0,038655	-0,543475	-2,108685	-0,695249	-0,613881	-2,893813	-1,199059	-16,729042	9,864613	12,046338	0,000120	0,019012	-0,038655	0,948953	-2,118106	-0,695249	0,000120	0,019012	-0,038655	0,948953	-2,118106	-0,695249
11:39:12,61	0,518946	3,298048	-0,138968	0,209987	0,989977	0,271016	-0,000360	0,019968	-0,041409	-0,605810	-2,114935	-0,737899	-0,613204	-2,891984	-1,198233	-16,686967	9,887898	12,094988	-0,000360	0,019968	-0,041409	0,961694	-2,086707	-0,737899	-0,000360	0,019968	-0,041409	0,961694	-2,086707	-0,737899
11:39:12,66	0,518946	3,298048	-0,138968	0,209987	0,989977	0,271016	-0,002282	0,020296	-0,040582	-0,581667	-2,190095	-0,689249	-0,610253	-2,893640	-1,197848	-16,688817	9,878004	12,075340	-0,002282	0,020296	-0,040582	1,011590	-2,010973	-0,689249	-0,002282	0,020296	-0,040582	1,011590	-2,010973	-0,689249
11:39:12,71	0,518946	3,298048	-0,138968	0,209987	0,989977	0,271016	-0,002323	0,016913	-0,040198	-0,415250	-2,188883	-0,708897	-0,609765	-2,893989	-1,197850	-16,730102	9,865702	12,094785	-0,002323	0,016913	-0,040198	0,912451	-2,006542	-0,708897	-0,002323	0,016913	-0,040198	0,912451	-2,006542	-0,708897
11:39:12,76	0,518946	3,298048	-0,138968	0,209987	0,989977	0,271016	-0,002265	0,016316	-0,040200	-0,415484	-2,215476	-0,689453	-0,610273	-2,889298	-1,195928	-16,680015	9,845358	12,063986	-0,002265	0,016316	-0,040200	0,865325	-2,037677	-0,689453	-0,002265	0,016316	-0,040200	0,865325	-2,037677	-0,689453
11:39:12,81	0,518946	3,298048	-0,138968	0,209987	0,989977	0,271016	-0,006073	0,019101	-0,038278	-0,552888	-2,359961	-0,720251	-0,610916	-2,893376	-1,193589	-16,732795	9,887264	12,083112	-0,006073	0,019101	-0,038278	0,946555	-1,883208	-0,720251	-0,006073	0,019101	-0,038278	0,946555	-1,883208	-0,720251
11:39:12,86	0,518946	3,298048	-0,138968	0,209987	0,989977	0,271016	-0,002221	0,017619	-0,035939	-0,465923	-2,226301	-0,701125	-0,613227	-2,892120	-1,197483	-16,698707	9,874909	12,065141	-0,002221	0,017619	-0,035939	0,917185	-2,051958	-0,701125	-0,002221	0,017619	-0,035939	0,917185	-2,051958	-0,701125
11:39:12,91	0,518946	3,298048	-0,138968	0,209987	0,989977	0,271016	-0,002153	0,020249	-0,039832	-0,596307	-2,187057	-0,719096	-0,612626	-2,896428	-1,196686	-16,707035	9,879028	12,069184	-0,002153	0,020249	-0,039832	0,993208	-2,018066	-0,719096	-0,002153	0,020249	-0,039832	0,993208	-2,018066	-0,719096
11:39:12,96	0,518946	3,298048	-0,138968	0,209987	0,989977	0,271016	0,001277	0,017574	-0,039036	-0,457844	-2,017974	-0,715053	-0,611491	-2,892932	-1,196722	-16,725176	9,892984	12,051174	0,001277	0,017574	-0,039036	0,921745	-2,118230	-0,715053	0,001277	0,017574	-0,039036	0,921745	-2,118230	-0,715053
11:39:13,01	0,518946	3,298048	-0,138968	0,209987	0,989977	0,271016	-0,002317	0,018339	-0,039072	-0,494613	-2,227575	-0,733064	-0,613217	-2,891071	-1,197071	-16,676753	9,839214	12,087905	-0,002317	0,018339	-0,039072	0,945035	-2,045664	-0,733064	-0,002317	0,018339	-0,039072	0,945035	-2,045664	-0,733064
11:39:13,06	0,518946	3,298048	-0,138968	0,209987	0,989977	0,271016	-0,003066	0,020765	-0,039421	-0,643075	-2,197701	-0,696332	-0,612084	-2,890989	-1,197479	-16,699082	9,840388	12,074093	-0,003066	0,020765	-0,039421	0,986947	-1,956996	-0,696332	-0,003066	0,020765	-0,039421	0,986947	-1,956996	-0,696332
11:39:13,11	0,518946	3,298048	-0,138968	0,209987	0,989977	0,271016	-0,003704	0,019825	-0,039829	-0,604341	-2,250768	-0,710144	-0,612114	-2,894845	-1,198628	-16,722508	9,850339	12,089310	-0,003704	0,019825	-0,039829	0,951889	-1,960030	-0,710144	-0,003704	0,019825	-0,039829	0,951889	-1,960030	-0,710144
11:39:13,16	0,518946	3,298048	-0,138968	0,209987	0,989977	0,271016	-0,000350	0,017922	-0,040977	-0,508515	-2,101625	-0,694928	-0,612007	-2,892161	-1,196283	-16,676259	9,869697	12,093289	-0,000350	0,017922	-0,040977	0,898381	-2,074173	-0,694928	-0,000350	0,017922	-0,040977	0,898381	-2,074173	-0,694928
11:39:13,21	0,518946	3,298048	-0,138968	0,209987	0,989977	0,271016	-0,002728	0,019172	-0,038633	-0,533597	-2,194907	-0,690948	-0,610275	-2,889893	-1,196308	-16,682821	9,851885	12,074057	-0,002728	0,019172	-0,038633	0,971380	-1,980783	-0,690948	-0,002728	0,019172	-0,038633	0,971380	-1,980783	-0,690948
11:39:13,26	0,518946	3,298048	-0,138968	0,209987	0,989977	0,271016	-0,005557	0,018805	-0,038658	-0,533259	-2,338819	-0,710181	-0,609093	-2,893004	-1,197059	-16,691597	9,869495	12,094291	-0,005557	0,018805	-0,038658	0,942968	-1,902577	-0,710181	-0,005557	0,018805	-0,038658	0,942968	-1,902577	-0,710181
11:39:13,31	0,518946	3,298048	-0,138968	0,209987	0,989977	0,271016	-0,003454	0,016227	-0,039409	-0,388292	-2,245867	-0,689946	-0,609066	-2,889988	-1,193970	-16,671799	9,846663	12,072548	-0,003454	0,016227	-0,039409	0,885489	-1,974713	-0,689946	-0,003454	0,016227	-0,039409	0,885489	-1,974713	-0,689946
11:39:13,36	0,518946	3,298048	-0,138968	0,209987	0,989977	0,271016	-0,006080	0,017712	-0,036319	-0,475395	-2,353825	-0,711689	-0,613801	-2,891628	-1,196310	-16,673358	9,819163	12,062355	-0,006080	0,017712	-0,036319	0,914972	-1,876578	-0,711689	-0,006080	0,017712	-0,036319	0,914972	-1,876578	-0,711689
11:39:13,41	0,518946	3,298048	-0,138968	0,209987	0,989977	0,271016	-0,002292	0,020992	-0,038659	-0,670556	-2,144464	-0,721882	-0,379912	-2,498279	-1,200247	3,971524	-2,061870	11,963221	-0,002292	0,020992	-0,038659	0,977300	-1,964553	-0,721882	-0,002292	0,020992	-0,038659	0,977300	-1,964553	-0,721882
11:39:13,46	0,568715	3,297954	-0,138971	0,209987	0,990000	0,271012	-0,459886	0,015113	-0,042597	-0,331682	-2,119884	-0,821017	0,259526	-1,432180	-1,151053	59,990682	-35,111243	11,633477	-0,459886	0,015113	-0,042597	0,854677	33,981205	-0,821017	-0,459886	0,015113	-0,042597	0,854677	33,981205	-0,821017
11:39:13,51	0,568715	3,297954	-0,138971	0,209987	0,990000	0,271012	-1,702874	-0,005607	0,006598	0,133742	-1,716562	-1,150760	0,257468	-1,438425	-1,150346	59,803050	-35,018563	11,622127	-1,702874	-0,005607	0,006598	-0,306401	131,959053	-1,150760	-1,702874	-0,005607	0,006598	-0,306401	131,959053	-1,150760
11:39:13,56	0,568715	3,297954	-0,138971	0,209987	0,990000	0,271012	-1,696437	-0,006948	0,007304	0,189902	-1,590648	-1,162110	0,261389	-1,438483	-1,147652	59,700582	-35,004471	11,642042	-1,696437	-0,006948	0,007304	-0,355480	131,579628	-1,162110	-1,696437	-0,006948	0,007304	-0,355480	131,579628	-1,162110
11:39:13,61	0,568715	3,297954	-0,138971	0,209987	0,990000	0,271012	-1,698347	-0,010373	0,009999	0,328982	-1,785750	-1,142196	0,256656	-1,439533	-1,146089	59,667214	-34,941004	11,676409	-1,698347	-0,010373	0,009999	-0,485278	131,534454	-1,142196	-1,698347	-0,010373	0,009999	-0,485278	131,534454	-1,142196
11:39:13,66	0,568715	3,297954	-0,138971	0,209987	0,990000	0,271012	-1,695071	-0,006799	0,011562	0,181406	-1,676062	-1,107828	0,255908	-1,441045	-1,148452	59,592185	-34,938313	11,673506	-1,695071	-0,006799	0,011562	-0,352283	131,387026	-1,107828	-1,695071	-0,006799	0,011562	-0,352283	131,387026	-1,107828
11:39:13,71	0,568715	3,297954	-0,138971	0,209987	0,990000	0,271012	-1,693388	-0,006907	0,009198	0,151837	-1,654865	-1,110732	0,257106	-1,440032	-1,146899	59,585201	-34,891709	11,679328	-1,693388	-0,006907	0,009198	-0,390329	131,276102	-1,110732	-1,693388	-0,006907	0,009198	-0,390329	131,276102	-1,110732
11:39:13,76	0,568715	3,297954	-0,138971	0,209987	0,990000	0,271012	-1,694864	-0,007437	0,010751	0,216312	-1,760940	-1,104910	0,258227	-1,440768	-1,147685	59,564899	-34,913187	11,674566	-1,694864	-0,007437	0,010751	-0,367528	131,285853	-1,104910	-1,694864	-0,007437	0,010751	-0,367528	131,285853	-1,104910
11:39:13,81	0,568715	3,297954	-0,138971	0,209987	0,990000	0,271012	-1,694787	-0,008776	0,009966	0,257161	-1,763789	-1,109672	0,253959	-1,441008	-1,148144	59,484544	-34,888234	11,636936	-1,694787	-0,008776	0,009966	-0,431750	131,276974	-1,109672	-1,694787	-0,008776	0,009966	-0,431750	131,276974	-1,109672
11:39:13,86	0,568715	3,297954	-0,138971	0,209987	0,990000	0,271012	-1,692445	-0,005200	0,009506	0,052659	-1,724082	-1,147301	0,258686	-1,441497	-1,148112	59,493406	-34,889844	11,661744	-1,692445	-0,005200	0,009506	-0,355563	131,132850	-1,147301	-1,692445	-0,005200	0,009506	-0,355563	131,132850	-1,147301
11:39:13,91	0,568715	3,297954	-0,138971	0,209987	0,990000	0,271012	-1,694385	-0,009538	0,009538	0,281266	-1,816504	-1,122493	0,566807	-0,931958	-1,132969	86,195179	-50,705771	11,504206	-1,694385	-0,009538	0,009538	-0,467480	131,192752	-1,122493	-1,694385	-0,009538	0,009538	-0,467480	131,192752	-1,122493
11:39:13,96	0,618917	3,297942	-0,138963	0,209958	0,990029	0,271007	-2,289720	-0,021609	0,024681	0,562871	-1,741520	-1,280031	1,160159	0,046513	-1,093200	137,792787	-81,333012	11,277417	-2,289720	-0,021609	0,024681	-1,133470	178,001476	-1,280031	-2,289720	-0,021609	0,024681	-1,133470	178,001476	-1,280031
11:39:14,01	0,618917	3,297942	-0,138963	0,209958	0,990029	0,271007	-3,433775	-0,046232	0,064450	1,118087	-1,233980	-1,506821	1,157322	0,042030	-1,092526	137,522430	-81,237721	11,286527	-3,433775	-0,046232	0,064450	-2,511118	268,317392	-1,506821	-3,433775	-0,046232	0,064450	-2,511118	268,317392	-1,506821
11:39:14,06	0,618917	3,297942	-0,138963	0,209958	0,990029	0,271007	-3,428474	-0,046016	0,065125	1,054222	-1,240099	-1,497710	1,156450	0,039830	-1,093356	137,358749	-81,153797	11,305461	-3,428474	-0,046016	0,065125	-2,558059	267,895129	-1,497710	-3,428474	-0,046016	0,065125	-2,558059	267,895129	-1,497710
11:39:14,11	0,618917	3,297942	-0,138963	0,209958	0,990029	0,271007	-3,426133	-0,046361	0,064294	1,062982	-1,302083	-1,478776	1,156328	0,040657	-1,094570	137,300115	-81,144159	11,282987	-3,426133	-0,046361	0,064294	-2,576352	267,649380	-1,478776	-3,426133	-0,046361	0,064294	-2,576352	267,649380	-1,478776
11:39:14,16	0,618917	3,297942	-0,138963	0,209958	0,990029	0,271007	-3,426788	-0,045842	0,063080	1,015019	-1,391746	-1,501250	1,152662	0,035055	-1,093419	137,200619	-81,079246	11,298460	-3,426788	-0,045842	0,063080	-2,583566	267,611143	-1,501250	-3,426788	-0,045842	0,063080	-2,583566	267,611143	-1,501250
11:39:14,21	0,618917	3,297942	-0,138963	0,209958	0,990029	0,271007	-3,420104	-0,045468	0,064231	1,002043	-1,162765	-1,485778	1,156598	0,035281	-1,096171	137,110457	-81,052368	11,307480	-3,420104	-0,045468	0,064231	-2,567189	267,315377	-1,485778	-3,420104	-0,045468	0,064231	-2,567189	267,315377	-1,485778
11:39:14,26	0,618917	3,297942	-0,138963	0,209958	0,990029	0,271007	-3,422267	-0,048764	0,061480	1,151617	-1,366801	-1,476757	1,151778	0,036050	-1,093500	137,040358	-81,008489	11,297572	-3,422267	-0,048764	0,061480	-2,676329	267,281194	-1,476757	-3,422267	-0,048764	0,061480	-2,676329	267,281194	-1,476757
11:39:14,31	0,618917	3,297942	-0,138963	0,209958	0,990029	0,271007	-3,420524	-0,044204	0,064151	0,917476	-1,358773	-1,486665	1,151162	0,036084	-1,092322	137,011826	-80,957101	11,332609	-3,420524	-0,044204	0,064151	-2,552553	267,152338	-1,486665	-3,420524	-0,044204	0,064151	-2,552553	267,152338	-1,486665
11:39:14,36	0,618917	3,297942	-0,138963	0,209958	0,990029	0,271007	-3,420245	-0,043654	0,065329	0,919104	-1,394671	-1,451628	1,152249	0,035019	-1,095063	136,967054	-80,946175	11,325426	-3,420245	-0,043654	0,065329	-2,507736	267,094541	-1,451628	-3,420245	-0,043654	0,065329	-2,507736	267,094541	-1,451628
11:39:14,41	0,618917	3,297942	-0,138963	0,209958	0,990029	0,271007	-3,419866	-0,045128	0,062588	0,982841	-1,419202	-1,458811	1,153475	0,038302	-1,092760	136,987866	-80,941917	11,290731	-3,419866	-0,045128	0,062588	-2,559727	267,040263	-1,458811	-3,419866	-0,045128	0,062588	-2,559727	267,040263	-1,458811
11:39:14,46	0,618917	3,297942	-0,138963	0,209958	0,990029	0,271007	-3,423323	-0,044548	0,064891	0,966760	-1,583064	-1,493507	1,153941	0,036081	-1,093186	136,921056	-80,937969	11,267329	-3,423323	-0,044548	0,064891	-2,530257	267,147765	-1,493507	-3,423323	-0,044548	0,064891	-2,530257	267,147765	-1,493507
11:39:14,51	0,618917	3,297942	-0,138963	0,209958	0,990029	0,271007	-3,421632	-0,046062	0,064464	1,015513	-1,554987	-1,516909	1,151493	0,035592	-1,093968	136,873294	-80,914361	11,292782	-3,421632	-0,046062	0,064464	-2,600369	267,043130	-1,516909	-3,421632	-0,046062	0,064464	-2,600369	267,043130	-1,516909
11:39:14,56	0,618917	3,297942	-0,138963	0,209958	0,990029	0,271007	-3,419984	-0,044187	0,063682	0,914564	-1,522471	-1,491456	1,151997	0,032641	-1,092001	136,825739	-80,910206	11,335462	-3,419984	-0,044187	0,063682	-2,554110	266,946298	-1,491456	-3,419984	-0,044187	0,063682	-2,554110	266,946298	-1,491456
11:39:14,61	0,618917	3,297942	-0,138963	0,209958	0,990029	0,271007	-3,417681	-0,046099	0,065650	0,993805	-1,445958	-1,448775	1,153720	0,034527	-1,092435	136,800255	-80,892354	11,298377	-3,417681	-0,046099	0,065650	-2,624956	266,841998	-1,448775	-3,417681	-0,046099	0,065650	-2,624956	266,841998	-1,448775
11:39:14,66	0,618917	3,297942	-0,138963	0,209958	0,990029	0,271007	-3,420176	-0,046648	0,065215	1,025091	-1,606712	-1,485861	1,150698	0,031522	-1,095951	136,763876	-80,898536	11,285188	-3,420176	-0,046648	0,065215	-2,636796	266,877129	-1,485861	-3,420176	-0,046648	0,065215	-2,636796	266,877129	-1,485861
11:39:14,71	0,618917	3,297942	-0,138963	0,209958	0,990029	0,271007	-3,416062	-0,045534	0,061699	0,943607	-1,421195	-1,499049	1,150072	0,033509	-1,090913	136,721758	-80,834201	11,304184	-3,416062	-0,045534	0,061699	-2,630811	266,739693	-1,499049	-3,416062	-0,045534	0,061699	-2,630811	266,739693	-1,499049
11:39:14,76	0,618917	3,297942	-0,138963	0,209958	0,990029	0,271007	-3,417470	-0,043998	0,066738	0,898393	-1,563049	-1,480054	1,149481	0,034803	-1,094391	136,727260	-80,812217	11,336108	-3,417470	-0,043998	0,066738	-2,555452	266,708359	-1,480054	-3,417470	-0,043998	0,066738	-2,555452	266,708359	-1,480054
11:39:14,81	0,618917	3,297942	-0,138963	0,209958	0,990029	0,271007	-3,418295	-0,042840	0,063259	0,859941	-1,612179	-1,448129	1,148838	0,032589	-1,093255	136,683179	-80,789982	11,311917	-3,418295	-0,042840	0,063259	-2,502963	266,723996	-1,448129	-3,418295	-0,042840	0,063259	-2,502963	266,723996	-1,448129
11:39:14,86	0,618917	3,297942	-0,138963	0,209958	0,990029	0,271007	-3,416057	-0,043389	0,064395	0,885740	-1,545078	-1,472320	1,151730	0,028830	-1,092475	136,654803	-80,815928	11,306000	-3,416057	-0,043389	0,064395	-2,520313	266,615387	-1,472320	-3,416057	-0,043389	0,064395	-2,520313	266,615387	-1,472320
11:39:14,91	0,618917	3,297942	-0,138963	0,209958	0,990029	0,271007	-3,414247	-0,047773	0,065176	1,077021	-1,462571	-1,478238	1,154047	0,030910	-1,095600	136,652843	-80,833202	11,293542	-3,414247	-0,047773	0,065176	-2,673132	266,555826	-1,478238	-3,414247	-0,047773	0,065176	-2,673132	266,555826	-1,478238
11:39:14,96	0,618917	3,297942	-0,138963	0,209958	0,990029	0,271007	-3,417207	-0,048740	0,062050	1,111387	-1,609549	-1,490695	1,152282	0,030116	-1,094030	136,637694	-80,792704	11,322687	-3,417207	-0,048740	0,062050	-2,714709	266,641205	-1,490695	-3,417207	-0,048740	0,062050	-2,714709	266,641205	-1,490695
11:39:15,01	0,618917	3,297942	-0,138963	0,209958	0,990029	0,271007	-3,415637	-0,047608	0,063621	1,079998	-1,561264	-1,461550	1,152744	0,030724	-1,094453	136,572265	-80,769423	11,319688	-3,415637	-0,047608	0,063621	-2,657201	266,566225	-1,461550	-3,415637	-0,047608	0,063621	-2,657201	266,566225	-1,461550
11:39:15,06	0,618917	3,297942	-0,138963	0,209958	0,990029	0,271007	-3,416394	-0,047704	0,063197	1,072461	-1,668952	-1,464549	1,152166	0,030293	-1,094469	136,576115	-80,776529	11,295041	-3,416394	-0,047704	0,063197	-2,672310	266,517992	-1,464549	-3,416394	-0,047704	0,063197	-2,672310	266,517992	-1,464549
11:39:15,11	0,618917	3,297942	-0,138963	0,209958	0,990029	0,271007	-3,415733	-0,047419	0,063182	1,053427	-1,627660	-1,489196	1,150920	0,030354	-1,093323	136,536722	-80,761471	11,295024	-3,415733	-0,047419	0,063182	-2,668994	266,507346	-1,489196	-3,415733	-0,047419	0,063182	-2,668994	266,507346	-1,489196
11:39:15,16	0,618917	3,297942	-0,138963	0,209958	0,990029	0,271007	-3,415162	-0,046309	0,064328	0,989054	-1,639609	-1,489213	1,153859	0,028655	-1,092528	136,534643	-80,777791	11,303986	-3,415162	-0,046309	0,064328	-2,646236	266,450570	-1,489213	-3,415162	-0,046309	0,064328	-2,646236	266,450570	-1,489213
11:39:15,21	0,618917	3,297942	-0,138963	0,209958	0,990029	0,271007	-3,415160	-0,049704	0,065122	1,150417	-1,633168	-1,480252	1,151441	0,026066	-1,091344	136,494390	-80,757236	11,342296	-3,415160	-0,049704	0,065122	-2,751374	266,456887	-1,480252	-3,415160	-0,049704	0,065122	-2,751374	266,456887	-1,480252
11:39:15,26	0,618917	3,297942	-0,138963	0,209958	0,990029	0,271007	-3,411709	-0,048905	0,066307	1,106545	-1,498843	-1,441941	1,148586	0,027310	-1,093315	136,522609	-80,711799	11,300746	-3,411709	-0,048905	0,066307	-2,732528	266,320292	-1,441941	-3,411709	-0,048905	0,066307	-2,732528	266,320292	-1,441941
11:39:15,31	0,618917	3,297942	-0,138963	0,209958	0,990029	0,271007	-3,411359	-0,045811	0,064335	0,999071	-1,478928	-1,483491	1,244670	0,186314	-1,090059	144,734382	-85,572228	11,307209	-3,411359	-0,045811	0,064335	-2,597054	266,312741	-1,483491	-3,411359	-0,045811	0,064335	-2,597054	266,312741	-1,483491
11:39:15,36	0,618917	3,297942	-0,138963	0,209958	0,990029	0,271007	-3,597102	-0,049519	0,067592	1,088569	-1,595756	-1,477029	1,993484	1,416454	-1,046751	209,347775	-124,037034	10,990201	-3,597102	-0,049519	0,067592	-2,798708	280,776748	-1,477029	-3,597102	-0,049519	0,067592	-2,798708	280,776748	-1,477029
11:39:15,41	0,668896	3,298018	-0,138967	0,209977	0,990008	0,271031	-5,036842	-0,082941	0,110900	1,821727	-1,272995	-1,794036	2,058825	1,526700	-1,033133	215,238925	-127,568718	10,990930	-5,036842	-0,082941	0,110900	-4,689178	394,119063	-1,794036	-5,036842	-0,082941	0,110900	-4,689178	394,119063	-1,794036
11:39:15,46	0,668896	3,298018	-0,138967	0,209977	0,990008	0,271031	-5,164987	-0,084405	0,124518	1,784904	-1,068858	-1,793308	2,058566	1,527986	-1,033245	215,091478	-127,500705	10,941541	-5,164987	-0,084405	0,124518	-4,840926	404,382654	-1,793308	-5,164987	-0,084405	0,124518	-4,840926	404,382654	-1,793308
11:39:15,51	0,668896	3,298018	-0,138967	0,209977	0,990008	0,271031	-5,165972	-0,083538	0,124406	1,724977	-1,281738	-1,842696	2,060832	1,523603	-1,034773	215,013890	-127,407165	10,994458	-5,165972	-0,083538	0,124406	-4,832762	404,247038	-1,842696	-5,165972	-0,083538	0,124406	-4,832762	404,247038	-1,842696
11:39:15,56	0,668896	3,298018	-0,138967	0,209977	0,990008	0,271031	-5,163309	-0,087692	0,122877	1,983175	-1,257217	-1,789779	2,059381	1,519188	-1,033263	214,863289	-127,378808	11,004780	-5,163309	-0,087692	0,122877	-4,900618	404,062502	-1,789779	-5,163309	-0,087692	0,122877	-4,900618	404,062502	-1,789779
11:39:15,61	0,668896	3,298018	-0,138967	0,209977	0,990008	0,271031	-5,158760	-0,088643	0,124387	1,981900	-1,165281	-1,779458	2,059210	1,518236	-1,032934	214,762411	-127,336578	10,982572	-5,158760	-0,088643	0,124387	-4,976570	403,797355	-1,779458	-5,158760	-0,088643	0,124387	-4,976570	403,797355	-1,779458
11:39:15,66	0,668896	3,298018	-0,138967	0,209977	0,990008	0,271031	-5,157849	-0,088971	0,124717	1,985070	-1,226419	-1,801665	2,057353	1,516905	-1,030623	214,693796	-127,279821	10,992861	-5,157849	-0,088971	0,124717	-4,999118	403,664752	-1,801665	-5,157849	-0,088971	0,124717	-4,999118	403,664752	-1,801665
11:39:15,71	0,668896	3,298018	-0,138967	0,209977	0,990008	0,271031	-5,155768	-0,088028	0,127028	1,950886	-1,206012	-1,791376	2,057184	1,515609	-1,032202	214,619836	-127,292722	10,998793	-5,155768	-0,088028	0,127028	-4,959287	403,521807	-1,791376	-5,155768	-0,088028	0,127028	-4,959287	403,521807	-1,791376
11:39:15,76	0,668896	3,298018	-0,138967	0,209977	0,990008	0,271031	-5,154562	-0,088529	0,125449	1,928825	-1,200878	-1,785445	2,055353	1,515103	-1,033801	214,566194	-127,229697	10,972874	-5,154562	-0,088529	0,125449	-5,020736	403,432236	-1,785445	-5,154562	-0,088529	0,125449	-5,020736	403,432236	-1,785445
11:39:15,81	0,668896	3,298018	-0,138967	0,209977	0,990008	0,271031	-5,153208	-0,087196	0,123849	1,887271	-1,208422	-1,811364	2,124431	1,626457	-1,026820	220,170397	-130,606318	10,982733	-5,153208	-0,087196	0,123849	-4,957653	403,318378	-1,811364	-5,153208	-0,087196	0,123849	-4,957653	403,318378	-1,811364
11:39:15,86	0,668896	3,298018	-0,138967	0,209977	0,990008	0,271031	-5,284183	-0,091343	0,130830	1,980763	-1,477431	-1,801504	2,885477	2,864093	-0,971298	285,305490	-169,758413	10,705605	-5,284183	-0,091343	0,130830	-5,189677	413,330906	-1,801504	-5,284183	-0,091343	0,130830	-5,189677	413,330906	-1,801504
11:39:15,91	0,719007	3,297994	-0,138970	0,209969	0,990012	0,270984	-6,736529	-0,131610	0,186352	2,735480	-1,014759	-2,078633	2,980209	3,019204	-0,959668	293,114198	-174,563710	10,702379	-6,736529	-0,131610	0,186352	-7,595888	527,802742	-2,078633	-6,736529	-0,131610	0,186352	-7,595888	527,802742	-2,078633
11:39:15,96	0,719007	3,297994	-0,138970	0,209969	0,990012	0,270984	-6,918225	-0,136095	0,197982	2,711556	-1,297805	-2,081859	2,978064	3,011425	-0,957432	292,856916	-174,409250	10,692550	-6,918225	-0,136095	0,197982	-7,971900	541,782891	-2,081859	-6,918225	-0,136095	0,197982	-7,971900	541,782891	-2,081859
11:39:16,01	0,719007	3,297994	-0,138970	0,209969	0,990012	0,270984	-6,910416	-0,138126	0,200218	2,822313	-1,191745	-2,091688	2,977689	3,008602	-0,960463	292,660047	-174,339840	10,729651	-6,910416	-0,138126	0,200218	-8,020605	541,275892	-2,091688	-6,910416	-0,138126	0,200218	-8,020605	541,275892	-2,091688
11:39:16,06	0,719007	3,297994	-0,138970	0,209969	0,990012	0,270984	-6,907783	-0,139213	0,197187	2,840499	-1,260049	-2,054587	2,975168	3,008673	-0,959877	292,560040	-174,281676	10,714802	-6,907783	-0,139213	0,197187	-8,087727	541,000930	-2,054587	-6,907783	-0,139213	0,197187	-8,087727	541,000930	-2,054587
11:39:16,11	0,719007	3,297994	-0,138970	0,209969	0,990012	0,270984	-6,906585	-0,136995	0,197773	2,725501	-1,313410	-2,069436	2,976113	3,008614	-0,961100	292,434631	-174,228560	10,713846	-6,906585	-0,136995	0,197773	-8,028568	540,853475	-2,069436	-6,906585	-0,136995	0,197773	-8,028568	540,853475	-2,069436
11:39:16,16	0,719007	3,297994	-0,138970	0,209969	0,990012	0,270984	-6,907006	-0,137843	0,196550	2,752902	-1,470506	-2,070391	2,976001	3,002617	-0,963825	292,350006	-174,163374	10,727243	-6,907006	-0,137843	0,196550	-8,067749	540,729487	-2,070391	-6,907006	-0,137843	0,196550	-8,067749	540,729487	-2,070391
11:39:16,21	0,719007	3,297994	-0,138970	0,209969	0,990012	0,270984	-6,901756	-0,140744	0,193826	2,917903	-1,303363	-2,056995	2,976416	3,003273	-0,960391	292,245234	-174,117299	10,708495	-6,901756	-0,140744	0,193826	-8,130490	540,484469	-2,056995	-6,901756	-0,140744	0,193826	-8,130490	540,484469	-2,056995
11:39:16,26	0,719007	3,297994	-0,138970	0,209969	0,990012	0,270984	-6,902532	-0,140775	0,197259	2,907043	-1,457479	-2,075743	2,970985	3,000502	-0,958885	292,153218	-174,060878	10,694446	-6,902532	-0,140775	0,197259	-8,143800	540,391256	-2,075743	-6,902532	-0,140775	0,197259	-8,143800	540,391256	-2,075743
11:39:16,31	0,719007	3,297994	-0,138970	0,209969	0,990012	0,270984	-6,897417	-0,137457	0,198765	2,737368	-1,299413	-2,089791	2,974962	2,997974	-0,959271	292,073217	-174,033749	10,725755	-6,897417	-0,137457	0,198765	-8,053023	540,147818	-2,089791	-6,897417	-0,137457	0,198765	-8,053023	540,147818	-2,089791
11:39:16,36	0,719007	3,297994	-0,138970	0,209969	0,990012	0,270984	-6,897216	-0,142166	0,198380	2,965722	-1,371809	-2,058482	2,971278	3,001507	-0,962043	292,009828	-174,011662	10,723844	-6,897216	-0,142166	0,198380	-8,194313	540,059645	-2,058482	-6,897216	-0,142166	0,198380	-8,194313	540,059645	-2,058482
11:39:16,41	0,719007	3,297994	-0,138970	0,209969	0,990012	0,270984	-6,898433	-0,137209	0,195607	2,695375	-1,501050	-2,060394	2,974767	2,998238	-0,958540	291,972261	-174,007753	10,727187	-6,898433	-0,137209	0,195607	-8,075512	540,025963	-2,060394	-6,898433	-0,137209	0,195607	-8,075512	540,025963	-2,060394
11:39:16,46	0,719007	3,297994	-0,138970	0,209969	0,990012	0,270984	-6,897347	-0,141865	0,199110	2,922091	-1,479061	-2,057051	2,971725	2,996924	-0,960888	291,914939	-173,965300	10,739534	-6,897347	-0,141865	0,199110	-8,214295	539,962693	-2,057051	-6,897347	-0,141865	0,199110	-8,214295	539,962693	-2,057051
11:39:16,51	0,719007	3,297994	-0,138970	0,209969	0,990012	0,270984	-6,894689	-0,139888	0,196762	2,827380	-1,411683	-2,044703	2,970973	2,996830	-0,960535	291,829345	-173,939895	10,745714	-6,894689	-0,139888	0,196762	-8,153794	539,821372	-2,044703	-6,894689	-0,139888	0,196762	-8,153794	539,821372	-2,044703
11:39:16,56	0,719007	3,297994	-0,138970	0,209969	0,990012	0,270984	-6,894231	-0,139283	0,197115	2,775131	-1,474708	-2,038523	2,972142	2,997719	-0,960561	291,816277	-173,916073	10,722735	-6,894231	-0,139283	0,197115	-8,158560	539,722412	-2,038523	-6,894231	-0,139283	0,197115	-8,158560	539,722412	-2,038523
11:39:16,61	0,719007	3,297994	-0,138970	0,209969	0,990012	0,270984	-6,895585	-0,139851	0,197089	2,818774	-1,568341	-2,061502	2,972633	2,997847	-0,962136	291,759785	-173,873323	10,730593	-6,895585	-0,139851	0,197089	-8,159521	539,735063	-2,061502	-6,895585	-0,139851	0,197089	-8,159521	539,735063	-2,061502
11:39:16,66	0,719007	3,297994	-0,138970	0,209969	0,990012	0,270984	-6,895941	-0,140212	0,195514	2,846336	-1,657182	-2,053645	2,971334	2,996768	-0,960233	291,681095	-173,832233	10,721485	-6,895941	-0,140212	0,195514	-8,160319	539,674213	-2,053645	-6,895941	-0,140212	0,195514	-8,160319	539,674213	-2,053645
11:39:16,71	0,719007	3,297994	-0,138970	0,209969	0,990012	0,270984	-6,894357	-0,139626	0,197417	2,812119	-1,663500	-2,062753	2,973653	2,998852	-0,961383	291,679077	-173,842899	10,751645	-6,894357	-0,139626	0,197417	-8,148558	539,543542	-2,062753	-6,894357	-0,139626	0,197417	-8,148558	539,543542	-2,062753
11:39:16,76	0,719007	3,297994	-0,138970	0,209969	0,990012	0,270984	-6,897322	-0,140593	0,196267	2,852159	-1,814060	-2,032593	2,968240	2,998232	-0,962210	291,602354	-173,776936	10,739487	-6,897322	-0,140593	0,196267	-8,184429	539,625683	-2,032593	-6,897322	-0,140593	0,196267	-8,184429	539,625683	-2,032593
11:39:16,81	0,719007	3,297994	-0,138970	0,209969	0,990012	0,270984	-6,894078	-0,136215	0,195440	2,643262	-1,744845	-2,044751	2,973173	2,995983	-0,962859	291,577485	-173,803238	10,730815	-6,894078	-0,136215	0,195440	-8,049647	539,440315	-2,044751	-6,894078	-0,136215	0,195440	-8,049647	539,440315	-2,044751
11:39:16,86	0,719007	3,297994	-0,138970	0,209969	0,990012	0,270984	-6,894597	-0,141612	0,194791	2,888654	-1,780202	-2,053422	2,970983	2,996805	-0,963389	291,510573	-173,780285	10,765528	-6,894597	-0,141612	0,194791	-8,227859	539,445673	-2,053422	-6,894597	-0,141612	0,194791	-8,227859	539,445673	-2,053422
11:39:16,91	0,719007	3,297994	-0,138970	0,209969	0,990012	0,270984	-6,894214	-0,139305	0,194261	2,755114	-1,829686	-2,018710	2,972202	2,992138	-0,960264	291,506370	-173,769015	10,758704	-6,894214	-0,139305	0,194261	-8,180304	539,366088	-2,018710	-6,894214	-0,139305	0,194261	-8,180304	539,366088	-2,018710
11:39:16,96	0,719007	3,297994	-0,138970	0,209969	0,990012	0,270984	-6,890782	-0,142693	0,197386	2,938983	-1,660508	-2,025533	2,972631	2,989290	-0,960666	291,425237	-173,764960	10,774099	-6,890782	-0,142693	0,197386	-8,262443	539,265870	-2,025533	-6,890782	-0,142693	0,197386	-8,262443	539,265870	-2,025533
11:39:17,01	0,719007	3,297994	-0,138970	0,209969	0,990012	0,270984	-6,888530	-0,144489	0,196985	2,995286	-1,615711	-2,010138	2,967976	2,993368	-0,960714	291,443907	-173,724676	10,731421	-6,888530	-0,144489	0,196985	-8,347076	539,133911	-2,010138	-6,888530	-0,144489	0,196985	-8,347076	539,133911	-2,010138
11:39:17,06	0,719007	3,297994	-0,138970	0,209969	0,990012	0,270984	-6,889734	-0,138419	0,196936	2,723880	-1,682289	-2,052816	2,970820	2,993164	-0,961854	291,408710	-173,737808	10,780969	-6,889734	-0,138419	0,196936	-8,142005	539,161841	-2,052816	-6,889734	-0,138419	0,196936	-8,142005	539,161841	-2,052816
11:39:17,11	0,719007	3,297994	-0,138970	0,209969	0,990012	0,270984	-6,890979	-0,140984	0,195796	2,828276	-1,770960	-2,003269	2,969627	2,990706	-0,958804	291,363593	-173,686984	10,717647	-6,890979	-0,140984	0,195796	-8,238943	539,170926	-2,003269	-6,890979	-0,140984	0,195796	-8,238943	539,170926	-2,003269
11:39:17,16	0,719007	3,297994	-0,138970	0,209969	0,990012	0,270984	-6,888254	-0,141179	0,198846	2,859888	-1,693740	-2,066591	2,969480	2,992869	-0,961899	291,316446	-173,693557	10,778241	-6,888254	-0,141179	0,198846	-8,222660	539,034227	-2,066591	-6,888254	-0,141179	0,198846	-8,222660	539,034227	-2,066591
11:39:17,21	0,719007	3,297994	-0,138970	0,209969	0,990012	0,270984	-6,890054	-0,139971	0,195751	2,767792	-1,824857	-2,005996	2,969490	2,987828	-0,961531	291,287673	-173,651151	10,740164	-6,890054	-0,139971	0,195751	-8,219907	539,044369	-2,005996	-6,890054	-0,139971	0,195751	-8,219907	539,044369	-2,005996
11:39:17,26	0,719007	3,297994	-0,138970	0,209969	0,990012	0,270984	-6,885693	-0,142500	0,196119	2,921664	-1,644234	-2,044073	2,971211	2,990120	-0,961159	291,275510	-173,665684	10,735390	-6,885693	-0,142500	0,196119	-8,264601	538,882696	-2,044073	-6,885693	-0,142500	0,196119	-8,264601	538,882696	-2,044073
11:39:17,31	0,719007	3,297994	-0,138970	0,209969	0,990012	0,270984	-6,888516	-0,139375	0,194165	2,733060	-1,813871	-2,013462	2,968195	2,991835	-0,963486	291,254840	-173,662298	10,770775	-6,888516	-0,139375	0,194165	-8,207842	538,934634	-2,013462	-6,888516	-0,139375	0,194165	-8,207842	538,934634	-2,013462
11:39:17,36	0,719007	3,297994	-0,138970	0,209969	0,990012	0,270984	-6,888516	-0,139375	0,194165	2,733060	-1,813871	-2,013462	2,967575	2,990488	-0,962747	291,214560	-173,614192	10,738058	-6,888516	-0,139375	0,194165	-8,207842	538,934634	-2,013462	-6,888516	-0,139375	0,194165	-8,207842	538,934634	-2,013462
11:39:17,41	0,719007	3,297994	-0,138970	0,209969	0,990012	0,270984	-6,887039	-0,139511	0,194904	2,761694	-1,796025	-2,046180	2,975369	3,001975	-0,960222	291,688101	-173,919075	10,754010	-6,887039	-0,139511	0,194904	-8,189946	538,836569	-2,046180	-6,887039	-0,139511	0,194904	-8,189946	538,836569	-2,046180
11:39:17,46	0,719007	3,297994	-0,138970	0,209969	0,990012	0,270984	-6,900884	-0,140518	0,197429	2,786761	-1,953412	-2,030227	3,730075	4,215859	-0,915948	355,548481	-212,689287	10,520184	-6,900884	-0,140518	0,197429	-8,243881	539,765994	-2,030227	-6,900884	-0,140518	0,197429	-8,243881	539,765994	-2,030227
11:39:17,51	0,769034	3,298006	-0,138965	0,209979	0,990006	0,270965	-8,329491	-0,187170	0,241703	3,566898	-1,551197	-2,264053	3,877283	4,453594	-0,897485	367,847865	-220,230865	10,492379	-8,329491	-0,187170	0,241703	-11,125950	652,313878	-2,264053	-8,329491	-0,187170	0,241703	-11,125950	652,313878	-2,264053
11:39:17,56	0,769034	3,298006	-0,138965	0,209979	0,990006	0,270965	-8,608979	-0,195788	0,260165	3,633537	-1,662205	-2,291858	3,875756	4,446705	-0,899474	367,634168	-220,114831	10,527287	-8,608979	-0,195788	0,260165	-11,735833	674,142671	-2,291858	-8,608979	-0,195788	0,260165	-11,735833	674,142671	-2,291858
11:39:17,61	0,769034	3,298006	-0,138965	0,209979	0,990006	0,270965	-8,602250	-0,197911	0,258177	3,737542	-1,555391	-2,256950	3,876713	4,451350	-0,896814	367,513214	-220,039145	10,544727	-8,602250	-0,197911	0,258177	-11,798437	673,721272	-2,256950	-8,602250	-0,197911	0,258177	-11,798437	673,721272	-2,256950
11:39:17,66	0,769034	3,298006	-0,138965	0,209979	0,990006	0,270965	-8,606751	-0,196417	0,260836	3,664923	-1,932018	-2,239511	3,872340	4,446727	-0,899995	367,372907	-219,997758	10,518917	-8,606751	-0,196417	0,260836	-11,753777	673,697949	-2,239511	-8,606751	-0,196417	0,260836	-11,753777	673,697949	-2,239511
11:39:17,71	0,769034	3,298006	-0,138965	0,209979	0,990006	0,270965	-8,600562	-0,194941	0,257656	3,553869	-1,752362	-2,265320	3,871493	4,441663	-0,899636	367,218989	-219,933091	10,545680	-8,600562	-0,194941	0,257656	-11,748979	673,391722	-2,265320	-8,600562	-0,194941	0,257656	-11,748979	673,391722	-2,265320
11:39:17,77	0,769034	3,298006	-0,138965	0,209979	0,990006	0,270965	-8,595753	-0,196740	0,258014	3,626460	-1,667921	-2,238557	3,870752	4,441763	-0,898473	367,134019	-219,881658	10,595832	-8,595753	-0,196740	0,258014	-11,817608	673,098651	-2,238557	-8,595753	-0,196740	0,258014	-11,817608	673,098651	-2,238557
11:39:17,82	0,769034	3,298006	-0,138965	0,209979	0,990006	0,270965	-8,595468	-0,196048	0,259178	3,592552	-1,752449	-2,188406	3,873015	4,439385	-0,899700	367,072089	-219,863009	10,534864	-8,595468	-0,196048	0,259178	-11,797221	672,991819	-2,188406	-8,595468	-0,196048	0,259178	-11,797221	672,991819	-2,188406
11:39:17,87	0,769034	3,298006	-0,138965	0,209979	0,990006	0,270965	-8,594540	-0,199196	0,257950	3,741437	-1,767147	-2,249374	3,871197	4,440030	-0,900478	367,040713	-219,822653	10,560959	-8,594540	-0,199196	0,257950	-11,895459	672,904268	-2,249374	-8,594540	-0,199196	0,257950	-11,895459	672,904268	-2,249374
11:39:17,92	0,769034	3,298006	-0,138965	0,209979	0,990006	0,270965	-8,594190	-0,197300	0,257173	3,662078	-1,796272	-2,223278	3,897236	4,486134	-0,891840	369,333902	-221,204272	10,513752	-8,594190	-0,197300	0,257173	-11,825940	672,847629	-2,223278	-8,594190	-0,197300	0,257173	-11,825940	672,847629	-2,223278
11:39:17,97	0,769034	3,298006	-0,138965	0,209979	0,990006	0,270965	-8,647137	-0,196797	0,265811	3,586042	-1,872745	-2,270485	4,647612	5,693049	-0,847457	432,383037	-259,529076	10,373358	-8,647137	-0,196797	0,265811	-11,862554	676,927492	-2,270485	-8,647137	-0,196797	0,265811	-11,862554	676,927492	-2,270485
11:39:18,02	0,819020	3,298001	-0,138986	0,209979	0,989995	0,270975	-10,067543	-0,243185	0,310193	4,332509	-1,969332	-2,410880	4,793991	5,924994	-0,822830	444,485216	-266,898771	10,362867	-10,067543	-0,243185	0,310193	-14,757488	788,332782	-2,410880	-10,067543	-0,243185	0,310193	-14,757488	788,332782	-2,410880
11:39:18,07	0,819020	3,298001	-0,138986	0,209979	0,989995	0,270975	-10,341603	-0,253980	0,334820	4,562629	-2,054844	-2,421371	4,788699	5,918841	-0,827288	444,127187	-266,689230	10,316002	-10,341603	-0,253980	0,334820	-15,374821	809,761024	-2,421371	-10,341603	-0,253980	0,334820	-15,374821	809,761024	-2,421371
11:39:18,12	0,819020	3,298001	-0,138986	0,209979	0,989995	0,270975	-10,333628	-0,252474	0,330362	4,486750	-2,054956	-2,468235	4,787721	5,916145	-0,827334	443,910036	-266,588954	10,374202	-10,333628	-0,252474	0,330362	-15,332448	809,134844	-2,468235	-10,333628	-0,252474	0,330362	-15,332448	809,134844	-2,468235
11:39:18,17	0,819020	3,298001	-0,138986	0,209979	0,989995	0,270975	-10,330804	-0,252975	0,330316	4,491054	-2,146305	-2,410036	4,788646	5,915266	-0,829352	443,752153	-266,474191	10,366223	-10,330804	-0,252975	0,330316	-15,367453	808,821811	-2,410036	-10,330804	-0,252975	0,330316	-15,367453	808,821811	-2,410036
11:39:18,22	0,819020	3,298001	-0,138986	0,209979	0,989995	0,270975	-10,330506	-0,254215	0,328298	4,576024	-2,324921	-2,418015	4,785447	5,913263	-0,829418	443,612508	-266,431635	10,358521	-10,330506	-0,254215	0,328298	-15,379888	808,619802	-2,418015	-10,330506	-0,254215	0,328298	-15,379888	808,619802	-2,418015
11:39:18,27	0,819020	3,298001	-0,138986	0,209979	0,989995	0,270975	-10,327172	-0,252447	0,328232	4,451074	-2,293741	-2,425716	4,786453	5,910584	-0,828287	443,497803	-266,358840	10,365965	-10,327172	-0,252447	0,328232	-15,365981	808,389224	-2,425716	-10,327172	-0,252447	0,328232	-15,365981	808,389224	-2,425716
11:39:18,32	0,819020	3,298001	-0,138986	0,209979	0,989995	0,270975	-10,325355	-0,254657	0,329364	4,571687	-2,334993	-2,418273	4,779221	5,910464	-0,831476	443,394907	-266,275331	10,336455	-10,325355	-0,254657	0,329364	-15,418857	808,205339	-2,418273	-10,325355	-0,254657	0,329364	-15,418857	808,205339	-2,418273
11:39:18,37	0,819020	3,298001	-0,138986	0,209979	0,989995	0,270975	-10,321635	-0,248454	0,326174	4,270039	-2,272437	-2,447783	4,786088	5,909604	-0,829952	443,288615	-266,254996	10,343175	-10,321635	-0,248454	0,326174	-15,233624	807,975904	-2,447783	-10,321635	-0,248454	0,326174	-15,233624	807,975904	-2,447783
11:39:18,42	0,819020	3,298001	-0,138986	0,209979	0,989995	0,270975	-10,324323	-0,254831	0,327698	4,566087	-2,514450	-2,441062	4,784719	5,905520	-0,828820	443,161897	-266,181271	10,354998	-10,324323	-0,254831	0,327698	-15,438138	807,944925	-2,441062	-10,324323	-0,254831	0,327698	-15,438138	807,944925	-2,441062
11:39:18,47	0,819020	3,298001	-0,138986	0,209979	0,989995	0,270975	-10,320101	-0,255687	0,328831	4,611117	-2,441517	-2,429239	4,780489	5,902954	-0,828451	443,081865	-266,110673	10,371281	-10,320101	-0,255687	0,328831	-15,460349	807,686444	-2,429239	-10,320101	-0,255687	0,328831	-15,460349	807,686444	-2,429239
11:39:18,52	0,819020	3,298001	-0,138986	0,209979	0,989995	0,270975	-10,315765	-0,253307	0,329200	4,508448	-2,320625	-2,412956	4,781490	5,905219	-0,829308	442,995766	-266,093435	10,330143	-10,315765	-0,253307	0,329200	-15,376138	807,466916	-2,412956	-10,315765	-0,253307	0,329200	-15,376138	807,466916	-2,412956
11:39:18,57	0,819020	3,298001	-0,138986	0,209979	0,989995	0,270975	-10,318227	-0,253042	0,328343	4,466541	-2,531829	-2,454095	4,780825	5,904618	-0,828870	442,952824	-266,048423	10,418768	-10,318227	-0,253042	0,328343	-15,397234	807,448975	-2,454095	-10,318227	-0,253042	0,328343	-15,397234	807,448975	-2,454095
11:39:18,62	0,819020	3,298001	-0,138986	0,209979	0,989995	0,270975	-10,317374	-0,252766	0,328780	4,469733	-2,547157	-2,365469	4,781219	5,901185	-0,828178	442,835203	-266,024958	10,356880	-10,317374	-0,252766	0,328780	-15,372427	807,366671	-2,365469	-10,317374	-0,252766	0,328780	-15,372427	807,366671	-2,365469
11:39:18,67	0,819020	3,298001	-0,138986	0,209979	0,989995	0,270975	-10,314597	-0,254824	0,329472	4,538226	-2,516385	-2,427358	4,781170	5,904802	-0,829748	442,817412	-265,999232	10,369060	-10,314597	-0,254824	0,329472	-15,465436	807,179504	-2,427358	-10,314597	-0,254824	0,329472	-15,465436	807,179504	-2,427358
11:39:18,72	0,819020	3,298001	-0,138986	0,209979	0,989995	0,270975	-10,317706	-0,252973	0,327902	4,455358	-2,706294	-2,415177	4,781071	5,901071	-0,829774	442,749239	-265,969826	10,355612	-10,317706	-0,252973	0,327902	-15,403000	807,233605	-2,415177	-10,317706	-0,252973	0,327902	-15,403000	807,233605	-2,415177
11:39:18,77	0,819020	3,298001	-0,138986	0,209979	0,989995	0,270975	-10,314425	-0,254752	0,327876	4,539282	-2,609428	-2,428625	4,781497	5,897027	-0,835626	442,673808	-265,972375	10,349650	-10,314425	-0,254752	0,327876	-15,458783	807,072919	-2,428625	-10,314425	-0,254752	0,327876	-15,458783	807,072919	-2,428625
11:39:18,82	0,819020	3,298001	-0,138986	0,209979	0,989995	0,270975	-10,311135	-0,257144	0,322025	4,623705	-2,502425	-2,434587	4,781956	5,900959	-0,831760	442,606541	-265,932889	10,383833	-10,311135	-0,257144	0,322025	-15,562074	806,921697	-2,434587	-10,311135	-0,257144	0,322025	-15,562074	806,921697	-2,434587
11:39:18,87	0,819020	3,298001	-0,138986	0,209979	0,989995	0,270975	-10,314770	-0,255576	0,325890	4,542737	-2,769441	-2,400404	4,778399	5,897329	-0,829441	442,555777	-265,858372	10,384177	-10,314770	-0,255576	0,325890	-15,519962	806,940025	-2,400404	-10,314770	-0,255576	0,325890	-15,519962	806,940025	-2,400404
11:39:18,92	0,819020	3,298001	-0,138986	0,209979	0,989995	0,270975	-10,309848	-0,254310	0,328210	4,516070	-2,594728	-2,400060	4,778306	5,894512	-0,830628	442,514761	-265,887448	10,364575	-10,309848	-0,254310	0,328210	-15,447268	806,728375	-2,400060	-10,309848	-0,254310	0,328210	-15,447268	806,728375	-2,400060
11:39:18,97	0,819020	3,298001	-0,138986	0,209979	0,989995	0,270975	-10,307362	-0,255638	0,327022	4,539419	-2,486413	-2,419662	4,777035	5,899054	-0,829110	442,455722	-265,810976	10,381697	-10,307362	-0,255638	0,327022	-15,528139	806,641500	-2,419662	-10,307362	-0,255638	0,327022	-15,528139	806,641500	-2,419662
11:39:19,02	0,819020	3,298001	-0,138986	0,209979	0,989995	0,270975	-10,310660	-0,252266	0,328541	4,400789	-2,747301	-2,402540	4,776303	5,895108	-0,833422	442,375075	-265,785526	10,361028	-10,310660	-0,252266	0,328541	-15,402078	806,639547	-2,402540	-10,310660	-0,252266	0,328541	-15,402078	806,639547	-2,402540
11:39:19,07	0,819020	3,298001	-0,138986	0,209979	0,989995	0,270975	-10,306877	-0,253605	0,324228	4,452120	-2,633113	-2,423210	4,776443	5,896998	-0,830373	442,340043	-265,749596	10,399749	-10,306877	-0,253605	0,324228	-15,455837	806,456710	-2,423210	-10,306877	-0,253605	0,324228	-15,455837	806,456710	-2,423210
11:39:19,12	0,819020	3,298001	-0,138986	0,209979	0,989995	0,270975	-10,308583	-0,252781	0,327278	4,422901	-2,770164	-2,384489	4,775419	5,895486	-0,829745	442,304754	-265,723474	10,388052	-10,308583	-0,252781	0,327278	-15,420416	806,453633	-2,384489	-10,308583	-0,252781	0,327278	-15,420416	806,453633	-2,384489
11:39:19,17	0,819020	3,298001	-0,138986	0,209979	0,989995	0,270975	-10,306762	-0,252651	0,327906	4,421094	-2,719097	-2,396185	4,776707	5,892551	-0,829932	442,261052	-265,729431	10,405170	-10,306762	-0,252651	0,327906	-15,411981	806,361756	-2,396185	-10,306762	-0,252651	0,327906	-15,411981	806,361756	-2,396185
11:39:19,22	0,819020	3,298001	-0,138986	0,209979	0,989995	0,270975	-10,304865	-0,255233	0,327719	4,528391	-2,655285	-2,379068	4,778955	5,892853	-0,831531	442,205562	-265,714132	10,378565	-10,304865	-0,255233	0,327719	-15,507435	806,276598	-2,379068	-10,304865	-0,255233	0,327719	-15,507435	806,276598	-2,379068
11:39:19,27	0,819020	3,298001	-0,138986	0,209979	0,989995	0,270975	-10,306250	-0,257029	0,326120	4,607281	-2,783017	-2,405672	4,773645	5,890876	-0,831928	442,173608	-265,644828	10,384990	-10,306250	-0,257029	0,326120	-15,569522	806,257599	-2,405672	-10,306250	-0,257029	0,326120	-15,569522	806,257599	-2,405672
11:39:19,32	0,819020	3,298001	-0,138986	0,209979	0,989995	0,270975	-10,301883	-0,253419	0,325722	4,463590	-2,618250	-2,399248	4,773592	5,891405	-0,829983	442,153469	-265,657739	10,403049	-10,301883	-0,253419	0,325722	-15,429807	806,079544	-2,399248	-10,301883	-0,253419	0,325722	-15,429807	806,079544	-2,399248
11:39:19,37	0,819020	3,298001	-0,138986	0,209979	0,989995	0,270975	-10,302315	-0,253109	0,327668	4,426207	-2,651712	-2,381188	4,771674	5,892617	-0,831624	442,073981	-265,633768	10,347340	-10,302315	-0,253109	0,327668	-15,442838	806,080014	-2,381188	-10,302315	-0,253109	0,327668	-15,442838	806,080014	-2,381188
11:39:19,42	0,819020	3,298001	-0,138986	0,209979	0,989995	0,270975	-10,302405	-0,250842	0,326026	4,289331	-2,737222	-2,436898	4,773331	5,891333	-0,831990	442,016670	-265,605841	10,402438	-10,302405	-0,250842	0,326026	-15,401742	806,001577	-2,436898	-10,302405	-0,250842	0,326026	-15,401742	806,001577	-2,436898
11:39:19,47	0,819020	3,298001	-0,138986	0,209979	0,989995	0,270975	-10,302122	-0,252919	0,325660	4,392868	-2,786077	-2,381799	4,776844	5,891039	-0,832408	441,992426	-265,576324	10,370535	-10,302122	-0,252919	0,325660	-15,461256	805,930468	-2,381799	-10,302122	-0,252919	0,325660	-15,461256	805,930468	-2,381799
11:39:19,52	0,819020	3,298001	-0,138986	0,209979	0,989995	0,270975	-10,303624	-0,256108	0,325242	4,572160	-2,899945	-2,413703	4,776240	5,891405	-0,831630	441,982732	-265,567176	10,380094	-10,303624	-0,256108	0,325242	-15,532335	805,934522	-2,413703	-10,303624	-0,256108	0,325242	-15,532335	805,934522	-2,413703
11:39:19,57	0,819020	3,298001	-0,138986	0,209979	0,989995	0,270975	-10,303638	-0,255402	0,326020	4,538517	-2,913665	-2,404143	4,774920	5,888814	-0,828180	441,891696	-265,542188	10,359738	-10,303638	-0,255402	0,326020	-15,510546	805,921935	-2,404143	-10,303638	-0,255402	0,326020	-15,510546	805,921935	-2,404143
11:39:19,62	0,819020	3,298001	-0,138986	0,209979	0,989995	0,270975	-10,300735	-0,255554	0,329470	4,522545	-2,854027	-2,424499	4,774301	5,887451	-0,829697	441,873726	-265,513467	10,414753	-10,300735	-0,255554	0,329470	-15,538454	805,753665	-2,424499	-10,300735	-0,255554	0,329470	-15,538454	805,753665	-2,424499
11:39:19,67	0,819020	3,298001	-0,138986	0,209979	0,989995	0,270975	-10,299244	-0,255700	0,327954	4,546023	-2,806445	-2,369485	4,770122	5,886338	-0,830523	441,840547	-265,511208	10,371176	-10,299244	-0,255700	0,327954	-15,526434	805,684244	-2,369485	-10,299244	-0,255700	0,327954	-15,526434	805,684244	-2,369485
11:39:19,72	0,819020	3,298001	-0,138986	0,209979	0,989995	0,270975	-10,296191	-0,252638	0,327127	4,372148	-2,677543	-2,413062	4,772655	5,884849	-0,831875	441,824963	-265,495021	10,379354	-10,296191	-0,252638	0,327127	-15,459915	805,573470	-2,413062	-10,296191	-0,252638	0,327127	-15,459915	805,573470	-2,413062
11:39:19,77	0,819020	3,298001	-0,138986	0,209979	0,989995	0,270975	-10,296168	-0,255575	0,325776	4,531111	-2,697945	-2,404884	4,772938	5,889174	-0,834420	441,790583	-265,488938	10,399907	-10,296168	-0,255575	0,325776	-15,531526	805,551276	-2,404884	-10,296168	-0,255575	0,325776	-15,531526	805,551276	-2,404884
11:39:19,82	0,819020	3,298001	-0,138986	0,209979	0,989995	0,270975	-10,300056	-0,253658	0,323230	4,419500	-2,932902	-2,384330	4,773495	5,886922	-0,832101	441,757664	-265,471934	10,389450	-10,300056	-0,253658	0,323230	-15,492645	805,621475	-2,384330	-10,300056	-0,253658	0,323230	-15,492645	805,621475	-2,384330
11:39:19,87	0,819020	3,298001	-0,138986	0,209979	0,989995	0,270975	-10,298383	-0,255266	0,325550	4,501401	-2,882931	-2,394787	4,773496	5,885753	-0,829368	441,740884	-265,439325	10,408212	-10,298383	-0,255266	0,325550	-15,537000	805,540138	-2,394787	-10,298383	-0,255266	0,325550	-15,537000	805,540138	-2,394787
11:39:19,92	0,819020	3,298001	-0,138986	0,209979	0,989995	0,270975	-10,297372	-0,255852	0,328282	4,551693	-2,861208	-2,376025	4,772418	5,886201	-0,830312	441,684131	-265,400370	10,399192	-10,297372	-0,255852	0,328282	-15,532663	805,482517	-2,376025	-10,297372	-0,255852	0,328282	-15,532663	805,482517	-2,376025
11:39:19,97	0,819020	3,298001	-0,138986	0,209979	0,989995	0,270975	-10,297221	-0,254694	0,327339	4,496861	-2,921982	-2,385045	4,776328	5,885412	-0,832499	441,676389	-265,390944	10,412769	-10,297221	-0,254694	0,327339	-15,496628	805,409887	-2,385045	-10,297221	-0,254694	0,327339	-15,496628	805,409887	-2,385045
11:39:20,02	0,819020	3,298001	-0,138986	0,209979	0,989995	0,270975	-10,298493	-0,258475	0,325151	4,697736	-2,999522	-2,371469	4,771510	5,883791	-0,832917	441,629627	-265,411889	10,402069	-10,298493	-0,258475	0,325151	-15,592518	805,432166	-2,371469	-10,298493	-0,258475	0,325151	-15,592518	805,432166	-2,371469
11:39:20,07	0,819020	3,298001	-0,138986	0,209979	0,989995	0,270975	-10,294679	-0,255113	0,324734	4,481396	-2,831236	-2,382168	4,768540	5,884688	-0,831405	441,582377	-265,317618	10,384894	-10,294679	-0,255113	0,324734	-15,544947	805,301079	-2,382168	-10,294679	-0,255113	0,324734	-15,544947	805,301079	-2,382168
11:39:20,12	0,819020	3,298001	-0,138986	0,209979	0,989995	0,270975	-10,293971	-0,252092	0,326245	4,382340	-2,882473	-2,399344	4,770814	5,883899	-0,834896	441,567431	-265,367129	10,395552	-10,293971	-0,252092	0,326245	-15,406886	805,194261	-2,399344	-10,293971	-0,252092	0,326245	-15,406886	805,194261	-2,399344
11:39:20,17	0,819020	3,298001	-0,138986	0,209979	0,989995	0,270975	-10,294425	-0,254456	0,322755	4,454932	-2,894258	-2,388686	4,770821	5,882653	-0,832161	441,556024	-265,344248	10,413934	-10,294425	-0,254456	0,322755	-15,519889	805,218099	-2,388686	-10,294425	-0,254456	0,322755	-15,519889	805,218099	-2,388686
11:39:20,22	0,819020	3,298001	-0,138986	0,209979	0,989995	0,270975	-10,293349	-0,255085	0,325490	4,501728	-2,859626	-2,370303	4,769625	5,886237	-0,833374	441,543906	-265,310057	10,382302	-10,293349	-0,255085	0,325490	-15,522433	805,168266	-2,370303	-10,293349	-0,255085	0,325490	-15,522433	805,168266	-2,370303
11:39:20,27	0,819020	3,298001	-0,138986	0,209979	0,989995	0,270975	-10,295855	-0,252258	0,324276	4,378260	-3,017542	-2,401936	4,769549	5,886281	-0,833379	441,510043	-265,310021	10,397182	-10,295855	-0,252258	0,324276	-15,423959	805,207091	-2,401936	-10,295855	-0,252258	0,324276	-15,423959	805,207091	-2,401936
11:39:20,32	0,819020	3,298001	-0,138986	0,209979	0,989995	0,270975	-10,295855	-0,252169	0,324272	4,356771	-3,046868	-2,387055	4,767761	5,880349	-0,832204	441,488935	-265,330921	10,389981	-10,295855	-0,252169	0,324272	-15,438521	805,177739	-2,387055	-10,295855	-0,252169	0,324272	-15,438521	805,177739	-2,387055
11:39:20,37	0,819020	3,298001	-0,138986	0,209979	0,989995	0,270975	-10,289824	-0,253587	0,325446	4,401826	-2,741089	-2,394256	4,770619	5,881200	-0,832583	441,441280	-265,288966	10,431427	-10,289824	-0,253587	0,325446	-15,504738	805,010088	-2,394256	-10,289824	-0,253587	0,325446	-15,504738	805,010088	-2,394256
11:39:20,42	0,819020	3,298001	-0,138986	0,209979	0,989995	0,270975	-10,291990	-0,255636	0,325067	4,520894	-2,915990	-2,352810	4,769062	5,883481	-0,831691	441,444121	-265,267982	10,425944	-10,291990	-0,255636	0,325067	-15,546537	805,005249	-2,352810	-10,291990	-0,255636	0,325067	-15,546537	805,005249	-2,352810
11:39:20,47	0,819020	3,298001	-0,138986	0,209979	0,989995	0,270975	-10,293187	-0,253147	0,325959	4,411078	-2,986252	-2,358294	4,768167	5,882707	-0,829176	441,368964	-265,239546	10,368493	-10,293187	-0,253147	0,325959	-15,460995	805,028932	-2,358294	-10,293187	-0,253147	0,325959	-15,460995	805,028932	-2,358294
11:39:20,52	0,819020	3,298001	-0,138986	0,209979	0,989995	0,270975	-10,292069	-0,252759	0,328474	4,377948	-3,007417	-2,415745	4,769912	5,880618	-0,829923	441,353456	-265,224607	10,403493	-10,292069	-0,252759	0,328474	-15,463664	804,919996	-2,415745	-10,292069	-0,252759	0,328474	-15,463664	804,919996	-2,415745
11:39:20,57	0,819020	3,298001	-0,138986	0,209979	0,989995	0,270975	-10,291132	-0,255315	0,327728	4,516025	-2,979614	-2,380745	4,773344	5,882008	-0,829945	441,314423	-265,240527	10,399352	-10,291132	-0,255315	0,327728	-15,526205	804,874277	-2,380745	-10,291132	-0,255315	0,327728	-15,526205	804,874277	-2,380745
11:39:20,62	0,819020	3,298001	-0,138986	0,209979	0,989995	0,270975	-10,294053	-0,257592	0,327705	4,601135	-3,157310	-2,384886	4,769761	5,879530	-0,831890	441,280264	-265,211584	10,410517	-10,294053	-0,257592	0,327705	-15,619854	804,925819	-2,384886	-10,294053	-0,257592	0,327705	-15,619854	804,925819	-2,384886
11:39:20,67	0,819020	3,298001	-0,138986	0,209979	0,989995	0,270975	-10,290115	-0,255728	0,325760	4,512204	-2,996621	-2,373720	4,768626	5,878982	-0,829185	441,277789	-265,173796	10,390449	-10,290115	-0,255728	0,325760	-15,562477	804,777425	-2,373720	-10,290115	-0,255728	0,325760	-15,562477	804,777425	-2,373720
11:39:20,72	0,819020	3,298001	-0,138986	0,209979	0,989995	0,270975	-10,289073	-0,255019	0,328465	4,506802	-2,963456	-2,393789	4,770337	5,880939	-0,831127	441,258042	-265,159138	10,412270	-10,289073	-0,255019	0,328465	-15,512190	804,728766	-2,393789	-10,289073	-0,255019	0,328465	-15,512190	804,728766	-2,393789
11:39:20,77	0,819020	3,298001	-0,138986	0,209979	0,989995	0,270975	-10,291623	-0,255523	0,326523	4,535805	-3,120513	-2,371968	4,768204	5,876362	-0,831139	441,212730	-265,162604	10,401894	-10,291623	-0,255523	0,326523	-15,522712	804,771924	-2,371968	-10,291623	-0,255523	0,326523	-15,522712	804,771924	-2,371968
11:39:20,82	0,819020	3,298001	-0,138986	0,209979	0,989995	0,270975	-10,286593	-0,255964	0,326511	4,533120	-2,896416	-2,382344	4,766119	5,880749	-0,829614	441,194832	-265,117880	10,402873	-10,286593	-0,255964	0,326511	-15,560078	804,601097	-2,382344	-10,286593	-0,255964	0,326511	-15,560078	804,601097	-2,382344
11:39:20,87	0,819020	3,298001	-0,138986	0,209979	0,989995	0,270975	-10,289349	-0,251965	0,328036	4,354935	-3,077623	-2,381365	4,767268	5,878021	-0,829988	441,182405	-265,135972	10,412133	-10,289349	-0,251965	0,328036	-15,424311	804,636286	-2,381365	-10,289349	-0,251965	0,328036	-15,424311	804,636286	-2,381365
11:39:20,92	0,819020	3,298001	-0,138986	0,209979	0,989995	0,270975	-10,287562	-0,254324	0,327662	4,455737	-2,986389	-2,372105	4,768334	5,879140	-0,831591	441,119184	-265,095965	10,391164	-10,287562	-0,254324	0,327662	-15,508713	804,587202	-2,372105	-10,287562	-0,254324	0,327662	-15,508713	804,587202	-2,372105
11:39:20,97	0,819020	3,298001	-0,138986	0,209979	0,989995	0,270975	-10,289064	-0,254687	0,326059	4,477654	-3,139264	-2,393073	4,768377	5,875674	-0,830402	441,131829	-265,105467	10,394345	-10,289064	-0,254687	0,326059	-15,515299	804,552258	-2,393073	-10,289064	-0,254687	0,326059	-15,515299	804,552258	-2,393073
11:39:21,02	0,819020	3,298001	-0,138986	0,209979	0,989995	0,270975	-10,286084	-0,256458	0,327249	4,567827	-2,968609	-2,389893	4,765932	5,875673	-0,831589	441,092161	-265,104643	10,395078	-10,286084	-0,256458	0,327249	-15,564130	804,488994	-2,389893	-10,286084	-0,256458	0,327249	-15,564130	804,488994	-2,389893
11:39:21,07	0,819020	3,298001	-0,138986	0,209979	0,989995	0,270975	-10,284860	-0,254341	0,326061	4,438597	-2,939734	-2,389159	4,770018	5,877377	-0,831213	441,082914	-265,119990	10,385722	-10,284860	-0,254341	0,326061	-15,527138	804,421795	-2,389159	-10,284860	-0,254341	0,326061	-15,527138	804,421795	-2,389159
11:39:21,12	0,819020	3,298001	-0,138986	0,209979	0,989995	0,270975	-10,288379	-0,257028	0,326437	4,560422	-3,123049	-2,398516	4,769426	5,875458	-0,830425	441,056800	-265,062040	10,406360	-10,288379	-0,257028	0,326437	-15,616265	804,514710	-2,398516	-10,288379	-0,257028	0,326437	-15,616265	804,514710	-2,398516
11:39:21,17	0,819020	3,298001	-0,138986	0,209979	0,989995	0,270975	-10,286421	-0,257474	0,327225	4,620760	-3,072809	-2,377877	4,767072	5,876294	-0,831619	441,049195	-265,032127	10,383615	-10,286421	-0,257474	0,327225	-15,590963	804,411226	-2,377877	-10,286421	-0,257474	0,327225	-15,590963	804,411226	-2,377877
11:39:21,22	0,819020	3,298001	-0,138986	0,209979	0,989995	0,270975	-10,285968	-0,255018	0,326031	4,515127	-3,070798	-2,400623	4,766376	5,876525	-0,832009	441,010611	-265,052155	10,407747	-10,285968	-0,255018	0,326031	-15,503765	804,377680	-2,400623	-10,285968	-0,255018	0,326031	-15,503765	804,377680	-2,400623
11:39:21,27	0,819020	3,298001	-0,138986	0,209979	0,989995	0,270975	-10,285820	-0,254299	0,325641	4,441134	-3,086521	-2,376491	4,766881	5,877050	-0,829319	440,956274	-265,022307	10,402944	-10,285820	-0,254299	0,325641	-15,521364	804,350367	-2,376491	-10,285820	-0,254299	0,325641	-15,521364	804,350367	-2,376491
11:39:21,32	0,819020	3,298001	-0,138986	0,209979	0,989995	0,270975	-10,286527	-0,254474	0,328332	4,448889	-3,185273	-2,381293	4,766900	5,874578	-0,832806	440,961769	-265,012539	10,400114	-10,286527	-0,254474	0,328332	-15,527307	804,307124	-2,381293	-10,286527	-0,254474	0,328332	-15,527307	804,307124	-2,381293
11:39:21,37	0,819020	3,298001	-0,138986	0,209979	0,989995	0,270975	-10,284396	-0,255727	0,324844	4,525257	-3,074562	-2,384123	4,763875	5,878876	-0,832069	440,930460	-265,002790	10,395570	-10,284396	-0,255727	0,324844	-15,549308	804,250516	-2,384123	-10,284396	-0,255727	0,324844	-15,549308	804,250516	-2,384123
11:39:21,42	0,819020	3,298001	-0,138986	0,209979	0,989995	0,270975	-10,286606	-0,250958	0,325581	4,270055	-3,221459	-2,388668	4,764563	5,873972	-0,829719	440,947763	-264,975936	10,379678	-10,286606	-0,250958	0,325581	-15,430139	804,277086	-2,388668	-10,286606	-0,250958	0,325581	-15,430139	804,277086	-2,388668
11:39:21,47	0,819020	3,298001	-0,138986	0,209979	0,989995	0,270975	-10,282702	-0,254006	0,327931	4,460464	-3,016913	-2,404560	4,765588	5,873525	-0,832846	440,883134	-264,977988	10,391980	-10,282702	-0,254006	0,327931	-15,479007	804,175198	-2,404560	-10,282702	-0,254006	0,327931	-15,479007	804,175198	-2,404560
11:39:21,52	0,819020	3,298001	-0,138986	0,209979	0,989995	0,270975	-10,282828	-0,255117	0,324805	4,484122	-3,078412	-2,392257	4,766106	5,874620	-0,830172	440,837203	-264,957946	10,362648	-10,282828	-0,255117	0,324805	-15,542529	804,123594	-2,392257	-10,282828	-0,255117	0,324805	-15,542529	804,123594	-2,392257
11:39:21,57	0,819020	3,298001	-0,138986	0,209979	0,989995	0,270975	-10,284036	-0,255018	0,327478	4,473390	-3,190999	-2,421589	4,075089	4,736827	-0,847894	380,997729	-229,250621	10,661828	-10,284036	-0,255018	0,327478	-15,545525	804,105793	-2,421589	-10,284036	-0,255018	0,327478	-15,545525	804,105793	-2,421589
11:39:21,62	0,769237	3,298004	-0,138980	0,209979	0,989951	0,270966	-8,953170	-0,225476	0,309757	3,940924	-3,662129	-2,122410	3,890991	4,441276	-0,861249	365,840816	-220,008863	10,706953	-8,953170	-0,225476	0,309757	-13,758973	699,161711	-2,122410	-8,953170	-0,225476	0,309757	-13,758973	699,161711	-2,122410
11:39:21,67	0,769237	3,298004	-0,138980	0,209979	0,989951	0,270966	-8,605166	-0,213819	0,296401	3,759865	-3,313095	-2,077285	3,895252	4,441557	-0,863932	365,921369	-220,040457	10,702678	-8,605166	-0,213819	0,296401	-13,024909	672,192474	-2,077285	-8,605166	-0,213819	0,296401	-13,024909	672,192474	-2,077285
11:39:21,72	0,769237	3,298004	-0,138980	0,209979	0,989951	0,270966	-8,607540	-0,217368	0,293719	3,957347	-3,350971	-2,081560	3,892906	4,445321	-0,863930	365,944360	-220,059278	10,716526	-8,607540	-0,217368	0,293719	-13,106053	672,340938	-2,081560	-8,607540	-0,217368	0,293719	-13,106053	672,340938	-2,081560
11:39:21,77	0,769237	3,298004	-0,138980	0,209979	0,989951	0,270966	-8,609626	-0,213455	0,293720	3,749038	-3,430118	-2,067712	3,894186	4,445466	-0,864709	365,984609	-220,041952	10,688313	-8,609626	-0,213455	0,293720	-13,007147	672,425535	-2,067712	-8,609626	-0,213455	0,293720	-13,007147	672,425535	-2,067712
11:39:21,82	0,769237	3,298004	-0,138980	0,209979	0,989951	0,270966	-8,610393	-0,214491	0,292941	3,838052	-3,443786	-2,095924	3,894793	4,442715	-0,861545	366,000671	-220,086448	10,732946	-8,610393	-0,214491	0,292941	-12,999479	672,472043	-2,095924	-8,610393	-0,214491	0,292941	-12,999479	672,472043	-2,095924
11:39:21,87	0,769237	3,298004	-0,138980	0,209979	0,989951	0,270966	-8,608313	-0,216392	0,296105	3,906412	-3,299506	-2,051292	3,896607	4,442884	-0,860781	366,024334	-220,107402	10,697989	-8,608313	-0,216392	0,296105	-13,080365	672,453101	-2,051292	-8,608313	-0,216392	0,296105	-13,080365	672,453101	-2,051292
11:39:21,92	0,769237	3,298004	-0,138980	0,209979	0,989951	0,270966	-8,609367	-0,217878	0,296869	3,977359	-3,323315	-2,086248	3,897794	4,446292	-0,863872	366,050993	-220,119416	10,724147	-8,609367	-0,217878	0,296869	-13,126054	672,511987	-2,086248	-8,609367	-0,217878	0,296869	-13,126054	672,511987	-2,086248
11:39:21,97	0,769237	3,298004	-0,138980	0,209979	0,989951	0,270966	-8,612912	-0,217202	0,293778	3,945158	-3,478543	-2,060090	3,897960	4,444135	-0,863465	366,120681	-220,125850	10,693615	-8,612912	-0,217202	0,293778	-13,105228	672,635015	-2,060090	-8,612912	-0,217202	0,293778	-13,105228	672,635015	-2,060090
11:39:22,02	0,769237	3,298004	-0,138980	0,209979	0,989951	0,270966	-8,611127	-0,218425	0,294186	4,037982	-3,322178	-2,090622	3,892982	4,444931	-0,862754	365,988286	-220,098189	10,699532	-8,611127	-0,218425	0,294186	-13,108343	672,651292	-2,090622	-8,611127	-0,218425	0,294186	-13,108343	672,651292	-2,090622
11:39:22,07	0,769237	3,298004	-0,138980	0,209979	0,989951	0,270966	-7,225543	-0,179530	0,262378	3,351608	-3,541728	-1,844323	3,171484	3,263631	-0,895272	304,201146	-182,833712	10,939914	-7,225543	-0,179530	0,262378	-10,741474	563,663373	-1,844323	-7,225543	-0,179530	0,262378	-10,741474	563,663373	-1,844323
11:39:22,12	0,719102	3,298020	-0,139012	0,209959	0,989974	0,270999	-7,225543	-0,179530	0,262378	3,351608	-3,541728	-1,844323	2,979133	2,955318	-0,913776	287,967642	-172,968422	10,948057	-7,225543	-0,179530	0,262378	-10,741474	563,663373	-1,844323	-7,225543	-0,179530	0,262378	-10,741474	563,663373	-1,844323
11:39:22,17	0,719102	3,298020	-0,139012	0,209959	0,989974	0,270999	-6,862360	-0,167106	0,243875	3,132409	-3,647486	-1,836180	2,978241	2,955984	-0,914078	288,129770	-173,034570	10,968626	-6,862360	-0,167106	0,243875	-9,985409	535,047764	-1,836180	-6,862360	-0,167106	0,243875	-9,985409	535,047764	-1,836180
11:39:22,22	0,719102	3,298020	-0,139012	0,209959	0,989974	0,270999	-6,862492	-0,166001	0,243573	3,098704	-3,480853	-1,815611	2,978287	2,959750	-0,916391	288,181023	-173,073761	10,983354	-6,862492	-0,166001	0,243573	-9,932336	535,224734	-1,815611	-6,862492	-0,166001	0,243573	-9,932336	535,224734	-1,815611
11:39:22,27	0,719102	3,298020	-0,139012	0,209959	0,989974	0,270999	-6,865775	-0,164157	0,241259	2,994539	-3,587617	-1,800883	2,981456	2,963143	-0,914413	288,298732	-173,100150	10,971456	-6,865775	-0,164157	0,241259	-9,891802	535,375731	-1,800883	-6,865775	-0,164157	0,241259	-9,891802	535,375731	-1,800883
11:39:22,32	0,719102	3,298020	-0,139012	0,209959	0,989974	0,270999	-6,870299	-0,165205	0,243238	3,085045	-3,707708	-1,812782	2,981562	2,958791	-0,912408	288,347122	-173,132261	10,997154	-6,870299	-0,165205	0,243238	-9,883578	535,610738	-1,812782	-6,870299	-0,165205	0,243238	-9,883578	535,610738	-1,812782
11:39:22,37	0,719102	3,298020	-0,139012	0,209959	0,989974	0,270999	-6,866582	-0,167473	0,245242	3,199337	-3,456500	-1,787084	2,983461	2,964304	-0,915503	288,440299	-173,166580	10,988435	-6,866582	-0,167473	0,245242	-9,947279	535,570220	-1,787084	-6,866582	-0,167473	0,245242	-9,947279	535,570220	-1,787084
11:39:22,42	0,719102	3,298020	-0,139012	0,209959	0,989974	0,270999	-6,872306	-0,166361	0,242148	3,158395	-3,656287	-1,795802	2,984038	2,963925	-0,915098	288,438563	-173,175644	11,007341	-6,872306	-0,166361	0,242148	-9,900951	535,819755	-1,795802	-6,872306	-0,166361	0,242148	-9,900951	535,819755	-1,795802
11:39:22,47	0,719102	3,298020	-0,139012	0,209959	0,989974	0,270999	-6,872267	-0,167051	0,242552	3,185531	-3,651209	-1,776897	2,982960	2,963099	-0,915867	288,485950	-173,186603	10,987281	-6,872267	-0,167051	0,242552	-9,927940	535,821739	-1,776897	-6,872267	-0,167051	0,242552	-9,927940	535,821739	-1,776897
11:39:22,52	0,719102	3,298020	-0,139012	0,209959	0,989974	0,270999	-6,871012	-0,166530	0,241784	3,172653	-3,539452	-1,796957	2,983393	2,967268	-0,912265	288,559150	-173,204332	10,973561	-6,871012	-0,166530	0,241784	-9,899937	535,835011	-1,796957	-6,871012	-0,166530	0,241784	-9,899937	535,835011	-1,796957
11:39:22,57	0,719102	3,298020	-0,139012	0,209959	0,989974	0,270999	-6,874839	-0,164820	0,245385	3,104986	-3,666192	-1,810677	2,980666	2,960623	-0,912364	288,509176	-173,214760	10,968709	-6,874839	-0,164820	0,245385	-9,833379	536,008680	-1,810677	-6,874839	-0,164820	0,245385	-9,833379	536,008680	-1,810677
11:39:22,62	0,719102	3,298020	-0,139012	0,209959	0,989974	0,270999	-6,867721	-0,165780	0,245287	3,120908	-3,334122	-1,815528	2,984325	2,961718	-0,913133	288,582389	-173,256727	10,933960	-6,867721	-0,165780	0,245287	-9,892848	535,781990	-1,815528	-6,867721	-0,165780	0,245287	-9,892848	535,781990	-1,815528
11:39:22,67	0,719102	3,298020	-0,139012	0,209959	0,989974	0,270999	-6,870499	-0,168402	0,244517	3,257504	-3,394171	-1,850278	2,980907	2,965770	-0,912319	288,640390	-173,224821	10,977507	-6,870499	-0,168402	0,244517	-9,962063	535,939984	-1,850278	-6,870499	-0,168402	0,244517	-9,962063	535,939984	-1,850278
11:39:22,72	0,719102	3,298020	-0,139012	0,209959	0,989974	0,270999	-6,872299	-0,163417	0,245332	3,054897	-3,453498	-1,806731	2,983254	2,962680	-0,910787	288,638135	-173,280659	10,926305	-6,872299	-0,163417	0,245332	-9,773319	536,021963	-1,806731	-6,872299	-0,163417	0,245332	-9,773319	536,021963	-1,806731
11:39:22,77	0,719102	3,298020	-0,139012	0,209959	0,989974	0,270999	-6,870797	-0,166994	0,246864	3,191413	-3,349423	-1,857933	2,983845	2,963960	-0,914285	288,643656	-173,264006	10,929202	-6,870797	-0,166994	0,246864	-9,917593	536,008124	-1,857933	-6,870797	-0,166994	0,246864	-9,917593	536,008124	-1,857933
11:39:22,82	0,719102	3,298020	-0,139012	0,209959	0,989974	0,270999	-6,872201	-0,166866	0,243365	3,201936	-3,425973	-1,855035	2,982718	2,964621	-0,914991	288,680441	-173,265155	11,006643	-6,872201	-0,166866	0,243365	-9,897017	536,041783	-1,855035	-6,872201	-0,166866	0,243365	-9,897017	536,041783	-1,855035
11:39:22,87	0,719102	3,298020	-0,139012	0,209959	0,989974	0,270999	-6,872209	-0,165559	0,242659	3,151396	-3,393979	-1,777595	2,984532	2,970042	-0,911531	288,711193	-173,283101	10,966002	-6,872209	-0,165559	0,242659	-9,844996	536,074437	-1,777595	-6,872209	-0,165559	0,242659	-9,844996	536,074437	-1,777595
11:39:22,92	0,719102	3,298020	-0,139012	0,209959	0,989974	0,270999	-6,877811	-0,164420	0,246120	3,091969	-3,649648	-1,818235	2,985697	2,963299	-0,912277	288,697461	-173,304220	10,974812	-6,877811	-0,164420	0,246120	-9,814962	536,258480	-1,818235	-6,877811	-0,164420	0,246120	-9,814962	536,258480	-1,818235
11:39:22,97	0,719102	3,298020	-0,139012	0,209959	0,989974	0,270999	-6,874246	-0,163736	0,243401	3,042562	-3,464151	-1,822560	2,982157	2,967296	-0,914249	288,704372	-173,295159	10,961678	-6,874246	-0,163736	0,243401	-9,810697	536,164131	-1,822560	-6,874246	-0,163736	0,243401	-9,810697	536,164131	-1,822560
11:39:23,03	0,719102	3,298020	-0,139012	0,209959	0,989974	0,270999	-6,874246	-0,163736	0,243401	3,042562	-3,464151	-1,822560	2,982257	2,970523	-0,913465	288,758854	-173,298595	10,956181	-6,874246	-0,163736	0,243401	-9,810697	536,164131	-1,822560	-6,874246	-0,163736	0,243401	-9,810697	536,164131	-1,822560
11:39:23,08	0,719102	3,298020	-0,139012	0,209959	0,989974	0,270999	-6,877091	-0,162209	0,244186	2,987437	-3,563197	-1,828056	2,984689	2,967024	-0,912675	288,788422	-173,321971	10,930323	-6,877091	-0,162209	0,244186	-9,745973	536,288428	-1,828056	-6,877091	-0,162209	0,244186	-9,745973	536,288428	-1,828056
11:39:23,13	0,719102	3,298020	-0,139012	0,209959	0,989974	0,270999	-6,875276	-0,166065	0,244976	3,182479	-3,431537	-1,853914	2,983460	2,966177	-0,911898	288,767716	-173,339298	10,938861	-6,875276	-0,166065	0,244976	-9,853612	536,277632	-1,853914	-6,875276	-0,166065	0,244976	-9,853612	536,277632	-1,853914
11:39:23,18	0,719102	3,298020	-0,139012	0,209959	0,989974	0,270999	-6,873928	-0,165423	0,245752	3,123749	-3,370707	-1,845377	2,982933	2,968692	-0,915745	288,812829	-173,330368	10,980067	-6,873928	-0,165423	0,245752	-9,861964	536,232641	-1,845377	-6,873928	-0,165423	0,245752	-9,861964	536,232641	-1,845377
11:39:23,23	0,719102	3,298020	-0,139012	0,209959	0,989974	0,270999	-6,875843	-0,163710	0,241905	3,064935	-3,435662	-1,804170	2,983461	2,963743	-0,912263	288,756354	-173,313180	10,963901	-6,875843	-0,163710	0,241905	-9,786264	536,317982	-1,804170	-6,875843	-0,163710	0,241905	-9,786264	536,317982	-1,804170
11:39:23,28	0,719102	3,298020	-0,139012	0,209959	0,989974	0,270999	-6,871820	-0,166641	0,245388	3,204025	-3,284016	-1,820337	2,981771	2,967215	-0,912254	288,806325	-173,324924	10,968074	-6,871820	-0,166641	0,245388	-9,877304	536,153893	-1,820337	-6,871820	-0,166641	0,245388	-9,877304	536,153893	-1,820337
11:39:23,33	0,719102	3,298020	-0,139012	0,209959	0,989974	0,270999	-6,873982	-0,163442	0,245397	3,052475	-3,347269	-1,816164	2,984147	2,968446	-0,913027	288,828998	-173,351814	10,963198	-6,873982	-0,163442	0,245397	-9,777706	536,260324	-1,816164	-6,873982	-0,163442	0,245397	-9,777706	536,260324	-1,816164
11:39:23,38	0,719102	3,298020	-0,139012	0,209959	0,989974	0,270999	-6,876236	-0,164884	0,244624	3,115495	-3,431414	-1,821040	2,983546	2,965247	-0,912241	288,820263	-173,371672	10,961595	-6,876236	-0,164884	0,244624	-9,827865	536,353144	-1,821040	-6,876236	-0,164884	0,244624	-9,827865	536,353144	-1,821040
11:39:23,43	0,719102	3,298020	-0,139012	0,209959	0,989974	0,270999	-6,873165	-0,165963	0,245409	3,150050	-3,269346	-1,822643	2,974605	2,957294	-0,910102	288,345722	-173,012893	10,969093	-6,873165	-0,165963	0,245409	-9,878029	536,274120	-1,822643	-6,873165	-0,165963	0,245409	-9,878029	536,274120	-1,822643
11:39:23,48	0,719102	3,298020	-0,139012	0,209959	0,989974	0,270999	-6,861808	-0,162196	0,247549	3,027633	-3,269114	-1,815145	2,285991	1,823116	-0,952984	228,856122	-137,311443	11,208067	-6,861808	-0,162196	0,247549	-9,704775	535,382795	-1,815145	-6,861808	-0,162196	0,247549	-9,704775	535,382795	-1,815145
11:39:23,53	0,668949	3,297970	-0,139000	0,209978	0,989963	0,271003	-5,535274	-0,132929	0,204667	2,679273	-3,659576	-1,576171	2,049995	1,452344	-0,977038	209,282566	-125,476040	11,300214	-5,535274	-0,132929	0,204667	-7,755640	430,859451	-1,576171	-5,535274	-0,132929	0,204667	-7,755640	430,859451	-1,576171
11:39:23,58	0,668949	3,297970	-0,139000	0,209978	0,989963	0,271003	-5,096178	-0,113937	0,180613	2,154656	-3,695469	-1,484023	2,054990	1,453326	-0,978542	209,463534	-125,617422	11,252143	-5,096178	-0,113937	0,180613	-6,789369	396,354513	-1,484023	-5,096178	-0,113937	0,180613	-6,789369	396,354513	-1,484023
11:39:23,63	0,668949	3,297970	-0,139000	0,209978	0,989963	0,271003	-5,099526	-0,117771	0,179108	2,322074	-3,642135	-1,532094	2,054048	1,460072	-0,978522	209,608120	-125,670993	11,230387	-5,099526	-0,117771	0,179108	-6,922931	396,670641	-1,532094	-5,099526	-0,117771	0,179108	-6,922931	396,670641	-1,532094
11:39:23,68	0,668949	3,297970	-0,139000	0,209978	0,989963	0,271003	-5,104897	-0,113582	0,179128	2,130172	-3,769451	-1,553851	2,056000	1,454875	-0,980389	209,697787	-125,704638	11,243625	-5,104897	-0,113582	0,179128	-6,786037	396,964985	-1,553851	-5,104897	-0,113582	0,179128	-6,786037	396,964985	-1,553851
11:39:23,73	0,668949	3,297970	-0,139000	0,209978	0,989963	0,271003	-5,101373	-0,117871	0,177261	2,368896	-3,491695	-1,540612	2,055536	1,457969	-0,978844	209,774816	-125,757364	11,201822	-5,101373	-0,117871	0,177261	-6,883998	396,966060	-1,540612	-5,101373	-0,117871	0,177261	-6,883998	396,966060	-1,540612
11:39:23,78	0,668949	3,297970	-0,139000	0,209978	0,989963	0,271003	-5,103820	-0,115922	0,178806	2,260396	-3,525892	-1,582415	2,054474	1,461211	-0,980363	209,846221	-125,765267	11,226282	-5,103820	-0,115922	0,178806	-6,839495	397,123990	-1,582415	-5,103820	-0,115922	0,178806	-6,839495	397,123990	-1,582415
11:39:23,83	0,668949	3,297970	-0,139000	0,209978	0,989963	0,271003	-5,106096	-0,113381	0,177287	2,157129	-3,578463	-1,557955	2,053274	1,460553	-0,980736	209,837484	-125,763157	11,250588	-5,106096	-0,113381	0,177287	-6,743304	397,250099	-1,557955	-5,106096	-0,113381	0,177287	-6,743304	397,250099	-1,557955
11:39:23,88	0,668949	3,297970	-0,139000	0,209978	0,989963	0,271003	-5,104927	-0,112671	0,176914	2,117677	-3,526273	-1,533650	2,058778	1,460364	-0,983005	209,967266	-125,855156	11,243765	-5,104927	-0,112671	0,176914	-6,727034	397,210486	-1,533650	-5,104927	-0,112671	0,176914	-6,727034	397,210486	-1,533650
11:39:23,93	0,668949	3,297970	-0,139000	0,209978	0,989963	0,271003	-5,107516	-0,117532	0,174645	2,355647	-3,502490	-1,540472	2,050588	1,454121	-0,983529	209,637464	-125,667902	11,246285	-5,107516	-0,117532	0,174645	-6,870624	397,437481	-1,540472	-5,107516	-0,117532	0,174645	-6,870624	397,437481	-1,540472
11:39:23,98	0,668949	3,297970	-0,139000	0,209978	0,989963	0,271003	-5,098014	-0,113561	0,174121	2,146400	-3,387629	-1,537952	1,352163	0,320157	-1,005410	149,761692	-89,686561	11,495861	-5,098014	-0,113561	0,174121	-6,768116	396,806433	-1,537952	-5,098014	-0,113561	0,174121	-6,768116	396,806433	-1,537952
11:39:24,03	0,619006	3,297958	-0,138988	0,209968	0,989979	0,271022	-3,766760	-0,075690	0,152240	1,399960	-4,007015	-1,288377	1,151565	-0,016487	-1,030102	132,383361	-79,291794	11,497758	-3,766760	-0,075690	0,152240	-4,541678	291,683621	-1,288377	-3,766760	-0,075690	0,152240	-4,541678	291,683621	-1,288377
11:39:24,08	0,619006	3,297958	-0,138988	0,209968	0,989979	0,271022	-3,374919	-0,070289	0,127549	1,432092	-3,878732	-1,286480	1,152954	-0,010975	-1,031765	132,691598	-79,432933	11,537360	-3,374919	-0,070289	0,127549	-4,085601	261,052380	-1,286480	-3,374919	-0,070289	0,127549	-4,085601	261,052380	-1,286480
11:39:24,13	0,619006	3,297958	-0,138988	0,209968	0,989979	0,271022	-3,380386	-0,068736	0,125885	1,383197	-3,825542	-1,246878	1,155558	-0,005370	-1,032879	132,870954	-79,570429	11,523381	-3,380386	-0,068736	0,125885	-4,012543	261,534785	-1,246878	-3,380386	-0,068736	0,125885	-4,012543	261,534785	-1,246878
11:39:24,18	0,619006	3,297958	-0,138988	0,209968	0,989979	0,271022	-3,386543	-0,068188	0,124771	1,325311	-3,921619	-1,260856	1,155271	-0,005889	-1,034738	133,021588	-79,584059	11,541781	-3,386543	-0,068188	0,124771	-4,027422	261,922014	-1,260856	-3,386543	-0,068188	0,124771	-4,027422	261,922014	-1,260856
11:39:24,23	0,619006	3,297958	-0,138988	0,209968	0,989979	0,271022	-3,385950	-0,068199	0,122913	1,389427	-3,753504	-1,242456	1,155499	-0,007029	-1,033919	133,135805	-79,626219	11,519249	-3,385950	-0,068199	0,122913	-3,964215	262,043561	-1,242456	-3,385950	-0,068199	0,122913	-3,964215	262,043561	-1,242456
11:39:24,28	0,619006	3,297958	-0,138988	0,209968	0,989979	0,271022	-3,385077	-0,068967	0,123731	1,449946	-3,588108	-1,264989	1,157479	-0,001844	-1,033887	133,267480	-79,683159	11,507473	-3,385077	-0,068967	0,123731	-3,963964	262,140419	-1,264989	-3,385077	-0,068967	0,123731	-3,963964	262,140419	-1,264989
11:39:24,33	0,619006	3,297958	-0,138988	0,209968	0,989979	0,271022	-3,390557	-0,068089	0,123764	1,420829	-3,730580	-1,276765	1,159898	-0,003074	-1,034692	133,401283	-79,790373	11,505811	-3,390557	-0,068089	0,123764	-3,924178	262,428150	-1,276765	-3,390557	-0,068089	0,123764	-3,924178	262,428150	-1,276765
11:39:24,38	0,619006	3,297958	-0,138988	0,209968	0,989979	0,271022	-3,390701	-0,070799	0,122959	1,535784	-3,568594	-1,278426	1,154852	-0,002453	-1,034589	133,446755	-79,773809	11,497764	-3,390701	-0,070799	0,122959	-4,021932	262,601455	-1,278426	-3,390701	-0,070799	0,122959	-4,021932	262,601455	-1,278426
11:39:24,43	0,619006	3,297958	-0,138988	0,209968	0,989979	0,271022	-3,388716	-0,066119	0,123061	1,329500	-3,434252	-1,286473	1,158482	0,000613	-1,032607	133,511891	-79,812472	11,519958	-3,388716	-0,066119	0,123061	-3,860828	262,579938	-1,286473	-3,388716	-0,066119	0,123061	-3,860828	262,579938	-1,286473
11:39:24,48	0,619006	3,297958	-0,138988	0,209968	0,989979	0,271022	-3,393186	-0,067729	0,125043	1,412331	-3,590958	-1,264279	1,158600	0,003054	-1,034206	133,574374	-79,835517	11,437566	-3,393186	-0,067729	0,125043	-3,904423	262,774138	-1,264279	-3,393186	-0,067729	0,125043	-3,904423	262,774138	-1,264279
11:39:24,53	0,619006	3,297958	-0,138988	0,209968	0,989979	0,271022	-3,395359	-0,066610	0,123445	1,365416	-3,638347	-1,346672	1,160536	0,002375	-1,034119	133,673382	-79,882286	11,483683	-3,395359	-0,066610	0,123445	-3,863479	262,897369	-1,346672	-3,395359	-0,066610	0,123445	-3,863479	262,897369	-1,346672
11:39:24,58	0,619006	3,297958	-0,138988	0,209968	0,989979	0,271022	-3,395739	-0,068627	0,123531	1,479273	-3,548950	-1,300555	1,161954	0,004773	-1,034574	133,742618	-79,931364	11,493178	-3,395739	-0,068627	0,123531	-3,907916	263,016553	-1,300555	-3,395739	-0,068627	0,123531	-3,907916	263,016553	-1,300555
11:39:24,63	0,619006	3,297958	-0,138988	0,209968	0,989979	0,271022	-3,398525	-0,068656	0,123076	1,472919	-3,609347	-1,291059	1,160147	0,003642	-1,034448	133,787054	-79,921906	11,500947	-3,398525	-0,068656	0,123076	-3,916579	263,174893	-1,291059	-3,398525	-0,068656	0,123076	-3,916579	263,174893	-1,291059
11:39:24,68	0,619006	3,297958	-0,138988	0,209968	0,989979	0,271022	-3,396642	-0,067657	0,123202	1,451353	-3,477638	-1,283291	1,157785	0,002031	-1,035253	133,785704	-79,947009	11,461238	-3,396642	-0,067657	0,123202	-3,859684	263,158728	-1,283291	-3,396642	-0,067657	0,123202	-3,859684	263,158728	-1,283291
11:39:24,73	0,619006	3,297958	-0,138988	0,209968	0,989979	0,271022	-3,394066	-0,066416	0,122398	1,364453	-3,332300	-1,323000	1,159000	0,004550	-1,037264	133,881320	-79,996895	11,496803	-3,394066	-0,066416	0,122398	-3,849236	263,101844	-1,323000	-3,394066	-0,066416	0,122398	-3,849236	263,101844	-1,323000
11:39:24,78	0,619006	3,297958	-0,138988	0,209968	0,989979	0,271022	-3,396855	-0,066209	0,120387	1,358282	-3,369595	-1,287434	1,159764	0,004717	-1,032857	133,900133	-79,974486	11,487535	-3,396855	-0,066209	0,120387	-3,839139	263,283510	-1,287434	-3,396855	-0,066209	0,120387	-3,839139	263,283510	-1,287434
11:39:24,83	0,619006	3,297958	-0,138988	0,209968	0,989979	0,271022	-3,397381	-0,066787	0,124794	1,417166	-3,391883	-1,296703	1,161578	0,006728	-1,035187	133,949206	-80,031288	11,467860	-3,397381	-0,066787	0,124794	-3,825650	263,302549	-1,296703	-3,397381	-0,066787	0,124794	-3,825650	263,302549	-1,296703
11:39:24,88	0,619006	3,297958	-0,138988	0,209968	0,989979	0,271022	-3,400030	-0,067353	0,122463	1,421896	-3,458708	-1,316377	1,159933	0,006162	-1,033216	134,003504	-80,036270	11,470420	-3,400030	-0,067353	0,122463	-3,865281	263,443636	-1,316377	-3,400030	-0,067353	0,122463	-3,865281	263,443636	-1,316377
11:39:24,94	0,619006	3,297958	-0,138988	0,209968	0,989979	0,271022	-3,398717	-0,066212	0,124434	1,385405	-3,340951	-1,313817	1,159968	0,006937	-1,036337	134,023935	-80,033200	11,448103	-3,398717	-0,066212	0,124434	-3,812212	263,458372	-1,313817	-3,398717	-0,066212	0,124434	-3,812212	263,458372	-1,313817
11:39:24,99	0,619006	3,297958	-0,138988	0,209968	0,989979	0,271022	-3,399406	-0,065854	0,121314	1,379694	-3,360584	-1,336135	1,158249	0,005715	-1,038615	134,063706	-80,064132	11,491217	-3,399406	-0,065854	0,121314	-3,789867	263,492770	-1,336135	-3,399406	-0,065854	0,121314	-3,789867	263,492770	-1,336135
11:39:25,04	0,619006	3,297958	-0,138988	0,209968	0,989979	0,271022	-3,397489	-0,064976	0,119035	1,327122	-3,210976	-1,293020	1,159461	0,005605	-1,035924	134,069131	-80,066169	11,446045	-3,397489	-0,064976	0,119035	-3,773495	263,491871	-1,293020	-3,397489	-0,064976	0,119035	-3,773495	263,491871	-1,293020
11:39:25,09	0,619006	3,297958	-0,138988	0,209968	0,989979	0,271022	-3,397999	-0,066081	0,121727	1,385506	-3,231804	-1,338192	1,164208	0,011427	-1,034357	134,112779	-80,103801	11,459658	-3,397999	-0,066081	0,121727	-3,801818	263,511115	-1,338192	-3,397999	-0,066081	0,121727	-3,801818	263,511115	-1,338192
11:39:25,14	0,619006	3,297958	-0,138988	0,209968	0,989979	0,271022	-3,405415	-0,067281	0,123294	1,437181	-3,560803	-1,324580	1,162576	0,008753	-1,032787	134,168956	-80,121696	11,432647	-3,405415	-0,067281	0,123294	-3,844405	263,764248	-1,324580	-3,405415	-0,067281	0,123294	-3,844405	263,764248	-1,324580
11:39:25,19	0,619006	3,297958	-0,138988	0,209968	0,989979	0,271022	-3,402283	-0,067205	0,124863	1,445798	-3,340369	-1,351590	1,160792	0,009560	-1,035085	134,183963	-80,152732	11,476315	-3,402283	-0,067205	0,124863	-3,829789	263,738862	-1,351590	-3,402283	-0,067205	0,124863	-3,829789	263,738862	-1,351590
11:39:25,24	0,619006	3,297958	-0,138988	0,209968	0,989979	0,271022	-3,402090	-0,065257	0,122565	1,325107	-3,301804	-1,307922	1,162674	0,009490	-1,034683	134,223103	-80,118513	11,467388	-3,402090	-0,065257	0,122565	-3,797531	263,762253	-1,307922	-3,402090	-0,065257	0,122565	-3,797531	263,762253	-1,307922
11:39:25,29	0,619006	3,297958	-0,138988	0,209968	0,989979	0,271022	-3,402970	-0,066921	0,122968	1,460845	-3,330782	-1,316849	1,164438	0,008568	-1,038145	134,235661	-80,136164	11,498040	-3,402970	-0,066921	0,122968	-3,792424	263,802363	-1,316849	-3,402970	-0,066921	0,122968	-3,792424	263,802363	-1,316849
11:39:25,34	0,619006	3,297958	-0,138988	0,209968	0,989979	0,271022	-3,403053	-0,068909	0,119505	1,555238	-3,315422	-1,286198	1,163267	0,010918	-1,037780	134,252379	-80,166727	11,472587	-3,403053	-0,068909	0,119505	-3,854127	263,824277	-1,286198	-3,403053	-0,068909	0,119505	-3,854127	263,824277	-1,286198
11:39:25,39	0,619006	3,297958	-0,138988	0,209968	0,989979	0,271022	-3,404503	-0,066721	0,119871	1,423322	-3,361042	-1,311650	1,163405	0,010028	-1,038501	134,327727	-80,192636	11,495539	-3,404503	-0,066721	0,119871	-3,814238	263,892451	-1,311650	-3,404503	-0,066721	0,119871	-3,814238	263,892451	-1,311650
11:39:25,44	0,619006	3,297958	-0,138988	0,209968	0,989979	0,271022	-3,403801	-0,067285	0,119149	1,467894	-3,246350	-1,288698	1,165725	0,011216	-1,035817	134,310744	-80,209734	11,460194	-3,403801	-0,067285	0,119149	-3,813952	263,952066	-1,288698	-3,403801	-0,067285	0,119149	-3,813952	263,952066	-1,288698
11:39:25,49	0,619006	3,297958	-0,138988	0,209968	0,989979	0,271022	-3,405991	-0,068700	0,121834	1,518211	-3,366358	-1,324043	1,161608	0,010989	-1,037725	134,315134	-80,187959	11,509714	-3,405991	-0,068700	0,121834	-3,874767	264,003927	-1,324043	-3,405991	-0,068700	0,121834	-3,874767	264,003927	-1,324043
11:39:25,54	0,619006	3,297958	-0,138988	0,209968	0,989979	0,271022	-3,403735	-0,065248	0,119925	1,359765	-3,256136	-1,274523	1,161107	0,012557	-1,036192	134,350829	-80,182201	11,469983	-3,403735	-0,065248	0,119925	-3,762238	263,937060	-1,274523	-3,403735	-0,065248	0,119925	-3,762238	263,937060	-1,274523
11:39:25,59	0,619006	3,297958	-0,138988	0,209968	0,989979	0,271022	-3,404843	-0,064031	0,121459	1,319289	-3,285700	-1,314254	1,164057	0,011443	-1,035767	134,362754	-80,211510	11,498079	-3,404843	-0,064031	0,121459	-3,707141	263,994445	-1,314254	-3,404843	-0,064031	0,121459	-3,707141	263,994445	-1,314254
11:39:25,64	0,619006	3,297958	-0,138988	0,209968	0,989979	0,271022	-3,405353	-0,067142	0,121883	1,461647	-3,287272	-1,286158	1,161602	0,007781	-1,033084	134,277919	-80,148761	11,483825	-3,405353	-0,067142	0,121883	-3,809006	264,032959	-1,286158	-3,405353	-0,067142	0,121883	-3,809006	264,032959	-1,286158
11:39:25,69	0,619006	3,297958	-0,138988	0,209968	0,989979	0,271022	-3,400954	-0,066847	0,124567	1,458244	-3,163331	-1,300412	0,438813	-1,168873	-1,074392	71,962329	-43,004557	11,750971	-3,400954	-0,066847	0,124567	-3,789269	263,811523	-1,300412	-3,400954	-0,066847	0,124567	-3,789269	263,811523	-1,300412
11:39:25,74	0,569008	3,297997	-0,138995	0,209988	0,989967	0,270997	-2,020548	-0,029221	0,083259	0,511705	-3,921190	-1,033266	0,262137	-1,459328	-1,092308	57,073412	-33,999384	11,780883	-2,020548	-0,029221	0,083259	-1,782164	154,691809	-1,033266	-2,020548	-0,029221	0,083259	-1,782164	154,691809	-1,033266
11:39:25,79	0,569008	3,297997	-0,138995	0,209988	0,989967	0,270997	-1,680668	-0,021442	0,065342	0,461434	-3,644225	-1,003354	0,264399	-1,455172	-1,094928	57,353587	-34,098573	11,762893	-1,680668	-0,021442	0,065342	-1,221770	128,288246	-1,003354	-1,680668	-0,021442	0,065342	-1,221770	128,288246	-1,003354
11:39:25,84	0,569008	3,297997	-0,138995	0,209988	0,989967	0,270997	-1,685399	-0,021323	0,062722	0,509451	-3,597976	-1,021345	0,264630	-1,453870	-1,097188	57,501618	-34,186316	11,774704	-1,685399	-0,021323	0,062722	-1,164438	128,705835	-1,021345	-1,685399	-0,021323	0,062722	-1,164438	128,705835	-1,021345
11:39:25,89	0,569008	3,297997	-0,138995	0,209988	0,989967	0,270997	-1,686642	-0,020872	0,060462	0,484021	-3,490546	-1,009533	0,266637	-1,451366	-1,100978	57,660504	-34,265833	11,817155	-1,686642	-0,020872	0,060462	-1,154456	128,910848	-1,009533	-1,686642	-0,020872	0,060462	-1,154456	128,910848	-1,009533
11:39:25,94	0,569008	3,297997	-0,138995	0,209988	0,989967	0,270997	-1,689814	-0,021358	0,056673	0,519849	-3,478129	-0,967083	0,266900	-1,448661	-1,096681	57,792492	-34,308151	11,778359	-1,689814	-0,021358	0,056673	-1,156745	129,172262	-0,967083	-1,689814	-0,021358	0,056673	-1,156745	129,172262	-0,967083
11:39:25,99	0,569008	3,297997	-0,138995	0,209988	0,989967	0,270997	-1,692287	-0,020234	0,060969	0,490734	-3,471281	-1,005878	0,268746	-1,445504	-1,100149	57,875175	-34,394212	11,782495	-1,692287	-0,020234	0,060969	-1,097606	129,373270	-1,005878	-1,692287	-0,020234	0,060969	-1,097606	129,373270	-1,005878
11:39:26,04	0,569008	3,297997	-0,138995	0,209988	0,989967	0,270997	-1,695945	-0,020254	0,057501	0,458595	-3,546824	-1,001742	0,267702	-1,449601	-1,098935	57,924546	-34,388665	11,795174	-1,695945	-0,020254	0,057501	-1,131331	129,584825	-1,001742	-1,695945	-0,020254	0,057501	-1,131331	129,584825	-1,001742
11:39:26,09	0,569008	3,297997	-0,138995	0,209988	0,989967	0,270997	-1,691874	-0,021399	0,058716	0,547621	-3,295195	-0,989064	0,267843	-1,449267	-1,100073	58,005647	-34,427686	11,784166	-1,691874	-0,021399	0,058716	-1,132183	129,516949	-0,989064	-1,691874	-0,021399	0,058716	-1,132183	129,516949	-0,989064
11:39:26,14	0,569008	3,297997	-0,138995	0,209988	0,989967	0,270997	-1,692234	-0,021353	0,057578	0,552005	-3,224168	-1,000071	0,258825	-1,452940	-1,099127	57,528276	-34,127573	11,781472	-1,692234	-0,021353	0,057578	-1,124215	129,616234	-1,000071	-1,692234	-0,021353	0,057578	-1,124215	129,616234	-1,000071
11:39:26,19	0,569008	3,297997	-0,138995	0,209988	0,989967	0,270997	-1,684545	-0,015380	0,058524	0,262643	-3,387782	-1,002766	-0,426501	-2,591145	-1,148919	-2,337612	1,359586	12,065221	-1,684545	-0,015380	0,058524	-0,944718	128,848989	-1,002766	-1,684545	-0,015380	0,058524	-0,944718	128,848989	-1,002766
11:39:26,24	0,518988	3,298030	-0,138977	0,209978	0,989983	0,271002	-0,356168	0,009027	0,008731	-0,206710	-3,901127	-0,719016	-0,644252	-2,946060	-1,180790	-20,619218	12,196492	12,132055	-0,356168	0,009027	0,008731	0,501896	24,058072	-0,719016	-0,356168	0,009027	0,008731	0,501896	24,058072	-0,719016
11:39:26,29	0,518988	3,298030	-0,138977	0,209978	0,989983	0,271002	0,060073	0,020147	-0,023139	-0,540751	-3,507363	-0,652183	-0,639016	-2,944307	-1,183009	-20,327266	12,077733	12,103539	0,060073	0,020147	-0,023139	1,040820	-8,223103	-0,652183	0,060073	0,020147	-0,023139	1,040820	-8,223103	-0,652183
11:39:26,34	0,518988	3,298030	-0,138977	0,209978	0,989983	0,271002	0,055937	0,016489	-0,025358	-0,307384	-3,410226	-0,680698	-0,639873	-2,942006	-1,184854	-20,123435	11,959541	12,123200	0,055937	0,016489	-0,025358	0,986998	-7,801277	-0,680698	0,055937	0,016489	-0,025358	0,986998	-7,801277	-0,680698
11:39:26,39	0,518988	3,298030	-0,138977	0,209978	0,989983	0,271002	0,054373	0,018382	-0,027204	-0,406238	-3,255951	-0,661037	-0,644313	-2,940821	-1,184034	-19,975665	11,899457	12,104131	0,054373	0,018382	-0,027204	1,036710	-7,524205	-0,661037	0,054373	0,018382	-0,027204	1,036710	-7,524205	-0,661037
11:39:26,44	0,518988	3,298030	-0,138977	0,209978	0,989983	0,271002	0,055567	0,022819	-0,026383	-0,615148	-3,035843	-0,680107	-0,640619	-2,936601	-1,184747	-19,859890	11,828219	12,136273	0,055567	0,022819	-0,026383	1,176159	-7,397835	-0,680107	0,055567	0,022819	-0,026383	1,176159	-7,397835	-0,680107
11:39:26,49	0,518988	3,298030	-0,138977	0,209978	0,989983	0,271002	0,050065	0,021731	-0,027096	-0,562366	-3,186061	-0,647964	-0,636837	-2,934531	-1,185855	-19,708374	11,744030	12,123964	0,050065	0,021731	-0,027096	1,143514	-7,116149	-0,647964	0,050065	0,021731	-0,027096	1,143514	-7,116149	-0,647964
11:39:26,54	0,518988	3,298030	-0,138977	0,209978	0,989983	0,271002	0,046382	0,019490	-0,028205	-0,442989	-3,204276	-0,660273	-0,637283	-2,935069	-1,190109	-19,625719	11,710838	12,100257	0,046382	0,019490	-0,028205	1,086978	-6,845234	-0,660273	0,046382	0,019490	-0,028205	1,086978	-6,845234	-0,660273
11:39:26,59	0,518988	3,298030	-0,138977	0,209978	0,989983	0,271002	0,047070	0,019607	-0,032459	-0,436485	-3,080293	-0,683980	-0,638878	-2,930780	-1,185787	-19,520582	11,657013	12,124254	0,047070	0,019607	-0,032459	1,102659	-6,775303	-0,683980	0,047070	0,019607	-0,032459	1,102659	-6,775303	-0,683980
11:39:26,64	0,518988	3,298030	-0,138977	0,209978	0,989983	0,271002	0,044153	0,023133	-0,028137	-0,613911	-3,114006	-0,659983	-0,638121	-2,931969	-1,186544	-19,440824	11,638118	12,094173	0,044153	0,023133	-0,028137	1,202066	-6,580043	-0,659983	0,044153	0,023133	-0,028137	1,202066	-6,580043	-0,659983
11:39:26,69	0,518988	3,298030	-0,138977	0,209978	0,989983	0,271002	0,044805	0,021883	-0,028894	-0,525382	-3,001609	-0,690064	-0,637449	-2,931118	-1,188066	-19,385919	11,612685	12,108498	0,044805	0,021883	-0,028894	1,192451	-6,518787	-0,690064	0,044805	0,021883	-0,028894	1,192451	-6,518787	-0,690064
11:39:26,74	0,518988	3,298030	-0,138977	0,209978	0,989983	0,271002	0,043732	0,021726	-0,030415	-0,511790	-2,997150	-0,675739	-0,637371	-2,931337	-1,188833	-19,341397	11,586687	12,093120	0,043732	0,021726	-0,030415	1,193716	-6,430083	-0,675739	0,043732	0,021726	-0,030415	1,193716	-6,430083	-0,675739
11:39:26,79	0,518988	3,298030	-0,138977	0,209978	0,989983	0,271002	0,043882	0,021550	-0,031183	-0,502865	-2,937784	-0,691117	-0,637169	-2,930738	-1,190352	-19,242326	11,583311	12,083351	0,043882	0,021550	-0,031183	1,188784	-6,382506	-0,691117	0,043882	0,021550	-0,031183	1,188784	-6,382506	-0,691117
11:39:26,84	0,518988	3,298030	-0,138977	0,209978	0,989983	0,271002	0,043262	0,021674	-0,032702	-0,462697	-2,882503	-0,700886	-0,638864	-2,924995	-1,185685	-19,187246	11,542377	12,088884	0,043262	0,021674	-0,032702	1,238679	-6,278608	-0,700886	0,043262	0,021674	-0,032702	1,238679	-6,278608	-0,700886
11:39:26,89	0,518988	3,298030	-0,138977	0,209978	0,989983	0,271002	0,039136	0,026013	-0,028035	-0,696261	-3,028897	-0,695354	-0,634654	-2,926129	-1,189532	-19,124444	11,491387	12,089505	0,039136	0,026013	-0,028035	1,345766	-6,101095	-0,695354	0,039136	0,026013	-0,028035	1,345766	-6,101095	-0,695354
11:39:26,94	0,518988	3,298030	-0,138977	0,209978	0,989983	0,271002	0,038013	0,021800	-0,031881	-0,489942	-3,007409	-0,694732	-0,632230	-2,928262	-1,188704	-19,088815	11,468020	12,117060	0,038013	0,021800	-0,031881	1,221364	-5,991453	-0,694732	0,038013	0,021800	-0,031881	1,221364	-5,991453	-0,694732
11:39:26,99	0,518988	3,298030	-0,138977	0,209978	0,989983	0,271002	0,038649	0,018635	-0,031054	-0,327787	-2,931837	-0,667177	-0,633870	-2,921745	-1,187142	-19,002017	11,430174	12,114688	0,038649	0,018635	-0,031054	1,135071	-5,965748	-0,667177	0,038649	0,018635	-0,031054	1,135071	-5,965748	-0,667177
11:39:27,04	0,518988	3,298030	-0,138977	0,209978	0,989983	0,271002	0,033825	0,023314	-0,029491	-0,560453	-3,088585	-0,669549	-0,634248	-2,924727	-1,187202	-18,996528	11,407212	12,100505	0,033825	0,023314	-0,029491	1,269679	-5,743825	-0,669549	0,033825	0,023314	-0,029491	1,269679	-5,743825	-0,669549
11:39:27,09	0,518988	3,298030	-0,138977	0,209978	0,989983	0,271002	0,036597	0,022150	-0,029552	-0,517068	-2,928210	-0,683732	-0,633168	-2,922475	-1,190255	-18,931312	11,372237	12,060717	0,036597	0,022150	-0,029552	1,221693	-5,801047	-0,683732	0,036597	0,022150	-0,029552	1,221693	-5,801047	-0,683732
11:39:27,15	0,518988	3,298030	-0,138977	0,209978	0,989983	0,271002	0,034106	0,022341	-0,032605	-0,524668	-2,983754	-0,723521	-0,636665	-2,919186	-1,186342	-18,916315	11,401059	12,112285	0,034106	0,022341	-0,032605	1,229066	-5,661080	-0,723521	0,034106	0,022341	-0,032605	1,229066	-5,661080	-0,723521
11:39:27,20	0,518988	3,298030	-0,138977	0,209978	0,989983	0,271002	0,033006	0,027013	-0,028691	-0,735197	-3,042379	-0,671953	-0,632994	-2,922056	-1,189013	-18,838669	11,352824	12,106930	0,033006	0,027013	-0,028691	1,385355	-5,633352	-0,671953	0,033006	0,027013	-0,028691	1,385355	-5,633352	-0,671953
11:39:27,25	0,518988	3,298030	-0,138977	0,209978	0,989983	0,271002	0,033656	0,022399	-0,031362	-0,498210	-2,917224	-0,677307	-0,632990	-2,920894	-1,189780	-18,821945	11,326801	12,116255	0,033656	0,022399	-0,031362	1,260131	-5,559213	-0,677307	0,033656	0,022399	-0,031362	1,260131	-5,559213	-0,677307
11:39:27,30	0,518988	3,298030	-0,138977	0,209978	0,989983	0,271002	0,032648	0,022977	-0,032130	-0,542414	-2,942158	-0,667982	-0,632942	-2,922495	-1,190533	-18,789403	11,291188	12,119854	0,032648	0,022977	-0,032130	1,261259	-5,505000	-0,667982	0,032648	0,022977	-0,032130	1,261259	-5,505000	-0,667982
11:39:27,35	0,518988	3,298030	-0,138977	0,209978	0,989983	0,271002	0,034010	0,022135	-0,032882	-0,513199	-2,825305	-0,664384	-0,631741	-2,921276	-1,190943	-18,772346	11,272789	12,085811	0,034010	0,022135	-0,032882	1,224375	-5,495125	-0,664384	0,034010	0,022135	-0,032882	1,224375	-5,495125	-0,664384
11:39:27,40	0,518988	3,298030	-0,138977	0,209978	0,989983	0,271002	0,032354	0,021704	-0,033293	-0,498220	-2,887481	-0,698426	-0,635119	-2,919072	-1,188978	-18,717126	11,333972	12,100286	0,032354	0,021704	-0,033293	1,205562	-5,427252	-0,698426	0,032354	0,021704	-0,033293	1,205562	-5,427252	-0,698426
11:39:27,45	0,518988	3,298030	-0,138977	0,209978	0,989983	0,271002	0,032135	0,025732	-0,031327	-0,627065	-2,881648	-0,683951	-0,633321	-2,923020	-1,190882	-18,689657	11,280816	12,108875	0,032135	0,025732	-0,031327	1,392893	-5,404212	-0,683951	0,032135	0,025732	-0,031327	1,392893	-5,404212	-0,683951
11:39:27,50	0,518988	3,298030	-0,138977	0,209978	0,989983	0,271002	0,034655	0,022200	-0,033232	-0,475729	-2,700237	-0,675362	-0,632019	-2,920159	-1,188567	-18,619405	11,236402	12,057520	0,034655	0,022200	-0,033232	1,267009	-5,420628	-0,675362	0,034655	0,022200	-0,033232	1,267009	-5,420628	-0,675362
11:39:27,55	0,518988	3,298030	-0,138977	0,209978	0,989983	0,271002	0,031526	0,022504	-0,030916	-0,494828	-2,779878	-0,726718	-0,633842	-2,922601	-1,188169	-18,647473	11,228302	12,076010	0,031526	0,022504	-0,030916	1,271704	-5,254672	-0,726718	0,031526	0,022504	-0,030916	1,271704	-5,254672	-0,726718
11:39:27,60	0,518988	3,298030	-0,138977	0,209978	0,989983	0,271002	0,034552	0,022861	-0,030518	-0,534478	-2,642781	-0,708228	-0,636701	-2,920062	-1,190465	-18,602221	11,260812	12,116627	0,034552	0,022861	-0,030518	1,260135	-5,355120	-0,708228	0,034552	0,022861	-0,030518	1,260135	-5,355120	-0,708228
11:39:27,65	0,518988	3,298030	-0,138977	0,209978	0,989983	0,271002	0,033783	0,026606	-0,032814	-0,678440	-2,659852	-0,667611	-0,631407	-2,916788	-1,188538	-18,581229	11,194691	12,090296	0,033783	0,026606	-0,032814	1,410158	-5,311798	-0,667611	0,033783	0,026606	-0,032814	1,410158	-5,311798	-0,667611
11:39:27,70	0,518988	3,298030	-0,138977	0,209978	0,989983	0,271002	0,028301	0,023659	-0,030888	-0,571962	-2,893685	-0,693942	-0,632512	-2,919397	-1,190462	-18,553545	11,203293	12,086034	0,028301	0,023659	-0,030888	1,285295	-5,115281	-0,693942	0,028301	0,023659	-0,030888	1,285295	-5,115281	-0,693942
11:39:27,75	0,518988	3,298030	-0,138977	0,209978	0,989983	0,271002	0,031113	0,023311	-0,032812	-0,532564	-2,727782	-0,698203	-0,631284	-2,917946	-1,190848	-18,530035	11,214117	12,081956	0,031113	0,023311	-0,032812	1,297361	-5,170128	-0,698203	0,031113	0,023311	-0,032812	1,297361	-5,170128	-0,698203
11:39:27,80	0,518988	3,298030	-0,138977	0,209978	0,989983	0,271002	0,029242	0,022973	-0,033197	-0,493878	-2,810125	-0,702281	-0,632409	-2,919588	-1,190425	-18,497651	11,183844	12,099339	0,029242	0,022973	-0,033197	1,309542	-5,105597	-0,702281	0,029242	0,022973	-0,033197	1,309542	-5,105597	-0,702281
11:39:27,85	0,518988	3,298030	-0,138977	0,209978	0,989983	0,271002	0,031227	0,023127	-0,032775	-0,511875	-2,663729	-0,684898	-0,631733	-2,914674	-1,188140	-18,457979	11,190603	12,040462	0,031227	0,023127	-0,032775	1,303579	-5,115016	-0,684898	0,031227	0,023127	-0,032775	1,303579	-5,115016	-0,684898
11:39:27,90	0,518988	3,298030	-0,138977	0,209978	0,989983	0,271002	0,026632	0,024999	-0,030489	-0,583517	-2,871645	-0,743776	-0,631212	-2,917968	-1,189665	-18,472872	11,136268	12,068474	0,026632	0,024999	-0,030489	1,378871	-4,962294	-0,743776	0,026632	0,024999	-0,030489	1,378871	-4,962294	-0,743776
11:39:27,95	0,518988	3,298030	-0,138977	0,209978	0,989983	0,271002	0,029225	0,022900	-0,032015	-0,528882	-2,722563	-0,715763	-0,630007	-2,915865	-1,191581	-18,446504	11,134095	12,098891	0,029225	0,022900	-0,032015	1,268750	-5,016727	-0,715763	0,029225	0,022900	-0,032015	1,268750	-5,016727	-0,715763
11:39:28,00	0,518988	3,298030	-0,138977	0,209978	0,989983	0,271002	0,026801	0,022908	-0,033930	-0,517988	-2,824694	-0,685347	-0,627909	-2,916927	-1,192163	-18,420905	11,095653	12,073730	0,026801	0,022908	-0,033930	1,280261	-4,928567	-0,685347	0,026801	0,022908	-0,033930	1,280261	-4,928567	-0,685347
11:39:28,05	0,518988	3,298030	-0,138977	0,209978	0,989983	0,271002	0,026671	0,020560	-0,034513	-0,416409	-2,790045	-0,710507	-0,633457	-2,916264	-1,190399	-18,402630	11,111059	12,096327	0,026671	0,020560	-0,034513	1,197558	-4,883742	-0,710507	0,026671	0,020560	-0,034513	1,197558	-4,883742	-0,710507
11:39:28,10	0,518988	3,298030	-0,138977	0,209978	0,989983	0,271002	0,028871	0,025696	-0,032749	-0,661010	-2,667515	-0,687910	-0,630485	-2,917676	-1,192319	-18,392372	11,120595	12,107690	0,028871	0,025696	-0,032749	1,356147	-4,933921	-0,687910	0,028871	0,025696	-0,032749	1,356147	-4,933921	-0,687910
11:39:28,15	0,518988	3,298030	-0,138977	0,209978	0,989983	0,271002	0,028609	0,022417	-0,034669	-0,477078	-2,677067	-0,676547	-0,632092	-2,920253	-1,191135	-18,334571	11,135931	12,084404	0,028609	0,022417	-0,034669	1,282621	-4,922839	-0,676547	0,028609	0,022417	-0,034669	1,282621	-4,922839	-0,676547
11:39:28,20	0,518988	3,298030	-0,138977	0,209978	0,989983	0,271002	0,031644	0,022519	-0,033485	-0,440236	-2,476850	-0,699834	-0,631601	-2,917544	-1,190768	-18,351571	11,070717	12,080330	0,031644	0,022519	-0,033485	1,327525	-4,960883	-0,699834	0,031644	0,022519	-0,033485	1,327525	-4,960883	-0,699834
11:39:28,25	0,518988	3,298030	-0,138977	0,209978	0,989983	0,271002	0,029052	0,023449	-0,033118	-0,553544	-2,593725	-0,703907	-0,629812	-2,918054	-1,191903	-18,325516	11,033621	12,099179	0,029052	0,023449	-0,033118	1,287178	-4,874322	-0,703907	0,029052	0,023449	-0,033118	1,287178	-4,874322	-0,703907
11:39:28,30	0,518988	3,298030	-0,138977	0,209978	0,989983	0,271002	0,028599	0,021645	-0,034253	-0,478853	-2,576156	-0,685059	-0,630374	-2,916365	-1,190361	-18,317771	11,049162	12,089122	0,028599	0,021645	-0,034253	1,220283	-4,821212	-0,685059	0,028599	0,021645	-0,034253	1,220283	-4,821212	-0,685059
11:39:28,35	0,518988	3,298030	-0,138977	0,209978	0,989983	0,271002	0,027418	0,022976	-0,032710	-0,530712	-2,638675	-0,695116	-0,629140	-2,914362	-1,191541	-18,285940	11,043674	12,060776	0,027418	0,022976	-0,032710	1,272875	-4,790956	-0,695116	0,027418	0,022976	-0,032710	1,272875	-4,790956	-0,695116
11:39:28,40	0,518988	3,298030	-0,138977	0,209978	0,989983	0,271002	0,025066	0,022909	-0,033890	-0,516083	-2,730631	-0,723461	-0,628019	-2,917041	-1,190381	-18,320767	11,038578	12,055217	0,025066	0,022909	-0,033890	1,282271	-4,698336	-0,723461	0,025066	0,022909	-0,033890	1,282271	-4,698336	-0,723461
11:39:28,45	0,518988	3,298030	-0,138977	0,209978	0,989983	0,271002	0,026825	0,020599	-0,032731	-0,417773	-2,666770	-0,729021	-0,629681	-2,913981	-1,191538	-18,267231	11,056008	12,056095	0,026825	0,020599	-0,032731	1,199221	-4,772566	-0,729021	0,026825	0,020599	-0,032731	1,199221	-4,772566	-0,729021
11:39:28,50	0,518988	3,298030	-0,138977	0,209978	0,989983	0,271002	0,025006	0,023568	-0,033888	-0,530313	-2,723714	-0,728142	-0,631434	-2,913495	-1,193863	-18,259545	11,073587	12,067454	0,025006	0,023568	-0,033888	1,319769	-4,686712	-0,728142	0,025006	0,023568	-0,033888	1,319769	-4,686712	-0,728142
11:39:28,55	0,518988	3,298030	-0,138977	0,209978	0,989983	0,271002	0,025462	0,025329	-0,036212	-0,602822	-2,702161	-0,716784	-0,627838	-2,915965	-1,194203	-18,208179	10,996245	12,079445	0,025462	0,025329	-0,036212	1,385506	-4,700916	-0,716784	0,025462	0,025329	-0,036212	1,385506	-4,700916	-0,716784
11:39:28,60	0,518988	3,298030	-0,138977	0,209978	0,989983	0,271002	0,025804	0,020980	-0,036552	-0,417961	-2,601238	-0,704792	-0,630170	-2,911527	-1,191093	-18,187726	10,993693	12,096897	0,025804	0,020980	-0,036552	1,228954	-4,626815	-0,704792	0,025804	0,020980	-0,036552	1,228954	-4,626815	-0,704792
11:39:28,65	0,518988	3,298030	-0,138977	0,209978	0,989983	0,271002	0,023126	0,025218	-0,033442	-0,630329	-2,721497	-0,687340	-0,627802	-2,916638	-1,191093	-18,205492	11,012571	12,073110	0,023126	0,025218	-0,033442	1,349282	-4,536863	-0,687340	0,023126	0,025218	-0,033442	1,349282	-4,536863	-0,687340
11:39:28,70	0,518988	3,298030	-0,138977	0,209978	0,989983	0,271002	0,026368	0,020612	-0,033443	-0,383354	-2,577725	-0,711127	-0,628880	-2,914612	-1,190706	-18,162237	11,030681	12,058589	0,026368	0,020612	-0,033443	1,234689	-4,647609	-0,711127	0,026368	0,020612	-0,033443	1,234689	-4,647609	-0,711127
11:39:28,75	0,518988	3,298030	-0,138977	0,209978	0,989983	0,271002	0,025153	0,022559	-0,033056	-0,447262	-2,612518	-0,725649	-0,628325	-2,913916	-1,189509	-18,158906	10,989181	12,100302	0,025153	0,022559	-0,033056	1,323584	-4,586996	-0,725649	0,025153	0,022559	-0,033056	1,323584	-4,586996	-0,725649
11:39:28,80	0,518988	3,298030	-0,138977	0,209978	0,989983	0,271002	0,024272	0,022426	-0,031859	-0,474646	-2,634672	-0,683935	-0,628265	-2,913299	-1,191869	-18,127641	10,979254	12,047904	0,024272	0,022426	-0,031859	1,285798	-4,540027	-0,683935	0,024272	0,022426	-0,031859	1,285798	-4,540027	-0,683935
11:39:28,85	0,518988	3,298030	-0,138977	0,209978	0,989983	0,271002	0,023708	0,022683	-0,034219	-0,480948	-2,631965	-0,736333	-0,631179	-2,913080	-1,190660	-18,109652	10,982831	12,099924	0,023708	0,022683	-0,034219	1,299630	-4,493040	-0,736333	0,023708	0,022683	-0,034219	1,299630	-4,493040	-0,736333
11:39:28,90	0,518988	3,298030	-0,138977	0,209978	0,989983	0,271002	0,024975	0,025316	-0,033010	-0,605797	-2,552290	-0,684313	-0,628815	-2,916278	-1,191054	-18,118636	10,988614	12,076149	0,024975	0,025316	-0,033010	1,381510	-4,512825	-0,684313	0,024975	0,025316	-0,033010	1,381510	-4,512825	-0,684313
11:39:28,95	0,518988	3,298030	-0,138977	0,209978	0,989983	0,271002	0,026562	0,021670	-0,033404	-0,415662	-2,480412	-0,708088	-0,627637	-2,913179	-1,190697	-18,104224	10,957158	12,041524	0,026562	0,021670	-0,033404	1,285394	-4,565565	-0,708088	0,026562	0,021670	-0,033404	1,285394	-4,565565	-0,708088
11:39:29,00	0,518988	3,298030	-0,138977	0,209978	0,989983	0,271002	0,023290	0,022198	-0,033046	-0,463199	-2,622381	-0,742714	-0,627630	-2,911774	-1,191445	-18,092335	10,960361	12,080930	0,023290	0,022198	-0,033046	1,279373	-4,450631	-0,742714	0,023290	0,022198	-0,033046	1,279373	-4,450631	-0,742714
11:39:29,05	0,518988	3,298030	-0,138977	0,209978	0,989983	0,271002	0,022070	0,022895	-0,033794	-0,490721	-2,677135	-0,703307	-0,629317	-2,911884	-1,192232	-18,070305	11,000655	12,057940	0,022070	0,022895	-0,033794	1,306560	-4,409601	-0,703307	0,022070	0,022895	-0,033794	1,306560	-4,409601	-0,703307
11:39:29,10	0,518988	3,298030	-0,138977	0,209978	0,989983	0,271002	0,023008	0,024301	-0,034581	-0,517893	-2,629400	-0,726298	-0,629303	-2,912352	-1,190631	-18,043811	10,945646	12,098471	0,023008	0,024301	-0,034581	1,389716	-4,435541	-0,726298	0,023008	0,024301	-0,034581	1,389716	-4,435541	-0,726298
11:39:29,15	0,518988	3,298030	-0,138977	0,209978	0,989983	0,271002	0,023406	0,024055	-0,032981	-0,539496	-2,558244	-0,685767	-0,627555	-2,913323	-1,192581	-18,048278	10,931217	12,084863	0,023406	0,024055	-0,032981	1,348805	-4,395645	-0,685767	0,023406	0,024055	-0,032981	1,348805	-4,395645	-0,685767
11:39:29,20	0,518988	3,298030	-0,138977	0,209978	0,989983	0,271002	0,023374	0,022055	-0,034930	-0,450259	-2,556603	-0,699374	-0,629922	-2,910579	-1,192958	-18,047245	10,948161	12,119539	0,023374	0,022055	-0,034930	1,281092	-4,391429	-0,699374	0,023374	0,022055	-0,034930	1,281092	-4,391429	-0,699374
11:39:29,25	0,518988	3,298030	-0,138977	0,209978	0,989983	0,271002	0,022181	0,025478	-0,035308	-0,613047	-2,626221	-0,664698	-0,628149	-2,913684	-1,193365	-18,049888	10,927356	12,075387	0,022181	0,025478	-0,035308	1,386984	-4,367391	-0,664698	0,022181	0,025478	-0,035308	1,386984	-4,367391	-0,664698
11:39:29,30	0,518988	3,298030	-0,138977	0,209978	0,989983	0,271002	0,023983	0,022390	-0,035715	-0,471784	-2,524372	-0,708850	-0,628093	-2,910551	-1,193388	-18,012692	10,907648	12,040945	0,023983	0,022390	-0,035715	1,285800	-4,407046	-0,708850	0,023983	0,022390	-0,035715	1,285800	-4,407046	-0,708850
11:39:29,35	0,518988	3,298030	-0,138977	0,209978	0,989983	0,271002	0,021242	0,023908	-0,035737	-0,549194	-2,624849	-0,743292	-0,625114	-2,910832	-1,192923	-17,985910	10,897825	12,118068	0,021242	0,023908	-0,035737	1,327559	-4,292337	-0,743292	0,021242	0,023908	-0,035737	1,327559	-4,292337	-0,743292
11:39:29,40	0,518988	3,298030	-0,138977	0,209978	0,989983	0,271002	0,019996	0,021188	-0,035272	-0,402862	-2,661537	-0,666169	-0,626276	-2,913382	-1,192580	-18,003111	10,925869	12,055369	0,019996	0,021188	-0,035272	1,260359	-4,231212	-0,666169	0,019996	0,021188	-0,035272	1,260359	-4,231212	-0,666169
11:39:29,45	0,518988	3,298030	-0,138977	0,209978	0,989983	0,271002	0,022785	0,020919	-0,034930	-0,373187	-2,545416	-0,728869	-0,630411	-2,912737	-1,191047	-18,005445	10,908665	12,038755	0,022785	0,020919	-0,034930	1,268917	-4,334044	-0,728869	0,022785	0,020919	-0,034930	1,268917	-4,334044	-0,728869
11:39:29,50	0,518988	3,298030	-0,138977	0,209978	0,989983	0,271002	0,024294	0,024822	-0,033397	-0,592212	-2,460370	-0,745483	-0,626238	-2,910339	-1,192157	-17,960774	10,890077	12,092749	0,024294	0,024822	-0,033397	1,356282	-4,367451	-0,745483	0,024294	0,024822	-0,033397	1,356282	-4,367451	-0,745483
11:39:29,55	0,518988	3,298030	-0,138977	0,209978	0,989983	0,271002	0,020131	0,022407	-0,034506	-0,460393	-2,628869	-0,691489	-0,628040	-2,916506	-1,191408	-18,011549	10,924274	12,053923	0,020131	0,022407	-0,034506	1,298521	-4,209149	-0,691489	0,020131	0,022407	-0,034506	1,298521	-4,209149	-0,691489
11:39:29,60	0,518988	3,298030	-0,138977	0,209978	0,989983	0,271002	0,026373	0,020884	-0,033757	-0,376983	-2,365379	-0,730315	-0,625687	-2,911386	-1,191031	-17,988026	10,887464	12,048594	0,026373	0,020884	-0,033757	1,262396	-4,435622	-0,730315	0,026373	0,020884	-0,033757	1,262396	-4,435622	-0,730315
11:39:29,65	0,518988	3,298030	-0,138977	0,209978	0,989983	0,271002	0,020762	0,021406	-0,033381	-0,424253	-2,618342	-0,735644	-0,626162	-2,913101	-1,190995	-17,939180	10,890197	12,057511	0,020762	0,021406	-0,033381	1,256118	-4,248170	-0,735644	0,020762	0,021406	-0,033381	1,256118	-4,248170	-0,735644
11:39:29,70	0,518988	3,298030	-0,138977	0,209978	0,989983	0,271002	0,022485	0,020960	-0,033345	-0,374275	-2,487844	-0,726726	-0,628002	-2,908809	-1,193722	-17,948018	10,875151	12,083324	0,022485	0,020960	-0,033345	1,271090	-4,252878	-0,726726	0,022485	0,020960	-0,033345	1,271090	-4,252878	-0,726726
11:39:29,75	0,518988	3,298030	-0,138977	0,209978	0,989983	0,271002	0,019687	0,024700	-0,036071	-0,586176	-2,633433	-0,700914	-0,622722	-2,910792	-1,190204	-17,951114	10,822405	12,089834	0,019687	0,024700	-0,036071	1,352736	-4,178880	-0,700914	0,019687	0,024700	-0,036071	1,352736	-4,178880	-0,700914
11:39:29,80	0,518988	3,298030	-0,138977	0,209978	0,989983	0,271002	0,018765	0,019135	-0,032553	-0,344069	-2,657673	-0,694404	-0,626720	-2,909512	-1,192571	-17,911396	10,879571	12,034054	0,018765	0,019135	-0,032553	1,158061	-4,130762	-0,694404	0,018765	0,019135	-0,032553	1,158061	-4,130762	-0,694404
11:39:29,85	0,518988	3,298030	-0,138977	0,209978	0,989983	0,271002	0,019656	0,023238	-0,034921	-0,488024	-2,605545	-0,750183	-0,627286	-2,910620	-1,194078	-17,888181	10,859593	12,077437	0,019656	0,023238	-0,034921	1,336139	-4,148550	-0,750183	0,019656	0,023238	-0,034921	1,336139	-4,148550	-0,750183
11:39:29,90	0,518988	3,298030	-0,138977	0,209978	0,989983	0,271002	0,020898	0,023174	-0,036428	-0,490408	-2,510881	-0,706800	-0,627280	-2,911905	-1,192142	-17,899672	10,875922	12,067020	0,020898	0,023174	-0,036428	1,328758	-4,151363	-0,706800	0,020898	0,023174	-0,036428	1,328758	-4,151363	-0,706800
11:39:29,95	0,518988	3,298030	-0,138977	0,209978	0,989983	0,271002	0,022008	0,022527	-0,034492	-0,448352	-2,471285	-0,717217	-0,627320	-2,909464	-1,189835	-17,910940	10,856374	12,055770	0,022008	0,022527	-0,034492	1,319999	-4,198890	-0,717217	0,022008	0,022527	-0,034492	1,319999	-4,198890	-0,717217
11:39:30,00	0,518988	3,298030	-0,138977	0,209978	0,989983	0,271002	0,019914	0,023782	-0,032184	-0,536174	-2,580120	-0,728467	-0,628452	-2,910116	-1,190994	-17,891274	10,861647	12,051305	0,019914	0,023782	-0,032184	1,330693	-4,143402	-0,728467	0,019914	0,023782	-0,032184	1,330693	-4,143402	-0,728467
11:39:30,05	0,518988	3,298030	-0,138977	0,209978	0,989983	0,271002	0,021045	0,024436	-0,033343	-0,555796	-2,506920	-0,732932	-0,630264	-2,909194	-1,189433	-17,909695	10,863130	12,079487	0,021045	0,024436	-0,033343	1,362432	-4,158975	-0,732932	0,021045	0,024436	-0,033343	1,362432	-4,158975	-0,732932
11:39:30,10	0,518988	3,298030	-0,138977	0,209978	0,989983	0,271002	0,021152	0,026466	-0,031782	-0,669290	-2,518041	-0,704751	-0,628028	-2,912659	-1,193243	-17,913327	10,837413	12,073623	0,021152	0,026466	-0,031782	1,408304	-4,178511	-0,704751	0,021152	0,026466	-0,031782	1,408304	-4,178511	-0,704751
11:39:30,15	0,518988	3,298030	-0,138977	0,209978	0,989983	0,271002	0,023035	0,022797	-0,035592	-0,502575	-2,410444	-0,710614	-0,629573	-2,911557	-1,194066	-17,852553	10,841000	12,071088	0,023035	0,022797	-0,035592	1,286979	-4,218681	-0,710614	0,023035	0,022797	-0,035592	1,286979	-4,218681	-0,710614
11:39:30,20	0,518988	3,298030	-0,138977	0,209978	0,989983	0,271002	0,022853	0,024686	-0,036415	-0,567316	-2,369039	-0,713149	-0,630283	-2,909770	-1,190330	-17,829046	10,856352	12,039329	0,022853	0,024686	-0,036415	1,370534	-4,163035	-0,713149	0,022853	0,024686	-0,036415	1,370534	-4,163035	-0,713149
11:39:30,25	0,518988	3,298030	-0,138977	0,209978	0,989983	0,271002	0,021660	0,026195	-0,032680	-0,620717	-2,418392	-0,744908	-0,624241	-2,909946	-1,190944	-17,833805	10,823701	12,074448	0,021660	0,026195	-0,032680	1,435563	-4,118739	-0,744908	0,021660	0,026195	-0,032680	1,435563	-4,118739	-0,744908
11:39:30,30	0,518988	3,298030	-0,138977	0,209978	0,989983	0,271002	0,018792	0,020874	-0,033294	-0,374721	-2,555365	-0,709790	-0,627771	-2,910414	-1,191345	-17,847407	10,865512	12,070646	0,018792	0,020874	-0,033294	1,263921	-4,030513	-0,709790	0,018792	0,020874	-0,033294	1,263921	-4,030513	-0,709790
11:39:30,35	0,518988	3,298030	-0,138977	0,209978	0,989983	0,271002	0,020962	0,023698	-0,033695	-0,492117	-2,475182	-0,713591	-0,628336	-2,912867	-1,192868	-17,830255	10,845572	12,089677	0,020962	0,023698	-0,033695	1,368143	-4,120716	-0,713591	0,020962	0,023698	-0,033695	1,368143	-4,120716	-0,713591
11:39:30,40	0,518988	3,298030	-0,138977	0,209978	0,989983	0,271002	0,023370	0,022960	-0,035217	-0,462445	-2,325173	-0,694561	-0,625431	-2,911541	-1,189396	-17,840796	10,803155	12,062787	0,023370	0,022960	-0,035217	1,339900	-4,159689	-0,694561	0,023370	0,022960	-0,035217	1,339900	-4,159689	-0,694561
11:39:30,45	0,518988	3,298030	-0,138977	0,209978	0,989983	0,271002	0,020769	0,021107	-0,031746	-0,408116	-2,448337	-0,721451	-0,630716	-2,909362	-1,190964	-17,825059	10,804049	12,058172	0,020769	0,021107	-0,031746	1,248802	-4,078687	-0,721451	0,020769	0,021107	-0,031746	1,248802	-4,078687	-0,721451
11:39:30,50	0,518988	3,298030	-0,138977	0,209978	0,989983	0,271002	0,021524	0,026774	-0,033314	-0,694151	-2,395901	-0,726065	-0,627097	-2,909704	-1,192476	-17,787357	10,823878	12,084140	0,021524	0,026774	-0,033314	1,407617	-4,085510	-0,726065	0,021524	0,026774	-0,033314	1,407617	-4,085510	-0,726065
11:39:30,55	0,518988	3,298030	-0,138977	0,209978	0,989983	0,271002	0,020011	0,023469	-0,034825	-0,486244	-2,451840	-0,700097	-0,626514	-2,908841	-1,190972	-17,794452	10,814649	12,025089	0,020011	0,023469	-0,034825	1,356046	-4,022679	-0,700097	0,020011	0,023469	-0,034825	1,356046	-4,022679	-0,700097
11:39:30,60	0,518988	3,298030	-0,138977	0,209978	0,989983	0,271002	0,018972	0,023395	-0,033321	-0,493933	-2,507405	-0,759148	-0,625383	-2,912830	-1,192483	-17,812804	10,796656	12,068831	0,018972	0,023395	-0,033321	1,342543	-3,996671	-0,759148	0,018972	0,023395	-0,033321	1,342543	-3,996671	-0,759148
11:39:30,65	0,518988	3,298030	-0,138977	0,209978	0,989983	0,271002	0,021861	0,020421	-0,034832	-0,364084	-2,364065	-0,715406	-0,622381	-2,906469	-1,193640	-17,761241	10,783053	12,079723	0,021861	0,020421	-0,034832	1,238994	-4,080131	-0,715406	0,021861	0,020421	-0,034832	1,238994	-4,080131	-0,715406
11:39:30,70	0,518988	3,298030	-0,138977	0,209978	0,989983	0,271002	0,014851	0,021002	-0,035990	-0,380280	-2,677114	-0,704515	-0,627742	-2,909063	-1,191903	-17,769192	10,823655	12,063394	0,014851	0,021002	-0,035990	1,268384	-3,842917	-0,704515	0,014851	0,021002	-0,035990	1,268384	-3,842917	-0,704515
11:39:30,75	0,518988	3,298030	-0,138977	0,209978	0,989983	0,271002	0,019778	0,024347	-0,034253	-0,523037	-2,448099	-0,720844	-0,628787	-2,909381	-1,190929	-17,763118	10,844756	12,063994	0,019778	0,024347	-0,034253	1,388215	-4,000668	-0,720844	0,019778	0,024347	-0,034253	1,388215	-4,000668	-0,720844
11:39:30,80	0,518988	3,298030	-0,138977	0,209978	0,989983	0,271002	0,020575	0,025094	-0,033278	-0,540557	-2,411921	-0,720243	-0,625930	-2,907039	-1,192867	-17,780898	10,815196	12,089476	0,020575	0,025094	-0,033278	1,429315	-4,027093	-0,720243	0,020575	0,025094	-0,033278	1,429315	-4,027093	-0,720243
11:39:30,85	0,518988	3,298030	-0,138977	0,209978	0,989983	0,271002	0,017119	0,023790	-0,035217	-0,507264	-2,592293	-0,694761	-0,625322	-2,911317	-1,189941	-17,788906	10,812867	12,082329	0,017119	0,023790	-0,035217	1,360283	-3,936105	-0,694761	0,017119	0,023790	-0,035217	1,360283	-3,936105	-0,694761
11:39:30,90	0,518988	3,298030	-0,138977	0,209978	0,989983	0,271002	0,020520	0,021124	-0,032291	-0,374647	-2,421201	-0,701908	-0,625782	-2,908958	-1,190586	-17,749486	10,760839	12,076882	0,020520	0,021124	-0,032291	1,283609	-4,032007	-0,701908	0,020520	0,021124	-0,032291	1,283609	-4,032007	-0,701908
11:39:30,95	0,518988	3,298030	-0,138977	0,209978	0,989983	0,271002	0,018707	0,022702	-0,032935	-0,482057	-2,455311	-0,707355	-0,625265	-2,908418	-1,193528	-17,742481	10,782787	12,039097	0,018707	0,022702	-0,032935	1,300083	-3,923817	-0,707355	0,018707	0,022702	-0,032935	1,300083	-3,923817	-0,707355
11:39:31,00	0,518988	3,298030	-0,138977	0,209978	0,989983	0,271002	0,017981	0,022525	-0,035878	-0,450299	-2,497983	-0,745140	-0,622346	-2,908726	-1,190930	-17,754185	10,766983	12,048087	0,017981	0,022525	-0,035878	1,317880	-3,909479	-0,745140	0,017981	0,022525	-0,035878	1,317880	-3,909479	-0,745140
11:39:31,05	0,518988	3,298030	-0,138977	0,209978	0,989983	0,271002	0,016788	0,019843	-0,033280	-0,330402	-2,562244	-0,736151	-0,625233	-2,909097	-1,193634	-17,721914	10,767162	12,053697	0,016788	0,019843	-0,033280	1,227282	-3,880102	-0,736151	0,016788	0,019843	-0,033280	1,227282	-3,880102	-0,736151
11:39:31,10	0,518988	3,298030	-0,138977	0,209978	0,989983	0,271002	0,018552	0,022158	-0,035984	-0,434477	-2,442637	-0,730540	-0,629974	-2,907872	-1,192093	-17,738861	10,781804	12,062455	0,018552	0,022158	-0,035984	1,304913	-3,899002	-0,730540	0,018552	0,022158	-0,035984	1,304913	-3,899002	-0,730540
11:39:31,15	0,518988	3,298030	-0,138977	0,209978	0,989983	0,271002	0,019862	0,026876	-0,034442	-0,675618	-2,396538	-0,721782	-0,627636	-2,905302	-1,192893	-17,732697	10,754813	12,038574	0,019862	0,026876	-0,034442	1,434153	-3,955702	-0,721782	0,019862	0,026876	-0,034442	1,434153	-3,955702	-0,721782
11:39:31,20	0,518988	3,298030	-0,138977	0,209978	0,989983	0,271002	0,016468	0,026137	-0,035243	-0,657457	-2,554216	-0,745663	-0,628123	-2,908125	-1,190904	-17,706090	10,793377	12,066894	0,019155	0,025146	-0,033254	1,414722	-3,914386	-0,717344	0,019155	0,025146	-0,033254	1,414722	-3,914386	-0,717344
11:39:31,25	0,518988	3,298030	-0,138977	0,209978	0,989983	0,271002	0,019155	0,025146	-0,033254	-0,559262	-2,410683	-0,717344	-0,623450	-2,906312	-1,188929	-17,703438	10,749560	12,108943	0,019155	0,025146	-0,033254	1,414722	-3,914386	-0,717344	0,019155	0,025146	-0,033254	1,414722	-3,914386	-0,717344
11:39:31,30	0,518988	3,298030	-0,138977	0,209978	0,989983	0,271002	0,015250	0,022006	-0,031279	-0,432597	-2,589580	-0,675294	-0,622824	-2,907931	-1,193247	-17,688094	10,740277	12,033461	0,015250	0,022006	-0,031279	1,294888	-3,786677	-0,675294	0,015250	0,022006	-0,031279	1,294888	-3,786677	-0,675294
11:39:31,35	0,518988	3,298030	-0,138977	0,209978	0,989983	0,271002	0,016339	0,020654	-0,035596	-0,362669	-2,515006	-0,750776	-0,627620	-2,907585	-1,194456	-17,691581	10,793760	12,075545	0,016339	0,020654	-0,035596	1,258697	-3,797614	-0,750776	0,016339	0,020654	-0,035596	1,258697	-3,797614	-0,750776
11:39:31,40	0,518988	3,298030	-0,138977	0,209978	0,989983	0,271002	0,018437	0,024981	-0,036806	-0,543096	-2,435689	-0,708692	-0,626285	-2,905705	-1,194778	-17,655567	10,781942	12,064197	0,018437	0,024981	-0,036806	1,417935	-3,882963	-0,708692	0,018437	0,024981	-0,036806	1,417935	-3,882963	-0,708692
11:39:31,45	0,518988	3,298030	-0,138977	0,209978	0,989983	0,271002	0,016141	0,024764	-0,037128	-0,524039	-2,517939	-0,720041	-0,623463	-2,907275	-1,190891	-17,696209	10,704098	12,074546	0,016141	0,024764	-0,037128	1,419956	-3,785043	-0,720041	0,016141	0,024764	-0,037128	1,419956	-3,785043	-0,720041
11:39:31,50	0,518988	3,298030	-0,138977	0,209978	0,989983	0,271002	0,016090	0,021535	-0,033240	-0,443873	-2,516897	-0,709692	-0,624019	-2,904855	-1,189735	-17,685204	10,726081	12,069851	0,016090	0,021535	-0,033240	1,246656	-3,779950	-0,709692	0,016090	0,021535	-0,033240	1,246656	-3,779950	-0,709692
11:39:31,55	0,518988	3,298030	-0,138977	0,209978	0,989983	0,271002	0,014272	0,023228	-0,032084	-0,507330	-2,612876	-0,714387	-0,626635	-2,909112	-1,191528	-17,683992	10,748981	12,076232	0,014272	0,023228	-0,032084	1,316040	-3,733244	-0,714387	0,014272	0,023228	-0,032084	1,316040	-3,733244	-0,714387
11:39:31,60	0,518988	3,298030	-0,138977	0,209978	0,989983	0,271002	0,019267	0,023364	-0,033878	-0,494007	-2,363530	-0,708005	-0,622714	-2,905230	-1,191872	-17,670985	10,728401	12,056714	0,019267	0,023364	-0,033878	1,340104	-3,876014	-0,708005	0,019267	0,023364	-0,033878	1,340104	-3,876014	-0,708005
11:39:31,65	0,518988	3,298030	-0,138977	0,209978	0,989983	0,271002	0,013944	0,021910	-0,034222	-0,429676	-2,618767	-0,727523	-0,625761	-2,911130	-1,192063	-17,691178	10,734261	12,046133	0,013944	0,021910	-0,034222	1,290233	-3,713403	-0,727523	0,013944	0,021910	-0,034222	1,290233	-3,713403	-0,727523
11:39:31,70	0,518988	3,298030	-0,138977	0,209978	0,989983	0,271002	0,020577	0,021599	-0,034412	-0,418520	-2,294269	-0,738104	-0,625571	-2,906816	-1,193180	-17,645152	10,755107	12,021033	0,020577	0,021599	-0,034412	1,276967	-3,909595	-0,738104	0,020577	0,021599	-0,034412	1,276967	-3,909595	-0,738104
11:39:31,75	0,518988	3,298030	-0,138977	0,209978	0,989983	0,271002	0,016746	0,023591	-0,035530	-0,481069	-2,464049	-0,763205	-0,624511	-2,905802	-1,191278	-17,644243	10,735180	12,055899	0,016746	0,023591	-0,035530	1,370837	-3,778636	-0,763205	0,016746	0,023591	-0,035530	1,370837	-3,778636	-0,763205
11:39:31,80	0,518988	3,298030	-0,138977	0,209978	0,989983	0,271002	0,015339	0,023180	-0,033627	-0,476491	-2,526498	-0,728338	-0,627510	-2,903421	-1,192847	-17,661793	10,744995	12,066874	0,015339	0,023180	-0,033627	1,343138	-3,730581	-0,728338	0,015339	0,023180	-0,033627	1,343138	-3,730581	-0,728338
11:39:31,85	0,518988	3,298030	-0,138977	0,209978	0,989983	0,271002	0,014776	0,026967	-0,035197	-0,673710	-2,575880	-0,717363	-0,623392	-2,907234	-1,193593	-17,656465	10,700764	12,075693	0,014776	0,026967	-0,035197	1,443228	-3,735767	-0,717363	0,014776	0,026967	-0,035197	1,443228	-3,735767	-0,717363
11:39:31,90	0,518988	3,298030	-0,138977	0,209978	0,989983	0,271002	0,016019	0,021495	-0,035942	-0,424769	-2,484511	-0,708545	-0,624480	-2,908506	-1,192042	-17,633884	10,728813	12,050813	0,016019	0,021495	-0,035942	1,262560	-3,741979	-0,708545	0,016019	0,021495	-0,035942	1,262560	-3,741979	-0,708545
11:39:31,95	0,518988	3,298030	-0,138977	0,209978	0,989983	0,271002	0,017664	0,021802	-0,034392	-0,405146	-2,393400	-0,733424	-0,625106	-2,908875	-1,191269	-17,652524	10,728268	12,055199	0,017664	0,021802	-0,034392	1,306275	-3,780060	-0,733424	0,017664	0,021802	-0,034392	1,306275	-3,780060	-0,733424
11:39:32,00	0,518988	3,298030	-0,138977	0,209978	0,989983	0,271002	0,018297	0,022158	-0,033619	-0,433490	-2,376375	-0,729038	-0,627280	-2,903388	-1,190405	-17,624580	10,733022	12,061033	0,018297	0,022158	-0,033619	1,305938	-3,812694	-0,729038	0,018297	0,022158	-0,033619	1,305938	-3,812694	-0,729038
11:39:32,05	0,518988	3,298030	-0,138977	0,209978	0,989983	0,271002	0,014632	0,026785	-0,032754	-0,656008	-2,545119	-0,723205	-0,624533	-2,906636	-1,193744	-17,587606	10,696724	12,095835	0,014632	0,026785	-0,032754	1,446643	-3,693755	-0,723205	0,014632	0,026785	-0,032754	1,446643	-3,693755	-0,723205
11:39:32,10	0,518988	3,298030	-0,138977	0,209978	0,989983	0,271002	0,016072	0,022782	-0,036094	-0,460773	-2,420089	-0,688403	-0,626522	-2,906476	-1,192474	-17,615256	10,732574	12,084062	0,016072	0,022782	-0,036094	1,327602	-3,681735	-0,688403	0,016072	0,022782	-0,036094	1,327602	-3,681735	-0,688403
11:39:32,15	0,518988	3,298030	-0,138977	0,209978	0,989983	0,271002	0,016927	0,024584	-0,034823	-0,537262	-2,417478	-0,700176	-0,623536	-2,904891	-1,191856	-17,593675	10,716501	12,035249	0,016927	0,024584	-0,034823	1,392580	-3,746275	-0,700176	0,016927	0,024584	-0,034823	1,392580	-3,746275	-0,700176
11:39:32,20	0,518988	3,298030	-0,138977	0,209978	0,989983	0,271002	0,014062	0,022791	-0,034205	-0,447140	-2,539769	-0,748989	-0,623301	-2,906172	-1,190861	-17,611676	10,684531	12,068378	0,014062	0,022791	-0,034205	1,341929	-3,643607	-0,748989	0,014062	0,022791	-0,034205	1,341929	-3,643607	-0,748989
11:39:32,25	0,518988	3,298030	-0,138977	0,209978	0,989983	0,271002	0,015054	0,021947	-0,033211	-0,439946	-2,487771	-0,715859	-0,624437	-2,906150	-1,193983	-17,588921	10,683188	12,040737	0,015054	0,021947	-0,033211	1,282880	-3,669509	-0,715859	0,015054	0,021947	-0,033211	1,282880	-3,669509	-0,715859
11:39:32,30	0,518988	3,298030	-0,138977	0,209978	0,989983	0,271002	0,015603	0,022942	-0,036332	-0,481477	-2,438846	-0,743500	-0,623895	-2,905161	-1,195158	-17,601424	10,670735	12,041422	0,015603	0,022942	-0,036332	1,319464	-3,663679	-0,743500	0,015603	0,022942	-0,036332	1,319464	-3,663679	-0,743500
11:39:32,35	0,518988	3,298030	-0,138977	0,209978	0,989983	0,271002	0,014475	0,022967	-0,037507	-0,499821	-2,502118	-0,742815	-0,626799	-2,905918	-1,194722	-17,593877	10,716523	12,100074	0,014475	0,022967	-0,037507	1,303095	-3,638382	-0,742815	0,014475	0,022967	-0,037507	1,303095	-3,638382	-0,742815
11:39:32,40	0,518988	3,298030	-0,138977	0,209978	0,989983	0,271002	0,016583	0,025103	-0,037072	-0,567485	-2,408863	-0,684164	-0,624329	-2,904003	-1,192042	-17,550849	10,718753	12,026106	0,016583	0,025103	-0,037072	1,403135	-3,710599	-0,684164	0,016583	0,025103	-0,037072	1,403135	-3,710599	-0,684164
11:39:32,45	0,518988	3,298030	-0,138977	0,209978	0,989983	0,271002	0,013690	0,023922	-0,034392	-0,482604	-2,523152	-0,758132	-0,625018	-2,909708	-1,193178	-17,599608	10,702311	12,064567	0,013690	0,023922	-0,034392	1,395273	-3,597786	-0,758132	0,013690	0,023922	-0,034392	1,395273	-3,597786	-0,758132
11:39:32,50	0,518988	3,298030	-0,138977	0,209978	0,989983	0,271002	0,018974	0,021666	-0,035527	-0,403899	-2,282368	-0,719670	-0,624961	-2,905051	-1,195492	-17,550154	10,692269	12,085226	0,018974	0,021666	-0,035527	1,296863	-3,771828	-0,719670	0,018974	0,021666	-0,035527	1,296863	-3,771828	-0,719670
11:39:32,55	0,518988	3,298030	-0,138977	0,209978	0,989983	0,271002	0,014913	0,023945	-0,037841	-0,506371	-2,445695	-0,699011	-0,624372	-2,904819	-1,191590	-17,554655	10,693001	12,107284	0,014913	0,023945	-0,037841	1,373284	-3,616361	-0,699011	0,014913	0,023945	-0,037841	1,373284	-3,616361	-0,699011
11:39:32,60	0,518988	3,298030	-0,138977	0,209978	0,989983	0,271002	0,014417	0,023551	-0,033940	-0,487516	-2,475756	-0,676953	-0,625755	-2,904193	-1,192318	-17,592956	10,722364	12,073788	0,014417	0,023551	-0,033940	1,361235	-3,607477	-0,676953	0,014417	0,023551	-0,033940	1,361235	-3,607477	-0,676953
11:39:32,65	0,518988	3,298030	-0,138977	0,209978	0,989983	0,271002	0,014567	0,025062	-0,034668	-0,559787	-2,515820	-0,710449	-0,623258	-2,906183	-1,193180	-17,583446	10,674729	12,069191	0,014567	0,025062	-0,034668	1,407544	-3,659297	-0,710449	0,014567	0,025062	-0,034668	1,407544	-3,659297	-0,710449
11:39:32,70	0,518988	3,298030	-0,138977	0,209978	0,989983	0,271002	0,015042	0,021904	-0,035529	-0,432090	-2,459063	-0,715047	-0,625008	-2,908357	-1,193431	-17,576208	10,661140	12,065787	0,015042	0,021904	-0,035529	1,287368	-3,639834	-0,715047	0,015042	0,021904	-0,035529	1,287368	-3,639834	-0,715047
11:39:32,75	0,518988	3,298030	-0,138977	0,209978	0,989983	0,271002	0,017799	0,022333	-0,035780	-0,462527	-2,302619	-0,718451	-0,625535	-2,902030	-1,194336	-17,542032	10,704497	12,085180	0,017799	0,022333	-0,035780	1,290579	-3,699840	-0,718451	0,017799	0,022333	-0,035780	1,290579	-3,699840	-0,718451
11:39:32,80	0,518988	3,298030	-0,138977	0,209978	0,989983	0,271002	0,012584	0,025953	-0,036685	-0,596168	-2,565902	-0,699057	-0,627400	-2,906462	-1,191492	-17,553299	10,680183	12,060811	0,012584	0,025953	-0,036685	1,441164	-3,553712	-0,699057	0,012584	0,025953	-0,036685	1,441164	-3,553712	-0,699057
11:39:32,85	0,518988	3,298030	-0,138977	0,209978	0,989983	0,271002	0,017355	0,025352	-0,033842	-0,591585	-2,315402	-0,723426	-0,622613	-2,905250	-1,192005	-17,556456	10,672053	12,068363	0,017355	0,025352	-0,033842	1,398535	-3,677749	-0,723426	0,017355	0,025352	-0,033842	1,398535	-3,677749	-0,723426
11:39:32,90	0,518988	3,298030	-0,138977	0,209978	0,989983	0,271002	0,013911	0,021812	-0,034354	-0,416144	-2,493133	-0,715875	-0,623480	-2,906811	-1,193440	-17,555083	10,678731	12,046444	0,013911	0,021812	-0,034354	1,296117	-3,585166	-0,715875	0,013911	0,021812	-0,034354	1,296117	-3,585166	-0,715875
11:39:32,95	0,518988	3,298030	-0,138977	0,209978	0,989983	0,271002	0,015696	0,021783	-0,035790	-0,408140	-2,402455	-0,737793	-0,626115	-2,906650	-1,193172	-17,545770	10,678201	12,058657	0,015696	0,021783	-0,035790	1,301805	-3,634621	-0,737793	0,015696	0,021783	-0,035790	1,301805	-3,634621	-0,737793
11:39:33,00	0,518988	3,298030	-0,138977	0,209978	0,989983	0,271002	0,016874	0,024145	-0,035522	-0,526755	-2,332864	-0,725580	-0,623148	-2,903502	-1,193549	-17,525942	10,681037	12,074289	0,016874	0,024145	-0,035522	1,368590	-3,657511	-0,725580	0,016874	0,024145	-0,035522	1,368590	-3,657511	-0,725580
11:39:33,05	0,518988	3,298030	-0,138977	0,209978	0,989983	0,271002	0,012665	0,023149	-0,035899	-0,462637	-2,536005	-0,709949	-0,621855	-2,905775	-1,191270	-17,479571	10,677570	12,089159	0,012665	0,023149	-0,035899	1,354588	-3,530206	-0,709949	0,012665	0,023149	-0,035899	1,354588	-3,530206	-0,709949
11:39:33,10	0,518988	3,298030	-0,138977	0,209978	0,989983	0,271002	0,013986	0,020893	-0,033620	-0,325138	-2,425403	-0,695079	-0,625549	-2,907814	-1,191981	-17,550994	10,656246	12,086279	0,013986	0,020893	-0,033620	1,314984	-3,523329	-0,695079	0,013986	0,020893	-0,033620	1,314984	-3,523329	-0,695079
11:39:33,15	0,518988	3,298030	-0,138977	0,209978	0,989983	0,271002	0,017599	0,023073	-0,034331	-0,492660	-2,288726	-0,697958	-0,626048	-2,902094	-1,192426	-17,507796	10,674641	12,019625	0,017599	0,023073	-0,034331	1,318567	-3,670262	-0,697958	0,017599	0,023073	-0,034331	1,318567	-3,670262	-0,697958
11:39:33,20	0,518988	3,298030	-0,138977	0,209978	0,989983	0,271002	0,012896	0,026365	-0,034776	-0,626324	-2,505072	-0,764612	-0,621273	-2,904085	-1,189658	-17,482933	10,666701	12,047032	0,012896	0,026365	-0,034776	1,443340	-3,517418	-0,764612	0,012896	0,026365	-0,034776	1,443340	-3,517418	-0,764612
11:39:33,25	0,518988	3,298030	-0,138977	0,209978	0,989983	0,271002	0,012232	0,021234	-0,032007	-0,353970	-2,514111	-0,737206	-0,624924	-2,905407	-1,190845	-17,539970	10,672898	12,052557	0,012232	0,021234	-0,032007	1,312930	-3,474314	-0,737206	0,012232	0,021234	-0,032007	1,312930	-3,474314	-0,737206
11:39:33,30	0,518988	3,298030	-0,138977	0,209978	0,989983	0,271002	0,015203	0,023735	-0,033195	-0,507142	-2,412123	-0,731681	-0,626352	-2,905445	-1,191481	-17,515536	10,667591	12,056308	0,015203	0,023735	-0,033195	1,356039	-3,605534	-0,731681	0,015203	0,023735	-0,033195	1,356039	-3,605534	-0,731681
11:39:33,35	0,518988	3,298030	-0,138977	0,209978	0,989983	0,271002	0,015949	0,024952	-0,033831	-0,562839	-2,349486	-0,727930	-0,624869	-2,903565	-1,191792	-17,497527	10,650077	12,070418	0,015949	0,024952	-0,033831	1,395928	-3,601505	-0,727930	0,015949	0,024952	-0,033831	1,395928	-3,601505	-0,727930
11:39:33,40	0,518988	3,298030	-0,138977	0,209978	0,989983	0,271002	0,013580	0,024608	-0,034142	-0,551111	-2,448320	-0,713820	-0,627755	-2,903208	-1,190449	-17,484479	10,679474	12,046948	0,013580	0,024608	-0,034142	1,380647	-3,514374	-0,713820	0,013580	0,024608	-0,034142	1,380647	-3,514374	-0,713820
11:39:33,45	0,518988	3,298030	-0,138977	0,209978	0,989983	0,271002	0,014714	0,027286	-0,032799	-0,658377	-2,392783	-0,737290	-0,623641	-2,904649	-1,194677	-17,474465	10,664255	12,088188	0,014714	0,027286	-0,032799	1,483593	-3,547806	-0,737290	0,014714	0,027286	-0,032799	1,483593	-3,547806	-0,737290
11:39:33,50	0,518988	3,298030	-0,138977	0,209978	0,989983	0,271002	0,013904	0,023003	-0,037026	-0,443844	-2,418579	-0,696049	-0,625842	-2,904390	-1,191826	-17,515574	10,695013	12,033416	0,013904	0,023003	-0,037026	1,361926	-3,510080	-0,696049	0,013904	0,023003	-0,037026	1,361926	-3,510080	-0,696049
11:39:33,55	0,518988	3,298030	-0,138977	0,209978	0,989983	0,271002	0,014780	0,025038	-0,034176	-0,543576	-2,424012	-0,750822	-0,625623	-2,902448	-1,193253	-17,492353	10,628952	12,070612	0,014780	0,025038	-0,034176	1,421932	-3,584273	-0,750822	0,014780	0,025038	-0,034176	1,421932	-3,584273	-0,750822
11:39:33,60	0,518988	3,298030	-0,138977	0,209978	0,989983	0,271002	0,012989	0,025820	-0,035603	-0,629810	-2,464006	-0,713625	-0,621329	-2,904136	-1,193500	-17,483369	10,634266	12,106459	0,012989	0,025820	-0,035603	1,397041	-3,483669	-0,713625	0,012989	0,025820	-0,035603	1,397041	-3,483669	-0,713625
11:39:33,65	0,518988	3,298030	-0,138977	0,209978	0,989983	0,271002	0,012304	0,021258	-0,035849	-0,383485	-2,494495	-0,677778	-0,624299	-2,906586	-1,191451	-17,473532	10,658838	12,059800	0,012304	0,021258	-0,035849	1,285238	-3,460398	-0,677778	0,012304	0,021258	-0,035849	1,285238	-3,460398	-0,677778
11:39:33,70	0,518988	3,298030	-0,138977	0,209978	0,989983	0,271002	0,015911	0,022604	-0,033801	-0,427310	-2,310707	-0,724437	-0,623849	-2,905150	-1,189874	-17,499947	10,670070	12,027462	0,015911	0,022604	-0,033801	1,347122	-3,559746	-0,724437	0,015911	0,022604	-0,033801	1,347122	-3,559746	-0,724437
11:39:33,75	0,518988	3,298030	-0,138977	0,209978	0,989983	0,271002	0,014443	0,022933	-0,032223	-0,447879	-2,415565	-0,756776	-0,623858	-2,904126	-1,193417	-17,481181	10,640215	12,048807	0,014443	0,022933	-0,032223	1,352351	-3,549320	-0,756776	0,014443	0,022933	-0,032223	1,352351	-3,549320	-0,756776
11:39:33,80	0,518988	3,298030	-0,138977	0,209978	0,989983	0,271002	0,013560	0,023452	-0,035766	-0,491346	-2,430276	-0,735431	-0,626569	-2,904487	-1,194305	-17,467844	10,661213	12,067934	0,013560	0,023452	-0,035766	1,349634	-3,494755	-0,735431	0,013560	0,023452	-0,035766	1,349634	-3,494755	-0,735431
11:39:33,85	0,518988	3,298030	-0,138977	0,209978	0,989983	0,271002	0,015228	0,025620	-0,036655	-0,579211	-2,342476	-0,716303	-0,627231	-2,905595	-1,193928	-17,501116	10,647725	12,067336	0,015228	0,025620	-0,036655	1,431931	-3,537912	-0,716303	0,015228	0,025620	-0,036655	1,431931	-3,537912	-0,716303
11:39:33,90	0,518988	3,298030	-0,138977	0,209978	0,989983	0,271002	0,016519	0,025639	-0,036278	-0,608552	-2,297424	-0,716902	-0,624106	-2,902761	-1,194694	-17,487201	10,683157	12,085501	0,016519	0,025639	-0,036278	1,404136	-3,594190	-0,716902	0,016519	0,025639	-0,036278	1,404136	-3,594190	-0,716902
11:39:33,95	0,518988	3,298030	-0,138977	0,209978	0,989983	0,271002	0,012502	0,024350	-0,037043	-0,503866	-2,511995	-0,698737	-0,620408	-2,906824	-1,192725	-17,477123	10,634488	12,082676	0,012502	0,024350	-0,037043	1,407612	-3,493393	-0,698737	0,012502	0,024350	-0,037043	1,407612	-3,493393	-0,698737
11:39:34,00	0,518988	3,298030	-0,138977	0,209978	0,989983	0,271002	0,014172	0,019115	-0,035074	-0,268758	-2,392093	-0,701561	-0,625313	-2,904462	-1,193078	-17,473251	10,641464	12,064408	0,014172	0,019115	-0,035074	1,231776	-3,504586	-0,701561	0,014172	0,019115	-0,035074	1,231776	-3,504586	-0,701561
11:39:34,05	0,518988	3,298030	-0,138977	0,209978	0,989983	0,271002	0,014579	0,024545	-0,035427	-0,543119	-2,371065	-0,719829	-0,626569	-2,904693	-1,191186	-17,468582	10,648357	12,080136	0,014579	0,024545	-0,035427	1,383638	-3,515505	-0,719829	0,014579	0,024545	-0,035427	1,383638	-3,515505	-0,719829
11:39:34,10	0,518988	3,298030	-0,138977	0,209978	0,989983	0,271002	0,015407	0,025517	-0,033535	-0,585377	-2,327397	-0,704101	-0,623047	-2,904707	-1,192344	-17,463017	10,622744	12,080570	0,015407	0,025517	-0,033535	1,417709	-3,536857	-0,704101	0,015407	0,025517	-0,033535	1,417709	-3,536857	-0,704101
11:39:34,15	0,518988	3,298030	-0,138977	0,209978	0,989983	0,271002	0,013658	0,022460	-0,034693	-0,445789	-2,400728	-0,703667	-0,623566	-2,904507	-1,192733	-17,427960	10,612344	12,060673	0,013658	0,022460	-0,034693	1,317288	-3,472879	-0,703667	0,013658	0,022460	-0,034693	1,317288	-3,472879	-0,703667
11:39:34,20	0,518988	3,298030	-0,138977	0,209978	0,989983	0,271002	0,013744	0,023010	-0,035083	-0,465869	-2,360684	-0,723564	-0,625460	-2,902545	-1,190323	-17,428876	10,641138	12,050412	0,013744	0,023010	-0,035083	1,340386	-3,439604	-0,723564	0,013744	0,023010	-0,035083	1,340386	-3,439604	-0,723564
11:39:34,25	0,518988	3,298030	-0,138977	0,209978	0,989983	0,271002	0,012992	0,025630	-0,032673	-0,577650	-2,414975	-0,733826	-0,623254	-2,905737	-1,189844	-17,428960	10,598940	12,018395	0,012992	0,025630	-0,032673	1,434303	-3,434867	-0,733826	0,012992	0,025630	-0,032673	1,434303	-3,434867	-0,733826
11:39:34,30	0,518988	3,298030	-0,138977	0,209978	0,989983	0,271002	0,014654	0,022124	-0,032194	-0,431924	-2,307554	-0,765842	-0,618833	-2,900493	-1,192719	-17,398413	10,590996	12,075626	0,014654	0,022124	-0,032194	1,304809	-3,457869	-0,765842	0,014654	0,022124	-0,032194	1,304809	-3,457869	-0,765842
11:39:34,35	0,518988	3,298030	-0,138977	0,209978	0,989983	0,271002	0,007902	0,020917	-0,035068	-0,360776	-2,628230	-0,708612	-0,624705	-2,903210	-1,190407	-17,416281	10,627332	12,054768	0,007902	0,020917	-0,035068	1,281222	-3,248516	-0,708612	0,007902	0,020917	-0,035068	1,281222	-3,248516	-0,708612
11:39:34,40	0,518988	3,298030	-0,138977	0,209978	0,989983	0,271002	0,013190	0,024644	-0,032757	-0,532023	-2,386876	-0,729469	-0,621827	-2,905134	-1,195970	-17,443493	10,634111	12,066130	0,013190	0,024644	-0,032757	1,402509	-3,422300	-0,729469	0,013190	0,024644	-0,032757	1,402509	-3,422300	-0,729469
11:39:34,45	0,518988	3,298030	-0,138977	0,209978	0,989983	0,271002	0,013418	0,021189	-0,038320	-0,360138	-2,401968	-0,718108	-0,624721	-2,902124	-1,194684	-17,423117	10,659604	12,063478	0,013418	0,021189	-0,038320	1,303237	-3,455301	-0,718108	0,013418	0,021189	-0,038320	1,303237	-3,455301	-0,718108
11:39:34,50	0,518988	3,298030	-0,138977	0,209978	0,989983	0,271002	0,012258	0,025201	-0,037034	-0,536448	-2,457384	-0,720759	-0,621751	-2,904638	-1,191718	-17,403192	10,612613	12,098865	0,012258	0,025201	-0,037034	1,441796	-3,419664	-0,720759	0,012258	0,025201	-0,037034	1,441796	-3,419664	-0,720759
11:39:34,55	0,518988	3,298030	-0,138977	0,209978	0,989983	0,271002	0,012951	0,021372	-0,034067	-0,368072	-2,380638	-0,685373	-0,625893	-2,902982	-1,190417	-17,432417	10,661800	12,055872	0,012951	0,021372	-0,034067	1,309594	-3,397257	-0,685373	0,012951	0,021372	-0,034067	1,309594	-3,397257	-0,685373
11:39:34,60	0,518988	3,298030	-0,138977	0,209978	0,989983	0,271002	0,013587	0,025787	-0,032766	-0,569678	-2,397441	-0,728365	-0,626270	-2,903009	-1,193085	-17,452251	10,621431	12,051493	0,013587	0,025787	-0,032766	1,454581	-3,464027	-0,728365	0,013587	0,025787	-0,032766	1,454581	-3,464027	-0,728365
11:39:34,65	0,518988	3,298030	-0,138977	0,209978	0,989983	0,271002	0,013799	0,026100	-0,035435	-0,630839	-2,383420	-0,732745	-0,622364	-2,904415	-1,191952	-17,421943	10,623290	12,060708	0,013799	0,026100	-0,035435	1,418002	-3,466633	-0,732745	0,013799	0,026100	-0,035435	1,418002	-3,466633	-0,732745
11:39:34,70	0,518988	3,298030	-0,138977	0,209978	0,989983	0,271002	0,013064	0,022014	-0,034301	-0,401633	-2,396325	-0,723530	-0,622393	-2,904432	-1,192745	-17,433315	10,616765	12,046555	0,013064	0,022014	-0,034301	1,326502	-3,421836	-0,723530	0,013064	0,022014	-0,034301	1,326502	-3,421836	-0,723530
11:39:34,75	0,518988	3,298030	-0,138977	0,209978	0,989983	0,271002	0,013093	0,022031	-0,035094	-0,413813	-2,401384	-0,737682	-0,624134	-2,902343	-1,192737	-17,406610	10,595387	12,055291	0,013093	0,022031	-0,035094	1,315595	-3,429201	-0,737682	0,013093	0,022031	-0,035094	1,315595	-3,429201	-0,737682
11:39:34,80	0,518988	3,298030	-0,138977	0,209978	0,989983	0,271002	0,012154	0,024583	-0,035087	-0,551682	-2,416430	-0,728947	-0,621715	-2,902497	-1,192703	-17,388850	10,636760	12,084264	0,012154	0,024583	-0,035087	1,378064	-3,370483	-0,728947	0,012154	0,024583	-0,035087	1,378064	-3,370483	-0,728947
11:39:34,85	0,518988	3,298030	-0,138977	0,209978	0,989983	0,271002	0,015355	0,024082	-0,034692	-0,494248	-2,290848	-0,723263	-0,625301	-2,905365	-1,192342	-17,426306	10,643030	12,060974	0,015355	0,024082	-0,034692	1,396214	-3,496193	-0,723263	0,015355	0,024082	-0,034692	1,396214	-3,496193	-0,723263
11:39:34,90	0,518988	3,298030	-0,138977	0,209978	0,989983	0,271002	0,015355	0,024082	-0,034692	-0,494248	-2,290848	-0,723263	-0,622201	-2,901232	-1,195974	-17,373491	10,611698	12,040984	0,015355	0,024082	-0,034692	1,396214	-3,496193	-0,723263	0,015355	0,024082	-0,034692	1,396214	-3,496193	-0,723263
11:39:34,95	0,518988	3,298030	-0,138977	0,209978	0,989983	0,271002	0,010225	0,023464	-0,038324	-0,462845	-2,496187	-0,743254	-0,626480	-2,900672	-1,196247	-17,404988	10,634950	12,053674	0,010225	0,023464	-0,038324	1,379114	-3,298850	-0,743254	0,010225	0,023464	-0,038324	1,379114	-3,298850	-0,743254
11:39:35,00	0,518988	3,298030	-0,138977	0,209978	0,989983	0,271002	0,011880	0,027450	-0,038597	-0,665727	-2,449040	-0,730563	-0,626147	-2,902481	-1,192088	-17,397884	10,629518	12,054724	0,011880	0,027450	-0,038597	1,489130	-3,381606	-0,730563	0,011880	0,027450	-0,038597	1,489130	-3,381606	-0,730563
11:39:35,05	0,518988	3,298030	-0,138977	0,209978	0,989983	0,271002	0,013280	0,026258	-0,034438	-0,604865	-2,367365	-0,729514	-0,621164	-2,900622	-1,190049	-17,404326	10,604791	12,015940	0,013280	0,026258	-0,034438	1,456374	-3,409841	-0,729514	0,013280	0,026258	-0,034438	1,456374	-3,409841	-0,729514
11:39:35,10	0,518988	3,298030	-0,138977	0,209978	0,989983	0,271002	0,009179	0,022872	-0,032398	-0,453434	-2,573850	-0,768298	-0,622333	-2,903514	-1,190768	-17,389155	10,574622	12,067921	0,009179	0,022872	-0,032398	1,342013	-3,294371	-0,768298	0,009179	0,022872	-0,032398	1,342013	-3,294371	-0,768298
11:39:35,15	0,518988	3,298030	-0,138977	0,209978	0,989983	0,271002	0,012268	0,022438	-0,033118	-0,449408	-2,385000	-0,716316	-0,621729	-2,904577	-1,190736	-17,377037	10,562352	12,096401	0,012268	0,022438	-0,033118	1,311970	-3,348007	-0,716316	0,012268	0,022438	-0,033118	1,311970	-3,348007	-0,716316
11:39:35,20	0,518988	3,298030	-0,138977	0,209978	0,989983	0,271002	0,012886	0,021383	-0,033085	-0,399116	-2,336219	-0,687836	-0,621833	-2,905864	-1,190386	-17,433848	10,565663	12,072444	0,012886	0,021383	-0,033085	1,279447	-3,347762	-0,687836	0,012886	0,021383	-0,033085	1,279447	-3,347762	-0,687836
11:39:35,25	0,518988	3,298030	-0,138977	0,209978	0,989983	0,271002	0,014052	0,020830	-0,032736	-0,395883	-2,326417	-0,711794	-0,625668	-2,903436	-1,194661	-17,388072	10,597588	12,067219	0,014052	0,020830	-0,032736	1,239246	-3,429529	-0,711794	0,014052	0,020830	-0,032736	1,239246	-3,429529	-0,711794
11:39:35,30	0,518988	3,298030	-0,138977	0,209978	0,989983	0,271002	0,013868	0,025365	-0,037010	-0,581178	-2,312336	-0,717018	-0,625398	-2,905386	-1,194660	-17,377919	10,580349	12,050169	0,013868	0,025365	-0,037010	1,409965	-3,400957	-0,717018	0,013868	0,025365	-0,037010	1,409965	-3,400957	-0,717018
11:39:35,35	0,518988	3,298030	-0,138977	0,209978	0,989983	0,271002	0,015422	0,024156	-0,037010	-0,528187	-2,214125	-0,734068	-0,621121	-2,902563	-1,193490	-17,373768	10,595138	12,060737	0,015422	0,024156	-0,037010	1,368086	-3,424721	-0,734068	0,015422	0,024156	-0,037010	1,368086	-3,424721	-0,734068
11:39:35,40	0,518988	3,298030	-0,138977	0,209978	0,989983	0,271002	0,010838	0,021864	-0,035840	-0,394101	-2,456270	-0,723501	-0,624598	-2,903093	-1,193079	-17,359338	10,633765	12,085122	0,010838	0,021864	-0,035840	1,322221	-3,307055	-0,723501	0,010838	0,021864	-0,035840	1,322221	-3,307055	-0,723501
11:39:35,45	0,518988	3,298030	-0,138977	0,209978	0,989983	0,271002	0,013035	0,024610	-0,035429	-0,496205	-2,348839	-0,699116	-0,620236	-2,902220	-1,194316	-17,354100	10,551682	12,070347	0,013035	0,024610	-0,035429	1,435647	-3,372094	-0,699116	0,013035	0,024610	-0,035429	1,435647	-3,372094	-0,699116
11:39:35,50	0,518988	3,298030	-0,138977	0,209978	0,989983	0,271002	0,010099	0,021269	-0,036666	-0,390943	-2,455944	-0,713891	-0,624092	-2,902514	-1,189801	-17,360206	10,631568	12,053361	0,010099	0,021269	-0,036666	1,278645	-3,248708	-0,713891	0,010099	0,021269	-0,036666	1,278645	-3,248708	-0,713891
11:39:35,55	0,518988	3,298030	-0,138977	0,209978	0,989983	0,271002	0,012281	0,024461	-0,032151	-0,490803	-2,387705	-0,730877	-0,622849	-2,903640	-1,192706	-17,361595	10,599895	12,059828	0,012281	0,024461	-0,032151	1,429366	-3,351764	-0,730877	0,012281	0,024461	-0,032151	1,429366	-3,351764	-0,730877
11:39:35,60	0,518988	3,298030	-0,138977	0,209978	0,989983	0,271002	0,012635	0,022822	-0,035055	-0,433695	-2,354642	-0,724409	-0,624617	-2,907268	-1,193212	-17,379490	10,613639	12,026001	0,012635	0,022822	-0,035055	1,357807	-3,346523	-0,724409	0,012635	0,022822	-0,035055	1,357807	-3,346523	-0,724409
11:39:35,65	0,518988	3,298030	-0,138977	0,209978	0,989983	0,271002	0,016661	0,022539	-0,035562	-0,416042	-2,167688	-0,758237	-0,623532	-2,902799	-1,194654	-17,386031	10,566797	12,074746	0,016661	0,022539	-0,035562	1,353272	-3,475566	-0,758237	0,016661	0,022539	-0,035562	1,353272	-3,475566	-0,758237
11:39:35,70	0,518988	3,298030	-0,138977	0,209978	0,989983	0,271002	0,012248	0,023834	-0,037003	-0,527210	-2,379387	-0,709491	-0,621028	-2,903983	-1,194273	-17,334768	10,588630	12,021648	0,012248	0,023834	-0,037003	1,343748	-3,340876	-0,709491	0,012248	0,023834	-0,037003	1,343748	-3,340876	-0,709491
11:39:35,75	0,518988	3,298030	-0,138977	0,209978	0,989983	0,271002	0,012021	0,021073	-0,036623	-0,339103	-2,357727	-0,762589	-0,622240	-2,902563	-1,193385	-17,393493	10,592936	12,042846	0,012021	0,021073	-0,036623	1,315123	-3,301374	-0,762589	0,012021	0,021073	-0,036623	1,315123	-3,301374	-0,762589
11:39:35,80	0,518988	3,298030	-0,138977	0,209978	0,989983	0,271002	0,011398	0,022833	-0,035735	-0,456236	-2,443138	-0,741392	-0,621636	-2,903813	-1,190365	-17,345200	10,584945	12,057940	0,011398	0,022833	-0,035735	1,336120	-3,337873	-0,741392	0,011398	0,022833	-0,035735	1,336120	-3,337873	-0,741392
11:39:35,85	0,518988	3,298030	-0,138977	0,209978	0,989983	0,271002	0,012178	0,021685	-0,032714	-0,379328	-2,356739	-0,726297	-0,622915	-2,907912	-1,193077	-17,386558	10,557997	12,072859	0,012178	0,021685	-0,032714	1,322930	-3,312735	-0,726297	0,012178	0,021685	-0,032714	1,322930	-3,312735	-0,726297
11:39:35,90	0,518988	3,298030	-0,138977	0,209978	0,989983	0,271002	0,016368	0,020743	-0,035427	-0,374349	-2,161220	-0,711379	-0,625223	-2,905891	-1,191140	-17,371636	10,584711	12,072283	0,016368	0,020743	-0,035427	1,253944	-3,446105	-0,711379	0,016368	0,020743	-0,035427	1,253944	-3,446105	-0,711379
11:39:35,95	0,518988	3,298030	-0,138977	0,209978	0,989983	0,271002	0,015771	0,023752	-0,033489	-0,500244	-2,192709	-0,711954	-0,621112	-2,902925	-1,190749	-17,319297	10,561581	12,051729	0,015771	0,023752	-0,033489	1,364291	-3,430713	-0,711954	0,015771	0,023752	-0,033489	1,364291	-3,430713	-0,711954
11:39:36,00	0,518988	3,298030	-0,138977	0,209978	0,989983	0,271002	0,011148	0,021675	-0,033099	-0,386107	-2,376225	-0,732508	-0,623429	-2,905369	-1,191927	-17,363725	10,599404	12,054158	0,011148	0,021675	-0,033099	1,315392	-3,251306	-0,732508	0,011148	0,021675	-0,033099	1,315392	-3,251306	-0,732508
11:39:36,05	0,518988	3,298030	-0,138977	0,209978	0,989983	0,271002	0,014422	0,022459	-0,034276	-0,416349	-2,263342	-0,730079	-0,625792	-2,901150	-1,195406	-17,350518	10,619438	12,100605	0,014422	0,022459	-0,034276	1,346717	-3,395464	-0,730079	0,014422	0,022459	-0,034276	1,346717	-3,395464	-0,730079
11:39:36,10	0,518988	3,298030	-0,138977	0,209978	0,989983	0,271002	0,011950	0,026616	-0,037755	-0,608523	-2,390474	-0,683632	-0,622668	-2,902401	-1,192072	-17,364326	10,589757	12,049670	0,011950	0,026616	-0,037755	1,480813	-3,328532	-0,683632	0,011950	0,026616	-0,037755	1,480813	-3,328532	-0,683632
11:39:36,15	0,518988	3,298030	-0,138977	0,209978	0,989983	0,271002	0,011472	0,023284	-0,034422	-0,467897	-2,412445	-0,734567	-0,623441	-2,903084	-1,191937	-17,347304	10,550602	12,043079	0,011472	0,023284	-0,034422	1,359921	-3,312985	-0,734567	0,011472	0,023284	-0,034422	1,359921	-3,312985	-0,734567
11:39:36,20	0,518988	3,298030	-0,138977	0,209978	0,989983	0,271002	0,012449	0,023612	-0,034287	-0,510330	-2,327302	-0,741158	-0,620886	-2,904643	-1,193657	-17,324915	10,556453	12,055195	0,012449	0,023612	-0,034287	1,343204	-3,304566	-0,741158	0,012449	0,023612	-0,034287	1,343204	-3,304566	-0,741158
11:39:36,25	0,518988	3,298030	-0,138977	0,209978	0,989983	0,271002	0,012522	0,020620	-0,036006	-0,338488	-2,307038	-0,729043	-0,622583	-2,900914	-1,192692	-17,310240	10,568031	12,061144	0,012522	0,020620	-0,036006	1,280180	-3,290038	-0,729043	0,012522	0,020620	-0,036006	1,280180	-3,290038	-0,729043
11:39:36,30	0,518988	3,298030	-0,138977	0,209978	0,989983	0,271002	0,010141	0,023954	-0,035042	-0,494504	-2,423957	-0,723093	-0,625203	-2,902368	-1,194645	-17,350138	10,594134	12,070178	0,010141	0,023954	-0,035042	1,385901	-3,220008	-0,723093	0,010141	0,023954	-0,035042	1,385901	-3,220008	-0,723093
11:39:36,35	0,518988	3,298030	-0,138977	0,209978	0,989983	0,271002	0,012711	0,025496	-0,036995	-0,572039	-2,337913	-0,714060	-0,623931	-2,902493	-1,191177	-17,322052	10,598570	12,009981	0,012711	0,025496	-0,036995	1,429426	-3,335721	-0,714060	0,012711	0,025496	-0,036995	1,429426	-3,335721	-0,714060
11:39:36,40	0,518988	3,298030	-0,138977	0,209978	0,989983	0,271002	0,012182	0,024332	-0,033526	-0,493621	-2,343286	-0,774257	-0,623464	-2,906395	-1,191176	-17,373665	10,557267	12,018380	0,012182	0,024332	-0,033526	1,416462	-3,299612	-0,774257	0,012182	0,024332	-0,033526	1,416462	-3,299612	-0,774257
11:39:36,45	0,518988	3,298030	-0,138977	0,209978	0,989983	0,271002	0,015328	0,021976	-0,033526	-0,432681	-2,203742	-0,765858	-0,626820	-2,901380	-1,192713	-17,345341	10,578676	12,061057	0,015328	0,021976	-0,033526	1,292449	-3,407027	-0,765858	0,015328	0,021976	-0,033526	1,292449	-3,407027	-0,765858
11:39:36,50	0,518988	3,298030	-0,138977	0,209978	0,989983	0,271002	0,012663	0,027391	-0,035062	-0,681541	-2,328527	-0,723180	-0,621604	-2,902286	-1,193850	-17,321512	10,594504	12,070046	0,012663	0,027391	-0,035062	1,468640	-3,322566	-0,723180	0,012663	0,027391	-0,035062	1,468640	-3,322566	-0,723180
11:39:36,55	0,518988	3,298030	-0,138977	0,209978	0,989983	0,271002	0,010840	0,022421	-0,036199	-0,397467	-2,410576	-0,714192	-0,622815	-2,905495	-1,191904	-17,329963	10,538391	12,061621	0,010840	0,022421	-0,036199	1,362551	-3,261546	-0,714192	0,010840	0,022421	-0,036199	1,362551	-3,261546	-0,714192
11:39:36,60	0,518988	3,298030	-0,138977	0,209978	0,989983	0,271002	0,014224	0,021865	-0,034254	-0,421372	-2,213897	-0,722617	-0,620121	-2,903507	-1,189140	-17,321855	10,562633	12,034744	0,014224	0,021865	-0,034254	1,294995	-3,330469	-0,722617	0,014224	0,021865	-0,034254	1,294995	-3,330469	-0,722617
11:39:36,65	0,518988	3,298030	-0,138977	0,209978	0,989983	0,271002	0,011156	0,020525	-0,031489	-0,326691	-2,378535	-0,749493	-0,625272	-2,902449	-1,193176	-17,300459	10,543711	12,053811	0,011156	0,020525	-0,031489	1,284558	-3,254266	-0,749493	0,011156	0,020525	-0,031489	1,284558	-3,254266	-0,749493
11:39:36,70	0,518988	3,298030	-0,138977	0,209978	0,989983	0,271002	0,012814	0,025515	-0,035526	-0,591856	-2,264300	-0,730427	-0,624498	-2,899414	-1,193012	-17,279660	10,557811	12,060589	0,012814	0,025515	-0,035526	1,411101	-3,270228	-0,730427	0,012814	0,025515	-0,035526	1,411101	-3,270228	-0,730427
11:39:36,75	0,518988	3,298030	-0,138977	0,209978	0,989983	0,271002	0,009800	0,026363	-0,035361	-0,613317	-2,410088	-0,723649	-0,621590	-2,901288	-1,191908	-17,305297	10,562050	12,062964	0,009800	0,026363	-0,035361	1,456171	-3,179383	-0,723649	0,009800	0,026363	-0,035361	1,456171	-3,179383	-0,723649
11:39:36,80	0,518988	3,298030	-0,138977	0,209978	0,989983	0,271002	0,009968	0,022908	-0,034258	-0,442784	-2,425660	-0,721274	-0,623871	-2,903235	-1,193176	-17,332447	10,537185	12,066168	0,009968	0,022908	-0,034258	1,355455	-3,208163	-0,721274	0,009968	0,022908	-0,034258	1,355455	-3,208163	-0,721274
11:39:36,85	0,518988	3,298030	-0,138977	0,209978	0,989983	0,271002	0,012795	0,023909	-0,035526	-0,529980	-2,289738	-0,718069	-0,622221	-2,905066	-1,191133	-17,333724	10,551955	12,056946	0,012795	0,023909	-0,035526	1,346891	-3,294158	-0,718069	0,012795	0,023909	-0,035526	1,346891	-3,294158	-0,718069
11:39:36,90	0,518988	3,298030	-0,138977	0,209978	0,989983	0,271002	0,013556	0,021565	-0,033482	-0,395936	-2,258666	-0,727292	-0,623359	-2,903200	-1,192294	-17,302471	10,537630	12,056953	0,013556	0,021565	-0,033482	1,296926	-3,322811	-0,727292	0,013556	0,021565	-0,033482	1,296926	-3,322811	-0,727292
11:39:36,95	0,518988	3,298030	-0,138977	0,209978	0,989983	0,271002	0,012509	0,023483	-0,034644	-0,492443	-2,278874	-0,727285	-0,619895	-2,905787	-1,193474	-17,336980	10,521878	12,038355	0,012509	0,023483	-0,034644	1,350970	-3,260840	-0,727285	0,012509	0,023483	-0,034644	1,350970	-3,260840	-0,727285
11:39:37,00	0,518988	3,298030	-0,138977	0,209978	0,989983	0,271002	0,013017	0,019190	-0,035824	-0,300124	-2,274471	-0,745882	-0,619232	-2,902631	-1,192670	-17,300127	10,545058	12,067883	0,013017	0,019190	-0,035824	1,206319	-3,296311	-0,745882	0,013017	0,019190	-0,035824	1,206319	-3,296311	-0,745882
11:39:37,05	0,518988	3,298030	-0,138977	0,209978	0,989983	0,271002	0,009952	0,020194	-0,035020	-0,313816	-2,413512	-0,716354	-0,623362	-2,901611	-1,191520	-17,312439	10,573258	12,067651	0,009952	0,020194	-0,035020	1,271418	-3,194769	-0,716354	0,009952	0,020194	-0,035020	1,271418	-3,194769	-0,716354
11:39:37,10	0,518988	3,298030	-0,138977	0,209978	0,989983	0,271002	0,011135	0,024280	-0,033870	-0,508024	-2,376795	-0,716586	-0,625090	-2,900084	-1,192314	-17,288309	10,564809	12,043318	0,011135	0,024280	-0,033870	1,397964	-3,250863	-0,716586	0,011135	0,024280	-0,033870	1,397964	-3,250863	-0,716586
11:39:37,15	0,518988	3,298030	-0,138977	0,209978	0,989983	0,271002	0,010675	0,026540	-0,034664	-0,620796	-2,375557	-0,740920	-0,623783	-2,904161	-1,194158	-17,294016	10,529017	12,023592	0,010675	0,026540	-0,034664	1,462603	-3,213570	-0,740920	0,010675	0,026540	-0,034664	1,462603	-3,213570	-0,740920
11:39:37,20	0,518988	3,298030	-0,138977	0,209978	0,989983	0,271002	0,013553	0,023370	-0,036508	-0,489788	-2,212982	-0,760645	-0,623040	-2,904198	-1,194627	-17,301658	10,570343	12,049628	0,013553	0,023370	-0,036508	1,344738	-3,276865	-0,760645	0,013553	0,023370	-0,036508	1,344738	-3,276865	-0,760645
11:39:37,25	0,518988	3,298030	-0,138977	0,209978	0,989983	0,271002	0,013213	0,022708	-0,036977	-0,423419	-2,257912	-0,734609	-0,624001	-2,903237	-1,188818	-17,296735	10,550483	12,025195	0,013213	0,022708	-0,036977	1,359176	-3,295152	-0,734609	0,013213	0,022708	-0,036977	1,359176	-3,295152	-0,734609
11:39:37,30	0,518988	3,298030	-0,138977	0,209978	0,989983	0,271002	0,012862	0,024021	-0,031168	-0,506416	-2,261963	-0,759042	-0,622182	-2,903063	-1,192695	-17,307598	10,548524	12,043286	0,012862	0,024021	-0,031168	1,379224	-3,271661	-0,759042	0,012862	0,024021	-0,031168	1,379224	-3,271661	-0,759042
11:39:37,35	0,518988	3,298030	-0,138977	0,209978	0,989983	0,271002	0,011802	0,022533	-0,035044	-0,436164	-2,325547	-0,740951	-0,618618	-2,900197	-1,187827	-17,297350	10,558609	12,058541	0,011802	0,022533	-0,035044	1,332661	-3,251981	-0,740951	0,011802	0,022533	-0,035044	1,332661	-3,251981	-0,740951
11:39:37,40	0,518988	3,298030	-0,138977	0,209978	0,989983	0,271002	0,007538	0,020879	-0,030177	-0,336316	-2,543426	-0,725696	-0,623940	-2,907606	-1,191899	-17,311128	10,534031	12,046242	0,007538	0,020879	-0,030177	1,302698	-3,135160	-0,725696	0,007538	0,020879	-0,030177	1,302698	-3,135160	-0,725696
11:39:37,45	0,518988	3,298030	-0,138977	0,209978	0,989983	0,271002	0,016615	0,021783	-0,034249	-0,411503	-2,071063	-0,737996	-0,623368	-2,899635	-1,193903	-17,308971	10,563258	12,010895	0,016615	0,021783	-0,034249	1,298481	-3,375345	-0,737996	0,016615	0,021783	-0,034249	1,298481	-3,375345	-0,737996
11:39:37,50	0,518988	3,298030	-0,138977	0,209978	0,989983	0,271002	0,009426	0,025274	-0,036252	-0,566625	-2,457644	-0,773342	-0,622482	-2,901049	-1,193325	-17,258804	10,554466	12,048451	0,009426	0,025274	-0,036252	1,417373	-3,197579	-0,773342	0,009426	0,025274	-0,036252	1,417373	-3,197579	-0,773342
11:39:37,55	0,518988	3,298030	-0,138977	0,209978	0,989983	0,271002	0,010208	0,023799	-0,035675	-0,472446	-2,369157	-0,735786	-0,623885	-2,902641	-1,191128	-17,288734	10,579176	12,052580	0,010208	0,023799	-0,035675	1,395749	-3,170450	-0,735786	0,010208	0,023799	-0,035675	1,395749	-3,170450	-0,735786
11:39:37,60	0,518988	3,298030	-0,138977	0,209978	0,989983	0,271002	0,012287	0,024218	-0,033478	-0,487812	-2,299280	-0,731658	-0,619769	-2,903766	-1,191479	-17,276879	10,538077	12,080970	0,012287	0,024218	-0,033478	1,413294	-3,263842	-0,731658	0,012287	0,024218	-0,033478	1,413294	-3,263842	-0,731658
11:39:37,65	0,518988	3,298030	-0,138977	0,209978	0,989983	0,271002	0,011204	0,020091	-0,033829	-0,302881	-2,324793	-0,703267	-0,625066	-2,900334	-1,190353	-17,272246	10,542188	12,055737	0,011204	0,020091	-0,033829	1,274268	-3,204319	-0,703267	0,011204	0,020091	-0,033829	1,274268	-3,204319	-0,703267
11:39:37,70	0,518988	3,298030	-0,138977	0,209978	0,989983	0,271002	0,010880	0,026394	-0,032702	-0,624782	-2,339670	-0,728501	-0,620778	-2,901595	-1,194164	-17,261100	10,527782	12,005948	0,010880	0,026394	-0,032702	1,447185	-3,193783	-0,728501	0,010880	0,026394	-0,032702	1,447185	-3,193783	-0,728501
11:39:37,75	0,518988	3,298030	-0,138977	0,209978	0,989983	0,271002	0,009828	0,022050	-0,036513	-0,405786	-2,377541	-0,778289	-0,621462	-2,902030	-1,193292	-17,244583	10,566375	12,076960	0,009828	0,022050	-0,036513	1,325160	-3,149038	-0,778289	0,009828	0,022050	-0,036513	1,325160	-3,149038	-0,778289
11:39:37,80	0,518988	3,298030	-0,138977	0,209978	0,989983	0,271002	0,010547	0,022425	-0,035641	-0,383609	-2,345130	-0,707278	-0,621487	-2,905258	-1,194591	-17,261173	10,558940	12,063472	0,010547	0,022425	-0,035641	1,376781	-3,173091	-0,707278	0,010547	0,022425	-0,035641	1,376781	-3,173091	-0,707278
11:39:37,85	0,518988	3,298030	-0,138977	0,209978	0,989983	0,271002	0,013355	0,020833	-0,036941	-0,315539	-2,209795	-0,720766	-0,623798	-2,901328	-1,192682	-17,243066	10,575767	12,033776	0,013355	0,020833	-0,036941	1,319849	-3,258137	-0,720766	0,013355	0,020833	-0,036941	1,319849	-3,258137	-0,720766
11:39:37,90	0,518988	3,298030	-0,138977	0,209978	0,989983	0,271002	0,011108	0,024799	-0,035032	-0,498170	-2,319371	-0,750462	-0,621527	-2,902845	-1,193810	-17,261328	10,526423	12,081688	0,011108	0,024799	-0,035032	1,448587	-3,191325	-0,750462	0,011108	0,024799	-0,035032	1,448587	-3,191325	-0,750462
11:39:37,95	0,518988	3,298030	-0,138977	0,209978	0,989983	0,271002	0,011285	0,022074	-0,036160	-0,408308	-2,301280	-0,702549	-0,623227	-2,901204	-1,192297	-17,242310	10,547173	12,027890	0,011285	0,022074	-0,036160	1,324497	-3,187174	-0,702549	0,011285	0,022074	-0,036160	1,324497	-3,187174	-0,702549
11:39:38,00	0,518988	3,298030	-0,138977	0,209978	0,989983	0,271002	0,010714	0,024366	-0,034647	-0,500041	-2,324870	-0,756348	-0,625123	-2,904349	-1,191903	-17,301899	10,529413	12,055970	0,010714	0,024366	-0,034647	1,412729	-3,165951	-0,756348	0,010714	0,024366	-0,034647	1,412729	-3,165951	-0,756348
11:39:38,05	0,518988	3,298030	-0,138977	0,209978	0,989983	0,271002	0,014385	0,024436	-0,034253	-0,548855	-2,176704	-0,728267	-0,622671	-2,902747	-1,193856	-17,260800	10,551065	12,024175	0,014385	0,024436	-0,034253	1,369407	-3,305957	-0,728267	0,014385	0,024436	-0,034253	1,369407	-3,305957	-0,728267
11:39:38,10	0,518988	3,298030	-0,138977	0,209978	0,989983	0,271002	0,011773	0,023114	-0,036205	-0,440774	-2,287798	-0,760062	-0,621463	-2,903438	-1,189557	-17,258240	10,562187	12,046221	0,011773	0,023114	-0,036205	1,373656	-3,211954	-0,760062	0,011773	0,023114	-0,036205	1,373656	-3,211954	-0,760062
11:39:38,15	0,518988	3,298030	-0,138977	0,209978	0,989983	0,271002	0,011767	0,021722	-0,031907	-0,357505	-2,291438	-0,738016	-0,625045	-2,903338	-1,194608	-17,269328	10,564956	12,063429	0,011767	0,021722	-0,031907	1,347695	-3,215147	-0,738016	0,011767	0,021722	-0,031907	1,347695	-3,215147	-0,738016
11:39:38,20	0,518988	3,298030	-0,138977	0,209978	0,989983	0,271002	0,013472	0,024874	-0,036958	-0,524562	-2,213790	-0,720809	-0,621530	-2,904741	-1,190696	-17,268302	10,511212	12,081518	0,013472	0,024874	-0,036958	1,428079	-3,271304	-0,720809	0,013472	0,024874	-0,036958	1,428079	-3,271304	-0,720809
11:39:38,25	0,518988	3,298030	-0,138977	0,209978	0,989983	0,271002	0,012929	0,021128	-0,033045	-0,375797	-2,214257	-0,702719	-0,623894	-2,902858	-1,191490	-17,278304	10,546789	12,080692	0,012929	0,021128	-0,033045	1,282778	-3,229159	-0,702719	0,012929	0,021128	-0,033045	1,282778	-3,229159	-0,702719
11:39:38,30	0,518988	3,298030	-0,138977	0,209978	0,989983	0,271002	0,012481	0,024118	-0,033840	-0,505429	-2,264011	-0,703545	-0,622629	-2,900814	-1,193064	-17,234958	10,547746	12,038151	0,012481	0,024118	-0,033840	1,387803	-3,243733	-0,703545	0,012481	0,024118	-0,033840	1,387803	-3,243733	-0,703545
11:39:38,35	0,518988	3,298030	-0,138977	0,209978	0,989983	0,271002	0,010077	0,024045	-0,035414	-0,479137	-2,351917	-0,746087	-0,621548	-2,902274	-1,192259	-17,269952	10,519957	12,085552	0,010077	0,024045	-0,035414	1,408373	-3,142988	-0,746087	0,010077	0,024045	-0,035414	1,408373	-3,142988	-0,746087
11:39:38,40	0,518988	3,298030	-0,138977	0,209978	0,989983	0,271002	0,010801	0,022378	-0,034609	-0,434028	-2,330693	-0,698685	-0,624384	-2,901174	-1,190744	-17,242154	10,565469	12,027334	0,010801	0,022378	-0,034609	1,322641	-3,178578	-0,698685	0,010801	0,022378	-0,034609	1,322641	-3,178578	-0,698685
11:39:38,45	0,518988	3,298030	-0,138977	0,209978	0,989983	0,271002	0,011267	0,025384	-0,033094	-0,537043	-2,305149	-0,756904	-0,620193	-2,902308	-1,192267	-17,196294	10,524277	12,027026	0,011267	0,025384	-0,033094	1,455622	-3,189607	-0,756904	0,011267	0,025384	-0,033094	1,455622	-3,189607	-0,756904
11:39:38,50	0,518988	3,298030	-0,138977	0,209978	0,989983	0,271002	0,010154	0,021188	-0,034617	-0,331556	-2,302717	-0,757212	-0,622410	-2,899830	-1,192023	-17,210331	10,508443	12,033767	0,010154	0,021188	-0,034617	1,331666	-3,099799	-0,757212	0,010154	0,021188	-0,034617	1,331666	-3,099799	-0,757212
11:39:38,55	0,518988	3,298030	-0,138977	0,209978	0,989983	0,271002	0,009116	0,024347	-0,034373	-0,516562	-2,360942	-0,750471	-0,621404	-2,900308	-1,192295	-17,209788	10,529430	12,012898	0,009116	0,024347	-0,034373	1,394651	-3,076525	-0,750471	0,009116	0,024347	-0,034373	1,394651	-3,076525	-0,750471
11:39:38,60	0,518988	3,298030	-0,138977	0,209978	0,989983	0,271002	0,009027	0,023236	-0,034644	-0,440380	-2,375574	-0,771339	-0,621060	-2,898958	-1,193322	-17,253694	10,491004	12,059032	0,009027	0,023236	-0,034644	1,383675	-3,084200	-0,771339	0,009027	0,023236	-0,034644	1,383675	-3,084200	-0,771339
11:39:38,65	0,518988	3,298030	-0,138977	0,209978	0,989983	0,271002	0,007685	0,023614	-0,035671	-0,515229	-2,464149	-0,725205	-0,620796	-2,899996	-1,192147	-17,253987	10,519801	12,107586	0,007685	0,023614	-0,035671	1,338441	-3,067459	-0,725205	0,007685	0,023614	-0,035671	1,338441	-3,067459	-0,725205
11:39:38,70	0,518988	3,298030	-0,138977	0,209978	0,989983	0,271002	0,008452	0,022865	-0,034496	-0,451528	-2,438923	-0,676652	-0,622937	-2,903531	-1,191683	-17,231881	10,497383	12,048937	0,008452	0,022865	-0,034496	1,343407	-3,102433	-0,676652	0,008452	0,022865	-0,034496	1,343407	-3,102433	-0,676652
11:39:38,75	0,518988	3,298030	-0,138977	0,209978	0,989983	0,271002	0,012584	0,022953	-0,034032	-0,464425	-2,193714	-0,735301	-0,623811	-2,901186	-1,190332	-17,230653	10,517466	12,049750	0,012584	0,022953	-0,034032	1,337355	-3,181574	-0,735301	0,012584	0,022953	-0,034032	1,337355	-3,181574	-0,735301
11:39:38,80	0,518988	3,298030	-0,138977	0,209978	0,989983	0,271002	0,010990	0,024882	-0,032682	-0,546737	-2,285573	-0,734487	-0,622192	-2,901782	-1,193636	-17,226474	10,514184	12,040902	0,010990	0,024882	-0,032682	1,406486	-3,148315	-0,734487	0,010990	0,024882	-0,032682	1,406486	-3,148315	-0,734487
11:39:38,85	0,518988	3,298030	-0,138977	0,209978	0,989983	0,271002	0,010698	0,023182	-0,035986	-0,459093	-2,295535	-0,743335	-0,620964	-2,903153	-1,191381	-17,244571	10,539883	12,026416	0,010698	0,023182	-0,035986	1,360684	-3,135296	-0,743335	0,010698	0,023182	-0,035986	1,360684	-3,135296	-0,743335
11:39:38,90	0,518988	3,298030	-0,138977	0,209978	0,989983	0,271002	0,011270	0,021432	-0,033730	-0,354909	-2,294272	-0,757821	-0,622906	-2,901150	-1,195114	-17,223735	10,541696	12,018399	0,011270	0,021432	-0,033730	1,327528	-3,178998	-0,757821	0,011270	0,021432	-0,033730	1,327528	-3,178998	-0,757821
11:39:38,95	0,518988	3,298030	-0,138977	0,209978	0,989983	0,271002	0,010507	0,024116	-0,037463	-0,482456	-2,316815	-0,765838	-0,623861	-2,901585	-1,195005	-17,249781	10,527098	12,048186	0,010507	0,024116	-0,037463	1,410626	-3,141638	-0,765838	0,010507	0,024116	-0,037463	1,410626	-3,141638	-0,765838
11:39:39,00	0,518988	3,298030	-0,138977	0,209978	0,989983	0,271002	0,011361	0,024726	-0,037355	-0,539835	-2,287656	-0,736052	-0,618455	-2,904943	-1,190688	-17,202419	10,480899	12,044029	0,011361	0,024726	-0,037355	1,401123	-3,179530	-0,736052	0,011361	0,024726	-0,037355	1,401123	-3,179530	-0,736052
11:39:39,05	0,518988	3,298030	-0,138977	0,209978	0,989983	0,271002	0,011566	0,018365	-0,033038	-0,225395	-2,212885	-0,740209	-0,623597	-2,900063	-1,193637	-17,197413	10,532831	12,035157	0,011566	0,018365	-0,033038	1,216230	-3,120844	-0,740209	0,011566	0,018365	-0,033038	1,216230	-3,120844	-0,740209
11:39:39,10	0,518988	3,298030	-0,138977	0,209978	0,989983	0,271002	0,009911	0,025258	-0,035986	-0,536375	-2,320592	-0,749080	-0,622419	-2,901954	-1,193620	-17,215465	10,511258	12,054753	0,009911	0,025258	-0,035986	1,446383	-3,098609	-0,749080	0,009911	0,025258	-0,035986	1,446383	-3,098609	-0,749080
11:39:39,15	0,518988	3,298030	-0,138977	0,209978	0,989983	0,271002	0,010960	0,023292	-0,035970	-0,461863	-2,270907	-0,729485	-0,620885	-2,900575	-1,194232	-17,233816	10,520308	12,033462	0,010960	0,023292	-0,035970	1,366581	-3,131247	-0,729485	0,010960	0,023292	-0,035970	1,366581	-3,131247	-0,729485
11:39:39,20	0,518988	3,298030	-0,138977	0,209978	0,989983	0,271002	0,008999	0,022654	-0,036581	-0,429988	-2,393304	-0,750775	-0,623266	-2,900166	-1,193059	-17,237415	10,501726	12,051220	0,008999	0,022654	-0,036581	1,348317	-3,099694	-0,750775	0,008999	0,022654	-0,036581	1,348317	-3,099694	-0,750775
11:39:39,25	0,518988	3,298030	-0,138977	0,209978	0,989983	0,271002	0,009835	0,024919	-0,035409	-0,565702	-2,343661	-0,733017	-0,620878	-2,900969	-1,194610	-17,212638	10,468418	12,031756	0,009835	0,024919	-0,035409	1,390469	-3,115672	-0,733017	0,009835	0,024919	-0,035409	1,390469	-3,115672	-0,733017
11:39:39,30	0,518988	3,298030	-0,138977	0,209978	0,989983	0,271002	0,009336	0,022450	-0,036960	-0,453767	-2,331474	-0,752482	-0,619657	-2,900663	-1,194581	-17,200254	10,502080	12,062016	0,009336	0,022450	-0,036960	1,308581	-3,064348	-0,752482	0,009336	0,022450	-0,036960	1,308581	-3,064348	-0,752482
11:39:39,35	0,518988	3,298030	-0,138977	0,209978	0,989983	0,271002	0,008461	0,021546	-0,036931	-0,371396	-2,383062	-0,722221	-0,623580	-2,903654	-1,193108	-17,185319	10,500657	12,063433	0,008461	0,021546	-0,036931	1,319960	-3,047276	-0,722221	0,008461	0,021546	-0,036931	1,319960	-3,047276	-0,722221
11:39:39,40	0,518988	3,298030	-0,138977	0,209978	0,989983	0,271002	0,013013	0,023448	-0,035458	-0,464069	-2,132749	-0,720805	-0,623722	-2,900401	-1,190679	-17,187621	10,533666	12,084086	0,013013	0,023448	-0,035458	1,376600	-3,154240	-0,720805	0,013013	0,023448	-0,035458	1,376600	-3,154240	-0,720805
11:39:39,45	0,518988	3,298030	-0,138977	0,209978	0,989983	0,271002	0,010266	0,025197	-0,033028	-0,527572	-2,294079	-0,700152	-0,619684	-2,901560	-1,192632	-17,209796	10,479498	12,069758	0,010266	0,025197	-0,033028	1,450380	-3,099949	-0,700152	0,010266	0,025197	-0,033028	1,450380	-3,099949	-0,700152
11:39:39,50	0,518988	3,298030	-0,138977	0,209978	0,989983	0,271002	0,009251	0,021121	-0,034982	-0,373609	-2,338991	-0,714480	-0,623749	-2,899829	-1,190728	-17,201786	10,523822	12,030730	0,009251	0,021121	-0,034982	1,284362	-3,065166	-0,714480	0,009251	0,021121	-0,034982	1,284362	-3,065166	-0,714480
11:39:39,55	0,518988	3,298030	-0,138977	0,209978	0,989983	0,271002	0,009784	0,025506	-0,033078	-0,559276	-2,326473	-0,753508	-0,620222	-2,900160	-1,189927	-17,186072	10,465865	12,043320	0,009784	0,025506	-0,033078	1,442974	-3,094529	-0,753508	0,009784	0,025506	-0,033078	1,442974	-3,094529	-0,753508
11:39:39,60	0,518988	3,298030	-0,138977	0,209978	0,989983	0,271002	0,008308	0,022287	-0,032277	-0,434194	-2,360658	-0,740917	-0,624220	-2,898852	-1,192663	-17,149302	10,544148	12,016335	0,008308	0,022287	-0,032277	1,315321	-3,012817	-0,740917	0,008308	0,022287	-0,032277	1,315321	-3,012817	-0,740917
11:39:39,65	0,518988	3,298030	-0,138977	0,209978	0,989983	0,271002	0,009174	0,026403	-0,035013	-0,562045	-2,322913	-0,767902	-0,620282	-2,901809	-1,192256	-17,222294	10,495126	12,060327	0,009174	0,026403	-0,035013	1,510574	-3,043070	-0,767902	0,009174	0,026403	-0,035013	1,510574	-3,043070	-0,767902
11:39:39,70	0,518988	3,298030	-0,138977	0,209978	0,989983	0,271002	0,009766	0,021514	-0,034606	-0,386794	-2,330825	-0,723910	-0,619004	-2,901482	-1,194967	-17,181450	10,525389	12,048261	0,009766	0,021514	-0,034606	1,302080	-3,097462	-0,723910	0,009766	0,021514	-0,034606	1,302080	-3,097462	-0,723910
11:39:39,75	0,518988	3,298030	-0,138977	0,209978	0,989983	0,271002	0,008843	0,020571	-0,037317	-0,291097	-2,358564	-0,735977	-0,619946	-2,900066	-1,193296	-17,197369	10,494734	12,050510	0,008843	0,020571	-0,037317	1,323704	-3,052771	-0,735977	0,008843	0,020571	-0,037317	1,323704	-3,052771	-0,735977
11:39:39,80	0,518988	3,298030	-0,138977	0,209978	0,989983	0,271002	0,008089	0,022095	-0,035646	-0,404853	-2,396263	-0,733728	-0,619086	-2,901209	-1,191859	-17,208185	10,483335	12,064703	0,008089	0,022095	-0,035646	1,329583	-3,031232	-0,733728	0,008089	0,022095	-0,035646	1,329583	-3,031232	-0,733728
11:39:39,85	0,518988	3,298030	-0,138977	0,209978	0,989983	0,271002	0,008648	0,020778	-0,034208	-0,351669	-2,370850	-0,719534	-0,622086	-2,901814	-1,192659	-17,184038	10,522271	12,021975	0,008648	0,020778	-0,034208	1,279413	-3,049719	-0,719534	0,008648	0,020778	-0,034208	1,279413	-3,049719	-0,719534
11:39:39,90	0,518988	3,298030	-0,138977	0,209978	0,989983	0,271002	0,010672	0,023074	-0,035009	-0,425270	-2,264153	-0,762262	-0,622535	-2,899087	-1,193045	-17,175881	10,518433	12,036866	0,010672	0,023074	-0,035009	1,386051	-3,101914	-0,762262	0,010672	0,023074	-0,035009	1,386051	-3,101914	-0,762262
11:39:39,95	0,518988	3,298030	-0,138977	0,209978	0,989983	0,271002	0,008535	0,024826	-0,035395	-0,515599	-2,366323	-0,747372	-0,622552	-2,900702	-1,187968	-17,188653	10,502500	12,067071	0,008535	0,024826	-0,035395	1,433224	-3,036286	-0,747372	0,008535	0,024826	-0,035395	1,433224	-3,036286	-0,747372
11:39:40,00	0,518988	3,298030	-0,138977	0,209978	0,989983	0,271002	0,009942	0,024033	-0,030317	-0,494557	-2,296225	-0,717167	-0,618976	-2,901080	-1,192650	-17,167952	10,505921	12,021927	0,009942	0,024033	-0,030317	1,392030	-3,076681	-0,717167	0,009942	0,024033	-0,030317	1,392030	-3,076681	-0,717167
11:39:40,05	0,518988	3,298030	-0,138977	0,209978	0,989983	0,271002	0,008481	0,020747	-0,035000	-0,310383	-2,355984	-0,762310	-0,619598	-2,900917	-1,191848	-17,172816	10,485937	12,059527	0,008481	0,020747	-0,035000	1,318270	-3,021744	-0,762310	0,008481	0,020747	-0,035000	1,318270	-3,021744	-0,762310
11:39:40,10	0,518988	3,298030	-0,138977	0,209978	0,989983	0,271002	0,008651	0,021367	-0,034198	-0,362371	-2,341371	-0,724711	-0,621995	-2,897982	-1,191084	-17,199329	10,532079	12,080214	0,008651	0,021367	-0,034198	1,314966	-3,020466	-0,724711	0,008651	0,021367	-0,034198	1,314966	-3,020466	-0,724711
11:39:40,15	0,518988	3,298030	-0,138977	0,209978	0,989983	0,271002	0,007308	0,024911	-0,033433	-0,519930	-2,457244	-0,704024	-0,621371	-2,898876	-1,192640	-17,168163	10,482362	12,053382	0,007308	0,024911	-0,033433	1,435572	-3,030906	-0,704024	0,007308	0,024911	-0,033433	1,435572	-3,030906	-0,704024
11:39:40,20	0,518988	3,298030	-0,138977	0,209978	0,989983	0,271002	0,007770	0,023924	-0,034989	-0,496064	-2,381370	-0,730855	-0,624962	-2,903982	-1,191862	-17,215025	10,500173	12,059043	0,007770	0,023924	-0,034989	1,381937	-2,991301	-0,730855	0,007770	0,023924	-0,034989	1,381937	-2,991301	-0,730855
11:39:40,25	0,518988	3,298030	-0,138977	0,209978	0,989983	0,271002	0,013987	0,024480	-0,034212	-0,533019	-2,107554	-0,725194	-0,621416	-2,901856	-1,193025	-17,199823	10,493896	12,060321	0,013987	0,024480	-0,034212	1,388682	-3,205552	-0,725194	0,013987	0,024480	-0,034212	1,388682	-3,205552	-0,725194
11:39:40,30	0,518988	3,298030	-0,138977	0,209978	0,989983	0,271002	0,010374	0,022473	-0,035374	-0,426460	-2,279139	-0,723916	-0,624847	-2,901429	-1,194283	-17,193871	10,484331	12,029504	0,010374	0,022473	-0,035374	1,337647	-3,093496	-0,723916	0,010374	0,022473	-0,035374	1,337647	-3,093496	-0,723916
11:39:40,35	0,518988	3,298030	-0,138977	0,209978	0,989983	0,271002	0,011719	0,025657	-0,036632	-0,597370	-2,199272	-0,754733	-0,623676	-2,898650	-1,193010	-17,145462	10,494545	12,069550	0,011719	0,025657	-0,036632	1,416733	-3,119197	-0,754733	0,011719	0,025657	-0,036632	1,416733	-3,119197	-0,754733
11:39:40,40	0,518988	3,298030	-0,138977	0,209978	0,989983	0,271002	0,008727	0,026033	-0,035359	-0,583860	-2,318012	-0,714688	-0,621975	-2,900975	-1,194172	-17,173110	10,477010	12,074774	0,008727	0,026033	-0,035359	1,459740	-3,003106	-0,714688	0,008727	0,026033	-0,035359	1,459740	-3,003106	-0,714688
11:39:40,45	0,518988	3,298030	-0,138977	0,209978	0,989983	0,271002	0,009889	0,023397	-0,036522	-0,475787	-2,272756	-0,709463	-0,623724	-2,900360	-1,190324	-17,169776	10,458982	12,028003	0,009889	0,023397	-0,036522	1,360872	-3,049080	-0,709463	0,009889	0,023397	-0,036522	1,360872	-3,049080	-0,709463
11:39:40,50	0,518988	3,298030	-0,138977	0,209978	0,989983	0,271002	0,010232	0,025219	-0,032674	-0,584477	-2,243045	-0,756234	-0,622539	-2,904534	-1,192612	-17,183708	10,502592	12,069282	0,010232	0,025219	-0,032674	1,395209	-3,046254	-0,756234	0,010232	0,025219	-0,032674	1,395209	-3,046254	-0,756234
11:39:40,55	0,518988	3,298030	-0,138977	0,209978	0,989983	0,271002	0,013254	0,022106	-0,034961	-0,391807	-2,119755	-0,714955	-0,622332	-2,899389	-1,194600	-17,161062	10,486694	12,026135	0,013254	0,022106	-0,034961	1,343520	-3,160217	-0,714955	0,013254	0,022106	-0,034961	1,343520	-3,160217	-0,714955
11:39:40,60	0,518988	3,298030	-0,138977	0,209978	0,989983	0,271002	0,008695	0,024499	-0,036949	-0,518701	-2,329254	-0,758103	-0,624289	-2,904376	-1,192249	-17,177070	10,494243	12,034531	0,008695	0,024499	-0,036949	1,404496	-3,011845	-0,758103	0,008695	0,024499	-0,036949	1,404496	-3,011845	-0,758103
11:39:40,65	0,518988	3,298030	-0,138977	0,209978	0,989983	0,271002	0,013993	0,023700	-0,034599	-0,478614	-2,071443	-0,749707	-0,619574	-2,900860	-1,191857	-17,166901	10,495637	12,045259	0,013993	0,023700	-0,034599	1,381854	-3,169857	-0,749707	0,013993	0,023700	-0,034599	1,381854	-3,169857	-0,749707
11:39:40,70	0,518988	3,298030	-0,138977	0,209978	0,989983	0,271002	0,008590	0,021375	-0,034206	-0,351435	-2,344257	-0,738979	-0,620352	-2,902656	-1,194583	-17,161860	10,486180	12,025974	0,008590	0,021375	-0,034206	1,326539	-3,018584	-0,738979	0,008590	0,021375	-0,034206	1,326539	-3,018584	-0,738979
11:39:40,75	0,518988	3,298030	-0,138977	0,209978	0,989983	0,271002	0,010535	0,021151	-0,036933	-0,345429	-2,234050	-0,758263	-0,621395	-2,903919	-1,188781	-17,214626	10,510274	12,014508	0,010535	0,021151	-0,036933	1,314920	-3,061019	-0,758263	0,010535	0,021151	-0,036933	1,314920	-3,061019	-0,758263
11:39:40,80	0,518988	3,298030	-0,138977	0,209978	0,989983	0,271002	0,012150	0,021422	-0,031131	-0,365057	-2,207809	-0,769730	-0,620736	-2,896584	-1,191482	-17,135714	10,455254	12,034160	0,012150	0,021422	-0,031131	1,316594	-3,161563	-0,769730	0,012150	0,021422	-0,031131	1,316594	-3,161563	-0,769730
11:39:40,85	0,518988	3,298030	-0,138977	0,209978	0,989983	0,271002	0,005468	0,024520	-0,033832	-0,534309	-2,459428	-0,750077	-0,624233	-2,899021	-1,190319	-17,146952	10,510188	12,029516	0,005468	0,024520	-0,033832	1,390479	-2,888637	-0,750077	0,005468	0,024520	-0,033832	1,390479	-2,888637	-0,750077
11:39:40,90	0,518988	3,298030	-0,138977	0,209978	0,989983	0,271002	0,009327	0,026330	-0,032669	-0,586493	-2,295947	-0,754721	-0,619863	-2,902647	-1,191167	-17,159214	10,463828	12,043426	0,009327	0,026330	-0,032669	1,480409	-3,028107	-0,754721	0,009327	0,026330	-0,032669	1,480409	-3,028107	-0,754721
11:39:40,95	0,518988	3,298030	-0,138977	0,209978	0,989983	0,271002	0,010282	0,020732	-0,033516	-0,341687	-2,233739	-0,740811	-0,622523	-2,900931	-1,189909	-17,161192	10,466750	12,052260	0,010282	0,020732	-0,033516	1,285788	-3,040847	-0,740811	0,010282	0,020732	-0,033516	1,285788	-3,040847	-0,740811
11:39:41,00	0,518988	3,298030	-0,138977	0,209978	0,989983	0,271002	0,010126	0,023893	-0,032258	-0,504525	-2,245006	-0,731978	-0,619583	-2,898936	-1,194578	-17,152463	10,472748	12,046317	0,010126	0,023893	-0,032258	1,371100	-3,039896	-0,731978	0,010126	0,023893	-0,032258	1,371100	-3,039896	-0,731978
11:39:41,05	0,518988	3,298030	-0,138977	0,209978	0,989983	0,271002	0,006928	0,022345	-0,036928	-0,414467	-2,406747	-0,737920	-0,621360	-2,899851	-1,191856	-17,173666	10,503532	12,059957	0,006928	0,022345	-0,036928	1,339635	-2,950586	-0,737920	0,006928	0,022345	-0,036928	1,339635	-2,950586	-0,737920
11:39:41,10	0,518988	3,298030	-0,138977	0,209978	0,989983	0,271002	0,008609	0,023426	-0,034205	-0,454614	-2,353081	-0,724280	-0,623094	-2,902283	-1,192592	-17,156446	10,495406	12,093223	0,008609	0,023426	-0,034205	1,384336	-3,028891	-0,724280	0,008609	0,023426	-0,034205	1,384336	-3,028891	-0,724280
11:39:41,15	0,518988	3,298030	-0,138977	0,209978	0,989983	0,271002	0,011582	0,023712	-0,034941	-0,467931	-2,179502	-0,691014	-0,621872	-2,903041	-1,192204	-17,137113	10,483648	12,073130	0,011582	0,023712	-0,034941	1,393496	-3,088702	-0,691014	0,011582	0,023712	-0,034941	1,393496	-3,088702	-0,691014
11:39:41,20	0,518988	3,298030	-0,138977	0,209978	0,989983	0,271002	0,011627	0,022275	-0,034554	-0,393725	-2,154530	-0,711107	-0,620745	-2,900910	-1,193032	-17,161403	10,491136	12,031028	0,011627	0,022275	-0,034554	1,354901	-3,067278	-0,711107	0,011627	0,022275	-0,034554	1,354901	-3,067278	-0,711107
11:39:41,25	0,518988	3,298030	-0,138977	0,209978	0,989983	0,271002	0,009219	0,022364	-0,035382	-0,404008	-2,304566	-0,753209	-0,621383	-2,902699	-1,190313	-17,192076	10,487492	12,038887	0,009219	0,022364	-0,035382	1,351597	-3,028226	-0,753209	0,009219	0,022364	-0,035382	1,351597	-3,028226	-0,753209
11:39:41,30	0,518988	3,298030	-0,138977	0,209978	0,989983	0,271002	0,011087	0,022023	-0,032662	-0,404727	-2,232152	-0,745351	-0,618386	-2,901585	-1,193792	-17,153201	10,474113	12,040859	0,011087	0,022023	-0,032662	1,324047	-3,102480	-0,745351	0,011087	0,022023	-0,032662	1,324047	-3,102480	-0,745351
11:39:41,35	0,518988	3,298030	-0,138977	0,209978	0,989983	0,271002	0,008623	0,019984	-0,036142	-0,290861	-2,319904	-0,743378	-0,622873	-2,899804	-1,189422	-17,195806	10,491798	12,039500	0,008623	0,019984	-0,036142	1,277871	-2,996837	-0,743378	0,008623	0,019984	-0,036142	1,277871	-2,996837	-0,743378
11:39:41,40	0,518988	3,298030	-0,138977	0,209978	0,989983	0,271002	0,009325	0,024761	-0,031771	-0,545239	-2,329139	-0,744737	-0,621275	-2,900110	-1,189481	-17,129343	10,484176	12,086484	0,009325	0,024761	-0,031771	1,398468	-3,061179	-0,744737	0,009325	0,024761	-0,031771	1,398468	-3,061179	-0,744737
11:39:41,45	0,518988	3,298030	-0,138977	0,209978	0,989983	0,271002	0,008791	0,023223	-0,031831	-0,438669	-2,295546	-0,697753	-0,624322	-2,901028	-1,192635	-17,178884	10,490842	12,059392	0,008791	0,023223	-0,031831	1,384361	-2,985655	-0,697753	0,008791	0,023223	-0,031831	1,384361	-2,985655	-0,697753
11:39:41,50	0,518988	3,298030	-0,138977	0,209978	0,989983	0,271002	0,011109	0,025404	-0,034984	-0,571039	-2,221243	-0,724846	-0,622390	-2,901302	-1,190290	-17,117765	10,512116	12,034086	0,011109	0,025404	-0,034984	1,423139	-3,093321	-0,724846	0,011109	0,025404	-0,034984	1,423139	-3,093321	-0,724846
11:39:41,55	0,518988	3,298030	-0,138977	0,209978	0,989983	0,271002	0,010380	0,023594	-0,032639	-0,427935	-2,216848	-0,750152	-0,620691	-2,898265	-1,192649	-17,132300	10,494212	12,021306	0,010380	0,023594	-0,032639	1,424158	-3,031714	-0,750152	0,010380	0,023594	-0,032639	1,424158	-3,031714	-0,750152
11:39:41,60	0,518988	3,298030	-0,138977	0,209978	0,989983	0,271002	0,006901	0,023640	-0,034999	-0,453138	-2,401402	-0,762931	-0,620166	-2,901463	-1,193400	-17,152479	10,456110	12,049437	0,006901	0,023640	-0,034999	1,402623	-2,943150	-0,762931	0,006901	0,023640	-0,034999	1,402623	-2,943150	-0,762931
11:39:41,65	0,518988	3,298030	-0,138977	0,209978	0,989983	0,271002	0,009409	0,021587	-0,035749	-0,389435	-2,269450	-0,734801	-0,623290	-2,901019	-1,193280	-17,159108	10,502072	12,049623	0,009409	0,021587	-0,035749	1,305114	-3,008018	-0,734801	0,009409	0,021587	-0,035749	1,305114	-3,008018	-0,734801
11:39:41,70	0,518988	3,298030	-0,138977	0,209978	0,989983	0,271002	0,010585	0,024514	-0,035629	-0,505170	-2,236990	-0,734615	-0,620654	-2,899843	-1,190665	-17,111015	10,471695	12,052847	0,010585	0,024514	-0,035629	1,419180	-3,067918	-0,734615	0,010585	0,024514	-0,035629	1,419180	-3,067918	-0,734615
11:39:41,75	0,518988	3,298030	-0,138977	0,209978	0,989983	0,271002	0,008249	0,022819	-0,033014	-0,419289	-2,301633	-0,731391	-0,620673	-2,899742	-1,194586	-17,116276	10,468275	12,011583	0,008249	0,022819	-0,033014	1,372001	-2,949171	-0,731391	0,008249	0,022819	-0,033014	1,372001	-2,949171	-0,731391
11:39:41,80	0,518988	3,298030	-0,138977	0,209978	0,989983	0,271002	0,008172	0,022886	-0,036936	-0,428383	-2,308491	-0,772655	-0,619574	-2,902512	-1,192242	-17,157159	10,453536	12,034109	0,008172	0,022886	-0,036936	1,368194	-2,949972	-0,772655	0,008172	0,022886	-0,036936	1,368194	-2,949972	-0,772655
11:39:41,85	0,518988	3,298030	-0,138977	0,209978	0,989983	0,271002	0,010021	0,020550	-0,034591	-0,340076	-2,240363	-0,750128	-0,624259	-2,899812	-1,192639	-17,144871	10,480997	12,039540	0,010021	0,020550	-0,034591	1,273062	-3,027016	-0,750128	0,010021	0,020550	-0,034591	1,273062	-3,027016	-0,750128
11:39:41,90	0,518988	3,298030	-0,138977	0,209978	0,989983	0,271002	0,010025	0,025956	-0,034989	-0,591297	-2,243261	-0,744697	-0,624222	-2,900586	-1,190680	-17,131299	10,477858	12,047690	0,010025	0,025956	-0,034989	1,446265	-3,030202	-0,744697	0,010025	0,025956	-0,034989	1,446265	-3,030202	-0,744697
11:39:41,95	0,518988	3,298030	-0,138977	0,209978	0,989983	0,271002	0,010676	0,025537	-0,033029	-0,565445	-2,196053	-0,736547	-0,618908	-2,899015	-1,191089	-17,112666	10,440939	12,008955	0,010676	0,025537	-0,033029	1,439231	-3,034146	-0,736547	0,010676	0,025537	-0,033029	1,439231	-3,034146	-0,736547
11:39:42,00	0,518988	3,298030	-0,138977	0,209978	0,989983	0,271002	0,006659	0,021721	-0,033438	-0,389664	-2,370355	-0,775283	-0,621261	-2,902153	-1,192611	-17,121581	10,467918	12,043881	0,006659	0,021721	-0,033438	1,315447	-2,893093	-0,775283	0,006659	0,021721	-0,033438	1,315447	-2,893093	-0,775283
11:39:42,05	0,518988	3,298030	-0,138977	0,209978	0,989983	0,271002	0,010553	0,022190	-0,034960	-0,395115	-2,189067	-0,740357	-0,624796	-2,900350	-1,188354	-17,130073	10,480538	12,041438	0,010553	0,022190	-0,034960	1,346768	-3,017499	-0,740357	0,010553	0,022190	-0,034960	1,346768	-3,017499	-0,740357
11:39:42,10	0,518988	3,298030	-0,138977	0,209978	0,989983	0,271002	0,010759	0,026153	-0,030703	-0,594524	-2,192025	-0,742799	-0,621233	-2,902141	-1,191453	-17,115807	10,477651	12,028900	0,010759	0,026153	-0,030703	1,458480	-3,036620	-0,742799	0,010759	0,026153	-0,030703	1,458480	-3,036620	-0,742799
11:39:42,15	0,518988	3,298030	-0,138977	0,209978	0,989983	0,271002	0,010529	0,022171	-0,033803	-0,382831	-2,190200	-0,755337	-0,618923	-2,899048	-1,190667	-17,112896	10,434536	12,052094	0,010529	0,022171	-0,033803	1,357591	-3,016719	-0,755337	0,010529	0,022171	-0,033803	1,357591	-3,016719	-0,755337
11:39:42,20	0,518988	3,298030	-0,138977	0,209978	0,989983	0,271002	0,006695	0,021717	-0,033017	-0,395133	-2,365497	-0,732143	-0,621288	-2,900800	-1,194576	-17,126747	10,461275	12,025733	0,006695	0,021717	-0,033017	1,309690	-2,891037	-0,732143	0,006695	0,021717	-0,033017	1,309690	-2,891037	-0,732143
11:39:42,25	0,518988	3,298030	-0,138977	0,209978	0,989983	0,271002	0,009394	0,022890	-0,036926	-0,439868	-2,250480	-0,758505	-0,621863	-2,900518	-1,194155	-17,114183	10,457483	12,063929	0,009394	0,022890	-0,036926	1,356990	-2,987942	-0,758505	0,009394	0,022890	-0,036926	1,356990	-2,987942	-0,758505
11:39:42,30	0,518988	3,298030	-0,138977	0,209978	0,989983	0,271002	0,009438	0,023529	-0,036505	-0,470088	-2,235446	-0,720308	-0,623125	-2,901311	-1,191471	-17,162888	10,456384	12,043045	0,009438	0,023529	-0,036505	1,376917	-2,976315	-0,720308	0,009438	0,023529	-0,036505	1,376917	-2,976315	-0,720308
11:39:42,35	0,518988	3,298030	-0,138977	0,209978	0,989983	0,271002	0,010756	0,024225	-0,033820	-0,531620	-2,208554	-0,741193	-0,623048	-2,900539	-1,192219	-17,125541	10,469310	12,063039	0,010756	0,024225	-0,033820	1,370075	-3,052866	-0,741193	0,010756	0,024225	-0,033820	1,370075	-3,052866	-0,741193
11:39:42,40	0,518988	3,298030	-0,138977	0,209978	0,989983	0,271002	0,010049	0,024544	-0,034568	-0,518338	-2,219404	-0,721199	-0,623010	-2,899981	-1,192231	-17,105847	10,459500	12,038393	0,010049	0,024544	-0,034568	1,408394	-3,008267	-0,721199	0,010049	0,024544	-0,034568	1,408394	-3,008267	-0,721199
11:39:42,45	0,518988	3,298030	-0,138977	0,209978	0,989983	0,271002	0,009546	0,024791	-0,034580	-0,529799	-2,223586	-0,745845	-0,620123	-2,899437	-1,193809	-17,131866	10,462416	12,020913	0,009546	0,024791	-0,034580	1,416275	-2,972984	-0,745845	0,009546	0,024791	-0,034580	1,416275	-2,972984	-0,745845
11:39:42,50	0,518988	3,298030	-0,138977	0,209978	0,989983	0,271002	0,007632	0,022562	-0,036159	-0,424403	-2,347116	-0,763324	-0,623043	-2,900222	-1,191421	-17,106846	10,427173	12,080440	0,007632	0,022562	-0,036159	1,346737	-2,946249	-0,763324	0,007632	0,022562	-0,036159	1,346737	-2,946249	-0,763324
11:39:42,55	0,518988	3,298030	-0,138977	0,209978	0,989983	0,271002	0,009771	0,024699	-0,033770	-0,553508	-2,196588	-0,703798	-0,622517	-2,902283	-1,190299	-17,161655	10,463557	12,042510	0,009771	0,024699	-0,033770	1,385341	-2,963647	-0,703798	0,009771	0,024699	-0,033770	1,385341	-2,963647	-0,703798
11:39:42,60	0,518988	3,298030	-0,138977	0,209978	0,989983	0,271002	0,011294	0,023213	-0,032649	-0,472157	-2,183097	-0,741728	-0,618932	-2,898329	-1,193795	-17,109667	10,427887	12,029631	0,011294	0,023213	-0,032649	1,350080	-3,069641	-0,741728	0,011294	0,023213	-0,032649	1,350080	-3,069641	-0,741728
11:39:42,65	0,518988	3,298030	-0,138977	0,209978	0,989983	0,271002	0,006077	0,022085	-0,036145	-0,418389	-2,391524	-0,754606	-0,619461	-2,898530	-1,191431	-17,093733	10,459839	12,062847	0,006077	0,022085	-0,036145	1,315286	-2,868532	-0,754606	0,006077	0,022085	-0,036145	1,315286	-2,868532	-0,754606
11:39:42,70	0,518988	3,298030	-0,138977	0,209978	0,989983	0,271002	0,006515	0,022442	-0,033780	-0,401332	-2,370897	-0,721391	-0,622736	-2,899851	-1,191939	-17,115921	10,478265	12,088246	0,006515	0,022442	-0,033780	1,360395	-2,882331	-0,721391	0,006515	0,022442	-0,033780	1,360395	-2,882331	-0,721391
11:39:42,75	0,518988	3,298030	-0,138977	0,209978	0,989983	0,271002	0,009297	0,024618	-0,034288	-0,509597	-2,254680	-0,695992	-0,621811	-2,902766	-1,191418	-17,095842	10,441456	12,061237	0,009297	0,024618	-0,034288	1,422909	-2,984471	-0,695992	0,009297	0,024618	-0,034288	1,422909	-2,984471	-0,695992
11:39:42,80	0,518988	3,298030	-0,138977	0,209978	0,989983	0,271002	0,011359	0,022360	-0,033767	-0,414017	-2,111668	-0,723000	-0,621169	-2,898838	-1,191818	-17,072473	10,474233	12,053294	0,011359	0,022360	-0,033767	1,341233	-3,003318	-0,723000	0,011359	0,022360	-0,033767	1,341233	-3,003318	-0,723000
11:39:42,85	0,518988	3,298030	-0,138977	0,209978	0,989983	0,271002	0,007636	0,023768	-0,034168	-0,447159	-2,301394	-0,730944	-0,622969	-2,897768	-1,194936	-17,079041	10,475533	12,055148	0,007636	0,023768	-0,034168	1,418614	-2,900820	-0,730944	0,007636	0,023768	-0,034168	1,418614	-2,900820	-0,730944
11:39:42,90	0,518988	3,298030	-0,138977	0,209978	0,989983	0,271002	0,007609	0,025861	-0,037286	-0,558189	-2,309130	-0,729089	-0,624172	-2,900783	-1,191441	-17,098065	10,451888	12,046959	0,007609	0,025861	-0,037286	1,471938	-2,906446	-0,729089	0,007609	0,025861	-0,037286	1,471938	-2,906446	-0,729089
11:39:42,95	0,518988	3,298030	-0,138977	0,209978	0,989983	0,271002	0,010822	0,025396	-0,033791	-0,563960	-2,146711	-0,737278	-0,624158	-2,900208	-1,191823	-17,084060	10,438874	12,051563	0,010822	0,025396	-0,033791	1,429607	-2,996240	-0,737278	0,010822	0,025396	-0,033791	1,429607	-2,996240	-0,737278
11:39:43,00	0,518988	3,298030	-0,138977	0,209978	0,989983	0,271002	0,010317	0,025671	-0,034172	-0,582550	-2,154353	-0,732674	-0,622980	-2,901338	-1,192980	-17,089425	10,453094	12,057659	0,010317	0,025671	-0,034172	1,432638	-2,964213	-0,732674	0,010317	0,025671	-0,034172	1,432638	-2,964213	-0,732674
11:39:43,05	0,518988	3,298030	-0,138977	0,209978	0,989983	0,271002	0,010707	0,024086	-0,035330	-0,490511	-2,145833	-0,726578	-0,623644	-2,902807	-1,194575	-17,135878	10,471959	12,025463	0,010707	0,024086	-0,035330	1,400274	-2,986304	-0,726578	0,010707	0,024086	-0,035330	1,400274	-2,986304	-0,726578
11:39:43,10	0,518988	3,298030	-0,138977	0,209978	0,989983	0,271002	0,012311	0,023927	-0,036925	-0,489110	-2,112067	-0,758774	-0,622952	-2,900623	-1,192997	-17,080477	10,462740	12,033772	0,012311	0,023927	-0,036925	1,389160	-3,078481	-0,758774	0,012311	0,023927	-0,036925	1,389160	-3,078481	-0,758774
11:39:43,15	0,518988	3,298030	-0,138977	0,209978	0,989983	0,271002	0,010073	0,024419	-0,035347	-0,494980	-2,175834	-0,750465	-0,620029	-2,900986	-1,189874	-17,093435	10,456157	12,051626	0,010073	0,024419	-0,035347	1,421917	-2,966597	-0,750465	0,010073	0,024419	-0,035347	1,421917	-2,966597	-0,750465
11:39:43,20	0,518988	3,298030	-0,138977	0,209978	0,989983	0,271002	0,008926	0,021706	-0,032224	-0,366091	-2,243421	-0,732611	-0,620120	-2,899011	-1,194566	-17,112803	10,426719	12,039478	0,008926	0,021706	-0,032224	1,337846	-2,944125	-0,732611	0,008926	0,021706	-0,032224	1,337846	-2,944125	-0,732611
11:39:43,25	0,518988	3,298030	-0,138977	0,209978	0,989983	0,271002	0,007262	0,022772	-0,036915	-0,456699	-2,332026	-0,744759	-0,620655	-2,899306	-1,190261	-17,102838	10,455487	12,071458	0,007262	0,022772	-0,036915	1,330916	-2,902071	-0,744759	0,007262	0,022772	-0,036915	1,330916	-2,902071	-0,744759
11:39:43,30	0,518988	3,298030	-0,138977	0,209978	0,989983	0,271002	0,007784	0,023088	-0,032610	-0,443244	-2,310609	-0,712780	-0,621781	-2,899837	-1,191833	-17,088316	10,476914	12,038762	0,007784	0,023088	-0,032610	1,369191	-2,921672	-0,712780	0,007784	0,023088	-0,032610	1,369191	-2,921672	-0,712780
11:39:43,35	0,518988	3,298030	-0,138977	0,209978	0,989983	0,271002	0,008807	0,023798	-0,034182	-0,454317	-2,255549	-0,745475	-0,621244	-2,899009	-1,191054	-17,101416	10,451572	12,052362	0,008807	0,023798	-0,034182	1,413808	-2,946919	-0,745475	0,008807	0,023798	-0,034182	1,413808	-2,946919	-0,745475
11:39:43,40	0,518988	3,298030	-0,138977	0,209978	0,989983	0,271002	0,007821	0,023747	-0,033403	-0,480174	-2,305493	-0,731875	-0,621789	-2,897349	-1,190283	-17,082470	10,460603	12,042449	0,007821	0,023747	-0,033403	1,383967	-2,919465	-0,731875	0,007821	0,023747	-0,033403	1,383967	-2,919465	-0,731875
11:39:43,45	0,518988	3,298030	-0,138977	0,209978	0,989983	0,271002	0,006657	0,025049	-0,032633	-0,530579	-2,354140	-0,741788	-0,617725	-2,901134	-1,193004	-17,099659	10,409796	12,023415	0,006657	0,025049	-0,032633	1,435761	-2,876721	-0,741788	0,006657	0,025049	-0,032633	1,435761	-2,876721	-0,741788
11:39:43,50	0,518988	3,298030	-0,138977	0,209978	0,989983	0,271002	0,007902	0,019637	-0,035354	-0,301775	-2,278863	-0,760823	-0,621777	-2,900763	-1,192240	-17,080913	10,444463	12,003842	0,007902	0,019637	-0,035354	1,239761	-2,899206	-0,760823	0,007902	0,019637	-0,035354	1,239761	-2,899206	-0,760823
11:39:43,55	0,518988	3,298030	-0,138977	0,209978	0,989983	0,271002	0,009607	0,023331	-0,034590	-0,454452	-2,191307	-0,780396	-0,621192	-2,897801	-1,191825	-17,067490	10,435245	12,047302	0,009607	0,023331	-0,034590	1,377039	-2,945487	-0,780396	0,009607	0,023331	-0,034590	1,377039	-2,945487	-0,780396
11:39:43,60	0,518988	3,298030	-0,138977	0,209978	0,989983	0,271002	0,006750	0,024306	-0,034174	-0,506418	-2,323662	-0,736935	-0,622446	-2,899490	-1,192995	-17,115157	10,469828	12,063680	0,006750	0,024306	-0,034174	1,401602	-2,853529	-0,736935	0,006750	0,024306	-0,034174	1,401602	-2,853529	-0,736935
11:39:43,65	0,518988	3,298030	-0,138977	0,209978	0,989983	0,271002	0,008840	0,024547	-0,035344	-0,512839	-2,273566	-0,720557	-0,620585	-2,897924	-1,192583	-17,062630	10,455323	12,067824	0,008840	0,024547	-0,035344	1,414107	-2,967480	-0,720557	0,008840	0,024547	-0,035344	1,414107	-2,967480	-0,720557
11:39:43,70	0,518988	3,298030	-0,138977	0,209978	0,989983	0,271002	0,006552	0,023719	-0,034932	-0,456093	-2,339761	-0,716413	-0,618875	-2,901113	-1,192202	-17,088304	10,421628	12,052064	0,006552	0,023719	-0,034932	1,405873	-2,854126	-0,716413	0,006552	0,023719	-0,034932	1,405873	-2,854126	-0,716413
11:39:43,75	0,518988	3,298030	-0,138977	0,209978	0,989983	0,271002	0,008459	0,020643	-0,034551	-0,338155	-2,246013	-0,732174	-0,621785	-2,901451	-1,190680	-17,089688	10,447806	12,012676	0,008459	0,020643	-0,034551	1,282340	-2,910034	-0,732174	0,008459	0,020643	-0,034551	1,282340	-2,910034	-0,732174
11:39:43,80	0,518988	3,298030	-0,138977	0,209978	0,989983	0,271002	0,010207	0,022994	-0,033029	-0,438425	-2,169375	-0,771561	-0,620641	-2,899941	-1,190684	-17,105640	10,461920	12,023407	0,010207	0,022994	-0,033029	1,366619	-2,970657	-0,771561	0,010207	0,022994	-0,033029	1,366619	-2,970657	-0,771561
11:39:43,85	0,518988	3,298030	-0,138977	0,209978	0,989983	0,271002	0,008328	0,022759	-0,033034	-0,421954	-2,287981	-0,760830	-0,619986	-2,901069	-1,194155	-17,059776	10,430041	12,023972	0,008328	0,022759	-0,033034	1,364637	-2,941723	-0,760830	0,008328	0,022759	-0,033034	1,364637	-2,941723	-0,760830
11:39:43,90	0,518988	3,298030	-0,138977	0,209978	0,989983	0,271002	0,008977	0,021628	-0,036505	-0,367818	-2,198593	-0,760265	-0,619443	-2,899661	-1,194539	-17,087773	10,472777	12,055236	0,008977	0,021628	-0,036505	1,329989	-2,903254	-0,760265	0,008977	0,021628	-0,036505	1,329989	-2,903254	-0,760265
11:39:43,95	0,518988	3,298030	-0,138977	0,209978	0,989983	0,271002	0,007486	0,021861	-0,036888	-0,356916	-2,321723	-0,729001	-0,619450	-2,901506	-1,189078	-17,090026	10,430892	12,069701	0,007486	0,021861	-0,036888	1,359172	-2,909364	-0,729001	0,007486	0,021861	-0,036888	1,359172	-2,909364	-0,729001
11:39:44,00	0,518988	3,298030	-0,138977	0,209978	0,989983	0,271002	0,009087	0,020945	-0,031428	-0,346674	-2,219462	-0,714537	-0,621838	-2,900943	-1,192965	-17,087460	10,408900	12,075851	0,009087	0,020945	-0,031428	1,297494	-2,932808	-0,714537	0,009087	0,020945	-0,031428	1,297494	-2,932808	-0,714537
11:39:44,05	0,518988	3,298030	-0,138977	0,209978	0,989983	0,271002	0,009793	0,023295	-0,035315	-0,486637	-2,169520	-0,708386	-0,620036	-2,900761	-1,188737	-17,086251	10,407458	12,010571	0,009793	0,023295	-0,035315	1,342006	-2,938304	-0,708386	0,009793	0,023295	-0,035315	1,342006	-2,938304	-0,708386
11:39:44,10	0,518988	3,298030	-0,138977	0,209978	0,989983	0,271002	0,008735	0,021825	-0,031086	-0,410847	-2,222798	-0,773667	-0,619443	-2,898813	-1,192233	-17,077698	10,424080	12,018379	0,008735	0,021825	-0,031086	1,302409	-2,908484	-0,773667	0,008735	0,021825	-0,031086	1,302409	-2,908484	-0,773667
11:39:44,15	0,518988	3,298030	-0,138977	0,209978	0,989983	0,271002	0,006752	0,022286	-0,034583	-0,416146	-2,326834	-0,765858	-0,623583	-2,901816	-1,190637	-17,097147	10,446129	12,075295	0,006752	0,022286	-0,034583	1,333296	-2,856830	-0,765858	0,006752	0,022286	-0,034583	1,333296	-2,856830	-0,765858
11:39:44,20	0,518988	3,298030	-0,138977	0,209978	0,989983	0,271002	0,011423	0,024369	-0,032986	-0,515121	-2,111803	-0,708942	-0,623547	-2,900307	-1,191429	-17,084713	10,468689	12,057221	0,011423	0,024369	-0,032986	1,397881	-3,008483	-0,708942	0,011423	0,024369	-0,032986	1,397881	-3,008483	-0,708942
11:39:44,25	0,518988	3,298030	-0,138977	0,209978	0,989983	0,271002	0,010097	0,025093	-0,033778	-0,526965	-2,181237	-0,727016	-0,621155	-2,896360	-1,192603	-17,049684	10,448101	12,043380	0,010097	0,025093	-0,033778	1,442798	-2,973872	-0,727016	0,010097	0,025093	-0,033778	1,442798	-2,973872	-0,727016
11:39:44,30	0,518988	3,298030	-0,138977	0,209978	0,989983	0,271002	0,005483	0,024994	-0,034953	-0,522174	-2,380558	-0,740857	-0,622391	-2,902523	-1,191056	-17,094559	10,437550	12,026898	0,005483	0,024994	-0,034953	1,439880	-2,810958	-0,740857	0,005483	0,024994	-0,034953	1,439880	-2,810958	-0,740857
11:39:44,35	0,518988	3,298030	-0,138977	0,209978	0,989983	0,271002	0,011439	0,022983	-0,033406	-0,449183	-2,104428	-0,757339	-0,623023	-2,899525	-1,192215	-17,097985	10,430313	12,056814	0,011439	0,022983	-0,033406	1,355017	-3,002383	-0,757339	0,011439	0,022983	-0,033406	1,355017	-3,002383	-0,757339
11:39:44,40	0,518988	3,298030	-0,138977	0,209978	0,989983	0,271002	0,009158	0,025029	-0,034565	-0,563548	-2,222369	-0,727424	-0,622344	-2,900892	-1,193000	-17,076070	10,469825	12,024330	0,009158	0,025029	-0,034565	1,401251	-2,941294	-0,727424	0,009158	0,025029	-0,034565	1,401251	-2,941294	-0,727424
11:39:44,45	0,518988	3,298030	-0,138977	0,209978	0,989983	0,271002	0,010003	0,023758	-0,035350	-0,452270	-2,179243	-0,759907	-0,619390	-2,898773	-1,190271	-17,060552	10,440361	12,032082	0,010003	0,023758	-0,035350	1,412740	-2,964446	-0,759907	0,010003	0,023758	-0,035350	1,412740	-2,964446	-0,759907
11:39:44,50	0,518988	3,298030	-0,138977	0,209978	0,989983	0,271002	0,006691	0,022259	-0,032621	-0,392098	-2,323280	-0,752156	-0,621176	-2,897798	-1,191433	-17,061803	10,438496	12,047113	0,006691	0,022259	-0,032621	1,355269	-2,848515	-0,752156	0,006691	0,022259	-0,032621	1,355269	-2,848515	-0,752156
11:39:44,55	0,518988	3,298030	-0,138977	0,209978	0,989983	0,271002	0,006739	0,024294	-0,033783	-0,500121	-2,320947	-0,737124	-0,620019	-2,898496	-1,192988	-17,064991	10,420231	12,042758	0,006739	0,024294	-0,033783	1,406935	-2,849932	-0,737124	0,006739	0,024294	-0,033783	1,406935	-2,849932	-0,737124
11:39:44,60	0,518988	3,298030	-0,138977	0,209978	0,989983	0,271002	0,006765	0,022943	-0,035338	-0,447298	-2,313181	-0,741479	-0,620574	-2,899500	-1,192215	-17,058173	10,429409	12,027732	0,006765	0,022943	-0,035338	1,353732	-2,844271	-0,741479	0,006765	0,022943	-0,035338	1,353732	-2,844271	-0,741479
11:39:44,65	0,518988	3,298030	-0,138977	0,209978	0,989983	0,271002	0,007912	0,022922	-0,034565	-0,434836	-2,252253	-0,756506	-0,621215	-2,899137	-1,191845	-17,084840	10,435287	12,023067	0,007912	0,022922	-0,034565	1,364526	-2,873335	-0,756506	0,007912	0,022922	-0,034565	1,364526	-2,873335	-0,756506
11:39:44,70	0,518988	3,298030	-0,138977	0,209978	0,989983	0,271002	0,007918	0,023658	-0,034195	-0,481386	-2,277969	-0,761171	-0,624108	-2,898691	-1,189509	-17,077194	10,477734	12,032182	0,007918	0,023658	-0,034195	1,375805	-2,899530	-0,761171	0,007918	0,023658	-0,034195	1,375805	-2,899530	-0,761171
11:39:44,75	0,518988	3,298030	-0,138977	0,209978	0,989983	0,271002	0,008979	0,026386	-0,031858	-0,582631	-2,237411	-0,752055	-0,622344	-2,899959	-1,191801	-17,054572	10,421208	12,060721	0,008979	0,026386	-0,031858	1,488666	-2,942241	-0,752055	0,008979	0,026386	-0,031858	1,488666	-2,942241	-0,752055
11:39:44,80	0,518988	3,298030	-0,138977	0,209978	0,989983	0,271002	0,009195	0,024225	-0,034150	-0,507900	-2,178313	-0,723516	-0,625876	-2,899896	-1,191433	-17,065595	10,450019	12,046398	0,009195	0,024225	-0,034150	1,393757	-2,900117	-0,723516	0,009195	0,024225	-0,034150	1,393757	-2,900117	-0,723516
11:39:44,85	0,518988	3,298030	-0,138977	0,209978	0,989983	0,271002	0,010906	0,027315	-0,033783	-0,649147	-2,113299	-0,737840	-0,622900	-2,899690	-1,190635	-17,041918	10,423851	12,055066	0,010906	0,027315	-0,033783	1,495085	-2,969407	-0,737840	0,010906	0,027315	-0,033783	1,495085	-2,969407	-0,737840
11:39:44,90	0,518988	3,298030	-0,138977	0,209978	0,989983	0,271002	0,009239	0,024841	-0,032984	-0,531302	-2,166385	-0,729172	-0,617615	-2,897945	-1,192157	-17,028522	10,396745	12,090074	0,009239	0,024841	-0,032984	1,418691	-2,891647	-0,729172	0,009239	0,024841	-0,032984	1,418691	-2,891647	-0,729172
11:39:44,95	0,518988	3,298030	-0,138977	0,209978	0,989983	0,271002	0,005086	0,021136	-0,034507	-0,355450	-2,357207	-0,694163	-0,622442	-2,899768	-1,192577	-17,099267	10,434218	12,091152	0,005086	0,021136	-0,034507	1,303746	-2,756428	-0,694163	0,005086	0,021136	-0,034507	1,303746	-2,756428	-0,694163
11:39:45,00	0,518988	3,298030	-0,138977	0,209978	0,989983	0,271002	0,009078	0,024406	-0,034926	-0,528382	-2,229609	-0,693085	-0,621110	-2,901976	-1,191404	-17,035389	10,419259	12,045599	0,009078	0,024406	-0,034926	1,387467	-2,942229	-0,693085	0,009078	0,024406	-0,034926	1,387467	-2,942229	-0,693085
11:39:45,05	0,518988	3,298030	-0,138977	0,209978	0,989983	0,271002	0,010324	0,022147	-0,033753	-0,391948	-2,101997	-0,738638	-0,621116	-2,897738	-1,191034	-17,038916	10,451466	12,047070	0,010324	0,022147	-0,033753	1,346597	-2,912459	-0,738638	0,010324	0,022147	-0,033753	1,346597	-2,912459	-0,738638
11:39:45,10	0,518988	3,298030	-0,138977	0,209978	0,989983	0,271002	0,006657	0,024271	-0,033384	-0,476279	-2,311837	-0,737167	-0,618813	-2,903701	-1,193738	-17,066203	10,428202	12,047764	0,006657	0,024271	-0,033384	1,429018	-2,834441	-0,737167	0,006657	0,024271	-0,033384	1,429018	-2,834441	-0,737167
11:39:45,15	0,518988	3,298030	-0,138977	0,209978	0,989983	0,271002	0,010669	0,019296	-0,036088	-0,251340	-2,115209	-0,736474	-0,622829	-2,896695	-1,191031	-17,017191	10,469053	12,047267	0,010669	0,019296	-0,036088	1,263375	-2,952761	-0,736474	0,010669	0,019296	-0,036088	1,263375	-2,952761	-0,736474
11:39:45,20	0,518988	3,298030	-0,138977	0,209978	0,989983	0,271002	0,006611	0,026277	-0,033381	-0,554473	-2,304243	-0,736971	-0,621763	-2,898836	-1,192970	-17,055247	10,428203	12,061931	0,006611	0,026277	-0,033381	1,508257	-2,823185	-0,736971	0,006611	0,026277	-0,033381	1,508257	-2,823185	-0,736971
11:39:45,25	0,518988	3,298030	-0,138977	0,209978	0,989983	0,271002	0,007931	0,024283	-0,035320	-0,505202	-2,248100	-0,722306	-0,621149	-2,899370	-1,190675	-17,051660	10,415833	12,006832	0,007931	0,024283	-0,035320	1,401018	-2,870715	-0,722306	0,007931	0,024283	-0,035320	1,401018	-2,870715	-0,722306
11:39:45,30	0,518988	3,298030	-0,138977	0,209978	0,989983	0,271002	0,008087	0,023484	-0,033024	-0,472567	-2,230723	-0,777406	-0,621693	-2,898202	-1,192213	-17,029552	10,434599	12,022756	0,008087	0,023484	-0,033024	1,370921	-2,865544	-0,777406	0,008087	0,023484	-0,033024	1,370921	-2,865544	-0,777406
11:39:45,35	0,518988	3,298030	-0,138977	0,209978	0,989983	0,271002	0,007348	0,024540	-0,034563	-0,500158	-2,259389	-0,761481	-0,619369	-2,898876	-1,191405	-17,038380	10,420915	12,060980	0,007348	0,024540	-0,034563	1,426204	-2,836196	-0,761481	0,007348	0,024540	-0,034563	1,426204	-2,836196	-0,761481
11:39:45,40	0,518988	3,298030	-0,138977	0,209978	0,989983	0,271002	0,006769	0,022190	-0,033754	-0,394245	-2,290306	-0,723258	-0,620582	-2,898246	-1,190260	-17,058079	10,426186	12,050848	0,006769	0,022190	-0,033754	1,347675	-2,821654	-0,723258	0,006769	0,022190	-0,033754	1,347675	-2,821654	-0,723258
11:39:45,45	0,518988	3,298030	-0,138977	0,209978	0,989983	0,271002	0,006830	0,023555	-0,032609	-0,470495	-2,306809	-0,733389	-0,619978	-2,897729	-1,191804	-17,050273	10,439704	12,062012	0,006830	0,023555	-0,032609	1,378555	-2,842977	-0,733389	0,006830	0,023555	-0,032609	1,378555	-2,842977	-0,733389
11:39:45,50	0,518988	3,298030	-0,138977	0,209978	0,989983	0,271002	0,006080	0,023291	-0,034154	-0,441145	-2,345802	-0,722226	-0,621178	-2,901184	-1,190279	-17,077104	10,438683	12,021846	0,006080	0,023291	-0,034154	1,387163	-2,823103	-0,722226	0,006080	0,023291	-0,034154	1,387163	-2,823103	-0,722226
11:39:45,55	0,518988	3,298030	-0,138977	0,209978	0,989983	0,271002	0,009672	0,022603	-0,032628	-0,419670	-2,181761	-0,762392	-0,622345	-2,899422	-1,191396	-17,046395	10,405000	12,079332	0,009672	0,022603	-0,032628	1,354633	-2,941008	-0,762392	0,009672	0,022603	-0,032628	1,354633	-2,941008	-0,762392
11:39:45,60	0,518988	3,298030	-0,138977	0,209978	0,989983	0,271002	0,008730	0,024494	-0,033746	-0,531855	-2,187289	-0,704905	-0,617603	-2,897596	-1,192198	-17,044097	10,445309	12,048262	0,008730	0,024494	-0,033746	1,390947	-2,872619	-0,704905	0,008730	0,024494	-0,033746	1,390947	-2,872619	-0,704905
11:39:45,65	0,518988	3,298030	-0,138977	0,209978	0,989983	0,271002	0,004778	0,021300	-0,034547	-0,329698	-2,410986	-0,735975	-0,622327	-2,899716	-1,193366	-17,053661	10,447076	12,047997	0,004778	0,021300	-0,034547	1,342359	-2,786040	-0,735975	0,004778	0,021300	-0,034547	1,342359	-2,786040	-0,735975
11:39:45,70	0,518988	3,298030	-0,138977	0,209978	0,989983	0,271002	0,008976	0,024332	-0,035715	-0,490592	-2,201834	-0,736241	-0,619457	-2,899416	-1,193379	-17,080591	10,424124	12,043242	0,008976	0,024332	-0,035715	1,419443	-2,906465	-0,736241	0,008976	0,024332	-0,035715	1,419443	-2,906465	-0,736241
11:39:45,75	0,518988	3,298030	-0,138977	0,209978	0,989983	0,271002	0,007281	0,021996	-0,035729	-0,402504	-2,301843	-0,740996	-0,624040	-2,899987	-1,192215	-17,043514	10,474462	12,023508	0,007281	0,021996	-0,035729	1,324219	-2,873382	-0,740996	0,007281	0,021996	-0,035729	1,324219	-2,873382	-0,740996
11:39:45,80	0,518988	3,298030	-0,138977	0,209978	0,989983	0,271002	0,010066	0,025679	-0,034564	-0,531886	-2,150052	-0,760730	-0,620501	-2,899601	-1,192186	-17,018940	10,419692	12,041533	0,010066	0,025679	-0,034564	1,483950	-2,940259	-0,760730	0,010066	0,025679	-0,034564	1,483950	-2,940259	-0,760730
11:39:45,85	0,518988	3,298030	-0,138977	0,209978	0,989983	0,271002	0,007963	0,022807	-0,034536	-0,417675	-2,210761	-0,742705	-0,620544	-2,898117	-1,192230	-17,046194	10,439024	12,008755	0,007963	0,022807	-0,034536	1,372690	-2,835853	-0,742705	0,007963	0,022807	-0,034536	1,372690	-2,835853	-0,742705
11:39:45,90	0,518988	3,298030	-0,138977	0,209978	0,989983	0,271002	0,006699	0,023587	-0,034580	-0,455126	-2,309741	-0,775482	-0,621714	-2,900947	-1,192600	-17,041994	10,421767	12,017453	0,006699	0,023587	-0,034580	1,396479	-2,835634	-0,775482	0,006699	0,023587	-0,034580	1,396479	-2,835634	-0,775482
11:39:45,95	0,518988	3,298030	-0,138977	0,209978	0,989983	0,271002	0,009735	0,023186	-0,034949	-0,447084	-2,139621	-0,766785	-0,620542	-2,896701	-1,192968	-17,034305	10,442250	12,062692	0,009735	0,023186	-0,034949	1,372990	-2,903813	-0,766785	0,009735	0,023186	-0,034949	1,372990	-2,903813	-0,766785
11:39:46,00	0,518988	3,298030	-0,138977	0,209978	0,989983	0,271002	0,005472	0,024293	-0,035317	-0,483064	-2,364866	-0,721545	-0,619988	-2,899124	-1,191045	-17,062164	10,436524	12,037136	0,005472	0,024293	-0,035317	1,423908	-2,794434	-0,721545	0,005472	0,024293	-0,035317	1,423908	-2,794434	-0,721545
11:39:46,05	0,518988	3,298030	-0,138977	0,209978	0,989983	0,271002	0,007294	0,022602	-0,033394	-0,414038	-2,291420	-0,747102	-0,618179	-2,900098	-1,192946	-17,032772	10,422152	12,066769	0,007294	0,022602	-0,033394	1,360217	-2,863962	-0,747102	0,007294	0,022602	-0,033394	1,360217	-2,863962	-0,747102
11:39:46,10	0,518988	3,298030	-0,138977	0,209978	0,989983	0,271002	0,007233	0,020548	-0,035295	-0,304975	-2,261940	-0,717469	-0,619387	-2,898274	-1,191405	-17,041262	10,411160	12,065628	0,007233	0,020548	-0,035295	1,308032	-2,829712	-0,717469	0,007233	0,020548	-0,035295	1,308032	-2,829712	-0,717469
11:39:46,15	0,518988	3,298030	-0,138977	0,209978	0,989983	0,271002	0,006257	0,022506	-0,033755	-0,420586	-2,314535	-0,718609	-0,620579	-2,897017	-1,191041	-17,046728	10,409867	12,046022	0,006257	0,022506	-0,033755	1,346171	-2,805712	-0,718609	0,006257	0,022506	-0,033755	1,346171	-2,805712	-0,718609
11:39:46,20	0,518988	3,298030	-0,138977	0,209978	0,989983	0,271002	0,005764	0,024167	-0,033391	-0,510788	-2,344280	-0,738216	-0,621733	-2,902147	-1,191047	-17,064546	10,444597	12,022134	0,005764	0,024167	-0,033391	1,386322	-2,796722	-0,738216	0,005764	0,024167	-0,033391	1,386322	-2,796722	-0,738216
11:39:46,25	0,518988	3,298030	-0,138977	0,209978	0,989983	0,271002	0,010784	0,022602	-0,033396	-0,408245	-2,116021	-0,762103	-0,620602	-2,902258	-1,191403	-17,070760	10,416681	12,065306	0,010784	0,022602	-0,033396	1,366020	-2,962555	-0,762103	0,010784	0,022602	-0,033396	1,366020	-2,962555	-0,762103
11:39:46,30	0,518988	3,298030	-0,138977	0,209978	0,989983	0,271002	0,010315	0,021566	-0,033753	-0,381661	-2,131847	-0,718931	-0,620558	-2,898687	-1,192213	-17,054600	10,448830	12,033284	0,010315	0,021566	-0,033753	1,311287	-2,941543	-0,718931	0,010315	0,021566	-0,033753	1,311287	-2,941543	-0,718931
11:39:46,35	0,518988	3,298030	-0,138977	0,209978	0,989983	0,271002	0,007200	0,023314	-0,034563	-0,436640	-2,295907	-0,750953	-0,623468	-2,899287	-1,190626	-17,034497	10,436213	12,065032	0,007200	0,023314	-0,034563	1,393532	-2,861076	-0,750953	0,007200	0,023314	-0,034563	1,393532	-2,861076	-0,750953
11:39:46,40	0,518988	3,298030	-0,138977	0,209978	0,989983	0,271002	0,009175	0,025535	-0,032976	-0,552972	-2,169491	-0,719205	-0,621182	-2,897562	-1,191024	-17,043422	10,383380	12,064324	0,009175	0,025535	-0,032976	1,451497	-2,889693	-0,719205	0,009175	0,025535	-0,032976	1,451497	-2,889693	-0,719205
11:39:46,45	0,518988	3,298030	-0,138977	0,209978	0,989983	0,271002	0,006537	0,024417	-0,033374	-0,545086	-2,287937	-0,719913	-0,621123	-2,901499	-1,189497	-17,044238	10,406249	12,005420	0,006537	0,024417	-0,033374	1,371668	-2,801121	-0,719913	0,006537	0,024417	-0,033374	1,371668	-2,801121	-0,719913
11:39:46,50	0,518988	3,298030	-0,138977	0,209978	0,989983	0,271002	0,009917	0,022397	-0,031846	-0,420645	-2,124322	-0,778817	-0,620596	-2,899591	-1,191030	-17,064230	10,419765	12,055818	0,009917	0,022397	-0,031846	1,337535	-2,902830	-0,778817	0,009917	0,022397	-0,031846	1,337535	-2,902830	-0,778817
11:39:46,55	0,518988	3,298030	-0,138977	0,209978	0,989983	0,271002	0,008002	0,022895	-0,033380	-0,444840	-2,247987	-0,728420	-0,619416	-2,899418	-1,193347	-17,058018	10,424163	12,072069	0,008002	0,022895	-0,033380	1,352444	-2,876149	-0,728420	0,008002	0,022895	-0,033380	1,352444	-2,876149	-0,728420
11:39:46,60	0,518988	3,298030	-0,138977	0,209978	0,989983	0,271002	0,007262	0,021960	-0,035696	-0,389286	-2,283283	-0,712168	-0,624678	-2,897148	-1,193760	-17,041880	10,444518	12,052853	0,007262	0,021960	-0,035696	1,334571	-2,853359	-0,712168	0,007262	0,021960	-0,035696	1,334571	-2,853359	-0,712168
11:39:46,65	0,518988	3,298030	-0,138977	0,209978	0,989983	0,271002	0,007927	0,027651	-0,036109	-0,659541	-2,244890	-0,731384	-0,621724	-2,899618	-1,193362	-17,036017	10,415223	12,042066	0,007927	0,027651	-0,036109	1,511090	-2,867191	-0,731384	0,007927	0,027651	-0,036109	1,511090	-2,867191	-0,731384
11:39:46,70	0,518988	3,298030	-0,138977	0,209978	0,989983	0,271002	0,008589	0,023858	-0,035711	-0,484712	-2,190745	-0,742171	-0,625276	-2,899681	-1,190632	-17,053240	10,434447	12,069646	0,008589	0,023858	-0,035711	1,388121	-2,865007	-0,742171	0,008589	0,023858	-0,035711	1,388121	-2,865007	-0,742171
11:39:46,75	0,518988	3,298030	-0,138977	0,209978	0,989983	0,271002	0,010420	0,026903	-0,032982	-0,635030	-2,120084	-0,714591	-0,620540	-2,899349	-1,194903	-17,035092	10,435855	12,058436	0,010420	0,026903	-0,032982	1,476858	-2,938043	-0,714591	0,010420	0,026903	-0,032982	1,476858	-2,938043	-0,714591
11:39:46,80	0,518988	3,298030	-0,138977	0,209978	0,989983	0,271002	0,007764	0,022968	-0,037253	-0,420091	-2,243171	-0,725802	-0,621165	-2,900031	-1,191796	-17,049182	10,406196	12,060376	0,007764	0,022968	-0,037253	1,382860	-2,852652	-0,725802	0,007764	0,022968	-0,037253	1,382860	-2,852652	-0,725802
11:39:46,85	0,518988	3,298030	-0,138977	0,209978	0,989983	0,271002	0,008668	0,023168	-0,034146	-0,463252	-2,193566	-0,723862	-0,621740	-2,900218	-1,191793	-17,050165	10,428317	12,065810	0,008668	0,023168	-0,034146	1,355447	-2,873966	-0,723862	0,008668	0,023168	-0,034146	1,355447	-2,873966	-0,723862
11:39:46,90	0,518988	3,298030	-0,138977	0,209978	0,989983	0,271002	0,009117	0,023572	-0,034142	-0,465605	-2,182095	-0,718427	-0,622925	-2,898164	-1,194543	-17,046489	10,430121	12,038533	0,009117	0,023572	-0,034142	1,384823	-2,897795	-0,718427	0,009117	0,023572	-0,034142	1,384823	-2,897795	-0,718427
11:39:46,95	0,518988	3,298030	-0,138977	0,209978	0,989983	0,271002	0,007931	0,025625	-0,036893	-0,568957	-2,241497	-0,745704	-0,618177	-2,898337	-1,192958	-17,018843	10,392833	12,051420	0,007931	0,025625	-0,036893	1,442627	-2,864077	-0,745704	0,007931	0,025625	-0,036893	1,442627	-2,864077	-0,745704
11:39:47,00	0,518988	3,298030	-0,138977	0,209978	0,989983	0,271002	0,005707	0,021427	-0,035308	-0,369119	-2,314581	-0,732817	-0,624056	-2,897652	-1,193755	-17,021354	10,422420	12,042274	0,005707	0,021427	-0,035308	1,312905	-2,762544	-0,732817	0,005707	0,021427	-0,035308	1,312905	-2,762544	-0,732817
11:39:47,05	0,518988	3,298030	-0,138977	0,209978	0,989983	0,271002	0,008052	0,026861	-0,036105	-0,627320	-2,209572	-0,741963	-0,619407	-2,900350	-1,191789	-17,050673	10,398298	12,065236	0,008052	0,026861	-0,036105	1,481272	-2,841674	-0,741963	0,008052	0,026861	-0,036105	1,481272	-2,841674	-0,741963
11:39:47,10	0,518988	3,298030	-0,138977	0,209978	0,989983	0,271002	0,008065	0,021485	-0,034139	-0,383333	-2,222253	-0,719002	-0,621134	-2,900793	-1,192166	-17,029954	10,393264	12,069571	0,008065	0,021485	-0,034139	1,303267	-2,855334	-0,719002	0,008065	0,021485	-0,034139	1,303267	-2,855334	-0,719002
11:39:47,15	0,518988	3,298030	-0,138977	0,209978	0,989983	0,271002	0,009432	0,024740	-0,033346	-0,548920	-2,131117	-0,701059	-0,622909	-2,899907	-1,190996	-17,031487	10,391464	12,083178	0,009432	0,024740	-0,033346	1,393199	-2,871538	-0,701059	0,009432	0,024740	-0,033346	1,393199	-2,871538	-0,701059
11:39:47,20	0,518988	3,298030	-0,138977	0,209978	0,989983	0,271002	0,009432	0,024740	-0,033346	-0,548920	-2,131117	-0,701059	-0,621659	-2,903052	-1,190993	-17,017600	10,415501	12,059327	0,009432	0,024740	-0,033346	1,393199	-2,871538	-0,701059	0,009432	0,024740	-0,033346	1,393199	-2,871538	-0,701059
11:39:47,25	0,518988	3,298030	-0,138977	0,209978	0,989983	0,271002	0,011531	0,022085	-0,033342	-0,383087	-2,021967	-0,724911	-0,619654	-2,898981	-1,192086	-17,028854	10,406802	12,053512	0,011531	0,022085	-0,033342	1,350596	-2,927150	-0,724911	0,011531	0,022085	-0,033342	1,350596	-2,927150	-0,724911
11:39:47,30	0,518988	3,298030	-0,138977	0,209978	0,989983	0,271002	0,007002	0,022384	-0,034436	-0,411810	-2,262858	-0,730726	-0,619395	-2,899102	-1,191793	-17,039235	10,388485	12,060148	0,007002	0,022384	-0,034436	1,345366	-2,812535	-0,730726	0,007002	0,022384	-0,034436	1,345366	-2,812535	-0,730726
11:39:47,35	0,518988	3,298030	-0,138977	0,209978	0,989983	0,271002	0,006978	0,022100	-0,034143	-0,418055	-2,263945	-0,724089	-0,620538	-2,897549	-1,194117	-17,021078	10,413088	12,071887	0,006978	0,022100	-0,034143	1,316766	-2,811727	-0,724089	0,006978	0,022100	-0,034143	1,316766	-2,811727	-0,724089
11:39:47,40	0,518988	3,298030	-0,138977	0,209978	0,989983	0,271002	0,006204	0,023866	-0,036466	-0,479495	-2,300776	-0,712351	-0,621130	-2,899324	-1,194903	-17,023379	10,399562	12,052209	0,006204	0,023866	-0,036466	1,393947	-2,787790	-0,712351	0,006204	0,023866	-0,036466	1,393947	-2,787790	-0,712351
11:39:47,45	0,518988	3,298030	-0,138977	0,209978	0,989983	0,271002	0,008038	0,023491	-0,037253	-0,472875	-2,200662	-0,732028	-0,622313	-2,900727	-1,191806	-17,040942	10,411483	12,040784	0,008038	0,023491	-0,037253	1,371153	-2,831608	-0,732028	0,008038	0,023491	-0,037253	1,371153	-2,831608	-0,732028
11:39:47,50	0,518988	3,298030	-0,138977	0,209978	0,989983	0,271002	0,009844	0,023814	-0,034155	-0,488136	-2,127894	-0,743453	-0,621763	-2,898060	-1,194522	-17,051846	10,434612	12,068006	0,009844	0,023814	-0,034155	1,381259	-2,900652	-0,743453	0,009844	0,023814	-0,034155	1,381259	-2,900652	-0,743453
11:39:47,55	0,518988	3,298030	-0,138977	0,209978	0,989983	0,271002	0,008134	0,025486	-0,034556	-0,573254	-2,212174	-0,747888	-0,622906	-2,898410	-1,192207	-17,036025	10,410731	12,036349	0,008134	0,025486	-0,034556	1,427365	-2,850705	-0,747888	0,008134	0,025486	-0,034556	1,427365	-2,850705	-0,747888
11:39:47,60	0,518988	3,298030	-0,138977	0,209978	0,989983	0,271002	0,008134	0,025486	-0,034556	-0,573254	-2,212174	-0,747888	-0,621062	-2,900652	-1,191378	-17,006752	10,419212	12,069718	0,008134	0,025486	-0,034556	1,427365	-2,850705	-0,747888	0,008134	0,025486	-0,034556	1,427365	-2,850705	-0,747888
11:39:47,65	0,518988	3,298030	-0,138977	0,209978	0,989983	0,271002	0,009154	0,022768	-0,033728	-0,409956	-2,138039	-0,714519	-0,618681	-2,897636	-1,191011	-16,975664	10,372740	12,034630	0,009154	0,022768	-0,033728	1,377329	-2,856618	-0,714519	0,009154	0,022768	-0,033728	1,377329	-2,856618	-0,714519
11:39:47,70	0,518988	3,298030	-0,138977	0,209978	0,989983	0,271002	0,005351	0,022213	-0,033361	-0,405821	-2,285610	-0,749608	-0,619310	-2,897225	-1,191415	-16,996503	10,381836	12,030488	0,005351	0,022213	-0,033361	1,337931	-2,705691	-0,749608	0,005351	0,022213	-0,033361	1,337931	-2,705691	-0,749608
11:39:47,75	0,518988	3,298030	-0,138977	0,209978	0,989983	0,271002	0,005310	0,022965	-0,033765	-0,447421	-2,310362	-0,753749	-0,622280	-2,901318	-1,194118	-17,021119	10,411463	12,051595	0,005310	0,022965	-0,033765	1,355294	-2,727187	-0,753749	0,005310	0,022965	-0,033765	1,355294	-2,727187	-0,753749
