# Supplementary material for: Characterization of interfragmentary motion associated with common osteosynthesis devices for rat fracture healing studies
Source: PLoS One. 2017 Apr 28;12(4):e0176735. doi: 10.1371/journal.pone.0176735 (PMC5409164; doi:10.1371/journal.pone.0176735)
Supplement: S1 Dataset — (ZIP) [file pone.0176735.s001.zip › S1_Dataset/RatExFix/Specimen03/FIX-EX_03Y.txt]

%Tester: Sukopp Matthias
%Projekt: 
%Zeit: 11.03.2015 11:49:44
%Dateipfad: D:\Messungen\Fixator\Measurements\Fixator_20150311.txt
%Kommentar: FIX-EX_03-Y
%VI Version: D:\LVProjekte\Fixator\HauptVI\Fixator_v0.12.vi
%Virtueller Drehpunkt: 	0,0000	0,0000	0,0000
%Sensor zu Hexapod (Mitte): 	0,000000	0,000000	-26,500000
%Sensor zu Hexapod Trans (Mitte): 	-0,500000	-0,866025	0,000000	-0,866025	0,500000	0,000000	0,000000	0,000000	1,000000
%Hexapod zu Labor (Mitte): 	0,515006	3,488061	-0,138996
%Hexapod zu Labor Trans (Mitte): 	0,999840	-0,004492	0,017294	0,004555	0,999983	-0,003586	-0,017278	0,003664	0,999844
%Labor zu CR (Mitte): 	0,000000	0,000000	78,500000
%Labor zu CR Trans (Mitte): 	1,000000	0,000000	0,000000	0,000000	1,000000	0,000000	0,000000	0,000000	1,000000
%Zentrum Sensormasse: 	0,000000	0,000000	2,000000
%Sensormasse: 	200,000000E-3
--------------------------------------------------
Time	X	Y	Z	U	V	W	Exp_ Fx	Exp_ Fy	Exp_ Fz	Exp_ Mx	Exp_ My	Exp_ Mz	Sen_ Fx	Sen_ Fy	Sen_ Fz	Sen_ Mx	Sen_ My	Sen_ Mz	Hex_ Fx	Hex_ Fy	Hex_ Fz	Hex_ Mx	Hex_ My	Hex_ Mz	Lab_ Fx	Lab_ Fy	Lab_ Fz	Lab_ Mx	Lab_ My	Lab_ Mz	Laser
11:49:44,45	0,515006	3,488061	-0,138996	0,209978	0,989990	0,261000	0,020066	-0,020869	0,001467	-0,161316	-2,802652	-1,471880	-0,592273	-2,931154	-1,155406	-19,097560	9,317533	11,331933	0,020066	-0,020869	0,001467	-1,799518	-4,377825	-1,471880	0,020066	-0,020869	0,001467	-1,799518	-4,377825	-1,471880
11:49:44,50	0,515006	3,488061	-0,138996	0,209978	0,989990	0,261000	0,020066	-0,020869	0,001467	-0,161316	-2,802652	-1,471880	-0,589307	-2,931840	-1,152268	-19,077738	9,272035	11,348154	0,020066	-0,020869	0,001467	-1,799518	-4,377825	-1,471880	0,020066	-0,020869	0,001467	-1,799518	-4,377825	-1,471880
11:49:44,55	0,515006	3,488061	-0,138996	0,209978	0,989990	0,261000	0,020286	-0,020327	0,005383	-0,198013	-2,779104	-1,436084	-0,591626	-2,933088	-1,155034	-19,072036	9,288973	11,281903	0,020286	-0,020327	0,005383	-1,793657	-4,371556	-1,436084	0,020286	-0,020327	0,005383	-1,793657	-4,371556	-1,436084
11:49:44,60	0,515006	3,488061	-0,138996	0,209978	0,989990	0,261000	0,022526	-0,018943	0,002616	-0,252447	-2,666146	-1,502334	-0,588123	-2,934229	-1,155017	-19,088797	9,292686	11,302001	0,022526	-0,018943	0,002616	-1,739468	-4,434451	-1,502334	0,022526	-0,018943	0,002616	-1,739468	-4,434451	-1,502334
11:49:44,65	0,515006	3,488061	-0,138996	0,209978	0,989990	0,261000	0,021763	-0,022547	0,002634	-0,070211	-2,722222	-1,482237	-0,589348	-2,933043	-1,152707	-19,111519	9,288235	11,295805	0,021763	-0,022547	0,002634	-1,840134	-4,430589	-1,482237	0,021763	-0,022547	0,002634	-1,840134	-4,430589	-1,482237
11:49:44,70	0,515006	3,488061	-0,138996	0,209978	0,989990	0,261000	0,021349	-0,020892	0,004944	-0,171455	-2,761201	-1,488433	-0,589298	-2,932225	-1,156977	-19,079661	9,291291	11,288613	0,021349	-0,020892	0,004944	-1,811509	-4,437072	-1,488433	0,021349	-0,020892	0,004944	-1,811509	-4,437072	-1,488433
11:49:44,75	0,515006	3,488061	-0,138996	0,209978	0,989990	0,261000	0,020615	-0,020527	0,000674	-0,171905	-2,773307	-1,495624	-0,589834	-2,931386	-1,154227	-19,053059	9,287507	11,315649	0,020615	-0,020527	0,000674	-1,783237	-4,391560	-1,495624	0,020615	-0,020527	0,000674	-1,783237	-4,391560	-1,495624
11:49:44,80	0,515006	3,488061	-0,138996	0,209978	0,989990	0,261000	0,020156	-0,019643	0,003423	-0,207810	-2,772232	-1,468589	-0,591073	-2,933070	-1,157346	-19,089383	9,315523	11,318353	0,020156	-0,019643	0,003423	-1,749808	-4,354471	-1,468589	0,020156	-0,019643	0,003423	-1,749808	-4,354471	-1,468589
11:49:44,85	0,515006	3,488061	-0,138996	0,209978	0,989990	0,261000	0,022234	-0,019413	0,000304	-0,213710	-2,709645	-1,465884	-0,591270	-2,930726	-1,157436	-19,084088	9,259324	11,338670	0,022234	-0,019413	0,000304	-1,737591	-4,455002	-1,465884	0,022234	-0,019413	0,000304	-1,737591	-4,455002	-1,465884
11:49:44,90	0,515006	3,488061	-0,138996	0,209978	0,989990	0,261000	0,020303	-0,018070	0,000215	-0,329546	-2,777372	-1,445568	-0,589251	-2,932882	-1,155805	-19,065633	9,301075	11,283135	0,020303	-0,018070	0,000215	-1,748035	-4,371147	-1,445568	0,020303	-0,018070	0,000215	-1,748035	-4,371147	-1,445568
11:49:44,95	0,515006	3,488061	-0,138996	0,209978	0,989990	0,261000	0,021160	-0,020896	0,001845	-0,137192	-2,737674	-1,501102	-0,589307	-2,931043	-1,156983	-19,074138	9,271755	11,283263	0,021160	-0,020896	0,001845	-1,777549	-4,398763	-1,501102	0,021160	-0,020896	0,001845	-1,777549	-4,398763	-1,501102
11:49:45,00	0,515006	3,488061	-0,138996	0,209978	0,989990	0,261000	0,019596	-0,019929	0,000667	-0,217148	-2,811742	-1,500974	-0,590468	-2,931237	-1,153827	-19,063608	9,264248	11,338907	0,019596	-0,019929	0,000667	-1,781553	-4,350005	-1,500974	0,019596	-0,019929	0,000667	-1,781553	-4,350005	-1,500974
11:49:45,05	0,515006	3,488061	-0,138996	0,209978	0,989990	0,261000	0,020344	-0,019019	0,003823	-0,265680	-2,759964	-1,445331	-0,589997	-2,932130	-1,156601	-19,118698	9,258294	11,297312	0,020344	-0,019019	0,003823	-1,758687	-4,356960	-1,445331	0,020344	-0,019019	0,003823	-1,758687	-4,356960	-1,445331
11:49:45,10	0,515006	3,488061	-0,138996	0,209978	0,989990	0,261000	0,020882	-0,019874	0,001050	-0,253928	-2,776712	-1,486925	-0,588773	-2,932008	-1,152300	-19,112565	9,288837	11,324911	0,020882	-0,019874	0,001050	-1,814042	-4,415953	-1,486925	0,020882	-0,019874	0,001050	-1,814042	-4,415953	-1,486925
11:49:45,15	0,515006	3,488061	-0,138996	0,209978	0,989990	0,261000	0,020164	-0,020873	0,005350	-0,172464	-2,824006	-1,459326	-0,594040	-2,936457	-1,155012	-19,104434	9,290069	11,315257	0,020164	-0,020873	0,005350	-1,810997	-4,406887	-1,459326	0,020164	-0,020873	0,005350	-1,810997	-4,406887	-1,459326
11:49:45,20	0,515006	3,488061	-0,138996	0,209978	0,989990	0,261000	0,026651	-0,018536	0,002638	-0,288838	-2,480268	-1,468980	-0,595155	-2,933061	-1,151150	-19,088857	9,327657	11,294881	0,026651	-0,018536	0,002638	-1,743943	-4,572361	-1,468980	0,026651	-0,018536	0,002638	-1,743943	-4,572361	-1,468980
11:49:45,25	0,515006	3,488061	-0,138996	0,209978	0,989990	0,261000	0,024267	-0,015873	0,006500	-0,386985	-2,609527	-1,489356	-0,586349	-2,931999	-1,153833	-19,072928	9,274969	11,325413	0,024267	-0,015873	0,006500	-1,633027	-4,514496	-1,489356	0,024267	-0,015873	0,006500	-1,633027	-4,514496	-1,489356
11:49:45,34	0,515006	3,488061	-0,138996	0,209978	0,989990	0,261000	0,018967	-0,020918	0,001843	-0,164575	-2,851433	-1,486744	-0,588136	-2,930994	-1,155807	-19,079636	9,276255	11,297494	0,018967	-0,020918	0,001843	-1,806611	-4,340362	-1,486744	0,018967	-0,020918	0,001843	-1,806611	-4,340362	-1,486744
11:49:45,39	0,515006	3,488061	-0,138996	0,209978	0,989990	0,261000	0,018967	-0,020918	0,001843	-0,164575	-2,851433	-1,486744	-0,588710	-2,932058	-1,155401	-19,073134	9,272501	11,311338	0,018967	-0,020918	0,001843	-1,806611	-4,340362	-1,486744	0,018967	-0,020918	0,001843	-1,806611	-4,340362	-1,486744
11:49:45,44	0,515006	3,488061	-0,138996	0,209978	0,989990	0,261000	0,020176	-0,020953	0,002249	-0,162738	-2,781055	-1,472899	-0,589949	-2,933915	-1,154238	-19,115709	9,297422	11,325911	0,020176	-0,020953	0,002249	-1,807547	-4,364895	-1,472899	0,020176	-0,020953	0,002249	-1,807547	-4,364895	-1,472899
11:49:45,49	0,515006	3,488061	-0,138996	0,209978	0,989990	0,261000	0,022404	-0,020808	0,003413	-0,169959	-2,714545	-1,458326	-0,590116	-2,934171	-1,153068	-19,092639	9,291135	11,315610	0,022404	-0,020808	0,003413	-1,803423	-4,473261	-1,458326	0,022404	-0,020808	0,003413	-1,803423	-4,473261	-1,458326
11:49:45,54	0,515006	3,488061	-0,138996	0,209978	0,989990	0,261000	0,021274	-0,019432	0,001317	-0,272025	-2,754336	-1,478263	-0,590575	-2,932249	-1,156333	-19,114526	9,261503	11,305975	0,021274	-0,019432	0,001317	-1,797475	-4,424324	-1,478263	0,021274	-0,019432	0,001317	-1,797475	-4,424324	-1,478263
11:49:45,59	0,515006	3,488061	-0,138996	0,209978	0,989990	0,261000	0,021274	-0,019432	0,001317	-0,272025	-2,754336	-1,478263	-0,591095	-2,932436	-1,155444	-19,108977	9,321969	11,278933	0,021274	-0,019432	0,001317	-1,797475	-4,424324	-1,478263	0,021274	-0,019432	0,001317	-1,797475	-4,424324	-1,478263
11:49:45,64	0,515006	3,488061	-0,138996	0,209978	0,989990	0,261000	0,021696	-0,019076	0,002206	-0,235414	-2,757788	-1,505305	-0,589897	-2,930029	-1,156964	-19,069600	9,274385	11,312409	0,021696	-0,019076	0,002206	-1,732893	-4,460950	-1,505305	0,021696	-0,019076	0,002206	-1,732893	-4,460950	-1,505305
11:49:45,69	0,515006	3,488061	-0,138996	0,209978	0,989990	0,261000	0,019013	-0,018910	0,000686	-0,265574	-2,839448	-1,471829	-0,590516	-2,934217	-1,158109	-19,094551	9,287005	11,332419	0,019013	-0,018910	0,000686	-1,750010	-4,331938	-1,471829	0,019013	-0,018910	0,000686	-1,750010	-4,331938	-1,471829
11:49:45,74	0,515006	3,488061	-0,138996	0,209978	0,989990	0,261000	0,022325	-0,020837	0,003437	-0,145806	-2,698871	-1,443767	-0,589885	-2,933861	-1,154214	-19,087222	9,307161	11,340471	0,022325	-0,020837	0,003437	-1,781498	-4,451356	-1,443767	0,022325	-0,020837	0,003437	-1,781498	-4,451356	-1,443767
11:49:45,79	0,515006	3,488061	-0,138996	0,209978	0,989990	0,261000	0,022325	-0,020837	0,003437	-0,145806	-2,698871	-1,443767	-0,590479	-2,933524	-1,155809	-19,091257	9,306421	11,292955	0,022325	-0,020837	0,003437	-1,781498	-4,451356	-1,443767	0,022325	-0,020837	0,003437	-1,781498	-4,451356	-1,443767
11:49:45,84	0,515006	3,488061	-0,138996	0,209978	0,989990	0,261000	0,022330	-0,020154	0,001842	-0,183979	-2,701700	-1,491283	-0,591437	-2,930393	-1,154684	-19,068481	9,303702	11,330202	0,022330	-0,020154	0,001842	-1,766056	-4,454632	-1,491283	0,022330	-0,020154	0,001842	-1,766056	-4,454632	-1,491283
11:49:45,89	0,515006	3,488061	-0,138996	0,209978	0,989990	0,261000	0,020098	-0,017759	0,002967	-0,299502	-2,796723	-1,454036	-0,589048	-2,929642	-1,156015	-19,088537	9,273648	11,294441	0,020098	-0,017759	0,002967	-1,693548	-4,374378	-1,454036	0,020098	-0,017759	0,002967	-1,693548	-4,374378	-1,454036
11:49:45,94	0,515006	3,488061	-0,138996	0,209978	0,989990	0,261000	0,018252	-0,019451	0,001635	-0,247524	-2,895006	-1,489796	-0,591456	-2,930590	-1,155016	-19,069193	9,276658	11,317400	0,018252	-0,019451	0,001635	-1,774466	-4,327827	-1,489796	0,018252	-0,019451	0,001635	-1,774466	-4,327827	-1,489796
11:49:45,99	0,515006	3,488061	-0,138996	0,209978	0,989990	0,261000	0,020278	-0,017841	0,002634	-0,318998	-2,774446	-1,466838	-0,590502	-2,931706	-1,157731	-19,077276	9,270634	11,322171	0,020278	-0,017841	0,002634	-1,719507	-4,366247	-1,466838	0,020278	-0,017841	0,002634	-1,719507	-4,366247	-1,466838
11:49:46,04	0,515006	3,488061	-0,138996	0,209978	0,989990	0,261000	0,020767	-0,019225	-8,092520E-5	-0,256288	-2,752987	-1,462066	-0,592209	-2,933188	-1,155022	-19,078394	9,320845	11,302247	0,020767	-0,019225	-8,092520E-5	-1,765441	-4,383204	-1,462066	0,020767	-0,019225	-8,092520E-5	-1,765441	-4,383204	-1,462066
11:49:46,09	0,515006	3,488061	-0,138996	0,209978	0,989990	0,261000	0,022904	-0,018487	0,002628	-0,251719	-2,667955	-1,481990	-0,589308	-2,939046	-1,152292	-19,110548	9,291826	11,294774	0,022904	-0,018487	0,002628	-1,702969	-4,465899	-1,481990	0,022904	-0,018487	0,002628	-1,702969	-4,465899	-1,481990
11:49:46,14	0,515006	3,488061	-0,138996	0,209978	0,989990	0,261000	0,026526	-0,023929	0,005359	-0,009970	-2,492918	-1,489463	-0,591018	-2,933317	-1,156578	-19,061888	9,292794	11,287777	0,026526	-0,023929	0,005359	-1,888377	-4,575234	-1,489463	0,026526	-0,023929	0,005359	-1,888377	-4,575234	-1,489463
11:49:46,19	0,515006	3,488061	-0,138996	0,209978	0,989990	0,261000	0,022421	-0,019583	0,001072	-0,210773	-2,664743	-1,496461	-0,588114	-2,936220	-1,154621	-19,092207	9,296053	11,301609	0,022421	-0,019583	0,001072	-1,748050	-4,424783	-1,496461	0,022421	-0,019583	0,001072	-1,748050	-4,424783	-1,496461
11:49:46,24	0,515006	3,488061	-0,138996	0,209978	0,989990	0,261000	0,023483	-0,023549	0,003029	-0,016868	-2,637418	-1,482629	-0,589485	-2,931610	-1,154046	-19,073884	9,284140	11,309211	0,023483	-0,023549	0,003029	-1,865491	-4,480806	-1,482629	0,023483	-0,023549	0,003029	-1,865491	-4,480806	-1,482629
11:49:46,29	0,515006	3,488061	-0,138996	0,209978	0,989990	0,261000	0,020175	-0,020058	0,003605	-0,199586	-2,787585	-1,475026	-0,591694	-2,933059	-1,155425	-19,100298	9,285754	11,296856	0,020175	-0,020058	0,003605	-1,774120	-4,371333	-1,475026	0,020175	-0,020058	0,003605	-1,774120	-4,371333	-1,475026
11:49:46,34	0,515006	3,488061	-0,138996	0,209978	0,989990	0,261000	0,022535	-0,018869	0,002226	-0,273208	-2,688536	-1,487381	-0,588712	-2,934668	-1,155799	-19,085034	9,279098	11,292145	0,022535	-0,018869	0,002226	-1,754428	-4,457560	-1,487381	0,022535	-0,018869	0,002226	-1,754428	-4,457560	-1,487381
11:49:46,39	0,515006	3,488061	-0,138996	0,209978	0,989990	0,261000	0,022437	-0,022256	0,001852	-0,095233	-2,677081	-1,492092	-0,591047	-2,932302	-1,152682	-19,068304	9,266934	11,309015	0,022437	-0,022256	0,001852	-1,842307	-4,438418	-1,492092	0,022437	-0,022256	0,001852	-1,842307	-4,438418	-1,492092
11:49:46,44	0,515006	3,488061	-0,138996	0,209978	0,989990	0,261000	0,021556	-0,019051	0,004968	-0,264050	-2,702343	-1,475222	-0,592237	-2,931503	-1,153464	-19,076122	9,285137	11,314912	0,021556	-0,019051	0,004968	-1,759550	-4,394491	-1,475222	0,021556	-0,019051	0,004968	-1,759550	-4,394491	-1,475222
11:49:46,49	0,515006	3,488061	-0,138996	0,209978	0,989990	0,261000	0,021459	-0,017620	0,004187	-0,326593	-2,723264	-1,469325	-0,590501	-2,932839	-1,156176	-19,093914	9,303187	11,327116	0,021459	-0,017620	0,004187	-1,709780	-4,407789	-1,469325	0,021459	-0,017620	0,004187	-1,709780	-4,407789	-1,469325
11:49:46,54	0,515006	3,488061	-0,138996	0,209978	0,989990	0,261000	0,021748	-0,019792	0,001475	-0,206928	-2,732645	-1,457122	-0,590468	-2,934285	-1,156194	-19,083316	9,293469	11,287737	0,021748	-0,019792	0,001475	-1,760595	-4,439893	-1,457122	0,021748	-0,019792	0,001475	-1,760595	-4,439893	-1,457122
11:49:46,59	0,515006	3,488061	-0,138996	0,209978	0,989990	0,261000	0,022984	-0,020544	0,001456	-0,170928	-2,654368	-1,496501	-0,589408	-2,935636	-1,156959	-19,129227	9,272101	11,321888	0,022984	-0,020544	0,001456	-1,783646	-4,458594	-1,496501	0,022984	-0,020544	0,001456	-1,783646	-4,458594	-1,496501
11:49:46,64	0,515006	3,488061	-0,138996	0,209978	0,989990	0,261000	0,023624	-0,022137	0,000691	-0,129553	-2,650149	-1,462349	-0,589929	-2,933179	-1,156573	-19,101107	9,297298	11,317601	0,023624	-0,022137	0,000691	-1,867322	-4,504638	-1,462349	0,023624	-0,022137	0,000691	-1,867322	-4,504638	-1,462349
11:49:46,69	0,515006	3,488061	-0,138996	0,209978	0,989990	0,261000	0,021756	-0,020457	0,001078	-0,181036	-2,735513	-1,466637	-0,588724	-2,931467	-1,155413	-19,076015	9,262723	11,301456	0,021756	-0,020457	0,001078	-1,786920	-4,443392	-1,466637	0,021756	-0,020457	0,001078	-1,786920	-4,443392	-1,466637
11:49:46,74	0,515006	3,488061	-0,138996	0,209978	0,989990	0,261000	0,019671	-0,020645	0,002238	-0,188664	-2,804912	-1,482781	-0,590404	-2,933688	-1,156130	-19,041053	9,283791	11,350040	0,019671	-0,020645	0,002238	-1,809293	-4,349123	-1,482781	0,019671	-0,020645	0,002238	-1,809293	-4,349123	-1,482781
11:49:46,79	0,515006	3,488061	-0,138996	0,209978	0,989990	0,261000	0,022435	-0,020301	0,001520	-0,170834	-2,641477	-1,434198	-0,590451	-2,932810	-1,154683	-19,065141	9,275082	11,312911	0,022435	-0,020301	0,001520	-1,764447	-4,402606	-1,434198	0,022435	-0,020301	0,001520	-1,764447	-4,402606	-1,434198
11:49:46,84	0,515006	3,488061	-0,138996	0,209978	0,989990	0,261000	0,021698	-0,019821	0,002967	-0,215387	-2,696297	-1,471326	-0,590464	-2,928641	-1,155417	-19,051650	9,251019	11,300952	0,021698	-0,019821	0,002967	-1,771309	-4,399587	-1,471326	0,021698	-0,019821	0,002967	-1,771309	-4,399587	-1,471326
11:49:46,89	0,515006	3,488061	-0,138996	0,209978	0,989990	0,261000	0,018094	-0,017725	0,002234	-0,338442	-2,859982	-1,483286	-0,591684	-2,933753	-1,155824	-19,097728	9,282506	11,277487	0,018094	-0,017725	0,002234	-1,729875	-4,280369	-1,483286	0,018094	-0,017725	0,002234	-1,729875	-4,280369	-1,483286
11:49:46,94	0,515006	3,488061	-0,138996	0,209978	0,989990	0,261000	0,023130	-0,019225	0,001827	-0,256245	-2,653742	-1,506750	-0,591052	-2,932681	-1,156170	-19,070373	9,286341	11,321414	0,023130	-0,019225	0,001827	-1,765378	-4,469481	-1,506750	0,023130	-0,019225	0,001827	-1,765378	-4,469481	-1,506750
11:49:46,99	0,515006	3,488061	-0,138996	0,209978	0,989990	0,261000	0,021887	-0,019236	0,001480	-0,238671	-2,696652	-1,462823	-0,586974	-2,932168	-1,155815	-19,096428	9,290489	11,288464	0,021887	-0,019236	0,001480	-1,748673	-4,414744	-1,462823	0,021887	-0,019236	0,001480	-1,748673	-4,414744	-1,462823
11:49:47,04	0,515006	3,488061	-0,138996	0,209978	0,989990	0,261000	0,019403	-0,022511	0,001835	-0,077797	-2,850441	-1,495774	-0,588766	-2,933679	-1,156942	-19,109270	9,308292	11,342614	0,019403	-0,022511	0,001835	-1,844901	-4,373566	-1,495774	0,019403	-0,022511	0,001835	-1,844901	-4,373566	-1,495774
11:49:47,09	0,515006	3,488061	-0,138996	0,209978	0,989990	0,261000	0,021608	-0,021715	0,000708	-0,110183	-2,755814	-1,441623	-0,589935	-2,934685	-1,156974	-19,102111	9,274629	11,292679	0,021608	-0,021715	0,000708	-1,814814	-4,452016	-1,441623	0,021608	-0,021715	0,000708	-1,814814	-4,452016	-1,441623
11:49:47,14	0,515006	3,488061	-0,138996	0,209978	0,989990	0,261000	0,023064	-0,021205	0,000676	-0,162269	-2,657065	-1,491559	-0,591669	-2,932222	-1,155009	-19,091040	9,308472	11,331281	0,023064	-0,021205	0,000676	-1,826876	-4,467572	-1,491559	0,023064	-0,021205	0,000676	-1,826876	-4,467572	-1,491559
11:49:47,19	0,515006	3,488061	-0,138996	0,209978	0,989990	0,261000	0,021798	-0,018472	0,002641	-0,269545	-2,730217	-1,452957	-0,589885	-2,931964	-1,154253	-19,084037	9,297250	11,296820	0,021798	-0,018472	0,002641	-1,719605	-4,441363	-1,452957	0,021798	-0,018472	0,002641	-1,719605	-4,441363	-1,452957
11:49:47,24	0,515006	3,488061	-0,138996	0,209978	0,989990	0,261000	0,020682	-0,019888	0,003397	-0,202126	-2,776586	-1,487418	-0,589894	-2,933561	-1,155793	-19,074155	9,255140	11,300913	0,020682	-0,019888	0,003397	-1,763348	-4,400107	-1,487418	0,020682	-0,019888	0,003397	-1,763348	-4,400107	-1,487418
11:49:47,29	0,515006	3,488061	-0,138996	0,209978	0,989990	0,261000	0,022069	-0,020679	0,001857	-0,192531	-2,674816	-1,483324	-0,592338	-2,936075	-1,156604	-19,131010	9,278794	11,282572	0,022069	-0,020679	0,001857	-1,815832	-4,407267	-1,483324	0,022069	-0,020679	0,001857	-1,815832	-4,407267	-1,483324
11:49:47,34	0,515006	3,488061	-0,138996	0,209978	0,989990	0,261000	0,025469	-0,019819	0,001047	-0,245188	-2,559097	-1,501665	-0,588710	-2,935273	-1,156189	-19,087838	9,285602	11,287686	0,025469	-0,019819	0,001047	-1,800988	-4,558423	-1,501665	0,025469	-0,019819	0,001047	-1,800988	-4,558423	-1,501665
11:49:47,39	0,515006	3,488061	-0,138996	0,209978	0,989990	0,261000	0,022960	-0,022560	0,001461	-0,075189	-2,655568	-1,496552	-0,588735	-2,930807	-1,156177	-19,073070	9,256210	11,321159	0,022960	-0,022560	0,001461	-1,846136	-4,457957	-1,496552	0,022960	-0,022560	0,001461	-1,846136	-4,457957	-1,496552
11:49:47,44	0,515006	3,488061	-0,138996	0,209978	0,989990	0,261000	0,019105	-0,020306	0,001474	-0,210470	-2,828550	-1,463079	-0,591674	-2,933769	-1,153870	-19,097784	9,289069	11,291043	0,019105	-0,020306	0,001474	-1,804473	-4,328311	-1,463079	0,019105	-0,020306	0,001474	-1,804473	-4,328311	-1,463079
11:49:47,49	0,515006	3,488061	-0,138996	0,209978	0,989990	0,261000	0,023140	-0,019241	0,003780	-0,249742	-2,656581	-1,493194	-0,589271	-2,934383	-1,154986	-19,066782	9,278557	11,330153	0,023140	-0,019241	0,003780	-1,760155	-4,473060	-1,493194	0,023140	-0,019241	0,003780	-1,760155	-4,473060	-1,493194
11:49:47,54	0,515006	3,488061	-0,138996	0,209978	0,989990	0,261000	0,017127	-0,021153	0,002999	-0,153780	-2,977938	-1,476609	-0,587012	-2,929517	-1,154651	-19,107016	9,290407	11,307629	0,017127	-0,021153	0,002999	-1,814278	-4,322372	-1,476609	0,017127	-0,021153	0,002999	-1,814278	-4,322372	-1,476609
11:49:47,59	0,515006	3,488061	-0,138996	0,209978	0,989990	0,261000	0,017127	-0,021153	0,002999	-0,153780	-2,977938	-1,476609	-0,589942	-2,932723	-1,156557	-19,093245	9,268111	11,336021	0,017127	-0,021153	0,002999	-1,814278	-4,322372	-1,476609	0,017127	-0,021153	0,002999	-1,814278	-4,322372	-1,476609
11:49:47,64	0,515006	3,488061	-0,138996	0,209978	0,989990	0,261000	0,021368	-0,020219	0,001094	-0,214785	-2,734295	-1,448216	-0,589929	-2,936038	-1,155024	-19,108230	9,281253	11,296413	0,021368	-0,020219	0,001094	-1,801943	-4,411702	-1,448216	0,021368	-0,020219	0,001094	-1,801943	-4,411702	-1,448216
11:49:47,69	0,515006	3,488061	-0,138996	0,209978	0,989990	0,261000	0,024232	-0,021887	0,002626	-0,124125	-2,604932	-1,487824	-0,590986	-2,930028	-1,155021	-19,041182	9,295899	11,296900	0,024232	-0,021887	0,002626	-1,842274	-4,507140	-1,487824	0,024232	-0,021887	0,002626	-1,842274	-4,507140	-1,487824
11:49:47,74	0,515006	3,488061	-0,138996	0,209978	0,989990	0,261000	0,019556	-0,017966	0,002629	-0,281815	-2,797337	-1,487337	-0,591092	-2,929928	-1,156197	-19,086190	9,295907	11,312610	0,019556	-0,017966	0,002629	-1,692157	-4,332486	-1,487337	0,019556	-0,017966	0,002629	-1,692157	-4,332486	-1,487337
11:49:47,79	0,515006	3,488061	-0,138996	0,209978	0,989990	0,261000	0,019522	-0,017825	0,001454	-0,311675	-2,838067	-1,471627	-0,590396	-2,932509	-1,155381	-19,035441	9,270714	11,315368	0,019522	-0,017825	0,001454	-1,710902	-4,370577	-1,471627	0,019522	-0,017825	0,001454	-1,710902	-4,370577	-1,471627
11:49:47,84	0,515006	3,488061	-0,138996	0,209978	0,989990	0,261000	0,021410	-0,019718	0,002269	-0,209675	-2,683390	-1,468869	-0,589921	-2,932034	-1,154647	-19,095638	9,284276	11,296746	0,021410	-0,019718	0,002269	-1,757514	-4,364039	-1,468869	0,021410	-0,019718	0,002269	-1,757514	-4,364039	-1,468869
11:49:47,89	0,515006	3,488061	-0,138996	0,209978	0,989990	0,261000	0,020761	-0,019892	0,003003	-0,218944	-2,776044	-1,487491	-0,592883	-2,933104	-1,154641	-19,106143	9,287843	11,310829	0,020761	-0,019892	0,003003	-1,780496	-4,405756	-1,487491	0,020761	-0,019892	0,003003	-1,780496	-4,405756	-1,487491
11:49:47,94	0,515006	3,488061	-0,138996	0,209978	0,989990	0,261000	0,023169	-0,017861	0,003010	-0,326717	-2,661708	-1,473408	-0,591688	-2,933669	-1,156191	-19,097503	9,289026	11,306999	0,023169	-0,017861	0,003010	-1,728839	-4,480451	-1,473408	0,023169	-0,017861	0,003010	-1,728839	-4,480451	-1,473408
11:49:47,99	0,515006	3,488061	-0,138996	0,209978	0,989990	0,261000	0,023060	-0,019179	0,001460	-0,252853	-2,660458	-1,477238	-0,591621	-2,929884	-1,154257	-19,057330	9,275849	11,291025	0,023060	-0,019179	0,001460	-1,758413	-4,470685	-1,477238	0,023060	-0,019179	0,001460	-1,758413	-4,470685	-1,477238
11:49:48,04	0,515006	3,488061	-0,138996	0,209978	0,989990	0,261000	0,019749	-0,017344	0,003394	-0,339580	-2,791261	-1,493212	-0,591619	-2,931790	-1,156568	-19,054859	9,275919	11,306661	0,019749	-0,017344	0,003394	-1,701120	-4,341559	-1,493212	0,019749	-0,017344	0,003394	-1,701120	-4,341559	-1,493212
11:49:48,09	0,515006	3,488061	-0,138996	0,209978	0,989990	0,261000	0,021398	-0,018300	0,001083	-0,288621	-2,703398	-1,477576	-0,589896	-2,931337	-1,156181	-19,075578	9,280976	11,316856	0,021398	-0,018300	0,001083	-1,725134	-4,383157	-1,477576	0,021398	-0,018300	0,001083	-1,725134	-4,383157	-1,477576
11:49:48,14	0,515006	3,488061	-0,138996	0,209978	0,989990	0,261000	0,020144	-0,019565	0,001470	-0,228777	-2,789067	-1,467381	-0,591485	-2,932185	-1,156978	-19,085943	9,276664	11,294299	0,020144	-0,019565	0,001470	-1,764658	-4,370404	-1,467381	0,020144	-0,019565	0,001470	-1,764658	-4,370404	-1,467381
11:49:48,19	0,515006	3,488061	-0,138996	0,209978	0,989990	0,261000	0,021673	-0,018613	0,000672	-0,287200	-2,716384	-1,489939	-0,587495	-2,932026	-1,153840	-19,061657	9,280225	11,310732	0,021673	-0,018613	0,000672	-1,748346	-4,417740	-1,489939	0,021673	-0,018613	0,000672	-1,748346	-4,417740	-1,489939
11:49:48,24	0,515006	3,488061	-0,138996	0,209978	0,989990	0,261000	0,019541	-0,021989	0,003810	-0,096428	-2,808007	-1,473505	-0,590505	-2,929727	-1,155798	-19,079521	9,277061	11,321517	0,019541	-0,021989	0,003810	-1,822579	-4,341985	-1,473505	0,019541	-0,021989	0,003810	-1,822579	-4,341985	-1,473505
11:49:48,29	0,515006	3,488061	-0,138996	0,209978	0,989990	0,261000	0,019055	-0,018233	0,001852	-0,303440	-2,847195	-1,462720	-0,589230	-2,932566	-1,154252	-19,046850	9,265397	11,271214	0,019055	-0,018233	0,001852	-1,734704	-4,342980	-1,462720	0,019055	-0,018233	0,001852	-1,734704	-4,342980	-1,462720
11:49:48,34	0,515006	3,488061	-0,138996	0,209978	0,989990	0,261000	0,020876	-0,020757	0,003398	-0,165961	-2,718336	-1,513023	-0,589541	-2,931647	-1,154057	-19,097625	9,276044	11,309187	0,020876	-0,020757	0,003398	-1,795354	-4,357131	-1,513023	0,020876	-0,020757	0,003398	-1,795354	-4,357131	-1,513023
11:49:48,39	0,515006	3,488061	-0,138996	0,209978	0,989990	0,261000	0,020236	-0,020027	0,003594	-0,220060	-2,800956	-1,475050	-0,589925	-2,934026	-1,157722	-19,087880	9,268135	11,326795	0,020236	-0,020027	0,003594	-1,792189	-4,389445	-1,475050	0,020236	-0,020027	0,003594	-1,792189	-4,389445	-1,475050
11:49:48,44	0,515006	3,488061	-0,138996	0,209978	0,989990	0,261000	0,022488	-0,020884	-7,137231E-5	-0,177467	-2,671423	-1,457442	-0,591098	-2,933616	-1,152697	-19,096942	9,267004	11,299427	0,022488	-0,020884	-7,137231E-5	-1,816880	-4,436748	-1,457442	0,022488	-0,020884	-7,137231E-5	-1,816880	-4,436748	-1,457442
11:49:48,49	0,515006	3,488061	-0,138996	0,209978	0,989990	0,261000	0,022720	-0,019663	0,004954	-0,246457	-2,666673	-1,484811	-0,588117	-2,928811	-1,154638	-19,075513	9,305375	11,312535	0,022720	-0,019663	0,004954	-1,790040	-4,450162	-1,484811	0,022720	-0,019663	0,004954	-1,790040	-4,450162	-1,484811
11:49:48,54	0,515006	3,488061	-0,138996	0,209978	0,989990	0,261000	0,017067	-0,019843	0,003013	-0,193176	-2,961216	-1,471702	-0,587596	-2,935326	-1,156587	-19,110709	9,267348	11,287762	0,017067	-0,019843	0,003013	-1,750854	-4,301005	-1,471702	0,017067	-0,019843	0,003013	-1,750854	-4,301005	-1,471702
11:49:48,59	0,515006	3,488061	-0,138996	0,209978	0,989990	0,261000	0,022449	-0,023551	0,001064	-0,050887	-2,692840	-1,496475	-0,589902	-2,934142	-1,153447	-19,088217	9,274740	11,324396	0,022449	-0,023551	0,001064	-1,899648	-4,455085	-1,496475	0,022449	-0,023551	0,001064	-1,899648	-4,455085	-1,496475
11:49:48,64	0,515006	3,488061	-0,138996	0,209978	0,989990	0,261000	0,022577	-0,020962	0,004203	-0,167853	-2,670386	-1,459841	-0,589898	-2,933343	-1,153847	-19,090330	9,290886	11,315607	0,022577	-0,020962	0,004203	-1,813399	-4,442702	-1,459841	0,022577	-0,020962	0,004203	-1,813399	-4,442702	-1,459841
11:49:48,69	0,515006	3,488061	-0,138996	0,209978	0,989990	0,261000	0,021883	-0,020566	0,003803	-0,175539	-2,716384	-1,468630	-0,591533	-2,930501	-1,153408	-19,111340	9,290247	11,329402	0,021883	-0,020566	0,003803	-1,789968	-4,434211	-1,468630	0,021883	-0,020566	0,003803	-1,789968	-4,434211	-1,468630
11:49:48,74	0,515006	3,488061	-0,138996	0,209978	0,989990	0,261000	0,020239	-0,017730	0,004243	-0,334079	-2,819742	-1,454835	-0,591047	-2,933195	-1,155423	-19,084062	9,312287	11,287939	0,020239	-0,017730	0,004243	-1,725868	-4,408523	-1,454835	0,020239	-0,017730	0,004243	-1,725868	-4,408523	-1,454835
11:49:48,79	0,515006	3,488061	-0,138996	0,209978	0,989990	0,261000	0,022329	-0,019497	0,002228	-0,209457	-2,698461	-1,496298	-0,590463	-2,932118	-1,156323	-19,071522	9,285782	11,294230	0,022329	-0,019497	0,002228	-1,739974	-4,451304	-1,496298	0,022329	-0,019497	0,002228	-1,739974	-4,451304	-1,496298
11:49:48,84	0,515006	3,488061	-0,138996	0,209978	0,989990	0,261000	0,021104	-0,019465	0,001328	-0,227817	-2,738041	-1,490007	-0,587620	-2,932384	-1,156178	-19,120303	9,299710	11,337533	0,021104	-0,019465	0,001328	-1,755803	-4,394732	-1,490007	0,021104	-0,019465	0,001328	-1,755803	-4,394732	-1,490007
11:49:48,89	0,515006	3,488061	-0,138996	0,209978	0,989990	0,261000	0,019913	-0,022059	0,001473	-0,105238	-2,849193	-1,446705	-0,589907	-2,933361	-1,154625	-19,090416	9,284381	11,315868	0,019913	-0,022059	0,001473	-1,836882	-4,412375	-1,446705	0,019913	-0,022059	0,001473	-1,836882	-4,412375	-1,446705
11:49:48,94	0,515006	3,488061	-0,138996	0,209978	0,989990	0,261000	0,021903	-0,020568	0,003026	-0,181110	-2,712163	-1,468369	-0,591103	-2,928565	-1,158135	-19,080072	9,289307	11,323406	0,021903	-0,020568	0,003026	-1,795699	-4,431564	-1,468369	0,021903	-0,020568	0,003026	-1,795699	-4,431564	-1,468369
11:49:48,99	0,515006	3,488061	-0,138996	0,209978	0,989990	0,261000	0,018347	-0,017134	-0,000485	-0,350235	-2,890572	-1,460831	-0,588718	-2,932077	-1,156179	-19,073220	9,265996	11,311599	0,018347	-0,017134	-0,000485	-1,695263	-4,330838	-1,460831	0,018347	-0,017134	-0,000485	-1,695263	-4,330838	-1,460831
11:49:49,04	0,515006	3,488061	-0,138996	0,209978	0,989990	0,261000	0,020196	-0,020955	0,001472	-0,168309	-2,776834	-1,472638	-0,591140	-2,933758	-1,158549	-19,120760	9,305759	11,285065	0,020196	-0,020955	0,001472	-1,813279	-4,362248	-1,472638	0,020196	-0,020955	0,001472	-1,813279	-4,362248	-1,472638
11:49:49,09	0,515006	3,488061	-0,138996	0,209978	0,989990	0,261000	0,022863	-0,019699	-0,000899	-0,222975	-2,699213	-1,499172	-0,592279	-2,933933	-1,156200	-19,104400	9,301400	11,297641	0,022863	-0,019699	-0,000899	-1,769319	-4,493970	-1,499172	0,022863	-0,019699	-0,000899	-1,769319	-4,493970	-1,499172
11:49:49,14	0,515006	3,488061	-0,138996	0,209978	0,989990	0,261000	0,023584	-0,018800	0,001450	-0,265311	-2,645357	-1,486597	-0,590497	-2,930947	-1,156590	-19,085129	9,290045	11,298067	0,023584	-0,018800	0,001450	-1,741094	-4,496737	-1,486597	0,023584	-0,018800	0,001450	-1,741094	-4,496737	-1,486597
11:49:49,19	0,515006	3,488061	-0,138996	0,209978	0,989990	0,261000	0,020107	-0,018849	0,001060	-0,262938	-2,803796	-1,486170	-0,592785	-2,932481	-1,154618	-19,057963	9,287795	11,315273	0,020107	-0,018849	0,001060	-1,742602	-4,382229	-1,486170	0,020107	-0,018849	0,001060	-1,742602	-4,382229	-1,486170
11:49:49,24	0,515006	3,488061	-0,138996	0,209978	0,989990	0,261000	0,022580	-0,017635	0,003033	-0,314441	-2,650588	-1,468964	-0,590478	-2,929942	-1,156005	-19,071011	9,280269	11,298213	0,022580	-0,017635	0,003033	-1,698791	-4,423093	-1,468964	0,022580	-0,017635	0,003033	-1,698791	-4,423093	-1,468964
11:49:49,29	0,515006	3,488061	-0,138996	0,209978	0,989990	0,261000	0,019228	-0,018364	0,001645	-0,289579	-2,832419	-1,486025	-0,591670	-2,934191	-1,156932	-19,088796	9,302069	11,346465	0,019228	-0,018364	0,001645	-1,731150	-4,341805	-1,486025	0,019228	-0,018364	0,001645	-1,731150	-4,341805	-1,486025
11:49:49,34	0,515006	3,488061	-0,138996	0,209978	0,989990	0,261000	0,020846	-0,019972	0,004199	-0,214900	-2,752475	-1,459639	-0,588753	-2,935257	-1,154235	-19,110469	9,292196	11,316006	0,020846	-0,019972	0,004199	-1,782709	-4,388888	-1,459639	0,020846	-0,019972	0,004199	-1,782709	-4,388888	-1,459639
11:49:49,39	0,515006	3,488061	-0,138996	0,209978	0,989990	0,261000	0,022968	-0,022515	0,003415	-0,083150	-2,678083	-1,468231	-0,587120	-2,938113	-1,157975	-19,224005	9,235861	11,302967	0,022968	-0,022515	0,003415	-1,850540	-4,481047	-1,468231	0,022968	-0,022515	0,003415	-1,850540	-4,481047	-1,468231
11:49:49,44	0,515006	3,488061	-0,138996	0,209978	0,989990	0,261000	0,024625	-0,025357	-0,000325	-0,040877	-2,662067	-1,481270	-0,269147	-3,104110	-1,145513	-27,860196	-7,736658	13,406426	0,024625	-0,025357	-0,000325	-2,031430	-4,595120	-1,481270	0,024625	-0,025357	-0,000325	-2,031430	-4,595120	-1,481270
11:49:49,49	0,514994	3,537898	-0,139035	0,209997	0,989987	0,261004	0,009396	-0,383728	0,012137	-0,422312	-2,446858	0,622189	-0,214452	-3,134696	-1,169236	-29,300571	-10,535925	13,717529	0,009396	-0,383728	0,012137	-30,544981	-3,184456	0,622189	0,009396	-0,383728	0,012137	-30,544981	-3,184456	0,622189
11:49:49,54	0,514994	3,537898	-0,139035	0,209997	0,989987	0,261004	0,008536	-0,446388	-0,011586	-0,308409	-2,339345	0,933291	-0,217735	-3,130676	-1,174664	-29,197894	-10,439436	13,703515	0,008536	-0,446388	-0,011586	-35,349896	-3,009434	0,933291	0,008536	-0,446388	-0,011586	-35,349896	-3,009434	0,933291
11:49:49,59	0,514994	3,537898	-0,139035	0,209997	0,989987	0,261004	0,006697	-0,441535	-0,017013	-0,425903	-2,394328	0,919278	-0,217028	-3,129201	-1,175027	-29,157626	-10,377298	13,720190	0,006697	-0,441535	-0,017013	-35,086372	-2,920007	0,919278	0,006697	-0,441535	-0,017013	-35,086372	-2,920007	0,919278
11:49:49,64	0,514994	3,537898	-0,139035	0,209997	0,989987	0,261004	0,005065	-0,441410	-0,017377	-0,358423	-2,475344	0,935952	-0,221099	-3,129889	-1,173101	-29,166578	-10,303600	13,706129	0,005065	-0,441410	-0,017377	-35,009128	-2,872978	0,935952	0,005065	-0,441410	-0,017377	-35,009128	-2,872978	0,935952
11:49:49,69	0,514994	3,537898	-0,139035	0,209997	0,989987	0,261004	0,007698	-0,438228	-0,015451	-0,464541	-2,383070	0,921892	-0,223388	-3,130439	-1,178140	-29,129618	-10,296402	13,703724	0,007698	-0,438228	-0,015451	-34,865457	-2,987333	0,921892	0,007698	-0,438228	-0,015451	-34,865457	-2,987333	0,921892
11:49:49,74	0,514994	3,537898	-0,139035	0,209997	0,989987	0,261004	0,009318	-0,436521	-0,020490	-0,528600	-2,270378	0,919486	-0,221026	-3,131800	-1,176209	-29,135702	-10,300392	13,678464	0,009318	-0,436521	-0,020490	-34,795502	-3,001877	0,919486	0,009318	-0,436521	-0,020490	-34,795502	-3,001877	0,919486
11:49:49,79	0,514994	3,537898	-0,139035	0,209997	0,989987	0,261004	0,009315	-0,439247	-0,018559	-0,393337	-2,273826	0,894227	-0,222709	-3,131065	-1,179301	-29,104445	-10,250424	13,691133	0,009315	-0,439247	-0,018559	-34,874244	-3,005061	0,894227	0,009315	-0,439247	-0,018559	-34,874244	-3,005061	0,894227
11:49:49,84	0,514994	3,537898	-0,139035	0,209997	0,989987	0,261004	0,009520	-0,437422	-0,021650	-0,429335	-2,261084	0,906896	-0,219810	-3,135161	-1,180079	-29,140317	-10,240719	13,682489	0,009520	-0,437422	-0,021650	-34,766979	-3,008408	0,906896	0,009520	-0,437422	-0,021650	-34,766979	-3,008408	0,906896
11:49:49,89	0,514994	3,537898	-0,139035	0,209997	0,989987	0,261004	0,011618	-0,441980	-0,022429	-0,201845	-2,187891	0,898252	-0,210067	-3,138880	-1,179727	-29,399144	-10,654305	13,750341	0,011618	-0,441980	-0,022429	-34,897300	-3,099930	0,898252	0,011618	-0,441980	-0,022429	-34,897300	-3,099930	0,898252
11:49:49,94	0,514994	3,537898	-0,139035	0,209997	0,989987	0,261004	0,009968	-0,452278	-0,022076	-0,153954	-2,291061	0,966104	0,059463	-3,280901	-1,215698	-36,679242	-25,024399	15,476287	0,009968	-0,452278	-0,022076	-35,657778	-3,073557	0,966104	0,009968	-0,452278	-0,022076	-35,657778	-3,073557	0,966104
11:49:49,99	0,514987	3,588020	-0,139000	0,209997	0,989994	0,261008	-0,001804	-0,756708	-0,058048	-0,408493	-2,022899	2,692049	0,098743	-3,312251	-1,238018	-37,917893	-27,251202	15,748341	-0,001804	-0,756708	-0,058048	-59,810088	-1,881303	2,692049	-0,001804	-0,756708	-0,058048	-59,810088	-1,881303	2,692049
11:49:50,04	0,514987	3,588020	-0,139000	0,209997	0,989994	0,261008	0,005706	-0,806400	-0,080368	-0,372287	-1,591703	2,964103	0,096035	-3,306765	-1,243864	-37,866111	-27,014727	15,735060	0,005706	-0,806400	-0,080368	-63,674726	-2,039607	2,964103	0,005706	-0,806400	-0,080368	-63,674726	-2,039607	2,964103
11:49:50,09	0,514987	3,588020	-0,139000	0,209997	0,989994	0,261008	0,002309	-0,801312	-0,086213	-0,406192	-1,841723	2,950823	0,089157	-3,308699	-1,245427	-37,830118	-26,879244	15,704590	0,002309	-0,801312	-0,086213	-63,309204	-2,022988	2,950823	0,002309	-0,801312	-0,086213	-63,309204	-2,022988	2,950823
11:49:50,14	0,514987	3,588020	-0,139000	0,209997	0,989994	0,261008	0,007423	-0,796323	-0,087776	-0,530303	-1,612383	2,920353	0,093981	-3,305610	-1,252801	-37,759869	-26,874867	15,685562	0,007423	-0,796323	-0,087776	-63,041660	-2,195070	2,920353	0,007423	-0,796323	-0,087776	-63,041660	-2,195070	2,920353
11:49:50,19	0,514987	3,588020	-0,139000	0,209997	0,989994	0,261008	0,002336	-0,798956	-0,095151	-0,354488	-1,818261	2,901324	0,090375	-3,307738	-1,253218	-37,826633	-26,794020	15,683307	0,002336	-0,798956	-0,095151	-63,072513	-2,001615	2,901324	0,002336	-0,798956	-0,095151	-63,072513	-2,001615	2,901324
11:49:50,24	0,514987	3,588020	-0,139000	0,209997	0,989994	0,261008	0,005981	-0,796897	-0,095568	-0,424901	-1,726930	2,899070	0,091847	-3,306048	-1,249913	-37,788033	-26,718930	15,669274	0,005981	-0,796897	-0,095568	-62,981326	-2,196468	2,899070	0,005981	-0,796897	-0,095568	-62,981326	-2,196468	2,899070
11:49:50,29	0,514987	3,588020	-0,139000	0,209997	0,989994	0,261008	0,003782	-0,797328	-0,092262	-0,318189	-1,845401	2,885037	0,088211	-3,307912	-1,250505	-37,782353	-26,692635	15,650133	0,003782	-0,797328	-0,092262	-62,908404	-2,142307	2,885037	0,003782	-0,797328	-0,092262	-62,908404	-2,142307	2,885037
11:49:50,34	0,514987	3,588020	-0,139000	0,209997	0,989994	0,261008	0,007215	-0,795110	-0,092854	-0,407884	-1,675125	2,865895	0,090571	-3,309715	-1,250073	-37,785191	-26,680313	15,694041	0,007215	-0,795110	-0,092854	-62,824028	-2,241504	2,865895	0,007215	-0,795110	-0,092854	-62,824028	-2,241504	2,865895
11:49:50,39	0,514987	3,588020	-0,139000	0,209997	0,989994	0,261008	0,007596	-0,798055	-0,092423	-0,245482	-1,663928	2,909803	0,091615	-3,309534	-1,251834	-37,794777	-26,693336	15,682888	0,007596	-0,798055	-0,092423	-62,892824	-2,260220	2,909803	0,007596	-0,798055	-0,092423	-62,892824	-2,260220	2,909803
11:49:50,44	0,514987	3,588020	-0,139000	0,209997	0,989994	0,261008	0,006917	-0,798869	-0,094184	-0,219225	-1,701014	2,898651	0,086536	-3,305117	-1,251274	-37,753028	-26,623261	15,662337	0,006917	-0,798869	-0,094184	-62,930466	-2,244023	2,898651	0,006917	-0,798869	-0,094184	-62,930466	-2,244023	2,898651
11:49:50,49	0,514987	3,588020	-0,139000	0,209997	0,989994	0,261008	0,005631	-0,792262	-0,093624	-0,481241	-1,766784	2,878100	0,087644	-3,306992	-1,253610	-37,784400	-26,628486	15,663827	0,005631	-0,792262	-0,093624	-62,673812	-2,208819	2,878100	0,005631	-0,792262	-0,093624	-62,673812	-2,208819	2,878100
11:49:50,54	0,514987	3,588020	-0,139000	0,209997	0,989994	0,261008	0,006702	-0,794159	-0,095960	-0,402794	-1,735667	2,879590	0,086456	-3,309405	-1,258259	-37,790068	-26,613439	15,676323	0,006702	-0,794159	-0,095960	-62,744300	-2,261747	2,879590	0,006702	-0,794159	-0,095960	-62,744300	-2,261747	2,879590
11:49:50,59	0,514987	3,588020	-0,139000	0,209997	0,989994	0,261008	0,009385	-0,794337	-0,100609	-0,383357	-1,608568	2,892086	0,087709	-3,309451	-1,253209	-37,773099	-26,595917	15,659311	0,009385	-0,794337	-0,100609	-62,738813	-2,345286	2,892086	0,009385	-0,794337	-0,100609	-62,738813	-2,345286	2,892086
11:49:50,64	0,514987	3,588020	-0,139000	0,209997	0,989994	0,261008	0,008798	-0,795445	-0,095559	-0,302068	-1,633149	2,875074	0,086541	-3,307957	-1,252445	-37,777711	-26,564757	15,655067	0,008798	-0,795445	-0,095559	-62,744523	-2,323801	2,875074	0,008798	-0,795445	-0,095559	-62,744523	-2,323801	2,875074
11:49:50,69	0,514987	3,588020	-0,139000	0,209997	0,989994	0,261008	0,008088	-0,793686	-0,094795	-0,368875	-1,689627	2,870829	0,085394	-3,307162	-1,255910	-37,751701	-26,559564	15,690909	0,008088	-0,793686	-0,094795	-62,673221	-2,324568	2,870829	0,008088	-0,793686	-0,094795	-62,673221	-2,324568	2,870829
11:49:50,74	0,514987	3,588020	-0,139000	0,209997	0,989994	0,261008	0,007974	-0,792296	-0,098259	-0,423665	-1,675649	2,906672	0,084229	-3,309776	-1,255178	-37,769129	-26,537994	15,627759	0,007974	-0,792296	-0,098259	-62,618878	-2,301606	2,906672	0,007974	-0,792296	-0,098259	-62,618878	-2,301606	2,906672
11:49:50,79	0,514987	3,588020	-0,139000	0,209997	0,989994	0,261008	0,010820	-0,792593	-0,097528	-0,398213	-1,553555	2,843521	0,085403	-3,307151	-1,252429	-37,762869	-26,540033	15,675000	0,010820	-0,792593	-0,097528	-62,616803	-2,402894	2,843521	0,010820	-0,792593	-0,097528	-62,616803	-2,402894	2,843521
11:49:50,84	0,514987	3,588020	-0,139000	0,209997	0,989994	0,261008	0,007960	-0,792298	-0,094778	-0,412214	-1,695838	2,890762	0,084225	-3,307370	-1,257497	-37,769957	-26,499221	15,659847	0,007960	-0,792298	-0,094778	-62,607609	-2,320661	2,890762	0,007960	-0,792298	-0,094778	-62,607609	-2,320661	2,890762
11:49:50,90	0,514987	3,588020	-0,139000	0,209997	0,989994	0,261008	0,008738	-0,791387	-0,099847	-0,427777	-1,681876	2,875610	0,086044	-3,306611	-1,256729	-37,737889	-26,529934	15,629423	0,008738	-0,791387	-0,099847	-62,551672	-2,367848	2,875610	0,008738	-0,791387	-0,099847	-62,551672	-2,367848	2,875610
11:49:50,95	0,514987	3,588020	-0,139000	0,209997	0,989994	0,261008	0,007171	-0,792583	-0,099078	-0,376147	-1,720262	2,845185	0,083629	-3,309805	-1,255935	-37,780947	-26,502876	15,663274	0,007171	-0,792583	-0,099078	-62,593931	-2,283179	2,845185	0,007171	-0,792583	-0,099078	-62,593931	-2,283179	2,845185
11:49:51,00	0,514987	3,588020	-0,139000	0,209997	0,989994	0,261008	0,011145	-0,792088	-0,098285	-0,399975	-1,564424	2,879036	0,082481	-3,307292	-1,254793	-37,763602	-26,507481	15,638201	0,011145	-0,792088	-0,098285	-62,578914	-2,439313	2,879036	0,011145	-0,792088	-0,098285	-62,578914	-2,439313	2,879036
11:49:51,05	0,514987	3,588020	-0,139000	0,209997	0,989994	0,261008	0,009543	-0,789838	-0,097142	-0,512304	-1,630431	2,853964	0,083072	-3,307390	-1,254415	-37,775541	-26,477685	15,629446	0,009543	-0,789838	-0,097142	-62,514597	-2,379522	2,853964	0,009543	-0,789838	-0,097142	-62,514597	-2,379522	2,853964
11:49:51,10	0,514987	3,588020	-0,139000	0,209997	0,989994	0,261008	0,009332	-0,790399	-0,096764	-0,463327	-1,666595	2,845208	0,083071	-3,307356	-1,255592	-37,775399	-26,477741	15,615628	0,009332	-0,790399	-0,096764	-62,509614	-2,399191	2,845208	0,009332	-0,790399	-0,096764	-62,509614	-2,399191	2,845208
11:49:51,15	0,514987	3,588020	-0,139000	0,209997	0,989994	0,261008	0,009303	-0,790380	-0,097941	-0,464260	-1,667976	2,831391	0,084801	-3,306911	-1,258294	-37,779264	-26,488964	15,641544	0,009303	-0,790380	-0,097941	-62,509105	-2,398259	2,831391	0,009303	-0,790380	-0,097941	-62,509105	-2,398259	2,831391
11:49:51,20	0,514987	3,588020	-0,139000	0,209997	0,989994	0,261008	0,008052	-0,791656	-0,100644	-0,409570	-1,730741	2,857306	0,083636	-3,308206	-1,256735	-37,785173	-26,470583	15,645696	0,008052	-0,791656	-0,100644	-62,554565	-2,362855	2,857306	0,008052	-0,791656	-0,100644	-62,554565	-2,362855	2,857306
11:49:51,25	0,514987	3,588020	-0,139000	0,209997	0,989994	0,261008	0,009757	-0,791296	-0,099085	-0,415347	-1,656418	2,861459	0,081971	-3,309055	-1,255154	-37,755173	-26,430126	15,659844	0,009757	-0,791296	-0,099085	-62,532051	-2,422330	2,861459	0,009757	-0,791296	-0,099085	-62,532051	-2,422330	2,861459
11:49:51,30	0,514987	3,588020	-0,139000	0,209997	0,989994	0,261008	0,011324	-0,790278	-0,097504	-0,418224	-1,569155	2,875606	0,081059	-3,307125	-1,252363	-37,773123	-26,422155	15,647812	0,011324	-0,790278	-0,097504	-62,455047	-2,458117	2,875606	0,011324	-0,790278	-0,097504	-62,455047	-2,458117	2,875606
11:49:51,35	0,514987	3,588020	-0,139000	0,209997	0,989994	0,261008	0,010109	-0,788523	-0,094713	-0,511572	-1,651898	2,863575	0,086974	-3,303118	-1,254784	-37,726477	-26,481324	15,642471	0,010109	-0,788523	-0,094713	-62,410603	-2,445434	2,863575	0,010109	-0,788523	-0,094713	-62,410603	-2,445434	2,863575
11:49:51,40	0,514987	3,588020	-0,139000	0,209997	0,989994	0,261008	0,003681	-0,791642	-0,097134	-0,377301	-1,916150	2,858233	0,093981	-3,312539	-1,254738	-37,839556	-26,683930	15,703549	0,003681	-0,791642	-0,097134	-62,521177	-2,205122	2,858233	0,003681	-0,791642	-0,097134	-62,521177	-2,205122	2,858233
11:49:51,45	0,514987	3,588020	-0,139000	0,209997	0,989994	0,261008	0,008337	-0,802420	-0,097088	-0,048826	-1,670698	2,919312	0,349647	-3,444577	-1,264502	-44,872814	-40,452922	17,325583	0,008337	-0,802420	-0,097088	-63,038807	-2,325116	2,919312	0,008337	-0,802420	-0,097088	-63,038807	-2,325116	2,919312
11:49:51,50	0,514996	3,638032	-0,138989	0,209989	0,989963	0,260984	-0,005148	-1,089852	-0,106852	-0,543275	-1,578388	4,541346	0,400313	-3,471779	-1,285422	-45,934478	-43,137969	17,669680	-0,005148	-1,089852	-0,106852	-86,096678	-1,174250	4,541346	-0,005148	-1,089852	-0,106852	-86,096678	-1,174250	4,541346
11:49:51,55	0,514996	3,638032	-0,138989	0,209989	0,989963	0,260984	-0,006923	-1,147332	-0,127772	-0,410495	-1,247596	4,885442	0,395530	-3,467479	-1,292343	-45,757305	-42,917032	17,568732	-0,006923	-1,147332	-0,127772	-90,476033	-0,704115	4,885442	-0,006923	-1,147332	-0,127772	-90,476033	-0,704115	4,885442
11:49:51,60	0,514996	3,638032	-0,138989	0,209989	0,989963	0,260984	-0,008256	-1,141039	-0,134693	-0,457773	-1,273947	4,784494	0,395859	-3,465265	-1,293188	-45,686744	-42,852181	17,578250	-0,008256	-1,141039	-0,134693	-90,029362	-0,625822	4,784494	-0,008256	-1,141039	-0,134693	-90,029362	-0,625822	4,784494
11:49:51,65	0,514996	3,638032	-0,138989	0,209989	0,989963	0,260984	-0,010337	-1,140217	-0,135537	-0,409077	-1,353480	4,794013	0,393441	-3,467634	-1,293510	-45,696582	-42,741167	17,535305	-0,010337	-1,140217	-0,135537	-89,916134	-0,541992	4,794013	-0,010337	-1,140217	-0,135537	-89,916134	-0,541992	4,794013
11:49:51,70	0,514996	3,638032	-0,138989	0,209989	0,989963	0,260984	-0,007078	-1,139308	-0,135859	-0,365161	-1,247991	4,751068	0,388005	-3,464812	-1,293212	-45,635652	-42,682198	17,533443	-0,007078	-1,139308	-0,135859	-89,800806	-0,692405	4,751068	-0,007078	-1,139308	-0,135859	-89,800806	-0,692405	4,751068
11:49:51,75	0,514996	3,638032	-0,138989	0,209989	0,989963	0,260984	-0,006803	-1,133189	-0,135561	-0,601785	-1,210443	4,749206	0,390754	-3,460577	-1,295429	-45,591422	-42,627893	17,549294	-0,006803	-1,133189	-0,135561	-89,557133	-0,676393	4,749206	-0,006803	-1,133189	-0,135561	-89,557133	-0,676393	4,749206
11:49:51,80	0,514996	3,638032	-0,138989	0,209989	0,989963	0,260984	-0,011846	-1,133452	-0,137779	-0,518947	-1,461492	4,765057	0,391364	-3,466702	-1,298520	-45,596908	-42,617311	17,541076	-0,011846	-1,133452	-0,137779	-89,494968	-0,531620	4,765057	-0,011846	-1,133452	-0,137779	-89,494968	-0,531620	4,765057
11:49:51,85	0,514996	3,638032	-0,138989	0,209989	0,989963	0,260984	-0,006845	-1,137043	-0,140870	-0,325819	-1,211528	4,756839	0,390869	-3,463661	-1,297748	-45,554696	-42,598646	17,526601	-0,006845	-1,137043	-0,140870	-89,583695	-0,674165	4,756839	-0,006845	-1,137043	-0,140870	-89,583695	-0,674165	4,756839
11:49:51,90	0,514996	3,638032	-0,138989	0,209989	0,989963	0,260984	-0,009232	-1,135094	-0,140098	-0,389905	-1,308382	4,742364	0,395691	-3,471623	-1,295662	-45,822883	-42,726178	17,566050	-0,009232	-1,135094	-0,140098	-89,494772	-0,583708	4,742364	-0,009232	-1,135094	-0,140098	-89,494772	-0,583708	4,742364
11:49:51,95	0,514996	3,638032	-0,138989	0,209989	0,989963	0,260984	-0,004748	-1,143251	-0,138012	-0,210269	-1,243729	4,781813	0,643659	-3,602480	-1,295365	-52,685875	-55,857969	19,134866	-0,004748	-1,143251	-0,138012	-89,955478	-0,871013	4,781813	-0,004748	-1,143251	-0,138012	-89,955478	-0,871013	4,781813
11:49:52,00	0,515002	3,687974	-0,138979	0,209988	0,989994	0,261003	-0,015407	-1,423426	-0,137714	-0,445132	-1,175603	6,350629	0,687846	-3,626537	-1,311327	-53,699603	-58,187534	19,399378	-0,015407	-1,423426	-0,137714	-112,184067	0,033813	6,350629	-0,015407	-1,423426	-0,137714	-112,184067	0,033813	6,350629
11:49:52,05	0,515002	3,687974	-0,138979	0,209988	0,989994	0,261003	-0,016666	-1,473722	-0,153676	-0,354078	-0,954225	6,615140	0,681316	-3,621442	-1,315598	-53,530437	-57,909917	19,345771	-0,016666	-1,473722	-0,153676	-116,041230	0,354057	6,615140	-0,016666	-1,473722	-0,153676	-116,041230	0,354057	6,615140
11:49:52,10	0,515002	3,687974	-0,138979	0,209988	0,989994	0,261003	-0,017813	-1,465519	-0,157947	-0,455633	-1,006188	6,561534	0,678009	-3,619388	-1,317909	-53,453713	-57,796985	19,344895	-0,017813	-1,465519	-0,157947	-115,498840	0,392152	6,561534	-0,017813	-1,465519	-0,157947	-115,498840	0,392152	6,561534
11:49:52,15	0,515002	3,687974	-0,138979	0,209988	0,989994	0,261003	-0,017939	-1,461628	-0,160259	-0,521758	-1,002731	6,560657	0,678227	-3,619405	-1,317516	-53,391915	-57,696513	19,313358	-0,017939	-1,461628	-0,160259	-115,259587	0,405454	6,560657	-0,017939	-1,461628	-0,160259	-115,259587	0,405454	6,560657
11:49:52,20	0,515002	3,687974	-0,138979	0,209988	0,989994	0,261003	-0,018033	-1,461825	-0,159866	-0,393604	-1,004362	6,529120	0,676504	-3,618629	-1,319841	-53,383147	-57,640031	19,325999	-0,018033	-1,461825	-0,159866	-115,146898	0,411241	6,529120	-0,018033	-1,461825	-0,159866	-115,146898	0,411241	6,529120
11:49:52,25	0,515002	3,687974	-0,138979	0,209988	0,989994	0,261003	-0,017843	-1,459945	-0,162190	-0,438079	-1,015143	6,541762	0,678400	-3,616188	-1,319060	-53,326731	-57,622183	19,306825	-0,017843	-1,459945	-0,162190	-115,043771	0,385565	6,541762	-0,017843	-1,459945	-0,162190	-115,043771	0,385565	6,541762
11:49:52,30	0,515002	3,687974	-0,138979	0,209988	0,989994	0,261003	-0,020906	-1,460366	-0,161410	-0,372512	-1,134442	6,522588	0,675559	-3,615674	-1,315574	-53,307396	-57,560303	19,286692	-0,020906	-1,460366	-0,161410	-115,011269	0,506645	6,522588	-0,020906	-1,460366	-0,161410	-115,011269	0,506645	6,522588
11:49:52,35	0,515002	3,687974	-0,138979	0,209988	0,989994	0,261003	-0,019930	-1,457649	-0,157924	-0,450538	-1,097904	6,502455	0,673881	-3,616329	-1,319855	-53,276688	-57,520080	19,260812	-0,019930	-1,457649	-0,157924	-114,876011	0,466596	6,502455	-0,019930	-1,457649	-0,157924	-114,876011	0,466596	6,502455
11:49:52,40	0,515002	3,687974	-0,138979	0,209988	0,989994	0,261003	-0,018524	-1,456523	-0,162205	-0,458908	-1,018288	6,476575	0,673879	-3,617421	-1,322180	-53,281929	-57,500609	19,267587	-0,018524	-1,456523	-0,162205	-114,795981	0,435809	6,476575	-0,018524	-1,456523	-0,162205	-114,795981	0,435809	6,476575
11:49:52,45	0,515002	3,687974	-0,138979	0,209988	0,989994	0,261003	-0,017577	-1,457068	-0,164530	-0,416361	-0,983358	6,483350	0,672789	-3,615867	-1,323341	-53,246711	-57,466277	19,264228	-0,017577	-1,457068	-0,164530	-114,796165	0,396459	6,483350	-0,017577	-1,457068	-0,164530	-114,796165	0,396459	6,483350
11:49:52,50	0,515002	3,687974	-0,138979	0,209988	0,989994	0,261003	-0,018378	-1,455347	-0,165691	-0,458493	-1,011671	6,479991	0,672255	-3,613695	-1,322563	-53,213987	-57,476733	19,258468	-0,018378	-1,455347	-0,165691	-114,703226	0,431016	6,479991	-0,018378	-1,455347	-0,165691	-114,703226	0,431016	6,479991
11:49:52,55	0,515002	3,687974	-0,138979	0,209988	0,989994	0,261003	-0,019991	-1,453798	-0,164913	-0,531711	-1,061986	6,474231	0,674059	-3,617700	-1,324469	-53,209961	-57,452020	19,279476	-0,019991	-1,453798	-0,164913	-114,654882	0,507331	6,474231	-0,019991	-1,453798	-0,164913	-114,654882	0,507331	6,474231
11:49:52,60	0,515002	3,687974	-0,138979	0,209988	0,989994	0,261003	-0,017425	-1,457363	-0,166819	-0,322951	-0,937430	6,495239	0,672884	-3,614396	-1,322169	-53,211758	-57,437163	19,259478	-0,017425	-1,457363	-0,166819	-114,725921	0,430465	6,495239	-0,017425	-1,457363	-0,166819	-114,725921	0,430465	6,495239
11:49:52,65	0,515002	3,687974	-0,138979	0,209988	0,989994	0,261003	-0,019699	-1,454693	-0,164519	-0,449785	-1,064641	6,475240	0,672366	-3,614308	-1,324875	-53,189117	-57,389192	19,267197	-0,019699	-1,454693	-0,164519	-114,643218	0,481731	6,475240	-0,019699	-1,454693	-0,164519	-114,643218	0,481731	6,475240
11:49:52,70	0,515002	3,687974	-0,138979	0,209988	0,989994	0,261003	-0,019516	-1,454201	-0,167225	-0,422545	-1,059511	6,482960	0,671747	-3,616979	-1,323712	-53,200961	-57,425301	19,255261	-0,019516	-1,454201	-0,167225	-114,577295	0,472508	6,482960	-0,019516	-1,454201	-0,167225	-114,577295	0,472508	6,482960
11:49:52,75	0,515002	3,687974	-0,138979	0,209988	0,989994	0,261003	-0,016893	-1,455001	-0,166062	-0,418138	-0,915326	6,471024	0,671307	-3,612076	-1,322536	-53,150749	-57,335340	19,267253	-0,016893	-1,455001	-0,166062	-114,635687	0,410800	6,471024	-0,016893	-1,455001	-0,166062	-114,635687	0,410800	6,471024
11:49:52,80	0,515002	3,687974	-0,138979	0,209988	0,989994	0,261003	-0,020920	-1,452168	-0,164886	-0,462437	-1,126220	6,483015	0,670052	-3,614109	-1,324876	-53,182696	-57,349449	19,268034	-0,020920	-1,452168	-0,164886	-114,457601	0,516017	6,483015	-0,020920	-1,452168	-0,164886	-114,457601	0,516017	6,483015
11:49:52,85	0,515002	3,687974	-0,138979	0,209988	0,989994	0,261003	-0,018531	-1,452097	-0,167225	-0,494296	-1,022610	6,483797	0,671286	-3,617359	-1,326413	-53,163610	-57,348128	19,258856	-0,018531	-1,452097	-0,167225	-114,483925	0,432100	6,483797	-0,018531	-1,452097	-0,167225	-114,483925	0,432100	6,483797
11:49:52,91	0,515002	3,687974	-0,138979	0,209988	0,989994	0,261003	-0,016334	-1,454791	-0,168762	-0,343516	-0,892482	6,474619	0,671254	-3,614481	-1,324876	-53,184629	-57,315799	19,264439	-0,016334	-1,454791	-0,168762	-114,544630	0,389740	6,474619	-0,016334	-1,454791	-0,168762	-114,544630	0,389740	6,474619
11:49:52,96	0,515002	3,687974	-0,138979	0,209988	0,989994	0,261003	-0,018810	-1,453325	-0,167226	-0,402297	-1,055620	6,480202	0,671883	-3,614926	-1,325635	-53,158276	-57,334656	19,268914	-0,018810	-1,453325	-0,167226	-114,488274	0,420995	6,480202	-0,018810	-1,453325	-0,167226	-114,488274	0,420995	6,480202
11:49:53,01	0,515002	3,687974	-0,138979	0,209988	0,989994	0,261003	-0,018740	-1,454092	-0,167985	-0,365541	-1,019710	6,484677	0,669541	-3,614354	-1,325270	-53,155503	-57,330639	19,244246	-0,018740	-1,454092	-0,167985	-114,511767	0,451382	6,484677	-0,018740	-1,454092	-0,167985	-114,511767	0,451382	6,484677
11:49:53,06	0,515002	3,687974	-0,138979	0,209988	0,989994	0,261003	-0,018064	-1,451777	-0,167619	-0,481042	-0,984156	6,460009	0,667874	-3,612662	-1,322539	-53,119429	-57,300043	19,248002	-0,018064	-1,451777	-0,167619	-114,445562	0,433855	6,460009	-0,018064	-1,451777	-0,167619	-114,445562	0,433855	6,460009
11:49:53,11	0,515002	3,687974	-0,138979	0,209988	0,989994	0,261003	-0,018696	-1,449488	-0,164889	-0,555544	-1,001086	6,463765	0,673773	-3,614308	-1,326793	-53,110362	-57,303779	19,251153	-0,018696	-1,449488	-0,164889	-114,340365	0,466552	6,463765	-0,018696	-1,449488	-0,164889	-114,340365	0,466552	6,463765
11:49:53,16	0,515002	3,687974	-0,138979	0,209988	0,989994	0,261003	-0,020220	-1,455419	-0,169142	-0,245829	-1,070620	6,466916	0,667388	-3,611796	-1,325651	-53,087613	-57,235954	19,232286	-0,020220	-1,455419	-0,169142	-114,496241	0,516661	6,466916	-0,020220	-1,455419	-0,169142	-114,496241	0,516661	6,466916
11:49:53,21	0,515002	3,687974	-0,138979	0,209988	0,989994	0,261003	-0,019203	-1,448634	-0,168000	-0,528550	-1,031930	6,448048	0,665416	-3,616489	-1,325811	-53,117517	-57,248110	19,272447	-0,019203	-1,448634	-0,168000	-114,246318	0,475490	6,448048	-0,019203	-1,448634	-0,168000	-114,246318	0,475490	6,448048
11:49:53,26	0,515002	3,687974	-0,138979	0,209988	0,989994	0,261003	-0,014152	-1,449273	-0,168160	-0,520824	-0,789117	6,488210	0,670303	-3,612987	-1,322916	-53,098543	-57,265212	19,244659	-0,014152	-1,449273	-0,168160	-114,288720	0,321828	6,488210	-0,014152	-1,449273	-0,168160	-114,288720	0,321828	6,488210
11:49:53,31	0,515002	3,687974	-0,138979	0,209988	0,989994	0,261003	-0,019629	-1,451754	-0,165266	-0,397130	-1,048928	6,460422	0,669649	-3,614997	-1,326030	-53,136375	-57,239811	19,252190	-0,019629	-1,451754	-0,165266	-114,359794	0,491947	6,460422	-0,019629	-1,451754	-0,165266	-114,359794	0,491947	6,460422
11:49:53,36	0,515002	3,687974	-0,138979	0,209988	0,989994	0,261003	-0,017561	-1,452192	-0,168379	-0,371255	-0,986864	6,467953	0,669092	-3,613023	-1,324852	-53,104420	-57,276167	19,259868	-0,017561	-1,452192	-0,168379	-114,368327	0,391685	6,467953	-0,017561	-1,452192	-0,168379	-114,368327	0,391685	6,467953
11:49:53,41	0,515002	3,687974	-0,138979	0,209988	0,989994	0,261003	-0,018992	-1,450723	-0,167202	-0,463129	-1,015411	6,475630	0,669162	-3,612780	-1,325255	-53,086449	-57,240570	19,232045	-0,018992	-1,450723	-0,167202	-114,344918	0,475452	6,475630	-0,018992	-1,450723	-0,167202	-114,344918	0,475452	6,475630
11:49:53,46	0,515002	3,687974	-0,138979	0,209988	0,989994	0,261003	-0,019237	-1,450662	-0,167604	-0,426513	-1,030414	6,447808	0,667916	-3,614094	-1,325652	-53,120791	-57,238444	19,237143	-0,019237	-1,450662	-0,167604	-114,303475	0,479724	6,447808	-0,019237	-1,450662	-0,167604	-114,303475	0,479724	6,447808
11:49:53,51	0,515002	3,687974	-0,138979	0,209988	0,989994	0,261003	-0,017477	-1,450240	-0,168001	-0,463778	-0,969668	6,452905	0,666224	-3,610273	-1,324099	-53,092139	-57,198264	19,242310	-0,017477	-1,450240	-0,168001	-114,307626	0,402264	6,452905	-0,017477	-1,450240	-0,168001	-114,307626	0,402264	6,452905
11:49:53,56	0,515002	3,687974	-0,138979	0,209988	0,989994	0,261003	-0,019939	-1,446864	-0,166448	-0,590201	-1,093000	6,458073	0,669190	-3,611462	-1,322541	-53,080352	-57,227611	19,226102	-0,019939	-1,446864	-0,166448	-114,169042	0,472246	6,458073	-0,019939	-1,446864	-0,166448	-114,169042	0,472246	6,458073
11:49:53,61	0,515002	3,687974	-0,138979	0,209988	0,989994	0,261003	-0,020393	-1,450027	-0,164891	-0,445250	-1,091704	6,441865	0,670394	-3,612505	-1,325259	-53,074062	-57,206979	19,218715	-0,020393	-1,450027	-0,164891	-114,272382	0,509147	6,441865	-0,020393	-1,450027	-0,164891	-114,272382	0,509147	6,441865
11:49:53,66	0,515002	3,687974	-0,138979	0,209988	0,989994	0,261003	-0,020091	-1,451591	-0,167608	-0,342896	-1,080887	6,434477	0,666287	-3,612525	-1,323947	-53,078050	-57,199078	19,164201	-0,020091	-1,451591	-0,167608	-114,292821	0,496285	6,434477	-0,020091	-1,451591	-0,167608	-114,292821	0,496285	6,434477
11:49:53,71	0,515002	3,687974	-0,138979	0,209988	0,989994	0,261003	-0,018021	-1,448045	-0,166297	-0,522452	-0,980614	6,379964	0,667475	-3,612287	-1,323311	-53,067270	-57,196962	19,226999	-0,018021	-1,448045	-0,166297	-114,193997	0,434007	6,379964	-0,018021	-1,448045	-0,166297	-114,193997	0,434007	6,379964
11:49:53,76	0,515002	3,687974	-0,138979	0,209988	0,989994	0,261003	-0,018821	-1,448954	-0,165661	-0,467952	-1,013969	6,442761	0,669618	-3,612272	-1,325695	-53,034042	-57,206039	19,248647	-0,018821	-1,448954	-0,165661	-114,210869	0,463501	6,442761	-0,018821	-1,448954	-0,165661	-114,210869	0,463501	6,442761
11:49:53,81	0,515002	3,687974	-0,138979	0,209988	0,989994	0,261003	-0,019906	-1,450803	-0,168044	-0,363058	-1,037033	6,464410	0,667012	-3,612486	-1,323708	-53,022875	-57,168456	19,188826	-0,019906	-1,450803	-0,168044	-114,251110	0,525548	6,464410	-0,019906	-1,450803	-0,168044	-114,251110	0,525548	6,464410
11:49:53,86	0,515002	3,687974	-0,138979	0,209988	0,989994	0,261003	-0,018417	-1,448653	-0,166058	-0,436738	-0,968749	6,404589	0,666350	-3,613427	-1,319996	-53,053871	-57,190718	19,228314	-0,018417	-1,448653	-0,166058	-114,155999	0,476980	6,404589	-0,018417	-1,448653	-0,166058	-114,155999	0,476980	6,404589
11:49:53,91	0,515002	3,687974	-0,138979	0,209988	0,989994	0,261003	-0,017271	-1,448550	-0,162346	-0,476860	-0,924880	6,444077	0,673586	-3,619216	-1,325292	-53,234946	-57,251555	19,228207	-0,017271	-1,448550	-0,162346	-114,188052	0,430904	6,444077	-0,017271	-1,448550	-0,162346	-114,188052	0,430904	6,444077
11:49:53,96	0,515002	3,687974	-0,138979	0,209988	0,989994	0,261003	-0,015876	-1,457711	-0,167641	-0,143723	-0,978738	6,443970	0,921553	-3,750597	-1,299478	-60,146662	-70,318582	20,811853	-0,015876	-1,457711	-0,167641	-114,574038	0,267540	6,443970	-0,015876	-1,457711	-0,167641	-114,574038	0,267540	6,443970
11:49:54,01	0,514981	3,738060	-0,138988	0,209970	0,989981	0,260978	-0,026081	-1,738148	-0,141828	-0,333252	-0,961575	8,027616	0,927429	-3,749267	-1,319659	-59,992612	-70,646169	20,841532	-0,026081	-1,738148	-0,141828	-136,777835	1,085754	8,027616	-0,026081	-1,738148	-0,141828	-136,777835	1,085754	8,027616
11:49:54,06	0,514981	3,738060	-0,138988	0,209970	0,989981	0,260978	-0,030170	-1,742571	-0,162008	-0,309897	-0,876997	8,057295	0,910331	-3,741524	-1,322975	-59,612661	-69,995815	20,588151	-0,030170	-1,742571	-0,162008	-137,101735	1,491316	8,057295	-0,030170	-1,742571	-0,162008	-137,101735	1,491316	8,057295
11:49:54,11	0,514981	3,738060	-0,138988	0,209970	0,989981	0,260978	-0,028327	-1,723892	-0,165325	-0,527994	-0,777300	7,803914	0,903556	-3,731854	-1,326403	-59,399504	-69,760982	20,492873	-0,028327	-1,723892	-0,165325	-135,853550	1,446351	7,803914	-0,028327	-1,723892	-0,165325	-135,853550	1,446351	7,803914
11:49:54,16	0,514981	3,738060	-0,138988	0,209970	0,989981	0,260978	-0,033313	-1,713191	-0,168752	-0,774538	-0,969427	7,708635	0,901752	-3,730559	-1,327070	-59,384455	-69,636518	20,512738	-0,033313	-1,713191	-0,168752	-135,260002	1,645682	7,708635	-0,033313	-1,713191	-0,168752	-135,260002	1,645682	7,708635
11:49:54,21	0,514981	3,738060	-0,138988	0,209970	0,989981	0,260978	-0,033534	-1,710981	-0,169419	-0,774146	-1,030072	7,728500	0,899680	-3,728450	-1,328253	-59,296023	-69,509483	20,453586	-0,033534	-1,710981	-0,169419	-135,086123	1,602316	7,728500	-0,033534	-1,710981	-0,169419	-135,086123	1,602316	7,728500
11:49:54,26	0,514981	3,738060	-0,138988	0,209970	0,989981	0,260978	-0,034323	-1,708131	-0,170602	-0,768076	-1,058054	7,669348	0,895704	-3,726465	-1,329803	-59,241902	-69,445777	20,445931	-0,034323	-1,708131	-0,170602	-134,856387	1,636302	7,669348	-0,034323	-1,708131	-0,170602	-134,856387	1,636302	7,669348
11:49:54,31	0,514981	3,738060	-0,138988	0,209970	0,989981	0,260978	-0,034055	-1,703696	-0,172153	-0,916503	-1,029097	7,661693	0,896424	-3,727694	-1,328607	-59,208217	-69,380208	20,456589	-0,034055	-1,703696	-0,172153	-134,656607	1,644214	7,661693	-0,034055	-1,703696	-0,172153	-134,656607	1,644214	7,661693
11:49:54,36	0,514981	3,738060	-0,138988	0,209970	0,989981	0,260978	-0,033350	-1,704933	-0,170957	-0,778511	-0,996070	7,672352	0,895371	-3,723894	-1,330571	-59,162905	-69,313641	20,425917	-0,033350	-1,704933	-0,170957	-134,615782	1,621930	7,672352	-0,033350	-1,704933	-0,170957	-134,615782	1,621930	7,672352
11:49:54,41	0,514981	3,738060	-0,138988	0,209970	0,989981	0,260978	-0,036114	-1,702122	-0,172921	-0,844396	-1,133840	7,641680	0,902838	-3,727847	-1,326849	-59,262644	-69,443629	20,488242	-0,036114	-1,702122	-0,172921	-134,460977	1,701135	7,641680	-0,036114	-1,702122	-0,172921	-134,460977	1,701135	7,641680
11:49:54,46	0,514981	3,738060	-0,138988	0,209970	0,989981	0,260978	-0,036425	-1,710564	-0,169199	-0,567833	-1,171362	7,704004	1,100814	-3,829967	-1,311518	-64,500258	-80,220809	21,728772	-0,036425	-1,710564	-0,169199	-134,847144	1,687976	7,704004	-0,036425	-1,710564	-0,169199	-134,847144	1,687976	7,704004
11:49:54,51	0,515004	3,788019	-0,138987	0,209979	0,989974	0,261011	-0,054685	-1,931185	-0,178037	-0,734792	-1,034863	8,931731	1,103031	-3,822344	-1,335688	-64,141752	-80,066513	21,715969	-0,054685	-1,931185	-0,178037	-152,332830	3,257876	8,931731	-0,054685	-1,931185	-0,178037	-152,332830	3,257876	8,931731
11:49:54,56	0,515004	3,788019	-0,138987	0,209979	0,989974	0,261011	-0,054685	-1,931185	-0,178037	-0,734792	-1,034863	8,931731	1,092489	-3,819377	-1,336751	-63,769686	-79,480417	21,623187	-0,054685	-1,931185	-0,178037	-152,332830	3,257876	8,931731	-0,054685	-1,931185	-0,178037	-152,332830	3,257876	8,931731
11:49:54,61	0,515004	3,788019	-0,138987	0,209979	0,989974	0,261011	-0,051983	-1,920573	-0,179100	-0,593031	-0,865224	8,838950	1,085661	-3,816529	-1,342391	-63,587918	-79,247861	21,580972	-0,051983	-1,920573	-0,179100	-151,357994	3,215462	8,838950	-0,051983	-1,920573	-0,179100	-151,357994	3,215462	8,838950
11:49:54,66	0,515004	3,788019	-0,138987	0,209979	0,989974	0,261011	-0,053066	-1,909950	-0,184256	-0,619457	-0,892179	8,753752	1,083831	-3,813128	-1,341906	-63,481299	-79,039606	21,537989	-0,053066	-1,909950	-0,184256	-150,550549	3,273498	8,753752	-0,053066	-1,909950	-0,184256	-150,550549	3,273498	8,753752
11:49:54,71	0,515004	3,788019	-0,138987	0,209979	0,989974	0,261011	-0,055071	-1,903147	-0,182324	-0,822275	-0,983304	8,725296	1,078942	-3,807990	-1,339974	-63,394452	-78,915464	21,509533	-0,055071	-1,903147	-0,182324	-150,219338	3,339774	8,725296	-0,055071	-1,903147	-0,182324	-150,219338	3,339774	8,725296
11:49:54,76	0,515004	3,788019	-0,138987	0,209979	0,989974	0,261011	-0,055071	-1,903147	-0,182324	-0,822275	-0,983304	8,725296	1,082591	-3,806978	-1,341895	-63,350673	-78,869817	21,512495	-0,055071	-1,903147	-0,182324	-150,219338	3,339774	8,725296	-0,055071	-1,903147	-0,182324	-150,219338	3,339774	8,725296
11:49:54,81	0,515004	3,788019	-0,138987	0,209979	0,989974	0,261011	-0,054477	-1,902315	-0,185794	-0,760314	-0,955637	8,734520	1,077925	-3,808088	-1,343444	-63,344609	-78,822710	21,518758	-0,054477	-1,902315	-0,185794	-150,092030	3,320825	8,734520	-0,054477	-1,902315	-0,185794	-150,092030	3,320825	8,734520
11:49:54,86	0,515004	3,788019	-0,138987	0,209979	0,989974	0,261011	-0,052241	-1,901077	-0,183865	-0,767658	-0,813601	8,680124	1,075734	-3,809406	-1,341516	-63,293782	-78,786182	21,464362	-0,052241	-1,901077	-0,183865	-150,002167	3,287319	8,680124	-0,052241	-1,901077	-0,183865	-150,002167	3,287319	8,680124
11:49:54,91	0,515004	3,788019	-0,138987	0,209979	0,989974	0,261011	-0,055692	-1,901193	-0,186564	-0,700420	-1,000561	8,708313	1,077560	-3,806476	-1,344215	-63,269726	-78,729447	21,492550	-0,055692	-1,901193	-0,186564	-149,944101	3,371223	8,708313	-0,055692	-1,901193	-0,186564	-149,944101	3,371223	8,708313
11:49:54,96	0,515004	3,788019	-0,138987	0,209979	0,989974	0,261011	-0,051693	-1,897989	-0,185216	-0,792005	-0,836183	8,691003	1,072786	-3,808337	-1,342866	-63,269924	-78,642676	21,475241	-0,051693	-1,897989	-0,185216	-149,784137	3,221699	8,691003	-0,051693	-1,897989	-0,185216	-149,784137	3,221699	8,691003
11:49:55,01	0,515004	3,788019	-0,138987	0,209979	0,989974	0,261011	-0,051693	-1,897989	-0,185216	-0,792005	-0,836183	8,691003	1,078334	-3,805763	-1,341461	-63,210111	-78,660714	21,502393	-0,051693	-1,897989	-0,185216	-149,784137	3,221699	8,691003	-0,051693	-1,897989	-0,185216	-149,784137	3,221699	8,691003
11:49:55,06	0,515004	3,788019	-0,138987	0,209979	0,989974	0,261011	-0,056695	-1,901507	-0,183811	-0,594805	-1,035502	8,718156	1,075903	-3,808899	-1,343818	-63,201881	-78,615406	21,452223	-0,056695	-1,901507	-0,183811	-149,863069	3,415088	8,718156	-0,056695	-1,901507	-0,183811	-149,863069	3,415088	8,718156
11:49:55,11	0,515004	3,788019	-0,138987	0,209979	0,989974	0,261011	-0,054276	-1,901682	-0,188086	-0,518718	-0,907953	8,687804	1,077276	-3,807946	-1,345736	-63,175147	-78,603597	21,472042	-0,054276	-1,901682	-0,188086	-149,800779	3,352686	8,687804	-0,054276	-1,901682	-0,188086	-149,800779	3,352686	8,687804
11:49:55,16	0,515004	3,788019	-0,138987	0,209979	0,989974	0,261011	-0,054276	-1,901682	-0,188086	-0,518718	-0,907953	8,687804	1,075486	-3,805319	-1,345774	-63,197337	-78,556923	21,454488	-0,054276	-1,901682	-0,188086	-149,800779	3,352686	8,687804	-0,054276	-1,901682	-0,188086	-149,800779	3,352686	8,687804
11:49:55,21	0,515004	3,788019	-0,138987	0,209979	0,989974	0,261011	-0,055656	-1,898819	-0,188123	-0,638307	-1,022271	8,670250	1,073823	-3,806306	-1,347187	-63,148123	-78,548959	21,480101	-0,055656	-1,898819	-0,188123	-149,695564	3,346703	8,670250	-0,055656	-1,898819	-0,188123	-149,695564	3,346703	8,670250
11:49:55,26	0,515004	3,788019	-0,138987	0,209979	0,989974	0,261011	-0,053970	-1,897872	-0,189537	-0,656046	-0,895979	8,695863	1,075061	-3,806778	-1,346885	-63,130609	-78,525028	21,479435	-0,053970	-1,897872	-0,189537	-149,638965	3,340673	8,695863	-0,053970	-1,897872	-0,189537	-149,638965	3,340673	8,695863
11:49:55,31	0,515004	3,788019	-0,138987	0,209979	0,989974	0,261011	-0,054180	-1,899180	-0,189234	-0,558531	-0,903670	8,695198	1,070344	-3,806658	-1,345323	-63,147166	-78,481103	21,508336	-0,054180	-1,899180	-0,189234	-149,644154	3,349426	8,695198	-0,054180	-1,899180	-0,189234	-149,644154	3,349426	8,695198
11:49:55,36	0,515004	3,788019	-0,138987	0,209979	0,989974	0,261011	-0,051926	-1,895035	-0,187672	-0,744325	-0,822765	8,724098	1,071723	-3,805225	-1,348053	-63,055648	-78,470465	21,446861	-0,051926	-1,895035	-0,187672	-149,504541	3,253394	8,724098	-0,051926	-1,895035	-0,187672	-149,504541	3,253394	8,724098
11:49:55,42	0,515004	3,788019	-0,138987	0,209979	0,989974	0,261011	-0,053856	-1,895512	-0,190402	-0,664527	-0,849217	8,662624	1,071033	-3,808343	-1,345389	-63,105552	-78,492381	21,469503	-0,053856	-1,895512	-0,190402	-149,462221	3,378493	8,662624	-0,053856	-1,895512	-0,190402	-149,462221	3,378493	8,662624
11:49:55,46	0,515004	3,788019	-0,138987	0,209979	0,989974	0,261011	-0,050811	-1,896474	-0,187739	-0,658442	-0,723118	8,685265	1,073453	-3,805388	-1,345727	-63,084827	-78,449109	21,451550	-0,050811	-1,896474	-0,187739	-149,531643	3,265530	8,685265	-0,050811	-1,896474	-0,187739	-149,531643	3,265530	8,685265
11:49:55,51	0,515004	3,788019	-0,138987	0,209979	0,989974	0,261011	-0,054580	-1,897092	-0,188077	-0,578448	-0,922778	8,667312	1,071701	-3,805533	-1,344915	-63,085744	-78,415129	21,500281	-0,054580	-1,897092	-0,188077	-149,500193	3,361713	8,667312	-0,054580	-1,897092	-0,188077	-149,500193	3,361713	8,667312
11:49:55,56	0,515004	3,788019	-0,138987	0,209979	0,989974	0,261011	-0,053578	-1,895647	-0,187265	-0,624620	-0,888479	8,716043	1,072275	-3,803057	-1,348034	-63,080300	-78,414758	21,497756	-0,053578	-1,895647	-0,187265	-149,432931	3,317386	8,716043	-0,053578	-1,895647	-0,187265	-149,432931	3,317386	8,716043
11:49:55,61	0,515004	3,788019	-0,138987	0,209979	0,989974	0,261011	-0,056010	-1,894907	-0,190384	-0,660067	-1,010399	8,713519	1,069993	-3,803666	-1,346500	-63,065990	-78,381475	21,463341	-0,056010	-1,894907	-0,190384	-149,410272	3,386356	8,713519	-0,056010	-1,894907	-0,190384	-149,410272	3,386356	8,713519
11:49:55,66	0,515004	3,788019	-0,138987	0,209979	0,989974	0,261011	-0,054341	-1,893235	-0,188849	-0,711018	-0,927892	8,679103	1,068839	-3,801267	-1,347648	-63,032246	-78,415260	21,482147	-0,054341	-1,893235	-0,188849	-149,329993	3,337895	8,679103	-0,054341	-1,893235	-0,188849	-149,329993	3,337895	8,679103
11:49:55,71	0,515004	3,788019	-0,138987	0,209979	0,989974	0,261011	-0,055842	-1,891036	-0,189997	-0,837777	-0,959791	8,697910	1,070425	-3,805624	-1,349138	-63,075005	-78,378592	21,437056	-0,055842	-1,891036	-0,189997	-149,284093	3,423768	8,697910	-0,055842	-1,891036	-0,189997	-149,284093	3,423768	8,697910
11:49:55,76	0,515004	3,788019	-0,138987	0,209979	0,989974	0,261011	-0,052862	-1,894588	-0,191488	-0,642689	-0,860216	8,652819	1,071682	-3,803722	-1,346704	-63,066393	-78,359801	21,446682	-0,052862	-1,894588	-0,191488	-149,367849	3,289445	8,652819	-0,052862	-1,894588	-0,191488	-149,367849	3,289445	8,652819
11:49:55,82	0,515004	3,788019	-0,138987	0,209979	0,989974	0,261011	-0,055137	-1,894725	-0,189054	-0,614971	-0,980475	8,662444	1,069011	-3,803978	-1,348184	-63,053227	-78,363996	21,412493	-0,055137	-1,894725	-0,189054	-149,350908	3,347806	8,662444	-0,055137	-1,894725	-0,189054	-149,350908	3,347806	8,662444
11:49:55,87	0,515004	3,788019	-0,138987	0,209979	0,989974	0,261011	-0,053580	-1,892540	-0,190534	-0,725638	-0,886012	8,628256	1,068368	-3,801776	-1,346492	-63,012204	-78,334776	21,454589	-0,053580	-1,892540	-0,190534	-149,290057	3,320045	8,628256	-0,053580	-1,892540	-0,190534	-149,290057	3,320045	8,628256
11:49:55,92	0,515004	3,788019	-0,138987	0,209979	0,989974	0,261011	-0,055166	-1,890882	-0,188842	-0,766032	-0,947534	8,670351	1,076143	-3,808185	-1,344753	-63,121347	-78,514153	21,455355	-0,055166	-1,890882	-0,188842	-149,200306	3,382975	8,670351	-0,055166	-1,890882	-0,188842	-149,200306	3,382975	8,670351
11:49:55,97	0,515004	3,788019	-0,138987	0,209979	0,989974	0,261011	-0,053503	-1,900820	-0,187103	-0,459197	-0,865893	8,671118	1,270055	-3,914217	-1,324115	-68,988012	-88,960958	22,759699	-0,053503	-1,900820	-0,187103	-149,673567	3,334074	8,671118	-0,053503	-1,900820	-0,187103	-149,673567	3,334074	8,671118
11:49:56,02	0,514995	3,837960	-0,138996	0,209980	0,989984	0,260987	-0,058632	-2,121769	-0,166464	-0,950394	-0,989914	9,975462	1,251751	-3,903023	-1,349079	-68,318428	-88,061097	22,469494	-0,058632	-2,121769	-0,166464	-167,509234	3,612735	9,975462	-0,058632	-2,121769	-0,166464	-167,509234	3,612735	9,975462
11:49:56,07	0,514995	3,837960	-0,138996	0,209980	0,989984	0,260987	-0,059174	-2,100321	-0,191429	-0,951602	-0,888151	9,685257	1,236168	-3,892380	-1,351919	-67,912188	-87,341509	22,416306	-0,059174	-2,100321	-0,191429	-165,826765	3,757044	9,685257	-0,059174	-2,100321	-0,191429	-165,826765	3,757044	9,685257
11:49:56,12	0,514995	3,837960	-0,138996	0,209980	0,989984	0,260987	-0,060600	-2,081504	-0,194268	-1,103782	-0,970244	9,632068	1,231649	-3,889393	-1,351236	-67,722695	-87,045527	22,332239	-0,060600	-2,081504	-0,194268	-164,501814	3,786833	9,632068	-0,060600	-2,081504	-0,194268	-164,501814	3,786833	9,632068
11:49:56,17	0,514995	3,837960	-0,138996	0,209980	0,989984	0,260987	-0,060928	-2,076097	-0,193585	-1,033861	-0,971196	9,548002	1,226743	-3,887932	-1,356267	-67,646156	-86,894558	22,332663	-0,060928	-2,076097	-0,193585	-164,007460	3,811645	9,548002	-0,060928	-2,076097	-0,193585	-164,007460	3,811645	9,548002
11:49:56,22	0,514995	3,837960	-0,138996	0,209980	0,989984	0,260987	-0,059740	-2,071117	-0,198617	-1,123781	-0,918635	9,548425	1,226815	-3,889216	-1,357420	-67,587479	-86,782032	22,308327	-0,059740	-2,071117	-0,198617	-163,706491	3,770971	9,548425	-0,059740	-2,071117	-0,198617	-163,706491	3,770971	9,548425
11:49:56,27	0,514995	3,837960	-0,138996	0,209980	0,989984	0,260987	-0,058664	-2,071822	-0,199769	-0,960358	-0,868109	9,524090	1,225911	-3,886331	-1,358503	-67,517066	-86,721738	22,308043	-0,058664	-2,071822	-0,199769	-163,598372	3,736999	9,524090	-0,058664	-2,071822	-0,199769	-163,598372	3,736999	9,524090
11:49:56,32	0,514995	3,837960	-0,138996	0,209980	0,989984	0,260987	-0,060710	-2,069596	-0,200852	-0,988692	-0,943689	9,523806	1,222641	-3,884861	-1,356895	-67,482446	-86,603718	22,285917	-0,060710	-2,069596	-0,200852	-163,451958	3,822061	9,523806	-0,060710	-2,069596	-0,200852	-163,451958	3,822061	9,523806
11:49:56,37	0,514995	3,837960	-0,138996	0,209980	0,989984	0,260987	-0,060348	-2,066030	-0,199245	-1,054612	-0,953895	9,501680	1,219583	-3,886373	-1,358175	-67,456439	-86,569585	22,289191	-0,060348	-2,066030	-0,199245	-163,237937	3,783440	9,501680	-0,060348	-2,066030	-0,199245	-163,237937	3,783440	9,501680
11:49:56,42	0,514995	3,837960	-0,138996	0,209980	0,989984	0,260987	-0,057510	-2,064137	-0,200524	-1,110465	-0,800862	9,504954	1,232542	-3,890663	-1,353267	-67,600547	-87,163904	22,388958	-0,057510	-2,064137	-0,200524	-163,145219	3,713690	9,504954	-0,057510	-2,064137	-0,200524	-163,145219	3,713690	9,504954
11:49:56,47	0,514995	3,837960	-0,138996	0,209980	0,989984	0,260987	-0,060274	-2,077505	-0,195616	-1,002081	-0,772224	9,604721	1,402686	-3,976020	-1,340399	-72,387252	-96,332632	23,467615	-0,060274	-2,077505	-0,195616	-164,086219	3,959290	9,604721	-0,060274	-2,077505	-0,195616	-164,086219	3,959290	9,604721
11:49:56,52	0,515023	3,888021	-0,138980	0,209970	0,989989	0,260991	-0,071425	-2,267532	-0,182749	-1,454350	-0,913126	10,683378	1,389847	-3,965241	-1,356082	-71,784986	-95,634014	23,271061	-0,071425	-2,267532	-0,182749	-179,455649	4,693753	10,683378	-0,071425	-2,267532	-0,182749	-179,455649	4,693753	10,683378
11:49:56,57	0,515023	3,888021	-0,138980	0,209970	0,989989	0,260991	-0,074340	-2,251024	-0,198431	-1,406650	-0,892438	10,486823	1,376322	-3,962819	-1,356803	-71,384252	-95,002727	23,143904	-0,074340	-2,251024	-0,198431	-178,112013	4,943269	10,486823	-0,074340	-2,251024	-0,198431	-178,112013	4,943269	10,486823
11:49:56,62	0,515023	3,888021	-0,138980	0,209970	0,989989	0,260991	-0,069675	-2,238100	-0,199152	-1,331628	-0,618451	10,359667	1,371249	-3,952740	-1,357556	-71,154155	-94,699620	23,105085	-0,069675	-2,238100	-0,199152	-177,022446	4,851046	10,359667	-0,069675	-2,238100	-0,199152	-177,022446	4,851046	10,359667
11:49:56,67	0,515023	3,888021	-0,138980	0,209970	0,989989	0,260991	-0,075868	-2,228667	-0,199906	-1,444600	-0,892739	10,320848	1,366855	-3,953237	-1,360242	-71,078390	-94,477476	23,112223	-0,075868	-2,228667	-0,199906	-176,394924	5,062861	10,320848	-0,075868	-2,228667	-0,199906	-176,394924	5,062861	10,320848
11:49:56,72	0,515023	3,888021	-0,138980	0,209970	0,989989	0,260991	-0,073240	-2,225110	-0,202591	-1,399265	-0,801586	10,327986	1,368265	-3,954194	-1,358675	-71,003629	-94,411409	23,073959	-0,073240	-2,225110	-0,202591	-176,070416	4,947785	10,327986	-0,073240	-2,225110	-0,202591	-176,070416	4,947785	10,327986
11:49:56,77	0,515023	3,888021	-0,138980	0,209970	0,989989	0,260991	-0,073116	-2,226810	-0,201025	-1,216287	-0,763413	10,289721	1,361551	-3,950850	-1,362070	-70,936637	-94,282572	23,073954	-0,073116	-2,226810	-0,201025	-176,020860	4,976202	10,289721	-0,073116	-2,226810	-0,201025	-176,020860	4,976202	10,289721
11:49:56,82	0,515023	3,888021	-0,138980	0,209970	0,989989	0,260991	-0,072655	-2,219323	-0,204420	-1,460540	-0,745845	10,289716	1,361542	-3,950295	-1,361765	-70,896239	-94,211418	23,070868	-0,072655	-2,219323	-0,204420	-175,677382	4,957586	10,289716	-0,072655	-2,219323	-0,204420	-175,677382	4,957586	10,289716
11:49:56,87	0,515023	3,888021	-0,138980	0,209970	0,989989	0,260991	-0,073132	-2,219038	-0,204115	-1,393525	-0,771213	10,286630	1,362029	-3,945123	-1,363190	-70,852255	-94,163794	23,074467	-0,073132	-2,219038	-0,204115	-175,588018	4,969621	10,286630	-0,073132	-2,219038	-0,204115	-175,588018	4,969621	10,286630
11:49:56,92	0,515023	3,888021	-0,138980	0,209970	0,989989	0,260991	-0,077854	-2,216874	-0,205539	-1,442837	-1,002483	10,290229	1,361790	-3,948147	-1,363303	-70,813463	-94,098131	23,055563	-0,077854	-2,216874	-0,205539	-175,467426	5,109037	10,290229	-0,077854	-2,216874	-0,205539	-175,467426	5,109037	10,290229
11:49:56,97	0,515023	3,888021	-0,138980	0,209970	0,989989	0,260991	-0,075116	-2,218179	-0,205653	-1,298710	-0,859351	10,271325	1,358296	-3,944807	-1,362545	-70,803991	-94,051651	23,050328	-0,075116	-2,218179	-0,205653	-175,425750	5,037246	10,271325	-0,075116	-2,218179	-0,205653	-175,425750	5,037246	10,271325
11:49:57,02	0,515023	3,888021	-0,138980	0,209970	0,989989	0,260991	-0,076261	-2,213483	-0,204895	-1,497880	-0,933936	10,266091	1,358348	-3,947773	-1,363336	-70,800601	-94,024000	23,013679	-0,076261	-2,213483	-0,204895	-175,256334	5,052555	10,266091	-0,076261	-2,213483	-0,204895	-175,256334	5,052555	10,266091
11:49:57,07	0,515023	3,888021	-0,138980	0,209970	0,989989	0,260991	-0,073718	-2,215011	-0,205685	-1,392821	-0,812597	10,229442	1,355552	-3,948606	-1,362912	-70,747902	-93,978300	23,028272	-0,073718	-2,215011	-0,205685	-175,271164	4,974281	10,229442	-0,073718	-2,215011	-0,205685	-175,271164	4,974281	10,229442
11:49:57,12	0,515023	3,888021	-0,138980	0,209970	0,989989	0,260991	-0,071599	-2,213006	-0,205262	-1,431142	-0,679621	10,244035	1,358480	-3,949231	-1,364066	-70,762473	-93,952554	23,044897	-0,071599	-2,213006	-0,205262	-175,152111	4,940916	10,244035	-0,071599	-2,213006	-0,205262	-175,152111	4,940916	10,244035
11:49:57,17	0,515023	3,888021	-0,138980	0,209970	0,989989	0,260991	-0,072522	-2,215854	-0,206415	-1,268012	-0,753093	10,260660	1,355609	-3,948019	-1,363515	-70,748487	-93,900550	23,005796	-0,072522	-2,215854	-0,206415	-175,212583	4,939875	10,260660	-0,072522	-2,215854	-0,206415	-175,212583	4,939875	10,260660
11:49:57,22	0,515023	3,888021	-0,138980	0,209970	0,989989	0,260991	-0,072136	-2,212762	-0,205865	-1,376778	-0,746927	10,221558	1,356834	-3,946530	-1,364463	-70,722087	-93,889704	23,027473	-0,072136	-2,212762	-0,205865	-175,078611	4,915765	10,221558	-0,072136	-2,212762	-0,205865	-175,078611	4,915765	10,221558
11:49:57,27	0,515023	3,888021	-0,138980	0,209970	0,989989	0,260991	-0,074038	-2,213078	-0,206813	-1,337737	-0,828384	10,243236	1,354547	-3,945085	-1,363713	-70,704139	-93,853315	22,993901	-0,074038	-2,213078	-0,206813	-175,064398	4,983605	10,243236	-0,074038	-2,213078	-0,206813	-175,064398	4,983605	10,243236
11:49:57,32	0,515023	3,888021	-0,138980	0,209970	0,989989	0,260991	-0,074146	-2,210375	-0,206062	-1,437808	-0,836653	10,209663	1,351412	-3,945543	-1,364798	-70,671529	-93,802581	22,998471	-0,074146	-2,210375	-0,206062	-174,952281	4,983816	10,209663	-0,074146	-2,210375	-0,206062	-174,952281	4,983816	10,209663
11:49:57,37	0,515023	3,888021	-0,138980	0,209970	0,989989	0,260991	-0,072182	-2,207889	-0,207148	-1,506836	-0,731630	10,214234	1,352816	-3,945600	-1,367208	-70,701294	-93,796804	22,997433	-0,072182	-2,207889	-0,207148	-174,826160	4,934633	10,214234	-0,072182	-2,207889	-0,207148	-174,826160	4,934633	10,214234
11:49:57,42	0,515023	3,888021	-0,138980	0,209970	0,989989	0,260991	-0,072834	-2,209134	-0,209557	-1,451990	-0,794214	10,213195	1,353485	-3,944539	-1,364079	-70,673818	-93,773465	23,010803	-0,072834	-2,209134	-0,209557	-174,869024	4,923253	10,213195	-0,072834	-2,209134	-0,209557	-174,869024	4,923253	10,213195
11:49:57,47	0,515023	3,888021	-0,138980	0,209970	0,989989	0,260991	-0,074088	-2,209183	-0,206429	-1,415525	-0,847290	10,226565	1,354686	-3,945719	-1,366030	-70,667981	-93,765802	22,987982	-0,074088	-2,209183	-0,206429	-174,836357	4,968606	10,226565	-0,074088	-2,209183	-0,206429	-174,836357	4,968606	10,226565
11:49:57,52	0,515023	3,888021	-0,138980	0,209970	0,989989	0,260991	-0,073666	-2,210813	-0,208380	-1,321202	-0,824155	10,203745	1,353511	-3,946458	-1,362511	-70,628596	-93,768063	22,989896	-0,073666	-2,210813	-0,208380	-174,870001	4,958663	10,203745	-0,073666	-2,210813	-0,208380	-174,870001	4,958663	10,203745
11:49:57,57	0,515023	3,888021	-0,138980	0,209970	0,989989	0,260991	-0,072438	-2,210164	-0,204860	-1,337191	-0,725060	10,205658	1,352244	-3,945929	-1,364935	-70,640535	-93,762618	23,009697	-0,072438	-2,210164	-0,204860	-174,835081	4,961360	10,205658	-0,072438	-2,210164	-0,204860	-174,835081	4,961360	10,205658
11:49:57,62	0,515023	3,888021	-0,138980	0,209970	0,989989	0,260991	-0,072263	-2,208803	-0,207284	-1,409250	-0,729006	10,225459	1,355248	-3,942225	-1,363989	-70,623869	-93,719308	22,981124	-0,072263	-2,208803	-0,207284	-174,800250	4,943652	10,225459	-0,072263	-2,208803	-0,207284	-174,800250	4,943652	10,225459
11:49:57,67	0,515023	3,888021	-0,138980	0,209970	0,989989	0,260991	-0,076973	-2,209552	-0,206339	-1,324429	-0,981144	10,196886	1,353570	-3,943448	-1,365656	-70,652132	-93,718504	22,974715	-0,076973	-2,209552	-0,206339	-174,774275	5,061244	10,196886	-0,076973	-2,209552	-0,206339	-174,774275	5,061244	10,196886
11:49:57,72	0,515023	3,888021	-0,138980	0,209970	0,989989	0,260991	-0,075075	-2,208710	-0,208006	-1,381646	-0,907327	10,190478	1,355460	-3,941619	-1,366771	-70,587410	-93,707075	23,009609	-0,075075	-2,208710	-0,208006	-174,765399	4,986069	10,190478	-0,075075	-2,208710	-0,208006	-174,765399	4,986069	10,190478
11:49:57,77	0,515023	3,888021	-0,138980	0,209970	0,989989	0,260991	-0,077604	-2,209433	-0,209121	-1,301814	-0,988506	10,225371	1,353141	-3,945307	-1,367672	-70,591162	-93,671467	23,003928	-0,077604	-2,209433	-0,209121	-174,742288	5,103426	10,225371	-0,077604	-2,209433	-0,209121	-174,742288	5,103426	10,225371
11:49:57,82	0,515023	3,888021	-0,138980	0,209970	0,989989	0,260991	-0,073250	-2,209269	-0,210021	-1,281382	-0,783160	10,219690	1,353107	-3,945539	-1,366377	-70,605324	-93,683296	23,009327	-0,073250	-2,209269	-0,210021	-174,708981	4,966997	10,219690	-0,073250	-2,209269	-0,210021	-174,708981	4,966997	10,219690
11:49:57,87	0,515023	3,888021	-0,138980	0,209970	0,989989	0,260991	-0,073033	-2,209355	-0,208727	-1,294216	-0,778198	10,225089	1,353144	-3,942806	-1,368817	-70,591811	-93,640559	23,003974	-0,073033	-2,209355	-0,208727	-174,728594	4,954883	10,225089	-0,073033	-2,209355	-0,208727	-174,728594	4,954883	10,225089
11:49:57,92	0,515023	3,888021	-0,138980	0,209970	0,989989	0,260991	-0,075418	-2,208021	-0,211166	-1,319837	-0,911897	10,219737	1,353783	-3,942247	-1,367185	-70,573471	-93,644066	22,967746	-0,075418	-2,208021	-0,211166	-174,649464	5,008425	10,219737	-0,075418	-2,208021	-0,211166	-174,649464	5,008425	10,219737
11:49:57,97	0,515023	3,888021	-0,138980	0,209970	0,989989	0,260991	-0,076221	-2,208295	-0,209535	-1,299459	-0,936016	10,183509	1,352110	-3,942752	-1,366749	-70,524720	-93,652284	23,000269	-0,076221	-2,208295	-0,209535	-174,650590	5,047341	10,183509	-0,076221	-2,208295	-0,209535	-174,650590	5,047341	10,183509
11:49:58,03	0,515023	3,888021	-0,138980	0,209970	0,989989	0,260991	-0,074948	-2,207098	-0,209099	-1,344426	-0,823469	10,216031	1,352384	-3,944946	-1,367381	-70,615581	-93,637128	22,978780	-0,074948	-2,207098	-0,209099	-174,601622	5,059923	10,216031	-0,074948	-2,207098	-0,209099	-174,601622	5,059923	10,216031
11:49:58,08	0,515023	3,888021	-0,138980	0,209970	0,989989	0,260991	-0,073184	-2,208433	-0,209730	-1,307324	-0,818042	10,194542	1,353230	-3,945819	-1,369090	-70,561615	-93,637996	22,992578	-0,073184	-2,208433	-0,209730	-174,669298	4,926930	10,194542	-0,073184	-2,208433	-0,209730	-174,669298	4,926930	10,194542
11:49:58,13	0,515023	3,888021	-0,138980	0,209970	0,989989	0,260991	-0,072851	-2,209601	-0,211439	-1,220322	-0,753545	10,208341	1,363017	-3,951964	-1,369815	-70,753318	-93,828134	22,994524	-0,072851	-2,209601	-0,211439	-174,674035	4,965269	10,208341	-0,072851	-2,209601	-0,211439	-174,674035	4,965269	10,208341
11:49:58,18	0,515023	3,888021	-0,138980	0,209970	0,989989	0,260991	-0,072423	-2,221150	-0,212165	-0,880338	-0,802256	10,210287	1,564897	-4,054859	-1,326809	-76,598335	-104,983686	24,350175	-0,072423	-2,221150	-0,212165	-175,240575	4,882985	10,210287	-0,072423	-2,221150	-0,212165	-175,240575	4,882985	10,210287
11:49:58,23	0,515002	3,938054	-0,138999	0,209971	0,989978	0,260982	-0,084254	-2,447430	-0,169158	-1,697232	-0,901579	11,565938	1,544982	-4,036557	-1,338881	-75,758129	-103,992573	24,043169	-0,084254	-2,447430	-0,169158	-193,820513	5,712329	11,565938	-0,084254	-2,447430	-0,169158	-193,820513	5,712329	11,565938
11:49:58,28	0,515002	3,938054	-0,138999	0,209971	0,989978	0,260982	-0,090146	-2,421033	-0,181231	-1,791457	-0,975910	11,258932	1,529281	-4,027160	-1,343869	-75,339132	-103,278039	23,961719	-0,090146	-2,421033	-0,181231	-191,842553	6,100566	11,258932	-0,090146	-2,421033	-0,181231	-191,842553	6,100566	11,258932
11:49:58,33	0,515002	3,938054	-0,138999	0,209971	0,989978	0,260982	-0,087133	-2,402600	-0,190023	-1,598714	-0,794211	11,166512	1,527512	-4,029950	-1,347674	-75,160825	-103,008060	23,950750	-0,087133	-2,402600	-0,190023	-190,202811	6,045745	11,166512	-0,087133	-2,402600	-0,190023	-190,202811	6,045745	11,166512
11:49:58,38	0,515002	3,938054	-0,138999	0,209971	0,989978	0,260982	-0,087133	-2,402600	-0,190023	-1,598714	-0,794211	11,166512	1,519089	-4,024230	-1,348842	-75,039478	-102,764566	23,923490	-0,087133	-2,402600	-0,190023	-190,202811	6,045745	11,166512	-0,087133	-2,402600	-0,190023	-190,202811	6,045745	11,166512
11:49:58,43	0,515002	3,938054	-0,138999	0,209971	0,989978	0,260982	-0,087875	-2,392445	-0,191192	-1,855225	-0,849448	11,139253	1,519941	-4,021327	-1,349646	-74,947223	-102,676747	23,848899	-0,087875	-2,392445	-0,191192	-189,662160	6,048748	11,139253	-0,087875	-2,392445	-0,191192	-189,662160	6,048748	11,139253
11:49:58,48	0,515002	3,938054	-0,138999	0,209971	0,989978	0,260982	-0,090816	-2,391732	-0,191995	-1,770142	-0,966369	11,064662	1,514902	-4,017124	-1,345319	-74,860534	-102,549268	23,897663	-0,090816	-2,391732	-0,191995	-189,521073	6,162657	11,064662	-0,090816	-2,391732	-0,191995	-189,521073	6,162657	11,064662
11:49:58,53	0,515002	3,938054	-0,138999	0,209971	0,989978	0,260982	-0,091935	-2,385266	-0,187669	-1,952583	-1,013259	11,113426	1,515856	-4,016941	-1,350239	-74,841464	-102,484206	23,890624	-0,091935	-2,385266	-0,187669	-189,196003	6,203665	11,113426	-0,091935	-2,385266	-0,187669	-189,196003	6,203665	11,113426
11:49:58,58	0,515002	3,938054	-0,138999	0,209971	0,989978	0,260982	-0,089462	-2,385415	-0,192888	-1,789208	-0,913858	11,108215	1,513794	-4,019340	-1,350539	-74,807977	-102,399861	23,892452	-0,089462	-2,385415	-0,192888	-189,044263	6,108947	11,108215	-0,089462	-2,385415	-0,192888	-189,044263	6,108947	11,108215
11:49:58,63	0,515002	3,938054	-0,138999	0,209971	0,989978	0,260982	-0,089462	-2,385415	-0,192888	-1,789208	-0,913858	11,108215	1,521165	-4,024746	-1,347985	-75,036266	-102,758608	23,934714	-0,089462	-2,385415	-0,192888	-189,044263	6,108947	11,108215	-0,089462	-2,385415	-0,192888	-189,044263	6,108947	11,108215
11:49:58,68	0,515002	3,938054	-0,138999	0,209971	0,989978	0,260982	-0,088467	-2,394501	-0,190335	-1,741533	-0,880421	11,150477	1,710540	-4,117749	-1,299640	-80,473122	-112,789054	25,120425	-0,088467	-2,394501	-0,190335	-189,709886	6,064235	11,150477	-0,088467	-2,394501	-0,190335	-189,709886	6,064235	11,150477
11:49:58,73	0,514966	3,987926	-0,138981	0,209979	0,990007	0,261043	-0,102611	-2,605006	-0,141990	-2,200309	-1,309129	12,336187	1,697701	-4,110095	-1,306882	-79,855539	-112,138741	24,920200	-0,102611	-2,605006	-0,141990	-206,693318	6,745815	12,336187	-0,102611	-2,605006	-0,141990	-206,693318	6,745815	12,336187
11:49:58,78	0,514966	3,987926	-0,138981	0,209979	0,990007	0,261043	-0,102820	-2,590061	-0,149232	-2,105520	-1,110342	12,135963	1,686271	-4,098152	-1,313010	-79,362839	-111,413722	24,835292	-0,102820	-2,590061	-0,149232	-205,425271	6,961055	12,135963	-0,102820	-2,590061	-0,149232	-205,425271	6,961055	12,135963
11:49:58,83	0,514966	3,987926	-0,138981	0,209979	0,990007	0,261043	-0,107448	-2,574190	-0,155360	-2,056561	-1,286814	12,051055	1,677501	-4,098039	-1,314498	-79,177078	-111,063491	24,829473	-0,107448	-2,574190	-0,155360	-204,130463	7,147878	12,051055	-0,107448	-2,574190	-0,155360	-204,130463	7,147878	12,051055
11:49:58,88	0,514966	3,987926	-0,138981	0,209979	0,990007	0,261043	-0,103161	-2,566539	-0,156848	-2,058217	-1,078114	12,045236	1,673627	-4,091933	-1,317888	-79,070979	-110,855935	24,780803	-0,103161	-2,566539	-0,156848	-203,531525	7,020021	12,045236	-0,103161	-2,566539	-0,156848	-203,531525	7,020021	12,045236
11:49:58,93	0,514966	3,987926	-0,138981	0,209979	0,990007	0,261043	-0,106512	-2,560131	-0,160237	-2,158649	-1,264251	11,996566	1,671655	-4,091108	-1,316437	-78,976947	-110,749667	24,765990	-0,106512	-2,560131	-0,160237	-203,128909	7,096925	11,996566	-0,106512	-2,560131	-0,160237	-203,128909	7,096925	11,996566
11:49:58,98	0,514966	3,987926	-0,138981	0,209979	0,990007	0,261043	-0,106240	-2,558011	-0,158787	-2,129851	-1,221843	11,981752	1,668882	-4,092675	-1,317613	-78,944978	-110,629449	24,730754	-0,106240	-2,558011	-0,158787	-202,933677	7,118034	11,981752	-0,106240	-2,558011	-0,158787	-202,933677	7,118034	11,981752
11:49:59,03	0,514966	3,987926	-0,138981	0,209979	0,990007	0,261043	-0,103496	-2,556393	-0,159962	-2,093887	-1,111565	11,946517	1,666936	-4,091075	-1,318809	-78,860610	-110,563693	24,739082	-0,103496	-2,556393	-0,159962	-202,770706	7,012889	11,946517	-0,103496	-2,556393	-0,159962	-202,770706	7,012889	11,946517
11:49:59,08	0,514966	3,987926	-0,138981	0,209979	0,990007	0,261043	-0,103909	-2,553907	-0,161158	-2,124017	-1,092866	11,954845	1,665705	-4,089320	-1,316402	-78,816924	-110,497045	24,737737	-0,103909	-2,553907	-0,161158	-202,605703	7,064026	11,954845	-0,103909	-2,553907	-0,161158	-202,605703	7,064026	11,954845
11:49:59,13	0,514966	3,987926	-0,138981	0,209979	0,990007	0,261043	-0,104814	-2,551964	-0,158752	-2,145495	-1,135385	11,953499	1,668168	-4,087984	-1,318637	-78,793140	-110,404804	24,727895	-0,104814	-2,551964	-0,158752	-202,474649	7,092502	11,953499	-0,104814	-2,551964	-0,158752	-202,474649	7,092502	11,953499
11:49:59,18	0,514966	3,987926	-0,138981	0,209979	0,990007	0,261043	-0,107202	-2,553429	-0,160986	-1,977550	-1,285085	11,943657	1,663843	-4,089162	-1,318477	-78,762966	-110,383616	24,707056	-0,107202	-2,553429	-0,160986	-202,421692	7,130261	11,943657	-0,107202	-2,553429	-0,160986	-202,421692	7,130261	11,943657
11:49:59,23	0,514966	3,987926	-0,138981	0,209979	0,990007	0,261043	-0,104020	-2,550272	-0,160827	-2,108265	-1,104073	11,922819	1,664673	-4,084665	-1,321038	-78,714679	-110,335854	24,742760	-0,104020	-2,550272	-0,160827	-202,304601	7,061471	11,922819	-0,104020	-2,550272	-0,160827	-202,304601	7,061471	11,922819
11:49:59,28	0,514966	3,987926	-0,138981	0,209979	0,990007	0,261043	-0,108329	-2,548742	-0,163388	-2,122290	-1,310244	11,958522	1,664904	-4,089118	-1,320231	-78,704074	-110,290829	24,750248	-0,108329	-2,548742	-0,163388	-202,198563	7,193616	11,958522	-0,108329	-2,548742	-0,163388	-202,198563	7,193616	11,958522
11:49:59,33	0,514966	3,987926	-0,138981	0,209979	0,990007	0,261043	-0,104588	-2,551169	-0,162580	-1,951824	-1,129004	11,966011	1,661904	-4,086560	-1,319574	-78,681235	-110,225245	24,726139	-0,104588	-2,551169	-0,162580	-202,218567	7,081133	11,966011	-0,104588	-2,551169	-0,162580	-202,218567	7,081133	11,966011
11:49:59,38	0,514966	3,987926	-0,138981	0,209979	0,990007	0,261043	-0,105303	-2,547292	-0,161923	-2,085214	-1,179214	11,941902	1,661200	-4,088594	-1,319760	-78,680992	-110,211092	24,683885	-0,105303	-2,547292	-0,161923	-202,047609	7,087076	11,941902	-0,105303	-2,547292	-0,161923	-202,047609	7,087076	11,941902
11:49:59,43	0,514966	3,987926	-0,138981	0,209979	0,990007	0,261043	-0,103190	-2,547699	-0,162109	-2,051632	-1,076202	11,899647	1,662108	-4,089690	-1,319872	-78,672862	-110,206335	24,693706	-0,103190	-2,547699	-0,162109	-202,046036	7,024214	11,899647	-0,103190	-2,547699	-0,162109	-202,046036	7,024214	11,899647
11:49:59,48	0,514966	3,987926	-0,138981	0,209979	0,990007	0,261043	-0,102695	-2,549033	-0,162222	-1,974082	-1,045806	11,909469	1,660937	-4,088935	-1,321073	-78,675076	-110,191458	24,656085	-0,102695	-2,549033	-0,162222	-202,073201	7,015762	11,909469	-0,102695	-2,549033	-0,162222	-202,073201	7,015762	11,909469
11:49:59,53	0,514966	3,987926	-0,138981	0,209979	0,990007	0,261043	-0,102763	-2,547642	-0,163422	-2,034652	-1,058677	11,871847	1,659834	-4,089352	-1,320232	-78,649014	-110,150353	24,724201	-0,102763	-2,547642	-0,163422	-202,024554	7,008197	11,871847	-0,102763	-2,547642	-0,163422	-202,024554	7,008197	11,871847
11:49:59,58	0,514966	3,987926	-0,138981	0,209979	0,990007	0,261043	-0,101851	-2,546895	-0,162581	-2,024896	-1,009228	11,939964	1,659946	-4,085842	-1,321814	-78,599079	-110,124746	24,677560	-0,101851	-2,546895	-0,162581	-201,956116	6,986044	11,939964	-0,101851	-2,546895	-0,162581	-201,956116	6,986044	11,939964
11:49:59,63	0,514966	3,987926	-0,138981	0,209979	0,990007	0,261043	-0,104946	-2,545237	-0,164164	-2,063957	-1,139740	11,893322	1,659955	-4,083856	-1,320064	-78,593777	-110,118312	24,686633	-0,104946	-2,545237	-0,164164	-201,865041	7,098510	11,893322	-0,104946	-2,545237	-0,164164	-201,865041	7,098510	11,893322
11:49:59,68	0,514966	3,987926	-0,138981	0,209979	0,990007	0,261043	-0,106671	-2,544252	-0,162414	-2,106928	-1,228054	11,902396	1,659948	-4,087801	-1,321043	-78,616636	-110,093811	24,669492	-0,106671	-2,544252	-0,162414	-201,830728	7,145591	11,902396	-0,106671	-2,544252	-0,162414	-201,830728	7,145591	11,902396
11:49:59,73	0,514966	3,987926	-0,138981	0,209979	0,990007	0,261043	-0,103251	-2,546218	-0,163392	-1,994924	-1,082263	11,885255	1,662344	-4,085467	-1,322172	-78,586451	-110,089895	24,708305	-0,103251	-2,546218	-0,163392	-201,873029	7,022915	11,885255	-0,103251	-2,546218	-0,163392	-201,873029	7,022915	11,885255
11:49:59,78	0,514966	3,987926	-0,138981	0,209979	0,990007	0,261043	-0,106470	-2,547126	-0,164522	-1,929219	-1,225464	11,924068	1,661264	-4,087994	-1,320238	-78,569620	-110,048806	24,673794	-0,106470	-2,547126	-0,164522	-201,878610	7,132400	11,924068	-0,106470	-2,547126	-0,164522	-201,878610	7,132400	11,924068
11:49:59,83	0,514966	3,987926	-0,138981	0,209979	0,990007	0,261043	-0,103742	-2,547454	-0,162587	-1,868161	-1,089573	11,889556	1,658102	-4,085874	-1,322323	-78,580020	-110,014874	24,682485	-0,103742	-2,547454	-0,162587	-201,843303	7,054138	11,889556	-0,103742	-2,547454	-0,162587	-201,843303	7,054138	11,889556
11:49:59,88	0,514966	3,987926	-0,138981	0,209979	0,990007	0,261043	-0,103996	-2,543657	-0,164672	-2,041445	-1,128787	11,898247	1,660096	-4,088297	-1,323339	-78,571391	-110,011136	24,686349	-0,103996	-2,543657	-0,164672	-201,718484	7,034914	11,898247	-0,103996	-2,543657	-0,164672	-201,718484	7,034914	11,898247
11:49:59,93	0,514966	3,987926	-0,138981	0,209979	0,990007	0,261043	-0,102895	-2,546594	-0,165689	-1,881133	-1,065913	11,902112	1,657919	-4,087785	-1,322013	-78,560204	-110,019138	24,641264	-0,102895	-2,546594	-0,165689	-201,788782	7,011331	11,902112	-0,102895	-2,546594	-0,165689	-201,788782	7,011331	11,902112
11:49:59,98	0,514966	3,987926	-0,138981	0,209979	0,990007	0,261043	-0,102250	-2,544453	-0,164362	-1,993807	-1,018674	11,857027	1,657869	-4,082379	-1,320631	-78,510242	-109,987909	24,670775	-0,102250	-2,544453	-0,164362	-201,733379	7,007922	11,857027	-0,102250	-2,544453	-0,164362	-201,733379	7,007922	11,857027
11:50:00,03	0,514966	3,987926	-0,138981	0,209979	0,990007	0,261043	-0,106907	-2,541707	-0,162980	-2,084583	-1,233215	11,886537	1,657855	-4,084963	-1,320631	-78,527743	-109,978034	24,666040	-0,106907	-2,541707	-0,162980	-201,608578	7,159003	11,886537	-0,106907	-2,541707	-0,162980	-201,608578	7,159003	11,886537
11:50:00,08	0,514966	3,987926	-0,138981	0,209979	0,990007	0,261043	-0,104662	-2,542987	-0,162981	-2,018219	-1,136550	11,881803	1,659239	-4,083921	-1,322643	-78,519374	-109,973515	24,659642	-0,104662	-2,542987	-0,162981	-201,642698	7,079406	11,881803	-0,104662	-2,542987	-0,162981	-201,642698	7,079406	11,881803
11:50:00,13	0,514966	3,987926	-0,138981	0,209979	0,990007	0,261043	-0,106256	-2,543664	-0,164993	-1,974922	-1,214465	11,875404	1,655811	-4,082668	-1,321987	-78,523255	-109,936491	24,686306	-0,106256	-2,543664	-0,164993	-201,652537	7,126644	11,875404	-0,106256	-2,543664	-0,164993	-201,652537	7,126644	11,875404
11:50:00,18	0,514966	3,987926	-0,138981	0,209979	0,990007	0,261043	-0,105627	-2,540068	-0,164337	-2,131760	-1,203633	11,902069	1,658805	-4,087515	-1,321012	-78,512110	-109,957572	24,650402	-0,105627	-2,540068	-0,164337	-201,527136	7,088104	11,902069	-0,105627	-2,540068	-0,164337	-201,527136	7,088104	11,902069
11:50:00,24	0,514966	3,987926	-0,138981	0,209979	0,990007	0,261043	-0,102926	-2,545085	-0,163362	-1,883567	-1,042995	11,866164	1,659776	-4,082756	-1,324542	-78,495631	-109,943329	24,710237	-0,102926	-2,545085	-0,163362	-201,672767	7,036722	11,866164	-0,102926	-2,545085	-0,163362	-201,672767	7,036722	11,866164
11:50:00,29	0,514966	3,987926	-0,138981	0,209979	0,990007	0,261043	-0,107534	-2,543546	-0,166892	-1,943028	-1,275421	11,926000	1,656129	-4,086221	-1,322150	-78,522614	-109,924610	24,706899	-0,107534	-2,543546	-0,166892	-201,611407	7,165964	11,926000	-0,107534	-2,543546	-0,166892	-201,611407	7,165964	11,926000
11:50:00,34	0,514966	3,987926	-0,138981	0,209979	0,990007	0,261043	-0,102710	-2,542121	-0,164500	-2,014405	-1,057298	11,922662	1,666385	-4,093233	-1,319575	-78,705183	-110,135270	24,692714	-0,102710	-2,542121	-0,164500	-201,570926	7,005399	11,922662	-0,102710	-2,542121	-0,164500	-201,570926	7,005399	11,922662
11:50:00,39	0,514966	3,987926	-0,138981	0,209979	0,990007	0,261043	-0,101765	-2,554509	-0,161925	-1,643976	-1,060969	11,908477	1,885382	-4,205106	-1,255228	-85,221014	-122,032578	26,147325	-0,101765	-2,554509	-0,161925	-202,172916	6,927594	11,908477	-0,101765	-2,554509	-0,161925	-202,172916	6,927594	11,908477
11:50:00,44	0,514967	4,038020	-0,138976	0,209990	0,989968	0,260991	-0,114378	-2,800103	-0,097577	-2,434376	-1,411077	13,363087	1,872438	-4,189080	-1,269191	-84,368972	-121,201141	25,875054	-0,114378	-2,800103	-0,097577	-222,242435	7,567626	13,363087	-0,114378	-2,800103	-0,097577	-222,242435	7,567626	13,363087
11:50:00,49	0,514967	4,038020	-0,138976	0,209990	0,989968	0,260991	-0,121785	-2,780880	-0,111541	-2,287904	-1,474058	13,090816	1,855092	-4,177540	-1,271766	-83,901479	-120,455504	25,800742	-0,121785	-2,780880	-0,111541	-220,586960	8,086078	13,090816	-0,121785	-2,780880	-0,111541	-220,586960	8,086078	13,090816
11:50:00,54	0,514967	4,038020	-0,138976	0,209990	0,989968	0,260991	-0,123107	-2,760088	-0,114116	-2,489606	-1,510740	13,016505	1,842970	-4,176892	-1,269425	-83,725714	-120,069835	25,733978	-0,123107	-2,760088	-0,114116	-219,156483	8,153143	13,016505	-0,123107	-2,760088	-0,114116	-219,156483	8,153143	13,016505
11:50:00,59	0,514967	4,038020	-0,138976	0,209990	0,989968	0,260991	-0,117607	-2,749265	-0,111775	-2,630511	-1,265355	12,949740	1,843104	-4,172149	-1,272316	-83,594204	-119,894848	25,714473	-0,117607	-2,749265	-0,111775	-218,447797	7,966773	12,949740	-0,117607	-2,749265	-0,111775	-218,447797	7,966773	12,949740
11:50:00,64	0,514967	4,038020	-0,138976	0,209990	0,989968	0,260991	-0,121781	-2,747009	-0,114665	-2,530492	-1,456035	12,930235	1,842276	-4,171638	-1,274037	-83,503589	-119,809062	25,701119	-0,121781	-2,747009	-0,114665	-218,170732	8,103797	12,930235	-0,121781	-2,747009	-0,114665	-218,170732	8,103797	12,930235
11:50:00,69	0,514967	4,038020	-0,138976	0,209990	0,989968	0,260991	-0,121809	-2,746037	-0,116387	-2,461450	-1,421912	12,916881	1,839574	-4,170653	-1,275952	-83,420345	-119,705191	25,699590	-0,121809	-2,746037	-0,116387	-218,025367	8,140122	12,916881	-0,121809	-2,746037	-0,116387	-218,025367	8,140122	12,916881
11:50:00,74	0,514967	4,038020	-0,138976	0,209990	0,989968	0,260991	-0,121311	-2,743204	-0,118302	-2,477178	-1,375868	12,915352	1,835636	-4,167702	-1,275995	-83,373221	-119,589690	25,639601	-0,121311	-2,743204	-0,118302	-217,818721	8,147084	12,915352	-0,121311	-2,743204	-0,118302	-217,818721	8,147084	12,915352
11:50:00,79	0,514967	4,038020	-0,138976	0,209990	0,989968	0,260991	-0,121899	-2,738319	-0,118344	-2,607613	-1,423338	12,855364	1,839738	-4,167276	-1,274222	-83,344933	-119,507768	25,648896	-0,121899	-2,738319	-0,118344	-217,565677	8,145703	12,855364	-0,121899	-2,738319	-0,118344	-217,565677	8,145703	12,855364
11:50:00,84	0,514967	4,038020	-0,138976	0,209990	0,989968	0,260991	-0,118649	-2,751349	-0,114356	-2,405102	-1,369911	12,949535	1,845296	-4,177031	-1,272006	-83,710798	-119,943327	25,733772	-0,118649	-2,751349	-0,114356	-218,386018	7,944068	12,949535	-0,118649	-2,751349	-0,114356	-218,386018	7,944068	12,949535
11:50:00,89	0,514967	4,038020	-0,138976	0,209990	0,989968	0,260991	-0,118649	-2,751349	-0,114356	-2,405102	-1,369911	12,949535	2,045572	-4,287686	-1,213331	-89,907857	-130,434607	27,040370	-0,118649	-2,751349	-0,114356	-218,386018	7,944068	12,949535	-0,118649	-2,751349	-0,114356	-218,386018	7,944068	12,949535
11:50:00,94	0,515030	4,088110	-0,138988	0,209970	0,989970	0,261009	-0,122957	-2,980121	-0,055680	-2,693222	-1,715059	14,256133	2,027954	-4,278980	-1,217543	-89,316072	-129,674022	26,851120	-0,122957	-2,980121	-0,055680	-236,632705	7,937044	14,256133	-0,122957	-2,980121	-0,055680	-236,632705	7,937044	14,256133
11:50:00,99	0,515030	4,088110	-0,138988	0,209970	0,989970	0,261009	-0,121688	-2,960510	-0,059893	-2,758418	-1,516857	14,066883	2,012477	-4,267241	-1,217455	-88,824256	-128,878437	26,768815	-0,121688	-2,960510	-0,059893	-235,158434	8,035620	14,066883	-0,121688	-2,960510	-0,059893	-235,158434	8,035620	14,066883
11:50:01,04	0,515030	4,088110	-0,138988	0,209970	0,989970	0,261009	-0,124115	-2,941237	-0,059805	-2,825695	-1,614968	13,984578	2,006052	-4,265499	-1,224033	-88,636976	-128,522860	26,718444	-0,124115	-2,941237	-0,059805	-233,712802	8,128088	13,984578	-0,124115	-2,941237	-0,059805	-233,712802	8,128088	13,984578
11:50:01,09	0,515030	4,088110	-0,138988	0,209970	0,989970	0,261009	-0,122412	-2,934802	-0,066383	-2,758714	-1,541971	13,934207	2,008054	-4,260465	-1,224087	-88,507471	-128,343975	26,723969	-0,122412	-2,934802	-0,066383	-233,140707	8,067339	13,934207	-0,122412	-2,934802	-0,066383	-233,140707	8,067339	13,934207
11:50:01,14	0,515030	4,088110	-0,138988	0,209970	0,989970	0,261009	-0,127772	-2,934019	-0,066436	-2,579782	-1,797998	13,939731	2,000838	-4,265406	-1,222829	-88,451129	-128,175505	26,667899	-0,127772	-2,934019	-0,066436	-232,900275	8,232100	13,939731	-0,127772	-2,934019	-0,066436	-232,900275	8,232100	13,939731
11:50:01,19	0,515030	4,088110	-0,138988	0,209970	0,989970	0,261009	-0,119885	-2,930240	-0,065179	-2,602201	-1,423333	13,883662	2,001008	-4,261633	-1,228288	-88,400871	-128,046212	26,636674	-0,119885	-2,930240	-0,065179	-232,626071	7,987663	13,883662	-0,119885	-2,930240	-0,065179	-232,626071	7,987663	13,883662
11:50:01,24	0,515030	4,088110	-0,138988	0,209970	0,989970	0,261009	-0,123238	-2,928500	-0,070638	-2,555594	-1,618795	13,852436	2,002102	-4,258711	-1,227471	-88,309895	-128,002499	26,649377	-0,123238	-2,928500	-0,070638	-232,442854	8,055387	13,852436	-0,123238	-2,928500	-0,070638	-232,442854	8,055387	13,852436
11:50:01,29	0,515030	4,088110	-0,138988	0,209970	0,989970	0,261009	-0,126316	-2,927987	-0,069820	-2,498912	-1,721898	13,865140	2,000171	-4,259589	-1,229408	-88,273192	-127,934107	26,634947	-0,126316	-2,927987	-0,069820	-232,345922	8,193873	13,865140	-0,126316	-2,927987	-0,069820	-232,345922	8,193873	13,865140
11:50:01,34	0,515030	4,088110	-0,138988	0,209970	0,989970	0,261009	-0,124590	-2,926754	-0,071757	-2,485464	-1,634562	13,850710	1,995011	-4,257752	-1,227951	-88,242506	-127,827708	26,635323	-0,124590	-2,926754	-0,071757	-232,235658	8,145728	13,850710	-0,124590	-2,926754	-0,071757	-232,235658	8,145728	13,850710
11:50:01,39	0,515030	4,088110	-0,138988	0,209970	0,989970	0,261009	-0,123600	-2,921366	-0,070301	-2,658138	-1,609741	13,851086	1,995046	-4,258358	-1,228936	-88,238334	-127,799362	26,612478	-0,123600	-2,921366	-0,070301	-231,985397	8,092885	13,851086	-0,123600	-2,921366	-0,070301	-231,985397	8,092885	13,851086
11:50:01,44	0,515030	4,088110	-0,138988	0,209970	0,989970	0,261009	-0,123093	-2,921700	-0,071285	-2,614135	-1,593922	13,828240	1,992798	-4,256789	-1,231354	-88,198987	-127,741123	26,616466	-0,123093	-2,921700	-0,071285	-231,967614	8,068883	13,828240	-0,123093	-2,921700	-0,071285	-231,967614	8,068883	13,828240
11:50:01,49	0,515030	4,088110	-0,138988	0,209970	0,989970	0,261009	-0,123328	-2,918969	-0,073704	-2,686056	-1,601159	13,832229	1,992321	-4,255415	-1,229040	-88,175903	-127,670446	26,588135	-0,123328	-2,918969	-0,073704	-231,825122	8,080052	13,832229	-0,123328	-2,918969	-0,073704	-231,825122	8,080052	13,832229
11:50:01,54	0,515030	4,088110	-0,138988	0,209970	0,989970	0,261009	-0,124279	-2,917869	-0,071389	-2,670530	-1,665980	13,803898	1,990179	-4,259920	-1,232782	-88,168758	-127,601952	26,625410	-0,124279	-2,917869	-0,071389	-231,723210	8,089918	13,803898	-0,124279	-2,917869	-0,071389	-231,723210	8,089918	13,803898
11:50:01,59	0,515030	4,088110	-0,138988	0,209970	0,989970	0,261009	-0,119306	-2,918266	-0,075131	-2,586963	-1,435469	13,841173	1,990656	-4,257258	-1,231349	-88,150775	-127,604101	26,595691	-0,119306	-2,918266	-0,075131	-231,670858	7,930087	13,841173	-0,119306	-2,918266	-0,075131	-231,670858	7,930087	13,841173
11:50:01,64	0,515030	4,088110	-0,138988	0,209970	0,989970	0,261009	-0,121851	-2,917348	-0,073699	-2,627570	-1,551141	13,811454	1,992436	-4,256084	-1,228446	-88,158237	-127,575538	26,588131	-0,121851	-2,917348	-0,073699	-231,639399	8,014168	13,811454	-0,121851	-2,917348	-0,073699	-231,639399	8,014168	13,811454
11:50:01,69	0,515030	4,088110	-0,138988	0,209970	0,989970	0,261009	-0,123758	-2,918303	-0,070796	-2,556920	-1,671033	13,803893	1,992584	-4,255908	-1,229407	-88,099482	-127,547255	26,567266	-0,123758	-2,918303	-0,070796	-231,643693	8,043952	13,803893	-0,123758	-2,918303	-0,070796	-231,643693	8,043952	13,803893
11:50:01,74	0,515030	4,088110	-0,138988	0,209970	0,989970	0,261009	-0,123984	-2,918343	-0,071757	-2,500980	-1,646048	13,783029	1,989635	-4,252780	-1,229814	-88,102313	-127,518015	26,568434	-0,123984	-2,918343	-0,071757	-231,590877	8,086685	13,783029	-0,123984	-2,918343	-0,071757	-231,590877	8,086685	13,783029
11:50:01,79	0,515030	4,088110	-0,138988	0,209970	0,989970	0,261009	-0,125218	-2,914225	-0,072164	-2,691215	-1,727308	13,784196	1,990276	-4,257625	-1,231730	-88,090589	-127,507466	26,569209	-0,125218	-2,914225	-0,072164	-231,457839	8,102325	13,784196	-0,125218	-2,914225	-0,072164	-231,457839	8,102325	13,784196
11:50:01,84	0,515030	4,088110	-0,138988	0,209970	0,989970	0,261009	-0,121343	-2,917203	-0,074079	-2,521356	-1,520913	13,784971	1,989810	-4,255130	-1,234436	-88,028412	-127,488854	26,566257	-0,121343	-2,917203	-0,074079	-231,521762	8,004508	13,784971	-0,121343	-2,917203	-0,074079	-231,521762	8,004508	13,784971
11:50:01,89	0,515030	4,088110	-0,138988	0,209970	0,989970	0,261009	-0,123271	-2,915551	-0,076785	-2,560032	-1,576606	13,782020	1,990426	-4,253272	-1,229791	-88,036965	-127,442842	26,555684	-0,123271	-2,915551	-0,076785	-231,430788	8,100129	13,782020	-0,123271	-2,915551	-0,076785	-231,430788	8,100129	13,782020
11:50:01,94	0,515030	4,088110	-0,138988	0,209970	0,989970	0,261009	-0,125188	-2,915156	-0,072140	-2,544992	-1,706731	13,771447	1,990378	-4,253853	-1,232532	-88,056687	-127,446146	26,537974	-0,125188	-2,915156	-0,072140	-231,384753	8,120531	13,771447	-0,125188	-2,915156	-0,072140	-231,384753	8,120531	13,771447
11:50:01,99	0,515030	4,088110	-0,138988	0,209970	0,989970	0,261009	-0,124661	-2,915405	-0,074881	-2,544773	-1,694745	13,753736	1,993362	-4,256624	-1,230538	-88,052605	-127,423402	26,581158	-0,124661	-2,915405	-0,074881	-231,404072	8,091132	13,753736	-0,124661	-2,915405	-0,074881	-231,404072	8,091132	13,753736
11:50:02,04	0,515030	4,088110	-0,138988	0,209970	0,989970	0,261009	-0,123753	-2,919375	-0,072887	-2,316609	-1,655375	13,796921	1,987592	-4,253648	-1,232846	-88,070097	-127,394720	26,522541	-0,123753	-2,919375	-0,072887	-231,487530	8,059238	13,796921	-0,123753	-2,919375	-0,072887	-231,487530	8,059238	13,796921
11:50:02,09	0,515030	4,088110	-0,138988	0,209970	0,989970	0,261009	-0,123445	-2,912889	-0,075196	-2,637754	-1,668841	13,738304	1,985757	-4,254808	-1,230584	-88,049964	-127,360037	26,543382	-0,123445	-2,912889	-0,075196	-231,299575	8,021583	13,738304	-0,123445	-2,912889	-0,075196	-231,299575	8,021583	13,738304
11:50:02,14	0,515030	4,088110	-0,138988	0,209970	0,989970	0,261009	-0,121523	-2,911880	-0,072933	-2,650130	-1,568811	13,759145	1,984002	-4,256819	-1,232884	-88,053867	-127,322812	26,579329	-0,121523	-2,911880	-0,072933	-231,232729	7,970748	13,759145	-0,121523	-2,911880	-0,072933	-231,232729	7,970748	13,759145
11:50:02,19	0,515030	4,088110	-0,138988	0,209970	0,989970	0,261009	-0,118904	-2,911366	-0,075234	-2,646587	-1,454594	13,795092	1,988849	-4,254227	-1,233637	-87,974034	-127,350649	26,569607	-0,118904	-2,911366	-0,075234	-231,188814	7,879340	13,795092	-0,118904	-2,911366	-0,075234	-231,188814	7,879340	13,795092
11:50:02,24	0,515030	4,088110	-0,138988	0,209970	0,989970	0,261009	-0,123572	-2,914268	-0,075986	-2,479887	-1,614317	13,785370	1,989493	-4,254013	-1,232940	-88,006306	-127,318577	26,569070	-0,123572	-2,914268	-0,075986	-231,249901	8,086121	13,785370	-0,123572	-2,914268	-0,075986	-231,249901	8,086121	13,785370
11:50:02,29	0,515030	4,088110	-0,138988	0,209970	0,989970	0,261009	-0,124080	-2,914719	-0,075289	-2,444806	-1,684693	13,784832	1,988523	-4,252535	-1,232304	-87,994641	-127,333185	26,556034	-0,124080	-2,914719	-0,075289	-231,250208	8,055585	13,784832	-0,124080	-2,914719	-0,075289	-231,250208	8,055585	13,784832
11:50:02,35	0,515030	4,088110	-0,138988	0,209970	0,989970	0,261009	-0,124875	-2,913139	-0,074654	-2,533737	-1,708608	13,771796	1,987942	-4,253667	-1,233270	-87,989924	-127,317077	26,555158	-0,124875	-2,913139	-0,074654	-231,215180	8,094051	13,771796	-0,124875	-2,913139	-0,074654	-231,215180	8,094051	13,771796
11:50:02,40	0,515030	4,088110	-0,138988	0,209970	0,989970	0,261009	-0,123603	-2,913202	-0,075620	-2,514179	-1,646469	13,770921	1,987114	-4,254208	-1,233648	-87,979865	-127,294088	26,561498	-0,123603	-2,913202	-0,075620	-231,200528	8,056392	13,770921	-0,123603	-2,913202	-0,075620	-231,200528	8,056392	13,770921
11:50:02,45	0,515030	4,088110	-0,138988	0,209970	0,989970	0,261009	-0,122721	-2,912755	-0,075998	-2,512455	-1,603387	13,777261	1,987706	-4,256381	-1,234240	-88,040729	-127,321562	26,573497	-0,122721	-2,912755	-0,075998	-231,163760	8,030234	13,777261	-0,122721	-2,912755	-0,075998	-231,163760	8,030234	13,777261
11:50:02,50	0,515030	4,088110	-0,138988	0,209970	0,989970	0,261009	-0,121135	-2,914355	-0,076590	-2,483509	-1,559889	13,789259	2,226114	-4,380660	-1,152495	-95,132243	-139,872357	28,098904	-0,121135	-2,914355	-0,076590	-231,260370	7,949233	13,789259	-0,121135	-2,914355	-0,076590	-231,260370	7,949233	13,789259
11:50:02,55	0,514944	4,138045	-0,138974	0,209989	0,989983	0,261028	-0,132710	-3,182961	0,005155	-2,931028	-2,027823	15,314666	2,206736	-4,362873	-1,161321	-94,377988	-138,969380	27,849370	-0,132710	-3,182961	0,005155	-252,793502	8,389941	15,314666	-0,132710	-3,182961	0,005155	-252,793502	8,389941	15,314666
11:50:02,60	0,514944	4,138045	-0,138974	0,209989	0,989983	0,261028	-0,138425	-3,157286	-0,003671	-3,107006	-2,123269	15,065133	2,193101	-4,355139	-1,163551	-93,841814	-138,230281	27,732019	-0,138425	-3,157286	-0,003671	-250,953984	8,743095	15,065133	-0,138425	-3,157286	-0,003671	-250,953984	8,743095	15,065133
11:50:02,65	0,514944	4,138045	-0,138974	0,209989	0,989983	0,261028	-0,138306	-3,141611	-0,005901	-3,013950	-2,022266	14,947781	2,184620	-4,348328	-1,164625	-93,624862	-137,809472	27,694208	-0,138306	-3,141611	-0,005901	-249,630425	8,834719	14,947781	-0,138306	-3,141611	-0,005901	-249,630425	8,834719	14,947781
11:50:02,70	0,514944	4,138045	-0,138974	0,209989	0,989983	0,261028	-0,139964	-3,130861	-0,006974	-3,100062	-2,130999	14,909970	2,181866	-4,348649	-1,166219	-93,526541	-137,575491	27,672875	-0,139964	-3,130861	-0,006974	-248,872634	8,856136	14,909970	-0,139964	-3,130861	-0,006974	-248,872634	8,856136	14,909970
11:50:02,75	0,514944	4,138045	-0,138974	0,209989	0,989983	0,261028	-0,138309	-3,128636	-0,008568	-2,963977	-2,076797	14,888638	2,180427	-4,346254	-1,168547	-93,408497	-137,460871	27,623560	-0,138309	-3,128636	-0,008568	-248,561873	8,780446	14,888638	-0,138309	-3,128636	-0,008568	-248,561873	8,780446	14,888638
11:50:02,80	0,514944	4,138045	-0,138974	0,209989	0,989983	0,261028	-0,139664	-3,126192	-0,010896	-2,932748	-2,102330	14,839323	2,176653	-4,346097	-1,167495	-93,371333	-137,364869	27,629830	-0,139664	-3,126192	-0,010896	-248,338837	8,861268	14,839323	-0,139664	-3,126192	-0,010896	-248,338837	8,861268	14,839323
11:50:02,85	0,514944	4,138045	-0,138974	0,209989	0,989983	0,261028	-0,137913	-3,122846	-0,009844	-3,005043	-2,027089	14,845592	2,174769	-4,344962	-1,168939	-93,369622	-137,252951	27,614738	-0,137913	-3,122846	-0,009844	-248,148433	8,799048	14,845592	-0,137913	-3,122846	-0,009844	-248,148433	8,799048	14,845592
11:50:02,90	0,514944	4,138045	-0,138974	0,209989	0,989983	0,261028	-0,137953	-3,120647	-0,011288	-3,021607	-2,083666	14,830500	2,172125	-4,344294	-1,168122	-93,250529	-137,194423	27,603632	-0,137953	-3,120647	-0,011288	-247,992384	8,745640	14,830500	-0,137953	-3,120647	-0,011288	-247,992384	8,745640	14,830500
11:50:02,95	0,514944	4,138045	-0,138974	0,209989	0,989983	0,261028	-0,137209	-3,118023	-0,010471	-3,047814	-1,971128	14,819395	2,176004	-4,351712	-1,169298	-93,383908	-137,183254	27,621393	-0,137209	-3,118023	-0,010471	-247,812618	8,799811	14,819395	-0,137209	-3,118023	-0,010471	-247,812618	8,799811	14,819395
11:50:03,00	0,514944	4,138045	-0,138974	0,209989	0,989983	0,261028	-0,132725	-3,125091	-0,011648	-2,737279	-1,859042	14,837156	2,400180	-4,462134	-1,089866	-99,777482	-149,093245	29,028723	-0,132725	-3,125091	-0,011648	-248,056945	8,559884	14,837156	-0,132725	-3,125091	-0,011648	-248,056945	8,559884	14,837156
11:50:03,05	0,515055	4,188017	-0,139003	0,209980	0,990002	0,261018	-0,149184	-3,374444	0,067784	-3,282068	-2,296916	16,244485	2,387479	-4,444724	-1,088991	-99,049550	-148,378925	28,928502	-0,149184	-3,374444	0,067784	-268,175933	9,414052	16,244485	-0,149184	-3,374444	0,067784	-268,175933	9,414052	16,244485
11:50:03,10	0,515055	4,188017	-0,139003	0,209980	0,990002	0,261018	-0,157912	-3,354740	0,068660	-3,324103	-2,477503	16,144264	2,373945	-4,430433	-1,089682	-98,512397	-147,492162	28,742439	-0,157912	-3,354740	0,068660	-266,671185	9,918580	16,144264	-0,157912	-3,354740	0,068660	-266,671185	9,918580	16,144264
11:50:03,15	0,515055	4,188017	-0,139003	0,209980	0,990002	0,261018	-0,163521	-3,335873	0,067968	-3,268636	-2,747386	15,958202	2,368177	-4,431969	-1,092327	-98,300171	-147,155120	28,717523	-0,163521	-3,335873	0,067968	-265,134682	10,089035	15,958202	-0,163521	-3,335873	0,067968	-265,134682	10,089035	15,958202
11:50:03,20	0,515055	4,188017	-0,139003	0,209980	0,990002	0,261018	-0,159307	-3,331646	0,065323	-3,090447	-2,512988	15,933286	2,359002	-4,430789	-1,096343	-98,171202	-146,915536	28,665148	-0,159307	-3,331646	0,065323	-264,624663	9,992637	15,933286	-0,159307	-3,331646	0,065323	-264,624663	9,992637	15,933286
11:50:03,25	0,515055	4,188017	-0,139003	0,209980	0,990002	0,261018	-0,155742	-3,323110	0,061307	-3,262339	-2,335679	15,880911	2,358824	-4,427115	-1,096009	-98,079819	-146,740635	28,645897	-0,155742	-3,323110	0,061307	-264,126494	9,890048	15,880911	-0,155742	-3,323110	0,061307	-264,126494	9,890048	15,880911
11:50:03,30	0,515055	4,188017	-0,139003	0,209980	0,990002	0,261018	-0,158834	-3,321119	0,061642	-3,168718	-2,504809	15,861659	2,359199	-4,422883	-1,100475	-97,972469	-146,634516	28,609612	-0,158834	-3,321119	0,061642	-263,876569	9,963694	15,861659	-0,158834	-3,321119	0,061642	-263,876569	9,963694	15,861659
11:50:03,35	0,515055	4,188017	-0,139003	0,209980	0,990002	0,261018	-0,162686	-3,319328	0,057175	-3,116275	-2,665207	15,825375	2,353550	-4,423980	-1,098484	-97,892668	-146,552853	28,628438	-0,162686	-3,319328	0,057175	-263,683530	10,105682	15,825375	-0,162686	-3,319328	0,057175	-263,683530	10,105682	15,825375
11:50:03,40	0,515055	4,188017	-0,139003	0,209980	0,990002	0,261018	-0,158912	-3,314984	0,059166	-3,231543	-2,440664	15,844200	2,356053	-4,423994	-1,097677	-97,853641	-146,469343	28,640341	-0,158912	-3,314984	0,059166	-263,457790	10,033939	15,844200	-0,158912	-3,314984	0,059166	-263,457790	10,033939	15,844200
11:50:03,45	0,515055	4,188017	-0,139003	0,209980	0,990002	0,261018	-0,160151	-3,317159	0,059974	-3,026618	-2,513064	15,856104	2,355388	-4,426452	-1,096949	-97,863589	-146,393836	28,568051	-0,160151	-3,317159	0,059974	-263,423587	10,058825	15,856104	-0,160151	-3,317159	0,059974	-263,423587	10,058825	15,856104
11:50:03,50	0,515055	4,188017	-0,139003	0,209980	0,990002	0,261018	-0,157690	-3,317812	0,060701	-2,932231	-2,431439	15,783814	2,350954	-4,423402	-1,097697	-97,817582	-146,309461	28,605550	-0,157690	-3,317812	0,060701	-263,380482	9,947228	15,783814	-0,157690	-3,317812	0,060701	-263,380482	9,947228	15,783814
11:50:03,55	0,515055	4,188017	-0,139003	0,209980	0,990002	0,261018	-0,158115	-3,312447	0,059954	-3,115127	-2,455874	15,821312	2,348644	-4,426808	-1,096149	-97,815942	-146,295460	28,579909	-0,158115	-3,312447	0,059954	-263,142240	9,956142	15,821312	-0,158115	-3,312447	0,059954	-263,142240	9,956142	15,821312
11:50:03,60	0,515055	4,188017	-0,139003	0,209980	0,990002	0,261018	-0,154010	-3,312150	0,061501	-3,117643	-2,247996	15,795672	2,351265	-4,420373	-1,100785	-97,751957	-146,236614	28,610802	-0,154010	-3,312150	0,061501	-263,121415	9,841779	15,795672	-0,154010	-3,312150	0,061501	-263,121415	9,841779	15,795672
11:50:03,65	0,515055	4,188017	-0,139003	0,209980	0,990002	0,261018	-0,160893	-3,311203	0,056865	-3,083951	-2,579948	15,826565	2,346557	-4,422015	-1,098067	-97,715472	-146,174984	28,584253	-0,160893	-3,311203	0,056865	-263,013355	10,050181	15,826565	-0,160893	-3,311203	0,056865	-263,013355	10,050181	15,826565
11:50:03,70	0,515055	4,188017	-0,139003	0,209980	0,990002	0,261018	-0,157117	-3,307946	0,059583	-3,181672	-2,382819	15,800016	2,349997	-4,421211	-1,100279	-97,670722	-146,213808	28,585821	-0,157117	-3,307946	0,059583	-262,855443	9,950902	15,800016	-0,157117	-3,307946	0,059583	-262,855443	9,950902	15,800016
11:50:03,75	0,515055	4,188017	-0,139003	0,209980	0,990002	0,261018	-0,159533	-3,310523	0,057371	-3,058913	-2,450278	15,801583	2,345468	-4,422437	-1,098447	-97,689264	-146,134030	28,580431	-0,159533	-3,310523	0,057371	-262,934984	10,073090	15,801583	-0,159533	-3,310523	0,057371	-262,934984	10,073090	15,801583
11:50:03,80	0,515055	4,188017	-0,139003	0,209980	0,990002	0,261018	-0,156207	-3,307214	0,059204	-3,171187	-2,333264	15,796193	2,341238	-4,419954	-1,099334	-97,672314	-146,105327	28,575297	-0,156207	-3,307214	0,059204	-262,787463	9,928998	15,796193	-0,156207	-3,307214	0,059204	-262,787463	9,928998	15,796193
11:50:03,85	0,515055	4,188017	-0,139003	0,209980	0,990002	0,261018	-0,156243	-3,302309	0,058316	-3,392874	-2,334782	15,791060	2,348521	-4,419217	-1,099608	-97,635119	-146,118307	28,567554	-0,156243	-3,302309	0,058316	-262,624169	9,930268	15,791060	-0,156243	-3,302309	0,058316	-262,624169	9,930268	15,791060
11:50:03,90	0,515055	4,188017	-0,139003	0,209980	0,990002	0,261018	-0,160523	-3,308248	0,058043	-3,076718	-2,518653	15,783317	2,345687	-4,416242	-1,101919	-97,599529	-146,027462	28,595682	-0,160523	-3,308248	0,058043	-262,774181	10,082396	15,783317	-0,160523	-3,308248	0,058043	-262,774181	10,082396	15,783317
11:50:03,95	0,515055	4,188017	-0,139003	0,209980	0,990002	0,261018	-0,161682	-3,304306	0,055731	-3,185238	-2,593505	15,811445	2,344448	-4,417475	-1,101188	-97,644756	-146,005917	28,557234	-0,161682	-3,304306	0,055731	-262,573247	10,098500	15,811445	-0,161682	-3,304306	0,055731	-262,573247	10,098500	15,811445
11:50:04,00	0,515055	4,188017	-0,139003	0,209980	0,990002	0,261018	-0,159994	-3,303850	0,056462	-3,212916	-2,555710	15,772997	2,342821	-4,421008	-1,101935	-97,598654	-145,975138	28,552550	-0,159994	-3,303850	0,056462	-262,565112	10,003849	15,772997	-0,159994	-3,303850	0,056462	-262,565112	10,003849	15,772997
11:50:04,05	0,515055	4,188017	-0,139003	0,209980	0,990002	0,261018	-0,156122	-3,304206	0,055715	-3,144654	-2,329794	15,768313	2,346396	-4,419709	-1,100739	-97,570107	-145,991004	28,576057	-0,156122	-3,304206	0,055715	-262,524862	9,925758	15,768313	-0,156122	-3,304206	0,055715	-262,524862	9,925758	15,768313
11:50:04,10	0,515055	4,188017	-0,139003	0,209980	0,990002	0,261018	-0,159034	-3,306653	0,056912	-3,016882	-2,448571	15,791820	2,340124	-4,422162	-1,103646	-97,555929	-145,952823	28,575033	-0,159034	-3,306653	0,056912	-262,589171	10,035585	15,791820	-0,159034	-3,306653	0,056912	-262,589171	10,035585	15,791820
11:50:04,15	0,515055	4,188017	-0,139003	0,209980	0,990002	0,261018	-0,153774	-3,302449	0,054004	-3,195376	-2,181853	15,790796	2,342913	-4,416989	-1,102317	-97,546372	-145,968911	28,553057	-0,153774	-3,302449	0,054004	-262,437590	9,889379	15,790796	-0,153774	-3,302449	0,054004	-262,437590	9,889379	15,790796
11:50:04,20	0,515055	4,188017	-0,139003	0,209980	0,990002	0,261018	-0,159648	-3,302277	0,055334	-3,213451	-2,470988	15,768819	2,340924	-4,419363	-1,101074	-97,538473	-145,918418	28,554756	-0,159648	-3,302277	0,055334	-262,442197	10,061364	15,768819	-0,159648	-3,302277	0,055334	-262,442197	10,061364	15,768819
11:50:04,25	0,515055	4,188017	-0,139003	0,209980	0,990002	0,261018	-0,156597	-3,301742	0,056577	-3,193607	-2,330769	15,770518	2,343553	-4,419684	-1,104242	-97,536298	-145,939022	28,554793	-0,156597	-3,301742	0,056577	-262,380335	9,962121	15,770518	-0,156597	-3,301742	0,056577	-262,380335	9,962121	15,770518
11:50:04,30	0,515055	4,188017	-0,139003	0,209980	0,990002	0,261018	-0,157634	-3,304179	0,053409	-3,083646	-2,372500	15,770556	2,343841	-4,422138	-1,104149	-97,556132	-145,912640	28,546992	-0,157634	-3,304179	0,053409	-262,461669	10,001784	15,770556	-0,157634	-3,304179	0,053409	-262,461669	10,001784	15,770556
11:50:04,35	0,515055	4,188017	-0,139003	0,209980	0,990002	0,261018	-0,155653	-3,305655	0,053502	-2,993938	-2,299868	15,762755	2,342888	-4,419166	-1,103023	-97,537758	-145,911089	28,544425	-0,155653	-3,305655	0,053502	-262,487865	9,918925	15,762755	-0,155653	-3,305655	0,053502	-262,487865	9,918925	15,762755
11:50:04,40	0,515055	4,188017	-0,139003	0,209980	0,990002	0,261018	-0,157751	-3,303344	0,054628	-3,103586	-2,393790	15,760188	2,338031	-4,419261	-1,104676	-97,543207	-145,829705	28,512920	-0,157751	-3,303344	0,054628	-262,416090	9,989640	15,760188	-0,157751	-3,303344	0,054628	-262,416090	9,989640	15,760188
11:50:04,46	0,515055	4,188017	-0,139003	0,209980	0,990002	0,261018	-0,155240	-3,299185	0,052975	-3,252107	-2,308620	15,728683	2,344923	-4,417279	-1,100335	-97,474608	-145,863283	28,554801	-0,155240	-3,299185	0,052975	-262,238116	9,877683	15,728683	-0,155240	-3,299185	0,052975	-262,238116	9,877683	15,728683
11:50:04,51	0,515055	4,188017	-0,139003	0,209980	0,990002	0,261018	-0,160401	-3,304163	0,057315	-2,988043	-2,500839	15,770564	2,341332	-4,418263	-1,104621	-97,507793	-145,824763	28,563063	-0,160401	-3,304163	0,057315	-262,364807	10,090670	15,770564	-0,160401	-3,304163	0,057315	-262,364807	10,090670	15,770564
11:50:04,56	0,515055	4,188017	-0,139003	0,209980	0,990002	0,261018	-0,155303	-3,313260	0,054445	-2,926762	-2,554953	15,804465	2,350252	-4,426244	-1,103206	-97,956976	-146,060296	28,588702	-0,155303	-3,313260	0,054445	-263,017699	9,636324	15,804465	-0,155303	-3,313260	0,054445	-263,017699	9,636324	15,804465
11:50:04,61	0,515055	4,188017	-0,139003	0,209980	0,990002	0,261018	-0,155303	-3,313260	0,054445	-2,926762	-2,554953	15,804465	2,584712	-4,555772	-0,991834	-105,403073	-158,778897	30,203924	-0,155303	-3,313260	0,054445	-263,017699	9,636324	15,804465	-0,155303	-3,313260	0,054445	-263,017699	9,636324	15,804465
11:50:04,66	0,514984	4,238024	-0,138998	0,209990	0,989977	0,260994	-0,160358	-3,581073	0,165816	-3,738204	-2,907032	17,419686	2,574130	-4,539282	-0,997986	-104,785198	-158,105013	29,907375	-0,160358	-3,581073	0,165816	-284,852397	9,681082	17,419686	-0,160358	-3,581073	0,165816	-284,852397	9,681082	17,419686
11:50:04,71	0,514984	4,238024	-0,138998	0,209990	0,989977	0,260994	-0,169348	-3,563663	0,159665	-3,750970	-3,176329	17,123137	2,558786	-4,531647	-1,002903	-104,250385	-157,254195	29,838547	-0,169348	-3,563663	0,159665	-283,498503	10,117455	17,123137	-0,169348	-3,563663	0,159665	-283,498503	10,117455	17,123137
11:50:04,76	0,514984	4,238024	-0,138998	0,209990	0,989977	0,260994	-0,168288	-3,546557	0,154747	-3,636242	-3,083465	17,054310	2,553155	-4,523947	-1,003651	-103,990714	-156,823650	29,777616	-0,168288	-3,546557	0,154747	-282,040959	10,127121	17,054310	-0,168288	-3,546557	0,154747	-282,040959	10,127121	17,054310
11:50:04,81	0,514984	4,238024	-0,138998	0,209990	0,989977	0,260994	-0,172140	-3,537831	0,154000	-3,587306	-3,274184	16,993379	2,546067	-4,522197	-1,004373	-103,808221	-156,572235	29,763888	-0,172140	-3,537831	0,154000	-281,307016	10,238821	16,993379	-0,172140	-3,537831	0,154000	-281,307016	10,238821	16,993379
11:50:04,86	0,514984	4,238024	-0,138998	0,209990	0,989977	0,260994	-0,170113	-3,530817	0,153277	-3,643032	-3,136412	16,979651	2,545706	-4,522406	-1,003801	-103,753027	-156,448050	29,715983	-0,170113	-3,530817	0,153277	-280,812179	10,217426	16,979651	-0,170113	-3,530817	0,153277	-280,812179	10,217426	16,979651
11:50:04,91	0,514984	4,238024	-0,138998	0,209990	0,989977	0,260994	-0,169751	-3,530609	0,153850	-3,518727	-3,131895	16,931746	2,544862	-4,522704	-1,004712	-103,647661	-156,295229	29,732273	-0,169751	-3,530609	0,153850	-280,671511	10,193545	16,931746	-0,169751	-3,530609	0,153850	-280,671511	10,193545	16,931746
11:50:04,96	0,514984	4,238024	-0,138998	0,209990	0,989977	0,260994	-0,169071	-3,530027	0,152938	-3,363952	-3,081685	16,948035	2,541251	-4,521626	-1,008630	-103,628296	-156,174955	29,693432	-0,169071	-3,530027	0,152938	-280,471064	10,190359	16,948035	-0,169071	-3,530027	0,152938	-280,471064	10,190359	16,948035
11:50:05,01	0,514984	4,238024	-0,138998	0,209990	0,989977	0,260994	-0,168198	-3,526361	0,149020	-3,440737	-3,079685	16,909195	2,542231	-4,521344	-1,007432	-103,551591	-156,139583	29,689222	-0,168198	-3,526361	0,149020	-280,260074	10,123874	16,909195	-0,168198	-3,526361	0,149020	-280,260074	10,123874	16,909195
11:50:05,06	0,514984	4,238024	-0,138998	0,209990	0,989977	0,260994	-0,168933	-3,527069	0,150218	-3,334929	-3,069155	16,904984	2,544873	-4,527426	-1,008223	-103,854812	-156,310807	29,686889	-0,168933	-3,527069	0,150218	-280,209853	10,192090	16,904984	-0,168933	-3,527069	0,150218	-280,209853	10,192090	16,904984
11:50:05,11	0,514984	4,238024	-0,138998	0,209990	0,989977	0,260994	-0,164986	-3,532398	0,149428	-3,357739	-3,040912	16,902651	2,777100	-4,645764	-0,899778	-110,628841	-168,557072	31,205584	-0,164986	-3,532398	0,149428	-280,650956	9,910517	16,902651	-0,164986	-3,532398	0,149428	-280,650956	9,910517	16,902651
11:50:05,16	0,515009	4,287997	-0,138976	0,209981	0,989986	0,260985	-0,178617	-3,792681	0,257872	-3,815608	-3,493048	18,421347	2,765855	-4,629640	-0,900115	-109,831383	-167,814999	31,077265	-0,178617	-3,792681	0,257872	-301,541042	10,528381	18,421347	-0,178617	-3,792681	0,257872	-301,541042	10,528381	18,421347
11:50:05,21	0,515009	4,287997	-0,138976	0,209981	0,989986	0,260985	-0,186958	-3,774881	0,257535	-3,699825	-3,607183	18,293028	2,751566	-4,620634	-0,903809	-109,303003	-167,003797	30,923701	-0,186958	-3,774881	0,257535	-300,027958	11,068992	18,293028	-0,186958	-3,774881	0,257535	-300,027958	11,068992	18,293028
11:50:05,26	0,515009	4,287997	-0,138976	0,209981	0,989986	0,260985	-0,187613	-3,758004	0,253842	-3,610716	-3,589268	18,139464	2,741663	-4,613246	-0,911926	-109,084695	-166,597000	30,914586	-0,187613	-3,758004	0,253842	-298,614007	11,138346	18,139464	-0,187613	-3,758004	0,253842	-298,614007	11,138346	18,139464
11:50:05,31	0,515009	4,287997	-0,138976	0,209981	0,989986	0,260985	-0,189059	-3,745733	0,245725	-3,787319	-3,678827	18,130349	2,738097	-4,611866	-0,904513	-108,920337	-166,370972	30,866763	-0,189059	-3,745733	0,245725	-297,827394	11,162342	18,130349	-0,189059	-3,745733	0,245725	-297,827394	11,162342	18,130349
11:50:05,36	0,515009	4,287997	-0,138976	0,209981	0,989986	0,260985	-0,188471	-3,741955	0,253138	-3,705892	-3,618926	18,082526	2,737226	-4,613260	-0,907590	-108,837119	-166,197106	30,853612	-0,188471	-3,741955	0,253138	-297,449332	11,176083	18,082526	-0,188471	-3,741955	0,253138	-297,449332	11,176083	18,082526
11:50:05,41	0,515009	4,287997	-0,138976	0,209981	0,989986	0,260985	-0,186037	-3,736721	0,247374	-3,575576	-3,455877	18,044852	2,732347	-4,611358	-0,910277	-108,687531	-166,040645	30,829089	-0,186037	-3,736721	0,247374	-296,908161	11,148021	18,044852	-0,186037	-3,736721	0,247374	-296,908161	11,148021	18,044852
11:50:05,46	0,515009	4,287997	-0,138976	0,209981	0,989986	0,260985	-0,186037	-3,736721	0,247374	-3,575576	-3,455877	18,044852	2,729573	-4,605864	-0,907958	-108,634460	-165,940162	30,816152	-0,186037	-3,736721	0,247374	-296,908161	11,148021	18,044852	-0,186037	-3,736721	0,247374	-296,908161	11,148021	18,044852
11:50:05,51	0,515009	4,287997	-0,138976	0,209981	0,989986	0,260985	-0,189408	-3,731571	0,249693	-3,729805	-3,635436	18,031914	2,732638	-4,608449	-0,907926	-108,601291	-165,894860	30,817389	-0,189408	-3,731571	0,249693	-296,658138	11,233065	18,031914	-0,189408	-3,731571	0,249693	-296,658138	11,233065	18,031914
11:50:05,56	0,515009	4,287997	-0,138976	0,209981	0,989986	0,260985	-0,188701	-3,735518	0,249724	-3,468728	-3,592605	18,033152	2,727288	-4,609223	-0,909303	-108,572137	-165,790807	30,783882	-0,188701	-3,735518	0,249724	-296,706924	11,220407	18,033152	-0,188701	-3,735518	0,249724	-296,706924	11,220407	18,033152
11:50:05,61	0,515009	4,287997	-0,138976	0,209981	0,989986	0,260985	-0,185356	-3,731272	0,248347	-3,584848	-3,445434	17,999645	2,725794	-4,608262	-0,912595	-108,538803	-165,756345	30,788953	-0,185356	-3,731272	0,248347	-296,489707	11,104980	17,999645	-0,185356	-3,731272	0,248347	-296,489707	11,104980	17,999645
11:50:05,66	0,515009	4,287997	-0,138976	0,209981	0,989986	0,260985	-0,185441	-3,729498	0,245056	-3,630607	-3,438243	18,004716	2,728318	-4,604406	-0,910252	-108,481950	-165,679531	30,785568	-0,185441	-3,729498	0,245056	-296,396172	11,118883	18,004716	-0,185441	-3,729498	0,245056	-296,396172	11,118883	18,004716
11:50:05,71	0,515009	4,287997	-0,138976	0,209981	0,989986	0,260985	-0,190043	-3,729756	0,247398	-3,522235	-3,666723	18,001330	2,725553	-4,604392	-0,910248	-108,425449	-165,608008	30,762574	-0,190043	-3,729756	0,247398	-296,308063	11,251668	18,001330	-0,190043	-3,729756	0,247398	-296,308063	11,251668	18,001330
11:50:05,76	0,515009	4,287997	-0,138976	0,209981	0,989986	0,260985	-0,188672	-3,727355	0,247402	-3,556890	-3,582259	17,978336	2,723221	-4,604435	-0,911023	-108,414282	-165,603950	30,762651	-0,188672	-3,727355	0,247402	-296,154248	11,228506	17,978336	-0,188672	-3,727355	0,247402	-296,154248	11,228506	17,978336
11:50:05,81	0,515009	4,287997	-0,138976	0,209981	0,989986	0,260985	-0,187469	-3,725356	0,246627	-3,651725	-3,512062	17,978414	2,725623	-4,605270	-0,912163	-108,407262	-165,556092	30,784477	-0,187469	-3,725356	0,246627	-296,092185	11,204269	17,978414	-0,187469	-3,725356	0,246627	-296,092185	11,204269	17,978414
11:50:05,86	0,515009	4,287997	-0,138976	0,209981	0,989986	0,260985	-0,187947	-3,727854	0,245488	-3,476899	-3,554758	18,000240	2,724045	-4,602525	-0,912548	-108,338388	-165,483526	30,767082	-0,187947	-3,727854	0,245488	-296,113412	11,199080	18,000240	-0,187947	-3,727854	0,245488	-296,113412	11,199080	18,000240
11:50:05,91	0,515009	4,287997	-0,138976	0,209981	0,989986	0,260985	-0,189536	-3,725115	0,245103	-3,522054	-3,614004	17,982845	2,726364	-4,605307	-0,914871	-108,345368	-165,523192	30,762440	-0,189536	-3,725115	0,245103	-295,943544	11,264545	17,982845	-0,189536	-3,725115	0,245103	-295,943544	11,264545	17,982845
11:50:05,96	0,515009	4,287997	-0,138976	0,209981	0,989986	0,260985	-0,188285	-3,728514	0,242779	-3,383108	-3,535183	17,978202	2,721118	-4,603397	-0,914525	-108,342380	-165,457416	30,724921	-0,188285	-3,728514	0,242779	-296,071480	11,245190	17,978202	-0,188285	-3,728514	0,242779	-296,071480	11,245190	17,978202
11:50:06,01	0,515009	4,287997	-0,138976	0,209981	0,989986	0,260985	-0,187317	-3,723016	0,243125	-3,610547	-3,515137	17,940684	2,723588	-4,600588	-0,913340	-108,290042	-165,438936	30,729943	-0,187317	-3,723016	0,243125	-295,867325	11,189233	17,940684	-0,187317	-3,723016	0,243125	-295,867325	11,189233	17,940684
11:50:06,07	0,515009	4,287997	-0,138976	0,209981	0,989986	0,260985	-0,190984	-3,723751	0,244310	-3,530168	-3,669754	17,945705	2,722348	-4,604420	-0,913735	-108,335972	-165,417210	30,730568	-0,190984	-3,723751	0,244310	-295,844621	11,322504	17,945705	-0,190984	-3,723751	0,244310	-295,844621	11,322504	17,945705
11:50:06,11	0,515009	4,287997	-0,138976	0,209981	0,989986	0,260985	-0,187046	-3,724593	0,243916	-3,490548	-3,515601	17,946331	2,718362	-4,602863	-0,912163	-108,277757	-165,395540	30,734095	-0,187046	-3,724593	0,243916	-295,871077	11,167499	17,946331	-0,187046	-3,724593	0,243916	-295,871077	11,167499	17,946331
11:50:06,16	0,515009	4,287997	-0,138976	0,209981	0,989986	0,260985	-0,186401	-3,720362	0,245488	-3,662654	-3,442489	17,949857	2,723613	-4,601917	-0,916058	-108,302379	-165,364330	30,733921	-0,186401	-3,720362	0,245488	-295,711097	11,189991	17,949857	-0,186401	-3,720362	0,245488	-295,711097	11,189991	17,949857
11:50:06,21	0,515009	4,287997	-0,138976	0,209981	0,989986	0,260985	-0,189846	-3,724437	0,241592	-3,436047	-3,658553	17,949683	2,719685	-4,603720	-0,914096	-108,231063	-165,339262	30,712470	-0,189846	-3,724437	0,241592	-295,804361	11,244354	17,949683	-0,189846	-3,724437	0,241592	-295,804361	11,244354	17,949683
11:50:06,26	0,515009	4,287997	-0,138976	0,209981	0,989986	0,260985	-0,186320	-3,721937	0,243555	-3,508704	-3,425990	17,928232	2,722064	-4,603452	-0,912916	-108,230088	-165,310870	30,727637	-0,186320	-3,721937	0,243555	-295,680732	11,200151	17,928232	-0,186320	-3,721937	0,243555	-295,680732	11,200151	17,928232
11:50:06,31	0,515009	4,287997	-0,138976	0,209981	0,989986	0,260985	-0,187742	-3,723863	0,244735	-3,383450	-3,513268	17,943400	2,720285	-4,600341	-0,914473	-108,227389	-165,296651	30,743702	-0,187742	-3,723863	0,244735	-295,706709	11,224472	17,943400	-0,187742	-3,723863	0,244735	-295,706709	11,224472	17,943400
11:50:06,36	0,515009	4,287997	-0,138976	0,209981	0,989986	0,260985	-0,189547	-3,720767	0,243177	-3,530800	-3,611905	17,959465	2,716806	-4,600807	-0,916051	-108,218273	-165,254929	30,711319	-0,189547	-3,720767	0,243177	-295,610990	11,267536	17,959465	-0,189547	-3,720767	0,243177	-295,610990	11,267536	17,959465
11:50:06,41	0,515009	4,287997	-0,138976	0,209981	0,989986	0,260985	-0,187404	-3,717987	0,241599	-3,634665	-3,513428	17,927082	2,717428	-4,601130	-0,915639	-108,202808	-165,254273	30,730370	-0,187404	-3,717987	0,241599	-295,496632	11,197776	17,927082	-0,187404	-3,717987	0,241599	-295,496632	11,197776	17,927082
11:50:06,46	0,515009	4,287997	-0,138976	0,209981	0,989986	0,260985	-0,187435	-3,718686	0,242011	-3,589984	-3,501956	17,946133	2,719242	-4,601883	-0,916803	-108,189447	-165,233026	30,717288	-0,187435	-3,718686	0,242011	-295,506872	11,211654	17,946133	-0,187435	-3,718686	0,242011	-295,506872	11,211654	17,946133
11:50:06,51	0,515009	4,287997	-0,138976	0,209981	0,989986	0,260985	-0,187690	-3,720634	0,240847	-3,463615	-3,514310	17,933051	2,716901	-4,601206	-0,913312	-108,197618	-165,202935	30,720753	-0,187690	-3,720634	0,240847	-295,533409	11,219380	17,933051	-0,187690	-3,720634	0,240847	-295,533409	11,219380	17,933051
11:50:06,57	0,515009	4,287997	-0,138976	0,209981	0,989986	0,260985	-0,187106	-3,718268	0,244338	-3,564688	-3,506033	17,936515	2,719270	-4,599286	-0,914061	-108,171915	-165,229810	30,749849	-0,187106	-3,718268	0,244338	-295,448728	11,181766	17,936515	-0,187106	-3,718268	0,244338	-295,448728	11,181766	17,936515
11:50:06,62	0,515009	4,287997	-0,138976	0,209981	0,989986	0,260985	-0,189953	-3,719360	0,243590	-3,518320	-3,618407	17,965611	2,714622	-4,599490	-0,916809	-108,167507	-165,153657	30,719165	-0,189953	-3,719360	0,243590	-295,488092	11,292922	17,965611	-0,189953	-3,719360	0,243590	-295,488092	11,292922	17,965611
11:50:06,67	0,515009	4,287997	-0,138976	0,209981	0,989986	0,260985	-0,187452	-3,715437	0,240842	-3,654163	-3,522597	17,934928	2,725561	-4,608754	-0,914102	-108,457640	-165,504007	30,801851	-0,187452	-3,715437	0,240842	-295,315978	11,192377	17,934928	-0,187452	-3,715437	0,240842	-295,315978	11,192377	17,934928
11:50:06,72	0,515009	4,287997	-0,138976	0,209981	0,989986	0,260985	-0,184899	-3,729542	0,243549	-3,369163	-3,465940	18,017614	2,981982	-4,749860	-0,787705	-116,727858	-178,931789	32,501143	-0,184899	-3,729542	0,243549	-296,138248	11,048642	18,017614	-0,184899	-3,729542	0,243549	-296,138248	11,048642	18,017614
11:50:06,77	0,515043	4,338017	-0,138981	0,209971	0,990006	0,261004	-0,190908	-4,022162	0,369946	-3,916827	-4,226711	19,716905	2,969200	-4,737656	-0,785426	-116,288589	-178,383123	32,260471	-0,190908	-4,022162	0,369946	-319,656582	10,759544	19,716905	-0,190908	-4,022162	0,369946	-319,656582	10,759544	19,716905
11:50:06,82	0,515043	4,338017	-0,138981	0,209971	0,990006	0,261004	-0,195086	-4,004991	0,372225	-4,114965	-4,337909	19,476233	2,954655	-4,728200	-0,791127	-115,666178	-177,502761	32,139278	-0,195086	-4,004991	0,372225	-318,506736	10,976361	19,476233	-0,195086	-4,004991	0,372225	-318,506736	10,976361	19,476233
11:50:06,87	0,515043	4,338017	-0,138981	0,209971	0,990006	0,261004	-0,196003	-3,987666	0,366523	-3,942214	-4,286723	19,355040	2,947911	-4,720381	-0,789151	-115,394664	-177,034440	32,077603	-0,196003	-3,987666	0,366523	-316,974019	11,099489	19,355040	-0,196003	-3,987666	0,366523	-316,974019	11,099489	19,355040
11:50:06,92	0,515043	4,338017	-0,138981	0,209971	0,990006	0,261004	-0,199402	-3,977916	0,368500	-3,907893	-4,462484	19,293366	2,943678	-4,718931	-0,793372	-115,236337	-176,815749	32,070498	-0,199402	-3,977916	0,368500	-316,174303	11,190536	19,293366	-0,199402	-3,977916	0,368500	-316,174303	11,190536	19,293366
11:50:06,97	0,515043	4,338017	-0,138981	0,209971	0,990006	0,261004	-0,198541	-3,973525	0,364278	-3,867664	-4,389955	19,286261	2,939288	-4,721304	-0,790631	-115,162821	-176,635560	32,048510	-0,198541	-3,973525	0,364278	-315,789389	11,195495	19,286261	-0,198541	-3,973525	0,364278	-315,789389	11,195495	19,286261
11:50:07,02	0,515043	4,338017	-0,138981	0,209971	0,990006	0,261004	-0,194292	-3,970910	0,367020	-3,810840	-4,195425	19,264273	2,938528	-4,718778	-0,792508	-115,016405	-176,461864	32,063645	-0,194292	-3,970910	0,367020	-315,527284	11,056463	19,264273	-0,194292	-3,970910	0,367020	-315,527284	11,056463	19,264273
11:50:07,07	0,515043	4,338017	-0,138981	0,209971	0,990006	0,261004	-0,196099	-3,968989	0,365142	-3,687102	-4,249450	19,279408	2,939216	-4,718687	-0,793702	-114,993571	-176,406259	32,012754	-0,196099	-3,968989	0,365142	-315,252743	11,144308	19,279408	-0,196099	-3,968989	0,365142	-315,252743	11,144308	19,279408
11:50:07,12	0,515043	4,338017	-0,138981	0,209971	0,990006	0,261004	-0,196521	-3,969539	0,363948	-3,598915	-4,279437	19,228516	2,935264	-4,713821	-0,795632	-114,926554	-176,316752	32,025836	-0,196521	-3,969539	0,363948	-315,207753	11,147471	19,228516	-0,196521	-3,969539	0,363948	-315,207753	11,147471	19,228516
11:50:07,17	0,515043	4,338017	-0,138981	0,209971	0,990006	0,261004	-0,198760	-3,963684	0,362019	-3,792384	-4,382566	19,241598	2,939965	-4,715341	-0,791729	-114,904386	-176,431773	32,015290	-0,198760	-3,963684	0,362019	-314,941554	11,220082	19,241598	-0,198760	-3,963684	0,362019	-314,941554	11,220082	19,241598
11:50:07,22	0,515043	4,338017	-0,138981	0,209971	0,990006	0,261004	-0,199794	-3,968515	0,365922	-3,629682	-4,359620	19,231053	3,188593	-4,853083	-0,665633	-122,884604	-189,278686	33,690783	-0,199794	-3,968515	0,365922	-315,158112	11,324189	19,231053	-0,199794	-3,968515	0,365922	-315,158112	11,324189	19,231053
11:50:07,27	0,515014	4,388008	-0,138986	0,209971	0,989989	0,261009	-0,204820	-4,252704	0,492017	-3,967701	-5,108594	20,906545	3,176571	-4,839130	-0,659332	-122,189554	-188,444666	33,483636	-0,204820	-4,252704	0,492017	-337,804982	10,969771	20,906545	-0,204820	-4,252704	0,492017	-337,804982	10,969771	20,906545
11:50:07,32	0,515014	4,388008	-0,138986	0,209971	0,989989	0,261009	-0,210893	-4,235316	0,498319	-3,802065	-5,239474	20,699399	3,156666	-4,830237	-0,663095	-121,597822	-187,563105	33,379989	-0,210893	-4,235316	0,498319	-336,274397	11,315628	20,699399	-0,210893	-4,235316	0,498319	-336,274397	11,315628	20,699399
11:50:07,37	0,515014	4,388008	-0,138986	0,209971	0,989989	0,261009	-0,208641	-4,213632	0,494555	-3,870342	-5,050718	20,595751	3,143837	-4,823922	-0,670435	-121,378644	-187,146262	33,370048	-0,208641	-4,213632	0,494555	-334,640434	11,327636	20,595751	-0,208641	-4,213632	0,494555	-334,640434	11,327636	20,595751
11:50:07,42	0,515014	4,388008	-0,138986	0,209971	0,989989	0,261009	-0,207696	-4,199363	0,487216	-4,141708	-5,020138	20,585811	3,143293	-4,820860	-0,669259	-121,184563	-186,868918	33,284525	-0,207696	-4,199363	0,487216	-333,791741	11,283961	20,585811	-0,207696	-4,199363	0,487216	-333,791741	11,283961	20,585811
11:50:07,47	0,515014	4,388008	-0,138986	0,209971	0,989989	0,261009	-0,210076	-4,197361	0,488391	-3,908614	-5,114505	20,500288	3,141318	-4,817173	-0,669223	-121,055268	-186,702951	33,279006	-0,210076	-4,197361	0,488391	-333,401444	11,376445	20,500288	-0,210076	-4,197361	0,488391	-333,401444	11,376445	20,500288
11:50:07,52	0,515014	4,388008	-0,138986	0,209971	0,989989	0,261009	-0,212281	-4,193808	0,488427	-3,884977	-5,200202	20,494769	3,136319	-4,814580	-0,673097	-120,953569	-186,556260	33,260312	-0,212281	-4,193808	0,488427	-333,098918	11,463880	20,494769	-0,212281	-4,193808	0,488427	-333,098918	11,463880	20,494769
11:50:07,57	0,515014	4,388008	-0,138986	0,209971	0,989989	0,261009	-0,212028	-4,188182	0,484554	-3,999664	-5,172277	20,476074	3,135381	-4,815517	-0,670371	-120,884356	-186,469865	33,221647	-0,212028	-4,188182	0,484554	-332,771930	11,471884	20,476074	-0,212028	-4,188182	0,484554	-332,771930	11,471884	20,476074
11:50:07,62	0,515014	4,388008	-0,138986	0,209971	0,989989	0,261009	-0,210747	-4,187838	0,487280	-3,908130	-5,088935	20,437409	3,136093	-4,815040	-0,674999	-120,843361	-186,385070	33,246332	-0,210747	-4,187838	0,487280	-332,653384	11,454686	20,437409	-0,210747	-4,187838	0,487280	-332,653384	11,454686	20,437409
11:50:07,67	0,515014	4,388008	-0,138986	0,209971	0,989989	0,261009	-0,211516	-4,188216	0,482651	-3,794502	-5,135811	20,462095	3,132780	-4,814738	-0,675392	-120,768463	-186,314215	33,203937	-0,211516	-4,188216	0,482651	-332,569490	11,468166	20,462095	-0,211516	-4,188216	0,482651	-332,569490	11,468166	20,462095
11:50:07,72	0,515014	4,388008	-0,138986	0,209971	0,989989	0,261009	-0,210121	-4,185196	0,482259	-3,852765	-5,033863	20,419700	3,129941	-4,816029	-0,673068	-120,757542	-186,232800	33,184956	-0,210121	-4,185196	0,482259	-332,390631	11,460649	20,419700	-0,210121	-4,185196	0,482259	-332,390631	11,460649	20,419700
11:50:07,77	0,515014	4,388008	-0,138986	0,209971	0,989989	0,261009	-0,207584	-4,183383	0,484583	-3,871076	-4,933156	20,400718	3,132503	-4,811395	-0,676925	-120,663405	-186,169173	33,189504	-0,207584	-4,183383	0,484583	-332,266618	11,362153	20,400718	-0,207584	-4,183383	0,484583	-332,266618	11,362153	20,400718
11:50:07,82	0,515014	4,388008	-0,138986	0,209971	0,989989	0,261009	-0,212878	-4,183285	0,480726	-3,773984	-5,158737	20,405266	3,131890	-4,815322	-0,676534	-120,704301	-186,114381	33,195598	-0,212878	-4,183285	0,480726	-332,161858	11,552157	20,405266	-0,212878	-4,183285	0,480726	-332,161858	11,552157	20,405266
11:50:07,87	0,515014	4,388008	-0,138986	0,209971	0,989989	0,261009	-0,209170	-4,184718	0,481116	-3,672482	-5,028752	20,411361	3,127918	-4,811470	-0,674972	-120,647195	-186,053919	33,200727	-0,209170	-4,184718	0,481116	-332,172821	11,391092	20,411361	-0,209170	-4,184718	0,481116	-332,172821	11,391092	20,411361
11:50:07,92	0,515014	4,388008	-0,138986	0,209971	0,989989	0,261009	-0,210520	-4,179351	0,482679	-3,870625	-5,079713	20,416490	3,127399	-4,810924	-0,676532	-120,622202	-186,025445	33,182943	-0,210520	-4,179351	0,482679	-331,949694	11,446084	20,416490	-0,210520	-4,179351	0,482679	-331,949694	11,446084	20,416490
11:50:07,97	0,515014	4,388008	-0,138986	0,209971	0,989989	0,261009	-0,210733	-4,178629	0,481118	-3,871043	-5,083407	20,398705	3,125199	-4,810065	-0,674955	-120,567428	-185,972739	33,187701	-0,210733	-4,178629	0,481118	-331,893390	11,459148	20,398705	-0,210733	-4,178629	0,481118	-331,893390	11,459148	20,398705
11:50:08,02	0,515014	4,388008	-0,138986	0,209971	0,989989	0,261009	-0,210377	-4,176295	0,482695	-3,919376	-5,043828	20,403464	3,123442	-4,814162	-0,674181	-120,591908	-185,928892	33,178284	-0,210377	-4,176295	0,482695	-331,758508	11,470805	20,403464	-0,210377	-4,176295	0,482695	-331,758508	11,470805	20,403464
11:50:08,07	0,515014	4,388008	-0,138986	0,209971	0,989989	0,261009	-0,205951	-4,176821	0,483469	-3,866298	-4,856776	20,394047	3,124086	-4,812145	-0,676528	-120,571666	-185,892836	33,156844	-0,205951	-4,176821	0,483469	-331,746711	11,310380	20,394047	-0,205951	-4,176821	0,483469	-331,746711	11,310380	20,394047
11:50:08,12	0,515014	4,388008	-0,138986	0,209971	0,989989	0,261009	-0,208019	-4,176370	0,481122	-3,848376	-4,964831	20,372607	3,127749	-4,813320	-0,676901	-120,520474	-185,882746	33,133101	-0,208019	-4,176370	0,481122	-331,693428	11,364696	20,372607	-0,208019	-4,176370	0,481122	-331,693428	11,364696	20,372607
11:50:08,18	0,515014	4,388008	-0,138986	0,209971	0,989989	0,261009	-0,208833	-4,180130	0,480749	-3,618526	-4,967856	20,348864	3,124260	-4,813362	-0,675311	-120,503695	-185,863545	33,175574	-0,208833	-4,180130	0,480749	-331,758732	11,425547	20,348864	-0,208833	-4,180130	0,480749	-331,758732	11,425547	20,348864
11:50:08,22	0,515014	4,388008	-0,138986	0,209971	0,989989	0,261009	-0,207053	-4,177129	0,482339	-3,749536	-4,870364	20,391336	3,123759	-4,810068	-0,673770	-120,477516	-185,809191	33,161974	-0,207053	-4,177129	0,482339	-331,654200	11,383307	20,391336	-0,207053	-4,177129	0,482339	-331,654200	11,383307	20,391336
11:50:08,27	0,515014	4,388008	-0,138986	0,209971	0,989989	0,261009	-0,209655	-4,175049	0,483880	-3,797562	-5,010167	20,377737	3,125529	-4,809563	-0,676090	-120,469778	-185,807462	33,173433	-0,209655	-4,175049	0,483880	-331,538903	11,447751	20,377737	-0,209655	-4,175049	0,483880	-331,538903	11,447751	20,377737
11:50:08,32	0,515014	4,388008	-0,138986	0,209971	0,989989	0,261009	-0,210978	-4,176329	0,481561	-3,725639	-5,073102	20,389195	3,125020	-4,807912	-0,674184	-120,445056	-185,788745	33,119479	-0,210978	-4,176329	0,481561	-331,567456	11,488635	20,389195	-0,210978	-4,176329	0,481561	-331,567456	11,488635	20,389195
11:50:08,38	0,515014	4,388008	-0,138986	0,209971	0,989989	0,261009	-0,212152	-4,175062	0,483467	-3,762930	-5,122139	20,335241	3,121458	-4,808416	-0,674554	-120,464575	-185,756587	33,159006	-0,212152	-4,175062	0,483467	-331,505322	11,531818	20,335241	-0,212152	-4,175062	0,483467	-331,505322	11,531818	20,335241
11:50:08,43	0,515014	4,388008	-0,138986	0,209971	0,989989	0,261009	-0,209935	-4,172231	0,483096	-3,892093	-5,039814	20,374768	3,125738	-4,805646	-0,678037	-120,390047	-185,726740	33,143085	-0,209935	-4,172231	0,483096	-331,412189	11,440073	20,374768	-0,209935	-4,172231	0,483096	-331,412189	11,440073	20,374768
11:50:08,48	0,515014	4,388008	-0,138986	0,209971	0,989989	0,261009	-0,214474	-4,174551	0,479614	-3,708290	-5,226247	20,358848	3,129969	-4,813444	-0,678473	-120,566302	-185,925760	33,133516	-0,214474	-4,174551	0,479614	-331,410583	11,609989	20,358848	-0,214474	-4,174551	0,479614	-331,410583	11,609989	20,358848
11:50:08,53	0,515014	4,388008	-0,138986	0,209971	0,989989	0,261009	-0,209836	-4,182115	0,479177	-3,575494	-5,038179	20,349279	3,413429	-4,958642	-0,541818	-128,961823	-200,659980	35,027483	-0,209836	-4,182115	0,479177	-331,871488	11,433938	20,349279	-0,209836	-4,182115	0,479177	-331,871488	11,433938	20,349279
11:50:08,58	0,515033	4,437972	-0,138974	0,209981	0,989988	0,260999	-0,225820	-4,500197	0,615833	-3,993178	-5,772996	22,243245	3,398958	-4,945010	-0,531341	-128,498787	-200,093456	34,830521	-0,225820	-4,500197	0,615833	-357,258632	11,953907	22,243245	-0,225820	-4,500197	0,615833	-357,258632	11,953907	22,243245
11:50:08,63	0,515033	4,437972	-0,138974	0,209981	0,989988	0,260999	-0,230391	-4,480849	0,626310	-4,277144	-5,892935	22,046284	3,383028	-4,936693	-0,535853	-127,774786	-199,020313	34,674567	-0,230391	-4,480849	0,626310	-356,023763	12,192770	22,046284	-0,230391	-4,480849	0,626310	-356,023763	12,192770	22,046284
11:50:08,68	0,515033	4,437972	-0,138974	0,209981	0,989988	0,260999	-0,229629	-4,462895	0,621797	-3,919376	-5,762888	21,890329	3,372053	-4,928709	-0,535837	-127,542078	-198,569204	34,622916	-0,229629	-4,462895	0,621797	-354,256616	12,263013	21,890329	-0,229629	-4,462895	0,621797	-354,256616	12,263013	21,890329
11:50:08,73	0,515033	4,437972	-0,138974	0,209981	0,989988	0,260999	-0,231055	-4,449398	0,621813	-4,114205	-5,861071	21,838679	3,370360	-4,924348	-0,538885	-127,308296	-198,312636	34,592180	-0,231055	-4,449398	0,621813	-353,391914	12,276783	21,838679	-0,231055	-4,449398	0,621813	-353,391914	12,276783	21,838679
11:50:08,78	0,515033	4,437972	-0,138974	0,209981	0,989988	0,260999	-0,233986	-4,445752	0,618765	-3,964701	-5,939279	21,807943	3,367846	-4,920354	-0,538469	-127,160518	-198,140832	34,566999	-0,233986	-4,445752	0,618765	-352,956215	12,428618	21,807943	-0,233986	-4,445752	0,618765	-352,956215	12,428618	21,807943
11:50:08,83	0,515033	4,437972	-0,138974	0,209981	0,989988	0,260999	-0,236188	-4,441577	0,619182	-3,959102	-6,011714	21,782761	3,358732	-4,922094	-0,539229	-127,084156	-197,959089	34,551284	-0,236188	-4,441577	0,619182	-352,622913	12,529052	21,782761	-0,236188	-4,441577	0,619182	-352,622913	12,529052	21,782761
11:50:08,88	0,515033	4,437972	-0,138974	0,209981	0,989988	0,260999	-0,230124	-4,434554	0,618421	-4,128735	-5,721111	21,767047	3,360747	-4,917111	-0,538453	-126,993905	-197,863583	34,520115	-0,230124	-4,434554	0,618421	-352,241223	12,343608	21,767047	-0,230124	-4,434554	0,618421	-352,241223	12,343608	21,767047
11:50:08,93	0,515033	4,437972	-0,138974	0,209981	0,989988	0,260999	-0,235447	-4,433808	0,619197	-4,039683	-5,967491	21,735878	3,358560	-4,921110	-0,541519	-126,950455	-197,771792	34,533193	-0,235447	-4,433808	0,619197	-352,093622	12,515069	21,735878	-0,235447	-4,433808	0,619197	-352,093622	12,515069	21,735878
11:50:08,98	0,515033	4,437972	-0,138974	0,209981	0,989988	0,260999	-0,230890	-4,433913	0,616132	-3,933031	-5,738826	21,748956	3,368225	-4,922319	-0,539229	-127,062853	-197,943029	34,519271	-0,230890	-4,433913	0,616132	-351,995173	12,386058	21,748956	-0,230890	-4,433913	0,616132	-351,995173	12,386058	21,748956
11:50:09,03	0,515033	4,437972	-0,138974	0,209981	0,989988	0,260999	-0,234675	-4,442888	0,618421	-3,670832	-5,947378	21,735033	3,638744	-5,062852	-0,388199	-135,213645	-211,861586	36,310275	-0,234675	-4,442888	0,618421	-352,437501	12,474646	21,735033	-0,234675	-4,442888	0,618421	-352,437501	12,474646	21,735033
11:50:09,08	0,515053	4,488027	-0,138999	0,209990	0,989988	0,261004	-0,248230	-4,747430	0,769451	-3,963834	-6,751742	23,526038	3,625415	-5,047351	-0,373713	-134,544583	-211,138802	36,157843	-0,248230	-4,747430	0,769451	-376,637093	12,734338	23,526038	-0,248230	-4,747430	0,769451	-376,637093	12,734338	23,526038
11:50:09,13	0,515053	4,488027	-0,138999	0,209990	0,989988	0,261004	-0,254990	-4,728137	0,783937	-4,006610	-6,885207	23,373606	3,602750	-5,036264	-0,378321	-133,932268	-210,075675	35,972950	-0,254990	-4,728137	0,783937	-375,165339	13,131500	23,373606	-0,254990	-4,728137	0,783937	-375,165339	13,131500	23,373606
11:50:09,18	0,515053	4,488027	-0,138999	0,209990	0,989988	0,261004	-0,253259	-4,702965	0,779330	-4,088674	-6,796488	23,188712	3,598830	-5,030503	-0,380185	-133,675724	-209,701537	35,964229	-0,253259	-4,702965	0,779330	-373,271444	13,084350	23,188712	-0,253259	-4,702965	0,779330	-373,271444	13,084350	23,188712
11:50:09,23	0,515053	4,488027	-0,138999	0,209990	0,989988	0,261004	-0,256289	-4,696690	0,777466	-3,962718	-6,918917	23,179991	3,590635	-5,030415	-0,385587	-133,472748	-209,415757	35,910194	-0,256289	-4,696690	0,777466	-372,652856	13,199736	23,179991	-0,256289	-4,696690	0,777466	-372,652856	13,199736	23,179991
11:50:09,28	0,515053	4,488027	-0,138999	0,209990	0,989988	0,261004	-0,252267	-4,689548	0,772063	-3,985100	-6,676911	23,125956	3,586977	-5,023995	-0,380139	-133,342465	-209,157583	35,885059	-0,252267	-4,689548	0,772063	-372,114623	13,126061	23,125956	-0,252267	-4,689548	0,772063	-372,114623	13,126061	23,125956
11:50:09,33	0,515053	4,488027	-0,138999	0,209990	0,989988	0,261004	-0,255998	-4,683170	0,777512	-4,028008	-6,887168	23,100821	3,584356	-5,018699	-0,382468	-133,228429	-209,008619	35,856492	-0,255998	-4,683170	0,777512	-371,656891	13,208667	23,100821	-0,255998	-4,683170	0,777512	-371,656891	13,208667	23,100821
11:50:09,38	0,515053	4,488027	-0,138999	0,209990	0,989988	0,261004	-0,259273	-4,678253	0,775183	-4,097716	-7,033212	23,072255	3,583471	-5,021535	-0,383594	-133,128429	-208,925450	35,834015	-0,259273	-4,678253	0,775183	-371,340541	13,319740	23,072255	-0,259273	-4,678253	0,775183	-371,340541	13,319740	23,072255
11:50:09,43	0,515053	4,488027	-0,138999	0,209990	0,989988	0,261004	-0,256376	-4,678904	0,774057	-3,941796	-6,837521	23,049777	3,583041	-5,021659	-0,385117	-133,090138	-208,809318	35,852711	-0,256376	-4,678904	0,774057	-371,235788	13,287972	23,049777	-0,256376	-4,678904	0,774057	-371,235788	13,287972	23,049777
11:50:09,48	0,515053	4,488027	-0,138999	0,209990	0,989988	0,261004	-0,256053	-4,678594	0,772533	-3,838207	-6,845630	23,068473	3,581517	-5,019265	-0,384700	-133,011841	-208,691270	35,860370	-0,256053	-4,678594	0,772533	-371,107848	13,254508	23,068473	-0,256053	-4,678594	0,772533	-371,107848	13,254508	23,068473
11:50:09,53	0,515053	4,488027	-0,138999	0,209990	0,989988	0,261004	-0,257364	-4,676077	0,772950	-3,827744	-6,905035	23,076133	3,575778	-5,018234	-0,385911	-132,973264	-208,606691	35,794749	-0,257364	-4,676077	0,772950	-370,899750	13,298041	23,076133	-0,257364	-4,676077	0,772950	-370,899750	13,298041	23,076133
11:50:09,58	0,515053	4,488027	-0,138999	0,209990	0,989988	0,261004	-0,255388	-4,670591	0,771739	-4,020433	-6,811149	23,010512	3,574039	-5,015586	-0,390558	-132,950286	-208,579546	35,822528	-0,255388	-4,670591	0,771739	-370,661858	13,236788	23,010512	-0,255388	-4,670591	0,771739	-370,661858	13,236788	23,010512
11:50:09,63	0,515053	4,488027	-0,138999	0,209990	0,989988	0,261004	-0,256811	-4,667762	0,767092	-4,132578	-6,878819	23,038291	3,576527	-5,020439	-0,387812	-132,933079	-208,508709	35,812969	-0,256811	-4,667762	0,767092	-370,551874	13,280825	23,038291	-0,256811	-4,667762	0,767092	-370,551874	13,280825	23,038291
11:50:09,68	0,515053	4,488027	-0,138999	0,209990	0,989988	0,261004	-0,253852	-4,672343	0,769838	-3,824423	-6,745487	23,028732	3,574257	-5,018566	-0,388583	-132,913684	-208,426907	35,825435	-0,253852	-4,672343	0,769838	-370,603317	13,181905	23,028732	-0,253852	-4,672343	0,769838	-370,603317	13,181905	23,028732
11:50:09,73	0,515053	4,488027	-0,138999	0,209990	0,989988	0,261004	-0,254339	-4,669440	0,769068	-3,894832	-6,794930	23,041198	3,573344	-5,011786	-0,387410	-132,792139	-208,383148	35,801496	-0,254339	-4,669440	0,769068	-370,445852	13,170714	23,041198	-0,254339	-4,669440	0,769068	-370,445852	13,170714	23,041198
11:50:09,78	0,515053	4,488027	-0,138999	0,209990	0,989988	0,261004	-0,259755	-4,665260	0,770241	-4,013530	-6,993144	23,017259	3,576866	-5,017386	-0,389370	-132,823612	-208,356628	35,760033	-0,259755	-4,665260	0,770241	-370,236409	13,397600	23,017259	-0,259755	-4,665260	0,770241	-370,236409	13,397600	23,017259
11:50:09,83	0,515053	4,488027	-0,138999	0,209990	0,989988	0,261004	-0,256666	-4,671110	0,768280	-3,702101	-6,873027	22,975796	3,572247	-5,013895	-0,389755	-132,785176	-208,309755	35,770784	-0,256666	-4,671110	0,768280	-370,384203	13,275224	22,975796	-0,256666	-4,671110	0,768280	-370,384203	13,275224	22,975796
11:50:09,88	0,515053	4,488027	-0,138999	0,209990	0,989988	0,261004	-0,257379	-4,665364	0,767896	-3,941076	-6,900275	22,986546	3,570558	-5,016146	-0,390521	-132,761498	-208,288777	35,761363	-0,257379	-4,665364	0,767896	-370,172126	13,303978	22,986546	-0,257379	-4,665364	0,767896	-370,172126	13,303978	22,986546
11:50:09,93	0,515053	4,488027	-0,138999	0,209990	0,989988	0,261004	-0,254586	-4,665026	0,767129	-3,928609	-6,745005	22,977125	3,571250	-5,013938	-0,391287	-132,729257	-208,220216	35,768986	-0,254586	-4,665026	0,767129	-370,133181	13,239972	22,977125	-0,254586	-4,665026	0,767129	-370,133181	13,239972	22,977125
11:50:09,99	0,515053	4,488027	-0,138999	0,209990	0,989988	0,261004	-0,256843	-4,664522	0,766364	-3,879336	-6,868761	22,984748	3,568899	-5,014473	-0,392048	-132,731870	-208,196625	35,793971	-0,256843	-4,664522	0,766364	-370,044321	13,293440	22,984748	-0,256843	-4,664522	0,766364	-370,044321	13,293440	22,984748
11:50:10,04	0,515053	4,488027	-0,138999	0,209990	0,989988	0,261004	-0,255205	-4,662753	0,765603	-3,952188	-6,797639	23,009734	3,571427	-5,013758	-0,387375	-132,671849	-208,168257	35,767737	-0,255205	-4,662753	0,765603	-369,978324	13,235972	23,009734	-0,255205	-4,662753	0,765603	-369,978324	13,235972	23,009734
11:50:10,09	0,515053	4,488027	-0,138999	0,209990	0,989988	0,261004	-0,257089	-4,664585	0,770275	-3,802344	-6,857773	22,983500	3,568533	-5,012568	-0,390094	-132,649632	-208,138979	35,769777	-0,257089	-4,664585	0,770275	-369,972295	13,323675	22,983500	-0,257089	-4,664585	0,770275	-369,972295	13,323675	22,983500
11:50:10,14	0,515053	4,488027	-0,138999	0,209990	0,989988	0,261004	-0,256672	-4,661484	0,767557	-3,927155	-6,831495	22,985540	3,568022	-5,015100	-0,391607	-132,633349	-208,081057	35,800993	-0,256672	-4,661484	0,767557	-369,853644	13,317229	22,985540	-0,256672	-4,661484	0,767557	-369,853644	13,317229	22,985540
11:50:10,19	0,515053	4,488027	-0,138999	0,209990	0,989988	0,261004	-0,254223	-4,662308	0,766043	-3,826011	-6,719038	23,016756	3,569171	-5,012649	-0,391246	-132,633257	-208,112455	35,776103	-0,254223	-4,662308	0,766043	-369,817173	13,237488	23,016756	-0,254223	-4,662308	0,766043	-369,817173	13,237488	23,016756
11:50:10,24	0,515053	4,488027	-0,138999	0,209990	0,989988	0,261004	-0,256921	-4,662077	0,766404	-3,865167	-6,843544	22,991866	3,569794	-5,012773	-0,391249	-132,628309	-208,085918	35,767303	-0,256921	-4,662077	0,766404	-369,838198	13,324758	22,991866	-0,256921	-4,662077	0,766404	-369,838198	13,324758	22,991866
11:50:10,29	0,515053	4,488027	-0,138999	0,209990	0,989988	0,261004	-0,257125	-4,662678	0,766401	-3,808440	-6,863121	22,983066	3,569251	-5,012177	-0,392015	-132,614519	-208,050887	35,778435	-0,257125	-4,662678	0,766401	-369,828679	13,321173	22,983066	-0,257125	-4,662678	0,766401	-369,828679	13,321173	22,983066
11:50:10,34	0,515053	4,488027	-0,138999	0,209990	0,989988	0,261004	-0,257370	-4,661910	0,765635	-3,811142	-6,881430	22,994197	3,566384	-5,012063	-0,392030	-132,579723	-208,057216	35,743489	-0,257370	-4,661910	0,765635	-369,771094	13,322090	22,994197	-0,257370	-4,661910	0,765635	-369,771094	13,322090	22,994197
11:50:10,39	0,515053	4,488027	-0,138999	0,209990	0,989988	0,261004	-0,256035	-4,659370	0,765620	-3,931319	-6,778716	22,959252	3,566972	-5,012292	-0,391251	-132,586517	-208,043597	35,748433	-0,256035	-4,659370	0,765620	-369,691860	13,320014	22,959252	-0,256035	-4,659370	0,765620	-369,691860	13,320014	22,959252
11:50:10,44	0,515053	4,488027	-0,138999	0,209990	0,989988	0,261004	-0,256130	-4,659994	0,766400	-3,890477	-6,796370	22,964196	3,565873	-5,011962	-0,393595	-132,562594	-207,999531	35,721814	-0,256130	-4,659994	0,766400	-369,699997	13,309848	22,964196	-0,256130	-4,659994	0,766400	-369,699997	13,309848	22,964196
11:50:10,49	0,515053	4,488027	-0,138999	0,209990	0,989988	0,261004	-0,255867	-4,658878	0,764055	-3,898404	-6,783999	22,937576	3,562355	-5,012376	-0,395135	-132,564769	-207,957711	35,747669	-0,255867	-4,658878	0,764055	-369,620290	13,301559	22,937576	-0,255867	-4,658878	0,764055	-369,620290	13,301559	22,937576
11:50:10,54	0,515053	4,488027	-0,138999	0,209990	0,989988	0,261004	-0,253749	-4,656038	0,762516	-4,010954	-6,696661	22,963431	3,566534	-5,010745	-0,388132	-132,551521	-207,946920	35,749426	-0,253749	-4,656038	0,762516	-369,509900	13,222640	22,963431	-0,253749	-4,656038	0,762516	-369,509900	13,222640	22,963431
11:50:10,59	0,515053	4,488027	-0,138999	0,209990	0,989988	0,261004	-0,257251	-4,658842	0,769519	-3,849170	-6,872670	22,965189	3,566501	-5,008503	-0,392829	-132,558518	-207,937483	35,723915	-0,257251	-4,658842	0,769519	-369,568240	13,321513	22,965189	-0,257251	-4,658842	0,769519	-369,568240	13,321513	22,965189
11:50:10,64	0,515053	4,488027	-0,138999	0,209990	0,989988	0,261004	-0,256946	-4,656483	0,766016	-3,904417	-6,819141	22,928900	3,564339	-5,009830	-0,391634	-132,485206	-207,907399	35,713137	-0,256946	-4,656483	0,766016	-369,438362	13,351100	22,928900	-0,256946	-4,656483	0,766016	-369,438362	13,351100	22,928900
11:50:10,69	0,515053	4,488027	-0,138999	0,209990	0,989988	0,261004	-0,256946	-4,656483	0,766016	-3,904417	-6,819141	22,928900	3,565957	-5,014742	-0,389296	-132,570015	-207,905172	35,741279	-0,256946	-4,656483	0,766016	-369,438362	13,351100	22,928900	-0,256946	-4,656483	0,766016	-369,438362	13,351100	22,928900
11:50:10,74	0,515053	4,488027	-0,138999	0,209990	0,989988	0,261004	-0,253501	-4,660340	0,768354	-3,744345	-6,714570	22,957042	3,879662	-5,172354	-0,223591	-141,650480	-223,755624	37,781199	-0,253501	-4,660340	0,768354	-369,581040	13,185252	22,957042	-0,253501	-4,660340	0,768354	-369,581040	13,185252	22,957042
11:50:10,79	0,515072	4,537957	-0,138978	0,209981	0,989988	0,261009	-0,273858	-5,010823	0,934060	-3,786360	-7,711797	24,996962	3,877161	-5,166300	-0,204689	-141,728759	-223,819617	37,676860	-0,273858	-5,010823	0,934060	-397,135954	13,786018	24,996962	-0,273858	-5,010823	0,934060	-397,135954	13,786018	24,996962
11:50:10,84	0,515072	4,537957	-0,138978	0,209981	0,989988	0,261009	-0,277850	-5,005630	0,952962	-4,150969	-7,955202	24,892623	3,857651	-5,153945	-0,203013	-141,042902	-222,698215	37,533594	-0,277850	-5,005630	0,952962	-397,092892	13,856025	24,892623	-0,277850	-5,005630	0,952962	-397,092892	13,856025	24,892623
11:50:10,89	0,515072	4,537957	-0,138978	0,209981	0,989988	0,261009	-0,278795	-4,982556	0,954638	-4,036713	-7,971072	24,749357	3,845801	-5,148417	-0,208768	-140,674359	-222,222467	37,464952	-0,278795	-4,982556	0,954638	-395,167346	13,914334	24,749357	-0,278795	-4,982556	0,954638	-395,167346	13,914334	24,749357
11:50:10,94	0,515072	4,537957	-0,138978	0,209981	0,989988	0,261009	-0,280613	-4,967286	0,948533	-3,823078	-7,975548	24,627487	3,845336	-5,144736	-0,209117	-140,461087	-221,870561	37,411724	-0,280613	-4,967286	0,948533	-393,755015	14,052540	24,627487	-0,280613	-4,967286	0,948533	-393,755015	14,052540	24,627487
11:50:10,99	0,515072	4,537957	-0,138978	0,209981	0,989988	0,261009	-0,280613	-4,967286	0,948533	-3,823078	-7,975548	24,627487	3,841685	-5,142622	-0,211419	-140,299339	-221,686981	37,373419	-0,280613	-4,967286	0,948533	-393,755015	14,052540	24,627487	-0,280613	-4,967286	0,948533	-393,755015	14,052540	24,627487
11:50:11,04	0,515072	4,537957	-0,138978	0,209981	0,989988	0,261009	-0,280618	-4,963067	0,946231	-3,802584	-7,927535	24,589182	3,834950	-5,139479	-0,212196	-140,206549	-221,486913	37,349578	-0,280618	-4,963067	0,946231	-393,403364	14,100969	24,589182	-0,280618	-4,963067	0,946231	-393,403364	14,100969	24,589182
11:50:11,09	0,515072	4,537957	-0,138978	0,209981	0,989988	0,261009	-0,279972	-4,955664	0,945454	-3,967914	-7,913624	24,565341	3,831066	-5,139312	-0,214141	-140,155709	-221,309628	37,326201	-0,279972	-4,955664	0,945454	-392,987509	14,064177	24,565341	-0,279972	-4,955664	0,945454	-392,987509	14,064177	24,565341
11:50:11,14	0,515072	4,537957	-0,138978	0,209981	0,989988	0,261009	-0,278175	-4,952216	0,943510	-3,968231	-7,864786	24,541964	3,828967	-5,135583	-0,211776	-140,059690	-221,221396	37,336482	-0,278175	-4,952216	0,943510	-392,717197	13,971938	24,541964	-0,278175	-4,952216	0,943510	-392,717197	13,971938	24,541964
11:50:11,19	0,515072	4,537957	-0,138978	0,209981	0,989988	0,261009	-0,280355	-4,948534	0,945874	-4,035274	-7,939124	24,552245	3,839271	-5,139049	-0,214497	-140,137295	-221,408236	37,343907	-0,280355	-4,948534	0,945874	-392,495204	14,068755	24,552245	-0,280355	-4,948534	0,945874	-392,495204	14,068755	24,552245
11:50:11,24	0,515072	4,537957	-0,138978	0,209981	0,989988	0,261009	-0,282505	-4,959190	0,943154	-3,681758	-8,024694	24,559670	4,127394	-5,296113	-0,026375	-149,253949	-236,075616	39,292678	-0,282505	-4,959190	0,943154	-392,978205	14,151933	24,559670	-0,282505	-4,959190	0,943154	-392,978205	14,151933	24,559670
11:50:11,29	0,514977	4,587996	-0,138978	0,209981	0,989994	0,260999	-0,290545	-5,287244	1,131275	-3,883617	-9,004327	26,508440	4,123355	-5,293013	-0,005890	-149,307145	-235,933637	39,197856	-0,290545	-5,287244	1,131275	-418,932269	13,803430	26,508440	-0,290545	-5,287244	1,131275	-418,932269	13,803430	26,508440
11:50:11,34	0,514977	4,587996	-0,138978	0,209981	0,989994	0,260999	-0,291210	-5,282196	1,151761	-4,049761	-9,156001	26,413619	4,104574	-5,282567	-0,006485	-148,568180	-234,766147	39,090661	-0,291210	-5,282196	1,151761	-418,702135	13,704012	26,413619	-0,291210	-5,282196	1,151761	-418,702135	13,704012	26,413619
11:50:11,39	0,514977	4,587996	-0,138978	0,209981	0,989994	0,260999	-0,290866	-5,260709	1,151165	-3,786535	-9,081888	26,306424	4,093853	-5,275420	-0,009606	-148,248873	-234,243916	38,945325	-0,290866	-5,260709	1,151165	-416,752167	13,751108	26,306424	-0,290866	-5,260709	1,151165	-416,752167	13,751108	26,306424
11:50:11,44	0,514977	4,587996	-0,138978	0,209981	0,989994	0,260999	-0,291696	-5,247851	1,148044	-3,843235	-9,109608	26,161088	4,089664	-5,268985	-0,012296	-148,079352	-233,973592	38,929883	-0,291696	-5,247851	1,148044	-415,799510	13,788501	26,161088	-0,291696	-5,247851	1,148044	-415,799510	13,788501	26,161088
11:50:11,49	0,514977	4,587996	-0,138978	0,209981	0,989994	0,260999	-0,295173	-5,241005	1,145354	-3,880353	-9,278796	26,145646	4,082619	-5,267641	-0,016132	-147,881952	-233,699570	38,899187	-0,295173	-5,241005	1,145354	-415,299227	13,892305	26,145646	-0,295173	-5,241005	1,145354	-415,299227	13,892305	26,145646
11:50:11,54	0,514977	4,587996	-0,138978	0,209981	0,989994	0,260999	-0,292815	-5,234232	1,141518	-3,896547	-9,122223	26,114950	4,081097	-5,266355	-0,015347	-147,820151	-233,549050	38,883443	-0,292815	-5,234232	1,141518	-414,783728	13,863754	26,114950	-0,292815	-5,234232	1,141518	-414,783728	13,863754	26,114950
11:50:11,59	0,514977	4,587996	-0,138978	0,209981	0,989994	0,260999	-0,293168	-5,232271	1,142303	-3,837241	-9,162296	26,099205	4,080301	-5,270598	-0,016426	-147,704512	-233,387896	38,906686	-0,293168	-5,232271	1,142303	-414,570518	13,851358	26,099205	-0,293168	-5,232271	1,142303	-414,570518	13,851358	26,099205
11:50:11,64	0,514977	4,587996	-0,138978	0,209981	0,989994	0,260999	-0,289096	-5,233703	1,141225	-3,565404	-8,930995	26,122449	4,076947	-5,263098	-0,016098	-147,630573	-233,330455	38,830578	-0,289096	-5,233703	1,141225	-414,411079	13,763026	26,122449	-0,289096	-5,233703	1,141225	-414,411079	13,763026	26,122449
11:50:11,69	0,514977	4,587996	-0,138978	0,209981	0,989994	0,260999	-0,293913	-5,227048	1,141552	-3,824720	-9,146179	26,046340	4,075416	-5,264610	-0,017623	-147,564500	-233,209013	38,824538	-0,293913	-5,227048	1,141552	-414,148021	13,925994	26,046340	-0,293913	-5,227048	1,141552	-414,148021	13,925994	26,046340
11:50:11,74	0,514977	4,587996	-0,138978	0,209981	0,989994	0,260999	-0,291839	-5,226479	1,140027	-3,716147	-9,041826	26,040300	4,072614	-5,263396	-0,016436	-147,542722	-233,069322	38,851988	-0,291839	-5,226479	1,140027	-413,994711	13,867531	26,040300	-0,291839	-5,226479	1,140027	-413,994711	13,867531	26,040300
11:50:11,79	0,514977	4,587996	-0,138978	0,209981	0,989994	0,260999	-0,291488	-5,223445	1,141214	-3,742047	-9,074575	26,067750	4,075175	-5,259890	-0,017206	-147,447519	-233,047771	38,819215	-0,291488	-5,223445	1,141214	-413,782446	13,807253	26,067750	-0,291488	-5,223445	1,141214	-413,782446	13,807253	26,067750
11:50:11,84	0,514977	4,587996	-0,138978	0,209981	0,989994	0,260999	-0,295805	-5,223910	1,140444	-3,651568	-9,227398	26,034978	4,074085	-5,262142	-0,017559	-147,429869	-232,987202	38,844892	-0,295805	-5,223910	1,140444	-413,728520	13,993332	26,034978	-0,295805	-5,223910	1,140444	-413,728520	13,993332	26,034978
11:50:11,89	0,514977	4,587996	-0,138978	0,209981	0,989994	0,260999	-0,293311	-5,224092	1,140091	-3,580850	-9,112666	26,060655	4,069529	-5,258300	-0,019162	-147,384291	-232,891852	38,785249	-0,293311	-5,224092	1,140091	-413,672051	13,912220	26,060655	-0,293311	-5,224092	1,140091	-413,672051	13,912220	26,060655
11:50:11,94	0,514977	4,587996	-0,138978	0,209981	0,989994	0,260999	-0,294359	-5,218225	1,138489	-3,780542	-9,175399	26,001011	4,070821	-5,257503	-0,017985	-147,341066	-232,867995	38,775504	-0,294359	-5,218225	1,138489	-413,411226	13,931805	26,001011	-0,294359	-5,218225	1,138489	-413,411226	13,931805	26,001011
11:50:11,99	0,514977	4,587996	-0,138978	0,209981	0,989994	0,260999	-0,295696	-5,218945	1,139665	-3,700845	-9,219394	25,991266	4,066171	-5,261082	-0,020307	-147,340762	-232,798071	38,777818	-0,295696	-5,218945	1,139665	-413,388024	13,992729	25,991266	-0,295696	-5,218945	1,139665	-413,388024	13,992729	25,991266
11:50:12,04	0,514977	4,587996	-0,138978	0,209981	0,989994	0,260999	-0,290271	-5,216708	1,137344	-3,756446	-8,972012	25,993581	4,067431	-5,255928	-0,020320	-147,311981	-232,735562	38,770825	-0,290271	-5,216708	1,137344	-413,268043	13,814278	25,993581	-0,290271	-5,216708	1,137344	-413,268043	13,814278	25,993581
11:50:12,09	0,514977	4,587996	-0,138978	0,209981	0,989994	0,260999	-0,295365	-5,215222	1,137331	-3,765229	-9,243224	25,986588	4,065737	-5,259969	-0,019521	-147,307974	-232,681977	38,775967	-0,295365	-5,215222	1,137331	-413,160122	13,942937	25,986588	-0,295365	-5,215222	1,137331	-413,160122	13,942937	25,986588
11:50:12,14	0,514977	4,587996	-0,138978	0,209981	0,989994	0,260999	-0,291018	-5,215776	1,138129	-3,687997	-9,040498	25,991730	4,065293	-5,256847	-0,020669	-147,237220	-232,660112	38,777025	-0,291018	-5,215776	1,138129	-413,126400	13,804417	25,991730	-0,291018	-5,215776	1,138129	-413,126400	13,804417	25,991730
11:50:12,20	0,514977	4,587996	-0,138978	0,209981	0,989994	0,260999	-0,293500	-5,213830	1,136982	-3,734848	-9,119210	25,992788	4,064167	-5,257086	-0,021411	-147,227448	-232,602882	38,817741	-0,293500	-5,213830	1,136982	-413,020533	13,920527	25,992788	-0,293500	-5,213830	1,136982	-413,020533	13,920527	25,992788
11:50:12,24	0,514977	4,587996	-0,138978	0,209981	0,989994	0,260999	-0,292730	-5,212974	1,136239	-3,724914	-9,099304	26,033503	4,064821	-5,256076	-0,021824	-147,200086	-232,599188	38,774486	-0,292730	-5,212974	1,136239	-412,943399	13,879962	26,033503	-0,292730	-5,212974	1,136239	-412,943399	13,879962	26,033503
11:50:12,29	0,514977	4,587996	-0,138978	0,209981	0,989994	0,260999	-0,293932	-5,213036	1,135827	-3,704847	-9,139985	25,990248	4,059537	-5,257502	-0,023000	-147,212434	-232,546176	38,771056	-0,293932	-5,213036	1,135827	-412,928143	13,933676	25,990248	-0,293932	-5,213036	1,135827	-412,928143	13,933676	25,990248
11:50:12,34	0,514977	4,587996	-0,138978	0,209981	0,989994	0,260999	-0,290054	-5,209173	1,134651	-3,865987	-8,975551	25,986819	4,062000	-5,257192	-0,021051	-147,182883	-232,501610	38,756931	-0,290054	-5,209173	1,134651	-412,786037	13,793721	25,986819	-0,290054	-5,209173	1,134651	-412,786037	13,793721	25,986819
11:50:12,39	0,514977	4,587996	-0,138978	0,209981	0,989994	0,260999	-0,291555	-5,211151	1,136599	-3,709762	-9,050261	25,972693	4,064462	-5,257684	-0,021418	-147,139964	-232,486239	38,752712	-0,291555	-5,211151	1,136599	-412,785083	13,836789	25,972693	-0,291555	-5,211151	1,136599	-412,785083	13,836789	25,972693
11:50:12,44	0,514977	4,587996	-0,138978	0,209981	0,989994	0,260999	-0,292360	-5,213529	1,136233	-3,551316	-9,062633	25,968475	4,063263	-5,257545	-0,019112	-147,167668	-232,451725	38,737978	-0,292360	-5,213529	1,136233	-412,813338	13,887602	25,968475	-0,292360	-5,213529	1,136233	-412,813338	13,887602	25,968475
11:50:12,49	0,514977	4,587996	-0,138978	0,209981	0,989994	0,260999	-0,291881	-5,212421	1,138538	-3,592885	-9,078973	25,953740	4,065153	-5,254237	-0,022954	-147,096373	-232,433973	38,770040	-0,291881	-5,212421	1,138538	-412,767943	13,833659	25,953740	-0,291881	-5,212421	1,138538	-412,767943	13,833659	25,953740
11:50:12,54	0,514977	4,587996	-0,138978	0,209981	0,989994	0,260999	-0,295691	-5,212404	1,134697	-3,542751	-9,224232	25,985802	4,061049	-5,255072	-0,023759	-147,105897	-232,392795	38,742042	-0,295691	-5,212404	1,134697	-412,716470	13,987495	25,985802	-0,295691	-5,212404	1,134697	-412,716470	13,987495	25,985802
11:50:12,59	0,514977	4,587996	-0,138978	0,209981	0,989994	0,260999	-0,292915	-5,209267	1,133891	-3,674959	-9,108731	25,957805	4,060593	-5,252908	-0,019838	-147,044882	-232,386917	38,763685	-0,292915	-5,209267	1,133891	-412,602449	13,885101	25,957805	-0,292915	-5,209267	1,133891	-412,602449	13,885101	25,957805
11:50:12,64	0,514977	4,587996	-0,138978	0,209981	0,989994	0,260999	-0,294562	-5,207790	1,137813	-3,716174	-9,144460	25,979448	4,058247	-5,254458	-0,021431	-147,069220	-232,321229	38,722768	-0,294562	-5,207790	1,137813	-412,527707	13,978641	25,979448	-0,294562	-5,207790	1,137813	-412,527707	13,978641	25,979448
11:50:12,70	0,514977	4,587996	-0,138978	0,209981	0,989994	0,260999	-0,292046	-5,206534	1,136219	-3,736788	-9,067552	25,938530	4,062362	-5,252770	-0,021426	-147,061580	-232,339811	38,727897	-0,292046	-5,206534	1,136219	-412,449692	13,858047	25,938530	-0,292046	-5,206534	1,136219	-412,449692	13,858047	25,938530
11:50:12,75	0,514977	4,587996	-0,138978	0,209981	0,989994	0,260999	-0,291561	-5,206131	1,134304	-3,750386	-9,041446	25,973620	4,060644	-5,255622	-0,024093	-147,040883	-232,325246	38,772660	-0,291561	-5,206131	1,134304	-412,431695	13,846096	25,973620	-0,291561	-5,206131	1,134304	-412,431695	13,846096	25,973620
11:50:12,80	0,514977	4,587996	-0,138978	0,209981	0,989994	0,260999	-0,292236	-5,209191	1,133557	-3,587920	-9,050913	25,988423	4,065821	-5,254123	-0,023725	-147,050326	-232,462640	38,749869	-0,292236	-5,209191	1,133557	-412,509421	13,889647	25,988423	-0,292236	-5,209191	1,133557	-412,509421	13,889647	25,988423
11:50:12,85	0,514977	4,587996	-0,138978	0,209981	0,989994	0,260999	-0,296123	-5,212925	1,133926	-3,517457	-9,192505	25,965631	4,387818	-5,424071	0,186103	-156,903151	-248,696112	40,918103	-0,296123	-5,212925	1,133926	-412,732082	14,053164	25,965631	-0,296123	-5,212925	1,133926	-412,732082	14,053164	25,965631
11:50:12,90	0,515025	4,638033	-0,139003	0,209981	0,989979	0,260990	-0,309942	-5,576756	1,343753	-3,583234	-10,327161	28,133865	4,399292	-5,428983	0,226635	-157,661535	-249,543206	40,952875	-0,309942	-5,576756	1,343753	-441,358616	14,003317	28,133865	-0,309942	-5,576756	1,343753	-441,358616	14,003317	28,133865
11:50:12,95	0,515025	4,638033	-0,139003	0,209981	0,989979	0,260990	-0,311425	-5,589149	1,384286	-4,051596	-10,637504	28,168638	4,384243	-5,420685	0,225172	-157,050256	-248,566044	40,783608	-0,311425	-5,589149	1,384286	-442,799827	13,809381	28,168638	-0,311425	-5,589149	1,384286	-442,799827	13,809381	28,168638
11:50:13,00	0,515025	4,638033	-0,139003	0,209981	0,989979	0,260990	-0,311087	-5,571968	1,382823	-3,793149	-10,579132	27,999371	4,376643	-5,409874	0,222518	-156,658352	-247,966315	40,713484	-0,311087	-5,571968	1,382823	-441,192630	13,841230	27,999371	-0,311087	-5,571968	1,382823	-441,192630	13,841230	27,999371
11:50:13,05	0,515025	4,638033	-0,139003	0,209981	0,989979	0,260990	-0,316650	-5,559981	1,380169	-3,701153	-10,828852	27,929247	4,365085	-5,410732	0,221375	-156,425800	-247,580271	40,620283	-0,316650	-5,559981	1,380169	-440,159637	14,028171	27,929247	-0,316650	-5,559981	1,380169	-440,159637	14,028171	27,929247
11:50:13,10	0,515025	4,638033	-0,139003	0,209981	0,989979	0,260990	-0,310128	-5,550400	1,379025	-3,748741	-10,481318	27,836046	4,362020	-5,404714	0,223752	-156,274798	-247,350696	40,629847	-0,310128	-5,550400	1,379025	-439,455152	13,863704	27,836046	-0,310128	-5,550400	1,379025	-439,455152	13,863704	27,836046
11:50:13,15	0,515025	4,638033	-0,139003	0,209981	0,989979	0,260990	-0,313807	-5,544736	1,381402	-3,768940	-10,656657	27,845609	4,358348	-5,402419	0,221842	-156,129397	-247,144382	40,606758	-0,313807	-5,544736	1,381402	-439,030744	13,977189	27,845609	-0,313807	-5,544736	1,381402	-439,030744	13,977189	27,845609
11:50:13,20	0,515025	4,638033	-0,139003	0,209981	0,989979	0,260990	-0,313958	-5,540409	1,379492	-3,742596	-10,641770	27,822521	4,356318	-5,401387	0,219883	-156,034746	-246,984892	40,539212	-0,313958	-5,540409	1,379492	-438,664691	14,003968	27,822521	-0,313958	-5,540409	1,379492	-438,664691	14,003968	27,822521
11:50:13,25	0,515025	4,638033	-0,139003	0,209981	0,989979	0,260990	-0,313837	-5,538135	1,377533	-3,675397	-10,633241	27,754974	4,354833	-5,405284	0,220705	-155,974088	-246,814587	40,542708	-0,313837	-5,538135	1,377533	-438,418981	14,002980	27,754974	-0,313837	-5,538135	1,377533	-438,418981	14,002980	27,754974
11:50:13,30	0,515025	4,638033	-0,139003	0,209981	0,989979	0,260990	-0,309720	-5,538797	1,378355	-3,463122	-10,451771	27,758471	4,358515	-5,409665	0,221054	-156,169729	-246,868358	40,576687	-0,309720	-5,538797	1,378355	-438,258725	13,861255	27,758471	-0,309720	-5,538797	1,378355	-438,258725	13,861255	27,758471
11:50:13,35	0,515025	4,638033	-0,139003	0,209981	0,989979	0,260990	-0,307766	-5,544177	1,378704	-3,327777	-10,492725	27,792449	4,660503	-5,556293	0,433721	-165,240799	-262,056250	42,603917	-0,307766	-5,544177	1,378704	-438,545668	13,666938	27,792449	-0,307766	-5,544177	1,378704	-438,545668	13,666938	27,792449
11:50:13,40	0,515014	4,687984	-0,138984	0,209981	0,989997	0,261009	-0,331777	-5,879020	1,591371	-3,604572	-12,003111	29,819680	4,654436	-5,553510	0,473596	-165,249749	-261,741163	42,424468	-0,331777	-5,879020	1,591371	-465,107636	14,041395	29,819680	-0,331777	-5,879020	1,591371	-465,107636	14,041395	29,819680
11:50:13,45	0,515014	4,687984	-0,138984	0,209981	0,989997	0,261009	-0,331154	-5,872374	1,631247	-3,681740	-12,136025	29,640231	4,629638	-5,536638	0,471813	-164,369168	-260,331127	42,251546	-0,331154	-5,872374	1,631247	-464,663131	13,859599	29,640231	-0,331154	-5,872374	1,631247	-464,663131	13,859599	29,640231
11:50:13,50	0,515014	4,687984	-0,138984	0,209981	0,989997	0,261009	-0,333366	-5,842462	1,629463	-3,575765	-12,193453	29,467308	4,613979	-5,530109	0,471109	-163,945977	-259,619572	42,162087	-0,333366	-5,842462	1,629463	-462,209037	13,975800	29,467308	-0,333366	-5,842462	1,629463	-462,209037	13,975800	29,467308
11:50:13,55	0,515014	4,687984	-0,138984	0,209981	0,989997	0,261009	-0,331191	-5,825637	1,628759	-3,622863	-12,069621	29,377849	4,608427	-5,521853	0,470382	-163,644039	-259,198798	42,105338	-0,331191	-5,825637	1,628759	-460,935346	13,928871	29,377849	-0,331191	-5,825637	1,628759	-460,935346	13,928871	29,377849
11:50:13,60	0,515014	4,687984	-0,138984	0,209981	0,989997	0,261009	-0,335565	-5,816701	1,628032	-3,572171	-12,245964	29,321100	4,605303	-5,522225	0,469219	-163,544965	-258,949576	42,054273	-0,335565	-5,816701	1,628032	-460,183169	14,095877	29,321100	-0,335565	-5,816701	1,628032	-460,183169	14,095877	29,321100
11:50:13,65	0,515014	4,687984	-0,138984	0,209981	0,989997	0,261009	-0,333681	-5,814181	1,626869	-3,437823	-12,186792	29,270036	4,599417	-5,522364	0,470423	-163,371064	-258,677385	42,010983	-0,333681	-5,814181	1,626869	-459,851030	14,007134	29,270036	-0,333681	-5,814181	1,626869	-459,851030	14,007134	29,270036
11:50:13,70	0,515014	4,687984	-0,138984	0,209981	0,989997	0,261009	-0,330617	-5,809153	1,628074	-3,376592	-12,012986	29,226745	4,593981	-5,512612	0,466943	-163,191531	-258,496046	41,993346	-0,330617	-5,809153	1,628074	-459,395119	13,940461	29,226745	-0,330617	-5,809153	1,628074	-459,395119	13,940461	29,226745
11:50:13,75	0,515014	4,687984	-0,138984	0,209981	0,989997	0,261009	-0,336345	-5,799570	1,624594	-3,628105	-12,246043	29,209108	4,594199	-5,513689	0,468515	-163,146145	-258,356525	41,981735	-0,336345	-5,799570	1,624594	-458,894355	14,157068	29,209108	-0,336345	-5,799570	1,624594	-458,894355	14,157068	29,209108
11:50:13,80	0,515014	4,687984	-0,138984	0,209981	0,989997	0,261009	-0,335522	-5,800297	1,626165	-3,446783	-12,233677	29,197497	4,589184	-5,515386	0,466256	-163,046892	-258,245132	42,018455	-0,335522	-5,800297	1,626165	-458,770097	14,104791	29,197497	-0,335522	-5,800297	1,626165	-458,770097	14,104791	29,197497
11:50:13,85	0,515014	4,687984	-0,138984	0,209981	0,989997	0,261009	-0,331545	-5,796802	1,623906	-3,482403	-11,996609	29,234218	4,584111	-5,510650	0,468133	-162,979995	-258,137428	41,927843	-0,331545	-5,796802	1,623906	-458,531396	14,029657	29,234218	-0,331545	-5,796802	1,623906	-458,531396	14,029657	29,234218
11:50:13,90	0,515014	4,687984	-0,138984	0,209981	0,989997	0,261009	-0,333110	-5,790041	1,625784	-3,707272	-12,073911	29,143606	4,589016	-5,510332	0,467409	-162,922824	-258,028851	41,956295	-0,333110	-5,790041	1,625784	-458,225496	14,075214	29,143606	-0,333110	-5,790041	1,625784	-458,225496	14,075214	29,143606
11:50:13,95	0,515014	4,687984	-0,138984	0,209981	0,989997	0,261009	-0,335837	-5,794130	1,625059	-3,372037	-12,220507	29,172058	4,581527	-5,506903	0,465081	-162,862236	-257,936409	41,959264	-0,335837	-5,794130	1,625059	-458,211234	14,142710	29,172058	-0,335837	-5,794130	1,625059	-458,211234	14,142710	29,172058
11:50:14,00	0,515014	4,687984	-0,138984	0,209981	0,989997	0,261009	-0,335063	-5,785930	1,622731	-3,688092	-12,173982	29,175027	4,583520	-5,506817	0,468559	-162,799632	-257,856817	41,891579	-0,335063	-5,785930	1,622731	-457,883580	14,128435	29,175027	-0,335063	-5,785930	1,622731	-457,883580	14,128435	29,175027
11:50:14,05	0,515014	4,687984	-0,138984	0,209981	0,989997	0,261009	-0,336133	-5,787613	1,626209	-3,500344	-12,215220	29,107342	4,584226	-5,506467	0,464708	-162,759091	-257,784968	41,915362	-0,336133	-5,787613	1,626209	-457,827950	14,171221	29,107342	-0,336133	-5,787613	1,626209	-457,827950	14,171221	29,107342
11:50:14,10	0,515014	4,687984	-0,138984	0,209981	0,989997	0,261009	-0,336789	-5,788049	1,622358	-3,395161	-12,250149	29,131125	4,578984	-5,506000	0,465864	-162,751337	-257,732010	41,910593	-0,336789	-5,788049	1,622358	-457,757020	14,187790	29,131125	-0,336789	-5,788049	1,622358	-457,757020	14,187790	29,131125
11:50:14,15	0,515014	4,687984	-0,138984	0,209981	0,989997	0,261009	-0,334572	-5,783276	1,623514	-3,593627	-12,154648	29,126356	4,580274	-5,508405	0,463185	-162,705964	-257,711286	41,921978	-0,334572	-5,783276	1,623514	-457,580790	14,109286	29,126356	-0,334572	-5,783276	1,623514	-457,580790	14,109286	29,126356
11:50:14,20	0,515014	4,687984	-0,138984	0,209981	0,989997	0,261009	-0,333135	-5,785596	1,620835	-3,432366	-12,050994	29,137740	4,579873	-5,503825	0,465115	-162,634171	-257,653802	41,888600	-0,333135	-5,785596	1,620835	-457,601629	14,100139	29,137740	-0,333135	-5,785596	1,620835	-457,601629	14,100139	29,137740
11:50:14,25	0,515014	4,687984	-0,138984	0,209981	0,989997	0,261009	-0,336901	-5,782958	1,622766	-3,483832	-12,213356	29,104363	4,577582	-5,505546	0,465888	-162,630845	-257,597737	41,874705	-0,336901	-5,782958	1,622766	-457,446058	14,233352	29,104363	-0,336901	-5,782958	1,622766	-457,446058	14,233352	29,104363
11:50:14,30	0,515014	4,687984	-0,138984	0,209981	0,989997	0,261009	-0,334265	-5,781835	1,623538	-3,492030	-12,101475	29,090468	4,578888	-5,503290	0,465917	-162,575502	-257,564228	41,890288	-0,334265	-5,781835	1,623538	-457,366073	14,138365	29,090468	-0,334265	-5,781835	1,623538	-457,366073	14,138365	29,090468
11:50:14,35	0,515014	4,687984	-0,138984	0,209981	0,989997	0,261009	-0,336872	-5,781837	1,623567	-3,435217	-12,205824	29,106051	4,576649	-5,503317	0,466696	-162,559115	-257,459597	41,887761	-0,336872	-5,781837	1,623567	-457,309443	14,238604	29,106051	-0,336872	-5,781837	1,623567	-457,309443	14,238604	29,106051
11:50:14,40	0,515014	4,687984	-0,138984	0,209981	0,989997	0,261009	-0,335729	-5,779912	1,624347	-3,436502	-12,184507	29,103523	4,575539	-5,501093	0,463182	-162,526496	-257,435132	41,861415	-0,335729	-5,779912	1,624347	-457,159630	14,170187	29,103523	-0,335729	-5,779912	1,624347	-457,159630	14,170187	29,103523
11:50:14,45	0,515014	4,687984	-0,138984	0,209981	0,989997	0,261009	-0,337100	-5,777839	1,620832	-3,506840	-12,239810	29,077178	4,571525	-5,503193	0,463189	-162,502224	-257,377629	41,852307	-0,337100	-5,777839	1,620832	-457,067179	14,222550	29,077178	-0,337100	-5,777839	1,620832	-457,067179	14,222550	29,077178
11:50:14,50	0,515014	4,687984	-0,138984	0,209981	0,989997	0,261009	-0,333274	-5,775412	1,620840	-3,571073	-12,048603	29,068070	4,576953	-5,500509	0,463973	-162,450589	-257,346453	41,834255	-0,333274	-5,775412	1,620840	-456,940946	14,113436	29,068070	-0,333274	-5,775412	1,620840	-456,940946	14,113436	29,068070
11:50:14,55	0,515014	4,687984	-0,138984	0,209981	0,989997	0,261009	-0,338313	-5,778772	1,621623	-3,343561	-12,281465	29,050017	4,573444	-5,503216	0,464434	-162,440428	-257,336795	41,915538	-0,338313	-5,778772	1,621623	-456,977157	14,276079	29,050017	-0,338313	-5,778772	1,621623	-456,977157	14,276079	29,050017
11:50:14,60	0,515014	4,687984	-0,138984	0,209981	0,989997	0,261009	-0,334214	-5,777086	1,622085	-3,417793	-12,064357	29,131300	4,571714	-5,497896	0,464745	-162,438885	-257,277387	41,845049	-0,334214	-5,777086	1,622085	-456,919031	14,171433	29,131300	-0,334214	-5,777086	1,622085	-456,919031	14,171433	29,131300
11:50:14,65	0,515014	4,687984	-0,138984	0,209981	0,989997	0,261009	-0,337956	-5,772928	1,622395	-3,581769	-12,287306	29,060812	4,570660	-5,500999	0,464753	-162,407831	-257,233062	41,821277	-0,337956	-5,772928	1,622395	-456,756633	14,242226	29,060812	-0,337956	-5,772928	1,622395	-456,756633	14,242226	29,060812
11:50:14,70	0,515014	4,687984	-0,138984	0,209981	0,989997	0,261009	-0,334742	-5,773566	1,622403	-3,494680	-12,115438	29,037039	4,571881	-5,496883	0,463610	-162,372281	-257,228845	41,851635	-0,334742	-5,773566	1,622403	-456,719627	14,161782	29,037039	-0,334742	-5,773566	1,622403	-456,719627	14,161782	29,037039
11:50:14,76	0,515014	4,687984	-0,138984	0,209981	0,989997	0,261009	-0,338917	-5,772566	1,621260	-3,525262	-12,303878	29,067397	4,571373	-5,502415	0,464035	-162,357974	-257,203169	41,860833	-0,338917	-5,772566	1,621260	-456,671695	14,301108	29,067397	-0,338917	-5,772566	1,621260	-456,671695	14,301108	29,067397
11:50:14,81	0,515014	4,687984	-0,138984	0,209981	0,989997	0,261009	-0,333871	-5,774892	1,621686	-3,374926	-12,041959	29,076595	4,570669	-5,500390	0,462039	-162,416986	-257,168273	41,839725	-0,333871	-5,774892	1,621686	-456,703942	14,166953	29,076595	-0,333871	-5,774892	1,621686	-456,703942	14,166953	29,076595
11:50:14,86	0,515014	4,687984	-0,138984	0,209981	0,989997	0,261009	-0,336060	-5,775084	1,621276	-3,303879	-12,168801	29,045119	4,569694	-5,499688	0,464018	-162,334475	-257,137059	41,843453	-0,336060	-5,775084	1,621276	-456,647973	14,211882	29,045119	-0,336060	-5,775084	1,621276	-456,647973	14,211882	29,045119
11:50:14,91	0,515014	4,687984	-0,138984	0,209981	0,989997	0,261009	-0,335394	-5,772075	1,621669	-3,452401	-12,133838	29,059216	4,567588	-5,500186	0,460928	-162,258120	-257,016345	41,823752	-0,335394	-5,772075	1,621669	-456,560293	14,194598	29,059216	-0,335394	-5,772075	1,621669	-456,560293	14,194598	29,059216
11:50:14,96	0,515014	4,687984	-0,138984	0,209981	0,989997	0,261009	-0,333910	-5,770499	1,618578	-3,391628	-12,050892	29,039515	4,227198	-5,283465	0,268400	-150,181129	-240,074304	39,382107	-0,333910	-5,770499	1,618578	-456,375813	14,161035	29,039515	-0,333910	-5,770499	1,618578	-456,375813	14,161035	29,039515
11:50:15,01	0,515111	4,638307	-0,138999	0,209980	0,989991	0,261032	-0,351400	-5,367353	1,426051	-3,644523	-10,972436	26,597869	4,130312	-5,224882	0,228176	-146,964161	-235,056644	38,750972	-0,351400	-5,367353	1,426051	-424,981702	16,612486	26,597869	-0,351400	-5,367353	1,426051	-424,981702	16,612486	26,597869
11:50:15,06	0,515111	4,638307	-0,138999	0,209980	0,989991	0,261032	-0,353692	-5,254156	1,385826	-3,576829	-10,814452	25,966734	4,131475	-5,224215	0,225074	-146,955543	-235,078258	38,757224	-0,353692	-5,254156	1,385826	-416,028096	16,950358	25,966734	-0,353692	-5,254156	1,385826	-416,028096	16,950358	25,966734
11:50:15,11	0,515111	4,638307	-0,138999	0,209980	0,989991	0,261032	-0,354851	-5,254829	1,382724	-3,556268	-10,856476	25,972986	4,130926	-5,223986	0,229381	-146,943088	-235,068973	38,793473	-0,354851	-5,254829	1,382724	-416,060327	16,999355	25,972986	-0,354851	-5,254829	1,382724	-416,060327	16,999355	25,972986
11:50:15,16	0,515111	4,638307	-0,138999	0,209980	0,989991	0,261032	-0,354775	-5,254239	1,387031	-3,572651	-10,846379	26,009235	4,132027	-5,224867	0,229335	-146,975129	-235,103463	38,744333	-0,354775	-5,254239	1,387031	-416,030438	17,003484	26,009235	-0,354775	-5,254239	1,387031	-416,030438	17,003484	26,009235
11:50:15,21	0,515111	4,638307	-0,138999	0,209980	0,989991	0,261032	-0,354563	-5,255634	1,386985	-3,546025	-10,845819	25,960096	4,127874	-5,223123	0,228577	-146,984358	-235,081762	38,793577	-0,354563	-5,255634	1,386985	-416,113283	16,987342	25,960096	-0,354563	-5,255634	1,386985	-416,113283	16,987342	25,960096
11:50:15,26	0,515111	4,638307	-0,138999	0,209980	0,989991	0,261032	-0,353997	-5,251165	1,386227	-3,764219	-10,835236	26,009340	4,128535	-5,224983	0,232041	-146,969775	-235,084319	38,728088	-0,353997	-5,251165	1,386227	-415,980683	16,953504	26,009340	-0,353997	-5,251165	1,386227	-415,980683	16,953504	26,009340
11:50:15,31	0,515111	4,638307	-0,138999	0,209980	0,989991	0,261032	-0,352716	-5,252667	1,389692	-3,681049	-10,754740	25,943851	4,128446	-5,223808	0,229351	-146,981488	-235,126526	38,781950	-0,352716	-5,252667	1,389692	-416,015402	16,933477	25,943851	-0,352716	-5,252667	1,389692	-416,015402	16,933477	25,943851
11:50:15,36	0,515111	4,638307	-0,138999	0,209980	0,989991	0,261032	-0,353689	-5,252003	1,387001	-3,757988	-10,794366	25,997712	4,132610	-5,224091	0,231676	-146,971397	-235,125525	38,756915	-0,353689	-5,252003	1,387001	-416,040214	16,970216	25,997712	-0,353689	-5,252003	1,387001	-416,040214	16,970216	25,997712
11:50:15,41	0,515111	4,638307	-0,138999	0,209980	0,989991	0,261032	-0,355526	-5,255750	1,389326	-3,557213	-10,881644	25,972678	4,130479	-5,221363	0,229368	-146,891624	-235,017907	38,760983	-0,355526	-5,255750	1,389326	-416,133607	17,027132	25,972678	-0,355526	-5,255750	1,389326	-416,133607	17,027132	25,972678
11:50:15,46	0,515111	4,638307	-0,138999	0,209980	0,989991	0,261032	-0,356823	-5,252541	1,387018	-3,591014	-10,933837	25,976746	3,762727	-5,018830	0,014883	-135,229293	-216,459505	36,299535	-0,356823	-5,252541	1,387018	-415,915473	17,076791	25,976746	-0,356823	-5,252541	1,387018	-415,915473	17,076791	25,976746
11:50:15,51	0,514978	4,588178	-0,138981	0,209980	0,989995	0,261027	-0,348346	-4,832792	1,172533	-3,514765	-9,672338	23,515298	3,675190	-4,971846	-0,016980	-132,633018	-212,246486	35,706799	-0,348346	-4,832792	1,172533	-382,888914	17,672806	23,515298	-0,348346	-4,832792	1,172533	-382,888914	17,672806	23,515298
11:50:15,56	0,514978	4,588178	-0,138981	0,209980	0,989995	0,261027	-0,345267	-4,733491	1,140671	-3,731683	-9,370302	22,922561	3,675679	-4,970989	-0,016575	-132,663094	-212,275028	35,749765	-0,345267	-4,733491	1,140671	-375,310729	17,733143	22,922561	-0,345267	-4,733491	1,140671	-375,310729	17,733143	22,922561
11:50:15,61	0,514978	4,588178	-0,138981	0,209980	0,989995	0,261027	-0,346253	-4,733486	1,141075	-3,771693	-9,433357	22,965528	3,676231	-4,968583	-0,016618	-132,680418	-212,268123	35,716727	-0,346253	-4,733486	1,141075	-375,350355	17,747500	22,965528	-0,346253	-4,733486	1,141075	-375,350355	17,747500	22,965528
11:50:15,66	0,514978	4,588178	-0,138981	0,209980	0,989995	0,261027	-0,348613	-4,732761	1,141033	-3,812091	-9,574553	22,932490	3,677949	-4,972376	-0,017366	-132,697699	-212,301754	35,740243	-0,348613	-4,732761	1,141033	-375,333817	17,791595	22,932490	-0,348613	-4,732761	1,141033	-375,333817	17,791595	22,932490
11:50:15,71	0,514978	4,588178	-0,138981	0,209980	0,989995	0,261027	-0,346187	-4,736145	1,140284	-3,673903	-9,446534	22,956005	3,676704	-4,974913	-0,016190	-132,714492	-212,364376	35,751637	-0,346187	-4,736145	1,140284	-375,461251	17,729148	22,956005	-0,346187	-4,736145	1,140284	-375,461251	17,729148	22,956005
11:50:15,76	0,514978	4,588178	-0,138981	0,209980	0,989995	0,261027	-0,343367	-4,736335	1,141461	-3,726640	-9,283144	22,967400	3,680243	-4,975990	-0,013075	-132,730906	-212,334663	35,756159	-0,343367	-4,736335	1,141461	-375,528921	17,671195	22,967400	-0,343367	-4,736335	1,141461	-375,528921	17,671195	22,967400
11:50:15,81	0,514978	4,588178	-0,138981	0,209980	0,989995	0,261027	-0,344204	-4,739939	1,144576	-3,521706	-9,355731	22,971922	3,675055	-4,973749	-0,013836	-132,675308	-212,317529	35,765726	-0,344204	-4,739939	1,144576	-375,606903	17,664299	22,971922	-0,344204	-4,739939	1,144576	-375,606903	17,664299	22,971922
11:50:15,86	0,514978	4,588178	-0,138981	0,209980	0,989995	0,261027	-0,343551	-4,734325	1,143814	-3,770993	-9,282190	22,981489	3,677948	-4,973458	-0,016184	-132,685295	-212,350302	35,747370	-0,343551	-4,734325	1,143814	-375,415496	17,686575	22,981489	-0,343551	-4,734325	1,143814	-375,415496	17,686575	22,981489
11:50:15,91	0,514978	4,588178	-0,138981	0,209980	0,989995	0,261027	-0,345250	-4,736685	1,141466	-3,681656	-9,362772	22,963133	3,679116	-4,974884	-0,016961	-132,686055	-212,371758	35,737464	-0,345250	-4,736685	1,141466	-375,511408	17,739322	22,963133	-0,345250	-4,736685	1,141466	-375,511408	17,739322	22,963133
11:50:15,96	0,514978	4,588178	-0,138981	0,209980	0,989995	0,261027	-0,344598	-4,738409	1,140689	-3,610938	-9,318832	22,953226	3,673184	-4,971559	-0,014281	-132,716095	-212,332479	35,732023	-0,344598	-4,738409	1,140689	-375,576071	17,732131	22,953226	-0,344598	-4,738409	1,140689	-375,576071	17,732131	22,953226
11:50:16,01	0,514978	4,588178	-0,138981	0,209980	0,989995	0,261027	-0,344512	-4,731609	1,143369	-3,945538	-9,360004	22,947786	3,680815	-4,973360	-0,017757	-132,701650	-212,405745	35,727849	-0,344512	-4,731609	1,143369	-375,376876	17,684191	22,947786	-0,344512	-4,731609	1,143369	-375,376876	17,684191	22,947786
11:50:16,06	0,514978	4,588178	-0,138981	0,209980	0,989995	0,261027	-0,346768	-4,739119	1,139893	-3,611286	-9,428150	22,943612	3,674964	-4,967645	-0,013108	-132,680924	-212,389243	35,739707	-0,346768	-4,739119	1,139893	-375,632098	17,793106	22,943612	-0,346768	-4,739119	1,139893	-375,632098	17,793106	22,943612
11:50:16,11	0,514978	4,588178	-0,138981	0,209980	0,989995	0,261027	-0,348792	-4,731194	1,144543	-3,998691	-9,523706	22,955470	3,678536	-4,971891	-0,016594	-132,678018	-212,366059	35,723148	-0,348792	-4,731194	1,144543	-375,397453	17,856444	22,955470	-0,348792	-4,731194	1,144543	-375,397453	17,856444	22,955470
11:50:16,16	0,514978	4,588178	-0,138981	0,209980	0,989995	0,261027	-0,346901	-4,736411	1,141057	-3,705891	-9,434447	22,938911	3,678500	-4,971001	-0,014261	-132,679232	-212,414682	35,730000	-0,346901	-4,736411	1,141057	-375,514164	17,797256	22,938911	-0,346901	-4,736411	1,141057	-375,514164	17,797256	22,938911
11:50:16,21	0,514978	4,588178	-0,138981	0,209980	0,989995	0,261027	-0,347653	-4,735935	1,143390	-3,773391	-9,450324	22,945762	3,676755	-4,970920	-0,018131	-132,673670	-212,371156	35,752783	-0,347653	-4,735935	1,143390	-375,544250	17,840460	22,945762	-0,347653	-4,735935	1,143390	-375,544250	17,840460	22,945762
11:50:16,26	0,514978	4,588178	-0,138981	0,209980	0,989995	0,261027	-0,346851	-4,734383	1,139520	-3,813602	-9,425549	22,968545	3,677962	-4,972459	-0,014243	-132,669080	-212,382756	35,740288	-0,346851	-4,734383	1,139520	-375,462654	17,802253	22,968545	-0,346851	-4,734383	1,139520	-375,462654	17,802253	22,968545
11:50:16,31	0,514978	4,588178	-0,138981	0,209980	0,989995	0,261027	-0,346122	-4,736198	1,143408	-3,726973	-9,377857	22,956051	3,680872	-4,973962	-0,020065	-132,670539	-212,405769	35,738543	-0,346122	-4,736198	1,143408	-375,518504	17,792705	22,956051	-0,346122	-4,736198	1,143408	-375,518504	17,792705	22,956051
11:50:16,36	0,514978	4,588178	-0,138981	0,209980	0,989995	0,261027	-0,346275	-4,739470	1,137586	-3,577504	-9,375585	22,954306	3,681399	-4,973574	-0,017331	-132,702847	-212,395311	35,776457	-0,346275	-4,739470	1,137586	-375,625863	17,807010	22,954306	-0,346275	-4,739470	1,137586	-375,625863	17,807010	22,954306
11:50:16,41	0,514978	4,588178	-0,138981	0,209980	0,989995	0,261027	-0,346875	-4,739732	1,140320	-3,570964	-9,439982	22,992219	3,678474	-4,973281	-0,017361	-132,701371	-212,382175	35,742503	-0,346875	-4,739732	1,140320	-375,639909	17,789695	22,992219	-0,346875	-4,739732	1,140320	-375,639909	17,789695	22,992219
11:50:16,46	0,514978	4,588178	-0,138981	0,209980	0,989995	0,261027	-0,345666	-4,737052	1,140289	-3,698196	-9,382390	22,958265	3,676719	-4,972396	-0,016176	-132,691618	-212,383956	35,770523	-0,345666	-4,737052	1,140289	-375,556783	17,752360	22,958265	-0,345666	-4,737052	1,140289	-375,556783	17,752360	22,958265
11:50:16,51	0,514978	4,588178	-0,138981	0,209980	0,989995	0,261027	-0,345554	-4,735090	1,141475	-3,796915	-9,367272	22,986286	3,679005	-4,973786	-0,013872	-132,731790	-212,394406	35,745162	-0,345554	-4,735090	1,141475	-375,501441	17,758751	22,986286	-0,345554	-4,735090	1,141475	-375,501441	17,758751	22,986286
11:50:16,56	0,514978	4,588178	-0,138981	0,209980	0,989995	0,261027	-0,345494	-4,737765	1,143779	-3,686947	-9,393702	22,960925	3,679657	-4,970645	-0,018525	-132,683711	-212,397367	35,747983	-0,345494	-4,737765	1,143779	-375,601467	17,727588	22,960925	-0,345494	-4,737765	1,143779	-375,601467	17,727588	22,960925
11:50:16,61	0,514978	4,588178	-0,138981	0,209980	0,989995	0,261027	-0,348540	-4,736759	1,139126	-3,717763	-9,508971	22,963746	3,679044	-4,975304	-0,014252	-132,710221	-212,417060	35,734538	-0,348540	-4,736759	1,139126	-375,553343	17,851422	22,963746	-0,348540	-4,736759	1,139126	-375,553343	17,851422	22,963746
11:50:16,66	0,514978	4,588178	-0,138981	0,209980	0,989995	0,261027	-0,344199	-4,738558	1,143399	-3,654547	-9,296323	22,950300	3,679620	-4,971914	-0,014635	-132,717834	-212,374444	35,765887	-0,344199	-4,738558	1,143399	-375,631313	17,723261	22,950300	-0,344199	-4,738558	1,143399	-375,631313	17,723261	22,950300
11:50:16,71	0,514978	4,588178	-0,138981	0,209980	0,989995	0,261027	-0,347423	-4,737361	1,143016	-3,683668	-9,491890	22,981650	3,677786	-4,974544	-0,015411	-132,740928	-212,411780	35,769539	-0,347423	-4,737361	1,143016	-375,566506	17,780805	22,981650	-0,347423	-4,737361	1,143016	-375,566506	17,780805	22,981650
11:50:16,76	0,514978	4,588178	-0,138981	0,209980	0,989995	0,261027	-0,344228	-4,737088	1,142240	-3,741763	-9,327098	22,985301	3,679074	-4,974658	-0,014255	-132,695901	-212,417118	35,724801	-0,344228	-4,737088	1,142240	-375,603142	17,694813	22,985301	-0,344228	-4,737088	1,142240	-375,603142	17,694813	22,985301
11:50:16,81	0,514978	4,588178	-0,138981	0,209980	0,989995	0,261027	-0,344773	-4,738260	1,143395	-3,662928	-9,313786	22,940564	3,679033	-4,971368	-0,013877	-132,703542	-212,423761	35,734608	-0,344773	-4,738260	1,143395	-375,616310	17,750926	22,940564	-0,344773	-4,738260	1,143395	-375,616310	17,750926	22,940564
11:50:16,86	0,514978	4,588178	-0,138981	0,209980	0,989995	0,261027	-0,347602	-4,736579	1,143773	-3,759887	-9,464178	22,950371	3,679552	-4,975581	-0,014615	-132,739992	-212,422846	35,783378	-0,347602	-4,736579	1,143773	-375,581350	17,822592	22,950371	-0,347602	-4,736579	1,143773	-375,581350	17,822592	22,950371
11:50:16,91	0,514978	4,588178	-0,138981	0,209980	0,989995	0,261027	-0,344213	-4,739136	1,143035	-3,644365	-9,319980	22,999140	3,678407	-4,974243	-0,015431	-132,728114	-212,414500	35,735568	-0,344213	-4,739136	1,143035	-375,666539	17,700762	22,999140	-0,344213	-4,739136	1,143035	-375,666539	17,700762	22,999140
11:50:16,96	0,514978	4,588178	-0,138981	0,209980	0,989995	0,261027	-0,344799	-4,737476	1,142219	-3,717539	-9,344341	22,951331	3,679567	-4,977563	-0,015054	-132,748857	-212,416375	35,710974	-0,344799	-4,737476	1,142219	-375,609372	17,722407	22,951331	-0,344799	-4,737476	1,142219	-375,609372	17,722407	22,951331
11:50:17,02	0,514978	4,588178	-0,138981	0,209980	0,989995	0,261027	-0,342504	-4,740139	1,142596	-3,591018	-9,242007	22,926737	3,680755	-4,974860	-0,014631	-132,731027	-212,418484	35,759524	-0,342504	-4,740139	1,142596	-375,691956	17,644552	22,926737	-0,342504	-4,740139	1,142596	-375,691956	17,644552	22,926737
11:50:17,07	0,514978	4,588178	-0,138981	0,209980	0,989995	0,261027	-0,345439	-4,739817	1,143020	-3,600690	-9,378144	22,975286	3,677801	-4,973306	-0,015426	-132,729489	-212,421617	35,749921	-0,345439	-4,739817	1,143020	-375,676327	17,738831	22,975286	-0,345439	-4,739817	1,143020	-375,676327	17,738831	22,975286
11:50:17,12	0,514978	4,588178	-0,138981	0,209980	0,989995	0,261027	-0,345308	-4,736482	1,142225	-3,776070	-9,368418	22,965684	3,673863	-4,969203	-0,013062	-132,665843	-212,325427	35,784754	-0,346892	-4,731020	1,144589	-375,330033	17,787253	23,000516	-0,346892	-4,731020	1,144589	-375,330033	17,787253	23,000516
11:50:17,17	0,514978	4,588178	-0,138981	0,209980	0,989995	0,261027	-0,346892	-4,731020	1,144589	-3,944936	-9,443768	23,000516	3,310141	-4,769555	-0,213654	-121,258147	-194,050222	33,318356	-0,346892	-4,731020	1,144589	-375,330033	17,787253	23,000516	-0,346892	-4,731020	1,144589	-375,330033	17,787253	23,000516
11:50:17,22	0,515072	4,537957	-0,138978	0,209981	0,989988	0,261009	-0,337931	-4,316203	0,943996	-3,984786	-8,236024	20,534119	3,230892	-4,724442	-0,236956	-118,699257	-189,734365	32,734934	-0,337931	-4,316203	0,943996	-342,806750	18,291522	20,534119	-0,337931	-4,316203	0,943996	-342,806750	18,291522	20,534119
11:50:17,27	0,515072	4,537957	-0,138978	0,209981	0,989988	0,261009	-0,337376	-4,225016	0,920695	-3,709468	-8,149061	19,950697	3,230135	-4,723302	-0,237722	-118,739087	-189,816037	32,781683	-0,337376	-4,225016	0,920695	-335,373188	18,334966	19,950697	-0,337376	-4,225016	0,920695	-335,373188	18,334966	19,950697
11:50:17,32	0,515072	4,537957	-0,138978	0,209981	0,989988	0,261009	-0,337984	-4,223790	0,919929	-3,863866	-8,174344	19,997446	3,232491	-4,726792	-0,235759	-118,743523	-189,839321	32,784523	-0,337984	-4,223790	0,919929	-335,431344	18,357424	19,997446	-0,337984	-4,223790	0,919929	-335,431344	18,357424	19,997446
11:50:17,37	0,515072	4,537957	-0,138978	0,209981	0,989988	0,261009	-0,336140	-4,227575	0,921891	-3,689379	-8,070629	20,000286	3,231860	-4,723511	-0,236544	-118,733937	-189,892016	32,788437	-0,336140	-4,227575	0,921891	-335,554053	18,316344	20,000286	-0,336140	-4,227575	0,921891	-335,554053	18,316344	20,000286
11:50:17,42	0,515072	4,537957	-0,138978	0,209981	0,989988	0,261009	-0,338666	-4,225388	0,921106	-3,843966	-8,167355	20,004200	3,235981	-4,725580	-0,235766	-118,749235	-189,874704	32,779391	-0,338666	-4,225388	0,921106	-335,536931	18,417944	20,004200	-0,338666	-4,225388	0,921106	-335,536931	18,417944	20,004200
11:50:17,47	0,515072	4,537957	-0,138978	0,209981	0,989988	0,261009	-0,338934	-4,229992	0,921884	-3,597214	-8,203203	19,995153	3,232967	-4,727105	-0,234197	-118,767107	-189,926181	32,805294	-0,338934	-4,229992	0,921884	-335,651593	18,403145	19,995153	-0,338934	-4,229992	0,921884	-335,651593	18,403145	19,995153
11:50:17,52	0,515072	4,537957	-0,138978	0,209981	0,989988	0,261009	-0,336107	-4,228144	0,923453	-3,746832	-8,045922	20,021057	3,234173	-4,727833	-0,233038	-118,758975	-189,931428	32,785057	-0,336107	-4,228144	0,923453	-335,656133	18,338482	20,021057	-0,336107	-4,228144	0,923453	-335,656133	18,338482	20,021057
11:50:17,57	0,515072	4,537957	-0,138978	0,209981	0,989988	0,261009	-0,336079	-4,229552	0,924613	-3,674080	-8,034822	20,000820	3,235227	-4,726699	-0,234968	-118,787785	-189,982156	32,824014	-0,336079	-4,229552	0,924613	-335,693932	18,347418	20,000820	-0,336079	-4,229552	0,924613	-335,693932	18,347418	20,000820
11:50:17,62	0,515072	4,537957	-0,138978	0,209981	0,989988	0,261009	-0,337588	-4,229898	0,922682	-3,714432	-8,112854	20,039777	3,233109	-4,724176	-0,238081	-118,697349	-189,900570	32,783994	-0,337588	-4,229898	0,922682	-335,761433	18,387809	20,039777	-0,337588	-4,229898	0,922682	-335,761433	18,387809	20,039777
11:50:17,67	0,515072	4,537957	-0,138978	0,209981	0,989988	0,261009	-0,338714	-4,226802	0,919570	-3,759550	-8,133892	19,999757	2,889368	-4,541192	-0,405069	-108,279909	-172,248575	30,501531	-0,338714	-4,226802	0,919570	-335,563516	18,455181	19,999757	-0,338714	-4,226802	0,919570	-335,563516	18,455181	19,999757
11:50:17,72	0,515017	4,487964	-0,138980	0,209981	0,989993	0,261004	-0,325313	-3,837622	0,752581	-3,501132	-7,241241	17,717294	2,815956	-4,492880	-0,430658	-105,765445	-168,594273	30,006843	-0,325313	-3,837622	0,752581	-304,754452	18,295804	17,717294	-0,325313	-3,837622	0,752581	-304,754452	18,295804	17,717294
11:50:17,77	0,515017	4,487964	-0,138980	0,209981	0,989993	0,261004	-0,330446	-3,749889	0,726992	-3,641289	-7,157735	17,222605	2,817505	-4,497825	-0,428618	-105,804231	-168,780028	30,125558	-0,330446	-3,749889	0,726992	-298,007584	18,782274	17,222605	-0,330446	-3,749889	0,726992	-298,007584	18,782274	17,222605
11:50:17,82	0,515017	4,487964	-0,138980	0,209981	0,989993	0,261004	-0,326939	-3,753704	0,729032	-3,623199	-6,916065	17,341320	2,818551	-4,500746	-0,428657	-105,862571	-168,824097	30,090601	-0,326939	-3,753704	0,729032	-298,288927	18,748618	17,341320	-0,326939	-3,753704	0,729032	-298,288927	18,748618	17,341320
11:50:17,87	0,515017	4,487964	-0,138980	0,209981	0,989993	0,261004	-0,324931	-3,756070	0,728993	-3,567488	-6,840183	17,306363	2,820794	-4,501443	-0,429441	-105,905431	-168,850827	30,100636	-0,324931	-3,756070	0,728993	-298,418969	18,666939	17,306363	-0,324931	-3,756070	0,728993	-298,418969	18,666939	17,306363
11:50:17,92	0,515017	4,487964	-0,138980	0,209981	0,989993	0,261004	-0,325449	-3,758360	0,728210	-3,492958	-6,890869	17,316399	2,821355	-4,498193	-0,425952	-105,901538	-168,892474	30,102564	-0,325449	-3,758360	0,728210	-298,524247	18,656911	17,316399	-0,325449	-3,758360	0,728210	-298,524247	18,656911	17,316399
11:50:17,97	0,515017	4,487964	-0,138980	0,209981	0,989993	0,261004	-0,328545	-3,757222	0,731698	-3,586291	-7,027630	17,318326	2,820711	-4,499466	-0,426320	-105,912866	-168,931881	30,130412	-0,328545	-3,757222	0,731698	-298,528193	18,763132	17,318326	-0,328545	-3,757222	0,731698	-298,528193	18,763132	17,318326
11:50:18,02	0,515017	4,487964	-0,138980	0,209981	0,989993	0,261004	-0,327120	-3,757300	0,731330	-3,622002	-6,943630	17,346175	2,821179	-4,502700	-0,426317	-105,961447	-168,973216	30,143723	-0,327120	-3,757300	0,731330	-298,570064	18,735259	17,346175	-0,327120	-3,757300	0,731330	-298,570064	18,735259	17,346175
11:50:18,07	0,515017	4,487964	-0,138980	0,209981	0,989993	0,261004	-0,324553	-3,759323	0,731333	-3,576882	-6,831571	17,359485	2,819994	-4,502393	-0,425912	-105,948455	-169,013320	30,161279	-0,324553	-3,759323	0,731333	-298,683766	18,645839	17,359485	-0,324553	-3,759323	0,731333	-298,683766	18,645839	17,359485
11:50:18,12	0,515017	4,487964	-0,138980	0,209981	0,989993	0,261004	-0,324227	-3,758143	0,731738	-3,666495	-6,783309	17,377042	2,821195	-4,505554	-0,426718	-105,957227	-168,995827	30,108862	-0,324227	-3,758143	0,731738	-298,680723	18,668500	17,377042	-0,324227	-3,758143	0,731738	-298,680723	18,668500	17,377042
11:50:18,17	0,515017	4,487964	-0,138980	0,209981	0,989993	0,261004	-0,322089	-3,760764	0,730932	-3,519450	-6,688499	17,324625	2,822939	-4,501894	-0,425162	-105,957554	-169,000642	30,127989	-0,322089	-3,760764	0,730932	-298,739410	18,595511	17,324625	-0,322089	-3,760764	0,730932	-298,739410	18,595511	17,324625
11:50:18,22	0,515017	4,487964	-0,138980	0,209981	0,989993	0,261004	-0,326131	-3,760443	0,732488	-3,540443	-6,896568	17,343752	2,824074	-4,502825	-0,425141	-105,961653	-169,044751	30,150890	-0,326131	-3,760443	0,732488	-298,735254	18,704753	17,343752	-0,326131	-3,760443	0,732488	-298,735254	18,704753	17,343752
11:50:18,27	0,515017	4,487964	-0,138980	0,209981	0,989993	0,261004	-0,325893	-3,761892	0,732509	-3,505343	-6,865654	17,366652	2,822876	-4,496893	-0,425153	-105,951582	-169,049512	30,165849	-0,325893	-3,761892	0,732509	-298,813902	18,716934	17,366652	-0,325893	-3,761892	0,732509	-298,813902	18,716934	17,366652
11:50:18,32	0,515017	4,487964	-0,138980	0,209981	0,989993	0,261004	-0,330431	-3,757889	0,732498	-3,712586	-7,090521	17,381612	2,823980	-4,498764	-0,427113	-105,988554	-169,051505	30,152736	-0,330431	-3,757889	0,732498	-298,706910	18,848289	17,381612	-0,330431	-3,757889	0,732498	-298,706910	18,848289	17,381612
11:50:18,37	0,515017	4,487964	-0,138980	0,209981	0,989993	0,261004	-0,329362	-3,759781	0,730537	-3,634451	-7,065968	17,368499	2,825823	-4,502497	-0,422830	-105,977053	-169,042929	30,130670	-0,329362	-3,759781	0,730537	-298,777241	18,788946	17,368499	-0,329362	-3,759781	0,730537	-298,777241	18,788946	17,368499
11:50:18,42	0,515017	4,487964	-0,138980	0,209981	0,989993	0,261004	-0,327051	-3,763243	0,734820	-3,441246	-6,940139	17,346433	2,825716	-4,500018	-0,426696	-105,988474	-169,094978	30,180273	-0,327051	-3,763243	0,734820	-298,855808	18,733385	17,346433	-0,327051	-3,763243	0,734820	-298,855808	18,733385	17,346433
11:50:18,47	0,515017	4,487964	-0,138980	0,209981	0,989993	0,261004	-0,329145	-3,761911	0,730955	-3,561278	-7,032862	17,396036	2,828091	-4,500165	-0,423592	-105,983262	-169,108725	30,163744	-0,329145	-3,761911	0,730955	-298,871306	18,804993	17,396036	-0,329145	-3,761911	0,730955	-298,871306	18,804993	17,396036
11:50:18,52	0,515017	4,487964	-0,138980	0,209981	0,989993	0,261004	-0,330205	-3,764041	0,734058	-3,459805	-7,076622	17,379507	2,822719	-4,503638	-0,425543	-106,033281	-169,071794	30,174875	-0,330205	-3,764041	0,734058	-298,937057	18,844484	17,379507	-0,330205	-3,764041	0,734058	-298,937057	18,844484	17,379507
11:50:18,57	0,515017	4,487964	-0,138980	0,209981	0,989993	0,261004	-0,324511	-3,761126	0,732108	-3,604453	-6,842297	17,390637	2,827049	-4,500353	-0,423345	-106,014357	-169,102124	30,167147	-0,324511	-3,761126	0,732108	-298,852814	18,631799	17,390637	-0,324511	-3,761126	0,732108	-298,852814	18,631799	17,390637
11:50:18,62	0,515017	4,487964	-0,138980	0,209981	0,989993	0,261004	-0,329521	-3,763233	0,734305	-3,511664	-7,071259	17,382910	2,823324	-4,504887	-0,425554	-106,021700	-169,103609	30,144592	-0,329521	-3,763233	0,734305	-298,925469	18,796116	17,382910	-0,329521	-3,763233	0,734305	-298,925469	18,796116	17,382910
11:50:18,67	0,515017	4,487964	-0,138980	0,209981	0,989993	0,261004	-0,323732	-3,762274	0,732096	-3,566516	-6,775863	17,360354	2,825677	-4,500933	-0,424785	-106,009301	-169,117626	30,144541	-0,323732	-3,762274	0,732096	-298,905000	18,637098	17,360354	-0,323732	-3,762274	0,732096	-298,905000	18,637098	17,360354
11:50:18,72	0,515017	4,487964	-0,138980	0,209981	0,989993	0,261004	-0,328332	-3,762335	0,732866	-3,569270	-6,997327	17,360303	2,825144	-4,502782	-0,422430	-105,989225	-169,124543	30,152004	-0,328332	-3,762335	0,732866	-298,912563	18,776751	17,360303	-0,328332	-3,762335	0,732866	-298,912563	18,776751	17,360303
11:50:18,77	0,515017	4,487964	-0,138980	0,209981	0,989993	0,261004	-0,326465	-3,762798	0,735220	-3,541166	-6,879370	17,367766	2,824380	-4,505101	-0,425160	-106,062229	-169,144481	30,172681	-0,326465	-3,762798	0,735220	-298,920774	18,748104	17,367766	-0,326465	-3,762798	0,735220	-298,920774	18,748104	17,367766
11:50:18,82	0,515017	4,487964	-0,138980	0,209981	0,989993	0,261004	-0,324074	-3,763296	0,732490	-3,569036	-6,808326	17,388444	2,822700	-4,504555	-0,423616	-106,042822	-169,094423	30,153556	-0,324074	-3,763296	0,732490	-298,987742	18,631506	17,388444	-0,324074	-3,763296	0,732490	-298,987742	18,631506	17,388444
11:50:18,87	0,515017	4,487964	-0,138980	0,209981	0,989993	0,261004	-0,323708	-3,761568	0,734035	-3,605836	-6,797483	17,369318	2,827393	-4,502186	-0,424383	-106,020507	-169,161118	30,157664	-0,323708	-3,761568	0,734035	-298,888896	18,613568	17,369318	-0,323708	-3,761568	0,734035	-298,888896	18,613568	17,369318
11:50:18,92	0,515017	4,487964	-0,138980	0,209981	0,989993	0,261004	-0,328106	-3,764447	0,733267	-3,502706	-6,973501	17,373427	2,821554	-4,504152	-0,424004	-106,018087	-169,121633	30,142837	-0,328106	-3,764447	0,733267	-299,011804	18,782786	17,373427	-0,328106	-3,764447	0,733267	-299,011804	18,782786	17,373427
11:50:18,97	0,515017	4,487964	-0,138980	0,209981	0,989993	0,261004	-0,323483	-3,760373	0,733646	-3,679147	-6,750771	17,358600	2,827326	-4,506250	-0,422820	-106,061644	-169,167294	30,170859	-0,323483	-3,760373	0,733646	-298,868437	18,642639	17,358600	-0,323483	-3,760373	0,733646	-298,868437	18,642639	17,358600
11:50:19,03	0,515017	4,487964	-0,138980	0,209981	0,989993	0,261004	-0,324552	-3,766422	0,734831	-3,425953	-6,821274	17,386622	2,825003	-4,506732	-0,423964	-106,052742	-169,137234	30,196179	-0,324552	-3,766422	0,734831	-299,090043	18,656089	17,386622	-0,324552	-3,766422	0,734831	-299,090043	18,656089	17,386622
11:50:19,08	0,515017	4,487964	-0,138980	0,209981	0,989993	0,261004	-0,322973	-3,764651	0,733687	-3,487558	-6,746474	17,411942	2,826152	-4,505554	-0,423996	-106,058487	-169,162098	30,161919	-0,322973	-3,764651	0,733687	-299,012630	18,606918	17,411942	-0,322973	-3,764651	0,733687	-299,012630	18,606918	17,411942
11:50:19,13	0,515017	4,487964	-0,138980	0,209981	0,989993	0,261004	-0,324569	-3,765057	0,733655	-3,490850	-6,821979	17,377681	2,821229	-4,495876	-0,422044	-105,912852	-169,015657	30,149974	-0,324569	-3,765057	0,733655	-299,047794	18,656654	17,377681	-0,324569	-3,765057	0,733655	-299,047794	18,656654	17,377681
11:50:19,18	0,515017	4,487964	-0,138980	0,209981	0,989993	0,261004	-0,330488	-3,755954	0,735606	-3,764554	-7,076878	17,365737	2,495441	-4,339963	-0,598701	-96,760670	-152,196193	27,994481	-0,330488	-3,755954	0,735606	-298,606932	18,866417	17,365737	-0,330488	-3,755954	0,735606	-298,606932	18,866417	17,365737
11:50:19,23	0,515033	4,437972	-0,138974	0,209981	0,989988	0,260999	-0,302619	-3,395857	0,558950	-3,347417	-6,111409	15,210244	2,424015	-4,298253	-0,621179	-94,400525	-148,642656	27,553763	-0,302619	-3,395857	0,558950	-269,922201	17,644178	15,210244	-0,302619	-3,395857	0,558950	-269,922201	17,644178	15,210244
11:50:19,28	0,515033	4,437972	-0,138974	0,209981	0,989988	0,260999	-0,303028	-3,313146	0,536472	-3,390894	-5,865497	14,769526	2,431902	-4,305454	-0,617648	-94,488560	-148,932005	27,591997	-0,303028	-3,313146	0,536472	-263,472821	17,922191	14,769526	-0,303028	-3,313146	0,536472	-263,472821	17,922191	14,769526
11:50:19,33	0,515033	4,437972	-0,138974	0,209981	0,989988	0,260999	-0,300734	-3,323576	0,540002	-3,143109	-5,677804	14,807760	2,430104	-4,301450	-0,614142	-94,487044	-148,953341	27,628209	-0,300734	-3,323576	0,540002	-264,043829	17,929849	14,807760	-0,300734	-3,323576	0,540002	-264,043829	17,929849	14,807760
11:50:19,38	0,515033	4,437972	-0,138974	0,209981	0,989988	0,260999	-0,303303	-3,320017	0,543509	-3,345885	-5,799379	14,843971	2,434180	-4,302246	-0,613716	-94,479066	-149,036592	27,659703	-0,303303	-3,320017	0,543509	-263,967241	18,009892	14,843971	-0,303303	-3,320017	0,543509	-263,967241	18,009892	14,843971
11:50:19,43	0,515033	4,437972	-0,138974	0,209981	0,989988	0,260999	-0,304652	-3,323945	0,543935	-3,209758	-5,821008	14,875466	2,435324	-4,303293	-0,615230	-94,466679	-149,103421	27,697160	-0,304652	-3,323945	0,543935	-264,139431	18,094183	14,875466	-0,304652	-3,323945	0,543935	-264,139431	18,094183	14,875466
11:50:19,48	0,515033	4,437972	-0,138974	0,209981	0,989988	0,260999	-0,304317	-3,325459	0,542420	-3,182687	-5,759464	14,912923	2,437005	-4,303535	-0,612169	-94,495441	-149,172943	27,645170	-0,304317	-3,325459	0,542420	-264,231247	18,129457	14,912923	-0,304317	-3,325459	0,542420	-264,231247	18,129457	14,912923
11:50:19,53	0,515033	4,437972	-0,138974	0,209981	0,989988	0,260999	-0,304948	-3,327036	0,545481	-3,175280	-5,782411	14,860932	2,433421	-4,306319	-0,614484	-94,513796	-149,186138	27,669538	-0,304948	-3,327036	0,545481	-264,347622	18,156023	14,860932	-0,304948	-3,327036	0,545481	-264,347622	18,156023	14,860932
11:50:19,58	0,515033	4,437972	-0,138974	0,209981	0,989988	0,260999	-0,300746	-3,325324	0,543166	-3,284909	-5,573172	14,885300	2,435755	-4,305223	-0,612183	-94,519805	-149,216220	27,633886	-0,300746	-3,325324	0,543166	-264,322859	18,035356	14,885300	-0,300746	-3,325324	0,543166	-264,322859	18,035356	14,885300
11:50:19,63	0,515033	4,437972	-0,138974	0,209981	0,989988	0,260999	-0,302861	-3,326797	0,545467	-3,237362	-5,673336	14,849648	2,427109	-4,298180	-0,615685	-94,477580	-149,001928	27,661378	-0,302861	-3,326797	0,545467	-264,390953	18,101250	14,849648	-0,302861	-3,326797	0,545467	-264,390953	18,101250	14,849648
11:50:19,68	0,515033	4,437972	-0,138974	0,209981	0,989988	0,260999	-0,304638	-3,315788	0,541965	-3,603162	-5,836302	14,877141	2,121296	-4,142264	-0,755276	-85,312637	-133,230450	25,637197	-0,304638	-3,315788	0,541965	-263,892506	18,077755	14,877141	-0,304638	-3,315788	0,541965	-263,892506	18,077755	14,877141
11:50:19,73	0,515021	4,387963	-0,138977	0,209971	0,990000	0,261023	-0,286758	-2,972988	0,402374	-3,187764	-4,855227	12,852960	2,053272	-4,107722	-0,777778	-83,146204	-129,341950	25,237810	-0,286758	-2,972988	0,402374	-236,567357	17,655274	12,852960	-0,286758	-2,972988	0,402374	-236,567357	17,655274	12,852960
11:50:19,78	0,515021	4,387963	-0,138977	0,209971	0,990000	0,261023	-0,282661	-2,896807	0,379873	-2,698445	-4,710229	12,453572	2,055769	-4,107690	-0,776654	-83,269375	-129,588563	25,250309	-0,282661	-2,896807	0,379873	-230,097794	17,478628	12,453572	-0,282661	-2,896807	0,379873	-230,097794	17,478628	12,453572
11:50:19,83	0,515021	4,387963	-0,138977	0,209971	0,990000	0,261023	-0,283937	-2,898954	0,380996	-2,861964	-4,759951	12,466072	2,057967	-4,108954	-0,774696	-83,314370	-129,680008	25,285604	-0,283937	-2,898954	0,380996	-230,429846	17,529084	12,466072	-0,283937	-2,898954	0,380996	-230,429846	17,529084	12,466072
11:50:19,88	0,515021	4,387963	-0,138977	0,209971	0,990000	0,261023	-0,283941	-2,901489	0,382955	-2,831844	-4,753402	12,501367	2,057794	-4,110926	-0,774286	-83,362605	-129,773843	25,330974	-0,283941	-2,901489	0,382955	-230,598710	17,535945	12,501367	-0,283941	-2,901489	0,382955	-230,598710	17,535945	12,501367
11:50:19,93	0,515021	4,387963	-0,138977	0,209971	0,990000	0,261023	-0,282147	-2,902325	0,383364	-2,893748	-4,654972	12,546737	2,062414	-4,112508	-0,774669	-83,386658	-129,837042	25,334839	-0,282147	-2,902325	0,383364	-230,726247	17,493550	12,546737	-0,282147	-2,902325	0,383364	-230,726247	17,493550	12,546737
11:50:19,98	0,515021	4,387963	-0,138977	0,209971	0,990000	0,261023	-0,283086	-2,907117	0,382981	-2,711301	-4,693054	12,550601	2,062972	-4,109931	-0,773159	-83,385739	-129,885267	25,289238	-0,283086	-2,907117	0,382981	-230,920004	17,529215	12,550601	-0,283086	-2,907117	0,382981	-230,920004	17,529215	12,550601
11:50:20,03	0,515021	4,387963	-0,138977	0,209971	0,990000	0,261023	-0,285598	-2,906312	0,384492	-2,794485	-4,798745	12,505001	2,063521	-4,105852	-0,769298	-83,395160	-129,904258	25,282232	-0,285598	-2,906312	0,384492	-230,939967	17,620678	12,505001	-0,285598	-2,906312	0,384492	-230,939967	17,620678	12,505001
11:50:20,08	0,515021	4,387963	-0,138977	0,209971	0,990000	0,261023	-0,289405	-2,904748	0,388352	-2,896957	-4,995375	12,497995	2,064601	-4,110838	-0,769287	-83,434652	-129,957877	25,290051	-0,289405	-2,904748	0,388352	-230,919684	17,722902	12,497995	-0,289405	-2,904748	0,388352	-230,919684	17,722902	12,497995
11:50:20,13	0,515021	4,387963	-0,138977	0,209971	0,990000	0,261023	-0,285627	-2,908176	0,388363	-2,784893	-4,806307	12,505814	2,061001	-4,109992	-0,768518	-83,447377	-130,003656	25,297441	-0,285627	-2,908176	0,388363	-231,076703	17,615391	12,505814	-0,285627	-2,908176	0,388363	-231,076703	17,615391	12,505814
11:50:20,18	0,515021	4,387963	-0,138977	0,209971	0,990000	0,261023	-0,284559	-2,904636	0,389132	-3,014991	-4,738907	12,513204	2,062713	-4,110922	-0,770440	-83,463135	-130,018011	25,327542	-0,284559	-2,904636	0,389132	-231,028896	17,598961	12,513204	-0,284559	-2,904636	0,389132	-231,028896	17,598961	12,513204
11:50:20,23	0,515021	4,387963	-0,138977	0,209971	0,990000	0,261023	-0,284610	-2,906583	0,387210	-2,934026	-4,748033	12,543304	2,061580	-4,110976	-0,768504	-83,451918	-130,006217	25,311887	-0,284610	-2,906583	0,387210	-231,100819	17,593847	12,543304	-0,284610	-2,906583	0,387210	-231,100819	17,593847	12,543304
11:50:20,28	0,515021	4,387963	-0,138977	0,209971	0,990000	0,261023	-0,283996	-2,905629	0,389146	-2,967812	-4,712316	12,527650	2,062638	-4,109713	-0,768497	-83,491529	-130,030950	25,350629	-0,283996	-2,905629	0,389146	-231,059715	17,581406	12,527650	-0,283996	-2,905629	0,389146	-231,059715	17,581406	12,527650
11:50:20,33	0,515021	4,387963	-0,138977	0,209971	0,990000	0,261023	-0,285619	-2,905914	0,389153	-2,994253	-4,818634	12,566392	2,065590	-4,105556	-0,766199	-83,477971	-130,054123	25,315560	-0,285619	-2,905914	0,389153	-231,108473	17,602471	12,566392	-0,285619	-2,905914	0,389153	-231,108473	17,602471	12,566392
11:50:20,38	0,515021	4,387963	-0,138977	0,209971	0,990000	0,261023	-0,290695	-2,906392	0,391451	-2,982682	-5,059268	12,531322	2,063201	-4,107604	-0,768144	-83,492961	-130,059702	25,316002	-0,290695	-2,906392	0,391451	-231,134433	17,760318	12,531322	-0,290695	-2,906392	0,391451	-231,134433	17,760318	12,531322
11:50:20,43	0,515021	4,387963	-0,138977	0,209971	0,990000	0,261023	-0,287727	-2,905346	0,389507	-3,049363	-4,915129	12,531764	2,064382	-4,112606	-0,767324	-83,487220	-130,106810	25,337622	-0,287727	-2,905346	0,389507	-231,119059	17,671476	12,531764	-0,287727	-2,905346	0,389507	-231,119059	17,671476	12,531764
11:50:20,48	0,515021	4,387963	-0,138977	0,209971	0,990000	0,261023	-0,283986	-2,908870	0,390327	-2,904047	-4,692047	12,553385	2,064924	-4,112783	-0,768106	-83,510847	-130,096470	25,343585	-0,283986	-2,908870	0,390327	-231,250367	17,600853	12,553385	-0,283986	-2,908870	0,390327	-231,250367	17,600853	12,553385
11:50:20,53	0,515021	4,387963	-0,138977	0,209971	0,990000	0,261023	-0,284104	-2,909429	0,389544	-2,877875	-4,723820	12,559348	2,062618	-4,110378	-0,769699	-83,476888	-130,118615	25,290158	-0,284104	-2,909429	0,389544	-231,268021	17,578351	12,559348	-0,284104	-2,909429	0,389544	-231,268021	17,578351	12,559348
11:50:20,58	0,515021	4,387963	-0,138977	0,209971	0,990000	0,261023	-0,285034	-2,906229	0,387951	-3,046479	-4,731672	12,505920	2,065537	-4,108749	-0,767711	-83,475238	-130,135004	25,352139	-0,285034	-2,906229	0,387951	-231,185418	17,643464	12,505920	-0,285034	-2,906229	0,387951	-231,185418	17,643464	12,505920
11:50:20,63	0,515021	4,387963	-0,138977	0,209971	0,990000	0,261023	-0,287904	-2,907942	0,389940	-2,970726	-4,871306	12,567902	2,061359	-4,109790	-0,766575	-83,513847	-130,116431	25,337028	-0,287904	-2,907942	0,389940	-231,244204	17,729152	12,567902	-0,287904	-2,907942	0,389940	-231,244204	17,729152	12,567902
11:50:20,68	0,515021	4,387963	-0,138977	0,209971	0,990000	0,261023	-0,284913	-2,904845	0,391075	-3,135017	-4,758524	12,552791	2,065423	-4,111035	-0,765806	-83,530618	-130,167283	25,321086	-0,284913	-2,904845	0,391075	-231,165339	17,607181	12,552791	-0,284913	-2,904845	0,391075	-231,165339	17,607181	12,552791
11:50:20,73	0,515021	4,387963	-0,138977	0,209971	0,990000	0,261023	-0,285867	-2,908987	0,391844	-2,972061	-4,797216	12,536848	2,064880	-4,110082	-0,766576	-83,503591	-130,171213	25,321198	-0,285867	-2,908987	0,391844	-231,327525	17,643356	12,536848	-0,285867	-2,908987	0,391844	-231,327525	17,643356	12,536848
11:50:20,78	0,515021	4,387963	-0,138977	0,209971	0,990000	0,261023	-0,286421	-2,908040	0,391074	-3,011178	-4,800655	12,536961	2,067700	-4,111754	-0,764995	-83,556649	-130,190663	25,373694	-0,286421	-2,908040	0,391074	-231,292328	17,683411	12,536961	-0,286421	-2,908040	0,391074	-231,292328	17,683411	12,536961
11:50:20,83	0,515021	4,387963	-0,138977	0,209971	0,990000	0,261023	-0,286383	-2,911318	0,392656	-2,884108	-4,834898	12,589457	2,068342	-4,111036	-0,762312	-83,535938	-130,209596	25,313318	-0,286383	-2,911318	0,392656	-231,422561	17,646176	12,589457	-0,286383	-2,911318	0,392656	-231,422561	17,646176	12,589457
11:50:20,88	0,515021	4,387963	-0,138977	0,209971	0,990000	0,261023	-0,287325	-2,911515	0,395338	-2,879897	-4,856498	12,529080	2,064167	-4,112465	-0,765415	-83,565416	-130,178078	25,339811	-0,287325	-2,911515	0,395338	-231,433826	17,698551	12,529080	-0,287325	-2,911515	0,395338	-231,433826	17,698551	12,529080
11:50:20,93	0,515021	4,387963	-0,138977	0,209971	0,990000	0,261023	-0,284001	-2,908614	0,392235	-3,018186	-4,724896	12,555573	2,069411	-4,109485	-0,765036	-83,574497	-130,208494	25,340048	-0,284001	-2,908614	0,392235	-231,344398	17,569156	12,555573	-0,284001	-2,908614	0,392235	-231,344398	17,569156	12,555573
11:50:20,98	0,515021	4,387963	-0,138977	0,209971	0,990000	0,261023	-0,289203	-2,911666	0,392615	-2,890379	-4,988089	12,555810	2,065329	-4,111896	-0,764612	-83,562824	-130,196292	25,372913	-0,289203	-2,911666	0,392615	-231,456148	17,714370	12,555810	-0,289203	-2,911666	0,392615	-231,456148	17,714370	12,555810
11:50:21,04	0,515021	4,387963	-0,138977	0,209971	0,990000	0,261023	-0,285074	-2,909336	0,393038	-2,995140	-4,769342	12,588676	2,064365	-4,112984	-0,762760	-83,545054	-130,178604	25,365786	-0,285074	-2,909336	0,393038	-231,377998	17,608943	12,588676	-0,285074	-2,909336	0,393038	-231,377998	17,608943	12,588676
11:50:21,09	0,515021	4,387963	-0,138977	0,209971	0,990000	0,261023	-0,285978	-2,910726	0,391144	-2,927088	-4,818279	12,568546	2,068220	-4,112903	-0,766165	-83,578790	-130,222450	25,373535	-0,285978	-2,910726	0,391144	-231,419065	17,630994	12,568546	-0,285978	-2,910726	0,391144	-231,419065	17,630994	12,568546
11:50:21,14	0,515021	4,387963	-0,138977	0,209971	0,990000	0,261023	-0,285647	-2,912343	0,391485	-2,869422	-4,799915	12,589297	2,064178	-4,110792	-0,765436	-83,546113	-130,217149	25,309553	-0,285647	-2,912343	0,391485	-231,488315	17,623395	12,589297	-0,285647	-2,912343	0,391485	-231,488315	17,623395	12,589297
11:50:21,19	0,515021	4,387963	-0,138977	0,209971	0,990000	0,261023	-0,285455	-2,907786	0,392214	-3,085411	-4,764256	12,525315	1,757860	-3,936158	-0,910882	-73,428279	-114,517796	23,294056	-0,285455	-2,907786	0,392214	-231,346648	17,643941	12,525315	-0,285455	-2,907786	0,392214	-231,346648	17,643941	12,525315
11:50:21,24	0,515031	4,337926	-0,138996	0,209970	0,989985	0,261033	-0,283534	-2,555191	0,246768	-2,765421	-3,751743	10,509819	1,700490	-3,902815	-0,929632	-71,732617	-111,576145	22,970305	-0,283534	-2,555191	0,246768	-203,347921	18,505656	10,509819	-0,283534	-2,555191	0,246768	-203,347921	18,505656	10,509819
11:50:21,29	0,515031	4,337926	-0,138996	0,209970	0,989985	0,261033	-0,283724	-2,488835	0,228019	-2,820563	-3,763993	10,186068	1,711203	-3,909704	-0,923796	-71,875811	-111,878643	23,002972	-0,283724	-2,488835	0,228019	-198,194112	18,508366	10,186068	-0,283724	-2,488835	0,228019	-198,194112	18,508366	10,186068
11:50:21,34	0,515031	4,337926	-0,138996	0,209970	0,989985	0,261033	-0,283114	-2,501558	0,233855	-2,492546	-3,705017	10,218734	1,709748	-3,904203	-0,921872	-71,934816	-112,032436	23,046497	-0,283114	-2,501558	0,233855	-198,864833	18,519432	10,218734	-0,283114	-2,501558	0,233855	-198,864833	18,519432	10,218734
11:50:21,39	0,515031	4,337926	-0,138996	0,209970	0,989985	0,261033	-0,287151	-2,497547	0,235779	-2,863802	-3,889157	10,262260	1,711390	-3,906899	-0,921099	-71,980802	-112,092054	23,049319	-0,287151	-2,497547	0,235779	-198,921236	18,652216	10,262260	-0,287151	-2,497547	0,235779	-198,921236	18,652216	10,262260
11:50:21,44	0,515031	4,337926	-0,138996	0,209970	0,989985	0,261033	-0,285637	-2,500317	0,236551	-2,794390	-3,820431	10,265081	1,717657	-3,911826	-0,922275	-72,048130	-112,218152	23,037349	-0,285637	-2,500317	0,236551	-199,069263	18,602072	10,265081	-0,285637	-2,500317	0,236551	-199,069263	18,602072	10,265081
11:50:21,49	0,515031	4,337926	-0,138996	0,209970	0,989985	0,261033	-0,284503	-2,508208	0,235376	-2,526915	-3,756744	10,253111	1,714660	-3,906238	-0,920352	-72,062230	-112,208413	23,056327	-0,284503	-2,508208	0,235376	-199,421249	18,576773	10,253111	-0,284503	-2,508208	0,235376	-199,421249	18,576773	10,253111
11:50:21,54	0,515031	4,337926	-0,138996	0,209970	0,989985	0,261033	-0,287845	-2,502818	0,237299	-2,805802	-3,947581	10,272090	1,713956	-3,910006	-0,917248	-72,101359	-112,296274	23,051346	-0,287845	-2,502818	0,237299	-199,277033	18,648242	10,272090	-0,287845	-2,502818	0,237299	-199,277033	18,648242	10,272090
11:50:21,59	0,515031	4,337926	-0,138996	0,209970	0,989985	0,261033	-0,284230	-2,504093	0,240402	-2,835171	-3,749553	10,267108	1,717978	-3,911208	-0,918052	-72,134961	-112,350429	23,021892	-0,284230	-2,504093	0,240402	-199,406468	18,562487	10,267108	-0,284230	-2,504093	0,240402	-199,406468	18,562487	10,267108
11:50:21,64	0,515031	4,337926	-0,138996	0,209970	0,989985	0,261033	-0,285199	-2,508178	0,239598	-2,686469	-3,801992	10,237654	1,709192	-3,903136	-0,917584	-71,877815	-112,169239	23,034137	-0,285199	-2,508178	0,239598	-199,578412	18,586156	10,237654	-0,285199	-2,508178	0,239598	-199,578412	18,586156	10,237654
11:50:21,69	0,515031	4,337926	-0,138996	0,209970	0,989985	0,261033	-0,287798	-2,496532	0,240067	-3,006526	-3,805002	10,249900	1,427580	-3,753410	-1,066867	-63,081867	-97,567506	21,179247	-0,287798	-2,496532	0,240067	-198,984328	18,787111	10,249900	-0,287798	-2,496532	0,240067	-198,984328	18,787111	10,249900
11:50:21,74	0,514973	4,287969	-0,138985	0,209991	0,989991	0,260970	-0,276658	-2,177786	0,090783	-2,537898	-2,909086	8,395009	1,387513	-3,729794	-1,078209	-61,637030	-95,267811	20,945988	-0,276658	-2,177786	0,090783	-173,494111	18,808549	8,395009	-0,276658	-2,177786	0,090783	-173,494111	18,808549	8,395009
11:50:21,79	0,514973	4,287969	-0,138985	0,209991	0,989991	0,260970	-0,277076	-2,131279	0,079441	-2,242257	-2,829433	8,161751	1,392613	-3,727122	-1,072056	-61,866307	-95,660501	21,001132	-0,277076	-2,131279	0,079441	-169,547660	18,921059	8,161751	-0,277076	-2,131279	0,079441	-169,547660	18,921059	8,161751
11:50:21,84	0,514973	4,287969	-0,138985	0,209991	0,989991	0,260970	-0,281940	-2,134360	0,085594	-2,536748	-3,084570	8,216895	1,395730	-3,732741	-1,071656	-62,010286	-95,828286	21,064531	-0,281940	-2,134360	0,085594	-170,084031	19,047736	8,216895	-0,281940	-2,134360	0,085594	-170,084031	19,047736	8,216895
11:50:21,89	0,514973	4,287969	-0,138985	0,209991	0,989991	0,260970	-0,278633	-2,139869	0,085994	-2,467583	-2,953370	8,280293	1,399607	-3,734949	-1,067802	-62,081562	-95,998982	21,043257	-0,278633	-2,139869	0,085994	-170,447312	18,919288	8,280293	-0,278633	-2,139869	0,085994	-170,447312	18,919288	8,280293
11:50:21,94	0,514973	4,287969	-0,138985	0,209991	0,989991	0,260970	-0,278659	-2,144330	0,089848	-2,419079	-2,931126	8,259020	1,401791	-3,734674	-1,069350	-62,125442	-96,080883	21,076361	-0,278659	-2,144330	0,089848	-170,748991	18,943611	8,259020	-0,278659	-2,144330	0,089848	-170,748991	18,943611	8,259020
11:50:21,99	0,514973	4,287969	-0,138985	0,209991	0,989991	0,260970	-0,279989	-2,146084	0,088300	-2,420731	-2,997345	8,292124	1,400438	-3,736870	-1,064355	-62,196826	-96,169434	21,031898	-0,279989	-2,146084	0,088300	-170,888345	18,981809	8,292124	-0,279989	-2,146084	0,088300	-170,888345	18,981809	8,292124
11:50:22,04	0,514973	4,287969	-0,138985	0,209991	0,989991	0,260970	-0,277411	-2,146011	0,093295	-2,536944	-2,880817	8,247661	1,406697	-3,738075	-1,066283	-62,264661	-96,253510	21,075584	-0,277411	-2,146011	0,093295	-170,998771	18,895938	8,247661	-0,277411	-2,146011	0,093295	-170,998771	18,895938	8,247661
11:50:22,09	0,514973	4,287969	-0,138985	0,209991	0,989991	0,260970	-0,279497	-2,152034	0,091368	-2,330468	-3,005980	8,291347	1,408452	-3,738000	-1,064741	-62,264028	-96,287378	21,054489	-0,279497	-2,152034	0,091368	-171,265115	18,934500	8,291347	-0,279497	-2,152034	0,091368	-171,265115	18,934500	8,291347
11:50:22,14	0,514973	4,287969	-0,138985	0,209991	0,989991	0,260970	-0,280439	-2,153515	0,092909	-2,282431	-3,037517	8,270251	1,405519	-3,740069	-1,065488	-62,244874	-96,329178	21,076819	-0,280439	-2,153515	0,092909	-171,333394	18,976963	8,270251	-0,280439	-2,153515	0,092909	-171,333394	18,976963	8,270251
11:50:22,19	0,514973	4,287969	-0,138985	0,209991	0,989991	0,260970	-0,277180	-2,152010	0,092163	-2,387331	-2,830557	8,292581	1,408815	-3,742826	-1,064759	-62,353616	-96,367541	21,057044	-0,277180	-2,152010	0,092163	-171,320126	18,928085	8,292581	-0,277180	-2,152010	0,092163	-171,320126	18,928085	8,292581
11:50:22,24	0,514973	4,287969	-0,138985	0,209991	0,989991	0,260970	-0,276441	-2,156244	0,092892	-2,254776	-2,867107	8,272807	1,407124	-3,738008	-1,064735	-62,297581	-96,379323	21,085570	-0,276441	-2,156244	0,092892	-171,519912	18,833503	8,272807	-0,276441	-2,156244	0,092892	-171,519912	18,833503	8,272807
11:50:22,29	0,514973	4,287969	-0,138985	0,209991	0,989991	0,260970	-0,279768	-2,152370	0,092916	-2,438383	-2,985705	8,301332	1,409989	-3,738678	-1,062405	-62,322994	-96,431334	21,087988	-0,279768	-2,152370	0,092916	-171,399451	18,976093	8,301332	-0,279768	-2,152370	0,092916	-171,399451	18,976093	8,301332
11:50:22,34	0,514973	4,287969	-0,138985	0,209991	0,989991	0,260970	-0,280620	-2,155186	0,095245	-2,349707	-3,026019	8,303751	1,411686	-3,738586	-1,064719	-62,328168	-96,487933	21,112169	-0,280620	-2,155186	0,095245	-171,531821	19,002672	8,303751	-0,280620	-2,155186	0,095245	-171,531821	19,002672	8,303751
11:50:22,39	0,514973	4,287969	-0,138985	0,209991	0,989991	0,260970	-0,281549	-2,156610	0,092931	-2,327274	-3,050477	8,327932	1,408109	-3,739983	-1,064350	-62,357084	-96,478484	21,102029	-0,281549	-2,156610	0,092931	-171,621154	19,051093	8,327932	-0,281549	-2,156610	0,092931	-171,621154	19,051093	8,327932
11:50:22,44	0,514973	4,287969	-0,138985	0,209991	0,989991	0,260970	-0,278551	-2,154210	0,093300	-2,458337	-2,924346	8,317791	1,411562	-3,738276	-1,062819	-62,377334	-96,530082	21,085967	-0,278551	-2,154210	0,093300	-171,563835	18,941879	8,317791	-0,278551	-2,154210	0,093300	-171,563835	18,941879	8,317791
11:50:22,49	0,514973	4,287969	-0,138985	0,209991	0,989991	0,260970	-0,281755	-2,156348	0,094831	-2,401996	-3,082703	8,301730	1,411553	-3,742166	-1,065115	-62,383960	-96,529873	21,115931	-0,281755	-2,156348	0,094831	-171,675288	19,035053	8,301730	-0,281755	-2,156348	0,094831	-171,675288	19,035053	8,301730
11:50:22,54	0,514973	4,287969	-0,138985	0,209991	0,989991	0,260970	-0,278381	-2,158285	0,092535	-2,304406	-2,913124	8,331694	1,409252	-3,742446	-1,062788	-62,362242	-96,538723	21,099033	-0,278381	-2,158285	0,092535	-171,729750	18,939812	8,331694	-0,278381	-2,158285	0,092535	-171,729750	18,939812	8,331694
11:50:22,59	0,514973	4,287969	-0,138985	0,209991	0,989991	0,260970	-0,276988	-2,156432	0,094863	-2,397551	-2,817452	8,314796	1,407969	-3,740686	-1,059697	-62,404962	-96,556118	21,111610	-0,276988	-2,156432	0,094863	-171,677459	18,926130	8,314796	-0,276988	-2,156432	0,094863	-171,677459	18,926130	8,314796
11:50:22,64	0,514973	4,287969	-0,138985	0,209991	0,989991	0,260970	-0,277871	-2,154441	0,097953	-2,537525	-2,891647	8,327372	1,409735	-3,740980	-1,061617	-62,395112	-96,570536	21,131857	-0,277871	-2,154441	0,097953	-171,661114	18,921220	8,327372	-0,277871	-2,154441	0,097953	-171,661114	18,921220	8,327372
11:50:22,69	0,514973	4,287969	-0,138985	0,209991	0,989991	0,260970	-0,278499	-2,156117	0,096033	-2,457916	-2,908585	8,347620	1,406699	-3,741352	-1,063600	-62,436390	-96,573596	21,108584	-0,278499	-2,156117	0,096033	-171,713099	18,953612	8,347620	-0,278499	-2,156117	0,096033	-171,713099	18,953612	8,347620
11:50:22,74	0,514973	4,287969	-0,138985	0,209991	0,989991	0,260970	-0,276659	-2,153674	0,094050	-2,608255	-2,847107	8,324347	1,409038	-3,740760	-1,061279	-62,444892	-96,584148	21,097723	-0,276659	-2,153674	0,094050	-171,671641	18,870627	8,324347	-0,276659	-2,153674	0,094050	-171,671641	18,870627	8,324347
11:50:22,79	0,514973	4,287969	-0,138985	0,209991	0,989991	0,260970	-0,278342	-2,155403	0,096371	-2,531700	-2,936694	8,313486	1,411855	-3,737104	-1,062058	-62,479324	-96,613728	21,132549	-0,278342	-2,155403	0,096371	-171,730867	18,913130	8,313486	-0,278342	-2,155403	0,096371	-171,730867	18,913130	8,313486
11:50:22,84	0,514973	4,287969	-0,138985	0,209991	0,989991	0,260970	-0,282916	-2,156015	0,095592	-2,542749	-3,189590	8,348311	1,410150	-3,741647	-1,060100	-62,465792	-96,618492	21,120407	-0,282916	-2,156015	0,095592	-171,789897	19,019323	8,348311	-0,282916	-2,156015	0,095592	-171,789897	19,019323	8,348311
11:50:22,89	0,514973	4,287969	-0,138985	0,209991	0,989991	0,260970	-0,278130	-2,156809	0,097550	-2,498780	-2,926588	8,336169	1,410673	-3,741964	-1,060507	-62,495560	-96,624372	21,111125	-0,278130	-2,156809	0,097550	-171,808319	18,906579	8,336169	-0,278130	-2,156809	0,097550	-171,808319	18,906579	8,336169
11:50:22,94	0,514973	4,287969	-0,138985	0,209991	0,989991	0,260970	-0,278117	-2,157421	0,097143	-2,486936	-2,948759	8,326888	1,414156	-3,742524	-1,055432	-62,503299	-96,695145	21,135439	-0,278117	-2,157421	0,097143	-171,844512	18,883399	8,326888	-0,278117	-2,157421	0,097143	-171,844512	18,883399	8,326888
11:50:22,99	0,514973	4,287969	-0,138985	0,209991	0,989991	0,260970	-0,279373	-2,160717	0,102219	-2,380721	-2,985416	8,351201	1,413701	-3,738614	-1,059721	-62,434688	-96,670225	21,099882	-0,279373	-2,160717	0,102219	-171,997008	18,945382	8,351201	-0,279373	-2,160717	0,102219	-171,997008	18,945382	8,351201
11:50:23,04	0,514973	4,287969	-0,138985	0,209991	0,989991	0,260970	-0,282532	-2,158369	0,097930	-2,446916	-3,102693	8,315645	1,411767	-3,742496	-1,062063	-62,503253	-96,710746	21,109494	-0,282532	-2,158369	0,097930	-171,878905	19,076038	8,315645	-0,282532	-2,158369	0,097930	-171,878905	19,076038	8,315645
11:50:23,09	0,514973	4,287969	-0,138985	0,209991	0,989991	0,260970	-0,278203	-2,158634	0,095588	-2,502504	-2,916722	8,325257	1,412387	-3,743454	-1,060489	-62,496334	-96,700299	21,123300	-0,278203	-2,158634	0,095588	-171,955307	18,922210	8,325257	-0,278203	-2,158634	0,095588	-171,955307	18,922210	8,325257
11:50:23,15	0,514973	4,287969	-0,138985	0,209991	0,989991	0,260970	-0,277683	-2,159651	0,097161	-2,437159	-2,888920	8,339063	1,411245	-3,740668	-1,060879	-62,478081	-96,678966	21,129095	-0,277683	-2,159651	0,097161	-171,969728	18,909202	8,339063	-0,277683	-2,159651	0,097161	-171,969728	18,909202	8,339063
11:50:23,20	0,514973	4,287969	-0,138985	0,209991	0,989991	0,260970	-0,279525	-2,157268	0,096771	-2,533426	-2,979563	8,344857	1,411750	-3,744369	-1,060887	-62,523238	-96,691118	21,123867	-0,279525	-2,157268	0,096771	-171,879000	18,963156	8,344857	-0,279525	-2,157268	0,096771	-171,879000	18,963156	8,344857
11:50:23,25	0,514973	4,287969	-0,138985	0,209991	0,989991	0,260970	-0,276573	-2,159557	0,096764	-2,447533	-2,859071	8,339630	1,414098	-3,740610	-1,059327	-62,505921	-96,727785	21,137064	-0,276573	-2,159557	0,096764	-171,972744	18,851888	8,339630	-0,276573	-2,159557	0,096764	-171,972744	18,851888	8,339630
11:50:23,30	0,514973	4,287969	-0,138985	0,209991	0,989991	0,260970	-0,281002	-2,159710	0,098323	-2,462645	-3,056052	8,352827	1,123545	-3,591796	-1,193564	-53,896104	-81,832964	19,258413	-0,281002	-2,159710	0,098323	-171,999911	19,002588	8,352827	-0,281002	-2,159710	0,098323	-171,999911	19,002588	8,352827
11:50:23,35	0,515039	4,237917	-0,138988	0,209980	0,990005	0,261009	-0,264602	-1,833677	-0,035914	-2,212168	-2,194337	6,474176	1,097838	-3,571051	-1,213913	-52,811288	-80,505986	19,106981	-0,264602	-1,833677	-0,035914	-146,155839	18,576891	6,474176	-0,264602	-1,833677	-0,035914	-146,155839	18,576891	6,474176
11:50:23,40	0,515039	4,237917	-0,138988	0,209980	0,990005	0,261009	-0,269714	-1,801042	-0,056263	-2,217588	-2,184184	6,322744	1,115600	-3,583859	-1,205324	-53,150398	-81,082143	19,252689	-0,269714	-1,801042	-0,056263	-143,599405	18,988353	6,322744	-0,269714	-1,801042	-0,056263	-143,599405	18,988353	6,322744
11:50:23,45	0,515039	4,237917	-0,138988	0,209980	0,990005	0,261009	-0,267503	-1,822828	-0,047674	-1,753255	-2,074798	6,468452	1,115299	-3,586567	-1,205349	-53,229596	-81,276548	19,251682	-0,267503	-1,822828	-0,047674	-144,845246	18,924156	6,468452	-0,267503	-1,822828	-0,047674	-144,845246	18,924156	6,468452
11:50:23,50	0,515039	4,237917	-0,138988	0,209980	0,990005	0,261009	-0,265007	-1,823922	-0,047699	-1,904343	-1,916438	6,467445	1,120185	-3,583916	-1,204949	-53,341563	-81,462427	19,339931	-0,265007	-1,823922	-0,047699	-145,082186	18,886650	6,467445	-0,265007	-1,823922	-0,047699	-145,082186	18,886650	6,467445
11:50:23,55	0,515039	4,237917	-0,138988	0,209980	0,990005	0,261009	-0,269746	-1,826827	-0,047299	-1,970201	-2,166877	6,555694	1,121744	-3,589582	-1,203383	-53,417876	-81,563969	19,365010	-0,269746	-1,826827	-0,047299	-145,376150	19,008201	6,555694	-0,269746	-1,826827	-0,047299	-145,376150	19,008201	6,555694
11:50:23,60	0,515039	4,237917	-0,138988	0,209980	0,990005	0,261009	-0,265619	-1,831011	-0,045733	-1,878759	-1,967600	6,580772	1,125127	-3,589736	-1,203011	-53,446213	-81,693320	19,351803	-0,265619	-1,831011	-0,045733	-145,613103	18,883521	6,580772	-0,265619	-1,831011	-0,045733	-145,613103	18,883521	6,580772
11:50:23,65	0,515039	4,237917	-0,138988	0,209980	0,990005	0,261009	-0,267177	-1,834017	-0,045361	-1,848608	-2,008441	6,567565	1,125062	-3,585196	-1,201069	-53,459447	-81,706436	19,384915	-0,267177	-1,834017	-0,045361	-145,818967	18,964922	6,567565	-0,267177	-1,834017	-0,045361	-145,818967	18,964922	6,567565
11:50:23,70	0,515039	4,237917	-0,138988	0,209980	0,990005	0,261009	-0,271076	-1,831692	-0,043418	-1,987523	-2,216103	6,600677	1,127269	-3,589671	-1,201108	-53,519002	-81,784907	19,339148	-0,271076	-1,831692	-0,043418	-145,775310	19,063349	6,600677	-0,271076	-1,831692	-0,043418	-145,775310	19,063349	6,600677
11:50:23,75	0,515039	4,237917	-0,138988	0,209980	0,990005	0,261009	-0,268304	-1,835840	-0,043457	-1,869540	-2,084334	6,554911	1,126091	-3,589980	-1,198765	-53,514470	-81,808714	19,351199	-0,268304	-1,835840	-0,043457	-145,982980	18,977567	6,554911	-0,268304	-1,835840	-0,043457	-145,982980	18,977567	6,554911
11:50:23,80	0,515039	4,237917	-0,138988	0,209980	0,990005	0,261009	-0,267448	-1,834974	-0,041114	-1,932917	-2,023962	6,566962	0,864762	-3,453763	-1,325379	-45,884519	-68,393604	17,734162	-0,267448	-1,834974	-0,041114	-145,978385	18,970695	6,566962	-0,267448	-1,834974	-0,041114	-145,978385	18,970695	6,566962
11:50:23,85	0,515096	4,187908	-0,138984	0,209971	0,990007	0,260990	-0,254751	-1,540548	-0,167728	-1,810301	-1,463526	4,949925	0,846845	-3,445783	-1,334138	-45,207089	-67,435744	17,645017	-0,254751	-1,540548	-0,167728	-122,743286	18,534389	4,949925	-0,254751	-1,540548	-0,167728	-122,743286	18,534389	4,949925
11:50:23,90	0,515096	4,187908	-0,138984	0,209971	0,990007	0,260990	-0,252703	-1,521042	-0,176488	-1,656341	-1,249291	4,860779	0,857526	-3,451408	-1,324871	-45,523814	-68,071551	17,700800	-0,252703	-1,521042	-0,176488	-121,058144	18,587859	4,860779	-0,252703	-1,521042	-0,176488	-121,058144	18,587859	4,860779
11:50:23,95	0,515096	4,187908	-0,138984	0,209971	0,990007	0,260990	-0,253172	-1,533104	-0,167220	-1,738104	-1,230090	4,916562	0,866161	-3,454087	-1,325180	-45,679977	-68,277015	17,782704	-0,253172	-1,533104	-0,167220	-122,086775	18,643911	4,916562	-0,253172	-1,533104	-0,167220	-122,086775	18,643911	4,916562
11:50:24,00	0,515096	4,187908	-0,138984	0,209971	0,990007	0,260990	-0,255169	-1,541922	-0,167529	-1,535608	-1,366427	4,998466	0,869613	-3,454958	-1,325259	-45,782155	-68,482689	17,813212	-0,255169	-1,541922	-0,167529	-122,576459	18,664315	4,998466	-0,255169	-1,541922	-0,167529	-122,576459	18,664315	4,998466
11:50:24,05	0,515096	4,187908	-0,138984	0,209971	0,990007	0,260990	-0,256141	-1,545346	-0,167609	-1,586725	-1,402646	5,028975	0,871212	-3,459810	-1,322518	-45,820307	-68,642650	17,830595	-0,256141	-1,545346	-0,167609	-122,896425	18,704432	5,028975	-0,256141	-1,545346	-0,167609	-122,896425	18,704432	5,028975
11:50:24,10	0,515096	4,187908	-0,138984	0,209971	0,990007	0,260990	-0,252738	-1,549158	-0,164868	-1,546139	-1,178763	5,046358	0,873353	-3,461819	-1,318268	-45,902475	-68,734032	17,830843	-0,252738	-1,549158	-0,164868	-123,155032	18,661200	5,046358	-0,252738	-1,549158	-0,164868	-123,155032	18,661200	5,046358
11:50:24,15	0,515096	4,187908	-0,138984	0,209971	0,990007	0,260990	-0,252069	-1,552016	-0,160618	-1,517744	-1,169434	5,046606	0,872685	-3,460203	-1,321013	-45,923422	-68,754262	17,822515	-0,252069	-1,552016	-0,160618	-123,350994	18,617997	5,046606	-0,252069	-1,552016	-0,160618	-123,350994	18,617997	5,046606
11:50:24,20	0,515096	4,187908	-0,138984	0,209971	0,990007	0,260990	-0,253135	-1,550630	-0,163363	-1,617803	-1,232869	5,038277	0,874331	-3,459333	-1,319831	-45,935866	-68,869174	17,852572	-0,253135	-1,550630	-0,163363	-123,342262	18,638209	5,038277	-0,253135	-1,550630	-0,163363	-123,342262	18,638209	5,038277
11:50:24,25	0,515096	4,187908	-0,138984	0,209971	0,990007	0,260990	-0,254712	-1,551620	-0,162180	-1,672042	-1,268194	5,068335	0,877175	-3,458449	-1,320622	-45,965764	-68,908386	17,852727	-0,254712	-1,551620	-0,162180	-123,474245	18,726679	5,068335	-0,254712	-1,551620	-0,162180	-123,474245	18,726679	5,068335
11:50:24,30	0,515096	4,187908	-0,138984	0,209971	0,990007	0,260990	-0,256899	-1,553641	-0,162971	-1,615865	-1,388212	5,068490	0,880025	-3,461630	-1,318670	-46,008452	-68,944026	17,865393	-0,256899	-1,553641	-0,162971	-123,576705	18,778351	5,068490	-0,256899	-1,553641	-0,162971	-123,576705	18,778351	5,068490
11:50:24,35	0,515096	4,187908	-0,138984	0,209971	0,990007	0,260990	-0,255569	-1,557700	-0,161020	-1,457018	-1,338204	5,081155	0,881708	-3,461232	-1,317134	-46,023070	-69,026547	17,847780	-0,255569	-1,557700	-0,161020	-123,736471	18,723960	5,081155	-0,255569	-1,557700	-0,161020	-123,736471	18,723960	5,081155
11:50:24,40	0,515096	4,187908	-0,138984	0,209971	0,990007	0,260990	-0,256755	-1,558958	-0,159484	-1,470380	-1,371289	5,063542	0,876311	-3,459783	-1,315586	-46,061626	-69,028686	17,880364	-0,256755	-1,558958	-0,159484	-123,848581	18,783996	5,063542	-0,256755	-1,558958	-0,159484	-123,848581	18,783996	5,063542
11:50:24,45	0,515096	4,187908	-0,138984	0,209971	0,990007	0,260990	-0,255312	-1,553560	-0,157936	-1,772192	-1,328545	5,096126	0,877569	-3,461280	-1,314416	-46,028579	-69,043640	17,854603	-0,255312	-1,553560	-0,157936	-123,726672	18,713422	5,096126	-0,255312	-1,553560	-0,157936	-123,726672	18,713422	5,096126
11:50:24,50	0,515096	4,187908	-0,138984	0,209971	0,990007	0,260990	-0,254644	-1,555398	-0,156766	-1,673067	-1,257747	5,070365	0,879809	-3,463280	-1,314041	-46,083017	-69,060547	17,854483	-0,254644	-1,555398	-0,156766	-123,771793	18,731834	5,070365	-0,254644	-1,555398	-0,156766	-123,771793	18,731834	5,070365
11:50:24,55	0,515096	4,187908	-0,138984	0,209971	0,990007	0,260990	-0,254032	-1,558338	-0,156390	-1,562053	-1,264617	5,070245	0,882057	-3,464155	-1,315971	-46,109618	-69,116470	17,878624	-0,254032	-1,558338	-0,156390	-123,891562	18,676926	5,070245	-0,254032	-1,558338	-0,156390	-123,891562	18,676926	5,070245
11:50:24,60	0,515096	4,187908	-0,138984	0,209971	0,990007	0,260990	-0,254398	-1,560722	-0,158321	-1,499775	-1,278700	5,094386	0,878994	-3,460272	-1,316797	-46,136808	-69,168387	17,858409	-0,254398	-1,560722	-0,158321	-124,016490	18,691536	5,094386	-0,254398	-1,560722	-0,158321	-124,016490	18,691536	5,094386
11:50:24,65	0,515096	4,187908	-0,138984	0,209971	0,990007	0,260990	-0,256230	-1,556128	-0,159147	-1,797234	-1,371541	5,074172	0,881920	-3,460498	-1,314441	-46,149312	-69,162000	17,891696	-0,256230	-1,556128	-0,159147	-123,953298	18,742489	5,074172	-0,256230	-1,556128	-0,159147	-123,953298	18,742489	5,074172
11:50:24,70	0,515096	4,187908	-0,138984	0,209971	0,990007	0,260990	-0,257497	-1,558775	-0,156790	-1,660313	-1,451446	5,107459	0,882585	-3,462385	-1,313242	-46,112419	-69,183965	17,899410	-0,257497	-1,558775	-0,156790	-124,024163	18,762043	5,107459	-0,257497	-1,558775	-0,156790	-124,024163	18,762043	5,107459
11:50:24,75	0,515096	4,187908	-0,138984	0,209971	0,990007	0,260990	-0,256195	-1,560294	-0,155592	-1,581885	-1,340843	5,115172	0,880194	-3,459814	-1,313669	-46,123210	-69,186562	17,875439	-0,256195	-1,560294	-0,155592	-124,065001	18,770491	5,115172	-0,256195	-1,560294	-0,155592	-124,065001	18,770491	5,115172
11:50:24,80	0,515096	4,187908	-0,138984	0,209971	0,990007	0,260990	-0,257225	-1,556938	-0,156018	-1,764052	-1,402459	5,091202	0,882511	-3,462556	-1,312478	-46,141362	-69,206626	17,898478	-0,257225	-1,556938	-0,156018	-123,983706	18,789743	5,091202	-0,257225	-1,556938	-0,156018	-123,983706	18,789743	5,091202
11:50:24,85	0,515096	4,187908	-0,138984	0,209971	0,990007	0,260990	-0,256010	-1,560315	-0,154828	-1,614900	-1,344943	5,114241	0,882974	-3,463668	-1,313273	-46,191677	-69,235150	17,898480	-0,256010	-1,560315	-0,154828	-124,099648	18,751845	5,114241	-0,256010	-1,560315	-0,154828	-124,099648	18,751845	5,114241
11:50:24,90	0,515096	4,187908	-0,138984	0,209971	0,990007	0,260990	-0,255278	-1,561272	-0,155623	-1,614989	-1,336199	5,114243	0,883574	-3,463321	-1,315214	-46,178811	-69,244362	17,894544	-0,255278	-1,561272	-0,155623	-124,174873	18,703138	5,114243	-0,255278	-1,561272	-0,155623	-124,174873	18,703138	5,114243
11:50:24,95	0,515096	4,187908	-0,138984	0,209971	0,990007	0,260990	-0,255879	-1,561619	-0,157564	-1,598514	-1,351718	5,110307	0,886406	-3,465906	-1,312899	-46,229979	-69,286548	17,882726	-0,255879	-1,561619	-0,157564	-124,185600	18,734822	5,110307	-0,255879	-1,561619	-0,157564	-124,185600	18,734822	5,110307
11:50:25,00	0,515096	4,187908	-0,138984	0,209971	0,990007	0,260990	-0,255056	-1,565364	-0,155249	-1,465904	-1,332132	5,098488	0,884628	-3,464442	-1,312866	-46,217595	-69,307821	17,930258	-0,255056	-1,565364	-0,155249	-124,346955	18,689788	5,098488	-0,255056	-1,565364	-0,155249	-124,346955	18,689788	5,098488
11:50:25,05	0,515096	4,187908	-0,138984	0,209971	0,990007	0,260990	-0,255435	-1,563093	-0,155216	-1,596223	-1,330458	5,146021	0,888241	-3,464527	-1,312077	-46,178223	-69,326931	17,914837	-0,255435	-1,563093	-0,155216	-124,299006	18,721181	5,146021	-0,255435	-1,563093	-0,155216	-124,299006	18,721181	5,146021
11:50:25,10	0,515096	4,187908	-0,138984	0,209971	0,990007	0,260990	-0,257168	-1,566263	-0,154426	-1,428228	-1,376931	5,130600	0,884649	-3,462184	-1,313258	-46,184287	-69,359882	17,919135	-0,257168	-1,566263	-0,154426	-124,379883	18,810763	5,130600	-0,257168	-1,566263	-0,154426	-124,379883	18,810763	5,130600
11:50:25,15	0,515096	4,187908	-0,138984	0,209971	0,990007	0,260990	-0,257401	-1,561981	-0,155607	-1,682454	-1,377831	5,134897	0,884040	-3,461433	-1,314452	-46,209502	-69,308684	17,902386	-0,257401	-1,561981	-0,155607	-124,297983	18,828164	5,134897	-0,257401	-1,561981	-0,155607	-124,297983	18,828164	5,134897
11:50:25,20	0,515096	4,187908	-0,138984	0,209971	0,990007	0,260990	-0,257747	-1,561078	-0,156802	-1,697679	-1,443233	5,118149	0,884034	-3,459618	-1,313280	-46,201089	-69,328195	17,915765	-0,257747	-1,561078	-0,156802	-124,242322	18,789885	5,118149	-0,257747	-1,561078	-0,156802	-124,242322	18,789885	5,118149
11:50:25,26	0,515096	4,187908	-0,138984	0,209971	0,990007	0,260990	-0,256920	-1,564868	-0,155607	-1,557111	-1,394303	5,150021	0,884566	-3,463499	-1,314419	-46,218700	-69,369521	17,939057	-0,256920	-1,564868	-0,155607	-124,399214	18,773935	5,150021	-0,256920	-1,564868	-0,155607	-124,399214	18,773935	5,150021
11:50:25,31	0,515096	4,187908	-0,138984	0,209971	0,990007	0,260990	-0,256920	-1,564868	-0,155607	-1,557111	-1,394303	5,150021	0,886279	-3,466351	-1,310165	-46,271349	-69,341499	17,923245	-0,256920	-1,564868	-0,155607	-124,399214	18,773935	5,150021	-0,256920	-1,564868	-0,155607	-124,399214	18,773935	5,150021
11:50:25,36	0,515096	4,187908	-0,138984	0,209971	0,990007	0,260990	-0,254607	-1,565477	-0,152514	-1,528305	-1,317133	5,139007	0,881682	-3,462909	-1,313683	-46,216055	-69,311000	17,891595	-0,254607	-1,565477	-0,152514	-124,418222	18,669536	5,139007	-0,254607	-1,565477	-0,152514	-124,418222	18,669536	5,139007
11:50:25,41	0,515096	4,187908	-0,138984	0,209971	0,990007	0,260990	-0,255290	-1,559774	-0,156033	-1,770772	-1,319989	5,107357	0,611980	-3,336552	-1,413657	-38,915722	-55,371143	16,198112	-0,255290	-1,559774	-0,156033	-124,213047	18,720260	5,107357	-0,255290	-1,559774	-0,156033	-124,213047	18,720260	5,107357
11:50:25,46	0,514985	4,138027	-0,138982	0,209980	0,989989	0,261014	-0,229868	-1,263027	-0,256007	-1,479178	-0,645693	3,413875	0,612785	-3,335316	-1,421786	-38,854937	-55,198945	16,213117	-0,229868	-1,263027	-0,256007	-100,626823	17,398914	3,413875	-0,229868	-1,263027	-0,256007	-100,626823	17,398914	3,413875
11:50:25,51	0,514985	4,138027	-0,138982	0,209980	0,989989	0,261014	-0,231340	-1,263106	-0,264135	-1,295565	-0,755727	3,428879	0,621546	-3,342337	-1,420245	-39,218289	-55,843011	16,355645	-0,231340	-1,263106	-0,264135	-100,449389	17,404481	3,428879	-0,231340	-1,263106	-0,264135	-100,449389	17,404481	3,428879
11:50:25,56	0,514985	4,138027	-0,138982	0,209980	0,989989	0,261014	-0,229640	-1,274204	-0,262594	-1,457943	-0,659973	3,571407	0,629791	-3,347025	-1,417891	-39,397149	-56,135046	16,449174	-0,229640	-1,274204	-0,262594	-101,482930	17,366795	3,571407	-0,229640	-1,274204	-0,262594	-101,482930	17,366795	3,571407
11:50:25,61	0,514985	4,138027	-0,138982	0,209980	0,989989	0,261014	-0,229703	-1,283689	-0,260240	-1,307062	-0,672110	3,664936	0,633551	-3,347278	-1,414842	-39,510477	-56,322070	16,428569	-0,229703	-1,283689	-0,260240	-102,076621	17,359575	3,664936	-0,229703	-1,283689	-0,260240	-102,076621	17,359575	3,664936
11:50:25,66	0,514985	4,138027	-0,138982	0,209980	0,989989	0,261014	-0,231363	-1,287071	-0,257191	-1,349793	-0,763082	3,644332	0,638081	-3,347769	-1,411755	-39,574577	-56,404690	16,425413	-0,231363	-1,287071	-0,257191	-102,384894	17,398942	3,644332	-0,231363	-1,287071	-0,257191	-102,384894	17,398942	3,644332
11:50:25,71	0,514985	4,138027	-0,138982	0,209980	0,989989	0,261014	-0,233203	-1,291240	-0,254104	-1,236642	-0,872948	3,641176	0,636104	-3,349442	-1,412537	-39,638380	-56,500402	16,451960	-0,233203	-1,291240	-0,254104	-102,598956	17,433491	3,641176	-0,233203	-1,291240	-0,254104	-102,598956	17,433491	3,641176
11:50:25,76	0,514985	4,138027	-0,138982	0,209980	0,989989	0,261014	-0,230766	-1,290364	-0,254886	-1,396942	-0,753606	3,667722	0,640659	-3,350962	-1,410991	-39,672907	-56,634919	16,442782	-0,230766	-1,290364	-0,254886	-102,690554	17,361503	3,667722	-0,230766	-1,290364	-0,254886	-102,690554	17,361503	3,667722
11:50:25,81	0,514985	4,138027	-0,138982	0,209980	0,989989	0,261014	-0,231727	-1,295069	-0,253341	-1,286073	-0,766256	3,658545	0,640573	-3,351209	-1,410980	-39,696565	-56,673767	16,470793	-0,231727	-1,295069	-0,253341	-102,948978	17,424346	3,658545	-0,231727	-1,295069	-0,253341	-102,948978	17,424346	3,658545
11:50:25,86	0,514985	4,138027	-0,138982	0,209980	0,989989	0,261014	-0,231471	-1,295118	-0,253329	-1,328986	-0,753969	3,686556	0,640500	-3,349009	-1,407862	-39,708831	-56,725641	16,501590	-0,231471	-1,295118	-0,253329	-102,995754	17,416477	3,686556	-0,231471	-1,295118	-0,253329	-102,995754	17,416477	3,686556
11:50:25,91	0,514985	4,138027	-0,138982	0,209980	0,989989	0,261014	-0,233339	-1,293955	-0,250211	-1,440516	-0,835805	3,717353	0,429828	-3,227403	-1,482089	-32,946365	-45,866219	15,101248	-0,233317	-1,050705	-0,324439	-83,784092	17,907474	2,317011	-0,233317	-1,050705	-0,324439	-83,784092	17,907474	2,317011
11:50:25,96	0,515036	4,088009	-0,138979	0,209990	0,989981	0,260995	-0,233317	-1,050705	-0,324439	-1,303779	-0,407914	2,317011	0,461211	-3,252962	-1,475870	-33,856962	-47,083878	15,442527	-0,233317	-1,050705	-0,324439	-83,784092	17,907474	2,317011	-0,233317	-1,050705	-0,324439	-83,784092	17,907474	2,317011
11:50:26,01	0,515036	4,088009	-0,138979	0,209990	0,989981	0,260995	-0,226874	-1,090663	-0,318220	-0,735770	-0,252621	2,658289	0,474897	-3,257691	-1,470546	-34,362051	-47,845814	15,538018	-0,226874	-1,090663	-0,318220	-86,352808	17,556952	2,658289	-0,226874	-1,090663	-0,318220	-86,352808	17,556952	2,658289
11:50:26,06	0,515036	4,088009	-0,138979	0,209990	0,989981	0,260995	-0,229621	-1,104880	-0,312895	-0,908905	-0,451931	2,753781	0,481826	-3,262285	-1,473300	-34,568294	-48,233321	15,578368	-0,229621	-1,104880	-0,312895	-87,641949	17,573303	2,753781	-0,229621	-1,104880	-0,312895	-87,641949	17,573303	2,753781
11:50:26,11	0,515036	4,088009	-0,138979	0,209990	0,989981	0,260995	-0,229108	-1,113177	-0,315649	-0,916148	-0,410100	2,794131	0,483153	-3,267598	-1,470985	-34,733410	-48,386685	15,621637	-0,229108	-1,113177	-0,315649	-88,300545	17,574843	2,794131	-0,229108	-1,113177	-0,315649	-88,300545	17,574843	2,794131
11:50:26,16	0,515036	4,088009	-0,138979	0,209990	0,989981	0,260995	-0,225169	-1,116983	-0,313334	-0,933616	-0,271614	2,837399	0,489417	-3,265595	-1,468264	-34,774492	-48,548695	15,645664	-0,225169	-1,116983	-0,313334	-88,616775	17,404161	2,837399	-0,225169	-1,116983	-0,313334	-88,616775	17,404161	2,837399
11:50:26,21	0,515036	4,088009	-0,138979	0,209990	0,989981	0,260995	-0,230036	-1,121406	-0,310613	-0,864470	-0,479253	2,861427	0,488005	-3,266573	-1,468694	-34,840418	-48,682825	15,627382	-0,230036	-1,121406	-0,310613	-88,894830	17,578555	2,861427	-0,230036	-1,121406	-0,310613	-88,894830	17,578555	2,861427
11:50:26,26	0,515036	4,088009	-0,138979	0,209990	0,989981	0,260995	-0,228483	-1,120672	-0,311043	-1,051735	-0,388525	2,843145	0,491927	-3,272013	-1,467138	-34,921528	-48,765778	15,639018	-0,228483	-1,120672	-0,311043	-89,024515	17,547372	2,843145	-0,228483	-1,120672	-0,311043	-89,024515	17,547372	2,843145
11:50:26,31	0,515036	4,088009	-0,138979	0,209990	0,989981	0,260995	-0,225732	-1,126789	-0,309488	-0,846077	-0,274277	2,854781	0,494835	-3,267866	-1,466753	-34,913833	-48,805144	15,648252	-0,225732	-1,126789	-0,309488	-89,298993	17,445722	2,854781	-0,225732	-1,126789	-0,309488	-89,298993	17,445722	2,854781
11:50:26,36	0,515036	4,088009	-0,138979	0,209990	0,989981	0,260995	-0,230778	-1,127234	-0,309102	-0,853191	-0,510301	2,864015	0,492276	-3,266994	-1,468302	-34,971951	-48,875636	15,700518	-0,230778	-1,127234	-0,309102	-89,341024	17,605777	2,864015	-0,230778	-1,127234	-0,309102	-89,341024	17,605777	2,864015
11:50:26,41	0,515036	4,088009	-0,138979	0,209990	0,989981	0,260995	-0,230254	-1,124582	-0,310651	-1,081200	-0,498122	2,916280	0,493954	-3,271246	-1,463654	-35,013363	-48,941594	15,676281	-0,230254	-1,124582	-0,310651	-89,360855	17,576797	2,916280	-0,230254	-1,124582	-0,310651	-89,360855	17,576797	2,916280
11:50:26,46	0,515036	4,088009	-0,138979	0,209990	0,989981	0,260995	-0,227411	-1,128161	-0,306003	-0,972886	-0,353169	2,892043	0,498552	-3,269962	-1,468305	-35,030325	-49,001794	15,702568	-0,227411	-1,128161	-0,306003	-89,533543	17,498572	2,892043	-0,227411	-1,128161	-0,306003	-89,533543	17,498572	2,892043
11:50:26,51	0,515036	4,088009	-0,138979	0,209990	0,989981	0,260995	-0,229733	-1,127300	-0,304483	-1,109951	-0,479157	2,889597	0,494370	-3,268805	-1,462134	-35,064051	-49,018907	15,673834	-0,229733	-1,127300	-0,304483	-89,603028	17,554866	2,889597	-0,229733	-1,127300	-0,304483	-89,603028	17,554866	2,889597
11:50:26,56	0,515036	4,088009	-0,138979	0,209990	0,989981	0,260995	-0,229884	-1,130522	-0,311055	-0,974324	-0,483431	2,931821	0,497236	-3,270285	-1,468705	-35,076887	-49,048352	15,716059	-0,229884	-1,130522	-0,311055	-89,720329	17,562488	2,931821	-0,229884	-1,130522	-0,311055	-89,720329	17,562488	2,931821
11:50:26,61	0,515036	4,088009	-0,138979	0,209990	0,989981	0,260995	-0,229884	-1,130522	-0,311055	-0,974324	-0,483431	2,931821	0,498311	-3,275098	-1,464843	-35,143893	-49,059753	15,694123	-0,229884	-1,130522	-0,311055	-89,720329	17,562488	2,931821	-0,229884	-1,130522	-0,311055	-89,720329	17,562488	2,931821
11:50:26,66	0,515036	4,088009	-0,138979	0,209990	0,989981	0,260995	-0,226253	-1,133860	-0,307192	-0,844127	-0,346935	2,909886	0,499504	-3,270247	-1,465987	-35,093155	-49,133431	15,717090	-0,226253	-1,133860	-0,307192	-89,852161	17,413932	2,909886	-0,226253	-1,133860	-0,307192	-89,852161	17,413932	2,909886
11:50:26,71	0,515036	4,088009	-0,138979	0,209990	0,989981	0,260995	-0,231051	-1,132468	-0,308337	-0,954979	-0,515658	2,932852	0,502899	-3,274322	-1,465630	-35,162585	-49,165276	15,687477	-0,231051	-1,132468	-0,308337	-89,853697	17,621862	2,932852	-0,231051	-1,132468	-0,308337	-89,853697	17,621862	2,932852
11:50:26,76	0,515036	4,088009	-0,138979	0,209990	0,989981	0,260995	-0,229219	-1,137445	-0,307980	-0,758463	-0,464602	2,903240	0,502943	-3,272564	-1,463271	-35,131740	-49,184740	15,714440	-0,229219	-1,137445	-0,307980	-90,047884	17,529109	2,903240	-0,229219	-1,137445	-0,307980	-90,047884	17,529109	2,903240
11:50:26,81	0,515036	4,088009	-0,138979	0,209990	0,989981	0,260995	-0,230764	-1,136604	-0,305621	-0,803613	-0,508459	2,930203	0,499315	-3,276888	-1,462503	-35,179468	-49,210769	15,712361	-0,230764	-1,136604	-0,305621	-90,027038	17,606477	2,930203	-0,230764	-1,136604	-0,305621	-90,027038	17,606477	2,930203
11:50:26,86	0,515036	4,088009	-0,138979	0,209990	0,989981	0,260995	-0,225205	-1,135624	-0,304853	-0,900984	-0,247727	2,928124	0,500473	-3,272861	-1,462494	-35,172547	-49,216234	15,741978	-0,225205	-1,135624	-0,304853	-90,047471	17,430853	2,928124	-0,225205	-1,135624	-0,304853	-90,047471	17,430853	2,928124
11:50:26,91	0,515036	4,088009	-0,138979	0,209990	0,989981	0,260995	-0,229271	-1,134614	-0,304843	-0,954788	-0,450461	2,957740	0,501563	-3,273786	-1,462130	-35,204817	-49,257149	15,721448	-0,229271	-1,134614	-0,304843	-90,021972	17,547343	2,957740	-0,229271	-1,134614	-0,304843	-90,021972	17,547343	2,957740
11:50:26,96	0,515036	4,088009	-0,138979	0,209990	0,989981	0,260995	-0,229016	-1,136020	-0,304479	-0,933217	-0,444671	2,937211	0,502655	-3,275269	-1,464061	-35,228554	-49,298034	15,740907	-0,229016	-1,136020	-0,304479	-90,110815	17,533086	2,937211	-0,229016	-1,136020	-0,304479	-90,110815	17,533086	2,937211
11:50:27,01	0,515036	4,088009	-0,138979	0,209990	0,989981	0,260995	-0,228277	-1,137708	-0,306411	-0,892742	-0,406363	2,956669	0,499779	-3,274899	-1,460592	-35,221046	-49,255625	15,705719	-0,228277	-1,137708	-0,306411	-90,202809	17,513391	2,956669	-0,228277	-1,137708	-0,306411	-90,202809	17,513391	2,956669
11:50:27,06	0,515036	4,088009	-0,138979	0,209990	0,989981	0,260995	-0,227159	-1,135032	-0,302941	-0,991394	-0,362938	2,921481	0,500328	-3,272532	-1,464042	-35,210547	-49,277843	15,775277	-0,227159	-1,135032	-0,302941	-90,091424	17,469066	2,921481	-0,227159	-1,135032	-0,302941	-90,091424	17,469066	2,921481
11:50:27,11	0,515036	4,088009	-0,138979	0,209990	0,989981	0,260995	-0,229484	-1,134324	-0,306392	-1,042208	-0,463613	2,991039	0,502648	-3,276104	-1,461745	-35,237781	-49,307684	15,719778	-0,229484	-1,134324	-0,306392	-90,086651	17,550868	2,991039	-0,229484	-1,134324	-0,306392	-90,086651	17,550868	2,991039
11:50:27,16	0,515036	4,088009	-0,138979	0,209990	0,989981	0,260995	-0,227550	-1,138119	-0,304095	-0,884331	-0,371742	2,935540	0,497943	-3,274763	-1,461715	-35,231788	-49,286541	15,773057	-0,227550	-1,138119	-0,304095	-90,226677	17,490969	2,935540	-0,227550	-1,138119	-0,304095	-90,226677	17,490969	2,935540
11:50:27,21	0,515036	4,088009	-0,138979	0,209990	0,989981	0,260995	-0,226359	-1,133373	-0,304064	-1,109795	-0,315180	2,988820	0,502519	-3,273455	-1,464491	-35,276746	-49,330583	15,726331	-0,226359	-1,133373	-0,304064	-90,079611	17,454020	2,988820	-0,226359	-1,133373	-0,304064	-90,079611	17,454020	2,988820
11:50:27,27	0,515036	4,088009	-0,138979	0,209990	0,989981	0,260995	-0,229780	-1,136683	-0,306841	-0,998305	-0,509976	2,942094	0,499661	-3,271242	-1,461385	-35,243797	-49,310953	15,719721	-0,229780	-1,136683	-0,306841	-90,227942	17,527757	2,942094	-0,229780	-1,136683	-0,306841	-90,227942	17,527757	2,942094
11:50:27,32	0,515036	4,088009	-0,138979	0,209990	0,989981	0,260995	-0,230268	-1,133101	-0,303735	-1,151100	-0,516628	2,935483	0,501838	-3,275368	-1,461766	-35,319249	-49,353651	15,748195	-0,230268	-1,133101	-0,303735	-90,099543	17,559407	2,935483	-0,230268	-1,133101	-0,303735	-90,099543	17,559407	2,935483
11:50:27,37	0,515036	4,088009	-0,138979	0,209990	0,989981	0,260995	-0,227783	-1,137050	-0,304115	-1,020481	-0,431418	2,963958	0,501526	-3,272949	-1,465191	-35,178151	-49,341527	15,773748	-0,227783	-1,137050	-0,304115	-90,278880	17,449568	2,963958	-0,227783	-1,137050	-0,304115	-90,278880	17,449568	2,963958
11:50:27,42	0,515036	4,088009	-0,138979	0,209990	0,989981	0,260995	-0,229721	-1,135570	-0,307540	-1,016389	-0,416073	2,989510	0,299503	-3,162571	-1,534918	-29,004385	-38,710771	14,432210	-0,229721	-1,135570	-0,307540	-90,158614	17,617064	2,989510	-0,229721	-1,135570	-0,307540	-90,158614	17,617064	2,989510
11:50:27,47	0,514979	4,037930	-0,138984	0,209990	0,989990	0,260976	-0,224300	-0,905424	-0,377268	-0,690574	-0,102906	1,647972	0,326388	-3,178836	-1,525077	-30,232564	-40,289234	14,676380	-0,224300	-0,905424	-0,377268	-71,766373	17,504656	1,647972	-0,224300	-0,905424	-0,377268	-71,766373	17,504656	1,647972
11:50:27,52	0,514979	4,037930	-0,138984	0,209990	0,989990	0,260976	-0,223657	-0,936839	-0,367427	-1,038058	-0,343875	1,892142	0,339443	-3,191932	-1,521308	-30,775736	-41,061094	14,747315	-0,223657	-0,936839	-0,367427	-74,579956	17,213215	1,892142	-0,223657	-0,936839	-0,367427	-74,579956	17,213215	1,892142
11:50:27,57	0,514979	4,037930	-0,138984	0,209990	0,989990	0,260976	-0,218843	-0,954693	-0,363658	-1,049687	-0,178010	1,963078	0,345919	-3,196410	-1,520877	-30,942306	-41,371178	14,865261	-0,218843	-0,954693	-0,363658	-75,993123	17,001171	1,963078	-0,218843	-0,954693	-0,363658	-75,993123	17,001171	1,963078
11:50:27,62	0,514979	4,037930	-0,138984	0,209990	0,989990	0,260976	-0,218203	-0,962540	-0,363226	-0,993467	-0,133917	2,081023	0,351948	-3,198920	-1,520920	-31,071498	-41,623829	14,859191	-0,218203	-0,962540	-0,363226	-76,552894	16,994986	2,081023	-0,218203	-0,962540	-0,363226	-76,552894	16,994986	2,081023
11:50:27,67	0,514979	4,037930	-0,138984	0,209990	0,989990	0,260976	-0,219043	-0,969017	-0,363270	-0,940099	-0,163191	2,074954	0,355854	-3,201329	-1,519375	-31,138529	-41,745886	14,865039	-0,219043	-0,969017	-0,363270	-77,007913	17,031705	2,074954	-0,219043	-0,969017	-0,363270	-77,007913	17,031705	2,074954
11:50:27,72	0,514979	4,037930	-0,138984	0,209990	0,989990	0,260976	-0,218910	-0,973605	-0,361725	-0,840746	-0,153299	2,080801	0,354423	-3,202016	-1,516652	-31,226147	-41,834415	14,919239	-0,218910	-0,973605	-0,361725	-77,268713	17,031160	2,080801	-0,218910	-0,973605	-0,361725	-77,268713	17,031160	2,080801
11:50:27,77	0,514979	4,037930	-0,138984	0,209990	0,989990	0,260976	-0,217600	-0,972708	-0,359002	-1,007837	-0,116781	2,135001	0,358417	-3,201282	-1,520923	-31,245401	-41,917893	14,934696	-0,217600	-0,972708	-0,359002	-77,365437	16,964824	2,135001	-0,217600	-0,972708	-0,359002	-77,365437	16,964824	2,135001
11:50:27,82	0,514979	4,037930	-0,138984	0,209990	0,989990	0,260976	-0,220233	-0,975800	-0,363272	-0,928984	-0,228605	2,150458	0,357701	-3,199533	-1,519021	-31,282163	-41,986669	14,912469	-0,220233	-0,975800	-0,363272	-77,529291	17,059649	2,150458	-0,220233	-0,975800	-0,363272	-77,529291	17,059649	2,150458
11:50:27,87	0,514979	4,037930	-0,138984	0,209990	0,989990	0,260976	-0,221389	-0,974306	-0,361371	-1,084635	-0,286205	2,128231	0,355637	-3,197128	-1,520141	-31,135023	-41,995808	14,901655	-0,221389	-0,974306	-0,361371	-77,567631	17,092854	2,128231	-0,221389	-0,974306	-0,361371	-77,567631	17,092854	2,128231
11:50:27,92	0,514979	4,037930	-0,138984	0,209990	0,989990	0,260976	-0,222440	-0,971316	-0,362491	-1,174449	-0,208850	2,117417	0,184259	-3,117525	-1,577326	-26,466767	-32,743616	13,858844	-0,222440	-0,971316	-0,362491	-77,422746	17,252697	2,117417	-0,222440	-0,971316	-0,362491	-77,422746	17,252697	2,117417
11:50:27,97	0,514995	3,987942	-0,138982	0,209989	0,989990	0,261015	-0,205689	-0,783097	-0,419675	-0,615068	0,078933	1,074607	0,211085	-3,133054	-1,567281	-27,285495	-33,986164	14,128922	-0,205689	-0,783097	-0,419675	-62,088191	16,225526	1,074607	-0,205689	-0,783097	-0,419675	-62,088191	16,225526	1,074607
11:50:28,02	0,514995	3,987942	-0,138982	0,209989	0,989990	0,261015	-0,205654	-0,814093	-0,409631	-0,488728	-0,007023	1,344685	0,220933	-3,135180	-1,565427	-27,665654	-34,691012	14,207412	-0,205654	-0,814093	-0,409631	-64,395022	16,136838	1,344685	-0,205654	-0,814093	-0,409631	-64,395022	16,136838	1,344685
11:50:28,07	0,514995	3,987942	-0,138982	0,209989	0,989990	0,261015	-0,208737	-0,823684	-0,407777	-0,790468	-0,144113	1,423175	0,229017	-3,142893	-1,563879	-27,880057	-35,125635	14,267682	-0,208737	-0,823684	-0,407777	-65,449690	16,241720	1,423175	-0,208737	-0,823684	-0,407777	-65,449690	16,241720	1,423175
11:50:28,12	0,514995	3,987942	-0,138982	0,209989	0,989990	0,261015	-0,206099	-0,834542	-0,406228	-0,709447	0,024666	1,483444	0,231652	-3,142075	-1,565435	-27,960780	-35,278277	14,313597	-0,206099	-0,834542	-0,406228	-66,221023	16,203462	1,483444	-0,206099	-0,834542	-0,406228	-66,221023	16,203462	1,483444
11:50:28,17	0,514995	3,987942	-0,138982	0,209989	0,989990	0,261015	-0,208125	-0,836415	-0,407785	-0,784609	-0,074247	1,529360	0,232544	-3,147470	-1,561575	-28,081015	-35,377144	14,318361	-0,208125	-0,836415	-0,407785	-66,443210	16,263551	1,529360	-0,208125	-0,836415	-0,407785	-66,443210	16,263551	1,529360
11:50:28,22	0,514995	3,987942	-0,138982	0,209989	0,989990	0,261015	-0,203899	-0,839885	-0,403924	-0,749929	0,090824	1,534123	0,241827	-3,144618	-1,563515	-28,090402	-35,503929	14,327294	-0,203899	-0,839885	-0,403924	-66,680893	16,096863	1,534123	-0,203899	-0,839885	-0,403924	-66,680893	16,096863	1,534123
11:50:28,27	0,514995	3,987942	-0,138982	0,209989	0,989990	0,261015	-0,211010	-0,846499	-0,405864	-0,520497	-0,223705	1,543057	0,238701	-3,148331	-1,561607	-28,163285	-35,581266	14,308779	-0,211010	-0,846499	-0,405864	-66,970654	16,340576	1,543057	-0,211010	-0,846499	-0,405864	-66,970654	16,340576	1,543057
11:50:28,32	0,514995	3,987942	-0,138982	0,209989	0,989990	0,261015	-0,206232	-0,845648	-0,403956	-0,668159	0,000313	1,524541	0,242639	-3,148397	-1,559245	-28,220054	-35,657937	14,373972	-0,206232	-0,845648	-0,403956	-67,051523	16,189505	1,524541	-0,206232	-0,845648	-0,403956	-67,051523	16,189505	1,524541
11:50:28,37	0,514995	3,987942	-0,138982	0,209989	0,989990	0,261015	-0,208143	-0,849091	-0,401594	-0,583911	-0,109924	1,589734	0,240129	-3,152081	-1,560060	-28,287479	-35,702330	14,348533	-0,208143	-0,849091	-0,401594	-67,237544	16,229336	1,589734	-0,208143	-0,849091	-0,401594	-67,237544	16,229336	1,589734
11:50:28,42	0,514995	3,987942	-0,138982	0,209989	0,989990	0,261015	-0,203698	-0,848759	-0,402409	-0,673318	0,085039	1,564295	0,241313	-3,151829	-1,559622	-28,257795	-35,762687	14,394721	-0,203698	-0,848759	-0,402409	-67,300912	16,075340	1,564295	-0,203698	-0,848759	-0,402409	-67,300912	16,075340	1,564295
11:50:28,47	0,514995	3,987942	-0,138982	0,209989	0,989990	0,261015	-0,204508	-0,849659	-0,401971	-0,663945	0,098794	1,610484	0,242449	-3,150596	-1,560069	-28,274597	-35,781120	14,331968	-0,204508	-0,849659	-0,401971	-67,362191	16,152695	1,610484	-0,204508	-0,849659	-0,401971	-67,362191	16,152695	1,610484
11:50:28,52	0,514995	3,987942	-0,138982	0,209989	0,989990	0,261015	-0,206144	-0,850027	-0,402419	-0,669207	0,008407	1,547731	0,241231	-3,150088	-1,558511	-28,289153	-35,792003	14,350066	-0,206144	-0,850027	-0,402419	-67,396291	16,190704	1,547731	-0,206144	-0,850027	-0,402419	-67,396291	16,190704	1,547731
11:50:28,57	0,514995	3,987942	-0,138982	0,209989	0,989990	0,261015	-0,205975	-0,848717	-0,400861	-0,754007	0,010043	1,565829	0,241806	-3,151467	-1,557448	-28,350465	-35,839731	14,371430	-0,205975	-0,848717	-0,400861	-67,378290	16,179056	1,565829	-0,205975	-0,848717	-0,400861	-67,378290	16,179056	1,565829
11:50:28,62	0,514995	3,987942	-0,138982	0,209989	0,989990	0,261015	-0,205069	-0,849905	-0,399797	-0,764221	0,027921	1,587192	0,242184	-3,152255	-1,560849	-28,372671	-35,845791	14,379538	-0,205069	-0,849905	-0,399797	-67,481761	16,125813	1,587192	-0,205069	-0,849905	-0,399797	-67,481761	16,125813	1,587192
11:50:28,67	0,514995	3,987942	-0,138982	0,209989	0,989990	0,261015	-0,204575	-0,850627	-0,403198	-0,743043	0,037402	1,595301	0,240360	-3,151832	-1,560468	-28,375913	-35,912474	14,376951	-0,204575	-0,850627	-0,403198	-67,517238	16,096524	1,595301	-0,204575	-0,850627	-0,403198	-67,517238	16,096524	1,595301
11:50:28,72	0,514995	3,987942	-0,138982	0,209989	0,989990	0,261015	-0,204029	-0,848835	-0,402817	-0,895576	0,096333	1,592714	0,244376	-3,152174	-1,558136	-28,422802	-35,930834	14,395450	-0,204029	-0,848835	-0,402817	-67,529132	16,112586	1,592714	-0,204029	-0,848835	-0,402817	-67,529132	16,112586	1,592714
11:50:28,77	0,514995	3,987942	-0,138982	0,209989	0,989990	0,261015	-0,205741	-0,852484	-0,400485	-0,745186	-0,024152	1,611213	0,246186	-3,152519	-1,560833	-28,390463	-35,951790	14,401195	-0,205741	-0,852484	-0,400485	-67,665167	16,126545	1,611213	-0,205741	-0,852484	-0,400485	-67,665167	16,126545	1,611213
11:50:28,82	0,514995	3,987942	-0,138982	0,209989	0,989990	0,261015	-0,206348	-0,854224	-0,403183	-0,656684	-0,017194	1,616957	0,246169	-3,151461	-1,557348	-28,396650	-35,971223	14,393824	-0,206348	-0,854224	-0,403183	-67,713257	16,181095	1,616957	-0,206348	-0,854224	-0,403183	-67,713257	16,181095	1,616957
11:50:28,87	0,514995	3,987942	-0,138982	0,209989	0,989990	0,261015	-0,207255	-0,853680	-0,399698	-0,704907	-0,060023	1,609586	0,246659	-3,153397	-1,560464	-28,422309	-36,028970	14,389086	-0,207255	-0,853680	-0,399698	-67,718758	16,209502	1,609586	-0,207255	-0,853680	-0,399698	-67,718758	16,209502	1,609586
11:50:28,92	0,514995	3,987942	-0,138982	0,209989	0,989990	0,261015	-0,205823	-0,855072	-0,402813	-0,695336	0,021081	1,604848	0,247221	-3,148250	-1,558911	-28,427335	-36,009108	14,418760	-0,205823	-0,855072	-0,402813	-67,818500	16,178212	1,604848	-0,205823	-0,855072	-0,402813	-67,818500	16,178212	1,604848
11:50:28,97	0,514995	3,987942	-0,138982	0,209989	0,989990	0,261015	-0,210562	-0,852986	-0,401260	-0,789121	-0,239617	1,634523	0,247139	-3,156643	-1,556532	-28,471003	-36,057134	14,458570	-0,210562	-0,852986	-0,401260	-67,748531	16,289504	1,634523	-0,210562	-0,852986	-0,401260	-67,748531	16,289504	1,634523
11:50:29,02	0,514995	3,987942	-0,138982	0,209989	0,989990	0,261015	-0,203252	-0,857111	-0,398881	-0,638041	0,126716	1,674332	0,245387	-3,153638	-1,556989	-28,468438	-36,043022	14,386740	-0,203252	-0,857111	-0,398881	-67,921273	16,081976	1,674332	-0,203252	-0,857111	-0,398881	-67,921273	16,081976	1,674332
11:50:29,07	0,514995	3,987942	-0,138982	0,209989	0,989990	0,261015	-0,204979	-0,854092	-0,399339	-0,781550	0,032062	1,602503	0,245407	-3,152577	-1,553096	-28,457652	-36,059186	14,393594	-0,204979	-0,854092	-0,399339	-67,827754	16,122915	1,602503	-0,204979	-0,854092	-0,399339	-67,827754	16,122915	1,602503
11:50:29,12	0,514995	3,987942	-0,138982	0,209989	0,989990	0,261015	-0,205907	-0,853578	-0,395446	-0,816868	0,001228	1,609356	0,246479	-3,155121	-1,558921	-28,492175	-36,083907	14,406199	-0,205907	-0,853578	-0,395446	-67,822746	16,164930	1,609356	-0,205907	-0,853578	-0,395446	-67,822746	16,164930	1,609356
11:50:29,17	0,514995	3,987942	-0,138982	0,209989	0,989990	0,261015	-0,204240	-0,855779	-0,401270	-0,741076	0,070370	1,621961	0,247675	-3,155620	-1,558144	-28,494562	-36,063202	14,401702	-0,204240	-0,855779	-0,401270	-67,919747	16,103220	1,621961	-0,204240	-0,855779	-0,401270	-67,919747	16,103220	1,621961
11:50:29,22	0,514995	3,987942	-0,138982	0,209989	0,989990	0,261015	-0,204406	-0,857064	-0,400494	-0,657524	0,049307	1,617464	0,248761	-3,153285	-1,558158	-28,511987	-36,117251	14,405537	-0,204406	-0,857064	-0,400494	-67,937061	16,095205	1,617464	-0,204406	-0,857064	-0,400494	-67,937061	16,095205	1,617464
11:50:29,28	0,514995	3,987942	-0,138982	0,209989	0,989990	0,261015	-0,206971	-0,856837	-0,400507	-0,724849	-0,072143	1,621299	0,248193	-3,153452	-1,559717	-28,507229	-36,098442	14,397226	-0,206971	-0,856837	-0,400507	-67,986565	16,175113	1,621299	-0,206971	-0,856837	-0,400507	-67,986565	16,175113	1,621299
11:50:29,33	0,514995	3,987942	-0,138982	0,209989	0,989990	0,261015	-0,206542	-0,856429	-0,402066	-0,727407	-0,055115	1,612988	0,246474	-3,154613	-1,559304	-28,484084	-36,106644	14,410541	-0,206542	-0,856429	-0,402066	-67,957079	16,158460	1,612988	-0,206542	-0,856429	-0,402066	-67,957079	16,158460	1,612988
11:50:29,38	0,514995	3,987942	-0,138982	0,209989	0,989990	0,261015	-0,204678	-0,855520	-0,401654	-0,770187	0,065986	1,626303	0,243489	-3,152332	-1,558553	-28,501915	-36,096788	14,405560	-0,204678	-0,855520	-0,401654	-67,928531	16,133195	1,626303	-0,204678	-0,855520	-0,401654	-67,928531	16,133195	1,626303
11:50:29,43	0,514995	3,987942	-0,138982	0,209989	0,989990	0,261015	-0,205161	-0,851795	-0,400903	-0,964294	0,020481	1,621322	0,052728	-3,070828	-1,622478	-23,864056	-25,886058	13,259136	-0,205161	-0,851795	-0,400903	-67,830184	16,125633	1,621322	-0,205161	-0,851795	-0,400903	-67,830184	16,125633	1,621322
11:50:29,48	0,515008	3,937973	-0,138988	0,209952	0,989988	0,260968	-0,180365	-0,645839	-0,464828	-0,512338	0,221034	0,474898	0,077905	-3,086950	-1,610656	-24,917540	-27,126508	13,452716	-0,180365	-0,645839	-0,464828	-51,210669	14,379663	0,474898	-0,180365	-0,645839	-0,464828	-51,210669	14,379663	0,474898
11:50:29,53	0,515008	3,937973	-0,138988	0,209952	0,989988	0,260968	-0,178991	-0,675704	-0,453006	-0,560331	0,000343	0,668479	0,088230	-3,096758	-1,608764	-25,332235	-27,930802	13,556367	-0,178991	-0,675704	-0,453006	-53,603109	14,051145	0,668479	-0,178991	-0,675704	-0,453006	-53,603109	14,051145	0,668479
11:50:29,58	0,515008	3,937973	-0,138988	0,209952	0,989988	0,260968	-0,175660	-0,689550	-0,451114	-0,744251	0,216571	0,772130	0,095898	-3,102752	-1,608364	-25,494103	-28,265634	13,620174	-0,175660	-0,689550	-0,451114	-54,873901	14,005881	0,772130	-0,175660	-0,689550	-0,451114	-54,873901	14,005881	0,772130
11:50:29,63	0,515008	3,937973	-0,138988	0,209952	0,989988	0,260968	-0,174302	-0,699187	-0,450713	-0,613993	0,314407	0,835937	0,098407	-3,106372	-1,604082	-25,639957	-28,456719	13,690366	-0,174302	-0,699187	-0,450713	-55,500210	13,997135	0,835937	-0,174302	-0,699187	-0,450713	-55,500210	13,997135	0,835937
11:50:29,68	0,515008	3,937973	-0,138988	0,209952	0,989988	0,260968	-0,172422	-0,703171	-0,446431	-0,645285	0,381416	0,906128	0,102948	-3,103104	-1,606431	-25,658522	-28,594848	13,688831	-0,172422	-0,703171	-0,446431	-55,844172	13,916534	0,906128	-0,172422	-0,703171	-0,446431	-55,844172	13,916534	0,906128
11:50:29,73	0,515008	3,937973	-0,138988	0,209952	0,989988	0,260968	-0,177523	-0,705469	-0,448780	-0,654670	0,169131	0,904594	0,104475	-3,107509	-1,604890	-25,745971	-28,706217	13,694526	-0,177523	-0,705469	-0,448780	-56,033988	14,104708	0,904594	-0,177523	-0,705469	-0,448780	-56,033988	14,104708	0,904594
11:50:29,78	0,515008	3,937973	-0,138988	0,209952	0,989988	0,260968	-0,174471	-0,708993	-0,447240	-0,611584	0,307784	0,910288	0,107928	-3,105797	-1,603723	-25,760622	-28,761023	13,707597	-0,174471	-0,708993	-0,447240	-56,267552	14,003783	0,910288	-0,174471	-0,708993	-0,447240	-56,267552	14,003783	0,910288
11:50:29,83	0,515008	3,937973	-0,138988	0,209952	0,989988	0,260968	-0,177681	-0,711128	-0,446073	-0,555347	0,155620	0,923359	0,110234	-3,107560	-1,604099	-25,762675	-28,833115	13,710520	-0,177681	-0,711128	-0,446073	-56,378921	14,103542	0,923359	-0,177681	-0,711128	-0,446073	-56,378921	14,103542	0,923359
11:50:29,88	0,515008	3,937973	-0,138988	0,209952	0,989988	0,260968	-0,177307	-0,714006	-0,446449	-0,469157	0,209333	0,926282	0,110175	-3,105140	-1,604606	-25,769569	-28,858613	13,743540	-0,177307	-0,714006	-0,446449	-56,518645	14,127900	0,926282	-0,177307	-0,714006	-0,446449	-56,518645	14,127900	0,926282
11:50:29,93	0,515008	3,937973	-0,138988	0,209952	0,989988	0,260968	-0,179373	-0,712746	-0,446956	-0,560238	0,108642	0,959302	-0,059101	-3,044749	-1,643455	-22,284880	-19,953555	12,708318	-0,179373	-0,712746	-0,446956	-56,510767	14,189447	0,959302	-0,179373	-0,712746	-0,446956	-56,510767	14,189447	0,959302
11:50:29,98	0,515023	3,888021	-0,138980	0,209970	0,989989	0,260991	-0,147035	-0,535953	-0,485805	-0,299128	0,355555	-0,075919	-0,041064	-3,063260	-1,629108	-23,198254	-20,877087	13,072220	-0,147035	-0,535953	-0,485805	-42,371405	11,897769	-0,075919	-0,147035	-0,535953	-0,485805	-42,371405	11,897769	-0,075919
11:50:30,03	0,515023	3,888021	-0,138980	0,209970	0,989989	0,260991	-0,140022	-0,560829	-0,471458	-0,262065	0,390949	0,287983	-0,024162	-3,072284	-1,629176	-23,604614	-21,571139	13,143001	-0,140022	-0,560829	-0,471458	-44,287108	11,382708	0,287983	-0,140022	-0,560829	-0,471458	-44,287108	11,382708	0,287983
11:50:30,08	0,515023	3,888021	-0,138980	0,209970	0,989989	0,260991	-0,140658	-0,579978	-0,471525	-0,070525	0,352998	0,358763	-0,020124	-3,076898	-1,628035	-23,816817	-21,883677	13,202322	-0,140658	-0,579978	-0,471525	-45,598822	11,394664	0,358763	-0,140658	-0,579978	-0,471525	-45,598822	11,394664	0,358763
11:50:30,13	0,515023	3,888021	-0,138980	0,209970	0,989989	0,260991	-0,138682	-0,585783	-0,470385	-0,145474	0,428242	0,418085	-0,015148	-3,079196	-1,623793	-23,916792	-22,075821	13,195132	-0,138682	-0,585783	-0,470385	-46,129401	11,314798	0,418085	-0,138682	-0,585783	-0,470385	-46,129401	11,314798	0,418085
11:50:30,18	0,515023	3,888021	-0,138980	0,209970	0,989989	0,260991	-0,139179	-0,591241	-0,466143	-0,078033	0,411880	0,410895	-0,014266	-3,079265	-1,624162	-24,001691	-22,200949	13,269886	-0,139179	-0,591241	-0,466143	-46,490434	11,337464	0,410895	-0,139179	-0,591241	-0,466143	-46,490434	11,337464	0,410895
11:50:30,23	0,515023	3,888021	-0,138980	0,209970	0,989989	0,260991	-0,139561	-0,592039	-0,466512	-0,187355	0,381097	0,485648	-0,011868	-3,075913	-1,627489	-24,021925	-22,306724	13,266411	-0,139561	-0,592039	-0,466512	-46,662392	11,336605	0,485648	-0,139561	-0,592039	-0,466512	-46,662392	11,336605	0,485648
11:50:30,28	0,515023	3,888021	-0,138980	0,209970	0,989989	0,260991	-0,143663	-0,592439	-0,469839	-0,268239	0,203156	0,482174	-0,008628	-3,080926	-1,623939	-24,115306	-22,356841	13,271497	-0,143663	-0,592439	-0,469839	-46,774731	11,480674	0,482174	-0,143663	-0,592439	-0,469839	-46,774731	11,480674	0,482174
11:50:30,33	0,515023	3,888021	-0,138980	0,209970	0,989989	0,260991	-0,140941	-0,597752	-0,466288	-0,082059	0,288850	0,487259	-0,012334	-3,079304	-1,623824	-24,125390	-22,412520	13,274192	-0,140941	-0,597752	-0,466288	-47,005617	11,352748	0,487259	-0,140941	-0,597752	-0,466288	-47,005617	11,352748	0,487259
11:50:30,38	0,515023	3,888021	-0,138980	0,209970	0,989989	0,260991	-0,140493	-0,593732	-0,466173	-0,344365	0,331272	0,489955	-0,008273	-3,083822	-1,623818	-24,151494	-22,459952	13,263279	-0,140493	-0,593732	-0,466173	-46,952346	11,359972	0,489955	-0,140493	-0,593732	-0,466173	-46,952346	11,359972	0,489955
11:50:30,43	0,515023	3,888021	-0,138980	0,209970	0,989989	0,260991	-0,138611	-0,599507	-0,466168	-0,098188	0,430233	0,479042	-0,005447	-3,081829	-1,623393	-24,170642	-22,528279	13,329645	-0,138611	-0,599507	-0,466168	-47,159517	11,311215	0,479042	-0,138611	-0,599507	-0,466168	-47,159517	11,311215	0,479042
11:50:30,48	0,515023	3,888021	-0,138980	0,209970	0,989989	0,260991	-0,141750	-0,600958	-0,465742	-0,091479	0,284584	0,545407	-0,006091	-3,082060	-1,621507	-24,188009	-22,587293	13,263652	-0,141750	-0,600958	-0,465742	-47,266716	11,411981	0,545407	-0,141750	-0,600958	-0,465742	-47,266716	11,411981	0,545407
11:50:30,53	0,515023	3,888021	-0,138980	0,209970	0,989989	0,260991	-0,141228	-0,600516	-0,463856	-0,174268	0,326232	0,479415	-0,007947	-3,081729	-1,622697	-24,226152	-22,589138	13,259593	-0,141228	-0,600516	-0,463856	-47,314788	11,412595	0,479415	-0,141228	-0,600516	-0,463856	-47,314788	11,412595	0,479415
11:50:30,58	0,515023	3,888021	-0,138980	0,209970	0,989989	0,260991	-0,140586	-0,598743	-0,465047	-0,287128	0,327469	0,475356	-0,004534	-3,081734	-1,626170	-24,254711	-22,634185	13,304752	-0,140586	-0,598743	-0,465047	-47,288476	11,363490	0,475356	-0,140586	-0,598743	-0,465047	-47,288476	11,363490	0,475356
11:50:30,63	0,515023	3,888021	-0,138980	0,209970	0,989989	0,260991	-0,142289	-0,601702	-0,468519	-0,186571	0,236731	0,520515	-0,006255	-3,082886	-1,623407	-24,237222	-22,632546	13,346082	-0,142289	-0,601702	-0,468519	-47,420169	11,406397	0,520515	-0,142289	-0,601702	-0,468519	-47,420169	11,406397	0,520515
11:50:30,68	0,515023	3,888021	-0,138980	0,209970	0,989989	0,260991	-0,140431	-0,600787	-0,465756	-0,223989	0,347685	0,561844	-0,001677	-3,084003	-1,623040	-24,275897	-22,718488	13,324748	-0,140431	-0,600787	-0,465756	-47,385758	11,371480	0,561844	-0,140431	-0,600787	-0,465756	-47,385758	11,371480	0,561844
11:50:30,73	0,515023	3,888021	-0,138980	0,209970	0,989989	0,260991	-0,141753	-0,605311	-0,465390	-0,082523	0,288412	0,540511	-0,005264	-3,086761	-1,620749	-24,322218	-22,702458	13,289398	-0,141753	-0,605311	-0,465390	-47,599402	11,415994	0,540511	-0,141753	-0,605311	-0,465390	-47,599402	11,415994	0,540511
11:50:30,78	0,515023	3,888021	-0,138980	0,209970	0,989989	0,260991	-0,137570	-0,603583	-0,463099	-0,181635	0,457767	0,505161	-0,003540	-3,085270	-1,623432	-24,309815	-22,752627	13,338267	-0,137570	-0,603583	-0,463099	-47,562899	11,257030	0,505161	-0,137570	-0,603583	-0,463099	-47,562899	11,257030	0,505161
11:50:30,83	0,515023	3,888021	-0,138980	0,209970	0,989989	0,260991	-0,139723	-0,604330	-0,465781	-0,180011	0,381643	0,554029	-0,001814	-3,084369	-1,621909	-24,328182	-22,767089	13,308427	-0,139723	-0,604330	-0,465781	-47,619953	11,349907	0,554029	-0,139723	-0,604330	-0,465781	-47,619953	11,349907	0,554029
11:50:30,88	0,515023	3,888021	-0,138980	0,209970	0,989989	0,260991	-0,141366	-0,605375	-0,464259	-0,147411	0,287520	0,524189	-0,003716	-3,084698	-1,626091	-24,317059	-22,764294	13,298457	-0,141366	-0,605375	-0,464259	-47,669337	11,384777	0,524189	-0,141366	-0,605375	-0,464259	-47,669337	11,384777	0,524189
11:50:30,93	0,515023	3,888021	-0,138980	0,209970	0,989989	0,260991	-0,140131	-0,603892	-0,468441	-0,216513	0,359990	0,514219	-0,002413	-3,086477	-1,618799	-24,331676	-22,806417	13,300049	-0,140131	-0,603892	-0,468441	-47,622072	11,360278	0,514219	-0,140131	-0,603892	-0,468441	-47,622072	11,360278	0,514219
11:50:30,98	0,515023	3,888021	-0,138980	0,209970	0,989989	0,260991	-0,139241	-0,605910	-0,461148	-0,155403	0,414659	0,515812	-0,000711	-3,082629	-1,624626	-24,331471	-22,824408	13,323262	-0,139241	-0,605910	-0,461148	-47,719318	11,345103	0,515812	-0,139241	-0,605910	-0,461148	-47,719318	11,345103	0,515812
11:50:31,03	0,515023	3,888021	-0,138980	0,209970	0,989989	0,260991	-0,143425	-0,605460	-0,466976	-0,194276	0,206269	0,539025	-0,004277	-3,085530	-1,621928	-24,361360	-22,824560	13,301495	-0,143425	-0,605460	-0,466976	-47,722874	11,465150	0,539025	-0,143425	-0,605460	-0,466976	-47,722874	11,465150	0,539025
11:50:31,08	0,515023	3,888021	-0,138980	0,209970	0,989989	0,260991	-0,139130	-0,603822	-0,464277	-0,294498	0,403787	0,517258	-0,001954	-3,088104	-1,623055	-24,373316	-22,834943	13,340752	-0,139130	-0,603822	-0,464277	-47,694558	11,325530	0,517258	-0,139130	-0,603822	-0,464277	-47,694558	11,325530	0,517258
11:50:31,13	0,515023	3,888021	-0,138980	0,209970	0,989989	0,260991	-0,138062	-0,607121	-0,465405	-0,137937	0,454169	0,556515	-0,001394	-3,083552	-1,619986	-24,369043	-22,879973	13,309100	-0,138062	-0,607121	-0,465405	-47,796943	11,292061	0,556515	-0,138062	-0,607121	-0,465405	-47,796943	11,292061	0,556515
11:50:31,18	0,515023	3,888021	-0,138980	0,209970	0,989989	0,260991	-0,142284	-0,605329	-0,462336	-0,267962	0,260835	0,524862	-0,002596	-3,085307	-1,622320	-24,388621	-22,855183	13,311047	-0,142284	-0,605329	-0,462336	-47,786326	11,430162	0,524862	-0,142284	-0,605329	-0,462336	-47,786326	11,430162	0,524862
11:50:31,23	0,515023	3,888021	-0,138980	0,209970	0,989989	0,260991	-0,140164	-0,605166	-0,464670	-0,264762	0,341762	0,526810	-0,002019	-3,085115	-1,620348	-24,387694	-22,870695	13,348230	-0,140164	-0,605166	-0,464670	-47,770324	11,344614	0,526810	-0,140164	-0,605166	-0,464670	-47,770324	11,344614	0,526810
11:50:31,28	0,515023	3,888021	-0,138980	0,209970	0,989989	0,260991	-0,140618	-0,605570	-0,462698	-0,256738	0,326707	0,563993	-0,005038	-3,084882	-1,624264	-24,409225	-22,890056	13,330346	-0,140618	-0,605570	-0,462698	-47,793993	11,365205	0,563993	-0,140618	-0,605570	-0,462698	-47,793993	11,365205	0,563993
11:50:31,33	0,515023	3,888021	-0,138980	0,209970	0,989989	0,260991	-0,139310	-0,602839	-0,466613	-0,426287	0,385728	0,546109	-0,001481	-3,086555	-1,619617	-24,405055	-22,925217	13,287955	-0,139310	-0,602839	-0,466613	-47,749153	11,321593	0,546109	-0,139310	-0,602839	-0,466613	-47,749153	11,321593	0,546109
11:50:31,39	0,515023	3,888021	-0,138980	0,209970	0,989989	0,260991	-0,139640	-0,606756	-0,461967	-0,250984	0,389784	0,503717	0,000814	-3,085660	-1,621543	-24,423969	-22,922847	13,323842	-0,139640	-0,606756	-0,461967	-47,881309	11,351518	0,503717	-0,139640	-0,606756	-0,461967	-47,881309	11,351518	0,503717
11:50:31,44	0,515023	3,888021	-0,138980	0,209970	0,989989	0,260991	-0,141563	-0,608296	-0,463893	-0,178298	0,272228	0,539605	-0,002132	-3,086051	-1,623847	-24,414502	-22,929085	13,358296	-0,141563	-0,608296	-0,463893	-47,929530	11,384909	0,539605	-0,141563	-0,608296	-0,463893	-47,929530	11,384909	0,539605
11:50:31,49	0,515023	3,888021	-0,138980	0,209970	0,989989	0,260991	-0,139751	-0,605940	-0,466197	-0,301474	0,377762	0,574059	-0,002628	-3,085052	-1,624620	-24,370272	-22,923320	13,344024	-0,139751	-0,605940	-0,466197	-47,867767	11,348213	0,574059	-0,139751	-0,605940	-0,466197	-47,867767	11,348213	0,574059
11:50:31,54	0,515023	3,888021	-0,138980	0,209970	0,989989	0,260991	-0,140368	-0,605012	-0,466970	-0,322632	0,381088	0,559786	-0,174750	-2,993457	-1,643730	-19,560348	-13,629946	12,260178	-0,140368	-0,605012	-0,466970	-47,816062	11,399991	0,559786	-0,140368	-0,605012	-0,466970	-47,816062	11,399991	0,559786
11:50:31,59	0,514995	3,837960	-0,138996	0,209980	0,989984	0,260987	-0,133631	-0,410152	-0,486080	-0,002079	0,250270	-0,524059	-0,154706	-3,016125	-1,628058	-20,638641	-14,667862	12,393313	-0,133631	-0,410152	-0,486080	-32,199026	10,740272	-0,524059	-0,133631	-0,410152	-0,486080	-32,199026	10,740272	-0,524059
11:50:31,64	0,514995	3,837960	-0,138996	0,209980	0,989984	0,260987	-0,124022	-0,438845	-0,470407	0,051916	0,335064	-0,390924	-0,142681	-3,021842	-1,623840	-21,091730	-15,421798	12,532374	-0,124022	-0,438845	-0,470407	-34,397380	10,070765	-0,390924	-0,124022	-0,438845	-0,470407	-34,397380	10,070765	-0,390924
11:50:31,69	0,514995	3,837960	-0,138996	0,209980	0,989984	0,260987	-0,125083	-0,452117	-0,466190	-0,137384	0,264432	-0,251864	-0,134944	-3,023255	-1,620722	-21,244497	-15,665984	12,612564	-0,125083	-0,452117	-0,466190	-35,628575	10,083484	-0,251864	-0,125083	-0,452117	-0,466190	-35,628575	10,083484	-0,251864
11:50:31,74	0,514995	3,837960	-0,138996	0,209980	0,989984	0,260987	-0,127728	-0,459524	-0,463072	-0,040101	0,116713	-0,171673	-0,133555	-3,026185	-1,621145	-21,358820	-15,861801	12,617220	-0,127728	-0,459524	-0,463072	-36,112701	10,143355	-0,171673	-0,127728	-0,459524	-0,463072	-36,112701	10,143355	-0,171673
11:50:31,79	0,514995	3,837960	-0,138996	0,209980	0,989984	0,260987	-0,125885	-0,462191	-0,463494	-0,128120	0,211458	-0,167018	-0,130242	-3,032232	-1,621523	-21,431196	-15,987531	12,633222	-0,125885	-0,462191	-0,463494	-36,410142	10,093414	-0,167018	-0,125885	-0,462191	-0,463494	-36,410142	10,093414	-0,167018
11:50:31,84	0,514995	3,837960	-0,138996	0,209980	0,989984	0,260987	-0,122305	-0,468084	-0,463872	0,033241	0,397798	-0,151015	-0,129858	-3,033108	-1,623087	-21,491477	-16,080918	12,651119	-0,122305	-0,468084	-0,463872	-36,711378	9,998732	-0,151015	-0,122305	-0,468084	-0,463872	-36,711378	9,998732	-0,151015
11:50:31,89	0,514995	3,837960	-0,138996	0,209980	0,989984	0,260987	-0,121738	-0,468854	-0,465437	-0,037730	0,421753	-0,133118	-0,128112	-3,032414	-1,618429	-21,499296	-16,108218	12,647895	-0,121738	-0,468854	-0,465437	-36,842803	9,978204	-0,133118	-0,121738	-0,468854	-0,465437	-36,842803	9,978204	-0,133118
11:50:31,94	0,514995	3,837960	-0,138996	0,209980	0,989984	0,260987	-0,123212	-0,470020	-0,460779	-0,004687	0,351990	-0,136342	-0,127114	-3,033399	-1,619611	-21,560229	-16,171813	12,656920	-0,123212	-0,470020	-0,460779	-36,901234	10,024141	-0,136342	-0,123212	-0,470020	-0,460779	-36,901234	10,024141	-0,136342
11:50:31,99	0,514995	3,837960	-0,138996	0,209980	0,989984	0,260987	-0,122858	-0,471377	-0,461960	-0,019657	0,349433	-0,127317	-0,134756	-3,021735	-1,631592	-21,275833	-16,022422	12,656792	-0,122858	-0,471377	-0,461960	-37,022740	9,993784	-0,127317	-0,122858	-0,471377	-0,461960	-37,022740	9,993784	-0,127317
11:50:32,04	0,514995	3,837960	-0,138996	0,209980	0,989984	0,260987	-0,129138	-0,458927	-0,473941	-0,395468	0,194458	-0,127445	-0,269802	-2,954205	-1,635902	-17,351445	-8,499610	11,761422	-0,129138	-0,458927	-0,473941	-36,421249	10,331810	-0,127445	-0,129138	-0,458927	-0,473941	-36,421249	10,331810	-0,127445
11:50:32,09	0,515010	3,787975	-0,138978	0,209979	0,989986	0,261026	-0,120098	-0,308209	-0,478251	0,244317	0,301756	-1,022815	-0,254394	-2,970455	-1,619773	-18,121393	-9,311980	12,014769	-0,120098	-0,308209	-0,478251	-23,950076	9,729459	-1,022815	-0,120098	-0,308209	-0,478251	-23,950076	9,729459	-1,022815
11:50:32,14	0,515010	3,787975	-0,138978	0,209979	0,989986	0,261026	-0,113729	-0,329677	-0,462122	0,272171	0,372354	-0,769468	-0,242413	-2,972890	-1,619129	-18,582008	-10,085776	12,078402	-0,113729	-0,329677	-0,462122	-25,607496	9,300061	-0,769468	-0,113729	-0,329677	-0,462122	-25,607496	9,300061	-0,769468
11:50:32,19	0,515010	3,787975	-0,138978	0,209979	0,989986	0,261026	-0,117611	-0,341270	-0,461478	-0,025433	0,158497	-0,705836	-0,234033	-2,980989	-1,613676	-18,725159	-10,361425	12,116423	-0,117611	-0,341270	-0,461478	-26,815143	9,390921	-0,705836	-0,117611	-0,341270	-0,461478	-26,815143	9,390921	-0,705836
11:50:32,24	0,515010	3,787975	-0,138978	0,209979	0,989986	0,261026	-0,114787	-0,352578	-0,456025	0,252265	0,319169	-0,667814	-0,232002	-2,978043	-1,616807	-18,795991	-10,544055	12,143066	-0,114787	-0,352578	-0,456025	-27,425086	9,329952	-0,667814	-0,114787	-0,352578	-0,456025	-27,425086	9,329952	-0,667814
11:50:32,29	0,515010	3,787975	-0,138978	0,209979	0,989986	0,261026	-0,118354	-0,352863	-0,459156	0,073539	0,163671	-0,641172	-0,229311	-2,979813	-1,614106	-18,882722	-10,660818	12,153311	-0,118354	-0,352863	-0,459156	-27,626234	9,454444	-0,641172	-0,118354	-0,352863	-0,459156	-27,626234	9,454444	-0,641172
11:50:32,34	0,515010	3,787975	-0,138978	0,209979	0,989986	0,261026	-0,118166	-0,356078	-0,456456	0,096226	0,156688	-0,630926	-0,230676	-2,980816	-1,613342	-18,955032	-10,707280	12,175942	-0,118166	-0,356078	-0,456456	-27,855912	9,432747	-0,630926	-0,118166	-0,356078	-0,456456	-27,855912	9,432747	-0,630926
11:50:32,39	0,515010	3,787975	-0,138978	0,209979	0,989986	0,261026	-0,116615	-0,355398	-0,455692	-0,015554	0,197964	-0,608295	-0,227244	-2,985297	-1,611758	-18,986455	-10,787642	12,201726	-0,116615	-0,355398	-0,455692	-27,914271	9,352246	-0,608295	-0,116615	-0,355398	-0,455692	-27,914271	9,352246	-0,608295
11:50:32,44	0,515010	3,787975	-0,138978	0,209979	0,989986	0,261026	-0,114451	-0,360610	-0,454107	0,170191	0,323483	-0,582511	-0,227963	-2,984599	-1,613722	-19,022719	-10,840211	12,201589	-0,114451	-0,360610	-0,454107	-28,137710	9,307856	-0,582511	-0,114451	-0,360610	-0,454107	-28,137710	9,307856	-0,582511
11:50:32,49	0,515010	3,787975	-0,138978	0,209979	0,989986	0,261026	-0,114696	-0,359639	-0,456071	0,056050	0,305625	-0,582648	-0,223968	-2,981830	-1,613743	-19,055245	-10,897764	12,201195	-0,114696	-0,359639	-0,456071	-28,175641	9,309227	-0,582648	-0,114696	-0,359639	-0,456071	-28,175641	9,309227	-0,582648
11:50:32,54	0,515010	3,787975	-0,138978	0,209979	0,989986	0,261026	-0,119091	-0,361715	-0,456093	0,097854	0,077652	-0,583043	-0,223978	-2,981523	-1,610633	-19,053491	-10,930127	12,203136	-0,119091	-0,361715	-0,456093	-28,296739	9,426324	-0,583043	-0,119091	-0,361715	-0,456093	-28,296739	9,426324	-0,583043
11:50:32,59	0,515010	3,787975	-0,138978	0,209979	0,989986	0,261026	-0,119352	-0,361552	-0,452982	0,062266	0,081783	-0,581101	-0,222904	-2,987099	-1,610626	-19,101388	-10,973987	12,206423	-0,119352	-0,361552	-0,452982	-28,319588	9,450939	-0,581101	-0,119352	-0,361552	-0,452982	-28,319588	9,450939	-0,581101
11:50:32,64	0,515010	3,787975	-0,138978	0,209979	0,989986	0,261026	-0,115060	-0,365270	-0,452976	0,193647	0,285428	-0,577815	-0,221783	-2,984024	-1,612584	-19,098524	-11,024910	12,201758	-0,115060	-0,365270	-0,452976	-28,480037	9,317645	-0,577815	-0,115060	-0,365270	-0,452976	-28,480037	9,317645	-0,577815
11:50:32,69	0,515010	3,787975	-0,138978	0,209979	0,989986	0,261026	-0,118284	-0,364704	-0,454933	0,121543	0,145726	-0,582479	-0,221838	-2,984155	-1,613344	-19,110441	-11,050816	12,230555	-0,118284	-0,364704	-0,454933	-28,507705	9,431020	-0,582479	-0,118284	-0,364704	-0,454933	-28,507705	9,431020	-0,582479
11:50:32,74	0,515010	3,787975	-0,138978	0,209979	0,989986	0,261026	-0,118142	-0,364722	-0,455694	0,094100	0,155719	-0,553682	-0,220193	-2,989473	-1,610640	-19,173982	-11,094044	12,213138	-0,118142	-0,364722	-0,455694	-28,536583	9,429903	-0,553682	-0,118142	-0,364722	-0,455694	-28,536583	9,429903	-0,553682
11:50:32,79	0,515010	3,787975	-0,138978	0,209979	0,989986	0,261026	-0,114360	-0,368805	-0,452989	0,237210	0,319015	-0,571099	-0,221278	-2,985631	-1,611420	-19,116657	-11,105263	12,198511	-0,114360	-0,368805	-0,452989	-28,713990	9,296242	-0,571099	-0,114360	-0,368805	-0,452989	-28,713990	9,296242	-0,571099
11:50:32,84	0,515010	3,787975	-0,138978	0,209979	0,989986	0,261026	-0,117144	-0,365944	-0,453770	0,107394	0,229457	-0,585726	-0,220211	-2,989788	-1,611037	-19,169463	-11,136226	12,197397	-0,117144	-0,365944	-0,453770	-28,619231	9,425295	-0,585726	-0,117144	-0,365944	-0,453770	-28,619231	9,425295	-0,585726
11:50:32,89	0,515010	3,787975	-0,138978	0,209979	0,989986	0,261026	-0,114078	-0,368947	-0,453386	0,210319	0,358656	-0,586841	-0,218550	-2,989492	-1,609483	-19,213440	-11,150555	12,221001	-0,114078	-0,368947	-0,453386	-28,752022	9,313788	-0,586841	-0,114078	-0,368947	-0,453386	-28,752022	9,313788	-0,586841
11:50:32,94	0,515010	3,787975	-0,138978	0,209979	0,989986	0,261026	-0,115165	-0,370238	-0,451833	0,243029	0,271231	-0,563236	-0,221427	-2,986000	-1,611419	-19,163430	-11,163554	12,226115	-0,115165	-0,370238	-0,451833	-28,820618	9,311663	-0,563236	-0,115165	-0,370238	-0,451833	-28,820618	9,311663	-0,563236
11:50:32,99	0,515010	3,787975	-0,138978	0,209979	0,989986	0,261026	-0,116750	-0,366000	-0,453769	0,036416	0,238608	-0,558123	-0,219186	-2,985361	-1,611459	-19,211425	-11,183906	12,202237	-0,116750	-0,366000	-0,453769	-28,694572	9,403480	-0,558123	-0,116750	-0,366000	-0,453769	-28,694572	9,403480	-0,558123
11:50:33,04	0,515010	3,787975	-0,138978	0,209979	0,989986	0,261026	-0,118424	-0,367621	-0,453808	0,079097	0,120191	-0,582001	-0,221018	-2,989261	-1,610652	-19,240413	-11,208097	12,239135	-0,118424	-0,367621	-0,453808	-28,779157	9,416442	-0,582001	-0,118424	-0,367621	-0,453808	-28,779157	9,416442	-0,582001
11:50:33,09	0,515010	3,787975	-0,138978	0,209979	0,989986	0,261026	-0,114131	-0,367984	-0,453002	0,062538	0,330400	-0,545103	-0,218020	-2,986523	-1,611039	-19,193718	-11,253948	12,223810	-0,114131	-0,367984	-0,453002	-28,824226	9,289679	-0,545103	-0,114131	-0,367984	-0,453002	-28,824226	9,289679	-0,545103
11:50:33,14	0,515010	3,787975	-0,138978	0,209979	0,989986	0,261026	-0,118000	-0,369212	-0,453388	0,110006	0,192548	-0,560427	-0,216871	-2,986399	-1,610257	-19,210276	-11,242970	12,238609	-0,118000	-0,369212	-0,453388	-28,873114	9,455585	-0,560427	-0,118000	-0,369212	-0,453388	-28,873114	9,455585	-0,560427
11:50:33,19	0,515010	3,787975	-0,138978	0,209979	0,989986	0,261026	-0,118683	-0,370145	-0,452606	0,159778	0,137233	-0,545629	-0,218034	-2,987093	-1,611022	-19,202125	-11,244142	12,248339	-0,118683	-0,370145	-0,452606	-28,896624	9,453842	-0,545629	-0,118683	-0,370145	-0,452606	-28,896624	9,453842	-0,545629
11:50:33,24	0,515010	3,787975	-0,138978	0,209979	0,989986	0,261026	-0,117500	-0,369485	-0,453371	0,128492	0,206382	-0,535898	-0,219257	-2,985877	-1,610263	-19,219106	-11,251881	12,242928	-0,117500	-0,369485	-0,453371	-28,876061	9,430143	-0,535898	-0,117500	-0,369485	-0,453371	-28,876061	9,430143	-0,535898
11:50:33,29	0,515010	3,787975	-0,138978	0,209979	0,989986	0,261026	-0,117942	-0,367818	-0,452613	0,026628	0,172586	-0,541309	-0,221025	-2,985714	-1,607941	-19,223812	-11,253640	12,236381	-0,117942	-0,367818	-0,452613	-28,847084	9,431006	-0,541309	-0,117942	-0,367818	-0,452613	-28,847084	9,431006	-0,541309
11:50:33,34	0,515010	3,787975	-0,138978	0,209979	0,989986	0,261026	-0,117199	-0,366205	-0,450291	-0,061116	0,208035	-0,547857	-0,218720	-2,985965	-1,609881	-19,224805	-11,309649	12,236138	-0,117199	-0,366205	-0,450291	-28,808220	9,408118	-0,547857	-0,117199	-0,366205	-0,450291	-28,808220	9,408118	-0,547857
11:50:33,39	0,515010	3,787975	-0,138978	0,209979	0,989986	0,261026	-0,118134	-0,368327	-0,452230	0,000220	0,186512	-0,548099	-0,215855	-2,986751	-1,611844	-19,262576	-11,309898	12,223556	-0,118134	-0,368327	-0,452230	-28,913452	9,460064	-0,548099	-0,118134	-0,368327	-0,452230	-28,913452	9,460064	-0,548099
11:50:33,44	0,515010	3,787975	-0,138978	0,209979	0,989986	0,261026	-0,118886	-0,371201	-0,454193	0,130545	0,114868	-0,560682	-0,216490	-2,989890	-1,611854	-19,288056	-11,326553	12,208180	-0,118886	-0,371201	-0,454193	-29,008703	9,447383	-0,560682	-0,118886	-0,371201	-0,454193	-29,008703	9,447383	-0,560682
11:50:33,49	0,515010	3,787975	-0,138978	0,209979	0,989986	0,261026	-0,115850	-0,372221	-0,454204	0,156417	0,258968	-0,576058	-0,214712	-2,989116	-1,606791	-19,284275	-11,340854	12,219560	-0,115850	-0,372221	-0,454204	-29,062894	9,353206	-0,576058	-0,115850	-0,372221	-0,454204	-29,062894	9,353206	-0,576058
11:50:33,54	0,515010	3,787975	-0,138978	0,209979	0,989986	0,261026	-0,117410	-0,373373	-0,449141	0,205862	0,188291	-0,564678	-0,214154	-2,986100	-1,610262	-19,270742	-11,363150	12,264968	-0,117410	-0,373373	-0,449141	-29,103935	9,404962	-0,564678	-0,117410	-0,373373	-0,449141	-29,103935	9,404962	-0,564678
11:50:33,60	0,515010	3,787975	-0,138978	0,209979	0,989986	0,261026	-0,120300	-0,372349	-0,452611	0,140058	0,060873	-0,519269	-0,217037	-2,992336	-1,611010	-19,265275	-11,336633	12,269639	-0,120300	-0,372349	-0,452611	-29,089335	9,504418	-0,519269	-0,120300	-0,372349	-0,452611	-29,089335	9,504418	-0,519269
11:50:33,65	0,515010	3,787975	-0,138978	0,209979	0,989986	0,261026	-0,121494	-0,370647	-0,450681	0,082992	-0,030866	-0,517656	-0,217115	-2,989762	-1,609136	-19,304260	-11,340041	12,215862	-0,121494	-0,370647	-0,450681	-29,012824	9,506443	-0,517656	-0,121494	-0,370647	-0,450681	-29,012824	9,506443	-0,517656
11:50:33,70	0,515010	3,787975	-0,138978	0,209979	0,989986	0,261026	-0,115648	-0,371615	-0,451486	0,105154	0,262204	-0,568376	-0,215192	-2,983312	-1,610666	-19,212711	-11,332177	12,227083	-0,115648	-0,371615	-0,451486	-29,066635	9,340553	-0,568376	-0,115648	-0,371615	-0,451486	-29,066635	9,340553	-0,568376
11:50:33,75	0,515010	3,787975	-0,138978	0,209979	0,989986	0,261026	-0,122196	-0,370055	-0,453015	0,076630	-0,002958	-0,557154	-0,383455	-2,905478	-1,621343	-14,909700	-2,641781	11,204994	-0,122196	-0,370055	-0,453015	-28,972715	9,589436	-0,557154	-0,122196	-0,370055	-0,453015	-28,972715	9,589436	-0,557154
11:50:33,80	0,515029	3,737998	-0,138987	0,209960	0,989997	0,260978	-0,105471	-0,185419	-0,463693	0,153127	0,248069	-1,579243	-0,363163	-2,921186	-1,599800	-15,888491	-3,602084	11,371012	-0,105471	-0,185419	-0,463693	-14,402237	8,527535	-1,579243	-0,105471	-0,185419	-0,463693	-14,402237	8,527535	-1,579243
11:50:33,85	0,515029	3,737998	-0,138987	0,209960	0,989997	0,260978	-0,102013	-0,210846	-0,442149	0,154283	0,060373	-1,413226	-0,350376	-2,930084	-1,597100	-16,288535	-4,293688	11,507261	-0,102013	-0,210846	-0,442149	-16,397091	8,068395	-1,413226	-0,102013	-0,210846	-0,442149	-16,397091	8,068395	-1,413226
11:50:33,90	0,515029	3,737998	-0,138987	0,209960	0,989997	0,260978	-0,100701	-0,226369	-0,439450	0,162516	0,127962	-1,276976	-0,344962	-2,925993	-1,595600	-16,398636	-4,589418	11,514085	-0,100701	-0,226369	-0,439450	-17,607421	8,032976	-1,276976	-0,100701	-0,226369	-0,439450	-17,607421	8,032976	-1,276976
11:50:33,95	0,515029	3,737998	-0,138987	0,209960	0,989997	0,260978	-0,106950	-0,229012	-0,437949	-0,011199	-0,144503	-1,270152	-0,341232	-2,931475	-1,590187	-16,547252	-4,756556	11,526177	-0,106950	-0,229012	-0,437949	-17,988626	8,251106	-1,270152	-0,106950	-0,229012	-0,437949	-17,988626	8,251106	-1,270152
11:50:34,00	0,515029	3,737998	-0,138987	0,209960	0,989997	0,260978	-0,104068	-0,234983	-0,432537	0,080246	-0,039754	-1,258060	-0,338451	-2,932355	-1,592102	-16,579326	-4,863728	11,573040	-0,104068	-0,234983	-0,432537	-18,365915	8,129586	-1,258060	-0,104068	-0,234983	-0,432537	-18,365915	8,129586	-1,258060
11:50:34,05	0,515029	3,737998	-0,138987	0,209960	0,989997	0,260978	-0,104697	-0,237831	-0,434451	0,119508	-0,046628	-1,211197	-0,333903	-2,931762	-1,594861	-16,633233	-4,917416	11,550202	-0,104697	-0,237831	-0,434451	-18,550246	8,172050	-1,211197	-0,104697	-0,237831	-0,434451	-18,550246	8,172050	-1,211197
11:50:34,10	0,515029	3,737998	-0,138987	0,209960	0,989997	0,260978	-0,107484	-0,241474	-0,437211	0,235468	-0,211423	-1,234035	-0,334643	-2,935030	-1,590584	-16,681300	-5,024699	11,563424	-0,107484	-0,241474	-0,437211	-18,720219	8,226080	-1,234035	-0,107484	-0,241474	-0,437211	-18,720219	8,226080	-1,234035
11:50:34,15	0,515029	3,737998	-0,138987	0,209960	0,989997	0,260978	-0,104284	-0,242467	-0,432933	0,170170	-0,032986	-1,220813	-0,334147	-2,935382	-1,589804	-16,693682	-5,118092	11,569810	-0,104284	-0,242467	-0,432933	-18,863482	8,153283	-1,220813	-0,104284	-0,242467	-0,432933	-18,863482	8,153283	-1,220813
11:50:34,20	0,515029	3,737998	-0,138987	0,209960	0,989997	0,260978	-0,104226	-0,243072	-0,432154	0,114586	0,005966	-1,214428	-0,338909	-2,931420	-1,588589	-16,525909	-4,986381	11,565677	-0,104226	-0,243072	-0,432154	-18,966601	8,187738	-1,214428	-0,104226	-0,243072	-0,432154	-18,966601	8,187738	-1,214428
11:50:34,25	0,515029	3,737998	-0,138987	0,209960	0,989997	0,260978	-0,105277	-0,236967	-0,430938	-0,004927	0,030772	-1,218561	-0,476224	-2,865165	-1,590655	-13,000559	2,372392	10,791565	-0,105277	-0,236967	-0,430938	-18,606864	8,295021	-1,218561	-0,105277	-0,236967	-0,430938	-18,606864	8,295021	-1,218561
11:50:34,30	0,515002	3,687974	-0,138979	0,209988	0,989994	0,261003	-0,093998	-0,084922	-0,433005	0,224252	-0,009065	-1,992672	-0,456545	-2,881609	-1,571383	-13,714822	1,580522	11,046216	-0,093998	-0,084922	-0,433005	-6,442097	7,369783	-1,992672	-0,093998	-0,084922	-0,433005	-6,442097	7,369783	-1,992672
11:50:34,35	0,515002	3,687974	-0,138979	0,209988	0,989994	0,261003	-0,089597	-0,110187	-0,413733	0,495131	-0,002820	-1,738021	-0,443051	-2,883774	-1,574996	-14,084897	1,008785	11,079521	-0,089597	-0,110187	-0,413733	-8,154535	7,030507	-1,738021	-0,089597	-0,110187	-0,413733	-8,154535	7,030507	-1,738021
11:50:34,40	0,515002	3,687974	-0,138979	0,209988	0,989994	0,261003	-0,094468	-0,122955	-0,417346	0,478907	-0,290781	-1,704716	-0,440650	-2,890836	-1,573044	-14,245844	0,701072	11,142175	-0,094468	-0,122955	-0,417346	-9,173071	7,124985	-1,704716	-0,094468	-0,122955	-0,417346	-9,173071	7,124985	-1,704716
11:50:34,45	0,515002	3,687974	-0,138979	0,209988	0,989994	0,261003	-0,089553	-0,128566	-0,415393	0,423686	-0,020702	-1,642062	-0,436235	-2,891235	-1,570743	-14,331738	0,534117	11,141859	-0,089553	-0,128566	-0,415393	-9,668707	7,009196	-1,642062	-0,089553	-0,128566	-0,415393	-9,668707	7,009196	-1,642062
11:50:34,50	0,515002	3,687974	-0,138979	0,209988	0,989994	0,261003	-0,091416	-0,132588	-0,413092	0,445330	-0,108470	-1,642378	-0,433603	-2,892363	-1,571726	-14,376128	0,435681	11,141259	-0,091416	-0,132588	-0,413092	-9,962840	7,067648	-1,642378	-0,091416	-0,132588	-0,413092	-9,962840	7,067648	-1,642378
11:50:34,55	0,515002	3,687974	-0,138979	0,209988	0,989994	0,261003	-0,091754	-0,135432	-0,414076	0,485744	-0,115282	-1,642978	-0,434874	-2,894780	-1,567658	-14,471551	0,357937	11,169401	-0,091754	-0,135432	-0,414076	-10,145635	7,087386	-1,642978	-0,091754	-0,135432	-0,414076	-10,145635	7,087386	-1,642978
11:50:34,60	0,515002	3,687974	-0,138979	0,209988	0,989994	0,261003	-0,089026	-0,135539	-0,410008	0,376313	-0,017193	-1,614836	-0,427925	-2,895601	-1,568794	-14,497999	0,287408	11,207945	-0,089026	-0,135539	-0,410008	-10,263533	6,971328	-1,614836	-0,089026	-0,135539	-0,410008	-10,263533	6,971328	-1,614836
11:50:34,65	0,515002	3,687974	-0,138979	0,209988	0,989994	0,261003	-0,091789	-0,141969	-0,411143	0,636322	-0,148519	-1,576293	-0,429841	-2,894866	-1,569602	-14,551080	0,249888	11,207558	-0,091789	-0,141969	-0,411143	-10,508208	7,056911	-1,576293	-0,091789	-0,141969	-0,411143	-10,508208	7,056911	-1,576293
11:50:34,70	0,515002	3,687974	-0,138979	0,209988	0,989994	0,261003	-0,091468	-0,139941	-0,411951	0,471857	-0,159023	-1,576679	-0,431680	-2,893009	-1,568458	-14,564831	0,199357	11,200497	-0,091468	-0,139941	-0,411951	-10,513512	7,021188	-1,576679	-0,091468	-0,139941	-0,411951	-10,513512	7,021188	-1,576679
11:50:34,75	0,515002	3,687974	-0,138979	0,209988	0,989994	0,261003	-0,092156	-0,137420	-0,410807	0,290141	-0,181475	-1,583740	-0,427708	-2,896988	-1,567642	-14,616851	0,129327	11,251685	-0,092156	-0,137420	-0,410807	-10,497348	7,052794	-1,583740	-0,092156	-0,137420	-0,410807	-10,497348	7,052794	-1,583740
11:50:34,80	0,515002	3,687974	-0,138979	0,209988	0,989994	0,261003	-0,090696	-0,142850	-0,409992	0,485822	-0,115587	-1,532552	-0,427108	-2,892137	-1,566147	-14,605752	0,119865	11,193040	-0,090696	-0,142850	-0,409992	-10,727890	7,004067	-1,532552	-0,090696	-0,142850	-0,409992	-10,727890	7,004067	-1,532552
11:50:34,85	0,515002	3,687974	-0,138979	0,209988	0,989994	0,261003	-0,095198	-0,140943	-0,408497	0,384040	-0,335328	-1,591198	-0,428944	-2,893486	-1,569234	-14,611756	0,062969	11,221711	-0,095198	-0,140943	-0,408497	-10,680013	7,137702	-1,591198	-0,095198	-0,140943	-0,408497	-10,680013	7,137702	-1,591198
11:50:34,90	0,515002	3,687974	-0,138979	0,209988	0,989994	0,261003	-0,093111	-0,140029	-0,411584	0,284199	-0,203567	-1,562526	-0,426053	-2,897071	-1,567682	-14,650792	0,062985	11,216291	-0,093111	-0,140029	-0,411584	-10,708048	7,105652	-1,562526	-0,093111	-0,140029	-0,411584	-10,708048	7,105652	-1,562526
11:50:34,95	0,515002	3,687974	-0,138979	0,209988	0,989994	0,261003	-0,091452	-0,144324	-0,410031	0,488043	-0,151099	-1,567947	-0,428488	-2,896170	-1,567702	-14,668958	0,015121	11,209824	-0,091452	-0,144324	-0,410031	-10,841373	7,027867	-1,567947	-0,091452	-0,144324	-0,410031	-10,841373	7,027867	-1,567947
11:50:35,00	0,515002	3,687974	-0,138979	0,209988	0,989994	0,261003	-0,091015	-0,141765	-0,410052	0,304430	-0,120178	-1,574413	-0,425529	-2,897272	-1,563797	-14,668201	0,005343	11,222010	-0,091015	-0,141765	-0,410052	-10,824089	7,024487	-1,574413	-0,091015	-0,141765	-0,410052	-10,824089	7,024487	-1,574413
11:50:35,05	0,515002	3,687974	-0,138979	0,209988	0,989994	0,261003	-0,091540	-0,144878	-0,406146	0,458239	-0,141939	-1,562227	-0,426241	-2,900963	-1,569246	-14,713438	-0,027614	11,219220	-0,091540	-0,144878	-0,406146	-10,914685	7,043947	-1,562227	-0,091540	-0,144878	-0,406146	-10,914685	7,043947	-1,562227
11:50:35,10	0,515002	3,687974	-0,138979	0,209988	0,989994	0,261003	-0,087987	-0,146107	-0,411596	0,471009	0,020093	-1,565018	-0,423880	-2,896215	-1,569252	-14,697552	-0,028717	11,224982	-0,087987	-0,146107	-0,411596	-10,998425	6,927108	-1,565018	-0,087987	-0,146107	-0,411596	-10,998425	6,927108	-1,565018
11:50:35,15	0,515002	3,687974	-0,138979	0,209988	0,989994	0,261003	-0,093280	-0,145778	-0,411601	0,460881	-0,240804	-1,559255	-0,426864	-2,897992	-1,567723	-14,728117	-0,021873	11,204425	-0,093280	-0,145778	-0,411601	-10,982714	7,081666	-1,559255	-0,093280	-0,145778	-0,411601	-10,982714	7,081666	-1,559255
11:50:35,20	0,515002	3,687974	-0,138979	0,209988	0,989994	0,261003	-0,090249	-0,144083	-0,410073	0,363356	-0,113073	-1,579812	-0,425726	-2,897486	-1,566548	-14,737038	-0,046579	11,222663	-0,090249	-0,144083	-0,410073	-10,947137	6,971449	-1,579812	-0,090249	-0,144083	-0,410073	-10,947137	6,971449	-1,579812
11:50:35,25	0,515002	3,687974	-0,138979	0,209988	0,989994	0,261003	-0,091256	-0,144815	-0,408897	0,375571	-0,160826	-1,561575	-0,425221	-2,899384	-1,570449	-14,756869	-0,101131	11,203918	-0,091256	-0,144815	-0,408897	-10,992395	7,002769	-1,561575	-0,091256	-0,144815	-0,408897	-10,992395	7,002769	-1,561575
11:50:35,30	0,515002	3,687974	-0,138979	0,209988	0,989994	0,261003	-0,089865	-0,146201	-0,412799	0,390507	-0,078387	-1,580319	-0,425199	-2,897981	-1,570442	-14,744891	-0,091470	11,214002	-0,089865	-0,146201	-0,412799	-11,086296	6,976007	-1,580319	-0,089865	-0,146201	-0,412799	-11,086296	6,976007	-1,580319
11:50:35,35	0,515002	3,687974	-0,138979	0,209988	0,989994	0,261003	-0,091091	-0,145519	-0,412792	0,369386	-0,136618	-1,570235	-0,423999	-2,897947	-1,569636	-14,733502	-0,090205	11,242719	-0,091091	-0,145519	-0,412792	-11,053860	7,014049	-1,570235	-0,091091	-0,145519	-0,412792	-11,053860	7,014049	-1,570235
11:50:35,40	0,515002	3,687974	-0,138979	0,209988	0,989994	0,261003	-0,091720	-0,146541	-0,411986	0,429295	-0,160093	-1,541519	-0,427661	-2,900475	-1,566150	-14,789845	-0,132453	11,253351	-0,091720	-0,146541	-0,411986	-11,074140	7,039947	-1,541519	-0,091720	-0,146541	-0,411986	-11,074140	7,039947	-1,541519
11:50:35,45	0,515002	3,687974	-0,138979	0,209988	0,989994	0,261003	-0,087701	-0,144634	-0,408499	0,265389	0,021263	-1,530887	-0,424663	-2,897463	-1,569669	-14,747785	-0,155742	11,211672	-0,087701	-0,144634	-0,408499	-11,088373	6,905753	-1,530887	-0,087701	-0,144634	-0,408499	-11,088373	6,905753	-1,530887
11:50:35,50	0,515002	3,687974	-0,138979	0,209988	0,989994	0,261003	-0,091807	-0,145724	-0,412018	0,322935	-0,144206	-1,572565	-0,420709	-2,899235	-1,566564	-14,823767	-0,186954	11,234210	-0,091807	-0,145724	-0,412018	-11,116400	7,062645	-1,572565	-0,091807	-0,145724	-0,412018	-11,116400	7,062645	-1,572565
11:50:35,55	0,515002	3,687974	-0,138979	0,209988	0,989994	0,261003	-0,092250	-0,150034	-0,408913	0,482057	-0,217446	-1,550027	-0,423448	-2,894110	-1,566534	-14,726891	-0,144862	11,249367	-0,092250	-0,150034	-0,408913	-11,295647	7,024192	-1,550027	-0,092250	-0,150034	-0,408913	-11,295647	7,024192	-1,550027
11:50:35,60	0,515002	3,687974	-0,138979	0,209988	0,989994	0,261003	-0,095318	-0,145100	-0,408884	0,310348	-0,314146	-1,534870	-0,423547	-2,898289	-1,566538	-14,774114	-0,173796	11,248291	-0,095318	-0,145100	-0,408884	-11,079989	7,168353	-1,534870	-0,095318	-0,145100	-0,408884	-11,079989	7,168353	-1,534870
11:50:35,65	0,515002	3,687974	-0,138979	0,209988	0,989994	0,261003	-0,091651	-0,147103	-0,408888	0,365855	-0,149849	-1,535946	-0,422462	-2,901071	-1,566936	-14,815027	-0,201626	11,242992	-0,091651	-0,147103	-0,408888	-11,181748	7,044727	-1,535946	-0,091651	-0,147103	-0,408888	-11,181748	7,044727	-1,535946
11:50:35,70	0,515002	3,687974	-0,138979	0,209988	0,989994	0,261003	-0,089784	-0,149434	-0,409286	0,442503	-0,074288	-1,541245	-0,423103	-2,900238	-1,566148	-14,828145	-0,221661	11,271089	-0,089784	-0,149434	-0,409286	-11,288076	6,973738	-1,541245	-0,089784	-0,149434	-0,409286	-11,288076	6,973738	-1,541245
11:50:35,75	0,515002	3,687974	-0,138979	0,209988	0,989994	0,261003	-0,090184	-0,148463	-0,408498	0,368086	-0,096442	-1,513148	-0,423060	-2,898603	-1,567717	-14,815256	-0,186154	11,253918	-0,090184	-0,148463	-0,408498	-11,286246	6,983000	-1,513148	-0,090184	-0,148463	-0,408498	-11,286246	6,983000	-1,513148
11:50:35,81	0,515002	3,687974	-0,138979	0,209988	0,989994	0,261003	-0,091622	-0,147682	-0,410067	0,364688	-0,177822	-1,530319	-0,422551	-2,897859	-1,567718	-14,834357	-0,227725	11,267517	-0,091622	-0,147682	-0,410067	-11,228365	7,014523	-1,530319	-0,091622	-0,147682	-0,410067	-11,228365	7,014523	-1,530319
11:50:35,86	0,515002	3,687974	-0,138979	0,209988	0,989994	0,261003	-0,092521	-0,147752	-0,410068	0,322740	-0,220289	-1,516720	-0,425400	-2,901556	-1,568885	-14,805785	-0,214408	11,233403	-0,092521	-0,147752	-0,410068	-11,275753	7,042572	-1,516720	-0,092521	-0,147752	-0,410068	-11,275753	7,042572	-1,516720
11:50:35,91	0,515002	3,687974	-0,138979	0,209988	0,989994	0,261003	-0,087895	-0,147132	-0,411234	0,316349	0,038333	-1,550834	-0,421317	-2,898569	-1,568105	-14,809196	-0,236265	11,247948	-0,087895	-0,147132	-0,411234	-11,233520	6,938076	-1,550834	-0,087895	-0,147132	-0,411234	-11,233520	6,938076	-1,550834
11:50:35,96	0,515002	3,687974	-0,138979	0,209988	0,989994	0,261003	-0,092523	-0,149174	-0,410455	0,401895	-0,194354	-1,536289	-0,598070	-2,834410	-1,588023	-11,332371	8,617247	10,269966	-0,092523	-0,149174	-0,410455	-11,308265	7,068695	-1,536289	-0,092523	-0,149174	-0,410455	-11,308265	7,068695	-1,536289
11:50:36,01	0,515009	3,637943	-0,138971	0,209988	0,989986	0,261013	-0,059710	0,035978	-0,430373	0,179787	0,096188	-2,514272	-0,583845	-2,843781	-1,561009	-12,127545	7,954116	10,411915	-0,059710	0,035978	-0,430373	3,004027	4,783410	-2,514272	-0,059710	0,035978	-0,430373	3,004027	4,783410	-2,514272
11:50:36,06	0,515009	3,637943	-0,138971	0,209988	0,989986	0,261013	-0,058706	0,018973	-0,403358	0,092149	-0,208703	-2,372323	-0,566848	-2,849690	-1,556815	-12,519948	7,344304	10,473445	-0,058706	0,018973	-0,403358	1,581531	4,399740	-2,372323	-0,058706	0,018973	-0,403358	1,581531	4,399740	-2,372323
11:50:36,11	0,515009	3,637943	-0,138971	0,209988	0,989986	0,261013	-0,062088	0,001298	-0,399164	0,286920	-0,419488	-2,310792	-0,565629	-2,853691	-1,556078	-12,695504	7,090264	10,500197	-0,062088	0,001298	-0,399164	0,388838	4,454437	-2,310792	-0,062088	0,001298	-0,399164	0,388838	4,454437	-2,310792
11:50:36,16	0,515009	3,637943	-0,138971	0,209988	0,989986	0,261013	-0,059232	-0,001758	-0,398427	0,138067	-0,296004	-2,284041	-0,560628	-2,853355	-1,556845	-12,778599	6,953066	10,556179	-0,059232	-0,001758	-0,398427	6,140459E-5	4,353742	-2,284041	-0,059232	-0,001758	-0,398427	6,140459E-5	4,353742	-2,284041
11:50:36,21	0,515009	3,637943	-0,138971	0,209988	0,989986	0,261013	-0,062024	-0,005921	-0,399195	0,194186	-0,444515	-2,228059	-0,555534	-2,856655	-1,555657	-12,826928	6,793364	10,585144	-0,062024	-0,005921	-0,399195	-0,270626	4,424349	-2,228059	-0,062024	-0,005921	-0,399195	-0,270626	4,424349	-2,228059
11:50:36,26	0,515009	3,637943	-0,138971	0,209988	0,989986	0,261013	-0,061713	-0,011983	-0,398007	0,346910	-0,390379	-2,199094	-0,555780	-2,857091	-1,556098	-12,919161	6,722041	10,569433	-0,061713	-0,011983	-0,398007	-0,593724	4,454121	-2,199094	-0,061713	-0,011983	-0,398007	-0,593724	4,454121	-2,199094
11:50:36,31	0,515009	3,637943	-0,138971	0,209988	0,989986	0,261013	-0,061212	-0,011988	-0,398448	0,239288	-0,408526	-2,214805	-0,552940	-2,860529	-1,555307	-12,951502	6,647461	10,581411	-0,061212	-0,011988	-0,398448	-0,701741	4,396622	-2,214805	-0,061212	-0,011988	-0,398448	-0,701741	4,396622	-2,214805
11:50:36,36	0,515009	3,637943	-0,138971	0,209988	0,989986	0,261013	-0,059655	-0,016165	-0,397657	0,375778	-0,318286	-2,202826	-0,555372	-2,858431	-1,557272	-12,952804	6,573518	10,570452	-0,059655	-0,016165	-0,397657	-0,893213	4,364646	-2,202826	-0,059655	-0,016165	-0,397657	-0,893213	4,364646	-2,202826
11:50:36,41	0,515009	3,637943	-0,138971	0,209988	0,989986	0,261013	-0,060256	-0,013010	-0,399622	0,147028	-0,313680	-2,213785	-0,556544	-2,857279	-1,552623	-12,958607	6,578852	10,562977	-0,060256	-0,013010	-0,399622	-0,874292	4,416411	-2,213785	-0,060256	-0,013010	-0,399622	-0,874292	4,416411	-2,213785
11:50:36,46	0,515009	3,637943	-0,138971	0,209988	0,989986	0,261013	-0,060667	-0,011420	-0,394972	0,066025	-0,342761	-2,221261	-0,688626	-2,785080	-1,542784	-9,199483	13,926020	9,736219	-0,060667	-0,011420	-0,394972	-0,830418	4,419617	-2,221261	-0,060667	-0,011420	-0,394972	-0,830418	4,419617	-2,221261
11:50:36,51	0,514974	3,587985	-0,138990	0,209978	0,989972	0,261023	-0,057153	0,139066	-0,385134	0,483159	-0,578109	-3,048018	-0,682041	-2,797601	-1,515255	-9,919069	13,578657	9,911245	-0,057153	0,139066	-0,385134	11,399846	3,908401	-3,048018	-0,057153	0,139066	-0,385134	11,399846	3,908401	-3,048018
11:50:36,56	0,514974	3,587985	-0,138990	0,209978	0,989972	0,261023	-0,049601	0,127103	-0,357604	0,444628	-0,634912	-2,872992	-0,671827	-2,806356	-1,512509	-10,273391	12,976034	10,000973	-0,049601	0,127103	-0,357604	10,422204	3,258779	-2,872992	-0,049601	0,127103	-0,357604	10,422204	3,258779	-2,872992
11:50:36,61	0,514974	3,587985	-0,138990	0,209978	0,989972	0,261023	-0,047126	0,113879	-0,354859	0,433211	-0,511756	-2,783265	-0,667009	-2,807307	-1,515475	-10,456273	12,741113	10,030124	-0,047126	0,113879	-0,354859	9,372729	3,187654	-2,783265	-0,047126	0,113879	-0,354859	9,372729	3,187654	-2,783265
11:50:36,66	0,514974	3,587985	-0,138990	0,209978	0,989972	0,261023	-0,048712	0,109232	-0,357825	0,379979	-0,635118	-2,754113	-0,665816	-2,810590	-1,514567	-10,540356	12,589944	10,060844	-0,048712	0,109232	-0,357825	8,954689	3,188748	-2,754113	-0,048712	0,109232	-0,357825	8,954689	3,188748	-2,754113
11:50:36,71	0,514974	3,587985	-0,138990	0,209978	0,989972	0,261023	-0,046465	0,106557	-0,356916	0,346109	-0,515543	-2,723394	-0,661293	-2,810543	-1,512677	-10,601822	12,487738	10,019079	-0,046465	0,106557	-0,356916	8,710850	3,131987	-2,723394	-0,046465	0,106557	-0,356916	8,710850	3,131987	-2,723394
11:50:36,76	0,514974	3,587985	-0,138990	0,209978	0,989972	0,261023	-0,048767	0,102664	-0,355026	0,429321	-0,637366	-2,765159	-0,661230	-2,811206	-1,515515	-10,633044	12,420938	10,050393	-0,048767	0,102664	-0,355026	8,488428	3,190857	-2,765159	-0,048767	0,102664	-0,355026	8,488428	3,190857	-2,765159
11:50:36,81	0,514974	3,587985	-0,138990	0,209978	0,989972	0,261023	-0,048225	0,102278	-0,357864	0,375929	-0,602809	-2,733845	-0,657464	-2,813135	-1,512248	-10,681086	12,326866	10,097124	-0,048225	0,102278	-0,357864	8,404739	3,182848	-2,733845	-0,048225	0,102278	-0,357864	8,404739	3,182848	-2,733845
11:50:36,86	0,514974	3,587985	-0,138990	0,209978	0,989972	0,261023	-0,048437	0,098052	-0,354598	0,490190	-0,608403	-2,687113	-0,661093	-2,812837	-1,515381	-10,702106	12,277745	10,087400	-0,048437	0,098052	-0,354598	8,187261	3,193897	-2,687113	-0,048437	0,098052	-0,354598	8,187261	3,193897	-2,687113
11:50:36,91	0,514974	3,587985	-0,138990	0,209978	0,989972	0,261023	-0,046881	0,101343	-0,357730	0,265988	-0,521117	-2,696838	-0,657038	-2,811427	-1,509586	-10,734945	12,249570	10,059993	-0,046881	0,101343	-0,357730	8,221433	3,159011	-2,696838	-0,046881	0,101343	-0,357730	8,221433	3,159011	-2,696838
11:50:36,96	0,514974	3,587985	-0,138990	0,209978	0,989972	0,261023	-0,050129	0,098536	-0,351936	0,371125	-0,704409	-2,724244	-0,657207	-2,817533	-1,514972	-10,791332	12,194780	10,133837	-0,050129	0,098536	-0,351936	8,106231	3,230754	-2,724244	-0,050129	0,098536	-0,351936	8,106231	3,230754	-2,724244
11:50:37,01	0,514974	3,587985	-0,138990	0,209978	0,989972	0,261023	-0,044757	0,095630	-0,357321	0,446623	-0,446504	-2,650400	-0,656594	-2,815944	-1,514213	-10,778283	12,188780	10,109165	-0,044757	0,095630	-0,357321	7,953564	3,066958	-2,650400	-0,044757	0,095630	-0,357321	7,953564	3,066958	-2,650400
11:50:37,06	0,514974	3,587985	-0,138990	0,209978	0,989972	0,261023	-0,046440	0,095893	-0,356563	0,434256	-0,519684	-2,675073	-0,657225	-2,817216	-1,511111	-10,800777	12,168881	10,106573	-0,046440	0,095893	-0,356563	7,961873	3,125842	-2,675073	-0,046440	0,095893	-0,356563	7,961873	3,125842	-2,675073
11:50:37,11	0,514974	3,587985	-0,138990	0,209978	0,989972	0,261023	-0,045022	0,095804	-0,353461	0,410412	-0,455501	-2,677664	-0,654889	-2,813293	-1,514600	-10,777296	12,128826	10,122693	-0,045022	0,095804	-0,353461	7,931029	3,078745	-2,677664	-0,045022	0,095804	-0,353461	7,931029	3,078745	-2,677664
11:50:37,16	0,514974	3,587985	-0,138990	0,209978	0,989972	0,261023	-0,049588	0,095743	-0,356950	0,390636	-0,652555	-2,661544	-0,656768	-2,815877	-1,514235	-10,828478	12,101237	10,111714	-0,049588	0,095743	-0,356950	7,906465	3,240098	-2,661544	-0,049588	0,095743	-0,356950	7,906465	3,240098	-2,661544
11:50:37,21	0,514974	3,587985	-0,138990	0,209978	0,989972	0,261023	-0,046410	0,096078	-0,356584	0,323751	-0,517852	-2,672523	-0,652660	-2,816921	-1,511873	-10,833250	12,082914	10,139366	-0,046410	0,096078	-0,356584	7,865849	3,125364	-2,672523	-0,046410	0,096078	-0,356584	7,865849	3,125364	-2,672523
11:50:37,26	0,514974	3,587985	-0,138990	0,209978	0,989972	0,261023	-0,047560	0,091998	-0,354223	0,517643	-0,572615	-2,644872	-0,654427	-2,816296	-1,513824	-10,813094	12,035584	10,124081	-0,047560	0,091998	-0,354223	7,739482	3,160862	-2,644872	-0,047560	0,091998	-0,354223	7,739482	3,160862	-2,644872
11:50:37,31	0,514974	3,587985	-0,138990	0,209978	0,989972	0,261023	-0,047218	0,093841	-0,356173	0,390895	-0,513681	-2,660156	-0,655069	-2,815124	-1,513887	-10,838166	12,055507	10,149304	-0,047218	0,093841	-0,356173	7,757411	3,192905	-2,660156	-0,047218	0,093841	-0,356173	7,757411	3,192905	-2,660156
11:50:37,36	0,514974	3,587985	-0,138990	0,209978	0,989972	0,261023	-0,047912	0,094982	-0,356237	0,336261	-0,581469	-2,634933	-0,651590	-2,813078	-1,513841	-10,855302	12,041697	10,140225	-0,047912	0,094982	-0,356237	7,792376	3,179634	-2,634933	-0,047912	0,094982	-0,356237	7,792376	3,179634	-2,634933
11:50:37,41	0,514974	3,587985	-0,138990	0,209978	0,989972	0,261023	-0,051424	0,092993	-0,356191	0,419166	-0,772016	-2,644013	-0,649820	-2,817323	-1,513042	-10,840170	11,962663	10,131882	-0,051424	0,092993	-0,356191	7,719137	3,264761	-2,644013	-0,051424	0,092993	-0,356191	7,719137	3,264761	-2,644013
11:50:37,46	0,514974	3,587985	-0,138990	0,209978	0,989972	0,261023	-0,048632	0,089338	-0,355391	0,548349	-0,574240	-2,652355	-0,653980	-2,813467	-1,513869	-10,862330	12,003591	10,109552	-0,048632	0,089338	-0,355391	7,561399	3,243409	-2,652355	-0,048632	0,089338	-0,355391	7,561399	3,243409	-2,652355
11:50:37,51	0,514974	3,587985	-0,138990	0,209978	0,989972	0,261023	-0,049891	0,094868	-0,356219	0,285154	-0,679356	-2,674686	-0,656949	-2,813955	-1,514624	-10,864519	11,990917	10,142958	-0,049891	0,094868	-0,356219	7,732308	3,237114	-2,674686	-0,049891	0,094868	-0,356219	7,732308	3,237114	-2,674686
11:50:37,56	0,514974	3,587985	-0,138990	0,209978	0,989972	0,261023	-0,047984	0,097195	-0,356974	0,152078	-0,575749	-2,641279	-0,651082	-2,816631	-1,513448	-10,876703	11,964678	10,137299	-0,047984	0,097195	-0,356974	7,781904	3,191020	-2,641279	-0,047984	0,097195	-0,356974	7,781904	3,191020	-2,641279
11:50:37,61	0,514974	3,587985	-0,138990	0,209978	0,989972	0,261023	-0,048601	0,090777	-0,355798	0,457014	-0,605234	-2,646938	-0,651157	-2,814792	-1,512302	-10,902150	11,945156	10,136498	-0,048601	0,090777	-0,355798	7,583004	3,209922	-2,646938	-0,048601	0,090777	-0,355798	7,583004	3,209922	-2,646938
11:50:37,66	0,514974	3,587985	-0,138990	0,209978	0,989972	0,261023	-0,050155	0,091761	-0,354652	0,376226	-0,698358	-2,647740	-0,654678	-2,816186	-1,513850	-10,897151	11,948077	10,141511	-0,050155	0,091761	-0,354652	7,579445	3,238846	-2,647740	-0,050155	0,091761	-0,354652	7,579445	3,238846	-2,647740
11:50:37,71	0,514974	3,587985	-0,138990	0,209978	0,989972	0,261023	-0,047188	0,094114	-0,356200	0,258902	-0,541176	-2,642726	-0,651742	-2,814426	-1,513848	-10,894902	11,944507	10,146987	-0,047188	0,094114	-0,356200	7,646826	3,163074	-2,642726	-0,047188	0,094114	-0,356200	7,646826	3,163074	-2,642726
11:50:37,76	0,514974	3,587985	-0,138990	0,209978	0,989972	0,261023	-0,050180	0,092451	-0,356198	0,343415	-0,693022	-2,637251	-0,651205	-2,818047	-1,513451	-10,928458	11,945353	10,156363	-0,050180	0,092451	-0,356198	7,600787	3,246093	-2,637251	-0,050180	0,092451	-0,356198	7,600787	3,246093	-2,637251
11:50:37,81	0,514974	3,587985	-0,138990	0,209978	0,989972	0,261023	-0,047313	0,090175	-0,355801	0,445710	-0,573444	-2,627874	-0,651777	-2,815723	-1,514728	-10,955815	11,878286	10,170054	-0,047313	0,090175	-0,355801	7,524433	3,140645	-2,627874	-0,047313	0,090175	-0,355801	7,524433	3,140645	-2,627874
11:50:37,86	0,514974	3,587985	-0,138990	0,209978	0,989972	0,261023	-0,049039	0,091833	-0,357077	0,287742	-0,653341	-2,614184	-0,651010	-2,818134	-1,513283	-10,954848	11,879157	10,136667	-0,049039	0,091833	-0,357077	7,496606	3,196219	-2,614184	-0,049039	0,091833	-0,357077	7,496606	3,196219	-2,614184
11:50:37,91	0,514974	3,587985	-0,138990	0,209978	0,989972	0,261023	-0,047335	0,089963	-0,355633	0,386218	-0,564331	-2,647571	-0,651862	-2,817531	-1,510720	-10,942713	11,892954	10,182203	-0,047335	0,089963	-0,355633	7,448291	3,151465	-2,647571	-0,047335	0,089963	-0,355633	7,448291	3,151465	-2,647571
11:50:37,96	0,514974	3,587985	-0,138990	0,209978	0,989972	0,261023	-0,047431	0,091002	-0,353070	0,350178	-0,565732	-2,602034	-0,654773	-2,818433	-1,513470	-10,935505	11,912554	10,140187	-0,047431	0,091002	-0,353070	7,493853	3,157630	-2,602034	-0,047431	0,091002	-0,353070	7,493853	3,157630	-2,602034
11:50:38,02	0,514974	3,587985	-0,138990	0,209978	0,989972	0,261023	-0,045195	0,093072	-0,355820	0,263139	-0,452993	-2,644050	-0,650773	-2,817705	-1,515776	-10,954815	11,835661	10,183731	-0,045195	0,093072	-0,355820	7,569275	3,094807	-2,644050	-0,045195	0,093072	-0,355820	7,569275	3,094807	-2,644050
11:50:38,07	0,514974	3,587985	-0,138990	0,209978	0,989972	0,261023	-0,048129	0,087298	-0,357730	0,531829	-0,569672	-2,624048	-0,651317	-2,815284	-1,511149	-10,954978	11,877152	10,148596	-0,048129	0,087298	-0,357730	7,384690	3,208437	-2,624048	-0,048129	0,087298	-0,357730	7,384690	3,208437	-2,624048
11:50:38,12	0,514974	3,587985	-0,138990	0,209978	0,989972	0,261023	-0,049650	0,091654	-0,353499	0,296490	-0,683825	-2,635642	-0,652436	-2,816168	-1,514640	-10,913536	11,843424	10,129508	-0,049650	0,091654	-0,353499	7,491297	3,213705	-2,635642	-0,049650	0,091654	-0,353499	7,491297	3,213705	-2,635642
11:50:38,17	0,514974	3,587985	-0,138990	0,209978	0,989972	0,261023	-0,048324	0,092181	-0,356990	0,260602	-0,562122	-2,654729	-0,816221	-2,733169	-1,499709	-6,686660	20,337996	9,112113	-0,048324	0,092181	-0,356990	7,496772	3,231320	-2,654729	-0,048324	0,092181	-0,356990	7,496772	3,231320	-2,654729
11:50:38,22	0,514993	3,538045	-0,138984	0,209978	0,989987	0,261004	-0,038311	0,275523	-0,342059	0,196760	-0,628163	-3,672124	-0,806013	-2,738459	-1,483131	-7,274598	19,832325	9,238204	-0,038311	0,275523	-0,342059	21,825289	2,379276	-3,672124	-0,038311	0,275523	-0,342059	21,825289	2,379276	-3,672124
11:50:38,27	0,514993	3,538045	-0,138984	0,209978	0,989987	0,261004	-0,038834	0,264037	-0,325480	0,062141	-0,911652	-3,546034	-0,795948	-2,745151	-1,477361	-7,619441	19,257537	9,307784	-0,038834	0,264037	-0,325480	20,789017	2,136781	-3,546034	-0,038834	0,264037	-0,325480	20,789017	2,136781	-3,546034
11:50:38,32	0,514993	3,538045	-0,138984	0,209978	0,989987	0,261004	-0,038071	0,251974	-0,319710	0,019194	-0,883273	-3,476453	-0,787084	-2,752460	-1,479555	-7,754752	18,995099	9,340505	-0,038071	0,251974	-0,319710	19,799155	2,105338	-3,476453	-0,038071	0,251974	-0,319710	19,799155	2,105338	-3,476453
11:50:38,37	0,514993	3,538045	-0,138984	0,209978	0,989987	0,261004	-0,036173	0,240643	-0,321905	0,313487	-0,770519	-3,443732	-0,786588	-2,753715	-1,480011	-7,787414	18,859814	9,434395	-0,036173	0,240643	-0,321905	19,203943	2,069066	-3,443732	-0,036173	0,240643	-0,321905	19,203943	2,069066	-3,443732
11:50:38,42	0,514993	3,538045	-0,138984	0,209978	0,989987	0,261004	-0,035335	0,239586	-0,322360	0,234961	-0,687563	-3,349843	-0,785739	-2,758010	-1,477718	-7,937028	18,806272	9,446867	-0,035335	0,239586	-0,322360	19,042441	2,086203	-3,349843	-0,035335	0,239586	-0,322360	19,042441	2,086203	-3,349843
11:50:38,47	0,514993	3,538045	-0,138984	0,209978	0,989987	0,261004	-0,032039	0,236704	-0,320068	0,263657	-0,618992	-3,337371	-0,782994	-2,755305	-1,478896	-7,992547	18,734574	9,475804	-0,032039	0,236704	-0,320068	18,844889	1,896073	-3,337371	-0,032039	0,236704	-0,320068	18,844889	1,896073	-3,337371
11:50:38,52	0,514993	3,538045	-0,138984	0,209978	0,989987	0,261004	-0,035755	0,235679	-0,321245	0,227073	-0,824436	-3,308434	-0,781917	-2,758625	-1,479672	-8,012824	18,635401	9,468156	-0,035755	0,235679	-0,321245	18,727890	1,982304	-3,308434	-0,035755	0,235679	-0,321245	18,727890	1,982304	-3,308434
11:50:38,57	0,514993	3,538045	-0,138984	0,209978	0,989987	0,261004	-0,033418	0,233085	-0,322021	0,265926	-0,670878	-3,316081	-0,778456	-2,757358	-1,480849	-8,029682	18,599989	9,463853	-0,033418	0,233085	-0,322021	18,563131	1,952397	-3,316081	-0,033418	0,233085	-0,322021	18,563131	1,952397	-3,316081
11:50:38,62	0,514993	3,538045	-0,138984	0,209978	0,989987	0,261004	-0,036246	0,230722	-0,323199	0,349720	-0,814856	-3,320385	-0,784629	-2,750994	-1,475430	-7,915438	18,683838	9,413492	-0,036246	0,230722	-0,323199	18,461406	2,030459	-3,320385	-0,036246	0,230722	-0,323199	18,461406	2,030459	-3,320385
11:50:38,67	0,514993	3,538045	-0,138984	0,209978	0,989987	0,261004	-0,038670	0,239250	-0,317779	0,036017	-0,883910	-3,370745	-0,924923	-2,679339	-1,455869	-4,257890	26,307231	8,581944	-0,038670	0,239250	-0,317779	18,817127	2,151719	-3,370745	-0,038670	0,239250	-0,317779	18,817127	2,151719	-3,370745
11:50:38,72	0,515091	3,487915	-0,138959	0,209997	0,990001	0,261000	-0,030578	0,396575	-0,298219	0,285921	-1,107284	-4,202294	-0,918072	-2,688687	-1,437632	-4,576033	25,998514	8,665772	-0,030578	0,396575	-0,298219	31,417073	1,293107	-4,202294	-0,030578	0,396575	-0,298219	31,417073	1,293107	-4,202294
11:50:38,77	0,515091	3,487915	-0,138959	0,209997	0,990001	0,261000	-0,025908	0,385968	-0,279981	0,411062	-0,985614	-4,118465	-0,906383	-2,695312	-1,439221	-4,937629	25,334594	8,776200	-0,025908	0,385968	-0,279981	30,709557	1,048195	-4,118465	-0,025908	0,385968	-0,279981	30,709557	1,048195	-4,118465
11:50:38,82	0,515091	3,487915	-0,138959	0,209997	0,990001	0,261000	-0,026015	0,372533	-0,281571	0,353907	-0,972365	-4,008037	-0,904534	-2,695287	-1,438865	-5,095192	25,123106	8,824448	-0,026015	0,372533	-0,281571	29,597762	1,069838	-4,008037	-0,026015	0,372533	-0,281571	29,597762	1,069838	-4,008037
11:50:38,87	0,515091	3,487915	-0,138959	0,209997	0,990001	0,261000	-0,026961	0,370945	-0,281215	0,174578	-1,052260	-3,959789	-0,901819	-2,696444	-1,436592	-5,173288	25,002964	8,781555	-0,026961	0,370945	-0,281215	29,293730	1,064194	-3,959789	-0,026961	0,370945	-0,281215	29,293730	1,064194	-3,959789
11:50:38,92	0,515091	3,487915	-0,138959	0,209997	0,990001	0,261000	-0,027317	0,368015	-0,278942	0,183832	-1,078307	-4,002682	-0,897882	-2,700697	-1,434234	-5,208687	24,819426	8,803726	-0,027317	0,368015	-0,278942	29,072996	1,066053	-4,002682	-0,027317	0,368015	-0,278942	29,072996	1,066053	-4,002682
11:50:38,97	0,515091	3,487915	-0,138959	0,209997	0,990001	0,261000	-0,025602	0,362478	-0,276584	0,295092	-0,928042	-3,980511	-0,899737	-2,700434	-1,435412	-5,241458	24,807876	8,813818	-0,025602	0,362478	-0,276584	28,749626	1,081731	-3,980511	-0,025602	0,362478	-0,276584	28,749626	1,081731	-3,980511
11:50:39,02	0,515091	3,487915	-0,138959	0,209997	0,990001	0,261000	-0,024903	0,364216	-0,277761	0,178321	-0,914267	-3,970420	-0,893458	-2,699670	-1,437740	-5,294595	24,720405	8,843248	-0,024903	0,364216	-0,277761	28,769299	1,040585	-3,970420	-0,024903	0,364216	-0,277761	28,769299	1,040585	-3,970420
11:50:39,07	0,515091	3,487915	-0,138959	0,209997	0,990001	0,261000	-0,028704	0,359161	-0,280090	0,338892	-1,114211	-3,940989	-0,898274	-2,698185	-1,435816	-5,327021	24,679921	8,855037	-0,028704	0,359161	-0,280090	28,533004	1,139034	-3,940989	-0,028704	0,359161	-0,280090	28,533004	1,139034	-3,940989
11:50:39,12	0,515091	3,487915	-0,138959	0,209997	0,990001	0,261000	-0,027581	0,364074	-0,278165	0,032129	-1,063686	-3,929200	-0,893646	-2,700810	-1,434244	-5,367399	24,662276	8,878567	-0,027581	0,364074	-0,278165	28,611933	1,101451	-3,929200	-0,027581	0,364074	-0,278165	28,611933	1,101451	-3,929200
11:50:39,17	0,515091	3,487915	-0,138959	0,209997	0,990001	0,261000	-0,027623	0,358754	-0,276593	0,273314	-1,091991	-3,905671	-0,894925	-2,699301	-1,434263	-5,388431	24,599374	8,876782	-0,027623	0,358754	-0,276593	28,435475	1,076406	-3,905671	-0,027623	0,358754	-0,276593	28,435475	1,076406	-3,905671
11:50:39,22	0,515091	3,487915	-0,138959	0,209997	0,990001	0,261000	-0,028290	0,360616	-0,276613	0,111504	-1,113462	-3,907455	-0,892524	-2,700413	-1,434245	-5,376719	24,618063	8,882345	-0,028290	0,360616	-0,276613	28,419825	1,107330	-3,907455	-0,028290	0,360616	-0,276613	28,419825	1,107330	-3,907455
11:50:39,27	0,515091	3,487915	-0,138959	0,209997	0,990001	0,261000	-0,028527	0,357980	-0,276595	0,270580	-1,124958	-3,901893	-0,889674	-2,703138	-1,436202	-5,400144	24,540060	8,857141	-0,028527	0,357980	-0,276595	28,372031	1,114394	-3,901893	-0,028527	0,357980	-0,276595	28,372031	1,114394	-3,901893
11:50:39,32	0,515091	3,487915	-0,138959	0,209997	0,990001	0,261000	-0,027592	0,354149	-0,278552	0,390527	-1,057659	-3,927097	-0,891498	-2,701766	-1,434262	-5,416301	24,515565	8,874610	-0,027592	0,354149	-0,278552	28,191246	1,108349	-3,927097	-0,027592	0,354149	-0,278552	28,191246	1,108349	-3,927097
11:50:39,37	0,515091	3,487915	-0,138959	0,209997	0,990001	0,261000	-0,027868	0,356416	-0,276611	0,243388	-1,073755	-3,909628	-0,893910	-2,698446	-1,437783	-5,423866	24,506389	8,871767	-0,027868	0,356416	-0,276611	28,222010	1,113918	-3,909628	-0,027868	0,356416	-0,276611	28,222010	1,113918	-3,909628
11:50:39,42	0,515091	3,487915	-0,138959	0,209997	0,990001	0,261000	-0,029538	0,360164	-0,280133	0,036719	-1,162513	-3,912470	-0,892836	-2,700865	-1,433225	-5,432765	24,487790	8,892541	-0,029538	0,360164	-0,280133	28,309625	1,156187	-3,912470	-0,029538	0,360164	-0,280133	28,309625	1,156187	-3,912470
11:50:39,47	0,515091	3,487915	-0,138959	0,209997	0,990001	0,261000	-0,027980	0,358025	-0,275574	0,127414	-1,079920	-3,891696	-0,888110	-2,705320	-1,437356	-5,460787	24,444749	8,894121	-0,027980	0,358025	-0,275574	28,232372	1,116501	-3,891696	-0,027980	0,358025	-0,275574	28,232372	1,116501	-3,891696
11:50:39,52	0,515091	3,487915	-0,138959	0,209997	0,990001	0,261000	-0,026485	0,351704	-0,279706	0,404808	-1,004921	-3,890117	-0,888193	-2,703506	-1,436624	-5,491919	24,421929	8,864448	-0,026485	0,351704	-0,279706	28,013586	1,074132	-3,890117	-0,026485	0,351704	-0,279706	28,013586	1,074132	-3,890117
11:50:39,57	0,515091	3,487915	-0,138959	0,209997	0,990001	0,261000	-0,028014	0,352684	-0,278973	0,318553	-1,100016	-3,919790	-0,889043	-2,704498	-1,435333	-5,475096	24,412227	8,885899	-0,028014	0,352684	-0,278973	28,004211	1,099118	-3,919790	-0,028014	0,352684	-0,278973	28,004211	1,099118	-3,919790
11:50:39,62	0,515091	3,487915	-0,138959	0,209997	0,990001	0,261000	-0,026731	0,352923	-0,277683	0,306092	-1,013833	-3,898338	-0,895225	-2,702789	-1,436607	-5,483077	24,463371	8,898481	-0,026731	0,352923	-0,277683	28,010575	1,084515	-3,898338	-0,026731	0,352923	-0,277683	28,010575	1,084515	-3,898338
11:50:39,67	0,515091	3,487915	-0,138959	0,209997	0,990001	0,261000	-0,025119	0,359132	-0,278957	0,023558	-0,962529	-3,885756	-0,893497	-2,701667	-1,435061	-5,477462	24,390538	8,885925	-0,025119	0,359132	-0,278957	28,215399	1,009332	-3,885756	-0,025119	0,359132	-0,278957	28,215399	1,009332	-3,885756
11:50:39,72	0,515091	3,487915	-0,138959	0,209997	0,990001	0,261000	-0,026955	0,358197	-0,277411	0,011920	-1,016706	-3,898313	-0,893529	-2,702099	-1,435826	-5,496701	24,413294	8,911473	-0,026955	0,358197	-0,277411	28,130350	1,099257	-3,898313	-0,026955	0,358197	-0,277411	28,130350	1,099257	-3,898313
11:50:39,77	0,515091	3,487915	-0,138959	0,209997	0,990001	0,261000	-0,026565	0,358008	-0,278176	0,031828	-1,024470	-3,872764	-0,889430	-2,704088	-1,433911	-5,505356	24,362455	8,860730	-0,026565	0,358008	-0,278176	28,135432	1,060884	-3,872764	-0,026565	0,358008	-0,278176	28,135432	1,060884	-3,872764
11:50:39,82	0,515091	3,487915	-0,138959	0,209997	0,990001	0,261000	-0,026892	0,353463	-0,276260	0,219807	-1,023527	-3,923508	-0,889444	-2,703451	-1,435827	-5,496898	24,346205	8,895296	-0,026892	0,353463	-0,276260	27,966638	1,087463	-3,923508	-0,026892	0,353463	-0,276260	27,966638	1,087463	-3,923508
11:50:39,87	0,515091	3,487915	-0,138959	0,209997	0,990001	0,261000	-0,027436	0,353794	-0,278176	0,192741	-1,036380	-3,888941	-0,888279	-2,705968	-1,433874	-5,519811	24,367086	8,904531	-0,027436	0,353794	-0,278176	27,965569	1,117336	-3,888941	-0,027436	0,353794	-0,278176	27,965569	1,117336	-3,888941
11:50:39,92	0,515091	3,487915	-0,138959	0,209997	0,990001	0,261000	-0,025839	0,351527	-0,276224	0,317248	-0,983626	-3,879707	-0,888909	-2,703251	-1,436591	-5,507290	24,317629	8,919301	-0,025839	0,351527	-0,276224	27,912123	1,044734	-3,879707	-0,025839	0,351527	-0,276224	27,912123	1,044734	-3,879707
11:50:39,97	0,515091	3,487915	-0,138959	0,209997	0,990001	0,261000	-0,027877	0,353431	-0,278940	0,181668	-1,054026	-3,864937	-0,886551	-2,701458	-1,435823	-5,493240	24,284249	8,903758	-0,027877	0,353431	-0,278940	27,926011	1,134312	-3,864937	-0,027877	0,353431	-0,278940	27,926011	1,134312	-3,864937
11:50:40,02	0,515091	3,487915	-0,138959	0,209997	0,990001	0,261000	-0,030609	0,352285	-0,278173	0,219383	-1,167212	-3,880480	-0,889501	-2,706579	-1,434273	-5,516391	24,291285	8,887473	-0,030609	0,352285	-0,278173	27,873754	1,235558	-3,880480	-0,030609	0,352285	-0,278173	27,873754	1,235558	-3,880480
11:50:40,07	0,515091	3,487915	-0,138959	0,209997	0,990001	0,261000	-0,024699	0,352280	-0,276623	0,214178	-0,883489	-3,896764	-0,890110	-2,703344	-1,435033	-5,518963	24,316501	8,932750	-0,024699	0,352280	-0,276623	27,868131	1,055389	-3,896764	-0,024699	0,352280	-0,276623	27,868131	1,055389	-3,896764
11:50:40,12	0,515091	3,487915	-0,138959	0,209997	0,990001	0,261000	-0,027196	0,354424	-0,277382	0,123209	-1,028161	-3,851487	-0,886603	-2,704675	-1,435434	-5,530662	24,297437	8,908687	-0,027196	0,354424	-0,277382	27,945516	1,106721	-3,851487	-0,027196	0,354424	-0,277382	27,945516	1,106721	-3,851487
11:50:40,17	0,515091	3,487915	-0,138959	0,209997	0,990001	0,261000	-0,027797	0,350721	-0,277784	0,293400	-1,060019	-3,875550	-0,887935	-2,703838	-1,436194	-5,596633	24,285361	8,893992	-0,027797	0,350721	-0,277784	27,825030	1,122052	-3,875550	-0,027797	0,350721	-0,277784	27,825030	1,122052	-3,875550
11:50:40,22	0,515091	3,487915	-0,138959	0,209997	0,990001	0,261000	-0,027856	0,352294	-0,278543	0,168186	-1,114167	-3,890246	-0,888421	-2,707334	-1,436982	-5,542555	24,253592	8,912483	-0,027856	0,352294	-0,278543	27,823257	1,072513	-3,890246	-0,027856	0,352294	-0,278543	27,823257	1,072513	-3,890246
11:50:40,27	0,515091	3,487915	-0,138959	0,209997	0,990001	0,261000	-0,024585	0,350966	-0,279332	0,236758	-0,881355	-3,871754	-0,886052	-2,706692	-1,432705	-5,545199	24,259326	8,915441	-0,024585	0,350966	-0,279332	27,787596	1,048548	-3,871754	-0,024585	0,350966	-0,279332	27,787596	1,048548	-3,871754
11:50:40,32	0,515091	3,487915	-0,138959	0,209997	0,990001	0,261000	-0,024322	0,351957	-0,279639	0,167941	-0,915296	-3,858790	-0,889411	-2,707067	-1,437290	-5,592432	24,262438	8,925448	-0,024322	0,351957	-0,279639	27,796584	0,993960	-3,858790	-0,024322	0,351957	-0,279639	27,796584	0,993960	-3,858790
11:50:40,37	0,515091	3,487915	-0,138959	0,209997	0,990001	0,261000	-0,024322	0,351957	-0,279639	0,167941	-0,915296	-3,858790	-0,884993	-2,704666	-1,436237	-5,581351	24,234369	8,903111	-0,024322	0,351957	-0,279639	27,796584	0,993960	-3,858790	-0,024322	0,351957	-0,279639	27,796584	0,993960	-3,858790
11:50:40,42	0,515091	3,487915	-0,138959	0,209997	0,990001	0,261000	-0,028609	0,349332	-0,278586	0,285692	-1,114615	-3,881127	-0,886742	-2,706552	-1,435079	-5,578351	24,222937	8,882047	-0,028609	0,349332	-0,278586	27,708245	1,131210	-3,881127	-0,028609	0,349332	-0,278586	27,708245	1,131210	-3,881127
11:50:40,47	0,515091	3,487915	-0,138959	0,209997	0,990001	0,261000	-0,026101	0,349903	-0,277429	0,247590	-0,975898	-3,902191	-0,891499	-2,703767	-1,437761	-5,582986	24,240730	8,961410	-0,026101	0,349903	-0,277429	27,714981	1,073069	-3,902191	-0,026101	0,349903	-0,277429	27,714981	1,073069	-3,902191
11:50:40,52	0,515091	3,487915	-0,138959	0,209997	0,990001	0,261000	-0,026135	0,355415	-0,280111	-0,025948	-0,990553	-3,822828	-0,886513	-2,704292	-1,438761	-5,608384	24,273367	8,927770	-0,026135	0,355415	-0,280111	27,874143	1,061046	-3,822828	-0,026135	0,355415	-0,280111	27,874143	1,061046	-3,822828
11:50:40,57	0,515091	3,487915	-0,138959	0,209997	0,990001	0,261000	-0,028173	0,350835	-0,281110	0,227769	-1,134840	-3,856468	-0,888476	-2,703766	-1,434281	-5,548528	24,208058	8,909963	-0,028173	0,350835	-0,281110	27,768343	1,076738	-3,856468	-0,028173	0,350835	-0,281110	27,768343	1,076738	-3,856468
11:50:40,62	0,515091	3,487915	-0,138959	0,209997	0,990001	0,261000	-0,027647	0,352798	-0,276631	0,099055	-1,023023	-3,874275	-0,886791	-2,704402	-1,436990	-5,585863	24,226108	8,941841	-0,027647	0,352798	-0,276631	27,793734	1,147305	-3,874275	-0,027647	0,352798	-0,276631	27,793734	1,147305	-3,874275
11:50:40,67	0,515091	3,487915	-0,138959	0,209997	0,990001	0,261000	-0,027939	0,351021	-0,279340	0,188436	-1,079566	-3,842397	-0,891537	-2,705147	-1,436632	-5,611764	24,240787	8,922048	-0,027939	0,351021	-0,279340	27,743602	1,113684	-3,842397	-0,027939	0,351021	-0,279340	27,743602	1,113684	-3,842397
11:50:40,72	0,515091	3,487915	-0,138959	0,209997	0,990001	0,261000	-0,024921	0,354759	-0,278982	-0,006176	-0,952387	-3,862190	-0,886031	-2,707934	-1,436146	-5,591185	24,171435	8,926317	-0,024921	0,354759	-0,278982	27,842419	1,003931	-3,862190	-0,024921	0,354759	-0,278982	27,842419	1,003931	-3,862190
11:50:40,77	0,515091	3,487915	-0,138959	0,209997	0,990001	0,261000	-0,025261	0,348597	-0,278495	0,264508	-0,917542	-3,857920	-0,885611	-2,704620	-1,436231	-5,580926	24,198104	8,911531	-0,025261	0,348597	-0,278495	27,629340	1,065425	-3,857920	-0,025261	0,348597	-0,278495	27,629340	1,065425	-3,857920
11:50:40,82	0,515091	3,487915	-0,138959	0,209997	0,990001	0,261000	-0,028340	0,349890	-0,278580	0,225468	-1,082129	-3,872706	-0,887911	-2,703919	-1,436235	-5,560726	24,218337	8,901991	-0,028340	0,349890	-0,278580	27,691845	1,142583	-3,872706	-0,028340	0,349890	-0,278580	27,691845	1,142583	-3,872706
11:50:40,87	0,515091	3,487915	-0,138959	0,209997	0,990001	0,261000	-0,027797	0,352232	-0,278585	0,131319	-1,046525	-3,882247	-0,883845	-2,707096	-1,434250	-5,580824	24,177452	8,943517	-0,027797	0,352232	-0,278585	27,781523	1,135576	-3,882247	-0,027797	0,352232	-0,278585	27,781523	1,135576	-3,882247
11:50:40,92	0,515091	3,487915	-0,138959	0,209997	0,990001	0,261000	-0,026369	0,350905	-0,278985	0,131892	-1,001436	-3,873339	-0,887476	-2,705820	-1,436635	-5,620216	24,173670	8,910899	-0,026369	0,350905	-0,278985	27,677932	1,068537	-3,873339	-0,026369	0,350905	-0,278985	27,677932	1,068537	-3,873339
11:50:40,97	0,515091	3,487915	-0,138959	0,209997	0,990001	0,261000	-0,026369	0,350905	-0,278985	0,131892	-1,001436	-3,873339	-0,888593	-2,702309	-1,437031	-5,593016	24,204673	8,907336	-0,026369	0,350905	-0,278985	27,677932	1,068537	-3,873339	-0,026369	0,350905	-0,278985	27,677932	1,068537	-3,873339
11:50:41,02	0,515091	3,487915	-0,138959	0,209997	0,990001	0,261000	-0,028851	0,353628	-0,279381	0,030740	-1,122451	-3,876902	-0,888632	-2,704406	-1,439323	-5,597002	24,175614	8,951129	-0,028851	0,353628	-0,279381	27,790543	1,142367	-3,876902	-0,028851	0,353628	-0,279381	27,790543	1,142367	-3,876902
11:50:41,07	0,515091	3,487915	-0,138959	0,209997	0,990001	0,261000	-0,027015	0,352614	-0,281673	0,056331	-1,015907	-3,833109	-0,887475	-2,703308	-1,434673	-5,608685	24,160657	8,943458	-0,027015	0,352614	-0,281673	27,736503	1,104794	-3,833109	-0,027015	0,352614	-0,281673	27,736503	1,104794	-3,833109
11:50:41,12	0,515091	3,487915	-0,138959	0,209997	0,990001	0,261000	-0,028544	0,352161	-0,277022	0,061096	-1,098055	-3,840780	-0,885702	-2,704761	-1,434695	-5,621070	24,181953	8,910455	-0,028544	0,352161	-0,277022	27,705702	1,142673	-3,840780	-0,028544	0,352161	-0,277022	27,705702	1,142673	-3,840780
11:50:41,17	0,515091	3,487915	-0,138959	0,209997	0,990001	0,261000	-0,028173	0,349898	-0,277044	0,191000	-1,100101	-3,873782	-0,886358	-2,707210	-1,435436	-5,643609	24,158856	8,958373	-0,028173	0,349898	-0,277044	27,657994	1,111450	-3,873782	-0,028173	0,349898	-0,277044	27,657994	1,111450	-3,873782
11:50:41,22	0,515091	3,487915	-0,138959	0,209997	0,990001	0,261000	-0,025724	0,349242	-0,277786	0,193819	-0,980753	-3,825864	-0,886367	-2,708540	-1,437406	-5,649616	24,152332	8,920464	-0,025724	0,349242	-0,277786	27,609348	1,038596	-3,825864	-0,025724	0,349242	-0,277786	27,609348	1,038596	-3,825864
11:50:41,27	0,515091	3,487915	-0,138959	0,209997	0,990001	0,261000	-0,024568	0,348585	-0,279755	0,219372	-0,922569	-3,863773	-0,885718	-2,710290	-1,434650	-5,629211	24,153134	8,942682	-0,024568	0,348585	-0,279755	27,583263	1,006015	-3,863773	-0,024568	0,348585	-0,279755	27,583263	1,006015	-3,863773
11:50:41,32	0,515091	3,487915	-0,138959	0,209997	0,990001	0,261000	-0,023376	0,347147	-0,276999	0,304999	-0,843339	-3,841556	-0,885131	-2,705300	-1,434676	-5,617747	24,150183	8,928791	-0,023376	0,347147	-0,276999	27,556077	0,991710	-3,841556	-0,023376	0,347147	-0,276999	27,556077	0,991710	-3,841556
11:50:41,37	0,515091	3,487915	-0,138959	0,209997	0,990001	0,261000	-0,027992	0,349135	-0,277026	0,204846	-1,071921	-3,855446	-0,885126	-2,706684	-1,436230	-5,612696	24,137229	8,919375	-0,027992	0,349135	-0,277026	27,611911	1,125414	-3,855446	-0,027992	0,349135	-0,277026	27,611911	1,125414	-3,855446
11:50:41,42	0,515091	3,487915	-0,138959	0,209997	0,990001	0,261000	-0,026795	0,348438	-0,278579	0,232370	-0,998855	-3,864862	-0,885910	-2,705091	-1,437298	-5,618106	24,112060	8,933911	-0,026795	0,348438	-0,278579	27,584760	1,104559	-3,864862	-0,026795	0,348438	-0,278579	27,584760	1,104559	-3,864862
11:50:41,47	0,515091	3,487915	-0,138959	0,209997	0,990001	0,261000	-0,027783	0,349914	-0,279648	0,131120	-1,042340	-3,850327	-0,884391	-2,705589	-1,434870	-5,620590	24,162297	8,928200	-0,027783	0,349914	-0,279648	27,599372	1,138644	-3,850327	-0,027783	0,349914	-0,279648	27,599372	1,138644	-3,850327
11:50:41,52	0,515091	3,487915	-0,138959	0,209997	0,990001	0,261000	-0,028112	0,348349	-0,277220	0,254766	-1,086687	-3,856037	-0,886688	-2,707014	-1,439235	-5,641241	24,123559	8,947388	-0,028112	0,348349	-0,277220	27,600162	1,120077	-3,856037	-0,028112	0,348349	-0,277220	27,600162	1,120077	-3,856037
11:50:41,57	0,515091	3,487915	-0,138959	0,209997	0,990001	0,261000	-0,025728	0,349626	-0,281584	0,144504	-0,961261	-3,836849	-0,885770	-2,706876	-1,437780	-5,636428	24,146369	8,940096	-0,025728	0,349626	-0,281584	27,590120	1,058399	-3,836849	-0,025728	0,349626	-0,281584	27,590120	1,058399	-3,836849
11:50:41,62	0,515091	3,487915	-0,138959	0,209997	0,990001	0,261000	-0,026307	0,348900	-0,280129	0,204412	-0,998616	-3,844141	-0,884671	-2,707386	-1,435843	-5,655290	24,079550	8,937085	-0,026307	0,348900	-0,280129	27,593046	1,066512	-3,844141	-0,026307	0,348900	-0,280129	27,593046	1,066512	-3,844141
11:50:41,67	0,515091	3,487915	-0,138959	0,209997	0,990001	0,261000	-0,026415	0,347693	-0,278193	0,199879	-0,987141	-3,847152	-0,887562	-2,706072	-1,436260	-5,649473	24,138031	8,909777	-0,026415	0,347693	-0,278193	27,493762	1,086439	-3,847152	-0,026415	0,347693	-0,278193	27,493762	1,086439	-3,847152
11:50:41,72	0,515091	3,487915	-0,138959	0,209997	0,990001	0,261000	-0,025702	0,349269	-0,280908	0,175447	-0,976408	-3,838970	-0,886392	-2,707215	-1,438559	-5,649326	24,142537	8,945267	-0,025702	0,349269	-0,280908	27,593061	1,041224	-3,838970	-0,025702	0,349269	-0,280908	27,593061	1,041224	-3,838970
11:50:41,77	0,515091	3,487915	-0,138959	0,209997	0,990001	0,261000	-0,025702	0,349269	-0,280908	0,175447	-0,976408	-3,838970	-0,885810	-2,709157	-1,435061	-5,657862	24,120631	8,937492	-0,025702	0,349269	-0,280908	27,593061	1,041224	-3,838970	-0,025702	0,349269	-0,280908	27,593061	1,041224	-3,838970
11:50:41,82	0,515091	3,487915	-0,138959	0,209997	0,990001	0,261000	-0,024312	0,347794	-0,277410	0,228890	-0,900535	-3,846746	-0,884260	-2,710466	-1,437141	-5,663863	24,106013	8,921467	-0,024312	0,347794	-0,277410	27,530744	1,007933	-3,846746	-0,024312	0,347794	-0,277410	27,530744	1,007933	-3,846746
11:50:41,87	0,515091	3,487915	-0,138959	0,209997	0,990001	0,261000	-0,023953	0,345797	-0,279490	0,317084	-0,879754	-3,862771	-0,881090	-2,711078	-1,435808	-5,649777	24,102850	8,952360	-0,023953	0,345797	-0,279490	27,462159	1,000532	-3,862771	-0,023953	0,345797	-0,279490	27,462159	1,000532	-3,862771
11:50:41,92	0,515091	3,487915	-0,138959	0,209997	0,990001	0,261000	-0,025008	0,342746	-0,278158	0,480071	-0,920854	-3,831877	-0,884119	-2,708886	-1,436228	-5,679295	24,093226	8,947567	-0,025008	0,342746	-0,278158	27,385593	1,042280	-3,831877	-0,025008	0,342746	-0,278158	27,385593	1,042280	-3,831877
11:50:41,97	0,515091	3,487915	-0,138959	0,209997	0,990001	0,261000	-0,025393	0,346465	-0,278577	0,263575	-0,961597	-3,836670	-0,887586	-2,702847	-1,435477	-5,646055	24,124935	8,933546	-0,025393	0,346465	-0,278577	27,461061	1,031715	-3,836670	-0,025393	0,346465	-0,278577	27,461061	1,031715	-3,836670
11:50:42,02	0,515091	3,487915	-0,138959	0,209997	0,990001	0,261000	-0,028889	0,352487	-0,277827	-0,005490	-1,130480	-3,850692	-0,882876	-2,705593	-1,433898	-5,647198	24,097526	8,941816	-0,028889	0,352487	-0,277827	27,664726	1,137304	-3,850692	-0,028889	0,352487	-0,277827	27,664726	1,137304	-3,850692
11:50:42,07	0,515091	3,487915	-0,138959	0,209997	0,990001	0,261000	-0,028866	0,347035	-0,276247	0,253687	-1,116550	-3,842422	-0,883481	-2,706811	-1,433519	-5,652522	24,074278	8,926074	-0,028866	0,347035	-0,276247	27,495949	1,149399	-3,842422	-0,028866	0,347035	-0,276247	27,495949	1,149399	-3,842422
11:50:42,12	0,515091	3,487915	-0,138959	0,209997	0,990001	0,261000	-0,027507	0,346950	-0,275868	0,235314	-1,038913	-3,858163	-0,885775	-2,705134	-1,436230	-5,628241	24,120362	8,938493	-0,027507	0,346950	-0,275868	27,470900	1,120421	-3,858163	-0,027507	0,346950	-0,275868	27,470900	1,120421	-3,858163
11:50:42,17	0,515091	3,487915	-0,138959	0,209997	0,990001	0,261000	-0,027813	0,349775	-0,278579	0,140473	-1,056812	-3,845744	-0,882269	-2,704622	-1,434671	-5,631440	24,088316	8,942078	-0,027813	0,349775	-0,278579	27,597808	1,126504	-3,845744	-0,027813	0,349775	-0,278579	27,597808	1,126504	-3,845744
11:50:42,22	0,515091	3,487915	-0,138959	0,209997	0,990001	0,261000	-0,030010	0,346995	-0,277021	0,255689	-1,157803	-3,842159	-0,884663	-2,706630	-1,437417	-5,651888	24,085913	8,914100	-0,030010	0,346995	-0,277021	27,494782	1,197975	-3,842159	-0,030010	0,346995	-0,277021	27,494782	1,197975	-3,842159
11:50:42,27	0,515091	3,487915	-0,138959	0,209997	0,990001	0,261000	-0,027073	0,348064	-0,279767	0,187765	-1,021609	-3,870138	-0,885274	-2,706849	-1,437008	-5,664388	24,101612	8,948260	-0,027073	0,348064	-0,279767	27,510821	1,103651	-3,870138	-0,027073	0,348064	-0,279767	27,510821	1,103651	-3,870138
11:50:42,32	0,515091	3,487915	-0,138959	0,209997	0,990001	0,261000	-0,026579	0,348483	-0,279358	0,173334	-1,014559	-3,835977	-0,882427	-2,706918	-1,434679	-5,692683	24,039846	8,955327	-0,026579	0,348483	-0,279358	27,529264	1,071866	-3,835977	-0,026579	0,348483	-0,279358	27,529264	1,071866	-3,835977
11:50:42,37	0,515091	3,487915	-0,138959	0,209997	0,990001	0,261000	-0,027943	0,345984	-0,277029	0,235669	-1,079102	-3,828910	-0,884691	-2,705409	-1,436641	-5,657566	24,072909	8,923136	-0,027943	0,345984	-0,277029	27,395390	1,114388	-3,828910	-0,027943	0,345984	-0,277029	27,395390	1,114388	-3,828910
11:50:42,42	0,515091	3,487915	-0,138959	0,209997	0,990001	0,261000	-0,028117	0,348699	-0,278990	0,140653	-1,074288	-3,861102	-0,885907	-2,708019	-1,435096	-5,692113	24,091360	8,917700	-0,028117	0,348699	-0,278990	27,513544	1,132888	-3,861102	-0,028117	0,348699	-0,278990	27,513544	1,132888	-3,861102
11:50:42,47	0,515091	3,487915	-0,138959	0,209997	0,990001	0,261000	-0,025249	0,348447	-0,277446	0,152469	-0,964295	-3,866538	-0,885970	-2,705033	-1,435104	-5,695236	24,042560	8,926296	-0,025249	0,348447	-0,277446	27,505568	1,017742	-3,866538	-0,025249	0,348447	-0,277446	27,505568	1,017742	-3,866538
11:50:42,52	0,515091	3,487915	-0,138959	0,209997	0,990001	0,261000	-0,027803	0,349994	-0,277454	0,028203	-1,075417	-3,857942	-0,887017	-2,708786	-1,434321	-5,667127	24,093421	8,897351	-0,027803	0,349994	-0,277454	27,502739	1,107123	-3,857942	-0,027803	0,349994	-0,277454	27,502739	1,107123	-3,857942
11:50:42,57	0,515091	3,487915	-0,138959	0,209997	0,990001	0,261000	-0,024030	0,349025	-0,276671	0,136684	-0,880283	-3,886887	-0,885290	-2,707272	-1,435851	-5,660237	24,052990	8,931355	-0,024030	0,349025	-0,276671	27,535166	1,006038	-3,886887	-0,024030	0,349025	-0,276671	27,535166	1,006038	-3,886887
11:50:42,62	0,515091	3,487915	-0,138959	0,209997	0,990001	0,261000	-0,026204	0,348286	-0,278201	0,143567	-0,967192	-3,852882	-0,882870	-2,705845	-1,434667	-5,631165	24,061837	8,940939	-0,026204	0,348286	-0,278201	27,484001	1,089854	-3,852882	-0,026204	0,348286	-0,278201	27,484001	1,089854	-3,852882
11:50:42,67	0,515091	3,487915	-0,138959	0,209997	0,990001	0,261000	-0,028650	0,346904	-0,277017	0,237627	-1,073602	-3,843298	-0,883525	-2,706582	-1,437388	-5,663161	24,080703	8,957841	-0,028650	0,346904	-0,277017	27,469576	1,175412	-3,843298	-0,028650	0,346904	-0,277017	27,469576	1,175412	-3,843298
11:50:42,72	0,515091	3,487915	-0,138959	0,209997	0,990001	0,261000	-0,027684	0,347102	-0,279737	0,227638	-1,060538	-3,826396	-0,884670	-2,708157	-1,434655	-5,653092	24,069933	8,960143	-0,027684	0,347102	-0,279737	27,475182	1,112684	-3,826396	-0,027684	0,347102	-0,279737	27,475182	1,112684	-3,826396
11:50:42,77	0,515091	3,487915	-0,138959	0,209997	0,990001	0,261000	-0,025748	0,347307	-0,277005	0,212720	-0,945736	-3,824094	-0,886479	-2,705341	-1,435849	-5,657073	24,048457	8,945792	-0,025748	0,347307	-0,277005	27,476304	1,075472	-3,824094	-0,025748	0,347307	-0,277005	27,476304	1,075472	-3,824094
11:50:42,82	0,515091	3,487915	-0,138959	0,209997	0,990001	0,261000	-0,027282	0,350282	-0,278198	0,037441	-1,018232	-3,838445	-0,884781	-2,707589	-1,434674	-5,695750	24,050468	8,964880	-0,027282	0,350282	-0,278198	27,534547	1,123423	-3,838445	-0,027282	0,350282	-0,278198	27,534547	1,123423	-3,838445
11:50:42,87	0,515091	3,487915	-0,138959	0,209997	0,990001	0,261000	-0,026185	0,347687	-0,277023	0,154786	-0,995662	-3,819358	-0,884830	-2,708275	-1,433146	-5,727096	24,053772	8,944887	-0,026185	0,347687	-0,277023	27,448181	1,059838	-3,819358	-0,026185	0,347687	-0,277023	27,448181	1,059838	-3,819358
11:50:42,92	0,515091	3,487915	-0,138959	0,209997	0,990001	0,261000	-0,025566	0,347386	-0,275495	0,157595	-0,992290	-3,839350	-0,884757	-2,706093	-1,435868	-5,689001	24,069754	8,932465	-0,025566	0,347386	-0,275495	27,427409	1,014645	-3,839350	-0,025566	0,347386	-0,275495	27,427409	1,014645	-3,839350
11:50:42,97	0,515091	3,487915	-0,138959	0,209997	0,990001	0,261000	-0,027492	0,348414	-0,278218	0,137060	-1,067439	-3,851773	-0,885407	-2,708030	-1,435863	-5,708960	24,033610	8,940800	-0,027492	0,348414	-0,278218	27,487523	1,090683	-3,851773	-0,027492	0,348414	-0,278218	27,487523	1,090683	-3,851773
11:50:43,02	0,515091	3,487915	-0,138959	0,209997	0,990001	0,261000	-0,025489	0,348008	-0,278213	0,116859	-0,962517	-3,843438	-0,886006	-2,706933	-1,435472	-5,715394	24,049200	8,955722	-0,025489	0,348008	-0,278213	27,435499	1,038401	-3,843438	-0,025489	0,348008	-0,278213	27,435499	1,038401	-3,843438
11:50:43,07	0,515091	3,487915	-0,138959	0,209997	0,990001	0,261000	-0,026140	0,349076	-0,277821	0,071618	-1,009697	-3,828516	-0,884132	-2,706772	-1,434296	-5,663471	24,031512	8,934873	-0,026140	0,349076	-0,277821	27,474080	1,042265	-3,828516	-0,026140	0,349076	-0,277821	27,474080	1,042265	-3,828516
11:50:43,12	0,515091	3,487915	-0,138959	0,209997	0,990001	0,261000	-0,027216	0,347533	-0,276645	0,162495	-1,011858	-3,849364	-0,884764	-2,705855	-1,437798	-5,664963	24,004822	8,936192	-0,027216	0,347533	-0,276645	27,443834	1,124600	-3,849364	-0,027216	0,347533	-0,276645	27,443834	1,124600	-3,849364
11:50:43,17	0,515091	3,487915	-0,138959	0,209997	0,990001	0,261000	-0,027694	0,348539	-0,280148	0,086319	-1,024654	-3,848046	-0,885379	-2,708782	-1,436222	-5,689733	24,020700	8,964526	-0,027694	0,348539	-0,280148	27,446634	1,149316	-3,848046	-0,027694	0,348539	-0,280148	27,446634	1,149316	-3,848046
11:50:43,22	0,515091	3,487915	-0,138959	0,209997	0,990001	0,261000	-0,024852	0,347608	-0,278571	0,136103	-0,906277	-3,819712	-0,886571	-2,708159	-1,434696	-5,703745	24,029199	8,939675	-0,024852	0,347608	-0,278571	27,423327	1,044621	-3,819712	-0,024852	0,347608	-0,278571	27,423327	1,044621	-3,819712
11:50:43,27	0,515091	3,487915	-0,138959	0,209997	0,990001	0,261000	-0,024795	0,348952	-0,277046	0,066566	-0,919693	-3,844563	-0,885947	-2,707258	-1,434701	-5,682527	24,016743	8,924766	-0,024795	0,348952	-0,277046	27,459298	1,026725	-3,844563	-0,024795	0,348952	-0,277046	27,459298	1,026725	-3,844563
11:50:43,32	0,515091	3,487915	-0,138959	0,209997	0,990001	0,261000	-0,025887	0,348862	-0,277051	0,071058	-0,951886	-3,859471	-0,884219	-2,706175	-1,435850	-5,689101	24,008778	8,954808	-0,025887	0,348862	-0,277051	27,456740	1,080272	-3,859471	-0,025887	0,348862	-0,277051	27,456740	1,080272	-3,859471
11:50:43,37	0,515091	3,487915	-0,138959	0,209997	0,990001	0,261000	-0,027690	0,347907	-0,278199	0,110548	-1,047321	-3,829429	-0,882500	-2,705723	-1,434723	-5,721018	24,020275	8,921267	-0,027690	0,347907	-0,278199	27,421239	1,126325	-3,829429	-0,027690	0,347907	-0,278199	27,421239	1,126325	-3,829429
11:50:43,42	0,515091	3,487915	-0,138959	0,209997	0,990001	0,261000	-0,028940	0,346645	-0,277073	0,170185	-1,145748	-3,862970	-0,883037	-2,704241	-1,438179	-5,668959	23,983856	8,955711	-0,028940	0,346645	-0,277073	27,381788	1,126079	-3,862970	-0,028940	0,346645	-0,277073	27,381788	1,126079	-3,862970
11:50:43,47	0,515091	3,487915	-0,138959	0,209997	0,990001	0,261000	-0,029956	0,347851	-0,280528	0,101958	-1,135258	-3,828526	-0,884965	-2,707823	-1,435547	-5,736476	24,048726	8,947942	-0,029956	0,347851	-0,280528	27,408239	1,216282	-3,828526	-0,029956	0,347851	-0,280528	27,408239	1,216282	-3,828526
11:50:43,52	0,515091	3,487915	-0,138959	0,209997	0,990001	0,261000	-0,025889	0,347729	-0,277896	0,130700	-1,014709	-3,836296	-0,883252	-2,707385	-1,435358	-5,720182	24,005901	8,972893	-0,025889	0,347729	-0,277896	27,427437	1,017616	-3,836296	-0,025889	0,347729	-0,277896	27,427437	1,017616	-3,836296
11:50:43,57	0,515091	3,487915	-0,138959	0,209997	0,990001	0,261000	-0,027125	0,346465	-0,277707	0,167484	-1,043456	-3,811345	-0,883047	-2,708243	-1,433501	-5,698464	24,003699	8,967744	-0,027125	0,346465	-0,277707	27,365002	1,085892	-3,811345	-0,027125	0,346465	-0,277707	27,365002	1,085892	-3,811345
11:50:43,62	0,515091	3,487915	-0,138959	0,209997	0,990001	0,261000	-0,026485	0,345858	-0,275851	0,208019	-0,990262	-3,816493	-0,884286	-2,705472	-1,436602	-5,708733	24,002320	9,003805	-0,026485	0,345858	-0,275851	27,357861	1,088840	-3,816493	-0,026485	0,345858	-0,275851	27,357861	1,088840	-3,816493
11:50:43,67	0,515091	3,487915	-0,138959	0,209997	0,990001	0,261000	-0,028265	0,348316	-0,278952	0,073862	-1,091005	-3,780432	-0,885436	-2,708360	-1,434322	-5,715782	23,997971	8,924201	-0,028265	0,348316	-0,278952	27,416675	1,127796	-3,780432	-0,028265	0,348316	-0,278952	27,416675	1,127796	-3,780432
11:50:43,72	0,515091	3,487915	-0,138959	0,209997	0,990001	0,261000	-0,025189	0,347868	-0,276672	0,089862	-0,934996	-3,860036	-0,881264	-2,707166	-1,438178	-5,676664	23,985805	8,941189	-0,025189	0,347868	-0,276672	27,397515	1,042357	-3,860036	-0,025189	0,347868	-0,276672	27,397515	1,042357	-3,860036
11:50:43,77	0,515091	3,487915	-0,138959	0,209997	0,990001	0,261000	-0,028309	0,344853	-0,280528	0,255680	-1,057255	-3,843048	-0,885480	-2,707566	-1,436260	-5,729357	24,001157	8,945113	-0,028309	0,344853	-0,280528	27,326632	1,164988	-3,843048	-0,028309	0,344853	-0,280528	27,326632	1,164988	-3,843048
11:50:43,82	0,515091	3,487915	-0,138959	0,209997	0,990001	0,261000	-0,025855	0,348304	-0,278610	0,063179	-0,982946	-3,839125	-0,884891	-2,709913	-1,434308	-5,740016	24,005197	8,948763	-0,025855	0,348304	-0,278610	27,405032	1,046641	-3,839125	-0,025855	0,348304	-0,278610	27,405032	1,046641	-3,839125
11:50:43,87	0,515091	3,487915	-0,138959	0,209997	0,990001	0,261000	-0,024117	0,346620	-0,276657	0,148919	-0,903850	-3,835475	-0,884806	-2,708347	-1,435831	-5,699182	24,031038	8,974570	-0,024117	0,346620	-0,276657	27,358574	0,989348	-3,835475	-0,024117	0,346620	-0,276657	27,358574	0,989348	-3,835475
11:50:43,92	0,515091	3,487915	-0,138959	0,209997	0,990001	0,261000	-0,025516	0,347329	-0,278180	0,154827	-0,954132	-3,809667	-0,883136	-2,710367	-1,435874	-5,736305	23,974513	8,924705	-0,025516	0,347329	-0,278180	27,420167	1,048852	-3,809667	-0,025516	0,347329	-0,278180	27,420167	1,048852	-3,809667
11:50:43,97	0,515091	3,487915	-0,138959	0,209997	0,990001	0,261000	-0,024601	0,344873	-0,278224	0,215030	-0,910443	-3,859532	-0,883102	-2,710813	-1,436602	-5,721685	23,997302	8,978964	-0,024601	0,344873	-0,278224	27,287567	1,020720	-3,859532	-0,024601	0,344873	-0,278224	27,287567	1,020720	-3,859532
11:50:44,02	0,515091	3,487915	-0,138959	0,209997	0,990001	0,261000	-0,024232	0,344621	-0,278952	0,255180	-0,889995	-3,805274	-0,881301	-2,707732	-1,435462	-5,707612	24,008640	8,950186	-0,024232	0,344621	-0,278952	27,307936	1,012212	-3,805274	-0,024232	0,344621	-0,278952	27,307936	1,012212	-3,805274
11:50:44,07	0,515091	3,487915	-0,138959	0,209997	0,990001	0,261000	-0,027800	0,344602	-0,277812	0,273022	-1,069042	-3,834051	-0,883122	-2,709540	-1,433885	-5,732790	24,000566	8,987405	-0,027800	0,344602	-0,277812	27,324288	1,113297	-3,834051	-0,027800	0,344602	-0,277812	27,324288	1,113297	-3,834051
11:50:44,12	0,515091	3,487915	-0,138959	0,209997	0,990001	0,261000	-0,025324	0,345274	-0,276235	0,218483	-0,958051	-3,796832	-0,886953	-2,708029	-1,432949	-5,736983	24,006281	8,958764	-0,025324	0,345274	-0,276235	27,322521	1,029912	-3,796832	-0,025324	0,345274	-0,276235	27,322521	1,029912	-3,796832
11:50:44,17	0,515091	3,487915	-0,138959	0,209997	0,990001	0,261000	-0,024717	0,349348	-0,275299	0,009528	-0,932978	-3,825473	-0,884269	-2,709678	-1,436654	-5,716174	23,982956	8,915459	-0,024717	0,349348	-0,275299	27,433315	1,007338	-3,825473	-0,024717	0,349348	-0,275299	27,433315	1,007338	-3,825473
11:50:44,22	0,515091	3,487915	-0,138959	0,209997	0,990001	0,261000	-0,024631	0,346199	-0,279004	0,163455	-0,898780	-3,868778	-0,880743	-2,708284	-1,435846	-5,709975	23,973595	8,954181	-0,024631	0,346199	-0,279004	27,340084	1,034723	-3,868778	-0,024631	0,346199	-0,279004	27,340084	1,034723	-3,868778
11:50:44,27	0,515091	3,487915	-0,138959	0,209997	0,990001	0,261000	-0,027601	0,343843	-0,278195	0,280986	-1,043205	-3,830056	-0,883782	-2,710695	-1,436658	-5,760490	23,970684	8,929993	-0,027601	0,343843	-0,278195	27,272630	1,123493	-3,830056	-0,027601	0,343843	-0,278195	27,272630	1,123493	-3,830056
11:50:44,32	0,515091	3,487915	-0,138959	0,209997	0,990001	0,261000	-0,023993	0,345269	-0,279008	0,179042	-0,897886	-3,854245	-0,884238	-2,707822	-1,434275	-5,690703	23,973267	8,971862	-0,023993	0,345269	-0,279008	27,282647	0,985592	-3,854245	-0,023993	0,345269	-0,279008	27,282647	0,985592	-3,854245
11:50:44,37	0,515091	3,487915	-0,138959	0,209997	0,990001	0,261000	-0,026254	0,347100	-0,276625	0,120970	-0,956290	-3,812375	-0,883192	-2,708449	-1,437794	-5,738985	23,948481	8,968948	-0,026254	0,347100	-0,276625	27,368293	1,104643	-3,812375	-0,026254	0,347100	-0,276625	27,368293	1,104643	-3,812375
11:50:44,42	0,515091	3,487915	-0,138959	0,209997	0,990001	0,261000	-0,026234	0,345880	-0,280143	0,138778	-0,984662	-3,815290	-0,883092	-2,706633	-1,434296	-5,696449	23,948427	8,952132	-0,026234	0,345880	-0,280143	27,290371	1,074690	-3,815290	-0,026234	0,345880	-0,280143	27,290371	1,074690	-3,815290
11:50:44,47	0,515091	3,487915	-0,138959	0,209997	0,990001	0,261000	-0,027856	0,346702	-0,276646	0,117263	-1,032167	-3,832105	-0,883123	-2,707212	-1,434306	-5,716141	23,958190	8,947717	-0,027856	0,346702	-0,276646	27,333371	1,154549	-3,832105	-0,027856	0,346702	-0,276646	27,333371	1,154549	-3,832105
11:50:44,52	0,515091	3,487915	-0,138959	0,209997	0,990001	0,261000	-0,027340	0,346439	-0,276656	0,129556	-1,027241	-3,836521	-0,881934	-2,708997	-1,435064	-5,718853	23,975715	8,963243	-0,027340	0,346439	-0,276656	27,325007	1,118925	-3,836521	-0,027340	0,346439	-0,276656	27,325007	1,118925	-3,836521
11:50:44,57	0,515091	3,487915	-0,138959	0,209997	0,990001	0,261000	-0,026389	0,344517	-0,277414	0,243297	-0,988891	-3,820994	-0,883158	-2,707667	-1,436224	-5,729867	23,971209	8,988129	-0,026389	0,344517	-0,277414	27,287908	1,082607	-3,820994	-0,026389	0,344517	-0,277414	27,287908	1,082607	-3,820994
11:50:44,62	0,515091	3,487915	-0,138959	0,209997	0,990001	0,261000	-0,026928	0,346242	-0,278573	0,144204	-1,024219	-3,796108	-0,884338	-2,711156	-1,435845	-5,739898	23,960446	8,962710	-0,026928	0,346242	-0,278573	27,324201	1,089614	-3,796108	-0,026928	0,346242	-0,278573	27,324201	1,089614	-3,796108
11:50:44,67	0,515091	3,487915	-0,138959	0,209997	0,990001	0,261000	-0,023317	0,345519	-0,278195	0,167444	-0,839742	-3,821527	-0,881352	-2,709102	-1,434296	-5,707577	23,921170	8,941617	-0,023317	0,345519	-0,278195	27,290716	0,990611	-3,821527	-0,023317	0,345519	-0,278195	27,290716	0,990611	-3,821527
11:50:44,72	0,515091	3,487915	-0,138959	0,209997	0,990001	0,261000	-0,026588	0,343961	-0,276646	0,230627	-0,962227	-3,842620	-0,881935	-2,709738	-1,434689	-5,722111	23,969250	8,943350	-0,026588	0,343961	-0,276646	27,231565	1,124932	-3,842620	-0,026588	0,343961	-0,276646	27,231565	1,124932	-3,842620
11:50:44,77	0,515091	3,487915	-0,138959	0,209997	0,990001	0,261000	-0,025746	0,344147	-0,277038	0,255311	-0,955059	-3,840887	-0,883731	-2,709381	-1,436644	-5,731852	23,970614	8,939581	-0,025746	0,344147	-0,277038	27,270873	1,065987	-3,840887	-0,025746	0,344147	-0,277038	27,270873	1,065987	-3,840887
11:50:44,82	0,515091	3,487915	-0,138959	0,209997	0,990001	0,261000	-0,025157	0,345881	-0,278993	0,161449	-0,933556	-3,844656	-0,882563	-2,708659	-1,435091	-5,739918	23,978315	8,944120	-0,025157	0,345881	-0,278993	27,313137	1,041263	-3,844656	-0,025157	0,345881	-0,278993	27,313137	1,041263	-3,844656
11:50:44,87	0,515091	3,487915	-0,138959	0,209997	0,990001	0,261000	-0,026367	0,345231	-0,277440	0,197890	-1,007298	-3,840117	-0,883057	-2,703811	-1,436236	-5,672437	23,961189	8,958744	-0,026367	0,345231	-0,277440	27,298547	1,062486	-3,840117	-0,026367	0,345231	-0,277440	27,298547	1,062486	-3,840117
11:50:44,92	0,515091	3,487915	-0,138959	0,209997	0,990001	0,261000	-0,030318	0,348083	-0,278586	0,068519	-1,145788	-3,825493	-0,879623	-2,706206	-1,435848	-5,728945	23,973098	8,973032	-0,030318	0,348083	-0,278586	27,393020	1,234211	-3,825493	-0,030318	0,348083	-0,278586	27,393020	1,234211	-3,825493
11:50:44,97	0,515091	3,487915	-0,138959	0,209997	0,990001	0,261000	-0,029961	0,343911	-0,278197	0,267508	-1,182091	-3,811205	-0,881349	-2,706108	-1,434271	-5,705656	23,960001	8,991722	-0,029961	0,343911	-0,278197	27,264530	1,169846	-3,811205	-0,029961	0,343911	-0,278197	27,264530	1,169846	-3,811205
11:50:45,02	0,515091	3,487915	-0,138959	0,209997	0,990001	0,261000	-0,029183	0,345455	-0,276620	0,187523	-1,114901	-3,792515	-0,883732	-2,706908	-1,435480	-5,720406	23,951048	8,943341	-0,029183	0,345455	-0,276620	27,305747	1,175939	-3,792515	-0,029183	0,345455	-0,276620	27,305747	1,175939	-3,792515
11:50:45,07	0,515091	3,487915	-0,138959	0,209997	0,990001	0,261000	-0,027298	0,347118	-0,277830	0,085913	-1,025212	-3,840897	-0,882033	-2,706823	-1,435090	-5,736835	23,907475	8,951873	-0,027298	0,347118	-0,277830	27,334692	1,117705	-3,840897	-0,027298	0,347118	-0,277830	27,334692	1,117705	-3,840897
11:50:45,12	0,515091	3,487915	-0,138959	0,209997	0,990001	0,261000	-0,028221	0,345690	-0,277440	0,114227	-1,065639	-3,832364	-0,886982	-2,709026	-1,436833	-5,732025	23,965682	8,953567	-0,028221	0,345690	-0,277440	27,250896	1,149719	-3,832364	-0,028221	0,345690	-0,277440	27,250896	1,149719	-3,832364
11:50:45,17	0,515091	3,487915	-0,138959	0,209997	0,990001	0,261000	-0,023840	0,348874	-0,279183	0,001463	-0,862737	-3,830670	-0,881843	-2,710170	-1,436339	-5,739708	23,954810	8,953715	-0,023840	0,348874	-0,279183	27,388091	1,008670	-3,830670	-0,023840	0,348874	-0,279183	27,388091	1,008670	-3,830670
11:50:45,22	0,515091	3,487915	-0,138959	0,209997	0,990001	0,261000	-0,025418	0,343852	-0,278688	0,249357	-0,946028	-3,830522	-0,884042	-2,704831	-1,438301	-5,715318	23,948129	8,948800	-0,025418	0,343852	-0,278688	27,241748	1,049278	-3,830522	-0,025418	0,343852	-0,278688	27,241748	1,049278	-3,830522
11:50:45,27	0,515091	3,487915	-0,138959	0,209997	0,990001	0,261000	-0,028942	0,348426	-0,280651	0,017915	-1,104839	-3,835437	-0,883780	-2,706802	-1,436596	-5,731557	23,951137	9,016822	-0,028942	0,348426	-0,280651	27,369367	1,167139	-3,835437	-0,028942	0,348426	-0,280651	27,369367	1,167139	-3,835437
11:50:45,32	0,515091	3,487915	-0,138959	0,209997	0,990001	0,261000	-0,027367	0,347213	-0,278946	0,075464	-1,038474	-3,767415	-0,884000	-2,706105	-1,433915	-5,718799	23,984826	8,961292	-0,027367	0,347213	-0,278946	27,331716	1,109819	-3,767415	-0,027367	0,347213	-0,278946	27,331716	1,109819	-3,767415
11:50:45,37	0,515091	3,487915	-0,138959	0,209997	0,990001	0,261000	-0,027860	0,347753	-0,276264	0,082981	-1,069925	-3,822945	-0,884898	-2,708157	-1,438165	-5,709320	23,953139	8,978457	-0,027860	0,347753	-0,276264	27,381559	1,117096	-3,822945	-0,027860	0,347753	-0,276264	27,381559	1,117096	-3,822945
11:50:45,42	0,515091	3,487915	-0,138959	0,209997	0,990001	0,261000	-0,025634	0,347504	-0,280515	0,073219	-0,930108	-3,805780	-0,883847	-2,707569	-1,437057	-5,768759	23,938085	8,939419	-0,025634	0,347504	-0,280515	27,352262	1,082154	-3,805780	-0,025634	0,347504	-0,280515	27,352262	1,082154	-3,805780
11:50:45,47	0,515091	3,487915	-0,138959	0,209997	0,990001	0,261000	-0,026669	0,346888	-0,279407	0,062495	-1,027890	-3,844818	-0,882598	-2,706782	-1,435453	-5,737052	23,955567	8,987461	-0,026669	0,346888	-0,279407	27,293181	1,065640	-3,844818	-0,026669	0,346888	-0,279407	27,293181	1,065640	-3,844818
11:50:45,52	0,515091	3,487915	-0,138959	0,209997	0,990001	0,261000	-0,027975	0,346199	-0,277803	0,129283	-1,077050	-3,796776	-0,882654	-2,706931	-1,435121	-5,765764	23,939285	8,928860	-0,027975	0,346199	-0,277803	27,305933	1,118950	-3,796776	-0,027975	0,346199	-0,277803	27,305933	1,118950	-3,796776
11:50:45,57	0,515091	3,487915	-0,138959	0,209997	0,990001	0,261000	-0,027818	0,346174	-0,277471	0,102152	-1,085636	-3,855378	-0,881377	-2,708627	-1,433519	-5,710914	23,898470	8,945363	-0,027818	0,346174	-0,277471	27,276801	1,098078	-3,855378	-0,027818	0,346174	-0,277471	27,276801	1,098078	-3,855378
11:50:45,62	0,515091	3,487915	-0,138959	0,209997	0,990001	0,261000	-0,026987	0,344220	-0,275869	0,195840	-0,974509	-3,838874	-0,881892	-2,710204	-1,435363	-5,761102	23,950823	8,971369	-0,026987	0,344220	-0,275869	27,217097	1,143963	-3,838874	-0,026987	0,344220	-0,275869	27,217097	1,143963	-3,838874
11:50:45,67	0,515091	3,487915	-0,138959	0,209997	0,990001	0,261000	-0,025364	0,343878	-0,277713	0,233870	-0,959761	-3,812868	-0,881909	-2,707038	-1,434884	-5,753619	23,930393	8,976869	-0,025364	0,343878	-0,277713	27,228278	1,031315	-3,812868	-0,025364	0,343878	-0,277713	27,228278	1,031315	-3,812868
11:50:45,72	0,515091	3,487915	-0,138959	0,209997	0,990001	0,261000	-0,028097	0,345475	-0,277233	0,136857	-1,085191	-3,807368	-0,880237	-2,707677	-1,435080	-5,729529	23,919055	8,952347	-0,028097	0,345475	-0,277233	27,256657	1,120441	-3,807368	-0,028097	0,345475	-0,277233	27,256657	1,120441	-3,807368
11:50:45,77	0,515091	3,487915	-0,138959	0,209997	0,990001	0,261000	-0,028380	0,343707	-0,277430	0,231007	-1,073354	-3,831891	-0,881094	-2,710920	-1,434397	-5,728620	23,919143	8,939182	-0,028380	0,343707	-0,277430	27,212036	1,154460	-3,831891	-0,028380	0,343707	-0,277430	27,212036	1,154460	-3,831891
11:50:45,82	0,515091	3,487915	-0,138959	0,209997	0,990001	0,261000	-0,025143	0,342828	-0,276746	0,277260	-0,904288	-3,845055	-0,881625	-2,708119	-1,437187	-5,746776	23,946759	8,918050	-0,025143	0,342828	-0,276746	27,189267	1,069425	-3,845055	-0,025143	0,342828	-0,276746	27,189267	1,069425	-3,845055
11:50:45,87	0,515091	3,487915	-0,138959	0,209997	0,990001	0,261000	-0,027303	0,344688	-0,279537	0,195372	-1,046153	-3,866188	-0,882584	-2,707909	-1,438186	-5,736691	23,971736	8,965248	-0,027303	0,344688	-0,279537	27,253398	1,097139	-3,866188	-0,027303	0,344688	-0,279537	27,253398	1,097139	-3,866188
11:50:45,92	0,515091	3,487915	-0,138959	0,209997	0,990001	0,261000	-0,027006	0,345624	-0,280536	0,173387	-1,034441	-3,818990	-0,881473	-2,710347	-1,436242	-5,758736	23,914757	8,962297	-0,027006	0,345624	-0,280536	27,304868	1,085502	-3,818990	-0,027006	0,345624	-0,280536	27,304868	1,085502	-3,818990
11:50:45,97	0,515091	3,487915	-0,138959	0,209997	0,990001	0,261000	-0,025450	0,343443	-0,278592	0,226422	-0,944135	-3,821941	-0,879227	-2,711424	-1,436829	-5,761732	23,898168	8,948654	-0,025450	0,343443	-0,278592	27,186708	1,053669	-3,821941	-0,025450	0,343443	-0,278592	27,186708	1,053669	-3,821941
11:50:46,02	0,515091	3,487915	-0,138959	0,209997	0,990001	0,261000	-0,025640	0,340959	-0,279179	0,339745	-0,948316	-3,835584	-0,881660	-2,707860	-1,435854	-5,745462	23,909026	8,968537	-0,025640	0,340959	-0,279179	27,105007	1,064404	-3,835584	-0,025640	0,340959	-0,279179	27,105007	1,064404	-3,835584
11:50:46,07	0,515091	3,487915	-0,138959	0,209997	0,990001	0,261000	-0,027510	0,344848	-0,278203	0,155046	-1,036915	-3,815700	-0,881441	-2,707024	-1,433522	-5,743544	23,927624	8,971087	-0,027510	0,344848	-0,278203	27,225609	1,122631	-3,815700	-0,027510	0,344848	-0,278203	27,225609	1,122631	-3,815700
11:50:46,12	0,515091	3,487915	-0,138959	0,209997	0,990001	0,261000	-0,028343	0,345077	-0,275872	0,160224	-1,087885	-3,813151	-0,882011	-2,708635	-1,435871	-5,739561	23,930237	8,938305	-0,028343	0,345077	-0,275872	27,248732	1,137076	-3,813151	-0,028343	0,345077	-0,275872	27,248732	1,137076	-3,813151
11:50:46,17	0,515091	3,487915	-0,138959	0,209997	0,990001	0,261000	-0,026663	0,344765	-0,278221	0,180655	-0,998383	-3,845932	-0,883806	-2,708976	-1,434676	-5,752534	23,938298	8,986060	-0,026663	0,344765	-0,278221	27,244743	1,094698	-3,845932	-0,026663	0,344765	-0,278221	27,244743	1,094698	-3,845932
11:50:46,22	0,515091	3,487915	-0,138959	0,209997	0,990001	0,261000	-0,025470	0,346149	-0,277026	0,109219	-0,951596	-3,798177	-0,880821	-2,707430	-1,434344	-5,733846	23,918381	8,903405	-0,025470	0,346149	-0,277026	27,281894	1,047810	-3,798177	-0,025470	0,346149	-0,277026	27,281894	1,047810	-3,798177
11:50:46,27	0,515091	3,487915	-0,138959	0,209997	0,990001	0,261000	-0,028301	0,344337	-0,276693	0,195529	-1,072678	-3,880832	-0,885612	-2,706767	-1,433921	-5,764976	23,933143	8,980734	-0,028301	0,344337	-0,276693	27,225977	1,148981	-3,880832	-0,028301	0,344337	-0,276693	27,225977	1,148981	-3,880832
11:50:46,32	0,515091	3,487915	-0,138959	0,209997	0,990001	0,261000	-0,026481	0,348817	-0,276270	-0,040241	-1,012355	-3,803504	-0,882645	-2,708159	-1,437294	-5,751855	23,937779	8,996430	-0,026481	0,348817	-0,276270	27,341931	1,066399	-3,803504	-0,026481	0,348817	-0,276270	27,341931	1,066399	-3,803504
11:50:46,37	0,515091	3,487915	-0,138959	0,209997	0,990001	0,261000	-0,026758	0,345552	-0,279643	0,140154	-1,017735	-3,787807	-0,883805	-2,707817	-1,432365	-5,752665	23,928531	8,965134	-0,026758	0,345552	-0,279643	27,265964	1,082796	-3,787807	-0,026758	0,345552	-0,279643	27,265964	1,082796	-3,787807
11:50:46,42	0,515091	3,487915	-0,138959	0,209997	0,990001	0,261000	-0,026475	0,346728	-0,274714	0,070583	-0,999063	-3,819104	-0,883378	-2,710351	-1,433912	-5,768693	23,945314	8,970109	-0,026475	0,346728	-0,274714	27,288717	1,079202	-3,819104	-0,026475	0,346728	-0,274714	27,288717	1,079202	-3,819104
11:50:46,47	0,515091	3,487915	-0,138959	0,209997	0,990001	0,261000	-0,024493	0,345091	-0,276261	0,162224	-0,918295	-3,814129	-0,881496	-2,706571	-1,435515	-5,758196	23,891789	8,918063	-0,024493	0,345091	-0,276261	27,251859	1,004419	-3,814129	-0,024493	0,345091	-0,276261	27,251859	1,004419	-3,814129
11:50:46,52	0,515091	3,487915	-0,138959	0,209997	0,990001	0,261000	-0,028709	0,345351	-0,277864	0,107585	-1,101644	-3,866175	-0,881473	-2,708411	-1,435483	-5,755466	23,911400	8,947446	-0,028709	0,345351	-0,277864	27,217650	1,151980	-3,866175	-0,028709	0,345351	-0,277864	27,217650	1,151980	-3,866175
11:50:46,57	0,515091	3,487915	-0,138959	0,209997	0,990001	0,261000	-0,027126	0,344411	-0,277833	0,174841	-1,026814	-3,836792	-0,880314	-2,712421	-1,437000	-5,762530	23,893379	8,976540	-0,027126	0,344411	-0,277833	27,211073	1,102613	-3,836792	-0,027126	0,344411	-0,277833	27,211073	1,102613	-3,836792
11:50:46,62	0,515091	3,487915	-0,138959	0,209997	0,990001	0,261000	-0,024233	0,341402	-0,279350	0,312130	-0,873451	-3,807697	-0,885637	-2,711208	-1,436284	-5,796662	23,952726	8,934010	-0,024233	0,341402	-0,279350	27,112218	1,028823	-3,807697	-0,024233	0,341402	-0,279350	27,112218	1,028823	-3,807697
11:50:46,67	0,515091	3,487915	-0,138959	0,209997	0,990001	0,261000	-0,022622	0,346619	-0,278633	0,075216	-0,848900	-3,850228	-0,879185	-2,708311	-1,436634	-5,777867	23,900855	8,977519	-0,022622	0,346619	-0,278633	27,284777	0,926894	-3,850228	-0,022622	0,346619	-0,278633	27,284777	0,926894	-3,850228
11:50:46,72	0,515091	3,487915	-0,138959	0,209997	0,990001	0,261000	-0,028357	0,342480	-0,278984	0,254902	-1,104938	-3,806718	-0,882078	-2,708775	-1,437398	-5,751565	23,897849	8,981894	-0,028357	0,342480	-0,278984	27,139578	1,121099	-3,806718	-0,028357	0,342480	-0,278984	27,139578	1,121099	-3,806718
11:50:46,77	0,515091	3,487915	-0,138959	0,209997	0,990001	0,261000	-0,026509	0,344753	-0,279748	0,147226	-0,984541	-3,802343	-0,882014	-2,708157	-1,433103	-5,731670	23,914165	8,999082	-0,026509	0,344753	-0,279748	27,210375	1,096398	-3,802343	-0,026509	0,344753	-0,279748	27,210375	1,096398	-3,802343
11:50:46,82	0,515091	3,487915	-0,138959	0,209997	0,990001	0,261000	-0,027076	0,345006	-0,275452	0,158149	-1,004969	-3,785156	-0,879190	-2,707139	-1,436652	-5,772343	23,881294	8,957639	-0,027076	0,345006	-0,275452	27,241158	1,120503	-3,785156	-0,027076	0,345006	-0,275452	27,241158	1,120503	-3,785156
11:50:46,87	0,515091	3,487915	-0,138959	0,209997	0,990001	0,261000	-0,029369	0,343069	-0,279001	0,210075	-1,143001	-3,826598	-0,883882	-2,709703	-1,440887	-5,761631	23,896034	8,998148	-0,029369	0,343069	-0,279001	27,141020	1,162483	-3,826598	-0,029369	0,343069	-0,279001	27,141020	1,162483	-3,826598
11:50:46,92	0,515091	3,487915	-0,138959	0,209997	0,990001	0,261000	-0,024803	0,345851	-0,283237	0,083554	-0,903625	-3,786089	-0,881216	-2,708226	-1,437170	-5,761195	23,887866	8,948656	-0,024803	0,345851	-0,283237	27,232852	1,043372	-3,786089	-0,024803	0,345851	-0,283237	27,232852	1,043372	-3,786089
11:50:46,97	0,515091	3,487915	-0,138959	0,209997	0,990001	0,261000	-0,027415	0,344281	-0,279519	0,158312	-1,035026	-3,835581	-0,879177	-2,709102	-1,435468	-5,775667	23,891190	8,971517	-0,027415	0,344281	-0,279519	27,184405	1,117071	-3,835581	-0,027415	0,344281	-0,279519	27,184405	1,117071	-3,835581
11:50:47,02	0,515091	3,487915	-0,138959	0,209997	0,990001	0,261000	-0,027676	0,342077	-0,277817	0,268574	-1,062790	-3,812721	-0,880249	-2,706486	-1,435076	-5,724007	23,899542	8,961527	-0,027676	0,342077	-0,277817	27,121637	1,109790	-3,812721	-0,027676	0,342077	-0,277817	27,121637	1,109790	-3,812721
11:50:47,07	0,515091	3,487915	-0,138959	0,209997	0,990001	0,261000	-0,029406	0,344314	-0,277425	0,185349	-1,112160	-3,822710	-0,884078	-2,706115	-1,435362	-5,720816	23,899679	8,975602	-0,029406	0,344314	-0,277425	27,213962	1,196186	-3,822710	-0,029406	0,344314	-0,277425	27,213962	1,196186	-3,822710
11:50:47,12	0,515091	3,487915	-0,138959	0,209997	0,990001	0,261000	-0,027812	0,347815	-0,277712	0,004980	-1,026612	-3,808636	-0,877917	-2,706872	-1,436259	-5,742982	23,918132	8,944003	-0,027812	0,347815	-0,277712	27,308469	1,156656	-3,808636	-0,027812	0,347815	-0,277712	27,308469	1,156656	-3,808636
11:50:47,17	0,515091	3,487915	-0,138959	0,209997	0,990001	0,261000	-0,030237	0,342101	-0,278609	0,307014	-1,181107	-3,840235	-0,881751	-2,710820	-1,437464	-5,777765	23,871352	8,984338	-0,030237	0,342101	-0,278609	27,161942	1,192482	-3,840235	-0,030237	0,342101	-0,278609	27,161942	1,192482	-3,840235
11:50:47,22	0,515091	3,487915	-0,138959	0,209997	0,990001	0,261000	-0,024901	0,343447	-0,279813	0,179093	-0,910401	-3,799900	-0,880370	-2,708545	-1,436269	-5,778651	23,880167	8,947332	-0,024901	0,343447	-0,279813	27,139719	1,044362	-3,799900	-0,024901	0,343447	-0,279813	27,139719	1,044362	-3,799900
11:50:47,27	0,515091	3,487915	-0,138959	0,209997	0,990001	0,261000	-0,027561	0,343389	-0,278619	0,189349	-1,053892	-3,836905	-0,883252	-2,711327	-1,438186	-5,763255	23,916202	8,963119	-0,027561	0,343389	-0,278619	27,145347	1,109676	-3,836905	-0,027561	0,343389	-0,278619	27,145347	1,109676	-3,836905
11:50:47,32	0,515091	3,487915	-0,138959	0,209997	0,990001	0,261000	-0,023711	0,344493	-0,280535	0,170810	-0,858379	-3,821118	-0,881261	-2,711035	-1,437823	-5,785771	23,878544	8,940508	-0,023711	0,344493	-0,280535	27,213527	1,002968	-3,821118	-0,023711	0,344493	-0,280535	27,213527	1,002968	-3,821118
11:50:47,37	0,515091	3,487915	-0,138959	0,209997	0,990001	0,261000	-0,024960	0,342915	-0,280172	0,209006	-0,923976	-3,843730	-0,879720	-2,710237	-1,435878	-5,757961	23,880833	8,927384	-0,024960	0,342915	-0,280172	27,127834	1,035385	-3,843730	-0,024960	0,342915	-0,280172	27,127834	1,035385	-3,843730
11:50:47,42	0,515091	3,487915	-0,138959	0,209997	0,990001	0,261000	-0,026422	0,341980	-0,278227	0,273527	-0,977053	-3,856854	-0,881739	-2,710317	-1,436508	-5,775355	23,871315	8,963619	-0,026422	0,341980	-0,278227	27,118937	1,097064	-3,856854	-0,026422	0,341980	-0,278227	27,118937	1,097064	-3,856854
11:50:47,47	0,515091	3,487915	-0,138959	0,209997	0,990001	0,261000	-0,025342	0,343689	-0,278858	0,167725	-0,931227	-3,820618	-0,878268	-2,710666	-1,434548	-5,757992	23,855974	8,966342	-0,025342	0,343689	-0,278858	27,147283	1,058154	-3,820618	-0,025342	0,343689	-0,278858	27,147283	1,058154	-3,820618
11:50:47,52	0,515091	3,487915	-0,138959	0,209997	0,990001	0,261000	-0,026776	0,340508	-0,276898	0,328517	-0,983063	-3,817895	-0,880237	-2,709221	-1,435861	-5,770569	23,902503	8,964597	-0,026776	0,340508	-0,276898	27,058390	1,118849	-3,817895	-0,026776	0,340508	-0,276898	27,058390	1,118849	-3,817895
11:50:47,57	0,515091	3,487915	-0,138959	0,209997	0,990001	0,261000	-0,027043	0,342935	-0,278210	0,236306	-1,031095	-3,819641	-0,880414	-2,707774	-1,433891	-5,713868	23,834647	8,972939	-0,027043	0,342935	-0,278210	27,156718	1,091764	-3,819641	-0,027043	0,342935	-0,278210	27,156718	1,091764	-3,819641
11:50:47,62	0,515091	3,487915	-0,138959	0,209997	0,990001	0,261000	-0,028208	0,343813	-0,276240	0,160257	-1,008642	-3,811299	-0,880265	-2,707266	-1,433915	-5,733094	23,889882	8,955641	-0,028208	0,343813	-0,276240	27,149560	1,205669	-3,811299	-0,028208	0,343813	-0,276240	27,149560	1,205669	-3,811299
11:50:47,67	0,515091	3,487915	-0,138959	0,209997	0,990001	0,261000	-0,028722	0,343937	-0,276265	0,191997	-1,079664	-3,828596	-0,880948	-2,709260	-1,436659	-5,787812	23,918519	8,948686	-0,028722	0,343937	-0,276265	27,191086	1,175036	-3,828596	-0,028722	0,343937	-0,276265	27,191086	1,175036	-3,828596
11:50:47,72	0,515091	3,487915	-0,138959	0,209997	0,990001	0,261000	-0,026654	0,343532	-0,279008	0,210536	-1,033816	-3,835551	-0,882675	-2,711248	-1,436635	-5,762640	23,887641	8,956521	-0,026654	0,343532	-0,279008	27,177775	1,058519	-3,835551	-0,026654	0,343532	-0,279008	27,177775	1,058519	-3,835551
11:50:47,77	0,515091	3,487915	-0,138959	0,209997	0,990001	0,261000	-0,024068	0,344034	-0,278984	0,170288	-0,862125	-3,827717	-0,883833	-2,707975	-1,432767	-5,758892	23,905805	8,950151	-0,024068	0,344034	-0,278984	27,176919	1,027239	-3,827717	-0,024068	0,344034	-0,278984	27,176919	1,027239	-3,827717
11:50:47,82	0,515091	3,487915	-0,138959	0,209997	0,990001	0,261000	-0,026324	0,346672	-0,275116	0,050684	-0,985240	-3,834087	-0,875116	-2,710907	-1,436255	-5,795102	23,846810	8,951827	-0,026324	0,346672	-0,275116	27,264446	1,081170	-3,834087	-0,026324	0,346672	-0,275116	27,264446	1,081170	-3,834087
11:50:47,87	0,515091	3,487915	-0,138959	0,209997	0,990001	0,261000	-0,028143	0,337658	-0,278605	0,450226	-1,081720	-3,832410	-0,882708	-2,709343	-1,436198	-5,766026	23,862127	8,946867	-0,028143	0,337658	-0,278605	26,956373	1,127529	-3,832410	-0,028143	0,337658	-0,278605	26,956373	1,127529	-3,832410
11:50:47,92	0,515091	3,487915	-0,138959	0,209997	0,990001	0,261000	-0,025701	0,345014	-0,278548	0,095496	-0,937214	-3,837371	-0,880975	-2,707828	-1,435131	-5,780705	23,853562	8,916740	-0,025701	0,345014	-0,278548	27,179120	1,080337	-3,837371	-0,025701	0,345014	-0,278548	27,179120	1,080337	-3,837371
11:50:47,97	0,515091	3,487915	-0,138959	0,209997	0,990001	0,261000	-0,027880	0,344271	-0,277480	0,119395	-1,058935	-3,867498	-0,882727	-2,706197	-1,436382	-5,770619	23,872745	8,939754	-0,027880	0,344271	-0,277480	27,144663	1,129642	-3,867498	-0,027880	0,344271	-0,277480	27,144663	1,129642	-3,867498
11:50:48,02	0,515091	3,487915	-0,138959	0,209997	0,990001	0,261000	-0,028417	0,346604	-0,278731	0,019744	-1,087731	-3,844483	-0,880396	-2,710690	-1,434890	-5,734498	23,887429	8,932625	-0,028417	0,346604	-0,278731	27,228140	1,143022	-3,844483	-0,028417	0,346604	-0,278731	27,228140	1,143022	-3,844483
11:50:48,07	0,515091	3,487915	-0,138959	0,209997	0,990001	0,261000	-0,025691	0,342338	-0,277240	0,272329	-0,922023	-3,851612	-0,882145	-2,709630	-1,434682	-5,783596	23,881781	8,989608	-0,025691	0,342338	-0,277240	27,145881	1,094715	-3,851612	-0,025691	0,342338	-0,277240	27,145881	1,094715	-3,851612
11:50:48,12	0,515091	3,487915	-0,138959	0,209997	0,990001	0,261000	-0,025735	0,344384	-0,277032	0,136535	-0,963994	-3,794630	-0,881284	-2,707412	-1,435558	-5,780830	23,852748	8,954936	-0,025735	0,344384	-0,277032	27,170640	1,056179	-3,794630	-0,025735	0,344384	-0,277032	27,170640	1,056179	-3,794630
11:50:48,17	0,515091	3,487915	-0,138959	0,209997	0,990001	0,261000	-0,028085	0,344747	-0,277907	0,093874	-1,069320	-3,829301	-0,884669	-2,708493	-1,435207	-5,776629	23,911523	8,988118	-0,028085	0,344747	-0,277907	27,156511	1,135386	-3,829301	-0,028085	0,344747	-0,277907	27,156511	1,135386	-3,829301
11:50:48,22	0,515091	3,487915	-0,138959	0,209997	0,990001	0,261000	-0,025457	0,347137	-0,277557	0,022578	-0,958396	-3,796119	-0,876284	-2,708314	-1,435871	-5,783217	23,845474	8,956456	-0,025457	0,347137	-0,277557	27,272856	1,039985	-3,796119	-0,025457	0,347137	-0,277557	27,272856	1,039985	-3,796119
11:50:48,27	0,515091	3,487915	-0,138959	0,209997	0,990001	0,261000	-0,029805	0,339966	-0,278220	0,334992	-1,157160	-3,827781	-0,878230	-2,710361	-1,435853	-5,740073	23,857230	8,944837	-0,029805	0,339966	-0,278220	27,022322	1,182519	-3,827781	-0,029805	0,339966	-0,278220	27,022322	1,182519	-3,827781
11:50:48,32	0,515091	3,487915	-0,138959	0,209997	0,990001	0,261000	-0,027059	0,340628	-0,278203	0,332337	-0,982891	-3,839400	-0,879826	-2,711177	-1,437325	-5,793428	23,851723	8,957820	-0,027059	0,340628	-0,278203	27,071611	1,141241	-3,839400	-0,027059	0,340628	-0,278203	27,071611	1,141241	-3,839400
11:50:48,37	0,515091	3,487915	-0,138959	0,209997	0,990001	0,261000	-0,025554	0,341602	-0,279674	0,250237	-0,948106	-3,826417	-0,883524	-2,705956	-1,434414	-5,790700	23,855902	8,986573	-0,025554	0,341602	-0,279674	27,065978	1,057916	-3,826417	-0,025554	0,341602	-0,279674	27,065978	1,057916	-3,826417
11:50:48,42	0,515091	3,487915	-0,138959	0,209997	0,990001	0,261000	-0,028227	0,347415	-0,276764	-0,047058	-1,086806	-3,797664	-0,883404	-2,709756	-1,437050	-5,812358	23,857785	8,961269	-0,028227	0,347415	-0,276764	27,225007	1,129011	-3,797664	-0,028227	0,347415	-0,276764	27,225007	1,129011	-3,797664
11:50:48,47	0,515091	3,487915	-0,138959	0,209997	0,990001	0,261000	-0,024996	0,345411	-0,279400	0,047940	-0,938472	-3,822969	-0,880976	-2,705667	-1,435869	-5,771158	23,866485	8,975967	-0,024996	0,345411	-0,279400	27,162708	1,023682	-3,822969	-0,024996	0,345411	-0,279400	27,162708	1,023682	-3,822969
11:50:48,52	0,515091	3,487915	-0,138959	0,209997	0,990001	0,261000	-0,029752	0,345352	-0,278218	0,079133	-1,154456	-3,808271	-0,882002	-2,706764	-1,432479	-5,780143	23,865566	8,961514	-0,029752	0,345352	-0,278218	27,189284	1,181048	-3,808271	-0,029752	0,345352	-0,278218	27,189284	1,181048	-3,808271
11:50:48,57	0,515091	3,487915	-0,138959	0,209997	0,990001	0,261000	-0,028288	0,345693	-0,274829	0,056125	-1,085673	-3,822723	-0,880383	-2,712348	-1,435060	-5,773004	23,822085	8,978028	-0,028288	0,345693	-0,274829	27,193026	1,134942	-3,822723	-0,028288	0,345693	-0,274829	27,193026	1,134942	-3,822723
11:50:48,62	0,515091	3,487915	-0,138959	0,209997	0,990001	0,261000	-0,024262	0,341499	-0,277410	0,240136	-0,848390	-3,806210	-0,880340	-2,713037	-1,436831	-5,801751	23,829731	8,962593	-0,024262	0,341499	-0,277410	27,047793	1,056172	-3,806210	-0,024262	0,341499	-0,277410	27,047793	1,056172	-3,806210
11:50:48,67	0,515091	3,487915	-0,138959	0,209997	0,990001	0,261000	-0,023686	0,341117	-0,279181	0,252250	-0,847181	-3,821644	-0,879766	-2,706856	-1,438570	-5,754122	23,867685	8,982351	-0,023686	0,341117	-0,279181	27,029918	1,012202	-3,821644	-0,023686	0,341117	-0,279181	27,029918	1,012202	-3,821644
11:50:48,72	0,515091	3,487915	-0,138959	0,209997	0,990001	0,261000	-0,029326	0,343710	-0,280920	0,174079	-1,118192	-3,801886	-0,882219	-2,710901	-1,438594	-5,812123	23,868750	8,967437	-0,029326	0,343710	-0,280920	27,155325	1,183934	-3,801886	-0,029326	0,343710	-0,280920	27,155325	1,183934	-3,801886
11:50:48,77	0,515091	3,487915	-0,138959	0,209997	0,990001	0,261000	-0,024597	0,343812	-0,280943	0,140706	-0,923016	-3,816801	-0,886413	-2,711705	-1,436823	-5,781595	23,873411	8,981097	-0,024597	0,343812	-0,280943	27,129946	1,007836	-3,816801	-0,024597	0,343812	-0,280943	27,129946	1,007836	-3,816801
11:50:48,82	0,515091	3,487915	-0,138959	0,209997	0,990001	0,261000	-0,021804	0,347042	-0,279172	-0,007963	-0,753679	-3,803140	-0,881483	-2,710073	-1,434295	-5,751468	23,872634	8,964572	-0,021804	0,347042	-0,279172	27,234846	0,957932	-3,803140	-0,021804	0,347042	-0,279172	27,234846	0,957932	-3,803140
11:50:48,87	0,515091	3,487915	-0,138959	0,209997	0,990001	0,261000	-0,025682	0,343589	-0,276644	0,185990	-0,928847	-3,819666	-0,879836	-2,712290	-1,438174	-5,795808	23,851810	8,986057	-0,025682	0,343589	-0,276644	27,157729	1,087175	-3,819666	-0,025682	0,343589	-0,276644	27,157729	1,087175	-3,819666
11:50:48,92	0,515091	3,487915	-0,138959	0,209997	0,990001	0,261000	-0,024586	0,341054	-0,280524	0,277630	-0,899835	-3,798180	-0,880561	-2,707325	-1,436854	-5,790099	23,871037	8,958563	-0,024586	0,341054	-0,280524	27,050335	1,030138	-3,798180	-0,024586	0,341054	-0,280524	27,050335	1,030138	-3,798180
11:50:48,97	0,515091	3,487915	-0,138959	0,209997	0,990001	0,261000	-0,028523	0,344164	-0,279204	0,135397	-1,109226	-3,825674	-0,881619	-2,709453	-1,435859	-5,799672	23,849908	8,984740	-0,028523	0,344164	-0,279204	27,152264	1,129800	-3,825674	-0,028523	0,344164	-0,279204	27,152264	1,129800	-3,825674
11:50:49,02	0,515091	3,487915	-0,138959	0,209997	0,990001	0,261000	-0,026151	0,344016	-0,278209	0,119995	-0,983612	-3,799497	-0,881600	-2,709420	-1,437020	-5,788244	23,849871	8,985336	-0,026151	0,344016	-0,278209	27,125265	1,069217	-3,799497	-0,026151	0,344016	-0,278209	27,125265	1,069217	-3,799497
11:50:49,07	0,515091	3,487915	-0,138959	0,209997	0,990001	0,261000	-0,026189	0,344016	-0,279369	0,125671	-0,975713	-3,798901	-0,878690	-2,708952	-1,435865	-5,808859	23,856127	8,980773	-0,026189	0,344016	-0,279369	27,130950	1,080160	-3,798901	-0,026189	0,344016	-0,279369	27,130950	1,080160	-3,798901
11:50:49,12	0,515091	3,487915	-0,138959	0,209997	0,990001	0,261000	-0,028049	0,341730	-0,278214	0,239645	-1,093394	-3,803465	-0,878611	-2,708926	-1,438953	-5,763515	23,849539	8,981992	-0,028049	0,341730	-0,278214	27,065486	1,108459	-3,803465	-0,028049	0,341730	-0,278214	27,065486	1,108459	-3,803465
11:50:49,17	0,515091	3,487915	-0,138959	0,209997	0,990001	0,261000	-0,028111	0,341675	-0,281302	0,259476	-1,054072	-3,802245	-0,877536	-2,708972	-1,437406	-5,809016	23,837856	8,995859	-0,028111	0,341675	-0,281302	27,080992	1,152674	-3,802245	-0,028111	0,341675	-0,281302	27,080992	1,152674	-3,802245
11:50:49,22	0,515091	3,487915	-0,138959	0,209997	0,990001	0,261000	-0,028609	0,340721	-0,279756	0,276232	-1,113487	-3,788378	-0,884525	-2,712582	-1,433542	-5,802353	23,863306	8,953750	-0,028609	0,340721	-0,279756	27,022834	1,132285	-3,788378	-0,028609	0,340721	-0,279756	27,022834	1,132285	-3,788378
11:50:49,27	0,515091	3,487915	-0,138959	0,209997	0,990001	0,261000	-0,021988	0,344968	-0,275892	0,080755	-0,776174	-3,830488	-0,879216	-2,705357	-1,436659	-5,769701	23,852003	8,956938	-0,021988	0,344968	-0,275892	27,160756	0,949886	-3,830488	-0,021988	0,344968	-0,275892	27,160756	0,949886	-3,830488
11:50:49,32	0,515091	3,487915	-0,138959	0,209997	0,990001	0,261000	-0,030900	0,343984	-0,279008	0,138492	-1,205665	-3,827299	-0,879203	-2,710178	-1,433927	-5,780149	23,845855	8,949628	-0,030900	0,343984	-0,279008	27,141200	1,219980	-3,827299	-0,030900	0,343984	-0,279008	27,141200	1,219980	-3,827299
11:50:49,37	0,515091	3,487915	-0,138959	0,209997	0,990001	0,261000	-0,026731	0,341561	-0,276276	0,253902	-0,994873	-3,834609	-0,880390	-2,708222	-1,435112	-5,776841	23,841242	8,935717	-0,026731	0,341561	-0,276276	27,066461	1,103539	-3,834609	-0,026731	0,341561	-0,276276	27,066461	1,103539	-3,834609
11:50:49,42	0,515091	3,487915	-0,138959	0,209997	0,990001	0,261000	-0,027832	0,343567	-0,277462	0,147258	-1,046921	-3,848520	-0,884754	-2,708320	-1,434569	-5,799124	23,860194	8,990365	-0,027832	0,343567	-0,277462	27,117275	1,137870	-3,848520	-0,027832	0,343567	-0,277462	27,117275	1,137870	-3,848520
11:50:49,47	0,515091	3,487915	-0,138959	0,209997	0,990001	0,261000	-0,025564	0,347298	-0,276918	-0,041479	-0,957773	-3,793872	-0,879844	-2,711310	-1,436326	-5,793999	23,835600	8,993018	-0,025564	0,347298	-0,276918	27,221416	1,049003	-3,793872	-0,025564	0,347298	-0,276918	27,221416	1,049003	-3,793872
11:50:49,52	0,515091	3,487915	-0,138959	0,209997	0,990001	0,261000	-0,025431	0,341551	-0,278675	0,238641	-0,934102	-3,791220	-0,878104	-2,708750	-1,437806	-5,796534	23,827464	8,976195	-0,025431	0,341551	-0,278675	27,050377	1,062204	-3,791220	-0,025431	0,341551	-0,278675	27,050377	1,062204	-3,791220
11:50:49,57	0,515091	3,487915	-0,138959	0,209997	0,990001	0,261000	-0,028518	0,341324	-0,280156	0,242104	-1,092747	-3,808042	-0,879843	-2,703603	-1,437422	-5,778878	23,857829	8,991752	-0,028518	0,341324	-0,280156	27,036063	1,145878	-3,808042	-0,028518	0,341324	-0,280156	27,036063	1,145878	-3,808042
11:50:49,62	0,515091	3,487915	-0,138959	0,209997	0,990001	0,261000	-0,032105	0,345403	-0,279772	0,065146	-1,279198	-3,792486	-0,879833	-2,707321	-1,434695	-5,778429	23,822416	8,978713	-0,032105	0,345403	-0,279772	27,179268	1,241059	-3,792486	-0,032105	0,345403	-0,279772	27,179268	1,241059	-3,792486
11:50:49,67	0,515091	3,487915	-0,138959	0,209997	0,990001	0,261000	-0,028890	0,343535	-0,277044	0,131817	-1,093931	-3,805525	-0,878652	-2,706458	-1,435117	-5,785896	23,842960	8,941276	-0,028890	0,343535	-0,277044	27,099333	1,173961	-3,805525	-0,028890	0,343535	-0,277044	27,099333	1,173961	-3,805525
11:50:49,72	0,515091	3,487915	-0,138959	0,209997	0,990001	0,261000	-0,030229	0,342944	-0,277467	0,176603	-1,180257	-3,842962	-0,879299	-2,711780	-1,434697	-5,809957	23,800563	8,968078	-0,030229	0,342944	-0,277467	27,097732	1,192686	-3,842962	-0,030229	0,342944	-0,277467	27,097732	1,192686	-3,842962
[truncated: 4,201 more chars]
