# Supplementary material for: Characterization of interfragmentary motion associated with common osteosynthesis devices for rat fracture healing studies
Source: PLoS One. 2017 Apr 28;12(4):e0176735. doi: 10.1371/journal.pone.0176735 (PMC5409164; doi:10.1371/journal.pone.0176735)
Supplement: S1 Dataset — (ZIP) [file pone.0176735.s001.zip › S1_Dataset/RatExFix/Specimen03/FIX-EX_03Z.txt]

%Tester: Sukopp Matthias
%Projekt: 
%Zeit: 11.03.2015 11:42:38
%Dateipfad: D:\Messungen\Fixator\Measurements\Fixator_20150311.txt
%Kommentar: FIX-EX_03-Y
%VI Version: D:\LVProjekte\Fixator\HauptVI\Fixator_v0.12.vi
%Virtueller Drehpunkt: 	0,0000	0,0000	0,0000
%Sensor zu Hexapod (Mitte): 	0,000000	0,000000	-26,500000
%Sensor zu Hexapod Trans (Mitte): 	-0,500000	-0,866025	0,000000	-0,866025	0,500000	0,000000	0,000000	0,000000	1,000000
%Hexapod zu Labor (Mitte): 	0,519058	3,437901	-0,141972
%Hexapod zu Labor Trans (Mitte): 	0,999840	-0,004666	0,017295	0,004729	0,999982	-0,003583	-0,017278	0,003665	0,999844
%Labor zu CR (Mitte): 	0,000000	0,000000	78,500000
%Labor zu CR Trans (Mitte): 	1,000000	0,000000	0,000000	0,000000	1,000000	0,000000	0,000000	0,000000	1,000000
%Zentrum Sensormasse: 	0,000000	0,000000	2,000000
%Sensormasse: 	200,000000E-3
--------------------------------------------------
Time	X	Y	Z	U	V	W	Exp_ Fx	Exp_ Fy	Exp_ Fz	Exp_ Mx	Exp_ My	Exp_ Mz	Sen_ Fx	Sen_ Fy	Sen_ Fz	Sen_ Mx	Sen_ My	Sen_ Mz	Hex_ Fx	Hex_ Fy	Hex_ Fz	Hex_ Mx	Hex_ My	Hex_ Mz	Lab_ Fx	Lab_ Fy	Lab_ Fz	Lab_ Mx	Lab_ My	Lab_ Mz	Laser
11:42:38,73	0,519058	3,437901	-0,141972	0,209995	0,989989	0,270970	-0,103042	0,006212	-0,067147	0,159289	-2,353757	-1,673003	-0,550626	-2,811766	-1,224797	-12,286857	7,357386	11,111234	-0,103042	0,006212	-0,067147	0,646922	5,735030	-1,673003	-0,103042	0,006212	-0,067147	0,646922	5,735030	-1,673003
11:42:38,78	0,519058	3,437901	-0,141972	0,209995	0,989989	0,270970	-0,103042	0,006212	-0,067147	0,159289	-2,353757	-1,673003	-0,550660	-2,815153	-1,224789	-12,307933	7,347864	11,115477	-0,103042	0,006212	-0,067147	0,646922	5,735030	-1,673003	-0,103042	0,006212	-0,067147	0,646922	5,735030	-1,673003
11:42:38,83	0,519058	3,437901	-0,141972	0,209995	0,989989	0,270970	-0,100091	0,004548	-0,067139	0,227041	-2,213810	-1,668760	-0,553016	-2,811155	-1,225534	-12,289864	7,351787	11,174199	-0,100091	0,004548	-0,067139	0,584038	5,643345	-1,668760	-0,100091	0,004548	-0,067139	0,584038	5,643345	-1,668760
11:42:38,88	0,519058	3,437901	-0,141972	0,209995	0,989989	0,270970	-0,102376	0,008587	-0,067884	0,029427	-2,318927	-1,610039	-0,550585	-2,815330	-1,222042	-12,274582	7,341467	11,127781	-0,102376	0,008587	-0,067884	0,703512	5,717576	-1,610039	-0,102376	0,008587	-0,067884	0,703512	5,717576	-1,610039
11:42:38,93	0,519058	3,437901	-0,141972	0,209995	0,989989	0,270970	-0,099976	0,004394	-0,064392	0,246171	-2,175749	-1,656457	-0,553568	-2,817672	-1,222445	-12,302210	7,351550	11,118079	-0,099976	0,004394	-0,064392	0,591100	5,672378	-1,656457	-0,099976	0,004394	-0,064392	0,591100	5,672378	-1,656457
11:42:38,98	0,519058	3,437901	-0,141972	0,209995	0,989989	0,270970	-0,096456	0,005806	-0,064795	0,167653	-2,021693	-1,666158	-0,551752	-2,814083	-1,221673	-12,268761	7,340169	11,108057	-0,096456	0,005806	-0,064795	0,623442	5,550138	-1,666158	-0,096456	0,005806	-0,064795	0,623442	5,550138	-1,666158
11:42:39,03	0,519058	3,437901	-0,141972	0,209995	0,989989	0,270970	-0,100472	0,006028	-0,064023	0,162993	-2,195844	-1,676180	-0,553525	-2,816297	-1,223949	-12,267834	7,348262	11,172044	-0,100472	0,006028	-0,064023	0,636186	5,691209	-1,676180	-0,100472	0,006028	-0,064023	0,636186	5,691209	-1,676180
11:42:39,08	0,519058	3,437901	-0,141972	0,209995	0,989989	0,270970	-0,097668	0,006456	-0,066299	0,148193	-2,053294	-1,612193	-0,551741	-2,812756	-1,222419	-12,251498	7,333644	11,147084	-0,097668	0,006456	-0,066299	0,655008	5,613667	-1,612193	-0,097668	0,006456	-0,066299	0,655008	5,613667	-1,612193
11:42:39,13	0,519058	3,437901	-0,141972	0,209995	0,989989	0,270970	-0,101627	0,006682	-0,064768	0,131974	-2,237688	-1,637153	-0,554691	-2,813194	-1,222079	-12,264568	7,340319	11,093354	-0,101627	0,006682	-0,064768	0,656493	5,740027	-1,637153	-0,101627	0,006682	-0,064768	0,656493	5,740027	-1,637153
11:42:39,18	0,519058	3,437901	-0,141972	0,209995	0,989989	0,270970	-0,099773	0,009018	-0,064428	0,009731	-2,155916	-1,690883	-0,550592	-2,816588	-1,222049	-12,286019	7,351257	11,118338	-0,099773	0,009018	-0,064428	0,717650	5,676231	-1,690883	-0,099773	0,009018	-0,064428	0,717650	5,676231	-1,690883
11:42:39,23	0,519058	3,437901	-0,141972	0,209995	0,989989	0,270970	-0,098883	0,003771	-0,064399	0,281308	-2,133685	-1,665900	-0,554076	-2,812762	-1,219316	-12,257101	7,360512	11,145710	-0,098883	0,003771	-0,064399	0,577360	5,628600	-1,665900	-0,098883	0,003771	-0,064399	0,577360	5,628600	-1,665900
11:42:39,28	0,519058	3,437901	-0,141972	0,209995	0,989989	0,270970	-0,100454	0,008701	-0,061665	0,047449	-2,194988	-1,638527	-0,551145	-2,811024	-1,222806	-12,243682	7,337386	11,152565	-0,100454	0,008701	-0,061665	0,730465	5,690662	-1,638527	-0,100454	0,008701	-0,061665	0,730465	5,690662	-1,638527
11:42:39,33	0,519058	3,437901	-0,141972	0,209995	0,989989	0,270970	-0,103425	0,007032	-0,065156	0,120926	-2,326273	-1,631672	-0,550612	-2,813474	-1,222427	-12,271714	7,318672	11,142061	-0,103425	0,007032	-0,065156	0,672915	5,792565	-1,631672	-0,103425	0,007032	-0,065156	0,672915	5,792565	-1,631672
11:42:39,38	0,519058	3,437901	-0,141972	0,209995	0,989989	0,270970	-0,101570	0,005345	-0,064777	0,178394	-2,244758	-1,642176	-0,557052	-2,817366	-1,220870	-12,272193	7,331766	11,135002	-0,101570	0,005345	-0,064777	0,598003	5,728501	-1,642176	-0,101570	0,005345	-0,064777	0,598003	5,728501	-1,642176
11:42:39,43	0,519058	3,437901	-0,141972	0,209995	0,989989	0,270970	-0,094979	0,008977	-0,063219	0,000645	-1,908959	-1,649235	-0,555475	-2,814118	-1,225361	-12,265942	7,301466	11,119285	-0,094979	0,008977	-0,063219	0,705344	5,546864	-1,649235	-0,094979	0,008977	-0,063219	0,705344	5,546864	-1,649235
11:42:39,48	0,519058	3,437901	-0,141972	0,209995	0,989989	0,270970	-0,098581	0,009235	-0,067710	-0,035876	-2,075706	-1,664952	-0,555295	-2,812823	-1,221665	-12,268663	7,346259	11,132047	-0,098581	0,009235	-0,067710	0,689061	5,662883	-1,664952	-0,098581	0,009235	-0,067710	0,689061	5,662883	-1,664952
11:42:39,53	0,519058	3,437901	-0,141972	0,209995	0,989989	0,270970	-0,099792	0,009727	-0,064015	-0,024017	-2,163443	-1,652191	-0,554737	-2,813068	-1,224019	-12,281174	7,343536	11,109355	-0,099792	0,009727	-0,064015	0,739524	5,670229	-1,652191	-0,099792	0,009727	-0,064015	0,739524	5,670229	-1,652191
11:42:39,58	0,519058	3,437901	-0,141972	0,209995	0,989989	0,270970	-0,099859	0,009121	-0,066368	-0,001131	-2,176380	-1,674883	-0,552949	-2,818238	-1,222052	-12,281912	7,322979	11,107049	-0,099859	0,009121	-0,066368	0,714857	5,662521	-1,674883	-0,099859	0,009121	-0,066368	0,714857	5,662521	-1,674883
11:42:39,63	0,519058	3,437901	-0,141972	0,209995	0,989989	0,270970	-0,096275	0,004987	-0,064402	0,195652	-1,980402	-1,677188	-0,554159	-2,816093	-1,220495	-12,300608	7,350941	11,136369	-0,096275	0,004987	-0,064402	0,587142	5,577199	-1,677188	-0,096275	0,004987	-0,064402	0,587142	5,577199	-1,677188
11:42:39,68	0,519058	3,437901	-0,141972	0,209995	0,989989	0,270970	-0,097528	0,007108	-0,062844	0,100220	-2,075725	-1,647868	-0,552317	-2,815728	-1,223584	-12,253722	7,336400	11,132829	-0,097528	0,007108	-0,062844	0,658220	5,580227	-1,647868	-0,097528	0,007108	-0,062844	0,658220	5,580227	-1,647868
11:42:39,73	0,519058	3,437901	-0,141972	0,209995	0,989989	0,270970	-0,098766	0,005695	-0,065934	0,184564	-2,092204	-1,651408	-0,551161	-2,816571	-1,219329	-12,274274	7,328009	11,110876	-0,098766	0,005695	-0,065934	0,631616	5,660898	-1,651408	-0,098766	0,005695	-0,065934	0,631616	5,660898	-1,651408
11:42:39,78	0,519058	3,437901	-0,141972	0,209995	0,989989	0,270970	-0,098613	0,004272	-0,061679	0,241013	-2,097865	-1,673361	-0,553459	-2,812411	-1,220866	-12,238547	7,354550	11,141585	-0,098613	0,004272	-0,061679	0,576365	5,643248	-1,673361	-0,098613	0,004272	-0,061679	0,576365	5,643248	-1,673361
11:42:39,83	0,519058	3,437901	-0,141972	0,209995	0,989989	0,270970	-0,101067	0,008342	-0,063216	0,070221	-2,207791	-1,642652	-0,549446	-2,814194	-1,221664	-12,280556	7,310178	11,122130	-0,101067	0,008342	-0,063216	0,725070	5,725943	-1,642652	-0,101067	0,008342	-0,063216	0,725070	5,725943	-1,642652
11:42:39,88	0,519058	3,437901	-0,141972	0,209995	0,989989	0,270970	-0,101529	0,003976	-0,064013	0,237825	-2,246025	-1,662108	-0,550051	-2,814988	-1,223198	-12,290119	7,329093	11,152616	-0,101529	0,003976	-0,064013	0,549938	5,723999	-1,662108	-0,101529	0,003976	-0,064013	0,549938	5,723999	-1,662108
11:42:39,93	0,519058	3,437901	-0,141972	0,209995	0,989989	0,270970	-0,100539	0,004103	-0,065547	0,242817	-2,212278	-1,631622	-0,553707	-2,815229	-1,219855	-12,270991	7,339906	11,111303	-0,100539	0,004103	-0,065547	0,564904	5,680021	-1,631622	-0,100539	0,004103	-0,065547	0,564904	5,680021	-1,631622
11:42:39,98	0,519058	3,437901	-0,141972	0,209995	0,989989	0,270970	-0,098502	0,007149	-0,062205	0,103371	-2,095213	-1,672935	-0,554705	-2,817782	-1,222825	-12,279967	7,343847	11,117622	-0,098502	0,007149	-0,062205	0,664543	5,637209	-1,672935	-0,098502	0,007149	-0,062205	0,664543	5,637209	-1,672935
11:42:40,03	0,519058	3,437901	-0,141972	0,209995	0,989989	0,270970	-0,095792	0,006736	-0,065175	0,123763	-1,964034	-1,666615	-0,553568	-2,814965	-1,222874	-12,301139	7,357810	11,080170	-0,095792	0,006736	-0,065175	0,652527	5,555649	-1,666615	-0,095792	0,006736	-0,065175	0,652527	5,555649	-1,666615
11:42:40,08	0,519058	3,437901	-0,141972	0,209995	0,989989	0,270970	-0,098800	0,007160	-0,065223	0,103231	-2,145777	-1,704067	-0,551206	-2,814543	-1,221673	-12,282097	7,318107	11,112359	-0,098800	0,007160	-0,065223	0,665265	5,610049	-1,704067	-0,098800	0,007160	-0,065223	0,665265	5,610049	-1,704067
11:42:40,13	0,519058	3,437901	-0,141972	0,209995	0,989989	0,270970	-0,100347	0,005326	-0,064023	0,173727	-2,189852	-1,671879	-0,552348	-2,812956	-1,222833	-12,269454	7,352472	11,123764	-0,100347	0,005326	-0,064023	0,591807	5,687373	-1,671879	-0,100347	0,005326	-0,064023	0,591807	5,687373	-1,671879
11:42:40,18	0,519058	3,437901	-0,141972	0,209995	0,989989	0,270970	-0,101150	0,007108	-0,065183	0,117131	-2,237840	-1,660473	-0,552981	-2,814082	-1,220486	-12,291496	7,345565	11,151136	-0,101150	0,007108	-0,065183	0,675118	5,702419	-1,660473	-0,101150	0,007108	-0,065183	0,675118	5,702419	-1,660473
11:42:40,23	0,519058	3,437901	-0,141972	0,209995	0,989989	0,270970	-0,099859	0,007093	-0,062836	0,100902	-2,186347	-1,633102	-0,552969	-2,813325	-1,222800	-12,276896	7,345487	11,171886	-0,099859	0,007093	-0,062836	0,657722	5,652574	-1,633102	-0,099859	0,007093	-0,062836	0,657722	5,652574	-1,633102
11:42:40,28	0,519058	3,437901	-0,141972	0,209995	0,989989	0,270970	-0,100520	0,007461	-0,065149	0,088995	-2,208058	-1,612352	-0,553517	-2,814202	-1,222804	-12,269623	7,367611	11,157762	-0,100520	0,007461	-0,065149	0,674709	5,682784	-1,612352	-0,100520	0,007461	-0,065149	0,674709	5,682784	-1,612352
11:42:40,33	0,519058	3,437901	-0,141972	0,209995	0,989989	0,270970	-0,099487	0,007498	-0,065154	0,109902	-2,159077	-1,626475	-0,552503	-2,812985	-1,221943	-12,268111	7,341027	11,143403	-0,099487	0,007498	-0,065154	0,698467	5,650631	-1,626475	-0,099487	0,007498	-0,065154	0,698467	5,650631	-1,626475
11:42:40,38	0,519058	3,437901	-0,141972	0,209995	0,989989	0,270970	-0,101048	0,007227	-0,064293	0,101692	-2,225641	-1,640834	-0,553498	-2,814453	-1,220103	-12,264758	7,351429	11,126445	-0,101048	0,007227	-0,064293	0,669038	5,706596	-1,640834	-0,101048	0,007227	-0,064293	0,669038	5,706596	-1,640834
11:42:40,43	0,519058	3,437901	-0,141972	0,209995	0,989989	0,270970	-0,099279	0,007356	-0,062453	0,105709	-2,135946	-1,657792	-0,551766	-2,813989	-1,223629	-12,274078	7,343335	11,094880	-0,099279	0,007356	-0,062453	0,683121	5,657418	-1,657792	-0,099279	0,007356	-0,062453	0,683121	5,657418	-1,657792
11:42:40,48	0,519058	3,437901	-0,141972	0,209995	0,989989	0,270970	-0,100547	0,006087	-0,065979	0,159986	-2,205913	-1,689358	-0,550550	-2,816029	-1,222800	-12,255127	7,335007	11,137428	-0,100547	0,006087	-0,065979	0,637843	5,686999	-1,689358	-0,100547	0,006087	-0,065979	0,637843	5,686999	-1,689358
11:42:40,53	0,519058	3,437901	-0,141972	0,209995	0,989989	0,270970	-0,099388	0,004014	-0,065150	0,270053	-2,125111	-1,646810	-0,554159	-2,811366	-1,221270	-12,284843	7,353924	11,156856	-0,099388	0,004014	-0,065150	0,585168	5,676883	-1,646810	-0,099388	0,004014	-0,065150	0,585168	5,676883	-1,646810
11:42:40,58	0,519058	3,437901	-0,141972	0,209995	0,989989	0,270970	-0,101622	0,009471	-0,063620	-0,012184	-2,276448	-1,627381	-0,551775	-2,816043	-1,221261	-12,283460	7,343588	11,136843	-0,101622	0,009471	-0,063620	0,731301	5,700878	-1,627381	-0,101622	0,009471	-0,063620	0,731301	5,700878	-1,627381
11:42:40,63	0,519058	3,437901	-0,141972	0,209995	0,989989	0,270970	-0,098763	0,005069	-0,063610	0,208482	-2,121435	-1,647394	-0,551813	-2,813532	-1,222045	-12,283246	7,317487	11,141693	-0,098763	0,005069	-0,063610	0,606378	5,631492	-1,647394	-0,098763	0,005069	-0,063610	0,606378	5,631492	-1,647394
11:42:40,68	0,519058	3,437901	-0,141972	0,209995	0,989989	0,270970	-0,100919	0,006357	-0,064395	0,119003	-2,220274	-1,642544	-0,554159	-2,813381	-1,221288	-12,293938	7,353993	11,127593	-0,100919	0,006357	-0,064395	0,618017	5,701842	-1,642544	-0,100919	0,006357	-0,064395	0,618017	5,701842	-1,642544
11:42:40,73	0,519058	3,437901	-0,141972	0,209995	0,989989	0,270970	-0,099877	0,008464	-0,063637	0,035694	-2,193616	-1,656644	-0,552374	-2,816901	-1,223251	-12,298704	7,359111	11,080336	-0,099877	0,008464	-0,063637	0,700128	5,646723	-1,656644	-0,099877	0,008464	-0,063637	0,700128	5,646723	-1,656644
11:42:40,78	0,519058	3,437901	-0,141972	0,209995	0,989989	0,270970	-0,097721	0,005158	-0,065601	0,209669	-2,088173	-1,703902	-0,549476	-2,814801	-1,223201	-12,289135	7,306972	11,147181	-0,097721	0,005158	-0,065601	0,614561	5,582895	-1,703902	-0,097721	0,005158	-0,065601	0,614561	5,582895	-1,703902
11:42:40,83	0,519058	3,437901	-0,141972	0,209995	0,989989	0,270970	-0,100989	0,003699	-0,065551	0,245169	-2,223750	-1,637056	-0,551211	-2,812840	-1,222818	-12,286099	7,356967	11,153354	-0,100989	0,003699	-0,065551	0,535528	5,703851	-1,637056	-0,100989	0,003699	-0,065551	0,535528	5,703851	-1,637056
11:42:40,88	0,519058	3,437901	-0,141972	0,209995	0,989989	0,270970	-0,101819	0,006181	-0,065167	0,160916	-2,289306	-1,630883	-0,554090	-2,813901	-1,223206	-12,262514	7,366947	11,138477	-0,101819	0,006181	-0,065167	0,646118	5,703493	-1,630883	-0,101819	0,006181	-0,065167	0,646118	5,703493	-1,630883
11:42:40,93	0,519058	3,437901	-0,141972	0,209995	0,989989	0,270970	-0,099461	0,008144	-0,065556	0,079270	-2,151245	-1,645760	-0,549482	-2,814621	-1,222054	-12,305394	7,336165	11,133076	-0,099461	0,008144	-0,065556	0,718576	5,656435	-1,645760	-0,099461	0,008144	-0,065556	0,718576	5,656435	-1,645760
11:42:40,98	0,519058	3,437901	-0,141972	0,209995	0,989989	0,270970	-0,101141	0,003793	-0,064404	0,257421	-2,260353	-1,651162	-0,550582	-2,811287	-1,222467	-12,267447	7,347665	11,099694	-0,101141	0,003793	-0,064404	0,555178	5,679213	-1,651162	-0,101141	0,003793	-0,064404	0,555178	5,679213	-1,651162
11:42:41,03	0,519058	3,437901	-0,141972	0,209995	0,989989	0,270970	-0,103479	0,006413	-0,064816	0,150107	-2,354807	-1,684544	-0,551699	-2,817783	-1,223972	-12,257643	7,369526	11,124278	-0,103479	0,006413	-0,064816	0,653544	5,768279	-1,684544	-0,103479	0,006413	-0,064816	0,653544	5,768279	-1,684544
11:42:41,08	0,519058	3,437901	-0,141972	0,209995	0,989989	0,270970	-0,097295	0,004132	-0,066321	0,292561	-2,035665	-1,659960	-0,553495	-2,815696	-1,222048	-12,264853	7,354676	11,117860	-0,097295	0,004132	-0,066321	0,616927	5,601955	-1,659960	-0,097295	0,004132	-0,066321	0,616927	5,601955	-1,659960
11:42:41,13	0,519058	3,437901	-0,141972	0,209995	0,989989	0,270970	-0,098204	0,006731	-0,064397	0,140952	-2,081762	-1,666378	-0,549443	-2,812545	-1,223994	-12,279042	7,339230	11,134398	-0,098204	0,006731	-0,064397	0,669333	5,627231	-1,666378	-0,098204	0,006731	-0,064397	0,669333	5,627231	-1,666378
11:42:41,18	0,519058	3,437901	-0,141972	0,209995	0,989989	0,270970	-0,102959	0,004798	-0,066343	0,221001	-2,333579	-1,649840	-0,553559	-2,816527	-1,220520	-12,296740	7,338528	11,097225	-0,102959	0,004798	-0,066343	0,597635	5,748669	-1,649840	-0,102959	0,004798	-0,066343	0,597635	5,748669	-1,649840
11:42:41,23	0,519058	3,437901	-0,141972	0,209995	0,989989	0,270970	-0,097452	0,006371	-0,062869	0,129744	-2,062224	-1,687012	-0,552378	-2,815115	-1,221266	-12,284834	7,336448	11,136665	-0,097452	0,006371	-0,062869	0,629865	5,587773	-1,687012	-0,097452	0,006371	-0,062869	0,629865	5,587773	-1,687012
11:42:41,28	0,519058	3,437901	-0,141972	0,209995	0,989989	0,270970	-0,099265	0,006054	-0,063616	0,150366	-2,145140	-1,647572	-0,551763	-2,814802	-1,218561	-12,283276	7,346800	11,116107	-0,099265	0,006054	-0,063616	0,625623	5,647165	-1,647572	-0,099265	0,006054	-0,063616	0,625623	5,647165	-1,647572
11:42:41,33	0,519058	3,437901	-0,141972	0,209995	0,989989	0,270970	-0,099844	0,005679	-0,060910	0,179640	-2,179096	-1,668131	-0,551793	-2,814426	-1,224770	-12,287718	7,362859	11,135031	-0,099844	0,005679	-0,060910	0,625414	5,658692	-1,668131	-0,099844	0,005679	-0,060910	0,625414	5,658692	-1,668131
11:42:41,38	0,519058	3,437901	-0,141972	0,209995	0,989989	0,270970	-0,100155	0,005893	-0,067119	0,180205	-2,207112	-1,649207	-0,550059	-2,816452	-1,220085	-12,302294	7,326026	11,155375	-0,100155	0,005893	-0,067119	0,642769	5,655041	-1,649207	-0,100155	0,005893	-0,067119	0,642769	5,655041	-1,649207
11:42:41,43	0,519058	3,437901	-0,141972	0,209995	0,989989	0,270970	-0,099267	0,003378	-0,062435	0,271788	-2,155134	-1,628862	-0,556472	-2,816778	-1,224784	-12,275388	7,345152	11,104117	-0,099267	0,003378	-0,062435	0,536941	5,637299	-1,628862	-0,099267	0,003378	-0,062435	0,536941	5,637299	-1,628862
11:42:41,48	0,519058	3,437901	-0,141972	0,209995	0,989989	0,270970	-0,095778	0,008768	-0,067133	0,021521	-1,959994	-1,680120	-0,551242	-2,814646	-1,223230	-12,288184	7,295372	11,112619	-0,095778	0,008768	-0,067133	0,709793	5,558591	-1,680120	-0,095778	0,008768	-0,067133	0,709793	5,558591	-1,680120
11:42:41,53	0,519058	3,437901	-0,141972	0,209995	0,989989	0,270970	-0,100239	0,005305	-0,065579	0,152065	-2,178153	-1,671619	-0,548307	-2,815531	-1,222449	-12,297976	7,298455	11,112719	-0,100239	0,005305	-0,065579	0,568528	5,690614	-1,671619	-0,100239	0,005305	-0,065579	0,568528	5,690614	-1,671619
11:42:41,58	0,519058	3,437901	-0,141972	0,209995	0,989989	0,270970	-0,100940	0,002321	-0,064799	0,305015	-2,224645	-1,671518	-0,553504	-2,815071	-1,221635	-12,262050	7,348219	11,151380	-0,100940	0,002321	-0,064799	0,487221	5,699178	-1,671518	-0,100940	0,002321	-0,064799	0,487221	5,699178	-1,671518
11:42:41,63	0,519058	3,437901	-0,141972	0,209995	0,989989	0,270970	-0,098741	0,007052	-0,063985	0,120078	-2,104019	-1,632857	-0,551769	-2,813973	-1,223983	-12,268480	7,340150	11,138543	-0,098741	0,007052	-0,063985	0,673645	5,647111	-1,632857	-0,098741	0,007052	-0,063985	0,673645	5,647111	-1,632857
11:42:41,68	0,519058	3,437901	-0,141972	0,209995	0,989989	0,270970	-0,100559	0,006098	-0,066332	0,159467	-2,200092	-1,645694	-0,554719	-2,814372	-1,222844	-12,281466	7,353377	11,113613	-0,100559	0,006098	-0,066332	0,638170	5,693754	-1,645694	-0,100559	0,006098	-0,066332	0,638170	5,693754	-1,645694
11:42:41,73	0,519058	3,437901	-0,141972	0,209995	0,989989	0,270970	-0,098738	0,008453	-0,065193	0,041963	-2,123284	-1,670625	-0,548590	-2,819580	-1,218939	-12,406567	7,201625	11,170935	-0,098738	0,008453	-0,065193	0,705542	5,627652	-1,670625	-0,098738	0,008453	-0,065193	0,705542	5,627652	-1,670625
11:42:41,78	0,519058	3,437901	-0,141972	0,209995	0,989989	0,270970	-0,097292	0,000542	-0,061288	0,259391	-2,080564	-1,613303	-0,218678	-2,998315	-1,208188	-21,639876	-10,212290	13,333824	-0,097292	0,000542	-0,061288	0,301915	5,556872	-1,613303	-0,097292	0,000542	-0,061288	0,301915	5,556872	-1,613303
11:42:41,83	0,519042	3,488020	-0,141987	0,209995	0,989975	0,270974	-0,107460	-0,374538	-0,050537	0,065985	-1,898604	0,549586	-0,164594	-3,026309	-1,220446	-23,160089	-13,097063	13,705758	-0,107460	-0,374538	-0,050537	-29,335233	6,536997	0,549586	-0,107460	-0,374538	-0,050537	-29,335233	6,536997	0,549586
11:42:41,88	0,519042	3,488020	-0,141987	0,209995	0,989975	0,270974	-0,110258	-0,435373	-0,062796	-0,028971	-1,918252	0,921520	-0,163895	-3,025602	-1,218507	-23,134420	-13,034871	13,687152	-0,110258	-0,435373	-0,062796	-34,205761	6,736987	0,921520	-0,110258	-0,435373	-0,062796	-34,205761	6,736987	0,921520
11:42:41,93	0,519042	3,488020	-0,141987	0,209995	0,989975	0,270974	-0,111221	-0,435625	-0,060857	0,050831	-1,977185	0,902914	-0,165023	-3,028027	-1,217325	-23,134339	-12,990485	13,696989	-0,111221	-0,435625	-0,060857	-34,145746	6,753635	0,902914	-0,111221	-0,435625	-0,060857	-34,145746	6,753635	0,902914
11:42:41,98	0,519042	3,488020	-0,141987	0,209995	0,989975	0,270974	-0,108556	-0,435860	-0,059675	0,101544	-1,860749	0,912751	-0,166773	-3,023967	-1,220492	-23,133066	-12,940795	13,647497	-0,108556	-0,435860	-0,059675	-34,113500	6,660901	0,912751	-0,108556	-0,435860	-0,059675	-34,113500	6,660901	0,912751
11:42:42,03	0,519042	3,488020	-0,141987	0,209995	0,989975	0,270974	-0,111197	-0,432315	-0,062841	-0,039161	-2,021815	0,863260	-0,166790	-3,025873	-1,220479	-23,147536	-12,930927	13,662204	-0,111197	-0,432315	-0,062841	-33,975870	6,707141	0,863260	-0,111197	-0,432315	-0,062841	-33,975870	6,707141	0,863260
11:42:42,08	0,519042	3,488020	-0,141987	0,209995	0,989975	0,270974	-0,109538	-0,433254	-0,062829	0,010966	-1,953008	0,877967	-0,167266	-3,026743	-1,222009	-23,100662	-12,912081	13,663046	-0,109538	-0,433254	-0,062829	-33,999438	6,645709	0,877967	-0,109538	-0,433254	-0,062829	-33,999438	6,645709	0,877967
11:42:42,13	0,519042	3,488020	-0,141987	0,209995	0,989975	0,270974	-0,108546	-0,433276	-0,064358	0,051910	-1,870260	0,878808	-0,165511	-3,026495	-1,217355	-23,116344	-12,910170	13,655931	-0,108546	-0,433276	-0,064358	-33,960283	6,650595	0,878808	-0,108546	-0,433276	-0,064358	-33,960283	6,650595	0,878808
11:42:42,18	0,519042	3,488020	-0,141987	0,209995	0,989975	0,270974	-0,109639	-0,434672	-0,059705	0,118287	-1,941612	0,871694	-0,168418	-3,026156	-1,221614	-23,086587	-12,913305	13,667355	-0,109639	-0,434672	-0,059705	-34,003448	6,665013	0,871694	-0,109639	-0,434672	-0,059705	-34,003448	6,665013	0,871694
11:42:42,23	0,519042	3,488020	-0,141987	0,209995	0,989975	0,270974	-0,108479	-0,431985	-0,063964	-0,009254	-1,853959	0,883118	-0,159111	-3,031027	-1,222045	-23,334590	-13,165327	13,716276	-0,108479	-0,431985	-0,063964	-33,920090	6,661613	0,883118	-0,108479	-0,431985	-0,063964	-33,920090	6,661613	0,883118
11:42:42,28	0,519042	3,488020	-0,141987	0,209995	0,989975	0,270974	-0,108914	-0,442481	-0,064395	0,194253	-1,965378	0,932038	0,124058	-3,180389	-1,223893	-31,210107	-28,250847	15,623959	-0,108914	-0,442481	-0,064395	-34,540479	6,584392	0,932038	-0,108914	-0,442481	-0,064395	-34,540479	6,584392	0,932038
11:42:42,33	0,519003	3,537988	-0,141976	0,209985	0,989990	0,271007	-0,121147	-0,762393	-0,066242	-0,172502	-1,879097	2,839721	0,185551	-3,210380	-1,226389	-32,556714	-31,270922	15,921832	-0,121147	-0,762393	-0,066242	-60,020353	7,630916	2,839721	-0,121147	-0,762393	-0,066242	-60,020353	7,630916	2,839721
11:42:42,38	0,519003	3,537988	-0,141976	0,209985	0,989990	0,271007	-0,125921	-0,830643	-0,068739	0,087752	-1,783496	3,137595	0,182309	-3,210677	-1,229854	-32,468321	-31,118981	15,917604	-0,125921	-0,830643	-0,068739	-65,117750	8,101265	3,137595	-0,125921	-0,830643	-0,068739	-65,117750	8,101265	3,137595
11:42:42,43	0,519003	3,537988	-0,141976	0,209985	0,989990	0,271007	-0,124042	-0,827984	-0,072204	0,125229	-1,685247	3,133367	0,180642	-3,209381	-1,227919	-32,445569	-31,055976	15,903580	-0,124042	-0,827984	-0,072204	-64,871487	8,052072	3,133367	-0,124042	-0,827984	-0,072204	-64,871487	8,052072	3,133367
11:42:42,48	0,519003	3,537988	-0,141976	0,209985	0,989990	0,271007	-0,124331	-0,825892	-0,070269	0,082402	-1,712084	3,119343	0,177692	-3,205515	-1,230677	-32,445083	-31,026879	15,882023	-0,124331	-0,825892	-0,070269	-64,750117	8,047937	3,119343	-0,124331	-0,825892	-0,070269	-64,750117	8,047937	3,119343
11:42:42,53	0,519003	3,537988	-0,141976	0,209985	0,989990	0,271007	-0,126204	-0,821404	-0,073027	-0,125518	-1,823591	3,097786	0,178967	-3,209945	-1,231061	-32,425746	-30,996311	15,848685	-0,126204	-0,821404	-0,073027	-64,605751	8,083436	3,097786	-0,126204	-0,821404	-0,073027	-64,605751	8,083436	3,097786
11:42:42,58	0,519003	3,537988	-0,141976	0,209985	0,989990	0,271007	-0,123005	-0,824723	-0,073411	0,083203	-1,655791	3,064447	0,181370	-3,208382	-1,228320	-32,413162	-30,964697	15,872773	-0,123005	-0,824723	-0,073411	-64,657560	8,000130	3,064447	-0,123005	-0,824723	-0,073411	-64,657560	8,000130	3,064447
11:42:42,63	0,519003	3,537988	-0,141976	0,209985	0,989990	0,271007	-0,125561	-0,826023	-0,070669	0,184462	-1,793574	3,088535	0,174915	-3,205337	-1,228327	-32,404984	-30,926060	15,887802	-0,125561	-0,826023	-0,070669	-64,658333	8,062935	3,088535	-0,125561	-0,826023	-0,070669	-64,658333	8,062935	3,088535
11:42:42,68	0,519003	3,537988	-0,141976	0,209985	0,989990	0,271007	-0,124970	-0,818911	-0,070677	-0,147820	-1,775093	3,103565	0,176770	-3,208848	-1,229101	-32,381404	-30,911170	15,854392	-0,124970	-0,818911	-0,070677	-64,432311	8,035044	3,103565	-0,124970	-0,818911	-0,070677	-64,432311	8,035044	3,103565
11:42:42,73	0,519003	3,537988	-0,141976	0,209985	0,989990	0,271007	-0,122857	-0,822272	-0,071451	0,051657	-1,652224	3,070154	0,173214	-3,206016	-1,231437	-32,385705	-30,885776	15,875857	-0,122857	-0,822272	-0,071451	-64,496703	7,992018	3,070154	-0,122857	-0,822272	-0,071451	-64,496703	7,992018	3,070154
11:42:42,78	0,519003	3,537988	-0,141976	0,209985	0,989990	0,271007	-0,123532	-0,817776	-0,073786	-0,162282	-1,703748	3,091619	0,173249	-3,207988	-1,232588	-32,372087	-30,885702	15,876133	-0,123532	-0,817776	-0,073786	-64,357725	7,993485	3,091619	-0,123532	-0,817776	-0,073786	-64,357725	7,993485	3,091619
11:42:42,83	0,519003	3,537988	-0,141976	0,209985	0,989990	0,271007	-0,121842	-0,818793	-0,074937	-0,102535	-1,604109	3,091896	0,178581	-3,206812	-1,228721	-32,372401	-30,867327	15,846397	-0,121842	-0,818793	-0,074937	-64,377796	7,960456	3,091896	-0,121842	-0,818793	-0,074937	-64,377796	7,960456	3,091896
11:42:42,88	0,519003	3,537988	-0,141976	0,209985	0,989990	0,271007	-0,125526	-0,822823	-0,071071	0,122772	-1,805154	3,062160	0,176788	-3,208522	-1,229432	-32,374726	-30,875405	15,928399	-0,125526	-0,822823	-0,071071	-64,468830	8,048630	3,062160	-0,125526	-0,822823	-0,071071	-64,468830	8,048630	3,062160
11:42:42,93	0,519003	3,537988	-0,141976	0,209985	0,989990	0,271007	-0,123148	-0,822125	-0,071782	0,078340	-1,679479	3,144161	0,177416	-3,207324	-1,231418	-32,363655	-30,855562	15,872273	-0,123148	-0,822125	-0,071782	-64,458503	7,987643	3,144161	-0,123148	-0,822125	-0,071782	-64,458503	7,987643	3,144161
11:42:42,98	0,519003	3,537988	-0,141976	0,209985	0,989990	0,271007	-0,124499	-0,822070	-0,073767	0,098169	-1,750074	3,088036	0,173291	-3,206383	-1,230265	-32,370595	-30,837090	15,871662	-0,124499	-0,822070	-0,073767	-64,434310	8,023115	3,088036	-0,124499	-0,822070	-0,073767	-64,434310	8,023115	3,088036
11:42:43,03	0,519003	3,537988	-0,141976	0,209985	0,989990	0,271007	-0,123252	-0,818027	-0,072615	-0,099535	-1,700449	3,087424	0,178584	-3,207205	-1,232595	-32,368870	-30,851175	15,858868	-0,123252	-0,818027	-0,072615	-64,314645	7,974810	3,087424	-0,123252	-0,818027	-0,072615	-64,314645	7,974810	3,087424
11:42:43,08	0,519003	3,537988	-0,141976	0,209985	0,989990	0,271007	-0,125187	-0,823022	-0,074945	0,148877	-1,792527	3,074631	0,178679	-3,205762	-1,232950	-32,322804	-30,835029	15,883584	-0,125187	-0,823022	-0,074945	-64,458351	8,034620	3,074631	-0,125187	-0,823022	-0,074945	-64,458351	8,034620	3,074631
11:42:43,13	0,519003	3,537988	-0,141976	0,209985	0,989990	0,271007	-0,126484	-0,822382	-0,075300	0,152637	-1,828147	3,099347	0,174582	-3,203610	-1,229870	-32,318359	-30,819855	15,862381	-0,126484	-0,822382	-0,075300	-64,404388	8,100811	3,099347	-0,126484	-0,822382	-0,075300	-64,404388	8,100811	3,099347
11:42:43,18	0,519003	3,537988	-0,141976	0,209985	0,989990	0,271007	-0,126299	-0,817758	-0,072219	-0,072455	-1,822311	3,078143	0,173386	-3,206287	-1,230636	-32,330592	-30,820906	15,872025	-0,126299	-0,817758	-0,072219	-64,266485	8,092194	3,078143	-0,126299	-0,817758	-0,072219	-64,266485	8,092194	3,078143
11:42:43,24	0,519003	3,537988	-0,141976	0,209985	0,989990	0,271007	-0,123383	-0,818061	-0,072985	-0,063719	-1,680725	3,087788	0,175122	-3,205932	-1,230268	-32,345937	-30,825623	15,852780	-0,123383	-0,818061	-0,072985	-64,281545	8,004841	3,087788	-0,123383	-0,818061	-0,072985	-64,281545	8,004841	3,087788
11:42:43,29	0,519003	3,537988	-0,141976	0,209985	0,989990	0,271007	-0,124558	-0,819387	-0,072617	-0,006541	-1,752742	3,068542	0,172804	-3,202548	-1,230268	-32,324896	-30,805510	15,863000	-0,124558	-0,819387	-0,072617	-64,328433	8,025041	3,068542	-0,124558	-0,819387	-0,072617	-64,328433	8,025041	3,068542
11:42:43,34	0,519003	3,537988	-0,141976	0,209985	0,989990	0,271007	-0,124193	-0,819660	-0,072965	0,040322	-1,729207	3,108082	0,175176	-3,206384	-1,230615	-32,325629	-30,799606	15,892319	-0,124193	-0,819660	-0,072965	-64,302972	8,019959	3,108082	-0,124193	-0,819660	-0,072965	-64,302972	8,019959	3,108082
11:42:43,39	0,519003	3,537988	-0,141976	0,209985	0,989990	0,271007	-0,124193	-0,819660	-0,072965	0,040322	-1,729207	3,108082	0,176403	-3,209660	-1,230225	-32,317883	-30,791765	15,867754	-0,124193	-0,819660	-0,072965	-64,302972	8,019959	3,108082	-0,124193	-0,819660	-0,072965	-64,302972	8,019959	3,108082
11:42:43,44	0,519003	3,537988	-0,141976	0,209985	0,989990	0,271007	-0,121970	-0,822360	-0,072575	0,191411	-1,610827	3,083517	0,173464	-3,205992	-1,229098	-32,318048	-30,769043	15,843608	-0,121970	-0,822360	-0,072575	-64,363873	7,963839	3,083517	-0,121970	-0,822360	-0,072575	-64,363873	7,963839	3,083517
11:42:43,49	0,519003	3,537988	-0,141976	0,209985	0,989990	0,271007	-0,123677	-0,817982	-0,071447	-0,016689	-1,711105	3,059371	0,174603	-3,206050	-1,229854	-32,324033	-30,790509	15,872701	-0,123677	-0,817982	-0,071447	-64,228240	7,997575	3,059371	-0,123677	-0,817982	-0,071447	-64,228240	7,997575	3,059371
11:42:43,54	0,519003	3,537988	-0,141976	0,209985	0,989990	0,271007	-0,124196	-0,818997	-0,072204	0,014533	-1,732532	3,088464	0,178742	-3,205573	-1,230614	-32,310717	-30,796065	15,883325	-0,124196	-0,818997	-0,072204	-64,276733	8,016873	3,088464	-0,124196	-0,818997	-0,072204	-64,276733	8,016873	3,088464
11:42:43,59	0,519003	3,537988	-0,141976	0,209985	0,989990	0,271007	-0,126679	-0,822343	-0,072963	0,190390	-1,847324	3,099088	0,176464	-3,205026	-1,229482	-32,285282	-30,785597	15,829101	-0,126679	-0,822343	-0,072963	-64,363564	8,096976	3,099088	-0,126679	-0,822343	-0,072963	-64,363564	8,096976	3,099088
11:42:43,64	0,519003	3,537988	-0,141976	0,209985	0,989990	0,271007	-0,126014	-0,820097	-0,071832	0,095339	-1,795944	3,044864	0,172272	-3,204694	-1,230274	-32,317773	-30,773601	15,839317	-0,126014	-0,820097	-0,071832	-64,282241	8,096143	3,044864	-0,126014	-0,820097	-0,071832	-64,282241	8,096143	3,044864
11:42:43,69	0,519003	3,537988	-0,141976	0,209985	0,989990	0,271007	-0,124205	-0,816300	-0,072624	-0,107927	-1,736038	3,055079	0,175806	-3,201734	-1,231429	-32,310286	-30,760429	15,860794	-0,124205	-0,816300	-0,072624	-64,187495	8,014081	3,055079	-0,124205	-0,816300	-0,072624	-64,187495	8,014081	3,055079
11:42:43,74	0,519003	3,537988	-0,141976	0,209985	0,989990	0,271007	-0,128535	-0,817880	-0,073779	-0,010611	-1,961301	3,076557	0,173478	-3,206543	-1,230627	-32,309426	-30,762529	15,868805	-0,128535	-0,817880	-0,073779	-64,214216	8,128725	3,076557	-0,128535	-0,817880	-0,073779	-64,214216	8,128725	3,076557
11:42:43,79	0,519003	3,537988	-0,141976	0,209985	0,989990	0,271007	-0,123207	-0,818269	-0,072977	0,008201	-1,682435	3,084568	0,175230	-3,204952	-1,227934	-32,318988	-30,767266	15,843426	-0,123207	-0,818269	-0,072977	-64,225900	7,989320	3,084568	-0,123207	-0,818269	-0,072977	-64,225900	7,989320	3,084568
11:42:43,84	0,519003	3,537988	-0,141976	0,209985	0,989990	0,271007	-0,125461	-0,818991	-0,070284	0,036848	-1,805549	3,059189	0,175269	-3,207212	-1,229834	-32,312782	-30,724965	15,884306	-0,125461	-0,818991	-0,070284	-64,253909	8,043135	3,059189	-0,125461	-0,818991	-0,070284	-64,253909	8,043135	3,059189
11:42:43,89	0,519003	3,537988	-0,141976	0,209985	0,989990	0,271007	-0,127912	-0,817597	-0,072615	-0,018194	-1,921886	3,065990	0,174667	-3,204382	-1,230244	-32,305372	-30,745223	15,869611	-0,127912	-0,817597	-0,072615	-64,199593	8,119200	3,065990	-0,127912	-0,817597	-0,072615	-64,199593	8,119200	3,065990
11:42:43,94	0,519003	3,537988	-0,141976	0,209985	0,989990	0,271007	-0,125673	-0,818218	-0,072594	0,022588	-1,815789	3,085373	0,183326	-3,215270	-1,231189	-32,858323	-31,038971	15,905101	-0,125673	-0,818218	-0,072594	-64,207546	8,049516	3,085373	-0,125673	-0,818218	-0,072594	-64,207546	8,049516	3,085373
11:42:43,99	0,519003	3,537988	-0,141976	0,209985	0,989990	0,271007	-0,120573	-0,831161	-0,073538	0,164737	-1,882591	3,120864	0,445923	-3,361020	-1,213587	-40,330636	-44,996144	17,650660	-0,120573	-0,831161	-0,073538	-65,081395	7,582375	3,120864	-0,120573	-0,831161	-0,073538	-65,081395	7,582375	3,120864
11:42:44,04	0,519034	3,587955	-0,141982	0,209976	0,989993	0,270997	-0,125648	-1,131452	-0,055936	-0,043552	-1,639145	4,866423	0,498456	-3,391178	-1,224689	-41,839163	-47,658843	17,994379	-0,125648	-1,131452	-0,055936	-88,862522	8,224255	4,866423	-0,125648	-1,131452	-0,055936	-88,862522	8,224255	4,866423
11:42:44,09	0,519034	3,587955	-0,141982	0,209976	0,989993	0,270997	-0,125797	-1,192026	-0,067038	0,046077	-1,621965	5,210141	0,495307	-3,390718	-1,225079	-41,730188	-47,471284	17,936041	-0,125797	-1,192026	-0,067038	-93,527964	8,253129	5,210141	-0,125797	-1,192026	-0,067038	-93,527964	8,253129	5,210141
11:42:44,14	0,519034	3,587955	-0,141982	0,209976	0,989993	0,270997	-0,124621	-1,189069	-0,067428	0,109223	-1,560205	5,151804	0,496552	-3,390894	-1,225462	-41,720065	-47,411713	17,933423	-0,124621	-1,189069	-0,067428	-93,232682	8,222555	5,151804	-0,124621	-1,189069	-0,067428	-93,232682	8,222555	5,151804
11:42:44,19	0,519034	3,587955	-0,141982	0,209976	0,989993	0,270997	-0,125092	-1,190234	-0,067812	0,226486	-1,605703	5,149185	0,494298	-3,388783	-1,227434	-41,705358	-47,300835	17,904031	-0,125092	-1,190234	-0,067812	-93,206919	8,214011	5,149185	-0,125092	-1,190234	-0,067812	-93,206919	8,214011	5,149185
11:42:44,24	0,519034	3,587955	-0,141982	0,209976	0,989993	0,270997	-0,125793	-1,187227	-0,069784	0,173488	-1,684859	5,119794	0,490905	-3,388527	-1,228970	-41,653437	-47,249386	17,905531	-0,125793	-1,187227	-0,069784	-93,023852	8,189886	5,119794	-0,125793	-1,187227	-0,069784	-93,023852	8,189886	5,119794
11:42:44,29	0,519034	3,587955	-0,141982	0,209976	0,989993	0,270997	-0,124318	-1,184161	-0,071320	0,084566	-1,588915	5,121294	0,490914	-3,390842	-1,227408	-41,675599	-47,197296	17,915826	-0,124318	-1,184161	-0,071320	-92,872082	8,170037	5,121294	-0,124318	-1,184161	-0,071320	-92,872082	8,170037	5,121294
11:42:44,34	0,519034	3,587955	-0,141982	0,209976	0,989993	0,270997	-0,122318	-1,185326	-0,069758	0,179168	-1,530139	5,131588	0,490411	-3,384432	-1,230908	-41,612517	-47,195142	17,913395	-0,122318	-1,185326	-0,069758	-92,868921	8,071793	5,131588	-0,122318	-1,185326	-0,069758	-92,868921	8,071793	5,131588
11:42:44,39	0,519034	3,587955	-0,141982	0,209976	0,989993	0,270997	-0,127618	-1,181686	-0,073257	0,023284	-1,752182	5,129157	0,489886	-3,387081	-1,230894	-41,607887	-47,143703	17,914503	-0,127618	-1,181686	-0,073257	-92,739048	8,265794	5,129157	-0,127618	-1,181686	-0,073257	-92,739048	8,265794	5,129157
11:42:44,44	0,519034	3,587955	-0,141982	0,209976	0,989993	0,270997	-0,125060	-1,182555	-0,073244	0,115360	-1,640908	5,130265	0,489656	-3,390473	-1,225491	-41,707581	-47,224419	17,904266	-0,125060	-1,182555	-0,073244	-92,715227	8,176314	5,130265	-0,125060	-1,182555	-0,073244	-92,715227	8,176314	5,130265
11:42:44,49	0,519034	3,587955	-0,141982	0,209976	0,989993	0,270997	-0,122008	-1,184052	-0,067841	0,073431	-1,528181	5,120029	0,756295	-3,534394	-1,218329	-49,020840	-60,896315	19,630734	-0,122008	-1,184052	-0,067841	-92,874635	8,049454	5,120029	-0,122008	-1,184052	-0,067841	-92,874635	8,049454	5,120029
11:42:44,54	0,518982	3,637958	-0,141980	0,209985	0,989987	0,271016	-0,130688	-1,486928	-0,060679	0,326182	-1,477050	6,846497	0,757813	-3,527351	-1,228795	-48,778410	-61,048443	19,558368	-0,130688	-1,486928	-0,060679	-116,397699	8,781954	6,846497	-0,130688	-1,486928	-0,060679	-116,397699	8,781954	6,846497
11:42:44,59	0,518982	3,637958	-0,141980	0,209985	0,989987	0,271016	-0,137546	-1,484722	-0,071145	0,200910	-1,547673	6,774131	0,748963	-3,524017	-1,234564	-48,426136	-60,478792	19,464032	-0,137546	-1,484722	-0,071145	-116,349757	9,249717	6,774131	-0,137546	-1,484722	-0,071145	-116,349757	9,249717	6,774131
11:42:44,64	0,518982	3,637958	-0,141980	0,209985	0,989987	0,271016	-0,136009	-1,475391	-0,076914	0,385153	-1,447479	6,679795	0,739984	-3,518557	-1,230281	-48,311624	-60,196789	19,454005	-0,136009	-1,475391	-0,076914	-115,433009	9,229231	6,679795	-0,136009	-1,475391	-0,076914	-115,433009	9,229231	6,679795
11:42:44,69	0,518982	3,637958	-0,141980	0,209985	0,989987	0,271016	-0,136248	-1,464885	-0,072631	0,140332	-1,501736	6,669768	0,740380	-3,516853	-1,233407	-48,179903	-60,047990	19,362738	-0,136248	-1,464885	-0,072631	-114,853129	9,193731	6,669768	-0,136248	-1,464885	-0,072631	-114,853129	9,193731	6,669768
11:42:44,74	0,518982	3,637958	-0,141980	0,209985	0,989987	0,271016	-0,137921	-1,464375	-0,075756	0,308554	-1,549072	6,578500	0,738826	-3,517183	-1,233354	-48,114051	-59,942728	19,394154	-0,137921	-1,464375	-0,075756	-114,644900	9,277747	6,578500	-0,137921	-1,464375	-0,075756	-114,644900	9,277747	6,578500
11:42:44,79	0,518982	3,637958	-0,141980	0,209985	0,989987	0,271016	-0,136859	-1,463195	-0,075703	0,371260	-1,489452	6,609917	0,735506	-3,515655	-1,233318	-48,027946	-59,888065	19,404341	-0,136859	-1,463195	-0,075703	-114,489533	9,254004	6,609917	-0,136859	-1,463195	-0,075703	-114,489533	9,254004	6,609917
11:42:44,84	0,518982	3,637958	-0,141980	0,209985	0,989987	0,271016	-0,136523	-1,459555	-0,075667	0,272389	-1,424711	6,620104	0,731984	-3,514491	-1,233356	-48,051287	-59,804200	19,382629	-0,136523	-1,459555	-0,075667	-114,302690	9,292321	6,620104	-0,136523	-1,459555	-0,075667	-114,302690	9,292321	6,620104
11:42:44,89	0,518982	3,637958	-0,141980	0,209985	0,989987	0,271016	-0,135769	-1,455923	-0,075705	0,144465	-1,447679	6,598391	0,735696	-3,513407	-1,234130	-47,984315	-59,758602	19,345913	-0,135769	-1,455923	-0,075705	-114,145475	9,210209	6,598391	-0,135769	-1,455923	-0,075705	-114,145475	9,210209	6,598391
11:42:44,94	0,518982	3,637958	-0,141980	0,209985	0,989987	0,271016	-0,138564	-1,458596	-0,076479	0,356445	-1,557818	6,561676	0,734551	-3,515054	-1,235255	-47,980921	-59,714265	19,391147	-0,138564	-1,458596	-0,076479	-114,143338	9,319476	6,561676	-0,138564	-1,458596	-0,076479	-114,143338	9,319476	6,561676
11:42:44,99	0,518982	3,637958	-0,141980	0,209985	0,989987	0,271016	-0,136566	-1,458428	-0,077604	0,387811	-1,473116	6,606910	0,729374	-3,515108	-1,235277	-47,952941	-59,641914	19,353527	-0,136566	-1,458428	-0,077604	-114,098797	9,247283	6,606910	-0,136566	-1,458428	-0,077604	-114,098797	9,247283	6,606910
11:42:45,04	0,518982	3,637958	-0,141980	0,209985	0,989987	0,271016	-0,133930	-1,453971	-0,077627	0,232714	-1,348001	6,569290	0,734210	-3,513591	-1,232914	-47,900860	-59,624158	19,362874	-0,133930	-1,453971	-0,077627	-113,904047	9,165491	6,569290	-0,133930	-1,453971	-0,077627	-113,904047	9,165491	6,569290
11:42:45,09	0,518982	3,637958	-0,141980	0,209985	0,989987	0,271016	-0,137662	-1,457401	-0,075264	0,452475	-1,505846	6,578636	0,731879	-3,512194	-1,234875	-47,888860	-59,610515	19,344804	-0,137662	-1,457401	-0,075264	-113,953518	9,300617	6,578636	-0,137662	-1,457401	-0,075264	-113,953518	9,300617	6,578636
11:42:45,14	0,518982	3,637958	-0,141980	0,209985	0,989987	0,271016	-0,137706	-1,454684	-0,077225	0,328978	-1,504541	6,560567	0,732185	-3,512160	-1,235233	-47,835289	-59,546334	19,352642	-0,137706	-1,454684	-0,077225	-113,863687	9,305343	6,560567	-0,137706	-1,454684	-0,077225	-113,863687	9,305343	6,560567
11:42:45,19	0,518982	3,637958	-0,141980	0,209985	0,989987	0,271016	-0,137888	-1,454932	-0,077583	0,424263	-1,499743	6,568405	0,731409	-3,511566	-1,233299	-47,852237	-59,555975	19,354919	-0,137888	-1,454932	-0,077583	-113,787902	9,324490	6,568405	-0,137888	-1,454932	-0,077583	-113,787902	9,324490	6,568405
11:42:45,24	0,518982	3,637958	-0,141980	0,209985	0,989987	0,271016	-0,138015	-1,453963	-0,075649	0,357036	-1,516209	6,570681	0,729666	-3,512408	-1,234862	-47,850527	-59,531851	19,341663	-0,138015	-1,453963	-0,075649	-113,779038	9,318001	6,570681	-0,138015	-1,453963	-0,075649	-113,779038	9,318001	6,570681
11:42:45,29	0,518982	3,637958	-0,141980	0,209985	0,989987	0,271016	-0,136414	-1,452874	-0,077212	0,322154	-1,443532	6,557426	0,728475	-3,511575	-1,234481	-47,863858	-59,503887	19,347227	-0,136414	-1,452874	-0,077212	-113,728433	9,264991	6,557426	-0,136414	-1,452874	-0,077212	-113,728433	9,264991	6,557426
11:42:45,34	0,518982	3,637958	-0,141980	0,209985	0,989987	0,271016	-0,136540	-1,451427	-0,076831	0,264456	-1,475611	6,562990	0,726194	-3,510773	-1,235659	-47,837602	-59,473987	19,324131	-0,136540	-1,451427	-0,076831	-113,672532	9,242802	6,562990	-0,136540	-1,451427	-0,076831	-113,672532	9,242802	6,562990
11:42:45,39	0,518982	3,637958	-0,141980	0,209985	0,989987	0,271016	-0,136095	-1,449050	-0,078009	0,179895	-1,444645	6,539894	0,729778	-3,512431	-1,236430	-47,828450	-59,447629	19,311188	-0,136095	-1,449050	-0,078009	-113,570531	9,238779	6,539894	-0,136095	-1,449050	-0,078009	-113,570531	9,238779	6,539894
11:42:45,45	0,518982	3,637958	-0,141980	0,209985	0,989987	0,271016	-0,136450	-1,452983	-0,078780	0,411797	-1,468392	6,526951	0,729859	-3,512051	-1,234842	-47,781180	-59,473545	19,328357	-0,136450	-1,452983	-0,078780	-113,647343	9,242951	6,526951	-0,136450	-1,452983	-0,078780	-113,647343	9,242951	6,526951
11:42:45,50	0,518982	3,637958	-0,141980	0,209985	0,989987	0,271016	-0,136821	-1,452863	-0,077192	0,406766	-1,433752	6,544120	0,726932	-3,509032	-1,233679	-47,773093	-59,450726	19,342774	-0,136821	-1,452863	-0,077192	-113,642982	9,306658	6,544120	-0,136821	-1,452863	-0,077192	-113,642982	9,306658	6,544120
11:42:45,55	0,518982	3,637958	-0,141980	0,209985	0,989987	0,271016	-0,137971	-1,448819	-0,076028	0,220264	-1,498006	6,558537	0,729194	-3,509148	-1,236551	-47,774776	-59,437734	19,309798	-0,137971	-1,448819	-0,076028	-113,512000	9,332752	6,558537	-0,137971	-1,448819	-0,076028	-113,512000	9,332752	6,558537
11:42:45,60	0,518982	3,637958	-0,141980	0,209985	0,989987	0,271016	-0,139001	-1,450836	-0,078901	0,335566	-1,559512	6,525561	0,727588	-3,507710	-1,234085	-47,755937	-59,408101	19,315449	-0,139001	-1,450836	-0,078901	-113,555045	9,352090	6,525561	-0,139001	-1,450836	-0,078901	-113,555045	9,352090	6,525561
11:42:45,65	0,518982	3,637958	-0,141980	0,209985	0,989987	0,271016	-0,139444	-1,448726	-0,076435	0,260925	-1,581043	6,531212	0,727596	-3,505363	-1,237964	-47,745650	-59,382368	19,333413	-0,139444	-1,448726	-0,076435	-113,464046	9,365324	6,531212	-0,139444	-1,448726	-0,076435	-113,464046	9,365324	6,531212
11:42:45,70	0,518982	3,637958	-0,141980	0,209985	0,989987	0,271016	-0,141481	-1,447559	-0,080314	0,227660	-1,690900	6,549176	0,727396	-3,509324	-1,238138	-47,714570	-59,377621	19,319809	-0,141481	-1,447559	-0,080314	-113,405686	9,415335	6,549176	-0,141481	-1,447559	-0,080314	-113,405686	9,415335	6,549176
11:42:45,75	0,518982	3,637958	-0,141980	0,209985	0,989987	0,271016	-0,137951	-1,449367	-0,080487	0,341329	-1,482796	6,535571	0,727101	-3,509549	-1,239108	-47,719537	-59,360089	19,324157	-0,137951	-1,449367	-0,080487	-113,433948	9,346332	6,535571	-0,137951	-1,449367	-0,080487	-113,433948	9,346332	6,535571
11:42:45,80	0,518982	3,637958	-0,141980	0,209985	0,989987	0,271016	-0,137608	-1,449223	-0,081457	0,346564	-1,478026	6,539920	0,724124	-3,506016	-1,235646	-47,737186	-59,346996	19,312971	-0,137608	-1,449223	-0,081457	-113,417444	9,324174	6,539920	-0,137608	-1,449223	-0,081457	-113,417444	9,324174	6,539920
11:42:45,85	0,518982	3,637958	-0,141980	0,209985	0,989987	0,271016	-0,139179	-1,444879	-0,077995	0,123200	-1,581565	6,528734	0,727171	-3,509151	-1,234419	-47,689123	-59,369701	19,340136	-0,139179	-1,444879	-0,077995	-113,299819	9,343983	6,528734	-0,139179	-1,444879	-0,077995	-113,299819	9,343983	6,528734
11:42:45,90	0,518982	3,637958	-0,141980	0,209985	0,989987	0,271016	-0,137988	-1,449085	-0,076768	0,346272	-1,466663	6,555898	0,728337	-3,510261	-1,234815	-47,705688	-59,348994	19,331557	-0,137988	-1,449085	-0,076768	-113,406905	9,365400	6,555898	-0,137988	-1,449085	-0,076768	-113,406905	9,365400	6,555898
11:42:45,95	0,518982	3,637958	-0,141980	0,209985	0,989987	0,271016	-0,137609	-1,450649	-0,077165	0,437272	-1,471643	6,547319	0,724767	-3,509496	-1,238370	-47,724855	-59,333358	19,280617	-0,137609	-1,450649	-0,077165	-113,438713	9,330652	6,547319	-0,137609	-1,450649	-0,077165	-113,438713	9,330652	6,547319
11:42:46,00	0,518982	3,637958	-0,141980	0,209985	0,989987	0,271016	-0,136487	-1,447176	-0,080719	0,260589	-1,437716	6,496380	0,723106	-3,507843	-1,234837	-47,683323	-59,305937	19,312794	-0,136487	-1,447176	-0,080719	-113,342697	9,276502	6,496380	-0,136487	-1,447176	-0,080719	-113,342697	9,276502	6,496380
11:42:46,05	0,518982	3,637958	-0,141980	0,209985	0,989987	0,271016	-0,137088	-1,444911	-0,077187	0,187331	-1,446701	6,528556	0,721830	-3,512448	-1,234451	-47,744027	-59,297098	19,322252	-0,137088	-1,444911	-0,077187	-113,238165	9,314681	6,528556	-0,137088	-1,444911	-0,077187	-113,238165	9,314681	6,528556
11:42:46,10	0,518982	3,637958	-0,141980	0,209985	0,989987	0,271016	-0,132462	-1,446108	-0,076801	0,226886	-1,263138	6,538015	0,724878	-3,509529	-1,235607	-47,679677	-59,320283	19,307976	-0,132462	-1,446108	-0,076801	-113,292588	9,135100	6,538015	-0,132462	-1,446108	-0,076801	-113,292588	9,135100	6,538015
11:42:46,15	0,518982	3,637958	-0,141980	0,209985	0,989987	0,271016	-0,136514	-1,447288	-0,077956	0,300345	-1,406542	6,523738	0,725574	-3,505930	-1,238451	-47,671303	-59,282531	19,330864	-0,136514	-1,447288	-0,077956	-113,311763	9,309811	6,523738	-0,136514	-1,447288	-0,077956	-113,311763	9,309811	6,523738
11:42:46,20	0,518982	3,637958	-0,141980	0,209985	0,989987	0,271016	-0,136145	-1,448813	-0,081051	0,378026	-1,405577	6,545455	0,726014	-3,510611	-1,238701	-47,696275	-59,312574	19,329693	-0,136145	-1,448813	-0,081051	-113,353801	9,281800	6,545455	-0,136145	-1,448813	-0,081051	-113,353801	9,281800	6,545455
11:42:46,25	0,518982	3,637958	-0,141980	0,209985	0,989987	0,271016	-0,135829	-1,449144	-0,080679	0,450496	-1,377639	6,497697	0,726143	-3,511050	-1,238330	-47,658674	-59,270473	19,281934	-0,135829	-1,449144	-0,080679	-113,307309	9,284942	6,497697	-0,135829	-1,449144	-0,080679	-113,307309	9,284942	6,497697
11:42:46,30	0,518982	3,637958	-0,141980	0,209985	0,989987	0,271016	-0,135829	-1,449144	-0,080679	0,450496	-1,377639	6,497697	0,726085	-3,504514	-1,238731	-47,657156	-59,293522	19,301765	-0,135829	-1,449144	-0,080679	-113,307309	9,284942	6,497697	-0,135829	-1,449144	-0,080679	-113,307309	9,284942	6,497697
11:42:46,35	0,518982	3,637958	-0,141980	0,209985	0,989987	0,271016	-0,141460	-1,445826	-0,081081	0,258758	-1,657613	6,517528	0,729921	-3,511557	-1,233292	-47,808200	-59,314582	19,342557	-0,141460	-1,445826	-0,081081	-113,238584	9,447005	6,517528	-0,141460	-1,445826	-0,081081	-113,238584	9,447005	6,517528
11:42:46,40	0,518982	3,637958	-0,141980	0,209985	0,989987	0,271016	-0,137279	-1,452670	-0,075641	0,520878	-1,560458	6,558320	0,953123	-3,629036	-1,223230	-53,744648	-71,156756	20,710835	-0,137279	-1,452670	-0,075641	-113,513706	9,215919	6,558320	-0,137279	-1,452670	-0,075641	-113,513706	9,215919	6,558320
11:42:46,45	0,518978	3,688045	-0,141989	0,209966	0,989998	0,271034	-0,147140	-1,704708	-0,065579	0,403011	-1,293271	7,926597	0,941705	-3,603343	-1,234152	-53,090177	-70,812476	20,432912	-0,147140	-1,704708	-0,065579	-133,416556	10,257217	7,926597	-0,147140	-1,704708	-0,065579	-133,416556	10,257217	7,926597
11:42:46,50	0,518978	3,688045	-0,141989	0,209966	0,989998	0,271034	-0,163682	-1,681973	-0,076501	-0,153835	-1,758821	7,648675	0,930066	-3,596512	-1,235232	-52,670771	-70,219959	20,355183	-0,163682	-1,681973	-0,076501	-132,188680	11,090236	7,648675	-0,163682	-1,681973	-0,076501	-132,188680	11,090236	7,648675
11:42:46,55	0,518978	3,688045	-0,141989	0,209966	0,989998	0,271034	-0,163778	-1,668477	-0,077582	-0,132749	-1,696853	7,570945	0,926483	-3,593454	-1,237928	-52,516835	-69,913193	20,321296	-0,163778	-1,668477	-0,077582	-131,108219	11,159737	7,570945	-0,163778	-1,668477	-0,077582	-131,108219	11,159737	7,570945
11:42:46,60	0,518978	3,688045	-0,141989	0,209966	0,989998	0,271034	-0,164635	-1,663846	-0,080277	-0,030957	-1,761465	7,537058	0,919581	-3,593549	-1,234481	-52,428518	-69,759933	20,340162	-0,164635	-1,663846	-0,080277	-130,642848	11,162365	7,537058	-0,164635	-1,663846	-0,080277	-130,642848	11,162365	7,537058
11:42:46,65	0,518978	3,688045	-0,141989	0,209966	0,989998	0,271034	-0,161102	-1,657915	-0,076831	-0,162449	-1,577903	7,555925	0,918773	-3,593706	-1,240981	-52,360801	-69,629876	20,314720	-0,161102	-1,657915	-0,076831	-130,308808	11,068600	7,555925	-0,161102	-1,657915	-0,076831	-130,308808	11,068600	7,555925
11:42:46,70	0,518978	3,688045	-0,141989	0,209966	0,989998	0,271034	-0,160562	-1,657295	-0,083331	-0,048212	-1,556199	7,530483	0,916576	-3,590672	-1,240602	-52,307533	-69,557910	20,292092	-0,160562	-1,657295	-0,083331	-130,145878	11,047902	7,530483	-0,160562	-1,657295	-0,083331	-130,145878	11,047902	7,530483
11:42:46,75	0,518978	3,688045	-0,141989	0,209966	0,989998	0,271034	-0,162090	-1,653875	-0,082951	-0,137116	-1,625535	7,507854	0,915574	-3,590955	-1,239438	-52,258035	-69,484548	20,259094	-0,162090	-1,653875	-0,082951	-129,966278	11,098556	7,507854	-0,162090	-1,653875	-0,082951	-129,966278	11,098556	7,507854
11:42:46,80	0,518978	3,688045	-0,141989	0,209966	0,989998	0,271034	-0,161344	-1,653149	-0,081788	-0,086593	-1,580542	7,474856	0,915655	-3,591434	-1,239427	-52,232038	-69,455350	20,254853	-0,161344	-1,653149	-0,081788	-129,858754	11,084965	7,474856	-0,161344	-1,653149	-0,081788	-129,858754	11,084965	7,474856
11:42:46,85	0,518978	3,688045	-0,141989	0,209966	0,989998	0,271034	-0,160970	-1,653459	-0,081777	-0,032187	-1,553177	7,470616	0,919496	-3,597188	-1,230153	-52,568457	-69,718852	20,345785	-0,160970	-1,653459	-0,081777	-129,828685	11,082968	7,470616	-0,160970	-1,653459	-0,081777	-129,828685	11,082968	7,470616
11:42:46,90	0,518978	3,688045	-0,141989	0,209966	0,989998	0,271034	-0,157908	-1,659662	-0,072503	-0,106020	-1,553566	7,561548	1,111395	-3,693215	-1,217986	-57,480127	-79,814729	21,494322	-0,157908	-1,659662	-0,072503	-130,389483	10,842238	7,561548	-0,157908	-1,659662	-0,072503	-130,389483	10,842238	7,561548
11:42:46,95	0,519044	3,738019	-0,141989	0,209986	0,989997	0,270996	-0,170695	-1,873864	-0,060336	-0,166630	-1,424186	8,710085	1,103762	-3,678691	-1,229557	-56,845232	-79,122262	21,328894	-0,170695	-1,873864	-0,060336	-147,264955	11,975405	8,710085	-0,170695	-1,873864	-0,060336	-147,264955	11,975405	8,710085
11:42:47,00	0,519044	3,738019	-0,141989	0,209986	0,989997	0,270996	-0,179457	-1,859993	-0,071907	0,029195	-1,676202	8,544657	1,088819	-3,667593	-1,233348	-56,350524	-78,391000	21,251701	-0,179457	-1,859993	-0,071907	-145,980220	12,411196	8,544657	-0,179457	-1,859993	-0,071907	-145,980220	12,411196	8,544657
11:42:47,05	0,519044	3,738019	-0,141989	0,209986	0,989997	0,270996	-0,181597	-1,841502	-0,075697	-0,051675	-1,724657	8,467464	1,081719	-3,663486	-1,238061	-56,185683	-78,104327	21,125776	-0,181597	-1,841502	-0,075697	-144,609573	12,530691	8,467464	-0,181597	-1,841502	-0,075697	-144,609573	12,530691	8,467464
11:42:47,10	0,519044	3,738019	-0,141989	0,209986	0,989997	0,270996	-0,181604	-1,833300	-0,080410	-0,147479	-1,725609	8,341539	1,072716	-3,659236	-1,234549	-56,059253	-77,896886	21,108678	-0,181604	-1,833300	-0,080410	-144,061539	12,530302	8,341539	-0,181604	-1,833300	-0,080410	-144,061539	12,530302	8,341539
11:42:47,15	0,519044	3,738019	-0,141989	0,209986	0,989997	0,270996	-0,180782	-1,823378	-0,076899	-0,420573	-1,677098	8,324441	1,077692	-3,658667	-1,237224	-55,949553	-77,843597	21,097294	-0,180782	-1,823378	-0,076899	-143,555734	12,514291	8,324441	-0,180782	-1,823378	-0,076899	-143,555734	12,514291	8,324441
11:42:47,20	0,519044	3,738019	-0,141989	0,209986	0,989997	0,270996	-0,183763	-1,827403	-0,079573	-0,110264	-1,763748	8,313057	1,070232	-3,659011	-1,233355	-55,923126	-77,689191	21,069204	-0,183763	-1,827403	-0,079573	-143,561403	12,661644	8,313057	-0,183763	-1,827403	-0,079573	-143,561403	12,661644	8,313057
11:42:47,25	0,519044	3,738019	-0,141989	0,209986	0,989997	0,270996	-0,179735	-1,821114	-0,075705	-0,290357	-1,608629	8,284966	1,066289	-3,656705	-1,236457	-55,862181	-77,589870	21,063617	-0,179735	-1,821114	-0,075705	-143,247812	12,500597	8,284966	-0,179735	-1,821114	-0,075705	-143,247812	12,500597	8,284966
11:42:47,30	0,519044	3,738019	-0,141989	0,209986	0,989997	0,270996	-0,179761	-1,816547	-0,078807	-0,411371	-1,606822	8,279379	1,071095	-3,657850	-1,234108	-55,833516	-77,571987	21,053436	-0,179761	-1,816547	-0,078807	-143,010290	12,504384	8,279379	-0,179761	-1,816547	-0,078807	-143,010290	12,504384	8,279379
11:42:47,35	0,519044	3,738019	-0,141989	0,209986	0,989997	0,270996	-0,181173	-1,821281	-0,076457	-0,135352	-1,664373	8,269199	1,070077	-3,652873	-1,233707	-55,765763	-77,515101	21,059725	-0,181173	-1,821281	-0,076457	-143,105938	12,557691	8,269199	-0,181173	-1,821281	-0,076457	-143,105938	12,557691	8,269199
11:42:47,40	0,519044	3,738019	-0,141989	0,209986	0,989997	0,270996	-0,184974	-1,817911	-0,076056	-0,227485	-1,831795	8,275488	1,066029	-3,657624	-1,233702	-55,764907	-77,457447	21,045620	-0,184974	-1,817911	-0,076056	-142,933475	12,688651	8,275488	-0,184974	-1,817911	-0,076056	-142,933475	12,688651	8,275488
11:42:47,45	0,519044	3,738019	-0,141989	0,209986	0,989997	0,270996	-0,178835	-1,816781	-0,076052	-0,235876	-1,540664	8,261383	1,064227	-3,659414	-1,236429	-55,801901	-77,394331	21,053950	-0,178835	-1,816781	-0,076052	-142,853177	12,497888	8,261383	-0,178835	-1,816781	-0,076052	-142,853177	12,497888	8,261383
11:42:47,50	0,519044	3,738019	-0,141989	0,209986	0,989997	0,270996	-0,176384	-1,816115	-0,078778	-0,234334	-1,476799	8,269712	1,065512	-3,654485	-1,235668	-55,756914	-77,354525	21,031027	-0,176384	-1,816115	-0,078778	-142,799371	12,369336	8,269712	-0,176384	-1,816115	-0,078778	-142,799371	12,369336	8,269712
11:42:47,55	0,519044	3,738019	-0,141989	0,209986	0,989997	0,270996	-0,181295	-1,814764	-0,078017	-0,247620	-1,713132	8,246790	1,064991	-3,654098	-1,238353	-55,715665	-77,355197	21,056409	-0,181295	-1,814764	-0,078017	-142,706603	12,518543	8,246790	-0,181295	-1,814764	-0,078017	-142,706603	12,518543	8,246790
11:42:47,60	0,519044	3,738019	-0,141989	0,209986	0,989997	0,270996	-0,181370	-1,814119	-0,080703	-0,261121	-1,680965	8,272171	1,062210	-3,652465	-1,235646	-55,657030	-77,319396	21,016306	-0,181370	-1,814119	-0,080703	-142,669465	12,556586	8,272171	-0,181370	-1,814119	-0,080703	-142,669465	12,556586	8,272171
11:42:47,65	0,519044	3,738019	-0,141989	0,209986	0,989997	0,270996	-0,181394	-1,810895	-0,077996	-0,368472	-1,649315	8,232069	1,061059	-3,654735	-1,237939	-55,656527	-77,275061	21,057342	-0,181394	-1,810895	-0,077996	-142,523694	12,590091	8,232069	-0,181394	-1,810895	-0,077996	-142,523694	12,590091	8,232069
11:42:47,70	0,519044	3,738019	-0,141989	0,209986	0,989997	0,270996	-0,178852	-1,811033	-0,080289	-0,322634	-1,538880	8,273105	1,064663	-3,655167	-1,236396	-55,641591	-77,248746	21,023735	-0,178852	-1,811033	-0,080289	-142,488714	12,501005	8,273105	-0,178852	-1,811033	-0,080289	-142,488714	12,501005	8,273105
11:42:47,75	0,519044	3,738019	-0,141989	0,209986	0,989997	0,270996	-0,180280	-1,814370	-0,078746	-0,118847	-1,613351	8,239498	1,065783	-3,651817	-1,236432	-55,660273	-77,254242	21,005083	-0,180280	-1,814370	-0,078746	-142,546889	12,538620	8,239498	-0,180280	-1,814370	-0,078746	-142,546889	12,538620	8,239498
11:42:47,80	0,519044	3,738019	-0,141989	0,209986	0,989997	0,270996	-0,183742	-1,813664	-0,078782	-0,169632	-1,806787	8,220846	1,064688	-3,654759	-1,237940	-55,640141	-77,203380	21,040713	-0,183742	-1,813664	-0,078782	-142,542295	12,616922	8,220846	-0,183742	-1,813664	-0,078782	-142,542295	12,616922	8,220846
11:42:47,86	0,519044	3,738019	-0,141989	0,209986	0,989997	0,270996	-0,180645	-1,814187	-0,080289	-0,088353	-1,653782	8,256475	1,065899	-3,656940	-1,238320	-55,621587	-77,231286	21,025210	-0,180645	-1,814187	-0,080289	-142,502025	12,526877	8,256475	-0,180645	-1,814187	-0,080289	-142,502025	12,526877	8,256475
11:42:47,91	0,519044	3,738019	-0,141989	0,209986	0,989997	0,270996	-0,179363	-1,816326	-0,080670	0,008011	-1,557079	8,240973	1,063563	-3,654125	-1,237565	-55,620151	-77,194927	21,016224	-0,179363	-1,816326	-0,080670	-142,573612	12,522917	8,240973	-0,179363	-1,816326	-0,080670	-142,573612	12,522917	8,240973
11:42:47,96	0,519044	3,738019	-0,141989	0,209986	0,989997	0,270996	-0,180632	-1,812896	-0,079914	-0,138165	-1,639996	8,231986	1,061901	-3,650999	-1,236395	-55,577643	-77,157976	21,016435	-0,180632	-1,812896	-0,079914	-142,450500	12,539606	8,231986	-0,180632	-1,812896	-0,079914	-142,450500	12,539606	8,231986
11:42:48,01	0,519044	3,738019	-0,141989	0,209986	0,989997	0,270996	-0,182509	-1,809894	-0,078744	-0,241018	-1,719253	8,232198	1,060683	-3,654197	-1,237934	-55,603741	-77,146023	21,036719	-0,182509	-1,809894	-0,078744	-142,317691	12,607679	8,232198	-0,182509	-1,809894	-0,078744	-142,317691	12,607679	8,232198
11:42:48,06	0,519044	3,738019	-0,141989	0,209986	0,989997	0,270996	-0,179130	-1,810437	-0,080284	-0,215454	-1,572150	8,252481	1,061321	-3,653162	-1,237210	-55,593179	-77,132611	20,964186	-0,179130	-1,810437	-0,080284	-142,334791	12,489571	8,252481	-0,179130	-1,810437	-0,080284	-142,334791	12,489571	8,252481
11:42:48,11	0,519044	3,738019	-0,141989	0,209986	0,989997	0,270996	-0,180345	-1,810472	-0,079560	-0,196737	-1,632895	8,179949	1,063279	-3,652774	-1,238649	-55,584198	-77,132734	21,025118	-0,180345	-1,810472	-0,079560	-142,318823	12,524213	8,179949	-0,180345	-1,810472	-0,079560	-142,318823	12,524213	8,179949
11:42:48,16	0,519044	3,738019	-0,141989	0,209986	0,989997	0,270996	-0,181661	-1,811975	-0,080999	-0,114241	-1,693471	8,240881	1,064886	-3,652164	-1,239505	-55,572074	-77,119341	21,000471	-0,181661	-1,811975	-0,080999	-142,354245	12,566917	8,240881	-0,181661	-1,811975	-0,080999	-142,354245	12,566917	8,240881
11:42:48,21	0,519044	3,738019	-0,141989	0,209986	0,989997	0,270996	-0,182992	-1,813061	-0,081854	-0,040090	-1,758890	8,216233	1,061955	-3,652596	-1,234458	-55,585170	-77,092990	21,002653	-0,182992	-1,813061	-0,081854	-142,365374	12,605998	8,216233	-0,182992	-1,813061	-0,081854	-142,365374	12,605998	8,216233
11:42:48,26	0,519044	3,738019	-0,141989	0,209986	0,989997	0,270996	-0,181153	-1,810738	-0,076808	-0,144587	-1,687762	8,218416	1,062042	-3,651736	-1,237522	-55,536255	-77,080111	21,038486	-0,181153	-1,810738	-0,076808	-142,287555	12,532738	8,218416	-0,181153	-1,810738	-0,076808	-142,287555	12,532738	8,218416
11:42:48,31	0,519044	3,738019	-0,141989	0,209986	0,989997	0,270996	-0,181941	-1,810384	-0,079872	-0,127391	-1,692836	8,254249	1,059962	-3,653374	-1,240918	-55,544609	-77,087676	21,002647	-0,181941	-1,810384	-0,079872	-142,242559	12,589553	8,254249	-0,181941	-1,810384	-0,079872	-142,242559	12,589553	8,254249
11:42:48,36	0,519044	3,738019	-0,141989	0,209986	0,989997	0,270996	-0,179482	-1,809401	-0,083267	-0,189232	-1,568421	8,218409	1,059773	-3,648106	-1,237942	-55,508529	-77,024420	21,006470	-0,179482	-1,809401	-0,083267	-142,227240	12,520937	8,218409	-0,179482	-1,809401	-0,083267	-142,227240	12,520937	8,218409
11:42:48,41	0,519044	3,738019	-0,141989	0,209986	0,989997	0,270996	-0,183950	-1,806605	-0,080291	-0,261840	-1,801113	8,222233	1,060931	-3,651942	-1,238686	-55,526252	-77,016479	21,036062	-0,183950	-1,806605	-0,080291	-142,080306	12,638945	8,222233	-0,183950	-1,806605	-0,080291	-142,080306	12,638945	8,222233
11:42:48,46	0,519044	3,738019	-0,141989	0,209986	0,989997	0,270996	-0,181207	-1,809525	-0,081036	-0,111988	-1,677789	8,251825	1,060405	-3,651066	-1,235983	-55,505019	-77,010630	21,005355	-0,181207	-1,809525	-0,081036	-142,159669	12,546932	8,251825	-0,181207	-1,809525	-0,081036	-142,159669	12,546932	8,251825
11:42:48,51	0,519044	3,738019	-0,141989	0,209986	0,989997	0,270996	-0,181703	-1,808632	-0,078333	-0,142735	-1,688136	8,221117	1,058577	-3,651498	-1,236805	-55,535132	-77,018968	20,966756	-0,181703	-1,808632	-0,078333	-142,120325	12,575550	8,221117	-0,181703	-1,808632	-0,078333	-142,120325	12,575550	8,221117
11:42:48,56	0,519044	3,738019	-0,141989	0,209986	0,989997	0,270996	-0,180415	-1,807264	-0,079154	-0,236142	-1,643045	8,182518	1,064145	-3,657144	-1,233692	-55,673998	-77,096740	21,012373	-0,180415	-1,807264	-0,079154	-142,106355	12,519495	8,182518	-0,180415	-1,807264	-0,079154	-142,106355	12,519495	8,182518
11:42:48,61	0,519044	3,738019	-0,141989	0,209986	0,989997	0,270996	-0,178309	-1,814909	-0,076041	0,024625	-1,614926	8,228136	1,267175	-3,756682	-1,227054	-61,125174	-88,025294	22,328666	-0,178309	-1,814909	-0,076041	-142,445738	12,382319	8,228136	-0,178309	-1,814909	-0,076041	-142,445738	12,382319	8,228136
11:42:48,66	0,519021	3,788004	-0,141988	0,209986	0,989975	0,271000	-0,193622	-2,040507	-0,069404	-0,434279	-1,667764	9,544428	1,250224	-3,743888	-1,242037	-60,249917	-87,093465	22,139573	-0,193622	-2,040507	-0,069404	-160,614069	13,531528	9,544428	-0,193622	-2,040507	-0,069404	-160,614069	13,531528	9,544428
11:42:48,71	0,519021	3,788004	-0,141988	0,209986	0,989975	0,271000	-0,196226	-2,019431	-0,084387	-0,285621	-1,511114	9,355335	1,238669	-3,735010	-1,245839	-59,810485	-86,416825	22,061461	-0,196226	-2,019431	-0,084387	-158,810937	13,892626	9,355335	-0,196226	-2,019431	-0,084387	-158,810937	13,892626	9,355335
11:42:48,76	0,519021	3,788004	-0,141988	0,209986	0,989975	0,271000	-0,198137	-2,004984	-0,088188	-0,231142	-1,568241	9,277224	1,227613	-3,725786	-1,245137	-59,593867	-86,056740	21,905065	-0,198137	-2,004984	-0,088188	-157,622397	13,985502	9,277224	-0,198137	-2,004984	-0,088188	-157,622397	13,985502	9,277224
11:42:48,81	0,519021	3,788004	-0,141988	0,209986	0,989975	0,271000	-0,200597	-1,990798	-0,087487	-0,548672	-1,688601	9,120828	1,222607	-3,728862	-1,248601	-59,523976	-85,867520	21,901504	-0,200597	-1,990798	-0,087487	-156,826312	14,058244	9,120828	-0,200597	-1,990798	-0,087487	-156,826312	14,058244	9,120828
11:42:48,86	0,519021	3,788004	-0,141988	0,209986	0,989975	0,271000	-0,195431	-1,988000	-0,090950	-0,495328	-1,454052	9,117267	1,224047	-3,724227	-1,246606	-59,424108	-85,769222	21,932420	-0,195431	-1,988000	-0,090950	-156,553363	13,887262	9,117267	-0,195431	-1,988000	-0,090950	-156,553363	13,887262	9,117267
11:42:48,91	0,519021	3,788004	-0,141988	0,209986	0,989975	0,271000	-0,200165	-1,986930	-0,088956	-0,415936	-1,662876	9,148183	1,220192	-3,719773	-1,247784	-59,336377	-85,634354	21,897788	-0,200165	-1,986930	-0,088956	-156,389930	14,050051	9,148183	-0,200165	-1,986930	-0,088956	-156,389930	14,050051	9,148183
11:42:48,96	0,519021	3,788004	-0,141988	0,209986	0,989975	0,271000	-0,202094	-1,981364	-0,090133	-0,544685	-1,754654	9,113551	1,220310	-3,721294	-1,248987	-59,315217	-85,566318	21,827600	-0,202094	-1,981364	-0,090133	-156,081775	14,109718	9,113551	-0,202094	-1,981364	-0,090133	-156,081775	14,109718	9,113551
11:42:49,01	0,519021	3,788004	-0,141988	0,209986	0,989975	0,271000	-0,200836	-1,982228	-0,091336	-0,430290	-1,704915	9,043362	1,217571	-3,719848	-1,250527	-59,240996	-85,488421	21,815475	-0,200836	-1,982228	-0,091336	-156,035153	14,060682	9,043362	-0,200836	-1,982228	-0,091336	-156,035153	14,060682	9,043362
11:42:49,06	0,519021	3,788004	-0,141988	0,209986	0,989975	0,271000	-0,200719	-1,979132	-0,092877	-0,486687	-1,673498	9,031238	1,224384	-3,725853	-1,251634	-59,313410	-85,636414	21,889961	-0,200719	-1,979132	-0,092877	-155,848550	14,082908	9,031238	-0,200719	-1,979132	-0,092877	-155,848550	14,082908	9,031238
11:42:49,11	0,519021	3,788004	-0,141988	0,209986	0,989975	0,271000	-0,198924	-1,988035	-0,093983	-0,188127	-1,568911	9,105724	1,401470	-3,814631	-1,234940	-64,334078	-95,520619	22,993708	-0,198924	-1,988035	-0,093983	-156,248841	14,046642	9,105724	-0,198924	-1,988035	-0,093983	-156,248841	14,046642	9,105724
11:42:49,16	0,519046	3,838019	-0,141970	0,209976	0,989970	0,271019	-0,210583	-2,185785	-0,077290	-0,975420	-1,581091	10,209471	1,385586	-3,805886	-1,243105	-63,822792	-94,567021	22,765727	-0,210583	-2,185785	-0,077290	-172,559523	14,949680	10,209471	-0,210583	-2,185785	-0,077290	-172,559523	14,949680	10,209471
11:42:49,21	0,519046	3,838019	-0,141970	0,209976	0,989970	0,271019	-0,210215	-2,167656	-0,085454	-0,836632	-1,595945	9,981490	1,374982	-3,800769	-1,245755	-63,502722	-93,875862	22,717284	-0,210215	-2,167656	-0,085454	-170,997630	14,905904	9,981490	-0,210215	-2,167656	-0,085454	-170,997630	14,905904	9,981490
11:42:49,26	0,519046	3,838019	-0,141970	0,209976	0,989970	0,271019	-0,209344	-2,155914	-0,088105	-0,688601	-1,619080	9,933047	1,365630	-3,797727	-1,246487	-63,309152	-93,526405	22,696698	-0,209344	-2,155914	-0,088105	-169,927881	14,814450	9,933047	-0,209344	-2,155914	-0,088105	-169,927881	14,814450	9,933047
11:42:49,31	0,519046	3,838019	-0,141970	0,209976	0,989970	0,271019	-0,207303	-2,146294	-0,088836	-0,789432	-1,520023	9,912461	1,360706	-3,792693	-1,248468	-63,202156	-93,305303	22,621415	-0,207303	-2,146294	-0,088836	-169,273518	14,753262	9,912461	-0,207303	-2,146294	-0,088836	-169,273518	14,753262	9,912461
11:42:49,36	0,519046	3,838019	-0,141970	0,209976	0,989970	0,271019	-0,209200	-2,139514	-0,090817	-0,897039	-1,636577	9,837178	1,359741	-3,791103	-1,252699	-63,127837	-93,189947	22,646371	-0,209200	-2,139514	-0,090817	-168,848859	14,785653	9,837178	-0,209200	-2,139514	-0,090817	-168,848859	14,785653	9,837178
11:42:49,41	0,519046	3,838019	-0,141970	0,209976	0,989970	0,271019	-0,210095	-2,137883	-0,095049	-0,844787	-1,676400	9,862133	1,356413	-3,791229	-1,253466	-63,066491	-93,093086	22,629335	-0,210095	-2,137883	-0,095049	-168,668578	14,816039	9,862133	-0,210095	-2,137883	-0,095049	-168,668578	14,816039	9,862133
11:42:49,46	0,519046	3,838019	-0,141970	0,209976	0,989970	0,271019	-0,208322	-2,135063	-0,095815	-0,876845	-1,579501	9,845098	1,357142	-3,786776	-1,255035	-63,024156	-92,992291	22,609644	-0,208322	-2,135063	-0,095815	-168,479303	14,773747	9,845098	-0,208322	-2,135063	-0,095815	-168,479303	14,773747	9,845098
11:42:49,51	0,519046	3,838019	-0,141970	0,209976	0,989970	0,271019	-0,212542	-2,133468	-0,097385	-0,851324	-1,812714	9,825407	1,357735	-3,792236	-1,253460	-63,049208	-92,962125	22,618893	-0,212542	-2,133468	-0,097385	-168,328578	14,871863	9,825407	-0,212542	-2,133468	-0,097385	-168,328578	14,871863	9,825407
11:42:49,56	0,519046	3,838019	-0,141970	0,209976	0,989970	0,271019	-0,208111	-2,136712	-0,095810	-0,669073	-1,619068	9,834655	1,355473	-3,792749	-1,254631	-63,046545	-92,844547	22,613187	-0,208111	-2,136712	-0,095810	-168,400928	14,717656	9,834655	-0,208111	-2,136712	-0,095810	-168,400928	14,717656	9,834655
11:42:49,61	0,519046	3,838019	-0,141970	0,209976	0,989970	0,271019	-0,206535	-2,135009	-0,096980	-0,654463	-1,593614	9,828949	1,354471	-3,790622	-1,252654	-62,974630	-92,803663	22,627232	-0,206535	-2,135009	-0,096980	-168,252646	14,619417	9,828949	-0,206535	-2,135009	-0,096980	-168,252646	14,619417	9,828949
11:42:49,66	0,519046	3,838019	-0,141970	0,209976	0,989970	0,271019	-0,207877	-2,133078	-0,095004	-0,683492	-1,621546	9,842995	1,352797	-3,790551	-1,256958	-62,946261	-92,753790	22,577581	-0,207877	-2,133078	-0,095004	-168,130121	14,696811	9,842995	-0,207877	-2,133078	-0,095004	-168,130121	14,696811	9,842995
11:42:49,71	0,519046	3,838019	-0,141970	0,209976	0,989970	0,271019	-0,207102	-2,131593	-0,099307	-0,703355	-1,581583	9,793344	1,351702	-3,786981	-1,252307	-62,930057	-92,690222	22,572116	-0,207102	-2,131593	-0,099307	-168,033383	14,675890	9,793344	-0,207102	-2,131593	-0,099307	-168,033383	14,675890	9,793344
11:42:49,76	0,519046	3,838019	-0,141970	0,209976	0,989970	0,271019	-0,209645	-2,128859	-0,094657	-0,782330	-1,731600	9,787879	1,351139	-3,786875	-1,255399	-62,924391	-92,645474	22,594672	-0,209645	-2,128859	-0,094657	-167,897798	14,725543	9,787879	-0,209645	-2,128859	-0,094657	-167,897798	14,725543	9,787879
11:42:49,81	0,519046	3,838019	-0,141970	0,209976	0,989970	0,271019	-0,209456	-2,128319	-0,097748	-0,768827	-1,739209	9,810434	1,352284	-3,789637	-1,256196	-62,942501	-92,666887	22,560530	-0,209456	-2,128319	-0,097748	-167,841901	14,703052	9,810434	-0,209456	-2,128319	-0,097748	-167,841901	14,703052	9,810434
11:42:49,86	0,519046	3,838019	-0,141970	0,209976	0,989970	0,271019	-0,207636	-2,130692	-0,098546	-0,673077	-1,649575	9,776292	1,347040	-3,788565	-1,254649	-62,931943	-92,620433	22,560220	-0,207636	-2,130692	-0,098546	-167,932361	14,649860	9,776292	-0,207636	-2,130692	-0,098546	-167,932361	14,649860	9,776292
11:42:49,91	0,519046	3,838019	-0,141970	0,209976	0,989970	0,271019	-0,205942	-2,125614	-0,096999	-0,891586	-1,575587	9,775983	1,348967	-3,790417	-1,256563	-62,878502	-92,566721	22,552924	-0,205942	-2,125614	-0,096999	-167,752303	14,590894	9,775983	-0,205942	-2,125614	-0,096999	-167,752303	14,590894	9,775983
11:42:49,96	0,519046	3,838019	-0,141970	0,209976	0,989970	0,271019	-0,205302	-2,128209	-0,098913	-0,683432	-1,522845	9,768687	1,348363	-3,790018	-1,254622	-62,893710	-92,547812	22,562150	-0,205302	-2,128209	-0,098913	-167,747823	14,593340	9,768687	-0,205302	-2,128209	-0,098913	-167,747823	14,593340	9,768687
11:42:50,01	0,519046	3,838019	-0,141970	0,209976	0,989970	0,271019	-0,205345	-2,127486	-0,096972	-0,712232	-1,547722	9,777913	1,349004	-3,788512	-1,256560	-62,852745	-92,576569	22,552631	-0,205345	-2,127486	-0,096972	-167,719904	14,571863	9,777913	-0,205345	-2,127486	-0,096972	-167,719904	14,571863	9,777913
11:42:50,07	0,519046	3,838019	-0,141970	0,209976	0,989970	0,271019	-0,206970	-2,127288	-0,098909	-0,726951	-1,582373	9,768393	1,351998	-3,788371	-1,257599	-62,887539	-92,532381	22,566072	-0,206970	-2,127288	-0,098909	-167,719079	14,664783	9,768393	-0,206970	-2,127288	-0,098909	-167,719079	14,664783	9,768393
11:42:50,12	0,519046	3,838019	-0,141970	0,209976	0,989970	0,271019	-0,208589	-2,129810	-0,099948	-0,574925	-1,718800	9,781835	1,345556	-3,787914	-1,257350	-62,844803	-92,479717	22,541090	-0,208589	-2,129810	-0,099948	-167,765046	14,655468	9,781835	-0,208589	-2,129810	-0,099948	-167,765046	14,655468	9,781835
11:42:50,17	0,519046	3,838019	-0,141970	0,209976	0,989970	0,271019	-0,205764	-2,124003	-0,099700	-0,809951	-1,561217	9,756853	1,347183	-3,788957	-1,254662	-62,861822	-92,494019	22,584519	-0,205764	-2,124003	-0,099700	-167,544165	14,591281	9,756853	-0,205764	-2,124003	-0,099700	-167,544165	14,591281	9,756853
11:42:50,22	0,519046	3,838019	-0,141970	0,209976	0,989970	0,271019	-0,205674	-2,125934	-0,097012	-0,730424	-1,564133	9,800282	1,345032	-3,788340	-1,254228	-62,823949	-92,470485	22,543963	-0,205674	-2,125934	-0,097012	-167,616237	14,581313	9,800282	-0,205674	-2,125934	-0,097012	-167,616237	14,581313	9,800282
11:42:50,27	0,519046	3,838019	-0,141970	0,209976	0,989970	0,271019	-0,205134	-2,123763	-0,096577	-0,804005	-1,514992	9,759726	1,343808	-3,786630	-1,257735	-62,844886	-92,436174	22,557144	-0,205134	-2,123763	-0,096577	-167,519385	14,588019	9,759726	-0,205134	-2,123763	-0,096577	-167,519385	14,588019	9,759726
11:42:50,32	0,519046	3,838019	-0,141970	0,209976	0,989970	0,271019	-0,206002	-2,121847	-0,100085	-0,884369	-1,595438	9,772906	1,345611	-3,788836	-1,255776	-62,843700	-92,417970	22,561352	-0,206002	-2,121847	-0,100085	-167,449376	14,575746	9,772906	-0,206002	-2,121847	-0,100085	-167,449376	14,575746	9,772906
11:42:50,37	0,519046	3,838019	-0,141970	0,209976	0,989970	0,271019	-0,204993	-2,124512	-0,098125	-0,729445	-1,551020	9,777114	1,348575	-3,787065	-1,254617	-62,835676	-92,411807	22,551846	-0,204993	-2,124512	-0,098125	-167,503634	14,540920	9,777114	-0,204993	-2,124512	-0,098125	-167,503634	14,540920	9,777114
11:42:50,42	0,519046	3,838019	-0,141970	0,209976	0,989970	0,271019	-0,208009	-2,126194	-0,096966	-0,632648	-1,704000	9,767609	1,341538	-3,787615	-1,256958	-62,832614	-92,370416	22,548422	-0,208009	-2,126194	-0,096966	-167,538849	14,624719	9,767609	-0,208009	-2,126194	-0,096966	-167,538849	14,624719	9,767609
11:42:50,47	0,519046	3,838019	-0,141970	0,209976	0,989970	0,271019	-0,204014	-2,120374	-0,099307	-0,897867	-1,514301	9,764185	1,343842	-3,790687	-1,257706	-62,863948	-92,358057	22,583454	-0,204014	-2,120374	-0,099307	-167,347265	14,500807	9,764185	-0,204014	-2,120374	-0,099307	-167,347265	14,500807	9,764185
11:42:50,52	0,519046	3,838019	-0,141970	0,209976	0,989970	0,271019	-0,202506	-2,123905	-0,100056	-0,719220	-1,469186	9,799217	1,345087	-3,787509	-1,258513	-62,820906	-92,379855	22,535039	-0,202506	-2,123905	-0,100056	-167,445800	14,427521	9,799217	-0,202506	-2,123905	-0,100056	-167,445800	14,427521	9,799217
11:42:50,57	0,519046	3,838019	-0,141970	0,209976	0,989970	0,271019	-0,205880	-2,123395	-0,100862	-0,743120	-1,596490	9,750802	1,345177	-3,783142	-1,257350	-62,789944	-92,321704	22,536540	-0,205880	-2,123395	-0,100862	-167,429630	14,565122	9,750802	-0,205880	-2,123395	-0,100862	-167,429630	14,565122	9,750802
11:42:50,62	0,519046	3,838019	-0,141970	0,209976	0,989970	0,271019	-0,209708	-2,121289	-0,099700	-0,786790	-1,797763	9,752303	1,345635	-3,787586	-1,256545	-62,849878	-92,346673	22,583737	-0,209708	-2,121289	-0,099700	-167,307979	14,664280	9,752303	-0,209708	-2,121289	-0,099700	-167,307979	14,664280	9,752303
11:42:50,67	0,519046	3,838019	-0,141970	0,209976	0,989970	0,271019	-0,206088	-2,123908	-0,098894	-0,702208	-1,648976	9,799500	1,344068	-3,788431	-1,256579	-62,785641	-92,299952	22,496986	-0,206088	-2,123908	-0,098894	-167,428965	14,528947	9,799500	-0,206088	-2,123908	-0,098894	-167,428965	14,528947	9,799500
11:42:50,72	0,519046	3,838019	-0,141970	0,209976	0,989970	0,271019	-0,204572	-2,122973	-0,098929	-0,678230	-1,537883	9,712749	1,343405	-3,789889	-1,258903	-62,820897	-92,287504	22,523056	-0,204572	-2,122973	-0,098929	-167,331618	14,521048	9,712749	-0,204572	-2,122973	-0,098929	-167,331618	14,521048	9,712749
11:42:50,77	0,519046	3,838019	-0,141970	0,209976	0,989970	0,271019	-0,202978	-2,123128	-0,101252	-0,677037	-1,491731	9,738818	1,350867	-3,787105	-1,246825	-62,852196	-92,483730	22,579278	-0,202978	-2,123128	-0,101252	-167,342563	14,442040	9,738818	-0,202978	-2,123128	-0,101252	-167,342563	14,442040	9,738818
11:42:50,82	0,519046	3,838019	-0,141970	0,209976	0,989970	0,271019	-0,209121	-2,128198	-0,089175	-0,598949	-1,740154	9,795040	1,564580	-3,903547	-1,217481	-69,040746	-103,799875	23,924706	-0,209121	-2,128198	-0,089175	-167,662521	14,675833	9,795040	-0,209121	-2,128198	-0,089175	-167,662521	14,675833	9,795040
11:42:50,87	0,518991	3,888022	-0,141989	0,209986	0,989966	0,270995	-0,215135	-2,371500	-0,059831	-0,841593	-1,754260	11,140469	1,542349	-3,884702	-1,226666	-68,170108	-102,615139	23,742641	-0,215135	-2,371500	-0,059831	-187,004360	15,133844	11,140469	-0,215135	-2,371500	-0,059831	-187,004360	15,133844	11,140469
11:42:50,92	0,518991	3,888022	-0,141989	0,209986	0,989966	0,270995	-0,220340	-2,342825	-0,069015	-0,871366	-1,863279	10,958404	1,525084	-3,876253	-1,230134	-67,729433	-101,924168	23,598314	-0,220340	-2,342825	-0,069015	-184,783141	15,433396	10,958404	-0,220340	-2,342825	-0,069015	-184,783141	15,433396	10,958404
11:42:50,97	0,518991	3,888022	-0,141989	0,209986	0,989966	0,270995	-0,219025	-2,323649	-0,072484	-1,049811	-1,758753	10,814076	1,518630	-3,878429	-1,228922	-67,565070	-101,610289	23,560896	-0,219025	-2,323649	-0,072484	-183,456226	15,434700	10,814076	-0,219025	-2,323649	-0,072484	-183,456226	15,434700	10,814076
11:42:51,02	0,518991	3,888022	-0,141989	0,209986	0,989966	0,270995	-0,213913	-2,319147	-0,071271	-0,929869	-1,507554	10,776659	1,516726	-3,872177	-1,231241	-67,418857	-101,376473	23,530132	-0,213913	-2,319147	-0,071271	-182,982934	15,284649	10,776659	-0,213913	-2,319147	-0,071271	-182,982934	15,284649	10,776659
11:42:51,07	0,518991	3,888022	-0,141989	0,209986	0,989966	0,270995	-0,218375	-2,314372	-0,073590	-0,902572	-1,729858	10,745894	1,507649	-3,867788	-1,234354	-67,309008	-101,185444	23,502182	-0,218375	-2,314372	-0,073590	-182,580799	15,412606	10,745894	-0,218375	-2,314372	-0,073590	-182,580799	15,412606	10,745894
11:42:51,12	0,518991	3,888022	-0,141989	0,209986	0,989966	0,270995	-0,217638	-2,304317	-0,076703	-1,205105	-1,691911	10,717945	1,510103	-3,870140	-1,232403	-67,291586	-101,140731	23,482943	-0,217638	-2,304317	-0,076703	-182,093966	15,392690	10,717945	-0,217638	-2,304317	-0,076703	-182,093966	15,392690	10,717945
11:42:51,17	0,518991	3,888022	-0,141989	0,209986	0,989966	0,270995	-0,216828	-2,307618	-0,074753	-0,986013	-1,657046	10,698706	1,509111	-3,866773	-1,236278	-67,220224	-101,051459	23,478065	-0,216828	-2,307618	-0,074753	-182,134011	15,363950	10,698706	-0,216828	-2,307618	-0,074753	-182,134011	15,363950	10,698706
11:42:51,22	0,518991	3,888022	-0,141989	0,209986	0,989966	0,270995	-0,219248	-2,305075	-0,078627	-1,005241	-1,765726	10,693827	1,506858	-3,864093	-1,234342	-67,208510	-100,937211	23,480434	-0,219248	-2,305075	-0,078627	-181,953636	15,445248	10,693827	-0,219248	-2,305075	-0,078627	-181,953636	15,445248	10,693827
11:42:51,27	0,518991	3,888022	-0,141989	0,209986	0,989966	0,270995	-0,220442	-2,301784	-0,076692	-1,071573	-1,874791	10,696197	1,513177	-3,869195	-1,235651	-67,304221	-101,040470	23,480049	-0,220442	-2,301784	-0,076692	-181,761627	15,429908	10,696197	-0,220442	-2,301784	-0,076692	-181,761627	15,429908	10,696197
11:42:51,32	0,518991	3,888022	-0,141989	0,209986	0,989966	0,270995	-0,219183	-2,309808	-0,078000	-0,791621	-1,840588	10,695812	1,705628	-3,971554	-1,192826	-72,951351	-111,466308	24,799075	-0,219183	-2,309808	-0,078000	-182,111535	15,365289	10,695812	-0,219183	-2,309808	-0,078000	-182,111535	15,365289	10,695812
11:42:51,37	0,518986	3,938055	-0,141991	0,209987	0,989978	0,270985	-0,226763	-2,527655	-0,035176	-1,316153	-1,912386	12,014838	1,688384	-3,955745	-1,205633	-72,209022	-110,573627	24,502574	-0,226763	-2,527655	-0,035176	-199,737096	15,888524	12,014838	-0,226763	-2,527655	-0,035176	-199,737096	15,888524	12,014838
11:42:51,42	0,518986	3,938055	-0,141991	0,209987	0,989978	0,270985	-0,231833	-2,504817	-0,047983	-1,359512	-1,979457	11,718337	1,673960	-3,948262	-1,207067	-71,759215	-109,834929	24,462961	-0,231833	-2,504817	-0,047983	-197,987623	16,219395	11,718337	-0,231833	-2,504817	-0,047983	-197,987623	16,219395	11,718337
11:42:51,47	0,518986	3,938055	-0,141991	0,209987	0,989978	0,270985	-0,231101	-2,488583	-0,049416	-1,339023	-1,921198	11,678724	1,669762	-3,943930	-1,210135	-71,589091	-109,489060	24,364252	-0,231101	-2,488583	-0,049416	-196,692799	16,220193	11,678724	-0,231101	-2,488583	-0,049416	-196,692799	16,220193	11,678724
11:42:51,52	0,518986	3,938055	-0,141991	0,209987	0,989978	0,270985	-0,232753	-2,482782	-0,052484	-1,256100	-2,032741	11,580015	1,659119	-3,942379	-1,211367	-71,462984	-109,245514	24,314987	-0,232753	-2,482782	-0,052484	-196,154471	16,238387	11,580015	-0,232753	-2,482782	-0,052484	-196,154471	16,238387	11,580015
11:42:51,57	0,518986	3,938055	-0,141991	0,209987	0,989978	0,270985	-0,228776	-2,472790	-0,053717	-1,501726	-1,838464	11,530750	1,658880	-3,944570	-1,213644	-71,400039	-109,151029	24,338977	-0,228776	-2,472790	-0,053717	-195,615706	16,120417	11,530750	-0,228776	-2,472790	-0,053717	-195,615706	16,120417	11,530750
11:42:51,62	0,518986	3,938055	-0,141991	0,209987	0,989978	0,270985	-0,226758	-2,473678	-0,055993	-1,342218	-1,726279	11,554740	1,657833	-3,940532	-1,213649	-71,308526	-109,023794	24,302561	-0,226758	-2,473678	-0,055993	-195,525956	16,074220	11,554740	-0,226758	-2,473678	-0,055993	-195,525956	16,074220	11,554740
11:42:51,67	0,518986	3,938055	-0,141991	0,209987	0,989978	0,270985	-0,229732	-2,470752	-0,055998	-1,338425	-1,865275	11,518324	1,657492	-3,937445	-1,212450	-71,227094	-108,904555	24,314904	-0,229732	-2,470752	-0,055998	-195,292471	16,168657	11,518324	-0,229732	-2,470752	-0,055998	-195,292471	16,168657	11,518324
11:42:51,72	0,518986	3,938055	-0,141991	0,209987	0,989978	0,270985	-0,232235	-2,468913	-0,054800	-1,290068	-1,984550	11,530666	1,655304	-3,937106	-1,215555	-71,163499	-108,852000	24,288424	-0,232235	-2,468913	-0,054800	-195,099761	16,245900	11,530666	-0,232235	-2,468913	-0,054800	-195,099761	16,245900	11,530666
11:42:51,77	0,518986	3,938055	-0,141991	0,209987	0,989978	0,270985	-0,231434	-2,466849	-0,057905	-1,320116	-1,914099	11,504187	1,647126	-3,938756	-1,214397	-71,171232	-108,756510	24,289200	-0,231434	-2,466849	-0,057905	-194,967737	16,253471	11,504187	-0,231434	-2,466849	-0,057905	-194,967737	16,253471	11,504187
11:42:51,82	0,518986	3,938055	-0,141991	0,209987	0,989978	0,270985	-0,225916	-2,460591	-0,056746	-1,566680	-1,681622	11,504962	1,651387	-3,939971	-1,215156	-71,126153	-108,713383	24,271755	-0,225916	-2,460591	-0,056746	-194,723081	16,052811	11,504962	-0,225916	-2,460591	-0,056746	-194,723081	16,052811	11,504962
11:42:51,87	0,518986	3,938055	-0,141991	0,209987	0,989978	0,270985	-0,226995	-2,464889	-0,057505	-1,283320	-1,720219	11,487518	1,652771	-3,934484	-1,213278	-71,082487	-108,663167	24,272826	-0,226995	-2,464889	-0,057505	-194,777076	16,098863	11,487518	-0,226995	-2,464889	-0,057505	-194,777076	16,098863	11,487518
11:42:51,92	0,518986	3,938055	-0,141991	0,209987	0,989978	0,270985	-0,232438	-2,463344	-0,055628	-1,298329	-1,990584	11,488588	1,650916	-3,940501	-1,215891	-71,089399	-108,649076	24,302796	-0,232438	-2,463344	-0,055628	-194,670818	16,255829	11,488588	-0,232438	-2,463344	-0,055628	-194,670818	16,255829	11,488588
11:42:51,97	0,518986	3,938055	-0,141991	0,209987	0,989978	0,270985	-0,226300	-2,464747	-0,058241	-1,216627	-1,684420	11,518558	1,651901	-3,939871	-1,214082	-71,069581	-108,596374	24,244090	-0,226300	-2,464747	-0,058241	-194,699250	16,080130	11,518558	-0,226300	-2,464747	-0,058241	-194,699250	16,080130	11,518558
11:42:52,02	0,518986	3,938055	-0,141991	0,209987	0,989978	0,270985	-0,227338	-2,465285	-0,056431	-1,133111	-1,747607	11,459852	1,648523	-3,935192	-1,214569	-71,043753	-108,548795	24,259887	-0,227338	-2,465285	-0,056431	-194,657952	16,098461	11,459852	-0,227338	-2,465285	-0,056431	-194,657952	16,098461	11,459852
11:42:52,07	0,518986	3,938055	-0,141991	0,209987	0,989978	0,270985	-0,229701	-2,460020	-0,056919	-1,352756	-1,871899	11,475650	1,646094	-3,936902	-1,218778	-71,037638	-108,524304	24,254421	-0,229701	-2,460020	-0,056919	-194,464319	16,159655	11,475650	-0,229701	-2,460020	-0,056919	-194,464319	16,159655	11,475650
11:42:52,12	0,518986	3,938055	-0,141991	0,209987	0,989978	0,270985	-0,227006	-2,458771	-0,061127	-1,393438	-1,738703	11,470183	1,650596	-3,934787	-1,214364	-71,001434	-108,526847	24,247528	-0,227006	-2,458771	-0,061127	-194,406951	16,081285	11,470183	-0,227006	-2,458771	-0,061127	-194,406951	16,081285	11,470183
11:42:52,17	0,518986	3,938055	-0,141991	0,209987	0,989978	0,270985	-0,231088	-2,461612	-0,056713	-1,229786	-1,918347	11,463291	1,648830	-3,935018	-1,215916	-71,002608	-108,512454	24,253452	-0,231088	-2,461612	-0,056713	-194,466349	16,222085	11,463291	-0,231088	-2,461612	-0,056713	-194,466349	16,222085	11,463291
11:42:52,22	0,518986	3,938055	-0,141991	0,209987	0,989978	0,270985	-0,230006	-2,460199	-0,058266	-1,291424	-1,870271	11,469214	1,647684	-3,936636	-1,217854	-71,004670	-108,464966	24,255735	-0,230006	-2,460199	-0,058266	-194,417006	16,185187	11,469214	-0,230006	-2,460199	-0,058266	-194,417006	16,185187	11,469214
11:42:52,28	0,518986	3,938055	-0,141991	0,209987	0,989978	0,270985	-0,228032	-2,460015	-0,060203	-1,260886	-1,793144	11,471497	1,644829	-3,933661	-1,215946	-70,973919	-108,435743	24,211536	-0,228032	-2,460015	-0,060203	-194,372042	16,107341	11,471497	-0,228032	-2,460015	-0,060203	-194,372042	16,107341	11,471497
11:42:52,33	0,518986	3,938055	-0,141991	0,209987	0,989978	0,270985	-0,229180	-2,456055	-0,058296	-1,426106	-1,840829	11,427298	1,644120	-3,936026	-1,214568	-70,974827	-108,418466	24,224110	-0,229180	-2,456055	-0,058296	-194,226426	16,149788	11,427298	-0,229180	-2,456055	-0,058296	-194,226426	16,149788	11,427298
11:42:52,38	0,518986	3,938055	-0,141991	0,209987	0,989978	0,270985	-0,226778	-2,456623	-0,056917	-1,382083	-1,725340	11,439873	1,645533	-3,933717	-1,216263	-70,923599	-108,402633	24,275372	-0,226778	-2,456623	-0,056917	-194,226960	16,076705	11,439873	-0,226778	-2,456623	-0,056917	-194,226960	16,076705	11,439873
11:42:52,43	0,518986	3,938055	-0,141991	0,209987	0,989978	0,270985	-0,229484	-2,456692	-0,058612	-1,339136	-1,829631	11,491135	1,647867	-3,937549	-1,217936	-70,954043	-108,378210	24,239770	-0,229484	-2,456692	-0,058612	-194,189479	16,184875	11,491135	-0,229484	-2,456692	-0,058612	-194,189479	16,184875	11,491135
11:42:52,48	0,518986	3,938055	-0,141991	0,209987	0,989978	0,270985	-0,227332	-2,460630	-0,060285	-1,128460	-1,756285	11,455533	1,646451	-3,934410	-1,214544	-70,927670	-108,375770	24,231678	-0,227332	-2,460630	-0,060285	-194,287893	16,089261	11,455533	-0,227332	-2,460630	-0,060285	-194,287893	16,089261	11,455533
11:42:52,53	0,518986	3,938055	-0,141991	0,209987	0,989978	0,270985	-0,229342	-2,457834	-0,056894	-1,258550	-1,839207	11,447441	1,642125	-3,938033	-1,216289	-70,909387	-108,328270	24,213408	-0,229342	-2,457834	-0,056894	-194,198499	16,164158	11,447441	-0,229342	-2,457834	-0,056894	-194,198499	16,164158	11,447441
11:42:52,58	0,518986	3,938055	-0,141991	0,209987	0,989978	0,270985	-0,224043	-2,455899	-0,058639	-1,308870	-1,571539	11,429171	1,645055	-3,933971	-1,216677	-70,913933	-108,296277	24,235205	-0,224043	-2,455899	-0,058639	-194,096957	16,015799	11,429171	-0,224043	-2,455899	-0,058639	-194,096957	16,015799	11,429171
11:42:52,63	0,518986	3,938055	-0,141991	0,209987	0,989978	0,270985	-0,229025	-2,456406	-0,059027	-1,257108	-1,850546	11,450968	1,644437	-3,935051	-1,217820	-70,918892	-108,313014	24,264219	-0,229025	-2,456406	-0,059027	-194,084940	16,127892	11,450968	-0,229025	-2,456406	-0,059027	-194,084940	16,127892	11,450968
11:42:52,68	0,518986	3,938055	-0,141991	0,209987	0,989978	0,270985	-0,227780	-2,456410	-0,060169	-1,273852	-1,781749	11,479981	1,641628	-3,932145	-1,217798	-70,908407	-108,283723	24,223798	-0,227780	-2,456410	-0,060169	-194,102032	16,098983	11,479981	-0,227780	-2,456410	-0,060169	-194,102032	16,098983	11,479981
11:42:52,73	0,518986	3,938055	-0,141991	0,209987	0,989978	0,270985	-0,228893	-2,452525	-0,060147	-1,445283	-1,845165	11,439560	1,642184	-3,931446	-1,219375	-70,874367	-108,267042	24,261481	-0,228893	-2,452525	-0,060147	-193,968460	16,122900	11,439560	-0,228893	-2,452525	-0,060147	-193,968460	16,122900	11,439560
11:42:52,78	0,518986	3,938055	-0,141991	0,209987	0,989978	0,270985	-0,229776	-2,452657	-0,061725	-1,406951	-1,869961	11,477243	1,643935	-3,935079	-1,217852	-70,902130	-108,261817	24,212319	-0,229776	-2,452657	-0,061725	-193,940492	16,167447	11,477243	-0,229776	-2,452657	-0,061725	-193,940492	16,167447	11,477243
11:42:52,83	0,518986	3,938055	-0,141991	0,209987	0,989978	0,270985	-0,227506	-2,455990	-0,060202	-1,242981	-1,778564	11,428082	1,643455	-3,933433	-1,217044	-70,849325	-108,252752	24,231117	-0,227506	-2,455990	-0,060202	-194,038178	16,080630	11,428082	-0,227506	-2,455990	-0,060202	-194,038178	16,080630	11,428082
11:42:52,88	0,518986	3,938055	-0,141991	0,209987	0,989978	0,270985	-0,228691	-2,454751	-0,059394	-1,273145	-1,798999	11,446879	1,645782	-3,930035	-1,215133	-70,862130	-108,247269	24,211786	-0,228691	-2,454751	-0,059394	-193,971097	16,153238	11,446879	-0,228691	-2,454751	-0,059394	-193,971097	16,153238	11,446879
11:42:52,93	0,518986	3,938055	-0,141991	0,209987	0,989978	0,270985	-0,232797	-2,455067	-0,057482	-1,258347	-2,026323	11,427549	1,644399	-3,933468	-1,216323	-70,843804	-108,250870	24,225302	-0,232797	-2,455067	-0,057482	-193,981136	16,248205	11,427549	-0,232797	-2,455067	-0,057482	-193,981136	16,248205	11,427549
11:42:52,99	0,518986	3,938055	-0,141991	0,209987	0,989978	0,270985	-0,229133	-2,455586	-0,058672	-1,225354	-1,818124	11,441064	1,644467	-3,934025	-1,217913	-70,853471	-108,264652	24,236239	-0,229133	-2,455586	-0,058672	-193,988825	16,168782	11,441064	-0,229133	-2,455586	-0,058672	-193,988825	16,168782	11,441064
11:42:53,04	0,518986	3,938055	-0,141991	0,209987	0,989978	0,270985	-0,228684	-2,455923	-0,060262	-1,224581	-1,796281	11,452001	1,644096	-3,932076	-1,217043	-70,837771	-108,206825	24,232780	-0,228684	-2,455923	-0,060262	-194,014534	16,155414	11,452001	-0,228684	-2,455923	-0,060262	-194,014534	16,155414	11,452001
11:42:53,09	0,518986	3,938055	-0,141991	0,209987	0,989978	0,270985	-0,230186	-2,454627	-0,059392	-1,234042	-1,889716	11,448543	1,655000	-3,935068	-1,216015	-71,005770	-108,528858	24,241964	-0,230186	-2,454627	-0,059392	-193,922261	16,179906	11,448543	-0,230186	-2,454627	-0,059392	-193,922261	16,179906	11,448543
11:42:53,14	0,518986	3,938055	-0,141991	0,209987	0,989978	0,270985	-0,233047	-2,465566	-0,058364	-1,028093	-2,022964	11,457727	1,877318	-4,056159	-1,156647	-77,565778	-120,407603	25,761636	-0,233047	-2,465566	-0,058364	-194,575038	16,271249	11,457727	-0,233047	-2,465566	-0,058364	-194,575038	16,271249	11,457727
11:42:53,19	0,519059	3,987953	-0,141974	0,209986	0,989992	0,271018	-0,239338	-2,718645	0,001004	-1,435266	-2,091857	12,977399	1,855463	-4,036076	-1,162005	-76,690818	-119,165093	25,502987	-0,239338	-2,718645	0,001004	-214,848932	16,696204	12,977399	-0,239338	-2,718645	0,001004	-214,848932	16,696204	12,977399
11:42:53,24	0,519059	3,987953	-0,141974	0,209986	0,989992	0,271018	-0,245803	-2,689677	-0,004354	-1,428095	-2,291549	12,718750	1,833839	-4,023751	-1,169373	-76,231564	-118,397070	25,361920	-0,245803	-2,689677	-0,004354	-212,567746	17,004006	12,718750	-0,245803	-2,689677	-0,004354	-212,567746	17,004006	12,718750
11:42:53,29	0,519059	3,987953	-0,141974	0,209986	0,989992	0,271018	-0,245665	-2,664787	-0,011723	-1,827605	-2,270659	12,577682	1,832236	-4,023210	-1,166611	-76,003767	-118,081825	25,285431	-0,245665	-2,664787	-0,011723	-211,013414	17,014063	12,577682	-0,245665	-2,664787	-0,011723	-211,013414	17,014063	12,577682
11:42:53,34	0,519059	3,987953	-0,141974	0,209986	0,989992	0,271018	-0,245332	-2,663129	-0,008961	-1,526949	-2,213662	12,501194	1,829740	-4,020704	-1,169299	-75,863267	-117,858121	25,263659	-0,245332	-2,663129	-0,008961	-210,582550	17,044881	12,501194	-0,245332	-2,663129	-0,008961	-210,582550	17,044881	12,501194
11:42:53,39	0,519059	3,987953	-0,141974	0,209986	0,989992	0,271018	-0,246254	-2,659714	-0,011649	-1,440519	-2,251792	12,479421	1,821804	-4,021523	-1,166165	-75,776643	-117,717278	25,254189	-0,246254	-2,659714	-0,011649	-210,228083	17,079144	12,479421	-0,246254	-2,659714	-0,011649	-210,228083	17,079144	12,479421
11:42:53,44	0,519059	3,987953	-0,141974	0,209986	0,989992	0,271018	-0,241577	-2,653251	-0,008514	-1,611342	-2,004019	12,469952	1,820807	-4,019879	-1,168488	-75,730323	-117,585694	25,249723	-0,241577	-2,653251	-0,008514	-209,891511	16,959815	12,469952	-0,241577	-2,653251	-0,008514	-209,891511	16,959815	12,469952
11:42:53,49	0,519059	3,987953	-0,141974	0,209986	0,989992	0,271018	-0,242502	-2,651565	-0,010838	-1,561893	-2,077780	12,465486	1,818090	-4,013587	-1,170462	-75,645392	-117,482202	25,200534	-0,242502	-2,651565	-0,010838	-209,709721	16,958641	12,465486	-0,242502	-2,651565	-0,010838	-209,709721	16,958641	12,465486
11:42:53,54	0,519059	3,987953	-0,141974	0,209986	0,989992	0,271018	-0,246593	-2,646066	-0,012811	-1,715741	-2,268702	12,416296	1,815849	-4,015648	-1,168876	-75,632645	-117,380631	25,226224	-0,246593	-2,646066	-0,012811	-209,431909	17,088856	12,416296	-0,246593	-2,646066	-0,012811	-209,431909	17,088856	12,416296
11:42:53,59	0,519059	3,987953	-0,141974	0,209986	0,989992	0,271018	-0,243687	-2,645156	-0,011226	-1,668736	-2,157351	12,441987	1,827232	-4,021591	-1,168376	-75,817181	-117,682509	25,257993	-0,243687	-2,645156	-0,011226	-209,313452	16,972108	12,441987	-0,243687	-2,645156	-0,011226	-209,313452	16,972108	12,441987
11:42:53,64	0,519059	3,987953	-0,141974	0,209986	0,989992	0,271018	-0,244232	-2,657985	-0,010725	-1,355289	-2,194570	12,473756	2,025994	-4,128236	-1,107733	-81,938746	-128,550509	26,572687	-0,244232	-2,657985	-0,010725	-210,007142	16,977680	12,473756	-0,244232	-2,657985	-0,010725	-210,007142	16,977680	12,473756
11:42:53,69	0,519047	4,037996	-0,141976	0,209967	0,989994	0,271008	-0,251256	-2,883441	0,049917	-2,104330	-2,427212	13,788450	2,009164	-4,107125	-1,116552	-81,031240	-127,537989	26,339745	-0,251256	-2,883441	0,049917	-228,454464	17,296371	13,788450	-0,251256	-2,883441	0,049917	-228,454464	17,296371	13,788450
11:42:53,74	0,519047	4,037996	-0,141976	0,209967	0,989994	0,271008	-0,261123	-2,858310	0,041099	-2,080531	-2,660641	13,555508	1,995837	-4,103830	-1,119959	-80,617294	-126,840123	26,256356	-0,261123	-2,858310	0,041099	-226,457867	17,837513	13,555508	-0,261123	-2,858310	0,041099	-226,457867	17,837513	13,555508
11:42:53,79	0,519047	4,037996	-0,141976	0,209967	0,989994	0,271008	-0,257314	-2,845121	0,037692	-1,955039	-2,453012	13,472118	1,985375	-4,100478	-1,120733	-80,416740	-126,436848	26,179160	-0,257314	-2,845121	0,037692	-225,297004	17,746125	13,472118	-0,257314	-2,845121	0,037692	-225,297004	17,746125	13,472118
11:42:53,84	0,519047	4,037996	-0,141976	0,209967	0,989994	0,271008	-0,254986	-2,834384	0,036917	-2,063798	-2,359897	13,394923	1,982342	-4,098956	-1,119115	-80,240492	-126,271943	26,171657	-0,254986	-2,834384	0,036917	-224,562972	17,656474	13,394923	-0,254986	-2,834384	0,036917	-224,562972	17,656474	13,394923
11:42:53,89	0,519047	4,037996	-0,141976	0,209967	0,989994	0,271008	-0,254787	-2,830997	0,038536	-2,009013	-2,279360	13,387420	1,983194	-4,097257	-1,124560	-80,165894	-126,106281	26,131458	-0,254787	-2,830997	0,038536	-224,242266	17,721381	13,387420	-0,254787	-2,830997	0,038536	-224,242266	17,721381	13,387420
11:42:53,94	0,519047	4,037996	-0,141976	0,209967	0,989994	0,271008	-0,256684	-2,830885	0,033091	-1,834063	-2,396264	13,347221	1,983356	-4,097656	-1,124138	-80,134538	-125,976497	26,154386	-0,256684	-2,830885	0,033091	-224,058536	17,753441	13,347221	-0,256684	-2,830885	0,033091	-224,058536	17,753441	13,347221
11:42:53,99	0,519047	4,037996	-0,141976	0,209967	0,989994	0,271008	-0,256420	-2,831225	0,033513	-1,688285	-2,420274	13,370149	1,974836	-4,093963	-1,124164	-80,038760	-125,820458	26,099350	-0,256420	-2,831225	0,033513	-223,939484	17,708709	13,370149	-0,256420	-2,831225	0,033513	-223,939484	17,708709	13,370149
11:42:54,04	0,519047	4,037996	-0,141976	0,209967	0,989994	0,271008	-0,255358	-2,822000	0,033486	-1,985003	-2,360141	13,315112	1,976752	-4,093486	-1,125653	-79,963216	-125,812202	26,138907	-0,255358	-2,822000	0,033486	-223,511978	17,685500	13,315112	-0,255358	-2,822000	0,033486	-223,511978	17,685500	13,315112
11:42:54,09	0,519047	4,037996	-0,141976	0,209967	0,989994	0,271008	-0,256729	-2,823421	0,031997	-1,866195	-2,370131	13,354670	1,974039	-4,091423	-1,125646	-79,880417	-125,731076	26,116262	-0,256729	-2,823421	0,031997	-223,504710	17,783123	13,354670	-0,256729	-2,823421	0,031997	-223,504710	17,783123	13,354670
11:42:54,14	0,519047	4,037996	-0,141976	0,209967	0,989994	0,271008	-0,257160	-2,820040	0,032005	-1,930352	-2,361361	13,332024	1,973461	-4,090937	-1,125265	-79,883968	-125,705754	26,112004	-0,257160	-2,820040	0,032005	-223,303455	17,825668	13,332024	-0,257160	-2,820040	0,032005	-223,303455	17,825668	13,332024
11:42:54,19	0,519047	4,037996	-0,141976	0,209967	0,989994	0,271008	-0,257291	-2,819297	0,032386	-1,948836	-2,383940	13,327767	1,974185	-4,089231	-1,126465	-79,853987	-125,611332	26,057688	-0,257291	-2,819297	0,032386	-223,263612	17,813419	13,327767	-0,257291	-2,819297	0,032386	-223,263612	17,813419	13,327767
11:42:54,24	0,519047	4,037996	-0,141976	0,209967	0,989994	0,271008	-0,259131	-2,819070	0,031185	-1,863841	-2,500862	13,273450	1,976007	-4,087312	-1,125281	-79,834154	-125,580391	26,077735	-0,259131	-2,819070	0,031185	-223,160852	17,840930	13,273450	-0,259131	-2,819070	0,031185	-223,160852	17,840930	13,273450
11:42:54,29	0,519047	4,037996	-0,141976	0,209967	0,989994	0,271008	-0,261704	-2,819688	0,032370	-1,794978	-2,632937	13,293497	1,971974	-4,089239	-1,127232	-79,820572	-125,509994	26,055829	-0,261704	-2,819688	0,032370	-223,140524	17,910813	13,293497	-0,261704	-2,819688	0,032370	-223,140524	17,910813	13,293497
11:42:54,34	0,519047	4,037996	-0,141976	0,209967	0,989994	0,271008	-0,258018	-2,817160	0,030418	-1,858723	-2,464709	13,271591	1,969066	-4,091684	-1,125266	-79,814623	-125,499812	26,073413	-0,258018	-2,817160	0,030418	-223,005753	17,789701	13,271591	-0,258018	-2,817160	0,030418	-223,005753	17,789701	13,271591
11:42:54,39	0,519047	4,037996	-0,141976	0,209967	0,989994	0,271008	-0,254447	-2,815864	0,032385	-1,914303	-2,278936	13,289175	1,969762	-4,090124	-1,129936	-79,774016	-125,444348	26,048895	-0,254447	-2,815864	0,032385	-222,959626	17,695119	13,289175	-0,254447	-2,815864	0,032385	-222,959626	17,695119	13,289175
11:42:54,44	0,519047	4,037996	-0,141976	0,209967	0,989994	0,271008	-0,256146	-2,815687	0,027714	-1,855191	-2,359873	13,264657	1,971077	-4,091089	-1,125234	-79,715788	-125,459195	26,054734	-0,256146	-2,815687	0,027714	-222,886589	17,747591	13,264657	-0,256146	-2,815687	0,027714	-222,886589	17,747591	13,264657
11:42:54,49	0,519047	4,037996	-0,141976	0,209967	0,989994	0,271008	-0,255968	-2,817308	0,032416	-1,754626	-2,292744	13,270497	1,970492	-4,086364	-1,126824	-79,717209	-125,411485	26,038463	-0,255968	-2,817308	0,032416	-222,913297	17,800713	13,270497	-0,255968	-2,817308	0,032416	-222,913297	17,800713	13,270497
11:42:54,54	0,519047	4,037996	-0,141976	0,209967	0,989994	0,271008	-0,259767	-2,814439	0,030827	-1,863218	-2,515387	13,254226	1,970562	-4,088538	-1,126788	-79,681699	-125,430814	26,051682	-0,259767	-2,814439	0,030827	-222,796655	17,876305	13,254226	-0,259767	-2,814439	0,030827	-222,796655	17,876305	13,254226
11:42:54,59	0,519047	4,037996	-0,141976	0,209967	0,989994	0,271008	-0,257919	-2,815587	0,030863	-1,802506	-2,378898	13,267445	1,967663	-4,087773	-1,123695	-79,695458	-125,342973	26,047523	-0,257919	-2,815587	0,030863	-222,826062	17,867762	13,267445	-0,257919	-2,815587	0,030863	-222,826062	17,867762	13,267445
11:42:54,64	0,519047	4,037996	-0,141976	0,209967	0,989994	0,271008	-0,257133	-2,812693	0,033955	-1,883781	-2,393826	13,263286	1,965997	-4,087214	-1,126804	-79,653454	-125,312507	26,030373	-0,257133	-2,812693	0,033955	-222,680188	17,791079	13,263286	-0,257133	-2,812693	0,033955	-222,680188	17,791079	13,263286
11:42:54,69	0,519047	4,037996	-0,141976	0,209967	0,989994	0,271008	-0,256783	-2,810971	0,030847	-1,925940	-2,354522	13,246136	1,969925	-4,087067	-1,127585	-79,661216	-125,351457	26,023114	-0,256783	-2,810971	0,030847	-222,587168	17,802968	13,246136	-0,256783	-2,810971	0,030847	-222,587168	17,802968	13,246136
11:42:54,74	0,519047	4,037996	-0,141976	0,209967	0,989994	0,271008	-0,258875	-2,814299	0,030065	-1,790478	-2,450538	13,238876	1,966594	-4,088726	-1,127167	-79,654886	-125,298817	26,055152	-0,258875	-2,814299	0,030065	-222,712983	17,871151	13,238876	-0,258875	-2,814299	0,030065	-222,712983	17,871151	13,238876
11:42:54,79	0,519047	4,037996	-0,141976	0,209967	0,989994	0,271008	-0,255773	-2,812244	0,030483	-1,848612	-2,310046	13,270915	1,967832	-4,086560	-1,125246	-79,639370	-125,268549	26,026257	-0,255773	-2,812244	0,030483	-222,609759	17,768096	13,270915	-0,255773	-2,812244	0,030483	-222,609759	17,768096	13,270915
11:42:54,84	0,519047	4,037996	-0,141976	0,209967	0,989994	0,271008	-0,258267	-2,812233	0,032404	-1,815227	-2,441446	13,242020	1,965508	-4,084290	-1,128724	-79,618058	-125,238703	26,058117	-0,258267	-2,812233	0,032404	-222,575490	17,832499	13,242020	-0,258267	-2,812233	0,032404	-222,575490	17,832499	13,242020
11:42:54,89	0,519047	4,037996	-0,141976	0,209967	0,989994	0,271008	-0,259071	-2,809085	0,028927	-1,942395	-2,479725	13,273879	1,969023	-4,087181	-1,129111	-79,619702	-125,286865	26,037624	-0,259071	-2,809085	0,028927	-222,455576	17,857341	13,273879	-0,259071	-2,809085	0,028927	-222,455576	17,857341	13,273879
11:42:54,94	0,519047	4,037996	-0,141976	0,209967	0,989994	0,271008	-0,258324	-2,813575	0,028539	-1,751467	-2,418254	13,253387	1,966162	-4,085925	-1,126017	-79,608395	-125,218539	26,022971	-0,258324	-2,813575	0,028539	-222,617083	17,860217	13,253387	-0,258324	-2,813575	0,028539	-222,617083	17,860217	13,253387
11:42:54,99	0,519047	4,037996	-0,141976	0,209967	0,989994	0,271008	-0,257982	-2,810469	0,031634	-1,848114	-2,424828	13,238733	1,964514	-4,084953	-1,127905	-79,600308	-125,199285	26,014822	-0,257982	-2,810469	0,031634	-222,469968	17,826777	13,238733	-0,257982	-2,810469	0,031634	-222,469968	17,826777	13,238733
11:42:55,04	0,519047	4,037996	-0,141976	0,209967	0,989994	0,271008	-0,258000	-2,808556	0,029746	-1,926908	-2,428372	13,230585	1,963852	-4,086261	-1,129501	-79,593296	-125,178845	26,035448	-0,258000	-2,808556	0,029746	-222,398537	17,824623	13,230585	-0,258000	-2,808556	0,029746	-222,398537	17,824623	13,230585
11:42:55,09	0,519047	4,037996	-0,141976	0,209967	0,989994	0,271008	-0,256536	-2,808637	0,028150	-1,901479	-2,356418	13,251211	1,964403	-4,083450	-1,126397	-79,602955	-125,194509	26,048205	-0,256536	-2,808637	0,028150	-222,379481	17,781692	13,251211	-0,256536	-2,808637	0,028150	-222,379481	17,781692	13,251211
11:42:55,14	0,519047	4,037996	-0,141976	0,209967	0,989994	0,271008	-0,259246	-2,807708	0,031253	-1,968191	-2,497855	13,263968	1,965084	-4,085489	-1,127560	-79,578473	-125,158197	26,025413	-0,259246	-2,807708	0,031253	-222,373252	17,852967	13,263968	-0,259246	-2,807708	0,031253	-222,373252	17,852967	13,263968
11:42:55,19	0,519047	4,037996	-0,141976	0,209967	0,989994	0,271008	-0,257821	-2,809318	0,030091	-1,840780	-2,420679	13,241176	1,965669	-4,085815	-1,127555	-79,579981	-125,160811	26,030240	-0,257821	-2,809318	0,030091	-222,372231	17,818235	13,241176	-0,257821	-2,809318	0,030091	-222,372231	17,818235	13,241176
11:42:55,24	0,519047	4,037996	-0,141976	0,209967	0,989994	0,271008	-0,257831	-2,809987	0,030096	-1,809006	-2,421202	13,246002	1,966936	-4,085179	-1,129495	-79,531727	-125,172729	26,006630	-0,257831	-2,809987	0,030096	-222,392980	17,818504	13,246002	-0,257831	-2,809987	0,030096	-222,392980	17,818504	13,246002
11:42:55,29	0,519047	4,037996	-0,141976	0,209967	0,989994	0,271008	-0,259015	-2,810766	0,028156	-1,754673	-2,435034	13,222393	1,963389	-4,085511	-1,128338	-79,561817	-125,108151	26,017332	-0,259015	-2,810766	0,028156	-222,399827	17,897633	13,222393	-0,259015	-2,810766	0,028156	-222,399827	17,897633	13,222393
11:42:55,34	0,519047	4,037996	-0,141976	0,209967	0,989994	0,271008	-0,256954	-2,807861	0,029312	-1,864871	-2,386225	13,233095	1,963667	-4,085706	-1,126610	-79,556486	-125,167847	25,984051	-0,256954	-2,807861	0,029312	-222,281953	17,784677	13,233095	-0,256954	-2,807861	0,029312	-222,281953	17,784677	13,233095
11:42:55,39	0,519047	4,037996	-0,141976	0,209967	0,989994	0,271008	-0,256925	-2,808199	0,031040	-1,896327	-2,350218	13,199813	1,968718	-4,082407	-1,129051	-79,591445	-125,162796	25,999533	-0,256925	-2,808199	0,031040	-222,339944	17,818356	13,199813	-0,256925	-2,808199	0,031040	-222,339944	17,818356	13,199813
11:42:55,44	0,519047	4,037996	-0,141976	0,209967	0,989994	0,271008	-0,262307	-2,810924	0,028599	-1,767750	-2,662903	13,215295	2,208200	-4,212403	-1,056438	-86,793132	-137,765178	27,604009	-0,262307	-2,810924	0,028599	-222,425253	17,928190	13,215295	-0,262307	-2,810924	0,028599	-222,425253	17,928190	13,215295
11:42:55,49	0,519028	4,088064	-0,141998	0,209987	0,989986	0,270984	-0,269468	-3,083319	0,101212	-2,118009	-2,970909	14,819772	2,186051	-4,202597	-1,067313	-86,163142	-136,854120	27,335408	-0,269468	-3,083319	0,101212	-244,158552	18,182296	14,819772	-0,269468	-3,083319	0,101212	-244,158552	18,182296	14,819772
11:42:55,54	0,519028	4,088064	-0,141998	0,209987	0,989986	0,270984	-0,266885	-3,059235	0,090337	-2,266408	-2,746581	14,551171	2,173036	-4,191997	-1,074993	-85,637687	-135,988219	27,230922	-0,266885	-3,059235	0,090337	-242,416320	18,203929	14,551171	-0,266885	-3,059235	0,090337	-242,416320	18,203929	14,551171
11:42:55,59	0,519028	4,088064	-0,141998	0,209987	0,989986	0,270984	-0,269558	-3,042663	0,082658	-2,115517	-2,863449	14,446684	2,164238	-4,185060	-1,072647	-85,442877	-135,683737	27,188303	-0,269558	-3,042663	0,082658	-240,964551	18,296859	14,446684	-0,269558	-3,042663	0,082658	-240,964551	18,296859	14,446684
11:42:55,64	0,519028	4,088064	-0,141998	0,209987	0,989986	0,270984	-0,271166	-3,031575	0,085004	-2,330968	-2,930611	14,404065	2,155381	-4,186718	-1,071832	-85,293031	-135,382020	27,155394	-0,271166	-3,031575	0,085004	-240,309640	18,355949	14,404065	-0,271166	-3,031575	0,085004	-240,309640	18,355949	14,404065
11:42:55,69	0,519028	4,088064	-0,141998	0,209987	0,989986	0,270984	-0,265302	-3,024735	0,085819	-2,350474	-2,646774	14,371156	2,153941	-4,187211	-1,075295	-85,194300	-135,218553	27,142020	-0,265302	-3,024735	0,085819	-239,792140	18,179465	14,371156	-0,265302	-3,024735	0,085819	-239,792140	18,179465	14,371156
11:42:55,74	0,519028	4,088064	-0,141998	0,209987	0,989986	0,270984	-0,264155	-3,023733	0,082355	-2,211622	-2,583356	14,357783	2,151870	-4,181511	-1,073358	-85,112398	-135,046166	27,121784	-0,264155	-3,023733	0,082355	-239,574669	18,152838	14,357783	-0,264155	-3,023733	0,082355	-239,574669	18,152838	14,357783
11:42:55,79	0,519028	4,088064	-0,141998	0,209987	0,989986	0,270984	-0,268057	-3,019090	0,084293	-2,262818	-2,801495	14,337546	2,152525	-4,181382	-1,077239	-85,089598	-135,003535	27,115718	-0,268057	-3,019090	0,084293	-239,261384	18,240962	14,337546	-0,268057	-3,019090	0,084293	-239,261384	18,240962	14,337546
11:42:55,84	0,519028	4,088064	-0,141998	0,209987	0,989986	0,270984	-0,268496	-3,019593	0,080412	-2,188366	-2,825908	14,331481	2,151613	-4,182749	-1,074855	-85,011365	-134,891094	27,131240	-0,268496	-3,019593	0,080412	-239,226383	18,251033	14,331481	-0,268496	-3,019593	0,080412	-239,226383	18,251033	14,331481
11:42:55,89	0,519028	4,088064	-0,141998	0,209987	0,989986	0,270984	-0,266855	-3,019486	0,082796	-2,057410	-2,729055	14,347003	2,158074	-4,188546	-1,069875	-85,252064	-135,084383	27,134439	-0,266855	-3,019486	0,082796	-239,087069	18,219083	14,347003	-0,266855	-3,019486	0,082796	-239,087069	18,219083	14,347003
11:42:55,94	0,519028	4,088064	-0,141998	0,209987	0,989986	0,270984	-0,265066	-3,027980	0,087776	-1,903474	-2,747801	14,350202	2,366555	-4,297579	-0,998327	-91,779371	-146,287659	28,519621	-0,265066	-3,027980	0,087776	-239,599897	18,059850	14,350202	-0,265066	-3,027980	0,087776	-239,599897	18,059850	14,350202
11:42:55,99	0,518944	4,137964	-0,141956	0,209986	0,990001	0,271017	-0,274881	-3,263047	0,159324	-2,645965	-3,309365	15,735383	2,349824	-4,289637	-1,000738	-91,123042	-145,482626	28,268703	-0,274881	-3,263047	0,159324	-258,795140	18,268781	15,735383	-0,274881	-3,263047	0,159324	-258,795140	18,268781	15,735383
11:42:56,04	0,518944	4,137964	-0,141956	0,209986	0,990001	0,271017	-0,273393	-3,244586	0,156913	-2,580601	-3,066142	15,484466	2,336780	-4,277882	-1,005490	-90,591894	-144,671817	28,182582	-0,273393	-3,244586	0,156913	-257,280577	18,395247	15,484466	-0,273393	-3,244586	0,156913	-257,280577	18,395247	15,484466
11:42:56,09	0,518944	4,137964	-0,141956	0,209986	0,990001	0,271017	-0,277052	-3,227412	0,152160	-2,505883	-3,201788	15,398345	2,327474	-4,272142	-1,006312	-90,352259	-144,256223	28,116460	-0,277052	-3,227412	0,152160	-255,857717	18,546773	15,398345	-0,277052	-3,227412	0,152160	-255,857717	18,546773	15,398345
11:42:56,14	0,518944	4,137964	-0,141956	0,209986	0,990001	0,271017	-0,277370	-3,216483	0,151338	-2,594446	-3,218585	15,332223	2,323811	-4,269617	-1,010929	-90,200435	-144,033755	28,110041	-0,277370	-3,216483	0,151338	-255,088373	18,554930	15,332223	-0,277370	-3,216483	0,151338	-255,088373	18,554930	15,332223
11:42:56,19	0,518944	4,137964	-0,141956	0,209986	0,990001	0,271017	-0,277725	-3,212049	0,146722	-2,556470	-3,216805	15,325804	2,319463	-4,266606	-1,010540	-90,091091	-143,853978	28,070528	-0,277725	-3,212049	0,146722	-254,702281	18,584592	15,325804	-0,277725	-3,212049	0,146722	-254,702281	18,584592	15,325804
11:42:56,24	0,518944	4,137964	-0,141956	0,209986	0,990001	0,271017	-0,278158	-3,206777	0,147111	-2,620221	-3,234534	15,286291	2,320303	-4,269353	-1,008571	-90,036303	-143,713764	28,053616	-0,278158	-3,206777	0,147111	-254,352224	18,600882	15,286291	-0,278158	-3,206777	0,147111	-254,352224	18,600882	15,286291
11:42:56,29	0,518944	4,137964	-0,141956	0,209986	0,990001	0,271017	-0,276200	-3,208878	0,149079	-2,362161	-3,155352	15,269378	2,319825	-4,265142	-1,009696	-89,989385	-143,643220	28,105072	-0,276200	-3,208878	0,149079	-254,259070	18,526323	15,269378	-0,276200	-3,208878	0,149079	-254,259070	18,526323	15,269378
11:42:56,34	0,518944	4,137964	-0,141956	0,209986	0,990001	0,271017	-0,279608	-3,206359	0,147954	-2,408598	-3,327211	15,320834	2,313612	-4,269001	-1,010860	-89,916582	-143,536254	28,053515	-0,279608	-3,206359	0,147954	-254,107764	18,621997	15,320834	-0,279608	-3,206359	0,147954	-254,107764	18,621997	15,320834
11:42:56,39	0,518944	4,137964	-0,141956	0,209986	0,990001	0,271017	-0,273159	-3,202908	0,146791	-2,459021	-2,982304	15,269278	2,313647	-4,267707	-1,012039	-89,922531	-143,458531	28,047291	-0,273159	-3,202908	0,146791	-253,887273	18,460669	15,269278	-0,273159	-3,202908	0,146791	-253,887273	18,460669	15,269278
11:42:56,44	0,518944	4,137964	-0,141956	0,209986	0,990001	0,271017	-0,274297	-3,202291	0,145611	-2,426730	-3,085491	15,263054	2,312717	-4,263999	-1,012801	-89,820925	-143,391929	28,029853	-0,274297	-3,202291	0,145611	-253,806606	18,446811	15,263054	-0,274297	-3,202291	0,145611	-253,806606	18,446811	15,263054
11:42:56,49	0,518944	4,137964	-0,141956	0,209986	0,990001	0,271017	-0,277043	-3,199632	0,144849	-2,456562	-3,173622	15,245615	2,311632	-4,263728	-1,014366	-89,791542	-143,351086	28,002593	-0,277043	-3,199632	0,144849	-253,627638	18,574289	15,245615	-0,277043	-3,199632	0,144849	-253,627638	18,574289	15,245615
11:42:56,54	0,518944	4,137964	-0,141956	0,209986	0,990001	0,271017	-0,276735	-3,198556	0,143285	-2,462414	-3,152563	15,218355	2,312283	-4,263026	-1,013965	-89,777335	-143,301854	28,013687	-0,276735	-3,198556	0,143285	-253,549080	18,571141	15,218355	-0,276735	-3,198556	0,143285	-253,549080	18,571141	15,218355
11:42:56,59	0,518944	4,137964	-0,141956	0,209986	0,990001	0,271017	-0,277669	-3,198769	0,143686	-2,401608	-3,213450	15,229449	2,312297	-4,262627	-1,013934	-89,781629	-143,253152	28,058940	-0,277669	-3,198769	0,143686	-253,504980	18,583583	15,229449	-0,277669	-3,198769	0,143686	-253,504980	18,583583	15,229449
11:42:56,64	0,518944	4,137964	-0,141956	0,209986	0,990001	0,271017	-0,278021	-3,198582	0,143716	-2,371324	-3,259807	15,274703	2,309516	-4,264249	-1,010475	-89,743439	-143,200986	27,979870	-0,278021	-3,198582	0,143716	-253,459984	18,564834	15,274703	-0,278021	-3,198582	0,143716	-253,459984	18,564834	15,274703
11:42:56,69	0,518944	4,137964	-0,141956	0,209986	0,990001	0,271017	-0,275226	-3,196985	0,147175	-2,390090	-3,107482	15,195633	2,308370	-4,262250	-1,013533	-89,706221	-143,212033	28,039235	-0,275226	-3,196985	0,147175	-253,353395	18,497759	15,195633	-0,275226	-3,196985	0,147175	-253,353395	18,497759	15,195633
11:42:56,74	0,518944	4,137964	-0,141956	0,209986	0,990001	0,271017	-0,276384	-3,194992	0,144117	-2,484656	-3,129966	15,254998	2,308458	-4,261029	-1,013172	-89,695335	-143,131077	28,002932	-0,276384	-3,194992	0,144117	-253,291551	18,566214	15,254998	-0,276384	-3,194992	0,144117	-253,291551	18,566214	15,254998
11:42:56,79	0,518944	4,137964	-0,141956	0,209986	0,990001	0,271017	-0,277486	-3,194458	0,144478	-2,436866	-3,218290	15,218695	2,305585	-4,259848	-1,013171	-89,673087	-143,088755	28,003737	-0,277486	-3,194458	0,144478	-253,201851	18,564351	15,218695	-0,277486	-3,194458	0,144478	-253,201851	18,564351	15,218695
11:42:56,84	0,518944	4,137964	-0,141956	0,209986	0,990001	0,271017	-0,277073	-3,191380	0,144480	-2,549188	-3,198700	15,219500	2,307379	-4,261614	-1,010843	-89,669635	-143,096554	27,982702	-0,277073	-3,191380	0,144480	-253,072486	18,551509	15,219500	-0,277073	-3,191380	0,144480	-253,072486	18,551509	15,219500
11:42:56,90	0,518944	4,137964	-0,141956	0,209986	0,990001	0,271017	-0,276440	-3,193817	0,146808	-2,427493	-3,158885	15,198465	2,307983	-4,261448	-1,014399	-89,665513	-143,065779	27,989169	-0,276440	-3,193817	0,146808	-253,142094	18,541617	15,198465	-0,276440	-3,193817	0,146808	-253,142094	18,541617	15,198465
11:42:56,95	0,518944	4,137964	-0,141956	0,209986	0,990001	0,271017	-0,276886	-3,194256	0,143251	-2,375922	-3,193909	15,204932	2,309217	-4,259306	-1,011979	-89,648439	-143,026752	28,019988	-0,276886	-3,194256	0,143251	-253,125030	18,541627	15,204932	-0,276886	-3,194256	0,143251	-253,125030	18,541627	15,204932
11:42:57,00	0,518944	4,137964	-0,141956	0,209986	0,990001	0,271017	-0,279358	-3,194254	0,145672	-2,333707	-3,327171	15,235750	2,304439	-4,263383	-1,013721	-89,634568	-142,982912	28,006344	-0,279358	-3,194254	0,145672	-253,082634	18,602403	15,235750	-0,279358	-3,194254	0,145672	-253,082634	18,602403	15,235750
11:42:57,05	0,518944	4,137964	-0,141956	0,209986	0,990001	0,271017	-0,273438	-3,192154	0,143930	-2,397971	-3,029260	15,222106	2,307065	-4,258943	-1,012785	-89,584582	-142,954751	27,949133	-0,273438	-3,192154	0,143930	-252,982099	18,435627	15,222106	-0,273438	-3,192154	0,143930	-252,982099	18,435627	15,222106
11:42:57,10	0,518944	4,137964	-0,141956	0,209986	0,990001	0,271017	-0,278596	-3,192208	0,144865	-2,345797	-3,268268	15,164896	2,305210	-4,260762	-1,013966	-89,621076	-142,975936	27,944113	-0,278596	-3,192208	0,144865	-252,934140	18,601522	15,164896	-0,278596	-3,192208	0,144865	-252,934140	18,601522	15,164896
11:42:57,15	0,518944	4,137964	-0,141956	0,209986	0,990001	0,271017	-0,276093	-3,191512	0,143684	-2,418603	-3,159124	15,159876	2,305336	-4,257971	-1,013160	-89,563172	-142,950119	27,963670	-0,276093	-3,191512	0,143684	-252,952280	18,514181	15,159876	-0,276093	-3,191512	0,143684	-252,952280	18,514181	15,159876
11:42:57,20	0,518944	4,137964	-0,141956	0,209986	0,990001	0,271017	-0,278573	-3,190225	0,144491	-2,434201	-3,250852	15,179433	2,305897	-4,258120	-1,014738	-89,580970	-142,936608	27,941096	-0,278573	-3,190225	0,144491	-252,866873	18,617140	15,179433	-0,278573	-3,190225	0,144491	-252,866873	18,617140	15,179433
11:42:57,25	0,518944	4,137964	-0,141956	0,209986	0,990001	0,271017	-0,278725	-3,190786	0,142912	-2,402248	-3,280918	15,156859	2,300132	-4,260785	-1,010031	-89,553434	-142,880678	27,977109	-0,278725	-3,190786	0,142912	-252,878927	18,598997	15,156859	-0,278725	-3,190786	0,142912	-252,878927	18,598997	15,156859
11:42:57,30	0,518944	4,137964	-0,141956	0,209986	0,990001	0,271017	-0,273534	-3,187126	0,147620	-2,530347	-3,015106	15,192872	2,305318	-4,257447	-1,016654	-89,578328	-142,901559	27,982118	-0,273534	-3,187126	0,147620	-252,719741	18,457318	15,192872	-0,273534	-3,187126	0,147620	-252,719741	18,457318	15,192872
11:42:57,35	0,518944	4,137964	-0,141956	0,209986	0,990001	0,271017	-0,279018	-3,189948	0,140997	-2,414154	-3,311375	15,197880	2,301286	-4,259795	-1,014717	-89,560565	-142,866716	27,956602	-0,279018	-3,189948	0,140997	-252,825043	18,591516	15,197880	-0,279018	-3,189948	0,140997	-252,825043	18,591516	15,197880
11:42:57,40	0,518944	4,137964	-0,141956	0,209986	0,990001	0,271017	-0,274968	-3,187630	0,142934	-2,495591	-3,102840	15,172364	2,299644	-4,260157	-1,013526	-89,511186	-142,849023	27,960444	-0,274968	-3,187630	0,142934	-252,724581	18,482167	15,172364	-0,274968	-3,187630	0,142934	-252,724581	18,482167	15,172364
11:42:57,45	0,518944	4,137964	-0,141956	0,209986	0,990001	0,271017	-0,273834	-3,186389	0,144125	-2,520140	-3,009938	15,176207	2,302560	-4,257833	-1,016663	-89,506247	-142,878718	27,928284	-0,273834	-3,186389	0,144125	-252,651669	18,486025	15,176207	-0,273834	-3,186389	0,144125	-252,651669	18,486025	15,176207
11:42:57,50	0,518944	4,137964	-0,141956	0,209986	0,990001	0,271017	-0,277304	-3,187752	0,140987	-2,472484	-3,171273	15,144047	2,301959	-4,256980	-1,018187	-89,519952	-142,820934	27,984522	-0,277304	-3,187752	0,140987	-252,711049	18,597115	15,144047	-0,277304	-3,187752	0,140987	-252,711049	18,597115	15,144047
11:42:57,55	0,518944	4,137964	-0,141956	0,209986	0,990001	0,271017	-0,277743	-3,186805	0,139464	-2,478540	-3,234856	15,200285	2,306152	-4,256888	-1,015072	-89,485251	-142,852371	27,962621	-0,277743	-3,186805	0,139464	-252,642763	18,567984	15,200285	-0,277743	-3,186805	0,139464	-252,642763	18,567984	15,200285
11:42:57,60	0,518944	4,137964	-0,141956	0,209986	0,990001	0,271017	-0,279919	-3,190390	0,142578	-2,302000	-3,302204	15,178383	2,304333	-4,257482	-1,017419	-89,522321	-142,805537	27,965528	-0,279919	-3,190390	0,142578	-252,747636	18,671402	15,178383	-0,279919	-3,190390	0,142578	-252,747636	18,671402	15,178383
11:42:57,65	0,518944	4,137964	-0,141956	0,209986	0,990001	0,271017	-0,278495	-3,189112	0,140231	-2,346428	-3,283710	15,181291	2,299740	-4,255021	-1,017005	-89,459968	-142,800744	27,983741	-0,278495	-3,189112	0,140231	-252,691748	18,578161	15,181291	-0,278495	-3,189112	0,140231	-252,691748	18,578161	15,181291
11:42:57,70	0,518944	4,137964	-0,141956	0,209986	0,990001	0,271017	-0,278330	-3,183904	0,140645	-2,581909	-3,223518	15,199503	2,308155	-4,262127	-1,012014	-89,638874	-142,943587	27,954141	-0,278330	-3,183904	0,140645	-252,518411	18,625387	15,199503	-0,278330	-3,183904	0,140645	-252,518411	18,625387	15,199503
11:42:57,75	0,518944	4,137964	-0,141956	0,209986	0,990001	0,271017	-0,276384	-3,194745	0,145637	-2,231387	-3,205825	15,169903	2,560744	-4,398274	-0,915897	-97,344655	-156,210791	29,655527	-0,276384	-3,194745	0,145637	-253,018830	18,490294	15,169903	-0,276384	-3,194745	0,145637	-253,018830	18,490294	15,169903
11:42:57,80	0,518967	4,187980	-0,141977	0,209977	0,989999	0,270994	-0,284771	-3,481566	0,241754	-2,659270	-3,681762	16,871289	2,540907	-4,379493	-0,924248	-96,588629	-155,283581	29,353639	-0,284771	-3,481566	0,241754	-275,962232	18,672761	16,871289	-0,284771	-3,481566	0,241754	-275,962232	18,672761	16,871289
11:42:57,85	0,518967	4,187980	-0,141977	0,209977	0,989999	0,270994	-0,291118	-3,454997	0,233402	-2,859899	-3,820651	16,569401	2,520917	-4,370402	-0,925682	-96,047161	-154,372711	29,279114	-0,291118	-3,454997	0,233402	-274,077132	19,032077	16,569401	-0,291118	-3,454997	0,233402	-274,077132	19,032077	16,569401
11:42:57,90	0,518967	4,187980	-0,141977	0,209977	0,989999	0,270994	-0,288996	-3,433140	0,231969	-2,936896	-3,696815	16,494877	2,512464	-4,368288	-0,928374	-95,756271	-153,915814	29,170123	-0,288996	-3,433140	0,231969	-272,438349	18,989333	16,494877	-0,288996	-3,433140	0,231969	-272,438349	18,989333	16,494877
11:42:57,95	0,518967	4,187980	-0,141977	0,209977	0,989999	0,270994	-0,286599	-3,424762	0,229276	-2,831419	-3,548747	16,385885	2,510561	-4,362419	-0,926006	-95,605792	-153,710999	29,164547	-0,286599	-3,424762	0,229276	-271,675205	18,949305	16,385885	-0,286599	-3,424762	0,229276	-271,675205	18,949305	16,385885
11:42:58,00	0,518967	4,187980	-0,141977	0,209977	0,989999	0,270994	-0,290732	-3,420179	0,231645	-2,817075	-3,735709	16,380310	2,504372	-4,362732	-0,933758	-95,523452	-153,523269	29,153935	-0,290732	-3,420179	0,231645	-271,301164	19,086719	16,380310	-0,290732	-3,420179	0,231645	-271,301164	19,086719	16,380310
11:42:58,05	0,518967	4,187980	-0,141977	0,209977	0,989999	0,270994	-0,287366	-3,414975	0,223892	-2,883941	-3,583238	16,369698	2,502351	-4,363250	-0,934092	-95,413206	-153,389477	29,161710	-0,287366	-3,414975	0,223892	-270,959507	18,974965	16,369698	-0,287366	-3,414975	0,223892	-270,959507	18,974965	16,369698
11:42:58,10	0,518967	4,187980	-0,141977	0,209977	0,989999	0,270994	-0,285906	-3,413485	0,223559	-2,790437	-3,478770	16,377472	2,497787	-4,358194	-0,934538	-95,367619	-153,303903	29,096383	-0,285906	-3,413485	0,223559	-270,749028	18,964871	16,377472	-0,285906	-3,413485	0,223559	-270,749028	18,964871	16,377472
11:42:58,15	0,518967	4,187980	-0,141977	0,209977	0,989999	0,270994	-0,288003	-3,407005	0,223113	-3,030528	-3,591095	16,312145	2,500361	-4,359194	-0,934091	-95,310774	-153,174917	29,129026	-0,288003	-3,407005	0,223113	-270,480389	19,017121	16,312145	-0,288003	-3,407005	0,223113	-270,480389	19,017121	16,312145
11:42:58,20	0,518967	4,187980	-0,141977	0,209977	0,989999	0,270994	-0,288424	-3,409734	0,223560	-2,748488	-3,628269	16,344788	2,504040	-4,362232	-0,929265	-95,461145	-153,249322	29,151278	-0,288424	-3,409734	0,223560	-270,412582	19,013023	16,344788	-0,288424	-3,409734	0,223560	-270,412582	19,013023	16,344788
11:42:58,25	0,518967	4,187980	-0,141977	0,209977	0,989999	0,270994	-0,287633	-3,414439	0,228385	-2,643455	-3,680150	16,367040	2,735473	-4,480043	-0,840411	-102,265080	-165,524979	30,616598	-0,287633	-3,414439	0,228385	-270,676883	18,899033	16,367040	-0,287633	-3,414439	0,228385	-270,676883	18,899033	16,367040
11:42:58,30	0,519026	4,237969	-0,141972	0,209977	0,989993	0,270998	-0,301322	-3,673771	0,317239	-3,191171	-4,146545	17,832361	2,719628	-4,466232	-0,832141	-101,463079	-164,617359	30,384604	-0,301322	-3,673771	0,317239	-291,582181	19,507252	17,832361	-0,301322	-3,673771	0,317239	-291,582181	19,507252	17,832361
11:42:58,35	0,519026	4,237969	-0,141972	0,209977	0,989993	0,270998	-0,305360	-3,653143	0,325510	-3,076815	-4,115750	17,600367	2,703672	-4,456605	-0,841363	-100,936475	-163,741455	30,295249	-0,305360	-3,653143	0,325510	-289,848512	19,854988	17,600367	-0,305360	-3,653143	0,325510	-289,848512	19,854988	17,600367
11:42:58,40	0,519026	4,237969	-0,141972	0,209977	0,989993	0,270998	-0,305719	-3,634511	0,316288	-3,023797	-4,116357	17,511011	2,698106	-4,451419	-0,835474	-100,653741	-163,343016	30,243188	-0,305719	-3,634511	0,316288	-288,332920	19,882621	17,511011	-0,305719	-3,634511	0,316288	-288,332920	19,882621	17,511011
11:42:58,45	0,519026	4,237969	-0,141972	0,209977	0,989993	0,270998	-0,307427	-3,627097	0,322177	-2,922882	-4,159530	17,458950	2,690864	-4,446526	-0,840145	-100,542309	-163,056212	30,209940	-0,308043	-3,618379	0,317506	-287,114911	19,942938	17,425702	-0,308043	-3,618379	0,317506	-287,114911	19,942938	17,425702
11:42:58,50	0,519026	4,237969	-0,141972	0,209977	0,989993	0,270998	-0,308043	-3,618379	0,317506	-3,072121	-4,238457	17,425702	2,690678	-4,443992	-0,837379	-100,406759	-162,904524	30,202376	-0,308043	-3,618379	0,317506	-287,114911	19,942938	17,425702	-0,308043	-3,618379	0,317506	-287,114911	19,942938	17,425702
11:42:58,55	0,519026	4,237969	-0,141972	0,209977	0,989993	0,270998	-0,310145	-3,616951	0,320271	-2,947248	-4,306224	17,418139	2,686135	-4,444572	-0,837762	-100,310681	-162,774175	30,157686	-0,310145	-3,616951	0,320271	-286,877922	20,040191	17,418139	-0,310145	-3,616951	0,320271	-286,877922	20,040191	17,418139
11:42:58,60	0,519026	4,237969	-0,141972	0,209977	0,989993	0,270998	-0,307371	-3,613307	0,319889	-2,975815	-4,143938	17,373448	2,681208	-4,444002	-0,842038	-100,249402	-162,626413	30,133342	-0,307371	-3,613307	0,319889	-286,620431	19,984708	17,373448	-0,307371	-3,613307	0,319889	-286,620431	19,984708	17,373448
11:42:58,65	0,519026	4,237969	-0,141972	0,209977	0,989993	0,270998	-0,305402	-3,608755	0,315613	-3,053902	-4,062343	17,349105	2,683741	-4,444709	-0,843953	-100,190863	-162,555948	30,126805	-0,305402	-3,608755	0,315613	-286,341203	19,911708	17,349105	-0,305402	-3,608755	0,315613	-286,341203	19,911708	17,349105
11:42:58,70	0,519026	4,237969	-0,141972	0,209977	0,989993	0,270998	-0,306056	-3,611302	0,313697	-2,831182	-4,080894	17,342568	2,679791	-4,437517	-0,841624	-100,118509	-162,489182	30,127168	-0,306056	-3,611302	0,313697	-286,318397	19,944506	17,342568	-0,306056	-3,611302	0,313697	-286,318397	19,944506	17,342568
11:42:58,75	0,519026	4,237969	-0,141972	0,209977	0,989993	0,270998	-0,310309	-3,604286	0,316026	-3,102026	-4,272765	17,342930	2,683636	-4,440118	-0,845164	-100,094317	-162,409128	30,121418	-0,310309	-3,604286	0,316026	-286,038469	20,086484	17,342930	-0,310309	-3,604286	0,316026	-286,038469	20,086484	17,342930
11:42:58,80	0,519026	4,237969	-0,141972	0,209977	0,989993	0,270998	-0,309979	-3,608916	0,312486	-2,779840	-4,274676	17,337181	2,680062	-4,437215	-0,842767	-100,038602	-162,353076	30,112112	-0,309979	-3,608916	0,312486	-286,079739	20,058660	17,337181	-0,309979	-3,608916	0,312486	-286,079739	20,058660	17,337181
11:42:58,85	0,519026	4,237969	-0,141972	0,209977	0,989993	0,270998	-0,310706	-3,604370	0,314884	-2,939851	-4,292266	17,327875	2,675952	-4,438529	-0,843155	-100,056220	-162,289090	30,123365	-0,310706	-3,604370	0,314884	-285,882861	20,098156	17,327875	-0,310706	-3,604370	0,314884	-285,882861	20,098156	17,327875
11:42:58,90	0,519026	4,237969	-0,141972	0,209977	0,989993	0,270998	-0,307513	-3,601467	0,314495	-3,044194	-4,173496	17,339127	2,676118	-4,436572	-0,842366	-100,008129	-162,195153	30,120873	-0,307513	-3,601467	0,314495	-285,759332	19,966299	17,339127	-0,307513	-3,601467	0,314495	-285,759332	19,966299	17,339127
11:42:58,95	0,519026	4,237969	-0,141972	0,209977	0,989993	0,270998	-0,309292	-3,600632	0,315284	-2,982189	-4,271289	17,336636	2,676165	-4,436832	-0,842739	-99,975123	-162,227596	30,119691	-0,309292	-3,600632	0,315284	-285,631820	20,008103	17,336636	-0,309292	-3,600632	0,315284	-285,631820	20,008103	17,336636
11:42:59,00	0,519026	4,237969	-0,141972	0,209977	0,989993	0,270998	-0,309090	-3,600803	0,314911	-2,984927	-4,215974	17,335454	2,673353	-4,435466	-0,843847	-99,937144	-162,147514	30,102069	-0,309090	-3,600803	0,314911	-285,647927	20,047553	17,335454	-0,309090	-3,600803	0,314911	-285,647927	20,047553	17,335454
11:42:59,05	0,519026	4,237969	-0,141972	0,209977	0,989993	0,270998	-0,308867	-3,597685	0,313804	-3,058710	-4,211529	17,317831	2,677538	-4,438176	-0,843104	-99,919460	-162,138805	30,107688	-0,308867	-3,597685	0,313804	-285,476962	20,034494	17,317831	-0,308867	-3,597685	0,313804	-285,476962	20,034494	17,317831
11:42:59,10	0,519026	4,237969	-0,141972	0,209977	0,989993	0,270998	-0,308612	-3,602664	0,314546	-2,783389	-4,187316	17,323450	2,677034	-4,437095	-0,843505	-99,886203	-162,120080	30,079192	-0,308612	-3,602664	0,314546	-285,592537	20,038701	17,323450	-0,308612	-3,602664	0,314546	-285,592537	20,038701	17,323450
11:42:59,15	0,519026	4,237969	-0,141972	0,209977	0,989993	0,270998	-0,309296	-3,601687	0,314146	-2,801361	-4,203463	17,294955	2,672988	-4,434740	-0,845158	-99,901079	-162,083306	30,064221	-0,309296	-3,601687	0,314146	-285,533795	20,076275	17,294955	-0,309296	-3,601687	0,314146	-285,533795	20,076275	17,294955
11:42:59,21	0,519026	4,237969	-0,141972	0,209977	0,989993	0,270998	-0,309313	-3,597006	0,312492	-3,020385	-4,235604	17,279984	2,675305	-4,438490	-0,844257	-99,881527	-162,079626	30,104618	-0,309313	-3,597006	0,312492	-285,385328	20,045448	17,279984	-0,309313	-3,597006	0,312492	-285,385328	20,045448	17,279984
11:42:59,26	0,519026	4,237969	-0,141972	0,209977	0,989993	0,270998	-0,307224	-3,600887	0,313393	-2,805578	-4,111894	17,320380	2,674844	-4,434466	-0,844671	-99,835058	-162,022168	30,067988	-0,307224	-3,600887	0,313393	-285,475229	20,005187	17,320380	-0,307224	-3,600887	0,313393	-285,475229	20,005187	17,320380
11:42:59,31	0,519026	4,237969	-0,141972	0,209977	0,989993	0,270998	-0,310478	-3,598476	0,312980	-2,857968	-4,269577	17,283751	2,673071	-4,430698	-0,843897	-99,834982	-161,998186	30,087918	-0,310478	-3,598476	0,312980	-285,338337	20,102928	17,283751	-0,310478	-3,598476	0,312980	-285,338337	20,102928	17,283751
11:42:59,36	0,519026	4,237969	-0,141972	0,209977	0,989993	0,270998	-0,312855	-3,595057	0,313753	-3,014947	-4,405105	17,303681	2,671266	-4,435658	-0,845770	-99,830356	-161,966385	30,067178	-0,312855	-3,595057	0,313753	-285,226927	20,153993	17,303681	-0,312855	-3,595057	0,313753	-285,226927	20,153993	17,303681
11:42:59,41	0,519026	4,237969	-0,141972	0,209977	0,989993	0,270998	-0,307657	-3,595973	0,311880	-2,937469	-4,146706	17,282941	2,670241	-4,433104	-0,846634	-99,818045	-161,910396	30,047770	-0,307657	-3,595973	0,311880	-285,221343	20,004352	17,282941	-0,307657	-3,595973	0,311880	-285,221343	20,004352	17,282941
11:42:59,46	0,519026	4,237969	-0,141972	0,209977	0,989993	0,270998	-0,309356	-3,593809	0,311016	-2,995344	-4,252385	17,263532	2,671679	-4,435045	-0,845447	-99,768618	-161,928408	30,031387	-0,309356	-3,593809	0,311016	-285,109359	20,032042	17,263532	-0,309356	-3,593809	0,311016	-285,109359	20,032042	17,263532
11:42:59,51	0,519026	4,237969	-0,141972	0,209977	0,989993	0,270998	-0,308394	-3,596025	0,312203	-2,871015	-4,150548	17,247150	2,675404	-4,434276	-0,846399	-99,751316	-161,904433	30,045427	-0,308394	-3,596025	0,312203	-285,158959	20,058360	17,247150	-0,308394	-3,596025	0,312203	-285,158959	20,058360	17,247150
11:42:59,56	0,519026	4,237969	-0,141972	0,209977	0,989993	0,270998	-0,310922	-3,598866	0,311252	-2,693853	-4,279044	17,261190	2,667475	-4,435266	-0,845433	-99,760037	-161,858133	30,052163	-0,310922	-3,598866	0,311252	-285,204841	20,128366	17,261190	-0,310922	-3,598866	0,311252	-285,204841	20,128366	17,261190
11:42:59,61	0,519026	4,237969	-0,141972	0,209977	0,989993	0,270998	-0,306100	-3,592495	0,312217	-2,989429	-4,059005	17,267925	2,668656	-4,434631	-0,844627	-99,751531	-161,866623	30,085528	-0,306100	-3,592495	0,312217	-285,000262	19,969882	17,267925	-0,306100	-3,592495	0,312217	-285,000262	19,969882	17,267925
11:42:59,66	0,519026	4,237969	-0,141972	0,209977	0,989993	0,270998	-0,307241	-3,593200	0,313023	-2,955862	-4,106709	17,301290	2,668132	-4,429778	-0,845121	-99,718968	-161,848679	30,041476	-0,307241	-3,593200	0,313023	-285,022047	20,011722	17,301290	-0,307241	-3,593200	0,313023	-285,022047	20,011722	17,301290
11:42:59,71	0,519026	4,237969	-0,141972	0,209977	0,989993	0,270998	-0,311182	-3,590319	0,312529	-3,073824	-4,292428	17,257239	2,669569	-4,432403	-0,846915	-99,742859	-161,845745	30,022578	-0,311182	-3,590319	0,312529	-284,913893	20,135394	17,257239	-0,311182	-3,590319	0,312529	-284,913893	20,135394	17,257239
11:42:59,76	0,519026	4,237969	-0,141972	0,209977	0,989993	0,270998	-0,309627	-3,592876	0,310736	-2,950287	-4,233694	17,238341	2,669323	-4,434991	-0,849687	-99,731080	-161,804566	30,061375	-0,309627	-3,592876	0,310736	-284,991047	20,072014	17,238341	-0,309627	-3,592876	0,310736	-284,991047	20,072014	17,238341
11:42:59,81	0,519026	4,237969	-0,141972	0,209977	0,989993	0,270998	-0,307263	-3,593957	0,307963	-2,852505	-4,121183	17,277138	2,664490	-4,435000	-0,846918	-99,740736	-161,773855	30,011485	-0,307263	-3,593957	0,307963	-284,978151	19,998994	17,277138	-0,307263	-3,593957	0,307963	-284,978151	19,998994	17,277138
11:42:59,86	0,519026	4,237969	-0,141972	0,209977	0,989993	0,270998	-0,304839	-3,589776	0,310732	-3,048139	-4,018814	17,227248	2,667025	-4,436586	-0,843872	-99,726594	-161,793800	30,033276	-0,304839	-3,589776	0,310732	-284,845592	19,911019	17,227248	-0,304839	-3,589776	0,310732	-284,845592	19,911019	17,227248
11:42:59,91	0,519026	4,237969	-0,141972	0,209977	0,989993	0,270998	-0,304733	-3,592764	0,313778	-2,902973	-3,991099	17,249039	2,669003	-4,432185	-0,845889	-99,692911	-161,749136	30,066864	-0,304733	-3,592764	0,313778	-284,934971	19,930439	17,249039	-0,304733	-3,592764	0,313778	-284,934971	19,930439	17,249039
11:42:59,96	0,519026	4,237969	-0,141972	0,209977	0,989993	0,270998	-0,309533	-3,592277	0,311762	-2,872769	-4,233854	17,282627	2,665893	-4,433967	-0,845424	-99,720897	-161,714086	30,051444	-0,309533	-3,592277	0,311762	-284,866547	20,064474	17,282627	-0,309533	-3,592277	0,311762	-284,866547	20,064474	17,282627
11:43:00,01	0,519026	4,237969	-0,141972	0,209977	0,989993	0,270998	-0,306435	-3,590475	0,312226	-2,950157	-4,114532	17,267206	2,667650	-4,432694	-0,845827	-99,703398	-161,774034	30,025855	-0,306435	-3,590475	0,312226	-284,802410	19,940622	17,267206	-0,306435	-3,590475	0,312226	-284,802410	19,940622	17,267206
11:43:00,06	0,519026	4,237969	-0,141972	0,209977	0,989993	0,270998	-0,308415	-3,591360	0,311824	-2,947257	-4,172384	17,241618	2,938694	-4,577343	-0,729017	-107,875421	-175,572715	31,787924	-0,308415	-3,591360	0,311824	-284,869053	20,038230	17,241618	-0,308415	-3,591360	0,311824	-284,869053	20,038230	17,241618
11:43:00,11	0,518979	4,288023	-0,142004	0,209986	0,990004	0,271046	-0,318667	-3,898415	0,428633	-3,016438	-4,883322	19,003687	2,922441	-4,565619	-0,721308	-107,444003	-174,952898	31,540791	-0,318667	-3,898415	0,428633	-309,042011	20,132072	19,003687	-0,318667	-3,898415	0,428633	-309,042011	20,132072	19,003687
11:43:00,16	0,518979	4,288023	-0,142004	0,209986	0,990004	0,271046	-0,320694	-3,878478	0,436342	-3,300697	-4,925000	18,756554	2,900932	-4,546573	-0,726645	-106,801290	-173,911609	31,443923	-0,320694	-3,878478	0,436342	-307,761184	20,249490	18,756554	-0,320694	-3,878478	0,436342	-307,761184	20,249490	18,756554
11:43:00,21	0,518979	4,288023	-0,142004	0,209986	0,990004	0,271046	-0,326435	-3,850327	0,431005	-3,541386	-5,187547	18,659686	2,895962	-4,549110	-0,726654	-106,533023	-173,487148	31,394180	-0,326435	-3,850327	0,431005	-305,792056	20,437574	18,659686	-0,326435	-3,850327	0,431005	-305,792056	20,437574	18,659686
11:43:00,26	0,518979	4,288023	-0,142004	0,209986	0,990004	0,271046	-0,321752	-3,847292	0,430996	-3,197498	-4,923966	18,609942	2,887150	-4,542933	-0,726200	-106,351539	-173,178705	31,295929	-0,321752	-3,847292	0,430996	-305,209891	20,333586	18,609942	-0,321752	-3,847292	0,430996	-305,209891	20,333586	18,609942
11:43:00,31	0,518979	4,288023	-0,142004	0,209986	0,990004	0,271046	-0,322695	-3,836572	0,431451	-3,397079	-4,970057	18,511692	2,886257	-4,544055	-0,732695	-106,261991	-172,995050	31,386891	-0,322695	-3,836572	0,431451	-304,567949	20,361525	18,511692	-0,322695	-3,836572	0,431451	-304,567949	20,361525	18,511692
11:43:00,36	0,518979	4,288023	-0,142004	0,209986	0,990004	0,271046	-0,321278	-3,836359	0,424956	-3,204293	-4,910637	18,602654	2,881953	-4,539192	-0,733487	-106,121375	-172,834928	31,318358	-0,321278	-3,836359	0,424956	-304,358500	20,309692	18,602654	-0,321278	-3,836359	0,424956	-304,358500	20,309692	18,602654
11:43:00,41	0,518979	4,288023	-0,142004	0,209986	0,990004	0,271046	-0,323337	-3,830200	0,424163	-3,315575	-4,975994	18,534120	2,880467	-4,538362	-0,731545	-106,032848	-172,733061	31,270944	-0,323313	-3,828499	0,426105	-303,808740	20,431078	18,486707	-0,323313	-3,828499	0,426105	-303,808740	20,431078	18,486707
11:43:00,46	0,518979	4,288023	-0,142004	0,209986	0,990004	0,271046	-0,323313	-3,828499	0,426105	-3,271572	-4,949025	18,486707	2,875903	-4,538539	-0,730726	-105,994465	-172,637254	31,311066	-0,323313	-3,828499	0,426105	-303,808740	20,431078	18,486707	-0,323313	-3,828499	0,426105	-303,808740	20,431078	18,486707
11:43:00,51	0,518979	4,288023	-0,142004	0,209986	0,990004	0,271046	-0,320878	-3,824635	0,426925	-3,370360	-4,837028	18,526828	2,887440	-4,543235	-0,727120	-106,283182	-172,779940	31,323101	-0,320878	-3,824635	0,426925	-303,604169	20,351866	18,526828	-0,320878	-3,824635	0,426925	-303,604169	20,351866	18,526828
11:43:00,56	0,518979	4,288023	-0,142004	0,209986	0,990004	0,271046	-0,322579	-3,836974	0,430531	-2,996646	-5,104193	18,538864	3,122608	-4,673529	-0,617794	-113,770336	-185,409392	32,951333	-0,322579	-3,836974	0,430531	-304,199088	20,218260	18,538864	-0,322579	-3,836974	0,430531	-304,199088	20,218260	18,538864
11:43:00,61	0,518993	4,337995	-0,141982	0,209977	0,989992	0,270993	-0,327325	-4,105782	0,539857	-3,699606	-5,520324	20,167095	3,108315	-4,663142	-0,612679	-113,172259	-184,592648	32,758966	-0,327325	-4,105782	0,539857	-326,003509	20,174694	20,167095	-0,327325	-4,105782	0,539857	-326,003509	20,174694	20,167095
11:43:00,66	0,518993	4,337995	-0,141982	0,209977	0,989992	0,270993	-0,329175	-4,088211	0,544971	-3,606975	-5,506927	19,974728	3,095676	-4,650592	-0,617142	-112,512720	-183,645641	32,554771	-0,329175	-4,088211	0,544971	-324,531501	20,333286	19,974728	-0,329175	-4,088211	0,544971	-324,531501	20,333286	19,974728
11:43:00,71	0,518993	4,337995	-0,141982	0,209977	0,989992	0,270993	-0,333724	-4,070990	0,540509	-3,352548	-5,645813	19,770533	3,087494	-4,646715	-0,620328	-112,230197	-183,163611	32,493308	-0,333724	-4,070990	0,540509	-322,925251	20,551515	19,770533	-0,333724	-4,070990	0,540509	-322,925251	20,551515	19,770533
11:43:00,76	0,518993	4,337995	-0,141982	0,209977	0,989992	0,270993	-0,332990	-4,061965	0,537323	-3,263107	-5,603985	19,709070	3,080355	-4,642260	-0,620302	-112,069350	-182,905847	32,470252	-0,332990	-4,061965	0,537323	-322,127393	20,535719	19,709070	-0,332990	-4,061965	0,537323	-322,127393	20,535719	19,709070
11:43:00,81	0,518993	4,337995	-0,141982	0,209977	0,989992	0,270993	-0,333279	-4,053555	0,537349	-3,396786	-5,608592	19,686014	3,075020	-4,639197	-0,621244	-111,927074	-182,680707	32,451074	-0,333279	-4,053555	0,537349	-321,600868	20,553791	19,686014	-0,333279	-4,053555	0,537349	-321,600868	20,553791	19,686014
11:43:00,86	0,518993	4,337995	-0,141982	0,209977	0,989992	0,270993	-0,333264	-4,047404	0,536406	-3,450549	-5,597154	19,666837	3,072835	-4,639338	-0,620580	-111,847945	-182,558936	32,429133	-0,333264	-4,047404	0,536406	-321,171738	20,564032	19,666837	-0,333264	-4,047404	0,536406	-321,171738	20,564032	19,666837
11:43:00,91	0,518993	4,337995	-0,141982	0,209977	0,989992	0,270993	-0,332049	-4,045582	0,537071	-3,400232	-5,526382	19,644895	3,070620	-4,638568	-0,625746	-111,774539	-182,421142	32,415479	-0,332049	-4,045582	0,537071	-320,978454	20,539502	19,644895	-0,332049	-4,045582	0,537071	-320,978454	20,539502	19,644895
11:43:00,96	0,518993	4,337995	-0,141982	0,209977	0,989992	0,270993	-0,331609	-4,043278	0,531904	-3,364011	-5,508792	19,631242	3,070388	-4,636191	-0,624915	-111,693276	-182,311602	32,366278	-0,331609	-4,043278	0,531904	-320,761358	20,522498	19,631242	-0,331609	-4,043278	0,531904	-320,761358	20,522498	19,631242
11:43:01,01	0,518993	4,337995	-0,141982	0,209977	0,989992	0,270993	-0,333551	-4,041889	0,532736	-3,300750	-5,594202	19,582041	3,064590	-4,636904	-0,622574	-111,697003	-182,187751	32,387132	-0,333551	-4,041889	0,532736	-320,589052	20,589583	19,582041	-0,333551	-4,041889	0,532736	-320,589052	20,589583	19,582041
11:43:01,06	0,518993	4,337995	-0,141982	0,209977	0,989992	0,270993	-0,330035	-4,037225	0,535076	-3,437880	-5,476489	19,602895	3,067691	-4,638750	-0,624486	-111,643545	-182,139322	32,379869	-0,330035	-4,037225	0,535076	-320,360062	20,431238	19,602895	-0,330035	-4,037225	0,535076	-320,360062	20,431238	19,602895
11:43:01,11	0,518993	4,337995	-0,141982	0,209977	0,989992	0,270993	-0,331763	-4,033188	0,531264	-3,480732	-5,530653	19,571830	3,061958	-4,633388	-0,626387	-111,582519	-182,060893	32,356067	-0,331763	-4,033188	0,531264	-320,085960	20,512760	19,571830	-0,331763	-4,033188	0,531264	-320,085960	20,512760	19,571830
11:43:01,16	0,518993	4,337995	-0,141982	0,209977	0,989992	0,270993	-0,331763	-4,033188	0,531264	-3,480732	-5,530653	19,571830	3,066717	-4,634254	-0,624482	-111,566768	-182,056509	32,367693	-0,331763	-4,033188	0,531264	-320,085960	20,512760	19,571830	-0,331763	-4,033188	0,531264	-320,085960	20,512760	19,571830
11:43:01,21	0,518993	4,337995	-0,141982	0,209977	0,989992	0,270993	-0,333393	-4,037742	0,533169	-3,232215	-5,603962	19,583456	3,061577	-4,638185	-0,622912	-111,539609	-181,961147	32,358352	-0,333393	-4,037742	0,533169	-320,194989	20,567402	19,583456	-0,333393	-4,037742	0,533169	-320,194989	20,567402	19,583456
11:43:01,26	0,518993	4,337995	-0,141982	0,209977	0,989992	0,270993	-0,327419	-4,035256	0,534739	-3,265364	-5,317461	19,574114	3,061663	-4,632898	-0,626033	-111,504736	-181,890203	32,353274	-0,327419	-4,035256	0,534739	-320,032923	20,384924	19,574114	-0,327419	-4,035256	0,534739	-320,032923	20,384924	19,574114
11:43:01,31	0,518993	4,337995	-0,141982	0,209977	0,989992	0,270993	-0,332040	-4,032687	0,531618	-3,320036	-5,563052	19,569036	3,060471	-4,634178	-0,624103	-111,527531	-181,868587	32,342940	-0,332040	-4,032687	0,531618	-319,885989	20,502124	19,569036	-0,332040	-4,032687	0,531618	-319,885989	20,502124	19,569036
11:43:01,36	0,518993	4,337995	-0,141982	0,209977	0,989992	0,270993	-0,330336	-4,032294	0,533547	-3,333149	-5,504945	19,558703	3,058929	-4,631042	-0,626022	-111,469190	-181,824028	32,362092	-0,330336	-4,032294	0,533547	-319,868252	20,426394	19,558703	-0,330336	-4,032294	0,533547	-319,868252	20,426394	19,558703
11:43:01,41	0,518993	4,337995	-0,141982	0,209977	0,989992	0,270993	-0,332281	-4,029391	0,531629	-3,416356	-5,577878	19,577855	3,061645	-4,634296	-0,628451	-111,482095	-181,783336	32,346824	-0,332281	-4,029391	0,531629	-319,723557	20,506202	19,577855	-0,332281	-4,029391	0,531629	-319,723557	20,506202	19,577855
11:43:01,46	0,518993	4,337995	-0,141982	0,209977	0,989992	0,270993	-0,330821	-4,033370	0,529200	-3,180677	-5,533463	19,562586	3,057248	-4,628470	-0,626403	-111,388548	-181,794807	32,340719	-0,330821	-4,033370	0,529200	-319,800205	20,435981	19,562586	-0,330821	-4,033370	0,529200	-319,800205	20,435981	19,562586
11:43:01,52	0,518993	4,337995	-0,141982	0,209977	0,989992	0,270993	-0,333667	-4,026649	0,531247	-3,493302	-5,594725	19,556482	3,057198	-4,630825	-0,624720	-111,387994	-181,763944	32,325785	-0,333667	-4,026649	0,531247	-319,585273	20,598159	19,556482	-0,333667	-4,026649	0,531247	-319,585273	20,598159	19,556482
11:43:01,57	0,518993	4,337995	-0,141982	0,209977	0,989992	0,270993	-0,331604	-4,027784	0,532931	-3,407316	-5,502362	19,541547	3,055294	-4,631534	-0,626986	-111,377415	-181,709228	32,320298	-0,331604	-4,027784	0,532931	-319,588325	20,528517	19,541547	-0,331604	-4,027784	0,532931	-319,588325	20,528517	19,541547
11:43:01,62	0,518993	4,337995	-0,141982	0,209977	0,989992	0,270993	-0,330038	-4,026489	0,530664	-3,421934	-5,439128	19,536061	3,057358	-4,632297	-0,629503	-111,378383	-181,694166	32,325796	-0,330038	-4,026489	0,530664	-319,501357	20,468823	19,536061	-0,330038	-4,026489	0,530664	-319,501357	20,468823	19,536061
11:43:01,67	0,518993	4,337995	-0,141982	0,209977	0,989992	0,270993	-0,330408	-4,028658	0,528147	-3,296587	-5,466763	19,541558	3,056166	-4,631355	-0,627941	-111,327297	-181,668008	32,311768	-0,330408	-4,028658	0,528147	-319,546274	20,470273	19,541558	-0,330408	-4,028658	0,528147	-319,546274	20,470273	19,541558
11:43:01,72	0,518993	4,337995	-0,141982	0,209977	0,989992	0,270993	-0,330628	-4,027155	0,529709	-3,326558	-5,447054	19,527530	3,055706	-4,630783	-0,627945	-111,354863	-181,605213	32,327395	-0,330628	-4,027155	0,529709	-319,458243	20,507273	19,527530	-0,330628	-4,027155	0,529709	-319,458243	20,507273	19,527530
11:43:01,77	0,518993	4,337995	-0,141982	0,209977	0,989992	0,270993	-0,330893	-4,026470	0,529705	-3,321589	-5,516111	19,543157	3,058153	-4,630610	-0,628701	-111,314599	-181,593123	32,328276	-0,330893	-4,026470	0,529705	-319,399485	20,459028	19,543157	-0,330893	-4,026470	0,529705	-319,399485	20,459028	19,543157
11:43:01,82	0,518993	4,337995	-0,141982	0,209977	0,989992	0,270993	-0,332267	-4,028503	0,528949	-3,185262	-5,558685	19,544039	3,052265	-4,628782	-0,630304	-111,311671	-181,589626	32,284981	-0,332267	-4,028503	0,528949	-319,422763	20,524239	19,544039	-0,332267	-4,028503	0,528949	-319,422763	20,524239	19,544039
11:43:01,87	0,518993	4,337995	-0,141982	0,209977	0,989992	0,270993	-0,330906	-4,022490	0,527347	-3,493445	-5,487147	19,500743	3,059003	-4,629602	-0,630524	-111,284582	-181,584375	32,302198	-0,330906	-4,022490	0,527347	-319,258927	20,488970	19,500743	-0,330906	-4,022490	0,527347	-319,258927	20,488970	19,500743
11:43:01,92	0,518993	4,337995	-0,141982	0,209977	0,989992	0,270993	-0,333565	-4,028735	0,527126	-3,150627	-5,604581	19,517961	3,056547	-4,631030	-0,626669	-111,309763	-181,557006	32,272088	-0,333565	-4,028735	0,527126	-319,406319	20,580268	19,517961	-0,333565	-4,028735	0,527126	-319,406319	20,580268	19,517961
11:43:01,97	0,518993	4,337995	-0,141982	0,209977	0,989992	0,270993	-0,331100	-4,027322	0,530982	-3,212983	-5,511897	19,487851	3,052666	-4,627379	-0,630373	-111,281739	-181,513973	32,311642	-0,331100	-4,027322	0,530982	-319,357768	20,479455	19,487851	-0,331100	-4,027322	0,530982	-319,357768	20,479455	19,487851
11:43:02,02	0,518993	4,337995	-0,141982	0,209977	0,989992	0,270993	-0,332321	-4,022135	0,527278	-3,431406	-5,572640	19,527404	3,056560	-4,629416	-0,626737	-111,252613	-181,539835	32,328053	-0,332321	-4,022135	0,527278	-319,169043	20,514566	19,527404	-0,332321	-4,022135	0,527278	-319,169043	20,514566	19,527404
11:43:02,07	0,518993	4,337995	-0,141982	0,209977	0,989992	0,270993	-0,332505	-4,026526	0,530914	-3,210928	-5,544030	19,543815	3,053033	-4,629927	-0,628312	-111,260699	-181,507809	32,310054	-0,332505	-4,026526	0,530914	-319,293229	20,557586	19,543815	-0,332505	-4,026526	0,530914	-319,293229	20,557586	19,543815
11:43:02,12	0,518993	4,337995	-0,141982	0,209977	0,989992	0,270993	-0,331246	-4,025197	0,527395	-3,235247	-5,533431	19,533430	3,054779	-4,629841	-0,630256	-111,277713	-181,473611	32,317667	-0,331246	-4,025197	0,527395	-319,213202	20,469382	19,533430	-0,331246	-4,025197	0,527395	-319,213202	20,469382	19,533430
11:43:02,17	0,518993	4,337995	-0,141982	0,209977	0,989992	0,270993	-0,331246	-4,025197	0,527395	-3,235247	-5,533431	19,533430	3,057284	-4,628579	-0,630239	-111,203891	-181,484312	32,297795	-0,331246	-4,025197	0,527395	-319,213202	20,469382	19,533430	-0,331246	-4,025197	0,527395	-319,213202	20,469382	19,533430
11:43:02,22	0,518993	4,337995	-0,141982	0,209977	0,989992	0,270993	-0,333591	-4,026735	0,527412	-3,127624	-5,586076	19,513557	3,054332	-4,629963	-0,630639	-111,227406	-181,435357	32,294288	-0,333591	-4,026735	0,527412	-319,226318	20,600801	19,513557	-0,333591	-4,026735	0,527412	-319,226318	20,600801	19,513557
11:43:02,27	0,518993	4,337995	-0,141982	0,209977	0,989992	0,270993	-0,330916	-4,024871	0,527011	-3,193928	-5,491840	19,510050	3,053138	-4,628234	-0,627142	-111,230578	-181,449515	32,306324	-0,330916	-4,024871	0,527011	-319,146275	20,485084	19,510050	-0,330916	-4,024871	0,527011	-319,146275	20,485084	19,510050
11:43:02,32	0,518993	4,337995	-0,141982	0,209977	0,989992	0,270993	-0,331817	-4,022971	0,530508	-3,306532	-5,534365	19,522087	3,053134	-4,628520	-0,631832	-111,237876	-181,420483	32,276224	-0,331817	-4,022971	0,530508	-319,109794	20,513294	19,522087	-0,331817	-4,022971	0,530508	-319,109794	20,513294	19,522087
11:43:02,37	0,518993	4,337995	-0,141982	0,209977	0,989992	0,270993	-0,331568	-4,023111	0,525819	-3,277758	-5,542221	19,491987	3,053258	-4,629779	-0,627897	-111,198362	-181,387839	32,308220	-0,331568	-4,023111	0,525819	-319,092011	20,485843	19,491987	-0,331568	-4,023111	0,525819	-319,092011	20,485843	19,491987
11:43:02,42	0,518993	4,337995	-0,141982	0,209977	0,989992	0,270993	-0,330540	-4,023848	0,529754	-3,191413	-5,470860	19,523982	3,053211	-4,627079	-0,627523	-111,214408	-181,384722	32,313495	-0,330540	-4,023848	0,529754	-319,063511	20,476494	19,523982	-0,330540	-4,023848	0,529754	-319,063511	20,476494	19,523982
11:43:02,47	0,518993	4,337995	-0,141982	0,209977	0,989992	0,270993	-0,332854	-4,022458	0,530127	-3,269055	-5,606673	19,529257	3,046193	-4,627707	-0,631446	-111,200229	-181,356417	32,266885	-0,332854	-4,022458	0,530127	-319,031981	20,522377	19,529257	-0,332854	-4,022458	0,530127	-319,031981	20,522377	19,529257
11:43:02,52	0,518993	4,337995	-0,141982	0,209977	0,989992	0,270993	-0,328801	-4,016694	0,526204	-3,537145	-5,397767	19,482648	3,054381	-4,629473	-0,628324	-111,236809	-181,357504	32,281015	-0,328801	-4,016694	0,526204	-318,847650	20,413088	19,482648	-0,328801	-4,016694	0,526204	-318,847650	20,413088	19,482648
11:43:02,57	0,518993	4,337995	-0,141982	0,209977	0,989992	0,270993	-0,331366	-4,024667	0,529327	-3,141774	-5,562283	19,496778	3,047361	-4,628887	-0,629489	-111,217078	-181,335598	32,285942	-0,331366	-4,024667	0,529327	-319,078169	20,449924	19,496778	-0,331366	-4,024667	0,529327	-319,078169	20,449924	19,496778
11:43:02,62	0,518993	4,337995	-0,141982	0,209977	0,989992	0,270993	-0,328363	-4,018295	0,528161	-3,444279	-5,399986	19,501705	3,049784	-4,628671	-0,629087	-111,193615	-181,313744	32,286607	-0,328363	-4,018295	0,528161	-318,880475	20,376476	19,501705	-0,328363	-4,018295	0,528161	-318,880475	20,376476	19,501705
11:43:02,67	0,518993	4,337995	-0,141982	0,209977	0,989992	0,270993	-0,329762	-4,020286	0,528563	-3,310132	-5,463368	19,502370	3,052258	-4,626085	-0,629484	-111,130701	-181,327801	32,247802	-0,329762	-4,020286	0,528563	-318,902557	20,422955	19,502370	-0,329762	-4,020286	0,528563	-318,902557	20,422955	19,502370
11:43:02,72	0,518993	4,337995	-0,141982	0,209977	0,989992	0,270993	-0,333238	-4,021136	0,528167	-3,246641	-5,582611	19,463564	3,051567	-4,628968	-0,627912	-111,189333	-181,311886	32,291017	-0,333238	-4,021136	0,528167	-318,905803	20,576585	19,463564	-0,333238	-4,021136	0,528167	-318,905803	20,576585	19,463564
11:43:02,77	0,518993	4,337995	-0,141982	0,209977	0,989992	0,270993	-0,330396	-4,021979	0,529739	-3,218345	-5,493560	19,506779	3,052835	-4,627986	-0,631023	-111,151143	-181,284928	32,269520	-0,330396	-4,021979	0,529739	-318,943672	20,442537	19,506779	-0,330396	-4,021979	0,529739	-318,943672	20,442537	19,506779
11:43:02,82	0,518993	4,337995	-0,141982	0,209977	0,989992	0,270993	-0,331880	-4,022585	0,526628	-3,144351	-5,551129	19,485282	3,050703	-4,625559	-0,631162	-111,135322	-181,274855	32,265718	-0,331880	-4,022585	0,526628	-318,917312	20,501456	19,485282	-0,331880	-4,022585	0,526628	-318,917312	20,501456	19,485282
11:43:02,87	0,518993	4,337995	-0,141982	0,209977	0,989992	0,270993	-0,332318	-4,019213	0,526796	-3,330149	-5,589596	19,479118	3,047555	-4,627548	-0,634141	-111,143593	-181,258027	32,266508	-0,332318	-4,019213	0,526796	-318,838372	20,497405	19,479118	-0,332318	-4,019213	0,526796	-318,838372	20,497405	19,479118
11:43:02,92	0,518993	4,337995	-0,141982	0,209977	0,989992	0,270993	-0,329620	-4,017794	0,523510	-3,366447	-5,440497	19,482271	3,054445	-4,631447	-0,628561	-111,194474	-181,408241	32,272357	-0,329620	-4,017794	0,523510	-318,763259	20,434641	19,482271	-0,329620	-4,017794	0,523510	-318,763259	20,434641	19,482271
11:43:02,97	0,518993	4,337995	-0,141982	0,209977	0,989992	0,270993	-0,329688	-4,025711	0,529090	-3,110288	-5,413015	19,488120	3,337558	-4,785837	-0,489520	-120,126218	-195,942667	34,169707	-0,329688	-4,025711	0,529090	-319,128592	20,467500	19,488120	-0,329688	-4,025711	0,529090	-319,128592	20,467500	19,488120
11:43:03,02	0,518925	4,388093	-0,141980	0,209987	0,989971	0,270984	-0,337539	-4,348089	0,668130	-3,399699	-6,289179	21,385470	3,330252	-4,777697	-0,493387	-119,784410	-195,622812	34,050342	-0,337539	-4,348089	0,668130	-344,724647	20,207656	21,385470	-0,337539	-4,348089	0,668130	-344,724647	20,207656	21,385470
11:43:03,07	0,518925	4,388093	-0,141980	0,209987	0,989971	0,270984	-0,340936	-4,337691	0,664263	-3,492444	-6,329720	21,266104	3,310049	-4,762258	-0,497155	-118,998173	-194,497073	33,862592	-0,340936	-4,337691	0,664263	-344,001216	20,433755	21,266104	-0,340936	-4,337691	0,664263	-344,001216	20,433755	21,266104
11:43:03,12	0,518925	4,388093	-0,141980	0,209987	0,989971	0,270984	-0,340901	-4,296220	0,661698	-3,663341	-6,209123	21,001203	3,294319	-4,756991	-0,495952	-118,688744	-193,962590	33,785440	-0,340901	-4,296220	0,661698	-340,916592	20,551583	21,001203	-0,340901	-4,296220	0,661698	-340,916592	20,551583	21,001203
11:43:03,17	0,518925	4,388093	-0,141980	0,209987	0,989971	0,270984	-0,340901	-4,296220	0,661698	-3,663341	-6,209123	21,001203	3,291959	-4,750807	-0,499810	-118,492083	-193,690530	33,746539	-0,340901	-4,296220	0,661698	-340,916592	20,551583	21,001203	-0,340901	-4,296220	0,661698	-340,916592	20,551583	21,001203
11:43:03,22	0,518925	4,388093	-0,141980	0,209987	0,989971	0,270984	-0,345076	-4,291083	0,657841	-3,596488	-6,391961	20,962302	3,288862	-4,751863	-0,501345	-118,379154	-193,444513	33,705050	-0,345076	-4,291083	0,657841	-340,446538	20,696515	20,962302	-0,345076	-4,291083	0,657841	-340,446538	20,696515	20,962302
11:43:03,27	0,518925	4,388093	-0,141980	0,209987	0,989971	0,270984	-0,342613	-4,288929	0,656306	-3,438984	-6,289086	20,920812	3,285057	-4,747958	-0,503644	-118,265829	-193,299861	33,709839	-0,342613	-4,288929	0,656306	-340,119932	20,606032	20,920812	-0,342613	-4,288929	0,656306	-340,119932	20,606032	20,920812
11:43:03,32	0,518925	4,388093	-0,141980	0,209987	0,989971	0,270984	-0,344092	-4,283681	0,654006	-3,529938	-6,340201	20,925602	3,283297	-4,746697	-0,501386	-118,175639	-193,162580	33,697283	-0,344092	-4,283681	0,654006	-339,798928	20,671053	20,925602	-0,344092	-4,283681	0,654006	-339,798928	20,671053	20,925602
11:43:03,37	0,518925	4,388093	-0,141980	0,209987	0,989971	0,270984	-0,344304	-4,281527	0,656265	-3,477995	-6,341753	20,913046	3,280874	-4,745238	-0,500891	-118,107115	-193,051902	33,680240	-0,344304	-4,281527	0,656265	-339,577847	20,686135	20,913046	-0,344304	-4,281527	0,656265	-339,577847	20,686135	20,913046
11:43:03,42	0,518925	4,388093	-0,141980	0,209987	0,989971	0,270984	-0,344357	-4,278699	0,656759	-3,494921	-6,340462	20,896003	3,291133	-4,749849	-0,499943	-118,340222	-193,386122	33,744312	-0,344357	-4,278699	0,656759	-339,372802	20,691523	20,896003	-0,344357	-4,278699	0,656759	-339,372802	20,691523	20,896003
11:43:03,47	0,518925	4,388093	-0,141980	0,209987	0,989971	0,270984	-0,345493	-4,289889	0,657708	-3,319034	-6,434336	20,960074	3,541512	-4,878454	-0,362589	-125,831586	-206,337541	35,407047	-0,345493	-4,289889	0,657708	-340,075335	20,686878	20,960074	-0,345493	-4,289889	0,657708	-340,075335	20,686878	20,960074
11:43:03,52	0,518997	4,437995	-0,141993	0,209986	0,989989	0,271017	-0,359307	-4,571026	0,795061	-3,661841	-7,164662	22,622810	3,530080	-4,869750	-0,361031	-125,311877	-205,810224	35,169862	-0,359307	-4,571026	0,795061	-362,487402	21,040950	22,622810	-0,359307	-4,571026	0,795061	-362,487402	21,040950	22,622810
11:43:03,57	0,518997	4,437995	-0,141993	0,209986	0,989989	0,271017	-0,361129	-4,556774	0,796620	-3,686436	-7,072991	22,385625	3,506399	-4,856771	-0,365911	-124,510267	-204,646554	35,036177	-0,361129	-4,556774	0,796620	-361,393193	21,275659	22,385625	-0,361129	-4,556774	0,796620	-361,393193	21,275659	22,385625
11:43:03,62	0,518997	4,437995	-0,141993	0,209986	0,989989	0,271017	-0,360528	-4,529776	0,791739	-3,681777	-6,929363	22,251940	3,501642	-4,848311	-0,364714	-124,246901	-204,242662	34,977069	-0,360528	-4,529776	0,791739	-359,269163	21,372114	22,251940	-0,360528	-4,529776	0,791739	-359,269163	21,372114	22,251940
11:43:03,67	0,518997	4,437995	-0,141993	0,209986	0,989989	0,271017	-0,365477	-4,521427	0,792937	-3,634467	-7,160559	22,192832	3,497545	-4,844288	-0,367022	-124,060164	-203,930093	34,928314	-0,365477	-4,521427	0,792937	-358,566449	21,529390	22,192832	-0,365477	-4,521427	0,792937	-358,566449	21,529390	22,192832
11:43:03,72	0,518997	4,437995	-0,141993	0,209986	0,989989	0,271017	-0,366912	-4,515867	0,790629	-3,559508	-7,229745	22,144076	3,494476	-4,847403	-0,370471	-123,928331	-203,700212	34,901513	-0,366912	-4,515867	0,790629	-358,055057	21,572852	22,144076	-0,366912	-4,515867	0,790629	-358,055057	21,572852	22,144076
11:43:03,77	0,518997	4,437995	-0,141993	0,209986	0,989989	0,271017	-0,362680	-4,514766	0,787179	-3,351739	-7,010473	22,117276	3,488831	-4,840718	-0,371108	-123,762254	-203,594133	34,907242	-0,362680	-4,514766	0,787179	-357,760893	21,459946	22,117276	-0,362680	-4,514766	0,787179	-357,760893	21,459946	22,117276
11:43:03,82	0,518997	4,437995	-0,141993	0,209986	0,989989	0,271017	-0,365648	-4,506535	0,786542	-3,604862	-7,073976	22,123004	3,486353	-4,841383	-0,370315	-123,718625	-203,449634	34,859942	-0,365648	-4,506535	0,786542	-357,367858	21,629361	22,123004	-0,365648	-4,506535	0,786542	-357,367858	21,629361	22,123004
11:43:03,87	0,518997	4,437995	-0,141993	0,209986	0,989989	0,271017	-0,363832	-4,504721	0,787335	-3,552215	-7,014033	22,075705	3,484878	-4,839314	-0,369157	-123,636424	-203,351515	34,857550	-0,363832	-4,504721	0,787335	-357,172841	21,546783	22,075705	-0,363832	-4,504721	0,787335	-357,172841	21,546783	22,075705
11:43:03,92	0,518997	4,437995	-0,141993	0,209986	0,989989	0,271017	-0,364887	-4,502410	0,788493	-3,546356	-7,046750	22,073313	3,483773	-4,834660	-0,372763	-123,560701	-203,230070	34,827017	-0,364887	-4,502410	0,788493	-356,985505	21,596862	22,073313	-0,364887	-4,502410	0,788493	-356,985505	21,596862	22,073313
11:43:03,97	0,518997	4,437995	-0,141993	0,209986	0,989989	0,271017	-0,368364	-4,499126	0,784887	-3,574087	-7,222732	22,042780	3,479799	-4,835885	-0,373126	-123,521343	-203,146654	34,838327	-0,368364	-4,499126	0,784887	-356,755444	21,693875	22,042780	-0,368364	-4,499126	0,784887	-356,755444	21,693875	22,042780
11:43:04,02	0,518997	4,437995	-0,141993	0,209986	0,989989	0,271017	-0,365317	-4,496296	0,784525	-3,629293	-7,071872	22,054090	3,479944	-4,838291	-0,371945	-123,481467	-203,097888	34,819049	-0,365317	-4,496296	0,784525	-356,588547	21,605487	22,054090	-0,365317	-4,496296	0,784525	-356,588547	21,605487	22,054090
11:43:04,07	0,518997	4,437995	-0,141993	0,209986	0,989989	0,271017	-0,363306	-4,497625	0,785705	-3,498011	-6,957158	22,034812	3,481161	-4,840560	-0,373491	-123,480841	-203,057686	34,816299	-0,363306	-4,497625	0,785705	-356,561596	21,562350	22,034812	-0,363306	-4,497625	0,785705	-356,561596	21,562350	22,034812
11:43:04,12	0,518997	4,437995	-0,141993	0,209986	0,989989	0,271017	-0,361949	-4,499814	0,784160	-3,349067	-6,906153	22,032062	3,476580	-4,832694	-0,372177	-123,393543	-202,939762	34,841366	-0,361949	-4,499814	0,784160	-356,584469	21,506831	22,032062	-0,361949	-4,499814	0,784160	-356,584469	21,506831	22,032062
11:43:04,17	0,518997	4,437995	-0,141993	0,209986	0,989989	0,271017	-0,366471	-4,491914	0,785473	-3,614112	-7,124646	22,057128	3,474675	-4,830740	-0,373515	-123,358302	-202,962301	34,778473	-0,366471	-4,491914	0,785473	-356,229336	21,643298	22,057128	-0,366471	-4,491914	0,785473	-356,229336	21,643298	22,057128
11:43:04,22	0,518997	4,437995	-0,141993	0,209986	0,989989	0,271017	-0,367210	-4,489286	0,784135	-3,752625	-7,121324	21,994236	3,473270	-4,836283	-0,373458	-123,365800	-202,875027	34,829909	-0,367210	-4,489286	0,784135	-356,161613	21,704691	21,994236	-0,367210	-4,489286	0,784135	-356,161613	21,704691	21,994236
11:43:04,27	0,518997	4,437995	-0,141993	0,209986	0,989989	0,271017	-0,361707	-4,490842	0,784193	-3,599932	-6,885290	22,045671	3,476351	-4,832313	-0,375812	-123,302565	-202,849715	34,779327	-0,361707	-4,490842	0,784193	-356,130990	21,508726	22,045671	-0,361707	-4,490842	0,784193	-356,130990	21,508726	22,045671
11:43:04,32	0,518997	4,437995	-0,141993	0,209986	0,989989	0,271017	-0,366686	-4,491525	0,781838	-3,510865	-7,102060	21,995090	3,474096	-4,834070	-0,375432	-123,282350	-202,796933	34,750857	-0,366686	-4,491525	0,781838	-356,095557	21,682762	21,995090	-0,366686	-4,491525	0,781838	-356,095557	21,682762	21,995090
11:43:04,37	0,518997	4,437995	-0,141993	0,209986	0,989989	0,271017	-0,364037	-4,490451	0,782219	-3,510896	-6,973219	21,966620	3,474696	-4,832135	-0,374259	-123,285109	-202,760700	34,771104	-0,364037	-4,490451	0,782219	-356,011277	21,603690	21,966620	-0,364037	-4,490451	0,782219	-356,011277	21,603690	21,966620
11:43:04,43	0,518997	4,437995	-0,141993	0,209986	0,989989	0,271017	-0,366012	-4,490002	0,783391	-3,504226	-7,096435	21,986867	3,474262	-4,834249	-0,373983	-123,312071	-202,695363	34,755960	-0,366012	-4,490002	0,783391	-355,969389	21,635528	21,986867	-0,366012	-4,490002	0,783391	-355,969389	21,635528	21,986867
11:43:04,48	0,518997	4,437995	-0,141993	0,209986	0,989989	0,271017	-0,363965	-4,490684	0,783667	-3,425672	-7,045992	21,971722	3,472177	-4,835029	-0,374097	-123,254256	-202,690801	34,783368	-0,363965	-4,490684	0,783667	-355,944354	21,525255	21,971722	-0,363965	-4,490684	0,783667	-355,944354	21,525255	21,971722
11:43:04,53	0,518997	4,437995	-0,141993	0,209986	0,989989	0,271017	-0,362247	-4,489268	0,783553	-3,466447	-6,908880	21,999131	3,468560	-4,834120	-0,375885	-123,233760	-202,648737	34,775009	-0,362247	-4,489268	0,783553	-355,873970	21,527523	21,999131	-0,362247	-4,489268	0,783553	-355,873970	21,527523	21,999131
11:43:04,58	0,518997	4,437995	-0,141993	0,209986	0,989989	0,271017	-0,361226	-4,485681	0,781765	-3,606266	-6,859051	21,990771	3,471465	-4,831364	-0,378136	-123,180217	-202,641325	34,732159	-0,361226	-4,485681	0,781765	-355,732253	21,497175	21,990771	-0,361226	-4,485681	0,781765	-355,732253	21,497175	21,990771
11:43:04,63	0,518997	4,437995	-0,141993	0,209986	0,989989	0,271017	-0,365065	-4,486819	0,779514	-3,513930	-7,016033	21,947921	3,471376	-4,829106	-0,376954	-123,221245	-202,612118	34,791258	-0,365065	-4,486819	0,779514	-355,729204	21,641580	21,947921	-0,365065	-4,486819	0,779514	-355,729204	21,641580	21,947921
11:43:04,68	0,518997	4,437995	-0,141993	0,209986	0,989989	0,271017	-0,366976	-4,485613	0,780696	-3,571874	-7,165538	22,007021	3,467980	-4,830219	-0,377977	-123,166801	-202,590335	34,775924	-0,366976	-4,485613	0,780696	-355,692459	21,642085	22,007021	-0,366976	-4,485613	0,780696	-355,692459	21,642085	22,007021
11:43:04,73	0,518997	4,437995	-0,141993	0,209986	0,989989	0,271017	-0,364315	-4,483228	0,779673	-3,649769	-6,990880	21,991687	3,467459	-4,829242	-0,376544	-123,148329	-202,551493	34,781814	-0,364315	-4,483228	0,779673	-355,583189	21,607814	21,991687	-0,364315	-4,483228	0,779673	-355,583189	21,607814	21,991687
11:43:04,78	0,518997	4,437995	-0,141993	0,209986	0,989989	0,271017	-0,364900	-4,482288	0,781106	-3,655784	-7,024749	21,997576	3,469862	-4,829136	-0,376579	-123,136463	-202,542707	34,724284	-0,364900	-4,482288	0,781106	-355,515400	21,619905	21,997576	-0,364900	-4,482288	0,781106	-355,515400	21,619905	21,997576
11:43:04,83	0,518997	4,437995	-0,141993	0,209986	0,989989	0,271017	-0,366193	-4,484316	0,781071	-3,536793	-7,086103	21,940047	3,471086	-4,829678	-0,377700	-123,110851	-202,538207	34,763739	-0,366193	-4,484316	0,781071	-355,555597	21,660053	21,940047	-0,366193	-4,484316	0,781071	-355,555597	21,660053	21,940047
11:43:04,88	0,518997	4,437995	-0,141993	0,209986	0,989989	0,271017	-0,366336	-4,485647	0,779951	-3,450853	-7,073600	21,979502	3,467564	-4,833336	-0,378476	-123,133473	-202,479998	34,765157	-0,366336	-4,485647	0,779951	-355,574178	21,683769	21,979502	-0,366336	-4,485647	0,779951	-355,574178	21,683769	21,979502
11:43:04,93	0,518997	4,437995	-0,141993	0,209986	0,989989	0,271017	-0,361406	-4,484427	0,779175	-3,475234	-6,865959	21,980919	3,469311	-4,827158	-0,377328	-123,049532	-202,459899	34,722659	-0,361406	-4,484427	0,779175	-355,502728	21,504441	21,980919	-0,361406	-4,484427	0,779175	-355,502728	21,504441	21,980919
11:43:04,98	0,518997	4,437995	-0,141993	0,209986	0,989989	0,271017	-0,367630	-4,482850	0,780323	-3,497831	-7,126936	21,938422	3,468853	-4,830275	-0,379227	-123,085930	-202,433569	34,786670	-0,367630	-4,482850	0,780323	-355,401576	21,732009	21,938422	-0,367630	-4,482850	0,780323	-355,401576	21,732009	21,938422
11:43:05,03	0,518997	4,437995	-0,141993	0,209986	0,989989	0,271017	-0,364702	-4,484012	0,778424	-3,432820	-7,019393	22,002433	3,470490	-4,826049	-0,377827	-123,070561	-202,453309	34,721740	-0,364702	-4,484012	0,778424	-355,427758	21,609744	22,002433	-0,364702	-4,484012	0,778424	-355,427758	21,609744	22,002433
11:43:05,08	0,518997	4,437995	-0,141993	0,209986	0,989989	0,271017	-0,369181	-4,483317	0,779823	-3,478391	-7,229077	21,937502	3,468332	-4,826803	-0,378113	-123,052738	-202,440949	34,718008	-0,369181	-4,483317	0,779823	-355,418741	21,751595	21,937502	-0,369181	-4,483317	0,779823	-355,418741	21,751595	21,937502
11:43:05,13	0,518997	4,437995	-0,141993	0,209986	0,989989	0,271017	-0,367449	-4,481825	0,779537	-3,536329	-7,129759	21,933770	3,467207	-4,829165	-0,377319	-123,052429	-202,390090	34,728296	-0,367449	-4,481825	0,779537	-355,359603	21,714953	21,933770	-0,367449	-4,481825	0,779537	-355,359603	21,714953	21,933770
11:43:05,18	0,518997	4,437995	-0,141993	0,209986	0,989989	0,271017	-0,364840	-4,482032	0,780331	-3,481393	-7,019296	21,944059	3,467158	-4,830013	-0,379631	-123,056263	-202,428981	34,752588	-0,364840	-4,482032	0,780331	-355,320874	21,620675	21,944059	-0,364840	-4,482032	0,780331	-355,320874	21,620675	21,944059
11:43:05,23	0,518997	4,437995	-0,141993	0,209986	0,989989	0,271017	-0,364082	-4,482413	0,778019	-3,497132	-6,963724	21,968351	3,467294	-4,827473	-0,378881	-123,022338	-202,344864	34,711271	-0,364082	-4,482413	0,778019	-355,366592	21,616698	21,968351	-0,364082	-4,482413	0,778019	-355,366592	21,616698	21,968351
11:43:05,28	0,518997	4,437995	-0,141993	0,209986	0,989989	0,271017	-0,366349	-4,481261	0,778770	-3,467246	-7,094282	21,927034	3,464992	-4,826904	-0,378483	-122,996994	-202,340809	34,715430	-0,366349	-4,481261	0,778770	-355,246245	21,664091	21,927034	-0,366349	-4,481261	0,778770	-355,246245	21,664091	21,927034
11:43:05,33	0,518997	4,437995	-0,141993	0,209986	0,989989	0,271017	-0,365691	-4,478983	0,779168	-3,569529	-7,040167	21,931193	3,465588	-4,826684	-0,377307	-122,990238	-202,353150	34,724076	-0,365691	-4,478983	0,779168	-355,169687	21,666587	21,931193	-0,365691	-4,478983	0,779168	-355,169687	21,666587	21,931193
11:43:05,38	0,518997	4,437995	-0,141993	0,209986	0,989989	0,271017	-0,366179	-4,479389	0,780343	-3,555724	-7,053516	21,939838	3,466732	-4,829724	-0,378843	-123,015761	-202,332313	34,745068	-0,366179	-4,479389	0,780343	-355,187757	21,691537	21,939838	-0,366179	-4,479389	0,780343	-355,187757	21,691537	21,939838
11:43:05,43	0,518997	4,437995	-0,141993	0,209986	0,989989	0,271017	-0,364119	-4,481900	0,778807	-3,419855	-6,978904	21,960830	3,463912	-4,827609	-0,376479	-122,954953	-202,328879	34,767166	-0,364119	-4,481900	0,778807	-355,249021	21,604419	21,960830	-0,364119	-4,481900	0,778807	-355,249021	21,604419	21,960830
11:43:05,48	0,518997	4,437995	-0,141993	0,209986	0,989989	0,271017	-0,364540	-4,478400	0,781171	-3,568499	-6,949867	21,982929	3,465589	-4,828871	-0,379764	-123,013303	-202,300438	34,689622	-0,364540	-4,478400	0,781171	-355,122883	21,666527	21,982929	-0,364540	-4,478400	0,781171	-355,122883	21,666527	21,982929
11:43:05,53	0,518997	4,437995	-0,141993	0,209986	0,989989	0,271017	-0,364286	-4,480484	0,777887	-3,464670	-7,001399	21,905385	3,467071	-4,828223	-0,379753	-122,996059	-202,331401	34,694855	-0,364286	-4,480484	0,777887	-355,182656	21,595036	21,905385	-0,364286	-4,480484	0,777887	-355,182656	21,595036	21,905385
11:43:05,58	0,518997	4,437995	-0,141993	0,209986	0,989989	0,271017	-0,365588	-4,481443	0,777898	-3,433006	-7,038688	21,910618	3,465172	-4,826903	-0,378583	-122,973774	-202,288792	34,739561	-0,365588	-4,481443	0,777898	-355,226256	21,659954	21,910618	-0,365588	-4,481443	0,777898	-355,226256	21,659954	21,910618
11:43:05,63	0,518997	4,437995	-0,141993	0,209986	0,989989	0,271017	-0,365782	-4,479139	0,779067	-3,504764	-7,050779	21,955323	3,467450	-4,825699	-0,379630	-122,963675	-202,283371	34,723074	-0,365782	-4,479139	0,779067	-355,117161	21,663088	21,955323	-0,365782	-4,479139	0,779067	-355,117161	21,663088	21,955323
11:43:05,68	0,518997	4,437995	-0,141993	0,209986	0,989989	0,271017	-0,367963	-4,480509	0,778021	-3,423790	-7,158186	21,938837	3,469451	-4,829898	-0,377251	-122,940394	-202,272173	34,743272	-0,367963	-4,480509	0,778021	-355,143716	21,726936	21,938837	-0,367963	-4,480509	0,778021	-355,143716	21,726936	21,938837
11:43:05,73	0,518997	4,437995	-0,141993	0,209986	0,989989	0,271017	-0,365327	-4,484341	0,780400	-3,203152	-7,006539	21,959034	3,460855	-4,825890	-0,375709	-122,959638	-202,220397	34,690810	-0,365327	-4,484341	0,780400	-355,223945	21,671640	21,959034	-0,365327	-4,484341	0,780400	-355,223945	21,671640	21,959034
11:43:05,78	0,518997	4,437995	-0,141993	0,209986	0,989989	0,271017	-0,364501	-4,474893	0,781941	-3,659257	-7,006127	21,906573	3,465209	-4,828007	-0,380779	-122,934839	-202,224075	34,719801	-0,364501	-4,474893	0,781941	-354,938341	21,607189	21,906573	-0,364501	-4,474893	0,781941	-354,938341	21,607189	21,906573
11:43:05,84	0,518997	4,437995	-0,141993	0,209986	0,989989	0,271017	-0,364844	-4,479722	0,776872	-3,398932	-7,000676	21,935564	3,462176	-4,824913	-0,377778	-122,903363	-202,231413	34,707662	-0,364844	-4,479722	0,776872	-355,057097	21,639609	21,935564	-0,364844	-4,479722	0,776872	-355,057097	21,639609	21,935564
11:43:05,88	0,518997	4,437995	-0,141993	0,209986	0,989989	0,271017	-0,366007	-4,475548	0,779872	-3,606571	-7,030217	21,923424	3,461191	-4,827590	-0,378433	-122,904636	-202,176353	34,728650	-0,366007	-4,475548	0,779872	-354,937116	21,701353	21,923424	-0,366007	-4,475548	0,779872	-354,937116	21,701353	21,923424
11:43:05,93	0,518997	4,437995	-0,141993	0,209986	0,989989	0,271017	-0,363196	-4,476034	0,779217	-3,534273	-6,912652	21,944413	3,466559	-4,830774	-0,376949	-123,117008	-202,296499	34,736227	-0,363196	-4,476034	0,779217	-354,902938	21,598216	21,944413	-0,363196	-4,476034	0,779217	-354,902938	21,598216	21,944413
11:43:05,98	0,518997	4,437995	-0,141993	0,209986	0,989989	0,271017	-0,363122	-4,482275	0,780702	-3,419976	-7,032688	21,951989	3,782965	-4,988908	-0,215498	-132,186885	-218,478058	36,787790	-0,363122	-4,482275	0,780702	-355,278559	21,472428	21,951989	-0,363122	-4,482275	0,780702	-355,278559	21,472428	21,951989
11:43:06,03	0,519018	4,488014	-0,141965	0,209977	0,989990	0,270993	-0,384378	-4,835358	0,942153	-3,608248	-7,901941	24,003553	3,775639	-4,979017	-0,207275	-131,684685	-217,923570	36,635698	-0,384378	-4,835358	0,942153	-383,183826	22,271741	24,003553	-0,384378	-4,835358	0,942153	-383,183826	22,271741	24,003553
11:43:06,08	0,519018	4,488014	-0,141965	0,209977	0,989990	0,270993	-0,389281	-4,824067	0,950376	-3,464060	-7,999208	23,851461	3,746475	-4,958899	-0,212467	-130,953553	-216,764983	36,439890	-0,389281	-4,824067	0,950376	-382,153324	22,559336	23,851461	-0,389281	-4,824067	0,950376	-382,153324	22,559336	23,851461
11:43:06,13	0,519018	4,488014	-0,141965	0,209977	0,989990	0,270993	-0,392121	-4,788752	0,945183	-3,931515	-8,093014	23,655653	3,741092	-4,955597	-0,214036	-130,664831	-216,251720	36,363032	-0,392121	-4,788752	0,945183	-379,848542	22,688487	23,655653	-0,392121	-4,788752	0,945183	-379,848542	22,688487	23,655653
11:43:06,18	0,519018	4,488014	-0,141965	0,209977	0,989990	0,270993	-0,392290	-4,782439	0,943614	-3,670908	-8,108369	23,578794	3,727544	-4,953877	-0,213331	-130,459999	-215,915098	36,351025	-0,392290	-4,782439	0,943614	-379,092399	22,686363	23,578794	-0,392290	-4,782439	0,943614	-379,092399	22,686363	23,578794
11:43:06,23	0,519018	4,488014	-0,141965	0,209977	0,989990	0,270993	-0,390578	-4,768043	0,945140	-3,727758	-7,995906	23,550278	3,727769	-4,949881	-0,212510	-130,298628	-215,664354	36,334516	-0,390578	-4,768043	0,945140	-378,019113	22,664461	23,550278	-0,390578	-4,768043	0,945140	-378,019113	22,664461	23,550278
11:43:06,28	0,519018	4,488014	-0,141965	0,209977	0,989990	0,270993	-0,390578	-4,768043	0,945140	-3,727758	-7,995906	23,550278	3,725185	-4,947549	-0,213669	-130,169455	-215,544421	36,284338	-0,390578	-4,768043	0,945140	-378,019113	22,664461	23,550278	-0,390578	-4,768043	0,945140	-378,019113	22,664461	23,550278
11:43:06,33	0,519018	4,488014	-0,141965	0,209977	0,989990	0,270993	-0,391306	-4,764639	0,943981	-3,736301	-7,981872	23,500101	3,726657	-4,945424	-0,214901	-130,112273	-215,434152	36,257916	-0,391306	-4,764639	0,943981	-377,760463	22,735659	23,500101	-0,391306	-4,764639	0,943981	-377,760463	22,735659	23,500101
11:43:06,38	0,519018	4,488014	-0,141965	0,209977	0,989990	0,270993	-0,393882	-4,764851	0,942749	-3,601183	-8,121424	23,473679	3,720438	-4,941903	-0,216355	-129,998036	-215,242222	36,269682	-0,393882	-4,764851	0,942749	-377,641997	22,798304	23,473679	-0,393882	-4,764851	0,942749	-377,641997	22,798304	23,473679
11:43:06,43	0,519018	4,488014	-0,141965	0,209977	0,989990	0,270993	-0,393822	-4,757705	0,941296	-3,749431	-8,115359	23,485445	3,725253	-4,949760	-0,210705	-130,132175	-215,351555	36,229064	-0,393822	-4,757705	0,941296	-377,229299	22,799692	23,485445	-0,393822	-4,757705	0,941296	-377,229299	22,799692	23,485445
11:43:06,48	0,519018	4,488014	-0,141965	0,209977	0,989990	0,270993	-0,389425	-4,765803	0,946946	-3,490098	-7,948222	23,444826	4,003453	-5,091971	-0,040609	-138,597571	-229,499091	38,040167	-0,389425	-4,765803	0,946946	-377,605646	22,621673	23,444826	-0,389425	-4,765803	0,946946	-377,605646	22,621673	23,444826
11:43:06,53	0,519005	4,538098	-0,141956	0,209977	0,989998	0,271012	-0,405366	-5,077837	1,117042	-3,749146	-9,034626	25,255929	3,992457	-5,077082	-0,030045	-137,960210	-228,712394	37,854046	-0,405366	-5,077837	1,117042	-402,359365	22,786631	25,255929	-0,405366	-5,077837	1,117042	-402,359365	22,786631	25,255929
11:43:06,58	0,519005	4,538098	-0,141956	0,209977	0,989998	0,271012	-0,412763	-5,060870	1,127606	-3,631483	-9,260643	25,069808	3,969519	-5,069076	-0,033288	-137,275726	-227,636448	37,741375	-0,412763	-5,060870	1,127606	-400,909744	23,141271	25,069808	-0,412763	-5,060870	1,127606	-400,909744	23,141271	25,069808
11:43:06,63	0,519005	4,538098	-0,141956	0,209977	0,989998	0,271012	-0,408227	-5,037002	1,124363	-3,598570	-8,969965	24,957137	3,961963	-5,060503	-0,036293	-136,944089	-227,137897	37,701223	-0,408227	-5,037002	1,124363	-399,003209	23,075875	24,957137	-0,408227	-5,037002	1,124363	-399,003209	23,075875	24,957137
11:43:06,68	0,519005	4,538098	-0,141956	0,209977	0,989998	0,271012	-0,411874	-5,026171	1,121358	-3,564188	-9,121663	24,916986	3,958101	-5,054350	-0,034491	-136,731872	-226,869556	37,600193	-0,411874	-5,026171	1,121358	-398,118621	23,210442	24,916986	-0,411874	-5,026171	1,121358	-398,118621	23,210442	24,916986
11:43:06,73	0,519005	4,538098	-0,141956	0,209977	0,989998	0,271012	-0,415272	-5,019751	1,123160	-3,559539	-9,248729	24,815956	3,950921	-5,052213	-0,036780	-136,598991	-226,582481	37,603647	-0,415272	-5,019751	1,123160	-397,609987	23,350097	24,815956	-0,415272	-5,019751	1,123160	-397,609987	23,350097	24,815956
11:43:06,78	0,519005	4,538098	-0,141956	0,209977	0,989998	0,271012	-0,413532	-5,012464	1,120870	-3,623389	-9,186736	24,819410	3,948293	-5,053108	-0,040104	-136,460412	-226,421948	37,578923	-0,413532	-5,012464	1,120870	-397,101837	23,275541	24,819410	-0,413532	-5,012464	1,120870	-397,101837	23,275541	24,819410
11:43:06,83	0,519005	4,538098	-0,141956	0,209977	0,989998	0,271012	-0,411443	-5,010635	1,117546	-3,510183	-9,038370	24,794685	3,946243	-5,049522	-0,039853	-136,395405	-226,312629	37,553518	-0,411443	-5,010635	1,117546	-396,845052	23,259934	24,794685	-0,411443	-5,010635	1,117546	-396,845052	23,259934	24,794685
11:43:06,88	0,519005	4,538098	-0,141956	0,209977	0,989998	0,271012	-0,413524	-5,007067	1,117797	-3,568534	-9,144939	24,769281	3,945325	-5,049439	-0,043343	-136,322256	-226,166448	37,523088	-0,413524	-5,007067	1,117797	-396,623329	23,316715	24,769281	-0,413524	-5,007067	1,117797	-396,623329	23,316715	24,769281
11:43:06,93	0,519005	4,538098	-0,141956	0,209977	0,989998	0,271012	-0,413137	-5,006231	1,114307	-3,448881	-9,134535	24,738850	3,941356	-5,047588	-0,041794	-136,285831	-226,062108	37,512588	-0,413137	-5,006231	1,114307	-396,437981	23,296708	24,738850	-0,413137	-5,006231	1,114307	-396,437981	23,296708	24,738850
11:43:06,98	0,519005	4,538098	-0,141956	0,209977	0,989998	0,271012	-0,412755	-5,001868	1,115857	-3,567138	-9,135320	24,728351	3,941539	-5,046363	-0,040602	-136,229713	-225,974593	37,519148	-0,412755	-5,001868	1,115857	-396,213810	23,265972	24,728351	-0,412755	-5,001868	1,115857	-396,213810	23,265972	24,728351
11:43:07,03	0,519005	4,538098	-0,141956	0,209977	0,989998	0,271012	-0,413907	-5,001414	1,117048	-3,486926	-9,190372	24,734911	3,938240	-5,045373	-0,040955	-136,140499	-225,903702	37,525139	-0,413907	-5,001414	1,117048	-396,097915	23,301337	24,734911	-0,413907	-5,001414	1,117048	-396,097915	23,301337	24,734911
11:43:07,08	0,519005	4,538098	-0,141956	0,209977	0,989998	0,271012	-0,413115	-4,998062	1,116696	-3,555232	-9,107375	24,740901	3,932705	-5,044301	-0,040406	-136,144323	-225,815451	37,499014	-0,413115	-4,998062	1,116696	-395,903086	23,322167	24,740901	-0,413115	-4,998062	1,116696	-395,903086	23,322167	24,740901
11:43:07,13	0,519005	4,538098	-0,141956	0,209977	0,989998	0,271012	-0,411276	-4,992732	1,117244	-3,757842	-9,059158	24,714776	3,934341	-5,042108	-0,040584	-136,086608	-225,746000	37,495305	-0,411276	-4,992732	1,117244	-395,687343	23,225983	24,714776	-0,411276	-4,992732	1,117244	-395,687343	23,225983	24,714776
11:43:07,18	0,519005	4,538098	-0,141956	0,209977	0,989998	0,271012	-0,413993	-4,993053	1,117066	-3,652167	-9,185206	24,711068	3,933785	-5,043813	-0,039862	-136,029563	-225,680966	37,508126	-0,413993	-4,993053	1,117066	-395,606836	23,313252	24,711068	-0,413993	-4,993053	1,117066	-395,606836	23,313252	24,711068
11:43:07,23	0,519005	4,538098	-0,141956	0,209977	0,989998	0,271012	-0,412238	-4,993424	1,117789	-3,548034	-9,077082	24,723889	3,935223	-5,043558	-0,041718	-135,997612	-225,622180	37,474758	-0,412238	-4,993424	1,117789	-395,531822	23,283640	24,723889	-0,412238	-4,993424	1,117789	-395,531822	23,283640	24,723889
11:43:07,28	0,519005	4,538098	-0,141956	0,209977	0,989998	0,271012	-0,413179	-4,994541	1,115933	-3,423047	-9,127697	24,690521	3,931825	-5,044000	-0,041704	-135,954464	-225,567411	37,470563	-0,413179	-4,994541	1,115933	-395,494545	23,306833	24,690521	-0,413179	-4,994541	1,115933	-395,494545	23,306833	24,690521
11:43:07,33	0,519005	4,538098	-0,141956	0,209977	0,989998	0,271012	-0,411097	-4,991820	1,115946	-3,495528	-9,009450	24,686326	3,930684	-5,041348	-0,044407	-135,919811	-225,575304	37,491175	-0,411097	-4,991820	1,115946	-395,353437	23,261643	24,686326	-0,411097	-4,991820	1,115946	-395,353437	23,261643	24,686326
11:43:07,38	0,519005	4,538098	-0,141956	0,209977	0,989998	0,271012	-0,412823	-4,989506	1,113244	-3,605396	-9,065242	24,706938	3,935812	-5,042842	-0,045184	-135,922223	-225,551137	37,474539	-0,412823	-4,989506	1,113244	-395,281609	23,341337	24,706938	-0,412823	-4,989506	1,113244	-395,281609	23,341337	24,706938
11:43:07,44	0,519005	4,538098	-0,141956	0,209977	0,989998	0,271012	-0,414093	-4,994694	1,112466	-3,315905	-9,145494	24,690302	3,932960	-5,041145	-0,043904	-135,890799	-225,519124	37,449996	-0,414093	-4,994694	1,112466	-395,399362	23,360839	24,690302	-0,414093	-4,994694	1,112466	-395,399362	23,360839	24,690302
11:43:07,49	0,519005	4,538098	-0,141956	0,209977	0,989998	0,271012	-0,414137	-4,991375	1,113746	-3,445020	-9,136538	24,665758	3,932056	-5,040025	-0,045999	-135,863161	-225,486807	37,412463	-0,414137	-4,991375	1,113746	-395,267993	23,373195	24,665758	-0,414137	-4,991375	1,113746	-395,267993	23,373195	24,665758
11:43:07,54	0,519005	4,538098	-0,141956	0,209977	0,989998	0,271012	-0,414655	-4,990033	1,111651	-3,473019	-9,155706	24,628226	3,929622	-5,039856	-0,043581	-135,871110	-225,436217	37,451866	-0,414655	-4,990033	1,111651	-395,190612	23,394702	24,628226	-0,414655	-4,990033	1,111651	-395,190612	23,394702	24,628226
11:43:07,59	0,519005	4,538098	-0,141956	0,209977	0,989998	0,271012	-0,413584	-4,987840	1,114070	-3,547219	-9,132184	24,667629	3,926277	-5,040021	-0,043911	-135,843564	-225,399230	37,432178	-0,413584	-4,987840	1,114070	-395,092660	23,334138	24,667629	-0,413584	-4,987840	1,114070	-395,092660	23,334138	24,667629
11:43:07,64	0,519005	4,538098	-0,141956	0,209977	0,989998	0,271012	-0,411769	-4,985026	1,113740	-3,647767	-9,032447	24,647941	3,929873	-5,039452	-0,044041	-135,821310	-225,382183	37,413901	-0,411769	-4,985026	1,113740	-394,972270	23,291406	24,647941	-0,411769	-4,985026	1,113740	-394,972270	23,291406	24,647941
11:43:07,69	0,519005	4,538098	-0,141956	0,209977	0,989998	0,271012	-0,416035	-4,987226	1,112780	-3,481997	-9,227031	24,642014	3,930316	-5,037427	-0,044870	-135,794305	-225,368397	37,426251	-0,416035	-4,987226	1,112780	-394,979259	23,431694	24,642014	-0,416035	-4,987226	1,112780	-394,979259	23,431694	24,642014
11:43:07,74	0,519005	4,538098	-0,141956	0,209977	0,989998	0,271012	-0,416035	-4,987226	1,112780	-3,481997	-9,227031	24,642014	3,929399	-5,035358	-0,045963	-135,769104	-225,327920	37,436177	-0,416035	-4,987226	1,112780	-394,979259	23,431694	24,642014	-0,416035	-4,987226	1,112780	-394,979259	23,431694	24,642014
11:43:07,79	0,519005	4,538098	-0,141956	0,209977	0,989998	0,271012	-0,417369	-4,985398	1,111688	-3,529402	-9,294806	24,651940	3,929399	-5,036031	-0,047634	-135,769293	-225,334461	37,406605	-0,417369	-4,985398	1,111688	-394,883160	23,468628	24,651940	-0,417369	-4,985398	1,111688	-394,883160	23,468628	24,651940
11:43:07,84	0,519005	4,538098	-0,141956	0,209977	0,989998	0,271012	-0,416785	-4,985734	1,110016	-3,517679	-9,261350	24,622367	3,928021	-5,038814	-0,047580	-135,754231	-225,254652	37,456774	-0,416785	-4,985734	1,110016	-394,897829	23,456269	24,622367	-0,416785	-4,985734	1,110016	-394,897829	23,456269	24,622367
11:43:07,89	0,519005	4,538098	-0,141956	0,209977	0,989998	0,271012	-0,413686	-4,985933	1,110071	-3,430710	-9,127068	24,672536	3,926650	-5,036904	-0,046622	-135,724385	-225,203587	37,433341	-0,413686	-4,985933	1,110071	-394,826442	23,347287	24,672536	-0,413686	-4,985933	1,110071	-394,826442	23,347287	24,672536
11:43:07,94	0,519005	4,538098	-0,141956	0,209977	0,989998	0,271012	-0,414655	-4,983790	1,111028	-3,482988	-9,177145	24,649103	3,925960	-5,038018	-0,047115	-135,764809	-225,224374	37,444007	-0,414655	-4,983790	1,111028	-394,710511	23,373283	24,649103	-0,414655	-4,983790	1,111028	-394,710511	23,373283	24,649103
11:43:07,99	0,519005	4,538098	-0,141956	0,209977	0,989998	0,271012	-0,413345	-4,983750	1,110536	-3,523297	-9,133654	24,659770	3,927339	-5,036645	-0,045140	-135,679232	-225,203783	37,438183	-0,413345	-4,983750	1,110536	-394,747658	23,313960	24,659770	-0,413345	-4,983750	1,110536	-394,747658	23,313960	24,659770
11:43:08,04	0,519005	4,538098	-0,141956	0,209977	0,989998	0,271012	-0,415223	-4,984258	1,112510	-3,436274	-9,167493	24,653945	3,927898	-5,037282	-0,046313	-135,705122	-225,167488	37,440327	-0,415223	-4,984258	1,112510	-394,700491	23,427543	24,653945	-0,415223	-4,984258	1,112510	-394,700491	23,427543	24,653945
11:43:08,09	0,519005	4,538098	-0,141956	0,209977	0,989998	0,271012	-0,414951	-4,985060	1,111337	-3,376042	-9,193919	24,656090	3,924932	-5,040537	-0,046722	-135,719663	-225,186581	37,410047	-0,414951	-4,985060	1,111337	-394,703278	23,379766	24,656090	-0,414951	-4,985060	1,111337	-394,703278	23,379766	24,656090
11:43:08,14	0,519005	4,538098	-0,141956	0,209977	0,989998	0,271012	-0,410650	-4,984119	1,110929	-3,448812	-8,973277	24,625810	3,922143	-5,037258	-0,047475	-135,654003	-225,131419	37,426138	-0,410650	-4,984119	1,110929	-394,702131	23,262726	24,625810	-0,410650	-4,984119	1,110929	-394,702131	23,262726	24,625810
11:43:08,19	0,519005	4,538098	-0,141956	0,209977	0,989998	0,271012	-0,412095	-4,980064	1,110175	-3,579077	-9,019139	24,641900	3,926832	-5,037151	-0,044756	-135,670563	-225,129777	37,425532	-0,412095	-4,980064	1,110175	-394,514067	23,330302	24,641900	-0,412095	-4,980064	1,110175	-394,514067	23,330302	24,641900
11:43:08,24	0,519005	4,538098	-0,141956	0,209977	0,989998	0,271012	-0,414532	-4,984071	1,112894	-3,377539	-9,161038	24,641295	3,925854	-5,037527	-0,045807	-135,673248	-225,119462	37,408539	-0,414532	-4,984071	1,112894	-394,627128	23,379727	24,641295	-0,414532	-4,984071	1,112894	-394,627128	23,379727	24,641295
11:43:08,29	0,519005	4,538098	-0,141956	0,209977	0,989998	0,271012	-0,413718	-4,983413	1,111844	-3,404197	-9,126175	24,624302	3,922994	-5,035364	-0,046121	-135,630298	-225,109099	37,412485	-0,413718	-4,983413	1,111844	-394,602083	23,350665	24,624302	-0,413718	-4,983413	1,111844	-394,602083	23,350665	24,624302
11:43:08,34	0,519005	4,538098	-0,141956	0,209977	0,989998	0,271012	-0,414160	-4,979854	1,111529	-3,558780	-9,117172	24,628248	3,923941	-5,039186	-0,048274	-135,663051	-225,087422	37,389389	-0,414160	-4,979854	1,111529	-394,477338	23,394405	24,628248	-0,414160	-4,979854	1,111529	-394,477338	23,394405	24,628248
11:43:08,39	0,519005	4,538098	-0,141956	0,209977	0,989998	0,271012	-0,411324	-4,982585	1,109377	-3,414386	-9,008902	24,605152	3,925754	-5,036855	-0,048248	-135,629840	-225,095453	37,413660	-0,411324	-4,982585	1,109377	-394,547307	23,280048	24,605152	-0,411324	-4,982585	1,109377	-394,547307	23,280048	24,605152
11:43:08,44	0,519005	4,538098	-0,141956	0,209977	0,989998	0,271012	-0,414249	-4,982989	1,109403	-3,383701	-9,128231	24,629422	3,924594	-5,035316	-0,050234	-135,628567	-225,067684	37,367322	-0,414249	-4,982989	1,109403	-394,548375	23,390340	24,629422	-0,414249	-4,982989	1,109403	-394,548375	23,390340	24,629422
11:43:08,49	0,519005	4,538098	-0,141956	0,209977	0,989998	0,271012	-0,415002	-4,981216	1,107416	-3,451230	-9,180163	24,583084	3,926075	-5,036287	-0,051280	-135,583297	-225,044050	37,405507	-0,415002	-4,981216	1,107416	-394,476696	23,397510	24,583084	-0,415002	-4,981216	1,107416	-394,476696	23,397510	24,583084
11:43:08,54	0,519005	4,538098	-0,141956	0,209977	0,989998	0,271012	-0,414901	-4,982984	1,106371	-3,316207	-9,147531	24,621270	3,921173	-5,036021	-0,047093	-135,592072	-225,035473	37,389597	-0,414901	-4,982984	1,106371	-394,480437	23,422224	24,621270	-0,414901	-4,982984	1,106371	-394,480437	23,422224	24,621270
11:43:08,59	0,519005	4,538098	-0,141956	0,209977	0,989998	0,271012	-0,412681	-4,978606	1,110558	-3,540813	-9,043951	24,605359	3,923533	-5,034341	-0,048642	-135,590437	-225,010482	37,401670	-0,412681	-4,978606	1,110558	-394,361384	23,351493	24,605359	-0,412681	-4,978606	1,110558	-394,361384	23,351493	24,605359
11:43:08,64	0,519005	4,538098	-0,141956	0,209977	0,989998	0,271012	-0,415316	-4,979809	1,109009	-3,455778	-9,192051	24,617433	3,925770	-5,042176	-0,050176	-135,631468	-225,101706	37,404173	-0,415316	-4,979809	1,109009	-394,370815	23,410240	24,617433	-0,415316	-4,979809	1,109009	-394,370815	23,410240	24,617433
11:43:08,69	0,519005	4,538098	-0,141956	0,209977	0,989998	0,271012	-0,409649	-4,985664	1,107475	-3,250837	-8,887310	24,619935	4,251960	-5,214591	0,147832	-145,868485	-241,670308	39,573171	-0,409649	-4,985664	1,107475	-394,625489	23,270155	24,619935	-0,409649	-4,985664	1,107475	-394,625489	23,270155	24,619935
11:43:08,74	0,518984	4,588009	-0,141987	0,209958	0,989994	0,271003	-0,423428	-5,354360	1,305482	-3,545986	-10,185011	26,788934	4,254156	-5,209495	0,166357	-145,933923	-241,797569	39,462727	-0,423428	-5,354360	1,305482	-423,863261	23,054077	26,788934	-0,423428	-5,354360	1,305482	-423,863261	23,054077	26,788934
11:43:08,79	0,518984	4,588009	-0,141987	0,209958	0,989994	0,271003	-0,428940	-5,353715	1,324008	-3,722481	-10,464659	26,678490	4,232302	-5,199747	0,162199	-145,266305	-240,597502	39,315236	-0,428940	-5,353715	1,324008	-423,989085	23,207096	26,678490	-0,428940	-5,353715	1,324008	-423,989085	23,207096	26,678490
11:43:08,84	0,518984	4,588009	-0,141987	0,209958	0,989994	0,271003	-0,426455	-5,329914	1,319849	-3,587017	-10,357314	26,530999	4,221196	-5,189264	0,162265	-144,864216	-240,007786	39,242376	-0,426455	-5,329914	1,319849	-421,985271	23,119392	26,530999	-0,426455	-5,329914	1,319849	-421,985271	23,119392	26,530999
11:43:08,89	0,518984	4,588009	-0,141987	0,209958	0,989994	0,271003	-0,429980	-5,315054	1,319915	-3,647974	-10,487250	26,458139	4,217202	-5,187075	0,162673	-144,657512	-239,652936	39,163793	-0,429980	-5,315054	1,319915	-420,879732	23,266164	26,458139	-0,429980	-5,315054	1,319915	-420,879732	23,266164	26,458139
11:43:08,94	0,518984	4,588009	-0,141987	0,209958	0,989994	0,271003	-0,429879	-5,310501	1,320323	-3,474063	-10,480414	26,379555	4,208185	-5,185551	0,157602	-144,507634	-239,367821	39,162640	-0,429879	-5,310501	1,320323	-420,348421	23,265074	26,379555	-0,429879	-5,310501	1,320323	-420,348421	23,265074	26,379555
11:43:08,99	0,518984	4,588009	-0,141987	0,209958	0,989994	0,271003	-0,426690	-5,301930	1,315253	-3,597928	-10,327368	26,378403	4,205871	-5,184427	0,159262	-144,336211	-239,160078	39,123491	-0,426690	-5,301930	1,315253	-419,799418	23,167817	26,378403	-0,426690	-5,301930	1,315253	-419,799418	23,167817	26,378403
11:43:09,04	0,518984	4,588009	-0,141987	0,209958	0,989994	0,271003	-0,426507	-5,299364	1,316913	-3,465710	-10,273257	26,339254	4,200870	-5,177460	0,157332	-144,243239	-238,958395	39,135185	-0,426507	-5,299364	1,316913	-419,465812	23,207549	26,339254	-0,426507	-5,299364	1,316913	-419,465812	23,207549	26,339254
11:43:09,09	0,518984	4,588009	-0,141987	0,209958	0,989994	0,271003	-0,430039	-5,291550	1,314982	-3,650920	-10,477266	26,350947	4,199359	-5,178448	0,159295	-144,174557	-238,836909	39,117388	-0,430039	-5,291550	1,314982	-419,037576	23,280830	26,350947	-0,430039	-5,291550	1,314982	-419,037576	23,280830	26,350947
11:43:09,14	0,518984	4,588009	-0,141987	0,209958	0,989994	0,271003	-0,428429	-5,290736	1,316946	-3,553709	-10,394770	26,333150	4,211060	-5,182883	0,162379	-144,374441	-239,196760	39,155854	-0,428429	-5,290736	1,316946	-418,876448	23,236884	26,333150	-0,428429	-5,290736	1,316946	-418,876448	23,236884	26,333150
11:43:09,19	0,518984	4,588009	-0,141987	0,209958	0,989994	0,271003	-0,430438	-5,303086	1,320030	-3,323083	-10,492418	26,371616	4,496532	-5,340452	0,360598	-153,431129	-253,717767	41,058413	-0,430438	-5,303086	1,320030	-419,615310	23,296943	26,371616	-0,430438	-5,303086	1,320030	-419,615310	23,296943	26,371616
11:43:09,24	0,519029	4,638036	-0,141995	0,209977	0,989969	0,270994	-0,436716	-5,629096	1,518248	-3,474442	-11,401683	28,274176	4,502903	-5,331639	0,392862	-153,282109	-253,630446	41,008539	-0,436716	-5,629096	1,518248	-445,358484	22,880493	28,274176	-0,436716	-5,629096	1,518248	-445,358484	22,880493	28,274176
11:43:09,29	0,519029	4,638036	-0,141995	0,209977	0,989969	0,270994	-0,447534	-5,630207	1,550512	-3,266520	-11,878839	28,224302	4,472740	-5,311648	0,387567	-152,392583	-252,284467	40,839991	-0,447534	-5,630207	1,550512	-445,237802	23,252571	28,224302	-0,447534	-5,630207	1,550512	-445,237802	23,252571	28,224302
11:43:09,34	0,519029	4,638036	-0,141995	0,209977	0,989969	0,270994	-0,449765	-5,594090	1,545217	-3,534215	-11,897486	28,055753	4,468061	-5,309910	0,386871	-152,036253	-251,700638	40,753155	-0,449765	-5,594090	1,545217	-442,670274	23,409054	28,055753	-0,449765	-5,594090	1,545217	-442,670274	23,409054	28,055753
11:43:09,39	0,519029	4,638036	-0,141995	0,209977	0,989969	0,270994	-0,448930	-5,589169	1,544521	-3,106313	-11,837403	27,968917	4,455277	-5,306227	0,388434	-151,816864	-251,315944	40,678241	-0,448930	-5,589169	1,544521	-441,856101	23,403610	27,968917	-0,448930	-5,589169	1,544521	-441,856101	23,403610	27,968917
11:43:09,44	0,519029	4,638036	-0,141995	0,209977	0,989969	0,270994	-0,445727	-5,576256	1,546085	-3,334974	-11,673218	27,894003	4,450659	-5,303895	0,382950	-151,647840	-251,037793	40,671340	-0,445727	-5,576256	1,546085	-441,071041	23,316389	27,894003	-0,445727	-5,576256	1,546085	-441,071041	23,316389	27,894003
11:43:09,49	0,519029	4,638036	-0,141995	0,209977	0,989969	0,270994	-0,445438	-5,571091	1,540600	-3,278135	-11,650861	27,887103	4,450991	-5,300409	0,382693	-151,498628	-250,806366	40,646458	-0,445438	-5,571091	1,540600	-440,608782	23,316021	27,887103	-0,445438	-5,571091	1,540600	-440,608782	23,316021	27,887103
11:43:09,54	0,519029	4,638036	-0,141995	0,209977	0,989969	0,270994	-0,448624	-5,569635	1,540343	-3,078813	-11,803010	27,862221	4,444807	-5,298123	0,379562	-151,397939	-250,686859	40,582595	-0,448624	-5,569635	1,540343	-440,295173	23,413951	27,862221	-0,448624	-5,569635	1,540343	-440,295173	23,413951	27,862221
11:43:09,59	0,519029	4,638036	-0,141995	0,209977	0,989969	0,270994	-0,447511	-5,563137	1,537212	-3,262861	-11,717694	27,798357	4,441547	-5,295530	0,380376	-151,330535	-250,489497	40,611776	-0,447511	-5,563137	1,537212	-439,969140	23,411906	27,798357	-0,447511	-5,563137	1,537212	-439,969140	23,411906	27,798357
11:43:09,64	0,519029	4,638036	-0,141995	0,209977	0,989969	0,270994	-0,448126	-5,559017	1,538026	-3,272506	-11,790016	27,827538	4,440558	-5,298245	0,382305	-151,297910	-250,380326	40,559893	-0,448126	-5,559017	1,538026	-439,655324	23,387913	27,827538	-0,448126	-5,559017	1,538026	-439,655324	23,387913	27,827538
11:43:09,69	0,519029	4,638036	-0,141995	0,209977	0,989969	0,270994	-0,445281	-5,559517	1,539955	-3,135617	-11,668374	27,775656	4,436086	-5,293535	0,379989	-151,209075	-250,262257	40,564097	-0,445281	-5,559517	1,539955	-439,557733	23,286171	27,775656	-0,445281	-5,559517	1,539955	-439,557733	23,286171	27,775656
11:43:09,74	0,519029	4,638036	-0,141995	0,209977	0,989969	0,270994	-0,447124	-5,553290	1,537640	-3,312752	-11,746329	27,779860	4,436182	-5,291117	0,377667	-151,170126	-250,213821	40,567037	-0,447124	-5,553290	1,537640	-439,246049	23,352919	27,779860	-0,447124	-5,553290	1,537640	-439,246049	23,352919	27,779860
11:43:09,79	0,519029	4,638036	-0,141995	0,209977	0,989969	0,270994	-0,449266	-5,552164	1,535317	-3,309891	-11,848211	27,782800	4,436440	-5,291347	0,381576	-151,092092	-250,122959	40,547397	-0,449266	-5,552164	1,535317	-439,154784	23,419200	27,782800	-0,449266	-5,552164	1,535317	-439,154784	23,419200	27,782800
11:43:09,84	0,519029	4,638036	-0,141995	0,209977	0,989969	0,270994	-0,449196	-5,552503	1,539226	-3,174581	-11,822395	27,763159	4,431759	-5,297016	0,378468	-151,106884	-250,069172	40,534977	-0,449196	-5,552503	1,539226	-439,046050	23,439480	27,763159	-0,449196	-5,552503	1,539226	-439,046050	23,439480	27,763159
11:43:09,89	0,519029	4,638036	-0,141995	0,209977	0,989969	0,270994	-0,441945	-5,551283	1,536118	-3,198811	-11,485076	27,750740	4,434354	-5,290199	0,379250	-151,019791	-249,956917	40,524126	-0,441945	-5,551283	1,536118	-438,974547	23,207639	27,750740	-0,441945	-5,551283	1,536118	-438,974547	23,207639	27,750740
11:43:09,94	0,519029	4,638036	-0,141995	0,209977	0,989969	0,270994	-0,449147	-5,550122	1,536901	-3,118454	-11,840257	27,739889	4,432671	-5,289180	0,376533	-150,975524	-249,952407	40,510794	-0,449147	-5,550122	1,536901	-438,803002	23,417777	27,739889	-0,449147	-5,550122	1,536901	-438,803002	23,417777	27,739889
11:43:09,99	0,519029	4,638036	-0,141995	0,209977	0,989969	0,270994	-0,449188	-5,548155	1,534183	-3,194674	-11,806300	27,726557	4,431603	-5,290816	0,378467	-150,960492	-249,882169	40,482214	-0,449188	-5,548155	1,534183	-438,724849	23,454941	27,726557	-0,449188	-5,548155	1,534183	-438,724849	23,454941	27,726557
11:43:10,04	0,519029	4,638036	-0,141995	0,209977	0,989969	0,270994	-0,447237	-5,548048	1,536118	-3,131923	-11,726972	27,697977	4,433174	-5,286870	0,378041	-150,922298	-249,816538	40,515726	-0,447237	-5,548048	1,536118	-438,653656	23,381149	27,697977	-0,447237	-5,548048	1,536118	-438,653656	23,381149	27,697977
11:43:10,09	0,519029	4,638036	-0,141995	0,209977	0,989969	0,270994	-0,451439	-5,547436	1,535692	-3,087810	-11,945216	27,731489	4,428206	-5,289433	0,374583	-150,920834	-249,782204	40,477300	-0,451439	-5,547436	1,535692	-438,561504	23,492766	27,731489	-0,451439	-5,547436	1,535692	-438,561504	23,492766	27,731489
11:43:10,15	0,519029	4,638036	-0,141995	0,209977	0,989969	0,270994	-0,446736	-5,544414	1,532234	-3,214441	-11,716542	27,693063	4,426021	-5,289868	0,377346	-150,866353	-249,719632	40,500847	-0,446736	-5,544414	1,532234	-438,450979	23,352227	27,693063	-0,446736	-5,544414	1,532234	-438,450979	23,352227	27,693063
11:43:10,20	0,519029	4,638036	-0,141995	0,209977	0,989969	0,270994	-0,445267	-5,542740	1,534996	-3,220095	-11,624238	27,716609	4,430519	-5,288187	0,375786	-150,839282	-249,676387	40,479704	-0,445267	-5,542740	1,534996	-438,325170	23,329185	27,716609	-0,445267	-5,542740	1,534996	-438,325170	23,329185	27,716609
11:43:10,25	0,519029	4,638036	-0,141995	0,209977	0,989969	0,270994	-0,448972	-5,545795	1,533437	-3,010256	-11,815102	27,695467	4,426224	-5,288021	0,378121	-150,801600	-249,635474	40,468799	-0,448972	-5,545795	1,533437	-438,355137	23,429201	27,695467	-0,448972	-5,545795	1,533437	-438,355137	23,429201	27,695467
11:43:10,30	0,519029	4,638036	-0,141995	0,209977	0,989969	0,270994	-0,446968	-5,541992	1,535771	-3,153731	-11,698727	27,684562	4,426908	-5,283929	0,376174	-150,760662	-249,586537	40,462165	-0,446968	-5,541992	1,535771	-438,200089	23,388278	27,684562	-0,446968	-5,541992	1,535771	-438,200089	23,388278	27,684562
11:43:10,35	0,519029	4,638036	-0,141995	0,209977	0,989969	0,270994	-0,450854	-5,540539	1,533824	-3,166453	-11,889784	27,677928	4,423397	-5,285173	0,375001	-150,760721	-249,560933	40,453218	-0,450854	-5,540539	1,533824	-438,098726	23,502227	27,677928	-0,450854	-5,540539	1,533824	-438,098726	23,502227	27,677928
11:43:10,40	0,519029	4,638036	-0,141995	0,209977	0,989969	0,270994	-0,448021	-5,538120	1,532652	-3,270072	-11,755334	27,668981	4,425206	-5,287292	0,375384	-150,759165	-249,536336	40,429529	-0,448021	-5,538120	1,532652	-438,012492	23,414305	27,668981	-0,448021	-5,538120	1,532652	-438,012492	23,414305	27,668981
11:43:10,45	0,519029	4,638036	-0,141995	0,209977	0,989969	0,270994	-0,447090	-5,540746	1,533035	-3,111441	-11,717898	27,645292	4,421185	-5,287436	0,376173	-150,731625	-249,482143	40,434631	-0,447090	-5,540746	1,533035	-438,060001	23,378695	27,645292	-0,447090	-5,540746	1,533035	-438,060001	23,378695	27,645292
11:43:10,50	0,519029	4,638036	-0,141995	0,209977	0,989969	0,270994	-0,444955	-5,537335	1,533824	-3,228086	-11,610113	27,650394	4,426970	-5,288254	0,373462	-150,752347	-249,550723	40,444866	-0,444955	-5,537335	1,533824	-437,908920	23,318866	27,650394	-0,444955	-5,537335	1,533824	-437,908920	23,318866	27,650394
11:43:10,55	0,519029	4,638036	-0,141995	0,209977	0,989969	0,270994	-0,447139	-5,542755	1,531113	-3,016011	-11,707349	27,660628	4,424795	-5,284514	0,374659	-150,684677	-249,472216	40,470361	-0,447139	-5,542755	1,531113	-438,122296	23,393093	27,660628	-0,447139	-5,542755	1,531113	-438,122296	23,393093	27,660628
11:43:10,60	0,519029	4,638036	-0,141995	0,209977	0,989969	0,270994	-0,449290	-5,539001	1,532310	-3,109387	-11,799857	27,686124	4,421943	-5,284612	0,374648	-150,662578	-249,420131	40,447076	-0,449290	-5,539001	1,532310	-437,920995	23,469448	27,686124	-0,449290	-5,539001	1,532310	-437,920995	23,469448	27,686124
11:43:10,65	0,519029	4,638036	-0,141995	0,209977	0,989969	0,270994	-0,447779	-5,536580	1,532298	-3,179131	-11,728180	27,662839	4,421342	-5,286406	0,373084	-150,664965	-249,440164	40,427660	-0,447779	-5,536580	1,532298	-437,800678	23,422499	27,662839	-0,447779	-5,536580	1,532298	-437,800678	23,422499	27,662839
11:43:10,70	0,519029	4,638036	-0,141995	0,209977	0,989969	0,270994	-0,445926	-5,536957	1,530735	-3,178082	-11,623846	27,643422	4,423764	-5,284005	0,374640	-150,648665	-249,389209	40,428952	-0,445926	-5,536957	1,530735	-437,829204	23,381327	27,643422	-0,445926	-5,536957	1,530735	-437,829204	23,381327	27,643422
11:43:10,75	0,519029	4,638036	-0,141995	0,209977	0,989969	0,270994	-0,449216	-5,537854	1,532291	-3,079144	-11,806292	27,644715	4,422091	-5,283360	0,373880	-150,617691	-249,339174	40,440196	-0,449216	-5,537854	1,532291	-437,800705	23,457153	27,644715	-0,449216	-5,537854	1,532291	-437,800705	23,457153	27,644715
11:43:10,80	0,519029	4,638036	-0,141995	0,209977	0,989969	0,270994	-0,448938	-5,536083	1,531531	-3,112447	-11,790045	27,655959	4,423878	-5,284974	0,373489	-150,613731	-249,340566	40,421038	-0,448938	-5,536083	1,531531	-437,694941	23,451601	27,655959	-0,448938	-5,536083	1,531531	-437,694941	23,451601	27,655959
11:43:10,85	0,519029	4,638036	-0,141995	0,209977	0,989969	0,270994	-0,448434	-5,538437	1,531139	-2,989224	-11,759708	27,636801	4,419822	-5,283670	0,371956	-150,591133	-249,286473	40,452034	-0,448434	-5,538437	1,531139	-437,756566	23,442369	27,636801	-0,448434	-5,538437	1,531139	-437,756566	23,442369	27,636801
11:43:10,90	0,519029	4,638036	-0,141995	0,209977	0,989969	0,270994	-0,447535	-5,534273	1,529606	-3,147646	-11,720425	27,667797	4,419309	-5,281652	0,373869	-150,553174	-249,306694	40,401591	-0,447535	-5,534273	1,529606	-437,588056	23,411064	27,667797	-0,447535	-5,534273	1,529606	-437,588056	23,411064	27,667797
11:43:10,95	0,519029	4,638036	-0,141995	0,209977	0,989969	0,270994	-0,449026	-5,532819	1,531520	-3,221766	-11,754963	27,617354	4,416934	-5,282713	0,372699	-150,575251	-249,266890	40,408083	-0,449026	-5,532819	1,531520	-437,548068	23,493554	27,617354	-0,449026	-5,532819	1,531520	-437,548068	23,493554	27,617354
11:43:11,00	0,519029	4,638036	-0,141995	0,209977	0,989969	0,270994	-0,446921	-5,531293	1,530350	-3,277688	-11,684517	27,623846	4,419925	-5,281484	0,373095	-150,558518	-249,247732	40,408983	-0,446921	-5,531293	1,530350	-437,484195	23,398747	27,623846	-0,446921	-5,531293	1,530350	-437,484195	23,398747	27,623846
11:43:11,05	0,519029	4,638036	-0,141995	0,209977	0,989969	0,270994	-0,449480	-5,533268	1,530745	-3,150016	-11,812676	27,624746	4,419401	-5,279654	0,371939	-150,527690	-249,225769	40,415099	-0,449480	-5,533268	1,530745	-437,511582	23,471474	27,624746	-0,449480	-5,533268	1,530745	-437,511582	23,471474	27,624746
11:43:11,10	0,519029	4,638036	-0,141995	0,209977	0,989969	0,270994	-0,450802	-5,531900	1,529589	-3,186714	-11,865741	27,630862	4,418842	-5,278738	0,369615	-150,500835	-249,242711	40,415734	-0,450802	-5,531900	1,529589	-437,440897	23,522242	27,630862	-0,450802	-5,531900	1,529589	-437,440897	23,522242	27,630862
11:43:11,15	0,519029	4,638036	-0,141995	0,209977	0,989969	0,270994	-0,451316	-5,530958	1,527265	-3,236973	-11,860739	27,631497	4,420082	-5,282106	0,377016	-150,504684	-249,215170	40,416712	-0,451316	-5,530958	1,527265	-437,417163	23,567590	27,631497	-0,451316	-5,530958	1,527265	-437,417163	23,567590	27,631497
11:43:11,20	0,519029	4,638036	-0,141995	0,209977	0,989969	0,270994	-0,449019	-5,533716	1,534666	-3,071636	-11,758407	27,632475	4,418908	-5,285539	0,370419	-150,515279	-249,167697	40,421643	-0,449019	-5,533716	1,534666	-437,468320	23,489620	27,632475	-0,449019	-5,533716	1,534666	-437,468320	23,489620	27,632475
11:43:11,26	0,519029	4,638036	-0,141995	0,209977	0,989969	0,270994	-0,445459	-5,534415	1,528070	-2,999442	-11,606201	27,637406	4,417762	-5,285037	0,373520	-150,507086	-249,165624	40,409925	-0,445459	-5,534415	1,528070	-437,451044	23,362369	27,637406	-0,445459	-5,534415	1,528070	-437,451044	23,362369	27,637406
11:43:11,31	0,519029	4,638036	-0,141995	0,209977	0,989969	0,270994	-0,445321	-5,533172	1,531171	-3,058222	-11,592960	27,625687	4,421333	-5,278136	0,369223	-150,464546	-249,169059	40,389407	-0,445321	-5,533172	1,531171	-437,412195	23,364768	27,625687	-0,445321	-5,533172	1,531171	-437,412195	23,364768	27,625687
11:43:11,36	0,519029	4,638036	-0,141995	0,209977	0,989969	0,270994	-0,453083	-5,532815	1,526874	-3,058491	-11,958007	27,605170	4,410427	-5,279151	0,373884	-150,436070	-248,904657	40,383023	-0,453083	-5,532815	1,526874	-437,384439	23,609009	27,605170	-0,453083	-5,532815	1,526874	-437,384439	23,609009	27,605170
11:43:11,41	0,519029	4,638036	-0,141995	0,209977	0,989969	0,270994	-0,446752	-5,523877	1,531534	-3,280047	-11,736316	27,598785	4,050239	-5,038857	0,166957	-137,000563	-230,620618	37,785434	-0,446752	-5,523877	1,531534	-436,904367	23,333688	27,598785	-0,446752	-5,523877	1,531534	-436,904367	23,333688	27,598785
11:43:11,46	0,519063	4,588327	-0,141992	0,209958	0,989995	0,271031	-0,474758	-5,091798	1,324608	-3,195953	-10,699156	25,001196	3,985045	-5,000621	0,141656	-134,932742	-227,354725	37,355321	-0,474758	-5,091798	1,324608	-402,902092	26,569311	25,001196	-0,474758	-5,091798	1,324608	-402,902092	26,569311	25,001196
11:43:11,51	0,519063	4,588327	-0,141992	0,209958	0,989995	0,271031	-0,475274	-5,016221	1,299307	-3,263724	-10,568197	24,571084	3,982649	-5,001354	0,144358	-134,964265	-227,340797	37,349079	-0,475274	-5,016221	1,299307	-397,037035	26,740846	24,571084	-0,475274	-5,016221	1,299307	-397,037035	26,740846	24,571084
11:43:11,56	0,519063	4,588327	-0,141992	0,209958	0,989995	0,271031	-0,473441	-5,014512	1,302008	-3,356272	-10,507120	24,564842	3,984437	-5,004609	0,142853	-134,939365	-227,390706	37,377038	-0,473441	-5,014512	1,302008	-396,995456	26,657996	24,564842	-0,473441	-5,014512	1,302008	-396,995456	26,657996	24,564842
11:43:11,61	0,519063	4,588327	-0,141992	0,209958	0,989995	0,271031	-0,471516	-5,017688	1,300503	-3,221899	-10,360503	24,592800	3,984454	-5,001827	0,144777	-134,938037	-227,364882	37,367406	-0,471516	-5,017688	1,300503	-397,110389	26,653501	24,592800	-0,471516	-5,017688	1,300503	-397,110389	26,653501	24,592800
11:43:11,66	0,519063	4,588327	-0,141992	0,209958	0,989995	0,271031	-0,473934	-5,016311	1,302428	-3,270439	-10,497992	24,583168	3,980899	-5,004746	0,144375	-134,951070	-227,381337	37,346829	-0,473934	-5,016311	1,302428	-397,050888	26,705813	24,583168	-0,473934	-5,016311	1,302428	-397,050888	26,705813	24,583168
11:43:11,71	0,519063	4,588327	-0,141992	0,209958	0,989995	0,271031	-0,469629	-5,014692	1,302025	-3,375400	-10,277198	24,562592	3,983257	-5,001936	0,146689	-134,955308	-227,362826	37,337192	-0,469629	-5,014692	1,302025	-397,028749	26,588674	24,562592	-0,469629	-5,014692	1,302025	-397,028749	26,588674	24,562592
11:43:11,76	0,519063	4,588327	-0,141992	0,209958	0,989995	0,271031	-0,473241	-5,015329	1,304339	-3,328379	-10,477949	24,552954	3,984446	-5,005625	0,141281	-134,949892	-227,355048	37,354870	-0,473241	-5,015329	1,304339	-397,031709	26,671467	24,552954	-0,473241	-5,015329	1,304339	-397,031709	26,671467	24,552954
11:43:11,81	0,519063	4,588327	-0,141992	0,209958	0,989995	0,271031	-0,470641	-5,018204	1,298931	-3,169454	-10,341959	24,570633	3,983201	-5,006543	0,141679	-134,970912	-227,385330	37,377748	-0,470641	-5,018204	1,298931	-397,098444	26,603375	24,570633	-0,470641	-5,018204	1,298931	-397,098444	26,603375	24,570633
11:43:11,86	0,519063	4,588327	-0,141992	0,209958	0,989995	0,271031	-0,469224	-5,017584	1,299330	-3,238393	-10,271308	24,593510	3,977608	-4,997398	0,144025	-134,681387	-227,006740	37,284114	-0,469224	-5,017584	1,299330	-397,118768	26,562745	24,593510	-0,469224	-5,017584	1,299330	-397,118768	26,562745	24,593510
11:43:11,91	0,519063	4,588327	-0,141992	0,209958	0,989995	0,271031	-0,474347	-5,008168	1,301675	-3,255408	-10,476284	24,499877	3,585667	-4,787376	-0,063040	-122,621684	-207,298093	34,721869	-0,474347	-5,008168	1,301675	-396,396605	26,759956	24,499877	-0,474347	-5,008168	1,301675	-396,396605	26,759956	24,499877
11:43:11,96	0,519006	4,538189	-0,141983	0,209977	0,989998	0,271027	-0,460261	-4,563726	1,094611	-3,268363	-9,154111	21,937632	3,524235	-4,756130	-0,083415	-120,929866	-204,302351	34,302964	-0,460261	-4,563726	1,094611	-361,520858	26,976348	21,937632	-0,460261	-4,563726	1,094611	-361,520858	26,976348	21,937632
11:43:12,01	0,519006	4,538189	-0,141983	0,209977	0,989998	0,271027	-0,456604	-4,494902	1,074235	-3,406936	-8,996699	21,518727	3,527136	-4,754536	-0,085321	-120,922732	-204,341569	34,351983	-0,456604	-4,494902	1,074235	-356,256714	26,846743	21,518727	-0,456604	-4,494902	1,074235	-356,256714	26,846743	21,518727
11:43:12,06	0,519006	4,538189	-0,141983	0,209977	0,989998	0,271027	-0,459435	-4,496618	1,072329	-3,348101	-9,118116	21,567746	3,527714	-4,755877	-0,083408	-120,928406	-204,376588	34,306051	-0,459435	-4,496618	1,072329	-356,332585	26,947547	21,567746	-0,459435	-4,496618	1,072329	-356,332585	26,947547	21,567746
11:43:12,11	0,519006	4,538189	-0,141983	0,209977	0,989998	0,271027	-0,458563	-4,497789	1,074242	-3,320375	-9,060172	21,521813	3,531227	-4,753106	-0,080656	-120,904042	-204,457336	34,341318	-0,458563	-4,497789	1,074242	-356,396780	26,937033	21,521813	-0,458563	-4,497789	1,074242	-356,396780	26,937033	21,521813
11:43:12,16	0,519006	4,538189	-0,141983	0,209977	0,989998	0,271027	-0,462720	-4,499445	1,076994	-3,292015	-9,214835	21,557081	3,531248	-4,755189	-0,080644	-120,896479	-204,466952	34,340620	-0,462720	-4,499445	1,076994	-356,498410	27,108653	21,557081	-0,462720	-4,499445	1,076994	-356,498410	27,108653	21,557081
11:43:12,21	0,519006	4,538189	-0,141983	0,209977	0,989998	0,271027	-0,460926	-4,500505	1,077007	-3,241441	-9,110186	21,556382	3,528292	-4,756239	-0,082200	-120,901242	-204,466697	34,340957	-0,460926	-4,500505	1,077007	-356,531046	27,072468	21,556382	-0,460926	-4,500505	1,077007	-356,531046	27,072468	21,556382
11:43:12,26	0,519006	4,538189	-0,141983	0,209977	0,989998	0,271027	-0,458538	-4,498470	1,075450	-3,349419	-8,990294	21,556720	3,531228	-4,759280	-0,081046	-120,914984	-204,479746	34,310963	-0,458538	-4,498470	1,075450	-356,479280	27,004949	21,556720	-0,458538	-4,498470	1,075450	-356,479280	27,004949	21,556720
11:43:12,31	0,519006	4,538189	-0,141983	0,209977	0,989998	0,271027	-0,457373	-4,502533	1,076605	-3,156311	-8,935072	21,526726	3,531839	-4,752890	-0,083780	-120,880287	-204,486084	34,308276	-0,457373	-4,502533	1,076605	-356,605123	26,968692	21,526726	-0,457373	-4,502533	1,076605	-356,605123	26,968692	21,526726
11:43:12,36	0,519006	4,538189	-0,141983	0,209977	0,989998	0,271027	-0,463213	-4,499867	1,073871	-3,283049	-9,205544	21,524039	3,533118	-4,757094	-0,082165	-120,837025	-204,507278	34,334838	-0,463213	-4,499867	1,073871	-356,522632	27,156674	21,524039	-0,463213	-4,499867	1,073871	-356,522632	27,156674	21,524039
11:43:12,41	0,519006	4,538189	-0,141983	0,209977	0,989998	0,271027	-0,460211	-4,503077	1,075486	-3,112894	-9,001381	21,550600	3,529476	-4,755447	-0,085324	-120,892082	-204,468906	34,318790	-0,460211	-4,503077	1,075486	-356,604400	27,125186	21,550600	-0,460211	-4,503077	1,075486	-356,604400	27,125186	21,550600
11:43:12,46	0,519006	4,538189	-0,141983	0,209977	0,989998	0,271027	-0,459817	-4,499099	1,072326	-3,314010	-9,047742	21,534552	3,526541	-4,753038	-0,079107	-120,880495	-204,501059	34,328243	-0,459817	-4,499099	1,072326	-356,493299	27,047869	21,534552	-0,459817	-4,499099	1,072326	-356,493299	27,047869	21,534552
11:43:12,51	0,519006	4,538189	-0,141983	0,209977	0,989998	0,271027	-0,460435	-4,495353	1,078544	-3,530874	-9,053770	21,544006	3,528888	-4,754224	-0,082214	-120,880415	-204,508413	34,320437	-0,460435	-4,495353	1,078544	-356,416072	27,090359	21,544006	-0,460435	-4,495353	1,078544	-356,416072	27,090359	21,544006
11:43:12,56	0,519006	4,538189	-0,141983	0,209977	0,989998	0,271027	-0,460582	-4,497978	1,075437	-3,400690	-9,057664	21,536199	3,531881	-4,751971	-0,079480	-120,853069	-204,518430	34,328713	-0,460582	-4,497978	1,075437	-356,491969	27,097999	21,536199	-0,460582	-4,497978	1,075437	-356,491969	27,097999	21,536199
11:43:12,61	0,519006	4,538189	-0,141983	0,209977	0,989998	0,271027	-0,464029	-4,499444	1,078171	-3,319477	-9,208216	21,544475	3,529481	-4,754599	-0,081418	-120,876465	-204,514226	34,339153	-0,464029	-4,499444	1,078171	-356,525811	27,218034	21,544475	-0,464029	-4,499444	1,078171	-356,525811	27,218034	21,544475
11:43:12,66	0,519006	4,538189	-0,141983	0,209977	0,989998	0,271027	-0,460554	-4,498680	1,076233	-3,367256	-9,049871	21,554916	3,529392	-4,753402	-0,082217	-120,904889	-204,540256	34,334415	-0,460554	-4,498680	1,076233	-356,513626	27,103580	21,554916	-0,460554	-4,498680	1,076233	-356,513626	27,103580	21,554916
11:43:12,71	0,519006	4,538189	-0,141983	0,209977	0,989998	0,271027	-0,461545	-4,498004	1,075433	-3,439142	-9,113040	21,550177	3,529418	-4,756228	-0,080229	-120,895042	-204,552960	34,371043	-0,461545	-4,498004	1,075433	-356,532476	27,118259	21,550177	-0,461545	-4,498004	1,075433	-356,532476	27,118259	21,550177
11:43:12,76	0,519006	4,538189	-0,141983	0,209977	0,989998	0,271027	-0,459111	-4,499440	1,077421	-3,370572	-8,971578	21,586806	3,532993	-4,756280	-0,081024	-120,872500	-204,575396	34,327580	-0,459111	-4,499440	1,077421	-356,576597	27,068630	21,586806	-0,459111	-4,499440	1,077421	-356,576597	27,068630	21,586806
11:43:12,81	0,519006	4,538189	-0,141983	0,209977	0,989998	0,271027	-0,460853	-4,502561	1,076627	-3,216415	-9,031427	21,543343	3,532993	-4,753999	-0,081435	-120,879294	-204,539879	34,314841	-0,460853	-4,502561	1,076627	-356,667475	27,145535	21,543343	-0,460853	-4,502561	1,076627	-356,667475	27,145535	21,543343
11:43:12,86	0,519006	4,538189	-0,141983	0,209977	0,989998	0,271027	-0,459899	-4,501687	1,077393	-3,247143	-9,038401	21,554038	3,530566	-4,753959	-0,079092	-120,918847	-204,519434	34,357670	-0,459899	-4,501687	1,077393	-356,629609	27,063654	21,554038	-0,459899	-4,501687	1,077393	-356,629609	27,063654	21,554038
11:43:12,91	0,519006	4,538189	-0,141983	0,209977	0,989998	0,271027	-0,459899	-4,501687	1,077393	-3,247143	-9,038401	21,554038	3,530009	-4,757042	-0,083003	-120,904440	-204,539526	34,300562	-0,459899	-4,501687	1,077393	-356,629609	27,063654	21,554038	-0,459899	-4,501687	1,077393	-356,629609	27,063654	21,554038
11:43:12,96	0,519006	4,538189	-0,141983	0,209977	0,989998	0,271027	-0,458702	-4,500358	1,074647	-3,315875	-8,965144	21,516325	3,533510	-4,757075	-0,081014	-120,910362	-204,558468	34,357548	-0,458702	-4,500358	1,074647	-356,594003	27,042924	21,516325	-0,458702	-4,500358	1,074647	-356,594003	27,042924	21,516325
11:43:13,01	0,519006	4,538189	-0,141983	0,209977	0,989998	0,271027	-0,460423	-4,503407	1,076636	-3,176707	-9,050329	21,573311	3,528257	-4,755391	-0,083381	-120,891286	-204,534921	34,320127	-0,460423	-4,503407	1,076636	-356,694159	27,092892	21,573311	-0,460423	-4,503407	1,076636	-356,694159	27,092892	21,573311
11:43:13,06	0,519006	4,538189	-0,141983	0,209977	0,989998	0,271027	-0,459256	-4,498016	1,074270	-3,427124	-8,984867	21,535890	3,531714	-4,755412	-0,081413	-120,919781	-204,553878	34,362816	-0,459256	-4,498016	1,074270	-356,521359	27,066696	21,535890	-0,459256	-4,498016	1,074270	-356,521359	27,066696	21,535890
11:43:13,11	0,519006	4,538189	-0,141983	0,209977	0,989998	0,271027	-0,460966	-4,501020	1,076237	-3,301588	-9,088983	21,578579	3,533496	-4,757757	-0,081419	-120,919079	-204,561712	34,338296	-0,460966	-4,501020	1,076237	-356,631626	27,096811	21,578579	-0,460966	-4,501020	1,076237	-356,631626	27,096811	21,578579
11:43:13,16	0,519006	4,538189	-0,141983	0,209977	0,989998	0,271027	-0,459826	-4,503736	1,076232	-3,166768	-9,025186	21,554058	3,530031	-4,755867	-0,081768	-120,876489	-204,558898	34,381449	-0,459826	-4,503736	1,076232	-356,710045	27,071129	21,554058	-0,459826	-4,503736	1,076232	-356,710045	27,071129	21,554058
11:43:13,21	0,519006	4,538189	-0,141983	0,209977	0,989998	0,271027	-0,459730	-4,499790	1,075882	-3,348214	-8,984753	21,597211	3,532273	-4,756144	-0,082204	-120,917082	-204,611677	34,337181	-0,459730	-4,499790	1,075882	-356,581750	27,104081	21,597211	-0,459730	-4,499790	1,075882	-356,581750	27,104081	21,597211
11:43:13,26	0,519006	4,538189	-0,141983	0,209977	0,989998	0,271027	-0,460611	-4,501870	1,075446	-3,306084	-9,039300	21,552943	3,530629	-4,751537	-0,081030	-120,867970	-204,555336	34,347856	-0,460611	-4,501870	1,075446	-356,702862	27,118647	21,552943	-0,460611	-4,501870	1,075446	-356,702862	27,118647	21,552943
11:43:13,31	0,519006	4,538189	-0,141983	0,209977	0,989998	0,271027	-0,463779	-4,498142	1,076620	-3,426560	-9,189697	21,563619	3,531791	-4,754436	-0,081046	-120,875248	-204,589699	34,312694	-0,463779	-4,498142	1,076620	-356,530737	27,216973	21,563619	-0,463779	-4,498142	1,076620	-356,530737	27,216973	21,563619
11:43:13,36	0,519006	4,538189	-0,141983	0,209977	0,989998	0,271027	-0,461849	-4,500599	1,076605	-3,332231	-9,078466	21,528457	3,530569	-4,753600	-0,082175	-120,888755	-204,574653	34,376902	-0,461849	-4,500599	1,076605	-356,629227	27,176711	21,528457	-0,461849	-4,500599	1,076605	-356,629227	27,176711	21,528457
11:43:13,41	0,519006	4,538189	-0,141983	0,209977	0,989998	0,271027	-0,461963	-4,499122	1,075475	-3,402733	-9,103589	21,592664	3,532357	-4,751162	-0,080640	-120,883316	-204,560006	34,357671	-0,461963	-4,499122	1,075475	-356,583823	27,160498	21,592664	-0,461963	-4,499122	1,075475	-356,583823	27,160498	21,592664
11:43:13,46	0,519006	4,538189	-0,141983	0,209977	0,989998	0,271027	-0,464968	-4,499451	1,077010	-3,370213	-9,262458	21,573434	3,530030	-4,756151	-0,080247	-120,877396	-204,584860	34,336052	-0,464968	-4,499451	1,077010	-356,577142	27,237515	21,573434	-0,464968	-4,499451	1,077010	-356,577142	27,237515	21,573434
11:43:13,51	0,519006	4,538189	-0,141983	0,209977	0,989998	0,271027	-0,459484	-4,499930	1,077404	-3,363860	-8,959746	21,551815	3,532330	-4,758058	-0,078309	-120,914460	-204,579036	34,335555	-0,459484	-4,499930	1,077404	-356,608403	27,109748	21,551815	-0,459484	-4,499930	1,077404	-356,608403	27,109748	21,551815
11:43:13,56	0,519006	4,538189	-0,141983	0,209977	0,989998	0,271027	-0,458982	-4,502876	1,079341	-3,224159	-8,968664	21,551318	3,530634	-4,757683	-0,080632	-120,878826	-204,571216	34,331770	-0,458982	-4,502876	1,079341	-356,699960	27,061440	21,551318	-0,458982	-4,502876	1,079341	-356,699960	27,061440	21,551318
11:43:13,61	0,519006	4,538189	-0,141983	0,209977	0,989998	0,271027	-0,458459	-4,501220	1,077019	-3,285701	-8,914527	21,547533	3,534140	-4,754351	-0,079080	-120,880643	-204,583953	34,341227	-0,458459	-4,501220	1,077019	-356,631477	27,074536	21,547533	-0,458459	-4,501220	1,077019	-356,631477	27,074536	21,547533
11:43:13,66	0,519006	4,538189	-0,141983	0,209977	0,989998	0,271027	-0,463097	-4,502591	1,078570	-3,226359	-9,150911	21,556990	3,532349	-4,749947	-0,079484	-120,883307	-204,569782	34,351988	-0,463097	-4,502591	1,078570	-356,679742	27,202239	21,556990	-0,463097	-4,502591	1,078570	-356,679742	27,202239	21,556990
11:43:13,71	0,519006	4,538189	-0,141983	0,209977	0,989998	0,271027	-0,466016	-4,498837	1,078167	-3,410612	-9,312049	21,567751	3,532341	-4,756797	-0,081381	-120,886170	-204,605083	34,375249	-0,466016	-4,498837	1,078167	-356,569327	27,270179	21,567751	-0,466016	-4,498837	1,078167	-356,569327	27,270179	21,567751
11:43:13,76	0,519006	4,538189	-0,141983	0,209977	0,989998	0,271027	-0,460079	-4,502255	1,076269	-3,264866	-8,988194	21,591012	3,532896	-4,756337	-0,082194	-120,906762	-204,594844	34,342532	-0,460079	-4,502255	1,076269	-356,691913	27,128039	21,591012	-0,460079	-4,502255	1,076269	-356,691913	27,128039	21,591012
11:43:13,81	0,519006	4,538189	-0,141983	0,209977	0,989998	0,271027	-0,460756	-4,502506	1,075456	-3,253268	-9,046339	21,558294	3,531161	-4,753556	-0,081032	-120,882538	-204,606516	34,341315	-0,460756	-4,502506	1,075456	-356,699982	27,123021	21,558294	-0,460756	-4,502506	1,075456	-356,699982	27,123021	21,558294
11:43:13,86	0,519006	4,538189	-0,141983	0,209977	0,989998	0,271027	-0,462297	-4,499613	1,076618	-3,401699	-9,099657	21,557077	3,534727	-4,756822	-0,079430	-120,874903	-204,609116	34,374225	-0,462297	-4,499613	1,076618	-356,621314	27,190672	21,557077	-0,462297	-4,499613	1,076618	-356,621314	27,190672	21,557077
11:43:13,91	0,519006	4,538189	-0,141983	0,209977	0,989998	0,271027	-0,461251	-4,504334	1,078221	-3,154635	-9,037336	21,589988	3,532335	-4,753442	-0,080245	-120,887808	-204,595542	34,355996	-0,461251	-4,504334	1,078221	-356,744857	27,170856	21,589988	-0,461251	-4,504334	1,078221	-356,744857	27,170856	21,589988
11:43:13,96	0,519006	4,538189	-0,141983	0,209977	0,989998	0,271027	-0,462982	-4,500573	1,077405	-3,344903	-9,145321	21,571759	3,524385	-4,746432	-0,082915	-120,579759	-204,248520	34,292560	-0,462982	-4,500573	1,077405	-356,639890	27,198770	21,571759	-0,462982	-4,500573	1,077405	-356,639890	27,198770	21,571759
11:43:14,01	0,519006	4,538189	-0,141983	0,209977	0,989998	0,271027	-0,465078	-4,490183	1,074735	-3,430640	-9,161064	21,508323	3,170997	-4,562812	-0,265454	-110,013017	-186,467927	31,938204	-0,465078	-4,490183	1,074735	-355,909994	27,347590	21,508323	-0,465078	-4,490183	1,074735	-355,909994	27,347590	21,508323
11:43:14,06	0,519012	4,487968	-0,141972	0,209977	0,989979	0,271008	-0,447403	-4,092330	0,892196	-3,437164	-7,981200	19,153967	3,093714	-4,515530	-0,287130	-107,493506	-182,509514	31,479073	-0,447403	-4,092330	0,892196	-324,685091	27,139971	19,153967	-0,447403	-4,092330	0,892196	-324,685091	27,139971	19,153967
11:43:14,11	0,519012	4,487968	-0,141972	0,209977	0,989979	0,271008	-0,449709	-4,001760	0,870520	-3,458990	-7,898357	18,694835	3,095553	-4,518739	-0,287482	-107,428102	-182,627586	31,464984	-0,449709	-4,001760	0,870520	-317,597134	27,403832	18,694835	-0,449709	-4,001760	0,870520	-317,597134	27,403832	18,694835
11:43:14,16	0,519012	4,487968	-0,141972	0,209977	0,989979	0,271008	-0,447850	-4,004956	0,870168	-3,362318	-7,685995	18,680747	3,100733	-4,517711	-0,287087	-107,468855	-182,657830	31,494313	-0,447850	-4,004956	0,870168	-317,751396	27,470237	18,680747	-0,447850	-4,004956	0,870168	-317,751396	27,470237	18,680747
11:43:14,21	0,519012	4,487968	-0,141972	0,209977	0,989979	0,271008	-0,451330	-4,008928	0,870563	-3,202343	-7,887147	18,710075	3,100627	-4,520072	-0,288259	-107,502008	-182,716093	31,493131	-0,451330	-4,008928	0,870563	-317,903222	27,542297	18,710075	-0,451330	-4,008928	0,870563	-317,903222	27,542297	18,710075
11:43:14,26	0,519012	4,487968	-0,141972	0,209977	0,989979	0,271008	-0,449232	-4,010017	0,869391	-3,212743	-7,777614	18,708894	3,101302	-4,517360	-0,286304	-107,449716	-182,741563	31,491107	-0,449232	-4,010017	0,869391	-317,999117	27,487111	18,708894	-0,449232	-4,010017	0,869391	-317,999117	27,487111	18,708894
11:43:14,31	0,519012	4,487968	-0,141972	0,209977	0,989979	0,271008	-0,451918	-4,009246	0,871347	-3,248763	-7,859265	18,706870	3,103046	-4,516977	-0,285887	-107,453778	-182,746190	31,529867	-0,451918	-4,009246	0,871347	-317,974589	27,616311	18,706870	-0,451918	-4,009246	0,871347	-317,974589	27,616311	18,706870
11:43:14,36	0,519012	4,487968	-0,141972	0,209977	0,989979	0,271008	-0,453123	-4,010565	0,871764	-3,186222	-7,923117	18,745629	3,099457	-4,518534	-0,285165	-107,488833	-182,753009	31,475421	-0,453123	-4,010565	0,871764	-318,015575	27,647034	18,745629	-0,453123	-4,010565	0,871764	-318,015575	27,647034	18,745629
11:43:14,41	0,519012	4,487968	-0,141972	0,209977	0,989979	0,271008	-0,449980	-4,008236	0,872486	-3,330782	-7,786641	18,691184	3,101235	-4,517082	-0,285144	-107,465109	-182,790184	31,493877	-0,449980	-4,008236	0,872486	-317,977279	27,536801	18,691184	-0,449980	-4,008236	0,872486	-317,977279	27,536801	18,691184
11:43:14,46	0,519012	4,487968	-0,141972	0,209977	0,989979	0,271008	-0,452125	-4,009049	0,872507	-3,308814	-7,859059	18,709639	3,100840	-4,512929	-0,288990	-107,373072	-182,732748	31,517040	-0,452125	-4,009049	0,872507	-318,019169	27,632782	18,709639	-0,452125	-4,009049	0,872507	-318,019169	27,632782	18,709639
11:43:14,51	0,519012	4,487968	-0,141972	0,209977	0,989979	0,271008	-0,455526	-4,006631	0,868661	-3,338812	-7,984880	18,732802	2,744078	-4,337672	-0,458470	-97,220701	-164,477413	29,167534	-0,455526	-4,006631	0,868661	-317,859322	27,773875	18,732802	-0,455526	-4,006631	0,868661	-317,859322	27,773875	18,732802
11:43:14,56	0,518954	4,437977	-0,141984	0,209977	0,989983	0,271003	-0,428921	-3,610037	0,699180	-3,075920	-6,936888	16,383297	2,674462	-4,294716	-0,473283	-95,063103	-161,112622	28,708995	-0,428921	-3,610037	0,699180	-286,463829	26,733387	16,383297	-0,428921	-3,610037	0,699180	-286,463829	26,733387	16,383297
11:43:14,61	0,518954	4,437977	-0,141984	0,209977	0,989983	0,271003	-0,431314	-3,528270	0,684368	-3,335010	-6,875181	15,924758	2,678510	-4,300625	-0,471256	-95,061144	-161,250615	28,775822	-0,431314	-3,528270	0,684368	-280,304212	26,982936	15,924758	-0,431314	-3,528270	0,684368	-280,304212	26,982936	15,924758
11:43:14,66	0,518954	4,437977	-0,141984	0,209977	0,989983	0,271003	-0,428220	-3,534730	0,686395	-3,117597	-6,643643	15,991584	2,681359	-4,296121	-0,473637	-95,062814	-161,342048	28,731913	-0,428220	-3,534730	0,686395	-280,593937	26,971660	15,991584	-0,428220	-3,534730	0,686395	-280,593937	26,971660	15,991584
11:43:14,71	0,518954	4,437977	-0,141984	0,209977	0,989983	0,271003	-0,433546	-3,534946	0,684013	-3,186417	-6,876295	15,947676	2,681377	-4,299948	-0,467755	-95,057192	-161,380524	28,774930	-0,433546	-3,534946	0,684013	-280,679663	27,157055	15,947676	-0,433546	-3,534946	0,684013	-280,679663	27,157055	15,947676
11:43:14,76	0,518954	4,437977	-0,141984	0,209977	0,989983	0,271003	-0,430241	-3,536874	0,689896	-3,116638	-6,680322	15,990693	2,680083	-4,298477	-0,466988	-95,084052	-161,446620	28,787153	-0,430241	-3,536874	0,689896	-280,761281	27,093576	15,990693	-0,430241	-3,536874	0,689896	-280,761281	27,093576	15,990693
11:43:14,81	0,518954	4,437977	-0,141984	0,209977	0,989983	0,271003	-0,430867	-3,535019	0,690662	-3,283813	-6,703127	16,002915	2,684808	-4,299282	-0,466598	-95,070582	-161,483953	28,766898	-0,430867	-3,535019	0,690662	-280,782773	27,119972	16,002915	-0,430867	-3,535019	0,690662	-280,782773	27,119972	16,002915
11:43:14,86	0,518954	4,437977	-0,141984	0,209977	0,989983	0,271003	-0,432533	-3,539513	0,691052	-3,075696	-6,759385	15,982660	2,682982	-4,297132	-0,468549	-95,077683	-161,511857	28,776958	-0,432533	-3,539513	0,691052	-280,927473	27,194430	15,982660	-0,432533	-3,539513	0,691052	-280,927473	27,194430	15,982660
11:43:14,91	0,518954	4,437977	-0,141984	0,209977	0,989983	0,271003	-0,433481	-3,536856	0,689101	-3,241556	-6,800917	15,992720	2,685934	-4,296915	-0,467756	-95,065293	-161,538020	28,785743	-0,433481	-3,536856	0,689101	-280,884788	27,227374	15,992720	-0,433481	-3,536856	0,689101	-280,884788	27,227374	15,992720
11:43:14,96	0,518954	4,437977	-0,141984	0,209977	0,989983	0,271003	-0,435146	-3,539304	0,689894	-3,130736	-6,863655	16,001505	2,683557	-4,296470	-0,468499	-95,057553	-161,563099	28,833418	-0,435146	-3,539304	0,689894	-280,966117	27,295293	16,001505	-0,435146	-3,539304	0,689894	-280,966117	27,295293	16,001505
11:43:15,01	0,518954	4,437977	-0,141984	0,209977	0,989983	0,271003	-0,434342	-3,537024	0,689151	-3,267175	-6,802635	16,049181	2,687058	-4,299173	-0,466989	-95,086655	-161,575604	28,769615	-0,434342	-3,537024	0,689151	-280,923529	27,293245	16,049181	-0,434342	-3,537024	0,689151	-280,923529	27,293245	16,049181
11:43:15,06	0,518954	4,437977	-0,141984	0,209977	0,989983	0,271003	-0,433752	-3,541407	0,690661	-3,064617	-6,790896	15,985378	2,682365	-4,298004	-0,466600	-95,075513	-161,570732	28,778473	-0,433752	-3,541407	0,690661	-281,065072	27,258655	15,985378	-0,433752	-3,541407	0,690661	-281,065072	27,258655	15,985378
11:43:15,11	0,518954	4,437977	-0,141984	0,209977	0,989983	0,271003	-0,432419	-3,536758	0,691050	-3,296554	-6,714337	15,994236	2,684154	-4,297313	-0,466965	-95,043848	-161,620859	28,791710	-0,432419	-3,536758	0,691050	-280,932094	27,230528	15,994236	-0,432419	-3,536758	0,691050	-280,932094	27,230528	15,994236
11:43:15,16	0,518954	4,437977	-0,141984	0,209977	0,989983	0,271003	-0,433910	-3,537962	0,690686	-3,261535	-6,739424	16,007473	2,682900	-4,294767	-0,469324	-95,060483	-161,644978	28,783015	-0,433910	-3,537962	0,690686	-280,991573	27,322547	16,007473	-0,433910	-3,537962	0,690686	-280,991573	27,322547	16,007473
11:43:15,21	0,518954	4,437977	-0,141984	0,209977	0,989983	0,271003	-0,435489	-3,535603	0,688326	-3,413412	-6,823848	15,998778	2,684637	-4,298427	-0,467744	-95,082878	-161,649364	28,806126	-0,435489	-3,535603	0,688326	-280,958263	27,362028	15,998778	-0,435489	-3,535603	0,688326	-280,958263	27,362028	15,998778
11:43:15,26	0,518954	4,437977	-0,141984	0,209977	0,989983	0,271003	-0,433188	-3,538938	0,689907	-3,255015	-6,721400	16,021889	2,682283	-4,296211	-0,467759	-95,089934	-161,609729	28,807400	-0,433188	-3,538938	0,689907	-281,061621	27,283851	16,021889	-0,433188	-3,538938	0,689907	-281,061621	27,283851	16,021889
11:43:15,31	0,518954	4,437977	-0,141984	0,209977	0,989983	0,271003	-0,433929	-3,535791	0,689891	-3,387861	-6,785890	16,023162	2,686930	-4,297742	-0,468526	-95,102472	-161,666460	28,811599	-0,433929	-3,535791	0,689891	-280,947430	27,277575	16,023162	-0,433929	-3,535791	0,689891	-280,947430	27,277575	16,023162
11:43:15,36	0,518954	4,437977	-0,141984	0,209977	0,989983	0,271003	-0,434928	-3,540581	0,689125	-3,194167	-6,820294	16,027362	2,684626	-4,300378	-0,466565	-95,097489	-161,639463	28,820120	-0,434928	-3,540581	0,689125	-281,129771	27,321536	16,027362	-0,434928	-3,540581	0,689125	-281,129771	27,321536	16,027362
11:43:15,41	0,518954	4,437977	-0,141984	0,209977	0,989983	0,271003	-0,431492	-3,539903	0,691085	-3,203540	-6,650840	16,035883	2,683998	-4,298981	-0,465430	-95,107799	-161,666096	28,794556	-0,431492	-3,539903	0,691085	-281,085939	27,221318	16,035883	-0,431492	-3,539903	0,691085	-281,085939	27,221318	16,035883
11:43:15,47	0,518954	4,437977	-0,141984	0,209977	0,989983	0,271003	-0,432388	-3,538661	0,692221	-3,296339	-6,693021	16,010318	2,686275	-4,297597	-0,467778	-95,129906	-161,686529	28,791311	-0,432388	-3,538661	0,692221	-281,081247	27,249437	16,010318	-0,432388	-3,538661	0,692221	-281,081247	27,249437	16,010318
11:43:15,52	0,518954	4,437977	-0,141984	0,209977	0,989983	0,271003	-0,434725	-3,539941	0,689873	-3,258541	-6,823498	16,007073	2,689213	-4,299428	-0,464241	-95,132497	-161,709208	28,827456	-0,434725	-3,539941	0,689873	-281,143911	27,302451	16,007073	-0,434725	-3,539941	0,689873	-281,143911	27,302451	16,007073
11:43:15,57	0,518954	4,437977	-0,141984	0,209977	0,989983	0,271003	-0,434609	-3,543401	0,693410	-3,099536	-6,808322	16,043219	2,690379	-4,297437	-0,464271	-95,134669	-161,714651	28,798748	-0,434609	-3,543401	0,693410	-281,256548	27,308449	16,043219	-0,434609	-3,543401	0,693410	-281,256548	27,308449	16,043219
11:43:15,62	0,518954	4,437977	-0,141984	0,209977	0,989983	0,271003	-0,436916	-3,543415	0,693380	-3,104632	-6,927481	16,014511	2,688577	-4,300417	-0,464261	-95,159627	-161,706523	28,813041	-0,436916	-3,543415	0,693380	-281,262705	27,370443	16,014511	-0,436916	-3,543415	0,693380	-281,262705	27,370443	16,014511
11:43:15,67	0,518954	4,437977	-0,141984	0,209977	0,989983	0,271003	-0,433435	-3,543345	0,693390	-3,113718	-6,772128	16,028804	2,687454	-4,297869	-0,465018	-95,119656	-161,717606	28,832300	-0,433435	-3,543345	0,693390	-281,266288	27,252508	16,028804	-0,433435	-3,543345	0,693390	-281,266288	27,252508	16,028804
11:43:15,72	0,518954	4,437977	-0,141984	0,209977	0,989983	0,271003	-0,435079	-3,541098	0,692633	-3,220163	-6,817479	16,048063	2,688622	-4,293838	-0,466218	-95,112590	-161,723197	28,804508	-0,435079	-3,541098	0,692633	-281,196360	27,336242	16,048063	-0,435079	-3,541098	0,692633	-281,196360	27,336242	16,048063
11:43:15,77	0,518954	4,437977	-0,141984	0,209977	0,989983	0,271003	-0,439155	-3,540095	0,691433	-3,273653	-7,020478	16,020270	2,688031	-4,299560	-0,465805	-95,127313	-161,726688	28,813035	-0,439155	-3,540095	0,691433	-281,171077	27,453152	16,020270	-0,439155	-3,540095	0,691433	-281,171077	27,453152	16,020270
11:43:15,82	0,518954	4,437977	-0,141984	0,209977	0,989983	0,271003	-0,433904	-3,542443	0,691845	-3,161903	-6,758437	16,028798	2,689113	-4,299614	-0,467349	-95,155959	-161,754651	28,842623	-0,433904	-3,542443	0,691845	-281,243703	27,302998	16,028798	-0,433904	-3,542443	0,691845	-281,243703	27,302998	16,028798
11:43:15,87	0,518954	4,437977	-0,141984	0,209977	0,989983	0,271003	-0,434398	-3,543408	0,690301	-3,150300	-6,794947	16,058386	2,686771	-4,298167	-0,465046	-95,166328	-161,714943	28,823030	-0,434398	-3,543408	0,690301	-281,307797	27,305260	16,058386	-0,434398	-3,543408	0,690301	-281,307797	27,305260	16,058386
11:43:15,92	0,518954	4,437977	-0,141984	0,209977	0,989983	0,271003	-0,434480	-3,540655	0,692604	-3,264214	-6,828075	16,038792	2,686836	-4,295819	-0,464266	-95,121333	-161,747524	28,811719	-0,434480	-3,540655	0,692604	-281,205658	27,278614	16,038792	-0,434480	-3,540655	0,692604	-281,205658	27,278614	16,038792
11:43:15,97	0,518954	4,437977	-0,141984	0,209977	0,989983	0,271003	-0,436545	-3,539538	0,693384	-3,328056	-6,880210	16,027481	2,686812	-4,294714	-0,468522	-95,128171	-161,715205	28,849489	-0,436545	-3,539538	0,693384	-281,181756	27,388600	16,027481	-0,436545	-3,539538	0,693384	-281,181756	27,388600	16,027481
11:43:16,02	0,518954	4,437977	-0,141984	0,209977	0,989983	0,271003	-0,437491	-3,538964	0,689129	-3,333312	-6,951462	16,065252	2,687964	-4,295687	-0,466205	-95,137923	-161,749590	28,827752	-0,437491	-3,538964	0,689129	-281,141986	27,391576	16,065252	-0,437491	-3,538964	0,689129	-281,141986	27,391576	16,065252
11:43:16,07	0,518954	4,437977	-0,141984	0,209977	0,989983	0,271003	-0,437224	-3,540448	0,691446	-3,290774	-6,928837	16,043515	2,687330	-4,300529	-0,466227	-95,182704	-161,727245	28,799043	-0,437224	-3,540448	0,691446	-281,215979	27,393252	16,043515	-0,437224	-3,540448	0,691446	-281,215979	27,393252	16,043515
11:43:16,12	0,518954	4,437977	-0,141984	0,209977	0,989983	0,271003	-0,432714	-3,542321	0,691424	-3,196431	-6,744262	16,014806	2,689745	-4,298165	-0,463468	-95,137733	-161,763784	28,830416	-0,432714	-3,542321	0,691424	-281,268645	27,223778	16,014806	-0,432714	-3,542321	0,691424	-281,268645	27,223778	16,014806
11:43:16,17	0,518954	4,437977	-0,141984	0,209977	0,989983	0,271003	-0,435969	-3,543230	0,694182	-3,158312	-6,856306	16,046178	2,687876	-4,298404	-0,464642	-95,184283	-161,755824	28,850886	-0,435969	-3,543230	0,694182	-281,301897	27,367251	16,046178	-0,435969	-3,543230	0,694182	-281,301897	27,367251	16,046178
11:43:16,22	0,518954	4,437977	-0,141984	0,209977	0,989983	0,271003	-0,434827	-3,541731	0,693009	-3,252686	-6,841235	16,066648	2,688466	-4,300857	-0,463475	-95,189654	-161,768041	28,839887	-0,434827	-3,541731	0,693009	-281,278531	27,292704	16,066648	-0,434827	-3,541731	0,693009	-281,278531	27,292704	16,066648
11:43:16,27	0,518954	4,437977	-0,141984	0,209977	0,989983	0,271003	-0,432998	-3,543468	0,694176	-3,175598	-6,744637	16,055650	2,692580	-4,297901	-0,462712	-95,181777	-161,789949	28,825254	-0,432998	-3,543468	0,694176	-281,337843	27,245676	16,055650	-0,432998	-3,543468	0,694176	-281,337843	27,245676	16,055650
11:43:16,32	0,518954	4,437977	-0,141984	0,209977	0,989983	0,271003	-0,437614	-3,545553	0,694938	-3,082197	-6,966929	16,041017	2,690318	-4,296596	-0,464633	-95,130544	-161,785999	28,835516	-0,437614	-3,545553	0,694938	-281,408138	27,385795	16,041017	-0,437614	-3,545553	0,694938	-281,408138	27,385795	16,041017
11:43:16,37	0,518954	4,437977	-0,141984	0,209977	0,989983	0,271003	-0,437614	-3,542942	0,693017	-3,188948	-6,924503	16,051279	2,688506	-4,298465	-0,461537	-95,161461	-161,790856	28,828359	-0,437614	-3,542942	0,693017	-281,309901	27,428172	16,051279	-0,437614	-3,542942	0,693017	-281,309901	27,428172	16,051279
11:43:16,42	0,518954	4,437977	-0,141984	0,209977	0,989983	0,271003	-0,435089	-3,542307	0,696113	-3,241620	-6,817581	16,044122	2,690859	-4,299451	-0,465799	-95,160699	-161,778768	28,836437	-0,435089	-3,542307	0,696113	-281,312745	27,336930	16,044122	-0,435089	-3,542307	0,696113	-281,312745	27,336930	16,044122
11:43:16,47	0,518954	4,437977	-0,141984	0,209977	0,989983	0,271003	-0,435412	-3,544838	0,691851	-3,099182	-6,839765	16,052200	2,685489	-4,299897	-0,464666	-95,202208	-161,764665	28,825941	-0,435412	-3,544838	0,691851	-281,368955	27,340106	16,052200	-0,435412	-3,544838	0,691851	-281,368955	27,340106	16,052200
11:43:16,52	0,518954	4,437977	-0,141984	0,209977	0,989983	0,271003	-0,432341	-3,540410	0,692985	-3,337958	-6,723050	16,041704	2,688429	-4,297008	-0,466595	-95,177720	-161,804020	28,841075	-0,432341	-3,540410	0,692985	-281,260164	27,215715	16,041704	-0,432341	-3,540410	0,692985	-281,260164	27,215715	16,041704
11:43:16,57	0,518954	4,437977	-0,141984	0,209977	0,989983	0,271003	-0,436312	-3,541512	0,691056	-3,302494	-6,888673	16,056838	2,687856	-4,300625	-0,466611	-95,188490	-161,791496	28,807045	-0,436312	-3,541512	0,691056	-281,311205	27,361838	16,056838	-0,436312	-3,541512	0,691056	-281,311205	27,361838	16,056838
11:43:16,62	0,518954	4,437977	-0,141984	0,209977	0,989983	0,271003	-0,432894	-3,542824	0,691040	-3,228825	-6,726487	16,022807	2,686665	-4,306026	-0,464255	-95,213048	-161,785805	28,824419	-0,432894	-3,542824	0,691040	-281,340504	27,255653	16,022807	-0,432894	-3,542824	0,691040	-281,340504	27,255653	16,022807
11:43:16,67	0,518954	4,437977	-0,141984	0,209977	0,989983	0,271003	-0,427621	-3,544493	0,693396	-3,149370	-6,476414	16,040182	2,685674	-4,295912	-0,467799	-95,162436	-161,596398	28,794691	-0,427621	-3,544493	0,693396	-281,392092	27,091810	16,040182	-0,427621	-3,544493	0,693396	-281,392092	27,091810	16,040182
11:43:16,72	0,518954	4,437977	-0,141984	0,209977	0,989983	0,271003	-0,435884	-3,538578	0,689852	-3,267646	-6,956992	16,010454	2,353660	-4,142802	-0,623522	-86,237842	-144,691224	26,697885	-0,435884	-3,538578	0,689852	-281,045991	27,259922	16,010454	-0,435884	-3,538578	0,689852	-281,045991	27,259922	16,010454
11:43:16,77	0,518973	4,388030	-0,141979	0,209978	0,989987	0,270984	-0,402474	-3,174490	0,534128	-3,097591	-5,943329	13,913647	2,282268	-4,101646	-0,643722	-83,914654	-141,020908	26,206528	-0,402474	-3,174490	0,534128	-252,295074	25,650887	13,913647	-0,402474	-3,174490	0,534128	-252,295074	25,650887	13,913647
11:43:16,82	0,518973	4,388030	-0,141979	0,209978	0,989987	0,270984	-0,402421	-3,092086	0,513929	-3,042457	-5,763779	13,422290	2,289678	-4,108537	-0,642022	-83,956854	-141,236150	26,368871	-0,402421	-3,092086	0,513929	-245,771170	25,826257	13,422290	-0,402421	-3,092086	0,513929	-245,771170	25,826257	13,422290
11:43:16,87	0,518973	4,388030	-0,141979	0,209978	0,989987	0,270984	-0,400158	-3,101948	0,515629	-2,737119	-5,575013	13,584633	2,289945	-4,108938	-0,641665	-84,065762	-141,352188	26,390268	-0,400158	-3,101948	0,515629	-246,240026	25,837354	13,584633	-0,400158	-3,101948	0,515629	-246,240026	25,837354	13,584633
11:43:16,92	0,518973	4,388030	-0,141979	0,209978	0,989987	0,270984	-0,399944	-3,102379	0,515986	-2,869626	-5,600195	13,606031	2,294047	-4,107576	-0,639727	-84,059258	-141,403158	26,378610	-0,399944	-3,102379	0,515986	-246,406407	25,795392	13,606031	-0,399944	-3,102379	0,515986	-246,406407	25,795392	13,606031
11:43:16,97	0,518973	4,388030	-0,141979	0,209978	0,989987	0,270984	-0,403174	-3,105251	0,517924	-2,761166	-5,737057	13,594373	2,292204	-4,106869	-0,640883	-84,072879	-141,443899	26,407006	-0,403174	-3,105251	0,517924	-246,523408	25,912114	13,594373	-0,403174	-3,105251	0,517924	-246,523408	25,912114	13,594373
11:43:17,02	0,518973	4,388030	-0,141979	0,209978	0,989987	0,270984	-0,402865	-3,103301	0,516767	-2,904662	-5,712413	13,622769	2,289722	-4,107220	-0,638967	-84,125113	-141,475402	26,404887	-0,402865	-3,103301	0,516767	-246,513825	25,912499	13,622769	-0,402865	-3,103301	0,516767	-246,513825	25,912499	13,622769
11:43:17,07	0,518973	4,388030	-0,141979	0,209978	0,989987	0,270984	-0,401320	-3,101328	0,518683	-3,060683	-5,661572	13,620649	2,293251	-4,109256	-0,635838	-84,134355	-141,484542	26,417628	-0,401320	-3,101328	0,518683	-246,514927	25,842080	13,620649	-0,401320	-3,101328	0,518683	-246,514927	25,842080	13,620649
11:43:17,12	0,518973	4,388030	-0,141979	0,209978	0,989987	0,270984	-0,401321	-3,105402	0,521812	-2,861353	-5,665059	13,633391	2,294363	-4,104428	-0,638574	-84,117649	-141,571267	26,412407	-0,401321	-3,105402	0,521812	-246,635434	25,838673	13,633391	-0,401321	-3,105402	0,521812	-246,635434	25,838673	13,633391
11:43:17,17	0,518973	4,388030	-0,141979	0,209978	0,989987	0,270984	-0,406058	-3,103951	0,519076	-3,003588	-5,853552	13,628169	2,291667	-4,106074	-0,638569	-84,051960	-141,451028	26,376109	-0,406058	-3,103951	0,519076	-246,663719	26,022033	13,628169	-0,406058	-3,103951	0,519076	-246,663719	26,022033	13,628169
11:43:17,22	0,518973	4,388030	-0,141979	0,209978	0,989987	0,270984	-0,403285	-3,102439	0,519082	-2,945203	-5,712567	13,591871	1,996647	-3,932927	-0,769330	-74,295155	-126,218274	24,434230	-0,403285	-3,102439	0,519082	-246,486695	25,945308	13,591871	-0,403285	-3,102439	0,519082	-246,486695	25,945308	13,591871
11:43:17,27	0,518993	4,337995	-0,141982	0,209977	0,989992	0,270993	-0,405724	-2,760371	0,388320	-2,662415	-5,006155	11,649993	1,927867	-3,896603	-0,789175	-72,106897	-122,645145	23,945511	-0,405724	-2,760371	0,388320	-219,351532	26,843210	11,649993	-0,405724	-2,760371	0,388320	-219,351532	26,843210	11,649993
11:43:17,32	0,518993	4,337995	-0,141982	0,209977	0,989992	0,270993	-0,402792	-2,682644	0,368475	-2,515658	-4,745152	11,161274	1,925703	-3,895510	-0,786119	-72,236822	-122,805757	23,963856	-0,402792	-2,682644	0,368475	-213,103225	26,874026	11,161274	-0,402792	-2,682644	0,368475	-213,103225	26,874026	11,161274
11:43:17,37	0,518993	4,337995	-0,141982	0,209977	0,989992	0,270993	-0,402657	-2,680223	0,371532	-2,845630	-4,770331	11,179618	1,930761	-3,897461	-0,783347	-72,296118	-122,962158	24,045566	-0,402657	-2,680223	0,371532	-213,243113	26,838229	11,179618	-0,402657	-2,680223	0,371532	-213,243113	26,838229	11,179618
11:43:17,42	0,518993	4,337995	-0,141982	0,209977	0,989992	0,270993	-0,403496	-2,685579	0,374303	-2,732197	-4,787118	11,261329	1,934726	-3,899206	-0,781012	-72,337457	-123,077749	24,055829	-0,403496	-2,685579	0,374303	-213,550151	26,887316	11,261329	-0,403496	-2,685579	0,374303	-213,550151	26,887316	11,261329
11:43:17,47	0,518993	4,337995	-0,141982	0,209977	0,989992	0,270993	-0,403967	-2,689885	0,376638	-2,629046	-4,789630	11,271592	1,936989	-3,899313	-0,783375	-72,366168	-123,117596	24,027590	-0,403967	-2,689885	0,376638	-213,785041	26,921800	11,271592	-0,403967	-2,689885	0,376638	-213,785041	26,921800	11,271592
11:43:17,52	0,518993	4,337995	-0,141982	0,209977	0,989992	0,270993	-0,405006	-2,691899	0,374275	-2,573208	-4,848595	11,243353	1,939231	-3,898207	-0,780658	-72,406270	-123,154044	24,049959	-0,405006	-2,691899	0,374275	-213,887262	26,944390	11,243353	-0,405006	-2,691899	0,374275	-213,887262	26,944390	11,243353
11:43:17,57	0,518993	4,337995	-0,141982	0,209977	0,989992	0,270993	-0,407086	-2,693287	0,376993	-2,552618	-4,973227	11,265721	1,939183	-3,897325	-0,779091	-72,407572	-123,209149	24,071601	-0,407086	-2,693287	0,376993	-213,975675	26,982987	11,265721	-0,407086	-2,693287	0,376993	-213,975675	26,982987	11,265721
11:43:17,62	0,518993	4,337995	-0,141982	0,209977	0,989992	0,270993	-0,407825	-2,692804	0,378560	-2,626104	-4,985255	11,287364	1,935679	-3,900871	-0,779873	-72,400836	-123,219109	24,046332	-0,407825	-2,692804	0,378560	-214,011251	27,029008	11,287364	-0,407825	-2,692804	0,378560	-214,011251	27,029008	11,287364
11:43:17,67	0,518993	4,337995	-0,141982	0,209977	0,989992	0,270993	-0,403002	-2,691543	0,377777	-2,696972	-4,723644	11,262095	1,939658	-3,900751	-0,777167	-72,456747	-123,263443	24,054236	-0,403002	-2,691543	0,377777	-213,983072	26,912012	11,262095	-0,403002	-2,691543	0,377777	-213,983072	26,912012	11,262095
11:43:17,72	0,518993	4,337995	-0,141982	0,209977	0,989992	0,270993	-0,405095	-2,694929	0,380483	-2,587251	-4,858755	11,269998	1,939093	-3,901665	-0,778726	-72,449647	-123,254331	24,040634	-0,405095	-2,694929	0,380483	-214,139150	26,941234	11,269998	-0,405095	-2,694929	0,380483	-214,139150	26,941234	11,269998
11:43:17,77	0,518993	4,337995	-0,141982	0,209977	0,989992	0,270993	-0,404022	-2,694896	0,378925	-2,577485	-4,801332	11,256397	1,940107	-3,902886	-0,777560	-72,500118	-123,337293	24,062006	-0,404022	-2,694896	0,378925	-214,126855	26,914375	11,256397	-0,404022	-2,694896	0,378925	-214,126855	26,914375	11,256397
11:43:17,82	0,518993	4,337995	-0,141982	0,209977	0,989992	0,270993	-0,403471	-2,696385	0,380091	-2,597168	-4,774938	11,277768	1,938393	-3,900643	-0,776786	-72,472784	-123,332737	24,056591	-0,403471	-2,696385	0,380091	-214,263382	26,897561	11,277768	-0,403471	-2,696385	0,380091	-214,263382	26,897561	11,277768
11:43:17,87	0,518993	4,337995	-0,141982	0,209977	0,989992	0,270993	-0,404557	-2,693780	0,380865	-2,715034	-4,810000	11,272354	1,940690	-3,899962	-0,777943	-72,486779	-123,353064	24,076667	-0,404557	-2,693780	0,380865	-214,176728	26,947725	11,272354	-0,404557	-2,693780	0,380865	-214,176728	26,947725	11,272354
11:43:17,92	0,518993	4,337995	-0,141982	0,209977	0,989992	0,270993	-0,406295	-2,695429	0,379708	-2,653874	-4,902329	11,292429	1,938421	-3,901395	-0,777144	-72,453557	-123,345647	24,080317	-0,406295	-2,695429	0,379708	-214,245034	26,991824	11,292429	-0,406295	-2,695429	0,379708	-214,245034	26,991824	11,292429
11:43:17,97	0,518993	4,337995	-0,141982	0,209977	0,989992	0,270993	-0,403920	-2,694180	0,380506	-2,695790	-4,753759	11,296080	1,942945	-3,901466	-0,777207	-72,533037	-123,386274	24,037036	-0,403920	-2,694180	0,380506	-214,188900	26,953945	11,296080	-0,403920	-2,694180	0,380506	-214,188900	26,953945	11,296080
11:43:18,02	0,518993	4,337995	-0,141982	0,209977	0,989992	0,270993	-0,406120	-2,698133	0,380444	-2,565153	-4,916689	11,252799	1,940598	-3,902707	-0,777168	-72,533225	-123,365827	24,085531	-0,406120	-2,698133	0,380444	-214,368580	26,963733	11,252799	-0,406120	-2,698133	0,380444	-214,368580	26,963733	11,252799
11:43:18,07	0,518993	4,337995	-0,141982	0,209977	0,989992	0,270993	-0,403871	-2,696721	0,380482	-2,620942	-4,810135	11,301294	1,940635	-3,901378	-0,778368	-72,515729	-123,366020	24,037827	-0,403871	-2,696721	0,380482	-214,313560	26,893753	11,301294	-0,403871	-2,696721	0,380482	-214,313560	26,893753	11,301294
11:43:18,12	0,518993	4,337995	-0,141982	0,209977	0,989992	0,270993	-0,405041	-2,696089	0,379282	-2,645245	-4,855722	11,253590	1,942971	-3,901228	-0,775651	-72,508881	-123,431680	24,024736	-0,405041	-2,696089	0,379282	-214,288221	26,940003	11,253590	-0,405041	-2,696089	0,379282	-214,288221	26,940003	11,253590
11:43:18,18	0,518993	4,337995	-0,141982	0,209977	0,989992	0,270993	-0,406339	-2,698036	0,381999	-2,597419	-4,884441	11,240499	1,944628	-3,902223	-0,776007	-72,547582	-123,452419	24,082966	-0,406339	-2,698036	0,381999	-214,393266	27,013153	11,240499	-0,406339	-2,698036	0,381999	-214,393266	27,013153	11,240499
11:43:18,22	0,518993	4,337995	-0,141982	0,209977	0,989992	0,270993	-0,406306	-2,699969	0,381644	-2,534208	-4,905889	11,298729	1,942313	-3,903575	-0,775243	-72,542306	-123,435312	24,058169	-0,406306	-2,699969	0,381644	-214,481806	26,989140	11,298729	-0,406306	-2,699969	0,381644	-214,481806	26,989140	11,298729
11:43:18,27	0,518993	4,337995	-0,141982	0,209977	0,989992	0,270993	-0,403978	-2,698641	0,382407	-2,585844	-4,788788	11,273932	1,939393	-3,900039	-0,773697	-72,526040	-123,428748	24,062137	-0,403978	-2,698641	0,382407	-214,429143	26,923449	11,273932	-0,403978	-2,698641	0,382407	-214,429143	26,923449	11,273932
11:43:18,32	0,518993	4,337995	-0,141982	0,209977	0,989992	0,270993	-0,405579	-2,694344	0,383953	-2,795470	-4,861275	11,277899	1,940984	-3,902955	-0,777190	-72,596215	-123,455981	24,093024	-0,405579	-2,694344	0,383953	-214,301455	26,976701	11,277899	-0,405579	-2,694344	0,383953	-214,301455	26,976701	11,277899
11:43:18,37	0,518993	4,337995	-0,141982	0,209977	0,989992	0,270993	-0,403849	-2,697179	0,380461	-2,706696	-4,818478	11,308786	1,945201	-3,896575	-0,773718	-72,550028	-123,445627	24,058528	-0,403849	-2,697179	0,380461	-214,435268	26,883703	11,308786	-0,403849	-2,697179	0,380461	-214,435268	26,883703	11,308786
11:43:18,42	0,518993	4,337995	-0,141982	0,209977	0,989992	0,270993	-0,411484	-2,697642	0,383932	-2,650598	-5,180641	11,274290	1,942220	-3,899829	-0,772542	-72,570312	-123,461362	24,071054	-0,411484	-2,697642	0,383932	-214,415458	27,120834	11,274290	-0,411484	-2,697642	0,383932	-214,415458	27,120834	11,274290
11:43:18,47	0,518993	4,337995	-0,141982	0,209977	0,989992	0,270993	-0,407175	-2,696687	0,385109	-2,723994	-4,966297	11,286816	1,941065	-3,900538	-0,773692	-72,556561	-123,465789	24,080856	-0,407175	-2,696687	0,385109	-214,413937	26,996959	11,286816	-0,407175	-2,696687	0,385109	-214,413937	26,996959	11,286816
11:43:18,52	0,518993	4,337995	-0,141982	0,209977	0,989992	0,270993	-0,405984	-2,696041	0,383958	-2,754553	-4,890212	11,296619	1,941583	-3,901513	-0,774091	-72,589362	-123,471615	24,081194	-0,405984	-2,696041	0,383958	-214,393772	26,979504	11,296619	-0,405984	-2,696041	0,383958	-214,393772	26,979504	11,296619
11:43:18,57	0,518993	4,337995	-0,141982	0,209977	0,989992	0,270993	-0,405398	-2,696977	0,383559	-2,727303	-4,885267	11,296957	1,942138	-3,901352	-0,775638	-72,588552	-123,506724	24,090813	-0,405398	-2,696977	0,383559	-214,440033	26,938500	11,296957	-0,405398	-2,696977	0,383559	-214,440033	26,938500	11,296957
11:43:18,62	0,518993	4,337995	-0,141982	0,209977	0,989992	0,270993	-0,405815	-2,697377	0,382012	-2,736508	-4,888670	11,306575	1,945079	-3,900871	-0,776404	-72,586539	-123,506991	24,101520	-0,405815	-2,697377	0,382012	-214,480631	26,967793	11,306575	-0,405815	-2,697377	0,382012	-214,480631	26,967793	11,306575
11:43:18,67	0,518993	4,337995	-0,141982	0,209977	0,989992	0,270993	-0,407702	-2,699683	0,381246	-2,615819	-4,984951	11,317282	1,942053	-3,901439	-0,776841	-72,622811	-123,526243	24,062173	-0,407702	-2,699683	0,381246	-214,540966	27,019693	11,317282	-0,407702	-2,699683	0,381246	-214,540966	27,019693	11,317282
11:43:18,72	0,518993	4,337995	-0,141982	0,209977	0,989992	0,270993	-0,405697	-2,697347	0,380809	-2,772114	-4,902467	11,277936	1,941570	-3,903808	-0,774082	-72,588254	-123,510407	24,079592	-0,405697	-2,697347	0,380809	-214,513863	26,944767	11,277936	-0,405697	-2,697347	0,380809	-214,513863	26,944767	11,277936
11:43:18,77	0,518993	4,337995	-0,141982	0,209977	0,989992	0,270993	-0,403404	-2,698114	0,383569	-2,701266	-4,761194	11,295354	1,943284	-3,902213	-0,774500	-72,603534	-123,531438	24,055637	-0,403404	-2,698114	0,383569	-214,503180	26,905999	11,295354	-0,403404	-2,698114	0,383569	-214,503180	26,905999	11,295354
11:43:18,82	0,518993	4,337995	-0,141982	0,209977	0,989992	0,270993	-0,405643	-2,698800	0,383151	-2,691405	-4,880335	11,271400	1,945034	-3,901874	-0,772917	-72,607736	-123,536033	24,093684	-0,405643	-2,698800	0,383151	-214,547235	26,962612	11,271400	-0,405643	-2,698800	0,383151	-214,547235	26,962612	11,271400
11:43:18,87	0,518993	4,337995	-0,141982	0,209977	0,989992	0,270993	-0,406811	-2,700146	0,384733	-2,627517	-4,942434	11,309446	1,945045	-3,904537	-0,772899	-72,608579	-123,535866	24,102984	-0,406811	-2,700146	0,384733	-214,588972	26,992233	11,309446	-0,406811	-2,700146	0,384733	-214,588972	26,992233	11,309446
11:43:18,92	0,518993	4,337995	-0,141982	0,209977	0,989992	0,270993	-0,404510	-2,701487	0,384752	-2,558041	-4,823580	11,318746	1,943816	-3,900000	-0,772167	-72,621685	-123,543826	24,078653	-0,404510	-2,701487	0,384752	-214,624797	26,930437	11,318746	-0,404510	-2,701487	0,384752	-214,624797	26,930437	11,318746
11:43:18,97	0,518993	4,337995	-0,141982	0,209977	0,989992	0,270993	-0,407825	-2,698155	0,385483	-2,744787	-5,003345	11,294416	1,942640	-3,901908	-0,774105	-72,624829	-123,535241	24,079653	-0,407825	-2,698155	0,385483	-214,549926	27,010921	11,294416	-0,407825	-2,698155	0,385483	-214,549926	27,010921	11,294416
11:43:19,02	0,518993	4,337995	-0,141982	0,209977	0,989992	0,270993	-0,405585	-2,698090	0,383545	-2,742282	-4,893884	11,295416	1,947331	-3,904058	-0,772162	-72,634453	-123,569196	24,063439	-0,405585	-2,698090	0,383545	-214,542353	26,944547	11,295416	-0,405585	-2,698090	0,383545	-214,542353	26,944547	11,295416
11:43:19,08	0,518993	4,337995	-0,141982	0,209977	0,989992	0,270993	-0,406068	-2,703228	0,385488	-2,509342	-4,910376	11,279201	1,946775	-3,900359	-0,770977	-72,612013	-123,556956	24,097248	-0,406068	-2,703228	0,385488	-214,712718	26,965999	11,279201	-0,406068	-2,703228	0,385488	-214,712718	26,965999	11,279201
11:43:19,13	0,518993	4,337995	-0,141982	0,209977	0,989992	0,270993	-0,408993	-2,700896	0,386673	-2,608767	-5,049162	11,313010	1,943766	-3,904591	-0,773321	-72,654057	-123,543568	24,088697	-0,408993	-2,700896	0,386673	-214,629110	27,056824	11,313010	-0,408993	-2,700896	0,386673	-214,629110	27,056824	11,313010
11:43:19,18	0,518993	4,337995	-0,141982	0,209977	0,989992	0,270993	-0,403824	-2,700406	0,384329	-2,643661	-4,823458	11,304459	1,941512	-3,898969	-0,777199	-72,594781	-123,507481	24,101738	-0,403824	-2,700406	0,384329	-214,625559	26,876731	11,304459	-0,403824	-2,700406	0,384329	-214,625559	26,876731	11,304459
11:43:19,23	0,518993	4,337995	-0,141982	0,209977	0,989992	0,270993	-0,407566	-2,695644	0,380452	-2,830413	-4,984725	11,317500	1,627839	-3,721990	-0,909548	-62,559064	-107,254752	22,008706	-0,407566	-2,695644	0,380452	-214,438467	27,009172	11,317500	-0,407566	-2,695644	0,380452	-214,438467	27,009172	11,317500
11:43:19,28	0,518971	4,287977	-0,141986	0,209986	0,989993	0,271017	-0,403997	-2,335506	0,248102	-2,464483	-4,234348	9,224468	1,577198	-3,697159	-0,923594	-60,951746	-104,587324	21,727413	-0,403997	-2,335506	0,248102	-185,801670	27,479424	9,224468	-0,403997	-2,335506	0,248102	-185,801670	27,479424	9,224468
11:43:19,33	0,518971	4,287977	-0,141986	0,209986	0,989993	0,271017	-0,400181	-2,279234	0,234057	-2,276890	-3,977645	8,943176	1,584293	-3,701301	-0,919305	-61,122272	-104,877318	21,809936	-0,400181	-2,279234	0,234057	-181,196754	27,436560	8,943176	-0,400181	-2,279234	0,234057	-181,196754	27,436560	8,943176
11:43:19,38	0,518971	4,287977	-0,141986	0,209986	0,989993	0,271017	-0,400142	-2,287449	0,238346	-2,186137	-3,978294	9,025699	1,588251	-3,701615	-0,915426	-61,145218	-105,057848	21,802667	-0,400142	-2,287449	0,238346	-181,750846	27,432842	9,025699	-0,400142	-2,287449	0,238346	-181,750846	27,432842	9,025699
11:43:19,43	0,518971	4,287977	-0,141986	0,209986	0,989993	0,271017	-0,401848	-2,291034	0,242224	-2,167519	-3,996645	9,018429	1,586872	-3,702798	-0,913485	-61,218211	-105,123705	21,838474	-0,401848	-2,291034	0,242224	-182,013671	27,548460	9,018429	-0,401848	-2,291034	0,242224	-182,013671	27,548460	9,018429
11:43:19,48	0,518971	4,287977	-0,141986	0,209986	0,989993	0,271017	-0,400135	-2,290431	0,244165	-2,292383	-3,937821	9,054237	1,592650	-3,704657	-0,910761	-61,248898	-105,214791	21,839782	-0,400135	-2,290431	0,244165	-182,091234	27,472763	9,054237	-0,400135	-2,290431	0,244165	-182,091234	27,472763	9,054237
11:43:19,53	0,518971	4,287977	-0,141986	0,209986	0,989993	0,271017	-0,401414	-2,296365	0,246889	-2,078063	-3,985357	9,055544	1,594947	-3,702420	-0,911151	-61,244045	-105,287111	21,843227	-0,401414	-2,296365	0,246889	-182,342701	27,525622	9,055544	-0,401414	-2,296365	0,246889	-182,342701	27,525622	9,055544
11:43:19,58	0,518971	4,287977	-0,141986	0,209986	0,989993	0,271017	-0,404500	-2,297236	0,246499	-2,092989	-4,105472	9,058989	1,591955	-3,705259	-0,908418	-61,262208	-105,328769	21,858858	-0,404500	-2,297236	0,246499	-182,425980	27,647766	9,058989	-0,404500	-2,297236	0,246499	-182,425980	27,647766	9,058989
11:43:19,63	0,518971	4,287977	-0,141986	0,209986	0,989993	0,271017	-0,400545	-2,296063	0,249232	-2,199098	-3,894723	9,074621	1,596544	-3,704701	-0,912308	-61,288028	-105,392179	21,865180	-0,400545	-2,296063	0,249232	-182,440076	27,548064	9,074621	-0,400545	-2,296063	0,249232	-182,440076	27,548064	9,074621
11:43:19,68	0,518971	4,287977	-0,141986	0,209986	0,989993	0,271017	-0,403322	-2,299759	0,245342	-2,074765	-4,029801	9,080943	1,587535	-3,696322	-0,914267	-61,142925	-105,191654	21,822539	-0,403322	-2,299759	0,245342	-182,605827	27,631008	9,080943	-0,403322	-2,299759	0,245342	-182,605827	27,631008	9,080943
11:43:19,73	0,518971	4,287977	-0,141986	0,209986	0,989993	0,271017	-0,406075	-2,287768	0,243383	-2,452082	-4,147512	9,038302	1,313339	-3,555874	-1,044971	-52,727906	-90,761833	20,027334	-0,406075	-2,287768	0,243383	-182,041857	27,729340	9,038302	-0,406075	-2,287768	0,243383	-182,041857	27,729340	9,038302
11:43:19,78	0,519032	4,237923	-0,141989	0,209978	0,990003	0,270970	-0,390609	-1,980083	0,112679	-1,747617	-3,270579	7,243097	1,264993	-3,522530	-1,051708	-51,208256	-88,688394	19,739663	-0,390609	-1,980083	0,112679	-157,184104	27,392200	7,243097	-0,390609	-1,980083	0,112679	-157,184104	27,392200	7,243097
11:43:19,83	0,519032	4,237923	-0,141989	0,209978	0,990003	0,270970	-0,395312	-1,921541	0,105942	-2,236292	-3,235812	6,955426	1,277803	-3,529123	-1,050177	-51,429221	-89,085872	19,777958	-0,395312	-1,921541	0,105942	-153,077283	27,796172	6,955426	-0,395312	-1,921541	0,105942	-153,077283	27,796172	6,955426
11:43:19,88	0,519032	4,237923	-0,141989	0,209978	0,990003	0,270970	-0,396007	-1,935932	0,107473	-1,942658	-3,264578	6,993721	1,279192	-3,530445	-1,044707	-51,530326	-89,310680	19,865414	-0,396007	-1,935932	0,107473	-153,913357	27,821968	6,993721	-0,396007	-1,935932	0,107473	-153,913357	27,821968	6,993721
11:43:19,93	0,519032	4,237923	-0,141989	0,209978	0,990003	0,270970	-0,395557	-1,937796	0,112943	-2,090990	-3,216312	7,081177	1,284815	-3,535351	-1,045862	-51,631961	-89,395122	19,903461	-0,395557	-1,937796	0,112943	-154,207986	27,834876	7,081177	-0,395557	-1,937796	0,112943	-154,207986	27,834876	7,081177
11:43:19,98	0,519032	4,237923	-0,141989	0,209978	0,990003	0,270970	-0,394120	-1,945119	0,111789	-1,834170	-3,187389	7,119224	1,287523	-3,538877	-1,041601	-51,703633	-89,557175	19,901204	-0,394120	-1,945119	0,111789	-154,525978	27,751001	7,119224	-0,394120	-1,945119	0,111789	-154,525978	27,751001	7,119224
11:43:20,03	0,519032	4,237923	-0,141989	0,209978	0,990003	0,270970	-0,392420	-1,949227	0,116050	-1,796703	-3,080037	7,116967	1,284398	-3,536145	-1,045151	-51,758952	-89,602591	19,887808	-0,392420	-1,949227	0,116050	-154,811032	27,724910	7,116967	-0,392420	-1,949227	0,116050	-154,811032	27,724910	7,116967
11:43:20,08	0,519032	4,237923	-0,141989	0,209978	0,990003	0,270970	-0,393224	-1,945155	0,112500	-2,075456	-3,147058	7,103571	1,285565	-3,534026	-1,041616	-51,737569	-89,666212	19,932367	-0,393224	-1,945155	0,112500	-154,770106	27,721023	7,103571	-0,393224	-1,945155	0,112500	-154,770106	27,721023	7,103571
11:43:20,13	0,519032	4,237923	-0,141989	0,209978	0,990003	0,270970	-0,395643	-1,945106	0,116034	-2,122408	-3,222501	7,148130	1,291370	-3,534146	-1,040067	-51,766340	-89,708786	19,931342	-0,395643	-1,945106	0,116034	-154,813213	27,835447	7,148130	-0,395643	-1,945106	0,116034	-154,813213	27,835447	7,148130
11:43:20,18	0,519032	4,237923	-0,141989	0,209978	0,990003	0,270970	-0,398441	-1,950193	0,117584	-1,909132	-3,371633	7,147104	1,291899	-3,538164	-1,040439	-51,784406	-89,763081	19,939200	-0,398441	-1,950193	0,117584	-154,999279	27,905967	7,147104	-0,398441	-1,950193	0,117584	-154,999279	27,905967	7,147104
11:43:20,23	0,519032	4,237923	-0,141989	0,209978	0,990003	0,270970	-0,395226	-1,952660	0,117211	-1,836912	-3,192940	7,154963	1,292940	-3,536519	-1,039300	-51,827578	-89,817057	19,937646	-0,395226	-1,952660	0,117211	-155,120702	27,832267	7,154963	-0,395226	-1,952660	0,117211	-155,120702	27,832267	7,154963
11:43:20,28	0,519032	4,237923	-0,141989	0,209978	0,990003	0,270970	-0,397170	-1,952739	0,118351	-1,901118	-3,304453	7,153408	1,290020	-3,537466	-1,039299	-51,826254	-89,794066	19,937723	-0,397170	-1,952739	0,118351	-155,191136	27,873396	7,153408	-0,397170	-1,952739	0,118351	-155,191136	27,873396	7,153408
11:43:20,33	0,519032	4,237923	-0,141989	0,209978	0,990003	0,270970	-0,394890	-1,950684	0,118351	-1,987434	-3,196261	7,153486	1,292248	-3,537108	-1,039312	-51,864046	-89,853279	19,941506	-0,394890	-1,950684	0,118351	-155,116091	27,802636	7,153486	-0,394890	-1,950684	0,118351	-155,116091	27,802636	7,153486
11:43:20,38	0,519032	4,237923	-0,141989	0,209978	0,990003	0,270970	-0,396314	-1,952434	0,118339	-1,966594	-3,273436	7,157268	1,292196	-3,539185	-1,040842	-51,879231	-89,875851	19,970624	-0,396314	-1,952434	0,118339	-155,232650	27,837252	7,157268	-0,396314	-1,952434	0,118339	-155,232650	27,837252	7,157268
11:43:20,43	0,519032	4,237923	-0,141989	0,209978	0,990003	0,270970	-0,394489	-1,953428	0,116808	-1,942040	-3,180392	7,186386	1,296834	-3,539171	-1,036929	-51,884321	-89,971422	19,999953	-0,394489	-1,953428	0,116808	-155,286135	27,787020	7,186386	-0,394489	-1,953428	0,116808	-155,286135	27,787020	7,186386
11:43:20,48	0,519032	4,237923	-0,141989	0,209978	0,990003	0,270970	-0,396821	-1,957437	0,120722	-1,818866	-3,258284	7,215716	1,290952	-3,541696	-1,035799	-51,912793	-89,915687	19,966036	-0,396821	-1,957437	0,120722	-155,477695	27,892198	7,215716	-0,396821	-1,957437	0,120722	-155,477695	27,892198	7,215716
11:43:20,53	0,519032	4,237923	-0,141989	0,209978	0,990003	0,270970	-0,391693	-1,953606	0,121852	-1,984052	-3,044128	7,181799	1,295589	-3,537846	-1,037740	-51,912220	-89,972740	19,981293	-0,391693	-1,953606	0,121852	-155,342137	27,703769	7,181799	-0,391693	-1,953606	0,121852	-155,342137	27,703769	7,181799
11:43:20,58	0,519032	4,237923	-0,141989	0,209978	0,990003	0,270970	-0,397346	-1,955697	0,119910	-1,924464	-3,309085	7,197055	1,292040	-3,539297	-1,038541	-51,924334	-89,973080	19,956839	-0,397346	-1,955697	0,119910	-155,446662	27,882608	7,197055	-0,397346	-1,955697	0,119910	-155,446662	27,882608	7,197055
11:43:20,63	0,519032	4,237923	-0,141989	0,209978	0,990003	0,270970	-0,394315	-1,953348	0,119110	-2,052931	-3,161774	7,172601	1,294352	-3,543365	-1,035004	-51,954207	-89,983242	19,998070	-0,394315	-1,953348	0,119110	-155,390781	27,791956	7,172601	-0,394315	-1,953348	0,119110	-155,390781	27,791956	7,172601
11:43:20,69	0,519032	4,237923	-0,141989	0,209978	0,990003	0,270970	-0,391947	-1,957385	0,122647	-1,866777	-3,059432	7,213833	1,294884	-3,538380	-1,038168	-51,959746	-90,002531	19,956660	-0,391947	-1,957385	0,122647	-155,521481	27,708417	7,213833	-0,391947	-1,957385	0,122647	-155,521481	27,708417	7,213833
11:43:20,74	0,519032	4,237923	-0,141989	0,209978	0,990003	0,270970	-0,396531	-1,955353	0,119482	-1,991910	-3,292949	7,172423	1,294290	-3,537782	-1,033886	-51,956627	-90,032223	19,967593	-0,396531	-1,955353	0,119482	-155,487111	27,834738	7,172423	-0,396531	-1,955353	0,119482	-155,487111	27,834738	7,172423
11:43:20,79	0,519032	4,237923	-0,141989	0,209978	0,990003	0,270970	-0,396752	-1,954540	0,123764	-2,058340	-3,286913	7,183355	1,297183	-3,538930	-1,035048	-51,967447	-90,074582	19,967384	-0,396752	-1,954540	0,123764	-155,489720	27,858152	7,183355	-0,396752	-1,954540	0,123764	-155,489720	27,858152	7,183355
11:43:20,84	0,519032	4,237923	-0,141989	0,209978	0,990003	0,270970	-0,397204	-1,957619	0,122602	-1,940342	-3,298603	7,183146	1,297186	-3,540379	-1,033873	-51,968279	-90,084192	19,971000	-0,397204	-1,957619	0,122602	-155,613400	27,881937	7,183146	-0,397204	-1,957619	0,122602	-155,613400	27,881937	7,183146
11:43:20,89	0,519032	4,237923	-0,141989	0,209978	0,990003	0,270970	-0,395951	-1,958346	0,123777	-1,911264	-3,229340	7,186763	1,294768	-3,541634	-1,037000	-51,996756	-90,080126	19,963031	-0,395951	-1,958346	0,123777	-155,641410	27,852804	7,186763	-0,395951	-1,958346	0,123777	-155,641410	27,852804	7,186763
11:43:20,94	0,519032	4,237923	-0,141989	0,209978	0,990003	0,270970	-0,393655	-1,956880	0,120650	-1,998226	-3,136629	7,178794	1,295483	-3,540799	-1,033081	-51,941788	-90,079470	19,974886	-0,393655	-1,956880	0,120650	-155,613271	27,765259	7,178794	-0,393655	-1,956880	0,120650	-155,613271	27,765259	7,178794
11:43:20,99	0,519032	4,237923	-0,141989	0,209978	0,990003	0,270970	-0,394735	-1,957082	0,124569	-1,959655	-3,145547	7,190648	1,298245	-3,539787	-1,036583	-51,999666	-90,121943	20,005949	-0,394735	-1,957082	0,124569	-155,590580	27,841172	7,190648	-0,394735	-1,957082	0,124569	-155,590580	27,841172	7,190648
11:43:21,04	0,519032	4,237923	-0,141989	0,209978	0,990003	0,270970	-0,396993	-1,958967	0,121067	-1,927351	-3,291831	7,221712	1,294762	-3,541332	-1,034264	-51,989402	-90,115720	19,979575	-0,396993	-1,958967	0,121067	-155,706258	27,872111	7,221712	-0,396993	-1,958967	0,121067	-155,706258	27,872111	7,221712
11:43:21,09	0,519032	4,237923	-0,141989	0,209978	0,990003	0,270970	-0,393914	-1,956723	0,123386	-2,033503	-3,125934	7,195338	1,299387	-3,540034	-1,032704	-52,017501	-90,143320	20,003248	-0,393914	-1,956723	0,123386	-155,636277	27,796289	7,195338	-0,393914	-1,956723	0,123386	-155,636277	27,796289	7,195338
11:43:21,14	0,519032	4,237923	-0,141989	0,209978	0,990003	0,270970	-0,397350	-1,960079	0,124947	-1,896931	-3,315158	7,219011	1,297027	-3,540308	-1,033503	-52,012788	-90,168485	19,973361	-0,397350	-1,960079	0,124947	-155,763170	27,876818	7,219011	-0,397350	-1,960079	0,124947	-155,763170	27,876818	7,219011
11:43:21,19	0,519032	4,237923	-0,141989	0,209978	0,990003	0,270970	-0,395933	-1,958174	0,124147	-2,015472	-3,224793	7,189123	1,296419	-3,540463	-1,035823	-52,019404	-90,156130	19,994489	-0,395933	-1,958174	0,124147	-155,732101	27,855923	7,189123	-0,395933	-1,958174	0,124147	-155,732101	27,855923	7,189123
11:43:21,24	0,519032	4,237923	-0,141989	0,209978	0,990003	0,270970	-0,395495	-1,957724	0,121828	-2,031456	-3,213940	7,210251	1,298173	-3,539013	-1,032739	-52,023821	-90,177067	19,968279	-0,395495	-1,957724	0,121828	-155,712798	27,832416	7,210251	-0,395495	-1,957724	0,121828	-155,712798	27,832416	7,210251
11:43:21,29	0,519032	4,237923	-0,141989	0,209978	0,990003	0,270970	-0,397627	-1,958518	0,124912	-2,010528	-3,318171	7,184042	1,293942	-3,542688	-1,032715	-52,080336	-90,167986	20,021156	-0,397627	-1,958518	0,124912	-155,754169	27,895564	7,184042	-0,397627	-1,958518	0,124912	-155,754169	27,895564	7,184042
11:43:21,34	0,519032	4,237923	-0,141989	0,209978	0,990003	0,270970	-0,392329	-1,956691	0,124936	-2,125897	-3,096168	7,236919	1,297524	-3,539546	-1,032743	-52,043088	-90,203569	19,972285	-0,392329	-1,956691	0,124936	-155,726161	27,701687	7,236919	-0,392329	-1,956691	0,124936	-155,726161	27,701687	7,236919
11:43:21,39	0,519032	4,237923	-0,141989	0,209978	0,990003	0,270970	-0,395200	-1,957140	0,124130	-2,098706	-3,209418	7,188799	1,294586	-3,539427	-1,031961	-52,036697	-90,213037	19,980640	-0,395200	-1,957140	0,124130	-155,734169	27,813774	7,188799	-0,395200	-1,957140	0,124130	-155,734169	27,813774	7,188799
11:43:21,44	0,519032	4,237923	-0,141989	0,209978	0,990003	0,270970	-0,395200	-1,957140	0,124130	-2,098706	-3,209418	7,188799	1,297521	-3,537526	-1,032351	-52,039593	-90,200407	19,986946	-0,395200	-1,957140	0,124130	-155,734169	27,813774	7,188799	-0,395200	-1,957140	0,124130	-155,734169	27,813774	7,188799
11:43:21,49	0,519032	4,237923	-0,141989	0,209978	0,990003	0,270970	-0,398589	-1,957210	0,125300	-2,106647	-3,370156	7,202708	1,288369	-3,533560	-1,038108	-51,722543	-89,912865	19,932421	-0,398589	-1,957210	0,125300	-155,747603	27,919053	7,202708	-0,398589	-1,957210	0,125300	-155,747603	27,919053	7,202708
11:43:21,54	0,519032	4,237923	-0,141989	0,209978	0,990003	0,270970	-0,397447	-1,947301	0,119543	-2,214346	-3,180014	7,148184	1,002236	-3,381948	-1,158754	-43,043292	-74,893744	18,001496	-0,397447	-1,947301	0,119543	-155,077485	28,019615	7,148184	-0,397447	-1,947301	0,119543	-155,077485	28,019615	7,148184
11:43:21,59	0,519002	4,187951	-0,141968	0,209987	0,989993	0,270979	-0,385681	-1,623696	-0,001104	-1,695233	-2,561251	5,217258	0,990220	-3,375949	-1,168361	-42,741286	-74,392005	18,023968	-0,385681	-1,623696	-0,001104	-129,155399	27,714682	5,217258	-0,385681	-1,623696	-0,001104	-129,155399	27,714682	5,217258
11:43:21,64	0,519002	4,187951	-0,141968	0,209987	0,989993	0,270979	-0,384868	-1,610291	-0,010711	-1,806773	-2,508320	5,239730	0,997744	-3,378235	-1,161010	-42,941915	-74,824162	18,071661	-0,384868	-1,610291	-0,010711	-128,214645	27,703823	5,239730	-0,384868	-1,610291	-0,010711	-128,214645	27,703823	5,239730
11:43:21,69	0,519002	4,187951	-0,141968	0,209987	0,989993	0,270979	-0,386651	-1,617949	-0,003359	-1,883131	-2,558684	5,287424	1,003095	-3,382175	-1,160265	-43,123220	-75,048037	18,105002	-0,386651	-1,617949	-0,003359	-128,892155	27,793390	5,287424	-0,386651	-1,617949	-0,003359	-128,892155	27,793390	5,287424
11:43:21,74	0,519002	4,187951	-0,141968	0,209987	0,989993	0,270979	-0,385914	-1,624554	-0,002614	-1,824246	-2,565454	5,320764	1,009309	-3,386024	-1,159818	-43,191313	-75,209672	18,187968	-0,385914	-1,624554	-0,002614	-129,351700	27,728791	5,320764	-0,385914	-1,624554	-0,002614	-129,351700	27,728791	5,320764
11:43:21,79	0,519002	4,187951	-0,141968	0,209987	0,989993	0,270979	-0,385687	-1,631860	-0,002168	-1,618318	-2,531820	5,403731	1,009095	-3,384785	-1,158289	-43,253014	-75,313437	18,199030	-0,385687	-1,631860	-0,002168	-129,719357	27,744631	5,403731	-0,385687	-1,631860	-0,002168	-129,719357	27,744631	5,403731
11:43:21,84	0,519002	4,187951	-0,141968	0,209987	0,989993	0,270979	-0,386654	-1,631056	-0,000638	-1,780884	-2,583630	5,414792	1,010659	-3,388212	-1,158309	-43,330606	-75,389245	18,197173	-0,386654	-1,631056	-0,000638	-129,818741	27,768691	5,414792	-0,386654	-1,631056	-0,000638	-129,818741	27,768691	5,414792
11:43:21,89	0,519002	4,187951	-0,141968	0,209987	0,989993	0,270979	-0,384468	-1,634124	-0,000658	-1,725791	-2,499242	5,412935	1,012877	-3,391956	-1,157133	-43,381360	-75,457897	18,213989	-0,384468	-1,634124	-0,000658	-130,004494	27,681464	5,412935	-0,384468	-1,634124	-0,000658	-130,004494	27,681464	5,412935
11:43:21,94	0,519002	4,187951	-0,141968	0,209987	0,989993	0,270979	-0,382335	-1,637916	0,000517	-1,613421	-2,397951	5,429751	1,018012	-3,390385	-1,153651	-43,447764	-75,491338	18,231982	-0,382335	-1,637916	0,000517	-130,189822	27,615310	5,429751	-0,382335	-1,637916	0,000517	-130,189822	27,615310	5,429751
11:43:21,99	0,519002	4,187951	-0,141968	0,209987	0,989993	0,270979	-0,386262	-1,641578	0,003999	-1,485154	-2,642979	5,447745	1,007276	-3,382302	-1,156742	-43,281490	-75,282855	18,223641	-0,386262	-1,641578	0,003999	-130,349031	27,678607	5,447745	-0,386262	-1,641578	0,003999	-130,349031	27,678607	5,447745
11:43:22,04	0,519002	4,187951	-0,141968	0,209987	0,989993	0,270979	-0,387894	-1,628239	0,000908	-1,915115	-2,688080	5,439403	0,742336	-3,265363	-1,265717	-36,217109	-61,411787	16,530437	-0,387894	-1,628239	0,000908	-129,731848	27,761609	5,439403	-0,387894	-1,628239	0,000908	-129,731848	27,761609	5,439403
11:43:22,09	0,518979	4,137990	-0,141974	0,209977	0,989995	0,270989	-0,356697	-1,340324	-0,108066	-1,341792	-1,883423	3,746200	0,737230	-3,261397	-1,264017	-35,951495	-61,080699	16,595126	-0,356697	-1,340324	-0,108066	-106,557227	26,117276	3,746200	-0,356697	-1,340324	-0,108066	-106,557227	26,117276	3,746200
11:43:22,14	0,518979	4,137990	-0,141974	0,209977	0,989995	0,270989	-0,357579	-1,333919	-0,106366	-1,255295	-1,864794	3,810888	0,747196	-3,265885	-1,260980	-36,331881	-61,649156	16,681783	-0,357579	-1,333919	-0,106366	-105,967969	26,205128	3,810888	-0,357579	-1,333919	-0,106366	-105,967969	26,205128	3,810888
11:43:22,19	0,518979	4,137990	-0,141974	0,209977	0,989995	0,270989	-0,358674	-1,344795	-0,103330	-1,372273	-1,966958	3,897546	0,753278	-3,269153	-1,261741	-36,424961	-61,917929	16,728456	-0,358674	-1,344795	-0,103330	-106,938654	26,188965	3,897546	-0,358674	-1,344795	-0,103330	-106,938654	26,188965	3,897546
11:43:22,24	0,518979	4,137990	-0,141974	0,209977	0,989995	0,270989	-0,358885	-1,351695	-0,104091	-1,292740	-1,924146	3,944219	0,757721	-3,270979	-1,257097	-36,505915	-62,084737	16,731306	-0,358885	-1,351695	-0,104091	-107,400826	26,248330	3,944219	-0,358885	-1,351695	-0,104091	-107,400826	26,248330	3,944219
11:43:22,29	0,518979	4,137990	-0,141974	0,209977	0,989995	0,270989	-0,359526	-1,356455	-0,099447	-1,230151	-1,944156	3,947069	0,755657	-3,270761	-1,254809	-36,611878	-62,183723	16,742044	-0,359526	-1,356455	-0,099447	-107,711906	26,278600	3,947069	-0,359526	-1,356455	-0,099447	-107,711906	26,278600	3,947069
11:43:22,34	0,518979	4,137990	-0,141974	0,209977	0,989995	0,270989	-0,358683	-1,354560	-0,097159	-1,467433	-1,942596	3,957806	0,758462	-3,270787	-1,254053	-36,657005	-62,248791	16,735599	-0,358683	-1,354560	-0,097159	-107,800376	26,213987	3,957806	-0,358683	-1,354560	-0,097159	-107,800376	26,213987	3,957806
11:43:22,39	0,518979	4,137990	-0,141974	0,209977	0,989995	0,270989	-0,360062	-1,357002	-0,096403	-1,419352	-2,020886	3,951361	0,761810	-3,272168	-1,254411	-36,696870	-62,374741	16,785862	-0,360062	-1,357002	-0,096403	-107,944009	26,244002	3,951361	-0,360062	-1,357002	-0,096403	-107,944009	26,244002	3,951361
11:43:22,44	0,518979	4,137990	-0,141974	0,209977	0,989995	0,270989	-0,360540	-1,360591	-0,096760	-1,361711	-2,017301	4,001625	0,761747	-3,275149	-1,252873	-36,727108	-62,410229	16,764267	-0,360540	-1,360591	-0,096760	-108,168137	26,285125	4,001625	-0,360540	-1,360591	-0,096760	-108,168137	26,285125	4,001625
11:43:22,50	0,518979	4,137990	-0,141974	0,209977	0,989995	0,270989	-0,357927	-1,362028	-0,095223	-1,332865	-1,889856	3,980029	0,761621	-3,272525	-1,250935	-36,748570	-62,501089	16,784991	-0,357927	-1,362028	-0,095223	-108,252056	26,207431	3,980029	-0,357927	-1,362028	-0,095223	-108,252056	26,207431	3,980029
11:43:22,55	0,518979	4,137990	-0,141974	0,209977	0,989995	0,270989	-0,360136	-1,360606	-0,093284	-1,496206	-1,977878	4,000753	0,766198	-3,276844	-1,247030	-36,807664	-62,557482	16,810637	-0,360136	-1,360606	-0,093284	-108,303803	26,292812	4,000753	-0,360136	-1,360606	-0,093284	-108,303803	26,292812	4,000753
11:43:22,60	0,518979	4,137990	-0,141974	0,209977	0,989995	0,270989	-0,358685	-1,366730	-0,089380	-1,256158	-1,925395	4,026399	0,760881	-3,275978	-1,250937	-36,803623	-62,566315	16,797363	-0,358685	-1,366730	-0,089380	-108,544465	26,231373	4,026399	-0,358685	-1,366730	-0,089380	-108,544465	26,231373	4,026399
11:43:22,65	0,518979	4,137990	-0,141974	0,209977	0,989995	0,270989	-0,356776	-1,361692	-0,093286	-1,523768	-1,818233	4,013126	0,767858	-3,277575	-1,248634	-36,838895	-62,627104	16,756586	-0,356776	-1,361692	-0,093286	-108,416586	26,188713	4,013126	-0,356776	-1,361692	-0,093286	-108,416586	26,188713	4,013126
11:43:22,70	0,518979	4,137990	-0,141974	0,209977	0,989995	0,270989	-0,358882	-1,368533	-0,090984	-1,238321	-1,927866	3,972348	0,766063	-3,275164	-1,249773	-36,839457	-62,619256	16,810879	-0,358882	-1,368533	-0,090984	-108,668149	26,244354	3,972348	-0,358882	-1,368533	-0,090984	-108,668149	26,244354	3,972348
11:43:22,75	0,518979	4,137990	-0,141974	0,209977	0,989995	0,270989	-0,360072	-1,365773	-0,092122	-1,375320	-1,994158	4,026642	0,766505	-3,278988	-1,249791	-36,907729	-62,650851	16,805244	-0,360072	-1,365773	-0,092122	-108,588498	26,271479	4,026642	-0,360072	-1,365773	-0,092122	-108,588498	26,271479	4,026642
11:43:22,80	0,518979	4,137990	-0,141974	0,209977	0,989995	0,270989	-0,356982	-1,368068	-0,092141	-1,317492	-1,876802	4,021007	0,768319	-3,274794	-1,248628	-36,871475	-62,668736	16,799682	-0,356982	-1,368068	-0,092141	-108,710806	26,146265	4,021007	-0,356982	-1,368068	-0,092141	-108,710806	26,146265	4,021007
11:43:22,85	0,518979	4,137990	-0,141974	0,209977	0,989995	0,270989	-0,361520	-1,367542	-0,090978	-1,342196	-2,072467	4,015444	0,768244	-3,279296	-1,246293	-36,902860	-62,726788	16,796043	-0,361520	-1,367542	-0,090978	-108,694233	26,306875	4,015444	-0,361520	-1,367542	-0,090978	-108,694233	26,306875	4,015444
11:43:22,90	0,518979	4,137990	-0,141974	0,209977	0,989995	0,270989	-0,357584	-1,369728	-0,088643	-1,294482	-1,865937	4,011806	0,765808	-3,277801	-1,247090	-36,941524	-62,703319	16,807168	-0,357584	-1,369728	-0,088643	-108,818134	26,204410	4,011806	-0,357584	-1,369728	-0,088643	-108,818134	26,204410	4,011806
11:43:22,95	0,518979	4,137990	-0,141974	0,209977	0,989995	0,270989	-0,357661	-1,366871	-0,089440	-1,442062	-1,915137	4,022931	0,767587	-3,280617	-1,248227	-36,914360	-62,779230	16,809884	-0,357661	-1,366871	-0,089440	-108,741427	26,161222	4,022931	-0,357661	-1,366871	-0,089440	-108,741427	26,161222	4,022931
11:43:23,00	0,518979	4,137990	-0,141974	0,209977	0,989995	0,270989	-0,356112	-1,369819	-0,090576	-1,340919	-1,773124	4,025646	0,771034	-3,279812	-1,248602	-36,944913	-62,788579	16,844758	-0,356112	-1,369819	-0,090576	-108,871710	26,181661	4,025646	-0,356112	-1,369819	-0,090576	-108,871710	26,181661	4,025646
11:43:23,05	0,518979	4,137990	-0,141974	0,209977	0,989995	0,270989	-0,358532	-1,372402	-0,090951	-1,229988	-1,920769	4,060520	0,767503	-3,276077	-1,243960	-36,944536	-62,782548	16,842066	-0,358532	-1,372402	-0,090951	-108,963527	26,224017	4,060520	-0,358532	-1,372402	-0,090951	-108,963527	26,224017	4,060520
11:43:23,10	0,518979	4,137990	-0,141974	0,209977	0,989995	0,270989	-0,360001	-1,367477	-0,086310	-1,480667	-1,999842	4,057829	0,770992	-3,277609	-1,246677	-36,945748	-62,840562	16,832559	-0,360001	-1,367477	-0,086310	-108,827608	26,260254	4,057829	-0,360001	-1,367477	-0,086310	-108,827608	26,260254	4,057829
11:43:23,15	0,518979	4,137990	-0,141974	0,209977	0,989995	0,270989	-0,360419	-1,371264	-0,089027	-1,334595	-1,993591	4,048322	0,774429	-3,277570	-1,247090	-36,985244	-62,859674	16,818668	-0,360419	-1,371264	-0,089027	-108,978808	26,299272	4,048322	-0,360419	-1,371264	-0,089027	-108,978808	26,299272	4,048322
11:43:23,20	0,518979	4,137990	-0,141974	0,209977	0,989995	0,270989	-0,362171	-1,374221	-0,089439	-1,217118	-2,109377	4,034431	0,769713	-3,277731	-1,247086	-36,985854	-62,857967	16,832423	-0,362171	-1,374221	-0,089439	-109,093475	26,321069	4,034431	-0,362171	-1,374221	-0,089439	-109,093475	26,321069	4,034431
11:43:23,25	0,518979	4,137990	-0,141974	0,209977	0,989995	0,270989	-0,359675	-1,370218	-0,089435	-1,424127	-1,980932	4,048186	0,771998	-3,278436	-1,245133	-37,017397	-62,871633	16,855637	-0,359675	-1,370218	-0,089435	-108,986210	26,253526	4,048186	-0,359675	-1,370218	-0,089435	-108,986210	26,253526	4,048186
11:43:23,30	0,518979	4,137990	-0,141974	0,209977	0,989995	0,270989	-0,360206	-1,372549	-0,087482	-1,330499	-2,029028	4,071400	0,770258	-3,280378	-1,242821	-37,014537	-62,883056	16,819330	-0,360206	-1,372549	-0,087482	-109,075599	26,247113	4,071400	-0,360206	-1,372549	-0,087482	-109,075599	26,247113	4,071400
11:43:23,35	0,518979	4,137990	-0,141974	0,209977	0,989995	0,270989	-0,357655	-1,372013	-0,085170	-1,366838	-1,888187	4,035093	0,769631	-3,280208	-1,243983	-37,019344	-62,909626	16,828843	-0,357655	-1,372013	-0,085170	-109,069854	26,187699	4,035093	-0,357655	-1,372013	-0,085170	-109,069854	26,187699	4,035093
11:43:23,40	0,518979	4,137990	-0,141974	0,209977	0,989995	0,270989	-0,357487	-1,371385	-0,086333	-1,424913	-1,870363	4,044606	0,774290	-3,278833	-1,244733	-37,024588	-62,937277	16,868238	-0,357487	-1,371385	-0,086333	-109,078624	26,192386	4,044606	-0,357487	-1,371385	-0,086333	-109,078624	26,192386	4,044606
11:43:23,45	0,518979	4,137990	-0,141974	0,209977	0,989995	0,270989	-0,361008	-1,374733	-0,087082	-1,277403	-2,044160	4,084000	0,770123	-3,280567	-1,243996	-37,060627	-62,921951	16,833758	-0,361008	-1,374733	-0,087082	-109,193905	26,294972	4,084000	-0,361008	-1,374733	-0,087082	-109,193905	26,294972	4,084000
11:43:23,50	0,518979	4,137990	-0,141974	0,209977	0,989995	0,270989	-0,357422	-1,371991	-0,086346	-1,424731	-1,896584	4,049520	0,773053	-3,278962	-1,244745	-37,047720	-62,951436	16,867796	-0,357422	-1,371991	-0,086346	-109,125991	26,161080	4,049520	-0,357422	-1,371991	-0,086346	-109,125991	26,161080	4,049520
11:43:23,55	0,518979	4,137990	-0,141974	0,209977	0,989995	0,270989	-0,360278	-1,373725	-0,087094	-1,353613	-2,019134	4,083559	0,773754	-3,278955	-1,242815	-36,996267	-62,976834	16,816951	-0,360278	-1,373725	-0,087094	-109,191039	26,262664	4,083559	-0,360278	-1,373725	-0,087094	-109,191039	26,262664	4,083559
11:43:23,60	0,518979	4,137990	-0,141974	0,209977	0,989995	0,270989	-0,360635	-1,374329	-0,085164	-1,318495	-1,980444	4,032713	0,770142	-3,279781	-1,244365	-37,022639	-62,993359	16,841114	-0,360635	-1,374329	-0,085164	-109,203302	26,329385	4,032713	-0,360635	-1,374329	-0,085164	-109,203302	26,329385	4,032713
11:43:23,65	0,518979	4,137990	-0,141974	0,209977	0,989995	0,270989	-0,358113	-1,371614	-0,086714	-1,487144	-1,863908	4,056877	0,771906	-3,283019	-1,244787	-37,054638	-62,946042	16,794589	-0,358113	-1,371614	-0,086714	-109,158867	26,247992	4,056877	-0,358113	-1,371614	-0,086714	-109,158867	26,247992	4,056877
11:43:23,70	0,518979	4,137990	-0,141974	0,209977	0,989995	0,270989	-0,356190	-1,374761	-0,087137	-1,298563	-1,815286	4,010351	0,769009	-3,277863	-1,247082	-37,014460	-62,923376	16,854704	-0,356190	-1,374761	-0,087137	-109,217263	26,145663	4,010351	-0,356190	-1,374761	-0,087137	-109,217263	26,145663	4,010351
11:43:23,75	0,518979	4,137990	-0,141974	0,209977	0,989995	0,270989	-0,359207	-1,369674	-0,089432	-1,523351	-1,948697	4,070467	0,514184	-3,132555	-1,341689	-28,830183	-49,635913	15,113975	-0,359207	-1,369674	-0,089432	-109,042747	26,249071	4,070467	-0,359207	-1,369674	-0,089432	-109,042747	26,249071	4,070467
11:43:23,80	0,518998	4,087957	-0,141970	0,209977	0,990003	0,270999	-0,357636	-1,076335	-0,184039	-1,177583	-1,422916	2,329738	0,515455	-3,130645	-1,336581	-28,787462	-49,628121	15,169322	-0,357636	-1,076335	-0,184039	-85,669842	26,651480	2,329738	-0,357636	-1,076335	-0,184039	-85,669842	26,651480	2,329738
11:43:23,85	0,518998	4,087957	-0,141970	0,209977	0,990003	0,270999	-0,359925	-1,076480	-0,178931	-1,141889	-1,508883	2,385085	0,524308	-3,134162	-1,333935	-29,123420	-50,233574	15,235146	-0,359925	-1,076480	-0,178931	-85,645599	26,745261	2,385085	-0,359925	-1,076480	-0,178931	-85,645599	26,745261	2,385085
11:43:23,90	0,518998	4,087957	-0,141970	0,209977	0,990003	0,270999	-0,361306	-1,085906	-0,176284	-1,344056	-1,568890	2,450909	0,534919	-3,138913	-1,330445	-29,302384	-50,536214	15,284438	-0,361306	-1,085906	-0,176284	-86,587703	26,793623	2,450909	-0,361306	-1,085906	-0,176284	-86,587703	26,793623	2,450909
11:43:23,95	0,518998	4,087957	-0,141970	0,209977	0,990003	0,270999	-0,362497	-1,097471	-0,172794	-1,094294	-1,634485	2,500201	0,533367	-3,142570	-1,329675	-29,431647	-50,679753	15,333187	-0,362497	-1,097471	-0,172794	-87,245730	26,821514	2,500201	-0,362497	-1,097471	-0,172794	-87,245730	26,821514	2,500201
11:43:24,00	0,518998	4,087957	-0,141970	0,209977	0,990003	0,270999	-0,358554	-1,097955	-0,172025	-1,258038	-1,469636	2,548949	0,536643	-3,144137	-1,328916	-29,506052	-50,825179	15,338855	-0,358554	-1,097955	-0,172025	-87,447509	26,676856	2,548949	-0,358554	-1,097955	-0,172025	-87,447509	26,676856	2,548949
11:43:24,05	0,518998	4,087957	-0,141970	0,209977	0,990003	0,270999	-0,358835	-1,101576	-0,171266	-1,232893	-1,475972	2,554618	0,537089	-3,144252	-1,328916	-29,545928	-50,895867	15,361286	-0,358835	-1,101576	-0,171266	-87,706611	26,692578	2,554618	-0,358835	-1,101576	-0,171266	-87,706611	26,692578	2,554618
11:43:24,10	0,518998	4,087957	-0,141970	0,209977	0,990003	0,270999	-0,358958	-1,102019	-0,171265	-1,290998	-1,481550	2,577049	0,542143	-3,145435	-1,324253	-29,624276	-51,026394	15,389687	-0,358958	-1,102019	-0,171265	-87,799513	26,696644	2,577049	-0,358958	-1,102019	-0,171265	-87,799513	26,696644	2,577049
11:43:24,15	0,518998	4,087957	-0,141970	0,209977	0,990003	0,270999	-0,360461	-1,106988	-0,166603	-1,184837	-1,562276	2,605450	0,542631	-3,148111	-1,321939	-29,670105	-51,067740	15,377422	-0,360461	-1,106988	-0,166603	-88,083399	26,733876	2,605450	-0,360461	-1,106988	-0,166603	-88,083399	26,733876	2,605450
11:43:24,20	0,518998	4,087957	-0,141970	0,209977	0,990003	0,270999	-0,358387	-1,108749	-0,164288	-1,152011	-1,473456	2,593185	0,539221	-3,143232	-1,328131	-29,591564	-51,045842	15,400600	-0,358387	-1,108749	-0,164288	-88,188774	26,659905	2,593185	-0,358387	-1,108749	-0,164288	-88,188774	26,659905	2,593185
11:43:24,25	0,518998	4,087957	-0,141970	0,209977	0,990003	0,270999	-0,360908	-1,103356	-0,170480	-1,374167	-1,547480	2,616362	0,343560	-3,039534	-1,380982	-23,435702	-40,605179	14,231956	-0,360908	-1,103356	-0,170480	-87,987647	26,783782	2,616362	-0,360908	-1,103356	-0,170480	-87,987647	26,783782	2,616362
11:43:24,30	0,519053	4,037895	-0,141967	0,209986	0,990005	0,270994	-0,352882	-0,882059	-0,223331	-0,761807	-1,019326	1,447719	0,377820	-3,060335	-1,372265	-24,763978	-42,275967	14,553005	-0,352882	-0,882059	-0,223331	-70,003469	26,681891	1,447719	-0,352882	-0,882059	-0,223331	-70,003469	26,681891	1,447719
11:43:24,35	0,519053	4,037895	-0,141967	0,209986	0,990005	0,270994	-0,351998	-0,922130	-0,214614	-0,789204	-1,288289	1,768768	0,391639	-3,068243	-1,363806	-25,209377	-43,079865	14,624803	-0,351998	-0,922130	-0,214614	-73,176430	26,343542	1,768768	-0,351998	-0,922130	-0,214614	-73,176430	26,343542	1,768768
11:43:24,40	0,519053	4,037895	-0,141967	0,209986	0,990005	0,270994	-0,352058	-0,938052	-0,206156	-0,880174	-1,275217	1,840566	0,398523	-3,073945	-1,368094	-25,437978	-43,451067	14,700583	-0,352058	-0,938052	-0,206156	-74,517248	26,361369	1,840566	-0,352058	-0,938052	-0,206156	-74,517248	26,361369	1,840566
11:43:24,45	0,519053	4,037895	-0,141967	0,209986	0,990005	0,270994	-0,350563	-0,946865	-0,210444	-0,857676	-1,209814	1,916345	0,404491	-3,074504	-1,363100	-25,603474	-43,690683	14,707053	-0,350563	-0,946865	-0,210444	-75,186561	26,309359	1,916345	-0,350563	-0,946865	-0,210444	-75,186561	26,309359	1,916345
11:43:24,50	0,519053	4,037895	-0,141967	0,209986	0,990005	0,270994	-0,353063	-0,952312	-0,205450	-0,864681	-1,363337	1,922816	0,404884	-3,076597	-1,359246	-25,662972	-43,826080	14,686204	-0,353063	-0,952312	-0,205450	-75,621173	26,352098	1,922816	-0,353063	-0,952312	-0,205450	-75,621173	26,352098	1,922816
11:43:24,55	0,519053	4,037895	-0,141967	0,209986	0,990005	0,270994	-0,351447	-0,953699	-0,201596	-0,939569	-1,263120	1,901967	0,414050	-3,079995	-1,359599	-25,729050	-43,988053	14,736287	-0,351447	-0,953699	-0,201596	-75,804933	26,325439	1,901967	-0,351447	-0,953699	-0,201596	-75,804933	26,325439	1,901967
11:43:24,60	0,519053	4,037895	-0,141967	0,209986	0,990005	0,270994	-0,353087	-0,963337	-0,201949	-0,611706	-1,324653	1,952049	0,407991	-3,081769	-1,361181	-25,793431	-44,032894	14,740009	-0,353087	-0,963337	-0,201949	-76,233650	26,392667	1,952049	-0,353087	-0,963337	-0,201949	-76,233650	26,392667	1,952049
11:43:24,65	0,519053	4,037895	-0,141967	0,209986	0,990005	0,270994	-0,348521	-0,958976	-0,203531	-0,909514	-1,120555	1,955772	0,410765	-3,078523	-1,363148	-25,829343	-44,120908	14,744562	-0,348521	-0,958976	-0,203531	-76,189101	26,238332	1,955772	-0,348521	-0,958976	-0,203531	-76,189101	26,238332	1,955772
11:43:24,70	0,519053	4,037895	-0,141967	0,209986	0,990005	0,270994	-0,352719	-0,959756	-0,205497	-0,963130	-1,325960	1,960325	0,411283	-3,080575	-1,362728	-25,844141	-44,178490	14,781161	-0,352719	-0,959756	-0,205497	-76,303951	26,362494	1,960325	-0,352719	-0,959756	-0,205497	-76,303951	26,362494	1,960325
11:43:24,75	0,519053	4,037895	-0,141967	0,209986	0,990005	0,270994	-0,351201	-0,961230	-0,205078	-0,943737	-1,231062	1,996923	0,413506	-3,080814	-1,360042	-25,901592	-44,214918	14,764763	-0,351201	-0,961230	-0,205078	-76,400284	26,338249	1,996923	-0,351201	-0,961230	-0,205078	-76,400284	26,338249	1,996923
11:43:24,80	0,519053	4,037895	-0,141967	0,209986	0,990005	0,270994	-0,352106	-0,963274	-0,202392	-0,897699	-1,309628	1,980525	0,412818	-3,084299	-1,360044	-25,934070	-44,280176	14,762372	-0,352106	-0,963274	-0,202392	-76,514735	26,330674	1,980525	-0,352106	-0,963274	-0,202392	-76,514735	26,330674	1,980525
11:43:24,85	0,519053	4,037895	-0,141967	0,209986	0,990005	0,270994	-0,348744	-0,964422	-0,202394	-0,910797	-1,130309	1,978134	0,413356	-3,081608	-1,358128	-25,944127	-44,315372	14,746139	-0,348744	-0,964422	-0,202394	-76,617891	26,246087	1,978134	-0,348744	-0,964422	-0,202394	-76,617891	26,246087	1,978134
11:43:24,90	0,519053	4,037895	-0,141967	0,209986	0,990005	0,270994	-0,351343	-0,963542	-0,200478	-0,992042	-1,256588	1,961901	0,418067	-3,083752	-1,358873	-25,931210	-44,362333	14,759986	-0,351343	-0,963542	-0,200478	-76,630091	26,323859	1,961901	-0,351343	-0,963542	-0,200478	-76,630091	26,323859	1,961901
11:43:24,95	0,519053	4,037895	-0,141967	0,209986	0,990005	0,270994	-0,351842	-0,968694	-0,201223	-0,758374	-1,247831	1,975749	0,413253	-3,082131	-1,357715	-25,963182	-44,389848	14,787208	-0,351842	-0,968694	-0,201223	-76,800818	26,371730	1,975749	-0,351842	-0,968694	-0,201223	-76,800818	26,371730	1,975749
11:43:25,00	0,519053	4,037895	-0,141967	0,209986	0,990005	0,270994	-0,350839	-0,963714	-0,200064	-1,057107	-1,209624	2,002971	0,415551	-3,082701	-1,357374	-25,999724	-44,387464	14,739313	-0,350839	-0,963714	-0,200064	-76,708684	26,331229	2,002971	-0,350839	-0,963714	-0,200064	-76,708684	26,331229	2,002971
11:43:25,05	0,519053	4,037895	-0,141967	0,209986	0,990005	0,270994	-0,351493	-0,965989	-0,199723	-0,955031	-1,276496	1,955076	0,417775	-3,082361	-1,358903	-26,026405	-44,459622	14,787093	-0,351493	-0,965989	-0,199723	-76,785169	26,315734	1,955076	-0,351493	-0,965989	-0,199723	-76,785169	26,315734	1,955076
11:43:25,10	0,519053	4,037895	-0,141967	0,209986	0,990005	0,270994	-0,352900	-0,967745	-0,201252	-0,939553	-1,336693	2,002856	0,417199	-3,084127	-1,359662	-26,017420	-44,473105	14,796360	-0,352900	-0,967745	-0,201252	-76,907531	26,365996	2,002856	-0,352900	-0,967745	-0,201252	-76,907531	26,365996	2,002856
11:43:25,15	0,519053	4,037895	-0,141967	0,209986	0,990005	0,270994	-0,351083	-0,968130	-0,202011	-0,926740	-1,227671	2,012122	0,420720	-3,083815	-1,356932	-26,010015	-44,524574	14,798474	-0,351083	-0,968130	-0,202011	-76,924908	26,332360	2,012122	-0,351083	-0,968130	-0,202011	-76,924908	26,332360	2,012122
11:43:25,21	0,519053	4,037895	-0,141967	0,209986	0,990005	0,270994	-0,353113	-0,971023	-0,199282	-0,817169	-1,301091	2,014236	0,418285	-3,081764	-1,358148	-26,045958	-44,514185	14,770728	-0,353113	-0,971023	-0,199282	-77,042446	26,418306	2,014236	-0,353113	-0,971023	-0,199282	-77,042446	26,418306	2,014236
11:43:25,26	0,519053	4,037895	-0,141967	0,209986	0,990005	0,270994	-0,353672	-0,967889	-0,200498	-0,989117	-1,366470	1,986491	0,418786	-3,086430	-1,356177	-26,083999	-44,558605	14,801807	-0,353672	-0,967889	-0,200498	-76,968367	26,396792	1,986491	-0,353672	-0,967889	-0,200498	-76,968367	26,396792	1,986491
11:43:25,31	0,519053	4,037895	-0,141967	0,209986	0,990005	0,270994	-0,349881	-0,970655	-0,198527	-0,902740	-1,180089	2,017570	0,421088	-3,087837	-1,357714	-26,096118	-44,591799	14,821373	-0,349881	-0,970655	-0,198527	-77,099171	26,285604	2,017570	-0,349881	-0,970655	-0,198527	-77,099171	26,285604	2,017570
11:43:25,36	0,519053	4,037895	-0,141967	0,209986	0,990005	0,270994	-0,349814	-0,973352	-0,200063	-0,797304	-1,170486	2,037136	0,418158	-3,083906	-1,358129	-26,095374	-44,543161	14,813563	-0,349814	-0,973352	-0,200063	-77,205447	26,289922	2,037136	-0,349814	-0,973352	-0,200063	-77,205447	26,289922	2,037136
11:43:25,41	0,519053	4,037895	-0,141967	0,209986	0,990005	0,270994	-0,351754	-0,968850	-0,200479	-0,988927	-1,295027	2,029326	0,422206	-3,083563	-1,360057	-26,110946	-44,577893	14,838760	-0,351754	-0,968850	-0,200479	-77,043645	26,317650	2,029326	-0,351754	-0,968850	-0,200479	-77,043645	26,317650	2,029326
11:43:25,46	0,519053	4,037895	-0,141967	0,209986	0,990005	0,270994	-0,354075	-0,972184	-0,202406	-0,853419	-1,411822	2,054522	0,422207	-3,083916	-1,356182	-26,112137	-44,603742	14,820998	-0,354075	-0,972184	-0,202406	-77,169863	26,383028	2,054522	-0,354075	-0,972184	-0,202406	-77,169863	26,383028	2,054522
11:43:25,51	0,519053	4,037895	-0,141967	0,209986	0,990005	0,270994	-0,353769	-0,972361	-0,198531	-0,867200	-1,384053	2,036761	0,423403	-3,083355	-1,356583	-26,098113	-44,622086	14,796575	-0,353769	-0,972361	-0,198531	-77,197533	26,386831	2,036761	-0,353769	-0,972361	-0,198531	-77,197533	26,386831	2,036761
11:43:25,56	0,519053	4,037895	-0,141967	0,209986	0,990005	0,270994	-0,354853	-0,973116	-0,198933	-0,836816	-1,419114	2,012338	0,424537	-3,086406	-1,352310	-26,122930	-44,659517	14,787929	-0,354853	-0,973116	-0,198933	-77,226415	26,436879	2,012338	-0,354853	-0,973116	-0,198933	-77,226415	26,436879	2,012338
11:43:25,61	0,519053	4,037895	-0,141967	0,209986	0,990005	0,270994	-0,352778	-0,975623	-0,194660	-0,751248	-1,313983	2,003692	0,418615	-3,082773	-1,358133	-26,123812	-44,623662	14,830907	-0,352778	-0,975623	-0,194660	-77,337690	26,379111	2,003692	-0,352778	-0,975623	-0,194660	-77,337690	26,379111	2,003692
11:43:25,66	0,519053	4,037895	-0,141967	0,209986	0,990005	0,270994	-0,352963	-0,968679	-0,200483	-1,081754	-1,342298	2,046669	0,422615	-3,084073	-1,357388	-26,169070	-44,684252	14,800405	-0,352963	-0,968679	-0,200483	-77,123048	26,365324	2,046669	-0,352963	-0,968679	-0,200483	-77,123048	26,365324	2,046669
11:43:25,71	0,519053	4,037895	-0,141967	0,209986	0,990005	0,270994	-0,353838	-0,972792	-0,199738	-0,942952	-1,396664	2,016168	0,420893	-3,084991	-1,356218	-26,161957	-44,656788	14,800066	-0,353838	-0,972792	-0,199738	-77,307158	26,379595	2,016168	-0,353838	-0,972792	-0,199738	-77,307158	26,379595	2,016168
11:43:25,76	0,519053	4,037895	-0,141967	0,209986	0,990005	0,270994	-0,352182	-0,971761	-0,198567	-0,969256	-1,318139	2,015829	0,422639	-3,086796	-1,356590	-26,164453	-44,687308	14,809065	-0,352182	-0,971761	-0,198567	-77,252479	26,328147	2,015829	-0,352182	-0,971761	-0,198567	-77,252479	26,328147	2,015829
11:43:25,81	0,519053	4,037895	-0,141967	0,209986	0,990005	0,270994	-0,351491	-0,974175	-0,198940	-0,871401	-1,269121	2,024827	0,422775	-3,086043	-1,358799	-26,161304	-44,679904	14,845876	-0,351491	-0,974175	-0,198940	-77,344132	26,322940	2,024827	-0,351491	-0,974175	-0,198940	-77,344132	26,322940	2,024827
11:43:25,86	0,519053	4,037895	-0,141967	0,209986	0,990005	0,270994	-0,351829	-0,971609	-0,200677	-0,982897	-1,291303	2,049389	0,425014	-3,084258	-1,355807	-26,141458	-44,710973	14,813226	-0,351829	-0,971609	-0,200677	-77,254198	26,327262	2,049389	-0,351829	-0,971609	-0,200677	-77,254198	26,327262	2,049389
11:43:25,91	0,519053	4,037895	-0,141967	0,209986	0,990005	0,270994	-0,354877	-0,974963	-0,198156	-0,839402	-1,413423	2,028988	0,419838	-3,083492	-1,356947	-26,104394	-44,628867	14,839613	-0,354877	-0,974963	-0,198156	-77,374021	26,444403	2,028988	-0,354877	-0,974963	-0,198156	-77,374021	26,444403	2,028988
11:43:25,96	0,519053	4,037895	-0,141967	0,209986	0,990005	0,270994	-0,352952	-0,970097	-0,199296	-1,002808	-1,322290	2,055376	0,216070	-2,977351	-1,416658	-20,244756	-33,927235	13,549846	-0,352952	-0,970097	-0,199296	-77,155428	26,384442	2,055376	-0,352952	-0,970097	-0,199296	-77,155428	26,384442	2,055376
11:43:26,01	0,519094	3,987979	-0,141991	0,209977	0,989986	0,270990	-0,342989	-0,740559	-0,259007	-0,741112	-1,080426	0,765608	0,252814	-2,995785	-1,406787	-21,476297	-35,715868	13,803217	-0,342989	-0,740559	-0,259007	-58,874957	25,844194	0,765608	-0,342989	-0,740559	-0,259007	-58,874957	25,844194	0,765608
11:43:26,06	0,519094	3,987979	-0,141991	0,209977	0,989986	0,270990	-0,345397	-0,781597	-0,249137	-0,771894	-1,377861	1,018980	0,264218	-3,006643	-1,407250	-21,941365	-36,505982	13,899613	-0,345397	-0,781597	-0,249137	-62,127243	25,735773	1,018980	-0,345397	-0,781597	-0,249137	-62,127243	25,735773	1,018980
11:43:26,11	0,519094	3,987979	-0,141991	0,209977	0,989986	0,270990	-0,341695	-0,796902	-0,249600	-0,892805	-1,193101	1,115376	0,269962	-3,013792	-1,404528	-22,176354	-36,852143	13,990964	-0,341695	-0,796902	-0,249600	-63,449628	25,629987	1,115376	-0,341695	-0,796902	-0,249600	-63,449628	25,629987	1,115376
11:43:26,16	0,519094	3,987979	-0,141991	0,209977	0,989986	0,270990	-0,338377	-0,805451	-0,246877	-0,865536	-1,050958	1,206726	0,275466	-3,014085	-1,403384	-22,295953	-37,024354	14,020804	-0,338377	-0,805451	-0,246877	-64,093455	25,511617	1,206726	-0,338377	-0,805451	-0,246877	-64,093455	25,511617	1,206726
11:43:26,21	0,519094	3,987979	-0,141991	0,209977	0,989986	0,270990	-0,340875	-0,810364	-0,245734	-0,819000	-1,198339	1,236567	0,278230	-3,017357	-1,394434	-22,337752	-37,215471	14,033884	-0,340875	-0,810364	-0,245734	-64,432588	25,560352	1,236567	-0,340875	-0,810364	-0,245734	-64,432588	25,560352	1,236567
11:43:26,26	0,519094	3,987979	-0,141991	0,209977	0,989986	0,270990	-0,339423	-0,814394	-0,236784	-0,795842	-1,063456	1,249647	0,282081	-3,015555	-1,404231	-22,426046	-37,276530	13,986433	-0,339423	-0,814394	-0,236784	-64,725799	25,581224	1,249647	-0,339423	-0,814394	-0,236784	-64,725799	25,581224	1,249647
11:43:26,31	0,519094	3,987979	-0,141991	0,209977	0,989986	0,270990	-0,342909	-0,816828	-0,246581	-0,766326	-1,290682	1,202196	0,283136	-3,018358	-1,401456	-22,449632	-37,385241	14,053948	-0,342909	-0,816828	-0,246581	-64,887312	25,627677	1,202196	-0,342909	-0,816828	-0,246581	-64,887312	25,627677	1,202196
11:43:26,36	0,519094	3,987979	-0,141991	0,209977	0,989986	0,270990	-0,341009	-0,819144	-0,243805	-0,751849	-1,157955	1,269711	0,284748	-3,018419	-1,399905	-22,500605	-37,448196	14,076007	-0,341009	-0,819144	-0,243805	-65,054618	25,611257	1,269711	-0,341009	-0,819144	-0,243805	-65,054618	25,611257	1,269711
11:43:26,41	0,519094	3,987979	-0,141991	0,209977	0,989986	0,270990	-0,341762	-0,820570	-0,242254	-0,757692	-1,209789	1,291770	0,278129	-3,011525	-1,406856	-22,282489	-37,388011	14,055576	-0,341762	-0,820570	-0,242254	-65,172420	25,618551	1,291770	-0,341762	-0,820570	-0,242254	-65,172420	25,618551	1,291770
11:43:26,46	0,519094	3,987979	-0,141991	0,209977	0,989986	0,270990	-0,344423	-0,811390	-0,249206	-1,073847	-1,189335	1,271338	0,113379	-2,933629	-1,464553	-17,994922	-28,416322	13,057349	-0,344423	-0,811390	-0,249206	-64,767982	25,847857	1,271338	-0,344423	-0,811390	-0,249206	-64,767982	25,847857	1,271338
11:43:26,51	0,518992	3,938010	-0,141982	0,209986	0,989989	0,270999	-0,329508	-0,629765	-0,306903	-0,604869	-1,186472	0,273111	0,138669	-2,962041	-1,447163	-19,025000	-29,668778	13,332324	-0,329508	-0,629765	-0,306903	-50,041424	24,679912	0,273111	-0,329508	-0,629765	-0,306903	-50,041424	24,679912	0,273111
11:43:26,56	0,518992	3,938010	-0,141982	0,209986	0,989989	0,270999	-0,317547	-0,665873	-0,289512	-0,326961	-0,830347	0,548087	0,151364	-2,970198	-1,441798	-19,454970	-30,425287	13,416824	-0,317547	-0,665873	-0,289512	-52,597978	24,097101	0,548087	-0,317547	-0,665873	-0,289512	-52,597978	24,097101	0,548087
11:43:26,61	0,518992	3,938010	-0,141982	0,209986	0,989989	0,270999	-0,316831	-0,680945	-0,284148	-0,413358	-0,787221	0,632586	0,158352	-2,972542	-1,443364	-19,639890	-30,773931	13,486891	-0,316831	-0,680945	-0,284148	-53,867525	24,084014	0,632586	-0,316831	-0,680945	-0,284148	-53,867525	24,084014	0,632586
11:43:26,66	0,518992	3,938010	-0,141982	0,209986	0,989989	0,270999	-0,318295	-0,688169	-0,285713	-0,432074	-0,849151	0,702654	0,162167	-2,971441	-1,442580	-19,707642	-30,970730	13,534926	-0,318295	-0,688169	-0,285713	-54,453373	24,136976	0,702654	-0,318295	-0,688169	-0,285713	-54,453373	24,136976	0,702654
11:43:26,71	0,518992	3,938010	-0,141982	0,209986	0,989989	0,270999	-0,321156	-0,690922	-0,284929	-0,493226	-0,958224	0,750688	0,163546	-2,974114	-1,441858	-19,843597	-31,127626	13,525854	-0,321156	-0,690922	-0,284929	-54,730636	24,252530	0,750688	-0,321156	-0,690922	-0,284929	-54,730636	24,252530	0,750688
11:43:26,76	0,518992	3,938010	-0,141982	0,209986	0,989989	0,270999	-0,319531	-0,693453	-0,284207	-0,565496	-0,912990	0,741617	0,169292	-2,976081	-1,441065	-19,874771	-31,244680	13,542025	-0,319531	-0,693453	-0,284207	-55,001546	24,170162	0,741617	-0,319531	-0,693453	-0,284207	-55,001546	24,170162	0,741617
11:43:26,81	0,518992	3,938010	-0,141982	0,209986	0,989989	0,270999	-0,320700	-0,699413	-0,283415	-0,372527	-0,942263	0,757788	0,167949	-2,974872	-1,440683	-19,937217	-31,265310	13,580482	-0,320700	-0,699413	-0,283415	-55,276449	24,232677	0,757788	-0,320700	-0,699413	-0,283415	-55,276449	24,232677	0,757788
11:43:26,86	0,518992	3,938010	-0,141982	0,209986	0,989989	0,270999	-0,321076	-0,697645	-0,283033	-0,513528	-1,005586	0,796245	0,168325	-2,976822	-1,437975	-20,001949	-31,390965	13,589786	-0,321076	-0,697645	-0,283033	-55,278698	24,198879	0,796245	-0,321076	-0,697645	-0,283033	-55,278698	24,198879	0,796245
11:43:26,91	0,518992	3,938010	-0,141982	0,209986	0,989989	0,270999	-0,319575	-0,698946	-0,280325	-0,587098	-0,920775	0,805548	0,169983	-2,977192	-1,438764	-20,043302	-31,415080	13,594995	-0,319575	-0,698946	-0,280325	-55,454343	24,165875	0,805548	-0,319575	-0,698946	-0,280325	-55,454343	24,165875	0,805548
11:43:26,96	0,518992	3,938010	-0,141982	0,209986	0,989989	0,270999	-0,320083	-0,700567	-0,281113	-0,544343	-0,970937	0,810757	0,171131	-2,977519	-1,439936	-20,038852	-31,469051	13,579548	-0,320083	-0,700567	-0,281113	-55,538872	24,155578	0,810757	-0,320083	-0,700567	-0,281113	-55,538872	24,155578	0,810757
11:43:27,01	0,518992	3,938010	-0,141982	0,209986	0,989989	0,270999	-0,320374	-0,701725	-0,282286	-0,528661	-0,955238	0,795311	0,171015	-2,982648	-1,436837	-20,095758	-31,520558	13,570971	-0,320374	-0,701725	-0,282286	-55,614065	24,194132	0,795311	-0,320374	-0,701725	-0,282286	-55,614065	24,194132	0,795311
11:43:27,06	0,518992	3,938010	-0,141982	0,209986	0,989989	0,270999	-0,315874	-0,704189	-0,279187	-0,473605	-0,744745	0,786733	0,172089	-2,980752	-1,437235	-20,126734	-31,548624	13,585635	-0,315874	-0,704189	-0,279187	-55,752414	24,051344	0,786733	-0,315874	-0,704189	-0,279187	-55,752414	24,051344	0,786733
11:43:27,11	0,518992	3,938010	-0,141982	0,209986	0,989989	0,270999	-0,318053	-0,704171	-0,279585	-0,514309	-0,870871	0,801398	0,174400	-2,983336	-1,434894	-20,132329	-31,627092	13,581770	-0,318053	-0,704171	-0,279585	-55,791744	24,096306	0,801398	-0,318053	-0,704171	-0,279585	-55,791744	24,096306	0,801398
11:43:27,16	0,518992	3,938010	-0,141982	0,209986	0,989989	0,270999	-0,316971	-0,707464	-0,277243	-0,413826	-0,780194	0,797533	0,173176	-2,980421	-1,437995	-20,142057	-31,609020	13,618473	-0,316971	-0,707464	-0,277243	-55,949762	24,102009	0,797533	-0,316971	-0,707464	-0,277243	-55,949762	24,102009	0,797533
11:43:27,21	0,518992	3,938010	-0,141982	0,209986	0,989989	0,270999	-0,318883	-0,704946	-0,280344	-0,533966	-0,897103	0,834236	0,175465	-2,981390	-1,436083	-20,168764	-31,651960	13,582545	-0,318883	-0,704946	-0,280344	-55,872252	24,135229	0,834236	-0,318883	-0,704946	-0,280344	-55,872252	24,135229	0,834236
11:43:27,26	0,518992	3,938010	-0,141982	0,209986	0,989989	0,270999	-0,319188	-0,707414	-0,278433	-0,456190	-0,914636	0,798307	0,176004	-2,981931	-1,437211	-20,171216	-31,693440	13,630392	-0,319188	-0,707414	-0,278433	-55,988184	24,141660	0,798307	-0,319188	-0,707414	-0,278433	-55,988184	24,141660	0,798307
11:43:27,31	0,518992	3,938010	-0,141982	0,209986	0,989989	0,270999	-0,318990	-0,708150	-0,279560	-0,455043	-0,885694	0,846154	0,174210	-2,979819	-1,436475	-20,178282	-31,708370	13,595625	-0,318990	-0,708150	-0,279560	-56,044850	24,155014	0,846154	-0,318990	-0,708150	-0,279560	-56,044850	24,155014	0,846154
11:43:27,36	0,518992	3,938010	-0,141982	0,209986	0,989989	0,270999	-0,319922	-0,705542	-0,278824	-0,607168	-0,932800	0,811388	0,174114	-2,981399	-1,437249	-20,236906	-31,666064	13,626874	-0,319922	-0,705542	-0,278824	-55,992177	24,181051	0,811388	-0,319922	-0,705542	-0,278824	-55,992177	24,181051	0,811388
11:43:27,42	0,518992	3,938010	-0,141982	0,209986	0,989989	0,270999	-0,318506	-0,706248	-0,279598	-0,563090	-0,931083	0,842637	0,175288	-2,982548	-1,435687	-20,224712	-31,726393	13,619053	-0,318506	-0,706248	-0,279598	-56,003581	24,071601	0,842637	-0,318506	-0,706248	-0,279598	-56,003581	24,071601	0,842637
11:43:27,47	0,518992	3,938010	-0,141982	0,209986	0,989989	0,270999	-0,318097	-0,707839	-0,278037	-0,526506	-0,869140	0,834816	0,176389	-2,984869	-1,434548	-20,257587	-31,770469	13,588061	-0,318097	-0,707839	-0,278037	-56,091891	24,101512	0,834816	-0,318097	-0,707839	-0,278037	-56,091891	24,101512	0,834816
11:43:27,52	0,518992	3,938010	-0,141982	0,209986	0,989989	0,270999	-0,316638	-0,709953	-0,276898	-0,471219	-0,799688	0,803824	0,172293	-2,980523	-1,436097	-20,232197	-31,755476	13,613386	-0,316638	-0,709953	-0,276898	-56,202504	24,056408	0,803824	-0,316638	-0,709953	-0,276898	-56,202504	24,056408	0,803824
11:43:27,57	0,518992	3,938010	-0,141982	0,209986	0,989989	0,270999	-0,318354	-0,704233	-0,278446	-0,742971	-0,874413	0,829148	0,176346	-2,983607	-1,433728	-20,263269	-31,783378	13,655219	-0,318354	-0,704233	-0,278446	-56,025250	24,116366	0,829148	-0,318354	-0,704233	-0,278446	-56,025250	24,116366	0,829148
11:43:27,62	0,518992	3,938010	-0,141982	0,209986	0,989989	0,270999	-0,317709	-0,709284	-0,276077	-0,519992	-0,853853	0,870981	0,175149	-2,982444	-1,436478	-20,257792	-31,810723	13,622010	-0,317709	-0,709284	-0,276077	-56,198814	24,086327	0,870981	-0,317709	-0,709284	-0,276077	-56,198814	24,086327	0,870981
11:43:27,67	0,518992	3,938010	-0,141982	0,209986	0,989989	0,270999	-0,318118	-0,707667	-0,278828	-0,625037	-0,856693	0,837772	0,177453	-2,980516	-1,436900	-20,271547	-31,834423	13,593262	-0,318118	-0,707667	-0,278828	-56,176897	24,115574	0,837772	-0,318118	-0,707667	-0,278828	-56,176897	24,115574	0,837772
11:43:27,72	0,518992	3,938010	-0,141982	0,209986	0,989989	0,270999	-0,320940	-0,708698	-0,279250	-0,598807	-1,003472	0,809025	0,175096	-2,981880	-1,435709	-20,277789	-31,823691	13,626252	-0,320940	-0,708698	-0,279250	-56,231632	24,190281	0,809025	-0,320940	-0,708698	-0,279250	-56,231632	24,190281	0,809025
11:43:27,77	0,518992	3,938010	-0,141982	0,209986	0,989989	0,270999	-0,318580	-0,707338	-0,278059	-0,663353	-0,891537	0,842014	0,177386	-2,982811	-1,432998	-20,304412	-31,860077	13,619123	-0,318580	-0,707338	-0,278059	-56,189419	24,116976	0,842014	-0,318580	-0,707338	-0,278059	-56,189419	24,116976	0,842014
11:43:27,82	0,518992	3,938010	-0,141982	0,209986	0,989989	0,270999	-0,318919	-0,709787	-0,275348	-0,580836	-0,914034	0,834885	0,175642	-2,984880	-1,436859	-20,297200	-31,835891	13,640945	-0,318919	-0,709787	-0,275348	-56,299136	24,121100	0,834885	-0,318919	-0,709787	-0,275348	-56,299136	24,121100	0,834885
11:43:27,87	0,518992	3,938010	-0,141982	0,209986	0,989989	0,270999	-0,316255	-0,709312	-0,279209	-0,580995	-0,781352	0,856708	0,176167	-2,984735	-1,434145	-20,324673	-31,854659	13,648777	-0,316255	-0,709312	-0,279209	-56,261992	24,044657	0,856708	-0,316255	-0,709312	-0,279209	-56,261992	24,044657	0,856708
11:43:27,92	0,518992	3,938010	-0,141982	0,209986	0,989989	0,270999	-0,316643	-0,709694	-0,276494	-0,591137	-0,815930	0,864539	0,177922	-2,983611	-1,434949	-20,330930	-31,849740	13,620887	-0,316643	-0,709694	-0,276494	-56,302097	24,040527	0,864539	-0,316643	-0,709694	-0,276494	-56,302097	24,040527	0,864539
11:43:27,97	0,518992	3,938010	-0,141982	0,209986	0,989989	0,270999	-0,318494	-0,710652	-0,277298	-0,540191	-0,920073	0,836650	0,177337	-2,982391	-1,434553	-20,308008	-31,902295	13,623652	-0,318494	-0,710652	-0,277298	-56,326350	24,081706	0,836650	-0,318494	-0,710652	-0,277298	-56,326350	24,081706	0,836650
11:43:28,02	0,518992	3,938010	-0,141982	0,209986	0,989989	0,270999	-0,319258	-0,709535	-0,276903	-0,632336	-0,913655	0,839415	0,177895	-2,984779	-1,432206	-20,330182	-31,904700	13,641498	-0,319258	-0,709535	-0,276903	-56,330799	24,148072	0,839415	-0,319258	-0,709535	-0,276903	-56,330799	24,148072	0,839415
11:43:28,07	0,518992	3,938010	-0,141982	0,209986	0,989989	0,270999	-0,317468	-0,711212	-0,274556	-0,558259	-0,838609	0,857261	0,180742	-2,982387	-1,437276	-20,347765	-31,940878	13,639606	-0,317468	-0,711212	-0,274556	-56,388432	24,082653	0,857261	-0,317468	-0,711212	-0,274556	-56,388432	24,082653	0,857261
11:43:28,12	0,518992	3,938010	-0,141982	0,209986	0,989989	0,270999	-0,320964	-0,712481	-0,279625	-0,532401	-1,017522	0,855369	0,175703	-2,979743	-1,436875	-20,250908	-31,855693	13,621236	-0,320964	-0,712481	-0,279625	-56,462179	24,178150	0,855369	-0,320964	-0,712481	-0,279625	-56,462179	24,178150	0,855369
11:43:28,17	0,518992	3,938010	-0,141982	0,209986	0,989989	0,270999	-0,320734	-0,706795	-0,279225	-0,705866	-0,964289	0,836999	-0,026035	-2,904390	-1,483053	-15,930496	-21,379153	12,477826	-0,320734	-0,706795	-0,279225	-56,189301	24,213351	0,836999	-0,320734	-0,706795	-0,279225	-56,189301	24,213351	0,836999
11:43:28,22	0,518998	3,887977	-0,141980	0,209986	0,989977	0,271009	-0,285123	-0,494410	-0,325403	-0,516774	-0,609180	-0,306411	0,003616	-2,925586	-1,467065	-17,335065	-22,772506	12,701519	-0,285123	-0,494410	-0,325403	-39,327928	21,772962	-0,306411	-0,285123	-0,494410	-0,325403	-39,327928	21,772962	-0,306411
11:43:28,27	0,518998	3,887977	-0,141980	0,209986	0,989977	0,271009	-0,281592	-0,530686	-0,309415	-0,539360	-0,945303	-0,082718	0,016951	-2,937105	-1,465523	-17,770097	-23,427675	12,854241	-0,281592	-0,530686	-0,309415	-42,198217	21,159686	-0,082718	-0,281592	-0,530686	-0,309415	-42,198217	21,159686	-0,082718
11:43:28,32	0,518998	3,887977	-0,141980	0,209986	0,989977	0,271009	-0,278284	-0,547994	-0,307873	-0,424264	-0,822424	0,070004	0,026254	-2,942797	-1,465550	-17,987171	-23,783440	12,899152	-0,278284	-0,547994	-0,307873	-43,441783	21,022846	0,070004	-0,278284	-0,547994	-0,307873	-43,441783	21,022846	0,070004
11:43:28,37	0,518998	3,887977	-0,141980	0,209986	0,989977	0,271009	-0,278006	-0,558896	-0,307900	-0,273991	-0,818081	0,114915	0,030699	-2,943313	-1,462429	-18,050948	-23,963279	12,941291	-0,278006	-0,558896	-0,307900	-44,147328	21,005372	0,114915	-0,278006	-0,558896	-0,307900	-44,147328	21,005372	0,114915
11:43:28,42	0,518998	3,887977	-0,141980	0,209986	0,989977	0,271009	-0,279781	-0,563004	-0,304778	-0,247991	-0,875715	0,157053	0,031003	-2,943355	-1,461668	-18,129646	-24,115009	12,965893	-0,279781	-0,563004	-0,304778	-44,443832	21,087106	0,157053	-0,279781	-0,563004	-0,304778	-44,443832	21,087106	0,157053
11:43:28,47	0,518998	3,887977	-0,141980	0,209986	0,989977	0,271009	-0,279897	-0,563288	-0,304017	-0,404006	-0,874031	0,181656	0,033152	-2,945954	-1,459007	-18,214475	-24,199990	12,918803	-0,279897	-0,563288	-0,304017	-44,622092	21,097889	0,181656	-0,279897	-0,563288	-0,304017	-44,622092	21,097889	0,181656
11:43:28,52	0,518998	3,887977	-0,141980	0,209986	0,989977	0,271009	-0,278721	-0,566448	-0,301356	-0,355669	-0,843826	0,134566	0,038272	-2,944729	-1,460164	-18,253992	-24,301631	12,951641	-0,278721	-0,566448	-0,301356	-44,821857	21,035738	0,134566	-0,278721	-0,566448	-0,301356	-44,821857	21,035738	0,134566
11:43:28,57	0,518998	3,887977	-0,141980	0,209986	0,989977	0,271009	-0,282342	-0,570270	-0,302513	-0,264707	-1,015523	0,167403	0,035866	-2,943844	-1,460554	-18,255272	-24,352731	12,959660	-0,282342	-0,570270	-0,302513	-45,030922	21,148294	0,167403	-0,282342	-0,570270	-0,302513	-45,030922	21,148294	0,167403
11:43:28,62	0,518998	3,887977	-0,141980	0,209986	0,989977	0,271009	-0,281905	-0,567744	-0,302904	-0,440984	-0,968386	0,175423	0,028575	-2,937871	-1,463217	-17,917901	-24,008329	12,881258	-0,281905	-0,567744	-0,302904	-45,008861	21,161169	0,175423	-0,281905	-0,567744	-0,302904	-45,008861	21,161169	0,175423
11:43:28,67	0,518998	3,887977	-0,141980	0,209986	0,989977	0,271009	-0,283433	-0,558444	-0,305566	-0,457639	-0,927840	0,097021	-0,124347	-2,867538	-1,487882	-13,925066	-15,907187	11,979507	-0,283433	-0,558444	-0,305566	-44,295464	21,321616	0,097021	-0,283433	-0,558444	-0,305566	-44,295464	21,321616	0,097021
11:43:28,72	0,519009	3,837991	-0,141979	0,209986	0,989976	0,271005	-0,267881	-0,390843	-0,330232	-0,160661	-0,711844	-0,804731	-0,100668	-2,881111	-1,471274	-14,865327	-17,081219	12,282696	-0,267881	-0,390843	-0,330232	-30,841840	20,316827	-0,804731	-0,267881	-0,390843	-0,330232	-30,841840	20,316827	-0,804731
11:43:28,77	0,519009	3,837991	-0,141979	0,209986	0,989976	0,271005	-0,267966	-0,418136	-0,313624	-0,228283	-0,943536	-0,501541	-0,086744	-2,891216	-1,469023	-15,299133	-17,761929	12,352100	-0,267966	-0,418136	-0,313624	-33,051982	20,091806	-0,501541	-0,267966	-0,418136	-0,313624	-33,051982	20,091806	-0,501541
11:43:28,82	0,519009	3,837991	-0,141979	0,209986	0,989976	0,271005	-0,266177	-0,435247	-0,311372	-0,144933	-0,885835	-0,432138	-0,078578	-2,894167	-1,468273	-15,498096	-18,096328	12,402092	-0,266177	-0,435247	-0,311372	-34,311836	20,009063	-0,432138	-0,266177	-0,435247	-0,311372	-34,311836	20,009063	-0,432138
11:43:28,87	0,519009	3,837991	-0,141979	0,209986	0,989976	0,271005	-0,267705	-0,443794	-0,310623	-0,089580	-0,970383	-0,382145	-0,076084	-2,898903	-1,465990	-15,666074	-18,264800	12,406452	-0,267705	-0,443794	-0,310623	-34,927404	20,044441	-0,382145	-0,267705	-0,443794	-0,310623	-34,927404	20,044441	-0,382145
11:43:28,92	0,519009	3,837991	-0,141979	0,209986	0,989976	0,271005	-0,264850	-0,448322	-0,308340	-0,083998	-0,883173	-0,377786	-0,072681	-2,896329	-1,469827	-15,654004	-18,410522	12,472797	-0,264850	-0,448322	-0,308340	-35,277294	19,907552	-0,377786	-0,264850	-0,448322	-0,308340	-35,277294	19,907552	-0,377786
11:43:28,97	0,519009	3,837991	-0,141979	0,209986	0,989976	0,271005	-0,268781	-0,449982	-0,312177	-0,117853	-1,004272	-0,311441	-0,074656	-2,900906	-1,467156	-15,736269	-18,515805	12,433708	-0,268781	-0,449982	-0,312177	-35,441443	20,095038	-0,311441	-0,268781	-0,449982	-0,312177	-35,441443	20,095038	-0,311441
11:43:29,02	0,519009	3,837991	-0,141979	0,209986	0,989976	0,271005	-0,263829	-0,450560	-0,309506	-0,220101	-0,765354	-0,350530	-0,068954	-2,897185	-1,465601	-15,787167	-18,587704	12,476125	-0,263829	-0,450560	-0,309506	-35,589073	19,945201	-0,350530	-0,263829	-0,450560	-0,309506	-35,589073	19,945201	-0,350530
11:43:29,07	0,519009	3,837991	-0,141979	0,209986	0,989976	0,271005	-0,269902	-0,453638	-0,307950	-0,147774	-1,089308	-0,308112	-0,071435	-2,904408	-1,463264	-15,847917	-18,644737	12,481691	-0,269902	-0,453638	-0,307950	-35,758347	20,098020	-0,308112	-0,269902	-0,453638	-0,307950	-35,758347	20,098020	-0,308112
11:43:29,12	0,519009	3,837991	-0,141979	0,209986	0,989976	0,271005	-0,262407	-0,455101	-0,305614	-0,151442	-0,723645	-0,302547	-0,071534	-2,901922	-1,465624	-15,870449	-18,683864	12,472767	-0,262407	-0,455101	-0,305614	-35,876897	19,875299	-0,302547	-0,262407	-0,455101	-0,305614	-35,876897	19,875299	-0,302547
11:43:29,17	0,519009	3,837991	-0,141979	0,209986	0,989976	0,271005	-0,264510	-0,453772	-0,307974	-0,265695	-0,832974	-0,311471	-0,069813	-2,901913	-1,462501	-15,881474	-18,724097	12,494215	-0,264510	-0,453772	-0,307974	-35,886831	19,931090	-0,311471	-0,264510	-0,453772	-0,307974	-35,886831	19,931090	-0,311471
11:43:29,22	0,519009	3,837991	-0,141979	0,209986	0,989976	0,271005	-0,265379	-0,455258	-0,304850	-0,228804	-0,867552	-0,290022	-0,068198	-2,902441	-1,464447	-15,929142	-18,777397	12,513763	-0,265379	-0,455258	-0,304850	-35,966553	19,964666	-0,290022	-0,265379	-0,455258	-0,304850	-35,966553	19,964666	-0,290022
11:43:29,27	0,519009	3,837991	-0,141979	0,209986	0,989976	0,271005	-0,265729	-0,456920	-0,306796	-0,212350	-0,900414	-0,270474	-0,069385	-2,898788	-1,462916	-15,917788	-18,807984	12,497537	-0,265729	-0,456920	-0,306796	-36,080600	19,959325	-0,270474	-0,265729	-0,456920	-0,306796	-36,080600	19,959325	-0,270474
11:43:29,32	0,519009	3,837991	-0,141979	0,209986	0,989976	0,271005	-0,268299	-0,454066	-0,305266	-0,381584	-1,008907	-0,286701	-0,068303	-2,901198	-1,463671	-15,939866	-18,877961	12,524882	-0,268299	-0,454066	-0,305266	-36,025775	20,052545	-0,286701	-0,268299	-0,454066	-0,305266	-36,025775	20,052545	-0,286701
11:43:29,37	0,519009	3,837991	-0,141979	0,209986	0,989976	0,271005	-0,266753	-0,456208	-0,306021	-0,341869	-0,912655	-0,259356	-0,065431	-2,902742	-1,463305	-15,980951	-18,878113	12,505963	-0,266753	-0,456208	-0,306021	-36,154164	20,027448	-0,259356	-0,266753	-0,456208	-0,306021	-36,154164	20,027448	-0,259356
11:43:29,42	0,519009	3,837991	-0,141979	0,209986	0,989976	0,271005	-0,266852	-0,459467	-0,305654	-0,193029	-0,953307	-0,278274	-0,067229	-2,903025	-1,463735	-16,004837	-18,863749	12,467816	-0,266852	-0,459467	-0,305654	-36,261226	19,994568	-0,278274	-0,266852	-0,459467	-0,305654	-36,261226	19,994568	-0,278274
11:43:29,47	0,519009	3,837991	-0,141979	0,209986	0,989976	0,271005	-0,265708	-0,458052	-0,306084	-0,266122	-0,921667	-0,316421	-0,064438	-2,901912	-1,463314	-16,033471	-18,961220	12,528366	-0,265708	-0,458052	-0,306084	-36,223227	19,936375	-0,316421	-0,265708	-0,458052	-0,306084	-36,223227	19,936375	-0,316421
11:43:29,52	0,519009	3,837991	-0,141979	0,209986	0,989976	0,271005	-0,268067	-0,459912	-0,305663	-0,268130	-1,020405	-0,255871	-0,063870	-2,904251	-1,464081	-16,044162	-18,970224	12,533251	-0,268067	-0,459912	-0,305663	-36,371247	20,022829	-0,255871	-0,268067	-0,459912	-0,305663	-36,371247	20,022829	-0,255871
11:43:29,57	0,519009	3,837991	-0,141979	0,209986	0,989976	0,271005	-0,266326	-0,461574	-0,306431	-0,194879	-0,934620	-0,250986	-0,065704	-2,905262	-1,465636	-16,071483	-18,975220	12,548386	-0,266326	-0,461574	-0,306431	-36,428418	19,971932	-0,250986	-0,266326	-0,461574	-0,306431	-36,428418	19,971932	-0,250986
11:43:29,63	0,519009	3,837991	-0,141979	0,209986	0,989976	0,271005	-0,264533	-0,460491	-0,307985	-0,269178	-0,862566	-0,235851	-0,065012	-2,904568	-1,460603	-16,033854	-18,984344	12,501261	-0,264533	-0,460491	-0,307985	-36,417708	19,903263	-0,235851	-0,264533	-0,460491	-0,307985	-36,417708	19,903263	-0,235851
11:43:29,68	0,519009	3,837991	-0,141979	0,209986	0,989976	0,271005	-0,265479	-0,460743	-0,302952	-0,245142	-0,874639	-0,282976	-0,065108	-2,908047	-1,464496	-16,066647	-19,026415	12,492397	-0,265479	-0,460743	-0,302952	-36,413483	19,965498	-0,282976	-0,265479	-0,460743	-0,302952	-36,413483	19,965498	-0,282976
11:43:29,73	0,519009	3,837991	-0,141979	0,209986	0,989976	0,271005	-0,262419	-0,462399	-0,306846	-0,211853	-0,722868	-0,291841	-0,061103	-2,906561	-1,463321	-16,099467	-19,074080	12,525321	-0,262419	-0,462399	-0,306846	-36,510202	19,877036	-0,291841	-0,262419	-0,462399	-0,306846	-36,510202	19,877036	-0,291841
11:43:29,78	0,519009	3,837991	-0,141979	0,209986	0,989976	0,271005	-0,265708	-0,465125	-0,305671	-0,127785	-0,898489	-0,258917	-0,060489	-2,905821	-1,464868	-16,096492	-19,031382	12,537505	-0,265708	-0,465125	-0,305671	-36,640131	19,959605	-0,258917	-0,265708	-0,465125	-0,305671	-36,640131	19,959605	-0,258917
11:43:29,83	0,519009	3,837991	-0,141979	0,209986	0,989976	0,271005	-0,266656	-0,465287	-0,307218	-0,080923	-0,966558	-0,246732	-0,063541	-2,905588	-1,464875	-16,140710	-19,037587	12,561498	-0,266656	-0,465287	-0,307218	-36,605947	19,965955	-0,246732	-0,266656	-0,465287	-0,307218	-36,605947	19,965955	-0,246732
11:43:29,88	0,519009	3,837991	-0,141979	0,209986	0,989976	0,271005	-0,265332	-0,462527	-0,307225	-0,251930	-0,932892	-0,222739	-0,065782	-2,904782	-1,464490	-16,074178	-19,082277	12,524965	-0,265332	-0,462527	-0,307225	-36,560287	19,895674	-0,222739	-0,265332	-0,462527	-0,307225	-36,560287	19,895674	-0,222739
11:43:29,93	0,519009	3,837991	-0,141979	0,209986	0,989976	0,271005	-0,264909	-0,460183	-0,306840	-0,379245	-0,830952	-0,259273	-0,060516	-2,906645	-1,459061	-16,099360	-19,109071	12,502315	-0,264909	-0,460183	-0,306840	-36,503613	19,964437	-0,259273	-0,264909	-0,460183	-0,306840	-36,503613	19,964437	-0,259273
11:43:29,98	0,519009	3,837991	-0,141979	0,209986	0,989976	0,271005	-0,265929	-0,465676	-0,301411	-0,129420	-0,892386	-0,281922	-0,065312	-2,906472	-1,462548	-16,132869	-19,087951	12,548261	-0,265929	-0,465676	-0,301411	-36,684964	19,983046	-0,281922	-0,265929	-0,465676	-0,301411	-36,684964	19,983046	-0,281922
11:43:30,03	0,519009	3,837991	-0,141979	0,209986	0,989976	0,271005	-0,263681	-0,461436	-0,304898	-0,348359	-0,815063	-0,235977	-0,061139	-2,902117	-1,461007	-16,101639	-19,093720	12,528804	-0,263681	-0,461436	-0,304898	-36,571071	19,883892	-0,235977	-0,263681	-0,461436	-0,304898	-36,571071	19,883892	-0,235977
11:43:30,08	0,519009	3,837991	-0,141979	0,209986	0,989976	0,271005	-0,269540	-0,462872	-0,303356	-0,263069	-1,089783	-0,255433	-0,061202	-2,905448	-1,462169	-16,133861	-19,103271	12,533877	-0,269540	-0,462872	-0,303356	-36,598506	20,069077	-0,255433	-0,269540	-0,462872	-0,303356	-36,598506	20,069077	-0,255433
11:43:30,13	0,519009	3,837991	-0,141979	0,209986	0,989976	0,271005	-0,266623	-0,464483	-0,304519	-0,203689	-0,961240	-0,250361	-0,059496	-2,904535	-1,461391	-16,152317	-19,124168	12,547889	-0,266623	-0,464483	-0,304519	-36,665574	19,968653	-0,250361	-0,266623	-0,464483	-0,304519	-36,665574	19,968653	-0,250361
11:43:30,18	0,519009	3,837991	-0,141979	0,209986	0,989976	0,271005	-0,268267	-0,465504	-0,303741	-0,177906	-1,052257	-0,236348	-0,063044	-2,907388	-1,465261	-16,148269	-19,150408	12,558016	-0,268267	-0,465504	-0,303741	-36,719965	20,006681	-0,236348	-0,268267	-0,465504	-0,303741	-36,719965	20,006681	-0,236348
11:43:30,23	0,519009	3,837991	-0,141979	0,209986	0,989976	0,271005	-0,264022	-0,463858	-0,307611	-0,284213	-0,814902	-0,226222	-0,059515	-2,909463	-1,462931	-16,157596	-19,166100	12,541958	-0,264022	-0,463858	-0,307611	-36,697038	19,910819	-0,226222	-0,264022	-0,463858	-0,307611	-36,697038	19,910819	-0,226222
11:43:30,28	0,519009	3,837991	-0,141979	0,209986	0,989976	0,271005	-0,263989	-0,467951	-0,305281	-0,089623	-0,813425	-0,242280	-0,061348	-2,906670	-1,462953	-16,173006	-19,187516	12,541541	-0,263989	-0,467951	-0,305281	-36,823760	19,909718	-0,242280	-0,263989	-0,467951	-0,305281	-36,823760	19,909718	-0,242280
11:43:30,33	0,519009	3,837991	-0,141979	0,209986	0,989976	0,271005	-0,265492	-0,464968	-0,305303	-0,270994	-0,894192	-0,242696	-0,056072	-2,908721	-1,462918	-16,188376	-19,181923	12,576380	-0,265492	-0,464968	-0,305303	-36,770960	19,946896	-0,242696	-0,265492	-0,464968	-0,305303	-36,770960	19,946896	-0,242696
11:43:30,38	0,519009	3,837991	-0,141979	0,209986	0,989976	0,271005	-0,266353	-0,470562	-0,305267	0,017085	-0,955097	-0,207857	-0,061339	-2,907070	-1,464863	-16,169530	-19,164778	12,582099	-0,266353	-0,470562	-0,305267	-36,922059	19,953618	-0,207857	-0,266353	-0,470562	-0,305267	-36,922059	19,953618	-0,207857
11:43:30,43	0,519009	3,837991	-0,141979	0,209986	0,989976	0,271005	-0,265150	-0,465175	-0,307213	-0,238801	-0,884777	-0,202138	-0,064184	-2,902774	-1,463337	-16,127114	-19,138872	12,547795	-0,265150	-0,465175	-0,307213	-36,755016	19,929479	-0,202138	-0,265150	-0,465175	-0,307213	-36,755016	19,929479	-0,202138
11:43:30,48	0,519009	3,837991	-0,141979	0,209986	0,989976	0,271005	-0,267448	-0,460564	-0,305687	-0,434936	-0,980499	-0,236443	-0,234835	-2,813240	-1,485065	-11,144842	-9,941593	11,480022	-0,267448	-0,460564	-0,305687	-36,589178	20,014159	-0,236443	-0,267448	-0,460564	-0,305687	-36,589178	20,014159	-0,236443
11:43:30,53	0,519028	3,787869	-0,141977	0,209985	0,989986	0,271043	-0,259661	-0,268008	-0,327415	0,008403	-0,859469	-1,304216	-0,209895	-2,830886	-1,462430	-12,340790	-11,168654	11,658958	-0,259661	-0,268008	-0,327415	-21,030255	19,523950	-1,304216	-0,259661	-0,268008	-0,327415	-21,030255	19,523950	-1,304216
11:43:30,58	0,519028	3,787869	-0,141977	0,209985	0,989986	0,271043	-0,256849	-0,298430	-0,304779	-0,070316	-1,135427	-1,125279	-0,198471	-2,842100	-1,457819	-12,824720	-11,896920	11,793153	-0,256849	-0,298430	-0,304779	-23,497066	19,027239	-1,125279	-0,256849	-0,298430	-0,304779	-23,497066	19,027239	-1,125279
11:43:30,63	0,519028	3,787869	-0,141977	0,209985	0,989986	0,271043	-0,252849	-0,313930	-0,300168	-0,136962	-0,982374	-0,991085	-0,188463	-2,849228	-1,457000	-12,997680	-12,219481	11,891365	-0,252849	-0,313930	-0,300168	-24,780487	18,866268	-0,991085	-0,252849	-0,313930	-0,300168	-24,780487	18,866268	-0,991085
11:43:30,68	0,519028	3,787869	-0,141977	0,209985	0,989986	0,271043	-0,251680	-0,326162	-0,299350	0,133270	-0,910107	-0,892872	-0,183510	-2,852354	-1,451561	-13,101373	-12,430942	11,921502	-0,251680	-0,326162	-0,299350	-25,470457	18,846788	-0,892872	-0,251680	-0,326162	-0,299350	-25,470457	18,846788	-0,892872
11:43:30,73	0,519028	3,787869	-0,141977	0,209985	0,989986	0,271043	-0,251449	-0,332014	-0,293911	0,202616	-0,882179	-0,862736	-0,183801	-2,851049	-1,455540	-13,191079	-12,551177	11,862995	-0,251449	-0,332014	-0,293911	-25,860521	18,856605	-0,862736	-0,251449	-0,332014	-0,293911	-25,860521	18,856605	-0,862736
11:43:30,78	0,519028	3,787869	-0,141977	0,209985	0,989986	0,271043	-0,252434	-0,331110	-0,297889	0,006596	-0,950965	-0,921243	-0,181009	-2,852784	-1,454299	-13,215639	-12,671108	11,960624	-0,252434	-0,331110	-0,297889	-25,985528	18,865134	-0,921243	-0,252434	-0,331110	-0,297889	-25,985528	18,865134	-0,921243
11:43:30,83	0,519028	3,787869	-0,141977	0,209985	0,989986	0,271043	-0,252328	-0,334395	-0,296649	0,061291	-0,906736	-0,823614	-0,180545	-2,851370	-1,455931	-13,259822	-12,716126	11,893086	-0,252328	-0,334395	-0,296649	-26,188734	18,901010	-0,823614	-0,252328	-0,334395	-0,296649	-26,188734	18,901010	-0,823614
11:43:30,88	0,519028	3,787869	-0,141977	0,209985	0,989986	0,271043	-0,253785	-0,334090	-0,298280	-0,015680	-0,998231	-0,891151	-0,181343	-2,851422	-1,450469	-13,344804	-12,755330	11,971603	-0,253785	-0,334090	-0,298280	-26,241713	18,923854	-0,891151	-0,253785	-0,334090	-0,298280	-26,241713	18,923854	-0,891151
11:43:30,93	0,519028	3,787869	-0,141977	0,209985	0,989986	0,271043	-0,253340	-0,333424	-0,292819	-0,126709	-1,029118	-0,812635	-0,182668	-2,850937	-1,451321	-13,270205	-12,765852	11,961170	-0,253340	-0,333424	-0,292819	-26,300529	18,858084	-0,812635	-0,253340	-0,333424	-0,292819	-26,300529	18,858084	-0,812635
11:43:30,98	0,519028	3,787869	-0,141977	0,209985	0,989986	0,271043	-0,253098	-0,332035	-0,293671	-0,170790	-0,946669	-0,823067	-0,331458	-2,775138	-1,454577	-9,362063	-4,884502	11,046590	-0,253098	-0,332035	-0,293671	-26,235512	18,921537	-0,823067	-0,253098	-0,332035	-0,293671	-26,235512	18,921537	-0,823067
11:43:31,03	0,519007	3,737955	-0,141997	0,209977	0,990001	0,270953	-0,244347	-0,165279	-0,296926	-0,062555	-1,047729	-1,737647	-0,307645	-2,798364	-1,431790	-10,375711	-5,801687	11,285761	-0,244347	-0,165279	-0,296926	-13,036977	18,133503	-1,737647	-0,244347	-0,165279	-0,296926	-13,036977	18,133503	-1,737647
11:43:31,08	0,519007	3,737955	-0,141997	0,209977	0,990001	0,270953	-0,236139	-0,197514	-0,274140	0,312540	-1,040167	-1,498476	-0,295454	-2,805087	-1,428361	-10,776889	-6,503804	11,373010	-0,236139	-0,197514	-0,274140	-15,192336	17,496738	-1,498476	-0,236139	-0,197514	-0,274140	-15,192336	17,496738	-1,498476
11:43:31,13	0,519007	3,737955	-0,141997	0,209977	0,990001	0,270953	-0,236412	-0,211434	-0,270711	0,227728	-1,050733	-1,411227	-0,289040	-2,805477	-1,432283	-10,958786	-6,820829	11,421458	-0,236412	-0,211434	-0,270711	-16,369850	17,507600	-1,411227	-0,236412	-0,211434	-0,270711	-16,369850	17,507600	-1,411227
11:43:31,18	0,519007	3,737955	-0,141997	0,209977	0,990001	0,270953	-0,239281	-0,217184	-0,274633	0,161245	-1,198949	-1,362779	-0,288755	-2,809789	-1,424937	-11,073495	-6,975422	11,412625	-0,239281	-0,217184	-0,274633	-16,887733	17,584621	-1,362779	-0,239281	-0,217184	-0,274633	-16,887733	17,584621	-1,362779
11:43:31,23	0,519007	3,737955	-0,141997	0,209977	0,990001	0,270953	-0,235689	-0,219587	-0,267287	0,094919	-1,034199	-1,371613	-0,283733	-2,807453	-1,429997	-11,130494	-7,129120	11,441652	-0,235689	-0,219587	-0,267287	-17,142625	17,467384	-1,371613	-0,235689	-0,219587	-0,267287	-17,142625	17,467384	-1,371613
11:43:31,28	0,519007	3,737955	-0,141997	0,209977	0,990001	0,270953	-0,240224	-0,222768	-0,272347	0,098736	-1,242530	-1,342586	-0,279831	-2,811217	-1,427633	-11,198133	-7,254244	11,495158	-0,240224	-0,222768	-0,272347	-17,388533	17,615046	-1,342586	-0,240224	-0,222768	-0,272347	-17,388533	17,615046	-1,342586
11:43:31,33	0,519007	3,737955	-0,141997	0,209977	0,990001	0,270953	-0,238915	-0,228029	-0,269983	0,230142	-1,170463	-1,289079	-0,279924	-2,810899	-1,427291	-11,230270	-7,299708	11,455094	-0,238915	-0,228029	-0,269983	-17,670137	17,584335	-1,289079	-0,238915	-0,228029	-0,269983	-17,670137	17,584335	-1,289079
11:43:31,38	0,519007	3,737955	-0,141997	0,209977	0,990001	0,270953	-0,239144	-0,227789	-0,269641	0,162239	-1,187483	-1,329144	-0,277008	-2,811097	-1,425721	-11,219416	-7,377720	11,461693	-0,239144	-0,227789	-0,269641	-17,719227	17,585312	-1,329144	-0,239144	-0,227789	-0,269641	-17,719227	17,585312	-1,329144
11:43:31,43	0,519007	3,737955	-0,141997	0,209977	0,990001	0,270953	-0,240430	-0,230414	-0,268071	0,236580	-1,205941	-1,322545	-0,275977	-2,812813	-1,423769	-11,272292	-7,434671	11,493064	-0,240430	-0,230414	-0,268071	-17,850911	17,667791	-1,322545	-0,240430	-0,230414	-0,268071	-17,850911	17,667791	-1,322545
11:43:31,48	0,519007	3,737955	-0,141997	0,209977	0,990001	0,270953	-0,239460	-0,232165	-0,266118	0,251890	-1,172819	-1,291174	-0,278426	-2,810232	-1,427687	-11,294490	-7,456790	11,485237	-0,239460	-0,232165	-0,266118	-17,973079	17,624770	-1,291174	-0,239460	-0,232165	-0,266118	-17,973079	17,624770	-1,291174
11:43:31,53	0,519007	3,737955	-0,141997	0,209977	0,990001	0,270953	-0,240471	-0,228753	-0,270036	0,044223	-1,233549	-1,299001	-0,278532	-2,809981	-1,425746	-11,326998	-7,508600	11,502130	-0,240471	-0,228753	-0,270036	-17,912922	17,643395	-1,299001	-0,240471	-0,228753	-0,270036	-17,912922	17,643395	-1,299001
11:43:31,58	0,519007	3,737955	-0,141997	0,209977	0,990001	0,270953	-0,240635	-0,228536	-0,268096	-0,028217	-1,244330	-1,282108	-0,276809	-2,811007	-1,430027	-11,331724	-7,542547	11,489306	-0,240635	-0,228536	-0,268096	-17,968278	17,645495	-1,282108	-0,240635	-0,228536	-0,268096	-17,968278	17,645495	-1,282108
11:43:31,63	0,519007	3,737955	-0,141997	0,209977	0,990001	0,270953	-0,240607	-0,230541	-0,272377	0,044307	-1,230028	-1,294932	-0,274488	-2,812492	-1,425751	-11,355293	-7,556145	11,491536	-0,240607	-0,230541	-0,272377	-18,053186	17,657651	-1,294932	-0,240607	-0,230541	-0,272377	-18,053186	17,657651	-1,294932
11:43:31,68	0,519007	3,737955	-0,141997	0,209977	0,990001	0,270953	-0,240482	-0,233294	-0,268100	0,163890	-1,237109	-1,292701	-0,273392	-2,814159	-1,423410	-11,385280	-7,600148	11,508334	-0,240482	-0,233294	-0,268100	-18,149694	17,640710	-1,292701	-0,240482	-0,233294	-0,268100	-18,149694	17,640710	-1,292701
11:43:31,73	0,519007	3,737955	-0,141997	0,209977	0,990001	0,270953	-0,239586	-0,235076	-0,265760	0,203458	-1,194506	-1,275904	-0,272874	-2,813968	-1,424202	-11,406957	-7,628766	11,503394	-0,239586	-0,235076	-0,265760	-18,250021	17,613010	-1,275904	-0,239586	-0,235076	-0,265760	-18,250021	17,613010	-1,275904
11:43:31,78	0,519007	3,737955	-0,141997	0,209977	0,990001	0,270953	-0,240011	-0,235429	-0,266551	0,186192	-1,221060	-1,280843	-0,275204	-2,812814	-1,426921	-11,378925	-7,650788	11,498979	-0,240011	-0,235429	-0,266551	-18,294998	17,619804	-1,280843	-0,240011	-0,235429	-0,266551	-18,294998	17,619804	-1,280843
11:43:31,83	0,519007	3,737955	-0,141997	0,209977	0,990001	0,270953	-0,239846	-0,232835	-0,269271	0,046220	-1,177178	-1,285259	-0,274108	-2,815753	-1,424974	-11,414748	-7,688258	11,506405	-0,239846	-0,232835	-0,269271	-18,231299	17,650712	-1,285259	-0,239846	-0,232835	-0,269271	-18,231299	17,650712	-1,285259
11:43:31,88	0,519007	3,737955	-0,141997	0,209977	0,990001	0,270953	-0,237848	-0,235254	-0,267324	0,121652	-1,085575	-1,277832	-0,275815	-2,814721	-1,427323	-11,442622	-7,702988	11,509930	-0,237848	-0,235254	-0,267324	-18,345766	17,585477	-1,277832	-0,237848	-0,235254	-0,267324	-18,345766	17,585477	-1,277832
11:43:31,93	0,519007	3,737955	-0,141997	0,209977	0,990001	0,270953	-0,237888	-0,233259	-0,269673	-0,008758	-1,104444	-1,274307	-0,272991	-2,815033	-1,422244	-11,445531	-7,680468	11,539526	-0,237888	-0,233259	-0,269673	-18,319604	17,569771	-1,274307	-0,237888	-0,233259	-0,269673	-18,319604	17,569771	-1,274307
11:43:31,98	0,519007	3,737955	-0,141997	0,209977	0,990001	0,270953	-0,239030	-0,235861	-0,264593	0,144561	-1,177611	-1,244711	-0,272451	-2,812338	-1,425747	-11,433078	-7,741738	11,540060	-0,239030	-0,235861	-0,264593	-18,370492	17,586256	-1,244711	-0,239030	-0,235861	-0,264593	-18,370492	17,586256	-1,244711
11:43:32,03	0,519007	3,737955	-0,141997	0,209977	0,990001	0,270953	-0,241634	-0,234981	-0,268096	0,051970	-1,271582	-1,244178	-0,270111	-2,813120	-1,424968	-11,436531	-7,765220	11,534313	-0,241634	-0,234981	-0,268096	-18,394008	17,696672	-1,244178	-0,241634	-0,234981	-0,268096	-18,394008	17,696672	-1,244178
11:43:32,08	0,519007	3,737955	-0,141997	0,209977	0,990001	0,270953	-0,242127	-0,237398	-0,267318	0,155633	-1,288474	-1,249924	-0,270851	-2,813882	-1,426202	-11,519412	-7,743142	11,492775	-0,242127	-0,237398	-0,267318	-18,480142	17,718492	-1,249924	-0,242127	-0,237398	-0,267318	-18,480142	17,718492	-1,249924
11:43:32,13	0,519007	3,737955	-0,141997	0,209977	0,990001	0,270953	-0,241097	-0,237139	-0,268552	0,119830	-1,317714	-1,291462	-0,272545	-2,813775	-1,425756	-11,473545	-7,761091	11,544477	-0,241097	-0,237139	-0,268552	-18,495591	17,608372	-1,291462	-0,241097	-0,237139	-0,268552	-18,495591	17,608372	-1,291462
11:43:32,18	0,519007	3,737955	-0,141997	0,209977	0,990001	0,270953	-0,240342	-0,235618	-0,268105	0,048106	-1,229768	-1,239760	-0,272500	-2,815480	-1,424579	-11,446971	-7,799912	11,532309	-0,240342	-0,235618	-0,268105	-18,447886	17,637066	-1,239760	-0,240342	-0,235618	-0,268105	-18,447886	17,637066	-1,239760
11:43:32,23	0,519007	3,737955	-0,141997	0,209977	0,990001	0,270953	-0,238888	-0,236509	-0,266929	0,074134	-1,111754	-1,251929	-0,273679	-2,814148	-1,421122	-11,463377	-7,775202	11,497244	-0,238888	-0,236509	-0,266929	-18,491845	17,640970	-1,251929	-0,238888	-0,236509	-0,266929	-18,491845	17,640970	-1,251929
11:43:32,28	0,519007	3,737955	-0,141997	0,209977	0,990001	0,270953	-0,239453	-0,234822	-0,263472	-0,000393	-1,167663	-1,286994	-0,273168	-2,812948	-1,426927	-11,475319	-7,787715	11,544370	-0,239453	-0,234822	-0,263472	-18,433943	17,629360	-1,286994	-0,239453	-0,234822	-0,263472	-18,433943	17,629360	-1,286994
11:43:32,33	0,519007	3,737955	-0,141997	0,209977	0,990001	0,270953	-0,240747	-0,234665	-0,269277	-0,025374	-1,239059	-1,239867	-0,269707	-2,813086	-1,425756	-11,498526	-7,822953	11,557880	-0,240747	-0,234665	-0,269277	-18,446586	17,659578	-1,239867	-0,240747	-0,234665	-0,269277	-18,446586	17,659578	-1,239867
11:43:32,38	0,519007	3,737955	-0,141997	0,209977	0,990001	0,270953	-0,242358	-0,237731	-0,268106	0,091926	-1,325302	-1,226357	-0,271510	-2,816344	-1,424589	-11,518792	-7,843996	11,555910	-0,242358	-0,237731	-0,268106	-18,569948	17,699787	-1,226357	-0,242358	-0,237731	-0,268106	-18,569948	17,699787	-1,226357
11:43:32,43	0,519007	3,737955	-0,141997	0,209977	0,990001	0,270953	-0,238635	-0,237799	-0,266938	0,067089	-1,138749	-1,228328	-0,270918	-2,814714	-1,425387	-11,511288	-7,853279	11,532139	-0,238635	-0,237799	-0,266938	-18,600099	17,594104	-1,228328	-0,238635	-0,237799	-0,266938	-18,600099	17,594104	-1,228328
11:43:32,48	0,519007	3,737955	-0,141997	0,209977	0,990001	0,270953	-0,240343	-0,237496	-0,267737	0,047078	-1,216397	-1,252098	-0,271452	-2,816423	-1,421084	-11,502014	-7,834177	11,553917	-0,240343	-0,237496	-0,267737	-18,596374	17,650493	-1,252098	-0,240343	-0,237496	-0,267737	-18,596374	17,650493	-1,252098
11:43:32,53	0,519007	3,737955	-0,141997	0,209977	0,990001	0,270953	-0,238596	-0,237889	-0,263433	0,088677	-1,127098	-1,230320	-0,269799	-2,815509	-1,423808	-11,531875	-7,874621	11,569543	-0,238596	-0,237889	-0,263433	-18,585601	17,602691	-1,230320	-0,238596	-0,237889	-0,263433	-18,585601	17,602691	-1,230320
11:43:32,58	0,519007	3,737955	-0,141997	0,209977	0,990001	0,270953	-0,240214	-0,238863	-0,266158	0,089376	-1,216857	-1,214694	-0,268628	-2,817575	-1,423800	-11,535582	-7,889517	11,568995	-0,240214	-0,238863	-0,266158	-18,661371	17,639921	-1,214694	-0,240214	-0,238863	-0,266158	-18,661371	17,639921	-1,214694
11:43:32,64	0,519007	3,737955	-0,141997	0,209977	0,990001	0,270953	-0,239010	-0,240910	-0,266149	0,181070	-1,150022	-1,215243	-0,271524	-2,810562	-1,424594	-11,497959	-7,873496	11,570144	-0,239010	-0,240910	-0,266149	-18,730371	17,612258	-1,215243	-0,239010	-0,240910	-0,266149	-18,730371	17,612258	-1,215243
11:43:32,69	0,519007	3,737955	-0,141997	0,209977	0,990001	0,270953	-0,243635	-0,234895	-0,266943	-0,099003	-1,365961	-1,214093	-0,269784	-2,813104	-1,424216	-11,509313	-7,907249	11,544648	-0,243635	-0,234895	-0,266943	-18,538298	17,759399	-1,214093	-0,243635	-0,234895	-0,266943	-18,538298	17,759399	-1,214093
11:43:32,74	0,519007	3,737955	-0,141997	0,209977	0,990001	0,270953	-0,242304	-0,237674	-0,266565	0,010554	-1,289676	-1,239590	-0,270468	-2,816153	-1,424250	-11,562740	-7,914191	11,515354	-0,242304	-0,237674	-0,266565	-18,646828	17,731156	-1,239590	-0,242304	-0,237674	-0,266565	-18,646828	17,731156	-1,239590
11:43:32,79	0,519007	3,737955	-0,141997	0,209977	0,990001	0,270953	-0,239388	-0,239280	-0,265013	0,075398	-1,177473	-1,235635	-0,269287	-2,814741	-1,424997	-11,550833	-7,916272	11,554794	-0,239388	-0,239280	-0,265013	-18,708118	17,614496	-1,235635	-0,239388	-0,239280	-0,265013	-18,708118	17,614496	-1,235635
11:43:32,84	0,519007	3,737955	-0,141997	0,209977	0,990001	0,270953	-0,241135	-0,238922	-0,267346	0,046911	-1,260332	-1,229444	-0,270874	-2,814402	-1,419138	-11,492530	-7,869304	11,561600	-0,241135	-0,238922	-0,267346	-18,708492	17,668730	-1,229444	-0,241135	-0,238922	-0,267346	-18,708492	17,668730	-1,229444
11:43:32,89	0,519007	3,737955	-0,141997	0,209977	0,990001	0,270953	-0,240635	-0,237379	-0,261488	0,036470	-1,207331	-1,222637	-0,426757	-2,726887	-1,427391	-6,820997	0,602101	10,467823	-0,240635	-0,237379	-0,261488	-18,597759	17,682491	-1,222637	-0,240635	-0,237379	-0,261488	-18,597759	17,682491	-1,222637
11:43:32,94	0,519020	3,687972	-0,141971	0,209975	0,990003	0,271034	-0,238483	-0,058622	-0,269741	0,413356	-1,285493	-2,316414	-0,411040	-2,734864	-1,415444	-7,605071	-0,584173	10,727699	-0,238483	-0,058622	-0,269741	-4,188502	17,435439	-2,316414	-0,238483	-0,058622	-0,269741	-4,188502	17,435439	-2,316414
11:43:32,99	0,519020	3,687972	-0,141971	0,209975	0,990003	0,271034	-0,239433	-0,076222	-0,257793	-0,090822	-1,420797	-2,056538	-0,397013	-2,743911	-1,410861	-8,017302	-1,196798	10,788128	-0,239433	-0,076222	-0,257793	-6,074282	17,374731	-2,056538	-0,239433	-0,076222	-0,257793	-6,074282	17,374731	-2,056538
11:43:33,04	0,519020	3,687972	-0,141971	0,209975	0,990003	0,271034	-0,238613	-0,092894	-0,253211	0,039414	-1,428812	-1,996109	-0,389883	-2,748523	-1,408559	-8,184346	-1,464218	10,809497	-0,238613	-0,092894	-0,253211	-7,252732	17,302293	-1,996109	-0,238613	-0,092894	-0,253211	-7,252732	17,302293	-1,996109
11:43:33,09	0,519020	3,687972	-0,141971	0,209975	0,990003	0,271034	-0,238184	-0,101374	-0,250908	0,165268	-1,417444	-1,974741	-0,390278	-2,748927	-1,408568	-8,304432	-1,629449	10,868302	-0,238184	-0,101374	-0,250908	-7,792571	17,279963	-1,974741	-0,238184	-0,101374	-0,250908	-7,792571	17,279963	-1,974741
11:43:33,14	0,519020	3,687972	-0,141971	0,209975	0,990003	0,271034	-0,237636	-0,101234	-0,250917	-0,045111	-1,410341	-1,915935	-0,385266	-2,750558	-1,410127	-8,390794	-1,763360	10,895544	-0,237636	-0,101234	-0,250917	-7,992017	17,244065	-1,915935	-0,237636	-0,101234	-0,250917	-7,992017	17,244065	-1,915935
11:43:33,19	0,519020	3,687972	-0,141971	0,209975	0,990003	0,271034	-0,238730	-0,106390	-0,252476	0,063835	-1,475057	-1,888693	-0,381849	-2,754453	-1,408190	-8,430696	-1,850292	10,882314	-0,238730	-0,106390	-0,252476	-8,287795	17,265216	-1,888693	-0,238730	-0,106390	-0,252476	-8,287795	17,265216	-1,888693
11:43:33,24	0,519020	3,687972	-0,141971	0,209975	0,990003	0,271034	-0,237065	-0,111297	-0,250539	0,223757	-1,379588	-1,901924	-0,384352	-2,754327	-1,408576	-8,469413	-1,920753	10,914192	-0,237065	-0,111297	-0,250539	-8,513065	17,230013	-1,901924	-0,237065	-0,111297	-0,250539	-8,513065	17,230013	-1,901924
11:43:33,29	0,519020	3,687972	-0,141971	0,209975	0,990003	0,271034	-0,235923	-0,109066	-0,250925	0,027380	-1,318496	-1,870046	-0,379829	-2,754665	-1,408209	-8,533004	-1,996966	10,912912	-0,235923	-0,109066	-0,250925	-8,534329	17,201448	-1,870046	-0,235923	-0,109066	-0,250925	-8,534329	17,201448	-1,870046
11:43:33,34	0,519020	3,687972	-0,141971	0,209975	0,990003	0,271034	-0,237892	-0,113152	-0,250559	0,142059	-1,437840	-1,871325	-0,382243	-2,754545	-1,410532	-8,555332	-1,986409	10,943565	-0,237892	-0,113152	-0,250559	-8,740409	17,236656	-1,871325	-0,237892	-0,113152	-0,250559	-8,740409	17,236656	-1,871325
11:43:33,39	0,519020	3,687972	-0,141971	0,209975	0,990003	0,271034	-0,236788	-0,111002	-0,252882	0,028196	-1,405066	-1,840672	-0,531235	-2,698548	-1,427418	-5,511581	6,050794	10,023957	-0,236788	-0,111002	-0,252882	-8,685434	17,182795	-1,840672	-0,236788	-0,111002	-0,252882	-8,685434	17,182795	-1,840672
11:43:33,44	0,519018	3,637929	-0,141971	0,209995	0,989981	0,271002	-0,210787	0,046028	-0,269768	0,344964	-1,435627	-2,760280	-0,517038	-2,715727	-1,395639	-6,419117	5,379547	10,321821	-0,210787	0,046028	-0,269768	3,958138	15,111118	-2,760280	-0,210787	0,046028	-0,269768	3,958138	15,111118	-2,760280
11:43:33,49	0,519018	3,637929	-0,141971	0,209995	0,989981	0,271002	-0,203008	0,025143	-0,237989	0,395899	-1,481451	-2,462417	-0,506458	-2,721733	-1,393030	-6,777487	4,746771	10,333656	-0,203008	0,025143	-0,237989	2,369600	14,454654	-2,462417	-0,203008	0,025143	-0,237989	2,369600	14,454654	-2,462417
11:43:33,54	0,519018	3,637929	-0,141971	0,209995	0,989981	0,271002	-0,203097	0,012977	-0,235380	0,301318	-1,480055	-2,450582	-0,501136	-2,728603	-1,389531	-6,971974	4,497254	10,402955	-0,203097	0,012977	-0,235380	1,320031	14,463046	-2,450582	-0,203097	0,012977	-0,235380	1,320031	14,463046	-2,450582
11:43:33,59	0,519018	3,637929	-0,141971	0,209995	0,989981	0,271002	-0,199808	0,004933	-0,231880	0,406279	-1,352721	-2,381282	-0,499211	-2,727745	-1,389572	-7,103160	4,311605	10,427913	-0,199808	0,004933	-0,231880	0,793533	14,332227	-2,381282	-0,199808	0,004933	-0,231880	0,793533	14,332227	-2,381282
11:43:33,64	0,519018	3,637929	-0,141971	0,209995	0,989981	0,271002	-0,201514	0,003696	-0,231922	0,244248	-1,462195	-2,356324	-0,496497	-2,728749	-1,388419	-7,175204	4,201247	10,444117	-0,201514	0,003696	-0,231922	0,534374	14,356638	-2,356324	-0,201514	0,003696	-0,231922	0,534374	14,356638	-2,356324
11:43:33,69	0,519018	3,637929	-0,141971	0,209995	0,989981	0,271002	-0,202001	0,000843	-0,230768	0,261014	-1,494738	-2,340121	-0,495419	-2,728688	-1,384931	-7,202690	4,127962	10,444970	-0,202001	0,000843	-0,230768	0,327173	14,362334	-2,340121	-0,202001	0,000843	-0,230768	0,327173	14,362334	-2,340121
11:43:33,74	0,519018	3,637929	-0,141971	0,209995	0,989981	0,271002	-0,202593	-6,024456E-5	-0,227280	0,230761	-1,512676	-2,339267	-0,490883	-2,724152	-1,390019	-7,238663	4,054548	10,437851	-0,202593	-6,024456E-5	-0,227280	0,226032	14,390857	-2,339267	-0,202593	-6,024456E-5	-0,227280	0,226032	14,390857	-2,339267
11:43:33,79	0,519018	3,637929	-0,141971	0,209995	0,989981	0,271002	-0,208790	-0,001720	-0,232369	0,235500	-1,829357	-2,346386	-0,494507	-2,727308	-1,390383	-7,264069	3,999287	10,474230	-0,208790	-0,001720	-0,232369	0,100486	14,560626	-2,346386	-0,208790	-0,001720	-0,232369	0,100486	14,560626	-2,346386
11:43:33,84	0,519018	3,637929	-0,141971	0,209995	0,989981	0,271002	-0,204244	-0,000160	-0,232732	0,093820	-1,587367	-2,310007	-0,494581	-2,729488	-1,390000	-7,296509	3,973488	10,473168	-0,204244	-0,000160	-0,232732	0,081265	14,445800	-2,310007	-0,204244	-0,000160	-0,232732	0,081265	14,445800	-2,310007
11:43:33,89	0,519018	3,637929	-0,141971	0,209995	0,989981	0,271002	-0,202319	-0,001185	-0,232350	0,108578	-1,502442	-2,311070	-0,489367	-2,732932	-1,384157	-7,334440	3,911178	10,482932	-0,202319	-0,001185	-0,232350	0,015529	14,379585	-2,311070	-0,202319	-0,001185	-0,232350	0,015529	14,379585	-2,311070
11:43:33,94	0,519018	3,637929	-0,141971	0,209995	0,989981	0,271002	-0,201944	-0,007424	-0,226507	0,360038	-1,484621	-2,301305	-0,491191	-2,729038	-1,386924	-7,356511	3,935000	10,461642	-0,201944	-0,007424	-0,226507	-0,222710	14,367944	-2,301305	-0,201944	-0,007424	-0,226507	-0,222710	14,367944	-2,301305
11:43:33,99	0,519018	3,637929	-0,141971	0,209995	0,989981	0,271002	-0,204404	-0,003896	-0,229274	0,186213	-1,643594	-2,322595	-0,490114	-2,730476	-1,384941	-7,368204	3,829398	10,510442	-0,204404	-0,003896	-0,229274	-0,119643	14,402123	-2,322595	-0,204404	-0,003896	-0,229274	-0,119643	14,402123	-2,322595
11:43:34,04	0,519018	3,637929	-0,141971	0,209995	0,989981	0,271002	-0,203697	-0,005549	-0,227290	0,174830	-1,564134	-2,273795	-0,489577	-2,729447	-1,386917	-7,386165	3,820121	10,482707	-0,203697	-0,005549	-0,227290	-0,260728	14,426051	-2,273795	-0,203697	-0,005549	-0,227290	-0,260728	14,426051	-2,273795
11:43:34,09	0,519018	3,637929	-0,141971	0,209995	0,989981	0,271002	-0,204856	-0,005499	-0,229267	0,155243	-1,635350	-2,301530	-0,487829	-2,732707	-1,385751	-7,395093	3,783200	10,466189	-0,204856	-0,005499	-0,229267	-0,276431	14,445865	-2,301530	-0,204856	-0,005499	-0,229267	-0,276431	14,445865	-2,301530
11:43:34,14	0,519018	3,637929	-0,141971	0,209995	0,989981	0,271002	-0,202907	-0,008643	-0,228101	0,282279	-1,523262	-2,318048	-0,484997	-2,734478	-1,384189	-7,442776	3,753975	10,489245	-0,202907	-0,008643	-0,228101	-0,396179	14,404940	-2,318048	-0,202907	-0,008643	-0,228101	-0,396179	14,404940	-2,318048
11:43:34,19	0,519018	3,637929	-0,141971	0,209995	0,989981	0,271002	-0,202790	-0,011980	-0,226538	0,406684	-1,543853	-2,294992	-0,489759	-2,735281	-1,387276	-7,452138	3,739465	10,528574	-0,202790	-0,011980	-0,226538	-0,533776	14,375152	-2,294992	-0,202790	-0,011980	-0,226538	-0,533776	14,375152	-2,294992
11:43:34,24	0,519018	3,637929	-0,141971	0,209995	0,989981	0,271002	-0,199713	-0,008258	-0,229626	0,195878	-1,384691	-2,255663	-0,486776	-2,733515	-1,388077	-7,432771	3,739038	10,490865	-0,199713	-0,008258	-0,229626	-0,452383	14,292754	-2,255663	-0,199713	-0,008258	-0,229626	-0,452383	14,292754	-2,255663
11:43:34,29	0,519018	3,637929	-0,141971	0,209995	0,989981	0,271002	-0,202734	-0,009958	-0,230426	0,293611	-1,524807	-2,293372	-0,487469	-2,733070	-1,385740	-7,458627	3,673664	10,516632	-0,202734	-0,009958	-0,230426	-0,488130	14,389802	-2,293372	-0,202734	-0,009958	-0,230426	-0,488130	14,389802	-2,293372
11:43:34,35	0,519018	3,637929	-0,141971	0,209995	0,989981	0,271002	-0,202773	-0,009135	-0,228089	0,181261	-1,516554	-2,267606	-0,485619	-2,731709	-1,384965	-7,435682	3,720786	10,503420	-0,202773	-0,009135	-0,228089	-0,535857	14,401137	-2,267606	-0,202773	-0,009135	-0,228089	-0,535857	14,401137	-2,267606
11:43:34,40	0,519018	3,637929	-0,141971	0,209995	0,989981	0,271002	-0,204877	-0,010058	-0,227315	0,281519	-1,629630	-2,280817	-0,486310	-2,731923	-1,388715	-7,456448	3,670953	10,525971	-0,204877	-0,010058	-0,227315	-0,508027	14,453192	-2,280817	-0,204877	-0,010058	-0,227315	-0,508027	14,453192	-2,280817
11:43:34,45	0,519018	3,637929	-0,141971	0,209995	0,989981	0,271002	-0,204346	-0,009566	-0,231065	0,202421	-1,595083	-2,258266	-0,482249	-2,733751	-1,387300	-7,496051	3,675850	10,518837	-0,204346	-0,009566	-0,231065	-0,548541	14,446052	-2,258266	-0,204346	-0,009566	-0,231065	-0,548541	14,446052	-2,258266
11:43:34,50	0,519018	3,637929	-0,141971	0,209995	0,989981	0,271002	-0,204793	-0,013997	-0,229649	0,417252	-1,655088	-2,265401	-0,486353	-2,735804	-1,386896	-7,482427	3,649071	10,526270	-0,204793	-0,013997	-0,229649	-0,681512	14,421161	-2,265401	-0,204793	-0,013997	-0,229649	-0,681512	14,421161	-2,265401
11:43:34,55	0,519018	3,637929	-0,141971	0,209995	0,989981	0,271002	-0,200963	-0,011470	-0,229245	0,269468	-1,430750	-2,257968	-0,482897	-2,733364	-1,383036	-7,510672	3,616964	10,514452	-0,200963	-0,011470	-0,229245	-0,630925	14,344859	-2,257968	-0,200963	-0,011470	-0,229245	-0,630925	14,344859	-2,257968
11:43:34,60	0,519018	3,637929	-0,141971	0,209995	0,989981	0,271002	-0,204805	-0,013242	-0,225386	0,319676	-1,638908	-2,269785	-0,484675	-2,733602	-1,385355	-7,511933	3,624875	10,535167	-0,204805	-0,013242	-0,225386	-0,719807	14,438247	-2,269785	-0,204805	-0,013242	-0,225386	-0,719807	14,438247	-2,269785
11:43:34,65	0,519018	3,637929	-0,141971	0,209995	0,989981	0,271002	-0,203709	-0,011822	-0,227704	0,252051	-1,586983	-2,249070	-0,484765	-2,735157	-1,386160	-7,547111	3,589241	10,510406	-0,203709	-0,011822	-0,227704	-0,675954	14,404166	-2,249070	-0,203709	-0,011822	-0,227704	-0,675954	14,404166	-2,249070
11:43:34,70	0,519018	3,637929	-0,141971	0,209995	0,989981	0,271002	-0,202318	-0,012521	-0,228510	0,239952	-1,527296	-2,273832	-0,486478	-2,735633	-1,381890	-7,537702	3,603770	10,498119	-0,202318	-0,012521	-0,228510	-0,742928	14,354654	-2,273832	-0,202318	-0,012521	-0,228510	-0,742928	14,354654	-2,273832
11:43:34,75	0,519018	3,637929	-0,141971	0,209995	0,989981	0,271002	-0,201049	-0,011276	-0,224240	0,192492	-1,460435	-2,286119	-0,484152	-2,734260	-1,384955	-7,526038	3,576912	10,552906	-0,201049	-0,011276	-0,224240	-0,692644	14,321915	-2,286119	-0,201049	-0,011276	-0,224240	-0,692644	14,321915	-2,286119
11:43:34,80	0,519018	3,637929	-0,141971	0,209995	0,989981	0,271002	-0,203401	-0,012604	-0,227305	0,244130	-1,559223	-2,231331	-0,484815	-2,732621	-1,386548	-7,552499	3,566419	10,529714	-0,203401	-0,012604	-0,227305	-0,745270	14,407781	-2,231331	-0,203401	-0,012604	-0,227305	-0,745270	14,407781	-2,231331
11:43:34,85	0,519018	3,637929	-0,141971	0,209995	0,989981	0,271002	-0,204489	-0,011210	-0,228898	0,149331	-1,633443	-2,254523	-0,480718	-2,735086	-1,387295	-7,552394	3,522131	10,548471	-0,204489	-0,011210	-0,228898	-0,730649	14,418931	-2,254523	-0,204489	-0,011210	-0,228898	-0,730649	14,418931	-2,254523
11:43:34,90	0,519018	3,637929	-0,141971	0,209995	0,989981	0,271002	-0,204402	-0,015990	-0,229644	0,359605	-1,606699	-2,235766	-0,485927	-2,733950	-1,384989	-7,535833	3,584768	10,519102	-0,204402	-0,015990	-0,229644	-0,895629	14,438868	-2,235766	-0,204402	-0,015990	-0,229644	-0,895629	14,438868	-2,235766
11:43:34,95	0,519018	3,637929	-0,141971	0,209995	0,989981	0,271002	-0,202782	-0,010911	-0,227339	0,158018	-1,539445	-2,265135	-0,487192	-2,735325	-1,385753	-7,570491	3,573963	10,553070	-0,202782	-0,010911	-0,227339	-0,698508	14,378968	-2,265135	-0,202782	-0,010911	-0,227339	-0,698508	14,378968	-2,265135
11:43:35,00	0,519018	3,637929	-0,141971	0,209995	0,989981	0,271002	-0,200959	-0,010503	-0,228102	0,110129	-1,469250	-2,231167	-0,485974	-2,734241	-1,387721	-7,536945	3,532796	10,504524	-0,200959	-0,010503	-0,228102	-0,714389	14,306039	-2,231167	-0,200959	-0,010503	-0,228102	-0,714389	14,306039	-2,231167
11:43:35,05	0,519018	3,637929	-0,141971	0,209995	0,989981	0,271002	-0,202506	-0,011016	-0,230070	0,117910	-1,500051	-2,279713	-0,480725	-2,734515	-1,387328	-7,555273	3,512306	10,509529	-0,202506	-0,011016	-0,230070	-0,746854	14,396665	-2,279713	-0,202506	-0,011016	-0,230070	-0,746854	14,396665	-2,279713
11:43:35,10	0,519018	3,637929	-0,141971	0,209995	0,989981	0,271002	-0,204893	-0,015699	-0,229677	0,334510	-1,629813	-2,274709	-0,481926	-2,736506	-1,385730	-7,570132	3,521088	10,566629	-0,204893	-0,015699	-0,229677	-0,897859	14,454299	-2,274709	-0,204893	-0,015699	-0,229677	-0,897859	14,454299	-2,274709
11:43:35,15	0,519018	3,637929	-0,141971	0,209995	0,989981	0,271002	-0,202569	-0,015654	-0,228079	0,332372	-1,526232	-2,217608	-0,483101	-2,738130	-1,387293	-7,560265	3,484214	10,541628	-0,202569	-0,015654	-0,228079	-0,896504	14,375458	-2,217608	-0,202569	-0,015654	-0,228079	-0,896504	14,375458	-2,217608
11:43:35,20	0,519018	3,637929	-0,141971	0,209995	0,989981	0,271002	-0,200575	-0,015448	-0,229643	0,294654	-1,395556	-2,242609	-0,481330	-2,736505	-1,385761	-7,558399	3,479441	10,516845	-0,200575	-0,015448	-0,229643	-0,918041	14,349595	-2,242609	-0,200575	-0,015448	-0,229643	-0,918041	14,349595	-2,242609
11:43:35,25	0,519018	3,637929	-0,141971	0,209995	0,989981	0,271002	-0,202868	-0,016170	-0,228110	0,328978	-1,510771	-2,267392	-0,481413	-2,736588	-1,384988	-7,592716	3,466531	10,530823	-0,202868	-0,016170	-0,228110	-0,940366	14,414353	-2,267392	-0,202868	-0,016170	-0,228110	-0,940366	14,414353	-2,267392
11:43:35,30	0,519018	3,637929	-0,141971	0,209995	0,989981	0,271002	-0,202755	-0,016139	-0,227338	0,299044	-1,528151	-2,253414	-0,480940	-2,739481	-1,386532	-7,645761	3,460840	10,560849	-0,202755	-0,016139	-0,227338	-0,967891	14,388090	-2,253414	-0,202755	-0,016139	-0,227338	-0,967891	14,388090	-2,253414
11:43:35,35	0,519018	3,637929	-0,141971	0,209995	0,989981	0,271002	-0,200486	-0,017996	-0,228881	0,364137	-1,453266	-2,223389	-0,484727	-2,734277	-1,384200	-7,584183	3,497651	10,559286	-0,200486	-0,017996	-0,228881	-1,048543	14,284874	-2,223389	-0,200486	-0,017996	-0,228881	-1,048543	14,284874	-2,223389
11:43:35,40	0,519018	3,637929	-0,141971	0,209995	0,989981	0,271002	-0,203099	-0,012114	-0,226550	0,120963	-1,554202	-2,224951	-0,481443	-2,735961	-1,384592	-7,601200	3,460055	10,549930	-0,203099	-0,012114	-0,226550	-0,830013	14,389032	-2,224951	-0,203099	-0,012114	-0,226550	-0,830013	14,389032	-2,224951
11:43:35,45	0,519018	3,637929	-0,141971	0,209995	0,989981	0,271002	-0,203282	-0,015800	-0,226941	0,271561	-1,559688	-2,234307	-0,483753	-2,737252	-1,381877	-7,601352	3,493453	10,539068	-0,203282	-0,015800	-0,226941	-0,968755	14,397959	-2,234307	-0,203282	-0,015800	-0,226941	-0,968755	14,397959	-2,234307
11:43:35,50	0,519018	3,637929	-0,141971	0,209995	0,989981	0,271002	-0,201009	-0,014445	-0,224227	0,229924	-1,458337	-2,245169	-0,480839	-2,734277	-1,386529	-7,582269	3,450782	10,555816	-0,201009	-0,014445	-0,224227	-0,903988	14,320901	-2,245169	-0,201009	-0,014445	-0,224227	-0,903988	14,320901	-2,245169
11:43:35,55	0,519018	3,637929	-0,141971	0,209995	0,989981	0,271002	-0,205042	-0,015481	-0,228878	0,256395	-1,630180	-2,228421	-0,482671	-2,737519	-1,384992	-7,619422	3,432975	10,539360	-0,205042	-0,015481	-0,228878	-0,958862	14,465631	-2,228421	-0,205042	-0,015481	-0,228878	-0,958862	14,465631	-2,228421
11:43:35,60	0,519018	3,637929	-0,141971	0,209995	0,989981	0,271002	-0,201319	-0,015516	-0,227341	0,224223	-1,459844	-2,244878	-0,483197	-2,736456	-1,384585	-7,591996	3,448552	10,553931	-0,201319	-0,015516	-0,227341	-0,993790	14,343693	-2,244878	-0,201319	-0,015516	-0,227341	-0,993790	14,343693	-2,244878
11:43:35,65	0,519018	3,637929	-0,141971	0,209995	0,989981	0,271002	-0,201976	-0,014528	-0,226934	0,200055	-1,478069	-2,230306	-0,482054	-2,735829	-1,383823	-7,606061	3,440001	10,543938	-0,201976	-0,014528	-0,226934	-0,940406	14,377080	-2,230306	-0,201976	-0,014528	-0,226934	-0,940406	14,377080	-2,230306
11:43:35,70	0,519018	3,637929	-0,141971	0,209995	0,989981	0,271002	-0,203092	-0,015205	-0,226172	0,220820	-1,543961	-2,240299	-0,481518	-2,734156	-1,384609	-7,621132	3,430773	10,549462	-0,203092	-0,015205	-0,226172	-0,972784	14,398726	-2,240299	-0,203092	-0,015205	-0,226172	-0,972784	14,398726	-2,240299
11:43:35,75	0,519018	3,637929	-0,141971	0,209995	0,989981	0,271002	-0,204808	-0,014833	-0,226959	0,185929	-1,641655	-2,234775	-0,485004	-2,735439	-1,387304	-7,598792	3,443403	10,569865	-0,204808	-0,014833	-0,226959	-0,978444	14,435774	-2,234775	-0,204808	-0,014833	-0,226959	-0,978444	14,435774	-2,234775
11:43:35,80	0,519018	3,637929	-0,141971	0,209995	0,989981	0,271002	-0,201954	-0,012455	-0,229653	0,084386	-1,480203	-2,214373	-0,480333	-2,734804	-1,384208	-7,618462	3,428794	10,558926	-0,201954	-0,012455	-0,229653	-0,893322	14,373168	-2,214373	-0,201954	-0,012455	-0,229653	-0,893322	14,373168	-2,214373
11:43:35,85	0,519018	3,637929	-0,141971	0,209995	0,989981	0,271002	-0,204839	-0,016183	-0,226557	0,255776	-1,639987	-2,225311	-0,480386	-2,736774	-1,387293	-7,633278	3,412662	10,589208	-0,204839	-0,016183	-0,226557	-1,014610	14,439909	-2,225311	-0,204839	-0,016183	-0,226557	-1,014610	14,439909	-2,225311
11:43:35,90	0,519018	3,637929	-0,141971	0,209995	0,989981	0,271002	-0,203107	-0,017122	-0,229642	0,283204	-1,554669	-2,195029	-0,480356	-2,736864	-1,384945	-7,622274	3,412747	10,602197	-0,203107	-0,017122	-0,229642	-1,060863	14,389235	-2,195029	-0,203107	-0,017122	-0,229642	-1,060863	14,389235	-2,195029
11:43:35,95	0,519018	3,637929	-0,141971	0,209995	0,989981	0,271002	-0,203044	-0,017194	-0,227295	0,292509	-1,541884	-2,182041	-0,482769	-2,735040	-1,384648	-7,653209	3,406874	10,514787	-0,203044	-0,017194	-0,227295	-1,057187	14,397042	-2,182041	-0,203044	-0,017194	-0,227295	-1,057187	14,397042	-2,182041
11:43:36,00	0,519018	3,637929	-0,141971	0,209995	0,989981	0,271002	-0,203417	-0,014192	-0,226998	0,115850	-1,585141	-2,269451	-0,481554	-2,738144	-1,384617	-7,650612	3,430986	10,534643	-0,203417	-0,014192	-0,226998	-0,998187	14,383077	-2,269451	-0,203417	-0,014192	-0,226998	-0,998187	14,383077	-2,269451
11:43:36,05	0,519018	3,637929	-0,141971	0,209995	0,989981	0,271002	-0,201336	-0,016795	-0,226966	0,273413	-1,486759	-2,249594	-0,482172	-2,739292	-1,385746	-7,650198	3,404544	10,577808	-0,201336	-0,016795	-0,226966	-1,045000	14,318135	-2,249594	-0,201336	-0,016795	-0,226966	-1,045000	14,318135	-2,249594
11:43:36,10	0,519018	3,637929	-0,141971	0,209995	0,989981	0,271002	-0,200033	-0,016834	-0,228095	0,252757	-1,405425	-2,206429	-0,481000	-2,735979	-1,385418	-7,651904	3,402224	10,515259	-0,200033	-0,016834	-0,228095	-1,068731	14,297185	-2,206429	-0,200033	-0,016834	-0,228095	-1,068731	14,297185	-2,206429
11:43:36,15	0,519018	3,637929	-0,141971	0,209995	0,989981	0,271002	-0,203488	-0,016193	-0,227768	0,216539	-1,585378	-2,268978	-0,480972	-2,736331	-1,384212	-7,630772	3,382869	10,552402	-0,203488	-0,016193	-0,227768	-1,054594	14,388413	-2,268978	-0,203488	-0,016193	-0,227768	-1,054594	14,388413	-2,268978
11:43:36,20	0,519018	3,637929	-0,141971	0,209995	0,989981	0,271002	-0,203198	-0,016393	-0,226562	0,220732	-1,542306	-2,231835	-0,486332	-2,737015	-1,387336	-7,662391	3,409867	10,559310	-0,203198	-0,016393	-0,226562	-1,066084	14,408699	-2,231835	-0,203198	-0,016393	-0,226562	-1,066084	14,408699	-2,231835
11:43:36,25	0,519018	3,637929	-0,141971	0,209995	0,989981	0,271002	-0,199925	-0,012093	-0,229686	0,004729	-1,412992	-2,224928	-0,491538	-2,728951	-1,384174	-7,422687	3,675773	10,539511	-0,199925	-0,012093	-0,229686	-0,944575	14,281083	-2,224928	-0,199925	-0,012093	-0,229686	-0,944575	14,281083	-2,224928
11:43:36,30	0,519018	3,637929	-0,141971	0,209995	0,989981	0,271002	-0,204306	-0,003553	-0,226524	-0,089217	-1,566176	-2,244726	-0,652518	-2,650095	-1,387010	-3,122066	12,409291	9,471861	-0,204306	-0,003553	-0,226524	-0,368133	14,471821	-2,244726	-0,204306	-0,003553	-0,226524	-0,368133	14,471821	-2,244726
11:43:36,35	0,519034	3,587955	-0,141982	0,209976	0,989993	0,270997	-0,192107	0,175288	-0,229360	0,324789	-1,574161	-3,312377	-0,641944	-2,663476	-1,362456	-3,993465	11,723859	9,603652	-0,192107	0,175288	-0,229360	14,084918	13,506242	-3,312377	-0,192107	0,175288	-0,229360	14,084918	13,506242	-3,312377
11:43:36,40	0,519034	3,587955	-0,141982	0,209976	0,989993	0,270997	-0,185806	0,159440	-0,204805	0,119594	-1,658450	-3,180586	-0,632695	-2,666950	-1,359847	-4,402617	11,067136	9,663838	-0,185806	0,159440	-0,204805	12,635641	12,927331	-3,180586	-0,185806	0,159440	-0,204805	12,635641	12,927331	-3,180586
11:43:36,45	0,519034	3,587955	-0,141982	0,209976	0,989993	0,270997	-0,187421	0,149694	-0,202196	-0,146903	-1,768414	-3,120399	-0,621310	-2,670938	-1,360927	-4,488118	10,800683	9,784189	-0,187421	0,149694	-0,202196	11,604045	12,944160	-3,120399	-0,187421	0,149694	-0,202196	11,604045	12,944160	-3,120399
11:43:36,50	0,519034	3,587955	-0,141982	0,209976	0,989993	0,270997	-0,189660	0,137840	-0,203276	0,195988	-1,825637	-3,000049	-0,621704	-2,671959	-1,360598	-4,622205	10,648372	9,780268	-0,189660	0,137840	-0,203276	11,016413	13,062661	-3,000049	-0,189660	0,137840	-0,203276	11,016413	13,062661	-3,000049
11:43:36,55	0,519034	3,587955	-0,141982	0,209976	0,989993	0,270997	-0,188579	0,137670	-0,202948	0,005861	-1,809406	-3,003969	-0,618361	-2,672113	-1,357919	-4,678771	10,528800	9,751719	-0,188579	0,137670	-0,202948	10,812970	12,994054	-3,003969	-0,188579	0,137670	-0,202948	10,812970	12,994054	-3,003969
11:43:36,60	0,519034	3,587955	-0,141982	0,209976	0,989993	0,270997	-0,188659	0,135313	-0,201424	-0,051510	-1,799490	-3,009119	-0,619623	-2,673068	-1,359074	-4,699964	10,485506	9,775119	-0,188659	0,135313	-0,201424	10,570588	13,010274	-3,009119	-0,188659	0,135313	-0,201424	10,570588	13,010274	-3,009119
11:43:36,65	0,519034	3,587955	-0,141982	0,209976	0,989993	0,270997	-0,188659	0,135313	-0,201424	-0,051510	-1,799490	-3,009119	-0,614015	-2,675651	-1,358701	-4,796292	10,365254	9,787151	-0,188659	0,135313	-0,201424	10,570588	13,010274	-3,009119	-0,188659	0,135313	-0,201424	10,570588	13,010274	-3,009119
11:43:36,70	0,519034	3,587955	-0,141982	0,209976	0,989993	0,270997	-0,189226	0,129166	-0,201051	0,115861	-1,852249	-2,997086	-0,615801	-2,674486	-1,355948	-4,784959	10,318123	9,832166	-0,189226	0,129166	-0,201051	10,255370	13,001992	-2,997086	-0,189226	0,129166	-0,201051	10,255370	13,001992	-2,997086
11:43:36,75	0,519034	3,587955	-0,141982	0,209976	0,989993	0,270997	-0,189343	0,131295	-0,198298	-0,030002	-1,824930	-2,952072	-0,617285	-2,672693	-1,360925	-4,699645	10,353405	9,808808	-0,189343	0,131295	-0,198298	10,276642	13,038462	-2,952072	-0,189343	0,131295	-0,198298	10,276642	13,038462	-2,952072
11:43:36,80	0,519034	3,587955	-0,141982	0,209976	0,989993	0,270997	-0,190153	0,133477	-0,203275	-0,070250	-1,810814	-2,975429	-0,754293	-2,597699	-1,360813	-0,781788	17,925243	8,901040	-0,190153	0,133477	-0,203275	10,407674	13,116173	-2,975429	-0,190153	0,133477	-0,203275	10,407674	13,116173	-2,975429
11:43:36,85	0,519003	3,537988	-0,141976	0,209985	0,989990	0,271007	-0,186596	0,289626	-0,203162	0,326336	-2,018804	-3,883198	-0,743100	-2,615945	-1,339832	-1,468525	17,373265	9,177277	-0,186596	0,289626	-0,203162	23,061951	12,628955	-3,883198	-0,186596	0,289626	-0,203162	23,061951	12,628955	-3,883198
11:43:36,90	0,519003	3,537988	-0,141976	0,209985	0,989990	0,271007	-0,176390	0,270810	-0,182182	0,483378	-1,806856	-3,606961	-0,731318	-2,623477	-1,332505	-1,845666	16,813381	9,261427	-0,176390	0,270810	-0,182182	21,741928	12,039764	-3,606961	-0,176390	0,270810	-0,182182	21,741928	12,039764	-3,606961
11:43:36,95	0,519003	3,537988	-0,141976	0,209985	0,989990	0,271007	-0,175759	0,256840	-0,174855	0,536344	-1,820702	-3,522811	-0,727108	-2,623109	-1,337601	-1,967445	16,526219	9,271898	-0,175759	0,256840	-0,174855	20,698294	11,976364	-3,522811	-0,175759	0,256840	-0,174855	20,698294	11,976364	-3,522811
11:43:37,00	0,519003	3,537988	-0,141976	0,209985	0,989990	0,271007	-0,178183	0,253378	-0,179951	0,406789	-1,908627	-3,512339	-0,721609	-2,624764	-1,332461	-2,095880	16,346112	9,315900	-0,178183	0,253378	-0,179951	20,296973	12,078714	-3,512339	-0,178183	0,253378	-0,179951	20,296973	12,078714	-3,512339
11:43:37,05	0,519003	3,537988	-0,141976	0,209985	0,989990	0,271007	-0,179499	0,247788	-0,174810	0,477293	-1,998246	-3,468337	-0,722817	-2,626741	-1,334110	-2,090349	16,281717	9,307014	-0,179499	0,247788	-0,174810	19,928633	12,092420	-3,468337	-0,179499	0,247788	-0,174810	19,928633	12,092420	-3,468337
11:43:37,10	0,519003	3,537988	-0,141976	0,209985	0,989990	0,271007	-0,177183	0,247846	-0,176459	0,421285	-1,840819	-3,477223	-0,719535	-2,627404	-1,330625	-2,177812	16,178512	9,332026	-0,177183	0,247846	-0,176459	19,877163	12,068029	-3,477223	-0,177183	0,247846	-0,176459	19,877163	12,068029	-3,477223
11:43:37,15	0,519003	3,537988	-0,141976	0,209985	0,989990	0,271007	-0,178249	0,244673	-0,172974	0,453173	-1,920429	-3,452211	-0,724421	-2,628356	-1,332958	-2,238691	16,141349	9,370657	-0,178249	0,244673	-0,172974	19,659968	12,072154	-3,452211	-0,178249	0,244673	-0,172974	19,659968	12,072154	-3,452211
11:43:37,20	0,519003	3,537988	-0,141976	0,209985	0,989990	0,271007	-0,174982	0,248427	-0,175308	0,195304	-1,784669	-3,413580	-0,718653	-2,628619	-1,333765	-2,273634	16,069487	9,341092	-0,174982	0,248427	-0,175308	19,696845	11,951429	-3,413580	-0,174982	0,248427	-0,175308	19,696845	11,951429	-3,413580
11:43:37,25	0,519003	3,537988	-0,141976	0,209985	0,989990	0,271007	-0,177639	0,243301	-0,176114	0,382178	-1,917139	-3,443145	-0,717485	-2,626684	-1,334509	-2,259237	16,047924	9,384802	-0,177639	0,243301	-0,176114	19,481286	12,027496	-3,443145	-0,177639	0,243301	-0,176114	19,481286	12,027496	-3,443145
11:43:37,30	0,519003	3,537988	-0,141976	0,209985	0,989990	0,271007	-0,179898	0,243257	-0,176859	0,372963	-2,011375	-3,399436	-0,714641	-2,631054	-1,331422	-2,295430	15,953919	9,346211	-0,179898	0,243257	-0,176859	19,468659	12,110619	-3,399436	-0,179898	0,243257	-0,176859	19,468659	12,110619	-3,399436
11:43:37,35	0,519003	3,537988	-0,141976	0,209985	0,989990	0,271007	-0,177535	0,238608	-0,173771	0,515198	-1,872862	-3,438026	-0,718858	-2,630597	-1,334138	-2,333242	15,969152	9,386840	-0,177535	0,238608	-0,173771	19,245955	12,063667	-3,438026	-0,177535	0,238608	-0,173771	19,245955	12,063667	-3,438026
11:43:37,40	0,519003	3,537988	-0,141976	0,209985	0,989990	0,271007	-0,175822	0,242489	-0,176487	0,307679	-1,824140	-3,397397	-0,714709	-2,629927	-1,332192	-2,307196	15,918204	9,370037	-0,175822	0,242489	-0,176487	19,343084	11,977907	-3,397397	-0,175822	0,242489	-0,176487	19,343084	11,977907	-3,397397
11:43:37,45	0,519003	3,537988	-0,141976	0,209985	0,989990	0,271007	-0,178478	0,239231	-0,174541	0,446009	-1,914213	-3,414200	-0,716656	-2,636064	-1,331514	-2,393014	15,878722	9,387376	-0,178478	0,239231	-0,174541	19,225641	12,096316	-3,414200	-0,178478	0,239231	-0,174541	19,225641	12,096316	-3,414200
11:43:37,50	0,519003	3,537988	-0,141976	0,209985	0,989990	0,271007	-0,172189	0,237849	-0,173863	0,440787	-1,641740	-3,396862	-0,715439	-2,629627	-1,336081	-2,351270	15,888354	9,396045	-0,172189	0,237849	-0,173863	19,111910	11,875066	-3,396862	-0,172189	0,237849	-0,173863	19,111910	11,875066	-3,396862
11:43:37,55	0,519003	3,537988	-0,141976	0,209985	0,989990	0,271007	-0,178372	0,240013	-0,178431	0,357453	-1,931936	-3,388192	-0,716099	-2,630805	-1,333351	-2,384827	15,874978	9,423082	-0,178372	0,240013	-0,178431	19,198478	12,070259	-3,388192	-0,178372	0,240013	-0,178431	19,198478	12,070259	-3,388192
11:43:37,60	0,519003	3,537988	-0,141976	0,209985	0,989990	0,271007	-0,177022	0,239996	-0,175701	0,329977	-1,884121	-3,361155	-0,717993	-2,632758	-1,334538	-2,433149	15,834346	9,417537	-0,177022	0,239996	-0,175701	19,169665	12,012117	-3,361155	-0,177022	0,239996	-0,175701	19,169665	12,012117	-3,361155
11:43:37,65	0,519003	3,537988	-0,141976	0,209985	0,989990	0,271007	-0,174384	0,240659	-0,176887	0,236130	-1,768463	-3,366700	-0,716207	-2,632009	-1,329133	-2,434964	15,823206	9,370724	-0,174384	0,240659	-0,176887	19,127896	11,920670	-3,366700	-0,174384	0,240659	-0,176887	19,127896	11,920670	-3,366700
11:43:37,70	0,519003	3,537988	-0,141976	0,209985	0,989990	0,271007	-0,175925	0,239488	-0,171482	0,286510	-1,844589	-3,413514	-0,716253	-2,633920	-1,332981	-2,443954	15,810315	9,416060	-0,175925	0,239488	-0,171482	19,086287	11,965501	-3,413514	-0,175925	0,239488	-0,171482	19,086287	11,965501	-3,413514
11:43:37,76	0,519003	3,537988	-0,141976	0,209985	0,989990	0,271007	-0,174247	0,238572	-0,175331	0,318473	-1,758680	-3,368178	-0,711516	-2,633312	-1,334174	-2,424050	15,779290	9,363200	-0,174247	0,238572	-0,175331	19,046359	11,919697	-3,368178	-0,174247	0,238572	-0,175331	19,046359	11,919697	-3,368178
11:43:37,80	0,519003	3,537988	-0,141976	0,209985	0,989990	0,271007	-0,177143	0,234773	-0,176524	0,499071	-1,876521	-3,421038	-0,712743	-2,634362	-1,333357	-2,428639	15,732850	9,414191	-0,177143	0,234773	-0,176524	18,928787	12,029191	-3,421038	-0,177143	0,234773	-0,176524	18,928787	12,029191	-3,421038
11:43:37,85	0,519003	3,537988	-0,141976	0,209985	0,989990	0,271007	-0,175620	0,235311	-0,175707	0,428606	-1,778079	-3,370047	-0,713990	-2,631098	-1,330695	-2,464524	15,741223	9,379561	-0,175620	0,235311	-0,175707	18,900518	12,008077	-3,370047	-0,175620	0,235311	-0,175707	18,900518	12,008077	-3,370047
11:43:37,90	0,519003	3,537988	-0,141976	0,209985	0,989990	0,271007	-0,177823	0,238023	-0,173045	0,276893	-1,927901	-3,404677	-0,710486	-2,634349	-1,332209	-2,473895	15,722332	9,414012	-0,177823	0,238023	-0,173045	18,961695	12,031194	-3,404677	-0,177823	0,238023	-0,173045	18,961695	12,031194	-3,404677
11:43:37,95	0,519003	3,537988	-0,141976	0,209985	0,989990	0,271007	-0,176759	0,233363	-0,174559	0,498146	-1,871258	-3,370225	-0,711120	-2,636010	-1,332606	-2,498457	15,721817	9,409289	-0,176759	0,233363	-0,174559	18,817171	12,004336	-3,370225	-0,176759	0,233363	-0,174559	18,817171	12,004336	-3,370225
11:43:38,00	0,519003	3,537988	-0,141976	0,209985	0,989990	0,271007	-0,175004	0,233081	-0,174956	0,500096	-1,801013	-3,374949	-0,708761	-2,634212	-1,332203	-2,478809	15,685228	9,422879	-0,175004	0,233081	-0,174956	18,796963	11,936815	-3,374949	-0,175004	0,233081	-0,174956	18,796963	11,936815	-3,374949
11:43:38,05	0,519003	3,537988	-0,141976	0,209985	0,989990	0,271007	-0,177741	0,231937	-0,174552	0,537706	-1,908006	-3,361358	-0,712321	-2,632999	-1,333021	-2,490081	15,684722	9,389125	-0,177741	0,231937	-0,174552	18,744791	12,044645	-3,361358	-0,177741	0,231937	-0,174552	18,744791	12,044645	-3,361358
11:43:38,10	0,519003	3,537988	-0,141976	0,209985	0,989990	0,271007	-0,177011	0,235627	-0,175371	0,339764	-1,879551	-3,395112	-0,709993	-2,633649	-1,331060	-2,504422	15,680775	9,412485	-0,177011	0,235627	-0,175371	18,836496	12,015789	-3,395112	-0,177011	0,235627	-0,175371	18,836496	12,015789	-3,395112
11:43:38,15	0,519003	3,537988	-0,141976	0,209985	0,989990	0,271007	-0,177612	0,233286	-0,173410	0,450936	-1,921252	-3,371753	-0,712972	-2,633630	-1,331460	-2,509717	15,651803	9,406497	-0,177612	0,233286	-0,173410	18,763856	12,021270	-3,371753	-0,177612	0,233286	-0,173410	18,763856	12,021270	-3,371753
11:43:38,20	0,519003	3,537988	-0,141976	0,209985	0,989990	0,271007	-0,176139	0,235875	-0,173810	0,288542	-1,834785	-3,377740	-0,714123	-2,633473	-1,330685	-2,509107	15,683044	9,406844	-0,176139	0,235875	-0,173810	18,804742	11,992151	-3,377740	-0,176139	0,235875	-0,173810	18,804742	11,992151	-3,377740
11:43:38,25	0,519003	3,537988	-0,141976	0,209985	0,989990	0,271007	-0,175700	0,236950	-0,173034	0,259985	-1,827010	-3,377393	-0,714185	-2,634193	-1,333790	-2,523772	15,657080	9,417625	-0,175700	0,236950	-0,173034	18,860599	11,965406	-3,377393	-0,175700	0,236950	-0,173034	18,860599	11,965406	-3,377393
11:43:38,30	0,519003	3,537988	-0,141976	0,209985	0,989990	0,271007	-0,175044	0,236644	-0,176139	0,246083	-1,792664	-3,366612	-0,712362	-2,633365	-1,333774	-2,485878	15,629632	9,416785	-0,175044	0,236644	-0,176139	18,822669	11,948328	-3,366612	-0,175044	0,236644	-0,176139	18,822669	11,948328	-3,366612
11:43:38,35	0,519003	3,537988	-0,141976	0,209985	0,989990	0,271007	-0,176673	0,235480	-0,176123	0,301832	-1,830830	-3,367452	-0,712470	-2,635808	-1,333020	-2,553815	15,655758	9,412636	-0,176673	0,235480	-0,176123	18,786976	12,038037	-3,367452	-0,176673	0,235480	-0,176123	18,786976	12,038037	-3,367452
11:43:38,40	0,519003	3,537988	-0,141976	0,209985	0,989990	0,271007	-0,174504	0,234351	-0,175370	0,349165	-1,789901	-3,371602	-0,710648	-2,635179	-1,332589	-2,505404	15,602428	9,439646	-0,174504	0,234351	-0,175370	18,745731	11,908641	-3,371602	-0,174504	0,234351	-0,175370	18,745731	11,908641	-3,371602
11:43:38,45	0,519003	3,537988	-0,141976	0,209985	0,989990	0,271007	-0,175960	0,233088	-0,174938	0,392868	-1,797019	-3,344591	-0,711149	-2,633409	-1,328171	-2,492896	15,649570	9,374317	-0,175960	0,233088	-0,174938	18,690279	12,015813	-3,344591	-0,175960	0,233088	-0,174938	18,690279	12,015813	-3,344591
11:43:38,50	0,519003	3,537988	-0,141976	0,209985	0,989990	0,271007	-0,177242	0,234407	-0,170521	0,371348	-1,876415	-3,409920	-0,711282	-2,633523	-1,333388	-2,520492	15,598460	9,430606	-0,177242	0,234407	-0,170521	18,772320	12,037044	-3,409920	-0,177242	0,234407	-0,170521	18,772320	12,037044	-3,409920
11:43:38,55	0,519003	3,537988	-0,141976	0,209985	0,989990	0,271007	-0,177077	0,234466	-0,175738	0,310248	-1,866179	-3,353631	-0,711943	-2,637608	-1,333416	-2,578901	15,630507	9,407304	-0,177077	0,234466	-0,175738	18,715808	12,034328	-3,353631	-0,177077	0,234466	-0,175738	18,715808	12,034328	-3,353631
11:43:38,60	0,519003	3,537988	-0,141976	0,209985	0,989990	0,271007	-0,173209	0,232996	-0,175766	0,385243	-1,731652	-3,376933	-0,712522	-2,630964	-1,333006	-2,537097	15,587432	9,449737	-0,173209	0,232996	-0,175766	18,675398	11,865219	-3,376933	-0,173209	0,232996	-0,175766	18,675398	11,865219	-3,376933
11:43:38,65	0,519003	3,537988	-0,141976	0,209985	0,989990	0,271007	-0,178672	0,236819	-0,175355	0,170030	-1,958036	-3,334501	-0,711332	-2,636251	-1,333405	-2,549821	15,588864	9,410817	-0,178672	0,236819	-0,175355	18,760314	12,067754	-3,334501	-0,178672	0,236819	-0,175355	18,760314	12,067754	-3,334501
11:43:38,70	0,519003	3,537988	-0,141976	0,209985	0,989990	0,271007	-0,174689	0,233144	-0,175754	0,355986	-1,762627	-3,373421	-0,712600	-2,636880	-1,334169	-2,586820	15,587756	9,450075	-0,174689	0,233144	-0,175754	18,657816	11,950455	-3,373421	-0,174689	0,233144	-0,175754	18,657816	11,950455	-3,373421
11:43:38,75	0,519003	3,537988	-0,141976	0,209985	0,989990	0,271007	-0,173510	0,233928	-0,176518	0,295773	-1,732827	-3,334163	-0,713717	-2,634955	-1,332624	-2,560907	15,596180	9,434695	-0,173510	0,233928	-0,176518	18,659126	11,887734	-3,334163	-0,173510	0,233928	-0,176518	18,659126	11,887734	-3,334163
11:43:38,80	0,519003	3,537988	-0,141976	0,209985	0,989990	0,271007	-0,174619	0,235858	-0,174973	0,215667	-1,772262	-3,349542	-0,713158	-2,633962	-1,333407	-2,567723	15,586978	9,435191	-0,174619	0,235858	-0,174973	18,730521	11,935350	-3,349542	-0,174619	0,235858	-0,174973	18,730521	11,935350	-3,349542
11:43:38,85	0,519003	3,537988	-0,141976	0,209985	0,989990	0,271007	-0,175759	0,235871	-0,175757	0,203621	-1,832818	-3,349046	-0,707877	-2,635774	-1,331832	-2,570224	15,547146	9,443317	-0,175759	0,235871	-0,175757	18,719485	11,964244	-3,349046	-0,175759	0,235871	-0,175757	18,719485	11,964244	-3,349046
11:43:38,90	0,519003	3,537988	-0,141976	0,209985	0,989990	0,271007	-0,176830	0,230391	-0,174181	0,452826	-1,870755	-3,340921	-0,710264	-2,636351	-1,331459	-2,595550	15,570732	9,438762	-0,176830	0,230391	-0,174181	18,538524	12,010375	-3,340921	-0,176830	0,230391	-0,174181	18,538524	12,010375	-3,340921
11:43:38,95	0,519003	3,537988	-0,141976	0,209985	0,989990	0,271007	-0,175137	0,232170	-0,173809	0,368104	-1,816441	-3,345475	-0,710875	-2,634678	-1,330726	-2,610463	15,579728	9,400139	-0,175137	0,232170	-0,173809	18,593418	11,931782	-3,345475	-0,175137	0,232170	-0,173809	18,593418	11,931782	-3,345475
11:43:39,00	0,519003	3,537988	-0,141976	0,209985	0,989990	0,271007	-0,176280	0,233535	-0,173076	0,297457	-1,893299	-3,384098	-0,707922	-2,635594	-1,335772	-2,592143	15,553435	9,388018	-0,176280	0,233535	-0,173076	18,629927	11,944662	-3,384098	-0,176280	0,233535	-0,173076	18,629927	11,944662	-3,384098
11:43:39,05	0,519003	3,537988	-0,141976	0,209985	0,989990	0,271007	-0,176963	0,230520	-0,178121	0,440619	-1,899802	-3,396219	-0,709030	-2,634309	-1,331840	-2,563635	15,571796	9,439216	-0,176963	0,230520	-0,178121	18,536421	11,991773	-3,396219	-0,176963	0,230520	-0,178121	18,536421	11,991773	-3,396219
11:43:39,10	0,519003	3,537988	-0,141976	0,209985	0,989990	0,271007	-0,177522	0,232122	-0,174190	0,387473	-1,913361	-3,345021	-0,712074	-2,636280	-1,333023	-2,600687	15,536443	9,433521	-0,177522	0,232122	-0,174190	18,609029	12,022095	-3,345021	-0,177522	0,232122	-0,174190	18,609029	12,022095	-3,345021
11:43:39,15	0,519003	3,537988	-0,141976	0,209985	0,989990	0,271007	-0,174293	0,233772	-0,175373	0,252506	-1,759889	-3,350716	-0,709100	-2,635406	-1,331483	-2,585175	15,516685	9,403365	-0,174293	0,233772	-0,175373	18,603624	11,922127	-3,350716	-0,174293	0,233772	-0,175373	18,603624	11,922127	-3,350716
11:43:39,20	0,519003	3,537988	-0,141976	0,209985	0,989990	0,271007	-0,176536	0,231634	-0,173833	0,354323	-1,853219	-3,380873	-0,709157	-2,636523	-1,333783	-2,607621	15,526507	9,453585	-0,176536	0,231634	-0,173833	18,537613	12,004883	-3,380873	-0,176536	0,231634	-0,173833	18,537613	12,004883	-3,380873
11:43:39,25	0,519003	3,537988	-0,141976	0,209985	0,989990	0,271007	-0,175541	0,231125	-0,176133	0,378079	-1,825798	-3,330652	-0,710290	-2,637433	-1,329554	-2,605630	15,528604	9,387741	-0,175541	0,231125	-0,176133	18,521405	11,954150	-3,330652	-0,175541	0,231125	-0,176133	18,521405	11,954150	-3,330652
11:43:39,30	0,519003	3,537988	-0,141976	0,209985	0,989990	0,271007	-0,174187	0,231651	-0,171904	0,353535	-1,754716	-3,396496	-0,708539	-2,635370	-1,333018	-2,602436	15,549740	9,439553	-0,174187	0,231651	-0,171904	18,538158	11,918946	-3,396496	-0,174187	0,231651	-0,171904	18,538158	11,918946	-3,396496
11:43:39,35	0,519003	3,537988	-0,141976	0,209985	0,989990	0,271007	-0,176849	0,231167	-0,175368	0,398631	-1,900939	-3,344684	-0,711517	-2,636268	-1,331475	-2,605985	15,498159	9,426660	-0,176849	0,231167	-0,175368	18,545220	11,981685	-3,344684	-0,176849	0,231167	-0,175368	18,545220	11,981685	-3,344684
11:43:39,40	0,519003	3,537988	-0,141976	0,209985	0,989990	0,271007	-0,174582	0,233296	-0,173825	0,241463	-1,760378	-3,357577	-0,706150	-2,631096	-1,332645	-2,559910	15,493478	9,413908	-0,174582	0,233296	-0,173825	18,555200	11,944346	-3,357577	-0,174582	0,233296	-0,173825	18,555200	11,944346	-3,357577
11:43:39,45	0,519003	3,537988	-0,141976	0,209985	0,989990	0,271007	-0,181745	0,231235	-0,174994	0,367629	-2,090573	-3,370330	-0,707418	-2,640398	-1,331434	-2,625097	15,499424	9,460884	-0,181745	0,231235	-0,174994	18,519563	12,176389	-3,370330	-0,181745	0,231235	-0,174994	18,519563	12,176389	-3,370330
11:43:39,50	0,519003	3,537988	-0,141976	0,209985	0,989990	0,271007	-0,173055	0,227682	-0,173784	0,524949	-1,698123	-3,323354	-0,709092	-2,635489	-1,331856	-2,574203	15,503725	9,417588	-0,173055	0,227682	-0,173784	18,397960	11,886680	-3,323354	-0,173055	0,227682	-0,173784	18,397960	11,886680	-3,323354
11:43:39,56	0,519003	3,537988	-0,141976	0,209985	0,989990	0,271007	-0,176469	0,231585	-0,174206	0,351138	-1,833745	-3,366649	-0,710417	-2,635203	-1,332647	-2,646863	15,531755	9,448598	-0,176469	0,231585	-0,174206	18,530575	12,019085	-3,366649	-0,176469	0,231585	-0,174206	18,530575	12,019085	-3,366649
11:43:39,61	0,519003	3,537988	-0,141976	0,209985	0,989990	0,271007	-0,176054	0,232876	-0,174996	0,271960	-1,889091	-3,335639	-0,710889	-2,634415	-1,332999	-2,580829	15,511634	9,462060	-0,176054	0,232876	-0,174996	18,552727	11,931140	-3,335639	-0,176054	0,232876	-0,174996	18,552727	11,931140	-3,335639
11:43:39,66	0,519003	3,537988	-0,141976	0,209985	0,989990	0,271007	-0,176500	0,233679	-0,175348	0,245781	-1,845064	-3,322178	-0,708491	-2,633417	-1,335277	-2,556528	15,507920	9,433762	-0,176500	0,233679	-0,175348	18,589606	12,010221	-3,322178	-0,176500	0,233679	-0,175348	18,589606	12,010221	-3,322178
11:43:39,71	0,519003	3,537988	-0,141976	0,209985	0,989990	0,271007	-0,178564	0,232102	-0,177627	0,336747	-1,929464	-3,350476	-0,884288	-2,545451	-1,318502	1,613461	24,639229	8,331523	-0,178564	0,232102	-0,177627	18,556734	12,087807	-3,350476	-0,178564	0,232102	-0,177627	18,556734	12,087807	-3,350476
11:43:39,76	0,519019	3,487960	-0,141978	0,209984	0,990003	0,271017	-0,166846	0,428329	-0,160852	0,125867	-2,274464	-4,452715	-0,875526	-2,559576	-1,293884	0,889813	24,053672	8,457264	-0,166846	0,428329	-0,160852	33,749693	10,822938	-4,452715	-0,166846	0,428329	-0,160852	33,749693	10,822938	-4,452715
11:43:39,81	0,519019	3,487960	-0,141978	0,209984	0,990003	0,271017	-0,158995	0,413678	-0,136233	0,018790	-2,200139	-4,326973	-0,863598	-2,565092	-1,293916	0,606685	23,470714	8,529976	-0,158995	0,413678	-0,136233	32,492509	10,280972	-4,326973	-0,158995	0,413678	-0,136233	32,492509	10,280972	-4,326973
11:43:39,86	0,519019	3,487960	-0,141978	0,209984	0,990003	0,271017	-0,160181	0,400590	-0,136266	0,052918	-2,215552	-4,254261	-0,859320	-2,568168	-1,289259	0,480757	23,216490	8,569028	-0,160181	0,400590	-0,136266	31,499271	10,358696	-4,254261	-0,160181	0,400590	-0,136266	31,499271	10,358696	-4,254261
11:43:39,91	0,519019	3,487960	-0,141978	0,209984	0,990003	0,271017	-0,159657	0,395348	-0,131609	0,042421	-2,170220	-4,215210	-0,859008	-2,572287	-1,291978	0,382880	23,123303	8,606907	-0,159657	0,395348	-0,131609	31,077206	10,362850	-4,215210	-0,159657	0,395348	-0,131609	31,077206	10,362850	-4,215210
11:43:39,96	0,519019	3,487960	-0,141978	0,209984	0,990003	0,271017	-0,156246	0,393018	-0,134328	0,033911	-2,031003	-4,177330	-0,850435	-2,573063	-1,290466	0,318020	22,931298	8,567954	-0,156246	0,393018	-0,134328	30,885835	10,234280	-4,177330	-0,156246	0,393018	-0,134328	30,885835	10,234280	-4,177330
11:43:40,01	0,519019	3,487960	-0,141978	0,209984	0,990003	0,271017	-0,159860	0,385205	-0,132816	0,241486	-2,179143	-4,216283	-0,851407	-2,570909	-1,292006	0,309576	22,875978	8,607329	-0,159860	0,385205	-0,132816	30,480073	10,369906	-4,216283	-0,159860	0,385205	-0,132816	30,480073	10,369906	-4,216283
11:43:40,06	0,519019	3,487960	-0,141978	0,209984	0,990003	0,271017	-0,161239	0,387124	-0,134355	0,089582	-2,230500	-4,176908	-0,855897	-2,572247	-1,288519	0,277071	22,844903	8,612051	-0,161239	0,387124	-0,134355	30,478789	10,426795	-4,176908	-0,161239	0,387124	-0,134355	30,478789	10,426795	-4,176908
11:43:40,11	0,519019	3,487960	-0,141978	0,209984	0,990003	0,271017	-0,157836	0,390344	-0,130869	-0,121032	-2,066131	-4,172187	-0,848377	-2,573340	-1,290065	0,238057	22,778189	8,626929	-0,157836	0,390344	-0,130869	30,520960	10,323991	-4,172187	-0,157836	0,390344	-0,130869	30,520960	10,323991	-4,172187
11:43:40,16	0,519019	3,487960	-0,141978	0,209984	0,990003	0,271017	-0,160649	0,383284	-0,132415	0,168782	-2,212862	-4,157309	-0,857039	-2,572883	-1,291632	0,296793	22,843614	8,594029	-0,160649	0,383284	-0,132415	30,256600	10,398117	-4,157309	-0,160649	0,383284	-0,132415	30,256600	10,398117	-4,157309
11:43:40,21	0,519019	3,487960	-0,141978	0,209984	0,990003	0,271017	-0,154747	0,558786	-0,108149	-0,211215	-2,548930	-5,067893	-1,003317	-2,490700	-1,265799	4,054264	30,674047	7,716345	-0,154747	0,558786	-0,108149	43,653520	9,598702	-5,067893	-0,154747	0,558786	-0,108149	43,653520	9,598702	-5,067893
11:43:40,26	0,519100	3,437883	-0,141980	0,209985	0,989994	0,270956	-0,154747	0,558786	-0,108149	-0,211215	-2,548930	-5,067893	-0,992921	-2,500879	-1,253944	3,595319	30,216875	7,786703	-0,154747	0,558786	-0,108149	43,653520	9,598702	-5,067893	-0,154747	0,558786	-0,108149	43,653520	9,598702	-5,067893
11:43:40,31	0,519100	3,437883	-0,141980	0,209985	0,989994	0,270956	-0,151130	0,544694	-0,096294	-0,103790	-2,529741	-4,997535	-0,975904	-2,511948	-1,248846	3,207225	29,623813	7,983077	-0,151130	0,544694	-0,096294	42,654668	9,333992	-4,997535	-0,151130	0,544694	-0,096294	42,654668	9,333992	-4,997535
11:43:40,36	0,519100	3,437883	-0,141980	0,209985	0,989994	0,270956	-0,150053	0,524422	-0,091196	0,242700	-2,513268	-4,801160	-0,976433	-2,514169	-1,253943	3,056589	29,367689	8,003328	-0,150053	0,524422	-0,091196	41,409807	9,265865	-4,801160	-0,150053	0,524422	-0,091196	41,409807	9,265865	-4,801160
11:43:40,41	0,519100	3,437883	-0,141980	0,209985	0,989994	0,270956	-0,147865	0,523769	-0,096293	-0,020508	-2,401901	-4,780910	-0,972047	-2,517117	-1,251235	2,947592	29,213911	8,027265	-0,147865	0,523769	-0,096293	41,095394	9,205498	-4,780910	-0,147865	0,523769	-0,096293	41,095394	9,205498	-4,780910
11:43:40,46	0,519100	3,437883	-0,141980	0,209985	0,989994	0,270956	-0,147505	0,518498	-0,093585	0,065942	-2,400682	-4,756972	-0,965153	-2,518824	-1,249688	2,889116	29,127245	8,029932	-0,147505	0,518498	-0,093585	40,768022	9,178450	-4,756972	-0,147505	0,518498	-0,093585	40,768022	9,178450	-4,756972
11:43:40,51	0,519100	3,437883	-0,141980	0,209985	0,989994	0,270956	-0,149473	0,511674	-0,092037	0,316506	-2,510345	-4,754305	-0,970064	-2,516628	-1,252836	2,831485	29,063880	8,034733	-0,149473	0,511674	-0,092037	40,482887	9,223304	-4,754305	-0,149473	0,511674	-0,092037	40,482887	9,223304	-4,754305
11:43:40,56	0,519100	3,437883	-0,141980	0,209985	0,989994	0,270956	-0,148920	0,517024	-0,095186	-0,045417	-2,499797	-4,749504	-0,969565	-2,522950	-1,245832	2,780675	29,003435	8,037895	-0,148920	0,517024	-0,095186	40,540988	9,190412	-4,749504	-0,148920	0,517024	-0,095186	40,540988	9,190412	-4,749504
11:43:40,61	0,519100	3,437883	-0,141980	0,209985	0,989994	0,270956	-0,143694	0,513431	-0,088182	0,063664	-2,241831	-4,746342	-0,964379	-2,521119	-1,251256	2,760320	28,963263	8,075202	-0,143694	0,513431	-0,088182	40,368023	9,038147	-4,746342	-0,143694	0,513431	-0,088182	40,368023	9,038147	-4,746342
11:43:40,66	0,519100	3,437883	-0,141980	0,209985	0,989994	0,270956	-0,147873	0,509856	-0,093605	0,204608	-2,456671	-4,709035	-0,965708	-2,522338	-1,251291	2,709959	28,890765	8,053628	-0,147873	0,509856	-0,093605	40,228312	9,151341	-4,709035	-0,147873	0,509856	-0,093605	40,228312	9,151341	-4,709035
11:43:40,71	0,519100	3,437883	-0,141980	0,209985	0,989994	0,270956	-0,146153	0,510397	-0,093641	0,088535	-2,374589	-4,730609	-0,966838	-2,521402	-1,248181	2,737303	28,863624	8,045683	-0,146153	0,510397	-0,093641	40,154671	9,098394	-4,730609	-0,146153	0,510397	-0,093641	40,154671	9,098394	-4,730609
11:43:40,76	0,519100	3,437883	-0,141980	0,209985	0,989994	0,270956	-0,146398	0,511844	-0,090530	0,003447	-2,350108	-4,738554	-0,962553	-2,523170	-1,251207	2,689264	28,839582	8,080835	-0,146398	0,511844	-0,090530	40,183189	9,142153	-4,738554	-0,146398	0,511844	-0,090530	40,183189	9,142153	-4,738554
11:43:40,81	0,519100	3,437883	-0,141980	0,209985	0,989994	0,270956	-0,147010	0,507249	-0,093557	0,197562	-2,411519	-4,703402	-0,963448	-2,523752	-1,248529	2,698369	28,786386	8,102200	-0,147010	0,507249	-0,093557	40,016574	9,128791	-4,703402	-0,147010	0,507249	-0,093557	40,016574	9,128791	-4,703402
11:43:40,86	0,519100	3,437883	-0,141980	0,209985	0,989994	0,270956	-0,144676	0,509523	-0,096669	-0,000379	-2,322110	-4,707224	-0,965689	-2,524054	-1,254319	2,621736	28,786565	8,077014	-0,144676	0,509523	-0,096669	39,997164	9,034960	-4,707224	-0,144676	0,509523	-0,096669	39,997164	9,034960	-4,707224
11:43:40,91	0,519100	3,437883	-0,141980	0,209985	0,989994	0,270956	-0,144676	0,509523	-0,096669	-0,000379	-2,322110	-4,707224	-0,964201	-2,527977	-1,249361	2,605472	28,792464	8,064338	-0,144676	0,509523	-0,096669	39,997164	9,034960	-4,707224	-0,144676	0,509523	-0,096669	39,997164	9,034960	-4,707224
11:43:40,96	0,519100	3,437883	-0,141980	0,209985	0,989994	0,270956	-0,142023	0,506272	-0,091710	0,165617	-2,201180	-4,719900	-0,963632	-2,527095	-1,249704	2,615084	28,767151	8,122008	-0,142023	0,506272	-0,091710	39,908006	8,947617	-4,719900	-0,142023	0,506272	-0,091710	39,908006	8,947617	-4,719900
11:43:41,01	0,519100	3,437883	-0,141980	0,209985	0,989994	0,270956	-0,143071	0,506220	-0,092054	0,151214	-2,234689	-4,662229	-0,961283	-2,525259	-1,249363	2,618077	28,740178	8,063442	-0,143071	0,506220	-0,092054	39,889508	8,996367	-4,662229	-0,143071	0,506220	-0,092054	39,889508	8,996367	-4,662229
11:43:41,06	0,519100	3,437883	-0,141980	0,209985	0,989994	0,270956	-0,145836	0,505104	-0,091713	0,187374	-2,362385	-4,720795	-0,962554	-2,524751	-1,248968	2,586460	28,719566	8,096638	-0,145836	0,505104	-0,091713	39,838075	9,085716	-4,720795	-0,145836	0,505104	-0,091713	39,838075	9,085716	-4,720795
11:43:41,11	0,519100	3,437883	-0,141980	0,209985	0,989994	0,270956	-0,145640	0,506459	-0,091317	0,083266	-2,369267	-4,687599	-0,963131	-2,525283	-1,250133	2,601196	28,692995	8,086476	-0,145640	0,506459	-0,091317	39,840318	9,063446	-4,687599	-0,145640	0,506459	-0,091317	39,840318	9,063446	-4,687599
11:43:41,17	0,519100	3,437883	-0,141980	0,209985	0,989994	0,270956	-0,144891	0,506693	-0,092483	0,055475	-2,304282	-4,697762	-0,960911	-2,525300	-1,250920	2,550081	28,666238	8,101539	-0,144891	0,506693	-0,092483	39,830866	9,069650	-4,697762	-0,144891	0,506693	-0,092483	39,830866	9,069650	-4,697762
11:43:41,22	0,519100	3,437883	-0,141980	0,209985	0,989994	0,270956	-0,145986	0,504762	-0,093269	0,107160	-2,392106	-4,682699	-0,961458	-2,524756	-1,250130	2,586945	28,616960	8,099087	-0,145986	0,504762	-0,093269	39,730963	9,067776	-4,682699	-0,145986	0,504762	-0,093269	39,730963	9,067776	-4,682699
11:43:41,27	0,519100	3,437883	-0,141980	0,209985	0,989994	0,270956	-0,146184	0,505507	-0,092479	0,044158	-2,345835	-4,685150	-0,961939	-2,525958	-1,250899	2,573531	28,667883	8,112368	-0,146184	0,505507	-0,092479	39,726471	9,129585	-4,685150	-0,146184	0,505507	-0,092479	39,726471	9,129585	-4,685150
11:43:41,32	0,519100	3,437883	-0,141980	0,209985	0,989994	0,270956	-0,145488	0,505827	-0,091329	0,012007	-2,322466	-4,695746	-0,962713	-2,527850	-1,251291	2,538586	28,641900	8,119794	-0,145488	0,505827	-0,091329	39,719411	9,098326	-4,695746	-0,145488	0,505827	-0,091329	39,719411	9,098326	-4,695746
11:43:41,37	0,519100	3,437883	-0,141980	0,209985	0,989994	0,270956	-0,142877	0,505048	-0,093641	0,065467	-2,228228	-4,664443	-0,961551	-2,525391	-1,247824	2,533109	28,626802	8,093597	-0,142877	0,505048	-0,093641	39,711716	8,987604	-4,664443	-0,142877	0,505048	-0,093641	39,711716	8,987604	-4,664443
11:43:41,42	0,519100	3,437883	-0,141980	0,209985	0,989994	0,270956	-0,145587	0,505270	-0,090174	0,038073	-2,366359	-4,690640	-0,959159	-2,528141	-1,247806	2,548962	28,606645	8,087938	-0,145587	0,505270	-0,090174	39,701804	9,062234	-4,690640	-0,145587	0,505270	-0,090174	39,701804	9,062234	-4,690640
11:43:41,47	0,519100	3,437883	-0,141980	0,209985	0,989994	0,270956	-0,144401	0,501824	-0,090155	0,207781	-2,280897	-4,696300	-0,960989	-2,524329	-1,249360	2,532119	28,620865	8,123678	-0,144401	0,501824	-0,090155	39,600931	9,054621	-4,696300	-0,144401	0,501824	-0,090155	39,600931	9,054621	-4,696300
11:43:41,52	0,519100	3,437883	-0,141980	0,209985	0,989994	0,270956	-0,146788	0,505314	-0,091710	0,030146	-2,426695	-4,660560	-0,956953	-2,525240	-1,250920	2,499510	28,599155	8,124829	-0,146788	0,505314	-0,091710	39,697334	9,096168	-4,660560	-0,146788	0,505314	-0,091710	39,697334	9,096168	-4,660560
11:43:41,57	0,519100	3,437883	-0,141980	0,209985	0,989994	0,270956	-0,148017	0,501364	-0,093269	0,200480	-2,507991	-4,659409	-0,962128	-2,526113	-1,247699	2,507421	28,581503	8,100202	-0,148017	0,501364	-0,093269	39,557533	9,111353	-4,659409	-0,148017	0,501364	-0,093269	39,557533	9,111353	-4,659409
11:43:41,62	0,519100	3,437883	-0,141980	0,209985	0,989994	0,270956	-0,144674	0,505409	-0,090048	-0,021232	-2,318459	-4,684035	-0,963372	-2,528471	-1,248980	2,507751	28,615445	8,107961	-0,144674	0,505409	-0,090048	39,653414	9,038430	-4,684035	-0,144674	0,505409	-0,090048	39,653414	9,038430	-4,684035
11:43:41,67	0,519100	3,437883	-0,141980	0,209985	0,989994	0,270956	-0,144169	0,506013	-0,091749	-0,065466	-2,331473	-4,680852	-0,962903	-2,526248	-1,249400	2,466996	28,589975	8,103386	-0,144169	0,506013	-0,091749	39,656519	8,985819	-4,680852	-0,144169	0,506013	-0,091749	39,656519	8,985819	-4,680852
11:43:41,72	0,519100	3,437883	-0,141980	0,209985	0,989994	0,270956	-0,144169	0,506013	-0,091749	-0,065466	-2,331473	-4,680852	-0,961203	-2,525497	-1,249618	2,495860	28,568979	8,141715	-0,144169	0,506013	-0,091749	39,656519	8,985819	-4,680852	-0,144169	0,506013	-0,091749	39,656519	8,985819	-4,680852
11:43:41,77	0,519100	3,437883	-0,141980	0,209985	0,989994	0,270956	-0,145670	0,504916	-0,091967	-0,012201	-2,374011	-4,642522	-0,959368	-2,527827	-1,250919	2,488215	28,532033	8,121993	-0,145670	0,504916	-0,091967	39,623711	9,061080	-4,642522	-0,145670	0,504916	-0,091967	39,623711	9,061080	-4,642522
11:43:41,82	0,519100	3,437883	-0,141980	0,209985	0,989994	0,270956	-0,144569	0,502162	-0,093268	0,095171	-2,304911	-4,662245	-0,962811	-2,528570	-1,248592	2,513339	28,557672	8,101055	-0,144569	0,502162	-0,093268	39,514921	9,043758	-4,662245	-0,144569	0,502162	-0,093268	39,514921	9,043758	-4,662245
11:43:41,87	0,519100	3,437883	-0,141980	0,209985	0,989994	0,270956	-0,142204	0,504772	-0,090942	-0,005761	-2,173015	-4,683183	-0,958176	-2,525286	-1,249387	2,499994	28,520115	8,096915	-0,142204	0,504772	-0,090942	39,618842	8,990036	-4,683183	-0,142204	0,504772	-0,090942	39,618842	8,990036	-4,683183
11:43:41,92	0,519100	3,437883	-0,141980	0,209985	0,989994	0,270956	-0,147366	0,502400	-0,091736	0,078404	-2,434179	-4,687322	-0,959988	-2,527538	-1,250155	2,472608	28,531434	8,116760	-0,147366	0,502400	-0,091736	39,516776	9,134030	-4,687322	-0,147366	0,502400	-0,091736	39,516776	9,134030	-4,687322
11:43:41,97	0,519100	3,437883	-0,141980	0,209985	0,989994	0,270956	-0,144509	0,502844	-0,092504	0,051422	-2,315002	-4,667478	-0,958253	-2,523472	-1,247053	2,474404	28,500673	8,124462	-0,144509	0,502844	-0,092504	39,524653	9,028949	-4,667478	-0,144509	0,502844	-0,092504	39,524653	9,028949	-4,667478
11:43:42,02	0,519100	3,437883	-0,141980	0,209985	0,989994	0,270956	-0,148898	0,503373	-0,089403	-0,001868	-2,526294	-4,659775	-0,957643	-2,524486	-1,249396	2,486808	28,488244	8,096246	-0,148898	0,503373	-0,089403	39,512950	9,162193	-4,659775	-0,148898	0,503373	-0,089403	39,512950	9,162193	-4,659775
11:43:42,07	0,519100	3,437883	-0,141980	0,209985	0,989994	0,270956	-0,148325	0,502338	-0,091746	0,047391	-2,479532	-4,687991	-0,960383	-2,529407	-1,248333	2,436050	28,486475	8,138467	-0,148325	0,502338	-0,091746	39,480961	9,163961	-4,687991	-0,148325	0,502338	-0,091746	39,480961	9,163961	-4,687991
11:43:42,12	0,519100	3,437883	-0,141980	0,209985	0,989994	0,270956	-0,142694	0,502251	-0,090683	0,025030	-2,229797	-4,645770	-0,957169	-2,526286	-1,250954	2,444661	28,453264	8,106012	-0,142694	0,502251	-0,090683	39,451731	8,971667	-4,645770	-0,142694	0,502251	-0,090683	39,451731	8,971667	-4,645770
11:43:42,17	0,519100	3,437883	-0,141980	0,209985	0,989994	0,270956	-0,147003	0,501028	-0,093304	0,064160	-2,429801	-4,678225	-0,959499	-2,528128	-1,253255	2,453011	28,473648	8,136374	-0,147003	0,501028	-0,093304	39,394870	9,109918	-4,678225	-0,147003	0,501028	-0,093304	39,394870	9,109918	-4,678225
11:43:42,22	0,519100	3,437883	-0,141980	0,209985	0,989994	0,270956	-0,144243	0,502125	-0,095605	0,028937	-2,289242	-4,647863	-0,956569	-2,526423	-1,250514	2,449377	28,473446	8,169413	-0,144243	0,502125	-0,095605	39,445773	9,033818	-4,647863	-0,144243	0,502125	-0,095605	39,445773	9,033818	-4,647863
11:43:42,27	0,519100	3,437883	-0,141980	0,209985	0,989994	0,270956	-0,147185	0,500440	-0,092864	0,114588	-2,445262	-4,614825	-0,957767	-2,529077	-1,251728	2,426089	28,478754	8,106973	-0,147185	0,500440	-0,092864	39,399116	9,108730	-4,614825	-0,147185	0,500440	-0,092864	39,399116	9,108730	-4,614825
11:43:42,32	0,519100	3,437883	-0,141980	0,209985	0,989994	0,270956	-0,143786	0,499220	-0,094447	0,166563	-2,306847	-4,647720	-0,956592	-2,527368	-1,249375	2,439750	28,444287	8,133824	-0,143786	0,499220	-0,094447	39,355366	8,980368	-4,647720	-0,143786	0,499220	-0,094447	39,355366	8,980368	-4,647720
11:43:42,37	0,519100	3,437883	-0,141980	0,209985	0,989994	0,270956	-0,146355	0,499987	-0,091725	0,108050	-2,395856	-4,650413	-0,959483	-2,528516	-1,249788	2,457423	28,444497	8,089624	-0,146355	0,499987	-0,091725	39,357061	9,092975	-4,650413	-0,146355	0,499987	-0,091725	39,357061	9,092975	-4,650413
11:43:42,42	0,519100	3,437883	-0,141980	0,209985	0,989994	0,270956	-0,143915	0,501917	-0,092138	0,016713	-2,253794	-4,694613	-0,957091	-2,526253	-1,249351	2,478692	28,466333	8,148730	-0,143915	0,501917	-0,092138	39,417221	9,043524	-4,694613	-0,143915	0,501917	-0,092138	39,417221	9,043524	-4,694613
11:43:42,47	0,519100	3,437883	-0,141980	0,209985	0,989994	0,270956	-0,147071	0,500977	-0,091701	0,095128	-2,410402	-4,635507	-0,957791	-2,529299	-1,250141	2,425177	28,452933	8,148759	-0,147071	0,500977	-0,091701	39,421862	9,134658	-4,635507	-0,147071	0,500977	-0,091701	39,421862	9,134658	-4,635507
11:43:42,52	0,519100	3,437883	-0,141980	0,209985	0,989994	0,270956	-0,144083	0,500060	-0,092491	0,104462	-2,294665	-4,635479	-0,960693	-2,528201	-1,253259	2,447080	28,469208	8,136078	-0,144083	0,500060	-0,092491	39,359192	9,015828	-4,635479	-0,144083	0,500060	-0,092491	39,359192	9,015828	-4,635479
11:43:42,57	0,519100	3,437883	-0,141980	0,209985	0,989994	0,270956	-0,143582	0,503122	-0,095609	-0,029728	-2,257821	-4,648159	-0,960460	-2,527811	-1,250272	2,419673	28,462057	8,163483	-0,143582	0,503122	-0,095609	39,465388	9,013403	-4,648159	-0,143582	0,503122	-0,095609	39,465388	9,013403	-4,648159
11:43:42,62	0,519100	3,437883	-0,141980	0,209985	0,989994	0,270956	-0,144037	0,503116	-0,092622	-0,049269	-2,301642	-4,620755	-0,957253	-2,530347	-1,252486	2,409092	28,430813	8,135044	-0,144037	0,503116	-0,092622	39,445310	9,005301	-4,620755	-0,144037	0,503116	-0,092622	39,445310	9,005301	-4,620755
11:43:42,67	0,519100	3,437883	-0,141980	0,209985	0,989994	0,270956	-0,143444	0,499070	-0,094835	0,128736	-2,264320	-4,649193	-0,956077	-2,530309	-1,248981	2,397939	28,445107	8,148229	-0,143444	0,499070	-0,094835	39,305761	8,996031	-4,649193	-0,143444	0,499070	-0,094835	39,305761	8,996031	-4,649193
11:43:42,72	0,519100	3,437883	-0,141980	0,209985	0,989994	0,270956	-0,144065	0,498071	-0,091331	0,187501	-2,313416	-4,636009	-0,957283	-2,527255	-1,248222	2,400800	28,417796	8,142262	-0,144065	0,498071	-0,091331	39,286083	8,995681	-4,636009	-0,144065	0,498071	-0,091331	39,286083	8,995681	-4,636009
11:43:42,77	0,519100	3,437883	-0,141980	0,209985	0,989994	0,270956	-0,146107	0,500642	-0,090571	0,031597	-2,403481	-4,641975	-0,956126	-2,529232	-1,249806	2,386177	28,409275	8,099403	-0,146107	0,500642	-0,090571	39,331989	9,065935	-4,641975	-0,146107	0,500642	-0,090571	39,331989	9,065935	-4,641975
11:43:42,82	0,519100	3,437883	-0,141980	0,209985	0,989994	0,270956	-0,144973	0,498652	-0,092155	0,120389	-2,352909	-4,684834	-0,957908	-2,525336	-1,250564	2,386621	28,439743	8,149558	-0,144973	0,498652	-0,092155	39,264561	9,027477	-4,684834	-0,144973	0,498652	-0,092155	39,264561	9,027477	-4,684834
11:43:42,87	0,519100	3,437883	-0,141980	0,209985	0,989994	0,270956	-0,147457	0,502143	-0,092914	-0,034546	-2,496905	-4,634679	-0,957355	-2,528528	-1,249794	2,366616	28,414583	8,133575	-0,147457	0,502143	-0,092914	39,383687	9,078442	-4,634679	-0,147457	0,502143	-0,092914	39,383687	9,078442	-4,634679
11:43:42,92	0,519100	3,437883	-0,141980	0,209985	0,989994	0,270956	-0,144969	0,500068	-0,092143	0,041545	-2,372279	-4,650662	-0,958393	-2,528050	-1,248974	2,436898	28,406888	8,151380	-0,144969	0,500068	-0,092143	39,296916	9,007769	-4,650662	-0,144969	0,500068	-0,092143	39,296916	9,007769	-4,650662
11:43:42,97	0,519100	3,437883	-0,141980	0,209985	0,989994	0,270956	-0,144864	0,501206	-0,091323	0,010864	-2,302119	-4,632858	-0,959004	-2,526760	-1,252104	2,425516	28,432060	8,139758	-0,144864	0,501206	-0,091323	39,355541	9,069706	-4,632858	-0,144864	0,501206	-0,091323	39,355541	9,069706	-4,632858
11:43:43,02	0,519100	3,437883	-0,141980	0,209985	0,989994	0,270956	-0,145675	0,502380	-0,094454	-0,034093	-2,366722	-4,644480	-0,955479	-2,529708	-1,248997	2,418075	28,393725	8,117507	-0,145675	0,502380	-0,094454	39,402769	9,068747	-4,644480	-0,145675	0,502380	-0,094454	39,402769	9,068747	-4,644480
11:43:43,07	0,519100	3,437883	-0,141980	0,209985	0,989994	0,270956	-0,144884	0,497854	-0,091346	0,164375	-2,312903	-4,666731	-0,957371	-2,529911	-1,251363	2,360381	28,401610	8,109745	-0,144884	0,497854	-0,091346	39,245893	9,060529	-4,666731	-0,144884	0,497854	-0,091346	39,245893	9,060529	-4,666731
11:43:43,12	0,519100	3,437883	-0,141980	0,209985	0,989994	0,270956	-0,143763	0,499390	-0,093713	0,062460	-2,308493	-4,674492	-0,956199	-2,526050	-1,251359	2,378049	28,376665	8,124073	-0,143763	0,499390	-0,093713	39,264590	8,976902	-4,674492	-0,143763	0,499390	-0,093713	39,264590	8,976902	-4,674492
11:43:43,17	0,519100	3,437883	-0,141980	0,209985	0,989994	0,270956	-0,147692	0,500306	-0,093709	0,002079	-2,485037	-4,660165	-0,956693	-2,528156	-1,250159	2,402229	28,418397	8,143414	-0,147692	0,500306	-0,093709	39,276086	9,108798	-4,660165	-0,147692	0,500306	-0,093709	39,276086	9,108798	-4,660165
11:43:43,22	0,519100	3,437883	-0,141980	0,209985	0,989994	0,270956	-0,145622	0,499681	-0,092509	0,082794	-2,377308	-4,640824	-0,957312	-2,528818	-1,248615	2,393881	28,385428	8,131608	-0,145622	0,499681	-0,092509	39,307762	9,054011	-4,640824	-0,145622	0,499681	-0,092509	39,307762	9,054011	-4,640824
11:43:43,27	0,519100	3,437883	-0,141980	0,209985	0,989994	0,270956	-0,144739	0,499886	-0,090964	0,039428	-2,322148	-4,652629	-0,956200	-2,530625	-1,251703	2,368335	28,383468	8,162682	-0,144739	0,499886	-0,090964	39,280459	9,039873	-4,652629	-0,144739	0,499886	-0,090964	39,280459	9,039873	-4,652629
11:43:43,32	0,519100	3,437883	-0,141980	0,209985	0,989994	0,270956	-0,143730	0,498020	-0,094053	0,121993	-2,290810	-4,621555	-0,954375	-2,529034	-1,247832	2,387121	28,388479	8,136619	-0,143730	0,498020	-0,094053	39,216537	8,991984	-4,621555	-0,143730	0,498020	-0,094053	39,216537	8,991984	-4,621555
11:43:43,37	0,519100	3,437883	-0,141980	0,209985	0,989994	0,270956	-0,146020	0,497234	-0,090181	0,176558	-2,396126	-4,647618	-0,957371	-2,527331	-1,249414	2,366540	28,398301	8,128153	-0,146020	0,497234	-0,090181	39,209461	9,066431	-4,647618	-0,146020	0,497234	-0,090181	39,209461	9,066431	-4,647618
11:43:43,42	0,519100	3,437883	-0,141980	0,209985	0,989994	0,270956	-0,145997	0,500681	-0,091764	-0,004425	-2,417650	-4,656084	-0,957345	-2,528724	-1,248248	2,371622	28,398392	8,117502	-0,145997	0,500681	-0,091764	39,298999	9,043079	-4,656084	-0,145997	0,500681	-0,091764	39,298999	9,043079	-4,656084
11:43:43,47	0,519100	3,437883	-0,141980	0,209985	0,989994	0,270956	-0,144804	0,499961	-0,090597	0,035589	-2,351273	-4,666736	-0,958556	-2,528157	-1,247453	2,362893	28,390750	8,150654	-0,144804	0,499961	-0,090597	39,282562	9,015829	-4,666736	-0,144804	0,499961	-0,090597	39,282562	9,015829	-4,666736
11:43:43,52	0,519100	3,437883	-0,141980	0,209985	0,989994	0,270956	-0,144689	0,501294	-0,089803	-0,044677	-2,349046	-4,633584	-0,957998	-2,529239	-1,250945	2,363608	28,358888	8,151686	-0,144689	0,501294	-0,089803	39,306887	9,009050	-4,633584	-0,144689	0,501294	-0,089803	39,306887	9,009050	-4,633584
11:43:43,57	0,519100	3,437883	-0,141980	0,209985	0,989994	0,270956	-0,144031	0,500269	-0,093294	-0,018638	-2,298264	-4,632551	-0,959137	-2,528009	-1,250945	2,386316	28,354354	8,146449	-0,144031	0,500269	-0,093294	39,252502	9,008156	-4,632551	-0,144031	0,500269	-0,093294	39,252502	9,008156	-4,632551
11:43:43,62	0,519100	3,437883	-0,141980	0,209985	0,989994	0,270956	-0,144527	0,501871	-0,093295	-0,094480	-2,302143	-4,637789	-0,957997	-2,526489	-1,250939	2,370363	28,368492	8,171710	-0,144527	0,501871	-0,093295	39,302365	9,043242	-4,637789	-0,144527	0,501871	-0,093295	39,302365	9,043242	-4,637789
11:43:43,67	0,519100	3,437883	-0,141980	0,209985	0,989994	0,270956	-0,146414	0,501644	-0,093288	-0,078424	-2,421120	-4,612528	-0,955009	-2,527479	-1,249781	2,382919	28,365046	8,142064	-0,146414	0,501644	-0,093288	39,300625	9,072346	-4,612528	-0,146414	0,501644	-0,093288	39,300625	9,072346	-4,612528
11:43:43,72	0,519100	3,437883	-0,141980	0,209985	0,989994	0,270956	-0,147050	0,498561	-0,092130	0,085182	-2,441592	-4,642173	-0,957679	-2,530100	-1,248665	2,367282	28,365257	8,160083	-0,147050	0,498561	-0,092130	39,222221	9,101796	-4,642173	-0,147050	0,498561	-0,092130	39,222221	9,101796	-4,642173
[truncated: 214,277 more chars]
