# Supplementary material for: Characterization of interfragmentary motion associated with common osteosynthesis devices for rat fracture healing studies
Source: PLoS One. 2017 Apr 28;12(4):e0176735. doi: 10.1371/journal.pone.0176735 (PMC5409164; doi:10.1371/journal.pone.0176735)
Supplement: S1 Dataset — (ZIP) [file pone.0176735.s001.zip › S1_Dataset/RatExFix/Specimen04/FIX-EX_04U.txt]

%Tester: Sukopp Matthias
%Projekt: 
%Zeit: 11.03.2015 14:22:26
%Dateipfad: D:\Messungen\Fixator\Measurements\Fixator_20150311.txt
%Kommentar: FIX-EX_04-U
%VI Version: D:\LVProjekte\Fixator\HauptVI\Fixator_v0.12.vi
%Virtueller Drehpunkt: 	0,0000	0,0000	0,0000
%Sensor zu Hexapod (Mitte): 	0,000000	0,000000	-26,500000
%Sensor zu Hexapod Trans (Mitte): 	-0,500000	-0,866025	0,000000	-0,866025	0,500000	0,000000	0,000000	0,000000	1,000000
%Hexapod zu Labor (Mitte): 	0,354911	3,529967	0,234019
%Hexapod zu Labor Trans (Mitte): 	0,998983	-0,000989	-0,045068	0,001064	0,999998	0,001628	0,045067	-0,001674	0,998983
%Labor zu CR (Mitte): 	0,000000	0,000000	78,500000
%Labor zu CR Trans (Mitte): 	1,000000	0,000000	0,000000	0,000000	1,000000	0,000000	0,000000	0,000000	1,000000
%Zentrum Sensormasse: 	0,000000	0,000000	2,000000
%Sensormasse: 	200,000000E-3
--------------------------------------------------
Time	X	Y	Z	U	V	W	Exp_ Fx	Exp_ Fy	Exp_ Fz	Exp_ Mx	Exp_ My	Exp_ Mz	Sen_ Fx	Sen_ Fy	Sen_ Fz	Sen_ Mx	Sen_ My	Sen_ Mz	Hex_ Fx	Hex_ Fy	Hex_ Fz	Hex_ Mx	Hex_ My	Hex_ Mz	Lab_ Fx	Lab_ Fy	Lab_ Fz	Lab_ Mx	Lab_ My	Lab_ Mz	Laser
14:22:26,20	0,354911	3,529967	0,234019	-0,096023	-2,582999	0,061005	-0,005715	-0,023404	-0,013087	-0,081068	-3,478732	-2,369754	-0,722338	-3,032841	-1,227305	-19,159467	9,644192	10,100785	-0,005715	-0,023404	-0,013087	-1,918295	-3,030091	-2,369754	-0,005715	-0,023404	-0,013087	-1,918295	-3,030091	-2,369754
14:22:26,25	0,354911	3,529967	0,234019	-0,096023	-2,582999	0,061005	-0,005715	-0,023404	-0,013087	-0,081068	-3,478732	-2,369754	-0,722911	-3,033196	-1,223721	-19,157186	9,645909	10,125940	-0,005715	-0,023404	-0,013087	-1,918295	-3,030091	-2,369754	-0,005715	-0,023404	-0,013087	-1,918295	-3,030091	-2,369754
14:22:26,30	0,354911	3,529967	0,234019	-0,096023	-2,582999	0,061005	-0,005122	-0,023085	-0,009503	-0,095017	-3,446762	-2,344599	-0,722325	-3,032189	-1,225687	-19,152573	9,636624	10,097971	-0,005122	-0,023085	-0,009503	-1,907220	-3,044698	-2,344599	-0,005122	-0,023085	-0,009503	-1,907220	-3,044698	-2,344599
14:22:26,35	0,354911	3,529967	0,234019	-0,096023	-2,582999	0,061005	-0,006286	-0,023089	-0,011469	-0,100556	-3,498676	-2,372568	-0,725293	-3,035084	-1,225279	-19,177235	9,663037	10,126951	-0,006286	-0,023089	-0,011469	-1,913054	-3,005202	-2,372568	-0,006286	-0,023089	-0,011469	-1,913054	-3,005202	-2,372568
14:22:26,40	0,354911	3,529967	0,234019	-0,096023	-2,582999	0,061005	-0,002296	-0,021966	-0,011061	-0,148408	-3,325726	-2,343588	-0,724158	-3,032486	-1,229144	-19,165524	9,625124	10,162466	-0,002296	-0,021966	-0,011061	-1,872752	-3,145520	-2,343588	-0,002296	-0,021966	-0,011061	-1,872752	-3,145520	-2,343588
14:22:26,45	0,354911	3,529967	0,234019	-0,096023	-2,582999	0,061005	-0,005112	-0,021650	-0,014926	-0,191815	-3,443103	-2,308074	-0,725284	-3,035172	-1,225288	-19,171862	9,653286	10,112042	-0,005112	-0,021650	-0,014926	-1,891356	-3,041774	-2,308074	-0,005112	-0,021650	-0,014926	-1,891356	-3,041774	-2,308074
14:22:26,50	0,354911	3,529967	0,234019	-0,096023	-2,582999	0,061005	-0,002223	-0,022018	-0,011070	-0,151488	-3,312445	-2,358497	-0,728238	-3,028751	-1,224909	-19,165360	9,679154	10,137241	-0,002223	-0,022018	-0,011070	-1,879874	-3,137902	-2,358497	-0,002223	-0,022018	-0,011070	-1,879874	-3,137902	-2,358497
14:22:26,55	0,354911	3,529967	0,234019	-0,096023	-2,582999	0,061005	-0,006307	-0,016250	-0,010691	-0,425776	-3,532101	-2,333298	-0,723853	-3,034211	-1,225357	-19,189331	9,659078	10,120107	-0,006307	-0,016250	-0,010691	-1,701367	-3,036988	-2,333298	-0,006307	-0,016250	-0,010691	-1,701367	-3,036988	-2,333298
14:22:26,60	0,354911	3,529967	0,234019	-0,096023	-2,582999	0,061005	-0,003771	-0,022777	-0,011139	-0,115701	-3,410963	-2,350432	-0,725237	-3,035014	-1,224869	-19,154349	9,676031	10,141438	-0,003771	-0,022777	-0,011139	-1,903725	-3,114907	-2,350432	-0,003771	-0,022777	-0,011139	-1,903725	-3,114907	-2,350432
14:22:26,65	0,354911	3,529967	0,234019	-0,096023	-2,582999	0,061005	-0,002384	-0,021980	-0,010651	-0,124981	-3,316988	-2,329101	-0,724167	-3,029864	-1,225281	-19,176078	9,638040	10,151335	-0,002384	-0,021980	-0,010651	-1,850428	-3,129859	-2,329101	-0,002384	-0,021980	-0,010651	-1,850428	-3,129859	-2,329101
14:22:26,70	0,354911	3,529967	0,234019	-0,096023	-2,582999	0,061005	-0,007379	-0,020332	-0,011063	-0,254478	-3,576546	-2,319204	-0,725194	-3,028613	-1,224519	-19,113505	9,649652	10,102157	-0,007379	-0,020332	-0,011063	-1,850503	-2,997317	-2,319204	-0,007379	-0,020332	-0,011063	-1,850503	-2,997317	-2,319204
14:22:26,75	0,354911	3,529967	0,234019	-0,096023	-2,582999	0,061005	-0,007949	-0,018817	-0,010301	-0,291910	-3,557833	-2,368382	-0,725271	-3,031710	-1,225690	-19,161846	9,669285	10,108367	-0,007949	-0,018817	-0,010301	-1,769016	-2,933813	-2,368382	-0,007949	-0,018817	-0,010301	-1,769016	-2,933813	-2,368382
14:22:26,80	0,354911	3,529967	0,234019	-0,096023	-2,582999	0,061005	-0,005228	-0,020298	-0,011472	-0,222041	-3,468017	-2,362172	-0,722305	-3,036135	-1,226812	-19,148053	9,636862	10,127106	-0,005228	-0,020298	-0,011472	-1,815442	-3,057603	-2,362172	-0,005228	-0,020298	-0,011472	-1,815442	-3,057603	-2,362172
14:22:26,85	0,354911	3,529967	0,234019	-0,096023	-2,582999	0,061005	-0,002879	-0,025079	-0,012594	0,005407	-3,317692	-2,343433	-0,725232	-3,031917	-1,224878	-19,134355	9,646650	10,135912	-0,002879	-0,025079	-0,012594	-1,963332	-3,091704	-2,343433	-0,002879	-0,025079	-0,012594	-1,963332	-3,091704	-2,343433
14:22:26,90	0,354911	3,529967	0,234019	-0,096023	-2,582999	0,061005	-0,005069	-0,020435	-0,010660	-0,220766	-3,424602	-2,334627	-0,725300	-3,029356	-1,226469	-19,150886	9,623729	10,112459	-0,005069	-0,020435	-0,010660	-1,824935	-3,026702	-2,334627	-0,005069	-0,020435	-0,010660	-1,824935	-3,026702	-2,334627
14:22:26,95	0,354911	3,529967	0,234019	-0,096023	-2,582999	0,061005	-0,007253	-0,019096	-0,012251	-0,318513	-3,541038	-2,358080	-0,723590	-3,033537	-1,224923	-19,198344	9,638788	10,102473	-0,007253	-0,019096	-0,012251	-1,817564	-2,971676	-2,358080	-0,007253	-0,019096	-0,012251	-1,817564	-2,971676	-2,358080
14:22:27,00	0,354911	3,529967	0,234019	-0,096023	-2,582999	0,061005	-0,004487	-0,022667	-0,010705	-0,143496	-3,445830	-2,368066	-0,725727	-3,030671	-1,222748	-19,135113	9,640728	10,133726	-0,004487	-0,022667	-0,010705	-1,922890	-3,093606	-2,368066	-0,004487	-0,022667	-0,010705	-1,922890	-3,093606	-2,368066
14:22:27,05	0,354911	3,529967	0,234019	-0,096023	-2,582999	0,061005	-0,003467	-0,020654	-0,012620	-0,205005	-3,364969	-2,352454	-0,724182	-3,035205	-1,224924	-19,205932	9,641519	10,097444	-0,003467	-0,020654	-0,012620	-1,826337	-3,092783	-2,352454	-0,003467	-0,020654	-0,012620	-1,826337	-3,092783	-2,352454
14:22:27,10	0,354911	3,529967	0,234019	-0,096023	-2,582999	0,061005	-0,002746	-0,022989	-0,010706	-0,128225	-3,363218	-2,373095	-0,723223	-3,027056	-1,219010	-18,969197	9,492550	10,107396	-0,002746	-0,022989	-0,010706	-1,932831	-3,147689	-2,373095	-0,002746	-0,022989	-0,010706	-1,932831	-3,147689	-2,373095
14:22:27,15	0,354911	3,529967	0,234019	-0,096023	-2,582999	0,061005	-0,010283	-0,019745	-0,004792	-0,307560	-3,475639	-2,363143	-0,634673	-3,045211	-1,181580	-19,636753	5,349145	10,627885	-0,010283	-0,019745	-0,004792	-1,857505	-2,668456	-2,363143	-0,010283	-0,019745	-0,004792	-1,857505	-2,668456	-2,363143
14:22:27,20	0,354911	3,529967	0,234019	-0,096023	-2,582999	0,061005	-0,038835	-0,105509	0,032638	0,230135	-3,466778	-1,842654	-0,683796	-3,004372	-1,177816	-17,784122	8,044841	10,321030	-0,038835	-0,105509	0,032638	-8,052341	-0,418235	-1,842654	-0,038835	-0,105509	0,032638	-8,052341	-0,418235	-1,842654
14:22:27,25	0,354911	3,529967	0,234019	-0,096023	-2,582999	0,061005	-0,049641	-0,042548	0,036402	0,216984	-3,772120	-2,149509	-0,706233	-2,989530	-1,185486	-16,604658	9,357287	10,150617	-0,049641	-0,042548	0,036402	-3,123001	0,124703	-2,149509	-0,049641	-0,042548	0,036402	-3,123001	0,124703	-2,149509
14:22:27,30	0,355138	3,529942	0,234031	-0,046044	-2,583018	0,061009	-0,051276	-0,015696	0,028732	0,547029	-3,491910	-2,319923	-0,703105	-3,002158	-1,200071	-17,228556	9,266379	10,165120	-0,051276	-0,015696	0,028732	-0,685083	0,533249	-2,319923	-0,051276	-0,015696	0,028732	-0,685083	0,533249	-2,319923
14:22:27,35	0,355138	3,529942	0,234031	-0,046044	-2,583018	0,061009	-0,041904	-0,024718	0,014147	0,625509	-3,499438	-2,305419	-0,703335	-3,001407	-1,197264	-17,257392	9,232233	10,172377	-0,041904	-0,024718	0,014147	-1,314851	-0,209959	-2,305419	-0,041904	-0,024718	0,014147	-1,314851	-0,209959	-2,305419
14:22:27,40	0,355138	3,529942	0,234031	-0,046044	-2,583018	0,061009	-0,042440	-0,024144	0,016954	0,551680	-3,535178	-2,298163	-0,701477	-3,002376	-1,197627	-17,216540	9,230821	10,172310	-0,042440	-0,024144	0,016954	-1,343633	-0,203671	-2,298163	-0,042440	-0,024144	0,016954	-1,343633	-0,203671	-2,298163
14:22:27,45	0,355138	3,529942	0,234031	-0,046044	-2,583018	0,061009	-0,042529	-0,026237	0,016591	0,679739	-3,503744	-2,298229	-0,704556	-3,001956	-1,199208	-17,277048	9,240765	10,183432	-0,042529	-0,026237	0,016591	-1,379903	-0,165215	-2,298229	-0,042529	-0,026237	0,016591	-1,379903	-0,165215	-2,298229
14:22:27,50	0,355138	3,529942	0,234031	-0,046044	-2,583018	0,061009	-0,041354	-0,023361	0,015010	0,508494	-3,499993	-2,287107	-0,702827	-3,003095	-1,202309	-17,276543	9,197146	10,184047	-0,041354	-0,023361	0,015010	-1,325307	-0,253738	-2,287107	-0,041354	-0,023361	0,015010	-1,325307	-0,253738	-2,287107
14:22:27,55	0,355138	3,529942	0,234031	-0,046044	-2,583018	0,061009	-0,041232	-0,025427	0,011909	0,578454	-3,471401	-2,286492	-0,706207	-3,001851	-1,200126	-17,283271	9,206569	10,133027	-0,041232	-0,025427	0,011909	-1,417604	-0,234725	-2,286492	-0,041232	-0,025427	0,011909	-1,417604	-0,234725	-2,286492
14:22:27,60	0,355138	3,529942	0,234031	-0,046044	-2,583018	0,061009	-0,034868	-0,031196	0,012236	0,675786	-3,302833	-2,273621	-0,701014	-3,011490	-1,201982	-17,518456	9,102864	10,196918	-0,034868	-0,031196	0,012236	-1,773064	-0,565734	-2,273621	-0,034868	-0,031196	0,012236	-1,773064	-0,565734	-2,273621
14:22:27,65	0,355138	3,529942	0,234031	-0,046044	-2,583018	0,061009	-0,034868	-0,031196	0,012236	0,675786	-3,302833	-2,273621	-0,628693	-3,059119	-1,180694	-20,170059	5,611443	10,749215	-0,034868	-0,031196	0,012236	-1,773064	-0,565734	-2,273621	-0,034868	-0,031196	0,012236	-1,773064	-0,565734	-2,273621
14:22:27,70	0,355138	3,529942	0,234031	-0,046044	-2,583018	0,061009	-0,029780	-0,117642	0,033524	0,821539	-3,588947	-1,721324	-0,678813	-3,031140	-1,183046	-18,319835	8,601155	10,381978	-0,029780	-0,117642	0,033524	-8,413353	-1,251187	-1,721324	-0,029780	-0,117642	0,033524	-8,413353	-1,251187	-1,721324
14:22:27,75	0,355138	3,529942	0,234031	-0,046044	-2,583018	0,061009	-0,028951	-0,060247	0,031172	1,351298	-3,438320	-2,088561	-0,700853	-3,019909	-1,187554	-17,823168	9,871137	10,271589	-0,028951	-0,060247	0,031172	-3,378119	-1,165688	-2,088561	-0,028951	-0,060247	0,031172	-3,378119	-1,165688	-2,088561
14:22:27,80	0,355003	3,529987	0,234029	0,003971	-2,583014	0,060986	-0,027658	-0,035545	0,026664	1,414920	-3,575960	-2,198950	-0,700032	-3,031278	-1,195960	-18,384429	9,610672	10,351318	-0,027658	-0,035545	0,026664	-1,375325	-1,404813	-2,198950	-0,027658	-0,035545	0,026664	-1,375325	-1,404813	-2,198950
14:22:27,85	0,355003	3,529987	0,234029	0,003971	-2,583014	0,060986	-0,018222	-0,041940	0,018258	1,241286	-3,441148	-2,119221	-0,696578	-3,036473	-1,194786	-18,423525	9,568404	10,349478	-0,018222	-0,041940	0,018258	-2,051005	-2,010687	-2,119221	-0,018222	-0,041940	0,018258	-2,051005	-2,010687	-2,119221
14:22:27,90	0,355003	3,529987	0,234029	0,003971	-2,583014	0,060986	-0,015450	-0,047529	0,019432	1,475751	-3,309704	-2,121061	-0,700125	-3,031498	-1,194550	-18,427606	9,586356	10,313738	-0,015450	-0,047529	0,019432	-2,255261	-2,096880	-2,121061	-0,015450	-0,047529	0,019432	-2,255261	-2,096880	-2,121061
14:22:27,95	0,355003	3,529987	0,234029	0,003971	-2,583014	0,060986	-0,017985	-0,041969	0,019668	1,200147	-3,454013	-2,156802	-0,699518	-3,032759	-1,193668	-18,400246	9,513234	10,298382	-0,017985	-0,041969	0,019668	-2,094420	-2,042225	-2,156802	-0,017985	-0,041969	0,019668	-2,094420	-2,042225	-2,156802
14:22:28,00	0,355003	3,529987	0,234029	0,003971	-2,583014	0,060986	-0,017196	-0,043126	0,020550	1,210642	-3,352755	-2,172157	-0,697121	-3,032497	-1,196000	-18,389526	9,548784	10,289170	-0,017196	-0,043126	0,020550	-2,174714	-2,002865	-2,172157	-0,017196	-0,043126	0,020550	-2,174714	-2,002865	-2,172157
14:22:28,05	0,355003	3,529987	0,234029	0,003971	-2,583014	0,060986	-0,018622	-0,045071	0,018218	1,347938	-3,435385	-2,181369	-0,701909	-3,033437	-1,197941	-18,432333	9,585397	10,322491	-0,018622	-0,045071	0,018218	-2,190113	-1,973574	-2,181369	-0,018622	-0,045071	0,018218	-2,190113	-1,973574	-2,181369
14:22:28,10	0,355003	3,529987	0,234029	0,003971	-2,583014	0,060986	-0,015414	-0,041394	0,016277	1,167049	-3,323949	-2,148049	-0,697271	-3,031842	-1,195604	-18,441735	9,515612	10,334503	-0,015414	-0,041394	0,016277	-2,082375	-2,113962	-2,148049	-0,015414	-0,041394	0,016277	-2,082375	-2,113962	-2,148049
14:22:28,15	0,355003	3,529987	0,234029	0,003971	-2,583014	0,060986	-0,019114	-0,044613	0,018614	1,269280	-3,489615	-2,136036	-0,699002	-3,030561	-1,192894	-18,447385	9,575432	10,334719	-0,019114	-0,044613	0,018614	-2,232804	-1,989155	-2,136036	-0,019114	-0,044613	0,018614	-2,232804	-1,989155	-2,136036
14:22:28,20	0,355003	3,529987	0,234029	0,003971	-2,583014	0,060986	-0,019358	-0,042474	0,021324	1,207040	-3,537089	-2,135820	-0,696434	-3,031989	-1,193592	-18,422622	9,565792	10,282728	-0,019358	-0,042474	0,021324	-2,127144	-2,017500	-2,135820	-0,019358	-0,042474	0,021324	-2,127144	-2,017500	-2,135820
14:22:28,25	0,355003	3,529987	0,234029	0,003971	-2,583014	0,060986	-0,019405	-0,045412	0,020626	1,363858	-3,513284	-2,187811	-0,697252	-3,028956	-1,195609	-18,434438	9,544645	10,340638	-0,019405	-0,045412	0,020626	-2,200972	-1,989981	-2,187811	-0,019405	-0,045412	0,020626	-2,200972	-1,989981	-2,187811
14:22:28,30	0,355003	3,529987	0,234029	0,003971	-2,583014	0,060986	-0,021623	-0,043187	0,018609	1,223927	-3,628265	-2,129901	-0,700188	-3,031391	-1,196310	-18,424506	9,514726	10,340751	-0,021623	-0,043187	0,018609	-2,166227	-1,930871	-2,129901	-0,021623	-0,043187	0,018609	-2,166227	-1,930871	-2,129901
14:22:28,35	0,355003	3,529987	0,234029	0,003971	-2,583014	0,060986	-0,018046	-0,041862	0,017908	1,134086	-3,418702	-2,129789	-0,697180	-3,036524	-1,195982	-18,429304	9,561231	10,313585	-0,018046	-0,041862	0,017908	-2,152061	-2,002099	-2,129789	-0,018046	-0,041862	0,017908	-2,152061	-2,002099	-2,129789
14:22:28,40	0,355003	3,529987	0,234029	0,003971	-2,583014	0,060986	-0,015105	-0,047033	0,018236	1,440849	-3,293189	-2,156954	-0,700818	-3,032212	-1,195246	-18,471909	9,573638	10,316406	-0,015105	-0,047033	0,018236	-2,251215	-2,107438	-2,156954	-0,015105	-0,047033	0,018236	-2,251215	-2,107438	-2,156954
14:22:28,45	0,355003	3,529987	0,234029	0,003971	-2,583014	0,060986	-0,017020	-0,041726	0,018972	1,154342	-3,435842	-2,154133	-0,695747	-3,031315	-1,197278	-18,419757	9,535410	10,334657	-0,017020	-0,041726	0,018972	-2,121145	-2,099805	-2,154133	-0,017020	-0,041726	0,018972	-2,121145	-2,099805	-2,154133
14:22:28,50	0,355003	3,529987	0,234029	0,003971	-2,583014	0,060986	-0,020332	-0,045670	0,016940	1,352397	-3,543823	-2,135882	-0,701659	-3,032519	-1,195519	-18,446312	9,560587	10,325391	-0,020332	-0,045670	0,016940	-2,232690	-1,947740	-2,135882	-0,020332	-0,045670	0,016940	-2,232690	-1,947740	-2,135882
14:22:28,55	0,355003	3,529987	0,234029	0,003971	-2,583014	0,060986	-0,016334	-0,041151	0,018699	1,125959	-3,371497	-2,145149	-0,698425	-3,035132	-1,196364	-18,439798	9,524311	10,339382	-0,016334	-0,041151	0,018699	-2,104421	-2,089281	-2,145149	-0,016334	-0,041151	0,018699	-2,104421	-2,089281	-2,145149
14:22:28,61	0,355003	3,529987	0,234029	0,003971	-2,583014	0,060986	-0,015688	-0,045259	0,017854	1,311383	-3,314148	-2,131157	-0,700256	-3,030648	-1,197306	-18,459034	9,530877	10,334252	-0,015688	-0,045259	0,017854	-2,241426	-2,082609	-2,131157	-0,015688	-0,045259	0,017854	-2,241426	-2,082609	-2,131157
14:22:28,66	0,355003	3,529987	0,234029	0,003971	-2,583014	0,060986	-0,018656	-0,041431	0,016912	1,108392	-3,488402	-2,136287	-0,695442	-3,031070	-1,195590	-18,427283	9,566033	10,346082	-0,018656	-0,041431	0,016912	-2,143913	-2,023910	-2,136287	-0,018656	-0,041431	0,016912	-2,143913	-2,023910	-2,136287
14:22:28,71	0,355003	3,529987	0,234029	0,003971	-2,583014	0,060986	-0,020697	-0,045810	0,018628	1,382453	-3,584636	-2,124457	-0,696707	-3,031854	-1,197949	-18,459078	9,542092	10,327362	-0,020697	-0,045810	0,018628	-2,213652	-1,959895	-2,124457	-0,020697	-0,045810	0,018628	-2,213652	-1,959895	-2,124457
14:22:28,76	0,355003	3,529987	0,234029	0,003971	-2,583014	0,060986	-0,019386	-0,045107	0,016269	1,309264	-3,531999	-2,143177	-0,697254	-3,030300	-1,192909	-18,451756	9,557732	10,315167	-0,019386	-0,045107	0,016269	-2,231653	-2,010217	-2,143177	-0,019386	-0,045107	0,016269	-2,231653	-2,010217	-2,143177
14:22:28,81	0,355003	3,529987	0,234029	0,003971	-2,583014	0,060986	-0,020459	-0,043857	0,021309	1,261448	-3,589261	-2,155372	-0,697703	-3,032034	-1,195673	-18,422808	9,533461	10,317054	-0,020459	-0,043857	0,021309	-2,181311	-1,983268	-2,155372	-0,020459	-0,043857	0,021309	-2,181311	-1,983268	-2,155372
14:22:28,86	0,355003	3,529987	0,234029	0,003971	-2,583014	0,060986	-0,018732	-0,044335	0,018545	1,279771	-3,462255	-2,153485	-0,697304	-3,031223	-1,196006	-18,456896	9,520430	10,329492	-0,018732	-0,044335	0,018545	-2,200529	-1,991826	-2,153485	-0,018732	-0,044335	0,018545	-2,200529	-1,991826	-2,153485
14:22:28,91	0,355003	3,529987	0,234029	0,003971	-2,583014	0,060986	-0,019634	-0,044275	0,018212	1,248307	-3,532180	-2,141047	-0,697811	-3,033690	-1,194850	-18,427201	9,505319	10,284747	-0,019634	-0,044275	0,018212	-2,227262	-1,990921	-2,141047	-0,019634	-0,044275	0,018212	-2,227262	-1,990921	-2,141047
14:22:28,96	0,355003	3,529987	0,234029	0,003971	-2,583014	0,060986	-0,017244	-0,045070	0,019368	1,291401	-3,374638	-2,185792	-0,697301	-3,035346	-1,196392	-18,457522	9,489809	10,309568	-0,017244	-0,045070	0,019368	-2,246564	-2,020978	-2,185792	-0,017244	-0,045070	0,019368	-2,246564	-2,020978	-2,185792
14:22:29,01	0,355003	3,529987	0,234029	0,003971	-2,583014	0,060986	-0,016064	-0,046339	0,017826	1,328796	-3,331794	-2,160971	-0,700320	-3,030849	-1,197963	-18,488361	9,533593	10,339037	-0,016064	-0,046339	0,017826	-2,308784	-2,070746	-2,160971	-0,016064	-0,046339	0,017826	-2,308784	-2,070746	-2,160971
14:22:29,06	0,355003	3,529987	0,234029	0,003971	-2,583014	0,060986	-0,018450	-0,041476	0,016255	1,098448	-3,504452	-2,131502	-0,696043	-3,034409	-1,196753	-18,425217	9,520158	10,330165	-0,018450	-0,041476	0,016255	-2,157431	-2,056124	-2,131502	-0,018450	-0,041476	0,016255	-2,157431	-2,056124	-2,131502
14:22:29,11	0,355003	3,529987	0,234029	0,003971	-2,583014	0,060986	-0,017505	-0,046959	0,017465	1,403513	-3,393909	-2,140374	-0,697315	-3,034071	-1,196433	-18,465101	9,508863	10,325003	-0,017505	-0,046959	0,017465	-2,282800	-2,019764	-2,140374	-0,017505	-0,046959	0,017465	-2,282800	-2,019764	-2,140374
14:22:29,16	0,355003	3,529987	0,234029	0,003971	-2,583014	0,060986	-0,017162	-0,045690	0,017785	1,307756	-3,404963	-2,145536	-0,699546	-3,029625	-1,197972	-18,468555	9,530184	10,320876	-0,017162	-0,045690	0,017785	-2,278872	-2,057749	-2,145536	-0,017162	-0,045690	0,017785	-2,278872	-2,057749	-2,145536
14:22:29,21	0,355003	3,529987	0,234029	0,003971	-2,583014	0,060986	-0,019897	-0,041535	0,016246	1,108434	-3,560830	-2,149663	-0,698411	-3,027758	-1,196788	-18,417502	9,530331	10,321320	-0,019897	-0,041535	0,016246	-2,152028	-1,998926	-2,149663	-0,019897	-0,041535	0,016246	-2,152028	-1,998926	-2,149663
14:22:29,26	0,355003	3,529987	0,234029	0,003971	-2,583014	0,060986	-0,022081	-0,041583	0,017430	1,136632	-3,630267	-2,149219	-0,697895	-3,034016	-1,195992	-18,468789	9,534603	10,340041	-0,022081	-0,041583	0,017430	-2,127670	-1,896906	-2,149219	-0,022081	-0,041583	0,017430	-2,127670	-1,896906	-2,149219
14:22:29,31	0,355003	3,529987	0,234029	0,003971	-2,583014	0,060986	-0,016920	-0,045160	0,018226	1,300652	-3,408421	-2,130498	-0,693321	-3,036645	-1,197559	-18,526170	9,500620	10,336051	-0,016920	-0,045160	0,018226	-2,244385	-2,080236	-2,130498	-0,016920	-0,045160	0,018226	-2,244385	-2,080236	-2,130498
14:22:29,36	0,355003	3,529987	0,234029	0,003971	-2,583014	0,060986	-0,016930	-0,050435	0,016659	1,516857	-3,441662	-2,134488	-0,614275	-3,079646	-1,174156	-20,777368	5,608112	10,881637	-0,016930	-0,050435	0,016659	-2,442306	-2,112665	-2,134488	-0,016930	-0,050435	0,016659	-2,442306	-2,112665	-2,134488
14:22:29,41	0,355003	3,529987	0,234029	0,003971	-2,583014	0,060986	-0,019212	-0,140391	0,040062	1,697972	-3,563690	-1,588902	-0,657782	-3,043729	-1,175751	-18,775603	8,037371	10,596883	-0,019212	-0,140391	0,040062	-9,322754	-2,055517	-1,588902	-0,019212	-0,140391	0,040062	-9,322754	-2,055517	-1,588902
14:22:29,46	0,355003	3,529987	0,234029	0,003971	-2,583014	0,060986	-0,028564	-0,084755	0,038467	1,909564	-3,531026	-1,873656	-0,673985	-3,014995	-1,179495	-17,273728	9,023960	10,414910	-0,028564	-0,084755	0,038467	-4,743709	-1,288751	-1,873656	-0,028564	-0,084755	0,038467	-4,743709	-1,288751	-1,873656
14:22:29,51	0,355001	3,529960	0,234039	0,053997	-2,583026	0,060962	-0,045347	-0,056356	0,034723	2,038150	-3,596355	-2,055629	-0,676663	-3,027392	-1,190271	-17,874549	8,920393	10,470474	-0,045347	-0,056356	0,034723	-2,385781	-0,036645	-2,055629	-0,045347	-0,056356	0,034723	-2,385781	-0,036645	-2,055629
14:22:29,56	0,355001	3,529960	0,234039	0,053997	-2,583026	0,060962	-0,033272	-0,060235	0,023947	1,849770	-3,437021	-2,000065	-0,677416	-3,029508	-1,191086	-17,874469	8,880522	10,453097	-0,033272	-0,060235	0,023947	-2,878682	-0,825163	-2,000065	-0,033272	-0,060235	0,023947	-2,878682	-0,825163	-2,000065
14:22:29,61	0,355001	3,529960	0,234039	0,053997	-2,583026	0,060962	-0,031063	-0,060641	0,023132	1,836383	-3,302147	-2,017442	-0,672090	-3,031178	-1,194641	-17,901316	8,867138	10,459818	-0,031063	-0,060641	0,023132	-2,923926	-0,863698	-2,017442	-0,031063	-0,060641	0,023132	-2,923926	-0,863698	-2,017442
14:22:29,66	0,355001	3,529960	0,234039	0,053997	-2,583026	0,060962	-0,032279	-0,066088	0,019577	2,094630	-3,381943	-2,010721	-0,675390	-3,029566	-1,201961	-17,941599	8,889282	10,459008	-0,032279	-0,066088	0,019577	-3,093295	-0,848028	-2,010721	-0,032279	-0,066088	0,019577	-3,093295	-0,848028	-2,010721
14:22:29,71	0,355001	3,529960	0,234039	0,053997	-2,583026	0,060962	-0,032026	-0,062425	0,012257	1,903158	-3,414723	-2,011531	-0,672581	-3,034342	-1,192116	-17,939835	8,810791	10,463587	-0,032026	-0,062425	0,012257	-2,997173	-0,900702	-2,011531	-0,032026	-0,062425	0,012257	-2,997173	-0,900702	-2,011531
14:22:29,76	0,355001	3,529960	0,234039	0,053997	-2,583026	0,060962	-0,029294	-0,067246	0,022102	2,086753	-3,231905	-2,006953	-0,676624	-3,031575	-1,198214	-17,940889	8,849085	10,477129	-0,029294	-0,067246	0,022102	-3,192021	-0,932318	-2,006953	-0,029294	-0,067246	0,022102	-3,192021	-0,932318	-2,006953
14:22:29,81	0,355001	3,529960	0,234039	0,053997	-2,583026	0,060962	-0,029669	-0,062361	0,016004	1,865375	-3,271436	-1,993410	-0,671201	-3,035364	-1,195618	-18,031127	8,776844	10,506838	-0,029669	-0,062361	0,016004	-3,029935	-0,942454	-1,993410	-0,029669	-0,062361	0,016004	-3,029935	-0,942454	-1,993410
14:22:29,86	0,355001	3,529960	0,234039	0,053997	-2,583026	0,060962	-0,029099	-0,068951	0,018600	2,100381	-3,283838	-1,963701	-0,591901	-3,078203	-1,186954	-20,242037	5,000846	11,072047	-0,029099	-0,068951	0,018600	-3,312256	-0,999579	-1,963701	-0,029099	-0,068951	0,018600	-3,312256	-0,999579	-1,963701
14:22:29,91	0,355001	3,529960	0,234039	0,053997	-2,583026	0,060962	-0,031649	-0,159046	0,027264	2,409786	-3,443152	-1,398492	-0,624999	-3,028842	-1,172876	-17,677103	6,876602	10,748341	-0,031649	-0,159046	0,027264	-10,075351	-0,958704	-1,398492	-0,031649	-0,159046	0,027264	-10,075351	-0,958704	-1,398492
14:22:29,96	0,355001	3,529960	0,234039	0,053997	-2,583026	0,060962	-0,041025	-0,076264	0,019642	2,738090	-3,519337	-1,880195	-0,658905	-3,028692	-1,194576	-17,569281	8,807469	10,590344	-0,041025	-0,076264	0,019642	-3,248598	-0,298881	-1,880195	-0,041025	-0,076264	0,019642	-3,248598	-0,298881	-1,880195
14:22:30,01	0,354959	3,529996	0,234042	0,103989	-2,583003	0,061010	-0,041025	-0,076264	0,019642	2,738090	-3,519337	-1,880195	-0,658216	-3,045109	-1,200413	-18,243986	8,696762	10,639381	-0,041025	-0,076264	0,019642	-3,248598	-0,298881	-1,880195	-0,041025	-0,076264	0,019642	-3,248598	-0,298881	-1,880195
14:22:30,06	0,354959	3,529996	0,234042	0,103989	-2,583003	0,061010	-0,027152	-0,085069	0,013805	2,762723	-3,326920	-1,831158	-0,659839	-3,046010	-1,202403	-18,309376	8,679030	10,616056	-0,027152	-0,085069	0,013805	-3,915159	-1,195463	-1,831158	-0,027152	-0,085069	0,013805	-3,915159	-1,195463	-1,831158
14:22:30,11	0,354959	3,529996	0,234042	0,103989	-2,583003	0,061010	-0,025560	-0,084114	0,011815	2,665022	-3,291885	-1,854483	-0,658572	-3,045045	-1,198527	-18,302490	8,693817	10,600331	-0,025560	-0,084114	0,011815	-3,937909	-1,285421	-1,854483	-0,025560	-0,084114	0,011815	-3,937909	-1,285421	-1,854483
14:22:30,16	0,354959	3,529996	0,234042	0,103989	-2,583003	0,061010	-0,027030	-0,084729	0,015691	2,713263	-3,369752	-1,870208	-0,659309	-3,045922	-1,201747	-18,285195	8,657904	10,610799	-0,027030	-0,084729	0,015691	-3,937963	-1,247898	-1,870208	-0,027030	-0,084729	0,015691	-3,937963	-1,247898	-1,870208
14:22:30,21	0,354959	3,529996	0,234042	0,103989	-2,583003	0,061010	-0,025901	-0,084529	0,012471	2,680419	-3,278119	-1,859740	-0,661744	-3,047374	-1,207255	-18,311857	8,651676	10,621664	-0,025901	-0,084529	0,012471	-3,955122	-1,244877	-1,859740	-0,025901	-0,084529	0,012471	-3,955122	-1,244877	-1,859740
14:22:30,26	0,354959	3,529996	0,234042	0,103989	-2,583003	0,061010	-0,023426	-0,083146	0,006963	2,589764	-3,169398	-1,848875	-0,663777	-3,045618	-1,200964	-18,319177	8,684485	10,606758	-0,023426	-0,083146	0,006963	-3,937189	-1,330439	-1,848875	-0,023426	-0,083146	0,006963	-3,937189	-1,330439	-1,848875
14:22:30,31	0,354959	3,529996	0,234042	0,103989	-2,583003	0,061010	-0,023931	-0,080507	0,013254	2,477312	-3,218365	-1,863781	-0,657657	-3,047083	-1,201827	-18,338706	8,649530	10,614472	-0,023931	-0,080507	0,013254	-3,842514	-1,339819	-1,863781	-0,023931	-0,080507	0,013254	-3,842514	-1,339819	-1,863781
14:22:30,36	0,354959	3,529996	0,234042	0,103989	-2,583003	0,061010	-0,025722	-0,086540	0,012391	2,750976	-3,310948	-1,856067	-0,658953	-3,047089	-1,201111	-18,356825	8,677471	10,631852	-0,025722	-0,086540	0,012391	-4,042417	-1,291785	-1,856067	-0,025722	-0,086540	0,012391	-4,042417	-1,291785	-1,856067
14:22:30,41	0,354959	3,529996	0,234042	0,103989	-2,583003	0,061010	-0,025069	-0,085421	0,013107	2,707921	-3,306654	-1,838688	-0,664252	-3,046546	-1,200682	-18,381165	8,620251	10,626750	-0,025069	-0,085421	0,013107	-3,997623	-1,338751	-1,838688	-0,025069	-0,085421	0,013107	-3,997623	-1,338751	-1,838688
14:22:30,46	0,354959	3,529996	0,234042	0,103989	-2,583003	0,061010	-0,022890	-0,080560	0,013536	2,393445	-3,185823	-1,843789	-0,660627	-3,047536	-1,203758	-18,340752	8,636800	10,634061	-0,022890	-0,080560	0,013536	-3,930540	-1,388959	-1,843789	-0,022890	-0,080560	0,013536	-3,930540	-1,388959	-1,843789
14:22:30,51	0,354959	3,529996	0,234042	0,103989	-2,583003	0,061010	-0,023844	-0,084195	0,010460	2,616967	-3,208721	-1,836478	-0,660950	-3,046405	-1,201940	-18,365360	8,663228	10,619631	-0,023844	-0,084195	0,010460	-3,992312	-1,336948	-1,836478	-0,023844	-0,084195	0,010460	-3,992312	-1,336948	-1,836478
14:22:30,56	0,354959	3,529996	0,234042	0,103989	-2,583003	0,061010	-0,024663	-0,083350	0,012278	2,583624	-3,285795	-1,850908	-0,662348	-3,046382	-1,201973	-18,343876	8,681893	10,565282	-0,024663	-0,083350	0,012278	-3,959343	-1,349788	-1,850908	-0,024663	-0,083350	0,012278	-3,959343	-1,349788	-1,850908
14:22:30,61	0,354959	3,529996	0,234042	0,103989	-2,583003	0,061010	-0,023983	-0,082127	0,012245	2,546933	-3,241206	-1,905257	-0,662418	-3,048464	-1,203778	-18,361985	8,654492	10,619875	-0,023983	-0,082127	0,012245	-3,900025	-1,358514	-1,905257	-0,023983	-0,082127	0,012245	-3,900025	-1,358514	-1,905257
14:22:30,66	0,354959	3,529996	0,234042	0,103989	-2,583003	0,061010	-0,022146	-0,083108	0,010440	2,565162	-3,147622	-1,850664	-0,660926	-3,046947	-1,201774	-18,346344	8,632159	10,610187	-0,022146	-0,083108	0,010440	-3,958807	-1,409198	-1,850664	-0,022146	-0,083108	0,010440	-3,958807	-1,409198	-1,850664
14:22:30,71	0,354959	3,529996	0,234042	0,103989	-2,583003	0,061010	-0,024205	-0,083641	0,012444	2,581359	-3,230026	-1,860352	-0,660076	-3,043750	-1,202623	-18,357527	8,653427	10,625042	-0,024205	-0,083641	0,012444	-3,984453	-1,329897	-1,860352	-0,024205	-0,083641	0,012444	-3,984453	-1,329897	-1,860352
14:22:30,76	0,354959	3,529996	0,234042	0,103989	-2,583003	0,061010	-0,027399	-0,082779	0,011595	2,549357	-3,416418	-1,845497	-0,656444	-3,045949	-1,197930	-18,321989	8,637806	10,621622	-0,027399	-0,082779	0,011595	-3,948781	-1,265583	-1,845497	-0,027399	-0,082779	0,011595	-3,948781	-1,265583	-1,845497
14:22:30,82	0,354959	3,529996	0,234042	0,103989	-2,583003	0,061010	-0,027310	-0,087024	0,016288	2,774323	-3,373202	-1,848917	-0,661183	-3,046430	-1,201454	-18,341325	8,668582	10,604681	-0,027310	-0,087024	0,016288	-4,057024	-1,229354	-1,848917	-0,027310	-0,087024	0,016288	-4,057024	-1,229354	-1,848917
14:22:30,87	0,354959	3,529996	0,234042	0,103989	-2,583003	0,061010	-0,024525	-0,083160	0,012764	2,590412	-3,260511	-1,865859	-0,661730	-3,046073	-1,202425	-18,377978	8,650307	10,631669	-0,024525	-0,083160	0,012764	-3,937660	-1,335292	-1,865859	-0,024525	-0,083160	0,012764	-3,937660	-1,335292	-1,865859
14:22:30,92	0,354959	3,529996	0,234042	0,103989	-2,583003	0,061010	-0,024560	-0,082508	0,011793	2,522364	-3,284927	-1,838870	-0,659503	-3,044364	-1,201940	-18,348605	8,595689	10,617848	-0,024560	-0,082508	0,011793	-3,954539	-1,356974	-1,838870	-0,024560	-0,082508	0,011793	-3,954539	-1,356974	-1,838870
14:22:30,97	0,354959	3,529996	0,234042	0,103989	-2,583003	0,061010	-0,027154	-0,083582	0,012278	2,545584	-3,367055	-1,852691	-0,658518	-3,046602	-1,203370	-18,354407	8,615742	10,643484	-0,027154	-0,083582	0,012278	-4,015608	-1,235493	-1,852691	-0,027154	-0,083582	0,012278	-4,015608	-1,235493	-1,852691
14:22:31,02	0,354959	3,529996	0,234042	0,103989	-2,583003	0,061010	-0,025708	-0,085554	0,010848	2,662583	-3,306911	-1,827055	-0,660046	-3,047401	-1,199892	-18,351164	8,627738	10,612265	-0,025708	-0,085554	0,010848	-4,053396	-1,288866	-1,827055	-0,025708	-0,085554	0,010848	-4,053396	-1,288866	-1,827055
14:22:31,07	0,354959	3,529996	0,234042	0,103989	-2,583003	0,061010	-0,024252	-0,084630	0,014326	2,626548	-3,234409	-1,858274	-0,658738	-3,045334	-1,204389	-18,346140	8,620696	10,583764	-0,024252	-0,084630	0,014326	-4,016901	-1,330628	-1,858274	-0,024252	-0,084630	0,014326	-4,016901	-1,330628	-1,858274
14:22:31,12	0,354959	3,529996	0,234042	0,103989	-2,583003	0,061010	-0,026696	-0,084729	0,009829	2,628140	-3,353618	-1,886776	-0,660158	-3,046725	-1,201465	-18,393453	8,614712	10,618166	-0,026696	-0,084729	0,009829	-4,023126	-1,257994	-1,886776	-0,026696	-0,084729	0,009829	-4,023126	-1,257994	-1,886776
14:22:31,17	0,354959	3,529996	0,234042	0,103989	-2,583003	0,061010	-0,024782	-0,084195	0,012753	2,571489	-3,292061	-1,852373	-0,657320	-3,046239	-1,201943	-18,371481	8,610213	10,612593	-0,024782	-0,084195	0,012753	-4,037791	-1,346703	-1,852373	-0,024782	-0,084195	0,012753	-4,037791	-1,346703	-1,852373
14:22:31,22	0,354959	3,529996	0,234042	0,103989	-2,583003	0,061010	-0,026622	-0,086410	0,012275	2,693775	-3,366469	-1,857946	-0,660123	-3,046581	-1,201449	-18,381626	8,634183	10,633221	-0,026622	-0,086410	0,012275	-4,089407	-1,276661	-1,857946	-0,026622	-0,086410	0,012275	-4,089407	-1,276661	-1,857946
14:22:31,27	0,354959	3,529996	0,234042	0,103989	-2,583003	0,061010	-0,024924	-0,084153	0,012769	2,592115	-3,298947	-1,837318	-0,659469	-3,044358	-1,204159	-18,331802	8,608612	10,629137	-0,024924	-0,084153	0,012769	-4,013920	-1,342428	-1,837318	-0,024924	-0,084153	0,012769	-4,013920	-1,342428	-1,837318
14:22:31,32	0,354959	3,529996	0,234042	0,103989	-2,583003	0,061010	-0,027176	-0,083608	0,010059	2,566525	-3,360121	-1,841403	-0,656147	-3,047514	-1,201428	-18,391544	8,596764	10,654463	-0,027176	-0,083608	0,010059	-3,996701	-1,226814	-1,841403	-0,027176	-0,083608	0,010059	-3,996701	-1,226814	-1,841403
14:22:31,37	0,354959	3,529996	0,234042	0,103989	-2,583003	0,061010	-0,026104	-0,088063	0,012790	2,758058	-3,350182	-1,816076	-0,658389	-3,047732	-1,202222	-18,386776	8,600358	10,632790	-0,026104	-0,088063	0,012790	-4,154893	-1,301041	-1,816076	-0,026104	-0,088063	0,012790	-4,154893	-1,301041	-1,816076
14:22:31,42	0,354959	3,529996	0,234042	0,103989	-2,583003	0,061010	-0,024794	-0,086231	0,011996	2,668267	-3,279760	-1,837749	-0,661844	-3,044564	-1,203388	-18,338205	8,596510	10,627904	-0,024794	-0,086231	0,011996	-4,100837	-1,333408	-1,837749	-0,024794	-0,086231	0,011996	-4,100837	-1,333408	-1,837749
14:22:31,47	0,354959	3,529996	0,234042	0,103989	-2,583003	0,061010	-0,025810	-0,081655	0,010830	2,451270	-3,288593	-1,842635	-0,657848	-3,048683	-1,203792	-18,408148	8,594471	10,619193	-0,025810	-0,081655	0,010830	-3,958620	-1,262502	-1,842635	-0,025810	-0,081655	0,010830	-3,958620	-1,262502	-1,842635
14:22:31,52	0,354959	3,529996	0,234042	0,103989	-2,583003	0,061010	-0,024241	-0,087175	0,010426	2,701608	-3,266545	-1,851346	-0,653885	-3,051191	-1,203864	-18,457674	8,517019	10,659973	-0,024241	-0,087175	0,010426	-4,141656	-1,363640	-1,851346	-0,024241	-0,087175	0,010426	-4,141656	-1,363640	-1,851346
14:22:31,57	0,354959	3,529996	0,234042	0,103989	-2,583003	0,061010	-0,024051	-0,091861	0,010354	2,853414	-3,260815	-1,810566	-0,579520	-3,077851	-1,186365	-19,819745	4,438984	11,183573	-0,024051	-0,091861	0,010354	-4,357660	-1,372847	-1,810566	-0,024051	-0,091861	0,010354	-4,357660	-1,372847	-1,810566
14:22:31,62	0,354959	3,529996	0,234042	0,103989	-2,583003	0,061010	-0,038144	-0,169592	0,027853	2,682745	-3,134255	-1,286966	-0,640066	-3,055780	-1,176438	-18,441636	7,894506	10,752071	-0,038144	-0,169592	0,027853	-10,630265	-0,139936	-1,286966	-0,038144	-0,169592	0,027853	-10,630265	-0,139936	-1,286966
14:22:31,67	0,354959	3,529996	0,234042	0,103989	-2,583003	0,061010	-0,026986	-0,106123	0,037780	3,063935	-3,088287	-1,718468	-0,652506	-3,025749	-1,180334	-17,102525	8,900546	10,639547	-0,026986	-0,106123	0,037780	-5,266690	-0,969925	-1,718468	-0,026986	-0,106123	0,037780	-5,266690	-0,969925	-1,718468
14:22:31,72	0,355123	3,529962	0,234044	0,153989	-2,583008	0,061015	-0,046774	-0,080334	0,033884	3,263750	-3,460596	-1,830993	-0,647569	-3,044496	-1,192957	-17,760175	8,661744	10,678325	-0,046774	-0,080334	0,033884	-3,042487	0,211149	-1,830993	-0,046774	-0,080334	0,033884	-3,042487	0,211149	-1,830993
14:22:31,77	0,355123	3,529962	0,234044	0,153989	-2,583008	0,061015	-0,033007	-0,093984	0,021261	3,437884	-3,194839	-1,792214	-0,648866	-3,044717	-1,194531	-17,800682	8,624853	10,678261	-0,033007	-0,093984	0,021261	-3,939829	-0,603824	-1,792214	-0,033007	-0,093984	0,021261	-3,939829	-0,603824	-1,792214
14:22:31,82	0,355123	3,529962	0,234044	0,153989	-2,583008	0,061015	-0,032166	-0,092970	0,019687	3,332988	-3,167765	-1,792279	-0,647832	-3,041971	-1,194552	-17,856260	8,619472	10,698639	-0,032166	-0,092970	0,019687	-3,965176	-0,642732	-1,792279	-0,032166	-0,092970	0,019687	-3,965176	-0,642732	-1,792279
14:22:31,87	0,355123	3,529962	0,234044	0,153989	-2,583008	0,061015	-0,035062	-0,092493	0,019666	3,275704	-3,363784	-1,771900	-0,648137	-3,043737	-1,195771	-17,850217	8,598229	10,744352	-0,035062	-0,092493	0,019666	-3,984970	-0,611437	-1,771900	-0,035062	-0,092493	0,019666	-3,984970	-0,611437	-1,771900
14:22:31,92	0,355123	3,529962	0,234044	0,153989	-2,583008	0,061015	-0,033380	-0,093112	0,018447	3,292525	-3,260486	-1,726187	-0,646688	-3,045993	-1,198811	-17,863353	8,588360	10,699908	-0,033380	-0,093112	0,018447	-4,016753	-0,640145	-1,726187	-0,033380	-0,093112	0,018447	-4,016753	-0,640145	-1,726187
14:22:31,97	0,355123	3,529962	0,234044	0,153989	-2,583008	0,061015	-0,032151	-0,095495	0,015407	3,401335	-3,202988	-1,770631	-0,648890	-3,043688	-1,194364	-17,856574	8,564982	10,681809	-0,032151	-0,095495	0,015407	-4,095022	-0,679171	-1,770631	-0,032151	-0,095495	0,015407	-4,095022	-0,679171	-1,770631
14:22:32,02	0,355123	3,529962	0,234044	0,153989	-2,583008	0,061015	-0,033046	-0,092435	0,019854	3,225378	-3,231967	-1,788730	-0,638248	-3,042632	-1,195620	-17,938354	8,306081	10,769982	-0,033046	-0,092435	0,019854	-4,030798	-0,637894	-1,788730	-0,033046	-0,092435	0,019854	-4,030798	-0,637894	-1,788730
14:22:32,07	0,355123	3,529962	0,234044	0,153989	-2,583008	0,061015	-0,039281	-0,101123	0,018598	3,412016	-3,497601	-1,700557	-0,576649	-3,081178	-1,164836	-19,744930	4,964126	11,185317	-0,039281	-0,101123	0,018598	-4,526117	-0,414019	-1,700557	-0,039281	-0,101123	0,018598	-4,526117	-0,414019	-1,700557
14:22:32,12	0,355123	3,529962	0,234044	0,153989	-2,583008	0,061015	-0,036699	-0,173743	0,049382	3,390761	-3,256882	-1,285222	-0,629289	-3,067038	-1,151187	-18,817649	8,231932	10,877546	-0,036699	-0,173743	0,049382	-10,248057	-0,376014	-1,285222	-0,036699	-0,173743	0,049382	-10,248057	-0,376014	-1,285222
14:22:32,17	0,355123	3,529962	0,234044	0,153989	-2,583008	0,061015	-0,022624	-0,121085	0,063031	3,946198	-3,355858	-1,592993	-0,656890	-3,053341	-1,170072	-17,926959	9,672035	10,688285	-0,022624	-0,121085	0,063031	-5,558983	-1,579844	-1,592993	-0,022624	-0,121085	0,063031	-5,558983	-1,579844	-1,592993
14:22:32,22	0,355071	3,529964	0,234038	0,204009	-2,583011	0,061006	-0,020686	-0,090333	0,044146	4,039608	-3,203763	-1,782254	-0,650892	-3,064227	-1,182301	-18,557580	9,465517	10,760424	-0,020686	-0,090333	0,044146	-3,051547	-1,579898	-1,782254	-0,020686	-0,090333	0,044146	-3,051547	-1,579898	-1,782254
14:22:32,27	0,355071	3,529964	0,234038	0,204009	-2,583011	0,061006	-0,014257	-0,100971	0,031917	4,098630	-3,312345	-1,710115	-0,654507	-3,064843	-1,179201	-18,611382	9,497762	10,783633	-0,014257	-0,100971	0,031917	-3,827618	-2,193134	-1,710115	-0,014257	-0,100971	0,031917	-3,827618	-2,193134	-1,710115
14:22:32,32	0,355071	3,529964	0,234038	0,204009	-2,583011	0,061006	-0,011917	-0,098148	0,035017	3,952853	-3,253346	-1,686906	-0,656434	-3,064446	-1,184299	-18,671989	9,482825	10,767225	-0,011917	-0,098148	0,035017	-3,751781	-2,317878	-1,686906	-0,011917	-0,098148	0,035017	-3,751781	-2,317878	-1,686906
14:22:32,37	0,355071	3,529964	0,234038	0,204009	-2,583011	0,061006	-0,011296	-0,096281	0,029919	3,812523	-3,266104	-1,703314	-0,649259	-3,065958	-1,181923	-18,616425	9,441524	10,769745	-0,011296	-0,096281	0,029919	-3,745542	-2,379337	-1,703314	-0,011296	-0,096281	0,029919	-3,745542	-2,379337	-1,703314
14:22:32,42	0,355071	3,529964	0,234038	0,204009	-2,583011	0,061006	-0,013575	-0,103250	0,032295	4,166934	-3,315805	-1,700794	-0,649857	-3,065996	-1,185030	-18,622586	9,466801	10,777246	-0,013575	-0,103250	0,032295	-3,938211	-2,250193	-1,700794	-0,013575	-0,103250	0,032295	-3,938211	-2,250193	-1,700794
14:22:32,47	0,355071	3,529964	0,234038	0,204009	-2,583011	0,061006	-0,013243	-0,102752	0,029188	4,159811	-3,316527	-1,693294	-0,653421	-3,066499	-1,178451	-18,646912	9,450405	10,757741	-0,013243	-0,102752	0,029188	-3,906185	-2,276959	-1,693294	-0,013243	-0,102752	0,029188	-3,906185	-2,276959	-1,693294
14:22:32,52	0,355071	3,529964	0,234038	0,204009	-2,583011	0,061006	-0,011026	-0,099916	0,035767	3,986021	-3,214096	-1,712798	-0,652246	-3,067760	-1,179206	-18,647133	9,448447	10,777537	-0,011026	-0,099916	0,035767	-3,857416	-2,348585	-1,712798	-0,011026	-0,099916	0,035767	-3,857416	-2,348585	-1,712798
14:22:32,57	0,355071	3,529964	0,234038	0,204009	-2,583011	0,061006	-0,010521	-0,101565	0,035012	4,069926	-3,187065	-1,693002	-0,651128	-3,065534	-1,182730	-18,665542	9,452662	10,765993	-0,010521	-0,101565	0,035012	-3,902901	-2,361172	-1,693002	-0,010521	-0,101565	0,035012	-3,902901	-2,361172	-1,693002
14:22:32,62	0,355071	3,529964	0,234038	0,204009	-2,583011	0,061006	-0,013007	-0,101420	0,031488	4,056843	-3,334414	-1,704546	-0,652922	-3,064192	-1,183146	-18,664754	9,418298	10,740800	-0,013007	-0,101420	0,031488	-3,904620	-2,313330	-1,704546	-0,013007	-0,101420	0,031488	-3,904620	-2,313330	-1,704546
14:22:32,67	0,355071	3,529964	0,234038	0,204009	-2,583011	0,061006	-0,013273	-0,099195	0,031072	3,911783	-3,330339	-1,729739	-0,651782	-3,068243	-1,180798	-18,694501	9,413340	10,753650	-0,013273	-0,099195	0,031072	-3,875027	-2,288438	-1,729739	-0,013273	-0,099195	0,031072	-3,875027	-2,288438	-1,729739
14:22:32,72	0,355071	3,529964	0,234038	0,204009	-2,583011	0,061006	-0,010335	-0,102208	0,033420	4,049276	-3,200844	-1,716889	-0,654171	-3,064793	-1,184706	-18,695924	9,420361	10,751522	-0,010335	-0,102208	0,033420	-3,974030	-2,389578	-1,716889	-0,010335	-0,102208	0,033420	-3,974030	-2,389578	-1,716889
14:22:32,77	0,355071	3,529964	0,234038	0,204009	-2,583011	0,061006	-0,012128	-0,098414	0,029512	3,857350	-3,298833	-1,719018	-0,652386	-3,064429	-1,180825	-18,699865	9,435213	10,745193	-0,012128	-0,098414	0,029512	-3,868117	-2,346802	-1,719018	-0,012128	-0,098414	0,029512	-3,868117	-2,346802	-1,719018
14:22:32,82	0,355071	3,529964	0,234038	0,204009	-2,583011	0,061006	-0,013336	-0,099778	0,033393	3,939197	-3,372480	-1,725346	-0,652982	-3,067031	-1,182738	-18,688940	9,392571	10,763771	-0,013336	-0,099778	0,033393	-3,893384	-2,325633	-1,725346	-0,013336	-0,099778	0,033393	-3,893384	-2,325633	-1,725346
14:22:32,87	0,355071	3,529964	0,234038	0,204009	-2,583011	0,061006	-0,010784	-0,100563	0,031480	3,948555	-3,209020	-1,706768	-0,654652	-3,063358	-1,180414	-18,649455	9,419777	10,753389	-0,010784	-0,100563	0,031480	-3,945656	-2,362466	-1,706768	-0,010784	-0,100563	0,031480	-3,945656	-2,362466	-1,706768
14:22:32,92	0,355071	3,529964	0,234038	0,204009	-2,583011	0,061006	-0,013129	-0,097280	0,033804	3,821125	-3,310382	-1,717151	-0,649408	-3,065564	-1,180406	-18,676652	9,405876	10,758642	-0,013129	-0,097280	0,033804	-3,815343	-2,279724	-1,717151	-0,013129	-0,097280	0,033804	-3,815343	-2,279724	-1,717151
14:22:32,97	0,355071	3,529964	0,234038	0,204009	-2,583011	0,061006	-0,013842	-0,102924	0,033812	4,088995	-3,364028	-1,711897	-0,649839	-3,067329	-1,181947	-18,663342	9,377912	10,759422	-0,013842	-0,102924	0,033812	-3,990556	-2,277448	-1,711897	-0,013842	-0,102924	0,033812	-3,990556	-2,277448	-1,711897
14:22:33,03	0,355071	3,529964	0,234038	0,204009	-2,583011	0,061006	-0,012098	-0,103434	0,032271	4,097915	-3,247828	-1,711117	-0,648830	-3,064504	-1,181187	-18,677554	9,406398	10,759400	-0,012098	-0,103434	0,032271	-4,021616	-2,298158	-1,711117	-0,012098	-0,103434	0,032271	-4,021616	-2,298158	-1,711117
14:22:33,08	0,355071	3,529964	0,234038	0,204009	-2,583011	0,061006	-0,015049	-0,102895	0,033031	4,087469	-3,427842	-1,711139	-0,654274	-3,067155	-1,182903	-18,676949	9,413972	10,796897	-0,015049	-0,102895	0,033031	-3,989777	-2,246501	-1,711139	-0,015049	-0,102895	0,033031	-3,989777	-2,246501	-1,711139
14:22:33,13	0,355071	3,529964	0,234038	0,204009	-2,583011	0,061006	-0,010030	-0,099506	0,031315	3,918114	-3,170145	-1,673642	-0,652966	-3,066960	-1,182361	-18,688626	9,405527	10,749431	-0,010030	-0,099506	0,031315	-3,893113	-2,382753	-1,673642	-0,010030	-0,099506	0,031315	-3,893113	-2,382753	-1,673642
14:22:33,18	0,355071	3,529964	0,234038	0,204009	-2,583011	0,061006	-0,010854	-0,100541	0,031857	3,958764	-3,218842	-1,721108	-0,655033	-3,066241	-1,179367	-18,698571	9,426761	10,781250	-0,010854	-0,100541	0,031857	-3,933684	-2,366828	-1,721108	-0,010854	-0,100541	0,031857	-3,933684	-2,366828	-1,721108
14:22:33,23	0,355071	3,529964	0,234038	0,204009	-2,583011	0,061006	-0,010443	-0,098391	0,034851	3,860392	-3,216708	-1,689289	-0,649433	-3,070837	-1,184271	-18,689513	9,393112	10,764776	-0,010443	-0,098391	0,034851	-3,863297	-2,396945	-1,689289	-0,010443	-0,098391	0,034851	-3,863297	-2,396945	-1,689289
14:22:33,28	0,355071	3,529964	0,234038	0,204009	-2,583011	0,061006	-0,009263	-0,105539	0,029947	4,207500	-3,130663	-1,705763	-0,652355	-3,065017	-1,180422	-18,691297	9,448242	10,754886	-0,009263	-0,105539	0,029947	-4,077344	-2,403555	-1,705763	-0,009263	-0,105539	0,029947	-4,077344	-2,403555	-1,705763
14:22:33,33	0,355071	3,529964	0,234038	0,204009	-2,583011	0,061006	-0,012842	-0,100098	0,033796	3,971421	-3,345907	-1,715653	-0,655306	-3,065153	-1,183140	-18,668903	9,390016	10,749070	-0,012842	-0,100098	0,033796	-3,886305	-2,337807	-1,715653	-0,012842	-0,100098	0,033796	-3,886305	-2,337807	-1,715653
14:22:33,38	0,355071	3,529964	0,234038	0,204009	-2,583011	0,061006	-0,011249	-0,097611	0,031078	3,802866	-3,214566	-1,721469	-0,654198	-3,067625	-1,183516	-18,708737	9,401136	10,774114	-0,011249	-0,097611	0,031078	-3,859627	-2,331516	-1,721469	-0,011249	-0,097611	0,031078	-3,859627	-2,331516	-1,721469
14:22:33,43	0,355071	3,529964	0,234038	0,204009	-2,583011	0,061006	-0,009662	-0,099806	0,030702	3,906718	-3,172082	-1,696425	-0,650118	-3,063408	-1,184227	-18,666916	9,388204	10,767766	-0,009662	-0,099806	0,030702	-3,928080	-2,413635	-1,696425	-0,009662	-0,099806	0,030702	-3,928080	-2,413635	-1,696425
14:22:33,48	0,355071	3,529964	0,234038	0,204009	-2,583011	0,061006	-0,015354	-0,101231	0,029991	3,990523	-3,425394	-1,702773	-0,655756	-3,063882	-1,183927	-18,676023	9,412178	10,749231	-0,015354	-0,101231	0,029991	-3,956129	-2,220108	-1,702773	-0,015354	-0,101231	0,029991	-3,956129	-2,220108	-1,702773
14:22:33,53	0,355071	3,529964	0,234038	0,204009	-2,583011	0,061006	-0,012124	-0,096586	0,030291	3,765164	-3,277305	-1,721308	-0,650608	-3,065484	-1,183130	-18,682073	9,407843	10,760223	-0,012124	-0,096586	0,030291	-3,816813	-2,325578	-1,721308	-0,012124	-0,096586	0,030291	-3,816813	-2,325578	-1,721308
14:22:33,58	0,355071	3,529964	0,234038	0,204009	-2,583011	0,061006	-0,013311	-0,101845	0,031088	4,031858	-3,342086	-1,710316	-0,652575	-3,067765	-1,181640	-18,686516	9,388701	10,753225	-0,013311	-0,101845	0,031088	-3,962959	-2,297203	-1,710316	-0,013311	-0,101845	0,031088	-3,962959	-2,297203	-1,710316
14:22:33,63	0,355071	3,529964	0,234038	0,204009	-2,583011	0,061006	-0,010352	-0,101282	0,032578	3,983790	-3,182520	-1,717314	-0,653008	-3,067721	-1,183909	-18,697745	9,382846	10,759310	-0,010352	-0,101282	0,032578	-3,966842	-2,369880	-1,717314	-0,010352	-0,101282	0,032578	-3,966842	-2,369880	-1,717314
14:22:33,68	0,355071	3,529964	0,234038	0,204009	-2,583011	0,061006	-0,013158	-0,098481	0,032226	3,849348	-3,354132	-1,720659	-0,652787	-3,064680	-1,182934	-18,665555	9,407163	10,760866	-0,013158	-0,098481	0,032226	-3,881404	-2,321215	-1,720659	-0,013158	-0,098481	0,032226	-3,881404	-2,321215	-1,720659
14:22:33,73	0,355071	3,529964	0,234038	0,204009	-2,583011	0,061006	-0,012918	-0,099556	0,031284	3,920524	-3,307029	-1,709673	-0,645104	-3,067173	-1,183525	-18,767807	9,135104	10,782379	-0,012918	-0,099556	0,031284	-3,894642	-2,292959	-1,709673	-0,012918	-0,099556	0,031284	-3,894642	-2,292959	-1,709673
14:22:33,78	0,355071	3,529964	0,234038	0,204009	-2,583011	0,061006	-0,014600	-0,107456	0,030693	4,044582	-3,347008	-1,688160	-0,583240	-3,135446	-1,166636	-22,012798	6,210676	11,308293	-0,014600	-0,107456	0,030693	-4,390726	-2,200914	-1,688160	-0,014600	-0,107456	0,030693	-4,390726	-2,200914	-1,688160
14:22:33,83	0,355071	3,529964	0,234038	0,204009	-2,583011	0,061006	0,013594	-0,195169	0,047582	4,450509	-3,228945	-1,162246	-0,624239	-3,088842	-1,156505	-19,825643	8,325203	11,008051	0,013594	-0,195169	0,047582	-10,870230	-4,296087	-1,162246	0,013594	-0,195169	0,047582	-10,870230	-4,296087	-1,162246
14:22:33,88	0,355071	3,529964	0,234038	0,204009	-2,583011	0,061006	-0,006267	-0,136360	0,057713	4,317290	-3,424858	-1,462488	-0,663823	-3,096269	-1,178165	-19,891702	10,699866	10,807400	-0,006267	-0,136360	0,057713	-6,387000	-2,932898	-1,462488	-0,006267	-0,136360	0,057713	-6,387000	-2,932898	-1,462488
14:22:33,93	0,355115	3,530034	0,234034	0,253990	-2,583025	0,060983	0,019957	-0,105793	0,036053	4,751284	-3,305735	-1,663139	-0,668462	-3,112058	-1,186513	-20,670435	10,612557	10,869454	0,019957	-0,105793	0,036053	-3,553481	-4,872383	-1,663139	0,019957	-0,105793	0,036053	-3,553481	-4,872383	-1,663139
14:22:33,98	0,355115	3,530034	0,234034	0,253990	-2,583025	0,060983	0,035951	-0,109671	0,027705	4,487937	-3,104825	-1,601085	-0,666778	-3,111839	-1,189620	-20,686440	10,568885	10,880124	0,035951	-0,109671	0,027705	-4,121214	-5,926956	-1,601085	0,035951	-0,109671	0,027705	-4,121214	-5,926956	-1,601085
14:22:34,03	0,355115	3,530034	0,234034	0,253990	-2,583025	0,060983	0,034919	-0,111019	0,024598	4,512207	-3,150509	-1,590415	-0,667081	-3,113810	-1,190408	-20,696834	10,571082	10,862266	0,034919	-0,111019	0,024598	-4,202759	-5,891636	-1,590415	0,034919	-0,111019	0,024598	-4,202759	-5,891636	-1,590415
14:22:34,08	0,355115	3,530034	0,234034	0,253990	-2,583025	0,060983	0,036777	-0,111742	0,023810	4,546544	-3,063964	-1,608273	-0,666274	-3,112642	-1,188482	-20,712285	10,507911	10,853486	0,036777	-0,111742	0,023810	-4,225231	-5,950987	-1,608273	0,036777	-0,111742	0,023810	-4,225231	-5,950987	-1,608273
14:22:34,13	0,355115	3,530034	0,234034	0,253990	-2,583025	0,060983	0,035362	-0,111857	0,025737	4,490062	-3,119340	-1,617053	-0,666177	-3,109020	-1,188058	-20,667783	10,549925	10,893432	0,035362	-0,111857	0,025737	-4,290697	-5,895284	-1,617053	0,035362	-0,111857	0,025737	-4,290697	-5,895284	-1,617053
14:22:34,18	0,355115	3,530034	0,234034	0,253990	-2,583025	0,060983	0,032177	-0,110130	0,026160	4,458923	-3,267460	-1,577107	-0,664457	-3,107342	-1,189688	-20,688292	10,538494	10,812448	0,032177	-0,110130	0,026160	-4,186310	-5,793333	-1,577107	0,032177	-0,110130	0,026160	-4,186310	-5,793333	-1,577107
14:22:34,23	0,355115	3,530034	0,234034	0,253990	-2,583025	0,060983	0,029864	-0,110781	0,024530	4,472594	-3,399775	-1,658092	-0,661346	-3,112519	-1,191999	-20,813152	10,328450	10,880855	0,029864	-0,110781	0,024530	-4,223701	-5,744087	-1,658092	0,029864	-0,110781	0,024530	-4,223701	-5,744087	-1,658092
14:22:34,28	0,355115	3,530034	0,234034	0,253990	-2,583025	0,060983	0,032792	-0,116064	0,022219	4,502961	-3,250646	-1,589684	-0,589393	-3,145439	-1,159155	-22,639670	6,773981	11,388669	0,032792	-0,116064	0,022219	-4,608026	-5,824780	-1,589684	0,032792	-0,116064	0,022219	-4,608026	-5,824780	-1,589684
14:22:34,33	0,355115	3,530034	0,234034	0,253990	-2,583025	0,060983	0,025325	-0,194837	0,055063	4,607660	-3,443500	-1,081870	-0,635873	-3,108729	-1,164605	-20,693394	9,321049	11,019766	0,025325	-0,194837	0,055063	-10,687039	-5,431484	-1,081870	0,025325	-0,194837	0,055063	-10,687039	-5,431484	-1,081870
14:22:34,38	0,355115	3,530034	0,234034	0,253990	-2,583025	0,060983	0,016773	-0,136229	0,049613	4,738991	-3,476190	-1,450773	-0,657238	-3,083391	-1,161514	-19,228456	10,525266	10,808902	0,016773	-0,136229	0,049613	-5,954957	-4,792878	-1,450773	0,016773	-0,136229	0,049613	-5,954957	-4,792878	-1,450773
14:22:34,43	0,354987	3,529975	0,234041	0,304002	-2,583032	0,060974	0,005513	-0,105057	0,052704	4,893415	-3,395169	-1,661637	-0,659563	-3,101267	-1,173980	-20,116222	10,437914	10,871442	0,005513	-0,105057	0,052704	-3,353556	-3,827912	-1,661637	0,005513	-0,105057	0,052704	-3,353556	-3,827912	-1,661637
14:22:34,48	0,354987	3,529975	0,234041	0,304002	-2,583032	0,060974	0,022156	-0,111982	0,040238	4,733971	-3,254880	-1,599097	-0,658686	-3,102432	-1,172301	-20,165870	10,426642	10,886699	0,022156	-0,111982	0,040238	-4,056595	-4,994106	-1,599097	0,022156	-0,111982	0,040238	-4,056595	-4,994106	-1,599097
14:22:34,53	0,354987	3,529975	0,234041	0,304002	-2,583032	0,060974	0,022726	-0,113323	0,041917	4,769140	-3,262590	-1,583840	-0,657877	-3,099538	-1,176095	-20,113034	10,408420	10,864224	0,022726	-0,113323	0,041917	-4,126729	-5,046575	-1,583840	0,022726	-0,113323	0,041917	-4,126729	-5,046575	-1,583840
14:22:34,58	0,354987	3,529975	0,234041	0,304002	-2,583032	0,060974	0,019815	-0,112578	0,038123	4,741005	-3,359074	-1,606315	-0,653427	-3,103432	-1,173470	-20,176114	10,393143	10,872668	0,019815	-0,112578	0,038123	-4,096332	-4,914577	-1,606315	0,019815	-0,112578	0,038123	-4,096332	-4,914577	-1,606315
14:22:34,63	0,354987	3,529975	0,234041	0,304002	-2,583032	0,060974	0,020963	-0,118378	0,040748	4,997859	-3,346401	-1,597871	-0,655864	-3,103582	-1,177356	-20,193782	10,361486	10,888292	0,020963	-0,118378	0,040748	-4,294815	-4,991972	-1,597871	0,020963	-0,118378	0,040748	-4,294815	-4,991972	-1,597871
14:22:34,68	0,354987	3,529975	0,234041	0,304002	-2,583032	0,060974	0,022311	-0,116342	0,036862	4,855757	-3,275738	-1,582247	-0,655812	-3,100378	-1,174678	-20,173213	10,364531	10,838581	0,022311	-0,116342	0,036862	-4,277121	-5,027186	-1,582247	0,022311	-0,116342	0,036862	-4,277121	-5,027186	-1,582247
14:22:34,73	0,354987	3,529975	0,234041	0,304002	-2,583032	0,060974	0,019511	-0,114786	0,039540	4,787724	-3,405092	-1,631958	-0,654361	-3,105323	-1,172227	-20,195650	10,351811	10,848543	0,019511	-0,114786	0,039540	-4,222944	-4,936672	-1,631958	0,019511	-0,114786	0,039540	-4,222944	-4,936672	-1,631958
14:22:34,78	0,354987	3,529975	0,234041	0,304002	-2,583032	0,060974	0,023068	-0,118514	0,041991	4,959389	-3,233186	-1,621996	-0,659424	-3,101834	-1,175431	-20,202533	10,354589	10,886633	0,023068	-0,118514	0,041991	-4,343992	-5,044011	-1,621996	0,023068	-0,118514	0,041991	-4,343992	-5,044011	-1,621996
14:22:34,83	0,354987	3,529975	0,234041	0,304002	-2,583032	0,060974	0,022577	-0,112385	0,038787	4,639635	-3,266034	-1,583906	-0,653906	-3,101087	-1,173389	-20,199993	10,352026	10,837896	0,022577	-0,112385	0,038787	-4,182604	-5,038366	-1,583906	0,022577	-0,112385	0,038787	-4,182604	-5,038366	-1,583906
14:22:34,88	0,354987	3,529975	0,234041	0,304002	-2,583032	0,060974	0,019171	-0,116791	0,040829	4,867784	-3,439684	-1,632644	-0,653540	-3,106316	-1,174661	-20,223044	10,354343	10,852803	0,019171	-0,116791	0,040829	-4,300306	-4,944617	-1,632644	0,019171	-0,116791	0,040829	-4,300306	-4,944617	-1,632644
14:22:34,93	0,354987	3,529975	0,234041	0,304002	-2,583032	0,060974	0,023517	-0,119722	0,039557	5,010687	-3,234828	-1,617736	-0,655338	-3,101363	-1,176989	-20,211876	10,342512	10,883221	0,023517	-0,119722	0,039557	-4,387501	-5,080899	-1,617736	0,023517	-0,119722	0,039557	-4,387501	-5,080899	-1,617736
14:22:34,98	0,354987	3,529975	0,234041	0,304002	-2,583032	0,060974	0,020127	-0,115689	0,037229	4,796288	-3,395537	-1,587318	-0,652277	-3,104092	-1,175161	-20,232583	10,317450	10,850150	0,020127	-0,115689	0,037229	-4,285277	-4,975469	-1,587318	0,020127	-0,115689	0,037229	-4,285277	-4,975469	-1,587318
14:22:35,03	0,354987	3,529975	0,234041	0,304002	-2,583032	0,060974	0,020959	-0,119704	0,039057	4,973024	-3,357662	-1,620389	-0,655983	-3,105327	-1,174673	-20,246584	10,316231	10,861247	0,020959	-0,119704	0,039057	-4,423740	-5,002926	-1,620389	0,020959	-0,119704	0,039057	-4,423740	-5,002926	-1,620389
14:22:35,08	0,354987	3,529975	0,234041	0,304002	-2,583032	0,060974	0,023882	-0,117111	0,039545	4,830155	-3,217188	-1,609293	-0,655254	-3,102912	-1,173915	-20,190184	10,339316	10,812978	0,023882	-0,117111	0,039545	-4,363094	-5,091898	-1,609293	0,023882	-0,117111	0,039545	-4,363094	-5,091898	-1,609293
14:22:35,13	0,354987	3,529975	0,234041	0,304002	-2,583032	0,060974	0,021426	-0,116536	0,040303	4,848409	-3,307581	-1,657561	-0,656881	-3,102754	-1,174023	-20,217096	10,359954	10,862175	0,021426	-0,116536	0,040303	-4,299645	-4,989521	-1,657561	0,021426	-0,116536	0,040303	-4,299645	-4,989521	-1,657561
14:22:35,18	0,354987	3,529975	0,234041	0,304002	-2,583032	0,060974	0,022103	-0,115048	0,040195	4,775441	-3,306016	-1,608364	-0,655909	-3,103040	-1,174270	-20,219433	10,358288	10,876957	0,022103	-0,115048	0,040195	-4,255792	-5,041079	-1,608364	0,022103	-0,115048	0,040195	-4,255792	-5,041079	-1,608364
14:22:35,24	0,354987	3,529975	0,234041	0,304002	-2,583032	0,060974	0,021864	-0,116033	0,039948	4,824049	-3,319614	-1,593582	-0,654077	-3,104811	-1,176225	-20,187696	10,334101	10,828648	0,021864	-0,116033	0,039948	-4,284504	-5,035947	-1,593582	0,021864	-0,116033	0,039948	-4,284504	-5,035947	-1,593582
14:22:35,29	0,354987	3,529975	0,234041	0,304002	-2,583032	0,060974	0,022482	-0,118504	0,037993	4,947513	-3,247880	-1,641891	-0,651808	-3,100834	-1,173897	-20,214901	10,323431	10,857223	0,022482	-0,118504	0,037993	-4,355089	-5,012756	-1,641891	0,022482	-0,118504	0,037993	-4,355089	-5,012756	-1,641891
14:22:35,34	0,354987	3,529975	0,234041	0,304002	-2,583032	0,060974	0,017903	-0,118482	0,040321	4,923476	-3,504226	-1,613316	-0,653599	-3,102531	-1,175068	-20,228280	10,321689	10,852611	0,017903	-0,118482	0,040321	-4,377324	-4,909631	-1,613316	0,017903	-0,118482	0,040321	-4,377324	-4,909631	-1,613316
14:22:35,39	0,354987	3,529975	0,234041	0,304002	-2,583032	0,060974	0,020269	-0,117779	0,039150	4,878736	-3,391947	-1,617928	-0,657149	-3,102993	-1,175850	-20,247569	10,360273	10,863528	0,020269	-0,117779	0,039150	-4,366899	-4,983027	-1,617928	0,020269	-0,117779	0,039150	-4,366899	-4,983027	-1,617928
14:22:35,44	0,354987	3,529975	0,234041	0,304002	-2,583032	0,060974	0,022443	-0,114935	0,038369	4,754626	-3,314851	-1,607011	-0,654113	-3,104742	-1,174670	-20,210098	10,347145	10,842889	0,022443	-0,114935	0,038369	-4,267768	-5,076657	-1,607011	0,022443	-0,114935	0,038369	-4,267768	-5,076657	-1,607011
14:22:35,49	0,354987	3,529975	0,234041	0,304002	-2,583032	0,060974	0,022440	-0,118439	0,039548	4,944191	-3,275996	-1,627650	-0,655924	-3,102822	-1,176934	-20,212702	10,331152	10,863134	0,022440	-0,118439	0,039548	-4,353253	-5,037561	-1,627650	0,022440	-0,118439	0,039548	-4,353253	-5,037561	-1,627650
14:22:35,54	0,354987	3,529975	0,234041	0,304002	-2,583032	0,060974	0,021683	-0,115911	0,037284	4,797598	-3,309636	-1,607405	-0,653600	-3,101621	-1,174308	-20,241279	10,357325	10,843868	0,021683	-0,115911	0,037284	-4,301421	-5,011751	-1,607405	0,021683	-0,115911	0,037284	-4,301421	-5,011751	-1,607405
14:22:35,59	0,354987	3,529975	0,234041	0,304002	-2,583032	0,060974	0,019480	-0,117323	0,039910	4,879390	-3,462010	-1,626672	-0,654600	-3,101413	-1,178577	-20,255676	10,274444	10,863197	0,019480	-0,117323	0,039910	-4,330456	-4,991215	-1,626672	0,019480	-0,117323	0,039910	-4,330456	-4,991215	-1,626672
14:22:35,64	0,354987	3,529975	0,234041	0,304002	-2,583032	0,060974	0,019801	-0,116352	0,035641	4,749954	-3,416366	-1,607342	-0,656522	-3,102965	-1,173476	-20,218923	10,328552	10,899647	0,019801	-0,116352	0,035641	-4,383716	-4,970738	-1,607342	0,019801	-0,116352	0,035641	-4,383716	-4,970738	-1,607342
14:22:35,69	0,354987	3,529975	0,234041	0,304002	-2,583032	0,060974	0,022106	-0,115464	0,040742	4,768981	-3,291721	-1,570892	-0,654802	-3,103252	-1,175053	-20,237244	10,317327	10,876465	0,022106	-0,115464	0,040742	-4,294931	-5,027050	-1,570892	0,022106	-0,115464	0,040742	-4,294931	-5,027050	-1,570892
14:22:35,74	0,354987	3,529975	0,234041	0,304002	-2,583032	0,060974	0,021494	-0,117098	0,039165	4,835061	-3,333783	-1,594075	-0,655299	-3,104054	-1,176612	-20,207029	10,345859	10,848741	0,021494	-0,117098	0,039165	-4,357111	-5,021096	-1,594075	0,021494	-0,117098	0,039165	-4,357111	-5,021096	-1,594075
14:22:35,79	0,354987	3,529975	0,234041	0,304002	-2,583032	0,060974	0,022437	-0,117068	0,037606	4,873307	-3,272852	-1,621798	-0,655942	-3,104225	-1,174026	-20,223488	10,306973	10,852414	0,022437	-0,117068	0,037606	-4,316494	-5,034180	-1,621798	0,022437	-0,117068	0,037606	-4,316494	-5,034180	-1,621798
14:22:35,84	0,354987	3,529975	0,234041	0,304002	-2,583032	0,060974	0,022907	-0,116596	0,040193	4,806887	-3,243257	-1,618125	-0,654819	-3,103501	-1,173124	-20,243753	10,294667	10,860056	0,022907	-0,116596	0,040193	-4,345906	-5,041428	-1,618125	0,022907	-0,116596	0,040193	-4,345906	-5,041428	-1,618125
14:22:35,89	0,354987	3,529975	0,234041	0,304002	-2,583032	0,060974	0,021718	-0,117207	0,041094	4,817857	-3,316456	-1,610483	-0,658923	-3,101545	-1,175463	-20,240782	10,342185	10,867398	0,021718	-0,117207	0,041094	-4,382882	-5,021332	-1,610483	0,021718	-0,117207	0,041094	-4,382882	-5,021332	-1,610483
14:22:35,94	0,354987	3,529975	0,234041	0,304002	-2,583032	0,060974	0,022077	-0,112675	0,038755	4,624827	-3,318998	-1,603141	-0,650309	-3,105989	-1,171163	-20,311440	10,202473	10,900622	0,022077	-0,112675	0,038755	-4,220145	-5,052019	-1,603141	0,022077	-0,112675	0,038755	-4,220145	-5,052019	-1,603141
14:22:35,99	0,354987	3,529975	0,234041	0,304002	-2,583032	0,060974	0,021618	-0,122357	0,043055	4,971964	-3,334192	-1,569917	-0,589984	-3,156008	-1,162556	-22,966227	6,990756	11,400984	0,021618	-0,122357	0,043055	-4,633039	-5,031195	-1,569917	0,021618	-0,122357	0,043055	-4,633039	-5,031195	-1,569917
14:22:36,04	0,354987	3,529975	0,234041	0,304002	-2,583032	0,060974	0,034773	-0,199609	0,051662	4,880282	-3,343389	-1,069555	-0,639154	-3,109517	-1,145917	-20,586640	10,021074	10,999966	0,034773	-0,199609	0,051662	-10,789056	-6,073054	-1,069555	0,034773	-0,199609	0,051662	-10,789056	-6,073054	-1,069555
14:22:36,09	0,354987	3,529975	0,234041	0,304002	-2,583032	0,060974	0,019096	-0,133781	0,068301	5,271327	-3,612941	-1,470573	-0,677285	-3,106538	-1,171738	-20,468211	11,558960	10,805627	0,019096	-0,133781	0,068301	-5,230477	-5,112006	-1,470573	0,019096	-0,133781	0,068301	-5,230477	-5,112006	-1,470573
14:22:36,14	0,355136	3,529925	0,234036	0,353998	-2,583004	0,061008	0,035582	-0,099270	0,042480	4,867811	-3,422095	-1,664912	-0,667898	-3,124634	-1,185597	-21,288289	11,444969	10,846846	0,035582	-0,099270	0,042480	-2,924871	-6,215242	-1,664912	0,035582	-0,099270	0,042480	-2,924871	-6,215242	-1,664912
14:22:36,19	0,355136	3,529925	0,234036	0,353998	-2,583004	0,061008	0,046559	-0,116447	0,028621	5,252268	-3,504452	-1,623693	-0,667829	-3,124658	-1,185570	-21,254429	11,444980	10,861026	0,046559	-0,116447	0,028621	-3,888824	-7,159372	-1,623693	0,046559	-0,116447	0,028621	-3,888824	-7,159372	-1,623693
14:22:36,24	0,355136	3,529925	0,234036	0,353998	-2,583004	0,061008	0,046545	-0,116519	0,028648	5,272926	-3,475869	-1,609513	-0,670378	-3,124768	-1,187528	-21,328588	11,419906	10,890791	0,046545	-0,116519	0,028648	-3,873779	-7,129678	-1,609513	0,046545	-0,116519	0,028648	-3,873779	-7,129678	-1,609513
14:22:36,29	0,355136	3,529925	0,234036	0,353998	-2,583004	0,061008	0,047916	-0,114366	0,026690	5,102205	-3,456304	-1,579748	-0,674308	-3,126698	-1,184340	-21,334386	11,457354	10,866130	0,047916	-0,114366	0,026690	-3,875534	-7,217676	-1,579748	0,047916	-0,114366	0,026690	-3,875534	-7,217676	-1,579748
14:22:36,34	0,355136	3,529925	0,234036	0,353998	-2,583004	0,061008	0,051552	-0,111928	0,029878	5,004942	-3,290934	-1,604409	-0,670931	-3,129055	-1,185191	-21,336759	11,442297	10,879748	0,051552	-0,111928	0,029878	-3,781386	-7,337797	-1,604409	0,051552	-0,111928	0,029878	-3,781386	-7,337797	-1,604409
14:22:36,39	0,355136	3,529925	0,234036	0,353998	-2,583004	0,061008	0,051905	-0,116031	0,029028	5,204081	-3,267128	-1,590792	-0,669780	-3,128933	-1,189463	-21,336405	11,430409	10,882180	0,051905	-0,116031	0,029028	-3,904345	-7,341666	-1,590792	0,051905	-0,116031	0,029028	-3,904345	-7,341666	-1,590792
14:22:36,44	0,355136	3,529925	0,234036	0,353998	-2,583004	0,061008	0,051223	-0,116966	0,024755	5,242611	-3,296327	-1,588359	-0,666395	-3,130225	-1,187750	-21,388039	11,348166	10,851971	0,051223	-0,116966	0,024755	-3,939256	-7,317350	-1,588359	0,051223	-0,116966	0,024755	-3,939256	-7,317350	-1,588359
14:22:36,49	0,355136	3,529925	0,234036	0,353998	-2,583004	0,061008	0,050650	-0,120543	0,026468	5,331572	-3,329734	-1,618568	-0,598862	-3,173363	-1,176088	-23,387033	7,950198	11,419172	0,050650	-0,120543	0,026468	-4,131088	-7,305752	-1,618568	0,050650	-0,120543	0,026468	-4,131088	-7,305752	-1,618568
14:22:36,54	0,355136	3,529925	0,234036	0,353998	-2,583004	0,061008	0,054242	-0,200598	0,038130	5,552193	-3,175156	-1,051367	-0,654616	-3,139619	-1,155666	-21,816101	11,082036	11,055072	0,054242	-0,200598	0,038130	-10,194759	-7,433129	-1,051367	0,054242	-0,200598	0,038130	-10,194759	-7,433129	-1,051367
14:22:36,59	0,355136	3,529925	0,234036	0,353998	-2,583004	0,061008	0,052895	-0,135442	0,058552	5,661781	-3,450611	-1,415467	-0,673153	-3,117747	-1,170027	-20,650948	11,991196	10,796347	0,052895	-0,135442	0,058552	-4,970401	-7,602908	-1,415467	0,052895	-0,135442	0,058552	-4,970401	-7,602908	-1,415467
14:22:36,64	0,355057	3,530003	0,234052	0,404012	-2,582998	0,061000	0,043223	-0,108452	0,044191	5,628239	-3,399110	-1,674192	-0,671083	-3,135420	-1,184787	-21,391496	11,939285	10,899859	0,043223	-0,108452	0,044191	-2,885237	-6,792115	-1,674192	0,043223	-0,108452	0,044191	-2,885237	-6,792115	-1,674192
14:22:36,69	0,355057	3,530003	0,234052	0,404012	-2,582998	0,061000	0,057493	-0,119081	0,029431	5,765741	-3,272454	-1,570680	-0,671409	-3,134608	-1,183202	-21,415654	11,889000	10,873370	0,057493	-0,119081	0,029431	-3,582148	-7,785643	-1,570680	0,057493	-0,119081	0,029431	-3,582148	-7,785643	-1,570680
14:22:36,74	0,355057	3,530003	0,234052	0,404012	-2,582998	0,061000	0,056953	-0,118393	0,031016	5,674322	-3,296305	-1,597169	-0,670207	-3,131102	-1,183684	-21,450947	11,919840	10,875742	0,056953	-0,118393	0,031016	-3,619535	-7,767116	-1,597169	0,056953	-0,118393	0,031016	-3,619535	-7,767116	-1,597169
14:22:36,79	0,355057	3,530003	0,234052	0,404012	-2,582998	0,061000	0,053316	-0,117681	0,030534	5,646331	-3,531438	-1,594797	-0,671993	-3,134936	-1,182550	-21,454929	11,880489	10,901219	0,053316	-0,117681	0,030534	-3,591590	-7,716709	-1,594797	0,053316	-0,117681	0,030534	-3,591590	-7,716709	-1,594797
14:22:36,84	0,355057	3,530003	0,234052	0,404012	-2,582998	0,061000	0,057529	-0,118051	0,031668	5,629536	-3,296109	-1,569320	-0,674947	-3,132094	-1,184459	-21,455217	11,895621	10,884206	0,057529	-0,118051	0,031668	-3,637483	-7,812139	-1,569320	0,057529	-0,118051	0,031668	-3,637483	-7,812139	-1,569320
14:22:36,89	0,355057	3,530003	0,234052	0,404012	-2,582998	0,061000	0,056545	-0,114072	0,029759	5,435555	-3,355119	-1,586333	-0,669126	-3,135437	-1,184346	-21,483251	11,860501	10,892289	0,056545	-0,114072	0,029759	-3,519062	-7,793864	-1,586333	0,056545	-0,114072	0,029759	-3,519062	-7,793864	-1,586333
14:22:36,94	0,355057	3,530003	0,234052	0,404012	-2,582998	0,061000	0,056529	-0,120785	0,029872	5,740230	-3,362637	-1,578250	-0,674443	-3,132878	-1,184203	-21,455028	11,902103	10,874536	0,056529	-0,120785	0,029872	-3,741403	-7,800176	-1,578250	0,056529	-0,120785	0,029872	-3,741403	-7,800176	-1,578250
14:22:36,99	0,355057	3,530003	0,234052	0,404012	-2,582998	0,061000	0,056972	-0,114900	0,030015	5,484366	-3,335981	-1,596003	-0,670882	-3,133804	-1,182132	-21,485594	11,877291	10,878119	0,056972	-0,114900	0,030015	-3,535319	-7,808263	-1,596003	0,056972	-0,114900	0,030015	-3,535319	-7,808263	-1,596003
14:22:37,04	0,355057	3,530003	0,234052	0,404012	-2,582998	0,061000	0,055993	-0,118448	0,032086	5,632051	-3,400955	-1,592420	-0,672589	-3,131707	-1,181342	-21,447514	11,862414	10,886476	0,055993	-0,118448	0,032086	-3,666092	-7,796384	-1,592420	0,055993	-0,118448	0,032086	-3,666092	-7,796384	-1,592420
14:22:37,09	0,355057	3,530003	0,234052	0,404012	-2,582998	0,061000	0,055031	-0,115920	0,032876	5,506776	-3,410571	-1,584063	-0,673177	-3,131875	-1,180578	-21,459698	11,891022	10,877236	0,055031	-0,115920	0,032876	-3,592957	-7,730472	-1,584063	0,055031	-0,115920	0,032876	-3,592957	-7,730472	-1,584063
14:22:37,14	0,355057	3,530003	0,234052	0,404012	-2,582998	0,061000	0,055470	-0,115496	0,033641	5,503385	-3,412599	-1,593303	-0,670856	-3,132863	-1,181751	-21,458263	11,831798	10,856912	0,055470	-0,115496	0,033641	-3,563025	-7,766959	-1,593303	0,055470	-0,115496	0,033641	-3,563025	-7,766959	-1,593303
14:22:37,19	0,355057	3,530003	0,234052	0,404012	-2,582998	0,061000	0,055165	-0,118000	0,032467	5,583032	-3,397576	-1,613627	-0,672044	-3,133868	-1,182567	-21,473615	11,872322	10,897271	0,055165	-0,118000	0,032467	-3,679958	-7,728037	-1,613627	0,055165	-0,118000	0,032467	-3,679958	-7,728037	-1,613627
14:22:37,24	0,355057	3,530003	0,234052	0,404012	-2,582998	0,061000	0,056630	-0,117473	0,031651	5,583040	-3,354982	-1,573268	-0,673821	-3,135733	-1,182531	-21,482783	11,858131	10,857544	0,056630	-0,117473	0,031651	-3,638569	-7,800402	-1,573268	0,056630	-0,117473	0,031651	-3,638569	-7,800402	-1,573268
14:22:37,29	0,355057	3,530003	0,234052	0,404012	-2,582998	0,061000	0,059133	-0,116867	0,031688	5,534663	-3,225635	-1,612995	-0,673270	-3,134223	-1,181347	-21,487165	11,836033	10,890396	0,059133	-0,116867	0,031688	-3,639389	-7,867593	-1,612995	0,059133	-0,116867	0,031688	-3,639389	-7,867593	-1,612995
14:22:37,34	0,355057	3,530003	0,234052	0,404012	-2,582998	0,061000	0,057550	-0,116589	0,032871	5,498867	-3,300722	-1,580143	-0,672063	-3,132837	-1,184075	-21,463913	11,827315	10,872572	0,057550	-0,116589	0,032871	-3,653345	-7,818377	-1,580143	0,057550	-0,116589	0,032871	-3,653345	-7,818377	-1,580143
14:22:37,39	0,355057	3,530003	0,234052	0,404012	-2,582998	0,061000	0,055746	-0,116941	0,030143	5,521257	-3,370032	-1,597967	-0,674978	-3,135441	-1,182495	-21,452905	11,814791	10,889586	0,055746	-0,116941	0,030143	-3,658601	-7,746077	-1,597967	0,055746	-0,116941	0,030143	-3,658601	-7,746077	-1,597967
14:22:37,44	0,355057	3,530003	0,234052	0,404012	-2,582998	0,061000	0,059459	-0,115719	0,031723	5,452386	-3,161156	-1,580953	-0,677389	-3,131218	-1,182552	-21,484724	11,854276	10,862352	0,059459	-0,115719	0,031723	-3,631568	-7,828678	-1,580953	0,059459	-0,115719	0,031723	-3,631568	-7,828678	-1,580953
14:22:37,49	0,355057	3,530003	0,234052	0,404012	-2,582998	0,061000	0,057007	-0,111519	0,031666	5,252252	-3,335947	-1,608187	-0,670587	-3,135381	-1,182886	-21,475694	11,846870	10,892662	0,057007	-0,111519	0,031666	-3,501973	-7,811005	-1,608187	0,057007	-0,111519	0,031666	-3,501973	-7,811005	-1,608187
14:22:37,54	0,355057	3,530003	0,234052	0,404012	-2,582998	0,061000	0,057211	-0,119491	0,031332	5,664932	-3,313823	-1,577878	-0,671495	-3,138630	-1,181335	-21,490189	11,818611	10,879824	0,057211	-0,119491	0,031332	-3,715148	-7,804883	-1,577878	0,057211	-0,119491	0,031332	-3,715148	-7,804883	-1,577878
14:22:37,59	0,355057	3,530003	0,234052	0,404012	-2,582998	0,061000	0,060479	-0,120330	0,032883	5,676822	-3,142300	-1,590715	-0,672661	-3,131741	-1,181344	-21,476004	11,852723	10,900978	0,060479	-0,120330	0,032883	-3,769092	-7,889914	-1,590715	0,060479	-0,120330	0,032883	-3,769092	-7,889914	-1,590715
14:22:37,64	0,355057	3,530003	0,234052	0,404012	-2,582998	0,061000	0,055096	-0,115875	0,032874	5,481792	-3,426988	-1,569561	-0,668531	-3,132800	-1,180953	-21,469432	11,827787	10,885895	0,055096	-0,115875	0,032874	-3,614398	-7,752036	-1,569561	0,055096	-0,115875	0,032874	-3,614398	-7,752036	-1,569561
14:22:37,69	0,355057	3,530003	0,234052	0,404012	-2,582998	0,061000	0,053948	-0,119982	0,033265	5,677036	-3,468516	-1,584644	-0,672068	-3,132619	-1,182129	-21,480088	11,863061	10,887266	0,053948	-0,119982	0,033265	-3,741538	-7,703459	-1,584644	0,053948	-0,119982	0,033265	-3,741538	-7,703459	-1,584644
14:22:37,74	0,355057	3,530003	0,234052	0,404012	-2,582998	0,061000	0,055560	-0,116828	0,032089	5,538249	-3,411599	-1,583273	-0,670298	-3,136444	-1,182878	-21,474793	11,829398	10,896017	0,055560	-0,116828	0,032089	-3,632736	-7,773021	-1,583273	0,055560	-0,116828	0,032089	-3,632736	-7,773021	-1,583273
14:22:37,79	0,355057	3,530003	0,234052	0,404012	-2,582998	0,061000	0,057988	-0,120273	0,031340	5,690900	-3,263905	-1,574522	-0,671645	-3,132211	-1,182294	-21,503476	11,832144	10,856064	0,057988	-0,120273	0,031340	-3,750543	-7,815957	-1,574522	0,057988	-0,120273	0,031340	-3,750543	-7,815957	-1,574522
14:22:37,84	0,355057	3,530003	0,234052	0,404012	-2,582998	0,061000	0,054995	-0,116990	0,031924	5,508220	-3,445741	-1,614475	-0,672198	-3,132960	-1,182925	-21,521032	11,807942	10,886332	0,054995	-0,116990	0,031924	-3,675508	-7,762862	-1,614475	0,054995	-0,116990	0,031924	-3,675508	-7,762862	-1,614475
14:22:37,89	0,355057	3,530003	0,234052	0,404012	-2,582998	0,061000	0,055920	-0,116886	0,031293	5,473051	-3,400742	-1,584207	-0,670327	-3,135016	-1,180167	-21,496645	11,852117	10,905217	0,055920	-0,116886	0,031293	-3,702477	-7,790477	-1,584207	0,055920	-0,116886	0,031293	-3,702477	-7,790477	-1,584207
14:22:37,94	0,355057	3,530003	0,234052	0,404012	-2,582998	0,061000	0,056765	-0,119534	0,034051	5,661196	-3,357780	-1,565322	-0,671523	-3,134596	-1,180202	-21,500083	11,828125	10,865600	0,056765	-0,119534	0,034051	-3,722197	-7,813834	-1,565322	0,056765	-0,119534	0,034051	-3,722197	-7,813834	-1,565322
14:22:37,99	0,355057	3,530003	0,234052	0,404012	-2,582998	0,061000	0,057000	-0,118288	0,034016	5,573941	-3,336565	-1,604940	-0,669104	-3,134509	-1,181737	-21,465819	11,823984	10,866480	0,057000	-0,118288	0,034016	-3,711692	-7,811030	-1,604940	0,057000	-0,118288	0,034016	-3,711692	-7,811030	-1,604940
14:22:38,05	0,355057	3,530003	0,234052	0,404012	-2,582998	0,061000	0,055714	-0,120340	0,032481	5,694177	-3,371660	-1,604059	-0,671531	-3,133866	-1,184058	-21,485656	11,815059	10,901402	0,055714	-0,120340	0,032481	-3,752517	-7,745224	-1,604059	0,055714	-0,120340	0,032481	-3,752517	-7,745224	-1,604059
14:22:38,10	0,355057	3,530003	0,234052	0,404012	-2,582998	0,061000	0,056371	-0,117916	0,030160	5,550476	-3,350206	-1,569137	-0,669717	-3,135606	-1,180187	-21,482031	11,820249	10,865315	0,056371	-0,117916	0,030160	-3,705927	-7,775355	-1,569137	0,056371	-0,117916	0,030160	-3,705927	-7,775355	-1,569137
14:22:38,15	0,355057	3,530003	0,234052	0,404012	-2,582998	0,061000	0,056971	-0,120357	0,034031	5,683728	-3,318461	-1,605224	-0,668901	-3,138591	-1,185243	-21,608932	11,724332	10,919618	0,056971	-0,120357	0,034031	-3,764314	-7,790711	-1,605224	0,056971	-0,120357	0,034031	-3,764314	-7,790711	-1,605224
14:22:38,20	0,355057	3,530003	0,234052	0,404012	-2,582998	0,061000	0,059148	-0,122557	0,028975	5,651583	-3,267200	-1,550921	-0,590627	-3,165959	-1,160058	-23,114279	7,902754	11,402771	0,059148	-0,122557	0,028975	-3,969115	-7,910341	-1,550921	0,059148	-0,122557	0,028975	-3,969115	-7,910341	-1,550921
14:22:38,25	0,355057	3,530003	0,234052	0,404012	-2,582998	0,061000	0,043713	-0,204028	0,054160	5,825826	-3,462712	-1,067768	-0,652469	-3,141451	-1,150228	-21,811080	11,259924	11,033284	0,043713	-0,204028	0,054160	-10,190355	-6,894186	-1,067768	0,043713	-0,204028	0,054160	-10,190355	-6,894186	-1,067768
14:22:38,30	0,355057	3,530003	0,234052	0,404012	-2,582998	0,061000	0,053409	-0,138217	0,063990	5,962681	-3,508486	-1,437256	-0,665652	-3,125662	-1,164210	-20,548497	12,223753	10,914398	0,053409	-0,138217	0,063990	-4,887390	-7,701120	-1,437256	0,053409	-0,138217	0,063990	-4,887390	-7,701120	-1,437256
14:22:38,35	0,354959	3,529984	0,234042	0,454000	-2,582997	0,061005	0,046326	-0,118906	0,050008	6,424456	-3,265285	-1,556141	-0,669834	-3,139467	-1,182047	-21,382809	12,157108	10,895005	0,046326	-0,118906	0,050008	-2,909634	-6,901909	-1,556141	0,046326	-0,118906	0,050008	-2,909634	-6,901909	-1,556141
14:22:38,40	0,354959	3,529984	0,234042	0,454000	-2,582997	0,061005	0,060374	-0,122187	0,032171	6,120213	-3,224038	-1,575534	-0,666958	-3,136216	-1,181313	-21,390198	12,091783	10,854760	0,060374	-0,122187	0,032171	-3,471460	-7,963374	-1,575534	0,060374	-0,122187	0,032171	-3,471460	-7,963374	-1,575534
14:22:38,45	0,354959	3,529984	0,234042	0,454000	-2,582997	0,061005	0,056120	-0,123051	0,032905	6,104901	-3,418972	-1,615779	-0,672853	-3,137398	-1,181298	-21,407095	12,137790	10,889120	0,056120	-0,123051	0,032905	-3,554638	-7,824385	-1,615779	0,056120	-0,123051	0,032905	-3,554638	-7,824385	-1,615779
14:22:38,50	0,354959	3,529984	0,234042	0,454000	-2,582997	0,061005	0,060091	-0,118537	0,032920	5,901568	-3,250120	-1,581419	-0,662851	-3,134368	-1,179337	-21,393361	12,099266	10,903265	0,060091	-0,118537	0,032920	-3,403623	-7,967252	-1,581419	0,060091	-0,118537	0,032920	-3,403623	-7,967252	-1,581419
14:22:38,55	0,354959	3,529984	0,234042	0,454000	-2,582997	0,061005	0,052466	-0,125685	0,034881	6,246726	-3,615473	-1,567274	-0,669395	-3,140982	-1,181663	-21,428975	12,080009	10,907163	0,052466	-0,125685	0,034881	-3,619520	-7,734030	-1,567274	0,052466	-0,125685	0,034881	-3,619520	-7,734030	-1,567274
14:22:38,60	0,354959	3,529984	0,234042	0,454000	-2,582997	0,061005	0,061466	-0,123325	0,032555	6,089526	-3,168671	-1,563377	-0,668736	-3,138385	-1,184755	-21,389130	12,099843	10,919460	0,061466	-0,123325	0,032555	-3,591465	-7,993752	-1,563377	0,061466	-0,123325	0,032555	-3,591465	-7,993752	-1,563377
14:22:38,65	0,354959	3,529984	0,234042	0,454000	-2,582997	0,061005	0,058887	-0,122596	0,029463	6,088753	-3,278175	-1,551079	-0,660004	-3,138009	-1,182404	-21,369373	11,894847	10,917669	0,058887	-0,122596	0,029463	-3,535066	-7,900825	-1,551079	0,058887	-0,122596	0,029463	-3,535066	-7,900825	-1,551079
14:22:38,70	0,354959	3,529984	0,234042	0,454000	-2,582997	0,061005	0,073506	-0,210133	0,052135	6,314391	-3,532352	-1,028273	-0,600236	-3,194814	-1,162083	-24,430733	8,860355	11,442266	0,073506	-0,210133	0,052135	-10,181073	-9,302587	-1,028273	0,073506	-0,210133	0,052135	-10,181073	-9,302587	-1,028273
14:22:38,75	0,354959	3,529984	0,234042	0,454000	-2,582997	0,061005	0,047341	-0,151075	0,071447	6,680336	-3,872538	-1,364524	-0,638299	-3,142625	-1,142771	-21,828551	11,326642	11,106015	0,047341	-0,151075	0,071447	-5,179080	-7,588794	-1,364524	0,047341	-0,151075	0,071447	-5,179080	-7,588794	-1,364524
14:22:38,80	0,354959	3,529984	0,234042	0,454000	-2,582997	0,061005	0,047341	-0,151075	0,071447	6,680336	-3,872538	-1,364524	-0,660443	-3,130909	-1,167821	-20,931207	12,402092	10,960279	0,047341	-0,151075	0,071447	-5,179080	-7,588794	-1,364524	0,047341	-0,151075	0,071447	-5,179080	-7,588794	-1,364524
14:22:38,85	0,355035	3,529968	0,234033	0,503986	-2,583007	0,060967	0,048266	-0,126041	0,046397	6,758581	-3,585007	-1,510260	-0,664453	-3,146548	-1,177422	-21,694105	12,316352	10,982738	0,048266	-0,126041	0,046397	-3,135627	-7,373927	-1,510260	0,048266	-0,126041	0,046397	-3,135627	-7,373927	-1,510260
14:22:38,90	0,355035	3,529968	0,234033	0,503986	-2,583007	0,060967	0,063815	-0,130387	0,036796	6,528904	-3,394280	-1,487801	-0,662793	-3,148361	-1,179739	-21,725036	12,269602	11,007212	0,063815	-0,130387	0,036796	-3,706515	-8,403792	-1,487801	0,063815	-0,130387	0,036796	-3,706515	-8,403792	-1,487801
14:22:38,95	0,355035	3,529968	0,234033	0,503986	-2,583007	0,060967	0,064555	-0,132732	0,034479	6,594855	-3,359211	-1,463327	-0,664661	-3,148156	-1,181754	-21,769176	12,251433	10,945030	0,064555	-0,132732	0,034479	-3,824592	-8,426815	-1,463327	0,064555	-0,132732	0,034479	-3,824592	-8,426815	-1,463327
14:22:39,00	0,355035	3,529968	0,234033	0,503986	-2,583007	0,060967	0,065312	-0,131011	0,032464	6,467566	-3,349009	-1,525509	-0,662909	-3,150332	-1,177454	-21,796221	12,279486	10,977487	0,065312	-0,131011	0,032464	-3,816793	-8,476007	-1,525509	0,065312	-0,131011	0,032464	-3,816793	-8,476007	-1,525509
14:22:39,05	0,355035	3,529968	0,234033	0,503986	-2,583007	0,060967	0,066320	-0,133616	0,036764	6,613803	-3,334041	-1,493052	-0,664726	-3,153885	-1,179403	-21,829529	12,290810	10,973691	0,066320	-0,133616	0,036764	-3,875056	-8,540167	-1,493052	0,066320	-0,133616	0,036764	-3,875056	-8,540167	-1,493052
14:22:39,10	0,355035	3,529968	0,234033	0,503986	-2,583007	0,060967	0,070306	-0,133819	0,034815	6,617531	-3,161271	-1,496848	-0,664818	-3,148807	-1,178673	-21,851414	12,258089	10,953781	0,070306	-0,133819	0,034815	-3,887292	-8,680307	-1,496848	0,070306	-0,133819	0,034815	-3,887292	-8,680307	-1,496848
14:22:39,15	0,355035	3,529968	0,234033	0,503986	-2,583007	0,060967	0,065954	-0,131200	0,035545	6,442068	-3,390171	-1,516758	-0,662942	-3,151544	-1,178643	-21,818803	12,289223	10,954343	0,065954	-0,131200	0,035545	-3,857171	-8,567570	-1,516758	0,065954	-0,131200	0,035545	-3,857171	-8,567570	-1,516758
14:22:39,20	0,355035	3,529968	0,234033	0,503986	-2,583007	0,060967	0,067387	-0,134194	0,035575	6,640984	-3,303010	-1,516196	-0,663007	-3,151899	-1,179401	-21,825888	12,234138	10,982119	0,067387	-0,134194	0,035575	-3,893223	-8,592854	-1,516196	0,067387	-0,134194	0,035575	-3,893223	-8,592854	-1,516196
14:22:39,25	0,355035	3,529968	0,234033	0,503986	-2,583007	0,060967	0,067726	-0,134315	0,034817	6,596028	-3,263941	-1,488420	-0,664808	-3,148115	-1,178258	-21,842697	12,261356	10,987564	0,067726	-0,134315	0,034817	-3,947677	-8,580447	-1,488420	0,067726	-0,134315	0,034817	-3,947677	-8,580447	-1,488420
14:22:39,30	0,355035	3,529968	0,234033	0,503986	-2,583007	0,060967	0,065350	-0,130863	0,035960	6,431714	-3,415685	-1,482976	-0,663632	-3,150862	-1,180977	-21,838180	12,233419	10,968692	0,065350	-0,130863	0,035960	-3,841044	-8,545637	-1,482976	0,065350	-0,130863	0,035960	-3,841044	-8,545637	-1,482976
14:22:39,35	0,355035	3,529968	0,234033	0,503986	-2,583007	0,060967	0,067141	-0,133255	0,033241	6,534179	-3,304652	-1,501847	-0,664196	-3,149662	-1,179029	-21,838527	12,271744	10,983354	0,067141	-0,133255	0,033241	-3,926376	-8,575228	-1,501847	0,067141	-0,133255	0,033241	-3,926376	-8,575228	-1,501847
14:22:39,40	0,355035	3,529968	0,234033	0,503986	-2,583007	0,060967	0,066383	-0,132167	0,035189	6,510600	-3,363530	-1,487185	-0,663060	-3,149969	-1,179440	-21,845277	12,224260	10,953232	0,066383	-0,132167	0,035189	-3,864517	-8,574605	-1,487185	0,066383	-0,132167	0,035189	-3,864517	-8,574605	-1,487185
14:22:39,45	0,355035	3,529968	0,234033	0,503986	-2,583007	0,060967	0,066081	-0,133304	0,034778	6,525244	-3,361332	-1,517307	-0,665362	-3,149572	-1,174760	-21,826184	12,225219	10,969260	0,066081	-0,133304	0,034778	-3,939154	-8,548709	-1,517307	0,066081	-0,133304	0,034778	-3,939154	-8,548709	-1,517307
14:22:39,50	0,355035	3,529968	0,234033	0,503986	-2,583007	0,060967	0,066889	-0,131112	0,039458	6,421638	-3,303295	-1,501279	-0,665945	-3,149811	-1,176696	-21,821740	12,231073	10,975290	0,066889	-0,131112	0,039458	-3,870689	-8,554049	-1,501279	0,066889	-0,131112	0,039458	-3,870689	-8,554049	-1,501279
14:22:39,55	0,355035	3,529968	0,234033	0,503986	-2,583007	0,060967	0,067387	-0,130727	0,037522	6,408871	-3,276445	-1,495249	-0,662460	-3,150954	-1,179410	-21,838532	12,221719	10,982092	0,067387	-0,130727	0,037522	-3,853175	-8,566340	-1,495249	0,067387	-0,130727	0,037522	-3,853175	-8,566340	-1,495249
14:22:39,60	0,355035	3,529968	0,234033	0,503986	-2,583007	0,060967	0,066634	-0,134316	0,034808	6,579032	-3,325461	-1,488447	-0,662456	-3,147621	-1,175956	-21,845825	12,241029	10,947263	0,066634	-0,134316	0,034808	-3,964796	-8,556253	-1,488447	0,066634	-0,134316	0,034808	-3,964796	-8,556253	-1,488447
14:22:39,65	0,355035	3,529968	0,234033	0,503986	-2,583007	0,060967	0,063746	-0,132653	0,038262	6,505603	-3,491620	-1,523276	-0,664794	-3,148355	-1,177886	-21,832177	12,235380	10,957293	0,063746	-0,132653	0,038262	-3,907634	-8,495686	-1,523276	0,063746	-0,132653	0,038262	-3,907634	-8,495686	-1,523276
14:22:39,70	0,355035	3,529968	0,234033	0,503986	-2,583007	0,060967	0,065550	-0,130995	0,036332	6,421329	-3,383151	-1,513246	-0,666088	-3,150483	-1,179431	-21,875867	12,208377	10,986349	0,065550	-0,130995	0,036332	-3,861771	-8,528856	-1,513246	0,065550	-0,130995	0,036332	-3,861771	-8,528856	-1,513246
14:22:39,75	0,355035	3,529968	0,234033	0,503986	-2,583007	0,060967	0,068041	-0,130939	0,034787	6,373169	-3,277990	-1,484190	-0,663723	-3,150964	-1,180982	-21,872583	12,214003	10,982931	0,068041	-0,130939	0,034787	-3,905509	-8,619185	-1,484190	0,068041	-0,130939	0,034787	-3,905509	-8,619185	-1,484190
14:22:39,80	0,355035	3,529968	0,234033	0,503986	-2,583007	0,060967	0,067274	-0,133227	0,033236	6,498674	-3,317811	-1,487608	-0,666009	-3,147181	-1,179040	-21,832445	12,211417	10,981421	0,067274	-0,133227	0,033236	-3,959633	-8,598845	-1,487608	0,067274	-0,133227	0,033236	-3,959633	-8,598845	-1,487608
14:22:39,85	0,355035	3,529968	0,234033	0,503986	-2,583007	0,060967	0,065142	-0,129356	0,035178	6,315243	-3,392661	-1,489118	-0,660702	-3,145244	-1,180598	-21,823878	12,213420	10,973859	0,065142	-0,129356	0,035178	-3,839238	-8,506273	-1,489118	0,065142	-0,129356	0,035178	-3,839238	-8,506273	-1,489118
14:22:39,90	0,355035	3,529968	0,234033	0,503986	-2,583007	0,060967	0,060811	-0,132983	0,033620	6,509855	-3,611443	-1,496680	-0,666576	-3,150202	-1,179416	-21,829211	12,210974	10,981055	0,060811	-0,132983	0,033620	-3,929332	-8,385090	-1,496680	0,060811	-0,132983	0,033620	-3,929332	-8,385090	-1,496680
14:22:39,95	0,355035	3,529968	0,234033	0,503986	-2,583007	0,060967	0,068041	-0,130376	0,034803	6,369492	-3,238860	-1,489484	-0,660759	-3,150778	-1,177882	-21,865846	12,197587	10,961609	0,068041	-0,130376	0,034803	-3,865022	-8,580090	-1,489484	0,068041	-0,130376	0,034803	-3,865022	-8,580090	-1,489484
14:22:40,00	0,355035	3,529968	0,234033	0,503986	-2,583007	0,060967	0,065631	-0,135702	0,036336	6,616517	-3,389210	-1,508930	-0,662516	-3,151754	-1,180173	-21,853480	12,195843	11,005978	0,065631	-0,135702	0,036336	-4,036064	-8,541260	-1,508930	0,065631	-0,135702	0,036336	-4,036064	-8,541260	-1,508930
14:22:40,05	0,355035	3,529968	0,234033	0,503986	-2,583007	0,060967	0,067355	-0,134667	0,034045	6,567410	-3,287981	-1,464561	-0,661920	-3,150692	-1,178223	-21,854352	12,209433	11,020032	0,067355	-0,134667	0,034045	-4,003985	-8,575365	-1,464561	0,067355	-0,134667	0,034045	-4,003985	-8,575365	-1,464561
14:22:40,10	0,355035	3,529968	0,234033	0,503986	-2,583007	0,060967	0,066137	-0,134652	0,035995	6,577959	-3,358856	-1,450507	-0,663093	-3,148736	-1,180993	-21,845300	12,201463	10,963315	0,066137	-0,134652	0,035995	-3,992251	-8,550644	-1,450507	0,066137	-0,134652	0,035995	-3,992251	-8,550644	-1,450507
14:22:40,15	0,355035	3,529968	0,234033	0,503986	-2,583007	0,060967	0,065030	-0,132659	0,033225	6,471940	-3,404606	-1,507225	-0,661935	-3,150139	-1,179033	-21,857318	12,193103	10,981350	0,065030	-0,132659	0,033225	-3,941811	-8,509479	-1,507225	0,065030	-0,132659	0,033225	-3,941811	-8,509479	-1,507225
14:22:40,20	0,355035	3,529968	0,234033	0,503986	-2,583007	0,060967	0,065666	-0,134363	0,035185	6,547293	-3,377749	-1,489189	-0,663784	-3,149716	-1,179825	-21,895148	12,204260	10,992012	0,065666	-0,134363	0,035185	-4,000212	-8,532566	-1,489189	0,065666	-0,134363	0,035185	-4,000212	-8,532566	-1,489189
14:22:40,26	0,355035	3,529968	0,234033	0,503986	-2,583007	0,060967	0,066224	-0,132551	0,034394	6,443811	-3,387078	-1,478527	-0,660199	-3,150583	-1,179005	-21,859352	12,165800	11,014630	0,066224	-0,132551	0,034394	-3,961445	-8,585692	-1,478527	0,066224	-0,132551	0,034394	-3,961445	-8,585692	-1,478527
14:22:40,31	0,355035	3,529968	0,234033	0,503986	-2,583007	0,060967	0,064362	-0,131563	0,034389	6,425246	-3,465658	-1,492447	-0,662499	-3,147845	-1,177100	-21,846768	12,202140	10,975753	0,064362	-0,131563	0,034389	-3,902433	-8,518103	-1,492447	0,064362	-0,131563	0,034389	-3,902433	-8,518103	-1,492447
14:22:40,36	0,355035	3,529968	0,234033	0,503986	-2,583007	0,060967	0,063962	-0,132728	0,037118	6,475390	-3,461782	-1,494786	-0,660986	-3,152040	-1,180618	-21,904609	12,009492	10,957420	0,063962	-0,132728	0,037118	-3,943791	-8,482771	-1,494786	0,063962	-0,132728	0,037118	-3,943791	-8,482771	-1,494786
14:22:40,41	0,355035	3,529968	0,234033	0,503986	-2,583007	0,060967	0,066838	-0,136136	0,033600	6,456804	-3,265975	-1,513119	-0,591431	-3,190249	-1,152075	-23,870884	8,790193	11,493361	0,066838	-0,136136	0,033600	-4,229840	-8,512763	-1,513119	0,066838	-0,136136	0,033600	-4,229840	-8,512763	-1,513119
14:22:40,46	0,355035	3,529968	0,234033	0,503986	-2,583007	0,060967	0,057552	-0,156425	0,069594	6,985862	-3,326738	-1,326178	-0,638772	-3,154142	-1,144624	-21,802020	11,342907	11,144361	0,057552	-0,156425	0,069594	-5,293491	-7,844533	-1,326178	0,057552	-0,156425	0,069594	-5,293491	-7,844533	-1,326178
14:22:40,51	0,355035	3,529968	0,234033	0,503986	-2,583007	0,060967	0,057552	-0,156425	0,069594	6,985862	-3,326738	-1,326178	-0,662492	-3,121203	-1,150885	-20,245001	12,381777	10,894904	0,057552	-0,156425	0,069594	-5,293491	-7,844533	-1,326178	0,057552	-0,156425	0,069594	-5,293491	-7,844533	-1,326178
14:22:40,56	0,355026	3,530052	0,234042	0,553990	-2,582996	0,061045	0,040886	-0,119413	0,063334	6,739426	-3,364377	-1,575635	-0,659255	-3,141733	-1,169070	-21,218642	12,375411	10,961738	0,040886	-0,119413	0,063334	-2,634472	-6,573907	-1,575635	0,040886	-0,119413	0,063334	-2,634472	-6,573907	-1,575635
14:22:40,61	0,355026	3,530052	0,234042	0,553990	-2,582996	0,061045	0,057046	-0,132482	0,045148	6,926678	-3,364035	-1,508801	-0,664534	-3,141642	-1,168677	-21,206685	12,373255	10,970099	0,057046	-0,132482	0,045148	-3,473133	-7,842181	-1,508801	0,057046	-0,132482	0,045148	-3,473133	-7,842181	-1,508801
14:22:40,66	0,355026	3,530052	0,234042	0,553990	-2,582996	0,061045	0,059607	-0,127864	0,045541	6,690696	-3,219441	-1,500441	-0,659896	-3,137759	-1,169455	-21,211626	12,325962	10,985021	0,059607	-0,127864	0,045541	-3,346665	-7,898608	-1,500441	0,059607	-0,127864	0,045541	-3,346665	-7,898608	-1,500441
14:22:40,71	0,355026	3,530052	0,234042	0,553990	-2,582996	0,061045	0,053925	-0,129939	0,044763	6,755129	-3,495555	-1,485518	-0,656430	-3,139678	-1,168293	-21,248760	12,319997	10,984819	0,053925	-0,129939	0,044763	-3,445059	-7,728660	-1,485518	0,053925	-0,129939	0,044763	-3,445059	-7,728660	-1,485518
14:22:40,76	0,355026	3,530052	0,234042	0,553990	-2,582996	0,061045	0,053854	-0,133900	0,045925	6,937403	-3,528414	-1,485720	-0,656999	-3,141323	-1,169466	-21,244920	12,322667	10,965856	0,053854	-0,133900	0,045925	-3,573778	-7,755959	-1,485720	0,053854	-0,133900	0,045925	-3,573778	-7,755959	-1,485720
14:22:40,81	0,355026	3,530052	0,234042	0,553990	-2,582996	0,061045	0,055564	-0,134230	0,044752	6,958766	-3,437531	-1,504684	-0,659963	-3,138023	-1,168336	-21,240794	12,296758	10,940047	0,055564	-0,134230	0,044752	-3,578275	-7,799268	-1,504684	0,055564	-0,134230	0,044752	-3,578275	-7,799268	-1,504684
14:22:40,86	0,355026	3,530052	0,234042	0,553990	-2,582996	0,061045	0,054187	-0,130013	0,045882	6,719137	-3,492566	-1,530492	-0,653086	-3,145257	-1,173318	-21,308203	12,233058	11,019369	0,054187	-0,130013	0,045882	-3,486914	-7,746272	-1,530492	0,054187	-0,130013	0,045882	-3,486914	-7,746272	-1,530492
14:22:40,91	0,355026	3,530052	0,234042	0,553990	-2,582996	0,061045	0,057013	-0,139585	0,040900	7,128015	-3,372137	-1,451170	-0,597669	-3,197470	-1,161136	-24,178650	9,199597	11,493622	0,057013	-0,139585	0,040900	-3,829446	-7,847691	-1,451170	0,057013	-0,139585	0,040900	-3,829446	-7,847691	-1,451170
14:22:40,96	0,355026	3,530052	0,234042	0,553990	-2,582996	0,061045	0,074522	-0,213685	0,053082	6,918911	-3,430818	-0,976917	-0,640448	-3,154148	-1,132163	-21,673527	11,797997	11,101294	0,074522	-0,213685	0,053082	-9,855357	-9,280828	-0,976917	0,074522	-0,213685	0,053082	-9,855357	-9,280828	-0,976917
14:22:41,01	0,355026	3,530052	0,234042	0,553990	-2,582996	0,061045	0,058394	-0,154976	0,082055	7,368892	-3,399179	-1,369245	-0,668040	-3,147572	-1,161716	-21,272653	13,287360	10,941040	0,058394	-0,154976	0,082055	-4,796733	-7,983134	-1,369245	0,058394	-0,154976	0,082055	-4,796733	-7,983134	-1,369245
14:22:41,06	0,355025	3,529952	0,234045	0,604008	-2,583009	0,061008	0,066496	-0,127793	0,052502	7,445621	-3,375411	-1,529499	-0,668590	-3,160978	-1,170131	-22,036424	13,127351	10,995253	0,066496	-0,127793	0,052502	-2,586111	-8,595341	-1,529499	0,066496	-0,127793	0,052502	-2,586111	-8,595341	-1,529499
14:22:41,11	0,355025	3,529952	0,234045	0,604008	-2,583009	0,061008	0,078380	-0,134019	0,044087	7,248951	-3,338888	-1,475286	-0,668051	-3,159074	-1,167831	-22,073183	13,163582	10,986076	0,078380	-0,134019	0,044087	-3,271576	-9,491705	-1,475286	0,078380	-0,134019	0,044087	-3,271576	-9,491705	-1,475286
14:22:41,16	0,355025	3,529952	0,234045	0,604008	-2,583009	0,061008	0,076462	-0,133534	0,046387	7,236727	-3,488564	-1,484463	-0,667576	-3,160975	-1,170539	-22,104444	13,109137	11,010327	0,076462	-0,133534	0,046387	-3,245724	-9,490833	-1,484463	0,076462	-0,133534	0,046387	-3,245724	-9,490833	-1,484463
14:22:41,21	0,355025	3,529952	0,234045	0,604008	-2,583009	0,061008	0,077871	-0,134896	0,043680	7,244741	-3,415138	-1,460212	-0,662929	-3,163214	-1,169767	-22,125755	13,055702	10,994300	0,077871	-0,134896	0,043680	-3,344584	-9,528027	-1,460212	0,077871	-0,134896	0,043680	-3,344584	-9,528027	-1,460212
14:22:41,26	0,355025	3,529952	0,234045	0,604008	-2,583009	0,061008	0,077487	-0,140040	0,044451	7,455292	-3,426867	-1,476239	-0,661243	-3,159727	-1,175981	-22,144474	13,073422	11,028722	0,077487	-0,140040	0,044451	-3,537829	-9,509577	-1,476239	0,077487	-0,140040	0,044451	-3,537829	-9,509577	-1,476239
14:22:41,31	0,355025	3,529952	0,234045	0,604008	-2,583009	0,061008	0,073623	-0,139756	0,038237	7,446536	-3,652843	-1,441817	-0,665896	-3,164068	-1,172869	-22,135524	13,072149	11,010711	0,073623	-0,139756	0,038237	-3,524331	-9,432264	-1,441817	0,073623	-0,139756	0,038237	-3,524331	-9,432264	-1,441817
14:22:41,36	0,355025	3,529952	0,234045	0,604008	-2,583009	0,061008	0,079709	-0,137898	0,041349	7,353270	-3,327982	-1,459828	-0,664153	-3,162661	-1,169374	-22,140170	13,044786	11,013111	0,079709	-0,137898	0,041349	-3,471708	-9,585157	-1,459828	0,079709	-0,137898	0,041349	-3,471708	-9,585157	-1,459828
14:22:41,41	0,355025	3,529952	0,234045	0,604008	-2,583009	0,061008	0,077620	-0,138703	0,044844	7,369144	-3,426984	-1,457428	-0,665371	-3,163956	-1,171318	-22,157484	13,043621	11,018877	0,077620	-0,138703	0,044844	-3,519078	-9,520123	-1,457428	0,077620	-0,138703	0,044844	-3,519078	-9,520123	-1,457428
14:22:41,46	0,355025	3,529952	0,234045	0,604008	-2,583009	0,061008	0,079350	-0,138296	0,042900	7,338283	-3,351403	-1,451662	-0,664191	-3,164493	-1,169755	-22,165700	13,061131	11,028386	0,079350	-0,138296	0,042900	-3,517944	-9,580397	-1,451662	0,079350	-0,138296	0,042900	-3,517944	-9,580397	-1,451662
14:22:41,51	0,355025	3,529952	0,234045	0,604008	-2,583009	0,061008	0,079225	-0,139587	0,044463	7,416470	-3,373801	-1,442153	-0,663573	-3,163049	-1,171320	-22,136249	13,025881	11,004002	0,079225	-0,139587	0,044463	-3,541099	-9,592941	-1,442153	0,079225	-0,139587	0,044463	-3,541099	-9,592941	-1,442153
14:22:41,56	0,355025	3,529952	0,234045	0,604008	-2,583009	0,061008	0,077665	-0,139399	0,042898	7,390920	-3,411759	-1,466537	-0,664250	-3,166178	-1,166673	-22,195615	13,028846	11,001298	0,077665	-0,139399	0,042898	-3,551932	-9,508487	-1,466537	0,077665	-0,139399	0,042898	-3,551932	-9,508487	-1,466537
14:22:41,61	0,355025	3,529952	0,234045	0,604008	-2,583009	0,061008	0,080714	-0,140378	0,047545	7,414711	-3,306142	-1,469241	-0,664831	-3,160748	-1,172515	-22,177009	13,060213	11,006372	0,080714	-0,140378	0,047545	-3,604990	-9,642162	-1,469241	0,080714	-0,140378	0,047545	-3,604990	-9,642162	-1,469241
14:22:41,66	0,355025	3,529952	0,234045	0,604008	-2,583009	0,061008	0,076302	-0,137159	0,041703	7,283797	-3,535119	-1,464168	-0,665416	-3,164367	-1,173662	-22,182267	13,063046	11,016266	0,076302	-0,137159	0,041703	-3,483223	-9,524822	-1,464168	0,076302	-0,137159	0,041703	-3,483223	-9,524822	-1,464168
14:22:41,71	0,355025	3,529952	0,234045	0,604008	-2,583009	0,061008	0,079729	-0,138462	0,040556	7,351377	-3,362891	-1,454273	-0,661890	-3,163364	-1,169777	-22,177343	13,021284	11,008427	0,079729	-0,138462	0,040556	-3,517927	-9,621605	-1,454273	0,079729	-0,138462	0,040556	-3,517927	-9,621605	-1,454273
14:22:41,76	0,355025	3,529952	0,234045	0,604008	-2,583009	0,061008	0,077097	-0,141015	0,044441	7,450387	-3,474583	-1,462112	-0,664852	-3,162460	-1,168213	-22,184494	13,028046	11,036458	0,077097	-0,141015	0,044441	-3,619266	-9,526725	-1,462112	0,077097	-0,141015	0,044441	-3,619266	-9,526725	-1,462112
14:22:41,81	0,355025	3,529952	0,234045	0,604008	-2,583009	0,061008	0,077795	-0,137997	0,046005	7,295773	-3,447890	-1,434081	-0,663777	-3,160330	-1,170204	-22,225845	13,025806	11,009454	0,077795	-0,137997	0,046005	-3,537029	-9,554782	-1,434081	0,077795	-0,137997	0,046005	-3,537029	-9,554782	-1,434081
14:22:41,86	0,355025	3,529952	0,234045	0,604008	-2,583009	0,061008	0,075413	-0,137863	0,044014	7,266182	-3,606445	-1,461085	-0,664867	-3,163838	-1,170146	-22,185131	13,011865	11,041761	0,075413	-0,137863	0,044014	-3,556090	-9,526350	-1,461085	0,075413	-0,137863	0,044014	-3,556090	-9,526350	-1,461085
14:22:41,91	0,355025	3,529952	0,234045	0,604008	-2,583009	0,061008	0,078996	-0,138673	0,044072	7,316584	-3,377912	-1,428778	-0,667834	-3,162057	-1,168245	-22,210967	13,050941	11,017648	0,078996	-0,138673	0,044072	-3,569270	-9,579063	-1,428778	0,078996	-0,138673	0,044072	-3,569270	-9,579063	-1,428778
14:22:41,96	0,355025	3,529952	0,234045	0,604008	-2,583009	0,061008	0,078937	-0,135213	0,045973	7,157573	-3,422882	-1,452892	-0,664897	-3,163826	-1,171752	-22,201960	13,008492	10,984658	0,078937	-0,135213	0,045973	-3,456649	-9,619417	-1,452892	0,078937	-0,135213	0,045973	-3,456649	-9,619417	-1,452892
14:22:42,01	0,355025	3,529952	0,234045	0,604008	-2,583009	0,061008	0,079000	-0,138641	0,042466	7,303576	-3,390544	-1,485881	-0,660653	-3,165664	-1,168598	-22,147869	12,986933	10,991644	0,079000	-0,138641	0,042466	-3,579754	-9,592081	-1,485881	0,079000	-0,138641	0,042466	-3,579754	-9,592081	-1,485881
14:22:42,06	0,355025	3,529952	0,234045	0,604008	-2,583009	0,061008	0,078470	-0,143236	0,045620	7,550900	-3,360503	-1,478895	-0,667262	-3,162079	-1,167105	-22,210663	13,009355	10,981798	0,078470	-0,143236	0,045620	-3,693150	-9,520401	-1,478895	0,078470	-0,143236	0,045620	-3,693150	-9,520401	-1,478895
14:22:42,11	0,355025	3,529952	0,234045	0,604008	-2,583009	0,061008	0,078670	-0,135720	0,047113	7,148088	-3,415692	-1,488741	-0,661967	-3,163745	-1,167869	-22,206966	12,979157	10,977081	0,078670	-0,135720	0,047113	-3,505954	-9,591295	-1,488741	0,078670	-0,135720	0,047113	-3,505954	-9,591295	-1,488741
14:22:42,16	0,355025	3,529952	0,234045	0,604008	-2,583009	0,061008	0,077466	-0,141139	0,046349	7,405533	-3,460020	-1,493458	-0,663200	-3,166453	-1,170570	-22,225059	12,961867	11,001967	0,077466	-0,141139	0,046349	-3,673842	-9,541077	-1,493458	0,077466	-0,141139	0,046349	-3,673842	-9,541077	-1,493458
14:22:42,21	0,355025	3,529952	0,234045	0,604008	-2,583009	0,061008	0,080427	-0,141425	0,043648	7,396416	-3,313080	-1,468572	-0,663188	-3,161650	-1,170592	-22,214579	12,981036	10,993511	0,080427	-0,141425	0,043648	-3,705457	-9,626564	-1,468572	0,080427	-0,141425	0,043648	-3,705457	-9,626564	-1,468572
14:22:42,26	0,355025	3,529952	0,234045	0,604008	-2,583009	0,061008	0,076261	-0,139034	0,043626	7,293910	-3,530189	-1,477028	-0,663726	-3,165708	-1,169360	-22,210786	13,022959	11,056357	0,076261	-0,139034	0,043626	-3,620247	-9,516689	-1,477028	0,076261	-0,139034	0,043626	-3,620247	-9,516689	-1,477028
14:22:42,31	0,355025	3,529952	0,234045	0,604008	-2,583009	0,061008	0,080044	-0,140597	0,044858	7,413402	-3,351139	-1,414182	-0,661999	-3,163714	-1,167853	-22,218255	12,979208	11,006258	0,080044	-0,140597	0,044858	-3,623471	-9,634620	-1,414182	0,080044	-0,140597	0,044858	-3,623471	-9,634620	-1,414182
14:22:42,36	0,355025	3,529952	0,234045	0,604008	-2,583009	0,061008	0,077454	-0,141095	0,046365	7,397678	-3,470415	-1,464281	-0,669095	-3,160027	-1,170987	-22,235780	13,043077	11,019402	0,077454	-0,141095	0,046365	-3,678293	-9,550578	-1,464281	0,077454	-0,141095	0,046365	-3,678293	-9,550578	-1,464281
14:22:42,41	0,355025	3,529952	0,234045	0,604008	-2,583009	0,061008	0,077809	-0,133107	0,043231	7,028821	-3,499074	-1,451137	-0,665507	-3,162109	-1,170584	-22,211191	13,020833	11,003968	0,077809	-0,133107	0,043231	-3,420045	-9,607093	-1,451137	0,077809	-0,133107	0,043231	-3,420045	-9,607093	-1,451137
14:22:42,46	0,355025	3,529952	0,234045	0,604008	-2,583009	0,061008	0,077818	-0,137255	0,043634	7,237564	-3,466174	-1,466571	-0,661958	-3,164743	-1,172874	-22,195041	12,995373	11,028828	0,077818	-0,137255	0,043634	-3,536946	-9,574922	-1,466571	0,077818	-0,137255	0,043634	-3,536946	-9,574922	-1,466571
14:22:42,51	0,355025	3,529952	0,234045	0,604008	-2,583009	0,061008	0,076897	-0,139484	0,044017	7,326996	-3,467403	-1,497271	-0,663116	-3,162425	-1,170201	-22,183976	12,974558	10,973268	0,076897	-0,139484	0,044017	-3,622478	-9,503787	-1,497271	0,076897	-0,139484	0,044017	-3,622478	-9,503787	-1,497271
14:22:42,56	0,355025	3,529952	0,234045	0,604008	-2,583009	0,061008	0,076897	-0,139484	0,044017	7,326996	-3,467403	-1,497271	-0,661987	-3,165669	-1,169373	-22,210325	12,976079	11,035784	0,076897	-0,139484	0,044017	-3,622478	-9,503787	-1,497271	0,076897	-0,139484	0,044017	-3,622478	-9,503787	-1,497271
14:22:42,61	0,355025	3,529952	0,234045	0,604008	-2,583009	0,061008	0,079142	-0,142083	0,044845	7,450297	-3,374235	-1,434755	-0,662551	-3,163984	-1,169806	-22,202522	12,985011	10,983110	0,079142	-0,142083	0,044845	-3,703214	-9,586863	-1,434755	0,079142	-0,142083	0,044845	-3,703214	-9,586863	-1,434755
14:22:42,66	0,355025	3,529952	0,234045	0,604008	-2,583009	0,061008	0,077964	-0,140753	0,044412	7,392766	-3,433171	-1,487429	-0,663756	-3,162023	-1,169032	-22,210558	12,986989	10,997403	0,077964	-0,140753	0,044412	-3,656328	-9,553369	-1,487429	0,077964	-0,140753	0,044412	-3,656328	-9,553369	-1,487429
14:22:42,71	0,355025	3,529952	0,234045	0,604008	-2,583009	0,061008	0,076869	-0,138728	0,045186	7,285186	-3,498083	-1,473136	-0,664270	-3,165071	-1,169772	-22,179151	12,983305	11,011406	0,076869	-0,138728	0,045186	-3,604984	-9,532288	-1,473136	0,076869	-0,138728	0,045186	-3,604984	-9,532288	-1,473136
14:22:42,76	0,355025	3,529952	0,234045	0,604008	-2,583009	0,061008	0,079766	-0,139807	0,044446	7,353794	-3,318414	-1,459133	-0,663189	-3,166270	-1,169032	-22,235632	12,994311	10,987672	0,079766	-0,139807	0,044446	-3,621057	-9,580008	-1,459133	0,079766	-0,139807	0,044446	-3,621057	-9,580008	-1,459133
14:22:42,81	0,355025	3,529952	0,234045	0,604008	-2,583009	0,061008	0,080263	-0,141343	0,045186	7,414965	-3,346968	-1,482867	-0,665476	-3,164556	-1,165108	-22,199275	12,988722	11,028197	0,080263	-0,141343	0,045186	-3,680474	-9,647605	-1,482867	0,080263	-0,141343	0,045186	-3,680474	-9,647605	-1,482867
14:22:42,86	0,355025	3,529952	0,234045	0,604008	-2,583009	0,061008	0,079922	-0,138506	0,049110	7,280757	-3,330403	-1,442342	-0,666703	-3,162306	-1,171031	-22,205251	12,983423	11,010819	0,079922	-0,138506	0,049110	-3,591944	-9,604297	-1,442342	0,079922	-0,138506	0,049110	-3,591944	-9,604297	-1,442342
14:22:42,91	0,355025	3,529952	0,234045	0,604008	-2,583009	0,061008	0,078587	-0,136317	0,043188	7,159390	-3,402352	-1,459720	-0,666080	-3,165642	-1,167471	-22,204088	12,971834	10,985272	0,078587	-0,136317	0,043188	-3,541533	-9,571444	-1,459720	0,078587	-0,136317	0,043188	-3,541533	-9,571444	-1,459720
14:22:42,97	0,355025	3,529952	0,234045	0,604008	-2,583009	0,061008	0,081165	-0,138525	0,046747	7,264742	-3,261501	-1,485267	-0,666704	-3,162212	-1,169037	-22,222863	13,019681	11,002887	0,081165	-0,138525	0,046747	-3,609494	-9,632956	-1,485267	0,081165	-0,138525	0,046747	-3,609494	-9,632956	-1,485267
14:22:43,02	0,355025	3,529952	0,234045	0,604008	-2,583009	0,061008	0,076886	-0,139442	0,046373	7,324917	-3,487574	-1,454609	-0,661447	-3,166129	-1,168634	-22,234859	12,960457	10,996350	0,076886	-0,139442	0,046373	-3,621308	-9,523110	-1,454609	0,076886	-0,139442	0,046373	-3,621308	-9,523110	-1,454609
14:22:43,07	0,355025	3,529952	0,234045	0,604008	-2,583009	0,061008	0,079270	-0,142781	0,045584	7,460824	-3,381001	-1,474189	-0,659849	-3,166442	-1,167869	-22,281086	12,861793	11,003119	0,079270	-0,142781	0,045584	-3,747521	-9,603698	-1,474189	0,079270	-0,142781	0,045584	-3,747521	-9,603698	-1,474189
14:22:43,12	0,355025	3,529952	0,234045	0,604008	-2,583009	0,061008	0,078742	-0,144321	0,046349	7,432312	-3,399167	-1,467420	-0,579819	-3,194205	-1,148068	-23,731227	8,908965	11,523782	0,078742	-0,144321	0,046349	-3,896873	-9,580403	-1,467420	0,078742	-0,144321	0,046349	-3,896873	-9,580403	-1,467420
14:22:43,17	0,355025	3,529952	0,234045	0,604008	-2,583009	0,061008	0,062770	-0,227511	0,066150	7,609880	-3,509125	-0,946757	-0,648434	-3,176001	-1,141056	-22,696919	12,613439	11,167793	0,062770	-0,227511	0,066150	-10,249730	-8,436605	-0,946757	0,062770	-0,227511	0,066150	-10,249730	-8,436605	-0,946757
14:22:43,22	0,355025	3,529952	0,234045	0,604008	-2,583009	0,061008	0,081312	-0,158987	0,073162	7,771938	-3,501439	-1,302746	-0,662417	-3,141615	-1,146395	-20,893983	13,382905	10,947277	0,081312	-0,158987	0,073162	-4,708515	-9,884469	-1,302746	0,081312	-0,158987	0,073162	-4,708515	-9,884469	-1,302746
14:22:43,27	0,355022	3,530036	0,234049	0,653983	-2,582992	0,061028	0,058525	-0,129683	0,067823	7,816016	-3,509718	-1,523262	-0,663653	-3,156741	-1,161844	-21,740410	13,351954	10,995844	0,058525	-0,129683	0,067823	-2,364135	-8,103955	-1,523262	0,058525	-0,129683	0,067823	-2,364135	-8,103955	-1,523262
14:22:43,32	0,355022	3,530036	0,234049	0,653983	-2,582992	0,061028	0,072243	-0,136176	0,052374	7,703624	-3,513944	-1,474695	-0,664342	-3,157307	-1,160704	-21,782391	13,325470	10,984840	0,072243	-0,136176	0,052374	-2,986213	-9,185027	-1,474695	0,072243	-0,136176	0,052374	-2,986213	-9,185027	-1,474695
14:22:43,37	0,355022	3,530036	0,234049	0,653983	-2,582992	0,061028	0,073077	-0,135863	0,053514	7,643408	-3,493711	-1,485699	-0,664949	-3,158517	-1,165369	-21,770805	13,279379	10,971263	0,073077	-0,135863	0,053514	-3,021837	-9,230233	-1,485699	0,073077	-0,135863	0,053514	-3,021837	-9,230233	-1,485699
14:22:43,42	0,355022	3,530036	0,234049	0,653983	-2,582992	0,061028	0,074429	-0,135942	0,048849	7,613378	-3,390330	-1,499276	-0,661455	-3,158086	-1,156804	-21,796886	13,267038	11,000508	0,074429	-0,135942	0,048849	-3,058045	-9,232981	-1,499276	0,074429	-0,135942	0,048849	-3,058045	-9,232981	-1,499276
14:22:43,47	0,355022	3,530036	0,234049	0,653983	-2,582992	0,061028	0,072308	-0,138753	0,057414	7,735818	-3,517020	-1,470031	-0,661560	-3,158232	-1,160714	-21,825805	13,224771	10,987255	0,072308	-0,138753	0,057414	-3,156263	-9,193200	-1,470031	0,072308	-0,138753	0,057414	-3,156263	-9,193200	-1,470031
14:22:43,52	0,355022	3,530036	0,234049	0,653983	-2,582992	0,061028	0,072488	-0,138734	0,053504	7,683810	-3,511590	-1,483284	-0,659744	-3,156944	-1,157993	-21,820117	13,268734	10,987455	0,072488	-0,138734	0,053504	-3,206847	-9,201871	-1,483284	0,072488	-0,138734	0,053504	-3,206847	-9,201871	-1,483284
14:22:43,57	0,355022	3,530036	0,234049	0,653983	-2,582992	0,061028	0,070464	-0,139663	0,056225	7,773026	-3,633900	-1,483084	-0,658072	-3,159937	-1,159148	-21,833269	13,163661	10,989617	0,070464	-0,139663	0,056225	-3,190543	-9,165288	-1,483084	0,070464	-0,139663	0,056225	-3,190543	-9,165288	-1,483084
14:22:43,62	0,355022	3,530036	0,234049	0,653983	-2,582992	0,061028	0,072220	-0,142608	0,055070	7,828560	-3,501417	-1,480922	-0,600462	-3,218771	-1,137197	-24,813294	10,152901	11,556078	0,072220	-0,142608	0,055070	-3,366139	-9,170688	-1,480922	0,072220	-0,142608	0,055070	-3,366139	-9,170688	-1,480922
14:22:43,67	0,355022	3,530036	0,234049	0,653983	-2,582992	0,061028	0,094367	-0,221917	0,077021	7,855219	-3,425176	-0,914461	-0,651620	-3,176524	-1,110830	-22,820296	13,243077	11,126603	0,094367	-0,221917	0,077021	-9,565233	-10,832975	-0,914461	0,094367	-0,221917	0,077021	-9,565233	-10,832975	-0,914461
14:22:43,72	0,355022	3,530036	0,234049	0,653983	-2,582992	0,061028	0,083359	-0,156489	0,103388	8,125661	-3,816692	-1,343936	-0,677887	-3,173316	-1,134841	-22,256895	14,412855	10,975024	0,083359	-0,156489	0,103388	-4,158738	-10,360366	-1,343936	0,083359	-0,156489	0,103388	-4,158738	-10,360366	-1,343936
14:22:43,77	0,355023	3,529952	0,234036	0,704015	-2,583009	0,061005	0,093714	-0,132137	0,079377	8,154084	-3,375204	-1,495515	-0,677362	-3,194172	-1,150014	-23,366964	14,287417	10,998335	0,093714	-0,132137	0,079377	-2,218636	-10,731742	-1,495515	0,093714	-0,132137	0,079377	-2,218636	-10,731742	-1,495515
14:22:43,82	0,355023	3,529952	0,234036	0,704015	-2,583009	0,061005	0,111513	-0,143020	0,064204	8,056331	-3,348276	-1,472204	-0,672905	-3,191201	-1,151978	-23,438229	14,191541	11,022628	0,111513	-0,143020	0,064204	-3,170701	-12,102049	-1,472204	0,111513	-0,143020	0,064204	-3,170701	-12,102049	-1,472204
14:22:43,87	0,355023	3,529952	0,234036	0,704015	-2,583009	0,061005	0,106712	-0,145394	0,062240	8,061146	-3,611694	-1,447911	-0,674634	-3,192412	-1,148452	-23,426568	14,189938	11,048903	0,106712	-0,145394	0,062240	-3,352292	-11,988609	-1,447911	0,106712	-0,145394	0,062240	-3,352292	-11,988609	-1,447911
14:22:43,92	0,355023	3,529952	0,234036	0,704015	-2,583009	0,061005	0,108625	-0,144502	0,065766	8,019193	-3,501331	-1,421636	-0,670006	-3,196409	-1,150762	-23,456240	14,149545	11,064063	0,108625	-0,144502	0,065766	-3,324206	-12,028396	-1,421636	0,108625	-0,144502	0,065766	-3,324206	-12,028396	-1,421636
14:22:43,97	0,355023	3,529952	0,234036	0,704015	-2,583009	0,061005	0,109772	-0,150508	0,063456	8,281711	-3,447166	-1,406476	-0,674175	-3,193854	-1,148429	-23,461222	14,119355	11,090457	0,109772	-0,150508	0,063456	-3,533193	-12,064303	-1,406476	0,109772	-0,150508	0,063456	-3,533193	-12,064303	-1,406476
14:22:44,02	0,355023	3,529952	0,234036	0,704015	-2,583009	0,061005	0,109645	-0,145621	0,065789	7,998923	-3,443029	-1,380083	-0,671898	-3,191734	-1,150788	-23,485670	14,108595	11,077971	0,109645	-0,145621	0,065789	-3,432311	-12,050137	-1,380083	0,109645	-0,145621	0,065789	-3,432311	-12,050137	-1,380083
14:22:44,07	0,355023	3,529952	0,234036	0,704015	-2,583009	0,061005	0,106670	-0,146533	0,063430	8,024812	-3,613530	-1,392568	-0,674839	-3,193868	-1,150407	-23,477941	14,066761	11,056114	0,106670	-0,146533	0,063430	-3,478025	-11,987087	-1,392568	0,106670	-0,146533	0,063430	-3,478025	-11,987087	-1,392568
14:22:44,12	0,355023	3,529952	0,234036	0,704015	-2,583009	0,061005	0,109988	-0,145053	0,063811	7,915482	-3,413354	-1,414425	-0,671328	-3,191713	-1,148474	-23,490881	14,076793	11,056319	0,109988	-0,145053	0,063811	-3,471167	-12,047419	-1,414425	0,109988	-0,145053	0,063811	-3,471167	-12,047419	-1,414425
14:22:44,17	0,355023	3,529952	0,234036	0,704015	-2,583009	0,061005	0,106367	-0,147015	0,065744	8,019755	-3,617868	-1,414220	-0,670058	-3,192884	-1,149235	-23,456698	14,094227	11,047345	0,106367	-0,147015	0,065744	-3,520958	-11,967685	-1,414220	0,106367	-0,147015	0,065744	-3,520958	-11,967685	-1,414220
14:22:44,22	0,355023	3,529952	0,234036	0,704015	-2,583009	0,061005	0,106745	-0,148701	0,064983	8,139580	-3,577306	-1,423194	-0,672433	-3,193090	-1,148464	-23,463101	14,082125	11,046113	0,106745	-0,148701	0,064983	-3,533427	-11,956826	-1,423194	0,106745	-0,148701	0,064983	-3,533427	-11,956826	-1,423194
14:22:44,27	0,355023	3,529952	0,234036	0,704015	-2,583009	0,061005	0,108111	-0,146747	0,065754	8,024325	-3,505777	-1,424426	-0,672424	-3,191163	-1,148455	-23,448632	14,072305	11,060467	0,108111	-0,146747	0,065754	-3,495346	-11,992514	-1,424426	0,108111	-0,146747	0,065754	-3,495346	-11,992514	-1,424426
14:22:44,32	0,355023	3,529952	0,234036	0,704015	-2,583009	0,061005	0,106438	-0,145792	0,065763	7,973367	-3,575328	-1,410072	-0,673725	-3,189126	-1,151593	-23,490419	14,061194	11,062527	0,106438	-0,145792	0,065763	-3,471295	-11,930741	-1,410072	0,106438	-0,145792	0,065763	-3,471295	-11,930741	-1,410072
14:22:44,37	0,355023	3,529952	0,234036	0,704015	-2,583009	0,061005	0,105324	-0,143647	0,062625	7,831292	-3,663886	-1,408012	-0,674280	-3,194354	-1,148464	-23,491332	14,051238	11,059442	0,105324	-0,143647	0,062625	-3,444959	-11,931855	-1,408012	0,105324	-0,143647	0,062625	-3,444959	-11,931855	-1,408012
14:22:44,42	0,355023	3,529952	0,234036	0,704015	-2,583009	0,061005	0,110130	-0,145780	0,065754	7,933134	-3,409831	-1,411097	-0,671913	-3,192123	-1,148467	-23,487033	14,069734	11,060733	0,110130	-0,145780	0,065754	-3,510564	-12,055004	-1,411097	0,110130	-0,145780	0,065754	-3,510564	-12,055004	-1,411097
14:22:44,47	0,355023	3,529952	0,234036	0,704015	-2,583009	0,061005	0,107798	-0,143763	0,064945	7,837249	-3,526827	-1,439230	-0,674860	-3,191326	-1,149273	-23,483153	14,056881	11,031309	0,107798	-0,143763	0,064945	-3,448149	-11,988947	-1,439230	0,107798	-0,143763	0,064945	-3,448149	-11,988947	-1,439230
14:22:44,52	0,355023	3,529952	0,234036	0,704015	-2,583009	0,061005	0,107798	-0,143763	0,064945	7,837249	-3,526827	-1,439230	-0,672629	-3,191183	-1,150412	-23,528130	14,046391	11,090677	0,107798	-0,143763	0,064945	-3,448149	-11,988947	-1,439230	0,107798	-0,143763	0,064945	-3,448149	-11,988947	-1,439230
14:22:44,57	0,355023	3,529952	0,234036	0,704015	-2,583009	0,061005	0,106558	-0,145624	0,063806	7,902431	-3,624997	-1,379862	-0,670793	-3,192819	-1,150794	-23,501595	14,044991	11,071286	0,106558	-0,145624	0,063806	-3,529029	-11,989802	-1,379862	0,106558	-0,145624	0,063806	-3,529029	-11,989802	-1,379862
14:22:44,62	0,355023	3,529952	0,234036	0,704015	-2,583009	0,061005	0,107057	-0,148032	0,063424	8,039702	-3,575357	-1,399253	-0,669002	-3,195604	-1,151168	-23,503159	14,063160	11,072008	0,107057	-0,148032	0,063424	-3,580786	-11,979352	-1,399253	0,107057	-0,148032	0,063424	-3,580786	-11,979352	-1,399253
14:22:44,67	0,355023	3,529952	0,234036	0,704015	-2,583009	0,061005	0,108573	-0,150976	0,063050	8,207752	-3,506957	-1,398531	-0,671970	-3,193766	-1,150004	-23,494354	14,017928	11,079211	0,108573	-0,150976	0,063050	-3,643855	-12,029969	-1,398531	0,108573	-0,150976	0,063050	-3,643855	-12,029969	-1,398531
14:22:44,72	0,355023	3,529952	0,234036	0,704015	-2,583009	0,061005	0,108466	-0,147486	0,064214	7,991524	-3,482315	-1,391328	-0,673246	-3,192496	-1,147354	-23,550621	14,026398	11,029964	0,108466	-0,147486	0,064214	-3,586150	-11,996873	-1,391328	0,108466	-0,147486	0,064214	-3,586150	-11,996873	-1,391328
14:22:44,77	0,355023	3,529952	0,234036	0,704015	-2,583009	0,061005	0,108003	-0,145746	0,066864	7,880248	-3,559328	-1,440575	-0,672562	-3,189201	-1,151980	-23,490716	14,042932	11,062371	0,108003	-0,145746	0,066864	-3,560839	-12,037581	-1,440575	0,108003	-0,145746	0,066864	-3,560839	-12,037581	-1,440575
14:22:44,82	0,355023	3,529952	0,234036	0,704015	-2,583009	0,061005	0,104808	-0,144691	0,062238	7,869643	-3,681855	-1,408168	-0,670768	-3,193921	-1,144563	-23,494815	14,019282	11,076132	0,104808	-0,144691	0,062238	-3,488602	-11,909302	-1,408168	0,104808	-0,144691	0,062238	-3,488602	-11,909302	-1,408168
14:22:44,87	0,355023	3,529952	0,234036	0,704015	-2,583009	0,061005	0,107998	-0,148605	0,069655	8,050630	-3,507689	-1,394407	-0,673212	-3,196262	-1,149655	-23,545418	14,046031	11,045922	0,107998	-0,148605	0,069655	-3,614850	-11,985566	-1,394407	0,107998	-0,148605	0,069655	-3,614850	-11,985566	-1,394407
14:22:44,92	0,355023	3,529952	0,234036	0,704015	-2,583009	0,061005	0,111248	-0,147659	0,064563	7,999296	-3,395892	-1,424617	-0,668514	-3,191193	-1,148887	-23,522088	13,992181	11,040209	0,111248	-0,147659	0,064563	-3,591913	-12,128887	-1,424617	0,111248	-0,147659	0,064563	-3,591913	-12,128887	-1,424617
14:22:44,97	0,355023	3,529952	0,234036	0,704015	-2,583009	0,061005	0,104509	-0,149193	0,065331	8,044091	-3,699207	-1,430330	-0,670760	-3,197211	-1,148427	-23,487292	14,006397	11,082352	0,104509	-0,149193	0,065331	-3,667533	-11,903166	-1,430330	0,104509	-0,149193	0,065331	-3,667533	-11,903166	-1,430330
14:22:45,02	0,355023	3,529952	0,234036	0,704015	-2,583009	0,061005	0,110844	-0,150256	0,065791	8,129114	-3,346759	-1,388187	-0,673809	-3,192272	-1,148493	-23,526941	14,009567	11,054036	0,110844	-0,150256	0,065791	-3,666013	-12,048019	-1,388187	0,110844	-0,150256	0,065791	-3,666013	-12,048019	-1,388187
14:22:45,07	0,355023	3,529952	0,234036	0,704015	-2,583009	0,061005	0,108091	-0,145147	0,065725	7,846327	-3,525830	-1,416503	-0,671392	-3,195083	-1,150435	-23,523187	14,060689	11,032592	0,108091	-0,145147	0,065725	-3,547683	-12,010989	-1,416503	0,108091	-0,145147	0,065725	-3,547683	-12,010989	-1,416503
14:22:45,12	0,355023	3,529952	0,234036	0,704015	-2,583009	0,061005	0,109318	-0,148645	0,063783	8,074395	-3,484360	-1,437947	-0,672041	-3,191162	-1,150422	-23,516399	14,004792	11,069954	0,109318	-0,148645	0,063783	-3,594242	-12,065803	-1,437947	0,109318	-0,148645	0,063783	-3,594242	-12,065803	-1,437947
14:22:45,18	0,355023	3,529952	0,234036	0,704015	-2,583009	0,061005	0,106246	-0,146122	0,063796	7,898206	-3,610279	-1,400585	-0,667332	-3,192997	-1,148082	-23,530542	14,013018	11,069481	0,106246	-0,146122	0,063796	-3,572408	-11,950567	-1,400585	0,106246	-0,146122	0,063796	-3,572408	-11,950567	-1,400585
14:22:45,23	0,355023	3,529952	0,234036	0,704015	-2,583009	0,061005	0,108198	-0,147249	0,065735	7,935074	-3,501212	-1,417313	-0,672042	-3,193416	-1,148483	-23,520718	13,982243	11,053226	0,108198	-0,147249	0,065735	-3,623934	-11,994776	-1,417313	0,108198	-0,147249	0,065735	-3,623934	-11,994776	-1,417313
14:22:45,28	0,355023	3,529952	0,234036	0,704015	-2,583009	0,061005	0,108198	-0,147249	0,065735	7,935074	-3,501212	-1,417313	-0,663055	-3,195089	-1,150437	-23,646676	13,768243	11,088921	0,108198	-0,147249	0,065735	-3,623934	-11,994776	-1,417313	0,108198	-0,147249	0,065735	-3,623934	-11,994776	-1,417313
14:22:45,33	0,355023	3,529952	0,234036	0,704015	-2,583009	0,061005	0,105154	-0,155868	0,063781	8,134985	-3,661596	-1,381618	-0,601320	-3,238556	-1,124420	-25,976720	10,542030	11,574488	0,105154	-0,155868	0,063781	-4,100664	-11,916185	-1,381618	0,105154	-0,155868	0,063781	-4,100664	-11,916185	-1,381618
14:22:45,38	0,355023	3,529952	0,234036	0,704015	-2,583009	0,061005	0,111930	-0,231066	0,089798	8,086256	-3,714010	-0,896052	-0,651145	-3,192652	-1,100170	-23,592877	13,570860	11,208923	0,111930	-0,231066	0,089798	-10,052402	-12,500521	-0,896052	0,111930	-0,231066	0,089798	-10,052402	-12,500521	-0,896052
14:22:45,43	0,355023	3,529952	0,234036	0,704015	-2,583009	0,061005	0,097089	-0,164964	0,114048	8,463951	-3,935703	-1,261616	-0,662586	-3,166171	-1,124342	-22,217807	14,275915	10,967552	0,097089	-0,164964	0,114048	-4,485752	-11,557175	-1,261616	0,097089	-0,164964	0,114048	-4,485752	-11,557175	-1,261616
14:22:45,48	0,354974	3,529993	0,234050	0,753992	-2,583013	0,060997	0,079875	-0,141816	0,089876	8,558355	-3,992488	-1,502987	-0,669054	-3,182800	-1,135460	-23,031047	14,226854	11,069577	0,079875	-0,141816	0,089876	-2,574185	-10,262700	-1,502987	0,079875	-0,141816	0,089876	-2,574185	-10,262700	-1,502987
14:22:45,53	0,354974	3,529993	0,234050	0,753992	-2,583013	0,060997	0,097511	-0,144529	0,078758	8,250334	-3,755191	-1,400962	-0,665631	-3,186082	-1,135862	-23,085705	14,207942	11,060192	0,097511	-0,144529	0,078758	-3,095194	-11,409799	-1,400962	0,097511	-0,144529	0,078758	-3,095194	-11,409799	-1,400962
14:22:45,58	0,354974	3,529993	0,234050	0,753992	-2,583013	0,060997	0,098641	-0,149134	0,078356	8,446084	-3,734287	-1,410347	-0,668047	-3,188529	-1,133913	-23,107801	14,166838	11,071671	0,098641	-0,149134	0,078356	-3,260931	-11,477635	-1,410347	0,098641	-0,149134	0,078356	-3,260931	-11,477635	-1,410347
14:22:45,63	0,354974	3,529993	0,234050	0,753992	-2,583013	0,060997	0,101968	-0,148265	0,080305	8,354270	-3,559865	-1,398868	-0,664530	-3,187364	-1,137792	-23,085457	14,108640	11,067873	0,101968	-0,148265	0,080305	-3,284559	-11,564385	-1,398868	0,101968	-0,148265	0,080305	-3,284559	-11,564385	-1,398868
14:22:45,68	0,354974	3,529993	0,234050	0,753992	-2,583013	0,060997	0,099202	-0,150729	0,076426	8,443151	-3,655290	-1,402666	-0,665681	-3,187414	-1,133897	-23,085585	14,127025	11,080423	0,099202	-0,150729	0,076426	-3,389074	-11,442616	-1,402666	0,099202	-0,150729	0,076426	-3,389074	-11,442616	-1,402666
14:22:45,73	0,354974	3,529993	0,234050	0,753992	-2,583013	0,060997	0,099820	-0,149756	0,080321	8,408429	-3,632436	-1,390117	-0,666259	-3,186761	-1,137435	-23,088483	14,158650	11,035164	0,099820	-0,149756	0,080321	-3,347440	-11,468306	-1,390117	0,099820	-0,149756	0,080321	-3,347440	-11,468306	-1,390117
14:22:45,78	0,354974	3,529993	0,234050	0,753992	-2,583013	0,060997	0,099544	-0,148929	0,076783	8,391370	-3,665130	-1,435376	-0,660570	-3,189282	-1,134671	-23,150694	14,057996	11,104183	0,099544	-0,148929	0,076783	-3,299588	-11,479304	-1,435376	0,099544	-0,148929	0,076783	-3,299588	-11,479304	-1,435376
14:22:45,83	0,354974	3,529993	0,234050	0,753992	-2,583013	0,060997	0,098882	-0,155117	0,079547	8,594865	-3,703083	-1,366356	-0,589423	-3,225204	-1,104952	-25,041407	10,392777	11,615271	0,098882	-0,155117	0,079547	-3,581841	-11,465322	-1,366356	0,098882	-0,155117	0,079547	-3,581841	-11,465322	-1,366356
14:22:45,88	0,354974	3,529993	0,234050	0,753992	-2,583013	0,060997	0,094418	-0,234693	0,109266	8,613274	-3,740009	-0,855268	-0,648235	-3,197226	-1,086171	-23,652930	13,587521	11,220761	0,094418	-0,234693	0,109266	-9,810125	-11,151818	-0,855268	0,094418	-0,234693	0,109266	-9,810125	-11,151818	-0,855268
14:22:45,93	0,354974	3,529993	0,234050	0,753992	-2,583013	0,060997	0,099594	-0,169771	0,128047	8,698305	-3,865749	-1,249778	-0,662253	-3,177495	-1,109564	-22,474673	14,534041	11,069594	0,099594	-0,169771	0,128047	-4,628730	-11,683912	-1,249778	0,099594	-0,169771	0,128047	-4,628730	-11,683912	-1,249778
14:22:45,98	0,354998	3,530021	0,234014	0,804020	-2,583006	0,060978	0,089516	-0,147765	0,104654	8,962847	-3,842686	-1,400945	-0,665943	-3,194863	-1,121535	-23,376343	14,494437	11,115579	0,089516	-0,147765	0,104654	-2,636741	-10,869693	-1,400945	0,089516	-0,147765	0,104654	-2,636741	-10,869693	-1,400945
14:22:46,03	0,354998	3,530021	0,234014	0,804020	-2,583006	0,060978	0,106402	-0,153254	0,092683	8,763143	-3,725681	-1,354960	-0,663661	-3,197888	-1,122310	-23,395520	14,428884	11,109248	0,106402	-0,153254	0,092683	-3,267332	-12,078239	-1,354960	0,106402	-0,153254	0,092683	-3,267332	-12,078239	-1,354960
14:22:46,08	0,354998	3,530021	0,234014	0,804020	-2,583006	0,060978	0,107881	-0,156743	0,091908	8,878174	-3,632619	-1,361292	-0,666064	-3,196900	-1,122290	-23,396488	14,390810	11,146518	0,107881	-0,156743	0,091908	-3,426130	-12,101256	-1,361292	0,107881	-0,156743	0,091908	-3,426130	-12,101256	-1,361292
14:22:46,13	0,354998	3,530021	0,234014	0,804020	-2,583006	0,060978	0,108227	-0,154169	0,091928	8,710859	-3,596420	-1,324021	-0,662028	-3,197427	-1,122325	-23,426972	14,343107	11,107183	0,108227	-0,154169	0,091928	-3,391372	-12,092232	-1,324021	0,108227	-0,154169	0,091928	-3,391372	-12,092232	-1,324021
14:22:46,18	0,354998	3,530021	0,234014	0,804020	-2,583006	0,060978	0,106665	-0,157927	0,091893	8,849727	-3,680195	-1,363356	-0,665032	-3,199192	-1,121541	-23,457625	14,343515	11,130479	0,106665	-0,157927	0,091893	-3,547515	-12,053385	-1,363356	0,106665	-0,157927	0,091893	-3,547515	-12,053385	-1,363356
14:22:46,23	0,354998	3,530021	0,234014	0,804020	-2,583006	0,060978	0,109695	-0,156208	0,092677	8,745385	-3,549358	-1,340060	-0,662748	-3,197145	-1,121922	-23,476757	14,329636	11,160232	0,109695	-0,156208	0,092677	-3,516945	-12,160445	-1,340060	0,109695	-0,156208	0,092677	-3,516945	-12,160445	-1,340060
14:22:46,28	0,354998	3,530021	0,234014	0,804020	-2,583006	0,060978	0,106781	-0,157163	0,092297	8,773450	-3,710533	-1,310307	-0,665684	-3,199330	-1,120011	-23,474768	14,291044	11,108529	0,106781	-0,157163	0,092297	-3,563833	-12,092844	-1,310307	0,106781	-0,157163	0,092297	-3,563833	-12,092844	-1,310307
14:22:46,33	0,354998	3,530021	0,234014	0,804020	-2,583006	0,060978	0,105403	-0,155679	0,094982	8,669395	-3,762452	-1,346773	-0,663344	-3,195210	-1,119236	-23,473116	14,296506	11,123767	0,105403	-0,155679	0,094982	-3,551370	-12,036617	-1,346773	0,105403	-0,155679	0,094982	-3,551370	-12,036617	-1,346773
14:22:46,38	0,354998	3,530021	0,234014	0,804020	-2,583006	0,060978	0,105403	-0,155679	0,094982	8,669395	-3,762452	-1,346773	-0,663400	-3,197813	-1,123499	-23,490822	14,280348	11,135320	0,105403	-0,155679	0,094982	-3,551370	-12,036617	-1,346773	0,105403	-0,155679	0,094982	-3,551370	-12,036617	-1,346773
14:22:46,43	0,354998	3,530021	0,234014	0,804020	-2,583006	0,060978	0,107686	-0,156932	0,090719	8,711712	-3,651028	-1,335219	-0,664010	-3,196409	-1,119997	-23,495503	14,263576	11,152183	0,107686	-0,156932	0,090719	-3,607425	-12,104354	-1,335219	0,107686	-0,156932	0,090719	-3,607425	-12,104354	-1,335219
14:22:46,48	0,354998	3,530021	0,234014	0,804020	-2,583006	0,060978	0,106775	-0,155702	0,094221	8,630883	-3,694076	-1,318356	-0,664029	-3,194857	-1,120778	-23,505644	14,286192	11,163404	0,106775	-0,155702	0,094221	-3,591693	-12,075875	-1,318356	0,106775	-0,155702	0,094221	-3,591693	-12,075875	-1,318356
14:22:46,53	0,354998	3,530021	0,234014	0,804020	-2,583006	0,060978	0,109606	-0,154022	0,093042	8,573919	-3,540103	-1,351771	-0,666880	-3,198022	-1,121176	-23,474494	14,286509	11,118768	0,109606	-0,154022	0,093042	-3,516823	-12,144187	-1,351771	0,109606	-0,154022	0,093042	-3,516823	-12,144187	-1,351771
14:22:46,58	0,354998	3,530021	0,234014	0,804020	-2,583006	0,060978	0,109606	-0,154022	0,093042	8,573919	-3,540103	-1,351771	-0,662877	-3,196640	-1,118072	-23,513282	14,235636	11,135925	0,109606	-0,154022	0,093042	-3,516823	-12,144187	-1,351771	0,109606	-0,154022	0,093042	-3,516823	-12,144187	-1,351771
14:22:46,63	0,354998	3,530021	0,234014	0,804020	-2,583006	0,060978	0,106408	-0,156798	0,096146	8,654800	-3,714563	-1,334614	-0,662232	-3,195221	-1,123513	-23,484590	14,265170	11,125674	0,106408	-0,156798	0,096146	-3,653828	-12,067590	-1,334614	0,106408	-0,156798	0,096146	-3,653828	-12,067590	-1,334614
14:22:46,68	0,354998	3,530021	0,234014	0,804020	-2,583006	0,060978	0,104857	-0,156647	0,090705	8,686884	-3,785136	-1,344865	-0,660995	-3,193363	-1,119623	-23,458926	14,263115	11,123467	0,104857	-0,156647	0,090705	-3,609911	-12,016406	-1,344865	0,104857	-0,156647	0,090705	-3,609911	-12,016406	-1,344865
14:22:46,73	0,354998	3,530021	0,234014	0,804020	-2,583006	0,060978	0,102628	-0,156790	0,094595	8,705347	-3,877762	-1,347072	-0,660047	-3,199368	-1,123916	-23,560040	14,222426	11,125088	0,102628	-0,156790	0,094595	-3,602634	-11,934099	-1,347072	0,102628	-0,156790	0,094595	-3,602634	-11,934099	-1,347072
14:22:46,79	0,354998	3,530021	0,234014	0,804020	-2,583006	0,060978	0,107355	-0,160612	0,090302	8,818333	-3,699182	-1,345451	-0,660472	-3,198657	-1,125860	-23,500416	14,276788	11,093516	0,107355	-0,160612	0,090302	-3,789731	-12,126586	-1,345451	0,107355	-0,160612	0,090302	-3,789731	-12,126586	-1,345451
14:22:46,84	0,354998	3,530021	0,234014	0,804020	-2,583006	0,060978	0,106952	-0,159890	0,088358	8,857643	-3,695689	-1,377024	-0,660446	-3,197280	-1,118829	-23,476591	14,228305	11,131255	0,106952	-0,159890	0,088358	-3,693689	-12,091450	-1,377024	0,106952	-0,159890	0,088358	-3,693689	-12,091450	-1,377024
14:22:46,89	0,354998	3,530021	0,234014	0,804020	-2,583006	0,060978	0,105747	-0,159223	0,095389	8,792931	-3,713483	-1,339285	-0,663431	-3,197511	-1,120041	-23,505953	14,251175	11,093715	0,105747	-0,159223	0,095389	-3,706112	-12,014637	-1,339285	0,105747	-0,159223	0,095389	-3,706112	-12,014637	-1,339285
14:22:46,94	0,354998	3,530021	0,234014	0,804020	-2,583006	0,060978	0,107439	-0,156754	0,094177	8,669619	-3,662369	-1,376824	-0,659928	-3,194270	-1,119628	-23,496885	14,218996	11,132187	0,107439	-0,156754	0,094177	-3,635535	-12,096335	-1,376824	0,107439	-0,156754	0,094177	-3,635535	-12,096335	-1,376824
14:22:46,99	0,354998	3,530021	0,234014	0,804020	-2,583006	0,060978	0,102881	-0,158167	0,094590	8,719790	-3,875431	-1,338352	-0,664640	-3,201641	-1,120023	-23,524705	14,237262	11,107165	0,102881	-0,158167	0,094590	-3,696327	-11,951612	-1,338352	0,102881	-0,158167	0,094590	-3,696327	-11,951612	-1,338352
14:22:47,04	0,354998	3,530021	0,234014	0,804020	-2,583006	0,060978	0,111620	-0,157772	0,094195	8,701136	-3,454236	-1,363374	-0,659903	-3,196861	-1,121572	-23,491757	14,222300	11,113662	0,111620	-0,157772	0,094195	-3,683938	-12,216419	-1,363374	0,111620	-0,157772	0,094195	-3,683938	-12,216419	-1,363374
14:22:47,09	0,354998	3,530021	0,234014	0,804020	-2,583006	0,060978	0,105112	-0,159484	0,092646	8,793698	-3,756622	-1,356877	-0,662272	-3,200751	-1,120406	-23,520871	14,252589	11,113236	0,105112	-0,159484	0,092646	-3,725801	-12,007948	-1,356877	0,105112	-0,159484	0,092646	-3,725801	-12,007948	-1,356877
14:22:47,14	0,354998	3,530021	0,234014	0,804020	-2,583006	0,060978	0,109666	-0,159378	0,093812	8,799843	-3,560187	-1,357303	-0,662314	-3,199291	-1,120001	-23,537070	14,265561	11,152542	0,109666	-0,159378	0,093812	-3,711310	-12,168979	-1,357303	0,109666	-0,159378	0,093812	-3,711310	-12,168979	-1,357303
14:22:47,19	0,354998	3,530021	0,234014	0,804020	-2,583006	0,060978	0,108422	-0,158611	0,094217	8,763117	-3,645400	-1,317997	-0,659363	-3,194462	-1,122381	-23,509168	14,222722	11,095416	0,108422	-0,158611	0,094217	-3,687861	-12,156522	-1,317997	0,108422	-0,158611	0,094217	-3,687861	-12,156522	-1,317997
14:22:47,24	0,354998	3,530021	0,234014	0,804020	-2,583006	0,060978	0,102765	-0,158752	0,091837	8,747314	-3,893969	-1,375124	-0,662309	-3,195886	-1,121980	-23,527225	14,268502	11,120329	0,102765	-0,158752	0,091837	-3,714753	-11,961035	-1,375124	0,102765	-0,158752	0,091837	-3,714753	-11,961035	-1,375124
14:22:47,29	0,354998	3,530021	0,234014	0,804020	-2,583006	0,060978	0,105471	-0,156912	0,092238	8,682253	-3,791788	-1,350210	-0,658209	-3,196385	-1,123519	-23,518108	14,217568	11,125020	0,105471	-0,156912	0,092238	-3,635376	-12,071270	-1,350210	0,105471	-0,156912	0,092238	-3,635376	-12,071270	-1,350210
14:22:47,34	0,354998	3,530021	0,234014	0,804020	-2,583006	0,060978	0,103854	-0,160713	0,090699	8,840326	-3,842539	-1,345519	-0,662897	-3,197627	-1,122342	-23,523842	14,258297	11,144054	0,103854	-0,160713	0,090699	-3,775640	-11,995043	-1,345519	0,103854	-0,160713	0,090699	-3,775640	-11,995043	-1,345519
14:22:47,39	0,354998	3,530021	0,234014	0,804020	-2,583006	0,060978	0,107273	-0,157274	0,091876	8,693924	-3,690074	-1,326486	-0,662859	-3,194562	-1,120027	-23,498216	14,238682	11,122834	0,107273	-0,157274	0,091876	-3,652112	-12,110980	-1,326486	0,107273	-0,157274	0,091876	-3,652112	-12,110980	-1,326486
14:22:47,44	0,354998	3,530021	0,234014	0,804020	-2,583006	0,060978	0,104600	-0,155775	0,094191	8,611771	-3,797069	-1,347705	-0,661725	-3,195855	-1,121978	-23,515495	14,226925	11,114136	0,104600	-0,155775	0,094191	-3,616546	-12,008145	-1,347705	0,104600	-0,155775	0,094191	-3,616546	-12,008145	-1,347705
14:22:47,49	0,354998	3,530021	0,234014	0,804020	-2,583006	0,060978	0,105152	-0,157403	0,092240	8,677613	-3,777441	-1,356403	-0,657087	-3,200778	-1,123095	-23,532223	14,157460	11,151595	0,105152	-0,157403	0,092240	-3,678513	-12,031864	-1,356403	0,105152	-0,157403	0,092240	-3,678513	-12,031864	-1,356403
14:22:47,54	0,354998	3,530021	0,234014	0,804020	-2,583006	0,060978	0,107097	-0,163882	0,091123	8,945979	-3,656053	-1,318944	-0,601121	-3,259567	-1,118019	-26,763142	11,313700	11,663298	0,107097	-0,163882	0,091123	-3,918720	-12,063162	-1,318944	0,107097	-0,163882	0,091123	-3,918720	-12,063162	-1,318944
14:22:47,59	0,354998	3,530021	0,234014	0,804020	-2,583006	0,060978	0,130027	-0,241743	0,096199	8,916573	-3,839878	-0,807241	-0,636022	-3,203156	-1,063543	-23,712483	13,409922	11,309739	0,130027	-0,241743	0,096199	-10,060288	-14,046979	-0,807241	0,130027	-0,241743	0,096199	-10,060288	-14,046979	-0,807241
14:22:47,64	0,354998	3,530021	0,234014	0,804020	-2,583006	0,060978	0,098624	-0,183313	0,150675	9,218916	-3,879008	-1,160800	-0,672621	-3,191853	-1,111781	-23,167243	15,154637	11,069793	0,098624	-0,183313	0,150675	-5,171180	-11,620959	-1,160800	0,098624	-0,183313	0,150675	-5,171180	-11,620959	-1,160800
14:22:47,69	0,354988	3,530018	0,234046	0,854002	-2,583020	0,060983	0,107134	-0,145966	0,102437	9,060420	-3,836619	-1,400746	-0,673021	-3,215351	-1,135828	-24,171181	15,095984	11,103845	0,107134	-0,145966	0,102437	-2,397877	-12,246658	-1,400746	0,107134	-0,145966	0,102437	-2,397877	-12,246658	-1,400746
14:22:47,74	0,354988	3,530018	0,234046	0,854002	-2,583020	0,060983	0,127684	-0,157368	0,078390	9,100604	-3,608128	-1,366695	-0,673119	-3,215969	-1,136215	-24,213763	15,092824	11,128534	0,127684	-0,157368	0,078390	-3,252817	-13,631342	-1,366695	0,127684	-0,157368	0,078390	-3,252817	-13,631342	-1,366695
14:22:47,79	0,354988	3,530018	0,234046	0,854002	-2,583020	0,060983	0,128268	-0,157592	0,078003	9,088223	-3,613054	-1,342005	-0,672495	-3,212277	-1,137754	-24,180050	15,086708	11,148964	0,128268	-0,157592	0,078003	-3,282780	-13,682116	-1,342005	0,128268	-0,157592	0,078003	-3,282780	-13,682116	-1,342005
14:22:47,84	0,354988	3,530018	0,234046	0,854002	-2,583020	0,060983	0,124759	-0,156287	0,076464	9,031893	-3,763291	-1,321575	-0,668598	-3,215696	-1,135822	-24,268951	15,006898	11,160847	0,124759	-0,156287	0,076464	-3,236622	-13,556862	-1,321575	0,124759	-0,156287	0,076464	-3,236622	-13,556862	-1,321575
14:22:47,89	0,354988	3,530018	0,234046	0,854002	-2,583020	0,060983	0,125772	-0,161372	0,078396	9,182754	-3,747719	-1,309692	-0,672089	-3,217823	-1,138551	-24,250182	15,000038	11,132106	0,125772	-0,161372	0,078396	-3,484946	-13,620783	-1,309692	0,125772	-0,161372	0,078396	-3,484946	-13,620783	-1,309692
14:22:47,94	0,354988	3,530018	0,234046	0,854002	-2,583020	0,060983	0,129359	-0,159412	0,075667	9,084262	-3,541499	-1,338433	-0,672745	-3,220243	-1,137766	-24,283833	14,989909	11,150557	0,129359	-0,159412	0,075667	-3,429555	-13,696159	-1,338433	0,129359	-0,159412	0,075667	-3,429555	-13,696159	-1,338433
14:22:47,99	0,354988	3,530018	0,234046	0,854002	-2,583020	0,060983	0,131783	-0,160053	0,076452	9,092029	-3,439500	-1,319982	-0,665707	-3,219561	-1,127989	-24,251293	14,825529	11,198468	0,131783	-0,160053	0,076452	-3,472155	-13,784488	-1,319982	0,131783	-0,160053	0,076452	-3,472155	-13,784488	-1,319982
14:22:48,04	0,354988	3,530018	0,234046	0,854002	-2,583020	0,060983	0,127673	-0,165808	0,086229	9,265196	-3,542845	-1,272072	-0,589138	-3,242115	-1,101602	-25,508547	11,169730	11,611391	0,127673	-0,165808	0,086229	-3,750747	-13,565206	-1,272072	0,127673	-0,165808	0,086229	-3,750747	-13,565206	-1,272072
14:22:48,09	0,354988	3,530018	0,234046	0,854002	-2,583020	0,060983	0,108921	-0,243396	0,112616	9,505101	-3,778901	-0,859148	-0,651751	-3,219056	-1,083741	-24,516499	14,332753	11,248183	0,108921	-0,243396	0,112616	-9,601455	-12,329172	-0,859148	0,108921	-0,243396	0,112616	-9,601455	-12,329172	-0,859148
14:22:48,14	0,354988	3,530018	0,234046	0,854002	-2,583020	0,060983	0,120259	-0,177641	0,130477	9,321152	-3,911704	-1,222356	-0,651382	-3,174073	-1,097641	-21,881683	14,725130	11,055061	0,120259	-0,177641	0,130477	-4,623682	-13,351998	-1,222356	0,120259	-0,177641	0,130477	-4,623682	-13,351998	-1,222356
14:22:48,19	0,355010	3,529946	0,234033	0,904024	-2,583011	0,061003	0,081117	-0,155470	0,116577	9,825464	-3,861436	-1,415478	-0,654013	-3,192026	-1,114994	-22,780195	14,566737	11,173256	0,081117	-0,155470	0,116577	-2,378927	-10,229120	-1,415478	0,081117	-0,155470	0,116577	-2,378927	-10,229120	-1,415478
14:22:48,24	0,355010	3,529946	0,234033	0,904024	-2,583011	0,061003	0,097980	-0,162167	0,099224	9,587285	-3,683498	-1,297283	-0,654175	-3,191884	-1,111922	-22,841331	14,505197	11,160347	0,097980	-0,162167	0,099224	-3,142828	-11,374927	-1,297283	0,097980	-0,162167	0,099224	-3,142828	-11,374927	-1,297283
14:22:48,29	0,355010	3,529946	0,234033	0,904024	-2,583011	0,061003	0,097939	-0,161956	0,102296	9,492454	-3,707828	-1,310192	-0,657202	-3,190999	-1,111558	-22,876828	14,502165	11,160002	0,097939	-0,161956	0,102296	-3,221102	-11,396004	-1,310192	0,097939	-0,161956	0,102296	-3,221102	-11,396004	-1,310192
14:22:48,34	0,355010	3,529946	0,234033	0,904024	-2,583011	0,061003	0,098686	-0,158892	0,102660	9,312754	-3,698190	-1,310537	-0,650276	-3,194430	-1,113107	-22,926463	14,438214	11,164939	0,098686	-0,158892	0,102660	-3,160282	-11,445034	-1,310537	0,098686	-0,158892	0,102660	-3,160282	-11,445034	-1,310537
14:22:48,39	0,355010	3,529946	0,234033	0,904024	-2,583011	0,061003	0,098193	-0,166606	0,101111	9,633660	-3,734822	-1,305600	-0,652638	-3,191340	-1,111160	-22,917847	14,425990	11,187550	0,098193	-0,166606	0,101111	-3,444893	-11,442985	-1,305600	0,098193	-0,166606	0,101111	-3,444893	-11,442985	-1,305600
14:22:48,44	0,355010	3,529946	0,234033	0,904024	-2,583011	0,061003	0,096698	-0,163015	0,103059	9,440650	-3,798974	-1,282989	-0,649778	-3,194934	-1,113104	-22,957001	14,406456	11,183626	0,096698	-0,163015	0,103059	-3,356009	-11,389802	-1,282989	0,096698	-0,163015	0,103059	-3,356009	-11,389802	-1,282989
14:22:48,49	0,355010	3,529946	0,234033	0,904024	-2,583011	0,061003	0,098382	-0,167289	0,101114	9,626434	-3,735596	-1,286913	-0,650411	-3,192606	-1,110030	-22,957010	14,337646	11,150716	0,098382	-0,167289	0,101114	-3,505780	-11,458544	-1,286913	0,098382	-0,167289	0,101114	-3,505780	-11,458544	-1,286913
14:22:48,54	0,355010	3,529946	0,234033	0,904024	-2,583011	0,061003	0,096681	-0,165577	0,104188	9,477798	-3,789604	-1,319823	-0,651555	-3,194433	-1,111563	-22,948555	14,359229	11,166320	0,096681	-0,165577	0,104188	-3,519998	-11,379095	-1,319823	0,096681	-0,165577	0,104188	-3,519998	-11,379095	-1,319823
14:22:48,59	0,355010	3,529946	0,234033	0,904024	-2,583011	0,061003	0,098836	-0,165500	0,102655	9,496704	-3,681057	-1,304219	-0,650958	-3,192876	-1,112723	-22,930079	14,337009	11,171304	0,098836	-0,165500	0,102655	-3,495035	-11,439649	-1,304219	0,098836	-0,165500	0,102655	-3,495035	-11,439649	-1,304219
14:22:48,64	0,355010	3,529946	0,234033	0,904024	-2,583011	0,061003	0,097188	-0,165238	0,101495	9,473092	-3,739603	-1,299236	-0,653921	-3,194374	-1,114675	-22,948393	14,363225	11,167940	0,097188	-0,165238	0,101495	-3,498105	-11,368887	-1,299236	0,097188	-0,165238	0,101495	-3,498105	-11,368887	-1,299236
14:22:48,69	0,355010	3,529946	0,234033	0,904024	-2,583011	0,061003	0,099968	-0,163421	0,099543	9,392150	-3,624016	-1,302599	-0,650978	-3,192869	-1,113103	-22,935767	14,333782	11,186023	0,099968	-0,163421	0,099543	-3,436406	-11,471523	-1,302599	0,099968	-0,163421	0,099543	-3,436406	-11,471523	-1,302599
14:22:48,74	0,355010	3,529946	0,234033	0,904024	-2,583011	0,061003	0,097193	-0,165218	0,101115	9,466380	-3,742690	-1,284516	-0,651667	-3,191781	-1,113918	-22,981834	14,339581	11,172685	0,097193	-0,165218	0,101115	-3,503197	-11,372314	-1,284516	0,097193	-0,165218	0,101115	-3,503197	-11,372314	-1,284516
14:22:48,79	0,355010	3,529946	0,234033	0,904024	-2,583011	0,061003	0,095947	-0,163038	0,101061	9,350915	-3,860297	-1,312182	-0,652243	-3,190700	-1,113157	-22,982579	14,358376	11,158357	0,095947	-0,163038	0,101061	-3,447536	-11,392144	-1,312182	0,095947	-0,163038	0,101061	-3,447536	-11,392144	-1,312182
14:22:48,84	0,355010	3,529946	0,234033	0,904024	-2,583011	0,061003	0,095947	-0,163038	0,101061	9,350915	-3,860297	-1,312182	-0,649255	-3,194074	-1,112737	-22,952343	14,299947	11,155935	0,095947	-0,163038	0,101061	-3,447536	-11,392144	-1,312182	0,095947	-0,163038	0,101061	-3,447536	-11,392144	-1,312182
14:22:48,89	0,355010	3,529946	0,234033	0,904024	-2,583011	0,061003	0,097375	-0,167312	0,101481	9,537686	-3,730658	-1,314604	-0,649326	-3,193339	-1,111587	-22,988687	14,309690	11,160863	0,097375	-0,167312	0,101481	-3,596282	-11,374578	-1,314604	0,097375	-0,167312	0,101481	-3,596282	-11,374578	-1,314604
14:22:48,94	0,355010	3,529946	0,234033	0,904024	-2,583011	0,061003	0,096774	-0,166883	0,102631	9,505636	-3,798256	-1,309676	-0,651084	-3,195799	-1,110788	-22,988494	14,304832	11,178930	0,096774	-0,166883	0,102631	-3,594644	-11,394997	-1,309676	0,096774	-0,166883	0,102631	-3,594644	-11,394997	-1,309676
14:22:49,00	0,355010	3,529946	0,234033	0,904024	-2,583011	0,061003	0,099784	-0,166590	0,103430	9,486332	-3,639141	-1,291609	-0,650530	-3,193182	-1,111974	-23,005137	14,331202	11,176307	0,099784	-0,166590	0,103430	-3,591011	-11,472166	-1,291609	0,099784	-0,166590	0,103430	-3,591011	-11,472166	-1,291609
14:22:49,04	0,355010	3,529946	0,234033	0,904024	-2,583011	0,061003	0,097240	-0,165762	0,102244	9,457772	-3,798999	-1,294232	-0,647684	-3,193183	-1,109659	-23,038804	14,279141	11,169223	0,097240	-0,165762	0,102244	-3,554544	-11,432363	-1,294232	0,097240	-0,165762	0,102244	-3,554544	-11,432363	-1,294232
14:22:49,09	0,355010	3,529946	0,234033	0,904024	-2,583011	0,061003	0,095818	-0,168227	0,104559	9,524019	-3,876079	-1,301316	-0,651221	-3,194369	-1,115081	-23,033156	14,288459	11,191356	0,095818	-0,168227	0,104559	-3,681779	-11,397801	-1,301316	0,095818	-0,168227	0,104559	-3,681779	-11,397801	-1,301316
14:22:49,14	0,355010	3,529946	0,234033	0,904024	-2,583011	0,061003	0,098613	-0,165756	0,099137	9,406459	-3,730499	-1,279183	-0,649277	-3,195968	-1,115053	-22,961159	14,300021	11,171688	0,098613	-0,165756	0,099137	-3,605423	-11,471640	-1,279183	0,098613	-0,165756	0,099137	-3,605423	-11,471640	-1,279183
14:22:49,19	0,355010	3,529946	0,234033	0,904024	-2,583011	0,061003	0,099026	-0,168240	0,099165	9,581621	-3,652446	-1,298851	-0,649447	-3,193601	-1,118205	-23,035708	14,322543	11,175415	0,099026	-0,168240	0,099165	-3,625230	-11,426017	-1,298851	0,099026	-0,168240	0,099165	-3,625230	-11,426017	-1,298851
14:22:49,24	0,355010	3,529946	0,234033	0,904024	-2,583011	0,061003	0,097061	-0,166909	0,096013	9,494652	-3,830456	-1,295124	-0,649323	-3,193309	-1,113139	-22,982945	14,306402	11,161648	0,097061	-0,166909	0,096013	-3,607735	-11,449763	-1,295124	0,097061	-0,166909	0,096013	-3,607735	-11,449763	-1,295124
14:22:49,29	0,355010	3,529946	0,234033	0,904024	-2,583011	0,061003	0,096746	-0,166870	0,101079	9,505015	-3,793072	-1,308892	-0,648867	-3,194362	-1,113113	-23,033178	14,284478	11,219510	0,096746	-0,166870	0,101079	-3,594292	-11,387651	-1,308892	0,096746	-0,166870	0,101079	-3,594292	-11,387651	-1,308892
14:22:49,34	0,355010	3,529946	0,234033	0,904024	-2,583011	0,061003	0,097430	-0,167792	0,101105	9,508835	-3,790036	-1,251029	-0,648194	-3,196733	-1,112719	-23,004233	14,285170	11,194534	0,097430	-0,167792	0,101105	-3,662819	-11,438323	-1,251029	0,097430	-0,167792	0,101105	-3,662819	-11,438323	-1,251029
14:22:49,39	0,355010	3,529946	0,234033	0,904024	-2,583011	0,061003	0,099147	-0,169560	0,101500	9,615857	-3,676058	-1,276005	-0,652341	-3,191658	-1,112737	-23,009499	14,313133	11,210066	0,099147	-0,169560	0,101500	-3,694605	-11,459088	-1,276005	0,099147	-0,169560	0,101500	-3,694605	-11,459088	-1,276005
14:22:49,44	0,355010	3,529946	0,234033	0,904024	-2,583011	0,061003	0,096826	-0,163432	0,101481	9,318769	-3,815293	-1,260473	-0,653494	-3,195055	-1,114283	-23,002275	14,305574	11,200297	0,096826	-0,163432	0,101481	-3,510622	-11,416123	-1,260473	0,096826	-0,163432	0,101481	-3,510622	-11,416123	-1,260473
14:22:49,50	0,355010	3,529946	0,234033	0,904024	-2,583011	0,061003	0,100344	-0,164131	0,099935	9,352220	-3,622325	-1,270242	-0,647680	-3,193685	-1,111979	-23,035640	14,288853	11,180530	0,100344	-0,164131	0,099935	-3,532098	-11,499313	-1,270242	0,100344	-0,164131	0,099935	-3,532098	-11,499313	-1,270242
14:22:49,55	0,355010	3,529946	0,234033	0,904024	-2,583011	0,061003	0,096250	-0,168481	0,102239	9,547249	-3,855727	-1,290009	-0,648839	-3,198012	-1,112722	-23,021159	14,248971	11,193249	0,096250	-0,168481	0,102239	-3,678533	-11,411368	-1,290009	0,096250	-0,168481	0,102239	-3,678533	-11,411368	-1,290009
14:22:49,60	0,355010	3,529946	0,234033	0,904024	-2,583011	0,061003	0,100577	-0,169641	0,101496	9,580251	-3,598251	-1,277290	-0,643442	-3,195581	-1,108918	-23,225134	14,177233	11,211407	0,100577	-0,169641	0,101496	-3,736561	-11,493545	-1,277290	0,100577	-0,169641	0,101496	-3,736561	-11,493545	-1,277290
14:22:49,65	0,355010	3,529946	0,234033	0,904024	-2,583011	0,061003	0,095773	-0,173100	0,105300	9,596015	-3,988826	-1,259132	-0,583244	-3,253897	-1,088137	-26,123805	11,233554	11,722275	0,095773	-0,173100	0,105300	-3,992344	-11,507023	-1,259132	0,095773	-0,173100	0,105300	-3,992344	-11,507023	-1,259132
14:22:49,70	0,355010	3,529946	0,234033	0,904024	-2,583011	0,061003	0,116178	-0,254391	0,126081	9,824513	-3,966281	-0,748264	-0,630436	-3,197328	-1,065719	-23,370327	13,660714	11,331946	0,116178	-0,254391	0,126081	-10,145192	-13,086222	-0,748264	0,116178	-0,254391	0,126081	-10,145192	-13,086222	-0,748264
14:22:49,75	0,355010	3,529946	0,234033	0,904024	-2,583011	0,061003	0,090783	-0,185237	0,148499	9,707203	-4,115802	-1,138593	-0,656134	-3,193295	-1,088922	-22,657510	15,148159	11,135440	0,090783	-0,185237	0,148499	-4,833879	-11,242262	-1,138593	0,090783	-0,185237	0,148499	-4,833879	-11,242262	-1,138593
14:22:49,80	0,355051	3,529987	0,234024	0,954012	-2,583011	0,061036	0,100140	-0,160965	0,125296	10,089668	-3,755644	-1,335099	-0,665911	-3,216923	-1,119360	-23,969186	15,271760	11,146826	0,100140	-0,160965	0,125296	-2,546117	-11,616628	-1,335099	0,100140	-0,160965	0,125296	-2,546117	-11,616628	-1,335099
14:22:49,85	0,355051	3,529987	0,234024	0,954012	-2,583011	0,061036	0,125491	-0,164312	0,094858	9,714893	-3,635154	-1,323713	-0,661826	-3,220274	-1,120471	-23,961682	15,195115	11,188784	0,125491	-0,164312	0,094858	-3,183596	-13,486164	-1,323713	0,125491	-0,164312	0,094858	-3,183596	-13,486164	-1,323713
14:22:49,90	0,355051	3,529987	0,234024	0,954012	-2,583011	0,061036	0,126350	-0,169525	0,093748	9,923371	-3,545655	-1,281755	-0,657223	-3,221021	-1,115052	-24,021559	15,180670	11,181479	0,126350	-0,169525	0,093748	-3,384379	-13,464113	-1,281755	0,126350	-0,169525	0,093748	-3,384379	-13,464113	-1,281755
14:22:49,95	0,355051	3,529987	0,234024	0,954012	-2,583011	0,061036	0,124696	-0,173885	0,099166	10,107608	-3,676287	-1,289060	-0,660216	-3,215404	-1,119736	-24,013007	15,164256	11,188877	0,124696	-0,173885	0,099166	-3,542350	-13,464919	-1,289060	0,124696	-0,173885	0,099166	-3,542350	-13,464919	-1,289060
14:22:50,00	0,355051	3,529987	0,234024	0,954012	-2,583011	0,061036	0,121328	-0,168485	0,094482	9,816859	-3,835824	-1,281662	-0,660226	-3,219868	-1,118180	-24,044805	15,196986	11,183796	0,121328	-0,168485	0,094482	-3,409184	-13,360044	-1,281662	0,121328	-0,168485	0,094482	-3,409184	-13,360044	-1,281662
14:22:50,05	0,355051	3,529987	0,234024	0,954012	-2,583011	0,061036	0,125199	-0,170708	0,096038	9,944906	-3,678421	-1,286743	-0,661539	-3,218928	-1,118198	-24,085530	15,143871	11,192127	0,125199	-0,170708	0,096038	-3,455649	-13,506537	-1,286743	0,125199	-0,170708	0,096038	-3,455649	-13,506537	-1,286743
14:22:50,10	0,355051	3,529987	0,234024	0,954012	-2,583011	0,061036	0,125041	-0,169101	0,096020	9,794974	-3,695338	-1,278412	-0,660886	-3,222725	-1,117362	-24,057507	15,128541	11,229150	0,125041	-0,169101	0,096020	-3,479422	-13,511066	-1,278412	0,125041	-0,169101	0,096020	-3,479422	-13,511066	-1,278412
14:22:50,15	0,355051	3,529987	0,234024	0,954012	-2,583011	0,061036	0,128003	-0,171565	0,096856	9,923841	-3,509363	-1,241389	-0,588514	-3,263252	-1,084311	-26,322237	11,747761	11,721624	0,128003	-0,171565	0,096856	-3,543984	-13,557636	-1,241389	0,128003	-0,171565	0,096856	-3,543984	-13,557636	-1,241389
14:22:50,20	0,355051	3,529987	0,234024	0,954012	-2,583011	0,061036	0,126914	-0,254504	0,129907	10,176503	-3,836924	-0,748915	-0,622835	-3,209348	-1,072908	-23,981877	13,719188	11,368235	0,126914	-0,254504	0,129907	-9,802093	-13,799694	-0,748915	0,126914	-0,254504	0,129907	-9,802093	-13,799694	-0,748915
14:22:50,25	0,355051	3,529987	0,234024	0,954012	-2,583011	0,061036	0,097392	-0,197829	0,141310	10,106885	-4,330979	-1,102304	-0,644492	-3,197255	-1,101216	-22,619079	14,933241	11,258194	0,097392	-0,197829	0,141310	-5,422719	-11,976260	-1,102304	0,097392	-0,197829	0,141310	-5,422719	-11,976260	-1,102304
14:22:50,30	0,355077	3,530007	0,234004	1,004005	-2,582997	0,060969	0,097748	-0,173028	0,113002	10,549997	-3,739263	-1,212345	-0,647830	-3,217913	-1,112919	-23,666088	14,933266	11,214294	0,097748	-0,173028	0,113002	-3,032675	-11,412511	-1,212345	0,097748	-0,173028	0,113002	-3,032675	-11,412511	-1,212345
14:22:50,35	0,355077	3,530007	0,234004	1,004005	-2,582997	0,060969	0,117308	-0,180466	0,101299	10,413288	-3,628928	-1,256245	-0,645043	-3,214933	-1,110986	-23,697278	14,829173	11,230408	0,117308	-0,180466	0,101299	-3,753264	-12,837580	-1,256245	0,117308	-0,180466	0,101299	-3,753264	-12,837580	-1,256245
14:22:50,40	0,355077	3,530007	0,234004	1,004005	-2,582997	0,060969	0,113333	-0,181389	0,103232	10,355580	-3,810565	-1,240131	-0,645745	-3,213735	-1,110614	-23,725418	14,766911	11,233378	0,113333	-0,181389	0,103232	-3,883486	-12,707221	-1,240131	0,113333	-0,181389	0,103232	-3,883486	-12,707221	-1,240131
14:22:50,45	0,355077	3,530007	0,234004	1,004005	-2,582997	0,060969	0,112647	-0,180182	0,103604	10,224818	-3,839496	-1,237161	-0,645222	-3,215909	-1,112522	-23,752631	14,767676	11,283063	0,112647	-0,180182	0,103604	-3,919487	-12,682272	-1,237161	0,112647	-0,180182	0,103604	-3,919487	-12,682272	-1,237161
14:22:50,50	0,355077	3,530007	0,234004	1,004005	-2,582997	0,060969	0,114268	-0,181722	0,101696	10,291947	-3,779139	-1,187476	-0,645856	-3,216146	-1,109411	-23,758857	14,708808	11,288893	0,114268	-0,181722	0,101696	-3,973236	-12,749185	-1,187476	0,114268	-0,181722	0,101696	-3,973236	-12,749185	-1,187476
14:22:50,55	0,355077	3,530007	0,234004	1,004005	-2,582997	0,060969	0,114790	-0,181291	0,104807	10,215452	-3,727945	-1,181646	-0,644723	-3,216741	-1,112172	-23,778561	14,700172	11,242156	0,114790	-0,181291	0,104807	-4,015915	-12,738980	-1,181646	0,114790	-0,181291	0,104807	-4,015915	-12,738980	-1,181646
14:22:50,60	0,355077	3,530007	0,234004	1,004005	-2,582997	0,060969	0,114739	-0,182571	0,102046	10,264646	-3,743377	-1,228384	-0,644772	-3,217688	-1,110579	-23,788420	14,664682	11,293298	0,114739	-0,182571	0,102046	-4,067148	-12,750357	-1,228384	0,114739	-0,182571	0,102046	-4,067148	-12,750357	-1,228384
14:22:50,65	0,355077	3,530007	0,234004	1,004005	-2,582997	0,060969	0,115584	-0,183002	0,103639	10,251392	-3,690228	-1,177241	-0,649622	-3,219144	-1,108667	-23,862871	14,673015	11,296958	0,115584	-0,183002	0,103639	-4,114234	-12,763544	-1,177241	0,115584	-0,183002	0,103639	-4,114234	-12,763544	-1,177241
14:22:50,70	0,355077	3,530007	0,234004	1,004005	-2,582997	0,060969	0,119270	-0,179529	0,105551	10,040798	-3,567187	-1,173581	-0,644351	-3,219187	-1,114905	-23,863376	14,655503	11,262342	0,119270	-0,179529	0,105551	-4,052214	-12,929872	-1,173581	0,119270	-0,179529	0,105551	-4,052214	-12,929872	-1,173581
14:22:50,75	0,355077	3,530007	0,234004	1,004005	-2,582997	0,060969	0,116672	-0,184115	0,099313	10,263879	-3,693981	-1,208198	-0,642530	-3,214232	-1,108286	-23,840688	14,673456	11,288776	0,116672	-0,184115	0,099313	-4,189175	-12,852698	-1,208198	0,116672	-0,184115	0,099313	-4,189175	-12,852698	-1,208198
14:22:50,80	0,355077	3,530007	0,234004	1,004005	-2,582997	0,060969	0,111470	-0,183215	0,105932	10,243975	-3,953814	-1,181763	-0,642519	-3,215762	-1,109823	-23,824893	14,641069	11,293132	0,111470	-0,183215	0,105932	-4,138436	-12,704173	-1,181763	0,111470	-0,183215	0,105932	-4,138436	-12,704173	-1,181763
14:22:50,85	0,355077	3,530007	0,234004	1,004005	-2,582997	0,060969	0,112790	-0,183990	0,104395	10,264091	-3,855301	-1,177407	-0,646185	-3,216036	-1,109876	-23,882459	14,617992	11,263272	0,112790	-0,183990	0,104395	-4,179105	-12,709280	-1,177407	0,112790	-0,183990	0,104395	-4,179105	-12,709280	-1,177407
14:22:50,90	0,355077	3,530007	0,234004	1,004005	-2,582997	0,060969	0,114859	-0,180952	0,104342	10,057335	-3,785994	-1,207267	-0,642570	-3,213895	-1,110213	-23,833312	14,618279	11,307529	0,114859	-0,180952	0,104342	-4,147362	-12,802442	-1,207267	0,114859	-0,180952	0,104342	-4,147362	-12,802442	-1,207267
14:22:50,95	0,355077	3,530007	0,234004	1,004005	-2,582997	0,060969	0,111198	-0,183012	0,104005	10,189291	-3,933961	-1,163010	-0,642643	-3,221401	-1,109810	-23,878722	14,592792	11,310653	0,111198	-0,183012	0,104005	-4,177137	-12,662998	-1,163010	0,111198	-0,183012	0,104005	-4,177137	-12,662998	-1,163010
14:22:51,00	0,355077	3,530007	0,234004	1,004005	-2,582997	0,060969	0,117735	-0,186702	0,104408	10,336392	-3,620607	-1,159886	-0,644428	-3,216174	-1,111801	-23,883355	14,623030	11,284277	0,117735	-0,186702	0,104408	-4,319698	-12,862819	-1,159886	0,117735	-0,186702	0,104408	-4,319698	-12,862819	-1,159886
14:22:51,05	0,355077	3,530007	0,234004	1,004005	-2,582997	0,060969	0,114100	-0,182542	0,102417	10,143936	-3,828751	-1,186262	-0,642689	-3,217364	-1,111772	-23,883048	14,586030	11,312266	0,114100	-0,182542	0,102417	-4,185585	-12,785626	-1,186262	0,114100	-0,182542	0,102417	-4,185585	-12,785626	-1,186262
14:22:51,11	0,355077	3,530007	0,234004	1,004005	-2,582997	0,060969	0,114261	-0,184643	0,102446	10,221332	-3,801618	-1,158273	-0,645578	-3,220423	-1,106738	-23,891070	14,622200	11,280420	0,114261	-0,184643	0,102446	-4,273168	-12,771124	-1,158273	0,114261	-0,184643	0,102446	-4,273168	-12,771124	-1,158273
14:22:51,16	0,355077	3,530007	0,234004	1,004005	-2,582997	0,060969	0,118355	-0,183671	0,107480	10,198077	-3,613778	-1,190119	-0,643792	-3,218324	-1,106736	-23,864313	14,584948	11,274726	0,118355	-0,183671	0,107480	-4,220084	-12,904640	-1,190119	0,118355	-0,183671	0,107480	-4,220084	-12,904640	-1,190119
14:22:51,21	0,355077	3,530007	0,234004	1,004005	-2,582997	0,060969	0,115644	-0,184168	0,107482	10,205056	-3,712940	-1,195814	-0,642089	-3,215955	-1,109837	-23,870682	14,560635	11,300770	0,115644	-0,184168	0,107482	-4,252146	-12,791005	-1,195814	0,115644	-0,184168	0,107482	-4,252146	-12,791005	-1,195814
14:22:51,26	0,355077	3,530007	0,234004	1,004005	-2,582997	0,060969	0,112741	-0,184458	0,104381	10,195881	-3,857250	-1,169769	-0,642119	-3,219426	-1,109462	-23,891982	14,544593	11,275501	0,112741	-0,184458	0,104381	-4,284064	-12,707437	-1,169769	0,112741	-0,184458	0,104381	-4,284064	-12,707437	-1,169769
14:22:51,31	0,355077	3,530007	0,234004	1,004005	-2,582997	0,060969	0,115762	-0,186168	0,104756	10,260240	-3,710587	-1,195038	-0,643783	-3,214811	-1,108668	-23,848557	14,597706	11,300896	0,115762	-0,186168	0,104756	-4,353913	-12,797918	-1,195038	0,115762	-0,186168	0,104756	-4,353913	-12,797918	-1,195038
14:22:51,36	0,355077	3,530007	0,234004	1,004005	-2,582997	0,060969	0,112598	-0,182419	0,105550	10,133051	-3,864071	-1,169643	-0,640408	-3,217888	-1,109856	-23,901892	14,513880	11,280228	0,112598	-0,182419	0,105550	-4,186879	-12,703018	-1,169643	0,112598	-0,182419	0,105550	-4,186879	-12,703018	-1,169643
14:22:51,41	0,355077	3,530007	0,234004	1,004005	-2,582997	0,060969	0,113575	-0,186881	0,104362	10,265774	-3,817562	-1,190311	-0,645061	-3,218114	-1,108701	-23,908882	14,603161	11,276775	0,113575	-0,186881	0,104362	-4,404366	-12,733175	-1,190311	0,113575	-0,186881	0,104362	-4,404366	-12,733175	-1,190311
14:22:51,46	0,355077	3,530007	0,234004	1,004005	-2,582997	0,060969	0,116097	-0,182964	0,105517	10,135913	-3,737082	-1,193764	-0,641492	-3,220861	-1,111396	-23,881757	14,564672	11,272267	0,116097	-0,182964	0,105517	-4,226739	-12,850718	-1,193764	0,116097	-0,182964	0,105517	-4,226739	-12,850718	-1,193764
14:22:51,51	0,355077	3,530007	0,234004	1,004005	-2,582997	0,060969	0,116692	-0,187428	0,102822	10,348299	-3,663442	-1,198272	-0,642724	-3,217123	-1,110265	-23,892750	14,540566	11,256725	0,116692	-0,187428	0,102822	-4,364820	-12,823732	-1,198272	0,116692	-0,187428	0,102822	-4,364820	-12,823732	-1,198272
14:22:51,56	0,355077	3,530007	0,234004	1,004005	-2,582997	0,060969	0,114070	-0,184492	0,103953	10,169240	-3,797211	-1,213814	-0,643296	-3,214066	-1,111025	-23,873288	14,546299	11,286597	0,114070	-0,184492	0,103953	-4,313382	-12,751738	-1,213814	0,114070	-0,184492	0,103953	-4,313382	-12,751738	-1,213814
14:22:51,61	0,355077	3,530007	0,234004	1,004005	-2,582997	0,060969	0,111708	-0,182469	0,103193	10,078717	-3,906042	-1,183942	-0,645134	-3,217076	-1,112950	-23,904107	14,538187	11,316132	0,111708	-0,182469	0,103193	-4,245065	-12,675159	-1,183942	0,111708	-0,182469	0,103193	-4,245065	-12,675159	-1,183942
14:22:51,66	0,355077	3,530007	0,234004	1,004005	-2,582997	0,060969	0,115234	-0,182382	0,101268	10,051776	-3,745335	-1,154407	-0,642754	-3,215966	-1,106760	-23,904312	14,530907	11,278794	0,115234	-0,182382	0,101268	-4,265203	-12,791226	-1,154407	0,115234	-0,182382	0,101268	-4,265203	-12,791226	-1,154407
14:22:51,71	0,355077	3,530007	0,234004	1,004005	-2,582997	0,060969	0,113084	-0,183888	0,107458	10,123682	-3,853692	-1,191745	-0,639834	-3,219925	-1,110629	-23,922787	14,543783	11,286513	0,113084	-0,183888	0,107458	-4,311519	-12,730779	-1,191745	0,113084	-0,183888	0,107458	-4,311519	-12,730779	-1,191745
14:22:51,76	0,355077	3,530007	0,234004	1,004005	-2,582997	0,060969	0,115053	-0,188396	0,103589	10,360034	-3,773762	-1,184026	-0,641007	-3,215385	-1,111813	-23,901978	14,529296	11,277337	0,115053	-0,188396	0,103589	-4,429080	-12,805386	-1,184026	0,115053	-0,188396	0,103589	-4,429080	-12,805386	-1,184026
14:22:51,81	0,355077	3,530007	0,234004	1,004005	-2,582997	0,060969	0,111707	-0,185110	0,102405	10,187027	-3,922476	-1,193202	-0,641586	-3,217075	-1,110236	-23,904023	14,535357	11,300467	0,111707	-0,185110	0,102405	-4,344147	-12,691458	-1,193202	0,111707	-0,185110	0,102405	-4,344147	-12,691458	-1,193202
14:22:51,86	0,355077	3,530007	0,234004	1,004005	-2,582997	0,060969	0,118565	-0,184956	0,107841	10,140737	-3,580459	-1,208187	-0,644570	-3,221247	-1,106377	-23,933761	14,503452	11,262352	0,118565	-0,184956	0,107841	-4,378333	-12,887799	-1,208187	0,118565	-0,184956	0,107841	-4,378333	-12,887799	-1,208187
14:22:51,91	0,355077	3,530007	0,234004	1,004005	-2,582997	0,060969	0,118565	-0,184956	0,107841	10,140737	-3,580459	-1,208187	-0,638077	-3,218111	-1,110991	-23,891514	14,464419	11,308669	0,118565	-0,184956	0,107841	-4,378333	-12,887799	-1,208187	0,118565	-0,184956	0,107841	-4,378333	-12,887799	-1,208187
14:22:51,96	0,355077	3,530007	0,234004	1,004005	-2,582997	0,060969	0,112603	-0,189010	0,103227	10,338875	-3,834397	-1,161870	-0,563229	-3,253205	-1,082764	-25,641594	10,634009	11,814690	0,112603	-0,189010	0,103227	-4,498449	-12,673694	-1,161870	0,112603	-0,189010	0,103227	-4,498449	-12,673694	-1,161870
14:22:52,01	0,355077	3,530007	0,234004	1,004005	-2,582997	0,060969	0,105570	-0,271378	0,131454	10,429701	-3,800471	-0,655849	-0,614546	-3,217966	-1,054500	-23,963420	13,592544	11,474070	0,105570	-0,271378	0,131454	-10,873453	-12,087753	-0,655849	0,105570	-0,271378	0,131454	-10,873453	-12,087753	-0,655849
14:22:52,06	0,355077	3,530007	0,234004	1,004005	-2,582997	0,060969	0,100711	-0,209316	0,159718	10,603760	-4,079067	-0,996469	-0,636064	-3,194729	-1,086021	-22,480820	14,701811	11,217719	0,100711	-0,209316	0,159718	-5,827572	-11,984916	-0,996469	0,100711	-0,209316	0,159718	-5,827572	-11,984916	-0,996469
14:22:52,11	0,354919	3,529960	0,234019	1,053997	-2,583006	0,060989	0,091347	-0,179063	0,128197	10,732542	-3,836704	-1,252820	-0,638465	-3,219246	-1,110108	-23,620274	14,719348	11,279358	0,091347	-0,179063	0,128197	-3,323908	-11,007412	-1,252820	0,091347	-0,179063	0,128197	-3,323908	-11,007412	-1,252820
14:22:52,16	0,354919	3,529960	0,234019	1,053997	-2,583006	0,060989	0,113779	-0,189242	0,104110	10,707303	-3,665758	-1,191181	-0,636172	-3,214961	-1,108578	-23,623038	14,663160	11,267997	0,113779	-0,189242	0,104110	-4,148186	-12,597448	-1,191181	0,113779	-0,189242	0,104110	-4,148186	-12,597448	-1,191181
14:22:52,21	0,354919	3,529960	0,234019	1,053997	-2,583006	0,060989	0,108923	-0,189086	0,105640	10,649136	-3,892619	-1,202542	-0,637446	-3,217588	-1,112052	-23,657879	14,649119	11,308171	0,108923	-0,189086	0,105640	-4,194089	-12,443039	-1,202542	0,108923	-0,189086	0,105640	-4,194089	-12,443039	-1,202542
14:22:52,26	0,354919	3,529960	0,234019	1,053997	-2,583006	0,060989	0,111834	-0,189296	0,102166	10,630504	-3,764390	-1,162368	-0,636932	-3,215616	-1,110494	-23,671284	14,601046	11,330428	0,111834	-0,189296	0,102166	-4,229248	-12,543338	-1,162368	0,111834	-0,189296	0,102166	-4,229248	-12,543338	-1,162368
14:22:52,31	0,354919	3,529960	0,234019	1,053997	-2,583006	0,060989	0,109869	-0,188755	0,103724	10,554039	-3,854104	-1,140111	-0,637532	-3,214241	-1,109365	-23,670306	14,574387	11,290216	0,109869	-0,188755	0,103724	-4,263247	-12,478858	-1,140111	0,109869	-0,188755	0,103724	-4,263247	-12,478858	-1,140111
14:22:52,36	0,354919	3,529960	0,234019	1,053997	-2,583006	0,060989	0,108978	-0,187548	0,104853	10,468680	-3,886262	-1,180323	-0,636360	-3,215426	-1,107783	-23,681556	14,591975	11,323875	0,108978	-0,187548	0,104853	-4,253862	-12,441068	-1,180323	0,108978	-0,187548	0,104853	-4,253862	-12,441068	-1,180323
14:22:52,41	0,354919	3,529960	0,234019	1,053997	-2,583006	0,060989	0,109418	-0,189155	0,106435	10,561856	-3,881917	-1,146664	-0,631249	-3,220441	-1,109359	-23,766742	14,545751	11,309833	0,109418	-0,189155	0,106435	-4,286844	-12,471266	-1,146664	0,109418	-0,189155	0,106435	-4,286844	-12,471266	-1,146664
14:22:52,46	0,354919	3,529960	0,234019	1,053997	-2,583006	0,060989	0,111206	-0,196089	0,104859	10,839753	-3,839615	-1,160707	-0,572253	-3,259201	-1,086443	-26,059835	11,549711	11,819039	0,111206	-0,196089	0,104859	-4,553195	-12,569303	-1,160707	0,111206	-0,196089	0,104859	-4,553195	-12,569303	-1,160707
14:22:52,51	0,354919	3,529960	0,234019	1,053997	-2,583006	0,060989	0,115276	-0,266561	0,127775	10,763141	-4,115851	-0,651500	-0,619812	-3,218308	-1,058391	-23,883460	14,199295	11,431104	0,115276	-0,266561	0,127775	-10,161914	-13,165004	-0,651500	0,115276	-0,266561	0,127775	-10,161914	-13,165004	-0,651500
14:22:52,56	0,354919	3,529960	0,234019	1,053997	-2,583006	0,060989	0,103641	-0,204927	0,155827	10,940971	-4,160869	-1,039435	-0,632010	-3,195884	-1,092857	-22,278104	14,870737	11,293568	0,103641	-0,204927	0,155827	-5,145821	-12,296672	-1,039435	0,103641	-0,204927	0,155827	-5,145821	-12,296672	-1,039435
14:22:52,61	0,355024	3,529994	0,234025	1,104007	-2,583005	0,060979	0,090319	-0,183151	0,121361	11,192786	-3,799020	-1,176971	-0,629162	-3,219052	-1,101828	-23,444185	14,806394	11,310851	0,090319	-0,183151	0,121361	-3,184596	-10,889100	-1,176971	0,090319	-0,183151	0,121361	-3,184596	-10,889100	-1,176971
14:22:52,66	0,355024	3,529994	0,234025	1,104007	-2,583005	0,060979	0,108960	-0,197202	0,112390	11,284675	-3,807381	-1,159688	-0,629651	-3,217165	-1,101093	-23,616355	14,676754	11,371202	0,108960	-0,197202	0,112390	-4,195710	-12,360765	-1,159688	0,108960	-0,197202	0,112390	-4,195710	-12,360765	-1,159688
14:22:52,71	0,355024	3,529994	0,234025	1,104007	-2,583005	0,060979	0,107571	-0,195835	0,113125	11,015211	-3,963921	-1,099337	-0,625947	-3,222835	-1,102664	-23,743174	14,451055	11,385412	0,107571	-0,195835	0,113125	-4,357829	-12,408226	-1,099337	0,107571	-0,195835	0,113125	-4,357829	-12,408226	-1,099337
14:22:52,76	0,355024	3,529994	0,234025	1,104007	-2,583005	0,060979	0,110629	-0,201878	0,111554	11,070568	-3,801882	-1,085127	-0,623436	-3,221218	-1,097672	-23,881881	14,256345	11,392772	0,110629	-0,201878	0,111554	-4,776835	-12,486242	-1,085127	0,110629	-0,201878	0,111554	-4,776835	-12,486242	-1,085127
14:22:52,81	0,355024	3,529994	0,234025	1,104007	-2,583005	0,060979	0,107972	-0,203244	0,116546	10,903645	-3,962779	-1,077767	-0,625007	-3,225477	-1,099650	-24,019578	14,109473	11,409163	0,107972	-0,203244	0,116546	-5,051022	-12,438619	-1,077767	0,107972	-0,203244	0,116546	-5,051022	-12,438619	-1,077767
14:22:52,86	0,355024	3,529994	0,234025	1,104007	-2,583005	0,060979	0,112447	-0,204013	0,114569	10,747559	-3,775921	-1,061376	-0,622950	-3,227005	-1,097750	-24,122088	13,979077	11,400168	0,112447	-0,204013	0,114569	-5,267428	-12,603005	-1,061376	0,112447	-0,204013	0,114569	-5,267428	-12,603005	-1,061376
14:22:52,91	0,355024	3,529994	0,234025	1,104007	-2,583005	0,060979	0,112741	-0,206559	0,116468	10,715771	-3,784182	-1,070371	-0,622505	-3,229759	-1,097335	-24,168407	13,911834	11,446357	0,112741	-0,206559	0,116468	-5,499080	-12,634389	-1,070371	0,112741	-0,206559	0,116468	-5,499080	-12,634389	-1,070371
14:22:52,96	0,355024	3,529994	0,234025	1,104007	-2,583005	0,060979	0,114904	-0,208321	0,116883	10,726000	-3,678214	-1,024182	-0,616852	-3,228947	-1,096204	-24,243573	13,807586	11,439354	0,114904	-0,208321	0,116883	-5,627166	-12,698193	-1,024182	0,114904	-0,208321	0,116883	-5,627166	-12,698193	-1,024182
14:22:53,01	0,355024	3,529994	0,234025	1,104007	-2,583005	0,060979	0,111374	-0,212810	0,118014	10,831606	-3,874770	-1,031185	-0,619751	-3,230737	-1,096961	-24,223336	13,804666	11,448437	0,111374	-0,212810	0,118014	-5,874009	-12,617607	-1,031185	0,111374	-0,212810	0,118014	-5,874009	-12,617607	-1,031185
14:22:53,06	0,355024	3,529994	0,234025	1,104007	-2,583005	0,060979	0,114374	-0,211194	0,117257	10,755155	-3,699772	-1,022102	-0,618131	-3,229730	-1,096978	-24,281112	13,787003	11,463441	0,114374	-0,211194	0,117257	-5,823591	-12,678127	-1,022102	0,114374	-0,211194	0,117257	-5,823591	-12,678127	-1,022102
14:22:53,11	0,355024	3,529994	0,234025	1,104007	-2,583005	0,060979	0,112692	-0,212095	0,117240	10,757791	-3,828431	-1,007098	-0,617589	-3,232542	-1,093474	-24,299136	13,735977	11,464381	0,112692	-0,212095	0,117240	-5,891636	-12,674764	-1,007098	0,112692	-0,212095	0,117240	-5,891636	-12,674764	-1,007098
14:22:53,16	0,355024	3,529994	0,234025	1,104007	-2,583005	0,060979	0,114856	-0,213970	0,120744	10,802101	-3,706019	-1,006158	-0,614128	-3,229795	-1,097379	-24,309421	13,706886	11,457246	0,114856	-0,213970	0,120744	-5,994532	-12,722196	-1,006158	0,114856	-0,213970	0,120744	-5,994532	-12,722196	-1,006158
14:22:53,21	0,355024	3,529994	0,234025	1,104007	-2,583005	0,060979	0,110746	-0,215594	0,116839	10,856197	-3,914076	-1,013293	-0,617140	-3,231361	-1,099324	-24,316121	13,635809	11,455469	0,110746	-0,215594	0,116839	-6,067895	-12,607654	-1,013293	0,110746	-0,215594	0,116839	-6,067895	-12,607654	-1,013293
14:22:53,26	0,355024	3,529994	0,234025	1,104007	-2,583005	0,060979	0,113609	-0,213768	0,114894	10,696374	-3,735490	-1,015070	-0,616595	-3,233839	-1,103212	-24,350599	13,678627	11,459287	0,113609	-0,213768	0,114894	-6,084429	-12,653774	-1,015070	0,113609	-0,213768	0,114894	-6,084429	-12,653774	-1,015070
14:22:53,31	0,355024	3,529994	0,234025	1,104007	-2,583005	0,060979	0,115483	-0,215479	0,111006	10,805180	-3,689306	-1,011252	-0,616077	-3,229066	-1,098969	-24,373875	13,662865	11,457237	0,115483	-0,215479	0,111006	-6,109923	-12,754705	-1,011252	0,115483	-0,215479	0,111006	-6,109923	-12,754705	-1,011252
14:22:53,36	0,355024	3,529994	0,234025	1,104007	-2,583005	0,060979	0,111090	-0,213541	0,115249	10,679137	-3,930011	-1,013302	-0,615489	-3,230874	-1,098952	-24,370702	13,640879	11,466014	0,111090	-0,213541	0,115249	-6,083866	-12,650571	-1,013302	0,111090	-0,213541	0,115249	-6,083866	-12,650571	-1,013302
14:22:53,42	0,355024	3,529994	0,234025	1,104007	-2,583005	0,060979	0,112362	-0,214954	0,115266	10,735145	-3,850115	-1,004525	-0,614911	-3,234359	-1,092339	-24,386040	13,606179	11,460619	0,112362	-0,214954	0,115266	-6,138756	-12,670544	-1,004525	0,112362	-0,214954	0,115266	-6,138756	-12,670544	-1,004525
14:22:53,47	0,355024	3,529994	0,234025	1,104007	-2,583005	0,060979	0,115090	-0,217197	0,121879	10,814062	-3,704189	-1,009920	-0,613138	-3,229810	-1,095083	-24,371167	13,614106	11,443990	0,115090	-0,217197	0,121879	-6,235916	-12,738770	-1,009920	0,115090	-0,217197	0,121879	-6,235916	-12,738770	-1,009920
14:22:53,52	0,355024	3,529994	0,234025	1,104007	-2,583005	0,060979	0,110265	-0,216458	0,119135	10,789922	-3,946182	-1,026549	-0,615604	-3,233461	-1,097781	-24,404679	13,563254	11,477296	0,110265	-0,216458	0,119135	-6,202025	-12,601986	-1,026549	0,110265	-0,216458	0,119135	-6,202025	-12,601986	-1,026549
14:22:53,57	0,355024	3,529994	0,234025	1,104007	-2,583005	0,060979	0,114659	-0,216148	0,116437	10,713008	-3,721282	-0,993243	-0,614826	-3,230226	-1,098756	-24,365621	13,598849	11,467937	0,114659	-0,216148	0,116437	-6,254605	-12,722028	-0,993243	0,114659	-0,216148	0,116437	-6,254605	-12,722028	-0,993243
14:22:53,62	0,355024	3,529994	0,234025	1,104007	-2,583005	0,060979	0,111469	-0,215204	0,115462	10,714282	-3,871155	-1,002603	-0,617992	-3,230687	-1,096648	-24,426045	13,593149	11,468092	0,111469	-0,215204	0,115462	-6,179237	-12,621455	-1,002603	0,111469	-0,215204	0,115462	-6,179237	-12,621455	-1,002603
14:22:53,67	0,355024	3,529994	0,234025	1,104007	-2,583005	0,060979	0,113452	-0,212693	0,117570	10,548560	-3,817529	-1,002447	-0,615147	-3,229135	-1,097436	-24,452911	13,553906	11,473158	0,113452	-0,212693	0,117570	-6,147844	-12,723476	-1,002447	0,113452	-0,212693	0,117570	-6,147844	-12,723476	-1,002447
14:22:53,72	0,355024	3,529994	0,234025	1,104007	-2,583005	0,060979	0,110685	-0,214381	0,116782	10,588916	-3,965033	-0,997381	-0,614552	-3,230182	-1,099358	-24,440737	13,535075	11,488081	0,110685	-0,214381	0,116782	-6,239993	-12,653809	-0,997381	0,110685	-0,214381	0,116782	-6,239993	-12,653809	-0,997381
14:22:53,77	0,355024	3,529994	0,234025	1,104007	-2,583005	0,060979	0,111294	-0,215420	0,114861	10,632705	-3,913413	-0,982458	-0,613292	-3,229119	-1,099756	-24,419176	13,584808	11,465845	0,111294	-0,215420	0,114861	-6,277739	-12,649985	-0,982458	0,111294	-0,215420	0,114861	-6,277739	-12,649985	-0,982458
14:22:53,82	0,355024	3,529994	0,234025	1,104007	-2,583005	0,060979	0,109743	-0,215979	0,114462	10,715661	-4,000231	-1,004694	-0,615742	-3,227693	-1,094720	-24,451763	13,540328	11,476014	0,109743	-0,215979	0,114462	-6,238720	-12,615092	-1,004694	0,109743	-0,215979	0,114462	-6,238720	-12,615092	-1,004694
14:22:53,87	0,355024	3,529994	0,234025	1,104007	-2,583005	0,060979	0,109733	-0,213145	0,119498	10,513452	-4,006747	-0,994525	-0,613938	-3,232759	-1,091212	-24,457700	13,542487	11,459035	0,109733	-0,213145	0,119498	-6,218420	-12,620801	-0,994525	0,109733	-0,213145	0,119498	-6,218420	-12,620801	-0,994525
14:22:53,92	0,355024	3,529994	0,234025	1,104007	-2,583005	0,060979	0,113218	-0,217240	0,123006	10,725288	-3,831748	-1,011504	-0,615078	-3,233954	-1,096621	-24,429444	13,541230	11,481002	0,113218	-0,217240	0,123006	-6,328033	-12,719375	-1,011504	0,113218	-0,217240	0,123006	-6,328033	-12,719375	-1,011504
14:22:53,97	0,355024	3,529994	0,234025	1,104007	-2,583005	0,060979	0,114823	-0,216850	0,117597	10,718065	-3,723190	-0,989537	-0,616268	-3,229912	-1,095087	-24,433669	13,559301	11,481085	0,114823	-0,216850	0,117597	-6,304669	-12,736807	-0,989537	0,114823	-0,216850	0,117597	-6,304669	-12,736807	-0,989537
14:22:54,02	0,355024	3,529994	0,234025	1,104007	-2,583005	0,060979	0,111918	-0,213799	0,119131	10,572921	-3,886948	-0,989454	-0,612750	-3,227555	-1,095492	-24,416969	13,501098	11,456027	0,111918	-0,213799	0,119131	-6,210264	-12,672518	-0,989454	0,111918	-0,213799	0,119131	-6,210264	-12,672518	-0,989454
14:22:54,07	0,355024	3,529994	0,234025	1,104007	-2,583005	0,060979	0,108118	-0,215667	0,118726	10,628010	-4,040997	-1,014512	-0,610444	-3,229826	-1,098981	-24,444761	13,519786	11,468786	0,108118	-0,215667	0,118726	-6,301827	-12,528248	-1,014512	0,108118	-0,215667	0,118726	-6,301827	-12,528248	-1,014512
14:22:54,12	0,355024	3,529994	0,234025	1,104007	-2,583005	0,060979	0,108931	-0,218799	0,115237	10,793196	-4,032104	-1,001753	-0,619324	-3,231863	-1,095509	-24,481921	13,530435	11,460715	0,108931	-0,218799	0,115237	-6,382553	-12,583219	-1,001753	0,108931	-0,218799	0,115237	-6,382553	-12,583219	-1,001753
14:22:54,17	0,355024	3,529994	0,234025	1,104007	-2,583005	0,060979	0,115136	-0,212128	0,118709	10,436916	-3,746976	-1,009824	-0,616372	-3,232042	-1,095512	-24,482853	13,536681	11,451719	0,115136	-0,212128	0,118709	-6,215113	-12,785144	-1,009824	0,115136	-0,212128	0,118709	-6,215113	-12,785144	-1,009824
14:22:54,22	0,355024	3,529994	0,234025	1,104007	-2,583005	0,060979	0,113814	-0,214773	0,118706	10,579411	-3,819620	-1,018820	-0,611014	-3,232720	-1,095053	-24,429170	13,467604	11,497952	0,113814	-0,214773	0,118706	-6,280269	-12,754057	-1,018820	0,113814	-0,214773	0,118706	-6,280269	-12,754057	-1,018820
14:22:54,27	0,355024	3,529994	0,234025	1,104007	-2,583005	0,060979	0,111723	-0,219753	0,119165	10,805381	-3,847344	-0,972587	-0,544444	-3,280209	-1,072577	-26,964933	10,208167	12,020878	0,111723	-0,219753	0,119165	-6,445215	-12,617605	-0,972587	0,111723	-0,219753	0,119165	-6,445215	-12,617605	-0,972587
14:22:54,32	0,355024	3,529994	0,234025	1,104007	-2,583005	0,060979	0,119564	-0,301148	0,141641	10,947312	-4,005924	-0,449661	-0,578606	-3,242106	-1,046860	-24,986815	12,454119	11,707741	0,119564	-0,301148	0,141641	-12,692833	-13,391710	-0,449661	0,119564	-0,301148	0,141641	-12,692833	-13,391710	-0,449661
14:22:54,37	0,355024	3,529994	0,234025	1,104007	-2,583005	0,060979	0,103647	-0,252512	0,167358	11,352310	-4,243471	-0,762798	-0,620391	-3,224534	-1,078985	-23,890745	14,292511	11,411756	0,103647	-0,252512	0,167358	-8,469848	-12,379793	-0,762798	0,103647	-0,252512	0,167358	-8,469848	-12,379793	-0,762798
14:22:54,42	0,355068	3,529946	0,234013	1,154003	-2,583013	0,060998	0,109322	-0,207539	0,135233	11,153863	-3,918350	-1,058783	-0,622812	-3,244787	-1,104645	-25,033670	14,335716	11,475839	0,109322	-0,207539	0,135233	-5,137946	-12,500148	-1,058783	0,109322	-0,207539	0,135233	-5,137946	-12,500148	-1,058783
14:22:54,47	0,355068	3,529946	0,234013	1,154003	-2,583013	0,060998	0,128072	-0,215569	0,109573	11,037374	-3,954775	-0,994700	-0,624095	-3,249128	-1,102322	-25,087106	14,302408	11,473042	0,128072	-0,215569	0,109573	-5,884785	-14,008417	-0,994700	0,128072	-0,215569	0,109573	-5,884785	-14,008417	-0,994700
14:22:54,52	0,355068	3,529946	0,234013	1,154003	-2,583013	0,060998	0,132473	-0,216629	0,111896	11,036912	-3,755553	-0,997497	-0,623645	-3,247284	-1,100411	-25,129225	14,238100	11,465758	0,132473	-0,216629	0,111896	-5,968429	-14,154662	-0,997497	0,132473	-0,216629	0,111896	-5,968429	-14,154662	-0,997497
14:22:54,57	0,355068	3,529946	0,234013	1,154003	-2,583013	0,060998	0,130651	-0,216096	0,113807	10,932485	-3,854596	-1,004781	-0,619657	-3,250852	-1,100024	-25,196592	14,223108	11,475585	0,130651	-0,216096	0,113807	-6,031077	-14,110713	-1,004781	0,130651	-0,216096	0,113807	-6,031077	-14,110713	-1,004781
14:22:54,62	0,355068	3,529946	0,234013	1,154003	-2,583013	0,060998	0,131747	-0,221333	0,114194	11,158141	-3,848460	-0,994954	-0,619077	-3,248868	-1,101957	-25,170339	14,165172	11,484720	0,131747	-0,221333	0,114194	-6,216525	-14,190597	-0,994954	0,131747	-0,221333	0,114194	-6,216525	-14,190597	-0,994954
14:22:54,67	0,355068	3,529946	0,234013	1,154003	-2,583013	0,060998	0,129739	-0,220844	0,112261	11,095624	-3,901196	-0,985819	-0,623866	-3,248921	-1,102346	-25,204584	14,173388	11,513807	0,129739	-0,220844	0,112261	-6,240592	-14,085669	-0,985819	0,129739	-0,220844	0,112261	-6,240592	-14,085669	-0,985819
14:22:54,72	0,355068	3,529946	0,234013	1,154003	-2,583013	0,060998	0,132179	-0,216723	0,111873	10,871351	-3,808051	-0,956732	-0,618769	-3,248831	-1,098884	-25,288879	14,120537	11,506924	0,132179	-0,216723	0,111873	-6,141406	-14,184110	-0,956732	0,132179	-0,216723	0,111873	-6,141406	-14,184110	-0,956732
14:22:54,77	0,355068	3,529946	0,234013	1,154003	-2,583013	0,060998	0,129552	-0,221092	0,115334	11,010633	-3,991219	-0,963615	-0,549414	-3,305062	-1,075582	-27,863716	10,699292	12,062511	0,129552	-0,221092	0,115334	-6,345108	-14,161077	-0,963615	0,129552	-0,221092	0,115334	-6,345108	-14,161077	-0,963615
14:22:54,82	0,355068	3,529946	0,234013	1,154003	-2,583013	0,060998	0,143573	-0,309270	0,138636	11,345598	-3,781411	-0,408029	-0,605229	-3,255877	-1,052707	-25,775956	13,664129	11,630396	0,143573	-0,309270	0,138636	-12,932133	-15,051866	-0,408029	0,143573	-0,309270	0,138636	-12,932133	-15,051866	-0,408029
14:22:54,87	0,355068	3,529946	0,234013	1,154003	-2,583013	0,060998	0,128885	-0,236340	0,161511	11,164742	-4,219553	-0,840143	-0,610765	-3,241131	-1,092973	-24,700865	14,314937	11,542375	0,128885	-0,236340	0,161511	-7,387985	-14,337001	-0,840143	0,128885	-0,236340	0,161511	-7,387985	-14,337001	-0,840143
14:22:54,92	0,354950	3,530009	0,234027	1,204010	-2,582992	0,061003	0,118883	-0,224174	0,121245	11,633224	-4,134010	-0,928164	-0,618349	-3,270605	-1,102171	-26,007394	14,253643	11,585247	0,118883	-0,224174	0,121245	-5,964402	-13,466293	-0,928164	0,118883	-0,224174	0,121245	-5,964402	-13,466293	-0,928164
14:22:54,97	0,354950	3,530009	0,234027	1,204010	-2,582992	0,061003	0,148200	-0,232343	0,112047	11,351665	-3,710366	-0,885293	-0,614667	-3,271584	-1,100278	-26,146729	14,047221	11,589096	0,148200	-0,232343	0,112047	-6,887225	-15,344034	-0,885293	0,148200	-0,232343	0,112047	-6,887225	-15,344034	-0,885293
14:22:55,02	0,354950	3,530009	0,234027	1,204010	-2,582992	0,061003	0,147206	-0,236021	0,113940	11,294511	-3,779484	-0,881443	-0,609708	-3,270788	-1,099932	-26,250045	13,890488	11,590747	0,147206	-0,236021	0,113940	-7,233140	-15,335164	-0,881443	0,147206	-0,236021	0,113940	-7,233140	-15,335164	-0,881443
14:22:55,07	0,354950	3,530009	0,234027	1,204010	-2,582992	0,061003	0,144037	-0,239918	0,114286	11,309753	-3,955378	-0,879792	-0,609381	-3,275008	-1,097990	-26,353859	13,807160	11,626155	0,144037	-0,239918	0,114286	-7,523798	-15,262293	-0,879792	0,144037	-0,239918	0,114286	-7,523798	-15,262293	-0,879792
14:22:55,12	0,354950	3,530009	0,234027	1,204010	-2,582992	0,061003	0,147529	-0,242311	0,116228	11,310131	-3,822060	-0,844384	-0,609415	-3,273987	-1,103454	-26,337651	13,742032	11,593456	0,147529	-0,242311	0,116228	-7,711289	-15,403060	-0,844384	0,147529	-0,242311	0,116228	-7,711289	-15,403060	-0,844384
14:22:55,17	0,354950	3,530009	0,234027	1,204010	-2,582992	0,061003	0,146661	-0,241771	0,110764	11,233748	-3,820556	-0,877083	-0,606152	-3,277123	-1,098809	-26,453501	13,668190	11,613779	0,146661	-0,241771	0,110764	-7,745276	-15,333478	-0,877083	0,146661	-0,241771	0,110764	-7,745276	-15,333478	-0,877083
14:22:55,22	0,354950	3,530009	0,234027	1,204010	-2,582992	0,061003	0,147746	-0,246165	0,115409	11,340339	-3,827566	-0,856760	-0,607407	-3,271454	-1,099179	-26,450202	13,621346	11,671236	0,147746	-0,246165	0,115409	-7,983580	-15,425628	-0,856760	0,147746	-0,246165	0,115409	-7,983580	-15,425628	-0,856760
14:22:55,27	0,354950	3,530009	0,234027	1,204010	-2,582992	0,061003	0,143464	-0,242243	0,115039	11,097518	-4,023930	-0,799303	-0,609744	-3,274077	-1,101164	-26,456392	13,635151	11,609170	0,143464	-0,242243	0,115039	-7,918587	-15,285886	-0,799303	0,143464	-0,242243	0,115039	-7,918587	-15,285886	-0,799303
14:22:55,32	0,354950	3,530009	0,234027	1,204010	-2,582992	0,061003	0,146904	-0,241531	0,113054	11,069360	-3,857333	-0,861369	-0,607461	-3,275334	-1,097260	-26,472953	13,559937	11,628989	0,146904	-0,241531	0,113054	-7,890861	-15,389300	-0,861369	0,146904	-0,241531	0,113054	-7,890861	-15,389300	-0,861369
14:22:55,37	0,354950	3,530009	0,234027	1,204010	-2,582992	0,061003	0,146851	-0,244136	0,116958	11,131384	-3,836836	-0,841550	-0,605122	-3,274277	-1,094158	-26,473505	13,526681	11,621757	0,146851	-0,244136	0,116958	-8,033301	-15,364624	-0,841550	0,146851	-0,244136	0,116958	-8,033301	-15,364624	-0,841550
14:22:55,42	0,354950	3,530009	0,234027	1,204010	-2,582992	0,061003	0,144767	-0,245634	0,120060	11,180175	-3,929054	-0,848782	-0,607061	-3,276920	-1,098426	-26,554023	13,547724	11,668736	0,144767	-0,245634	0,120060	-8,102061	-15,293248	-0,848782	0,144767	-0,245634	0,120060	-8,102061	-15,293248	-0,848782
14:22:55,47	0,354950	3,530009	0,234027	1,204010	-2,582992	0,061003	0,148025	-0,245276	0,115792	11,139540	-3,839906	-0,801803	-0,606602	-3,277328	-1,097146	-26,555422	13,491491	11,646000	0,148025	-0,245276	0,115792	-8,114618	-15,459829	-0,801803	0,148025	-0,245276	0,115792	-8,114618	-15,459829	-0,801803
14:22:55,52	0,354950	3,530009	0,234027	1,204010	-2,582992	0,061003	0,148149	-0,245878	0,117072	11,121432	-3,806549	-0,824539	-0,605943	-3,276096	-1,095730	-26,566733	13,487302	11,646225	0,148149	-0,245878	0,117072	-8,179962	-15,436212	-0,824539	0,148149	-0,245878	0,117072	-8,179962	-15,436212	-0,824539
14:22:55,57	0,354950	3,530009	0,234027	1,204010	-2,582992	0,061003	0,146752	-0,245832	0,118488	11,109768	-3,886881	-0,824314	-0,604224	-3,276455	-1,098436	-26,565488	13,437185	11,659821	0,146752	-0,245832	0,118488	-8,188032	-15,406900	-0,824314	0,146752	-0,245832	0,118488	-8,188032	-15,406900	-0,824314
14:22:55,62	0,354950	3,530009	0,234027	1,204010	-2,582992	0,061003	0,146203	-0,247501	0,115782	11,153765	-3,889273	-0,810718	-0,604211	-3,279008	-1,096490	-26,585813	13,482796	11,661142	0,146203	-0,247501	0,115782	-8,275036	-15,366224	-0,810718	0,146203	-0,247501	0,115782	-8,275036	-15,366224	-0,810718
14:22:55,67	0,354950	3,530009	0,234027	1,204010	-2,582992	0,061003	0,148408	-0,248788	0,117728	11,250064	-3,815053	-0,809397	-0,601872	-3,277277	-1,096089	-26,572079	13,436484	11,674470	0,148408	-0,248788	0,117728	-8,279822	-15,465048	-0,809397	0,148408	-0,248788	0,117728	-8,279822	-15,465048	-0,809397
14:22:55,73	0,354950	3,530009	0,234027	1,204010	-2,582992	0,061003	0,145739	-0,249949	0,118129	11,277154	-3,918788	-0,796069	-0,601873	-3,277772	-1,100373	-26,568859	13,439610	11,657690	0,145739	-0,249949	0,118129	-8,343808	-15,359270	-0,796069	0,145739	-0,249949	0,118129	-8,343808	-15,359270	-0,796069
14:22:55,77	0,354950	3,530009	0,234027	1,204010	-2,582992	0,061003	0,146168	-0,250195	0,113845	11,294297	-3,895224	-0,812849	-0,606625	-3,274693	-1,098461	-26,582850	13,437916	11,651406	0,146168	-0,250195	0,113845	-8,346026	-15,369429	-0,812849	0,146168	-0,250195	0,113845	-8,346026	-15,369429	-0,812849
14:22:55,82	0,354950	3,530009	0,234027	1,204010	-2,582992	0,061003	0,145877	-0,244540	0,115757	10,991781	-3,921611	-0,819133	-0,604372	-3,276752	-1,097306	-26,631829	13,417786	11,650646	0,145877	-0,244540	0,115757	-8,204635	-15,372994	-0,819133	0,145877	-0,244540	0,115757	-8,204635	-15,372994	-0,819133
14:22:55,87	0,354950	3,530009	0,234027	1,204010	-2,582992	0,061003	0,146535	-0,247521	0,116912	11,104870	-3,919792	-0,819893	-0,602003	-3,279062	-1,095334	-26,619455	13,374986	11,662550	0,146535	-0,247521	0,116912	-8,325553	-15,422760	-0,819893	0,146535	-0,247521	0,116912	-8,325553	-15,422760	-0,819893
14:22:55,92	0,354950	3,530009	0,234027	1,204010	-2,582992	0,061003	0,147351	-0,250728	0,118884	11,240722	-3,845233	-0,807989	-0,603742	-3,275992	-1,097658	-26,594267	13,382690	11,678643	0,147351	-0,250728	0,118884	-8,441402	-15,412274	-0,807989	0,147351	-0,250728	0,118884	-8,441402	-15,412274	-0,807989
14:22:55,97	0,354950	3,530009	0,234027	1,204010	-2,582992	0,061003	0,145561	-0,247687	0,116560	11,101850	-3,920346	-0,791896	-0,602008	-3,281417	-1,098041	-26,630534	13,401015	11,674485	0,145561	-0,247687	0,116560	-8,341546	-15,346881	-0,791896	0,145561	-0,247687	0,116560	-8,341546	-15,346881	-0,791896
14:22:56,02	0,354950	3,530009	0,234027	1,204010	-2,582992	0,061003	0,149393	-0,251901	0,116177	11,318718	-3,761674	-0,796054	-0,606104	-3,280142	-1,094558	-26,618603	13,390315	11,661691	0,149393	-0,251901	0,116177	-8,455483	-15,488988	-0,796054	0,149393	-0,251901	0,116177	-8,455483	-15,488988	-0,796054
14:22:56,07	0,354950	3,530009	0,234027	1,204010	-2,582992	0,061003	0,150336	-0,247716	0,119660	11,097816	-3,696931	-0,808848	-0,601388	-3,278888	-1,094577	-26,607096	13,359320	11,627677	0,150336	-0,247716	0,119660	-8,347891	-15,498308	-0,808848	0,150336	-0,247716	0,119660	-8,347891	-15,498308	-0,808848
14:22:56,12	0,354950	3,530009	0,234027	1,204010	-2,582992	0,061003	0,146892	-0,251173	0,119641	11,256501	-3,850530	-0,842863	-0,604891	-3,282004	-1,097637	-26,599000	13,388314	11,677768	0,146892	-0,251173	0,119641	-8,460595	-15,381591	-0,842863	0,146892	-0,251173	0,119641	-8,460595	-15,381591	-0,842863
14:22:56,17	0,354950	3,530009	0,234027	1,204010	-2,582992	0,061003	0,151343	-0,249697	0,116581	11,208893	-3,626616	-0,792772	-0,601451	-3,277313	-1,096107	-26,628614	13,375505	11,682867	0,151343	-0,249697	0,116581	-8,392317	-15,507002	-0,792772	0,151343	-0,249697	0,116581	-8,392317	-15,507002	-0,792772
14:22:56,22	0,354950	3,530009	0,234027	1,204010	-2,582992	0,061003	0,145560	-0,250330	0,118111	11,215937	-3,946556	-0,787673	-0,606764	-3,277161	-1,096510	-26,633402	13,376552	11,677454	0,145560	-0,250330	0,118111	-8,435005	-15,373003	-0,787673	0,145560	-0,250330	0,118111	-8,435005	-15,373003	-0,787673
14:22:56,27	0,354950	3,530009	0,234027	1,204010	-2,582992	0,061003	0,148085	-0,245654	0,117708	10,971271	-3,819931	-0,793085	-0,602645	-3,275952	-1,096933	-26,639310	13,383859	11,635291	0,148085	-0,245654	0,117708	-8,312565	-15,444583	-0,793085	0,148085	-0,245654	0,117708	-8,312565	-15,444583	-0,793085
14:22:56,32	0,354950	3,530009	0,234027	1,204010	-2,582992	0,061003	0,144979	-0,248617	0,117285	11,128714	-3,990220	-0,835248	-0,603820	-3,277431	-1,096912	-26,634646	13,369796	11,653738	0,144979	-0,248617	0,117285	-8,387706	-15,371041	-0,835248	0,144979	-0,248617	0,117285	-8,387706	-15,371041	-0,835248
14:22:56,37	0,354950	3,530009	0,234027	1,204010	-2,582992	0,061003	0,146847	-0,248338	0,117306	11,104388	-3,882010	-0,816801	-0,603823	-3,279391	-1,096484	-26,638059	13,373233	11,696937	0,146847	-0,248338	0,117306	-8,390175	-15,409475	-0,816801	0,146847	-0,248338	0,117306	-8,390175	-15,409475	-0,816801
14:22:56,42	0,354950	3,530009	0,234027	1,204010	-2,582992	0,061003	0,148546	-0,249316	0,117734	11,156485	-3,798321	-0,773602	-0,603268	-3,277440	-1,098856	-26,628776	13,311957	11,648256	0,148546	-0,249316	0,117734	-8,414807	-15,459180	-0,773602	0,148546	-0,249316	0,117734	-8,414807	-15,459180	-0,773602
14:22:56,47	0,354950	3,530009	0,234027	1,204010	-2,582992	0,061003	0,146579	-0,248821	0,115362	11,082309	-3,861937	-0,822283	-0,605611	-3,274640	-1,096902	-26,627484	13,348419	11,682148	0,146579	-0,248821	0,115362	-8,450109	-15,368372	-0,822283	0,146579	-0,248821	0,115362	-8,450109	-15,368372	-0,822283
14:22:56,52	0,354950	3,530009	0,234027	1,204010	-2,582992	0,061003	0,145326	-0,245392	0,117316	10,936234	-3,944217	-0,788391	-0,605114	-3,281491	-1,095346	-26,669560	13,281339	11,668864	0,145326	-0,245392	0,117316	-8,327023	-15,352274	-0,788391	0,145326	-0,245392	0,117316	-8,327023	-15,352274	-0,788391
14:22:56,57	0,354950	3,530009	0,234027	1,204010	-2,582992	0,061003	0,151010	-0,249248	0,118872	11,057613	-3,651531	-0,801675	-0,603891	-3,277660	-1,094523	-26,652676	13,340831	11,738708	0,151010	-0,249248	0,118872	-8,508337	-15,505807	-0,801675	0,151010	-0,249248	0,118872	-8,508337	-15,505807	-0,801675
14:22:56,62	0,354950	3,530009	0,234027	1,204010	-2,582992	0,061003	0,147081	-0,248391	0,119695	11,073029	-3,870962	-0,731831	-0,606826	-3,277463	-1,096929	-26,651456	13,334356	11,647416	0,147081	-0,248391	0,119695	-8,425671	-15,416814	-0,731831	0,147081	-0,248391	0,119695	-8,425671	-15,416814	-0,731831
14:22:56,67	0,354950	3,530009	0,234027	1,204010	-2,582992	0,061003	0,148378	-0,245751	0,117289	10,930747	-3,799221	-0,823123	-0,604480	-3,277236	-1,097694	-26,656341	13,346485	11,663295	0,148378	-0,245751	0,117289	-8,360706	-15,446890	-0,823123	0,148378	-0,245751	0,117289	-8,360706	-15,446890	-0,823123
14:22:56,72	0,354950	3,530009	0,234027	1,204010	-2,582992	0,061003	0,147008	-0,247669	0,116524	11,038562	-3,880773	-0,807244	-0,600897	-3,277470	-1,094956	-26,628852	13,314490	11,660906	0,147008	-0,247669	0,116524	-8,403480	-15,420873	-0,807244	0,147008	-0,247669	0,116524	-8,403480	-15,420873	-0,807244
14:22:56,77	0,354950	3,530009	0,234027	1,204010	-2,582992	0,061003	0,145419	-0,250889	0,119262	11,192019	-3,923571	-0,809633	-0,603317	-3,282413	-1,095322	-26,656882	13,283214	11,683489	0,145419	-0,250889	0,119262	-8,502764	-15,338975	-0,809633	0,145419	-0,250889	0,119262	-8,502764	-15,338975	-0,809633
14:22:56,82	0,354950	3,530009	0,234027	1,204010	-2,582992	0,061003	0,150910	-0,251265	0,118896	11,170482	-3,646708	-0,787050	-0,601585	-3,277048	-1,098852	-26,661097	13,304064	11,672908	0,150910	-0,251265	0,118896	-8,553835	-15,493106	-0,787050	0,150910	-0,251265	0,118896	-8,553835	-15,493106	-0,787050
14:22:56,87	0,354950	3,530009	0,234027	1,204010	-2,582992	0,061003	0,145397	-0,250082	0,115366	11,124919	-3,947437	-0,797631	-0,598695	-3,279359	-1,096906	-26,694297	13,297545	11,676858	0,145397	-0,250082	0,115366	-8,506539	-15,361098	-0,797631	0,145397	-0,250082	0,115366	-8,506539	-15,361098	-0,797631
14:22:56,92	0,354950	3,530009	0,234027	1,204010	-2,582992	0,061003	0,145954	-0,253740	0,117312	11,292898	-3,943969	-0,793681	-0,600978	-3,277946	-1,098058	-26,659637	13,317733	11,687355	0,145954	-0,253740	0,117312	-8,625726	-15,401349	-0,793681	0,145954	-0,253740	0,117312	-8,625726	-15,401349	-0,793681
14:22:56,97	0,354950	3,530009	0,234027	1,204010	-2,582992	0,061003	0,145872	-0,251057	0,116160	11,188190	-3,928324	-0,783184	-0,605164	-3,277705	-1,095780	-26,703609	13,336235	11,652409	0,145872	-0,251057	0,116160	-8,519811	-15,379248	-0,783184	0,145872	-0,251057	0,116160	-8,519811	-15,379248	-0,783184
14:22:57,03	0,354950	3,530009	0,234027	1,204010	-2,582992	0,061003	0,147756	-0,247311	0,118439	10,987412	-3,877671	-0,818130	-0,604498	-3,280859	-1,095338	-26,666953	13,317596	11,679885	0,147756	-0,247311	0,118439	-8,426493	-15,476513	-0,818130	0,147756	-0,247311	0,118439	-8,426493	-15,476513	-0,818130
14:22:57,08	0,354950	3,530009	0,234027	1,204010	-2,582992	0,061003	0,150155	-0,249465	0,118880	11,101601	-3,711875	-0,790654	-0,603923	-3,279159	-1,096905	-26,664909	13,311558	11,671285	0,150155	-0,249465	0,118880	-8,481384	-15,499015	-0,790654	0,150155	-0,249465	0,118880	-8,481384	-15,499015	-0,790654
14:22:57,13	0,354950	3,530009	0,234027	1,204010	-2,582992	0,061003	0,148395	-0,249113	0,117313	11,079099	-3,798583	-0,799254	-0,599283	-3,278176	-1,092255	-26,688370	13,261303	11,663190	0,148395	-0,249113	0,117313	-8,476268	-15,447597	-0,799254	0,148395	-0,249113	0,117313	-8,476268	-15,447597	-0,799254
14:22:57,18	0,354950	3,530009	0,234027	1,204010	-2,582992	0,061003	0,145223	-0,252640	0,121963	11,207255	-3,958703	-0,807349	-0,524338	-3,318620	-1,065590	-28,521705	9,768495	12,181055	0,145223	-0,252640	0,121963	-8,624989	-15,358736	-0,807349	0,145223	-0,252640	0,121963	-8,624989	-15,358736	-0,807349
14:22:57,23	0,354950	3,530009	0,234027	1,204010	-2,582992	0,061003	0,142777	-0,337767	0,148628	11,692307	-3,927243	-0,289484	-0,586107	-3,301938	-1,046221	-27,792970	13,202519	11,880812	0,142777	-0,337767	0,148628	-14,822368	-15,135208	-0,289484	0,142777	-0,337767	0,148628	-14,822368	-15,135208	-0,289484
14:22:57,28	0,354950	3,530009	0,234027	1,204010	-2,582992	0,061003	0,159214	-0,275932	0,167997	11,815219	-4,158407	-0,589727	-0,605913	-3,261698	-1,075145	-25,618401	13,957733	11,646008	0,159214	-0,275932	0,167997	-9,845430	-16,656708	-0,589727	0,159214	-0,275932	0,167997	-9,845430	-16,656708	-0,589727
14:22:57,33	0,355064	3,529991	0,234005	1,254000	-2,583027	0,060994	0,134268	-0,238659	0,139073	11,618363	-3,949987	-0,824531	-0,608490	-3,289952	-1,101228	-26,883276	14,075995	11,693411	0,134268	-0,238659	0,139073	-7,116388	-14,490008	-0,824531	0,134268	-0,238659	0,139073	-7,116388	-14,490008	-0,824531
14:22:57,38	0,355064	3,529991	0,234005	1,254000	-2,583027	0,060994	0,160025	-0,250554	0,112990	11,706896	-3,765146	-0,777128	-0,609874	-3,289097	-1,100875	-26,981532	14,094289	11,714060	0,160025	-0,250554	0,112990	-7,961629	-16,327124	-0,777128	0,160025	-0,250554	0,112990	-7,961629	-16,327124	-0,777128
14:22:57,43	0,355064	3,529991	0,234005	1,254000	-2,583027	0,060994	0,159977	-0,248929	0,113343	11,589091	-3,861899	-0,756479	-0,607644	-3,287435	-1,104386	-27,002090	14,015437	11,714514	0,159977	-0,248929	0,113343	-7,951843	-16,420082	-0,756479	0,159977	-0,248929	0,113343	-7,951843	-16,420082	-0,756479
14:22:57,48	0,355064	3,529991	0,234005	1,254000	-2,583027	0,060994	0,157422	-0,250028	0,109832	11,567670	-3,973115	-0,756025	-0,611163	-3,286684	-1,102083	-26,986692	13,972863	11,677178	0,157422	-0,250028	0,109832	-8,059532	-16,330763	-0,756025	0,157422	-0,250028	0,109832	-8,059532	-16,330763	-0,756025
14:22:57,53	0,355064	3,529991	0,234005	1,254000	-2,583027	0,060994	0,158531	-0,246605	0,112135	11,360512	-3,880829	-0,793361	-0,607743	-3,292133	-1,103991	-27,028589	13,921666	11,710829	0,158531	-0,246605	0,112135	-7,997999	-16,325528	-0,793361	0,158531	-0,246605	0,112135	-7,997999	-16,325528	-0,793361
14:22:57,58	0,355064	3,529991	0,234005	1,254000	-2,583027	0,060994	0,161540	-0,252292	0,110227	11,590952	-3,735041	-0,759710	-0,608337	-3,293415	-1,097414	-27,050964	13,921270	11,677680	0,161540	-0,252292	0,110227	-8,213991	-16,415955	-0,759710	0,161540	-0,252292	0,110227	-8,213991	-16,415955	-0,759710
14:22:57,63	0,355064	3,529991	0,234005	1,254000	-2,583027	0,060994	0,161062	-0,256433	0,116022	11,662994	-3,816024	-0,750126	-0,603918	-3,293789	-1,098196	-27,148819	13,825656	11,720414	0,161062	-0,256433	0,116022	-8,466976	-16,459400	-0,750126	0,161062	-0,256433	0,116022	-8,466976	-16,459400	-0,750126
14:22:57,68	0,355064	3,529991	0,234005	1,254000	-2,583027	0,060994	0,161062	-0,256433	0,116022	11,662994	-3,816024	-0,750126	-0,547051	-3,350631	-1,076683	-30,036126	11,108480	12,179477	0,161062	-0,256433	0,116022	-8,466976	-16,459400	-0,750126	0,161062	-0,256433	0,116022	-8,466976	-16,459400	-0,750126
14:22:57,73	0,355064	3,529991	0,234005	1,254000	-2,583027	0,060994	0,181856	-0,334102	0,137535	11,904981	-3,876651	-0,291063	-0,590864	-3,298872	-1,043880	-27,603702	13,371921	11,804979	0,181856	-0,334102	0,137535	-14,321998	-18,152321	-0,291063	0,181856	-0,334102	0,137535	-14,321998	-18,152321	-0,291063
14:22:57,78	0,355064	3,529991	0,234005	1,254000	-2,583027	0,060994	0,158937	-0,270279	0,170338	11,762595	-4,093610	-0,665560	-0,616647	-3,295542	-1,097833	-27,087744	14,706929	11,667812	0,158937	-0,270279	0,170338	-9,454280	-16,570154	-0,665560	0,158937	-0,270279	0,170338	-9,454280	-16,570154	-0,665560
14:22:57,83	0,355026	3,530026	0,234002	1,304021	-2,583011	0,060984	0,168945	-0,246285	0,116385	11,929045	-3,793881	-0,802727	-0,612502	-3,320401	-1,108747	-28,414191	14,501943	11,770606	0,168945	-0,246285	0,116385	-7,404313	-17,056029	-0,802727	0,168945	-0,246285	0,116385	-7,404313	-17,056029	-0,802727
14:22:57,88	0,355026	3,530026	0,234002	1,304021	-2,583011	0,060984	0,188400	-0,262305	0,105471	11,921325	-3,828416	-0,699933	-0,609970	-3,321480	-1,109980	-28,560129	14,362323	11,758971	0,188400	-0,262305	0,105471	-8,669583	-18,617855	-0,699933	0,188400	-0,262305	0,105471	-8,669583	-18,617855	-0,699933
14:22:57,93	0,355026	3,530026	0,234002	1,304021	-2,583011	0,060984	0,188069	-0,265037	0,104238	11,869544	-3,902206	-0,711568	-0,611501	-3,323135	-1,108449	-28,680207	14,225150	11,793131	0,188069	-0,265037	0,104238	-8,935884	-18,665657	-0,711568	0,188069	-0,265037	0,104238	-8,935884	-18,665657	-0,711568
14:22:57,98	0,355026	3,530026	0,234002	1,304021	-2,583011	0,060984	0,190268	-0,264538	0,105769	11,664739	-3,823295	-0,677408	-0,609997	-3,328235	-1,108454	-28,770862	14,100824	11,808967	0,190268	-0,264538	0,105769	-9,101484	-18,759319	-0,677408	0,190268	-0,264538	0,105769	-9,101484	-18,759319	-0,677408
14:22:58,03	0,355026	3,530026	0,234002	1,304021	-2,583011	0,060984	0,193932	-0,268391	0,105764	11,712089	-3,649085	-0,661572	-0,604866	-3,327636	-1,107684	-28,818837	14,015457	11,821768	0,193932	-0,268391	0,105764	-9,356581	-18,872775	-0,661572	0,193932	-0,268391	0,105764	-9,356581	-18,872775	-0,661572
14:22:58,08	0,355026	3,530026	0,234002	1,304021	-2,583011	0,060984	0,190849	-0,272536	0,106534	11,829702	-3,808301	-0,648771	-0,607311	-3,325339	-1,108480	-28,836400	13,970753	11,825764	0,190849	-0,272536	0,106534	-9,564336	-18,789922	-0,648771	0,190849	-0,272536	0,106534	-9,564336	-18,789922	-0,648771
14:22:58,13	0,355026	3,530026	0,234002	1,304021	-2,583011	0,060984	0,190082	-0,269269	0,105738	11,612373	-3,841042	-0,644775	-0,606858	-3,329532	-1,102670	-28,905918	13,919872	11,815924	0,190082	-0,269269	0,105738	-9,525282	-18,762454	-0,644775	0,190082	-0,269269	0,105738	-9,525282	-18,762454	-0,644775
14:22:58,18	0,355026	3,530026	0,234002	1,304021	-2,583011	0,060984	0,193486	-0,271757	0,111548	11,662923	-3,698758	-0,654615	-0,608102	-3,328972	-1,110052	-28,903453	13,873045	11,823604	0,193486	-0,271757	0,111548	-9,670037	-18,887444	-0,654615	0,193486	-0,271757	0,111548	-9,670037	-18,887444	-0,654615
14:22:58,23	0,355026	3,530026	0,234002	1,304021	-2,583011	0,060984	0,193624	-0,270401	0,104166	11,553044	-3,666069	-0,646935	-0,602909	-3,326598	-1,111226	-28,932399	13,839405	11,834479	0,193624	-0,270401	0,104166	-9,673400	-18,865535	-0,646935	0,193624	-0,270401	0,104166	-9,673400	-18,865535	-0,646935
14:22:58,28	0,355026	3,530026	0,234002	1,304021	-2,583011	0,060984	0,188971	-0,273711	0,102992	11,681588	-3,916267	-0,636060	-0,601695	-3,330728	-1,106958	-28,939623	13,840907	11,802530	0,188971	-0,273711	0,102992	-9,804736	-18,750481	-0,636060	0,188971	-0,273711	0,102992	-9,804736	-18,750481	-0,636060
14:22:58,33	0,355026	3,530026	0,234002	1,304021	-2,583011	0,060984	0,191941	-0,276827	0,107260	11,841294	-3,768822	-0,668009	-0,604706	-3,329761	-1,106945	-28,963608	13,844413	11,846110	0,191941	-0,276827	0,107260	-9,889614	-18,836200	-0,668009	0,191941	-0,276827	0,107260	-9,889614	-18,836200	-0,668009
14:22:58,38	0,355026	3,530026	0,234002	1,304021	-2,583011	0,060984	0,192609	-0,273736	0,107273	11,671595	-3,756620	-0,624429	-0,605310	-3,331579	-1,107321	-28,966138	13,824461	11,855042	0,192609	-0,273736	0,107273	-9,816653	-18,876422	-0,624429	0,192609	-0,273736	0,107273	-9,816653	-18,876422	-0,624429
14:22:58,43	0,355026	3,530026	0,234002	1,304021	-2,583011	0,060984	0,194485	-0,274122	0,106897	11,673161	-3,651277	-0,615497	-0,600153	-3,328850	-1,108906	-28,998819	13,748589	11,840673	0,194485	-0,274122	0,106897	-9,845446	-18,918354	-0,615497	0,194485	-0,274122	0,106897	-9,845446	-18,918354	-0,615497
14:22:58,48	0,355026	3,530026	0,234002	1,304021	-2,583011	0,060984	0,189544	-0,277224	0,105312	11,752383	-3,898600	-0,629866	-0,602574	-3,330806	-1,108143	-29,041725	13,765791	11,840493	0,189544	-0,277224	0,105312	-10,009679	-18,777772	-0,629866	0,189544	-0,277224	0,105312	-10,009679	-18,777772	-0,629866
14:22:58,53	0,355026	3,530026	0,234002	1,304021	-2,583011	0,060984	0,192447	-0,276105	0,106075	11,687640	-3,793363	-0,630047	-0,604279	-3,328605	-1,109283	-28,997678	13,754123	11,864617	0,192447	-0,276105	0,106075	-9,986581	-18,900480	-0,630047	0,192447	-0,276105	0,106075	-9,986581	-18,900480	-0,630047
14:22:58,58	0,355026	3,530026	0,234002	1,304021	-2,583011	0,060984	0,191394	-0,273528	0,104935	11,565552	-3,804139	-0,605922	-0,600828	-3,329190	-1,110847	-29,028779	13,735027	11,860941	0,191394	-0,273528	0,104935	-9,906370	-18,828596	-0,605922	0,191394	-0,273528	0,104935	-9,906370	-18,828596	-0,605922
14:22:58,63	0,355026	3,530026	0,234002	1,304021	-2,583011	0,060984	0,190175	-0,276809	0,103371	11,704111	-3,884910	-0,609598	-0,603174	-3,329948	-1,105796	-29,043383	13,758764	11,867950	0,190175	-0,276809	0,103371	-10,025422	-18,813680	-0,609598	0,190175	-0,276809	0,103371	-10,025422	-18,813680	-0,609598
14:22:58,68	0,355026	3,530026	0,234002	1,304021	-2,583011	0,060984	0,192005	-0,275156	0,108422	11,631388	-3,814306	-0,602589	-0,601984	-3,331697	-1,106574	-29,022650	13,698373	11,841997	0,192005	-0,275156	0,108422	-9,968353	-18,886671	-0,602589	0,192005	-0,275156	0,108422	-9,968353	-18,886671	-0,602589
14:22:58,73	0,355026	3,530026	0,234002	1,304021	-2,583011	0,060984	0,192924	-0,277061	0,107644	11,688537	-3,718357	-0,628542	-0,601408	-3,327285	-1,108934	-29,013936	13,695387	11,824621	0,192924	-0,277061	0,107644	-10,060780	-18,862879	-0,628542	0,192924	-0,277061	0,107644	-10,060780	-18,862879	-0,628542
14:22:58,78	0,355026	3,530026	0,234002	1,304021	-2,583011	0,060984	0,188815	-0,275354	0,105285	11,601509	-3,922957	-0,645918	-0,602032	-3,333254	-1,105007	-29,040912	13,672595	11,859547	0,188815	-0,275354	0,105285	-10,013756	-18,744965	-0,645918	0,188815	-0,275354	0,105285	-10,013756	-18,744965	-0,645918
14:22:58,83	0,355026	3,530026	0,234002	1,304021	-2,583011	0,060984	0,194297	-0,277799	0,109211	11,695431	-3,649887	-0,610993	-0,601451	-3,333263	-1,106961	-29,052570	13,702325	11,852216	0,194297	-0,277799	0,109211	-10,111780	-18,902190	-0,610993	0,194297	-0,277799	0,109211	-10,111780	-18,902190	-0,610993
14:22:58,88	0,355026	3,530026	0,234002	1,304021	-2,583011	0,060984	0,194014	-0,278306	0,107257	11,741712	-3,689556	-0,618323	-0,601511	-3,331666	-1,103103	-29,073152	13,666645	11,834629	0,194014	-0,278306	0,107257	-10,105296	-18,919655	-0,618323	0,194014	-0,278306	0,107257	-10,105296	-18,919655	-0,618323
14:22:58,93	0,355026	3,530026	0,234002	1,304021	-2,583011	0,060984	0,192661	-0,277456	0,111115	11,656316	-3,759921	-0,635910	-0,603825	-3,328078	-1,108939	-29,040118	13,686566	11,833765	0,192661	-0,277456	0,111115	-10,123959	-18,883773	-0,635910	0,192661	-0,277456	0,111115	-10,123959	-18,883773	-0,635910
14:22:58,98	0,355026	3,530026	0,234002	1,304021	-2,583011	0,060984	0,190711	-0,273657	0,105279	11,492561	-3,842654	-0,636774	-0,602810	-3,331372	-1,107935	-29,081847	13,704731	11,879881	0,190711	-0,273657	0,105279	-9,989530	-18,813460	-0,636774	0,190711	-0,273657	0,105279	-9,989530	-18,813460	-0,636774
14:22:59,03	0,355026	3,530026	0,234002	1,304021	-2,583011	0,060984	0,193056	-0,276183	0,106283	11,618795	-3,765913	-0,590658	-0,601568	-3,332118	-1,107377	-29,092508	13,669827	11,847143	0,193056	-0,276183	0,106283	-10,061610	-18,920835	-0,590658	0,193056	-0,276183	0,106283	-10,061610	-18,920835	-0,590658
14:22:59,08	0,355026	3,530026	0,234002	1,304021	-2,583011	0,060984	0,193081	-0,277632	0,106841	11,658579	-3,756403	-0,623396	-0,601578	-3,331605	-1,107386	-29,090016	13,650321	11,836883	0,193081	-0,277632	0,106841	-10,135563	-18,913273	-0,623396	0,193081	-0,277632	0,106841	-10,135563	-18,913273	-0,623396
14:22:59,13	0,355026	3,530026	0,234002	1,304021	-2,583011	0,060984	0,192642	-0,277367	0,106832	11,629157	-3,767351	-0,633657	-0,605073	-3,330997	-1,106571	-29,070292	13,662985	11,884527	0,192642	-0,277367	0,106832	-10,144189	-18,889713	-0,633657	0,192642	-0,277367	0,106832	-10,144189	-18,889713	-0,633657
14:22:59,18	0,355026	3,530026	0,234002	1,304021	-2,583011	0,060984	0,193862	-0,274036	0,107647	11,476756	-3,693125	-0,586012	-0,599930	-3,330549	-1,105387	-29,106031	13,664459	11,837533	0,193862	-0,274036	0,107647	-10,035079	-18,911312	-0,586012	0,193862	-0,274036	0,107647	-10,035079	-18,911312	-0,586012
14:22:59,24	0,355026	3,530026	0,234002	1,304021	-2,583011	0,060984	0,190903	-0,278266	0,108831	11,680139	-3,878672	-0,633007	-0,600939	-3,332350	-1,106565	-29,076730	13,683484	11,880915	0,190903	-0,278266	0,108831	-10,163775	-18,864591	-0,633007	0,190903	-0,278266	0,108831	-10,163775	-18,864591	-0,633007
14:22:59,29	0,355026	3,530026	0,234002	1,304021	-2,583011	0,060984	0,190367	-0,279406	0,111131	11,720313	-3,898183	-0,592046	-0,598675	-3,330655	-1,103087	-29,108339	13,643737	11,878493	0,190367	-0,279406	0,111131	-10,213082	-18,842024	-0,592046	0,190367	-0,279406	0,111131	-10,213082	-18,842024	-0,592046
14:22:59,34	0,355026	3,530026	0,234002	1,304021	-2,583011	0,060984	0,190367	-0,279406	0,111131	11,720313	-3,898183	-0,592046	-0,601559	-3,330705	-1,102278	-29,068629	13,614828	11,900387	0,190367	-0,279406	0,111131	-10,213082	-18,842024	-0,592046	0,190367	-0,279406	0,111131	-10,213082	-18,842024	-0,592046
14:22:59,39	0,355026	3,530026	0,234002	1,304021	-2,583011	0,060984	0,191853	-0,276933	0,111940	11,586533	-3,772101	-0,570152	-0,524472	-3,363907	-1,061688	-30,934845	9,897333	12,384983	0,191853	-0,276933	0,111940	-10,152726	-18,832541	-0,570152	0,191853	-0,276933	0,111940	-10,152726	-18,832541	-0,570152
14:22:59,44	0,355026	3,530026	0,234002	1,304021	-2,583011	0,060984	0,182063	-0,360294	0,152530	11,768720	-4,038594	-0,085557	-0,575273	-3,336768	-1,036928	-29,310800	12,863304	12,021951	0,182063	-0,360294	0,152530	-16,514328	-18,330562	-0,085557	0,182063	-0,360294	0,152530	-16,514328	-18,330562	-0,085557
14:22:59,49	0,355026	3,530026	0,234002	1,304021	-2,583011	0,060984	0,183961	-0,302729	0,177290	12,155998	-4,016437	-0,448588	-0,585234	-3,288967	-1,061409	-26,810978	13,300209	11,831870	0,183961	-0,302729	0,177290	-11,608243	-18,457374	-0,448588	0,183961	-0,302729	0,177290	-11,608243	-18,457374	-0,448588
14:22:59,54	0,354969	3,529935	0,234027	1,353997	-2,583000	0,060959	0,147544	-0,270202	0,152809	12,092890	-3,963675	-0,638669	-0,581463	-3,309801	-1,088151	-27,809437	13,336414	11,905575	0,147544	-0,270202	0,152809	-9,118003	-15,545863	-0,638669	0,147544	-0,270202	0,152809	-9,118003	-15,545863	-0,638669
14:22:59,59	0,354969	3,529935	0,234027	1,353997	-2,583000	0,060959	0,163702	-0,283885	0,126068	12,336511	-4,006247	-0,564964	-0,588113	-3,311675	-1,087086	-27,879269	13,258465	11,814509	0,163702	-0,283885	0,126068	-9,948468	-16,856844	-0,564964	0,163702	-0,283885	0,126068	-9,948468	-16,856844	-0,564964
14:22:59,64	0,354969	3,529935	0,234027	1,353997	-2,583000	0,060959	0,168649	-0,279063	0,127132	11,983357	-3,770493	-0,656030	-0,588138	-3,310350	-1,088239	-27,878979	13,248670	11,839311	0,168649	-0,279063	0,127132	-9,923113	-17,009447	-0,656030	0,168649	-0,279063	0,127132	-9,923113	-17,009447	-0,656030
14:22:59,69	0,354969	3,529935	0,234027	1,353997	-2,583000	0,060959	0,167515	-0,278379	0,125979	11,939432	-3,824333	-0,631228	-0,584120	-3,312240	-1,088222	-27,910158	13,191418	11,862427	0,167515	-0,278379	0,125979	-9,913315	-16,974238	-0,631228	0,167515	-0,278379	0,125979	-9,913315	-16,974238	-0,631228
14:22:59,74	0,354969	3,529935	0,234027	1,353997	-2,583000	0,060959	0,167142	-0,282804	0,125996	12,104367	-3,842084	-0,608112	-0,579994	-3,309906	-1,085896	-27,905141	13,182575	11,856891	0,167142	-0,282804	0,125996	-10,095751	-16,962740	-0,608112	0,167142	-0,282804	0,125996	-10,095751	-16,962740	-0,608112
14:22:59,79	0,354969	3,529935	0,234027	1,353997	-2,583000	0,060959	0,163058	-0,285210	0,128322	12,224314	-4,045702	-0,613648	-0,584863	-3,310213	-1,091703	-27,940533	13,125846	11,916226	0,163058	-0,285210	0,128322	-10,164652	-16,845739	-0,613648	0,163058	-0,285210	0,128322	-10,164652	-16,845739	-0,613648
14:22:59,84	0,354969	3,529935	0,234027	1,353997	-2,583000	0,060959	0,165758	-0,281146	0,122515	11,946197	-3,907589	-0,554313	-0,574604	-3,318406	-1,075813	-28,118464	13,017609	11,895786	0,165758	-0,281146	0,122515	-10,123799	-16,919574	-0,554313	0,165758	-0,281146	0,122515	-10,123799	-16,919574	-0,554313
14:22:59,89	0,354969	3,529935	0,234027	1,353997	-2,583000	0,060959	0,167724	-0,294127	0,138405	12,438505	-3,905314	-0,574753	-0,520839	-3,373494	-1,064906	-31,095841	10,243803	12,407379	0,167724	-0,294127	0,138405	-10,650495	-17,071656	-0,574753	0,167724	-0,294127	0,138405	-10,650495	-17,071656	-0,574753
14:22:59,94	0,354969	3,529935	0,234027	1,353997	-2,583000	0,060959	0,188549	-0,368234	0,149312	12,401165	-4,013995	-0,063160	-0,555658	-3,312557	-1,044334	-28,345314	12,138091	12,018456	0,188549	-0,368234	0,149312	-16,505189	-18,815098	-0,063160	0,188549	-0,368234	0,149312	-16,505189	-18,815098	-0,063160
14:22:59,99	0,354969	3,529935	0,234027	1,353997	-2,583000	0,060959	0,153186	-0,307611	0,169884	12,264519	-4,417998	-0,452084	-0,580086	-3,304753	-1,072714	-27,190599	13,365493	11,920811	0,153186	-0,307611	0,169884	-11,882909	-16,443093	-0,452084	0,153186	-0,307611	0,169884	-11,882909	-16,443093	-0,452084
14:23:00,04	0,355010	3,530006	0,233999	1,403998	-2,582996	0,061006	0,158641	-0,282553	0,141504	12,601860	-3,748016	-0,549728	-0,584546	-3,335624	-1,103948	-28,756544	13,427627	12,010693	0,158641	-0,282553	0,141504	-9,578572	-16,201345	-0,549728	0,158641	-0,282553	0,141504	-9,578572	-16,201345	-0,549728
14:23:00,09	0,355010	3,530006	0,233999	1,403998	-2,582996	0,061006	0,187606	-0,294127	0,110270	12,474524	-3,629066	-0,459846	-0,578643	-3,336270	-1,100142	-28,945013	13,168512	12,002938	0,187606	-0,294127	0,110270	-10,614437	-18,356125	-0,459846	0,187606	-0,294127	0,110270	-10,614437	-18,356125	-0,459846
14:23:00,14	0,355010	3,530006	0,233999	1,403998	-2,582996	0,061006	0,185214	-0,299562	0,114076	12,438521	-3,787107	-0,467601	-0,575975	-3,336350	-1,100588	-29,046974	13,083957	11,982618	0,185214	-0,299562	0,114076	-11,077104	-18,326400	-0,467601	0,185214	-0,299562	0,114076	-11,077104	-18,326400	-0,467601
14:23:00,19	0,355010	3,530006	0,233999	1,403998	-2,582996	0,061006	0,183950	-0,301912	0,113630	12,436532	-3,898869	-0,487921	-0,576241	-3,339827	-1,100174	-29,130304	12,961065	12,046556	0,183950	-0,301912	0,113630	-11,263596	-18,338922	-0,487921	0,183950	-0,301912	0,113630	-11,263596	-18,338922	-0,487921
14:23:00,24	0,355010	3,530006	0,233999	1,403998	-2,582996	0,061006	0,187094	-0,303420	0,114044	12,366853	-3,746088	-0,423983	-0,571116	-3,340215	-1,100205	-29,200006	12,917866	12,037045	0,187094	-0,303420	0,114044	-11,451649	-18,432963	-0,423983	0,187094	-0,303420	0,114044	-11,451649	-18,432963	-0,423983
14:23:00,29	0,355010	3,530006	0,233999	1,403998	-2,582996	0,061006	0,184867	-0,308052	0,114013	12,535457	-3,900633	-0,433494	-0,573014	-3,339056	-1,101013	-29,233936	12,851108	12,025901	0,184867	-0,308052	0,114013	-11,646661	-18,412725	-0,433494	0,184867	-0,308052	0,114013	-11,646661	-18,412725	-0,433494
14:23:00,34	0,355010	3,530006	0,233999	1,403998	-2,582996	0,061006	0,184812	-0,305830	0,113205	12,345098	-3,899524	-0,444638	-0,571971	-3,339992	-1,099483	-29,288923	12,810257	12,019423	0,184812	-0,305830	0,113205	-11,662539	-18,407258	-0,444638	0,184812	-0,305830	0,113205	-11,662539	-18,407258	-0,444638
14:23:00,39	0,355010	3,530006	0,233999	1,403998	-2,582996	0,061006	0,185102	-0,307201	0,114735	12,353553	-3,911657	-0,451116	-0,577308	-3,341235	-1,097542	-29,311345	12,811483	12,031940	0,185102	-0,307201	0,114735	-11,761759	-18,442129	-0,451116	0,185102	-0,307201	0,114735	-11,761759	-18,442129	-0,451116
14:23:00,44	0,355010	3,530006	0,233999	1,403998	-2,582996	0,061006	0,188847	-0,303201	0,116676	12,135370	-3,736949	-0,438599	-0,573186	-3,340654	-1,100247	-29,303347	12,809117	12,043917	0,188847	-0,303201	0,116676	-11,665891	-18,561403	-0,438599	0,188847	-0,303201	0,116676	-11,665891	-18,561403	-0,438599
14:23:00,49	0,355010	3,530006	0,233999	1,403998	-2,582996	0,061006	0,186282	-0,306479	0,113971	12,307804	-3,862182	-0,426622	-0,571495	-3,343943	-1,101032	-29,329421	12,755937	12,028228	0,186282	-0,306479	0,113971	-11,750822	-18,485339	-0,426622	0,186282	-0,306479	0,113971	-11,750822	-18,485339	-0,426622
14:23:00,54	0,355010	3,530006	0,233999	1,403998	-2,582996	0,061006	0,188285	-0,309588	0,113186	12,410377	-3,754019	-0,442311	-0,571633	-3,341055	-1,100653	-29,361261	12,690972	12,050874	0,188285	-0,309588	0,113186	-11,892301	-18,534409	-0,442311	0,188285	-0,309588	0,113186	-11,892301	-18,534409	-0,442311
14:23:00,59	0,355010	3,530006	0,233999	1,403998	-2,582996	0,061006	0,185853	-0,308025	0,113565	12,256903	-3,875585	-0,419665	-0,570521	-3,341642	-1,098740	-29,403564	12,701976	12,031222	0,185853	-0,308025	0,113565	-11,923054	-18,465047	-0,419665	0,185853	-0,308025	0,113565	-11,923054	-18,465047	-0,419665
14:23:00,64	0,355010	3,530006	0,233999	1,403998	-2,582996	0,061006	0,185805	-0,309282	0,115478	12,310626	-3,920221	-0,439318	-0,574069	-3,343518	-1,099523	-29,423543	12,730893	12,031938	0,185805	-0,309282	0,115478	-11,967977	-18,505910	-0,439318	0,185805	-0,309282	0,115478	-11,967977	-18,505910	-0,439318
14:23:00,69	0,355010	3,530006	0,233999	1,403998	-2,582996	0,061006	0,189204	-0,307147	0,114695	12,214661	-3,775244	-0,438601	-0,571737	-3,343006	-1,098330	-29,421162	12,700923	12,064623	0,189204	-0,307147	0,114695	-11,896348	-18,627741	-0,438601	0,189204	-0,307147	0,114695	-11,896348	-18,627741	-0,438601
14:23:00,74	0,355010	3,530006	0,233999	1,403998	-2,582996	0,061006	0,187594	-0,308911	0,115888	12,281629	-3,841879	-0,405917	-0,572317	-3,344337	-1,099095	-29,404313	12,658205	12,063249	0,187594	-0,308911	0,115888	-11,967860	-18,568047	-0,405917	0,187594	-0,308911	0,115888	-11,967860	-18,568047	-0,405917
14:23:00,79	0,355010	3,530006	0,233999	1,403998	-2,582996	0,061006	0,189037	-0,309073	0,115123	12,261524	-3,730897	-0,407290	-0,567705	-3,344862	-1,101074	-29,446454	12,640256	12,031114	0,189037	-0,309073	0,115123	-12,000744	-18,570334	-0,407290	0,189037	-0,309073	0,115123	-12,000744	-18,570334	-0,407290
14:23:00,84	0,355010	3,530006	0,233999	1,403998	-2,582996	0,061006	0,187186	-0,313330	0,113144	12,446257	-3,854712	-0,439425	-0,571681	-3,343282	-1,096749	-29,388211	12,675042	12,076997	0,187186	-0,313330	0,113144	-12,150161	-18,548783	-0,439425	0,187186	-0,313330	0,113144	-12,150161	-18,548783	-0,439425
14:23:00,89	0,355010	3,530006	0,233999	1,403998	-2,582996	0,061006	0,187806	-0,309097	0,117469	12,285394	-3,789404	-0,393542	-0,571854	-3,347079	-1,100280	-29,473703	12,675178	12,064900	0,187806	-0,309097	0,117469	-11,978743	-18,532175	-0,393542	0,187806	-0,309097	0,117469	-11,978743	-18,532175	-0,393542
14:23:00,94	0,355010	3,530006	0,233999	1,403998	-2,582996	0,061006	0,191181	-0,310846	0,113938	12,333714	-3,688023	-0,405639	-0,571309	-3,342983	-1,099112	-29,471870	12,643185	12,088073	0,191181	-0,310846	0,113938	-12,067720	-18,695712	-0,405639	0,191181	-0,310846	0,113938	-12,067720	-18,695712	-0,405639
14:23:00,99	0,355010	3,530006	0,233999	1,403998	-2,582996	0,061006	0,187361	-0,309270	0,115106	12,224946	-3,869056	-0,382466	-0,568917	-3,343412	-1,101046	-29,457071	12,655281	12,084990	0,187361	-0,309270	0,115106	-12,052732	-18,576911	-0,382466	0,187361	-0,309270	0,115106	-12,052732	-18,576911	-0,382466
14:23:01,04	0,355010	3,530006	0,233999	1,403998	-2,582996	0,061006	0,186536	-0,311556	0,113172	12,361698	-3,905199	-0,385549	-0,571976	-3,346175	-1,098000	-29,520063	12,626502	12,028627	0,186536	-0,311556	0,113172	-12,095439	-18,548274	-0,385549	0,186536	-0,311556	0,113172	-12,095439	-18,548274	-0,385549
14:23:01,09	0,355010	3,530006	0,233999	1,403998	-2,582996	0,061006	0,190458	-0,310288	0,116218	12,239363	-3,741391	-0,441912	-0,574907	-3,346421	-1,100304	-29,510054	12,639715	12,063722	0,190458	-0,310288	0,116218	-12,118267	-18,692383	-0,441912	0,190458	-0,310288	0,116218	-12,118267	-18,692383	-0,441912
14:23:01,14	0,355010	3,530006	0,233999	1,403998	-2,582996	0,061006	0,192137	-0,307873	0,113914	12,130204	-3,652024	-0,406817	-0,572014	-3,344082	-1,101471	-29,516460	12,616633	12,074296	0,192137	-0,307873	0,113914	-12,037809	-18,734815	-0,406817	0,192137	-0,307873	0,113914	-12,037809	-18,734815	-0,406817
14:23:01,19	0,355010	3,530006	0,233999	1,403998	-2,582996	0,061006	0,188665	-0,309209	0,112747	12,176507	-3,826594	-0,396243	-0,571100	-3,344879	-1,097851	-29,506502	12,594395	12,051938	0,188665	-0,309209	0,112747	-12,096417	-18,636804	-0,396243	0,188665	-0,309209	0,112747	-12,096417	-18,636804	-0,396243
14:23:01,24	0,355010	3,530006	0,233999	1,403998	-2,582996	0,061006	0,188898	-0,310399	0,116367	12,224080	-3,794718	-0,418601	-0,569049	-3,347875	-1,100675	-29,510975	12,590675	12,068029	0,188898	-0,310399	0,116367	-12,142218	-18,623244	-0,418601	0,188898	-0,310399	0,116367	-12,142218	-18,623244	-0,418601
14:23:01,29	0,355010	3,530006	0,233999	1,403998	-2,582996	0,061006	0,190468	-0,313673	0,113543	12,388860	-3,715132	-0,402510	-0,572607	-3,344410	-1,101093	-29,523584	12,622534	12,064487	0,190468	-0,313673	0,113543	-12,234432	-18,666842	-0,402510	0,190468	-0,313673	0,113543	-12,234432	-18,666842	-0,402510
14:23:01,34	0,355010	3,530006	0,233999	1,403998	-2,582996	0,061006	0,189246	-0,308859	0,113125	12,159826	-3,805520	-0,406052	-0,570261	-3,342129	-1,099146	-29,507186	12,569727	12,067031	0,189246	-0,308859	0,113125	-12,085579	-18,661312	-0,406052	0,189246	-0,308859	0,113125	-12,085579	-18,661312	-0,406052
14:23:01,39	0,355010	3,530006	0,233999	1,403998	-2,582996	0,061006	0,186097	-0,309750	0,115072	12,168636	-3,928645	-0,403508	-0,569139	-3,347247	-1,097987	-29,558973	12,593959	12,057379	0,186097	-0,309750	0,115072	-12,146729	-18,537267	-0,403508	0,186097	-0,309750	0,115072	-12,146729	-18,537267	-0,403508
14:23:01,44	0,355010	3,530006	0,233999	1,403998	-2,582996	0,061006	0,189969	-0,313281	0,116231	12,347327	-3,784285	-0,413160	-0,572615	-3,343195	-1,099936	-29,523575	12,612758	12,058803	0,189969	-0,313281	0,116231	-12,245202	-18,696830	-0,413160	0,189969	-0,313281	0,116231	-12,245202	-18,696830	-0,413160
14:23:01,49	0,355010	3,530006	0,233999	1,403998	-2,582996	0,061006	0,188198	-0,308244	0,114282	12,119428	-3,855111	-0,411736	-0,573271	-3,347069	-1,099952	-29,558001	12,586411	12,038254	0,188198	-0,308244	0,114282	-12,077765	-18,628648	-0,411736	0,188198	-0,308244	0,114282	-12,077765	-18,628648	-0,411736
14:23:01,54	0,355010	3,530006	0,233999	1,403998	-2,582996	0,061006	0,191880	-0,309614	0,114266	12,150600	-3,680267	-0,432285	-0,570903	-3,348316	-1,098338	-29,552576	12,589030	12,100512	0,191880	-0,309614	0,114266	-12,154082	-18,742872	-0,432285	0,191880	-0,309614	0,114266	-12,154082	-18,742872	-0,432285
14:23:01,59	0,355010	3,530006	0,233999	1,403998	-2,582996	0,061006	0,191777	-0,312288	0,115880	12,294618	-3,682267	-0,370028	-0,572134	-3,346495	-1,098790	-29,572295	12,571410	12,042340	0,191777	-0,312288	0,115880	-12,219957	-18,736737	-0,370028	0,191777	-0,312288	0,115880	-12,219957	-18,736737	-0,370028
14:23:01,64	0,355010	3,530006	0,233999	1,403998	-2,582996	0,061006	0,190815	-0,310311	0,115428	12,166726	-3,740557	-0,428199	-0,570426	-3,344417	-1,096064	-29,585283	12,537538	12,064560	0,190815	-0,310311	0,115428	-12,192701	-18,719511	-0,428199	0,190815	-0,310311	0,115428	-12,192701	-18,719511	-0,428199
14:23:01,69	0,355010	3,530006	0,233999	1,403998	-2,582996	0,061006	0,188161	-0,310751	0,118154	12,153770	-3,872849	-0,405979	-0,570328	-3,345987	-1,100702	-29,547585	12,576408	12,068023	0,188161	-0,310751	0,118154	-12,240184	-18,643506	-0,405979	0,188161	-0,310751	0,118154	-12,240184	-18,643506	-0,405979
14:23:01,74	0,355010	3,530006	0,233999	1,403998	-2,582996	0,061006	0,189472	-0,311622	0,113516	12,251556	-3,791497	-0,402516	-0,569797	-3,346921	-1,099171	-29,585812	12,586825	12,053236	0,189472	-0,311622	0,113516	-12,210745	-18,665019	-0,402516	0,189472	-0,311622	0,113516	-12,210745	-18,665019	-0,402516
14:23:01,79	0,355010	3,530006	0,233999	1,403998	-2,582996	0,061006	0,190015	-0,312548	0,115047	12,289635	-3,801559	-0,417303	-0,569218	-3,345465	-1,099157	-29,573392	12,554938	12,071775	0,190015	-0,312548	0,115047	-12,245386	-18,717731	-0,417303	0,190015	-0,312548	0,115047	-12,245386	-18,717731	-0,417303
14:23:01,85	0,355010	3,530006	0,233999	1,403998	-2,582996	0,061006	0,191691	-0,308727	0,116225	12,113498	-3,751380	-0,378476	-0,571009	-3,347933	-1,099140	-29,584573	12,543579	12,090221	0,191691	-0,308727	0,116225	-12,121545	-18,799097	-0,378476	0,191691	-0,308727	0,116225	-12,121545	-18,799097	-0,378476
14:23:01,90	0,355010	3,530006	0,233999	1,403998	-2,582996	0,061006	0,191691	-0,308727	0,116225	12,113498	-3,751380	-0,378476	-0,566934	-3,348046	-1,095273	-29,624832	12,567360	12,080040	0,191691	-0,308727	0,116225	-12,121545	-18,799097	-0,378476	0,191691	-0,308727	0,116225	-12,121545	-18,799097	-0,378476
14:23:01,95	0,355010	3,530006	0,233999	1,403998	-2,582996	0,061006	0,189558	-0,315590	0,118945	12,411435	-3,849389	-0,390499	-0,560913	-3,347165	-1,098735	-29,524212	12,472617	12,059869	0,189558	-0,315590	0,118945	-12,362358	-18,729676	-0,390499	0,189558	-0,315590	0,118945	-12,362358	-18,729676	-0,390499
14:23:02,00	0,355010	3,530006	0,233999	1,403998	-2,582996	0,061006	0,185785	-0,320364	0,115483	12,627950	-3,911066	-0,410670	-0,507880	-3,397238	-1,078968	-31,943571	9,662471	12,541619	0,185785	-0,320364	0,115483	-12,520612	-18,495185	-0,410670	0,185785	-0,320364	0,115483	-12,520612	-18,495185	-0,410670
14:23:02,05	0,355010	3,530006	0,233999	1,403998	-2,582996	0,061006	0,202632	-0,391328	0,135250	12,674766	-3,725168	0,071080	-0,538415	-3,345178	-1,030626	-29,556306	11,506346	12,240704	0,202632	-0,391328	0,135250	-18,044506	-19,631786	0,071080	0,202632	-0,391328	0,135250	-18,044506	-19,631786	0,071080
14:23:02,10	0,355010	3,530006	0,233999	1,403998	-2,582996	0,061006	0,156686	-0,294646	0,139018	12,434411	-3,946020	-0,509183	-0,568636	-3,309106	-1,075200	-27,672169	12,724059	11,961356	0,156686	-0,294646	0,139018	-10,695319	-16,245868	-0,509183	0,156686	-0,294646	0,139018	-10,695319	-16,245868	-0,509183
14:23:02,15	0,355018	3,529963	0,234028	1,454007	-2,583023	0,060982	0,156686	-0,294646	0,139018	12,434411	-3,946020	-0,509183	-0,565679	-3,336350	-1,100451	-28,824835	12,834678	12,007962	0,156686	-0,294646	0,139018	-10,695319	-16,245868	-0,509183	0,156686	-0,294646	0,139018	-10,695319	-16,245868	-0,509183
14:23:02,20	0,355018	3,529963	0,234028	1,454007	-2,583023	0,060982	0,178801	-0,310829	0,113767	12,795379	-3,849567	-0,462577	-0,568056	-3,334181	-1,096951	-28,820161	12,796594	12,023855	0,178801	-0,310829	0,113767	-11,604695	-17,885472	-0,462577	0,178801	-0,310829	0,113767	-11,604695	-17,885472	-0,462577
14:23:02,25	0,355018	3,529963	0,234028	1,454007	-2,583023	0,060982	0,178112	-0,307686	0,117267	12,601297	-3,862340	-0,446684	-0,569394	-3,333552	-1,098148	-28,885268	12,782388	12,029505	0,178112	-0,307686	0,117267	-11,552050	-17,844106	-0,446684	0,178112	-0,307686	0,117267	-11,552050	-17,844106	-0,446684
14:23:02,30	0,355018	3,529963	0,234028	1,454007	-2,583023	0,060982	0,178236	-0,306213	0,116070	12,479823	-3,905160	-0,441034	-0,566526	-3,337741	-1,097715	-28,898383	12,694899	12,065209	0,178236	-0,306213	0,116070	-11,557860	-17,896681	-0,441034	0,178236	-0,306213	0,116070	-11,557860	-17,896681	-0,441034
14:23:02,35	0,355018	3,529963	0,234028	1,454007	-2,583023	0,060982	0,180430	-0,310791	0,116503	12,635557	-3,758680	-0,405330	-0,566563	-3,333725	-1,097359	-28,908364	12,697907	12,051246	0,180430	-0,310791	0,116503	-11,761505	-17,922438	-0,405330	0,180430	-0,310791	0,116503	-11,761505	-17,922438	-0,405330
14:23:02,40	0,355018	3,529963	0,234028	1,454007	-2,583023	0,060982	0,176970	-0,308751	0,116859	12,527105	-3,948723	-0,419293	-0,567805	-3,336874	-1,093869	-28,939216	12,654814	12,042532	0,176970	-0,308751	0,116859	-11,709837	-17,840907	-0,419293	0,176970	-0,308751	0,116859	-11,709837	-17,840907	-0,419293
14:23:02,45	0,355018	3,529963	0,234028	1,454007	-2,583023	0,060982	0,180319	-0,309250	0,120349	12,500292	-3,779789	-0,428007	-0,559277	-3,341821	-1,095799	-29,035087	12,501998	12,074452	0,180319	-0,309250	0,120349	-11,775798	-17,934806	-0,428007	0,180319	-0,309250	0,120349	-11,775798	-17,934806	-0,428007
14:23:02,50	0,355018	3,529963	0,234028	1,454007	-2,583023	0,060982	0,180339	-0,319108	0,118419	12,832669	-3,785367	-0,396087	-0,491683	-3,374481	-1,062210	-30,825513	9,098442	12,528631	0,180339	-0,319108	0,118419	-12,217334	-17,941956	-0,396087	0,180339	-0,319108	0,118419	-12,217334	-17,941956	-0,396087
14:23:02,55	0,355018	3,529963	0,234028	1,454007	-2,583023	0,060982	0,174826	-0,393977	0,152008	12,883038	-3,920816	0,058092	-0,543927	-3,343294	-1,045980	-29,184289	11,952399	12,209771	0,174826	-0,393977	0,152008	-18,044118	-17,644639	0,058092	0,174826	-0,393977	0,152008	-18,044118	-17,644639	0,058092
14:23:02,60	0,355018	3,529963	0,234028	1,454007	-2,583023	0,060982	0,173939	-0,333139	0,168238	13,011682	-3,972561	-0,260768	-0,553544	-3,316287	-1,064890	-27,460164	12,519265	12,030254	0,173939	-0,333139	0,168238	-13,139706	-17,626780	-0,260768	0,173939	-0,333139	0,168238	-13,139706	-17,626780	-0,260768
14:23:02,65	0,354907	3,529977	0,234025	1,504003	-2,583013	0,060986	0,155359	-0,311307	0,149328	13,229405	-3,729016	-0,440285	-0,554696	-3,340246	-1,092944	-28,818337	12,506177	12,120098	0,155359	-0,311307	0,149328	-11,208177	-15,924709	-0,440285	0,155359	-0,311307	0,149328	-11,208177	-15,924709	-0,440285
14:23:02,70	0,354907	3,529977	0,234025	1,504003	-2,583013	0,060986	0,176684	-0,322288	0,121274	13,110030	-3,789800	-0,350441	-0,554676	-3,342969	-1,091821	-28,999362	12,250891	12,156303	0,176684	-0,322288	0,121274	-12,189612	-17,659481	-0,350441	0,176684	-0,322288	0,121274	-12,189612	-17,659481	-0,350441
14:23:02,75	0,354907	3,529977	0,234025	1,504003	-2,583013	0,060986	0,179032	-0,323668	0,122397	12,870145	-3,696805	-0,314236	-0,550422	-3,341979	-1,091416	-29,070539	12,101399	12,132694	0,179032	-0,323668	0,122397	-12,537754	-17,750845	-0,314236	0,179032	-0,323668	0,122397	-12,537754	-17,750845	-0,314236
14:23:02,80	0,354907	3,529977	0,234025	1,504003	-2,583013	0,060986	0,176048	-0,326856	0,122802	12,870896	-3,838910	-0,337845	-0,549325	-3,346418	-1,088767	-29,183828	12,017280	12,163806	0,176048	-0,326856	0,122802	-12,787303	-17,658643	-0,337845	0,176048	-0,326856	0,122802	-12,787303	-17,658643	-0,337845
14:23:02,85	0,354907	3,529977	0,234025	1,504003	-2,583013	0,060986	0,179344	-0,330025	0,125451	12,906214	-3,723556	-0,306733	-0,548265	-3,343294	-1,092677	-29,203484	11,959827	12,160349	0,179344	-0,330025	0,125451	-13,000787	-17,802047	-0,306733	0,179344	-0,330025	0,125451	-13,000787	-17,802047	-0,306733
14:23:02,90	0,354907	3,529977	0,234025	1,504003	-2,583013	0,060986	0,176108	-0,329382	0,121541	12,813143	-3,880093	-0,310190	-0,547248	-3,346361	-1,088792	-29,273766	11,909482	12,181041	0,176108	-0,329382	0,121541	-13,043305	-17,704604	-0,310190	0,176108	-0,329382	0,121541	-13,043305	-17,704604	-0,310190
14:23:02,95	0,354907	3,529977	0,234025	1,504003	-2,583013	0,060986	0,178256	-0,331797	0,125426	12,859989	-3,804118	-0,289498	-0,545056	-3,346604	-1,092307	-29,320080	11,840478	12,181788	0,178256	-0,331797	0,125426	-13,186047	-17,797205	-0,289498	0,178256	-0,331797	0,125426	-13,186047	-17,797205	-0,289498
14:23:03,00	0,354907	3,529977	0,234025	1,504003	-2,583013	0,060986	0,177370	-0,333816	0,121911	12,882087	-3,855806	-0,288751	-0,546843	-3,343689	-1,089995	-29,329317	11,848304	12,180851	0,177370	-0,333816	0,121911	-13,322480	-17,779329	-0,288751	0,177370	-0,333816	0,121911	-13,322480	-17,779329	-0,288751
14:23:03,05	0,354907	3,529977	0,234025	1,504003	-2,583013	0,060986	0,175739	-0,330810	0,124223	12,727948	-3,952493	-0,289689	-0,545827	-3,347424	-1,086112	-29,402631	11,797989	12,196632	0,175739	-0,330810	0,124223	-13,240670	-17,748039	-0,289689	0,175739	-0,330810	0,124223	-13,240670	-17,748039	-0,289689
14:23:03,10	0,354907	3,529977	0,234025	1,504003	-2,583013	0,060986	0,178466	-0,333558	0,128106	12,790614	-3,849032	-0,273908	-0,546407	-3,345424	-1,091974	-29,393810	11,819759	12,162241	0,178466	-0,333558	0,128106	-13,393723	-17,858634	-0,273908	0,178466	-0,333558	0,128106	-13,393723	-17,858634	-0,273908
14:23:03,15	0,354907	3,529977	0,234025	1,504003	-2,583013	0,060986	0,177024	-0,332055	0,122244	12,735723	-3,927295	-0,308298	-0,545258	-3,348537	-1,089636	-29,401913	11,766057	12,154073	0,177024	-0,332055	0,122244	-13,330630	-17,823650	-0,308298	0,177024	-0,332055	0,122244	-13,330630	-17,823650	-0,308298
14:23:03,20	0,354907	3,529977	0,234025	1,504003	-2,583013	0,060986	0,179145	-0,334608	0,124582	12,817899	-3,797135	-0,316466	-0,544120	-3,347718	-1,090795	-29,415384	11,770465	12,174756	0,179145	-0,334608	0,124582	-13,448833	-17,860040	-0,316466	0,179145	-0,334608	0,124582	-13,448833	-17,860040	-0,316466
14:23:03,25	0,354907	3,529977	0,234025	1,504003	-2,583013	0,060986	0,177867	-0,335184	0,123423	12,844932	-3,877469	-0,295783	-0,545399	-3,348000	-1,089989	-29,444889	11,733730	12,231271	0,177867	-0,335184	0,123423	-13,467014	-17,840039	-0,295783	0,177867	-0,335184	0,123423	-13,467014	-17,840039	-0,295783
14:23:03,30	0,354907	3,529977	0,234025	1,504003	-2,583013	0,060986	0,178750	-0,334217	0,124229	12,748094	-3,838726	-0,239268	-0,543616	-3,350318	-1,088467	-29,455300	11,738865	12,177284	0,178750	-0,334217	0,124229	-13,487961	-17,870629	-0,239268	0,178750	-0,334217	0,124229	-13,487961	-17,870629	-0,239268
14:23:03,35	0,354907	3,529977	0,234025	1,504003	-2,583013	0,060986	0,179866	-0,336920	0,125751	12,887863	-3,792279	-0,293255	-0,541854	-3,347146	-1,093884	-29,429866	11,724171	12,209694	0,179866	-0,336920	0,125751	-13,560333	-17,911787	-0,293255	0,179866	-0,336920	0,125751	-13,560333	-17,911787	-0,293255
14:23:03,40	0,354907	3,529977	0,234025	1,504003	-2,583013	0,060986	0,176239	-0,336860	0,120334	12,884741	-3,951535	-0,260845	-0,543071	-3,350313	-1,087685	-29,460686	11,694099	12,185215	0,176239	-0,336860	0,120334	-13,558756	-17,786285	-0,260845	0,176239	-0,336860	0,120334	-13,558756	-17,786285	-0,260845
14:23:03,46	0,354907	3,529977	0,234025	1,504003	-2,583013	0,060986	0,179590	-0,337390	0,126533	12,870833	-3,788919	-0,285324	-0,541511	-3,348496	-1,092620	-29,466973	11,686664	12,223711	0,179590	-0,337390	0,126533	-13,614246	-17,886751	-0,285324	0,179590	-0,337390	0,126533	-13,614246	-17,886751	-0,285324
14:23:03,51	0,354907	3,529977	0,234025	1,504003	-2,583013	0,060986	0,177237	-0,337832	0,121598	12,884274	-3,913039	-0,246828	-0,546075	-3,348233	-1,089249	-29,468031	11,665006	12,194790	0,177237	-0,337832	0,121598	-13,635562	-17,826104	-0,246828	0,177237	-0,337832	0,121598	-13,635562	-17,826104	-0,246828
14:23:03,56	0,354907	3,529977	0,234025	1,504003	-2,583013	0,060986	0,179291	-0,333748	0,124969	12,652605	-3,796316	-0,275749	-0,544999	-3,349514	-1,094691	-29,496716	11,633727	12,202236	0,179291	-0,333748	0,124969	-13,546614	-17,870624	-0,275749	0,179291	-0,333748	0,124969	-13,546614	-17,870624	-0,275749
14:23:03,61	0,354907	3,529977	0,234025	1,504003	-2,583013	0,060986	0,179862	-0,335321	0,119527	12,692948	-3,775802	-0,268303	-0,543686	-3,348585	-1,088846	-29,464261	11,696647	12,205571	0,179862	-0,335321	0,119527	-13,629718	-17,894971	-0,268303	0,179862	-0,335321	0,119527	-13,629718	-17,894971	-0,268303
14:23:03,66	0,354907	3,529977	0,234025	1,504003	-2,583013	0,060986	0,178401	-0,335993	0,125372	12,798630	-3,855144	-0,264969	-0,541481	-3,347520	-1,087334	-29,521421	11,650377	12,184915	0,178401	-0,335993	0,125372	-13,576818	-17,859599	-0,264969	0,178401	-0,335993	0,125372	-13,576818	-17,859599	-0,264969
14:23:03,71	0,354907	3,529977	0,234025	1,504003	-2,583013	0,060986	0,176376	-0,337370	0,126884	12,801574	-3,986807	-0,285624	-0,546183	-3,352049	-1,092378	-29,525262	11,668384	12,182270	0,176376	-0,337370	0,126884	-13,681955	-17,832304	-0,285624	0,176376	-0,337370	0,126884	-13,681955	-17,832304	-0,285624
14:23:03,76	0,354907	3,529977	0,234025	1,504003	-2,583013	0,060986	0,182649	-0,335563	0,121840	12,721271	-3,672916	-0,288269	-0,543301	-3,345900	-1,090793	-29,519902	11,629033	12,249232	0,182649	-0,335563	0,121840	-13,620389	-18,010882	-0,288269	0,182649	-0,335563	0,121840	-13,620389	-18,010882	-0,288269
14:23:03,81	0,354907	3,529977	0,234025	1,504003	-2,583013	0,060986	0,175884	-0,334984	0,123425	12,659772	-4,000413	-0,221307	-0,540914	-3,348690	-1,090834	-29,515331	11,608763	12,171038	0,175884	-0,334984	0,123425	-13,636448	-17,807274	-0,221307	0,175884	-0,334984	0,123425	-13,636448	-17,807274	-0,221307
14:23:03,86	0,354907	3,529977	0,234025	1,504003	-2,583013	0,060986	0,177106	-0,338446	0,123384	12,824532	-3,922744	-0,299501	-0,543838	-3,349330	-1,086122	-29,506712	11,602769	12,230276	0,177106	-0,338446	0,123384	-13,743462	-17,825581	-0,299501	0,177106	-0,338446	0,123384	-13,743462	-17,825581	-0,299501
14:23:03,91	0,354907	3,529977	0,234025	1,504003	-2,583013	0,060986	0,179122	-0,336233	0,128096	12,708611	-3,807439	-0,240263	-0,541497	-3,350337	-1,088082	-29,522891	11,624609	12,208365	0,179122	-0,336233	0,128096	-13,685718	-17,868549	-0,240263	0,179122	-0,336233	0,128096	-13,685718	-17,868549	-0,240263
14:23:03,96	0,354907	3,529977	0,234025	1,504003	-2,583013	0,060986	0,178823	-0,338764	0,126136	12,851047	-3,847936	-0,262175	-0,539752	-3,348580	-1,091177	-29,515091	11,610046	12,229644	0,178823	-0,338764	0,126136	-13,741965	-17,885548	-0,262175	0,178823	-0,338764	0,126136	-13,741965	-17,885548	-0,262175
14:23:04,01	0,354907	3,529977	0,234025	1,504003	-2,583013	0,060986	0,176429	-0,339397	0,123041	12,875238	-3,958366	-0,240895	-0,543353	-3,346830	-1,089284	-29,546414	11,603111	12,199158	0,176429	-0,339397	0,123041	-13,767444	-17,808081	-0,240895	0,176429	-0,339397	0,123041	-13,767444	-17,808081	-0,240895
14:23:04,06	0,354907	3,529977	0,234025	1,504003	-2,583013	0,060986	0,176714	-0,335404	0,124934	12,645898	-3,967222	-0,271381	-0,541515	-3,348535	-1,087312	-29,520164	11,601823	12,207402	0,176714	-0,335404	0,124934	-13,683279	-17,839284	-0,271381	0,176714	-0,335404	0,124934	-13,683279	-17,839284	-0,271381
14:23:04,11	0,354907	3,529977	0,234025	1,504003	-2,583013	0,060986	0,177272	-0,337848	0,126906	12,785034	-3,914821	-0,263137	-0,542744	-3,350510	-1,092738	-29,529341	11,581158	12,224167	0,177272	-0,337848	0,126906	-13,736054	-17,830698	-0,263137	0,177272	-0,337848	0,126906	-13,736054	-17,830698	-0,263137
14:23:04,16	0,354907	3,529977	0,234025	1,504003	-2,583013	0,060986	0,179597	-0,337771	0,121480	12,758542	-3,791564	-0,246373	-0,546913	-3,348324	-1,089674	-29,558758	11,596345	12,203314	0,179597	-0,337771	0,121480	-13,756498	-17,889912	-0,246373	0,179597	-0,337771	0,121480	-13,756498	-17,889912	-0,246373
14:23:04,21	0,354907	3,529977	0,234025	1,504003	-2,583013	0,060986	0,179788	-0,333067	0,124544	12,512377	-3,814682	-0,267226	-0,542206	-3,349688	-1,089256	-29,553696	11,568841	12,222118	0,179788	-0,333067	0,124544	-13,633397	-17,928052	-0,267226	0,179788	-0,333067	0,124544	-13,633397	-17,928052	-0,267226
14:23:04,26	0,354907	3,529977	0,234025	1,504003	-2,583013	0,060986	0,178616	-0,337826	0,124962	12,738565	-3,857477	-0,248421	-0,540493	-3,349072	-1,091577	-29,573907	11,580330	12,248720	0,178616	-0,337826	0,124962	-13,780803	-17,878865	-0,248421	0,178616	-0,337826	0,124962	-13,780803	-17,878865	-0,248421
14:23:04,31	0,354907	3,529977	0,234025	1,504003	-2,583013	0,060986	0,177227	-0,339002	0,122641	12,799521	-3,952997	-0,221820	-0,541640	-3,346633	-1,090057	-29,556788	11,569228	12,208665	0,177227	-0,339002	0,122641	-13,812103	-17,865281	-0,221820	0,177227	-0,339002	0,122641	-13,812103	-17,865281	-0,221820
14:23:04,36	0,354907	3,529977	0,234025	1,504003	-2,583013	0,060986	0,175687	-0,336788	0,124161	12,683385	-4,012659	-0,261874	-0,543948	-3,348736	-1,089668	-29,543571	11,573407	12,193181	0,175687	-0,336788	0,124161	-13,754510	-17,804116	-0,261874	0,175687	-0,336788	0,124161	-13,754510	-17,804116	-0,261874
14:23:04,41	0,354907	3,529977	0,234025	1,504003	-2,583013	0,060986	0,178662	-0,335842	0,124550	12,644384	-3,848598	-0,277359	-0,540405	-3,348690	-1,088120	-29,543346	11,570544	12,178228	0,178662	-0,335842	0,124550	-13,719195	-17,873599	-0,277359	0,178662	-0,335842	0,124550	-13,719195	-17,873599	-0,277359
14:23:04,46	0,354907	3,529977	0,234025	1,504003	-2,583013	0,060986	0,176851	-0,338887	0,126098	12,800373	-3,941156	-0,292311	-0,543984	-3,348626	-1,089654	-29,560233	11,583186	12,222737	0,176851	-0,338887	0,126098	-13,802263	-17,823976	-0,292311	0,176851	-0,338887	0,126098	-13,802263	-17,823976	-0,292311
14:23:04,51	0,354907	3,529977	0,234025	1,504003	-2,583013	0,060986	0,178586	-0,335755	0,124564	12,640025	-3,871902	-0,247802	-0,539265	-3,349067	-1,088073	-29,562485	11,594592	12,247140	0,178586	-0,335755	0,124564	-13,716765	-17,890887	-0,247802	0,178586	-0,335755	0,124564	-13,716765	-17,890887	-0,247802
14:23:04,56	0,354907	3,529977	0,234025	1,504003	-2,583013	0,060986	0,176608	-0,340062	0,126145	12,872749	-3,982417	-0,223399	-0,542793	-3,348333	-1,088887	-29,541518	11,535695	12,196581	0,176608	-0,340062	0,126145	-13,822153	-17,846121	-0,223399	0,176608	-0,340062	0,126145	-13,822153	-17,846121	-0,223399
14:23:04,61	0,354907	3,529977	0,234025	1,504003	-2,583013	0,060986	0,177736	-0,336640	0,125331	12,654244	-3,876135	-0,273958	-0,544554	-3,351711	-1,089641	-29,557226	11,576270	12,221921	0,177736	-0,336640	0,125331	-13,771974	-17,828417	-0,273958	0,177736	-0,336640	0,125331	-13,771974	-17,828417	-0,273958
14:23:04,66	0,354907	3,529977	0,234025	1,504003	-2,583013	0,060986	0,181542	-0,336804	0,124577	12,690050	-3,712128	-0,248619	-0,540508	-3,349999	-1,089661	-29,583447	11,557677	12,212870	0,181542	-0,336804	0,124577	-13,749031	-17,963159	-0,248619	0,181542	-0,336804	0,124577	-13,749031	-17,963159	-0,248619
14:23:04,71	0,354907	3,529977	0,234025	1,504003	-2,583013	0,060986	0,178037	-0,339452	0,124557	12,798554	-3,907811	-0,257669	-0,541686	-3,350566	-1,091219	-29,586127	11,569432	12,209089	0,178037	-0,339452	0,124557	-13,848425	-17,883683	-0,257669	0,178037	-0,339452	0,124557	-13,848425	-17,883683	-0,257669
14:23:04,76	0,354907	3,529977	0,234025	1,504003	-2,583013	0,060986	0,179116	-0,338716	0,122999	12,769105	-3,859887	-0,261450	-0,541669	-3,348865	-1,088113	-29,572395	11,546708	12,206585	0,179116	-0,338716	0,122999	-13,820074	-17,920482	-0,261450	0,179116	-0,338716	0,122999	-13,820074	-17,920482	-0,261450
14:23:04,81	0,354907	3,529977	0,234025	1,504003	-2,583013	0,060986	0,177635	-0,337880	0,126105	12,712812	-3,913615	-0,263954	-0,543418	-3,350579	-1,091238	-29,563143	11,538372	12,173652	0,177635	-0,337880	0,126105	-13,810729	-17,857996	-0,263954	0,177635	-0,337880	0,126105	-13,810729	-17,857996	-0,263954
14:23:04,86	0,354907	3,529977	0,234025	1,504003	-2,583013	0,060986	0,179993	-0,337222	0,122980	12,676032	-3,778821	-0,296887	-0,541070	-3,350811	-1,088914	-29,563931	11,508395	12,157122	0,179993	-0,337222	0,122980	-13,795900	-17,908301	-0,296887	0,179993	-0,337222	0,122980	-13,795900	-17,908301	-0,296887
14:23:04,91	0,354907	3,529977	0,234025	1,504003	-2,583013	0,060986	0,179021	-0,339371	0,125304	12,761415	-3,815103	-0,313417	-0,543447	-3,349216	-1,090853	-29,573966	11,541569	12,183519	0,179021	-0,339371	0,125304	-13,879198	-17,868215	-0,313417	0,179021	-0,339371	0,125304	-13,879198	-17,868215	-0,313417
14:23:04,96	0,354907	3,529977	0,234025	1,504003	-2,583013	0,060986	0,178828	-0,336515	0,123365	12,636640	-3,850382	-0,287020	-0,540432	-3,346402	-1,088828	-29,597856	11,517884	12,187557	0,178828	-0,336515	0,123365	-13,779815	-17,888396	-0,287020	0,178828	-0,336515	0,123365	-13,779815	-17,888396	-0,287020
14:23:05,01	0,354907	3,529977	0,234025	1,504003	-2,583013	0,060986	0,174883	-0,337719	0,125390	12,666792	-4,064361	-0,282982	-0,538177	-3,354286	-1,089655	-29,591400	11,508411	12,196601	0,174883	-0,337719	0,125390	-13,844179	-17,792704	-0,282982	0,174883	-0,337719	0,125390	-13,844179	-17,792704	-0,282982
14:23:05,06	0,354907	3,529977	0,234025	1,504003	-2,583013	0,060986	0,180584	-0,343614	0,124563	12,968341	-3,757603	-0,273938	-0,542926	-3,350675	-1,087714	-29,591615	11,487277	12,223531	0,180584	-0,343614	0,124563	-14,005364	-17,933443	-0,273938	0,180584	-0,343614	0,124563	-14,005364	-17,933443	-0,273938
14:23:05,11	0,354907	3,529977	0,234025	1,504003	-2,583013	0,060986	0,179830	-0,337696	0,126505	12,642181	-3,786401	-0,247008	-0,543417	-3,348995	-1,090839	-29,567512	11,570768	12,198953	0,179830	-0,337696	0,126505	-13,866939	-17,903095	-0,247008	0,179830	-0,337696	0,126505	-13,866939	-17,903095	-0,247008
14:23:05,16	0,354907	3,529977	0,234025	1,504003	-2,583013	0,060986	0,178621	-0,336431	0,123379	12,660762	-3,870178	-0,271586	-0,541216	-3,350631	-1,088524	-29,631342	11,521470	12,201604	0,178621	-0,336431	0,123379	-13,749063	-17,891909	-0,271586	0,178621	-0,336431	0,123379	-13,749063	-17,891909	-0,271586
14:23:05,21	0,354907	3,529977	0,234025	1,504003	-2,583013	0,060986	0,178938	-0,339155	0,125694	12,727817	-3,884321	-0,268935	-0,543559	-3,351990	-1,089282	-29,626241	11,525636	12,220920	0,178938	-0,339155	0,125694	-13,895865	-17,930941	-0,268935	0,178938	-0,339155	0,125694	-13,895865	-17,930941	-0,268935
14:23:05,26	0,354907	3,529977	0,234025	1,504003	-2,583013	0,060986	0,181286	-0,337806	0,124936	12,663792	-3,759894	-0,249619	-0,540580	-3,352885	-1,090819	-29,607805	11,518916	12,221833	0,181286	-0,337806	0,124936	-13,853940	-17,990827	-0,249619	0,181286	-0,337806	0,124936	-13,853940	-17,990827	-0,249619
14:23:05,31	0,354907	3,529977	0,234025	1,504003	-2,583013	0,060986	0,180572	-0,340833	0,123399	12,824600	-3,777678	-0,248706	-0,541076	-3,349280	-1,088116	-29,568529	11,534342	12,196502	0,180572	-0,340833	0,123399	-13,930759	-17,952588	-0,248706	0,180572	-0,340833	0,123399	-13,930759	-17,952588	-0,248706
14:23:05,36	0,354907	3,529977	0,234025	1,504003	-2,583013	0,060986	0,177697	-0,338600	0,126102	12,741506	-3,900858	-0,274037	-0,540618	-3,352318	-1,089659	-29,622115	11,509199	12,225886	0,177697	-0,338600	0,126102	-13,838600	-17,850109	-0,274037	0,177697	-0,338600	0,126102	-13,838600	-17,850109	-0,274037
14:23:05,41	0,354907	3,529977	0,234025	1,504003	-2,583013	0,060986	0,180099	-0,340516	0,124559	12,792582	-3,809806	-0,244653	-0,542522	-3,347796	-1,088317	-29,547422	11,519751	12,186220	0,180099	-0,340516	0,124559	-13,937948	-17,947589	-0,244653	0,180099	-0,340516	0,124559	-13,937948	-17,947589	-0,244653
14:23:05,46	0,354907	3,529977	0,234025	1,504003	-2,583013	0,060986	0,177135	-0,336607	0,125901	12,635768	-3,904528	-0,284319	-0,541735	-3,345174	-1,086580	-29,583599	11,510869	12,205156	0,177135	-0,336607	0,125901	-13,787860	-17,809632	-0,284319	0,177135	-0,336607	0,125901	-13,787860	-17,809632	-0,284319
14:23:05,51	0,354907	3,529977	0,234025	1,504003	-2,583013	0,060986	0,174471	-0,335977	0,127638	12,577258	-4,069945	-0,265383	-0,542438	-3,353395	-1,087730	-29,655232	11,514006	12,224731	0,174471	-0,335977	0,127638	-13,796960	-17,765925	-0,265383	0,174471	-0,335977	0,127638	-13,796960	-17,765925	-0,265383
14:23:05,56	0,354907	3,529977	0,234025	1,504003	-2,583013	0,060986	0,181943	-0,339479	0,126489	12,726239	-3,745032	-0,245808	-0,544739	-3,350610	-1,090070	-29,625653	11,534057	12,216819	0,181943	-0,339479	0,126489	-13,922850	-18,027523	-0,245808	0,181943	-0,339479	0,126489	-13,922850	-18,027523	-0,245808
14:23:05,61	0,354907	3,529977	0,234025	1,504003	-2,583013	0,060986	0,180681	-0,336093	0,124148	12,582348	-3,795021	-0,253720	-0,545839	-3,350759	-1,088501	-29,592177	11,532888	12,215271	0,180681	-0,336093	0,124148	-13,800982	-17,978512	-0,253720	0,180681	-0,336093	0,124148	-13,800982	-17,978512	-0,253720
14:23:05,66	0,354907	3,529977	0,234025	1,504003	-2,583013	0,060986	0,181360	-0,335215	0,125717	12,552401	-3,730179	-0,255268	-0,541811	-3,348519	-1,088145	-29,621506	11,498044	12,195887	0,181360	-0,335215	0,125717	-13,761981	-17,966909	-0,255268	0,181360	-0,335215	0,125717	-13,761981	-17,966909	-0,255268
14:23:05,71	0,354907	3,529977	0,234025	1,504003	-2,583013	0,060986	0,177406	-0,337584	0,126073	12,630756	-3,943745	-0,274652	-0,539358	-3,351098	-1,087306	-29,582455	11,503906	12,233966	0,177406	-0,337584	0,126073	-13,869603	-17,870116	-0,274652	0,177406	-0,337584	0,126073	-13,869603	-17,870116	-0,274652
14:23:05,76	0,354907	3,529977	0,234025	1,504003	-2,583013	0,060986	0,178413	-0,340998	0,126912	12,832853	-3,860482	-0,236574	-0,541181	-3,351358	-1,090809	-29,600775	11,502041	12,240717	0,178413	-0,340998	0,126912	-13,935455	-17,865918	-0,236574	0,178413	-0,340998	0,126912	-13,935455	-17,865918	-0,236574
14:23:05,81	0,354907	3,529977	0,234025	1,504003	-2,583013	0,060986	0,179549	-0,339549	0,123409	12,746752	-3,816332	-0,229822	-0,543450	-3,351362	-1,090468	-29,577916	11,525461	12,167955	0,179549	-0,339549	0,123409	-13,907843	-17,910961	-0,229822	0,179549	-0,339549	0,123409	-13,907843	-17,910961	-0,229822
14:23:05,86	0,354907	3,529977	0,234025	1,504003	-2,583013	0,060986	0,180688	-0,337586	0,123750	12,676383	-3,749040	-0,302584	-0,541762	-3,349820	-1,088163	-29,610367	11,507778	12,157150	0,180688	-0,337586	0,123750	-13,824109	-17,933047	-0,302584	0,180688	-0,337586	0,123750	-13,824109	-17,933047	-0,302584
14:23:05,91	0,354907	3,529977	0,234025	1,504003	-2,583013	0,060986	0,178509	-0,338277	0,126055	12,680773	-3,881635	-0,313389	-0,541155	-3,348697	-1,090056	-29,588558	11,508353	12,216509	0,178509	-0,338277	0,126055	-13,873958	-17,894553	-0,313389	0,178509	-0,338277	0,126055	-13,873958	-17,894553	-0,313389
14:23:05,96	0,354907	3,529977	0,234025	1,504003	-2,583013	0,060986	0,177233	-0,338241	0,124162	12,690286	-3,929384	-0,254030	-0,539377	-3,349056	-1,090832	-29,578847	11,493921	12,206983	0,177233	-0,338241	0,124162	-13,861594	-17,842140	-0,254030	0,177233	-0,338241	0,124162	-13,861594	-17,842140	-0,254030
14:23:06,01	0,354907	3,529977	0,234025	1,504003	-2,583013	0,060986	0,176654	-0,339960	0,123386	12,772074	-3,943827	-0,263556	-0,540588	-3,352134	-1,090445	-29,615745	11,531845	12,212520	0,176654	-0,339960	0,123386	-13,914812	-17,811191	-0,263556	0,176654	-0,339960	0,123386	-13,914812	-17,811191	-0,263556
14:23:06,06	0,354907	3,529977	0,234025	1,504003	-2,583013	0,060986	0,179926	-0,340451	0,123773	12,811964	-3,824638	-0,258019	-0,540697	-3,350434	-1,089679	-29,647421	11,489644	12,225797	0,179926	-0,340451	0,123773	-13,913411	-17,948796	-0,258019	0,179926	-0,340451	0,123773	-13,913411	-17,948796	-0,258019
14:23:06,11	0,354907	3,529977	0,234025	1,504003	-2,583013	0,060986	0,178508	-0,339506	0,124539	12,710446	-3,904682	-0,244742	-0,544734	-3,348887	-1,091621	-29,600610	11,491745	12,216406	0,178508	-0,339506	0,124539	-13,940757	-17,917562	-0,244742	0,178508	-0,339506	0,124539	-13,940757	-17,917562	-0,244742
14:23:06,16	0,354907	3,529977	0,234025	1,504003	-2,583013	0,060986	0,179186	-0,335237	0,122598	12,513671	-3,829940	-0,254133	-0,540565	-3,351921	-1,087701	-29,591732	11,486518	12,228569	0,179186	-0,335237	0,122598	-13,802397	-17,896039	-0,254133	0,179186	-0,335237	0,122598	-13,802397	-17,896039	-0,254133
14:23:06,21	0,354907	3,529977	0,234025	1,504003	-2,583013	0,060986	0,179729	-0,340364	0,126517	12,780215	-3,791382	-0,241971	-0,541785	-3,353187	-1,090457	-29,614502	11,488505	12,191383	0,179729	-0,340364	0,126517	-13,938364	-17,900137	-0,241971	0,179729	-0,340364	0,126517	-13,938364	-17,900137	-0,241971
14:23:06,26	0,354907	3,529977	0,234025	1,504003	-2,583013	0,060986	0,181436	-0,339941	0,123761	12,748526	-3,723375	-0,279156	-0,539361	-3,350458	-1,088092	-29,579508	11,497346	12,224607	0,181436	-0,339941	0,123761	-13,936805	-17,966063	-0,279156	0,181436	-0,339941	0,123761	-13,936805	-17,966063	-0,279156
14:23:06,31	0,354907	3,529977	0,234025	1,504003	-2,583013	0,060986	0,177861	-0,340675	0,126126	12,811877	-3,883377	-0,245932	-0,540468	-3,349807	-1,089284	-29,613412	11,501903	12,217253	0,177861	-0,340675	0,126126	-13,931117	-17,845447	-0,245932	0,177861	-0,340675	0,126126	-13,931117	-17,845447	-0,245932
14:23:06,36	0,354907	3,529977	0,234025	1,504003	-2,583013	0,060986	0,177850	-0,339391	0,124934	12,732095	-3,915580	-0,253286	-0,540649	-3,350926	-1,090086	-29,638395	11,515548	12,192802	0,177850	-0,339391	0,124934	-13,910092	-17,876799	-0,253286	0,177850	-0,339391	0,124934	-13,910092	-17,876799	-0,253286
14:23:06,41	0,354907	3,529977	0,234025	1,504003	-2,583013	0,060986	0,178910	-0,339794	0,124132	12,752362	-3,888941	-0,277738	-0,542992	-3,349845	-1,090844	-29,616334	11,490388	12,216211	0,178910	-0,339794	0,124132	-13,921439	-17,933337	-0,277738	0,178910	-0,339794	0,124132	-13,921439	-17,933337	-0,277738
14:23:06,46	0,354907	3,529977	0,234025	1,504003	-2,583013	0,060986	0,179145	-0,337224	0,123374	12,607957	-3,845012	-0,254328	-0,542481	-3,351966	-1,090828	-29,660260	11,507400	12,250887	0,179145	-0,337224	0,123374	-13,864090	-17,907890	-0,254328	0,179145	-0,337224	0,123374	-13,864090	-17,907890	-0,254328
14:23:06,51	0,354907	3,529977	0,234025	1,504003	-2,583013	0,060986	0,180727	-0,338727	0,123390	12,678891	-3,809313	-0,219652	-0,538279	-3,350485	-1,088108	-29,619267	11,482351	12,224729	0,180727	-0,338727	0,123390	-13,911153	-17,996352	-0,219652	0,180727	-0,338727	0,123390	-13,911153	-17,996352	-0,219652
14:23:06,56	0,354907	3,529977	0,234025	1,504003	-2,583013	0,060986	0,177343	-0,341625	0,126110	12,828428	-3,937236	-0,245810	-0,543513	-3,350559	-1,086575	-29,590787	11,470426	12,188290	0,177343	-0,341625	0,126110	-13,989165	-17,858660	-0,245810	0,177343	-0,341625	0,126110	-13,989165	-17,858660	-0,245810
14:23:06,61	0,354907	3,529977	0,234025	1,504003	-2,583013	0,060986	0,180024	-0,337130	0,127643	12,598568	-3,767215	-0,282250	-0,541165	-3,352482	-1,087331	-29,594023	11,463216	12,203208	0,180024	-0,337130	0,127643	-13,866119	-17,899072	-0,282250	0,180024	-0,337130	0,127643	-13,866119	-17,899072	-0,282250
14:23:06,66	0,354907	3,529977	0,234025	1,504003	-2,583013	0,060986	0,180515	-0,340125	0,126887	12,746437	-3,740860	-0,267331	-0,540055	-3,354534	-1,088099	-29,620391	11,441847	12,217685	0,180515	-0,340125	0,126887	-13,953344	-17,911290	-0,267331	0,180515	-0,340125	0,126887	-13,953344	-17,911290	-0,267331
14:23:06,71	0,354907	3,529977	0,234025	1,504003	-2,583013	0,060986	0,181737	-0,342112	0,126119	12,818097	-3,689480	-0,252855	-0,541746	-3,347059	-1,090470	-29,586671	11,507608	12,192633	0,181737	-0,342112	0,126119	-14,037703	-17,955818	-0,252855	0,181737	-0,342112	0,126119	-14,037703	-17,955818	-0,252855
14:23:06,76	0,354907	3,529977	0,234025	1,504003	-2,583013	0,060986	0,176109	-0,336910	0,123748	12,621404	-3,985806	-0,277906	-0,542412	-3,350166	-1,090464	-29,623441	11,491004	12,206435	0,176109	-0,336910	0,123748	-13,826040	-17,810358	-0,277906	0,176109	-0,336910	0,123748	-13,826040	-17,810358	-0,277906
14:23:06,81	0,354907	3,529977	0,234025	1,504003	-2,583013	0,060986	0,179133	-0,337887	0,123754	12,639420	-3,852101	-0,264105	-0,538891	-3,348705	-1,088930	-29,633812	11,497788	12,187270	0,179133	-0,337887	0,123754	-13,884682	-17,914035	-0,264105	0,179133	-0,337887	0,123754	-13,884682	-17,914035	-0,264105
14:23:06,86	0,354907	3,529977	0,234025	1,504003	-2,583013	0,060986	0,176107	-0,340205	0,125288	12,760656	-4,021820	-0,283269	-0,538887	-3,350356	-1,090054	-29,612872	11,449248	12,219856	0,176107	-0,340205	0,125288	-13,945425	-17,846222	-0,283269	0,176107	-0,340205	0,125288	-13,945425	-17,846222	-0,283269
14:23:06,91	0,354907	3,529977	0,234025	1,504003	-2,583013	0,060986	0,177535	-0,341034	0,124164	12,772222	-3,905168	-0,250684	-0,540621	-3,352414	-1,090434	-29,616828	11,492965	12,225768	0,177535	-0,341034	0,124164	-13,998974	-17,841656	-0,250684	0,177535	-0,341034	0,124164	-13,998974	-17,841656	-0,250684
14:23:06,96	0,354907	3,529977	0,234025	1,504003	-2,583013	0,060986	0,180184	-0,340561	0,123784	12,783515	-3,792676	-0,244771	-0,539537	-3,349938	-1,090838	-29,639399	11,455117	12,230434	0,180184	-0,340561	0,123784	-13,950561	-17,937153	-0,244771	0,180184	-0,340561	0,123784	-13,950561	-17,937153	-0,244771
14:23:07,01	0,354907	3,529977	0,234025	1,504003	-2,583013	0,060986	0,177498	-0,340263	0,123380	12,723909	-3,933008	-0,240106	-0,542976	-3,347698	-1,087758	-29,623551	11,526003	12,201334	0,177498	-0,340263	0,123380	-13,986702	-17,866578	-0,240106	0,177498	-0,340263	0,123380	-13,986702	-17,866578	-0,240106
14:23:07,06	0,354907	3,529977	0,234025	1,504003	-2,583013	0,060986	0,177278	-0,336164	0,126460	12,580081	-3,966172	-0,269205	-0,538222	-3,353525	-1,092756	-29,599461	11,501836	12,217846	0,177278	-0,336164	0,126460	-13,808769	-17,882464	-0,269205	0,177278	-0,336164	0,126460	-13,808769	-17,882464	-0,269205
14:23:07,11	0,354907	3,529977	0,234025	1,504003	-2,583013	0,060986	0,179947	-0,343195	0,121462	12,936814	-3,794397	-0,252693	-0,541255	-3,350831	-1,090855	-29,632143	11,482501	12,201746	0,179947	-0,343195	0,121462	-14,003977	-17,920267	-0,252693	0,179947	-0,343195	0,121462	-14,003977	-17,920267	-0,252693
14:23:07,16	0,354907	3,529977	0,234025	1,504003	-2,583013	0,060986	0,179131	-0,339221	0,123363	12,697088	-3,855492	-0,268793	-0,541834	-3,348933	-1,088133	-29,640659	11,527305	12,221174	0,179131	-0,339221	0,123363	-13,931756	-17,917265	-0,268793	0,179131	-0,339221	0,123363	-13,931756	-17,917265	-0,268793
14:23:07,21	0,354907	3,529977	0,234025	1,504003	-2,583013	0,060986	0,177776	-0,337771	0,126085	12,656235	-3,955729	-0,249365	-0,538938	-3,351530	-1,088120	-29,652312	11,475336	12,224582	0,177776	-0,337771	0,126085	-13,858789	-17,911135	-0,249365	0,177776	-0,337771	0,126085	-13,858789	-17,911135	-0,249365
14:23:07,26	0,354907	3,529977	0,234025	1,504003	-2,583013	0,060986	0,178577	-0,341577	0,126098	12,803310	-3,898157	-0,245957	-0,542429	-3,352451	-1,090443	-29,622334	11,452237	12,219362	0,178577	-0,341577	0,126098	-14,010479	-17,916483	-0,245957	0,178577	-0,341577	0,126098	-14,010479	-17,916483	-0,245957
14:23:07,31	0,354907	3,529977	0,234025	1,504003	-2,583013	0,060986	0,181121	-0,339014	0,123775	12,665042	-3,728399	-0,251177	-0,541220	-3,352200	-1,089276	-29,621375	11,485889	12,219966	0,181121	-0,339014	0,123775	-13,947587	-17,946366	-0,251177	0,181121	-0,339014	0,123775	-13,947587	-17,946366	-0,251177
14:23:07,36	0,354907	3,529977	0,234025	1,504003	-2,583013	0,060986	0,180299	-0,339936	0,124942	12,742568	-3,787143	-0,250573	-0,540116	-3,350428	-1,088490	-29,635834	11,448147	12,247952	0,180299	-0,339936	0,124942	-13,942376	-17,940577	-0,250573	0,180299	-0,339936	0,124942	-13,942376	-17,940577	-0,250573
14:23:07,41	0,354907	3,529977	0,234025	1,504003	-2,583013	0,060986	0,178211	-0,340006	0,125728	12,706323	-3,889327	-0,222587	-0,539484	-3,353532	-1,088116	-29,627121	11,439128	12,203389	0,178211	-0,340006	0,125728	-13,984161	-17,878917	-0,222587	0,178211	-0,340006	0,125728	-13,984161	-17,878917	-0,222587
14:23:07,46	0,354907	3,529977	0,234025	1,504003	-2,583013	0,060986	0,180584	-0,342106	0,126102	12,812037	-3,753885	-0,267150	-0,543052	-3,350754	-1,089313	-29,642848	11,464512	12,195197	0,180584	-0,342106	0,126102	-14,043249	-17,929741	-0,267150	0,180584	-0,342106	0,126102	-14,043249	-17,929741	-0,267150
14:23:07,51	0,354907	3,529977	0,234025	1,504003	-2,583013	0,060986	0,179962	-0,337627	0,124905	12,593253	-3,812565	-0,275342	-0,538861	-3,351675	-1,089265	-29,607564	11,455835	12,224186	0,179962	-0,337627	0,124905	-13,910438	-17,939559	-0,275342	0,179962	-0,337627	0,124905	-13,910438	-17,939559	-0,275342
14:23:07,56	0,354907	3,529977	0,234025	1,504003	-2,583013	0,060986	0,178664	-0,341716	0,124953	12,816043	-3,845136	-0,246353	-0,542415	-3,352205	-1,089294	-29,632679	11,491154	12,205519	0,178664	-0,341716	0,124953	-14,008687	-17,870281	-0,246353	0,178664	-0,341716	0,124953	-14,008687	-17,870281	-0,246353
14:23:07,61	0,354907	3,529977	0,234025	1,504003	-2,583013	0,060986	0,180901	-0,338904	0,124924	12,687815	-3,768260	-0,265020	-0,538895	-3,349108	-1,087734	-29,618377	11,449233	12,213839	0,180901	-0,338904	0,124924	-13,916122	-17,968951	-0,265020	0,180901	-0,338904	0,124924	-13,916122	-17,968951	-0,265020
14:23:07,66	0,354907	3,529977	0,234025	1,504003	-2,583013	0,060986	0,179823	-0,334518	0,123931	12,483807	-3,850225	-0,262518	-0,545674	-3,349080	-1,090287	-29,643130	11,524948	12,208021	0,179823	-0,334518	0,123931	-13,775864	-17,966352	-0,262518	0,179823	-0,334518	0,123931	-13,775864	-17,966352	-0,262518
14:23:07,71	0,354907	3,529977	0,234025	1,504003	-2,583013	0,060986	0,163296	-0,263636	0,115678	12,343289	-3,803174	-0,769440	-0,598796	-3,299325	-1,098540	-27,085413	14,142054	11,701099	0,163296	-0,263636	0,115678	-8,352158	-16,621873	-0,769440	0,163296	-0,263636	0,115678	-8,352158	-16,621873	-0,769440
14:23:07,76	0,354907	3,529977	0,234025	1,504003	-2,583013	0,060986	0,163296	-0,263636	0,115678	12,343289	-3,803174	-0,769440	-0,568573	-3,335796	-1,135574	-29,040765	12,131388	11,960155	0,163296	-0,263636	0,115678	-8,352158	-16,621873	-0,769440	0,163296	-0,263636	0,115678	-8,352158	-16,621873	-0,769440
14:23:07,81	0,354907	3,529977	0,234025	1,504003	-2,583013	0,060986	0,179768	-0,308045	0,078644	11,933595	-3,634633	-0,510384	-0,532420	-3,350233	-1,091125	-30,104031	10,219124	12,197785	0,179768	-0,308045	0,078644	-12,247960	-17,746457	-0,510384	0,179768	-0,308045	0,078644	-12,247960	-17,746457	-0,510384
14:23:07,86	0,355018	3,530136	0,234006	1,454023	-2,583014	0,060926	0,174195	-0,346573	0,123093	11,749357	-3,889133	-0,272754	-0,524061	-3,330350	-1,061181	-29,080894	10,026825	12,118024	0,174195	-0,346573	0,123093	-15,456657	-17,563444	-0,272754	0,174195	-0,346573	0,123093	-15,456657	-17,563444	-0,272754
14:23:07,91	0,355018	3,530136	0,234006	1,454023	-2,583014	0,060926	0,152796	-0,343872	0,153037	11,953892	-4,019667	-0,352515	-0,526907	-3,326497	-1,061155	-29,035233	10,069043	12,152887	0,152796	-0,343872	0,153037	-15,040025	-16,014161	-0,352515	0,152796	-0,343872	0,153037	-15,040025	-16,014161	-0,352515
14:23:07,96	0,355018	3,530136	0,234006	1,454023	-2,583014	0,060926	0,150882	-0,339479	0,153063	11,784897	-4,100744	-0,317652	-0,526325	-3,326284	-1,063085	-29,022908	10,040403	12,162840	0,150882	-0,339479	0,153063	-14,864242	-15,945012	-0,317652	0,150882	-0,339479	0,153063	-14,864242	-15,945012	-0,317652
14:23:08,01	0,355018	3,530136	0,234006	1,454023	-2,583014	0,060926	0,150407	-0,339877	0,151133	11,786940	-4,100468	-0,307699	-0,526906	-3,325941	-1,061574	-29,032512	10,055963	12,114017	0,150407	-0,339877	0,151133	-14,893424	-15,907422	-0,307699	0,150407	-0,339877	0,151133	-14,893424	-15,907422	-0,307699
14:23:08,06	0,355018	3,530136	0,234006	1,454023	-2,583014	0,060926	0,150400	-0,339203	0,152644	11,760529	-4,116922	-0,356522	-0,526878	-3,325414	-1,061903	-29,001850	10,033311	12,176247	0,150400	-0,339203	0,152644	-14,866870	-15,923337	-0,356522	0,150400	-0,339203	0,152644	-14,866870	-15,923337	-0,356522
14:23:08,11	0,355018	3,530136	0,234006	1,454023	-2,583014	0,060926	0,149930	-0,338963	0,152315	11,743805	-4,103489	-0,294293	-0,522787	-3,326300	-1,063488	-29,017255	10,021249	12,133952	0,149930	-0,338963	0,152315	-14,864819	-15,872999	-0,294293	0,149930	-0,338963	0,152315	-14,864819	-15,872999	-0,294293
14:23:08,16	0,355018	3,530136	0,234006	1,454023	-2,583014	0,060926	0,153536	-0,339407	0,145459	11,875991	-4,073300	-0,329698	-0,528297	-3,328759	-1,068759	-29,083537	10,206477	12,140842	0,153536	-0,339407	0,145459	-14,767448	-16,125886	-0,329698	0,153536	-0,339407	0,145459	-14,767448	-16,125886	-0,329698
14:23:08,21	0,355018	3,530136	0,234006	1,454023	-2,583014	0,060926	0,153536	-0,339407	0,145459	11,875991	-4,073300	-0,329698	-0,601549	-3,297933	-1,103490	-27,654758	13,699782	11,680991	0,153536	-0,339407	0,145459	-14,767448	-16,125886	-0,329698	0,153536	-0,339407	0,145459	-14,767448	-16,125886	-0,329698
14:23:08,26	0,355018	3,530136	0,234006	1,454023	-2,583014	0,060926	0,163466	-0,260557	0,110728	11,515454	-4,066220	-0,789548	-0,560747	-3,298459	-1,130902	-27,678748	11,048199	11,847676	0,163466	-0,260557	0,110728	-8,938237	-16,898333	-0,789548	0,163466	-0,260557	0,110728	-8,938237	-16,898333	-0,789548
14:23:08,31	0,355018	3,530136	0,234006	1,454023	-2,583014	0,060926	0,143521	-0,296155	0,083316	11,058237	-3,798386	-0,622863	-0,543644	-3,373828	-1,105792	-31,793371	10,427528	12,138499	0,143521	-0,296155	0,083316	-12,189926	-15,064753	-0,622863	0,143521	-0,296155	0,083316	-12,189926	-15,064753	-0,622863
14:23:08,36	0,354999	3,530062	0,234006	1,403978	-2,583019	0,060992	0,200241	-0,348651	0,108426	11,193216	-4,101955	-0,332040	-0,541122	-3,350394	-1,081244	-30,517104	10,172450	12,080750	0,200241	-0,348651	0,108426	-16,175906	-19,820876	-0,332040	0,200241	-0,348651	0,108426	-16,175906	-19,820876	-0,332040
14:23:08,41	0,354999	3,530062	0,234006	1,403978	-2,583019	0,060992	0,178685	-0,339118	0,132974	11,114724	-3,990054	-0,389790	-0,542310	-3,350942	-1,079702	-30,536640	10,200509	12,075779	0,178685	-0,339118	0,132974	-15,506048	-18,016821	-0,389790	0,178685	-0,339118	0,132974	-15,506048	-18,016821	-0,389790
14:23:08,46	0,354999	3,530062	0,234006	1,403978	-2,583019	0,060992	0,179754	-0,338363	0,134516	11,090014	-3,965407	-0,394761	-0,540489	-3,347040	-1,082002	-30,496542	10,211802	12,111938	0,179754	-0,338363	0,134516	-15,471519	-18,076101	-0,394761	0,179754	-0,338363	0,134516	-15,471519	-18,076101	-0,394761
14:23:08,51	0,354999	3,530062	0,234006	1,403978	-2,583019	0,060992	0,175465	-0,337989	0,132216	11,100379	-4,159381	-0,358601	-0,538817	-3,350821	-1,082772	-30,536396	10,178156	12,121157	0,175465	-0,337989	0,132216	-15,431771	-17,933350	-0,358601	0,175465	-0,337989	0,132216	-15,431771	-17,933350	-0,358601
14:23:08,56	0,354999	3,530062	0,234006	1,403978	-2,583019	0,060992	0,177903	-0,341328	0,131446	11,224934	-4,050293	-0,349383	-0,540512	-3,350307	-1,078911	-30,505115	10,150391	12,073773	0,177903	-0,341328	0,131446	-15,569315	-18,015651	-0,349383	0,177903	-0,341328	0,131446	-15,569315	-18,015651	-0,349383
14:23:08,61	0,354999	3,530062	0,234006	1,403978	-2,583019	0,060992	0,178306	-0,339602	0,135307	11,126797	-3,988369	-0,396766	-0,542347	-3,348426	-1,080850	-30,530828	10,171200	12,109762	0,178306	-0,339602	0,135307	-15,531991	-17,985355	-0,396766	0,178306	-0,339602	0,135307	-15,531991	-17,985355	-0,396766
14:23:08,66	0,354999	3,530062	0,234006	1,403978	-2,583019	0,060992	0,177594	-0,337073	0,133368	11,000431	-4,058053	-0,360777	-0,540564	-3,346481	-1,080886	-30,533424	10,202023	12,072633	0,177594	-0,337073	0,133368	-15,459796	-17,999166	-0,360777	0,177594	-0,337073	0,133368	-15,459796	-17,999166	-0,360777
14:23:08,71	0,354999	3,530062	0,234006	1,403978	-2,583019	0,060992	0,175017	-0,337645	0,133332	11,055559	-4,209697	-0,397906	-0,542283	-3,349856	-1,077736	-30,514513	10,177825	12,098020	0,175017	-0,337645	0,133332	-15,449553	-17,948545	-0,397906	0,175017	-0,337645	0,133332	-15,449553	-17,948545	-0,397906
14:23:08,76	0,354999	3,530062	0,234006	1,403978	-2,583019	0,060992	0,178800	-0,337843	0,136482	11,054387	-3,984492	-0,372519	-0,542332	-3,348852	-1,082418	-30,532949	10,197099	12,092126	0,178800	-0,337843	0,136482	-15,466317	-18,020325	-0,372519	0,178800	-0,337843	0,136482	-15,466317	-18,020325	-0,372519
14:23:08,81	0,354999	3,530062	0,234006	1,403978	-2,583019	0,060992	0,177954	-0,337299	0,131800	11,033559	-4,054087	-0,378413	-0,542900	-3,346123	-1,080490	-30,514534	10,176903	12,075888	0,177954	-0,337299	0,131800	-15,444420	-18,023509	-0,378413	0,177954	-0,337299	0,131800	-15,444420	-18,023509	-0,378413
14:23:08,86	0,354999	3,530062	0,234006	1,403978	-2,583019	0,060992	0,175875	-0,335443	0,133728	10,928739	-4,136158	-0,394651	-0,543974	-3,348047	-1,081619	-30,472445	10,192000	12,090690	0,175875	-0,335443	0,133728	-15,403507	-17,942365	-0,394651	0,175875	-0,335443	0,133728	-15,403507	-17,942365	-0,394651
14:23:08,91	0,354999	3,530062	0,234006	1,403978	-2,583019	0,060992	0,178079	-0,335474	0,132599	10,964495	-3,992683	-0,379849	-0,543462	-3,347496	-1,080855	-30,515442	10,215329	12,101275	0,178079	-0,335474	0,132599	-15,370222	-17,971852	-0,379849	0,178079	-0,335474	0,132599	-15,370222	-17,971852	-0,379849
14:23:08,96	0,354999	3,530062	0,234006	1,403978	-2,583019	0,060992	0,177346	-0,335642	0,133363	10,971940	-4,079687	-0,369264	-0,541110	-3,344980	-1,081536	-30,511250	10,223260	12,108736	0,177346	-0,335642	0,133363	-15,375971	-18,001335	-0,369264	0,177346	-0,335642	0,133363	-15,375971	-18,001335	-0,369264
14:23:09,01	0,354999	3,530062	0,234006	1,403978	-2,583019	0,060992	0,173991	-0,336421	0,132682	11,021424	-4,254484	-0,361803	-0,539385	-3,348449	-1,080842	-30,531219	10,196921	12,115938	0,173991	-0,336421	0,132682	-15,387656	-17,912761	-0,361803	0,173991	-0,336421	0,132682	-15,387656	-17,912761	-0,361803
14:23:09,06	0,354999	3,530062	0,234006	1,403978	-2,583019	0,060992	0,176133	-0,339650	0,133376	11,156528	-4,147235	-0,354601	-0,541691	-3,347975	-1,083558	-30,494932	10,174926	12,106495	0,176133	-0,339650	0,133376	-15,506014	-17,973644	-0,354601	0,176133	-0,339650	0,133376	-15,506014	-17,973644	-0,354601
14:23:09,11	0,354999	3,530062	0,234006	1,403978	-2,583019	0,060992	0,176875	-0,337415	0,130660	11,039401	-4,066214	-0,364044	-0,538157	-3,350280	-1,082476	-30,499799	10,165724	12,107072	0,176875	-0,337415	0,130660	-15,447691	-17,950890	-0,364044	0,176875	-0,337415	0,130660	-15,447691	-17,950890	-0,364044
14:23:09,16	0,354999	3,530062	0,234006	1,403978	-2,583019	0,060992	0,177104	-0,341629	0,131742	11,248106	-4,053920	-0,363467	-0,542273	-3,350158	-1,081210	-30,510668	10,206980	12,125211	0,177104	-0,341629	0,131742	-15,569754	-17,956572	-0,363467	0,177104	-0,341629	0,131742	-15,569754	-17,956572	-0,363467
14:23:09,21	0,354999	3,530062	0,234006	1,403978	-2,583019	0,060992	0,179056	-0,338003	0,133008	11,089871	-3,982430	-0,345328	-0,542377	-3,350585	-1,079283	-30,546208	10,155176	12,122663	0,179056	-0,338003	0,133008	-15,443383	-18,038355	-0,345328	0,179056	-0,338003	0,133008	-15,443383	-18,038355	-0,345328
14:23:09,26	0,354999	3,530062	0,234006	1,403978	-2,583019	0,060992	0,179479	-0,338127	0,134935	11,033667	-3,965353	-0,347876	-0,541671	-3,346530	-1,080037	-30,494125	10,204189	12,144261	0,179479	-0,338127	0,134935	-15,509291	-18,054419	-0,347876	0,179479	-0,338127	0,134935	-15,509291	-18,054419	-0,347876
14:23:09,31	0,354999	3,530062	0,234006	1,403978	-2,583019	0,060992	0,175613	-0,336710	0,134181	11,028485	-4,145750	-0,326278	-0,541050	-3,349360	-1,077716	-30,478144	10,153046	12,101972	0,175613	-0,336710	0,134181	-15,403261	-17,931390	-0,326278	0,175613	-0,336710	0,134181	-15,403261	-17,931390	-0,326278
14:23:09,36	0,354999	3,530062	0,234006	1,403978	-2,583019	0,060992	0,177754	-0,338664	0,136502	11,093767	-3,995020	-0,368567	-0,542864	-3,348685	-1,080045	-30,503779	10,190114	12,128853	0,177754	-0,338664	0,136502	-15,491329	-17,948709	-0,368567	0,177754	-0,338664	0,136502	-15,491329	-17,948709	-0,368567
14:23:09,41	0,354999	3,530062	0,234006	1,403978	-2,583019	0,060992	0,178077	-0,336755	0,134173	11,013786	-4,018961	-0,341686	-0,542288	-3,349142	-1,081239	-30,505684	10,167944	12,090159	0,178077	-0,336755	0,134173	-15,421458	-17,998001	-0,341686	0,178077	-0,336755	0,134173	-15,421458	-17,998001	-0,341686
14:23:09,46	0,354999	3,530062	0,234006	1,403978	-2,583019	0,060992	0,178184	-0,337482	0,132979	11,031443	-4,003955	-0,380380	-0,544027	-3,347946	-1,081632	-30,500393	10,201736	12,091303	0,178184	-0,337482	0,132979	-15,460878	-17,991405	-0,380380	0,178184	-0,337482	0,132979	-15,460878	-17,991405	-0,380380
14:23:09,51	0,354999	3,530062	0,234006	1,403978	-2,583019	0,060992	0,178018	-0,335378	0,132586	10,953943	-4,024895	-0,379236	-0,536726	-3,348569	-1,081992	-30,513308	10,163116	12,119447	0,178018	-0,335378	0,132586	-15,373211	-17,999322	-0,379236	0,178018	-0,335378	0,132586	-15,373211	-17,999322	-0,379236
14:23:09,57	0,354999	3,530062	0,234006	1,403978	-2,583019	0,060992	0,174907	-0,342012	0,132226	11,259046	-4,178574	-0,351092	-0,542322	-3,347742	-1,079316	-30,527621	10,184134	12,085090	0,174907	-0,342012	0,132226	-15,588935	-17,908739	-0,351092	0,174907	-0,342012	0,132226	-15,588935	-17,908739	-0,351092
14:23:09,62	0,354999	3,530062	0,234006	1,403978	-2,583019	0,060992	0,176988	-0,336753	0,134903	10,996583	-4,093237	-0,385450	-0,544642	-3,349919	-1,082019	-30,503463	10,162309	12,085063	0,176988	-0,336753	0,134903	-15,438505	-17,986806	-0,385450	0,176988	-0,336753	0,134903	-15,438505	-17,986806	-0,385450
14:23:09,67	0,354999	3,530062	0,234006	1,403978	-2,583019	0,060992	0,180034	-0,335832	0,132199	10,941908	-3,903014	-0,385476	-0,541066	-3,345066	-1,080841	-30,475874	10,175426	12,105202	0,180034	-0,335832	0,132199	-15,420941	-18,035689	-0,385476	0,180034	-0,335832	0,132199	-15,420941	-18,035689	-0,385476
14:23:09,72	0,354999	3,530062	0,234006	1,403978	-2,583019	0,060992	0,174043	-0,336502	0,133377	11,001897	-4,197208	-0,365338	-0,599821	-3,272496	-1,096661	-26,831017	13,001389	11,611309	0,174043	-0,336502	0,133377	-15,413538	-17,859595	-0,365338	0,174043	-0,336502	0,133377	-15,413538	-17,859595	-0,365338
14:23:09,77	0,354999	3,530062	0,234006	1,403978	-2,583019	0,060992	0,140573	-0,249334	0,117558	10,738941	-4,194096	-0,859230	-0,580510	-3,326393	-1,138382	-29,684500	11,436261	11,795346	0,140573	-0,249334	0,117558	-8,833802	-15,229082	-0,859230	0,140573	-0,249334	0,117558	-8,833802	-15,229082	-0,859230
14:23:09,82	0,354999	3,530062	0,234006	1,403978	-2,583019	0,060992	0,177594	-0,293006	0,075836	10,227685	-3,957623	-0,675193	-0,537995	-3,337381	-1,088987	-30,345212	9,283177	12,081905	0,177594	-0,293006	0,075836	-12,773282	-17,898765	-0,675193	0,177594	-0,293006	0,075836	-12,773282	-17,898765	-0,675193
14:23:09,87	0,354924	3,529927	0,234029	1,353970	-2,583016	0,060987	0,165852	-0,335319	0,125231	10,233008	-4,063862	-0,388634	-0,534138	-3,309583	-1,061358	-29,054149	9,201793	12,000711	0,165852	-0,335319	0,125231	-16,089571	-17,083252	-0,388634	0,165852	-0,335319	0,125231	-16,089571	-17,083252	-0,388634
14:23:09,92	0,354924	3,529927	0,234029	1,353970	-2,583016	0,060987	0,139850	-0,324761	0,152860	10,258998	-4,257198	-0,469828	-0,534118	-3,310404	-1,060225	-29,051946	9,192058	11,951117	0,139850	-0,324761	0,152860	-15,234711	-15,235405	-0,469828	0,139850	-0,324761	0,152860	-15,234711	-15,235405	-0,469828
14:23:09,97	0,354924	3,529927	0,234029	1,353970	-2,583016	0,060987	0,140551	-0,325188	0,153993	10,273917	-4,213935	-0,519422	-0,534145	-3,306896	-1,060224	-29,058820	9,211364	11,976547	0,140551	-0,325188	0,153993	-15,253377	-15,247224	-0,519422	0,140551	-0,325188	0,153993	-15,253377	-15,247224	-0,519422
14:23:10,02	0,354924	3,529927	0,234029	1,353970	-2,583016	0,060987	0,137527	-0,323411	0,153994	10,194782	-4,386838	-0,493992	-0,530711	-3,308957	-1,062157	-29,090927	9,169671	11,991541	0,137527	-0,323411	0,153994	-15,192998	-15,182669	-0,493992	0,137527	-0,323411	0,153994	-15,192998	-15,182669	-0,493992
14:23:10,07	0,354924	3,529927	0,234029	1,353970	-2,583016	0,060987	0,137594	-0,327416	0,152061	10,350862	-4,390277	-0,478998	-0,534762	-3,306577	-1,061012	-29,068685	9,207477	11,972099	0,137594	-0,327416	0,152061	-15,351281	-15,191422	-0,478998	0,137594	-0,327416	0,152061	-15,351281	-15,191422	-0,478998
14:23:10,12	0,354924	3,529927	0,234029	1,353970	-2,583016	0,060987	0,137559	-0,322718	0,153206	10,150412	-4,391745	-0,498440	-0,532980	-3,309341	-1,061671	-29,073036	9,225656	11,983926	0,137559	-0,322718	0,153206	-15,182914	-15,190132	-0,498440	0,137559	-0,322718	0,153206	-15,182914	-15,190132	-0,498440
14:23:10,17	0,354924	3,529927	0,234029	1,353970	-2,583016	0,060987	0,139062	-0,325642	0,152547	10,316058	-4,326475	-0,486613	-0,538220	-3,308145	-1,059855	-29,070435	9,291532	11,958740	0,139062	-0,325642	0,152547	-15,246847	-15,242805	-0,486613	0,139062	-0,325642	0,152547	-15,246847	-15,242805	-0,486613
14:23:10,22	0,354924	3,529927	0,234029	1,353970	-2,583016	0,060987	0,140645	-0,320507	0,154363	10,107360	-4,274804	-0,511799	-0,619108	-3,287472	-1,109801	-27,752544	13,249471	11,452705	0,140645	-0,320507	0,154363	-15,052405	-15,315461	-0,511799	0,140645	-0,320507	0,154363	-15,052405	-15,315461	-0,511799
14:23:10,27	0,354924	3,529927	0,234029	1,353970	-2,583016	0,060987	0,163186	-0,240119	0,104417	10,013823	-3,940305	-1,017834	-0,578246	-3,303325	-1,138596	-28,900410	10,783748	11,673426	0,163186	-0,240119	0,104417	-8,835513	-16,750444	-1,017834	0,163186	-0,240119	0,104417	-8,835513	-16,750444	-1,017834
14:23:10,32	0,354924	3,529927	0,234029	1,353970	-2,583016	0,060987	0,156485	-0,283433	0,075622	9,556870	-4,050022	-0,797113	-0,560692	-3,360742	-1,128418	-31,914099	9,801294	11,950750	0,156485	-0,283433	0,075622	-12,692659	-16,334063	-0,797113	0,156485	-0,283433	0,075622	-12,692659	-16,334063	-0,797113
14:23:10,37	0,355034	3,530027	0,234017	1,303946	-2,582999	0,060997	0,197432	-0,327344	0,085800	9,482526	-4,039463	-0,519789	-0,559511	-3,341318	-1,095027	-30,909292	9,768524	11,912046	0,197432	-0,327344	0,085800	-16,213954	-19,537872	-0,519789	0,197432	-0,327344	0,085800	-16,213954	-19,537872	-0,519789
14:23:10,42	0,355034	3,530027	0,234017	1,303946	-2,582999	0,060997	0,180020	-0,318655	0,119191	9,504725	-4,058303	-0,558493	-0,561129	-3,341025	-1,092494	-30,879201	9,737120	11,905724	0,180020	-0,318655	0,119191	-15,509674	-18,189885	-0,558493	0,180020	-0,318655	0,119191	-15,509674	-18,189885	-0,558493
14:23:10,47	0,355034	3,530027	0,234017	1,303946	-2,582999	0,060997	0,180575	-0,317107	0,121724	9,412072	-3,987708	-0,564815	-0,557077	-3,339040	-1,094047	-30,904514	9,744465	11,927540	0,180575	-0,317107	0,121724	-15,480800	-18,162818	-0,564815	0,180575	-0,317107	0,121724	-15,480800	-18,162818	-0,564815
14:23:10,52	0,355034	3,530027	0,234017	1,303946	-2,582999	0,060997	0,176830	-0,319623	0,120171	9,536636	-4,208026	-0,542999	-0,560571	-3,340884	-1,097559	-30,896035	9,770006	11,900459	0,176830	-0,319623	0,120171	-15,553783	-18,089179	-0,542999	0,176830	-0,319623	0,120171	-15,553783	-18,089179	-0,542999
14:23:10,57	0,355034	3,530027	0,234017	1,303946	-2,582999	0,060997	0,180174	-0,317519	0,116659	9,453582	-4,039570	-0,570080	-0,557585	-3,337212	-1,094448	-30,873598	9,772887	11,904334	0,180174	-0,317519	0,116659	-15,471666	-18,183220	-0,570080	0,180174	-0,317519	0,116659	-15,471666	-18,183220	-0,570080
14:23:10,62	0,355034	3,530027	0,234017	1,303946	-2,582999	0,060997	0,175501	-0,318270	0,119770	9,506339	-4,264568	-0,566205	-0,559386	-3,340968	-1,092886	-30,901956	9,774606	11,912552	0,175501	-0,318270	0,119770	-15,477850	-18,041398	-0,566205	0,175501	-0,318270	0,119770	-15,477850	-18,041398	-0,566205
14:23:10,67	0,355034	3,530027	0,234017	1,303946	-2,582999	0,060997	0,179655	-0,318588	0,121332	9,510198	-4,074004	-0,557987	-0,556961	-3,338917	-1,092874	-30,864337	9,773637	11,912850	0,179655	-0,318588	0,121332	-15,498975	-18,176885	-0,557987	0,179655	-0,318588	0,121332	-15,498975	-18,176885	-0,557987
14:23:10,72	0,355034	3,530027	0,234017	1,303946	-2,582999	0,060997	0,176665	-0,319662	0,121344	9,584009	-4,196371	-0,557689	-0,559904	-3,341506	-1,090924	-30,870216	9,764349	11,915379	0,176665	-0,319662	0,121344	-15,509461	-18,064612	-0,557689	0,176665	-0,319662	0,121344	-15,509461	-18,064612	-0,557689
14:23:10,77	0,355034	3,530027	0,234017	1,303946	-2,582999	0,060997	0,180379	-0,318408	0,123294	9,507803	-4,003712	-0,555160	-0,557650	-3,338666	-1,094827	-30,897178	9,750298	11,923237	0,180379	-0,318408	0,123294	-15,487205	-18,163468	-0,555160	0,180379	-0,318408	0,123294	-15,487205	-18,163468	-0,555160
14:23:10,82	0,355034	3,530027	0,234017	1,303946	-2,582999	0,060997	0,176792	-0,318940	0,119391	9,509811	-4,206539	-0,547302	-0,558711	-3,339177	-1,095199	-30,854310	9,781520	11,918918	0,176792	-0,318940	0,119391	-15,526950	-18,084748	-0,547302	0,176792	-0,318940	0,119391	-15,526950	-18,084748	-0,547302
14:23:10,87	0,355034	3,530027	0,234017	1,303946	-2,582999	0,060997	0,177766	-0,318277	0,119019	9,523824	-4,134423	-0,551621	-0,558789	-3,338635	-1,095598	-30,880080	9,758795	11,923610	0,177766	-0,318277	0,119019	-15,460916	-18,089022	-0,551621	0,177766	-0,318277	0,119019	-15,460916	-18,089022	-0,551621
14:23:10,92	0,355034	3,530027	0,234017	1,303946	-2,582999	0,060997	0,177335	-0,317938	0,118620	9,473641	-4,167762	-0,546929	-0,558810	-3,341239	-1,094036	-30,903324	9,771981	11,932621	0,177335	-0,317938	0,118620	-15,484503	-18,088570	-0,546929	0,177335	-0,317938	0,118620	-15,484503	-18,088570	-0,546929
14:23:10,97	0,355034	3,530027	0,234017	1,303946	-2,582999	0,060997	0,179601	-0,319222	0,120182	9,540210	-4,076651	-0,537918	-0,558142	-3,338273	-1,093651	-30,861409	9,772384	11,917989	0,179601	-0,319222	0,120182	-15,518732	-18,175343	-0,537918	0,179601	-0,319222	0,120182	-15,518732	-18,175343	-0,537918
14:23:11,02	0,355034	3,530027	0,234017	1,303946	-2,582999	0,060997	0,176699	-0,318318	0,120567	9,514474	-4,191475	-0,552550	-0,558210	-3,339591	-1,094057	-30,895734	9,769204	11,908590	0,176699	-0,318318	0,120567	-15,473452	-18,062333	-0,552550	0,176699	-0,318318	0,120567	-15,473452	-18,062333	-0,552550
14:23:11,07	0,355034	3,530027	0,234017	1,303946	-2,582999	0,060997	0,177874	-0,318918	0,120161	9,525769	-4,158520	-0,561949	-0,561663	-3,337692	-1,093640	-30,853056	9,778500	11,936951	0,177874	-0,318918	0,120161	-15,509275	-18,121601	-0,561949	0,177874	-0,318918	0,120161	-15,509275	-18,121601	-0,561949
14:23:11,12	0,355034	3,530027	0,234017	1,303946	-2,582999	0,060997	0,177956	-0,314978	0,120578	9,350309	-4,121936	-0,533588	-0,558187	-3,336670	-1,095978	-30,877097	9,791740	11,944642	0,177956	-0,314978	0,120578	-15,375491	-18,091466	-0,533588	0,177956	-0,314978	0,120578	-15,375491	-18,091466	-0,533588
14:23:11,17	0,355034	3,530027	0,234017	1,303946	-2,582999	0,060997	0,175332	-0,317477	0,118241	9,479690	-4,285794	-0,525897	-0,558872	-3,340024	-1,096382	-30,914720	9,742659	11,928551	0,175332	-0,317477	0,118241	-15,442262	-18,049386	-0,525897	0,175332	-0,317477	0,118241	-15,442262	-18,049386	-0,525897
14:23:11,22	0,355034	3,530027	0,234017	1,303946	-2,582999	0,060997	0,178580	-0,318561	0,117836	9,474727	-4,124985	-0,541988	-0,557628	-3,339518	-1,090542	-30,895175	9,747229	11,930078	0,178580	-0,318561	0,117836	-15,532297	-18,143477	-0,541988	0,178580	-0,318561	0,117836	-15,532297	-18,143477	-0,541988
14:23:11,27	0,355034	3,530027	0,234017	1,303946	-2,582999	0,060997	0,177519	-0,319385	0,123677	9,531334	-4,165478	-0,540461	-0,558744	-3,339078	-1,095196	-30,870971	9,791275	11,933945	0,177519	-0,319385	0,123677	-15,540419	-18,100738	-0,540461	0,177519	-0,319385	0,123677	-15,540419	-18,100738	-0,540461
14:23:11,32	0,355034	3,530027	0,234017	1,303946	-2,582999	0,060997	0,177696	-0,318199	0,119022	9,519881	-4,157356	-0,536594	-0,560536	-3,339786	-1,092112	-30,885076	9,766854	11,906791	0,177696	-0,318199	0,119022	-15,458728	-18,106481	-0,536594	0,177696	-0,318199	0,119022	-15,458728	-18,106481	-0,536594
14:23:11,37	0,355034	3,530027	0,234017	1,303946	-2,582999	0,060997	0,179206	-0,317001	0,122106	9,429407	-4,078845	-0,563748	-0,557024	-3,343455	-1,092104	-30,913423	9,790143	11,907885	0,179206	-0,317001	0,122106	-15,455195	-18,146498	-0,563748	0,179206	-0,317001	0,122106	-15,455195	-18,146498	-0,563748
14:23:11,42	0,355034	3,530027	0,234017	1,303946	-2,582999	0,060997	0,180627	-0,321877	0,122114	9,688941	-4,041141	-0,562654	-0,558780	-3,338684	-1,094808	-30,874622	9,755596	11,937500	0,180627	-0,321877	0,122114	-15,578408	-18,220351	-0,562654	0,180627	-0,321877	0,122114	-15,578408	-18,220351	-0,562654
14:23:11,47	0,355034	3,530027	0,234017	1,303946	-2,582999	0,060997	0,177373	-0,317971	0,119411	9,475300	-4,159445	-0,533039	-0,559928	-3,339776	-1,095613	-30,879705	9,793292	11,900128	0,177373	-0,317971	0,119411	-15,485410	-18,083258	-0,533039	0,177373	-0,317971	0,119411	-15,485410	-18,083258	-0,533039
14:23:11,52	0,355034	3,530027	0,234017	1,303946	-2,582999	0,060997	0,178893	-0,317522	0,118605	9,482091	-4,103679	-0,570411	-0,559456	-3,339103	-1,094372	-30,880301	9,773816	11,915895	0,178893	-0,317522	0,118605	-15,443425	-18,146776	-0,570411	0,178893	-0,317522	0,118605	-15,443425	-18,146776	-0,570411
14:23:11,57	0,355034	3,530027	0,234017	1,303946	-2,582999	0,060997	0,178074	-0,317595	0,119846	9,468685	-4,137047	-0,554644	-0,556404	-3,339825	-1,095594	-30,874282	9,767737	11,914380	0,178074	-0,317595	0,119846	-15,462506	-18,115849	-0,554644	0,178074	-0,317595	0,119846	-15,462506	-18,115849	-0,554644
14:23:11,62	0,355034	3,530027	0,234017	1,303946	-2,582999	0,060997	0,177173	-0,320598	0,118624	9,622612	-4,175629	-0,556159	-0,559310	-3,341675	-1,093248	-30,865527	9,771392	11,921893	0,177173	-0,320598	0,118624	-15,544354	-18,083730	-0,556159	0,177173	-0,320598	0,118624	-15,544354	-18,083730	-0,556159
14:23:11,67	0,355034	3,530027	0,234017	1,303946	-2,582999	0,060997	0,180229	-0,319007	0,120970	9,547403	-4,010998	-0,548646	-0,559914	-3,341099	-1,091719	-30,862436	9,728586	11,890470	0,180229	-0,319007	0,120970	-15,494639	-18,158942	-0,548646	0,180229	-0,319007	0,120970	-15,494639	-18,158942	-0,548646
14:23:11,72	0,355034	3,530027	0,234017	1,303946	-2,582999	0,060997	0,180032	-0,318196	0,122499	9,469730	-3,997158	-0,580069	-0,559960	-3,339778	-1,096759	-30,885480	9,783583	11,929639	0,180032	-0,318196	0,122499	-15,508686	-18,129643	-0,580069	0,180032	-0,318196	0,122499	-15,508686	-18,129643	-0,580069
14:23:11,78	0,355034	3,530027	0,234017	1,303946	-2,582999	0,060997	0,178910	-0,317496	0,117459	9,469392	-4,102917	-0,540900	-0,558757	-3,338560	-1,094829	-30,874079	9,775001	11,909081	0,178910	-0,317496	0,117459	-15,454006	-18,147385	-0,540900	0,178910	-0,317496	0,117459	-15,454006	-18,147385	-0,540900
14:23:11,83	0,355034	3,530027	0,234017	1,303946	-2,582999	0,060997	0,177254	-0,317928	0,119389	9,490148	-4,174868	-0,561458	-0,559389	-3,333519	-1,094444	-30,879522	9,780663	11,938793	0,177254	-0,317928	0,119389	-15,467198	-18,089335	-0,561458	0,177254	-0,317928	0,119389	-15,467198	-18,089335	-0,561458
14:23:11,88	0,355034	3,530027	0,234017	1,303946	-2,582999	0,060997	0,173205	-0,314861	0,119774	9,332854	-4,392990	-0,531746	-0,555208	-3,338454	-1,096384	-30,862371	9,765562	11,895698	0,173205	-0,314861	0,119774	-15,383745	-17,989567	-0,531746	0,173205	-0,314861	0,119774	-15,383745	-17,989567	-0,531746
14:23:11,93	0,355034	3,530027	0,234017	1,303946	-2,582999	0,060997	0,175388	-0,320949	0,117834	9,644895	-4,257058	-0,574841	-0,560555	-3,337090	-1,093541	-30,819134	9,781913	11,921185	0,175388	-0,320949	0,117834	-15,549563	-18,025020	-0,574841	0,175388	-0,320949	0,117834	-15,549563	-18,025020	-0,574841
14:23:11,98	0,355034	3,530027	0,234017	1,303946	-2,582999	0,060997	0,176881	-0,315636	0,120678	9,404433	-4,150166	-0,549354	-0,560413	-3,339285	-1,096741	-30,832368	9,815355	11,925250	0,176881	-0,315636	0,120678	-15,373006	-18,035307	-0,549354	0,176881	-0,315636	0,120678	-15,373006	-18,035307	-0,549354
14:23:12,03	0,355034	3,530027	0,234017	1,303946	-2,582999	0,060997	0,178710	-0,316857	0,117477	9,490251	-4,083211	-0,545289	-0,618193	-3,288619	-1,123563	-28,026624	12,685003	11,401388	0,178710	-0,316857	0,117477	-15,383009	-18,111974	-0,545289	0,178710	-0,316857	0,117477	-15,383009	-18,111974	-0,545289
14:23:12,08	0,355034	3,530027	0,234017	1,303946	-2,582999	0,060997	0,169939	-0,289320	0,047937	8,932979	-3,944066	-0,784096	-0,579875	-3,317920	-1,166281	-29,879532	10,275182	11,686443	0,169939	-0,289320	0,047937	-13,778645	-17,284261	-0,784096	0,169939	-0,289320	0,047937	-13,778645	-17,284261	-0,784096
14:23:12,13	0,355034	3,530027	0,234017	1,303946	-2,582999	0,060997	0,169939	-0,289320	0,047937	8,932979	-3,944066	-0,784096	-0,557782	-3,336533	-1,120777	-31,163113	9,038203	11,875637	0,169939	-0,289320	0,047937	-13,778645	-17,284261	-0,784096	0,169939	-0,289320	0,047937	-13,778645	-17,284261	-0,784096
14:23:12,18	0,354913	3,529969	0,234020	1,253963	-2,583015	0,061007	0,175011	-0,317759	0,093442	8,698763	-4,173416	-0,594902	-0,550719	-3,307147	-1,088255	-29,715054	8,725374	11,831680	0,175011	-0,317759	0,093442	-16,245324	-17,911808	-0,594902	0,175011	-0,317759	0,093442	-16,245324	-17,911808	-0,594902
14:23:12,23	0,354913	3,529969	0,234020	1,253963	-2,583015	0,061007	0,146031	-0,309183	0,125963	8,705941	-4,269942	-0,638859	-0,551888	-3,304519	-1,089047	-29,703028	8,723982	11,822491	0,146031	-0,309183	0,125963	-15,564958	-15,733350	-0,638859	0,146031	-0,309183	0,125963	-15,564958	-15,733350	-0,638859
14:23:12,28	0,354913	3,529969	0,234020	1,253963	-2,583015	0,061007	0,144340	-0,306857	0,125171	8,589774	-4,346762	-0,648048	-0,549922	-3,306858	-1,086652	-29,623061	8,735706	11,839961	0,144340	-0,306857	0,125171	-15,498501	-15,677427	-0,648048	0,144340	-0,306857	0,125171	-15,498501	-15,677427	-0,648048
14:23:12,33	0,354913	3,529969	0,234020	1,253963	-2,583015	0,061007	0,145382	-0,309729	0,127566	8,789230	-4,229181	-0,630579	-0,548251	-3,308701	-1,089002	-29,653989	8,688886	11,820844	0,145382	-0,309729	0,127566	-15,524458	-15,641652	-0,630579	0,145382	-0,309729	0,127566	-15,524458	-15,641652	-0,630579
14:23:12,38	0,354913	3,529969	0,234020	1,253963	-2,583015	0,061007	0,146143	-0,312098	0,125216	8,856428	-4,192997	-0,649695	-0,551132	-3,305874	-1,088225	-29,618267	8,688967	11,819928	0,146143	-0,312098	0,125216	-15,643260	-15,665186	-0,649695	0,146143	-0,312098	0,125216	-15,643260	-15,665186	-0,649695
14:23:12,43	0,354913	3,529969	0,234020	1,253963	-2,583015	0,061007	0,145135	-0,308189	0,125993	8,671100	-4,214474	-0,650611	-0,548813	-3,307675	-1,087826	-29,643677	8,701249	11,835008	0,145135	-0,308189	0,125993	-15,521745	-15,607600	-0,650611	0,145135	-0,308189	0,125993	-15,521745	-15,607600	-0,650611
14:23:12,48	0,354913	3,529969	0,234020	1,253963	-2,583015	0,061007	0,145535	-0,311098	0,126392	8,820285	-4,221837	-0,635531	-0,554499	-3,305521	-1,083203	-29,617269	8,873525	11,788328	0,145535	-0,311098	0,126392	-15,600894	-15,646339	-0,635531	0,145535	-0,311098	0,126392	-15,600894	-15,646339	-0,635531
14:23:12,53	0,354913	3,529969	0,234020	1,253963	-2,583015	0,061007	0,146513	-0,305097	0,131015	8,670639	-4,234275	-0,682211	-0,621665	-3,263413	-1,120307	-27,574653	12,140119	11,295658	0,146513	-0,305097	0,131015	-15,279472	-15,735511	-0,682211	0,146513	-0,305097	0,131015	-15,279472	-15,735511	-0,682211
14:23:12,58	0,354913	3,529969	0,234020	1,253963	-2,583015	0,061007	0,143629	-0,225875	0,093911	8,401355	-4,248548	-1,174881	-0,572533	-3,287938	-1,157207	-28,772042	9,200783	11,598445	0,143629	-0,225875	0,093911	-9,329829	-15,523444	-1,174881	0,143629	-0,225875	0,093911	-9,329829	-15,523444	-1,174881
14:23:12,63	0,354913	3,529969	0,234020	1,253963	-2,583015	0,061007	0,140302	-0,280687	0,057012	8,107351	-3,988864	-0,872094	-0,551238	-3,323661	-1,111667	-30,847947	8,115545	11,791889	0,140302	-0,280687	0,057012	-13,926582	-15,002574	-0,872094	0,140302	-0,280687	0,057012	-13,926582	-15,002574	-0,872094
14:23:12,68	0,354983	3,529981	0,234029	1,203944	-2,583009	0,061002	0,160592	-0,316991	0,102551	8,017343	-4,188945	-0,678650	-0,549121	-3,306606	-1,093866	-29,980096	8,092248	11,766212	0,160592	-0,316991	0,102551	-16,866423	-16,795427	-0,678650	0,160592	-0,316991	0,102551	-16,866423	-16,795427	-0,678650
14:23:12,73	0,354983	3,529981	0,234029	1,203944	-2,583009	0,061002	0,144763	-0,310297	0,120352	8,083005	-4,248827	-0,704327	-0,549994	-3,309203	-1,093464	-29,975708	8,072045	11,767969	0,144763	-0,310297	0,120352	-16,275283	-15,612728	-0,704327	0,144763	-0,310297	0,120352	-16,275283	-15,612728	-0,704327
14:23:12,78	0,354983	3,529981	0,234029	1,203944	-2,583009	0,061002	0,147449	-0,310838	0,120754	8,095878	-4,095273	-0,702570	-0,548783	-3,304439	-1,092303	-29,954066	8,085983	11,773248	0,147449	-0,310838	0,120754	-16,304943	-15,669996	-0,702570	0,147449	-0,310838	0,120754	-16,304943	-15,669996	-0,702570
14:23:12,83	0,354983	3,529981	0,234029	1,203944	-2,583009	0,061002	0,142718	-0,309506	0,121915	8,049473	-4,329512	-0,697291	-0,549442	-3,307353	-1,090747	-30,001409	8,101847	11,787285	0,142718	-0,309506	0,121915	-16,246737	-15,532849	-0,697291	0,142718	-0,309506	0,121915	-16,246737	-15,532849	-0,697291
14:23:12,88	0,354983	3,529981	0,234029	1,203944	-2,583009	0,061002	0,145571	-0,310392	0,123471	8,085624	-4,230067	-0,683254	-0,545883	-3,304150	-1,090710	-29,964166	8,066405	11,825596	0,145571	-0,310392	0,123471	-16,280155	-15,657397	-0,683254	0,145571	-0,310392	0,123471	-16,280155	-15,657397	-0,683254
14:23:12,93	0,354983	3,529981	0,234029	1,203944	-2,583009	0,061002	0,141017	-0,311873	0,123508	8,150570	-4,416889	-0,644943	-0,549969	-3,307272	-1,093063	-29,955552	8,065476	11,782134	0,141017	-0,311873	0,123508	-16,331478	-15,486748	-0,644943	0,141017	-0,311873	0,123508	-16,331478	-15,486748	-0,644943
14:23:12,98	0,354983	3,529981	0,234029	1,203944	-2,583009	0,061002	0,145765	-0,309895	0,121155	8,051218	-4,162108	-0,688405	-0,549381	-3,306865	-1,088390	-29,970712	8,092169	11,804689	0,145765	-0,309895	0,121155	-16,275559	-15,604626	-0,688405	0,145765	-0,309895	0,121155	-16,275559	-15,604626	-0,688405
14:23:13,03	0,354983	3,529981	0,234029	1,203944	-2,583009	0,061002	0,145118	-0,310201	0,125828	8,082636	-4,222208	-0,665850	-0,551153	-3,305320	-1,089569	-29,963557	8,080498	11,795192	0,145118	-0,310201	0,125828	-16,268115	-15,613966	-0,665850	0,145118	-0,310201	0,125828	-16,268115	-15,613966	-0,665850
14:23:13,08	0,354983	3,529981	0,234029	1,203944	-2,583009	0,061002	0,144665	-0,307893	0,124649	7,956127	-4,233709	-0,675347	-0,546402	-3,305865	-1,087627	-29,954746	8,085356	11,775435	0,144665	-0,307893	0,124649	-16,213502	-15,589941	-0,675347	0,144665	-0,307893	0,124649	-16,213502	-15,589941	-0,675347
14:23:13,13	0,354983	3,529981	0,234029	1,203944	-2,583009	0,061002	0,142762	-0,312281	0,126591	8,192899	-4,327484	-0,695104	-0,546429	-3,307279	-1,091854	-29,944358	8,049723	11,824996	0,142762	-0,312281	0,126591	-16,321163	-15,534300	-0,695104	0,142762	-0,312281	0,126591	-16,321163	-15,534300	-0,695104
14:23:13,18	0,354983	3,529981	0,234029	1,203944	-2,583009	0,061002	0,144000	-0,312965	0,122364	8,202776	-4,236306	-0,645543	-0,548747	-3,304369	-1,091909	-29,942465	8,098957	11,773321	0,144000	-0,312965	0,122364	-16,364940	-15,540289	-0,645543	0,144000	-0,312965	0,122364	-16,364940	-15,540289	-0,645543
14:23:13,23	0,354983	3,529981	0,234029	1,203944	-2,583009	0,061002	0,142639	-0,309502	0,122309	8,066291	-4,330054	-0,697218	-0,545840	-3,306818	-1,089181	-29,964832	8,079489	11,776252	0,142639	-0,309502	0,122309	-16,229589	-15,527200	-0,697218	0,142639	-0,309502	0,122309	-16,229589	-15,527200	-0,697218
14:23:13,28	0,354983	3,529981	0,234029	1,203944	-2,583009	0,061002	0,143306	-0,313244	0,125037	8,232849	-4,304989	-0,694287	-0,548183	-3,307606	-1,088372	-29,957068	8,077207	11,813846	0,143306	-0,313244	0,125037	-16,356805	-15,554520	-0,694287	0,143306	-0,313244	0,125037	-16,356805	-15,554520	-0,694287
14:23:13,33	0,354983	3,529981	0,234029	1,203944	-2,583009	0,061002	0,145161	-0,311609	0,125846	8,149713	-4,200694	-0,656693	-0,548219	-3,306164	-1,090329	-29,967609	8,080316	11,810607	0,145161	-0,311609	0,125846	-16,311561	-15,595799	-0,656693	0,145161	-0,311609	0,125846	-16,311561	-15,595799	-0,656693
14:23:13,38	0,354983	3,529981	0,234029	1,203944	-2,583009	0,061002	0,143930	-0,310857	0,123889	8,108041	-4,275388	-0,659932	-0,548165	-3,306231	-1,089153	-29,945176	8,080340	11,809661	0,143930	-0,310857	0,123889	-16,294216	-15,573860	-0,659932	0,143930	-0,310857	0,123889	-16,294216	-15,573860	-0,659932
14:23:13,43	0,354983	3,529981	0,234029	1,203944	-2,583009	0,061002	0,143961	-0,310937	0,125065	8,123437	-4,254333	-0,660878	-0,545862	-3,306133	-1,089548	-29,967489	8,076254	11,810413	0,143961	-0,310937	0,125065	-16,285098	-15,555280	-0,660878	0,143961	-0,310937	0,125065	-16,285098	-15,555280	-0,660878
14:23:13,48	0,354983	3,529981	0,234029	1,203944	-2,583009	0,061002	0,142724	-0,312882	0,124670	8,209900	-4,335934	-0,660126	-0,549385	-3,307418	-1,092650	-29,962121	8,085614	11,816591	0,142724	-0,312882	0,124670	-16,351345	-15,539782	-0,660126	0,142724	-0,312882	0,124670	-16,351345	-15,539782	-0,660126
14:23:13,53	0,354983	3,529981	0,234029	1,203944	-2,583009	0,061002	0,145599	-0,310474	0,121568	8,095451	-4,186478	-0,653949	-0,550006	-3,307832	-1,090712	-29,980902	8,085103	11,820264	0,145599	-0,310474	0,121568	-16,276731	-15,615996	-0,653949	0,145599	-0,310474	0,121568	-16,276731	-15,615996	-0,653949
14:23:13,58	0,354983	3,529981	0,234029	1,203944	-2,583009	0,061002	0,146268	-0,310144	0,123506	8,068456	-4,167701	-0,650275	-0,552962	-3,305679	-1,090752	-29,982158	8,078675	11,785988	0,146268	-0,310144	0,123506	-16,277818	-15,649732	-0,650275	0,146268	-0,310144	0,123506	-16,277818	-15,649732	-0,650275
14:23:13,63	0,354983	3,529981	0,234029	1,203944	-2,583009	0,061002	0,145881	-0,306507	0,123466	7,873136	-4,185682	-0,684551	-0,549896	-3,303957	-1,089947	-29,923386	8,081589	11,790618	0,145881	-0,306507	0,123466	-16,187632	-15,637358	-0,684551	0,145881	-0,306507	0,123466	-16,187632	-15,637358	-0,684551
14:23:13,68	0,354983	3,529981	0,234029	1,203944	-2,583009	0,061002	0,142857	-0,308301	0,124271	7,998341	-4,293491	-0,679921	-0,547567	-3,305987	-1,089165	-29,938277	8,067919	11,789959	0,142857	-0,308301	0,124271	-16,203268	-15,507781	-0,679921	0,142857	-0,308301	0,124271	-16,203268	-15,507781	-0,679921
14:23:13,73	0,354983	3,529981	0,234029	1,203944	-2,583009	0,061002	0,143451	-0,311333	0,125053	8,136726	-4,268691	-0,680581	-0,549939	-3,304544	-1,090723	-29,943166	8,084869	11,800994	0,143451	-0,311333	0,125053	-16,302901	-15,529569	-0,680581	0,143451	-0,311333	0,125053	-16,302901	-15,529569	-0,680581
14:23:13,78	0,354983	3,529981	0,234029	1,203944	-2,583009	0,061002	0,143387	-0,308558	0,123495	8,004647	-4,284716	-0,669545	-0,546856	-3,307565	-1,094780	-29,944509	8,078374	11,810621	0,143387	-0,308558	0,123495	-16,217122	-15,540588	-0,669545	0,143387	-0,308558	0,123495	-16,217122	-15,540588	-0,669545
14:23:13,83	0,354983	3,529981	0,234029	1,203944	-2,583009	0,061002	0,144461	-0,312738	0,119438	8,215710	-4,226773	-0,659918	-0,545388	-3,304912	-1,093319	-29,946727	8,096015	11,829137	0,144461	-0,312738	0,119438	-16,334188	-15,566970	-0,659918	0,144461	-0,312738	0,119438	-16,334188	-15,566970	-0,659918
14:23:13,88	0,354983	3,529981	0,234029	1,203944	-2,583009	0,061002	0,141430	-0,312682	0,120899	8,226988	-4,395133	-0,641402	-0,547556	-3,305236	-1,091114	-29,929275	8,071050	11,781575	0,141430	-0,312682	0,120899	-16,318547	-15,497386	-0,641402	0,141430	-0,312682	0,120899	-16,318547	-15,497386	-0,641402
14:23:13,93	0,354983	3,529981	0,234029	1,203944	-2,583009	0,061002	0,142794	-0,310967	0,123104	8,124923	-4,296595	-0,688964	-0,547506	-3,307163	-1,088359	-29,921141	8,093977	11,809344	0,142794	-0,310967	0,123104	-16,285998	-15,505943	-0,688964	0,142794	-0,310967	0,123104	-16,285998	-15,505943	-0,688964
14:23:13,98	0,354983	3,529981	0,234029	1,203944	-2,583009	0,061002	0,144438	-0,311973	0,125859	8,201172	-4,215545	-0,661195	-0,549394	-3,303497	-1,091922	-29,961040	8,082098	11,772998	0,144438	-0,311973	0,125859	-16,288743	-15,553918	-0,661195	0,144438	-0,311973	0,125859	-16,288743	-15,553918	-0,661195
14:23:14,03	0,354983	3,529981	0,234029	1,203944	-2,583009	0,061002	0,142207	-0,308506	0,122296	7,990631	-4,360154	-0,697541	-0,546242	-3,308319	-1,091896	-29,997141	8,038706	11,796018	0,142207	-0,308506	0,122296	-16,227094	-15,523420	-0,697541	0,142207	-0,308506	0,122296	-16,227094	-15,523420	-0,697541
14:23:14,08	0,354983	3,529981	0,234029	1,203944	-2,583009	0,061002	0,144808	-0,313646	0,122322	8,202304	-4,234495	-0,674521	-0,544661	-3,305237	-1,088792	-29,969183	8,106578	11,787056	0,144808	-0,313646	0,122322	-16,418944	-15,601902	-0,674521	0,144808	-0,313646	0,122322	-16,418944	-15,601902	-0,674521
14:23:14,13	0,354983	3,529981	0,234029	1,203944	-2,583009	0,061002	0,141348	-0,313475	0,125426	8,266138	-4,424136	-0,683483	-0,548818	-3,309159	-1,090323	-29,981262	8,083132	11,810286	0,141348	-0,313475	0,125426	-16,341639	-15,519937	-0,683483	0,141348	-0,313475	0,125426	-16,341639	-15,519937	-0,683483
14:23:14,18	0,354983	3,529981	0,234029	1,203944	-2,583009	0,061002	0,146823	-0,311835	0,123895	8,154539	-4,138175	-0,660253	-0,551173	-3,310844	-1,089149	-29,977297	8,054910	11,812815	0,146823	-0,311835	0,123895	-16,324536	-15,663762	-0,660253	0,146823	-0,311835	0,123895	-16,324536	-15,663762	-0,660253
14:23:14,23	0,354983	3,529981	0,234029	1,203944	-2,583009	0,061002	0,149460	-0,310638	0,125069	8,069814	-3,983511	-0,657724	-0,545190	-3,304636	-1,088642	-29,966235	8,061228	11,815358	0,149460	-0,310638	0,125069	-16,315263	-15,716095	-0,657724	0,149460	-0,310638	0,125069	-16,315263	-15,716095	-0,657724
14:23:14,29	0,354983	3,529981	0,234029	1,203944	-2,583009	0,061002	0,141092	-0,312716	0,125576	8,188894	-4,412216	-0,655181	-0,548079	-3,310715	-1,089949	-29,965545	8,080076	11,770935	0,141092	-0,312716	0,125576	-16,359338	-15,487927	-0,655181	0,141092	-0,312716	0,125576	-16,359338	-15,487927	-0,655181
14:23:14,34	0,354983	3,529981	0,234029	1,203944	-2,583009	0,061002	0,147801	-0,313254	0,124269	8,233513	-4,072159	-0,699604	-0,548667	-3,306592	-1,091082	-29,901497	8,076430	11,800430	0,147801	-0,313254	0,124269	-16,356914	-15,674551	-0,699604	0,147801	-0,313254	0,124269	-16,356914	-15,674551	-0,699604
14:23:14,39	0,354983	3,529981	0,234029	1,203944	-2,583009	0,061002	0,144525	-0,310682	0,123136	8,128662	-4,185248	-0,670109	-0,547499	-3,306494	-1,088964	-29,918037	8,093879	11,783129	0,144525	-0,310682	0,123136	-16,259903	-15,530431	-0,670109	0,144525	-0,310682	0,123136	-16,259903	-15,530431	-0,670109
14:23:14,44	0,354983	3,529981	0,234029	1,203944	-2,583009	0,061002	0,143855	-0,311645	0,125254	8,185578	-4,243103	-0,687410	-0,619721	-3,266196	-1,122308	-27,881581	11,543482	11,297799	0,143855	-0,311645	0,125254	-16,278580	-15,535742	-0,687410	0,143855	-0,311645	0,125254	-16,278580	-15,535742	-0,687410
14:23:14,49	0,354983	3,529981	0,234029	1,203944	-2,583009	0,061002	0,136280	-0,276703	0,069726	7,548782	-3,796303	-0,966263	-0,573972	-3,282462	-1,144492	-28,599843	8,695588	11,504276	0,136280	-0,276703	0,069726	-14,172423	-14,494252	-0,966263	0,136280	-0,276703	0,069726	-14,172423	-14,494252	-0,966263
14:23:14,54	0,354983	3,529981	0,234029	1,203944	-2,583009	0,061002	0,136280	-0,276703	0,069726	7,548782	-3,796303	-0,966263	-0,548950	-3,313760	-1,117121	-30,615684	7,591619	11,769827	0,136280	-0,276703	0,069726	-14,172423	-14,494252	-0,966263	0,136280	-0,276703	0,069726	-14,172423	-14,494252	-0,966263
14:23:14,59	0,355027	3,529954	0,234024	1,153955	-2,583019	0,060983	0,150874	-0,314021	0,097097	7,525341	-4,231196	-0,700712	-0,549782	-3,286140	-1,088211	-29,310479	7,385672	11,753943	0,150874	-0,314021	0,097097	-17,125340	-16,074779	-0,700712	0,150874	-0,314021	0,097097	-17,125340	-16,074779	-0,700712
14:23:14,64	0,355027	3,529954	0,234024	1,153955	-2,583019	0,060983	0,127370	-0,299491	0,126007	7,243986	-4,220094	-0,716596	-0,543934	-3,289492	-1,087064	-29,336981	7,359421	11,714429	0,127370	-0,299491	0,126007	-16,266026	-14,218608	-0,716596	0,127370	-0,299491	0,126007	-16,266026	-14,218608	-0,716596
14:23:14,69	0,355027	3,529954	0,234024	1,153955	-2,583019	0,060983	0,127349	-0,306232	0,127154	7,558548	-4,231001	-0,756110	-0,546880	-3,288549	-1,086285	-29,338304	7,369378	11,728454	0,127349	-0,306232	0,127154	-16,480655	-14,227883	-0,756110	0,127349	-0,306232	0,127154	-16,480655	-14,227883	-0,756110
14:23:14,74	0,355027	3,529954	0,234024	1,153955	-2,583019	0,060983	0,128006	-0,303209	0,127933	7,409300	-4,202974	-0,742085	-0,548058	-3,285627	-1,090188	-29,330914	7,390594	11,721972	0,128006	-0,303209	0,127933	-16,392577	-14,251411	-0,742085	0,128006	-0,303209	0,127933	-16,392577	-14,251411	-0,742085
14:23:14,79	0,355027	3,529954	0,234024	1,153955	-2,583019	0,060983	0,126064	-0,300728	0,124030	7,302380	-4,308154	-0,748567	-0,544599	-3,284675	-1,087849	-29,372181	7,413744	11,756369	0,126064	-0,300728	0,124030	-16,304775	-14,204162	-0,748567	0,126064	-0,300728	0,124030	-16,304775	-14,204162	-0,748567
14:23:14,84	0,355027	3,529954	0,234024	1,153955	-2,583019	0,060983	0,123509	-0,303247	0,126369	7,432793	-4,488306	-0,714170	-0,545006	-3,290319	-1,086184	-29,372024	7,351590	11,783142	0,123509	-0,303247	0,126369	-16,372118	-14,183779	-0,714170	0,123509	-0,303247	0,126369	-16,372118	-14,183779	-0,714170
14:23:14,89	0,355027	3,529954	0,234024	1,153955	-2,583019	0,060983	0,128601	-0,305716	0,128034	7,507441	-4,192333	-0,687397	-0,545774	-3,287666	-1,086264	-29,368578	7,383598	11,777981	0,128601	-0,305716	0,128034	-16,491299	-14,287492	-0,687397	0,128601	-0,305716	0,128034	-16,491299	-14,287492	-0,687397
14:23:14,94	0,355027	3,529954	0,234024	1,153955	-2,583019	0,060983	0,126687	-0,303725	0,127954	7,433321	-4,304859	-0,692558	-0,597256	-3,232414	-1,106481	-26,195531	10,155010	11,297033	0,126687	-0,303725	0,127954	-16,409079	-14,249802	-0,692558	0,126687	-0,303725	0,127954	-16,409079	-14,249802	-0,692558
14:23:14,99	0,355027	3,529954	0,234024	1,153955	-2,583019	0,060983	0,104579	-0,231515	0,107737	7,665040	-4,092268	-1,173506	-0,573750	-3,283038	-1,136035	-28,957830	8,421679	11,590892	0,104579	-0,231515	0,107737	-10,508880	-12,301695	-1,173506	0,104579	-0,231515	0,107737	-10,508880	-12,301695	-1,173506
14:23:15,04	0,355027	3,529954	0,234024	1,153955	-2,583019	0,060983	0,136668	-0,277183	0,078183	7,157513	-3,949202	-0,879648	-0,533561	-3,298191	-1,108575	-29,911478	6,425372	11,815443	0,136668	-0,277183	0,078183	-14,601337	-14,677605	-0,879648	0,136668	-0,277183	0,078183	-14,601337	-14,677605	-0,879648
14:23:15,09	0,354984	3,529909	0,234038	1,103961	-2,583010	0,060993	0,129696	-0,319564	0,105643	7,155677	-4,139440	-0,655096	-0,529254	-3,282142	-1,089165	-28,975323	6,368609	11,809853	0,129696	-0,319564	0,105643	-17,930123	-14,320594	-0,655096	0,129696	-0,319564	0,105643	-17,930123	-14,320594	-0,655096
14:23:15,14	0,354984	3,529909	0,234038	1,103961	-2,583010	0,060993	0,113644	-0,315270	0,125053	7,351281	-4,135065	-0,660686	-0,532135	-3,278333	-1,087592	-28,943858	6,396278	11,841827	0,113644	-0,315270	0,125053	-17,397399	-13,056082	-0,660686	0,113644	-0,315270	0,125053	-17,397399	-13,056082	-0,660686
14:23:15,19	0,354984	3,529909	0,234038	1,103961	-2,583010	0,060993	0,111786	-0,310871	0,126626	7,162222	-4,218264	-0,628712	-0,531519	-3,279137	-1,085655	-28,927299	6,359633	11,816681	0,111786	-0,310871	0,126626	-17,241128	-12,993432	-0,628712	0,111786	-0,310871	0,126626	-17,241128	-12,993432	-0,628712
14:23:15,24	0,354984	3,529909	0,234038	1,103961	-2,583010	0,060993	0,112174	-0,311806	0,128563	7,187405	-4,165423	-0,653858	-0,533368	-3,282771	-1,088009	-28,972207	6,357959	11,798282	0,112174	-0,311806	0,128563	-17,289372	-12,971052	-0,653858	0,112174	-0,311806	0,128563	-17,289372	-12,971052	-0,653858
14:23:15,29	0,354984	3,529909	0,234038	1,103961	-2,583010	0,060993	0,116246	-0,312022	0,126209	7,174730	-3,991739	-0,672257	-0,533817	-3,277378	-1,084498	-28,896344	6,350634	11,800699	0,116246	-0,312022	0,126209	-17,318997	-13,117011	-0,672257	0,116246	-0,312022	0,126209	-17,318997	-13,117011	-0,672257
14:23:15,34	0,354984	3,529909	0,234038	1,103961	-2,583010	0,060993	0,111799	-0,308936	0,129720	7,045865	-4,153592	-0,669840	-0,526721	-3,276149	-1,087285	-28,914687	6,334037	11,804268	0,111799	-0,308936	0,129720	-17,205641	-12,929818	-0,669840	0,111799	-0,308936	0,129720	-17,205641	-12,929818	-0,669840
14:23:15,39	0,354984	3,529909	0,234038	1,103961	-2,583010	0,060993	0,107187	-0,314468	0,126933	7,309940	-4,401015	-0,666271	-0,534473	-3,276244	-1,083731	-28,930953	6,369488	11,815782	0,107187	-0,314468	0,126933	-17,375761	-12,815181	-0,666271	0,107187	-0,314468	0,126933	-17,375761	-12,815181	-0,666271
14:23:15,44	0,354984	3,529909	0,234038	1,103961	-2,583010	0,060993	0,111145	-0,307801	0,130487	6,985849	-4,227011	-0,654757	-0,529711	-3,277706	-1,088267	-28,945482	6,355429	11,805120	0,111145	-0,307801	0,130487	-17,176530	-12,951880	-0,654757	0,111145	-0,307801	0,130487	-17,176530	-12,951880	-0,654757
14:23:15,49	0,354984	3,529909	0,234038	1,103961	-2,583010	0,060993	0,110031	-0,312656	0,125951	7,218869	-4,290506	-0,665419	-0,533567	-3,279723	-1,084700	-28,935625	6,386753	11,800866	0,110031	-0,312656	0,125951	-17,324626	-12,927905	-0,665419	0,110031	-0,312656	0,125951	-17,324626	-12,927905	-0,665419
14:23:15,54	0,354984	3,529909	0,234038	1,103961	-2,583010	0,060993	0,113705	-0,310326	0,129518	7,129744	-4,106558	-0,669673	-0,529852	-3,276069	-1,087998	-28,953123	6,341780	11,833079	0,113705	-0,310326	0,129518	-17,230816	-13,032406	-0,669673	0,113705	-0,310326	0,129518	-17,230816	-13,032406	-0,669673
14:23:15,59	0,354984	3,529909	0,234038	1,103961	-2,583010	0,060993	0,108683	-0,311716	0,126220	7,154347	-4,360372	-0,637460	-0,531568	-3,275832	-1,084891	-28,940541	6,356246	11,826416	0,108683	-0,311716	0,126220	-17,315358	-12,891988	-0,637460	0,108683	-0,311716	0,126220	-17,315358	-12,891988	-0,637460
14:23:15,64	0,354984	3,529909	0,234038	1,103961	-2,583010	0,060993	0,109336	-0,310111	0,129327	7,089719	-4,322751	-0,644123	-0,530911	-3,276933	-1,084495	-28,911446	6,347153	11,810999	0,109336	-0,310111	0,129327	-17,254013	-12,905630	-0,644123	0,109336	-0,310111	0,129327	-17,254013	-12,905630	-0,644123
14:23:15,69	0,354984	3,529909	0,234038	1,103961	-2,583010	0,060993	0,109961	-0,311230	0,129723	7,154579	-4,260488	-0,659540	-0,530898	-3,278824	-1,088743	-28,897633	6,340679	11,827492	0,109961	-0,311230	0,129723	-17,276993	-12,892459	-0,659540	0,109961	-0,311230	0,129723	-17,276993	-12,892459	-0,659540
14:23:15,74	0,354984	3,529909	0,234038	1,103961	-2,583010	0,060993	0,111592	-0,312187	0,125475	7,205645	-4,160505	-0,643047	-0,529120	-3,277530	-1,085975	-28,902084	6,355974	11,811500	0,111592	-0,312187	0,125475	-17,301054	-12,920466	-0,643047	0,111592	-0,312187	0,125475	-17,301054	-12,920466	-0,643047
14:23:15,79	0,354984	3,529909	0,234038	1,103961	-2,583010	0,060993	0,109583	-0,313080	0,128243	7,263072	-4,276493	-0,659039	-0,530066	-3,276067	-1,083698	-28,881060	6,346851	11,821772	0,109583	-0,313080	0,128243	-17,313684	-12,878722	-0,659039	0,109583	-0,313080	0,128243	-17,313684	-12,878722	-0,659039
14:23:15,84	0,354984	3,529909	0,234038	1,103961	-2,583010	0,060993	0,108788	-0,311529	0,130520	7,185067	-4,295042	-0,648767	-0,529621	-3,278968	-1,087289	-28,908550	6,347368	11,783527	0,108788	-0,311529	0,130520	-17,269989	-12,834896	-0,648767	0,108788	-0,311529	0,130520	-17,269989	-12,834896	-0,648767
14:23:15,89	0,354984	3,529909	0,234038	1,103961	-2,583010	0,060993	0,111079	-0,313365	0,126929	7,267206	-4,199996	-0,687012	-0,534995	-3,277904	-1,087597	-28,893284	6,359124	11,812234	0,111079	-0,313365	0,126929	-17,331923	-12,919664	-0,687012	0,111079	-0,313365	0,126929	-17,331923	-12,919664	-0,687012
14:23:15,94	0,354984	3,529909	0,234038	1,103961	-2,583010	0,060993	0,112844	-0,308179	0,126621	7,015380	-4,100857	-0,658305	-0,533868	-3,277564	-1,087600	-28,926047	6,392780	11,828431	0,112844	-0,308179	0,126621	-17,176696	-12,959101	-0,658305	0,112844	-0,308179	0,126621	-17,176696	-12,959101	-0,658305
14:23:15,99	0,354984	3,529909	0,234038	1,103961	-2,583010	0,060993	0,111986	-0,308986	0,126619	7,070070	-4,190679	-0,642108	-0,536839	-3,275455	-1,086490	-28,938730	6,386365	11,779029	0,111986	-0,308986	0,126619	-17,185296	-12,981563	-0,642108	0,111986	-0,308986	0,126619	-17,185296	-12,981563	-0,642108
14:23:16,04	0,354984	3,529909	0,234038	1,103961	-2,583010	0,060993	0,111645	-0,305357	0,127728	6,869489	-4,216187	-0,691511	-0,528566	-3,277514	-1,087211	-28,908562	6,333295	11,807652	0,111645	-0,305357	0,127728	-17,101036	-12,980303	-0,691511	0,111645	-0,305357	0,127728	-17,101036	-12,980303	-0,691511
14:23:16,09	0,354984	3,529909	0,234038	1,103961	-2,583010	0,060993	0,109292	-0,313551	0,127007	7,264719	-4,285895	-0,662887	-0,531159	-3,276536	-1,086019	-28,935132	6,348475	11,783158	0,109292	-0,313551	0,127007	-17,349062	-12,865280	-0,662887	0,109292	-0,313551	0,127007	-17,349062	-12,865280	-0,662887
14:23:16,14	0,354984	3,529909	0,234038	1,103961	-2,583010	0,060993	0,109741	-0,310817	0,128199	7,122408	-4,293137	-0,687381	-0,530820	-3,278842	-1,084872	-28,880539	6,363429	11,796629	0,109741	-0,310817	0,128199	-17,276748	-12,907784	-0,687381	0,109741	-0,310817	0,128199	-17,276748	-12,907784	-0,687381
14:23:16,19	0,354984	3,529909	0,234038	1,103961	-2,583010	0,060993	0,111568	-0,312263	0,129346	7,237857	-4,158305	-0,673910	-0,532668	-3,279368	-1,087223	-28,905454	6,332398	11,787234	0,111568	-0,312263	0,129346	-17,274825	-12,916412	-0,673910	0,111568	-0,312263	0,129346	-17,274825	-12,916412	-0,673910
14:23:16,24	0,354984	3,529909	0,234038	1,103961	-2,583010	0,060993	0,112948	-0,310926	0,126995	7,128982	-4,092606	-0,683305	-0,531504	-3,277826	-1,086048	-28,915634	6,356293	11,812045	0,112948	-0,310926	0,126995	-17,278715	-12,959044	-0,683305	0,112948	-0,310926	0,126995	-17,278715	-12,959044	-0,683305
14:23:16,29	0,354984	3,529909	0,234038	1,103961	-2,583010	0,060993	0,111031	-0,311163	0,128170	7,156906	-4,213088	-0,658494	-0,530309	-3,278317	-1,087975	-28,906767	6,363972	11,823197	0,111031	-0,311163	0,128170	-17,269391	-12,928989	-0,658494	0,111031	-0,311163	0,128170	-17,269391	-12,928989	-0,658494
14:23:16,34	0,354984	3,529909	0,234038	1,103961	-2,583010	0,060993	0,110859	-0,312444	0,126243	7,234578	-4,218183	-0,647343	-0,533817	-3,278578	-1,085268	-28,901954	6,363665	11,806310	0,110859	-0,312444	0,126243	-17,292241	-12,920597	-0,647343	0,110859	-0,312444	0,126243	-17,292241	-12,920597	-0,647343
14:23:16,39	0,354984	3,529909	0,234038	1,103961	-2,583010	0,060993	0,112838	-0,309536	0,128950	7,085537	-4,110937	-0,664229	-0,531476	-3,277880	-1,087217	-28,898832	6,346504	11,797731	0,112838	-0,309536	0,128950	-17,213056	-12,968726	-0,664229	0,112838	-0,309536	0,128950	-17,213056	-12,968726	-0,664229
14:23:16,44	0,354984	3,529909	0,234038	1,103961	-2,583010	0,060993	0,111064	-0,311214	0,127001	7,159501	-4,191908	-0,672808	-0,533292	-3,278589	-1,085306	-28,947526	6,399923	11,783826	0,111064	-0,311214	0,127001	-17,270829	-12,910428	-0,672808	0,111064	-0,311214	0,127001	-17,270829	-12,910428	-0,672808
14:23:16,49	0,354984	3,529909	0,234038	1,103961	-2,583010	0,060993	0,112586	-0,309996	0,128912	7,118079	-4,181657	-0,686713	-0,533286	-3,273116	-1,083324	-28,905258	6,338121	11,839161	0,112586	-0,309996	0,128912	-17,216635	-13,019634	-0,686713	0,112586	-0,309996	0,128912	-17,216635	-13,019634	-0,686713
14:23:16,54	0,354984	3,529909	0,234038	1,103961	-2,583010	0,060993	0,107842	-0,307265	0,130894	6,943674	-4,360815	-0,631378	-0,530956	-3,278194	-1,084909	-28,939856	6,353673	11,787332	0,107842	-0,307265	0,130894	-17,176650	-12,826423	-0,631378	0,107842	-0,307265	0,130894	-17,176650	-12,826423	-0,631378
14:23:16,59	0,354984	3,529909	0,234038	1,103961	-2,583010	0,060993	0,111075	-0,311822	0,129309	7,176811	-4,230420	-0,683207	-0,529123	-3,277526	-1,088759	-28,903263	6,371580	11,814513	0,111075	-0,311822	0,129309	-17,301243	-12,949845	-0,683207	0,111075	-0,311822	0,129309	-17,301243	-12,949845	-0,683207
14:23:16,64	0,354984	3,529909	0,234038	1,103961	-2,583010	0,060993	0,109581	-0,313075	0,125459	7,275763	-4,285406	-0,656026	-0,532662	-3,276289	-1,085694	-28,920017	6,393879	11,779191	0,109581	-0,313075	0,125459	-17,300639	-12,887499	-0,656026	0,109581	-0,313075	0,125459	-17,300639	-12,887499	-0,656026
14:23:16,69	0,354984	3,529909	0,234038	1,103961	-2,583010	0,060993	0,110278	-0,309392	0,128524	7,095153	-4,274796	-0,691348	-0,529749	-3,279447	-1,087222	-28,923047	6,348400	11,793265	0,110278	-0,309392	0,128524	-17,192090	-12,931642	-0,691348	0,110278	-0,309392	0,128524	-17,192090	-12,931642	-0,691348
14:23:16,74	0,354984	3,529909	0,234038	1,103961	-2,583010	0,060993	0,111557	-0,313493	0,126996	7,267533	-4,188182	-0,677274	-0,528538	-3,277497	-1,086418	-28,897189	6,339820	11,821805	0,111557	-0,313493	0,126996	-17,341683	-12,945415	-0,677274	0,111557	-0,313493	0,126996	-17,341683	-12,945415	-0,677274
14:23:16,80	0,354984	3,529909	0,234038	1,103961	-2,583010	0,060993	0,109262	-0,313568	0,127800	7,276899	-4,280836	-0,648734	-0,529640	-3,276241	-1,084119	-28,874219	6,354734	11,772192	0,109262	-0,313568	0,127800	-17,338154	-12,857916	-0,648734	0,109262	-0,313568	0,127800	-17,338154	-12,857916	-0,648734
14:23:16,85	0,354984	3,529909	0,234038	1,103961	-2,583010	0,060993	0,108726	-0,311985	0,130099	7,219016	-4,296261	-0,698347	-0,529087	-3,275391	-1,088563	-28,880756	6,370646	11,815667	0,108726	-0,311985	0,130099	-17,271821	-12,831282	-0,698347	0,108726	-0,311985	0,130099	-17,271821	-12,831282	-0,698347
14:23:16,90	0,354984	3,529909	0,234038	1,103961	-2,583010	0,060993	0,107714	-0,312039	0,125655	7,232304	-4,362542	-0,654872	-0,535717	-3,276728	-1,087132	-28,900821	6,400457	11,796444	0,107714	-0,312039	0,125655	-17,262724	-12,818061	-0,654872	0,107714	-0,312039	0,125655	-17,262724	-12,818061	-0,654872
14:23:16,95	0,354984	3,529909	0,234038	1,103961	-2,583010	0,060993	0,112187	-0,306966	0,127086	6,984321	-4,162233	-0,674095	-0,598411	-3,238204	-1,120816	-26,900503	9,706137	11,370241	0,112187	-0,306966	0,127086	-17,112519	-12,968875	-0,674095	0,112187	-0,306966	0,127086	-17,112519	-12,968875	-0,674095
14:23:17,00	0,354984	3,529909	0,234038	1,103961	-2,583010	0,060993	0,110170	-0,233409	0,093402	7,022307	-4,187593	-1,100298	-0,556401	-3,263494	-1,141054	-28,371271	7,092712	11,608175	0,110170	-0,233409	0,093402	-11,300293	-12,835958	-1,100298	0,110170	-0,233409	0,093402	-11,300293	-12,835958	-1,100298
14:23:17,05	0,354984	3,529909	0,234038	1,103961	-2,583010	0,060993	0,111067	-0,282436	0,073164	6,573015	-4,107973	-0,862364	-0,531903	-3,302952	-1,116215	-30,541829	5,735301	11,828272	0,111067	-0,282436	0,073164	-15,598173	-12,826731	-0,862364	0,111067	-0,282436	0,073164	-15,598173	-12,826731	-0,862364
14:23:17,10	0,354957	3,529921	0,234004	1,053949	-2,583012	0,060988	0,132990	-0,323381	0,098003	6,441339	-4,169019	-0,642267	-0,525107	-3,282001	-1,087038	-29,537593	5,661520	11,869948	0,132990	-0,323381	0,098003	-18,944054	-14,608747	-0,642267	0,132990	-0,323381	0,098003	-18,944054	-14,608747	-0,642267
14:23:17,15	0,354957	3,529921	0,234004	1,053949	-2,583012	0,060988	0,111448	-0,318791	0,127180	6,640908	-4,382636	-0,600591	-0,527467	-3,285561	-1,087429	-29,571171	5,727428	11,871706	0,111448	-0,318791	0,127180	-18,384211	-13,131292	-0,600591	0,111448	-0,318791	0,127180	-18,384211	-13,131292	-0,600591
14:23:17,20	0,354957	3,529921	0,234004	1,053949	-2,583012	0,060988	0,115711	-0,318527	0,126789	6,667441	-4,223002	-0,598833	-0,524586	-3,283162	-1,089376	-29,583036	5,707568	11,882921	0,115711	-0,318527	0,126789	-18,336912	-13,306290	-0,598833	0,115711	-0,318527	0,126789	-18,336912	-13,306290	-0,598833
14:23:17,25	0,354957	3,529921	0,234004	1,053949	-2,583012	0,060988	0,112193	-0,319822	0,124843	6,711670	-4,406260	-0,587619	-0,528137	-3,284048	-1,088244	-29,598086	5,703989	11,847611	0,112193	-0,319822	0,124843	-18,394371	-13,213420	-0,587619	0,112193	-0,319822	0,124843	-18,394371	-13,213420	-0,587619
14:23:17,30	0,354957	3,529921	0,234004	1,053949	-2,583012	0,060988	0,114736	-0,317190	0,125974	6,564195	-4,285275	-0,622928	-0,522867	-3,285852	-1,086824	-29,541191	5,682650	11,871559	0,114736	-0,317190	0,125974	-18,335255	-13,292051	-0,622928	0,114736	-0,317190	0,125974	-18,335255	-13,292051	-0,622928
14:23:17,35	0,354957	3,529921	0,234004	1,053949	-2,583012	0,060988	0,113663	-0,322656	0,127394	6,858394	-4,281116	-0,598980	-0,529038	-3,282039	-1,088792	-29,552207	5,709918	11,879299	0,113663	-0,322656	0,127394	-18,470137	-13,203682	-0,598980	0,113663	-0,322656	0,127394	-18,470137	-13,203682	-0,598980
14:23:17,40	0,354957	3,529921	0,234004	1,053949	-2,583012	0,060988	0,113447	-0,315406	0,125426	6,499452	-4,315556	-0,591241	-0,525765	-3,287462	-1,086268	-29,596609	5,690453	11,865244	0,113447	-0,315406	0,125426	-18,259880	-13,221113	-0,591241	0,113447	-0,315406	0,125426	-18,259880	-13,221113	-0,591241
14:23:17,45	0,354957	3,529921	0,234004	1,053949	-2,583012	0,060988	0,116506	-0,320952	0,127950	6,748787	-4,185190	-0,605295	-0,591065	-3,226488	-1,108582	-26,647044	8,790703	11,378694	0,116506	-0,320952	0,127950	-18,445908	-13,330907	-0,605295	0,116506	-0,320952	0,127950	-18,445908	-13,330907	-0,605295
14:23:17,50	0,354957	3,529921	0,234004	1,053949	-2,583012	0,060988	0,096352	-0,233913	0,105636	6,382450	-4,228935	-1,091846	-0,555256	-3,271528	-1,135848	-28,694518	6,495655	11,570041	0,096352	-0,233913	0,105636	-11,979705	-11,792550	-1,091846	0,096352	-0,233913	0,105636	-11,979705	-11,792550	-1,091846
14:23:17,55	0,354957	3,529921	0,234004	1,053949	-2,583012	0,060988	0,117453	-0,287444	0,078370	6,154774	-3,757317	-0,900498	-0,529058	-3,298801	-1,107173	-30,555089	5,241662	11,859075	0,117453	-0,287444	0,078370	-16,409591	-12,977369	-0,900498	0,117453	-0,287444	0,078370	-16,409591	-12,977369	-0,900498
14:23:17,60	0,355032	3,530023	0,234007	1,003940	-2,583012	0,060997	0,127973	-0,323770	0,107046	6,027427	-4,194593	-0,611464	-0,526938	-3,276334	-1,088509	-29,518091	5,166084	11,830264	0,127973	-0,323770	0,107046	-19,388493	-14,240448	-0,611464	0,127973	-0,323770	0,107046	-19,388493	-14,240448	-0,611464
14:23:17,65	0,355032	3,530023	0,234007	1,003940	-2,583012	0,060997	0,107456	-0,314371	0,125709	5,991764	-4,325592	-0,640276	-0,524785	-3,275581	-1,086682	-29,471018	5,145997	11,819626	0,107456	-0,314371	0,125709	-18,686392	-12,760907	-0,640276	0,107456	-0,314371	0,125709	-18,686392	-12,760907	-0,640276
14:23:17,70	0,355032	3,530023	0,234007	1,003940	-2,583012	0,060997	0,105727	-0,315860	0,127537	6,075289	-4,364708	-0,650914	-0,525732	-3,273215	-1,085254	-29,413875	5,164208	11,803597	0,105727	-0,315860	0,127537	-18,719688	-12,664270	-0,650914	0,105727	-0,315860	0,127537	-18,719688	-12,664270	-0,650914
14:23:17,75	0,355032	3,530023	0,234007	1,003940	-2,583012	0,060997	0,104152	-0,313856	0,128964	6,015465	-4,406224	-0,666942	-0,524735	-3,275745	-1,086280	-29,443298	5,129788	11,818561	0,104152	-0,313856	0,128964	-18,622261	-12,582151	-0,666942	0,104152	-0,313856	0,128964	-18,622261	-12,582151	-0,666942
14:23:17,80	0,355032	3,530023	0,234007	1,003940	-2,583012	0,060997	0,105844	-0,315985	0,127938	6,081618	-4,326523	-0,651978	-0,525798	-3,273741	-1,081974	-29,400155	5,161046	11,845684	0,105844	-0,315985	0,127938	-18,723182	-12,635255	-0,651978	0,105844	-0,315985	0,127938	-18,723182	-12,635255	-0,651978
14:23:17,85	0,355032	3,530023	0,234007	1,003940	-2,583012	0,060997	0,104640	-0,314062	0,132244	6,030300	-4,367367	-0,624856	-0,523988	-3,275705	-1,083894	-29,363589	5,107750	11,839945	0,104640	-0,314062	0,132244	-18,623599	-12,581629	-0,624856	0,104640	-0,314062	0,132244	-18,623599	-12,581629	-0,624856
14:23:17,90	0,355032	3,530023	0,234007	1,003940	-2,583012	0,060997	0,105436	-0,316612	0,130324	6,135005	-4,267672	-0,630594	-0,526800	-3,276687	-1,085446	-29,311374	5,127389	11,811279	0,105436	-0,316612	0,130324	-18,719035	-12,544402	-0,630594	0,105436	-0,316612	0,130324	-18,719035	-12,544402	-0,630594
14:23:17,95	0,355032	3,530023	0,234007	1,003940	-2,583012	0,060997	0,107692	-0,314667	0,128772	6,076995	-4,114946	-0,659260	-0,519886	-3,279924	-1,083122	-29,388524	5,105703	11,815523	0,107692	-0,314667	0,128772	-18,624385	-12,568793	-0,659260	0,107692	-0,314667	0,128772	-18,624385	-12,568793	-0,659260
14:23:18,00	0,355032	3,530023	0,234007	1,003940	-2,583012	0,060997	0,107039	-0,322274	0,131096	6,415203	-4,204894	-0,655016	-0,522169	-3,274063	-1,083892	-29,333408	5,099703	11,830244	0,107039	-0,322274	0,131096	-18,883325	-12,607449	-0,655016	0,107039	-0,322274	0,131096	-18,883325	-12,607449	-0,655016
14:23:18,05	0,355032	3,530023	0,234007	1,003940	-2,583012	0,060997	0,103104	-0,317366	0,130326	6,182341	-4,358772	-0,640296	-0,526298	-3,275517	-1,083905	-29,357166	5,147469	11,826252	0,103104	-0,317366	0,130326	-18,730897	-12,452446	-0,640296	0,103104	-0,317366	0,130326	-18,730897	-12,452446	-0,640296
14:23:18,10	0,355032	3,530023	0,234007	1,003940	-2,583012	0,060997	0,106428	-0,314517	0,130313	6,063670	-4,230400	-0,644288	-0,521584	-3,275629	-1,083116	-29,346266	5,113384	11,825366	0,106428	-0,314517	0,130313	-18,625906	-12,584981	-0,644288	0,106428	-0,314517	0,130313	-18,625906	-12,584981	-0,644288
14:23:18,15	0,355032	3,530023	0,234007	1,003940	-2,583012	0,060997	0,104168	-0,318656	0,131102	6,254824	-4,321452	-0,645173	-0,524437	-3,276032	-1,083498	-29,308363	5,123329	11,815283	0,104168	-0,318656	0,131102	-18,759656	-12,498601	-0,645173	0,104168	-0,318656	0,131102	-18,759656	-12,498601	-0,645173
14:23:18,20	0,355032	3,530023	0,234007	1,003940	-2,583012	0,060997	0,105944	-0,316386	0,130720	6,164382	-4,201226	-0,655256	-0,522117	-3,276031	-1,084652	-29,314103	5,103029	11,830331	0,105944	-0,316386	0,130720	-18,671952	-12,517823	-0,655256	0,105944	-0,316386	0,130720	-18,671952	-12,517823	-0,655256
14:23:18,25	0,355032	3,530023	0,234007	1,003940	-2,583012	0,060997	0,104783	-0,318395	0,129566	6,248386	-4,256417	-0,640208	-0,520583	-3,275289	-1,083231	-29,290840	5,109894	11,812057	0,104783	-0,318395	0,129566	-18,745635	-12,481878	-0,640208	0,104783	-0,318395	0,129566	-18,745635	-12,481878	-0,640208
14:23:18,30	0,355032	3,530023	0,234007	1,003940	-2,583012	0,060997	0,103373	-0,319353	0,130987	6,315759	-4,313004	-0,658482	-0,522650	-3,271964	-1,081574	-29,283849	5,092480	11,794404	0,103373	-0,319353	0,130987	-18,753435	-12,427809	-0,658482	0,103373	-0,319353	0,130987	-18,753435	-12,427809	-0,658482
14:23:18,35	0,355032	3,530023	0,234007	1,003940	-2,583012	0,060997	0,101528	-0,315900	0,132644	6,124623	-4,394224	-0,676135	-0,520270	-3,273104	-1,083099	-29,272311	5,098181	11,815020	0,101528	-0,315900	0,132644	-18,673519	-12,364135	-0,676135	0,101528	-0,315900	0,132644	-18,673519	-12,364135	-0,676135
14:23:18,40	0,355032	3,530023	0,234007	1,003940	-2,583012	0,060997	0,101324	-0,318531	0,131119	6,272142	-4,397651	-0,655520	-0,522110	-3,268672	-1,083877	-29,291951	5,109152	11,855147	0,101324	-0,318531	0,131119	-18,732536	-12,351607	-0,655520	0,101324	-0,318531	0,131119	-18,732536	-12,351607	-0,655520
14:23:18,45	0,355032	3,530023	0,234007	1,003940	-2,583012	0,060997	0,102583	-0,315582	0,131655	6,137088	-4,312284	-0,639464	-0,523454	-3,272720	-1,082563	-29,245933	5,104070	11,831075	0,102583	-0,315582	0,131655	-18,636100	-12,365070	-0,639464	0,102583	-0,315582	0,131655	-18,636100	-12,365070	-0,639464
14:23:18,50	0,355032	3,530023	0,234007	1,003940	-2,583012	0,060997	0,102642	-0,316686	0,133090	6,196437	-4,289393	-0,643139	-0,522527	-3,273323	-1,081128	-29,227794	5,095842	11,827400	0,102642	-0,316686	0,133090	-18,663411	-12,346811	-0,643139	0,102642	-0,316686	0,133090	-18,663411	-12,346811	-0,643139
14:23:18,55	0,355032	3,530023	0,234007	1,003940	-2,583012	0,060997	0,104279	-0,317615	0,131915	6,246047	-4,221594	-0,656780	-0,522541	-3,275204	-1,082303	-29,242121	5,105629	11,813759	0,104279	-0,317615	0,131915	-18,686712	-12,407481	-0,656780	0,104279	-0,317615	0,131915	-18,686712	-12,407481	-0,656780
14:23:18,60	0,355032	3,530023	0,234007	1,003940	-2,583012	0,060997	0,101769	-0,318516	0,131815	6,285861	-4,353782	-0,651385	-0,520505	-3,273481	-1,082403	-29,247085	5,100348	11,819155	0,101769	-0,318516	0,131815	-18,717652	-12,342620	-0,651385	0,101769	-0,318516	0,131815	-18,717652	-12,342620	-0,651385
14:23:18,65	0,355032	3,530023	0,234007	1,003940	-2,583012	0,060997	0,101769	-0,318516	0,131815	6,285861	-4,353782	-0,651385	-0,519067	-3,273281	-1,079549	-29,256061	5,083357	11,870541	0,101769	-0,318516	0,131815	-18,717652	-12,342620	-0,651385	0,101769	-0,318516	0,131815	-18,717652	-12,342620	-0,651385
14:23:18,70	0,355032	3,530023	0,234007	1,003940	-2,583012	0,060997	0,104599	-0,312762	0,131973	5,993713	-4,221911	-0,635832	-0,526903	-3,273056	-1,082245	-29,256841	5,114113	11,834707	0,104599	-0,312762	0,131973	-18,558139	-12,432968	-0,635832	0,104599	-0,312762	0,131973	-18,558139	-12,432968	-0,635832
14:23:18,75	0,355032	3,530023	0,234007	1,003940	-2,583012	0,060997	0,104367	-0,317633	0,131135	6,229956	-4,214116	-0,656781	-0,522569	-3,275290	-1,083083	-29,248122	5,089400	11,813758	0,104367	-0,317633	0,131135	-18,704258	-12,406887	-0,656781	0,104367	-0,317633	0,131135	-18,704258	-12,406887	-0,656781
14:23:18,80	0,355032	3,530023	0,234007	1,003940	-2,583012	0,060997	0,105183	-0,315988	0,130729	6,112178	-4,178373	-0,662239	-0,524402	-3,275174	-1,083489	-29,270060	5,064877	11,808300	0,105183	-0,315988	0,130729	-18,692857	-12,435273	-0,662239	0,105183	-0,315988	0,130729	-18,692857	-12,435273	-0,662239
14:23:18,85	0,355032	3,530023	0,234007	1,003940	-2,583012	0,060997	0,100858	-0,313594	0,133095	6,049292	-4,393585	-0,613328	-0,524313	-3,270231	-1,081123	-29,230836	5,113372	11,857211	0,100858	-0,313594	0,133095	-18,567801	-12,310923	-0,613328	0,100858	-0,313594	0,133095	-18,567801	-12,310923	-0,613328
14:23:18,90	0,355032	3,530023	0,234007	1,003940	-2,583012	0,060997	0,102853	-0,317523	0,134660	6,225368	-4,246721	-0,640351	-0,521907	-3,273924	-1,079558	-29,207637	5,067327	11,830188	0,102853	-0,317523	0,134660	-18,700219	-12,320682	-0,640351	0,102853	-0,317523	0,134660	-18,700219	-12,320682	-0,640351
14:23:18,95	0,355032	3,530023	0,234007	1,003940	-2,583012	0,060997	0,102853	-0,317523	0,134660	6,225368	-4,246721	-0,640351	-0,522560	-3,271950	-1,080732	-29,238618	5,099063	11,851797	0,102853	-0,317523	0,134660	-18,700219	-12,320682	-0,640351	0,102853	-0,317523	0,134660	-18,700219	-12,320682	-0,640351
14:23:19,00	0,355032	3,530023	0,234007	1,003940	-2,583012	0,060997	0,101470	-0,315971	0,133486	6,156629	-4,361325	-0,618742	-0,521212	-3,274881	-1,080452	-29,239133	5,095668	11,817406	0,101470	-0,315971	0,133486	-18,647084	-12,326736	-0,618742	0,101470	-0,315971	0,133486	-18,647084	-12,326736	-0,618742
14:23:19,05	0,355032	3,530023	0,234007	1,003940	-2,583012	0,060997	0,100847	-0,315657	0,130368	6,147422	-4,368049	-0,641438	-0,522521	-3,271253	-1,083850	-29,212815	5,092405	11,829101	0,100847	-0,315657	0,130368	-18,631619	-12,284549	-0,641438	0,100847	-0,315657	0,130368	-18,631619	-12,284549	-0,641438
14:23:19,10	0,355032	3,530023	0,234007	1,003940	-2,583012	0,060997	0,100847	-0,315657	0,130368	6,147422	-4,368049	-0,641438	-0,524398	-3,275114	-1,080944	-29,237738	5,097808	11,813137	0,100847	-0,315657	0,130368	-18,631619	-12,284549	-0,641438	0,100847	-0,315657	0,130368	-18,631619	-12,284549	-0,641438
14:23:19,15	0,355032	3,530023	0,234007	1,003940	-2,583012	0,060997	0,105129	-0,315961	0,133274	6,155495	-4,169692	-0,657402	-0,522724	-3,275598	-1,083378	-29,256700	5,102234	11,813153	0,105129	-0,315961	0,133274	-18,647482	-12,422297	-0,657402	0,105129	-0,315961	0,133274	-18,647482	-12,422297	-0,657402
14:23:19,20	0,355032	3,530023	0,234007	1,003940	-2,583012	0,060997	0,104711	-0,317653	0,130840	6,237807	-4,210038	-0,657386	-0,522524	-3,270820	-1,081516	-29,210606	5,072988	11,831945	0,104711	-0,317653	0,130840	-18,697955	-12,429868	-0,657386	0,104711	-0,317653	0,130840	-18,697955	-12,429868	-0,657386
14:23:19,25	0,355032	3,530023	0,234007	1,003940	-2,583012	0,060997	0,100473	-0,315437	0,132702	6,120280	-4,375864	-0,638594	-0,526307	-3,273900	-1,081889	-29,199089	5,082215	11,834872	0,100473	-0,315437	0,132702	-18,641505	-12,263023	-0,638594	0,100473	-0,315437	0,132702	-18,641505	-12,263023	-0,638594
14:23:19,31	0,355032	3,530023	0,234007	1,003940	-2,583012	0,060997	0,105032	-0,313701	0,132329	6,043792	-4,133429	-0,635667	-0,523346	-3,273016	-1,079645	-29,199705	5,087885	11,804055	0,105032	-0,313701	0,132329	-18,581769	-12,378479	-0,635667	0,105032	-0,313701	0,132329	-18,581769	-12,378479	-0,635667
14:23:19,36	0,355032	3,530023	0,234007	1,003940	-2,583012	0,060997	0,102786	-0,315823	0,134573	6,158736	-4,253596	-0,666484	-0,521371	-3,271570	-1,083835	-29,184108	5,100537	11,827594	0,102786	-0,315823	0,134573	-18,633399	-12,322326	-0,666484	0,102786	-0,315823	0,134573	-18,633399	-12,322326	-0,666484
14:23:19,41	0,355032	3,530023	0,234007	1,003940	-2,583012	0,060997	0,104444	-0,314995	0,132941	6,128092	-4,229411	-0,656008	-0,524893	-3,274038	-1,081277	-29,247198	5,129675	11,814531	0,104444	-0,314995	0,132941	-18,598995	-12,428284	-0,656008	0,104444	-0,314995	0,132941	-18,598995	-12,428284	-0,656008
14:23:19,46	0,355032	3,530023	0,234007	1,003940	-2,583012	0,060997	0,125887	-0,238787	0,100839	6,279573	-3,939430	-1,154273	-0,601611	-3,254504	-1,113379	-27,904554	9,105244	11,316266	0,125887	-0,238787	0,100839	-12,465235	-13,821528	-1,154273	0,125887	-0,238787	0,100839	-12,465235	-13,821528	-1,154273
14:23:19,51	0,355032	3,530023	0,234007	1,003940	-2,583012	0,060997	0,125887	-0,238787	0,100839	6,279573	-3,939430	-1,154273	-0,562021	-3,271589	-1,134339	-29,301073	6,405350	11,591473	0,125887	-0,238787	0,100839	-12,465235	-13,821528	-1,154273	0,125887	-0,238787	0,100839	-12,465235	-13,821528	-1,154273
14:23:19,56	0,355032	3,530023	0,234007	1,003940	-2,583012	0,060997	0,120888	-0,281616	0,079879	5,470234	-4,058811	-0,879066	-0,543534	-3,313237	-1,126334	-31,407696	5,230084	11,784848	0,120888	-0,281616	0,079879	-16,636634	-13,548548	-0,879066	0,120888	-0,281616	0,079879	-16,636634	-13,548548	-0,879066
14:23:19,61	0,355013	3,529952	0,234019	0,953962	-2,583007	0,060992	0,147712	-0,318451	0,087884	5,314502	-3,900717	-0,685691	-0,539167	-3,290514	-1,103452	-30,469916	5,280065	11,781549	0,147712	-0,318451	0,087884	-19,683867	-15,496141	-0,685691	0,147712	-0,318451	0,087884	-19,683867	-15,496141	-0,685691
14:23:19,66	0,355013	3,529952	0,234019	0,953962	-2,583007	0,060992	0,125850	-0,310871	0,110766	5,432543	-4,250395	-0,688990	-0,535477	-3,293928	-1,101351	-30,461383	5,246853	11,830124	0,125850	-0,310871	0,110766	-18,970835	-14,129645	-0,688990	0,125850	-0,310871	0,110766	-18,970835	-14,129645	-0,688990
14:23:19,71	0,355013	3,529952	0,234019	0,953962	-2,583007	0,060992	0,126962	-0,315774	0,112867	5,663010	-4,168589	-0,640415	-0,535027	-3,296902	-1,099101	-30,476429	5,268638	11,841356	0,126962	-0,315774	0,112867	-19,125265	-14,135111	-0,640415	0,126962	-0,315774	0,112867	-19,125265	-14,135111	-0,640415
14:23:19,76	0,355013	3,529952	0,234019	0,953962	-2,583007	0,060992	0,129312	-0,317650	0,115117	5,771890	-4,070289	-0,629183	-0,533910	-3,294648	-1,098923	-30,436325	5,272735	11,805156	0,129312	-0,317650	0,115117	-19,163627	-14,221319	-0,629183	0,129312	-0,317650	0,115117	-19,163627	-14,221319	-0,629183
14:23:19,81	0,355013	3,529952	0,234019	0,953962	-2,583007	0,060992	0,126802	-0,317491	0,115295	5,787215	-4,168134	-0,665383	-0,534208	-3,294924	-1,099865	-30,444689	5,245524	11,849265	0,126802	-0,317491	0,115295	-19,135810	-14,122118	-0,665383	0,126802	-0,317491	0,115295	-19,135810	-14,122118	-0,665383
14:23:19,86	0,355013	3,529952	0,234019	0,953962	-2,583007	0,060992	0,127190	-0,317371	0,114353	5,753228	-4,141618	-0,621274	-0,533863	-3,296363	-1,100343	-30,408797	5,260659	11,829330	0,128264	-0,318389	0,113875	-19,156309	-14,130963	-0,641210	0,128264	-0,318389	0,113875	-19,156309	-14,130963	-0,641210
14:23:19,91	0,355013	3,529952	0,234019	0,953962	-2,583007	0,060992	0,128264	-0,318389	0,113875	5,837234	-4,062272	-0,641210	-0,535988	-3,295178	-1,097523	-30,400863	5,345177	11,837316	0,128264	-0,318389	0,113875	-19,156309	-14,130963	-0,641210	0,128264	-0,318389	0,113875	-19,156309	-14,130963	-0,641210
14:23:19,96	0,355013	3,529952	0,234019	0,953962	-2,583007	0,060992	0,128300	-0,315956	0,116695	5,787857	-4,095761	-0,633223	-0,593946	-3,224305	-1,112413	-27,127499	8,176788	11,331400	0,128300	-0,315956	0,116695	-19,014662	-14,167318	-0,633223	0,128300	-0,315956	0,116695	-19,014662	-14,167318	-0,633223
14:23:20,01	0,355013	3,529952	0,234019	0,953962	-2,583007	0,060992	0,095901	-0,230326	0,101805	5,424059	-4,361487	-1,139139	-0,561890	-3,285975	-1,156686	-30,036745	6,216476	11,618199	0,095901	-0,230326	0,101805	-12,656557	-11,889742	-1,139139	0,095901	-0,230326	0,101805	-12,656557	-11,889742	-1,139139
14:23:20,06	0,355013	3,529952	0,234019	0,953962	-2,583007	0,060992	0,108724	-0,327207	0,105850	5,423665	-4,150262	-0,522887	-0,516456	-3,283850	-1,108368	-30,041134	4,041363	11,947653	0,108724	-0,327207	0,105850	-20,262098	-12,685117	-0,522887	0,108724	-0,327207	0,105850	-20,262098	-12,685117	-0,522887
14:23:20,11	0,355011	3,529993	0,234036	0,903948	-2,583011	0,061001	0,108724	-0,327207	0,105850	5,423665	-4,150262	-0,522887	-0,512157	-3,256713	-1,082695	-28,735514	3,784788	11,836429	0,108724	-0,327207	0,105850	-20,262098	-12,685117	-0,522887	0,108724	-0,327207	0,105850	-20,262098	-12,685117	-0,522887
14:23:20,16	0,355011	3,529993	0,234036	0,903948	-2,583011	0,061001	0,083073	-0,317362	0,131523	5,342325	-4,225164	-0,634111	-0,511613	-3,256556	-1,081727	-28,723078	3,810957	11,824554	0,083073	-0,317362	0,131523	-19,570591	-10,746361	-0,634111	0,083073	-0,317362	0,131523	-19,570591	-10,746361	-0,634111
14:23:20,21	0,355011	3,529993	0,234036	0,903948	-2,583011	0,061001	0,082665	-0,317754	0,132491	5,391612	-4,248651	-0,645985	-0,509568	-3,253467	-1,079421	-28,733060	3,823470	11,809931	0,082665	-0,317754	0,132491	-19,552109	-10,737885	-0,645985	0,082665	-0,317754	0,132491	-19,552109	-10,737885	-0,645985
14:23:20,26	0,355011	3,529993	0,234036	0,903948	-2,583011	0,061001	0,078967	-0,317981	0,134797	5,409248	-4,455889	-0,660608	-0,513598	-3,253594	-1,080586	-28,705465	3,871101	11,801476	0,078967	-0,317981	0,134797	-19,552272	-10,654770	-0,660608	0,078967	-0,317981	0,134797	-19,552272	-10,654770	-0,660608
14:23:20,31	0,355011	3,529993	0,234036	0,903948	-2,583011	0,061001	0,081092	-0,314554	0,133632	5,286100	-4,345264	-0,669063	-0,517551	-3,255600	-1,080471	-28,763567	3,860325	11,812790	0,081092	-0,314554	0,133632	-19,406414	-10,711020	-0,669063	0,081092	-0,314554	0,133632	-19,406414	-10,711020	-0,669063
14:23:20,36	0,355011	3,529993	0,234036	0,903948	-2,583011	0,061001	0,084806	-0,312134	0,133747	5,121876	-4,197075	-0,657749	-0,514116	-3,256286	-1,082486	-28,684122	3,906316	11,832123	0,084806	-0,312134	0,133747	-19,380668	-10,854367	-0,657749	0,084806	-0,312134	0,133747	-19,380668	-10,854367	-0,657749
14:23:20,41	0,355011	3,529993	0,234036	0,903948	-2,583011	0,061001	0,083682	-0,315452	0,131732	5,373954	-4,209705	-0,638416	-0,515284	-3,253833	-1,084049	-28,661436	3,878961	11,822437	0,083682	-0,315452	0,131732	-19,389038	-10,778781	-0,638416	0,083682	-0,315452	0,131732	-19,389038	-10,778781	-0,638416
14:23:20,46	0,355011	3,529993	0,234036	0,903948	-2,583011	0,061001	0,082142	-0,313214	0,130169	5,245224	-4,256486	-0,648102	-0,516575	-3,254463	-1,081750	-28,726576	3,894091	11,817030	0,082142	-0,313214	0,130169	-19,342074	-10,704635	-0,648102	0,082142	-0,313214	0,130169	-19,342074	-10,704635	-0,648102
14:23:20,51	0,355011	3,529993	0,234036	0,903948	-2,583011	0,061001	0,083334	-0,312410	0,132468	5,183971	-4,258499	-0,653509	-0,508873	-3,257999	-1,082508	-28,708825	3,872861	11,798054	0,083334	-0,312410	0,132468	-19,340246	-10,800190	-0,653509	0,083334	-0,312410	0,132468	-19,340246	-10,800190	-0,653509
14:23:20,56	0,355011	3,529993	0,234036	0,903948	-2,583011	0,061001	0,084377	-0,314566	0,132492	5,303353	-4,204322	-0,637672	-0,515230	-3,256445	-1,081726	-28,722997	3,900446	11,832867	0,084377	-0,314566	0,132492	-19,390076	-10,827917	-0,637672	0,084377	-0,314566	0,132492	-19,390076	-10,827917	-0,637672
14:23:20,61	0,355011	3,529993	0,234036	0,903948	-2,583011	0,061001	0,084377	-0,314566	0,132492	5,303353	-4,204322	-0,637672	-0,514160	-3,258172	-1,078232	-28,703432	3,854608	11,803563	0,084377	-0,314566	0,132492	-19,390076	-10,827917	-0,637672	0,084377	-0,314566	0,132492	-19,390076	-10,827917	-0,637672
14:23:20,66	0,355011	3,529993	0,234036	0,903948	-2,583011	0,061001	0,085338	-0,316357	0,135986	5,366550	-4,114475	-0,666976	-0,513953	-3,254965	-1,081402	-28,694943	3,893487	11,822505	0,085338	-0,316357	0,135986	-19,467441	-10,813528	-0,666976	0,085338	-0,316357	0,135986	-19,467441	-10,813528	-0,666976
14:23:20,71	0,355011	3,529993	0,234036	0,903948	-2,583011	0,061001	0,082457	-0,314933	0,132816	5,330425	-4,276400	-0,648034	-0,513571	-3,254623	-1,084022	-28,687995	3,890624	11,866852	0,082457	-0,314933	0,132816	-19,391794	-10,749256	-0,648034	0,082457	-0,314933	0,132816	-19,391794	-10,749256	-0,648034
14:23:20,76	0,355011	3,529993	0,234036	0,903948	-2,583011	0,061001	0,081970	-0,315092	0,130196	5,339686	-4,294270	-0,603687	-0,512167	-3,253109	-1,079776	-28,665250	3,903272	11,820089	0,081970	-0,315092	0,130196	-19,395012	-10,728904	-0,603687	0,081970	-0,315092	0,130196	-19,395012	-10,728904	-0,603687
14:23:20,81	0,355011	3,529993	0,234036	0,903948	-2,583011	0,061001	0,079957	-0,315551	0,134442	5,385917	-4,385590	-0,650450	-0,511845	-3,253483	-1,084456	-28,711138	3,898780	11,824476	0,079957	-0,315551	0,134442	-19,384869	-10,662177	-0,650450	0,079957	-0,315551	0,134442	-19,384869	-10,662177	-0,650450
14:23:20,86	0,355011	3,529993	0,234036	0,903948	-2,583011	0,061001	0,080119	-0,316017	0,129762	5,383296	-4,414628	-0,646063	-0,513996	-3,255999	-1,081729	-28,718620	3,898959	11,826999	0,080119	-0,316017	0,129762	-19,424043	-10,703980	-0,646063	0,080119	-0,316017	0,129762	-19,424043	-10,703980	-0,646063
14:23:20,91	0,355011	3,529993	0,234036	0,903948	-2,583011	0,061001	0,083374	-0,315412	0,132489	5,348258	-4,251962	-0,643540	-0,513492	-3,256159	-1,079784	-28,724138	3,921152	11,830684	0,083374	-0,315412	0,132489	-19,411599	-10,796794	-0,643540	0,083374	-0,315412	0,132489	-19,411599	-10,796794	-0,643540
14:23:20,96	0,355011	3,529993	0,234036	0,903948	-2,583011	0,061001	0,083261	-0,315929	0,134434	5,391578	-4,273708	-0,639855	-0,512287	-3,257324	-1,083661	-28,712852	3,871005	11,827319	0,083261	-0,315929	0,134434	-19,408827	-10,809677	-0,639855	0,083261	-0,315929	0,134434	-19,408827	-10,809677	-0,639855
14:23:21,01	0,355011	3,529993	0,234036	0,903948	-2,583011	0,061001	0,083667	-0,317555	0,130557	5,438342	-4,217754	-0,643220	-0,512984	-3,259262	-1,080930	-28,703057	3,865564	11,824974	0,083667	-0,317555	0,130557	-19,489700	-10,785586	-0,643220	0,083667	-0,317555	0,130557	-19,489700	-10,785586	-0,643220
14:23:21,06	0,355011	3,529993	0,234036	0,903948	-2,583011	0,061001	0,085694	-0,317921	0,133288	5,457553	-4,101143	-0,645565	-0,510714	-3,255331	-1,083199	-28,682677	3,916922	11,786371	0,085694	-0,317921	0,133288	-19,499211	-10,828101	-0,645565	0,085694	-0,317921	0,133288	-19,499211	-10,828101	-0,645565
14:23:21,11	0,355011	3,529993	0,234036	0,903948	-2,583011	0,061001	0,081154	-0,317921	0,131019	5,512223	-4,345238	-0,684168	-0,511238	-3,253851	-1,080554	-28,712756	3,909266	11,841885	0,081154	-0,317921	0,131019	-19,444544	-10,715828	-0,684168	0,081154	-0,317921	0,131019	-19,444544	-10,715828	-0,684168
14:23:21,16	0,355011	3,529993	0,234036	0,903948	-2,583011	0,061001	0,080135	-0,316727	0,133664	5,428492	-4,420460	-0,628654	-0,511102	-3,257162	-1,082695	-28,733370	3,869588	11,831163	0,080135	-0,316727	0,133664	-19,434588	-10,711039	-0,628654	0,080135	-0,316727	0,133664	-19,434588	-10,711039	-0,628654
14:23:21,21	0,355011	3,529993	0,234036	0,903948	-2,583011	0,061001	0,082934	-0,318499	0,131523	5,475983	-4,272898	-0,639376	-0,513018	-3,254941	-1,085639	-28,716356	3,906507	11,799641	0,082934	-0,318499	0,131523	-19,526223	-10,783240	-0,639376	0,082934	-0,318499	0,131523	-19,526223	-10,783240	-0,639376
14:23:21,26	0,355011	3,529993	0,234036	0,903948	-2,583011	0,061001	0,081969	-0,315730	0,128579	5,372446	-4,326816	-0,670898	-0,512946	-3,252960	-1,080171	-28,685886	3,910628	11,826721	0,081969	-0,315730	0,128579	-19,412349	-10,761386	-0,670898	0,081969	-0,315730	0,128579	-19,412349	-10,761386	-0,670898
14:23:21,31	0,355011	3,529993	0,234036	0,903948	-2,583011	0,061001	0,080217	-0,314802	0,134047	5,342994	-4,393613	-0,643818	-0,513034	-3,257679	-1,081720	-28,728651	3,890611	11,832803	0,080217	-0,314802	0,134047	-19,368953	-10,690620	-0,643818	0,080217	-0,314802	0,134047	-19,368953	-10,690620	-0,643818
14:23:21,36	0,355011	3,529993	0,234036	0,903948	-2,583011	0,061001	0,084348	-0,317086	0,132498	5,423027	-4,205822	-0,637736	-0,517334	-3,254382	-1,079801	-28,685118	3,926437	11,801799	0,084348	-0,317086	0,132498	-19,468188	-10,827121	-0,637736	0,084348	-0,317086	0,132498	-19,468188	-10,827121	-0,637736
14:23:21,41	0,355011	3,529993	0,234036	0,903948	-2,583011	0,061001	0,083643	-0,311713	0,134417	5,196429	-4,222674	-0,668740	-0,514194	-3,258428	-1,080565	-28,727675	3,893508	11,816125	0,083643	-0,311713	0,134417	-19,273014	-10,788661	-0,668740	0,083643	-0,311713	0,134417	-19,273014	-10,788661	-0,668740
14:23:21,46	0,355011	3,529993	0,234036	0,903948	-2,583011	0,061001	0,085577	-0,316455	0,133653	5,393245	-4,142501	-0,654415	-0,512923	-3,258857	-1,081702	-28,690233	3,917408	11,827044	0,085577	-0,316455	0,133653	-19,448487	-10,860301	-0,654415	0,085577	-0,316455	0,133653	-19,448487	-10,860301	-0,654415
14:23:21,51	0,355011	3,529993	0,234036	0,903948	-2,583011	0,061001	0,085313	-0,317770	0,132516	5,501056	-4,135771	-0,643496	-0,511987	-3,256387	-1,079781	-28,711045	3,922649	11,822747	0,085313	-0,317770	0,132516	-19,443922	-10,832821	-0,643496	0,085313	-0,317770	0,132516	-19,443922	-10,832821	-0,643496
14:23:21,56	0,355011	3,529993	0,234036	0,903948	-2,583011	0,061001	0,082706	-0,317346	0,134437	5,473143	-4,291975	-0,647792	-0,513619	-3,258705	-1,081350	-28,734641	3,894092	11,807061	0,082706	-0,317346	0,134437	-19,438554	-10,784382	-0,647792	0,082706	-0,317346	0,134437	-19,438554	-10,784382	-0,647792
14:23:21,62	0,355011	3,529993	0,234036	0,903948	-2,583011	0,061001	0,085529	-0,317092	0,132868	5,423360	-4,151342	-0,663478	-0,514243	-3,257588	-1,078398	-28,714838	3,898058	11,814244	0,085529	-0,317092	0,132868	-19,468329	-10,865344	-0,663478	0,085529	-0,317092	0,132868	-19,468329	-10,865344	-0,663478
14:23:21,67	0,355011	3,529993	0,234036	0,903948	-2,583011	0,061001	0,084874	-0,315993	0,135820	5,379569	-4,170234	-0,656295	-0,511831	-3,257634	-1,084062	-28,712898	3,882783	11,808593	0,084874	-0,315993	0,135820	-19,425880	-10,832820	-0,656295	0,084874	-0,315993	0,135820	-19,425880	-10,832820	-0,656295
14:23:21,72	0,355011	3,529993	0,234036	0,903948	-2,583011	0,061001	0,083708	-0,318104	0,130156	5,477109	-4,221547	-0,661946	-0,514421	-3,254910	-1,082694	-28,695005	3,933497	11,828538	0,083708	-0,318104	0,130156	-19,494093	-10,792604	-0,661946	0,083708	-0,318104	0,130156	-19,494093	-10,792604	-0,661946
14:23:21,77	0,355011	3,529993	0,234036	0,903948	-2,583011	0,061001	0,082643	-0,314500	0,131524	5,342541	-4,286750	-0,642001	-0,599983	-3,244499	-1,122823	-28,108432	8,069744	11,336311	0,082643	-0,314500	0,131524	-19,345708	-10,774263	-0,642001	0,082643	-0,314500	0,131524	-19,345708	-10,774263	-0,642001
14:23:21,82	0,355011	3,529993	0,234036	0,903948	-2,583011	0,061001	0,116408	-0,235195	0,091395	5,094084	-4,091124	-1,134228	-0,554712	-3,264566	-1,134175	-29,087708	5,264744	11,612284	0,116408	-0,235195	0,091395	-13,368757	-13,229163	-1,134228	0,116408	-0,235195	0,091395	-13,368757	-13,229163	-1,134228
14:23:21,87	0,355011	3,529993	0,234036	0,903948	-2,583011	0,061001	0,111151	-0,284435	0,080043	4,735682	-3,810048	-0,858255	-0,530338	-3,310570	-1,125151	-31,463388	4,164521	11,825921	0,111151	-0,284435	0,080043	-17,592433	-12,535438	-0,858255	0,111151	-0,284435	0,080043	-17,592433	-12,535438	-0,858255
14:23:21,92	0,354985	3,529991	0,234013	0,853967	-2,583030	0,061040	0,138805	-0,328545	0,089067	4,888748	-3,879360	-0,644618	-0,535962	-3,290518	-1,105260	-30,726534	4,401391	11,764153	0,138805	-0,328545	0,089067	-20,902012	-14,775540	-0,644618	0,138805	-0,328545	0,089067	-20,902012	-14,775540	-0,644618
14:23:21,97	0,354985	3,529991	0,234013	0,853967	-2,583030	0,061040	0,124251	-0,313648	0,108958	4,687678	-4,116453	-0,706386	-0,535734	-3,290118	-1,106674	-30,763929	4,444955	11,804038	0,124251	-0,313648	0,108958	-19,933684	-13,870167	-0,706386	0,124251	-0,313648	0,108958	-19,933684	-13,870167	-0,706386
14:23:22,02	0,354985	3,529991	0,234013	0,853967	-2,583030	0,061040	0,123791	-0,313646	0,107544	4,706629	-4,194555	-0,666501	-0,535624	-3,293017	-1,106849	-30,785336	4,377792	11,825221	0,123791	-0,313646	0,107544	-19,914615	-13,912137	-0,666501	0,123791	-0,313646	0,107544	-19,914615	-13,912137	-0,666501
14:23:22,07	0,354985	3,529991	0,234013	0,853967	-2,583030	0,061040	0,126247	-0,315191	0,107369	4,718101	-4,051812	-0,645318	-0,533843	-3,291494	-1,107785	-30,743088	4,365947	11,851755	0,126247	-0,315191	0,107369	-20,024426	-13,962173	-0,645318	0,126247	-0,315191	0,107369	-20,024426	-13,962173	-0,645318
14:23:22,12	0,354985	3,529991	0,234013	0,853967	-2,583030	0,061040	0,124037	-0,315971	0,106433	4,769530	-4,124190	-0,618784	-0,535480	-3,291592	-1,107136	-30,727235	4,423659	11,846692	0,124037	-0,315971	0,106433	-20,034231	-13,861112	-0,618784	0,124037	-0,315971	0,106433	-20,034231	-13,861112	-0,618784
14:23:22,17	0,354985	3,529991	0,234013	0,853967	-2,583030	0,061040	0,124940	-0,314604	0,107082	4,756302	-4,092354	-0,623847	-0,532538	-3,290560	-1,107792	-30,717732	4,396830	11,830645	0,124940	-0,314604	0,107082	-19,940074	-13,900172	-0,623847	0,124940	-0,314604	0,107082	-19,940074	-13,900172	-0,623847
14:23:22,22	0,354985	3,529991	0,234013	0,853967	-2,583030	0,061040	0,122576	-0,316635	0,106426	4,843431	-4,193677	-0,639894	-0,537729	-3,290830	-1,109403	-30,633921	4,431740	11,798644	0,122576	-0,316635	0,106426	-20,012378	-13,815863	-0,639894	0,122576	-0,316635	0,106426	-20,012378	-13,815863	-0,639894
14:23:22,27	0,354985	3,529991	0,234013	0,853967	-2,583030	0,061040	0,119888	-0,231548	0,089922	4,492229	-4,089957	-1,147268	-0,604881	-3,245689	-1,124296	-28,470210	7,802661	11,323272	0,119888	-0,231548	0,089922	-13,684290	-13,501136	-1,147268	0,119888	-0,231548	0,089922	-13,684290	-13,501136	-1,147268
14:23:22,32	0,354985	3,529991	0,234013	0,853967	-2,583030	0,061040	0,119888	-0,231548	0,089922	4,492229	-4,089957	-1,147268	-0,551029	-3,277047	-1,140565	-29,632597	5,003913	11,637640	0,119888	-0,231548	0,089922	-13,684290	-13,501136	-1,147268	0,119888	-0,231548	0,089922	-13,684290	-13,501136	-1,147268
14:23:22,37	0,354985	3,529991	0,234013	0,853967	-2,583030	0,061040	0,120118	-0,293864	0,073653	4,727686	-3,685236	-0,832900	-0,529820	-3,307341	-1,127873	-31,570772	3,659713	11,905137	0,120118	-0,293864	0,073653	-18,340646	-13,114537	-0,832900	0,120118	-0,293864	0,073653	-18,340646	-13,114537	-0,832900
14:23:22,42	0,355007	3,529930	0,234029	0,803946	-2,582994	0,061019	0,135750	-0,327379	0,086345	4,337264	-3,878812	-0,565402	-0,526741	-3,281004	-1,096020	-30,394050	3,616882	11,818587	0,135750	-0,327379	0,086345	-21,361990	-14,535176	-0,565402	0,135750	-0,327379	0,086345	-21,361990	-14,535176	-0,565402
14:23:22,47	0,355007	3,529930	0,234029	0,803946	-2,582994	0,061019	0,111401	-0,316877	0,118198	4,342435	-4,104440	-0,651952	-0,529025	-3,279763	-1,095229	-30,359987	3,624157	11,827468	0,111401	-0,316877	0,118198	-20,532422	-12,849458	-0,651952	0,111401	-0,316877	0,118198	-20,532422	-12,849458	-0,651952
14:23:22,52	0,355007	3,529930	0,234029	0,803946	-2,582994	0,061019	0,111468	-0,314278	0,118989	4,230629	-4,075097	-0,643071	-0,527799	-3,278310	-1,097955	-30,330820	3,625163	11,809906	0,111468	-0,314278	0,118989	-20,440222	-12,825370	-0,643071	0,111468	-0,314278	0,118989	-20,440222	-12,825370	-0,643071
14:23:22,57	0,355007	3,529930	0,234029	0,803946	-2,582994	0,061019	0,109597	-0,314614	0,116264	4,263538	-4,147664	-0,660633	-0,523120	-3,276800	-1,098715	-30,335522	3,616939	11,835412	0,109597	-0,314614	0,116264	-20,433663	-12,751017	-0,660633	0,109597	-0,314614	0,116264	-20,433663	-12,751017	-0,660633
14:23:22,62	0,355007	3,529930	0,234029	0,803946	-2,582994	0,061019	0,105950	-0,317910	0,115503	4,425480	-4,337257	-0,635128	-0,522401	-3,279580	-1,095992	-30,294130	3,622553	11,795671	0,105950	-0,317910	0,115503	-20,530491	-12,654337	-0,635128	0,105950	-0,317910	0,115503	-20,530491	-12,654337	-0,635128
14:23:22,67	0,355007	3,529930	0,234029	0,803946	-2,582994	0,061019	0,107998	-0,319923	0,118226	4,555704	-4,197729	-0,674868	-0,521478	-3,274465	-1,095984	-30,304072	3,626045	11,839194	0,107998	-0,319923	0,118226	-20,558272	-12,675565	-0,674868	0,107998	-0,319923	0,118226	-20,558272	-12,675565	-0,674868
14:23:22,72	0,355007	3,529930	0,234029	0,803946	-2,582994	0,061019	0,103107	-0,318165	0,118234	4,462349	-4,462389	-0,631345	-0,524571	-3,277511	-1,095975	-30,270579	3,632373	11,819891	0,103107	-0,318165	0,118234	-20,513636	-12,556325	-0,631345	0,103107	-0,318165	0,118234	-20,513636	-12,556325	-0,631345
14:23:22,77	0,355007	3,529930	0,234029	0,803946	-2,582994	0,061019	0,107291	-0,317010	0,118243	4,424515	-4,218988	-0,650648	-0,524777	-3,277346	-1,095983	-30,292424	3,618445	11,823297	0,107291	-0,317010	0,118243	-20,460802	-12,641353	-0,650648	0,107291	-0,317010	0,118243	-20,460802	-12,641353	-0,650648
14:23:22,82	0,355007	3,529930	0,234029	0,803946	-2,582994	0,061019	0,107252	-0,316749	0,118235	4,387951	-4,233000	-0,647242	-0,521865	-3,279270	-1,097917	-30,289702	3,559878	11,817942	0,107252	-0,316749	0,118235	-20,476867	-12,652259	-0,647242	0,107252	-0,316749	0,118235	-20,476867	-12,652259	-0,647242
14:23:22,87	0,355007	3,529930	0,234029	0,803946	-2,582994	0,061019	0,107462	-0,320233	0,116301	4,519728	-4,190422	-0,652597	-0,527524	-3,275818	-1,097933	-30,269972	3,641371	11,815049	0,107462	-0,320233	0,116301	-20,618535	-12,626193	-0,652597	0,107462	-0,320233	0,116301	-20,618535	-12,626193	-0,652597
14:23:22,92	0,355007	3,529930	0,234029	0,803946	-2,582994	0,061019	0,107302	-0,313606	0,116285	4,255566	-4,222418	-0,655490	-0,523881	-3,278364	-1,095969	-30,283810	3,604816	11,829227	0,107302	-0,313606	0,116285	-20,362481	-12,645604	-0,655490	0,107302	-0,313606	0,116285	-20,362481	-12,645604	-0,655490
14:23:22,97	0,355007	3,529930	0,234029	0,803946	-2,582994	0,061019	0,107685	-0,318034	0,118249	4,447278	-4,196179	-0,641312	-0,525336	-3,278089	-1,095488	-30,280162	3,615464	11,824990	0,107685	-0,318034	0,118249	-20,518415	-12,649475	-0,641312	0,107685	-0,318034	0,118249	-20,518415	-12,649475	-0,641312
14:23:23,02	0,355007	3,529930	0,234029	0,803946	-2,582994	0,061019	0,108175	-0,316636	0,118730	4,385624	-4,172901	-0,645549	-0,523468	-3,277840	-1,096699	-30,232638	3,635910	11,862592	0,108175	-0,316636	0,118730	-20,470322	-12,664605	-0,645549	0,108175	-0,316636	0,118730	-20,470322	-12,664605	-0,645549
14:23:23,07	0,355007	3,529930	0,234029	0,803946	-2,582994	0,061019	0,108103	-0,317857	0,117259	4,472279	-4,135559	-0,697535	-0,524243	-3,278637	-1,096959	-30,233001	3,615001	11,773004	0,108103	-0,317857	0,117259	-20,479491	-12,621630	-0,697535	0,108103	-0,317857	0,117259	-20,479491	-12,621630	-0,697535
14:23:23,12	0,355007	3,529930	0,234029	0,803946	-2,582994	0,061019	0,108103	-0,317857	0,117259	4,472279	-4,135559	-0,697535	-0,525862	-3,275837	-1,095978	-30,257347	3,652810	11,819226	0,108103	-0,317857	0,117259	-20,479491	-12,621630	-0,697535	0,108103	-0,317857	0,117259	-20,479491	-12,621630	-0,697535
14:23:23,17	0,355007	3,529930	0,234029	0,803946	-2,582994	0,061019	0,106487	-0,315055	0,118240	4,347167	-4,259560	-0,651314	-0,522874	-3,277279	-1,098670	-30,235888	3,655835	11,830733	0,106487	-0,315055	0,118240	-20,384678	-12,618804	-0,651314	0,106487	-0,315055	0,118240	-20,384678	-12,618804	-0,651314
14:23:23,22	0,355007	3,529930	0,234029	0,803946	-2,582994	0,061019	0,106242	-0,318364	0,115548	4,532552	-4,255239	-0,639806	-0,527006	-3,276777	-1,094406	-30,238732	3,632248	11,826772	0,106242	-0,318364	0,115548	-20,459001	-12,595235	-0,639806	0,106242	-0,318364	0,115548	-20,459001	-12,595235	-0,639806
14:23:23,27	0,355007	3,529930	0,234029	0,803946	-2,582994	0,061019	0,107873	-0,314535	0,119812	4,311585	-4,161087	-0,643767	-0,523767	-3,276430	-1,097559	-30,208718	3,566801	11,832550	0,107873	-0,314535	0,119812	-20,379376	-12,629131	-0,643767	0,107873	-0,314535	0,119812	-20,379376	-12,629131	-0,643767
14:23:23,32	0,355007	3,529930	0,234029	0,803946	-2,582994	0,061019	0,105954	-0,317166	0,116659	4,406736	-4,202189	-0,637989	-0,522973	-3,274268	-1,094010	-30,206138	3,629673	11,824760	0,105954	-0,317166	0,116659	-20,490775	-12,519545	-0,637989	0,105954	-0,317166	0,116659	-20,490775	-12,519545	-0,637989
14:23:23,37	0,355007	3,529930	0,234029	0,803946	-2,582994	0,061019	0,103685	-0,316772	0,120208	4,442009	-4,349381	-0,645779	-0,522856	-3,276250	-1,098280	-30,213932	3,620093	11,824435	0,103685	-0,316772	0,120208	-20,424607	-12,488618	-0,645779	0,103685	-0,316772	0,120208	-20,424607	-12,488618	-0,645779
14:23:23,42	0,355007	3,529930	0,234029	0,803946	-2,582994	0,061019	0,105342	-0,317864	0,115938	4,486615	-4,265140	-0,646104	-0,525778	-3,276123	-1,097471	-30,196255	3,610668	11,861735	0,105342	-0,317864	0,115938	-20,465745	-12,534506	-0,646104	0,105342	-0,317864	0,115938	-20,465745	-12,534506	-0,646104
14:23:23,47	0,355007	3,529930	0,234029	0,803946	-2,582994	0,061019	0,106693	-0,315270	0,116747	4,352387	-4,174900	-0,608805	-0,525809	-3,278610	-1,096713	-30,230329	3,636757	11,842704	0,106693	-0,315270	0,116747	-20,396321	-12,550270	-0,608805	0,106693	-0,315270	0,116747	-20,396321	-12,550270	-0,608805
14:23:23,52	0,355007	3,529930	0,234029	0,803946	-2,582994	0,061019	0,108862	-0,316487	0,117505	4,421209	-4,104644	-0,627835	-0,525768	-3,275103	-1,096623	-30,240530	3,607977	11,817326	0,108862	-0,316487	0,117505	-20,423005	-12,650314	-0,627835	0,108862	-0,316487	0,117505	-20,423005	-12,650314	-0,627835
14:23:23,57	0,355007	3,529930	0,234029	0,803946	-2,582994	0,061019	0,105804	-0,314770	0,117595	4,301891	-4,258099	-0,653213	-0,525913	-3,273393	-1,095468	-30,202215	3,642803	11,831706	0,105804	-0,314770	0,117595	-20,407524	-12,563723	-0,653213	0,105804	-0,314770	0,117595	-20,407524	-12,563723	-0,653213
14:23:23,62	0,355007	3,529930	0,234029	0,803946	-2,582994	0,061019	0,104397	-0,313788	0,118750	4,300188	-4,315524	-0,638833	-0,522945	-3,276220	-1,098687	-30,253480	3,616855	11,824975	0,104397	-0,313788	0,118750	-20,332206	-12,510653	-0,638833	0,104397	-0,313788	0,118750	-20,332206	-12,510653	-0,638833
14:23:23,67	0,355007	3,529930	0,234029	0,803946	-2,582994	0,061019	0,105361	-0,317772	0,115531	4,459245	-4,296810	-0,645564	-0,526339	-3,277337	-1,096711	-30,213420	3,678240	11,843955	0,105361	-0,317772	0,115531	-20,485881	-12,567626	-0,645564	0,105361	-0,317772	0,115531	-20,485881	-12,567626	-0,645564
14:23:23,72	0,355007	3,529930	0,234029	0,803946	-2,582994	0,061019	0,108025	-0,315392	0,117507	4,408672	-4,154289	-0,626584	-0,525204	-3,277346	-1,097887	-30,217991	3,635609	11,830627	0,108025	-0,315392	0,117507	-20,349619	-12,634219	-0,626584	0,108025	-0,315392	0,117507	-20,349619	-12,634219	-0,626584
14:23:23,77	0,355007	3,529930	0,234029	0,803946	-2,582994	0,061019	0,107465	-0,316380	0,116331	4,420818	-4,166029	-0,639912	-0,523961	-3,276817	-1,098660	-30,188265	3,641596	11,819971	0,107465	-0,316380	0,116331	-20,414993	-12,602033	-0,639912	0,107465	-0,316380	0,116331	-20,414993	-12,602033	-0,639912
14:23:23,82	0,355007	3,529930	0,234029	0,803946	-2,582994	0,061019	0,106385	-0,317192	0,115558	4,483083	-4,199419	-0,650568	-0,522210	-3,276518	-1,095536	-30,198208	3,640266	11,842703	0,106385	-0,317192	0,115558	-20,416460	-12,550673	-0,650568	0,106385	-0,317192	0,115558	-20,416460	-12,550673	-0,650568
14:23:23,87	0,355007	3,529930	0,234029	0,803946	-2,582994	0,061019	0,105251	-0,318558	0,118682	4,548008	-4,266331	-0,627836	-0,523413	-3,279401	-1,094783	-30,216720	3,622980	11,807330	0,105251	-0,318558	0,118682	-20,458791	-12,528569	-0,627836	0,105251	-0,318558	0,118682	-20,458791	-12,528569	-0,627836
14:23:23,93	0,355007	3,529930	0,234029	0,803946	-2,582994	0,061019	0,108349	-0,318958	0,119435	4,544595	-4,112647	-0,663210	-0,523705	-3,276535	-1,095951	-30,209485	3,637094	11,817676	0,108349	-0,318958	0,119435	-20,493623	-12,618044	-0,663210	0,108349	-0,318958	0,119435	-20,493623	-12,618044	-0,663210
14:23:23,98	0,355007	3,529930	0,234029	0,803946	-2,582994	0,061019	0,106013	-0,317272	0,118267	4,472755	-4,234920	-0,652864	-0,527506	-3,276900	-1,095953	-30,205485	3,660772	11,818490	0,106013	-0,317272	0,118267	-20,433099	-12,556926	-0,652864	0,106013	-0,317272	0,118267	-20,433099	-12,556926	-0,652864
14:23:24,03	0,355007	3,529930	0,234029	0,803946	-2,582994	0,061019	0,108230	-0,314163	0,118265	4,333595	-4,128014	-0,652049	-0,526350	-3,273963	-1,100608	-30,198150	3,664961	11,841397	0,108230	-0,314163	0,118265	-20,328207	-12,624050	-0,652049	0,108230	-0,314163	0,118265	-20,328207	-12,624050	-0,652049
14:23:24,08	0,355007	3,529930	0,234029	0,803946	-2,582994	0,061019	0,105109	-0,313695	0,113610	4,316562	-4,286042	-0,629142	-0,586756	-3,219385	-1,102129	-27,241710	6,611275	11,298330	0,105109	-0,313695	0,113610	-20,308513	-12,537088	-0,629142	0,105109	-0,313695	0,113610	-20,308513	-12,537088	-0,629142
14:23:24,13	0,355007	3,529930	0,234029	0,803946	-2,582994	0,061019	0,088045	-0,234093	0,112089	4,207069	-4,086169	-1,172209	-0,553604	-3,256330	-1,142433	-29,186936	4,379160	11,586530	0,088045	-0,234093	0,112089	-14,169263	-10,997702	-1,172209	0,088045	-0,234093	0,112089	-14,169263	-10,997702	-1,172209
14:23:24,18	0,355007	3,529930	0,234029	0,803946	-2,582994	0,061019	0,103464	-0,281277	0,071785	3,754914	-3,852913	-0,884010	-0,512148	-3,282501	-1,116088	-30,591141	2,566993	11,917776	0,103464	-0,281277	0,071785	-18,325298	-11,974875	-0,884010	0,103464	-0,281277	0,071785	-18,325298	-11,974875	-0,884010
14:23:24,23	0,354981	3,529971	0,234062	0,753955	-2,583002	0,061010	0,105401	-0,330264	0,098130	4,030755	-4,062182	-0,552763	-0,516437	-3,267094	-1,106666	-29,901614	2,789205	11,889393	0,105401	-0,330264	0,098130	-21,894939	-12,336199	-0,552763	0,105401	-0,330264	0,098130	-21,894939	-12,336199	-0,552763
14:23:24,28	0,354981	3,529971	0,234062	0,753955	-2,583002	0,061010	0,094204	-0,318846	0,107552	3,974228	-4,158432	-0,581146	-0,513424	-3,268579	-1,104510	-29,885845	2,811805	11,888944	0,094204	-0,318846	0,107552	-21,055160	-11,553412	-0,581146	0,094204	-0,318846	0,107552	-21,055160	-11,553412	-0,581146
14:23:24,33	0,354981	3,529971	0,234062	0,753955	-2,583002	0,061010	0,093983	-0,322198	0,109708	4,176011	-4,167555	-0,581595	-0,512720	-3,264208	-1,103090	-29,886889	2,787985	11,863872	0,093983	-0,322198	0,109708	-21,116541	-11,545206	-0,581595	0,093983	-0,322198	0,109708	-21,116541	-11,545206	-0,581595
14:23:24,38	0,354981	3,529971	0,234062	0,753955	-2,583002	0,061010	0,089845	-0,320622	0,111128	4,072892	-4,371721	-0,606667	-0,511609	-3,268771	-1,105069	-29,864241	2,820107	11,904148	0,089845	-0,320622	0,111128	-21,095921	-11,424545	-0,606667	0,089845	-0,320622	0,111128	-21,095921	-11,424545	-0,606667
14:23:24,43	0,354981	3,529971	0,234062	0,753955	-2,583002	0,061010	0,093242	-0,323866	0,109149	4,280708	-4,191534	-0,566391	-0,514797	-3,269300	-1,102113	-29,867768	2,854902	11,833828	0,093242	-0,323866	0,109149	-21,142736	-11,511007	-0,566391	0,093242	-0,323866	0,109149	-21,142736	-11,511007	-0,566391
14:23:24,48	0,354981	3,529971	0,234062	0,753955	-2,583002	0,061010	0,095293	-0,321369	0,112105	4,179251	-4,105320	-0,636711	-0,519267	-3,265654	-1,101141	-29,864913	2,809718	11,861810	0,095293	-0,321369	0,112105	-21,048204	-11,585820	-0,636711	0,095293	-0,321369	0,112105	-21,048204	-11,585820	-0,636711
14:23:24,53	0,354981	3,529971	0,234062	0,753955	-2,583002	0,061010	0,094371	-0,315675	0,113077	3,845452	-4,128216	-0,608729	-0,515156	-3,268435	-1,102015	-29,879194	2,813234	11,848363	0,094371	-0,315675	0,113077	-20,935013	-11,536312	-0,608729	0,094371	-0,315675	0,113077	-20,935013	-11,536312	-0,608729
14:23:24,58	0,354981	3,529971	0,234062	0,753955	-2,583002	0,061010	0,112458	-0,241529	0,082322	3,968369	-3,897658	-1,097530	-0,592523	-3,244245	-1,131896	-28,490552	6,610185	11,373009	0,112458	-0,241529	0,082322	-14,991679	-12,725639	-1,097530	0,112458	-0,241529	0,082322	-14,991679	-12,725639	-1,097530
14:23:24,63	0,354981	3,529971	0,234062	0,753955	-2,583002	0,061010	0,112458	-0,241529	0,082322	3,968369	-3,897658	-1,097530	-0,543088	-3,259919	-1,145407	-29,518680	3,657821	11,666830	0,112458	-0,241529	0,082322	-14,991679	-12,725639	-1,097530	0,112458	-0,241529	0,082322	-14,991679	-12,725639	-1,097530
14:23:24,68	0,354981	3,529971	0,234062	0,753955	-2,583002	0,061010	0,101315	-0,292178	0,068811	3,531230	-3,891318	-0,803709	-0,526076	-3,302770	-1,139274	-31,693996	2,792282	11,823894	0,101315	-0,292178	0,068811	-19,404760	-11,844542	-0,803709	0,101315	-0,292178	0,068811	-19,404760	-11,844542	-0,803709
14:23:24,73	0,355066	3,530014	0,234030	0,703949	-2,583003	0,061018	0,129919	-0,328336	0,074944	3,574200	-3,855009	-0,646646	-0,521615	-3,277511	-1,117899	-30,753751	2,854326	11,811767	0,129919	-0,328336	0,074944	-22,200180	-14,053661	-0,646646	0,129919	-0,328336	0,074944	-22,200180	-14,053661	-0,646646
14:23:24,78	0,355066	3,530014	0,234030	0,703949	-2,583003	0,061018	0,105813	-0,319570	0,096319	3,642225	-4,325250	-0,658773	-0,526455	-3,278371	-1,115628	-30,729006	2,854808	11,805144	0,105813	-0,319570	0,096319	-21,444028	-12,631607	-0,658773	0,105813	-0,319570	0,096319	-21,444028	-12,631607	-0,658773
14:23:24,83	0,355066	3,530014	0,234030	0,703949	-2,583003	0,061018	0,108978	-0,315809	0,098590	3,459416	-4,139501	-0,665395	-0,524685	-3,283691	-1,114604	-30,720366	2,863691	11,834516	0,108978	-0,315809	0,098590	-21,331558	-12,694281	-0,665395	0,108978	-0,315809	0,098590	-21,331558	-12,694281	-0,665395
14:23:24,88	0,355066	3,530014	0,234030	0,703949	-2,583003	0,061018	0,112701	-0,320002	0,099614	3,689469	-3,942885	-0,636023	-0,524554	-3,280390	-1,114811	-30,733985	2,909887	11,845253	0,112701	-0,320002	0,099614	-21,430662	-12,789888	-0,636023	0,112701	-0,320002	0,099614	-21,430662	-12,789888	-0,636023
14:23:24,93	0,355066	3,530014	0,234030	0,703949	-2,583003	0,061018	0,109777	-0,318464	0,099407	3,642724	-4,129825	-0,625286	-0,525473	-3,284182	-1,115560	-30,746484	2,883280	11,870104	0,109777	-0,318464	0,099407	-21,356723	-12,747295	-0,625286	0,109777	-0,318464	0,099407	-21,356723	-12,747295	-0,625286
14:23:24,98	0,355066	3,530014	0,234030	0,703949	-2,583003	0,061018	0,113520	-0,319565	0,098658	3,670657	-3,932699	-0,600435	-0,528313	-3,283425	-1,116558	-30,714759	2,928766	11,827050	0,113520	-0,319565	0,098658	-21,415179	-12,844011	-0,600435	0,113520	-0,319565	0,098658	-21,415179	-12,844011	-0,600435
14:23:25,03	0,355066	3,530014	0,234030	0,703949	-2,583003	0,061018	0,114284	-0,316726	0,097661	3,578297	-3,888235	-0,643489	-0,522167	-3,275716	-1,115162	-30,695841	2,895868	11,894183	0,114284	-0,316726	0,097661	-21,284697	-12,859528	-0,643489	0,114284	-0,316726	0,097661	-21,284697	-12,859528	-0,643489
14:23:25,08	0,355066	3,530014	0,234030	0,703949	-2,583003	0,061018	0,104535	-0,318194	0,099056	3,635603	-4,362340	-0,576356	-0,525071	-3,278351	-1,113615	-30,684830	2,883274	11,867606	0,104535	-0,318194	0,099056	-21,342632	-12,568352	-0,576356	0,104535	-0,318194	0,099056	-21,342632	-12,568352	-0,576356
14:23:25,13	0,355066	3,530014	0,234030	0,703949	-2,583003	0,061018	0,108269	-0,316997	0,100603	3,567979	-4,152350	-0,602933	-0,522704	-3,281106	-1,116745	-30,703509	2,934348	11,832578	0,108269	-0,316997	0,100603	-21,316324	-12,651465	-0,602933	0,108269	-0,316997	0,100603	-21,316324	-12,651465	-0,602933
14:23:25,18	0,355066	3,530014	0,234030	0,703949	-2,583003	0,061018	0,109471	-0,320424	0,097473	3,781066	-4,131563	-0,637961	-0,520983	-3,283809	-1,120223	-30,698636	2,858380	11,836952	0,109471	-0,320424	0,097473	-21,372242	-12,725029	-0,637961	0,109471	-0,320424	0,097473	-21,372242	-12,725029	-0,637961
14:23:25,23	0,355066	3,530014	0,234030	0,703949	-2,583003	0,061018	0,110952	-0,323266	0,093995	3,865466	-4,012358	-0,633587	-0,527997	-3,280451	-1,117891	-30,683320	2,909446	11,860523	0,110952	-0,323266	0,093995	-21,510894	-12,722067	-0,633587	0,110952	-0,323266	0,093995	-21,510894	-12,722067	-0,633587
14:23:25,28	0,355066	3,530014	0,234030	0,703949	-2,583003	0,061018	0,111551	-0,315513	0,096327	3,514210	-3,993478	-0,610016	-0,526194	-3,279092	-1,114783	-30,659790	2,878795	11,848231	0,111551	-0,315513	0,096327	-21,253566	-12,750209	-0,610016	0,111551	-0,315513	0,096327	-21,253566	-12,750209	-0,610016
14:23:25,33	0,355066	3,530014	0,234030	0,703949	-2,583003	0,061018	0,109472	-0,316395	0,099435	3,545276	-4,065869	-0,622308	-0,525775	-3,280310	-1,115886	-30,667609	2,931121	11,843283	0,109472	-0,316395	0,099435	-21,291708	-12,659420	-0,622308	0,109472	-0,316395	0,099435	-21,291708	-12,659420	-0,622308
14:23:25,38	0,355066	3,530014	0,234030	0,703949	-2,583003	0,061018	0,110318	-0,317367	0,098332	3,637229	-4,054835	-0,627256	-0,523923	-3,282640	-1,116732	-30,716046	2,910565	11,850879	0,110318	-0,317367	0,098332	-21,276062	-12,714761	-0,627256	0,110318	-0,317367	0,098332	-21,276062	-12,714761	-0,627256
14:23:25,43	0,355066	3,530014	0,234030	0,703949	-2,583003	0,061018	0,111409	-0,320136	0,097486	3,739195	-4,029747	-0,619660	-0,524504	-3,279846	-1,115948	-30,697493	2,890383	11,864415	0,111409	-0,320136	0,097486	-21,391461	-12,775356	-0,619660	0,111409	-0,320136	0,097486	-21,391461	-12,775356	-0,619660
14:23:25,48	0,355066	3,530014	0,234030	0,703949	-2,583003	0,061018	0,109280	-0,318236	0,098270	3,632196	-4,114314	-0,606124	-0,524919	-3,278721	-1,116320	-30,624461	2,918842	11,850361	0,109280	-0,318236	0,098270	-21,349313	-12,692769	-0,606124	0,109280	-0,318236	0,098270	-21,349313	-12,692769	-0,606124
14:23:25,53	0,355066	3,530014	0,234030	0,703949	-2,583003	0,061018	0,108514	-0,317314	0,097898	3,645401	-4,105136	-0,620178	-0,523784	-3,277953	-1,114097	-30,644932	2,912769	11,848124	0,108514	-0,317314	0,097898	-21,263712	-12,623449	-0,620178	0,108514	-0,317314	0,097898	-21,263712	-12,623449	-0,620178
14:23:25,58	0,355066	3,530014	0,234030	0,703949	-2,583003	0,061018	0,107280	-0,317912	0,100121	3,661050	-4,183948	-0,622415	-0,521509	-3,283450	-1,116302	-30,680039	2,883862	11,873915	0,107280	-0,317912	0,100121	-21,295077	-12,605464	-0,622415	0,107280	-0,317912	0,100121	-21,295077	-12,605464	-0,622415
14:23:25,63	0,355066	3,530014	0,234030	0,703949	-2,583003	0,061018	0,110904	-0,322631	0,097916	3,863827	-4,011492	-0,596624	-0,527992	-3,282472	-1,115943	-30,692471	2,916100	11,859347	0,110904	-0,322631	0,097916	-21,462707	-12,717429	-0,596624	0,110904	-0,322631	0,097916	-21,462707	-12,717429	-0,596624
14:23:25,68	0,355066	3,530014	0,234030	0,703949	-2,583003	0,061018	0,113298	-0,316528	0,098275	3,568175	-3,913858	-0,611193	-0,519064	-3,280602	-1,113595	-30,650101	2,915316	11,849587	0,113298	-0,316528	0,098275	-21,279275	-12,807771	-0,611193	0,113298	-0,316528	0,098275	-21,279275	-12,807771	-0,611193
14:23:25,73	0,355066	3,530014	0,234030	0,703949	-2,583003	0,061018	0,107215	-0,323325	0,100623	3,942130	-4,193110	-0,620952	-0,525532	-3,280249	-1,114388	-30,654137	2,947572	11,845234	0,107215	-0,323325	0,100623	-21,438892	-12,609475	-0,620952	0,107215	-0,323325	0,100623	-21,438892	-12,609475	-0,620952
14:23:25,78	0,355066	3,530014	0,234030	0,703949	-2,583003	0,061018	0,110143	-0,317547	0,099830	3,667560	-4,060462	-0,625305	-0,524459	-3,280495	-1,112426	-30,689121	2,910007	11,886952	0,110143	-0,317547	0,099830	-21,259844	-12,706698	-0,625305	0,110143	-0,317547	0,099830	-21,259844	-12,706698	-0,625305
14:23:25,83	0,355066	3,530014	0,234030	0,703949	-2,583003	0,061018	0,109819	-0,318599	0,101792	3,672270	-4,088829	-0,583587	-0,526294	-3,279593	-1,115893	-30,673683	2,917068	11,842916	0,109819	-0,318599	0,101792	-21,337762	-12,709625	-0,583587	0,109819	-0,318599	0,101792	-21,337762	-12,709625	-0,583587
14:23:25,88	0,355066	3,530014	0,234030	0,703949	-2,583003	0,061018	0,109956	-0,316559	0,098325	3,580032	-4,071875	-0,627623	-0,523934	-3,279426	-1,113622	-30,722666	2,929155	11,873140	0,109956	-0,316559	0,098325	-21,269870	-12,703411	-0,627623	0,109956	-0,316559	0,098325	-21,269870	-12,703411	-0,627623
14:23:25,93	0,355066	3,530014	0,234030	0,703949	-2,583003	0,061018	0,108631	-0,318519	0,100596	3,667904	-4,189225	-0,597399	-0,523030	-3,280745	-1,116036	-30,643617	2,917662	11,837050	0,108631	-0,318519	0,100596	-21,335822	-12,716770	-0,597399	0,108631	-0,318519	0,100596	-21,335822	-12,716770	-0,597399
14:23:25,98	0,355066	3,530014	0,234030	0,703949	-2,583003	0,061018	0,109322	-0,319961	0,098183	3,772470	-4,079120	-0,633489	-0,524957	-3,281758	-1,117107	-30,661200	2,951426	11,842115	0,109322	-0,319961	0,098183	-21,344470	-12,660859	-0,633489	0,109322	-0,319961	0,098183	-21,344470	-12,660859	-0,633489
14:23:26,03	0,355066	3,530014	0,234030	0,703949	-2,583003	0,061018	0,111163	-0,318799	0,097111	3,732503	-4,015490	-0,628424	-0,524374	-3,280180	-1,112451	-30,670835	2,958559	11,844789	0,111163	-0,318799	0,097111	-21,293232	-12,741759	-0,628424	0,111163	-0,318799	0,097111	-21,293232	-12,741759	-0,628424
14:23:26,08	0,355066	3,530014	0,234030	0,703949	-2,583003	0,061018	0,109504	-0,318515	0,101767	3,719095	-4,113653	-0,625750	-0,523753	-3,278741	-1,116822	-30,622712	2,906006	11,867395	0,109504	-0,318515	0,101767	-21,284346	-12,709714	-0,625750	0,109504	-0,318515	0,101767	-21,284346	-12,709714	-0,625750
14:23:26,14	0,355066	3,530014	0,234030	0,703949	-2,583003	0,061018	0,107948	-0,318333	0,097396	3,688182	-4,126615	-0,603144	-0,526701	-3,281311	-1,114092	-30,646026	2,926157	11,841502	0,107948	-0,318333	0,097396	-21,300974	-12,600527	-0,603144	0,107948	-0,318333	0,097396	-21,300974	-12,600527	-0,603144
14:23:26,19	0,355066	3,530014	0,234030	0,703949	-2,583003	0,061018	0,111647	-0,317065	0,100126	3,628054	-3,964509	-0,629037	-0,524355	-3,278901	-1,114746	-30,642458	2,939018	11,884222	0,111647	-0,317065	0,100126	-21,261584	-12,728829	-0,629037	0,111647	-0,317065	0,100126	-21,261584	-12,728829	-0,629037
14:23:26,24	0,355066	3,530014	0,234030	0,703949	-2,583003	0,061018	0,108387	-0,317892	0,099472	3,683959	-4,137405	-0,586317	-0,524970	-3,276732	-1,111329	-30,666133	2,941511	11,805159	0,108387	-0,317892	0,099472	-21,270568	-12,645762	-0,586317	0,108387	-0,317892	0,099472	-21,270568	-12,645762	-0,586317
14:23:26,29	0,355066	3,530014	0,234030	0,703949	-2,583003	0,061018	0,109504	-0,320543	0,097904	3,804110	-4,087727	-0,609819	-0,524543	-3,279787	-1,115562	-30,667674	2,940462	11,843676	0,109504	-0,320543	0,097904	-21,358504	-12,683779	-0,609819	0,109504	-0,320543	0,097904	-21,358504	-12,683779	-0,609819
14:23:26,34	0,355066	3,530014	0,234030	0,703949	-2,583003	0,061018	0,109249	-0,318173	0,098656	3,687196	-4,115146	-0,626863	-0,524863	-3,278624	-1,114382	-30,612686	2,944804	11,835382	0,109249	-0,318173	0,098656	-21,289363	-12,691161	-0,626863	0,109249	-0,318173	0,098656	-21,289363	-12,691161	-0,626863
14:23:26,39	0,355066	3,530014	0,234030	0,703949	-2,583003	0,061018	0,108401	-0,317314	0,099836	3,673776	-4,113747	-0,635157	-0,583441	-3,210035	-1,131835	-27,144312	5,697000	11,321994	0,108401	-0,317314	0,099836	-21,235342	-12,623263	-0,635157	0,108401	-0,317314	0,099836	-21,235342	-12,623263	-0,635157
14:23:26,44	0,355066	3,530014	0,234030	0,703949	-2,583003	0,061018	0,078291	-0,232289	0,082383	3,370167	-4,051908	-1,148546	-0,539216	-3,262469	-1,174881	-29,799177	3,081031	11,645237	0,078291	-0,232289	0,082383	-14,864539	-10,197726	-1,148546	0,078291	-0,232289	0,082383	-14,864539	-10,197726	-1,148546
14:23:26,49	0,355066	3,530014	0,234030	0,703949	-2,583003	0,061018	0,101587	-0,296806	0,039337	3,132098	-3,831684	-0,825302	-0,507975	-3,262654	-1,135990	-30,090060	1,419950	11,780221	0,101587	-0,296806	0,039337	-20,167153	-11,806279	-0,825302	0,101587	-0,296806	0,039337	-20,167153	-11,806279	-0,825302
14:23:26,54	0,355006	3,529923	0,234049	0,653945	-2,583026	0,061027	0,086127	-0,323954	0,078228	2,959848	-4,057005	-0,690318	-0,507358	-3,247730	-1,114692	-29,278646	1,492721	11,778109	0,086127	-0,323954	0,078228	-22,470572	-10,817945	-0,690318	0,086127	-0,323954	0,078228	-22,470572	-10,817945	-0,690318
14:23:26,59	0,355006	3,529923	0,234049	0,653945	-2,583026	0,061027	0,072894	-0,317026	0,099527	3,068323	-4,078782	-0,692431	-0,503888	-3,246269	-1,108864	-29,271299	1,522375	11,857006	0,072894	-0,317026	0,099527	-21,818252	-9,800960	-0,692431	0,072894	-0,317026	0,099527	-21,818252	-9,800960	-0,692431
14:23:26,64	0,355006	3,529923	0,234049	0,653945	-2,583026	0,061027	0,069894	-0,319301	0,105354	3,215944	-4,243237	-0,613533	-0,504309	-3,250520	-1,112296	-29,246303	1,518708	11,820870	0,069894	-0,319301	0,105354	-21,849168	-9,729930	-0,613533	0,069894	-0,319301	0,105354	-21,849168	-9,729930	-0,613533
14:23:26,69	0,355006	3,529923	0,234049	0,653945	-2,583026	0,061027	0,073786	-0,321062	0,101922	3,316833	-4,017394	-0,649669	-0,505819	-3,247864	-1,113737	-29,255028	1,522969	11,822914	0,073786	-0,321062	0,101922	-21,886509	-9,809576	-0,649669	0,073786	-0,321062	0,101922	-21,886509	-9,809576	-0,649669
14:23:26,74	0,355006	3,529923	0,234049	0,653945	-2,583026	0,061027	0,072241	-0,318426	0,100481	3,179126	-4,107422	-0,647625	-0,509497	-3,249383	-1,113550	-29,259663	1,540979	11,856884	0,072241	-0,318426	0,100481	-21,817348	-9,778320	-0,647625	0,072241	-0,318426	0,100481	-21,817348	-9,778320	-0,647625
14:23:26,79	0,355006	3,529923	0,234049	0,653945	-2,583026	0,061027	0,075394	-0,316000	0,100668	3,066257	-3,956454	-0,613655	-0,503756	-3,248553	-1,110782	-29,210851	1,514292	11,840826	0,075394	-0,316000	0,100668	-21,739780	-9,874909	-0,613655	0,075394	-0,316000	0,100668	-21,739780	-9,874909	-0,613655
14:23:26,84	0,355006	3,529923	0,234049	0,653945	-2,583026	0,061027	0,071805	-0,320557	0,103436	3,304494	-4,087478	-0,629713	-0,510359	-3,246161	-1,113831	-29,085283	1,660863	11,785543	0,071805	-0,320557	0,103436	-21,859236	-9,724179	-0,629713	0,071805	-0,320557	0,103436	-21,859236	-9,724179	-0,629713
14:23:26,89	0,355006	3,529923	0,234049	0,653945	-2,583026	0,061027	0,073036	-0,313643	0,100387	3,134667	-3,988002	-0,684996	-0,583670	-3,209337	-1,134231	-27,301990	5,081387	11,334487	0,073036	-0,313643	0,100387	-21,486287	-9,721343	-0,684996	0,073036	-0,313643	0,100387	-21,486287	-9,721343	-0,684996
14:23:26,94	0,355006	3,529923	0,234049	0,653945	-2,583026	0,061027	0,077800	-0,231742	0,079987	2,729716	-3,906152	-1,136052	-0,521298	-3,232758	-1,155106	-28,557401	2,078519	11,640247	0,077800	-0,231742	0,079987	-15,462002	-10,013478	-1,136052	0,077800	-0,231742	0,079987	-15,462002	-10,013478	-1,136052
14:23:26,99	0,355006	3,529923	0,234049	0,653945	-2,583026	0,061027	0,066897	-0,297468	0,059112	2,919213	-4,058895	-0,830292	-0,509214	-3,266863	-1,132908	-30,343925	1,066578	11,874179	0,066897	-0,297468	0,059112	-20,432011	-9,310330	-0,830292	0,066897	-0,297468	0,059112	-20,432011	-9,310330	-0,830292
14:23:27,04	0,355020	3,529987	0,234064	0,603951	-2,583020	0,061007	0,090392	-0,324986	0,081310	2,580521	-3,878398	-0,596360	-0,504785	-3,250797	-1,126427	-29,580543	1,136426	11,839916	0,090392	-0,324986	0,081310	-22,930865	-10,974132	-0,596360	0,090392	-0,324986	0,081310	-22,930865	-10,974132	-0,596360
14:23:27,09	0,355020	3,529987	0,234064	0,603951	-2,583020	0,061007	0,074263	-0,320788	0,087791	2,804430	-4,090875	-0,630623	-0,503466	-3,252911	-1,124865	-29,611903	1,132080	11,852791	0,074263	-0,320788	0,087791	-22,377450	-9,920553	-0,630623	0,074263	-0,320788	0,087791	-22,377450	-9,920553	-0,630623
14:23:27,14	0,355020	3,529987	0,234064	0,603951	-2,583020	0,061007	0,075435	-0,322988	0,089353	2,899368	-4,054944	-0,617748	-0,504672	-3,251401	-1,122892	-29,543683	1,165765	11,862481	0,075435	-0,322988	0,089353	-22,455185	-9,976582	-0,617748	0,075435	-0,322988	0,089353	-22,455185	-9,976582	-0,617748
14:23:27,19	0,355020	3,529987	0,234064	0,603951	-2,583020	0,061007	0,074730	-0,321188	0,091327	2,869073	-4,049345	-0,608058	-0,505766	-3,250710	-1,125217	-29,559447	1,188792	11,801722	0,074730	-0,321188	0,091327	-22,344214	-9,915675	-0,608058	0,074730	-0,321188	0,091327	-22,344214	-9,915675	-0,608058
14:23:27,24	0,355020	3,529987	0,234064	0,603951	-2,583020	0,061007	0,074679	-0,319895	0,089001	2,813890	-4,077202	-0,668817	-0,506414	-3,255008	-1,119053	-29,571237	1,206335	11,797905	0,074679	-0,319895	0,089001	-22,297886	-9,939468	-0,668817	0,074679	-0,319895	0,089001	-22,297886	-9,939468	-0,668817
14:23:27,29	0,355020	3,529987	0,234064	0,603951	-2,583020	0,061007	0,078725	-0,321483	0,095165	2,905739	-3,885750	-0,672634	-0,504574	-3,251852	-1,123902	-29,581321	1,198311	11,831771	0,078725	-0,321483	0,095165	-22,330657	-10,065690	-0,672634	0,078725	-0,321483	0,095165	-22,330657	-10,065690	-0,672634
14:23:27,34	0,355020	3,529987	0,234064	0,603951	-2,583020	0,061007	0,075071	-0,321498	0,090316	2,894540	-4,080485	-0,638768	-0,507547	-3,250693	-1,125284	-29,534926	1,227391	11,787907	0,075071	-0,321498	0,090316	-22,343052	-9,973576	-0,638768	0,075071	-0,321498	0,090316	-22,343052	-9,973576	-0,638768
14:23:27,39	0,355020	3,529987	0,234064	0,603951	-2,583020	0,061007	0,075554	-0,318345	0,088934	2,778946	-4,029733	-0,682632	-0,504634	-3,253248	-1,124081	-29,540808	1,185225	11,819925	0,075554	-0,318345	0,088934	-22,211107	-9,960736	-0,682632	0,075554	-0,318345	0,088934	-22,211107	-9,960736	-0,682632
14:23:27,44	0,355020	3,529987	0,234064	0,603951	-2,583020	0,061007	0,076311	-0,322144	0,090138	2,937059	-3,974409	-0,650614	-0,504618	-3,253244	-1,123689	-29,535121	1,188476	11,819736	0,076311	-0,322144	0,090138	-22,351249	-9,964792	-0,650614	0,076311	-0,322144	0,090138	-22,351249	-9,964792	-0,650614
14:23:27,49	0,355020	3,529987	0,234064	0,603951	-2,583020	0,061007	0,076299	-0,322156	0,090529	2,943357	-3,971694	-0,650803	-0,507208	-3,255624	-1,122916	-29,558083	1,182251	11,819309	0,076299	-0,322156	0,090529	-22,345916	-9,961195	-0,650803	0,076299	-0,322156	0,090529	-22,345916	-9,961195	-0,650803
14:23:27,54	0,355020	3,529987	0,234064	0,603951	-2,583020	0,061007	0,079655	-0,321103	0,091302	2,871735	-3,813955	-0,651231	-0,507576	-3,250871	-1,124862	-29,535698	1,201537	11,830405	0,079655	-0,321103	0,091302	-22,334888	-10,066902	-0,651231	0,079655	-0,321103	0,091302	-22,334888	-10,066902	-0,651231
14:23:27,59	0,355020	3,529987	0,234064	0,603951	-2,583020	0,061007	0,075723	-0,318408	0,089356	2,759460	-4,008709	-0,640134	-0,505225	-3,254176	-1,122117	-29,550794	1,204239	11,848273	0,075723	-0,318408	0,089356	-22,235559	-9,952944	-0,640134	0,075723	-0,318408	0,089356	-22,235559	-9,952944	-0,640134
14:23:27,64	0,355020	3,529987	0,234064	0,603951	-2,583020	0,061007	0,077410	-0,322097	0,092101	2,946094	-3,935405	-0,622266	-0,503705	-3,252274	-1,125483	-29,514854	1,193620	11,838043	0,077410	-0,322097	0,092101	-22,338534	-10,012077	-0,622266	0,077410	-0,322097	0,092101	-22,338534	-10,012077	-0,622266
14:23:27,69	0,355020	3,529987	0,234064	0,603951	-2,583020	0,061007	0,075003	-0,322462	0,088735	2,973851	-4,024140	-0,632496	-0,507513	-3,251451	-1,123677	-29,515756	1,221067	11,839720	0,075003	-0,322462	0,088735	-22,339433	-9,911855	-0,632496	0,075003	-0,322462	0,088735	-22,339433	-9,911855	-0,632496
14:23:27,74	0,355020	3,529987	0,234064	0,603951	-2,583020	0,061007	0,076194	-0,318753	0,090541	2,804278	-3,976705	-0,630819	-0,505918	-3,252672	-1,124366	-29,528412	1,213024	11,825571	0,076194	-0,318753	0,090541	-22,217814	-9,957924	-0,630819	0,076194	-0,318753	0,090541	-22,217814	-9,957924	-0,630819
14:23:27,79	0,355020	3,529987	0,234064	0,603951	-2,583020	0,061007	0,076454	-0,320744	0,089852	2,894536	-3,970132	-0,644969	-0,505805	-3,253622	-1,124090	-29,554062	1,229447	11,816380	0,076454	-0,320744	0,089852	-22,283879	-9,971748	-0,644969	0,076454	-0,320744	0,089852	-22,283879	-9,971748	-0,644969
14:23:27,84	0,355020	3,529987	0,234064	0,603951	-2,583020	0,061007	0,077219	-0,321317	0,090129	2,925745	-3,960745	-0,654159	-0,506907	-3,251149	-1,124453	-29,503031	1,211888	11,835071	0,077219	-0,321317	0,090129	-22,297673	-10,022462	-0,654159	0,077219	-0,321317	0,090129	-22,297673	-10,022462	-0,654159
14:23:27,89	0,355020	3,529987	0,234064	0,603951	-2,583020	0,061007	0,075629	-0,319126	0,089765	2,822101	-3,990471	-0,635468	-0,507325	-3,252568	-1,123829	-29,499827	1,235930	11,879963	0,075629	-0,319126	0,089765	-22,229292	-9,927343	-0,635468	0,075629	-0,319126	0,089765	-22,229292	-9,927343	-0,635468
14:23:27,94	0,355020	3,529987	0,234064	0,603951	-2,583020	0,061007	0,077067	-0,319474	0,090389	2,862600	-3,924936	-0,590576	-0,506391	-3,249482	-1,122552	-29,540643	1,215666	11,810533	0,077067	-0,319474	0,090389	-22,216082	-9,974699	-0,590576	0,077067	-0,319474	0,090389	-22,216082	-9,974699	-0,590576
14:23:27,99	0,355020	3,529987	0,234064	0,603951	-2,583020	0,061007	0,073927	-0,318740	0,091666	2,786482	-4,113415	-0,660006	-0,506803	-3,253926	-1,123661	-29,464551	1,208773	11,814319	0,073927	-0,318740	0,091666	-22,234591	-9,916714	-0,660006	0,073927	-0,318740	0,091666	-22,234591	-9,916714	-0,660006
14:23:28,04	0,355020	3,529987	0,234064	0,603951	-2,583020	0,061007	0,077982	-0,320605	0,090557	2,915555	-3,833230	-0,656220	-0,506676	-3,252281	-1,123555	-29,538421	1,214998	11,837283	0,077982	-0,320605	0,090557	-22,251946	-9,954816	-0,656220	0,077982	-0,320605	0,090557	-22,251946	-9,954816	-0,656220
14:23:28,09	0,355020	3,529987	0,234064	0,603951	-2,583020	0,061007	0,076495	-0,319892	0,090663	2,846944	-3,977656	-0,633256	-0,506273	-3,252843	-1,124453	-29,488027	1,209303	11,815312	0,076495	-0,319892	0,090663	-22,264599	-9,982490	-0,633256	0,076495	-0,319892	0,090663	-22,264599	-9,982490	-0,633256
14:23:28,14	0,355020	3,529987	0,234064	0,603951	-2,583020	0,061007	0,076780	-0,320523	0,089765	2,899981	-3,916347	-0,655228	-0,505897	-3,254601	-1,120452	-29,522806	1,197055	11,846563	0,076780	-0,320523	0,089765	-22,261036	-9,943552	-0,655228	0,076780	-0,320523	0,089765	-22,261036	-9,943552	-0,655228
14:23:28,19	0,355020	3,529987	0,234064	0,603951	-2,583020	0,061007	0,078114	-0,321727	0,093766	2,934641	-3,870967	-0,623976	-0,506894	-3,247692	-1,124491	-29,498613	1,231096	11,802263	0,078114	-0,321727	0,093766	-22,320963	-10,002902	-0,623976	0,078114	-0,321727	0,093766	-22,320963	-10,002902	-0,623976
14:23:28,24	0,355020	3,529987	0,234064	0,603951	-2,583020	0,061007	0,072629	-0,317409	0,089727	2,751652	-4,152236	-0,668276	-0,504459	-3,250286	-1,123315	-29,476446	1,240123	11,782264	0,072629	-0,317409	0,089727	-22,164945	-9,853628	-0,668276	0,072629	-0,317409	0,089727	-22,164945	-9,853628	-0,668276
14:23:28,29	0,355020	3,529987	0,234064	0,603951	-2,583020	0,061007	0,073658	-0,320815	0,090903	2,947660	-4,084074	-0,688275	-0,503653	-3,252353	-1,122268	-29,505537	1,204456	11,799997	0,073658	-0,320815	0,090903	-22,236299	-9,866198	-0,688275	0,073658	-0,320815	0,090903	-22,236299	-9,866198	-0,688275
14:23:28,34	0,355020	3,529987	0,234064	0,603951	-2,583020	0,061007	0,075045	-0,322546	0,091950	2,992274	-4,019281	-0,670542	-0,506317	-3,252023	-1,122523	-29,518370	1,235275	11,820241	0,075045	-0,322546	0,091950	-22,327623	-9,910329	-0,670542	0,075045	-0,322546	0,091950	-22,327623	-9,910329	-0,670542
14:23:28,39	0,355020	3,529987	0,234064	0,603951	-2,583020	0,061007	0,076091	-0,320075	0,091695	2,884023	-3,991424	-0,650299	-0,505069	-3,252699	-1,122404	-29,500511	1,274639	11,832262	0,076091	-0,320075	0,091695	-22,241851	-9,964565	-0,650299	0,076091	-0,320075	0,091695	-22,241851	-9,964565	-0,650299
14:23:28,44	0,355020	3,529987	0,234064	0,603951	-2,583020	0,061007	0,076053	-0,321493	0,091814	3,000783	-3,997627	-0,638277	-0,505760	-3,250922	-1,124861	-29,524818	1,232514	11,821901	0,076053	-0,321493	0,091814	-22,236411	-9,967767	-0,638277	0,076053	-0,321493	0,091814	-22,236411	-9,967767	-0,638277
14:23:28,49	0,355020	3,529987	0,234064	0,603951	-2,583020	0,061007	0,074859	-0,320006	0,089357	2,874852	-4,059705	-0,648638	-0,502747	-3,252694	-1,122510	-29,498777	1,219447	11,815196	0,074859	-0,320006	0,089357	-22,245655	-9,936114	-0,648638	0,074859	-0,320006	0,089357	-22,245655	-9,936114	-0,648638
14:23:28,54	0,355020	3,529987	0,234064	0,603951	-2,583020	0,061007	0,074888	-0,323502	0,091708	3,058325	-4,029121	-0,655343	-0,507584	-3,252308	-1,122905	-29,510145	1,224793	11,824637	0,074888	-0,323502	0,091708	-22,336583	-9,907791	-0,655343	0,074888	-0,323502	0,091708	-22,336583	-9,907791	-0,655343
14:23:28,59	0,355020	3,529987	0,234064	0,603951	-2,583020	0,061007	0,076972	-0,319119	0,091313	2,829373	-3,933266	-0,645903	-0,505680	-3,251042	-1,119799	-29,502495	1,245616	11,819007	0,076972	-0,319119	0,091313	-22,221496	-9,975537	-0,645903	0,076972	-0,319119	0,091313	-22,221496	-9,975537	-0,645903
14:23:28,65	0,355020	3,529987	0,234064	0,603951	-2,583020	0,061007	0,074923	-0,320136	0,094419	2,904085	-4,043586	-0,651532	-0,504518	-3,250301	-1,123279	-29,493651	1,230498	11,840240	0,074923	-0,320136	0,094419	-22,226574	-9,925032	-0,651532	0,074923	-0,320136	0,094419	-22,226574	-9,925032	-0,651532
14:23:28,70	0,355020	3,529987	0,234064	0,603951	-2,583020	0,061007	0,073700	-0,320771	0,090939	2,928454	-4,091955	-0,630299	-0,506827	-3,249053	-1,122129	-29,476473	1,240985	11,820105	0,073700	-0,320771	0,090939	-22,252081	-9,877409	-0,630299	0,073700	-0,320771	0,090939	-22,252081	-9,877409	-0,630299
14:23:28,75	0,355020	3,529987	0,234064	0,603951	-2,583020	0,061007	0,073774	-0,318148	0,092089	2,809727	-4,078456	-0,650434	-0,508056	-3,251280	-1,122531	-29,497727	1,213936	11,804624	0,073774	-0,318148	0,092089	-22,164900	-9,869747	-0,650434	0,073774	-0,318148	0,092089	-22,164900	-9,869747	-0,650434
14:23:28,80	0,355020	3,529987	0,234064	0,603951	-2,583020	0,061007	0,076317	-0,318197	0,091687	2,778210	-3,951125	-0,665915	-0,574488	-3,189396	-1,138206	-26,526618	4,296942	11,351961	0,076317	-0,318197	0,091687	-22,200245	-9,942007	-0,665915	0,076317	-0,318197	0,091687	-22,200245	-9,942007	-0,665915
14:23:28,85	0,355020	3,529987	0,234064	0,603951	-2,583020	0,061007	0,055940	-0,229723	0,076012	2,333078	-3,979155	-1,118578	-0,530256	-3,238274	-1,162771	-29,006555	1,881571	11,614607	0,055940	-0,229723	0,076012	-15,700169	-8,370475	-1,118578	0,055940	-0,229723	0,076012	-15,700169	-8,370475	-1,118578
14:23:28,90	0,355020	3,529987	0,234064	0,603951	-2,583020	0,061007	0,076153	-0,292468	0,051447	2,264108	-3,868082	-0,855932	-0,493268	-3,240305	-1,124755	-29,230402	-0,149548	11,812189	0,076153	-0,292468	0,051447	-20,694666	-9,846122	-0,855932	0,076153	-0,292468	0,051447	-20,694666	-9,846122	-0,855932
14:23:28,95	0,354984	3,530059	0,234052	0,553941	-2,583002	0,061030	0,059419	-0,325517	0,089463	2,111689	-3,916581	-0,658350	-0,488466	-3,223160	-1,115473	-28,358648	-0,079509	11,822579	0,059419	-0,325517	0,089463	-23,441366	-8,580951	-0,658350	0,059419	-0,325517	0,089463	-23,441366	-8,580951	-0,658350
14:23:29,00	0,354984	3,530059	0,234052	0,553941	-2,583002	0,061030	0,042169	-0,321103	0,098745	2,378688	-4,093605	-0,647960	-0,490802	-3,224638	-1,112348	-28,359570	-0,071989	11,839685	0,042169	-0,321103	0,098745	-22,827859	-7,403902	-0,647960	0,042169	-0,321103	0,098745	-22,827859	-7,403902	-0,647960
14:23:29,05	0,354984	3,530059	0,234052	0,553941	-2,583002	0,061030	0,044618	-0,319819	0,101870	2,317980	-3,970857	-0,630854	-0,484903	-3,223711	-1,111949	-28,355598	-0,066008	11,845595	0,044618	-0,319819	0,101870	-22,787786	-7,473339	-0,630854	0,044618	-0,319819	0,101870	-22,787786	-7,473339	-0,630854
14:23:29,10	0,354984	3,530059	0,234052	0,553941	-2,583002	0,061030	0,040866	-0,324464	0,102269	2,566691	-4,165517	-0,624944	-0,490482	-3,224619	-1,118122	-28,365696	-0,007061	11,789680	0,040866	-0,324464	0,102269	-22,903717	-7,373459	-0,624944	0,040866	-0,324464	0,102269	-22,903717	-7,373459	-0,624944
14:23:29,15	0,354984	3,530059	0,234052	0,553941	-2,583002	0,061030	0,044441	-0,320086	0,096096	2,385043	-4,017789	-0,680859	-0,486616	-3,225750	-1,115476	-28,348068	-0,028961	11,794956	0,044441	-0,320086	0,096096	-22,741702	-7,506438	-0,680859	0,044441	-0,320086	0,096096	-22,741702	-7,506438	-0,680859
14:23:29,20	0,354984	3,530059	0,234052	0,553941	-2,583002	0,061030	0,043488	-0,324000	0,098742	2,578403	-4,041171	-0,675583	-0,488923	-3,222528	-1,112767	-28,327536	-0,015278	11,788769	0,043488	-0,324000	0,098742	-22,855567	-7,454946	-0,675583	0,043488	-0,324000	0,098742	-22,855567	-7,454946	-0,675583
14:23:29,25	0,354984	3,530059	0,234052	0,553941	-2,583002	0,061030	0,045015	-0,316065	0,099497	2,290778	-4,079753	-0,651824	-0,494251	-3,223106	-1,114721	-28,387787	0,138278	11,818715	0,045015	-0,316065	0,099497	-22,520327	-7,613445	-0,651824	0,045015	-0,316065	0,099497	-22,520327	-7,613445	-0,651824
14:23:29,30	0,354984	3,530059	0,234052	0,553941	-2,583002	0,061030	0,045015	-0,316065	0,099497	2,290778	-4,079753	-0,651824	-0,561571	-3,194918	-1,141722	-26,611172	3,469528	11,320188	0,045015	-0,316065	0,099497	-22,520327	-7,613445	-0,651824	0,045015	-0,316065	0,099497	-22,520327	-7,613445	-0,651824
14:23:29,35	0,354984	3,530059	0,234052	0,553941	-2,583002	0,061030	0,054264	-0,243671	0,072496	2,299525	-3,725857	-1,150351	-0,515783	-3,229115	-1,148401	-28,580052	1,104366	11,615571	0,054264	-0,243671	0,072496	-16,828623	-7,985564	-1,150351	0,054264	-0,243671	0,072496	-16,828623	-7,985564	-1,150351
14:23:29,40	0,354984	3,530059	0,234052	0,553941	-2,583002	0,061030	0,060986	-0,300423	0,065817	2,217905	-3,898843	-0,854968	-0,496573	-3,253221	-1,140533	-29,924771	-0,212288	11,863191	0,060986	-0,300423	0,065817	-21,365283	-8,686210	-0,854968	0,060986	-0,300423	0,065817	-21,365283	-8,686210	-0,854968
14:23:29,45	0,355042	3,530000	0,234045	0,503931	-2,582995	0,061009	0,072257	-0,329112	0,073685	1,897127	-3,818967	-0,607349	-0,495019	-3,235556	-1,128637	-29,214901	-0,106281	11,840406	0,072257	-0,329112	0,073685	-23,938161	-9,491133	-0,607349	0,072257	-0,329112	0,073685	-23,938161	-9,491133	-0,607349
14:23:29,50	0,355042	3,530000	0,234045	0,503931	-2,582995	0,061009	0,056525	-0,322498	0,087859	2,023974	-4,125712	-0,687869	-0,494435	-3,236290	-1,126359	-29,246584	-0,060254	11,782670	0,056525	-0,322498	0,087859	-23,292139	-8,562931	-0,687869	0,056525	-0,322498	0,087859	-23,292139	-8,562931	-0,687869
14:23:29,55	0,355042	3,530000	0,234045	0,503931	-2,582995	0,061009	0,056525	-0,322498	0,087859	2,023974	-4,125712	-0,687869	-0,496732	-3,237985	-1,126702	-29,215580	-0,067392	11,818829	0,056525	-0,322498	0,087859	-23,292139	-8,562931	-0,687869	0,056525	-0,322498	0,087859	-23,292139	-8,562931	-0,687869
14:23:29,60	0,355042	3,530000	0,234045	0,503931	-2,582995	0,061009	0,059141	-0,321356	0,087516	1,973917	-3,959279	-0,651710	-0,494388	-3,237717	-1,126340	-29,224702	-0,069905	11,786766	0,059141	-0,321356	0,087516	-23,252560	-8,601827	-0,651710	0,059141	-0,321356	0,087516	-23,252560	-8,601827	-0,651710
14:23:29,65	0,355042	3,530000	0,234045	0,503931	-2,582995	0,061009	0,057737	-0,323252	0,087878	2,065751	-4,038898	-0,683774	-0,495227	-3,241694	-1,126211	-29,208752	-0,081920	11,797516	0,057737	-0,323252	0,087878	-23,309531	-8,571280	-0,683774	0,057737	-0,323252	0,087878	-23,309531	-8,571280	-0,683774
14:23:29,70	0,355042	3,530000	0,234045	0,503931	-2,582995	0,061009	0,061601	-0,324515	0,088007	2,128974	-3,818177	-0,673023	-0,497832	-3,238374	-1,127459	-29,182498	-0,054002	11,825591	0,061601	-0,324515	0,088007	-23,345418	-8,653841	-0,673023	0,061601	-0,324515	0,088007	-23,345418	-8,653841	-0,673023
14:23:29,75	0,355042	3,530000	0,234045	0,503931	-2,582995	0,061009	0,060028	-0,320598	0,086759	1,962643	-3,891185	-0,644948	-0,498315	-3,232745	-1,123972	-29,134040	-0,032163	11,814732	0,060028	-0,320598	0,086759	-23,204339	-8,603384	-0,644948	0,060028	-0,320598	0,086759	-23,204339	-8,603384	-0,644948
14:23:29,80	0,355042	3,530000	0,234045	0,503931	-2,582995	0,061009	0,055395	-0,317365	0,090246	1,837658	-4,101045	-0,655808	-0,495456	-3,237003	-1,126283	-29,170627	-0,054875	11,835030	0,055395	-0,317365	0,090246	-23,075516	-8,449568	-0,655808	0,055395	-0,317365	0,090246	-23,075516	-8,449568	-0,655808
14:23:29,85	0,355042	3,530000	0,234045	0,503931	-2,582995	0,061009	0,057653	-0,321970	0,087935	2,039158	-4,003988	-0,635510	-0,500118	-3,237659	-1,127061	-29,156612	-0,030496	11,830392	0,057653	-0,321970	0,087935	-23,235513	-8,529720	-0,635510	0,057653	-0,321970	0,087935	-23,235513	-8,529720	-0,635510
14:23:29,90	0,355042	3,530000	0,234045	0,503931	-2,582995	0,061009	0,060553	-0,318261	0,087157	1,874376	-3,853237	-0,640148	-0,495965	-3,234883	-1,123959	-29,132357	-0,062071	11,813837	0,060553	-0,318261	0,087157	-23,109086	-8,606624	-0,640148	0,060553	-0,318261	0,087157	-23,109086	-8,606624	-0,640148
14:23:29,95	0,355042	3,530000	0,234045	0,503931	-2,582995	0,061009	0,056072	-0,320469	0,090259	1,974000	-4,049464	-0,656702	-0,497151	-3,238114	-1,123175	-29,152822	-0,040352	11,818428	0,056072	-0,320469	0,090259	-23,182828	-8,451080	-0,656702	0,056072	-0,320469	0,090259	-23,182828	-8,451080	-0,656702
14:23:30,00	0,355042	3,530000	0,234045	0,503931	-2,582995	0,061009	0,059462	-0,321058	0,091043	2,013195	-3,901741	-0,652112	-0,495439	-3,235984	-1,129400	-29,166316	-0,022598	11,828380	0,059462	-0,321058	0,091043	-23,189855	-8,569510	-0,652112	0,059462	-0,321058	0,091043	-23,189855	-8,569510	-0,652112
14:23:30,05	0,355042	3,530000	0,234045	0,503931	-2,582995	0,061009	0,056762	-0,321475	0,084818	2,043520	-4,062721	-0,642159	-0,495365	-3,234434	-1,124751	-29,130376	-0,051817	11,795417	0,056762	-0,321475	0,084818	-23,192284	-8,518516	-0,642159	0,056762	-0,321475	0,084818	-23,192284	-8,518516	-0,642159
14:23:30,10	0,355042	3,530000	0,234045	0,503931	-2,582995	0,061009	0,057114	-0,320977	0,090223	1,991977	-4,048892	-0,679945	-0,496047	-3,236040	-1,123995	-29,183027	-0,042564	11,790594	0,057114	-0,320977	0,090223	-23,204732	-8,532339	-0,679945	0,057114	-0,320977	0,090223	-23,204732	-8,532339	-0,679945
14:23:30,15	0,355042	3,530000	0,234045	0,503931	-2,582995	0,061009	0,057114	-0,320977	0,090223	1,991977	-4,048892	-0,679945	-0,494781	-3,238035	-1,128224	-29,129962	-0,064062	11,806391	0,057114	-0,320977	0,090223	-23,204732	-8,532339	-0,679945	0,057114	-0,320977	0,090223	-23,204732	-8,532339	-0,679945
14:23:30,20	0,355042	3,530000	0,234045	0,503931	-2,582995	0,061009	0,058210	-0,323071	0,085994	2,108762	-3,935208	-0,664148	-0,494839	-3,237428	-1,126281	-29,155474	-0,067245	11,824830	0,058210	-0,323071	0,085994	-23,252300	-8,504673	-0,664148	0,058210	-0,323071	0,085994	-23,252300	-8,504673	-0,664148
14:23:30,25	0,355042	3,530000	0,234045	0,503931	-2,582995	0,061009	0,057712	-0,322718	0,087937	2,074876	-3,981580	-0,645710	-0,495384	-3,234183	-1,127451	-29,135241	-0,035635	11,826734	0,057712	-0,322718	0,087937	-23,258450	-8,511992	-0,645710	0,057712	-0,322718	0,087937	-23,258450	-8,511992	-0,645710
14:23:30,30	0,355042	3,530000	0,234045	0,503931	-2,582995	0,061009	0,055175	-0,320622	0,086767	2,003424	-4,111807	-0,643806	-0,494221	-3,236308	-1,126679	-29,144775	-0,053772	11,811131	0,055175	-0,320622	0,086767	-23,165440	-8,443033	-0,643806	0,055175	-0,320622	0,086767	-23,165440	-8,443033	-0,643806
14:23:30,35	0,355042	3,530000	0,234045	0,503931	-2,582995	0,061009	0,056433	-0,322692	0,087539	2,090584	-4,045564	-0,659408	-0,499463	-3,234707	-1,127078	-29,120383	-0,033367	11,801418	0,056433	-0,322692	0,087539	-23,240765	-8,475566	-0,659408	0,056433	-0,322692	0,087539	-23,240765	-8,475566	-0,659408
14:23:30,40	0,355042	3,530000	0,234045	0,503931	-2,582995	0,061009	0,057668	-0,317352	0,087140	1,842758	-3,970404	-0,669121	-0,497208	-3,239640	-1,123260	-29,114331	-0,047759	11,801864	0,057668	-0,317352	0,087140	-23,069381	-8,497381	-0,669121	0,057668	-0,317352	0,087140	-23,069381	-8,497381	-0,669121
14:23:30,45	0,355042	3,530000	0,234045	0,503931	-2,582995	0,061009	0,060813	-0,321771	0,090958	2,063096	-3,794476	-0,668676	-0,495910	-3,235945	-1,124333	-29,120452	-0,026341	11,819784	0,060813	-0,321771	0,090958	-23,195916	-8,568262	-0,668676	0,060813	-0,321771	0,090958	-23,195916	-8,568262	-0,668676
14:23:30,50	0,355042	3,530000	0,234045	0,503931	-2,582995	0,061009	0,056964	-0,321048	0,089885	2,041010	-4,010608	-0,650755	-0,494757	-3,237483	-1,123947	-29,127267	-0,057488	11,808903	0,056964	-0,321048	0,089885	-23,161280	-8,482286	-0,650755	0,056964	-0,321048	0,089885	-23,161280	-8,482286	-0,650755
14:23:30,55	0,355042	3,530000	0,234045	0,503931	-2,582995	0,061009	0,057719	-0,322816	0,090271	2,102556	-3,961658	-0,661636	-0,495381	-3,239617	-1,125877	-29,148581	-0,041762	11,829756	0,057719	-0,322816	0,090271	-23,238509	-8,492632	-0,661636	0,057719	-0,322816	0,090271	-23,238509	-8,492632	-0,661636
14:23:30,60	0,355042	3,530000	0,234045	0,503931	-2,582995	0,061009	0,059880	-0,323343	0,088341	2,132891	-3,875652	-0,640783	-0,493628	-3,235806	-1,126286	-29,148310	-0,033711	11,821438	0,059880	-0,323343	0,088341	-23,249497	-8,576196	-0,640783	0,059880	-0,323343	0,088341	-23,249497	-8,576196	-0,640783
14:23:30,65	0,355042	3,530000	0,234045	0,503931	-2,582995	0,061009	0,055702	-0,322955	0,087932	2,119828	-4,096677	-0,649101	-0,495934	-3,233719	-1,127076	-29,127505	-0,010342	11,807829	0,055702	-0,322955	0,087932	-23,232110	-8,469282	-0,649101	0,055702	-0,322955	0,087932	-23,232110	-8,469282	-0,649101
14:23:30,70	0,355042	3,530000	0,234045	0,503931	-2,582995	0,061009	0,055048	-0,319914	0,087142	1,992379	-4,124363	-0,662710	-0,495272	-3,232147	-1,126671	-29,086282	-0,019558	11,812057	0,055048	-0,319914	0,087142	-23,120903	-8,445612	-0,662710	0,055048	-0,319914	0,087142	-23,120903	-8,445612	-0,662710
14:23:30,75	0,355042	3,530000	0,234045	0,503931	-2,582995	0,061009	0,053356	-0,319702	0,087547	1,993957	-4,172047	-0,658482	-0,497046	-3,237399	-1,126658	-29,147131	-0,016570	11,839947	0,053356	-0,319702	0,087547	-23,102642	-8,360462	-0,658482	0,053356	-0,319702	0,087547	-23,102642	-8,360462	-0,658482
14:23:30,80	0,355042	3,530000	0,234045	0,503931	-2,582995	0,061009	0,058791	-0,320791	0,087560	2,022762	-3,943578	-0,630592	-0,496458	-3,234110	-1,125130	-29,106509	-0,001166	11,796884	0,058791	-0,320791	0,087560	-23,159344	-8,558701	-0,630592	0,058791	-0,320791	0,087560	-23,159344	-8,558701	-0,630592
14:23:30,86	0,355042	3,530000	0,234045	0,503931	-2,582995	0,061009	0,055649	-0,319656	0,089088	1,997392	-4,079518	-0,673655	-0,498258	-3,234911	-1,122447	-29,120927	-0,038589	11,755010	0,055649	-0,319656	0,089088	-23,095614	-8,447943	-0,673655	0,055649	-0,319656	0,089088	-23,095614	-8,447943	-0,673655
14:23:30,91	0,355042	3,530000	0,234045	0,503931	-2,582995	0,061009	0,057242	-0,318498	0,091771	1,897539	-3,990442	-0,715529	-0,492977	-3,234255	-1,123579	-29,124028	-0,033177	11,795675	0,057242	-0,318498	0,091771	-23,104536	-8,483939	-0,715529	0,057242	-0,318498	0,091771	-23,104536	-8,483939	-0,715529
14:23:30,96	0,355042	3,530000	0,234045	0,503931	-2,582995	0,061009	0,054034	-0,322743	0,090639	2,121404	-4,162674	-0,674864	-0,500524	-3,234019	-1,126679	-29,071905	-0,015176	11,791488	0,054034	-0,322743	0,090639	-23,213886	-8,404307	-0,674864	0,054034	-0,322743	0,090639	-23,213886	-8,404307	-0,674864
14:23:31,01	0,355042	3,530000	0,234045	0,503931	-2,582995	0,061009	0,057603	-0,316090	0,087539	1,817099	-3,940944	-0,679051	-0,573595	-3,193889	-1,152817	-26,916827	3,475456	11,255668	0,057603	-0,316090	0,087539	-22,995931	-8,462747	-0,679051	0,057603	-0,316090	0,087539	-22,995931	-8,462747	-0,679051
14:23:31,06	0,355042	3,530000	0,234045	0,503931	-2,582995	0,061009	0,059385	-0,232743	0,061401	1,583583	-3,727236	-1,214871	-0,525292	-3,232806	-1,168154	-29,024885	0,764158	11,590003	0,059385	-0,232743	0,061401	-16,686729	-8,388939	-1,214871	0,059385	-0,232743	0,061401	-16,686729	-8,388939	-1,214871
14:23:31,11	0,355042	3,530000	0,234045	0,503931	-2,582995	0,061009	0,068936	-0,294033	0,046064	1,368580	-3,700548	-0,880536	-0,495150	-3,247111	-1,143334	-29,957337	-0,535296	11,807584	0,068936	-0,294033	0,046064	-21,712994	-9,112032	-0,880536	0,068936	-0,294033	0,046064	-21,712994	-9,112032	-0,880536
14:23:31,16	0,355070	3,529944	0,234041	0,453952	-2,583014	0,061004	0,066254	-0,327289	0,070884	1,506318	-3,997816	-0,662955	-0,495019	-3,223438	-1,127708	-28,736980	-0,603988	11,815938	0,066254	-0,327289	0,070884	-24,185870	-9,198757	-0,662955	0,066254	-0,327289	0,070884	-24,185870	-9,198757	-0,662955
14:23:31,21	0,355070	3,529944	0,234041	0,453952	-2,583014	0,061004	0,045687	-0,315566	0,086510	1,447425	-3,976078	-0,654601	-0,491874	-3,223182	-1,124197	-28,656292	-0,597751	11,779838	0,045687	-0,315566	0,086510	-23,324528	-7,562534	-0,654601	0,045687	-0,315566	0,086510	-23,324528	-7,562534	-0,654601
14:23:31,26	0,355070	3,529944	0,234041	0,453952	-2,583014	0,061004	0,043893	-0,318162	0,090021	1,628143	-4,002647	-0,690702	-0,489616	-3,226519	-1,123809	-28,705508	-0,614578	11,784309	0,043893	-0,318162	0,090021	-23,347567	-7,448212	-0,690702	0,043893	-0,318162	0,090021	-23,347567	-7,448212	-0,690702
14:23:31,31	0,355070	3,529944	0,234041	0,453952	-2,583014	0,061004	0,045654	-0,321786	0,090409	1,777408	-3,945264	-0,686230	-0,493649	-3,221950	-1,124198	-28,667889	-0,560677	11,795557	0,045654	-0,321786	0,090409	-23,482781	-7,529098	-0,686230	0,045654	-0,321786	0,090409	-23,482781	-7,529098	-0,686230
14:23:31,36	0,355070	3,529944	0,234041	0,453952	-2,583014	0,061004	0,043713	-0,316009	0,090020	1,542477	-4,040546	-0,674983	-0,490786	-3,223846	-1,126506	-28,682143	-0,622443	11,819568	0,043713	-0,316009	0,090020	-23,264193	-7,472044	-0,674983	0,043713	-0,316009	0,090020	-23,264193	-7,472044	-0,674983
14:23:31,41	0,355070	3,529944	0,234041	0,453952	-2,583014	0,061004	0,043924	-0,319436	0,087712	1,660101	-4,011079	-0,650971	-0,488792	-3,223392	-1,123760	-28,595104	-0,588229	11,799130	0,043924	-0,319436	0,087712	-23,415646	-7,459075	-0,650971	0,043924	-0,319436	0,087712	-23,415646	-7,459075	-0,650971
14:23:31,46	0,355070	3,529944	0,234041	0,453952	-2,583014	0,061004	0,042534	-0,320936	0,090458	1,811226	-4,025061	-0,671409	-0,494742	-3,220282	-1,117987	-28,637167	-0,561849	11,776947	0,042534	-0,320936	0,090458	-23,382234	-7,363982	-0,671409	0,042534	-0,320936	0,090458	-23,382234	-7,363982	-0,671409
14:23:31,51	0,355070	3,529944	0,234041	0,453952	-2,583014	0,061004	0,042815	-0,314229	0,096231	1,464266	-4,060062	-0,693592	-0,566816	-3,188664	-1,136393	-26,703826	3,222703	11,271251	0,042815	-0,314229	0,096231	-23,202679	-7,421048	-0,693592	0,042815	-0,314229	0,096231	-23,202679	-7,421048	-0,693592
14:23:31,56	0,355070	3,529944	0,234041	0,453952	-2,583014	0,061004	0,051470	-0,236001	0,077825	1,640637	-3,827966	-1,199288	-0,512586	-3,223616	-1,169379	-28,555086	-0,033866	11,636593	0,051470	-0,236001	0,077825	-16,885470	-7,868355	-1,199288	0,051470	-0,236001	0,077825	-16,885470	-7,868355	-1,199288
14:23:31,61	0,355070	3,529944	0,234041	0,453952	-2,583014	0,061004	0,054625	-0,300442	0,044839	1,245624	-3,638879	-0,833946	-0,493741	-3,243870	-1,136332	-29,985326	-0,932320	11,844914	0,054625	-0,300442	0,044839	-22,339034	-7,926906	-0,833946	0,054625	-0,300442	0,044839	-22,339034	-7,926906	-0,833946
14:23:31,66	0,355011	3,530018	0,234054	0,403947	-2,583015	0,061027	0,062743	-0,326889	0,077886	1,127685	-4,006125	-0,625625	-0,497953	-3,228860	-1,126399	-29,265365	-0,709053	11,786825	0,062743	-0,326889	0,077886	-24,533093	-8,931437	-0,625625	0,062743	-0,326889	0,077886	-24,533093	-8,931437	-0,625625
14:23:31,71	0,355011	3,530018	0,234054	0,403947	-2,583015	0,061027	0,051849	-0,315737	0,087819	1,101109	-4,060723	-0,683715	-0,497323	-3,231783	-1,127957	-29,256057	-0,705136	11,758407	0,051849	-0,315737	0,087819	-23,684227	-8,130886	-0,683715	0,051849	-0,315737	0,087819	-23,684227	-8,130886	-0,683715
14:23:31,76	0,355011	3,530018	0,234054	0,403947	-2,583015	0,061027	0,054066	-0,317743	0,086261	1,213505	-3,939351	-0,712132	-0,497979	-3,230007	-1,131055	-29,270866	-0,709099	11,794383	0,054066	-0,317743	0,086261	-23,729359	-8,183526	-0,712132	0,054066	-0,317743	0,086261	-23,729359	-8,183526	-0,712132
14:23:31,81	0,355011	3,530018	0,234054	0,403947	-2,583015	0,061027	0,052856	-0,316287	0,083163	1,126944	-4,013131	-0,676156	-0,499060	-3,230517	-1,131443	-29,239284	-0,677896	11,775651	0,052856	-0,316287	0,083163	-23,701605	-8,162296	-0,676156	0,052856	-0,316287	0,083163	-23,701605	-8,162296	-0,676156
14:23:31,86	0,355011	3,530018	0,234054	0,403947	-2,583015	0,061027	0,053838	-0,315606	0,082775	1,134348	-3,950295	-0,694888	-0,494330	-3,231200	-1,126412	-29,247870	-0,676209	11,739532	0,053838	-0,315606	0,082775	-23,640747	-8,176581	-0,694888	0,053838	-0,315606	0,082775	-23,640747	-8,176581	-0,694888
14:23:31,91	0,355011	3,530018	0,234054	0,403947	-2,583015	0,061027	0,052064	-0,320044	0,087806	1,362257	-4,050808	-0,731007	-0,497267	-3,228822	-1,127932	-29,231561	-0,666337	11,793748	0,052064	-0,320044	0,087806	-23,761167	-8,137856	-0,731007	0,052064	-0,320044	0,087806	-23,761167	-8,137856	-0,731007
14:23:31,96	0,355011	3,530018	0,234054	0,403947	-2,583015	0,061027	0,051473	-0,316311	0,086286	1,184865	-4,072351	-0,676791	-0,495481	-3,229825	-1,128298	-29,219198	-0,677441	11,808182	0,051473	-0,316311	0,086286	-23,645550	-8,113008	-0,676791	0,051473	-0,316311	0,086286	-23,645550	-8,113008	-0,676791
14:23:32,01	0,355011	3,530018	0,234054	0,403947	-2,583015	0,061027	0,051449	-0,318359	0,085920	1,287940	-4,057334	-0,662357	-0,495987	-3,228742	-1,123643	-29,202852	-0,635850	11,792052	0,051449	-0,318359	0,085920	-23,703262	-8,096116	-0,662357	0,051449	-0,318359	0,085920	-23,703262	-8,096116	-0,662357
14:23:32,06	0,355011	3,530018	0,234054	0,403947	-2,583015	0,061027	0,050764	-0,317380	0,090575	1,281209	-4,099598	-0,678487	-0,495489	-3,231083	-1,128305	-29,230634	-0,667651	11,798740	0,050764	-0,317380	0,090575	-23,633120	-8,084601	-0,678487	0,050764	-0,317380	0,090575	-23,633120	-8,084601	-0,678487
[truncated: 118,928 more chars]
