# Supplementary material for: Characterization of interfragmentary motion associated with common osteosynthesis devices for rat fracture healing studies
Source: PLoS One. 2017 Apr 28;12(4):e0176735. doi: 10.1371/journal.pone.0176735 (PMC5409164; doi:10.1371/journal.pone.0176735)
Supplement: S1 Dataset — (ZIP) [file pone.0176735.s001.zip › S1_Dataset/RatExFix/Specimen04/FIX-EX_04V.txt]

%Tester: Sukopp Matthias
%Projekt: 
%Zeit: 11.03.2015 14:26:23
%Dateipfad: D:\Messungen\Fixator\Measurements\Fixator_20150311.txt
%Kommentar: FIX-EX_04-V
%VI Version: D:\LVProjekte\Fixator\HauptVI\Fixator_v0.12.vi
%Virtueller Drehpunkt: 	0,0000	0,0000	0,0000
%Sensor zu Hexapod (Mitte): 	0,000000	0,000000	-26,500000
%Sensor zu Hexapod Trans (Mitte): 	-0,500000	-0,866025	0,000000	-0,866025	0,500000	0,000000	0,000000	0,000000	1,000000
%Hexapod zu Labor (Mitte): 	0,355014	3,500020	0,234030
%Hexapod zu Labor Trans (Mitte): 	0,999022	-0,001021	-0,044196	0,001064	0,999999	0,000931	0,044195	-0,000977	0,999022
%Labor zu CR (Mitte): 	0,000000	0,000000	78,500000
%Labor zu CR Trans (Mitte): 	1,000000	0,000000	0,000000	0,000000	1,000000	0,000000	0,000000	0,000000	1,000000
%Zentrum Sensormasse: 	0,000000	0,000000	2,000000
%Sensormasse: 	200,000000E-3
--------------------------------------------------
Time	X	Y	Z	U	V	W	Exp_ Fx	Exp_ Fy	Exp_ Fz	Exp_ Mx	Exp_ My	Exp_ Mz	Sen_ Fx	Sen_ Fy	Sen_ Fz	Sen_ Mx	Sen_ My	Sen_ Mz	Hex_ Fx	Hex_ Fy	Hex_ Fz	Hex_ Mx	Hex_ My	Hex_ Mz	Lab_ Fx	Lab_ Fy	Lab_ Fz	Lab_ Mx	Lab_ My	Lab_ Mz	Laser
14:26:23,32	0,355014	3,500020	0,234030	-0,056032	-2,533011	0,061004	0,010788	-0,073947	-0,095929	-1,204473	-1,977105	-2,029062	-0,686818	-3,072405	-1,310147	-20,478025	6,073455	10,441477	0,010788	-0,073947	-0,095929	-7,009303	-2,823960	-2,029062	0,010788	-0,073947	-0,095929	-7,009303	-2,823960	-2,029062
14:26:23,37	0,355014	3,500020	0,234030	-0,056032	-2,533011	0,061004	0,010788	-0,073947	-0,095929	-1,204473	-1,977105	-2,029062	-0,682645	-3,074774	-1,308940	-20,454859	6,055149	10,459668	0,010788	-0,073947	-0,095929	-7,009303	-2,823960	-2,029062	0,010788	-0,073947	-0,095929	-7,009303	-2,823960	-2,029062
14:26:23,42	0,355014	3,500020	0,234030	-0,056032	-2,533011	0,061004	0,010753	-0,078746	-0,094722	-0,959214	-1,949692	-2,010871	-0,686122	-3,071358	-1,309728	-20,428007	6,083740	10,455848	0,010753	-0,078746	-0,094722	-7,140738	-2,793826	-2,010871	0,010753	-0,078746	-0,094722	-7,140738	-2,793826	-2,010871
14:26:23,47	0,355014	3,500020	0,234030	-0,056032	-2,533011	0,061004	0,009533	-0,074026	-0,095510	-1,166449	-2,004189	-2,014691	-0,688225	-3,073018	-1,310303	-20,443036	6,067148	10,469747	0,009533	-0,074026	-0,095510	-6,977481	-2,752529	-2,014691	0,009533	-0,074026	-0,095510	-6,977481	-2,752529	-2,014691
14:26:23,52	0,355014	3,500020	0,234030	-0,056032	-2,533011	0,061004	0,012022	-0,073035	-0,096085	-1,239877	-1,879465	-2,000792	-0,684907	-3,074669	-1,311631	-20,409236	6,072130	10,475541	0,012022	-0,073035	-0,096085	-6,973096	-2,823215	-2,000792	0,012022	-0,073035	-0,096085	-6,973096	-2,823215	-2,000792
14:26:23,57	0,355014	3,500020	0,234030	-0,056032	-2,533011	0,061004	0,011793	-0,076734	-0,097413	-1,026294	-1,864611	-1,994998	-0,686130	-3,070813	-1,313628	-20,414118	6,051129	10,432888	0,011793	-0,076734	-0,097413	-7,049917	-2,790357	-1,994998	0,011793	-0,076734	-0,097413	-7,049917	-2,790357	-1,994998
14:26:23,62	0,355014	3,500020	0,234030	-0,056032	-2,533011	0,061004	0,009065	-0,073747	-0,099410	-1,202268	-2,000178	-2,037651	-0,687298	-3,072880	-1,310142	-20,429026	6,066332	10,416363	0,009065	-0,073747	-0,099410	-6,991377	-2,711800	-2,037651	0,009065	-0,073747	-0,099410	-6,991377	-2,711800	-2,037651
14:26:23,67	0,355014	3,500020	0,234030	-0,056032	-2,533011	0,061004	0,011440	-0,073769	-0,095924	-1,195411	-1,897207	-2,054176	-0,685558	-3,073022	-1,312458	-20,435609	6,068119	10,437557	0,011440	-0,073769	-0,095924	-6,986249	-2,795242	-2,054176	0,011440	-0,073769	-0,095924	-6,986249	-2,795242	-2,054176
14:26:23,72	0,355014	3,500020	0,234030	-0,056032	-2,533011	0,061004	0,014250	-0,075307	-0,098619	-1,133987	-1,777133	-2,018879	-0,687371	-3,076083	-1,312837	-20,460881	6,063268	10,451660	0,014250	-0,075307	-0,098619	-7,045602	-2,895767	-2,018879	0,014250	-0,075307	-0,098619	-7,045602	-2,895767	-2,018879
14:26:23,77	0,355014	3,500020	0,234030	-0,056032	-2,533011	0,061004	0,014250	-0,075307	-0,098619	-1,133987	-1,777133	-2,018879	-0,686141	-3,077135	-1,309338	-20,436912	6,028903	10,428860	0,014250	-0,075307	-0,098619	-7,045602	-2,895767	-2,018879	0,014250	-0,075307	-0,098619	-7,045602	-2,895767	-2,018879
14:26:23,82	0,355014	3,500020	0,234030	-0,056032	-2,533011	0,061004	0,014546	-0,076898	-0,095120	-1,069028	-1,723801	-2,041679	-0,689112	-3,073017	-1,309742	-20,458204	6,097047	10,450986	0,014546	-0,076898	-0,095120	-7,105542	-2,865670	-2,041679	0,014546	-0,076898	-0,095120	-7,105542	-2,865670	-2,041679
14:26:23,87	0,355014	3,500020	0,234030	-0,056032	-2,533011	0,061004	0,012464	-0,072266	-0,095524	-1,261514	-1,884555	-2,019553	-0,686794	-3,076361	-1,311282	-20,473504	6,073669	10,456081	0,012464	-0,072266	-0,095524	-6,934430	-2,863019	-2,019553	0,012464	-0,072266	-0,095524	-6,934430	-2,863019	-2,019553
14:26:23,92	0,355014	3,500020	0,234030	-0,056032	-2,533011	0,061004	0,014202	-0,075946	-0,097064	-1,098095	-1,795749	-2,014458	-0,686197	-3,073337	-1,312101	-20,465307	6,074005	10,413451	0,014202	-0,075946	-0,097064	-7,059822	-2,910633	-2,014458	0,014202	-0,075946	-0,097064	-7,059822	-2,910633	-2,014458
14:26:23,97	0,355014	3,500020	0,234030	-0,056032	-2,533011	0,061004	0,011285	-0,074951	-0,097883	-1,145420	-1,940536	-2,057088	-0,688548	-3,074212	-1,312055	-20,452257	6,055514	10,465457	0,011285	-0,074951	-0,097883	-7,029079	-2,826384	-2,057088	0,011285	-0,074951	-0,097883	-7,029079	-2,826384	-2,057088
14:26:24,02	0,355014	3,500020	0,234030	-0,056032	-2,533011	0,061004	0,013217	-0,073352	-0,097837	-1,238039	-1,819484	-2,005082	-0,685584	-3,073215	-1,311683	-20,441978	6,045450	10,436392	0,013217	-0,073352	-0,097837	-6,996204	-2,857056	-2,005082	0,013217	-0,073352	-0,097837	-6,996204	-2,857056	-2,005082
14:26:24,07	0,355014	3,500020	0,234030	-0,056032	-2,533011	0,061004	0,010873	-0,075421	-0,097465	-1,134073	-1,927476	-2,034147	-0,683274	-3,072594	-1,312061	-20,450514	6,021901	10,455827	0,010873	-0,075421	-0,097465	-7,054585	-2,780987	-2,034147	0,010873	-0,075421	-0,097465	-7,054585	-2,780987	-2,034147
14:26:24,12	0,355014	3,500020	0,234030	-0,056032	-2,533011	0,061004	0,009180	-0,077111	-0,097843	-1,070839	-2,011117	-2,014712	-0,687925	-3,069112	-1,310888	-20,429108	6,072089	10,480440	0,009180	-0,077111	-0,097843	-7,124040	-2,731747	-2,014712	0,009180	-0,077111	-0,097843	-7,124040	-2,731747	-2,014712
14:26:24,18	0,355014	3,500020	0,234030	-0,056032	-2,533011	0,061004	0,008490	-0,071342	-0,096670	-1,316633	-2,053572	-1,990099	-0,686202	-3,075642	-1,312841	-20,453000	6,028751	10,441053	0,008490	-0,071342	-0,096670	-6,917008	-2,720009	-1,990099	0,008490	-0,071342	-0,096670	-6,917008	-2,720009	-1,990099
14:26:24,23	0,355014	3,500020	0,234030	-0,056032	-2,533011	0,061004	0,013283	-0,076099	-0,098623	-1,118761	-1,803334	-2,029486	-0,685491	-3,073925	-1,308950	-20,411117	6,058513	10,429896	0,013283	-0,076099	-0,098623	-7,092539	-2,846056	-2,029486	0,013283	-0,076099	-0,098623	-7,092539	-2,846056	-2,029486
14:26:24,28	0,355014	3,500020	0,234030	-0,056032	-2,533011	0,061004	0,011441	-0,075856	-0,094732	-1,084691	-1,877723	-2,040643	-0,686378	-3,072310	-1,311591	-20,221690	5,933827	10,430493	0,011441	-0,075856	-0,094732	-7,039379	-2,775855	-2,040643	0,011441	-0,075856	-0,094732	-7,039379	-2,775855	-2,040643
14:26:24,33	0,355014	3,500020	0,234030	-0,056032	-2,533011	0,061004	0,010486	-0,074280	-0,097373	-1,179904	-1,701021	-2,040046	-0,562388	-2,881222	-1,051990	-11,343843	0,647355	10,405728	0,010486	-0,074280	-0,097373	-7,010886	-2,524142	-2,040046	0,010486	-0,074280	-0,097373	-7,010886	-2,524142	-2,040046
14:26:24,38	0,355014	3,500020	0,234030	-0,056032	-2,533011	0,061004	-0,216996	-0,086115	0,162228	-0,703788	-3,198391	-2,064811	-0,612050	-2,974805	-1,212496	-14,655571	2,200977	10,487209	-0,216996	-0,086115	0,162228	-7,463800	13,835795	-2,064811	-0,216996	-0,086115	0,162228	-7,463800	13,835795	-2,064811
14:26:24,43	0,355014	3,500020	0,234030	-0,056032	-2,533011	0,061004	-0,111121	-0,089898	0,001722	-0,817447	-1,337725	-1,983330	-0,699870	-3,111854	-1,715146	-19,175838	4,976979	10,515016	-0,111121	-0,089898	0,001722	-7,874445	7,385249	-1,983330	-0,111121	-0,089898	0,001722	-7,874445	7,385249	-1,983330
14:26:24,48	0,355079	3,500029	0,234021	-0,056008	-2,482986	0,060979	0,051478	-0,082368	-0,500927	-1,065073	1,814734	-1,955523	-0,695088	-3,097077	-1,769092	-18,138962	4,478614	10,495976	0,051478	-0,082368	-0,500927	-7,530937	-2,226277	-1,955523	0,051478	-0,082368	-0,500927	-7,530937	-2,226277	-1,955523
14:26:24,53	0,355079	3,500029	0,234021	-0,056008	-2,482986	0,060979	0,036289	-0,079121	-0,554874	-1,147072	2,172066	-1,974563	-0,695917	-3,093967	-1,764106	-18,113118	4,473878	10,496881	0,036289	-0,079121	-0,554874	-7,358052	-0,676636	-1,974563	0,036289	-0,079121	-0,554874	-7,358052	-0,676636	-1,974563
14:26:24,58	0,355079	3,500029	0,234021	-0,056008	-2,482986	0,060979	0,034011	-0,076848	-0,549888	-1,256453	2,078324	-1,973658	-0,695886	-3,097480	-1,764481	-18,100645	4,451341	10,486053	0,034011	-0,076848	-0,549888	-7,288994	-0,591501	-1,973658	0,034011	-0,076848	-0,549888	-7,288994	-0,591501	-1,973658
14:26:24,63	0,355079	3,500029	0,234021	-0,056008	-2,482986	0,060979	0,037037	-0,078631	-0,550263	-1,177007	2,257791	-1,984486	-0,697048	-3,096992	-1,770333	-18,098873	4,495316	10,461805	0,037037	-0,078631	-0,550263	-7,349531	-0,649642	-1,984486	0,037037	-0,078631	-0,550263	-7,349531	-0,649642	-1,984486
14:26:24,68	0,355079	3,500029	0,234021	-0,056008	-2,482986	0,060979	0,037196	-0,077381	-0,556115	-1,203026	2,245602	-2,008734	-0,695873	-3,095641	-1,767977	-18,098449	4,499811	10,499675	0,037196	-0,077381	-0,556115	-7,277442	-0,674306	-2,008734	0,037196	-0,077381	-0,556115	-7,277442	-0,674306	-2,008734
14:26:24,73	0,355079	3,500029	0,234021	-0,056008	-2,482986	0,060979	0,035439	-0,077723	-0,553759	-1,181162	2,152318	-1,970864	-0,695255	-3,095297	-1,766823	-18,091150	4,506875	10,479902	0,035439	-0,077723	-0,553759	-7,282387	-0,629606	-1,970864	0,035439	-0,077723	-0,553759	-7,282387	-0,629606	-1,970864
14:26:24,78	0,355079	3,500029	0,234021	-0,056008	-2,482986	0,060979	0,034832	-0,078086	-0,552605	-1,152509	2,123546	-1,990637	-0,693343	-3,093952	-1,762489	-17,987886	4,398438	10,497485	0,034832	-0,078086	-0,552605	-7,282245	-0,610733	-1,990637	0,034832	-0,078086	-0,552605	-7,282245	-0,610733	-1,990637
14:26:24,83	0,355079	3,500029	0,234021	-0,056008	-2,482986	0,060979	0,032711	-0,079069	-0,548271	-1,143645	2,156905	-1,973054	-0,555153	-2,866250	-1,468422	-7,284925	-2,020241	10,394918	0,032711	-0,079069	-0,548271	-7,350585	-0,410881	-1,973054	0,032711	-0,079069	-0,548271	-7,350585	-0,410881	-1,973054
14:26:24,88	0,355079	3,500029	0,234021	-0,056008	-2,482986	0,060979	-0,233580	-0,084895	-0,254204	-1,047976	0,788182	-2,075622	-0,593061	-2,950184	-1,627249	-10,303496	-0,484976	10,494620	-0,233580	-0,084895	-0,254204	-7,712215	19,124183	-2,075622	-0,233580	-0,084895	-0,254204	-7,712215	19,124183	-2,075622
14:26:24,93	0,355079	3,500029	0,234021	-0,056008	-2,482986	0,060979	-0,141938	-0,094033	-0,413031	-0,752519	2,171777	-1,975919	-0,688922	-3,101327	-2,120402	-15,398551	2,473199	10,515220	-0,141938	-0,094033	-0,413031	-8,134074	13,313879	-1,975919	-0,141938	-0,094033	-0,413031	-8,134074	13,313879	-1,975919
14:26:24,98	0,354998	3,500007	0,234037	-0,056047	-2,432974	0,060996	0,036887	-0,086585	-0,906184	-1,125441	5,579139	-1,955319	-0,681803	-3,087172	-2,165552	-14,586393	2,152542	10,522560	0,036887	-0,086585	-0,906184	-7,922400	2,683488	-1,955319	0,036887	-0,086585	-0,906184	-7,922400	2,683488	-1,955319
14:26:25,03	0,354998	3,500007	0,234037	-0,056047	-2,432974	0,060996	0,021069	-0,085673	-0,951334	-1,044486	5,620269	-1,947979	-0,684739	-3,089941	-2,162409	-14,581669	2,123878	10,552678	0,021069	-0,085673	-0,951334	-7,769849	3,966347	-1,947979	0,021069	-0,085673	-0,951334	-7,769849	3,966347	-1,947979
14:26:25,08	0,354998	3,500007	0,234037	-0,056047	-2,432974	0,060996	0,024936	-0,084515	-0,948191	-1,127167	5,839756	-1,917861	-0,684711	-3,090772	-2,162026	-14,568267	2,107681	10,532290	0,024936	-0,084515	-0,948191	-7,761621	3,882306	-1,917861	0,024936	-0,084515	-0,948191	-7,761621	3,882306	-1,917861
14:26:25,13	0,354998	3,500007	0,234037	-0,056047	-2,432974	0,060996	0,025641	-0,084955	-0,947808	-1,111626	5,896148	-1,938249	-0,687732	-3,090604	-2,163213	-14,595681	2,091663	10,527439	0,025641	-0,084955	-0,947808	-7,780602	3,883314	-1,938249	0,025641	-0,084955	-0,947808	-7,780602	3,883314	-1,938249
14:26:25,18	0,354998	3,500007	0,234037	-0,056047	-2,432974	0,060996	0,027006	-0,082255	-0,948995	-1,279623	5,951366	-1,943100	-0,682930	-3,089795	-2,162797	-14,552492	2,093187	10,532586	0,027006	-0,082255	-0,948995	-7,736621	3,831424	-1,943100	0,027006	-0,082255	-0,948995	-7,736621	3,831424	-1,943100
14:26:25,23	0,354998	3,500007	0,234037	-0,056047	-2,432974	0,060996	0,023904	-0,086009	-0,948579	-1,061480	5,826733	-1,937953	-0,690051	-3,085421	-2,159349	-14,577481	2,105267	10,520859	0,023904	-0,086009	-0,948579	-7,813199	3,950253	-1,937953	0,023904	-0,086009	-0,948579	-7,813199	3,950253	-1,937953
14:26:25,28	0,354998	3,500007	0,234037	-0,056047	-2,432974	0,060996	0,023677	-0,077655	-0,945130	-1,497913	5,787234	-1,949680	-0,685835	-3,085272	-2,160477	-14,543313	2,145134	10,542603	0,023677	-0,077655	-0,945130	-7,593854	3,928595	-1,949680	0,023677	-0,077655	-0,945130	-7,593854	3,928595	-1,949680
14:26:25,33	0,354998	3,500007	0,234037	-0,056047	-2,432974	0,060996	0,021440	-0,081231	-0,946259	-1,260346	5,680553	-1,927936	-0,685831	-3,084998	-2,160114	-14,530301	2,099652	10,502071	0,021440	-0,081231	-0,946259	-7,637012	3,997539	-1,927936	0,021440	-0,081231	-0,946259	-7,637012	3,997539	-1,927936
14:26:25,38	0,354998	3,500007	0,234037	-0,056047	-2,432974	0,060996	0,021201	-0,081098	-0,945896	-1,300153	5,702140	-1,968468	-0,684962	-3,087255	-2,159216	-14,550763	2,127519	10,531514	0,021201	-0,081098	-0,945896	-7,666365	4,037880	-1,968468	0,021201	-0,081098	-0,945896	-7,666365	4,037880	-1,968468
14:26:25,43	0,354998	3,500007	0,234037	-0,056047	-2,432974	0,060996	0,022720	-0,082979	-0,944998	-1,188426	5,749483	-1,939025	-0,687129	-3,090191	-2,160488	-14,599499	2,111790	10,536320	0,022720	-0,082979	-0,944998	-7,702317	3,965967	-1,939025	0,022720	-0,082979	-0,944998	-7,702317	3,965967	-1,939025
14:26:25,48	0,354998	3,500007	0,234037	-0,056047	-2,432974	0,060996	0,026347	-0,082570	-0,946270	-1,247683	5,903757	-1,934219	-0,683500	-3,087460	-2,156611	-14,564311	2,128266	10,510934	0,026347	-0,082570	-0,946270	-7,729466	3,835504	-1,934219	0,026347	-0,082570	-0,946270	-7,729466	3,835504	-1,934219
14:26:25,53	0,354998	3,500007	0,234037	-0,056047	-2,432974	0,060996	0,022167	-0,084348	-0,942393	-1,123385	5,708638	-1,959605	-0,684698	-3,089533	-2,156986	-14,573740	2,120710	10,525038	0,022167	-0,084348	-0,942393	-7,744712	3,968506	-1,959605	0,022167	-0,084348	-0,942393	-7,744712	3,968506	-1,959605
14:26:25,58	0,354998	3,500007	0,234037	-0,056047	-2,432974	0,060996	0,024561	-0,084347	-0,942768	-1,134692	5,828711	-1,945501	-0,684108	-3,085918	-2,156215	-14,562882	2,114645	10,529746	0,024561	-0,084347	-0,942768	-7,755944	3,900692	-1,945501	0,024561	-0,084347	-0,942768	-7,755944	3,900692	-1,945501
14:26:25,63	0,354998	3,500007	0,234037	-0,056047	-2,432974	0,060996	0,021136	-0,083050	-0,941997	-1,201960	5,663048	-1,940793	-0,682278	-3,085432	-2,157394	-14,538082	2,126056	10,497046	0,021136	-0,083050	-0,941997	-7,721397	4,003889	-1,940793	0,021136	-0,083050	-0,941997	-7,721397	4,003889	-1,940793
14:26:25,68	0,354998	3,500007	0,234037	-0,056047	-2,432974	0,060996	0,019800	-0,084392	-0,943176	-1,109898	5,609374	-1,973493	-0,684664	-3,085760	-2,155471	-14,550539	2,104240	10,480309	0,019800	-0,084392	-0,943176	-7,734676	4,055052	-1,973493	0,019800	-0,084392	-0,943176	-7,734676	4,055052	-1,973493
14:26:25,73	0,354998	3,500007	0,234037	-0,056047	-2,432974	0,060996	0,021277	-0,082490	-0,941253	-1,233910	5,686284	-1,990230	-0,682934	-3,085972	-2,158904	-14,546239	2,086632	10,559579	0,021277	-0,082490	-0,941253	-7,709402	4,016039	-1,990230	0,021277	-0,082490	-0,941253	-7,709402	4,016039	-1,990230
14:26:25,79	0,354998	3,500007	0,234037	-0,056047	-2,432974	0,060996	0,027487	-0,084667	-0,941580	-1,119452	5,967457	-1,922300	-0,685884	-3,092226	-2,155798	-14,586028	2,126221	10,548239	0,027487	-0,084667	-0,941580	-7,765781	3,809760	-1,922300	0,027487	-0,084667	-0,941580	-7,765781	3,809760	-1,922300
14:26:25,84	0,354998	3,500007	0,234037	-0,056047	-2,432974	0,060996	0,027487	-0,084667	-0,941580	-1,119452	5,967457	-1,922300	-0,685860	-3,090769	-2,157791	-14,579364	2,138955	10,487024	0,027487	-0,084667	-0,941580	-7,765781	3,809760	-1,922300	0,027487	-0,084667	-0,941580	-7,765781	3,809760	-1,922300
14:26:25,89	0,354998	3,500007	0,234037	-0,056047	-2,432974	0,060996	0,026213	-0,083958	-0,943573	-1,141918	5,900644	-1,983515	-0,685855	-3,084921	-2,157793	-14,552616	2,119178	10,501521	0,026213	-0,083958	-0,943573	-7,732654	3,842910	-1,983515	0,026213	-0,083958	-0,943573	-7,732654	3,842910	-1,983515
14:26:25,94	0,354998	3,500007	0,234037	-0,056047	-2,432974	0,060996	0,025155	-0,084046	-0,942781	-1,143206	5,866745	-1,969886	-0,685255	-3,089896	-2,156999	-14,563976	2,123328	10,500653	0,025155	-0,084046	-0,942781	-7,740812	3,892099	-1,969886	0,025155	-0,084046	-0,942781	-7,740812	3,892099	-1,969886
14:26:25,99	0,354998	3,500007	0,234037	-0,056047	-2,432974	0,060996	0,025155	-0,084046	-0,942781	-1,143206	5,866745	-1,969886	-0,684749	-3,088307	-2,153511	-14,601959	2,120737	10,518542	0,025155	-0,084046	-0,942781	-7,740812	3,892099	-1,969886	0,025155	-0,084046	-0,942781	-7,740812	3,892099	-1,969886
14:26:26,04	0,354998	3,500007	0,234037	-0,056047	-2,432974	0,060996	0,023525	-0,083690	-0,939293	-1,182947	5,750412	-1,951997	-0,688807	-3,087891	-2,156253	-14,577417	2,145554	10,486197	0,023525	-0,083690	-0,939293	-7,752618	3,903681	-1,951997	0,023525	-0,083690	-0,939293	-7,752618	3,903681	-1,951997
14:26:26,09	0,354998	3,500007	0,234037	-0,056047	-2,432974	0,060996	0,025193	-0,079968	-0,942035	-1,342747	5,845992	-1,984342	-0,686371	-3,086420	-2,156218	-14,536918	2,154387	10,510908	0,025193	-0,079968	-0,942035	-7,620211	3,868326	-1,984342	0,025193	-0,079968	-0,942035	-7,620211	3,868326	-1,984342
14:26:26,14	0,354998	3,500007	0,234037	-0,056047	-2,432974	0,060996	0,022702	-0,081341	-0,942000	-1,243426	5,747110	-1,959631	-0,684168	-3,087256	-2,156643	-14,597205	2,111418	10,491286	0,022702	-0,081341	-0,942000	-7,628710	3,964997	-1,959631	0,022702	-0,081341	-0,942000	-7,628710	3,964997	-1,959631
14:26:26,19	0,354998	3,500007	0,234037	-0,056047	-2,432974	0,060996	0,022324	-0,083667	-0,942425	-1,189833	5,696746	-1,979253	-0,683499	-3,088383	-2,154304	-14,568165	2,108864	10,474895	0,022324	-0,083667	-0,942425	-7,757703	3,944280	-1,979253	0,022324	-0,083667	-0,942425	-7,757703	3,944280	-1,979253
14:26:26,24	0,354998	3,500007	0,234037	-0,056047	-2,432974	0,060996	0,022966	-0,084811	-0,940086	-1,118055	5,756540	-1,995644	-0,681696	-3,088535	-2,153868	-14,552143	2,123734	10,523682	0,022966	-0,084811	-0,940086	-7,775702	3,953702	-1,995644	0,022966	-0,084811	-0,940086	-7,775702	3,953702	-1,995644
14:26:26,29	0,354998	3,500007	0,234037	-0,056047	-2,432974	0,060996	0,022196	-0,086448	-0,939650	-1,012044	5,722939	-1,946857	-0,681591	-3,088555	-2,154542	-14,577399	2,070383	10,503277	0,022196	-0,086448	-0,939650	-7,798193	3,980547	-1,946857	0,022196	-0,086448	-0,939650	-7,798193	3,980547	-1,946857
14:26:26,34	0,354998	3,500007	0,234037	-0,056047	-2,432974	0,060996	0,022161	-0,086549	-0,940324	-1,065627	5,725930	-1,967262	-0,684008	-3,085096	-2,156608	-14,525219	2,140479	10,506339	0,022161	-0,086549	-0,940324	-7,859698	3,986274	-1,967262	0,022161	-0,086549	-0,940324	-7,859698	3,986274	-1,967262
14:26:26,39	0,354998	3,500007	0,234037	-0,056047	-2,432974	0,060996	0,020374	-0,082726	-0,942390	-1,177637	5,643120	-1,964200	-0,684691	-3,086164	-2,155448	-14,569693	2,133525	10,520126	0,020374	-0,082726	-0,942390	-7,671589	4,043785	-1,964200	0,020374	-0,082726	-0,942390	-7,671589	4,043785	-1,964200
14:26:26,44	0,354998	3,500007	0,234037	-0,056047	-2,432974	0,060996	0,021640	-0,082669	-0,941230	-1,208847	5,673929	-1,950413	-0,684681	-3,087593	-2,155836	-14,564783	2,120604	10,509997	0,021640	-0,082669	-0,941230	-7,698346	3,975190	-1,950413	0,021640	-0,082669	-0,941230	-7,698346	3,975190	-1,950413
14:26:26,49	0,354998	3,500007	0,234037	-0,056047	-2,432974	0,060996	0,022873	-0,083392	-0,941618	-1,179975	5,748747	-1,960542	-0,684345	-3,084130	-2,144878	-14,389201	2,036321	10,518778	0,022873	-0,083392	-0,941618	-7,726246	3,953233	-1,960542	0,022873	-0,083392	-0,941618	-7,726246	3,953233	-1,960542
14:26:26,54	0,354998	3,500007	0,234037	-0,056047	-2,432974	0,060996	0,019705	-0,081951	-0,930660	-1,240125	5,778246	-1,951761	-0,565296	-2,901199	-1,874897	-5,712793	-3,121271	10,428844	0,019705	-0,081951	-0,930660	-7,673249	4,231367	-1,951761	0,019705	-0,081951	-0,930660	-7,673249	4,231367	-1,951761
14:26:26,59	0,354998	3,500007	0,234037	-0,056047	-2,432974	0,060996	-0,198242	-0,093585	-0,660679	-0,763547	4,537756	-2,041695	-0,601096	-2,958542	-2,009356	-7,817454	-2,118607	10,472193	-0,198242	-0,093585	-0,660679	-8,109956	20,099759	-2,041695	-0,198242	-0,093585	-0,660679	-8,109956	20,099759	-2,041695
14:26:26,64	0,354998	3,500007	0,234037	-0,056047	-2,432974	0,060996	-0,130682	-0,091253	-0,795138	-1,068799	5,726871	-1,998346	-0,702523	-3,117924	-2,504130	-13,202235	1,279100	10,547414	-0,130682	-0,091253	-0,795138	-8,232161	15,985390	-1,998346	-0,130682	-0,091253	-0,795138	-8,232161	15,985390	-1,998346
14:26:26,69	0,355043	3,500031	0,234027	-0,056012	-2,382983	0,060987	0,058060	-0,083106	-1,289912	-1,242346	9,179259	-1,923125	-0,695454	-3,107022	-2,558862	-12,087091	0,831111	10,528675	0,058060	-0,083106	-1,289912	-7,766151	4,621512	-1,923125	0,058060	-0,083106	-1,289912	-7,766151	4,621512	-1,923125
14:26:26,74	0,355043	3,500031	0,234027	-0,056012	-2,382983	0,060987	0,045085	-0,083776	-1,344644	-1,037881	9,694278	-1,941864	-0,693118	-3,098209	-2,559286	-12,075358	0,836234	10,520997	0,045085	-0,083776	-1,344644	-7,614315	6,155095	-1,941864	0,045085	-0,083776	-1,344644	-7,614315	6,155095	-1,941864
14:26:26,79	0,355043	3,500031	0,234027	-0,056012	-2,382983	0,060987	0,036286	-0,081393	-1,345068	-1,151512	9,244301	-1,949542	-0,697847	-3,098098	-2,554256	-12,085554	0,812075	10,506776	0,036286	-0,081393	-1,345068	-7,540853	6,395883	-1,949542	0,036286	-0,081393	-1,345068	-7,540853	6,395883	-1,949542
14:26:26,84	0,355043	3,500031	0,234027	-0,056012	-2,382983	0,060987	0,038554	-0,077242	-1,340038	-1,393384	9,365500	-1,963763	-0,696089	-3,102826	-2,556172	-12,101761	0,827099	10,522728	0,038554	-0,077242	-1,340038	-7,456872	6,339024	-1,963763	0,038554	-0,077242	-1,340038	-7,456872	6,339024	-1,963763
14:26:26,89	0,355043	3,500031	0,234027	-0,056012	-2,382983	0,060987	0,041769	-0,081129	-1,341954	-1,186348	9,511149	-1,947812	-0,692462	-3,101147	-2,556160	-12,066075	0,859781	10,519431	0,041769	-0,081129	-1,341954	-7,554971	6,232270	-1,947812	0,041769	-0,081129	-1,341954	-7,554971	6,232270	-1,947812
14:26:26,94	0,355043	3,500031	0,234027	-0,056012	-2,382983	0,060987	0,038501	-0,083430	-1,341942	-1,020539	9,355772	-1,951108	-0,694257	-3,098364	-2,552707	-12,081365	0,857869	10,488458	0,038501	-0,083430	-1,341942	-7,569807	6,333439	-1,951108	0,038501	-0,083430	-1,341942	-7,569807	6,333439	-1,951108
14:26:26,99	0,355043	3,500031	0,234027	-0,056012	-2,382983	0,060987	0,036989	-0,080484	-1,338489	-1,183020	9,264839	-1,982081	-0,693144	-3,093892	-2,545588	-11,776090	0,679902	10,485834	0,036989	-0,080484	-1,338489	-7,501045	6,361233	-1,982081	0,036989	-0,080484	-1,338489	-7,501045	6,361233	-1,982081
14:26:27,04	0,355043	3,500031	0,234027	-0,056012	-2,382983	0,060987	0,032559	-0,079212	-1,331370	-1,250663	9,387868	-1,984705	-0,579885	-2,904148	-2,299603	-2,898379	-4,711741	10,459087	0,032559	-0,079212	-1,331370	-7,468817	6,831972	-1,984705	0,032559	-0,079212	-1,331370	-7,468817	6,831972	-1,984705
14:26:27,09	0,355043	3,500031	0,234027	-0,056012	-2,382983	0,060987	-0,188394	-0,082425	-1,085385	-1,314035	8,282465	-2,011452	-0,628175	-2,996113	-2,414014	-6,570473	-2,895532	10,554183	-0,188394	-0,082425	-1,085385	-7,784401	23,071362	-2,011452	-0,188394	-0,082425	-1,085385	-7,784401	23,071362	-2,011452
14:26:27,14	0,355043	3,500031	0,234027	-0,056012	-2,382983	0,060987	-0,084604	-0,086587	-1,199796	-1,360759	9,591297	-1,916356	-0,725893	-3,148801	-2,926933	-11,522542	0,413211	10,562104	-0,084604	-0,086587	-1,199796	-8,157866	16,232706	-1,916356	-0,084604	-0,086587	-1,199796	-8,157866	16,232706	-1,916356
14:26:27,19	0,355043	3,500014	0,234028	-0,056021	-2,332961	0,061019	0,096486	-0,078305	-1,712715	-1,402016	13,064977	-1,908435	-0,718387	-3,130543	-2,973197	-10,475316	-0,044108	10,515553	0,096486	-0,078305	-1,712715	-7,548968	5,490841	-1,908435	0,096486	-0,078305	-1,712715	-7,548968	5,490841	-1,908435
14:26:27,24	0,355043	3,500014	0,234028	-0,056021	-2,332961	0,061019	0,076922	-0,075677	-1,758979	-1,411138	13,183240	-1,954986	-0,715462	-3,129436	-2,967757	-10,498610	-0,021527	10,528411	0,076922	-0,075677	-1,758979	-7,351748	7,144867	-1,954986	0,076922	-0,075677	-1,758979	-7,351748	7,144867	-1,954986
14:26:27,29	0,355043	3,500014	0,234028	-0,056021	-2,332961	0,061019	0,074500	-0,077656	-1,753539	-1,300290	13,025828	-1,942128	-0,717861	-3,131432	-2,965438	-10,535970	-0,001041	10,527329	0,074500	-0,077656	-1,753539	-7,396298	7,177588	-1,942128	0,074500	-0,077656	-1,753539	-7,396298	7,177588	-1,942128
14:26:27,34	0,355043	3,500014	0,234028	-0,056021	-2,332961	0,061019	0,077429	-0,076576	-1,751220	-1,357388	13,135533	-1,943211	-0,717206	-3,131332	-2,959216	-10,518176	-0,000298	10,518667	0,077429	-0,076576	-1,751220	-7,368617	7,057374	-1,943211	0,077429	-0,076576	-1,751220	-7,368617	7,057374	-1,943211
14:26:27,39	0,355043	3,500014	0,234028	-0,056021	-2,332961	0,061019	0,077014	-0,077093	-1,744998	-1,320958	13,129023	-1,951872	-0,716615	-3,134768	-2,962667	-10,517223	0,006956	10,559343	0,077014	-0,077093	-1,744998	-7,372781	7,083394	-1,951872	0,077014	-0,077093	-1,744998	-7,372781	7,083394	-1,951872
14:26:27,44	0,355043	3,500014	0,234028	-0,056021	-2,332961	0,061019	0,079694	-0,079323	-1,748449	-1,198241	13,265583	-1,911196	-0,713638	-3,131890	-2,961121	-10,492616	-0,012896	10,543919	0,079694	-0,079323	-1,748449	-7,425117	7,009572	-1,911196	0,079694	-0,079323	-1,748449	-7,425117	7,009572	-1,911196
14:26:27,49	0,355043	3,500014	0,234028	-0,056021	-2,332961	0,061019	0,075713	-0,080463	-1,746903	-1,143886	13,089793	-1,926620	-0,718272	-3,133204	-2,958404	-10,481515	0,031065	10,532874	0,075713	-0,080463	-1,746903	-7,460196	7,146312	-1,926620	0,075713	-0,080463	-1,746903	-7,460196	7,146312	-1,926620
14:26:27,54	0,355043	3,500014	0,234028	-0,056021	-2,332961	0,061019	0,079169	-0,077106	-1,744186	-1,274787	13,257121	-1,937665	-0,715324	-3,128400	-2,959596	-10,453756	-0,011694	10,504096	0,079169	-0,077106	-1,744186	-7,327635	7,042370	-1,937665	0,079169	-0,077106	-1,744186	-7,327635	7,042370	-1,937665
14:26:27,59	0,355043	3,500014	0,234028	-0,056021	-2,332961	0,061019	0,073535	-0,077258	-1,745378	-1,290073	13,009562	-1,966444	-0,714162	-3,132360	-2,958434	-10,477446	-0,007008	10,488860	0,073535	-0,077258	-1,745378	-7,354794	7,237096	-1,966444	0,073535	-0,077258	-1,745378	-7,354794	7,237096	-1,966444
14:26:27,64	0,355043	3,500014	0,234028	-0,056021	-2,332961	0,061019	0,076382	-0,080244	-1,744216	-1,142576	13,134790	-1,981679	-0,714162	-3,128375	-2,958834	-10,464939	-0,010491	10,489454	0,076382	-0,080244	-1,744216	-7,441715	7,138770	-1,981679	0,076382	-0,080244	-1,744216	-7,441715	7,138770	-1,981679
14:26:27,69	0,355043	3,500014	0,234028	-0,056021	-2,332961	0,061019	0,072931	-0,078251	-1,744615	-1,242966	12,967898	-1,981085	-0,714708	-3,132636	-2,958422	-10,461769	0,005380	10,493798	0,072931	-0,078251	-1,744615	-7,385668	7,242800	-1,981085	0,072931	-0,078251	-1,744615	-7,385668	7,242800	-1,981085
14:26:27,74	0,355043	3,500014	0,234028	-0,056021	-2,332961	0,061019	0,076895	-0,079909	-1,744204	-1,141401	13,168823	-1,976741	-0,714172	-3,126945	-2,958446	-10,469849	0,002430	10,499583	0,076895	-0,079909	-1,744204	-7,414285	7,132570	-1,976741	0,076895	-0,079909	-1,744204	-7,414285	7,132570	-1,976741
14:26:27,79	0,355043	3,500014	0,234028	-0,056021	-2,332961	0,061019	0,071698	-0,077528	-1,744228	-1,271838	12,893080	-1,970956	-0,714782	-3,130759	-2,956477	-10,487132	-0,007589	10,521797	0,071698	-0,077528	-1,744228	-7,357768	7,264757	-1,970956	0,071698	-0,077528	-1,744228	-7,357768	7,264757	-1,970956
14:26:27,84	0,355043	3,500014	0,234028	-0,056021	-2,332961	0,061019	0,075306	-0,078907	-1,742259	-1,217449	13,070735	-1,948742	-0,717088	-3,129376	-2,956094	-10,469500	0,015868	10,517095	0,075306	-0,078907	-1,742259	-7,411629	7,159188	-1,948742	0,075306	-0,078907	-1,742259	-7,411629	7,159188	-1,948742
14:26:27,89	0,355043	3,500014	0,234028	-0,056021	-2,332961	0,061019	0,075261	-0,076218	-1,741876	-1,328145	13,071917	-1,953444	-0,710629	-3,130528	-2,956501	-10,468893	-0,035912	10,473017	0,075261	-0,076218	-1,741876	-7,311242	7,163932	-1,953444	0,075261	-0,076218	-1,741876	-7,311242	7,163932	-1,953444
14:26:27,94	0,355043	3,500014	0,234028	-0,056021	-2,332961	0,061019	0,073029	-0,082387	-1,742283	-1,051873	12,982285	-1,997522	-0,716001	-3,131423	-2,954163	-10,518410	0,007528	10,516040	0,073029	-0,082387	-1,742283	-7,519271	7,249487	-1,997522	0,073029	-0,082387	-1,742283	-7,519271	7,249487	-1,997522
14:26:27,99	0,355043	3,500014	0,234028	-0,056021	-2,332961	0,061019	0,076491	-0,078183	-1,739945	-1,257629	13,097677	-1,954499	-0,713539	-3,128666	-2,954918	-10,460644	0,009742	10,521656	0,076491	-0,078183	-1,739945	-7,394998	7,093156	-1,954499	0,076491	-0,078183	-1,739945	-7,394998	7,093156	-1,954499
14:26:28,04	0,355043	3,500014	0,234028	-0,056021	-2,332961	0,061019	0,072872	-0,078936	-1,740700	-1,187665	12,958437	-1,948883	-0,717233	-3,133288	-2,956089	-10,544131	0,016168	10,546334	0,072872	-0,078936	-1,740700	-7,384157	7,237964	-1,948883	0,072872	-0,078936	-1,740700	-7,384157	7,237964	-1,948883
14:26:28,09	0,355043	3,500014	0,234028	-0,056021	-2,332961	0,061019	0,078722	-0,078048	-1,741871	-1,270004	13,187092	-1,924205	-0,715356	-3,131132	-2,956518	-10,488653	-0,005014	10,468468	0,078722	-0,078048	-1,741871	-7,396810	7,007441	-1,924205	0,078722	-0,078048	-1,741871	-7,396810	7,007441	-1,924205
14:26:28,14	0,355043	3,500014	0,234028	-0,056021	-2,332961	0,061019	0,075917	-0,078596	-1,742300	-1,232157	13,099861	-2,002071	-0,715933	-3,132222	-2,954924	-10,482294	-0,008687	10,510660	0,075917	-0,078596	-1,742300	-7,401915	7,140413	-2,002071	0,075917	-0,078596	-1,742300	-7,401915	7,140413	-2,002071
14:26:28,19	0,355043	3,500014	0,234028	-0,056021	-2,332961	0,061019	0,077148	-0,078641	-1,740706	-1,229803	13,171248	-1,959879	-0,714216	-3,129076	-2,953767	-10,502085	0,002733	10,525824	0,077148	-0,078641	-1,740706	-7,403118	7,115120	-1,959879	0,077148	-0,078641	-1,740706	-7,403118	7,115120	-1,959879
14:26:28,24	0,355043	3,500014	0,234028	-0,056021	-2,332961	0,061019	0,073566	-0,078555	-1,739549	-1,234280	12,962131	-1,944715	-0,716033	-3,131570	-2,956894	-10,518982	-0,024991	10,502103	0,073566	-0,078555	-1,739549	-7,400844	7,187193	-1,944715	0,073566	-0,078555	-1,739549	-7,400844	7,187193	-1,944715
14:26:28,29	0,355043	3,500014	0,234028	-0,056021	-2,332961	0,061019	0,076634	-0,078228	-1,742676	-1,283720	13,120904	-1,968436	-0,716613	-3,128437	-2,954578	-10,521746	0,006726	10,502102	0,076634	-0,078228	-1,742676	-7,424649	7,105118	-1,968436	0,076634	-0,078228	-1,742676	-7,424649	7,105118	-1,968436
14:26:28,34	0,355043	3,500014	0,234028	-0,056021	-2,332961	0,061019	0,074211	-0,076160	-1,740360	-1,365177	12,976630	-1,968437	-0,715963	-3,134068	-2,955691	-10,502224	0,004402	10,526008	0,074211	-0,076160	-1,740360	-7,343758	7,151087	-1,968437	0,074211	-0,076160	-1,740360	-7,343758	7,151087	-1,968437
14:26:28,39	0,355043	3,500014	0,234028	-0,056021	-2,332961	0,061019	0,078762	-0,079539	-1,741473	-1,181750	13,231367	-1,944531	-0,717681	-3,131223	-2,951448	-10,488939	0,018711	10,494802	0,078762	-0,079539	-1,741473	-7,425537	7,048547	-1,944531	0,078762	-0,079539	-1,741473	-7,425537	7,048547	-1,944531
14:26:28,44	0,355043	3,500014	0,234028	-0,056021	-2,332961	0,061019	0,077157	-0,076628	-1,737230	-1,314091	13,152258	-1,975737	-0,715893	-3,128601	-2,954924	-10,466051	0,030038	10,521968	0,077157	-0,076628	-1,737230	-7,329359	7,095429	-1,975737	0,077157	-0,076628	-1,737230	-7,329359	7,095429	-1,975737
14:26:28,49	0,355043	3,500014	0,234028	-0,056021	-2,332961	0,061019	0,073992	-0,076866	-1,740706	-1,280457	13,001853	-1,948571	-0,716476	-3,129510	-2,954523	-10,470295	0,045740	10,536571	0,073992	-0,076866	-1,740706	-7,314416	7,193451	-1,948571	0,073992	-0,076866	-1,740706	-7,314416	7,193451	-1,948571
14:26:28,54	0,355043	3,500014	0,234028	-0,056021	-2,332961	0,061019	0,075071	-0,076815	-1,740305	-1,271628	13,046413	-1,933968	-0,715343	-3,130517	-2,951045	-10,491474	0,011391	10,514238	0,075071	-0,076815	-1,740305	-7,301591	7,153342	-1,933968	0,075071	-0,076815	-1,740305	-7,301591	7,153342	-1,933968
14:26:28,59	0,355043	3,500014	0,234028	-0,056021	-2,332961	0,061019	0,075377	-0,078299	-1,736827	-1,234766	13,061139	-1,956301	-0,716565	-3,127113	-2,954552	-10,493109	0,006679	10,526221	0,075377	-0,078299	-1,736827	-7,381269	7,144075	-1,956301	0,075377	-0,078299	-1,736827	-7,381269	7,144075	-1,956301
14:26:28,64	0,355043	3,500014	0,234028	-0,056021	-2,332961	0,061019	0,073040	-0,075539	-1,740334	-1,383185	12,940589	-1,944318	-0,714741	-3,129998	-2,954929	-10,478012	0,015092	10,511917	0,073040	-0,075539	-1,740334	-7,313026	7,206929	-1,944318	0,073040	-0,075539	-1,740334	-7,313026	7,206929	-1,944318
14:26:28,70	0,355043	3,500014	0,234028	-0,056021	-2,332961	0,061019	0,074626	-0,078562	-1,740711	-1,211192	13,031921	-1,958622	-0,715963	-3,130892	-2,955702	-10,487603	-0,015251	10,520861	0,074626	-0,078562	-1,740711	-7,378282	7,173772	-1,958622	0,074626	-0,078562	-1,740711	-7,378282	7,173772	-1,958622
14:26:28,75	0,355043	3,500014	0,234028	-0,056021	-2,332961	0,061019	0,076012	-0,077951	-1,741484	-1,274039	13,110844	-1,949679	-0,718321	-3,130755	-2,955346	-10,503982	0,017981	10,492419	0,076012	-0,077951	-1,741484	-7,393163	7,143915	-1,949679	0,076012	-0,077951	-1,741484	-7,393163	7,143915	-1,949679
14:26:28,80	0,355043	3,500014	0,234028	-0,056021	-2,332961	0,061019	0,077072	-0,075839	-1,741128	-1,363231	13,135158	-1,978120	-0,712358	-3,129617	-2,952171	-10,453424	-0,021327	10,543204	0,077072	-0,075839	-1,741128	-7,316627	7,085029	-1,978120	0,077072	-0,075839	-1,741128	-7,316627	7,085029	-1,978120
14:26:28,85	0,355043	3,500014	0,234028	-0,056021	-2,332961	0,061019	0,073105	-0,080434	-1,737953	-1,133051	12,992314	-1,927335	-0,582949	-2,920757	-2,663972	-0,792210	-5,868614	10,425297	0,073105	-0,080434	-1,737953	-7,447157	7,253590	-1,927335	0,073105	-0,080434	-1,737953	-7,447157	7,253590	-1,927335
14:26:28,90	0,355043	3,500014	0,234028	-0,056021	-2,332961	0,061019	-0,172477	-0,088076	-1,449754	-0,968972	11,512547	-2,045242	-0,638804	-3,003149	-2,777077	-3,928045	-3,848231	10,448063	-0,172477	-0,088076	-1,449754	-7,882952	25,052011	-2,045242	-0,172477	-0,088076	-1,449754	-7,882952	25,052011	-2,045242
14:26:28,95	0,355043	3,500014	0,234028	-0,056021	-2,332961	0,061019	-0,073197	-0,080900	-1,562859	-1,160365	12,949237	-2,022476	-0,727857	-3,153272	-3,291044	-8,804502	-0,919678	10,561829	-0,073197	-0,080900	-1,562859	-7,510991	18,695170	-2,022476	-0,073197	-0,080900	-1,562859	-7,510991	18,695170	-2,022476
14:26:29,00	0,355072	3,500033	0,234001	-0,056014	-2,282992	0,060995	0,101340	-0,078840	-2,076826	-1,169488	16,337754	-1,908710	-0,727827	-3,141980	-3,317997	-8,083989	-1,143147	10,526585	0,101340	-0,078840	-2,076826	-7,358442	8,382527	-1,908710	0,101340	-0,078840	-2,076826	-7,358442	8,382527	-1,908710
14:26:29,05	0,355072	3,500033	0,234001	-0,056014	-2,282992	0,060995	0,091546	-0,073220	-2,103779	-1,295032	16,564182	-1,943955	-0,727213	-3,140393	-3,314898	-8,076595	-1,139330	10,515397	0,091546	-0,073220	-2,103779	-7,042770	9,377786	-1,943955	0,091546	-0,073220	-2,103779	-7,042770	9,377786	-1,943955
14:26:29,10	0,355072	3,500033	0,234001	-0,056014	-2,282992	0,060995	0,089865	-0,072958	-2,100680	-1,301622	16,481226	-1,955142	-0,725500	-3,142317	-3,309080	-8,113343	-1,156717	10,506843	0,089865	-0,072958	-2,100680	-7,028840	9,426847	-1,955142	0,089865	-0,072958	-2,100680	-7,028840	9,426847	-1,955142
14:26:29,15	0,355072	3,500033	0,234001	-0,056014	-2,282992	0,060995	0,090675	-0,075404	-2,094862	-1,207892	16,500229	-1,963697	-0,730203	-3,142045	-3,310222	-8,118105	-1,106365	10,552033	0,090675	-0,075404	-2,094862	-7,127075	9,382244	-1,963697	0,090675	-0,075404	-2,094862	-7,127075	9,382244	-1,963697
14:26:29,20	0,355072	3,500033	0,234001	-0,056014	-2,282992	0,060995	0,092790	-0,071194	-2,096004	-1,385550	16,580936	-1,918506	-0,724280	-3,138809	-3,307535	-8,097451	-1,129739	10,502490	0,092790	-0,071194	-2,096004	-6,974304	9,296883	-1,918506	0,092790	-0,071194	-2,096004	-6,974304	9,296883	-1,918506
14:26:29,25	0,355072	3,500033	0,234001	-0,056014	-2,282992	0,060995	0,087026	-0,074706	-2,093317	-1,212862	16,310769	-1,968050	-0,726729	-3,141585	-3,307541	-8,144017	-1,138439	10,511548	0,087026	-0,074706	-2,093317	-7,077277	9,479209	-1,968050	0,087026	-0,074706	-2,093317	-7,077277	9,479209	-1,968050
14:26:29,30	0,355072	3,500033	0,234001	-0,056014	-2,282992	0,060995	0,090655	-0,073973	-2,093323	-1,281788	16,463509	-1,958991	-0,721389	-3,134087	-3,306220	-7,757151	-1,354716	10,511566	0,090655	-0,073973	-2,093323	-7,088674	9,347059	-1,958991	0,090655	-0,073973	-2,093323	-7,088674	9,347059	-1,958991
14:26:29,35	0,355072	3,500033	0,234001	-0,056014	-2,282992	0,060995	0,081491	-0,074849	-2,092002	-1,230107	16,430152	-1,958973	-0,622187	-2,965901	-3,033829	0,156854	-5,790875	10,430958	0,081491	-0,074849	-2,092002	-7,105754	10,033080	-1,958973	0,081491	-0,074849	-2,092002	-7,105754	10,033080	-1,958973
14:26:29,40	0,355072	3,500033	0,234001	-0,056014	-2,282992	0,060995	-0,113763	-0,076667	-1,819611	-1,020408	15,348742	-2,039581	-0,659381	-3,038850	-3,173490	-2,422928	-4,593269	10,481199	-0,113763	-0,076667	-1,819611	-7,038746	24,279121	-2,039581	-0,113763	-0,076667	-1,819611	-7,038746	24,279121	-2,039581
14:26:29,45	0,355072	3,500033	0,234001	-0,056014	-2,282992	0,060995	-0,031990	-0,080931	-1,959272	-1,051386	16,767977	-1,989340	-0,752144	-3,168596	-3,653892	-6,649867	-1,459993	10,504127	-0,031990	-0,080931	-1,959272	-7,404491	19,279179	-1,989340	-0,031990	-0,080931	-1,959272	-7,404491	19,279179	-1,989340
14:26:29,50	0,354977	3,500035	0,234011	-0,056015	-2,232992	0,061000	0,126755	-0,065469	-2,439674	-1,255422	19,795432	-1,966412	-0,748871	-3,154459	-3,678815	-5,751463	-1,777909	10,483158	0,126755	-0,065469	-2,439674	-6,394703	9,845170	-1,966412	0,126755	-0,065469	-2,439674	-6,394703	9,845170	-1,966412
14:26:29,55	0,354977	3,500035	0,234011	-0,056015	-2,232992	0,061000	0,112875	-0,061234	-2,464597	-1,301716	20,010692	-1,987381	-0,745927	-3,156041	-3,673015	-5,781196	-1,752000	10,447122	0,112875	-0,061234	-2,464597	-6,108620	11,149977	-1,987381	0,112875	-0,061234	-2,464597	-6,108620	11,149977	-1,987381
14:26:29,60	0,354977	3,500035	0,234011	-0,056015	-2,232992	0,061000	0,112773	-0,064575	-2,458797	-1,120458	19,966685	-2,023417	-0,745928	-3,153009	-3,678846	-5,767821	-1,732860	10,456440	0,112773	-0,064575	-2,458797	-6,189562	11,113975	-2,023417	0,112773	-0,064575	-2,458797	-6,189562	11,113975	-2,023417
14:26:29,65	0,354977	3,500035	0,234011	-0,056015	-2,232992	0,061000	0,110148	-0,063058	-2,464627	-1,176047	19,832182	-2,014099	-0,744795	-3,152984	-3,670678	-5,784044	-1,786543	10,469498	0,110148	-0,063058	-2,464627	-6,126115	11,185559	-2,014099	0,110148	-0,063058	-2,464627	-6,126115	11,185559	-2,014099
14:26:29,70	0,354977	3,500035	0,234011	-0,056015	-2,232992	0,061000	0,109559	-0,064027	-2,456460	-1,180282	19,814367	-2,001041	-0,747129	-3,151657	-3,669547	-5,783525	-1,766347	10,435329	0,109559	-0,064027	-2,456460	-6,206385	11,213949	-2,001041	0,109559	-0,064027	-2,456460	-6,206385	11,213949	-2,001041
14:26:29,75	0,354977	3,500035	0,234011	-0,056015	-2,232992	0,061000	0,109578	-0,061342	-2,455329	-1,302122	19,805677	-2,035211	-0,744218	-3,154930	-3,670313	-5,815825	-1,737198	10,446768	0,109578	-0,061342	-2,455329	-6,117499	11,203812	-2,035211	0,109578	-0,061342	-2,455329	-6,117499	11,203812	-2,035211
14:26:29,80	0,354977	3,500035	0,234011	-0,056015	-2,232992	0,061000	0,110957	-0,065500	-2,456095	-1,076852	19,834845	-2,023771	-0,748886	-3,152613	-3,667607	-5,793526	-1,742097	10,434582	0,110957	-0,065500	-2,456095	-6,218572	11,124719	-2,023771	0,110957	-0,065500	-2,456095	-6,218572	11,124719	-2,023771
14:26:29,85	0,354977	3,500035	0,234011	-0,056015	-2,232992	0,061000	0,111284	-0,060299	-2,453389	-1,340400	19,873588	-2,035957	-0,747142	-3,154444	-3,664452	-5,801822	-1,762719	10,485414	0,111284	-0,060299	-2,453389	-6,073837	11,137824	-2,035957	0,111284	-0,060299	-2,453389	-6,073837	11,137824	-2,035957
14:26:29,90	0,354977	3,500035	0,234011	-0,056015	-2,232992	0,061000	0,111998	-0,062725	-2,450234	-1,236252	19,913839	-1,985126	-0,747088	-3,154277	-3,664868	-5,789763	-1,736870	10,442799	0,111998	-0,062725	-2,450234	-6,160135	11,122032	-1,985126	0,111998	-0,062725	-2,450234	-6,160135	11,122032	-1,985126
14:26:29,95	0,354977	3,500035	0,234011	-0,056015	-2,232992	0,061000	0,111827	-0,062688	-2,450650	-1,209742	19,902466	-2,027740	-0,745324	-3,152706	-3,662937	-5,788126	-1,748093	10,432095	0,111827	-0,062688	-2,450650	-6,130748	11,124081	-2,027740	0,111827	-0,062688	-2,450650	-6,130748	11,124081	-2,027740
14:26:30,00	0,354977	3,500035	0,234011	-0,056015	-2,232992	0,061000	0,109583	-0,063430	-2,448719	-1,180056	19,792852	-2,038445	-0,750081	-3,153811	-3,663705	-5,821752	-1,704143	10,467245	0,109583	-0,063430	-2,448719	-6,159313	11,190554	-2,038445	0,109583	-0,063430	-2,448719	-6,159313	11,190554	-2,038445
14:26:30,05	0,354977	3,500035	0,234011	-0,056015	-2,232992	0,061000	0,112919	-0,059862	-2,449487	-1,344344	19,915202	-2,003294	-0,747776	-3,154736	-3,662943	-5,837032	-1,747096	10,446443	0,112919	-0,059862	-2,449487	-6,043513	11,051067	-2,003294	0,112919	-0,059862	-2,449487	-6,043513	11,051067	-2,003294
14:26:30,10	0,354977	3,500035	0,234011	-0,056015	-2,232992	0,061000	0,112568	-0,062321	-2,448725	-1,261306	19,905197	-2,024096	-0,747773	-3,153724	-3,661772	-5,849720	-1,698435	10,466951	0,112568	-0,062321	-2,448725	-6,153519	11,068611	-2,024096	0,112568	-0,062321	-2,448725	-6,153519	11,068611	-2,024096
14:26:30,15	0,354977	3,500035	0,234011	-0,056015	-2,232992	0,061000	0,111689	-0,061818	-2,447554	-1,251689	19,824197	-2,003588	-0,746631	-3,152631	-3,662567	-5,850179	-1,739509	10,447103	0,111689	-0,061818	-2,447554	-6,104380	11,056572	-2,003588	0,111689	-0,061818	-2,447554	-6,104380	11,056572	-2,003588
14:26:30,20	0,354977	3,500035	0,234011	-0,056015	-2,232992	0,061000	0,110172	-0,062261	-2,448349	-1,264463	19,765449	-2,023436	-0,746557	-3,150383	-3,662963	-5,823112	-1,704005	10,434014	0,110172	-0,062261	-2,448349	-6,151914	11,116914	-2,023436	0,110172	-0,062261	-2,448349	-6,151914	11,116914	-2,023436
14:26:30,25	0,354977	3,500035	0,234011	-0,056015	-2,232992	0,061000	0,108189	-0,061200	-2,448745	-1,275310	19,667987	-2,036525	-0,748969	-3,150892	-3,663333	-5,825085	-1,764724	10,460893	0,108189	-0,061200	-2,448745	-6,079539	11,175170	-2,036525	0,108189	-0,061200	-2,448745	-6,079539	11,175170	-2,036525
14:26:30,30	0,354977	3,500035	0,234011	-0,056015	-2,232992	0,061000	0,109835	-0,059366	-2,449115	-1,424273	19,782263	-2,009646	-0,747697	-3,152667	-3,664486	-5,793706	-1,740785	10,447460	0,109835	-0,059366	-2,449115	-6,084496	11,160185	-2,009646	0,109835	-0,059366	-2,449115	-6,084496	11,160185	-2,009646
14:26:30,35	0,354977	3,500035	0,234011	-0,056015	-2,232992	0,061000	0,110737	-0,061355	-2,450268	-1,284405	19,844338	-2,023079	-0,745356	-3,149046	-3,663316	-5,800146	-1,712563	10,472886	0,110737	-0,061355	-2,450268	-6,100794	11,151505	-2,023079	0,110737	-0,061355	-2,450268	-6,100794	11,151505	-2,023079
14:26:30,40	0,354977	3,500035	0,234011	-0,056015	-2,232992	0,061000	0,106430	-0,061573	-2,449098	-1,251887	19,600696	-1,997653	-0,745320	-3,149679	-3,661748	-5,791719	-1,699501	10,481866	0,106430	-0,061573	-2,449098	-6,085329	11,245947	-1,997653	0,106430	-0,061573	-2,449098	-6,085329	11,245947	-1,997653
14:26:30,45	0,354977	3,500035	0,234011	-0,056015	-2,232992	0,061000	0,106960	-0,061920	-2,447530	-1,218316	19,629021	-1,988673	-0,746492	-3,151486	-3,659040	-5,788103	-1,739493	10,454203	0,106960	-0,061920	-2,447530	-6,079000	11,232671	-1,988673	0,106960	-0,061920	-2,447530	-6,079000	11,232671	-1,988673
14:26:30,50	0,354977	3,500035	0,234011	-0,056015	-2,232992	0,061000	0,109111	-0,061808	-2,444822	-1,256940	19,763991	-2,016336	-0,743017	-3,150702	-3,659421	-5,807368	-1,748871	10,474430	0,109111	-0,061808	-2,444822	-6,108872	11,198801	-2,016336	0,109111	-0,061808	-2,444822	-6,108872	11,198801	-2,016336
14:26:30,55	0,354977	3,500035	0,234011	-0,056015	-2,232992	0,061000	0,106695	-0,064426	-2,445202	-1,138569	19,626369	-1,996109	-0,743646	-3,151698	-3,662530	-5,817643	-1,762466	10,475736	0,106695	-0,064426	-2,445202	-6,195996	11,250827	-1,996109	0,106695	-0,064426	-2,445202	-6,195996	11,250827	-1,996109
14:26:30,60	0,354977	3,500035	0,234011	-0,056015	-2,232992	0,061000	0,107872	-0,064379	-2,448312	-1,157905	19,685468	-1,994803	-0,745892	-3,151037	-3,659831	-5,786123	-1,729240	10,435783	0,107872	-0,064379	-2,448312	-6,211672	11,217538	-1,994803	0,107872	-0,064379	-2,448312	-6,211672	11,217538	-1,994803
14:26:30,65	0,354977	3,500035	0,234011	-0,056015	-2,232992	0,061000	0,108422	-0,062103	-2,445613	-1,231709	19,724778	-2,034756	-0,744200	-3,149929	-3,659860	-5,820782	-1,727506	10,422134	0,108422	-0,062103	-2,445613	-6,106830	11,213635	-2,034756	0,108422	-0,062103	-2,445613	-6,106830	11,213635	-2,034756
14:26:30,70	0,354977	3,500035	0,234011	-0,056015	-2,232992	0,061000	0,106616	-0,063014	-2,445642	-1,200177	19,599998	-2,048406	-0,747156	-3,150866	-3,660995	-5,825235	-1,714202	10,466252	0,106616	-0,063014	-2,445642	-6,146794	11,230603	-2,048406	0,106616	-0,063014	-2,445642	-6,146794	11,230603	-2,048406
14:26:30,75	0,354977	3,500035	0,234011	-0,056015	-2,232992	0,061000	0,108907	-0,060923	-2,446777	-1,299608	19,708581	-2,004287	-0,748875	-3,151263	-3,659067	-5,815542	-1,699761	10,440860	0,108907	-0,060923	-2,446777	-6,082089	11,159404	-2,004287	0,108907	-0,060923	-2,446777	-6,082089	11,159404	-2,004287
14:26:30,80	0,354977	3,500035	0,234011	-0,056015	-2,232992	0,061000	0,110110	-0,059633	-2,444849	-1,349348	19,772309	-2,029679	-0,746213	-3,151720	-3,659530	-5,848794	-1,722333	10,440346	0,110110	-0,059633	-2,444849	-6,030546	11,128699	-2,029679	0,110110	-0,059633	-2,444849	-6,030546	11,128699	-2,029679
14:26:30,85	0,354977	3,500035	0,234011	-0,056015	-2,232992	0,061000	0,109174	-0,062167	-2,445312	-1,253773	19,706168	-2,030193	-0,750099	-3,152826	-3,659842	-5,828165	-1,730073	10,444893	0,109174	-0,062167	-2,445312	-6,133861	11,135970	-2,030193	0,109174	-0,062167	-2,445312	-6,133861	11,135970	-2,030193
14:26:30,90	0,354977	3,500035	0,234011	-0,056015	-2,232992	0,061000	0,112075	-0,059355	-2,445624	-1,396375	19,878718	-2,025647	-0,748936	-3,151628	-3,659836	-5,822626	-1,754870	10,454107	0,112075	-0,059355	-2,445624	-6,055738	11,080848	-2,025647	0,112075	-0,059355	-2,445624	-6,055738	11,080848	-2,025647
14:26:30,95	0,354977	3,500035	0,234011	-0,056015	-2,232992	0,061000	0,110456	-0,059762	-2,445618	-1,393889	19,811749	-2,016433	-0,748289	-3,152976	-3,657536	-5,828853	-1,699073	10,406019	0,110456	-0,059762	-2,445618	-6,085242	11,140936	-2,016433	0,110456	-0,059762	-2,445618	-6,085242	11,140936	-2,016433
14:26:31,00	0,354977	3,500035	0,234011	-0,056015	-2,232992	0,061000	0,111300	-0,060997	-2,443318	-1,284481	19,822318	-2,064520	-0,746040	-3,154543	-3,659020	-5,847432	-1,761325	10,497333	0,111300	-0,060997	-2,443318	-6,072751	11,085292	-2,064520	0,111300	-0,060997	-2,443318	-6,072751	11,085292	-2,064520
14:26:31,05	0,354977	3,500035	0,234011	-0,056015	-2,232992	0,061000	0,111533	-0,063728	-2,444802	-1,205658	19,849487	-1,973206	-0,748303	-3,152975	-3,655952	-5,834598	-1,695715	10,448825	0,111533	-0,063728	-2,444802	-6,208330	11,094145	-1,973206	0,111533	-0,063728	-2,444802	-6,208330	11,094145	-1,973206
14:26:31,11	0,354977	3,500035	0,234011	-0,056015	-2,232992	0,061000	0,111307	-0,060984	-2,441734	-1,285106	19,816019	-2,021714	-0,747811	-3,153608	-3,660226	-5,848679	-1,763284	10,454243	0,111307	-0,060984	-2,441734	-6,072378	11,078457	-2,021714	0,111307	-0,060984	-2,441734	-6,072378	11,078457	-2,021714
14:26:31,16	0,354977	3,500035	0,234011	-0,056015	-2,232992	0,061000	0,111608	-0,061728	-2,446008	-1,312020	19,853307	-2,016296	-0,747825	-3,153481	-3,661019	-5,859511	-1,750358	10,440732	0,111608	-0,061728	-2,446008	-6,157629	11,092047	-2,016296	0,111608	-0,061728	-2,446008	-6,157629	11,092047	-2,016296
14:26:31,21	0,354977	3,500035	0,234011	-0,056015	-2,232992	0,061000	0,111505	-0,061652	-2,446801	-1,310183	19,832081	-2,029807	-0,745383	-3,151433	-3,657912	-5,827460	-1,735050	10,425193	0,111505	-0,061652	-2,446801	-6,149842	11,078946	-2,029807	0,111505	-0,061652	-2,446801	-6,149842	11,078946	-2,029807
14:26:31,26	0,354977	3,500035	0,234011	-0,056015	-2,232992	0,061000	-0,113437	-0,074753	-2,157272	-1,002868	18,531834	-2,036552	-0,624008	-2,965226	-3,371490	2,957336	-7,272554	10,433987	-0,113437	-0,074753	-2,157272	-6,870954	27,436603	-2,036552	-0,113437	-0,074753	-2,157272	-6,870954	27,436603	-2,036552
14:26:31,31	0,354977	3,500035	0,234011	-0,056015	-2,232992	0,061000	-0,113437	-0,074753	-2,157272	-1,002868	18,531834	-2,036552	-0,678677	-3,054150	-3,490670	-0,787949	-5,087126	10,466391	-0,113437	-0,074753	-2,157272	-6,870954	27,436603	-2,036552	-0,113437	-0,074753	-2,157272	-6,870954	27,436603	-2,036552
14:26:31,36	0,354977	3,500035	0,234011	-0,056015	-2,232992	0,061000	-0,009092	-0,071870	-2,276452	-1,132790	19,621546	-2,004148	-0,768536	-3,198003	-4,039036	-5,075015	-2,343633	10,517216	-0,009092	-0,071870	-2,276452	-6,774563	20,335237	-2,004148	-0,009092	-0,071870	-2,276452	-6,774563	20,335237	-2,004148
14:26:31,41	0,355062	3,499932	0,234034	-0,056026	-2,182984	0,060975	0,160418	-0,065977	-2,824818	-1,206830	23,351595	-1,953323	-0,763141	-3,185145	-4,057033	-4,283660	-2,730251	10,457192	0,160418	-0,065977	-2,824818	-6,385996	10,758778	-1,953323	0,160418	-0,065977	-2,824818	-6,385996	10,758778	-1,953323
14:26:31,46	0,355062	3,499932	0,234034	-0,056026	-2,182984	0,060975	0,146568	-0,063449	-2,836982	-1,274233	23,451400	-1,976657	-0,763799	-3,184745	-4,051200	-4,332840	-2,698205	10,493882	0,146568	-0,063449	-2,836982	-6,255001	11,945843	-1,976657	0,146568	-0,063449	-2,836982	-6,255001	11,945843	-1,976657
14:26:31,51	0,355062	3,499932	0,234034	-0,056026	-2,182984	0,060975	0,146568	-0,063449	-2,836982	-1,274233	23,451400	-1,976657	-0,764368	-3,181915	-4,048123	-4,325312	-2,698936	10,463160	0,146568	-0,063449	-2,836982	-6,255001	11,945843	-1,976657	0,146568	-0,063449	-2,836982	-6,255001	11,945843	-1,976657
14:26:31,56	0,355062	3,499932	0,234034	-0,056026	-2,182984	0,060975	0,144401	-0,061542	-2,833905	-1,370298	23,345634	-2,007380	-0,762594	-3,182967	-4,047713	-4,318776	-2,713257	10,477071	0,144401	-0,061542	-2,833905	-6,201318	12,010137	-2,007380	0,144401	-0,061542	-2,833905	-6,201318	12,010137	-2,007380
14:26:31,61	0,355062	3,499932	0,234034	-0,056026	-2,182984	0,060975	0,144425	-0,063604	-2,833495	-1,272173	23,359687	-1,993469	-0,760838	-3,185531	-4,043417	-4,330242	-2,733863	10,493217	0,144425	-0,063604	-2,833495	-6,265114	12,022330	-1,993469	0,144425	-0,063604	-2,833495	-6,265114	12,022330	-1,993469
14:26:31,66	0,355062	3,499932	0,234034	-0,056026	-2,182984	0,060975	0,145768	-0,066407	-2,829199	-1,150026	23,429921	-1,977322	-0,760809	-3,182033	-4,042265	-4,320054	-2,704852	10,489020	0,145768	-0,066407	-2,829199	-6,362956	11,987100	-1,977322	0,145768	-0,066407	-2,829199	-6,362956	11,987100	-1,977322
14:26:31,71	0,355062	3,499932	0,234034	-0,056026	-2,182984	0,060975	0,142724	-0,064683	-2,828047	-1,209437	23,265908	-1,981519	-0,760182	-3,182541	-4,042635	-4,293928	-2,730182	10,493043	0,142724	-0,064683	-2,828047	-6,287061	12,062106	-1,981519	0,142724	-0,064683	-2,828047	-6,287061	12,062106	-1,981519
14:26:31,76	0,355062	3,499932	0,234034	-0,056026	-2,182984	0,060975	0,142850	-0,065479	-2,828417	-1,176904	23,307790	-1,977496	-0,640038	-2,986215	-3,748403	4,730046	-8,214880	10,463691	0,142850	-0,065479	-2,828417	-6,317036	12,094037	-1,977496	0,142850	-0,065479	-2,828417	-6,317036	12,094037	-1,977496
14:26:31,81	0,355062	3,499932	0,234034	-0,056026	-2,182984	0,060975	-0,087245	-0,071364	-2,534185	-1,108796	21,900188	-2,006848	-0,679525	-3,058154	-3,858147	2,116651	-6,989706	10,525782	-0,087245	-0,071364	-2,534185	-6,710881	28,748890	-2,006848	-0,087245	-0,071364	-2,534185	-6,710881	28,748890	-2,006848
14:26:31,86	0,355062	3,499932	0,234034	-0,056026	-2,182984	0,060975	-0,005200	-0,073137	-2,643929	-1,262251	23,290642	-1,944757	-0,768203	-3,202703	-4,362642	-2,639210	-3,955229	10,530235	-0,005200	-0,073137	-2,643929	-7,003539	23,698863	-1,944757	-0,005200	-0,073137	-2,643929	-7,003539	23,698863	-1,944757
14:26:31,91	0,355005	3,499980	0,234011	-0,056027	-2,132978	0,060966	0,164322	-0,068614	-3,148424	-1,247442	26,469884	-1,940304	-0,758556	-3,188050	-4,406283	-1,413858	-4,464877	10,478416	0,164322	-0,068614	-3,148424	-6,633677	13,570581	-1,940304	0,164322	-0,068614	-3,148424	-6,633677	13,570581	-1,940304
14:26:31,96	0,355005	3,499980	0,234011	-0,056027	-2,132978	0,060966	0,146808	-0,069642	-3,192065	-1,022689	26,875163	-1,992123	-0,759188	-3,186950	-4,395772	-1,436588	-4,491124	10,519918	0,146808	-0,069642	-3,192065	-6,489607	15,350713	-1,992123	0,146808	-0,069642	-3,192065	-6,489607	15,350713	-1,992123
14:26:32,01	0,355005	3,499980	0,234011	-0,056027	-2,132978	0,060966	0,146172	-0,068546	-3,181554	-1,113807	26,835492	-1,950621	-0,763348	-3,183518	-4,395763	-1,473349	-4,433189	10,454104	0,146172	-0,068546	-3,181554	-6,494642	15,361025	-1,950621	0,146172	-0,068546	-3,181554	-6,494642	15,361025	-1,950621
14:26:32,06	0,355005	3,499980	0,234011	-0,056027	-2,132978	0,060966	0,145280	-0,063226	-3,181545	-1,358621	26,728322	-2,016435	-0,761538	-3,187000	-4,391520	-1,453617	-4,464244	10,503418	0,145280	-0,063226	-3,181545	-6,321887	15,323849	-2,016435	0,145280	-0,063226	-3,181545	-6,321887	15,323849	-2,016435
14:26:32,11	0,355005	3,499980	0,234011	-0,056027	-2,132978	0,060966	0,147390	-0,066535	-3,177302	-1,203594	26,870664	-1,967121	-0,761636	-3,186111	-4,393106	-1,500738	-4,448113	10,495809	0,147390	-0,066535	-3,177302	-6,426597	15,300547	-1,967121	0,147390	-0,066535	-3,177302	-6,426597	15,300547	-1,967121
14:26:32,16	0,355005	3,499980	0,234011	-0,056027	-2,132978	0,060966	0,146669	-0,066005	-3,178888	-1,240725	26,784308	-1,974730	-0,759272	-3,188985	-4,387272	-1,513537	-4,458369	10,487199	0,146669	-0,066005	-3,178888	-6,422153	15,270776	-1,974730	0,146669	-0,066005	-3,178888	-6,422153	15,270776	-1,974730
14:26:32,21	0,355005	3,499980	0,234011	-0,056027	-2,132978	0,060966	0,147976	-0,069490	-3,173054	-1,074831	26,846320	-1,983340	-0,755749	-3,183541	-4,388853	-1,500146	-4,468117	10,469747	0,147976	-0,069490	-3,173054	-6,529764	15,230182	-1,983340	0,147976	-0,069490	-3,173054	-6,529764	15,230182	-1,983340
14:26:32,26	0,355005	3,499980	0,234011	-0,056027	-2,132978	0,060966	0,141500	-0,069819	-3,174635	-1,059451	26,526050	-2,000792	-0,761581	-3,182067	-4,384974	-1,499108	-4,399503	10,478475	0,141500	-0,069819	-3,174635	-6,540239	15,418261	-2,000792	0,141500	-0,069819	-3,174635	-6,540239	15,418261	-2,000792
14:26:32,31	0,355005	3,499980	0,234011	-0,056027	-2,132978	0,060966	0,143140	-0,064031	-3,170755	-1,300462	26,577876	-1,992064	-0,759839	-3,185242	-4,386514	-1,502155	-4,439722	10,477985	0,143140	-0,064031	-3,170755	-6,326929	15,341416	-1,992064	0,143140	-0,064031	-3,170755	-6,326929	15,341416	-1,992064
14:26:32,36	0,355005	3,499980	0,234011	-0,056027	-2,132978	0,060966	0,145018	-0,067128	-3,172296	-1,175811	26,693024	-1,992554	-0,758691	-3,183379	-4,386897	-1,499270	-4,467801	10,492299	0,145018	-0,067128	-3,172296	-6,445333	15,309110	-1,992554	0,145018	-0,067128	-3,172296	-6,445333	15,309110	-1,992554
14:26:32,41	0,355005	3,499980	0,234011	-0,056027	-2,132978	0,060966	0,142831	-0,067190	-3,172679	-1,195443	26,595854	-1,978240	-0,762211	-3,184714	-4,383414	-1,516554	-4,432333	10,480997	0,142831	-0,067190	-3,172679	-6,469860	15,383595	-1,978240	0,142831	-0,067190	-3,172679	-6,469860	15,383595	-1,978240
14:26:32,46	0,355005	3,499980	0,234011	-0,056027	-2,132978	0,060966	0,145747	-0,064809	-3,169196	-1,297198	26,714753	-1,989542	-0,760996	-3,185379	-4,381042	-1,502652	-4,427730	10,518431	0,145747	-0,064809	-3,169196	-6,384681	15,273635	-1,989542	0,145747	-0,064809	-3,169196	-6,384681	15,273635	-1,989542
14:26:32,51	0,355005	3,499980	0,234011	-0,056027	-2,132978	0,060966	0,145715	-0,066194	-3,166824	-1,214239	26,722861	-1,952108	-0,762687	-3,183085	-4,379913	-1,475002	-4,410266	10,469616	0,145715	-0,066194	-3,166824	-6,410447	15,284203	-1,952108	0,145715	-0,066194	-3,166824	-6,410447	15,284203	-1,952108
14:26:32,56	0,355005	3,499980	0,234011	-0,056027	-2,132978	0,060966	0,145280	-0,067957	-3,165277	-1,147301	26,705529	-1,963205	-0,758348	-3,183857	-4,380646	-1,467623	-4,393875	10,511522	0,145280	-0,067957	-3,165277	-6,481916	15,301054	-1,963205	0,145280	-0,067957	-3,165277	-6,481916	15,301054	-1,963205
14:26:32,61	0,355005	3,499980	0,234011	-0,056027	-2,132978	0,060966	0,145280	-0,067957	-3,165277	-1,147301	26,705529	-1,963205	-0,762203	-3,181876	-4,382644	-1,515085	-4,406518	10,486608	0,145280	-0,067957	-3,165277	-6,481916	15,301054	-1,963205	0,145280	-0,067957	-3,165277	-6,481916	15,301054	-1,963205
14:26:32,66	0,355005	3,499980	0,234011	-0,056027	-2,132978	0,060966	0,143286	-0,063397	-3,168426	-1,347502	26,575139	-1,983931	-0,759195	-3,185157	-4,378354	-1,495703	-4,432437	10,468466	0,143286	-0,063397	-3,168426	-6,324187	15,327219	-1,983931	0,143286	-0,063397	-3,168426	-6,324187	15,327219	-1,983931
14:26:32,71	0,355005	3,499980	0,234011	-0,056027	-2,132978	0,060966	0,144622	-0,067643	-3,164136	-1,139486	26,674395	-2,002073	-0,762274	-3,185619	-4,379168	-1,554324	-4,445160	10,458865	0,144622	-0,067643	-3,164136	-6,449450	15,321540	-2,002073	0,144622	-0,067643	-3,164136	-6,449450	15,321540	-2,002073
14:26:32,76	0,355005	3,499980	0,234011	-0,056027	-2,132978	0,060966	0,146562	-0,065208	-3,164950	-1,306437	26,730860	-2,011674	-0,761581	-3,186426	-4,377536	-1,513006	-4,415180	10,531084	0,146562	-0,065208	-3,164950	-6,425250	15,225729	-2,011674	0,146562	-0,065208	-3,164950	-6,425250	15,225729	-2,011674
14:26:32,81	0,355005	3,499980	0,234011	-0,056027	-2,132978	0,060966	0,146914	-0,066211	-3,163317	-1,207664	26,769963	-1,939455	-0,759816	-3,185815	-4,378331	-1,521754	-4,390755	10,513456	0,146914	-0,066211	-3,163317	-6,405206	15,237190	-1,939455	0,146914	-0,066211	-3,163317	-6,405206	15,237190	-1,939455
14:26:32,86	0,355005	3,499980	0,234011	-0,056027	-2,132978	0,060966	0,145503	-0,067434	-3,164113	-1,127296	26,676769	-1,957083	-0,762254	-3,188158	-4,377587	-1,560367	-4,422230	10,482552	0,145503	-0,067434	-3,164113	-6,420833	15,254809	-1,957083	0,145503	-0,067434	-3,164113	-6,420833	15,254809	-1,957083
14:26:32,91	0,355005	3,499980	0,234011	-0,056027	-2,132978	0,060966	0,148751	-0,066494	-3,163369	-1,222739	26,827992	-1,987987	-0,759154	-3,185829	-4,375985	-1,481818	-4,422550	10,505866	0,148751	-0,066494	-3,163369	-6,442489	15,151020	-1,987987	0,148751	-0,066494	-3,163369	-6,442489	15,151020	-1,987987
14:26:32,96	0,355005	3,499980	0,234011	-0,056027	-2,132978	0,060966	0,145184	-0,068014	-3,161767	-1,104672	26,710665	-1,964673	-0,760458	-3,184291	-4,377989	-1,542895	-4,404460	10,474380	0,145184	-0,068014	-3,161767	-6,443787	15,313745	-1,964673	0,145184	-0,068014	-3,161767	-6,443787	15,313745	-1,964673
14:26:33,01	0,355005	3,499980	0,234011	-0,056027	-2,132978	0,060966	0,144504	-0,066116	-3,163771	-1,218258	26,613362	-1,996159	-0,760478	-3,187839	-4,378350	-1,547626	-4,436670	10,492467	0,144504	-0,066116	-3,163771	-6,408353	15,269828	-1,996159	0,144504	-0,066116	-3,163771	-6,408353	15,269828	-1,996159
14:26:33,06	0,355005	3,499980	0,234011	-0,056027	-2,132978	0,060966	0,147587	-0,067872	-3,164132	-1,157188	26,785692	-1,978072	-0,758696	-3,183195	-4,378719	-1,532498	-4,409132	10,533177	0,147587	-0,067872	-3,164132	-6,485156	15,200134	-1,978072	0,147587	-0,067872	-3,164132	-6,485156	15,200134	-1,978072
14:26:33,11	0,355005	3,499980	0,234011	-0,056027	-2,132978	0,060966	0,142674	-0,067093	-3,164501	-1,166277	26,529550	-1,937362	-0,760386	-3,183290	-4,375624	-1,498422	-4,433625	10,495936	0,142674	-0,067093	-3,164501	-6,433103	15,329660	-1,937362	0,142674	-0,067093	-3,164501	-6,433103	15,329660	-1,937362
14:26:33,16	0,355005	3,499980	0,234011	-0,056027	-2,132978	0,060966	0,143602	-0,065678	-3,161406	-1,244059	26,619552	-1,974603	-0,759221	-3,183122	-4,375991	-1,503552	-4,422661	10,525861	0,143602	-0,065678	-3,161406	-6,399764	15,346831	-1,974603	0,143602	-0,065678	-3,161406	-6,399764	15,346831	-1,974603
14:26:33,21	0,355005	3,499980	0,234011	-0,056027	-2,132978	0,060966	0,142873	-0,066603	-3,161773	-1,189027	26,571764	-1,944678	-0,759847	-3,185646	-4,377185	-1,520485	-4,449154	10,486669	0,142873	-0,066603	-3,161773	-6,417348	15,356201	-1,944678	0,142873	-0,066603	-3,161773	-6,417348	15,356201	-1,944678
14:26:33,27	0,355005	3,499980	0,234011	-0,056027	-2,132978	0,060966	0,145372	-0,067323	-3,162967	-1,182989	26,700278	-1,983870	-0,759843	-3,186795	-4,375276	-1,542721	-4,413417	10,447949	0,145372	-0,067323	-3,162967	-6,467843	15,288569	-1,983870	0,145372	-0,067323	-3,162967	-6,467843	15,288569	-1,983870
14:26:33,32	0,355005	3,499980	0,234011	-0,056027	-2,132978	0,060966	0,146365	-0,067901	-3,161058	-1,133109	26,714799	-2,022590	-0,761029	-3,184013	-4,377942	-1,524731	-4,411484	10,527179	0,146365	-0,067901	-3,161058	-6,463324	15,225124	-2,022590	0,146365	-0,067901	-3,161058	-6,463324	15,225124	-2,022590
14:26:33,37	0,355005	3,499980	0,234011	-0,056027	-2,132978	0,060966	0,144549	-0,065483	-3,163724	-1,248166	26,634960	-1,943360	-0,758730	-3,184692	-4,376047	-1,561642	-4,415539	10,478120	0,144549	-0,065483	-3,163724	-6,388583	15,287870	-1,943360	0,144549	-0,065483	-3,163724	-6,388583	15,287870	-1,943360
14:26:33,42	0,355005	3,499980	0,234011	-0,056027	-2,132978	0,060966	0,143987	-0,067813	-3,161829	-1,148965	26,575813	-1,992419	-0,758632	-3,185971	-4,375620	-1,522246	-4,402469	10,497082	0,143987	-0,067813	-3,161829	-6,472300	15,272817	-1,992419	0,143987	-0,067813	-3,161829	-6,472300	15,272817	-1,992419
14:26:33,47	0,355005	3,499980	0,234011	-0,056027	-2,132978	0,060966	0,145046	-0,068538	-3,161402	-1,080264	26,658456	-1,973457	-0,759870	-3,186636	-4,378376	-1,547899	-4,410237	10,464546	0,145046	-0,068538	-3,161402	-6,460487	15,272341	-1,973457	0,145046	-0,068538	-3,161402	-6,460487	15,272341	-1,973457
14:26:33,52	0,355005	3,499980	0,234011	-0,056027	-2,132978	0,060966	0,146240	-0,067798	-3,164158	-1,138295	26,702234	-2,005994	-0,761040	-3,189252	-4,377174	-1,554274	-4,394979	10,502539	0,146240	-0,067798	-3,164158	-6,460433	15,222357	-2,005994	0,146240	-0,067798	-3,164158	-6,460433	15,222357	-2,005994
14:26:33,57	0,355005	3,499980	0,234011	-0,056027	-2,132978	0,060966	0,149092	-0,068093	-3,162956	-1,112950	26,837351	-1,968000	-0,761882	-3,183949	-4,375356	-1,524165	-4,402668	10,479715	0,149092	-0,068093	-3,162956	-6,458214	15,133648	-1,968000	0,149092	-0,068093	-3,162956	-6,458214	15,133648	-1,968000
14:26:33,62	0,355005	3,499980	0,234011	-0,056027	-2,132978	0,060966	0,144920	-0,064712	-3,161138	-1,280343	26,650319	-1,990824	-0,757522	-3,182380	-4,374871	-1,528146	-4,459849	10,481038	0,144920	-0,064712	-3,161138	-6,360233	15,274129	-1,990824	0,144920	-0,064712	-3,161138	-6,360233	15,274129	-1,990824
14:26:33,67	0,355005	3,499980	0,234011	-0,056027	-2,132978	0,060966	0,141381	-0,067703	-3,160653	-1,176326	26,491465	-1,989501	-0,759285	-3,183217	-4,374475	-1,537780	-4,429135	10,495986	0,141381	-0,067703	-3,160653	-6,491002	15,393040	-1,989501	0,141381	-0,067703	-3,160653	-6,491002	15,393040	-1,989501
14:26:33,72	0,355005	3,499980	0,234011	-0,056027	-2,132978	0,060966	0,142987	-0,066595	-3,160257	-1,212144	26,551278	-1,974553	-0,759436	-3,180043	-4,365069	-1,318204	-4,504372	10,481196	0,142987	-0,066595	-3,160257	-6,439867	15,326780	-1,974553	0,142987	-0,066595	-3,160257	-6,439867	15,326780	-1,974553
14:26:33,77	0,355005	3,499980	0,234011	-0,056027	-2,132978	0,060966	0,140314	-0,064877	-3,150851	-1,256860	26,640040	-1,989343	-0,649576	-3,003443	-4,108439	6,891353	-9,530588	10,478542	0,140314	-0,064877	-3,150851	-6,349703	15,625401	-1,989343	0,140314	-0,064877	-3,150851	-6,349703	15,625401	-1,989343
14:26:33,82	0,355005	3,499980	0,234011	-0,056027	-2,132978	0,060966	-0,067556	-0,071719	-2,894221	-1,149144	25,453594	-1,991997	-0,693323	-3,093550	-4,232546	3,402613	-7,639396	10,493904	-0,067556	-0,071719	-2,894221	-6,779058	30,756743	-1,991997	-0,067556	-0,071719	-2,894221	-6,779058	30,756743	-1,991997
14:26:33,87	0,355005	3,499980	0,234011	-0,056027	-2,132978	0,060966	0,178364	-0,063256	-3,529905	-1,262587	29,996282	-1,944898	-0,779865	-3,212185	-4,744123	-0,085854	-5,125165	10,525641	0,178364	-0,063256	-3,529905	-6,228200	15,994719	-1,944898	0,178364	-0,063256	-3,529905	-6,228200	15,994719	-1,944898
14:26:33,92	0,354965	3,499999	0,234018	-0,056016	-2,082975	0,060986	0,178364	-0,063256	-3,529905	-1,262587	29,996282	-1,944898	-0,773954	-3,202609	-4,765973	0,696263	-5,575912	10,494677	0,178364	-0,063256	-3,529905	-6,228200	15,994719	-1,944898	0,178364	-0,063256	-3,529905	-6,228200	15,994719	-1,944898
14:26:33,97	0,354965	3,499999	0,234018	-0,056016	-2,082975	0,060986	0,167116	-0,063587	-3,551755	-1,244680	30,314085	-1,975863	-0,775126	-3,203372	-4,757852	0,664823	-5,541226	10,456937	0,167116	-0,063587	-3,551755	-6,236268	17,195500	-1,975863	0,167116	-0,063587	-3,551755	-6,236268	17,195500	-1,975863
14:26:34,02	0,354965	3,499999	0,234018	-0,056016	-2,082975	0,060986	0,168363	-0,062954	-3,543634	-1,263274	30,334365	-2,013602	-0,774008	-3,199934	-4,756279	0,646309	-5,533592	10,510414	0,168363	-0,062954	-3,543634	-6,205176	17,117880	-2,013602	0,168363	-0,062954	-3,543634	-6,205176	17,117880	-2,013602
14:26:34,07	0,354965	3,499999	0,234018	-0,056016	-2,082975	0,060986	0,164827	-0,062203	-3,542061	-1,304995	30,130631	-1,960125	-0,773354	-3,203863	-4,750092	0,645913	-5,532712	10,443226	0,164827	-0,062203	-3,542061	-6,187910	17,191740	-1,960125	0,164827	-0,062203	-3,542061	-6,187910	17,191740	-1,960125
14:26:34,12	0,354965	3,499999	0,234018	-0,056016	-2,082975	0,060986	0,167902	-0,064734	-3,535874	-1,172811	30,289784	-2,027313	-0,773987	-3,201031	-4,749673	0,647490	-5,556071	10,500658	0,167902	-0,064734	-3,535874	-6,254421	17,109451	-2,027313	0,167902	-0,064734	-3,535874	-6,254421	17,109451	-2,027313
14:26:34,17	0,354965	3,499999	0,234018	-0,056016	-2,082975	0,060986	0,165766	-0,062770	-3,535455	-1,294378	30,191734	-1,969881	-0,769243	-3,197906	-4,746214	0,638857	-5,499509	10,462977	0,165766	-0,062770	-3,535455	-6,221816	17,179112	-1,969881	0,165766	-0,062770	-3,535455	-6,221816	17,179112	-1,969881
14:26:34,22	0,354965	3,499999	0,234018	-0,056016	-2,082975	0,060986	0,160688	-0,065315	-3,531996	-1,117360	29,891912	-2,007562	-0,768246	-3,199231	-4,744959	0,737409	-5,629813	10,509491	0,160688	-0,065315	-3,531996	-6,244597	17,277926	-2,007562	0,160688	-0,065315	-3,531996	-6,244597	17,277926	-2,007562
14:26:34,27	0,354965	3,499999	0,234018	-0,056016	-2,082975	0,060986	0,161337	-0,066841	-3,530741	-1,101591	30,076158	-1,961048	-0,638996	-3,000850	-4,467757	9,917266	-11,483668	10,474916	0,161337	-0,066841	-3,530741	-6,348600	17,411229	-1,961048	0,161337	-0,066841	-3,530741	-6,348600	17,411229	-1,961048
14:26:34,32	0,354965	3,499999	0,234018	-0,056016	-2,082975	0,060986	-0,075092	-0,079584	-3,253539	-0,918608	28,658804	-1,995624	-0,701476	-3,097381	-4,587763	6,011561	-9,094768	10,513510	-0,075092	-0,079584	-3,253539	-7,165947	34,553490	-1,995624	-0,075092	-0,079584	-3,253539	-7,165947	34,553490	-1,995624
14:26:34,37	0,354965	3,499999	0,234018	-0,056016	-2,082975	0,060986	0,039747	-0,073741	-3,373545	-1,106444	30,053522	-1,957029	-0,780574	-3,234303	-5,107665	1,949580	-6,756478	10,561258	0,039747	-0,073741	-3,373545	-6,895116	26,933380	-1,957029	0,039747	-0,073741	-3,373545	-6,895116	26,933380	-1,957029
14:26:34,42	0,354978	3,500074	0,234012	-0,056025	-2,032980	0,060991	0,197873	-0,073701	-3,893446	-1,114486	33,589174	-1,909281	-0,774014	-3,215294	-5,140644	3,066397	-7,281549	10,569094	0,197873	-0,073701	-3,893446	-6,900034	18,056107	-1,909281	0,197873	-0,073701	-3,893446	-6,900034	18,056107	-1,909281
14:26:34,47	0,354978	3,500074	0,234012	-0,056025	-2,032980	0,060991	0,178131	-0,069878	-3,926426	-1,209635	33,792314	-1,901445	-0,771678	-3,218689	-5,134844	3,028535	-7,272361	10,527388	0,178131	-0,069878	-3,926426	-6,695022	19,808999	-1,901445	0,178131	-0,069878	-3,926426	-6,695022	19,808999	-1,901445
14:26:34,52	0,354978	3,500074	0,234012	-0,056025	-2,032980	0,060991	0,179904	-0,073598	-3,920626	-1,027121	33,847086	-1,943151	-0,774013	-3,215659	-5,126307	3,025786	-7,258481	10,532402	0,179904	-0,073598	-3,920626	-6,804601	19,724651	-1,943151	0,179904	-0,073598	-3,920626	-6,804601	19,724651	-1,943151
14:26:34,57	0,354978	3,500074	0,234012	-0,056025	-2,032980	0,060991	0,178447	-0,070061	-3,912089	-1,200413	33,762028	-1,938137	-0,774917	-3,216822	-5,122838	3,009599	-7,278732	10,497987	0,178447	-0,070061	-3,912089	-6,700217	19,753928	-1,938137	0,178447	-0,070061	-3,912089	-6,700217	19,753928	-1,938137
14:26:34,62	0,354978	3,500074	0,234012	-0,056025	-2,032980	0,060991	0,179906	-0,069860	-3,908620	-1,236521	33,833973	-1,972553	-0,775249	-3,213686	-5,119744	2,978354	-7,227194	10,515442	0,179906	-0,069860	-3,908620	-6,720510	19,711387	-1,972553	0,179906	-0,069860	-3,908620	-6,720510	19,711387	-1,972553
14:26:34,67	0,354978	3,500074	0,234012	-0,056025	-2,032980	0,060991	0,177356	-0,068004	-3,905526	-1,303983	33,648591	-1,955097	-0,772264	-3,215002	-5,118132	3,012170	-7,275907	10,556480	0,177356	-0,068004	-3,905526	-6,642334	19,726110	-1,955097	0,177356	-0,068004	-3,905526	-6,642334	19,726110	-1,955097
14:26:34,72	0,354978	3,500074	0,234012	-0,056025	-2,032980	0,060991	0,177003	-0,071247	-3,903914	-1,160662	33,683870	-1,914059	-0,770563	-3,217192	-5,116982	2,968122	-7,264215	10,546886	0,177003	-0,071247	-3,903914	-6,753535	19,789110	-1,914059	0,177003	-0,071247	-3,903914	-6,753535	19,789110	-1,914059
14:26:34,77	0,354978	3,500074	0,234012	-0,056025	-2,032980	0,060991	0,178049	-0,073815	-3,902764	-1,038989	33,694275	-1,923653	-0,772856	-3,212278	-5,117013	2,990397	-7,215055	10,524358	0,178049	-0,073815	-3,902764	-6,833503	19,717396	-1,923653	0,178049	-0,073815	-3,902764	-6,833503	19,717396	-1,923653
14:26:34,82	0,354978	3,500074	0,234012	-0,056025	-2,032980	0,060991	0,174941	-0,069372	-3,902795	-1,216326	33,527347	-1,946181	-0,776992	-3,214311	-5,115865	2,981535	-7,235366	10,502702	0,174941	-0,069372	-3,902795	-6,662045	19,794481	-1,946181	0,174941	-0,069372	-3,902795	-6,662045	19,794481	-1,946181
14:26:34,87	0,354978	3,500074	0,234012	-0,056025	-2,032980	0,060991	0,178769	-0,066807	-3,901646	-1,371757	33,728903	-1,967837	-0,775907	-3,210668	-5,118557	2,957984	-7,224586	10,573488	0,178769	-0,066807	-3,901646	-6,616079	19,695510	-1,967837	0,178769	-0,066807	-3,901646	-6,616079	19,695510	-1,967837
14:26:34,92	0,354978	3,500074	0,234012	-0,056025	-2,032980	0,060991	0,175072	-0,065926	-3,904339	-1,420012	33,510851	-1,897051	-0,773426	-3,214281	-5,118182	2,981000	-7,173423	10,516413	0,175072	-0,065926	-3,904339	-6,595171	19,767706	-1,897051	0,175072	-0,065926	-3,904339	-6,595171	19,767706	-1,897051
14:26:34,97	0,354978	3,500074	0,234012	-0,056025	-2,032980	0,060991	0,176960	-0,069880	-3,903964	-1,158548	33,603359	-1,954126	-0,774101	-3,213766	-5,110788	2,944147	-7,206206	10,554809	0,176960	-0,069880	-3,903964	-6,644155	19,712034	-1,954126	0,176960	-0,069880	-3,903964	-6,644155	19,712034	-1,954126
14:26:35,02	0,354978	3,500074	0,234012	-0,056025	-2,032980	0,060991	0,176852	-0,069039	-3,896570	-1,249136	33,582238	-1,915731	-0,772315	-3,215272	-5,112734	2,948476	-7,201158	10,536815	0,176852	-0,069039	-3,896570	-6,668667	19,699362	-1,915731	0,176852	-0,069039	-3,896570	-6,668667	19,699362	-1,915731
14:26:35,07	0,354978	3,500074	0,234012	-0,056025	-2,032980	0,060991	0,177263	-0,071338	-3,898516	-1,123038	33,604850	-1,933725	-0,774716	-3,215359	-5,113522	2,931155	-7,206816	10,536863	0,177263	-0,071338	-3,898516	-6,723061	19,689688	-1,933725	0,177263	-0,071338	-3,898516	-6,723061	19,689688	-1,933725
14:26:35,12	0,354978	3,500074	0,234012	-0,056025	-2,032980	0,060991	0,178539	-0,069302	-3,899304	-1,242442	33,659002	-1,933676	-0,777058	-3,213516	-5,110424	2,934108	-7,199516	10,535050	0,178539	-0,069302	-3,899304	-6,682682	19,643716	-1,933676	0,178539	-0,069302	-3,899304	-6,682682	19,643716	-1,933676
14:26:35,17	0,354978	3,500074	0,234012	-0,056025	-2,032980	0,060991	0,178113	-0,066353	-3,896206	-1,388031	33,635780	-1,935489	-0,770630	-3,216621	-5,112646	2,918410	-7,237379	10,531156	0,178113	-0,066353	-3,896206	-6,596715	19,653901	-1,935489	0,178113	-0,066353	-3,896206	-6,596715	19,653901	-1,935489
14:26:35,23	0,354978	3,500074	0,234012	-0,056025	-2,032980	0,060991	0,177588	-0,073471	-3,898428	-1,058495	33,613828	-1,939383	-0,775192	-3,212524	-5,111954	2,989571	-7,210805	10,535519	0,177588	-0,073471	-3,898428	-6,826001	19,673144	-1,939383	0,177588	-0,073471	-3,898428	-6,826001	19,673144	-1,939383
14:26:35,28	0,354978	3,500074	0,234012	-0,056025	-2,032980	0,060991	0,176321	-0,067472	-3,897736	-1,311862	33,596282	-1,935020	-0,770567	-3,214615	-5,111954	2,957427	-7,251267	10,535043	0,176321	-0,067472	-3,897736	-6,608427	19,755062	-1,935020	0,176321	-0,067472	-3,897736	-6,608427	19,755062	-1,935020
14:26:35,33	0,354978	3,500074	0,234012	-0,056025	-2,032980	0,060991	0,175820	-0,072524	-3,897736	-1,100304	33,562584	-1,935497	-0,772886	-3,211442	-5,108471	2,972131	-7,240802	10,528332	0,175820	-0,072524	-3,897736	-6,793401	19,760752	-1,935497	0,175820	-0,072524	-3,897736	-6,793401	19,760752	-1,935497
14:26:35,38	0,354978	3,500074	0,234012	-0,056025	-2,032980	0,060991	0,174231	-0,068929	-3,894253	-1,270822	33,487477	-1,942207	-0,773539	-3,211510	-5,111189	2,943168	-7,221966	10,550145	0,174231	-0,068929	-3,894253	-6,681722	19,810353	-1,942207	0,174231	-0,068929	-3,894253	-6,681722	19,810353	-1,942207
14:26:35,43	0,354978	3,500074	0,234012	-0,056025	-2,032980	0,060991	0,174617	-0,068397	-3,896971	-1,296631	33,473054	-1,920394	-0,774145	-3,213901	-5,110054	2,921121	-7,219214	10,510548	0,174617	-0,068397	-3,896971	-6,665805	19,765619	-1,920394	0,174617	-0,068397	-3,896971	-6,665805	19,765619	-1,920394
14:26:35,48	0,354978	3,500074	0,234012	-0,056025	-2,032980	0,060991	0,176990	-0,069068	-3,895836	-1,270384	33,575996	-1,959991	-0,773439	-3,212094	-5,109233	2,974484	-7,195958	10,544551	0,176990	-0,069068	-3,895836	-6,692224	19,682258	-1,959991	0,176990	-0,069068	-3,895836	-6,692224	19,682258	-1,959991
14:26:35,53	0,354978	3,500074	0,234012	-0,056025	-2,032980	0,060991	0,175073	-0,068775	-3,895015	-1,238803	33,510860	-1,925988	-0,771171	-3,216231	-5,110030	2,933125	-7,232289	10,515005	0,175073	-0,068775	-3,895015	-6,637636	19,767663	-1,925988	0,175073	-0,068775	-3,895015	-6,637636	19,767663	-1,925988
14:26:35,58	0,354978	3,500074	0,234012	-0,056025	-2,032980	0,060991	0,177521	-0,072808	-3,895812	-1,081227	33,620539	-1,955534	-0,774162	-3,214243	-5,104583	2,914185	-7,241681	10,550124	0,177521	-0,072808	-3,895812	-6,796655	19,685120	-1,955534	0,177521	-0,072808	-3,895812	-6,796655	19,685120	-1,955534
14:26:35,63	0,354978	3,500074	0,234012	-0,056025	-2,032980	0,060991	0,177296	-0,069224	-3,890365	-1,285206	33,597095	-1,920416	-0,774122	-3,211655	-5,109272	2,925471	-7,183621	10,526041	0,177296	-0,069224	-3,890365	-6,719279	19,679397	-1,920416	0,177296	-0,069224	-3,890365	-6,719279	19,679397	-1,920416
14:26:35,68	0,354978	3,500074	0,234012	-0,056025	-2,032980	0,060991	0,175034	-0,067965	-3,895054	-1,294762	33,460240	-1,944498	-0,774164	-3,214671	-5,108882	2,912033	-7,228850	10,519192	0,175034	-0,067965	-3,895054	-6,629985	19,720071	-1,944498	0,175034	-0,067965	-3,895054	-6,629985	19,720071	-1,944498
14:26:35,73	0,354978	3,500074	0,234012	-0,056025	-2,032980	0,060991	0,177667	-0,069436	-3,894664	-1,264152	33,608121	-1,951347	-0,771825	-3,214542	-5,107343	2,895581	-7,216698	10,504702	0,177667	-0,069436	-3,894664	-6,714858	19,661279	-1,951347	0,177667	-0,069436	-3,894664	-6,714858	19,661279	-1,951347
14:26:35,78	0,354978	3,500074	0,234012	-0,056025	-2,032980	0,060991	0,176385	-0,071398	-3,893125	-1,159835	33,521166	-1,965837	-0,772894	-3,214065	-5,107670	2,960087	-7,234102	10,552018	0,176385	-0,071398	-3,893125	-6,764550	19,674910	-1,965837	0,176385	-0,071398	-3,893125	-6,764550	19,674910	-1,965837
14:26:35,83	0,354978	3,500074	0,234012	-0,056025	-2,032980	0,060991	0,176508	-0,070233	-3,893451	-1,203215	33,592088	-1,918521	-0,771229	-3,214383	-5,108858	2,918963	-7,251768	10,543148	0,176508	-0,070233	-3,893451	-6,716507	19,736238	-1,918521	0,176508	-0,070233	-3,893451	-6,716507	19,736238	-1,918521
14:26:35,88	0,354978	3,500074	0,234012	-0,056025	-2,032980	0,060991	0,175950	-0,071834	-3,894639	-1,155821	33,536323	-1,927391	-0,772925	-3,217262	-5,103033	2,911585	-7,194900	10,526246	0,175950	-0,071834	-3,894639	-6,794796	19,724226	-1,927391	0,175950	-0,071834	-3,894639	-6,794796	19,724226	-1,927391
14:26:35,93	0,354978	3,500074	0,234012	-0,056025	-2,032980	0,060991	0,179291	-0,071805	-3,888815	-1,111760	33,675242	-1,944293	-0,772952	-3,213854	-5,106522	2,921253	-7,204877	10,552676	0,179291	-0,071805	-3,888815	-6,748473	19,600861	-1,944293	0,179291	-0,071805	-3,888815	-6,748473	19,600861	-1,944293
14:26:35,98	0,354978	3,500074	0,234012	-0,056025	-2,032980	0,060991	0,177599	-0,070139	-3,890732	-1,202242	33,607940	-1,904731	-0,773521	-3,214963	-5,104950	2,927614	-7,208598	10,565808	0,177599	-0,070139	-3,890732	-6,708171	19,666455	-1,904731	0,177599	-0,070139	-3,890732	-6,708171	19,666455	-1,904731
14:26:36,03	0,354978	3,500074	0,234012	-0,056025	-2,032980	0,060991	0,177599	-0,070139	-3,890732	-1,202242	33,607940	-1,904731	-0,771554	-3,212863	-5,100288	3,040143	-7,294504	10,501573	0,177599	-0,070139	-3,890732	-6,708171	19,666455	-1,904731	0,177599	-0,070139	-3,890732	-6,708171	19,666455	-1,904731
14:26:36,08	0,354978	3,500074	0,234012	-0,056025	-2,032980	0,060991	0,174796	-0,070793	-3,886070	-1,186392	33,602591	-1,968966	-0,652315	-3,011017	-4,814907	12,428189	-12,603454	10,402635	0,174796	-0,070793	-3,886070	-6,743621	19,881140	-1,968966	0,174796	-0,070793	-3,886070	-6,743621	19,881140	-1,968966
14:26:36,13	0,354978	3,500074	0,234012	-0,056025	-2,032980	0,060991	-0,059627	-0,073133	-3,600689	-0,968345	32,197357	-2,067905	-0,697568	-3,100819	-4,922219	8,834488	-10,878099	10,592288	-0,059627	-0,073133	-3,600689	-6,709306	36,878104	-2,067905	-0,059627	-0,073133	-3,600689	-6,709306	36,878104	-2,067905
14:26:36,18	0,354978	3,500074	0,234012	-0,056025	-2,032980	0,060991	0,040771	-0,078844	-3,708001	-0,974021	33,443140	-1,878251	-0,788686	-3,231755	-5,456143	5,015161	-8,033982	10,513312	0,040771	-0,078844	-3,708001	-7,163297	30,242645	-1,878251	0,040771	-0,078844	-3,708001	-7,163297	30,242645	-1,878251
14:26:36,23	0,355055	3,499915	0,234014	-0,056015	-1,982971	0,060982	0,199723	-0,065402	-4,241925	-1,119624	36,978983	-1,957227	-0,780096	-3,208987	-5,513504	6,423959	-8,754048	10,500998	0,199723	-0,065402	-4,241925	-6,253655	21,300711	-1,957227	0,199723	-0,065402	-4,241925	-6,253655	21,300711	-1,957227
14:26:36,28	0,355055	3,499915	0,234014	-0,056015	-1,982971	0,060982	0,175710	-0,061457	-4,299286	-1,243954	37,310390	-1,969541	-0,779532	-3,210027	-5,501878	6,368571	-8,707678	10,481386	0,175710	-0,061457	-4,299286	-6,068313	23,517145	-1,969541	0,175710	-0,061457	-4,299286	-6,068313	23,517145	-1,969541
14:26:36,33	0,355055	3,499915	0,234014	-0,056015	-1,982971	0,060982	0,176329	-0,062466	-4,287660	-1,179033	37,271400	-1,989153	-0,781211	-3,213399	-5,497608	6,364444	-8,634616	10,460999	0,176329	-0,062466	-4,287660	-6,082582	23,429602	-1,989153	0,176329	-0,062466	-4,287660	-6,082582	23,429602	-1,989153
14:26:36,38	0,355055	3,499915	0,234014	-0,056015	-1,982971	0,060982	0,180089	-0,062698	-4,283390	-1,105755	37,426822	-2,009540	-0,777316	-3,210989	-5,496455	6,302204	-8,740708	10,487640	0,180089	-0,062698	-4,283390	-6,027523	23,289853	-2,009540	0,180089	-0,062698	-4,283390	-6,027523	23,289853	-2,009540
14:26:36,43	0,355055	3,499915	0,234014	-0,056015	-1,982971	0,060982	0,176054	-0,064865	-4,282237	-1,116036	37,216145	-1,982899	-0,777124	-3,208426	-5,496941	6,310632	-8,679896	10,496268	0,176054	-0,064865	-4,282237	-6,207963	23,395926	-1,982899	0,176054	-0,064865	-4,282237	-6,207963	23,395926	-1,982899
14:26:36,48	0,355055	3,499915	0,234014	-0,056015	-1,982971	0,060982	0,173738	-0,063750	-4,282723	-1,117129	37,072624	-1,974272	-0,779663	-3,208123	-5,491435	6,281270	-8,678285	10,477130	0,173738	-0,063750	-4,282723	-6,121540	23,434183	-1,974272	0,173738	-0,063750	-4,282723	-6,121540	23,434183	-1,974272
14:26:36,53	0,355055	3,499915	0,234014	-0,056015	-1,982971	0,060982	0,174746	-0,061400	-4,277217	-1,252630	37,098795	-1,993409	-0,778408	-3,210314	-5,486740	6,305487	-8,683310	10,488290	0,174746	-0,061400	-4,277217	-6,072543	23,381243	-1,993409	0,174746	-0,061400	-4,277217	-6,072543	23,381243	-1,993409
14:26:36,58	0,355055	3,499915	0,234014	-0,056015	-1,982971	0,060982	0,176016	-0,063583	-4,272522	-1,131391	37,188313	-1,982249	-0,661783	-3,027529	-5,238952	14,822955	-14,125302	10,447550	0,176016	-0,063583	-4,272522	-6,122619	23,371076	-1,982249	0,176016	-0,063583	-4,272522	-6,122619	23,371076	-1,982249
14:26:36,63	0,355055	3,499915	0,234014	-0,056015	-1,982971	0,060982	-0,040593	-0,073189	-4,024734	-1,085999	36,021987	-2,022990	-0,706179	-3,099484	-5,290569	11,818278	-12,361570	10,523763	-0,040593	-0,073189	-4,024734	-6,831369	39,208549	-2,022990	-0,040593	-0,073189	-4,024734	-6,831369	39,208549	-2,022990
14:26:36,68	0,355055	3,499915	0,234014	-0,056015	-1,982971	0,060982	0,043920	-0,070720	-4,076351	-1,189318	36,932659	-1,946776	-0,792967	-3,242794	-5,857149	7,704221	-9,852476	10,538234	0,043920	-0,070720	-4,076351	-6,740829	33,484970	-1,946776	0,043920	-0,070720	-4,076351	-6,740829	33,484970	-1,946776
14:26:36,73	0,354944	3,499991	0,234020	-0,056024	-1,932980	0,060988	0,211423	-0,067214	-4,642931	-1,255704	40,825429	-1,932305	-0,784164	-3,227742	-5,900596	8,822121	-10,369883	10,554898	0,211423	-0,067214	-4,642931	-6,532019	24,228698	-1,932305	0,211423	-0,067214	-4,642931	-6,532019	24,228698	-1,932305
14:26:36,78	0,354944	3,499991	0,234020	-0,056024	-1,932980	0,060988	0,193986	-0,067312	-4,686378	-1,139779	41,145527	-1,915641	-0,785430	-3,222436	-5,894065	8,767277	-10,338812	10,519135	0,193986	-0,067312	-4,686378	-6,423735	25,917617	-1,915641	0,193986	-0,067312	-4,686378	-6,423735	25,917617	-1,915641
14:26:36,83	0,354944	3,499991	0,234020	-0,056024	-1,932980	0,060988	0,190024	-0,063562	-4,679847	-1,335254	40,876468	-1,951404	-0,781836	-3,224246	-5,883565	8,776655	-10,364037	10,502504	0,190024	-0,063562	-4,679847	-6,324894	25,959579	-1,951404	0,190024	-0,063562	-4,679847	-6,324894	25,959579	-1,951404
14:26:36,88	0,354944	3,499991	0,234020	-0,056024	-1,932980	0,060988	0,189795	-0,067579	-4,669347	-1,143523	40,885286	-1,968035	-0,782449	-3,226968	-5,882768	8,746967	-10,325484	10,532120	0,189795	-0,067579	-4,669347	-6,448503	25,986386	-1,968035	0,189795	-0,067579	-4,669347	-6,448503	25,986386	-1,968035
14:26:36,93	0,354944	3,499991	0,234020	-0,056024	-1,932980	0,060988	0,192459	-0,068410	-4,668550	-1,081797	40,978808	-1,938419	-0,780766	-3,224844	-5,881225	8,722834	-10,359408	10,540639	0,192459	-0,068410	-4,668550	-6,451966	25,870813	-1,938419	0,192459	-0,068410	-4,668550	-6,451966	25,870813	-1,938419
14:26:36,98	0,354944	3,499991	0,234020	-0,056024	-1,932980	0,060988	0,189778	-0,068805	-4,667007	-1,102710	40,835485	-1,929900	-0,784337	-3,225657	-5,878147	8,691068	-10,346693	10,519382	0,189778	-0,068805	-4,667007	-6,503876	25,937908	-1,929900	0,189778	-0,068805	-4,667007	-6,503876	25,937908	-1,929900
14:26:37,03	0,354944	3,499991	0,234020	-0,056024	-1,932980	0,060988	0,192268	-0,066120	-4,663929	-1,247209	40,931069	-1,951158	-0,782560	-3,225038	-5,878176	8,682407	-10,315786	10,486961	0,192268	-0,066120	-4,663929	-6,437591	25,838070	-1,951158	0,192268	-0,066120	-4,663929	-6,437591	25,838070	-1,951158
14:26:37,08	0,354944	3,499991	0,234020	-0,056024	-1,932980	0,060988	0,190843	-0,067349	-4,663958	-1,160855	40,834026	-1,983578	-0,778989	-3,224232	-5,878550	8,702918	-10,315476	10,492570	0,188359	-0,070038	-4,664332	-6,508476	25,936303	-1,977970	0,188359	-0,070038	-4,664332	-6,508476	25,936303	-1,977970
14:26:37,13	0,354944	3,499991	0,234020	-0,056024	-1,932980	0,060988	0,188359	-0,070038	-4,664332	-1,010475	40,722473	-1,977970	-0,784299	-3,224043	-5,875814	8,692559	-10,298058	10,529441	0,188359	-0,070038	-4,664332	-6,508476	25,936303	-1,977970	0,188359	-0,070038	-4,664332	-6,508476	25,936303	-1,977970
14:26:37,18	0,354944	3,499991	0,234020	-0,056024	-1,932980	0,060988	0,190850	-0,065345	-4,661596	-1,244625	40,834358	-1,941098	-0,781987	-3,222833	-5,875447	8,681230	-10,324927	10,509672	0,190850	-0,065345	-4,661596	-6,374198	25,852594	-1,941098	0,190850	-0,065345	-4,661596	-6,374198	25,852594	-1,941098
14:26:37,23	0,354944	3,499991	0,234020	-0,056024	-1,932980	0,060988	0,188647	-0,066742	-4,661229	-1,200914	40,723382	-1,960867	-0,783069	-3,223409	-5,870767	8,701272	-10,280562	10,517457	0,188647	-0,066742	-4,661229	-6,440152	25,914619	-1,960867	0,188647	-0,066742	-4,661229	-6,440152	25,914619	-1,960867
14:26:37,28	0,354944	3,499991	0,234020	-0,056024	-1,932980	0,060988	0,189687	-0,066094	-4,656549	-1,186180	40,772639	-1,953082	-0,780831	-3,222471	-5,870786	8,671886	-10,349557	10,511241	0,189687	-0,066094	-4,656549	-6,374532	25,882233	-1,953082	0,189687	-0,066094	-4,656549	-6,374532	25,882233	-1,953082
14:26:37,33	0,354944	3,499991	0,234020	-0,056024	-1,932980	0,060988	0,187755	-0,067563	-4,656568	-1,184241	40,681258	-1,959298	-0,779055	-3,224524	-5,871563	8,662296	-10,324965	10,502912	0,187755	-0,067563	-4,656568	-6,487902	25,942462	-1,959298	0,187755	-0,067563	-4,656568	-6,487902	25,942462	-1,959298
14:26:37,38	0,354944	3,499991	0,234020	-0,056024	-1,932980	0,060988	0,188645	-0,070127	-4,657345	-1,034398	40,706919	-1,967627	-0,783193	-3,221050	-5,870026	8,661344	-10,322837	10,506701	0,188645	-0,070127	-4,657345	-6,539354	25,898284	-1,967627	0,188645	-0,070127	-4,657345	-6,539354	25,898284	-1,967627
14:26:37,43	0,354944	3,499991	0,234020	-0,056024	-1,932980	0,060988	0,187706	-0,064806	-4,655808	-1,309712	40,656200	-1,963839	-0,787253	-3,223298	-5,868825	8,673643	-10,284677	10,539947	0,187706	-0,064806	-4,655808	-6,396985	25,921279	-1,963839	0,187706	-0,064806	-4,655808	-6,396985	25,921279	-1,963839
14:26:37,48	0,354944	3,499991	0,234020	-0,056024	-1,932980	0,060988	0,192821	-0,069891	-4,656919	-1,039476	40,947399	-1,949839	-0,781348	-3,228022	-5,871137	8,686106	-10,330387	10,520700	0,192821	-0,069891	-4,656919	-6,525881	25,810953	-1,949839	0,192821	-0,069891	-4,656919	-6,525881	25,810953	-1,949839
14:26:37,54	0,354944	3,499991	0,234020	-0,056024	-1,932980	0,060988	0,192821	-0,069891	-4,656919	-1,039476	40,947399	-1,949839	-0,784400	-3,225016	-5,869247	8,631933	-10,310810	10,506117	0,192821	-0,069891	-4,656919	-6,525881	25,810953	-1,949839	0,192821	-0,069891	-4,656919	-6,525881	25,810953	-1,949839
14:26:37,59	0,354944	3,499991	0,234020	-0,056024	-1,932980	0,060988	0,191744	-0,065744	-4,655029	-1,265217	40,834667	-1,964422	-0,780237	-3,221245	-5,867336	8,649158	-10,303589	10,467526	0,191744	-0,065744	-4,655029	-6,426137	25,782802	-1,964422	0,191744	-0,065744	-4,655029	-6,426137	25,782802	-1,964422
14:26:37,64	0,354944	3,499991	0,234020	-0,056024	-1,932980	0,060988	0,186397	-0,067464	-4,653118	-1,160921	40,567959	-2,003013	-0,783718	-3,225604	-5,867269	8,651534	-10,248463	10,535811	0,186397	-0,067464	-4,653118	-6,456845	25,935789	-2,003013	0,186397	-0,067464	-4,653118	-6,456845	25,935789	-2,003013
14:26:37,69	0,354944	3,499991	0,234020	-0,056024	-1,932980	0,060988	0,191912	-0,066629	-4,653051	-1,155435	40,829221	-1,934728	-0,783175	-3,225670	-5,863395	8,634666	-10,286677	10,527641	0,191912	-0,066629	-4,653051	-6,385777	25,764142	-1,934728	0,191912	-0,066629	-4,653051	-6,385777	25,764142	-1,934728
14:26:37,74	0,354944	3,499991	0,234020	-0,056024	-1,932980	0,060988	0,191698	-0,067132	-4,649177	-1,170807	40,822585	-1,942898	-0,782658	-3,221499	-5,864222	8,619897	-10,315569	10,494163	0,191698	-0,067132	-4,649177	-6,440635	25,774316	-1,942898	0,191698	-0,067132	-4,649177	-6,440635	25,774316	-1,942898
14:26:37,79	0,354944	3,499991	0,234020	-0,056024	-1,932980	0,060988	0,187827	-0,065494	-4,650004	-1,288360	40,622946	-1,976376	-0,781403	-3,221718	-5,864179	8,641077	-10,262406	10,534568	0,187827	-0,065494	-4,650004	-6,429649	25,878555	-1,976376	0,187827	-0,065494	-4,650004	-6,429649	25,878555	-1,976376
14:26:37,84	0,354944	3,499991	0,234020	-0,056024	-1,932980	0,060988	0,187389	-0,066690	-4,649961	-1,169542	40,591958	-1,935971	-0,785512	-3,223559	-5,861465	8,632928	-10,250231	10,527562	0,187389	-0,066690	-4,649961	-6,404710	25,881909	-1,935971	0,187389	-0,066690	-4,649961	-6,404710	25,881909	-1,935971
14:26:37,89	0,354944	3,499991	0,234020	-0,056024	-1,932980	0,060988	0,191038	-0,064052	-4,647247	-1,300231	40,768535	-1,942978	-0,784959	-3,222587	-5,865740	8,637280	-10,278987	10,529437	0,191038	-0,064052	-4,647247	-6,328343	25,772079	-1,942978	0,191038	-0,064052	-4,647247	-6,328343	25,772079	-1,942978
14:26:37,94	0,354944	3,499991	0,234020	-0,056024	-1,932980	0,060988	0,189920	-0,064046	-4,651522	-1,323313	40,728540	-1,941102	-0,779091	-3,224813	-5,858374	8,610537	-10,301879	10,496110	0,189920	-0,064046	-4,651522	-6,350889	25,819856	-1,941102	0,189920	-0,064046	-4,651522	-6,350889	25,819856	-1,941102
14:26:37,99	0,354944	3,499991	0,234020	-0,056024	-1,932980	0,060988	0,188913	-0,070240	-4,644156	-1,034379	40,664486	-1,974429	-0,783787	-3,221451	-5,861876	8,631425	-10,290749	10,507759	0,188913	-0,070240	-4,644156	-6,548249	25,834815	-1,974429	0,188913	-0,070240	-4,644156	-6,548249	25,834815	-1,974429
14:26:38,04	0,354944	3,499991	0,234020	-0,056024	-1,932980	0,060988	0,189365	-0,067108	-4,648423	-1,177772	40,689182	-1,957220	-0,782030	-3,223638	-5,862641	8,621293	-10,285586	10,513319	0,189365	-0,067108	-4,648423	-6,445754	25,823993	-1,957220	0,189365	-0,067108	-4,648423	-6,445754	25,823993	-1,957220
14:26:38,09	0,354944	3,499991	0,234020	-0,056024	-1,932980	0,060988	0,189365	-0,067108	-4,648423	-1,177772	40,689182	-1,957220	-0,782051	-3,220984	-5,861086	8,616392	-10,282417	10,532295	0,189365	-0,067108	-4,648423	-6,445754	25,823993	-1,957220	0,189365	-0,067108	-4,648423	-6,445754	25,823993	-1,957220
14:26:38,14	0,354944	3,499991	0,234020	-0,056024	-1,932980	0,060988	0,187078	-0,065762	-4,646868	-1,247457	40,564401	-1,938244	-0,783402	-3,225109	-5,860032	8,620471	-10,299779	10,531018	0,187078	-0,065762	-4,646868	-6,409798	25,878784	-1,938244	0,187078	-0,065762	-4,646868	-6,409798	25,878784	-1,938244
14:26:38,19	0,354944	3,499991	0,234020	-0,056024	-1,932980	0,060988	0,191325	-0,066655	-4,645814	-1,214054	40,797472	-1,939521	-0,783862	-3,223385	-5,858759	8,582897	-10,274274	10,535660	0,191325	-0,066655	-4,645814	-6,446439	25,778446	-1,939521	0,191325	-0,066655	-4,645814	-6,446439	25,778446	-1,939521
14:26:38,24	0,354944	3,499991	0,234020	-0,056024	-1,932980	0,060988	0,190694	-0,065832	-4,643400	-1,243814	40,736149	-1,984327	-0,783798	-3,224151	-5,857618	8,602301	-10,274289	10,486212	0,190694	-0,065832	-4,643400	-6,411663	25,766702	-1,984327	0,190694	-0,065832	-4,643400	-6,411663	25,766702	-1,984327
14:26:38,29	0,354944	3,499991	0,234020	-0,056024	-1,932980	0,060988	0,190694	-0,065832	-4,643400	-1,243814	40,736149	-1,984327	-0,782073	-3,226446	-5,860316	8,591681	-10,295092	10,506635	0,190694	-0,065832	-4,643400	-6,411663	25,766702	-1,984327	0,190694	-0,065832	-4,643400	-6,411663	25,766702	-1,984327
14:26:38,34	0,354944	3,499991	0,234020	-0,056024	-1,932980	0,060988	0,191819	-0,068475	-4,646098	-1,129754	40,795868	-1,963904	-0,781997	-3,226343	-5,861066	8,625996	-10,282136	10,521718	0,191819	-0,068475	-4,646098	-6,505004	25,738086	-1,963904	0,191819	-0,068475	-4,646098	-6,505004	25,738086	-1,963904
14:26:38,39	0,354944	3,499991	0,234020	-0,056024	-1,932980	0,060988	0,191692	-0,068488	-4,646848	-1,100650	40,812505	-1,948822	-0,782074	-3,227002	-5,859896	8,588960	-10,282012	10,545505	0,191692	-0,068488	-4,646848	-6,476996	25,764691	-1,948822	0,191692	-0,068488	-4,646848	-6,476996	25,764691	-1,948822
14:26:38,44	0,354944	3,499991	0,234020	-0,056024	-1,932980	0,060988	0,192301	-0,068751	-4,645678	-1,105386	40,812046	-1,925034	-0,786823	-3,225529	-5,859561	8,556038	-10,238290	10,512522	0,192301	-0,068751	-4,645678	-6,502376	25,716412	-1,925034	0,192301	-0,068751	-4,645678	-6,502376	25,716412	-1,925034
14:26:38,49	0,354944	3,499991	0,234020	-0,056024	-1,932980	0,060988	0,193399	-0,063902	-4,645343	-1,336140	40,818780	-1,958017	-0,783241	-3,223011	-5,859157	8,595937	-10,270498	10,516672	0,193399	-0,063902	-4,645343	-6,352469	25,636937	-1,958017	0,193399	-0,063902	-4,645343	-6,352469	25,636937	-1,958017
14:26:38,54	0,354944	3,499991	0,234020	-0,056024	-1,932980	0,060988	0,189427	-0,065745	-4,644939	-1,248245	40,662903	-1,953867	-0,783198	-3,222111	-5,860715	8,611167	-10,244665	10,508741	0,189427	-0,065745	-4,644939	-6,409252	25,792848	-1,953867	0,189427	-0,065745	-4,644939	-6,409252	25,792848	-1,953867
14:26:38,59	0,354944	3,499991	0,234020	-0,056024	-1,932980	0,060988	0,188627	-0,065332	-4,646497	-1,239734	40,621548	-1,961798	-0,783218	-3,220871	-5,859161	8,605575	-10,251162	10,517516	0,188627	-0,065332	-4,646497	-6,368321	25,814335	-1,961798	0,188627	-0,065332	-4,646497	-6,368321	25,814335	-1,961798
14:26:38,64	0,354944	3,499991	0,234020	-0,056024	-1,932980	0,060988	0,187563	-0,064695	-4,644943	-1,281275	40,564648	-1,953023	-0,781409	-3,224536	-5,858378	8,611585	-10,252409	10,497326	0,187563	-0,064695	-4,644943	-6,359867	25,840925	-1,953023	0,187563	-0,064695	-4,644943	-6,359867	25,840925	-1,953023
14:26:38,69	0,354944	3,499991	0,234020	-0,056024	-1,932980	0,060988	0,189833	-0,068094	-4,644160	-1,102634	40,688477	-1,973213	-0,786152	-3,224045	-5,859164	8,602635	-10,257258	10,501840	0,189833	-0,068094	-4,644160	-6,447998	25,786619	-1,973213	0,189833	-0,068094	-4,644160	-6,447998	25,786619	-1,973213
14:26:38,74	0,354944	3,499991	0,234020	-0,056024	-1,932980	0,060988	0,191779	-0,063741	-4,644946	-1,337643	40,784377	-1,968700	-0,780848	-3,224466	-5,858749	8,588811	-10,209592	10,533181	0,191779	-0,063741	-4,644946	-6,341330	25,729705	-1,968700	0,191779	-0,063741	-4,644946	-6,341330	25,729705	-1,968700
14:26:38,79	0,354944	3,499991	0,234020	-0,056024	-1,932980	0,060988	0,189491	-0,068545	-4,644531	-1,053482	40,629601	-1,937358	-0,780886	-3,221570	-5,858010	8,591150	-10,261685	10,497546	0,189491	-0,068545	-4,644531	-6,434260	25,754530	-1,937358	0,189491	-0,068545	-4,644531	-6,434260	25,754530	-1,937358
14:26:38,84	0,354944	3,499991	0,234020	-0,056024	-1,932980	0,060988	0,187003	-0,067064	-4,643792	-1,174427	40,528282	-1,972993	-0,784421	-3,221531	-5,856455	8,579984	-10,232794	10,511570	0,187003	-0,067064	-4,643792	-6,438963	25,848542	-1,972993	0,187003	-0,067064	-4,643792	-6,438963	25,848542	-1,972993
14:26:38,89	0,354944	3,499991	0,234020	-0,056024	-1,932980	0,060988	0,188736	-0,063984	-4,642237	-1,315158	40,594305	-1,958969	-0,783290	-3,227502	-5,856821	8,547023	-10,240957	10,525715	0,188736	-0,063984	-4,642237	-6,337903	25,778490	-1,958969	0,188736	-0,063984	-4,642237	-6,337903	25,778490	-1,958969
14:26:38,94	0,354944	3,499991	0,234020	-0,056024	-1,932980	0,060988	0,193342	-0,067948	-4,642603	-1,132587	40,809320	-1,944824	-0,783790	-3,223713	-5,858389	8,592550	-10,222412	10,503045	0,193342	-0,067948	-4,642603	-6,466494	25,631985	-1,944824	0,193342	-0,067948	-4,642603	-6,466494	25,631985	-1,944824
14:26:38,99	0,354944	3,499991	0,234020	-0,056024	-1,932980	0,060988	0,190311	-0,065621	-4,644171	-1,214774	40,681846	-1,967494	-0,782580	-3,219712	-5,861084	8,633301	-10,240934	10,533546	0,190311	-0,065621	-4,644171	-6,366001	25,742471	-1,967494	0,190311	-0,065621	-4,644171	-6,366001	25,742471	-1,967494
14:26:39,04	0,354944	3,499991	0,234020	-0,056024	-1,932980	0,060988	0,186240	-0,064668	-4,646866	-1,259995	40,514756	-1,936993	-0,782026	-3,221667	-5,856404	8,613335	-10,262756	10,554236	0,186240	-0,064668	-4,646866	-6,336412	25,894879	-1,936993	0,186240	-0,064668	-4,646866	-6,336412	25,894879	-1,936993
14:26:39,09	0,354944	3,499991	0,234020	-0,056024	-1,932980	0,060988	0,187656	-0,066126	-4,642185	-1,213060	40,581987	-1,916303	-0,780867	-3,224249	-5,858378	8,595908	-10,264774	10,506918	0,187656	-0,066126	-4,642185	-6,403930	25,850985	-1,916303	0,187656	-0,066126	-4,642185	-6,403930	25,850985	-1,916303
14:26:39,14	0,354944	3,499991	0,234020	-0,056024	-1,932980	0,060988	0,189313	-0,068420	-4,644160	-1,104224	40,654073	-1,963621	-0,786208	-3,221224	-5,857620	8,575701	-10,234629	10,521691	0,189313	-0,068420	-4,644160	-6,475187	25,792989	-1,963621	0,189313	-0,068420	-4,644160	-6,475187	25,792989	-1,963621
14:26:39,19	0,354944	3,499991	0,234020	-0,056024	-1,932980	0,060988	0,189364	-0,062283	-4,643402	-1,407360	40,624125	-1,948848	-0,783835	-3,223544	-5,855659	8,588075	-10,277453	10,519064	0,189364	-0,062283	-4,643402	-6,296546	25,759079	-1,948848	0,189364	-0,062283	-4,643402	-6,296546	25,759079	-1,948848
14:26:39,24	0,354944	3,499991	0,234020	-0,056024	-1,932980	0,060988	0,190187	-0,065497	-4,641441	-1,271092	40,699057	-1,951475	-0,779138	-3,223619	-5,856802	8,599029	-10,318054	10,533683	0,190187	-0,065497	-4,641441	-6,412637	25,769395	-1,951475	0,190187	-0,065497	-4,641441	-6,412637	25,769395	-1,951475
14:26:39,29	0,354944	3,499991	0,234020	-0,056024	-1,932980	0,060988	0,187903	-0,069603	-4,642584	-1,087271	40,610101	-1,936856	-0,781493	-3,221229	-5,856045	8,581313	-10,252457	10,535453	0,187903	-0,069603	-4,642584	-6,551126	25,859694	-1,936856	0,187903	-0,069603	-4,642584	-6,551126	25,859694	-1,936856
14:26:39,34	0,354944	3,499991	0,234020	-0,056024	-1,932980	0,060988	0,187011	-0,066368	-4,641827	-1,207554	40,515571	-1,935086	-0,780810	-3,223662	-5,851792	8,598864	-10,238730	10,479585	0,187011	-0,066368	-4,641827	-6,417442	25,835194	-1,935086	0,187011	-0,066368	-4,641827	-6,417442	25,835194	-1,935086
14:26:39,39	0,354944	3,499991	0,234020	-0,056024	-1,932980	0,060988	0,188777	-0,068176	-4,637574	-1,092888	40,615704	-1,990954	-0,783872	-3,225103	-5,856833	8,552255	-10,228731	10,521470	0,188777	-0,068176	-4,637574	-6,444683	25,796749	-1,990954	0,188777	-0,068176	-4,637574	-6,444683	25,796749	-1,990954
14:26:39,44	0,354944	3,499991	0,234020	-0,056024	-1,932980	0,060988	0,191555	-0,066245	-4,642615	-1,207912	40,714847	-1,949069	-0,779224	-3,224491	-5,854905	8,526812	-10,253096	10,510982	0,191555	-0,066245	-4,642615	-6,408174	25,677741	-1,949069	0,191555	-0,066245	-4,642615	-6,408174	25,677741	-1,949069
14:26:39,49	0,354944	3,499991	0,234020	-0,056024	-1,932980	0,060988	0,188701	-0,069964	-4,640687	-1,048391	40,556568	-1,959557	-0,782116	-3,224393	-5,856452	8,561434	-10,272390	10,505619	0,188701	-0,069964	-4,640687	-6,540527	25,743532	-1,959557	0,188701	-0,069964	-4,640687	-6,540527	25,743532	-1,959557
14:26:39,54	0,354944	3,499991	0,234020	-0,056024	-1,932980	0,060988	0,190062	-0,067411	-4,642234	-1,180540	40,666979	-1,964920	-0,784996	-3,224889	-5,854909	8,582083	-10,265649	10,479887	0,190062	-0,067411	-4,642234	-6,472274	25,747090	-1,964920	0,190062	-0,067411	-4,642234	-6,472274	25,747090	-1,964920
14:26:39,59	0,354944	3,499991	0,234020	-0,056024	-1,932980	0,060988	0,191932	-0,065164	-4,640691	-1,281193	40,778715	-1,990652	-0,782619	-3,225952	-5,854098	8,582592	-10,240403	10,514366	0,191932	-0,065164	-4,640691	-6,396580	25,712055	-1,990652	0,191932	-0,065164	-4,640691	-6,396580	25,712055	-1,990652
14:26:39,64	0,354944	3,499991	0,234020	-0,056024	-1,932980	0,060988	0,191664	-0,067754	-4,639880	-1,124402	40,752603	-1,956173	-0,782060	-3,220204	-5,854130	8,580427	-10,233653	10,505882	0,191664	-0,067754	-4,639880	-6,443094	25,706972	-1,956173	0,191664	-0,067754	-4,639880	-6,443094	25,706972	-1,956173
14:26:39,69	0,354944	3,499991	0,234020	-0,056024	-1,932980	0,060988	0,186407	-0,065364	-4,639912	-1,243903	40,473974	-1,964657	-0,782680	-3,224738	-5,854104	8,565540	-10,259908	10,523780	0,186407	-0,065364	-4,639912	-6,375003	25,841041	-1,964657	0,186407	-0,065364	-4,639912	-6,375003	25,841041	-1,964657
14:26:39,74	0,354944	3,499991	0,234020	-0,056024	-1,932980	0,060988	0,190643	-0,067095	-4,639886	-1,184108	40,694494	-1,946759	-0,782729	-3,221935	-5,854921	8,544264	-10,247143	10,501086	0,190643	-0,067095	-4,639886	-6,451037	25,729015	-1,946759	0,190643	-0,067095	-4,639886	-6,451037	25,729015	-1,946759
14:26:39,79	0,354944	3,499991	0,234020	-0,056024	-1,932980	0,060988	0,188241	-0,065651	-4,640703	-1,258771	40,544761	-1,969453	-0,783813	-3,222146	-5,855288	8,594455	-10,264583	10,500016	0,188241	-0,065651	-4,640703	-6,412359	25,767871	-1,969453	0,188241	-0,065651	-4,640703	-6,412359	25,767871	-1,969453
14:26:39,84	0,354944	3,499991	0,234020	-0,056024	-1,932980	0,060988	0,188965	-0,064818	-4,641069	-1,292109	40,634633	-1,970523	-0,782154	-3,222451	-5,853750	8,542074	-10,269177	10,504558	0,188965	-0,064818	-4,641069	-6,380286	25,800852	-1,970523	0,188965	-0,064818	-4,641069	-6,380286	25,800852	-1,970523
14:26:39,89	0,354944	3,499991	0,234020	-0,056024	-1,932980	0,060988	0,188400	-0,066406	-4,639532	-1,239666	40,562157	-1,965981	-0,783285	-3,225605	-5,855260	8,555750	-10,247490	10,539284	0,188400	-0,066406	-4,639532	-6,452554	25,772774	-1,965981	0,188400	-0,066406	-4,639532	-6,452554	25,772774	-1,965981
14:26:39,94	0,354944	3,499991	0,234020	-0,056024	-1,932980	0,060988	0,191696	-0,067005	-4,641042	-1,182924	40,734586	-1,931255	-0,781521	-3,222427	-5,851011	8,540471	-10,212520	10,527851	0,191696	-0,067005	-4,641042	-6,442794	25,686412	-1,931255	0,191696	-0,067005	-4,641042	-6,442794	25,686412	-1,931255
14:26:39,99	0,354944	3,499991	0,234020	-0,056024	-1,932980	0,060988	0,188062	-0,066943	-4,636793	-1,163509	40,514877	-1,942689	-0,780934	-3,221522	-5,854154	8,551807	-10,238890	10,481797	0,188062	-0,066943	-4,636793	-6,418503	25,752007	-1,942689	0,188062	-0,066943	-4,636793	-6,418503	25,752007	-1,942689
14:26:40,04	0,354944	3,499991	0,234020	-0,056024	-1,932980	0,060988	0,186985	-0,066999	-4,639936	-1,177751	40,481854	-1,988742	-0,782718	-3,224041	-5,850267	8,529231	-10,237191	10,483881	0,186985	-0,066999	-4,639936	-6,437165	25,803562	-1,988742	0,186985	-0,066999	-4,639936	-6,437165	25,803562	-1,988742
14:26:40,09	0,354944	3,499991	0,234020	-0,056024	-1,932980	0,060988	0,190059	-0,066713	-4,636049	-1,202422	40,621322	-1,986658	-0,785541	-3,220060	-5,855681	8,597946	-10,201643	10,507092	0,190059	-0,066713	-4,636049	-6,439411	25,701689	-1,986658	0,190059	-0,066713	-4,636049	-6,439411	25,701689	-1,986658
14:26:40,14	0,354944	3,499991	0,234020	-0,056024	-1,932980	0,060988	0,188022	-0,062278	-4,641463	-1,367916	40,557130	-1,963447	-0,784535	-3,222331	-5,852587	8,519865	-10,239093	10,519184	0,188022	-0,062278	-4,641463	-6,256732	25,797405	-1,963447	0,188022	-0,062278	-4,641463	-6,256732	25,797405	-1,963447
14:26:40,19	0,354944	3,499991	0,234020	-0,056024	-1,932980	0,060988	0,189487	-0,064284	-4,638369	-1,335053	40,584393	-1,951355	-0,783882	-3,221983	-5,853365	8,549793	-10,238576	10,500151	0,189487	-0,064284	-4,638369	-6,381376	25,709699	-1,951355	0,189487	-0,064284	-4,638369	-6,381376	25,709699	-1,951355
14:26:40,24	0,354944	3,499991	0,234020	-0,056024	-1,932980	0,060988	0,188858	-0,064676	-4,639147	-1,299270	40,577392	-1,970388	-0,783842	-3,222090	-5,849064	8,560741	-10,231929	10,526696	0,188858	-0,064676	-4,639147	-6,376346	25,752003	-1,970388	0,188858	-0,064676	-4,639147	-6,376346	25,752003	-1,970388
14:26:40,29	0,354944	3,499991	0,234020	-0,056024	-1,932980	0,060988	0,188931	-0,064764	-4,634846	-1,283463	40,587337	-1,943844	-0,785658	-3,223045	-5,849887	8,528137	-10,220785	10,483827	0,188931	-0,064764	-4,634846	-6,367448	25,756231	-1,943844	0,188931	-0,064764	-4,634846	-6,367448	25,756231	-1,943844
14:26:40,34	0,354944	3,499991	0,234020	-0,056024	-1,932980	0,060988	0,190666	-0,063670	-4,635669	-1,347032	40,643748	-1,986712	-0,781571	-3,225912	-5,855274	8,531686	-10,255403	10,529847	0,190666	-0,063670	-4,635669	-6,345092	25,676446	-1,986712	0,190666	-0,063670	-4,635669	-6,345092	25,676446	-1,986712
14:26:40,39	0,354944	3,499991	0,234020	-0,056024	-1,932980	0,060988	0,191105	-0,068643	-4,641056	-1,116638	40,686968	-1,940692	-0,782726	-3,221309	-5,851038	8,535899	-10,234093	10,504166	0,191105	-0,068643	-4,641056	-6,505084	25,685191	-1,940692	0,191105	-0,068643	-4,641056	-6,505084	25,685191	-1,940692
14:26:40,44	0,354944	3,499991	0,234020	-0,056024	-1,932980	0,060988	0,187696	-0,065341	-4,636820	-1,267779	40,502687	-1,966373	-0,782773	-3,222587	-5,852968	8,518601	-10,240518	10,524495	0,187696	-0,065341	-4,636820	-6,397020	25,768526	-1,966373	0,187696	-0,065341	-4,636820	-6,397020	25,768526	-1,966373
14:26:40,49	0,354944	3,499991	0,234020	-0,056024	-1,932980	0,060988	0,188827	-0,065938	-4,638750	-1,250911	40,549733	-1,946044	-0,783237	-3,222217	-5,851798	8,565659	-10,218460	10,504600	0,188827	-0,065938	-4,638750	-6,427073	25,726786	-1,946044	0,188827	-0,065938	-4,638750	-6,427073	25,726786	-1,946044
14:26:40,54	0,354944	3,499991	0,234020	-0,056024	-1,932980	0,060988	0,188738	-0,065351	-4,637580	-1,238809	40,574821	-1,965939	-0,782710	-3,224619	-5,854924	8,543424	-10,247024	10,481325	0,188738	-0,065351	-4,637580	-6,368883	25,758872	-1,965939	0,188738	-0,065351	-4,637580	-6,368883	25,758872	-1,965939
14:26:40,59	0,354944	3,499991	0,234020	-0,056024	-1,932980	0,060988	0,190556	-0,067009	-4,640706	-1,188465	40,664359	-1,989214	-0,782493	-3,223843	-5,850710	8,546184	-10,241879	10,487933	0,190556	-0,067009	-4,640706	-6,448667	25,705733	-1,989214	0,190556	-0,067009	-4,640706	-6,448667	25,705733	-1,989214
14:26:40,64	0,354944	3,499991	0,234020	-0,056024	-1,932980	0,060988	0,189774	-0,066809	-4,636492	-1,193040	40,623539	-1,982607	-0,785020	-3,223862	-5,851029	8,546852	-10,203935	10,499393	0,189774	-0,066809	-4,636492	-6,437525	25,726262	-1,982607	0,189774	-0,066809	-4,636492	-6,437525	25,726262	-1,982607
14:26:40,69	0,354944	3,499991	0,234020	-0,056024	-1,932980	0,060988	0,191055	-0,064630	-4,636811	-1,273135	40,671723	-1,971146	-0,783275	-3,223585	-5,851397	8,548079	-10,224820	10,523504	0,191055	-0,064630	-4,636811	-6,346596	25,673939	-1,971146	0,191055	-0,064630	-4,636811	-6,346596	25,673939	-1,971146
14:26:40,74	0,354944	3,499991	0,234020	-0,056024	-1,932980	0,060988	0,189942	-0,066002	-4,637179	-1,219246	40,625372	-1,947035	-0,784005	-3,221695	-5,852988	8,532142	-10,221922	10,498235	0,189942	-0,066002	-4,637179	-6,400437	25,714927	-1,947035	0,189942	-0,066002	-4,637179	-6,400437	25,714927	-1,947035
14:26:40,79	0,354944	3,499991	0,234020	-0,056024	-1,932980	0,060988	0,188670	-0,064425	-4,638770	-1,306711	40,543986	-1,972304	-0,784521	-3,224234	-5,853767	8,516825	-10,229333	10,490896	0,188670	-0,064425	-4,638770	-6,364104	25,733380	-1,972304	0,188670	-0,064425	-4,638770	-6,364104	25,733380	-1,972304
14:26:40,84	0,354944	3,499991	0,234020	-0,056024	-1,932980	0,060988	0,191128	-0,065248	-4,639549	-1,278003	40,662214	-1,979644	-0,782617	-3,221942	-5,848291	8,572674	-10,211283	10,512462	0,191128	-0,065248	-4,639549	-6,399984	25,658699	-1,979644	0,191128	-0,065248	-4,639549	-6,399984	25,658699	-1,979644
14:26:40,89	0,354944	3,499991	0,234020	-0,056024	-1,932980	0,060988	0,385198	-0,057888	-4,852843	-1,499814	41,557330	-1,867670	-0,887930	-3,388624	-6,067061	0,632842	-5,491709	10,602870	0,385198	-0,057888	-4,852843	-6,044035	11,319297	-1,867670	0,385198	-0,057888	-4,852843	-6,044035	11,319297	-1,867670
14:26:40,94	0,354944	3,499991	0,234020	-0,056024	-1,932980	0,060988	0,385198	-0,057888	-4,852843	-1,499814	41,557330	-1,867670	-0,831498	-3,303422	-5,971745	4,110263	-7,623264	10,506851	0,385198	-0,057888	-4,852843	-6,044035	11,319297	-1,867670	0,385198	-0,057888	-4,852843	-6,044035	11,319297	-1,867670
14:26:40,99	0,354944	3,499991	0,234020	-0,056024	-1,932980	0,060988	0,283194	-0,064159	-4,757527	-1,281009	40,330444	-1,963688	-0,740032	-3,147078	-5,365381	8,728433	-10,187103	10,430063	0,283194	-0,064159	-4,757527	-6,317476	18,099710	-1,963688	0,283194	-0,064159	-4,757527	-6,317476	18,099710	-1,963688
14:26:41,04	0,355061	3,499958	0,233997	-0,056014	-1,982959	0,061011	0,102064	-0,065199	-4,151163	-1,138175	36,193036	-2,040476	-0,745499	-3,165239	-5,292400	7,444215	-9,622772	10,481123	0,102064	-0,065199	-4,151163	-6,256310	28,181035	-2,040476	0,102064	-0,065199	-4,151163	-6,256310	28,181035	-2,040476
14:26:41,09	0,355061	3,499958	0,233997	-0,056014	-1,982959	0,061011	0,120525	-0,069545	-4,078182	-1,065590	35,758699	-1,989416	-0,748467	-3,163566	-5,293646	7,465815	-9,570913	10,462868	0,120525	-0,069545	-4,078182	-6,524851	26,297477	-1,989416	0,120525	-0,069545	-4,078182	-6,524851	26,297477	-1,989416
14:26:41,14	0,355061	3,499958	0,233997	-0,056014	-1,982959	0,061011	0,120560	-0,066138	-4,079428	-1,187055	35,753293	-2,007671	-0,748436	-3,165451	-5,295141	7,443168	-9,603176	10,458665	0,120560	-0,066138	-4,079428	-6,378849	26,289327	-2,007671	0,120560	-0,066138	-4,079428	-6,378849	26,289327	-2,007671
14:26:41,19	0,355061	3,499958	0,233997	-0,056014	-1,982959	0,061011	0,122178	-0,067107	-4,080923	-1,175890	35,833928	-2,011874	-0,746666	-3,167698	-5,295128	7,438494	-9,601234	10,463584	0,122178	-0,067107	-4,080923	-6,443812	26,242978	-2,011874	0,122178	-0,067107	-4,080923	-6,443812	26,242978	-2,011874
14:26:41,24	0,355061	3,499958	0,233997	-0,056014	-1,982959	0,061011	0,121719	-0,068150	-4,078212	-1,143322	35,795940	-2,013484	-0,747304	-3,165576	-5,292430	7,420101	-9,614858	10,457055	0,121719	-0,068150	-4,078212	-6,493093	26,240998	-2,013484	0,121719	-0,068150	-4,078212	-6,493093	26,240998	-2,013484
14:26:41,29	0,355061	3,499958	0,233997	-0,056014	-1,982959	0,061011	0,121719	-0,068150	-4,078212	-1,143322	35,795940	-2,013484	-0,749570	-3,163037	-5,295914	7,453783	-9,546136	10,475550	0,121719	-0,068150	-4,078212	-6,493093	26,240998	-2,013484	0,121719	-0,068150	-4,078212	-6,493093	26,240998	-2,013484
14:26:41,34	0,355061	3,499958	0,233997	-0,056014	-1,982959	0,061011	0,120654	-0,064918	-4,081696	-1,235016	35,735351	-1,994989	-0,748836	-3,169860	-5,296612	7,256860	-9,489428	10,488621	0,120654	-0,064918	-4,081696	-6,331095	26,264038	-1,994989	0,120654	-0,064918	-4,081696	-6,331095	26,264038	-1,994989
14:26:41,39	0,355061	3,499958	0,233997	-0,056014	-1,982959	0,061011	0,126196	-0,068965	-4,082394	-1,073925	35,824647	-1,981918	-0,865489	-3,357963	-5,558324	-1,765088	-4,302162	10,553446	0,126196	-0,068965	-4,082394	-6,487691	25,918277	-1,981918	0,126196	-0,068965	-4,082394	-6,487691	25,918277	-1,981918
14:26:41,44	0,355061	3,499958	0,233997	-0,056014	-1,982959	0,061011	0,347424	-0,061993	-4,344106	-1,455172	36,921664	-1,917093	-0,823214	-3,284036	-5,474499	1,197871	-5,804876	10,446970	0,347424	-0,061993	-4,344106	-6,321589	9,648857	-1,917093	0,347424	-0,061993	-4,344106	-6,321589	9,648857	-1,917093
14:26:41,49	0,355061	3,499958	0,233997	-0,056014	-1,982959	0,061011	0,262264	-0,061640	-4,260281	-1,293390	35,810666	-2,023569	-0,729095	-3,146056	-4,911756	5,289301	-8,691823	10,467044	0,262264	-0,061640	-4,260281	-6,132167	15,222967	-2,023569	0,262264	-0,061640	-4,260281	-6,132167	15,222967	-2,023569
14:26:41,54	0,355052	3,500017	0,234002	-0,056006	-2,032991	0,061006	0,095710	-0,074159	-3,697537	-1,096867	32,136627	-2,003495	-0,736243	-3,168417	-4,825301	3,696991	-8,027436	10,510520	0,095710	-0,074159	-3,697537	-6,918368	24,623395	-2,003495	0,095710	-0,074159	-3,697537	-6,918368	24,623395	-2,003495
14:26:41,59	0,355052	3,500017	0,234002	-0,056006	-2,032991	0,061006	0,118649	-0,079149	-3,611083	-1,058159	31,618306	-1,960020	-0,733919	-3,168421	-4,826830	3,696850	-8,050968	10,540170	0,118649	-0,079149	-3,611083	-7,271386	22,304324	-1,960020	0,118649	-0,079149	-3,611083	-7,271386	22,304324	-1,960020
14:26:41,64	0,355052	3,500017	0,234002	-0,056006	-2,032991	0,061006	0,117490	-0,081164	-3,612612	-0,973843	31,569679	-1,930369	-0,736229	-3,166390	-4,829936	3,728683	-8,047097	10,541758	0,117490	-0,081164	-3,612612	-7,345226	22,346683	-1,930369	0,117490	-0,081164	-3,612612	-7,345226	22,346683	-1,930369
14:26:41,69	0,355052	3,500017	0,234002	-0,056006	-2,032991	0,061006	0,116887	-0,078148	-3,615718	-1,111396	31,563935	-1,928781	-0,738040	-3,166010	-4,828415	3,696486	-8,026198	10,522196	0,116887	-0,078148	-3,615718	-7,246039	22,388305	-1,928781	0,116887	-0,078148	-3,615718	-7,246039	22,388305	-1,928781
14:26:41,74	0,355052	3,500017	0,234002	-0,056006	-2,032991	0,061006	0,117464	-0,076390	-3,614197	-1,200830	31,555597	-1,948343	-0,739207	-3,169587	-4,828784	3,703027	-8,053151	10,525603	0,117464	-0,076390	-3,614197	-7,197441	22,334687	-1,948343	0,117464	-0,076390	-3,614197	-7,197441	22,334687	-1,948343
14:26:41,79	0,355052	3,500017	0,234002	-0,056006	-2,032991	0,061006	0,121144	-0,077168	-3,614566	-1,180465	31,766112	-1,944936	-0,738463	-3,165026	-4,830651	3,718022	-8,045435	10,514313	0,121144	-0,077168	-3,614566	-7,238121	22,256301	-1,944936	0,121144	-0,077168	-3,614566	-7,238121	22,256301	-1,944936
14:26:41,84	0,355052	3,500017	0,234002	-0,056006	-2,032991	0,061006	0,116823	-0,075532	-3,616433	-1,251357	31,550543	-1,956226	-0,736942	-3,167307	-4,828434	3,656578	-8,031407	10,512758	0,116823	-0,075532	-3,616433	-7,180586	22,379939	-1,956226	0,116823	-0,075532	-3,616433	-7,180586	22,379939	-1,956226
14:26:41,89	0,355052	3,500017	0,234002	-0,056006	-2,032991	0,061006	0,118037	-0,077990	-3,614216	-1,142118	31,553453	-1,957781	-0,734553	-3,165605	-4,825318	3,681632	-8,064703	10,510203	0,118037	-0,077990	-3,614216	-7,264295	22,287537	-1,957781	0,118037	-0,077990	-3,614216	-7,264295	22,287537	-1,957781
14:26:41,94	0,355052	3,500017	0,234002	-0,056006	-2,032991	0,061006	0,115369	-0,079207	-3,611100	-1,095099	31,453051	-1,960336	-0,734430	-3,163274	-4,829973	3,742897	-8,035816	10,499163	0,115369	-0,079207	-3,611100	-7,312875	22,396590	-1,960336	0,115369	-0,079207	-3,611100	-7,312875	22,396590	-1,960336
14:26:41,99	0,355052	3,500017	0,234002	-0,056006	-2,032991	0,061006	0,113289	-0,078149	-3,615755	-1,094486	31,383507	-1,971376	-0,737999	-3,170500	-4,829564	3,698517	-8,006525	10,518000	0,113289	-0,078149	-3,615755	-7,229178	22,490322	-1,971376	0,113289	-0,078149	-3,615755	-7,229178	22,490322	-1,971376
14:26:42,04	0,355052	3,500017	0,234002	-0,056006	-2,032991	0,061006	0,117435	-0,080943	-3,617868	-0,994437	31,579246	-1,943439	-0,734083	-3,168262	-4,832086	3,703100	-8,065077	10,527100	0,117435	-0,080943	-3,617868	-7,348459	22,360628	-1,943439	0,117435	-0,080943	-3,617868	-7,348459	22,360628	-1,943439
14:26:42,09	0,355052	3,500017	0,234002	-0,056006	-2,032991	0,061006	0,118423	-0,080405	-3,616114	-0,981730	31,623579	-1,947298	-0,735042	-3,168848	-4,830332	3,717340	-8,026333	10,523241	0,118423	-0,080405	-3,616114	-7,293533	22,327409	-1,947298	0,118423	-0,080405	-3,616114	-7,293533	22,327409	-1,947298
14:26:42,14	0,355052	3,500017	0,234002	-0,056006	-2,032991	0,061006	0,118423	-0,080405	-3,616114	-0,981730	31,623579	-1,947298	-0,736819	-3,168668	-4,830172	3,682708	-8,077249	10,503015	0,118423	-0,080405	-3,616114	-7,293533	22,327409	-1,947298	0,118423	-0,080405	-3,616114	-7,293533	22,327409	-1,947298
14:26:42,19	0,355052	3,500017	0,234002	-0,056006	-2,032991	0,061006	0,119154	-0,078776	-3,615954	-1,127847	31,657097	-1,967524	-0,736366	-3,171346	-4,831136	3,666743	-8,095528	10,506899	0,119154	-0,078776	-3,615954	-7,311776	22,303481	-1,967524	0,119154	-0,078776	-3,615954	-7,311776	22,303481	-1,967524
14:26:42,24	0,355052	3,500017	0,234002	-0,056006	-2,032991	0,061006	0,121247	-0,080508	-3,616918	-1,061626	31,761225	-1,963640	-0,739330	-3,166990	-4,827660	3,652666	-8,062991	10,515795	0,121247	-0,080508	-3,616918	-7,381471	22,243341	-1,963640	0,121247	-0,080508	-3,616918	-7,381471	22,243341	-1,963640
14:26:42,29	0,355052	3,500017	0,234002	-0,056006	-2,032991	0,061006	0,118956	-0,075763	-3,613442	-1,287210	31,613661	-1,954744	-0,738025	-3,163957	-4,829183	3,711409	-8,023073	10,537453	0,118956	-0,075763	-3,613442	-7,234599	22,275579	-1,954744	0,118956	-0,075763	-3,613442	-7,234599	22,275579	-1,954744
14:26:42,34	0,355052	3,500017	0,234002	-0,056006	-2,032991	0,061006	0,115678	-0,075377	-3,614965	-1,243343	31,474100	-1,933086	-0,740712	-3,166117	-4,832119	3,691656	-8,023331	10,515634	0,115678	-0,075377	-3,614965	-7,160426	22,393370	-1,933086	0,115678	-0,075377	-3,614965	-7,160426	22,393370	-1,933086
14:26:42,39	0,355052	3,500017	0,234002	-0,056006	-2,032991	0,061006	0,118892	-0,074129	-3,617901	-1,318318	31,624261	-1,954905	-0,732805	-3,167101	-4,830740	3,685841	-8,079158	10,522767	0,118892	-0,074129	-3,617901	-7,137465	22,291217	-1,954905	0,118892	-0,074129	-3,617901	-7,137465	22,291217	-1,954905
14:26:42,44	0,355052	3,500017	0,234002	-0,056006	-2,032991	0,061006	0,115790	-0,081469	-3,616522	-0,987891	31,485829	-1,947773	-0,736825	-3,166643	-4,832275	3,727441	-8,044517	10,533446	0,115790	-0,081469	-3,616522	-7,383231	22,396299	-1,947773	0,115790	-0,081469	-3,616522	-7,383231	22,396299	-1,947773
14:26:42,49	0,355052	3,500017	0,234002	-0,056006	-2,032991	0,061006	0,117404	-0,077759	-3,618057	-1,130045	31,588440	-1,937093	-0,738035	-3,170710	-4,831907	3,697718	-8,045517	10,503612	0,117404	-0,077759	-3,618057	-7,234099	22,372246	-1,937093	0,117404	-0,077759	-3,618057	-7,234099	22,372246	-1,937093
14:26:42,54	0,355052	3,500017	0,234002	-0,056006	-2,032991	0,061006	0,121532	-0,078744	-3,617689	-1,094513	31,777844	-1,966927	-0,735092	-3,168429	-4,831887	3,713744	-8,068551	10,527770	0,121532	-0,078744	-3,617689	-7,275949	22,237619	-1,966927	0,121532	-0,078744	-3,617689	-7,275949	22,237619	-1,966927
14:26:42,59	0,355052	3,500017	0,234002	-0,056006	-2,032991	0,061006	0,118084	-0,080152	-3,617669	-1,033229	31,623958	-1,942769	-0,738451	-3,167259	-4,831132	3,707612	-8,012884	10,515426	0,118084	-0,080152	-3,617669	-7,325197	22,354380	-1,942769	0,118084	-0,080152	-3,617669	-7,325197	22,354380	-1,942769
14:26:42,64	0,355052	3,500017	0,234002	-0,056006	-2,032991	0,061006	0,118750	-0,076659	-3,616914	-1,169750	31,625478	-1,955113	-0,736285	-3,164901	-4,828228	3,711812	-8,083672	10,506016	0,118750	-0,076659	-3,616914	-7,187476	22,303571	-1,955113	0,118750	-0,076659	-3,616914	-7,187476	22,303571	-1,955113
14:26:42,69	0,355052	3,500017	0,234002	-0,056006	-2,032991	0,061006	0,115625	-0,077355	-3,614010	-1,192739	31,501986	-1,964523	-0,739231	-3,170709	-4,834628	3,697669	-8,053278	10,504814	0,115625	-0,077355	-3,614010	-7,265135	22,425426	-1,964523	0,115625	-0,077355	-3,614010	-7,265135	22,425426	-1,964523
14:26:42,75	0,355052	3,500017	0,234002	-0,056006	-2,032991	0,061006	0,122128	-0,077708	-3,620410	-1,155147	31,812695	-1,965725	-0,737026	-3,170947	-4,831596	3,698119	-8,071974	10,525725	0,122128	-0,077708	-3,620410	-7,255232	22,225653	-1,965725	0,122128	-0,077708	-3,620410	-7,255232	22,225653	-1,965725
14:26:42,80	0,355052	3,500017	0,234002	-0,056006	-2,032991	0,061006	0,119300	-0,076133	-3,617850	-1,201692	31,671876	-1,916891	-0,741550	-3,168936	-4,829161	3,711624	-8,045846	10,545050	0,119300	-0,076133	-3,617850	-7,178113	22,306807	-1,916891	0,119300	-0,076133	-3,617850	-7,178113	22,306807	-1,916891
14:26:42,85	0,355052	3,500017	0,234002	-0,056006	-2,032991	0,061006	0,121752	-0,074813	-3,614943	-1,292262	31,801515	-1,925489	-0,739261	-3,165986	-4,832462	3,665978	-7,979962	10,503635	0,121752	-0,074813	-3,614943	-7,165107	22,243985	-1,925489	0,121752	-0,074813	-3,614943	-7,165107	22,243985	-1,925489
14:26:42,90	0,355052	3,500017	0,234002	-0,056006	-2,032991	0,061006	0,118053	-0,075320	-3,618244	-1,231656	31,536676	-1,966904	-0,862552	-3,365049	-5,106867	-5,736539	-2,188657	10,589000	0,118053	-0,075320	-3,618244	-7,144312	22,269546	-1,966904	0,118053	-0,075320	-3,618244	-7,144312	22,269546	-1,966904
14:26:42,95	0,355052	3,500017	0,234002	-0,056006	-2,032991	0,061006	0,352092	-0,068079	-3,892649	-1,294071	32,668260	-1,881540	-0,815059	-3,281000	-4,988007	-2,176557	-4,047020	10,489686	0,352092	-0,068079	-3,892649	-6,638249	5,029032	-1,881540	0,352092	-0,068079	-3,892649	-6,638249	5,029032	-1,881540
14:26:43,00	0,355052	3,500017	0,234002	-0,056006	-2,032991	0,061006	0,255557	-0,067185	-3,773789	-1,169948	31,660630	-1,980853	-0,727260	-3,138942	-4,444860	2,068382	-6,632820	10,496562	0,255557	-0,067185	-3,773789	-6,443961	11,599437	-1,980853	0,255557	-0,067185	-3,773789	-6,443961	11,599437	-1,980853
14:26:43,05	0,355016	3,499997	0,233996	-0,056016	-2,083030	0,060986	0,088632	-0,072192	-3,230642	-1,026471	27,949662	-1,973977	-0,734867	-3,155102	-4,363609	0,666599	-5,907918	10,435008	0,088632	-0,072192	-3,230642	-6,693550	20,992069	-1,973977	0,088632	-0,072192	-3,230642	-6,693550	20,992069	-1,973977
14:26:43,10	0,355016	3,499997	0,233996	-0,056016	-2,083030	0,060986	0,106431	-0,073684	-3,149391	-1,022012	27,298775	-2,035531	-0,735752	-3,156825	-4,368114	0,688998	-5,954771	10,452568	0,106431	-0,073684	-3,149391	-6,806188	18,943969	-2,035531	0,106431	-0,073684	-3,149391	-6,806188	18,943969	-2,035531
14:26:43,15	0,355016	3,499997	0,233996	-0,056016	-2,083030	0,060986	0,108365	-0,073779	-3,153896	-1,046429	27,442165	-2,017972	-0,738717	-3,157189	-4,366567	0,670410	-5,938242	10,456626	0,108365	-0,073779	-3,153896	-6,838091	18,935542	-2,017972	0,108365	-0,073779	-3,153896	-6,838091	18,935542	-2,017972
14:26:43,20	0,355016	3,499997	0,233996	-0,056016	-2,083030	0,060986	0,110163	-0,071393	-3,152349	-1,165490	27,511293	-2,013914	-0,740521	-3,159524	-4,367707	0,653997	-5,939883	10,490693	0,110163	-0,071393	-3,152349	-6,769836	18,863536	-2,013914	0,110163	-0,071393	-3,152349	-6,769836	18,863536	-2,013914
14:26:43,25	0,355016	3,499997	0,233996	-0,056016	-2,083030	0,060986	0,113086	-0,070998	-3,153489	-1,195656	27,649945	-1,979846	-0,738087	-3,155380	-4,369265	0,701082	-5,934551	10,477828	0,113086	-0,070998	-3,153489	-6,768997	18,772658	-1,979846	0,113086	-0,070998	-3,153489	-6,768997	18,772658	-1,979846
14:26:43,30	0,355016	3,499997	0,233996	-0,056016	-2,083030	0,060986	0,108280	-0,071034	-3,155047	-1,165601	27,438135	-1,992711	-0,736944	-3,161052	-4,368854	0,686818	-5,984897	10,480313	0,108280	-0,071034	-3,155047	-6,741803	18,938132	-1,992711	0,108280	-0,071034	-3,155047	-6,741803	18,938132	-1,992711
14:26:43,35	0,355016	3,499997	0,233996	-0,056016	-2,083030	0,060986	0,112622	-0,074861	-3,154636	-1,017371	27,676708	-1,990226	-0,739583	-3,162359	-4,376300	0,520956	-5,851115	10,499874	0,112622	-0,074861	-3,154636	-6,893931	18,835905	-1,990226	0,112622	-0,074861	-3,154636	-6,893931	18,835905	-1,990226
14:26:43,40	0,355016	3,499997	0,233996	-0,056016	-2,083030	0,060986	0,115073	-0,073229	-3,162082	-1,069310	27,593627	-1,970665	-0,865771	-3,357042	-4,626874	-8,861348	-0,164111	10,545939	0,115073	-0,073229	-3,162082	-6,817754	18,560422	-1,970665	0,115073	-0,073229	-3,162082	-6,817754	18,560422	-1,970665
14:26:43,45	0,355016	3,499997	0,233996	-0,056016	-2,083030	0,060986	0,346767	-0,061288	-3,412656	-1,456298	28,672944	-1,924600	-0,816984	-3,278814	-4,571452	-5,697083	-2,117031	10,505813	0,346767	-0,061288	-3,412656	-6,267385	1,451699	-1,924600	0,346767	-0,061288	-3,412656	-6,267385	1,451699	-1,924600
14:26:43,50	0,355016	3,499997	0,233996	-0,056016	-2,083030	0,060986	0,254627	-0,064424	-3,357234	-1,402351	27,598414	-1,964726	-0,722190	-3,124693	-4,007415	-0,789890	-5,029557	10,459459	0,254627	-0,064424	-3,357234	-6,459645	7,610223	-1,964726	0,254627	-0,064424	-3,357234	-6,459645	7,610223	-1,964726
14:26:43,55	0,355062	3,499930	0,234025	-0,056024	-2,133022	0,061023	0,073757	-0,069458	-2,793197	-1,209321	23,899214	-2,011080	-0,725261	-3,146916	-3,951135	-2,007844	-4,557207	10,458725	0,073757	-0,069458	-2,793197	-6,661763	18,109280	-2,011080	0,073757	-0,069458	-2,793197	-6,661763	18,109280	-2,011080
14:26:43,60	0,355062	3,499930	0,234025	-0,056024	-2,133022	0,061023	0,094538	-0,077910	-2,736917	-0,969732	23,688845	-2,011815	-0,729295	-3,144735	-3,951898	-1,958143	-4,555080	10,468063	0,094538	-0,077910	-2,736917	-7,085648	16,267644	-2,011815	0,094538	-0,077910	-2,736917	-7,085648	16,267644	-2,011815
14:26:43,65	0,355062	3,499930	0,234025	-0,056024	-2,133022	0,061023	0,094666	-0,073326	-2,737680	-1,181396	23,737481	-2,002476	-0,727619	-3,146130	-3,955008	-1,998823	-4,550000	10,480309	0,094666	-0,073326	-2,737680	-6,937486	16,306230	-2,002476	0,094666	-0,073326	-2,737680	-6,937486	16,306230	-2,002476
14:26:43,70	0,355062	3,499930	0,234025	-0,056024	-2,133022	0,061023	0,095036	-0,075475	-2,740790	-1,085573	23,718990	-1,990230	-0,728790	-3,142568	-3,956940	-1,959643	-4,609827	10,494027	0,095036	-0,075475	-2,740790	-7,010383	16,258635	-1,990230	0,095036	-0,075475	-2,740790	-7,010383	16,258635	-1,990230
14:26:43,75	0,355062	3,499930	0,234025	-0,056024	-2,133022	0,061023	0,092537	-0,072680	-2,742722	-1,263146	23,652877	-1,976512	-0,724693	-3,148042	-3,954200	-1,996072	-4,595475	10,502780	0,092537	-0,072680	-2,742722	-6,968531	16,388709	-1,976512	0,092537	-0,072680	-2,742722	-6,968531	16,388709	-1,976512
14:26:43,80	0,355062	3,499930	0,234025	-0,056024	-2,133022	0,061023	0,095229	-0,078965	-2,739982	-0,942139	23,754136	-1,967759	-0,725913	-3,146590	-3,958113	-2,006574	-4,593646	10,485952	0,095229	-0,078965	-2,739982	-7,140856	16,278647	-1,967759	0,095229	-0,078965	-2,739982	-7,140856	16,278647	-1,967759
14:26:43,85	0,355062	3,499930	0,234025	-0,056024	-2,133022	0,061023	0,094581	-0,077183	-2,743895	-1,038458	23,710444	-1,984587	-0,730634	-3,146816	-3,954641	-2,024265	-4,582155	10,469004	0,094581	-0,077183	-2,743895	-7,097304	16,285802	-1,984587	0,094581	-0,077183	-2,743895	-7,097304	16,285802	-1,984587
14:26:43,90	0,355062	3,499930	0,234025	-0,056024	-2,133022	0,061023	0,097138	-0,073206	-2,740423	-1,244121	23,822329	-2,001535	-0,724736	-3,140922	-3,959313	-2,003649	-4,560392	10,469381	0,097138	-0,073206	-2,740423	-6,990826	16,196981	-2,001535	0,097138	-0,073206	-2,740423	-6,990826	16,196981	-2,001535
14:26:43,95	0,355062	3,499930	0,234025	-0,056024	-2,133022	0,061023	0,089084	-0,075368	-2,745095	-1,102580	23,410487	-2,001158	-0,725256	-3,144806	-3,959926	-2,013766	-4,586040	10,500671	0,089084	-0,075368	-2,745095	-7,018944	16,417388	-2,001158	0,089084	-0,075368	-2,745095	-7,018944	16,417388	-2,001158
14:26:44,00	0,355062	3,499930	0,234025	-0,056024	-2,133022	0,061023	0,092708	-0,076859	-2,745708	-1,052317	23,602983	-1,969868	-0,730594	-3,146890	-3,956571	-1,996263	-4,598430	10,469365	0,092708	-0,076859	-2,745708	-7,085727	16,325421	-1,969868	0,092708	-0,076859	-2,745708	-7,085727	16,325421	-1,969868
14:26:44,05	0,355062	3,499930	0,234025	-0,056024	-2,133022	0,061023	0,097182	-0,073278	-2,742353	-1,240487	23,857010	-2,001174	-0,727018	-3,147937	-3,958916	-1,984250	-4,585161	10,432795	0,097182	-0,073278	-2,742353	-6,992820	16,228200	-2,001174	0,097182	-0,073278	-2,742353	-6,992820	16,228200	-2,001174
14:26:44,10	0,355062	3,499930	0,234025	-0,056024	-2,133022	0,061023	0,096301	-0,076899	-2,744698	-1,034717	23,814961	-2,037744	-0,730046	-3,145449	-3,959619	-1,973999	-4,561362	10,459566	0,096301	-0,076899	-2,744698	-7,071269	16,255320	-2,037744	0,096301	-0,076899	-2,744698	-7,071269	16,255320	-2,037744
14:26:44,15	0,355062	3,499930	0,234025	-0,056024	-2,133022	0,061023	0,095660	-0,073032	-2,745401	-1,210033	23,778596	-2,010973	-0,728213	-3,146167	-3,956960	-1,981682	-4,602583	10,460147	0,095660	-0,073032	-2,745401	-6,943073	16,269290	-2,010973	0,095660	-0,073032	-2,745401	-6,943073	16,269290	-2,010973
14:26:44,20	0,355062	3,499930	0,234025	-0,056024	-2,133022	0,061023	0,095366	-0,074979	-2,742742	-1,148357	23,777248	-2,010392	-0,724719	-3,146657	-3,960057	-1,989841	-4,615224	10,471933	0,095366	-0,074979	-2,742742	-7,034194	16,291046	-2,010392	0,095366	-0,074979	-2,742742	-7,034194	16,291046	-2,010392
14:26:44,25	0,355062	3,499930	0,234025	-0,056024	-2,133022	0,061023	0,094042	-0,078250	-2,745839	-0,993289	23,707682	-1,998607	-0,725322	-3,144926	-3,960088	-1,998928	-4,602986	10,448363	0,094042	-0,078250	-2,745839	-7,135904	16,325372	-1,998607	0,094042	-0,078250	-2,745839	-7,135904	16,325372	-1,998607
14:26:44,30	0,355062	3,499930	0,234025	-0,056024	-2,133022	0,061023	0,092845	-0,076862	-2,745870	-1,059402	23,631416	-2,022176	-0,727636	-3,144291	-3,960834	-1,973444	-4,598916	10,482296	0,092845	-0,076862	-2,745870	-7,093070	16,343122	-2,022176	0,092845	-0,076862	-2,745870	-7,093070	16,343122	-2,022176
14:26:44,35	0,355062	3,499930	0,234025	-0,056024	-2,133022	0,061023	0,093452	-0,074540	-2,746616	-1,163864	23,683035	-1,988243	-0,728624	-3,144125	-3,961222	-1,977474	-4,589657	10,488377	0,093452	-0,074540	-2,746616	-7,015280	16,347062	-1,988243	0,093452	-0,074540	-2,746616	-7,015280	16,347062	-1,988243
14:26:44,40	0,355062	3,499930	0,234025	-0,056024	-2,133022	0,061023	0,093803	-0,073602	-2,747004	-1,206631	23,693151	-1,982162	-0,730030	-3,141048	-3,960883	-1,986803	-4,598312	10,448634	0,093803	-0,073602	-2,747004	-6,984421	16,329648	-1,982162	0,093803	-0,073602	-2,747004	-6,984421	16,329648	-1,982162
14:26:44,45	0,355062	3,499930	0,234025	-0,056024	-2,133022	0,061023	0,091840	-0,070845	-2,746665	-1,362163	23,587368	-2,021905	-0,729450	-3,149367	-3,961230	-2,007811	-4,603698	10,467135	0,091840	-0,070845	-2,746665	-6,923517	16,377894	-2,021905	0,091840	-0,070845	-2,746665	-6,923517	16,377894	-2,021905
14:26:44,50	0,355062	3,499930	0,234025	-0,056024	-2,133022	0,061023	0,098755	-0,075508	-2,747012	-1,134867	23,931412	-2,003404	-0,727093	-3,150178	-3,961224	-2,000063	-4,633691	10,461533	0,098755	-0,075508	-2,747012	-7,062249	16,179164	-2,003404	0,098755	-0,075508	-2,747012	-7,062249	16,179164	-2,003404
14:26:44,55	0,355062	3,499930	0,234025	-0,056024	-2,133022	0,061023	0,098279	-0,077955	-2,747006	-1,029751	23,928392	-2,009006	-0,727635	-3,145201	-3,961594	-1,960444	-4,634552	10,491039	0,098279	-0,077955	-2,747006	-7,149181	16,213471	-2,009006	0,098279	-0,077955	-2,747006	-7,149181	16,213471	-2,009006
14:26:44,60	0,355062	3,499930	0,234025	-0,056024	-2,133022	0,061023	0,094240	-0,074996	-2,747376	-1,164518	23,753098	-1,979500	-0,727634	-3,147319	-3,960422	-1,964309	-4,644130	10,489745	0,094240	-0,074996	-2,747376	-7,051722	16,355249	-1,979500	0,094240	-0,074996	-2,747376	-7,051722	16,355249	-1,979500
14:26:44,65	0,355062	3,499930	0,234025	-0,056024	-2,133022	0,061023	0,096073	-0,076056	-2,746204	-1,119621	23,849847	-1,980795	-0,727103	-3,145601	-3,962374	-1,979240	-4,653392	10,495981	0,096073	-0,076056	-2,746204	-7,090043	16,308122	-1,980795	0,096073	-0,076056	-2,746204	-7,090043	16,308122	-1,980795
14:26:44,70	0,355062	3,499930	0,234025	-0,056024	-2,133022	0,061023	0,094320	-0,075657	-2,748156	-1,155859	23,750401	-1,974558	-0,728274	-3,147152	-3,961262	-2,014814	-4,579961	10,439448	0,094320	-0,075657	-2,748156	-7,094952	16,346272	-1,974558	0,094320	-0,075657	-2,748156	-7,094952	16,346272	-1,974558
14:26:44,75	0,355062	3,499930	0,234025	-0,056024	-2,133022	0,061023	0,096249	-0,075419	-2,747044	-1,122449	23,783178	-2,031091	-0,726993	-3,142859	-3,960054	-1,938362	-4,624353	10,471279	0,096249	-0,075419	-2,747044	-7,042831	16,227634	-2,031091	0,096249	-0,075419	-2,747044	-7,042831	16,227634	-2,031091
14:26:44,80	0,355062	3,499930	0,234025	-0,056024	-2,133022	0,061023	0,091891	-0,074381	-2,745836	-1,176614	23,644953	-1,999260	-0,730002	-3,142999	-3,962012	-1,973186	-4,598191	10,477971	0,091891	-0,074381	-2,745836	-7,015556	16,431533	-1,999260	0,091891	-0,074381	-2,745836	-7,015556	16,431533	-1,999260
14:26:44,85	0,355062	3,499930	0,234025	-0,056024	-2,133022	0,061023	0,093517	-0,071845	-2,747794	-1,303246	23,686263	-1,992568	-0,727025	-3,142164	-3,962011	-1,946561	-4,630942	10,462751	0,093517	-0,071845	-2,747794	-6,943105	16,345205	-1,992568	0,093517	-0,071845	-2,747794	-6,943105	16,345205	-1,992568
14:26:44,90	0,355062	3,499930	0,234025	-0,056024	-2,133022	0,061023	0,091304	-0,074006	-2,747793	-1,205962	23,610654	-2,007789	-0,731090	-3,147649	-3,962750	-1,943453	-4,589420	10,487208	0,091304	-0,074006	-2,747793	-7,015403	16,443266	-2,007789	0,091304	-0,074006	-2,747793	-7,015403	16,443266	-2,007789
14:26:44,96	0,355062	3,499930	0,234025	-0,056024	-2,133022	0,061023	0,098087	-0,073229	-2,748532	-1,208846	23,945286	-1,983331	-0,727034	-3,143202	-3,963150	-1,957319	-4,601663	10,498253	0,098087	-0,073229	-2,748532	-6,957303	16,245455	-1,983331	0,098087	-0,073229	-2,748532	-6,957303	16,245455	-1,983331
14:26:45,01	0,355062	3,499930	0,234025	-0,056024	-2,133022	0,061023	0,092208	-0,074517	-2,748932	-1,159402	23,633684	-1,972286	-0,727104	-3,149557	-3,962787	-1,997203	-4,646757	10,452436	0,092208	-0,074517	-2,748932	-7,008973	16,395366	-1,972286	0,092208	-0,074517	-2,748932	-7,008973	16,395366	-1,972286
14:26:45,06	0,355062	3,499930	0,234025	-0,056024	-2,133022	0,061023	0,097747	-0,077634	-2,748569	-1,056297	23,909719	-2,018103	-0,727165	-3,143906	-3,963578	-2,017099	-4,614613	10,479205	0,097747	-0,077634	-2,748569	-7,150575	16,236589	-2,018103	0,097747	-0,077634	-2,748569	-7,150575	16,236589	-2,018103
14:26:45,11	0,355062	3,499930	0,234025	-0,056024	-2,133022	0,061023	0,092883	-0,074756	-2,749360	-1,188081	23,623478	-1,991334	-0,856331	-3,353983	-4,228580	-11,857531	1,123675	10,532757	0,092883	-0,074756	-2,749360	-7,056411	16,332187	-1,991334	0,092883	-0,074756	-2,749360	-7,056411	16,332187	-1,991334
14:26:45,16	0,355062	3,499930	0,234025	-0,056024	-2,133022	0,061023	0,339398	-0,067933	-3,014362	-1,493556	25,051090	-1,937782	-0,818066	-3,274880	-4,155826	-8,583088	-0,235411	10,413899	0,339398	-0,067933	-3,014362	-6,826334	-1,591684	-1,937782	0,339398	-0,067933	-3,014362	-6,826334	-1,591684	-1,937782
14:26:45,21	0,355062	3,499930	0,234025	-0,056024	-2,133022	0,061023	0,251760	-0,061521	-2,941608	-1,366801	24,009183	-2,056640	-0,718913	-3,127262	-3,597638	-3,953500	-3,349328	10,422610	0,251760	-0,061521	-2,941608	-6,196177	4,246029	-2,056640	0,251760	-0,061521	-2,941608	-6,196177	4,246029	-2,056640
14:26:45,26	0,355034	3,500031	0,234038	-0,056045	-2,183039	0,060990	0,074343	-0,073580	-2,383420	-1,121648	20,349796	-2,047929	-0,723706	-3,137512	-3,551817	-5,089204	-2,879661	10,491774	0,074343	-0,073580	-2,383420	-6,897688	14,513877	-2,047929	0,074343	-0,073580	-2,383420	-6,897688	14,513877	-2,047929
14:26:45,31	0,355034	3,500031	0,234038	-0,056045	-2,183039	0,060990	0,085617	-0,074554	-2,337599	-1,232091	19,717653	-1,978765	-0,723588	-3,142426	-3,550614	-5,043389	-2,898842	10,484403	0,085617	-0,074554	-2,337599	-7,084616	12,996739	-1,978765	0,085617	-0,074554	-2,337599	-7,084616	12,996739	-1,978765
14:26:45,36	0,355034	3,500031	0,234038	-0,056045	-2,183039	0,060990	0,089813	-0,077114	-2,336396	-1,092701	19,985145	-1,986136	-0,727173	-3,141687	-3,556451	-5,051531	-2,902634	10,492252	0,089813	-0,077114	-2,336396	-7,146146	12,934797	-1,986136	0,089813	-0,077114	-2,336396	-7,146146	12,934797	-1,986136
14:26:45,41	0,355034	3,500031	0,234038	-0,056045	-2,183039	0,060990	0,090965	-0,073639	-2,342233	-1,280734	20,039899	-1,978287	-0,727128	-3,145368	-3,554492	-5,033967	-2,934833	10,479620	0,090965	-0,073639	-2,342233	-7,061425	12,899110	-1,978287	0,090965	-0,073639	-2,342233	-7,061425	12,899110	-1,978287
14:26:45,46	0,355034	3,500031	0,234038	-0,056045	-2,183039	0,060990	0,094130	-0,075519	-2,340274	-1,202089	20,235780	-1,990919	-0,725958	-3,138976	-3,556845	-5,027870	-2,901620	10,483203	0,094130	-0,075519	-2,340274	-7,130342	12,846553	-1,990919	0,094130	-0,075519	-2,340274	-7,130342	12,846553	-1,990919
14:26:45,51	0,355034	3,500031	0,234038	-0,056045	-2,183039	0,060990	0,088010	-0,073336	-2,342627	-1,283794	19,906212	-1,987336	-0,726062	-3,142719	-3,556856	-5,067228	-2,959788	10,471487	0,088010	-0,073336	-2,342627	-7,040679	12,997407	-1,987336	0,088010	-0,073336	-2,342627	-7,040679	12,997407	-1,987336
14:26:45,56	0,355034	3,500031	0,234038	-0,056045	-2,183039	0,060990	0,091304	-0,075118	-2,342638	-1,261205	20,072470	-1,999052	-0,725408	-3,144347	-3,556853	-5,046310	-2,952649	10,451990	0,091304	-0,075118	-2,342638	-7,157946	12,905130	-1,999052	0,091304	-0,075118	-2,342638	-7,157946	12,905130	-1,999052
14:26:45,61	0,355034	3,500031	0,234038	-0,056045	-2,183039	0,060990	0,092387	-0,076498	-2,342635	-1,172805	20,143337	-2,018549	-0,832349	-3,303763	-3,790209	-12,677125	1,982453	10,515826	0,092387	-0,076498	-2,342635	-7,177874	12,890974	-2,018549	0,092387	-0,076498	-2,342635	-7,177874	12,890974	-2,018549
14:26:45,66	0,355034	3,500031	0,234038	-0,056045	-2,183039	0,060990	0,283915	-0,063592	-2,575991	-1,385373	21,026773	-1,954714	-0,800771	-3,246496	-3,712219	-10,533856	0,646737	10,443752	0,283915	-0,063592	-2,575991	-6,377366	-1,260550	-1,954714	0,283915	-0,063592	-2,575991	-6,377366	-1,260550	-1,954714
14:26:45,71	0,355034	3,500031	0,234038	-0,056045	-2,183039	0,060990	0,218532	-0,062306	-2,498001	-1,537382	20,150845	-2,026787	-0,701150	-3,091827	-3,215453	-5,138155	-2,475414	10,403286	0,218532	-0,062306	-2,498001	-6,428412	2,996079	-2,026787	0,218532	-0,062306	-2,498001	-6,428412	2,996079	-2,026787
14:26:45,76	0,355076	3,499972	0,234042	-0,056024	-2,233031	0,060999	0,034774	-0,071246	-2,001235	-1,078500	16,829295	-2,067253	-0,709951	-3,109876	-3,153863	-6,615495	-1,826809	10,421797	0,034774	-0,071246	-2,001235	-6,671339	14,099565	-2,067253	0,034774	-0,071246	-2,001235	-6,671339	14,099565	-2,067253
14:26:45,81	0,355076	3,499972	0,234042	-0,056024	-2,233031	0,060999	0,054805	-0,072648	-1,939645	-1,182551	16,267228	-2,048742	-0,707529	-3,113207	-3,156146	-6,579820	-1,846963	10,441479	0,054805	-0,072648	-1,939645	-6,885457	11,965010	-2,048742	0,054805	-0,072648	-1,939645	-6,885457	11,965010	-2,048742
14:26:45,86	0,355076	3,499972	0,234042	-0,056024	-2,233031	0,060999	0,056479	-0,076411	-1,941928	-0,986501	16,395232	-2,029061	-0,707607	-3,111259	-3,158895	-6,599242	-1,869862	10,428357	0,056479	-0,076411	-1,941928	-6,984787	11,961629	-2,029061	0,056479	-0,076411	-1,941928	-6,984787	11,961629	-2,029061
14:26:45,91	0,355076	3,499972	0,234042	-0,056024	-2,233031	0,060999	0,054831	-0,075370	-1,944676	-1,070190	16,304159	-2,042182	-0,709891	-3,112987	-3,161212	-6,579061	-1,830077	10,430183	0,054831	-0,075370	-1,944676	-6,986736	11,999934	-2,042182	0,054831	-0,075370	-1,944676	-6,986736	11,999934	-2,042182
14:26:45,96	0,355076	3,499972	0,234042	-0,056024	-2,233031	0,060999	0,057469	-0,074257	-1,946994	-1,083542	16,438946	-2,040356	-0,705255	-3,111038	-3,165090	-6,581616	-1,883830	10,446473	0,057469	-0,074257	-1,946994	-6,912686	11,927598	-2,040356	0,057469	-0,074257	-1,946994	-6,912686	11,927598	-2,040356
14:26:46,01	0,355076	3,499972	0,234042	-0,056024	-2,233031	0,060999	0,053463	-0,077296	-1,950872	-0,973305	16,255288	-2,024066	-0,712905	-3,112799	-3,163962	-6,600733	-1,849406	10,411587	0,053463	-0,077296	-1,950872	-7,041067	12,058425	-2,024066	0,053463	-0,077296	-1,950872	-7,041067	12,058425	-2,024066
14:26:46,06	0,355076	3,499972	0,234042	-0,056024	-2,233031	0,060999	0,058813	-0,071552	-1,949744	-1,251744	16,499719	-2,058953	-0,711026	-3,109221	-3,167832	-6,522112	-1,880387	10,403306	0,058813	-0,071552	-1,949744	-6,868596	11,882884	-2,058953	0,058813	-0,071552	-1,949744	-6,868596	11,882884	-2,058953
14:26:46,11	0,355076	3,499972	0,234042	-0,056024	-2,233031	0,060999	0,054775	-0,071390	-1,953614	-1,247715	16,373331	-2,067233	-0,708186	-3,109315	-3,165471	-6,573852	-1,864213	10,466384	0,054775	-0,071390	-1,953614	-6,851809	12,073464	-2,067233	0,054775	-0,071390	-1,953614	-6,851809	12,073464	-2,067233
14:26:46,16	0,355076	3,499972	0,234042	-0,056024	-2,233031	0,060999	0,053437	-0,073897	-1,951253	-1,129202	16,250819	-2,004156	-0,711707	-3,108811	-3,167059	-6,565668	-1,871203	10,427746	0,053437	-0,073897	-1,951253	-6,930113	12,056047	-2,004156	0,053437	-0,073897	-1,951253	-6,930113	12,056047	-2,004156
14:26:46,21	0,355076	3,499972	0,234042	-0,056024	-2,233031	0,060999	0,054761	-0,070595	-1,952841	-1,302846	16,330285	-2,042793	-0,711098	-3,111621	-3,168212	-6,567335	-1,854256	10,428696	0,054761	-0,070595	-1,952841	-6,844582	12,031525	-2,042793	0,054761	-0,070595	-1,952841	-6,844582	12,031525	-2,042793
14:26:46,26	0,355076	3,499972	0,234042	-0,056024	-2,233031	0,060999	0,056890	-0,072528	-1,953994	-1,188511	16,431068	-2,041843	-0,711153	-3,112595	-3,166958	-6,547122	-1,864525	10,441778	0,056890	-0,072528	-1,953994	-6,881951	11,965193	-2,041843	0,056890	-0,072528	-1,953994	-6,881951	11,965193	-2,041843
14:26:46,31	0,355076	3,499972	0,234042	-0,056024	-2,233031	0,060999	0,057761	-0,072967	-1,952740	-1,164482	16,498990	-2,028761	-0,708775	-3,115954	-3,170510	-6,564263	-1,922997	10,442155	0,057761	-0,072967	-1,952740	-6,892365	11,964756	-2,028761	0,057761	-0,072967	-1,952740	-6,892365	11,964756	-2,028761
14:26:46,36	0,355076	3,499972	0,234042	-0,056024	-2,233031	0,060999	0,059481	-0,076706	-1,956292	-1,029243	16,602846	-2,028384	-0,714653	-3,111955	-3,167029	-6,568611	-1,877228	10,455661	0,059481	-0,076706	-1,956292	-7,050667	11,933555	-2,028384	0,059481	-0,076706	-1,956292	-7,050667	11,933555	-2,028384
14:26:46,41	0,355076	3,499972	0,234042	-0,056024	-2,233031	0,060999	0,058956	-0,069616	-1,952811	-1,360461	16,548898	-2,014878	-0,709913	-3,113642	-3,171693	-6,553959	-1,878982	10,429790	0,058956	-0,069616	-1,952811	-6,825319	11,920816	-2,014878	0,058956	-0,069616	-1,952811	-6,825319	11,920816	-2,014878
14:26:46,46	0,355076	3,499972	0,234042	-0,056024	-2,233031	0,060999	0,058048	-0,074565	-1,957475	-1,097333	16,515206	-2,040749	-0,713140	-3,111493	-3,169246	-6,551528	-1,866676	10,426816	0,058048	-0,074565	-1,957475	-6,950647	11,958466	-2,040749	0,058048	-0,074565	-1,957475	-6,950647	11,958466	-2,040749
14:26:46,51	0,355076	3,499972	0,234042	-0,056024	-2,233031	0,060999	0,057800	-0,070695	-1,955028	-1,286658	16,498267	-2,043723	-0,709838	-3,111462	-3,172075	-6,521520	-1,853183	10,430852	0,057800	-0,070695	-1,955028	-6,836240	11,960988	-2,043723	0,057800	-0,070695	-1,955028	-6,836240	11,960988	-2,043723
14:26:46,57	0,355076	3,499972	0,234042	-0,056024	-2,233031	0,060999	0,056122	-0,073539	-1,957857	-1,112091	16,430282	-2,039687	-0,711651	-3,115686	-3,168190	-6,545869	-1,900053	10,421452	0,056122	-0,073539	-1,957857	-6,884911	12,024682	-2,039687	0,056122	-0,073539	-1,957857	-6,884911	12,024682	-2,039687
14:26:46,61	0,355076	3,499972	0,234042	-0,056024	-2,233031	0,060999	0,060686	-0,074082	-1,953972	-1,136651	16,669966	-2,049087	-0,709520	-3,111384	-3,170550	-6,567560	-1,898098	10,419335	0,060686	-0,074082	-1,953972	-6,952050	11,906080	-2,049087	0,060686	-0,074082	-1,953972	-6,952050	11,906080	-2,049087
14:26:46,66	0,355076	3,499972	0,234042	-0,056024	-2,233031	0,060999	0,055896	-0,073776	-1,956332	-1,161693	16,401092	-2,051204	-0,708748	-3,112163	-3,166633	-6,546720	-1,929603	10,439971	0,055896	-0,073776	-1,956332	-6,953105	12,013268	-2,051204	0,055896	-0,073776	-1,956332	-6,953105	12,013268	-2,051204
14:26:46,71	0,355076	3,499972	0,234042	-0,056024	-2,233031	0,060999	0,056184	-0,074834	-1,952415	-1,123516	16,449900	-2,030568	-0,711644	-3,114643	-3,168571	-6,552815	-1,854680	10,442745	0,056184	-0,074834	-1,952415	-6,998020	12,039420	-2,030568	0,056184	-0,074834	-1,952415	-6,998020	12,039420	-2,030568
14:26:46,76	0,355076	3,499972	0,234042	-0,056024	-2,233031	0,060999	0,059780	-0,073566	-1,954353	-1,127654	16,594149	-2,027794	-0,709389	-3,114656	-3,171290	-6,581302	-1,887984	10,458548	0,059780	-0,073566	-1,954353	-6,902560	11,901388	-2,027794	0,059780	-0,073566	-1,954353	-6,902560	11,901388	-2,027794
14:26:46,81	0,355076	3,499972	0,234042	-0,056024	-2,233031	0,060999	0,058664	-0,075525	-1,957072	-1,068840	16,528096	-2,011991	-0,707012	-3,110011	-3,171690	-6,554442	-1,902093	10,449473	0,058664	-0,075525	-1,957072	-6,997575	11,922944	-2,011991	0,058664	-0,075525	-1,957072	-6,997575	11,922944	-2,011991
14:26:46,86	0,355076	3,499972	0,234042	-0,056024	-2,233031	0,060999	0,058055	-0,072582	-1,956708	-1,180062	16,522209	-2,055606	-0,711634	-3,112657	-3,170926	-6,538062	-1,864637	10,414933	0,058055	-0,072582	-1,956708	-6,877733	11,964853	-2,055606	0,058055	-0,072582	-1,956708	-6,877733	11,964853	-2,055606
14:26:46,91	0,355076	3,499972	0,234042	-0,056024	-2,233031	0,060999	0,058055	-0,072582	-1,956708	-1,180062	16,522209	-2,055606	-0,708660	-3,112455	-3,172104	-6,514327	-1,897413	10,380983	0,058055	-0,072582	-1,956708	-6,877733	11,964853	-2,055606	0,058055	-0,072582	-1,956708	-6,877733	11,964853	-2,055606
14:26:46,96	0,355076	3,499972	0,234042	-0,056024	-2,233031	0,060999	0,056393	-0,075057	-1,957885	-1,067889	16,472706	-2,089556	-0,708125	-3,112176	-3,173609	-6,518893	-1,922700	10,449102	0,056393	-0,075057	-1,957885	-6,959834	12,045851	-2,089556	0,056393	-0,075057	-1,957885	-6,959834	12,045851	-2,089556
14:26:47,01	0,355076	3,499972	0,234042	-0,056024	-2,233031	0,060999	0,054284	-0,071765	-1,955147	-1,246814	16,366300	-2,042822	-0,710456	-3,108983	-3,169365	-6,515389	-1,905749	10,427717	0,054284	-0,071765	-1,955147	-6,880350	12,104980	-2,042822	0,054284	-0,071765	-1,955147	-6,880350	12,104980	-2,042822
14:26:47,06	0,355076	3,499972	0,234042	-0,056024	-2,233031	0,060999	0,054284	-0,071765	-1,955147	-1,246814	16,366300	-2,042822	-0,707295	-3,110607	-3,170194	-6,542698	-1,933680	10,446486	0,054284	-0,071765	-1,955147	-6,880350	12,104980	-2,042822	0,054284	-0,071765	-1,955147	-6,880350	12,104980	-2,042822
14:26:47,11	0,355076	3,499972	0,234042	-0,056024	-2,233031	0,060999	0,054110	-0,075315	-1,955976	-1,100050	16,347576	-2,024053	-0,712196	-3,113357	-3,169757	-6,518235	-1,900870	10,402966	0,054110	-0,075315	-1,955976	-7,012272	12,099902	-2,024053	0,054110	-0,075315	-1,955976	-7,012272	12,099902	-2,024053
14:26:47,17	0,355076	3,499972	0,234042	-0,056024	-2,233031	0,060999	0,058942	-0,072445	-1,955539	-1,208653	16,603608	-2,067573	-0,708698	-3,110955	-3,171992	-6,523151	-1,901491	10,413796	0,058942	-0,072445	-1,955539	-6,895567	11,976641	-2,067573	0,058942	-0,072445	-1,955539	-6,895567	11,976641	-2,067573
14:26:47,22	0,355076	3,499972	0,234042	-0,056024	-2,233031	0,060999	0,055113	-0,074273	-1,957774	-1,116575	16,400547	-2,056743	-0,705103	-3,112914	-3,173989	-6,494142	-1,900236	10,435676	0,055113	-0,074273	-1,957774	-6,947015	12,074166	-2,056743	0,055113	-0,074273	-1,957774	-6,947015	12,074166	-2,056743
14:26:47,27	0,355076	3,499972	0,234042	-0,056024	-2,233031	0,060999	0,055013	-0,078366	-1,959771	-0,888151	16,419823	-2,034863	-0,711271	-3,115562	-3,177562	-6,654073	-1,815328	10,431065	0,055013	-0,078366	-1,959771	-7,039885	12,101320	-2,034863	0,055013	-0,078366	-1,959771	-7,039885	12,101320	-2,034863
14:26:47,32	0,355076	3,499972	0,234042	-0,056024	-2,233031	0,060999	0,060390	-0,074349	-1,963344	-1,103492	16,518469	-2,039474	-0,832362	-3,322982	-3,437164	-16,420076	3,678274	10,512067	0,060390	-0,074349	-1,963344	-6,939855	11,777871	-2,039474	0,060390	-0,074349	-1,963344	-6,939855	11,777871	-2,039474
14:26:47,37	0,355076	3,499972	0,234042	-0,056024	-2,233031	0,060999	0,300566	-0,073191	-2,222946	-1,289108	17,803252	-1,958472	-0,791016	-3,243742	-3,367563	-13,358605	2,167380	10,458417	0,300566	-0,073191	-2,222946	-7,034576	-5,791214	-1,958472	0,300566	-0,073191	-2,222946	-7,034576	-5,791214	-1,958472
14:26:47,42	0,355076	3,499972	0,234042	-0,056024	-2,233031	0,060999	0,211269	-0,069378	-2,153345	-1,265124	16,566530	-2,012122	-0,689026	-3,090137	-2,820628	-8,442680	-1,403490	10,474328	0,211269	-0,069378	-2,153345	-6,711266	-0,018068	-2,012122	0,211269	-0,069378	-2,153345	-6,711266	-0,018068	-2,012122
14:26:47,47	0,355007	3,500016	0,234024	-0,056024	-2,283042	0,060981	0,027248	-0,080901	-1,606410	-1,300417	13,040221	-1,996212	-0,691845	-3,108473	-2,789664	-9,322632	-0,995718	10,480845	0,027248	-0,080901	-1,606410	-7,651131	10,901220	-1,996212	0,027248	-0,080901	-1,606410	-7,651131	10,901220	-1,996212
14:26:47,52	0,355007	3,500016	0,234024	-0,056024	-2,283042	0,060981	0,044537	-0,087628	-1,575446	-1,037459	12,973289	-1,989694	-0,695306	-3,108854	-2,792776	-9,273046	-1,035134	10,451241	0,044537	-0,087628	-1,575446	-7,916227	9,477122	-1,989694	0,044537	-0,087628	-1,575446	-7,916227	9,477122	-1,989694
14:26:47,57	0,355007	3,500016	0,234024	-0,056024	-2,283042	0,060981	0,046598	-0,084821	-1,578558	-1,192760	13,143085	-2,019298	-0,688967	-3,105039	-2,798996	-9,295661	-1,087230	10,474631	0,046598	-0,084821	-1,578558	-7,851186	9,485169	-2,019298	0,046598	-0,084821	-1,578558	-7,851186	9,485169	-2,019298
14:26:47,62	0,355007	3,500016	0,234024	-0,056024	-2,283042	0,060981	0,040124	-0,088403	-1,584778	-1,062899	12,812936	-1,995908	-0,696910	-3,107254	-2,802472	-9,249451	-1,007107	10,478348	0,040124	-0,088403	-1,584778	-8,002544	9,663176	-1,995908	0,040124	-0,088403	-1,584778	-8,002544	9,663176	-1,995908
14:26:47,67	0,355007	3,500016	0,234024	-0,056024	-2,283042	0,060981	0,046014	-0,082631	-1,588254	-1,270540	13,119178	-1,992191	-0,694752	-3,107564	-2,799750	-9,267645	-1,037984	10,484695	0,046014	-0,082631	-1,588254	-7,757097	9,507045	-1,992191	0,046014	-0,082631	-1,588254	-7,757097	9,507045	-1,992191
14:26:47,72	0,355007	3,500016	0,234024	-0,056024	-2,283042	0,060981	0,045204	-0,084655	-1,585532	-1,201129	13,076702	-1,985844	-0,694776	-3,109066	-2,803110	-9,266974	-1,062851	10,487325	0,045204	-0,084655	-1,585532	-7,846571	9,528212	-1,985844	0,045204	-0,084655	-1,585532	-7,846571	9,528212	-1,985844
14:26:47,77	0,355007	3,500016	0,234024	-0,056024	-2,283042	0,060981	0,046516	-0,085386	-1,588892	-1,184318	13,157976	-1,983215	-0,692698	-3,110319	-2,804087	-9,445613	-0,928427	10,492619	0,046516	-0,085386	-1,588892	-7,887141	9,506440	-1,983215	0,046516	-0,085386	-1,588892	-7,887141	9,506440	-1,983215
14:26:47,82	0,355007	3,500016	0,234024	-0,056024	-2,283042	0,060981	0,046563	-0,087812	-1,589869	-1,031104	12,938485	-1,977920	-0,814641	-3,302401	-3,077092	-18,360999	4,518809	10,539762	0,046563	-0,087812	-1,589869	-7,924319	9,283286	-1,977920	0,046563	-0,087812	-1,589869	-7,924319	9,283286	-1,977920
14:26:47,87	0,355007	3,500016	0,234024	-0,056024	-2,283042	0,060981	0,273882	-0,078247	-1,862874	-1,268729	14,314495	-1,930777	-0,777175	-3,245364	-2,989392	-16,246949	3,205601	10,461767	0,273882	-0,078247	-1,862874	-7,411099	-7,185227	-1,930777	0,273882	-0,078247	-1,862874	-7,411099	-7,185227	-1,930777
14:26:47,92	0,355007	3,500016	0,234024	-0,056024	-2,283042	0,060981	0,205754	-0,082175	-1,775174	-1,144713	13,259265	-2,008772	-0,672507	-3,079454	-2,496392	-10,346878	-0,397787	10,456003	0,205754	-0,082175	-1,775174	-7,595441	-2,892412	-2,008772	0,205754	-0,082175	-1,775174	-7,595441	-2,892412	-2,008772
14:26:47,97	0,355082	3,499980	0,234039	-0,056042	-2,333039	0,060990	0,009737	-0,089865	-1,282174	-0,915395	9,977711	-2,014536	-0,685258	-3,094806	-2,464916	-11,347557	0,095657	10,477841	0,009737	-0,089865	-1,282174	-7,969827	9,213328	-2,014536	0,009737	-0,089865	-1,282174	-7,969827	9,213328	-2,014536
14:26:48,02	0,355082	3,499980	0,234039	-0,056042	-2,333039	0,060990	0,029408	-0,086498	-1,250698	-1,163495	9,887257	-1,992699	-0,688214	-3,091101	-2,467754	-11,318958	0,038812	10,460534	0,029408	-0,086498	-1,250698	-7,953601	7,578717	-1,992699	0,029408	-0,086498	-1,250698	-7,953601	7,578717	-1,992699
14:26:48,07	0,355082	3,499980	0,234039	-0,056042	-2,333039	0,060990	0,027677	-0,082086	-1,253536	-1,427843	9,850427	-2,010006	-0,682377	-3,092901	-2,475336	-11,337454	0,058293	10,490929	0,027677	-0,082086	-1,253536	-7,871616	7,677782	-2,010006	0,027677	-0,082086	-1,253536	-7,871616	7,677782	-2,010006
14:26:48,12	0,355082	3,499980	0,234039	-0,056042	-2,333039	0,060990	0,026317	-0,088041	-1,261118	-1,110563	9,753952	-1,979610	-0,684640	-3,091666	-2,480450	-11,277030	0,040486	10,470838	0,026317	-0,088041	-1,261118	-8,021798	7,688063	-1,979610	0,026317	-0,088041	-1,261118	-8,021798	7,688063	-1,979610
14:26:48,17	0,355082	3,499980	0,234039	-0,056042	-2,333039	0,060990	0,026379	-0,085464	-1,266232	-1,229804	9,818419	-1,999701	-0,684095	-3,091918	-2,478515	-11,306540	0,054147	10,475303	0,026379	-0,085464	-1,266232	-7,938703	7,747646	-1,999701	0,026379	-0,085464	-1,266232	-7,938703	7,747646	-1,999701
14:26:48,22	0,355082	3,499980	0,234039	-0,056042	-2,333039	0,060990	0,026325	-0,086061	-1,264296	-1,201663	9,783215	-1,995236	-0,682843	-3,095338	-2,480432	-11,271107	0,032757	10,465439	0,026325	-0,086061	-1,264296	-7,957459	7,716696	-1,995236	0,026325	-0,086061	-1,264296	-7,957459	7,716696	-1,995236
14:26:48,27	0,355082	3,499980	0,234039	-0,056042	-2,333039	0,060990	0,028662	-0,088856	-1,266214	-1,057149	9,946097	-2,005100	-0,682271	-3,092960	-2,481986	-11,266032	0,026712	10,476281	0,028662	-0,088856	-1,266214	-8,032325	7,696157	-2,005100	0,028662	-0,088856	-1,266214	-8,032325	7,696157	-2,005100
14:26:48,32	0,355082	3,499980	0,234039	-0,056042	-2,333039	0,060990	0,026316	-0,088163	-1,267768	-1,095887	9,831531	-1,994258	-0,685231	-3,093453	-2,484064	-11,274025	0,038818	10,478238	0,026316	-0,088163	-1,267768	-8,016656	7,765739	-1,994258	0,026316	-0,088163	-1,267768	-8,016656	7,765739	-1,994258
14:26:48,37	0,355082	3,499980	0,234039	-0,056042	-2,333039	0,060990	0,028222	-0,085846	-1,269846	-1,209888	9,917676	-1,992301	-0,681580	-3,094352	-2,484694	-11,270937	-0,011428	10,487572	0,028222	-0,085846	-1,269846	-7,948765	7,702252	-1,992301	0,028222	-0,085846	-1,269846	-7,948765	7,702252	-1,992301
14:26:48,42	0,355082	3,499980	0,234039	-0,056042	-2,333039	0,060990	0,027175	-0,089457	-1,270476	-1,064084	9,891039	-1,982967	-0,681045	-3,090858	-2,483886	-11,228379	0,024559	10,521111	0,027175	-0,089457	-1,270476	-8,086429	7,757789	-1,982967	0,027175	-0,089457	-1,270476	-8,086429	7,757789	-1,982967
14:26:48,47	0,355082	3,499980	0,234039	-0,056042	-2,333039	0,060990	0,023882	-0,088173	-1,269668	-1,078385	9,738679	-1,949428	-0,683371	-3,093180	-2,482380	-11,227127	0,009229	10,446267	0,023882	-0,088173	-1,269668	-7,999969	7,863910	-1,949428	0,023882	-0,088173	-1,269668	-7,999969	7,863910	-1,949428
14:26:48,52	0,355082	3,499980	0,234039	-0,056042	-2,333039	0,060990	0,027057	-0,087320	-1,268162	-1,135417	9,912494	-2,024272	-0,683014	-3,092710	-2,484229	-11,256268	-0,000896	10,463245	0,027057	-0,087320	-1,268162	-7,990001	7,788539	-2,024272	0,027057	-0,087320	-1,268162	-7,990001	7,788539	-2,024272
14:26:48,57	0,355082	3,499980	0,234039	-0,056042	-2,333039	0,060990	0,026471	-0,087394	-1,270011	-1,154906	9,861849	-2,007294	-0,682294	-3,090146	-2,488106	-11,259295	0,036139	10,491553	0,026471	-0,087394	-1,270011	-8,015303	7,783893	-2,007294	0,026471	-0,087394	-1,270011	-8,015303	7,783893	-2,007294
14:26:48,62	0,355082	3,499980	0,234039	-0,056042	-2,333039	0,060990	0,023890	-0,086735	-1,273888	-1,158586	9,706533	-1,978986	-0,686015	-3,093348	-2,488117	-11,280682	0,016332	10,477914	0,023890	-0,086735	-1,273888	-7,967293	7,831133	-1,978986	0,023890	-0,086735	-1,273888	-7,967293	7,831133	-1,978986
14:26:48,67	0,355082	3,499980	0,234039	-0,056042	-2,333039	0,060990	0,028524	-0,085114	-1,273899	-1,270752	9,938843	-1,992625	-0,681048	-3,092139	-2,488230	-11,234100	0,017875	10,426506	0,028524	-0,085114	-1,273899	-7,952170	7,699734	-1,992625	0,028524	-0,085114	-1,273899	-7,952170	7,699734	-1,992625
14:26:48,72	0,355082	3,499980	0,234039	-0,056042	-2,333039	0,060990	0,024994	-0,088811	-1,274012	-1,053865	9,794846	-2,044033	-0,682892	-3,093730	-2,489778	-11,269827	0,022661	10,451639	0,024994	-0,088811	-1,274012	-8,025521	7,832852	-2,044033	0,024994	-0,088811	-1,274012	-8,025521	7,832852	-2,044033
14:26:48,77	0,355082	3,499980	0,234039	-0,056042	-2,333039	0,060990	0,027293	-0,088009	-1,275560	-1,109262	9,881106	-2,018900	-0,683448	-3,091612	-2,487016	-11,243076	0,009115	10,502765	0,027293	-0,088009	-1,275560	-8,018000	7,738571	-2,018900	0,027293	-0,088009	-1,275560	-8,018000	7,738571	-2,018900
14:26:48,82	0,355082	3,499980	0,234039	-0,056042	-2,333039	0,060990	0,025737	-0,086469	-1,272798	-1,187744	9,830094	-1,967775	-0,684621	-3,095020	-2,485510	-11,263991	0,017770	10,433800	0,025737	-0,086469	-1,272798	-7,975523	7,809767	-1,967775	0,025737	-0,086469	-1,272798	-7,975523	7,809767	-1,967775
14:26:48,87	0,355082	3,499980	0,234039	-0,056042	-2,333039	0,060990	0,029274	-0,087157	-1,271292	-1,154918	9,991620	-2,036739	-0,685188	-3,092571	-2,489376	-11,236078	0,016958	10,460330	0,029274	-0,087157	-1,271292	-7,996722	7,693573	-2,036739	0,029274	-0,087157	-1,271292	-7,996722	7,693573	-2,036739
14:26:48,92	0,355082	3,499980	0,234039	-0,056042	-2,333039	0,060990	0,027437	-0,085441	-1,275158	-1,230862	9,920643	-2,010209	-0,682270	-3,094228	-2,490138	-11,243703	-0,002645	10,470193	0,027437	-0,085441	-1,275158	-7,938013	7,766850	-2,010209	0,027437	-0,085441	-1,275158	-7,938013	7,766850	-2,010209
14:26:48,97	0,355082	3,499980	0,234039	-0,056042	-2,333039	0,060990	0,027413	-0,088797	-1,275920	-1,077144	9,922617	-2,000346	-0,685214	-3,091781	-2,485878	-11,260876	0,046237	10,478888	0,027413	-0,088797	-1,275920	-8,047733	7,770672	-2,000346	0,027413	-0,088797	-1,275920	-8,047733	7,770672	-2,000346
14:26:49,02	0,355082	3,499980	0,234039	-0,056042	-2,333039	0,060990	0,026766	-0,085024	-1,271660	-1,239590	9,849663	-1,991651	-0,684438	-3,090731	-2,489073	-11,226395	0,025748	10,478900	0,026766	-0,085024	-1,271660	-7,914004	7,748502	-1,991651	0,026766	-0,085024	-1,271660	-7,914004	7,748502	-1,991651
14:26:49,07	0,355082	3,499980	0,234039	-0,056042	-2,333039	0,060990	0,025469	-0,085171	-1,274855	-1,232482	9,822290	-1,991639	-0,682821	-3,093120	-2,488573	-11,233077	0,022698	10,484548	0,025469	-0,085171	-1,274855	-7,918387	7,822996	-1,991639	0,025469	-0,085171	-1,274855	-7,918387	7,822996	-1,991639
14:26:49,12	0,355082	3,499980	0,234039	-0,056042	-2,333039	0,060990	0,026729	-0,087766	-1,274355	-1,103493	9,883583	-1,985991	-0,682862	-3,091455	-2,487053	-11,242089	-0,013076	10,453739	0,026729	-0,087766	-1,274355	-7,993153	7,785327	-1,985991	0,026729	-0,087766	-1,274355	-7,993153	7,785327	-1,985991
14:26:49,17	0,355082	3,499980	0,234039	-0,056042	-2,333039	0,060990	0,025308	-0,086898	-1,272835	-1,184145	9,819737	-2,016800	-0,681516	-3,089890	-2,490024	-11,222672	0,004397	10,503612	0,025308	-0,086898	-1,272835	-8,005624	7,833084	-2,016800	0,025308	-0,086898	-1,272835	-8,005624	7,833084	-2,016800
14:26:49,22	0,355082	3,499980	0,234039	-0,056042	-2,333039	0,060990	0,023279	-0,087281	-1,275806	-1,139380	9,722337	-1,966927	-0,682750	-3,091846	-2,489341	-11,193238	0,016094	10,479751	0,023279	-0,087281	-1,275806	-7,990936	7,894917	-1,966927	0,023279	-0,087281	-1,275806	-7,990936	7,894917	-1,966927
14:26:49,27	0,355082	3,499980	0,234039	-0,056042	-2,333039	0,060990	0,025590	-0,087191	-1,275123	-1,119217	9,862157	-1,990788	-0,686631	-3,094508	-2,488248	-11,222094	0,002105	10,478676	0,025590	-0,087191	-1,275123	-7,963703	7,853316	-1,990788	0,025590	-0,087191	-1,275123	-7,963703	7,853316	-1,990788
14:26:49,32	0,355082	3,499980	0,234039	-0,056042	-2,333039	0,060990	0,029836	-0,085160	-1,274030	-1,251360	10,064938	-1,991863	-0,685208	-3,093368	-2,489731	-11,234053	-0,005648	10,498441	0,029836	-0,085160	-1,274030	-7,936430	7,722809	-1,991863	0,029836	-0,085160	-1,274030	-7,936430	7,722809	-1,991863
14:26:49,38	0,355082	3,499980	0,234039	-0,056042	-2,333039	0,060990	0,028137	-0,085823	-1,275513	-1,229578	9,970118	-1,972098	-0,682688	-3,092180	-2,491072	-11,232006	-0,005970	10,488763	0,028137	-0,085823	-1,275513	-7,966693	7,761347	-1,972098	0,028137	-0,085823	-1,275513	-7,966693	7,761347	-1,972098
14:26:49,43	0,355082	3,499980	0,234039	-0,056042	-2,333039	0,060990	0,025849	-0,087411	-1,276854	-1,146276	9,853056	-1,981776	-0,683714	-3,093140	-2,491460	-11,208929	-0,034197	10,508303	0,025849	-0,087411	-1,276854	-8,008020	7,823923	-1,981776	0,025849	-0,087411	-1,276854	-8,008020	7,823923	-1,981776
14:26:49,48	0,355082	3,499980	0,234039	-0,056042	-2,333039	0,060990	0,027193	-0,087003	-1,277242	-1,180380	9,957054	-1,962236	-0,685212	-3,090246	-2,492999	-11,238372	0,020749	10,438795	0,027193	-0,087003	-1,277242	-8,010126	7,822401	-1,962236	0,027193	-0,087003	-1,277242	-8,010126	7,822401	-1,962236
14:26:49,53	0,355082	3,499980	0,234039	-0,056042	-2,333039	0,060990	0,244408	-0,074351	-1,545050	-1,499038	10,753351	-1,922857	-0,803278	-3,274928	-2,759269	-20,131586	5,509047	10,547682	0,244408	-0,074351	-1,545050	-7,335581	-8,432655	-1,922857	0,244408	-0,074351	-1,545050	-7,335581	-8,432655	-1,922857
14:26:49,58	0,355082	3,499980	0,234039	-0,056042	-2,333039	0,060990	0,244408	-0,074351	-1,545050	-1,499038	10,753351	-1,922857	-0,765791	-3,207242	-2,632925	-17,245925	3,831912	10,400308	0,244408	-0,074351	-1,545050	-7,335581	-8,432655	-1,922857	0,244408	-0,074351	-1,545050	-7,335581	-8,432655	-1,922857
14:26:49,63	0,355082	3,499980	0,234039	-0,056042	-2,333039	0,060990	0,167047	-0,072973	-1,418707	-1,580315	10,068205	-2,070231	-0,664758	-3,043317	-2,165512	-11,416819	0,422200	10,395532	0,167047	-0,072973	-1,418707	-7,308670	-3,044969	-2,070231	0,167047	-0,072973	-1,418707	-7,308670	-3,044969	-2,070231
14:26:49,68	0,355027	3,499984	0,234052	-0,056011	-2,383016	0,061001	-0,025433	-0,078508	-0,951294	-1,330836	6,812250	-2,075007	-0,672179	-3,064783	-2,118207	-12,780345	1,081555	10,450712	-0,025433	-0,078508	-0,951294	-7,493690	8,808760	-2,075007	-0,025433	-0,078508	-0,951294	-7,493690	8,808760	-2,075007
14:26:49,73	0,355027	3,499984	0,234052	-0,056011	-2,383016	0,061001	-0,003133	-0,082814	-0,903989	-1,217644	6,461362	-2,019827	-0,671622	-3,064040	-2,124511	-12,757076	1,013837	10,455980	-0,003133	-0,082814	-0,903989	-7,718557	6,707266	-2,019827	-0,003133	-0,082814	-0,903989	-7,718557	6,707266	-2,019827
14:26:49,78	0,355027	3,499984	0,234052	-0,056011	-2,383016	0,061001	-0,004054	-0,082924	-0,910293	-1,258930	6,467431	-2,014559	-0,672603	-3,066272	-2,127909	-12,753128	1,002042	10,447034	-0,004054	-0,082924	-0,910293	-7,768486	6,785709	-2,014559	-0,004054	-0,082924	-0,910293	-7,768486	6,785709	-2,014559
14:26:49,83	0,355027	3,499984	0,234052	-0,056011	-2,383016	0,061001	-0,001631	-0,083191	-0,913691	-1,253319	6,602792	-2,023505	-0,669258	-3,065338	-2,132161	-12,726397	0,970699	10,460366	-0,001631	-0,083191	-0,913691	-7,783785	6,730792	-2,023505	-0,001631	-0,083191	-0,913691	-7,783785	6,730792	-2,023505
14:26:49,88	0,355027	3,499984	0,234052	-0,056011	-2,383016	0,061001	-0,004112	-0,085621	-0,917943	-1,140717	6,512576	-2,010174	-0,667136	-3,067836	-2,134034	-12,713518	0,999346	10,442906	-0,004112	-0,085621	-0,917943	-7,861969	6,835372	-2,010174	-0,004112	-0,085621	-0,917943	-7,861969	6,835372	-2,010174
14:26:49,93	0,355027	3,499984	0,234052	-0,056011	-2,383016	0,061001	-0,003010	-0,088708	-0,919816	-0,948959	6,566732	-2,027633	-0,669311	-3,064387	-2,130784	-12,688083	0,987549	10,464651	-0,003010	-0,088708	-0,919816	-7,912519	6,802988	-2,027633	-0,003010	-0,088708	-0,919816	-7,912519	6,802988	-2,027633
14:26:49,98	0,355027	3,499984	0,234052	-0,056011	-2,383016	0,061001	-0,004909	-0,085099	-0,916566	-1,134111	6,495876	-2,005889	-0,670476	-3,068692	-2,136453	-12,770593	1,037678	10,450333	-0,004909	-0,085099	-0,916566	-7,814386	6,881255	-2,005889	-0,004909	-0,085099	-0,916566	-7,814386	6,881255	-2,005889
14:26:50,03	0,355027	3,499984	0,234052	-0,056011	-2,383016	0,061001	-0,000598	-0,086243	-0,922235	-1,072469	6,623537	-2,020206	-0,786671	-3,259101	-2,401893	-21,775415	6,141169	10,528840	-0,000598	-0,086243	-0,922235	-7,842543	6,670487	-2,020206	-0,000598	-0,086243	-0,922235	-7,842543	6,670487	-2,020206
14:26:50,08	0,355027	3,499984	0,234052	-0,056011	-2,383016	0,061001	0,222398	-0,080820	-1,187675	-1,437106	7,869180	-1,941699	-0,766328	-3,207875	-2,329061	-20,056976	5,540604	10,437743	0,222398	-0,080820	-1,187675	-7,781503	-9,589051	-1,941699	0,222398	-0,080820	-1,187675	-7,781503	-9,589051	-1,941699
14:26:50,13	0,355027	3,499984	0,234052	-0,056011	-2,383016	0,061001	0,167864	-0,072824	-1,114843	-1,513804	6,821896	-2,032796	-0,649041	-3,027576	-1,843926	-13,545728	1,445186	10,380681	0,167864	-0,072824	-1,114843	-7,230483	-6,355402	-2,032796	0,167864	-0,072824	-1,114843	-7,230483	-6,355402	-2,032796
14:26:50,18	0,355002	3,500009	0,234039	-0,056018	-2,433046	0,061011	-0,046924	-0,084248	-0,629708	-1,210875	3,339568	-2,089858	-0,658568	-3,054660	-1,799016	-14,865329	2,084666	10,426553	-0,046924	-0,084248	-0,629708	-7,824326	7,023075	-2,089858	-0,046924	-0,084248	-0,629708	-7,824326	7,023075	-2,089858
14:26:50,23	0,355002	3,500009	0,234039	-0,056018	-2,433046	0,061011	-0,018705	-0,089540	-0,584798	-1,041687	3,344412	-2,043986	-0,660440	-3,054019	-1,806284	-14,830198	2,090592	10,439055	-0,018705	-0,089540	-0,584798	-8,070557	4,812722	-2,043986	-0,018705	-0,089540	-0,584798	-8,070557	4,812722	-2,043986
14:26:50,28	0,355002	3,500009	0,234039	-0,056018	-2,433046	0,061011	-0,018324	-0,087598	-0,592066	-1,119946	3,391674	-2,031484	-0,658800	-3,055218	-1,813081	-14,828414	2,073256	10,436262	-0,018324	-0,087598	-0,592066	-7,996411	4,830093	-2,031484	-0,018324	-0,087598	-0,592066	-7,996411	4,830093	-2,031484
14:26:50,33	0,355002	3,500009	0,234039	-0,056018	-2,433046	0,061011	-0,018105	-0,089617	-0,598863	-1,029073	3,413243	-2,034277	-0,658588	-3,053770	-1,810910	-14,766825	2,053330	10,450072	-0,018105	-0,089617	-0,598863	-8,064038	4,834518	-2,034277	-0,018105	-0,089617	-0,598863	-8,064038	4,834518	-2,034277
14:26:50,38	0,355002	3,500009	0,234039	-0,056018	-2,433046	0,061011	-0,019465	-0,089077	-0,596692	-1,043631	3,405825	-2,020467	-0,661472	-3,052961	-1,813557	-14,794230	2,036576	10,444993	-0,019465	-0,089077	-0,596692	-8,036183	4,933857	-2,020467	-0,019465	-0,089077	-0,596692	-8,036183	4,933857	-2,020467
14:26:50,43	0,355002	3,500009	0,234039	-0,056018	-2,433046	0,061011	-0,018724	-0,086175	-0,599339	-1,222737	3,429008	-2,025546	-0,663655	-3,052627	-1,815971	-14,771474	2,026140	10,457679	-0,018724	-0,086175	-0,599339	-7,987496	4,898861	-2,025546	-0,018724	-0,086175	-0,599339	-7,987496	4,898861	-2,025546
14:26:50,48	0,355002	3,500009	0,234039	-0,056018	-2,433046	0,061011	-0,017921	-0,084118	-0,601753	-1,327393	3,495687	-2,012860	-0,657217	-3,054759	-1,817899	-14,741165	2,001595	10,436343	-0,017921	-0,084118	-0,601753	-7,930629	4,902508	-2,012860	-0,017921	-0,084118	-0,601753	-7,930629	4,902508	-2,012860
14:26:50,53	0,355002	3,500009	0,234039	-0,056018	-2,433046	0,061011	-0,019294	-0,090759	-0,603681	-0,988152	3,462811	-2,034196	-0,656895	-3,056430	-1,821781	-14,779489	2,032304	10,456042	-0,019294	-0,090759	-0,603681	-8,112723	4,977414	-2,034196	-0,019294	-0,090759	-0,603681	-8,112723	4,977414	-2,034196
14:26:50,58	0,355002	3,500009	0,234039	-0,056018	-2,433046	0,061011	-0,018008	-0,091873	-0,607563	-0,922768	3,481136	-2,014498	-0,662724	-3,055406	-1,820595	-14,746246	2,029529	10,478260	-0,018008	-0,091873	-0,607563	-8,134824	4,894792	-2,014498	-0,018008	-0,091873	-0,607563	-8,134824	4,894792	-2,014498
14:26:50,63	0,355002	3,500009	0,234039	-0,056018	-2,433046	0,061011	-0,015981	-0,086313	-0,606377	-1,197662	3,616735	-1,992279	-0,663555	-3,052208	-1,818882	-14,724840	2,038146	10,437228	-0,015981	-0,086313	-0,606377	-7,973269	4,871244	-1,992279	-0,015981	-0,086313	-0,606377	-7,973269	4,871244	-1,992279
14:26:50,68	0,355002	3,500009	0,234039	-0,056018	-2,433046	0,061011	-0,018335	-0,083994	-0,604664	-1,300097	3,508573	-2,033311	-0,660648	-3,058003	-1,822268	-14,753969	2,045455	10,437445	-0,018335	-0,083994	-0,604664	-7,893644	4,947847	-2,033311	-0,018335	-0,083994	-0,604664	-7,893644	4,947847	-2,033311
14:26:50,73	0,355002	3,500009	0,234039	-0,056018	-2,433046	0,061011	-0,014770	-0,089410	-0,608049	-1,026720	3,665081	-2,033094	-0,660356	-3,054656	-1,822927	-14,731610	2,018837	10,470016	-0,014770	-0,089410	-0,608049	-8,045393	4,824488	-2,033094	-0,014770	-0,089410	-0,608049	-8,045393	4,824488	-2,033094
14:26:50,78	0,355002	3,500009	0,234039	-0,056018	-2,433046	0,061011	-0,017814	-0,087989	-0,608709	-1,112451	3,539442	-2,000523	-0,661683	-3,050880	-1,822747	-14,747509	2,029248	10,484462	-0,017814	-0,087989	-0,608709	-8,019626	4,937839	-2,000523	-0,017814	-0,087989	-0,608709	-8,019626	4,937839	-2,000523
14:26:50,83	0,355002	3,500009	0,234039	-0,056018	-2,433046	0,061011	-0,020421	-0,084952	-0,608529	-1,269316	3,384925	-1,986077	-0,660204	-3,054888	-1,823096	-14,765795	2,044411	10,436558	-0,020421	-0,084952	-0,608529	-7,938074	4,987940	-1,986077	-0,020421	-0,084952	-0,608529	-7,938074	4,987940	-1,986077
14:26:50,88	0,355002	3,500009	0,234039	-0,056018	-2,433046	0,061011	-0,017689	-0,088237	-0,608878	-1,094538	3,503528	-2,033981	-0,659095	-3,051939	-1,823690	-14,698349	2,062843	10,481859	-0,017689	-0,088237	-0,608878	-8,021123	4,892146	-2,033981	-0,017689	-0,088237	-0,608878	-8,021123	4,892146	-2,033981
14:26:50,93	0,355002	3,500009	0,234039	-0,056018	-2,433046	0,061011	-0,020798	-0,087723	-0,609472	-1,071573	3,391100	-1,988680	-0,663306	-3,056422	-1,826035	-14,728291	2,006108	10,465848	-0,020798	-0,087723	-0,609472	-7,957820	5,023705	-1,988680	-0,020798	-0,087723	-0,609472	-7,957820	5,023705	-1,988680
14:26:50,98	0,355002	3,500009	0,234039	-0,056018	-2,433046	0,061011	-0,014810	-0,086318	-0,611817	-1,208726	3,704913	-2,004691	-0,659156	-3,051737	-1,827196	-14,707300	2,026249	10,478087	-0,014810	-0,086318	-0,611817	-7,984699	4,867459	-2,004691	-0,014810	-0,086318	-0,611817	-7,984699	4,867459	-2,004691
14:26:51,03	0,355002	3,500009	0,234039	-0,056018	-2,433046	0,061011	-0,020942	-0,087569	-0,612978	-1,115747	3,394153	-1,992452	-0,661663	-3,052397	-1,825357	-14,745067	2,040016	10,449810	-0,020942	-0,087569	-0,612978	-7,989906	5,038068	-1,992452	-0,020942	-0,087569	-0,612978	-7,989906	5,038068	-1,992452
14:26:51,08	0,355002	3,500009	0,234039	-0,056018	-2,433046	0,061011	-0,019117	-0,085728	-0,611139	-1,218427	3,449428	-2,020729	-0,662215	-3,051783	-1,825307	-14,758023	1,997313	10,442081	-0,019117	-0,085728	-0,611139	-7,948087	4,950133	-2,020729	-0,019117	-0,085728	-0,611139	-7,948087	4,950133	-2,020729
14:26:51,13	0,355002	3,500009	0,234039	-0,056018	-2,433046	0,061011	-0,019373	-0,084943	-0,611089	-1,302711	3,446262	-2,028458	-0,658547	-3,054157	-1,827190	-14,701244	2,013995	10,467684	-0,019373	-0,084943	-0,611089	-7,970742	4,967040	-2,028458	-0,019373	-0,084943	-0,611089	-7,970742	4,967040	-2,028458
14:26:51,18	0,355002	3,500009	0,234039	-0,056018	-2,433046	0,061011	-0,019151	-0,089306	-0,612972	-1,032982	3,498650	-2,002855	-0,663212	-3,052172	-1,825669	-14,692040	2,047978	10,438170	-0,019151	-0,089306	-0,612972	-8,043534	5,001983	-2,002855	-0,019151	-0,089306	-0,612972	-8,043534	5,001983	-2,002855
14:26:51,23	0,355002	3,500009	0,234039	-0,056018	-2,433046	0,061011	-0,018538	-0,084274	-0,611451	-1,260633	3,521513	-2,032369	-0,659960	-3,054307	-1,825651	-14,744337	2,013534	10,475388	-0,018538	-0,084274	-0,611451	-7,876144	4,976712	-2,032369	-0,018538	-0,084274	-0,611451	-7,876144	4,976712	-2,032369
14:26:51,29	0,355002	3,500009	0,234039	-0,056018	-2,433046	0,061011	-0,018314	-0,088158	-0,611433	-1,114642	3,505068	-1,995151	-0,658527	-3,052522	-1,828122	-14,757489	2,010756	10,435056	-0,018314	-0,088158	-0,611433	-8,035049	4,942721	-1,995151	-0,018314	-0,088158	-0,611433	-8,035049	4,942721	-1,995151
14:26:51,34	0,355002	3,500009	0,234039	-0,056018	-2,433046	0,061011	-0,020576	-0,088506	-0,613904	-1,105514	3,377427	-2,035483	-0,659685	-3,055154	-1,827268	-14,734150	2,023228	10,466406	-0,020576	-0,088506	-0,613904	-8,053260	4,992671	-2,035483	-0,020576	-0,088506	-0,613904	-8,053260	4,992671	-2,035483
14:26:51,39	0,355002	3,500009	0,234039	-0,056018	-2,433046	0,061011	-0,017718	-0,088819	-0,613050	-1,066759	3,540012	-2,004133	-0,659874	-3,055990	-1,835359	-14,778503	2,077622	10,499212	-0,017718	-0,088819	-0,613050	-8,039087	4,930914	-2,004133	-0,017718	-0,088819	-0,613050	-8,039087	4,930914	-2,004133
14:26:51,44	0,355002	3,500009	0,234039	-0,056018	-2,433046	0,061011	-0,016900	-0,089073	-0,621141	-1,028619	3,516967	-1,971327	-0,795294	-3,252607	-2,115909	-24,316315	8,193170	10,460676	-0,016900	-0,089073	-0,621141	-8,020889	4,843615	-1,971327	-0,016900	-0,089073	-0,621141	-8,020889	4,843615	-1,971327
14:26:51,49	0,355002	3,500009	0,234039	-0,056018	-2,433046	0,061011	0,221085	-0,070105	-0,901691	-1,487672	4,574432	-2,009863	-0,756894	-3,196131	-1,988041	-22,277240	6,966475	10,468453	0,221085	-0,070105	-0,901691	-6,990910	-12,780746	-2,009863	0,221085	-0,070105	-0,901691	-6,990910	-12,780746	-2,009863
14:26:51,54	0,355002	3,500009	0,234039	-0,056018	-2,433046	0,061011	0,152976	-0,075123	-0,773823	-1,269544	3,411993	-2,002086	-0,659698	-3,033098	-1,534328	-16,223265	3,463783	10,373063	0,152976	-0,075123	-0,773823	-7,166701	-8,596616	-2,002086	0,152976	-0,075123	-0,773823	-7,166701	-8,596616	-2,002086
14:26:51,59	0,355032	3,499932	0,234048	-0,056035	-2,483003	0,060992	-0,036812	-0,077780	-0,320110	-1,137818	0,537240	-2,097476	-0,664332	-3,050286	-1,493830	-17,358835	3,973169	10,388400	-0,036812	-0,077780	-0,320110	-7,243538	3,427015	-2,097476	-0,036812	-0,077780	-0,320110	-7,243538	3,427015	-2,097476
14:26:51,64	0,355032	3,499932	0,234048	-0,056035	-2,483003	0,060992	-0,019610	-0,082361	-0,279612	-1,026226	0,193618	-2,082139	-0,670831	-3,055121	-1,501195	-17,369852	3,989363	10,406209	-0,019610	-0,082361	-0,279612	-7,491593	1,733037	-2,082139	-0,019610	-0,082361	-0,279612	-7,491593	1,733037	-2,082139
14:26:51,69	0,355032	3,499932	0,234048	-0,056035	-2,483003	0,060992	-0,012174	-0,079151	-0,286977	-1,184674	0,562691	-2,064330	-0,667181	-3,050331	-1,506584	-17,280377	3,966632	10,443098	-0,012174	-0,079151	-0,286977	-7,397989	1,518326	-2,064330	-0,012174	-0,079151	-0,286977	-7,397989	1,518326	-2,064330
14:26:51,74	0,355032	3,499932	0,234048	-0,056035	-2,483003	0,060992	-0,018147	-0,079916	-0,292366	-1,119802	0,340918	-2,027442	-0,670255	-3,051867	-1,508482	-17,297707	3,967861	10,424331	-0,018147	-0,079916	-0,292366	-7,393230	1,765478	-2,027442	-0,018147	-0,079916	-0,292366	-7,393230	1,765478	-2,027442
14:26:51,79	0,355032	3,499932	0,234048	-0,056035	-2,483003	0,060992	-0,015280	-0,078022	-0,294264	-1,225902	0,474391	-2,046209	-0,667262	-3,050879	-1,511648	-17,305733	3,953561	10,441080	-0,015280	-0,078022	-0,294264	-7,350634	1,673874	-2,046209	-0,015280	-0,078022	-0,294264	-7,350634	1,673874	-2,046209
14:26:51,84	0,355032	3,499932	0,234048	-0,056035	-2,483003	0,060992	-0,017632	-0,080120	-0,297430	-1,133215	0,352285	-2,029459	-0,667310	-3,051694	-1,507499	-17,301810	3,979015	10,436780	-0,017632	-0,080120	-0,297430	-7,422622	1,736402	-2,029459	-0,017632	-0,080120	-0,297430	-7,422622	1,736402	-2,029459
14:26:51,89	0,355032	3,499932	0,234048	-0,056035	-2,483003	0,060992	-0,016902	-0,080486	-0,293281	-1,090170	0,380905	-2,033760	-0,672039	-3,052906	-1,510125	-17,354499	3,978089	10,425779	-0,016902	-0,080486	-0,293281	-7,408320	1,707733	-2,033760	-0,016902	-0,080486	-0,293281	-7,408320	1,707733	-2,033760
14:26:51,94	0,355032	3,499932	0,234048	-0,056035	-2,483003	0,060992	-0,013488	-0,076996	-0,295907	-1,298781	0,513257	-2,044760	-0,789866	-3,241862	-1,760883	-26,467547	9,485469	10,465730	-0,013488	-0,076996	-0,295907	-7,342988	1,572099	-2,044760	-0,013488	-0,076996	-0,295907	-7,342988	1,572099	-2,044760
14:26:51,99	0,355032	3,499932	0,234048	-0,056035	-2,483003	0,060992	0,209066	-0,069434	-0,546665	-1,479028	1,440258	-2,004809	-0,758885	-3,183796	-1,653917	-24,077191	8,460235	10,400808	0,209066	-0,069434	-0,546665	-6,929576	-14,971405	-2,004809	0,209066	-0,069434	-0,546665	-6,929576	-14,971405	-2,004809
14:26:52,04	0,355032	3,499932	0,234048	-0,056035	-2,483003	0,060992	0,143289	-0,067231	-0,439699	-1,286294	0,602598	-2,069731	-0,654061	-3,017739	-1,195770	-18,196222	4,742938	10,451609	0,143289	-0,067231	-0,439699	-6,563893	-10,645600	-2,069731	0,143289	-0,067231	-0,439699	-6,563893	-10,645600	-2,069731
14:26:52,09	0,355040	3,500081	0,234043	-0,056022	-2,533039	0,061004	-0,052933	-0,074983	0,018448	-1,161976	-2,649229	-2,018930	-0,656324	-3,031130	-1,169953	-19,143956	5,149359	10,401774	-0,052933	-0,074983	0,018448	-7,048109	1,505997	-2,018930	-0,052933	-0,074983	0,018448	-7,048109	1,505997	-2,018930
14:26:52,14	0,355040	3,500081	0,234043	-0,056022	-2,533039	0,061004	-0,040204	-0,079719	0,044265	-1,037604	-3,011308	-2,068765	-0,657708	-3,031350	-1,181002	-19,060012	5,082652	10,390690	-0,040204	-0,079719	0,044265	-7,295508	0,144715	-2,068765	-0,040204	-0,079719	0,044265	-7,295508	0,144715	-2,068765
14:26:52,19	0,355040	3,500081	0,234043	-0,056022	-2,533039	0,061004	-0,039322	-0,078629	0,033216	-1,110053	-2,859369	-2,079849	-0,660648	-3,036101	-1,183507	-19,074874	5,116363	10,406769	-0,039322	-0,078629	0,033216	-7,282435	0,227380	-2,079849	-0,039322	-0,078629	0,033216	-7,282435	0,227380	-2,079849
14:26:52,24	0,355040	3,500081	0,234043	-0,056022	-2,533039	0,061004	-0,033737	-0,078459	0,030711	-1,097142	-2,598719	-2,063770	-0,661149	-3,032903	-1,187576	-19,022312	5,130858	10,409558	-0,033737	-0,078459	0,030711	-7,256159	0,049674	-2,063770	-0,033737	-0,078459	0,030711	-7,256159	0,049674	-2,063770
14:26:52,29	0,355040	3,500081	0,234043	-0,056022	-2,533039	0,061004	-0,036256	-0,076426	0,026642	-1,164034	-2,691433	-2,060981	-0,658248	-3,033057	-1,189929	-19,040162	5,127296	10,387311	-0,036256	-0,076426	0,026642	-7,163446	0,154700	-2,060981	-0,036256	-0,076426	0,026642	-7,163446	0,154700	-2,060981
14:26:52,34	0,355040	3,500081	0,234043	-0,056022	-2,533039	0,061004	-0,037574	-0,079016	0,024289	-1,041363	-2,773604	-2,083228	-0,658260	-3,029783	-1,189921	-19,030916	5,117418	10,411604	-0,037574	-0,079016	0,024289	-7,244092	0,175928	-2,083228	-0,037574	-0,079016	0,024289	-7,244092	0,175928	-2,083228
14:26:52,39	0,355040	3,500081	0,234043	-0,056022	-2,533039	0,061004	-0,040403	-0,077368	0,024297	-1,130987	-2,907779	-2,058935	-0,658254	-3,029259	-1,192242	-19,011483	5,088137	10,416803	-0,040403	-0,077368	0,024297	-7,204354	0,263849	-2,058935	-0,040403	-0,077368	0,024297	-7,204354	0,263849	-2,058935
14:26:52,44	0,355040	3,500081	0,234043	-0,056022	-2,533039	0,061004	-0,040859	-0,077111	0,021976	-1,159992	-2,900043	-2,053736	-0,658796	-3,033498	-1,190679	-19,013827	5,113746	10,406283	-0,040859	-0,077111	0,021976	-7,213185	0,307414	-2,053736	-0,040859	-0,077111	0,021976	-7,213185	0,307414	-2,053736
14:26:52,49	0,355040	3,500081	0,234043	-0,056022	-2,533039	0,061004	-0,036918	-0,078761	0,023539	-1,053167	-2,709904	-2,064256	-0,660576	-3,033774	-1,196136	-19,009516	5,105286	10,384715	-0,036918	-0,078761	0,023539	-7,235913	0,188122	-2,064256	-0,036918	-0,078761	0,023539	-7,235913	0,188122	-2,064256
14:26:52,54	0,355040	3,500081	0,234043	-0,056022	-2,533039	0,061004	-0,035789	-0,077358	0,018082	-1,131308	-2,643239	-2,085825	-0,663544	-3,030641	-1,194584	-19,023690	5,141117	10,414086	-0,035789	-0,077358	0,018082	-7,203897	0,166170	-2,085825	-0,035789	-0,077358	0,018082	-7,203897	0,166170	-2,085825
14:26:52,59	0,355040	3,500081	0,234043	-0,056022	-2,533039	0,061004	-0,037018	-0,073221	0,019634	-1,322479	-2,737362	-2,056453	-0,656873	-3,033826	-1,196077	-18,980068	5,066962	10,437077	-0,037595	-0,080591	0,018141	-7,308031	0,258705	-2,033462	-0,037595	-0,080591	0,018141	-7,308031	0,258705	-2,033462
14:26:52,64	0,355040	3,500081	0,234043	-0,056022	-2,533039	0,061004	-0,037595	-0,080591	0,018141	-0,981671	-2,692507	-2,033462	-0,661782	-3,031416	-1,196906	-18,998574	5,065038	10,403303	-0,037595	-0,080591	0,018141	-7,308031	0,258705	-2,033462	-0,037595	-0,080591	0,018141	-7,308031	0,258705	-2,033462
14:26:52,69	0,355040	3,500081	0,234043	-0,056022	-2,533039	0,061004	-0,037228	-0,075134	0,017312	-1,276339	-2,688469	-2,067236	-0,656193	-3,033806	-1,196750	-19,010765	5,078493	10,422141	-0,037228	-0,075134	0,017312	-7,174348	0,233905	-2,067236	-0,037228	-0,075134	0,017312	-7,174348	0,233905	-2,067236
14:26:52,74	0,355040	3,500081	0,234043	-0,056022	-2,533039	0,061004	-0,036760	-0,077441	0,017350	-1,155504	-2,666555	-2,028344	-0,660018	-3,032974	-1,196868	-19,000217	5,066995	10,442195	-0,036760	-0,077441	0,017350	-7,234608	0,219111	-2,028344	-0,036760	-0,077441	0,017350	-7,234608	0,219111	-2,028344
14:26:52,79	0,355040	3,500081	0,234043	-0,056022	-2,533039	0,061004	-0,036760	-0,077441	0,017350	-1,155504	-2,666555	-2,028344	-0,661827	-3,035076	-1,198862	-19,038204	5,097619	10,390858	-0,036760	-0,077441	0,017350	-7,234608	0,219111	-2,028344	-0,036760	-0,077441	0,017350	-7,234608	0,219111	-2,028344
14:26:52,84	0,355040	3,500081	0,234043	-0,056022	-2,533039	0,061004	-0,034036	-0,076926	0,015356	-1,174764	-2,573090	-2,079681	-0,660639	-3,035140	-1,198552	-19,021346	5,063170	10,401701	-0,034036	-0,076926	0,015356	-7,213428	0,098703	-2,079681	-0,034036	-0,076926	0,015356	-7,213428	0,098703	-2,079681
14:26:52,90	0,355040	3,500081	0,234043	-0,056022	-2,533039	0,061004	-0,034573	-0,077986	0,015666	-1,141038	-2,569237	-2,068838	-0,656141	-3,036126	-1,200435	-18,962138	5,015007	10,431609	-0,034573	-0,077986	0,015666	-7,262929	0,144781	-2,068838	-0,034573	-0,077986	0,015666	-7,262929	0,144781	-2,068838
14:26:52,95	0,355040	3,500081	0,234043	-0,056022	-2,533039	0,061004	-0,035969	-0,082374	0,013783	-0,924937	-2,566471	-2,038930	-0,661178	-3,034702	-1,198377	-19,033482	5,046484	10,429421	-0,035969	-0,082374	0,013783	-7,391334	0,257131	-2,038930	-0,035969	-0,082374	0,013783	-7,391334	0,257131	-2,038930
14:26:53,00	0,355040	3,500081	0,234043	-0,056022	-2,533039	0,061004	-0,034684	-0,077301	0,015841	-1,197195	-2,577131	-2,041119	-0,660610	-3,036056	-1,199211	-19,002841	5,050242	10,413480	-0,034684	-0,077301	0,015841	-7,265287	0,145532	-2,041119	-0,034684	-0,077301	0,015841	-7,265287	0,145532	-2,041119
14:26:53,05	0,355040	3,500081	0,234043	-0,056022	-2,533039	0,061004	-0,033795	-0,078469	0,015007	-1,117864	-2,506284	-2,057059	-0,660061	-3,033405	-1,198985	-18,971150	5,069025	10,450445	-0,033795	-0,078469	0,015007	-7,277672	0,146650	-2,057059	-0,033795	-0,078469	0,015007	-7,277672	0,146650	-2,057059
14:26:53,10	0,355040	3,500081	0,234043	-0,056022	-2,533039	0,061004	-0,036366	-0,077619	0,015233	-1,129949	-2,621890	-2,020094	-0,660570	-3,032575	-1,201159	-18,975797	5,062950	10,410473	-0,036366	-0,077619	0,015233	-7,223038	0,232818	-2,020094	-0,036366	-0,077619	0,015233	-7,223038	0,232818	-2,020094
14:26:53,15	0,355040	3,500081	0,234043	-0,056022	-2,533039	0,061004	-0,036830	-0,076764	0,013059	-1,182014	-2,647021	-2,060066	-0,658780	-3,033979	-1,202695	-18,971156	5,081024	10,421730	-0,036830	-0,076764	0,013059	-7,207955	0,244137	-2,060066	-0,036830	-0,076764	0,013059	-7,207955	0,244137	-2,060066
14:26:53,20	0,355040	3,500081	0,234043	-0,056022	-2,533039	0,061004	-0,036509	-0,079015	0,011523	-1,046953	-2,635346	-2,048809	-0,660565	-3,033259	-1,202916	-18,977625	5,075084	10,398524	-0,036509	-0,079015	0,011523	-7,249651	0,230612	-2,048809	-0,036509	-0,079015	0,011523	-7,249651	0,230612	-2,048809
14:26:53,25	0,355040	3,500081	0,234043	-0,056022	-2,533039	0,061004	-0,036240	-0,077110	0,011302	-1,154413	-2,624003	-2,072015	-0,657213	-3,036218	-1,201915	-19,007579	5,031556	10,431289	-0,036240	-0,077110	0,011302	-7,207537	0,220857	-2,072015	-0,036240	-0,077110	0,011302	-7,207537	0,220857	-2,072015
14:26:53,30	0,355040	3,500081	0,234043	-0,056022	-2,533039	0,061004	-0,035353	-0,081492	0,012303	-0,979193	-2,582048	-2,039250	-0,659401	-3,032456	-1,202337	-18,981011	5,067337	10,397068	-0,035353	-0,081492	0,012303	-7,376347	0,193170	-2,039250	-0,035353	-0,081492	0,012303	-7,376347	0,193170	-2,039250
14:26:53,35	0,355040	3,500081	0,234043	-0,056022	-2,533039	0,061004	-0,037517	-0,077716	0,011881	-1,131306	-2,689473	-2,073471	-0,657103	-3,033457	-1,203067	-18,979808	5,001758	10,448944	-0,037517	-0,077716	0,011881	-7,231995	0,255643	-2,073471	-0,037517	-0,077716	0,011881	-7,231995	0,255643	-2,073471
14:26:53,40	0,355040	3,500081	0,234043	-0,056022	-2,533039	0,061004	-0,037800	-0,080207	0,011151	-1,057959	-2,670335	-2,021595	-0,658834	-3,028024	-1,204675	-18,972299	5,064398	10,408753	-0,037800	-0,080207	0,011151	-7,354203	0,296962	-2,021595	-0,037800	-0,080207	0,011151	-7,354203	0,296962	-2,021595
14:26:53,45	0,355040	3,500081	0,234043	-0,056022	-2,533039	0,061004	-0,041640	-0,075991	0,009543	-1,219164	-2,894816	-2,061786	-0,659351	-3,035655	-1,199976	-18,978713	5,096799	10,415466	-0,041640	-0,075991	0,009543	-7,184488	0,373897	-2,061786	-0,041640	-0,075991	0,009543	-7,184488	0,373897	-2,061786
14:26:53,50	0,355040	3,500081	0,234043	-0,056022	-2,533039	0,061004	-0,034771	-0,079359	0,014242	-1,019192	-2,559423	-2,055073	-0,659772	-3,031401	-1,203384	-18,933598	5,043276	10,403807	-0,034771	-0,079359	0,014242	-7,248879	0,170133	-2,055073	-0,034771	-0,079359	0,014242	-7,248879	0,170133	-2,055073
14:26:53,55	0,355040	3,500081	0,234043	-0,056022	-2,533039	0,061004	-0,038246	-0,076867	0,010834	-1,172555	-2,674261	-2,066732	-0,660055	-3,034538	-1,201269	-18,966822	5,058163	10,418975	-0,038246	-0,076867	0,010834	-7,206643	0,328037	-2,066732	-0,038246	-0,076867	0,010834	-7,206643	0,328037	-2,066732
14:26:53,60	0,355040	3,500081	0,234043	-0,056022	-2,533039	0,061004	-0,035387	-0,078191	0,012949	-1,107443	-2,561842	-2,051564	-0,660616	-3,034697	-1,201524	-18,991123	5,040410	10,438879	-0,035387	-0,078191	0,012949	-7,245441	0,216074	-2,051564	-0,035387	-0,078191	0,012949	-7,245441	0,216074	-2,051564
14:26:53,65	0,355040	3,500081	0,234043	-0,056022	-2,533039	0,061004	-0,034969	-0,077784	0,012694	-1,156113	-2,552225	-2,031661	-0,661532	-3,033425	-1,202878	-18,971513	5,091733	10,445213	-0,034969	-0,077784	0,012694	-7,262190	0,192803	-2,031661	-0,034969	-0,077784	0,012694	-7,262190	0,192803	-2,031661
14:26:53,70	0,355040	3,500081	0,234043	-0,056022	-2,533039	0,061004	-0,035613	-0,076355	0,011340	-1,176176	-2,594393	-2,025326	-0,658200	-3,031967	-1,203100	-18,956015	5,036057	10,401398	-0,035613	-0,076355	0,011340	-7,170067	0,201191	-2,025326	-0,035613	-0,076355	0,011340	-7,170067	0,201191	-2,025326
14:26:53,75	0,355040	3,500081	0,234043	-0,056022	-2,533039	0,061004	-0,038541	-0,078511	0,011118	-1,104521	-2,705432	-2,069141	-0,658853	-3,035597	-1,203096	-18,995276	5,038936	10,410931	-0,038541	-0,078511	0,011118	-7,267673	0,320064	-2,069141	-0,038541	-0,078511	0,011118	-7,267673	0,320064	-2,069141
14:26:53,80	0,355040	3,500081	0,234043	-0,056022	-2,533039	0,061004	-0,035071	-0,079761	0,011122	-1,056667	-2,560407	-2,059609	-0,660499	-3,037653	-1,200440	-18,954997	5,059208	10,419862	-0,035071	-0,079761	0,011122	-7,317931	0,192656	-2,059609	-0,035071	-0,079761	0,011122	-7,317931	0,192656	-2,059609
14:26:53,85	0,355040	3,500081	0,234043	-0,056022	-2,533039	0,061004	-0,032468	-0,079364	0,013778	-1,039624	-2,400289	-2,050677	-0,653524	-3,033804	-1,201906	-18,975933	5,034574	10,430436	-0,032468	-0,079364	0,013778	-7,269710	0,148416	-2,050677	-0,032468	-0,079364	0,013778	-7,269710	0,148416	-2,050677
14:26:53,90	0,355040	3,500081	0,234043	-0,056022	-2,533039	0,061004	-0,039289	-0,083480	0,012312	-0,857389	-2,760803	-2,040103	-0,657562	-3,030066	-1,205398	-18,925031	5,052750	10,437322	-0,039289	-0,083480	0,012312	-7,410589	0,323362	-2,040103	-0,039289	-0,083480	0,012312	-7,410589	0,323362	-2,040103
14:26:53,95	0,355040	3,500081	0,234043	-0,056022	-2,533039	0,061004	-0,040507	-0,078114	0,008820	-1,095254	-2,789155	-2,033218	-0,657538	-3,032053	-1,204611	-18,922754	5,059368	10,436741	-0,040507	-0,078114	0,008820	-7,227185	0,390639	-2,033218	-0,040507	-0,078114	0,008820	-7,227185	0,390639	-2,033218
14:26:54,00	0,355040	3,500081	0,234043	-0,056022	-2,533039	0,061004	-0,038798	-0,079129	0,009607	-1,035613	-2,701636	-2,033798	-0,658258	-3,031240	-1,203439	-18,969962	5,032897	10,479267	-0,038798	-0,079129	0,009607	-7,247209	0,344019	-2,033798	-0,038798	-0,079129	0,009607	-7,247209	0,344019	-2,033798
14:26:54,05	0,355040	3,500081	0,234043	-0,056022	-2,533039	0,061004	-0,039142	-0,078098	0,010779	-1,135741	-2,747144	-1,991272	-0,657045	-3,038480	-1,204229	-18,980267	5,040890	10,425949	-0,039142	-0,078098	0,010779	-7,266422	0,325473	-1,991272	-0,039142	-0,078098	0,010779	-7,266422	0,325473	-1,991272
14:26:54,10	0,355040	3,500081	0,234043	-0,056022	-2,533039	0,061004	-0,033479	-0,082769	0,009989	-0,891075	-2,465597	-2,044591	-0,658449	-3,036436	-1,204820	-18,999147	5,012681	10,440195	-0,033479	-0,082769	0,009989	-7,388435	0,162487	-2,044591	-0,033479	-0,082769	0,009989	-7,388435	0,162487	-2,044591
14:26:54,15	0,355040	3,500081	0,234043	-0,056022	-2,533039	0,061004	-0,034546	-0,080530	0,009398	-1,041344	-2,523348	-2,030344	-0,657039	-3,033803	-1,203474	-18,970241	5,047113	10,416590	-0,034546	-0,080530	0,009398	-7,362987	0,188527	-2,030344	-0,034546	-0,080530	0,009398	-7,362987	0,188527	-2,030344
14:26:54,20	0,355040	3,500081	0,234043	-0,056022	-2,533039	0,061004	-0,037531	-0,080435	0,010744	-1,002027	-2,670760	-2,053949	-0,658306	-3,031872	-1,208211	-18,929163	5,056891	10,437601	-0,037531	-0,080435	0,010744	-7,316189	0,275451	-2,053949	-0,037531	-0,080435	0,010744	-7,316189	0,275451	-2,053949
14:26:54,25	0,355040	3,500081	0,234043	-0,056022	-2,533039	0,061004	-0,038571	-0,078373	0,006007	-1,080262	-2,694144	-2,032938	-0,659546	-3,034146	-1,205797	-18,946342	5,050401	10,417379	-0,038571	-0,078373	0,006007	-7,232530	0,333692	-2,032938	-0,038571	-0,078373	0,006007	-7,232530	0,333692	-2,032938
14:26:54,30	0,355040	3,500081	0,234043	-0,056022	-2,533039	0,061004	-0,035981	-0,078435	0,008421	-1,091229	-2,571113	-2,053160	-0,658187	-3,029727	-1,206164	-18,934898	5,048910	10,461934	-0,035981	-0,078435	0,008421	-7,248393	0,253433	-2,053160	-0,035981	-0,078435	0,008421	-7,248393	0,253433	-2,053160
14:26:54,35	0,355040	3,500081	0,234043	-0,056022	-2,533039	0,061004	-0,040488	-0,077403	0,008054	-1,140455	-2,794806	-2,008605	-0,658148	-3,034393	-1,205006	-18,939061	5,058879	10,426990	-0,040488	-0,077403	0,008054	-7,216618	0,383516	-2,008605	-0,040488	-0,077403	0,008054	-7,216618	0,383516	-2,008605
14:26:54,40	0,355040	3,500081	0,234043	-0,056022	-2,533039	0,061004	-0,036466	-0,079770	0,009212	-1,010818	-2,594253	-2,043549	-0,660616	-3,036567	-1,207352	-18,982853	5,030606	10,427213	-0,036466	-0,079770	0,009212	-7,272793	0,268345	-2,043549	-0,036466	-0,079770	0,009212	-7,272793	0,268345	-2,043549
14:26:54,45	0,355040	3,500081	0,234043	-0,056022	-2,533039	0,061004	-0,033349	-0,078719	0,006866	-1,111862	-2,455966	-2,043326	-0,654660	-3,035322	-1,204992	-18,943126	5,004179	10,435426	-0,033349	-0,078719	0,006866	-7,291316	0,161960	-2,043326	-0,033349	-0,078719	0,006866	-7,291316	0,161960	-2,043326
14:26:54,50	0,355040	3,500081	0,234043	-0,056022	-2,533039	0,061004	-0,037406	-0,083255	0,009226	-0,879014	-2,619292	-2,035113	-0,658283	-3,035466	-1,205415	-18,983265	4,997317	10,420693	-0,037406	-0,083255	0,009226	-7,414543	0,317080	-2,035113	-0,037406	-0,083255	0,009226	-7,414543	0,317080	-2,035113
14:26:54,55	0,355040	3,500081	0,234043	-0,056022	-2,533039	0,061004	-0,035470	-0,080190	0,008803	-1,064418	-2,549937	-2,049846	-0,657650	-3,034693	-1,204828	-18,977176	5,041678	10,425149	-0,035470	-0,080190	0,008803	-7,359326	0,234438	-2,049846	-0,035470	-0,080190	0,008803	-7,359326	0,234438	-2,049846
14:26:54,60	0,355040	3,500081	0,234043	-0,056022	-2,533039	0,061004	-0,036456	-0,080351	0,009390	-1,014589	-2,618123	-2,045390	-0,657631	-3,033184	-1,208217	-18,956339	5,041512	10,437313	-0,036456	-0,080351	0,009390	-7,322128	0,243663	-2,045390	-0,036456	-0,080351	0,009390	-7,322128	0,243663	-2,045390
14:26:54,65	0,355040	3,500081	0,234043	-0,056022	-2,533039	0,061004	-0,037772	-0,079613	0,006001	-1,042699	-2,668433	-2,033226	-0,657573	-3,033035	-1,208693	-18,934554	5,061752	10,438059	-0,037772	-0,079613	0,006001	-7,292292	0,296668	-2,033226	-0,037772	-0,079613	0,006001	-7,292292	0,296668	-2,033226
14:26:54,70	0,355040	3,500081	0,234043	-0,056022	-2,533039	0,061004	-0,037930	-0,079589	0,005525	-1,015490	-2,667907	-2,032480	-0,660594	-3,033121	-1,205800	-18,972893	5,053168	10,437094	-0,037930	-0,079589	0,005525	-7,263253	0,309604	-2,032480	-0,037930	-0,079589	0,005525	-7,263253	0,309604	-2,032480
14:26:54,75	0,355040	3,500081	0,234043	-0,056022	-2,533039	0,061004	-0,036345	-0,077016	0,008418	-1,175911	-2,614378	-2,033445	-0,661344	-3,034594	-1,207255	-18,976755	5,041920	10,436099	-0,036345	-0,077016	0,008418	-7,221661	0,238680	-2,033445	-0,036345	-0,077016	0,008418	-7,221661	0,238680	-2,033445
14:26:54,80	0,355040	3,500081	0,234043	-0,056022	-2,533039	0,061004	-0,034694	-0,077102	0,006963	-1,183083	-2,526252	-2,034440	-0,657628	-3,033202	-1,204169	-18,956092	5,022702	10,436261	-0,034694	-0,077102	0,006963	-7,235627	0,197212	-2,034440	-0,034694	-0,077102	0,006963	-7,235627	0,197212	-2,034440
14:26:54,85	0,355040	3,500081	0,234043	-0,056022	-2,533039	0,061004	-0,037758	-0,079625	0,010049	-1,058239	-2,658084	-2,034278	-0,661126	-3,037656	-1,206180	-18,953689	5,033303	10,411501	-0,037758	-0,079625	0,010049	-7,308777	0,305915	-2,034278	-0,037758	-0,079625	0,010049	-7,308777	0,305915	-2,034278
14:26:54,90	0,355040	3,500081	0,234043	-0,056022	-2,533039	0,061004	-0,032151	-0,078822	0,008038	-1,089575	-2,369762	-2,059038	-0,659405	-3,034628	-1,205820	-18,968192	5,028443	10,397486	-0,032151	-0,078822	0,008038	-7,277135	0,154122	-2,059038	-0,032151	-0,078822	0,008038	-7,277135	0,154122	-2,059038
14:26:54,95	0,355040	3,500081	0,234043	-0,056022	-2,533039	0,061004	-0,035634	-0,078798	0,008399	-1,102288	-2,561006	-2,073053	-0,658789	-3,033600	-1,205017	-18,952264	5,032292	10,426287	-0,035634	-0,078798	0,008399	-7,287957	0,236290	-2,073053	-0,035634	-0,078798	0,008399	-7,287957	0,236290	-2,073053
14:26:55,00	0,355040	3,500081	0,234043	-0,056022	-2,533039	0,061004	-0,036833	-0,078818	0,009201	-1,089975	-2,611443	-2,044252	-0,661280	-3,036475	-1,207227	-18,942686	5,017696	10,440745	-0,036833	-0,078818	0,009201	-7,277178	0,279913	-2,044252	-0,036833	-0,078818	0,009201	-7,277178	0,279913	-2,044252
14:26:55,05	0,355040	3,500081	0,234043	-0,056022	-2,533039	0,061004	-0,033097	-0,078099	0,006991	-1,135231	-2,401599	-2,029794	-0,662262	-3,030149	-1,205380	-18,919728	5,064204	10,465869	-0,033097	-0,078099	0,006991	-7,265967	0,196512	-2,029794	-0,033097	-0,078099	0,006991	-7,265967	0,196512	-2,029794
14:26:55,10	0,355040	3,500081	0,234043	-0,056022	-2,533039	0,061004	-0,038085	-0,074085	0,008838	-1,292158	-2,664340	-2,004670	-0,660539	-3,034636	-1,205789	-18,945637	5,033765	10,426280	-0,038085	-0,074085	0,008838	-7,107862	0,325318	-2,004670	-0,038085	-0,074085	0,008838	-7,107862	0,325318	-2,004670
14:26:55,15	0,355040	3,500081	0,234043	-0,056022	-2,533039	0,061004	-0,035060	-0,077821	0,008429	-1,137214	-2,514283	-2,044259	-0,656458	-3,036765	-1,207733	-18,966881	5,028309	10,418206	-0,035060	-0,077821	0,008429	-7,246175	0,237950	-2,044259	-0,035060	-0,077821	0,008429	-7,246175	0,237950	-2,044259
14:26:55,20	0,355040	3,500081	0,234043	-0,056022	-2,533039	0,061004	-0,035257	-0,082419	0,006485	-0,913471	-2,540185	-2,052333	-0,659358	-3,033230	-1,206171	-18,939329	5,034893	10,436587	-0,035257	-0,082419	0,006485	-7,383366	0,227494	-2,052333	-0,035257	-0,082419	0,006485	-7,383366	0,227494	-2,052333
14:26:55,25	0,355040	3,500081	0,234043	-0,056022	-2,533039	0,061004	-0,036868	-0,078140	0,008047	-1,116488	-2,603392	-2,033952	-0,662313	-3,030799	-1,207369	-18,945276	5,057634	10,418575	-0,036868	-0,078140	0,008047	-7,250502	0,290757	-2,033952	-0,036868	-0,078140	0,008047	-7,250502	0,290757	-2,033952
14:26:55,30	0,355040	3,500081	0,234043	-0,056022	-2,533039	0,061004	-0,037496	-0,074365	0,006849	-1,296058	-2,652573	-2,051964	-0,659321	-3,035310	-1,205768	-18,926079	5,028527	10,435699	-0,037496	-0,074365	0,006849	-7,133748	0,290879	-2,051964	-0,037496	-0,074365	0,006849	-7,133748	0,290879	-2,051964
14:26:55,35	0,355040	3,500081	0,234043	-0,056022	-2,533039	0,061004	-0,035085	-0,079213	0,008450	-1,059616	-2,496028	-2,034840	-0,656875	-3,035400	-1,212572	-18,931018	5,001712	10,432173	-0,035085	-0,079213	0,008450	-7,277805	0,258170	-2,034840	-0,035085	-0,079213	0,008450	-7,277805	0,258170	-2,034840
14:26:55,40	0,355040	3,500081	0,234043	-0,056022	-2,533039	0,061004	-0,036231	-0,081376	0,001647	-0,972814	-2,546469	-2,038366	-0,660026	-3,036693	-1,208501	-18,983680	5,047434	10,447924	-0,036231	-0,081376	0,001647	-7,360826	0,297659	-2,038366	-0,036231	-0,081376	0,001647	-7,360826	0,297659	-2,038366
14:26:55,45	0,355040	3,500081	0,234043	-0,056022	-2,533039	0,061004	-0,033536	-0,079294	0,005717	-1,067833	-2,474781	-2,022615	-0,658390	-3,037042	-1,208710	-18,973797	5,028780	10,418511	-0,033536	-0,079294	0,005717	-7,292378	0,157765	-2,022615	-0,033536	-0,079294	0,005717	-7,292378	0,157765	-2,022615
14:26:55,50	0,355040	3,500081	0,234043	-0,056022	-2,533039	0,061004	-0,034051	-0,080885	0,005508	-0,996300	-2,483710	-2,052028	-0,661640	-3,034676	-1,205775	-18,911793	5,039036	10,425896	-0,034051	-0,080885	0,005508	-7,345761	0,189317	-2,052028	-0,034051	-0,080885	0,005508	-7,345761	0,189317	-2,052028
14:26:55,55	0,355040	3,500081	0,234043	-0,056022	-2,533039	0,061004	-0,034475	-0,076887	0,008443	-1,164286	-2,457166	-2,044643	-0,658807	-3,033602	-1,207748	-18,952295	5,019224	10,412992	-0,034475	-0,076887	0,008443	-7,199942	0,249110	-2,044643	-0,034475	-0,076887	0,008443	-7,199942	0,249110	-2,044643
14:26:55,60	0,355040	3,500081	0,234043	-0,056022	-2,533039	0,061004	-0,036822	-0,078804	0,006470	-1,102049	-2,604383	-2,057547	-0,658182	-3,035209	-1,207739	-18,942665	5,026390	10,408142	-0,036822	-0,078804	0,006470	-7,288132	0,286138	-2,057547	-0,036822	-0,078804	0,006470	-7,288132	0,286138	-2,057547
14:26:55,65	0,355040	3,500081	0,234043	-0,056022	-2,533039	0,061004	-0,035743	-0,080149	0,006479	-1,021088	-2,543539	-2,062397	-0,658780	-3,034280	-1,208484	-18,932842	5,012811	10,451700	-0,035743	-0,080149	0,006479	-7,312754	0,262311	-2,062397	-0,035743	-0,080149	0,006479	-7,312754	0,262311	-2,062397
14:26:55,70	0,355040	3,500081	0,234043	-0,056022	-2,533039	0,061004	-0,036248	-0,079167	0,005734	-1,078996	-2,554487	-2,018839	-0,660470	-3,037316	-1,207730	-18,932612	5,071122	10,406335	-0,036248	-0,079167	0,005734	-7,293581	0,290984	-2,018839	-0,036248	-0,079167	0,005734	-7,293581	0,290984	-2,018839
14:26:55,75	0,355040	3,500081	0,234043	-0,056022	-2,533039	0,061004	-0,032774	-0,079220	0,006488	-1,025598	-2,402785	-2,064204	-0,660511	-3,034478	-1,212781	-18,916843	5,023808	10,415413	-0,032774	-0,079220	0,006488	-7,244387	0,169959	-2,064204	-0,032774	-0,079220	0,006488	-7,244387	0,169959	-2,064204
14:26:55,80	0,355040	3,500081	0,234043	-0,056022	-2,533039	0,061004	-0,035211	-0,077766	0,001437	-1,134333	-2,492214	-2,055126	-0,659797	-3,033108	-1,208712	-18,927325	5,010807	10,411744	-0,035211	-0,077766	0,001437	-7,238927	0,271864	-2,055126	-0,035211	-0,077766	0,001437	-7,238927	0,271864	-2,055126
14:26:55,85	0,355040	3,500081	0,234043	-0,056022	-2,533039	0,061004	-0,036754	-0,077699	0,005506	-1,154281	-2,575031	-2,058796	-0,658824	-3,034189	-1,209247	-18,949590	5,016084	10,481518	-0,036754	-0,077699	0,005506	-7,253670	0,310177	-2,058796	-0,036754	-0,077699	0,005506	-7,253670	0,310177	-2,058796
14:26:55,90	0,355040	3,500081	0,234043	-0,056022	-2,533039	0,061004	-0,036305	-0,079082	0,004971	-1,088926	-2,573571	-1,989021	-0,661692	-3,037290	-1,210050	-18,929499	5,022855	10,422919	-0,036305	-0,079082	0,004971	-7,296883	0,276342	-1,989021	-0,036305	-0,079082	0,004971	-7,296883	0,276342	-1,989021
14:26:55,95	0,355040	3,500081	0,234043	-0,056022	-2,533039	0,061004	-0,032186	-0,078149	0,004168	-1,121553	-2,345370	-2,047620	-0,656573	-3,033605	-1,208996	-18,910988	5,018189	10,446788	-0,032186	-0,078149	0,004168	-7,256238	0,181203	-2,047620	-0,032186	-0,078149	0,004168	-7,256238	0,181203	-2,047620
14:26:56,00	0,355040	3,500081	0,234043	-0,056022	-2,533039	0,061004	-0,037936	-0,080739	0,005222	-0,981629	-2,626043	-2,023751	-0,659353	-3,033376	-1,206155	-18,928584	5,015460	10,450359	-0,037936	-0,080739	0,005222	-7,319673	0,351960	-2,023751	-0,037936	-0,080739	0,005222	-7,319673	0,351960	-2,023751
14:26:56,05	0,355040	3,500081	0,234043	-0,056022	-2,533039	0,061004	-0,036745	-0,078218	0,008063	-1,123896	-2,577945	-2,020180	-0,654724	-3,033031	-1,210176	-18,969944	5,036329	10,420835	-0,036745	-0,078218	0,008063	-7,264022	0,306505	-2,020180	-0,036745	-0,078218	0,008063	-7,264022	0,306505	-2,020180
14:26:56,10	0,355040	3,500081	0,234043	-0,056022	-2,533039	0,061004	-0,039358	-0,082055	0,004042	-0,927006	-2,760096	-2,049705	-0,661131	-3,035317	-1,210825	-18,943489	5,052553	10,444257	-0,039358	-0,082055	0,004042	-7,368296	0,329507	-2,049705	-0,039358	-0,082055	0,004042	-7,368296	0,329507	-2,049705
14:26:56,15	0,355040	3,500081	0,234043	-0,056022	-2,533039	0,061004	-0,034175	-0,077649	0,003393	-1,128826	-2,475770	-2,026282	-0,659383	-3,032577	-1,210041	-18,930816	5,012080	10,457597	-0,034175	-0,077649	0,003393	-7,224266	0,206949	-2,026282	-0,034175	-0,077649	0,003393	-7,224266	0,206949	-2,026282
14:26:56,20	0,355040	3,500081	0,234043	-0,056022	-2,533039	0,061004	-0,037422	-0,077793	0,004177	-1,150058	-2,613405	-2,012942	-0,656996	-3,033908	-1,209646	-18,919872	5,004821	10,447536	-0,037422	-0,077793	0,004177	-7,256793	0,324209	-2,012942	-0,037422	-0,077793	0,004177	-7,256793	0,324209	-2,012942
14:26:56,25	0,355040	3,500081	0,234043	-0,056022	-2,533039	0,061004	-0,037462	-0,080525	0,004572	-1,008806	-2,602389	-2,023003	-0,660563	-3,030467	-1,210477	-18,938166	5,033382	10,415122	-0,037462	-0,080525	0,004572	-7,330007	0,338383	-2,023003	-0,037462	-0,080525	0,004572	-7,330007	0,338383	-2,023003
14:26:56,30	0,355040	3,500081	0,234043	-0,056022	-2,533039	0,061004	-0,038659	-0,075715	0,003741	-1,243307	-2,694749	-2,055417	-0,658793	-3,033021	-1,208493	-18,932691	5,003002	10,446729	-0,038659	-0,075715	0,003741	-7,186970	0,339975	-2,055417	-0,038659	-0,075715	0,003741	-7,186970	0,339975	-2,055417
14:26:56,35	0,355040	3,500081	0,234043	-0,056022	-2,533039	0,061004	-0,037332	-0,078526	0,005725	-1,120743	-2,605831	-2,023810	-0,658742	-3,033660	-1,210041	-18,936223	5,087333	10,455168	-0,037332	-0,078526	0,005725	-7,285017	0,324750	-2,023810	-0,037332	-0,078526	0,005725	-7,285017	0,324750	-2,023810
14:26:56,40	0,355040	3,500081	0,234043	-0,056022	-2,533039	0,061004	-0,036805	-0,078889	0,004178	-1,030575	-2,623622	-2,015372	-0,660543	-3,034726	-1,209267	-18,929096	5,004506	10,441811	-0,036805	-0,078889	0,004178	-7,223382	0,265545	-2,015372	-0,036805	-0,078889	0,004178	-7,223382	0,265545	-2,015372
14:26:56,45	0,355040	3,500081	0,234043	-0,056022	-2,533039	0,061004	-0,034981	-0,077862	0,004951	-1,152162	-2,481185	-2,028728	-0,658148	-3,034897	-1,209031	-18,968832	5,032973	10,431263	-0,034981	-0,077862	0,004951	-7,264324	0,264793	-2,028728	-0,034981	-0,077862	0,004951	-7,264324	0,264793	-2,028728
14:26:56,50	0,355040	3,500081	0,234043	-0,056022	-2,533039	0,061004	-0,036030	-0,080022	0,005187	-1,035031	-2,584394	-2,039276	-0,655236	-3,036809	-1,209248	-18,933177	5,010048	10,447472	-0,036030	-0,080022	0,005187	-7,316793	0,243953	-2,039276	-0,036030	-0,080022	0,005187	-7,316793	0,243953	-2,039276
14:26:56,55	0,355040	3,500081	0,234043	-0,056022	-2,533039	0,061004	-0,035831	-0,083500	0,004970	-0,856227	-2,531695	-2,023067	-0,658700	-3,036900	-1,208452	-18,905196	5,022692	10,461028	-0,035831	-0,083500	0,004970	-7,410973	0,281014	-2,023067	-0,035831	-0,083500	0,004970	-7,410973	0,281014	-2,023067
14:26:56,60	0,355040	3,500081	0,234043	-0,056022	-2,533039	0,061004	-0,034019	-0,080545	0,005766	-0,984952	-2,419587	-2,009511	-0,661093	-3,034216	-1,210797	-18,910020	5,023327	10,467355	-0,034019	-0,080545	0,005766	-7,307722	0,250921	-2,009511	-0,034019	-0,080545	0,005766	-7,307722	0,250921	-2,009511
14:26:56,65	0,355040	3,500081	0,234043	-0,056022	-2,533039	0,061004	-0,035147	-0,077131	0,003421	-1,164347	-2,482736	-2,003184	-0,660537	-3,031363	-1,207365	-18,930647	5,020529	10,407767	-0,035147	-0,077131	0,003421	-7,219110	0,276316	-2,003184	-0,035147	-0,077131	0,003421	-7,219110	0,276316	-2,003184
14:26:56,70	0,355040	3,500081	0,234043	-0,056022	-2,533039	0,061004	-0,037896	-0,076186	0,006853	-1,226212	-2,642160	-2,062773	-0,656996	-3,036024	-1,210813	-18,918080	4,985424	10,432757	-0,037896	-0,076186	0,006853	-7,206811	0,332706	-2,062773	-0,037896	-0,076186	0,006853	-7,206811	0,332706	-2,062773
14:26:56,75	0,355040	3,500081	0,234043	-0,056022	-2,533039	0,061004	-0,035630	-0,081583	0,003405	-0,969685	-2,495864	-2,037782	-0,659319	-3,033728	-1,210424	-18,913537	5,038057	10,448634	-0,035630	-0,081583	0,003405	-7,373950	0,301078	-2,037782	-0,035630	-0,081583	0,003405	-7,373950	0,301078	-2,037782
14:26:56,80	0,355040	3,500081	0,234043	-0,056022	-2,533039	0,061004	-0,034452	-0,077462	0,004560	-1,171332	-2,469171	-2,023367	-0,661154	-3,034983	-1,209658	-18,941681	5,013652	10,447172	-0,034452	-0,077462	0,004560	-7,252096	0,235314	-2,023367	-0,034452	-0,077462	0,004560	-7,252096	0,235314	-2,023367
14:26:56,85	0,355040	3,500081	0,234043	-0,056022	-2,533039	0,061004	-0,034452	-0,077462	0,004560	-1,171332	-2,469171	-2,023367	-0,657582	-3,037505	-1,208901	-18,941841	5,023831	10,398831	-0,034452	-0,077462	0,004560	-7,252096	0,235314	-2,023367	-0,034452	-0,077462	0,004560	-7,252096	0,235314	-2,023367
14:26:56,90	0,355040	3,500081	0,234043	-0,056022	-2,533039	0,061004	-0,034054	-0,081816	0,005317	-0,936175	-2,453704	-2,071708	-0,659337	-3,033093	-1,209261	-18,921933	5,038064	10,452950	-0,034054	-0,081816	0,005317	-7,358750	0,219540	-2,071708	-0,034054	-0,081816	0,005317	-7,358750	0,219540	-2,071708
14:26:56,95	0,355040	3,500081	0,234043	-0,056022	-2,533039	0,061004	-0,036998	-0,078091	0,004957	-1,107625	-2,596654	-2,017590	-0,662380	-3,035421	-1,210441	-18,972223	5,041673	10,458273	-0,036998	-0,078091	0,004957	-7,237742	0,307673	-2,017590	-0,036998	-0,078091	0,004957	-7,237742	0,307673	-2,017590
14:26:57,00	0,355040	3,500081	0,234043	-0,056022	-2,533039	0,061004	-0,033460	-0,076619	0,003777	-1,206178	-2,458052	-2,012266	-0,656955	-3,033849	-1,206923	-18,913926	5,027589	10,446563	-0,033460	-0,076619	0,003777	-7,220759	0,168568	-2,012266	-0,033460	-0,076619	0,003777	-7,220759	0,168568	-2,012266
14:26:57,05	0,355040	3,500081	0,234043	-0,056022	-2,533039	0,061004	-0,037533	-0,080531	0,007295	-0,985797	-2,612336	-2,023976	-0,657563	-3,030901	-1,208876	-18,906149	5,013794	10,447562	-0,037533	-0,080531	0,007295	-7,307479	0,334039	-2,023976	-0,037533	-0,080531	0,007295	-7,307479	0,334039	-2,023976
14:26:57,10	0,355040	3,500081	0,234043	-0,056022	-2,533039	0,061004	-0,039783	-0,078531	0,005342	-1,097877	-2,715661	-2,022977	-0,655810	-3,035066	-1,208122	-18,936490	5,032019	10,408923	-0,039783	-0,078531	0,005342	-7,262525	0,407275	-2,022977	-0,039783	-0,078531	0,005342	-7,262525	0,407275	-2,022977
14:26:57,15	0,355040	3,500081	0,234043	-0,056022	-2,533039	0,061004	-0,037053	-0,082131	0,006096	-0,910056	-2,609095	-2,061617	-0,660513	-3,037713	-1,210406	-18,931748	5,043597	10,462726	-0,037053	-0,082131	0,006096	-7,357317	0,299544	-2,061617	-0,037053	-0,082131	0,006096	-7,357317	0,299544	-2,061617
14:26:57,20	0,355040	3,500081	0,234043	-0,056022	-2,533039	0,061004	-0,032409	-0,079382	0,003812	-1,040595	-2,369301	-2,007813	-0,658758	-3,032246	-1,211613	-18,912260	5,006072	10,424411	-0,032409	-0,079382	0,003812	-7,272077	0,174802	-2,007813	-0,032409	-0,079382	0,003812	-7,272077	0,174802	-2,007813
14:26:57,25	0,355040	3,500081	0,234043	-0,056022	-2,533039	0,061004	-0,038021	-0,078168	0,002605	-1,126454	-2,625465	-2,046128	-0,660541	-3,036492	-1,209630	-18,937426	5,030594	10,471762	-0,038021	-0,078168	0,002605	-7,262671	0,359149	-2,046128	-0,038021	-0,078168	0,002605	-7,262671	0,359149	-2,046128
14:26:57,30	0,355040	3,500081	0,234043	-0,056022	-2,533039	0,061004	-0,033452	-0,078747	0,004588	-1,087706	-2,421980	-1,998777	-0,656446	-3,034580	-1,211956	-18,911435	4,943804	10,466277	-0,033452	-0,078747	0,004588	-7,269354	0,204039	-1,998777	-0,033452	-0,078747	0,004588	-7,269354	0,204039	-1,998777
14:26:57,35	0,355040	3,500081	0,234043	-0,056022	-2,533039	0,061004	-0,037156	-0,081338	0,002262	-1,015169	-2,548638	-2,004262	-0,658792	-3,034898	-1,211616	-18,935676	5,006223	10,419414	-0,037156	-0,081338	0,002262	-7,400167	0,368075	-2,004262	-0,037156	-0,081338	0,002262	-7,400167	0,368075	-2,004262
14:26:57,40	0,355040	3,500081	0,234043	-0,056022	-2,533039	0,061004	-0,035015	-0,078357	0,003590	-1,118789	-2,517219	-2,014716	-0,660098	-3,034943	-1,210628	-18,954933	5,028259	10,455823	-0,035015	-0,078357	0,003590	-7,269780	0,231448	-2,014716	-0,035015	-0,078357	0,003590	-7,269780	0,231448	-2,014716
14:26:57,45	0,355040	3,500081	0,234043	-0,056022	-2,533039	0,061004	-0,035015	-0,078357	0,003590	-1,118789	-2,517219	-2,014716	-0,659370	-3,034606	-1,211184	-18,923112	5,002454	10,472141	-0,035015	-0,078357	0,003590	-7,269780	0,231448	-2,014716	-0,035015	-0,078357	0,003590	-7,269780	0,231448	-2,014716
14:26:57,50	0,355040	3,500081	0,234043	-0,056022	-2,533039	0,061004	-0,035671	-0,078818	0,003034	-1,101246	-2,510880	-1,998398	-0,657571	-3,037015	-1,210785	-18,911352	4,988167	10,461583	-0,035671	-0,078818	0,003034	-7,288438	0,289298	-1,998398	-0,035671	-0,078818	0,003034	-7,288438	0,289298	-1,998398
14:26:57,55	0,355040	3,500081	0,234043	-0,056022	-2,533039	0,061004	-0,034484	-0,081581	0,003433	-0,964040	-2,431830	-2,008956	-0,656460	-3,034708	-1,211596	-18,946390	5,015158	10,449300	-0,034484	-0,081581	0,003433	-7,368162	0,275172	-2,008956	-0,034484	-0,081581	0,003433	-7,368162	0,275172	-2,008956
14:26:57,60	0,355040	3,500081	0,234043	-0,056022	-2,533039	0,061004	-0,037037	-0,081389	0,002622	-0,968161	-2,608428	-2,021239	-0,659320	-3,031281	-1,213127	-18,885322	4,995706	10,468376	-0,037037	-0,081389	0,002622	-7,357222	0,298988	-2,021239	-0,037037	-0,081389	0,002622	-7,357222	0,298988	-2,021239
14:26:57,65	0,355040	3,500081	0,234043	-0,056022	-2,533039	0,061004	-0,038575	-0,077199	0,001091	-1,172389	-2,625798	-2,002163	-0,658198	-3,034491	-1,212737	-18,922727	5,003610	10,473339	-0,038575	-0,077199	0,001091	-7,232481	0,402361	-2,002163	-0,038575	-0,077199	0,001091	-7,232481	0,402361	-2,002163
14:26:57,70	0,355040	3,500081	0,234043	-0,056022	-2,533039	0,061004	-0,036357	-0,079776	0,001481	-1,050227	-2,546768	-1,997200	-0,657647	-3,033455	-1,211607	-18,946256	5,010633	10,444296	-0,036357	-0,079776	0,001481	-7,312635	0,307218	-1,997200	-0,036357	-0,079776	0,001481	-7,312635	0,307218	-1,997200
14:26:57,75	0,355040	3,500081	0,234043	-0,056022	-2,533039	0,061004	-0,037529	-0,079735	0,002611	-1,058052	-2,631610	-2,026243	-0,657624	-3,034208	-1,211227	-18,938227	5,004163	10,424287	-0,037529	-0,079735	0,002611	-7,317227	0,314392	-2,026243	-0,037529	-0,079735	0,002611	-7,317227	0,314392	-2,026243
14:26:57,80	0,355040	3,500081	0,234043	-0,056022	-2,533039	0,061004	-0,036888	-0,080131	0,002991	-1,039015	-2,588127	-2,046252	-0,657676	-3,033500	-1,213928	-18,946516	4,991139	10,459610	-0,036888	-0,080131	0,002991	-7,329327	0,307613	-2,046252	-0,036888	-0,080131	0,002991	-7,329327	0,307613	-2,046252
14:26:57,85	0,355040	3,500081	0,234043	-0,056022	-2,533039	0,061004	-0,037475	-0,079732	0,000290	-1,075179	-2,619319	-2,010929	-0,658719	-3,034959	-1,213128	-18,890702	4,993241	10,448531	-0,037475	-0,079732	0,000290	-7,334180	0,322503	-2,010929	-0,037475	-0,079732	0,000290	-7,334180	0,322503	-2,010929
14:26:57,90	0,355040	3,500081	0,234043	-0,056022	-2,533039	0,061004	-0,035691	-0,079559	0,001090	-1,054487	-2,479237	-2,022009	-0,661084	-3,035711	-1,213511	-18,894083	4,990884	10,457893	-0,035691	-0,079559	0,001090	-7,299849	0,322498	-2,022009	-0,035691	-0,079559	0,001090	-7,299849	0,322498	-2,022009
14:26:57,95	0,355040	3,500081	0,234043	-0,056022	-2,533039	0,061004	-0,033857	-0,077887	0,000707	-1,145164	-2,385604	-2,012646	-0,658189	-3,034579	-1,212745	-18,917353	4,993859	10,458429	-0,033857	-0,077887	0,000707	-7,259271	0,272140	-2,012646	-0,033857	-0,077887	0,000707	-7,259271	0,272140	-2,012646
14:26:58,00	0,355040	3,500081	0,234043	-0,056022	-2,533039	0,061004	-0,036284	-0,079827	0,001473	-1,053308	-2,533487	-2,012110	-0,655824	-3,032907	-1,208094	-18,909326	4,963832	10,440676	-0,036284	-0,079827	0,001473	-7,319758	0,314836	-2,012110	-0,036284	-0,079827	0,001473	-7,319758	0,314836	-2,012110
14:26:58,05	0,355040	3,500081	0,234043	-0,056022	-2,533039	0,061004	-0,038916	-0,081039	0,006124	-1,012276	-2,648352	-2,029863	-0,659934	-3,031291	-1,211228	-18,896235	4,965890	10,417818	-0,038916	-0,081039	0,006124	-7,373866	0,406531	-2,029863	-0,038916	-0,081039	0,006124	-7,373866	0,406531	-2,029863
14:26:58,10	0,355040	3,500081	0,234043	-0,056022	-2,533039	0,061004	-0,038260	-0,076672	0,002990	-1,231056	-2,603946	-2,052721	-0,658122	-3,033034	-1,213567	-18,899001	5,026073	10,397027	-0,038260	-0,076672	0,002990	-7,249801	0,399462	-2,052721	-0,038260	-0,076672	0,002990	-7,249801	0,399462	-2,052721
14:26:58,15	0,355040	3,500081	0,234043	-0,056022	-2,533039	0,061004	-0,037657	-0,079113	0,000651	-1,053385	-2,605063	-2,073512	-0,658818	-3,034208	-1,211608	-18,943932	5,006220	10,438973	-0,037657	-0,079113	0,000651	-7,263751	0,350989	-2,073512	-0,037657	-0,079113	0,000651	-7,263751	0,350989	-2,073512
14:26:58,20	0,355040	3,500081	0,234043	-0,056022	-2,533039	0,061004	-0,036291	-0,079097	0,002610	-1,093872	-2,563051	-2,031566	-0,659320	-3,034536	-1,212375	-18,905767	5,012070	10,429408	-0,036291	-0,079097	0,002610	-7,302988	0,285823	-2,031566	-0,036291	-0,079097	0,002610	-7,302988	0,285823	-2,031566
14:26:58,25	0,355040	3,500081	0,234043	-0,056022	-2,533039	0,061004	-0,035757	-0,078826	0,001843	-1,083803	-2,505123	-2,041131	-0,661110	-3,033835	-1,209665	-18,913582	4,994084	10,427058	-0,035757	-0,078826	0,001843	-7,271663	0,301782	-2,041131	-0,035757	-0,078826	0,001843	-7,271663	0,301782	-2,041131
14:26:58,30	0,355040	3,500081	0,234043	-0,056022	-2,533039	0,061004	-0,035469	-0,076926	0,004553	-1,202111	-2,487931	-2,043481	-0,660503	-3,033963	-1,210059	-18,914320	5,017370	10,418447	-0,035469	-0,076926	0,004553	-7,240785	0,296380	-2,043481	-0,035469	-0,076926	0,004553	-7,240785	0,296380	-2,043481
14:26:58,35	0,355040	3,500081	0,234043	-0,056022	-2,533039	0,061004	-0,035661	-0,077515	0,004159	-1,151681	-2,510223	-2,052092	-0,662874	-3,034100	-1,210040	-18,914897	5,008533	10,446800	-0,035661	-0,077515	0,004159	-7,236599	0,289198	-2,052092	-0,035661	-0,077515	0,004159	-7,236599	0,289198	-2,052092
14:26:58,40	0,355040	3,500081	0,234043	-0,056022	-2,533039	0,061004	-0,034357	-0,075530	0,004178	-1,262817	-2,438474	-2,023740	-0,658154	-3,035641	-1,213135	-18,916734	5,029569	10,449963	-0,034357	-0,075530	0,004178	-7,191951	0,258550	-2,023740	-0,034357	-0,075530	0,004178	-7,191951	0,258550	-2,023740
14:26:58,45	0,355040	3,500081	0,234043	-0,056022	-2,533039	0,061004	-0,035383	-0,080388	0,001083	-0,992906	-2,503911	-2,020577	-0,661150	-3,034821	-1,213951	-18,935428	5,016724	10,420773	-0,035383	-0,080388	0,001083	-7,303386	0,273618	-2,020577	-0,035383	-0,080388	0,001083	-7,303386	0,273618	-2,020577
14:26:58,50	0,355040	3,500081	0,234043	-0,056022	-2,533039	0,061004	-0,034595	-0,077384	0,000267	-1,169595	-2,472721	-2,049766	-0,658719	-3,034155	-1,213153	-18,898414	5,012619	10,425139	-0,034595	-0,077384	0,000267	-7,244246	0,242979	-2,049766	-0,034595	-0,077384	0,000267	-7,244246	0,242979	-2,049766
14:26:58,55	0,355040	3,500081	0,234043	-0,056022	-2,533039	0,061004	-0,036387	-0,079156	0,001065	-1,062484	-2,531799	-2,045400	-0,661055	-3,032988	-1,213147	-18,881639	5,003669	10,434136	-0,036387	-0,079156	0,001065	-7,276260	0,324575	-2,045400	-0,036387	-0,079156	0,001065	-7,276260	0,324575	-2,045400
14:26:58,60	0,355040	3,500081	0,234043	-0,056022	-2,533039	0,061004	-0,036230	-0,076549	0,001071	-1,197406	-2,504629	-2,036403	-0,661035	-3,032849	-1,211182	-18,881154	5,029706	10,462864	-0,036230	-0,076549	0,001071	-7,206541	0,339416	-2,036403	-0,036230	-0,076549	0,001071	-7,206541	0,339416	-2,036403
14:26:58,65	0,355040	3,500081	0,234043	-0,056022	-2,533039	0,061004	-0,036360	-0,076498	0,003036	-1,177302	-2,524007	-2,007675	-0,655205	-3,031308	-1,212405	-18,908180	5,022540	10,401906	-0,036360	-0,076498	0,003036	-7,182380	0,330272	-2,007675	-0,036360	-0,076498	0,003036	-7,182380	0,330272	-2,007675
14:26:58,70	0,355040	3,500081	0,234043	-0,056022	-2,533039	0,061004	-0,040610	-0,080776	0,001813	-0,974549	-2,764808	-2,068633	-0,661116	-3,032560	-1,215108	-18,919736	5,045774	10,437122	-0,040610	-0,080776	0,001813	-7,315475	0,423065	-2,068633	-0,040610	-0,080776	0,001813	-7,315475	0,423065	-2,068633
14:26:58,75	0,355040	3,500081	0,234043	-0,056022	-2,533039	0,061004	-0,036570	-0,076283	-0,000890	-1,193867	-2,576358	-2,033417	-0,656961	-3,035104	-1,212349	-18,902853	5,011304	10,453887	-0,036570	-0,076283	-0,000890	-7,182053	0,294382	-2,033417	-0,036570	-0,076283	-0,000890	-7,182053	0,294382	-2,033417
14:26:58,80	0,355040	3,500081	0,234043	-0,056022	-2,533039	0,061004	-0,036444	-0,081153	0,001869	-0,962005	-2,537963	-2,016652	-0,658115	-3,036005	-1,210840	-18,900893	5,000357	10,389278	-0,036444	-0,081153	0,001869	-7,332535	0,322906	-2,016652	-0,036444	-0,081153	0,001869	-7,332535	0,322906	-2,016652
14:26:58,85	0,355040	3,500081	0,234043	-0,056022	-2,533039	0,061004	-0,035086	-0,080605	0,003378	-0,999038	-2,460192	-2,081261	-0,659327	-3,033071	-1,213903	-18,899337	5,018495	10,469455	-0,035086	-0,080605	0,003378	-7,326495	0,294097	-2,081261	-0,035086	-0,080605	0,003378	-7,326495	0,294097	-2,081261
14:26:58,90	0,355040	3,500081	0,234043	-0,056022	-2,533039	0,061004	-0,037022	-0,078088	0,000315	-1,113400	-2,568565	-2,001084	-0,658771	-3,031020	-1,212786	-18,906596	4,986502	10,419774	-0,037022	-0,078088	0,000315	-7,243327	0,337670	-2,001084	-0,037022	-0,078088	0,000315	-7,243327	0,337670	-2,001084
14:26:58,95	0,355040	3,500081	0,234043	-0,056022	-2,533039	0,061004	-0,039076	-0,077544	0,001432	-1,173044	-2,665652	-2,050765	-0,659335	-3,033871	-1,212764	-18,908422	5,008789	10,434509	-0,039076	-0,077544	0,001432	-7,260237	0,401806	-2,050765	-0,039076	-0,077544	0,001432	-7,260237	0,401806	-2,050765
14:26:59,00	0,355040	3,500081	0,234043	-0,056022	-2,533039	0,061004	-0,036325	-0,078481	0,001454	-1,105921	-2,535325	-2,036031	-0,657537	-3,036452	-1,210422	-18,897257	4,981589	10,422335	-0,036325	-0,078481	0,001454	-7,266686	0,316180	-2,036031	-0,036325	-0,078481	0,001454	-7,266686	0,316180	-2,036031
14:26:59,05	0,355040	3,500081	0,234043	-0,056022	-2,533039	0,061004	-0,034989	-0,081329	0,003796	-0,975813	-2,442577	-2,048204	-0,658154	-3,035251	-1,211976	-18,909010	5,000368	10,438610	-0,034989	-0,081329	0,003796	-7,360124	0,304040	-2,048204	-0,034989	-0,081329	0,003796	-7,360124	0,304040	-2,048204
14:26:59,10	0,355040	3,500081	0,234043	-0,056022	-2,533039	0,061004	-0,035721	-0,080193	0,002242	-1,024477	-2,500198	-2,031929	-0,657553	-3,033431	-1,213940	-18,900824	5,010503	10,416194	-0,035721	-0,080193	0,002242	-7,319644	0,303865	-2,031929	-0,035721	-0,080193	0,002242	-7,319644	0,303865	-2,031929
14:26:59,15	0,355040	3,500081	0,234043	-0,056022	-2,533039	0,061004	-0,037597	-0,079804	0,000278	-1,031819	-2,595765	-2,054345	-0,658111	-3,034062	-1,213524	-18,875171	4,977535	10,433811	-0,037597	-0,079804	0,000278	-7,296473	0,355620	-2,054345	-0,037597	-0,079804	0,000278	-7,296473	0,355620	-2,054345
14:26:59,20	0,355040	3,500081	0,234043	-0,056022	-2,533039	0,061004	-0,036772	-0,079636	0,000694	-1,056292	-2,514146	-2,036728	-0,656472	-3,033311	-1,214712	-18,940129	5,008501	10,446279	-0,036772	-0,079636	0,000694	-7,307740	0,372448	-2,036728	-0,036772	-0,079636	0,000694	-7,307740	0,372448	-2,036728
14:26:59,25	0,355040	3,500081	0,234043	-0,056022	-2,533039	0,061004	-0,038242	-0,080681	-0,000494	-1,007653	-2,662314	-2,024261	-0,661695	-3,035277	-1,214348	-18,914690	5,006359	10,396081	-0,038242	-0,080681	-0,000494	-7,341073	0,339659	-2,024261	-0,038242	-0,080681	-0,000494	-7,341073	0,339659	-2,024261
14:26:59,30	0,355040	3,500081	0,234043	-0,056022	-2,533039	0,061004	-0,033927	-0,077140	-0,000130	-1,180879	-2,414843	-2,074458	-0,661146	-3,035065	-1,212370	-18,925052	4,990876	10,447911	-0,033927	-0,077140	-0,000130	-7,236393	0,248418	-2,074458	-0,033927	-0,077140	-0,000130	-7,236393	0,248418	-2,074458
14:26:59,35	0,355040	3,500081	0,234043	-0,056022	-2,533039	0,061004	-0,034385	-0,077509	0,001848	-1,180294	-2,439921	-2,022628	-0,658776	-3,031678	-1,212777	-18,909628	4,986556	10,429393	-0,034385	-0,077509	0,001848	-7,264756	0,259339	-2,022628	-0,034385	-0,077509	0,001848	-7,264756	0,259339	-2,022628
14:26:59,40	0,355040	3,500081	0,234043	-0,056022	-2,533039	0,061004	-0,038503	-0,077868	0,001441	-1,157639	-2,638537	-2,041146	-0,661679	-3,033922	-1,214305	-18,897342	5,006364	10,449378	-0,038503	-0,077868	0,001441	-7,270306	0,383982	-2,041146	-0,038503	-0,077868	0,001441	-7,270306	0,383982	-2,041146
14:26:59,45	0,355040	3,500081	0,234043	-0,056022	-2,533039	0,061004	-0,035109	-0,076476	-8,732613E-5	-1,206742	-2,461279	-2,021161	-0,659293	-3,034443	-1,214299	-18,888512	5,015274	10,445058	-0,035109	-0,076476	-8,732613E-5	-7,210113	0,294760	-2,021161	-0,035109	-0,076476	-8,732613E-5	-7,210113	0,294760	-2,021161
14:26:59,50	0,355040	3,500081	0,234043	-0,056022	-2,533039	0,061004	-0,035850	-0,078803	-8,095446E-5	-1,073592	-2,496633	-2,025481	-0,658216	-3,033895	-1,212373	-18,931207	4,997064	10,448855	-0,035850	-0,078803	-8,095446E-5	-7,259654	0,317595	-2,025481	-0,035850	-0,078803	-8,095446E-5	-7,259654	0,317595	-2,025481
14:26:59,55	0,355040	3,500081	0,234043	-0,056022	-2,533039	0,061004	-0,036863	-0,079462	0,001845	-1,076464	-2,577190	-2,021685	-0,661685	-3,037868	-1,214707	-18,915306	5,013022	10,420363	-0,036863	-0,079462	0,001845	-7,314224	0,316575	-2,021685	-0,036863	-0,079462	0,001845	-7,314224	0,316575	-2,021685
14:26:59,60	0,355040	3,500081	0,234043	-0,056022	-2,533039	0,061004	-0,031689	-0,078445	-0,000489	-1,107596	-2,302333	-2,050176	-0,661667	-3,035890	-1,212758	-18,906265	5,019468	10,434122	-0,031689	-0,078445	-0,000489	-7,265494	0,185247	-2,050176	-0,031689	-0,078445	-0,000489	-7,265494	0,185247	-2,050176
14:26:59,65	0,355040	3,500081	0,234043	-0,056022	-2,533039	0,061004	-0,033411	-0,077471	0,001460	-1,148139	-2,387261	-2,036417	-0,660521	-3,033886	-1,213532	-18,908526	5,007590	10,449267	-0,033411	-0,077471	0,001460	-7,229581	0,235482	-2,036417	-0,033411	-0,077471	0,001460	-7,229581	0,235482	-2,036417
14:26:59,70	0,355040	3,500081	0,234043	-0,056022	-2,533039	0,061004	-0,035719	-0,077461	0,000686	-1,160052	-2,503314	-2,021272	-0,658101	-3,035290	-1,209273	-18,897690	5,013361	10,408197	-0,035719	-0,077461	0,000686	-7,240746	0,300634	-2,021272	-0,035719	-0,077461	0,000686	-7,240746	0,300634	-2,021272
14:26:59,75	0,355040	3,500081	0,234043	-0,056022	-2,533039	0,061004	-0,035713	-0,080259	0,004946	-1,004133	-2,496492	-2,062342	-0,657614	-3,033628	-1,211233	-18,929822	4,994381	10,414288	-0,035713	-0,080259	0,004946	-7,304480	0,306969	-2,062342	-0,035713	-0,080259	0,004946	-7,304480	0,306969	-2,062342
14:26:59,80	0,355040	3,500081	0,234043	-0,056022	-2,533039	0,061004	-0,037396	-0,079850	0,002985	-1,057916	-2,602333	-2,056251	-0,657593	-3,032251	-1,215093	-18,901075	4,981257	10,440355	-0,037396	-0,079850	0,002985	-7,326139	0,333225	-2,056251	-0,037396	-0,079850	0,002985	-7,326139	0,333225	-2,056251
14:26:59,85	0,355040	3,500081	0,234043	-0,056022	-2,533039	0,061004	-0,038599	-0,079180	-0,000875	-1,089761	-2,633438	-2,030184	-0,657586	-3,034375	-1,211955	-18,904996	4,978263	10,467147	-0,038599	-0,079180	-0,000875	-7,305370	0,396565	-2,030184	-0,038599	-0,079180	-0,000875	-7,305370	0,396565	-2,030184
14:26:59,90	0,355040	3,500081	0,234043	-0,056022	-2,533039	0,061004	-0,036763	-0,080248	0,002263	-1,038776	-2,539900	-2,003392	-0,656311	-3,034429	-1,211580	-18,865429	4,976147	10,423050	-0,036763	-0,080248	0,002263	-7,338226	0,346030	-2,003392	-0,036763	-0,080248	0,002263	-7,338226	0,346030	-2,003392
14:26:59,95	0,355040	3,500081	0,234043	-0,056022	-2,533039	0,061004	-0,037354	-0,081379	0,002638	-0,962015	-2,535277	-2,047489	-0,657551	-3,031524	-1,212368	-18,892098	5,003994	10,444293	-0,037354	-0,081379	0,002638	-7,350245	0,397001	-2,047489	-0,037354	-0,081379	0,002638	-7,350245	0,397001	-2,047489
14:27:00,00	0,355040	3,500081	0,234043	-0,056022	-2,533039	0,061004	-0,039250	-0,078853	0,001850	-1,082572	-2,670871	-2,026246	-0,658739	-3,034925	-1,211981	-18,907502	5,002983	10,433783	-0,039250	-0,078853	0,001850	-7,272532	0,410217	-2,026246	-0,039250	-0,078853	0,001850	-7,272532	0,410217	-2,026246
14:27:00,05	0,355040	3,500081	0,234043	-0,056022	-2,533039	0,061004	-0,035710	-0,079524	0,002237	-1,056252	-2,499674	-2,036756	-0,659328	-3,036330	-1,215126	-18,919724	5,028251	10,387870	-0,035710	-0,079524	0,002237	-7,298894	0,303596	-2,036756	-0,035710	-0,079524	0,002237	-7,298894	0,303596	-2,036756
14:27:00,10	0,355040	3,500081	0,234043	-0,056022	-2,533039	0,061004	-0,034199	-0,079716	-0,000908	-1,030487	-2,444307	-2,082669	-0,657597	-3,035343	-1,215449	-18,915470	5,007429	10,475014	-0,034199	-0,079716	-0,000908	-7,288215	0,240329	-2,082669	-0,034199	-0,079716	-0,000908	-7,288215	0,240329	-2,082669
14:27:00,14	0,355040	3,500081	0,234043	-0,056022	-2,533039	0,061004	-0,035919	-0,080722	-0,001231	-0,994080	-2,519631	-1,995525	-0,659275	-3,036631	-1,212358	-18,886916	5,002450	10,428593	-0,035919	-0,080722	-0,001231	-7,330779	0,299993	-1,995525	-0,035919	-0,080722	-0,001231	-7,330779	0,299993	-1,995525
14:27:00,19	0,355040	3,500081	0,234043	-0,056022	-2,533039	0,061004	-0,033965	-0,079913	0,001861	-1,026205	-2,390823	-2,041946	-0,657020	-3,033719	-1,214298	-18,919308	5,004712	10,464917	-0,033965	-0,079913	0,001861	-7,299365	0,275439	-2,041946	-0,033965	-0,079913	0,001861	-7,299365	0,275439	-2,041946
14:27:00,24	0,355040	3,500081	0,234043	-0,056022	-2,533039	0,061004	-0,037614	-0,080410	-8,006727E-5	-1,014613	-2,609771	-2,005622	-0,657025	-3,035125	-1,211210	-18,936854	5,011327	10,438995	-0,037614	-0,080410	-8,006727E-5	-7,326764	0,342962	-2,005622	-0,037614	-0,080410	-8,006727E-5	-7,326764	0,342962	-2,005622
14:27:00,29	0,355040	3,500081	0,234043	-0,056022	-2,533039	0,061004	-0,036394	-0,081108	0,003008	-0,981314	-2,564793	-2,031544	-0,657572	-3,030880	-1,211194	-18,900495	5,004024	10,463139	-0,036394	-0,081108	0,003008	-7,348330	0,292110	-2,031544	-0,036394	-0,081108	0,003008	-7,348330	0,292110	-2,031544
14:27:00,34	0,355040	3,500081	0,234043	-0,056022	-2,533039	0,061004	-0,039797	-0,078512	0,003024	-1,104484	-2,706628	-2,007400	-0,656933	-3,035120	-1,212719	-18,885966	5,008068	10,468373	-0,039797	-0,078512	0,003024	-7,267664	0,417438	-2,007400	-0,039797	-0,078512	0,003024	-7,267664	0,417438	-2,007400
14:27:00,39	0,355040	3,500081	0,234043	-0,056022	-2,533039	0,061004	-0,036445	-0,081186	0,001499	-0,954669	-2,521747	-2,002166	-0,659947	-3,034161	-1,216657	-18,909836	4,998357	10,426719	-0,036445	-0,081186	0,001499	-7,327758	0,339161	-2,002166	-0,036445	-0,081186	0,001499	-7,327758	0,339161	-2,002166
14:27:00,44	0,355040	3,500081	0,234043	-0,056022	-2,533039	0,061004	-0,035768	-0,078096	-0,002439	-1,135712	-2,502378	-2,043820	-0,658120	-3,035206	-1,215449	-18,880641	4,990556	10,454665	-0,035768	-0,078096	-0,002439	-7,266210	0,305414	-2,043820	-0,035768	-0,078096	-0,002439	-7,266210	0,305414	-2,043820
14:27:00,49	0,355040	3,500081	0,234043	-0,056022	-2,533039	0,061004	-0,035776	-0,080201	-0,001231	-1,018383	-2,473614	-2,015874	-0,659279	-3,034304	-1,213935	-18,893569	5,037934	10,416567	-0,035776	-0,080201	-0,001231	-7,314163	0,334812	-2,015874	-0,035776	-0,080201	-0,001231	-7,314163	0,334812	-2,015874
14:27:00,54	0,355040	3,500081	0,234043	-0,056022	-2,533039	0,061004	-0,035978	-0,078746	0,000283	-1,059471	-2,518992	-2,053972	-0,657620	-3,036925	-1,210809	-18,939298	4,997880	10,447666	-0,035978	-0,078746	0,000283	-7,241043	0,305274	-2,053972	-0,035978	-0,078746	0,000283	-7,241043	0,305274	-2,053972
14:27:00,59	0,355040	3,500081	0,234043	-0,056022	-2,533039	0,061004	-0,034538	-0,081493	0,003409	-0,974177	-2,463671	-2,022874	-0,651691	-3,035559	-1,212348	-18,904833	4,968080	10,443676	-0,034538	-0,081493	0,003409	-7,371392	0,247531	-2,022874	-0,034538	-0,081493	0,003409	-7,371392	0,247531	-2,022874
14:27:00,64	0,355040	3,500081	0,234043	-0,056022	-2,533039	0,061004	-0,038685	-0,085945	0,001870	-0,751255	-2,634598	-2,026863	-0,658109	-3,033154	-1,215478	-18,876915	5,000121	10,426187	-0,038685	-0,085945	0,001870	-7,497942	0,402190	-2,026863	-0,038685	-0,085945	0,001870	-7,497942	0,402190	-2,026863
14:27:00,69	0,355040	3,500081	0,234043	-0,056022	-2,533039	0,061004	-0,037559	-0,079184	-0,001260	-1,061103	-2,567868	-2,044353	-0,659289	-3,031245	-1,213158	-18,879405	5,005359	10,425047	-0,037559	-0,079184	-0,001260	-7,277076	0,380497	-2,044353	-0,037559	-0,079184	-0,001260	-7,277076	0,380497	-2,044353
14:27:00,74	0,355040	3,500081	0,234043	-0,056022	-2,533039	0,061004	-0,038622	-0,077207	0,001060	-1,160622	-2,627941	-2,045492	-0,657620	-3,033543	-1,213939	-18,923940	4,991084	10,430316	-0,038622	-0,077207	0,001060	-7,221391	0,403902	-2,045492	-0,038622	-0,077207	0,001060	-7,221391	0,403902	-2,045492
14:27:00,79	0,355040	3,500081	0,234043	-0,056022	-2,533039	0,061004	-0,037466	-0,079802	0,000279	-1,060300	-2,599273	-2,040223	-0,656975	-3,030601	-1,212383	-18,893454	4,991547	10,429618	-0,037466	-0,079802	0,000279	-7,324795	0,341844	-2,040223	-0,037466	-0,079802	0,000279	-7,324795	0,341844	-2,040223
14:27:00,84	0,355040	3,500081	0,234043	-0,056022	-2,533039	0,061004	-0,040337	-0,078890	0,001835	-1,092128	-2,722367	-2,040921	-0,662258	-3,037420	-1,215865	-18,907744	5,025351	10,431042	-0,040337	-0,078890	0,001835	-7,284958	0,444082	-2,040921	-0,040337	-0,078890	0,001835	-7,284958	0,444082	-2,040921
14:27:00,89	0,355040	3,500081	0,234043	-0,056022	-2,533039	0,061004	-0,031790	-0,077724	-0,001646	-1,130613	-2,307191	-2,039497	-0,657581	-3,034955	-1,213534	-18,907658	4,984687	10,434339	-0,031790	-0,077724	-0,001646	-7,231938	0,188303	-2,039497	-0,031790	-0,077724	-0,001646	-7,231938	0,188303	-2,039497
14:27:00,94	0,355040	3,500081	0,234043	-0,056022	-2,533039	0,061004	-0,036263	-0,080542	0,000684	-1,019249	-2,519395	-2,036200	-0,662299	-3,036246	-1,216653	-18,913594	4,999313	10,426070	-0,036263	-0,080542	0,000684	-7,341788	0,327252	-2,036200	-0,036263	-0,080542	0,000684	-7,341788	0,327252	-2,036200
14:27:00,99	0,355040	3,500081	0,234043	-0,056022	-2,533039	0,061004	-0,032786	-0,077102	-0,002435	-1,188451	-2,351056	-2,044469	-0,658129	-3,033114	-1,214695	-18,888117	5,006655	10,440572	-0,032786	-0,077102	-0,002435	-7,240920	0,222664	-2,044469	-0,032786	-0,077102	-0,002435	-7,240920	0,222664	-2,044469
14:27:01,04	0,355040	3,500081	0,234043	-0,056022	-2,533039	0,061004	-0,037583	-0,079147	-0,000477	-1,062972	-2,582112	-2,029967	-0,659858	-3,031372	-1,216258	-18,868906	5,020903	10,432052	-0,037583	-0,079147	-0,000477	-7,276037	0,368179	-2,029967	-0,037583	-0,079147	-0,000477	-7,276037	0,368179	-2,029967
14:27:01,09	0,355040	3,500081	0,234043	-0,056022	-2,533039	0,061004	-0,038228	-0,076778	-0,002040	-1,164217	-2,606101	-2,038488	-0,658687	-3,036614	-1,216238	-18,887233	5,025661	10,436650	-0,038228	-0,076778	-0,002040	-7,191312	0,394765	-2,038488	-0,038228	-0,076778	-0,002040	-7,191312	0,394765	-2,038488
14:27:01,14	0,355040	3,500081	0,234043	-0,056022	-2,533039	0,061004	-0,034274	-0,080413	-0,002020	-0,980233	-2,418744	-2,033889	-0,659966	-3,033732	-1,212375	-18,918970	4,985507	10,443236	-0,034274	-0,080413	-0,002020	-7,292686	0,271734	-2,033889	-0,034274	-0,080413	-0,002020	-7,292686	0,271734	-2,033889
14:27:01,19	0,355040	3,500081	0,234043	-0,056022	-2,533039	0,061004	-0,036130	-0,077865	0,001843	-1,163375	-2,522685	-2,027303	-0,658775	-3,031433	-1,215097	-18,908806	5,005965	10,445991	-0,036130	-0,077865	0,001843	-7,275806	0,313520	-2,027303	-0,036130	-0,077865	0,001843	-7,275806	0,313520	-2,027303
14:27:01,24	0,355040	3,500081	0,234043	-0,056022	-2,533039	0,061004	-0,038716	-0,077747	-0,000879	-1,146733	-2,658580	-2,024548	-0,658728	-3,035305	-1,214714	-18,909483	5,028849	10,416860	-0,038716	-0,077747	-0,000879	-7,249868	0,380621	-2,024548	-0,038716	-0,077747	-0,000879	-7,249868	0,380621	-2,024548
14:27:01,29	0,355040	3,500081	0,234043	-0,056022	-2,533039	0,061004	-0,035386	-0,079724	-0,000496	-1,024471	-2,497460	-2,053679	-0,658186	-3,038641	-1,214682	-18,918830	4,977797	10,443971	-0,035386	-0,079724	-0,000496	-7,282769	0,280355	-2,053679	-0,035386	-0,079724	-0,000496	-7,282769	0,280355	-2,053679
14:27:01,34	0,355040	3,500081	0,234043	-0,056022	-2,533039	0,061004	-0,032768	-0,081861	-0,000464	-0,962190	-2,343910	-2,026568	-0,660505	-3,033212	-1,215478	-18,894151	5,000993	10,440504	-0,032768	-0,081861	-0,000464	-7,388307	0,228417	-2,026568	-0,032768	-0,081861	-0,000464	-7,388307	0,228417	-2,026568
14:27:01,39	0,355040	3,500081	0,234043	-0,056022	-2,533039	0,061004	-0,036310	-0,077139	-0,001260	-1,175351	-2,518309	-2,030035	-0,658785	-3,034135	-1,215894	-18,921019	4,999560	10,412077	-0,036310	-0,077139	-0,001260	-7,230724	0,332049	-2,030035	-0,036310	-0,077139	-0,001260	-7,230724	0,332049	-2,030035
14:27:01,44	0,355040	3,500081	0,234043	-0,056022	-2,533039	0,061004	-0,036371	-0,079089	-0,001676	-1,088606	-2,544042	-2,058462	-0,655205	-3,032835	-1,215437	-18,881274	4,977255	10,479320	-0,036371	-0,079089	-0,001676	-7,297084	0,311118	-2,058462	-0,036371	-0,079089	-0,001676	-7,297084	0,311118	-2,058462
14:27:01,49	0,355040	3,500081	0,234043	-0,056022	-2,533039	0,061004	-0,039287	-0,081539	-0,001219	-0,960627	-2,650061	-1,991219	-0,660474	-3,034722	-1,215108	-18,883781	4,984803	10,400674	-0,039287	-0,081539	-0,001219	-7,361465	0,433944	-1,991219	-0,039287	-0,081539	-0,001219	-7,361465	0,433944	-1,991219
14:27:01,54	0,355040	3,500081	0,234043	-0,056022	-2,533039	0,061004	-0,035018	-0,077920	-0,000890	-1,143574	-2,434059	-2,069865	-0,659396	-3,031524	-1,214326	-18,908835	4,956731	10,438978	-0,035018	-0,077920	-0,000890	-7,260256	0,314892	-2,069865	-0,035018	-0,077920	-0,000890	-7,260256	0,314892	-2,069865
14:27:01,59	0,355040	3,500081	0,234043	-0,056022	-2,533039	0,061004	-0,038327	-0,077255	-0,000108	-1,214988	-2,613777	-2,031561	-0,658117	-3,033809	-1,212754	-18,891204	5,013224	10,434688	-0,038327	-0,077255	-0,000108	-7,279474	0,394912	-2,031561	-0,038327	-0,077255	-0,000108	-7,279474	0,394912	-2,031561
14:27:01,64	0,355040	3,500081	0,234043	-0,056022	-2,533039	0,061004	-0,036988	-0,079505	0,001464	-1,040232	-2,557094	-2,035852	-0,659869	-3,033676	-1,211204	-18,884708	5,004955	10,428285	-0,036988	-0,079505	0,001464	-7,281366	0,346436	-2,035852	-0,036988	-0,079505	0,001464	-7,281366	0,346436	-2,035852
14:27:01,69	0,355040	3,500081	0,234043	-0,056022	-2,533039	0,061004	-0,036227	-0,077921	0,003014	-1,126523	-2,507773	-2,042255	-0,657556	-3,032679	-1,214304	-18,897566	5,016992	10,450617	-0,036227	-0,077921	0,003014	-7,243300	0,336035	-2,042255	-0,036227	-0,077921	0,003014	-7,243300	0,336035	-2,042255
14:27:01,74	0,355040	3,500081	0,234043	-0,056022	-2,533039	0,061004	-0,038247	-0,079426	-8,620530E-5	-1,044248	-2,629968	-2,019922	-0,659925	-3,036743	-1,216250	-18,910365	5,011502	10,436209	-0,038247	-0,079426	-8,620530E-5	-7,279197	0,372411	-2,019922	-0,038247	-0,079426	-8,620530E-5	-7,279197	0,372411	-2,019922
14:27:01,79	0,355040	3,500081	0,234043	-0,056022	-2,533039	0,061004	-0,033543	-0,079406	-0,002032	-1,056443	-2,393718	-2,034330	-0,659340	-3,032124	-1,211578	-18,894636	4,979573	10,462039	-0,033543	-0,079406	-0,002032	-7,289820	0,239426	-2,034330	-0,033543	-0,079406	-0,002032	-7,289820	0,239426	-2,034330
14:27:01,84	0,355040	3,500081	0,234043	-0,056022	-2,533039	0,061004	-0,037835	-0,077604	0,002640	-1,169964	-2,587328	-2,008500	-0,659867	-3,032903	-1,215471	-18,870052	4,998315	10,435478	-0,037835	-0,077604	0,002640	-7,261839	0,382756	-2,008500	-0,037835	-0,077604	0,002640	-7,261839	0,382756	-2,008500
14:27:01,89	0,355040	3,500081	0,234043	-0,056022	-2,533039	0,061004	-0,036898	-0,077536	-0,001253	-1,144933	-2,526645	-2,035061	-0,659378	-3,032052	-1,214703	-18,905727	4,972982	10,449312	-0,036898	-0,077536	-0,001253	-7,231536	0,369824	-2,035061	-0,036898	-0,077536	-0,001253	-7,231536	0,369824	-2,035061
14:27:01,94	0,355040	3,500081	0,234043	-0,056022	-2,533039	0,061004	-0,037879	-0,077534	-0,000485	-1,184839	-2,595892	-2,021228	-0,659888	-3,035546	-1,214708	-18,893381	5,004949	10,415689	-0,037879	-0,077534	-0,000485	-7,271246	0,377596	-2,021228	-0,037879	-0,077534	-0,000485	-7,271246	0,377596	-2,021228
14:27:01,99	0,355040	3,500081	0,234043	-0,056022	-2,533039	0,061004	-0,034598	-0,078839	-0,000490	-1,083104	-2,430570	-2,054850	-0,658686	-3,034812	-1,217792	-18,867563	4,993077	10,436617	-0,034598	-0,078839	-0,000490	-7,271981	0,285357	-2,054850	-0,034598	-0,078839	-0,000490	-7,271981	0,285357	-2,054850
14:27:02,04	0,355040	3,500081	0,234043	-0,056022	-2,533039	0,061004	-0,035834	-0,079513	-0,003574	-1,045414	-2,466572	-2,033922	-0,658152	-3,033874	-1,213512	-18,897206	4,997042	10,463747	-0,035834	-0,079513	-0,003574	-7,287221	0,346418	-2,033922	-0,035834	-0,079513	-0,003574	-7,287221	0,346418	-2,033922
14:27:02,09	0,355040	3,500081	0,234043	-0,056022	-2,533039	0,061004	-0,036914	-0,079507	0,000706	-1,057155	-2,550359	-2,006792	-0,659849	-3,034630	-1,216619	-18,872554	5,027597	10,451422	-0,036914	-0,079507	0,000706	-7,298430	0,347371	-2,006792	-0,036914	-0,079507	0,000706	-7,298430	0,347371	-2,006792
14:27:02,14	0,355040	3,500081	0,234043	-0,056022	-2,533039	0,061004	-0,035410	-0,078415	-0,002401	-1,075113	-2,466105	-2,019117	-0,658139	-3,033203	-1,212380	-18,899685	5,006701	10,424734	-0,035410	-0,078415	-0,002401	-7,230723	0,313600	-2,019117	-0,035410	-0,078415	-0,002401	-7,230723	0,313600	-2,019117
14:27:02,19	0,355040	3,500081	0,234043	-0,056022	-2,533039	0,061004	-0,037501	-0,079183	0,001838	-1,066885	-2,587887	-2,045806	-0,659888	-3,033498	-1,213527	-18,889800	5,014640	10,444619	-0,037501	-0,079183	0,001838	-7,282714	0,355963	-2,045806	-0,037501	-0,079183	0,001838	-7,282714	0,355963	-2,045806
14:27:02,24	0,355040	3,500081	0,234043	-0,056022	-2,533039	0,061004	-0,036372	-0,077816	0,000691	-1,126137	-2,524559	-2,025920	-0,658707	-3,036607	-1,216618	-18,892920	5,022434	10,451370	-0,036372	-0,077816	0,000691	-7,234677	0,330621	-2,025920	-0,036372	-0,077816	0,000691	-7,234677	0,330621	-2,025920
14:27:02,29	0,355040	3,500081	0,234043	-0,056022	-2,533039	0,061004	-0,034269	-0,080393	-0,002400	-0,986946	-2,421831	-2,019169	-0,660510	-3,033401	-1,215052	-18,883636	4,975134	10,482886	-0,034269	-0,080393	-0,002400	-7,297778	0,268308	-2,019169	-0,034269	-0,080393	-0,002400	-7,297778	0,268308	-2,019169
14:27:02,34	0,355040	3,500081	0,234043	-0,056022	-2,533039	0,061004	-0,036144	-0,077228	-0,000834	-1,187813	-2,487632	-1,987653	-0,660509	-3,036729	-1,213921	-18,904307	4,985003	10,428936	-0,036144	-0,077228	-0,000834	-7,250242	0,349682	-1,987653	-0,036144	-0,077228	-0,000834	-7,250242	0,349682	-1,987653
14:27:02,39	0,355040	3,500081	0,234043	-0,056022	-2,533039	0,061004	-0,033262	-0,078893	0,000297	-1,103035	-2,360613	-2,041603	-0,658148	-3,037166	-1,214298	-18,906538	5,000414	10,439716	-0,033262	-0,078893	0,000297	-7,296148	0,250476	-2,041603	-0,033262	-0,078893	0,000297	-7,296148	0,250476	-2,041603
14:27:02,44	0,355040	3,500081	0,234043	-0,056022	-2,533039	0,061004	-0,034064	-0,081157	-7,975725E-5	-0,973102	-2,411963	-2,030823	-0,660524	-3,035329	-1,214322	-18,909302	4,991395	10,424796	-0,034064	-0,081157	-7,975725E-5	-7,343899	0,262097	-2,030823	-0,034064	-0,081157	-7,975725E-5	-7,343899	0,262097	-2,030823
14:27:02,49	0,355040	3,500081	0,234043	-0,056022	-2,533039	0,061004	-0,034468	-0,078180	-0,000104	-1,137062	-2,430839	-2,045743	-0,658058	-3,035758	-1,215077	-18,866156	5,013238	10,421029	-0,034468	-0,078180	-0,000104	-7,274221	0,274910	-2,045743	-0,034468	-0,078180	-0,000104	-7,274221	0,274910	-2,045743
14:27:02,54	0,355040	3,500081	0,234043	-0,056022	-2,533039	0,061004	-0,035329	-0,080530	-0,000859	-0,974393	-2,449184	-2,049510	-0,656335	-3,034942	-1,215057	-18,868039	4,976126	10,449338	-0,035329	-0,080530	-0,000859	-7,295994	0,324179	-2,049510	-0,035329	-0,080530	-0,000859	-7,295994	0,324179	-2,049510
14:27:02,59	0,355040	3,500081	0,234043	-0,056022	-2,533039	0,061004	-0,036897	-0,081615	-0,000839	-0,951069	-2,513791	-2,021201	-0,659938	-3,036186	-1,215085	-18,913388	5,001780	10,440145	-0,036897	-0,081615	-0,000839	-7,357822	0,382654	-2,021201	-0,036897	-0,081615	-0,000839	-7,357822	0,382654	-2,021201
14:27:02,64	0,355040	3,500081	0,234043	-0,056022	-2,533039	0,061004	-0,034019	-0,079116	-0,000867	-1,081436	-2,416194	-2,030394	-0,660514	-3,031527	-1,216244	-18,874937	4,955487	10,454099	-0,034019	-0,079116	-0,000867	-7,292075	0,254266	-2,030394	-0,034019	-0,079116	-0,000867	-7,292075	0,254266	-2,030394
14:27:02,69	0,355040	3,500081	0,234043	-0,056022	-2,533039	0,061004	-0,037765	-0,076288	-0,002026	-1,249393	-2,554563	-2,016440	-0,658736	-3,036904	-1,213914	-18,905257	4,996556	10,434438	-0,037765	-0,076288	-0,002026	-7,237981	0,409992	-2,016440	-0,037765	-0,076288	-0,002026	-7,237981	0,409992	-2,016440
14:27:02,74	0,355040	3,500081	0,234043	-0,056022	-2,533039	0,061004	-0,033998	-0,080516	0,000304	-1,009099	-2,405466	-2,036101	-0,658238	-3,035869	-1,213948	-18,945848	4,993850	10,420493	-0,033998	-0,080516	0,000304	-7,329631	0,263372	-2,036101	-0,033998	-0,080516	0,000304	-7,329631	0,263372	-2,036101
