# Supplementary material for: Characterization of interfragmentary motion associated with common osteosynthesis devices for rat fracture healing studies
Source: PLoS One. 2017 Apr 28;12(4):e0176735. doi: 10.1371/journal.pone.0176735 (PMC5409164; doi:10.1371/journal.pone.0176735)
Supplement: S1 Dataset — (ZIP) [file pone.0176735.s001.zip › S1_Dataset/RatExFix/Specimen04/FIX-EX_04VV(redo).txt]

%Tester: Sukopp Matthias
%Projekt: 
%Zeit: 12.03.2015 16:04:52
%Dateipfad: D:\Messungen\Fixator\Measurements\Fixator_20150312.txt
%Kommentar: FIX-EX_04VV
%VI Version: D:\LVProjekte\Fixator\HauptVI\Fixator_v0.12.vi
%Virtueller Drehpunkt: 	0,0000	0,0000	0,0000
%Sensor zu Hexapod (Mitte): 	0,000000	0,000000	-26,500000
%Sensor zu Hexapod Trans (Mitte): 	-0,500000	-0,866025	0,000000	-0,866025	0,500000	0,000000	0,000000	0,000000	1,000000
%Hexapod zu Labor (Mitte): 	0,254938	3,479997	-0,275975
%Hexapod zu Labor Trans (Mitte): 	0,998759	0,024757	-0,043212	-0,024898	0,999686	-0,002711	0,043131	0,003784	0,999062
%Labor zu CR (Mitte): 	0,000000	0,000000	78,500000
%Labor zu CR Trans (Mitte): 	1,000000	0,000000	0,000000	0,000000	1,000000	0,000000	0,000000	0,000000	1,000000
%Zentrum Sensormasse: 	0,000000	0,000000	2,000000
%Sensormasse: 	200,000000E-3
--------------------------------------------------
Time	X	Y	Z	U	V	W	Exp_ Fx	Exp_ Fy	Exp_ Fz	Exp_ Mx	Exp_ My	Exp_ Mz	Sen_ Fx	Sen_ Fy	Sen_ Fz	Sen_ Mx	Sen_ My	Sen_ Mz	Hex_ Fx	Hex_ Fy	Hex_ Fz	Hex_ Mx	Hex_ My	Hex_ Mz	Lab_ Fx	Lab_ Fy	Lab_ Fz	Lab_ Mx	Lab_ My	Lab_ Mz	Laser
16:04:52,18	0,254938	3,479997	-0,275975	0,216992	-2,471985	-1,428012	0,042540	0,081281	0,038532	1,616634	0,179244	-0,413194	-0,762655	-2,943315	-1,222287	-14,723211	15,388099	12,513201	0,042540	0,081281	0,038532	7,997197	-3,160133	-0,413194	0,042540	0,081281	0,038532	7,997197	-3,160133	-0,413194
16:04:52,22	0,254938	3,479997	-0,275975	0,216992	-2,471985	-1,428012	0,042540	0,081281	0,038532	1,616634	0,179244	-0,413194	-0,764953	-2,944770	-1,221918	-14,706960	15,392200	12,473566	0,042540	0,081281	0,038532	7,997197	-3,160133	-0,413194	0,042540	0,081281	0,038532	7,997197	-3,160133	-0,413194
16:04:52,27	0,254938	3,479997	-0,275975	0,216992	-2,471985	-1,428012	0,044949	0,082544	0,038901	1,562644	0,316562	-0,452829	-0,765015	-2,944224	-1,221926	-14,727044	15,372726	12,478069	0,044949	0,082544	0,038901	8,042339	-3,211961	-0,452829	0,044949	0,082544	0,038901	8,042339	-3,211961	-0,452829
16:04:52,32	0,254938	3,479997	-0,275975	0,216992	-2,471985	-1,428012	0,044508	0,082870	0,038893	1,518758	0,285939	-0,448326	-0,767874	-2,944403	-1,223065	-14,694060	15,405392	12,498330	0,044508	0,082870	0,038893	8,024085	-3,207913	-0,448326	0,044508	0,082870	0,038893	8,024085	-3,207913	-0,448326
16:04:52,37	0,254938	3,479997	-0,275975	0,216992	-2,471985	-1,428012	0,041946	0,082917	0,037358	1,550381	0,170728	-0,431987	-0,763773	-2,950061	-1,221108	-14,719829	15,393759	12,492055	0,041946	0,082917	0,037358	8,059383	-3,122062	-0,431987	0,041946	0,082917	0,037358	8,059383	-3,122062	-0,431987
16:04:52,42	0,254938	3,479997	-0,275975	0,216992	-2,471985	-1,428012	0,048942	0,078876	0,039712	1,748286	0,512237	-0,434340	-0,765490	-2,945096	-1,221116	-14,685826	15,401390	12,492395	0,048942	0,078876	0,039712	7,940057	-3,329680	-0,434340	0,048942	0,078876	0,039712	7,940057	-3,329680	-0,434340
16:04:52,47	0,254938	3,479997	-0,275975	0,216992	-2,471985	-1,428012	0,045500	0,082846	0,039704	1,565478	0,358912	-0,434000	-0,763831	-2,948219	-1,219571	-14,739589	15,377488	12,491065	0,045500	0,082846	0,039704	8,068862	-3,212849	-0,434000	0,045500	0,082846	0,039704	8,068862	-3,212849	-0,434000
16:04:52,52	0,254938	3,479997	-0,275975	0,216992	-2,471985	-1,428012	0,047376	0,079848	0,041249	1,673795	0,421828	-0,435330	-0,767359	-2,944672	-1,221923	-14,734943	15,412528	12,488643	0,047376	0,079848	0,041249	7,941832	-3,297159	-0,435330	0,047376	0,079848	0,041249	7,941832	-3,297159	-0,435330
16:04:52,57	0,254938	3,479997	-0,275975	0,216992	-2,471985	-1,428012	0,046067	0,084676	0,038896	1,455388	0,340303	-0,437753	-0,767065	-2,946275	-1,222277	-14,728103	15,393500	12,520696	0,046067	0,084676	0,038896	8,102452	-3,275986	-0,437753	0,046067	0,084676	0,038896	8,102452	-3,275986	-0,437753
16:04:52,62	0,254938	3,479997	-0,275975	0,216992	-2,471985	-1,428012	0,047309	0,083620	0,038542	1,497256	0,420292	-0,405699	-0,764950	-2,945410	-1,221132	-14,709907	15,398760	12,482925	0,047309	0,083620	0,038542	8,061402	-3,293446	-0,405699	0,047309	0,083620	0,038542	8,061402	-3,293446	-0,405699
16:04:52,67	0,254938	3,479997	-0,275975	0,216992	-2,471985	-1,428012	0,045502	0,082221	0,039687	1,583619	0,339456	-0,443471	-0,765016	-2,943380	-1,223492	-14,729016	15,388840	12,469993	0,045502	0,082221	0,039687	8,038002	-3,232432	-0,443471	0,045502	0,082221	0,039687	8,038002	-3,232432	-0,443471
16:04:52,72	0,254938	3,479997	-0,275975	0,216992	-2,471985	-1,428012	0,043777	0,083294	0,037328	1,509724	0,238190	-0,456402	-0,766175	-2,943276	-1,222317	-14,728633	15,413631	12,484419	0,043777	0,083294	0,037328	8,048267	-3,198319	-0,456402	0,043777	0,083294	0,037328	8,048267	-3,198319	-0,456402
16:04:52,77	0,254938	3,479997	-0,275975	0,216992	-2,471985	-1,428012	0,044266	0,084348	0,038503	1,476529	0,251566	-0,441976	-0,764425	-2,942620	-1,219197	-14,725339	15,373340	12,496131	0,044266	0,084348	0,038503	8,097884	-3,223349	-0,441976	0,044266	0,084348	0,038503	8,097884	-3,223349	-0,441976
16:04:52,82	0,254938	3,479997	-0,275975	0,216992	-2,471985	-1,428012	0,042823	0,083161	0,041623	1,505039	0,199524	-0,430264	-0,767849	-2,944443	-1,222247	-14,677317	15,402236	12,541164	0,042823	0,083161	0,041623	8,033166	-3,162108	-0,430264	0,042823	0,083161	0,041623	8,033166	-3,162108	-0,430264
16:04:52,87	0,254938	3,479997	-0,275975	0,216992	-2,471985	-1,428012	0,046114	0,085215	0,038572	1,447279	0,397792	-0,385231	-0,770196	-2,943766	-1,220357	-14,691030	15,428950	12,487408	0,046114	0,085215	0,038572	8,136627	-3,222177	-0,385231	0,046114	0,085215	0,038572	8,136627	-3,222177	-0,385231
16:04:52,92	0,254938	3,479997	-0,275975	0,216992	-2,471985	-1,428012	0,046701	0,087586	0,040462	1,340222	0,403088	-0,438987	-0,767993	-2,945796	-1,221916	-14,751328	15,395804	12,502530	0,046701	0,087586	0,040462	8,215758	-3,262968	-0,438987	0,046701	0,087586	0,040462	8,215758	-3,262968	-0,438987
16:04:52,97	0,254938	3,479997	-0,275975	0,216992	-2,471985	-1,428012	0,047358	0,084663	0,038903	1,433382	0,401572	-0,423865	-0,769681	-2,943214	-1,218437	-14,710724	15,374419	12,470331	0,047358	0,084663	0,038903	8,079434	-3,316009	-0,423865	0,047358	0,084663	0,038903	8,079434	-3,316009	-0,423865
16:04:53,02	0,254938	3,479997	-0,275975	0,216992	-2,471985	-1,428012	0,043767	0,083279	0,040059	1,521798	0,231129	-0,443107	-0,764999	-2,943378	-1,220761	-14,728985	15,401908	12,483289	0,043767	0,083279	0,040059	8,059222	-3,204545	-0,443107	0,043767	0,083279	0,040059	8,059222	-3,204545	-0,443107
16:04:53,07	0,254938	3,479997	-0,275975	0,216992	-2,471985	-1,428012	0,043767	0,083279	0,040059	1,521798	0,231129	-0,443107	-0,765560	-2,945735	-1,221509	-14,717120	15,398202	12,502437	0,043767	0,083279	0,040059	8,059222	-3,204545	-0,443107	0,043767	0,083279	0,040059	8,059222	-3,204545	-0,443107
16:04:53,12	0,254938	3,479997	-0,275975	0,216992	-2,471985	-1,428012	0,046089	0,082587	0,039311	1,560537	0,364008	-0,423958	-0,764443	-2,944915	-1,222683	-14,741877	15,402591	12,508707	0,044820	0,082029	0,038136	8,020234	-3,243963	-0,417688	0,044820	0,082029	0,038136	8,020234	-3,243963	-0,417688
16:04:53,17	0,254938	3,479997	-0,275975	0,216992	-2,471985	-1,428012	0,044820	0,082029	0,038136	1,580961	0,274394	-0,417688	-0,762583	-2,944826	-1,221885	-14,690268	15,371947	12,502198	0,044820	0,082029	0,038136	8,020234	-3,243963	-0,417688	0,044820	0,082029	0,038136	8,020234	-3,243963	-0,417688
16:04:53,22	0,254938	3,479997	-0,275975	0,216992	-2,471985	-1,428012	0,043813	0,080464	0,038935	1,661629	0,282055	-0,424197	-0,764373	-2,945086	-1,221902	-14,708469	15,389609	12,492923	0,043813	0,080464	0,038935	7,978016	-3,157266	-0,424197	0,043813	0,080464	0,038935	7,978016	-3,157266	-0,424197
16:04:53,27	0,254938	3,479997	-0,275975	0,216992	-2,471985	-1,428012	0,044932	0,081883	0,038918	1,594003	0,315667	-0,433472	-0,767957	-2,942973	-1,223856	-14,727317	15,408565	12,509143	0,044932	0,081883	0,038918	8,021831	-3,211522	-0,433472	0,044932	0,081883	0,038918	8,021831	-3,211522	-0,433472
16:04:53,32	0,254938	3,479997	-0,275975	0,216992	-2,471985	-1,428012	0,044895	0,086044	0,036963	1,384638	0,287950	-0,417253	-0,766129	-2,945259	-1,221878	-14,709472	15,417060	12,527385	0,044895	0,086044	0,036963	8,139083	-3,236346	-0,417253	0,044895	0,086044	0,036963	8,139083	-3,236346	-0,417253
16:04:53,37	0,254938	3,479997	-0,275975	0,216992	-2,471985	-1,428012	0,045961	0,083318	0,038941	1,542675	0,354558	-0,399010	-0,764386	-2,943786	-1,223452	-14,702578	15,376536	12,503268	0,045961	0,083318	0,038941	8,083121	-3,253373	-0,399010	0,045961	0,083318	0,038941	8,083121	-3,253373	-0,399010
16:04:53,42	0,254938	3,479997	-0,275975	0,216992	-2,471985	-1,428012	0,043814	0,082545	0,037368	1,551220	0,269135	-0,423127	-0,765057	-2,947284	-1,223866	-14,758269	15,395573	12,484686	0,043814	0,082545	0,037368	8,030989	-3,170239	-0,423127	0,043814	0,082545	0,037368	8,030989	-3,170239	-0,423127
16:04:53,47	0,254938	3,479997	-0,275975	0,216992	-2,471985	-1,428012	0,047179	0,081377	0,036953	1,600600	0,386369	-0,441709	-0,766149	-2,945048	-1,221142	-14,707973	15,365087	12,471989	0,047179	0,081377	0,036953	7,988676	-3,317161	-0,441709	0,047179	0,081377	0,036953	7,988676	-3,317161	-0,441709
16:04:53,52	0,254938	3,479997	-0,275975	0,216992	-2,471985	-1,428012	0,045788	0,083440	0,039677	1,492037	0,372837	-0,454407	-0,765485	-2,945945	-1,219925	-14,678255	15,382045	12,515074	0,045788	0,083440	0,039677	8,042110	-3,221499	-0,454407	0,045788	0,083440	0,039677	8,042110	-3,221499	-0,454407
16:04:53,57	0,254938	3,479997	-0,275975	0,216992	-2,471985	-1,428012	0,046233	0,082417	0,040894	1,574823	0,413226	-0,411321	-0,767921	-2,943009	-1,224248	-14,710429	15,405282	12,494568	0,046233	0,082417	0,040894	8,044523	-3,216028	-0,411321	0,046233	0,082417	0,040894	8,044523	-3,216028	-0,411321
16:04:53,62	0,254938	3,479997	-0,275975	0,216992	-2,471985	-1,428012	0,044909	0,085995	0,036572	1,392804	0,304910	-0,431828	-0,762611	-2,944957	-1,220760	-14,707608	15,362191	12,457749	0,044909	0,085995	0,036572	8,143377	-3,220432	-0,431828	0,044909	0,085995	0,036572	8,143377	-3,220432	-0,431828
16:04:53,67	0,254938	3,479997	-0,275975	0,216992	-2,471985	-1,428012	0,043216	0,083563	0,038528	1,508469	0,231015	-0,423376	-0,766176	-2,941963	-1,223464	-14,717057	15,403832	12,509105	0,043216	0,083563	0,038528	8,068179	-3,161404	-0,423376	0,043216	0,083563	0,038528	8,068179	-3,161404	-0,423376
16:04:53,72	0,254938	3,479997	-0,275975	0,216992	-2,471985	-1,428012	0,043130	0,085006	0,037355	1,439628	0,207378	-0,417290	-0,763863	-2,943472	-1,219601	-14,746310	15,386938	12,482464	0,043130	0,085006	0,037355	8,112616	-3,178299	-0,417290	0,043130	0,085006	0,037355	8,112616	-3,178299	-0,417290
16:04:53,77	0,254938	3,479997	-0,275975	0,216992	-2,471985	-1,428012	0,043280	0,082249	0,041218	1,553745	0,198325	-0,443931	-0,764338	-2,943814	-1,223077	-14,685603	15,379735	12,473901	0,043280	0,082249	0,041218	8,010292	-3,199178	-0,443931	0,043280	0,082249	0,041218	8,010292	-3,199178	-0,443931
16:04:53,82	0,254938	3,479997	-0,275975	0,216992	-2,471985	-1,428012	0,043814	0,082489	0,037742	1,565373	0,282245	-0,452494	-0,766657	-2,939938	-1,220769	-14,667724	15,390113	12,458284	0,043814	0,082489	0,037742	8,040773	-3,157142	-0,452494	0,043814	0,082489	0,037742	8,040773	-3,157142	-0,452494
16:04:53,87	0,254938	3,479997	-0,275975	0,216992	-2,471985	-1,428012	0,041616	0,086435	0,040051	1,378102	0,178270	-0,468111	-0,763193	-2,950806	-1,223050	-14,729146	15,413816	12,493965	0,041616	0,086435	0,040051	8,163271	-3,088614	-0,468111	0,041616	0,086435	0,040051	8,163271	-3,088614	-0,468111
16:04:53,92	0,254938	3,479997	-0,275975	0,216992	-2,471985	-1,428012	0,049296	0,078001	0,037769	1,806476	0,512592	-0,432430	-0,767362	-2,943999	-1,221546	-14,737510	15,415728	12,478951	0,049296	0,078001	0,037769	7,929592	-3,357181	-0,432430	0,049296	0,078001	0,037769	7,929592	-3,357181	-0,432430
16:04:53,97	0,254938	3,479997	-0,275975	0,216992	-2,471985	-1,428012	0,045486	0,085015	0,039273	1,439256	0,306252	-0,447444	-0,762613	-2,943570	-1,222285	-14,695804	15,358888	12,497416	0,042740	0,081117	0,038534	7,981248	-3,127097	-0,428979	0,042740	0,081117	0,038534	7,981248	-3,127097	-0,428979
16:04:54,02	0,254938	3,479997	-0,275975	0,216992	-2,471985	-1,428012	0,042740	0,081117	0,038534	1,613585	0,227995	-0,428979	-0,767360	-2,946071	-1,222278	-14,730036	15,399677	12,522105	0,042740	0,081117	0,038534	7,981248	-3,127097	-0,428979	0,042740	0,081117	0,038534	7,981248	-3,127097	-0,428979
16:04:54,07	0,254938	3,479997	-0,275975	0,216992	-2,471985	-1,428012	0,047279	0,083978	0,038541	1,483013	0,414007	-0,404290	-0,766083	-2,944091	-1,222708	-14,686829	15,400620	12,449790	0,047279	0,083978	0,038541	8,075277	-3,297432	-0,404290	0,047279	0,083978	0,038541	8,075277	-3,297432	-0,404290
16:04:54,12	0,254938	3,479997	-0,275975	0,216992	-2,471985	-1,428012	0,044926	0,083862	0,038111	1,511484	0,328596	-0,476605	-0,764947	-2,940156	-1,221514	-14,685965	15,385511	12,507492	0,044926	0,083862	0,038111	8,094614	-3,198130	-0,476605	0,044926	0,083862	0,038111	8,094614	-3,198130	-0,476605
16:04:54,17	0,254938	3,479997	-0,275975	0,216992	-2,471985	-1,428012	0,040950	0,084845	0,039305	1,447676	0,130129	-0,418903	-0,763798	-2,946461	-1,222308	-14,731932	15,422689	12,474986	0,040950	0,084845	0,039305	8,108031	-3,084454	-0,418903	0,040950	0,084845	0,039305	8,108031	-3,084454	-0,418903
16:04:54,22	0,254938	3,479997	-0,275975	0,216992	-2,471985	-1,428012	0,045836	0,080698	0,038511	1,672546	0,325787	-0,451409	-0,768555	-2,945234	-1,221522	-14,748967	15,430872	12,513066	0,045836	0,080698	0,038511	8,007343	-3,272322	-0,451409	0,045836	0,080698	0,038511	8,007343	-3,272322	-0,451409
16:04:54,27	0,254938	3,479997	-0,275975	0,216992	-2,471985	-1,428012	0,047152	0,085431	0,039298	1,425003	0,375364	-0,413329	-0,763736	-2,946883	-1,220711	-14,688236	15,377376	12,501133	0,047152	0,085431	0,039298	8,131334	-3,326035	-0,413329	0,047152	0,085431	0,039298	8,131334	-3,326035	-0,413329
16:04:54,32	0,254938	3,479997	-0,275975	0,216992	-2,471985	-1,428012	0,046171	0,080434	0,040108	1,668903	0,403709	-0,425263	-0,763830	-2,946039	-1,221132	-14,735497	15,393539	12,492811	0,046171	0,080434	0,040108	7,982940	-3,220703	-0,425263	0,046171	0,080434	0,040108	7,982940	-3,220703	-0,425263
16:04:54,37	0,254938	3,479997	-0,275975	0,216992	-2,471985	-1,428012	0,045486	0,080936	0,039687	1,633120	0,319106	-0,433584	-0,763862	-2,943646	-1,220373	-14,735650	15,360976	12,481967	0,045486	0,080936	0,039687	7,986634	-3,251576	-0,433584	0,045486	0,080936	0,039687	7,986634	-3,251576	-0,433584
16:04:54,42	0,254938	3,479997	-0,275975	0,216992	-2,471985	-1,428012	0,043431	0,082161	0,040446	1,541182	0,228364	-0,444428	-0,763792	-2,943471	-1,220762	-14,712307	15,386868	12,468296	0,043431	0,082161	0,040446	7,990799	-3,180954	-0,444428	0,043431	0,082161	0,040446	7,990799	-3,180954	-0,444428
16:04:54,47	0,254938	3,479997	-0,275975	0,216992	-2,471985	-1,428012	0,043244	0,082187	0,040057	1,573885	0,225899	-0,458099	-0,765032	-2,943271	-1,223461	-14,734391	15,398638	12,513964	0,043691	0,083362	0,037358	8,055872	-3,205596	-0,412432	0,043691	0,083362	0,037358	8,055872	-3,205596	-0,412432
16:04:54,52	0,254938	3,479997	-0,275975	0,216992	-2,471985	-1,428012	0,043691	0,083362	0,037358	1,511974	0,224165	-0,412432	-0,762100	-2,947915	-1,221882	-14,738308	15,350064	12,516150	0,043691	0,083362	0,037358	8,055872	-3,205596	-0,412432	0,043691	0,083362	0,037358	8,055872	-3,205596	-0,412432
16:04:54,57	0,254938	3,479997	-0,275975	0,216992	-2,471985	-1,428012	0,046247	0,078500	0,038937	1,720766	0,377946	-0,410245	-0,765600	-2,943089	-1,222320	-14,727650	15,391511	12,478985	0,046247	0,078500	0,038937	7,883009	-3,252422	-0,410245	0,046247	0,078500	0,038937	7,883009	-3,252422	-0,410245
16:04:54,62	0,254938	3,479997	-0,275975	0,216992	-2,471985	-1,428012	0,043817	0,083944	0,038499	1,478882	0,240094	-0,447411	-0,766650	-2,945169	-1,217634	-14,691638	15,416477	12,476072	0,043817	0,083944	0,038499	8,068508	-3,199520	-0,447411	0,043817	0,083944	0,038499	8,068508	-3,199520	-0,447411
16:04:54,67	0,254938	3,479997	-0,275975	0,216992	-2,471985	-1,428012	0,046144	0,083814	0,043186	1,525289	0,379794	-0,450323	-0,766707	-2,940974	-1,221941	-14,701054	15,419353	12,464959	0,046144	0,083814	0,043186	8,104680	-3,242477	-0,450323	0,046144	0,083814	0,043186	8,104680	-3,242477	-0,450323
16:04:54,72	0,254938	3,479997	-0,275975	0,216992	-2,471985	-1,428012	0,042539	0,085961	0,038879	1,411445	0,182740	-0,461436	-0,767080	-2,945372	-1,222794	-14,738135	15,401499	12,491219	0,042539	0,085961	0,038879	8,159349	-3,156537	-0,461436	0,042539	0,085961	0,038879	8,159349	-3,156537	-0,461436
16:04:54,77	0,254938	3,479997	-0,275975	0,216992	-2,471985	-1,428012	0,046534	0,084084	0,038025	1,475017	0,367332	-0,435176	-0,849766	-3,085234	-1,427437	-21,506779	19,179123	12,536287	0,046534	0,084084	0,038025	8,075620	-3,285610	-0,435176	0,046534	0,084084	0,038025	8,075620	-3,285610	-0,435176
16:04:54,82	0,254938	3,479997	-0,275975	0,216992	-2,471985	-1,428012	0,209001	0,085762	-0,166617	1,274985	1,064953	-0,390108	-0,814231	-3,042018	-1,346336	-19,875595	17,814097	12,560129	0,209001	0,085762	-0,166617	8,007268	-15,341594	-0,390108	0,209001	0,085762	-0,166617	8,007268	-15,341594	-0,390108
16:04:54,87	0,254938	3,479997	-0,275975	0,216992	-2,471985	-1,428012	0,153808	0,076596	-0,085517	1,385065	0,290085	-0,366266	-0,713465	-2,868890	-0,811277	-13,832318	14,683210	12,493170	0,153808	0,076596	-0,085517	7,397813	-11,783825	-0,366266	0,153808	0,076596	-0,085517	7,397813	-11,783825	-0,366266
16:04:54,92	0,254937	3,480004	-0,276003	0,216987	-2,521968	-1,428012	-0,046509	0,075894	0,449542	1,731768	-3,327326	-0,433225	-0,722724	-2,888260	-0,722125	-15,371969	15,516894	12,496357	-0,046509	0,075894	0,449542	7,689428	0,323648	-0,433225	-0,046509	0,075894	0,449542	7,689428	0,323648	-0,433225
16:04:54,97	0,254937	3,480004	-0,276003	0,216987	-2,521968	-1,428012	-0,025104	0,074227	0,538695	1,770588	-3,964456	-0,430038	-0,725054	-2,888245	-0,722924	-15,366174	15,530633	12,467753	-0,025104	0,074227	0,538695	7,597434	-1,993818	-0,430038	-0,025104	0,074227	0,538695	7,597434	-1,993818	-0,430038
16:04:55,02	0,254937	3,480004	-0,276003	0,216987	-2,521968	-1,428012	-0,023952	0,076252	0,537895	1,680080	-3,906425	-0,458642	-0,725605	-2,887310	-0,724471	-15,339232	15,520196	12,468127	-0,023952	0,076252	0,537895	7,665894	-2,026184	-0,458642	-0,023952	0,076252	0,537895	7,665894	-2,026184	-0,458642
16:04:55,07	0,254937	3,480004	-0,276003	0,216987	-2,521968	-1,428012	-0,024486	0,077197	0,536348	1,635392	-3,905643	-0,458268	-0,726317	-2,886704	-0,725260	-15,399080	15,545553	12,494227	-0,024486	0,077197	0,536348	7,695359	-1,983483	-0,458268	-0,024486	0,077197	0,536348	7,695359	-1,983483	-0,458268
16:04:55,12	0,254937	3,480004	-0,276003	0,216987	-2,521968	-1,428012	-0,024656	0,078117	0,535559	1,579607	-3,978976	-0,432168	-0,721580	-2,888655	-0,726780	-15,379794	15,521261	12,509240	-0,024656	0,078117	0,535559	7,711765	-2,043494	-0,432168	-0,024656	0,078117	0,535559	7,711765	-2,043494	-0,432168
16:04:55,17	0,254937	3,480004	-0,276003	0,216987	-2,521968	-1,428012	-0,025335	0,073039	0,534040	1,832242	-3,985422	-0,417155	-0,723357	-2,888543	-0,726398	-15,379072	15,503235	12,503287	-0,025335	0,073039	0,534040	7,565817	-1,996659	-0,417155	-0,025335	0,073039	0,534040	7,565817	-1,996659	-0,417155
16:04:55,22	0,254937	3,480004	-0,276003	0,216987	-2,521968	-1,428012	-0,024542	0,074634	0,534421	1,734084	-3,934596	-0,423108	-0,724007	-2,887785	-0,727989	-15,421261	15,551187	12,486845	-0,024542	0,074634	0,534421	7,592819	-2,008010	-0,423108	-0,024542	0,074634	0,534421	7,592819	-2,008010	-0,423108
16:04:55,27	0,254937	3,480004	-0,276003	0,216987	-2,521968	-1,428012	-0,024874	0,075575	0,532830	1,705536	-4,012366	-0,439551	-0,836556	-3,069019	-0,985560	-24,094742	20,657188	12,535004	-0,024874	0,075575	0,532830	7,638213	-2,059728	-0,439551	-0,024874	0,075575	0,532830	7,638213	-2,059728	-0,439551
16:04:55,32	0,254937	3,480004	-0,276003	0,216987	-2,521968	-1,428012	0,188354	0,082429	0,275259	1,434343	-2,988947	-0,391391	-0,810424	-3,035598	-0,904273	-22,936079	19,802780	12,542951	0,188354	0,082429	0,275259	7,905013	-17,774730	-0,391391	0,188354	0,082429	0,275259	7,905013	-17,774730	-0,391391
16:04:55,37	0,254937	3,480004	-0,276003	0,216987	-2,521968	-1,428012	0,146344	0,076509	0,356546	1,581575	-3,742839	-0,383444	-0,708254	-2,863095	-0,398207	-16,623455	16,373926	12,515387	0,146344	0,076509	0,356546	7,587525	-15,230826	-0,383444	0,146344	0,076509	0,356546	7,587525	-15,230826	-0,383444
16:04:55,42	0,255009	3,479939	-0,275987	0,216990	-2,572000	-1,428014	-0,054133	0,074278	0,862612	1,884407	-6,986313	-0,411008	-0,719026	-2,882223	-0,325715	-17,992270	17,143604	12,490765	-0,054133	0,074278	0,862612	7,715251	-2,736875	-0,411008	-0,054133	0,074278	0,862612	7,715251	-2,736875	-0,411008
16:04:55,47	0,255009	3,479939	-0,275987	0,216990	-2,572000	-1,428014	-0,032181	0,074043	0,935104	1,878789	-7,415080	-0,435631	-0,721409	-2,882202	-0,330381	-17,992281	17,134588	12,492907	-0,032181	0,074043	0,935104	7,691172	-4,888868	-0,435631	-0,032181	0,074043	0,935104	7,691172	-4,888868	-0,435631
16:04:55,52	0,255009	3,479939	-0,275987	0,216990	-2,572000	-1,428014	-0,031008	0,076118	0,930438	1,763093	-7,349598	-0,433489	-0,718434	-2,878997	-0,329182	-17,972282	17,150483	12,537077	-0,031008	0,076118	0,930438	7,738338	-4,915448	-0,433489	-0,031008	0,076118	0,930438	7,738338	-4,915448	-0,433489
16:04:55,57	0,255009	3,479939	-0,275987	0,216990	-2,572000	-1,428014	-0,035272	0,075143	0,931637	1,837523	-7,561923	-0,389318	-0,720831	-2,877201	-0,331459	-17,985252	17,147056	12,504422	-0,035272	0,075143	0,931637	7,736283	-4,793096	-0,389318	-0,035272	0,075143	0,931637	7,736283	-4,793096	-0,389318
16:04:55,62	0,255009	3,479939	-0,275987	0,216990	-2,572000	-1,428014	-0,035628	0,078118	0,929360	1,673396	-7,589982	-0,421973	-0,719061	-2,878627	-0,333100	-17,981950	17,139977	12,505254	-0,035628	0,078118	0,929360	7,805655	-4,793166	-0,421973	-0,035628	0,078118	0,929360	7,805655	-4,793166	-0,421973
16:04:55,67	0,255009	3,479939	-0,275987	0,216990	-2,572000	-1,428014	-0,035278	0,075872	0,927719	1,785718	-7,565371	-0,421141	-0,719734	-2,879115	-0,331947	-18,018019	17,123241	12,509043	-0,035278	0,075872	0,927719	7,741652	-4,796049	-0,421141	-0,035278	0,075872	0,927719	7,741652	-4,796049	-0,421141
16:04:55,72	0,255009	3,479939	-0,275987	0,216990	-2,572000	-1,428014	-0,034631	0,078789	0,928519	1,664566	-7,498737	-0,407584	-0,720249	-2,878914	-0,333075	-17,971764	17,106401	12,532882	-0,034631	0,078789	0,928519	7,849467	-4,780213	-0,407584	-0,034631	0,078789	0,928519	7,849467	-4,780213	-0,407584
16:04:55,77	0,255009	3,479939	-0,275987	0,216990	-2,572000	-1,428014	-0,034436	0,076756	0,927744	1,715733	-7,495967	-0,393514	-0,714346	-2,879867	-0,331120	-17,982090	17,135237	12,538446	-0,034436	0,076756	0,927744	7,741108	-4,792757	-0,393514	-0,034436	0,076756	0,927744	7,741108	-4,792757	-0,393514
16:04:55,82	0,255009	3,479939	-0,275987	0,216990	-2,572000	-1,428014	-0,036562	0,071168	0,929700	2,026128	-7,629888	-0,387950	-0,719065	-2,876608	-0,332708	-17,978455	17,143140	12,519915	-0,036562	0,071168	0,929700	7,612832	-4,759774	-0,387950	-0,036562	0,071168	0,929700	7,612832	-4,759774	-0,387950
16:04:55,87	0,255009	3,479939	-0,275987	0,216990	-2,572000	-1,428014	-0,034103	0,075978	0,926949	1,757694	-7,535723	-0,391587	-0,719741	-2,879592	-0,333870	-18,020457	17,136231	12,534808	-0,034103	0,075978	0,926949	7,721970	-4,858672	-0,391587	-0,034103	0,075978	0,926949	7,721970	-4,858672	-0,391587
16:04:55,92	0,255009	3,479939	-0,275987	0,216990	-2,572000	-1,428014	-0,034103	0,075978	0,926949	1,757694	-7,535723	-0,391587	-0,723173	-2,882195	-0,331550	-18,003887	17,181415	12,499779	-0,034103	0,075978	0,926949	7,721970	-4,858672	-0,391587	-0,034103	0,075978	0,926949	7,721970	-4,858672	-0,391587
16:04:55,97	0,255009	3,479939	-0,275987	0,216990	-2,572000	-1,428014	-0,030133	0,077649	0,929269	1,718241	-7,337534	-0,426617	-0,719573	-2,881796	-0,329218	-17,967764	17,146088	12,473312	-0,030133	0,077649	0,929269	7,813655	-4,972114	-0,426617	-0,030133	0,077649	0,929269	7,813655	-4,972114	-0,426617
16:04:56,02	0,255009	3,479939	-0,275987	0,216990	-2,572000	-1,428014	-0,032278	0,074731	0,931602	1,857435	-7,400138	-0,453083	-0,722611	-2,884733	-0,331163	-18,015259	17,152969	12,488779	-0,032278	0,074731	0,931602	7,723799	-4,866319	-0,453083	-0,032278	0,074731	0,931602	7,723799	-4,866319	-0,453083
16:04:56,07	0,255009	3,479939	-0,275987	0,216990	-2,572000	-1,428014	-0,028215	0,075892	0,929656	1,779238	-7,233458	-0,437616	-0,720789	-2,878187	-0,334243	-17,963119	17,157609	12,530313	-0,028215	0,075892	0,929656	7,736797	-5,018549	-0,437616	-0,028215	0,075892	0,929656	7,736797	-5,018549	-0,437616
16:04:56,12	0,255009	3,479939	-0,275987	0,216990	-2,572000	-1,428014	-0,034795	0,077588	0,926576	1,721165	-7,532786	-0,396082	-0,722625	-2,880681	-0,335046	-17,996957	17,139682	12,505663	-0,034795	0,077588	0,926576	7,811814	-4,801344	-0,396082	-0,034795	0,077588	0,926576	7,811814	-4,801344	-0,396082
16:04:56,17	0,255009	3,479939	-0,275987	0,216990	-2,572000	-1,428014	-0,031717	0,077931	0,925773	1,670893	-7,393069	-0,420733	-0,714961	-2,879060	-0,332313	-17,983862	17,108566	12,509278	-0,031717	0,077931	0,925773	7,788455	-4,903253	-0,420733	-0,031717	0,077931	0,925773	7,788455	-4,903253	-0,420733
16:04:56,23	0,255009	3,479939	-0,275987	0,216990	-2,572000	-1,428014	-0,036953	0,072104	0,928506	1,953479	-7,638436	-0,417117	-0,719709	-2,881521	-0,333847	-18,012353	17,146090	12,549282	-0,036953	0,072104	0,928506	7,613648	-4,737603	-0,417117	-0,036953	0,072104	0,928506	7,613648	-4,737603	-0,417117
16:04:56,28	0,255009	3,479939	-0,275987	0,216990	-2,572000	-1,428014	-0,032448	0,074986	0,926973	1,821870	-7,447612	-0,377114	-0,720168	-2,877143	-0,336979	-17,941391	17,151537	12,502751	-0,032448	0,074986	0,926973	7,708271	-4,900422	-0,377114	-0,032448	0,074986	0,926973	7,708271	-4,900422	-0,377114
16:04:56,33	0,255009	3,479939	-0,275987	0,216990	-2,572000	-1,428014	-0,036010	0,077572	0,923841	1,727600	-7,574085	-0,423644	-0,719076	-2,880715	-0,331156	-17,997016	17,136909	12,503815	-0,036010	0,077572	0,923841	7,816997	-4,747307	-0,423644	-0,036010	0,077572	0,923841	7,816997	-4,747307	-0,423644
16:04:56,38	0,255009	3,479939	-0,275987	0,216990	-2,572000	-1,428014	-0,033463	0,074840	0,929664	1,829162	-7,482493	-0,422580	-0,717836	-2,878512	-0,333490	-17,964504	17,150862	12,491354	-0,033463	0,074840	0,929664	7,704128	-4,855664	-0,422580	-0,033463	0,074840	0,929664	7,704128	-4,855664	-0,422580
16:04:56,43	0,255009	3,479939	-0,275987	0,216990	-2,572000	-1,428014	-0,035990	0,074868	0,927329	1,856045	-7,592741	-0,435041	-0,720291	-2,877185	-0,335439	-17,998196	17,145142	12,516702	-0,035990	0,074868	0,927329	7,733211	-4,767508	-0,435041	-0,035990	0,074868	0,927329	7,733211	-4,767508	-0,435041
16:04:56,48	0,255009	3,479939	-0,275987	0,216990	-2,572000	-1,428014	-0,035912	0,077658	0,925380	1,689188	-7,614989	-0,409694	-0,719124	-2,878437	-0,335445	-18,009615	17,149648	12,507292	-0,035912	0,077658	0,925380	7,785334	-4,795899	-0,409694	-0,035912	0,077658	0,925380	7,785334	-4,795899	-0,409694
16:04:56,53	0,255009	3,479939	-0,275987	0,216990	-2,572000	-1,428014	-0,035411	0,076022	0,925374	1,772470	-7,601088	-0,419103	-0,720786	-2,877678	-0,330418	-17,977393	17,160819	12,460479	-0,035411	0,076022	0,925374	7,740164	-4,821315	-0,419103	-0,035411	0,076022	0,925374	7,740164	-4,821315	-0,419103
16:04:56,58	0,255009	3,479939	-0,275987	0,216990	-2,572000	-1,428014	-0,035238	0,077840	0,930401	1,703714	-7,569745	-0,465916	-0,722633	-2,880030	-0,330767	-18,010923	17,156012	12,523201	-0,035238	0,077840	0,930401	7,814130	-4,803593	-0,465916	-0,035238	0,077840	0,930401	7,814130	-4,803593	-0,465916
16:04:56,63	0,255009	3,479939	-0,275987	0,216990	-2,572000	-1,428014	-0,032277	0,078264	0,930052	1,660743	-7,442452	-0,403194	-0,721454	-2,880425	-0,336990	-18,001717	17,157039	12,507691	-0,032277	0,078264	0,930052	7,804435	-4,908671	-0,403194	-0,032277	0,078264	0,930052	7,804435	-4,908671	-0,403194
16:04:56,68	0,255009	3,479939	-0,275987	0,216990	-2,572000	-1,428014	-0,032525	0,077044	0,923829	1,729631	-7,447840	-0,418705	-0,722021	-2,878830	-0,333507	-17,999941	17,169395	12,496397	-0,032525	0,077044	0,923829	7,777620	-4,894666	-0,418705	-0,032525	0,077044	0,923829	7,777620	-4,894666	-0,418705
16:04:56,73	0,255009	3,479939	-0,275987	0,216990	-2,572000	-1,428014	-0,033622	0,078334	0,927312	1,674170	-7,509569	-0,429998	-0,719063	-2,882894	-0,335414	-18,001812	17,179101	12,517176	-0,033622	0,078334	0,927312	7,823379	-4,870211	-0,429998	-0,033622	0,078334	0,927312	7,823379	-4,870211	-0,429998
16:04:56,78	0,255009	3,479939	-0,275987	0,216990	-2,572000	-1,428014	-0,031582	0,073739	0,925405	1,920554	-7,409918	-0,409219	-0,721407	-2,879810	-0,335426	-17,981853	17,160288	12,511583	-0,031582	0,073739	0,925405	7,709094	-4,930767	-0,409219	-0,031582	0,073739	0,925405	7,709094	-4,930767	-0,409219
16:04:56,83	0,255009	3,479939	-0,275987	0,216990	-2,572000	-1,428014	-0,033081	0,077312	0,925393	1,728480	-7,461207	-0,414812	-0,723207	-2,878918	-0,333898	-18,000272	17,161701	12,496173	-0,033081	0,077312	0,925393	7,797447	-4,864335	-0,414812	-0,033081	0,077312	0,925393	7,797447	-4,864335	-0,414812
16:04:56,88	0,255009	3,479939	-0,275987	0,216990	-2,572000	-1,428014	-0,032953	0,079317	0,926922	1,616232	-7,471213	-0,430222	-0,723183	-2,878850	-0,334634	-17,983160	17,164984	12,540171	-0,032953	0,079317	0,926922	7,842595	-4,884382	-0,430222	-0,032953	0,079317	0,926922	7,842595	-4,884382	-0,430222
16:04:56,93	0,255009	3,479939	-0,275987	0,216990	-2,572000	-1,428014	-0,033024	0,079330	0,926185	1,626960	-7,461713	-0,386224	-0,718415	-2,878299	-0,332316	-17,957765	17,143806	12,499966	-0,033024	0,079330	0,926185	7,854337	-4,869331	-0,386224	-0,033024	0,079330	0,926185	7,854337	-4,869331	-0,386224
16:04:56,98	0,255009	3,479939	-0,275987	0,216990	-2,572000	-1,428014	-0,034184	0,074562	0,924616	1,847891	-7,500554	-0,424567	-0,717945	-2,883270	-0,333489	-18,020132	17,131710	12,500277	-0,034184	0,074562	0,924616	7,700984	-4,817077	-0,424567	-0,034184	0,074562	0,924616	7,700984	-4,817077	-0,424567
16:04:57,03	0,255009	3,479939	-0,275987	0,216990	-2,572000	-1,428014	-0,031815	0,072584	0,927331	1,930453	-7,414238	-0,426118	-0,720831	-2,879383	-0,337386	-17,985645	17,160785	12,493613	-0,031815	0,072584	0,927331	7,628264	-4,916746	-0,426118	-0,031815	0,072584	0,927331	7,628264	-4,916746	-0,426118
16:04:57,08	0,255009	3,479939	-0,275987	0,216990	-2,572000	-1,428014	-0,033738	0,077027	0,923433	1,741843	-7,498915	-0,432782	-0,815009	-3,037930	-0,550937	-25,494312	21,387962	12,563772	-0,033738	0,077027	0,923433	7,788424	-4,850452	-0,432782	-0,033738	0,077027	0,923433	7,788424	-4,850452	-0,432782
16:04:57,13	0,255009	3,479939	-0,275987	0,216990	-2,572000	-1,428014	0,150656	0,079313	0,709883	1,529463	-6,526679	-0,362623	-0,783437	-3,007688	-0,525956	-24,334646	20,230198	12,616102	0,150656	0,079313	0,709883	7,755519	-18,353190	-0,362623	0,150656	0,079313	0,709883	7,755519	-18,353190	-0,362623
16:04:57,18	0,255009	3,479939	-0,275987	0,216990	-2,572000	-1,428014	0,108680	0,067093	0,734863	1,742096	-7,126258	-0,310293	-0,682653	-2,821083	0,004627	-17,662460	17,006053	12,491122	0,108680	0,067093	0,734863	7,008864	-15,657639	-0,310293	0,108680	0,067093	0,734863	7,008864	-15,657639	-0,310293
16:04:57,23	0,254950	3,479991	-0,275999	0,216984	-2,622012	-1,428030	-0,103316	0,073114	1,265446	1,972908	-10,759720	-0,435273	-0,695150	-2,840862	0,072912	-19,006487	17,806394	12,542069	-0,103316	0,073114	1,265446	7,712322	-2,649382	-0,435273	-0,103316	0,073114	1,265446	7,712322	-2,649382	-0,435273
16:04:57,28	0,254950	3,479991	-0,275999	0,216984	-2,622012	-1,428030	-0,079939	0,074047	1,333731	1,945492	-11,108215	-0,384326	-0,695636	-2,842493	0,070981	-18,962958	17,812270	12,523279	-0,079939	0,074047	1,333731	7,758150	-4,833021	-0,384326	-0,079939	0,074047	1,333731	7,758150	-4,833021	-0,384326
16:04:57,33	0,254950	3,479991	-0,275999	0,216984	-2,622012	-1,428030	-0,078284	0,073652	1,331800	1,992878	-10,987415	-0,403116	-0,695075	-2,842244	0,067858	-18,961777	17,783554	12,505000	-0,078284	0,073652	1,331800	7,774538	-4,842109	-0,403116	-0,078284	0,073652	1,331800	7,774538	-4,842109	-0,403116
16:04:57,38	0,254950	3,479991	-0,275999	0,216984	-2,622012	-1,428030	-0,078780	0,073291	1,328677	1,987380	-10,997799	-0,421395	-0,692131	-2,842904	0,066296	-18,970746	17,805998	12,492637	-0,078780	0,073291	1,328677	7,740689	-4,813598	-0,421395	-0,078780	0,073291	1,328677	7,740689	-4,813598	-0,421395
16:04:57,43	0,254950	3,479991	-0,275999	0,216984	-2,622012	-1,428030	-0,079680	0,070411	1,327116	2,152067	-11,063591	-0,433758	-0,695012	-2,841748	0,068225	-18,959839	17,854840	12,478055	-0,079680	0,070411	1,327116	7,679336	-4,808736	-0,433758	-0,079680	0,070411	1,327116	7,679336	-4,808736	-0,433758
16:04:57,48	0,254950	3,479991	-0,275999	0,216984	-2,622012	-1,428030	-0,079241	0,073483	1,329044	2,040055	-11,055750	-0,448341	-0,697483	-2,841970	0,066285	-18,994763	17,820026	12,507090	-0,079241	0,073483	1,329044	7,808506	-4,835338	-0,448341	-0,079241	0,073483	1,329044	7,808506	-4,835338	-0,448341
16:04:57,53	0,254950	3,479991	-0,275999	0,216984	-2,622012	-1,428030	-0,077813	0,075513	1,327104	1,886911	-10,994321	-0,419306	-0,698088	-2,844043	0,064722	-19,015761	17,848683	12,499072	-0,077813	0,075513	1,327104	7,814674	-4,886024	-0,419306	-0,077813	0,075513	1,327104	7,814674	-4,886024	-0,419306
16:04:57,58	0,254950	3,479991	-0,275999	0,216984	-2,622012	-1,428030	-0,075715	0,075001	1,325541	1,927871	-10,917766	-0,427323	-0,800842	-3,014670	-0,171220	-27,122059	22,587286	12,573035	-0,075715	0,075001	1,325541	7,815416	-4,974121	-0,427323	-0,075715	0,075001	1,325541	7,815416	-4,974121	-0,427323
16:04:57,63	0,254950	3,479991	-0,275999	0,216984	-2,622012	-1,428030	0,123429	0,078674	1,089600	1,787432	-9,951813	-0,353361	-0,787741	-2,995439	-0,133718	-26,650648	22,171614	12,614695	0,123429	0,078674	1,089600	7,963372	-19,641006	-0,353361	0,123429	0,078674	1,089600	7,963372	-19,641006	-0,353361
16:04:57,68	0,254950	3,479991	-0,275999	0,216984	-2,622012	-1,428030	0,100224	0,076944	1,127101	1,753144	-10,542389	-0,311700	-0,672969	-2,805913	0,377683	-19,521166	18,373485	12,534448	0,100224	0,076944	1,127101	7,793236	-18,409982	-0,311700	0,100224	0,076944	1,127101	7,793236	-18,409982	-0,311700
16:04:57,73	0,255025	3,479938	-0,275971	0,217001	-2,672033	-1,427976	-0,121297	0,072312	1,638502	2,269485	-13,988098	-0,391948	-0,685436	-2,820542	0,444347	-20,835731	19,150652	12,508583	-0,121297	0,072312	1,638502	7,945948	-4,466306	-0,391948	-0,121297	0,072312	1,638502	7,945948	-4,466306	-0,391948
16:04:57,78	0,255025	3,479938	-0,275971	0,217001	-2,672033	-1,427976	-0,102394	0,075794	1,705166	2,104189	-14,532162	-0,417812	-0,688396	-2,820342	0,442031	-20,829145	19,134636	12,533155	-0,102394	0,075794	1,705166	8,053983	-6,494270	-0,417812	-0,102394	0,075794	1,705166	8,053983	-6,494270	-0,417812
16:04:57,83	0,255025	3,479938	-0,275971	0,217001	-2,672033	-1,427976	-0,101087	0,078457	1,702851	1,955087	-14,450485	-0,393240	-0,686094	-2,822715	0,438132	-20,857248	19,140298	12,516663	-0,101087	0,078457	1,702851	8,114000	-6,515194	-0,393240	-0,101087	0,078457	1,702851	8,114000	-6,515194	-0,393240
16:04:57,88	0,255025	3,479938	-0,275971	0,217001	-2,672033	-1,427976	-0,100183	0,075277	1,698952	2,111309	-14,430655	-0,409732	-0,688387	-2,821498	0,438510	-20,828870	19,144275	12,496673	-0,100183	0,075277	1,698952	8,020576	-6,566315	-0,409732	-0,100183	0,075277	1,698952	8,020576	-6,566315	-0,409732
16:04:57,93	0,255025	3,479938	-0,275971	0,217001	-2,672033	-1,427976	-0,100091	0,077872	1,699330	1,994036	-14,403284	-0,429723	-0,686103	-2,821963	0,436167	-20,859533	19,143409	12,493866	-0,100091	0,077872	1,699330	8,106961	-6,546165	-0,429723	-0,100091	0,077872	1,699330	8,106961	-6,546165	-0,429723
16:04:57,98	0,255025	3,479938	-0,275971	0,217001	-2,672033	-1,427976	-0,100830	0,075661	1,696986	2,092897	-14,467839	-0,432529	-0,684874	-2,819379	0,436566	-20,825041	19,131497	12,498329	-0,100830	0,075661	1,696986	8,032303	-6,552700	-0,432529	-0,100830	0,075661	1,696986	8,032303	-6,552700	-0,432529
16:04:58,03	0,255025	3,479938	-0,275971	0,217001	-2,672033	-1,427976	-0,103681	0,075889	1,697385	2,088000	-14,580300	-0,428066	-0,688438	-2,821360	0,434242	-20,839821	19,137698	12,513719	-0,103681	0,075889	1,697385	8,045260	-6,441303	-0,428066	-0,103681	0,075889	1,697385	8,045260	-6,441303	-0,428066
16:04:58,08	0,255025	3,479938	-0,275971	0,217001	-2,672033	-1,427976	-0,100184	0,077985	1,695061	1,976982	-14,414343	-0,412676	-0,686055	-2,822716	0,435825	-20,829020	19,130519	12,532006	-0,100184	0,077985	1,695061	8,098787	-6,549882	-0,412676	-0,100184	0,077985	1,695061	8,098787	-6,549882	-0,412676
16:04:58,13	0,255025	3,479938	-0,275971	0,217001	-2,672033	-1,427976	-0,100202	0,075243	1,696644	2,118751	-14,402319	-0,394389	-0,689623	-2,818028	0,431520	-20,824709	19,129760	12,524945	-0,100202	0,075243	1,696644	8,025307	-6,536469	-0,394389	-0,100202	0,075243	1,696644	8,025307	-6,536469	-0,394389
16:04:58,18	0,255025	3,479938	-0,275971	0,217001	-2,672033	-1,427976	-0,102478	0,080677	1,692339	1,837661	-14,516553	-0,401450	-0,686041	-2,819154	0,431518	-20,812979	19,143118	12,501480	-0,102478	0,080677	1,692339	8,170815	-6,472045	-0,401450	-0,102478	0,080677	1,692339	8,170815	-6,472045	-0,401450
16:04:58,23	0,255025	3,479938	-0,275971	0,217001	-2,672033	-1,427976	-0,103293	0,077011	1,692337	2,045712	-14,555469	-0,424915	-0,688364	-2,821971	0,435394	-20,819877	19,157158	12,479442	-0,103293	0,077011	1,692337	8,091107	-6,446960	-0,424915	-0,103293	0,077011	1,692337	8,091107	-6,446960	-0,424915
16:04:58,28	0,255025	3,479938	-0,275971	0,217001	-2,672033	-1,427976	-0,099692	0,077615	1,696213	2,023047	-14,381225	-0,446953	-0,685502	-2,824395	0,435032	-20,847964	19,121441	12,512858	-0,099692	0,077615	1,696213	8,115807	-6,555373	-0,446953	-0,099692	0,077615	1,696213	8,115807	-6,555373	-0,446953
16:04:58,33	0,255025	3,479938	-0,275971	0,217001	-2,672033	-1,427976	-0,099024	0,073924	1,695851	2,169987	-14,352929	-0,413537	-0,683123	-2,819193	0,429978	-20,824831	19,155855	12,522826	-0,099024	0,073924	1,695851	7,973028	-6,579554	-0,413537	-0,099024	0,073924	1,695851	7,973028	-6,579554	-0,413537
16:04:58,38	0,255025	3,479938	-0,275971	0,217001	-2,672033	-1,427976	-0,104719	0,074465	1,690797	2,183227	-14,646233	-0,403569	-0,687867	-2,821273	0,429592	-20,845598	19,164155	12,536947	-0,104719	0,074465	1,690797	8,028733	-6,425815	-0,403569	-0,104719	0,074465	1,690797	8,028733	-6,425815	-0,403569
16:04:58,43	0,255025	3,479938	-0,275971	0,217001	-2,672033	-1,427976	-0,100545	0,077534	1,690412	2,020464	-14,451324	-0,389448	-0,688967	-2,826719	0,430369	-20,830549	19,166451	12,496635	-0,100545	0,077534	1,690412	8,106856	-6,558557	-0,389448	-0,100545	0,077534	1,690412	8,106856	-6,558557	-0,389448
16:04:58,48	0,255025	3,479938	-0,275971	0,217001	-2,672033	-1,427976	-0,095279	0,075763	1,691188	2,122032	-14,165626	-0,429761	-0,686039	-2,820183	0,428804	-20,817993	19,169062	12,508707	-0,095279	0,075763	1,691188	8,069456	-6,686213	-0,429761	-0,095279	0,075763	1,691188	8,069456	-6,686213	-0,429761
16:04:58,54	0,255025	3,479938	-0,275971	0,217001	-2,672033	-1,427976	-0,102403	0,076496	1,689623	2,092482	-14,526512	-0,417688	-0,689000	-2,824286	0,429587	-20,824962	19,130623	12,501106	-0,102403	0,076496	1,689623	8,097406	-6,487855	-0,417688	-0,102403	0,076496	1,689623	8,097406	-6,487855	-0,417688
16:04:58,59	0,255025	3,479938	-0,275971	0,217001	-2,672033	-1,427976	-0,097369	0,077008	1,690406	2,029057	-14,251555	-0,425290	-0,686669	-2,819414	0,428396	-20,825594	19,139196	12,493546	-0,097369	0,077008	1,690406	8,074215	-6,608074	-0,425290	-0,097369	0,077008	1,690406	8,074215	-6,608074	-0,425290
16:04:58,64	0,255025	3,479938	-0,275971	0,217001	-2,672033	-1,427976	-0,102754	0,077426	1,689216	2,014467	-14,536394	-0,432849	-0,689551	-2,821732	0,427262	-20,802248	19,152526	12,512962	-0,102754	0,077426	1,689216	8,092381	-6,470213	-0,432849	-0,102754	0,077426	1,689216	8,092381	-6,470213	-0,432849
16:04:58,69	0,255025	3,479938	-0,275971	0,217001	-2,672033	-1,427976	-0,099305	0,078763	1,688081	1,968166	-14,343511	-0,413433	-0,688459	-2,821849	0,429577	-20,842289	19,137598	12,511658	-0,099305	0,078763	1,688081	8,151026	-6,548050	-0,413433	-0,099305	0,078763	1,688081	8,151026	-6,548050	-0,413433
16:04:58,74	0,255025	3,479938	-0,275971	0,217001	-2,672033	-1,427976	-0,099750	0,077759	1,690396	1,987412	-14,393866	-0,414737	-0,687776	-2,818030	0,428423	-20,791060	19,154156	12,517894	-0,099750	0,077759	1,690396	8,091478	-6,563467	-0,414737	-0,099750	0,077759	1,690396	8,091478	-6,563467	-0,414737
16:04:58,79	0,255025	3,479938	-0,275971	0,217001	-2,672033	-1,427976	-0,103399	0,079077	1,689242	1,958836	-14,547531	-0,408501	-0,686055	-2,821057	0,426112	-20,804940	19,126911	12,532954	-0,103399	0,079077	1,689242	8,166357	-6,430681	-0,408501	-0,103399	0,079077	1,689242	8,166357	-6,430681	-0,408501
16:04:58,84	0,255025	3,479938	-0,275971	0,217001	-2,672033	-1,427976	-0,101638	0,076073	1,686931	2,084494	-14,454352	-0,393441	-0,684933	-2,821165	0,426869	-20,827951	19,108667	12,517788	-0,101638	0,076073	1,686931	8,056224	-6,475747	-0,393441	-0,101638	0,076073	1,686931	8,056224	-6,475747	-0,393441
16:04:58,89	0,255025	3,479938	-0,275971	0,217001	-2,672033	-1,427976	-0,102106	0,075047	1,687688	2,110559	-14,489500	-0,408607	-0,687799	-2,824964	0,429216	-20,811091	19,122134	12,510714	-0,102106	0,075047	1,687688	8,001719	-6,474148	-0,408607	-0,102106	0,075047	1,687688	8,001719	-6,474148	-0,408607
16:04:58,94	0,255025	3,479938	-0,275971	0,217001	-2,672033	-1,427976	-0,097383	0,075629	1,690035	2,100357	-14,236015	-0,415681	-0,686608	-2,819417	0,428445	-20,791736	19,139253	12,536787	-0,097383	0,075629	1,690035	8,037251	-6,591451	-0,415681	-0,097383	0,075629	1,690035	8,037251	-6,591451	-0,415681
16:04:58,99	0,255025	3,479938	-0,275971	0,217001	-2,672033	-1,427976	-0,102782	0,077371	1,689264	2,034294	-14,508554	-0,389608	-0,686048	-2,818928	0,428420	-20,812243	19,156021	12,518339	-0,102782	0,077371	1,689264	8,107908	-6,440179	-0,389608	-0,102782	0,077371	1,689264	8,107908	-6,440179	-0,389608
16:04:59,04	0,255025	3,479938	-0,275971	0,217001	-2,672033	-1,427976	-0,103486	0,077131	1,689239	2,051047	-14,571291	-0,408056	-0,686605	-2,822072	0,429213	-20,803777	19,145883	12,516882	-0,103486	0,077131	1,689239	8,105813	-6,447674	-0,408056	-0,103486	0,077131	1,689239	8,105813	-6,447674	-0,408056
16:04:59,09	0,255025	3,479938	-0,275971	0,217001	-2,672033	-1,427976	-0,100484	0,076041	1,690032	2,103147	-14,402828	-0,409513	-0,686017	-2,819729	0,427251	-20,793100	19,136535	12,498735	-0,100484	0,076041	1,690032	8,072398	-6,514805	-0,409513	-0,100484	0,076041	1,690032	8,072398	-6,514805	-0,409513
16:04:59,14	0,255025	3,479938	-0,275971	0,217001	-2,672033	-1,427976	-0,102808	0,076703	1,688071	2,065967	-14,509715	-0,427660	-0,685409	-2,820808	0,427637	-20,786579	19,127451	12,483552	-0,102808	0,076703	1,688071	8,087184	-6,439319	-0,427660	-0,102808	0,076703	1,688071	8,087184	-6,439319	-0,427660
16:04:59,19	0,255025	3,479938	-0,275971	0,217001	-2,672033	-1,427976	-0,102177	0,075638	1,688457	2,116779	-14,466756	-0,442843	-0,683821	-2,820405	0,428798	-20,864191	19,119631	12,522488	-0,102177	0,075638	1,688457	8,054335	-6,445830	-0,442843	-0,102177	0,075638	1,688457	8,054335	-6,445830	-0,442843
16:04:59,25	0,255025	3,479938	-0,275971	0,217001	-2,672033	-1,427976	-0,103320	0,074464	1,689617	2,132224	-14,589481	-0,403907	-0,689554	-2,821869	0,428028	-20,802702	19,139557	12,497529	-0,103320	0,074464	1,689617	7,977659	-6,478852	-0,403907	-0,103320	0,074464	1,689617	7,977659	-6,478852	-0,403907
16:04:59,30	0,255025	3,479938	-0,275971	0,217001	-2,672033	-1,427976	-0,099186	0,078697	1,688847	1,960135	-14,331194	-0,428866	-0,686013	-2,825130	0,429989	-20,811953	19,140170	12,501424	-0,099186	0,078697	1,688847	8,137820	-6,545131	-0,428866	-0,099186	0,078697	1,688847	8,137820	-6,545131	-0,428866
16:04:59,35	0,255025	3,479938	-0,275971	0,217001	-2,672033	-1,427976	-0,098132	0,074000	1,690809	2,200279	-14,284717	-0,424972	-0,687297	-2,819935	0,425340	-20,816722	19,096480	12,556747	-0,098132	0,074000	1,690809	8,009258	-6,581373	-0,424972	-0,098132	0,074000	1,690809	8,009258	-6,581373	-0,424972
16:04:59,40	0,255025	3,479938	-0,275971	0,217001	-2,672033	-1,427976	-0,101988	0,077709	1,686159	1,967161	-14,467541	-0,369648	-0,783204	-2,976006	0,206018	-28,053850	23,411535	12,557834	-0,101988	0,077709	1,686159	8,067340	-6,461461	-0,369648	-0,101988	0,077709	1,686159	8,067340	-6,461461	-0,369648
16:04:59,45	0,255025	3,479938	-0,275971	0,217001	-2,672033	-1,427976	0,081126	0,082731	1,466837	1,824409	-13,370654	-0,368562	-0,766854	-2,958676	0,256890	-28,073131	23,130434	12,571921	0,081126	0,082731	1,466837	8,318799	-19,739053	-0,368562	0,081126	0,082731	1,466837	8,318799	-19,739053	-0,368562
16:04:59,50	0,255025	3,479938	-0,275971	0,217001	-2,672033	-1,427976	0,057943	0,077237	1,517709	1,857017	-14,452309	-0,354474	-0,670681	-2,792606	0,755878	-21,916285	19,981143	12,508777	0,057943	0,077237	1,517709	7,920126	-19,000855	-0,354474	0,057943	0,077237	1,517709	7,920126	-19,000855	-0,354474
16:04:59,55	0,254892	3,480007	-0,275987	0,217006	-2,722026	-1,428024	-0,133964	0,076984	2,016698	2,221247	-17,524865	-0,417618	-0,680117	-2,809163	0,808631	-23,126531	20,647541	12,511221	-0,133964	0,076984	2,016698	8,264473	-7,008681	-0,417618	-0,133964	0,076984	2,016698	8,264473	-7,008681	-0,417618
16:04:59,60	0,254892	3,480007	-0,275987	0,217006	-2,722026	-1,428024	-0,114908	0,076877	2,069451	2,198810	-17,915227	-0,415175	-0,678327	-2,808028	0,803191	-23,098905	20,632887	12,499720	-0,114908	0,076877	2,069451	8,233628	-8,894982	-0,415175	-0,114908	0,076877	2,069451	8,233628	-8,894982	-0,415175
16:04:59,65	0,254892	3,480007	-0,275987	0,217006	-2,722026	-1,428024	-0,116786	0,075895	2,064010	2,251005	-17,981629	-0,426675	-0,682561	-2,813218	0,800463	-23,150767	20,609460	12,499661	-0,116786	0,075895	2,064010	8,208725	-8,813964	-0,426675	-0,116786	0,075895	2,064010	8,208725	-8,813964	-0,426675
16:04:59,70	0,254892	3,480007	-0,275987	0,217006	-2,722026	-1,428024	-0,110174	0,076967	2,061282	2,149041	-17,671030	-0,426734	-0,683589	-2,808186	0,799710	-23,082874	20,666335	12,521193	-0,110174	0,076967	2,061282	8,190912	-9,022369	-0,426734	-0,110174	0,076967	2,061282	8,190912	-9,022369	-0,426734
16:04:59,75	0,254892	3,480007	-0,275987	0,217006	-2,722026	-1,428024	-0,114018	0,080372	2,060529	2,055145	-17,840575	-0,405202	-0,678905	-2,808770	0,801274	-23,096954	20,658271	12,530540	-0,114018	0,080372	2,060529	8,364367	-8,890136	-0,405202	-0,114018	0,080372	2,060529	8,364367	-8,890136	-0,405202
16:04:59,80	0,254892	3,480007	-0,275987	0,217006	-2,722026	-1,428024	-0,115854	0,076024	2,062093	2,267244	-17,944203	-0,395855	-0,682443	-2,812215	0,798155	-23,101222	20,648249	12,506813	-0,115854	0,076024	2,062093	8,235107	-8,849645	-0,395855	-0,115854	0,076024	2,062093	8,235107	-8,849645	-0,395855
16:04:59,85	0,254892	3,480007	-0,275987	0,217006	-2,722026	-1,428024	-0,111102	0,077366	2,058974	2,186656	-17,695749	-0,419582	-0,680100	-2,813050	0,794252	-23,116806	20,683001	12,486517	-0,111102	0,077366	2,058974	8,259852	-8,974278	-0,419582	-0,111102	0,077366	2,058974	8,259852	-8,974278	-0,419582
16:04:59,90	0,254892	3,480007	-0,275987	0,217006	-2,722026	-1,428024	-0,111550	0,074919	2,055071	2,336190	-17,749944	-0,439879	-0,776785	-2,962958	0,590560	-30,160350	24,948242	12,514048	-0,111550	0,074919	2,055071	8,217319	-8,993263	-0,439879	-0,111550	0,074919	2,055071	8,217319	-8,993263	-0,439879
16:04:59,95	0,254892	3,480007	-0,275987	0,217006	-2,722026	-1,428024	0,066617	0,083696	1,851379	2,051790	-16,717758	-0,412348	-0,766532	-2,957129	0,600984	-30,454714	24,557758	12,612297	0,066617	0,083696	1,851379	8,621956	-21,947199	-0,412348	0,066617	0,083696	1,851379	8,621956	-21,947199	-0,412348
16:05:00,00	0,254892	3,480007	-0,275987	0,217006	-2,722026	-1,428024	0,056442	0,077732	1,861803	1,876593	-17,306564	-0,314098	-0,664103	-2,768657	1,129621	-23,854206	21,416449	12,536058	0,056442	0,077732	1,861803	7,978547	-21,737235	-0,314098	0,056442	0,077732	1,861803	7,978547	-21,737235	-0,314098
16:05:00,05	0,254936	3,480013	-0,276000	0,217002	-2,772021	-1,428030	-0,157994	0,083262	2,390440	2,168848	-21,170355	-0,390337	-0,671970	-2,788872	1,175486	-24,831189	21,941234	12,516107	-0,157994	0,083262	2,390440	8,704886	-8,767833	-0,390337	-0,157994	0,083262	2,390440	8,704886	-8,767833	-0,390337
16:05:00,10	0,254936	3,480013	-0,276000	0,217002	-2,772021	-1,428030	-0,136554	0,079967	2,436306	2,306167	-21,163945	-0,410288	-0,671464	-2,787387	1,164219	-24,842110	21,941487	12,537926	-0,136554	0,079967	2,436306	8,583558	-10,444484	-0,410288	-0,136554	0,079967	2,436306	8,583558	-10,444484	-0,410288
16:05:00,15	0,254936	3,480013	-0,276000	0,217002	-2,772021	-1,428030	-0,138093	0,080272	2,425039	2,285072	-21,253554	-0,388469	-0,673751	-2,786858	1,164573	-24,816762	21,945449	12,483964	-0,138093	0,080272	2,425039	8,586396	-10,413287	-0,388469	-0,138093	0,080272	2,425039	8,586396	-10,413287	-0,388469
16:05:00,20	0,254936	3,480013	-0,276000	0,217002	-2,772021	-1,428030	-0,137407	0,082516	2,425393	2,184450	-21,197953	-0,442431	-0,670221	-2,788677	1,163855	-24,814069	21,942749	12,542769	-0,137407	0,082516	2,425393	8,661987	-10,411473	-0,442431	-0,137407	0,082516	2,425393	8,661987	-10,411473	-0,442431
16:05:00,25	0,254936	3,480013	-0,276000	0,217002	-2,772021	-1,428030	-0,137597	0,078549	2,424674	2,389738	-21,204133	-0,383626	-0,672630	-2,791221	1,159949	-24,842781	21,950095	12,525502	-0,137597	0,078549	2,424674	8,555872	-10,402765	-0,383626	-0,137597	0,078549	2,424674	8,555872	-10,402765	-0,383626
16:05:00,30	0,254936	3,480013	-0,276000	0,217002	-2,772021	-1,428030	-0,134190	0,079364	2,420768	2,339367	-21,055486	-0,400893	-0,672739	-2,794076	1,159547	-24,889626	21,917824	12,519907	-0,134190	0,079364	2,420768	8,569473	-10,521600	-0,400893	-0,134190	0,079364	2,420768	8,569473	-10,521600	-0,400893
16:05:00,35	0,254936	3,480013	-0,276000	0,217002	-2,772021	-1,428030	-0,131662	0,078031	2,420366	2,357350	-20,948506	-0,406489	-0,674988	-2,788785	1,160696	-24,837054	21,937799	12,500323	-0,131662	0,078031	2,420366	8,482760	-10,613004	-0,406489	-0,131662	0,078031	2,420366	8,482760	-10,613004	-0,406489
16:05:00,40	0,254936	3,480013	-0,276000	0,217002	-2,772021	-1,428030	-0,135121	0,082624	2,421515	2,162076	-21,092789	-0,426073	-0,670315	-2,791672	1,155684	-24,850817	21,942705	12,537966	-0,135121	0,082624	2,421515	8,648071	-10,485821	-0,426073	-0,135121	0,082624	2,421515	8,648071	-10,485821	-0,426073
16:05:00,45	0,254936	3,480013	-0,276000	0,217002	-2,772021	-1,428030	-0,134957	0,077134	2,416503	2,444942	-21,098642	-0,388429	-0,672014	-2,788899	1,157981	-24,820816	21,940720	12,492708	-0,134957	0,077134	2,416503	8,499944	-10,504534	-0,388429	-0,134957	0,077134	2,416503	8,499944	-10,504534	-0,388429
16:05:00,50	0,254936	3,480013	-0,276000	0,217002	-2,772021	-1,428030	-0,136508	0,079991	2,418801	2,309626	-21,152350	-0,433687	-0,671957	-2,786966	1,155293	-24,801334	22,005462	12,535275	-0,136508	0,079991	2,418801	8,588952	-10,436444	-0,433687	-0,136508	0,079991	2,418801	8,588952	-10,436444	-0,433687
16:05:00,55	0,254936	3,480013	-0,276000	0,217002	-2,772021	-1,428030	-0,138211	0,080908	2,416112	2,327756	-21,256393	-0,391120	-0,670257	-2,792286	1,156445	-24,836559	21,958914	12,503879	-0,138211	0,080908	2,416112	8,679059	-10,406821	-0,391120	-0,138211	0,080908	2,416112	8,679059	-10,406821	-0,391120
16:05:00,60	0,254936	3,480013	-0,276000	0,217002	-2,772021	-1,428030	-0,134454	0,076776	2,417264	2,484709	-21,068239	-0,422516	-0,674982	-2,788232	1,155666	-24,835182	21,983090	12,533968	-0,134454	0,076776	2,417264	8,511631	-10,513623	-0,422516	-0,134454	0,076776	2,417264	8,511631	-10,513623	-0,422516
16:05:00,65	0,254936	3,480013	-0,276000	0,217002	-2,772021	-1,428030	-0,135602	0,082896	2,416486	2,188111	-21,138848	-0,392427	-0,676734	-2,786660	1,156031	-24,827853	21,984407	12,509418	-0,135602	0,082896	2,416486	8,695428	-10,494087	-0,392427	-0,135602	0,082896	2,416486	8,695428	-10,494087	-0,392427
16:05:00,70	0,254936	3,480013	-0,276000	0,217002	-2,772021	-1,428030	-0,136088	0,085199	2,416850	2,073158	-21,158419	-0,416977	-0,672641	-2,789059	1,158350	-24,849974	21,966080	12,483773	-0,136088	0,085199	2,416850	8,761264	-10,475526	-0,416977	-0,136088	0,085199	2,416850	8,761264	-10,475526	-0,416977
16:05:00,75	0,254936	3,480013	-0,276000	0,217002	-2,772021	-1,428030	-0,136056	0,080455	2,419169	2,292914	-21,166745	-0,442622	-0,668565	-2,790775	1,154508	-24,846642	21,915213	12,523659	-0,136056	0,080455	2,419169	8,608616	-10,486370	-0,442622	-0,136056	0,080455	2,419169	8,608616	-10,486370	-0,442622
16:05:00,80	0,254936	3,480013	-0,276000	0,217002	-2,772021	-1,428030	-0,136608	0,076067	2,415327	2,478686	-21,167144	-0,402737	-0,674452	-2,793324	1,154485	-24,869600	21,961211	12,504605	-0,136608	0,076067	2,415327	8,449957	-10,443416	-0,402737	-0,136608	0,076067	2,415327	8,449957	-10,443416	-0,402737
16:05:00,85	0,254936	3,480013	-0,276000	0,217002	-2,772021	-1,428030	-0,131458	0,079890	2,415305	2,308241	-20,942203	-0,421790	-0,673872	-2,790893	1,152532	-24,864297	21,961615	12,501368	-0,131458	0,079890	2,415305	8,579626	-10,622784	-0,421790	-0,131458	0,079890	2,415305	8,579626	-10,622784	-0,421790
16:05:00,90	0,254936	3,480013	-0,276000	0,217002	-2,772021	-1,428030	-0,133853	0,080604	2,413351	2,274141	-21,062371	-0,425027	-0,671440	-2,788252	1,154889	-24,823929	21,960705	12,519683	-0,133853	0,080604	2,413351	8,601534	-10,554916	-0,425027	-0,133853	0,080604	2,413351	8,601534	-10,554916	-0,425027
16:05:00,95	0,254936	3,480013	-0,276000	0,217002	-2,772021	-1,428030	-0,137356	0,079818	2,415708	2,334412	-21,209092	-0,406712	-0,670224	-2,788925	1,152570	-24,798715	21,945650	12,515618	-0,137356	0,079818	2,415708	8,600099	-10,426683	-0,406712	-0,137356	0,079818	2,415708	8,600099	-10,426683	-0,406712
16:05:01,00	0,254936	3,480013	-0,276000	0,217002	-2,772021	-1,428030	-0,137381	0,078428	2,413389	2,406233	-21,181060	-0,410777	-0,672064	-2,787284	1,153326	-24,830849	21,950282	12,520407	-0,137381	0,078428	2,413389	8,562847	-10,396640	-0,410777	-0,137381	0,078428	2,413389	8,562847	-10,396640	-0,410777
16:05:01,05	0,254936	3,480013	-0,276000	0,217002	-2,772021	-1,428030	-0,137882	0,080842	2,414145	2,268651	-21,237265	-0,405988	-0,670860	-2,791788	1,154481	-24,845741	21,974422	12,486254	-0,137882	0,080842	2,414145	8,614762	-10,413505	-0,405988	-0,137882	0,080842	2,414145	8,614762	-10,413505	-0,405988
16:05:01,10	0,254936	3,480013	-0,276000	0,217002	-2,772021	-1,428030	-0,134583	0,077548	2,415300	2,453424	-21,090693	-0,440141	-0,671403	-2,787586	1,153322	-24,803867	21,957335	12,496201	-0,134583	0,077548	2,415300	8,540918	-10,525891	-0,440141	-0,134583	0,077548	2,415300	8,540918	-10,525891	-0,440141
16:05:01,15	0,254936	3,480013	-0,276000	0,217002	-2,772021	-1,428030	-0,137951	0,080120	2,414142	2,325825	-21,221000	-0,430194	-0,673174	-2,787738	1,151767	-24,810414	21,981456	12,502504	-0,137951	0,080120	2,414142	8,615213	-10,391842	-0,430194	-0,137951	0,080120	2,414142	8,615213	-10,391842	-0,430194
16:05:01,20	0,254936	3,480013	-0,276000	0,217002	-2,772021	-1,428030	-0,135627	0,079509	2,413014	2,343388	-21,110883	-0,381562	-0,673291	-2,791208	1,152548	-24,865806	21,959024	12,520725	-0,135627	0,079509	2,413014	8,584863	-10,464188	-0,381562	-0,135627	0,079509	2,413014	8,584863	-10,464188	-0,381562
16:05:01,25	0,254936	3,480013	-0,276000	0,217002	-2,772021	-1,428030	-0,135627	0,079509	2,413014	2,343388	-21,110883	-0,381562	-0,674953	-2,789661	1,152955	-24,813330	21,960371	12,524769	-0,135627	0,079509	2,413014	8,584863	-10,464188	-0,381562	-0,135627	0,079509	2,413014	8,584863	-10,464188	-0,381562
16:05:01,30	0,254936	3,480013	-0,276000	0,217002	-2,772021	-1,428030	-0,134379	0,082156	2,413774	2,217815	-21,044974	-0,401626	-0,671414	-2,792317	1,155307	-24,819777	21,954480	12,533123	-0,134379	0,082156	2,413774	8,667082	-10,496211	-0,401626	-0,134379	0,082156	2,413774	8,667082	-10,496211	-0,401626
16:05:01,35	0,254936	3,480013	-0,276000	0,217002	-2,772021	-1,428030	-0,133848	0,077763	2,416126	2,437915	-21,020011	-0,393272	-0,668442	-2,790761	1,151441	-24,778725	21,908639	12,539175	-0,133848	0,077763	2,416126	8,542348	-10,512913	-0,393272	-0,133848	0,077763	2,416126	8,542348	-10,512913	-0,393272
16:05:01,40	0,254936	3,480013	-0,276000	0,217002	-2,772021	-1,428030	-0,136682	0,075967	2,412260	2,512150	-21,108890	-0,387220	-0,669608	-2,787047	1,151443	-24,779160	21,962404	12,565475	-0,136682	0,075967	2,412260	8,475573	-10,379348	-0,387220	-0,136682	0,075967	2,412260	8,475573	-10,379348	-0,387220
16:05:01,46	0,254936	3,480013	-0,276000	0,217002	-2,772021	-1,428030	-0,139315	0,078834	2,412262	2,409409	-21,273055	-0,360920	-0,672025	-2,790751	1,155255	-24,829402	21,947219	12,479851	-0,139315	0,078834	2,412262	8,597893	-10,336839	-0,360920	-0,139315	0,078834	2,412262	8,597893	-10,336839	-0,360920
16:05:01,51	0,254936	3,480013	-0,276000	0,217002	-2,772021	-1,428030	-0,133915	0,081889	2,411030	2,235994	-21,026222	-0,433722	-0,673812	-2,790164	1,150593	-24,832721	21,964737	12,492752	-0,133915	0,081889	2,411030	8,664271	-10,513886	-0,433722	-0,133915	0,081889	2,411030	8,664271	-10,513886	-0,433722
16:05:01,56	0,254936	3,480013	-0,276000	0,217002	-2,772021	-1,428030	-0,134514	0,080916	2,411413	2,276387	-21,070972	-0,433644	-0,673834	-2,791031	1,153330	-24,842179	21,948685	12,514762	-0,134514	0,080916	2,411413	8,628305	-10,511609	-0,433644	-0,134514	0,080916	2,411413	8,628305	-10,511609	-0,433644
16:05:01,61	0,254936	3,480013	-0,276000	0,217002	-2,772021	-1,428030	-0,133752	0,080501	2,414150	2,279328	-21,031493	-0,411633	-0,773670	-2,956420	0,924157	-32,605624	26,468941	12,614132	-0,133752	0,080501	2,414150	8,598681	-10,531975	-0,411633	-0,133752	0,080501	2,414150	8,598681	-10,531975	-0,411633
16:05:01,66	0,254936	3,480013	-0,276000	0,217002	-2,772021	-1,428030	0,037786	0,078508	2,243601	2,145404	-20,961645	-0,332913	-0,757877	-2,940584	0,982782	-32,625388	26,168017	12,593482	0,037786	0,078508	2,243601	8,308310	-23,927848	-0,332913	0,037786	0,078508	2,243601	8,308310	-23,927848	-0,332913
16:05:01,71	0,254936	3,480013	-0,276000	0,217002	-2,772021	-1,428030	0,037786	0,078508	2,243601	2,145404	-20,961645	-0,332913	-0,653475	-2,759303	1,486017	-25,996596	22,526152	12,530185	0,037786	0,078508	2,243601	8,308310	-23,927848	-0,332913	0,037786	0,078508	2,243601	8,308310	-23,927848	-0,332913
16:05:01,76	0,254945	3,479996	-0,275990	0,216961	-2,822045	-1,428024	-0,171409	0,078735	2,746836	2,294083	-24,278160	-0,396210	-0,661728	-2,776571	1,540935	-27,213067	23,210125	12,565953	-0,171409	0,078735	2,746836	8,474760	-10,822545	-0,396210	-0,171409	0,078735	2,746836	8,474760	-10,822545	-0,396210
16:05:01,81	0,254945	3,479996	-0,275990	0,216961	-2,822045	-1,428024	-0,152328	0,077248	2,801754	2,355491	-24,681410	-0,360442	-0,658266	-2,779429	1,540548	-27,237286	23,161994	12,560225	-0,152328	0,077248	2,801754	8,419464	-12,723681	-0,360442	-0,152328	0,077248	2,801754	8,419464	-12,723681	-0,360442
16:05:01,86	0,254945	3,479996	-0,275990	0,216961	-2,822045	-1,428024	-0,151583	0,072820	2,801367	2,531955	-24,639614	-0,366170	-0,661800	-2,776009	1,538973	-27,233095	23,184088	12,556900	-0,151583	0,072820	2,801367	8,248331	-12,740316	-0,366170	-0,151583	0,072820	2,801367	8,248331	-12,740316	-0,366170
16:05:01,91	0,254945	3,479996	-0,275990	0,216961	-2,822045	-1,428024	-0,152779	0,077591	2,799792	2,305102	-24,709193	-0,369496	-0,661150	-2,780556	1,534337	-27,220320	23,220496	12,560193	-0,152779	0,077591	2,799792	8,395988	-12,716054	-0,369496	-0,152779	0,077591	2,799792	8,395988	-12,716054	-0,369496
16:05:01,96	0,254945	3,479996	-0,275990	0,216961	-2,822045	-1,428024	-0,149166	0,074755	2,795156	2,490505	-24,528442	-0,366202	-0,662284	-2,780241	1,533201	-27,179013	23,177095	12,578301	-0,149166	0,074755	2,795156	8,358743	-12,818947	-0,366202	-0,149166	0,074755	2,795156	8,358743	-12,818947	-0,366202
16:05:02,01	0,254945	3,479996	-0,275990	0,216961	-2,822045	-1,428024	-0,148872	0,075894	2,794020	2,414320	-24,455693	-0,348094	-0,661844	-2,779195	1,529676	-27,231010	23,154866	12,580499	-0,148872	0,075894	2,794020	8,372007	-12,769258	-0,348094	-0,148872	0,075894	2,794020	8,372007	-12,769258	-0,348094
16:05:02,06	0,254945	3,479996	-0,275990	0,216961	-2,822045	-1,428024	-0,149998	0,076036	2,790496	2,361688	-24,548167	-0,345896	-0,661845	-2,781795	1,532343	-27,288579	23,265293	12,529323	-0,149998	0,076036	2,790496	8,330520	-12,773333	-0,345896	-0,149998	0,076036	2,790496	8,330520	-12,773333	-0,345896
16:05:02,11	0,254945	3,479996	-0,275990	0,216961	-2,822045	-1,428024	-0,147746	0,074737	2,793162	2,496098	-24,536119	-0,397072	-0,778759	-2,971282	1,283323	-36,124319	28,423083	12,636613	-0,147746	0,074737	2,793162	8,362938	-12,938086	-0,397072	-0,147746	0,074737	2,793162	8,362938	-12,938086	-0,397072
16:05:02,16	0,254945	3,479996	-0,275990	0,216961	-2,822045	-1,428024	0,074812	0,081244	2,544142	2,206605	-23,193973	-0,289782	-0,758871	-2,945306	1,336747	-35,513272	27,955512	12,599829	0,074812	0,081244	2,544142	8,584295	-29,066739	-0,289782	0,074812	0,081244	2,544142	8,584295	-29,066739	-0,289782
16:05:02,21	0,254945	3,479996	-0,275990	0,216961	-2,822045	-1,428024	0,042372	0,077008	2,597566	2,327500	-24,117878	-0,326566	-0,658297	-2,763875	1,867673	-29,158813	24,567175	12,578435	0,042372	0,077008	2,597566	8,372623	-27,444115	-0,326566	0,042372	0,077008	2,597566	8,372623	-27,444115	-0,326566
16:05:02,26	0,254954	3,479986	-0,275998	0,216981	-2,872025	-1,427989	-0,165038	0,080624	3,128492	2,382285	-27,705921	-0,347960	-0,663682	-2,783421	1,924309	-30,416616	25,228344	12,579094	-0,165038	0,080624	3,128492	8,711305	-14,750455	-0,347960	-0,165038	0,080624	3,128492	8,711305	-14,750455	-0,347960
16:05:02,31	0,254954	3,479986	-0,275998	0,216981	-2,872025	-1,427989	-0,145419	0,075515	3,185128	2,591686	-28,105612	-0,347301	-0,658237	-2,780443	1,923153	-30,335029	25,204287	12,550500	-0,145419	0,075515	3,185128	8,519581	-16,690230	-0,347301	-0,145419	0,075515	3,185128	8,519581	-16,690230	-0,347301
16:05:02,36	0,254954	3,479986	-0,275998	0,216981	-2,872025	-1,427989	-0,150720	0,072289	3,183973	2,779394	-28,298575	-0,375895	-0,663001	-2,783199	1,920399	-30,364457	25,202758	12,517281	-0,150720	0,072289	3,183973	8,454054	-16,467071	-0,375895	-0,150720	0,072289	3,183973	8,454054	-16,467071	-0,375895
16:05:02,41	0,254954	3,479986	-0,275998	0,216981	-2,872025	-1,427989	-0,145951	0,075036	3,181218	2,620481	-28,075312	-0,409114	-0,661742	-2,781905	1,910745	-30,308451	25,232882	12,572406	-0,145951	0,075036	3,181218	8,510827	-16,618168	-0,409114	-0,145951	0,075036	3,181218	8,510827	-16,618168	-0,409114
16:05:02,46	0,254954	3,479986	-0,275998	0,216981	-2,872025	-1,427989	-0,147701	0,074593	3,171564	2,697634	-28,132886	-0,353989	-0,664190	-2,784093	1,911483	-30,357810	25,220862	12,542261	-0,147701	0,074593	3,171564	8,553164	-16,538345	-0,353989	-0,147701	0,074593	3,171564	8,553164	-16,538345	-0,353989
16:05:02,51	0,254954	3,479986	-0,275998	0,216981	-2,872025	-1,427989	-0,144583	0,075619	3,172302	2,609183	-28,007481	-0,384135	-0,661278	-2,783862	1,911515	-30,356795	25,188244	12,580484	-0,144583	0,075619	3,172302	8,545269	-16,657711	-0,384135	-0,144583	0,075619	3,172302	8,545269	-16,657711	-0,384135
16:05:02,56	0,254954	3,479986	-0,275998	0,216981	-2,872025	-1,427989	-0,146239	0,073212	3,172335	2,706578	-28,076392	-0,345911	-0,664671	-2,781709	1,909940	-30,301689	25,229783	12,538334	-0,146239	0,073212	3,172335	8,453758	-16,596645	-0,345911	-0,146239	0,073212	3,172335	8,453758	-16,596645	-0,345911
16:05:02,61	0,254954	3,479986	-0,275998	0,216981	-2,872025	-1,427989	-0,146407	0,077227	3,170759	2,561334	-28,058164	-0,388061	-0,666449	-2,783539	1,909926	-30,309835	25,218323	12,518099	-0,146407	0,077227	3,170759	8,623678	-16,565245	-0,388061	-0,146407	0,077227	3,170759	8,623678	-16,565245	-0,388061
16:05:02,66	0,254954	3,479986	-0,275998	0,216981	-2,872025	-1,427989	-0,143933	0,077852	3,170745	2,514861	-27,930851	-0,408296	-0,664781	-2,784657	1,910739	-30,343304	25,187888	12,575238	-0,143933	0,077852	3,170745	8,626230	-16,632124	-0,408296	-0,143933	0,077852	3,170745	8,626230	-16,632124	-0,408296
16:05:02,71	0,254954	3,479986	-0,275998	0,216981	-2,872025	-1,427989	-0,143799	0,075849	3,171558	2,575923	-27,937637	-0,351157	-0,663566	-2,784480	1,906490	-30,314463	25,185738	12,592230	-0,143799	0,075849	3,171558	8,530060	-16,649451	-0,351157	-0,143799	0,075849	3,171558	8,530060	-16,649451	-0,351157
16:05:02,76	0,254954	3,479986	-0,275998	0,216981	-2,872025	-1,427989	-0,144560	0,074885	3,167309	2,638607	-27,951162	-0,334165	-0,663545	-2,785342	1,909164	-30,318001	25,179269	12,527321	-0,144560	0,074885	3,167309	8,517074	-16,603230	-0,334165	-0,144560	0,074885	3,167309	8,517074	-16,603230	-0,334165
16:05:02,81	0,254954	3,479986	-0,275998	0,216981	-2,872025	-1,427989	-0,143823	0,074436	3,169983	2,654562	-27,912711	-0,399075	-0,668902	-2,783581	1,906070	-30,332878	25,196464	12,577694	-0,143823	0,074436	3,169983	8,497815	-16,622567	-0,399075	-0,143823	0,074436	3,169983	8,497815	-16,622567	-0,399075
16:05:02,86	0,254954	3,479986	-0,275998	0,216981	-2,872025	-1,427989	-0,142670	0,079956	3,166890	2,375008	-27,874213	-0,348701	-0,660080	-2,785278	1,906841	-30,334870	25,153656	12,543231	-0,142670	0,079956	3,166890	8,651530	-16,674615	-0,348701	-0,142670	0,079956	3,166890	8,651530	-16,674615	-0,348701
16:05:02,91	0,254954	3,479986	-0,275998	0,216981	-2,872025	-1,427989	-0,145611	0,071467	3,167660	2,778339	-28,007469	-0,383164	-0,665366	-2,783661	1,908396	-30,333109	25,180655	12,561838	-0,145611	0,071467	3,167660	8,388517	-16,576998	-0,383164	-0,145611	0,071467	3,167660	8,388517	-16,576998	-0,383164
16:05:02,96	0,254954	3,479986	-0,275998	0,216981	-2,872025	-1,427989	-0,144368	0,076853	3,169215	2,522552	-27,954824	-0,364557	-0,665975	-2,780465	1,906838	-30,335765	25,199318	12,578316	-0,144368	0,076853	3,169215	8,555498	-16,621903	-0,364557	-0,144368	0,076853	3,169215	8,555498	-16,621903	-0,364557
16:05:03,01	0,254954	3,479986	-0,275998	0,216981	-2,872025	-1,427989	-0,146831	0,078979	3,167657	2,426842	-28,094532	-0,348079	-0,662965	-2,784178	1,906454	-30,312936	25,182999	12,543846	-0,146831	0,078979	3,167657	8,626668	-16,568265	-0,348079	-0,146831	0,078979	3,167657	8,626668	-16,568265	-0,348079
16:05:03,06	0,254954	3,479986	-0,275998	0,216981	-2,872025	-1,427989	-0,145121	0,074515	3,167273	2,656223	-27,977686	-0,382549	-0,668862	-2,785497	1,907235	-30,330287	25,216037	12,562773	-0,145121	0,074515	3,167273	8,505669	-16,585648	-0,382549	-0,145121	0,074515	3,167273	8,505669	-16,585648	-0,382549
16:05:03,11	0,254954	3,479986	-0,275998	0,216981	-2,872025	-1,427989	-0,141031	0,078963	3,168054	2,444859	-27,796516	-0,363622	-0,663665	-2,783863	1,905697	-30,351293	25,169491	12,597490	-0,141031	0,078963	3,168054	8,643478	-16,725597	-0,363622	-0,141031	0,078963	3,168054	8,643478	-16,725597	-0,363622
16:05:03,16	0,254954	3,479986	-0,275998	0,216981	-2,872025	-1,427989	-0,145044	0,075279	3,166516	2,585622	-28,000125	-0,328905	-0,664148	-2,784129	1,905297	-30,312813	25,188273	12,559055	-0,145044	0,075279	3,166516	8,495035	-16,614164	-0,328905	-0,145044	0,075279	3,166516	8,495035	-16,614164	-0,328905
16:05:03,21	0,254954	3,479986	-0,275998	0,216981	-2,872025	-1,427989	-0,144572	0,075564	3,166117	2,606316	-27,951647	-0,367340	-0,667092	-2,785801	1,905304	-30,320436	25,201595	12,568490	-0,144572	0,075564	3,166117	8,538090	-16,602738	-0,367340	-0,144572	0,075564	3,166117	8,538090	-16,602738	-0,367340
16:05:03,26	0,254954	3,479986	-0,275998	0,216981	-2,872025	-1,427989	-0,141652	0,077279	3,166123	2,524884	-27,813082	-0,357905	-0,662399	-2,787540	1,903348	-30,334240	25,203170	12,541355	-0,141652	0,077279	3,166123	8,591251	-16,693375	-0,357905	-0,141652	0,077279	3,166123	8,591251	-16,693375	-0,357905
16:05:03,31	0,254954	3,479986	-0,275998	0,216981	-2,872025	-1,427989	-0,142492	0,072344	3,164167	2,775932	-27,869508	-0,385041	-0,664134	-2,783526	1,906443	-30,309920	25,188228	12,534193	-0,142492	0,072344	3,164167	8,454953	-16,683855	-0,385041	-0,142492	0,072344	3,164167	8,454953	-16,683855	-0,385041
16:05:03,36	0,254954	3,479986	-0,275998	0,216981	-2,872025	-1,427989	-0,145101	0,075853	3,167263	2,592673	-27,976638	-0,392202	-0,663582	-2,782977	1,904900	-30,324688	25,201778	12,560121	-0,145101	0,075853	3,167263	8,547167	-16,586186	-0,392202	-0,145101	0,075853	3,167263	8,547167	-16,586186	-0,392202
16:05:03,41	0,254954	3,479986	-0,275998	0,216981	-2,872025	-1,427989	-0,145853	0,075651	3,165719	2,607559	-28,035306	-0,366274	-0,664679	-2,780388	1,904487	-30,284400	25,203581	12,521449	-0,145853	0,075651	3,165719	8,546149	-16,585824	-0,366274	-0,145853	0,075651	3,165719	8,546149	-16,585824	-0,366274
16:05:03,46	0,254954	3,479986	-0,275998	0,216981	-2,872025	-1,427989	-0,147547	0,077895	3,165307	2,512570	-28,089364	-0,404947	-0,665855	-2,785784	1,904895	-30,297615	25,202705	12,525150	-0,147547	0,077895	3,165307	8,627324	-16,506963	-0,404947	-0,147547	0,077895	3,165307	8,627324	-16,506963	-0,404947
16:05:03,51	0,254954	3,479986	-0,275998	0,216981	-2,872025	-1,427989	-0,142286	0,076215	3,165714	2,592545	-27,826800	-0,401245	-0,665418	-2,782646	1,903725	-30,351546	25,199952	12,570475	-0,142286	0,076215	3,165714	8,575447	-16,657387	-0,401245	-0,142286	0,076215	3,165714	8,575447	-16,657387	-0,401245
16:05:03,57	0,254954	3,479986	-0,275998	0,216981	-2,872025	-1,427989	-0,145221	0,077405	3,164544	2,501308	-28,024790	-0,355920	-0,664740	-2,783890	1,904528	-30,306019	25,174678	12,568641	-0,145221	0,077405	3,164544	8,577636	-16,624917	-0,355920	-0,145221	0,077405	3,164544	8,577636	-16,624917	-0,355920
16:05:03,62	0,254954	3,479986	-0,275998	0,216981	-2,872025	-1,427989	-0,144484	0,076196	3,165348	2,565058	-27,934365	-0,357754	-0,665888	-2,781727	1,902971	-30,290657	25,196009	12,570237	-0,144484	0,076196	3,165348	8,546469	-16,592401	-0,357754	-0,144484	0,076196	3,165348	8,546469	-16,592401	-0,357754
16:05:03,67	0,254954	3,479986	-0,275998	0,216981	-2,872025	-1,427989	-0,145783	0,078272	3,163790	2,483264	-27,999274	-0,356158	-0,664708	-2,784880	1,906839	-30,322028	25,233141	12,544905	-0,145783	0,078272	3,163790	8,627636	-16,555340	-0,356158	-0,145783	0,078272	3,163790	8,627636	-16,555340	-0,356158
16:05:03,72	0,254954	3,479986	-0,275998	0,216981	-2,872025	-1,427989	-0,143641	0,075674	3,167659	2,634837	-27,933668	-0,381490	-0,773953	-2,967561	1,673828	-38,870418	30,316903	12,595859	-0,143641	0,075674	3,167659	8,575258	-16,657814	-0,381490	-0,143641	0,075674	3,167659	8,575258	-16,657814	-0,381490
16:05:03,77	0,254954	3,479986	-0,275998	0,216981	-2,872025	-1,427989	0,069187	0,078942	2,934647	2,593364	-26,811597	-0,330536	-0,756802	-2,914126	1,769827	-37,709571	29,352288	12,655706	0,069187	0,078942	2,934647	8,790333	-32,242765	-0,330536	0,069187	0,078942	2,934647	8,790333	-32,242765	-0,330536
16:05:03,82	0,254954	3,479986	-0,275998	0,216981	-2,872025	-1,427989	0,014335	0,090807	3,030646	1,721461	-28,176239	-0,270689	-0,649002	-2,756750	2,248249	-31,553130	26,036543	12,566552	0,014335	0,090807	3,030646	8,849782	-29,301573	-0,270689	0,014335	0,090807	3,030646	8,849782	-29,301573	-0,270689
16:05:03,87	0,254977	3,479952	-0,275976	0,217008	-2,922010	-1,428012	-0,175856	0,076137	3,509068	2,690979	-31,076708	-0,359843	-0,656287	-2,777218	2,315365	-32,911367	26,754728	12,606834	-0,175856	0,076137	3,509068	8,667742	-17,271987	-0,359843	-0,175856	0,076137	3,509068	8,667742	-17,271987	-0,359843
16:05:03,92	0,254977	3,479952	-0,275976	0,217008	-2,922010	-1,428012	-0,154488	0,072212	3,576184	2,837906	-31,500910	-0,319561	-0,655129	-2,777088	2,312597	-32,922124	26,755762	12,550739	-0,154488	0,072212	3,576184	8,506587	-19,373609	-0,319561	-0,154488	0,072212	3,576184	8,506587	-19,373609	-0,319561
16:05:03,97	0,254977	3,479952	-0,275976	0,217008	-2,922010	-1,428012	-0,155180	0,071274	3,573417	2,882215	-31,546715	-0,375656	-0,656380	-2,774639	2,303670	-32,905363	26,686103	12,573296	-0,155180	0,071274	3,573417	8,477239	-19,365110	-0,375656	-0,155180	0,071274	3,573417	8,477239	-19,365110	-0,375656
16:05:04,02	0,254977	3,479952	-0,275976	0,217008	-2,922010	-1,428012	-0,156675	0,073583	3,564489	2,710237	-31,575135	-0,353099	-0,654596	-2,773464	2,304822	-32,905761	26,707309	12,559225	-0,156675	0,073583	3,564489	8,486464	-19,276134	-0,353099	-0,156675	0,073583	3,564489	8,486464	-19,276134	-0,353099
16:05:04,07	0,254977	3,479952	-0,275976	0,217008	-2,922010	-1,428012	-0,158585	0,072625	3,565642	2,778206	-31,685375	-0,367170	-0,655678	-2,773023	2,303655	-32,881438	26,770882	12,547065	-0,158585	0,072625	3,565642	8,479248	-19,236481	-0,367170	-0,158585	0,072625	3,565642	8,479248	-19,236481	-0,367170
16:05:04,12	0,254977	3,479952	-0,275976	0,217008	-2,922010	-1,428012	-0,158425	0,073782	3,564474	2,785229	-31,687791	-0,379330	-0,658643	-2,776340	2,302896	-32,885008	26,738876	12,560069	-0,158425	0,073782	3,564474	8,577142	-19,251438	-0,379330	-0,158425	0,073782	3,564474	8,577142	-19,251438	-0,379330
16:05:04,17	0,254977	3,479952	-0,275976	0,217008	-2,922010	-1,428012	-0,154070	0,074692	3,563715	2,708443	-31,448418	-0,366326	-0,657480	-2,776846	2,302890	-32,898769	26,753079	12,555950	-0,154070	0,074692	3,563715	8,571735	-19,353934	-0,366326	-0,154070	0,074692	3,563715	8,571735	-19,353934	-0,366326
16:05:04,22	0,254977	3,479952	-0,275976	0,217008	-2,922010	-1,428012	-0,154214	0,073431	3,563709	2,779400	-31,474912	-0,370445	-0,758861	-2,940852	2,088516	-40,517676	31,073892	12,614152	-0,154214	0,073431	3,563709	8,543756	-19,369143	-0,370445	-0,154214	0,073431	3,563709	8,543756	-19,369143	-0,370445
16:05:04,27	0,254977	3,479952	-0,275976	0,217008	-2,922010	-1,428012	0,038511	0,079227	3,349335	2,410515	-30,211820	-0,312243	-0,743229	-2,927195	2,150645	-40,696301	31,006914	12,687359	0,038511	0,079227	3,349335	8,629815	-33,234907	-0,312243	0,038511	0,079227	3,349335	8,629815	-33,234907	-0,312243
16:05:04,32	0,254977	3,479952	-0,275976	0,217008	-2,922010	-1,428012	0,018867	0,072517	3,411464	2,612080	-31,354505	-0,239037	-0,636360	-2,748504	2,646986	-34,257767	27,280491	12,598475	0,018867	0,072517	3,411464	8,304702	-32,835550	-0,239037	0,018867	0,072517	3,411464	8,304702	-32,835550	-0,239037
16:05:04,37	0,254917	3,479956	-0,275987	0,217005	-2,972043	-1,428023	-0,189319	0,069312	3,907805	2,770869	-34,741028	-0,327921	-0,644603	-2,766921	2,704038	-35,482264	27,977553	12,628431	-0,189319	0,069312	3,907805	8,211841	-19,879481	-0,327921	-0,189319	0,069312	3,907805	8,211841	-19,879481	-0,327921
16:05:04,42	0,254917	3,479956	-0,275987	0,217005	-2,972043	-1,428023	-0,169247	0,067242	3,964858	2,869919	-35,106248	-0,297964	-0,646399	-2,766704	2,700135	-35,481204	27,952899	12,610347	-0,169247	0,067242	3,964858	8,148417	-21,820372	-0,297964	-0,169247	0,067242	3,964858	8,148417	-21,820372	-0,297964
16:05:04,47	0,254917	3,479956	-0,275987	0,217005	-2,972043	-1,428023	-0,168537	0,068906	3,960954	2,762561	-35,056086	-0,316048	-0,643999	-2,769190	2,696270	-35,458787	27,948839	12,607539	-0,168537	0,068906	3,960954	8,171697	-21,825939	-0,316048	-0,168537	0,068906	3,960954	8,171697	-21,825939	-0,316048
16:05:04,52	0,254917	3,479956	-0,275987	0,217005	-2,972043	-1,428023	-0,167584	0,065585	3,957089	2,942969	-34,985112	-0,318856	-0,646412	-2,767773	2,693152	-35,475136	27,952782	12,619215	-0,167584	0,065585	3,957089	8,091372	-21,829738	-0,318856	-0,167584	0,065585	3,957089	8,091372	-21,829738	-0,318856
16:05:04,57	0,254917	3,479956	-0,275987	0,217005	-2,972043	-1,428023	-0,167606	0,068383	3,953971	2,792725	-35,002348	-0,307181	-0,645823	-2,766550	2,689678	-35,464243	27,959754	12,650794	-0,167606	0,068383	3,953971	8,160753	-21,845304	-0,307181	-0,167606	0,068383	3,953971	8,160753	-21,845304	-0,307181
16:05:04,62	0,254917	3,479956	-0,275987	0,217005	-2,972043	-1,428023	-0,168958	0,068484	3,950497	2,798920	-35,066731	-0,275601	-0,644637	-2,770164	2,690842	-35,463408	27,925474	12,624422	-0,168958	0,068484	3,950497	8,174932	-21,803515	-0,275601	-0,168958	0,068484	3,950497	8,174932	-21,803515	-0,275601
16:05:04,67	0,254917	3,479956	-0,275987	0,217005	-2,972043	-1,428023	-0,166422	0,065650	3,951661	2,917026	-34,916981	-0,301973	-0,646544	-2,768971	2,688371	-35,482786	27,952109	12,634900	-0,166422	0,065650	3,951661	8,070557	-21,852863	-0,301973	-0,166422	0,065650	3,951661	8,070557	-21,852863	-0,301973
16:05:04,72	0,254917	3,479956	-0,275987	0,217005	-2,972043	-1,428023	-0,166502	0,067898	3,949191	2,813525	-34,951240	-0,291495	-0,645239	-2,768160	2,690018	-35,482785	27,970090	12,587983	-0,166502	0,067898	3,949191	8,143498	-21,880843	-0,291495	-0,166502	0,067898	3,949191	8,143498	-21,880843	-0,291495
16:05:04,77	0,254917	3,479956	-0,275987	0,217005	-2,972043	-1,428023	-0,167856	0,067173	3,950838	2,866767	-35,030640	-0,338412	-0,644666	-2,767089	2,686908	-35,478032	27,960818	12,589788	-0,167856	0,067173	3,950838	8,139874	-21,853950	-0,338412	-0,167856	0,067173	3,950838	8,139874	-21,853950	-0,338412
16:05:04,82	0,254917	3,479956	-0,275987	0,217005	-2,972043	-1,428023	-0,169071	0,067213	3,947728	2,859050	-35,085050	-0,336607	-0,646395	-2,767317	2,685763	-35,462233	27,978481	12,609936	-0,169071	0,067213	3,947728	8,135273	-21,813010	-0,336607	-0,169071	0,067213	3,947728	8,135273	-21,813010	-0,336607
16:05:04,87	0,254917	3,479956	-0,275987	0,217005	-2,972043	-1,428023	-0,168009	0,068596	3,946583	2,810318	-35,024979	-0,316459	-0,647540	-2,769350	2,687350	-35,454516	27,987207	12,637742	-0,168009	0,068596	3,946583	8,195125	-21,836300	-0,316459	-0,168009	0,068596	3,946583	8,195125	-21,836300	-0,316459
16:05:04,92	0,254917	3,479956	-0,275987	0,217005	-2,972043	-1,428023	-0,165676	0,068571	3,948169	2,823059	-34,901352	-0,288653	-0,645816	-2,766776	2,681146	-35,448861	27,975770	12,665998	-0,165676	0,068571	3,948169	8,205865	-21,895799	-0,288653	-0,165676	0,068571	3,948169	8,205865	-21,895799	-0,288653
16:05:04,97	0,254917	3,479956	-0,275987	0,217005	-2,972043	-1,428023	-0,168767	0,068365	3,941965	2,826659	-35,051462	-0,260397	-0,648763	-2,767536	2,683809	-35,457379	27,953307	12,595292	-0,168767	0,068365	3,941965	8,193346	-21,803275	-0,260397	-0,168767	0,068365	3,941965	8,193346	-21,803275	-0,260397
16:05:05,02	0,254917	3,479956	-0,275987	0,217005	-2,972043	-1,428023	-0,166635	0,070537	3,944628	2,690013	-34,936738	-0,331103	-0,650557	-2,767639	2,683048	-35,475128	27,983985	12,630511	-0,166635	0,070537	3,944628	8,227185	-21,855922	-0,331103	-0,166635	0,070537	3,944628	8,227185	-21,855922	-0,331103
16:05:05,07	0,254917	3,479956	-0,275987	0,217005	-2,972043	-1,428023	-0,165649	0,072040	3,943867	2,629587	-34,916187	-0,295884	-0,646999	-2,763704	2,681098	-35,440169	27,951607	12,616964	-0,165649	0,072040	3,943867	8,284689	-21,912755	-0,295884	-0,165649	0,072040	3,943867	8,284689	-21,912755	-0,295884
16:05:05,12	0,254917	3,479956	-0,275987	0,217005	-2,972043	-1,428023	-0,170836	0,070926	3,941917	2,676951	-35,139450	-0,309431	-0,646938	-2,768406	2,683449	-35,433187	27,961651	12,610251	-0,170836	0,070926	3,941917	8,244610	-21,728833	-0,309431	-0,170836	0,070926	3,941917	8,244610	-21,728833	-0,309431
16:05:05,17	0,254917	3,479956	-0,275987	0,217005	-2,972043	-1,428023	-0,166794	0,068522	3,944268	2,814129	-34,928237	-0,316144	-0,645281	-2,765964	2,683017	-35,478756	27,960053	12,592200	-0,166794	0,068522	3,944268	8,193103	-21,834925	-0,316144	-0,166794	0,068522	3,944268	8,193103	-21,834925	-0,316144
16:05:05,22	0,254917	3,479956	-0,275987	0,217005	-2,972043	-1,428023	-0,169738	0,068307	3,943836	2,801114	-35,119985	-0,334196	-0,646358	-2,766779	2,681520	-35,420172	27,942677	12,630406	-0,169738	0,068307	3,943836	8,163251	-21,795575	-0,334196	-0,169738	0,068307	3,943836	8,163251	-21,795575	-0,334196
16:05:05,27	0,254917	3,479956	-0,275987	0,217005	-2,972043	-1,428023	-0,168493	0,068833	3,942340	2,788027	-34,995843	-0,295990	-0,647508	-2,768002	2,681117	-35,420110	27,964195	12,606734	-0,168493	0,068833	3,942340	8,191423	-21,769134	-0,295990	-0,168493	0,068833	3,942340	8,191423	-21,769134	-0,295990
16:05:05,32	0,254917	3,479956	-0,275987	0,217005	-2,972043	-1,428023	-0,166859	0,069218	3,941937	2,786683	-34,921566	-0,319662	-0,647052	-2,772025	2,678035	-35,484226	27,974780	12,657541	-0,166859	0,069218	3,941937	8,220287	-21,823148	-0,319662	-0,166859	0,069218	3,941937	8,220287	-21,823148	-0,319662
16:05:05,37	0,254917	3,479956	-0,275987	0,217005	-2,972043	-1,428023	-0,163603	0,066811	3,938854	2,888958	-34,813086	-0,268854	-0,646288	-2,769008	2,679954	-35,413647	27,997839	12,598824	-0,163603	0,066811	3,938854	8,133610	-21,970243	-0,268854	-0,163603	0,066811	3,938854	8,133610	-21,970243	-0,268854
16:05:05,42	0,254917	3,479956	-0,275987	0,217005	-2,972043	-1,428023	-0,166597	0,067658	3,940773	2,900179	-34,919190	-0,327571	-0,648763	-2,766900	2,680308	-35,443177	27,933698	12,587052	-0,166597	0,067658	3,940773	8,211311	-21,841304	-0,327571	-0,166597	0,067658	3,940773	8,211311	-21,841304	-0,327571
16:05:05,47	0,254917	3,479956	-0,275987	0,217005	-2,972043	-1,428023	-0,167186	0,070856	3,941127	2,663572	-34,943291	-0,339343	-0,646924	-2,766425	2,680719	-35,412834	27,948462	12,597042	-0,167186	0,070856	3,941127	8,225744	-21,819214	-0,339343	-0,167186	0,070856	3,941127	8,225744	-21,819214	-0,339343
16:05:05,52	0,254917	3,479956	-0,275987	0,217005	-2,972043	-1,428023	-0,168517	0,069500	3,941538	2,762033	-34,993612	-0,329353	-0,645784	-2,770308	2,679148	-35,441927	27,949808	12,568890	-0,168517	0,069500	3,941538	8,217772	-21,765044	-0,329353	-0,168517	0,069500	3,941538	8,217772	-21,765044	-0,329353
16:05:05,57	0,254917	3,479956	-0,275987	0,217005	-2,972043	-1,428023	-0,165724	0,066571	3,939967	2,900952	-34,874232	-0,357505	-0,647577	-2,767308	2,678753	-35,445283	27,954337	12,583980	-0,165724	0,066571	3,939967	8,126777	-21,864933	-0,357505	-0,165724	0,066571	3,939967	8,126777	-21,864933	-0,357505
16:05:05,62	0,254917	3,479956	-0,275987	0,217005	-2,972043	-1,428023	-0,167425	0,069624	3,939572	2,744429	-34,967860	-0,342415	-0,648769	-2,767875	2,678780	-35,453707	27,969450	12,623006	-0,167425	0,069624	3,939572	8,209931	-21,825024	-0,342415	-0,167425	0,069624	3,939572	8,209931	-21,825024	-0,342415
16:05:05,67	0,254917	3,479956	-0,275987	0,217005	-2,972043	-1,428023	-0,166339	0,070373	3,939599	2,714356	-34,926235	-0,303389	-0,650491	-2,766962	2,677584	-35,432381	27,967482	12,579683	-0,166339	0,070373	3,939599	8,238656	-21,868658	-0,303389	-0,166339	0,070373	3,939599	8,238656	-21,868658	-0,303389
16:05:05,72	0,254917	3,479956	-0,275987	0,217005	-2,972043	-1,428023	-0,166268	0,072321	3,938403	2,622043	-34,903112	-0,346712	-0,649318	-2,768818	2,676449	-35,435407	27,972052	12,609549	-0,166268	0,072321	3,938403	8,299225	-21,851075	-0,346712	-0,166268	0,072321	3,938403	8,299225	-21,851075	-0,346712
16:05:05,77	0,254917	3,479956	-0,275987	0,217005	-2,972043	-1,428023	-0,165247	0,070377	3,937268	2,725575	-34,854939	-0,316846	-0,649916	-2,770754	2,677616	-35,438305	27,945636	12,602787	-0,165247	0,070377	3,937268	8,250153	-21,883030	-0,316846	-0,165247	0,070377	3,937268	8,250153	-21,883030	-0,316846
16:05:05,82	0,254917	3,479956	-0,275987	0,217005	-2,972043	-1,428023	-0,163271	0,069926	3,938436	2,724682	-34,741499	-0,323608	-0,642842	-2,767210	2,676075	-35,416760	27,929919	12,614439	-0,163271	0,069926	3,938436	8,213887	-21,924691	-0,323608	-0,163271	0,069926	3,938436	8,213887	-21,924691	-0,323608
16:05:05,87	0,254917	3,479956	-0,275987	0,217005	-2,972043	-1,428023	-0,169878	0,065572	3,936894	2,948255	-35,058518	-0,311956	-0,644632	-2,765392	2,676426	-35,436837	27,960424	12,591143	-0,169878	0,065572	3,936894	8,095665	-21,723103	-0,311956	-0,169878	0,065572	3,936894	8,095665	-21,723103	-0,311956
16:05:05,92	0,254917	3,479956	-0,275987	0,217005	-2,972043	-1,428023	-0,170557	0,068031	3,937245	2,836767	-35,126468	-0,335252	-0,646262	-2,768592	2,676863	-35,377640	27,952321	12,603788	-0,170557	0,068031	3,937245	8,177208	-21,737748	-0,335252	-0,170557	0,068031	3,937245	8,177208	-21,737748	-0,335252
16:05:05,97	0,254917	3,479956	-0,275987	0,217005	-2,972043	-1,428023	-0,166971	0,067843	3,937683	2,869131	-34,884672	-0,322607	-0,644647	-2,768673	2,674896	-35,446258	27,957361	12,610964	-0,166971	0,067843	3,937683	8,194803	-21,777463	-0,322607	-0,166971	0,067843	3,937683	8,194803	-21,777463	-0,322607
16:05:06,02	0,254917	3,479956	-0,275987	0,217005	-2,972043	-1,428023	-0,167708	0,066404	3,935715	2,914003	-34,984966	-0,315431	-0,650513	-2,768365	2,677577	-35,444359	27,957820	12,569598	-0,167708	0,066404	3,935715	8,126731	-21,819864	-0,315431	-0,167708	0,066404	3,935715	8,126731	-21,819864	-0,315431
16:05:06,07	0,254917	3,479956	-0,275987	0,217005	-2,972043	-1,428023	-0,165042	0,071639	3,938396	2,643163	-34,844881	-0,356797	-0,644635	-2,766610	2,674139	-35,431335	27,960509	12,640751	-0,165042	0,071639	3,938396	8,266789	-21,889117	-0,356797	-0,165042	0,071639	3,938396	8,266789	-21,889117	-0,356797
16:05:06,12	0,254917	3,479956	-0,275987	0,217005	-2,972043	-1,428023	-0,169501	0,067426	3,934958	2,871075	-35,066835	-0,285644	-0,646969	-2,771412	2,672976	-35,430419	27,951824	12,620675	-0,169501	0,067426	3,934958	8,163988	-21,761010	-0,285644	-0,169501	0,067426	3,934958	8,163988	-21,761010	-0,285644
16:05:06,17	0,254917	3,479956	-0,275987	0,217005	-2,972043	-1,428023	-0,164175	0,067045	3,933795	2,883800	-34,784758	-0,305720	-0,644587	-2,769456	2,674521	-35,415742	27,944400	12,605512	-0,164175	0,067045	3,933795	8,146839	-21,897007	-0,305720	-0,164175	0,067045	3,933795	8,146839	-21,897007	-0,305720
16:05:06,22	0,254917	3,479956	-0,275987	0,217005	-2,972043	-1,428023	-0,167060	0,065961	3,935340	2,941102	-34,918331	-0,320883	-0,646407	-2,766650	2,674901	-35,425466	27,926259	12,619437	-0,167060	0,065961	3,935340	8,119010	-21,804144	-0,320883	-0,167060	0,065961	3,935340	8,119010	-21,804144	-0,320883
16:05:06,27	0,254917	3,479956	-0,275987	0,217005	-2,972043	-1,428023	-0,168580	0,068940	3,935720	2,765613	-34,996755	-0,306958	-0,642835	-2,769930	2,673778	-35,406575	27,910587	12,638936	-0,168580	0,068940	3,935720	8,177386	-21,763199	-0,306958	-0,168580	0,068940	3,935720	8,177386	-21,763199	-0,306958
16:05:06,32	0,254917	3,479956	-0,275987	0,217005	-2,972043	-1,428023	-0,167526	0,064206	3,934597	3,007627	-34,917722	-0,287459	-0,649323	-2,770006	2,673349	-35,435362	27,975289	12,616206	-0,167526	0,064206	3,934597	8,047821	-21,766948	-0,287459	-0,167526	0,064206	3,934597	8,047821	-21,766948	-0,287459
16:05:06,37	0,254917	3,479956	-0,275987	0,217005	-2,972043	-1,428023	-0,164216	0,069787	3,934169	2,759055	-34,802879	-0,310189	-0,647023	-2,769654	2,674880	-35,450405	27,929033	12,590172	-0,164216	0,069787	3,934169	8,237358	-21,911945	-0,310189	-0,164216	0,069787	3,934169	8,237358	-21,911945	-0,310189
16:05:06,42	0,254917	3,479956	-0,275987	0,217005	-2,972043	-1,428023	-0,165671	0,067971	3,935699	2,805917	-34,868449	-0,336223	-0,648753	-2,767764	2,672562	-35,430741	27,956274	12,611615	-0,165671	0,067971	3,935699	8,141648	-21,863282	-0,336223	-0,165671	0,067971	3,935699	8,141648	-21,863282	-0,336223
16:05:06,47	0,254917	3,479956	-0,275987	0,217005	-2,972043	-1,428023	-0,166442	0,070414	3,933381	2,712287	-34,905128	-0,314780	-0,646248	-2,766967	2,671797	-35,364869	27,968277	12,588114	-0,166442	0,070414	3,933381	8,239821	-21,839444	-0,314780	-0,166442	0,070414	3,933381	8,239821	-21,839444	-0,314780
16:05:06,52	0,254917	3,479956	-0,275987	0,217005	-2,972043	-1,428023	-0,168385	0,068644	3,932616	2,847673	-34,955142	-0,338282	-0,647053	-2,770227	2,674505	-35,464498	27,935588	12,614890	-0,168385	0,068644	3,932616	8,236238	-21,736897	-0,338282	-0,168385	0,068644	3,932616	8,236238	-21,736897	-0,338282
16:05:06,57	0,254917	3,479956	-0,275987	0,217005	-2,972043	-1,428023	-0,165159	0,067710	3,935325	2,818105	-34,857331	-0,311505	-0,648712	-2,768337	2,671027	-35,410831	27,962760	12,622165	-0,165159	0,067710	3,935325	8,133368	-21,892321	-0,311505	-0,165159	0,067710	3,935325	8,133368	-21,892321	-0,311505
16:05:06,62	0,254917	3,479956	-0,275987	0,217005	-2,972043	-1,428023	-0,165967	0,070092	3,931846	2,744616	-34,866435	-0,304230	-0,648176	-2,766843	2,674887	-35,437753	27,953644	12,610425	-0,165967	0,070092	3,931846	8,246852	-21,838029	-0,304230	-0,165967	0,070092	3,931846	8,246852	-21,838029	-0,304230
16:05:06,67	0,254917	3,479956	-0,275987	0,217005	-2,972043	-1,428023	-0,167529	0,070376	3,935706	2,708507	-34,966400	-0,315970	-0,649924	-2,769996	2,675287	-35,434991	27,945539	12,609123	-0,167529	0,070376	3,935706	8,233016	-21,815402	-0,315970	-0,167529	0,070376	3,935706	8,233016	-21,815402	-0,315970
16:05:06,72	0,254917	3,479956	-0,275987	0,217005	-2,972043	-1,428023	-0,163924	0,070313	3,936106	2,706165	-34,772490	-0,317272	-0,646925	-2,767338	2,673747	-35,406226	27,967821	12,621081	-0,163924	0,070313	3,936106	8,225698	-21,904492	-0,317272	-0,163924	0,070313	3,936106	8,225698	-21,904492	-0,317272
16:05:06,77	0,254917	3,479956	-0,275987	0,217005	-2,972043	-1,428023	-0,167725	0,069044	3,934566	2,805798	-34,956412	-0,305314	-0,648110	-2,770782	2,672960	-35,416115	27,957025	12,596375	-0,167725	0,069044	3,934566	8,225766	-21,789974	-0,305314	-0,167725	0,069044	3,934566	8,225766	-21,789974	-0,305314
16:05:06,82	0,254917	3,479956	-0,275987	0,217005	-2,972043	-1,428023	-0,164150	0,068348	3,933779	2,827690	-34,773687	-0,330020	-0,646426	-2,767744	2,669845	-35,430739	27,932662	12,612917	-0,164150	0,068348	3,933779	8,193031	-21,887875	-0,330020	-0,164150	0,068348	3,933779	8,193031	-21,887875	-0,330020
16:05:06,87	0,254917	3,479956	-0,275987	0,217005	-2,972043	-1,428023	-0,167623	0,068410	3,930664	2,796086	-34,954764	-0,313478	-0,644576	-2,769095	2,671412	-35,414464	27,976732	12,608482	-0,167623	0,068410	3,930664	8,166247	-21,796323	-0,313478	-0,167623	0,068410	3,930664	8,166247	-21,796323	-0,313478
16:05:06,92	0,254917	3,479956	-0,275987	0,217005	-2,972043	-1,428023	-0,167378	0,066131	3,932232	2,960870	-34,949949	-0,317913	-0,645212	-2,768313	2,673730	-35,433322	27,959938	12,606733	-0,167378	0,066131	3,932232	8,152170	-21,810765	-0,317913	-0,167378	0,066131	3,932232	8,152170	-21,810765	-0,317913
16:05:06,97	0,254917	3,479956	-0,275987	0,217005	-2,972043	-1,428023	-0,167737	0,067073	3,934550	2,887905	-34,976543	-0,319662	-0,643412	-2,767196	2,672584	-35,411407	27,961665	12,622273	-0,167737	0,067073	3,934550	8,153165	-21,809190	-0,319662	-0,167737	0,067073	3,934550	8,153165	-21,809190	-0,319662
16:05:07,02	0,254917	3,479956	-0,275987	0,217005	-2,972043	-1,428023	-0,169605	0,066073	3,933403	2,952379	-35,055561	-0,304122	-0,650478	-2,766100	2,671002	-35,406157	27,960795	12,602715	-0,169605	0,066073	3,933403	8,139107	-21,741573	-0,304122	-0,169605	0,066073	3,933403	8,139107	-21,741573	-0,304122
16:05:07,07	0,254917	3,479956	-0,275987	0,217005	-2,972043	-1,428023	-0,167021	0,072740	3,931821	2,607546	-34,916208	-0,323680	-0,645825	-2,768915	2,672171	-35,430187	27,920393	12,596498	-0,167021	0,072740	3,931821	8,317665	-21,805070	-0,323680	-0,167021	0,072740	3,931821	8,317665	-21,805070	-0,323680
16:05:07,12	0,254917	3,479956	-0,275987	0,217005	-2,972043	-1,428023	-0,166909	0,067303	3,932990	2,843296	-34,911016	-0,329898	-0,646959	-2,768709	2,672670	-35,420941	27,956509	12,611626	-0,166909	0,067303	3,932990	8,126565	-21,808635	-0,329898	-0,166909	0,067303	3,932990	8,126565	-21,808635	-0,329898
16:05:07,17	0,254917	3,479956	-0,275987	0,217005	-2,972043	-1,428023	-0,166521	0,068388	3,933489	2,822759	-34,900853	-0,314769	-0,647607	-2,766397	2,667894	-35,424636	27,931322	12,609149	-0,166521	0,068388	3,933489	8,191226	-21,828988	-0,314769	-0,166521	0,068388	3,933489	8,191226	-21,828988	-0,314769
16:05:07,22	0,254917	3,479956	-0,275987	0,217005	-2,972043	-1,428023	-0,168199	0,070105	3,928713	2,709797	-34,978735	-0,317246	-0,645868	-2,771332	2,671421	-35,458523	27,943288	12,636374	-0,168199	0,070105	3,928713	8,213075	-21,775118	-0,317246	-0,168199	0,070105	3,928713	8,213075	-21,775118	-0,317246
16:05:07,27	0,254917	3,479956	-0,275987	0,217005	-2,972043	-1,428023	-0,164795	0,066132	3,932240	2,909835	-34,837063	-0,290021	-0,647552	-2,769675	2,670258	-35,416965	27,951056	12,627168	-0,164795	0,066132	3,932240	8,101199	-21,900651	-0,290021	-0,164795	0,066132	3,932240	8,101199	-21,900651	-0,290021
16:05:07,32	0,254917	3,479956	-0,275987	0,217005	-2,972043	-1,428023	-0,165388	0,068419	3,931077	2,818415	-34,835776	-0,299227	-0,645796	-2,767776	2,670242	-35,425478	27,972201	12,618838	-0,165388	0,068419	3,931077	8,189311	-21,852838	-0,299227	-0,165388	0,068419	3,931077	8,189311	-21,852838	-0,299227
16:05:07,37	0,254917	3,479956	-0,275987	0,217005	-2,972043	-1,428023	-0,167911	0,067848	3,931061	2,862192	-34,984906	-0,307558	-0,646423	-2,769550	2,671024	-35,444809	27,962014	12,627553	-0,167911	0,067848	3,931061	8,188222	-21,803929	-0,307558	-0,167911	0,067848	3,931061	8,188222	-21,803929	-0,307558
16:05:07,42	0,254917	3,479956	-0,275987	0,217005	-2,972043	-1,428023	-0,166061	0,067504	3,931843	2,861578	-34,900371	-0,298842	-0,646945	-2,770787	2,669480	-35,404930	27,932210	12,612318	-0,166061	0,067504	3,931843	8,160625	-21,864593	-0,298842	-0,166061	0,067504	3,931843	8,160625	-21,864593	-0,298842
16:05:07,47	0,254917	3,479956	-0,275987	0,217005	-2,972043	-1,428023	-0,164729	0,067337	3,930300	2,864383	-34,781660	-0,314077	-0,646359	-2,769607	2,670626	-35,416633	27,958704	12,598331	-0,164729	0,067337	3,930300	8,150332	-21,850458	-0,314077	-0,164729	0,067337	3,930300	8,150332	-21,850458	-0,314077
16:05:07,52	0,254917	3,479956	-0,275987	0,217005	-2,972043	-1,428023	-0,166043	0,067419	3,931445	2,877184	-34,873389	-0,328064	-0,646369	-2,763059	2,669058	-35,392398	27,935589	12,604110	-0,166043	0,067419	3,931445	8,169612	-21,839008	-0,328064	-0,166043	0,067419	3,931445	8,169612	-21,839008	-0,328064
16:05:07,58	0,254917	3,479956	-0,275987	0,217005	-2,972043	-1,428023	-0,171708	0,070703	3,929878	2,698562	-35,135440	-0,322285	-0,646940	-2,771215	2,669757	-35,411133	27,944377	12,594371	-0,171708	0,070703	3,929878	8,248714	-21,656331	-0,322285	-0,171708	0,070703	3,929878	8,248714	-21,656331	-0,322285
16:05:07,63	0,254917	3,479956	-0,275987	0,217005	-2,972043	-1,428023	-0,164360	0,067119	3,930576	2,883127	-34,773959	-0,332024	-0,646231	-2,765625	2,669853	-35,347462	27,961649	12,584262	-0,164360	0,067119	3,930576	8,152004	-21,871676	-0,332024	-0,164360	0,067119	3,930576	8,152004	-21,871676	-0,332024
16:05:07,68	0,254917	3,479956	-0,275987	0,217005	-2,972043	-1,428023	-0,169556	0,069300	3,930672	2,816553	-34,997624	-0,342133	-0,645779	-2,769531	2,669462	-35,404762	27,917094	12,592851	-0,169556	0,069300	3,930672	8,256571	-21,687488	-0,342133	-0,169556	0,069300	3,930672	8,256571	-21,687488	-0,342133
16:05:07,73	0,254917	3,479956	-0,275987	0,217005	-2,972043	-1,428023	-0,166399	0,066956	3,930281	2,871196	-34,860795	-0,333545	-0,552728	-2,607058	2,903315	-27,656500	23,779140	12,520811	-0,166399	0,066956	3,930281	8,127225	-21,798500	-0,333545	-0,166399	0,066956	3,930281	8,127225	-21,798500	-0,333545
16:05:07,78	0,254917	3,479956	-0,275987	0,217005	-2,972043	-1,428023	-0,353630	0,067607	4,164135	3,127887	-35,817668	-0,405584	-0,594938	-2,673214	2,734636	-29,833729	25,196383	12,552988	-0,353630	0,067607	4,164135	8,435044	-8,057698	-0,405584	-0,353630	0,067607	4,164135	8,435044	-8,057698	-0,405584
16:05:07,83	0,254917	3,479956	-0,275987	0,217005	-2,972043	-1,428023	-0,275233	0,071085	3,995455	3,085795	-34,335146	-0,373407	-0,702793	-2,838530	2,201605	-35,626226	28,426014	12,638612	-0,275233	0,071085	3,995455	8,665959	-12,729394	-0,373407	-0,275233	0,071085	3,995455	8,665959	-12,729394	-0,373407
16:05:07,88	0,254961	3,479964	-0,275979	0,216988	-2,922043	-1,428013	-0,078137	0,081831	3,462425	2,427684	-30,717437	-0,287783	-0,690493	-2,826437	2,133689	-34,460286	27,824091	12,628368	-0,078137	0,081831	3,462425	8,851426	-24,583690	-0,287783	-0,078137	0,081831	3,462425	8,851426	-24,583690	-0,287783
16:05:07,93	0,254961	3,479964	-0,275979	0,216988	-2,922043	-1,428013	-0,094760	0,077226	3,394509	2,728832	-30,271153	-0,298027	-0,689282	-2,825274	2,136774	-34,449025	27,815519	12,592567	-0,094760	0,077226	3,394509	8,791085	-22,832477	-0,298027	-0,094760	0,077226	3,394509	8,791085	-22,832477	-0,298027
16:05:07,98	0,254961	3,479964	-0,275979	0,216988	-2,922043	-1,428013	-0,096373	0,076759	3,397593	2,751351	-30,340981	-0,333828	-0,688654	-2,822792	2,134453	-34,420921	27,822411	12,604078	-0,096373	0,076759	3,397593	8,776902	-22,775700	-0,333828	-0,096373	0,076759	3,397593	8,776902	-22,775700	-0,333828
16:05:08,03	0,254961	3,479964	-0,275979	0,216988	-2,922043	-1,428013	-0,098837	0,077456	3,395273	2,735108	-30,448190	-0,322317	-0,686898	-2,825954	2,135655	-34,423937	27,795283	12,631414	-0,098837	0,077456	3,395273	8,815402	-22,689524	-0,322317	-0,098837	0,077456	3,395273	8,815402	-22,689524	-0,322317
16:05:08,08	0,254961	3,479964	-0,275979	0,216988	-2,922043	-1,428013	-0,096976	0,074354	3,396474	2,871418	-30,340474	-0,294981	-0,688116	-2,824476	2,135609	-34,451208	27,819899	12,598603	-0,096976	0,074354	3,396474	8,708194	-22,727886	-0,294981	-0,096976	0,074354	3,396474	8,708194	-22,727886	-0,294981
16:05:08,13	0,254961	3,479964	-0,275979	0,216988	-2,922043	-1,428013	-0,097647	0,076148	3,396429	2,785823	-30,411291	-0,327792	-0,690369	-2,826821	2,136403	-34,404898	27,798141	12,581675	-0,097647	0,076148	3,396429	8,763413	-22,746029	-0,327792	-0,097647	0,076148	3,396429	8,763413	-22,746029	-0,327792
16:05:08,18	0,254961	3,479964	-0,275979	0,216988	-2,922043	-1,428013	-0,094490	0,076926	3,397222	2,749655	-30,196136	-0,344720	-0,686771	-2,823026	2,137591	-34,353476	27,762649	12,595007	-0,094490	0,076926	3,397222	8,788354	-22,778708	-0,344720	-0,094490	0,076926	3,397222	8,788354	-22,778708	-0,344720
16:05:08,23	0,254961	3,479964	-0,275979	0,216988	-2,922043	-1,428013	-0,099575	0,075708	3,398410	2,807983	-30,398297	-0,331389	-0,571590	-2,625727	2,391451	-25,134819	22,391248	12,532994	-0,099575	0,075708	3,398410	8,751043	-22,581666	-0,331389	-0,099575	0,075708	3,398410	8,751043	-22,581666	-0,331389
16:05:08,28	0,254961	3,479964	-0,275979	0,216988	-2,922043	-1,428013	-0,328031	0,074608	3,652270	2,822732	-31,608744	-0,393401	-0,594422	-2,658881	2,300933	-26,065268	23,115308	12,510217	-0,328031	0,074608	3,652270	8,679458	-5,858284	-0,393401	-0,328031	0,074608	3,652270	8,679458	-5,858284	-0,393401
16:05:08,33	0,254961	3,479964	-0,275979	0,216988	-2,922043	-1,428013	-0,287904	0,077804	3,561752	2,818354	-30,689918	-0,416178	-0,698075	-2,841504	1,734432	-32,097620	26,395302	12,579684	-0,287904	0,077804	3,561752	8,925990	-8,089492	-0,416178	-0,287904	0,077804	3,561752	8,925990	-8,089492	-0,416178
16:05:08,38	0,254927	3,479958	-0,275986	0,216991	-2,871998	-1,428003	-0,077921	0,076258	2,995251	2,723130	-26,634984	-0,346711	-0,692160	-2,825518	1,684220	-31,242484	25,949902	12,561504	-0,077921	0,076258	2,995251	8,709400	-20,518198	-0,346711	-0,077921	0,076258	2,995251	8,709400	-20,518198	-0,346711
16:05:08,43	0,254927	3,479958	-0,275986	0,216991	-2,871998	-1,428003	-0,094722	0,079129	2,945040	2,615692	-26,545382	-0,364891	-0,689216	-2,826296	1,688544	-31,228720	25,894760	12,605810	-0,094722	0,079129	2,945040	8,827315	-19,109695	-0,364891	-0,094722	0,079129	2,945040	8,827315	-19,109695	-0,364891
16:05:08,48	0,254927	3,479958	-0,275986	0,216991	-2,871998	-1,428003	-0,095521	0,076191	2,949363	2,727618	-26,547415	-0,320585	-0,693349	-2,827143	1,686581	-31,244018	25,926205	12,592794	-0,095521	0,076191	2,949363	8,708575	-19,049042	-0,320585	-0,095521	0,076191	2,949363	8,708575	-19,049042	-0,320585
16:05:08,53	0,254927	3,479958	-0,275986	0,216991	-2,871998	-1,428003	-0,092721	0,079346	2,947400	2,583126	-26,430781	-0,333602	-0,690366	-2,827346	1,683858	-31,222406	25,919374	12,570269	-0,092721	0,079346	2,947400	8,811773	-19,152216	-0,333602	-0,092721	0,079346	2,947400	8,811773	-19,152216	-0,333602
16:05:08,58	0,254927	3,479958	-0,275986	0,216991	-2,871998	-1,428003	-0,094036	0,076662	2,944677	2,727595	-26,477061	-0,356126	-0,690994	-2,828047	1,687789	-31,231041	25,886588	12,629691	-0,094036	0,076662	2,944677	8,745531	-19,095221	-0,356126	-0,094036	0,076662	2,944677	8,745531	-19,095221	-0,356126
16:05:08,63	0,254927	3,479958	-0,275986	0,216991	-2,871998	-1,428003	-0,093115	0,076855	2,948608	2,684847	-26,420254	-0,296705	-0,692762	-2,829270	1,689296	-31,241893	25,878314	12,569991	-0,093115	0,076855	2,948608	8,717935	-19,110711	-0,296705	-0,093115	0,076855	2,948608	8,717935	-19,110711	-0,296705
16:05:08,68	0,254927	3,479958	-0,275986	0,216991	-2,871998	-1,428003	-0,091173	0,077775	2,950115	2,624420	-26,324497	-0,356404	-0,694500	-2,829654	1,690480	-31,232290	25,886319	12,588452	-0,091173	0,077775	2,950115	8,729721	-19,167454	-0,356404	-0,091173	0,077775	2,950115	8,729721	-19,167454	-0,356404
16:05:08,73	0,254927	3,479958	-0,275986	0,216991	-2,871998	-1,428003	-0,089970	0,079088	2,951299	2,567863	-26,257663	-0,337944	-0,690929	-2,824132	1,690059	-31,207211	25,896028	12,556281	-0,089970	0,079088	2,951299	8,776258	-19,195000	-0,337944	-0,089970	0,079088	2,951299	8,776258	-19,195000	-0,337944
16:05:08,78	0,254927	3,479958	-0,275986	0,216991	-2,871998	-1,428003	-0,096538	0,078756	2,950879	2,606048	-26,582325	-0,370114	-0,691015	-2,824736	1,690074	-31,244107	25,896142	12,595312	-0,096538	0,078756	2,950879	8,788421	-19,004088	-0,370114	-0,096538	0,078756	2,950879	8,788421	-19,004088	-0,370114
16:05:08,83	0,254927	3,479958	-0,275986	0,216991	-2,871998	-1,428003	-0,095972	0,078528	2,950894	2,599549	-26,584908	-0,331084	-0,692802	-2,828447	1,688147	-31,255382	25,888029	12,605171	-0,095972	0,078528	2,950894	8,764033	-19,051095	-0,331084	-0,095972	0,078528	2,950894	8,764033	-19,051095	-0,331084
16:05:08,88	0,254927	3,479958	-0,275986	0,216991	-2,871998	-1,428003	-0,091865	0,078221	2,948966	2,602893	-26,377040	-0,321224	-0,692682	-2,827235	1,688930	-31,198709	25,884681	12,584825	-0,091865	0,078221	2,948966	8,743212	-19,165645	-0,321224	-0,091865	0,078221	2,948966	8,743212	-19,165645	-0,321224
16:05:08,93	0,254927	3,479958	-0,275986	0,216991	-2,871998	-1,428003	-0,092974	0,078722	2,949749	2,602254	-26,383975	-0,341570	-0,693872	-2,828272	1,690878	-31,226338	25,935524	12,604573	-0,092974	0,078722	2,949749	8,781938	-19,085491	-0,341570	-0,092974	0,078722	2,949749	8,781938	-19,085491	-0,341570
16:05:08,98	0,254927	3,479958	-0,275986	0,216991	-2,871998	-1,428003	-0,091481	0,079235	2,951698	2,605824	-26,355687	-0,321822	-0,690340	-2,827706	1,689714	-31,212367	25,900130	12,595009	-0,091481	0,079235	2,951698	8,825734	-19,174405	-0,321822	-0,091481	0,079235	2,951698	8,825734	-19,174405	-0,321822
16:05:09,03	0,254927	3,479958	-0,275986	0,216991	-2,871998	-1,428003	-0,093738	0,076458	2,950533	2,726511	-26,443224	-0,331387	-0,692141	-2,829486	1,690494	-31,231716	25,895226	12,603690	-0,093738	0,076458	2,950533	8,728502	-19,084814	-0,331387	-0,093738	0,076458	2,950533	8,728502	-19,084814	-0,331387
16:05:09,08	0,254927	3,479958	-0,275986	0,216991	-2,871998	-1,428003	-0,091295	0,077128	2,951314	2,677753	-26,330527	-0,322705	-0,692673	-2,829690	1,688544	-31,210069	25,910753	12,580804	-0,091295	0,077128	2,951314	8,732335	-19,163841	-0,322705	-0,091295	0,077128	2,951314	8,732335	-19,163841	-0,322705
16:05:09,13	0,254927	3,479958	-0,275986	0,216991	-2,871998	-1,428003	-0,090853	0,077487	2,949363	2,683361	-26,296540	-0,345591	-0,696256	-2,827189	1,690089	-31,226849	25,910325	12,599155	-0,090853	0,077487	2,949363	8,766115	-19,164580	-0,345591	-0,090853	0,077487	2,949363	8,766115	-19,164580	-0,345591
16:05:09,18	0,254927	3,479958	-0,275986	0,216991	-2,871998	-1,428003	-0,091227	0,081841	2,950908	2,448202	-26,330319	-0,327240	-0,689765	-2,825826	1,688555	-31,215384	25,916845	12,616039	-0,091227	0,081841	2,950908	8,872731	-19,168981	-0,327240	-0,091227	0,081841	2,950908	8,872731	-19,168981	-0,327240
16:05:09,23	0,254927	3,479958	-0,275986	0,216991	-2,871998	-1,428003	-0,095653	0,076901	2,949374	2,716469	-26,553778	-0,310356	-0,690368	-2,828500	1,690473	-31,227140	25,887196	12,574781	-0,095653	0,076901	2,949374	8,753196	-19,045036	-0,310356	-0,095653	0,076901	2,949374	8,753196	-19,045036	-0,310356
16:05:09,28	0,254927	3,479958	-0,275986	0,216991	-2,871998	-1,428003	-0,093036	0,076086	2,951292	2,727277	-26,413071	-0,351614	-0,688612	-2,828989	1,690083	-31,223571	25,856567	12,564541	-0,093036	0,076086	2,951292	8,700052	-19,109731	-0,351614	-0,093036	0,076086	2,951292	8,700052	-19,109731	-0,351614
16:05:09,33	0,254927	3,479958	-0,275986	0,216991	-2,871998	-1,428003	-0,093490	0,074321	2,950902	2,794321	-26,418283	-0,361854	-0,689755	-2,829511	1,692446	-31,220449	25,891193	12,602667	-0,093490	0,074321	2,950902	8,628536	-19,079291	-0,361854	-0,093490	0,074321	2,950902	8,628536	-19,079291	-0,361854
16:05:09,38	0,254927	3,479958	-0,275986	0,216991	-2,871998	-1,428003	-0,092467	0,075050	2,953265	2,787984	-26,379668	-0,323729	-0,695067	-2,826408	1,689293	-31,223343	25,917910	12,575942	-0,092467	0,075050	2,953265	8,679391	-19,121024	-0,323729	-0,092467	0,075050	2,953265	8,679391	-19,121024	-0,323729
16:05:09,43	0,254927	3,479958	-0,275986	0,216991	-2,871998	-1,428003	-0,092498	0,081201	2,950113	2,489802	-26,397171	-0,350453	-0,692331	-2,828311	1,690531	-31,242575	25,935466	12,580177	-0,092498	0,081201	2,950113	8,864092	-19,136054	-0,350453	-0,092498	0,081201	2,950113	8,864092	-19,136054	-0,350453
16:05:09,48	0,254927	3,479958	-0,275986	0,216991	-2,871998	-1,428003	-0,092218	0,077880	2,951350	2,668082	-26,408035	-0,346218	-0,690316	-2,827649	1,689706	-31,206452	25,909830	12,580741	-0,092218	0,077880	2,951350	8,781676	-19,168912	-0,346218	-0,092218	0,077880	2,951350	8,781676	-19,168912	-0,346218
16:05:09,53	0,254927	3,479958	-0,275986	0,216991	-2,871998	-1,428003	-0,093798	0,076467	2,950525	2,737447	-26,446110	-0,345655	-0,687475	-2,829576	1,691273	-31,243390	25,861150	12,603038	-0,093551	0,073043	2,952092	8,588717	-19,097143	-0,323357	-0,093551	0,073043	2,952092	8,588717	-19,097143	-0,323357
16:05:09,59	0,254927	3,479958	-0,275986	0,216991	-2,871998	-1,428003	-0,094099	0,076034	2,952090	2,718549	-26,456994	-0,323338	-0,690325	-2,826641	1,693982	-31,207180	25,887198	12,587260	-0,094099	0,076034	2,952090	8,687201	-19,070213	-0,323338	-0,094099	0,076034	2,952090	8,687201	-19,070213	-0,323338
16:05:09,64	0,254927	3,479958	-0,275986	0,216991	-2,871998	-1,428003	-0,094099	0,076034	2,952090	2,718549	-26,456994	-0,323338	-0,690309	-2,826737	1,690884	-31,184952	25,861166	12,588071	-0,094592	0,076917	2,951703	8,720609	-19,018944	-0,338324	-0,094592	0,076917	2,951703	8,720609	-19,018944	-0,338324
16:05:09,69	0,254927	3,479958	-0,275986	0,216991	-2,871998	-1,428003	-0,094592	0,076917	2,951703	2,682648	-26,444436	-0,338324	-0,691759	-2,826248	1,696233	-31,185320	25,871151	12,600708	-0,094592	0,076917	2,951703	8,720609	-19,018944	-0,338324	-0,094592	0,076917	2,951703	8,720609	-19,018944	-0,338324
16:05:09,74	0,254927	3,479958	-0,275986	0,216991	-2,871998	-1,428003	-0,094291	0,078417	2,957053	2,613093	-26,434074	-0,325687	-0,577248	-2,642597	1,941478	-22,475151	20,615972	12,559225	-0,094291	0,078417	2,957053	8,768832	-19,032243	-0,325687	-0,094291	0,078417	2,957053	8,768832	-19,032243	-0,325687
16:05:09,79	0,254927	3,479958	-0,275986	0,216991	-2,871998	-1,428003	-0,310593	0,071073	3,202297	2,798953	-27,510967	-0,367170	-0,601305	-2,675392	1,851818	-23,229454	21,558696	12,540962	-0,310593	0,071073	3,202297	8,378181	-3,129425	-0,367170	-0,310593	0,071073	3,202297	8,378181	-3,129425	-0,367170
16:05:09,84	0,254927	3,479958	-0,275986	0,216991	-2,871998	-1,428003	-0,270163	0,075510	3,112637	3,007505	-26,533225	-0,385433	-0,700612	-2,843790	1,305080	-29,307371	24,486537	12,629214	-0,270163	0,075510	3,112637	8,935030	-5,325423	-0,385433	-0,270163	0,075510	3,112637	8,935030	-5,325423	-0,385433
16:05:09,89	0,254967	3,479938	-0,275977	0,216983	-2,822001	-1,428009	-0,074672	0,077312	2,565899	2,410398	-23,095253	-0,297181	-0,692527	-2,831952	1,244901	-28,192878	23,861174	12,608428	-0,074672	0,077312	2,565899	8,479422	-17,233477	-0,297181	-0,074672	0,077312	2,565899	8,479422	-17,233477	-0,297181
16:05:09,94	0,254967	3,479938	-0,275977	0,216983	-2,822001	-1,428009	-0,088966	0,076230	2,505721	2,482345	-22,560679	-0,317968	-0,694955	-2,833085	1,248001	-28,249154	23,907618	12,627401	-0,088966	0,076230	2,505721	8,466408	-15,576826	-0,317968	-0,088966	0,076230	2,505721	8,466408	-15,576826	-0,317968
16:05:09,99	0,254967	3,479938	-0,275977	0,216983	-2,822001	-1,428009	-0,086772	0,077766	2,508820	2,414549	-22,518523	-0,298994	-0,695565	-2,833226	1,244509	-28,226813	23,832319	12,621912	-0,086772	0,077766	2,508820	8,519200	-15,706939	-0,298994	-0,086772	0,077766	2,508820	8,519200	-15,706939	-0,298994
16:05:10,04	0,254967	3,479938	-0,275977	0,216983	-2,822001	-1,428009	-0,086344	0,078224	2,505328	2,336712	-22,439286	-0,304483	-0,691278	-2,830788	1,250733	-28,170301	23,865689	12,600335	-0,086344	0,078224	2,505328	8,477286	-15,661276	-0,304483	-0,086344	0,078224	2,505328	8,477286	-15,661276	-0,304483
16:05:10,09	0,254967	3,479938	-0,275977	0,216983	-2,822001	-1,428009	-0,090599	0,075730	2,511552	2,523546	-22,628287	-0,326060	-0,688437	-2,829120	1,250741	-28,202455	23,842727	12,634580	-0,090599	0,075730	2,511552	8,468355	-15,516263	-0,326060	-0,090599	0,075730	2,511552	8,468355	-15,516263	-0,326060
16:05:10,14	0,254967	3,479938	-0,275977	0,216983	-2,822001	-1,428009	-0,093465	0,074104	2,511560	2,572139	-22,793665	-0,291815	-0,691419	-2,831999	1,249934	-28,238260	23,869018	12,606268	-0,093465	0,074104	2,511560	8,389301	-15,456690	-0,291815	-0,093465	0,074104	2,511560	8,389301	-15,456690	-0,291815
16:05:10,19	0,254967	3,479938	-0,275977	0,216983	-2,822001	-1,428009	-0,089480	0,075247	2,510753	2,517577	-22,630632	-0,320127	-0,691895	-2,832022	1,253050	-28,186967	23,848984	12,583737	-0,089480	0,075247	2,510753	8,424453	-15,606428	-0,320127	-0,089480	0,075247	2,510753	8,424453	-15,606428	-0,320127
16:05:10,24	0,254967	3,479938	-0,275977	0,216983	-2,822001	-1,428009	-0,089222	0,075647	2,513869	2,505067	-22,562771	-0,342659	-0,587651	-2,655223	1,500102	-19,983365	19,238815	12,526681	-0,089222	0,075647	2,513869	8,443353	-15,558831	-0,342659	-0,089222	0,075647	2,513869	8,443353	-15,558831	-0,342659
16:05:10,29	0,254967	3,479938	-0,275977	0,216983	-2,822001	-1,428009	-0,294456	0,073769	2,760921	2,711992	-23,825345	-0,399714	-0,613801	-2,695039	1,416819	-20,825589	19,900566	12,475656	-0,294456	0,073769	2,760921	8,502871	-0,710513	-0,399714	-0,294456	0,073769	2,760921	8,502871	-0,710513	-0,399714
16:05:10,34	0,254967	3,479938	-0,275977	0,216983	-2,822001	-1,428009	-0,246900	0,076508	2,677638	2,721570	-22,412671	-0,450739	-0,713814	-2,860237	0,900035	-26,872877	23,239755	12,597657	-0,246900	0,076508	2,677638	8,727422	-3,031023	-0,450739	-0,246900	0,076508	2,677638	8,727422	-3,031023	-0,450739
16:05:10,39	0,255044	3,479979	-0,276003	0,216985	-2,771964	-1,428016	-0,053828	0,080522	2,160854	2,380993	-19,279604	-0,328738	-0,705422	-2,841951	0,830213	-25,530208	22,474206	12,572068	-0,053828	0,080522	2,160854	8,701984	-15,054138	-0,328738	-0,053828	0,080522	2,160854	8,701984	-15,054138	-0,328738
16:05:10,44	0,255044	3,479979	-0,276003	0,216985	-2,771964	-1,428016	-0,076832	0,080677	2,090631	2,384908	-18,910251	-0,377957	-0,702446	-2,840238	0,829812	-25,511069	22,467330	12,548438	-0,076832	0,080677	2,090631	8,718050	-12,878954	-0,377957	-0,076832	0,080677	2,090631	8,718050	-12,878954	-0,377957
16:05:10,49	0,255044	3,479979	-0,276003	0,216985	-2,771964	-1,428016	-0,076832	0,080677	2,090631	2,384908	-18,910251	-0,377957	-0,703126	-2,845394	0,832562	-25,562820	22,454210	12,589600	-0,076832	0,080677	2,090631	8,718050	-12,878954	-0,377957	-0,076832	0,080677	2,090631	8,718050	-12,878954	-0,377957
16:05:10,54	0,255044	3,479979	-0,276003	0,216985	-2,771964	-1,428016	-0,072026	0,078688	2,093381	2,451109	-18,698632	-0,336795	-0,702467	-2,839834	0,835282	-25,520346	22,454560	12,593304	-0,072026	0,078688	2,093381	8,628099	-13,044553	-0,336795	-0,072026	0,078688	2,093381	8,628099	-13,044553	-0,336795
16:05:10,59	0,255044	3,479979	-0,276003	0,216985	-2,771964	-1,428016	-0,077171	0,080897	2,096101	2,357762	-18,929548	-0,333092	-0,704252	-2,839741	0,834887	-25,519710	22,430028	12,587612	-0,077171	0,080897	2,096101	8,708187	-12,871609	-0,333092	-0,077171	0,080897	2,096101	8,708187	-12,871609	-0,333092
16:05:10,64	0,255044	3,479979	-0,276003	0,216985	-2,771964	-1,428016	-0,076359	0,082489	2,095706	2,254033	-18,874502	-0,338783	-0,702468	-2,842121	0,836058	-25,519151	22,422251	12,576909	-0,076359	0,082489	2,095706	8,729457	-12,880313	-0,338783	-0,076359	0,082489	2,095706	8,729457	-12,880313	-0,338783
16:05:10,69	0,255044	3,479979	-0,276003	0,216985	-2,771964	-1,428016	-0,075190	0,079755	2,096877	2,389785	-18,809324	-0,349486	-0,702596	-2,842917	0,834979	-25,517187	22,435868	12,558461	-0,075190	0,079755	2,096877	8,650530	-12,906927	-0,349486	-0,075190	0,079755	2,096877	8,650530	-12,906927	-0,349486
16:05:10,74	0,255044	3,479979	-0,276003	0,216985	-2,771964	-1,428016	-0,074436	0,079467	2,095798	2,417505	-18,775243	-0,367934	-0,701290	-2,841544	0,838084	-25,477749	22,427681	12,576521	-0,074436	0,079467	2,095798	8,655689	-12,932008	-0,367934	-0,074436	0,079467	2,095798	8,655689	-12,932008	-0,367934
16:05:10,79	0,255044	3,479979	-0,276003	0,216985	-2,771964	-1,428016	-0,076278	0,079023	2,098903	2,453237	-18,832781	-0,349874	-0,703601	-2,837380	0,837205	-25,497542	22,446732	12,567591	-0,076278	0,079023	2,098903	8,656544	-12,844945	-0,349874	-0,076278	0,079023	2,098903	8,656544	-12,844945	-0,349874
16:05:10,84	0,255044	3,479979	-0,276003	0,216985	-2,771964	-1,428016	-0,078729	0,083106	2,098024	2,247508	-18,986867	-0,358804	-0,701855	-2,842006	0,839179	-25,507077	22,406721	12,584202	-0,078729	0,083106	2,098024	8,771354	-12,806676	-0,358804	-0,078729	0,083106	2,098024	8,771354	-12,806676	-0,358804
16:05:10,89	0,255044	3,479979	-0,276003	0,216985	-2,771964	-1,428016	-0,075596	0,079281	2,099998	2,407013	-18,812232	-0,342193	-0,701204	-2,837250	0,839167	-25,485735	22,462174	12,581739	-0,075596	0,079281	2,099998	8,630561	-12,877938	-0,342193	-0,075596	0,079281	2,099998	8,630561	-12,877938	-0,342193
16:05:10,94	0,255044	3,479979	-0,276003	0,216985	-2,771964	-1,428016	-0,080040	0,081096	2,099986	2,371340	-19,052547	-0,344656	-0,700026	-2,839649	0,841488	-25,484890	22,418118	12,549684	-0,080040	0,081096	2,099986	8,737347	-12,769425	-0,344656	-0,080040	0,081096	2,099986	8,737347	-12,769425	-0,344656
16:05:10,99	0,255044	3,479979	-0,276003	0,216985	-2,771964	-1,428016	-0,078551	0,078876	2,102307	2,449048	-18,952388	-0,376711	-0,700664	-2,841996	0,839572	-25,501373	22,404688	12,584046	-0,078551	0,078876	2,102307	8,640787	-12,786109	-0,376711	-0,078551	0,078876	2,102307	8,640787	-12,786109	-0,376711
16:05:11,04	0,255044	3,479979	-0,276003	0,216985	-2,771964	-1,428016	-0,076200	0,078255	2,100391	2,461455	-18,837679	-0,342349	-0,705918	-2,837988	0,840308	-25,500262	22,483354	12,561568	-0,076200	0,078255	2,100391	8,604464	-12,855978	-0,342349	-0,076200	0,078255	2,100391	8,604464	-12,855978	-0,342349
16:05:11,09	0,255044	3,479979	-0,276003	0,216985	-2,771964	-1,428016	-0,077044	0,084809	2,101127	2,189323	-18,919938	-0,364827	-0,703058	-2,841583	0,838363	-25,539416	22,463819	12,557644	-0,077044	0,084809	2,101127	8,846830	-12,871983	-0,364827	-0,077044	0,084809	2,101127	8,846830	-12,871983	-0,364827
16:05:11,14	0,255044	3,479979	-0,276003	0,216985	-2,771964	-1,428016	-0,075361	0,080534	2,099182	2,375107	-18,856561	-0,368751	-0,701884	-2,838708	0,840323	-25,514630	22,406561	12,579217	-0,075361	0,080534	2,099182	8,697060	-12,940725	-0,368751	-0,075361	0,080534	2,099182	8,697060	-12,940725	-0,368751
16:05:11,19	0,255044	3,479979	-0,276003	0,216985	-2,771964	-1,428016	-0,078438	0,080955	2,101143	2,316040	-18,966472	-0,347178	-0,703533	-2,840155	0,837225	-25,470436	22,437139	12,561748	-0,078438	0,080955	2,101143	8,671012	-12,809090	-0,347178	-0,078438	0,080955	2,101143	8,671012	-12,809090	-0,347178
16:05:11,24	0,255044	3,479979	-0,276003	0,216985	-2,771964	-1,428016	-0,076360	0,081660	2,098044	2,327951	-18,835429	-0,364648	-0,700080	-2,837047	0,839930	-25,518952	22,482861	12,582503	-0,076360	0,081660	2,098044	8,738276	-12,841173	-0,364648	-0,076360	0,081660	2,098044	8,738276	-12,841173	-0,364648
16:05:11,29	0,255044	3,479979	-0,276003	0,216985	-2,771964	-1,428016	-0,080778	0,080223	2,100749	2,417999	-19,130052	-0,343892	-0,698109	-2,838022	0,837929	-25,466519	22,415894	12,593346	-0,080778	0,080223	2,100749	8,715541	-12,788968	-0,343892	-0,080778	0,080223	2,100749	8,715541	-12,788968	-0,343892
16:05:11,34	0,255044	3,479979	-0,276003	0,216985	-2,771964	-1,428016	-0,080919	0,078029	2,098748	2,500321	-19,058492	-0,333050	-0,701846	-2,838539	0,839152	-25,502660	22,425952	12,565924	-0,080919	0,078029	2,098748	8,625616	-12,706341	-0,333050	-0,080919	0,078029	2,098748	8,625616	-12,706341	-0,333050
16:05:11,39	0,255044	3,479979	-0,276003	0,216985	-2,771964	-1,428016	-0,076395	0,077042	2,101956	2,535698	-18,883009	-0,317813	-0,702406	-2,838849	0,839585	-25,487214	22,431938	12,614003	-0,076395	0,077042	2,101956	8,583497	-12,885981	-0,317813	-0,076395	0,077042	2,101956	8,583497	-12,885981	-0,317813
16:05:11,44	0,255044	3,479979	-0,276003	0,216985	-2,771964	-1,428016	-0,078055	0,081337	2,100404	2,331855	-18,935478	-0,312393	-0,702450	-2,839843	0,838741	-25,531513	22,474044	12,548333	-0,078055	0,081337	2,100404	8,716823	-12,808197	-0,312393	-0,078055	0,081337	2,100404	8,716823	-12,808197	-0,312393
16:05:11,49	0,255044	3,479979	-0,276003	0,216985	-2,771964	-1,428016	-0,077172	0,080878	2,099561	2,370044	-18,948995	-0,378062	-0,699567	-2,838250	0,839159	-25,541321	22,444624	12,596423	-0,077172	0,080878	2,099561	8,718972	-12,891004	-0,378062	-0,077172	0,080878	2,099561	8,718972	-12,891004	-0,378062
16:05:11,54	0,255044	3,479979	-0,276003	0,216985	-2,771964	-1,428016	-0,079993	0,079178	2,099978	2,428047	-19,089467	-0,329972	-0,700684	-2,836665	0,841511	-25,499746	22,410965	12,608064	-0,079993	0,079178	2,099978	8,643547	-12,810034	-0,329972	-0,079993	0,079178	2,099978	8,643547	-12,810034	-0,329972
16:05:11,59	0,255044	3,479979	-0,276003	0,216985	-2,771964	-1,428016	-0,080807	0,080938	2,102330	2,328175	-19,078971	-0,318331	-0,701307	-2,842261	0,838399	-25,525331	22,407333	12,589785	-0,080807	0,080938	2,102330	8,681820	-12,735622	-0,318331	-0,080807	0,080938	2,102330	8,681820	-12,735622	-0,318331
16:05:11,64	0,255044	3,479979	-0,276003	0,216985	-2,771964	-1,428016	-0,075649	0,078679	2,099219	2,429689	-18,831096	-0,336610	-0,699995	-2,838752	0,838800	-25,464149	22,434261	12,585678	-0,075649	0,078679	2,099219	8,606026	-12,892652	-0,336610	-0,075649	0,078679	2,099219	8,606026	-12,892652	-0,336610
16:05:11,70	0,255044	3,479979	-0,276003	0,216985	-2,771964	-1,428016	-0,078042	0,081415	2,100753	2,310886	-18,970625	-0,341175	-0,700648	-2,840452	0,839927	-25,505739	22,436990	12,551226	-0,078042	0,081415	2,100753	8,701935	-12,844304	-0,341175	-0,078042	0,081415	2,100753	8,701935	-12,844304	-0,341175
16:05:11,75	0,255044	3,479979	-0,276003	0,216985	-2,771964	-1,428016	-0,078042	0,081415	2,100753	2,310886	-18,970625	-0,341175	-0,700621	-2,838524	0,842667	-25,491239	22,440238	12,578875	-0,078042	0,081415	2,100753	8,701935	-12,844304	-0,341175	-0,078042	0,081415	2,100753	8,701935	-12,844304	-0,341175
16:05:11,80	0,255044	3,479979	-0,276003	0,216985	-2,771964	-1,428016	-0,079229	0,079954	2,103486	2,408962	-19,004160	-0,347520	-0,698401	-2,841930	0,840321	-25,546400	22,400620	12,569789	-0,079229	0,079954	2,103486	8,685341	-12,784722	-0,347520	-0,079229	0,079954	2,103486	8,685341	-12,784722	-0,347520
16:05:11,85	0,255044	3,479979	-0,276003	0,216985	-2,771964	-1,428016	-0,077389	0,076328	2,101140	2,535632	-18,936459	-0,356606	-0,592639	-2,663655	1,081580	-17,286766	17,612101	12,533868	-0,077389	0,076328	2,101140	8,527357	-12,861435	-0,356606	-0,077389	0,076328	2,101140	8,527357	-12,861435	-0,356606
16:05:11,90	0,255044	3,479979	-0,276003	0,216985	-2,771964	-1,428016	-0,284661	0,073873	2,342400	2,646140	-20,167281	-0,392527	-0,621852	-2,699926	0,996284	-18,315705	18,440945	12,530906	-0,284661	0,073873	2,342400	8,445135	2,178576	-0,392527	-0,284661	0,073873	2,342400	8,445135	2,178576	-0,392527
16:05:11,95	0,255044	3,479979	-0,276003	0,216985	-2,771964	-1,428016	-0,041410	0,082417	1,749200	2,007964	-15,731832	-0,300087	-0,721664	-2,870044	0,488381	-24,496893	21,551003	12,626309	-0,041410	0,082417	1,749200	8,477682	-12,481177	-0,300087	-0,041410	0,082417	1,749200	8,477682	-12,481177	-0,300087
16:05:12,00	0,254995	3,479873	-0,276000	0,217007	-2,721981	-1,428025	-0,041410	0,082417	1,749200	2,007964	-15,731832	-0,300087	-0,710473	-2,855309	0,429814	-23,266631	20,827965	12,620570	-0,041410	0,082417	1,749200	8,477682	-12,481177	-0,300087	-0,041410	0,082417	1,749200	8,477682	-12,481177	-0,300087
16:05:12,05	0,254995	3,479873	-0,276000	0,217007	-2,721981	-1,428025	-0,059766	0,080093	1,690634	2,117740	-15,259400	-0,305825	-0,709230	-2,854529	0,432522	-23,251721	20,855095	12,595743	-0,059766	0,080093	1,690634	8,405074	-10,567780	-0,305825	-0,059766	0,080093	1,690634	8,405074	-10,567780	-0,305825
16:05:12,10	0,254995	3,479873	-0,276000	0,217007	-2,721981	-1,428025	-0,061063	0,079406	1,693341	2,184425	-15,327509	-0,330652	-0,710442	-2,858198	0,436401	-23,279377	20,834735	12,582571	-0,061063	0,079406	1,693341	8,417815	-10,534055	-0,330652	-0,061063	0,079406	1,693341	8,417815	-10,534055	-0,330652
16:05:12,15	0,254995	3,479873	-0,276000	0,217007	-2,721981	-1,428025	-0,057280	0,078622	1,697220	2,193748	-15,144540	-0,343824	-0,706808	-2,857163	0,436823	-23,241038	20,870746	12,603236	-0,057280	0,078622	1,697220	8,365571	-10,648087	-0,343824	-0,057280	0,078622	1,697220	8,365571	-10,648087	-0,343824
16:05:12,20	0,254995	3,479873	-0,276000	0,217007	-2,721981	-1,428025	-0,059993	0,075992	1,697642	2,380844	-15,270459	-0,323159	-0,709179	-2,851418	0,436402	-23,225923	20,848515	12,588532	-0,059993	0,075992	1,697642	8,346241	-10,560975	-0,323159	-0,059993	0,075992	1,697642	8,346241	-10,560975	-0,323159
16:05:12,25	0,254995	3,479873	-0,276000	0,217007	-2,721981	-1,428025	-0,063783	0,080918	1,697221	2,112997	-15,443317	-0,337863	-0,708033	-2,850157	0,438343	-23,237098	20,839989	12,597268	-0,063783	0,080918	1,697221	8,465086	-10,436343	-0,337863	-0,063783	0,080918	1,697221	8,465086	-10,436343	-0,337863
16:05:12,30	0,254995	3,479873	-0,276000	0,217007	-2,721981	-1,428025	-0,065448	0,080556	1,699162	2,118874	-15,535315	-0,329127	-0,704546	-2,852953	0,437584	-23,249804	20,798351	12,606405	-0,065448	0,080556	1,699162	8,442509	-10,397634	-0,329127	-0,065448	0,080556	1,699162	8,442509	-10,397634	-0,329127
16:05:12,35	0,254995	3,479873	-0,276000	0,217007	-2,721981	-1,428025	-0,064770	0,076138	1,698403	2,306170	-15,490212	-0,319991	-0,588514	-2,660641	0,703573	-14,088720	15,437374	12,525232	-0,064770	0,076138	1,698403	8,283033	-10,405802	-0,319991	-0,064770	0,076138	1,698403	8,283033	-10,405802	-0,319991
16:05:12,40	0,254995	3,479873	-0,276000	0,217007	-2,721981	-1,428025	-0,289333	0,071808	1,964392	2,469165	-16,553294	-0,401164	-0,627088	-2,705252	0,618169	-15,617324	16,799867	12,528789	-0,289333	0,071808	1,964392	8,106073	6,159345	-0,401164	-0,289333	0,071808	1,964392	8,106073	6,159345	-0,401164
16:05:12,45	0,254995	3,479873	-0,276000	0,217007	-2,721981	-1,428025	-0,231412	0,082908	1,878988	2,307581	-15,546466	-0,397606	-0,720735	-2,880435	0,106349	-21,952532	19,916810	12,638383	-0,231412	0,082908	1,878988	8,815892	2,619387	-0,397606	-0,231412	0,082908	1,878988	8,815892	2,619387	-0,397606
16:05:12,50	0,254974	3,479905	-0,275999	0,216983	-2,671977	-1,428006	-0,032875	0,076417	1,367168	2,176862	-12,267476	-0,288012	-0,715089	-2,861656	0,046980	-20,579003	19,252167	12,545960	-0,032875	0,076417	1,367168	8,175625	-9,686756	-0,288012	-0,032875	0,076417	1,367168	8,175625	-9,686756	-0,288012
16:05:12,55	0,254974	3,479905	-0,275999	0,216983	-2,671977	-1,428006	-0,051962	0,080917	1,307799	2,054047	-11,738123	-0,380435	-0,714599	-2,860728	0,049346	-20,614508	19,239939	12,617393	-0,051962	0,080917	1,307799	8,406034	-7,659141	-0,380435	-0,051962	0,080917	1,307799	8,406034	-7,659141	-0,380435
16:05:12,60	0,254974	3,479905	-0,275999	0,216983	-2,671977	-1,428006	-0,053010	0,080957	1,310166	2,023621	-11,817299	-0,309003	-0,712194	-2,859598	0,051650	-20,592028	19,219550	12,567239	-0,053010	0,080957	1,310166	8,378754	-7,655981	-0,309003	-0,053010	0,080957	1,310166	8,378754	-7,655981	-0,309003
16:05:12,65	0,254974	3,479905	-0,275999	0,216983	-2,671977	-1,428006	-0,055191	0,079439	1,312469	2,096153	-11,901045	-0,359156	-0,711025	-2,864162	0,051682	-20,607324	19,224300	12,591279	-0,055191	0,079439	1,312469	8,332102	-7,568524	-0,359156	-0,055191	0,079439	1,312469	8,332102	-7,568524	-0,359156
16:05:12,70	0,254974	3,479905	-0,275999	0,216983	-2,671977	-1,428006	-0,051824	0,076145	1,312502	2,263900	-11,741545	-0,335116	-0,713378	-2,856869	0,053592	-20,596632	19,240981	12,586372	-0,051824	0,076145	1,312502	8,241280	-7,673390	-0,335116	-0,051824	0,076145	1,312502	8,241280	-7,673390	-0,335116
16:05:12,75	0,254974	3,479905	-0,275999	0,216983	-2,671977	-1,428006	-0,056963	0,081829	1,314411	1,988117	-12,007858	-0,340024	-0,709834	-2,861373	0,053609	-20,605979	19,244840	12,581680	-0,056963	0,081829	1,314411	8,411702	-7,536286	-0,340024	-0,056963	0,081829	1,314411	8,411702	-7,536286	-0,340024
16:05:12,80	0,254974	3,479905	-0,275999	0,216983	-2,671977	-1,428006	-0,054834	0,076508	1,314428	2,263504	-11,907198	-0,344715	-0,711638	-2,864563	0,054762	-20,631617	19,233502	12,565558	-0,054834	0,076508	1,314428	8,269351	-7,602716	-0,344715	-0,054834	0,076508	1,314428	8,269351	-7,602716	-0,344715
16:05:12,85	0,254974	3,479905	-0,275999	0,216983	-2,671977	-1,428006	-0,051170	0,076475	1,315581	2,242579	-11,733182	-0,360837	-0,712761	-2,858461	0,053986	-20,592603	19,251403	12,581449	-0,051170	0,076475	1,315581	8,245840	-7,716357	-0,360837	-0,051170	0,076475	1,315581	8,245840	-7,716357	-0,360837
16:05:12,90	0,254974	3,479905	-0,275999	0,216983	-2,671977	-1,428006	-0,055893	0,080498	1,314806	2,068351	-11,953950	-0,344946	-0,713961	-2,861345	0,057079	-20,616772	19,243934	12,559561	-0,055893	0,080498	1,314806	8,387479	-7,566357	-0,344946	-0,055893	0,080498	1,314806	8,387479	-7,566357	-0,344946
16:05:12,95	0,254974	3,479905	-0,275999	0,216983	-2,671977	-1,428006	-0,052795	0,080096	1,317899	2,070715	-11,810042	-0,366835	-0,709212	-2,861630	0,056347	-20,601542	19,265017	12,600064	-0,052795	0,080096	1,317899	8,358268	-7,665654	-0,366835	-0,052795	0,080096	1,317899	8,358268	-7,665654	-0,366835
16:05:13,00	0,254974	3,479905	-0,275999	0,216983	-2,671977	-1,428006	-0,054923	0,075841	1,317167	2,317873	-11,918040	-0,326331	-0,716878	-2,859783	0,056328	-20,592662	19,240864	12,593315	-0,054923	0,075841	1,317167	8,271372	-7,606619	-0,326331	-0,054923	0,075841	1,317167	8,271372	-7,606619	-0,326331
16:05:13,05	0,254974	3,479905	-0,275999	0,216983	-2,671977	-1,428006	-0,052689	0,083403	1,317147	1,908137	-11,782129	-0,333080	-0,713955	-2,863818	0,057517	-20,622676	19,266878	12,613021	-0,052689	0,083403	1,317147	8,455304	-7,646042	-0,333080	-0,052689	0,083403	1,317147	8,455304	-7,646042	-0,333080
16:05:13,10	0,254974	3,479905	-0,275999	0,216983	-2,671977	-1,428006	-0,050656	0,078854	1,318336	2,152234	-11,715406	-0,313374	-0,713372	-2,859633	0,058254	-20,614698	19,250988	12,578787	-0,050656	0,078854	1,318336	8,342263	-7,738920	-0,313374	-0,050656	0,078854	1,318336	8,342263	-7,738920	-0,313374
16:05:13,15	0,254974	3,479905	-0,275999	0,216983	-2,671977	-1,428006	-0,054572	0,080442	1,319074	2,059871	-11,904183	-0,347609	-0,711586	-2,863931	0,060183	-20,628520	19,259514	12,538938	-0,054572	0,080442	1,319074	8,374581	-7,620292	-0,347609	-0,054572	0,080442	1,319074	8,374581	-7,620292	-0,347609
16:05:13,20	0,254974	3,479905	-0,275999	0,216983	-2,671977	-1,428006	-0,051743	0,076746	1,321002	2,252568	-11,773304	-0,387457	-0,711577	-2,859214	0,058657	-20,601556	19,256033	12,588631	-0,051743	0,076746	1,321002	8,277093	-7,711496	-0,387457	-0,051743	0,076746	1,321002	8,277093	-7,711496	-0,387457
16:05:13,25	0,254974	3,479905	-0,275999	0,216983	-2,671977	-1,428006	-0,055833	0,079096	1,319476	2,140788	-11,960898	-0,337764	-0,711126	-2,860803	0,056678	-20,665508	19,246939	12,570663	-0,055833	0,079096	1,319476	8,349860	-7,578016	-0,337764	-0,055833	0,079096	1,319476	8,349860	-7,578016	-0,337764
16:05:13,30	0,254974	3,479905	-0,275999	0,216983	-2,671977	-1,428006	-0,054682	0,077911	1,317497	2,162579	-11,951866	-0,355733	-0,708060	-2,857910	0,056726	-20,590014	19,223853	12,599148	-0,054682	0,077911	1,317497	8,278595	-7,659363	-0,355733	-0,054682	0,077911	1,317497	8,278595	-7,659363	-0,355733
16:05:13,35	0,254974	3,479905	-0,275999	0,216983	-2,671977	-1,428006	-0,058721	0,076703	1,317546	2,243164	-12,084981	-0,327247	-0,711567	-2,861598	0,064468	-20,611897	19,236815	12,555163	-0,058721	0,076703	1,317546	8,264329	-7,475402	-0,327247	-0,058721	0,076703	1,317546	8,264329	-7,475402	-0,327247
16:05:13,40	0,254974	3,479905	-0,275999	0,216983	-2,671977	-1,428006	-0,053773	0,077896	1,325288	2,181387	-11,853138	-0,371233	-0,711585	-2,862647	0,059847	-20,611487	19,246563	12,606575	-0,053773	0,077896	1,325288	8,296240	-7,631946	-0,371233	-0,053773	0,077896	1,325288	8,296240	-7,631946	-0,371233
16:05:13,45	0,254974	3,479905	-0,275999	0,216983	-2,671977	-1,428006	-0,052855	0,077387	1,320667	2,216496	-11,809918	-0,319820	-0,710966	-2,860859	0,059451	-20,597756	19,260005	12,597788	-0,052855	0,077387	1,320667	8,291401	-7,660792	-0,319820	-0,052855	0,077387	1,320667	8,291401	-7,660792	-0,319820
16:05:13,50	0,254974	3,479905	-0,275999	0,216983	-2,671977	-1,428006	-0,054714	0,077745	1,320271	2,216383	-11,901389	-0,328608	-0,712164	-2,862513	0,061763	-20,610573	19,236218	12,571072	-0,054714	0,077745	1,320271	8,319397	-7,606372	-0,328608	-0,054714	0,077745	1,320271	8,319397	-7,606372	-0,328608
16:05:13,55	0,254974	3,479905	-0,275999	0,216983	-2,671977	-1,428006	-0,052682	0,077955	1,322582	2,178454	-11,794953	-0,355323	-0,714498	-2,857755	0,060857	-20,595990	19,258616	12,551902	-0,052682	0,077955	1,322582	8,297953	-7,659415	-0,355323	-0,052682	0,077955	1,322582	8,297953	-7,659415	-0,355323
16:05:13,60	0,254974	3,479905	-0,275999	0,216983	-2,671977	-1,428006	-0,055635	0,082355	1,321676	1,976339	-11,947091	-0,374493	-0,708739	-2,861102	0,061763	-20,649607	19,220345	12,595992	-0,055635	0,082355	1,321676	8,441244	-7,579725	-0,374493	-0,055635	0,082355	1,321676	8,441244	-7,579725	-0,374493
16:05:13,65	0,254974	3,479905	-0,275999	0,216983	-2,671977	-1,428006	-0,055616	0,075695	1,322582	2,262733	-11,973391	-0,330403	-0,712146	-2,860296	0,061756	-20,606308	19,265281	12,572296	-0,055616	0,075695	1,322582	8,204789	-7,607532	-0,330403	-0,055616	0,075695	1,322582	8,204789	-7,607532	-0,330403
16:05:13,70	0,254974	3,479905	-0,275999	0,216983	-2,671977	-1,428006	-0,054611	0,079048	1,322575	2,148920	-11,906117	-0,354099	-0,712178	-2,860833	0,057866	-20,614603	19,261962	12,569712	-0,054611	0,079048	1,322575	8,354219	-7,619126	-0,354099	-0,054611	0,079048	1,322575	8,354219	-7,619126	-0,354099
16:05:13,75	0,254974	3,479905	-0,275999	0,216983	-2,671977	-1,428006	-0,054130	0,078808	1,318685	2,154400	-11,886603	-0,356683	-0,709255	-2,864824	0,061385	-20,626830	19,219901	12,575952	-0,054130	0,078808	1,318685	8,340827	-7,637411	-0,356683	-0,054130	0,078808	1,318685	8,340827	-7,637411	-0,356683
16:05:13,80	0,254974	3,479905	-0,275999	0,216983	-2,671977	-1,428006	-0,052135	0,074281	1,322204	2,347266	-11,772429	-0,350443	-0,714517	-2,857686	0,059805	-20,600073	19,259439	12,578054	-0,052135	0,074281	1,322204	8,178321	-7,679832	-0,350443	-0,052135	0,074281	1,322204	8,178321	-7,679832	-0,350443
16:05:13,85	0,254974	3,479905	-0,275999	0,216983	-2,671977	-1,428006	-0,055685	0,082407	1,320624	1,972326	-11,953640	-0,348341	-0,709483	-2,861601	0,063322	-20,656047	19,219681	12,604576	-0,055685	0,082407	1,320624	8,441284	-7,582346	-0,348341	-0,055685	0,082407	1,320624	8,441284	-7,582346	-0,348341
16:05:13,91	0,254974	3,479905	-0,275999	0,216983	-2,671977	-1,428006	-0,054812	0,076090	1,324141	2,238410	-11,936850	-0,321819	-0,709135	-2,862703	0,062033	-20,606636	19,203675	12,575973	-0,054812	0,076090	1,324141	8,211454	-7,634071	-0,321819	-0,054812	0,076090	1,324141	8,211454	-7,634071	-0,321819
16:05:13,96	0,254974	3,479905	-0,275999	0,216983	-2,671977	-1,428006	-0,054031	0,075237	1,322852	2,293570	-11,845441	-0,350422	-0,712271	-2,859057	0,060985	-20,646022	19,239326	12,611265	-0,054031	0,075237	1,322852	8,199714	-7,603975	-0,350422	-0,054031	0,075237	1,322852	8,199714	-7,603975	-0,350422
16:05:14,01	0,254974	3,479905	-0,275999	0,216983	-2,671977	-1,428006	-0,055621	0,079776	1,321804	2,068764	-11,980052	-0,315130	-0,707437	-2,861840	0,061766	-20,596185	19,215024	12,561470	-0,055621	0,079776	1,321804	8,331159	-7,613777	-0,315130	-0,055621	0,079776	1,321804	8,331159	-7,613777	-0,315130
16:05:14,06	0,254974	3,479905	-0,275999	0,216983	-2,671977	-1,428006	-0,055628	0,074199	1,322585	2,362649	-11,925066	-0,364925	-0,604794	-2,674310	0,329401	-11,910661	14,208963	12,504642	-0,055628	0,074199	1,322585	8,187237	-7,558300	-0,364925	-0,055628	0,074199	1,322585	8,187237	-7,558300	-0,364925
16:05:14,11	0,254974	3,479905	-0,275999	0,216983	-2,671977	-1,428006	-0,269356	0,079072	1,590220	2,116634	-13,014020	-0,421753	-0,629288	-2,722106	0,228630	-13,391093	15,037087	12,543081	-0,269356	0,079072	1,590220	8,323762	8,130409	-0,421753	-0,269356	0,079072	1,590220	8,323762	8,130409	-0,421753
16:05:14,16	0,254974	3,479905	-0,275999	0,216983	-2,671977	-1,428006	-0,215715	0,076387	1,489450	2,233222	-11,920873	-0,383314	-0,731601	-2,894729	-0,277066	-19,789737	18,527658	12,597465	-0,215715	0,076387	1,489450	8,229566	5,012785	-0,383314	-0,215715	0,076387	1,489450	8,229566	5,012785	-0,383314
16:05:14,21	0,255016	3,479972	-0,275994	0,216978	-2,621962	-1,428002	-0,015064	0,078681	0,983753	1,937533	-8,773654	-0,328930	-0,718749	-2,881870	-0,327114	-18,658869	17,887887	12,595086	-0,015064	0,078681	0,983753	8,113958	-7,591158	-0,328930	-0,015064	0,078681	0,983753	8,113958	-7,591158	-0,328930
16:05:14,26	0,255016	3,479972	-0,275994	0,216978	-2,621962	-1,428002	-0,032626	0,073979	0,933705	2,193376	-8,387626	-0,331309	-0,718743	-2,877446	-0,321335	-18,660920	17,887727	12,553482	-0,032626	0,073979	0,933705	8,000750	-5,826522	-0,331309	-0,032626	0,073979	0,933705	8,000750	-5,826522	-0,331309
16:05:14,31	0,255016	3,479972	-0,275994	0,216978	-2,621962	-1,428002	-0,036460	0,076187	0,939484	2,077400	-8,588715	-0,372913	-0,722803	-2,878494	-0,319364	-18,643010	17,912855	12,581117	-0,036460	0,076187	0,939484	8,058096	-5,726605	-0,372913	-0,036460	0,076187	0,939484	8,058096	-5,726605	-0,372913
16:05:14,36	0,255016	3,479972	-0,275994	0,216978	-2,621962	-1,428002	-0,033522	0,079179	0,941456	1,952554	-8,433010	-0,345278	-0,718724	-2,880264	-0,316257	-18,667928	17,891303	12,574389	-0,033522	0,079179	0,941456	8,168089	-5,801507	-0,345278	-0,033522	0,079179	0,941456	8,168089	-5,801507	-0,345278
16:05:14,41	0,255016	3,479972	-0,275994	0,216978	-2,621962	-1,428002	-0,034029	0,074762	0,944562	2,151124	-8,470158	-0,352006	-0,723513	-2,876981	-0,317872	-18,698154	17,899196	12,541679	-0,034029	0,074762	0,944562	8,019911	-5,798885	-0,352006	-0,034029	0,074762	0,944562	8,019911	-5,798885	-0,352006
16:05:14,46	0,255016	3,479972	-0,275994	0,216978	-2,621962	-1,428002	-0,034478	0,080550	0,942948	1,841868	-8,523620	-0,384716	-0,721755	-2,882517	-0,314344	-18,729158	17,920916	12,564255	-0,034478	0,080550	0,942948	8,165016	-5,817113	-0,384716	-0,034478	0,080550	0,942948	8,165016	-5,817113	-0,384716
16:05:14,51	0,255016	3,479972	-0,275994	0,216978	-2,621962	-1,428002	-0,030562	0,076260	0,946475	2,068246	-8,357719	-0,362140	-0,719339	-2,879921	-0,310838	-18,700218	17,920020	12,567443	-0,030562	0,076260	0,946475	8,054644	-5,958588	-0,362140	-0,030562	0,076260	0,946475	8,054644	-5,958588	-0,362140
16:05:14,56	0,255016	3,479972	-0,275994	0,216978	-2,621962	-1,428002	-0,034019	0,075465	0,949982	2,123255	-8,511967	-0,358952	-0,608479	-2,693845	-0,055365	-9,959267	12,663227	12,523769	-0,034019	0,075465	0,949982	8,047283	-5,841469	-0,358952	-0,034019	0,075465	0,949982	8,047283	-5,841469	-0,358952
16:05:14,61	0,255016	3,479972	-0,275994	0,216978	-2,621962	-1,428002	-0,250595	0,072495	1,205454	2,095648	-9,575626	-0,402626	-0,675110	-2,785532	-0,195507	-13,665110	15,345903	12,530869	-0,250595	0,072495	1,205454	7,786543	10,096066	-0,402626	-0,250595	0,072495	1,205454	7,786543	10,096066	-0,402626
16:05:14,66	0,255016	3,479972	-0,275994	0,216978	-2,621962	-1,428002	-0,137876	0,084357	1,065312	1,949214	-8,264953	-0,395526	-0,761618	-2,941122	-0,652819	-19,013831	18,064258	12,596200	-0,137876	0,084357	1,065312	8,571207	2,558334	-0,395526	-0,137876	0,084357	1,065312	8,571207	2,558334	-0,395526
16:05:14,71	0,254983	3,479911	-0,275976	0,217000	-2,571972	-1,428028	0,040123	0,081479	0,608000	1,778641	-5,000301	-0,330195	-0,751416	-2,921312	-0,687478	-18,089219	17,574558	12,554408	0,040123	0,081479	0,608000	8,174759	-8,149946	-0,330195	0,040123	0,081479	0,608000	8,174759	-8,149946	-0,330195
16:05:14,76	0,254983	3,479911	-0,275976	0,217000	-2,571972	-1,428028	0,017865	0,082549	0,573341	1,761204	-5,112113	-0,371987	-0,751907	-2,914542	-0,682456	-18,040978	17,580125	12,522884	0,017865	0,082549	0,573341	8,241332	-6,514531	-0,371987	0,017865	0,082549	0,573341	8,241332	-6,514531	-0,371987
16:05:14,81	0,254983	3,479911	-0,275976	0,217000	-2,571972	-1,428028	0,012248	0,086360	0,578363	1,592013	-5,365221	-0,403511	-0,746667	-2,920078	-0,680847	-18,077793	17,569779	12,575332	0,012248	0,086360	0,578363	8,371245	-6,326676	-0,403511	0,012248	0,086360	0,578363	8,371245	-6,326676	-0,403511
16:05:14,86	0,254983	3,479911	-0,275976	0,217000	-2,571972	-1,428028	0,014423	0,079054	0,579972	1,944554	-5,278824	-0,351063	-0,748917	-2,920960	-0,675033	-18,053074	17,590210	12,537759	0,014423	0,079054	0,579972	8,150270	-6,411027	-0,351063	0,014423	0,079054	0,579972	8,150270	-6,411027	-0,351063
16:05:14,91	0,254983	3,479911	-0,275976	0,217000	-2,571972	-1,428028	0,016311	0,080561	0,585786	1,896225	-5,169462	-0,388636	-0,750103	-2,920617	-0,675805	-18,039941	17,550050	12,541498	0,016311	0,080561	0,585786	8,220269	-6,449864	-0,388636	0,016311	0,080561	0,585786	8,220269	-6,449864	-0,388636
16:05:14,96	0,254983	3,479911	-0,275976	0,217000	-2,571972	-1,428028	0,016608	0,081760	0,585015	1,805680	-5,122581	-0,384897	-0,749519	-2,918621	-0,677752	-18,042502	17,579687	12,548901	0,016608	0,081760	0,585015	8,223821	-6,426273	-0,384897	0,016608	0,081760	0,585015	8,223821	-6,426273	-0,384897
16:05:15,01	0,254983	3,479911	-0,275976	0,217000	-2,571972	-1,428028	0,014587	0,082251	0,583067	1,804499	-5,244709	-0,377494	-0,748380	-2,922531	-0,675795	-18,077394	17,590930	12,562582	0,014587	0,082251	0,583067	8,261237	-6,389754	-0,377494	0,014587	0,082251	0,583067	8,261237	-6,389754	-0,377494
16:05:15,06	0,254983	3,479911	-0,275976	0,217000	-2,571972	-1,428028	0,017403	0,079311	0,585024	1,949711	-5,134096	-0,363814	-0,751411	-2,921682	-0,673516	-18,124231	17,594394	12,532318	0,017403	0,079311	0,585024	8,175596	-6,500226	-0,363814	0,017403	0,079311	0,585024	8,175596	-6,500226	-0,363814
16:05:15,11	0,254983	3,479911	-0,275976	0,217000	-2,571972	-1,428028	0,018183	0,082360	0,587304	1,770736	-5,135835	-0,394077	-0,749595	-2,917238	-0,675037	-18,081556	17,592711	12,572486	0,018183	0,082360	0,587304	8,235980	-6,563188	-0,394077	0,018183	0,082360	0,587304	8,235980	-6,563188	-0,394077
16:05:15,16	0,254983	3,479911	-0,275976	0,217000	-2,571972	-1,428028	0,013427	0,083009	0,585782	1,756835	-5,345349	-0,353910	-0,748934	-2,918272	-0,673054	-18,052291	17,596700	12,600137	0,013427	0,083009	0,585782	8,273075	-6,399354	-0,353910	0,013427	0,083009	0,585782	8,273075	-6,399354	-0,353910
16:05:15,21	0,254983	3,479911	-0,275976	0,217000	-2,571972	-1,428028	0,013991	0,081920	0,587765	1,831590	-5,292643	-0,326258	-0,753027	-2,918149	-0,669638	-18,062539	17,615128	12,506007	0,013991	0,081920	0,587765	8,262283	-6,390964	-0,326258	0,013991	0,081920	0,587765	8,262283	-6,390964	-0,326258
16:05:15,26	0,254983	3,479911	-0,275976	0,217000	-2,571972	-1,428028	0,015932	0,085526	0,591182	1,654895	-5,209797	-0,420388	-0,747260	-2,920096	-0,668833	-18,111242	17,585691	12,549390	0,015932	0,085526	0,591182	8,368687	-6,460491	-0,420388	0,015932	0,085526	0,591182	8,368687	-6,460491	-0,420388
16:05:15,31	0,254983	3,479911	-0,275976	0,217000	-2,571972	-1,428028	0,014734	0,079558	0,591986	1,915393	-5,299554	-0,377005	-0,749520	-2,919926	-0,674253	-18,059736	17,599327	12,552230	0,014734	0,079558	0,591986	8,160686	-6,456204	-0,377005	0,014734	0,079558	0,591986	8,160686	-6,456204	-0,377005
16:05:15,36	0,254983	3,479911	-0,275976	0,217000	-2,571972	-1,428028	0,015717	0,081600	0,586566	1,846761	-5,210669	-0,374165	-0,750827	-2,917446	-0,672707	-18,104971	17,578641	12,585149	0,015717	0,081600	0,586566	8,252368	-6,444456	-0,374165	0,015717	0,081600	0,586566	8,252368	-6,444456	-0,374165
16:05:15,41	0,254983	3,479911	-0,275976	0,217000	-2,571972	-1,428028	0,014223	0,083972	0,588112	1,682905	-5,317190	-0,341246	-0,749575	-2,917060	-0,670378	-18,068882	17,553881	12,558616	0,014223	0,083972	0,588112	8,274682	-6,433696	-0,341246	0,014223	0,083972	0,588112	8,274682	-6,433696	-0,341246
16:05:15,46	0,254983	3,479911	-0,275976	0,217000	-2,571972	-1,428028	0,013263	0,083081	0,590441	1,725811	-5,323470	-0,367779	-0,750149	-2,916658	-0,669630	-18,072659	17,572682	12,524847	0,013263	0,083081	0,590441	8,247686	-6,364626	-0,367779	0,013263	0,083081	0,590441	8,247686	-6,364626	-0,367779
16:05:15,51	0,254983	3,479911	-0,275976	0,217000	-2,571972	-1,428028	0,013202	0,083779	0,591189	1,703934	-5,339332	-0,401549	-0,748448	-2,918836	-0,671548	-18,099854	17,568140	12,560034	0,013202	0,083779	0,591189	8,280565	-6,375671	-0,401549	0,013202	0,083779	0,591189	8,280565	-6,375671	-0,401549
16:05:15,56	0,254983	3,479911	-0,275976	0,217000	-2,571972	-1,428028	0,014237	0,081217	0,589271	1,819622	-5,306766	-0,366361	-0,747923	-2,922001	-0,671135	-18,125548	17,539799	12,587832	0,014237	0,081217	0,589271	8,195144	-6,424392	-0,366361	0,014237	0,081217	0,589271	8,195144	-6,424392	-0,366361
16:05:15,61	0,254983	3,479911	-0,275976	0,217000	-2,571972	-1,428028	0,016716	0,079180	0,589684	1,888169	-5,185970	-0,338564	-0,748399	-2,921578	-0,668041	-18,095205	17,578105	12,552928	0,016716	0,079180	0,589684	8,103765	-6,498151	-0,338564	0,016716	0,079180	0,589684	8,103765	-6,498151	-0,338564
16:05:15,66	0,254983	3,479911	-0,275976	0,217000	-2,571972	-1,428028	0,016587	0,079803	0,592778	1,904077	-5,185540	-0,373467	-0,748348	-2,918321	-0,669971	-18,052042	17,561652	12,563314	0,016587	0,079803	0,592778	8,168642	-6,487614	-0,373467	0,016587	0,079803	0,592778	8,168642	-6,487614	-0,373467
16:05:15,71	0,254983	3,479911	-0,275976	0,217000	-2,571972	-1,428028	0,015288	0,080514	0,590486	1,875980	-5,235105	-0,410047	-0,748365	-2,920098	-0,670333	-18,075220	17,576811	12,516348	0,015288	0,080514	0,590486	8,196352	-6,435251	-0,410047	0,015288	0,080514	0,590486	8,196352	-6,435251	-0,410047
16:05:15,76	0,254983	3,479911	-0,275976	0,217000	-2,571972	-1,428028	0,015288	0,080514	0,590486	1,875980	-5,235105	-0,410047	-0,751401	-2,915168	-0,668836	-18,105763	17,594221	12,578695	0,015288	0,080514	0,590486	8,196352	-6,435251	-0,410047	0,015288	0,080514	0,590486	8,196352	-6,435251	-0,410047
16:05:15,81	0,254983	3,479911	-0,275976	0,217000	-2,571972	-1,428028	0,012537	0,085608	0,591983	1,610897	-5,413342	-0,347701	-0,747642	-2,922640	-0,668997	-18,077303	17,552131	12,554890	0,012537	0,085608	0,591983	8,331150	-6,397491	-0,347701	0,012537	0,085608	0,591983	8,331150	-6,397491	-0,347701
16:05:15,86	0,254983	3,479911	-0,275976	0,217000	-2,571972	-1,428028	0,017129	0,078617	0,591822	1,952233	-5,128876	-0,371505	-0,750867	-2,917984	-0,670311	-18,094182	17,604017	12,573809	0,017129	0,078617	0,591822	8,123654	-6,473481	-0,371505	0,017129	0,078617	0,591822	8,123654	-6,473481	-0,371505
16:05:15,91	0,254983	3,479911	-0,275976	0,217000	-2,571972	-1,428028	0,014709	0,083738	0,590508	1,722444	-5,295287	-0,352586	-0,749890	-2,918623	-0,666754	-18,106381	17,605147	12,567842	0,014709	0,083738	0,590508	8,295853	-6,449906	-0,352586	0,014709	0,083738	0,590508	8,295853	-6,449906	-0,352586
16:05:15,96	0,254983	3,479911	-0,275976	0,217000	-2,571972	-1,428028	0,014774	0,082573	0,594065	1,777906	-5,303030	-0,358553	-0,750156	-2,918191	-0,666504	-18,079462	17,559911	12,541757	0,014774	0,082573	0,594065	8,259858	-6,462762	-0,358553	0,014774	0,082573	0,594065	8,259858	-6,462762	-0,358553
16:05:16,01	0,254983	3,479911	-0,275976	0,217000	-2,571972	-1,428028	0,014532	0,083019	0,594315	1,728994	-5,269652	-0,384638	-0,748412	-2,917499	-0,668057	-18,093671	17,587605	12,553830	0,014532	0,083019	0,594315	8,245963	-6,410435	-0,384638	0,014532	0,083019	0,594315	8,245963	-6,410435	-0,384638
16:05:16,06	0,254983	3,479911	-0,275976	0,217000	-2,571972	-1,428028	0,013062	0,081854	0,592762	1,806456	-5,372277	-0,372566	-0,749554	-2,915874	-0,666523	-18,068839	17,557102	12,522637	0,013062	0,081854	0,592762	8,231968	-6,397616	-0,372566	0,013062	0,081854	0,592762	8,231968	-6,397616	-0,372566
16:05:16,12	0,254983	3,479911	-0,275976	0,217000	-2,571972	-1,428028	0,019400	0,083564	0,593150	1,748051	-5,058484	-0,392590	-0,752494	-2,920063	-0,666514	-18,088050	17,590023	12,527599	0,019400	0,083564	0,593150	8,307838	-6,581368	-0,392590	0,019400	0,083564	0,593150	8,307838	-6,581368	-0,392590
16:05:16,17	0,254983	3,479911	-0,275976	0,217000	-2,571972	-1,428028	0,019400	0,083564	0,593150	1,748051	-5,058484	-0,392590	-0,749570	-2,919791	-0,664552	-18,092462	17,573648	12,550697	0,019400	0,083564	0,593150	8,307838	-6,581368	-0,392590	0,019400	0,083564	0,593150	8,307838	-6,581368	-0,392590
16:05:16,22	0,254983	3,479911	-0,275976	0,217000	-2,571972	-1,428028	0,015625	0,081711	0,596267	1,802409	-5,230951	-0,375698	-0,746559	-2,916304	-0,664548	-18,042422	17,540746	12,540474	0,015625	0,081711	0,596267	8,216696	-6,457522	-0,375698	0,015625	0,081711	0,596267	8,216696	-6,457522	-0,375698
16:05:16,27	0,254983	3,479911	-0,275976	0,217000	-2,571972	-1,428028	-0,242449	0,077994	0,869375	2,039034	-6,646432	-0,412413	-0,617313	-2,698150	-0,391445	-7,674676	11,608978	12,513982	-0,242449	0,077994	0,869375	8,161535	12,385852	-0,412413	-0,242449	0,077994	0,869375	8,161535	12,385852	-0,412413
16:05:16,32	0,254983	3,479911	-0,275976	0,217000	-2,571972	-1,428028	-0,242449	0,077994	0,869375	2,039034	-6,646432	-0,412413	-0,664986	-2,771574	-0,487807	-10,343215	13,335687	12,453319	-0,242449	0,077994	0,869375	8,161535	12,385852	-0,412413	-0,242449	0,077994	0,869375	8,161535	12,385852	-0,412413
16:05:16,37	0,254983	3,479911	-0,275976	0,217000	-2,571972	-1,428028	-0,155026	0,082568	0,773012	1,962291	-5,274778	-0,473076	-0,761630	-2,937735	-0,988275	-16,464989	16,548097	12,510047	-0,155026	0,082568	0,773012	8,443848	6,894751	-0,473076	-0,155026	0,082568	0,773012	8,443848	6,894751	-0,473076
16:05:16,42	0,255004	3,480051	-0,275999	0,216985	-2,521991	-1,428026	0,037196	0,083183	0,272544	1,651441	-2,187083	-0,416349	-0,754674	-2,925770	-1,011354	-15,730798	16,096316	12,523623	0,037196	0,083183	0,272544	8,181292	-5,106930	-0,416349	0,037196	0,083183	0,272544	8,181292	-5,106930	-0,416349
16:05:16,47	0,255004	3,480051	-0,275999	0,216985	-2,521991	-1,428026	0,023355	0,083142	0,249465	1,629395	-2,045054	-0,402773	-0,754640	-2,930079	-1,006301	-15,761937	16,168049	12,517687	0,023355	0,083142	0,249465	8,156058	-3,878447	-0,402773	0,023355	0,083142	0,249465	8,156058	-3,878447	-0,402773
16:05:16,52	0,255004	3,480051	-0,275999	0,216985	-2,521991	-1,428026	0,027070	0,080958	0,254518	1,789519	-1,914727	-0,408708	-0,754137	-2,927889	-1,004398	-15,797059	16,152345	12,497418	0,027070	0,080958	0,254518	8,144732	-4,039718	-0,408708	0,027070	0,080958	0,254518	8,144732	-4,039718	-0,408708
16:05:16,57	0,255004	3,480051	-0,275999	0,216985	-2,521991	-1,428026	0,024922	0,081618	0,256421	1,724063	-2,048990	-0,428977	-0,756673	-2,924926	-1,001914	-15,786408	16,169707	12,542384	0,024922	0,081618	0,256421	8,131049	-4,005358	-0,428977	0,024922	0,081618	0,256421	8,131049	-4,005358	-0,428977
16:05:16,62	0,255004	3,480051	-0,275999	0,216985	-2,521991	-1,428026	0,023624	0,085294	0,258906	1,553238	-2,115934	-0,384012	-0,758286	-2,928070	-1,001695	-15,831923	16,203374	12,501868	0,023624	0,085294	0,258906	8,248842	-3,970423	-0,384012	0,023624	0,085294	0,258906	8,248842	-3,970423	-0,384012
16:05:16,67	0,255004	3,480051	-0,275999	0,216985	-2,521991	-1,428026	0,027153	0,085120	0,259124	1,568694	-1,988674	-0,424527	-0,755306	-2,925329	-0,997782	-15,802228	16,173931	12,528231	0,027153	0,085120	0,259124	8,250625	-4,120194	-0,424527	0,027153	0,085120	0,259124	8,250625	-4,120194	-0,424527
16:05:16,72	0,255004	3,480051	-0,275999	0,216985	-2,521991	-1,428026	0,023289	0,083909	0,263038	1,621002	-2,149165	-0,398164	-0,752258	-2,927477	-0,997355	-15,737980	16,105681	12,520488	0,023289	0,083909	0,263038	8,207889	-3,977359	-0,398164	0,023289	0,083909	0,263038	8,207889	-3,977359	-0,398164
16:05:16,77	0,255004	3,480051	-0,275999	0,216985	-2,521991	-1,428026	0,023625	0,080196	0,263464	1,787099	-2,041916	-0,405907	-0,653729	-2,757360	-0,757134	-7,600417	11,505385	12,438745	0,023625	0,080196	0,263464	8,082511	-3,896504	-0,405907	0,023625	0,080196	0,263464	8,082511	-3,896504	-0,405907
16:05:16,82	0,255004	3,480051	-0,275999	0,216985	-2,521991	-1,428026	-0,172965	0,079926	0,503686	1,885967	-2,917127	-0,487651	-0,680121	-2,786544	-0,846597	-8,752140	12,462815	12,433529	-0,172965	0,079926	0,503686	8,160157	10,660617	-0,487651	-0,172965	0,079926	0,503686	8,160157	10,660617	-0,487651
16:05:16,87	0,255004	3,480051	-0,275999	0,216985	-2,521991	-1,428026	-0,134495	0,088190	0,414222	1,709512	-2,392805	-0,492866	-0,781844	-2,957936	-1,300461	-15,014128	15,818130	12,501794	-0,134495	0,088190	0,414222	8,632463	8,165018	-0,492866	-0,134495	0,088190	0,414222	8,632463	8,165018	-0,492866
16:05:16,92	0,254943	3,480039	-0,275992	0,216994	-2,471973	-1,427983	0,064797	0,090589	-0,039642	1,359579	0,869648	-0,424601	-0,770400	-2,945042	-1,337427	-13,941902	15,210219	12,446811	0,064797	0,090589	-0,039642	8,470817	-4,216898	-0,424601	0,064797	0,090589	-0,039642	8,470817	-4,216898	-0,424601
16:05:16,97	0,254943	3,480039	-0,275992	0,216994	-2,471973	-1,427983	0,047909	0,087125	-0,076607	1,549351	1,224013	-0,479585	-0,772728	-2,940926	-1,336229	-13,923346	15,240132	12,505200	0,047909	0,087125	-0,076607	8,388669	-2,536841	-0,479585	0,047909	0,087125	-0,076607	8,388669	-2,536841	-0,479585
16:05:17,02	0,254943	3,480039	-0,275992	0,216994	-2,471973	-1,427983	0,045508	0,091199	-0,075410	1,372673	1,100260	-0,421196	-0,766918	-2,943420	-1,328857	-13,962460	15,178364	12,485236	0,045508	0,091199	-0,075410	8,531820	-2,472095	-0,421196	0,045508	0,091199	-0,075410	8,531820	-2,472095	-0,421196
16:05:17,07	0,254943	3,480039	-0,275992	0,216994	-2,471973	-1,427983	0,044762	0,084920	-0,068038	1,626133	1,058516	-0,441159	-0,768536	-2,944992	-1,328432	-13,907404	15,209083	12,494573	0,044762	0,084920	-0,068038	8,292377	-2,455334	-0,441159	0,044762	0,084920	-0,068038	8,292377	-2,455334	-0,441159
16:05:17,12	0,254943	3,480039	-0,275992	0,216994	-2,471973	-1,427983	0,046933	0,085535	-0,067613	1,648281	1,203726	-0,431823	-0,767417	-2,938961	-1,325369	-13,930813	15,219744	12,479844	0,046933	0,085535	-0,067613	8,362808	-2,480543	-0,431823	0,046933	0,085535	-0,067613	8,362808	-2,480543	-0,431823
16:05:17,17	0,254943	3,480039	-0,275992	0,216994	-2,471973	-1,427983	0,041151	0,087582	-0,064550	1,539367	0,877439	-0,446552	-0,765677	-2,939885	-1,325769	-13,946394	15,218330	12,465830	0,041151	0,087582	-0,064550	8,414580	-2,352914	-0,446552	0,041151	0,087582	-0,064550	8,414580	-2,352914	-0,446552
16:05:17,22	0,254943	3,480039	-0,275992	0,216994	-2,471973	-1,427983	0,041081	0,085614	-0,064950	1,632720	0,860987	-0,460565	-0,768610	-2,940348	-1,324225	-13,948321	15,225103	12,454862	0,041081	0,085614	-0,064950	8,353397	-2,363833	-0,460565	0,041081	0,085614	-0,064950	8,353397	-2,363833	-0,460565
16:05:17,27	0,254943	3,480039	-0,275992	0,216994	-2,471973	-1,427983	0,042948	0,087922	-0,063406	1,517603	0,953047	-0,471533	-0,768112	-2,940144	-1,325761	-13,970087	15,190050	12,493774	0,042948	0,087922	-0,063406	8,419463	-2,418379	-0,471533	0,042948	0,087922	-0,063406	8,419463	-2,418379	-0,471533
16:05:17,32	0,254943	3,480039	-0,275992	0,216994	-2,471973	-1,427983	0,042523	0,087592	-0,064942	1,493519	0,929599	-0,432621	-0,769793	-2,936984	-1,323444	-13,944379	15,236743	12,479239	0,042523	0,087592	-0,064942	8,369480	-2,408427	-0,432621	0,042523	0,087592	-0,064942	8,369480	-2,408427	-0,432621
16:05:17,37	0,254943	3,480039	-0,275992	0,216994	-2,471973	-1,427983	0,040626	0,090629	-0,062625	1,388902	0,829905	-0,447156	-0,768648	-2,941112	-1,321094	-13,968752	15,222057	12,491710	0,040626	0,090629	-0,062625	8,503243	-2,359256	-0,447156	0,040626	0,090629	-0,062625	8,503243	-2,359256	-0,447156
16:05:17,42	0,254943	3,480039	-0,275992	0,216994	-2,471973	-1,427983	0,043630	0,087573	-0,060275	1,522898	0,972309	-0,434685	-0,766882	-2,944265	-1,321466	-13,966026	15,191595	12,490770	0,043630	0,087573	-0,060275	8,397360	-2,452608	-0,434685	0,043630	0,087573	-0,060275	8,397360	-2,452608	-0,434685
16:05:17,47	0,254943	3,480039	-0,275992	0,216994	-2,471973	-1,427983	0,045477	0,084466	-0,060646	1,659418	1,085952	-0,435625	-0,771038	-2,941017	-1,320344	-13,996646	15,248843	12,477464	0,045477	0,084466	-0,060646	8,290020	-2,483964	-0,435625	0,045477	0,084466	-0,060646	8,290020	-2,483964	-0,435625
16:05:17,52	0,254943	3,480039	-0,275992	0,216994	-2,471973	-1,427983	0,044741	0,089690	-0,059525	1,422044	0,992573	-0,448931	-0,766224	-2,942242	-1,320707	-13,951352	15,243949	12,468022	0,044741	0,089690	-0,059525	8,462721	-2,519620	-0,448931	0,044741	0,089690	-0,059525	8,462721	-2,519620	-0,448931
16:05:17,57	0,254943	3,480039	-0,275992	0,216994	-2,471973	-1,427983	0,043396	0,084908	-0,059888	1,689102	0,964272	-0,458373	-0,765711	-2,941336	-1,317607	-13,986767	15,238134	12,481072	0,043396	0,084908	-0,059888	8,354415	-2,442288	-0,458373	0,043396	0,084908	-0,059888	8,354415	-2,442288	-0,458373
16:05:17,62	0,254943	3,480039	-0,275992	0,216994	-2,471973	-1,427983	0,042354	0,084917	-0,056788	1,665909	0,882362	-0,445323	-0,767511	-2,940579	-1,318391	-13,988786	15,210320	12,480481	0,042354	0,084917	-0,056788	8,331900	-2,442456	-0,445323	0,042354	0,084917	-0,056788	8,331900	-2,442456	-0,445323
16:05:17,67	0,254943	3,480039	-0,275992	0,216994	-2,471973	-1,427983	0,042598	0,086855	-0,057572	1,540061	0,907206	-0,445914	-0,769823	-2,941338	-1,314908	-13,986360	15,230718	12,459097	0,042598	0,086855	-0,057572	8,358147	-2,436763	-0,445914	0,042598	0,086855	-0,057572	8,358147	-2,436763	-0,445914
16:05:17,72	0,254943	3,480039	-0,275992	0,216994	-2,471973	-1,427983	0,044411	0,088477	-0,054089	1,474573	0,993389	-0,467298	-0,766031	-2,941058	-1,323060	-13,985670	15,227917	12,467080	0,044411	0,088477	-0,054089	8,420019	-2,492907	-0,467298	0,044411	0,088477	-0,054089	8,420019	-2,492907	-0,467298
16:05:17,77	0,254943	3,480039	-0,275992	0,216994	-2,471973	-1,427983	0,042274	0,085333	-0,062241	1,635971	0,884248	-0,459315	-0,769203	-2,936083	-1,319540	-13,945848	15,237444	12,506208	0,042274	0,085333	-0,062241	8,334628	-2,434271	-0,459315	0,042274	0,085333	-0,062241	8,334628	-2,434271	-0,459315
16:05:17,82	0,254943	3,480039	-0,275992	0,216994	-2,471973	-1,427983	0,039551	0,090568	-0,058721	1,391936	0,772357	-0,420187	-0,770435	-2,938032	-1,320361	-13,982992	15,246004	12,463254	0,039551	0,090568	-0,058721	8,501504	-2,332378	-0,420187	0,039551	0,090568	-0,058721	8,501504	-2,332378	-0,420187
16:05:17,87	0,254943	3,480039	-0,275992	0,216994	-2,471973	-1,427983	0,041855	0,090660	-0,059541	1,375962	0,855731	-0,463141	-0,768638	-2,939662	-1,318799	-13,979087	15,251174	12,457653	0,041855	0,090660	-0,059541	8,492800	-2,429889	-0,463141	0,041855	0,090660	-0,059541	8,492800	-2,429889	-0,463141
16:05:17,92	0,254943	3,480039	-0,275992	0,216994	-2,471973	-1,427983	0,042369	0,088289	-0,057979	1,505688	0,883228	-0,468742	-0,769272	-2,944376	-1,317596	-13,994657	15,205525	12,488726	0,042369	0,088289	-0,057979	8,436397	-2,442699	-0,468742	0,042369	0,088289	-0,057979	8,436397	-2,442699	-0,468742
16:05:17,97	0,254943	3,480039	-0,275992	0,216994	-2,471973	-1,427983	0,046767	0,086481	-0,056777	1,552398	1,121295	-0,437669	-0,768065	-2,938134	-1,318423	-13,977639	15,232224	12,447438	0,046767	0,086481	-0,056777	8,341159	-2,549921	-0,437669	0,046767	0,086481	-0,056777	8,341159	-2,549921	-0,437669
16:05:18,02	0,254943	3,480039	-0,275992	0,216994	-2,471973	-1,427983	0,040758	0,088557	-0,057603	1,476088	0,810219	-0,478957	-0,772768	-2,940122	-1,314922	-13,997973	15,273053	12,460252	0,040758	0,088557	-0,057603	8,427799	-2,389295	-0,478957	0,040758	0,088557	-0,057603	8,427799	-2,389295	-0,478957
16:05:18,07	0,254943	3,480039	-0,275992	0,216994	-2,471973	-1,427983	0,044832	0,091636	-0,054103	1,341178	0,984024	-0,466143	-0,766217	-2,938757	-1,314876	-13,934947	15,205002	12,478112	0,044832	0,091636	-0,054103	8,534581	-2,535272	-0,466143	0,044832	0,091636	-0,054103	8,534581	-2,535272	-0,466143
16:05:18,12	0,254943	3,480039	-0,275992	0,216994	-2,471973	-1,427983	0,040374	0,086645	-0,054057	1,573299	0,840819	-0,448283	-0,766756	-2,942522	-1,316293	-14,006070	15,239536	12,426863	0,040374	0,086645	-0,054057	8,374894	-2,328530	-0,448283	0,040374	0,086645	-0,054057	8,374894	-2,328530	-0,448283
16:05:18,17	0,254943	3,480039	-0,275992	0,216994	-2,471973	-1,427983	0,043904	0,085229	-0,055473	1,641245	0,945505	-0,499532	-0,768643	-2,937418	-1,315668	-13,962865	15,209015	12,488479	0,043904	0,085229	-0,055473	8,331732	-2,500929	-0,499532	0,043904	0,085229	-0,055473	8,331732	-2,500929	-0,499532
16:05:18,22	0,254943	3,480039	-0,275992	0,216994	-2,471973	-1,427983	0,040428	0,089415	-0,054848	1,418726	0,817437	-0,437916	-0,767983	-2,939762	-1,317216	-13,933865	15,203169	12,464476	0,040428	0,089415	-0,054848	8,437840	-2,356141	-0,437916	0,040428	0,089415	-0,054848	8,437840	-2,356141	-0,437916
16:05:18,27	0,254943	3,480039	-0,275992	0,216994	-2,471973	-1,427983	0,042128	0,087672	-0,056397	1,518830	0,933883	-0,461919	-0,769207	-2,938446	-1,315308	-13,961732	15,214895	12,444580	0,042128	0,087672	-0,056397	8,401072	-2,373158	-0,461919	0,042128	0,087672	-0,056397	8,401072	-2,373158	-0,461919
16:05:18,32	0,254943	3,480039	-0,275992	0,216994	-2,471973	-1,427983	0,041599	0,089390	-0,054489	1,425721	0,876393	-0,481815	-0,770996	-2,938626	-1,316067	-13,974108	15,235845	12,479420	0,041599	0,089390	-0,054489	8,442818	-2,389144	-0,481815	0,041599	0,089390	-0,054489	8,442818	-2,389144	-0,481815
16:05:18,37	0,254943	3,480039	-0,275992	0,216994	-2,471973	-1,427983	0,042650	0,090849	-0,055247	1,361799	0,909853	-0,446975	-0,765683	-2,943573	-1,314875	-13,979713	15,222111	12,478497	0,042650	0,090849	-0,055247	8,493442	-2,438189	-0,446975	0,042650	0,090849	-0,055247	8,493442	-2,438189	-0,446975
16:05:18,42	0,254943	3,480039	-0,275992	0,216994	-2,471973	-1,427983	0,044278	0,083775	-0,054055	1,714956	0,996488	-0,447898	-0,771092	-2,943908	-1,316067	-14,032228	15,236175	12,484074	0,044278	0,083775	-0,054055	8,291281	-2,479300	-0,447898	0,044278	0,083775	-0,054055	8,291281	-2,479300	-0,447898
16:05:18,47	0,254943	3,480039	-0,275992	0,216994	-2,471973	-1,427983	0,047272	0,088291	-0,055248	1,466045	1,099676	-0,442322	-0,767454	-2,938507	-1,314896	-13,973657	15,239478	12,479450	0,047272	0,088291	-0,055248	8,396879	-2,611158	-0,442322	0,047272	0,088291	-0,055248	8,396879	-2,611158	-0,442322
16:05:18,52	0,254943	3,480039	-0,275992	0,216994	-2,471973	-1,427983	0,040776	0,087841	-0,054077	1,521596	0,810951	-0,446946	-0,768601	-2,941106	-1,314502	-13,974202	15,257883	12,474376	0,040776	0,087841	-0,054077	8,417097	-2,389939	-0,446946	0,040776	0,087841	-0,054077	8,417097	-2,389939	-0,446946
16:05:18,57	0,254943	3,480039	-0,275992	0,216994	-2,471973	-1,427983	0,043600	0,087536	-0,053682	1,553136	0,948146	-0,452019	-0,767504	-2,939861	-1,313370	-14,008036	15,242813	12,454546	0,043600	0,087536	-0,053682	8,424675	-2,474461	-0,452019	0,043600	0,087536	-0,053682	8,424675	-2,474461	-0,452019
16:05:18,62	0,254943	3,480039	-0,275992	0,216994	-2,471973	-1,427983	0,041974	0,087208	-0,052551	1,540225	0,841809	-0,471849	-0,769210	-2,940802	-1,315675	-13,978467	15,250742	12,470000	0,041974	0,087208	-0,052551	8,386014	-2,453127	-0,471849	0,041974	0,087208	-0,052551	8,386014	-2,453127	-0,471849
16:05:18,67	0,254943	3,480039	-0,275992	0,216994	-2,471973	-1,427983	0,043641	0,088215	-0,054856	1,509494	0,950175	-0,456396	-0,764011	-2,941611	-1,310638	-14,015641	15,181737	12,456195	0,043641	0,088215	-0,054856	8,434359	-2,475680	-0,456396	0,043641	0,088215	-0,054856	8,434359	-2,475680	-0,456396
16:05:18,72	0,254943	3,480039	-0,275992	0,216994	-2,471973	-1,427983	0,041742	0,083308	-0,049819	1,686322	0,853734	-0,470200	-0,766924	-2,940946	-1,314506	-14,001691	15,220787	12,483476	0,041742	0,083308	-0,049819	8,225971	-2,423047	-0,470200	0,041742	0,083308	-0,049819	8,225971	-2,423047	-0,470200
16:05:18,77	0,254943	3,480039	-0,275992	0,216994	-2,471973	-1,427983	0,042623	0,086163	-0,053686	1,578649	0,892094	-0,442919	-0,769821	-2,939391	-1,314877	-13,971893	15,220944	12,502512	0,042623	0,086163	-0,053686	8,342427	-2,453833	-0,442919	0,042623	0,086163	-0,053686	8,342427	-2,453833	-0,442919
16:05:18,82	0,254943	3,480039	-0,275992	0,216994	-2,471973	-1,427983	0,042725	0,089449	-0,054058	1,422784	0,923095	-0,423883	-0,768672	-2,943324	-1,315657	-13,995528	15,219091	12,488250	0,042725	0,089449	-0,054058	8,444554	-2,430794	-0,423883	0,042725	0,089449	-0,054058	8,444554	-2,430794	-0,423883
16:05:18,87	0,254943	3,480039	-0,275992	0,216994	-2,471973	-1,427983	0,045556	0,086488	-0,054838	1,563362	1,050792	-0,438145	-0,775735	-2,941991	-1,314516	-14,006366	15,260474	12,483124	0,045556	0,086488	-0,054838	8,352651	-2,525371	-0,438145	0,045556	0,086488	-0,054838	8,352651	-2,525371	-0,438145
16:05:18,92	0,254943	3,480039	-0,275992	0,216994	-2,471973	-1,427983	0,047934	0,093270	-0,053697	1,241091	1,144357	-0,443271	-0,768142	-2,940980	-1,312988	-14,030021	15,229321	12,453831	0,047934	0,093270	-0,053697	8,562806	-2,618458	-0,443271	0,047934	0,093270	-0,053697	8,562806	-2,618458	-0,443271
16:05:18,97	0,254943	3,480039	-0,275992	0,216994	-2,471973	-1,427983	0,043262	0,087201	-0,052169	1,517908	0,896513	-0,472564	-0,769229	-2,940094	-1,314890	-13,986637	15,257244	12,489297	0,043262	0,087201	-0,052169	8,363153	-2,499564	-0,472564	0,043262	0,087201	-0,052169	8,363153	-2,499564	-0,472564
16:05:19,02	0,254943	3,480039	-0,275992	0,216994	-2,471973	-1,427983	0,043038	0,088585	-0,054071	1,491804	0,908445	-0,437099	-0,771015	-2,938627	-1,313743	-13,991051	15,245643	12,478491	0,043038	0,088585	-0,054071	8,445709	-2,470003	-0,437099	0,043038	0,088585	-0,054071	8,445709	-2,470003	-0,437099
16:05:19,07	0,254943	3,480039	-0,275992	0,216994	-2,471973	-1,427983	0,042660	0,090865	-0,052924	1,360966	0,890797	-0,447904	-0,769847	-2,938747	-1,312964	-13,991488	15,227414	12,477622	0,042660	0,090865	-0,052924	8,493887	-2,458023	-0,447904	0,042660	0,090865	-0,052924	8,493887	-2,458023	-0,447904
16:05:19,12	0,254943	3,480039	-0,275992	0,216994	-2,471973	-1,427983	0,042180	0,089794	-0,052145	1,400664	0,874581	-0,448773	-0,769197	-2,941711	-1,312966	-13,976635	15,234614	12,448302	0,042180	0,089794	-0,052145	8,449494	-2,436571	-0,448773	0,042180	0,089794	-0,052145	8,449494	-2,436571	-0,448773
16:05:19,17	0,254943	3,480039	-0,275992	0,216994	-2,471973	-1,427983	0,044422	0,087748	-0,052146	1,520706	1,000420	-0,478093	-0,766938	-2,941483	-1,313325	-14,015611	15,240354	12,507672	0,044422	0,087748	-0,052146	8,408944	-2,486717	-0,478093	0,044422	0,087748	-0,052146	8,408944	-2,486717	-0,478093
16:05:19,22	0,254943	3,480039	-0,275992	0,216994	-2,471973	-1,427983	0,043095	0,085906	-0,052506	1,601979	0,894772	-0,418723	-0,768702	-2,940701	-1,311811	-14,017368	15,231988	12,462705	0,043095	0,085906	-0,052506	8,345610	-2,488166	-0,418723	0,043095	0,085906	-0,052506	8,345610	-2,488166	-0,418723
16:05:19,27	0,254943	3,480039	-0,275992	0,216994	-2,471973	-1,427983	0,043299	0,087825	-0,050992	1,494090	0,908069	-0,463690	-0,767446	-2,942640	-1,312140	-13,981075	15,233346	12,506112	0,043299	0,087825	-0,050992	8,388328	-2,490924	-0,463690	0,043299	0,087825	-0,050992	8,388328	-2,490924	-0,463690
16:05:19,32	0,254943	3,480039	-0,275992	0,216994	-2,471973	-1,427983	0,044351	0,085768	-0,051321	1,620354	0,993513	-0,420284	-0,768038	-2,938924	-1,312186	-13,981064	15,245445	12,468215	0,044351	0,085768	-0,051321	8,353152	-2,488045	-0,420284	0,044351	0,085768	-0,051321	8,353152	-2,488045	-0,420284
16:05:19,37	0,254943	3,480039	-0,275992	0,216994	-2,471973	-1,427983	0,041429	0,088138	-0,051367	1,507610	0,835530	-0,458180	-0,766913	-2,938749	-1,312950	-14,003168	15,253162	12,498445	0,041429	0,088138	-0,051367	8,426434	-2,416652	-0,458180	0,041429	0,088138	-0,051367	8,426434	-2,416652	-0,458180
16:05:19,42	0,254943	3,480039	-0,275992	0,216994	-2,471973	-1,427983	0,040715	0,087252	-0,052131	1,549321	0,775375	-0,427950	-0,765649	-2,941631	-1,310993	-13,970726	15,235072	12,476752	0,040715	0,087252	-0,052131	8,398583	-2,420719	-0,427950	0,040715	0,087252	-0,052131	8,398583	-2,420719	-0,427950
16:05:19,47	0,254943	3,480039	-0,275992	0,216994	-2,471973	-1,427983	0,042579	0,084716	-0,050174	1,681746	0,909464	-0,449643	-0,766555	-2,938905	-1,311734	-14,017855	15,235752	12,485225	0,042579	0,084716	-0,050174	8,331934	-2,432985	-0,449643	0,042579	0,084716	-0,050174	8,331934	-2,432985	-0,449643
16:05:19,52	0,254943	3,480039	-0,275992	0,216994	-2,471973	-1,427983	0,040671	0,086864	-0,050915	1,547066	0,769106	-0,441170	-0,765084	-2,938429	-1,312550	-13,973365	15,248452	12,493263	0,040671	0,086864	-0,050915	8,365885	-2,423585	-0,441170	0,040671	0,086864	-0,050915	8,365885	-2,423585	-0,441170
16:05:19,57	0,254943	3,480039	-0,275992	0,216994	-2,471973	-1,427983	0,039523	0,085828	-0,051731	1,634181	0,741592	-0,433132	-0,769453	-2,939081	-1,312061	-13,994869	15,230013	12,472363	0,039523	0,085828	-0,051731	8,371674	-2,360985	-0,433132	0,039523	0,085828	-0,051731	8,371674	-2,360985	-0,433132
16:05:19,62	0,254943	3,480039	-0,275992	0,216994	-2,471973	-1,427983	0,042273	0,089285	-0,051241	1,427684	0,875160	-0,454032	-0,764516	-2,937799	-1,311899	-13,991763	15,266029	12,468374	0,042273	0,089285	-0,051241	8,436570	-2,443248	-0,454032	0,042273	0,089285	-0,051241	8,436570	-2,443248	-0,454032
16:05:19,67	0,254943	3,480039	-0,275992	0,216994	-2,471973	-1,427983	0,038694	0,085650	-0,051080	1,649435	0,673725	-0,458021	-0,770387	-2,938473	-1,311407	-13,973148	15,233308	12,471777	0,038694	0,085650	-0,051080	8,372993	-2,363718	-0,458021	0,038694	0,085650	-0,051080	8,372993	-2,363718	-0,458021
16:05:19,72	0,254943	3,480039	-0,275992	0,216994	-2,471973	-1,427983	0,042213	0,090397	-0,050588	1,383559	0,889224	-0,454618	-0,767484	-2,940565	-1,312179	-13,999924	15,242920	12,477866	0,042213	0,090397	-0,050588	8,479760	-2,424504	-0,454618	0,042213	0,090397	-0,050588	8,479760	-2,424504	-0,454618
16:05:19,77	0,254943	3,480039	-0,275992	0,216994	-2,471973	-1,427983	0,042573	0,086838	-0,051360	1,563587	0,879956	-0,448529	-0,769899	-2,942740	-1,311023	-14,032310	15,234193	12,476476	0,042573	0,086838	-0,051360	8,380371	-2,462042	-0,448529	0,042573	0,086838	-0,051360	8,380371	-2,462042	-0,448529
16:05:19,82	0,254943	3,480039	-0,275992	0,216994	-2,471973	-1,427983	0,045664	0,087842	-0,050204	1,487627	1,016985	-0,449919	-0,768702	-2,941124	-1,314134	-14,019578	15,251428	12,474392	0,045664	0,087842	-0,050204	8,383227	-2,567629	-0,449919	0,045664	0,087842	-0,050204	8,383227	-2,567629	-0,449919
16:05:19,87	0,254943	3,480039	-0,275992	0,216994	-2,471973	-1,427983	0,043666	0,087613	-0,053315	1,520817	0,915513	-0,452004	-0,768115	-2,941129	-1,310616	-14,013646	15,219725	12,495501	0,043666	0,087613	-0,053315	8,398455	-2,512280	-0,452004	0,043666	0,087613	-0,053315	8,398455	-2,512280	-0,452004
16:05:19,92	0,254943	3,480039	-0,275992	0,216994	-2,471973	-1,427983	0,043377	0,087102	-0,049796	1,522885	0,921464	-0,430894	-0,765816	-2,938844	-1,314537	-14,031810	15,225105	12,469912	0,043377	0,087102	-0,049796	8,360431	-2,483628	-0,430894	0,043377	0,087102	-0,049796	8,360431	-2,483628	-0,430894
16:05:19,97	0,254943	3,480039	-0,275992	0,216994	-2,471973	-1,427983	0,040248	0,086254	-0,053718	1,562586	0,740352	-0,456484	-0,766492	-2,941191	-1,313626	-13,981151	15,219651	12,517456	0,040248	0,086254	-0,053718	8,333522	-2,419139	-0,456484	0,040248	0,086254	-0,053718	8,333522	-2,419139	-0,456484
16:05:20,02	0,254943	3,480039	-0,275992	0,216994	-2,471973	-1,427983	0,042620	0,085666	-0,052807	1,613758	0,910255	-0,408939	-0,768648	-2,937916	-1,309479	-13,999067	15,261082	12,467298	0,042620	0,085666	-0,052807	8,338552	-2,435378	-0,408939	0,042620	0,085666	-0,052807	8,338552	-2,435378	-0,408939
16:05:20,07	0,254943	3,480039	-0,275992	0,216994	-2,471973	-1,427983	0,040861	0,089170	-0,048660	1,458456	0,782575	-0,459097	-0,767384	-2,938576	-1,312964	-13,951136	15,245961	12,449181	0,040861	0,089170	-0,048660	8,458339	-2,425004	-0,459097	0,040861	0,089170	-0,048660	8,458339	-2,425004	-0,459097
16:05:20,12	0,254943	3,480039	-0,275992	0,216994	-2,471973	-1,427983	0,040801	0,087746	-0,052145	1,543393	0,828529	-0,477214	-0,764531	-2,939079	-1,308471	-13,990152	15,221643	12,494939	0,040801	0,087746	-0,052145	8,431464	-2,374347	-0,477214	0,040801	0,087746	-0,052145	8,431464	-2,374347	-0,477214
16:05:20,17	0,254943	3,480039	-0,275992	0,216994	-2,471973	-1,427983	0,039810	0,085024	-0,047652	1,644371	0,755346	-0,431456	-0,770389	-2,940557	-1,309956	-13,996963	15,272383	12,466024	0,039810	0,085024	-0,047652	8,318761	-2,369705	-0,431456	0,039810	0,085024	-0,047652	8,318761	-2,369705	-0,431456
16:05:20,22	0,254943	3,480039	-0,275992	0,216994	-2,471973	-1,427983	0,044018	0,089358	-0,049137	1,459558	0,942941	-0,460371	-0,768717	-2,941972	-1,312959	-14,023293	15,232063	12,482657	0,044018	0,089358	-0,049137	8,474140	-2,512509	-0,460371	0,044018	0,089358	-0,049137	8,474140	-2,512509	-0,460371
16:05:20,27	0,254943	3,480039	-0,275992	0,216994	-2,471973	-1,427983	0,044408	0,087202	-0,052140	1,523553	0,960547	-0,443738	-0,765121	-2,940753	-1,311005	-13,989285	15,212929	12,476462	0,044408	0,087202	-0,052140	8,368941	-2,525471	-0,443738	0,044408	0,087202	-0,052140	8,368941	-2,525471	-0,443738
16:05:20,32	0,254943	3,480039	-0,275992	0,216994	-2,471973	-1,427983	0,038794	0,086394	-0,049440	1,539415	0,687852	-0,454874	-0,765210	-2,937514	-1,310260	-14,019726	15,199799	12,471521	0,038794	0,086394	-0,049440	8,321368	-2,357485	-0,454874	0,038794	0,086394	-0,049440	8,321368	-2,357485	-0,454874
16:05:20,37	0,254943	3,480039	-0,275992	0,216994	-2,471973	-1,427983	0,043820	0,089577	-0,047890	1,421990	0,900198	-0,454831	-0,770480	-2,940275	-1,308709	-14,038107	15,265941	12,471565	0,043820	0,089577	-0,047890	8,453807	-2,539655	-0,454831	0,043820	0,089577	-0,047890	8,453807	-2,539655	-0,454831
16:05:20,42	0,254943	3,480039	-0,275992	0,216994	-2,471973	-1,427983	0,043820	0,089577	-0,047890	1,421990	0,900198	-0,454831	-0,768101	-2,940638	-1,309891	-14,011064	15,206631	12,426857	0,043820	0,089577	-0,047890	8,453807	-2,539655	-0,454831	0,043820	0,089577	-0,047890	8,453807	-2,539655	-0,454831
16:05:20,47	0,254943	3,480039	-0,275992	0,216994	-2,471973	-1,427983	0,042945	0,087336	-0,049072	1,500696	0,907782	-0,499538	-0,767520	-2,940615	-1,310444	-14,020828	15,242969	12,472168	0,042945	0,087336	-0,049072	8,356570	-2,463397	-0,499538	0,042945	0,087336	-0,049072	8,356570	-2,463397	-0,499538
16:05:20,52	0,254943	3,480039	-0,275992	0,216994	-2,471973	-1,427983	0,042635	0,086844	-0,049625	1,552869	0,865014	-0,454227	-0,767472	-2,942566	-1,311795	-14,003333	15,246263	12,462944	0,042635	0,086844	-0,049625	8,370119	-2,481794	-0,454227	0,042635	0,086844	-0,049625	8,370119	-2,481794	-0,454227
16:05:20,57	0,254943	3,480039	-0,275992	0,216994	-2,471973	-1,427983	0,045436	0,089164	-0,049285	1,461471	0,992435	-0,433907	-0,770930	-2,941881	-1,310104	-14,022006	15,277412	12,492488	0,045436	0,089164	-0,049285	8,460837	-2,574268	-0,433907	0,045436	0,089164	-0,049285	8,460837	-2,574268	-0,433907
16:05:20,62	0,254943	3,480039	-0,275992	0,216994	-2,471973	-1,427983	0,046424	0,087332	-0,049140	1,491772	1,020454	-0,436974	-0,769837	-2,943653	-1,309960	-14,074724	15,232841	12,489421	0,046424	0,087332	-0,049140	8,347333	-2,623827	-0,436974	0,046424	0,087332	-0,049140	8,347333	-2,623827	-0,436974
16:05:20,67	0,254943	3,480039	-0,275992	0,216994	-2,471973	-1,427983	0,046424	0,087332	-0,049140	1,491772	1,020454	-0,436974	-0,768598	-2,940015	-1,309837	-13,974617	15,248230	12,481085	0,046424	0,087332	-0,049140	8,347333	-2,623827	-0,436974	0,046424	0,087332	-0,049140	8,347333	-2,623827	-0,436974
16:05:20,72	0,254943	3,480039	-0,275992	0,216994	-2,471973	-1,427983	0,042654	0,088078	-0,049018	1,516366	0,903440	-0,445310	-0,768697	-2,940666	-1,311387	-14,011684	15,235309	12,506108	0,042654	0,088078	-0,049018	8,430480	-2,444933	-0,445310	0,042654	0,088078	-0,049018	8,430480	-2,444933	-0,445310
16:05:20,77	0,254943	3,480039	-0,275992	0,216994	-2,471973	-1,427983	0,043267	0,087838	-0,050568	1,499141	0,909670	-0,420288	-0,768641	-2,937962	-1,313368	-13,982296	15,238248	12,454219	0,043267	0,087838	-0,050568	8,394386	-2,486816	-0,420288	0,043267	0,087838	-0,050568	8,394386	-2,486816	-0,420288
16:05:20,82	0,254943	3,480039	-0,275992	0,216994	-2,471973	-1,427983	0,040898	0,089142	-0,052549	1,448562	0,810444	-0,472176	-0,766907	-2,939755	-1,310276	-14,007247	15,227241	12,432894	0,040898	0,089142	-0,052549	8,446188	-2,400047	-0,472176	0,040898	0,089142	-0,052549	8,446188	-2,400047	-0,472176
16:05:20,87	0,254943	3,480039	-0,275992	0,216994	-2,471973	-1,427983	0,041584	0,086744	-0,049457	1,551259	0,829993	-0,493501	-0,769284	-2,941570	-1,310611	-14,021528	15,254242	12,506107	0,041584	0,086744	-0,049457	8,360628	-2,434320	-0,493501	0,041584	0,086744	-0,049457	8,360628	-2,434320	-0,493501
16:05:20,92	0,254943	3,480039	-0,275992	0,216994	-2,471973	-1,427983	0,044344	0,087894	-0,049792	1,507659	0,947665	-0,420288	-0,768120	-2,939823	-1,308320	-14,024522	15,229391	12,460802	0,044344	0,087894	-0,049792	8,407368	-2,533339	-0,420288	0,044344	0,087894	-0,049792	8,407368	-2,533339	-0,420288
16:05:20,97	0,254943	3,480039	-0,275992	0,216994	-2,471973	-1,427983	0,042249	0,087759	-0,047501	1,491658	0,848550	-0,465593	-0,768680	-2,938103	-1,310669	-14,005379	15,231827	12,438046	0,042249	0,087759	-0,047501	8,380773	-2,467984	-0,465593	0,042249	0,087759	-0,047501	8,380773	-2,467984	-0,465593
16:05:21,02	0,254943	3,480039	-0,275992	0,216994	-2,471973	-1,427983	0,041039	0,089104	-0,049850	1,433402	0,800990	-0,488349	-0,768080	-2,942503	-1,308672	-14,008477	15,226321	12,484588	0,041039	0,089104	-0,049850	8,428095	-2,420559	-0,488349	0,041039	0,089104	-0,049850	8,428095	-2,420559	-0,488349
16:05:21,07	0,254943	3,480039	-0,275992	0,216994	-2,471973	-1,427983	0,044550	0,086385	-0,047853	1,568469	0,983620	-0,441807	-0,768689	-2,940547	-1,309460	-14,022484	15,261280	12,491362	0,044550	0,086385	-0,047853	8,349726	-2,513526	-0,441807	0,044550	0,086385	-0,047853	8,349726	-2,513526	-0,441807
16:05:21,12	0,254943	3,480039	-0,275992	0,216994	-2,471973	-1,427983	0,043160	0,087891	-0,048641	1,513468	0,881755	-0,435034	-0,772781	-2,939315	-1,307151	-14,005039	15,240796	12,464371	0,043160	0,087891	-0,048641	8,412887	-2,506312	-0,435034	0,043160	0,087891	-0,048641	8,412887	-2,506312	-0,435034
16:05:21,17	0,254943	3,480039	-0,275992	0,216994	-2,471973	-1,427983	0,044139	0,092051	-0,046332	1,288137	0,958026	-0,462024	-0,771409	-2,941298	-1,307514	-14,014359	15,260725	12,490302	0,044139	0,092051	-0,046332	8,514107	-2,506912	-0,462024	0,044139	0,092051	-0,046332	8,514107	-2,506912	-0,462024
16:05:21,22	0,254943	3,480039	-0,275992	0,216994	-2,471973	-1,427983	0,045170	0,089870	-0,046695	1,414103	0,993599	-0,436093	-0,766551	-2,939418	-1,312069	-14,020192	15,241152	12,469400	0,045170	0,089870	-0,046695	8,468932	-2,552269	-0,436093	0,045170	0,089870	-0,046695	8,468932	-2,552269	-0,436093
16:05:21,27	0,254943	3,480039	-0,275992	0,216994	-2,471973	-1,427983	0,041113	0,086604	-0,051250	1,564116	0,787343	-0,456995	-0,769872	-2,940544	-1,308712	-14,033700	15,273027	12,462123	0,041113	0,086604	-0,051250	8,362493	-2,440009	-0,456995	0,041113	0,086604	-0,051250	8,362493	-2,440009	-0,456995
16:05:21,32	0,254943	3,480039	-0,275992	0,216994	-2,471973	-1,427983	0,043749	0,088916	-0,047893	1,464701	0,896789	-0,464272	-0,770891	-2,939340	-1,308497	-13,995984	15,258353	12,474865	0,043749	0,088916	-0,047893	8,444631	-2,537504	-0,464272	0,043749	0,088916	-0,047893	8,444631	-2,537504	-0,464272
16:05:21,37	0,254943	3,480039	-0,275992	0,216994	-2,471973	-1,427983	0,043216	0,090402	-0,047678	1,393615	0,909052	-0,451530	-0,766790	-2,942614	-1,308934	-14,027783	15,252083	12,532007	0,043216	0,090402	-0,047678	8,490143	-2,483369	-0,451530	0,043216	0,090402	-0,047678	8,490143	-2,483369	-0,451530
16:05:21,42	0,254943	3,480039	-0,275992	0,216994	-2,471973	-1,427983	0,044001	0,085212	-0,048115	1,642143	0,925470	-0,394388	-0,768634	-2,940448	-1,309863	-14,005054	15,277425	12,462898	0,044001	0,085212	-0,048115	8,331288	-2,528576	-0,394388	0,044001	0,085212	-0,048115	8,331288	-2,528576	-0,394388
16:05:21,47	0,254943	3,480039	-0,275992	0,216994	-2,471973	-1,427983	0,043047	0,087893	-0,049044	1,536066	0,882919	-0,463497	-0,771652	-2,940529	-1,309105	-14,027691	15,238767	12,456052	0,043047	0,087893	-0,049044	8,435635	-2,496304	-0,463497	0,043047	0,087893	-0,049044	8,435635	-2,496304	-0,463497
16:05:21,52	0,254943	3,480039	-0,275992	0,216994	-2,471973	-1,427983	0,044626	0,090466	-0,048286	1,357475	0,964744	-0,470343	-0,767531	-2,942057	-1,308286	-14,029214	15,236663	12,494749	0,044626	0,090466	-0,048286	8,459021	-2,538419	-0,470343	0,044626	0,090466	-0,048286	8,459021	-2,538419	-0,470343
16:05:21,57	0,254943	3,480039	-0,275992	0,216994	-2,471973	-1,427983	0,043889	0,086133	-0,047467	1,580169	0,926113	-0,431646	-0,766085	-2,938376	-1,307521	-14,024575	15,212031	12,494243	0,043889	0,086133	-0,047467	8,341632	-2,519135	-0,431646	0,043889	0,086133	-0,047467	8,341632	-2,519135	-0,431646
16:05:21,62	0,254943	3,480039	-0,275992	0,216994	-2,471973	-1,427983	0,039978	0,086721	-0,046702	1,530617	0,739106	-0,432152	-0,768014	-2,939573	-1,309493	-14,035071	15,277556	12,460800	0,039978	0,086721	-0,046702	8,338184	-2,399177	-0,432152	0,039978	0,086721	-0,046702	8,338184	-2,399177	-0,432152
16:05:21,67	0,254943	3,480039	-0,275992	0,216994	-2,471973	-1,427983	0,041979	0,087793	-0,048673	1,526330	0,801285	-0,465595	-0,767555	-2,938518	-1,309837	-14,030346	15,252680	12,520964	0,041979	0,087793	-0,048673	8,418111	-2,494045	-0,465595	0,041979	0,087793	-0,048673	8,418111	-2,494045	-0,465595
16:05:21,72	0,254943	3,480039	-0,275992	0,216994	-2,471973	-1,427983	0,040836	0,087923	-0,049018	1,500413	0,758394	-0,405431	-0,765691	-2,938212	-1,307938	-14,000366	15,260864	12,442608	0,040836	0,087923	-0,049018	8,402363	-2,447233	-0,405431	0,040836	0,087923	-0,049018	8,402363	-2,447233	-0,405431
16:05:21,77	0,254943	3,480039	-0,275992	0,216994	-2,471973	-1,427983	0,039639	0,086461	-0,047119	1,598491	0,718028	-0,483787	-0,770419	-2,939016	-1,307539	-14,009609	15,265880	12,465910	0,039639	0,086461	-0,047119	8,385709	-2,393645	-0,483787	0,039639	0,086461	-0,047119	8,385709	-2,393645	-0,483787
16:05:21,82	0,254943	3,480039	-0,275992	0,216994	-2,471973	-1,427983	0,042699	0,090155	-0,046720	1,406161	0,866652	-0,460485	-0,764642	-2,940918	-1,309485	-14,052427	15,233052	12,467199	0,042699	0,090155	-0,046720	8,483305	-2,485256	-0,460485	0,042699	0,090155	-0,046720	8,483305	-2,485256	-0,460485
16:05:21,87	0,254943	3,480039	-0,275992	0,216994	-2,471973	-1,427983	0,041458	0,084201	-0,048666	1,665937	0,781442	-0,459196	-0,765294	-2,944440	-1,306078	-14,035690	15,245520	12,445338	0,041458	0,084201	-0,048666	8,275681	-2,473031	-0,459196	0,041458	0,084201	-0,048666	8,275681	-2,473031	-0,459196
16:05:21,92	0,254943	3,480039	-0,275992	0,216994	-2,471973	-1,427983	0,044834	0,083004	-0,045259	1,747321	0,965222	-0,481058	-0,769888	-2,941352	-1,309078	-14,031674	15,250398	12,485703	0,044834	0,083004	-0,045259	8,263141	-2,554218	-0,481058	0,044834	0,083004	-0,045259	8,263141	-2,554218	-0,481058
16:05:21,97	0,254943	3,480039	-0,275992	0,216994	-2,471973	-1,427983	0,044456	0,088526	-0,048259	1,466401	0,946635	-0,440692	-0,765107	-2,939337	-1,309446	-14,024452	15,215767	12,511709	0,044456	0,088526	-0,048259	8,415710	-2,543177	-0,440692	0,044456	0,088526	-0,048259	8,415710	-2,543177	-0,440692
16:05:22,02	0,254943	3,480039	-0,275992	0,216994	-2,471973	-1,427983	0,040321	0,085393	-0,048627	1,602933	0,755194	-0,414686	-0,769842	-2,939362	-1,305971	-14,016859	15,266577	12,484482	0,040321	0,085393	-0,048627	8,306307	-2,410035	-0,414686	0,040321	0,085393	-0,048627	8,306307	-2,410035	-0,414686
16:05:22,07	0,254943	3,480039	-0,275992	0,216994	-2,471973	-1,427983	0,042710	0,089482	-0,045152	1,438141	0,860573	-0,441913	-0,770519	-2,939237	-1,308178	-14,037907	15,226476	12,494348	0,042710	0,089482	-0,045152	8,462446	-2,492163	-0,441913	0,042710	0,089482	-0,045152	8,462446	-2,492163	-0,441913
16:05:22,12	0,254943	3,480039	-0,275992	0,216994	-2,471973	-1,427983	0,042941	0,090130	-0,047358	1,359183	0,874393	-0,432047	-0,771929	-2,938221	-1,306583	-14,028577	15,270850	12,464328	0,042941	0,090130	-0,047358	8,434370	-2,496454	-0,432047	0,042941	0,090130	-0,047358	8,434370	-2,496454	-0,432047
16:05:22,17	0,254943	3,480039	-0,275992	0,216994	-2,471973	-1,427983	0,042766	0,091860	-0,045764	1,312319	0,851187	-0,462067	-0,765694	-2,939039	-1,309065	-13,987141	15,231749	12,480863	0,042766	0,091860	-0,045764	8,523308	-2,505924	-0,462067	0,042766	0,091860	-0,045764	8,523308	-2,505924	-0,462067
16:05:22,22	0,254943	3,480039	-0,275992	0,216994	-2,471973	-1,427983	0,040357	0,086051	-0,048246	1,601229	0,781375	-0,445532	-0,768635	-2,939203	-1,310997	-13,988105	15,257921	12,501735	0,040357	0,086051	-0,048246	8,356232	-2,386660	-0,445532	0,040357	0,086051	-0,048246	8,356232	-2,386660	-0,445532
16:05:22,27	0,254943	3,480039	-0,275992	0,216994	-2,471973	-1,427983	0,041969	0,088516	-0,050178	1,495254	0,851269	-0,424660	-0,766005	-2,941634	-1,309936	-13,994650	15,216163	12,476898	0,041969	0,088516	-0,050178	8,443728	-2,443295	-0,424660	0,041969	0,088516	-0,050178	8,443728	-2,443295	-0,424660
16:05:22,32	0,254943	3,480039	-0,275992	0,216994	-2,471973	-1,427983	0,042759	0,085022	-0,049116	1,637463	0,907570	-0,449497	-0,771018	-2,940778	-1,305600	-14,023167	15,265426	12,459645	0,042759	0,085022	-0,049116	8,311721	-2,449024	-0,449497	0,042759	0,085022	-0,049116	8,311721	-2,449024	-0,449497
16:05:22,37	0,254943	3,480039	-0,275992	0,216994	-2,471973	-1,427983	0,044525	0,089792	-0,044781	1,417831	0,950053	-0,466751	-0,770563	-2,941703	-1,310291	-14,072831	15,243253	12,447706	0,044525	0,089792	-0,044781	8,466531	-2,545140	-0,466751	0,044525	0,089792	-0,044781	8,466531	-2,545140	-0,466751
16:05:22,42	0,254943	3,480039	-0,275992	0,216994	-2,471973	-1,427983	0,045098	0,088936	-0,049472	1,418337	0,947939	-0,478689	-0,769884	-2,940552	-1,309478	-14,033787	15,266544	12,476915	0,045098	0,088936	-0,049472	8,399798	-2,592255	-0,478689	0,045098	0,088936	-0,049472	8,399798	-2,592255	-0,478689
16:05:22,47	0,254943	3,480039	-0,275992	0,216994	-2,471973	-1,427983	0,043762	0,088923	-0,048659	1,458715	0,900638	-0,449481	-0,770474	-2,942090	-1,309881	-14,046521	15,285453	12,458186	0,043762	0,088923	-0,048659	8,439141	-2,534686	-0,449481	0,043762	0,088923	-0,048659	8,439141	-2,534686	-0,449481
16:05:22,52	0,254943	3,480039	-0,275992	0,216994	-2,471973	-1,427983	0,045389	0,088665	-0,049062	1,482121	0,964739	-0,468210	-0,765763	-2,939446	-1,308711	-14,034465	15,264203	12,462721	0,045389	0,088665	-0,049062	8,442321	-2,598272	-0,468210	0,045389	0,088665	-0,049062	8,442321	-2,598272	-0,468210
16:05:22,57	0,254943	3,480039	-0,275992	0,216994	-2,471973	-1,427983	0,040744	0,085907	-0,047892	1,613179	0,744267	-0,463675	-0,771427	-2,938649	-1,309487	-14,006867	15,236151	12,462765	0,040744	0,085907	-0,047892	8,356852	-2,454117	-0,463675	0,040744	0,085907	-0,047892	8,356852	-2,454117	-0,463675
16:05:22,62	0,254943	3,480039	-0,275992	0,216994	-2,471973	-1,427983	0,042886	0,091211	-0,048667	1,326874	0,893577	-0,463630	-0,766992	-2,935208	-1,309801	-13,996293	15,262105	12,481106	0,042886	0,091211	-0,048667	8,486912	-2,472953	-0,463630	0,042886	0,091211	-0,048667	8,486912	-2,472953	-0,463630
16:05:22,67	0,254943	3,480039	-0,275992	0,216994	-2,471973	-1,427983	0,037688	0,089091	-0,048982	1,464871	0,619462	-0,445289	-0,766984	-2,942808	-1,311011	-14,049904	15,250218	12,497037	0,037688	0,089091	-0,048982	8,458501	-2,339026	-0,445289	0,037688	0,089091	-0,048982	8,458501	-2,339026	-0,445289
16:05:22,72	0,254943	3,480039	-0,275992	0,216994	-2,471973	-1,427983	0,044266	0,085283	-0,050192	1,625763	0,921037	-0,429358	-0,766886	-2,943591	-1,308639	-14,008072	15,250345	12,519295	0,044266	0,085283	-0,050192	8,320501	-2,553830	-0,429358	0,044266	0,085283	-0,050192	8,320501	-2,553830	-0,429358
16:05:22,77	0,254943	3,480039	-0,275992	0,216994	-2,471973	-1,427983	0,044894	0,084807	-0,047820	1,671546	0,989892	-0,407101	-0,767913	-2,940266	-1,308178	-13,990875	15,272198	12,455251	0,044894	0,084807	-0,047820	8,328910	-2,534325	-0,407101	0,044894	0,084807	-0,047820	8,328910	-2,534325	-0,407101
16:05:22,82	0,254943	3,480039	-0,275992	0,216994	-2,471973	-1,427983	0,042529	0,087359	-0,047358	1,566385	0,870843	-0,471144	-0,764558	-2,940485	-1,309927	-14,010989	15,246028	12,502664	0,042529	0,087359	-0,047358	8,424052	-2,467668	-0,471144	0,042529	0,087359	-0,047358	8,424052	-2,467668	-0,471144
16:05:22,87	0,254943	3,480039	-0,275992	0,216994	-2,471973	-1,427983	0,041041	0,084344	-0,049108	1,690459	0,789135	-0,423732	-0,766889	-2,938905	-1,307135	-14,009245	15,263031	12,480731	0,041041	0,084344	-0,049108	8,311426	-2,432572	-0,423732	0,041041	0,084344	-0,049108	8,311426	-2,432572	-0,423732
16:05:22,92	0,254943	3,480039	-0,275992	0,216994	-2,471973	-1,427983	0,040838	0,087153	-0,046315	1,559972	0,771599	-0,445664	-0,766883	-2,939827	-1,305566	-14,001901	15,237190	12,488428	0,040838	0,087153	-0,046315	8,401470	-2,434190	-0,445664	0,040838	0,087153	-0,046315	8,401470	-2,434190	-0,445664
16:05:22,97	0,254943	3,480039	-0,275992	0,216994	-2,471973	-1,427983	0,041634	0,086687	-0,044747	1,565509	0,832258	-0,437967	-0,766981	-2,940239	-1,309073	-14,043745	15,246886	12,500915	0,041634	0,086687	-0,044747	8,370408	-2,435995	-0,437967	0,041634	0,086687	-0,044747	8,370408	-2,435995	-0,437967
16:05:23,02	0,254943	3,480039	-0,275992	0,216994	-2,471973	-1,427983	0,042039	0,086565	-0,048254	1,559294	0,812252	-0,425481	-0,766899	-2,938392	-1,307143	-14,006754	15,243525	12,470470	0,042039	0,086565	-0,048254	8,354668	-2,487823	-0,425481	0,042039	0,086565	-0,048254	8,354668	-2,487823	-0,425481
16:05:23,07	0,254943	3,480039	-0,275992	0,216994	-2,471973	-1,427983	0,040398	0,087418	-0,046324	1,530550	0,760651	-0,455925	-0,767521	-2,939744	-1,309463	-14,021634	15,251084	12,490137	0,040398	0,087418	-0,046324	8,392844	-2,410629	-0,455925	0,040398	0,087418	-0,046324	8,392844	-2,410629	-0,455925
16:05:23,12	0,254943	3,480039	-0,275992	0,216994	-2,471973	-1,427983	0,041880	0,087281	-0,048643	1,536784	0,821049	-0,436258	-0,771036	-2,941556	-1,306779	-14,026598	15,245949	12,440274	0,041880	0,087281	-0,048643	8,388317	-2,466568	-0,436258	0,041880	0,087281	-0,048643	8,388317	-2,466568	-0,436258
16:05:23,17	0,254943	3,480039	-0,275992	0,216994	-2,471973	-1,427983	0,045208	0,089418	-0,045959	1,418702	0,992326	-0,486121	-0,772210	-2,937935	-1,307177	-14,027346	15,286712	12,451855	0,045208	0,089418	-0,045959	8,438034	-2,556467	-0,486121	0,045208	0,089418	-0,045959	8,438034	-2,556467	-0,486121
16:05:23,22	0,254943	3,480039	-0,275992	0,216994	-2,471973	-1,427983	0,042658	0,092246	-0,046357	1,306582	0,838727	-0,474541	-0,770370	-2,939502	-1,308311	-13,994985	15,288576	12,462047	0,042658	0,092246	-0,046357	8,547898	-2,509937	-0,474541	0,042658	0,092246	-0,046357	8,547898	-2,509937	-0,474541
16:05:23,27	0,254943	3,480039	-0,275992	0,216994	-2,471973	-1,427983	0,043096	0,089869	-0,047491	1,447972	0,888587	-0,464348	-0,770452	-2,940302	-1,308350	-14,032417	15,269122	12,427784	0,043096	0,089869	-0,047491	8,502708	-2,494446	-0,464348	0,043096	0,089869	-0,047491	8,502708	-2,494446	-0,464348
16:05:23,32	0,254943	3,480039	-0,275992	0,216994	-2,471973	-1,427983	0,043829	0,089540	-0,047531	1,429534	0,904029	-0,498611	-0,766033	-2,943255	-1,308962	-14,016232	15,224407	12,482603	0,043829	0,089540	-0,047531	8,458415	-2,536569	-0,498611	0,043829	0,089540	-0,047531	8,458415	-2,536569	-0,498611
16:05:23,37	0,254943	3,480039	-0,275992	0,216994	-2,471973	-1,427983	0,044177	0,084236	-0,048143	1,674679	0,958481	-0,443792	-0,767483	-2,941275	-1,308301	-14,014352	15,256032	12,471124	0,044177	0,084236	-0,048143	8,287244	-2,509408	-0,443792	0,044177	0,084236	-0,048143	8,287244	-2,509408	-0,443792
16:05:23,42	0,254943	3,480039	-0,275992	0,216994	-2,471973	-1,427983	0,043188	0,086482	-0,047482	1,586220	0,892855	-0,455271	-0,765804	-2,937623	-1,308674	-14,031827	15,235006	12,520141	0,043188	0,086482	-0,047482	8,375089	-2,497376	-0,455271	0,043188	0,086482	-0,047482	8,375089	-2,497376	-0,455271
16:05:23,47	0,254943	3,480039	-0,275992	0,216994	-2,471973	-1,427983	0,039185	0,086854	-0,047855	1,539933	0,680116	-0,406254	-0,768103	-2,943766	-1,306730	-14,031257	15,242677	12,488818	0,039185	0,086854	-0,047855	8,357998	-2,395938	-0,406254	0,039185	0,086854	-0,047855	8,357998	-2,395938	-0,406254
16:05:23,52	0,254943	3,480039	-0,275992	0,216994	-2,471973	-1,427983	0,045655	0,085773	-0,045911	1,603086	1,013193	-0,437577	-0,769285	-2,939098	-1,309448	-14,010081	15,234677	12,509867	0,045655	0,085773	-0,045911	8,336274	-2,570723	-0,437577	0,045655	0,085773	-0,045911	8,336274	-2,570723	-0,437577
16:05:23,57	0,254943	3,480039	-0,275992	0,216994	-2,471973	-1,427983	0,042203	0,089131	-0,048628	1,432123	0,856010	-0,416528	-0,767022	-2,941847	-1,309777	-14,026616	15,262512	12,492539	0,042203	0,089131	-0,048628	8,428923	-2,456897	-0,416528	0,042203	0,089131	-0,048628	8,428923	-2,456897	-0,416528
16:05:23,62	0,254943	3,480039	-0,275992	0,216994	-2,471973	-1,427983	0,043453	0,085797	-0,048958	1,621346	0,892780	-0,433856	-0,768270	-2,940097	-1,310447	-14,030363	15,258419	12,478766	0,043453	0,085797	-0,048958	8,356402	-2,518263	-0,433856	0,043453	0,085797	-0,048958	8,356402	-2,518263	-0,433856
16:05:23,67	0,254943	3,480039	-0,275992	0,216994	-2,471973	-1,427983	0,042561	0,087752	-0,049627	1,514248	0,845201	-0,447629	-0,766363	-2,942853	-1,302466	-14,049594	15,241307	12,486804	0,042561	0,087752	-0,049627	8,402802	-2,495825	-0,447629	0,042561	0,087752	-0,049627	8,402802	-2,495825	-0,447629
16:05:23,72	0,254943	3,480039	-0,275992	0,216994	-2,471973	-1,427983	0,043994	0,084723	-0,041647	1,647344	0,911638	-0,439591	-0,767606	-2,940715	-1,309086	-14,057097	15,230084	12,490652	0,043994	0,084723	-0,041647	8,298087	-2,541908	-0,439591	0,043994	0,084723	-0,041647	8,298087	-2,541908	-0,439591
16:05:23,77	0,254943	3,480039	-0,275992	0,216994	-2,471973	-1,427983	0,042764	0,086869	-0,048266	1,522299	0,846778	-0,435743	-0,768983	-2,940845	-1,307853	-14,007218	15,198288	12,464695	0,042764	0,086869	-0,048266	8,341477	-2,510192	-0,435743	0,042764	0,086869	-0,048266	8,341477	-2,510192	-0,435743
16:05:23,82	0,254943	3,480039	-0,275992	0,216994	-2,471973	-1,427983	0,043565	0,087996	-0,047033	1,461056	0,947540	-0,461700	-0,767529	-2,937349	-1,306560	-14,024724	15,251026	12,488755	0,043565	0,087996	-0,047033	8,368767	-2,472333	-0,461700	0,043565	0,087996	-0,047033	8,368767	-2,472333	-0,461700
16:05:23,87	0,254943	3,480039	-0,275992	0,216994	-2,471973	-1,427983	0,039810	0,088485	-0,045741	1,472565	0,710755	-0,437640	-0,771644	-2,940404	-1,307542	-14,032892	15,261530	12,470439	0,039810	0,088485	-0,045741	8,418636	-2,414358	-0,437640	0,039810	0,088485	-0,045741	8,418636	-2,414358	-0,437640
16:05:23,92	0,254943	3,480039	-0,275992	0,216994	-2,471973	-1,427983	0,044514	0,090521	-0,046723	1,371698	0,943022	-0,455956	-0,769221	-2,940997	-1,306751	-14,007315	15,267214	12,465363	0,044514	0,090521	-0,046723	8,477606	-2,551331	-0,455956	0,044514	0,090521	-0,046723	8,477606	-2,551331	-0,455956
16:05:23,97	0,254943	3,480039	-0,275992	0,216994	-2,471973	-1,427983	0,043816	0,088126	-0,045932	1,513946	0,926009	-0,461032	-0,767579	-2,939223	-1,305557	-14,040269	15,222855	12,529510	0,043816	0,088126	-0,045932	8,431851	-2,513513	-0,461032	0,043816	0,088126	-0,045932	8,431851	-2,513513	-0,461032
16:05:24,02	0,254943	3,480039	-0,275992	0,216994	-2,471973	-1,427983	0,041459	0,087592	-0,044737	1,486850	0,797083	-0,396885	-0,772199	-2,939325	-1,306765	-14,022352	15,280343	12,470525	0,041459	0,087592	-0,044737	8,362792	-2,457410	-0,396885	0,041459	0,087592	-0,044737	8,362792	-2,457410	-0,396885
16:05:24,07	0,254943	3,480039	-0,275992	0,216994	-2,471973	-1,427983	0,043857	0,091542	-0,045946	1,340194	0,908581	-0,455870	-0,767498	-2,946572	-1,307508	-14,038524	15,262855	12,475166	0,043857	0,091542	-0,045946	8,526213	-2,534200	-0,455870	0,043857	0,091542	-0,045946	8,526213	-2,534200	-0,455870
16:05:24,12	0,254943	3,480039	-0,275992	0,216994	-2,471973	-1,427983	0,047782	0,083847	-0,046689	1,717109	1,107412	-0,451229	-0,771632	-2,939587	-1,307165	-14,034918	15,284182	12,461389	0,047782	0,083847	-0,046689	8,299062	-2,643469	-0,451229	0,047782	0,083847	-0,046689	8,299062	-2,643469	-0,451229
16:05:24,17	0,254943	3,480039	-0,275992	0,216994	-2,471973	-1,427983	0,043800	0,090920	-0,046346	1,369583	0,892805	-0,465006	-0,767502	-2,942265	-1,305996	-14,024119	15,226907	12,434823	0,043800	0,090920	-0,046346	8,506769	-2,545487	-0,465006	0,043800	0,090920	-0,046346	8,506769	-2,545487	-0,465006
16:05:24,22	0,254943	3,480039	-0,275992	0,216994	-2,471973	-1,427983	0,044054	0,086003	-0,045177	1,581030	0,944014	-0,491572	-0,768749	-2,940150	-1,306373	-14,048676	15,238630	12,479385	0,044054	0,086003	-0,045177	8,332284	-2,514233	-0,491572	0,044054	0,086003	-0,045177	8,332284	-2,514233	-0,491572
16:05:24,27	0,254943	3,480039	-0,275992	0,216994	-2,471973	-1,427983	0,042846	0,088141	-0,045554	1,467743	0,854045	-0,447010	-0,768728	-2,942629	-1,307157	-14,054435	15,261423	12,460906	0,042846	0,088141	-0,045554	8,386808	-2,509338	-0,447010	0,042846	0,088141	-0,045554	8,386808	-2,509338	-0,447010
16:05:24,32	0,254943	3,480039	-0,275992	0,216994	-2,471973	-1,427983	0,044983	0,086883	-0,046338	1,549992	0,948788	-0,465489	-0,767559	-2,938453	-1,306772	-14,052572	15,278642	12,476562	0,044983	0,086883	-0,046338	8,370345	-2,582353	-0,465489	0,044983	0,086883	-0,046338	8,370345	-2,582353	-0,465489
16:05:24,37	0,254943	3,480039	-0,275992	0,216994	-2,471973	-1,427983	0,040781	0,087959	-0,045953	1,509894	0,723323	-0,449833	-0,768706	-2,938361	-1,309062	-14,029736	15,283921	12,521311	0,040781	0,087959	-0,045953	8,414696	-2,478014	-0,449833	0,040781	0,087959	-0,045953	8,414696	-2,478014	-0,449833
16:05:24,42	0,254943	3,480039	-0,275992	0,216994	-2,471973	-1,427983	0,041276	0,088998	-0,048243	1,471856	0,766169	-0,405084	-0,770457	-2,941657	-1,307531	-14,033026	15,266055	12,475443	0,041276	0,088998	-0,048243	8,458220	-2,473979	-0,405084	0,041276	0,088998	-0,048243	8,458220	-2,473979	-0,405084
16:05:24,47	0,254943	3,480039	-0,275992	0,216994	-2,471973	-1,427983	0,045006	0,088867	-0,046712	1,461588	0,966204	-0,450952	-0,768636	-2,942657	-1,309829	-13,998033	15,248404	12,490618	0,045006	0,088867	-0,046712	8,437612	-2,566735	-0,450952	0,045006	0,088867	-0,046712	8,437612	-2,566735	-0,450952
16:05:24,52	0,254943	3,480039	-0,275992	0,216994	-2,471973	-1,427983	0,044961	0,086790	-0,049010	1,571793	1,002992	-0,435777	-0,768694	-2,939549	-1,305195	-14,023211	15,238624	12,483350	0,044961	0,086790	-0,049010	8,384787	-2,526412	-0,435777	0,044961	0,086790	-0,049010	8,384787	-2,526412	-0,435777
16:05:24,57	0,254943	3,480039	-0,275992	0,216994	-2,471973	-1,427983	0,042298	0,088394	-0,044376	1,467319	0,847614	-0,443045	-0,767528	-2,941156	-1,307537	-14,042213	15,272274	12,471476	0,042298	0,088394	-0,044376	8,406237	-2,472764	-0,443045	0,042298	0,088394	-0,044376	8,406237	-2,472764	-0,443045
16:05:24,62	0,254943	3,480039	-0,275992	0,216994	-2,471973	-1,427983	0,043107	0,086581	-0,046717	1,581239	0,856422	-0,454919	-0,768514	-2,938505	-1,305601	-14,034612	15,255500	12,473943	0,043107	0,086581	-0,046717	8,377833	-2,527494	-0,454919	0,043107	0,086581	-0,046717	8,377833	-2,527494	-0,454919
16:05:24,67	0,254943	3,480039	-0,275992	0,216994	-2,471973	-1,427983	0,041304	0,088760	-0,044781	1,457182	0,777629	-0,452452	-0,767533	-2,941409	-1,305907	-14,033610	15,232339	12,477154	0,041304	0,088760	-0,044781	8,424861	-2,464741	-0,452452	0,041304	0,088760	-0,044781	8,424861	-2,464741	-0,452452
16:05:24,72	0,254943	3,480039	-0,275992	0,216994	-2,471973	-1,427983	0,043329	0,086459	-0,045088	1,557307	0,895363	-0,449242	-0,768012	-2,938239	-1,303257	-14,000425	15,291062	12,469393	0,043329	0,086459	-0,045088	8,344312	-2,505949	-0,449242	0,043329	0,086459	-0,045088	8,344312	-2,505949	-0,449242
16:05:24,77	0,254943	3,480039	-0,275992	0,216994	-2,471973	-1,427983	0,040823	0,088458	-0,042437	1,520780	0,764453	-0,457002	-0,766804	-2,940129	-1,305580	-14,044588	15,268195	12,494682	0,040823	0,088458	-0,042437	8,464747	-2,440174	-0,457002	0,040823	0,088458	-0,042437	8,464747	-2,440174	-0,457002
16:05:24,82	0,254943	3,480039	-0,275992	0,216994	-2,471973	-1,427983	0,041855	0,086467	-0,044761	1,582425	0,791298	-0,431713	-0,770466	-2,940408	-1,307551	-14,032874	15,256223	12,455942	0,041855	0,086467	-0,044761	8,370102	-2,494333	-0,431713	0,041855	0,086467	-0,044761	8,370102	-2,494333	-0,431713
16:05:24,87	0,254943	3,480039	-0,275992	0,216994	-2,471973	-1,427983	0,043928	0,089499	-0,046732	1,420257	0,915231	-0,470453	-0,767574	-2,939904	-1,308328	-14,053436	15,255964	12,466883	0,043928	0,089499	-0,046732	8,445935	-2,533139	-0,470453	0,043928	0,089499	-0,046732	8,445935	-2,533139	-0,470453
16:05:24,92	0,254943	3,480039	-0,275992	0,216994	-2,471973	-1,427983	0,042045	0,087246	-0,047509	1,526897	0,799647	-0,459512	-0,768723	-2,941156	-1,307919	-14,047917	15,274331	12,486162	0,042045	0,087246	-0,047509	8,375731	-2,500921	-0,459512	0,042045	0,087246	-0,047509	8,375731	-2,500921	-0,459512
16:05:24,97	0,254943	3,480039	-0,275992	0,216994	-2,471973	-1,427983	0,043704	0,087615	-0,047099	1,526381	0,881497	-0,440233	-0,769778	-2,942005	-1,309472	-14,045926	15,236793	12,483153	0,043704	0,087615	-0,047099	8,404171	-2,549283	-0,440233	0,043704	0,087615	-0,047099	8,404171	-2,549283	-0,440233
16:05:25,02	0,254943	3,480039	-0,275992	0,216994	-2,471973	-1,427983	0,044967	0,088105	-0,048653	1,469392	0,967661	-0,443242	-0,768966	-2,940027	-1,305570	-14,013170	15,241595	12,493143	0,044967	0,088105	-0,048653	8,385642	-2,562256	-0,443242	0,044967	0,088105	-0,048653	8,385642	-2,562256	-0,443242
16:05:25,07	0,254943	3,480039	-0,275992	0,216994	-2,471973	-1,427983	0,042848	0,088390	-0,044751	1,475096	0,883454	-0,433253	-0,765219	-2,943281	-1,308284	-14,051905	15,235913	12,500020	0,042848	0,088390	-0,044751	8,413737	-2,480144	-0,433253	0,042848	0,088390	-0,044751	8,413737	-2,480144	-0,433253
16:05:25,12	0,254943	3,480039	-0,275992	0,216994	-2,471973	-1,427983	0,043792	0,083518	-0,047465	1,704155	0,901829	-0,426375	-0,768068	-2,940785	-1,307859	-14,059435	15,266913	12,487789	0,043792	0,083518	-0,047465	8,260339	-2,535859	-0,426375	0,043792	0,083518	-0,047465	8,260339	-2,535859	-0,426375
16:05:25,17	0,254943	3,480039	-0,275992	0,216994	-2,471973	-1,427983	0,043055	0,087234	-0,047039	1,534037	0,841496	-0,438606	-0,766773	-2,940269	-1,307011	-14,016872	15,243858	12,512642	0,043055	0,087234	-0,047039	8,381879	-2,538356	-0,438606	0,043055	0,087234	-0,047039	8,381879	-2,538356	-0,438606
16:05:25,22	0,254943	3,480039	-0,275992	0,216994	-2,471973	-1,427983	0,041961	0,086370	-0,046191	1,580260	0,832981	-0,413753	-0,766354	-2,940184	-1,305172	-14,026211	15,228134	12,507567	0,041961	0,086370	-0,046191	8,360308	-2,460969	-0,413753	0,041961	0,086370	-0,046191	8,360308	-2,460969	-0,413753
16:05:25,27	0,254943	3,480039	-0,275992	0,216994	-2,471973	-1,427983	0,041678	0,086050	-0,044353	1,578597	0,818033	-0,418828	-0,768164	-2,939772	-1,307543	-14,047010	15,235928	12,475305	0,041678	0,086050	-0,044353	8,333550	-2,453693	-0,418828	0,041678	0,086050	-0,044353	8,333550	-2,453693	-0,418828
16:05:25,32	0,254943	3,480039	-0,275992	0,216994	-2,471973	-1,427983	0,042227	0,087823	-0,046723	1,482765	0,824654	-0,451090	-0,768685	-2,939291	-1,306374	-14,027901	15,267747	12,470553	0,042227	0,087823	-0,046723	8,376878	-2,490142	-0,451090	0,042227	0,087823	-0,046723	8,376878	-2,490142	-0,451090
16:05:25,37	0,254943	3,480039	-0,275992	0,216994	-2,471973	-1,427983	0,042070	0,088515	-0,045555	1,483899	0,817158	-0,455842	-0,770044	-2,941904	-1,308182	-14,069256	15,273081	12,491815	0,042070	0,088515	-0,045555	8,432322	-2,485356	-0,455842	0,042070	0,088515	-0,045555	8,432322	-2,485356	-0,455842
16:05:25,42	0,254943	3,480039	-0,275992	0,216994	-2,471973	-1,427983	0,045012	0,088386	-0,047363	1,474570	0,931672	-0,434581	-0,768295	-2,939300	-1,305600	-14,054927	15,274737	12,482762	0,045012	0,088386	-0,047363	8,412835	-2,601807	-0,434581	0,045012	0,088386	-0,047363	8,412835	-2,601807	-0,434581
16:05:25,47	0,254943	3,480039	-0,275992	0,216994	-2,471973	-1,427983	0,041883	0,088173	-0,044780	1,494208	0,780543	-0,443633	-0,766425	-2,943340	-1,307163	-14,074634	15,241167	12,455917	0,041883	0,088173	-0,044780	8,415808	-2,507307	-0,443633	0,041883	0,088173	-0,044780	8,415808	-2,507307	-0,443633
16:05:25,52	0,254943	3,480039	-0,275992	0,216994	-2,471973	-1,427983	0,044447	0,084533	-0,046344	1,644556	0,913556	-0,470478	-0,768099	-2,937615	-1,303284	-14,037167	15,281297	12,459861	0,044447	0,084533	-0,046344	8,280425	-2,575517	-0,470478	0,044447	0,084533	-0,046344	8,280425	-2,575517	-0,470478
16:05:25,57	0,254943	3,480039	-0,275992	0,216994	-2,471973	-1,427983	0,040326	0,088846	-0,042464	1,473781	0,711641	-0,466534	-0,769315	-2,941592	-1,305986	-14,055410	15,273792	12,475188	0,040326	0,088846	-0,042464	8,448198	-2,453925	-0,466534	0,040326	0,088846	-0,042464	8,448198	-2,453925	-0,466534
16:05:25,62	0,254943	3,480039	-0,275992	0,216994	-2,471973	-1,427983	0,044378	0,087910	-0,045166	1,506825	0,910297	-0,451207	-0,768174	-2,942367	-1,307554	-14,064511	15,245780	12,456040	0,044378	0,087910	-0,045166	8,407777	-2,573348	-0,451207	0,044378	0,087910	-0,045166	8,407777	-2,573348	-0,451207
16:05:25,67	0,254943	3,480039	-0,275992	0,216994	-2,471973	-1,427983	0,044479	0,086535	-0,046735	1,549544	0,921691	-0,470355	-0,767505	-2,936823	-1,304942	-14,017540	15,256438	12,485933	0,044479	0,086535	-0,046735	8,342516	-2,569910	-0,470355	0,044479	0,086535	-0,046735	8,342516	-2,569910	-0,470355
16:05:25,72	0,254943	3,480039	-0,275992	0,216994	-2,471973	-1,427983	0,039343	0,088727	-0,044122	1,468246	0,689969	-0,440462	-0,770447	-2,939611	-1,307058	-14,035176	15,296757	12,471621	0,039343	0,088727	-0,044122	8,433335	-2,398457	-0,440462	0,039343	0,088727	-0,044122	8,433335	-2,398457	-0,440462
16:05:25,77	0,254943	3,480039	-0,275992	0,216994	-2,471973	-1,427983	0,043228	0,089881	-0,046239	1,434331	0,856561	-0,454774	-0,770002	-2,942190	-1,308187	-14,041939	15,240612	12,466236	0,043228	0,089881	-0,046239	8,490018	-2,536845	-0,454774	0,043228	0,089881	-0,046239	8,490018	-2,536845	-0,454774
16:05:25,82	0,254943	3,480039	-0,275992	0,216994	-2,471973	-1,427983	0,045239	0,088206	-0,047368	1,469462	0,983365	-0,460159	-0,768742	-2,944181	-1,302468	-14,066980	15,251964	12,491563	0,045239	0,088206	-0,047368	8,393609	-2,567929	-0,460159	0,045239	0,088206	-0,047368	8,393609	-2,567929	-0,460159
16:05:25,87	0,254943	3,480039	-0,275992	0,216994	-2,471973	-1,427983	0,046334	0,086119	-0,041649	1,575258	1,012913	-0,434833	-0,768070	-2,941829	-1,304825	-14,022212	15,249029	12,444456	0,046334	0,086119	-0,041649	8,335633	-2,624293	-0,434833	0,046334	0,086119	-0,041649	8,335633	-2,624293	-0,434833
16:05:25,92	0,254943	3,480039	-0,275992	0,216994	-2,471973	-1,427983	0,043961	0,086714	-0,044005	1,564204	0,929751	-0,481939	-0,768967	-2,937013	-1,305294	-14,023111	15,276507	12,454266	0,043961	0,086714	-0,044005	8,371221	-2,521170	-0,481939	0,043961	0,086714	-0,044005	8,371221	-2,521170	-0,481939
16:05:25,97	0,254943	3,480039	-0,275992	0,216994	-2,471973	-1,427983	0,040238	0,089898	-0,044474	1,421956	0,721664	-0,472130	-0,766342	-2,937117	-1,306370	-14,029517	15,276543	12,486112	0,040238	0,089898	-0,044474	8,478958	-2,437041	-0,472130	0,040238	0,089898	-0,044474	8,478958	-2,437041	-0,472130
16:05:26,02	0,254943	3,480039	-0,275992	0,216994	-2,471973	-1,427983	0,039016	0,087572	-0,045550	1,539718	0,652555	-0,440284	-0,769871	-2,937972	-1,304059	-14,038796	15,282744	12,464882	0,039016	0,087572	-0,045550	8,414155	-2,410224	-0,440284	0,039016	0,087572	-0,045550	8,414155	-2,410224	-0,440284
16:05:26,07	0,254943	3,480039	-0,275992	0,216994	-2,471973	-1,427983	0,041521	0,090202	-0,043240	1,403697	0,771663	-0,461513	-0,765716	-2,943050	-1,305154	-14,016732	15,245110	12,507688	0,041521	0,090202	-0,043240	8,484577	-2,487734	-0,461513	0,041521	0,090202	-0,043240	8,484577	-2,487734	-0,461513
16:05:26,12	0,254943	3,480039	-0,275992	0,216994	-2,471973	-1,427983	0,043841	0,084064	-0,044335	1,701304	0,930220	-0,418708	-0,766927	-2,941088	-1,305981	-14,030310	15,243710	12,464760	0,043841	0,084064	-0,044335	8,300364	-2,511286	-0,418708	0,043841	0,084064	-0,044335	8,300364	-2,511286	-0,418708
16:05:26,17	0,254943	3,480039	-0,275992	0,216994	-2,471973	-1,427983	0,042748	0,086095	-0,045161	1,587740	0,862327	-0,461635	-0,770506	-2,940066	-1,306578	-14,055986	15,272486	12,474725	0,042748	0,086095	-0,045161	8,346159	-2,493381	-0,461635	0,042748	0,086095	-0,045161	8,346159	-2,493381	-0,461635
16:05:26,22	0,254943	3,480039	-0,275992	0,216994	-2,471973	-1,427983	0,043652	0,089705	-0,045758	1,412084	0,872712	-0,451670	-0,769855	-2,942014	-1,305958	-14,028989	15,266748	12,493899	0,043652	0,089705	-0,045758	8,453917	-2,553962	-0,451670	0,043652	0,089705	-0,045758	8,453917	-2,553962	-0,451670
16:05:26,27	0,254943	3,480039	-0,275992	0,216994	-2,471973	-1,427983	0,045014	0,088167	-0,045139	1,500593	0,969776	-0,432497	-0,764041	-2,936659	-1,304054	-14,049848	15,246544	12,474726	0,045014	0,088167	-0,045139	8,421687	-2,563801	-0,432497	0,045014	0,088167	-0,045139	8,421687	-2,563801	-0,432497
16:05:26,32	0,254943	3,480039	-0,275992	0,216994	-2,471973	-1,427983	0,037469	0,085810	-0,043235	1,595232	0,569483	-0,451669	-0,769036	-2,941519	-1,306583	-14,057804	15,257830	12,458165	0,037469	0,085810	-0,043235	8,331299	-2,371826	-0,451669	0,037469	0,085810	-0,043235	8,331299	-2,371826	-0,451669
16:05:26,37	0,254943	3,480039	-0,275992	0,216994	-2,471973	-1,427983	0,044175	0,087705	-0,045763	1,502483	0,905685	-0,468230	-0,763821	-2,936770	-1,304132	-14,022168	15,266969	12,482432	0,044175	0,087705	-0,045763	8,387315	-2,562079	-0,468230	0,044175	0,087705	-0,045763	8,387315	-2,562079	-0,468230
16:05:26,42	0,254943	3,480039	-0,275992	0,216994	-2,471973	-1,427983	0,037455	0,085564	-0,043313	1,639556	0,582507	-0,443963	-0,769226	-2,937782	-1,300169	-14,020720	15,283420	12,457645	0,037455	0,085564	-0,043313	8,356307	-2,357691	-0,443963	0,037455	0,085564	-0,043313	8,356307	-2,357691	-0,443963
16:05:26,47	0,254943	3,480039	-0,275992	0,216994	-2,471973	-1,427983	0,041034	0,089739	-0,039350	1,437432	0,761648	-0,468750	-0,768699	-2,941094	-1,308291	-14,036404	15,280823	12,501027	0,041034	0,089739	-0,039350	8,481913	-2,459509	-0,468750	0,041034	0,089739	-0,039350	8,481913	-2,459509	-0,468750
16:05:26,52	0,254943	3,480039	-0,275992	0,216994	-2,471973	-1,427983	0,043638	0,087626	-0,047472	1,537213	0,884804	-0,425368	-0,769917	-2,938756	-1,306759	-14,042402	15,250325	12,489625	0,043638	0,087626	-0,047472	8,415829	-2,540816	-0,425368	0,043638	0,087626	-0,047472	8,415829	-2,540816	-0,425368
16:05:26,57	0,254943	3,480039	-0,275992	0,216994	-2,471973	-1,427983	0,042223	0,089849	-0,045940	1,392181	0,821262	-0,436770	-0,769030	-2,941670	-1,305589	-14,048968	15,241683	12,481157	0,042223	0,089849	-0,045940	8,445341	-2,493256	-0,436770	0,042223	0,089849	-0,045940	8,445341	-2,493256	-0,436770
16:05:26,62	0,254943	3,480039	-0,275992	0,216994	-2,471973	-1,427983	0,044303	0,087625	-0,044769	1,497087	0,928041	-0,445238	-0,770468	-2,942409	-1,305582	-14,042027	15,262925	12,483827	0,044303	0,087625	-0,044769	8,375625	-2,549733	-0,445238	0,044303	0,087625	-0,044769	8,375625	-2,549733	-0,445238
16:05:26,67	0,254943	3,480039	-0,275992	0,216994	-2,471973	-1,427983	0,045662	0,088501	-0,044763	1,473391	0,994108	-0,442569	-0,766556	-2,941231	-1,304293	-14,047074	15,257705	12,477318	0,045662	0,088501	-0,044763	8,420710	-2,590361	-0,442569	0,045662	0,088501	-0,044763	8,420710	-2,590361	-0,442569
16:05:26,72	0,254943	3,480039	-0,275992	0,216994	-2,471973	-1,427983	0,042685	0,085701	-0,043474	1,611933	0,837565	-0,449077	-0,769738	-2,942833	-1,305572	-14,042569	15,257230	12,493397	0,042685	0,085701	-0,043474	8,339473	-2,513242	-0,449077	0,042685	0,085701	-0,043474	8,339473	-2,513242	-0,449077
16:05:26,77	0,254943	3,480039	-0,275992	0,216994	-2,471973	-1,427983	0,045664	0,087656	-0,044753	1,512132	0,996588	-0,432998	-0,766884	-2,936633	-1,307557	-14,016038	15,298525	12,453462	0,045664	0,087656	-0,044753	8,393113	-2,588035	-0,432998	0,045664	0,087656	-0,044753	8,393113	-2,588035	-0,432998
16:05:26,82	0,254943	3,480039	-0,275992	0,216994	-2,471973	-1,427983	0,038869	0,088284	-0,046738	1,528468	0,645554	-0,472933	-0,766353	-2,941994	-1,305969	-14,040224	15,250877	12,479585	0,038869	0,088284	-0,046738	8,458801	-2,405627	-0,472933	0,038869	0,088284	-0,046738	8,458801	-2,405627	-0,472933
16:05:26,87	0,254943	3,480039	-0,275992	0,216994	-2,471973	-1,427983	0,043245	0,085144	-0,045150	1,638416	0,876009	-0,446810	-0,766017	-2,940650	-1,304620	-14,025538	15,260835	12,463443	0,043245	0,085144	-0,045150	8,322221	-2,518725	-0,446810	0,043245	0,085144	-0,045150	8,322221	-2,518725	-0,446810
16:05:26,92	0,254943	3,480039	-0,275992	0,216994	-2,471973	-1,427983	0,041913	0,085525	-0,043801	1,634555	0,814498	-0,462952	-0,768048	-2,938594	-1,303988	-14,058752	15,283094	12,478198	0,041913	0,085525	-0,043801	8,348293	-2,475694	-0,462952	0,041913	0,085525	-0,043801	8,348293	-2,475694	-0,462952
16:05:26,97	0,254943	3,480039	-0,275992	0,216994	-2,471973	-1,427983	0,041148	0,088312	-0,043169	1,492313	0,734819	-0,448197	-0,768677	-2,939199	-1,305975	-14,027588	15,280749	12,485274	0,041148	0,088312	-0,043169	8,424811	-2,495313	-0,448197	0,041148	0,088312	-0,043169	8,424811	-2,495313	-0,448197
16:05:27,02	0,254943	3,480039	-0,275992	0,216994	-2,471973	-1,427983	0,041987	0,088554	-0,045156	1,493278	0,806592	-0,441121	-0,766934	-2,939205	-1,304822	-14,027269	15,233903	12,463988	0,041987	0,088554	-0,045156	8,444777	-2,489377	-0,441121	0,041987	0,088554	-0,045156	8,444777	-2,489377	-0,441121
16:05:27,07	0,254943	3,480039	-0,275992	0,216994	-2,471973	-1,427983	0,041121	0,087042	-0,044003	1,531521	0,785249	-0,462407	-0,771255	-2,937601	-1,307089	-14,061320	15,287775	12,459667	0,041121	0,087042	-0,044003	8,364284	-2,442722	-0,462407	0,041121	0,087042	-0,044003	8,364284	-2,442722	-0,462407
16:05:27,12	0,254943	3,480039	-0,275992	0,216994	-2,471973	-1,427983	0,041892	0,091585	-0,046270	1,324870	0,768907	-0,466728	-0,766354	-2,939214	-1,306776	-14,038926	15,263633	12,456658	0,041892	0,091585	-0,046270	8,514325	-2,519576	-0,466728	0,041892	0,091585	-0,046270	8,514325	-2,519576	-0,466728
16:05:27,17	0,254943	3,480039	-0,275992	0,216994	-2,471973	-1,427983	0,040838	0,086535	-0,045956	1,577802	0,745580	-0,469737	-0,765382	-2,941094	-1,304147	-14,070034	15,249492	12,469350	0,040838	0,086535	-0,045956	8,370768	-2,460187	-0,469737	0,040838	0,086535	-0,045956	8,370768	-2,460187	-0,469737
16:05:27,22	0,254943	3,480039	-0,275992	0,216994	-2,471973	-1,427983	0,041980	0,084753	-0,043328	1,642654	0,785116	-0,457046	-0,766345	-2,941902	-1,305570	-14,039911	15,263879	12,494306	0,041980	0,084753	-0,043328	8,295750	-2,510331	-0,457046	0,041980	0,084753	-0,043328	8,295750	-2,510331	-0,457046
16:05:27,27	0,254943	3,480039	-0,275992	0,216994	-2,471973	-1,427983	0,043162	0,085183	-0,044751	1,647795	0,865443	-0,432089	-0,768956	-2,941318	-1,305571	-14,028804	15,290324	12,494675	0,043162	0,085183	-0,044751	8,334676	-2,522746	-0,432089	0,043162	0,085183	-0,044751	8,334676	-2,522746	-0,432089
16:05:27,32	0,254943	3,480039	-0,275992	0,216994	-2,471973	-1,427983	0,043961	0,087736	-0,044751	1,543490	0,903401	-0,431720	-0,769844	-2,941474	-1,304424	-14,026323	15,260230	12,468585	0,043961	0,087736	-0,044751	8,430789	-2,547529	-0,431720	0,043961	0,087736	-0,044751	8,430789	-2,547529	-0,431720
16:05:27,37	0,254943	3,480039	-0,275992	0,216994	-2,471973	-1,427983	0,044541	0,088427	-0,043604	1,482728	0,950758	-0,457810	-0,769887	-2,942028	-1,304037	-14,051617	15,273271	12,478628	0,044541	0,088427	-0,043604	8,424282	-2,545705	-0,457810	0,044541	0,088427	-0,043604	8,424282	-2,545705	-0,457810
16:05:27,42	0,254943	3,480039	-0,275992	0,216994	-2,471973	-1,427983	0,045042	0,088187	-0,043217	1,493878	0,948376	-0,447767	-0,768011	-2,943566	-1,305239	-14,048493	15,280673	12,502271	0,045042	0,088187	-0,043217	8,416558	-2,587402	-0,447767	0,045042	0,088187	-0,043217	8,416558	-2,587402	-0,447767
16:05:27,47	0,254943	3,480039	-0,275992	0,216994	-2,471973	-1,427983	0,045436	0,085794	-0,044420	1,626280	0,967869	-0,424124	-0,766773	-2,938601	-1,303156	-14,030360	15,264102	12,487106	0,045436	0,085794	-0,044420	8,361118	-2,598839	-0,424124	0,045436	0,085794	-0,044420	8,361118	-2,598839	-0,424124
16:05:27,52	0,254943	3,480039	-0,275992	0,216994	-2,471973	-1,427983	0,040517	0,087204	-0,042337	1,547670	0,736098	-0,439290	-0,766356	-2,937932	-1,304032	-14,038746	15,266939	12,494043	0,040517	0,087204	-0,042337	8,393202	-2,444510	-0,439290	0,040517	0,087204	-0,042337	8,393202	-2,444510	-0,439290
16:05:27,57	0,254943	3,480039	-0,275992	0,216994	-2,471973	-1,427983	0,039729	0,087178	-0,043213	1,547299	0,686432	-0,432352	-0,769056	-2,939742	-1,305918	-14,064037	15,271323	12,494856	0,039729	0,087178	-0,043213	8,390770	-2,432305	-0,432352	0,039729	0,087178	-0,043213	8,390770	-2,432305	-0,432352
16:05:27,62	0,254943	3,480039	-0,275992	0,216994	-2,471973	-1,427983	0,042646	0,088611	-0,045098	1,463942	0,814031	-0,431539	-0,767537	-2,942056	-1,302493	-14,057323	15,265968	12,463380	0,042646	0,088611	-0,045098	8,419892	-2,533705	-0,431539	0,042646	0,088611	-0,045098	8,419892	-2,533705	-0,431539
16:05:27,67	0,254943	3,480039	-0,275992	0,216994	-2,471973	-1,427983	0,043891	0,086139	-0,041673	1,591203	0,887239	-0,463016	-0,770023	-2,941560	-1,306242	-14,058009	15,256878	12,481979	0,043891	0,086139	-0,041673	8,353105	-2,558194	-0,463016	0,043891	0,086139	-0,041673	8,353105	-2,558194	-0,463016
16:05:27,72	0,254943	3,480039	-0,275992	0,216994	-2,471973	-1,427983	0,044705	0,088540	-0,045423	1,458151	0,933512	-0,444416	-0,765292	-2,942411	-1,304581	-14,041046	15,294206	12,512963	0,044705	0,088540	-0,045423	8,408507	-2,575810	-0,444416	0,044705	0,088540	-0,045423	8,408507	-2,575810	-0,444416
16:05:27,77	0,254943	3,480039	-0,275992	0,216994	-2,471973	-1,427983	0,043076	0,084017	-0,043762	1,734158	0,844821	-0,413432	-0,771704	-2,942327	-1,306738	-14,064479	15,268231	12,513800	0,043076	0,084017	-0,043762	8,329456	-2,536611	-0,413432	0,043076	0,084017	-0,043762	8,329456	-2,536611	-0,413432
16:05:27,82	0,254943	3,480039	-0,275992	0,216994	-2,471973	-1,427983	0,046209	0,089611	-0,045919	1,409020	1,000472	-0,412595	-0,766916	-2,938495	-1,303630	-14,018466	15,243675	12,497510	0,046209	0,089611	-0,045919	8,443504	-2,626962	-0,412595	0,046209	0,089611	-0,045919	8,443504	-2,626962	-0,412595
16:05:27,87	0,254943	3,480039	-0,275992	0,216994	-2,471973	-1,427983	0,040496	0,087381	-0,042810	1,526738	0,755514	-0,428886	-0,768011	-2,939986	-1,303988	-14,036489	15,250696	12,456544	0,040496	0,087381	-0,042810	8,386142	-2,423436	-0,428886	0,040496	0,087381	-0,042810	8,386142	-2,423436	-0,428886
16:05:27,92	0,254943	3,480039	-0,275992	0,216994	-2,471973	-1,427983	0,042335	0,087584	-0,043169	1,513226	0,832014	-0,469852	-0,767049	-2,941422	-1,305282	-14,052703	15,267969	12,458004	0,042335	0,087584	-0,043169	8,388602	-2,491284	-0,469852	0,042335	0,087584	-0,043169	8,388602	-2,491284	-0,469852
16:05:27,97	0,254943	3,480039	-0,275992	0,216994	-2,471973	-1,427983	0,043098	0,086033	-0,044463	1,600775	0,848999	-0,468391	-0,768739	-2,942951	-1,303249	-14,055628	15,235645	12,486736	0,043098	0,086033	-0,044463	8,354330	-2,534176	-0,468391	0,043098	0,086033	-0,044463	8,354330	-2,534176	-0,468391
16:05:28,02	0,254943	3,480039	-0,275992	0,216994	-2,471973	-1,427983	0,045267	0,086732	-0,042430	1,534965	0,975442	-0,439659	-0,766884	-2,940429	-1,303242	-14,015961	15,256742	12,482850	0,045267	0,086732	-0,042430	8,343400	-2,578039	-0,439659	0,045267	0,086732	-0,042430	8,343400	-2,578039	-0,439659
16:05:28,07	0,254943	3,480039	-0,275992	0,216994	-2,471973	-1,427983	0,042155	0,086387	-0,042423	1,591018	0,837431	-0,443545	-0,767583	-2,941194	-1,304444	-14,076270	15,278859	12,470140	0,042155	0,086387	-0,042423	8,372358	-2,471771	-0,443545	0,042155	0,086387	-0,042423	8,372358	-2,471771	-0,443545
16:05:28,12	0,254943	3,480039	-0,275992	0,216994	-2,471973	-1,427983	0,043167	0,086609	-0,043624	1,568432	0,826751	-0,456256	-0,769443	-2,942334	-1,305242	-14,023836	15,270967	12,493568	0,043167	0,086609	-0,043624	8,367261	-2,561868	-0,456256	0,043167	0,086609	-0,043624	8,367261	-2,561868	-0,456256
16:05:28,17	0,254943	3,480039	-0,275992	0,216994	-2,471973	-1,427983	0,045085	0,087650	-0,044422	1,533686	0,975831	-0,432827	-0,770509	-2,939085	-1,304041	-14,055182	15,266043	12,493300	0,045085	0,087650	-0,044422	8,414228	-2,563334	-0,432827	0,045085	0,087650	-0,044422	8,414228	-2,563334	-0,432827
