# Supplementary material for: Characterization of interfragmentary motion associated with common osteosynthesis devices for rat fracture healing studies
Source: PLoS One. 2017 Apr 28;12(4):e0176735. doi: 10.1371/journal.pone.0176735 (PMC5409164; doi:10.1371/journal.pone.0176735)
Supplement: S1 Dataset — (ZIP) [file pone.0176735.s001.zip › S1_Dataset/RatExFix/Specimen04/FIX-EX_04W.txt]

%Tester: Sukopp Matthias
%Projekt: 
%Zeit: 11.03.2015 14:29:51
%Dateipfad: D:\Messungen\Fixator\Measurements\Fixator_20150311.txt
%Kommentar: FIX-EX_04-W
%VI Version: D:\LVProjekte\Fixator\HauptVI\Fixator_v0.12.vi
%Virtueller Drehpunkt: 	0,0000	0,0000	0,0000
%Sensor zu Hexapod (Mitte): 	0,000000	0,000000	-26,500000
%Sensor zu Hexapod Trans (Mitte): 	-0,500000	-0,866025	0,000000	-0,866025	0,500000	0,000000	0,000000	0,000000	1,000000
%Hexapod zu Labor (Mitte): 	0,354971	3,486062	0,230046
%Hexapod zu Labor Trans (Mitte): 	0,999022	-0,001021	-0,044196	0,001063	0,999999	0,000931	0,044195	-0,000977	0,999022
%Labor zu CR (Mitte): 	0,000000	0,000000	78,500000
%Labor zu CR Trans (Mitte): 	1,000000	0,000000	0,000000	0,000000	1,000000	0,000000	0,000000	0,000000	1,000000
%Zentrum Sensormasse: 	0,000000	0,000000	2,000000
%Sensormasse: 	200,000000E-3
--------------------------------------------------
Time	X	Y	Z	U	V	W	Exp_ Fx	Exp_ Fy	Exp_ Fz	Exp_ Mx	Exp_ My	Exp_ Mz	Sen_ Fx	Sen_ Fy	Sen_ Fz	Sen_ Mx	Sen_ My	Sen_ Mz	Hex_ Fx	Hex_ Fy	Hex_ Fz	Hex_ Mx	Hex_ My	Hex_ Mz	Lab_ Fx	Lab_ Fy	Lab_ Fz	Lab_ Mx	Lab_ My	Lab_ Mz	Laser
14:29:51,08	0,354971	3,486062	0,230046	-0,056019	-2,532993	0,060986	-0,017360	-0,042802	-0,002622	-0,006720	-1,969821	-1,837086	-0,700916	-3,030300	-1,216856	-17,808422	7,802420	10,634498	-0,017360	-0,042802	-0,002622	-3,366692	-0,607039	-1,837086	-0,017360	-0,042802	-0,002622	-3,366692	-0,607039	-1,837086
14:29:51,13	0,354971	3,486062	0,230046	-0,056019	-2,532993	0,060986	-0,017360	-0,042802	-0,002622	-0,006720	-1,969821	-1,837086	-0,705650	-3,031841	-1,215707	-17,826522	7,804202	10,623304	-0,017360	-0,042802	-0,002622	-3,366692	-0,607039	-1,837086	-0,017360	-0,042802	-0,002622	-3,366692	-0,607039	-1,837086
14:29:51,18	0,354971	3,486062	0,230046	-0,056019	-2,532993	0,060986	-0,014926	-0,037356	-0,001489	-0,282571	-1,883326	-1,847235	-0,702046	-3,030012	-1,218807	-17,796014	7,840040	10,622074	-0,014926	-0,037356	-0,001489	-3,215026	-0,711652	-1,847235	-0,014926	-0,037356	-0,001489	-3,215026	-0,711652	-1,847235
14:29:51,23	0,354971	3,486062	0,230046	-0,056019	-2,532993	0,060986	-0,018312	-0,039563	-0,004589	-0,121532	-2,050896	-1,848465	-0,703110	-3,028928	-1,216873	-17,745411	7,832262	10,586189	-0,018312	-0,039563	-0,004589	-3,227213	-0,613420	-1,848465	-0,018312	-0,039563	-0,004589	-3,227213	-0,613420	-1,848465
14:29:51,28	0,354971	3,486062	0,230046	-0,056019	-2,532993	0,060986	-0,018718	-0,038099	-0,002655	-0,179072	-2,024287	-1,884350	-0,702076	-3,033014	-1,218014	-17,803766	7,798086	10,629567	-0,018718	-0,038099	-0,002655	-3,169864	-0,554954	-1,884350	-0,018718	-0,038099	-0,002655	-3,169864	-0,554954	-1,884350
14:29:51,33	0,354971	3,486062	0,230046	-0,056019	-2,532993	0,060986	-0,015697	-0,041038	-0,003796	-0,085039	-1,900671	-1,840972	-0,703757	-3,030802	-1,217257	-17,765143	7,802590	10,594975	-0,015697	-0,041038	-0,003796	-3,306512	-0,668445	-1,840972	-0,015697	-0,041038	-0,003796	-3,306512	-0,668445	-1,840972
14:29:51,38	0,354971	3,486062	0,230046	-0,056019	-2,532993	0,060986	-0,016771	-0,038476	-0,003039	-0,195051	-1,925338	-1,875564	-0,703220	-3,033015	-1,214154	-17,809263	7,826128	10,598904	-0,016771	-0,038476	-0,003039	-3,215406	-0,608780	-1,875564	-0,016771	-0,038476	-0,003039	-3,215406	-0,608780	-1,875564
14:29:51,43	0,354971	3,486062	0,230046	-0,056019	-2,532993	0,060986	-0,015123	-0,040047	6,380343E-5	-0,115019	-1,889611	-1,871635	-0,702028	-3,029726	-1,215702	-17,782972	7,807650	10,609368	-0,015123	-0,040047	6,380343E-5	-3,258722	-0,702435	-1,871635	-0,015123	-0,040047	6,380343E-5	-3,258722	-0,702435	-1,871635
14:29:51,48	0,354971	3,486062	0,230046	-0,056019	-2,532993	0,060986	-0,018568	-0,039436	-0,001484	-0,149680	-2,036742	-1,861171	-0,701359	-3,031231	-1,217590	-17,744802	7,818063	10,649112	-0,018568	-0,039436	-0,001484	-3,245370	-0,579135	-1,861171	-0,018568	-0,039436	-0,001484	-3,245370	-0,579135	-1,861171
14:29:51,53	0,354971	3,486062	0,230046	-0,056019	-2,532993	0,060986	-0,017599	-0,040767	-0,003372	-0,052315	-1,958500	-1,821427	-0,699137	-3,030700	-1,216092	-17,804451	7,791252	10,609656	-0,017599	-0,040767	-0,003372	-3,252564	-0,576966	-1,821427	-0,017599	-0,040767	-0,003372	-3,252564	-0,576966	-1,821427
14:29:51,58	0,354971	3,486062	0,230046	-0,056019	-2,532993	0,060986	-0,019171	-0,042426	-0,001874	-0,019118	-2,078471	-1,860883	-0,700905	-3,030458	-1,214511	-17,803332	7,792781	10,647223	-0,019171	-0,042426	-0,001874	-3,349557	-0,573573	-1,860883	-0,019171	-0,042426	-0,001874	-3,349557	-0,573573	-1,860883
14:29:51,63	0,354971	3,486062	0,230046	-0,056019	-2,532993	0,060986	-0,018496	-0,040774	-0,000293	-0,103159	-2,043174	-1,823316	-0,703818	-3,031815	-1,215692	-17,809730	7,844926	10,629593	-0,018496	-0,040774	-0,000293	-3,303885	-0,591251	-1,823316	-0,018496	-0,040774	-0,000293	-3,303885	-0,591251	-1,823316
14:29:51,68	0,354971	3,486062	0,230046	-0,056019	-2,532993	0,060986	-0,015864	-0,038930	-0,001474	-0,157074	-1,937952	-1,840946	-0,701419	-3,030560	-1,217636	-17,775629	7,817975	10,610782	-0,015864	-0,038930	-0,001474	-3,213066	-0,692599	-1,840946	-0,015864	-0,038930	-0,001474	-3,213066	-0,692599	-1,840946
14:29:51,73	0,354971	3,486062	0,230046	-0,056019	-2,532993	0,060986	-0,014424	-0,038996	-0,004209	-0,204754	-1,853084	-1,855526	-0,704480	-3,033096	-1,218427	-17,826687	7,795660	10,615013	-0,014424	-0,038996	-0,004209	-3,265976	-0,720831	-1,855526	-0,014424	-0,038996	-0,004209	-3,265976	-0,720831	-1,855526
14:29:51,78	0,354971	3,486062	0,230046	-0,056019	-2,532993	0,060986	-0,014424	-0,038996	-0,004209	-0,204754	-1,853084	-1,855526	-0,703808	-3,032105	-1,218000	-17,782584	7,796244	10,643653	-0,014424	-0,038996	-0,004209	-3,265976	-0,720831	-1,855526	-0,014424	-0,038996	-0,004209	-3,265976	-0,720831	-1,855526
14:29:51,83	0,354971	3,486062	0,230046	-0,056019	-2,532993	0,060986	-0,020223	-0,041237	-0,004187	-0,013726	-2,138508	-1,843152	-0,699641	-3,029193	-1,218405	-17,775433	7,852140	10,627388	-0,020223	-0,041237	-0,004187	-3,250799	-0,550999	-1,843152	-0,020223	-0,041237	-0,004187	-3,250799	-0,550999	-1,843152
14:29:51,88	0,354971	3,486062	0,230046	-0,056019	-2,532993	0,060986	-0,020223	-0,041237	-0,004187	-0,013726	-2,138508	-1,843152	-0,703758	-3,029919	-1,218023	-17,767030	7,825257	10,615698	-0,020223	-0,041237	-0,004187	-3,250799	-0,550999	-1,843152	-0,020223	-0,041237	-0,004187	-3,250799	-0,550999	-1,843152
14:29:51,93	0,354971	3,486062	0,230046	-0,056019	-2,532993	0,060986	-0,017536	-0,038034	-0,003805	-0,199344	-1,978052	-1,854841	-0,702037	-3,031546	-1,214925	-17,802728	7,833728	10,609663	-0,017536	-0,038034	-0,003805	-3,185009	-0,601492	-1,854841	-0,017536	-0,038034	-0,003805	-3,185009	-0,601492	-1,854841
14:29:51,98	0,354971	3,486062	0,230046	-0,056019	-2,532993	0,060986	-0,016988	-0,040338	-0,000707	-0,090070	-1,984693	-1,860877	-0,700841	-3,030906	-1,216068	-17,782879	7,818672	10,629354	-0,016988	-0,040338	-0,000707	-3,256567	-0,651172	-1,860877	-0,016988	-0,040338	-0,000707	-3,256567	-0,651172	-1,860877
14:29:52,03	0,354971	3,486062	0,230046	-0,056019	-2,532993	0,060986	-0,018140	-0,041053	-0,001850	-0,055982	-2,019905	-1,841185	-0,700877	-3,026958	-1,215699	-17,787487	7,811975	10,629542	-0,018140	-0,041053	-0,001850	-3,278640	-0,595913	-1,841185	-0,018140	-0,041053	-0,001850	-3,278640	-0,595913	-1,841185
14:29:52,08	0,354971	3,486062	0,230046	-0,056019	-2,532993	0,060986	-0,021541	-0,039048	-0,001481	-0,168346	-2,197412	-1,840997	-0,701496	-3,029282	-1,218047	-17,803739	7,804924	10,606234	-0,021541	-0,039048	-0,001481	-3,233611	-0,506423	-1,840997	-0,021541	-0,039048	-0,001481	-3,233611	-0,506423	-1,840997
14:29:52,13	0,354971	3,486062	0,230046	-0,056019	-2,532993	0,060986	-0,019219	-0,039673	-0,003829	-0,150055	-2,087189	-1,864305	-0,702621	-3,029239	-1,216076	-17,786611	7,826513	10,634433	-0,019219	-0,039673	-0,003829	-3,264418	-0,578519	-1,864305	-0,019219	-0,039673	-0,003829	-3,264418	-0,578519	-1,864305
14:29:52,18	0,354971	3,486062	0,230046	-0,056019	-2,532993	0,060986	-0,019173	-0,039805	-0,000705	-0,120716	-2,058950	-1,866342	-0,701405	-3,029387	-1,214923	-17,770073	7,811483	10,604197	-0,019173	-0,039805	-0,000705	-3,245384	-0,553847	-1,866342	-0,019173	-0,039805	-0,000705	-3,245384	-0,553847	-1,866342
14:29:52,23	0,354971	3,486062	0,230046	-0,056019	-2,532993	0,060986	-0,019173	-0,039805	-0,000705	-0,120716	-2,058950	-1,866342	-0,703214	-3,032916	-1,216459	-17,797696	7,826105	10,629273	-0,019173	-0,039805	-0,000705	-3,245384	-0,553847	-1,866342	-0,019173	-0,039805	-0,000705	-3,245384	-0,553847	-1,866342
14:29:52,28	0,354971	3,486062	0,230046	-0,056019	-2,532993	0,060986	-0,015579	-0,039139	-0,002247	-0,169190	-1,872071	-1,856849	-0,702574	-3,027223	-1,216497	-17,765997	7,832795	10,591379	-0,015579	-0,039139	-0,002247	-3,241627	-0,649128	-1,856849	-0,015579	-0,039139	-0,002247	-3,241627	-0,649128	-1,856849
14:29:52,33	0,354971	3,486062	0,230046	-0,056019	-2,532993	0,060986	-0,020463	-0,037710	-0,002279	-0,209119	-2,133138	-1,879160	-0,701407	-3,029172	-1,215692	-17,774992	7,834180	10,620009	-0,020463	-0,037710	-0,002279	-3,169393	-0,526797	-1,879160	-0,020463	-0,037710	-0,002279	-3,169393	-0,526797	-1,879160
14:29:52,38	0,354971	3,486062	0,230046	-0,056019	-2,532993	0,060986	-0,019358	-0,039696	-0,001474	-0,109189	-2,084177	-1,850530	-0,711761	-3,029627	-1,216462	-17,721072	8,011429	10,614055	-0,019358	-0,039696	-0,001474	-3,225298	-0,564554	-1,850530	-0,019358	-0,039696	-0,001474	-3,225298	-0,564554	-1,850530
14:29:52,43	0,354971	3,486062	0,230046	-0,056019	-2,532993	0,060986	-0,013788	-0,030956	-0,002244	-0,383177	-1,836430	-1,856484	-0,757450	-3,006072	-1,270028	-16,414568	10,430744	10,153969	-0,013788	-0,030956	-0,002244	-2,813241	-0,754105	-1,856484	-0,013788	-0,030956	-0,002244	-2,813241	-0,754105	-1,856484
14:29:52,48	0,354971	3,486062	0,230046	-0,056019	-2,532993	0,060986	-0,000448	0,033959	-0,040568	-0,197824	-1,944473	-2,564146	-0,774650	-3,008721	-1,254786	-16,634888	11,496166	9,906393	-0,000448	0,033959	-0,040568	2,467982	-1,909312	-2,564146	-0,000448	0,033959	-0,040568	2,467982	-1,909312	-2,564146
14:29:52,53	0,354999	3,485877	0,230033	-0,056023	-2,533012	0,110953	-0,000448	0,033959	-0,040568	-0,197824	-1,944473	-2,564146	-0,770978	-3,018933	-1,248695	-17,094244	11,323612	9,949452	-0,000448	0,033959	-0,040568	2,467982	-1,909312	-2,564146	-0,000448	0,033959	-0,040568	2,467982	-1,909312	-2,564146
14:29:52,58	0,354999	3,485877	0,230033	-0,056023	-2,533012	0,110953	0,006560	0,025674	-0,034477	-0,146077	-1,891580	-2,521087	-0,772807	-3,018477	-1,250647	-17,120646	11,334732	9,960709	0,006560	0,025674	-0,034477	1,869296	-2,406568	-2,521087	0,006560	0,025674	-0,034477	1,869296	-2,406568	-2,521087
14:29:52,63	0,354999	3,485877	0,230033	-0,056023	-2,533012	0,110953	0,007079	0,027486	-0,036429	-0,243882	-1,893010	-2,509830	-0,772768	-3,016227	-1,249474	-17,110609	11,373575	9,976013	0,007079	0,027486	-0,036429	1,913747	-2,448750	-2,509830	0,007079	0,027486	-0,036429	1,913747	-2,448750	-2,509830
14:29:52,68	0,354999	3,485877	0,230033	-0,056023	-2,533012	0,110953	0,005112	0,028577	-0,035256	-0,261963	-2,006051	-2,494526	-0,771649	-3,016816	-1,251015	-17,130459	11,365090	10,001215	0,005112	0,028577	-0,035256	1,981320	-2,407340	-2,494526	0,005112	0,028577	-0,035256	1,981320	-2,407340	-2,494526
14:29:52,73	0,354999	3,485877	0,230033	-0,056023	-2,533012	0,110953	0,005062	0,027313	-0,036797	-0,213498	-2,021589	-2,469325	-0,771040	-3,014373	-1,251811	-17,119382	11,375227	9,982997	0,005062	0,027313	-0,036797	1,930545	-2,418967	-2,469325	0,005062	0,027313	-0,036797	1,930545	-2,418967	-2,469325
14:29:52,78	0,354999	3,485877	0,230033	-0,056023	-2,533012	0,110953	0,002642	0,028008	-0,037593	-0,235314	-2,142890	-2,487542	-0,771644	-3,017811	-1,251409	-17,117685	11,322935	9,980445	0,002642	0,028008	-0,037593	1,963277	-2,350320	-2,487542	0,002642	0,028008	-0,037593	1,963277	-2,350320	-2,487542
14:29:52,83	0,354999	3,485877	0,230033	-0,056023	-2,533012	0,110953	0,005921	0,026811	-0,037191	-0,217545	-1,944810	-2,490094	-0,773936	-3,017833	-1,250261	-17,100657	11,343207	9,950751	0,005921	0,026811	-0,037191	1,887138	-2,409576	-2,490094	0,005921	0,026811	-0,037191	1,887138	-2,409576	-2,490094
14:29:52,88	0,354999	3,485877	0,230033	-0,056023	-2,533012	0,110953	0,007086	0,028785	-0,036043	-0,294110	-1,879595	-2,519788	-0,772975	-3,020365	-1,246838	-17,254335	11,445214	9,929079	0,007086	0,028785	-0,036043	1,965513	-2,435850	-2,519788	0,007086	0,028785	-0,036043	1,965513	-2,435850	-2,519788
14:29:52,93	0,354999	3,485877	0,230033	-0,056023	-2,533012	0,110953	0,008799	0,026687	-0,032620	-0,173530	-1,974629	-2,541460	-0,802812	-2,983701	-1,277899	-15,308648	12,774024	9,578374	0,008799	0,026687	-0,032620	1,921426	-2,665328	-2,541460	0,008799	0,026687	-0,032620	1,921426	-2,665328	-2,541460
14:29:52,98	0,354999	3,485877	0,230033	-0,056023	-2,533012	0,110953	-0,008035	0,070858	-0,063681	-0,346794	-1,829361	-2,892165	-0,804567	-2,981158	-1,247696	-15,199994	13,047586	9,378755	-0,008035	0,070858	-0,063681	5,215583	-1,198633	-2,892165	-0,008035	0,070858	-0,063681	5,215583	-1,198633	-2,892165
14:29:53,03	0,354964	3,485956	0,230045	-0,056022	-2,532999	0,161006	-0,009360	0,073651	-0,033478	-0,200754	-1,940943	-3,091785	-0,801505	-2,988281	-1,243949	-15,656719	12,877439	9,423643	-0,009360	0,073651	-0,033478	5,580817	-1,206206	-3,091785	-0,009360	0,073651	-0,033478	5,580817	-1,206206	-3,091785
14:29:53,08	0,354964	3,485956	0,230045	-0,056022	-2,532999	0,161006	-0,004722	0,067437	-0,029731	-0,253369	-2,010258	-3,046896	-0,801076	-2,992965	-1,241620	-15,757663	12,914133	9,452889	-0,004722	0,067437	-0,029731	5,040446	-1,639558	-3,046896	-0,004722	0,067437	-0,029731	5,040446	-1,639558	-3,046896
14:29:53,13	0,354964	3,485956	0,230045	-0,056022	-2,532999	0,161006	-0,000880	0,064723	-0,027402	-0,130952	-1,916252	-3,017650	-0,801524	-2,988605	-1,247853	-15,669845	12,903276	9,407549	-0,000880	0,064723	-0,027402	4,949840	-1,847134	-3,017650	-0,000880	0,064723	-0,027402	4,949840	-1,847134	-3,017650
14:29:53,18	0,354964	3,485956	0,230045	-0,056022	-2,532999	0,161006	-0,004432	0,067291	-0,033635	-0,229961	-2,019448	-3,062990	-0,802103	-2,992974	-1,244319	-15,684074	12,916047	9,439122	-0,004432	0,067291	-0,033635	5,052388	-1,671538	-3,062990	-0,004432	0,067291	-0,033635	5,052388	-1,671538	-3,062990
14:29:53,23	0,354964	3,485956	0,230045	-0,056022	-2,532999	0,161006	-0,000359	0,065608	-0,030101	-0,138504	-1,826377	-3,031417	-0,803280	-2,990927	-1,242765	-15,686110	12,934254	9,453416	-0,000359	0,065608	-0,030101	5,011736	-1,798172	-3,031417	-0,000359	0,065608	-0,030101	5,011736	-1,798172	-3,031417
14:29:53,28	0,354964	3,485956	0,230045	-0,056022	-2,532999	0,161006	-0,001542	0,067651	-0,028547	-0,229993	-1,898767	-3,017123	-0,801018	-2,992729	-1,242789	-15,739779	12,943247	9,439858	-0,001542	0,067651	-0,028547	5,080627	-1,777685	-3,017123	-0,001542	0,067651	-0,028547	5,080627	-1,777685	-3,017123
14:29:53,33	0,354964	3,485956	0,230045	-0,056022	-2,532999	0,161006	-0,001113	0,064791	-0,028571	-0,100323	-1,927405	-3,030681	-0,803400	-2,989016	-1,238950	-15,750756	12,937447	9,408518	-0,001113	0,064791	-0,028571	4,985793	-1,840044	-3,030681	-0,001113	0,064791	-0,028571	4,985793	-1,840044	-3,030681
14:29:53,38	0,354964	3,485956	0,230045	-0,056022	-2,532999	0,161006	-0,003138	0,068710	-0,024732	-0,314622	-2,039329	-3,062021	-0,802137	-2,988793	-1,243202	-15,704713	12,944993	9,411125	-0,003138	0,068710	-0,024732	5,079134	-1,792979	-3,062021	-0,003138	0,068710	-0,024732	5,079134	-1,792979	-3,062021
14:29:53,43	0,354964	3,485956	0,230045	-0,056022	-2,532999	0,161006	-0,003962	0,067728	-0,028984	-0,233978	-2,046088	-3,059414	-0,802733	-2,991182	-1,243545	-15,704364	12,934865	9,458999	-0,003962	0,067728	-0,028984	5,082656	-1,735035	-3,059414	-0,003962	0,067728	-0,028984	5,082656	-1,735035	-3,059414
14:29:53,48	0,354964	3,485956	0,230045	-0,056022	-2,532999	0,161006	-0,001595	0,067050	-0,029327	-0,207317	-1,917631	-3,011540	-0,803944	-2,992001	-1,243565	-15,719240	12,920709	9,439000	-0,001595	0,067050	-0,029327	5,056092	-1,792399	-3,011540	-0,001595	0,067050	-0,029327	5,056092	-1,792399	-3,011540
14:29:53,53	0,354964	3,485956	0,230045	-0,056022	-2,532999	0,161006	-0,000281	0,067689	-0,029347	-0,260266	-1,855095	-3,031540	-0,802173	-2,992312	-1,242792	-15,720644	12,919293	9,429068	-0,000281	0,067689	-0,029347	5,053340	-1,833031	-3,031540	-0,000281	0,067689	-0,029347	5,053340	-1,833031	-3,031540
14:29:53,58	0,354964	3,485956	0,230045	-0,056022	-2,532999	0,161006	-0,000897	0,066000	-0,028574	-0,174361	-1,887630	-3,041471	-0,804501	-2,994515	-1,243569	-15,707827	12,903987	9,413654	-0,000897	0,066000	-0,028574	5,006650	-1,817217	-3,041471	-0,000897	0,066000	-0,028574	5,006650	-1,817217	-3,041471
14:29:53,63	0,354964	3,485956	0,230045	-0,056022	-2,532999	0,161006	0,002175	0,066914	-0,029351	-0,228727	-1,709155	-3,056885	-0,803964	-2,992770	-1,242393	-15,728328	12,911073	9,447644	0,002175	0,066914	-0,029351	5,024020	-1,879861	-3,056885	0,002175	0,066914	-0,029351	5,024020	-1,879861	-3,056885
14:29:53,68	0,354964	3,485956	0,230045	-0,056022	-2,532999	0,161006	0,000395	0,067322	-0,028175	-0,254034	-1,822970	-3,022895	-0,801547	-2,988875	-1,242021	-15,687752	12,893745	9,418371	0,000395	0,067322	-0,028175	5,030706	-1,854010	-3,022895	0,000395	0,067322	-0,028175	5,030706	-1,854010	-3,022895
14:29:53,73	0,354964	3,485956	0,230045	-0,056022	-2,532999	0,161006	-0,004187	0,067176	-0,027803	-0,241182	-2,017452	-3,052169	-0,803389	-2,989345	-1,243953	-15,735799	12,953632	9,465176	-0,004187	0,067176	-0,027803	5,032129	-1,688773	-3,052169	-0,004187	0,067176	-0,027803	5,032129	-1,688773	-3,052169
14:29:53,78	0,354964	3,485956	0,230045	-0,056022	-2,532999	0,161006	-0,002858	0,068536	-0,029735	-0,284086	-2,019917	-3,005363	-0,801061	-2,988969	-1,244333	-15,728215	12,900875	9,468943	-0,002858	0,068536	-0,029735	5,096022	-1,795534	-3,005363	-0,002858	0,068536	-0,029735	5,096022	-1,795534	-3,005363
14:29:53,83	0,354964	3,485956	0,230045	-0,056022	-2,532999	0,161006	-0,004349	0,066708	-0,030115	-0,230926	-2,064459	-3,001596	-0,800411	-2,990559	-1,242792	-15,718411	12,921006	9,434510	-0,004349	0,066708	-0,030115	5,005683	-1,723099	-3,001596	-0,004349	0,066708	-0,030115	5,005683	-1,723099	-3,001596
14:29:53,89	0,354964	3,485956	0,230045	-0,056022	-2,532999	0,161006	-0,003296	0,065351	-0,028574	-0,137993	-2,011314	-3,036030	-0,801623	-2,992984	-1,245102	-15,712207	12,858277	9,447808	-0,003296	0,065351	-0,028574	4,992042	-1,752560	-3,036030	-0,003296	0,065351	-0,028574	4,992042	-1,752560	-3,036030
14:29:53,93	0,354964	3,485956	0,230045	-0,056022	-2,532999	0,161006	-0,000591	0,065187	-0,030884	-0,180724	-1,833879	-3,022731	-0,802211	-2,992944	-1,242402	-15,740564	12,922607	9,438732	-0,000591	0,065187	-0,030884	4,936491	-1,787524	-3,022731	-0,000591	0,065187	-0,030884	4,936491	-1,787524	-3,022731
14:29:53,98	0,354964	3,485956	0,230045	-0,056022	-2,532999	0,161006	-0,000331	0,065717	-0,028184	-0,166707	-1,877103	-3,031807	-0,803932	-2,986495	-1,244762	-15,705586	12,939791	9,421637	-0,000331	0,065717	-0,028184	4,992046	-1,851126	-3,031807	-0,000331	0,065717	-0,028184	4,992046	-1,851126	-3,031807
14:29:54,03	0,354964	3,485956	0,230045	-0,056022	-2,532999	0,161006	-0,005055	0,070432	-0,030544	-0,379525	-2,101072	-3,048902	-0,803414	-2,991728	-1,243968	-15,740603	12,905070	9,434250	-0,005055	0,070432	-0,030544	5,149369	-1,704230	-3,048902	-0,005055	0,070432	-0,030544	5,149369	-1,704230	-3,048902
14:29:54,08	0,354964	3,485956	0,230045	-0,056022	-2,532999	0,161006	-0,000782	0,067367	-0,029750	-0,267739	-1,891843	-3,036289	-0,801089	-2,989836	-1,243197	-15,743214	12,881445	9,433734	-0,000782	0,067367	-0,029750	5,020577	-1,830429	-3,036289	-0,000782	0,067367	-0,029750	5,020577	-1,830429	-3,036289
14:29:54,13	0,354964	3,485956	0,230045	-0,056022	-2,532999	0,161006	-0,003584	0,066299	-0,028979	-0,233967	-2,027962	-3,036805	-0,804017	-2,990024	-1,245525	-15,738577	12,904339	9,440147	-0,003584	0,066299	-0,028979	4,970509	-1,746642	-3,036805	-0,003584	0,066299	-0,028979	4,970509	-1,746642	-3,036805
14:29:54,18	0,354964	3,485956	0,230045	-0,056022	-2,532999	0,161006	-0,001956	0,068741	-0,031307	-0,338800	-1,950761	-3,030392	-0,799864	-2,990418	-1,242776	-15,723343	12,889209	9,457873	-0,001956	0,068741	-0,031307	5,057365	-1,797203	-3,030392	-0,001956	0,068741	-0,031307	5,057365	-1,797203	-3,030392
14:29:54,23	0,354964	3,485956	0,230045	-0,056022	-2,532999	0,161006	-0,003692	0,064947	-0,028558	-0,146991	-2,020272	-3,012666	-0,800422	-2,987393	-1,241229	-15,709534	12,904688	9,457638	-0,003692	0,064947	-0,028558	4,951334	-1,730443	-3,012666	-0,003692	0,064947	-0,028558	4,951334	-1,730443	-3,012666
14:29:54,28	0,354964	3,485956	0,230045	-0,056022	-2,532999	0,161006	-0,006033	0,066943	-0,027011	-0,230491	-2,137764	-3,012901	-0,800962	-2,991595	-1,243921	-15,694882	12,913984	9,463552	-0,006033	0,066943	-0,027011	5,024547	-1,664197	-3,012901	-0,006033	0,066943	-0,027011	5,024547	-1,664197	-3,012901
14:29:54,33	0,354964	3,485956	0,230045	-0,056022	-2,532999	0,161006	-0,002124	0,065310	-0,029703	-0,130168	-1,926472	-3,006987	-0,803452	-2,990350	-1,243196	-15,757027	12,911523	9,444044	-0,002124	0,065310	-0,029703	4,996633	-1,759735	-3,006987	-0,002124	0,065310	-0,029703	4,996633	-1,759735	-3,006987
14:29:54,39	0,354964	3,485956	0,230045	-0,056022	-2,532999	0,161006	-0,001956	0,068088	-0,028978	-0,307858	-1,970340	-3,026495	-0,799856	-2,989623	-1,243551	-15,719857	12,902124	9,463687	-0,001956	0,068088	-0,028978	5,037061	-1,816768	-3,026495	-0,001956	0,068088	-0,028978	5,037061	-1,816768	-3,026495
14:29:54,44	0,354964	3,485956	0,230045	-0,056022	-2,532999	0,161006	-0,004384	0,065337	-0,029333	-0,154366	-2,059704	-3,006852	-0,801663	-2,990481	-1,244339	-15,746550	12,923062	9,464672	-0,004384	0,065337	-0,029333	4,974608	-1,715537	-3,006852	-0,004384	0,065337	-0,029333	4,974608	-1,715537	-3,006852
14:29:54,49	0,354964	3,485956	0,230045	-0,056022	-2,532999	0,161006	-0,002738	0,066473	-0,030121	-0,208661	-2,007666	-3,005867	-0,802280	-2,992284	-1,238535	-15,782790	12,935670	9,442162	-0,002738	0,066473	-0,030121	5,009503	-1,792759	-3,005867	-0,002738	0,066473	-0,030121	5,009503	-1,792759	-3,005867
14:29:54,54	0,354964	3,485956	0,230045	-0,056022	-2,532999	0,161006	-0,026305	0,111737	-0,063003	-0,006468	-1,866713	-3,474076	-0,829079	-2,947440	-1,277221	-13,285229	14,453328	8,996463	-0,026305	0,111737	-0,063003	8,764902	0,198198	-3,474076	-0,026305	0,111737	-0,063003	8,764902	0,198198	-3,474076
14:29:54,59	0,354964	3,485956	0,230045	-0,056022	-2,532999	0,161006	-0,026305	0,111737	-0,063003	-0,006468	-1,866713	-3,474076	-0,854016	-2,961201	-1,252470	-14,305753	15,491183	8,824172	-0,026305	0,111737	-0,063003	8,764902	0,198198	-3,474076	-0,026305	0,111737	-0,063003	8,764902	0,198198	-3,474076
14:29:54,64	0,354994	3,485994	0,230033	-0,056025	-2,533012	0,210987	-0,001918	0,126453	-0,038252	-0,383133	-2,001357	-3,646367	-0,849435	-2,971685	-1,248357	-14,713777	15,348572	8,874635	-0,001918	0,126453	-0,038252	9,543413	-1,850765	-3,646367	-0,001918	0,126453	-0,038252	9,543413	-1,850765	-3,646367
14:29:54,69	0,354994	3,485994	0,230033	-0,056025	-2,533012	0,210987	0,004870	0,117244	-0,034139	-0,231785	-1,930402	-3,595904	-0,849985	-2,970148	-1,252228	-14,672776	15,318583	8,880586	0,004870	0,117244	-0,034139	8,971858	-2,312716	-3,595904	0,004870	0,117244	-0,034139	8,971858	-2,312716	-3,595904
14:29:54,74	0,354994	3,485994	0,230033	-0,056025	-2,533012	0,210987	0,003815	0,118489	-0,038010	-0,301982	-1,934793	-3,589953	-0,849464	-2,969827	-1,251081	-14,705253	15,315959	8,875431	0,003815	0,118489	-0,038010	8,999374	-2,234239	-3,589953	0,003815	0,118489	-0,038010	8,999374	-2,234239	-3,589953
14:29:54,79	0,354994	3,485994	0,230033	-0,056025	-2,533012	0,210987	0,003276	0,118197	-0,036863	-0,305338	-1,989634	-3,595108	-0,848856	-2,968584	-1,252648	-14,699786	15,339128	8,862824	0,003276	0,118197	-0,036863	8,973140	-2,246770	-3,595108	0,003276	0,118197	-0,036863	8,973140	-2,246770	-3,595108
14:29:54,84	0,354994	3,485994	0,230033	-0,056025	-2,533012	0,210987	0,001895	0,118292	-0,038429	-0,287481	-2,068280	-3,607715	-0,850605	-2,971835	-1,250682	-14,697393	15,324606	8,874889	0,001895	0,118292	-0,038429	8,998456	-2,217031	-3,607715	0,001895	0,118292	-0,038429	8,998456	-2,217031	-3,607715
14:29:54,89	0,354994	3,485994	0,230033	-0,056025	-2,533012	0,210987	0,005586	0,118182	-0,036464	-0,293113	-1,867017	-3,595650	-0,853014	-2,971098	-1,251473	-14,722428	15,338373	8,880607	0,005586	0,118182	-0,036464	8,984147	-2,305508	-3,595650	0,005586	0,118182	-0,036464	8,984147	-2,305508	-3,595650
14:29:54,94	0,354994	3,485994	0,230033	-0,056025	-2,533012	0,210987	0,006151	0,120636	-0,037255	-0,421345	-1,866170	-3,589932	-0,850030	-2,970493	-1,252245	-14,708587	15,357530	8,877309	0,006151	0,120636	-0,037255	9,048598	-2,349062	-3,589932	0,006151	0,120636	-0,037255	9,048598	-2,349062	-3,589932
14:29:54,99	0,354994	3,485994	0,230033	-0,056025	-2,533012	0,210987	0,004135	0,118355	-0,038027	-0,279201	-1,968595	-3,593230	-0,851808	-2,970671	-1,251874	-14,726474	15,388170	8,868224	0,004135	0,118355	-0,038027	9,011651	-2,293228	-3,593230	0,004135	0,118355	-0,038027	9,011651	-2,293228	-3,593230
14:29:55,04	0,354994	3,485994	0,230033	-0,056025	-2,533012	0,210987	0,005178	0,119805	-0,037656	-0,337033	-1,945176	-3,602315	-0,873260	-2,928818	-1,275856	-12,561579	16,271141	8,503740	0,005178	0,119805	-0,037656	9,067680	-2,351675	-3,602315	0,005178	0,119805	-0,037656	9,067680	-2,351675	-3,602315
14:29:55,09	0,354994	3,485994	0,230033	-0,056025	-2,533012	0,210987	-0,020341	0,159310	-0,061638	-0,544149	-1,838791	-3,966799	-0,875809	-2,928760	-1,251916	-12,636475	16,826376	8,347407	-0,020341	0,159310	-0,061638	11,961674	-0,242056	-3,966799	-0,020341	0,159310	-0,061638	11,961674	-0,242056	-3,966799
14:29:55,14	0,354986	3,485998	0,230037	-0,056013	-2,533022	0,261040	-0,019117	0,161546	-0,037698	-0,217040	-2,117659	-4,123132	-0,877512	-2,934391	-1,254323	-12,836985	16,666585	8,339839	-0,019117	0,161546	-0,037698	12,464336	-0,616954	-4,123132	-0,019117	0,161546	-0,037698	12,464336	-0,616954	-4,123132
14:29:55,19	0,354986	3,485998	0,230037	-0,056013	-2,533022	0,261040	-0,013389	0,160206	-0,040105	-0,385984	-1,913520	-4,130700	-0,875794	-2,933006	-1,251997	-12,847403	16,629466	8,342689	-0,013389	0,160206	-0,040105	12,190182	-0,862514	-4,130700	-0,013389	0,160206	-0,040105	12,190182	-0,862514	-4,130700
14:29:55,24	0,354986	3,485998	0,230037	-0,056013	-2,533022	0,261040	-0,015447	0,159411	-0,037779	-0,381978	-2,011017	-4,127850	-0,877615	-2,932876	-1,256236	-12,870104	16,669819	8,409486	-0,015447	0,159411	-0,037779	12,131747	-0,798431	-4,127850	-0,015447	0,159411	-0,037779	12,131747	-0,798431	-4,127850
14:29:55,29	0,354986	3,485998	0,230037	-0,056013	-2,533022	0,261040	-0,014649	0,161053	-0,042018	-0,443782	-2,009375	-4,061053	-0,876469	-2,936091	-1,254309	-12,878519	16,603092	8,372067	-0,014649	0,161053	-0,042018	12,198866	-0,859405	-4,061053	-0,014649	0,161053	-0,042018	12,198866	-0,859405	-4,061053
14:29:55,34	0,354986	3,485998	0,230037	-0,056013	-2,533022	0,261040	-0,012437	0,158453	-0,040091	-0,370568	-1,868279	-4,098472	-0,875844	-2,935236	-1,254304	-12,880745	16,668529	8,384108	-0,012437	0,158453	-0,040091	12,067966	-0,891945	-4,098472	-0,012437	0,158453	-0,040091	12,067966	-0,891945	-4,098472
14:29:55,39	0,354986	3,485998	0,230037	-0,056013	-2,533022	0,261040	-0,013491	0,158338	-0,040086	-0,309068	-1,957699	-4,086431	-0,875855	-2,935732	-1,253508	-12,865622	16,606971	8,395957	-0,013491	0,158338	-0,040086	12,120495	-0,898677	-4,086431	-0,013491	0,158338	-0,040086	12,120495	-0,898677	-4,086431
14:29:55,44	0,354986	3,485998	0,230037	-0,056013	-2,533022	0,261040	-0,013056	0,158100	-0,039290	-0,342435	-1,891230	-4,074582	-0,873554	-2,932778	-1,257428	-12,880755	16,612320	8,375279	-0,013056	0,158100	-0,039290	12,068435	-0,866316	-4,074582	-0,013056	0,158100	-0,039290	12,068435	-0,866316	-4,074582
14:29:55,49	0,354986	3,485998	0,230037	-0,056013	-2,533022	0,261040	-0,016764	0,157585	-0,043210	-0,318555	-2,099829	-4,095260	-0,875925	-2,933558	-1,253544	-12,901132	16,626300	8,382738	-0,016764	0,157585	-0,043210	12,051837	-0,783832	-4,095260	-0,016764	0,157585	-0,043210	12,051837	-0,783832	-4,095260
14:29:55,54	0,354986	3,485998	0,230037	-0,056013	-2,533022	0,261040	-0,014904	0,159248	-0,039326	-0,403146	-2,027719	-4,087801	-0,876456	-2,932596	-1,253548	-12,874017	16,628852	8,368059	-0,014904	0,159248	-0,039326	12,097842	-0,857773	-4,087801	-0,014904	0,159248	-0,039326	12,097842	-0,857773	-4,087801
14:29:55,59	0,354986	3,485998	0,230037	-0,056013	-2,533022	0,261040	-0,015471	0,160189	-0,039330	-0,436277	-2,035007	-4,102481	-0,875849	-2,935894	-1,254295	-12,883777	16,668583	8,393728	-0,015471	0,160189	-0,039330	12,138529	-0,820536	-4,102481	-0,015471	0,160189	-0,039330	12,138529	-0,820536	-4,102481
14:29:55,64	0,354986	3,485998	0,230037	-0,056013	-2,533022	0,261040	-0,012918	0,158014	-0,040077	-0,293662	-1,930584	-4,076811	-0,874734	-2,933654	-1,253937	-12,890141	16,608010	8,367934	-0,012918	0,158014	-0,040077	12,110426	-0,916501	-4,076811	-0,012918	0,158014	-0,040077	12,110426	-0,916501	-4,076811
14:29:55,69	0,354986	3,485998	0,230037	-0,056013	-2,533022	0,261040	-0,015415	0,158169	-0,039719	-0,357356	-2,035665	-4,102605	-0,873450	-2,934952	-1,253905	-12,845126	16,612518	8,372471	-0,015415	0,158169	-0,039719	12,058891	-0,825549	-4,102605	-0,015415	0,158169	-0,039719	12,058891	-0,825549	-4,102605
14:29:55,74	0,354986	3,485998	0,230037	-0,056013	-2,533022	0,261040	-0,014934	0,156408	-0,039687	-0,239368	-1,973877	-4,098068	-0,873548	-2,935610	-1,252752	-12,893448	16,612622	8,381845	-0,014934	0,156408	-0,039687	12,038634	-0,801589	-4,098068	-0,014934	0,156408	-0,039687	12,038634	-0,801589	-4,098068
14:29:55,79	0,354986	3,485998	0,230037	-0,056013	-2,533022	0,261040	-0,014315	0,156163	-0,038533	-0,250712	-1,983616	-4,088694	-0,875300	-2,934388	-1,255088	-12,888102	16,639876	8,383963	-0,014315	0,156163	-0,038533	12,008077	-0,859879	-4,088694	-0,014315	0,156163	-0,038533	12,008077	-0,859879	-4,088694
14:29:55,84	0,354986	3,485998	0,230037	-0,056013	-2,533022	0,261040	-0,014497	0,158292	-0,040870	-0,335131	-2,002088	-4,086576	-0,874186	-2,933167	-1,255092	-12,905137	16,615087	8,393410	-0,014497	0,158292	-0,040870	12,090763	-0,864047	-4,086576	-0,014497	0,158292	-0,040870	12,090763	-0,864047	-4,086576
14:29:55,89	0,354986	3,485998	0,230037	-0,056013	-2,533022	0,261040	-0,016111	0,157937	-0,040874	-0,346693	-2,088360	-4,077129	-0,873025	-2,934235	-1,254314	-12,927217	16,645578	8,399028	-0,016111	0,157937	-0,040874	12,051390	-0,823642	-4,077129	-0,016111	0,157937	-0,040874	12,051390	-0,823642	-4,077129
14:29:55,94	0,354986	3,485998	0,230037	-0,056013	-2,533022	0,261040	-0,015768	0,156398	-0,040096	-0,251263	-2,104869	-4,071511	-0,876568	-2,933226	-1,256677	-12,916629	16,612600	8,364922	-0,015768	0,156398	-0,040096	12,025954	-0,867110	-4,071511	-0,015768	0,156398	-0,040096	12,025954	-0,867110	-4,071511
14:29:55,99	0,354986	3,485998	0,230037	-0,056013	-2,533022	0,261040	-0,014869	0,159971	-0,042459	-0,460316	-2,032502	-4,105617	-0,872394	-2,933231	-1,252752	-12,882385	16,568289	8,385709	-0,014869	0,159971	-0,042459	12,097369	-0,865255	-4,105617	-0,014869	0,159971	-0,042459	12,097369	-0,865255	-4,105617
14:29:56,04	0,354986	3,485998	0,230037	-0,056013	-2,533022	0,261040	-0,012894	0,155409	-0,041247	-0,260010	-1,889992	-4,084034	-0,873605	-2,937218	-1,255465	-12,900627	16,560760	8,386505	-0,012894	0,155409	-0,041247	11,939594	-0,877830	-4,084034	-0,012894	0,155409	-0,041247	11,939594	-0,877830	-4,084034
14:29:56,09	0,354986	3,485998	0,230037	-0,056013	-2,533022	0,261040	-0,012894	0,155409	-0,041247	-0,260010	-1,889992	-4,084034	-0,877077	-2,936319	-1,256251	-12,885362	16,608950	8,378213	-0,012894	0,155409	-0,041247	11,939594	-0,877830	-4,084034	-0,012894	0,155409	-0,041247	11,939594	-0,877830	-4,084034
14:29:56,14	0,354986	3,485998	0,230037	-0,056013	-2,533022	0,261040	-0,011936	0,158865	-0,042033	-0,390360	-1,851081	-4,092326	-0,874131	-2,934515	-1,251605	-12,899795	16,634672	8,367445	-0,011936	0,158865	-0,042033	12,080546	-0,914078	-4,092326	-0,011936	0,158865	-0,042033	12,080546	-0,914078	-4,092326
14:29:56,19	0,354986	3,485998	0,230037	-0,056013	-2,533022	0,261040	-0,014972	0,157216	-0,037387	-0,289552	-2,034273	-4,103094	-0,873538	-2,931542	-1,255103	-12,874972	16,612301	8,369145	-0,014972	0,157216	-0,037387	12,051907	-0,859003	-4,103094	-0,014972	0,157216	-0,037387	12,051907	-0,859003	-4,103094
14:29:56,24	0,354986	3,485998	0,230037	-0,056013	-2,533022	0,261040	-0,017843	0,158189	-0,040885	-0,347085	-2,150925	-4,101394	-0,873589	-2,936372	-1,254300	-12,902568	16,589942	8,391724	-0,017843	0,158189	-0,040885	12,070716	-0,750218	-4,101394	-0,017843	0,158189	-0,040885	12,070716	-0,750218	-4,101394
14:29:56,29	0,354986	3,485998	0,230037	-0,056013	-2,533022	0,261040	-0,013635	0,155818	-0,040082	-0,256969	-1,944802	-4,078815	-0,874727	-2,936911	-1,256638	-12,888133	16,604886	8,373820	-0,013635	0,155818	-0,040082	11,974730	-0,874462	-4,078815	-0,013635	0,155818	-0,040082	11,974730	-0,874462	-4,078815
14:29:56,34	0,354986	3,485998	0,230037	-0,056013	-2,533022	0,261040	-0,012599	0,156534	-0,042420	-0,274028	-1,885892	-4,096719	-0,875327	-2,935323	-1,253938	-12,897730	16,610741	8,362905	-0,012599	0,156534	-0,042420	12,013858	-0,896892	-4,096719	-0,012599	0,156534	-0,042420	12,013858	-0,896892	-4,096719
14:29:56,39	0,354986	3,485998	0,230037	-0,056013	-2,533022	0,261040	-0,013674	0,157848	-0,039720	-0,342084	-1,953053	-4,107634	-0,873647	-2,934217	-1,255097	-12,926878	16,602784	8,393180	-0,013674	0,157848	-0,039720	12,048950	-0,879631	-4,107634	-0,013674	0,157848	-0,039720	12,048950	-0,879631	-4,107634
14:29:56,44	0,354986	3,485998	0,230037	-0,056013	-2,533022	0,261040	-0,015472	0,156946	-0,040879	-0,316642	-2,067791	-4,077359	-0,875333	-2,933965	-1,256251	-12,886012	16,600909	8,388303	-0,015472	0,156946	-0,040879	12,003581	-0,853261	-4,077359	-0,015472	0,156946	-0,040879	12,003581	-0,853261	-4,077359
14:29:56,49	0,354986	3,485998	0,230037	-0,056013	-2,533022	0,261040	-0,014847	0,158532	-0,042033	-0,380332	-1,998993	-4,082236	-0,873601	-2,937162	-1,253150	-12,911654	16,580258	8,371308	-0,014847	0,158532	-0,042033	12,064433	-0,833479	-4,082236	-0,014847	0,158532	-0,042033	12,064433	-0,833479	-4,082236
14:29:56,54	0,354986	3,485998	0,230037	-0,056013	-2,533022	0,261040	-0,012945	0,155433	-0,038932	-0,249906	-1,911934	-4,099231	-0,875996	-2,932320	-1,258208	-12,906874	16,587208	8,394244	-0,012945	0,155433	-0,038932	11,951613	-0,895782	-4,099231	-0,012945	0,155433	-0,038932	11,951613	-0,895782	-4,099231
14:29:56,60	0,354986	3,485998	0,230037	-0,056013	-2,533022	0,261040	-0,015940	0,159928	-0,043990	-0,475236	-2,067020	-4,076295	-0,875953	-2,931867	-1,252350	-12,893262	16,587384	8,424536	-0,015940	0,159928	-0,043990	12,079138	-0,815744	-4,076295	-0,015940	0,159928	-0,043990	12,079138	-0,815744	-4,076295
14:29:56,65	0,354986	3,485998	0,230037	-0,056013	-2,533022	0,261040	-0,018807	0,156699	-0,039680	-0,292959	-2,167362	-4,064412	-0,871766	-2,931451	-1,253898	-12,857455	16,575268	8,406127	-0,018807	0,156699	-0,039680	12,007938	-0,690988	-4,064412	-0,018807	0,156699	-0,039680	12,007938	-0,690988	-4,064412
14:29:56,70	0,354986	3,485998	0,230037	-0,056013	-2,533022	0,261040	-0,018807	0,156699	-0,039680	-0,292959	-2,167362	-4,064412	-0,869147	-2,935298	-1,253187	-13,033972	16,607763	8,398741	-0,018807	0,156699	-0,039680	12,007938	-0,690988	-4,064412	-0,018807	0,156699	-0,039680	12,007938	-0,690988	-4,064412
14:29:56,75	0,354986	3,485998	0,230037	-0,056013	-2,533022	0,261040	-0,016785	0,152508	-0,038969	-0,135123	-2,231339	-4,071798	-0,904103	-2,899392	-1,280334	-11,040875	18,022119	8,061444	-0,016785	0,152508	-0,038969	11,836750	-0,913684	-4,071798	-0,016785	0,152508	-0,038969	11,836750	-0,913684	-4,071798
14:29:56,80	0,354986	3,485998	0,230037	-0,056013	-2,533022	0,261040	-0,030404	0,200734	-0,066116	-0,421440	-1,920588	-4,409095	-0,923839	-2,913107	-1,267667	-11,901030	19,035292	7,823103	-0,030404	0,200734	-0,066116	15,336144	0,466091	-4,409095	-0,030404	0,200734	-0,066116	15,336144	0,466091	-4,409095
14:29:56,85	0,355034	3,486003	0,230032	-0,056033	-2,532996	0,311035	-0,008658	0,210968	-0,053449	-0,506272	-2,041296	-4,647436	-0,921244	-2,927238	-1,266830	-12,404384	18,925834	7,865008	-0,008658	0,210968	-0,053449	16,054712	-1,361681	-4,647436	-0,008658	0,210968	-0,053449	16,054712	-1,361681	-4,647436
14:29:56,90	0,355034	3,486003	0,230032	-0,056033	-2,532996	0,311035	0,002283	0,201655	-0,052612	-0,368483	-1,853590	-4,605531	-0,917270	-2,924636	-1,263162	-12,394959	18,885198	7,834591	0,002283	0,201655	-0,052612	15,461455	-2,032787	-4,605531	0,002283	0,201655	-0,052612	15,461455	-2,032787	-4,605531
14:29:56,95	0,355034	3,486003	0,230032	-0,056033	-2,532996	0,311035	-0,001958	0,199515	-0,048944	-0,287651	-2,045640	-4,635948	-0,915546	-2,926181	-1,263884	-12,407978	18,880701	7,902921	-0,001958	0,199515	-0,048944	15,374251	-1,891921	-4,635948	-0,001958	0,199515	-0,048944	15,374251	-1,891921	-4,635948
14:29:57,00	0,355034	3,486003	0,230032	-0,056033	-2,532996	0,311035	-0,001482	0,197249	-0,049666	-0,180242	-2,029900	-4,567618	-0,916110	-2,925085	-1,265061	-12,397382	18,892952	7,889450	-0,001482	0,197249	-0,049666	15,303808	-1,913568	-4,567618	-0,001482	0,197249	-0,049666	15,303808	-1,913568	-4,567618
14:29:57,05	0,355034	3,486003	0,230032	-0,056033	-2,532996	0,311035	-0,002148	0,198286	-0,050843	-0,218249	-2,061501	-4,581089	-0,916142	-2,923085	-1,263122	-12,410915	18,899407	7,903443	-0,002148	0,198286	-0,050843	15,347191	-1,892858	-4,581089	-0,002148	0,198286	-0,050843	15,347191	-1,892858	-4,581089
14:29:57,10	0,355034	3,486003	0,230032	-0,056033	-2,532996	0,311035	-0,003865	0,199313	-0,048904	-0,272841	-2,165732	-4,567096	-0,921386	-2,924903	-1,263530	-12,396309	18,910238	7,868796	-0,003865	0,199313	-0,048904	15,373235	-1,862305	-4,567096	-0,003865	0,199313	-0,048904	15,373235	-1,862305	-4,567096
14:29:57,15	0,355034	3,486003	0,230032	-0,056033	-2,532996	0,311035	0,000332	0,202946	-0,049312	-0,445060	-1,940230	-4,601744	-0,921416	-2,926393	-1,264301	-12,403001	18,884366	7,873124	0,000332	0,202946	-0,049312	15,486187	-1,966306	-4,601744	0,000332	0,202946	-0,049312	15,486187	-1,966306	-4,601744
14:29:57,20	0,355034	3,486003	0,230032	-0,056033	-2,532996	0,311035	0,001637	0,202227	-0,050083	-0,433422	-1,865241	-4,597416	-0,918922	-2,921759	-1,265840	-12,319565	18,870203	7,864177	0,001637	0,202227	-0,050083	15,441380	-1,993742	-4,597416	0,001637	0,202227	-0,050083	15,441380	-1,993742	-4,597416
14:29:57,25	0,355034	3,486003	0,230032	-0,056033	-2,532996	0,311035	-0,003623	0,202384	-0,051622	-0,412132	-2,059416	-4,606362	-0,937277	-2,881845	-1,286669	-10,147562	19,916971	7,538324	-0,003623	0,202384	-0,051622	15,474992	-1,775014	-4,606362	-0,003623	0,202384	-0,051622	15,474992	-1,775014	-4,606362
14:29:57,30	0,355034	3,486003	0,230032	-0,056033	-2,532996	0,311035	-0,029013	0,238237	-0,072451	-0,283951	-2,022060	-4,932215	-0,950305	-2,880059	-1,264316	-10,163082	20,472483	7,331137	-0,029013	0,238237	-0,072451	18,417621	0,255439	-4,932215	-0,029013	0,238237	-0,072451	18,417621	0,255439	-4,932215
14:29:57,35	0,355016	3,486052	0,230020	-0,056022	-2,533022	0,361074	-0,024045	0,250412	-0,050098	-0,443749	-2,054958	-5,139402	-0,945513	-2,889962	-1,255938	-10,672140	20,343313	7,345873	-0,024045	0,250412	-0,050098	19,213599	-0,167390	-5,139402	-0,024045	0,250412	-0,050098	19,213599	-0,167390	-5,139402
14:29:57,40	0,355016	3,486052	0,230020	-0,056022	-2,533022	0,361074	-0,017865	0,241311	-0,041720	-0,336899	-2,109829	-5,124666	-0,947923	-2,891863	-1,256314	-10,703619	20,360525	7,375349	-0,017865	0,241311	-0,041720	18,606033	-0,707453	-5,124666	-0,017865	0,241311	-0,041720	18,606033	-0,707453	-5,124666
14:29:57,45	0,355016	3,486052	0,230020	-0,056022	-2,533022	0,361074	-0,015013	0,242447	-0,042096	-0,396797	-1,997436	-5,095190	-0,943251	-2,893372	-1,255912	-10,710384	20,313551	7,379098	-0,015013	0,242447	-0,042096	18,635300	-0,818877	-5,095190	-0,015013	0,242447	-0,042096	18,635300	-0,818877	-5,095190
14:29:57,50	0,355016	3,486052	0,230020	-0,056022	-2,533022	0,361074	-0,016043	0,237647	-0,041694	-0,191234	-2,033344	-5,091441	-0,943840	-2,891801	-1,256313	-10,703125	20,303102	7,369373	-0,016043	0,237647	-0,041694	18,464023	-0,773965	-5,091441	-0,016043	0,237647	-0,041694	18,464023	-0,773965	-5,091441
14:29:57,55	0,355016	3,486052	0,230020	-0,056022	-2,533022	0,361074	-0,017108	0,238942	-0,042095	-0,264029	-2,077228	-5,101166	-0,943198	-2,892957	-1,255934	-10,708759	20,371859	7,351962	-0,017108	0,238942	-0,042095	18,492938	-0,734224	-5,101166	-0,017108	0,238942	-0,042095	18,492938	-0,734224	-5,101166
14:29:57,60	0,355016	3,486052	0,230020	-0,056022	-2,533022	0,361074	-0,016428	0,237809	-0,041716	-0,148353	-2,081101	-5,118577	-0,945011	-2,893960	-1,253965	-10,707149	20,298863	7,381863	-0,016428	0,237809	-0,041716	18,519626	-0,791514	-5,118577	-0,016428	0,237809	-0,041716	18,519626	-0,791514	-5,118577
14:29:57,65	0,355016	3,486052	0,230020	-0,056022	-2,533022	0,361074	-0,014653	0,238877	-0,039747	-0,266343	-1,950935	-5,088676	-0,943446	-2,894090	-1,257905	-10,792911	20,287598	7,360806	-0,014653	0,238877	-0,039747	18,485539	-0,800646	-5,088676	-0,014653	0,238877	-0,039747	18,485539	-0,800646	-5,088676
14:29:57,70	0,355016	3,486052	0,230020	-0,056022	-2,533022	0,361074	-0,015323	0,237457	-0,043687	-0,245103	-2,054412	-5,109733	-0,946335	-2,893033	-1,256281	-10,765664	20,313893	7,447250	-0,015323	0,237457	-0,043687	18,395253	-0,851532	-5,109733	-0,015323	0,237457	-0,043687	18,395253	-0,851532	-5,109733
14:29:57,75	0,355016	3,486052	0,230020	-0,056022	-2,533022	0,361074	-0,014794	0,240487	-0,042063	-0,366289	-2,016418	-5,023289	-0,946263	-2,891706	-1,259049	-10,731138	20,310361	7,371154	-0,014794	0,240487	-0,042063	18,511955	-0,855121	-5,023289	-0,014794	0,240487	-0,042063	18,511955	-0,855121	-5,023289
14:29:57,80	0,355016	3,486052	0,230020	-0,056022	-2,533022	0,361074	-0,015980	0,241089	-0,044831	-0,383358	-2,046427	-5,099385	-0,942767	-2,891354	-1,259032	-10,752581	20,333468	7,401832	-0,015980	0,241089	-0,044831	18,542097	-0,792024	-5,099385	-0,015980	0,241089	-0,044831	18,542097	-0,792024	-5,099385
14:29:57,85	0,355016	3,486052	0,230020	-0,056022	-2,533022	0,361074	-0,018032	0,238237	-0,044814	-0,225772	-2,183294	-5,068707	-0,946265	-2,891664	-1,255535	-10,742309	20,329962	7,398835	-0,018032	0,238237	-0,044814	18,475813	-0,767749	-5,068707	-0,018032	0,238237	-0,044814	18,475813	-0,767749	-5,068707
14:29:57,90	0,355016	3,486052	0,230020	-0,056022	-2,533022	0,361074	-0,016015	0,241111	-0,041317	-0,373153	-2,067731	-5,071704	-0,946334	-2,892483	-1,256336	-10,768542	20,304021	7,379247	-0,016015	0,241111	-0,041317	18,554091	-0,810566	-5,071704	-0,016015	0,241111	-0,041317	18,554091	-0,810566	-5,071704
14:29:57,95	0,355016	3,486052	0,230020	-0,056022	-2,533022	0,361074	-0,015271	0,240762	-0,042118	-0,390553	-2,038789	-5,091292	-0,945101	-2,886846	-1,258276	-10,731844	20,330803	7,391648	-0,015271	0,240762	-0,042118	18,509242	-0,840031	-5,091292	-0,015271	0,240762	-0,042118	18,509242	-0,840031	-5,091292
14:29:58,00	0,355016	3,486052	0,230020	-0,056022	-2,533022	0,361074	-0,020769	0,242512	-0,044058	-0,440004	-2,306314	-5,078891	-0,943327	-2,895411	-1,255921	-10,747969	20,303952	7,378866	-0,020769	0,242512	-0,044058	18,597157	-0,675933	-5,078891	-0,020769	0,242512	-0,044058	18,597157	-0,675933	-5,078891
14:29:58,05	0,355016	3,486052	0,230020	-0,056022	-2,533022	0,361074	-0,014239	0,236693	-0,041703	-0,168757	-1,967302	-5,091673	-0,942495	-2,892604	-1,255456	-10,756232	20,274700	7,371024	-0,014239	0,236693	-0,041703	18,411649	-0,849514	-5,091673	-0,014239	0,236693	-0,041703	18,411649	-0,849514	-5,091673
14:29:58,10	0,355016	3,486052	0,230020	-0,056022	-2,533022	0,361074	-0,017086	0,237376	-0,041238	-0,233725	-2,107854	-5,099515	-0,948038	-2,893679	-1,256332	-10,739794	20,292517	7,363573	-0,017086	0,237376	-0,041238	18,400278	-0,766609	-5,099515	-0,017086	0,237376	-0,041238	18,400278	-0,766609	-5,099515
14:29:58,15	0,355016	3,486052	0,230020	-0,056022	-2,533022	0,361074	-0,013384	0,241639	-0,042114	-0,431775	-1,910008	-5,106966	-0,945748	-2,893487	-1,256344	-10,773081	20,301414	7,364632	-0,013384	0,241639	-0,042114	18,536908	-0,859393	-5,106966	-0,013384	0,241639	-0,042114	18,536908	-0,859393	-5,106966
14:29:58,21	0,355016	3,486052	0,230020	-0,056022	-2,533022	0,361074	-0,014695	0,239751	-0,042126	-0,342543	-2,011454	-5,105907	-0,944554	-2,894501	-1,256689	-10,772449	20,331934	7,414320	-0,014695	0,239751	-0,042126	18,477941	-0,857927	-5,105907	-0,014695	0,239751	-0,042126	18,477941	-0,857927	-5,105907
14:29:58,26	0,355016	3,486052	0,230020	-0,056022	-2,533022	0,361074	-0,014413	0,238210	-0,042471	-0,235659	-2,011528	-5,056219	-0,942825	-2,891907	-1,255166	-10,771514	20,278448	7,383283	-0,014413	0,238210	-0,042471	18,463849	-0,880100	-5,056219	-0,014413	0,238210	-0,042471	18,463849	-0,880100	-5,056219
14:29:58,31	0,355016	3,486052	0,230020	-0,056022	-2,533022	0,361074	-0,017524	0,238010	-0,040947	-0,271114	-2,145753	-5,087256	-0,943410	-2,892814	-1,257104	-10,770102	20,284333	7,384402	-0,017524	0,238010	-0,040947	18,412698	-0,770104	-5,087256	-0,017524	0,238010	-0,040947	18,412698	-0,770104	-5,087256
14:29:58,36	0,355016	3,486052	0,230020	-0,056022	-2,533022	0,361074	-0,016446	0,238063	-0,042886	-0,268061	-2,091417	-5,086137	-0,943931	-2,893845	-1,254373	-10,752053	20,300069	7,382815	-0,016446	0,238063	-0,042886	18,419901	-0,800390	-5,086137	-0,016446	0,238063	-0,042886	18,419901	-0,800390	-5,086137
14:29:58,41	0,355016	3,486052	0,230020	-0,056022	-2,533022	0,361074	-0,015293	0,237999	-0,040155	-0,242072	-2,023677	-5,087724	-0,944550	-2,893630	-1,253231	-10,767886	20,292974	7,362600	-0,015293	0,237999	-0,040155	18,440853	-0,823192	-5,087724	-0,015293	0,237999	-0,040155	18,440853	-0,823192	-5,087724
14:29:58,46	0,355016	3,486052	0,230020	-0,056022	-2,533022	0,361074	-0,015169	0,238643	-0,039013	-0,289629	-2,027423	-5,107939	-0,941625	-2,891527	-1,255530	-10,770189	20,318587	7,414112	-0,015169	0,238643	-0,039013	18,443862	-0,836627	-5,107939	-0,015169	0,238643	-0,039013	18,443862	-0,836627	-5,107939
14:29:58,51	0,355016	3,486052	0,230020	-0,056022	-2,533022	0,361074	-0,018453	0,237161	-0,041312	-0,191544	-2,212965	-5,056427	-0,942186	-2,891465	-1,257901	-10,746904	20,282131	7,351073	-0,018453	0,237161	-0,041312	18,425624	-0,764417	-5,056427	-0,018453	0,237161	-0,041312	18,425624	-0,764417	-5,056427
14:29:58,56	0,355016	3,486052	0,230020	-0,056022	-2,533022	0,361074	-0,018227	0,237678	-0,043683	-0,238338	-2,162823	-5,119466	-0,946976	-2,893732	-1,257891	-10,779727	20,264534	7,378748	-0,018227	0,237678	-0,043683	18,419385	-0,732009	-5,119466	-0,018227	0,237678	-0,043683	18,419385	-0,732009	-5,119466
14:29:58,61	0,355016	3,486052	0,230020	-0,056022	-2,533022	0,361074	-0,013868	0,240693	-0,043673	-0,426781	-1,955798	-5,091792	-0,944626	-2,892175	-1,255949	-10,789802	20,289627	7,388800	-0,013868	0,240693	-0,043673	18,467639	-0,867142	-5,091792	-0,013868	0,240693	-0,043673	18,467639	-0,867142	-5,091792
14:29:58,66	0,355016	3,486052	0,230020	-0,056022	-2,533022	0,361074	-0,016392	0,239436	-0,041731	-0,344727	-2,108292	-5,081739	-0,944511	-2,893939	-1,256593	-10,783642	20,282225	7,379767	-0,016392	0,239436	-0,041731	18,451023	-0,821542	-5,081739	-0,016392	0,239436	-0,041731	18,451023	-0,821542	-5,081739
14:29:58,71	0,355016	3,486052	0,230020	-0,056022	-2,533022	0,361074	-0,014921	0,238454	-0,042375	-0,296979	-2,022795	-5,090772	-0,944028	-2,896200	-1,255935	-10,808421	20,326148	7,394504	-0,014921	0,238454	-0,042375	18,421662	-0,851471	-5,090772	-0,014921	0,238454	-0,042375	18,421662	-0,851471	-5,090772
14:29:58,76	0,355016	3,486052	0,230020	-0,056022	-2,533022	0,361074	-0,013205	0,236906	-0,041717	-0,190826	-1,976973	-5,076035	-0,945771	-2,889982	-1,259058	-10,768699	20,307671	7,391181	-0,013205	0,236906	-0,041717	18,406285	-0,940372	-5,076035	-0,013205	0,236906	-0,041717	18,406285	-0,940372	-5,076035
14:29:58,81	0,355016	3,486052	0,230020	-0,056022	-2,533022	0,361074	-0,017718	0,241525	-0,044840	-0,427143	-2,168017	-5,079358	-0,944662	-2,890063	-1,260243	-10,791655	20,282888	7,376988	-0,017718	0,241525	-0,044840	18,532542	-0,777134	-5,079358	-0,017718	0,241525	-0,044840	18,532542	-0,777134	-5,079358
14:29:58,86	0,355016	3,486052	0,230020	-0,056022	-2,533022	0,361074	-0,018203	0,240523	-0,046025	-0,407996	-2,200696	-5,093551	-0,944032	-2,889210	-1,257888	-10,769243	20,272987	7,397046	-0,018203	0,240523	-0,046025	18,473056	-0,771786	-5,093551	-0,018203	0,240523	-0,046025	18,473056	-0,771786	-5,093551
14:29:58,91	0,355016	3,486052	0,230020	-0,056022	-2,533022	0,361074	-0,019256	0,240405	-0,043670	-0,399217	-2,231128	-5,073493	-0,945193	-2,889698	-1,258287	-10,773002	20,301784	7,385864	-0,019256	0,240405	-0,043670	18,472555	-0,719504	-5,073493	-0,019256	0,240405	-0,043670	18,472555	-0,719504	-5,073493
14:29:58,96	0,355016	3,486052	0,230020	-0,056022	-2,533022	0,361074	-0,018253	0,241166	-0,044069	-0,415723	-2,196618	-5,084675	-0,974849	-2,851425	-1,292728	-8,445433	21,574404	6,968773	-0,018253	0,241166	-0,044069	18,515778	-0,763740	-5,084675	-0,018253	0,241166	-0,044069	18,515778	-0,763740	-5,084675
14:29:59,01	0,355016	3,486052	0,230020	-0,056022	-2,533022	0,361074	-0,036570	0,285985	-0,078510	-0,480440	-1,769682	-5,501767	-0,985547	-2,861299	-1,289559	-8,997169	22,096719	6,835733	-0,036570	0,285985	-0,078510	21,969405	1,101084	-5,501767	-0,036570	0,285985	-0,078510	21,969405	1,101084	-5,501767
14:29:59,06	0,354980	3,485956	0,230037	-0,056022	-2,533003	0,411054	-0,022670	0,290313	-0,075341	-0,529013	-1,785849	-5,634806	-0,977595	-2,866643	-1,283803	-9,355029	21,892420	6,907468	-0,022670	0,290313	-0,075341	22,260560	-0,006245	-5,634806	-0,022670	0,290313	-0,075341	22,260560	-0,006245	-5,634806
14:29:59,11	0,354980	3,485956	0,230037	-0,056022	-2,533003	0,411054	-0,022019	0,280755	-0,069585	-0,387833	-1,959734	-5,563071	-0,977660	-2,868694	-1,287277	-9,370160	21,863309	6,937560	-0,022019	0,280755	-0,069585	21,651403	-0,231278	-5,563071	-0,022019	0,280755	-0,069585	21,651403	-0,231278	-5,563071
14:29:59,16	0,354980	3,485956	0,230037	-0,056022	-2,533003	0,411054	-0,020210	0,279785	-0,073059	-0,370198	-1,864222	-5,532979	-0,975323	-2,870957	-1,280693	-9,397041	21,849762	6,904394	-0,020210	0,279785	-0,073059	21,592937	-0,277761	-5,532979	-0,020210	0,279785	-0,073059	21,592937	-0,277761	-5,532979
14:29:59,21	0,354980	3,485956	0,230037	-0,056022	-2,533003	0,411054	-0,019418	0,276629	-0,066475	-0,231267	-1,839568	-5,566145	-0,975365	-2,868911	-1,281520	-9,415975	21,852806	6,861879	-0,019418	0,276629	-0,066475	21,484135	-0,315242	-5,566145	-0,019418	0,276629	-0,066475	21,484135	-0,315242	-5,566145
14:29:59,26	0,354980	3,485956	0,230037	-0,056022	-2,533003	0,411054	-0,021169	0,277689	-0,067302	-0,293191	-1,948533	-5,608660	-0,976539	-2,868973	-1,284577	-9,393767	21,832152	6,920779	-0,021169	0,277689	-0,067302	21,505380	-0,286763	-5,608660	-0,021169	0,277689	-0,067302	21,505380	-0,286763	-5,608660
14:29:59,31	0,354980	3,485956	0,230037	-0,056022	-2,533003	0,411054	-0,020529	0,278675	-0,070359	-0,351231	-1,885671	-5,549760	-0,975391	-2,870332	-1,283044	-9,416841	21,830199	6,895792	-0,020529	0,278675	-0,070359	21,524718	-0,274175	-5,549760	-0,020529	0,278675	-0,070359	21,524718	-0,274175	-5,549760
14:29:59,36	0,354980	3,485956	0,230037	-0,056022	-2,533003	0,411054	-0,019926	0,277001	-0,068826	-0,277433	-1,873324	-5,574747	-0,978388	-2,865803	-1,287337	-9,424785	21,846304	6,908846	-0,019926	0,277001	-0,068826	21,467140	-0,309159	-5,574747	-0,019926	0,277001	-0,068826	21,467140	-0,309159	-5,574747
14:29:59,41	0,354980	3,485956	0,230037	-0,056022	-2,533003	0,411054	-0,019233	0,281958	-0,068813	-0,506920	-1,810922	-5,560761	-0,980030	-2,868454	-1,283031	-9,379866	21,841505	6,909778	-0,019233	0,281958	-0,068813	21,626779	-0,301155	-5,560761	-0,019233	0,281958	-0,068813	21,626779	-0,301155	-5,560761
14:29:59,46	0,354980	3,485956	0,230037	-0,056022	-2,533003	0,411054	-0,019233	0,281958	-0,068813	-0,506920	-1,810922	-5,560761	-1,004335	-2,827775	-1,295087	-7,404290	23,295901	6,499479	-0,019233	0,281958	-0,068813	21,626779	-0,301155	-5,560761	-0,019233	0,281958	-0,068813	21,626779	-0,301155	-5,560761
14:29:59,51	0,354980	3,485956	0,230037	-0,056022	-2,533003	0,411054	-0,042309	0,323346	-0,080869	-0,411764	-2,027187	-5,971060	-1,003924	-2,825433	-1,270668	-7,307485	23,403186	6,361507	-0,042309	0,323346	-0,080869	24,970893	1,294067	-5,971060	-0,042309	0,323346	-0,080869	24,970893	1,294067	-5,971060
14:29:59,56	0,354968	3,486009	0,230011	-0,056012	-2,533013	0,461050	-0,044543	0,324161	-0,056450	-0,312815	-2,113148	-6,109032	-0,999540	-2,829757	-1,267281	-7,666045	23,165914	6,399253	-0,044543	0,324161	-0,056450	25,133797	1,383453	-6,109032	-0,044543	0,324161	-0,056450	25,133797	1,383453	-6,109032
14:29:59,61	0,354968	3,486009	0,230011	-0,056012	-2,533013	0,461050	-0,042990	0,318202	-0,053063	-0,387712	-2,224317	-6,071286	-1,005486	-2,833035	-1,265364	-7,720579	23,208790	6,388816	-0,042990	0,318202	-0,053063	24,591121	1,150434	-6,071286	-0,042990	0,318202	-0,053063	24,591121	1,150434	-6,071286
14:29:59,66	0,354968	3,486009	0,230011	-0,056012	-2,533013	0,461050	-0,037179	0,321712	-0,051146	-0,560403	-1,990776	-6,081723	-1,002507	-2,836743	-1,267259	-7,697926	23,179553	6,412990	-0,037179	0,321712	-0,051146	24,694019	0,927758	-6,081723	-0,037179	0,321712	-0,051146	24,694019	0,927758	-6,081723
14:29:59,71	0,354968	3,486009	0,230011	-0,056012	-2,533013	0,461050	-0,035456	0,317278	-0,053041	-0,343825	-1,866974	-6,057549	-0,999117	-2,832558	-1,271188	-7,741380	23,160118	6,401876	-0,035456	0,317278	-0,053041	24,562522	0,916350	-6,057549	-0,035456	0,317278	-0,053041	24,562522	0,916350	-6,057549
14:29:59,76	0,354968	3,486009	0,230011	-0,056012	-2,533013	0,461050	-0,040776	0,316435	-0,056970	-0,338532	-2,171497	-6,068663	-0,997971	-2,835522	-1,266890	-7,760286	23,132458	6,422554	-0,040776	0,316435	-0,056970	24,501617	1,029399	-6,068663	-0,040776	0,316435	-0,056970	24,501617	1,029399	-6,068663
14:29:59,81	0,354968	3,486009	0,230011	-0,056012	-2,533013	0,461050	-0,038782	0,313961	-0,052672	-0,243275	-2,070367	-6,047986	-0,999694	-2,835165	-1,267667	-7,741680	23,143570	6,418101	-0,038782	0,313961	-0,052672	24,402640	0,974024	-6,047986	-0,038782	0,313961	-0,052672	24,402640	0,974024	-6,047986
14:29:59,86	0,354968	3,486009	0,230011	-0,056012	-2,533013	0,461050	-0,038229	0,315631	-0,053449	-0,311220	-2,031066	-6,052439	-1,000879	-2,833842	-1,270770	-7,730064	23,132492	6,429196	-0,038229	0,315631	-0,053449	24,465837	0,969933	-6,052439	-0,038229	0,315631	-0,053449	24,465837	0,969933	-6,052439
14:29:59,91	0,354968	3,486009	0,230011	-0,056012	-2,533013	0,461050	-0,041161	0,316080	-0,054260	-0,355699	-2,215726	-6,060714	-0,998617	-2,832402	-1,268479	-7,780141	23,141355	6,409825	-0,041161	0,316080	-0,054260	24,456578	1,015428	-6,060714	-0,041161	0,316080	-0,054260	24,456578	1,015428	-6,060714
14:29:59,96	0,354968	3,486009	0,230011	-0,056012	-2,533013	0,461050	-0,041161	0,316080	-0,054260	-0,355699	-2,215726	-6,060714	-1,000933	-2,833747	-1,270419	-7,763610	23,145437	6,400676	-0,041161	0,316080	-0,054260	24,456578	1,015428	-6,060714	-0,041161	0,316080	-0,054260	24,456578	1,015428	-6,060714
14:30:00,01	0,354968	3,486009	0,230011	-0,056012	-2,533013	0,461050	-0,038838	0,317413	-0,056201	-0,413216	-2,082657	-6,069863	-0,999164	-2,832990	-1,268473	-7,754259	23,114812	6,398833	-0,038838	0,317413	-0,056201	24,503704	0,966145	-6,069863	-0,038838	0,317413	-0,056201	24,503704	0,966145	-6,069863
14:30:00,06	0,354968	3,486009	0,230011	-0,056012	-2,533013	0,461050	-0,040378	0,316260	-0,054255	-0,375118	-2,139337	-6,071706	-0,999160	-2,833464	-1,269266	-7,762208	23,137493	6,380674	-0,040378	0,316260	-0,054255	24,451309	1,030370	-6,071706	-0,040378	0,316260	-0,054255	24,451309	1,030370	-6,071706
14:30:00,11	0,354968	3,486009	0,230011	-0,056012	-2,533013	0,461050	-0,039970	0,316020	-0,055048	-0,346939	-2,136334	-6,089865	-0,999158	-2,835938	-1,268090	-7,779311	23,166876	6,390398	-0,039970	0,316020	-0,055048	24,460601	1,001328	-6,089865	-0,039970	0,316020	-0,055048	24,460601	1,001328	-6,089865
14:30:00,16	0,354968	3,486009	0,230011	-0,056012	-2,533013	0,461050	-0,037828	0,314781	-0,053872	-0,265627	-2,054454	-6,080141	-0,999822	-2,837619	-1,267653	-7,780890	23,075663	6,445005	-0,037828	0,314781	-0,053872	24,444668	0,915063	-6,080141	-0,037828	0,314781	-0,053872	24,444668	0,915063	-6,080141
14:30:00,21	0,354968	3,486009	0,230011	-0,056012	-2,533013	0,461050	-0,036041	0,314516	-0,053435	-0,331624	-1,917266	-6,025534	-0,998013	-2,836216	-1,268452	-7,774777	23,119481	6,418282	-0,036041	0,314516	-0,053435	24,357860	0,911934	-6,025534	-0,036041	0,314516	-0,053435	24,357860	0,911934	-6,025534
14:30:00,26	0,354968	3,486009	0,230011	-0,056012	-2,533013	0,461050	-0,038160	0,313650	-0,054234	-0,245621	-2,044091	-6,052257	-0,998654	-2,834607	-1,269216	-7,784495	23,105856	6,452454	-0,038160	0,313650	-0,054234	24,375932	0,951482	-6,052257	-0,038160	0,313650	-0,054234	24,375932	0,951482	-6,052257
14:30:00,31	0,354968	3,486009	0,230011	-0,056012	-2,533013	0,461050	-0,039233	0,315010	-0,054998	-0,332983	-2,101457	-6,018085	-1,001853	-2,836010	-1,269228	-7,782402	23,138269	6,433336	-0,039233	0,315010	-0,054998	24,395305	0,978297	-6,018085	-0,039233	0,315010	-0,054998	24,395305	0,978297	-6,018085
14:30:00,36	0,354968	3,486009	0,230011	-0,056012	-2,533013	0,461050	-0,036419	0,317078	-0,055010	-0,411424	-1,969529	-6,037203	-0,998018	-2,838660	-1,271141	-7,751669	23,048209	6,431570	-0,036419	0,317078	-0,055010	24,479236	0,889335	-6,037203	-0,036419	0,317078	-0,055010	24,479236	0,889335	-6,037203
14:30:00,41	0,354968	3,486009	0,230011	-0,056012	-2,533013	0,461050	-0,036041	0,312432	-0,056923	-0,232457	-1,878230	-6,038970	-0,994621	-2,837704	-1,268850	-7,826794	23,071302	6,422726	-0,036041	0,312432	-0,056923	24,293487	0,950966	-6,038970	-0,036041	0,312432	-0,056923	24,293487	0,950966	-6,038970
14:30:00,46	0,354968	3,486009	0,230011	-0,056012	-2,533013	0,461050	-0,038567	0,309968	-0,054632	-0,121870	-2,086222	-6,047813	-0,999229	-2,837413	-1,271961	-7,791722	23,124732	6,410681	-0,038567	0,309968	-0,054632	24,210616	0,941314	-6,047813	-0,038567	0,309968	-0,054632	24,210616	0,941314	-6,047813
14:30:00,51	0,354968	3,486009	0,230011	-0,056012	-2,533013	0,461050	-0,036515	0,314105	-0,057742	-0,273191	-1,975864	-6,059858	-0,998708	-2,833809	-1,270039	-7,814867	23,118713	6,415027	-0,036515	0,314105	-0,057742	24,384057	0,890596	-6,059858	-0,036515	0,314105	-0,057742	24,384057	0,890596	-6,059858
14:30:00,56	0,354968	3,486009	0,230011	-0,056012	-2,533013	0,461050	-0,039897	0,315455	-0,055821	-0,360184	-2,168729	-6,055512	-1,000439	-2,837629	-1,266910	-7,815106	23,123707	6,422110	-0,039897	0,315455	-0,055821	24,403051	0,963168	-6,055512	-0,039897	0,315455	-0,055821	24,403051	0,963168	-6,055512
14:30:00,61	0,354968	3,486009	0,230011	-0,056012	-2,533013	0,461050	-0,035723	0,315045	-0,052692	-0,334631	-1,954393	-6,048430	-1,003960	-2,836384	-1,268873	-7,803663	23,123183	6,403365	-0,035723	0,315045	-0,052692	24,396377	0,849858	-6,048430	-0,035723	0,315045	-0,052692	24,396377	0,849858	-6,048430
14:30:00,66	0,354968	3,486009	0,230011	-0,056012	-2,533013	0,461050	-0,035041	0,318716	-0,054655	-0,520289	-1,908758	-6,067174	-1,001051	-2,833164	-1,270051	-7,811868	23,129226	6,405341	-0,035041	0,318716	-0,054655	24,498943	0,841956	-6,067174	-0,035041	0,318716	-0,054655	24,498943	0,841956	-6,067174
14:30:00,71	0,354968	3,486009	0,230011	-0,056012	-2,533013	0,461050	-0,039284	0,317807	-0,055833	-0,471877	-2,139519	-6,065199	-1,001064	-2,835421	-1,269243	-7,810675	23,096988	6,432538	-0,039284	0,317807	-0,055833	24,475980	0,944267	-6,065199	-0,039284	0,317807	-0,055833	24,475980	0,944267	-6,065199
14:30:00,76	0,354968	3,486009	0,230011	-0,056012	-2,533013	0,461050	-0,037323	0,316690	-0,055025	-0,441100	-2,020410	-6,038002	-0,999914	-2,836258	-1,269243	-7,783274	23,097005	6,408106	-0,037323	0,316690	-0,055025	24,419048	0,909461	-6,038002	-0,037323	0,316690	-0,055025	24,419048	0,909461	-6,038002
14:30:00,81	0,354968	3,486009	0,230011	-0,056012	-2,533013	0,461050	-0,037173	0,315276	-0,055025	-0,353852	-1,988902	-6,062433	-0,998715	-2,837875	-1,270767	-7,816489	23,102778	6,457978	-0,037173	0,315276	-0,055025	24,395291	0,929215	-6,062433	-0,037173	0,315276	-0,055025	24,395291	0,929215	-6,062433
14:30:00,86	0,354968	3,486009	0,230011	-0,056012	-2,533013	0,461050	-0,036372	0,313428	-0,056549	-0,269380	-1,978886	-6,012561	-0,999843	-2,834799	-1,267677	-7,790794	23,094953	6,436464	-0,036372	0,313428	-0,056549	24,334718	0,876328	-6,012561	-0,036372	0,313428	-0,056549	24,334718	0,876328	-6,012561
14:30:00,91	0,354968	3,486009	0,230011	-0,056012	-2,533013	0,461050	-0,038473	0,315943	-0,053459	-0,394107	-2,061939	-6,034076	-0,999254	-2,837954	-1,267675	-7,793683	23,073006	6,420888	-0,038473	0,315943	-0,053459	24,407446	0,958154	-6,034076	-0,038473	0,315943	-0,053459	24,407446	0,958154	-6,034076
14:30:00,96	0,354968	3,486009	0,230011	-0,056012	-2,533013	0,461050	-0,036035	0,313857	-0,053457	-0,306043	-1,926698	-6,049652	-0,999817	-2,834745	-1,270400	-7,773623	23,091604	6,423314	-0,036035	0,313857	-0,053457	24,331693	0,902021	-6,049652	-0,036035	0,313857	-0,053457	24,331693	0,902021	-6,049652
14:30:01,01	0,354968	3,486009	0,230011	-0,056012	-2,533013	0,461050	-0,038532	0,315947	-0,056182	-0,388636	-2,048485	-6,047225	-1,001602	-2,835015	-1,270428	-7,791823	23,109242	6,399509	-0,038532	0,315947	-0,056182	24,413240	0,976272	-6,047225	-0,038532	0,315947	-0,056182	24,413240	0,976272	-6,047225
14:30:01,06	0,354968	3,486009	0,230011	-0,056012	-2,533013	0,461050	-0,037406	0,317359	-0,056210	-0,455847	-2,014501	-6,071031	-0,999271	-2,837041	-1,267670	-7,806771	23,102182	6,441466	-0,037406	0,317359	-0,056210	24,456814	0,921846	-6,071031	-0,037406	0,317359	-0,056210	24,456814	0,921846	-6,071031
14:30:01,12	0,354968	3,486009	0,230011	-0,056012	-2,533013	0,461050	-0,036817	0,314327	-0,053452	-0,311790	-1,993284	-6,029073	-0,996326	-2,835476	-1,268462	-7,793860	23,072603	6,417384	-0,036817	0,314327	-0,053452	24,362887	0,896821	-6,029073	-0,036817	0,314327	-0,053452	24,362887	0,896821	-6,029073
14:30:01,17	0,354968	3,486009	0,230011	-0,056012	-2,533013	0,461050	-0,036948	0,312367	-0,053860	-0,207500	-2,012623	-6,057354	-0,999485	-2,832770	-1,268277	-7,795629	23,078455	6,427830	-0,036948	0,312367	-0,053860	24,313277	0,887783	-6,057354	-0,036948	0,312367	-0,053860	24,313277	0,887783	-6,057354
14:30:01,22	0,354968	3,486009	0,230011	-0,056012	-2,533013	0,461050	-0,040409	0,316648	-0,054059	-0,447432	-2,158564	-6,042709	-0,999865	-2,834740	-1,271214	-7,825097	23,172657	6,407546	-0,040409	0,316648	-0,054059	24,409402	1,013525	-6,042709	-0,040409	0,316648	-0,054059	24,409402	1,013525	-6,042709
14:30:01,27	0,354968	3,486009	0,230011	-0,056012	-2,533013	0,461050	-0,038513	0,315992	-0,056996	-0,346505	-2,132588	-6,062993	-1,022194	-2,795692	-1,299057	-5,606577	24,300918	6,032770	-0,038513	0,315992	-0,056996	24,458882	0,890658	-6,062993	-0,038513	0,315992	-0,056996	24,458882	0,890658	-6,062993
14:30:01,32	0,354968	3,486009	0,230011	-0,056012	-2,533013	0,461050	-0,061165	0,354853	-0,084839	-0,280909	-1,953328	-6,437769	-1,041500	-2,817678	-1,297693	-6,782843	25,254140	5,898385	-0,061165	0,354853	-0,084839	27,575059	2,848099	-6,437769	-0,061165	0,354853	-0,084839	27,575059	2,848099	-6,437769
14:30:01,37	0,355044	3,485985	0,230054	-0,056021	-2,533005	0,511031	-0,032471	0,360580	-0,083475	-0,341335	-1,956558	-6,572154	-1,038329	-2,824999	-1,287709	-7,177281	25,009526	5,926751	-0,032471	0,360580	-0,083475	27,964208	0,592437	-6,572154	-0,032471	0,360580	-0,083475	27,964208	0,592437	-6,572154
14:30:01,42	0,355044	3,485985	0,230054	-0,056021	-2,533005	0,511031	-0,027716	0,354174	-0,073491	-0,417265	-1,928586	-6,543788	-1,036725	-2,829711	-1,291597	-7,255783	25,008310	5,943998	-0,027716	0,354174	-0,073491	27,385377	0,247143	-6,543788	-0,027716	0,354174	-0,073491	27,385377	0,247143	-6,543788
14:30:01,47	0,355044	3,485985	0,230054	-0,056021	-2,533005	0,511031	-0,024438	0,350428	-0,077379	-0,262790	-1,825469	-6,526541	-1,036683	-2,827494	-1,290431	-7,216930	24,959533	5,931973	-0,024438	0,350428	-0,077379	27,245810	0,092881	-6,526541	-0,024438	0,350428	-0,077379	27,245810	0,092881	-6,526541
14:30:01,52	0,355044	3,485985	0,230054	-0,056021	-2,533005	0,511031	-0,026379	0,351501	-0,076213	-0,341375	-1,868374	-6,538566	-1,036068	-2,826532	-1,291955	-7,189974	24,943860	5,961441	-0,026379	0,351501	-0,076213	27,251416	0,202359	-6,538566	-0,026379	0,351501	-0,076213	27,251416	0,202359	-6,538566
14:30:01,57	0,355044	3,485985	0,230054	-0,056021	-2,533005	0,511031	-0,027519	0,351448	-0,077737	-0,338750	-1,896498	-6,509098	-1,036179	-2,823854	-1,290442	-7,240021	24,946998	5,951823	-0,027519	0,351448	-0,077737	27,249934	0,263763	-6,509098	-0,027519	0,351448	-0,077737	27,249934	0,263763	-6,509098
14:30:01,62	0,355044	3,485985	0,230054	-0,056021	-2,533005	0,511031	-0,029783	0,352884	-0,076224	-0,435702	-2,059142	-6,518716	-1,036795	-2,827660	-1,292778	-7,251592	24,920577	5,932466	-0,029783	0,352884	-0,076224	27,265670	0,278850	-6,518716	-0,029783	0,352884	-0,076224	27,265670	0,278850	-6,518716
14:30:01,67	0,355044	3,485985	0,230054	-0,056021	-2,533005	0,511031	-0,026178	0,351515	-0,078560	-0,393177	-1,868500	-6,538073	-1,032636	-2,825883	-1,291602	-7,232265	24,921475	5,937407	-0,026178	0,351515	-0,078560	27,200722	0,186512	-6,538073	-0,026178	0,351515	-0,078560	27,200722	0,186512	-6,538073
14:30:01,72	0,355044	3,485985	0,230054	-0,056021	-2,533005	0,511031	-0,029797	0,348801	-0,077384	-0,241627	-2,040362	-6,533132	-1,034998	-2,827136	-1,289250	-7,249393	24,951696	5,970443	-0,029797	0,348801	-0,077384	27,139252	0,298685	-6,533132	-0,029797	0,348801	-0,077384	27,139252	0,298685	-6,533132
14:30:01,77	0,355044	3,485985	0,230054	-0,056021	-2,533005	0,511031	-0,027531	0,350220	-0,075032	-0,297832	-1,952492	-6,500096	-1,066874	-2,799426	-1,310454	-5,832156	26,347868	5,693536	-0,027531	0,350220	-0,075032	27,194477	0,208701	-6,500096	-0,027531	0,350220	-0,075032	27,194477	0,208701	-6,500096
14:30:01,82	0,355044	3,485985	0,230054	-0,056021	-2,533005	0,511031	-0,035590	0,391680	-0,096236	-0,535991	-1,842302	-6,777004	-1,058609	-2,776831	-1,290319	-4,678668	26,372277	5,387916	-0,035590	0,391680	-0,096236	30,210894	0,951551	-6,777004	-0,035590	0,391680	-0,096236	30,210894	0,951551	-6,777004
14:30:01,87	0,354979	3,485975	0,230022	-0,056019	-2,533038	0,561027	-0,059291	0,395820	-0,076101	-0,153378	-2,087977	-7,082623	-1,057343	-2,784373	-1,286533	-5,085220	26,025235	5,455296	-0,059291	0,395820	-0,076101	30,918480	2,566356	-7,082623	-0,059291	0,395820	-0,076101	30,918480	2,566356	-7,082623
14:30:01,92	0,354979	3,485975	0,230022	-0,056019	-2,533038	0,561027	-0,053392	0,390953	-0,072315	-0,404113	-1,959819	-7,015244	-1,056193	-2,786331	-1,285755	-5,105501	26,026577	5,454982	-0,053392	0,390953	-0,072315	30,285680	2,231483	-7,015244	-0,053392	0,390953	-0,072315	30,285680	2,231483	-7,015244
14:30:01,97	0,354979	3,485975	0,230022	-0,056019	-2,533038	0,561027	-0,052271	0,388977	-0,071537	-0,310376	-1,919766	-7,015557	-1,053273	-2,785981	-1,283795	-5,115285	26,019930	5,478460	-0,052271	0,388977	-0,071537	30,224357	2,183544	-7,015557	-0,052271	0,388977	-0,071537	30,224357	2,183544	-7,015557
14:30:02,02	0,354979	3,485975	0,230022	-0,056019	-2,533038	0,561027	-0,054034	0,386624	-0,069577	-0,198655	-2,016593	-6,992080	-1,056248	-2,781674	-1,286940	-5,112623	26,016566	5,460982	-0,054034	0,386624	-0,069577	30,151347	2,225113	-6,992080	-0,054034	0,386624	-0,069577	30,151347	2,225113	-6,992080
14:30:02,07	0,354979	3,485975	0,230022	-0,056019	-2,533038	0,561027	-0,056277	0,391354	-0,072722	-0,446206	-2,129227	-7,009557	-1,057373	-2,788050	-1,283038	-5,107259	25,996336	5,442229	-0,056277	0,391354	-0,072722	30,275114	2,288534	-7,009557	-0,056277	0,391354	-0,072722	30,275114	2,288534	-7,009557
14:30:02,12	0,354979	3,485975	0,230022	-0,056019	-2,533038	0,561027	-0,050193	0,389140	-0,068820	-0,345919	-1,798077	-7,028310	-1,055100	-2,787280	-1,284942	-5,126716	25,979301	5,506536	-0,050193	0,389140	-0,068820	30,201608	2,142057	-7,028310	-0,050193	0,389140	-0,068820	30,201608	2,142057	-7,028310
14:30:02,17	0,354979	3,485975	0,230022	-0,056019	-2,533038	0,561027	-0,051997	0,387557	-0,070724	-0,288080	-1,900210	-6,964003	-1,058126	-2,786619	-1,287316	-5,174940	26,021591	5,490025	-0,051997	0,387557	-0,070724	30,135175	2,181525	-6,964003	-0,051997	0,387557	-0,070724	30,135175	2,181525	-6,964003
14:30:02,22	0,354979	3,485975	0,230022	-0,056019	-2,533038	0,561027	-0,051055	0,390508	-0,073098	-0,429007	-1,914176	-6,980514	-1,055153	-2,782425	-1,291598	-5,127444	25,972306	5,472319	-0,051055	0,390508	-0,073098	30,225882	2,093677	-6,980514	-0,051055	0,390508	-0,073098	30,225882	2,093677	-6,980514
14:30:02,27	0,354979	3,485975	0,230022	-0,056019	-2,533038	0,561027	-0,056175	0,390031	-0,077380	-0,423105	-2,114602	-6,998220	-1,058217	-2,783691	-1,286577	-5,195176	25,969530	5,469154	-0,056175	0,390031	-0,077380	30,194291	2,295112	-6,998220	-0,056175	0,390031	-0,077380	30,194291	2,295112	-6,998220
14:30:02,32	0,354979	3,485975	0,230022	-0,056019	-2,533038	0,561027	-0,053546	0,392051	-0,072359	-0,564416	-2,035169	-7,001385	-1,056960	-2,786621	-1,284585	-5,157363	25,941782	5,490673	-0,053546	0,392051	-0,072359	30,211551	2,168177	-7,001385	-0,053546	0,392051	-0,072359	30,211551	2,168177	-7,001385
14:30:02,37	0,354979	3,485975	0,230022	-0,056019	-2,533038	0,561027	-0,051637	0,389497	-0,070367	-0,436734	-1,889286	-6,979867	-1,055827	-2,782208	-1,286564	-5,177250	25,978348	5,479567	-0,051637	0,389497	-0,070367	30,138747	2,164211	-6,979867	-0,051637	0,389497	-0,070367	30,138747	2,164211	-6,979867
14:30:02,42	0,354979	3,485975	0,230022	-0,056019	-2,533038	0,561027	-0,056025	0,390722	-0,072346	-0,478728	-2,152983	-6,990972	-1,054611	-2,783133	-1,283858	-5,164112	25,956909	5,443257	-0,056025	0,390722	-0,072346	30,192942	2,244996	-6,990972	-0,056025	0,390722	-0,072346	30,192942	2,244996	-6,990972
14:30:02,47	0,354979	3,485975	0,230022	-0,056019	-2,533038	0,561027	-0,055833	0,389207	-0,069640	-0,411932	-2,120877	-7,027283	-1,053976	-2,783376	-1,288112	-5,131422	25,947677	5,450132	-0,055833	0,389207	-0,069640	30,140790	2,261993	-7,027283	-0,055833	0,389207	-0,069640	30,140790	2,261993	-7,027283
14:30:02,52	0,354979	3,485975	0,230022	-0,056019	-2,533038	0,561027	-0,055939	0,388536	-0,073894	-0,368699	-2,093482	-7,020407	-1,054540	-2,785730	-1,286145	-5,130812	25,957020	5,468162	-0,055939	0,388536	-0,073894	30,131363	2,297738	-7,020407	-0,055939	0,388536	-0,073894	30,131363	2,297738	-7,020407
14:30:02,57	0,354979	3,485975	0,230022	-0,056019	-2,533038	0,561027	-0,053618	0,387847	-0,071927	-0,324495	-1,976944	-7,002377	-1,053479	-2,787793	-1,288087	-5,174240	25,925898	5,483205	-0,053618	0,387847	-0,071927	30,121511	2,232094	-7,002377	-0,053618	0,387847	-0,071927	30,121511	2,232094	-7,002377
14:30:02,62	0,354979	3,485975	0,230022	-0,056019	-2,533038	0,561027	-0,052363	0,385897	-0,073868	-0,271727	-1,933709	-6,987334	-1,055262	-2,784147	-1,286161	-5,180218	25,940166	5,487630	-0,052363	0,385897	-0,073868	30,021152	2,176775	-6,987334	-0,052363	0,385897	-0,073868	30,021152	2,176775	-6,987334
14:30:02,67	0,354979	3,485975	0,230022	-0,056019	-2,533038	0,561027	-0,054629	0,389264	-0,071943	-0,437464	-2,063856	-6,982909	-1,057615	-2,788128	-1,288457	-5,181505	25,941215	5,517148	-0,054629	0,389264	-0,071943	30,119756	2,224515	-6,982909	-0,054629	0,389264	-0,071943	30,119756	2,224515	-6,982909
14:30:02,72	0,354979	3,485975	0,230022	-0,056019	-2,533038	0,561027	-0,050005	0,389311	-0,074239	-0,439658	-1,825042	-6,953391	-1,055243	-2,784503	-1,288481	-5,176513	25,969330	5,499579	-0,050005	0,389311	-0,074239	30,121273	2,100338	-6,953391	-0,050005	0,389311	-0,074239	30,121273	2,100338	-6,953391
14:30:02,77	0,354979	3,485975	0,230022	-0,056019	-2,533038	0,561027	-0,054330	0,389069	-0,074263	-0,400217	-2,059670	-6,970960	-1,052909	-2,786249	-1,288064	-5,167195	25,903763	5,516654	-0,054330	0,389069	-0,074263	30,141698	2,205212	-6,970960	-0,054330	0,389069	-0,074263	30,141698	2,205212	-6,970960
14:30:02,82	0,354979	3,485975	0,230022	-0,056019	-2,533038	0,561027	-0,053985	0,386175	-0,073846	-0,301847	-2,000898	-6,953885	-1,057078	-2,786876	-1,285356	-5,192395	25,896433	5,519062	-0,053985	0,386175	-0,073846	30,012881	2,236935	-6,953885	-0,053985	0,386175	-0,073846	30,012881	2,236935	-6,953885
14:30:02,87	0,354979	3,485975	0,230022	-0,056019	-2,533038	0,561027	-0,051358	0,389472	-0,071138	-0,492241	-1,882430	-6,951477	-1,052854	-2,785760	-1,287307	-5,142041	25,890707	5,476837	-0,051358	0,389472	-0,071138	30,081304	2,149148	-6,951477	-0,051358	0,389472	-0,071138	30,081304	2,149148	-6,951477
14:30:02,92	0,354979	3,485975	0,230022	-0,056019	-2,533038	0,561027	-0,054436	0,386372	-0,073089	-0,310819	-1,996020	-6,993702	-1,052345	-2,787276	-1,286900	-5,183163	25,901216	5,515973	-0,054436	0,386372	-0,073089	30,019371	2,277189	-6,993702	-0,054436	0,386372	-0,073089	30,019371	2,277189	-6,993702
14:30:02,97	0,354979	3,485975	0,230022	-0,056019	-2,533038	0,561027	-0,053377	0,385173	-0,072682	-0,259928	-1,981834	-6,954566	-1,050592	-2,789102	-1,287295	-5,185657	25,870650	5,495911	-0,053377	0,385173	-0,072682	29,976136	2,208266	-6,954566	-0,053377	0,385173	-0,072682	29,976136	2,208266	-6,954566
14:30:03,02	0,354979	3,485975	0,230022	-0,056019	-2,533038	0,561027	-0,052672	0,382742	-0,073077	-0,161243	-1,932073	-6,974628	-1,051100	-2,783919	-1,287299	-5,145182	25,902172	5,497189	-0,052672	0,382742	-0,073077	29,884000	2,202717	-6,974628	-0,052672	0,382742	-0,073077	29,884000	2,202717	-6,974628
14:30:03,08	0,354979	3,485975	0,230022	-0,056019	-2,533038	0,561027	-0,056907	0,385774	-0,073081	-0,271369	-2,132985	-6,973351	-1,054027	-2,783792	-1,285750	-5,138703	25,899186	5,490752	-0,056907	0,385774	-0,073081	30,011884	2,334228	-6,973351	-0,056907	0,385774	-0,073081	30,011884	2,334228	-6,973351
14:30:03,13	0,354979	3,485975	0,230022	-0,056019	-2,533038	0,561027	-0,055554	0,388372	-0,071532	-0,405804	-2,055501	-6,979787	-1,054588	-2,784112	-1,284589	-5,134454	25,911589	5,480564	-0,055554	0,388372	-0,071532	30,081381	2,305464	-6,979787	-0,055554	0,388372	-0,071532	30,081381	2,305464	-6,979787
14:30:03,18	0,354979	3,485975	0,230022	-0,056019	-2,533038	0,561027	-0,054996	0,388698	-0,070371	-0,409889	-2,028996	-6,989975	-1,052958	-2,786572	-1,286903	-5,179705	25,864897	5,514775	-0,054996	0,388698	-0,070371	30,102885	2,288151	-6,989975	-0,054996	0,388698	-0,070371	30,102885	2,288151	-6,989975
14:30:03,23	0,354979	3,485975	0,230022	-0,056019	-2,533038	0,561027	-0,053681	0,386056	-0,072685	-0,335557	-1,976464	-6,955764	-1,051783	-2,784284	-1,287313	-5,186482	25,895130	5,502069	-0,053681	0,386056	-0,072685	29,969805	2,237463	-6,955764	-0,053681	0,386056	-0,072685	29,969805	2,237463	-6,955764
14:30:03,28	0,354979	3,485975	0,230022	-0,056019	-2,533038	0,561027	-0,056250	0,386182	-0,073095	-0,319332	-2,131043	-6,968470	-1,052946	-2,789666	-1,286504	-5,194012	25,897529	5,520112	-0,056250	0,386182	-0,073095	29,995947	2,284559	-6,968470	-0,056250	0,386182	-0,073095	29,995947	2,284559	-6,968470
14:30:03,33	0,354979	3,485975	0,230022	-0,056019	-2,533038	0,561027	-0,051007	0,384498	-0,072286	-0,233474	-1,866134	-6,950427	-1,052975	-2,787540	-1,284603	-5,218288	25,923369	5,491272	-0,051007	0,384498	-0,072286	29,949645	2,137903	-6,950427	-0,051007	0,384498	-0,072286	29,949645	2,137903	-6,950427
14:30:03,38	0,354979	3,485975	0,230022	-0,056019	-2,533038	0,561027	-0,052834	0,385587	-0,070385	-0,279827	-1,995069	-6,979267	-1,054800	-2,790085	-1,289670	-5,229756	25,879377	5,468145	-0,052834	0,385587	-0,070385	29,988725	2,152368	-6,979267	-0,052834	0,385587	-0,070385	29,988725	2,152368	-6,979267
14:30:03,43	0,354979	3,485975	0,230022	-0,056019	-2,533038	0,561027	-0,049717	0,385895	-0,075452	-0,339682	-1,820919	-7,002394	-1,054139	-2,787027	-1,287301	-5,193272	25,896140	5,511040	-0,049717	0,385895	-0,075452	29,953059	2,081830	-7,002394	-0,049717	0,385895	-0,075452	29,953059	2,081830	-7,002394
14:30:03,48	0,354979	3,485975	0,230022	-0,056019	-2,533038	0,561027	-0,052695	0,386851	-0,073083	-0,356665	-1,952606	-6,959499	-1,054690	-2,785262	-1,285006	-5,190812	25,927868	5,472040	-0,052695	0,386851	-0,073083	30,011168	2,183985	-6,959499	-0,052695	0,386851	-0,073083	30,011168	2,183985	-6,959499
14:30:03,53	0,354979	3,485975	0,230022	-0,056019	-2,533038	0,561027	-0,053949	0,388210	-0,070788	-0,398626	-2,031511	-6,998499	-1,052959	-2,785165	-1,284198	-5,190269	25,887588	5,509327	-0,053949	0,388210	-0,070788	30,075889	2,203465	-6,998499	-0,053949	0,388210	-0,070788	30,075889	2,203465	-6,998499
14:30:03,58	0,354979	3,485975	0,230022	-0,056019	-2,533038	0,561027	-0,054899	0,386760	-0,069980	-0,357821	-2,060315	-6,961212	-1,053013	-2,784360	-1,287725	-5,209386	25,887420	5,487549	-0,054899	0,386760	-0,069980	30,002844	2,249257	-6,961212	-0,054899	0,386760	-0,069980	30,002844	2,249257	-6,961212
14:30:03,63	0,354979	3,485975	0,230022	-0,056019	-2,533038	0,561027	-0,055569	0,387210	-0,073507	-0,390903	-2,111618	-6,982990	-1,051102	-2,784793	-1,284181	-5,148951	25,889346	5,504480	-0,055569	0,387210	-0,073507	30,005053	2,250535	-6,982990	-0,055569	0,387210	-0,073507	30,005053	2,250535	-6,982990
14:30:03,68	0,354979	3,485975	0,230022	-0,056019	-2,533038	0,561027	-0,056149	0,385338	-0,069963	-0,261715	-2,090419	-6,966059	-1,080566	-2,751813	-1,317532	-3,032714	27,188927	5,084164	-0,056149	0,385338	-0,069963	29,987351	2,317288	-6,966059	-0,056149	0,385338	-0,069963	29,987351	2,317288	-6,966059
14:30:03,73	0,354979	3,485975	0,230022	-0,056019	-2,533038	0,561027	-0,069978	0,427345	-0,103314	-0,262450	-1,626606	-7,386375	-1,098299	-2,771104	-1,305746	-4,258757	28,000917	4,981280	-0,069978	0,427345	-0,103314	33,284105	3,866683	-7,386375	-0,069978	0,427345	-0,103314	33,284105	3,866683	-7,386375
14:30:03,78	0,355057	3,485901	0,230044	-0,056024	-2,533024	0,611065	-0,044405	0,433056	-0,091528	-0,469265	-1,764601	-7,489259	-1,091692	-2,778797	-1,304253	-4,688671	27,773246	5,018682	-0,044405	0,433056	-0,091528	33,525641	1,721225	-7,489259	-0,044405	0,433056	-0,091528	33,525641	1,721225	-7,489259
14:30:03,83	0,355057	3,485901	0,230044	-0,056024	-2,533024	0,611065	-0,041047	0,423488	-0,090035	-0,383853	-1,848431	-7,451858	-1,088146	-2,773703	-1,299967	-4,665242	27,744277	5,040499	-0,041047	0,423488	-0,090035	32,859962	1,373740	-7,451858	-0,041047	0,423488	-0,090035	32,859962	1,373740	-7,451858
14:30:03,88	0,355057	3,485901	0,230044	-0,056024	-2,533024	0,611065	-0,047231	0,422964	-0,085749	-0,369973	-2,135236	-7,430040	-1,088820	-2,777366	-1,301142	-4,710274	27,737376	5,035951	-0,047231	0,422964	-0,085749	32,832700	1,572397	-7,430040	-0,047231	0,422964	-0,085749	32,832700	1,572397	-7,430040
14:30:03,93	0,355057	3,485901	0,230044	-0,056024	-2,533024	0,611065	-0,043722	0,421716	-0,086924	-0,333572	-1,988334	-7,434588	-1,091606	-2,779912	-1,302956	-4,717852	27,698985	5,031006	-0,043722	0,421716	-0,086924	32,771137	1,443868	-7,434588	-0,043722	0,421716	-0,086924	32,771137	1,443868	-7,434588
14:30:03,98	0,355057	3,485901	0,230044	-0,056024	-2,533024	0,611065	-0,040124	0,422856	-0,088738	-0,429873	-1,788605	-7,439533	-1,092880	-2,776593	-1,298976	-4,747204	27,705688	4,978903	-0,040124	0,422856	-0,088738	32,764302	1,361154	-7,439533	-0,040124	0,422856	-0,088738	32,764302	1,361154	-7,439533
14:30:04,03	0,355057	3,485901	0,230044	-0,056024	-2,533024	0,611065	-0,042362	0,425619	-0,084758	-0,582410	-1,933735	-7,491636	-1,086532	-2,780894	-1,301896	-4,731944	27,691353	5,054411	-0,042362	0,425619	-0,084758	32,828645	1,391682	-7,491636	-0,042362	0,425619	-0,084758	32,828645	1,391682	-7,491636
14:30:04,08	0,355057	3,485901	0,230044	-0,056024	-2,533024	0,611065	-0,041811	0,417971	-0,087678	-0,189535	-1,884696	-7,416128	-1,093053	-2,778075	-1,299985	-4,752850	27,707339	5,053266	-0,041811	0,417971	-0,087678	32,621207	1,397461	-7,416128	-0,041811	0,417971	-0,087678	32,621207	1,397461	-7,416128
14:30:04,13	0,355057	3,485901	0,230044	-0,056024	-2,533024	0,611065	-0,040992	0,425027	-0,085767	-0,553068	-1,868191	-7,417273	-1,087801	-2,777593	-1,304662	-4,785421	27,761253	5,049463	-0,040992	0,425027	-0,085767	32,811589	1,349652	-7,417273	-0,040992	0,425027	-0,085767	32,811589	1,349652	-7,417273
14:30:04,18	0,355057	3,485901	0,230044	-0,056024	-2,533024	0,611065	-0,044035	0,420720	-0,090444	-0,298698	-2,081624	-7,421076	-1,123788	-2,739232	-1,322341	-2,792605	29,318751	4,655460	-0,044035	0,420720	-0,090444	32,727858	1,375143	-7,421076	-0,044035	0,420720	-0,090444	32,727858	1,375143	-7,421076
14:30:04,23	0,355057	3,485901	0,230044	-0,056024	-2,533024	0,611065	-0,059263	0,471066	-0,108123	-0,571425	-1,926388	-7,815079	-1,120670	-2,736165	-1,304596	-2,710472	29,194791	4,523750	-0,059263	0,471066	-0,108123	36,407255	2,725758	-7,815079	-0,059263	0,471066	-0,108123	36,407255	2,725758	-7,815079
14:30:04,28	0,355083	3,486041	0,230032	-0,056043	-2,533030	0,661019	-0,063479	0,469899	-0,090378	-0,577052	-2,012486	-7,946789	-1,112106	-2,744445	-1,300125	-3,045520	28,934971	4,577774	-0,063479	0,469899	-0,090378	36,310057	2,970580	-7,946789	-0,063479	0,469899	-0,090378	36,310057	2,970580	-7,946789
14:30:04,33	0,355083	3,486041	0,230032	-0,056043	-2,533030	0,661019	-0,060590	0,458343	-0,085907	-0,368634	-2,022523	-7,892765	-1,114547	-2,748046	-1,300128	-3,084372	28,906845	4,581164	-0,060590	0,458343	-0,085907	35,611267	2,733778	-7,892765	-0,060590	0,458343	-0,085907	35,611267	2,733778	-7,892765
14:30:04,38	0,355083	3,486041	0,230032	-0,056043	-2,533030	0,661019	-0,056251	0,458656	-0,085910	-0,428732	-1,816478	-7,889375	-1,112753	-2,743925	-1,298604	-3,059630	28,882446	4,546206	-0,056251	0,458656	-0,085910	35,575798	2,599211	-7,889375	-0,056251	0,458656	-0,085910	35,575798	2,599211	-7,889375
14:30:04,43	0,355083	3,486041	0,230032	-0,056043	-2,533030	0,661019	-0,060717	0,459163	-0,084386	-0,463852	-2,015078	-7,924334	-1,109300	-2,746442	-1,298952	-3,094058	28,873317	4,599999	-0,060717	0,459163	-0,084386	35,580471	2,751183	-7,924334	-0,060717	0,459163	-0,084386	35,580471	2,751183	-7,924334
14:30:04,48	0,355083	3,486041	0,230032	-0,056043	-2,533030	0,661019	-0,060263	0,454915	-0,084734	-0,268040	-2,016753	-7,870540	-1,112915	-2,748180	-1,300523	-3,118629	28,827596	4,589170	-0,060263	0,454915	-0,084734	35,442761	2,713918	-7,870540	-0,060263	0,454915	-0,084734	35,442761	2,713918	-7,870540
14:30:04,53	0,355083	3,486041	0,230032	-0,056043	-2,533030	0,661019	-0,056951	0,457177	-0,086305	-0,437551	-1,842912	-7,881369	-1,112299	-2,745685	-1,299379	-3,112980	28,853999	4,570358	-0,056951	0,457177	-0,086305	35,450826	2,627713	-7,881369	-0,056951	0,457177	-0,086305	35,450826	2,627713	-7,881369
14:30:04,58	0,355083	3,486041	0,230032	-0,056043	-2,533030	0,661019	-0,059419	0,457890	-0,085161	-0,448952	-1,979590	-7,900182	-1,111745	-2,742665	-1,302474	-3,105047	28,834935	4,601163	-0,059419	0,457890	-0,085161	35,495420	2,684823	-7,900182	-0,059419	0,457890	-0,085161	35,495420	2,684823	-7,900182
14:30:04,63	0,355083	3,486041	0,230032	-0,056043	-2,533030	0,661019	-0,062311	0,458920	-0,088256	-0,515067	-2,113574	-7,869376	-1,111117	-2,751224	-1,298963	-3,115415	28,823100	4,573367	-0,062311	0,458920	-0,088256	35,510177	2,777864	-7,869376	-0,062311	0,458920	-0,088256	35,510177	2,777864	-7,869376
14:30:04,68	0,355083	3,486041	0,230032	-0,056043	-2,533030	0,661019	-0,055213	0,454097	-0,084745	-0,279680	-1,747532	-7,897172	-1,111117	-2,747596	-1,299359	-3,116146	28,858579	4,584981	-0,055213	0,454097	-0,084745	35,366922	2,586702	-7,897172	-0,055213	0,454097	-0,084745	35,366922	2,586702	-7,897172
14:30:04,73	0,355083	3,486041	0,230032	-0,056043	-2,533030	0,661019	-0,058355	0,455911	-0,085141	-0,343656	-1,929294	-7,885558	-1,110595	-2,750591	-1,300151	-3,152442	28,849590	4,570658	-0,058355	0,455911	-0,085141	35,445356	2,651595	-7,885558	-0,058355	0,455911	-0,085141	35,445356	2,651595	-7,885558
14:30:04,78	0,355083	3,486041	0,230032	-0,056043	-2,533030	0,661019	-0,056023	0,453962	-0,085933	-0,268218	-1,834954	-7,899881	-1,110487	-2,744832	-1,298966	-3,080687	28,829830	4,583975	-0,056023	0,453962	-0,085933	35,367764	2,562850	-7,899881	-0,056023	0,453962	-0,085933	35,367764	2,562850	-7,899881
14:30:04,83	0,355083	3,486041	0,230032	-0,056043	-2,533030	0,661019	-0,061064	0,456748	-0,084748	-0,394345	-2,025064	-7,886564	-1,113006	-2,749414	-1,298972	-3,169671	28,840733	4,608353	-0,061064	0,456748	-0,084748	35,460368	2,768459	-7,886564	-0,061064	0,456748	-0,084748	35,460368	2,768459	-7,886564
14:30:04,88	0,355083	3,486041	0,230032	-0,056043	-2,533030	0,661019	-0,055836	0,456638	-0,084754	-0,423696	-1,835729	-7,862186	-1,108309	-2,748262	-1,297817	-3,164219	28,800071	4,587894	-0,055836	0,456638	-0,084754	35,422414	2,547407	-7,862186	-0,055836	0,456638	-0,084754	35,422414	2,547407	-7,862186
14:30:04,93	0,355083	3,486041	0,230032	-0,056043	-2,533030	0,661019	-0,059183	0,453146	-0,083599	-0,274599	-1,984690	-7,882645	-1,109385	-2,749761	-1,298963	-3,114265	28,785910	4,577526	-0,059183	0,453146	-0,083599	35,297386	2,661139	-7,882645	-0,059183	0,453146	-0,083599	35,297386	2,661139	-7,882645
14:30:04,98	0,355083	3,486041	0,230032	-0,056043	-2,533030	0,661019	-0,057347	0,453328	-0,084745	-0,271345	-1,838882	-7,893013	-1,111199	-2,745564	-1,302474	-3,135343	28,842199	4,601372	-0,057347	0,453328	-0,084745	35,314922	2,662830	-7,893013	-0,057347	0,453328	-0,084745	35,314922	2,662830	-7,893013
14:30:05,03	0,355083	3,486041	0,230032	-0,056043	-2,533030	0,661019	-0,060074	0,456998	-0,088256	-0,423953	-2,027083	-7,869167	-1,111351	-2,748052	-1,300562	-3,197179	28,780770	4,583945	-0,060074	0,456998	-0,088256	35,450373	2,688696	-7,869167	-0,060074	0,456998	-0,088256	35,450373	2,688696	-7,869167
14:30:05,08	0,355083	3,486041	0,230032	-0,056043	-2,533030	0,661019	-0,057843	0,455886	-0,086344	-0,450241	-1,933940	-7,886594	-1,107673	-2,747208	-1,302866	-3,125550	28,784224	4,575792	-0,057843	0,455886	-0,086344	35,336784	2,606754	-7,886594	-0,057843	0,455886	-0,086344	35,336784	2,606754	-7,886594
14:30:05,14	0,355083	3,486041	0,230032	-0,056043	-2,533030	0,661019	-0,060414	0,453122	-0,088648	-0,267747	-2,007305	-7,894747	-1,111285	-2,749099	-1,302874	-3,173933	28,809956	4,590749	-0,060414	0,453122	-0,088648	35,302365	2,735180	-7,894747	-0,060414	0,453122	-0,088648	35,302365	2,735180	-7,894747
14:30:05,19	0,355083	3,486041	0,230032	-0,056043	-2,533030	0,661019	-0,056969	0,455305	-0,088655	-0,383125	-1,882965	-7,879790	-1,107726	-2,748183	-1,302060	-3,135494	28,742204	4,612665	-0,056969	0,455305	-0,088655	35,358284	2,589138	-7,879790	-0,056969	0,455305	-0,088655	35,358284	2,589138	-7,879790
14:30:05,24	0,355083	3,486041	0,230032	-0,056043	-2,533030	0,661019	-0,059542	0,452681	-0,087842	-0,286156	-1,949563	-7,857874	-1,107760	-2,745058	-1,300129	-3,166947	28,806991	4,633727	-0,059542	0,452681	-0,087842	35,249305	2,724469	-7,857874	-0,059542	0,452681	-0,087842	35,249305	2,724469	-7,857874
14:30:05,29	0,355083	3,486041	0,230032	-0,056043	-2,533030	0,661019	-0,062232	0,454273	-0,085911	-0,328566	-2,149084	-7,836812	-1,110162	-2,748845	-1,302484	-3,178107	28,749541	4,593696	-0,062232	0,454273	-0,085911	35,331878	2,736127	-7,836812	-0,062232	0,454273	-0,085911	35,331878	2,736127	-7,836812
14:30:05,34	0,355083	3,486041	0,230032	-0,056043	-2,533030	0,661019	-0,057752	0,454459	-0,088266	-0,393578	-1,897050	-7,876843	-1,110053	-2,747831	-1,298987	-3,156673	28,817660	4,584009	-0,057752	0,454459	-0,088266	35,281477	2,636459	-7,876843	-0,057752	0,454459	-0,088266	35,281477	2,636459	-7,876843
14:30:05,39	0,355083	3,486041	0,230032	-0,056043	-2,533030	0,661019	-0,058684	0,454872	-0,084769	-0,345345	-1,961014	-7,886530	-1,108281	-2,747032	-1,299321	-3,130384	28,777331	4,641217	-0,058684	0,454872	-0,084769	35,362131	2,645662	-7,886530	-0,058684	0,454872	-0,084769	35,362131	2,645662	-7,886530
14:30:05,44	0,355083	3,486041	0,230032	-0,056043	-2,533030	0,661019	-0,060262	0,453737	-0,085103	-0,308076	-2,000125	-7,829322	-1,107165	-2,747272	-1,297423	-3,159448	28,749349	4,596015	-0,060262	0,453737	-0,085103	35,310257	2,730404	-7,829322	-0,060262	0,453737	-0,085103	35,310257	2,730404	-7,829322
14:30:05,49	0,355083	3,486041	0,230032	-0,056043	-2,533030	0,661019	-0,060612	0,452650	-0,083205	-0,290353	-2,029519	-7,874524	-1,107138	-2,746867	-1,301681	-3,146743	28,781667	4,614111	-0,060612	0,452650	-0,083205	35,242705	2,728507	-7,874524	-0,060612	0,452650	-0,083205	35,242705	2,728507	-7,874524
14:30:05,54	0,355083	3,486041	0,230032	-0,056043	-2,533030	0,661019	-0,060976	0,452829	-0,087463	-0,265324	-2,053609	-7,856428	-1,110652	-2,748114	-1,299775	-3,163656	28,823527	4,574912	-0,060976	0,452829	-0,087463	35,281791	2,733000	-7,856428	-0,060976	0,452829	-0,087463	35,281791	2,733000	-7,856428
14:30:05,59	0,355083	3,486041	0,230032	-0,056043	-2,533030	0,661019	-0,058139	0,455250	-0,085557	-0,363374	-1,941692	-7,895627	-1,111905	-2,749078	-1,301680	-3,173651	28,773770	4,627518	-0,058139	0,455250	-0,085557	35,373719	2,622257	-7,895627	-0,058139	0,455250	-0,085557	35,373719	2,622257	-7,895627
14:30:05,64	0,355083	3,486041	0,230032	-0,056043	-2,533030	0,661019	-0,056678	0,455853	-0,087462	-0,442831	-1,849470	-7,843021	-1,112452	-2,746434	-1,300527	-3,167478	28,824933	4,623844	-0,056678	0,455853	-0,087462	35,341617	2,599750	-7,843021	-0,056678	0,455853	-0,087462	35,341617	2,599750	-7,843021
14:30:05,69	0,355083	3,486041	0,230032	-0,056043	-2,533030	0,661019	-0,058694	0,457648	-0,086309	-0,488775	-1,974525	-7,846695	-1,108932	-2,747395	-1,300530	-3,160253	28,770182	4,603103	-0,058694	0,457648	-0,086309	35,436578	2,632932	-7,846695	-0,058694	0,457648	-0,086309	35,436578	2,632932	-7,846695
14:30:05,74	0,355083	3,486041	0,230032	-0,056043	-2,533030	0,661019	-0,059622	0,454120	-0,086312	-0,349116	-1,989169	-7,867436	-1,113820	-2,747008	-1,299197	-3,185286	28,796038	4,592900	-0,059622	0,454120	-0,086312	35,299279	2,691167	-7,867436	-0,059622	0,454120	-0,086312	35,299279	2,691167	-7,867436
14:30:05,79	0,355083	3,486041	0,230032	-0,056043	-2,533030	0,661019	-0,057513	0,458546	-0,084979	-0,569425	-1,914099	-7,877639	-1,108876	-2,746159	-1,300512	-3,126242	28,760384	4,612312	-0,057513	0,458546	-0,084979	35,426461	2,600666	-7,877639	-0,057513	0,458546	-0,084979	35,426461	2,600666	-7,877639
14:30:05,84	0,355083	3,486041	0,230032	-0,056043	-2,533030	0,661019	-0,060720	0,454689	-0,086294	-0,370205	-2,011930	-7,858227	-1,111015	-2,748069	-1,301146	-3,261557	28,839670	4,620821	-0,060720	0,454689	-0,086294	35,322889	2,754627	-7,858227	-0,060720	0,454689	-0,086294	35,322889	2,754627	-7,858227
14:30:05,89	0,355083	3,486041	0,230032	-0,056043	-2,533030	0,661019	-0,057997	0,455586	-0,086928	-0,415817	-2,027113	-7,849718	-1,134937	-2,712943	-1,321167	-1,359882	30,042009	4,226676	-0,057997	0,455586	-0,086928	35,347654	2,525613	-7,849718	-0,057997	0,455586	-0,086928	35,347654	2,525613	-7,849718
14:30:05,94	0,355083	3,486041	0,230032	-0,056043	-2,533030	0,661019	-0,076456	0,493866	-0,106949	-0,414311	-1,941280	-8,243863	-1,145134	-2,726397	-1,315204	-1,967154	30,751527	4,075044	-0,076456	0,493866	-0,106949	38,354179	4,060518	-8,243863	-0,076456	0,493866	-0,106949	38,354179	4,060518	-8,243863
14:30:05,99	0,355046	3,485975	0,230049	-0,056020	-2,533004	0,711029	-0,059705	0,495970	-0,100986	-0,212886	-1,950910	-8,395495	-1,147124	-2,725441	-1,316458	-2,030765	30,475863	4,134050	-0,059705	0,495970	-0,100986	38,720755	2,735950	-8,395495	-0,059705	0,495970	-0,100986	38,720755	2,735950	-8,395495
14:30:06,04	0,355046	3,485975	0,230049	-0,056020	-2,533004	0,711029	-0,059539	0,498172	-0,102240	-0,597909	-1,859525	-8,336490	-1,144335	-2,725443	-1,314566	-2,092691	30,420513	4,098327	-0,059539	0,498172	-0,102240	38,508561	2,814289	-8,336490	-0,059539	0,498172	-0,102240	38,508561	2,814289	-8,336490
14:30:06,09	0,355046	3,485975	0,230049	-0,056020	-2,533004	0,711029	-0,059403	0,493475	-0,101102	-0,414591	-1,882392	-8,361713	-1,143124	-2,727907	-1,315320	-2,087148	30,438064	4,108826	-0,059403	0,493475	-0,101102	38,323165	2,780761	-8,361713	-0,059403	0,493475	-0,101102	38,323165	2,780761	-8,361713
14:30:06,14	0,355046	3,485975	0,230049	-0,056020	-2,533004	0,711029	-0,059403	0,493475	-0,101102	-0,414591	-1,882392	-8,361713	-1,143238	-2,729829	-1,318019	-2,130140	30,425219	4,153800	-0,059403	0,493475	-0,101102	38,323165	2,780761	-8,361713	-0,059403	0,493475	-0,101102	38,323165	2,780761	-8,361713
14:30:06,19	0,355046	3,485975	0,230049	-0,056020	-2,533004	0,711029	-0,057682	0,492612	-0,103801	-0,402353	-1,823684	-8,316739	-1,147360	-2,728467	-1,317258	-2,123614	30,411203	4,142620	-0,057682	0,492612	-0,103801	38,267684	2,704332	-8,316739	-0,057682	0,492612	-0,103801	38,267684	2,704332	-8,316739
14:30:06,24	0,355046	3,485975	0,230049	-0,056020	-2,533004	0,711029	-0,056800	0,496862	-0,103040	-0,632248	-1,765162	-8,327919	-1,141390	-2,726686	-1,316079	-2,069966	30,365209	4,126638	-0,056800	0,496862	-0,103040	38,371444	2,693619	-8,327919	-0,056800	0,496862	-0,103040	38,371444	2,693619	-8,327919
14:30:06,29	0,355046	3,485975	0,230049	-0,056020	-2,533004	0,711029	-0,061328	0,492583	-0,101861	-0,422731	-1,931165	-8,343901	-1,140919	-2,730078	-1,316488	-2,142301	30,388718	4,123117	-0,061328	0,492583	-0,101861	38,245034	2,883072	-8,343901	-0,061328	0,492583	-0,101861	38,245034	2,883072	-8,343901
14:30:06,34	0,355046	3,485975	0,230049	-0,056020	-2,533004	0,711029	-0,058625	0,490479	-0,102270	-0,329150	-1,865025	-8,347422	-1,143131	-2,722914	-1,316499	-2,058458	30,389083	4,103573	-0,058625	0,490479	-0,102270	38,173479	2,737053	-8,347422	-0,058625	0,490479	-0,102270	38,173479	2,737053	-8,347422
14:30:06,39	0,355046	3,485975	0,230049	-0,056020	-2,533004	0,711029	-0,063723	0,495977	-0,102281	-0,572787	-2,057679	-8,366966	-1,174519	-2,691957	-1,327279	-0,112663	31,972488	3,728993	-0,063723	0,495977	-0,102281	38,361403	2,944570	-8,366966	-0,063723	0,495977	-0,102281	38,361403	2,944570	-8,366966
14:30:06,44	0,355046	3,485975	0,230049	-0,056020	-2,533004	0,711029	-0,074839	0,538639	-0,113061	-0,447027	-1,742326	-8,741546	-1,175416	-2,699637	-1,323007	-0,725300	32,275390	3,628852	-0,074839	0,538639	-0,113061	41,836103	4,132558	-8,741546	-0,074839	0,538639	-0,113061	41,836103	4,132558	-8,741546
14:30:06,49	0,354983	3,485965	0,230024	-0,056016	-2,533027	0,761026	-0,067740	0,535576	-0,108789	-0,331752	-2,055153	-8,841687	-1,170344	-2,708530	-1,326558	-1,014041	31,977149	3,672436	-0,067740	0,535576	-0,108789	41,710937	3,262407	-8,841687	-0,067740	0,535576	-0,108789	41,710937	3,262407	-8,841687
14:30:06,54	0,354983	3,485965	0,230024	-0,056016	-2,533027	0,761026	-0,062574	0,526736	-0,112340	-0,274724	-1,887472	-8,798103	-1,172650	-2,707419	-1,325381	-0,986119	31,968227	3,680604	-0,062574	0,526736	-0,112340	41,074021	3,024579	-8,798103	-0,062574	0,526736	-0,112340	41,074021	3,024579	-8,798103
14:30:06,59	0,354983	3,485965	0,230024	-0,056016	-2,533027	0,761026	-0,062383	0,529289	-0,111163	-0,401274	-1,848898	-8,789935	-1,170926	-2,706796	-1,322701	-0,999794	31,924595	3,634500	-0,062383	0,529289	-0,111163	41,147924	3,048159	-8,789935	-0,062383	0,529289	-0,111163	41,147924	3,048159	-8,789935
14:30:06,64	0,354983	3,485965	0,230024	-0,056016	-2,533027	0,761026	-0,063785	0,528107	-0,108483	-0,384424	-1,911820	-8,836039	-1,171574	-2,706273	-1,327755	-1,014697	31,923855	3,647361	-0,063785	0,528107	-0,108483	41,071972	3,095281	-8,836039	-0,063785	0,528107	-0,108483	41,071972	3,095281	-8,836039
14:30:06,69	0,354983	3,485965	0,230024	-0,056016	-2,533027	0,761026	-0,063913	0,528930	-0,113537	-0,435326	-1,931044	-8,823179	-1,171054	-2,706351	-1,323437	-1,031797	31,879286	3,711392	-0,063913	0,528930	-0,113537	41,085697	3,086153	-8,823179	-0,063913	0,528930	-0,113537	41,085697	3,086153	-8,823179
14:30:06,74	0,354983	3,485965	0,230024	-0,056016	-2,533027	0,761026	-0,064106	0,528440	-0,109219	-0,456998	-1,933565	-8,759147	-1,169837	-2,710319	-1,323463	-1,032768	31,883860	3,653044	-0,064106	0,528440	-0,109219	41,025565	3,098723	-8,759147	-0,064106	0,528440	-0,109219	41,025565	3,098723	-8,759147
14:30:06,79	0,354983	3,485965	0,230024	-0,056016	-2,533027	0,761026	-0,061278	0,525402	-0,109245	-0,295555	-1,789671	-8,817495	-1,169284	-2,705423	-1,323434	-1,021850	31,861574	3,711164	-0,061278	0,525402	-0,109245	40,948538	3,020670	-8,817495	-0,061278	0,525402	-0,109245	40,948538	3,020670	-8,817495
14:30:06,84	0,354983	3,485965	0,230024	-0,056016	-2,533027	0,761026	-0,065795	0,527372	-0,109216	-0,411802	-2,003944	-8,759375	-1,171070	-2,708476	-1,324631	-1,041291	31,859847	3,667669	-0,065795	0,527372	-0,109216	40,986885	3,160962	-8,759375	-0,065795	0,527372	-0,109216	40,986885	3,160962	-8,759375
14:30:06,89	0,354983	3,485965	0,230024	-0,056016	-2,533027	0,761026	-0,062257	0,527392	-0,110413	-0,424070	-1,835948	-8,802870	-1,170566	-2,709697	-1,326180	-1,063747	31,815104	3,681850	-0,062257	0,527392	-0,110413	40,976205	3,051237	-8,802870	-0,062257	0,527392	-0,110413	40,976205	3,051237	-8,802870
14:30:06,94	0,354983	3,485965	0,230024	-0,056016	-2,533027	0,761026	-0,061452	0,526345	-0,111962	-0,419593	-1,791143	-8,788689	-1,172208	-2,708513	-1,325389	-1,018821	31,858640	3,682193	-0,061452	0,526345	-0,111962	40,898479	3,032817	-8,788689	-0,061452	0,526345	-0,111962	40,898479	3,032817	-8,788689
14:30:06,99	0,354983	3,485965	0,230024	-0,056016	-2,533027	0,761026	-0,061656	0,528359	-0,111171	-0,464152	-1,784633	-8,788346	-1,168694	-2,708870	-1,326157	-1,032094	31,875244	3,693574	-0,061656	0,528359	-0,111171	41,012014	3,055373	-8,788346	-0,061656	0,528359	-0,111171	41,012014	3,055373	-8,788346
14:30:07,04	0,354983	3,485965	0,230024	-0,056016	-2,533027	0,761026	-0,063105	0,525137	-0,111939	-0,288876	-1,879770	-8,776965	-1,168190	-2,707478	-1,324593	-1,053905	31,836954	3,725830	-0,063105	0,525137	-0,111939	40,934380	3,073970	-8,776965	-0,063105	0,525137	-0,111939	40,934380	3,073970	-8,776965
14:30:07,09	0,354983	3,485965	0,230024	-0,056016	-2,533027	0,761026	-0,064562	0,525397	-0,110375	-0,346439	-1,955279	-8,744709	-1,171693	-2,705607	-1,324258	-1,045083	31,846122	3,667359	-0,064562	0,525397	-0,110375	40,897193	3,112838	-8,744709	-0,064562	0,525397	-0,110375	40,897193	3,112838	-8,744709
14:30:07,14	0,354983	3,485965	0,230024	-0,056016	-2,533027	0,761026	-0,064431	0,529366	-0,110040	-0,540480	-1,945420	-8,803180	-1,171146	-2,707297	-1,327822	-1,048688	31,818400	3,700014	-0,064431	0,529366	-0,110040	41,014724	3,112427	-8,803180	-0,064431	0,529366	-0,110040	41,014724	3,112427	-8,803180
14:30:07,19	0,354983	3,485965	0,230024	-0,056016	-2,533027	0,761026	-0,063241	0,528047	-0,113604	-0,497729	-1,872801	-8,770525	-1,169377	-2,712225	-1,324222	-1,075373	31,835981	3,690968	-0,063241	0,528047	-0,113604	40,953973	3,091631	-8,770525	-0,063241	0,528047	-0,113604	40,953973	3,091631	-8,770525
14:30:07,24	0,354983	3,485965	0,230024	-0,056016	-2,533027	0,761026	-0,059857	0,524051	-0,110004	-0,288062	-1,728737	-8,779571	-1,169337	-2,707504	-1,326941	-1,036978	31,832393	3,697665	-0,059857	0,524051	-0,110004	40,849967	2,970057	-8,779571	-0,059857	0,524051	-0,110004	40,849967	2,970057	-8,779571
14:30:07,29	0,354983	3,485965	0,230024	-0,056016	-2,533027	0,761026	-0,063965	0,526377	-0,112723	-0,392920	-1,907317	-8,772874	-1,170583	-2,711140	-1,325385	-1,070267	31,802267	3,700186	-0,063965	0,526377	-0,112723	40,927693	3,113968	-8,772874	-0,063965	0,526377	-0,112723	40,927693	3,113968	-8,772874
14:30:07,35	0,354983	3,485965	0,230024	-0,056016	-2,533027	0,761026	-0,060194	0,525638	-0,111167	-0,397229	-1,724967	-8,770353	-1,172316	-2,710973	-1,324996	-1,052343	31,793960	3,694379	-0,060194	0,525638	-0,111167	40,865377	3,000258	-8,770353	-0,060194	0,525638	-0,111167	40,865377	3,000258	-8,770353
14:30:07,40	0,354983	3,485965	0,230024	-0,056016	-2,533027	0,761026	-0,059472	0,527223	-0,110777	-0,477843	-1,667747	-8,776160	-1,171163	-2,706868	-1,324988	-1,050795	31,798223	3,724374	-0,059472	0,527223	-0,110777	40,909128	3,000800	-8,776160	-0,059472	0,527223	-0,110777	40,909128	3,000800	-8,776160
14:30:07,45	0,354983	3,485965	0,230024	-0,056016	-2,533027	0,761026	-0,063604	0,528276	-0,110770	-0,528150	-1,883389	-8,746165	-1,165284	-2,707173	-1,326539	-1,058206	31,807455	3,721815	-0,063604	0,528276	-0,110770	40,941508	3,109502	-8,746165	-0,063604	0,528276	-0,110770	40,941508	3,109502	-8,746165
14:30:07,50	0,354983	3,485965	0,230024	-0,056016	-2,533027	0,761026	-0,066279	0,523033	-0,112321	-0,251221	-2,033517	-8,748724	-1,171173	-2,705584	-1,326185	-1,050502	31,788335	3,691055	-0,066279	0,523033	-0,112321	40,806856	3,169353	-8,748724	-0,066279	0,523033	-0,112321	40,806856	3,169353	-8,748724
14:30:07,55	0,354983	3,485965	0,230024	-0,056016	-2,533027	0,761026	-0,064710	0,528927	-0,111967	-0,570414	-1,935742	-8,779484	-1,170058	-2,709510	-1,325761	-1,085568	31,786613	3,734319	-0,064710	0,528927	-0,111967	40,950339	3,144029	-8,779484	-0,064710	0,528927	-0,111967	40,950339	3,144029	-8,779484
14:30:07,60	0,354983	3,485965	0,230024	-0,056016	-2,533027	0,761026	-0,061868	0,525999	-0,111543	-0,437174	-1,817431	-8,736220	-1,167093	-2,708733	-1,328492	-1,082417	31,818663	3,718222	-0,061868	0,525999	-0,111543	40,853719	3,039191	-8,736220	-0,061868	0,525999	-0,111543	40,853719	3,039191	-8,736220
14:30:07,65	0,354983	3,485965	0,230024	-0,056016	-2,533027	0,761026	-0,064024	0,523820	-0,114274	-0,294540	-1,942835	-8,752317	-1,168902	-2,711064	-1,325022	-1,097981	31,758651	3,679774	-0,064024	0,523820	-0,114274	40,825310	3,083027	-8,752317	-0,064024	0,523820	-0,114274	40,825310	3,083027	-8,752317
14:30:07,70	0,354983	3,485965	0,230024	-0,056016	-2,533027	0,761026	-0,061101	0,524220	-0,110804	-0,375109	-1,774302	-8,790765	-1,166494	-2,708490	-1,326164	-1,081174	31,816060	3,712004	-0,061101	0,524220	-0,110804	40,776164	3,022089	-8,790765	-0,061101	0,524220	-0,110804	40,776164	3,022089	-8,790765
14:30:07,75	0,354983	3,485965	0,230024	-0,056016	-2,533027	0,761026	-0,064534	0,523422	-0,111946	-0,275475	-1,966969	-8,758535	-1,169475	-2,706247	-1,326951	-1,087892	31,812924	3,721960	-0,064534	0,523422	-0,111946	40,813129	3,098916	-8,758535	-0,064534	0,523422	-0,111946	40,813129	3,098916	-8,758535
14:30:07,80	0,354983	3,485965	0,230024	-0,056016	-2,533027	0,761026	-0,064986	0,527125	-0,112733	-0,474115	-1,994753	-8,748579	-1,172939	-2,707327	-1,326174	-1,052735	31,786645	3,700144	-0,064986	0,527125	-0,112733	40,905189	3,106659	-8,748579	-0,064986	0,527125	-0,112733	40,905189	3,106659	-8,748579
14:30:07,85	0,354983	3,485965	0,230024	-0,056016	-2,533027	0,761026	-0,062318	0,529585	-0,111956	-0,607198	-1,812430	-8,770395	-1,167167	-2,708515	-1,324229	-1,109292	31,776618	3,719422	-0,062318	0,529585	-0,111956	40,965190	3,079543	-8,770395	-0,062318	0,529585	-0,111956	40,965190	3,079543	-8,770395
14:30:07,90	0,354983	3,485965	0,230024	-0,056016	-2,533027	0,761026	-0,064176	0,523992	-0,110011	-0,353349	-1,952997	-8,751117	-1,165955	-2,711722	-1,329663	-1,090095	31,764839	3,697662	-0,064176	0,523992	-0,110011	40,780027	3,084805	-8,751117	-0,064176	0,523992	-0,110011	40,780027	3,084805	-8,751117
14:30:07,95	0,354983	3,485965	0,230024	-0,056016	-2,533027	0,761026	-0,062004	0,521339	-0,115445	-0,215991	-1,817560	-8,772877	-1,172029	-2,705527	-1,324925	-1,104082	31,785255	3,722094	-0,062004	0,521339	-0,115445	40,709116	3,049773	-8,772877	-0,062004	0,521339	-0,115445	40,709116	3,049773	-8,772877
14:30:08,00	0,354983	3,485965	0,230024	-0,056016	-2,533027	0,761026	-0,064332	0,529697	-0,110707	-0,639941	-1,960924	-8,748445	-1,168292	-2,707701	-1,323446	-1,094363	31,807824	3,724564	-0,064332	0,529697	-0,110707	40,941303	3,089138	-8,748445	-0,064332	0,529697	-0,110707	40,941303	3,089138	-8,748445
14:30:08,05	0,354983	3,485965	0,230024	-0,056016	-2,533027	0,761026	-0,064318	0,525374	-0,109228	-0,390702	-1,963057	-8,745976	-1,168941	-2,708696	-1,326572	-1,115924	31,794210	3,711456	-0,064318	0,525374	-0,109228	40,851129	3,085896	-8,745976	-0,064318	0,525374	-0,109228	40,851129	3,085896	-8,745976
14:30:08,10	0,354983	3,485965	0,230024	-0,056016	-2,533027	0,761026	-0,063579	0,523630	-0,110785	-0,336075	-1,911638	-8,755883	-1,167152	-2,709212	-1,325003	-1,101123	31,770139	3,714656	-0,063579	0,523630	-0,110785	40,768919	3,079299	-8,755883	-0,063579	0,523630	-0,110785	40,768919	3,079299	-8,755883
14:30:08,15	0,354983	3,485965	0,230024	-0,056016	-2,533027	0,761026	-0,063579	0,523630	-0,110785	-0,336075	-1,911638	-8,755883	-1,169729	-2,708953	-1,322472	-1,091604	31,832357	3,721872	-0,063579	0,523630	-0,110785	40,768919	3,079299	-8,755883	-0,063579	0,523630	-0,110785	40,768919	3,079299	-8,755883
14:30:08,20	0,354983	3,485965	0,230024	-0,056016	-2,533027	0,761026	-0,062515	0,525992	-0,108254	-0,400208	-1,879187	-8,748668	-1,191921	-2,674813	-1,339798	0,681571	33,143915	3,362553	-0,062515	0,525992	-0,108254	40,890129	3,028243	-8,748668	-0,062515	0,525992	-0,108254	40,890129	3,028243	-8,748668
14:30:08,25	0,354983	3,485965	0,230024	-0,056016	-2,533027	0,761026	-0,080985	0,562281	-0,125580	-0,264841	-1,959801	-9,107986	-1,220883	-2,698746	-1,330838	-0,485972	34,471980	3,168096	-0,080985	0,562281	-0,125580	43,874235	4,397538	-9,107986	-0,080985	0,562281	-0,125580	43,874235	4,397538	-9,107986
14:30:08,30	0,355106	3,485999	0,230042	-0,056010	-2,532996	0,811052	-0,045778	0,575397	-0,116620	-0,380482	-1,804164	-9,302443	-1,215892	-2,702241	-1,328083	-0,808264	34,164962	3,206271	-0,045778	0,575397	-0,116620	44,788162	1,789385	-9,302443	-0,045778	0,575397	-0,116620	44,788162	1,789385	-9,302443
14:30:08,35	0,355106	3,485999	0,230042	-0,056010	-2,532996	0,811052	-0,045246	0,569327	-0,113865	-0,491867	-1,902144	-9,264268	-1,214159	-2,706733	-1,327266	-0,823032	34,134669	3,238504	-0,045246	0,569327	-0,113865	44,200273	1,649704	-9,264268	-0,045246	0,569327	-0,113865	44,200273	1,649704	-9,264268
14:30:08,40	0,355106	3,485999	0,230042	-0,056010	-2,532996	0,811052	-0,042223	0,565579	-0,113048	-0,330628	-1,742542	-9,232035	-1,215342	-2,700842	-1,327322	-0,812957	34,129815	3,195342	-0,042223	0,565579	-0,113048	44,067352	1,571926	-9,232035	-0,042223	0,565579	-0,113048	44,067352	1,571926	-9,232035
14:30:08,45	0,355106	3,485999	0,230042	-0,056010	-2,532996	0,811052	-0,046733	0,569549	-0,113104	-0,536210	-1,965923	-9,275197	-1,210159	-2,702184	-1,330019	-0,859189	34,122345	3,236677	-0,046733	0,569549	-0,113104	44,173378	1,702600	-9,275197	-0,046733	0,569549	-0,113104	44,173378	1,702600	-9,275197
14:30:08,50	0,355106	3,485999	0,230042	-0,056010	-2,532996	0,811052	-0,048163	0,564390	-0,115801	-0,297513	-2,076580	-9,233862	-1,211930	-2,702117	-1,328472	-0,858607	34,104352	3,230012	-0,048163	0,564390	-0,115801	44,007072	1,704189	-9,233862	-0,048163	0,564390	-0,115801	44,007072	1,704189	-9,233862
14:30:08,55	0,355106	3,485999	0,230042	-0,056010	-2,532996	0,811052	-0,047334	0,565957	-0,114254	-0,394324	-2,024002	-9,240527	-1,214833	-2,704389	-1,331528	-0,835208	34,111191	3,279463	-0,047334	0,565957	-0,114254	44,033324	1,691736	-9,240527	-0,047334	0,565957	-0,114254	44,033324	1,691736	-9,240527
14:30:08,60	0,355106	3,485999	0,230042	-0,056010	-2,532996	0,811052	-0,043916	0,567336	-0,117310	-0,448375	-1,829394	-9,191076	-1,211634	-2,704136	-1,328162	-0,860749	34,100745	3,244017	-0,043916	0,567336	-0,117310	44,087471	1,617990	-9,191076	-0,043916	0,567336	-0,117310	44,087471	1,617990	-9,191076
14:30:08,65	0,355106	3,485999	0,230042	-0,056010	-2,532996	0,811052	-0,045734	0,564691	-0,113944	-0,332682	-1,940835	-9,226522	-1,217317	-2,706139	-1,328514	-0,933744	34,167266	3,207072	-0,045734	0,564691	-0,113944	43,995578	1,649275	-9,226522	-0,045734	0,564691	-0,113944	43,995578	1,649275	-9,226522
14:30:08,70	0,355106	3,485999	0,230042	-0,056010	-2,532996	0,811052	-0,041158	0,568612	-0,114296	-0,515434	-1,799385	-9,263467	-1,240166	-2,664291	-1,353023	0,979250	35,470701	2,819963	-0,041158	0,568612	-0,114296	44,120581	1,431548	-9,263467	-0,041158	0,568612	-0,114296	44,120581	1,431548	-9,263467
14:30:08,75	0,355106	3,485999	0,230042	-0,056010	-2,532996	0,811052	-0,065975	0,609323	-0,138805	-0,547133	-2,084842	-9,650576	-1,247082	-2,670288	-1,342019	0,965494	35,766220	2,710562	-0,065975	0,609323	-0,138805	47,284743	3,094160	-9,650576	-0,065975	0,609323	-0,138805	47,284743	3,094160	-9,650576
14:30:08,80	0,355008	3,485973	0,230039	-0,056016	-2,533008	0,861035	-0,057323	0,612314	-0,127801	-0,453591	-1,794657	-9,759977	-1,243157	-2,676493	-1,339612	0,607139	35,488812	2,726667	-0,057323	0,612314	-0,127801	47,613041	2,705233	-9,759977	-0,057323	0,612314	-0,127801	47,613041	2,705233	-9,759977
14:30:08,85	0,355008	3,485973	0,230039	-0,056016	-2,533008	0,861035	-0,053913	0,605812	-0,125393	-0,534933	-1,788947	-9,743872	-1,242975	-2,682235	-1,341169	0,544026	35,484560	2,728518	-0,053913	0,605812	-0,125393	47,021331	2,443212	-9,743872	-0,053913	0,605812	-0,125393	47,021331	2,443212	-9,743872
14:30:08,90	0,355008	3,485973	0,230039	-0,056016	-2,533008	0,861035	-0,049031	0,602783	-0,126951	-0,412674	-1,587604	-9,742021	-1,241532	-2,676334	-1,340778	0,562589	35,441988	2,750865	-0,049031	0,602783	-0,126951	46,905829	2,261302	-9,742021	-0,049031	0,602783	-0,126951	46,905829	2,261302	-9,742021
14:30:08,95	0,355008	3,485973	0,230039	-0,056016	-2,533008	0,861035	-0,054863	0,604485	-0,126560	-0,528728	-1,853516	-9,719674	-1,238138	-2,681139	-1,340774	0,501098	35,397261	2,759626	-0,054863	0,604485	-0,126560	46,923326	2,453219	-9,719674	-0,054863	0,604485	-0,126560	46,923326	2,453219	-9,719674
14:30:09,00	0,355008	3,485973	0,230039	-0,056016	-2,533008	0,861035	-0,052398	0,599142	-0,126556	-0,320408	-1,756243	-9,710913	-1,240967	-2,679909	-1,336783	0,484217	35,401798	2,791125	-0,052398	0,599142	-0,126556	46,712274	2,357015	-9,710913	-0,052398	0,599142	-0,126556	46,712274	2,357015	-9,710913
14:30:09,05	0,355008	3,485973	0,230039	-0,056016	-2,533008	0,861035	-0,052049	0,602208	-0,122565	-0,484328	-1,754950	-9,679414	-1,239375	-2,676830	-1,341571	0,475121	35,434750	2,776539	-0,052049	0,602208	-0,122565	46,789001	2,330862	-9,679414	-0,052049	0,602208	-0,122565	46,789001	2,330862	-9,679414
14:30:09,10	0,355008	3,485973	0,230039	-0,056016	-2,533008	0,861035	-0,055511	0,602369	-0,127353	-0,468694	-1,959347	-9,694000	-1,239498	-2,679827	-1,339736	0,484594	35,395023	2,738460	-0,055511	0,602369	-0,127353	46,817247	2,398261	-9,694000	-0,055511	0,602369	-0,127353	46,817247	2,398261	-9,694000
14:30:09,15	0,355008	3,485973	0,230039	-0,056016	-2,533008	0,861035	-0,052854	0,600976	-0,125518	-0,425959	-1,793140	-9,732079	-1,241586	-2,679247	-1,338271	0,522569	35,441396	2,732332	-0,052854	0,600976	-0,125518	46,750682	2,355931	-9,732079	-0,052854	0,600976	-0,125518	46,750682	2,355931	-9,732079
14:30:09,20	0,355008	3,485973	0,230039	-0,056016	-2,533008	0,861035	-0,052312	0,603075	-0,124053	-0,475941	-1,755243	-9,738207	-1,240525	-2,679477	-1,337645	0,497592	35,375455	2,800500	-0,052312	0,603075	-0,124053	46,865443	2,351262	-9,738207	-0,052312	0,603075	-0,124053	46,865443	2,351262	-9,738207
14:30:09,25	0,355008	3,485973	0,230039	-0,056016	-2,533008	0,861035	-0,052644	0,602041	-0,123427	-0,491780	-1,761155	-9,670039	-1,237562	-2,676968	-1,338838	0,508932	35,381474	2,768270	-0,052644	0,602041	-0,123427	46,768454	2,371394	-9,670039	-0,052644	0,602041	-0,123427	46,768454	2,371394	-9,670039
14:30:09,30	0,355008	3,485973	0,230039	-0,056016	-2,533008	0,861035	-0,051470	0,596624	-0,123426	-0,239966	-1,695824	-9,690047	-1,236420	-2,683203	-1,337644	0,486349	35,347416	2,780492	-0,051470	0,596624	-0,123426	46,594982	2,344566	-9,690047	-0,051470	0,596624	-0,123426	46,594982	2,344566	-9,690047
14:30:09,35	0,355008	3,485973	0,230039	-0,056016	-2,533008	0,861035	-0,051470	0,596624	-0,123426	-0,239966	-1,695824	-9,690047	-1,237051	-2,680747	-1,338843	0,469148	35,359594	2,762663	-0,051470	0,596624	-0,123426	46,594982	2,344566	-9,690047	-0,051470	0,596624	-0,123426	46,594982	2,344566	-9,690047
14:30:09,40	0,355008	3,485973	0,230039	-0,056016	-2,533008	0,861035	-0,053281	0,598398	-0,124625	-0,330272	-1,810982	-9,707876	-1,239966	-2,677078	-1,340778	0,497124	35,366079	2,783182	-0,053281	0,598398	-0,124625	46,643942	2,371572	-9,707876	-0,053281	0,598398	-0,124625	46,643942	2,371572	-9,707876
14:30:09,45	0,355008	3,485973	0,230039	-0,056016	-2,533008	0,861035	-0,055001	0,602757	-0,126560	-0,537332	-1,879446	-9,687357	-1,240538	-2,679491	-1,338047	0,491907	35,372181	2,786158	-0,055001	0,602757	-0,126560	46,779056	2,438141	-9,687357	-0,055001	0,602757	-0,126560	46,779056	2,438141	-9,687357
14:30:09,50	0,355008	3,485973	0,230039	-0,056016	-2,533008	0,861035	-0,052626	0,602045	-0,123829	-0,497662	-1,763499	-9,684381	-1,235892	-2,678797	-1,339201	0,477945	35,341286	2,806301	-0,052626	0,602045	-0,123829	46,762880	2,367627	-9,684381	-0,052626	0,602045	-0,123829	46,762880	2,367627	-9,684381
14:30:09,55	0,355008	3,485973	0,230039	-0,056016	-2,533008	0,861035	-0,055549	0,598368	-0,124983	-0,340214	-1,912153	-9,664238	-1,238861	-2,679982	-1,338256	0,455712	35,351315	2,782976	-0,055549	0,598368	-0,124983	46,631713	2,448451	-9,664238	-0,055549	0,598368	-0,124983	46,631713	2,448451	-9,664238
14:30:09,60	0,355008	3,485973	0,230039	-0,056016	-2,533008	0,861035	-0,053039	0,600347	-0,124038	-0,445541	-1,805887	-9,687563	-1,238230	-2,680731	-1,341902	0,485983	35,348668	2,821942	-0,053039	0,600347	-0,124038	46,681719	2,357659	-9,687563	-0,053039	0,600347	-0,124038	46,681719	2,357659	-9,687563
14:30:09,65	0,355008	3,485973	0,230039	-0,056016	-2,533008	0,861035	-0,052706	0,599426	-0,127683	-0,384816	-1,761029	-9,648597	-1,239439	-2,680853	-1,340392	0,463027	35,347450	2,777387	-0,052706	0,599426	-0,127683	46,670161	2,376372	-9,648597	-0,052706	0,599426	-0,127683	46,670161	2,376372	-9,648597
14:30:09,70	0,355008	3,485973	0,230039	-0,056016	-2,533008	0,861035	-0,051995	0,600413	-0,126174	-0,448638	-1,743329	-9,693152	-1,239470	-2,677442	-1,341166	0,461440	35,350522	2,802699	-0,051995	0,600413	-0,126174	46,683765	2,338258	-9,693152	-0,051995	0,600413	-0,126174	46,683765	2,338258	-9,693152
14:30:09,75	0,355008	3,485973	0,230039	-0,056016	-2,533008	0,861035	-0,054934	0,602145	-0,126948	-0,536840	-1,899102	-9,667840	-1,239452	-2,679555	-1,339602	0,463262	35,344194	2,801216	-0,054934	0,602145	-0,126948	46,731532	2,413249	-9,667840	-0,054934	0,602145	-0,126948	46,731532	2,413249	-9,667840
14:30:09,80	0,355008	3,485973	0,230039	-0,056016	-2,533008	0,861035	-0,053113	0,601072	-0,125384	-0,485644	-1,799637	-9,669323	-1,238311	-2,680152	-1,338423	0,443444	35,348753	2,825182	-0,053113	0,601072	-0,125384	46,698544	2,369719	-9,669323	-0,053113	0,601072	-0,125384	46,698544	2,369719	-9,669323
14:30:09,85	0,355008	3,485973	0,230039	-0,056016	-2,533008	0,861035	-0,053166	0,599786	-0,124205	-0,424690	-1,821865	-9,645357	-1,237135	-2,676832	-1,341538	0,464191	35,326968	2,822018	-0,053166	0,599786	-0,124205	46,658483	2,351696	-9,645357	-0,053166	0,599786	-0,124205	46,658483	2,351696	-9,645357
14:30:09,90	0,355008	3,485973	0,230039	-0,056016	-2,533008	0,861035	-0,056630	0,600428	-0,127320	-0,466581	-1,973092	-9,648522	-1,237881	-2,679392	-1,337284	0,453658	35,355021	2,786818	-0,056630	0,600428	-0,127320	46,667011	2,472331	-9,648522	-0,056630	0,600428	-0,127320	46,667011	2,472331	-9,648522
14:30:09,95	0,355008	3,485973	0,230039	-0,056016	-2,533008	0,861035	-0,054040	0,599794	-0,123066	-0,414568	-1,861559	-9,683721	-1,239621	-2,678555	-1,340188	0,462208	35,330192	2,803677	-0,054040	0,599794	-0,123066	46,669228	2,380547	-9,683721	-0,054040	0,599794	-0,123066	46,669228	2,380547	-9,683721
14:30:10,00	0,355008	3,485973	0,230039	-0,056016	-2,533008	0,861035	-0,053895	0,601719	-0,125970	-0,531913	-1,834220	-9,666862	-1,239475	-2,681654	-1,341139	0,459364	35,321594	2,815687	-0,053895	0,601719	-0,125970	46,703023	2,396534	-9,666862	-0,053895	0,601719	-0,125970	46,703023	2,396534	-9,666862
14:30:10,05	0,355008	3,485973	0,230039	-0,056016	-2,533008	0,861035	-0,051283	0,600043	-0,126921	-0,453651	-1,696570	-9,654852	-1,240098	-2,677981	-1,340790	0,447860	35,327247	2,791986	-0,051283	0,600043	-0,126921	46,649752	2,329158	-9,654852	-0,051283	0,600043	-0,126921	46,649752	2,329158	-9,654852
14:30:10,10	0,355008	3,485973	0,230039	-0,056016	-2,533008	0,861035	-0,054153	0,602419	-0,126572	-0,578058	-1,858604	-9,678553	-1,237713	-2,677859	-1,339594	0,459579	35,336207	2,820926	-0,054153	0,602419	-0,126572	46,711859	2,392425	-9,678553	-0,054153	0,602419	-0,126572	46,711859	2,392425	-9,678553
14:30:10,15	0,355008	3,485973	0,230039	-0,056016	-2,533008	0,861035	-0,055451	0,600415	-0,125376	-0,460211	-1,920435	-9,649614	-1,235386	-2,681400	-1,339588	0,449285	35,296638	2,809947	-0,055451	0,600415	-0,125376	46,672362	2,432494	-9,649614	-0,055451	0,600415	-0,125376	46,672362	2,432494	-9,649614
14:30:10,20	0,355008	3,485973	0,230039	-0,056016	-2,533008	0,861035	-0,053549	0,596629	-0,125370	-0,302749	-1,810623	-9,660592	-1,238264	-2,681686	-1,339189	0,470614	35,322845	2,814630	-0,053549	0,596629	-0,125370	46,532615	2,392940	-9,660592	-0,053549	0,596629	-0,125370	46,532615	2,392940	-9,660592
14:30:10,26	0,355008	3,485973	0,230039	-0,056016	-2,533008	0,861035	-0,051862	0,598978	-0,124971	-0,391564	-1,717549	-9,655909	-1,238937	-2,681363	-1,340764	0,438088	35,312461	2,810676	-0,051862	0,598978	-0,124971	46,628238	2,353612	-9,655909	-0,051862	0,598978	-0,124971	46,628238	2,353612	-9,655909
14:30:10,31	0,355008	3,485973	0,230039	-0,056016	-2,533008	0,861035	-0,051804	0,599723	-0,126546	-0,455553	-1,737539	-9,659863	-1,238969	-2,679434	-1,340787	0,429984	35,302602	2,796203	-0,051804	0,599723	-0,126546	46,622721	2,329114	-9,659863	-0,051804	0,599723	-0,126546	46,622721	2,329114	-9,659863
14:30:10,36	0,355008	3,485973	0,230039	-0,056016	-2,533008	0,861035	-0,053459	0,600715	-0,126569	-0,519729	-1,825649	-9,674336	-1,240142	-2,680999	-1,339216	0,405464	35,369695	2,826284	-0,053459	0,600715	-0,126569	46,636420	2,370863	-9,674336	-0,053459	0,600715	-0,126569	46,636420	2,370863	-9,674336
14:30:10,41	0,355008	3,485973	0,230039	-0,056016	-2,533008	0,861035	-0,064271	0,643721	-0,133330	-0,359306	-1,943594	-10,078645	-1,270807	-2,648568	-1,347548	2,013124	37,156050	2,391894	-0,064271	0,643721	-0,133330	50,172765	3,101714	-10,078645	-0,064271	0,643721	-0,133330	50,172765	3,101714	-10,078645
14:30:10,46	0,355008	3,485973	0,230039	-0,056016	-2,533008	0,861035	-0,064271	0,643721	-0,133330	-0,359306	-1,943594	-10,078645	-1,296261	-2,661600	-1,342937	0,967419	37,849575	2,292168	-0,064271	0,643721	-0,133330	50,172765	3,101714	-10,078645	-0,064271	0,643721	-0,133330	50,172765	3,101714	-10,078645
14:30:10,51	0,355024	3,486019	0,230040	-0,056030	-2,533028	0,911019	-0,040257	0,659249	-0,128719	-1,089005	-1,947235	-10,178372	-1,278711	-2,674251	-1,338806	0,614107	37,415527	2,336257	-0,040257	0,659249	-0,128719	50,662015	1,212974	-10,178372	-0,040257	0,659249	-0,128719	50,662015	1,212974	-10,178372
14:30:10,56	0,355024	3,486019	0,230040	-0,056030	-2,533028	0,911019	-0,038077	0,637724	-0,124588	-0,522281	-1,922822	-10,134282	-1,279374	-2,674303	-1,343478	0,585199	37,427801	2,344514	-0,038077	0,637724	-0,124588	49,539062	1,066248	-10,134282	-0,038077	0,637724	-0,124588	49,539062	1,066248	-10,134282
14:30:10,61	0,355024	3,486019	0,230040	-0,056030	-2,533028	0,911019	-0,037701	0,638272	-0,129260	-0,554594	-1,934406	-10,126026	-1,275881	-2,677681	-1,343476	0,564176	37,402404	2,334327	-0,037701	0,638272	-0,129260	49,549755	1,025093	-10,126026	-0,037701	0,638272	-0,129260	49,549755	1,025093	-10,126026
14:30:10,66	0,355024	3,486019	0,230040	-0,056030	-2,533028	0,911019	-0,036521	0,633558	-0,129258	-0,341994	-1,878574	-10,136212	-1,278222	-2,673260	-1,343483	0,590199	37,383529	2,338556	-0,036521	0,633558	-0,129258	49,392340	0,988325	-10,136212	-0,036521	0,633558	-0,129258	49,392340	0,988325	-10,136212
14:30:10,71	0,355024	3,486019	0,230040	-0,056030	-2,533028	0,911019	-0,039179	0,637796	-0,129265	-0,565709	-1,984836	-10,131984	-1,275917	-2,676686	-1,345412	0,574585	37,347172	2,343460	-0,039179	0,637796	-0,129265	49,501314	1,090746	-10,131984	-0,039179	0,637796	-0,129265	49,501314	1,090746	-10,131984
14:30:10,76	0,355024	3,486019	0,230040	-0,056030	-2,533028	0,911019	-0,037365	0,634087	-0,131194	-0,412084	-1,885836	-10,127079	-1,275385	-2,675506	-1,340374	0,528910	37,386803	2,356936	-0,037365	0,634087	-0,131194	49,363708	1,047323	-10,127079	-0,037365	0,634087	-0,131194	49,363708	1,047323	-10,127079
14:30:10,81	0,355024	3,486019	0,230040	-0,056030	-2,533028	0,911019	-0,038653	0,634216	-0,126156	-0,407349	-2,012200	-10,113603	-1,277172	-2,675444	-1,344273	0,540716	37,342693	2,338094	-0,038653	0,634216	-0,126156	49,378631	1,022093	-10,113603	-0,038653	0,634216	-0,126156	49,378631	1,022093	-10,113603
14:30:10,86	0,355024	3,486019	0,230040	-0,056030	-2,533028	0,911019	-0,037813	0,635794	-0,130055	-0,521699	-1,936220	-10,132445	-1,279925	-2,678214	-1,338677	0,435200	37,455473	2,339306	-0,037813	0,635794	-0,130055	49,388149	1,032102	-10,132445	-0,037813	0,635794	-0,130055	49,388149	1,032102	-10,132445
14:30:10,91	0,355024	3,486019	0,230040	-0,056030	-2,533028	0,911019	-0,034037	0,636794	-0,124458	-0,528759	-1,887661	-10,131233	-1,303408	-2,632547	-1,362397	2,787623	38,658147	1,977540	-0,034037	0,636794	-0,124458	49,459548	0,784281	-10,131233	-0,034037	0,636794	-0,124458	49,459548	0,784281	-10,131233
14:30:10,96	0,355024	3,486019	0,230040	-0,056030	-2,533028	0,911019	-0,061845	0,679964	-0,148179	-0,555859	-1,897752	-10,493000	-1,299288	-2,620601	-1,355705	3,347649	38,621228	1,809123	-0,061845	0,679964	-0,148179	52,821318	2,957110	-10,493000	-0,061845	0,679964	-0,148179	52,821318	2,957110	-10,493000
14:30:11,01	0,354989	3,485905	0,230030	-0,055988	-2,533009	0,961048	-0,074250	0,682369	-0,141487	-0,432867	-2,039356	-10,661416	-1,295278	-2,625624	-1,352282	3,122798	38,269763	1,807731	-0,074250	0,682369	-0,141487	53,133084	3,789299	-10,661416	-0,074250	0,682369	-0,141487	53,133084	3,789299	-10,661416
14:30:11,06	0,354989	3,485905	0,230030	-0,055988	-2,533009	0,961048	-0,071906	0,676385	-0,138064	-0,538518	-1,936440	-10,662808	-1,291827	-2,628317	-1,350323	3,082175	38,250929	1,830776	-0,071906	0,676385	-0,138064	52,557713	3,708177	-10,662808	-0,071906	0,676385	-0,138064	52,557713	3,708177	-10,662808
14:30:11,11	0,354989	3,485905	0,230030	-0,055988	-2,533009	0,961048	-0,071298	0,672050	-0,136105	-0,349699	-1,930609	-10,639763	-1,293136	-2,627778	-1,351512	3,033728	38,226991	1,835929	-0,071298	0,672050	-0,136105	52,406204	3,666313	-10,639763	-0,071298	0,672050	-0,136105	52,406204	3,666313	-10,639763
14:30:11,16	0,354989	3,485905	0,230030	-0,055988	-2,533009	0,961048	-0,071111	0,673453	-0,137294	-0,467646	-1,950868	-10,634610	-1,299020	-2,626471	-1,352271	3,039618	38,246889	1,874906	-0,071111	0,673453	-0,137294	52,398447	3,631367	-10,634610	-0,071111	0,673453	-0,137294	52,398447	3,631367	-10,634610
14:30:11,21	0,354989	3,485905	0,230030	-0,055988	-2,533009	0,961048	-0,069300	0,679202	-0,138053	-0,746410	-1,861551	-10,595633	-1,290774	-2,627111	-1,352631	3,053592	38,206698	1,884715	-0,069300	0,679202	-0,138053	52,570969	3,578532	-10,595633	-0,069300	0,679202	-0,138053	52,570969	3,578532	-10,595633
14:30:11,26	0,354989	3,485905	0,230030	-0,055988	-2,533009	0,961048	-0,072870	0,671741	-0,138413	-0,386245	-2,014986	-10,585824	-1,292565	-2,629194	-1,351091	3,044536	38,169346	1,862675	-0,072870	0,671741	-0,138413	52,345426	3,705330	-10,585824	-0,072870	0,671741	-0,138413	52,345426	3,705330	-10,585824
14:30:11,31	0,354989	3,485905	0,230030	-0,055988	-2,533009	0,961048	-0,070171	0,672250	-0,136872	-0,449610	-1,863781	-10,607864	-1,298070	-2,629926	-1,350373	3,024057	38,217896	1,887977	-0,070171	0,672250	-0,136872	52,322051	3,644628	-10,607864	-0,070171	0,672250	-0,136872	52,322051	3,644628	-10,607864
14:30:11,36	0,354989	3,485905	0,230030	-0,055988	-2,533009	0,961048	-0,066784	0,676652	-0,136155	-0,646670	-1,729678	-10,582562	-1,296695	-2,631617	-1,349500	3,033493	38,181613	1,909592	-0,066784	0,676652	-0,136155	52,470490	3,512868	-10,582562	-0,066784	0,676652	-0,136155	52,470490	3,512868	-10,582562
14:30:11,41	0,354989	3,485905	0,230030	-0,055988	-2,533009	0,961048	-0,066007	0,674615	-0,135282	-0,567487	-1,662956	-10,560947	-1,292649	-2,631562	-1,353778	3,004966	38,185730	1,918172	-0,066007	0,674615	-0,135282	52,389824	3,518588	-10,560947	-0,066007	0,674615	-0,135282	52,389824	3,518588	-10,560947
14:30:11,46	0,354989	3,485905	0,230030	-0,055988	-2,533009	0,961048	-0,068077	0,671139	-0,139560	-0,397430	-1,797383	-10,552367	-1,292065	-2,627279	-1,354605	3,013314	38,176257	1,870571	-0,068077	0,671139	-0,139560	52,287011	3,546691	-10,552367	-0,068077	0,671139	-0,139560	52,287011	3,546691	-10,552367
14:30:11,51	0,354989	3,485905	0,230030	-0,055988	-2,533009	0,961048	-0,072079	0,672775	-0,140387	-0,486502	-1,993514	-10,599968	-1,292135	-2,632249	-1,353427	2,979577	38,137678	1,877906	-0,072079	0,672775	-0,140387	52,326320	3,664707	-10,599968	-0,072079	0,672775	-0,140387	52,326320	3,664707	-10,599968
14:30:11,56	0,354989	3,485905	0,230030	-0,055988	-2,533009	0,961048	-0,069902	0,671511	-0,140385	-0,409618	-1,900106	-10,604440	-1,292059	-2,629796	-1,354603	3,001726	38,195856	1,866099	-0,069902	0,671511	-0,140385	52,304015	3,587162	-10,604440	-0,069902	0,671511	-0,140385	52,304015	3,587162	-10,604440
14:30:11,61	0,354989	3,485905	0,230030	-0,055988	-2,533009	0,961048	-0,069902	0,671511	-0,140385	-0,409618	-1,900106	-10,604440	-1,293269	-2,629478	-1,354203	3,003431	38,155756	1,883773	-0,069902	0,671511	-0,140385	52,304015	3,587162	-10,604440	-0,069902	0,671511	-0,140385	52,304015	3,587162	-10,604440
14:30:11,66	0,354989	3,485905	0,230030	-0,055988	-2,533009	0,961048	-0,069573	0,672718	-0,139985	-0,506255	-1,861495	-10,586766	-1,292715	-2,627876	-1,351881	2,988163	38,153099	1,887610	-0,069573	0,672718	-0,139985	52,302124	3,599981	-10,586766	-0,069573	0,672718	-0,139985	52,302124	3,599981	-10,586766
14:30:11,71	0,354989	3,485905	0,230030	-0,055988	-2,533009	0,961048	-0,071237	0,673039	-0,137663	-0,532880	-1,959905	-10,582929	-1,295649	-2,630268	-1,353801	2,994222	38,150205	1,907142	-0,071237	0,673039	-0,137663	52,300695	3,632178	-10,582929	-0,071237	0,673039	-0,137663	52,300695	3,632178	-10,582929
14:30:11,76	0,354989	3,485905	0,230030	-0,055988	-2,533009	0,961048	-0,067698	0,674384	-0,139583	-0,602297	-1,769196	-10,563397	-1,293914	-2,631923	-1,353814	2,975381	38,142349	1,887766	-0,067698	0,674384	-0,139583	52,336860	3,545095	-10,563397	-0,067698	0,674384	-0,139583	52,336860	3,545095	-10,563397
14:30:11,81	0,354989	3,485905	0,230030	-0,055988	-2,533009	0,961048	-0,067133	0,672054	-0,139596	-0,497346	-1,752189	-10,582773	-1,294451	-2,630245	-1,352266	2,994413	38,157886	1,877592	-0,067133	0,672054	-0,139596	52,258883	3,517725	-10,582773	-0,067133	0,672054	-0,139596	52,258883	3,517725	-10,582773
14:30:11,87	0,354989	3,485905	0,230030	-0,055988	-2,533009	0,961048	-0,068317	0,673358	-0,138048	-0,542180	-1,805057	-10,592947	-1,290373	-2,631199	-1,352253	2,978636	38,139478	1,892255	-0,068317	0,673358	-0,138048	52,316410	3,557823	-10,592947	-0,068317	0,673358	-0,138048	52,316410	3,557823	-10,592947
14:30:11,92	0,354989	3,485905	0,230030	-0,055988	-2,533009	0,961048	-0,069530	0,669350	-0,138035	-0,357592	-1,872605	-10,578284	-1,286825	-2,631225	-1,351066	2,989832	38,123679	1,906056	-0,069530	0,669350	-0,138035	52,186367	3,585514	-10,578284	-0,069530	0,669350	-0,138035	52,186367	3,585514	-10,578284
14:30:11,97	0,354989	3,485905	0,230030	-0,055988	-2,533009	0,961048	-0,071281	0,666264	-0,136848	-0,205203	-1,946060	-10,564483	-1,290942	-2,631326	-1,355353	2,989135	38,155023	1,899259	-0,071281	0,666264	-0,136848	52,096503	3,649510	-10,564483	-0,071281	0,666264	-0,136848	52,096503	3,649510	-10,564483
14:30:12,02	0,354989	3,485905	0,230030	-0,055988	-2,533009	0,961048	-0,069136	0,669779	-0,141135	-0,361187	-1,850765	-10,571280	-1,293394	-2,632207	-1,354921	2,942746	38,149994	1,897950	-0,069136	0,669779	-0,141135	52,216446	3,576377	-10,571280	-0,069136	0,669779	-0,141135	52,216446	3,576377	-10,571280
14:30:12,07	0,354989	3,485905	0,230030	-0,055988	-2,533009	0,961048	-0,067146	0,671462	-0,140703	-0,476265	-1,784985	-10,572589	-1,290412	-2,631829	-1,354203	2,964372	38,132975	1,888435	-0,067146	0,671462	-0,140703	52,233502	3,486003	-10,572589	-0,067146	0,671462	-0,140703	52,233502	3,486003	-10,572589
14:30:12,12	0,354989	3,485905	0,230030	-0,055988	-2,533009	0,961048	-0,068965	0,669068	-0,139985	-0,355715	-1,852301	-10,582105	-1,292137	-2,632347	-1,351862	2,979208	38,131261	1,891273	-0,068965	0,669068	-0,139985	52,166141	3,561427	-10,582105	-0,068965	0,669068	-0,139985	52,166141	3,561427	-10,582105
14:30:12,17	0,354989	3,485905	0,230030	-0,055988	-2,533009	0,961048	-0,067654	0,670303	-0,137644	-0,414005	-1,770435	-10,579266	-1,290850	-2,626076	-1,353625	3,008707	38,117011	1,888701	-0,067654	0,670303	-0,137644	52,204805	3,540396	-10,579266	-0,067654	0,670303	-0,137644	52,204805	3,540396	-10,579266
14:30:12,22	0,354989	3,485905	0,230030	-0,055988	-2,533009	0,961048	-0,073728	0,672324	-0,139407	-0,516683	-2,053594	-10,581838	-1,293349	-2,629502	-1,353455	2,963743	38,152527	1,869069	-0,073728	0,672324	-0,139407	52,260767	3,734020	-10,581838	-0,073728	0,672324	-0,139407	52,260767	3,734020	-10,581838
14:30:12,27	0,354989	3,485905	0,230030	-0,055988	-2,533009	0,961048	-0,069511	0,672775	-0,139237	-0,531862	-1,891041	-10,601470	-1,289780	-2,631646	-1,353419	2,988016	38,117351	1,882505	-0,069511	0,672775	-0,139237	52,280996	3,565589	-10,601470	-0,069511	0,672775	-0,139237	52,280996	3,565589	-10,601470
14:30:12,32	0,354989	3,485905	0,230030	-0,055988	-2,533009	0,961048	-0,069439	0,668613	-0,139201	-0,333743	-1,848691	-10,588034	-1,293987	-2,631453	-1,354575	2,960582	38,106688	1,921212	-0,069439	0,668613	-0,139201	52,152365	3,602292	-10,588034	-0,069439	0,668613	-0,139201	52,152365	3,602292	-10,588034
14:30:12,37	0,354989	3,485905	0,230030	-0,055988	-2,533009	0,961048	-0,067503	0,672352	-0,140357	-0,551129	-1,766426	-10,549327	-1,293328	-2,631474	-1,353021	2,971617	38,155960	1,912152	-0,067503	0,672352	-0,140357	52,228501	3,532550	-10,549327	-0,067503	0,672352	-0,140357	52,228501	3,532550	-10,549327
14:30:12,42	0,354989	3,485905	0,230030	-0,055988	-2,533009	0,961048	-0,067814	0,671771	-0,138803	-0,472740	-1,797701	-10,558387	-1,292222	-2,633197	-1,354581	2,958401	38,089100	1,901340	-0,067814	0,671771	-0,138803	52,261298	3,525724	-10,558387	-0,067814	0,671771	-0,138803	52,261298	3,525724	-10,558387
14:30:12,46	0,354989	3,485905	0,230030	-0,055988	-2,533009	0,961048	-0,066875	0,669952	-0,140363	-0,442650	-1,726858	-10,569199	-1,292125	-2,628777	-1,353818	2,989592	38,153701	1,888762	-0,066875	0,669952	-0,140363	52,148578	3,522810	-10,569199	-0,066875	0,669952	-0,140363	52,148578	3,522810	-10,569199
14:30:12,51	0,354989	3,485905	0,230030	-0,055988	-2,533009	0,961048	-0,070751	0,672078	-0,139600	-0,481682	-1,933732	-10,581777	-1,291603	-2,629260	-1,352647	2,964827	38,131699	1,906998	-0,070751	0,672078	-0,139600	52,276469	3,620254	-10,581777	-0,070751	0,672078	-0,139600	52,276469	3,620254	-10,581777
14:30:12,57	0,354989	3,485905	0,230030	-0,055988	-2,533009	0,961048	-0,070594	0,671385	-0,138429	-0,477041	-1,936011	-10,563541	-1,292653	-2,631720	-1,355561	2,959276	38,116913	1,899329	-0,070594	0,671385	-0,138429	52,226646	3,605645	-10,563541	-0,070594	0,671385	-0,138429	52,226646	3,605645	-10,563541
14:30:12,62	0,354989	3,485905	0,230030	-0,055988	-2,533009	0,961048	-0,067781	0,672497	-0,139221	-0,524445	-1,818824	-10,577322	-1,293973	-2,631140	-1,353439	2,944865	38,155309	1,893218	-0,067781	0,672497	-0,139221	52,266604	3,502006	-10,577322	-0,067781	0,672497	-0,139221	52,266604	3,502006	-10,577322
14:30:12,67	0,354989	3,485905	0,230030	-0,055988	-2,533009	0,961048	-0,067781	0,672497	-0,139221	-0,524445	-1,818824	-10,577322	-1,297847	-2,628581	-1,351220	2,916855	38,188653	1,911103	-0,067781	0,672497	-0,139221	52,266604	3,502006	-10,577322	-0,067781	0,672497	-0,139221	52,266604	3,502006	-10,577322
14:30:12,72	0,354989	3,485905	0,230030	-0,055988	-2,533009	0,961048	-0,068060	0,677132	-0,137002	-0,750562	-1,874265	-10,559436	-1,324702	-2,620110	-1,361842	3,810249	40,081739	1,565915	-0,068060	0,677132	-0,137002	52,404288	3,468472	-10,559436	-0,068060	0,677132	-0,137002	52,404288	3,468472	-10,559436
14:30:12,77	0,354989	3,485905	0,230030	-0,055988	-2,533009	0,961048	-0,061969	0,704625	-0,147624	-0,094024	-1,730341	-10,904624	-1,334213	-2,617433	-1,364468	3,780048	40,213307	1,358816	-0,061969	0,704625	-0,147624	55,218999	3,134202	-10,904624	-0,061969	0,704625	-0,147624	55,218999	3,134202	-10,904624
14:30:12,82	0,354972	3,486036	0,230009	-0,056031	-2,533006	1,011032	-0,059532	0,714199	-0,150250	-0,493049	-1,695552	-11,111723	-1,325662	-2,620743	-1,362175	3,511865	39,801804	1,432772	-0,059532	0,714199	-0,150250	55,571560	2,977680	-11,111723	-0,059532	0,714199	-0,150250	55,571560	2,977680	-11,111723
14:30:12,87	0,354972	3,486036	0,230009	-0,056031	-2,533006	1,011032	-0,060940	0,705139	-0,147957	-0,512385	-1,795303	-11,037767	-1,323410	-2,620023	-1,361826	3,464184	39,794431	1,409085	-0,060940	0,705139	-0,147957	54,841004	2,988508	-11,037767	-0,060940	0,705139	-0,147957	54,841004	2,988508	-11,037767
14:30:12,92	0,354972	3,486036	0,230009	-0,056031	-2,533006	1,011032	-0,062690	0,703548	-0,147608	-0,459910	-1,923914	-11,061455	-1,323304	-2,623487	-1,360952	3,516286	39,781779	1,484639	-0,062690	0,703548	-0,147608	54,768632	2,997279	-11,061455	-0,062690	0,703548	-0,147608	54,768632	2,997279	-11,061455
14:30:12,97	0,354972	3,486036	0,230009	-0,056031	-2,533006	1,011032	-0,059743	0,701725	-0,146734	-0,350016	-1,719227	-10,985900	-1,323362	-2,621791	-1,361567	3,500103	39,759745	1,461701	-0,059743	0,701725	-0,146734	54,735414	2,970633	-10,985900	-0,059743	0,701725	-0,146734	54,735414	2,970633	-10,985900
14:30:13,02	0,354972	3,486036	0,230009	-0,056031	-2,533006	1,011032	-0,061183	0,702623	-0,147349	-0,423853	-1,797084	-11,008838	-1,323448	-2,620882	-1,362548	3,465893	39,758894	1,476066	-0,061183	0,702623	-0,147349	54,732021	3,005785	-11,008838	-0,061183	0,702623	-0,147349	54,732021	3,005785	-11,008838
14:30:13,07	0,354972	3,486036	0,230009	-0,056031	-2,533006	1,011032	-0,061927	0,703153	-0,148330	-0,469251	-1,864989	-10,994473	-1,325273	-2,625476	-1,359062	3,422621	39,747712	1,463344	-0,061927	0,703153	-0,148330	54,728222	2,996308	-10,994473	-0,061927	0,703153	-0,148330	54,728222	2,996308	-10,994473
14:30:13,12	0,354972	3,486036	0,230009	-0,056031	-2,533006	1,011032	-0,057036	0,702435	-0,144844	-0,463278	-1,642519	-11,007195	-1,322887	-2,623352	-1,362175	3,449149	39,740152	1,450915	-0,057036	0,702435	-0,144844	54,677896	2,834801	-11,007195	-0,057036	0,702435	-0,144844	54,677896	2,834801	-11,007195
14:30:13,17	0,354972	3,486036	0,230009	-0,056031	-2,533006	1,011032	-0,060068	0,701431	-0,147957	-0,404342	-1,773451	-11,019624	-1,323553	-2,623234	-1,360656	3,387072	39,804462	1,442901	-0,060068	0,701431	-0,147957	54,658003	2,941914	-11,019624	-0,060068	0,701431	-0,147957	54,658003	2,941914	-11,019624
14:30:13,22	0,354972	3,486036	0,230009	-0,056031	-2,533006	1,011032	-0,059838	0,702067	-0,146438	-0,412746	-1,847382	-11,027638	-1,353315	-2,586048	-1,374727	5,591056	41,175074	1,045504	-0,059838	0,702067	-0,146438	54,699505	2,849892	-11,027638	-0,059838	0,702067	-0,146438	54,699505	2,849892	-11,027638
14:30:13,27	0,354972	3,486036	0,230009	-0,056031	-2,533006	1,011032	-0,077161	0,746435	-0,160509	-0,430901	-1,524782	-11,425035	-1,354289	-2,574197	-1,358235	5,877783	41,364042	0,905712	-0,077161	0,746435	-0,160509	58,164231	4,532352	-11,425035	-0,077161	0,746435	-0,160509	58,164231	4,532352	-11,425035
14:30:13,32	0,354955	3,485940	0,230038	-0,055996	-2,533006	1,061031	-0,086937	0,753204	-0,144017	-0,475878	-1,879314	-11,564827	-1,346368	-2,577592	-1,352883	5,569677	40,981163	0,937829	-0,086937	0,753204	-0,144017	58,650625	4,945249	-11,564827	-0,086937	0,753204	-0,144017	58,650625	4,945249	-11,564827
14:30:13,37	0,354955	3,485940	0,230038	-0,055996	-2,533006	1,061031	-0,087957	0,744646	-0,138665	-0,516491	-2,007754	-11,532710	-1,348250	-2,582879	-1,351713	5,511824	40,950545	0,950157	-0,087957	0,744646	-0,138665	57,938199	4,896898	-11,532710	-0,087957	0,744646	-0,138665	57,938199	4,896898	-11,532710
14:30:13,42	0,354955	3,485940	0,230038	-0,055996	-2,533006	1,061031	-0,082438	0,743633	-0,137495	-0,519265	-1,755530	-11,520382	-1,347769	-2,580614	-1,352974	5,469395	40,966476	0,992262	-0,082438	0,743633	-0,137495	57,855917	4,715837	-11,520382	-0,082438	0,743633	-0,137495	57,855917	4,715837	-11,520382
14:30:13,47	0,354955	3,485940	0,230038	-0,055996	-2,533006	1,061031	-0,084640	0,744349	-0,138756	-0,563896	-1,914752	-11,478277	-1,348518	-2,579516	-1,353993	5,467573	40,949331	0,937878	-0,084640	0,744349	-0,138756	57,867464	4,729483	-11,478277	-0,084640	0,744349	-0,138756	57,867464	4,729483	-11,478277
14:30:13,52	0,354955	3,485940	0,230038	-0,055996	-2,533006	1,061031	-0,085216	0,745546	-0,139775	-0,641946	-1,937714	-11,532662	-1,346017	-2,582671	-1,355581	5,472730	40,936711	0,996493	-0,085216	0,745546	-0,139775	57,883449	4,751744	-11,532662	-0,085216	0,745546	-0,139775	57,883449	4,751744	-11,532662
14:30:13,57	0,354955	3,485940	0,230038	-0,055996	-2,533006	1,061031	-0,083734	0,741803	-0,141363	-0,455636	-1,849898	-11,474047	-1,345417	-2,579013	-1,355221	5,483817	40,937072	0,972591	-0,083734	0,741803	-0,141363	57,775896	4,723260	-11,474047	-0,083734	0,741803	-0,141363	57,775896	4,723260	-11,474047
14:30:13,62	0,354955	3,485940	0,230038	-0,055996	-2,533006	1,061031	-0,087202	0,743112	-0,141003	-0,517850	-2,020791	-11,497948	-1,346668	-2,582531	-1,355208	5,450896	40,913410	0,990807	-0,087202	0,743112	-0,141003	57,816442	4,824572	-11,497948	-0,087202	0,743112	-0,141003	57,816442	4,824572	-11,497948
14:30:13,67	0,354955	3,485940	0,230038	-0,055996	-2,533006	1,061031	-0,083530	0,742437	-0,140990	-0,519699	-1,846537	-11,479732	-1,346639	-2,579205	-1,357168	5,477400	40,906642	0,972628	-0,083530	0,742437	-0,140990	57,761600	4,710589	-11,479732	-0,083530	0,742437	-0,140990	57,761600	4,710589	-11,479732
14:30:13,72	0,354955	3,485940	0,230038	-0,055996	-2,533006	1,061031	-0,086425	0,744074	-0,142950	-0,597450	-1,970735	-11,497911	-1,342033	-2,580447	-1,356773	5,431940	40,888883	0,992278	-0,086425	0,744074	-0,142950	57,812380	4,813642	-11,497911	-0,086425	0,744074	-0,142950	57,812380	4,813642	-11,497911
14:30:13,77	0,354955	3,485940	0,230038	-0,055996	-2,533006	1,061031	-0,087653	0,739465	-0,142555	-0,395863	-2,065046	-11,478261	-1,343810	-2,581535	-1,357162	5,427053	40,883888	0,991937	-0,087653	0,739465	-0,142555	57,652118	4,815676	-11,478261	-0,087653	0,739465	-0,142555	57,652118	4,815676	-11,478261
14:30:13,82	0,354955	3,485940	0,230038	-0,055996	-2,533006	1,061031	-0,085821	0,740459	-0,142944	-0,454350	-1,971565	-11,478602	-1,343503	-2,583612	-1,357327	5,441801	40,849461	1,009908	-0,085821	0,740459	-0,142944	57,671704	4,765417	-11,478602	-0,085821	0,740459	-0,142944	57,671704	4,765417	-11,478602
14:30:13,87	0,354955	3,485940	0,230038	-0,055996	-2,533006	1,061031	-0,084176	0,739155	-0,143109	-0,408985	-1,856018	-11,460631	-1,345513	-2,581498	-1,355224	5,455896	40,869114	0,970318	-0,084176	0,739155	-0,143109	57,614709	4,751800	-11,460631	-0,084176	0,739155	-0,143109	57,614709	4,751800	-11,460631
14:30:13,92	0,354955	3,485940	0,230038	-0,055996	-2,533006	1,061031	-0,085002	0,741953	-0,141006	-0,530399	-1,896596	-11,500221	-1,346230	-2,583904	-1,355215	5,399583	40,852512	1,003795	-0,085002	0,741953	-0,141006	57,712916	4,776072	-11,500221	-0,085002	0,741953	-0,141006	57,712916	4,776072	-11,500221
14:30:13,97	0,354955	3,485940	0,230038	-0,055996	-2,533006	1,061031	-0,082560	0,741371	-0,140997	-0,542667	-1,810052	-11,466744	-1,342845	-2,579827	-1,357353	5,416542	40,845957	1,010747	-0,082560	0,741371	-0,140997	57,654957	4,670878	-11,466744	-0,082560	0,741371	-0,140997	57,654957	4,670878	-11,466744
14:30:14,02	0,354955	3,485940	0,230038	-0,055996	-2,533006	1,061031	-0,087783	0,740478	-0,143135	-0,493448	-2,063728	-11,459792	-1,342681	-2,579741	-1,355208	5,418368	40,855903	1,019473	-0,087783	0,740478	-0,143135	57,634105	4,827274	-11,459792	-0,087783	0,740478	-0,143135	57,634105	4,827274	-11,459792
14:30:14,07	0,354955	3,485940	0,230038	-0,055996	-2,533006	1,061031	-0,087940	0,740378	-0,140990	-0,478726	-2,075254	-11,451066	-1,342071	-2,582161	-1,355202	5,424424	40,843649	1,009070	-0,087940	0,740378	-0,140990	57,640984	4,828027	-11,451066	-0,087940	0,740378	-0,140990	57,640984	4,828027	-11,451066
14:30:14,12	0,354955	3,485940	0,230038	-0,055996	-2,533006	1,061031	-0,086149	0,738641	-0,140984	-0,395961	-1,970757	-11,461469	-1,344418	-2,584793	-1,355613	5,412491	40,860789	0,975280	-0,086149	0,738641	-0,140984	57,587357	4,791942	-11,461469	-0,086149	0,738641	-0,140984	57,587357	4,791942	-11,461469
14:30:14,17	0,354955	3,485940	0,230038	-0,055996	-2,533006	1,061031	-0,082696	0,739357	-0,141395	-0,424329	-1,810088	-11,495259	-1,347437	-2,581239	-1,357955	5,400377	40,844585	0,995697	-0,082696	0,739357	-0,141395	57,615215	4,681523	-11,495259	-0,082696	0,739357	-0,141395	57,615215	4,681523	-11,495259
14:30:14,22	0,354955	3,485940	0,230038	-0,055996	-2,533006	1,061031	-0,084265	0,743749	-0,143737	-0,672776	-1,894055	-11,474842	-1,344998	-2,583618	-1,355947	5,423167	40,879687	1,048730	-0,084265	0,743749	-0,143737	57,711499	4,720708	-11,474842	-0,084265	0,743749	-0,143737	57,711499	4,720708	-11,474842
14:30:14,27	0,354955	3,485940	0,230038	-0,055996	-2,533006	1,061031	-0,083424	0,740446	-0,141729	-0,459258	-1,848139	-11,421809	-1,341657	-2,581404	-1,356703	5,397587	40,833817	1,014166	-0,083424	0,740446	-0,141729	57,665780	4,700609	-11,421809	-0,083424	0,740446	-0,141729	57,665780	4,700609	-11,421809
14:30:14,32	0,354955	3,485940	0,230038	-0,055996	-2,533006	1,061031	-0,087011	0,738661	-0,142485	-0,418910	-2,033928	-11,456373	-1,344154	-2,584953	-1,357037	5,362505	40,850422	1,006229	-0,087011	0,738661	-0,142485	57,565941	4,796469	-11,456373	-0,087011	0,738661	-0,142485	57,565941	4,796469	-11,456373
14:30:14,37	0,354955	3,485940	0,230038	-0,055996	-2,533006	1,061031	-0,082690	0,739048	-0,142819	-0,442223	-1,847898	-11,464311	-1,345651	-2,582143	-1,354831	5,396199	40,862764	1,009131	-0,082690	0,739048	-0,142819	57,573051	4,643267	-11,464311	-0,082690	0,739048	-0,142819	57,573051	4,643267	-11,464311
14:30:14,42	0,354955	3,485940	0,230038	-0,055996	-2,533006	1,061031	-0,084375	0,741750	-0,140613	-0,555169	-1,912509	-11,461408	-1,343867	-2,582580	-1,355604	5,411282	40,838604	0,999226	-0,084375	0,741750	-0,140613	57,672177	4,710928	-11,461408	-0,084375	0,741750	-0,140613	57,672177	4,710928	-11,461408
14:30:14,47	0,354955	3,485940	0,230038	-0,055996	-2,533006	1,061031	-0,084888	0,739987	-0,141386	-0,476877	-1,914043	-11,471313	-1,343904	-2,582047	-1,353268	5,396830	40,828943	1,017096	-0,084888	0,739987	-0,141386	57,612078	4,749666	-11,471313	-0,084888	0,739987	-0,141386	57,612078	4,749666	-11,471313
14:30:14,52	0,354955	3,485940	0,230038	-0,055996	-2,533006	1,061031	-0,085332	0,740285	-0,139050	-0,507963	-1,944790	-11,453443	-1,346859	-2,584131	-1,357173	5,381454	40,858351	0,995527	-0,085332	0,740285	-0,139050	57,604381	4,753733	-11,453443	-0,085332	0,740285	-0,139050	57,604381	4,753733	-11,453443
14:30:14,57	0,354955	3,485940	0,230038	-0,055996	-2,533006	1,061031	-0,082049	0,741802	-0,142955	-0,569067	-1,802134	-11,475012	-1,339202	-2,583689	-1,355189	5,388937	40,840312	1,033815	-0,082049	0,741802	-0,142955	57,662361	4,638734	-11,475012	-0,082049	0,741802	-0,142955	57,662361	4,638734	-11,475012
14:30:14,62	0,354955	3,485940	0,230038	-0,055996	-2,533006	1,061031	-0,086260	0,735392	-0,140971	-0,247640	-2,005589	-11,436724	-1,340982	-2,579310	-1,355989	5,391875	40,851204	1,030118	-0,086260	0,735392	-0,140971	57,480622	4,765817	-11,436724	-0,086260	0,735392	-0,140971	57,480622	4,765817	-11,436724
14:30:14,67	0,354955	3,485940	0,230038	-0,055996	-2,533006	1,061031	-0,089162	0,739123	-0,141771	-0,430751	-2,159419	-11,440422	-1,342623	-2,586718	-1,356357	5,401957	40,800686	1,011894	-0,089162	0,739123	-0,141771	57,590396	4,839830	-11,440422	-0,089162	0,739123	-0,141771	57,590396	4,839830	-11,440422
14:30:14,73	0,354955	3,485940	0,230038	-0,055996	-2,533006	1,061031	-0,081927	0,736840	-0,142139	-0,350734	-1,749188	-11,458645	-1,343896	-2,582485	-1,355976	5,400221	40,845128	1,028855	-0,081927	0,736840	-0,142139	57,491183	4,682083	-11,458645	-0,081927	0,736840	-0,142139	57,491183	4,682083	-11,458645
14:30:14,78	0,354955	3,485940	0,230038	-0,055996	-2,533006	1,061031	-0,084956	0,740059	-0,141758	-0,480510	-1,930410	-11,441684	-1,344510	-2,584007	-1,352513	5,388247	40,799230	0,981462	-0,084956	0,740059	-0,141758	57,614109	4,738621	-11,441684	-0,084956	0,740059	-0,141758	57,614109	4,738621	-11,441684
14:30:14,83	0,354955	3,485940	0,230038	-0,055996	-2,533006	1,061031	-0,084366	0,737779	-0,140738	-0,435583	-1,893074	-11,499809	-1,342217	-2,584136	-1,354956	5,369183	40,778054	0,970730	-0,084366	0,737779	-0,140738	57,480096	4,729644	-11,499809	-0,084366	0,737779	-0,140738	57,480096	4,729644	-11,499809
14:30:14,88	0,354955	3,485940	0,230038	-0,055996	-2,533006	1,061031	-0,084366	0,737779	-0,140738	-0,435583	-1,893074	-11,499809	-1,346901	-2,584434	-1,357576	5,374686	40,816173	0,979903	-0,084366	0,737779	-0,140738	57,480096	4,729644	-11,499809	-0,084366	0,737779	-0,140738	57,480096	4,729644	-11,499809
14:30:14,93	0,354955	3,485940	0,230038	-0,055996	-2,533006	1,061031	-0,081765	0,741686	-0,143358	-0,602983	-1,772145	-11,490636	-1,371197	-2,556850	-1,357779	6,746756	42,279628	0,600859	-0,081765	0,741686	-0,143358	57,619395	4,646438	-11,490636	-0,081765	0,741686	-0,143358	57,619395	4,646438	-11,490636
14:30:14,98	0,354955	3,485940	0,230038	-0,055996	-2,533006	1,061031	-0,093506	0,776520	-0,143561	-0,460902	-1,926131	-11,869680	-1,388514	-2,572948	-1,376744	5,873764	43,094585	0,501586	-0,093506	0,776520	-0,143561	60,495907	5,414081	-11,869680	-0,093506	0,776520	-0,143561	60,495907	5,414081	-11,869680
14:30:15,03	0,354955	3,486030	0,230015	-0,056008	-2,533048	1,111002	-0,070907	0,783468	-0,162526	-0,552935	-1,914477	-11,968953	-1,380258	-2,584177	-1,377662	5,597940	42,792766	0,572595	-0,070907	0,783468	-0,162526	60,949312	3,651687	-11,968953	-0,070907	0,783468	-0,162526	60,949312	3,651687	-11,968953
14:30:15,08	0,354955	3,486030	0,230015	-0,056008	-2,533048	1,111002	-0,065310	0,770703	-0,163444	-0,288439	-1,711400	-11,897944	-1,382034	-2,579238	-1,376906	5,603541	42,797188	0,572645	-0,065310	0,770703	-0,163444	60,211741	3,415409	-11,897944	-0,065310	0,770703	-0,163444	60,211741	3,415409	-11,897944
14:30:15,13	0,354955	3,486030	0,230015	-0,056008	-2,533048	1,111002	-0,068699	0,774711	-0,162688	-0,490245	-1,884992	-11,897895	-1,383879	-2,582950	-1,379257	5,564007	42,785786	0,553866	-0,068699	0,774711	-0,162688	60,324593	3,507859	-11,897895	-0,068699	0,774711	-0,162688	60,324593	3,507859	-11,897895
14:30:15,18	0,354955	3,486030	0,230015	-0,056008	-2,533048	1,111002	-0,064562	0,774452	-0,165039	-0,506417	-1,698399	-11,916673	-1,384453	-2,582045	-1,379268	5,573921	42,778619	0,539041	-0,064562	0,774452	-0,165039	60,288087	3,369689	-11,916673	-0,064562	0,774452	-0,165039	60,288087	3,369689	-11,916673
14:30:15,23	0,354955	3,486030	0,230015	-0,056008	-2,533048	1,111002	-0,065059	0,775403	-0,165050	-0,557093	-1,712081	-11,931498	-1,383019	-2,580550	-1,378403	5,566476	42,769321	0,579947	-0,065059	0,775403	-0,165050	60,312025	3,395032	-11,931498	-0,065059	0,775403	-0,165050	60,312025	3,395032	-11,931498
14:30:15,28	0,354955	3,486030	0,230015	-0,056008	-2,533048	1,111002	-0,067070	0,774908	-0,164185	-0,543128	-1,818456	-11,890592	-1,385179	-2,577671	-1,380080	5,525812	42,774545	0,550113	-0,067070	0,774908	-0,164185	60,287133	3,446528	-11,890592	-0,067070	0,774908	-0,164185	60,287133	3,446528	-11,890592
14:30:15,33	0,354955	3,486030	0,230015	-0,056008	-2,533048	1,111002	-0,068484	0,778218	-0,165862	-0,731092	-1,929793	-11,920427	-1,384577	-2,582147	-1,380420	5,533742	42,749494	0,582791	-0,068484	0,778218	-0,165862	60,359058	3,446162	-11,920427	-0,068484	0,778218	-0,165862	60,359058	3,446162	-11,920427
14:30:15,38	0,354955	3,486030	0,230015	-0,056008	-2,533048	1,111002	-0,064908	0,775458	-0,166202	-0,605297	-1,724478	-11,887748	-1,381069	-2,585627	-1,375757	5,506782	42,733957	0,570133	-0,064908	0,775458	-0,166202	60,268186	3,370806	-11,887748	-0,064908	0,775458	-0,166202	60,268186	3,370806	-11,887748
14:30:15,43	0,354955	3,486030	0,230015	-0,056008	-2,533048	1,111002	-0,063648	0,770681	-0,161539	-0,383810	-1,674546	-11,900406	-1,423035	-2,552019	-1,384522	7,017144	44,674295	0,164387	-0,063648	0,770681	-0,161539	60,114650	3,321841	-11,900406	-0,063648	0,770681	-0,161539	60,114650	3,321841	-11,900406
14:30:15,48	0,354955	3,486030	0,230015	-0,056008	-2,533048	1,111002	-0,071771	0,823829	-0,170304	-0,711920	-1,759090	-12,306152	-1,420650	-2,554478	-1,380031	6,914630	44,897240	-0,019064	-0,071771	0,823829	-0,170304	63,958624	3,874938	-12,306152	-0,071771	0,823829	-0,170304	63,958624	3,874938	-12,306152
14:30:15,53	0,355081	3,485940	0,230025	-0,056018	-2,532993	1,161030	-0,070834	0,820533	-0,165813	-0,398740	-1,910612	-12,489603	-1,418282	-2,560854	-1,383099	6,791151	44,479108	0,067044	-0,070834	0,820533	-0,165813	64,013113	3,649851	-12,489603	-0,070834	0,820533	-0,165813	64,013113	3,649851	-12,489603
14:30:15,58	0,355081	3,485940	0,230025	-0,056018	-2,532993	1,161030	-0,066496	0,815295	-0,168881	-0,550214	-1,582905	-12,403495	-1,420208	-2,558153	-1,380775	6,735681	44,448118	0,108882	-0,066496	0,815295	-0,168881	63,450453	3,637025	-12,403495	-0,066496	0,815295	-0,168881	63,450453	3,637025	-12,403495
14:30:15,63	0,355081	3,485940	0,230025	-0,056018	-2,532993	1,161030	-0,067872	0,818313	-0,166557	-0,761729	-1,686979	-12,361657	-1,416885	-2,557251	-1,379545	6,707321	44,433687	0,080811	-0,067872	0,818313	-0,166557	63,475860	3,640935	-12,361657	-0,067872	0,818313	-0,166557	63,475860	3,640935	-12,361657
14:30:15,68	0,355081	3,485940	0,230025	-0,056018	-2,532993	1,161030	-0,070315	0,815887	-0,165327	-0,662232	-1,831381	-12,389728	-1,414371	-2,559758	-1,380043	6,717423	44,389274	0,039678	-0,070315	0,815887	-0,165327	63,384882	3,688339	-12,389728	-0,070315	0,815887	-0,165327	63,384882	3,688339	-12,389728
14:30:15,73	0,355081	3,485940	0,230025	-0,056018	-2,532993	1,161030	-0,069400	0,812455	-0,165825	-0,517193	-1,752871	-12,430861	-1,413246	-2,560359	-1,379255	6,691919	44,390582	0,063833	-0,069400	0,812455	-0,165825	63,260529	3,695060	-12,430861	-0,069400	0,812455	-0,165825	63,260529	3,695060	-12,430861
14:30:15,78	0,355081	3,485940	0,230025	-0,056018	-2,532993	1,161030	-0,069443	0,811181	-0,165037	-0,462537	-1,777814	-12,406706	-1,415638	-2,562352	-1,380753	6,682611	44,388372	0,136738	-0,069443	0,811181	-0,165037	63,215135	3,673439	-12,406706	-0,069443	0,811181	-0,165037	63,215135	3,673439	-12,406706
14:30:15,83	0,355081	3,485940	0,230025	-0,056018	-2,532993	1,161030	-0,066521	0,812255	-0,166535	-0,524997	-1,632818	-12,333801	-1,412680	-2,559016	-1,375738	6,692627	44,358822	0,094881	-0,066521	0,812255	-0,166535	63,237050	3,589047	-12,333801	-0,066521	0,812255	-0,166535	63,237050	3,589047	-12,333801
14:30:15,88	0,355081	3,485940	0,230025	-0,056018	-2,532993	1,161030	-0,070888	0,811362	-0,161520	-0,499133	-1,836487	-12,375658	-1,411368	-2,557972	-1,378727	6,683216	44,326032	0,092091	-0,070888	0,811362	-0,161520	63,192798	3,728240	-12,375658	-0,070888	0,811362	-0,161520	63,192798	3,728240	-12,375658
14:30:15,93	0,355081	3,485940	0,230025	-0,056018	-2,532993	1,161030	-0,072449	0,810748	-0,164509	-0,500289	-1,909383	-12,378448	-1,411826	-2,560353	-1,381490	6,679129	44,370147	0,068550	-0,072449	0,810748	-0,164509	63,143415	3,777835	-12,378448	-0,072449	0,810748	-0,164509	63,143415	3,777835	-12,378448
14:30:15,98	0,355081	3,485940	0,230025	-0,056018	-2,532993	1,161030	-0,070158	0,809954	-0,167272	-0,422874	-1,815875	-12,401989	-1,413265	-2,559259	-1,379650	6,697128	44,358067	0,058293	-0,070158	0,809954	-0,167272	63,158552	3,691540	-12,401989	-0,070158	0,809954	-0,167272	63,158552	3,691540	-12,401989
14:30:16,03	0,355081	3,485940	0,230025	-0,056018	-2,532993	1,161030	-0,070385	0,811747	-0,165432	-0,517573	-1,806055	-12,412246	-1,411003	-2,560553	-1,378457	6,657093	44,347701	0,106297	-0,070385	0,811747	-0,165432	63,204605	3,719186	-12,412246	-0,070385	0,811747	-0,165432	63,204605	3,719186	-12,412246
14:30:16,08	0,355081	3,485940	0,230025	-0,056018	-2,532993	1,161030	-0,070396	0,809141	-0,164239	-0,411030	-1,836095	-12,364242	-1,412646	-2,560505	-1,380019	6,664697	44,300577	0,095693	-0,070396	0,809141	-0,164239	63,106538	3,689978	-12,364242	-0,070396	0,809141	-0,164239	63,106538	3,689978	-12,364242
14:30:16,13	0,355081	3,485940	0,230025	-0,056018	-2,532993	1,161030	-0,069616	0,810588	-0,165801	-0,523290	-1,765398	-12,374846	-1,413346	-2,558359	-1,381335	6,671870	44,345581	0,077871	-0,069616	0,810588	-0,165801	63,107879	3,699460	-12,374846	-0,069616	0,810588	-0,165801	63,107879	3,699460	-12,374846
14:30:16,18	0,355081	3,485940	0,230025	-0,056018	-2,532993	1,161030	-0,071125	0,812268	-0,167117	-0,568061	-1,860149	-12,392668	-1,414362	-2,559874	-1,381636	6,650579	44,363644	0,114790	-0,071125	0,812268	-0,167117	63,194946	3,723155	-12,392668	-0,071125	0,812268	-0,167117	63,194946	3,723155	-12,392668
14:30:16,23	0,355081	3,485940	0,230025	-0,056018	-2,532993	1,161030	-0,069305	0,812390	-0,167418	-0,569435	-1,792981	-12,355749	-1,412202	-2,560587	-1,379263	6,645704	44,346436	0,077581	-0,069305	0,812390	-0,167418	63,203191	3,647456	-12,355749	-0,069305	0,812390	-0,167418	63,203191	3,647456	-12,355749
14:30:16,28	0,355081	3,485940	0,230025	-0,056018	-2,532993	1,161030	-0,069767	0,810163	-0,165045	-0,470938	-1,812621	-12,392958	-1,410935	-2,556693	-1,381636	6,679584	44,291278	0,109200	-0,069767	0,810163	-0,165045	63,126818	3,664080	-12,392958	-0,069767	0,810163	-0,165045	63,126818	3,664080	-12,392958
14:30:16,33	0,355081	3,485940	0,230025	-0,056018	-2,532993	1,161030	-0,073773	0,811012	-0,167418	-0,545946	-1,964015	-12,361339	-1,410466	-2,559020	-1,379529	6,649980	44,319016	0,114903	-0,073773	0,811012	-0,167418	63,118504	3,827160	-12,361339	-0,073773	0,811012	-0,167418	63,118504	3,827160	-12,361339
14:30:16,38	0,355081	3,485940	0,230025	-0,056018	-2,532993	1,161030	-0,071992	0,809443	-0,165311	-0,455110	-1,910915	-12,355636	-1,412432	-2,559153	-1,380971	6,658856	44,303492	0,133002	-0,071992	0,809443	-0,165311	63,086131	3,740460	-12,355636	-0,071992	0,809443	-0,165311	63,086131	3,740460	-12,355636
14:30:16,43	0,355081	3,485940	0,230025	-0,056018	-2,532993	1,161030	-0,070894	0,811079	-0,166753	-0,549222	-1,838382	-12,337538	-1,412308	-2,559555	-1,379239	6,622194	44,297826	0,129682	-0,070894	0,811079	-0,166753	63,120497	3,726818	-12,337538	-0,070894	0,811079	-0,166753	63,120497	3,726818	-12,337538
14:30:16,48	0,355081	3,485940	0,230025	-0,056018	-2,532993	1,161030	-0,070608	0,810771	-0,165021	-0,556428	-1,852421	-12,340857	-1,411131	-2,561634	-1,381956	6,629744	44,269859	0,115722	-0,070608	0,810771	-0,165021	63,089090	3,690318	-12,340857	-0,070608	0,810771	-0,165021	63,089090	3,690318	-12,340857
14:30:16,53	0,355081	3,485940	0,230025	-0,056018	-2,532993	1,161030	-0,069396	0,808711	-0,167738	-0,469784	-1,768874	-12,354817	-1,413487	-2,557787	-1,383922	6,647418	44,254180	0,101862	-0,069396	0,808711	-0,167738	63,014069	3,678722	-12,354817	-0,069396	0,808711	-0,167738	63,014069	3,678722	-12,354817
14:30:16,58	0,355081	3,485940	0,230025	-0,056018	-2,532993	1,161030	-0,071550	0,812676	-0,169704	-0,680685	-1,857718	-12,368677	-1,413444	-2,559806	-1,379228	6,649584	44,273922	0,128395	-0,071550	0,812676	-0,169704	63,114390	3,758939	-12,368677	-0,071550	0,812676	-0,169704	63,114390	3,758939	-12,368677
14:30:16,63	0,355081	3,485940	0,230025	-0,056018	-2,532993	1,161030	-0,069822	0,811629	-0,165010	-0,608037	-1,775879	-12,342144	-1,412975	-2,561188	-1,381595	6,586400	44,290753	0,111519	-0,069822	0,811629	-0,165010	63,104812	3,705162	-12,342144	-0,069822	0,811629	-0,165010	63,104812	3,705162	-12,342144
14:30:16,68	0,355081	3,485940	0,230025	-0,056018	-2,532993	1,161030	-0,068860	0,810532	-0,167377	-0,568006	-1,788987	-12,359020	-1,414192	-2,563129	-1,379512	6,631517	44,287146	0,130977	-0,068860	0,810532	-0,167377	63,058724	3,616535	-12,359020	-0,068860	0,810532	-0,167377	63,058724	3,616535	-12,359020
14:30:16,73	0,355081	3,485940	0,230025	-0,056018	-2,532993	1,161030	-0,066570	0,810615	-0,165294	-0,552910	-1,629040	-12,339562	-1,411114	-2,560471	-1,379254	6,635300	44,263343	0,094607	-0,066570	0,810615	-0,165294	63,080369	3,596730	-12,339562	-0,066570	0,810615	-0,165294	63,080369	3,596730	-12,339562
14:30:16,78	0,355081	3,485940	0,230025	-0,056018	-2,532993	1,161030	-0,070412	0,809278	-0,165036	-0,502122	-1,813626	-12,375933	-1,410011	-2,564132	-1,379359	6,636468	44,265742	0,102458	-0,070412	0,809278	-0,165036	63,026224	3,713711	-12,375933	-0,070412	0,809278	-0,165036	63,026224	3,713711	-12,375933
14:30:16,83	0,355081	3,485940	0,230025	-0,056018	-2,532993	1,161030	-0,067793	0,806493	-0,165141	-0,354628	-1,677624	-12,368081	-1,411738	-2,564112	-1,379984	6,618525	44,259778	0,147758	-0,067793	0,806493	-0,165141	62,955077	3,644117	-12,368081	-0,067793	0,806493	-0,165141	62,955077	3,644117	-12,368081
14:30:16,88	0,355081	3,485940	0,230025	-0,056018	-2,532993	1,161030	-0,066947	0,807998	-0,165765	-0,447036	-1,646192	-12,322782	-1,415829	-2,559822	-1,379638	6,632577	44,281220	0,114103	-0,066947	0,807998	-0,165765	62,980829	3,609143	-12,322782	-0,066947	0,807998	-0,165765	62,980829	3,609143	-12,322782
14:30:16,93	0,355081	3,485940	0,230025	-0,056018	-2,532993	1,161030	-0,068616	0,813687	-0,165420	-0,717232	-1,731550	-12,356436	-1,412347	-2,563004	-1,381182	6,606548	44,272014	0,119990	-0,068616	0,813687	-0,165420	63,157163	3,654829	-12,356436	-0,068616	0,813687	-0,165420	63,157163	3,654829	-12,356436
14:30:16,98	0,355081	3,485940	0,230025	-0,056018	-2,532993	1,161030	-0,067602	0,809080	-0,166964	-0,498676	-1,696724	-12,350549	-1,411661	-2,559434	-1,380390	6,662554	44,265932	0,124231	-0,067602	0,809080	-0,166964	63,014102	3,610000	-12,350549	-0,067602	0,809080	-0,166964	63,014102	3,610000	-12,350549
14:30:17,03	0,355081	3,485940	0,230025	-0,056018	-2,532993	1,161030	-0,071036	0,810270	-0,166172	-0,537847	-1,823781	-12,346308	-1,414510	-2,561931	-1,382300	6,599022	44,301602	0,113405	-0,071036	0,810270	-0,166172	63,068386	3,752561	-12,346308	-0,071036	0,810270	-0,166172	63,068386	3,752561	-12,346308
14:30:17,08	0,355081	3,485940	0,230025	-0,056018	-2,532993	1,161030	-0,067449	0,811489	-0,168082	-0,602095	-1,710097	-12,357134	-1,416449	-2,560144	-1,384376	6,630778	44,280561	0,145900	-0,067449	0,811489	-0,168082	63,099807	3,584643	-12,357134	-0,067449	0,811489	-0,168082	63,099807	3,584643	-12,357134
14:30:17,13	0,355081	3,485940	0,230025	-0,056018	-2,532993	1,161030	-0,068027	0,814062	-0,170158	-0,738213	-1,702151	-12,324640	-1,409406	-2,560619	-1,382352	6,617344	44,258628	0,116179	-0,068027	0,814062	-0,170158	63,165636	3,637992	-12,324640	-0,068027	0,814062	-0,170158	63,165636	3,637992	-12,324640
14:30:17,19	0,355081	3,485940	0,230025	-0,056018	-2,532993	1,161030	-0,071137	0,807725	-0,168134	-0,434413	-1,864529	-12,354360	-1,410572	-2,565218	-1,376509	6,614007	44,215674	0,110398	-0,071137	0,807725	-0,168134	62,972001	3,719735	-12,354360	-0,071137	0,807725	-0,168134	62,972001	3,719735	-12,354360
14:30:17,24	0,355081	3,485940	0,230025	-0,056018	-2,532993	1,161030	-0,071092	0,810332	-0,166191	-0,540960	-1,845970	-12,360343	-1,411686	-2,559355	-1,380409	6,645894	44,275641	0,110197	-0,071092	0,810332	-0,166191	63,070091	3,734761	-12,360343	-0,071092	0,810332	-0,166191	63,070091	3,734761	-12,360343
14:30:17,29	0,355081	3,485940	0,230025	-0,056018	-2,532993	1,161030	-0,071092	0,810332	-0,166191	-0,540960	-1,845970	-12,360343	-1,410021	-2,563445	-1,379626	6,581688	44,293973	0,130029	-0,071092	0,810332	-0,166191	63,070091	3,734761	-12,360343	-0,071092	0,810332	-0,166191	63,070091	3,734761	-12,360343
14:30:17,34	0,355081	3,485940	0,230025	-0,056018	-2,532993	1,161030	-0,068383	0,806845	-0,165408	-0,375873	-1,769846	-12,340510	-1,442979	-2,538388	-1,388580	7,965981	45,719841	-0,260620	-0,068383	0,806845	-0,165408	62,961463	3,598190	-12,340510	-0,068383	0,806845	-0,165408	62,961463	3,598190	-12,340510
14:30:17,39	0,355081	3,485940	0,230025	-0,056018	-2,532993	1,161030	-0,073604	0,847916	-0,174362	-0,584557	-1,555463	-12,731159	-1,462756	-2,555922	-1,396343	6,898312	46,855989	-0,423697	-0,073604	0,847916	-0,174362	65,976816	4,222456	-12,731159	-0,073604	0,847916	-0,174362	65,976816	4,222456	-12,731159
14:30:17,44	0,355008	3,486019	0,230016	-0,056012	-2,533018	1,211003	-0,048530	0,856276	-0,182125	-0,569198	-1,744339	-12,894236	-1,457979	-2,561429	-1,396330	6,778789	46,472663	-0,376605	-0,048530	0,856276	-0,182125	66,648464	2,065304	-12,894236	-0,048530	0,856276	-0,182125	66,648464	2,065304	-12,894236
14:30:17,49	0,355008	3,486019	0,230016	-0,056012	-2,533018	1,211003	-0,046150	0,849386	-0,182112	-0,602658	-1,532378	-12,847144	-1,455172	-2,563499	-1,396675	6,717920	46,475932	-0,297965	-0,046150	0,849386	-0,182112	66,074152	2,090362	-12,847144	-0,046150	0,849386	-0,182112	66,074152	2,090362	-12,847144
14:30:17,54	0,355008	3,486019	0,230016	-0,056012	-2,533018	1,211003	-0,045760	0,845920	-0,182457	-0,450003	-1,566485	-12,768504	-1,456922	-2,560065	-1,395173	6,728292	46,467395	-0,352348	-0,045760	0,845920	-0,182457	65,954686	2,025698	-12,768504	-0,045760	0,845920	-0,182457	65,954686	2,025698	-12,768504
14:30:17,59	0,355008	3,486019	0,230016	-0,056012	-2,533018	1,211003	-0,047859	0,849153	-0,180955	-0,620344	-1,662390	-12,822887	-1,456970	-2,561343	-1,397104	6,710994	46,460969	-0,332019	-0,047859	0,849153	-0,180955	66,038162	2,094578	-12,822887	-0,047859	0,849153	-0,180955	66,038162	2,094578	-12,822887
14:30:17,64	0,355008	3,486019	0,230016	-0,056012	-2,533018	1,211003	-0,046728	0,848555	-0,182886	-0,603476	-1,615344	-12,802558	-1,455836	-2,559826	-1,399336	6,713704	46,422311	-0,323027	-0,046728	0,848555	-0,182886	66,008109	2,052837	-12,802558	-0,046728	0,848555	-0,182886	66,008109	2,052837	-12,802558
14:30:17,69	0,355008	3,486019	0,230016	-0,056012	-2,533018	1,211003	-0,048610	0,848331	-0,185118	-0,623942	-1,691490	-12,793566	-1,454440	-2,562198	-1,399358	6,667422	46,427993	-0,340635	-0,048610	0,848331	-0,185118	65,970044	2,124365	-12,793566	-0,048610	0,848331	-0,185118	65,970044	2,124365	-12,793566
14:30:17,74	0,355008	3,486019	0,230016	-0,056012	-2,533018	1,211003	-0,047253	0,845936	-0,185140	-0,517625	-1,663884	-12,811174	-1,454767	-2,561682	-1,395583	6,653143	46,405056	-0,348345	-0,047253	0,845936	-0,185140	65,888357	2,045500	-12,811174	-0,047253	0,845936	-0,185140	65,888357	2,045500	-12,811174
14:30:17,79	0,355008	3,486019	0,230016	-0,056012	-2,533018	1,211003	-0,047536	0,846478	-0,181365	-0,572803	-1,679496	-12,818885	-1,454785	-2,563548	-1,397112	6,644413	46,411659	-0,318323	-0,047536	0,846478	-0,181365	65,875712	2,052101	-12,818885	-0,047536	0,846478	-0,181365	65,875712	2,052101	-12,818885
14:30:17,84	0,355008	3,486019	0,230016	-0,056012	-2,533018	1,211003	-0,045912	0,845560	-0,182894	-0,523712	-1,605877	-12,788862	-1,489783	-2,527007	-1,399180	8,424404	48,202771	-0,767973	-0,045912	0,845560	-0,182894	65,852738	1,998186	-12,788862	-0,045912	0,845560	-0,182894	65,852738	1,998186	-12,788862
14:30:17,89	0,355008	3,486019	0,230016	-0,056012	-2,533018	1,211003	-0,060058	0,894140	-0,184962	-0,608748	-1,695519	-13,238512	-1,490554	-2,528860	-1,396747	8,391311	48,381054	-0,880094	-0,060058	0,894140	-0,184962	69,581260	3,019022	-13,238512	-0,060058	0,894140	-0,184962	69,581260	3,019022	-13,238512
14:30:17,94	0,355042	3,486060	0,230026	-0,056018	-2,532989	1,261076	-0,058068	0,893881	-0,182529	-0,457402	-1,709832	-13,350633	-1,482519	-2,528884	-1,390680	8,321572	47,899574	-0,800204	-0,058068	0,893881	-0,182529	69,712234	2,848482	-13,350633	-0,058068	0,893881	-0,182529	69,712234	2,848482	-13,350633
14:30:17,99	0,355042	3,486060	0,230026	-0,056018	-2,532989	1,261076	-0,062064	0,886911	-0,176462	-0,546819	-1,737309	-13,270743	-1,481925	-2,526793	-1,393411	8,348282	47,854537	-0,819227	-0,062064	0,886911	-0,176462	69,075693	3,134735	-13,270743	-0,062064	0,886911	-0,176462	69,075693	3,134735	-13,270743
14:30:18,04	0,355042	3,486060	0,230026	-0,056018	-2,532989	1,261076	-0,064172	0,887442	-0,179193	-0,600059	-1,801247	-13,289766	-1,481479	-2,529851	-1,394993	8,283411	47,829327	-0,833317	-0,064172	0,887442	-0,179193	69,064106	3,236233	-13,289766	-0,064172	0,887442	-0,179193	69,064106	3,236233	-13,289766
14:30:18,09	0,355042	3,486060	0,230026	-0,056018	-2,532989	1,261076	-0,061747	0,885527	-0,180775	-0,554761	-1,718732	-13,303856	-1,477922	-2,531521	-1,392376	8,275754	47,847664	-0,854468	-0,061747	0,885527	-0,180775	68,959099	3,128400	-13,303856	-0,061747	0,885527	-0,180775	68,959099	3,128400	-13,303856
14:30:18,14	0,355042	3,486060	0,230026	-0,056018	-2,532989	1,261076	-0,062079	0,881610	-0,178158	-0,339052	-1,751795	-13,325007	-1,477963	-2,527976	-1,395356	8,297616	47,790700	-0,804523	-0,062079	0,881610	-0,178158	68,867363	3,121399	-13,325007	-0,062079	0,881610	-0,178158	68,867363	3,121399	-13,325007
14:30:18,19	0,355042	3,486060	0,230026	-0,056018	-2,532989	1,261076	-0,065128	0,883419	-0,181138	-0,471496	-1,862948	-13,275062	-1,486188	-2,525443	-1,392680	8,292458	47,830818	-0,830085	-0,065128	0,883419	-0,181138	68,876888	3,249622	-13,275062	-0,065128	0,883419	-0,181138	68,876888	3,249622	-13,275062
14:30:18,24	0,355042	3,486060	0,230026	-0,056018	-2,532989	1,261076	-0,063210	0,891809	-0,178462	-0,875596	-1,787725	-13,300624	-1,480315	-2,530128	-1,390284	8,282319	47,804818	-0,778654	-0,063210	0,891809	-0,178462	69,131379	3,174263	-13,300624	-0,063210	0,891809	-0,178462	69,131379	3,174263	-13,300624
14:30:18,29	0,355042	3,486060	0,230026	-0,056018	-2,532989	1,261076	-0,062089	0,884380	-0,176066	-0,516904	-1,725205	-13,249193	-1,480232	-2,529416	-1,391854	8,319583	47,811144	-0,816521	-0,062089	0,884380	-0,176066	68,906939	3,148771	-13,249193	-0,062089	0,884380	-0,176066	68,906939	3,148771	-13,249193
14:30:18,34	0,355042	3,486060	0,230026	-0,056018	-2,532989	1,261076	-0,062748	0,884664	-0,177636	-0,507531	-1,730347	-13,287060	-1,480350	-2,528056	-1,393038	8,274726	47,801342	-0,805781	-0,062748	0,884664	-0,177636	68,938559	3,195335	-13,287060	-0,062748	0,884664	-0,177636	68,938559	3,195335	-13,287060
14:30:18,39	0,355042	3,486060	0,230026	-0,056018	-2,532989	1,261076	-0,063865	0,885446	-0,178820	-0,579137	-1,822422	-13,276320	-1,478077	-2,532919	-1,389430	8,227251	47,774975	-0,791704	-0,063865	0,885446	-0,178820	68,928378	3,191011	-13,276320	-0,063865	0,885446	-0,178820	68,928378	3,191011	-13,276320
14:30:18,44	0,355042	3,486060	0,230026	-0,056018	-2,532989	1,261076	-0,060791	0,881046	-0,175212	-0,396888	-1,690482	-13,262244	-1,478057	-2,530223	-1,394976	8,259263	47,755177	-0,805847	-0,060791	0,881046	-0,175212	68,765196	3,081608	-13,262244	-0,060791	0,881046	-0,175212	68,765196	3,081608	-13,262244
14:30:18,49	0,355042	3,486060	0,230026	-0,056018	-2,532989	1,261076	-0,063135	0,882377	-0,180758	-0,467258	-1,774766	-13,276386	-1,476862	-2,530151	-1,392632	8,259538	47,769434	-0,792067	-0,063135	0,882377	-0,180758	68,799337	3,181354	-13,276386	-0,063135	0,882377	-0,180758	68,799337	3,181354	-13,276386
14:30:18,54	0,355042	3,486060	0,230026	-0,056018	-2,532989	1,261076	-0,063795	0,881378	-0,178414	-0,402817	-1,815962	-13,262606	-1,483932	-2,529719	-1,392362	8,256113	47,776778	-0,802809	-0,063795	0,881378	-0,178414	68,785343	3,191947	-13,262606	-0,063795	0,881378	-0,178414	68,785343	3,191947	-13,262606
14:30:18,59	0,355042	3,486060	0,230026	-0,056018	-2,532989	1,261076	-0,060635	0,887717	-0,178144	-0,727783	-1,658281	-13,273348	-1,479607	-2,528928	-1,392383	8,224358	47,744752	-0,814744	-0,060635	0,887717	-0,178144	68,957968	3,101570	-13,273348	-0,060635	0,887717	-0,178144	68,957968	3,101570	-13,273348
14:30:18,64	0,355042	3,486060	0,230026	-0,056018	-2,532989	1,261076	-0,063483	0,884367	-0,178165	-0,597211	-1,817841	-13,285283	-1,476871	-2,529500	-1,395747	8,268139	47,753080	-0,800379	-0,063483	0,884367	-0,178165	68,825587	3,165542	-13,285283	-0,063483	0,884367	-0,178165	68,825587	3,165542	-13,285283
14:30:18,69	0,355042	3,486060	0,230026	-0,056018	-2,532989	1,261076	-0,064355	0,881711	-0,181529	-0,429985	-1,829452	-13,270918	-1,481010	-2,532159	-1,391086	8,245074	47,752401	-0,799265	-0,064355	0,881711	-0,181529	68,784300	3,222411	-13,270918	-0,064355	0,881711	-0,181529	68,784300	3,222411	-13,270918
14:30:18,74	0,355042	3,486060	0,230026	-0,056018	-2,532989	1,261076	-0,059982	0,883966	-0,176868	-0,559390	-1,621713	-13,269804	-1,478121	-2,527766	-1,393038	8,242306	47,732426	-0,787847	-0,059982	0,883966	-0,176868	68,831950	3,086902	-13,269804	-0,059982	0,883966	-0,176868	68,831950	3,086902	-13,269804
14:30:18,80	0,355042	3,486060	0,230026	-0,056018	-2,532989	1,261076	-0,065231	0,883661	-0,178820	-0,562208	-1,887059	-13,258386	-1,478144	-2,527863	-1,391489	8,230651	47,725990	-0,788895	-0,065231	0,883661	-0,178820	68,805181	3,233586	-13,258386	-0,065231	0,883661	-0,178820	68,805181	3,233586	-13,258386
14:30:18,84	0,355042	3,486060	0,230026	-0,056018	-2,532989	1,261076	-0,065136	0,883632	-0,177271	-0,572107	-1,888985	-13,259434	-1,476419	-2,533340	-1,393811	8,199812	47,728048	-0,792458	-0,065136	0,883632	-0,177271	68,793015	3,224187	-13,259434	-0,065136	0,883632	-0,177271	68,793015	3,224187	-13,259434
14:30:18,89	0,355042	3,486060	0,230026	-0,056018	-2,532989	1,261076	-0,061255	0,879400	-0,179593	-0,365654	-1,714936	-13,262997	-1,478840	-2,533426	-1,394616	8,171204	47,722371	-0,806823	-0,061255	0,879400	-0,179593	68,667215	3,093618	-13,262997	-0,061255	0,879400	-0,179593	68,667215	3,093618	-13,262997
14:30:18,94	0,355042	3,486060	0,230026	-0,056018	-2,532989	1,261076	-0,059971	0,881453	-0,180398	-0,491666	-1,670064	-13,277362	-1,477563	-2,530825	-1,395748	8,234011	47,707185	-0,787279	-0,059971	0,881453	-0,180398	68,702418	3,037635	-13,277362	-0,059971	0,881453	-0,180398	68,702418	3,037635	-13,277362
14:30:18,99	0,355042	3,486060	0,230026	-0,056018	-2,532989	1,261076	-0,062862	0,881648	-0,181530	-0,483552	-1,758410	-13,257818	-1,480319	-2,532734	-1,391367	8,228222	47,744298	-0,779765	-0,062862	0,881648	-0,181530	68,725837	3,176231	-13,257818	-0,062862	0,881648	-0,181530	68,725837	3,176231	-13,257818
14:30:19,05	0,355042	3,486060	0,230026	-0,056018	-2,532989	1,261076	-0,059830	0,883080	-0,177149	-0,528754	-1,624328	-13,250304	-1,479268	-2,531282	-1,390700	8,243507	47,728221	-0,799827	-0,059830	0,883080	-0,177149	68,793023	3,072319	-13,250304	-0,059830	0,883080	-0,177149	68,793023	3,072319	-13,250304
14:30:19,10	0,355042	3,486060	0,230026	-0,056018	-2,532989	1,261076	-0,061613	0,882895	-0,176482	-0,525441	-1,695770	-13,270366	-1,475960	-2,529450	-1,394298	8,229014	47,699880	-0,790285	-0,061613	0,882895	-0,176482	68,781853	3,140845	-13,270366	-0,061613	0,882895	-0,176482	68,781853	3,140845	-13,270366
14:30:19,15	0,355042	3,486060	0,230026	-0,056018	-2,532989	1,261076	-0,064854	0,880948	-0,180080	-0,455948	-1,862678	-13,260824	-1,477526	-2,535584	-1,393389	8,235077	47,707529	-0,779724	-0,064854	0,880948	-0,180080	68,698448	3,228350	-13,260824	-0,064854	0,880948	-0,180080	68,698448	3,228350	-13,260824
14:30:19,20	0,355042	3,486060	0,230026	-0,056018	-2,532989	1,261076	-0,058759	0,879237	-0,179170	-0,357310	-1,544311	-13,250263	-1,478945	-2,532004	-1,394259	8,210205	47,701167	-0,736461	-0,058759	0,879237	-0,179170	68,662757	3,068257	-13,250263	-0,058759	0,879237	-0,179170	68,662757	3,068257	-13,250263
14:30:19,25	0,355042	3,486060	0,230026	-0,056018	-2,532989	1,261076	-0,061149	0,882255	-0,180041	-0,532209	-1,686984	-13,207000	-1,512539	-2,516997	-1,394123	9,225732	49,261977	-1,145107	-0,061149	0,882255	-0,180041	68,724798	3,113250	-13,207000	-0,061149	0,882255	-0,180041	68,724798	3,113250	-13,207000
14:30:19,30	0,355042	3,486060	0,230026	-0,056018	-2,532989	1,261076	-0,057348	0,918852	-0,179905	-0,575811	-1,390258	-13,615646	-1,526748	-2,522964	-1,428214	8,943727	50,044581	-1,337149	-0,057348	0,918852	-0,179905	71,554093	3,111588	-13,615646	-0,057348	0,918852	-0,179905	71,554093	3,111588	-13,615646
14:30:19,35	0,355041	3,485971	0,230012	-0,056030	-2,533022	1,311021	-0,045077	0,928174	-0,213996	-0,523792	-1,387670	-13,807688	-1,518948	-2,518884	-1,423184	8,841797	49,560201	-1,300639	-0,045077	0,928174	-0,213996	72,337872	2,150870	-13,807688	-0,045077	0,928174	-0,213996	72,337872	2,150870	-13,807688
14:30:19,40	0,355041	3,485971	0,230012	-0,056030	-2,533022	1,311021	-0,052510	0,923459	-0,208966	-0,749068	-1,620275	-13,771178	-1,514459	-2,518187	-1,422389	8,815039	49,548698	-1,265209	-0,052510	0,923459	-0,208966	71,742478	2,501762	-13,771178	-0,052510	0,923459	-0,208966	71,742478	2,501762	-13,771178
14:30:19,45	0,355041	3,485971	0,230012	-0,056030	-2,533022	1,311021	-0,055359	0,919920	-0,208171	-0,588351	-1,785822	-13,735748	-1,519024	-2,520233	-1,424136	8,799848	49,588719	-1,256533	-0,055359	0,919920	-0,208171	71,625338	2,559828	-13,735748	-0,055359	0,919920	-0,208171	71,625338	2,559828	-13,735748
14:30:19,50	0,355041	3,485971	0,230012	-0,056030	-2,533022	1,311021	-0,051304	0,922851	-0,209918	-0,713707	-1,608150	-13,727072	-1,516864	-2,526438	-1,421587	8,777622	49,527356	-1,253101	-0,051304	0,922851	-0,209918	71,730077	2,419215	-13,727072	-0,051304	0,922851	-0,209918	71,730077	2,419215	-13,727072
14:30:19,55	0,355041	3,485971	0,230012	-0,056030	-2,533022	1,311021	-0,047010	0,917877	-0,207369	-0,519332	-1,373404	-13,723640	-1,514716	-2,526197	-1,421224	8,737417	49,557173	-1,264870	-0,047010	0,917877	-0,207369	71,534020	2,316844	-13,723640	-0,047010	0,917877	-0,207369	71,534020	2,316844	-13,723640
14:30:19,60	0,355041	3,485971	0,230012	-0,056030	-2,533022	1,311021	-0,048293	0,916137	-0,207006	-0,423116	-1,489857	-13,735410	-1,514067	-2,523531	-1,421719	8,721407	49,513193	-1,253193	-0,048293	0,916137	-0,207006	71,493622	2,301123	-13,735410	-0,048293	0,916137	-0,207006	71,493622	2,301123	-13,735410
14:30:19,65	0,355041	3,485971	0,230012	-0,056030	-2,533022	1,311021	-0,050926	0,916908	-0,207501	-0,509306	-1,618659	-13,723732	-1,515801	-2,524641	-1,423177	8,717431	49,567356	-1,254628	-0,050926	0,916908	-0,207501	71,467963	2,379027	-13,723732	-0,050926	0,916908	-0,207501	71,467963	2,379027	-13,723732
14:30:19,70	0,355041	3,485971	0,230012	-0,056030	-2,533022	1,311021	-0,049098	0,917855	-0,208959	-0,513650	-1,554136	-13,725167	-1,514582	-2,521108	-1,423533	8,773478	49,500264	-1,227331	-0,049098	0,917855	-0,208959	71,537987	2,300065	-13,725167	-0,049098	0,917855	-0,208959	71,537987	2,300065	-13,725167
14:30:19,75	0,355041	3,485971	0,230012	-0,056030	-2,533022	1,311021	-0,052767	0,918566	-0,209315	-0,580680	-1,662827	-13,697870	-1,537291	-2,478117	-1,412442	11,243771	50,773912	-1,647436	-0,052767	0,918566	-0,209315	71,526738	2,479370	-13,697870	-0,052767	0,918566	-0,209315	71,526738	2,479370	-13,697870
14:30:19,80	0,355041	3,485971	0,230012	-0,056030	-2,533022	1,311021	-0,078644	0,959728	-0,198224	-0,382936	-1,505915	-14,117975	-1,546255	-2,488203	-1,419387	10,678891	51,339926	-1,787054	-0,078644	0,959728	-0,198224	74,955683	4,667621	-14,117975	-0,078644	0,959728	-0,198224	74,955683	4,667621	-14,117975
14:30:19,85	0,355071	3,485991	0,230041	-0,056000	-2,532999	1,361053	-0,065427	0,962449	-0,205169	-0,316680	-1,590859	-14,257593	-1,539245	-2,486873	-1,420186	10,551272	50,871027	-1,745571	-0,065427	0,962449	-0,205169	75,235528	3,545174	-14,257593	-0,065427	0,962449	-0,205169	75,235528	3,545174	-14,257593
14:30:19,90	0,355071	3,485991	0,230041	-0,056000	-2,532999	1,361053	-0,070084	0,957042	-0,205968	-0,505432	-1,709065	-14,216110	-1,539201	-2,489649	-1,418673	10,526431	50,850843	-1,716601	-0,070084	0,957042	-0,205968	74,622369	3,792497	-14,216110	-0,070084	0,957042	-0,205968	74,622369	3,792497	-14,216110
14:30:19,95	0,355071	3,485991	0,230041	-0,056000	-2,532999	1,361053	-0,067702	0,955616	-0,204455	-0,461168	-1,596627	-14,187140	-1,540425	-2,488581	-1,418197	10,560710	50,834370	-1,700057	-0,067702	0,955616	-0,204455	74,554674	3,717956	-14,187140	-0,067702	0,955616	-0,204455	74,554674	3,717956	-14,187140
14:30:20,00	0,355071	3,485991	0,230041	-0,056000	-2,532999	1,361053	-0,068015	0,957210	-0,203979	-0,541183	-1,574990	-14,170597	-1,538117	-2,487751	-1,418979	10,541657	50,836726	-1,693943	-0,068015	0,957210	-0,203979	74,599789	3,764179	-14,170597	-0,068015	0,957210	-0,203979	74,599789	3,764179	-14,170597
14:30:20,05	0,355071	3,485991	0,230041	-0,056000	-2,532999	1,361053	-0,069888	0,955626	-0,204761	-0,466318	-1,690051	-14,164482	-1,543203	-2,488932	-1,418029	10,506406	50,817120	-1,698264	-0,069888	0,955626	-0,204761	74,550335	3,796127	-14,164482	-0,069888	0,955626	-0,204761	74,550335	3,796127	-14,164482
14:30:20,10	0,355071	3,485991	0,230041	-0,056000	-2,532999	1,361053	-0,066322	0,959440	-0,203811	-0,699237	-1,525345	-14,168803	-1,539473	-2,487363	-1,420951	10,481295	50,786835	-1,689053	-0,066322	0,959440	-0,203811	74,616794	3,680903	-14,168803	-0,066322	0,959440	-0,203811	74,616794	3,680903	-14,168803
14:30:20,15	0,355071	3,485991	0,230041	-0,056000	-2,532999	1,361053	-0,069545	0,956995	-0,206732	-0,610877	-1,699574	-14,159592	-1,539420	-2,490924	-1,417065	10,488059	50,780607	-1,716431	-0,069545	0,956995	-0,206732	74,513216	3,759723	-14,159592	-0,069545	0,956995	-0,206732	74,513216	3,759723	-14,159592
14:30:20,20	0,355071	3,485991	0,230041	-0,056000	-2,532999	1,361053	-0,066488	0,955168	-0,202847	-0,517905	-1,531607	-14,186970	-1,536593	-2,490926	-1,420443	10,508964	50,783385	-1,703112	-0,066488	0,955168	-0,202847	74,462799	3,687669	-14,186970	-0,066488	0,955168	-0,202847	74,462799	3,687669	-14,186970
14:30:20,25	0,355071	3,485991	0,230041	-0,056000	-2,532999	1,361053	-0,067900	0,952718	-0,206225	-0,377657	-1,588324	-14,173651	-1,538436	-2,490798	-1,419635	10,464892	50,749280	-1,674261	-0,067900	0,952718	-0,206225	74,410739	3,741807	-14,173651	-0,067900	0,952718	-0,206225	74,410739	3,741807	-14,173651
14:30:20,30	0,355071	3,485991	0,230041	-0,056000	-2,532999	1,361053	-0,067090	0,954379	-0,205417	-0,515577	-1,567314	-14,144800	-1,540028	-2,488256	-1,415521	10,494872	50,747459	-1,718212	-0,067090	0,954379	-0,205417	74,403171	3,699224	-14,144800	-0,067090	0,954379	-0,205417	74,403171	3,699224	-14,144800
14:30:20,35	0,355071	3,485991	0,230041	-0,056000	-2,532999	1,361053	-0,068495	0,957029	-0,201303	-0,639959	-1,613509	-14,188751	-1,538123	-2,490143	-1,420425	10,491229	50,777860	-1,660871	-0,068495	0,957029	-0,201303	74,486807	3,763334	-14,188751	-0,068495	0,957029	-0,201303	74,486807	3,763334	-14,188751
14:30:20,40	0,355071	3,485991	0,230041	-0,056000	-2,532999	1,361053	-0,067813	0,954435	-0,206207	-0,480583	-1,596401	-14,131410	-1,536592	-2,492745	-1,418183	10,457001	50,728676	-1,649045	-0,067813	0,954435	-0,206207	74,442582	3,726907	-14,131410	-0,067813	0,954435	-0,206207	74,442582	3,726907	-14,131410
14:30:20,45	0,355071	3,485991	0,230041	-0,056000	-2,532999	1,361053	-0,066325	0,951809	-0,203965	-0,403708	-1,524063	-14,119584	-1,536571	-2,491743	-1,418607	10,450058	50,773955	-1,685874	-0,066325	0,951809	-0,203965	74,313268	3,682418	-14,119584	-0,066325	0,951809	-0,203965	74,313268	3,682418	-14,119584
14:30:20,50	0,355071	3,485991	0,230041	-0,056000	-2,532999	1,361053	-0,067203	0,952291	-0,204389	-0,393050	-1,598393	-14,156413	-1,534791	-2,490262	-1,420138	10,479523	50,733492	-1,666634	-0,067203	0,952291	-0,204389	74,361792	3,677044	-14,156413	-0,067203	0,952291	-0,204389	74,361792	3,677044	-14,156413
14:30:20,55	0,355071	3,485991	0,230041	-0,056000	-2,532999	1,361053	-0,069376	0,951490	-0,205919	-0,371702	-1,665628	-14,137173	-1,533168	-2,493314	-1,419495	10,406250	50,714395	-1,692492	-0,069376	0,951490	-0,205919	74,320254	3,780371	-14,137173	-0,069376	0,951490	-0,205919	74,320254	3,780371	-14,137173
14:30:20,60	0,355071	3,485991	0,230041	-0,056000	-2,532999	1,361053	-0,067544	0,948559	-0,205277	-0,272457	-1,624307	-14,163032	-1,536581	-2,492073	-1,419390	10,460178	50,728518	-1,701543	-0,067544	0,948559	-0,205277	74,189403	3,677934	-14,163032	-0,067544	0,948559	-0,205277	74,189403	3,677934	-14,163032
14:30:20,65	0,355071	3,485991	0,230041	-0,056000	-2,532999	1,361053	-0,066913	0,952135	-0,205172	-0,419214	-1,551816	-14,172082	-1,533151	-2,491438	-1,418577	10,428941	50,699797	-1,638962	-0,066913	0,952135	-0,205172	74,323362	3,700833	-14,172082	-0,066913	0,952135	-0,205172	74,323362	3,700833	-14,172082
14:30:20,71	0,355071	3,485991	0,230041	-0,056000	-2,532999	1,361053	-0,069178	0,949482	-0,204359	-0,321783	-1,682285	-14,109502	-1,537307	-2,493826	-1,417441	10,395555	50,718428	-1,664012	-0,069178	0,949482	-0,204359	74,212582	3,748164	-14,109502	-0,069178	0,949482	-0,204359	74,212582	3,748164	-14,109502
14:30:20,76	0,355071	3,485991	0,230041	-0,056000	-2,532999	1,361053	-0,065031	0,951888	-0,203223	-0,447408	-1,504878	-14,134551	-1,535519	-2,492121	-1,421314	10,425844	50,697328	-1,657236	-0,065031	0,951888	-0,203223	74,275761	3,600044	-14,134551	-0,065031	0,951888	-0,203223	74,275761	3,600044	-14,134551
14:30:20,81	0,355071	3,485991	0,230041	-0,056000	-2,532999	1,361053	-0,067402	0,951191	-0,207096	-0,414324	-1,591413	-14,127775	-1,538467	-2,493498	-1,420922	10,431231	50,665215	-1,659272	-0,067402	0,951191	-0,207096	74,254177	3,699669	-14,127775	-0,067402	0,951191	-0,207096	74,254177	3,699669	-14,127775
14:30:20,86	0,355071	3,485991	0,230041	-0,056000	-2,532999	1,361053	-0,064735	0,953056	-0,206704	-0,536394	-1,432004	-14,129811	-1,538236	-2,493843	-1,418495	10,439321	50,733536	-1,669556	-0,064735	0,953056	-0,206704	74,278468	3,649714	-14,129811	-0,064735	0,953056	-0,206704	74,278468	3,649714	-14,129811
14:30:20,91	0,355071	3,485991	0,230041	-0,056000	-2,532999	1,361053	-0,064552	0,952683	-0,204277	-0,453825	-1,449624	-14,140095	-1,538522	-2,489303	-1,420614	10,443470	50,716767	-1,662166	-0,064552	0,952683	-0,204277	74,331817	3,617701	-14,140095	-0,064552	0,952683	-0,204277	74,331817	3,617701	-14,140095
14:30:20,96	0,355071	3,485991	0,230041	-0,056000	-2,532999	1,361053	-0,068341	0,955201	-0,206396	-0,597174	-1,634675	-14,132706	-1,536056	-2,489492	-1,417061	10,445239	50,699075	-1,682684	-0,068341	0,955201	-0,206396	74,386078	3,730086	-14,132706	-0,068341	0,955201	-0,206396	74,386078	3,730086	-14,132706
14:30:21,01	0,355071	3,485991	0,230041	-0,056000	-2,532999	1,361053	-0,067112	0,952321	-0,201683	-0,473074	-1,561015	-14,170358	-1,536643	-2,491807	-1,415901	10,439130	50,689692	-1,699819	-0,067112	0,952321	-0,201683	74,284162	3,707311	-14,170358	-0,067112	0,952321	-0,201683	74,284162	3,707311	-14,170358
14:30:21,06	0,355071	3,485991	0,230041	-0,056000	-2,532999	1,361053	-0,067112	0,952321	-0,201683	-0,473074	-1,561015	-14,170358	-1,537595	-2,493415	-1,419960	10,405792	50,718044	-1,656530	-0,067112	0,952321	-0,201683	74,284162	3,707311	-14,170358	-0,067112	0,952321	-0,201683	74,284162	3,707311	-14,170358
14:30:21,11	0,355071	3,485991	0,230041	-0,056000	-2,532999	1,361053	-0,065244	0,952342	-0,205742	-0,466278	-1,506885	-14,127069	-1,537296	-2,491099	-1,420172	10,413567	50,714937	-1,671932	-0,065244	0,952342	-0,205742	74,292602	3,614740	-14,127069	-0,065244	0,952342	-0,205742	74,292602	3,614740	-14,127069
14:30:21,16	0,355071	3,485991	0,230041	-0,056000	-2,532999	1,361053	-0,067398	0,953241	-0,205954	-0,511829	-1,610650	-14,142471	-1,537610	-2,493779	-1,417032	10,394769	50,718182	-1,636043	-0,067398	0,953241	-0,205954	74,317621	3,680130	-14,142471	-0,067398	0,953241	-0,205954	74,317621	3,680130	-14,142471
14:30:21,21	0,355071	3,485991	0,230041	-0,056000	-2,532999	1,361053	-0,064921	0,952173	-0,202814	-0,462863	-1,499713	-14,106582	-1,537878	-2,491753	-1,418584	10,427791	50,682029	-1,640379	-0,064921	0,952173	-0,202814	74,282721	3,596570	-14,106582	-0,064921	0,952173	-0,202814	74,282721	3,596570	-14,106582
14:30:21,26	0,355071	3,485991	0,230041	-0,056000	-2,532999	1,361053	-0,065718	0,950062	-0,203784	-0,378715	-1,500813	-14,123397	-1,535383	-2,494144	-1,418002	10,416900	50,675801	-1,652858	-0,065718	0,950062	-0,203784	74,201136	3,658054	-14,123397	-0,065718	0,950062	-0,203784	74,201136	3,658054	-14,123397
14:30:21,31	0,355071	3,485991	0,230041	-0,056000	-2,532999	1,361053	-0,065718	0,950062	-0,203784	-0,378715	-1,500813	-14,123397	-1,536684	-2,495053	-1,418991	10,379658	50,681340	-1,656093	-0,065718	0,950062	-0,203784	74,201136	3,658054	-14,123397	-0,065718	0,950062	-0,203784	74,201136	3,658054	-14,123397
14:30:21,36	0,355071	3,485991	0,230041	-0,056000	-2,532999	1,361053	-0,064280	0,950734	-0,204773	-0,427490	-1,461080	-14,126632	-1,570481	-2,478770	-1,434112	11,315905	52,637747	-2,007493	-0,064280	0,950734	-0,204773	74,205123	3,584935	-14,126632	-0,064280	0,950734	-0,204773	74,205123	3,584935	-14,126632
14:30:21,41	0,355071	3,485991	0,230041	-0,056000	-2,532999	1,361053	-0,061483	0,988144	-0,219894	-0,210404	-1,483005	-14,478033	-1,582598	-2,470280	-1,433806	11,551409	53,087424	-2,185492	-0,061483	0,988144	-0,219894	77,358916	3,343413	-14,478033	-0,061483	0,988144	-0,219894	77,358916	3,343413	-14,478033
14:30:21,46	0,354992	3,485958	0,230006	-0,056029	-2,533026	1,411028	-0,062777	1,002884	-0,219588	-0,469683	-1,571193	-14,656031	-1,572082	-2,476698	-1,432256	11,376967	52,642112	-2,144744	-0,062777	1,002884	-0,219588	78,256702	3,356826	-14,656031	-0,062777	1,002884	-0,219588	78,256702	3,356826	-14,656031
14:30:21,51	0,354992	3,485958	0,230006	-0,056029	-2,533026	1,411028	-0,062477	0,990568	-0,218038	-0,302111	-1,484014	-14,615283	-1,571624	-2,477519	-1,431482	11,310703	52,655830	-2,115066	-0,062477	0,990568	-0,218038	77,457449	3,420464	-14,615283	-0,062477	0,990568	-0,218038	77,457449	3,420464	-14,615283
14:30:21,56	0,354992	3,485958	0,230006	-0,056029	-2,533026	1,411028	-0,061995	0,989761	-0,217264	-0,281401	-1,523183	-14,585605	-1,573343	-2,473706	-1,436506	11,356092	52,660202	-2,078151	-0,061995	0,989761	-0,217264	77,414813	3,343439	-14,585605	-0,061995	0,989761	-0,217264	77,414813	3,343439	-14,585605
14:30:21,61	0,354992	3,485958	0,230006	-0,056029	-2,533026	1,411028	-0,064438	0,993156	-0,222288	-0,431454	-1,613071	-14,548691	-1,573417	-2,474940	-1,435383	11,334097	52,592122	-2,129437	-0,064438	0,993156	-0,222288	77,531258	3,445287	-14,548691	-0,064438	0,993156	-0,222288	77,531258	3,445287	-14,548691
14:30:21,66	0,354992	3,485958	0,230006	-0,056029	-2,533026	1,411028	-0,063333	0,992602	-0,221165	-0,472635	-1,540611	-14,599976	-1,572808	-2,472068	-1,434220	11,352982	52,579611	-2,130208	-0,063333	0,992602	-0,221165	77,446636	3,430992	-14,599976	-0,063333	0,992602	-0,221165	77,446636	3,430992	-14,599976
14:30:21,71	0,354992	3,485958	0,230006	-0,056029	-2,533026	1,411028	-0,066124	0,993511	-0,220002	-0,521281	-1,663163	-14,600747	-1,568716	-2,479149	-1,433031	11,326436	52,551829	-2,131892	-0,066124	0,993511	-0,220002	77,469325	3,527580	-14,600747	-0,066124	0,993511	-0,220002	77,469325	3,527580	-14,600747
14:30:21,76	0,354992	3,485958	0,230006	-0,056029	-2,533026	1,411028	-0,062038	0,986427	-0,218813	-0,190262	-1,459762	-14,602431	-1,573482	-2,477946	-1,432658	11,303716	52,556714	-2,122684	-0,062038	0,986427	-0,218813	77,244275	3,410187	-14,602431	-0,062038	0,986427	-0,218813	77,244275	3,410187	-14,602431
14:30:21,81	0,354992	3,485958	0,230006	-0,056029	-2,533026	1,411028	-0,060697	0,991156	-0,218440	-0,443272	-1,412157	-14,593223	-1,572879	-2,475491	-1,435782	11,320448	52,557058	-2,139855	-0,060697	0,991156	-0,218440	77,362450	3,352537	-14,593223	-0,060697	0,991156	-0,218440	77,362450	3,352537	-14,593223
14:30:21,86	0,354992	3,485958	0,230006	-0,056029	-2,533026	1,411028	-0,063124	0,991861	-0,221564	-0,471279	-1,524054	-14,610395	-1,589195	-2,442859	-1,422106	13,245409	53,635224	-2,480255	-0,063124	0,991861	-0,221564	77,389801	3,431177	-14,610395	-0,063124	0,991861	-0,221564	77,389801	3,431177	-14,610395
14:30:21,91	0,354992	3,485958	0,230006	-0,056029	-2,533026	1,411028	-0,083226	1,022307	-0,207888	-0,158289	-1,441402	-14,950794	-1,600513	-2,449519	-1,424789	12,696729	54,159823	-2,623857	-0,083226	1,022307	-0,207888	80,092829	5,091874	-14,950794	-0,083226	1,022307	-0,207888	80,092829	5,091874	-14,950794
14:30:21,96	0,354962	3,485960	0,230019	-0,056008	-2,533036	1,461048	-0,071799	1,028779	-0,210571	-0,314851	-1,584661	-15,094397	-1,593363	-2,448419	-1,429564	12,709676	53,645890	-2,530363	-0,071799	1,028779	-0,210571	80,444309	4,051585	-15,094397	-0,071799	1,028779	-0,210571	80,444309	4,051585	-15,094397
14:30:22,01	0,354962	3,485960	0,230019	-0,056008	-2,533036	1,461048	-0,076327	1,023137	-0,215346	-0,460041	-1,551909	-15,000902	-1,589153	-2,451600	-1,428630	12,695456	53,617328	-2,598469	-0,076327	1,023137	-0,215346	79,856176	4,439741	-15,000902	-0,076327	1,023137	-0,215346	79,856176	4,439741	-15,000902
14:30:22,06	0,354962	3,485960	0,230019	-0,056008	-2,533036	1,461048	-0,075677	1,017901	-0,214412	-0,219618	-1,516155	-15,069008	-1,588699	-2,450442	-1,431981	12,728917	53,584451	-2,546703	-0,075677	1,017901	-0,214412	79,685577	4,424488	-15,069008	-0,075677	1,017901	-0,214412	79,685577	4,424488	-15,069008
14:30:22,11	0,354962	3,485960	0,230019	-0,056008	-2,533036	1,461048	-0,076907	1,018086	-0,217763	-0,240986	-1,534706	-15,017242	-1,591023	-2,450773	-1,431346	12,670916	53,583031	-2,568792	-0,076907	1,018086	-0,217763	79,678741	4,502503	-15,017242	-0,076907	1,018086	-0,217763	79,678741	4,502503	-15,017242
14:30:22,16	0,354962	3,485960	0,230019	-0,056008	-2,533036	1,461048	-0,075458	1,019933	-0,217128	-0,367263	-1,508888	-15,039331	-1,588212	-2,449740	-1,431530	12,633175	53,532541	-2,531317	-0,075458	1,019933	-0,217128	79,697458	4,414589	-15,039331	-0,075458	1,019933	-0,217128	79,697458	4,414589	-15,039331
14:30:22,21	0,354962	3,485960	0,230019	-0,056008	-2,533036	1,461048	-0,077758	1,018016	-0,217312	-0,330169	-1,635929	-15,001856	-1,589163	-2,451094	-1,427978	12,636782	53,526266	-2,554270	-0,077758	1,018016	-0,217312	79,584058	4,468101	-15,001856	-0,077758	1,018016	-0,217312	79,584058	4,468101	-15,001856
14:30:22,26	0,354962	3,485960	0,230019	-0,056008	-2,533036	1,461048	-0,076110	1,018162	-0,213760	-0,341391	-1,543961	-15,024809	-1,588812	-2,449039	-1,430572	12,627986	53,530291	-2,540802	-0,076110	1,018162	-0,213760	79,584297	4,430685	-15,024809	-0,076110	1,018162	-0,213760	79,584297	4,430685	-15,024809
14:30:22,31	0,354962	3,485960	0,230019	-0,056008	-2,533036	1,461048	-0,078066	1,018885	-0,216354	-0,379933	-1,655280	-15,011341	-1,588242	-2,452010	-1,433257	12,625603	53,514821	-2,510910	-0,078066	1,018885	-0,216354	79,602560	4,472877	-15,011341	-0,078066	1,018885	-0,216354	79,602560	4,472877	-15,011341
14:30:22,36	0,354962	3,485960	0,230019	-0,056008	-2,533036	1,461048	-0,075778	1,016906	-0,219039	-0,291587	-1,530632	-14,981449	-1,589453	-2,452231	-1,430183	12,602277	53,507187	-2,542098	-0,075778	1,016906	-0,219039	79,535515	4,417916	-14,981449	-0,075778	1,016906	-0,219039	79,535515	4,417916	-14,981449
14:30:22,41	0,354962	3,485960	0,230019	-0,056008	-2,533036	1,461048	-0,074981	1,017845	-0,215965	-0,358699	-1,505579	-15,012638	-1,583594	-2,450304	-1,431345	12,611058	53,461167	-2,541657	-0,074981	1,017845	-0,215965	79,542128	4,380415	-15,012638	-0,074981	1,017845	-0,215965	79,542128	4,380415	-15,012638
14:30:22,46	0,354962	3,485960	0,230019	-0,056008	-2,533036	1,461048	-0,079579	1,013734	-0,217126	-0,180390	-1,714065	-15,012197	-1,588278	-2,452320	-1,431695	12,618779	53,479229	-2,498447	-0,079579	1,013734	-0,217126	79,397723	4,532879	-15,012197	-0,079579	1,013734	-0,217126	79,397723	4,532879	-15,012197
14:30:22,51	0,354962	3,485960	0,230019	-0,056008	-2,533036	1,461048	-0,075491	1,016783	-0,217477	-0,319415	-1,503854	-14,968986	-1,589262	-2,451752	-1,430907	12,605489	53,493801	-2,557358	-0,075491	1,016783	-0,217477	79,498014	4,422212	-14,968986	-0,075491	1,016783	-0,217477	79,498014	4,422212	-14,968986
14:30:22,56	0,354962	3,485960	0,230019	-0,056008	-2,533036	1,461048	-0,075491	1,017918	-0,216689	-0,372499	-1,522620	-15,027897	-1,587695	-2,450780	-1,427838	12,609059	53,479810	-2,524572	-0,075491	1,017918	-0,216689	79,534085	4,403402	-15,027897	-0,075491	1,017918	-0,216689	79,534085	4,403402	-15,027897
14:30:22,61	0,354962	3,485960	0,230019	-0,056008	-2,533036	1,461048	-0,077116	1,017048	-0,213620	-0,337564	-1,597053	-14,995111	-1,587689	-2,452000	-1,432515	12,559458	53,452367	-2,518641	-0,077116	1,017048	-0,213620	79,500684	4,456562	-14,995111	-0,077116	1,017048	-0,213620	79,500684	4,456562	-14,995111
14:30:22,66	0,354962	3,485960	0,230019	-0,056008	-2,533036	1,461048	-0,076063	1,016432	-0,218297	-0,354128	-1,571542	-14,989180	-1,587219	-2,451746	-1,430973	12,564940	53,460920	-2,537413	-0,076063	1,016432	-0,218297	79,435809	4,399429	-14,989180	-0,076063	1,016432	-0,218297	79,435809	4,399429	-14,989180
14:30:22,71	0,354962	3,485960	0,230019	-0,056008	-2,533036	1,461048	-0,076518	1,016152	-0,216755	-0,329412	-1,594700	-15,007952	-1,584656	-2,454593	-1,431512	12,597280	53,435259	-2,520050	-0,076518	1,016152	-0,216755	79,438534	4,411942	-15,007952	-0,076518	1,016152	-0,216755	79,438534	4,411942	-15,007952
14:30:22,76	0,354962	3,485960	0,230019	-0,056008	-2,533036	1,461048	-0,075334	1,012509	-0,217293	-0,146026	-1,492284	-14,990589	-1,583269	-2,451910	-1,431008	12,566734	53,444836	-2,464590	-0,075334	1,012509	-0,217293	79,335939	4,421399	-14,990589	-0,075334	1,012509	-0,217293	79,335939	4,421399	-14,990589
14:30:22,82	0,354962	3,485960	0,230019	-0,056008	-2,533036	1,461048	-0,078351	1,012650	-0,216790	-0,160310	-1,680426	-14,935129	-1,587153	-2,452296	-1,431339	12,590623	53,477162	-2,527313	-0,078351	1,012650	-0,216790	79,332684	4,470115	-14,935129	-0,078351	1,012650	-0,216790	79,332684	4,470115	-14,935129
14:30:22,87	0,354962	3,485960	0,230019	-0,056008	-2,533036	1,461048	-0,076074	1,015820	-0,217121	-0,285215	-1,557513	-14,997852	-1,589607	-2,455447	-1,430963	12,554036	53,423058	-2,534636	-0,076074	1,015820	-0,217121	79,456630	4,414308	-14,997852	-0,076074	1,015820	-0,217121	79,456630	4,414308	-14,997852
14:30:22,92	0,354962	3,485960	0,230019	-0,056008	-2,533036	1,461048	-0,072118	1,016370	-0,216745	-0,378958	-1,356443	-15,005176	-1,589579	-2,449971	-1,432932	12,578890	53,435630	-2,551854	-0,072118	1,016370	-0,216745	79,406053	4,304845	-15,005176	-0,072118	1,016370	-0,216745	79,406053	4,304845	-15,005176
14:30:22,97	0,354962	3,485960	0,230019	-0,056008	-2,533036	1,461048	-0,076875	1,019083	-0,218714	-0,496763	-1,588547	-15,022393	-1,588451	-2,453254	-1,432902	12,552457	53,430599	-2,518138	-0,076875	1,019083	-0,218714	79,501284	4,446134	-15,022393	-0,076875	1,019083	-0,218714	79,501284	4,446134	-15,022393
14:30:23,02	0,354962	3,485960	0,230019	-0,056008	-2,533036	1,461048	-0,074596	1,016465	-0,218684	-0,378202	-1,490415	-14,988677	-1,591342	-2,453905	-1,431370	12,572566	53,417865	-2,559042	-0,074596	1,016465	-0,218684	79,414334	4,365364	-14,988677	-0,074596	1,016465	-0,218684	79,414334	4,365364	-14,988677
14:30:23,07	0,354962	3,485960	0,230019	-0,056008	-2,533036	1,461048	-0,072586	1,018644	-0,217152	-0,492457	-1,362141	-15,029581	-1,584329	-2,450267	-1,434430	12,577274	53,398962	-2,488250	-0,072586	1,018644	-0,217152	79,471091	4,335894	-15,029581	-0,072586	1,018644	-0,217152	79,471091	4,335894	-15,029581
14:30:23,12	0,354962	3,485960	0,230019	-0,056008	-2,533036	1,461048	-0,079243	1,014389	-0,220212	-0,285215	-1,694766	-14,958789	-1,586411	-2,451588	-1,429587	12,587584	53,426636	-2,519235	-0,079243	1,014389	-0,220212	79,344318	4,525828	-14,958789	-0,079243	1,014389	-0,220212	79,344318	4,525828	-14,958789
14:30:23,17	0,354962	3,485960	0,230019	-0,056008	-2,533036	1,461048	-0,077059	1,015531	-0,215369	-0,315506	-1,586092	-14,989775	-1,586154	-2,449364	-1,432907	12,547568	53,400379	-2,503543	-0,077059	1,015531	-0,215369	79,403717	4,463037	-14,989775	-0,077059	1,015531	-0,215369	79,403717	4,463037	-14,989775
14:30:23,22	0,354962	3,485960	0,230019	-0,056008	-2,533036	1,461048	-0,079113	1,016421	-0,218689	-0,404487	-1,714424	-14,974082	-1,584799	-2,452998	-1,432534	12,540926	53,414858	-2,543515	-0,079113	1,016421	-0,218689	79,384531	4,495940	-14,974082	-0,079113	1,016421	-0,218689	79,384531	4,495940	-14,974082
14:30:23,27	0,354962	3,485960	0,230019	-0,056008	-2,533036	1,461048	-0,074400	1,017709	-0,217540	-0,454005	-1,471077	-15,014214	-1,588438	-2,448128	-1,431752	12,576033	53,410862	-2,523795	-0,074400	1,017709	-0,217540	79,436145	4,369289	-15,014214	-0,074400	1,017709	-0,217540	79,436145	4,369289	-15,014214
14:30:23,32	0,354962	3,485960	0,230019	-0,056008	-2,533036	1,461048	-0,079041	1,019017	-0,217534	-0,516190	-1,691274	-14,994334	-1,589314	-2,452852	-1,432067	12,484818	53,450946	-2,524656	-0,079041	1,019017	-0,217534	79,476648	4,513444	-14,994334	-0,079041	1,019017	-0,217534	79,476648	4,513444	-14,994334
14:30:23,37	0,354962	3,485960	0,230019	-0,056008	-2,533036	1,461048	-0,074513	1,017414	-0,217849	-0,443713	-1,554836	-14,995195	-1,622657	-2,413158	-1,441503	14,467453	55,183017	-2,931859	-0,074513	1,017414	-0,217849	79,423266	4,294407	-14,995195	-0,074513	1,017414	-0,217849	79,423266	4,294407	-14,995195
14:30:23,42	0,354962	3,485960	0,230019	-0,056008	-2,533036	1,461048	-0,092216	1,066137	-0,227285	-0,485967	-1,624450	-15,402398	-1,629913	-2,424507	-1,442564	14,077714	55,899501	-3,115536	-0,092216	1,066137	-0,227285	83,205757	5,614530	-15,402398	-0,092216	1,066137	-0,227285	83,205757	5,614530	-15,402398
14:30:23,47	0,355036	3,485933	0,230024	-0,056008	-2,532996	1,511039	-0,078760	1,066746	-0,228346	-0,092014	-1,620501	-15,586075	-1,629782	-2,426609	-1,442167	13,899162	55,424846	-3,011941	-0,078760	1,066746	-0,228346	83,647520	4,562178	-15,586075	-0,078760	1,066746	-0,228346	83,647520	4,562178	-15,586075
14:30:23,52	0,355036	3,485933	0,230024	-0,056008	-2,532996	1,511039	-0,077005	1,065582	-0,227949	-0,531823	-1,446538	-15,482480	-1,627966	-2,429214	-1,446089	13,832831	55,412017	-3,035601	-0,077005	1,065582	-0,227949	83,116334	4,598364	-15,482480	-0,077005	1,065582	-0,227949	83,116334	4,598364	-15,482480
14:30:23,57	0,355036	3,485933	0,230024	-0,056008	-2,532996	1,511039	-0,075658	1,062706	-0,231871	-0,426561	-1,427513	-15,506140	-1,623717	-2,431177	-1,443360	13,845868	55,375400	-3,051853	-0,075658	1,062706	-0,231871	82,995852	4,511633	-15,506140	-0,075658	1,062706	-0,231871	82,995852	4,511633	-15,506140
14:30:23,62	0,355036	3,485933	0,230024	-0,056008	-2,532996	1,511039	-0,076082	1,058045	-0,229142	-0,209381	-1,419984	-15,522393	-1,624972	-2,432535	-1,448401	13,828207	55,348235	-3,030513	-0,076082	1,058045	-0,229142	82,847141	4,552479	-15,522393	-0,076082	1,058045	-0,229142	82,847141	4,552479	-15,522393
14:30:23,67	0,355036	3,485933	0,230024	-0,056008	-2,532996	1,511039	-0,074278	1,058453	-0,234182	-0,262941	-1,327892	-15,501052	-1,623896	-2,430752	-1,439486	13,768697	55,349620	-3,020295	-0,074278	1,058453	-0,234182	82,825591	4,502964	-15,501052	-0,074278	1,058453	-0,234182	82,825591	4,502964	-15,501052
14:30:23,72	0,355036	3,485933	0,230024	-0,056008	-2,532996	1,511039	-0,076360	1,058412	-0,225268	-0,289399	-1,488377	-15,490834	-1,626808	-2,429174	-1,443776	13,798606	55,336629	-3,042903	-0,076360	1,058412	-0,225268	82,795966	4,505902	-15,490834	-0,076360	1,058412	-0,225268	82,795966	4,505902	-15,490834
14:30:23,77	0,355036	3,485933	0,230024	-0,056008	-2,532996	1,511039	-0,076271	1,061723	-0,229558	-0,457854	-1,451325	-15,513442	-1,621058	-2,425699	-1,447288	13,763212	55,300227	-3,030368	-0,076271	1,061723	-0,229558	82,887406	4,535928	-15,513442	-0,076271	1,061723	-0,229558	82,887406	4,535928	-15,513442
14:30:23,82	0,355036	3,485933	0,230024	-0,056008	-2,532996	1,511039	-0,079425	1,058201	-0,229546	-0,285489	-1,650236	-15,477965	-1,622180	-2,428204	-1,443764	13,763011	55,344702	-3,007426	-0,079425	1,058201	-0,229546	82,783253	4,584666	-15,477965	-0,079425	1,058201	-0,229546	82,783253	4,584666	-15,477965
14:30:23,87	0,355036	3,485933	0,230024	-0,056008	-2,532996	1,511039	-0,079425	1,058201	-0,229546	-0,285489	-1,650236	-15,477965	-1,644678	-2,394694	-1,436367	15,735911	56,691533	-3,438577	-0,079425	1,058201	-0,229546	82,783253	4,584666	-15,477965	-0,079425	1,058201	-0,229546	82,783253	4,584666	-15,477965
14:30:23,92	0,355036	3,485933	0,230024	-0,056008	-2,532996	1,511039	-0,097197	1,094440	-0,222149	-0,017077	-1,539174	-15,909117	-1,658221	-2,403086	-1,443333	14,980210	57,247012	-3,470506	-0,097197	1,094440	-0,222149	85,896426	6,090769	-15,909117	-0,097197	1,094440	-0,222149	85,896426	6,090769	-15,909117
14:30:23,97	0,355069	3,486036	0,230010	-0,056005	-2,533035	1,561033	-0,083158	1,101971	-0,229115	-0,305528	-1,741334	-15,941045	-1,649271	-2,408625	-1,446421	14,940715	56,702302	-3,470408	-0,083158	1,101971	-0,229115	86,199229	4,786536	-15,941045	-0,083158	1,101971	-0,229115	86,199229	4,786536	-15,941045
14:30:24,02	0,355069	3,486036	0,230010	-0,056005	-2,533035	1,561033	-0,082835	1,091452	-0,232203	-0,249975	-1,486427	-15,940948	-1,654647	-2,408423	-1,443723	14,896496	56,719685	-3,462248	-0,082835	1,091452	-0,232203	85,428972	5,016148	-15,940948	-0,082835	1,091452	-0,232203	85,428972	5,016148	-15,940948
14:30:24,07	0,355069	3,486036	0,230010	-0,056005	-2,533035	1,561033	-0,080323	1,096208	-0,229505	-0,504366	-1,402753	-15,932787	-1,648811	-2,409065	-1,446839	14,887831	56,676979	-3,480098	-0,080323	1,096208	-0,229505	85,547963	4,902576	-15,932787	-0,080323	1,096208	-0,229505	85,547963	4,902576	-15,932787
14:30:24,12	0,355069	3,486036	0,230010	-0,056005	-2,533035	1,561033	-0,082685	1,090833	-0,232621	-0,266196	-1,511734	-15,950637	-1,647857	-2,406530	-1,443441	14,894894	56,637465	-3,432897	-0,082685	1,090833	-0,232621	85,364215	4,979022	-15,950637	-0,082685	1,090833	-0,232621	85,364215	4,979022	-15,950637
14:30:24,17	0,355069	3,486036	0,230010	-0,056005	-2,533035	1,561033	-0,085357	1,091274	-0,229223	-0,319804	-1,624824	-15,903436	-1,650670	-2,409104	-1,445671	14,859609	56,636339	-3,457922	-0,085357	1,091274	-0,229223	85,345207	5,075713	-15,903436	-0,085357	1,091274	-0,229223	85,345207	5,075713	-15,903436
14:30:24,22	0,355069	3,486036	0,230010	-0,056005	-2,533035	1,561033	-0,081721	1,092424	-0,231453	-0,398200	-1,465751	-15,928461	-1,648206	-2,407324	-1,445563	14,846233	56,645337	-3,429012	-0,081721	1,092424	-0,231453	85,357053	4,949366	-15,928461	-0,081721	1,092424	-0,231453	85,357053	4,949366	-15,928461
14:30:24,27	0,355069	3,486036	0,230010	-0,056005	-2,533035	1,561033	-0,084495	1,091179	-0,231345	-0,332393	-1,626086	-15,899551	-1,644880	-2,407884	-1,447213	14,842469	56,577427	-3,433287	-0,084495	1,091179	-0,231345	85,325184	5,006797	-15,899551	-0,084495	1,091179	-0,231345	85,325184	5,006797	-15,899551
14:30:24,32	0,355069	3,486036	0,230010	-0,056005	-2,533035	1,561033	-0,085672	1,088019	-0,232994	-0,228743	-1,656603	-15,903826	-1,646072	-2,409344	-1,445691	14,824734	56,576290	-3,473251	-0,085672	1,088019	-0,232994	85,180738	5,068686	-15,903826	-0,085672	1,088019	-0,232994	85,180738	5,068686	-15,903826
14:30:24,37	0,355069	3,486036	0,230010	-0,056005	-2,533035	1,561033	-0,083812	1,088321	-0,231473	-0,254315	-1,574650	-15,943790	-1,647247	-2,412256	-1,444849	14,834162	56,549432	-3,407524	-0,083812	1,088321	-0,231473	85,178897	5,004594	-15,943790	-0,083812	1,088321	-0,231473	85,178897	5,004594	-15,943790
14:30:24,42	0,355069	3,486036	0,230010	-0,056005	-2,533035	1,561033	-0,080702	1,087883	-0,230631	-0,250083	-1,391355	-15,878063	-1,649052	-2,413866	-1,445272	14,804212	56,563881	-3,440962	-0,080702	1,087883	-0,230631	85,148744	4,943783	-15,878063	-0,080702	1,087883	-0,230631	85,148744	4,943783	-15,878063
14:30:24,47	0,355069	3,486036	0,230010	-0,056005	-2,533035	1,561033	-0,078406	1,088641	-0,231054	-0,291950	-1,305114	-15,911502	-1,647589	-2,412875	-1,441677	14,807662	56,528938	-3,441482	-0,078406	1,088641	-0,231054	85,166364	4,849770	-15,911502	-0,078406	1,088641	-0,231054	85,166364	4,849770	-15,911502
14:30:24,52	0,355069	3,486036	0,230010	-0,056005	-2,533035	1,561033	-0,079996	1,087869	-0,227459	-0,280367	-1,367331	-15,912021	-1,645136	-2,409945	-1,446055	14,803790	56,586582	-3,432036	-0,079996	1,087869	-0,227459	85,117382	4,912363	-15,912021	-0,079996	1,087869	-0,227459	85,117382	4,912363	-15,912021
14:30:24,57	0,355069	3,486036	0,230010	-0,056005	-2,533035	1,561033	-0,083760	1,087210	-0,231837	-0,198111	-1,595219	-15,902575	-1,646821	-2,409850	-1,447233	14,771430	56,536860	-3,424781	-0,083760	1,087210	-0,231837	85,147901	4,979926	-15,902575	-0,083760	1,087210	-0,231837	85,147901	4,979926	-15,902575
14:30:24,62	0,355069	3,486036	0,230010	-0,056005	-2,533035	1,561033	-0,083000	1,088717	-0,233015	-0,335706	-1,558867	-15,895320	-1,644802	-2,409767	-1,444791	14,757997	56,497915	-3,447203	-0,083000	1,088717	-0,233015	85,128592	4,956625	-15,895320	-0,083000	1,088717	-0,233015	85,128592	4,956625	-15,895320
14:30:24,67	0,355069	3,486036	0,230010	-0,056005	-2,533035	1,561033	-0,084081	1,087010	-0,230573	-0,287374	-1,607263	-15,917742	-1,644970	-2,409672	-1,446426	14,817665	56,515968	-3,416380	-0,084081	1,087010	-0,230573	85,042907	4,993122	-15,917742	-0,084081	1,087010	-0,230573	85,042907	4,993122	-15,917742
14:30:24,72	0,355069	3,486036	0,230010	-0,056005	-2,533035	1,561033	-0,084079	1,087203	-0,232208	-0,251957	-1,564488	-15,886919	-1,644423	-2,408264	-1,445653	14,812970	56,480844	-3,412779	-0,084079	1,087203	-0,232208	85,093496	5,035705	-15,886919	-0,084079	1,087203	-0,232208	85,093496	5,035705	-15,886919
14:30:24,77	0,355069	3,486036	0,230010	-0,056005	-2,533035	1,561033	-0,085572	1,087434	-0,231435	-0,296716	-1,628638	-15,883318	-1,645675	-2,413689	-1,444873	14,765667	56,473508	-3,409178	-0,085572	1,087434	-0,231435	85,066843	5,088771	-15,883318	-0,085572	1,087434	-0,231435	85,066843	5,088771	-15,883318
14:30:24,83	0,355069	3,486036	0,230010	-0,056005	-2,533035	1,561033	-0,080247	1,085805	-0,230655	-0,242036	-1,389055	-15,879717	-1,645046	-2,411891	-1,446842	14,785141	56,483615	-3,446242	-0,080247	1,085805	-0,230655	84,993681	4,910370	-15,879717	-0,080247	1,085805	-0,230655	84,993681	4,910370	-15,879717
14:30:24,88	0,355069	3,486036	0,230010	-0,056005	-2,533035	1,561033	-0,082120	1,086159	-0,232624	-0,241939	-1,474599	-15,916781	-1,647405	-2,408392	-1,446454	14,783920	56,516739	-3,421067	-0,082120	1,086159	-0,232624	85,021545	4,971795	-15,916781	-0,082120	1,086159	-0,232624	85,021545	4,971795	-15,916781
14:30:24,93	0,355069	3,486036	0,230010	-0,056005	-2,533035	1,561033	-0,083971	1,089951	-0,232236	-0,411064	-1,588461	-15,891607	-1,646258	-2,411847	-1,444466	14,768177	56,498814	-3,374553	-0,083971	1,089951	-0,232236	85,150118	5,003223	-15,891607	-0,083971	1,089951	-0,232236	85,150118	5,003223	-15,891607
14:30:24,98	0,355069	3,486036	0,230010	-0,056005	-2,533035	1,561033	-0,081552	1,087231	-0,230248	-0,292992	-1,467351	-15,845092	-1,648056	-2,407369	-1,446848	14,760198	56,516104	-3,406030	-0,081552	1,087231	-0,230248	85,054629	4,934451	-15,845092	-0,081552	1,087231	-0,230248	85,054629	4,934451	-15,845092
14:30:25,03	0,355069	3,486036	0,230010	-0,056005	-2,533035	1,561033	-0,084531	1,091027	-0,232630	-0,479421	-1,637814	-15,876569	-1,645728	-2,411614	-1,443327	14,741074	56,486440	-3,394617	-0,084531	1,091027	-0,232630	85,166218	4,997840	-15,876569	-0,084531	1,091027	-0,232630	85,166218	4,997840	-15,876569
14:30:25,08	0,355069	3,486036	0,230010	-0,056005	-2,533035	1,561033	-0,082018	1,086888	-0,229109	-0,299429	-1,508911	-15,865157	-1,644555	-2,410407	-1,444895	14,752357	56,458308	-3,413679	-0,082018	1,086888	-0,229109	85,021273	4,929537	-15,865157	-0,082018	1,086888	-0,229109	85,021273	4,929537	-15,865157
14:30:25,13	0,355069	3,486036	0,230010	-0,056005	-2,533035	1,561033	-0,083651	1,086476	-0,230677	-0,296733	-1,569953	-15,884218	-1,645283	-2,411409	-1,444774	14,769582	56,467784	-3,440549	-0,083651	1,086476	-0,230677	84,991637	4,996630	-15,884218	-0,083651	1,086476	-0,230677	84,991637	4,996630	-15,884218
14:30:25,18	0,355069	3,486036	0,230010	-0,056005	-2,533035	1,561033	-0,082419	1,086606	-0,230556	-0,286648	-1,495699	-15,911088	-1,645680	-2,413611	-1,444875	14,760294	56,483236	-3,408799	-0,082419	1,086606	-0,230556	85,011889	4,974156	-15,911088	-0,082419	1,086606	-0,230556	85,011889	4,974156	-15,911088
14:30:25,23	0,355069	3,486036	0,230010	-0,056005	-2,533035	1,561033	-0,080313	1,085848	-0,230657	-0,238540	-1,401964	-15,879338	-1,642179	-2,410971	-1,444478	14,760958	56,460792	-3,389389	-0,080313	1,085848	-0,230657	85,000562	4,902581	-15,879338	-0,080313	1,085848	-0,230657	85,000562	4,902581	-15,879338
14:30:25,28	0,355069	3,486036	0,230010	-0,056005	-2,533035	1,561033	-0,084349	1,084137	-0,230260	-0,168637	-1,600077	-15,859928	-1,645756	-2,411766	-1,446433	14,746101	56,450688	-3,393952	-0,084349	1,084137	-0,230260	84,936098	5,021351	-15,859928	-0,084349	1,084137	-0,230260	84,936098	5,021351	-15,859928
14:30:25,33	0,355069	3,486036	0,230010	-0,056005	-2,533035	1,561033	-0,081873	1,086837	-0,232215	-0,325208	-1,479119	-15,864491	-1,644066	-2,412168	-1,447239	14,716038	56,426522	-3,417920	-0,081873	1,086837	-0,232215	84,991466	4,947913	-15,864491	-0,081873	1,086837	-0,232215	84,991466	4,947913	-15,864491
14:30:25,38	0,355069	3,486036	0,230010	-0,056005	-2,533035	1,561033	-0,082369	1,085172	-0,233021	-0,274598	-1,518887	-15,888459	-1,641662	-2,412749	-1,447192	14,741525	56,425771	-3,379144	-0,082369	1,085172	-0,233021	84,911388	4,947116	-15,888459	-0,082369	1,085172	-0,233021	84,911388	4,947116	-15,888459
14:30:25,43	0,355069	3,486036	0,230010	-0,056005	-2,533035	1,561033	-0,083069	1,082800	-0,232974	-0,139167	-1,532795	-15,849683	-1,642783	-2,410852	-1,446435	14,767353	56,427665	-3,408793	-0,083069	1,082800	-0,232974	84,860626	4,988092	-15,849683	-0,083069	1,082800	-0,232974	84,860626	4,988092	-15,849683
14:30:25,48	0,355069	3,486036	0,230010	-0,056005	-2,533035	1,561033	-0,084151	1,084719	-0,232217	-0,224428	-1,567637	-15,879332	-1,646349	-2,411352	-1,446430	14,742235	56,463055	-3,383868	-0,084151	1,084719	-0,232217	84,926048	5,038185	-15,879332	-0,084151	1,084719	-0,232217	84,926048	5,038185	-15,879332
14:30:25,53	0,355069	3,486036	0,230010	-0,056005	-2,533035	1,561033	-0,081935	1,087557	-0,232212	-0,353902	-1,491876	-15,854408	-1,645817	-2,413064	-1,448402	14,717519	56,444197	-3,417097	-0,081935	1,087557	-0,232212	85,019338	4,940026	-15,854408	-0,081935	1,087557	-0,232212	85,019338	4,940026	-15,854408
14:30:25,58	0,355069	3,486036	0,230010	-0,056005	-2,533035	1,561033	-0,080719	1,086240	-0,234184	-0,314119	-1,440609	-15,887636	-1,644097	-2,414186	-1,446063	14,695512	56,426699	-3,404188	-0,080719	1,086240	-0,234184	84,955753	4,895820	-15,887636	-0,080719	1,086240	-0,234184	84,955753	4,895820	-15,887636
14:30:25,63	0,355069	3,486036	0,230010	-0,056005	-2,533035	1,561033	-0,080606	1,084190	-0,231845	-0,233644	-1,445070	-15,874727	-1,645171	-2,412929	-1,447567	14,757820	56,418935	-3,365400	-0,080606	1,084190	-0,231845	84,875255	4,882530	-15,874727	-0,080606	1,084190	-0,231845	84,875255	4,882530	-15,874727
14:30:25,68	0,355069	3,486036	0,230010	-0,056005	-2,533035	1,561033	-0,081158	1,085749	-0,233349	-0,290280	-1,415925	-15,835939	-1,643518	-2,417213	-1,447594	14,692989	56,411239	-3,389540	-0,081158	1,085749	-0,233349	84,940998	4,954996	-15,835939	-0,081158	1,085749	-0,233349	84,940998	4,954996	-15,835939
14:30:25,73	0,355069	3,486036	0,230010	-0,056005	-2,533035	1,561033	-0,078275	1,082175	-0,233376	-0,143535	-1,318298	-15,860079	-1,647555	-2,411858	-1,445288	14,740456	56,409970	-3,415600	-0,078275	1,082175	-0,233376	84,807218	4,826296	-15,860079	-0,078275	1,082175	-0,233376	84,807218	4,826296	-15,860079
14:30:25,78	0,355069	3,486036	0,230010	-0,056005	-2,533035	1,561033	-0,080894	1,088349	-0,231070	-0,441918	-1,412718	-15,886139	-1,644691	-2,412069	-1,446048	14,710946	56,400065	-3,380772	-0,080894	1,088349	-0,231070	84,993447	4,937428	-15,886139	-0,080894	1,088349	-0,231070	84,993447	4,937428	-15,886139
14:30:25,83	0,355069	3,486036	0,230010	-0,056005	-2,533035	1,561033	-0,082143	1,085763	-0,231830	-0,330809	-1,498301	-15,851311	-1,638700	-2,411500	-1,442555	14,753418	56,383355	-3,421511	-0,082143	1,085763	-0,231830	84,901602	4,949940	-15,851311	-0,082143	1,085763	-0,231830	84,901602	4,949940	-15,851311
14:30:25,88	0,355069	3,486036	0,230010	-0,056005	-2,533035	1,561033	-0,085631	1,080859	-0,228337	-0,069026	-1,634531	-15,892050	-1,647600	-2,416221	-1,446069	14,697652	56,442639	-3,419139	-0,085631	1,080859	-0,228337	84,778405	5,087504	-15,892050	-0,085631	1,080859	-0,228337	84,778405	5,087504	-15,892050
14:30:25,93	0,355069	3,486036	0,230010	-0,056005	-2,533035	1,561033	-0,077093	1,086206	-0,231851	-0,323590	-1,268471	-15,889678	-1,642862	-2,413129	-1,446827	14,740200	56,385632	-3,409973	-0,077093	1,086206	-0,231851	84,943548	4,783299	-15,889678	-0,077093	1,086206	-0,231851	84,943548	4,783299	-15,889678
14:30:25,98	0,355069	3,486036	0,230010	-0,056005	-2,533035	1,561033	-0,082140	1,083649	-0,232609	-0,218737	-1,465582	-15,880512	-1,641092	-2,411390	-1,447213	14,748033	56,384090	-3,404459	-0,082140	1,083649	-0,232609	84,847700	4,982405	-15,880512	-0,082140	1,083649	-0,232609	84,847700	4,982405	-15,880512
14:30:26,03	0,355069	3,486036	0,230010	-0,056005	-2,533035	1,561033	-0,084530	1,082985	-0,232995	-0,181641	-1,582330	-15,874998	-1,645874	-2,410927	-1,447219	14,721967	56,376051	-3,385822	-0,084530	1,082985	-0,232995	84,832692	5,053306	-15,874998	-0,084530	1,082985	-0,232995	84,832692	5,053306	-15,874998
14:30:26,08	0,355069	3,486036	0,230010	-0,056005	-2,533035	1,561033	-0,082541	1,087358	-0,233001	-0,429040	-1,497417	-15,856361	-1,644093	-2,411718	-1,445274	14,712558	56,403902	-3,385826	-0,082541	1,087358	-0,233001	84,928585	4,982023	-15,856361	-0,082541	1,087358	-0,233001	84,928585	4,982023	-15,856361
14:30:26,13	0,355069	3,486036	0,230010	-0,056005	-2,533035	1,561033	-0,082746	1,085421	-0,231056	-0,308869	-1,530161	-15,856365	-1,645277	-2,414805	-1,447961	14,703801	56,425564	-3,350154	-0,082746	1,085421	-0,231056	84,896653	4,965386	-15,856365	-0,082746	1,085421	-0,231056	84,896653	4,965386	-15,856365
14:30:26,18	0,355069	3,486036	0,230010	-0,056005	-2,533035	1,561033	-0,079481	1,084902	-0,233743	-0,267523	-1,378787	-15,820693	-1,645375	-2,413844	-1,445689	14,663356	56,386589	-3,400695	-0,079481	1,084902	-0,233743	84,897294	4,860444	-15,820693	-0,079481	1,084902	-0,233743	84,897294	4,860444	-15,820693
14:30:26,23	0,355069	3,486036	0,230010	-0,056005	-2,533035	1,561033	-0,080264	1,085468	-0,231471	-0,350938	-1,435042	-15,871234	-1,643435	-2,409862	-1,447991	14,749145	56,417270	-3,393422	-0,080264	1,085468	-0,231471	84,858320	4,865655	-15,871234	-0,080264	1,085468	-0,231471	84,858320	4,865655	-15,871234
14:30:26,28	0,355069	3,486036	0,230010	-0,056005	-2,533035	1,561033	-0,084682	1,085779	-0,233773	-0,297628	-1,605833	-15,863961	-1,643624	-2,414752	-1,448027	14,659116	56,378632	-3,413851	-0,084682	1,085779	-0,233773	84,936018	5,041693	-15,863961	-0,084682	1,085779	-0,233773	84,936018	5,041693	-15,863961
14:30:26,33	0,355069	3,486036	0,230010	-0,056005	-2,533035	1,561033	-0,080353	1,083498	-0,233809	-0,257479	-1,439375	-15,884390	-1,642295	-2,411308	-1,447222	14,731356	56,399106	-3,403997	-0,080353	1,083498	-0,233809	84,797088	4,868326	-15,884390	-0,080353	1,083498	-0,233809	84,797088	4,868326	-15,884390
14:30:26,38	0,355069	3,486036	0,230010	-0,056005	-2,533035	1,561033	-0,084001	1,084069	-0,233004	-0,233313	-1,576728	-15,874536	-1,642344	-2,412831	-1,446832	14,713236	56,373271	-3,400264	-0,084001	1,084069	-0,233004	84,866068	5,017314	-15,874536	-0,084001	1,084069	-0,233004	84,866068	5,017314	-15,874536
14:30:26,43	0,355069	3,486036	0,230010	-0,056005	-2,533035	1,561033	-0,082657	1,083349	-0,232614	-0,227352	-1,509638	-15,870804	-1,644116	-2,411642	-1,448008	14,707154	56,400562	-3,398742	-0,082657	1,083349	-0,232614	84,815577	4,978935	-15,870804	-0,082657	1,083349	-0,232614	84,815577	4,978935	-15,870804
14:30:26,48	0,355069	3,486036	0,230010	-0,056005	-2,533035	1,561033	-0,082800	1,085478	-0,233790	-0,317446	-1,536009	-15,869281	-1,645890	-2,411996	-1,446068	14,694270	56,415057	-3,394840	-0,082800	1,085478	-0,233790	84,892579	4,963823	-15,869281	-0,082800	1,085478	-0,233790	84,892579	4,963823	-15,869281
14:30:26,53	0,355069	3,486036	0,230010	-0,056005	-2,533035	1,561033	-0,081606	1,086838	-0,231850	-0,382065	-1,492328	-15,865379	-1,638841	-2,414078	-1,447601	14,701763	56,360727	-3,394815	-0,081606	1,086838	-0,231850	84,934736	4,913777	-15,865379	-0,081606	1,086838	-0,231850	84,934736	4,913777	-15,865379
14:30:26,58	0,355069	3,486036	0,230010	-0,056005	-2,533035	1,561033	-0,083328	1,079692	-0,233383	-0,053768	-1,548213	-15,865354	-1,644152	-2,416016	-1,445304	14,681998	56,365165	-3,430989	-0,083328	1,079692	-0,233383	84,702057	4,993061	-15,865354	-0,083328	1,079692	-0,233383	84,702057	4,993061	-15,865354
14:30:26,63	0,355069	3,486036	0,230010	-0,056005	-2,533035	1,561033	-0,078994	1,083322	-0,231086	-0,248587	-1,342188	-15,901528	-1,644757	-2,413528	-1,446063	14,681767	56,380684	-3,391002	-0,078994	1,083322	-0,231086	84,792223	4,858878	-15,901528	-0,078994	1,083322	-0,231086	84,792223	4,858878	-15,901528
14:30:26,68	0,355069	3,486036	0,230010	-0,056005	-2,533035	1,561033	-0,080847	1,085091	-0,231845	-0,327233	-1,446465	-15,861541	-1,643581	-2,410950	-1,446463	14,693600	56,362251	-3,400575	-0,080847	1,085091	-0,231845	84,852416	4,900004	-15,861541	-0,080847	1,085091	-0,231845	84,852416	4,900004	-15,861541
14:30:26,73	0,355069	3,486036	0,230010	-0,056005	-2,533035	1,561033	-0,083667	1,085361	-0,232245	-0,351334	-1,573636	-15,871115	-1,644711	-2,411253	-1,446817	14,703145	56,413008	-3,360311	-0,083667	1,085361	-0,232245	84,849532	4,994196	-15,871115	-0,083667	1,085361	-0,232245	84,849532	4,994196	-15,871115
14:30:26,78	0,355069	3,486036	0,230010	-0,056005	-2,533035	1,561033	-0,082840	1,086189	-0,232599	-0,345623	-1,547757	-15,830850	-1,644091	-2,413234	-1,446426	14,722753	56,374770	-3,381543	-0,082840	1,086189	-0,232599	84,920183	4,955175	-15,830850	-0,082840	1,086189	-0,232599	84,920183	4,955175	-15,830850
14:30:26,83	0,355069	3,486036	0,230010	-0,056005	-2,533035	1,561033	-0,081435	1,084661	-0,232208	-0,289479	-1,438584	-15,852082	-1,640661	-2,413286	-1,447238	14,682944	56,342656	-3,410154	-0,081435	1,084661	-0,232208	84,856382	4,954035	-15,852082	-0,081435	1,084661	-0,232208	84,856382	4,954035	-15,852082
14:30:26,88	0,355069	3,486036	0,230010	-0,056005	-2,533035	1,561033	-0,083104	1,081664	-0,233020	-0,181380	-1,543805	-15,880693	-1,644197	-2,412256	-1,448004	14,670259	56,400652	-3,374242	-0,083104	1,081664	-0,233020	84,729259	4,979853	-15,880693	-0,083104	1,081664	-0,233020	84,729259	4,979853	-15,880693
14:30:26,93	0,355069	3,486036	0,230010	-0,056005	-2,533035	1,561033	-0,082228	1,085242	-0,233786	-0,323529	-1,538221	-15,844781	-1,644815	-2,410414	-1,449188	14,684755	56,335012	-3,394987	-0,082228	1,085242	-0,233786	84,867948	4,916646	-15,844781	-0,082228	1,085242	-0,233786	84,867948	4,916646	-15,844781
14:30:26,98	0,355069	3,486036	0,230010	-0,056005	-2,533035	1,561033	-0,083514	1,086698	-0,234970	-0,448829	-1,559756	-15,865527	-1,638872	-2,411408	-1,447999	14,696918	56,357334	-3,389396	-0,083514	1,086698	-0,234970	84,856929	4,996119	-15,865527	-0,083514	1,086698	-0,234970	84,856929	4,996119	-15,865527
14:30:27,03	0,355069	3,486036	0,230010	-0,056005	-2,533035	1,561033	-0,085625	1,081054	-0,233781	-0,129957	-1,670155	-15,859935	-1,644803	-2,414987	-1,446061	14,663874	56,361322	-3,386818	-0,085625	1,081054	-0,233781	84,732790	5,051432	-15,859935	-0,085625	1,081054	-0,233781	84,732790	5,051432	-15,859935
14:30:27,08	0,355069	3,486036	0,230010	-0,056005	-2,533035	1,561033	-0,079560	1,084401	-0,231843	-0,317048	-1,385348	-15,857358	-1,642978	-2,410433	-1,448007	14,701406	56,375769	-3,389412	-0,079560	1,084401	-0,231843	84,808407	4,860080	-15,857358	-0,079560	1,084401	-0,231843	84,808407	4,860080	-15,857358
14:30:27,13	0,355069	3,486036	0,230010	-0,056005	-2,533035	1,561033	-0,084417	1,085097	-0,233789	-0,321984	-1,612630	-15,859951	-1,642297	-2,411439	-1,446820	14,736501	56,382929	-3,390297	-0,084417	1,085097	-0,233789	84,858140	5,014070	-15,859951	-0,084417	1,085097	-0,233789	84,858140	5,014070	-15,859951
14:30:27,18	0,355069	3,486036	0,230010	-0,056005	-2,533035	1,561033	-0,083886	1,084005	-0,232602	-0,241448	-1,558218	-15,860836	-1,643566	-2,413585	-1,445656	14,692843	56,368946	-3,377006	-0,083886	1,084005	-0,232602	84,852948	5,026817	-15,860836	-0,083886	1,084005	-0,232602	84,852948	5,026817	-15,860836
14:30:27,23	0,355069	3,486036	0,230010	-0,056005	-2,533035	1,561033	-0,081392	1,084030	-0,231438	-0,276703	-1,459374	-15,847545	-1,642427	-2,412740	-1,450343	14,685171	56,363457	-3,398155	-0,081392	1,084030	-0,231438	84,819680	4,929923	-15,847545	-0,081392	1,084030	-0,231438	84,819680	4,929923	-15,847545
14:30:27,28	0,355069	3,486036	0,230010	-0,056005	-2,533035	1,561033	-0,082694	1,083466	-0,236125	-0,255964	-1,530941	-15,868694	-1,643003	-2,410733	-1,448018	14,700325	56,336842	-3,405225	-0,082694	1,083466	-0,236125	84,796144	4,960507	-15,868694	-0,082694	1,083466	-0,236125	84,796144	4,960507	-15,868694
14:30:27,33	0,355069	3,486036	0,230010	-0,056005	-2,533035	1,561033	-0,084144	1,084970	-0,233800	-0,349602	-1,579925	-15,875764	-1,644187	-2,412017	-1,447203	14,694327	56,348787	-3,357220	-0,084144	1,084970	-0,233800	84,820507	5,025371	-15,875764	-0,084144	1,084970	-0,233800	84,820507	5,025371	-15,875764
14:30:27,38	0,355069	3,486036	0,230010	-0,056005	-2,533035	1,561033	-0,082440	1,085353	-0,232985	-0,362196	-1,502496	-15,827759	-1,643632	-2,411550	-1,448380	14,679333	56,355818	-3,360805	-0,082440	1,085353	-0,232985	84,838014	4,969054	-15,827759	-0,082440	1,085353	-0,232985	84,838014	4,969054	-15,827759
14:30:27,43	0,355069	3,486036	0,230010	-0,056005	-2,533035	1,561033	-0,083122	1,085105	-0,234162	-0,350702	-1,554448	-15,831344	-1,642990	-2,411954	-1,447210	14,700259	56,353204	-3,371455	-0,083122	1,085105	-0,234162	84,830030	4,970621	-15,831344	-0,083122	1,085105	-0,234162	84,830030	4,970621	-15,831344
14:30:27,48	0,355069	3,486036	0,230010	-0,056005	-2,533035	1,561033	-0,083094	1,084347	-0,232992	-0,303116	-1,533545	-15,841994	-1,645346	-2,414770	-1,446820	14,693242	56,347718	-3,377466	-0,083094	1,084347	-0,232992	84,818158	4,989299	-15,841994	-0,083094	1,084347	-0,232992	84,818158	4,989299	-15,841994
14:30:27,53	0,355069	3,486036	0,230010	-0,056005	-2,533035	1,561033	-0,079476	1,084980	-0,232602	-0,344257	-1,348763	-15,848005	-1,641804	-2,412681	-1,446067	14,697105	56,347937	-3,406106	-0,079476	1,084980	-0,232602	84,826655	4,890099	-15,848005	-0,079476	1,084980	-0,232602	84,826655	4,890099	-15,848005
14:30:27,58	0,355069	3,486036	0,230010	-0,056005	-2,533035	1,561033	-0,083057	1,082957	-0,231849	-0,236973	-1,531725	-15,876645	-1,641841	-2,413454	-1,445286	14,682330	56,335050	-3,397272	-0,083057	1,082957	-0,231849	84,775184	4,988223	-15,876645	-0,083057	1,082957	-0,231849	84,775184	4,988223	-15,876645
14:30:27,63	0,355069	3,486036	0,230010	-0,056005	-2,533035	1,561033	-0,082369	1,082602	-0,231068	-0,237038	-1,502315	-15,867812	-1,643098	-2,412064	-1,447242	14,654571	56,333746	-3,386160	-0,082369	1,082602	-0,231068	84,747216	4,963647	-15,867812	-0,082369	1,082602	-0,231068	84,747216	4,963647	-15,867812
14:30:27,68	0,355069	3,486036	0,230010	-0,056005	-2,533035	1,561033	-0,082944	1,084386	-0,233024	-0,344814	-1,555613	-15,856699	-1,643654	-2,414499	-1,447987	14,671809	56,320312	-3,367390	-0,082944	1,084386	-0,233024	84,779483	4,955500	-15,856699	-0,082944	1,084386	-0,233024	84,779483	4,955500	-15,856699
14:30:27,73	0,355069	3,486036	0,230010	-0,056005	-2,533035	1,561033	-0,080557	1,083650	-0,233769	-0,309572	-1,409824	-15,837930	-1,641896	-2,414545	-1,451113	14,665684	56,334975	-3,388884	-0,080557	1,083650	-0,233769	84,756972	4,913881	-15,837930	-0,080557	1,083650	-0,233769	84,756972	4,913881	-15,837930
14:30:27,78	0,355069	3,486036	0,230010	-0,056005	-2,533035	1,561033	-0,081397	1,082105	-0,236895	-0,219575	-1,466127	-15,859423	-1,643091	-2,411514	-1,445696	14,657235	56,327252	-3,396943	-0,081397	1,082105	-0,236895	84,725654	4,923499	-15,859423	-0,081397	1,082105	-0,236895	84,725654	4,923499	-15,859423
14:30:27,83	0,355069	3,486036	0,230010	-0,056005	-2,533035	1,561033	-0,083424	1,084655	-0,231478	-0,363095	-1,575002	-15,867482	-1,639446	-2,413361	-1,446462	14,699708	56,334122	-3,425408	-0,083424	1,084655	-0,231478	84,782320	4,973767	-15,867482	-0,083424	1,084655	-0,231478	84,782320	4,973767	-15,867482
14:30:27,88	0,355069	3,486036	0,230010	-0,056005	-2,533035	1,561033	-0,083647	1,080574	-0,232244	-0,123722	-1,553256	-15,895947	-1,642965	-2,414750	-1,446034	14,704650	56,343652	-3,377777	-0,083647	1,080574	-0,232244	84,701373	5,013027	-15,895947	-0,083647	1,080574	-0,232244	84,701373	5,013027	-15,895947
14:30:27,93	0,355069	3,486036	0,230010	-0,056005	-2,533035	1,561033	-0,080684	1,082928	-0,231816	-0,235373	-1,399657	-15,848316	-1,644212	-2,414903	-1,446459	14,675832	56,326195	-3,407090	-0,080684	1,082928	-0,231816	84,774461	4,934018	-15,848316	-0,080684	1,082928	-0,231816	84,774461	4,934018	-15,848316
14:30:27,98	0,355069	3,486036	0,230010	-0,056005	-2,533035	1,561033	-0,079928	1,083931	-0,232241	-0,317050	-1,376603	-15,877629	-1,642485	-2,413294	-1,446476	14,666238	56,308437	-3,416704	-0,079928	1,083931	-0,232241	84,771510	4,897771	-15,877629	-0,079928	1,083931	-0,232241	84,771510	4,897771	-15,877629
14:30:28,03	0,355069	3,486036	0,230010	-0,056005	-2,533035	1,561033	-0,082185	1,083240	-0,232258	-0,301306	-1,493400	-15,887243	-1,639448	-2,413385	-1,445275	14,699565	56,334202	-3,397060	-0,082185	1,083240	-0,232258	84,733030	4,958152	-15,887243	-0,082185	1,083240	-0,232258	84,733030	4,958152	-15,887243
14:30:28,08	0,355069	3,486036	0,230010	-0,056005	-2,533035	1,561033	-0,083624	1,080564	-0,231057	-0,123205	-1,552246	-15,867599	-1,643073	-2,412069	-1,447601	14,671456	56,330534	-3,357143	-0,083624	1,080564	-0,231057	84,701106	5,012266	-15,867599	-0,083624	1,080564	-0,231057	84,701106	5,012266	-15,867599
14:30:28,13	0,355069	3,486036	0,230010	-0,056005	-2,533035	1,561033	-0,082952	1,084362	-0,233383	-0,337894	-1,539768	-15,827682	-1,640696	-2,410455	-1,444510	14,690598	56,287467	-3,389021	-0,082952	1,084362	-0,233383	84,784502	4,971926	-15,827682	-0,082952	1,084362	-0,233383	84,784502	4,971926	-15,827682
14:30:28,18	0,355069	3,486036	0,230010	-0,056005	-2,533035	1,561033	-0,085538	1,083111	-0,230292	-0,300565	-1,636169	-15,859560	-1,643667	-2,412504	-1,448007	14,669619	56,320177	-3,381601	-0,085538	1,083111	-0,230292	84,723623	5,078585	-15,859560	-0,085538	1,083111	-0,230292	84,723623	5,078585	-15,859560
14:30:28,23	0,355069	3,486036	0,230010	-0,056005	-2,533035	1,561033	-0,082279	1,084659	-0,233789	-0,363227	-1,501192	-15,852140	-1,642517	-2,414495	-1,448393	14,654853	56,311759	-3,381582	-0,082279	1,084659	-0,233789	84,782486	4,957683	-15,852140	-0,082279	1,084659	-0,233789	84,782486	4,957683	-15,852140
14:30:28,28	0,355069	3,486036	0,230010	-0,056005	-2,533035	1,561033	-0,081129	1,082667	-0,234175	-0,274334	-1,449982	-15,852121	-1,640700	-2,411405	-1,447226	14,680211	56,323139	-3,381415	-0,081129	1,082667	-0,234175	84,715033	4,918635	-15,852121	-0,081129	1,082667	-0,234175	84,715033	4,918635	-15,852121
14:30:28,33	0,355069	3,486036	0,230010	-0,056005	-2,533035	1,561033	-0,084714	1,082638	-0,233008	-0,250298	-1,620121	-15,851954	-1,643117	-2,412828	-1,446434	14,651081	56,320901	-3,348382	-0,084714	1,082638	-0,233008	84,736802	5,029902	-15,851954	-0,084714	1,082638	-0,233008	84,736802	5,029902	-15,851954
14:30:28,38	0,355069	3,486036	0,230010	-0,056005	-2,533035	1,561033	-0,082273	1,084021	-0,232216	-0,338686	-1,517295	-15,818921	-1,640704	-2,414716	-1,448788	14,670792	56,320006	-3,405186	-0,082273	1,084021	-0,232216	84,756934	4,941106	-15,818921	-0,082273	1,084021	-0,232216	84,756934	4,941106	-15,818921
14:30:28,43	0,355069	3,486036	0,230010	-0,056005	-2,533035	1,561033	-0,081844	1,080986	-0,234570	-0,171816	-1,477504	-15,875725	-1,641333	-2,417118	-1,449549	14,654170	56,306585	-3,386066	-0,081844	1,080986	-0,234570	84,685601	4,947275	-15,875725	-0,081844	1,080986	-0,234570	84,685601	4,947275	-15,875725
14:30:28,48	0,355069	3,486036	0,230010	-0,056005	-2,533035	1,561033	-0,079450	1,080330	-0,235331	-0,157646	-1,360671	-15,856605	-1,643681	-2,414586	-1,446427	14,660152	56,313900	-3,353907	-0,079450	1,080330	-0,235331	84,648287	4,876132	-15,856605	-0,079450	1,080330	-0,235331	84,648287	4,876132	-15,856605
14:30:28,53	0,355069	3,486036	0,230010	-0,056005	-2,533035	1,561033	-0,080468	1,083630	-0,232209	-0,319886	-1,412122	-15,824446	-1,644843	-2,413501	-1,449184	14,653475	56,364397	-3,389344	-0,080468	1,083630	-0,232209	84,745047	4,904653	-15,824446	-0,080468	1,083630	-0,232209	84,745047	4,904653	-15,824446
14:30:28,58	0,355069	3,486036	0,230010	-0,056005	-2,533035	1,561033	-0,080827	1,085179	-0,234966	-0,360068	-1,461794	-15,859883	-1,640750	-2,410778	-1,446845	14,660441	56,316644	-3,376722	-0,080827	1,085179	-0,234966	84,826502	4,883121	-15,859883	-0,080827	1,085179	-0,234966	84,826502	4,883121	-15,859883
14:30:28,63	0,355069	3,486036	0,230010	-0,056005	-2,533035	1,561033	-0,085232	1,082996	-0,232627	-0,284390	-1,660938	-15,847261	-1,639025	-2,416142	-1,448747	14,629913	56,331750	-3,336504	-0,085232	1,082996	-0,232627	84,730762	5,029759	-15,847261	-0,085232	1,082996	-0,232627	84,730762	5,029759	-15,847261
14:30:28,68	0,355069	3,486036	0,230010	-0,056005	-2,533035	1,561033	-0,081449	1,078819	-0,234529	-0,069389	-1,498197	-15,807043	-1,640190	-2,413061	-1,448768	14,649890	56,307630	-3,356594	-0,081449	1,078819	-0,234529	84,617901	4,895510	-15,807043	-0,081449	1,078819	-0,234529	84,617901	4,895510	-15,807043
14:30:28,73	0,355069	3,486036	0,230010	-0,056005	-2,533035	1,561033	-0,083534	1,081369	-0,234550	-0,212903	-1,577277	-15,827133	-1,641308	-2,412608	-1,447200	14,680484	56,296706	-3,353493	-0,083534	1,081369	-0,234550	84,674583	4,980134	-15,827133	-0,083534	1,081369	-0,234550	84,674583	4,980134	-15,827133
14:30:28,78	0,355069	3,486036	0,230010	-0,056005	-2,533035	1,561033	-0,083367	1,082564	-0,232982	-0,269191	-1,536663	-15,824032	-1,643661	-2,411913	-1,448003	14,678024	56,310418	-3,377070	-0,083367	1,082564	-0,232982	84,712079	5,007679	-15,824032	-0,083367	1,082564	-0,232982	84,712079	5,007679	-15,824032
14:30:28,83	0,355069	3,486036	0,230010	-0,056005	-2,533035	1,561033	-0,082793	1,084949	-0,233785	-0,382544	-1,515770	-15,847609	-1,643659	-2,414104	-1,446452	14,673933	56,294343	-3,393346	-0,082793	1,084949	-0,233785	84,785916	4,983467	-15,847609	-0,082793	1,084949	-0,233785	84,785916	4,983467	-15,847609
14:30:28,88	0,355069	3,486036	0,230010	-0,056005	-2,533035	1,561033	-0,080897	1,083851	-0,232234	-0,341453	-1,412676	-15,863885	-1,643135	-2,415235	-1,450342	14,634232	56,337104	-3,379588	-0,080897	1,083851	-0,232234	84,740871	4,937713	-15,863885	-0,080897	1,083851	-0,232234	84,740871	4,937713	-15,863885
14:30:28,93	0,355069	3,486036	0,230010	-0,056005	-2,533035	1,561033	-0,080179	1,082833	-0,236124	-0,271312	-1,431116	-15,850127	-1,642485	-2,411741	-1,449580	14,673039	56,321255	-3,404554	-0,080179	1,082833	-0,236124	84,731063	4,862931	-15,850127	-0,080179	1,082833	-0,236124	84,731063	4,862931	-15,850127
14:30:28,98	0,355069	3,486036	0,230010	-0,056005	-2,533035	1,561033	-0,083530	1,084017	-0,235362	-0,327197	-1,563824	-15,875093	-1,643158	-2,414059	-1,448400	14,628413	56,324133	-3,371265	-0,083530	1,084017	-0,235362	84,768115	4,993257	-15,875093	-0,083530	1,084017	-0,235362	84,768115	4,993257	-15,875093
14:30:29,03	0,355069	3,486036	0,230010	-0,056005	-2,533035	1,561033	-0,081186	1,083441	-0,234182	-0,317076	-1,482042	-15,841804	-1,642524	-2,416000	-1,443739	14,636938	56,311956	-3,394137	-0,081186	1,083441	-0,234182	84,733036	4,891066	-15,841804	-0,081186	1,083441	-0,234182	84,733036	4,891066	-15,841804
14:30:29,08	0,355069	3,486036	0,230010	-0,056005	-2,533035	1,561033	-0,079822	1,081921	-0,229521	-0,244326	-1,397651	-15,864677	-1,639606	-2,415782	-1,446433	14,649209	56,266266	-3,369326	-0,079822	1,081921	-0,229521	84,686476	4,868396	-15,864677	-0,079822	1,081921	-0,229521	84,686476	4,868396	-15,864677
14:30:29,13	0,355069	3,486036	0,230010	-0,056005	-2,533035	1,561033	-0,081470	1,079502	-0,232215	-0,151981	-1,449851	-15,839865	-1,641371	-2,418905	-1,447600	14,646427	56,254854	-3,384256	-0,081470	1,079502	-0,232215	84,588945	4,945528	-15,839865	-0,081470	1,079502	-0,232215	84,588945	4,945528	-15,839865
14:30:29,18	0,355069	3,486036	0,230010	-0,056005	-2,533035	1,561033	-0,077883	1,079469	-0,233382	-0,161552	-1,260037	-15,854795	-1,640132	-2,414949	-1,448400	14,658311	56,330374	-3,400052	-0,077883	1,079469	-0,233382	84,576802	4,853772	-15,854795	-0,077883	1,079469	-0,233382	84,576802	4,853772	-15,854795
14:30:29,23	0,355069	3,486036	0,230010	-0,056005	-2,533035	1,561033	-0,081928	1,080375	-0,234182	-0,137272	-1,497873	-15,870591	-1,640754	-2,416332	-1,447197	14,657901	56,284546	-3,358954	-0,081928	1,080375	-0,234182	84,672131	4,933511	-15,870591	-0,081928	1,080375	-0,234182	84,672131	4,933511	-15,870591
14:30:29,28	0,355069	3,486036	0,230010	-0,056005	-2,533035	1,561033	-0,080420	1,080222	-0,232979	-0,169249	-1,396868	-15,829493	-1,643721	-2,416057	-1,444097	14,636604	56,304332	-3,350770	-0,080420	1,080222	-0,232979	84,628204	4,916093	-15,829493	-0,080420	1,080222	-0,232979	84,628204	4,916093	-15,829493
14:30:29,33	0,355069	3,486036	0,230010	-0,056005	-2,533035	1,561033	-0,079174	1,082929	-0,229879	-0,303510	-1,360410	-15,821309	-1,640741	-2,415688	-1,447592	14,666534	56,281237	-3,368501	-0,079174	1,082929	-0,229879	84,706418	4,854736	-15,821309	-0,079174	1,082929	-0,229879	84,706418	4,854736	-15,821309
14:30:29,38	0,355069	3,486036	0,230010	-0,056005	-2,533035	1,561033	-0,080984	1,080533	-0,233374	-0,183928	-1,417047	-15,839040	-1,594523	-2,421544	-1,430657	14,272472	53,848508	-2,970739	-0,080984	1,080533	-0,233374	84,637874	4,940161	-15,839040	-0,080984	1,080533	-0,233374	84,637874	4,940161	-15,839040
14:30:29,43	0,355069	3,486036	0,230010	-0,056005	-2,533035	1,561033	-0,099022	1,037579	-0,216439	-0,254162	-1,479947	-15,441278	-1,577167	-2,421239	-1,440571	14,243813	52,865129	-2,736074	-0,099022	1,037579	-0,216439	81,195761	6,293274	-15,441278	-0,099022	1,037579	-0,216439	81,195761	6,293274	-15,441278
14:30:29,48	0,354994	3,485966	0,230033	-0,056031	-2,533001	1,511140	-0,107964	1,022700	-0,226353	-0,346445	-1,478060	-15,206613	-1,581570	-2,419935	-1,439316	14,525595	53,248675	-2,771622	-0,107964	1,022700	-0,226353	79,935523	6,997108	-15,206613	-0,107964	1,022700	-0,226353	79,935523	6,997108	-15,206613
14:30:29,53	0,354994	3,485966	0,230033	-0,056031	-2,533001	1,511140	-0,106892	1,027165	-0,225098	-0,105572	-1,370039	-15,242161	-1,581005	-2,419557	-1,440501	14,515975	53,245954	-2,790116	-0,106892	1,027165	-0,225098	80,526897	7,020946	-15,242161	-0,106892	1,027165	-0,225098	80,526897	7,020946	-15,242161
14:30:29,58	0,354994	3,485966	0,230033	-0,056031	-2,533001	1,511140	-0,107501	1,026866	-0,226283	-0,097159	-1,408710	-15,260655	-1,577920	-2,419354	-1,437753	14,579374	53,236013	-2,797040	-0,107501	1,026866	-0,226283	80,511790	7,030130	-15,260655	-0,107501	1,026866	-0,226283	80,511790	7,030130	-15,260655
14:30:29,63	0,354994	3,485966	0,230033	-0,056031	-2,533001	1,511140	-0,109220	1,024295	-0,223535	0,059613	-1,438195	-15,267579	-1,581449	-2,415408	-1,436595	14,586087	53,251692	-2,782801	-0,109220	1,024295	-0,223535	80,466754	7,135546	-15,267579	-0,109220	1,024295	-0,223535	80,466754	7,135546	-15,267579
14:30:29,68	0,354994	3,485966	0,230033	-0,056031	-2,533001	1,511140	-0,110872	1,029325	-0,222377	-0,185004	-1,526155	-15,253340	-1,584468	-2,419863	-1,438936	14,548875	53,235901	-2,792372	-0,110872	1,029325	-0,222377	80,616981	7,177313	-15,253340	-0,110872	1,029325	-0,222377	80,616981	7,177313	-15,253340
14:30:29,73	0,354994	3,485966	0,230033	-0,056031	-2,533001	1,511140	-0,105505	1,029712	-0,224718	-0,237410	-1,271375	-15,262911	-1,577993	-2,417378	-1,439713	14,560037	53,219643	-2,795893	-0,105505	1,029712	-0,224718	80,594956	7,010744	-15,262911	-0,105505	1,029712	-0,224718	80,594956	7,010744	-15,262911
14:30:29,78	0,354994	3,485966	0,230033	-0,056031	-2,533001	1,511140	-0,110895	1,025346	-0,225495	-0,018921	-1,533861	-15,266432	-1,584419	-2,419037	-1,438516	14,569420	53,258615	-2,758065	-0,110895	1,025346	-0,225495	80,470779	7,171374	-15,266432	-0,110895	1,025346	-0,225495	80,470779	7,171374	-15,266432
14:30:29,83	0,354994	3,485966	0,230033	-0,056031	-2,533001	1,511140	-0,106244	1,030082	-0,224298	-0,226723	-1,303405	-15,228604	-1,580431	-2,418175	-1,439370	14,516970	53,214011	-2,830295	-0,106244	1,030082	-0,224298	80,634712	7,036782	-15,228604	-0,106244	1,030082	-0,224298	80,634712	7,036782	-15,228604
14:30:29,88	0,354994	3,485966	0,230033	-0,056031	-2,533001	1,511140	-0,108985	1,027059	-0,225152	-0,134374	-1,469030	-15,300834	-1,561351	-2,452138	-1,447079	12,790387	52,086586	-2,443566	-0,108985	1,027059	-0,225152	80,489745	7,086283	-15,300834	-0,108985	1,027059	-0,225152	80,489745	7,086283	-15,300834
14:30:29,93	0,354994	3,485966	0,230033	-0,056031	-2,533001	1,511140	-0,106781	0,963093	-0,215858	-0,149189	-1,414936	-14,610608	-1,526136	-2,452067	-1,430076	12,794065	50,350820	-2,140069	-0,106781	0,963093	-0,215858	75,453599	6,967408	-14,610608	-0,106781	0,963093	-0,215858	75,453599	6,967408	-14,610608
14:30:29,98	0,354931	3,485942	0,230021	-0,056017	-2,533020	1,461076	-0,106781	0,963093	-0,215858	-0,149189	-1,414936	-14,610608	-1,530525	-2,436231	-1,423676	13,415028	50,651857	-2,177873	-0,106781	0,963093	-0,215858	75,453599	6,967408	-14,610608	-0,106781	0,963093	-0,215858	75,453599	6,967408	-14,610608
14:30:30,03	0,354931	3,485942	0,230021	-0,056017	-2,533020	1,461076	-0,118301	0,974812	-0,209458	-0,187374	-1,626694	-14,648412	-1,529338	-2,437127	-1,423669	13,428132	50,617420	-2,183888	-0,118301	0,974812	-0,209458	76,335332	7,659925	-14,648412	-0,118301	0,974812	-0,209458	76,335332	7,659925	-14,648412
14:30:30,08	0,354931	3,485942	0,230021	-0,056017	-2,533020	1,461076	-0,118118	0,973336	-0,209451	-0,133898	-1,588642	-14,654427	-1,529359	-2,438493	-1,420537	13,410583	50,624128	-2,151689	-0,118118	0,973336	-0,209451	76,272949	7,683658	-14,654427	-0,118118	0,973336	-0,209451	76,272949	7,683658	-14,654427
14:30:30,13	0,354931	3,485942	0,230021	-0,056017	-2,533020	1,461076	-0,116925	0,972670	-0,206319	-0,102261	-1,545151	-14,622228	-1,529351	-2,436571	-1,422503	13,425109	50,607699	-2,179952	-0,116925	0,972670	-0,206319	76,252350	7,633487	-14,622228	-0,116925	0,972670	-0,206319	76,252350	7,633487	-14,622228
14:30:30,18	0,354931	3,485942	0,230021	-0,056017	-2,533020	1,461076	-0,118594	0,973625	-0,208285	-0,158891	-1,611119	-14,650491	-1,531756	-2,436876	-1,420600	13,372550	50,673460	-2,198305	-0,118594	0,973625	-0,208285	76,270695	7,698498	-14,650491	-0,118594	0,973625	-0,208285	76,270695	7,698498	-14,650491
14:30:30,23	0,354931	3,485942	0,230021	-0,056017	-2,533020	1,461076	-0,117127	0,975556	-0,206382	-0,228592	-1,613253	-14,668844	-1,525278	-2,439825	-1,419802	13,370372	50,651075	-2,198803	-0,117127	0,975556	-0,206382	76,352518	7,581234	-14,668844	-0,117127	0,975556	-0,206382	76,352518	7,581234	-14,668844
14:30:30,28	0,354931	3,485942	0,230021	-0,056017	-2,533020	1,461076	-0,117813	0,968470	-0,205584	0,119365	-1,639583	-14,669342	-1,531256	-2,440532	-1,421774	13,327535	50,661275	-2,202819	-0,117813	0,968470	-0,205584	76,144285	7,608701	-14,669342	-0,117813	0,968470	-0,205584	76,144285	7,608701	-14,669342
14:30:30,33	0,354931	3,485942	0,230021	-0,056017	-2,533020	1,461076	-0,114211	0,973294	-0,207556	-0,144047	-1,494513	-14,673359	-1,527148	-2,437456	-1,424894	13,341436	50,636013	-2,215242	-0,114211	0,973294	-0,207556	76,259524	7,471068	-14,673359	-0,114211	0,973294	-0,207556	76,259524	7,471068	-14,673359
14:30:30,38	0,354931	3,485942	0,230021	-0,056017	-2,533020	1,461076	-0,118928	0,971274	-0,210676	-0,053963	-1,715126	-14,685781	-1,529407	-2,441552	-1,424077	13,373815	50,643597	-2,202292	-0,118928	0,971274	-0,210676	76,191082	7,620738	-14,685781	-0,118928	0,971274	-0,210676	76,191082	7,620738	-14,685781
14:30:30,43	0,354931	3,485942	0,230021	-0,056017	-2,533020	1,461076	-0,114252	0,971182	-0,209859	-0,026402	-1,447702	-14,672831	-1,530013	-2,437060	-1,424090	13,371483	50,665463	-2,191307	-0,114252	0,971182	-0,209859	76,211392	7,521062	-14,672831	-0,114252	0,971182	-0,209859	76,211392	7,521062	-14,672831
14:30:30,48	0,354931	3,485942	0,230021	-0,056017	-2,533020	1,461076	-0,117839	0,973953	-0,209872	-0,152717	-1,647196	-14,661846	-1,529401	-2,440856	-1,423287	13,376933	50,650095	-2,183111	-0,117839	0,973953	-0,209872	76,302590	7,603173	-14,661846	-0,117839	0,973953	-0,209872	76,302590	7,603173	-14,661846
14:30:30,53	0,354931	3,485942	0,230021	-0,056017	-2,533020	1,461076	-0,114858	0,971525	-0,209069	-0,037067	-1,479781	-14,653651	-1,531079	-2,439954	-1,419406	13,403921	50,671008	-2,199772	-0,114858	0,971525	-0,209069	76,227676	7,536580	-14,653651	-0,114858	0,971525	-0,209069	76,227676	7,536580	-14,653651
14:30:30,58	0,354931	3,485942	0,230021	-0,056017	-2,533020	1,461076	-0,114800	0,973430	-0,205188	-0,104506	-1,463843	-14,670311	-1,531226	-2,442949	-1,421345	13,327545	50,693919	-2,163627	-0,114800	0,973430	-0,205188	76,309755	7,547957	-14,670311	-0,114800	0,973430	-0,205188	76,309755	7,547957	-14,670311
14:30:30,63	0,354931	3,485942	0,230021	-0,056017	-2,533020	1,461076	-0,112133	0,972060	-0,207127	-0,051591	-1,402762	-14,634166	-1,531749	-2,439960	-1,427584	13,380810	50,673432	-2,204287	-0,112133	0,972060	-0,207127	76,255092	7,399685	-14,634166	-0,112133	0,972060	-0,207127	76,255092	7,399685	-14,634166
14:30:30,68	0,354931	3,485942	0,230021	-0,056017	-2,533020	1,461076	-0,114460	0,974007	-0,213366	-0,143943	-1,467403	-14,674827	-1,532332	-2,442627	-1,420960	13,369028	50,663460	-2,189633	-0,114460	0,974007	-0,213366	76,315577	7,517727	-14,674827	-0,114460	0,974007	-0,213366	76,315577	7,517727	-14,674827
14:30:30,73	0,354931	3,485942	0,230021	-0,056017	-2,533020	1,461076	-0,111859	0,973178	-0,206742	-0,115388	-1,337339	-14,660172	-1,530549	-2,441679	-1,420919	13,390259	50,645814	-2,146386	-0,111859	0,973178	-0,206742	76,279095	7,443568	-14,660172	-0,111859	0,973178	-0,206742	76,279095	7,443568	-14,660172
14:30:30,78	0,354931	3,485942	0,230021	-0,056017	-2,533020	1,461076	-0,113571	0,972108	-0,206701	-0,064414	-1,399181	-14,616925	-1,532304	-2,439896	-1,423299	13,392727	50,663219	-2,197741	-0,113571	0,972108	-0,206701	76,246073	7,516159	-14,616925	-0,113571	0,972108	-0,206701	76,246073	7,516159	-14,616925
14:30:30,83	0,354931	3,485942	0,230021	-0,056017	-2,533020	1,461076	-0,114238	0,974520	-0,209081	-0,173511	-1,440396	-14,668280	-1,534102	-2,438058	-1,422926	13,372648	50,693771	-2,191976	-0,114238	0,974520	-0,209081	76,326288	7,527251	-14,668280	-0,114238	0,974520	-0,209081	76,326288	7,527251	-14,668280
14:30:30,88	0,354931	3,485942	0,230021	-0,056017	-2,533020	1,461076	-0,114930	0,976995	-0,208708	-0,285830	-1,509089	-14,662515	-1,528290	-2,436177	-1,424084	13,364227	50,638056	-2,177150	-0,114930	0,976995	-0,208708	76,408314	7,512947	-14,662515	-0,114930	0,976995	-0,208708	76,408314	7,512947	-14,662515
14:30:30,93	0,354931	3,485942	0,230021	-0,056017	-2,533020	1,461076	-0,119465	0,972903	-0,209866	-0,125480	-1,724340	-14,647689	-1,530546	-2,440812	-1,421332	13,382774	50,671665	-2,169326	-0,119465	0,972903	-0,209866	76,247401	7,653688	-14,647689	-0,119465	0,972903	-0,209866	76,247401	7,653688	-14,647689
14:30:30,98	0,354931	3,485942	0,230021	-0,056017	-2,533020	1,461076	-0,114324	0,972539	-0,207114	-0,068188	-1,457716	-14,639865	-1,531714	-2,441930	-1,423680	13,377518	50,696373	-2,191645	-0,114324	0,972539	-0,207114	76,276144	7,516692	-14,639865	-0,114324	0,972539	-0,207114	76,276144	7,516692	-14,639865
14:30:31,03	0,354931	3,485942	0,230021	-0,056017	-2,533020	1,461076	-0,112771	0,972992	-0,209462	-0,072954	-1,393880	-14,662184	-1,534697	-2,439405	-1,422910	13,354852	50,735456	-2,166544	-0,112771	0,972992	-0,209462	76,306907	7,458638	-14,662184	-0,112771	0,972992	-0,209462	76,306907	7,458638	-14,662184
14:30:31,08	0,354931	3,485942	0,230021	-0,056017	-2,533020	1,461076	-0,113466	0,976837	-0,208692	-0,250379	-1,469205	-14,637083	-1,531198	-2,439064	-1,421009	13,345515	50,687120	-2,221795	-0,113466	0,976837	-0,208692	76,431314	7,437893	-14,637083	-0,113466	0,976837	-0,208692	76,431314	7,437893	-14,637083
14:30:31,13	0,354931	3,485942	0,230021	-0,056017	-2,533020	1,461076	-0,115512	0,973978	-0,206791	-0,148245	-1,559479	-14,692334	-1,532274	-2,437665	-1,422904	13,402677	50,695557	-2,182176	-0,115512	0,973978	-0,206791	76,309024	7,508175	-14,692334	-0,115512	0,973978	-0,206791	76,309024	7,508175	-14,692334
14:30:31,18	0,354931	3,485942	0,230021	-0,056017	-2,533020	1,461076	-0,116185	0,975609	-0,208686	-0,197162	-1,549216	-14,652715	-1,531249	-2,438289	-1,421384	13,326198	50,693617	-2,187138	-0,116185	0,975609	-0,208686	76,388129	7,571308	-14,652715	-0,116185	0,975609	-0,208686	76,388129	7,571308	-14,652715
14:30:31,24	0,354931	3,485942	0,230021	-0,056017	-2,533020	1,461076	-0,116156	0,974410	-0,207166	-0,174722	-1,612985	-14,657677	-1,528168	-2,438673	-1,424059	13,403702	50,667361	-2,181827	-0,116156	0,974410	-0,207166	76,316431	7,505284	-14,657677	-0,116156	0,974410	-0,207166	76,316431	7,505284	-14,657677
14:30:31,29	0,354931	3,485942	0,230021	-0,056017	-2,533020	1,461076	-0,117365	0,971549	-0,209841	-0,009979	-1,595584	-14,652366	-1,532324	-2,438311	-1,422916	13,377071	50,695596	-2,186854	-0,117365	0,971549	-0,209841	76,256649	7,617561	-14,652366	-0,117365	0,971549	-0,209841	76,256649	7,617561	-14,652366
14:30:31,34	0,354931	3,485942	0,230021	-0,056017	-2,533020	1,461076	-0,115601	0,975329	-0,208698	-0,195390	-1,541032	-14,657393	-1,528899	-2,438524	-1,421775	13,336665	50,650592	-2,202550	-0,115601	0,975329	-0,208698	76,367950	7,533632	-14,657393	-0,115601	0,975329	-0,208698	76,367950	7,533632	-14,657393
14:30:31,39	0,354931	3,485942	0,230021	-0,056017	-2,533020	1,461076	-0,117128	0,972257	-0,207557	-0,094805	-1,632926	-14,673089	-1,513409	-2,478338	-1,428849	11,248296	49,650398	-1,809902	-0,117128	0,972257	-0,207557	76,227354	7,561607	-14,673089	-0,117128	0,972257	-0,207557	76,227354	7,561607	-14,673089
14:30:31,44	0,354931	3,485942	0,230021	-0,056017	-2,533020	1,461076	-0,090393	0,938935	-0,214631	-0,272456	-1,551224	-14,280441	-1,495516	-2,479082	-1,440251	11,441310	48,731720	-1,627898	-0,090393	0,938935	-0,214631	73,433953	5,544663	-14,280441	-0,090393	0,938935	-0,214631	73,433953	5,544663	-14,280441
14:30:31,49	0,355034	3,485977	0,230023	-0,056022	-2,533020	1,411000	-0,098696	0,923068	-0,226033	-0,146441	-1,356443	-14,098437	-1,506738	-2,476698	-1,433656	11,512287	49,248300	-1,651594	-0,098696	0,923068	-0,226033	72,314375	6,391165	-14,098437	-0,098696	0,923068	-0,226033	72,314375	6,391165	-14,098437
14:30:31,54	0,355034	3,485977	0,230023	-0,056022	-2,533020	1,411000	-0,095150	0,933978	-0,219438	-0,230894	-1,368882	-14,122133	-1,504977	-2,477059	-1,437164	11,521967	49,220800	-1,674415	-0,095150	0,933978	-0,219438	73,086345	6,100378	-14,122133	-0,095150	0,933978	-0,219438	73,086345	6,100378	-14,122133
14:30:31,59	0,355034	3,485977	0,230023	-0,056022	-2,533020	1,411000	-0,095717	0,932272	-0,222945	-0,161180	-1,376263	-14,144954	-1,501426	-2,477618	-1,434405	11,524928	49,227818	-1,636608	-0,095717	0,932272	-0,222945	73,022172	6,137552	-14,144954	-0,095717	0,932272	-0,222945	73,022172	6,137552	-14,144954
14:30:31,64	0,355034	3,485977	0,230023	-0,056022	-2,533020	1,411000	-0,097008	0,928917	-0,220187	0,020837	-1,444326	-14,107147	-1,504395	-2,478441	-1,433265	11,492792	49,270283	-1,650781	-0,097008	0,928917	-0,220187	72,940824	6,170813	-14,107147	-0,097008	0,928917	-0,220187	72,940824	6,170813	-14,107147
14:30:31,69	0,355034	3,485977	0,230023	-0,056022	-2,533020	1,411000	-0,094811	0,931077	-0,219047	-0,070773	-1,379131	-14,121320	-1,503231	-2,478625	-1,432098	11,492126	49,245580	-1,652102	-0,094811	0,931077	-0,219047	73,018770	6,063521	-14,121320	-0,094811	0,931077	-0,219047	73,018770	6,063521	-14,121320
14:30:31,74	0,355034	3,485977	0,230023	-0,056022	-2,533020	1,411000	-0,095234	0,929977	-0,217880	-0,035298	-1,389374	-14,122641	-1,504994	-2,473042	-1,431737	11,506361	49,246693	-1,661599	-0,095234	0,929977	-0,217880	72,967894	6,086517	-14,122641	-0,095234	0,929977	-0,217880	72,967894	6,086517	-14,122641
14:30:31,79	0,355034	3,485977	0,230023	-0,056022	-2,533020	1,411000	-0,099187	0,934296	-0,217519	-0,251782	-1,583144	-14,132139	-1,502601	-2,477664	-1,435206	11,524827	49,226549	-1,665441	-0,099187	0,934296	-0,217519	73,090417	6,203035	-14,132139	-0,099187	0,934296	-0,217519	73,090417	6,203035	-14,132139
14:30:31,84	0,355034	3,485977	0,230023	-0,056022	-2,533020	1,411000	-0,096382	0,929912	-0,220988	-0,032048	-1,411199	-14,135980	-1,502020	-2,475362	-1,428206	11,536010	49,165599	-1,656790	-0,096382	0,929912	-0,220988	72,966039	6,154756	-14,135980	-0,096382	0,929912	-0,220988	72,966039	6,154756	-14,135980
14:30:31,89	0,355034	3,485977	0,230023	-0,056022	-2,533020	1,411000	-0,098665	0,930560	-0,213988	-0,112924	-1,489770	-14,127329	-1,482074	-2,524771	-1,447820	9,097616	48,038228	-1,247952	-0,098665	0,930560	-0,213988	72,936013	6,255423	-14,127329	-0,098665	0,930560	-0,213988	72,936013	6,255423	-14,127329
14:30:31,94	0,355034	3,485977	0,230023	-0,056022	-2,533020	1,411000	-0,065849	0,888582	-0,233602	-0,125600	-1,331349	-13,718491	-1,459029	-2,516344	-1,420235	9,516655	46,936792	-1,008384	-0,065849	0,888582	-0,233602	69,628069	3,837767	-13,718491	-0,065849	0,888582	-0,233602	69,628069	3,837767	-13,718491
14:30:31,99	0,355021	3,486024	0,230014	-0,056014	-2,533016	1,360981	-0,084669	0,872838	-0,206017	-0,051273	-1,396415	-13,478923	-1,466418	-2,510821	-1,419809	9,789531	47,317020	-1,077248	-0,084669	0,872838	-0,206017	68,466506	5,250136	-13,478923	-0,084669	0,872838	-0,206017	68,466506	5,250136	-13,478923
14:30:32,04	0,355021	3,486024	0,230014	-0,056014	-2,533016	1,360981	-0,085758	0,881998	-0,205591	-0,061864	-1,406803	-13,547787	-1,464594	-2,512355	-1,416299	9,822738	47,260584	-1,095980	-0,085758	0,881998	-0,205591	69,174970	5,325178	-13,547787	-0,085758	0,881998	-0,205591	69,174970	5,325178	-13,547787
14:30:32,09	0,355021	3,486024	0,230014	-0,056014	-2,533016	1,360981	-0,085341	0,879651	-0,202081	0,027877	-1,328177	-13,566519	-1,463236	-2,511248	-1,413912	9,912919	47,245570	-1,074216	-0,085341	0,879651	-0,202081	69,080519	5,371121	-13,566519	-0,085341	0,879651	-0,202081	69,080519	5,371121	-13,566519
14:30:32,14	0,355021	3,486024	0,230014	-0,056014	-2,533016	1,360981	-0,086979	0,879029	-0,199694	0,092333	-1,327709	-13,544755	-1,464449	-2,507946	-1,414359	9,899805	47,247340	-1,121924	-0,086979	0,879029	-0,199694	69,096111	5,500114	-13,544755	-0,086979	0,879029	-0,199694	69,096111	5,500114	-13,544755
14:30:32,19	0,355021	3,486024	0,230014	-0,056014	-2,533016	1,360981	-0,089232	0,881731	-0,200141	-0,053183	-1,457140	-13,592463	-1,466175	-2,505353	-1,418590	9,933841	47,268055	-1,065652	-0,089232	0,881731	-0,200141	69,162684	5,547594	-13,592463	-0,089232	0,881731	-0,200141	69,162684	5,547594	-13,592463
14:30:32,24	0,355021	3,486024	0,230014	-0,056014	-2,533016	1,360981	-0,090615	0,884522	-0,204372	-0,163359	-1,509929	-13,536191	-1,465509	-2,506159	-1,414339	9,964779	47,233035	-1,122980	-0,090615	0,884522	-0,204372	69,271603	5,603358	-13,536191	-0,090615	0,884522	-0,204372	69,271603	5,603358	-13,536191
14:30:32,29	0,355021	3,486024	0,230014	-0,056014	-2,533016	1,360981	-0,090250	0,883542	-0,200121	-0,127269	-1,446641	-13,593519	-1,462470	-2,503814	-1,415853	10,026322	47,216424	-1,098125	-0,090250	0,883542	-0,200121	69,230780	5,637986	-13,593519	-0,090250	0,883542	-0,200121	69,230780	5,637986	-13,593519
14:30:32,34	0,355021	3,486024	0,230014	-0,056014	-2,533016	1,360981	-0,093800	0,882083	-0,201635	-0,035013	-1,569646	-13,568664	-1,463117	-2,506927	-1,415466	9,995240	47,203048	-1,099043	-0,093800	0,882083	-0,201635	69,208502	5,793669	-13,568664	-0,093800	0,882083	-0,201635	69,208502	5,793669	-13,568664
14:30:32,39	0,355021	3,486024	0,230014	-0,056014	-2,533016	1,360981	-0,090781	0,881086	-0,201248	-0,010283	-1,432854	-13,569582	-1,463596	-2,504512	-1,413506	10,040192	47,231547	-1,089819	-0,090781	0,881086	-0,201248	69,154950	5,693418	-13,569582	-0,090781	0,881086	-0,201248	69,154950	5,693418	-13,569582
14:30:32,44	0,355021	3,486024	0,230014	-0,056014	-2,533016	1,360981	-0,092632	0,882709	-0,199288	-0,047511	-1,504470	-13,560358	-1,463584	-2,506546	-1,414285	10,042297	47,225130	-1,104407	-0,092632	0,882709	-0,199288	69,245111	5,767171	-13,560358	-0,092632	0,882709	-0,199288	69,245111	5,767171	-13,560358
14:30:32,49	0,355021	3,486024	0,230014	-0,056014	-2,533016	1,360981	-0,090877	0,881681	-0,200067	0,001404	-1,408138	-13,574946	-1,458258	-2,504989	-1,415819	10,077728	47,178516	-1,099335	-0,090877	0,881681	-0,200067	69,213383	5,725675	-13,574946	-0,090877	0,881681	-0,200067	69,213383	5,725675	-13,574946
14:30:32,54	0,355021	3,486024	0,230014	-0,056014	-2,533016	1,360981	-0,094888	0,877847	-0,201601	0,178119	-1,562746	-13,569874	-1,462879	-2,503692	-1,411574	10,095218	47,225571	-1,135112	-0,094888	0,877847	-0,201601	69,089128	5,885971	-13,569874	-0,094888	0,877847	-0,201601	69,089128	5,885971	-13,569874
14:30:32,59	0,355021	3,486024	0,230014	-0,056014	-2,533016	1,360981	-0,093702	0,882497	-0,197356	-0,014197	-1,509433	-13,605651	-1,468204	-2,506923	-1,412317	10,086239	47,213907	-1,092735	-0,093702	0,882497	-0,197356	69,261855	5,846151	-13,605651	-0,093702	0,882497	-0,197356	69,261855	5,846151	-13,605651
14:30:32,64	0,355021	3,486024	0,230014	-0,056014	-2,533016	1,360981	-0,088240	0,885494	-0,198099	-0,184606	-1,227388	-13,563274	-1,462876	-2,501183	-1,412326	10,118004	47,199509	-1,101434	-0,088240	0,885494	-0,198099	69,326672	5,699482	-13,563274	-0,088240	0,885494	-0,198099	69,326672	5,699482	-13,563274
14:30:32,69	0,355021	3,486024	0,230014	-0,056014	-2,533016	1,360981	-0,095876	0,883749	-0,198108	-0,090458	-1,589712	-13,571974	-1,464091	-2,502588	-1,410375	10,094666	47,201721	-1,083349	-0,095876	0,883749	-0,198108	69,283846	5,936524	-13,571974	-0,095876	0,883749	-0,198108	69,283846	5,936524	-13,571974
14:30:32,74	0,355021	3,486024	0,230014	-0,056014	-2,533016	1,360981	-0,094052	0,884099	-0,196157	-0,118418	-1,516182	-13,553888	-1,462281	-2,500086	-1,411553	10,117274	47,213043	-1,101198	-0,094052	0,884099	-0,196157	69,283370	5,866870	-13,553888	-0,094052	0,884099	-0,196157	69,283370	5,866870	-13,553888
14:30:32,79	0,355021	3,486024	0,230014	-0,056014	-2,533016	1,360981	-0,097123	0,883783	-0,197335	-0,080842	-1,661967	-13,571738	-1,464081	-2,505049	-1,415452	10,094619	47,208134	-1,128868	-0,097123	0,883783	-0,197335	69,296088	5,962177	-13,571738	-0,097123	0,883783	-0,197335	69,296088	5,962177	-13,571738
14:30:32,84	0,355021	3,486024	0,230014	-0,056014	-2,533016	1,360981	-0,091925	0,882860	-0,201234	-0,048449	-1,408823	-13,599408	-1,459330	-2,501481	-1,412686	10,145147	47,141515	-1,088248	-0,091925	0,882860	-0,201234	69,256062	5,807256	-13,599408	-0,091925	0,882860	-0,201234	69,256062	5,807256	-13,599408
14:30:32,89	0,355021	3,486024	0,230014	-0,056014	-2,533016	1,360981	-0,097391	0,880530	-0,198468	0,040300	-1,615998	-13,558787	-1,461024	-2,505488	-1,413065	10,149296	47,195044	-1,096924	-0,097391	0,880530	-0,198468	69,161876	6,029179	-13,558787	-0,097391	0,880530	-0,198468	69,161876	6,029179	-13,558787
14:30:32,94	0,355021	3,486024	0,230014	-0,056014	-2,533016	1,360981	-0,093073	0,879994	-0,198847	0,116600	-1,414653	-13,567463	-1,459255	-2,501422	-1,413872	10,173779	47,151126	-1,131098	-0,093073	0,879994	-0,198847	69,196107	5,891592	-13,567463	-0,093073	0,879994	-0,198847	69,196107	5,891592	-13,567463
14:30:32,99	0,355021	3,486024	0,230014	-0,056014	-2,533016	1,360981	-0,097479	0,880494	-0,199654	0,064768	-1,600590	-13,601637	-1,461617	-2,501475	-1,410750	10,162260	47,168317	-1,103674	-0,097479	0,880494	-0,199654	69,183585	6,051505	-13,601637	-0,097479	0,880494	-0,199654	69,183585	6,051505	-13,601637
14:30:33,04	0,355021	3,486024	0,230014	-0,056014	-2,533016	1,360981	-0,096252	0,882514	-0,196532	-0,031109	-1,555376	-13,574213	-1,462222	-2,505624	-1,412680	10,143138	47,184131	-1,097671	-0,096252	0,882514	-0,196532	69,246225	6,000429	-13,574213	-0,096252	0,882514	-0,196532	69,246225	6,000429	-13,574213
14:30:33,09	0,355021	3,486024	0,230014	-0,056014	-2,533016	1,360981	-0,092356	0,880962	-0,198462	0,053712	-1,377260	-13,568210	-1,460990	-2,503793	-1,411917	10,174373	47,165730	-1,127632	-0,092356	0,880962	-0,198462	69,209240	5,872721	-13,568210	-0,092356	0,880962	-0,198462	69,209240	5,872721	-13,568210
14:30:33,14	0,355021	3,486024	0,230014	-0,056014	-2,533016	1,360981	-0,094559	0,880811	-0,197699	0,061243	-1,455518	-13,598171	-1,463354	-2,501688	-1,411509	10,172459	47,189235	-1,083598	-0,094559	0,880811	-0,197699	69,204922	5,967327	-13,598171	-0,094559	0,880811	-0,197699	69,204922	5,967327	-13,598171
14:30:33,19	0,355021	3,486024	0,230014	-0,056014	-2,533016	1,360981	-0,095199	0,883911	-0,197291	-0,080568	-1,502241	-13,554137	-1,464572	-2,501483	-1,411947	10,139352	47,220385	-1,125779	-0,095199	0,883911	-0,197291	69,306476	5,970895	-13,554137	-0,095199	0,883911	-0,197291	69,306476	5,970895	-13,554137
14:30:33,25	0,355021	3,486024	0,230014	-0,056014	-2,533016	1,360981	-0,094768	0,885068	-0,197729	-0,130299	-1,524058	-13,596318	-1,464296	-2,504735	-1,414155	10,144471	47,173804	-1,111880	-0,094768	0,885068	-0,197729	69,347555	5,915218	-13,596318	-0,094768	0,885068	-0,197729	69,347555	5,915218	-13,596318
14:30:33,30	0,355021	3,486024	0,230014	-0,056014	-2,533016	1,360981	-0,092090	0,883203	-0,199937	-0,071105	-1,357084	-13,582419	-1,460982	-2,501083	-1,416164	10,203496	47,149293	-1,091554	-0,092090	0,883203	-0,199937	69,260355	5,871977	-13,582419	-0,092090	0,883203	-0,199937	69,260355	5,871977	-13,582419
14:30:33,35	0,355021	3,486024	0,230014	-0,056014	-2,533016	1,360981	-0,094537	0,882854	-0,195733	-0,035848	-1,467553	-13,555386	-1,462769	-2,502790	-1,409951	10,167551	47,180211	-1,084846	-0,094537	0,882854	-0,195733	69,268184	5,953612	-13,555386	-0,094537	0,882854	-0,195733	69,268184	5,953612	-13,555386
14:30:33,40	0,355021	3,486024	0,230014	-0,056014	-2,533016	1,360981	-0,094537	0,882854	-0,195733	-0,035848	-1,467553	-13,555386	-1,441984	-2,535785	-1,428617	8,445422	45,992460	-0,794739	-0,094537	0,882854	-0,195733	69,268184	5,953612	-13,555386	-0,094537	0,882854	-0,195733	69,268184	5,953612	-13,555386
14:30:33,45	0,355021	3,486024	0,230014	-0,056014	-2,533016	1,360981	-0,076355	0,848355	-0,214399	-0,131606	-1,419637	-13,265278	-1,422721	-2,551041	-1,417249	7,881955	44,952322	-0,455042	-0,076355	0,848355	-0,214399	66,464284	4,574266	-13,265278	-0,076355	0,848355	-0,214399	66,464284	4,574266	-13,265278
14:30:33,50	0,355016	3,486038	0,230023	-0,056024	-2,532994	1,310978	-0,072774	0,824045	-0,203031	-0,049995	-1,201332	-12,925581	-1,430368	-2,544975	-1,425849	8,014589	45,432835	-0,547640	-0,072774	0,824045	-0,203031	64,637545	4,511462	-12,925581	-0,072774	0,824045	-0,203031	64,637545	4,511462	-12,925581
14:30:33,55	0,355016	3,486038	0,230023	-0,056024	-2,532994	1,310978	-0,074205	0,833701	-0,211631	-0,069651	-1,401098	-13,018179	-1,431567	-2,546839	-1,424289	7,988988	45,461002	-0,533372	-0,074205	0,833701	-0,211631	65,375881	4,423972	-13,018179	-0,074205	0,833701	-0,211631	65,375881	4,423972	-13,018179
14:30:33,60	0,355016	3,486038	0,230023	-0,056024	-2,532994	1,310978	-0,071991	0,833807	-0,210071	-0,063550	-1,322221	-13,003911	-1,434514	-2,545393	-1,424268	8,001355	45,444990	-0,500403	-0,071991	0,833807	-0,210071	65,390272	4,329044	-13,003911	-0,071991	0,833807	-0,210071	65,390272	4,329044	-13,003911
14:30:33,65	0,355016	3,486038	0,230023	-0,056024	-2,532994	1,310978	-0,071770	0,837083	-0,210050	-0,241598	-1,292013	-12,970942	-1,430868	-2,547977	-1,422683	8,040513	45,452004	-0,506144	-0,071770	0,837083	-0,210050	65,469410	4,341904	-12,970942	-0,071770	0,837083	-0,210050	65,469410	4,341904	-12,970942
14:30:33,70	0,355016	3,486038	0,230023	-0,056024	-2,532994	1,310978	-0,071354	0,832633	-0,208465	0,015460	-1,240019	-12,976683	-1,428583	-2,546580	-1,423890	8,012893	45,441285	-0,538783	-0,071354	0,832633	-0,208465	65,377135	4,361306	-12,976683	-0,071354	0,832633	-0,208465	65,377135	4,361306	-12,976683
14:30:33,75	0,355016	3,486038	0,230023	-0,056024	-2,532994	1,310978	-0,073707	0,831353	-0,209672	0,058933	-1,380909	-13,009322	-1,429837	-2,545406	-1,422737	7,984397	45,427101	-0,529998	-0,073707	0,831353	-0,209672	65,320119	4,405088	-13,009322	-0,073707	0,831353	-0,209672	65,320119	4,405088	-13,009322
14:30:33,80	0,355016	3,486038	0,230023	-0,056024	-2,532994	1,310978	-0,074097	0,833026	-0,208519	-0,054594	-1,418755	-13,000537	-1,429831	-2,546625	-1,425869	7,984445	45,430268	-0,566932	-0,074097	0,833026	-0,208519	65,337921	4,397826	-13,000537	-0,074097	0,833026	-0,208519	65,337921	4,397826	-13,000537
14:30:33,85	0,355016	3,486038	0,230023	-0,056024	-2,532994	1,310978	-0,073044	0,832411	-0,211651	-0,019868	-1,365580	-13,037471	-1,431583	-2,546346	-1,422735	7,985737	45,444808	-0,529887	-0,073044	0,832411	-0,211651	65,324400	4,368400	-13,037471	-0,073044	0,832411	-0,211651	65,324400	4,368400	-13,037471
14:30:33,90	0,355016	3,486038	0,230023	-0,056024	-2,532994	1,310978	-0,072410	0,834068	-0,208517	-0,092766	-1,338725	-13,000426	-1,402622	-2,588071	-1,425156	5,726362	44,021613	-0,086832	-0,072410	0,834068	-0,208517	65,381536	4,345428	-13,000426	-0,072410	0,834068	-0,208517	65,381536	4,345428	-13,000426
14:30:33,95	0,355016	3,486038	0,230023	-0,056024	-2,532994	1,310978	-0,050756	0,788125	-0,210938	-0,065942	-1,457799	-12,557371	-1,381383	-2,575044	-1,395911	6,625352	43,052761	0,030282	-0,050756	0,788125	-0,210938	61,801836	2,526521	-12,557371	-0,050756	0,788125	-0,210938	61,801836	2,526521	-12,557371
14:30:34,00	0,355034	3,486111	0,230016	-0,056024	-2,533001	1,260976	-0,072657	0,776244	-0,181693	0,162269	-1,333689	-12,440258	-1,390447	-2,565123	-1,397392	6,957739	43,443898	0,001440	-0,072657	0,776244	-0,181693	61,097459	4,369878	-12,440258	-0,072657	0,776244	-0,181693	61,097459	4,369878	-12,440258
14:30:34,05	0,355034	3,486111	0,230016	-0,056024	-2,533001	1,260976	-0,076717	0,789054	-0,183174	0,001094	-1,452517	-12,469099	-1,389296	-2,565112	-1,394691	6,935215	43,451644	-0,014059	-0,076717	0,789054	-0,183174	61,941843	4,569752	-12,469099	-0,076717	0,789054	-0,183174	61,941843	4,569752	-12,469099
14:30:34,10	0,355034	3,486111	0,230016	-0,056024	-2,533001	1,260976	-0,077301	0,788063	-0,180473	0,048094	-1,506300	-12,484598	-1,388601	-2,568049	-1,396212	6,978382	43,455595	-0,013766	-0,077301	0,788063	-0,180473	61,911016	4,561867	-12,484598	-0,077301	0,788063	-0,180473	61,911016	4,561867	-12,484598
14:30:34,15	0,355034	3,486111	0,230016	-0,056024	-2,533001	1,260976	-0,075106	0,785993	-0,181994	0,180732	-1,356716	-12,484305	-1,387995	-2,564504	-1,394673	6,994700	43,446284	-0,024228	-0,075106	0,785993	-0,181994	61,881170	4,539090	-12,484305	-0,075106	0,785993	-0,181994	61,881170	4,539090	-12,484305
14:30:34,20	0,355034	3,486111	0,230016	-0,056024	-2,533001	1,260976	-0,078479	0,787240	-0,180455	0,115954	-1,513319	-12,494767	-1,389708	-2,560776	-1,396989	7,034206	43,453954	-0,003341	-0,078479	0,787240	-0,180455	61,914327	4,647258	-12,494767	-0,078479	0,787240	-0,180455	61,914327	4,647258	-12,494767
14:30:34,25	0,355034	3,486111	0,230016	-0,056024	-2,533001	1,260976	-0,080850	0,790588	-0,182771	-0,031714	-1,606268	-12,473880	-1,390860	-2,563677	-1,394250	7,038211	43,443269	0,003669	-0,080850	0,790588	-0,182771	62,029428	4,740487	-12,473880	-0,080850	0,790588	-0,182771	62,029428	4,740487	-12,473880
14:30:34,30	0,355034	3,486111	0,230016	-0,056024	-2,533001	1,260976	-0,077762	0,790135	-0,180032	-0,015407	-1,436864	-12,466870	-1,390873	-2,566856	-1,393474	7,041206	43,381811	-0,018657	-0,077762	0,790135	-0,180032	62,010170	4,667456	-12,466870	-0,077762	0,790135	-0,180032	62,010170	4,667456	-12,466870
14:30:34,35	0,355034	3,486111	0,230016	-0,056024	-2,533001	1,260976	-0,075003	0,788557	-0,179256	0,014924	-1,260077	-12,489196	-1,386118	-2,566595	-1,394636	7,059158	43,389791	-0,031554	-0,075003	0,788557	-0,179256	61,916627	4,627667	-12,489196	-0,075003	0,788557	-0,179256	61,916627	4,627667	-12,489196
14:30:34,40	0,355034	3,486111	0,230016	-0,056024	-2,533001	1,260976	-0,077606	0,784570	-0,180418	0,238130	-1,383880	-12,502093	-1,388976	-2,562896	-1,394621	7,104280	43,412534	-0,011863	-0,077606	0,784570	-0,180418	61,826861	4,708206	-12,502093	-0,077606	0,784570	-0,180418	61,826861	4,708206	-12,502093
14:30:34,45	0,355034	3,486111	0,230016	-0,056024	-2,533001	1,260976	-0,079380	0,788894	-0,180403	0,055533	-1,448419	-12,482402	-1,389532	-2,562627	-1,393455	7,116934	43,415177	-0,017519	-0,079380	0,788894	-0,180403	61,983706	4,782920	-12,482402	-0,079380	0,788894	-0,180403	61,983706	4,782920	-12,482402
14:30:34,50	0,355034	3,486111	0,230016	-0,056024	-2,533001	1,260976	-0,079336	0,789510	-0,179237	0,032130	-1,436491	-12,488058	-1,388401	-2,558345	-1,395032	7,102193	43,435565	-0,014924	-0,079336	0,789510	-0,179237	62,008640	4,791390	-12,488058	-0,079336	0,789510	-0,179237	62,008640	4,791390	-12,488058
14:30:34,55	0,355034	3,486111	0,230016	-0,056024	-2,533001	1,260976	-0,083610	0,790672	-0,180814	-0,017999	-1,681677	-12,485463	-1,391877	-2,559897	-1,395803	7,129312	43,425508	-0,025577	-0,083610	0,790672	-0,180814	62,049714	4,881679	-12,485463	-0,083610	0,790672	-0,180814	62,049714	4,881679	-12,485463
14:30:34,60	0,355034	3,486111	0,230016	-0,056024	-2,533001	1,260976	-0,080527	0,792905	-0,181585	-0,129305	-1,492874	-12,496116	-1,389447	-2,559900	-1,395007	7,163293	43,421434	-0,026122	-0,080527	0,792905	-0,181585	62,113759	4,828508	-12,496116	-0,080527	0,792905	-0,181585	62,113759	4,828508	-12,496116
14:30:34,65	0,355034	3,486111	0,230016	-0,056024	-2,533001	1,260976	-0,081740	0,790800	-0,180789	-0,006373	-1,524465	-12,496661	-1,391307	-2,561305	-1,393031	7,134464	43,377704	0,029183	-0,081740	0,790800	-0,180789	62,071434	4,892109	-12,496661	-0,081740	0,790800	-0,180789	62,071434	4,892109	-12,496661
14:30:34,70	0,355034	3,486111	0,230016	-0,056024	-2,533001	1,260976	-0,079593	0,791709	-0,178813	-0,105908	-1,415935	-12,441356	-1,390128	-2,561700	-1,391860	7,121102	43,411415	0,039523	-0,079593	0,791709	-0,178813	62,043227	4,832117	-12,441356	-0,079593	0,791709	-0,178813	62,043227	4,832117	-12,441356
14:30:34,75	0,355034	3,486111	0,230016	-0,056024	-2,533001	1,260976	-0,079840	0,790490	-0,177642	-0,020002	-1,457215	-12,431016	-1,388970	-2,561910	-1,393821	7,126007	43,370366	0,010449	-0,079840	0,790490	-0,177642	62,033434	4,810240	-12,431016	-0,079840	0,790490	-0,177642	62,033434	4,810240	-12,431016
14:30:34,80	0,355034	3,486111	0,230016	-0,056024	-2,533001	1,260976	-0,080237	0,789381	-0,179603	0,004542	-1,453090	-12,460090	-1,388268	-2,562367	-1,392673	7,169510	43,367673	-0,044026	-0,080237	0,789381	-0,179603	61,970963	4,845535	-12,460090	-0,080237	0,789381	-0,179603	61,970963	4,845535	-12,460090
14:30:34,85	0,355034	3,486111	0,230016	-0,056024	-2,533001	1,260976	-0,080193	0,788545	-0,178455	0,067423	-1,411769	-12,514565	-1,391866	-2,563190	-1,394988	7,125522	43,432258	0,007611	-0,080193	0,788545	-0,178455	61,968234	4,883384	-12,514565	-0,080193	0,788545	-0,178455	61,968234	4,883384	-12,514565
14:30:34,90	0,355034	3,486111	0,230016	-0,056024	-2,533001	1,260976	-0,077680	0,791250	-0,180770	-0,039269	-1,351497	-12,462928	-1,392452	-2,562646	-1,391891	7,134158	43,392759	-0,010183	-0,077680	0,791250	-0,180770	62,073839	4,746410	-12,462928	-0,077680	0,791250	-0,180770	62,073839	4,746410	-12,462928
14:30:34,95	0,355034	3,486111	0,230016	-0,056024	-2,533001	1,260976	-0,077859	0,792030	-0,177673	-0,109712	-1,333561	-12,480722	-1,384138	-2,560528	-1,393031	7,183290	43,365335	-0,009122	-0,077859	0,792030	-0,177673	62,064617	4,778374	-12,480722	-0,077859	0,792030	-0,177673	62,064617	4,778374	-12,480722
14:30:35,00	0,355034	3,486111	0,230016	-0,056024	-2,533001	1,260976	-0,083850	0,785888	-0,178813	0,210496	-1,588842	-12,479661	-1,392426	-2,562592	-1,394614	7,151328	43,389410	-0,023333	-0,083850	0,785888	-0,178813	61,902665	4,993403	-12,479661	-0,083850	0,785888	-0,178813	61,902665	4,993403	-12,479661
14:30:35,05	0,355034	3,486111	0,230016	-0,056024	-2,533001	1,260976	-0,077918	0,792034	-0,180396	-0,104241	-1,320107	-12,493872	-1,388962	-2,557833	-1,393821	7,138826	43,379885	0,025764	-0,077918	0,792034	-0,180396	62,070411	4,796493	-12,493872	-0,077918	0,792034	-0,180396	62,070411	4,796493	-12,493872
14:30:35,10	0,355034	3,486111	0,230016	-0,056024	-2,533001	1,260976	-0,083772	0,791413	-0,179603	-0,086470	-1,630547	-12,444775	-1,385362	-2,559981	-1,392275	7,163276	43,357627	-0,019444	-0,083772	0,791413	-0,179603	62,039465	4,945544	-12,444775	-0,083772	0,791413	-0,179603	62,039465	4,945544	-12,444775
14:30:35,15	0,355034	3,486111	0,230016	-0,056024	-2,533001	1,260976	-0,083712	0,787221	-0,178057	0,124452	-1,595151	-12,489983	-1,385948	-2,561133	-1,391893	7,163866	43,344102	-0,034923	-0,083712	0,787221	-0,178057	61,921331	4,976272	-12,489983	-0,083712	0,787221	-0,178057	61,921331	4,976272	-12,489983
14:30:35,20	0,355034	3,486111	0,230016	-0,056024	-2,533001	1,260976	-0,082422	0,787153	-0,177675	0,116599	-1,520772	-12,505462	-1,387012	-2,555890	-1,391483	7,204211	43,430223	0,001682	-0,082422	0,787153	-0,177675	61,908097	4,949346	-12,505462	-0,082422	0,787153	-0,177675	61,908097	4,949346	-12,505462
14:30:35,25	0,355034	3,486111	0,230016	-0,056024	-2,533001	1,260976	-0,086430	0,790696	-0,177265	0,027100	-1,737316	-12,468858	-1,389983	-2,561806	-1,392628	7,188740	43,404836	0,010023	-0,086430	0,790696	-0,177265	62,096750	5,047441	-12,468858	-0,086430	0,790696	-0,177265	62,096750	5,047441	-12,468858
14:30:35,30	0,355034	3,486111	0,230016	-0,056024	-2,533001	1,260976	-0,079821	0,790311	-0,178410	0,017404	-1,394342	-12,460516	-1,390286	-2,560465	-1,392598	7,180614	43,363238	-0,011170	-0,079821	0,790311	-0,178410	62,056825	4,871592	-12,460516	-0,079821	0,790311	-0,178410	62,056825	4,871592	-12,460516
14:30:35,36	0,355034	3,486111	0,230016	-0,056024	-2,533001	1,260976	-0,080831	0,791244	-0,178380	-0,071215	-1,433113	-12,481709	-1,386544	-2,563958	-1,391490	7,145153	43,369649	-0,020144	-0,080831	0,791244	-0,178380	62,041469	4,912125	-12,481709	-0,080831	0,791244	-0,178380	62,041469	4,912125	-12,481709
14:30:35,41	0,355034	3,486111	0,230016	-0,056024	-2,533001	1,260976	-0,079677	0,786257	-0,177272	0,175972	-1,407033	-12,490683	-1,387594	-2,558777	-1,391120	7,214316	43,368078	-0,054459	-0,079677	0,786257	-0,177272	61,897113	4,847635	-12,490683	-0,079677	0,786257	-0,177272	61,897113	4,847635	-12,490683
14:30:35,46	0,355034	3,486111	0,230016	-0,056024	-2,533001	1,260976	-0,083638	0,789756	-0,176902	0,027214	-1,552326	-12,524999	-1,388189	-2,558885	-1,391874	7,207871	43,393468	-0,019324	-0,083638	0,789756	-0,176902	62,023075	5,013286	-12,524999	-0,083638	0,789756	-0,176902	62,023075	5,013286	-12,524999
14:30:35,51	0,355034	3,486111	0,230016	-0,056024	-2,533001	1,260976	-0,083248	0,790218	-0,177656	0,021956	-1,550286	-12,489863	-1,354729	-2,590133	-1,385087	5,717491	41,855750	0,360437	-0,083248	0,790218	-0,177656	62,054083	4,984656	-12,489863	-0,083248	0,790218	-0,177656	62,054083	4,984656	-12,489863
14:30:35,56	0,355034	3,486111	0,230016	-0,056024	-2,533001	1,260976	-0,069150	0,733124	-0,190725	0,052942	-1,413112	-11,926541	-1,345793	-2,599641	-1,404943	5,222857	41,147108	0,543998	-0,069150	0,733124	-0,190725	57,603177	4,015183	-11,926541	-0,069150	0,733124	-0,190725	57,603177	4,015183	-11,926541
14:30:35,61	0,355007	3,485988	0,230017	-0,056032	-2,533019	1,210974	-0,069150	0,733124	-0,190725	0,052942	-1,413112	-11,926541	-1,354086	-2,597006	-1,404516	5,352003	41,520593	0,548487	-0,069150	0,733124	-0,190725	57,603177	4,015183	-11,926541	-0,069150	0,733124	-0,190725	57,603177	4,015183	-11,926541
14:30:35,66	0,355007	3,485988	0,230017	-0,056032	-2,533019	1,210974	-0,067286	0,741624	-0,190298	-0,001017	-1,391055	-11,922052	-1,352209	-2,599840	-1,401765	5,407547	41,467452	0,534753	-0,067286	0,741624	-0,190298	58,216436	3,890873	-11,922052	-0,067286	0,741624	-0,190298	58,216436	3,890873	-11,922052
14:30:35,71	0,355007	3,485988	0,230017	-0,056032	-2,533019	1,210974	-0,065770	0,738581	-0,187547	0,138948	-1,237561	-11,935786	-1,352730	-2,595167	-1,404116	5,439901	41,508644	0,518394	-0,065770	0,738581	-0,187547	58,117558	3,925378	-11,935786	-0,065770	0,738581	-0,187547	58,117558	3,925378	-11,935786
14:30:35,76	0,355007	3,485988	0,230017	-0,056032	-2,533019	1,210974	-0,069556	0,741368	-0,189898	0,045859	-1,427028	-11,952146	-1,350977	-2,597276	-1,404884	5,424395	41,523535	0,524333	-0,069556	0,741368	-0,189898	58,243272	4,033139	-11,952146	-0,069556	0,741368	-0,189898	58,243272	4,033139	-11,952146
14:30:35,81	0,355007	3,485988	0,230017	-0,056032	-2,533019	1,210974	-0,068606	0,738796	-0,190666	0,184766	-1,398482	-11,946206	-1,355143	-2,599709	-1,400998	5,385124	41,545557	0,541376	-0,068606	0,738796	-0,190666	58,180247	3,987080	-11,946206	-0,068606	0,738796	-0,190666	58,180247	3,987080	-11,946206
14:30:35,86	0,355007	3,485988	0,230017	-0,056032	-2,533019	1,210974	-0,064416	0,741187	-0,186780	0,059863	-1,225621	-11,929163	-1,350947	-2,598673	-1,404093	5,435077	41,520394	0,528284	-0,064416	0,741187	-0,186780	58,243048	3,831023	-11,929163	-0,064416	0,741187	-0,186780	58,243048	3,831023	-11,929163
14:30:35,91	0,355007	3,485988	0,230017	-0,056032	-2,533019	1,210974	-0,067411	0,738071	-0,189875	0,225091	-1,325540	-11,942255	-1,354501	-2,598344	-1,402544	5,431234	41,500599	0,531026	-0,067411	0,738071	-0,189875	58,163653	3,966244	-11,942255	-0,067411	0,738071	-0,189875	58,163653	3,966244	-11,942255
14:30:35,96	0,355007	3,485988	0,230017	-0,056032	-2,533019	1,210974	-0,065919	0,741313	-0,188326	0,037425	-1,241389	-11,939513	-1,351003	-2,594222	-1,402159	5,427217	41,497526	0,546486	-0,065919	0,741313	-0,188326	58,230510	3,933277	-11,939513	-0,065919	0,741313	-0,188326	58,230510	3,933277	-11,939513
14:30:36,01	0,355007	3,485988	0,230017	-0,056032	-2,533019	1,210974	-0,071238	0,740345	-0,187941	0,083095	-1,519922	-11,924053	-1,320691	-2,616757	-1,392961	4,204808	39,761062	0,921253	-0,071238	0,740345	-0,187941	58,200187	4,072288	-11,924053	-0,071238	0,740345	-0,187941	58,200187	4,072288	-11,924053
14:30:36,06	0,355007	3,485988	0,230017	-0,056032	-2,533019	1,210974	-0,066878	0,702827	-0,178743	-0,080992	-1,483604	-11,549286	-1,299273	-2,610900	-1,382863	4,655708	38,822841	1,136939	-0,066878	0,702827	-0,178743	55,090932	3,766343	-11,549286	-0,066878	0,702827	-0,178743	55,090932	3,766343	-11,549286
14:30:36,11	0,355027	3,486015	0,230013	-0,056030	-2,533021	1,160987	-0,082659	0,687207	-0,168645	0,144175	-1,444592	-11,333600	-1,310957	-2,607165	-1,384825	4,794791	39,357879	1,074854	-0,082659	0,687207	-0,168645	54,089930	5,044128	-11,333600	-0,082659	0,687207	-0,168645	54,089930	5,044128	-11,333600
14:30:36,16	0,355027	3,486015	0,230013	-0,056030	-2,533021	1,160987	-0,080052	0,699193	-0,170607	0,053804	-1,456118	-11,395685	-1,306860	-2,607621	-1,385190	4,798392	39,316730	1,093742	-0,080052	0,699193	-0,170607	54,940455	4,827984	-11,395685	-0,080052	0,699193	-0,170607	54,940455	4,827984	-11,395685
14:30:36,21	0,355027	3,486015	0,230013	-0,056030	-2,533021	1,160987	-0,081706	0,695417	-0,170972	0,216305	-1,518398	-11,376797	-1,311529	-2,605732	-1,384443	4,812882	39,334480	1,064110	-0,081706	0,695417	-0,170972	54,806563	4,895491	-11,376797	-0,081706	0,695417	-0,170972	54,806563	4,895491	-11,376797
14:30:36,26	0,355027	3,486015	0,230013	-0,056030	-2,533021	1,160987	-0,081007	0,700404	-0,170225	-0,020412	-1,478405	-11,406429	-1,309089	-2,609107	-1,382090	4,837249	39,333867	1,052639	-0,081007	0,700404	-0,170225	54,961341	4,880655	-11,406429	-0,081007	0,700404	-0,170225	54,961341	4,880655	-11,406429
14:30:36,31	0,355027	3,486015	0,230013	-0,056030	-2,533021	1,160987	-0,079305	0,696604	-0,167872	0,188852	-1,368466	-11,417900	-1,310265	-2,605159	-1,385994	4,860909	39,316090	1,040049	-0,079305	0,696604	-0,167872	54,872287	4,856948	-11,417900	-0,079305	0,696604	-0,167872	54,872287	4,856948	-11,417900
14:30:36,36	0,355027	3,486015	0,230013	-0,056030	-2,533021	1,160987	-0,082135	0,699596	-0,171776	0,029698	-1,486263	-11,430490	-1,308552	-2,606023	-1,385590	4,834123	39,321256	1,069482	-0,082135	0,699596	-0,171776	54,948012	4,961329	-11,430490	-0,082135	0,699596	-0,171776	54,948012	4,961329	-11,430490
14:30:36,41	0,355027	3,486015	0,230013	-0,056030	-2,533021	1,160987	-0,082244	0,697682	-0,171372	0,120351	-1,517703	-11,401057	-1,311473	-2,605780	-1,384090	4,829860	39,337633	1,005682	-0,082244	0,697682	-0,171372	54,888350	4,938433	-11,401057	-0,082244	0,697682	-0,171372	54,888350	4,938433	-11,401057
14:30:36,46	0,355027	3,486015	0,230013	-0,056030	-2,533021	1,160987	-0,080993	0,700332	-0,169872	-0,005429	-1,464551	-11,464857	-1,309578	-2,608188	-1,380520	4,881196	39,339722	1,051471	-0,080993	0,700332	-0,169872	54,970642	4,893411	-11,464857	-0,080993	0,700332	-0,169872	54,970642	4,893411	-11,464857
14:30:36,51	0,355027	3,486015	0,230013	-0,056030	-2,533021	1,160987	-0,079856	0,697487	-0,166302	0,169975	-1,362007	-11,419068	-1,309045	-2,602359	-1,382911	4,868028	39,346363	1,015469	-0,079856	0,697487	-0,166302	54,922733	4,906691	-11,419068	-0,079856	0,697487	-0,166302	54,922733	4,906691	-11,419068
14:30:36,56	0,355027	3,486015	0,230013	-0,056030	-2,533021	1,160987	-0,085170	0,699940	-0,168693	0,041585	-1,653048	-11,455070	-1,307226	-2,605320	-1,382440	4,893952	39,341967	1,087328	-0,085170	0,699940	-0,168693	54,986907	5,032783	-11,455070	-0,085170	0,699940	-0,168693	54,986907	5,032783	-11,455070
14:30:36,61	0,355027	3,486015	0,230013	-0,056030	-2,533021	1,160987	-0,083515	0,696884	-0,168222	0,209664	-1,542348	-11,383211	-1,312545	-2,606607	-1,383258	4,882789	39,330051	1,042842	-0,083515	0,696884	-0,168222	54,915071	5,013579	-11,383211	-0,083515	0,696884	-0,168222	54,915071	5,013579	-11,383211
14:30:36,66	0,355027	3,486015	0,230013	-0,056030	-2,533021	1,160987	-0,079741	0,700847	-0,169040	-0,012323	-1,349813	-11,427697	-1,311440	-2,605304	-1,382890	4,854782	39,318222	1,038067	-0,079741	0,700847	-0,169040	55,004194	4,909860	-11,427697	-0,079741	0,700847	-0,169040	55,004194	4,909860	-11,427697
14:30:36,71	0,355027	3,486015	0,230013	-0,056030	-2,533021	1,160987	-0,081422	0,700542	-0,168672	-0,020701	-1,455558	-11,432473	-1,311330	-2,605766	-1,382086	4,892152	39,353944	1,047978	-0,081422	0,700542	-0,168672	54,971858	4,936063	-11,432473	-0,081422	0,700542	-0,168672	54,971858	4,936063	-11,432473
14:30:36,76	0,355027	3,486015	0,230013	-0,056030	-2,533021	1,160987	-0,081077	0,700216	-0,167868	0,045885	-1,423134	-11,422561	-1,310176	-2,602231	-1,383646	4,891038	39,364654	1,059696	-0,081077	0,700216	-0,167868	55,012835	4,941431	-11,422561	-0,081077	0,700216	-0,167868	55,012835	4,941431	-11,422561
14:30:36,81	0,355027	3,486015	0,230013	-0,056030	-2,533021	1,160987	-0,084716	0,700984	-0,169428	0,014689	-1,618644	-11,410843	-1,311330	-2,605900	-1,384399	4,908552	39,324718	1,062796	-0,084716	0,700984	-0,169428	55,041894	5,031525	-11,410843	-0,084716	0,700984	-0,169428	55,041894	5,031525	-11,410843
14:30:36,86	0,355027	3,486015	0,230013	-0,056030	-2,533021	1,160987	-0,080961	0,700148	-0,170181	0,032285	-1,388283	-11,407743	-1,309564	-2,603454	-1,385584	4,913959	39,326320	1,044801	-0,080961	0,700148	-0,170181	54,993935	4,967172	-11,407743	-0,080961	0,700148	-0,170181	54,993935	4,967172	-11,407743
14:30:36,91	0,355027	3,486015	0,230013	-0,056030	-2,533021	1,160987	-0,083962	0,699842	-0,171366	0,052317	-1,540462	-11,425738	-1,311216	-2,602292	-1,380152	4,936289	39,389425	1,028639	-0,083962	0,699842	-0,171366	54,989904	5,050584	-11,425738	-0,083962	0,699842	-0,171366	54,989904	5,050584	-11,425738
14:30:36,96	0,355027	3,486015	0,230013	-0,056030	-2,533021	1,160987	-0,084142	0,701853	-0,165934	0,013533	-1,562041	-11,441900	-1,310151	-2,603901	-1,381322	4,900812	39,335575	1,032781	-0,084142	0,701853	-0,165934	55,109023	5,043143	-11,441900	-0,084142	0,701853	-0,165934	55,109023	5,043143	-11,441900
14:30:37,01	0,355027	3,486015	0,230013	-0,056030	-2,533021	1,160987	-0,083281	0,700127	-0,167104	0,038952	-1,521067	-11,437758	-1,310141	-2,603242	-1,382070	4,915042	39,329081	1,066897	-0,083281	0,700127	-0,167104	54,998889	5,016526	-11,437758	-0,083281	0,700127	-0,167104	54,998889	5,016526	-11,437758
14:30:37,06	0,355027	3,486015	0,230013	-0,056030	-2,533021	1,160987	-0,083857	0,700448	-0,167852	0,023754	-1,535424	-11,403642	-1,308365	-2,604798	-1,380902	4,907888	39,340729	1,061864	-0,083857	0,700448	-0,167852	55,008886	5,047349	-11,403642	-0,083857	0,700448	-0,167852	55,008886	5,047349	-11,403642
14:30:37,11	0,355027	3,486015	0,230013	-0,056030	-2,533021	1,160987	-0,083398	0,698132	-0,166684	0,150679	-1,523552	-11,408675	-1,311877	-2,604384	-1,380158	4,915790	39,333805	1,021802	-0,083398	0,698132	-0,166684	54,954031	5,023153	-11,408675	-0,083398	0,698132	-0,166684	54,954031	5,023153	-11,408675
14:30:37,16	0,355027	3,486015	0,230013	-0,056030	-2,533021	1,160987	-0,082000	0,701380	-0,165940	-0,020270	-1,440581	-11,448737	-1,307697	-2,603709	-1,383641	4,946818	39,344353	1,019917	-0,082000	0,701380	-0,165940	55,038062	4,996427	-11,448737	-0,082000	0,701380	-0,165940	55,038062	4,996427	-11,448737
14:30:37,21	0,355027	3,486015	0,230013	-0,056030	-2,533021	1,160987	-0,084675	0,698097	-0,169422	0,175074	-1,558085	-11,450622	-1,310091	-2,604652	-1,380534	4,925813	39,332375	1,026996	-0,084675	0,698097	-0,169422	54,975721	5,088913	-11,450622	-0,084675	0,698097	-0,169422	54,975721	5,088913	-11,450622
14:30:37,26	0,355027	3,486015	0,230013	-0,056030	-2,533021	1,160987	-0,082662	0,699699	-0,166316	0,070896	-1,465588	-11,443543	-1,309486	-2,604622	-1,380517	4,948829	39,290818	1,035217	-0,082662	0,699699	-0,166316	54,997298	5,023355	-11,443543	-0,082662	0,699699	-0,166316	54,997298	5,023355	-11,443543
14:30:37,31	0,355027	3,486015	0,230013	-0,056030	-2,533021	1,160987	-0,082990	0,699191	-0,166299	0,072865	-1,441962	-11,435322	-1,315295	-2,604813	-1,383228	4,964504	39,372321	1,047974	-0,082990	0,699191	-0,166299	54,959337	5,072772	-11,435322	-0,082990	0,699191	-0,166299	54,959337	5,072772	-11,435322
14:30:37,36	0,355027	3,486015	0,230013	-0,056030	-2,533021	1,160987	-0,079919	0,704126	-0,169010	-0,105345	-1,309452	-11,422565	-1,308946	-2,604098	-1,379394	4,911522	39,317327	1,002022	-0,079919	0,704126	-0,169010	55,168541	4,964218	-11,422565	-0,079919	0,704126	-0,169010	55,168541	4,964218	-11,422565
14:30:37,41	0,355027	3,486015	0,230013	-0,056030	-2,533021	1,160987	-0,083714	0,698985	-0,165176	0,087853	-1,525136	-11,468517	-1,311877	-2,603569	-1,380911	4,919275	39,346767	1,056676	-0,083714	0,698985	-0,165176	54,958196	5,046375	-11,468517	-0,083714	0,698985	-0,165176	54,958196	5,046375	-11,468517
14:30:37,47	0,355027	3,486015	0,230013	-0,056030	-2,533021	1,160987	-0,082706	0,701787	-0,166693	-0,028476	-1,480757	-11,413863	-1,307071	-2,602804	-1,381669	4,967978	39,338506	1,047626	-0,082706	0,701787	-0,166693	55,061819	5,011673	-11,413863	-0,082706	0,701787	-0,166693	55,061819	5,011673	-11,413863
14:30:37,52	0,355027	3,486015	0,230013	-0,056030	-2,533021	1,160987	-0,083982	0,701094	-0,167478	0,027173	-1,528305	-11,437310	-1,307682	-2,605880	-1,382052	4,954011	39,328344	1,047116	-0,083982	0,701094	-0,167478	55,063049	5,064282	-11,437310	-0,083982	0,701094	-0,167478	55,063049	5,064282	-11,437310
14:30:37,57	0,355027	3,486015	0,230013	-0,056030	-2,533021	1,160987	-0,082802	0,696999	-0,167834	0,221943	-1,446454	-11,423424	-1,307729	-2,598698	-1,380134	4,952908	39,315033	1,056281	-0,082802	0,696999	-0,167834	54,936336	5,053512	-11,423424	-0,082802	0,696999	-0,167834	54,936336	5,053512	-11,423424
14:30:37,62	0,355027	3,486015	0,230013	-0,056030	-2,533021	1,160987	-0,077173	0,653452	-0,164945	0,216217	-1,637166	-10,997233	-1,272784	-2,632529	-1,379163	3,400283	37,604066	1,473306	-0,077173	0,653452	-0,164945	51,512228	4,420911	-10,997233	-0,077173	0,653452	-0,164945	51,512228	4,420911	-10,997233
14:30:37,67	0,355027	3,486015	0,230013	-0,056030	-2,533021	1,160987	-0,086017	0,646165	-0,170963	-0,077242	-1,558921	-10,811387	-1,262051	-2,628514	-1,385181	3,530102	36,752673	1,659153	-0,086017	0,646165	-0,170963	50,646687	5,193393	-10,811387	-0,086017	0,646165	-0,170963	50,646687	5,193393	-10,811387
14:30:37,72	0,355007	3,486016	0,230026	-0,056019	-2,533020	1,110987	-0,086017	0,646165	-0,170963	-0,077242	-1,558921	-10,811387	-1,270666	-2,628899	-1,382047	3,747756	37,161292	1,574494	-0,086017	0,646165	-0,170963	50,646687	5,193393	-10,811387	-0,086017	0,646165	-0,170963	50,646687	5,193393	-10,811387
14:30:37,77	0,355007	3,486016	0,230026	-0,056019	-2,533020	1,110987	-0,081376	0,653433	-0,167829	0,007514	-1,333411	-10,896045	-1,265871	-2,623387	-1,382820	3,801025	37,162500	1,571256	-0,081376	0,653433	-0,167829	51,301994	5,054596	-10,896045	-0,081376	0,653433	-0,167829	51,301994	5,054596	-10,896045
14:30:37,82	0,355007	3,486016	0,230026	-0,056019	-2,533020	1,110987	-0,088546	0,652037	-0,168602	0,107787	-1,660740	-10,899283	-1,266338	-2,627171	-1,381646	3,840636	37,165312	1,535667	-0,088546	0,652037	-0,168602	51,292681	5,290137	-10,899283	-0,088546	0,652037	-0,168602	51,292681	5,290137	-10,899283
14:30:37,87	0,355007	3,486016	0,230026	-0,056019	-2,533020	1,110987	-0,085036	0,650549	-0,167428	0,207405	-1,445286	-10,934872	-1,267470	-2,625312	-1,380843	3,871833	37,157572	1,563761	-0,085036	0,650549	-0,167428	51,275489	5,230002	-10,934872	-0,085036	0,650549	-0,167428	51,275489	5,230002	-10,934872
14:30:37,92	0,355007	3,486016	0,230026	-0,056019	-2,533020	1,110987	-0,086080	0,652459	-0,166625	0,116986	-1,468706	-10,906778	-1,269802	-2,622217	-1,384324	3,885431	37,206844	1,601290	-0,086080	0,652459	-0,166625	51,334997	5,288565	-10,906778	-0,086080	0,652459	-0,166625	51,334997	5,288565	-10,906778
14:30:37,97	0,355007	3,486016	0,230026	-0,056019	-2,533020	1,110987	-0,087594	0,656025	-0,170106	-0,019009	-1,560289	-10,869249	-1,268036	-2,628093	-1,383175	3,870291	37,179746	1,550860	-0,087594	0,656025	-0,170106	51,478982	5,315825	-10,869249	-0,087594	0,656025	-0,170106	51,478982	5,315825	-10,869249
14:30:38,02	0,355007	3,486016	0,230026	-0,056019	-2,533020	1,110987	-0,083388	0,651558	-0,168957	0,182245	-1,341141	-10,919679	-1,270905	-2,622937	-1,383584	3,905047	37,218562	1,537729	-0,083388	0,651558	-0,168957	51,329566	5,204803	-10,919679	-0,083388	0,651558	-0,168957	51,329566	5,204803	-10,919679
14:30:38,07	0,355007	3,486016	0,230026	-0,056019	-2,533020	1,110987	-0,086419	0,656621	-0,169366	-0,030052	-1,488071	-10,932810	-1,271111	-2,623363	-1,387061	3,852239	37,131044	1,595627	-0,086419	0,656621	-0,169366	51,514736	5,295821	-10,932810	-0,086419	0,656621	-0,169366	51,514736	5,295821	-10,932810
14:30:38,12	0,355007	3,486016	0,230026	-0,056019	-2,533020	1,110987	-0,085947	0,656587	-0,172843	-0,130442	-1,465497	-10,874912	-1,245216	-2,656799	-1,364450	2,249321	35,907053	1,897810	-0,085947	0,656587	-0,172843	51,411619	5,281337	-10,874912	-0,085947	0,656587	-0,172843	51,411619	5,281337	-10,874912
14:30:38,17	0,355007	3,486016	0,230026	-0,056019	-2,533020	1,110987	-0,069938	0,617442	-0,150232	0,043600	-1,409215	-10,572729	-1,224502	-2,643907	-1,355450	2,971057	34,876224	2,080265	-0,069938	0,617442	-0,150232	48,512826	4,080934	-10,572729	-0,069938	0,617442	-0,150232	48,512826	4,080934	-10,572729
14:30:38,22	0,354991	3,486008	0,230018	-0,055991	-2,533012	1,060945	-0,091460	0,605950	-0,141232	0,109345	-1,387885	-10,390274	-1,228337	-2,637709	-1,360805	3,286412	35,211261	2,047665	-0,091460	0,605950	-0,141232	47,676424	5,791713	-10,390274	-0,091460	0,605950	-0,141232	47,676424	5,791713	-10,390274
14:30:38,27	0,354991	3,486008	0,230018	-0,055991	-2,533012	1,060945	-0,094910	0,612370	-0,146587	0,223356	-1,461722	-10,422874	-1,230052	-2,634928	-1,361967	3,327578	35,189791	2,047377	-0,094910	0,612370	-0,146587	48,294370	5,988737	-10,422874	-0,094910	0,612370	-0,146587	48,294370	5,988737	-10,422874
14:30:38,32	0,354991	3,486008	0,230018	-0,055991	-2,533012	1,060945	-0,096461	0,615246	-0,147749	0,075758	-1,495983	-10,423162	-1,230558	-2,631166	-1,359268	3,356108	35,224673	2,022805	-0,096461	0,615246	-0,147749	48,372593	6,076223	-10,423162	-0,096461	0,615246	-0,147749	48,372593	6,076223	-10,423162
14:30:38,37	0,354991	3,486008	0,230018	-0,055991	-2,533012	1,060945	-0,099466	0,617565	-0,145050	-0,000344	-1,644982	-10,447735	-1,230562	-2,630692	-1,358475	3,364057	35,201992	2,040964	-0,099466	0,617565	-0,145050	48,478513	6,163125	-10,447735	-0,099466	0,617565	-0,145050	48,478513	6,163125	-10,447735
14:30:38,42	0,354991	3,486008	0,230018	-0,055991	-2,533012	1,060945	-0,099875	0,617806	-0,144257	-0,028522	-1,647985	-10,429575	-1,228746	-2,637479	-1,358081	3,355676	35,226847	2,011842	-0,099875	0,617806	-0,144257	48,469220	6,192168	-10,429575	-0,099875	0,617806	-0,144257	48,469220	6,192168	-10,429575
14:30:38,47	0,354991	3,486008	0,230018	-0,055991	-2,533012	1,060945	-0,094905	0,612840	-0,143863	0,247047	-1,409234	-10,458697	-1,229319	-2,634694	-1,358047	3,385428	35,200202	2,054583	-0,094905	0,612840	-0,143863	48,354955	6,040777	-10,458697	-0,094905	0,612840	-0,143863	48,354955	6,040777	-10,458697
14:30:38,52	0,354991	3,486008	0,230018	-0,055991	-2,533012	1,060945	-0,097030	0,614728	-0,143829	0,140670	-1,480672	-10,415956	-1,229872	-2,630698	-1,358843	3,397720	35,244740	2,047175	-0,097030	0,614728	-0,143829	48,396788	6,136193	-10,415956	-0,097030	0,614728	-0,143829	48,396788	6,136193	-10,415956
14:30:38,57	0,354991	3,486008	0,230018	-0,055991	-2,533012	1,060945	-0,100214	0,617205	-0,144625	0,056582	-1,657860	-10,423365	-1,228374	-2,635602	-1,357071	3,402503	35,216561	2,043465	-0,100214	0,617205	-0,144625	48,507147	6,208943	-10,423365	-0,100214	0,617205	-0,144625	48,507147	6,208943	-10,423365
14:30:38,62	0,354991	3,486008	0,230018	-0,055991	-2,533012	1,060945	-0,096716	0,613456	-0,142853	0,229507	-1,457755	-10,427075	-1,226356	-2,633518	-1,357268	3,390646	35,212891	2,055148	-0,096716	0,613456	-0,142853	48,385791	6,134489	-10,427075	-0,096716	0,613456	-0,142853	48,385791	6,134489	-10,427075
14:30:38,67	0,354991	3,486008	0,230018	-0,055991	-2,533012	1,060945	-0,099530	0,612750	-0,143050	0,257095	-1,612510	-10,415391	-1,231034	-2,637528	-1,359199	3,395014	35,227711	2,055349	-0,099530	0,612750	-0,143050	48,357985	6,200623	-10,415391	-0,099530	0,612750	-0,143050	48,357985	6,200623	-10,415391
14:30:38,72	0,354991	3,486008	0,230018	-0,055991	-2,533012	1,060945	-0,093718	0,614796	-0,144981	0,165741	-1,313913	-10,415190	-1,231644	-2,632329	-1,360011	3,390256	35,252722	2,042825	-0,093718	0,614796	-0,144981	48,427213	6,042977	-10,415190	-0,093718	0,614796	-0,144981	48,427213	6,042977	-10,415190
14:30:38,77	0,354991	3,486008	0,230018	-0,055991	-2,533012	1,060945	-0,097916	0,617924	-0,145793	0,022362	-1,548838	-10,427714	-1,230445	-2,635012	-1,358049	3,389376	35,254143	2,051184	-0,097916	0,617924	-0,145793	48,529387	6,137600	-10,427714	-0,097916	0,617924	-0,145793	48,529387	6,137600	-10,427714
14:30:38,82	0,354991	3,486008	0,230018	-0,055991	-2,533012	1,060945	-0,096191	0,615544	-0,143831	0,146900	-1,460615	-10,419355	-1,226805	-2,634621	-1,355320	3,442472	35,222062	2,024412	-0,096191	0,615544	-0,143831	48,467114	6,090417	-10,419355	-0,096191	0,615544	-0,143831	48,467114	6,090417	-10,419355
14:30:38,87	0,354991	3,486008	0,230018	-0,055991	-2,533012	1,060945	-0,098350	0,612587	-0,141102	0,299416	-1,510852	-10,446127	-1,230445	-2,633076	-1,357289	3,392645	35,250786	2,036333	-0,098350	0,612587	-0,141102	48,387525	6,209650	-10,446127	-0,098350	0,612587	-0,141102	48,387525	6,209650	-10,446127
14:30:38,92	0,354991	3,486008	0,230018	-0,055991	-2,533012	1,060945	-0,097868	0,616512	-0,143071	0,095320	-1,543294	-10,434206	-1,232217	-2,634885	-1,353811	3,373331	35,258880	2,014719	-0,097868	0,616512	-0,143071	48,491479	6,139361	-10,434206	-0,097868	0,616512	-0,143071	48,491479	6,139361	-10,434206
14:30:38,97	0,354991	3,486008	0,230018	-0,055991	-2,533012	1,060945	-0,095416	0,617142	-0,139593	0,059882	-1,436542	-10,455820	-1,231704	-2,633872	-1,357320	3,355195	35,236638	2,016567	-0,095416	0,617142	-0,139593	48,505541	6,053597	-10,455820	-0,095416	0,617142	-0,139593	48,505541	6,053597	-10,455820
14:30:39,02	0,354991	3,486008	0,230018	-0,055991	-2,533012	1,060945	-0,096549	0,617204	-0,143102	0,028322	-1,500061	-10,453972	-1,231077	-2,633889	-1,357276	3,366054	35,272992	2,066151	-0,096549	0,617204	-0,143102	48,478858	6,079046	-10,453972	-0,096549	0,617204	-0,143102	48,478858	6,079046	-10,453972
14:30:39,07	0,354991	3,486008	0,230018	-0,055991	-2,533012	1,060945	-0,096848	0,616653	-0,143058	0,093908	-1,524382	-10,404388	-1,231092	-2,636089	-1,355753	3,350677	35,256875	2,020930	-0,096848	0,616653	-0,143058	48,501159	6,078196	-10,404388	-0,096848	0,616653	-0,143058	48,501159	6,078196	-10,404388
14:30:39,12	0,354991	3,486008	0,230018	-0,055991	-2,533012	1,060945	-0,094936	0,615565	-0,141535	0,128805	-1,430196	-10,449609	-1,229297	-2,636014	-1,356519	3,379539	35,213228	2,015178	-0,094936	0,615565	-0,141535	48,450697	6,022260	-10,449609	-0,094936	0,615565	-0,141535	48,450697	6,022260	-10,449609
14:30:39,17	0,354991	3,486008	0,230018	-0,055991	-2,533012	1,060945	-0,095898	0,614049	-0,142301	0,184283	-1,433397	-10,455361	-1,229212	-2,632066	-1,357305	3,402693	35,294051	2,013762	-0,095898	0,614049	-0,142301	48,387147	6,094569	-10,455361	-0,095898	0,614049	-0,142301	48,387147	6,094569	-10,455361
14:30:39,22	0,354991	3,486008	0,230018	-0,055991	-2,533012	1,060945	-0,099360	0,615950	-0,143087	0,167028	-1,633791	-10,456777	-1,229827	-2,634668	-1,356895	3,396675	35,261207	2,031411	-0,099360	0,615950	-0,143087	48,519082	6,165958	-10,456777	-0,099360	0,615950	-0,143087	48,519082	6,165958	-10,456777
14:30:39,27	0,354991	3,486008	0,230018	-0,055991	-2,533012	1,060945	-0,096798	0,615181	-0,142677	0,175554	-1,489387	-10,439129	-1,230393	-2,631389	-1,356918	3,400107	35,302559	2,018567	-0,096798	0,615181	-0,142677	48,467256	6,109290	-10,439129	-0,096798	0,615181	-0,142677	48,467256	6,109290	-10,439129
14:30:39,32	0,354991	3,486008	0,230018	-0,055991	-2,533012	1,060945	-0,099355	0,617311	-0,142700	0,102337	-1,640051	-10,451972	-1,232214	-2,629352	-1,357690	3,398237	35,264983	2,042066	-0,099355	0,617311	-0,142700	48,561221	6,159346	-10,451972	-0,099355	0,617311	-0,142700	48,561221	6,159346	-10,451972
14:30:39,37	0,354991	3,486008	0,230018	-0,055991	-2,533012	1,060945	-0,100209	0,619906	-0,143472	-0,066088	-1,667294	-10,428473	-1,229282	-2,630640	-1,355714	3,403880	35,219510	2,068735	-0,100209	0,619906	-0,143472	48,596517	6,199147	-10,428473	-0,100209	0,619906	-0,143472	48,596517	6,199147	-10,428473
14:30:39,42	0,354991	3,486008	0,230018	-0,055991	-2,533012	1,060945	-0,100560	0,616723	-0,141496	0,062874	-1,657882	-10,401804	-1,232183	-2,636074	-1,359218	3,401604	35,252338	2,036719	-0,100560	0,616723	-0,141496	48,475605	6,236050	-10,401804	-0,100560	0,616723	-0,141496	48,475605	6,236050	-10,401804
14:30:39,47	0,354991	3,486008	0,230018	-0,055991	-2,533012	1,060945	-0,094403	0,616518	-0,145000	0,100803	-1,356147	-10,433820	-1,229818	-2,633317	-1,358089	3,402882	35,261042	1,998354	-0,094403	0,616518	-0,145000	48,497476	6,054528	-10,433820	-0,094403	0,616518	-0,145000	48,497476	6,054528	-10,433820
14:30:39,52	0,354991	3,486008	0,230018	-0,055991	-2,533012	1,060945	-0,097973	0,615848	-0,143871	0,143811	-1,544997	-10,472185	-1,231014	-2,632712	-1,358080	3,399982	35,256595	2,017500	-0,097973	0,615848	-0,143871	48,487903	6,145870	-10,472185	-0,097973	0,615848	-0,143871	48,487903	6,145870	-10,472185
14:30:39,57	0,354991	3,486008	0,230018	-0,055991	-2,533012	1,060945	-0,097899	0,617187	-0,143862	0,068910	-1,541436	-10,453039	-1,232100	-2,629159	-1,358870	3,438697	35,294042	1,999741	-0,097899	0,617187	-0,143862	48,518070	6,143620	-10,453039	-0,097899	0,617187	-0,143862	48,518070	6,143620	-10,453039
14:30:39,62	0,354991	3,486008	0,230018	-0,055991	-2,533012	1,060945	-0,100433	0,619904	-0,144652	-0,020579	-1,658401	-10,470798	-1,232833	-2,631849	-1,355755	3,375734	35,254836	2,030627	-0,100433	0,619904	-0,144652	48,641855	6,225577	-10,470798	-0,100433	0,619904	-0,144652	48,641855	6,225577	-10,470798
14:30:39,67	0,354991	3,486008	0,230018	-0,055991	-2,533012	1,060945	-0,097737	0,619194	-0,141537	-0,049118	-1,553148	-10,439912	-1,233933	-2,630875	-1,356910	3,402546	35,298951	2,037267	-0,097737	0,619194	-0,141537	48,557617	6,119215	-10,439912	-0,097737	0,619194	-0,141537	48,557617	6,119215	-10,439912
14:30:39,72	0,354991	3,486008	0,230018	-0,055991	-2,533012	1,060945	-0,098031	0,620633	-0,142692	-0,072348	-1,567255	-10,433272	-1,231068	-2,631238	-1,356550	3,366985	35,279262	2,012998	-0,098031	0,620633	-0,142692	48,647368	6,128160	-10,433272	-0,098031	0,620633	-0,142692	48,647368	6,128160	-10,433272
14:30:39,77	0,354991	3,486008	0,230018	-0,055991	-2,533012	1,060945	-0,099149	0,617971	-0,142332	0,031250	-1,646342	-10,457541	-1,233337	-2,631928	-1,356127	3,403466	35,293145	2,036542	-0,099149	0,617971	-0,142332	48,541990	6,136834	-10,457541	-0,099149	0,617971	-0,142332	48,541990	6,136834	-10,457541
14:30:39,82	0,354991	3,486008	0,230018	-0,055991	-2,533012	1,060945	-0,098610	0,616922	-0,144246	0,092584	-1,588328	-10,442471	-1,230430	-2,632229	-1,358464	3,396360	35,270150	2,028068	-0,098610	0,616922	-0,144246	48,520993	6,152551	-10,442471	-0,098610	0,616922	-0,144246	48,520993	6,152551	-10,442471
14:30:39,88	0,354991	3,486008	0,230018	-0,055991	-2,533012	1,060945	-0,098610	0,616922	-0,144246	0,092584	-1,588328	-10,442471	-1,233383	-2,630709	-1,358082	3,397757	35,267074	2,032283	-0,098610	0,616922	-0,144246	48,520993	6,152551	-10,442471	-0,098610	0,616922	-0,144246	48,520993	6,152551	-10,442471
14:30:39,93	0,354991	3,486008	0,230018	-0,055991	-2,533012	1,060945	-0,098449	0,620239	-0,143864	-0,081864	-1,577222	-10,438256	-1,231011	-2,631705	-1,356545	3,381696	35,308463	2,008874	-0,098449	0,620239	-0,143864	48,606927	6,151039	-10,438256	-0,098449	0,620239	-0,143864	48,606927	6,151039	-10,438256
14:30:39,98	0,354991	3,486008	0,230018	-0,055991	-2,533012	1,060945	-0,098772	0,617688	-0,142327	0,078632	-1,628628	-10,461665	-1,229213	-2,631528	-1,356900	3,410869	35,277842	2,032373	-0,098772	0,617688	-0,142327	48,567124	6,124997	-10,461665	-0,098772	0,617688	-0,142327	48,567124	6,124997	-10,461665
14:30:40,03	0,354991	3,486008	0,230018	-0,055991	-2,533012	1,060945	-0,099824	0,616219	-0,142682	0,143073	-1,642767	-10,438166	-1,202646	-2,674711	-1,370555	1,376389	33,967929	2,386048	-0,099824	0,616219	-0,142682	48,516272	6,193456	-10,438166	-0,099824	0,616219	-0,142682	48,516272	6,193456	-10,438166
14:30:40,08	0,354991	3,486008	0,230018	-0,055991	-2,533012	1,060945	-0,075711	0,571620	-0,156337	0,310583	-1,495798	-10,084491	-1,185341	-2,677222	-1,363408	1,232886	33,127918	2,620523	-0,075711	0,571620	-0,156337	45,182731	4,447484	-10,084491	-0,075711	0,571620	-0,156337	45,182731	4,447484	-10,084491
14:30:40,13	0,354966	3,485993	0,230026	-0,056032	-2,533018	1,011003	-0,082189	0,555378	-0,149190	0,355911	-1,536939	-9,850016	-1,197427	-2,669140	-1,368798	1,540018	33,490081	2,573215	-0,082189	0,555378	-0,149190	43,953112	4,914886	-9,850016	-0,082189	0,555378	-0,149190	43,953112	4,914886	-9,850016
14:30:40,18	0,354966	3,485993	0,230026	-0,056032	-2,533018	1,011003	-0,083145	0,569886	-0,154580	0,068736	-1,501749	-9,897324	-1,196715	-2,666689	-1,362578	1,573905	33,539334	2,566302	-0,083145	0,569886	-0,154580	44,804766	5,025123	-9,897324	-0,083145	0,569886	-0,154580	44,804766	5,025123	-9,897324
14:30:40,23	0,354966	3,485993	0,230026	-0,056032	-2,533018	1,011003	-0,085624	0,570495	-0,148360	0,096674	-1,625938	-9,904238	-1,199098	-2,668146	-1,364518	1,567320	33,523997	2,571275	-0,085624	0,570495	-0,148360	44,880498	5,095537	-9,904238	-0,085624	0,570495	-0,148360	44,880498	5,095537	-9,904238
14:30:40,28	0,354966	3,485993	0,230026	-0,056032	-2,533018	1,011003	-0,083170	0,571830	-0,150300	0,010676	-1,496377	-9,899264	-1,197367	-2,669644	-1,365276	1,548931	33,529157	2,596393	-0,083170	0,571830	-0,150300	44,899301	5,032478	-9,899264	-0,083170	0,571830	-0,150300	44,899301	5,032478	-9,899264
14:30:40,33	0,354966	3,485993	0,230026	-0,056032	-2,533018	1,011003	-0,082738	0,569582	-0,151058	0,122827	-1,492431	-9,874146	-1,197295	-2,666469	-1,364108	1,591898	33,519252	2,590562	-0,082738	0,569582	-0,151058	44,835014	5,002531	-9,874146	-0,082738	0,569582	-0,151058	44,835014	5,002531	-9,874146
14:30:40,38	0,354966	3,485993	0,230026	-0,056032	-2,533018	1,011003	-0,085525	0,571107	-0,149890	0,056455	-1,595156	-9,879977	-1,200219	-2,668159	-1,360653	1,573109	33,552034	2,540496	-0,085525	0,571107	-0,149890	44,888321	5,118532	-9,879977	-0,085525	0,571107	-0,149890	44,888321	5,118532	-9,879977
14:30:40,43	0,354966	3,485993	0,230026	-0,056032	-2,533018	1,011003	-0,082599	0,572794	-0,146435	-0,012279	-1,475665	-9,930043	-1,197855	-2,672964	-1,363337	1,585206	33,509245	2,550020	-0,082599	0,572794	-0,146435	44,952026	5,008329	-9,930043	-0,082599	0,572794	-0,146435	44,952026	5,008329	-9,930043
14:30:40,48	0,354966	3,485993	0,230026	-0,056032	-2,533018	1,011003	-0,079620	0,568344	-0,149119	0,188073	-1,288888	-9,920519	-1,198541	-2,672136	-1,363373	1,520614	33,570240	2,547819	-0,079620	0,568344	-0,149119	44,803112	4,961257	-9,920519	-0,079620	0,568344	-0,149119	44,803112	4,961257	-9,920519
14:30:40,53	0,354966	3,485993	0,230026	-0,056032	-2,533018	1,011003	-0,079994	0,569352	-0,149155	0,156204	-1,394774	-9,922720	-1,176178	-2,707407	-1,349763	-0,335005	32,343325	2,920087	-0,079994	0,569352	-0,149155	44,850342	4,884734	-9,922720	-0,079994	0,569352	-0,149155	44,850342	4,884734	-9,922720
14:30:40,58	0,354966	3,485993	0,230026	-0,056032	-2,533018	1,011003	-0,079808	0,525912	-0,146459	-0,008867	-1,464825	-9,382814	-1,158250	-2,689162	-1,353596	0,408919	31,578039	3,118941	-0,079808	0,525912	-0,146459	41,275212	4,800120	-9,382814	-0,079808	0,525912	-0,146459	41,275212	4,800120	-9,382814
14:30:40,63	0,354992	3,486015	0,230012	-0,056014	-2,532999	0,960933	-0,083937	0,535015	-0,142814	0,092219	-1,486175	-9,405737	-1,166832	-2,685890	-1,357032	0,694281	31,911702	3,064802	-0,083937	0,535015	-0,142814	42,090913	5,102872	-9,405737	-0,083937	0,535015	-0,142814	42,090913	5,102872	-9,405737
14:30:40,68	0,354992	3,486015	0,230012	-0,056014	-2,532999	0,960933	-0,083829	0,535626	-0,140901	0,057673	-1,484118	-9,440860	-1,167416	-2,685677	-1,355119	0,689822	31,911085	3,029679	-0,083829	0,535626	-0,140901	42,104345	5,096460	-9,440860	-0,083829	0,535626	-0,140901	42,104345	5,096460	-9,440860
14:30:40,73	0,354992	3,486015	0,230012	-0,056014	-2,532999	0,960933	-0,083829	0,535626	-0,140901	0,057673	-1,484118	-9,440860	-1,166803	-2,690573	-1,351596	0,673121	31,938031	3,042485	-0,083829	0,535626	-0,140901	42,104345	5,096460	-9,440860	-0,083829	0,535626	-0,140901	42,104345	5,096460	-9,440860
14:30:40,78	0,354992	3,486015	0,230012	-0,056014	-2,532999	0,960933	-0,079896	0,532648	-0,137378	0,227527	-1,307518	-9,428054	-1,167311	-2,685078	-1,349699	0,715495	31,937064	2,988295	-0,079896	0,532648	-0,137378	42,040407	4,964288	-9,428054	-0,079896	0,532648	-0,137378	42,040407	4,964288	-9,428054
14:30:40,83	0,354992	3,486015	0,230012	-0,056014	-2,532999	0,960933	-0,084400	0,535836	-0,135481	0,082126	-1,504565	-9,482244	-1,164932	-2,689359	-1,352390	0,712554	31,962361	3,000240	-0,084400	0,535836	-0,135481	42,145226	5,120834	-9,482244	-0,084400	0,535836	-0,135481	42,145226	5,120834	-9,482244
14:30:40,88	0,354992	3,486015	0,230012	-0,056014	-2,532999	0,960933	-0,087398	0,538276	-0,137002	-0,034147	-1,659966	-9,417643	-1,167926	-2,681262	-1,351220	0,721241	31,946039	3,052896	-0,087398	0,538276	-0,137002	42,220551	5,200766	-9,417643	-0,087398	0,538276	-0,137002	42,220551	5,200766	-9,417643
14:30:40,93	0,354992	3,486015	0,230012	-0,056014	-2,532999	0,960933	-0,087398	0,538276	-0,137002	-0,034147	-1,659966	-9,417643	-1,166175	-2,685585	-1,351590	0,707157	31,935118	3,057422	-0,087398	0,538276	-0,137002	42,220551	5,200766	-9,417643	-0,087398	0,538276	-0,137002	42,220551	5,200766	-9,417643
14:30:40,98	0,354992	3,486015	0,230012	-0,056014	-2,532999	0,960933	-0,086402	0,534334	-0,138983	0,158519	-1,629103	-9,474253	-1,165010	-2,684095	-1,353201	0,696951	31,945827	2,996286	-0,086402	0,534334	-0,138983	42,103754	5,153442	-9,474253	-0,086402	0,534334	-0,138983	42,103754	5,153442	-9,474253
14:30:41,03	0,354992	3,486015	0,230012	-0,056014	-2,532999	0,960933	-0,086402	0,534334	-0,138983	0,158519	-1,629103	-9,474253	-1,164960	-2,682138	-1,351996	0,728478	31,945805	3,039134	-0,086402	0,534334	-0,138983	42,103754	5,153442	-9,474253	-0,086402	0,534334	-0,138983	42,103754	5,153442	-9,474253
14:30:41,08	0,354992	3,486015	0,230012	-0,056014	-2,532999	0,960933	-0,081509	0,539617	-0,138587	-0,103311	-1,364084	-9,471072	-1,172032	-2,685691	-1,352805	0,712590	31,951682	2,999467	-0,081509	0,539617	-0,138587	42,256646	5,034411	-9,471072	-0,081509	0,539617	-0,138587	42,256646	5,034411	-9,471072
14:30:41,13	0,354992	3,486015	0,230012	-0,056014	-2,532999	0,960933	-0,081509	0,539617	-0,138587	-0,103311	-1,364084	-9,471072	-1,168440	-2,683551	-1,350079	0,733597	31,968206	2,999060	-0,081509	0,539617	-0,138587	42,256646	5,034411	-9,471072	-0,081509	0,539617	-0,138587	42,256646	5,034411	-9,471072
14:30:41,18	0,354992	3,486015	0,230012	-0,056014	-2,532999	0,960933	-0,083668	0,536692	-0,137384	0,097737	-1,476759	-9,440933	-1,168419	-2,685284	-1,351602	0,736695	31,994256	3,029607	-0,083668	0,536692	-0,137384	42,228044	5,091211	-9,440933	-0,083668	0,536692	-0,137384	42,228044	5,091211	-9,440933
14:30:41,23	0,354992	3,486015	0,230012	-0,056014	-2,532999	0,960933	-0,087263	0,533999	-0,139705	0,231226	-1,637712	-9,434495	-1,164289	-2,683517	-1,353923	0,755904	31,975604	3,036045	-0,087263	0,533999	-0,139705	42,150130	5,212427	-9,434495	-0,087263	0,533999	-0,139705	42,150130	5,212427	-9,434495
14:30:41,28	0,354992	3,486015	0,230012	-0,056014	-2,532999	0,960933	-0,087263	0,533999	-0,139705	0,231226	-1,637712	-9,434495	-1,167840	-2,686413	-1,353173	0,737358	31,968886	3,000604	-0,087263	0,533999	-0,139705	42,150130	5,212427	-9,434495	-0,087263	0,533999	-0,139705	42,150130	5,212427	-9,434495
14:30:41,33	0,354992	3,486015	0,230012	-0,056014	-2,532999	0,960933	-0,082980	0,535626	-0,138955	0,131525	-1,427703	-9,469935	-1,166067	-2,686514	-1,353543	0,736634	31,986936	3,021088	-0,082980	0,535626	-0,138955	42,178157	5,086227	-9,469935	-0,082980	0,535626	-0,138955	42,178157	5,086227	-9,469935
14:30:41,38	0,354992	3,486015	0,230012	-0,056014	-2,532999	0,960933	-0,083779	0,534040	-0,139325	0,229268	-1,478900	-9,449451	-1,166660	-2,682109	-1,354304	0,750873	31,992610	3,060898	-0,083779	0,534040	-0,139325	42,151397	5,097748	-9,449451	-0,083779	0,534040	-0,139325	42,151397	5,097748	-9,449451
14:30:41,43	0,354992	3,486015	0,230012	-0,056014	-2,532999	0,960933	-0,087297	0,536756	-0,140086	0,100080	-1,652356	-9,409641	-1,171971	-2,685319	-1,354740	0,730928	31,993765	3,001870	-0,087297	0,536756	-0,140086	42,235400	5,200476	-9,409641	-0,087297	0,536756	-0,140086	42,235400	5,200476	-9,409641
14:30:41,48	0,354992	3,486015	0,230012	-0,056014	-2,532999	0,960933	-0,081862	0,539751	-0,140522	-0,064652	-1,387555	-9,468670	-1,166090	-2,685516	-1,354349	0,741532	31,941395	2,986297	-0,081862	0,539751	-0,140522	42,305805	5,038582	-9,468670	-0,081862	0,539751	-0,140522	42,305805	5,038582	-9,468670
14:30:41,53	0,354992	3,486015	0,230012	-0,056014	-2,532999	0,960933	-0,084631	0,534559	-0,140131	0,165269	-1,496204	-9,484242	-1,167264	-2,684641	-1,352778	0,733972	31,979162	3,020471	-0,084631	0,534559	-0,140131	42,128170	5,147345	-9,484242	-0,084631	0,534559	-0,140131	42,128170	5,147345	-9,484242
14:30:41,58	0,354992	3,486015	0,230012	-0,056014	-2,532999	0,960933	-0,084802	0,536013	-0,138560	0,118607	-1,530532	-9,450068	-1,167209	-2,679352	-1,353174	0,775117	31,975585	3,016123	-0,084802	0,536013	-0,138560	42,195618	5,126448	-9,450068	-0,084802	0,536013	-0,138560	42,195618	5,126448	-9,450068
14:30:41,63	0,354992	3,486015	0,230012	-0,056014	-2,532999	0,960933	-0,089410	0,538610	-0,138956	0,001040	-1,732722	-9,454416	-1,168277	-2,684147	-1,350425	0,804428	31,984431	3,008692	-0,089410	0,538610	-0,138956	42,281913	5,285979	-9,454416	-0,089410	0,538610	-0,138956	42,281913	5,285979	-9,454416
14:30:41,68	0,354992	3,486015	0,230012	-0,056014	-2,532999	0,960933	-0,084724	0,537138	-0,136207	0,099899	-1,468070	-9,461847	-1,167759	-2,684312	-1,351213	0,769514	31,994775	3,014772	-0,084724	0,537138	-0,136207	42,265223	5,182751	-9,461847	-0,084724	0,537138	-0,136207	42,265223	5,182751	-9,461847
14:30:41,73	0,354992	3,486015	0,230012	-0,056014	-2,532999	0,960933	-0,084840	0,536606	-0,136995	0,119047	-1,509494	-9,455767	-1,167815	-2,682093	-1,354738	0,751087	32,004273	3,003195	-0,084840	0,536606	-0,136995	42,242634	5,150408	-9,455767	-0,084840	0,536606	-0,136995	42,242634	5,150408	-9,455767
14:30:41,78	0,354992	3,486015	0,230012	-0,056014	-2,532999	0,960933	-0,086733	0,537765	-0,140520	0,057821	-1,628680	-9,467344	-1,167167	-2,685054	-1,352025	0,754686	32,024523	2,972757	-0,086733	0,537765	-0,140520	42,272345	5,179887	-9,467344	-0,086733	0,537765	-0,140520	42,272345	5,179887	-9,467344
14:30:41,83	0,354992	3,486015	0,230012	-0,056014	-2,532999	0,960933	-0,084493	0,535723	-0,137807	0,183327	-1,519181	-9,497782	-1,168407	-2,683756	-1,355103	0,749097	32,003796	3,027299	-0,084493	0,535723	-0,137807	42,237574	5,113505	-9,497782	-0,084493	0,535723	-0,137807	42,237574	5,113505	-9,497782
14:30:41,88	0,354992	3,486015	0,230012	-0,056014	-2,532999	0,960933	-0,084997	0,537446	-0,140885	0,072988	-1,539876	-9,443241	-1,167165	-2,684660	-1,348890	0,762352	32,001931	3,004022	-0,084997	0,537446	-0,140885	42,262489	5,132389	-9,443241	-0,084997	0,537446	-0,140885	42,262489	5,132389	-9,443241
14:30:41,93	0,354992	3,486015	0,230012	-0,056014	-2,532999	0,960933	-0,084835	0,535918	-0,134672	0,157429	-1,519051	-9,466518	-1,167770	-2,684282	-1,351180	0,769511	31,994846	3,058363	-0,084835	0,535918	-0,134672	42,227023	5,140513	-9,466518	-0,084835	0,535918	-0,134672	42,227023	5,140513	-9,466518
14:30:41,99	0,354992	3,486015	0,230012	-0,056014	-2,532999	0,960933	-0,084860	0,536631	-0,136962	0,117801	-1,510609	-9,412176	-1,167736	-2,682246	-1,350840	0,778925	32,007614	3,000634	-0,084860	0,536631	-0,136962	42,243359	5,150919	-9,412176	-0,084860	0,536631	-0,136962	42,243359	5,150919	-9,412176
14:30:42,04	0,354992	3,486015	0,230012	-0,056014	-2,532999	0,960933	-0,086640	0,537619	-0,136622	0,082210	-1,601405	-9,469905	-1,168349	-2,684054	-1,352805	0,770852	31,984308	2,966877	-0,086640	0,537619	-0,136622	42,285296	5,199860	-9,469905	-0,086640	0,537619	-0,136622	42,285296	5,199860	-9,469905
14:30:42,09	0,354992	3,486015	0,230012	-0,056014	-2,532999	0,960933	-0,084769	0,537246	-0,138587	0,077377	-1,499414	-9,503663	-1,168994	-2,682156	-1,357055	0,762097	31,990059	3,018358	-0,084769	0,537246	-0,138587	42,251195	5,154921	-9,503663	-0,084769	0,537246	-0,138587	42,251195	5,154921	-9,503663
14:30:42,14	0,354992	3,486015	0,230012	-0,056014	-2,532999	0,960933	-0,086090	0,538754	-0,142837	-0,000427	-1,578576	-9,452181	-1,136367	-2,727019	-1,349350	-1,431059	30,460563	3,422263	-0,086090	0,538754	-0,142837	42,291756	5,179477	-9,452181	-0,086090	0,538754	-0,142837	42,291756	5,179477	-9,452181
14:30:42,19	0,354992	3,486015	0,230012	-0,056014	-2,532999	0,960933	-0,063551	0,488067	-0,135132	0,214146	-1,541112	-9,048276	-1,137453	-2,736772	-1,340465	-1,928612	30,371044	3,596739	-0,063551	0,488067	-0,135132	38,527386	3,447604	-9,048276	-0,063551	0,488067	-0,135132	38,527386	3,447604	-9,048276
14:30:42,24	0,355022	3,485988	0,230040	-0,056051	-2,533029	0,910989	-0,054561	0,484131	-0,126247	0,092524	-1,459801	-8,873800	-1,139409	-2,732916	-1,342060	-1,861947	30,728231	3,531178	-0,054561	0,484131	-0,126247	38,096775	2,823254	-8,873800	-0,054561	0,484131	-0,126247	38,096775	2,823254	-8,873800
14:30:42,29	0,355022	3,485988	0,230040	-0,056051	-2,533029	0,910989	-0,056922	0,487752	-0,127842	0,246865	-1,703431	-8,939361	-1,143630	-2,735938	-1,342420	-1,909830	30,734027	3,589038	-0,056922	0,487752	-0,127842	38,535415	2,764959	-8,939361	-0,056922	0,487752	-0,127842	38,535415	2,764959	-8,939361
14:30:42,34	0,355022	3,485988	0,230040	-0,056051	-2,533029	0,910989	-0,052195	0,489897	-0,128202	0,116402	-1,501978	-8,881501	-1,139283	-2,728149	-1,342035	-1,795033	30,747426	3,551199	-0,052195	0,489897	-0,128202	38,573335	2,595321	-8,881501	-0,052195	0,489897	-0,128202	38,573335	2,595321	-8,881501
14:30:42,39	0,355022	3,485988	0,230040	-0,056051	-2,533029	0,910989	-0,061113	0,490027	-0,127817	0,178650	-1,873026	-8,919340	-1,144044	-2,733131	-1,342062	-1,828693	30,729879	3,515522	-0,061113	0,490027	-0,127817	38,645780	2,924380	-8,919340	-0,061113	0,490027	-0,127817	38,645780	2,924380	-8,919340
14:30:42,44	0,355022	3,485988	0,230040	-0,056051	-2,533029	0,910989	-0,054419	0,491659	-0,127844	0,061760	-1,545288	-8,955017	-1,143339	-2,729738	-1,343183	-1,774044	30,775714	3,561341	-0,054419	0,491659	-0,127844	38,657001	2,726598	-8,955017	-0,054419	0,491659	-0,127844	38,657001	2,726598	-8,955017
14:30:42,49	0,355022	3,485988	0,230040	-0,056051	-2,533029	0,910989	-0,057710	0,492745	-0,128965	0,072295	-1,692005	-8,909198	-1,142191	-2,731807	-1,337771	-1,811547	30,786873	3,529612	-0,057710	0,492745	-0,128965	38,752805	2,838217	-8,909198	-0,057710	0,492745	-0,128965	38,752805	2,838217	-8,909198
14:30:42,54	0,355022	3,485988	0,230040	-0,056051	-2,533029	0,910989	-0,056492	0,490716	-0,123553	0,168726	-1,666760	-8,940927	-1,142766	-2,732094	-1,341257	-1,795989	30,779711	3,536047	-0,056492	0,490716	-0,123553	38,689944	2,767899	-8,940927	-0,056492	0,490716	-0,123553	38,689944	2,767899	-8,940927
14:30:42,59	0,355022	3,485988	0,230040	-0,056051	-2,533029	0,910989	-0,055956	0,491071	-0,127039	0,151841	-1,621817	-8,934492	-1,143989	-2,731218	-1,339692	-1,797308	30,729890	3,557657	-0,055956	0,491071	-0,127039	38,700929	2,770741	-8,934492	-0,055956	0,491071	-0,127039	38,700929	2,770741	-8,934492
14:30:42,64	0,355022	3,485988	0,230040	-0,056051	-2,533029	0,910989	-0,056103	0,492568	-0,125474	0,030211	-1,605683	-8,912882	-1,109869	-2,753677	-1,332791	-2,946941	29,162332	3,929463	-0,056103	0,492568	-0,125474	38,696784	2,798400	-8,912882	-0,056103	0,492568	-0,125474	38,696784	2,798400	-8,912882
14:30:42,69	0,355022	3,485988	0,230040	-0,056051	-2,533029	0,910989	-0,053713	0,451790	-0,118573	0,218319	-1,693234	-8,541076	-1,097935	-2,735577	-1,338473	-2,046060	28,182915	4,038756	-0,053713	0,451790	-0,118573	35,683799	2,523233	-8,541076	-0,053713	0,451790	-0,118573	35,683799	2,523233	-8,541076
14:30:42,74	0,355008	3,486065	0,230038	-0,056018	-2,533008	0,861007	-0,075355	0,450505	-0,124255	-0,112628	-1,548721	-8,431783	-1,101174	-2,734744	-1,342777	-1,877130	28,516058	4,038973	-0,075355	0,450505	-0,124255	35,251991	4,366638	-8,431783	-0,075355	0,450505	-0,124255	35,251991	4,366638	-8,431783
14:30:42,79	0,355008	3,486065	0,230038	-0,056018	-2,533008	0,861007	-0,074456	0,453726	-0,128559	0,092827	-1,522269	-8,431567	-1,101124	-2,732660	-1,343951	-1,850691	28,525604	4,025503	-0,074456	0,453726	-0,128559	35,710336	4,322551	-8,431567	-0,074456	0,453726	-0,128559	35,710336	4,322551	-8,431567
14:30:42,84	0,355008	3,486065	0,230038	-0,056018	-2,533008	0,861007	-0,076287	0,454725	-0,129733	0,062393	-1,599344	-8,445036	-1,099785	-2,733436	-1,341999	-1,786036	28,526818	3,989890	-0,076287	0,454725	-0,129733	35,758284	4,389190	-8,445036	-0,076287	0,454725	-0,129733	35,758284	4,389190	-8,445036
14:30:42,89	0,355008	3,486065	0,230038	-0,056018	-2,533008	0,861007	-0,076285	0,453177	-0,127781	0,176252	-1,543835	-8,480649	-1,099781	-2,734818	-1,338498	-1,797897	28,536730	3,992840	-0,076285	0,453177	-0,127781	35,750648	4,444514	-8,480649	-0,076285	0,453177	-0,127781	35,750648	4,444514	-8,480649
14:30:42,94	0,355008	3,486065	0,230038	-0,056018	-2,533008	0,861007	-0,075089	0,452483	-0,124280	0,215017	-1,496885	-8,477699	-1,103315	-2,734914	-1,339255	-1,792663	28,536394	4,021682	-0,075089	0,452483	-0,124280	35,734898	4,397600	-8,477699	-0,075089	0,452483	-0,124280	35,734898	4,397600	-8,477699
14:30:42,99	0,355008	3,486065	0,230038	-0,056018	-2,533008	0,861007	-0,073239	0,455495	-0,125037	0,060687	-1,396012	-8,448857	-1,103906	-2,733235	-1,341210	-1,785035	28,532385	4,013121	-0,073239	0,455495	-0,125037	35,817059	4,353289	-8,448857	-0,073239	0,455495	-0,125037	35,817059	4,353289	-8,448857
14:30:43,04	0,355008	3,486065	0,230038	-0,056018	-2,533008	0,861007	-0,074398	0,456846	-0,126992	-0,009232	-1,447621	-8,457418	-1,101528	-2,732826	-1,340421	-1,789207	28,576978	4,029120	-0,074398	0,456846	-0,126992	35,853207	4,392588	-8,457418	-0,074398	0,456846	-0,126992	35,853207	4,392588	-8,457418
14:30:43,09	0,355008	3,486065	0,230038	-0,056018	-2,533008	0,861007	-0,075941	0,454992	-0,126203	0,123742	-1,553781	-8,441419	-1,100964	-2,733156	-1,340068	-1,807599	28,577552	3,990400	-0,075941	0,454992	-0,126203	35,840592	4,407576	-8,441419	-0,075941	0,454992	-0,126203	35,840592	4,407576	-8,441419
14:30:43,14	0,355008	3,486065	0,230038	-0,056018	-2,533008	0,861007	-0,075937	0,454338	-0,125850	0,149012	-1,569777	-8,480140	-1,102072	-2,734489	-1,338884	-1,785334	28,592669	3,994391	-0,075937	0,454338	-0,125850	35,814582	4,391249	-8,480140	-0,075937	0,454338	-0,125850	35,814582	4,391249	-8,480140
14:30:43,19	0,355008	3,486065	0,230038	-0,056018	-2,533008	0,861007	-0,074228	0,454631	-0,124666	0,158010	-1,469216	-8,476148	-1,102213	-2,729276	-1,337743	-1,829482	28,573005	4,018495	-0,074228	0,454631	-0,124666	35,846566	4,357699	-8,476148	-0,074228	0,454631	-0,124666	35,846566	4,357699	-8,476148
14:30:43,24	0,355008	3,486065	0,230038	-0,056018	-2,533008	0,861007	-0,078673	0,457359	-0,123525	-0,022954	-1,728727	-8,452044	-1,101463	-2,733388	-1,340060	-1,774721	28,599636	3,980953	-0,078673	0,457359	-0,123525	35,879756	4,447074	-8,452044	-0,078673	0,457359	-0,123525	35,879756	4,447074	-8,452044
14:30:43,29	0,355008	3,486065	0,230038	-0,056018	-2,533008	0,861007	-0,075487	0,454654	-0,125842	0,168147	-1,528979	-8,489586	-1,099214	-2,733527	-1,342001	-1,803663	28,553387	3,995854	-0,075487	0,454654	-0,125842	35,858519	4,396772	-8,489586	-0,075487	0,454654	-0,125842	35,858519	4,396772	-8,489586
14:30:43,34	0,355008	3,486065	0,230038	-0,056018	-2,533008	0,861007	-0,076490	0,452637	-0,127783	0,218516	-1,583086	-8,474685	-1,099694	-2,734746	-1,339281	-1,763579	28,549616	3,964331	-0,076490	0,452637	-0,127783	35,750540	4,421418	-8,474685	-0,076490	0,452637	-0,127783	35,750540	4,421418	-8,474685
14:30:43,39	0,355008	3,486065	0,230038	-0,056018	-2,533008	0,861007	-0,075195	0,452444	-0,125063	0,245367	-1,479134	-8,506208	-1,102661	-2,734862	-1,337340	-1,792599	28,598602	3,983868	-0,075195	0,452444	-0,125063	35,762182	4,423693	-8,506208	-0,075195	0,452444	-0,125063	35,762182	4,423693	-8,506208
14:30:43,44	0,355008	3,486065	0,230038	-0,056018	-2,533008	0,861007	-0,073611	0,454955	-0,123122	0,142677	-1,446389	-8,486671	-1,105058	-2,736186	-1,340437	-1,804417	28,592983	4,004464	-0,073611	0,454955	-0,123122	35,856653	4,332089	-8,486671	-0,073611	0,454955	-0,123122	35,856653	4,332089	-8,486671
14:30:43,49	0,355008	3,486065	0,230038	-0,056018	-2,533008	0,861007	-0,071266	0,456368	-0,126219	0,058412	-1,331861	-8,466075	-1,101454	-2,736758	-1,340843	-1,778680	28,593281	3,956543	-0,071266	0,456368	-0,126219	35,883329	4,262515	-8,466075	-0,071266	0,456368	-0,126219	35,883329	4,262515	-8,466075
14:30:43,54	0,355008	3,486065	0,230038	-0,056018	-2,533008	0,861007	-0,072573	0,452961	-0,126625	0,248704	-1,377674	-8,513996	-1,102715	-2,730061	-1,341995	-1,788013	28,588535	4,020950	-0,072573	0,452961	-0,126625	35,806169	4,319286	-8,513996	-0,072573	0,452961	-0,126625	35,806169	4,319286	-8,513996
14:30:43,59	0,355008	3,486065	0,230038	-0,056018	-2,533008	0,861007	-0,077742	0,457402	-0,127777	0,008997	-1,652198	-8,449589	-1,103860	-2,733378	-1,340074	-1,797329	28,610212	3,981120	-0,077742	0,457402	-0,127777	35,915078	4,450568	-8,449589	-0,077742	0,457402	-0,127777	35,915078	4,450568	-8,449589
14:30:43,64	0,355008	3,486065	0,230038	-0,056018	-2,533008	0,861007	-0,074297	0,456735	-0,125856	0,057810	-1,491957	-8,489419	-1,099741	-2,733630	-1,341202	-1,787360	28,591756	4,015703	-0,074297	0,456735	-0,125856	35,911510	4,340365	-8,489419	-0,074297	0,456735	-0,125856	35,911510	4,340365	-8,489419
14:30:43,69	0,355008	3,486065	0,230038	-0,056018	-2,533008	0,861007	-0,076138	0,453042	-0,126984	0,238863	-1,569813	-8,454836	-1,105010	-2,732089	-1,338514	-1,785737	28,618718	3,990007	-0,076138	0,453042	-0,126984	35,802639	4,407006	-8,454836	-0,076138	0,453042	-0,126984	35,802639	4,407006	-8,454836
14:30:43,74	0,355008	3,486065	0,230038	-0,056018	-2,533008	0,861007	-0,074838	0,458375	-0,124296	-0,014330	-1,514300	-8,480532	-1,105028	-2,733994	-1,340841	-1,794551	28,618768	3,991230	-0,074838	0,458375	-0,124296	35,968144	4,360487	-8,480532	-0,074838	0,458375	-0,124296	35,968144	4,360487	-8,480532
14:30:43,79	0,355008	3,486065	0,230038	-0,056018	-2,533008	0,861007	-0,073180	0,457439	-0,126623	0,030021	-1,435717	-8,479310	-1,104976	-2,734060	-1,342005	-1,766462	28,608975	3,976799	-0,073180	0,457439	-0,126623	35,938955	4,308878	-8,479310	-0,073180	0,457439	-0,126623	35,938955	4,308878	-8,479310
14:30:43,84	0,355008	3,486065	0,230038	-0,056018	-2,533008	0,861007	-0,073149	0,457361	-0,127787	0,039641	-1,404885	-8,493740	-1,103837	-2,734091	-1,341234	-1,783560	28,600478	3,976426	-0,073149	0,457361	-0,127787	35,942451	4,337280	-8,493740	-0,073149	0,457361	-0,127787	35,942451	4,337280	-8,493740
14:30:43,89	0,355008	3,486065	0,230038	-0,056018	-2,533008	0,861007	-0,073691	0,456359	-0,127016	0,075811	-1,443662	-8,494113	-1,104936	-2,731460	-1,338132	-1,754442	28,621882	3,965435	-0,073691	0,456359	-0,127016	35,900004	4,341102	-8,494113	-0,073691	0,456359	-0,127016	35,900004	4,341102	-8,494113
14:30:43,94	0,355008	3,486065	0,230038	-0,056018	-2,533008	0,861007	-0,075420	0,458626	-0,123914	-0,008974	-1,519025	-8,505104	-1,103224	-2,732786	-1,340849	-1,783521	28,639936	3,977755	-0,075420	0,458626	-0,123914	35,993173	4,401420	-8,505104	-0,075420	0,458626	-0,123914	35,993173	4,401420	-8,505104
14:30:43,99	0,355008	3,486065	0,230038	-0,056018	-2,533008	0,861007	-0,075128	0,456481	-0,126631	0,103667	-1,538057	-8,492785	-1,104365	-2,734360	-1,338855	-1,762254	28,622726	4,023792	-0,075128	0,456481	-0,126631	35,937424	4,359474	-8,492785	-0,075128	0,456481	-0,126631	35,937424	4,359474	-8,492785
14:30:44,04	0,355008	3,486065	0,230038	-0,056018	-2,533008	0,861007	-0,073194	0,456682	-0,124637	0,088956	-1,410497	-8,446747	-1,102230	-2,728987	-1,342318	-1,777479	28,610736	3,979597	-0,073194	0,456682	-0,124637	35,938473	4,335262	-8,446747	-0,073194	0,456682	-0,124637	35,938473	4,335262	-8,446747
14:30:44,09	0,355008	3,486065	0,230038	-0,056018	-2,533008	0,861007	-0,078914	0,457520	-0,128099	0,027396	-1,715120	-8,490942	-1,103854	-2,734729	-1,340464	-1,797793	28,607019	3,971370	-0,078914	0,457520	-0,128099	35,942678	4,479647	-8,490942	-0,078914	0,457520	-0,128099	35,942678	4,479647	-8,490942
14:30:44,14	0,355008	3,486065	0,230038	-0,056018	-2,533008	0,861007	-0,073130	0,456055	-0,126246	0,090178	-1,430048	-8,499169	-1,104315	-2,731583	-1,340475	-1,743838	28,638602	3,943150	-0,073130	0,456055	-0,126246	35,890491	4,310619	-8,499169	-0,073130	0,456055	-0,126246	35,890491	4,310619	-8,499169
14:30:44,19	0,355008	3,486065	0,230038	-0,056018	-2,533008	0,861007	-0,075624	0,458027	-0,126257	0,041977	-1,528825	-8,527389	-1,105590	-2,735400	-1,342369	-1,789945	28,647433	4,016950	-0,075624	0,458027	-0,126257	35,997071	4,407657	-8,527389	-0,075624	0,458027	-0,126257	35,997071	4,407657	-8,527389
14:30:44,24	0,355008	3,486065	0,230038	-0,056018	-2,533008	0,861007	-0,071680	0,457223	-0,128151	0,068378	-1,368089	-8,453589	-1,106750	-2,732506	-1,340833	-1,764963	28,607145	3,995317	-0,071680	0,457223	-0,128151	35,960360	4,258799	-8,453589	-0,071680	0,457223	-0,128151	35,960360	4,258799	-8,453589
14:30:44,30	0,355008	3,486065	0,230038	-0,056018	-2,533008	0,861007	-0,073607	0,459674	-0,126615	-0,081507	-1,426534	-8,475223	-1,100827	-2,730390	-1,339658	-1,744095	28,600090	3,995499	-0,073607	0,459674	-0,126615	36,002928	4,351653	-8,475223	-0,073607	0,459674	-0,126615	36,002928	4,351653	-8,475223
14:30:44,35	0,355008	3,486065	0,230038	-0,056018	-2,533008	0,861007	-0,078401	0,455602	-0,125440	0,134556	-1,654197	-8,475040	-1,102643	-2,733515	-1,339648	-1,769594	28,588766	4,009150	-0,078401	0,455602	-0,125440	35,899348	4,500282	-8,475040	-0,078401	0,455602	-0,125440	35,899348	4,500282	-8,475040
14:30:44,40	0,355008	3,486065	0,230038	-0,056018	-2,533008	0,861007	-0,074787	0,455613	-0,125430	0,111453	-1,482678	-8,461389	-1,101496	-2,733801	-1,342362	-1,759404	28,531530	4,009019	-0,074787	0,455613	-0,125430	35,877070	4,388083	-8,461389	-0,074787	0,455613	-0,125430	35,877070	4,388083	-8,461389
14:30:44,45	0,355008	3,486065	0,230038	-0,056018	-2,533008	0,861007	-0,075112	0,454476	-0,128144	0,126098	-1,462166	-8,461520	-1,075243	-2,774480	-1,329331	-3,995146	27,133811	4,407401	-0,075112	0,454476	-0,128144	35,802470	4,434154	-8,461520	-0,075112	0,454476	-0,128144	35,802470	4,434154	-8,461520
14:30:44,50	0,355008	3,486065	0,230038	-0,056018	-2,533008	0,861007	-0,053010	0,411401	-0,115112	0,037664	-1,550178	-8,063138	-1,070182	-2,767266	-1,330392	-3,719320	26,670993	4,578062	-0,053010	0,411401	-0,115112	32,332654	2,611086	-8,063138	-0,053010	0,411401	-0,115112	32,332654	2,611086	-8,063138
14:30:44,55	0,355093	3,486062	0,230048	-0,056035	-2,533020	0,810951	-0,061788	0,410625	-0,116174	-0,184901	-1,536367	-7,892477	-1,071370	-2,764468	-1,331316	-3,411178	26,945691	4,473028	-0,061788	0,410625	-0,116174	32,049200	3,313991	-7,892477	-0,061788	0,410625	-0,116174	32,049200	3,313991	-7,892477
14:30:44,60	0,355093	3,486062	0,230048	-0,056035	-2,533020	0,810951	-0,063617	0,413053	-0,117098	0,080828	-1,501975	-7,997511	-1,070772	-2,766684	-1,328165	-3,421440	26,969286	4,520198	-0,063617	0,413053	-0,117098	32,505498	3,491975	-7,997511	-0,063617	0,413053	-0,117098	32,505498	3,491975	-7,997511
14:30:44,65	0,355093	3,486062	0,230048	-0,056035	-2,533020	0,810951	-0,061997	0,411427	-0,113947	0,180686	-1,438408	-7,950341	-1,071261	-2,765062	-1,327770	-3,374319	26,975053	4,510124	-0,061997	0,411427	-0,113947	32,477711	3,428354	-7,950341	-0,061997	0,411427	-0,113947	32,477711	3,428354	-7,950341
14:30:44,70	0,355093	3,486062	0,230048	-0,056035	-2,533020	0,810951	-0,063157	0,412661	-0,113552	0,145056	-1,460816	-7,960415	-1,069489	-2,758370	-1,327820	-3,372350	27,015345	4,478808	-0,063157	0,412661	-0,113552	32,538976	3,497024	-7,960415	-0,063157	0,412661	-0,113552	32,538976	3,497024	-7,960415
14:30:44,75	0,355093	3,486062	0,230048	-0,056035	-2,533020	0,810951	-0,069838	0,414473	-0,113602	0,086743	-1,826684	-7,991731	-1,073550	-2,756944	-1,327025	-3,337338	27,011090	4,496718	-0,069838	0,414473	-0,113602	32,622855	3,655638	-7,991731	-0,069838	0,414473	-0,113602	32,622855	3,655638	-7,991731
14:30:44,80	0,355093	3,486062	0,230048	-0,056035	-2,533020	0,810951	-0,069043	0,418703	-0,112807	-0,119415	-1,752859	-7,973821	-1,075296	-2,762400	-1,329731	-3,345427	27,035463	4,493272	-0,069043	0,418703	-0,112807	32,748781	3,667001	-7,973821	-0,069043	0,418703	-0,112807	32,748781	3,667001	-7,973821
14:30:44,85	0,355093	3,486062	0,230048	-0,056035	-2,533020	0,810951	-0,063446	0,417487	-0,115513	-0,039122	-1,480992	-7,977267	-1,071189	-2,761930	-1,331273	-3,343483	27,023407	4,504274	-0,063446	0,417487	-0,115513	32,733622	3,499482	-7,977267	-0,063446	0,417487	-0,115513	32,733622	3,499482	-7,977267
14:30:44,90	0,355093	3,486062	0,230048	-0,056035	-2,533020	0,810951	-0,065906	0,414165	-0,117055	0,124140	-1,601215	-7,966265	-1,071219	-2,764295	-1,326586	-3,359601	26,994526	4,529378	-0,065906	0,414165	-0,117055	32,636125	3,572390	-7,966265	-0,065906	0,414165	-0,117055	32,636125	3,572390	-7,966265
14:30:44,95	0,355093	3,486062	0,230048	-0,056035	-2,533020	0,810951	-0,063842	0,413009	-0,112368	0,151209	-1,493437	-7,941162	-1,033427	-2,788314	-1,316859	-4,668152	25,238383	4,863966	-0,063842	0,413009	-0,112368	32,572407	3,518192	-7,941162	-0,063842	0,413009	-0,112368	32,572407	3,518192	-7,941162
14:30:45,00	0,355093	3,486062	0,230048	-0,056035	-2,533020	0,810951	-0,061937	0,368271	-0,102641	0,302458	-1,649525	-7,606573	-1,016253	-2,774806	-1,322861	-3,961867	24,321840	5,017665	-0,061937	0,368271	-0,102641	29,211704	3,212535	-7,606573	-0,061937	0,368271	-0,102641	29,211704	3,212535	-7,606573
14:30:45,05	0,354958	3,486031	0,230035	-0,056009	-2,532999	0,760983	-0,082223	0,360151	-0,108643	0,284050	-1,634439	-7,452874	-1,026985	-2,768583	-1,328597	-3,584036	24,704731	4,970464	-0,082223	0,360151	-0,108643	28,555939	4,820032	-7,452874	-0,082223	0,360151	-0,108643	28,555939	4,820032	-7,452874
14:30:45,10	0,354958	3,486031	0,230035	-0,056009	-2,532999	0,760983	-0,082246	0,372557	-0,114379	0,159475	-1,499902	-7,500075	-1,025829	-2,769101	-1,329744	-3,592284	24,709220	4,995739	-0,082246	0,372557	-0,114379	29,405192	4,956424	-7,500075	-0,082246	0,372557	-0,114379	29,405192	4,956424	-7,500075
14:30:45,15	0,354958	3,486031	0,230035	-0,056009	-2,532999	0,760983	-0,082375	0,371297	-0,115526	0,224758	-1,515983	-7,474800	-1,027599	-2,768054	-1,330528	-3,593221	24,720309	4,996430	-0,082375	0,371297	-0,115526	29,371566	4,950447	-7,474800	-0,082375	0,371297	-0,115526	29,371566	4,950447	-7,474800
14:30:45,20	0,354958	3,486031	0,230035	-0,056009	-2,532999	0,760983	-0,082397	0,373354	-0,116310	0,126944	-1,523472	-7,474109	-1,028114	-2,766995	-1,326287	-3,582560	24,758603	4,951429	-0,082397	0,373354	-0,116310	29,435204	4,944668	-7,474109	-0,082397	0,373354	-0,116310	29,435204	4,944668	-7,474109
14:30:45,25	0,354958	3,486031	0,230035	-0,056009	-2,532999	0,760983	-0,083057	0,374328	-0,112069	0,114746	-1,567707	-7,519111	-1,029868	-2,766005	-1,329371	-3,561183	24,750213	4,981731	-0,083057	0,374328	-0,112069	29,499531	4,952246	-7,519111	-0,083057	0,374328	-0,112069	29,499531	4,952246	-7,519111
14:30:45,30	0,354958	3,486031	0,230035	-0,056009	-2,532999	0,760983	-0,083037	0,376343	-0,115153	0,013438	-1,543974	-7,488808	-1,030376	-2,769171	-1,328567	-3,530143	24,740066	4,980040	-0,083037	0,376343	-0,115153	29,556327	4,974430	-7,488808	-0,083037	0,376343	-0,115153	29,556327	4,974430	-7,488808
14:30:45,35	0,354958	3,486031	0,230035	-0,056009	-2,532999	0,760983	-0,080041	0,375200	-0,114349	0,079586	-1,356208	-7,490499	-1,029240	-2,769457	-1,328983	-3,565708	24,780179	4,962717	-0,080041	0,375200	-0,114349	29,532780	4,926982	-7,490499	-0,080041	0,375200	-0,114349	29,532780	4,926982	-7,490499
14:30:45,40	0,354958	3,486031	0,230035	-0,056009	-2,532999	0,760983	-0,080362	0,374073	-0,114765	0,155150	-1,423774	-7,507822	-1,026798	-2,768284	-1,327813	-3,520516	24,759795	4,942103	-0,080362	0,374073	-0,114765	29,519868	4,884640	-7,507822	-0,080362	0,374073	-0,114765	29,519868	4,884640	-7,507822
14:30:45,45	0,354958	3,486031	0,230035	-0,056009	-2,532999	0,760983	-0,082598	0,372545	-0,113595	0,239552	-1,490713	-7,528436	-1,029167	-2,765365	-1,327418	-3,530142	24,802701	4,977276	-0,082598	0,372545	-0,113595	29,484318	4,993222	-7,528436	-0,082598	0,372545	-0,113595	29,484318	4,993222	-7,528436
14:30:45,50	0,354958	3,486031	0,230035	-0,056009	-2,532999	0,760983	-0,083941	0,376056	-0,113200	0,089328	-1,590369	-7,493263	-1,029257	-2,767495	-1,329427	-3,573582	24,776722	4,905104	-0,083941	0,376056	-0,113200	29,609702	4,999037	-7,493263	-0,083941	0,376056	-0,113200	29,609702	4,999037	-7,493263
14:30:45,55	0,354958	3,486031	0,230035	-0,056009	-2,532999	0,760983	-0,082052	0,375069	-0,115209	0,096444	-1,516743	-7,565435	-1,027390	-2,767388	-1,327851	-3,521887	24,752585	4,898334	-0,082052	0,375069	-0,115209	29,539324	4,924333	-7,565435	-0,082052	0,375069	-0,115209	29,539324	4,924333	-7,565435
14:30:45,60	0,354958	3,486031	0,230035	-0,056009	-2,532999	0,760983	-0,083079	0,373505	-0,113633	0,182683	-1,513303	-7,572205	-1,026818	-2,769523	-1,327059	-3,543152	24,776071	4,917986	-0,083079	0,373505	-0,113633	29,502838	5,008384	-7,572205	-0,083079	0,373505	-0,113633	29,502838	5,008384	-7,572205
14:30:45,65	0,354958	3,486031	0,230035	-0,056009	-2,532999	0,760983	-0,081515	0,371942	-0,112841	0,273652	-1,462149	-7,552554	-1,030340	-2,766295	-1,325113	-3,534012	24,788583	4,941204	-0,081515	0,371942	-0,112841	29,471133	4,936786	-7,552554	-0,081515	0,371942	-0,112841	29,471133	4,936786	-7,552554
14:30:45,70	0,354958	3,486031	0,230035	-0,056009	-2,532999	0,760983	-0,082550	0,376607	-0,110895	0,046514	-1,514305	-7,529335	-1,028606	-2,766357	-1,329771	-3,540312	24,790281	4,949294	-0,082550	0,376607	-0,110895	29,610142	4,965871	-7,529335	-0,082550	0,376607	-0,110895	29,610142	4,965871	-7,529335
14:30:45,75	0,354958	3,486031	0,230035	-0,056009	-2,532999	0,760983	-0,083363	0,375074	-0,115553	0,124538	-1,562910	-7,521245	-1,029197	-2,766084	-1,329377	-3,539033	24,786446	4,958546	-0,083363	0,375074	-0,115553	29,567844	4,981123	-7,521245	-0,083363	0,375074	-0,115553	29,567844	4,981123	-7,521245
14:30:45,80	0,354958	3,486031	0,230035	-0,056009	-2,532999	0,760983	-0,083304	0,375723	-0,115159	0,088125	-1,556785	-7,511993	-1,030341	-2,768264	-1,327035	-3,531768	24,782180	4,956389	-0,083304	0,375723	-0,115159	29,582354	4,982569	-7,511993	-0,083304	0,375723	-0,115159	29,582354	4,982569	-7,511993
14:30:45,85	0,354958	3,486031	0,230035	-0,056009	-2,532999	0,760983	-0,080844	0,375623	-0,112817	0,093251	-1,420469	-7,514150	-1,032032	-2,767794	-1,326243	-3,507077	24,816050	4,966206	-0,080844	0,375623	-0,112817	29,579647	4,925818	-7,514150	-0,080844	0,375623	-0,112817	29,579647	4,925818	-7,514150
14:30:45,91	0,354958	3,486031	0,230035	-0,056009	-2,532999	0,760983	-0,080406	0,377322	-0,112025	0,046553	-1,393239	-7,504333	-1,028017	-2,763552	-1,328611	-3,527341	24,768046	4,948260	-0,080406	0,377322	-0,112025	29,666364	4,918656	-7,504333	-0,080406	0,377322	-0,112025	29,666364	4,918656	-7,504333
14:30:45,96	0,354958	3,486031	0,230035	-0,056009	-2,532999	0,760983	-0,086087	0,375966	-0,114393	0,065372	-1,682205	-7,522279	-1,028553	-2,764420	-1,327849	-3,519981	24,796652	4,919345	-0,086087	0,375966	-0,114393	29,578719	5,075658	-7,522279	-0,086087	0,375966	-0,114393	29,578719	5,075658	-7,522279
14:30:46,01	0,354958	3,486031	0,230035	-0,056009	-2,532999	0,760983	-0,085067	0,375996	-0,113631	0,092265	-1,637072	-7,551194	-1,026125	-2,766324	-1,328989	-3,489128	24,795879	4,919834	-0,085067	0,375996	-0,113631	29,607967	5,040687	-7,551194	-0,085067	0,375996	-0,113631	29,607967	5,040687	-7,551194
14:30:46,06	0,354958	3,486031	0,230035	-0,056009	-2,532999	0,760983	-0,084632	0,372942	-0,114771	0,265846	-1,587364	-7,550705	-1,028502	-2,764260	-1,330510	-3,485614	24,803140	4,978993	-0,084632	0,372942	-0,114771	29,541785	5,056276	-7,550705	-0,084632	0,372942	-0,114771	29,541785	5,056276	-7,550705
14:30:46,11	0,354958	3,486031	0,230035	-0,056009	-2,532999	0,760983	-0,085231	0,376032	-0,116292	0,113204	-1,619082	-7,491546	-1,025043	-2,765173	-1,330127	-3,506565	24,751676	4,972944	-0,085231	0,376032	-0,116292	29,631719	5,071552	-7,491546	-0,085231	0,376032	-0,116292	29,631719	5,071552	-7,491546
14:30:46,16	0,354958	3,486031	0,230035	-0,056009	-2,532999	0,760983	-0,086170	0,372580	-0,115909	0,237672	-1,660337	-7,497596	-1,030906	-2,768262	-1,328197	-3,532070	24,823719	4,963178	-0,086170	0,372580	-0,115909	29,485192	5,104032	-7,497596	-0,086170	0,372580	-0,115909	29,485192	5,104032	-7,497596
14:30:46,21	0,354958	3,486031	0,230035	-0,056009	-2,532999	0,760983	-0,080564	0,376113	-0,113979	0,103567	-1,426916	-7,507362	-1,029084	-2,767124	-1,325097	-3,521236	24,851459	4,948016	-0,080564	0,376113	-0,113979	29,628469	4,897355	-7,507362	-0,080564	0,376113	-0,113979	29,628469	4,897355	-7,507362
14:30:46,26	0,354958	3,486031	0,230035	-0,056009	-2,532999	0,760983	-0,082460	0,375104	-0,110879	0,185479	-1,529973	-7,522523	-1,027920	-2,764555	-1,326263	-3,509490	24,826543	4,953234	-0,082460	0,375104	-0,110879	29,631169	4,943100	-7,522523	-0,082460	0,375104	-0,110879	29,631169	4,943100	-7,522523
14:30:46,31	0,354958	3,486031	0,230035	-0,056009	-2,532999	0,760983	-0,085266	0,375381	-0,112045	0,155392	-1,653295	-7,517305	-1,026740	-2,765225	-1,329353	-3,495650	24,805010	4,964078	-0,085266	0,375381	-0,112045	29,622794	5,040109	-7,517305	-0,085266	0,375381	-0,112045	29,622794	5,040109	-7,517305
14:30:46,36	0,354958	3,486031	0,230035	-0,056009	-2,532999	0,760983	-0,085276	0,374024	-0,115135	0,214203	-1,631066	-7,506461	-1,027875	-2,763269	-1,329376	-3,475282	24,810126	4,935069	-0,085276	0,374024	-0,115135	29,575118	5,063128	-7,506461	-0,085276	0,374024	-0,115135	29,575118	5,063128	-7,506461
14:30:46,41	0,354958	3,486031	0,230035	-0,056009	-2,532999	0,760983	-0,086404	0,375985	-0,115158	0,126867	-1,674597	-7,535470	-1,028533	-2,767563	-1,328999	-3,523173	24,816268	4,925088	-0,086404	0,375985	-0,115158	29,641689	5,108079	-7,535470	-0,086404	0,375985	-0,115158	29,641689	5,108079	-7,535470
14:30:46,46	0,354958	3,486031	0,230035	-0,056009	-2,532999	0,760983	-0,082356	0,374408	-0,114781	0,190231	-1,508650	-7,545451	-1,030854	-2,766211	-1,328194	-3,505772	24,833322	4,963526	-0,082356	0,374408	-0,114781	29,581278	4,956262	-7,545451	-0,082356	0,374408	-0,114781	29,581278	4,956262	-7,545451
14:30:46,51	0,354958	3,486031	0,230035	-0,056009	-2,532999	0,760983	-0,082365	0,377094	-0,113976	0,074066	-1,502610	-7,507013	-1,029085	-2,765951	-1,328193	-3,498857	24,815641	4,958387	-0,082365	0,377094	-0,113976	29,675908	4,963062	-7,507013	-0,082365	0,377094	-0,113976	29,675908	4,963062	-7,507013
14:30:46,56	0,354958	3,486031	0,230035	-0,056009	-2,532999	0,760983	-0,083475	0,375692	-0,113975	0,135083	-1,545502	-7,512152	-1,030261	-2,764622	-1,327451	-3,504008	24,827303	4,924440	-0,083475	0,375692	-0,113975	29,626917	5,007306	-7,512152	-0,083475	0,375692	-0,113975	29,626917	5,007306	-7,512152
14:30:46,61	0,354958	3,486031	0,230035	-0,056009	-2,532999	0,760983	-0,084038	0,377375	-0,113233	0,055090	-1,585070	-7,546099	-1,030855	-2,767483	-1,330927	-3,505952	24,830040	4,940671	-0,084038	0,377375	-0,113233	29,679040	5,011934	-7,546099	-0,084038	0,377375	-0,113233	29,679040	5,011934	-7,546099
14:30:46,66	0,354958	3,486031	0,230035	-0,056009	-2,532999	0,760983	-0,081263	0,376459	-0,116709	0,104153	-1,443834	-7,529868	-1,004905	-2,804293	-1,308884	-5,634742	23,607756	5,306311	-0,081263	0,376459	-0,116709	29,656147	4,935350	-7,529868	-0,081263	0,376459	-0,116709	29,656147	4,935350	-7,529868
14:30:46,71	0,354958	3,486031	0,230035	-0,056009	-2,532999	0,760983	-0,062360	0,335580	-0,094666	0,106902	-1,693319	-7,164229	-0,987369	-2,796062	-1,305376	-5,059797	22,681125	5,490868	-0,062360	0,335580	-0,094666	26,449948	3,201976	-7,164229	-0,062360	0,335580	-0,094666	26,449948	3,201976	-7,164229
14:30:46,76	0,355033	3,486035	0,230029	-0,056042	-2,533027	0,710972	-0,078256	0,324509	-0,091158	0,167580	-1,558665	-6,979671	-0,995258	-2,788959	-1,315331	-4,660597	22,917765	5,504938	-0,078256	0,324509	-0,091158	25,641555	4,584446	-6,979671	-0,078256	0,324509	-0,091158	25,641555	4,584446	-6,979671
14:30:46,81	0,355033	3,486035	0,230029	-0,056042	-2,533027	0,710972	-0,080463	0,334893	-0,101113	0,032173	-1,446027	-6,965601	-0,994079	-2,783518	-1,312695	-4,669606	22,944555	5,427774	-0,080463	0,334893	-0,101113	26,321254	4,870326	-6,965601	-0,080463	0,334893	-0,101113	26,321254	4,870326	-6,965601
14:30:46,86	0,355033	3,486035	0,230029	-0,056042	-2,533027	0,710972	-0,085765	0,336592	-0,098477	-0,037491	-1,742919	-7,042766	-0,995239	-2,789093	-1,311121	-4,701032	23,011853	5,442802	-0,085765	0,336592	-0,098477	26,384981	4,989628	-7,042766	-0,085765	0,336592	-0,098477	26,384981	4,989628	-7,042766
14:30:46,91	0,355033	3,486035	0,230029	-0,056042	-2,533027	0,710972	-0,080357	0,334810	-0,096903	0,097760	-1,522548	-7,027737	-0,990500	-2,788195	-1,314199	-4,674622	23,003582	5,464472	-0,080357	0,334810	-0,096903	26,380318	4,785441	-7,027737	-0,080357	0,334810	-0,096903	26,380318	4,785441	-7,027737
14:30:46,96	0,355033	3,486035	0,230029	-0,056042	-2,533027	0,710972	-0,083504	0,331154	-0,099981	0,293900	-1,659204	-7,006067	-0,995056	-2,786173	-1,312268	-4,619957	23,050527	5,434681	-0,083504	0,331154	-0,099981	26,289483	4,895853	-7,006067	-0,083504	0,331154	-0,099981	26,289483	4,895853	-7,006067
14:30:47,01	0,355033	3,486035	0,230029	-0,056042	-2,533027	0,710972	-0,082977	0,336111	-0,098050	0,104140	-1,607928	-7,035858	-0,995026	-2,786364	-1,313410	-4,592410	23,021330	5,448669	-0,082977	0,336111	-0,098050	26,488824	4,905755	-7,035858	-0,082977	0,336111	-0,098050	26,488824	4,905755	-7,035858
14:30:47,06	0,355033	3,486035	0,230029	-0,056042	-2,533027	0,710972	-0,082827	0,335990	-0,099192	0,098912	-1,561673	-7,021870	-0,997390	-2,785578	-1,311490	-4,611499	23,057842	5,438884	-0,082827	0,335990	-0,099192	26,474108	4,940234	-7,021870	-0,082827	0,335990	-0,099192	26,474108	4,940234	-7,021870
14:30:47,11	0,355033	3,486035	0,230029	-0,056042	-2,533027	0,710972	-0,082326	0,338430	-0,097272	-0,005894	-1,570401	-7,031655	-0,991017	-2,787334	-1,311882	-4,647788	23,006177	5,433837	-0,082326	0,338430	-0,097272	26,560845	4,892166	-7,031655	-0,082326	0,338430	-0,097272	26,560845	4,892166	-7,031655
14:30:47,16	0,355033	3,486035	0,230029	-0,056042	-2,533027	0,710972	-0,083991	0,332032	-0,097664	0,263879	-1,662616	-7,036702	-0,956951	-2,813754	-1,299212	-6,035055	21,212746	5,845194	-0,083991	0,332032	-0,097664	26,328428	4,930715	-7,036702	-0,083991	0,332032	-0,097664	26,328428	4,930715	-7,036702
14:30:47,21	0,355033	3,486035	0,230029	-0,056042	-2,533027	0,710972	-0,078144	0,289320	-0,084994	0,238135	-1,663243	-6,625345	-0,962684	-2,812085	-1,306115	-5,919868	21,170847	5,918802	-0,078144	0,289320	-0,084994	22,949760	4,471067	-6,625345	-0,078144	0,289320	-0,084994	22,949760	4,471067	-6,625345
14:30:47,26	0,355082	3,485987	0,230032	-0,056025	-2,533030	0,660990	-0,076723	0,295119	-0,091897	-0,042124	-1,468617	-6,551737	-0,965414	-2,805497	-1,310679	-5,648479	21,546096	5,931316	-0,076723	0,295119	-0,091897	23,124751	4,554099	-6,551737	-0,076723	0,295119	-0,091897	23,124751	4,554099	-6,551737
14:30:47,31	0,355082	3,485987	0,230032	-0,056025	-2,533030	0,660990	-0,081063	0,300778	-0,096461	0,124292	-1,646892	-6,539223	-0,965942	-2,806767	-1,307592	-5,631195	21,535837	5,885045	-0,081063	0,300778	-0,096461	23,735377	4,716515	-6,539223	-0,081063	0,300778	-0,096461	23,735377	4,716515	-6,539223
14:30:47,36	0,355082	3,485987	0,230032	-0,056025	-2,533030	0,660990	-0,079699	0,300601	-0,093374	0,133287	-1,555898	-6,585494	-0,965922	-2,804959	-1,304439	-5,611552	21,522931	5,940925	-0,079699	0,300601	-0,093374	23,730427	4,700482	-6,585494	-0,079699	0,300601	-0,093374	23,730427	4,700482	-6,585494
14:30:47,41	0,355082	3,485987	0,230032	-0,056025	-2,533030	0,660990	-0,081275	0,301487	-0,090221	0,085853	-1,614370	-6,529615	-0,964099	-2,802378	-1,310282	-5,571718	21,524365	5,910899	-0,081275	0,301487	-0,090221	23,752553	4,765703	-6,529615	-0,081275	0,301487	-0,090221	23,752553	4,765703	-6,529615
14:30:47,46	0,355082	3,485987	0,230032	-0,056025	-2,533030	0,660990	-0,084422	0,301199	-0,096064	0,121981	-1,744232	-6,559640	-0,963457	-2,801274	-1,310311	-5,555330	21,541042	5,867951	-0,084422	0,301199	-0,096064	23,766084	4,882877	-6,559640	-0,084422	0,301199	-0,096064	23,766084	4,882877	-6,559640
14:30:47,51	0,355082	3,485987	0,230032	-0,056025	-2,533030	0,660990	-0,085698	0,301195	-0,096093	0,144817	-1,804758	-6,602589	-0,964592	-2,805373	-1,305612	-5,556906	21,556456	5,893868	-0,085698	0,301195	-0,096093	23,788619	4,922559	-6,602589	-0,085698	0,301195	-0,096093	23,788619	4,922559	-6,602589
14:30:47,56	0,355082	3,485987	0,230032	-0,056025	-2,533030	0,660990	-0,081582	0,300128	-0,091394	0,212871	-1,599759	-6,576671	-0,967061	-2,806134	-1,305616	-5,605663	21,547667	5,917776	-0,081582	0,300128	-0,091394	23,772901	4,804394	-6,576671	-0,081582	0,300128	-0,091394	23,772901	4,804394	-6,576671
14:30:47,61	0,355082	3,485987	0,230032	-0,056025	-2,533030	0,660990	-0,079688	0,301886	-0,091398	0,089458	-1,539130	-6,552763	-0,965831	-2,809696	-1,308315	-5,599673	21,587917	5,920330	-0,079688	0,301886	-0,091398	23,787501	4,716388	-6,552763	-0,079688	0,301886	-0,091398	23,787501	4,716388	-6,552763
14:30:47,66	0,355082	3,485987	0,230032	-0,056025	-2,533030	0,660990	-0,077218	0,299040	-0,094097	0,275305	-1,425625	-6,550209	-0,964147	-2,803068	-1,306932	-5,569075	21,549750	5,881272	-0,077218	0,299040	-0,094097	23,749933	4,635993	-6,550209	-0,077218	0,299040	-0,094097	23,749933	4,635993	-6,550209
14:30:47,71	0,355082	3,485987	0,230032	-0,056025	-2,533030	0,660990	-0,083800	0,300895	-0,092714	0,161082	-1,722289	-6,589267	-0,965199	-2,804508	-1,307568	-5,552851	21,533026	5,879754	-0,083800	0,300895	-0,092714	23,781339	4,855990	-6,589267	-0,083800	0,300895	-0,092714	23,781339	4,855990	-6,589267
14:30:47,76	0,355082	3,485987	0,230032	-0,056025	-2,533030	0,660990	-0,082027	0,301086	-0,093350	0,144755	-1,607715	-6,590785	-0,967495	-2,800115	-1,308358	-5,533155	21,595210	5,882279	-0,082027	0,301086	-0,093350	23,780042	4,831435	-6,590785	-0,082027	0,301086	-0,093350	23,780042	4,831435	-6,590785
14:30:47,81	0,355082	3,485987	0,230032	-0,056025	-2,533030	0,660990	-0,084683	0,305271	-0,094140	-0,009146	-1,759846	-6,588261	-0,966865	-2,803246	-1,304457	-5,530241	21,596088	5,879548	-0,084683	0,305271	-0,094140	23,954637	4,887776	-6,588261	-0,084683	0,305271	-0,094140	23,954637	4,887776	-6,588261
14:30:47,86	0,355082	3,485987	0,230032	-0,056025	-2,533030	0,660990	-0,082287	0,303160	-0,090239	0,102861	-1,633171	-6,590992	-0,966351	-2,802697	-1,308748	-5,556326	21,596551	5,877766	-0,082287	0,303160	-0,090239	23,900903	4,826368	-6,590992	-0,082287	0,303160	-0,090239	23,900903	4,826368	-6,590992
14:30:47,91	0,355082	3,485987	0,230032	-0,056025	-2,533030	0,660990	-0,083019	0,302990	-0,094530	0,099064	-1,694058	-6,592773	-0,961000	-2,806270	-1,308321	-5,538753	21,585968	5,887072	-0,083019	0,302990	-0,094530	23,883754	4,822945	-6,592773	-0,083019	0,302990	-0,094530	23,883754	4,822945	-6,592773
14:30:47,96	0,355082	3,485987	0,230032	-0,056025	-2,533030	0,660990	-0,082601	0,296569	-0,094103	0,432554	-1,651782	-6,583467	-0,966304	-2,802931	-1,305254	-5,540088	21,586894	5,860602	-0,082601	0,296569	-0,094103	23,713232	4,832362	-6,583467	-0,082601	0,296569	-0,094103	23,713232	4,832362	-6,583467
14:30:48,01	0,355082	3,485987	0,230032	-0,056025	-2,533030	0,660990	-0,082840	0,302831	-0,091035	0,107051	-1,665869	-6,609937	-0,965759	-2,803667	-1,308331	-5,555181	21,597265	5,906554	-0,082840	0,302831	-0,091035	23,879315	4,837097	-6,609937	-0,082840	0,302831	-0,091035	23,879315	4,837097	-6,609937
14:30:48,06	0,355082	3,485987	0,230032	-0,056025	-2,533030	0,660990	-0,082475	0,301992	-0,094113	0,152126	-1,665123	-6,563986	-0,965719	-2,804920	-1,306801	-5,555156	21,620015	5,867411	-0,082475	0,301992	-0,094113	23,858510	4,809157	-6,563986	-0,082475	0,301992	-0,094113	23,858510	4,809157	-6,563986
14:30:48,11	0,355082	3,485987	0,230032	-0,056025	-2,533030	0,660990	-0,081410	0,301330	-0,092583	0,206260	-1,621106	-6,603128	-0,965707	-2,801234	-1,304465	-5,532414	21,590692	5,879901	-0,081410	0,301330	-0,092583	23,860684	4,769586	-6,603128	-0,081410	0,301330	-0,092583	23,860684	4,769586	-6,603128
14:30:48,16	0,355082	3,485987	0,230032	-0,056025	-2,533030	0,660990	-0,084609	0,303163	-0,090247	0,096934	-1,753073	-6,590639	-0,962709	-2,804780	-1,304843	-5,520332	21,593853	5,860719	-0,084609	0,303163	-0,090247	23,895229	4,888703	-6,590639	-0,084609	0,303163	-0,090247	23,895229	4,888703	-6,590639
14:30:48,21	0,355082	3,485987	0,230032	-0,056025	-2,533030	0,660990	-0,081594	0,304795	-0,090656	0,013979	-1,593548	-6,625102	-0,968627	-2,803029	-1,304874	-5,529062	21,590961	5,845437	-0,081594	0,304795	-0,090656	23,940386	4,811587	-6,625102	-0,081594	0,304795	-0,090656	23,940386	4,811587	-6,625102
14:30:48,26	0,355082	3,485987	0,230032	-0,056025	-2,533030	0,660990	-0,081594	0,304795	-0,090656	0,013979	-1,593548	-6,625102	-0,966792	-2,800890	-1,306407	-5,502805	21,638032	5,867622	-0,081594	0,304795	-0,090656	23,940386	4,811587	-6,625102	-0,081594	0,304795	-0,090656	23,940386	4,811587	-6,625102
14:30:48,31	0,355082	3,485987	0,230032	-0,056025	-2,533030	0,660990	-0,084364	0,304275	-0,092189	0,094890	-1,738359	-6,602917	-0,967996	-2,801589	-1,304500	-5,528481	21,649847	5,832877	-0,084364	0,304275	-0,092189	23,980511	4,884182	-6,602917	-0,084364	0,304275	-0,092189	23,980511	4,884182	-6,602917
14:30:48,36	0,355082	3,485987	0,230032	-0,056025	-2,533030	0,660990	-0,083157	0,304968	-0,090282	0,056267	-1,703738	-6,637662	-0,968596	-2,803644	-1,305999	-5,509381	21,591021	5,884596	-0,083157	0,304968	-0,090282	23,996260	4,824053	-6,637662	-0,083157	0,304968	-0,090282	23,996260	4,824053	-6,637662
14:30:48,41	0,355082	3,485987	0,230032	-0,056025	-2,533030	0,660990	-0,081077	0,304461	-0,091781	0,041254	-1,549625	-6,585943	-0,966299	-2,806921	-1,305229	-5,546995	21,587145	5,874610	-0,081077	0,304461	-0,091781	23,941419	4,814888	-6,585943	-0,081077	0,304461	-0,091781	23,941419	4,814888	-6,585943
14:30:48,46	0,355082	3,485987	0,230032	-0,056025	-2,533030	0,660990	-0,079387	0,300833	-0,091011	0,207752	-1,492413	-6,595929	-0,969137	-2,802782	-1,304854	-5,517136	21,671455	5,867210	-0,079387	0,300833	-0,091011	23,823111	4,739481	-6,595929	-0,079387	0,300833	-0,091011	23,823111	4,739481	-6,595929
14:30:48,51	0,355082	3,485987	0,230032	-0,056025	-2,533030	0,660990	-0,081552	0,305360	-0,090636	0,060285	-1,621296	-6,603330	-0,968605	-2,804695	-1,304071	-5,536991	21,636533	5,875317	-0,081552	0,305360	-0,090636	24,031025	4,780561	-6,603330	-0,081552	0,305360	-0,090636	24,031025	4,780561	-6,603330
14:30:48,56	0,355082	3,485987	0,230032	-0,056025	-2,533030	0,660990	-0,080162	0,303943	-0,089853	0,093799	-1,548757	-6,595222	-0,965089	-2,804556	-1,307949	-5,530917	21,617328	5,877627	-0,080162	0,303943	-0,089853	23,953302	4,743996	-6,595222	-0,080162	0,303943	-0,089853	23,953302	4,743996	-6,595222
14:30:48,61	0,355082	3,485987	0,230032	-0,056025	-2,533030	0,660990	-0,082041	0,300968	-0,093731	0,234915	-1,631565	-6,592912	-0,966854	-2,805636	-1,307571	-5,535717	21,618815	5,862494	-0,082041	0,300968	-0,093731	23,860864	4,808634	-6,592912	-0,082041	0,300968	-0,093731	23,860864	4,808634	-6,592912
14:30:48,66	0,355082	3,485987	0,230032	-0,056025	-2,533030	0,660990	-0,080223	0,301956	-0,093353	0,182414	-1,541933	-6,608045	-0,968015	-2,806902	-1,307564	-5,535885	21,633908	5,867431	-0,080223	0,301956	-0,093353	23,885941	4,755557	-6,608045	-0,080223	0,301956	-0,093353	23,885941	4,755557	-6,608045
14:30:48,72	0,355082	3,485987	0,230032	-0,056025	-2,533030	0,660990	-0,078546	0,302329	-0,093346	0,176016	-1,462427	-6,603108	-0,966891	-2,802323	-1,306041	-5,548872	21,621910	5,857437	-0,078546	0,302329	-0,093346	23,908806	4,703428	-6,603108	-0,078546	0,302329	-0,093346	23,908806	4,703428	-6,603108
14:30:48,77	0,355082	3,485987	0,230032	-0,056025	-2,533030	0,660990	-0,080942	0,299618	-0,092159	0,316081	-1,576278	-6,584016	-0,968011	-2,801191	-1,304460	-5,515247	21,610979	5,879979	-0,080942	0,299618	-0,092159	23,836133	4,777631	-6,584016	-0,080942	0,299618	-0,092159	23,836133	4,777631	-6,584016
14:30:48,82	0,355082	3,485987	0,230032	-0,056025	-2,533030	0,660990	-0,083493	0,305180	-0,090242	0,018191	-1,690354	-6,590560	-0,969185	-2,802364	-1,304069	-5,526388	21,639055	5,885223	-0,083493	0,305180	-0,090242	23,974838	4,863872	-6,590560	-0,083493	0,305180	-0,090242	23,974838	4,863872	-6,590560
14:30:48,87	0,355082	3,485987	0,230032	-0,056025	-2,533030	0,660990	-0,081890	0,305610	-0,089851	0,014562	-1,630693	-6,585316	-0,940146	-2,848790	-1,290222	-7,858184	20,381901	6,270462	-0,081890	0,305610	-0,089851	24,004983	4,797711	-6,585316	-0,081890	0,305610	-0,089851	24,004983	4,797711	-6,585316
14:30:48,92	0,355082	3,485987	0,230032	-0,056025	-2,533030	0,660990	-0,056204	0,257248	-0,076004	0,274770	-1,685818	-6,200077	-0,929304	-2,845218	-1,300198	-7,777412	19,809252	6,390581	-0,056204	0,257248	-0,076004	20,468762	2,726204	-6,200077	-0,056204	0,257248	-0,076004	20,468762	2,726204	-6,200077
14:30:48,97	0,354981	3,486000	0,230026	-0,056031	-2,533014	0,610951	-0,064719	0,249645	-0,085980	0,214573	-1,772311	-6,079958	-0,938934	-2,838373	-1,305109	-7,419565	20,174008	6,420307	-0,064719	0,249645	-0,085980	19,811744	3,308122	-6,079958	-0,064719	0,249645	-0,085980	19,811744	3,308122	-6,079958
14:30:49,02	0,354981	3,486000	0,230026	-0,056031	-2,533014	0,610951	-0,065831	0,261408	-0,090890	0,097751	-1,702638	-6,050232	-0,941712	-2,841684	-1,298518	-7,377432	20,193947	6,357390	-0,065831	0,261408	-0,090890	20,618253	3,465130	-6,050232	-0,065831	0,261408	-0,090890	20,618253	3,465130	-6,050232
14:30:49,07	0,354981	3,486000	0,230026	-0,056031	-2,533014	0,610951	-0,061576	0,262158	-0,084300	0,097053	-1,454814	-6,113149	-0,937615	-2,840738	-1,305103	-7,379530	20,217434	6,387245	-0,061576	0,262158	-0,084300	20,676479	3,378869	-6,113149	-0,061576	0,262158	-0,084300	20,676479	3,378869	-6,113149
14:30:49,12	0,354981	3,486000	0,230026	-0,056031	-2,533014	0,610951	-0,064443	0,259083	-0,090885	0,276244	-1,617467	-6,083294	-0,939305	-2,839818	-1,305516	-7,346830	20,221967	6,343543	-0,064443	0,259083	-0,090885	20,614283	3,441288	-6,083294	-0,064443	0,259083	-0,090885	20,614283	3,441288	-6,083294
14:30:49,17	0,354981	3,486000	0,230026	-0,056031	-2,533014	0,610951	-0,064395	0,261006	-0,091298	0,196526	-1,588914	-6,126996	-0,945247	-2,840092	-1,300067	-7,381798	20,235655	6,383564	-0,064395	0,261006	-0,091298	20,685518	3,466066	-6,126996	-0,064395	0,261006	-0,091298	20,685518	3,466066	-6,126996
14:30:49,22	0,354981	3,486000	0,230026	-0,056031	-2,533014	0,610951	-0,061186	0,266015	-0,085849	-0,069569	-1,459215	-6,086975	-0,936973	-2,841918	-1,302381	-7,362004	20,208411	6,370520	-0,061186	0,266015	-0,085849	20,812625	3,343922	-6,086975	-0,061186	0,266015	-0,085849	20,812625	3,343922	-6,086975
14:30:49,27	0,354981	3,486000	0,230026	-0,056031	-2,533014	0,610951	-0,063742	0,257937	-0,088163	0,336776	-1,561352	-6,100020	-0,938027	-2,839875	-1,300461	-7,318574	20,239486	6,326415	-0,063742	0,257937	-0,088163	20,584868	3,442414	-6,100020	-0,063742	0,257937	-0,088163	20,584868	3,442414	-6,100020
14:30:49,32	0,354981	3,486000	0,230026	-0,056031	-2,533014	0,610951	-0,064984	0,259871	-0,086243	0,284839	-1,603843	-6,144124	-0,938613	-2,836600	-1,301589	-7,280817	20,183597	6,373759	-0,064984	0,259871	-0,086243	20,684743	3,497392	-6,144124	-0,064984	0,259871	-0,086243	20,684743	3,497392	-6,144124
14:30:49,37	0,354981	3,486000	0,230026	-0,056031	-2,533014	0,610951	-0,067527	0,262016	-0,087371	0,143781	-1,675444	-6,096780	-0,912194	-2,862547	-1,287779	-8,542994	18,796669	6,693159	-0,067527	0,262016	-0,087371	20,712060	3,625429	-6,096780	-0,067527	0,262016	-0,087371	20,712060	3,625429	-6,096780
14:30:49,42	0,354981	3,486000	0,230026	-0,056031	-2,533014	0,610951	-0,058266	0,226164	-0,073561	0,175916	-1,593493	-5,777380	-0,903345	-2,851775	-1,290233	-8,061151	18,356820	6,795021	-0,058266	0,226164	-0,073561	17,929763	2,980403	-5,777380	-0,058266	0,226164	-0,073561	17,929763	2,980403	-5,777380
14:30:49,47	0,355026	3,486006	0,230023	-0,056030	-2,533022	0,560998	-0,072019	0,223886	-0,076015	0,154373	-1,671437	-5,675518	-0,911990	-2,850020	-1,292058	-7,794055	18,664798	6,816554	-0,072019	0,223886	-0,076015	17,729397	3,982070	-5,675518	-0,072019	0,223886	-0,076015	17,729397	3,982070	-5,675518
14:30:49,52	0,355026	3,486006	0,230023	-0,056030	-2,533022	0,560998	-0,069217	0,232250	-0,077840	0,119678	-1,448389	-5,653985	-0,911305	-2,846852	-1,291698	-7,756969	18,694333	6,773882	-0,069217	0,232250	-0,077840	18,351324	3,985130	-5,653985	-0,069217	0,232250	-0,077840	18,351324	3,985130	-5,653985
14:30:49,57	0,355026	3,486006	0,230023	-0,056030	-2,533022	0,560998	-0,072303	0,233241	-0,077480	0,112286	-1,591544	-5,696658	-0,908870	-2,847953	-1,288922	-7,733942	18,726132	6,821683	-0,072303	0,233241	-0,077480	18,421697	4,084275	-5,696658	-0,072303	0,233241	-0,077480	18,421697	4,084275	-5,696658
14:30:49,62	0,355026	3,486006	0,230023	-0,056030	-2,533022	0,560998	-0,072567	0,230581	-0,074704	0,289629	-1,601193	-5,648856	-0,910700	-2,843657	-1,292858	-7,742635	18,710959	6,790087	-0,072567	0,230581	-0,074704	18,390275	4,095295	-5,648856	-0,072567	0,230581	-0,074704	18,390275	4,095295	-5,648856
14:30:49,67	0,355026	3,486006	0,230023	-0,056030	-2,533022	0,560998	-0,075373	0,234314	-0,078640	0,078042	-1,747049	-5,680452	-0,914085	-2,846307	-1,289340	-7,703634	18,756214	6,783172	-0,075373	0,234314	-0,078640	18,471704	4,169713	-5,680452	-0,075373	0,234314	-0,078640	18,471704	4,169713	-5,680452
14:30:49,72	0,355026	3,486006	0,230023	-0,056030	-2,533022	0,560998	-0,071385	0,235921	-0,075122	0,053154	-1,528547	-5,687367	-0,912990	-2,844111	-1,288989	-7,744727	18,773515	6,769914	-0,071385	0,235921	-0,075122	18,572991	4,075191	-5,687367	-0,071385	0,235921	-0,075122	18,572991	4,075191	-5,687367
14:30:49,77	0,355026	3,486006	0,230023	-0,056030	-2,533022	0,560998	-0,073834	0,236070	-0,074771	0,039861	-1,700136	-5,700625	-0,911158	-2,846965	-1,291657	-7,712690	18,772200	6,800130	-0,073834	0,236070	-0,074771	18,571366	4,095853	-5,700625	-0,073834	0,236070	-0,074771	18,571366	4,095853	-5,700625
14:30:49,82	0,355026	3,486006	0,230023	-0,056030	-2,533022	0,560998	-0,072279	0,233057	-0,077439	0,211440	-1,590862	-5,670409	-0,909386	-2,844632	-1,291663	-7,702052	18,764131	6,795574	-0,072279	0,233057	-0,077439	18,506389	4,083041	-5,670409	-0,072279	0,233057	-0,077439	18,506389	4,083041	-5,670409
14:30:49,87	0,355026	3,486006	0,230023	-0,056030	-2,533022	0,560998	-0,075186	0,232689	-0,077445	0,228907	-1,728751	-5,674966	-0,911848	-2,845446	-1,292853	-7,745293	18,745534	6,790755	-0,075186	0,232689	-0,077445	18,494968	4,173311	-5,674966	-0,075186	0,232689	-0,077445	18,494968	4,173311	-5,674966
14:30:49,92	0,355026	3,486006	0,230023	-0,056030	-2,533022	0,560998	-0,073249	0,234414	-0,078635	0,101482	-1,656222	-5,679784	-0,908739	-2,848474	-1,290523	-7,690910	18,751897	6,730928	-0,073249	0,234414	-0,078635	18,502954	4,093854	-5,679784	-0,073249	0,234414	-0,078635	18,502954	4,093854	-5,679784
14:30:49,97	0,355026	3,486006	0,230023	-0,056030	-2,533022	0,560998	-0,072181	0,230207	-0,076305	0,352931	-1,556762	-5,739611	-0,914104	-2,848143	-1,291681	-7,717820	18,765969	6,770243	-0,072181	0,230207	-0,076305	18,424179	4,109463	-5,739611	-0,072181	0,230207	-0,076305	18,424179	4,109463	-5,739611
14:30:50,02	0,355026	3,486006	0,230023	-0,056030	-2,533022	0,560998	-0,069785	0,235019	-0,077463	0,101417	-1,462502	-5,700296	-0,911587	-2,844440	-1,292429	-7,644654	18,807051	6,781937	-0,069785	0,235019	-0,077463	18,550440	4,015623	-5,700296	-0,069785	0,235019	-0,077463	18,550440	4,015623	-5,700296
14:30:50,07	0,355026	3,486006	0,230023	-0,056030	-2,533022	0,560998	-0,074251	0,234692	-0,078211	0,190618	-1,651910	-5,688602	-0,912230	-2,842412	-1,292846	-7,652104	18,767377	6,761805	-0,074251	0,234692	-0,078211	18,613918	4,176795	-5,688602	-0,074251	0,234692	-0,078211	18,613918	4,176795	-5,688602
14:30:50,12	0,355026	3,486006	0,230023	-0,056030	-2,533022	0,560998	-0,075686	0,236262	-0,078628	0,070857	-1,713136	-5,708734	-0,912788	-2,847357	-1,290499	-7,663308	18,789822	6,760381	-0,075686	0,236262	-0,078628	18,617457	4,228203	-5,708734	-0,075686	0,236262	-0,078628	18,617457	4,228203	-5,708734
14:30:50,17	0,355026	3,486006	0,230023	-0,056030	-2,533022	0,560998	-0,071124	0,234273	-0,076281	0,188138	-1,496845	-5,710158	-0,907507	-2,846875	-1,292403	-7,655749	18,769273	6,800550	-0,071124	0,234273	-0,076281	18,578576	4,086388	-5,710158	-0,071124	0,234273	-0,076281	18,578576	4,086388	-5,710158
14:30:50,22	0,355026	3,486006	0,230023	-0,056030	-2,533022	0,560998	-0,074182	0,229940	-0,078185	0,399440	-1,639038	-5,669989	-0,911638	-2,845403	-1,289743	-7,671308	18,781185	6,745680	-0,074182	0,229940	-0,078185	18,449734	4,184244	-5,669989	-0,074182	0,229940	-0,078185	18,449734	4,184244	-5,669989
14:30:50,27	0,355026	3,486006	0,230023	-0,056030	-2,533022	0,560998	-0,073391	0,234254	-0,075525	0,177677	-1,617338	-5,724859	-0,912875	-2,844717	-1,290508	-7,690956	18,779988	6,780113	-0,073391	0,234254	-0,075525	18,566577	4,143854	-5,724859	-0,073391	0,234254	-0,075525	18,566577	4,143854	-5,724859
14:30:50,32	0,355026	3,486006	0,230023	-0,056030	-2,533022	0,560998	-0,073367	0,235668	-0,076290	0,093262	-1,632488	-5,690426	-0,908085	-2,843963	-1,288954	-7,659193	18,781502	6,755604	-0,073367	0,235668	-0,076290	18,593201	4,126792	-5,690426	-0,073367	0,235668	-0,076290	18,593201	4,126792	-5,690426
14:30:50,37	0,355026	3,486006	0,230023	-0,056030	-2,533022	0,560998	-0,076415	0,231897	-0,074736	0,306559	-1,764277	-5,714935	-0,908690	-2,846302	-1,290087	-7,664303	18,774573	6,789588	-0,076415	0,231897	-0,074736	18,510455	4,234336	-5,714935	-0,076415	0,231897	-0,074736	18,510455	4,234336	-5,714935
14:30:50,42	0,355026	3,486006	0,230023	-0,056030	-2,533022	0,560998	-0,074087	0,231251	-0,075869	0,331562	-1,644137	-5,680951	-0,911657	-2,844343	-1,292833	-7,678287	18,813537	6,782738	-0,074087	0,231251	-0,075869	18,484799	4,171661	-5,680951	-0,074087	0,231251	-0,075869	18,484799	4,171661	-5,680951
14:30:50,47	0,355026	3,486006	0,230023	-0,056030	-2,533022	0,560998	-0,074300	0,234800	-0,078615	0,173769	-1,686837	-5,687801	-0,911671	-2,843792	-1,291304	-7,686909	18,807023	6,757542	-0,074300	0,234800	-0,078615	18,605597	4,145728	-5,687801	-0,074300	0,234800	-0,078615	18,605597	4,145728	-5,687801
14:30:50,52	0,355026	3,486006	0,230023	-0,056030	-2,533022	0,560998	-0,074771	0,235088	-0,077086	0,148879	-1,715507	-5,712998	-0,909874	-2,846761	-1,292461	-7,677812	18,799207	6,743236	-0,074771	0,235088	-0,077086	18,603257	4,153983	-5,712998	-0,074771	0,235088	-0,077086	18,603257	4,153983	-5,712998
14:30:50,57	0,355026	3,486006	0,230023	-0,056030	-2,533022	0,560998	-0,073097	0,232047	-0,078243	0,304781	-1,616696	-5,727303	-0,909310	-2,845077	-1,292090	-7,687110	18,799712	6,733780	-0,073097	0,232047	-0,078243	18,520455	4,121420	-5,727303	-0,073097	0,232047	-0,078243	18,520455	4,121420	-5,727303
14:30:50,62	0,355026	3,486006	0,230023	-0,056030	-2,533022	0,560998	-0,074838	0,232401	-0,077872	0,282174	-1,715524	-5,736760	-0,912768	-2,845422	-1,289724	-7,648752	18,786484	6,759944	-0,074838	0,232401	-0,077872	18,525618	4,159247	-5,736760	-0,074838	0,232401	-0,077872	18,525618	4,159247	-5,736760
14:30:50,67	0,355026	3,486006	0,230023	-0,056030	-2,533022	0,560998	-0,072810	0,235222	-0,075506	0,143166	-1,570244	-5,710595	-0,912743	-2,844591	-1,288944	-7,645093	18,812410	6,765235	-0,072810	0,235222	-0,075506	18,608118	4,145344	-5,710595	-0,072810	0,235222	-0,075506	18,608118	4,145344	-5,710595
14:30:50,72	0,355026	3,486006	0,230023	-0,056030	-2,533022	0,560998	-0,073542	0,235617	-0,074726	0,146933	-1,618118	-5,705304	-0,914532	-2,845627	-1,287409	-7,666694	18,823663	6,749885	-0,073542	0,235617	-0,074726	18,642855	4,154956	-5,705304	-0,073542	0,235617	-0,074726	18,642855	4,154956	-5,705304
14:30:50,77	0,355026	3,486006	0,230023	-0,056030	-2,533022	0,560998	-0,071751	0,236648	-0,073191	0,092252	-1,549294	-5,720654	-0,910438	-2,842418	-1,291687	-7,658026	18,808119	6,753084	-0,071751	0,236648	-0,073191	18,669128	4,083147	-5,720654	-0,071751	0,236648	-0,073191	18,669128	4,083147	-5,720654
14:30:50,83	0,355026	3,486006	0,230023	-0,056030	-2,533022	0,560998	-0,076576	0,234707	-0,077469	0,184069	-1,784941	-5,717455	-0,911597	-2,841080	-1,290918	-7,651892	18,819823	6,748081	-0,076576	0,234707	-0,077469	18,608557	4,226302	-5,717455	-0,076576	0,234707	-0,077469	18,608557	4,226302	-5,717455
14:30:50,88	0,355026	3,486006	0,230023	-0,056030	-2,533022	0,560998	-0,077156	0,236380	-0,076700	0,110270	-1,815600	-5,722458	-0,910402	-2,846617	-1,291267	-7,671943	18,870034	6,778564	-0,077156	0,236380	-0,076700	18,666098	4,241111	-5,722458	-0,077156	0,236380	-0,076700	18,666098	4,241111	-5,722458
14:30:50,93	0,355026	3,486006	0,230023	-0,056030	-2,533022	0,560998	-0,072958	0,232577	-0,077049	0,341500	-1,639806	-5,691975	-0,911757	-2,847479	-1,288827	-7,700881	18,823431	6,764217	-0,072958	0,232577	-0,077049	18,598770	4,087410	-5,691975	-0,072958	0,232577	-0,077049	18,598770	4,087410	-5,691975
14:30:50,98	0,355026	3,486006	0,230023	-0,056030	-2,533022	0,560998	-0,071534	0,233319	-0,074609	0,248088	-1,567502	-5,706322	-0,896948	-2,889122	-1,270623	-10,287835	18,041579	7,125756	-0,071534	0,233319	-0,074609	18,563603	4,047907	-5,706322	-0,071534	0,233319	-0,074609	18,563603	4,047907	-5,706322
14:30:51,03	0,355026	3,486006	0,230023	-0,056030	-2,533022	0,560998	-0,042874	0,199672	-0,056405	0,027109	-1,926643	-5,344783	-0,881014	-2,904154	-1,283326	-10,552276	17,294589	7,330831	-0,042874	0,199672	-0,056405	15,701399	1,438985	-5,344783	-0,042874	0,199672	-0,056405	15,701399	1,438985	-5,344783
14:30:51,08	0,354921	3,486053	0,230037	-0,056017	-2,533011	0,510945	-0,037823	0,178357	-0,069108	0,356394	-1,519514	-5,139708	-0,888833	-2,894738	-1,290612	-10,148235	17,592694	7,287410	-0,037823	0,178357	-0,069108	14,357400	1,449620	-5,139708	-0,037823	0,178357	-0,069108	14,357400	1,449620	-5,139708
14:30:51,13	0,354921	3,486053	0,230037	-0,056017	-2,533011	0,510945	-0,042069	0,189837	-0,076394	0,219622	-1,539409	-5,183129	-0,887056	-2,892740	-1,294517	-10,139435	17,610459	7,266642	-0,042069	0,189837	-0,076394	15,121808	1,762976	-5,183129	-0,042069	0,189837	-0,076394	15,121808	1,762976	-5,183129
14:30:51,18	0,354921	3,486053	0,230037	-0,056017	-2,533011	0,510945	-0,044687	0,189296	-0,080299	0,267522	-1,676837	-5,203897	-0,886985	-2,893185	-1,290602	-10,101394	17,574916	7,277212	-0,044687	0,189296	-0,080299	15,127263	1,831106	-5,203897	-0,044687	0,189296	-0,080299	15,127263	1,831106	-5,203897
14:30:51,23	0,354921	3,486053	0,230037	-0,056017	-2,533011	0,510945	-0,044338	0,189013	-0,076384	0,270486	-1,607948	-5,193327	-0,888684	-2,892466	-1,291017	-10,092677	17,637867	7,245289	-0,044338	0,189013	-0,076384	15,107999	1,872562	-5,193327	-0,044338	0,189013	-0,076384	15,107999	1,872562	-5,193327
14:30:51,28	0,354921	3,486053	0,230037	-0,056017	-2,533011	0,510945	-0,044111	0,190843	-0,076799	0,234175	-1,620083	-5,225250	-0,890452	-2,892828	-1,292167	-10,088706	17,636082	7,264912	-0,044111	0,190843	-0,076799	15,215383	1,842625	-5,225250	-0,044111	0,190843	-0,076799	15,215383	1,842625	-5,225250
14:30:51,33	0,354921	3,486053	0,230037	-0,056017	-2,533011	0,510945	-0,042914	0,192194	-0,077949	0,164402	-1,553496	-5,205627	-0,890426	-2,896965	-1,291371	-10,084780	17,623360	7,263370	-0,042914	0,192194	-0,077949	15,251605	1,815231	-5,205627	-0,042914	0,192194	-0,077949	15,251605	1,815231	-5,205627
14:30:51,38	0,354921	3,486053	0,230037	-0,056017	-2,533011	0,510945	-0,039343	0,190102	-0,077153	0,264097	-1,358071	-5,207169	-0,890298	-2,889979	-1,292108	-10,013690	17,665159	7,313937	-0,039343	0,190102	-0,077153	15,187130	1,730375	-5,207169	-0,039343	0,190102	-0,077153	15,187130	1,730375	-5,207169
14:30:51,43	0,354921	3,486053	0,230037	-0,056017	-2,533011	0,510945	-0,045458	0,193485	-0,077890	0,159947	-1,635352	-5,156602	-0,888548	-2,889825	-1,290569	-10,018429	17,641020	7,293221	-0,045458	0,193485	-0,077890	15,348512	1,933072	-5,156602	-0,045458	0,193485	-0,077890	15,348512	1,933072	-5,156602
14:30:51,48	0,354921	3,486053	0,230037	-0,056017	-2,533011	0,510945	-0,046466	0,192046	-0,076351	0,211481	-1,679799	-5,177318	-0,856568	-2,909987	-1,275696	-11,199830	16,394519	7,578700	-0,046466	0,192046	-0,076351	15,287113	1,967747	-5,177318	-0,046466	0,192046	-0,076351	15,287113	1,967747	-5,177318
14:30:51,53	0,354921	3,486053	0,230037	-0,056017	-2,533011	0,510945	-0,044995	0,154270	-0,061478	0,505634	-2,003213	-4,891839	-0,851595	-2,905258	-1,269857	-10,804482	15,680160	7,748413	-0,044995	0,154270	-0,061478	12,615847	1,528910	-4,891839	-0,044995	0,154270	-0,061478	12,615847	1,528910	-4,891839
14:30:51,58	0,355045	3,485938	0,230037	-0,056037	-2,533015	0,460949	-0,051577	0,152327	-0,055639	0,185680	-1,645917	-4,722126	-0,858213	-2,897194	-1,274811	-10,400855	15,982833	7,694040	-0,051577	0,152327	-0,055639	12,143385	2,402895	-4,722126	-0,051577	0,152327	-0,055639	12,143385	2,402895	-4,722126
14:30:51,63	0,355045	3,485938	0,230037	-0,056037	-2,533015	0,460949	-0,055251	0,162091	-0,060593	0,141909	-1,638754	-4,776499	-0,854607	-2,896770	-1,274405	-10,353391	15,940986	7,682961	-0,055251	0,162091	-0,060593	12,866056	2,698472	-4,776499	-0,055251	0,162091	-0,060593	12,866056	2,698472	-4,776499
14:30:51,68	0,355045	3,485938	0,230037	-0,056037	-2,533015	0,460949	-0,057422	0,159180	-0,060187	0,280793	-1,689610	-4,787578	-0,853437	-2,896997	-1,276308	-10,360646	15,977919	7,738841	-0,057422	0,159180	-0,060187	12,776395	2,818028	-4,787578	-0,057422	0,159180	-0,060187	12,776395	2,818028	-4,787578
14:30:51,73	0,355045	3,485938	0,230037	-0,056037	-2,533015	0,460949	-0,057810	0,158054	-0,062090	0,367708	-1,734547	-4,731698	-0,855648	-2,897108	-1,273989	-10,309897	15,998189	7,693553	-0,057810	0,158054	-0,062090	12,774911	2,803566	-4,731698	-0,057810	0,158054	-0,062090	12,774911	2,803566	-4,731698
14:30:51,78	0,355045	3,485938	0,230037	-0,056037	-2,533015	0,460949	-0,056609	0,159912	-0,059771	0,313979	-1,638253	-4,776986	-0,856320	-2,896759	-1,271697	-10,359191	16,010591	7,673617	-0,056609	0,159912	-0,059771	12,867098	2,805542	-4,776986	-0,056609	0,159912	-0,059771	12,867098	2,805542	-4,776986
14:30:51,83	0,355045	3,485938	0,230037	-0,056037	-2,533015	0,460949	-0,056575	0,160669	-0,057479	0,260714	-1,685369	-4,796922	-0,860975	-2,895839	-1,275166	-10,332691	16,051086	7,710001	-0,056575	0,160669	-0,057479	12,873248	2,755745	-4,796922	-0,056575	0,160669	-0,057479	12,873248	2,755745	-4,796922
14:30:51,88	0,355045	3,485938	0,230037	-0,056037	-2,533015	0,460949	-0,055044	0,165160	-0,060948	0,075508	-1,603069	-4,760538	-0,858683	-2,894729	-1,275965	-10,344420	16,004733	7,690303	-0,055044	0,165160	-0,060948	13,040577	2,717884	-4,760538	-0,055044	0,165160	-0,060948	13,040577	2,717884	-4,760538
14:30:51,93	0,355045	3,485938	0,230037	-0,056037	-2,533015	0,460949	-0,057151	0,163730	-0,061747	0,103854	-1,699631	-4,780236	-0,855089	-2,895272	-1,273998	-10,324341	16,014918	7,699457	-0,057151	0,163730	-0,061747	12,956678	2,786747	-4,780236	-0,057151	0,163730	-0,061747	12,956678	2,786747	-4,780236
14:30:51,98	0,355045	3,485938	0,230037	-0,056037	-2,533015	0,460949	-0,058478	0,160346	-0,059780	0,298675	-1,756335	-4,771082	-0,856180	-2,895369	-1,270490	-10,296293	16,030016	7,697315	-0,058478	0,160346	-0,059780	12,885865	2,834207	-4,771082	-0,058478	0,160346	-0,059780	12,885865	2,834207	-4,771082
14:30:52,03	0,355045	3,485938	0,230037	-0,056037	-2,533015	0,460949	-0,057849	0,161243	-0,056272	0,279143	-1,706870	-4,773224	-0,854972	-2,896026	-1,272423	-10,276679	16,018215	7,693177	-0,057849	0,161243	-0,056272	12,936728	2,834272	-4,773224	-0,057849	0,161243	-0,056272	12,936728	2,834272	-4,773224
14:30:52,08	0,355045	3,485938	0,230037	-0,056037	-2,533015	0,460949	-0,057883	0,159868	-0,058205	0,350238	-1,685775	-4,777362	-0,856142	-2,895837	-1,275555	-10,275957	16,036332	7,666411	-0,057883	0,159868	-0,058205	12,899875	2,858071	-4,777362	-0,057883	0,159868	-0,058205	12,899875	2,858071	-4,777362
14:30:52,13	0,355045	3,485938	0,230037	-0,056037	-2,533015	0,460949	-0,057462	0,160976	-0,061337	0,308675	-1,672320	-4,804128	-0,860287	-2,895592	-1,273608	-10,291758	16,051664	7,689426	-0,057462	0,160976	-0,061337	12,945286	2,838483	-4,804128	-0,057462	0,160976	-0,061337	12,945286	2,838483	-4,804128
14:30:52,18	0,355045	3,485938	0,230037	-0,056037	-2,533015	0,460949	-0,055602	0,164688	-0,059390	0,121011	-1,596914	-4,781113	-0,861454	-2,895646	-1,275159	-10,280661	16,043932	7,689798	-0,055602	0,164688	-0,059390	13,049040	2,767825	-4,781113	-0,055602	0,164688	-0,059390	13,049040	2,767825	-4,781113
14:30:52,23	0,355045	3,485938	0,230037	-0,056037	-2,533015	0,460949	-0,058133	0,164041	-0,056676	0,191326	-1,733430	-4,790912	-0,858461	-2,893724	-1,270894	-10,277665	16,085846	7,679627	-0,058133	0,164041	-0,056676	13,068533	2,830020	-4,790912	-0,058133	0,164041	-0,056676	13,068533	2,830020	-4,790912
14:30:52,28	0,355045	3,485938	0,230037	-0,056037	-2,533015	0,460949	-0,058133	0,164041	-0,056676	0,191326	-1,733430	-4,790912	-0,857822	-2,894045	-1,275145	-10,239602	16,066886	7,686123	-0,058133	0,164041	-0,056676	13,068533	2,830020	-4,790912	-0,058133	0,164041	-0,056676	13,068533	2,830020	-4,790912
14:30:52,33	0,355045	3,485938	0,230037	-0,056037	-2,533015	0,460949	-0,058174	0,163327	-0,060927	0,231063	-1,693126	-4,784416	-0,857279	-2,893905	-1,274390	-10,255732	16,041528	7,665751	-0,058174	0,163327	-0,060927	13,052225	2,873554	-4,784416	-0,058174	0,163327	-0,060927	13,052225	2,873554	-4,784416
14:30:52,38	0,355045	3,485938	0,230037	-0,056037	-2,533015	0,460949	-0,058567	0,162927	-0,060172	0,221857	-1,714841	-4,804788	-0,857244	-2,894190	-1,276332	-10,251713	16,083647	7,663359	-0,058567	0,162927	-0,060172	13,011590	2,882673	-4,804788	-0,058567	0,162927	-0,060172	13,011590	2,882673	-4,804788
14:30:52,43	0,355045	3,485938	0,230037	-0,056037	-2,533015	0,460949	-0,058337	0,162754	-0,062114	0,269313	-1,720478	-4,807180	-0,857801	-2,894370	-1,273962	-10,247067	16,115628	7,711222	-0,058337	0,162754	-0,062114	13,045504	2,859008	-4,807180	-0,058337	0,162754	-0,062114	13,045504	2,859008	-4,807180
14:30:52,48	0,355045	3,485938	0,230037	-0,056037	-2,533015	0,460949	-0,057903	0,163146	-0,059744	0,278930	-1,709873	-4,759317	-0,859658	-2,896863	-1,274781	-10,292192	16,097682	7,672158	-0,057903	0,163146	-0,059744	13,085919	2,835538	-4,759317	-0,057903	0,163146	-0,059744	13,085919	2,835538	-4,759317
14:30:52,53	0,355045	3,485938	0,230037	-0,056037	-2,533015	0,460949	-0,054816	0,163507	-0,060563	0,222049	-1,579436	-4,798381	-0,859033	-2,892045	-1,275172	-10,253095	16,072039	7,671995	-0,054816	0,163507	-0,060563	13,057384	2,723617	-4,798381	-0,054816	0,163507	-0,060563	13,057384	2,723617	-4,798381
14:30:52,58	0,355045	3,485938	0,230037	-0,056037	-2,533015	0,460949	-0,059301	0,165376	-0,060954	0,122239	-1,765983	-4,798544	-0,862272	-2,893744	-1,278196	-10,273999	16,134419	7,666757	-0,059301	0,165376	-0,060954	13,104234	2,889153	-4,798544	-0,059301	0,165376	-0,060954	13,104234	2,889153	-4,798544
14:30:52,63	0,355045	3,485938	0,230037	-0,056037	-2,533015	0,460949	-0,056210	0,167331	-0,063978	0,064126	-1,654519	-4,803782	-0,860723	-2,894466	-1,273996	-10,230013	16,080104	7,660959	-0,056210	0,167331	-0,063978	13,199625	2,757934	-4,803782	-0,056210	0,167331	-0,063978	13,199625	2,757934	-4,803782
14:30:52,68	0,355045	3,485938	0,230037	-0,056037	-2,533015	0,460949	-0,056359	0,165629	-0,059778	0,127608	-1,597015	-4,809580	-0,859012	-2,894658	-1,270874	-10,265021	16,098289	7,694185	-0,056359	0,165629	-0,059778	13,129466	2,827134	-4,809580	-0,056359	0,165629	-0,059778	13,129466	2,827134	-4,809580
14:30:52,74	0,355045	3,485938	0,230037	-0,056037	-2,533015	0,460949	-0,057048	0,164051	-0,056656	0,207906	-1,672282	-4,776354	-0,859005	-2,892791	-1,274220	-10,225983	16,128979	7,661781	-0,057048	0,164051	-0,056656	13,085894	2,805996	-4,776354	-0,057048	0,164051	-0,056656	13,085894	2,805996	-4,776354
14:30:52,79	0,355045	3,485938	0,230037	-0,056037	-2,533015	0,460949	-0,058669	0,164979	-0,060002	0,205753	-1,738081	-4,808758	-0,861879	-2,892719	-1,274786	-10,233715	16,137156	7,658520	-0,058669	0,164979	-0,060002	13,156581	2,867399	-4,808758	-0,058669	0,164979	-0,060002	13,156581	2,867399	-4,808758
14:30:52,84	0,355045	3,485938	0,230037	-0,056037	-2,533015	0,460949	-0,057294	0,167503	-0,060568	0,077693	-1,677386	-4,812020	-0,853442	-2,894882	-1,273794	-10,264760	16,070663	7,675412	-0,057294	0,167503	-0,060568	13,226696	2,820188	-4,812020	-0,057294	0,167503	-0,060568	13,226696	2,820188	-4,812020
14:30:52,89	0,355045	3,485938	0,230037	-0,056037	-2,533015	0,460949	-0,059640	0,159115	-0,059576	0,440777	-1,793000	-4,795127	-0,835989	-2,938600	-1,265924	-12,553682	14,870149	8,049929	-0,059640	0,159115	-0,059576	12,931300	2,888710	-4,795127	-0,059640	0,159115	-0,059576	12,931300	2,888710	-4,795127
14:30:52,94	0,355045	3,485938	0,230037	-0,056037	-2,533015	0,460949	-0,036528	0,114705	-0,071518	0,239927	-1,420827	-4,266327	-0,826538	-2,937102	-1,285736	-12,238313	14,311616	8,204212	-0,036528	0,114705	-0,071518	9,244287	1,446633	-4,266327	-0,036528	0,114705	-0,071518	9,244287	1,446633	-4,266327
14:30:52,99	0,355046	3,485973	0,230016	-0,056046	-2,533026	0,410968	-0,036528	0,114705	-0,071518	0,239927	-1,420827	-4,266327	-0,831154	-2,926043	-1,287795	-11,871262	14,648766	8,159231	-0,036528	0,114705	-0,071518	9,244287	1,446633	-4,266327	-0,036528	0,114705	-0,071518	9,244287	1,446633	-4,266327
14:30:53,04	0,355046	3,485973	0,230016	-0,056046	-2,533026	0,410968	-0,043797	0,124233	-0,073577	0,220002	-1,649528	-4,311308	-0,830521	-2,926396	-1,287415	-11,855795	14,649351	8,134691	-0,043797	0,124233	-0,073577	9,972271	1,788568	-4,311308	-0,043797	0,124233	-0,073577	9,972271	1,788568	-4,311308
14:30:53,09	0,355046	3,485973	0,230016	-0,056046	-2,533026	0,410968	-0,043807	0,123508	-0,073197	0,265930	-1,636942	-4,335849	-0,837492	-2,922492	-1,282765	-11,826439	14,700400	8,132570	-0,043807	0,123508	-0,073197	9,961306	1,801934	-4,335849	-0,043807	0,123508	-0,073197	9,961306	1,801934	-4,335849
14:30:53,14	0,355046	3,485973	0,230016	-0,056046	-2,533026	0,410968	-0,043704	0,131497	-0,068547	-0,090596	-1,631649	-4,337970	-0,835735	-2,927279	-1,289712	-11,820364	14,682878	8,164837	-0,043704	0,131497	-0,068547	10,231894	1,799083	-4,337970	-0,043704	0,131497	-0,068547	10,231894	1,799083	-4,337970
14:30:53,19	0,355046	3,485973	0,230016	-0,056046	-2,533026	0,410968	-0,040436	0,127581	-0,075494	0,100871	-1,447718	-4,305702	-0,832222	-2,926646	-1,288566	-11,828707	14,666986	8,140192	-0,040436	0,127581	-0,075494	10,115997	1,726518	-4,305702	-0,040436	0,127581	-0,075494	10,115997	1,726518	-4,305702
14:30:53,24	0,355046	3,485973	0,230016	-0,056046	-2,533026	0,410968	-0,042741	0,124856	-0,074348	0,224637	-1,566848	-4,330348	-0,834253	-2,925361	-1,287098	-11,815728	14,678652	8,156337	-0,042741	0,124856	-0,074348	10,025850	1,788315	-4,330348	-0,042741	0,124856	-0,074348	10,025850	1,788315	-4,330348
14:30:53,29	0,355046	3,485973	0,230016	-0,056046	-2,533026	0,410968	-0,042839	0,127258	-0,072880	0,116363	-1,566520	-4,314202	-0,829713	-2,924406	-1,286201	-11,767715	14,705001	8,154645	-0,042839	0,127258	-0,072880	10,106077	1,796311	-4,314202	-0,042839	0,127258	-0,072880	10,106077	1,796311	-4,314202
14:30:53,34	0,355046	3,485973	0,230016	-0,056046	-2,533026	0,410968	-0,045935	0,123803	-0,071983	0,342810	-1,699112	-4,315894	-0,833344	-2,925200	-1,291659	-11,793977	14,675351	8,151695	-0,045935	0,123803	-0,071983	10,061365	1,906764	-4,315894	-0,045935	0,123803	-0,071983	10,061365	1,906764	-4,315894
14:30:53,39	0,355046	3,485973	0,230016	-0,056046	-2,533026	0,410968	-0,022901	0,094960	-0,045346	0,056892	-1,755190	-4,010487	-0,816252	-2,958776	-1,259564	-13,746443	13,785417	8,460052	-0,022901	0,094960	-0,045346	7,511282	0,042533	-4,010487	-0,022901	0,094960	-0,045346	7,511282	0,042533	-4,010487
14:30:53,44	0,355046	3,485973	0,230016	-0,056046	-2,533026	0,410968	-0,022901	0,094960	-0,045346	0,056892	-1,755190	-4,010487	-0,805427	-2,953838	-1,260555	-13,412746	13,309605	8,664638	-0,022901	0,094960	-0,045346	7,511282	0,042533	-4,010487	-0,022901	0,094960	-0,045346	7,511282	0,042533	-4,010487
14:30:53,49	0,355024	3,486062	0,230012	-0,056029	-2,533002	0,360945	-0,032589	0,088055	-0,046337	0,170776	-1,732085	-3,805901	-0,809840	-2,951671	-1,269582	-13,105053	13,477315	8,641617	-0,032589	0,088055	-0,046337	7,083062	0,826169	-3,805901	-0,032589	0,088055	-0,046337	7,083062	0,826169	-3,805901
14:30:53,54	0,355024	3,486062	0,230012	-0,056029	-2,533002	0,360945	-0,032259	0,092960	-0,055364	0,214776	-1,532309	-3,828922	-0,806670	-2,944847	-1,269211	-13,011915	13,544695	8,595701	-0,032259	0,092960	-0,055364	7,512146	1,000037	-3,828922	-0,032259	0,092960	-0,055364	7,512146	1,000037	-3,828922
14:30:53,59	0,355024	3,486062	0,230012	-0,056029	-2,533002	0,360945	-0,039755	0,093627	-0,054993	0,285027	-1,875115	-3,874838	-0,808459	-2,947991	-1,271547	-13,020471	13,523527	8,581221	-0,039755	0,093627	-0,054993	7,634737	1,245643	-3,874838	-0,039755	0,093627	-0,054993	7,634737	1,245643	-3,874838
14:30:53,64	0,355024	3,486062	0,230012	-0,056029	-2,533002	0,360945	-0,036137	0,093604	-0,057329	0,263587	-1,683797	-3,889318	-0,809604	-2,950392	-1,269228	-13,037188	13,577631	8,561780	-0,036137	0,093604	-0,057329	7,611530	1,152937	-3,889318	-0,036137	0,093604	-0,057329	7,611530	1,152937	-3,889318
14:30:53,69	0,355024	3,486062	0,230012	-0,056029	-2,533002	0,360945	-0,033485	0,093395	-0,055010	0,312951	-1,587426	-3,908759	-0,813087	-2,949882	-1,268432	-13,012089	13,580520	8,579985	-0,033485	0,093395	-0,055010	7,644489	1,041131	-3,908759	-0,033485	0,093395	-0,055010	7,644489	1,041131	-3,908759
14:30:53,74	0,355024	3,486062	0,230012	-0,056029	-2,533002	0,360945	-0,032185	0,096667	-0,054214	0,157885	-1,499547	-3,890554	-0,809008	-2,947562	-1,269995	-13,012876	13,548876	8,576134	-0,032185	0,096667	-0,054214	7,746236	1,026980	-3,890554	-0,032185	0,096667	-0,054214	7,746236	1,026980	-3,890554
14:30:53,79	0,355024	3,486062	0,230012	-0,056029	-2,533002	0,360945	-0,036234	0,094294	-0,055777	0,253475	-1,694972	-3,894405	-0,811891	-2,949599	-1,269572	-13,005477	13,604426	8,610696	-0,036234	0,094294	-0,055777	7,655558	1,149427	-3,894405	-0,036234	0,094294	-0,055777	7,655558	1,149427	-3,894405
14:30:53,84	0,355024	3,486062	0,230012	-0,056029	-2,533002	0,360945	-0,033028	0,095773	-0,055354	0,228388	-1,549630	-3,859843	-0,810718	-2,949631	-1,270369	-13,005545	13,592589	8,581930	-0,033028	0,095773	-0,055354	7,746550	1,043102	-3,859843	-0,033028	0,095773	-0,055354	7,746550	1,043102	-3,859843
14:30:53,89	0,355024	3,486062	0,230012	-0,056029	-2,533002	0,360945	-0,033587	0,094740	-0,056151	0,271792	-1,572828	-3,888609	-0,810599	-2,946236	-1,268433	-12,956035	13,618342	8,562211	-0,033587	0,094740	-0,056151	7,708905	1,063770	-3,888609	-0,033587	0,094740	-0,056151	7,708905	1,063770	-3,888609
14:30:53,94	0,355024	3,486062	0,230012	-0,056029	-2,533002	0,360945	-0,036587	0,096335	-0,054215	0,235943	-1,698827	-3,908328	-0,810673	-2,948383	-1,266887	-12,993988	13,602303	8,560816	-0,036587	0,096335	-0,054215	7,798213	1,173270	-3,908328	-0,036587	0,096335	-0,054215	7,798213	1,173270	-3,908328
14:30:53,99	0,355024	3,486062	0,230012	-0,056029	-2,533002	0,360945	-0,034691	0,095326	-0,052669	0,255545	-1,625059	-3,909724	-0,811739	-2,945600	-1,268813	-12,936132	13,620335	8,567044	-0,034691	0,095326	-0,052669	7,738607	1,098165	-3,909724	-0,034691	0,095326	-0,052669	7,738607	1,098165	-3,909724
14:30:54,04	0,355024	3,486062	0,230012	-0,056029	-2,533002	0,360945	-0,036568	0,097640	-0,054595	0,179729	-1,681563	-3,903495	-0,811132	-2,948201	-1,270371	-12,948317	13,663187	8,554674	-0,036568	0,097640	-0,054595	7,844489	1,188988	-3,903495	-0,036568	0,097640	-0,054595	7,844489	1,188988	-3,903495
14:30:54,09	0,355024	3,486062	0,230012	-0,056029	-2,533002	0,360945	-0,034619	0,095814	-0,056153	0,305695	-1,612199	-3,915866	-0,808817	-2,945969	-1,265326	-12,954689	13,616961	8,555765	-0,034619	0,095814	-0,056153	7,827121	1,105364	-3,915866	-0,034619	0,095814	-0,056153	7,827121	1,105364	-3,915866
14:30:54,14	0,355024	3,486062	0,230012	-0,056029	-2,533002	0,360945	-0,037710	0,094925	-0,051108	0,308723	-1,755344	-3,914774	-0,811217	-2,948528	-1,267278	-12,983456	13,630869	8,552054	-0,037710	0,094925	-0,051108	7,760333	1,204875	-3,914774	-0,037710	0,094925	-0,051108	7,760333	1,204875	-3,914774
14:30:54,19	0,355024	3,486062	0,230012	-0,056029	-2,533002	0,360945	-0,034293	0,095724	-0,053060	0,264855	-1,609537	-3,918485	-0,810539	-2,949391	-1,268822	-12,947852	13,644412	8,538515	-0,034293	0,095724	-0,053060	7,779158	1,082461	-3,918485	-0,034293	0,095724	-0,053060	7,779158	1,082461	-3,918485
14:30:54,24	0,355024	3,486062	0,230012	-0,056029	-2,533002	0,360945	-0,033884	0,094705	-0,054604	0,347335	-1,564230	-3,932024	-0,813511	-2,947063	-1,266505	-12,965511	13,667304	8,547543	-0,033884	0,094705	-0,054604	7,781706	1,095698	-3,932024	-0,033884	0,094705	-0,054604	7,781706	1,095698	-3,932024
14:30:54,29	0,355024	3,486062	0,230012	-0,056029	-2,533002	0,360945	-0,034415	0,098443	-0,052287	0,163953	-1,618549	-3,922997	-0,812322	-2,946549	-1,266871	-12,946117	13,639302	8,566331	-0,034415	0,098443	-0,052287	7,891759	1,083014	-3,922997	-0,034415	0,098443	-0,052287	7,891759	1,083014	-3,922997
14:30:54,34	0,355024	3,486062	0,230012	-0,056029	-2,533002	0,360945	-0,035454	0,097670	-0,052653	0,189595	-1,641815	-3,904208	-0,810627	-2,949006	-1,266892	-12,979818	13,612030	8,541520	-0,035454	0,097670	-0,052653	7,856721	1,141362	-3,904208	-0,035454	0,097670	-0,052653	7,856721	1,141362	-3,904208
14:30:54,39	0,355024	3,486062	0,230012	-0,056029	-2,533002	0,360945	-0,034175	0,094974	-0,052674	0,289326	-1,590806	-3,929019	-0,812312	-2,947588	-1,265015	-12,958350	13,659910	8,538379	-0,034175	0,094974	-0,052674	7,744804	1,091893	-3,929019	-0,034175	0,094974	-0,052674	7,744804	1,091893	-3,929019
14:30:54,44	0,355024	3,486062	0,230012	-0,056029	-2,533002	0,360945	-0,034560	0,097142	-0,050797	0,228801	-1,616185	-3,932160	-0,810586	-2,944771	-1,272284	-12,932662	13,614969	8,603187	-0,034560	0,097142	-0,050797	7,854450	1,096752	-3,932160	-0,034560	0,097142	-0,050797	7,854450	1,096752	-3,932160
14:30:54,49	0,355024	3,486062	0,230012	-0,056029	-2,533002	0,360945	-0,037862	0,097056	-0,058066	0,207179	-1,743213	-3,867352	-0,813466	-2,945876	-1,265713	-12,937328	13,654288	8,556228	-0,037862	0,097056	-0,058066	7,826103	1,228992	-3,867352	-0,037862	0,097056	-0,058066	7,826103	1,228992	-3,867352
14:30:54,54	0,355024	3,486062	0,230012	-0,056029	-2,533002	0,360945	-0,035466	0,098998	-0,051495	0,137914	-1,642273	-3,914311	-0,811075	-2,949585	-1,270762	-12,926206	13,659962	8,530160	-0,035466	0,098998	-0,051495	7,909285	1,141774	-3,914311	-0,035466	0,098998	-0,051495	7,909285	1,141774	-3,914311
14:30:54,59	0,355024	3,486062	0,230012	-0,056029	-2,533002	0,360945	-0,033449	0,095073	-0,056544	0,352527	-1,530615	-3,940379	-0,812311	-2,945651	-1,269576	-12,936662	13,655425	8,587912	-0,033449	0,095073	-0,056544	7,815728	1,095130	-3,940379	-0,033449	0,095073	-0,056544	7,815728	1,095130	-3,940379
14:30:54,64	0,355024	3,486062	0,230012	-0,056029	-2,533002	0,360945	-0,036238	0,098110	-0,055358	0,185407	-1,682409	-3,882627	-0,812889	-2,948017	-1,270351	-12,936082	13,651677	8,578116	-0,036238	0,098110	-0,055358	7,887070	1,162240	-3,882627	-0,036238	0,098110	-0,055358	7,887070	1,162240	-3,882627
14:30:54,69	0,355024	3,486062	0,230012	-0,056029	-2,533002	0,360945	-0,033899	0,097428	-0,056133	0,217953	-1,558438	-3,892423	-0,811550	-2,946503	-1,267759	-12,949093	13,694324	8,549425	-0,033899	0,097428	-0,056133	7,866022	1,102650	-3,892423	-0,033899	0,097428	-0,056133	7,866022	1,102650	-3,892423
14:30:54,74	0,355024	3,486062	0,230012	-0,056029	-2,533002	0,360945	-0,035880	0,097025	-0,053541	0,269324	-1,694047	-3,921115	-0,812810	-2,943455	-1,266499	-12,903677	13,664417	8,537777	-0,035880	0,097025	-0,053541	7,885777	1,122559	-3,921115	-0,035880	0,097025	-0,053541	7,885777	1,122559	-3,921115
14:30:54,79	0,355024	3,486062	0,230012	-0,056029	-2,533002	0,360945	-0,037890	0,099640	-0,052281	0,130147	-1,744271	-3,932762	-0,815883	-2,944454	-1,268456	-12,959276	13,661462	8,553301	-0,037890	0,099640	-0,052281	7,951885	1,230103	-3,932762	-0,037890	0,099640	-0,052281	7,951885	1,230103	-3,932762
14:30:54,84	0,355024	3,486062	0,230012	-0,056029	-2,533002	0,360945	-0,035489	0,101802	-0,054238	-0,012641	-1,666073	-3,917238	-0,814485	-2,944175	-1,270178	-12,924265	13,674924	8,568027	-0,035489	0,101802	-0,054238	7,978823	1,119794	-3,917238	-0,035489	0,101802	-0,054238	7,978823	1,119794	-3,917238
14:30:54,89	0,355024	3,486062	0,230012	-0,056029	-2,533002	0,360945	-0,036429	0,100730	-0,055960	0,072248	-1,691357	-3,902512	-0,810518	-2,944638	-1,268054	-12,931913	13,660383	8,543950	-0,036429	0,100730	-0,055960	7,979588	1,168290	-3,902512	-0,036429	0,100730	-0,055960	7,979588	1,168290	-3,902512
14:30:54,95	0,355024	3,486062	0,230012	-0,056029	-2,533002	0,360945	-0,038012	0,097064	-0,053836	0,246488	-1,773023	-3,926589	-0,811121	-2,944340	-1,267263	-12,936235	13,659827	8,567660	-0,038012	0,097064	-0,053836	7,866009	1,210885	-3,926589	-0,038012	0,097064	-0,053836	7,866009	1,210885	-3,926589
14:30:55,00	0,355024	3,486062	0,230012	-0,056029	-2,533002	0,360945	-0,037968	0,097735	-0,053044	0,208933	-1,774206	-3,902879	-0,810489	-2,946457	-1,271925	-12,917785	13,666864	8,546103	-0,037968	0,097735	-0,053044	7,881158	1,206258	-3,902879	-0,037968	0,097735	-0,053044	7,881158	1,206258	-3,902879
14:30:55,05	0,355024	3,486062	0,230012	-0,056029	-2,533002	0,360945	-0,036451	0,096129	-0,057707	0,307763	-1,682862	-3,924436	-0,811584	-2,945077	-1,268064	-12,900017	13,704541	8,510877	-0,036451	0,096129	-0,057707	7,853920	1,178516	-3,924436	-0,036451	0,096129	-0,057707	7,853920	1,178516	-3,924436
14:30:55,10	0,355024	3,486062	0,230012	-0,056029	-2,533002	0,360945	-0,037099	0,097767	-0,053846	0,264102	-1,720010	-3,959662	-0,783068	-2,992429	-1,251019	-15,433725	12,322314	8,959035	-0,037099	0,097767	-0,053846	7,938839	1,192238	-3,959662	-0,037099	0,097767	-0,053846	7,938839	1,192238	-3,959662
14:30:55,15	0,355024	3,486062	0,230012	-0,056029	-2,533002	0,360945	-0,016787	0,049149	-0,056871	0,267787	-1,664438	-3,375308	-0,779634	-2,986976	-1,271089	-15,028827	12,018582	9,095231	-0,016787	0,049149	-0,056871	4,125956	-0,346639	-3,375308	-0,016787	0,049149	-0,056871	4,125956	-0,346639	-3,375308
14:30:55,20	0,355137	3,486024	0,230018	-0,056028	-2,533025	0,310964	-0,016787	0,049149	-0,056871	0,267787	-1,664438	-3,375308	-0,785862	-2,976925	-1,271670	-14,399710	12,191440	9,041774	-0,016787	0,049149	-0,056871	4,125956	-0,346639	-3,375308	-0,016787	0,049149	-0,056871	4,125956	-0,346639	-3,375308
14:30:55,25	0,355137	3,486024	0,230018	-0,056028	-2,533025	0,310964	-0,022378	0,059567	-0,057452	0,190286	-1,496753	-3,428765	-0,786445	-2,975891	-1,273214	-14,389430	12,190759	9,057174	-0,022378	0,059567	-0,057452	4,866303	0,259917	-3,428765	-0,022378	0,059567	-0,057452	4,866303	0,259917	-3,428765
14:30:55,30	0,355137	3,486024	0,230018	-0,056028	-2,533025	0,310964	-0,022982	0,060590	-0,058996	0,141654	-1,518903	-3,413365	-0,786407	-2,978447	-1,270524	-14,400982	12,223332	9,007876	-0,022982	0,060590	-0,058996	4,897956	0,285159	-3,413365	-0,022982	0,060590	-0,058996	4,897956	0,285159	-3,413365
14:30:55,35	0,355137	3,486024	0,230018	-0,056028	-2,533025	0,310964	-0,020787	0,059279	-0,056306	0,232274	-1,431069	-3,462664	-0,783449	-2,977014	-1,274395	-14,389287	12,245637	9,026084	-0,020787	0,059279	-0,056306	4,885639	0,200708	-3,462664	-0,020787	0,059279	-0,056306	4,885639	0,200708	-3,462664
14:30:55,40	0,355137	3,486024	0,230018	-0,056028	-2,533025	0,310964	-0,023507	0,057433	-0,060177	0,353412	-1,573546	-3,444455	-0,787533	-2,973476	-1,274424	-14,367295	12,254151	9,001742	-0,023507	0,057433	-0,060177	4,861894	0,271770	-3,444455	-0,023507	0,057433	-0,060177	4,861894	0,271770	-3,444455
14:30:55,45	0,355137	3,486024	0,230018	-0,056028	-2,533025	0,310964	-0,024530	0,062739	-0,060206	0,095852	-1,611943	-3,468797	-0,787516	-2,973154	-1,276731	-14,360559	12,283307	9,033132	-0,024530	0,062739	-0,060206	5,020880	0,313664	-3,468797	-0,024530	0,062739	-0,060206	5,020880	0,313664	-3,468797
14:30:55,50	0,355137	3,486024	0,230018	-0,056028	-2,533025	0,310964	-0,024817	0,062885	-0,062513	0,116863	-1,635616	-3,437407	-0,783979	-2,972169	-1,275948	-14,338779	12,225241	9,026484	-0,024817	0,062885	-0,062513	5,053374	0,312526	-3,437407	-0,024817	0,062885	-0,062513	5,053374	0,312526	-3,437407
14:30:55,55	0,355137	3,486024	0,230018	-0,056028	-2,533025	0,310964	-0,027438	0,060315	-0,061730	0,211135	-1,724031	-3,444055	-0,788660	-2,970890	-1,273643	-14,338437	12,256061	9,006065	-0,027438	0,060315	-0,061730	4,945858	0,429887	-3,444055	-0,027438	0,060315	-0,061730	4,945858	0,429887	-3,444055
14:30:55,60	0,355137	3,486024	0,230018	-0,056028	-2,533025	0,310964	-0,026205	0,065008	-0,059425	-0,006060	-1,675016	-3,464474	-0,757978	-3,007788	-1,247227	-16,247353	11,187178	9,357967	-0,026205	0,065008	-0,059425	5,097096	0,382093	-3,464474	-0,026205	0,065008	-0,059425	5,097096	0,382093	-3,464474
14:30:55,65	0,355137	3,486024	0,230018	-0,056028	-2,533025	0,310964	-0,009591	0,019988	-0,033009	0,454861	-1,929829	-3,112572	-0,748449	-2,995176	-1,262329	-15,517173	10,277271	9,552055	-0,009591	0,019988	-0,033009	2,023919	-1,176900	-3,112572	-0,009591	0,019988	-0,033009	2,023919	-1,176900	-3,112572
14:30:55,70	0,355076	3,486048	0,230054	-0,056017	-2,533000	0,260983	-0,025279	0,018042	-0,048111	0,133147	-1,658266	-2,918484	-0,751159	-2,985065	-1,275337	-14,877344	10,466373	9,502341	-0,025279	0,018042	-0,048111	1,549435	0,326124	-2,918484	-0,025279	0,018042	-0,048111	1,549435	0,326124	-2,918484
14:30:55,75	0,355076	3,486048	0,230054	-0,056017	-2,533000	0,260983	-0,032680	0,025444	-0,061119	0,231908	-1,583567	-2,968198	-0,749211	-2,986608	-1,272994	-14,816374	10,497432	9,467475	-0,032680	0,025444	-0,061119	2,229277	0,981811	-2,968198	-0,032680	0,025444	-0,061119	2,229277	0,981811	-2,968198
14:30:55,80	0,355076	3,486048	0,230054	-0,056017	-2,533000	0,260983	-0,032318	0,022985	-0,058776	0,417173	-1,527456	-3,003064	-0,753902	-2,984598	-1,269491	-14,818516	10,538053	9,495225	-0,032318	0,022985	-0,058776	2,221490	1,009482	-3,003064	-0,032318	0,022985	-0,058776	2,221490	1,009482	-3,003064
14:30:55,85	0,355076	3,486048	0,230054	-0,056017	-2,533000	0,260983	-0,031713	0,028053	-0,055273	0,187755	-1,518199	-2,975314	-0,753293	-2,981525	-1,271083	-14,804492	10,541606	9,453119	-0,031713	0,028053	-0,055273	2,389893	0,971303	-2,975314	-0,031713	0,028053	-0,055273	2,389893	0,971303	-2,975314
14:30:55,90	0,355076	3,486048	0,230054	-0,056017	-2,533000	0,260983	-0,034679	0,029062	-0,056865	0,145379	-1,662023	-3,017420	-0,747945	-2,985938	-1,268716	-14,790546	10,518142	9,455898	-0,034679	0,029062	-0,056865	2,426721	1,060251	-3,017420	-0,034679	0,029062	-0,056865	2,426721	1,060251	-3,017420
14:30:55,95	0,355076	3,486048	0,230054	-0,056017	-2,533000	0,260983	-0,033531	0,022224	-0,054498	0,487592	-1,578561	-3,014641	-0,751385	-2,982988	-1,269514	-14,760269	10,575916	9,433541	-0,033531	0,022224	-0,054498	2,232174	1,053661	-3,014641	-0,033531	0,022224	-0,054498	2,232174	1,053661	-3,014641
14:30:56,00	0,355076	3,486048	0,230054	-0,056017	-2,533000	0,260983	-0,034366	0,026678	-0,055296	0,321131	-1,624624	-3,036998	-0,754349	-2,985535	-1,269121	-14,771693	10,563344	9,436971	-0,034366	0,026678	-0,055296	2,415390	1,073110	-3,036998	-0,034366	0,026678	-0,055296	2,415390	1,073110	-3,036998
14:30:56,05	0,355076	3,486048	0,230054	-0,056017	-2,533000	0,260983	-0,030678	0,027972	-0,054903	0,237279	-1,436432	-3,033568	-0,751485	-2,981488	-1,271074	-14,798986	10,582334	9,459524	-0,030678	0,027972	-0,054903	2,433063	0,971758	-3,033568	-0,030678	0,027972	-0,054903	2,433063	0,971758	-3,033568
14:30:56,10	0,355076	3,486048	0,230054	-0,056017	-2,533000	0,260983	-0,035615	0,027515	-0,056856	0,263852	-1,726300	-3,011015	-0,752639	-2,982590	-1,266809	-14,792166	10,555323	9,436251	-0,035615	0,027515	-0,056856	2,423747	1,069463	-3,011015	-0,035615	0,027515	-0,056856	2,423747	1,069463	-3,011015
14:30:56,15	0,355076	3,486048	0,230054	-0,056017	-2,533000	0,260983	-0,034083	0,027963	-0,052591	0,220549	-1,627258	-3,034289	-0,754479	-2,985470	-1,268397	-14,839327	10,569829	9,408350	-0,034083	0,027963	-0,052591	2,415649	1,048295	-3,034289	-0,034083	0,027963	-0,052591	2,415649	1,048295	-3,034289
14:30:56,20	0,355076	3,486048	0,230054	-0,056017	-2,533000	0,260983	-0,030669	0,028117	-0,054179	0,201536	-1,497819	-3,062189	-0,755710	-2,984883	-1,271399	-14,768906	10,587771	9,427667	-0,030669	0,028117	-0,054179	2,408705	0,909725	-3,062189	-0,030669	0,028117	-0,054179	2,408705	0,909725	-3,062189
14:30:56,25	0,355076	3,486048	0,230054	-0,056017	-2,533000	0,260983	-0,030562	0,029476	-0,057181	0,181597	-1,440204	-3,042872	-0,752236	-2,984789	-1,269415	-14,740063	10,556231	9,458069	-0,030562	0,029476	-0,057181	2,495479	0,958887	-3,042872	-0,030562	0,029476	-0,057181	2,495479	0,958887	-3,042872
14:30:56,30	0,355076	3,486048	0,230054	-0,056017	-2,533000	0,260983	-0,032381	0,026515	-0,055197	0,322686	-1,494050	-3,012471	-0,750750	-2,979963	-1,267585	-14,740755	10,589339	9,418620	-0,032381	0,026515	-0,055197	2,404113	1,047843	-3,012471	-0,032381	0,026515	-0,055197	2,404113	1,047843	-3,012471
14:30:56,35	0,355076	3,486048	0,230054	-0,056017	-2,533000	0,260983	-0,037304	0,027640	-0,053367	0,292488	-1,767191	-3,051919	-0,754337	-2,981303	-1,270711	-14,763876	10,588961	9,410238	-0,037304	0,027640	-0,053367	2,462264	1,161144	-3,051919	-0,037304	0,027640	-0,053367	2,462264	1,161144	-3,051919
14:30:56,40	0,355076	3,486048	0,230054	-0,056017	-2,533000	0,260983	-0,034349	0,030077	-0,056493	0,153885	-1,633409	-3,060301	-0,756011	-2,986897	-1,269132	-14,749727	10,619930	9,404160	-0,034349	0,030077	-0,056493	2,514953	1,063025	-3,060301	-0,034349	0,030077	-0,056493	2,514953	1,063025	-3,060301
14:30:56,45	0,355076	3,486048	0,230054	-0,056017	-2,533000	0,260983	-0,028668	0,028730	-0,054914	0,257840	-1,341202	-3,066379	-0,750172	-2,982178	-1,271845	-14,739736	10,580231	9,425526	-0,028668	0,028730	-0,054914	2,513144	0,909235	-3,066379	-0,028668	0,028730	-0,054914	2,513144	0,909235	-3,066379
14:30:56,50	0,355076	3,486048	0,230054	-0,056017	-2,533000	0,260983	-0,035674	0,026033	-0,057627	0,368719	-1,677012	-3,045013	-0,754334	-2,983030	-1,270274	-14,772121	10,621601	9,468989	-0,035674	0,026033	-0,057627	2,412278	1,123394	-3,045013	-0,035674	0,026033	-0,057627	2,412278	1,123394	-3,045013
14:30:56,55	0,355076	3,486048	0,230054	-0,056017	-2,533000	0,260983	-0,032855	0,029211	-0,056056	0,223081	-1,579168	-3,001550	-0,757246	-2,984030	-1,271459	-14,765282	10,634784	9,440339	-0,032855	0,029211	-0,056056	2,516138	0,999966	-3,001550	-0,032855	0,029211	-0,056056	2,516138	0,999966	-3,001550
14:30:56,60	0,355076	3,486048	0,230054	-0,056017	-2,533000	0,260983	-0,030533	0,031233	-0,057241	0,132751	-1,459075	-3,030200	-0,756025	-2,980662	-1,269522	-14,744244	10,645561	9,435155	-0,030533	0,031233	-0,057241	2,584570	0,937756	-3,030200	-0,030533	0,031233	-0,057241	2,584570	0,937756	-3,030200
14:30:56,65	0,355076	3,486048	0,230054	-0,056017	-2,533000	0,260983	-0,034060	0,031859	-0,055304	0,120062	-1,629653	-3,035384	-0,753003	-2,981922	-1,269504	-14,698769	10,603190	9,419119	-0,034060	0,031859	-0,055304	2,621005	1,044054	-3,035384	-0,034060	0,031859	-0,055304	2,621005	1,044054	-3,035384
14:30:56,70	0,355076	3,486048	0,230054	-0,056017	-2,533000	0,260983	-0,034481	0,028612	-0,055286	0,274945	-1,590961	-3,051420	-0,750668	-2,982975	-1,271428	-14,709578	10,615372	9,440419	-0,034481	0,028612	-0,055286	2,521005	1,115771	-3,051420	-0,034481	0,028612	-0,055286	2,521005	1,115771	-3,051420
14:30:56,75	0,355076	3,486048	0,230054	-0,056017	-2,533000	0,260983	-0,034735	0,026063	-0,057210	0,412638	-1,619664	-3,030120	-0,753629	-2,982847	-1,268312	-14,720130	10,615726	9,462376	-0,034735	0,026063	-0,057210	2,458602	1,107072	-3,030120	-0,034735	0,026063	-0,057210	2,458602	1,107072	-3,030120
14:30:56,80	0,355076	3,486048	0,230054	-0,056017	-2,533000	0,260983	-0,033366	0,028692	-0,054094	0,270969	-1,557759	-3,008163	-0,752449	-2,983456	-1,268712	-14,722916	10,616922	9,443419	-0,033366	0,028692	-0,054094	2,523296	1,061463	-3,008163	-0,033366	0,028692	-0,054094	2,523296	1,061463	-3,008163
14:30:56,85	0,355076	3,486048	0,230054	-0,056017	-2,533000	0,260983	-0,033429	0,027366	-0,054494	0,339572	-1,564036	-3,027120	-0,753571	-2,983964	-1,269132	-14,713907	10,648087	9,395860	-0,033429	0,027366	-0,054494	2,487796	1,060116	-3,027120	-0,033429	0,027366	-0,054494	2,487796	1,060116	-3,027120
14:30:56,90	0,355076	3,486048	0,230054	-0,056017	-2,533000	0,260983	-0,032428	0,028083	-0,054914	0,333759	-1,519761	-3,074679	-0,753683	-2,984795	-1,269505	-14,751658	10,615770	9,434058	-0,032428	0,028083	-0,054914	2,538302	1,025808	-3,074679	-0,032428	0,028083	-0,054914	2,538302	1,025808	-3,074679
14:30:56,95	0,355076	3,486048	0,230054	-0,056017	-2,533000	0,260983	-0,031652	0,027765	-0,055287	0,303450	-1,495983	-3,036481	-0,748921	-2,981339	-1,269901	-14,718999	10,610603	9,415753	-0,031652	0,027765	-0,055287	2,483004	0,988729	-3,036481	-0,031652	0,027765	-0,055287	2,483004	0,988729	-3,036481
14:30:57,00	0,355076	3,486048	0,230054	-0,056017	-2,533000	0,260983	-0,037026	0,025368	-0,055683	0,439938	-1,744530	-3,054786	-0,752438	-2,979998	-1,271089	-14,712843	10,626312	9,397127	-0,037026	0,025368	-0,055683	2,431343	1,161989	-3,054786	-0,037026	0,025368	-0,055683	2,431343	1,161989	-3,054786
14:30:57,06	0,355076	3,486048	0,230054	-0,056017	-2,533000	0,260983	-0,036429	0,029085	-0,056871	0,263347	-1,716025	-3,073412	-0,753587	-2,979167	-1,270676	-14,703602	10,654314	9,431518	-0,036429	0,029085	-0,056871	2,546521	1,143653	-3,073412	-0,036429	0,029085	-0,056871	2,546521	1,143653	-3,073412
[truncated: 73,307 more chars]
