# Supplementary material for: Characterization of interfragmentary motion associated with common osteosynthesis devices for rat fracture healing studies
Source: PLoS One. 2017 Apr 28;12(4):e0176735. doi: 10.1371/journal.pone.0176735 (PMC5409164; doi:10.1371/journal.pone.0176735)
Supplement: S1 Dataset — (ZIP) [file pone.0176735.s001.zip › S1_Dataset/RatExFix/Specimen04/FIX-EX_04XX.txt]

%Tester: Sukopp Matthias
%Projekt: 
%Zeit: 11.03.2015 14:31:53
%Dateipfad: D:\Messungen\Fixator\Measurements\Fixator_20150311.txt
%Kommentar: FIX-EX_04-X
%VI Version: D:\LVProjekte\Fixator\HauptVI\Fixator_v0.12.vi
%Virtueller Drehpunkt: 	0,0000	0,0000	0,0000
%Sensor zu Hexapod (Mitte): 	0,000000	0,000000	-26,500000
%Sensor zu Hexapod Trans (Mitte): 	-0,500000	-0,866025	0,000000	-0,866025	0,500000	0,000000	0,000000	0,000000	1,000000
%Hexapod zu Labor (Mitte): 	0,355097	3,485958	0,230047
%Hexapod zu Labor Trans (Mitte): 	0,999022	-0,001021	-0,044195	0,001063	0,999999	0,000931	0,044194	-0,000977	0,999022
%Labor zu CR (Mitte): 	0,000000	0,000000	78,500000
%Labor zu CR Trans (Mitte): 	1,000000	0,000000	0,000000	0,000000	1,000000	0,000000	0,000000	0,000000	1,000000
%Zentrum Sensormasse: 	0,000000	0,000000	2,000000
%Sensormasse: 	200,000000E-3
--------------------------------------------------
Time	X	Y	Z	U	V	W	Exp_ Fx	Exp_ Fy	Exp_ Fz	Exp_ Mx	Exp_ My	Exp_ Mz	Sen_ Fx	Sen_ Fy	Sen_ Fz	Sen_ Mx	Sen_ My	Sen_ Mz	Hex_ Fx	Hex_ Fy	Hex_ Fz	Hex_ Mx	Hex_ My	Hex_ Mz	Lab_ Fx	Lab_ Fy	Lab_ Fz	Lab_ Mx	Lab_ My	Lab_ Mz	Laser
14:31:53,55	0,355097	3,485958	0,230047	-0,056030	-2,532977	0,060957	-0,019570	-0,063034	-0,067434	-0,056550	-1,580198	-1,721684	-0,681090	-3,040658	-1,281653	-17,909498	6,571278	10,748856	-0,019570	-0,063034	-0,067434	-5,004723	-0,043989	-1,721684	-0,019570	-0,063034	-0,067434	-5,004723	-0,043989	-1,721684
14:31:53,60	0,355097	3,485958	0,230047	-0,056030	-2,532977	0,060957	-0,019570	-0,063034	-0,067434	-0,056550	-1,580198	-1,721684	-0,680530	-3,036921	-1,279726	-17,920815	6,584706	10,753726	-0,019570	-0,063034	-0,067434	-5,004723	-0,043989	-1,721684	-0,019570	-0,063034	-0,067434	-5,004723	-0,043989	-1,721684
14:31:53,65	0,355097	3,485958	0,230047	-0,056030	-2,532977	0,060957	-0,023086	-0,061651	-0,065508	-0,122502	-1,779579	-1,716813	-0,679972	-3,040252	-1,281643	-17,918820	6,527088	10,767164	-0,023086	-0,061651	-0,065508	-4,962099	0,032688	-1,716813	-0,023086	-0,061651	-0,065508	-4,962099	0,032688	-1,716813
14:31:53,70	0,355097	3,485958	0,230047	-0,056030	-2,532977	0,060957	-0,020480	-0,063799	-0,067425	-0,059700	-1,613537	-1,703375	-0,679268	-3,036837	-1,280872	-17,880881	6,589100	10,754384	-0,020480	-0,063799	-0,067425	-5,067926	-0,005831	-1,703375	-0,020480	-0,063799	-0,067425	-5,067926	-0,005831	-1,703375
14:31:53,75	0,355097	3,485958	0,230047	-0,056030	-2,532977	0,060957	-0,023790	-0,062701	-0,066654	-0,044113	-1,783797	-1,716155	-0,680455	-3,037587	-1,281628	-17,878645	6,578228	10,778383	-0,023790	-0,062701	-0,066654	-4,966161	0,083728	-1,716155	-0,023790	-0,062701	-0,066654	-4,966161	0,083728	-1,716155
14:31:53,80	0,355097	3,485958	0,230047	-0,056030	-2,532977	0,060957	-0,022547	-0,062049	-0,067410	-0,086334	-1,711761	-1,692156	-0,683452	-3,038735	-1,279312	-17,912006	6,581846	10,776744	-0,022547	-0,062049	-0,067410	-4,957170	0,058147	-1,692156	-0,022547	-0,062049	-0,067410	-4,957170	0,058147	-1,692156
14:31:53,85	0,355097	3,485958	0,230047	-0,056030	-2,532977	0,060957	-0,020054	-0,060026	-0,065094	-0,205045	-1,612852	-1,693795	-0,679932	-3,039410	-1,283176	-17,898219	6,543240	10,787915	-0,020054	-0,060026	-0,065094	-4,917124	-0,038605	-1,693795	-0,020054	-0,060026	-0,065094	-4,917124	-0,038605	-1,693795
14:31:53,90	0,355097	3,485958	0,230047	-0,056030	-2,532977	0,060957	-0,021229	-0,063412	-0,068958	-0,055516	-1,642727	-1,682624	-0,682326	-3,037011	-1,281660	-17,909606	6,527730	10,762329	-0,021229	-0,063412	-0,068958	-5,033392	0,023786	-1,682624	-0,021229	-0,063412	-0,068958	-5,033392	0,023786	-1,682624
14:31:53,95	0,355097	3,485958	0,230047	-0,056030	-2,532977	0,060957	-0,022110	-0,060141	-0,067442	-0,244781	-1,690644	-1,708210	-0,679321	-3,039969	-1,279693	-17,894775	6,530949	10,761164	-0,022110	-0,060141	-0,067442	-4,965812	0,045025	-1,708210	-0,022110	-0,060141	-0,067442	-4,965812	0,045025	-1,708210
14:31:54,00	0,355097	3,485958	0,230047	-0,056030	-2,532977	0,060957	-0,021051	-0,064222	-0,065475	-0,022364	-1,624341	-1,709375	-0,683336	-3,036146	-1,281666	-17,849071	6,571794	10,724315	-0,021051	-0,064222	-0,065475	-5,063756	0,028196	-1,709375	-0,021051	-0,064222	-0,065475	-5,063756	0,028196	-1,709375
14:31:54,05	0,355097	3,485958	0,230047	-0,056030	-2,532977	0,060957	-0,022354	-0,058833	-0,067448	-0,244345	-1,672929	-1,746224	-0,681677	-3,035278	-1,280885	-17,884729	6,541201	10,752712	-0,022354	-0,058833	-0,067448	-4,862733	0,081878	-1,746224	-0,022354	-0,058833	-0,067448	-4,862733	0,081878	-1,746224
14:31:54,10	0,355097	3,485958	0,230047	-0,056030	-2,532977	0,060957	-0,023935	-0,059836	-0,066667	-0,236522	-1,770711	-1,717827	-0,679301	-3,039963	-1,282381	-17,872235	6,517943	10,791226	-0,023935	-0,059836	-0,066667	-4,933632	0,108183	-1,717827	-0,023935	-0,059836	-0,066667	-4,933632	0,108183	-1,717827
14:31:54,15	0,355097	3,485958	0,230047	-0,056030	-2,532977	0,060957	-0,021066	-0,064235	-0,068163	-0,021635	-1,599092	-1,679313	-0,682765	-3,039470	-1,280477	-17,852644	6,530476	10,736445	-0,021066	-0,064235	-0,068163	-5,064118	0,054614	-1,679313	-0,021066	-0,064235	-0,068163	-5,064118	0,054614	-1,679313
14:31:54,20	0,355097	3,485958	0,230047	-0,056030	-2,532977	0,060957	-0,023336	-0,061461	-0,066014	-0,143195	-1,738610	-1,724515	-0,680569	-3,036610	-1,280232	-17,879491	6,548329	10,746024	-0,023336	-0,061461	-0,066014	-4,967920	0,093293	-1,724515	-0,023336	-0,061461	-0,066014	-4,967920	0,093293	-1,724515
14:31:54,25	0,355097	3,485958	0,230047	-0,056030	-2,532977	0,060957	-0,023336	-0,061461	-0,066014	-0,143195	-1,738610	-1,724515	-0,681055	-3,034163	-1,281658	-17,868430	6,551443	10,753616	-0,023336	-0,061461	-0,066014	-4,967920	0,093293	-1,724515	-0,023336	-0,061461	-0,066014	-4,967920	0,093293	-1,724515
14:31:54,30	0,355097	3,485958	0,230047	-0,056030	-2,532977	0,060957	-0,025212	-0,059817	-0,067440	-0,220503	-1,828131	-1,716923	-0,676920	-3,040016	-1,281218	-17,861054	6,507380	10,775933	-0,025212	-0,059817	-0,067440	-4,916104	0,151023	-1,716923	-0,025212	-0,059817	-0,067440	-4,916104	0,151023	-1,716923
14:31:54,35	0,355097	3,485958	0,230047	-0,056030	-2,532977	0,060957	-0,022211	-0,066325	-0,067000	0,083440	-1,643641	-1,694606	-0,679268	-3,037177	-1,280065	-17,865219	6,547017	10,781405	-0,022211	-0,066325	-0,067000	-5,123035	0,099907	-1,694606	-0,022211	-0,066325	-0,067000	-5,123035	0,099907	-1,694606
14:31:54,40	0,355097	3,485958	0,230047	-0,056030	-2,532977	0,060957	-0,023495	-0,062871	-0,065847	-0,063878	-1,733866	-1,689134	-0,678185	-3,036541	-1,279715	-17,907544	6,535200	10,757304	-0,023495	-0,062871	-0,065847	-4,999283	0,110523	-1,689134	-0,023495	-0,062871	-0,065847	-4,999283	0,110523	-1,689134
14:31:54,45	0,355097	3,485958	0,230047	-0,056030	-2,532977	0,060957	-0,024588	-0,063491	-0,065497	-0,063044	-1,821405	-1,713235	-0,678677	-3,038688	-1,282029	-17,872193	6,557330	10,748964	-0,024588	-0,063491	-0,065497	-5,047105	0,108720	-1,713235	-0,024588	-0,063491	-0,065497	-5,047105	0,108720	-1,713235
14:31:54,50	0,355097	3,485958	0,230047	-0,056030	-2,532977	0,060957	-0,022482	-0,064139	-0,067811	0,007467	-1,692372	-1,721575	-0,682835	-3,040003	-1,280084	-17,889226	6,543545	10,761136	-0,022482	-0,064139	-0,067811	-5,027423	0,072475	-1,721575	-0,022482	-0,064139	-0,067811	-5,027423	0,072475	-1,721575
14:31:54,55	0,355097	3,485958	0,230047	-0,056030	-2,532977	0,060957	-0,019265	-0,061195	-0,065866	-0,166069	-1,532917	-1,709403	-0,682121	-3,040127	-1,281232	-17,838988	6,570032	10,752581	-0,019265	-0,061195	-0,065866	-4,969865	-0,020648	-1,709403	-0,019265	-0,061195	-0,065866	-4,969865	-0,020648	-1,709403
14:31:54,60	0,355097	3,485958	0,230047	-0,056030	-2,532977	0,060957	-0,019514	-0,061876	-0,067014	-0,082593	-1,515640	-1,717958	-0,680960	-3,037124	-1,280065	-17,825034	6,525700	10,760644	-0,019514	-0,061876	-0,067014	-4,939858	0,016234	-1,717958	-0,019514	-0,061876	-0,067014	-4,939858	0,016234	-1,717958
14:31:54,65	0,355097	3,485958	0,230047	-0,056030	-2,532977	0,060957	-0,022695	-0,061380	-0,065847	-0,139822	-1,646778	-1,709896	-0,682168	-3,039006	-1,281622	-17,845066	6,537544	10,761688	-0,022695	-0,061380	-0,065847	-4,958119	0,134769	-1,709896	-0,022695	-0,061380	-0,065847	-4,958119	0,134769	-1,709896
14:31:54,70	0,355097	3,485958	0,230047	-0,056030	-2,532977	0,060957	-0,020461	-0,061274	-0,067404	-0,145069	-1,553904	-1,708851	-0,681041	-3,034005	-1,284726	-17,851036	6,554661	10,799040	-0,020461	-0,061274	-0,067404	-4,955081	0,052309	-1,708851	-0,020461	-0,061274	-0,067404	-4,955081	0,052309	-1,708851
14:31:54,75	0,355097	3,485958	0,230047	-0,056030	-2,532977	0,060957	-0,025356	-0,059750	-0,070508	-0,212471	-1,822136	-1,671499	-0,680506	-3,037875	-1,283985	-17,885358	6,529488	10,749202	-0,025356	-0,059750	-0,070508	-4,902861	0,168280	-1,671499	-0,025356	-0,059750	-0,070508	-4,902861	0,168280	-1,671499
14:31:54,80	0,355097	3,485958	0,230047	-0,056030	-2,532977	0,060957	-0,022272	-0,062148	-0,069766	-0,126753	-1,678931	-1,721337	-0,679826	-3,038350	-1,279689	-17,853341	6,533465	10,751279	-0,022272	-0,062148	-0,069766	-5,005359	0,069430	-1,721337	-0,022272	-0,062148	-0,069766	-5,005359	0,069430	-1,721337
14:31:54,85	0,355097	3,485958	0,230047	-0,056030	-2,532977	0,060957	-0,022200	-0,062975	-0,065471	-0,064291	-1,649464	-1,719260	-0,679817	-3,037550	-1,280828	-17,844256	6,543172	10,786226	-0,022200	-0,062975	-0,065471	-5,007825	0,093268	-1,719260	-0,022200	-0,062975	-0,065471	-5,007825	0,093268	-1,719260
14:31:54,90	0,355097	3,485958	0,230047	-0,056030	-2,532977	0,060957	-0,022898	-0,062582	-0,066610	-0,071770	-1,682704	-1,684314	-0,681552	-3,037209	-1,279667	-17,836992	6,560827	10,780915	-0,022898	-0,062582	-0,066610	-4,984466	0,114759	-1,684314	-0,022898	-0,062582	-0,066610	-4,984466	0,114759	-1,684314
14:31:54,95	0,355097	3,485958	0,230047	-0,056030	-2,532977	0,060957	-0,022326	-0,060910	-0,065449	-0,139821	-1,655523	-1,689624	-0,683453	-3,037392	-1,280527	-17,845150	6,534564	10,764982	-0,022326	-0,060910	-0,065449	-4,921222	0,097077	-1,689624	-0,022326	-0,060910	-0,065449	-4,921222	0,097077	-1,689624
14:31:55,00	0,355097	3,485958	0,230047	-0,056030	-2,532977	0,060957	-0,021217	-0,059355	-0,066309	-0,247492	-1,591779	-1,705557	-0,678701	-3,038421	-1,283188	-17,859356	6,498908	10,752546	-0,021217	-0,059355	-0,066309	-4,906844	0,073751	-1,705557	-0,021217	-0,059355	-0,066309	-4,906844	0,073751	-1,705557
14:31:55,05	0,355097	3,485958	0,230047	-0,056030	-2,532977	0,060957	-0,022702	-0,063985	-0,068969	-0,044728	-1,663459	-1,717993	-0,681515	-3,037452	-1,281994	-17,803930	6,521822	10,766177	-0,022702	-0,063985	-0,068969	-5,067514	0,118621	-1,717993	-0,022702	-0,063985	-0,068969	-5,067514	0,118621	-1,717993
14:31:55,10	0,355097	3,485958	0,230047	-0,056030	-2,532977	0,060957	-0,022133	-0,061064	-0,067776	-0,149062	-1,597368	-1,704362	-0,679650	-3,036236	-1,280786	-17,735740	6,465211	10,782811	-0,022133	-0,061064	-0,067776	-4,942551	0,140106	-1,704362	-0,022133	-0,061064	-0,067776	-4,942551	0,140106	-1,704362
14:31:55,15	0,355097	3,485958	0,230047	-0,056030	-2,532977	0,060957	-0,024119	-0,062070	-0,066568	-0,111666	-1,613261	-1,687728	0,037826	-1,837145	-1,033520	44,218902	-29,918781	10,294844	-0,024119	-0,062070	-0,066568	-4,984149	0,280085	-1,687728	-0,024119	-0,062070	-0,066568	-4,984149	0,280085	-1,687728
14:31:55,20	0,404792	3,485981	0,230000	-0,056016	-2,533026	0,061006	-1,421300	-0,083877	0,180698	0,490177	-2,420397	-2,175696	0,204281	-1,560260	-0,981766	58,392574	-38,273406	10,157314	-1,421300	-0,083877	0,180698	-6,094163	109,151640	-2,175696	-1,421300	-0,083877	0,180698	-6,094163	109,151640	-2,175696
14:31:55,25	0,404792	3,485981	0,230000	-0,056016	-2,533026	0,061006	-1,744317	-0,089589	0,232452	0,638711	-2,765208	-2,313225	0,202383	-1,561974	-0,988405	58,321829	-38,223378	10,153411	-1,744317	-0,089589	0,232452	-6,394003	134,163655	-2,313225	-1,744317	-0,089589	0,232452	-6,394003	134,163655	-2,313225
14:31:55,30	0,404792	3,485981	0,230000	-0,056016	-2,533026	0,061006	-1,741884	-0,088802	0,225813	0,605759	-2,724989	-2,317128	0,203457	-1,564563	-0,984930	58,253400	-38,208943	10,147418	-1,741884	-0,088802	0,225813	-6,365204	134,012908	-2,317128	-1,741884	-0,088802	0,225813	-6,365204	134,012908	-2,317128
14:31:55,35	0,404792	3,485981	0,230000	-0,056016	-2,533026	0,061006	-1,740178	-0,091026	0,229288	0,699709	-2,702744	-2,323121	0,202125	-1,564444	-0,983403	58,174545	-38,190595	10,162210	-1,740178	-0,091026	0,229288	-6,445861	133,901214	-2,323121	-1,740178	-0,091026	0,229288	-6,445861	133,901214	-2,323121
14:31:55,40	0,404792	3,485981	0,230000	-0,056016	-2,533026	0,061006	-1,739615	-0,089814	0,230815	0,613121	-2,750955	-2,308329	0,201515	-1,565478	-0,982241	58,158560	-38,187858	10,161496	-1,739615	-0,089814	0,230815	-6,437267	133,808842	-2,308329	-1,739615	-0,089814	0,230815	-6,437267	133,808842	-2,308329
14:31:55,45	0,404792	3,485981	0,230000	-0,056016	-2,533026	0,061006	-1,738415	-0,089802	0,231977	0,606896	-2,703729	-2,309043	0,199084	-1,566428	-0,983413	58,108536	-38,138294	10,183131	-1,738415	-0,089802	0,231977	-6,442581	133,761811	-2,309043	-1,738415	-0,089802	0,231977	-6,442581	133,761811	-2,309043
14:31:55,50	0,404792	3,485981	0,230000	-0,056016	-2,533026	0,061006	-1,736377	-0,088171	0,230805	0,540007	-2,665866	-2,287408	0,199728	-1,566695	-0,983009	58,129916	-38,127939	10,187914	-1,736377	-0,088171	0,230805	-6,381455	133,639704	-2,287408	-1,736377	-0,088171	0,230805	-6,381455	133,639704	-2,287408
14:31:55,55	0,404792	3,485981	0,230000	-0,056016	-2,533026	0,061006	-1,736468	-0,088863	0,231209	0,595624	-2,657281	-2,282625	0,202501	-1,570864	-0,985752	58,048409	-38,144207	10,180070	-1,736468	-0,088863	0,231209	-6,380122	133,655463	-2,282625	-1,736468	-0,088863	0,231209	-6,380122	133,655463	-2,282625
14:31:55,60	0,404792	3,485981	0,230000	-0,056016	-2,533026	0,061006	-1,734244	-0,093350	0,228466	0,774080	-2,604060	-2,290470	0,205715	-1,558014	-0,986358	58,579208	-38,424975	10,149070	-1,734244	-0,093350	0,228466	-6,553857	133,534062	-2,290470	-1,734244	-0,093350	0,228466	-6,553857	133,534062	-2,290470
14:31:55,65	0,404792	3,485981	0,230000	-0,056016	-2,533026	0,061006	-1,746979	-0,089707	0,227860	0,606942	-2,666219	-2,321469	0,896717	-0,410320	-0,741985	118,035959	-73,504679	9,684196	-1,746979	-0,089707	0,227860	-6,435097	134,471613	-2,321469	-1,746979	-0,089707	0,227860	-6,435097	134,471613	-2,321469
14:31:55,70	0,454904	3,486020	0,230001	-0,056023	-2,533032	0,061011	-3,086412	-0,114285	0,472233	1,233445	-3,285847	-2,786343	1,115778	-0,045410	-0,674087	136,707520	-84,449682	9,526690	-3,086412	-0,114285	0,472233	-7,737923	238,997470	-2,786343	-3,086412	-0,114285	0,472233	-7,737923	238,997470	-2,786343
14:31:55,75	0,454904	3,486020	0,230001	-0,056023	-2,533032	0,061011	-3,511964	-0,121543	0,540131	1,467998	-3,772008	-2,943849	1,113245	-0,045996	-0,679579	136,607854	-84,377574	9,523151	-3,511964	-0,121543	0,540131	-8,073128	271,917138	-2,943849	-3,511964	-0,121543	0,540131	-8,073128	271,917138	-2,943849
14:31:55,80	0,454904	3,486020	0,230001	-0,056023	-2,533032	0,061011	-3,510190	-0,119642	0,534639	1,381742	-3,802120	-2,947388	1,115475	-0,047348	-0,676899	136,539507	-84,384761	9,497952	-3,510190	-0,119642	0,534639	-8,010127	271,747755	-2,947388	-3,510190	-0,119642	0,534639	-8,010127	271,747755	-2,947388
14:31:55,85	0,454904	3,486020	0,230001	-0,056023	-2,533032	0,061011	-3,510133	-0,122249	0,537319	1,476934	-3,854790	-2,972587	1,113044	-0,048728	-0,677690	136,476019	-84,302732	9,515624	-3,510133	-0,122249	0,537319	-8,119623	271,690667	-2,972587	-3,510133	-0,122249	0,537319	-8,119623	271,690667	-2,972587
14:31:55,90	0,454904	3,486020	0,230001	-0,056023	-2,533032	0,061011	-3,507723	-0,120834	0,536528	1,442652	-3,825452	-2,954915	1,112968	-0,050883	-0,674597	136,403508	-84,227886	9,526242	-3,507723	-0,120834	0,536528	-8,042833	271,530798	-2,954915	-3,507723	-0,120834	0,536528	-8,042833	271,530798	-2,954915
14:31:55,95	0,454904	3,486020	0,230001	-0,056023	-2,533032	0,061011	-3,505818	-0,121845	0,539621	1,523795	-3,826633	-2,944297	1,113588	-0,049512	-0,678032	136,361466	-84,237846	9,514220	-3,505818	-0,121845	0,539621	-8,041065	271,380107	-2,944297	-3,505818	-0,121845	0,539621	-8,041065	271,380107	-2,944297
14:31:56,00	0,454904	3,486020	0,230001	-0,056023	-2,533032	0,061011	-3,507315	-0,121697	0,536186	1,486441	-3,935909	-2,956319	1,109825	-0,049295	-0,677079	136,291109	-84,140169	9,541100	-3,507315	-0,121697	0,536186	-8,066783	271,388350	-2,956319	-3,507315	-0,121697	0,536186	-8,066783	271,388350	-2,956319
14:31:56,05	0,454904	3,486020	0,230001	-0,056023	-2,533032	0,061011	-3,505622	-0,118329	0,537139	1,360724	-3,957642	-2,929439	1,113197	-0,053773	-0,675794	136,213921	-84,162115	9,583934	-3,505622	-0,118329	0,537139	-7,928122	271,233716	-2,929439	-3,505622	-0,118329	0,537139	-7,928122	271,233716	-2,929439
14:31:56,10	0,454904	3,486020	0,230001	-0,056023	-2,533032	0,061011	-3,503430	-0,123489	0,538424	1,571431	-3,899517	-2,886606	1,110719	-0,054291	-0,676641	136,143591	-84,138616	9,536968	-3,503430	-0,123489	0,538424	-8,122456	271,119747	-2,886606	-3,503430	-0,123489	0,538424	-8,122456	271,119747	-2,886606
14:31:56,15	0,454904	3,486020	0,230001	-0,056023	-2,533032	0,061011	-3,501743	-0,121602	0,537577	1,458510	-3,884446	-2,933571	1,109992	-0,052142	-0,677012	136,112613	-84,096241	9,507569	-3,501743	-0,121602	0,537577	-8,087274	271,002381	-2,933571	-3,501743	-0,121602	0,537577	-8,087274	271,002381	-2,933571
14:31:56,20	0,454904	3,486020	0,230001	-0,056023	-2,533032	0,061011	-3,503240	-0,119898	0,537206	1,391079	-4,010314	-2,962970	1,113564	-0,054692	-0,678992	136,084555	-84,093457	9,540884	-3,503240	-0,119898	0,537206	-8,020893	270,994041	-2,962970	-3,503240	-0,119898	0,537206	-8,020893	270,994041	-2,962970
14:31:56,25	0,454904	3,486020	0,230001	-0,056023	-2,533032	0,061011	-3,502818	-0,124266	0,535226	1,606628	-4,014071	-2,929655	1,112864	-0,054321	-0,676694	136,023972	-84,081027	9,535595	-3,502818	-0,124266	0,535226	-8,148278	270,957172	-2,929655	-3,502818	-0,124266	0,535226	-8,148278	270,957172	-2,929655
14:31:56,30	0,454904	3,486020	0,230001	-0,056023	-2,533032	0,061011	-3,502789	-0,123474	0,537524	1,545923	-4,071209	-2,934944	1,111669	-0,055493	-0,676320	136,001545	-84,052971	9,526426	-3,502789	-0,123474	0,537524	-8,146820	270,897705	-2,934944	-3,502789	-0,123474	0,537524	-8,146820	270,897705	-2,934944
14:31:56,35	0,454904	3,486020	0,230001	-0,056023	-2,533032	0,061011	-3,501177	-0,123026	0,537898	1,535686	-4,020828	-2,944113	1,111573	-0,055907	-0,677487	135,954045	-84,033457	9,552397	-3,501177	-0,123026	0,537898	-8,121852	270,821533	-2,944113	-3,501177	-0,123026	0,537898	-8,121852	270,821533	-2,944113
14:31:56,40	0,454904	3,486020	0,230001	-0,056023	-2,533032	0,061011	-3,500771	-0,123149	0,536731	1,535248	-4,050610	-2,918142	1,110420	-0,055285	-0,678269	135,968262	-84,034738	9,542889	-3,500771	-0,123149	0,536731	-8,131970	270,759881	-2,918142	-3,500771	-0,123149	0,536731	-8,131970	270,759881	-2,918142
14:31:56,45	0,454904	3,486020	0,230001	-0,056023	-2,533032	0,061011	-3,500733	-0,121840	0,535949	1,473152	-4,035691	-2,927650	1,109851	-0,056059	-0,677140	135,953362	-83,993168	9,499867	-3,500733	-0,121840	0,535949	-8,091269	270,771831	-2,927650	-3,500733	-0,121840	0,535949	-8,091269	270,771831	-2,927650
14:31:56,50	0,454904	3,486020	0,230001	-0,056023	-2,533032	0,061011	-3,499777	-0,121734	0,537078	1,496207	-4,019683	-2,970672	1,110981	-0,056806	-0,676336	135,938602	-84,011292	9,537794	-3,499777	-0,121734	0,537078	-8,059917	270,712816	-2,970672	-3,499777	-0,121734	0,537078	-8,059917	270,712816	-2,970672
14:31:56,55	0,454904	3,486020	0,230001	-0,056023	-2,533032	0,061011	-3,499696	-0,123086	0,537882	1,543455	-4,019179	-2,932745	1,107344	-0,058619	-0,676362	135,873561	-83,975852	9,538717	-3,499696	-0,123086	0,537882	-8,118831	270,706944	-2,932745	-3,499696	-0,123086	0,537882	-8,118831	270,706944	-2,932745
14:31:56,61	0,454904	3,486020	0,230001	-0,056023	-2,533032	0,061011	-3,496307	-0,120843	0,537856	1,424965	-3,917028	-2,931822	1,109154	-0,056581	-0,678322	135,888219	-83,941825	9,517238	-3,496307	-0,120843	0,537856	-8,061207	270,543102	-2,931822	-3,496307	-0,120843	0,537856	-8,061207	270,543102	-2,931822
14:31:56,66	0,454904	3,486020	0,230001	-0,056023	-2,533032	0,061011	-3,498977	-0,121392	0,535896	1,490303	-4,060182	-2,953301	1,110178	-0,054727	-0,676002	135,828785	-83,966538	9,545169	-3,498977	-0,121392	0,535896	-8,038955	270,609536	-2,953301	-3,498977	-0,121392	0,535896	-8,038955	270,609536	-2,953301
14:31:56,71	0,454904	3,486020	0,230001	-0,056023	-2,533032	0,061011	-3,501095	-0,121352	0,538216	1,437104	-4,209414	-2,925370	1,105425	-0,053733	-0,680305	135,804681	-83,922874	9,539069	-3,501095	-0,121352	0,538216	-8,089014	270,626538	-2,925370	-3,501095	-0,121352	0,538216	-8,089014	270,626538	-2,925370
14:31:56,76	0,454904	3,486020	0,230001	-0,056023	-2,533032	0,061011	-3,499579	-0,116738	0,533913	1,222972	-4,173294	-2,931470	1,108944	-0,057694	-0,679525	135,786626	-83,932011	9,523972	-3,499579	-0,116738	0,533913	-7,940999	270,543660	-2,931470	-3,499579	-0,116738	0,533913	-7,940999	270,543660	-2,931470
14:31:56,81	0,454904	3,486020	0,230001	-0,056023	-2,533032	0,061011	-3,497908	-0,121766	0,534693	1,467484	-4,097455	-2,946567	1,111884	-0,058479	-0,675994	135,771489	-83,906085	9,566808	-3,497908	-0,121766	0,534693	-8,091179	270,488303	-2,946567	-3,497908	-0,121766	0,534693	-8,091179	270,488303	-2,946567
14:31:56,86	0,454904	3,486020	0,230001	-0,056023	-2,533032	0,061011	-3,498699	-0,124705	0,538224	1,635174	-4,164660	-2,903731	1,108129	-0,058218	-0,678716	135,745666	-83,905019	9,589956	-3,498699	-0,124705	0,538224	-8,154168	270,483194	-2,903731	-3,498699	-0,124705	0,538224	-8,154168	270,483194	-2,903731
14:31:56,91	0,454904	3,486020	0,230001	-0,056023	-2,533032	0,061011	-3,497047	-0,121322	0,535502	1,447295	-4,101683	-2,880583	1,110851	-0,056750	-0,681038	135,740264	-83,859270	9,524939	-3,497047	-0,121322	0,535502	-8,076519	270,416534	-2,880583	-3,497047	-0,121322	0,535502	-8,076519	270,416534	-2,880583
14:31:56,96	0,454904	3,486020	0,230001	-0,056023	-2,533032	0,061011	-3,499680	-0,122946	0,533180	1,568636	-4,266108	-2,945600	1,107704	-0,061073	-0,680305	135,725344	-83,855154	9,541358	-3,499680	-0,122946	0,533180	-8,082623	270,458734	-2,945600	-3,499680	-0,122946	0,533180	-8,082623	270,458734	-2,945600
14:31:57,01	0,454904	3,486020	0,230001	-0,056023	-2,533032	0,061011	-3,494361	-0,122382	0,533913	1,535416	-4,004540	-2,929181	1,108337	-0,058073	-0,677189	135,744715	-83,841651	9,554786	-3,494361	-0,122382	0,533913	-8,071574	270,302823	-2,929181	-3,494361	-0,122382	0,533913	-8,071574	270,302823	-2,929181
14:31:57,06	0,454904	3,486020	0,230001	-0,056023	-2,533032	0,061011	-3,497276	-0,121430	0,537029	1,507290	-4,146099	-2,915754	1,104641	-0,059026	-0,678401	135,678343	-83,874431	9,534995	-3,497276	-0,121430	0,537029	-8,024966	270,390096	-2,915754	-3,497276	-0,121430	0,537029	-8,024966	270,390096	-2,915754
14:31:57,11	0,454904	3,486020	0,230001	-0,056023	-2,533032	0,061011	-3,494603	-0,118706	0,535817	1,304071	-4,048172	-2,935544	1,108167	-0,060846	-0,678381	135,669837	-83,870691	9,550064	-3,494603	-0,118706	0,535817	-8,014356	270,278161	-2,935544	-3,494603	-0,118706	0,535817	-8,014356	270,278161	-2,935544
14:31:57,16	0,454904	3,486020	0,230001	-0,056023	-2,533032	0,061011	-3,494790	-0,122669	0,535837	1,509151	-4,067110	-2,920475	1,109312	-0,058848	-0,678791	135,661978	-83,879361	9,536076	-3,494790	-0,122669	0,535837	-8,120398	270,273869	-2,920475	-3,494790	-0,122669	0,535837	-8,120398	270,273869	-2,920475
14:31:57,21	0,454904	3,486020	0,230001	-0,056023	-2,533032	0,061011	-3,497093	-0,122662	0,535427	1,497342	-4,189356	-2,934463	1,109300	-0,060698	-0,676463	135,636480	-83,849995	9,535585	-3,497093	-0,122662	0,535427	-8,131647	270,332436	-2,934463	-3,497093	-0,122662	0,535427	-8,131647	270,332436	-2,934463
14:31:57,26	0,454904	3,486020	0,230001	-0,056023	-2,533032	0,061011	-3,495485	-0,123577	0,537755	1,557573	-4,142491	-2,934954	1,108068	-0,061759	-0,678414	135,603047	-83,821977	9,542489	-3,495485	-0,123577	0,537755	-8,143196	270,253053	-2,934954	-3,495485	-0,123577	0,537755	-8,143196	270,253053	-2,934954
14:31:57,31	0,454904	3,486020	0,230001	-0,056023	-2,533032	0,061011	-3,493950	-0,123040	0,535804	1,537201	-4,105637	-2,928051	1,108659	-0,057583	-0,678426	135,622224	-83,844330	9,537459	-3,493950	-0,123040	0,535804	-8,121419	270,169414	-2,928051	-3,493950	-0,123040	0,535804	-8,121419	270,169414	-2,928051
14:31:57,36	0,454904	3,486020	0,230001	-0,056023	-2,533032	0,061011	-3,497862	-0,121463	0,535792	1,445461	-4,281286	-2,933080	1,107521	-0,059679	-0,681531	135,617812	-83,777392	9,536186	-3,497862	-0,121463	0,535792	-8,089416	270,300871	-2,933080	-3,497862	-0,121463	0,535792	-8,089416	270,300871	-2,933080
14:31:57,41	0,454904	3,486020	0,230001	-0,056023	-2,533032	0,061011	-3,495478	-0,121526	0,532687	1,504488	-4,194590	-2,934353	1,106864	-0,058997	-0,680379	135,598554	-83,813670	9,534508	-3,495478	-0,121526	0,532687	-8,035316	270,200396	-2,934353	-3,495478	-0,121526	0,532687	-8,035316	270,200396	-2,934353
14:31:57,46	0,454904	3,486020	0,230001	-0,056023	-2,533032	0,061011	-3,495740	-0,120617	0,533839	1,416159	-4,206770	-2,936031	1,109184	-0,057662	-0,678450	135,582024	-83,817775	9,529126	-3,495740	-0,120617	0,533839	-8,052266	270,208809	-2,936031	-3,495740	-0,120617	0,533839	-8,052266	270,208809	-2,936031
14:31:57,51	0,454904	3,486020	0,230001	-0,056023	-2,533032	0,061011	-3,498056	-0,121958	0,535768	1,474091	-4,339468	-2,941413	1,114866	-0,053649	-0,684773	136,180014	-84,157356	9,551444	-3,498056	-0,121958	0,535768	-8,099634	270,257922	-2,941413	-3,498056	-0,121958	0,535768	-8,099634	270,257922	-2,941413
14:31:57,56	0,454904	3,486020	0,230001	-0,056023	-2,533032	0,061011	-3,504372	-0,124872	0,529445	1,630535	-3,980256	-2,919095	1,884039	1,240110	-0,435388	202,746639	-123,000891	8,963817	-3,504372	-0,124872	0,529445	-8,171948	271,112971	-2,919095	-3,504372	-0,124872	0,529445	-8,171948	271,112971	-2,919095
14:31:57,61	0,504991	3,485945	0,230032	-0,056023	-2,533011	0,060988	-5,009386	-0,144116	0,778830	2,275066	-5,170848	-3,506722	2,021545	1,476845	-0,427753	215,374426	-130,265202	8,825154	-5,009386	-0,144116	0,778830	-9,038075	388,065967	-3,506722	-5,009386	-0,144116	0,778830	-9,038075	388,065967	-3,506722
14:31:57,66	0,504991	3,485945	0,230032	-0,056023	-2,533011	0,060988	-5,283157	-0,144832	0,786465	2,335094	-4,838808	-3,645385	2,017649	1,476352	-0,430963	215,149975	-130,090385	8,834268	-5,283157	-0,144832	0,786465	-9,034220	409,889035	-3,645385	-5,283157	-0,144832	0,786465	-9,034220	409,889035	-3,645385
14:31:57,71	0,504991	3,485945	0,230032	-0,056023	-2,533011	0,060988	-5,280783	-0,141704	0,783255	2,211611	-4,997140	-3,636272	2,015373	1,472296	-0,433157	215,020581	-130,030668	8,820085	-5,280783	-0,141704	0,783255	-8,912158	409,544331	-3,636272	-5,280783	-0,141704	0,783255	-8,912158	409,544331	-3,636272
14:31:57,76	0,504991	3,485945	0,230032	-0,056023	-2,533011	0,060988	-5,276132	-0,141761	0,781061	2,201588	-4,897222	-3,650454	2,015550	1,472477	-0,434147	214,950057	-129,971963	8,841115	-5,276132	-0,141761	0,781061	-8,926646	409,279171	-3,650454	-5,276132	-0,141761	0,781061	-8,926646	409,279171	-3,650454
14:31:57,81	0,504991	3,485945	0,230032	-0,056023	-2,533011	0,060988	-5,276377	-0,141824	0,780071	2,220458	-5,000386	-3,629424	2,017168	1,468502	-0,434575	214,858048	-129,943998	8,818682	-5,276377	-0,141824	0,780071	-8,912745	409,195233	-3,629424	-5,276377	-0,141824	0,780071	-8,912745	409,195233	-3,629424
14:31:57,86	0,504991	3,485945	0,230032	-0,056023	-2,533011	0,060988	-5,273744	-0,145213	0,779643	2,374891	-4,957111	-3,651858	2,017077	1,472481	-0,435362	214,807562	-129,872803	8,861295	-5,273744	-0,145213	0,779643	-9,024336	409,031782	-3,651858	-5,273744	-0,145213	0,779643	-9,024336	409,031782	-3,651858
14:31:57,91	0,504991	3,485945	0,230032	-0,056023	-2,533011	0,060988	-5,277145	-0,143144	0,778856	2,303723	-5,213271	-3,609244	2,012666	1,468018	-0,435214	214,716403	-129,842043	8,837478	-5,277145	-0,143144	0,778856	-8,933097	409,042583	-3,609244	-5,277145	-0,143144	0,778856	-8,933097	409,042583	-3,609244
14:31:57,96	0,504991	3,485945	0,230032	-0,056023	-2,533011	0,060988	-5,271074	-0,141556	0,779004	2,202207	-4,991905	-3,633062	2,012729	1,466674	-0,435440	214,656164	-129,795603	8,824998	-5,271074	-0,141556	0,779004	-8,909956	408,787377	-3,633062	-5,271074	-0,141556	0,779004	-8,909956	408,787377	-3,633062
14:31:58,01	0,504991	3,485945	0,230032	-0,056023	-2,533011	0,060988	-5,269942	-0,142283	0,778778	2,250090	-5,008433	-3,645541	2,021057	1,477938	-0,436000	215,192658	-130,079656	8,832409	-5,269942	-0,142283	0,778778	-8,919112	408,681992	-3,645541	-5,269942	-0,142283	0,778778	-8,919112	408,681992	-3,645541
14:31:58,06	0,504991	3,485945	0,230032	-0,056023	-2,533011	0,060988	-5,283860	-0,143863	0,778218	2,354523	-5,125540	-3,638130	2,772319	2,735439	-0,230818	280,278342	-168,417545	8,346301	-5,283860	-0,143863	0,778218	-8,938745	409,657469	-3,638130	-5,283860	-0,143863	0,778218	-8,938745	409,657469	-3,638130
14:31:58,11	0,555074	3,486000	0,230043	-0,056020	-2,533002	0,061007	-6,748519	-0,165724	0,983400	2,832569	-5,753028	-4,124238	2,920136	2,979841	-0,214757	293,105632	-175,845447	8,200561	-6,748519	-0,165724	0,983400	-10,176791	524,005704	-4,124238	-6,748519	-0,165724	0,983400	-10,176791	524,005704	-4,124238
14:31:58,16	0,555074	3,486000	0,230043	-0,056020	-2,533002	0,061007	-7,034085	-0,171537	0,999461	3,115703	-5,779769	-4,269978	2,914376	2,971061	-0,218339	292,814991	-175,665431	8,228577	-7,034085	-0,171537	0,999461	-10,349919	546,395915	-4,269978	-7,034085	-0,171537	0,999461	-10,349919	546,395915	-4,269978
14:31:58,21	0,555074	3,486000	0,230043	-0,056020	-2,533002	0,061007	-7,023602	-0,170938	0,995879	3,095132	-5,576337	-4,241962	2,914702	2,968031	-0,219577	292,635828	-175,521921	8,225685	-7,023602	-0,170938	0,995879	-10,323467	545,776392	-4,241962	-7,023602	-0,170938	0,995879	-10,323467	545,776392	-4,241962
14:31:58,26	0,555074	3,486000	0,230043	-0,056020	-2,533002	0,061007	-7,021140	-0,172736	0,994641	3,223341	-5,675265	-4,244854	2,913205	2,969346	-0,221184	292,476899	-175,461491	8,264085	-7,021140	-0,172736	0,994641	-10,336419	545,484252	-4,244854	-7,021140	-0,172736	0,994641	-10,336419	545,484252	-4,244854
14:31:58,31	0,555074	3,486000	0,230043	-0,056020	-2,533002	0,061007	-7,021531	-0,170782	0,993034	3,094611	-5,863422	-4,206454	2,912500	2,968800	-0,222779	292,406071	-175,413445	8,252584	-7,021531	-0,170782	0,993034	-10,311772	545,326749	-4,206454	-7,021531	-0,170782	0,993034	-10,311772	545,326749	-4,206454
14:31:58,36	0,555074	3,486000	0,230043	-0,056020	-2,533002	0,061007	-7,020706	-0,170444	0,991439	3,083241	-5,905893	-4,217955	2,910611	2,966966	-0,223195	292,323647	-175,350247	8,259955	-7,020706	-0,170444	0,991439	-10,296626	545,219531	-4,217955	-7,020706	-0,170444	0,991439	-10,296626	545,219531	-4,217955
14:31:58,41	0,555074	3,486000	0,230043	-0,056020	-2,533002	0,061007	-7,018172	-0,169725	0,991023	3,059381	-5,877129	-4,210584	2,913378	2,959773	-0,221252	292,205462	-175,307772	8,284985	-7,018172	-0,169725	0,991023	-10,264058	545,049410	-4,210584	-7,018172	-0,169725	0,991023	-10,264058	545,049410	-4,210584
14:31:58,46	0,555074	3,486000	0,230043	-0,056020	-2,533002	0,061007	-7,013327	-0,175718	0,992966	3,348672	-5,748756	-4,185554	2,910295	2,963210	-0,222516	292,124622	-175,246199	8,230393	-7,013327	-0,175718	0,992966	-10,445162	544,797419	-4,185554	-7,013327	-0,175718	0,992966	-10,445162	544,797419	-4,185554
14:31:58,51	0,555074	3,486000	0,230043	-0,056020	-2,533002	0,061007	-7,014763	-0,171329	0,991702	3,133392	-5,924203	-4,240146	2,911376	2,964660	-0,224076	292,062480	-175,167194	8,268830	-7,014763	-0,171329	0,991702	-10,315972	544,734666	-4,240146	-7,014763	-0,171329	0,991702	-10,315972	544,734666	-4,240146
14:31:58,56	0,555074	3,486000	0,230043	-0,056020	-2,533002	0,061007	-7,016558	-0,171540	0,990142	3,181682	-6,110897	-4,201710	2,905887	2,962864	-0,224350	291,958105	-175,144970	8,227171	-7,016558	-0,171540	0,990142	-10,284199	544,688932	-4,201710	-7,016558	-0,171540	0,990142	-10,284199	544,688932	-4,201710
14:31:58,61	0,555074	3,486000	0,230043	-0,056020	-2,533002	0,061007	-7,012259	-0,167685	0,989868	2,948272	-5,988818	-4,243368	2,911608	2,958869	-0,227239	291,876940	-175,137070	8,277652	-7,012259	-0,167685	0,989868	-10,214977	544,473488	-4,243368	-7,012259	-0,167685	0,989868	-10,214977	544,473488	-4,243368
14:31:58,66	0,555074	3,486000	0,230043	-0,056020	-2,533002	0,061007	-7,011659	-0,174636	0,986979	3,276024	-6,031897	-4,192887	2,909230	2,956368	-0,224145	291,837176	-175,090595	8,272040	-7,011659	-0,174636	0,986979	-10,432939	544,383366	-4,192887	-7,011659	-0,174636	0,986979	-10,432939	544,383366	-4,192887
14:31:58,71	0,555074	3,486000	0,230043	-0,056020	-2,533002	0,061007	-7,008304	-0,173828	0,990073	3,254333	-5,915092	-4,198499	2,907902	2,959123	-0,225748	291,776020	-175,088740	8,264192	-7,008304	-0,173828	0,990073	-10,391141	544,236775	-4,198499	-7,008304	-0,173828	0,990073	-10,391141	544,236775	-4,198499
14:31:58,76	0,555074	3,486000	0,230043	-0,056020	-2,533002	0,061007	-7,010026	-0,171300	0,988470	3,093947	-6,058510	-4,206347	2,907251	2,955724	-0,224996	291,720729	-175,050219	8,245540	-7,010026	-0,171300	0,988470	-10,353141	544,228510	-4,206347	-7,010026	-0,171300	0,988470	-10,353141	544,228510	-4,206347
14:31:58,81	0,555074	3,486000	0,230043	-0,056020	-2,533002	0,061007	-7,006757	-0,172436	0,989222	3,158691	-5,955689	-4,225000	2,907563	2,957941	-0,227357	291,665375	-175,032893	8,253328	-7,006757	-0,172436	0,989222	-10,377508	544,074749	-4,225000	-7,006757	-0,172436	0,989222	-10,377508	544,074749	-4,225000
14:31:58,86	0,555074	3,486000	0,230043	-0,056020	-2,533002	0,061007	-7,008833	-0,171598	0,986861	3,102453	-6,120210	-4,217211	2,905301	2,953871	-0,227352	291,621157	-175,003255	8,268269	-7,008833	-0,171598	0,986861	-10,367979	544,073146	-4,217211	-7,008833	-0,171598	0,986861	-10,367979	544,073146	-4,217211
14:31:58,91	0,555074	3,486000	0,230043	-0,056020	-2,533002	0,061007	-7,004177	-0,171674	0,986866	3,109953	-5,931223	-4,202270	2,907014	2,953593	-0,230074	291,579532	-174,936596	8,287279	-7,004177	-0,171674	0,986866	-10,366429	543,896655	-4,202270	-7,004177	-0,171674	0,986866	-10,366429	543,896655	-4,202270
14:31:58,96	0,555074	3,486000	0,230043	-0,056020	-2,533002	0,061007	-7,004793	-0,173297	0,984144	3,231278	-6,032636	-4,183260	2,909324	2,953845	-0,229720	291,546561	-174,914768	8,259468	-7,004793	-0,173297	0,984144	-10,372531	543,843603	-4,183260	-7,004793	-0,173297	0,984144	-10,372531	543,843603	-4,183260
14:31:59,02	0,555074	3,486000	0,230043	-0,056020	-2,533002	0,061007	-7,006166	-0,175171	0,984498	3,331135	-6,143533	-4,211072	2,906275	2,952836	-0,231672	291,502249	-174,917726	8,274875	-7,006166	-0,175171	0,984498	-10,419768	543,840537	-4,211072	-7,006166	-0,175171	0,984498	-10,419768	543,840537	-4,211072
14:31:59,07	0,555074	3,486000	0,230043	-0,056020	-2,533002	0,061007	-7,003768	-0,173035	0,982546	3,195371	-6,055683	-4,195664	2,908563	2,954156	-0,227821	291,463091	-174,915308	8,254222	-7,003768	-0,173035	0,982546	-10,387896	543,740068	-4,195664	-7,003768	-0,173035	0,982546	-10,387896	543,740068	-4,195664
14:31:59,12	0,555074	3,486000	0,230043	-0,056020	-2,533002	0,061007	-7,006056	-0,174356	0,986397	3,246589	-6,209781	-4,216317	2,908426	2,952049	-0,231736	291,384973	-174,869858	8,253682	-7,006056	-0,174356	0,986397	-10,440392	543,765579	-4,216317	-7,006056	-0,174356	0,986397	-10,440392	543,765579	-4,216317
14:31:59,17	0,555074	3,486000	0,230043	-0,056020	-2,533002	0,061007	-7,004162	-0,175292	0,982482	3,295524	-6,201680	-4,216857	2,904841	2,952007	-0,228262	291,345264	-174,844167	8,252173	-7,004162	-0,175292	0,982482	-10,464875	543,625015	-4,216857	-7,004162	-0,175292	0,982482	-10,464875	543,625015	-4,216857
14:31:59,22	0,555074	3,486000	0,230043	-0,056020	-2,533002	0,061007	-7,002333	-0,172208	0,985956	3,137558	-6,153799	-4,218366	2,904146	2,953213	-0,230620	291,299565	-174,831904	8,254529	-7,002333	-0,172208	0,985956	-10,380758	543,529310	-4,218366	-7,002333	-0,172208	0,985956	-10,380758	543,529310	-4,218366
14:31:59,27	0,555074	3,486000	0,230043	-0,056020	-2,533002	0,061007	-7,003030	-0,171003	0,983598	3,062667	-6,235782	-4,216010	2,907610	2,952073	-0,228295	291,254576	-174,818412	8,259284	-7,003030	-0,171003	0,983598	-10,361055	543,502088	-4,216010	-7,003030	-0,171003	0,983598	-10,361055	543,502088	-4,216010
14:31:59,32	0,555074	3,486000	0,230043	-0,056020	-2,533002	0,061007	-7,003774	-0,174572	0,985923	3,237461	-6,320194	-4,211255	2,906526	2,951818	-0,230992	291,286979	-174,767777	8,271679	-7,003774	-0,174572	0,985923	-10,466451	543,476104	-4,211255	-7,003774	-0,174572	0,985923	-10,466451	543,476104	-4,211255
14:31:59,37	0,555074	3,486000	0,230043	-0,056020	-2,533002	0,061007	-7,003011	-0,173761	0,983226	3,255356	-6,277773	-4,198860	2,906944	2,949155	-0,232212	291,189644	-174,741115	8,244882	-7,003011	-0,173761	0,983226	-10,384914	543,458629	-4,198860	-7,003011	-0,173761	0,983226	-10,384914	543,458629	-4,198860
14:31:59,42	0,555074	3,486000	0,230043	-0,056020	-2,533002	0,061007	-7,000915	-0,175455	0,982006	3,317824	-6,266368	-4,225657	2,905164	2,947930	-0,231834	291,184303	-174,759079	8,229107	-7,000915	-0,175455	0,982006	-10,455361	543,305440	-4,225657	-7,000915	-0,175455	0,982006	-10,455361	543,305440	-4,225657
14:31:59,47	0,555074	3,486000	0,230043	-0,056020	-2,533002	0,061007	-6,998964	-0,174526	0,982384	3,251306	-6,160569	-4,241432	2,904550	2,949542	-0,230461	291,164444	-174,718311	8,268675	-6,998964	-0,174526	0,982384	-10,448980	543,258099	-4,241432	-6,998964	-0,174526	0,982384	-10,448980	543,258099	-4,241432
14:31:59,52	0,555074	3,486000	0,230043	-0,056020	-2,533002	0,061007	-7,000052	-0,173188	0,983757	3,207102	-6,254742	-4,201864	2,902663	2,947955	-0,233813	291,093158	-174,677156	8,243134	-7,000052	-0,173188	0,983757	-10,388143	543,249357	-4,201864	-7,000052	-0,173188	0,983757	-10,388143	543,249357	-4,201864
14:31:59,57	0,555074	3,486000	0,230043	-0,056020	-2,533002	0,061007	-6,997735	-0,172347	0,980405	3,163378	-6,216540	-4,227405	2,904367	2,948552	-0,230181	291,072535	-174,711463	8,261415	-6,997735	-0,172347	0,980405	-10,365863	543,105628	-4,227405	-6,997735	-0,172347	0,980405	-10,365863	543,105628	-4,227405
14:31:59,62	0,555074	3,486000	0,230043	-0,056020	-2,533002	0,061007	-6,999104	-0,173524	0,984037	3,184565	-6,288455	-4,209124	2,903780	2,948569	-0,231869	291,067663	-174,685623	8,261606	-6,999104	-0,173524	0,984037	-10,437079	543,141211	-4,209124	-6,999104	-0,173524	0,984037	-10,437079	543,141211	-4,209124
14:31:59,67	0,555074	3,486000	0,230043	-0,056020	-2,533002	0,061007	-6,998825	-0,173007	0,982349	3,177635	-6,291075	-4,208933	2,901870	2,944213	-0,234988	291,002434	-174,703444	8,267472	-6,998825	-0,173007	0,982349	-10,403443	543,116672	-4,208933	-6,998825	-0,173007	0,982349	-10,403443	543,116672	-4,208933
14:31:59,72	0,555074	3,486000	0,230043	-0,056020	-2,533002	0,061007	-6,994097	-0,173531	0,979230	3,156834	-6,092821	-4,203067	2,912766	2,964343	-0,230591	291,717933	-175,051070	8,256022	-6,994097	-0,173531	0,979230	-10,465376	542,943812	-4,203067	-6,994097	-0,173531	0,979230	-10,465376	542,943812	-4,203067
14:31:59,77	0,555074	3,486000	0,230043	-0,056020	-2,533002	0,061007	-7,016979	-0,172903	0,983627	3,180847	-6,489198	-4,214517	3,602893	4,122331	-0,021860	351,859364	-210,241300	7,752751	-7,016979	-0,172903	0,983627	-10,392023	544,343620	-4,214517	-7,016979	-0,172903	0,983627	-10,392023	544,343620	-4,214517
14:31:59,82	0,605072	3,485967	0,230038	-0,056017	-2,533004	0,061013	-8,364889	-0,191576	1,192358	3,746942	-6,901440	-4,717788	3,787366	4,431273	0,009279	367,747696	-219,518475	7,637716	-8,364889	-0,191576	1,192358	-11,291763	649,742343	-4,717788	-8,364889	-0,191576	1,192358	-11,291763	649,742343	-4,717788
14:31:59,87	0,605072	3,485967	0,230038	-0,056017	-2,533004	0,061013	-8,724677	-0,196864	1,223497	3,931806	-7,212136	-4,832824	3,779858	4,428327	0,005428	367,470673	-219,330990	7,595495	-8,724677	-0,196864	1,223497	-11,521987	677,675005	-4,832824	-8,724677	-0,196864	1,223497	-11,521987	677,675005	-4,832824
14:31:59,92	0,605072	3,485967	0,230038	-0,056017	-2,533004	0,061013	-8,718371	-0,191834	1,219646	3,694104	-7,217900	-4,875044	3,784309	4,421136	0,001161	367,329355	-219,290074	7,644164	-8,718371	-0,191834	1,219646	-11,364838	677,174258	-4,875044	-8,718371	-0,191834	1,219646	-11,364838	677,174258	-4,875044
14:31:59,97	0,605072	3,485967	0,230038	-0,056017	-2,533004	0,061013	-8,714369	-0,199285	1,215380	4,046334	-7,152623	-4,826375	3,784661	4,420955	0,004592	367,174993	-219,185517	7,647046	-8,714369	-0,199285	1,215380	-11,597516	676,925354	-4,826375	-8,714369	-0,199285	1,215380	-11,597516	676,925354	-4,826375
14:32:00,02	0,605072	3,485967	0,230038	-0,056017	-2,533004	0,061013	-8,714389	-0,199680	1,218810	4,080237	-7,339617	-4,823493	3,778928	4,418095	0,002848	367,070855	-219,090027	7,626596	-8,714389	-0,199680	1,218810	-11,594614	676,739920	-4,823493	-8,714389	-0,199680	1,218810	-11,594614	676,739920	-4,823493
14:32:00,07	0,605072	3,485967	0,230038	-0,056017	-2,533004	0,061013	-8,709046	-0,196145	1,217066	3,927052	-7,199695	-4,843943	3,781635	4,419035	0,000209	366,975864	-219,116838	7,622869	-8,709046	-0,196145	1,217066	-11,470311	676,460392	-4,843943	-8,709046	-0,196145	1,217066	-11,470311	676,460392	-4,843943
14:32:00,12	0,605072	3,485967	0,230038	-0,056017	-2,533004	0,061013	-8,711213	-0,198019	1,214427	3,953791	-7,381269	-4,847670	3,777083	4,416465	0,000505	366,869095	-219,004902	7,644374	-8,711213	-0,198019	1,214427	-11,590691	676,448974	-4,847670	-8,711213	-0,198019	1,214427	-11,590691	676,448974	-4,847670
14:32:00,17	0,605072	3,485967	0,230038	-0,056017	-2,533004	0,061013	-8,706711	-0,195362	1,214723	3,859172	-7,295597	-4,826165	3,779298	4,411027	-0,001789	366,776790	-218,962776	7,630686	-8,706711	-0,195362	1,214723	-11,476719	676,181237	-4,826165	-8,706711	-0,195362	1,214723	-11,476719	676,181237	-4,826165
14:32:00,22	0,605072	3,485967	0,230038	-0,056017	-2,533004	0,061013	-8,703109	-0,200000	1,212429	4,090670	-7,209297	-4,839853	3,787700	4,432445	-0,005756	367,630869	-219,440483	7,623339	-8,703109	-0,200000	1,212429	-11,609293	675,984785	-4,839853	-8,703109	-0,200000	1,212429	-11,609293	675,984785	-4,839853
14:32:00,27	0,605072	3,485967	0,230038	-0,056017	-2,533004	0,061013	-8,725859	-0,196566	1,208462	3,925458	-7,413756	-4,847200	4,530849	5,675379	0,226391	431,661437	-256,947059	7,132116	-8,725859	-0,196566	1,208462	-11,504970	677,566150	-4,847200	-8,725859	-0,196566	1,208462	-11,504970	677,566150	-4,847200
14:32:00,32	0,655027	3,486010	0,230031	-0,056027	-2,533012	0,060975	-10,173846	-0,218685	1,440609	4,609296	-8,503712	-5,338423	4,672687	5,912648	0,258620	444,057311	-264,181490	7,010515	-10,173846	-0,218685	1,440609	-12,557471	790,143162	-5,338423	-10,173846	-0,218685	1,440609	-12,557471	790,143162	-5,338423
14:32:00,37	0,655027	3,486010	0,230031	-0,056027	-2,533012	0,060975	-10,450245	-0,222886	1,472838	4,760497	-8,524142	-5,460025	4,668524	5,907531	0,253170	443,756087	-263,966026	7,034463	-10,450245	-0,222886	1,472838	-12,736065	811,820105	-5,460025	-10,450245	-0,222886	1,472838	-12,736065	811,820105	-5,460025
14:32:00,42	0,655027	3,486010	0,230031	-0,056027	-2,533012	0,060975	-10,443732	-0,221839	1,467388	4,742017	-8,554041	-5,436076	4,668908	5,906138	0,248719	443,557423	-263,851703	7,044754	-10,443732	-0,221839	1,467388	-12,672323	811,278898	-5,436076	-10,443732	-0,221839	1,467388	-12,672323	811,278898	-5,436076
14:32:00,47	0,655027	3,486010	0,230031	-0,056027	-2,533012	0,060975	-10,442717	-0,222868	1,462937	4,795221	-8,730500	-5,425785	4,666921	5,903834	0,248870	443,415946	-263,752742	7,064751	-10,442717	-0,222868	1,462937	-12,699928	811,022806	-5,425785	-10,442717	-0,222868	1,462937	-12,699928	811,022806	-5,425785
14:32:00,52	0,655027	3,486010	0,230031	-0,056027	-2,533012	0,060975	-10,439729	-0,222299	1,463088	4,780584	-8,747123	-5,405788	4,666067	5,900079	0,246844	443,262463	-263,698044	7,029848	-10,439729	-0,222299	1,463088	-12,669879	810,771619	-5,405788	-10,439729	-0,222299	1,463088	-12,669879	810,771619	-5,405788
14:32:00,57	0,655027	3,486010	0,230031	-0,056027	-2,533012	0,060975	-10,436049	-0,223437	1,461062	4,810395	-8,716044	-5,440691	4,662935	5,894922	0,247093	443,072714	-263,629114	7,065253	-10,436049	-0,223437	1,461062	-12,729410	810,513837	-5,440691	-10,436049	-0,223437	1,461062	-12,729410	810,513837	-5,440691
14:32:00,62	0,655027	3,486010	0,230031	-0,056027	-2,533012	0,060975	-10,430018	-0,223304	1,461311	4,768281	-8,601187	-5,405286	4,661959	5,898982	0,241307	442,955707	-263,542589	7,093773	-10,430018	-0,223304	1,461311	-12,761056	810,155204	-5,405286	-10,430018	-0,223304	1,461311	-12,761056	810,155204	-5,405286
14:32:00,67	0,655027	3,486010	0,230031	-0,056027	-2,533012	0,060975	-10,433046	-0,220428	1,455525	4,635189	-8,903276	-5,376766	4,663536	5,892409	0,242061	442,834766	-263,504665	7,095070	-10,433046	-0,220428	1,455525	-12,668428	810,090873	-5,376766	-10,433046	-0,220428	1,455525	-12,668428	810,090873	-5,376766
14:32:00,72	0,655027	3,486010	0,230031	-0,056027	-2,533012	0,060975	-10,428143	-0,225080	1,456279	4,849478	-8,771978	-5,375469	4,663178	5,893871	0,241605	442,783115	-263,445929	7,047041	-10,428143	-0,225080	1,456279	-12,819339	809,837222	-5,375469	-10,428143	-0,225080	1,456279	-12,819339	809,837222	-5,375469
14:32:00,77	0,655027	3,486010	0,230031	-0,056027	-2,533012	0,060975	-10,429229	-0,224040	1,455823	4,820390	-8,902556	-5,423498	4,662640	5,886900	0,239651	442,650380	-263,423894	7,075821	-10,429229	-0,224040	1,455823	-12,766713	809,791905	-5,423498	-10,429229	-0,224040	1,455823	-12,766713	809,791905	-5,423498
14:32:00,82	0,655027	3,486010	0,230031	-0,056027	-2,533012	0,060975	-10,422923	-0,227059	1,453869	4,930110	-8,700626	-5,394718	4,662694	5,887755	0,240886	442,520801	-263,373818	7,079757	-10,422923	-0,227059	1,453869	-12,894010	809,498834	-5,394718	-10,422923	-0,227059	1,453869	-12,894010	809,498834	-5,394718
14:32:00,87	0,655027	3,486010	0,230031	-0,056027	-2,533012	0,060975	-10,423691	-0,226678	1,455104	4,888903	-8,877791	-5,390783	4,658210	5,886892	0,238010	442,468253	-263,301577	7,081843	-10,423691	-0,226678	1,455104	-12,905349	809,381914	-5,390783	-10,423691	-0,226678	1,455104	-12,905349	809,381914	-5,390783
14:32:00,92	0,655027	3,486010	0,230031	-0,056027	-2,533012	0,060975	-10,420702	-0,223227	1,452228	4,745700	-8,803998	-5,388696	4,661600	5,884654	0,239535	442,378421	-263,265336	7,078408	-10,420702	-0,223227	1,452228	-12,777589	809,221081	-5,388696	-10,420702	-0,223227	1,452228	-12,777589	809,221081	-5,388696
14:32:00,97	0,655027	3,486010	0,230031	-0,056027	-2,533012	0,060975	-10,420458	-0,227281	1,453753	4,943005	-8,887247	-5,392132	4,658357	5,883501	0,237880	442,273693	-263,226189	7,095549	-10,420458	-0,227281	1,453753	-12,898565	809,118707	-5,392132	-10,420458	-0,227281	1,453753	-12,898565	809,118707	-5,392132
14:32:01,02	0,655027	3,486010	0,230031	-0,056027	-2,533012	0,060975	-10,417838	-0,225049	1,452099	4,808467	-8,861292	-5,374990	4,659981	5,884079	0,235578	442,233713	-263,228603	7,073424	-10,417838	-0,225049	1,452099	-12,857872	808,939015	-5,374990	-10,417838	-0,225049	1,452099	-12,857872	808,939015	-5,374990
14:32:01,07	0,655027	3,486010	0,230031	-0,056027	-2,533012	0,060975	-10,419150	-0,226166	1,449796	4,844501	-8,962936	-5,397115	4,658193	5,883260	0,235558	442,138923	-263,177418	7,104690	-10,419150	-0,226166	1,449796	-12,909569	808,940367	-5,397115	-10,419150	-0,226166	1,449796	-12,909569	808,940367	-5,397115
14:32:01,12	0,655027	3,486010	0,230031	-0,056027	-2,533012	0,060975	-10,417547	-0,225028	1,449776	4,782219	-8,987239	-5,365849	4,658276	5,883144	0,234537	442,094337	-263,144902	7,065625	-10,417547	-0,225028	1,449776	-12,882460	808,790192	-5,365849	-10,417547	-0,225028	1,449776	-12,882460	808,790192	-5,365849
14:32:01,17	0,655027	3,486010	0,230031	-0,056027	-2,533012	0,060975	-10,417489	-0,225157	1,448755	4,794819	-9,039083	-5,404914	4,659662	5,877632	0,231231	441,976657	-263,133190	7,100137	-10,417489	-0,225157	1,448755	-12,880024	808,733779	-5,404914	-10,417489	-0,225157	1,448755	-12,880024	808,733779	-5,404914
14:32:01,23	0,655027	3,486010	0,230031	-0,056027	-2,533012	0,060975	-10,413408	-0,229113	1,445449	4,951838	-8,934645	-5,370402	4,657986	5,878980	0,231596	441,932886	-263,071638	7,107092	-10,413408	-0,229113	1,445449	-13,033557	808,517866	-5,370402	-10,413408	-0,229113	1,445449	-13,033557	808,517866	-5,370402
14:32:01,28	0,655027	3,486010	0,230031	-0,056027	-2,533012	0,060975	-10,413737	-0,226989	1,445814	4,872787	-9,020443	-5,363448	4,657574	5,877657	0,232848	441,839411	-263,047428	7,099723	-10,413737	-0,226989	1,445814	-12,945840	808,457904	-5,363448	-10,413737	-0,226989	1,445814	-12,945840	808,457904	-5,363448
14:32:01,33	0,655027	3,486010	0,230031	-0,056027	-2,533012	0,060975	-10,412385	-0,227293	1,447066	4,862825	-9,043200	-5,370816	4,656354	5,876849	0,230345	441,768487	-263,029086	7,086082	-10,412385	-0,227293	1,447066	-12,979668	808,329023	-5,370816	-10,412385	-0,227293	1,447066	-12,979668	808,329023	-5,370816
14:32:01,38	0,655027	3,486010	0,230031	-0,056027	-2,533012	0,060975	-10,411075	-0,226640	1,444563	4,809313	-9,045679	-5,384458	4,656039	5,877069	0,227626	441,704064	-263,036519	7,130533	-10,411075	-0,226640	1,444563	-12,981951	808,223717	-5,384458	-10,411075	-0,226640	1,444563	-12,981951	808,223717	-5,384458
14:32:01,43	0,655027	3,486010	0,230031	-0,056027	-2,533012	0,060975	-10,411109	-0,226257	1,441844	4,750749	-9,099512	-5,340006	4,660314	5,877799	0,227587	441,687272	-262,992538	7,085745	-10,411109	-0,226257	1,441844	-13,010451	808,172537	-5,340006	-10,411109	-0,226257	1,441844	-13,010451	808,172537	-5,340006
14:32:01,48	0,655027	3,486010	0,230031	-0,056027	-2,533012	0,060975	-10,413879	-0,229595	1,441805	4,954003	-9,280087	-5,384794	4,656642	5,872393	0,228077	441,597206	-262,950327	7,121416	-10,413879	-0,229595	1,441805	-13,069208	808,209411	-5,384794	-10,413879	-0,229595	1,441805	-13,069208	808,209411	-5,384794
14:32:01,53	0,655027	3,486010	0,230031	-0,056027	-2,533012	0,060975	-10,407361	-0,229118	1,442295	4,920726	-9,040237	-5,349123	4,656565	5,870770	0,227156	441,553051	-262,950314	7,077359	-10,407361	-0,229118	1,442295	-13,065047	807,937570	-5,349123	-10,407361	-0,229118	1,442295	-13,065047	807,937570	-5,349123
14:32:01,58	0,655027	3,486010	0,230031	-0,056027	-2,533012	0,060975	-10,405916	-0,229863	1,441374	4,937372	-9,003366	-5,393180	4,658210	5,874120	0,226354	441,499994	-262,925967	7,094488	-10,405916	-0,229863	1,441374	-13,106841	807,861044	-5,393180	-10,405916	-0,229863	1,441374	-13,106841	807,861044	-5,393180
14:32:01,63	0,655027	3,486010	0,230031	-0,056027	-2,533012	0,060975	-10,409640	-0,229612	1,440572	4,918921	-9,255136	-5,376051	4,654553	5,871583	0,225594	441,437203	-262,906636	7,148504	-10,409640	-0,229612	1,440572	-13,105656	807,901607	-5,376051	-10,409640	-0,229612	1,440572	-13,105656	807,901607	-5,376051
14:32:01,68	0,655027	3,486010	0,230031	-0,056027	-2,533012	0,060975	-10,405615	-0,227714	1,439813	4,805522	-9,109855	-5,322036	4,652204	5,876705	0,223996	441,431900	-262,841299	7,127752	-10,405615	-0,227714	1,439813	-13,069988	807,730887	-5,322036	-10,405615	-0,227714	1,439813	-13,069988	807,730887	-5,322036
14:32:01,73	0,655027	3,486010	0,230031	-0,056027	-2,533012	0,060975	-10,408876	-0,223118	1,438214	4,620508	-9,316721	-5,342787	4,654230	5,869919	0,225857	441,353932	-262,865684	7,109025	-10,408876	-0,223118	1,438214	-12,894286	807,780059	-5,342787	-10,408876	-0,223118	1,438214	-12,894286	807,780059	-5,342787
14:32:01,78	0,655027	3,486010	0,230031	-0,056027	-2,533012	0,060975	-10,404012	-0,228266	1,440075	4,828080	-9,119110	-5,361514	4,656627	5,866895	0,224385	441,279298	-262,858513	7,156912	-10,404012	-0,228266	1,440075	-13,090798	807,595827	-5,361514	-10,404012	-0,228266	1,440075	-13,090798	807,595827	-5,361514
14:32:01,83	0,655027	3,486010	0,230031	-0,056027	-2,533012	0,060975	-10,402592	-0,231854	1,438603	4,983540	-9,113475	-5,313627	4,653047	5,869229	0,223167	441,244420	-262,803937	7,130417	-10,402592	-0,231854	1,438603	-13,216982	807,489969	-5,313627	-10,402592	-0,231854	1,438603	-13,216982	807,489969	-5,313627
14:32:01,88	0,655027	3,486010	0,230031	-0,056027	-2,533012	0,060975	-10,402824	-0,227587	1,437385	4,791481	-9,183024	-5,340123	4,651772	5,869306	0,224683	441,188142	-262,785644	7,115914	-10,402824	-0,227587	1,437385	-13,074082	807,438621	-5,340123	-10,402824	-0,227587	1,437385	-13,074082	807,438621	-5,340123
14:32:01,93	0,655027	3,486010	0,230031	-0,056027	-2,533012	0,060975	-10,402252	-0,226444	1,438901	4,719773	-9,211190	-5,354625	4,654047	5,864598	0,223919	441,149662	-262,812150	7,125311	-10,402252	-0,226444	1,438901	-13,056102	807,365589	-5,354625	-10,402252	-0,226444	1,438901	-13,056102	807,365589	-5,354625
14:32:01,98	0,655027	3,486010	0,230031	-0,056027	-2,533012	0,060975	-10,399312	-0,230769	1,438137	4,902443	-9,078397	-5,345228	4,647786	5,867452	0,221587	441,162114	-262,710973	7,147353	-10,399312	-0,230769	1,438137	-13,212891	807,267616	-5,345228	-10,399312	-0,230769	1,438137	-13,212891	807,267616	-5,345228
14:32:02,03	0,655027	3,486010	0,230031	-0,056027	-2,533012	0,060975	-10,398654	-0,223919	1,435805	4,640090	-9,083967	-5,323186	4,653748	5,864452	0,221884	441,087159	-262,759934	7,128790	-10,398654	-0,223919	1,435805	-12,937518	807,210366	-5,323186	-10,398654	-0,223919	1,435805	-12,937518	807,210366	-5,323186
14:32:02,08	0,655027	3,486010	0,230031	-0,056027	-2,533012	0,060975	-10,399037	-0,230582	1,436102	4,906721	-9,144300	-5,341749	4,651261	5,863981	0,221059	441,054027	-262,707014	7,130829	-10,399037	-0,230582	1,436102	-13,193983	807,180074	-5,341749	-10,399037	-0,230582	1,436102	-13,193983	807,180074	-5,341749
14:32:02,13	0,655027	3,486010	0,230031	-0,056027	-2,533012	0,060975	-10,397385	-0,228664	1,435277	4,836238	-9,113585	-5,339711	4,654367	5,865648	0,220742	441,012187	-262,753257	7,125909	-10,397385	-0,228664	1,435277	-13,113887	807,081161	-5,339711	-10,397385	-0,228664	1,435277	-13,113887	807,081161	-5,339711
14:32:02,18	0,655027	3,486010	0,230031	-0,056027	-2,533012	0,060975	-10,400382	-0,230520	1,434960	4,871802	-9,282548	-5,344630	4,653020	5,864458	0,220322	440,927323	-262,741385	7,131853	-10,400382	-0,230520	1,434960	-13,224048	807,147472	-5,344630	-10,400382	-0,230520	1,434960	-13,224048	807,147472	-5,344630
14:32:02,23	0,655027	3,486010	0,230031	-0,056027	-2,533012	0,060975	-10,398677	-0,229949	1,434540	4,809937	-9,273319	-5,338686	4,654018	5,863806	0,220071	440,953436	-262,655277	7,164854	-10,398677	-0,229949	1,434540	-13,241056	807,022859	-5,338686	-10,398677	-0,229949	1,434540	-13,241056	807,022859	-5,338686
14:32:02,28	0,655027	3,486010	0,230031	-0,056027	-2,533012	0,060975	-10,398612	-0,231140	1,434289	4,959473	-9,290363	-5,305685	4,651228	5,862817	0,217970	440,885271	-262,655586	7,126222	-10,398612	-0,231140	1,434289	-13,184977	807,000690	-5,305685	-10,398612	-0,231140	1,434289	-13,184977	807,000690	-5,305685
14:32:02,33	0,655027	3,486010	0,230031	-0,056027	-2,533012	0,060975	-10,396361	-0,229218	1,432188	4,825184	-9,232185	-5,344318	4,651290	5,865183	0,216598	440,829648	-262,640345	7,158356	-10,396361	-0,229218	1,432188	-13,168397	806,882157	-5,344318	-10,396361	-0,229218	1,432188	-13,168397	806,882157	-5,344318
14:32:02,38	0,655027	3,486010	0,230031	-0,056027	-2,533012	0,060975	-10,398441	-0,228088	1,430816	4,751827	-9,396108	-5,312183	4,651060	5,865579	0,217953	440,818388	-262,655656	7,161213	-10,398441	-0,228088	1,430816	-13,153073	806,881472	-5,312183	-10,398441	-0,228088	1,430816	-13,153073	806,881472	-5,312183
14:32:02,43	0,655027	3,486010	0,230031	-0,056027	-2,533012	0,060975	-10,398669	-0,227691	1,432171	4,712316	-9,410063	-5,309326	4,651627	5,862130	0,218293	440,780004	-262,625748	7,098959	-10,398669	-0,227691	1,432171	-13,161454	806,885419	-5,309326	-10,398669	-0,227691	1,432171	-13,161454	806,885419	-5,309326
14:32:02,48	0,655027	3,486010	0,230031	-0,056027	-2,533012	0,060975	-10,395966	-0,229906	1,432511	4,834202	-9,317703	-5,371580	4,650767	5,862618	0,219487	440,784862	-262,597396	7,137775	-10,395966	-0,229906	1,432511	-13,213440	806,765595	-5,371580	-10,395966	-0,229906	1,432511	-13,213440	806,765595	-5,371580
14:32:02,53	0,655027	3,486010	0,230031	-0,056027	-2,533012	0,060975	-10,395958	-0,228918	1,433705	4,809770	-9,327297	-5,332764	4,651472	5,860781	0,217129	440,717101	-262,645079	7,133383	-10,395958	-0,228918	1,433705	-13,160256	806,755434	-5,332764	-10,395958	-0,228918	1,433705	-13,160256	806,755434	-5,332764
14:32:02,58	0,655027	3,486010	0,230031	-0,056027	-2,533012	0,060975	-10,394719	-0,230447	1,431347	4,814111	-9,297689	-5,337156	4,650582	5,862834	0,218150	440,686270	-262,551445	7,145112	-10,394719	-0,230447	1,431347	-13,275954	806,687750	-5,337156	-10,394719	-0,230447	1,431347	-13,275954	806,687750	-5,337156
14:32:02,63	0,655027	3,486010	0,230031	-0,056027	-2,533012	0,060975	-10,396053	-0,228649	1,432368	4,786325	-9,440569	-5,325427	4,649632	5,862410	0,216719	440,661666	-262,562611	7,151304	-10,396053	-0,228649	1,432368	-13,162651	806,649580	-5,325427	-10,396053	-0,228649	1,432368	-13,162651	806,649580	-5,325427
14:32:02,68	0,655027	3,486010	0,230031	-0,056027	-2,533012	0,060975	-10,395211	-0,228039	1,430937	4,732605	-9,412501	-5,319235	4,650808	5,857821	0,217093	440,640773	-262,554700	7,117150	-10,395211	-0,228039	1,430937	-13,168444	806,611538	-5,319235	-10,395211	-0,228039	1,430937	-13,168444	806,611538	-5,319235
14:32:02,73	0,655027	3,486010	0,230031	-0,056027	-2,533012	0,060975	-10,391824	-0,231352	1,431312	4,901287	-9,258451	-5,353389	4,649466	5,859376	0,216305	440,568263	-262,536455	7,157720	-10,391824	-0,231352	1,431312	-13,259834	806,499746	-5,353389	-10,391824	-0,231352	1,431312	-13,259834	806,499746	-5,353389
14:32:02,78	0,655027	3,486010	0,230031	-0,056027	-2,533012	0,060975	-10,392500	-0,229412	1,430523	4,779947	-9,365512	-5,312819	4,649453	5,859090	0,216696	440,572867	-262,572108	7,156248	-10,392500	-0,229412	1,430523	-13,228877	806,445738	-5,312819	-10,392500	-0,229412	1,430523	-13,228877	806,445738	-5,312819
14:32:02,83	0,655027	3,486010	0,230031	-0,056027	-2,533012	0,060975	-10,392245	-0,229543	1,430914	4,758211	-9,330463	-5,314291	4,649303	5,858353	0,215212	440,533084	-262,514306	7,185117	-10,392245	-0,229543	1,430914	-13,260935	806,460806	-5,314291	-10,392245	-0,229543	1,430914	-13,260935	806,460806	-5,314291
14:32:02,88	0,655027	3,486010	0,230031	-0,056027	-2,533012	0,060975	-10,391532	-0,229783	1,429430	4,800824	-9,356737	-5,285422	4,649968	5,855952	0,215878	440,507217	-262,512998	7,125021	-10,391532	-0,229783	1,429430	-13,237112	806,378554	-5,285422	-10,391532	-0,229783	1,429430	-13,237112	806,378554	-5,285422
14:32:02,93	0,655027	3,486010	0,230031	-0,056027	-2,533012	0,060975	-10,389786	-0,231559	1,430096	4,881383	-9,288978	-5,345518	4,651133	5,860803	0,214301	440,512168	-262,502396	7,117500	-10,389786	-0,231559	1,430096	-13,295980	806,309218	-5,345518	-10,389786	-0,231559	1,430096	-13,295980	806,309218	-5,345518
14:32:02,98	0,655027	3,486010	0,230031	-0,056027	-2,533012	0,060975	-10,394569	-0,230142	1,428519	4,819377	-9,538718	-5,353039	4,650866	5,857939	0,213541	440,443419	-262,466621	7,166584	-10,394569	-0,230142	1,428519	-13,246783	806,434961	-5,353039	-10,394569	-0,230142	1,428519	-13,246783	806,434961	-5,353039
14:32:03,03	0,655027	3,486010	0,230031	-0,056027	-2,533012	0,060975	-10,391955	-0,231343	1,427759	4,878430	-9,480198	-5,303955	4,643647	5,850033	0,216788	440,059181	-262,237558	7,167418	-10,391955	-0,231343	1,427759	-13,281998	806,288255	-5,303955	-10,391955	-0,231343	1,427759	-13,281998	806,288255	-5,303955
14:32:03,08	0,655027	3,486010	0,230031	-0,056027	-2,533012	0,060975	-10,381499	-0,229044	1,431006	4,765125	-9,383795	-5,303121	3,986253	4,744870	-0,021227	382,983205	-228,923916	7,574049	-10,381499	-0,229044	1,431006	-13,214813	805,563889	-5,303121	-10,381499	-0,229044	1,431006	-13,214813	805,563889	-5,303121
14:32:03,13	0,605405	3,485922	0,230062	-0,056017	-2,532971	0,061027	-9,095704	-0,212306	1,192991	4,207199	-8,608467	-4,896490	3,787415	4,410520	-0,073949	366,044445	-218,976696	7,731455	-9,095704	-0,212306	1,192991	-12,458793	705,404262	-4,896490	-9,095704	-0,212306	1,192991	-12,458793	705,404262	-4,896490
14:32:03,18	0,605405	3,485922	0,230062	-0,056017	-2,532971	0,061027	-8,706729	-0,207282	1,140269	4,091141	-8,024772	-4,739085	3,794222	4,411653	-0,074896	366,079301	-219,017712	7,736548	-8,706729	-0,207282	1,140269	-12,180511	675,453427	-4,739085	-8,706729	-0,207282	1,140269	-12,180511	675,453427	-4,739085
14:32:03,23	0,605405	3,485922	0,230062	-0,056017	-2,532971	0,061027	-8,711113	-0,212610	1,139322	4,350111	-8,202083	-4,733991	3,790934	4,414428	-0,075118	366,062289	-219,012264	7,732031	-8,711113	-0,212610	1,139322	-12,339800	675,620317	-4,733991	-8,711113	-0,212610	1,139322	-12,339800	675,620317	-4,733991
14:32:03,28	0,605405	3,485922	0,230062	-0,056017	-2,532971	0,061027	-8,711873	-0,208376	1,139100	4,126116	-8,259021	-4,738508	3,789839	4,412151	-0,075227	366,103141	-219,037157	7,723086	-8,711873	-0,208376	1,139100	-12,231367	675,622980	-4,738508	-8,711873	-0,208376	1,139100	-12,231367	675,622980	-4,738508
14:32:03,33	0,605405	3,485922	0,230062	-0,056017	-2,532971	0,061027	-8,709353	-0,208566	1,138991	4,134882	-8,080199	-4,747453	3,790341	4,411095	-0,074550	366,117338	-219,066276	7,745751	-8,709353	-0,208566	1,138991	-12,237542	675,604048	-4,747453	-8,709353	-0,208566	1,138991	-12,237542	675,604048	-4,747453
14:32:03,38	0,605405	3,485922	0,230062	-0,056017	-2,532971	0,061027	-8,708690	-0,209529	1,139668	4,166840	-8,018836	-4,724788	3,792264	4,411179	-0,069249	366,127399	-219,056169	7,721287	-8,708690	-0,209529	1,139668	-12,281181	675,613317	-4,724788	-8,708690	-0,209529	1,139668	-12,281181	675,613317	-4,724788
14:32:03,43	0,605405	3,485922	0,230062	-0,056017	-2,532971	0,061027	-8,709724	-0,211152	1,144969	4,265002	-8,068952	-4,749252	3,789358	4,413627	-0,069637	366,144111	-219,026883	7,731841	-8,709724	-0,211152	1,144969	-12,310399	675,644382	-4,749252	-8,709724	-0,211152	1,144969	-12,310399	675,644382	-4,749252
14:32:03,48	0,605405	3,485922	0,230062	-0,056017	-2,532971	0,061027	-8,715625	-0,211193	1,142663	4,278269	-8,329523	-4,718409	3,795250	4,416269	-0,071555	366,173038	-219,069696	7,752130	-8,715625	-0,211193	1,142663	-12,300397	675,847049	-4,718409	-8,715625	-0,211193	1,142663	-12,300397	675,847049	-4,718409
14:32:03,53	0,605405	3,485922	0,230062	-0,056017	-2,532971	0,061027	-8,715625	-0,211193	1,142663	4,278269	-8,329523	-4,718409	3,786982	4,404434	-0,074409	365,812264	-218,930840	7,744302	-8,715625	-0,211193	1,142663	-12,300397	675,847049	-4,718409	-8,715625	-0,211193	1,142663	-12,300397	675,847049	-4,718409
14:32:03,58	0,605405	3,485922	0,230062	-0,056017	-2,532971	0,061027	-8,701241	-0,209950	1,139809	4,153505	-7,963428	-4,726237	3,095589	3,253032	-0,304067	306,169710	-183,941169	8,237402	-8,701241	-0,209950	1,139809	-12,327595	675,084008	-4,726237	-8,701241	-0,209950	1,139809	-12,327595	675,084008	-4,726237
14:32:03,63	0,555243	3,486001	0,230060	-0,056020	-2,532980	0,061007	-7,358402	-0,186887	0,910151	3,434871	-7,282577	-4,233137	2,889195	2,902349	-0,353123	288,100233	-173,353033	8,330153	-7,358402	-0,186887	0,910151	-11,235766	570,351996	-4,233137	-7,358402	-0,186887	0,910151	-11,235766	570,351996	-4,233137
14:32:03,68	0,555243	3,486001	0,230060	-0,056020	-2,532980	0,061007	-6,951504	-0,183487	0,861095	3,392907	-7,066578	-4,140387	2,891248	2,902994	-0,349193	288,181608	-173,414275	8,336315	-6,951504	-0,183487	0,861095	-11,010807	538,626517	-4,140387	-6,951504	-0,183487	0,861095	-11,010807	538,626517	-4,140387
14:32:03,73	0,555243	3,486001	0,230060	-0,056020	-2,532980	0,061007	-6,953090	-0,184942	0,865025	3,456248	-7,047945	-4,134224	2,890194	2,905848	-0,344060	288,257223	-173,444594	8,414052	-6,953090	-0,184942	0,865025	-11,061729	538,769635	-4,134224	-6,953090	-0,184942	0,865025	-11,061729	538,769635	-4,134224
14:32:03,78	0,555243	3,486001	0,230060	-0,056020	-2,532980	0,061007	-6,955034	-0,182602	0,870158	3,346115	-7,068385	-4,056487	2,891152	2,905406	-0,348136	288,362928	-173,452993	8,352290	-6,955034	-0,182602	0,870158	-10,988167	538,901792	-4,056487	-6,955034	-0,182602	0,870158	-10,988167	538,901792	-4,056487
14:32:03,83	0,555243	3,486001	0,230060	-0,056020	-2,532980	0,061007	-6,955131	-0,183653	0,866082	3,446316	-6,977677	-4,118249	2,895669	2,905736	-0,343268	288,353492	-173,510628	8,362944	-6,955131	-0,183653	0,866082	-10,970424	539,000100	-4,118249	-6,955131	-0,183653	0,866082	-10,970424	539,000100	-4,118249
14:32:03,88	0,555243	3,486001	0,230060	-0,056020	-2,532980	0,061007	-6,957675	-0,187400	0,870950	3,586542	-7,089325	-4,107595	2,895210	2,906001	-0,351017	288,439602	-173,543950	8,346286	-6,957675	-0,187400	0,870950	-11,124358	539,088166	-4,107595	-6,957675	-0,187400	0,870950	-11,124358	539,088166	-4,107595
14:32:03,93	0,555243	3,486001	0,230060	-0,056020	-2,532980	0,061007	-6,957675	-0,186870	0,863201	3,573182	-6,998086	-4,124253	2,892775	2,906333	-0,347550	288,401862	-173,562500	8,333908	-6,957675	-0,186870	0,863201	-11,096116	539,179398	-4,124253	-6,957675	-0,186870	0,863201	-11,096116	539,179398	-4,124253
14:32:03,98	0,555243	3,486001	0,230060	-0,056020	-2,532980	0,061007	-6,956745	-0,184595	0,866668	3,419922	-6,973149	-4,136631	2,895193	2,908270	-0,347489	288,450223	-173,582831	8,391570	-6,956745	-0,184595	0,866668	-11,070752	539,131351	-4,136631	-6,956745	-0,184595	0,866668	-11,070752	539,131351	-4,136631
14:32:04,03	0,555243	3,486001	0,230060	-0,056020	-2,532980	0,061007	-6,959631	-0,185721	0,866729	3,485079	-7,071185	-4,078969	2,895977	2,907870	-0,343586	288,522244	-173,562717	8,364950	-6,959631	-0,185721	0,866729	-11,094033	539,259882	-4,078969	-6,959631	-0,185721	0,866729	-11,094033	539,259882	-4,078969
14:32:04,08	0,555243	3,486001	0,230060	-0,056020	-2,532980	0,061007	-6,959677	-0,186600	0,870632	3,584187	-7,021250	-4,105590	2,895520	2,909122	-0,345495	288,508307	-173,596244	8,341869	-6,959677	-0,186600	0,870632	-11,063882	539,313411	-4,105590	-6,959677	-0,186600	0,870632	-11,063882	539,313411	-4,105590
14:32:04,13	0,555243	3,486001	0,230060	-0,056020	-2,532980	0,061007	-6,960533	-0,185578	0,868723	3,495059	-7,061073	-4,128670	2,891274	2,908286	-0,346303	288,541295	-173,583841	8,369824	-6,960533	-0,185578	0,868723	-11,072812	539,340791	-4,128670	-6,960533	-0,185578	0,868723	-11,072812	539,340791	-4,128670
14:32:04,18	0,555243	3,486001	0,230060	-0,056020	-2,532980	0,061007	-6,957686	-0,182319	0,867915	3,352812	-6,890670	-4,100715	2,890734	2,905073	-0,344741	288,555222	-173,597225	8,353196	-6,957686	-0,182319	0,867915	-10,959206	539,287717	-4,100715	-6,957686	-0,182319	0,867915	-10,959206	539,287717	-4,100715
14:32:04,23	0,555243	3,486001	0,230060	-0,056020	-2,532980	0,061007	-6,960025	-0,185768	0,867139	3,522507	-6,978901	-4,119910	2,895431	2,908587	-0,347079	288,565360	-173,608899	8,350629	-6,960025	-0,185768	0,867139	-11,060281	539,383056	-4,119910	-6,960025	-0,185768	0,867139	-11,060281	539,383056	-4,119910
14:32:04,28	0,555243	3,486001	0,230060	-0,056020	-2,532980	0,061007	-6,960025	-0,185768	0,867139	3,522507	-6,978901	-4,119910	2,895286	2,912358	-0,343804	288,646052	-173,621216	8,371365	-6,960025	-0,185768	0,867139	-11,060281	539,383056	-4,119910	-6,960025	-0,185768	0,867139	-11,060281	539,383056	-4,119910
14:32:04,33	0,555243	3,486001	0,230060	-0,056020	-2,532980	0,061007	-6,963219	-0,183757	0,870414	3,447631	-7,068933	-4,099174	2,895231	2,911836	-0,348015	288,634102	-173,640207	8,375373	-6,963219	-0,183757	0,870414	-10,977319	539,543729	-4,099174	-6,963219	-0,183757	0,870414	-10,977319	539,543729	-4,099174
14:32:04,38	0,555243	3,486001	0,230060	-0,056020	-2,532980	0,061007	-6,962739	-0,183970	0,866203	3,436294	-7,044836	-4,095166	2,893205	2,910603	-0,340842	288,631875	-173,643711	8,349794	-6,962739	-0,183970	0,866203	-11,005390	539,530160	-4,095166	-6,962739	-0,183970	0,866203	-11,005390	539,530160	-4,095166
14:32:04,43	0,555243	3,486001	0,230060	-0,056020	-2,532980	0,061007	-6,960658	-0,182832	0,873376	3,372955	-6,936824	-4,120745	2,894964	2,912545	-0,345477	288,645957	-173,642087	8,387030	-6,960658	-0,182832	0,873376	-10,979373	539,474849	-4,120745	-6,960658	-0,182832	0,873376	-10,979373	539,474849	-4,120745
14:32:04,48	0,555243	3,486001	0,230060	-0,056020	-2,532980	0,061007	-6,961101	-0,184944	0,869088	3,475883	-6,954673	-4,146025	2,895255	2,909930	-0,345130	288,632889	-173,652266	8,324514	-6,961101	-0,184944	0,869088	-11,042246	539,491728	-4,146025	-6,961101	-0,184944	0,869088	-11,042246	539,491728	-4,146025
14:32:04,53	0,555243	3,486001	0,230060	-0,056020	-2,532980	0,061007	-6,961101	-0,184944	0,869088	3,475883	-6,954673	-4,146025	2,894835	2,911969	-0,344143	288,663334	-173,629873	8,338680	-6,961101	-0,184944	0,869088	-11,042246	539,491728	-4,146025	-6,961101	-0,184944	0,869088	-11,042246	539,491728	-4,146025
14:32:04,58	0,555243	3,486001	0,230060	-0,056020	-2,532980	0,061007	-6,962656	-0,183561	0,870075	3,438574	-7,020391	-4,131859	2,895113	2,912964	-0,343512	288,716117	-173,655080	8,375095	-6,962656	-0,183561	0,870075	-10,970977	539,548119	-4,131859	-6,962656	-0,183561	0,870075	-10,970977	539,548119	-4,131859
14:32:04,63	0,555243	3,486001	0,230060	-0,056020	-2,532980	0,061007	-6,963657	-0,183304	0,870706	3,429768	-7,014116	-4,095444	2,893895	2,910650	-0,347515	288,699876	-173,666025	8,348934	-6,963657	-0,183304	0,870706	-10,959603	539,632954	-4,095444	-6,963657	-0,183304	0,870706	-10,959603	539,632954	-4,095444
14:32:04,68	0,555243	3,486001	0,230060	-0,056020	-2,532980	0,061007	-6,961044	-0,183407	0,866703	3,417510	-6,886813	-4,121605	2,896330	2,912120	-0,344127	288,682979	-173,652698	8,346093	-6,961044	-0,183407	0,866703	-10,979924	539,555108	-4,121605	-6,961044	-0,183407	0,866703	-10,979924	539,555108	-4,121605
14:32:04,73	0,555243	3,486001	0,230060	-0,056020	-2,532980	0,061007	-6,963535	-0,184780	0,870091	3,492015	-7,037643	-4,124446	2,891556	2,910930	-0,347021	288,706852	-173,658686	8,361758	-6,963535	-0,184780	0,870091	-11,013223	539,599823	-4,124446	-6,963535	-0,184780	0,870091	-11,013223	539,599823	-4,124446
14:32:04,78	0,555243	3,486001	0,230060	-0,056020	-2,532980	0,061007	-6,960117	-0,181241	0,867197	3,314738	-6,836259	-4,108781	2,897846	2,912620	-0,342474	288,718537	-173,694399	8,367948	-6,960117	-0,181241	0,867197	-10,912689	539,532925	-4,108781	-6,960117	-0,181241	0,867197	-10,912689	539,532925	-4,108781
14:32:04,83	0,555243	3,486001	0,230060	-0,056020	-2,532980	0,061007	-6,964725	-0,185843	0,871744	3,528951	-7,047895	-4,102591	2,894527	2,913788	-0,343912	288,725717	-173,675226	8,360080	-6,964725	-0,185843	0,871744	-11,059727	539,683011	-4,102591	-6,964725	-0,185843	0,871744	-11,059727	539,683011	-4,102591
14:32:04,88	0,555243	3,486001	0,230060	-0,056020	-2,532980	0,061007	-6,964078	-0,182384	0,870306	3,369298	-7,017604	-4,110459	2,897466	2,911978	-0,343539	288,723327	-173,704594	8,325260	-6,964078	-0,182384	0,870306	-10,947879	539,662489	-4,110459	-6,964078	-0,182384	0,870306	-10,947879	539,662489	-4,110459
14:32:04,94	0,555243	3,486001	0,230060	-0,056020	-2,532980	0,061007	-6,963979	-0,185835	0,870679	3,522114	-6,999854	-4,145279	2,897006	2,911250	-0,342728	288,765086	-173,656479	8,340227	-6,963979	-0,185835	0,870679	-11,065955	539,672486	-4,145279	-6,963979	-0,185835	0,870679	-11,065955	539,672486	-4,145279
14:32:04,99	0,555243	3,486001	0,230060	-0,056020	-2,532980	0,061007	-6,964106	-0,181715	0,869140	3,343200	-7,009181	-4,114690	2,893962	2,914148	-0,345078	288,738653	-173,672649	8,355849	-6,964106	-0,181715	0,869140	-10,921445	539,673163	-4,114690	-6,964106	-0,181715	0,869140	-10,921445	539,673163	-4,114690
14:32:05,04	0,555243	3,486001	0,230060	-0,056020	-2,532980	0,061007	-6,964106	-0,181715	0,869140	3,343200	-7,009181	-4,114690	2,893964	2,913324	-0,339281	288,718258	-173,662768	8,318810	-6,964106	-0,181715	0,869140	-10,921445	539,673163	-4,114690	-6,964106	-0,181715	0,869140	-10,921445	539,673163	-4,114690
14:32:05,09	0,555243	3,486001	0,230060	-0,056020	-2,532980	0,061007	-6,963394	-0,182129	0,874937	3,363062	-6,994750	-4,151729	2,188439	1,735019	-0,560970	227,559174	-137,719500	8,841912	-6,963394	-0,182129	0,874937	-10,934044	539,631687	-4,151729	-6,963394	-0,182129	0,874937	-10,934044	539,631687	-4,151729
14:32:05,14	0,505102	3,485972	0,230055	-0,056031	-2,533028	0,061002	-5,184740	-0,153263	0,611962	2,586075	-5,971306	-3,496637	1,979638	1,387398	-0,602256	209,867907	-127,302422	8,973902	-5,184740	-0,153263	0,611962	-9,445053	401,030817	-3,496637	-5,184740	-0,153263	0,611962	-9,445053	401,030817	-3,496637
14:32:05,19	0,505102	3,485972	0,230055	-0,056031	-2,533028	0,061002	-5,184740	-0,153263	0,611962	2,586075	-5,971306	-3,496637	1,982903	1,393018	-0,596712	210,052714	-127,403774	8,936499	-5,184740	-0,153263	0,611962	-9,445053	401,030817	-3,496637	-5,184740	-0,153263	0,611962	-9,445053	401,030817	-3,496637
14:32:05,24	0,505102	3,485972	0,230055	-0,056031	-2,533028	0,061002	-5,193838	-0,154261	0,613034	2,615426	-6,118068	-3,497843	1,985051	1,394777	-0,601184	210,139214	-127,485108	8,972696	-5,193838	-0,154261	0,613034	-9,494062	401,598199	-3,497843	-5,193838	-0,154261	0,613034	-9,494062	401,598199	-3,497843
14:32:05,29	0,505102	3,485972	0,230055	-0,056031	-2,533028	0,061002	-5,194219	-0,154899	0,614632	2,663658	-6,054626	-3,490729	1,985793	1,394788	-0,599586	210,218839	-127,513675	8,979811	-5,194219	-0,154899	0,614632	-9,495889	401,691528	-3,490729	-5,194219	-0,154899	0,614632	-9,495889	401,691528	-3,490729
14:32:05,34	0,505102	3,485972	0,230055	-0,056031	-2,533028	0,061002	-5,197709	-0,153117	0,615051	2,625033	-6,148525	-3,491330	1,985995	1,398702	-0,599167	210,321728	-127,510686	8,979209	-5,197709	-0,153117	0,615051	-9,394635	401,871639	-3,491330	-5,197709	-0,153117	0,615051	-9,394635	401,871639	-3,491330
14:32:05,39	0,505102	3,485972	0,230055	-0,056031	-2,533028	0,061002	-5,197339	-0,152717	0,616230	2,584148	-6,072052	-3,498881	1,985464	1,398581	-0,597988	210,361247	-127,556683	8,971658	-5,197339	-0,152717	0,616230	-9,404105	401,919051	-3,498881	-5,197339	-0,152717	0,616230	-9,404105	401,919051	-3,498881
14:32:05,44	0,505102	3,485972	0,230055	-0,056031	-2,533028	0,061002	-5,198020	-0,152612	0,616544	2,568750	-6,025974	-3,506035	1,985714	1,399224	-0,597674	210,426868	-127,606058	8,964504	-5,198020	-0,152612	0,616544	-9,411278	402,018628	-3,506035	-5,198020	-0,152612	0,616544	-9,411278	402,018628	-3,506035
14:32:05,49	0,505102	3,485972	0,230055	-0,056031	-2,533028	0,061002	-5,198020	-0,152612	0,616544	2,568750	-6,025974	-3,506035	1,982573	1,398357	-0,596550	210,442039	-127,602522	8,942918	-5,198020	-0,152612	0,616544	-9,411278	402,018628	-3,506035	-5,198020	-0,152612	0,616544	-9,411278	402,018628	-3,506035
14:32:05,54	0,505102	3,485972	0,230055	-0,056031	-2,533028	0,061002	-5,195699	-0,150325	0,617668	2,460502	-5,893910	-3,527621	1,984752	1,394103	-0,593763	210,278846	-127,556949	8,930377	-5,195699	-0,150325	0,617668	-9,340039	401,968491	-3,527621	-5,195699	-0,150325	0,617668	-9,340039	401,968491	-3,527621
14:32:05,59	0,505102	3,485972	0,230055	-0,056031	-2,533028	0,061002	-5,193104	-0,154339	0,620455	2,627090	-5,923086	-3,540163	1,264101	0,197653	-0,822095	148,086042	-90,873840	9,447773	-5,193104	-0,154339	0,620455	-9,488535	401,735608	-3,540163	-5,193104	-0,154339	0,620455	-9,488535	401,735608	-3,540163
14:32:05,64	0,455068	3,486032	0,230035	-0,056042	-2,533021	0,061011	-3,796624	-0,128462	0,392123	1,953567	-5,508162	-3,022766	1,064535	-0,136288	-0,868329	131,189188	-80,890197	9,551026	-3,796624	-0,128462	0,392123	-8,130702	292,526790	-3,022766	-3,796624	-0,128462	0,392123	-8,130702	292,526790	-3,022766
14:32:05,69	0,455068	3,486032	0,230035	-0,056042	-2,533021	0,061011	-3,407639	-0,122603	0,345889	1,846578	-4,905908	-2,919513	1,064577	-0,132165	-0,867126	131,385998	-80,993831	9,503175	-3,407639	-0,122603	0,345889	-7,777793	262,593792	-2,919513	-3,407639	-0,122603	0,345889	-7,777793	262,593792	-2,919513
14:32:05,74	0,455068	3,486032	0,230035	-0,056042	-2,533021	0,061011	-3,411231	-0,120579	0,347092	1,749978	-4,870390	-2,967364	1,066895	-0,122958	-0,866651	131,562864	-81,070866	9,557298	-3,411231	-0,120579	0,347092	-7,715497	262,911216	-2,967364	-3,411231	-0,120579	0,347092	-7,715497	262,911216	-2,967364
14:32:05,79	0,455068	3,486032	0,230035	-0,056042	-2,533021	0,061011	-3,420364	-0,117983	0,347567	1,636679	-5,153623	-2,913241	1,065986	-0,125721	-0,864649	131,698265	-81,136813	9,537473	-3,420364	-0,117983	0,347567	-7,624972	263,344933	-2,913241	-3,420364	-0,117983	0,347567	-7,624972	263,344933	-2,913241
14:32:05,84	0,455068	3,486032	0,230035	-0,056042	-2,533021	0,061011	-3,417517	-0,118577	0,349569	1,678163	-4,855332	-2,933066	1,067276	-0,122890	-0,864991	131,785141	-81,203886	9,559508	-3,417517	-0,118577	0,349569	-7,630127	263,419713	-2,933066	-3,417517	-0,118577	0,349569	-7,630127	263,419713	-2,933066
14:32:05,89	0,455068	3,486032	0,230035	-0,056042	-2,533021	0,061011	-3,420613	-0,118279	0,349227	1,648026	-4,907582	-2,911031	1,067414	-0,120033	-0,864331	131,908148	-81,237224	9,516846	-3,420613	-0,118279	0,349227	-7,636884	263,610547	-2,911031	-3,420613	-0,118279	0,349227	-7,636884	263,610547	-2,911031
14:32:05,94	0,455068	3,486032	0,230035	-0,056042	-2,533021	0,061011	-3,423156	-0,116970	0,349887	1,612574	-4,916621	-2,953693	1,067580	-0,123849	-0,861430	131,945946	-81,291405	9,538260	-3,423156	-0,116970	0,349887	-7,569555	263,801133	-2,953693	-3,423156	-0,116970	0,349887	-7,569555	263,801133	-2,953693
14:32:05,99	0,455068	3,486032	0,230035	-0,056042	-2,533021	0,061011	-3,419934	-0,119022	0,352788	1,691261	-4,689255	-2,932279	1,069467	-0,117145	-0,864520	132,044646	-81,345237	9,538722	-3,419934	-0,119022	0,352788	-7,651959	263,775575	-2,932279	-3,419934	-0,119022	0,352788	-7,651959	263,775575	-2,932279
14:32:06,04	0,455068	3,486032	0,230035	-0,056042	-2,533021	0,061011	-3,426684	-0,117304	0,349698	1,604660	-4,927848	-2,931817	1,068706	-0,118575	-0,863593	132,109405	-81,390418	9,517936	-3,426684	-0,117304	0,349698	-7,603705	264,066835	-2,931817	-3,426684	-0,117304	0,349698	-7,603705	264,066835	-2,931817
14:32:06,09	0,455068	3,486032	0,230035	-0,056042	-2,533021	0,061011	-3,425064	-0,117359	0,350625	1,600795	-4,764957	-2,952603	1,069169	-0,120119	-0,862545	132,179082	-81,394417	9,480774	-3,425064	-0,117359	0,350625	-7,611922	264,102591	-2,952603	-3,425064	-0,117359	0,350625	-7,611922	264,102591	-2,952603
14:32:06,14	0,455068	3,486032	0,230035	-0,056042	-2,533021	0,061011	-3,423959	-0,118533	0,351673	1,693182	-4,645132	-2,989765	1,071521	-0,117872	-0,860161	132,206537	-81,453607	9,540872	-3,423959	-0,118533	0,351673	-7,611640	264,135638	-2,989765	-3,423959	-0,118533	0,351673	-7,611640	264,135638	-2,989765
14:32:06,19	0,455068	3,486032	0,230035	-0,056042	-2,533021	0,061011	-3,427081	-0,119446	0,354057	1,703132	-4,754119	-2,929667	1,071255	-0,117761	-0,861905	132,290786	-81,463949	9,497100	-3,427081	-0,119446	0,354057	-7,673371	264,271750	-2,929667	-3,427081	-0,119446	0,354057	-7,673371	264,271750	-2,929667
14:32:06,24	0,455068	3,486032	0,230035	-0,056042	-2,533021	0,061011	-3,427044	-0,119161	0,352313	1,721465	-4,674049	-2,973439	1,070549	-0,119039	-0,862852	132,320620	-81,510058	9,505272	-3,427044	-0,119161	0,352313	-7,632642	264,348895	-2,973439	-3,427044	-0,119161	0,352313	-7,632642	264,348895	-2,973439
14:32:06,29	0,455068	3,486032	0,230035	-0,056042	-2,533021	0,061011	-3,425585	-0,119188	0,351366	1,697862	-4,549280	-2,965267	1,071295	-0,114532	-0,862064	132,392028	-81,477295	9,501060	-3,425585	-0,119188	0,351366	-7,658376	264,359117	-2,965267	-3,425585	-0,119188	0,351366	-7,658376	264,359117	-2,965267
14:32:06,34	0,455068	3,486032	0,230035	-0,056042	-2,533021	0,061011	-3,429860	-0,117580	0,352154	1,678344	-4,726134	-2,969479	1,071864	-0,116230	-0,864357	132,395481	-81,499299	9,540322	-3,429860	-0,117580	0,352154	-7,551697	264,517872	-2,969479	-3,429860	-0,117580	0,352154	-7,551697	264,517872	-2,969479
14:32:06,39	0,455068	3,486032	0,230035	-0,056042	-2,533021	0,061011	-3,428674	-0,118923	0,349861	1,730826	-4,650486	-2,930217	1,067837	-0,116217	-0,862417	132,435577	-81,503511	9,518520	-3,428674	-0,118923	0,349861	-7,604603	264,500444	-2,930217	-3,428674	-0,118923	0,349861	-7,604603	264,500444	-2,930217
14:32:06,44	0,455068	3,486032	0,230035	-0,056042	-2,533021	0,061011	-3,426672	-0,115428	0,351801	1,565512	-4,509540	-2,952019	1,073893	-0,111579	-0,859523	132,539153	-81,556626	9,527841	-3,426672	-0,115428	0,351801	-7,495597	264,484215	-2,952019	-3,426672	-0,115428	0,351801	-7,495597	264,484215	-2,952019
14:32:06,49	0,455068	3,486032	0,230035	-0,056042	-2,533021	0,061011	-3,433717	-0,118353	0,354695	1,723413	-4,759621	-2,942698	1,071444	-0,113388	-0,860834	132,499859	-81,574628	9,525352	-3,433717	-0,118353	0,354695	-7,567328	264,787164	-2,942698	-3,433717	-0,118353	0,354695	-7,567328	264,787164	-2,942698
14:32:06,54	0,455068	3,486032	0,230035	-0,056042	-2,533021	0,061011	-3,430926	-0,117137	0,353384	1,624949	-4,639515	-2,945187	1,073359	-0,111476	-0,865485	132,576295	-81,563395	9,504145	-3,430926	-0,117137	0,353384	-7,570343	264,688172	-2,945187	-3,430926	-0,117137	0,353384	-7,570343	264,688172	-2,945187
14:32:06,59	0,455068	3,486032	0,230035	-0,056042	-2,533021	0,061011	-3,433539	-0,117840	0,348733	1,709423	-4,714813	-2,966394	1,075004	-0,111935	-0,863366	132,627415	-81,617907	9,527448	-3,433539	-0,117840	0,348733	-7,541013	264,817996	-2,966394	-3,433539	-0,117840	0,348733	-7,541013	264,817996	-2,966394
14:32:06,64	0,455068	3,486032	0,230035	-0,056042	-2,533021	0,061011	-3,433964	-0,119494	0,350852	1,773766	-4,665369	-2,943091	1,071091	-0,114065	-0,860787	132,616038	-81,601204	9,513426	-3,433964	-0,119494	0,350852	-7,606484	264,900777	-2,943091	-3,433964	-0,119494	0,350852	-7,606484	264,900777	-2,943091
14:32:06,69	0,455068	3,486032	0,230035	-0,056042	-2,533021	0,061011	-3,430162	-0,117170	0,353431	1,661724	-4,485913	-2,957113	1,073587	-0,110807	-0,861529	132,698869	-81,618481	9,523078	-3,430162	-0,117170	0,353431	-7,536136	264,781843	-2,957113	-3,430162	-0,117170	0,353431	-7,536136	264,781843	-2,957113
14:32:06,74	0,455068	3,486032	0,230035	-0,056042	-2,533021	0,061011	-3,434232	-0,117703	0,352689	1,715899	-4,617169	-2,947461	1,071794	-0,114897	-0,857655	132,675062	-81,645923	9,499789	-3,434232	-0,117703	0,352689	-7,523811	264,970063	-2,947461	-3,434232	-0,117703	0,352689	-7,523811	264,970063	-2,947461
14:32:06,79	0,455068	3,486032	0,230035	-0,056042	-2,533021	0,061011	-3,429794	-0,118194	0,356563	1,705772	-4,393280	-2,970750	1,073022	-0,111151	-0,861521	132,708631	-81,615816	9,527754	-3,429794	-0,118194	0,356563	-7,572496	264,845555	-2,970750	-3,429794	-0,118194	0,356563	-7,572496	264,845555	-2,970750
14:32:06,84	0,455068	3,486032	0,230035	-0,056042	-2,533021	0,061011	-3,433652	-0,117385	0,352697	1,706554	-4,579879	-2,942785	1,075445	-0,111386	-0,860733	132,747445	-81,649094	9,511658	-3,433652	-0,117385	0,352697	-7,508196	264,961811	-2,942785	-3,433652	-0,117385	0,352697	-7,508196	264,961811	-2,942785
14:32:06,89	0,455068	3,486032	0,230035	-0,056042	-2,533021	0,061011	-3,434660	-0,119602	0,353485	1,812388	-4,582022	-2,958881	1,071954	-0,105470	-0,862300	132,785799	-81,646607	9,512572	-3,434660	-0,119602	0,353485	-7,576339	265,038766	-2,958881	-3,434660	-0,119602	0,353485	-7,576339	265,038766	-2,958881
14:32:06,95	0,455068	3,486032	0,230035	-0,056042	-2,533021	0,061011	-3,438038	-0,113620	0,351918	1,522699	-4,725706	-2,957967	1,072784	-0,109260	-0,863163	132,762920	-81,674684	9,518071	-3,438038	-0,113620	0,351918	-7,396509	265,160254	-2,957967	-3,438038	-0,113620	0,351918	-7,396509	265,160254	-2,957967
14:32:07,00	0,455068	3,486032	0,230035	-0,056042	-2,533021	0,061011	-3,435171	-0,116234	0,351055	1,622842	-4,582420	-2,952469	1,070241	-0,109395	-0,864620	132,813445	-81,677486	9,492451	-3,435171	-0,116234	0,351055	-7,501519	265,078514	-2,952469	-3,435171	-0,116234	0,351055	-7,501519	265,078514	-2,952469
14:32:07,05	0,455068	3,486032	0,230035	-0,056042	-2,533021	0,061011	-3,433782	-0,114099	0,349598	1,534657	-4,465037	-2,978088	1,073735	-0,110666	-0,858407	132,773720	-81,660644	9,494879	-3,433782	-0,114099	0,349598	-7,422104	265,086865	-2,978088	-3,433782	-0,114099	0,349598	-7,422104	265,086865	-2,978088
14:32:07,10	0,455068	3,486032	0,230035	-0,056042	-2,533021	0,061011	-3,434429	-0,117761	0,355811	1,719792	-4,541476	-2,975660	0,388749	-1,244926	-1,086515	74,066983	-46,956152	10,000993	-3,434429	-0,117761	0,355811	-7,524418	265,061172	-2,975660	-3,434429	-0,117761	0,355811	-7,524418	265,061172	-2,975660
14:32:07,15	0,405035	3,485982	0,230032	-0,056016	-2,533015	0,061006	-2,109638	-0,091675	0,127703	1,064936	-3,846097	-2,469546	0,159290	-1,617726	-1,136108	54,665632	-35,403393	10,113219	-2,109638	-0,091675	0,127703	-6,131564	161,760465	-2,469546	-2,109638	-0,091675	0,127703	-6,131564	161,760465	-2,469546
14:32:07,20	0,405035	3,485982	0,230032	-0,056016	-2,533015	0,061006	-1,672054	-0,079358	0,078110	0,728746	-3,670163	-2,357320	0,162070	-1,616310	-1,132538	54,899869	-35,530874	10,066486	-1,672054	-0,079358	0,078110	-5,500857	127,586054	-2,357320	-1,672054	-0,079358	0,078110	-5,500857	127,586054	-2,357320
14:32:07,25	0,405035	3,485982	0,230032	-0,056016	-2,533015	0,061006	-1,674671	-0,081058	0,081680	0,823841	-3,539659	-2,404053	0,160544	-1,613637	-1,134499	55,059899	-35,625338	10,092212	-1,674671	-0,081058	0,081680	-5,539179	127,922004	-2,404053	-1,674671	-0,081058	0,081680	-5,539179	127,922004	-2,404053
14:32:07,30	0,405035	3,485982	0,230032	-0,056016	-2,533015	0,061006	-1,676223	-0,078400	0,079719	0,683831	-3,434533	-2,378327	0,163032	-1,609888	-1,133582	55,150925	-35,679886	10,109338	-1,676223	-0,078400	0,079719	-5,470535	128,148950	-2,378327	-1,676223	-0,078400	0,079719	-5,470535	128,148950	-2,378327
14:32:07,35	0,405035	3,485982	0,230032	-0,056016	-2,533015	0,061006	-1,680713	-0,078680	0,080636	0,696683	-3,561946	-2,361201	0,162763	-1,612839	-1,131178	55,302333	-35,725749	10,094675	-1,680713	-0,078680	0,080636	-5,479690	128,374059	-2,361201	-1,680713	-0,078680	0,080636	-5,479690	128,374059	-2,361201
14:32:07,40	0,405035	3,485982	0,230032	-0,056016	-2,533015	0,061006	-1,678023	-0,079922	0,083040	0,797280	-3,267978	-2,375864	0,161732	-1,611878	-1,131139	55,386307	-35,759460	10,102364	-1,678023	-0,079922	0,083040	-5,476633	128,456811	-2,375864	-1,678023	-0,079922	0,083040	-5,476633	128,456811	-2,375864
14:32:07,45	0,405035	3,485982	0,230032	-0,056016	-2,533015	0,061006	-1,678340	-0,078549	0,083079	0,738631	-3,194894	-2,368176	0,165599	-1,606983	-1,133845	55,445566	-35,824023	10,107572	-1,678340	-0,078549	0,083079	-5,427432	128,554797	-2,368176	-1,678340	-0,078549	0,083079	-5,427432	128,554797	-2,368176
14:32:07,50	0,405035	3,485982	0,230032	-0,056016	-2,533015	0,061006	-1,684512	-0,079450	0,080373	0,759234	-3,432259	-2,362967	0,165447	-1,606684	-1,129568	55,512700	-35,859991	10,069230	-1,684512	-0,079450	0,080373	-5,477611	128,801967	-2,362967	-1,684512	-0,079450	0,080373	-5,477611	128,801967	-2,362967
14:32:07,55	0,405035	3,485982	0,230032	-0,056016	-2,533015	0,061006	-1,684695	-0,079169	0,084650	0,747031	-3,365646	-2,401309	0,162978	-1,606229	-1,128442	55,435139	-35,791006	10,071193	-1,684695	-0,079169	0,084650	-5,467741	128,882939	-2,401309	-1,684695	-0,079169	0,084650	-5,467741	128,882939	-2,401309
14:32:07,60	0,405035	3,485982	0,230032	-0,056016	-2,533015	0,061006	-1,683855	-0,076803	0,085776	0,644971	-3,423630	-2,399347	-0,523722	-2,747366	-1,344930	-3,325292	-1,000127	10,514094	-1,683855	-0,076803	0,085776	-5,384085	128,759017	-2,399347	-1,683855	-0,076803	0,085776	-5,384085	128,759017	-2,399347
14:32:07,65	0,355007	3,486000	0,230029	-0,056028	-2,532999	0,060986	-0,352251	-0,052673	-0,130712	0,139730	-2,463663	-1,956445	-0,761902	-3,132500	-1,401729	-23,363617	10,918649	10,684399	-0,352251	-0,052673	-0,130712	-3,995066	25,188069	-1,956445	-0,352251	-0,052673	-0,130712	-3,995066	25,188069	-1,956445
14:32:07,70	0,355007	3,486000	0,230029	-0,056028	-2,532999	0,060986	0,100374	-0,038970	-0,187511	-0,270008	-2,240224	-1,786140	-0,759623	-3,126634	-1,399220	-23,059224	10,745654	10,631860	0,100374	-0,038970	-0,187511	-3,329153	-10,119581	-1,786140	0,100374	-0,038970	-0,187511	-3,329153	-10,119581	-1,786140
14:32:07,75	0,355007	3,486000	0,230029	-0,056028	-2,532999	0,060986	0,094154	-0,038011	-0,185002	-0,317505	-2,213532	-1,838679	-0,753892	-3,124226	-1,401135	-22,808427	10,636476	10,647679	0,094154	-0,038011	-0,185002	-3,301357	-9,604654	-1,838679	0,094154	-0,038011	-0,185002	-3,301357	-9,604654	-1,838679
14:32:07,80	0,355007	3,486000	0,230029	-0,056028	-2,532999	0,060986	0,089204	-0,041770	-0,186917	-0,091195	-2,199179	-1,822860	-0,754955	-3,120752	-1,398211	-22,632303	10,564090	10,659061	0,089204	-0,041770	-0,186917	-3,370120	-9,201676	-1,822860	0,089204	-0,041770	-0,186917	-3,370120	-9,201676	-1,822860
14:32:07,85	0,355007	3,486000	0,230029	-0,056028	-2,532999	0,060986	0,086726	-0,039112	-0,183993	-0,204019	-2,139288	-1,811479	-0,751051	-3,118967	-1,399866	-22,517023	10,479552	10,630466	0,086726	-0,039112	-0,183993	-3,274318	-8,947302	-1,811479	0,086726	-0,039112	-0,183993	-3,274318	-8,947302	-1,811479
14:32:07,90	0,355007	3,486000	0,230029	-0,056028	-2,532999	0,060986	0,083229	-0,041601	-0,185648	-0,090160	-2,179068	-1,840073	-0,755501	-3,117931	-1,398787	-22,387185	10,457344	10,621495	0,083229	-0,041601	-0,185648	-3,355851	-8,712506	-1,840073	0,083229	-0,041601	-0,185648	-3,355851	-8,712506	-1,840073
14:32:07,95	0,355007	3,486000	0,230029	-0,056028	-2,532999	0,060986	0,084556	-0,037229	-0,184569	-0,271850	-1,986469	-1,849044	-0,755408	-3,117967	-1,399389	-22,319048	10,396791	10,639421	0,084556	-0,037229	-0,184569	-3,194290	-8,624150	-1,849044	0,084556	-0,037229	-0,184569	-3,194290	-8,624150	-1,849044
14:32:08,00	0,355007	3,486000	0,230029	-0,056028	-2,532999	0,060986	0,084541	-0,037327	-0,185171	-0,285093	-1,897995	-1,831118	-0,756442	-3,114636	-1,396257	-22,229595	10,340306	10,635102	0,084541	-0,037327	-0,185171	-3,215275	-8,534451	-1,831118	0,084541	-0,037327	-0,185171	-3,215275	-8,534451	-1,831118
14:32:08,05	0,355007	3,486000	0,230029	-0,056028	-2,532999	0,060986	0,082173	-0,034766	-0,182039	-0,422465	-1,915405	-1,835437	-0,752714	-3,112722	-1,396226	-22,130150	10,324281	10,619940	0,082173	-0,034766	-0,182039	-3,151595	-8,365995	-1,835437	0,082173	-0,034766	-0,182039	-3,151595	-8,365995	-1,835437
14:32:08,10	0,355007	3,486000	0,230029	-0,056028	-2,532999	0,060986	0,078651	-0,037038	-0,182008	-0,268470	-2,004397	-1,850599	-0,752039	-3,115177	-1,395889	-22,075861	10,268270	10,631671	0,078651	-0,037038	-0,182008	-3,175962	-8,178537	-1,850599	0,078651	-0,037038	-0,182008	-3,175962	-8,178537	-1,850599
14:32:08,15	0,355007	3,486000	0,230029	-0,056028	-2,532999	0,060986	0,080440	-0,038851	-0,181671	-0,195587	-1,836368	-1,838868	-0,751920	-3,111565	-1,398089	-21,999974	10,256656	10,651795	0,080440	-0,038851	-0,181671	-3,245354	-8,150915	-1,838868	0,080440	-0,038851	-0,181671	-3,245354	-8,150915	-1,838868
14:32:08,20	0,355007	3,486000	0,230029	-0,056028	-2,532999	0,060986	0,077252	-0,037147	-0,183871	-0,256275	-1,930616	-1,818744	-0,750638	-3,108055	-1,400019	-21,915608	10,186198	10,636052	0,077252	-0,037147	-0,183871	-3,172329	-7,994906	-1,818744	0,077252	-0,037147	-0,183871	-3,172329	-7,994906	-1,818744
14:32:08,25	0,355007	3,486000	0,230029	-0,056028	-2,532999	0,060986	0,073572	-0,036503	-0,185801	-0,308631	-2,013705	-1,834488	-0,750519	-3,108136	-1,398805	-21,859316	10,186256	10,663816	0,073572	-0,036503	-0,185801	-3,174083	-7,789084	-1,834488	0,073572	-0,036503	-0,185801	-3,174083	-7,789084	-1,834488
14:32:08,30	0,355007	3,486000	0,230029	-0,056028	-2,532999	0,060986	0,073582	-0,036646	-0,184587	-0,272993	-1,964438	-1,806723	-0,749200	-3,105910	-1,395010	-21,834509	10,153946	10,622821	0,073582	-0,036646	-0,184587	-3,149678	-7,740640	-1,806723	0,073582	-0,036646	-0,184587	-3,149678	-7,740640	-1,806723
14:32:08,35	0,355007	3,486000	0,230029	-0,056028	-2,532999	0,060986	0,070995	-0,036675	-0,180792	-0,287055	-2,061335	-1,847718	-0,750341	-3,106216	-1,394902	-21,759163	10,121299	10,634421	0,070995	-0,036675	-0,180792	-3,166029	-7,634441	-1,847718	0,070995	-0,036675	-0,180792	-3,166029	-7,634441	-1,847718
14:32:08,40	0,355007	3,486000	0,230029	-0,056028	-2,532999	0,060986	0,071830	-0,035840	-0,180684	-0,321066	-1,936327	-1,836118	-0,749656	-3,102784	-1,398399	-21,686699	10,079382	10,610863	0,071830	-0,035840	-0,180684	-3,134505	-7,575000	-1,836118	0,071830	-0,035840	-0,180684	-3,134505	-7,575000	-1,836118
14:32:08,45	0,355007	3,486000	0,230029	-0,056028	-2,532999	0,060986	0,068516	-0,034717	-0,184181	-0,379509	-2,024949	-1,859677	-0,749632	-3,107053	-1,397200	-21,677628	10,050483	10,623021	0,068516	-0,034717	-0,184181	-3,104827	-7,403461	-1,859677	0,068516	-0,034717	-0,184181	-3,104827	-7,403461	-1,859677
14:32:08,50	0,355007	3,486000	0,230029	-0,056028	-2,532999	0,060986	0,072201	-0,036872	-0,182982	-0,287948	-1,811013	-1,847519	-0,748907	-3,106168	-1,396396	-21,611177	10,044539	10,621914	0,072201	-0,036872	-0,182982	-3,182423	-7,478813	-1,847519	0,072201	-0,036872	-0,182982	-3,182423	-7,478813	-1,847519
14:32:08,55	0,355007	3,486000	0,230029	-0,056028	-2,532999	0,060986	0,071072	-0,037058	-0,182178	-0,250204	-1,809192	-1,848625	-0,748791	-3,106991	-1,395844	-21,597925	10,032314	10,653250	0,071072	-0,037058	-0,182178	-3,159270	-7,388379	-1,848625	0,071072	-0,037058	-0,182178	-3,159270	-7,388379	-1,848625
14:32:08,60	0,355007	3,486000	0,230029	-0,056028	-2,532999	0,060986	0,071727	-0,037570	-0,181626	-0,227556	-1,757586	-1,817289	-0,745859	-3,102780	-1,397134	-21,533277	9,995442	10,640400	0,071727	-0,037570	-0,181626	-3,176792	-7,388126	-1,817289	0,071727	-0,037570	-0,181626	-3,176792	-7,388126	-1,817289
14:32:08,65	0,355007	3,486000	0,230029	-0,056028	-2,532999	0,060986	0,066614	-0,038004	-0,182916	-0,204611	-1,949034	-1,830139	-0,746936	-3,101665	-1,397507	-21,477022	9,977917	10,634622	0,066614	-0,038004	-0,182916	-3,187894	-7,178211	-1,830139	0,066614	-0,038004	-0,182916	-3,187894	-7,178211	-1,830139
14:32:08,70	0,355007	3,486000	0,230029	-0,056028	-2,532999	0,060986	0,066187	-0,036513	-0,183289	-0,269174	-1,913764	-1,835917	-0,746911	-3,104641	-1,396739	-21,467570	9,945611	10,598669	0,066187	-0,036513	-0,183289	-3,135442	-7,109411	-1,835917	0,066187	-0,036513	-0,183289	-3,135442	-7,109411	-1,835917
14:32:08,75	0,355007	3,486000	0,230029	-0,056028	-2,532999	0,060986	0,068752	-0,038023	-0,182521	-0,213891	-1,756030	-1,871870	-0,745640	-3,103407	-1,396324	-21,416569	9,933775	10,607606	0,068752	-0,038023	-0,182521	-3,198716	-7,153053	-1,871870	0,068752	-0,038023	-0,182521	-3,198716	-7,153053	-1,871870
14:32:08,80	0,355007	3,486000	0,230029	-0,056028	-2,532999	0,060986	0,067047	-0,038506	-0,182106	-0,173514	-1,794587	-1,862933	-0,747977	-3,103472	-1,398251	-21,399889	9,928095	10,622548	0,067047	-0,038506	-0,182106	-3,196270	-7,057793	-1,862933	0,067047	-0,038506	-0,182106	-3,196270	-7,057793	-1,862933
14:32:08,85	0,355007	3,486000	0,230029	-0,056028	-2,532999	0,060986	0,068272	-0,036516	-0,184033	-0,273608	-1,713604	-1,847991	-0,749646	-3,103256	-1,397474	-21,359076	9,932735	10,602167	0,068272	-0,036516	-0,184033	-3,140096	-7,072969	-1,847991	0,068272	-0,036516	-0,184033	-3,140096	-7,072969	-1,847991
14:32:08,90	0,355007	3,486000	0,230029	-0,056028	-2,532999	0,060986	0,068920	-0,034962	-0,183256	-0,329965	-1,646903	-1,868372	-0,741956	-3,103133	-1,396699	-21,329955	9,875635	10,566998	0,068920	-0,034962	-0,183256	-3,074504	-7,057106	-1,868372	0,068920	-0,034962	-0,183256	-3,074504	-7,057106	-1,868372
14:32:08,95	0,355007	3,486000	0,230029	-0,056028	-2,532999	0,060986	0,064968	-0,041560	-0,182481	-0,021793	-1,798615	-1,903541	-0,747753	-3,100052	-1,395890	-21,276102	9,879236	10,604284	0,064968	-0,041560	-0,182481	-3,284223	-6,898620	-1,903541	0,064968	-0,041560	-0,182481	-3,284223	-6,898620	-1,903541
14:32:09,00	0,355007	3,486000	0,230029	-0,056028	-2,532999	0,060986	0,065199	-0,034999	-0,181672	-0,332902	-1,741797	-1,866255	-0,745386	-3,101518	-1,395484	-21,265700	9,852549	10,608112	0,065199	-0,034999	-0,181672	-3,080321	-6,859887	-1,866255	0,065199	-0,034999	-0,181672	-3,080321	-6,859887	-1,866255
14:32:09,05	0,355007	3,486000	0,230029	-0,056028	-2,532999	0,060986	0,065284	-0,037782	-0,181266	-0,206083	-1,714987	-1,862427	-0,743027	-3,102193	-1,396244	-21,257498	9,835526	10,617943	0,065284	-0,037782	-0,181266	-3,171988	-6,839807	-1,862427	0,065284	-0,037782	-0,181266	-3,171988	-6,839807	-1,862427
14:32:09,10	0,355007	3,486000	0,230029	-0,056028	-2,532999	0,060986	0,064689	-0,040163	-0,182026	-0,092936	-1,730325	-1,852596	-0,746583	-3,101654	-1,395100	-21,271859	9,841636	10,607365	0,064689	-0,040163	-0,182026	-3,245714	-6,808419	-1,852596	0,064689	-0,040163	-0,182026	-3,245714	-6,808419	-1,852596
14:32:09,15	0,355007	3,486000	0,230029	-0,056028	-2,532999	0,060986	0,066001	-0,036814	-0,180882	-0,268971	-1,677594	-1,863174	-0,744665	-3,101677	-1,391959	-21,197958	9,811050	10,599198	0,066001	-0,036814	-0,180882	-3,158855	-6,858678	-1,863174	0,066001	-0,036814	-0,180882	-3,158855	-6,858678	-1,863174
14:32:09,20	0,355007	3,486000	0,230029	-0,056028	-2,532999	0,060986	0,064254	-0,038007	-0,182002	-0,183392	-1,692187	-1,848860	-0,744676	-3,100738	-1,396220	-21,194049	9,823889	10,621680	0,064254	-0,038007	-0,182002	-3,166938	-6,736120	-1,848860	0,064254	-0,038007	-0,182002	-3,166938	-6,736120	-1,848860
14:32:09,25	0,355007	3,486000	0,230029	-0,056028	-2,532999	0,060986	0,064254	-0,038007	-0,182002	-0,183392	-1,692187	-1,848860	-0,744601	-3,099367	-1,396214	-21,159496	9,833519	10,617000	0,064254	-0,038007	-0,182002	-3,166938	-6,736120	-1,848860	0,064254	-0,038007	-0,182002	-3,166938	-6,736120	-1,848860
14:32:09,32	0,355007	3,486000	0,230029	-0,056028	-2,532999	0,060986	0,063030	-0,037386	-0,181996	-0,190048	-1,730743	-1,853539	-0,748093	-3,099690	-1,395442	-21,137968	9,816941	10,600591	0,063030	-0,037386	-0,181996	-3,124875	-6,678567	-1,853539	0,063030	-0,037386	-0,181996	-3,124875	-6,678567	-1,853539
14:32:09,37	0,355007	3,486000	0,230029	-0,056028	-2,532999	0,060986	0,061967	-0,033541	-0,184318	-0,355130	-1,712526	-1,867766	-0,747400	-3,096524	-1,398536	-21,078429	9,826988	10,602773	0,061967	-0,033541	-0,184318	-2,988096	-6,576937	-1,867766	0,061967	-0,033541	-0,184318	-2,988096	-6,576937	-1,867766
14:32:09,42	0,355007	3,486000	0,230029	-0,056028	-2,532999	0,060986	0,061091	-0,035667	-0,183534	-0,299265	-1,747504	-1,854859	-0,745121	-3,096828	-1,397752	-21,096593	9,774327	10,615681	0,061091	-0,035667	-0,183534	-3,099122	-6,543110	-1,854859	0,061091	-0,035667	-0,183534	-3,099122	-6,543110	-1,854859
14:32:09,47	0,355007	3,486000	0,230029	-0,056028	-2,532999	0,060986	0,061091	-0,035667	-0,183534	-0,299265	-1,747504	-1,854859	-0,747391	-3,098579	-1,394256	-21,064420	9,755839	10,587752	0,061091	-0,035667	-0,183534	-3,099122	-6,543110	-1,854859	0,061091	-0,035667	-0,183534	-3,099122	-6,543110	-1,854859
14:32:09,52	0,355007	3,486000	0,230029	-0,056028	-2,532999	0,060986	0,063742	-0,034577	-0,180038	-0,355893	-1,572546	-1,882787	-0,745131	-3,097866	-1,396997	-21,095246	9,732186	10,579785	0,063742	-0,034577	-0,180038	-3,070149	-6,576254	-1,882787	0,063742	-0,034577	-0,180038	-3,070149	-6,576254	-1,882787
14:32:09,57	0,355007	3,486000	0,230029	-0,056028	-2,532999	0,060986	0,064862	-0,036022	-0,179614	-0,258498	-1,477147	-1,873908	-0,746699	-3,100272	-1,393832	-21,021158	9,756544	10,596631	0,064862	-0,036022	-0,179614	-3,086208	-6,568843	-1,873908	0,064862	-0,036022	-0,179614	-3,086208	-6,568843	-1,873908
14:32:09,62	0,355007	3,486000	0,230029	-0,056028	-2,532999	0,060986	0,064862	-0,036022	-0,179614	-0,258498	-1,477147	-1,873908	-0,744938	-3,097279	-1,394602	-21,007575	9,741961	10,611777	0,064862	-0,036022	-0,179614	-3,086208	-6,568843	-1,873908	0,064862	-0,036022	-0,179614	-3,086208	-6,568843	-1,873908
14:32:09,67	0,355007	3,486000	0,230029	-0,056028	-2,532999	0,060986	0,061390	-0,036051	-0,180384	-0,262838	-1,638673	-1,858762	-0,744333	-3,097713	-1,395366	-20,992509	9,723109	10,616368	0,061390	-0,036051	-0,180384	-3,092808	-6,457762	-1,858762	0,061390	-0,036051	-0,180384	-3,092808	-6,457762	-1,858762
14:32:09,72	0,355007	3,486000	0,230029	-0,056028	-2,532999	0,060986	0,061462	-0,036791	-0,181148	-0,233106	-1,612416	-1,854171	-0,740750	-3,094955	-1,396918	-20,957386	9,713518	10,607983	0,061462	-0,036791	-0,181148	-3,121235	-6,437216	-1,854171	0,061462	-0,036791	-0,181148	-3,121235	-6,437216	-1,854171
14:32:09,77	0,355007	3,486000	0,230029	-0,056028	-2,532999	0,060986	0,057283	-0,038515	-0,182700	-0,134202	-1,794529	-1,862557	-0,747225	-3,098184	-1,393426	-20,977461	9,733128	10,605094	0,057283	-0,038515	-0,182700	-3,157665	-6,291251	-1,862557	0,057283	-0,038515	-0,182700	-3,157665	-6,291251	-1,862557
14:32:09,82	0,355007	3,486000	0,230029	-0,056028	-2,532999	0,060986	0,063316	-0,034522	-0,179208	-0,334902	-1,507988	-1,865445	-0,740643	-3,098405	-1,396504	-20,916338	9,707202	10,596922	0,063316	-0,034522	-0,179208	-3,044901	-6,478325	-1,865445	0,063316	-0,034522	-0,179208	-3,044901	-6,478325	-1,865445
14:32:09,87	0,355007	3,486000	0,230029	-0,056028	-2,532999	0,060986	0,060217	-0,040333	-0,182286	-0,024616	-1,603237	-1,873617	-0,742382	-3,094777	-1,394193	-20,905341	9,724693	10,586511	0,060217	-0,040333	-0,182286	-3,190787	-6,330305	-1,873617	0,060217	-0,040333	-0,182286	-3,190787	-6,330305	-1,873617
14:32:09,92	0,355007	3,486000	0,230029	-0,056028	-2,532999	0,060986	0,057945	-0,037013	-0,179975	-0,176615	-1,720644	-1,884028	-0,745358	-3,097394	-1,397256	-20,900226	9,682909	10,634533	0,057945	-0,037013	-0,179975	-3,082158	-6,269297	-1,884028	0,057945	-0,037013	-0,179975	-3,082158	-6,269297	-1,884028
14:32:09,97	0,355007	3,486000	0,230029	-0,056028	-2,532999	0,060986	0,061699	-0,035744	-0,183038	-0,276245	-1,500097	-1,836006	-0,742376	-3,097848	-1,394955	-20,890691	9,669695	10,579763	0,061699	-0,035744	-0,183038	-3,082151	-6,343465	-1,836006	0,061699	-0,035744	-0,183038	-3,082151	-6,343465	-1,836006
14:32:10,02	0,355007	3,486000	0,230029	-0,056028	-2,532999	0,060986	0,060601	-0,038554	-0,180737	-0,136800	-1,542303	-1,890777	-0,742918	-3,096829	-1,393398	-20,874691	9,685286	10,579208	0,060601	-0,038554	-0,180737	-3,163293	-6,299516	-1,890777	0,060601	-0,038554	-0,180737	-3,163293	-6,299516	-1,890777
14:32:10,07	0,355007	3,486000	0,230029	-0,056028	-2,532999	0,060986	0,059990	-0,037575	-0,179180	-0,166230	-1,568056	-1,891331	-0,741722	-3,097846	-1,396458	-20,862804	9,702757	10,630015	0,059990	-0,037575	-0,179180	-3,115835	-6,277243	-1,891331	0,059990	-0,037575	-0,179180	-3,115835	-6,277243	-1,891331
14:32:10,12	0,355007	3,486000	0,230029	-0,056028	-2,532999	0,060986	0,060272	-0,039120	-0,182240	-0,064811	-1,551788	-1,840525	-0,742828	-3,095057	-1,394545	-20,815473	9,655940	10,578635	0,060272	-0,039120	-0,182240	-3,135706	-6,283179	-1,840525	0,060272	-0,039120	-0,182240	-3,135706	-6,283179	-1,840525
14:32:10,17	0,355007	3,486000	0,230029	-0,056028	-2,532999	0,060986	0,058411	-0,036767	-0,180327	-0,204040	-1,584214	-1,891904	-0,743444	-3,090118	-1,396893	-20,804287	9,638779	10,580026	0,058411	-0,036767	-0,180327	-3,090234	-6,169439	-1,891904	0,058411	-0,036767	-0,180327	-3,090234	-6,169439	-1,891904
14:32:10,22	0,355007	3,486000	0,230029	-0,056028	-2,532999	0,060986	0,054441	-0,033764	-0,182675	-0,369465	-1,772343	-1,890513	-0,742245	-3,100209	-1,397254	-20,816204	9,621061	10,563975	0,062581	-0,039848	-0,183036	-3,202455	-6,263149	-1,906564	0,062581	-0,039848	-0,183036	-3,202455	-6,263149	-1,906564
14:32:10,27	0,355007	3,486000	0,230029	-0,056028	-2,532999	0,060986	0,062581	-0,039848	-0,183036	-0,074394	-1,350544	-1,906564	-0,740962	-3,092118	-1,396044	-20,745543	9,634878	10,622519	0,062581	-0,039848	-0,183036	-3,202455	-6,263149	-1,906564	0,062581	-0,039848	-0,183036	-3,202455	-6,263149	-1,906564
14:32:10,32	0,355007	3,486000	0,230029	-0,056028	-2,532999	0,060986	0,054932	-0,036914	-0,181826	-0,179660	-1,694006	-1,848020	-0,742785	-3,094566	-1,395282	-20,779210	9,629986	10,611877	0,054932	-0,036914	-0,181826	-3,077411	-6,006165	-1,848020	0,054932	-0,036914	-0,181826	-3,077411	-6,006165	-1,848020
14:32:10,37	0,355007	3,486000	0,230029	-0,056028	-2,532999	0,060986	0,057963	-0,036559	-0,181064	-0,219206	-1,563102	-1,858663	-0,740442	-3,096729	-1,393343	-20,788867	9,606598	10,595595	0,057963	-0,036559	-0,181064	-3,089064	-6,113198	-1,858663	0,057963	-0,036559	-0,181064	-3,089064	-6,113198	-1,858663
14:32:10,42	0,355007	3,486000	0,230029	-0,056028	-2,532999	0,060986	0,058665	-0,039669	-0,179125	-0,082554	-1,523268	-1,874944	-0,741034	-3,093777	-1,394904	-20,775403	9,596054	10,596405	0,058665	-0,039669	-0,179125	-3,196570	-6,128470	-1,874944	0,058665	-0,039669	-0,179125	-3,196570	-6,128470	-1,874944
14:32:10,47	0,355007	3,486000	0,230029	-0,056028	-2,532999	0,060986	0,056405	-0,037681	-0,180686	-0,188338	-1,623878	-1,874134	-0,746842	-3,095311	-1,393760	-20,753744	9,612785	10,556029	0,056405	-0,037681	-0,180686	-3,146283	-6,051637	-1,874134	0,056405	-0,037681	-0,180686	-3,146283	-6,051637	-1,874134
14:32:10,52	0,355007	3,486000	0,230029	-0,056028	-2,532999	0,060986	0,060637	-0,033418	-0,179542	-0,384686	-1,393384	-1,914510	-0,740414	-3,097135	-1,394872	-20,779704	9,632563	10,621433	0,060637	-0,033418	-0,179542	-3,008000	-6,153412	-1,914510	0,060637	-0,033418	-0,179542	-3,008000	-6,153412	-1,914510
14:32:10,57	0,355007	3,486000	0,230029	-0,056028	-2,532999	0,060986	0,059002	-0,039897	-0,180654	-0,043648	-1,510766	-1,849106	-0,742404	-3,096382	-1,393415	-20,731798	9,580940	10,598788	0,059002	-0,039897	-0,180654	-3,175535	-6,142461	-1,849106	0,059002	-0,039897	-0,180654	-3,175535	-6,142461	-1,849106
14:32:10,62	0,355007	3,486000	0,230029	-0,056028	-2,532999	0,060986	0,059346	-0,037797	-0,179197	-0,173610	-1,425600	-1,871751	-0,743830	-3,098244	-1,393721	-20,727572	9,609484	10,570251	0,059346	-0,037797	-0,179197	-3,140636	-6,084266	-1,871751	0,059346	-0,037797	-0,179197	-3,140636	-6,084266	-1,871751
14:32:10,67	0,355007	3,486000	0,230029	-0,056028	-2,532999	0,060986	0,061671	-0,037493	-0,179503	-0,162579	-1,315333	-1,900288	-0,744466	-3,093968	-1,394112	-20,730761	9,598943	10,594934	0,061671	-0,037493	-0,179503	-3,105750	-6,156480	-1,900288	0,061671	-0,037493	-0,179503	-3,105750	-6,156480	-1,900288
14:32:10,72	0,355007	3,486000	0,230029	-0,056028	-2,532999	0,060986	0,058286	-0,034804	-0,179894	-0,313119	-1,488838	-1,875605	-0,740847	-3,096008	-1,394103	-20,694656	9,583144	10,565304	0,058286	-0,034804	-0,179894	-3,045220	-6,064272	-1,875605	0,058286	-0,034804	-0,179894	-3,045220	-6,064272	-1,875605
14:32:10,77	0,355007	3,486000	0,230029	-0,056028	-2,532999	0,060986	0,058243	-0,038958	-0,179885	-0,092713	-1,451888	-1,905235	-0,742019	-3,093611	-1,390588	-20,683511	9,568975	10,596666	0,058243	-0,038958	-0,179885	-3,150946	-6,023975	-1,905235	0,058243	-0,038958	-0,179885	-3,150946	-6,023975	-1,905235
14:32:10,82	0,355007	3,486000	0,230029	-0,056028	-2,532999	0,060986	0,056753	-0,036745	-0,176370	-0,214528	-1,512620	-1,873873	-0,743156	-3,090590	-1,393309	-20,664435	9,609694	10,604527	0,056753	-0,036745	-0,176370	-3,098978	-5,967759	-1,873873	0,056753	-0,036745	-0,176370	-3,098978	-5,967759	-1,873873
14:32:10,87	0,355007	3,486000	0,230029	-0,056028	-2,532999	0,060986	0,054706	-0,034249	-0,179091	-0,299474	-1,622934	-1,866012	-0,744337	-3,096254	-1,391734	-20,672959	9,579671	10,606495	0,054706	-0,034249	-0,179091	-2,988055	-5,917337	-1,866012	0,054706	-0,034249	-0,179091	-2,988055	-5,917337	-1,866012
14:32:10,92	0,355007	3,486000	0,230029	-0,056028	-2,532999	0,060986	0,060201	-0,036059	-0,177516	-0,235664	-1,329541	-1,864044	-0,747844	-3,091118	-1,392140	-20,643693	9,572498	10,601522	0,060201	-0,036059	-0,177516	-3,066258	-6,055338	-1,864044	0,060201	-0,036059	-0,177516	-3,066258	-6,055338	-1,864044
14:32:10,97	0,355007	3,486000	0,230029	-0,056028	-2,532999	0,060986	0,057507	-0,030453	-0,177922	-0,518705	-1,440728	-1,869017	-0,740655	-3,092137	-1,393274	-20,591996	9,579706	10,593313	0,057507	-0,030453	-0,177922	-2,909303	-5,954999	-1,869017	0,057507	-0,030453	-0,177922	-2,909303	-5,954999	-1,869017
14:32:11,02	0,355007	3,486000	0,230029	-0,056028	-2,532999	0,060986	0,054795	-0,037189	-0,179056	-0,136392	-1,540558	-1,877227	-0,739531	-3,091531	-1,394419	-20,600636	9,554958	10,627506	0,054795	-0,037189	-0,179056	-3,055691	-5,841978	-1,877227	0,054795	-0,037189	-0,179056	-3,055691	-5,841978	-1,877227
14:32:11,07	0,355007	3,486000	0,230029	-0,056028	-2,532999	0,060986	0,053708	-0,037859	-0,180201	-0,127288	-1,592188	-1,843033	-0,743683	-3,096080	-1,393284	-20,632372	9,554226	10,586964	0,053708	-0,037859	-0,180201	-3,099207	-5,808283	-1,843033	0,053708	-0,037859	-0,180201	-3,099207	-5,808283	-1,843033
14:32:11,12	0,355007	3,486000	0,230029	-0,056028	-2,532999	0,060986	0,059724	-0,036539	-0,179066	-0,212444	-1,306503	-1,883575	-0,744955	-3,093245	-1,393310	-20,647339	9,491239	10,580472	0,059724	-0,036539	-0,179066	-3,080721	-5,994810	-1,883575	0,059724	-0,036539	-0,179066	-3,080721	-5,994810	-1,883575
14:32:11,17	0,355007	3,486000	0,230029	-0,056028	-2,532999	0,060986	0,057904	-0,034019	-0,179092	-0,405480	-1,382575	-1,890067	-0,743071	-3,092468	-1,397552	-20,593316	9,525315	10,593720	0,057904	-0,034019	-0,179092	-3,075992	-5,928066	-1,890067	0,057904	-0,034019	-0,179092	-3,075992	-5,928066	-1,890067
14:32:11,22	0,355007	3,486000	0,230029	-0,056028	-2,532999	0,060986	0,056290	-0,035262	-0,183334	-0,284345	-1,436769	-1,876819	-0,741866	-3,095814	-1,391746	-20,613995	9,549506	10,552126	0,056290	-0,035262	-0,183334	-3,052399	-5,855542	-1,876819	0,056290	-0,035262	-0,183334	-3,052399	-5,855542	-1,876819
14:32:11,27	0,355007	3,486000	0,230029	-0,056028	-2,532999	0,060986	0,058585	-0,037979	-0,177528	-0,132430	-1,347441	-1,918414	-0,742500	-3,094917	-1,394425	-20,610032	9,519688	10,610925	0,058585	-0,037979	-0,177528	-3,113798	-5,946359	-1,918414	0,058585	-0,037979	-0,177528	-3,113798	-5,946359	-1,918414
14:32:11,32	0,355007	3,486000	0,230029	-0,056028	-2,532999	0,060986	0,058125	-0,036981	-0,180207	-0,208193	-1,353035	-1,859614	-0,740658	-3,093887	-1,392094	-20,582624	9,531189	10,595529	0,058125	-0,036981	-0,180207	-3,111180	-5,915820	-1,859614	0,058125	-0,036981	-0,180207	-3,111180	-5,915820	-1,859614
14:32:11,37	0,355007	3,486000	0,230029	-0,056028	-2,532999	0,060986	0,056312	-0,038062	-0,177876	-0,128324	-1,429310	-1,875010	-0,740118	-3,091448	-1,394444	-20,594294	9,528347	10,592598	0,056312	-0,038062	-0,177876	-3,116158	-5,849798	-1,875010	0,056312	-0,038062	-0,177876	-3,116158	-5,849798	-1,875010
14:32:11,42	0,355007	3,486000	0,230029	-0,056028	-2,532999	0,060986	0,053930	-0,037309	-0,180226	-0,175745	-1,561845	-1,877941	-0,742978	-3,089964	-1,394030	-20,547751	9,525277	10,610876	0,053930	-0,037309	-0,180226	-3,104517	-5,795369	-1,877941	0,053930	-0,037309	-0,180226	-3,104517	-5,795369	-1,877941
14:32:11,47	0,355007	3,486000	0,230029	-0,056028	-2,532999	0,060986	0,054074	-0,034090	-0,179812	-0,322511	-1,512504	-1,859663	-0,740665	-3,091368	-1,394436	-20,565380	9,501773	10,586517	0,054074	-0,034090	-0,179812	-2,998604	-5,757347	-1,859663	0,054074	-0,034090	-0,179812	-2,998604	-5,757347	-1,859663
14:32:11,52	0,355007	3,486000	0,230029	-0,056028	-2,532999	0,060986	0,054134	-0,036796	-0,180218	-0,210984	-1,512942	-1,884022	-0,740665	-3,091797	-1,396395	-20,573189	9,524422	10,569070	0,054134	-0,036796	-0,180218	-3,099475	-5,762431	-1,884022	0,054134	-0,036796	-0,180218	-3,099475	-5,762431	-1,884022
14:32:11,57	0,355007	3,486000	0,230029	-0,056028	-2,532999	0,060986	0,054505	-0,037010	-0,182177	-0,184154	-1,511691	-1,901469	-0,739153	-3,093005	-1,394151	-20,543491	9,479598	10,595117	0,054505	-0,037010	-0,182177	-3,089432	-5,790372	-1,901469	0,054505	-0,037010	-0,182177	-3,089432	-5,790372	-1,901469
14:32:11,62	0,355007	3,486000	0,230029	-0,056028	-2,532999	0,060986	0,054795	-0,038923	-0,179933	-0,108642	-1,448481	-1,875422	-0,741849	-3,094309	-1,393642	-20,567236	9,474826	10,594239	0,054795	-0,038923	-0,179933	-3,164099	-5,749927	-1,875422	0,054795	-0,038923	-0,179933	-3,164099	-5,749927	-1,875422
14:32:11,67	0,355007	3,486000	0,230029	-0,056028	-2,532999	0,060986	0,057273	-0,037241	-0,179424	-0,212115	-1,337812	-1,876300	-0,739426	-3,094656	-1,397511	-20,535181	9,490102	10,592275	0,057273	-0,037241	-0,179424	-3,135529	-5,833766	-1,876300	0,057273	-0,037241	-0,179424	-3,135529	-5,833766	-1,876300
14:32:11,72	0,355007	3,486000	0,230029	-0,056028	-2,532999	0,060986	0,056362	-0,039512	-0,183293	-0,064737	-1,365092	-1,878264	-0,741129	-3,092860	-1,394402	-20,521367	9,533686	10,596455	0,056362	-0,039512	-0,183293	-3,166468	-5,789486	-1,878264	0,056362	-0,039512	-0,183293	-3,166468	-5,789486	-1,878264
14:32:11,77	0,355007	3,486000	0,230029	-0,056028	-2,532999	0,060986	0,055658	-0,037139	-0,180184	-0,143494	-1,411520	-1,874084	-0,739981	-3,090368	-1,395582	-20,515534	9,499023	10,586881	0,055658	-0,037139	-0,180184	-3,058926	-5,780663	-1,874084	0,055658	-0,037139	-0,180184	-3,058926	-5,780663	-1,874084
14:32:11,82	0,355007	3,486000	0,230029	-0,056028	-2,532999	0,060986	0,052926	-0,036888	-0,181364	-0,183686	-1,531213	-1,883658	-0,737552	-3,092692	-1,392834	-20,480499	9,462696	10,583759	0,052926	-0,036888	-0,181364	-3,079357	-5,685877	-1,883658	0,052926	-0,036888	-0,181364	-3,079357	-5,685877	-1,883658
14:32:11,87	0,355007	3,486000	0,230029	-0,056028	-2,532999	0,060986	0,053724	-0,040153	-0,178616	-0,027799	-1,441199	-1,886780	-0,741063	-3,092937	-1,390480	-20,470088	9,459205	10,610536	0,053724	-0,040153	-0,178616	-3,179848	-5,658526	-1,886780	0,053724	-0,040153	-0,178616	-3,179848	-5,658526	-1,886780
14:32:11,92	0,355007	3,486000	0,230029	-0,056028	-2,532999	0,060986	0,055691	-0,037235	-0,176262	-0,177359	-1,328132	-1,860003	-0,739939	-3,090014	-1,393214	-20,485380	9,469917	10,618173	0,055691	-0,037235	-0,176262	-3,100336	-5,699900	-1,860003	0,055691	-0,037235	-0,176262	-3,100336	-5,699900	-1,860003
14:32:11,97	0,355007	3,486000	0,230029	-0,056028	-2,532999	0,060986	0,052598	-0,036747	-0,178996	-0,201107	-1,507559	-1,852366	-0,737597	-3,093517	-1,393993	-20,489846	9,433543	10,593188	0,052598	-0,036747	-0,178996	-3,085771	-5,636540	-1,852366	0,052598	-0,036747	-0,178996	-3,085771	-5,636540	-1,852366
14:32:12,02	0,355007	3,486000	0,230029	-0,056028	-2,532999	0,060986	0,054461	-0,040527	-0,179775	-0,038279	-1,396412	-1,877352	-0,737584	-3,090266	-1,390912	-20,486167	9,439894	10,572582	0,054461	-0,040527	-0,179775	-3,219677	-5,671565	-1,877352	0,054461	-0,040527	-0,179775	-3,219677	-5,671565	-1,877352
14:32:12,07	0,355007	3,486000	0,230029	-0,056028	-2,532999	0,060986	0,051639	-0,038913	-0,176694	-0,114893	-1,543098	-1,897957	-0,741730	-3,093269	-1,390916	-20,511158	9,458565	10,572277	0,051639	-0,038913	-0,176694	-3,169552	-5,596795	-1,897957	0,051639	-0,038913	-0,176694	-3,169552	-5,596795	-1,897957
14:32:12,12	0,355007	3,486000	0,230029	-0,056028	-2,532999	0,060986	0,056313	-0,036824	-0,176698	-0,219853	-1,331048	-1,898262	-0,741682	-3,093710	-1,393593	-20,485195	9,474789	10,612863	0,056313	-0,036824	-0,176698	-3,110517	-5,751625	-1,898262	0,056313	-0,036824	-0,176698	-3,110517	-5,751625	-1,898262
14:32:12,17	0,355007	3,486000	0,230029	-0,056028	-2,532999	0,060986	0,056670	-0,037086	-0,179375	-0,179182	-1,298109	-1,857676	-0,740535	-3,094537	-1,391291	-20,505691	9,459835	10,577354	0,056670	-0,037086	-0,179375	-3,090436	-5,746714	-1,857676	0,056670	-0,037086	-0,179375	-3,090436	-5,746714	-1,857676
14:32:12,22	0,355007	3,486000	0,230029	-0,056028	-2,532999	0,060986	0,056813	-0,038493	-0,177073	-0,129235	-1,300931	-1,893185	-0,739290	-3,092480	-1,393610	-20,462434	9,454357	10,578665	0,056813	-0,038493	-0,177073	-3,150910	-5,760785	-1,893185	0,056813	-0,038493	-0,177073	-3,150910	-5,760785	-1,893185
14:32:12,27	0,355007	3,486000	0,230029	-0,056028	-2,532999	0,060986	0,054410	-0,038542	-0,179392	-0,109760	-1,385732	-1,891874	-0,741019	-3,095030	-1,392803	-20,445581	9,439767	10,596237	0,054410	-0,038542	-0,179392	-3,135346	-5,656881	-1,891874	0,054410	-0,038542	-0,179392	-3,135346	-5,656881	-1,891874
14:32:12,32	0,355007	3,486000	0,230029	-0,056028	-2,532999	0,060986	0,057482	-0,038320	-0,178585	-0,125537	-1,204056	-1,874303	-0,741617	-3,091826	-1,393595	-20,448150	9,464913	10,597923	0,057482	-0,038320	-0,178585	-3,133660	-5,716421	-1,874303	0,057482	-0,038320	-0,178585	-3,133660	-5,716421	-1,874303
14:32:12,37	0,355007	3,486000	0,230029	-0,056028	-2,532999	0,060986	0,055006	-0,036201	-0,179377	-0,215261	-1,347613	-1,872616	-0,738686	-3,090055	-1,395922	-20,440246	9,451548	10,604444	0,055006	-0,036201	-0,179377	-3,057000	-5,665600	-1,872616	0,055006	-0,036201	-0,179377	-3,057000	-5,665600	-1,872616
14:32:12,42	0,355007	3,486000	0,230029	-0,056028	-2,532999	0,060986	0,052007	-0,037853	-0,181704	-0,136939	-1,490055	-1,866095	-0,744530	-3,087104	-1,394004	-20,415018	9,445374	10,582867	0,052007	-0,037853	-0,181704	-3,108419	-5,572588	-1,866095	0,052007	-0,037853	-0,181704	-3,108419	-5,572588	-1,866095
14:32:12,47	0,355007	3,486000	0,230029	-0,056028	-2,532999	0,060986	0,052374	-0,031316	-0,179786	-0,469608	-1,446044	-1,887672	-0,742104	-3,091931	-1,390868	-20,397171	9,431900	10,575201	0,052374	-0,031316	-0,179786	-2,927917	-5,557374	-1,887672	0,052374	-0,031316	-0,179786	-2,927917	-5,557374	-1,887672
14:32:12,52	0,355007	3,486000	0,230029	-0,056028	-2,532999	0,060986	0,055341	-0,035831	-0,176650	-0,237563	-1,269558	-1,895338	-0,739800	-3,094723	-1,395114	-20,427541	9,463612	10,613013	0,055341	-0,035831	-0,176650	-3,050313	-5,613811	-1,895338	0,055341	-0,035831	-0,176650	-3,050313	-5,613811	-1,895338
14:32:12,57	0,355007	3,486000	0,230029	-0,056028	-2,532999	0,060986	0,056607	-0,039222	-0,180896	-0,048942	-1,245867	-1,857526	-0,742095	-3,089931	-1,391236	-20,382476	9,428576	10,604537	0,056607	-0,039222	-0,180896	-3,127903	-5,689526	-1,857526	0,056607	-0,039222	-0,180896	-3,127903	-5,689526	-1,857526
14:32:12,62	0,355007	3,486000	0,230029	-0,056028	-2,532999	0,060986	0,053605	-0,034839	-0,177018	-0,284714	-1,345453	-1,866002	-0,740981	-3,087947	-1,389725	-20,412963	9,426430	10,575278	0,053605	-0,034839	-0,177018	-3,019539	-5,553413	-1,866002	0,053605	-0,034839	-0,177018	-3,019539	-5,553413	-1,866002
14:32:12,67	0,355007	3,486000	0,230029	-0,056028	-2,532999	0,060986	0,051329	-0,034811	-0,175507	-0,303237	-1,489099	-1,895261	-0,745133	-3,091362	-1,394381	-20,434509	9,454748	10,587706	0,051329	-0,034811	-0,175507	-3,035917	-5,518447	-1,895261	0,051329	-0,034811	-0,175507	-3,035917	-5,518447	-1,895261
14:32:12,72	0,355007	3,486000	0,230029	-0,056028	-2,532999	0,060986	0,056362	-0,032923	-0,180163	-0,387661	-1,260202	-1,882833	-0,742077	-3,089830	-1,392410	-20,376420	9,438243	10,590982	0,056362	-0,032923	-0,180163	-2,972134	-5,684640	-1,882833	0,056362	-0,032923	-0,180163	-2,972134	-5,684640	-1,882833
14:32:12,77	0,355007	3,486000	0,230029	-0,056028	-2,532999	0,060986	0,053507	-0,034804	-0,178192	-0,275126	-1,350091	-1,879557	-0,740922	-3,090593	-1,391237	-20,385491	9,423323	10,599659	0,053507	-0,034804	-0,178192	-3,007215	-5,550429	-1,879557	0,053507	-0,034804	-0,178192	-3,007215	-5,550429	-1,879557
14:32:12,82	0,355007	3,486000	0,230029	-0,056028	-2,532999	0,060986	0,053591	-0,036185	-0,177019	-0,220749	-1,346129	-1,870880	-0,741494	-3,090930	-1,393193	-20,375672	9,419402	10,576249	0,053591	-0,036185	-0,177019	-3,061279	-5,553045	-1,870880	0,053591	-0,036185	-0,177019	-3,061279	-5,553045	-1,870880
14:32:12,87	0,355007	3,486000	0,230029	-0,056028	-2,532999	0,060986	0,054169	-0,035859	-0,178975	-0,236182	-1,305627	-1,894290	-0,743263	-3,089877	-1,394341	-20,371010	9,427284	10,606073	0,054169	-0,035859	-0,178975	-3,051129	-5,557889	-1,894290	0,054169	-0,035859	-0,178975	-3,051129	-5,557889	-1,894290
14:32:12,92	0,355007	3,486000	0,230029	-0,056028	-2,532999	0,060986	0,054142	-0,033800	-0,180123	-0,334100	-1,306923	-1,864466	-0,740282	-3,089688	-1,390850	-20,358586	9,414118	10,584562	0,054142	-0,033800	-0,180123	-2,987406	-5,557083	-1,864466	0,054142	-0,033800	-0,180123	-2,987406	-5,557083	-1,864466
14:32:12,97	0,355007	3,486000	0,230029	-0,056028	-2,532999	0,060986	0,052488	-0,036287	-0,176632	-0,209959	-1,375606	-1,885977	-0,739653	-3,088453	-1,389697	-20,353087	9,450331	10,570720	0,052488	-0,036287	-0,176632	-3,058504	-5,495901	-1,885977	0,052488	-0,036287	-0,176632	-3,058504	-5,495901	-1,885977
14:32:13,02	0,355007	3,486000	0,230029	-0,056028	-2,532999	0,060986	0,051103	-0,036215	-0,175479	-0,179614	-1,460941	-1,899819	-0,739081	-3,088044	-1,393173	-20,345768	9,437882	10,596747	0,051103	-0,036215	-0,175479	-3,022475	-5,472558	-1,899819	0,051103	-0,036215	-0,175479	-3,022475	-5,472558	-1,899819
14:32:13,07	0,355007	3,486000	0,230029	-0,056028	-2,532999	0,060986	0,050463	-0,036506	-0,178955	-0,171615	-1,481671	-1,873792	-0,741998	-3,090579	-1,393946	-20,334476	9,425246	10,586126	0,050463	-0,036506	-0,178955	-3,037302	-5,443028	-1,873792	0,050463	-0,036506	-0,178955	-3,037302	-5,443028	-1,873792
14:32:13,12	0,355007	3,486000	0,230029	-0,056028	-2,532999	0,060986	0,054117	-0,035247	-0,179728	-0,242350	-1,275557	-1,884413	-0,741488	-3,088324	-1,395510	-20,352516	9,399757	10,596560	0,054117	-0,035247	-0,179728	-3,009252	-5,523766	-1,884413	0,054117	-0,035247	-0,179728	-3,009252	-5,523766	-1,884413
14:32:13,17	0,355007	3,486000	0,230029	-0,056028	-2,532999	0,060986	0,051909	-0,034560	-0,181292	-0,309153	-1,393260	-1,873979	-0,742614	-3,088599	-1,390841	-20,336437	9,395440	10,593180	0,051909	-0,034560	-0,181292	-3,022148	-5,468129	-1,873979	0,051909	-0,034560	-0,181292	-3,022148	-5,468129	-1,873979
14:32:13,22	0,355007	3,486000	0,230029	-0,056028	-2,532999	0,060986	0,052710	-0,033723	-0,176623	-0,348378	-1,335527	-1,877359	-0,742061	-3,090245	-1,390471	-20,360895	9,396123	10,573698	0,052710	-0,033723	-0,176623	-2,995665	-5,473271	-1,877359	0,052710	-0,033723	-0,176623	-2,995665	-5,473271	-1,877359
14:32:13,27	0,355007	3,486000	0,230029	-0,056028	-2,532999	0,060986	0,053859	-0,035026	-0,176253	-0,292297	-1,297294	-1,896841	-0,742570	-3,088799	-1,389680	-20,343360	9,463587	10,589860	0,053859	-0,035026	-0,176253	-3,041813	-5,525247	-1,896841	0,053859	-0,035026	-0,176253	-3,041813	-5,525247	-1,896841
14:32:13,32	0,355007	3,486000	0,230029	-0,056028	-2,532999	0,060986	0,052862	-0,033861	-0,175462	-0,285663	-1,367698	-1,880679	-0,737319	-3,088786	-1,394332	-20,326166	9,371564	10,585631	0,052862	-0,033861	-0,175462	-2,943758	-5,517365	-1,880679	0,052862	-0,033861	-0,175462	-2,943758	-5,517365	-1,880679
14:32:13,37	0,355007	3,486000	0,230029	-0,056028	-2,532999	0,060986	0,050225	-0,038402	-0,180114	-0,120630	-1,443935	-1,884908	-0,739025	-3,087651	-1,393930	-20,304129	9,402153	10,600548	0,050225	-0,038402	-0,180114	-3,135191	-5,386575	-1,884908	0,050225	-0,038402	-0,180114	-3,135191	-5,386575	-1,884908
14:32:13,42	0,355007	3,486000	0,230029	-0,056028	-2,532999	0,060986	0,050095	-0,036357	-0,179712	-0,189446	-1,446907	-1,869991	-0,739600	-3,089742	-1,389287	-20,307448	9,375789	10,562587	0,050095	-0,036357	-0,179712	-3,043496	-5,379339	-1,869991	0,050095	-0,036357	-0,179712	-3,043496	-5,379339	-1,869991
14:32:13,47	0,355007	3,486000	0,230029	-0,056028	-2,532999	0,060986	0,052193	-0,036905	-0,175069	-0,185466	-1,327466	-1,907952	-0,737860	-3,088270	-1,392017	-20,323857	9,413124	10,566132	0,052193	-0,036905	-0,175069	-3,082497	-5,424648	-1,907952	0,052193	-0,036905	-0,175069	-3,082497	-5,424648	-1,907952
14:32:13,52	0,355007	3,486000	0,230029	-0,056028	-2,532999	0,060986	0,050049	-0,037676	-0,177799	-0,121260	-1,471868	-1,904407	-0,736644	-3,088972	-1,391628	-20,281082	9,323498	10,533620	0,050049	-0,037676	-0,177799	-3,078792	-5,400691	-1,904407	0,050049	-0,037676	-0,177799	-3,078792	-5,400691	-1,904407
14:32:13,57	0,355007	3,486000	0,230029	-0,056028	-2,532999	0,060986	0,050048	-0,039080	-0,177410	-0,104479	-1,390041	-1,936919	-0,740216	-3,087197	-1,393541	-20,301883	9,381482	10,604333	0,050048	-0,039080	-0,177410	-3,172232	-5,318817	-1,936919	0,050048	-0,039080	-0,177410	-3,172232	-5,318817	-1,936919
14:32:13,62	0,355007	3,486000	0,230029	-0,056028	-2,532999	0,060986	0,050297	-0,035099	-0,179323	-0,271651	-1,424091	-1,866206	-0,738465	-3,086771	-1,392795	-20,316913	9,389720	10,570747	0,050297	-0,035099	-0,179323	-3,026933	-5,372427	-1,866206	0,050297	-0,035099	-0,179323	-3,026933	-5,372427	-1,866206
14:32:13,67	0,355007	3,486000	0,230029	-0,056028	-2,532999	0,060986	0,049053	-0,036402	-0,178577	-0,204264	-1,505930	-1,899792	-0,740199	-3,088500	-1,394705	-20,296518	9,381506	10,595107	0,049053	-0,036402	-0,178577	-3,061849	-5,356588	-1,899792	0,049053	-0,036402	-0,178577	-3,061849	-5,356588	-1,899792
14:32:13,72	0,355007	3,486000	0,230029	-0,056028	-2,532999	0,060986	0,051417	-0,035765	-0,180487	-0,234333	-1,361218	-1,875433	-0,742526	-3,086618	-1,392393	-20,287737	9,392000	10,579287	0,051417	-0,035765	-0,180487	-3,041870	-5,397473	-1,875433	0,051417	-0,035765	-0,180487	-3,041870	-5,397473	-1,875433
14:32:13,77	0,355007	3,486000	0,230029	-0,056028	-2,532999	0,060986	0,050951	-0,032809	-0,178175	-0,374557	-1,383105	-1,891252	-0,739527	-3,087482	-1,392751	-20,263528	9,395060	10,594280	0,050951	-0,032809	-0,178175	-2,950062	-5,382759	-1,891252	0,050951	-0,032809	-0,178175	-2,950062	-5,382759	-1,891252
14:32:13,82	0,355007	3,486000	0,230029	-0,056028	-2,532999	0,060986	0,050199	-0,035838	-0,178533	-0,202297	-1,402767	-1,876260	-0,737189	-3,090409	-1,391588	-20,270931	9,355470	10,572969	0,050199	-0,035838	-0,178533	-3,015575	-5,343399	-1,876260	0,050199	-0,035838	-0,178533	-3,015575	-5,343399	-1,876260
14:32:13,87	0,355007	3,486000	0,230029	-0,056028	-2,532999	0,060986	0,051566	-0,039326	-0,177370	-0,058892	-1,318317	-1,897570	-0,738343	-3,089541	-1,389636	-20,272803	9,396464	10,592424	0,051566	-0,039326	-0,177370	-3,146003	-5,366231	-1,897570	0,051566	-0,039326	-0,177370	-3,146003	-5,366231	-1,897570
14:32:13,92	0,355007	3,486000	0,230029	-0,056028	-2,532999	0,060986	0,051390	-0,037893	-0,175418	-0,098840	-1,349557	-1,878115	-0,740126	-3,088071	-1,391568	-20,260363	9,368606	10,611870	0,051390	-0,037893	-0,175418	-3,073463	-5,383702	-1,878115	0,051390	-0,037893	-0,175418	-3,073463	-5,383702	-1,878115
14:32:13,97	0,355007	3,486000	0,230029	-0,056028	-2,532999	0,060986	0,051009	-0,035614	-0,177350	-0,235247	-1,344671	-1,858670	-0,739494	-3,088390	-1,392365	-20,244753	9,369135	10,573512	0,051009	-0,035614	-0,177350	-3,030979	-5,348900	-1,858670	0,051009	-0,035614	-0,177350	-3,030979	-5,348900	-1,858670
14:32:14,02	0,355007	3,486000	0,230029	-0,056028	-2,532999	0,060986	0,050970	-0,036321	-0,178147	-0,190252	-1,333465	-1,897027	-0,741905	-3,089057	-1,393147	-20,270481	9,373259	10,583559	0,050970	-0,036321	-0,178147	-3,041436	-5,334602	-1,897027	0,050970	-0,036321	-0,178147	-3,041436	-5,334602	-1,897027
14:32:14,07	0,355007	3,486000	0,230029	-0,056028	-2,532999	0,060986	0,052753	-0,034567	-0,178929	-0,290754	-1,265108	-1,886980	-0,743024	-3,088457	-1,392335	-20,239434	9,375328	10,616623	0,052753	-0,034567	-0,178929	-3,004245	-5,406186	-1,886980	0,052753	-0,034567	-0,178929	-3,004245	-5,406186	-1,886980
14:32:14,12	0,355007	3,486000	0,230029	-0,056028	-2,532999	0,060986	0,052792	-0,033298	-0,178117	-0,339427	-1,237184	-1,853916	-0,738933	-3,084642	-1,391167	-20,244873	9,376147	10,636648	0,052792	-0,033298	-0,178117	-2,953301	-5,381390	-1,853916	0,052792	-0,033298	-0,178117	-2,953301	-5,381390	-1,853916
14:32:14,17	0,355007	3,486000	0,230029	-0,056028	-2,532999	0,060986	0,047443	-0,034933	-0,176949	-0,256412	-1,520460	-1,833891	-0,741263	-3,087378	-1,391973	-20,245832	9,380281	10,588021	0,047443	-0,034933	-0,176949	-2,998643	-5,244756	-1,833891	0,047443	-0,034933	-0,176949	-2,998643	-5,244756	-1,833891
14:32:14,22	0,355007	3,486000	0,230029	-0,056028	-2,532999	0,060986	0,050978	-0,034282	-0,177755	-0,287134	-1,339573	-1,882518	-0,741249	-3,088812	-1,392736	-20,235323	9,364128	10,592495	0,050978	-0,034282	-0,177755	-2,978305	-5,341312	-1,882518	0,050978	-0,034282	-0,177755	-2,978305	-5,341312	-1,882518
14:32:14,27	0,355007	3,486000	0,230029	-0,056028	-2,532999	0,060986	0,052212	-0,035012	-0,178518	-0,257951	-1,258191	-1,878045	-0,742485	-3,090282	-1,393127	-20,258919	9,346799	10,596834	0,052212	-0,035012	-0,178518	-3,006363	-5,356855	-1,878045	0,052212	-0,035012	-0,178518	-3,006363	-5,356855	-1,878045
14:32:14,32	0,355007	3,486000	0,230029	-0,056028	-2,532999	0,060986	0,054103	-0,034676	-0,178909	-0,302208	-1,171627	-1,873705	-0,738866	-3,088164	-1,390407	-20,226624	9,363296	10,581779	0,054103	-0,034676	-0,178909	-3,024275	-5,418739	-1,873705	0,054103	-0,034676	-0,178909	-3,024275	-5,418739	-1,873705
14:32:14,37	0,355007	3,486000	0,230029	-0,056028	-2,532999	0,060986	0,050460	-0,036751	-0,176189	-0,163852	-1,341383	-1,888760	-0,740752	-3,088909	-1,393553	-20,286895	9,384157	10,570009	0,050460	-0,036751	-0,176189	-3,048839	-5,302458	-1,888760	0,050460	-0,036751	-0,176189	-3,048839	-5,302458	-1,888760
14:32:14,42	0,355007	3,486000	0,230029	-0,056028	-2,532999	0,060986	0,052048	-0,035490	-0,179335	-0,241500	-1,321433	-1,900530	-0,736583	-3,088901	-1,391957	-20,246997	9,330051	10,591842	0,052048	-0,035490	-0,179335	-3,027488	-5,407168	-1,900530	0,052048	-0,035490	-0,179335	-3,027488	-5,407168	-1,900530
14:32:14,47	0,355007	3,486000	0,230029	-0,056028	-2,532999	0,060986	0,049957	-0,039097	-0,177739	-0,080844	-1,368546	-1,878697	-0,739469	-3,087376	-1,392361	-20,217197	9,330138	10,567287	0,049957	-0,039097	-0,177739	-3,149981	-5,290157	-1,878697	0,049957	-0,039097	-0,177739	-3,149981	-5,290157	-1,878697
14:32:14,52	0,355007	3,486000	0,230029	-0,056028	-2,532999	0,060986	0,050079	-0,035836	-0,178143	-0,235463	-1,336430	-1,903252	-0,740084	-3,090625	-1,391958	-20,255062	9,384922	10,592822	0,050079	-0,035836	-0,178143	-3,048579	-5,267629	-1,903252	0,050079	-0,035836	-0,178143	-3,048579	-5,267629	-1,903252
14:32:14,57	0,355007	3,486000	0,230029	-0,056028	-2,532999	0,060986	0,053200	-0,036927	-0,177740	-0,150197	-1,234304	-1,877717	-0,741201	-3,086825	-1,392344	-20,209252	9,367258	10,592392	0,053200	-0,036927	-0,177740	-3,048990	-5,410530	-1,877717	0,053200	-0,036927	-0,177740	-3,048990	-5,410530	-1,877717
14:32:14,62	0,355007	3,486000	0,230029	-0,056028	-2,532999	0,060986	0,050467	-0,034060	-0,178126	-0,291675	-1,327912	-1,878148	-0,737216	-3,085841	-1,392766	-20,261393	9,335726	10,578473	0,050467	-0,034060	-0,178126	-2,965406	-5,289603	-1,878148	0,050467	-0,034060	-0,178126	-2,965406	-5,289603	-1,878148
14:32:14,67	0,355007	3,486000	0,230029	-0,056028	-2,532999	0,060986	0,047623	-0,037019	-0,178548	-0,191194	-1,505217	-1,892066	-0,738922	-3,084734	-1,393890	-20,228244	9,353346	10,622857	0,047623	-0,037019	-0,178548	-3,097192	-5,243612	-1,892066	0,047623	-0,037019	-0,178548	-3,097192	-5,243612	-1,892066
14:32:14,72	0,355007	3,486000	0,230029	-0,056028	-2,532999	0,060986	0,047517	-0,034988	-0,179672	-0,264958	-1,490839	-1,847682	-0,738293	-3,084687	-1,392340	-20,205053	9,324754	10,601495	0,047517	-0,034988	-0,179672	-3,011544	-5,220901	-1,847682	0,047517	-0,034988	-0,179672	-3,011544	-5,220901	-1,847682
14:32:14,77	0,355007	3,486000	0,230029	-0,056028	-2,532999	0,060986	0,047162	-0,035510	-0,178122	-0,251017	-1,474911	-1,869045	-0,738304	-3,084702	-1,390402	-20,216395	9,331297	10,600638	0,047162	-0,035510	-0,178122	-3,038525	-5,177118	-1,869045	0,047162	-0,035510	-0,178122	-3,038525	-5,177118	-1,869045
14:32:14,82	0,355007	3,486000	0,230029	-0,056028	-2,532999	0,060986	0,047181	-0,035508	-0,176184	-0,251122	-1,487031	-1,869902	-0,741785	-3,089318	-1,392342	-20,209127	9,350564	10,581693	0,047181	-0,035508	-0,176184	-3,038478	-5,190708	-1,869902	0,047181	-0,035508	-0,176184	-3,038478	-5,190708	-1,869902
14:32:14,87	0,355007	3,486000	0,230029	-0,056028	-2,532999	0,060986	0,052919	-0,034801	-0,178124	-0,267576	-1,191995	-1,888846	-0,740659	-3,091795	-1,394677	-20,237617	9,355094	10,578534	0,052919	-0,034801	-0,178124	-2,999418	-5,346104	-1,888846	0,052919	-0,034801	-0,178124	-2,999418	-5,346104	-1,888846
14:32:14,92	0,355007	3,486000	0,230029	-0,056028	-2,532999	0,060986	0,054501	-0,037014	-0,180459	-0,162788	-1,136648	-1,892005	-0,741714	-3,087983	-1,390419	-20,185914	9,366690	10,547096	0,054501	-0,037014	-0,180459	-3,068401	-5,414975	-1,892005	0,054501	-0,037014	-0,180459	-3,068401	-5,414975	-1,892005
14:32:14,97	0,355007	3,486000	0,230029	-0,056028	-2,532999	0,060986	0,051727	-0,034195	-0,176201	-0,273507	-1,241927	-1,923443	-0,740604	-3,085971	-1,392329	-20,193951	9,345126	10,606282	0,051727	-0,034195	-0,176201	-2,957791	-5,302482	-1,923443	0,051727	-0,034195	-0,176201	-2,957791	-5,302482	-1,923443
14:32:15,02	0,355007	3,486000	0,230029	-0,056028	-2,532999	0,060986	0,049429	-0,034150	-0,178111	-0,298535	-1,357590	-1,864257	-0,741257	-3,089010	-1,393921	-20,230348	9,334869	10,563126	0,049429	-0,034150	-0,178111	-2,979295	-5,237768	-1,864257	0,049429	-0,034150	-0,178111	-2,979295	-5,237768	-1,864257
14:32:15,07	0,355007	3,486000	0,230029	-0,056028	-2,532999	0,060986	0,052388	-0,035104	-0,179703	-0,275981	-1,230124	-1,907413	-0,740601	-3,086582	-1,390016	-20,208010	9,364655	10,586173	0,052388	-0,035104	-0,179703	-3,031672	-5,342569	-1,907413	0,052388	-0,035104	-0,179703	-3,031672	-5,342569	-1,907413
14:32:15,12	0,355007	3,486000	0,230029	-0,056028	-2,532999	0,060986	0,049958	-0,034458	-0,175798	-0,272610	-1,352046	-1,884366	-0,741173	-3,088386	-1,392313	-20,187912	9,338179	10,610376	0,049958	-0,034458	-0,175798	-2,977587	-5,273715	-1,884366	0,049958	-0,034458	-0,175798	-2,977587	-5,273715	-1,884366
14:32:15,17	0,355007	3,486000	0,230029	-0,056028	-2,532999	0,060986	0,051806	-0,034865	-0,178095	-0,264330	-1,225303	-1,860163	-0,745235	-3,086162	-1,391179	-20,166210	9,356511	10,575762	0,051806	-0,034865	-0,178095	-3,001251	-5,292046	-1,860163	0,051806	-0,034865	-0,178095	-3,001251	-5,292046	-1,860163
14:32:15,22	0,355007	3,486000	0,230029	-0,056028	-2,532999	0,060986	0,051910	-0,030235	-0,176961	-0,478380	-1,210232	-1,894777	-0,739929	-3,085631	-1,390387	-20,163991	9,358687	10,586013	0,051910	-0,030235	-0,176961	-2,851821	-5,285191	-1,894777	0,051910	-0,030235	-0,176961	-2,851821	-5,285191	-1,894777
14:32:15,27	0,355007	3,486000	0,230029	-0,056028	-2,532999	0,060986	0,048797	-0,034564	-0,176169	-0,250262	-1,371280	-1,884526	-0,739364	-3,089339	-1,392323	-20,175232	9,339984	10,581410	0,048797	-0,034564	-0,176169	-2,963552	-5,201860	-1,884526	0,048797	-0,034564	-0,176169	-2,963552	-5,201860	-1,884526
14:32:15,32	0,355007	3,486000	0,230029	-0,056028	-2,532999	0,060986	0,051726	-0,036908	-0,178105	-0,150215	-1,219365	-1,889130	-0,741709	-3,084144	-1,390803	-20,162662	9,343775	10,561462	0,051726	-0,036908	-0,178105	-3,047475	-5,279856	-1,889130	0,051726	-0,036908	-0,178105	-3,047475	-5,279856	-1,889130
14:32:15,37	0,355007	3,486000	0,230029	-0,056028	-2,532999	0,060986	0,048399	-0,032280	-0,176585	-0,381306	-1,383372	-1,909077	-0,742359	-3,085588	-1,392724	-20,192232	9,359497	10,601873	0,048399	-0,032280	-0,176585	-2,915264	-5,182704	-1,909077	0,048399	-0,032280	-0,176585	-2,915264	-5,182704	-1,909077
14:32:15,42	0,355007	3,486000	0,230029	-0,056028	-2,532999	0,060986	0,049975	-0,032438	-0,178506	-0,374230	-1,334877	-1,868666	-0,739942	-3,087195	-1,390025	-20,170822	9,332778	10,546037	0,049975	-0,032438	-0,178506	-2,920634	-5,257944	-1,868666	0,049975	-0,032438	-0,178506	-2,920634	-5,257944	-1,868666
14:32:15,47	0,355007	3,486000	0,230029	-0,056028	-2,532999	0,060986	0,050159	-0,035335	-0,175807	-0,236030	-1,293424	-1,924502	-0,739389	-3,084912	-1,393109	-20,160548	9,304040	10,586083	0,050159	-0,035335	-0,175807	-3,009834	-5,230910	-1,924502	0,050159	-0,035335	-0,175807	-3,009834	-5,230910	-1,924502
14:32:15,52	0,355007	3,486000	0,230029	-0,056028	-2,532999	0,060986	0,047905	-0,034672	-0,178891	-0,290236	-1,387383	-1,884456	-0,738204	-3,088244	-1,390387	-20,175660	9,311978	10,574857	0,047905	-0,034672	-0,178891	-3,012026	-5,147904	-1,884456	0,047905	-0,034672	-0,178891	-3,012026	-5,147904	-1,884456
14:32:15,57	0,355007	3,486000	0,230029	-0,056028	-2,532999	0,060986	0,050198	-0,037365	-0,176169	-0,150915	-1,285173	-1,895682	-0,738158	-3,089677	-1,390004	-20,159376	9,305535	10,549820	0,050198	-0,037365	-0,176169	-3,084054	-5,225740	-1,895682	0,050198	-0,037365	-0,176169	-3,084054	-5,225740	-1,895682
14:32:15,62	0,355007	3,486000	0,230029	-0,056028	-2,532999	0,060986	0,051416	-0,038121	-0,175786	-0,109033	-1,204552	-1,920720	-0,741743	-3,087564	-1,391958	-20,178224	9,324492	10,566039	0,051416	-0,038121	-0,175786	-3,101530	-5,240674	-1,920720	0,051416	-0,038121	-0,175786	-3,101530	-5,240674	-1,920720
14:32:15,67	0,355007	3,486000	0,230029	-0,056028	-2,532999	0,060986	0,051379	-0,033960	-0,177740	-0,318398	-1,232268	-1,904500	-0,736435	-3,088129	-1,393867	-20,175647	9,342908	10,597668	0,051379	-0,033960	-0,177740	-2,984278	-5,265498	-1,904500	0,051379	-0,033960	-0,177740	-2,984278	-5,265498	-1,904500
14:32:15,72	0,355007	3,486000	0,230029	-0,056028	-2,532999	0,060986	0,049214	-0,038840	-0,179649	-0,047421	-1,351822	-1,872871	-0,738812	-3,086853	-1,393107	-20,186731	9,350176	10,592486	0,049214	-0,038840	-0,179649	-3,096350	-5,215103	-1,872871	0,049214	-0,038840	-0,179649	-3,096350	-5,215103	-1,872871
14:32:15,77	0,355007	3,486000	0,230029	-0,056028	-2,532999	0,060986	0,049297	-0,036143	-0,178889	-0,186909	-1,360713	-1,878053	-0,738178	-3,083670	-1,390766	-20,143462	9,298756	10,594397	0,049297	-0,036143	-0,178889	-3,024129	-5,230550	-1,878053	0,049297	-0,036143	-0,178889	-3,024129	-5,230550	-1,878053
14:32:15,82	0,355007	3,486000	0,230029	-0,056028	-2,532999	0,060986	0,046224	-0,035100	-0,176548	-0,264013	-1,457362	-1,876142	-0,737567	-3,085857	-1,390012	-20,153437	9,322144	10,555810	0,046224	-0,035100	-0,176548	-3,019402	-5,085916	-1,876142	0,046224	-0,035100	-0,176548	-3,019402	-5,085916	-1,876142
14:32:15,87	0,355007	3,486000	0,230029	-0,056028	-2,532999	0,060986	0,047813	-0,036723	-0,175794	-0,164359	-1,395070	-1,914729	-0,738749	-3,082276	-1,393079	-20,137560	9,340224	10,626251	0,047813	-0,036723	-0,175794	-3,047139	-5,148354	-1,914729	0,047813	-0,036723	-0,175794	-3,047139	-5,148354	-1,914729
14:32:15,92	0,355007	3,486000	0,230029	-0,056028	-2,532999	0,060986	0,045302	-0,033909	-0,178861	-0,287101	-1,520907	-1,844289	-0,738159	-3,085618	-1,390781	-20,146643	9,308549	10,565396	0,045302	-0,033909	-0,178861	-2,948967	-5,077116	-1,844289	0,045302	-0,033909	-0,178861	-2,948967	-5,077116	-1,844289
14:32:15,97	0,355007	3,486000	0,230029	-0,056028	-2,532999	0,060986	0,047901	-0,036091	-0,176563	-0,205616	-1,377788	-1,905143	-0,737554	-3,087954	-1,391141	-20,140361	9,302814	10,584505	0,047901	-0,036091	-0,176563	-3,038760	-5,138018	-1,905143	0,047901	-0,036091	-0,176563	-3,038760	-5,138018	-1,905143
14:32:16,02	0,355007	3,486000	0,230029	-0,056028	-2,532999	0,060986	0,049622	-0,037783	-0,176923	-0,119459	-1,280008	-1,886034	-0,739846	-3,087055	-1,389961	-20,125136	9,352306	10,604333	0,049622	-0,037783	-0,176923	-3,085422	-5,175307	-1,886034	0,049622	-0,037783	-0,176923	-3,085422	-5,175307	-1,886034
14:32:16,07	0,355007	3,486000	0,230029	-0,056028	-2,532999	0,060986	0,049989	-0,035348	-0,175743	-0,195578	-1,272471	-1,866206	-0,737631	-3,083806	-1,393828	-20,150151	9,299391	10,659410	0,049989	-0,035348	-0,175743	-2,970435	-5,196600	-1,866206	0,049989	-0,035348	-0,175743	-2,970435	-5,196600	-1,866206
14:32:16,12	0,355007	3,486000	0,230029	-0,056028	-2,532999	0,060986	0,046068	-0,035642	-0,179610	-0,238670	-1,471566	-1,811129	-0,735725	-3,088867	-1,392675	-20,110654	9,301374	10,585268	0,046068	-0,035642	-0,179610	-3,036535	-5,087902	-1,811129	0,046068	-0,035642	-0,179610	-3,036535	-5,087902	-1,811129
14:32:16,17	0,355007	3,486000	0,230029	-0,056028	-2,532999	0,060986	0,049498	-0,039823	-0,178457	0,000228	-1,259978	-1,885271	-0,736969	-3,083592	-1,392711	-20,126189	9,296629	10,581019	0,049498	-0,039823	-0,178457	-3,125877	-5,145589	-1,885271	0,049498	-0,039823	-0,178457	-3,125877	-5,145589	-1,885271
14:32:16,22	0,355007	3,486000	0,230029	-0,056028	-2,532999	0,060986	0,045551	-0,036108	-0,178493	-0,204828	-1,476291	-1,889520	-0,738166	-3,090639	-1,392705	-20,140949	9,253634	10,559157	0,045551	-0,036108	-0,178493	-3,039305	-5,052081	-1,889520	0,045551	-0,036108	-0,178493	-3,039305	-5,052081	-1,889520
14:32:16,27	0,355007	3,486000	0,230029	-0,056028	-2,532999	0,060986	0,052253	-0,038595	-0,178487	-0,120102	-1,119111	-1,911382	-0,739270	-3,083414	-1,391132	-20,114224	9,339702	10,610016	0,052253	-0,038595	-0,178487	-3,149835	-5,220948	-1,911382	0,052253	-0,038595	-0,178487	-3,149835	-5,220948	-1,911382
14:32:16,32	0,355007	3,486000	0,230029	-0,056028	-2,532999	0,060986	0,046548	-0,034027	-0,176914	-0,269764	-1,435666	-1,860524	-0,737474	-3,086192	-1,390715	-20,086887	9,276803	10,612209	0,046548	-0,034027	-0,176914	-2,940869	-5,089654	-1,860524	0,046548	-0,034027	-0,176914	-2,940869	-5,089654	-1,860524
14:32:16,37	0,355007	3,486000	0,230029	-0,056028	-2,532999	0,060986	0,048056	-0,036971	-0,176496	-0,157479	-1,302093	-1,858330	-0,738105	-3,086316	-1,393863	-20,110246	9,292291	10,575972	0,048056	-0,036971	-0,176496	-3,059689	-5,074508	-1,858330	0,048056	-0,036971	-0,176496	-3,059689	-5,074508	-1,858330
