# Supplementary material for: Characterization of interfragmentary motion associated with common osteosynthesis devices for rat fracture healing studies
Source: PLoS One. 2017 Apr 28;12(4):e0176735. doi: 10.1371/journal.pone.0176735 (PMC5409164; doi:10.1371/journal.pone.0176735)
Supplement: S1 Dataset — (ZIP) [file pone.0176735.s001.zip › S1_Dataset/RatExFix/Specimen04/FIX-EX_04YY.txt]

%Tester: Sukopp Matthias
%Projekt: 
%Zeit: 11.03.2015 14:35:20
%Dateipfad: D:\Messungen\Fixator\Measurements\Fixator_20150311.txt
%Kommentar: FIX-EX_04-Y
%VI Version: D:\LVProjekte\Fixator\HauptVI\Fixator_v0.12.vi
%Virtueller Drehpunkt: 	0,0000	0,0000	0,0000
%Sensor zu Hexapod (Mitte): 	0,000000	0,000000	-26,500000
%Sensor zu Hexapod Trans (Mitte): 	-0,500000	-0,866025	0,000000	-0,866025	0,500000	0,000000	0,000000	0,000000	1,000000
%Hexapod zu Labor (Mitte): 	0,357969	3,546047	0,228013
%Hexapod zu Labor Trans (Mitte): 	0,999022	-0,001022	-0,044196	0,001064	0,999999	0,000931	0,044195	-0,000977	0,999022
%Labor zu CR (Mitte): 	0,000000	0,000000	78,500000
%Labor zu CR Trans (Mitte): 	1,000000	0,000000	0,000000	0,000000	1,000000	0,000000	0,000000	0,000000	1,000000
%Zentrum Sensormasse: 	0,000000	0,000000	2,000000
%Sensormasse: 	200,000000E-3
--------------------------------------------------
Time	X	Y	Z	U	V	W	Exp_ Fx	Exp_ Fy	Exp_ Fz	Exp_ Mx	Exp_ My	Exp_ Mz	Sen_ Fx	Sen_ Fy	Sen_ Fz	Sen_ Mx	Sen_ My	Sen_ Mz	Hex_ Fx	Hex_ Fy	Hex_ Fz	Hex_ Mx	Hex_ My	Hex_ Mz	Lab_ Fx	Lab_ Fy	Lab_ Fz	Lab_ Mx	Lab_ My	Lab_ Mz	Laser
14:35:20,33	0,357969	3,546047	0,228013	-0,056030	-2,533007	0,061029	-0,128936	-0,075245	-0,019588	2,207217	-1,924342	-2,040721	-0,621171	-2,953920	-1,233408	-12,487704	5,308405	10,452740	-0,128936	-0,075245	-0,019588	-3,699493	8,197138	-2,040721	-0,128936	-0,075245	-0,019588	-3,699493	8,197138	-2,040721
14:35:20,37	0,357969	3,546047	0,228013	-0,056030	-2,533007	0,061029	-0,128936	-0,075245	-0,019588	2,207217	-1,924342	-2,040721	-0,622313	-2,953323	-1,234588	-12,467887	5,303845	10,428773	-0,128936	-0,075245	-0,019588	-3,699493	8,197138	-2,040721	-0,128936	-0,075245	-0,019588	-3,699493	8,197138	-2,040721
14:35:20,42	0,357969	3,546047	0,228013	-0,056030	-2,533007	0,061029	-0,124593	-0,070269	-0,020370	1,942864	-1,695108	-2,041766	-0,618201	-2,950843	-1,236487	-12,451249	5,288488	10,483641	-0,124593	-0,070269	-0,020370	-3,573281	8,085409	-2,041766	-0,124593	-0,070269	-0,020370	-3,573281	8,085409	-2,041766
14:35:20,47	0,357969	3,546047	0,228013	-0,056030	-2,533007	0,061029	-0,128796	-0,072590	-0,022269	2,058560	-1,891598	-1,986898	-0,617597	-2,954296	-1,233036	-12,483915	5,334691	10,419963	-0,128796	-0,072590	-0,022269	-3,639762	8,218887	-1,986898	-0,128796	-0,072590	-0,022269	-3,639762	8,218887	-1,986898
14:35:20,52	0,357969	3,546047	0,228013	-0,056030	-2,533007	0,061029	-0,126108	-0,074840	-0,018818	2,199233	-1,803211	-2,050577	-0,618747	-2,951059	-1,233785	-12,452199	5,323606	10,458780	-0,126108	-0,074840	-0,018818	-3,675702	8,096263	-2,050577	-0,126108	-0,074840	-0,018818	-3,675702	8,096263	-2,050577
14:35:20,57	0,357969	3,546047	0,228013	-0,056030	-2,533007	0,061029	-0,128336	-0,072225	-0,019567	2,069527	-1,886072	-2,011759	-0,625254	-2,948870	-1,232661	-12,470308	5,342818	10,438717	-0,128336	-0,072225	-0,019567	-3,600156	8,188321	-2,011759	-0,128336	-0,072225	-0,019567	-3,600156	8,188321	-2,011759
14:35:20,62	0,357969	3,546047	0,228013	-0,056030	-2,533007	0,061029	-0,126978	-0,065496	-0,018443	1,727180	-1,840745	-2,031822	-0,620016	-2,950487	-1,236118	-12,477933	5,299650	10,478943	-0,126978	-0,065496	-0,018443	-3,414242	8,127046	-2,031822	-0,126978	-0,065496	-0,018443	-3,414242	8,127046	-2,031822
14:35:20,67	0,357969	3,546047	0,228013	-0,056030	-2,533007	0,061029	-0,128197	-0,070840	-0,021900	1,963866	-1,889151	-1,991596	-0,621089	-2,950242	-1,235740	-12,448605	5,347032	10,450709	-0,128197	-0,070840	-0,021900	-3,597052	8,174329	-1,991596	-0,128197	-0,070840	-0,021900	-3,597052	8,174329	-1,991596
14:35:20,72	0,357969	3,546047	0,228013	-0,056030	-2,533007	0,061029	-0,127873	-0,069789	-0,021522	1,964932	-1,870560	-2,019830	-0,619957	-2,954691	-1,234162	-12,462859	5,286933	10,462041	-0,127873	-0,069789	-0,021522	-3,513513	8,167433	-2,019830	-0,127873	-0,069789	-0,021522	-3,513513	8,167433	-2,019830
14:35:20,77	0,357969	3,546047	0,228013	-0,056030	-2,533007	0,061029	-0,124586	-0,072993	-0,019944	2,072348	-1,681950	-2,008498	-0,622082	-2,952202	-1,235506	-12,487313	5,288396	10,431666	-0,124586	-0,072993	-0,019944	-3,657585	8,098041	-2,008498	-0,124586	-0,072993	-0,019944	-3,657585	8,098041	-2,008498
14:35:20,82	0,357969	3,546047	0,228013	-0,056030	-2,533007	0,061029	-0,125679	-0,069908	-0,021288	1,900996	-1,760694	-2,038873	-0,622900	-2,952608	-1,234590	-12,481957	5,355119	10,440256	-0,125679	-0,069908	-0,021288	-3,586806	8,105097	-2,038873	-0,125679	-0,069908	-0,021288	-3,586806	8,105097	-2,038873
14:35:20,87	0,357969	3,546047	0,228013	-0,056030	-2,533007	0,061029	-0,124918	-0,069403	-0,020372	1,935180	-1,749850	-2,030283	-0,619987	-2,952631	-1,234587	-12,476108	5,293251	10,433868	-0,124918	-0,069403	-0,020372	-3,512953	8,056209	-2,030283	-0,124918	-0,069403	-0,020372	-3,512953	8,056209	-2,030283
14:35:20,92	0,357969	3,546047	0,228013	-0,056030	-2,533007	0,061029	-0,126355	-0,071937	-0,020369	2,016307	-1,788571	-2,036671	-0,620522	-2,952679	-1,234943	-12,459665	5,331611	10,468960	-0,126355	-0,071937	-0,020369	-3,630765	8,130288	-2,036671	-0,126355	-0,071937	-0,020369	-3,630765	8,130288	-2,036671
14:35:20,97	0,357969	3,546047	0,228013	-0,056030	-2,533007	0,061029	-0,126045	-0,071498	-0,020725	2,034892	-1,777422	-2,001579	-0,619788	-2,953315	-1,231260	-12,466521	5,317883	10,454270	-0,126045	-0,071498	-0,020725	-3,577674	8,117148	-2,001579	-0,126045	-0,071498	-0,020725	-3,577674	8,117148	-2,001579
14:35:21,02	0,357969	3,546047	0,228013	-0,056030	-2,533007	0,061029	-0,125861	-0,072451	-0,017042	2,069171	-1,766925	-2,016269	-0,618817	-2,953244	-1,233778	-12,479039	5,294575	10,472320	-0,125861	-0,072451	-0,017042	-3,618266	8,113198	-2,016269	-0,125861	-0,072451	-0,017042	-3,618266	8,113198	-2,016269
14:35:21,07	0,357969	3,546047	0,228013	-0,056030	-2,533007	0,061029	-0,126409	-0,073257	-0,019560	2,084597	-1,794583	-1,998219	-0,618736	-2,952210	-1,235330	-12,451982	5,339855	10,464915	-0,126409	-0,073257	-0,019560	-3,666049	8,128520	-1,998219	-0,126409	-0,073257	-0,019560	-3,666049	8,128520	-1,998219
14:35:21,12	0,357969	3,546047	0,228013	-0,056030	-2,533007	0,061029	-0,127345	-0,072811	-0,021112	2,114149	-1,842453	-2,005624	-0,621268	-2,952424	-1,235173	-12,462505	5,316176	10,426149	-0,127345	-0,072811	-0,021112	-3,601488	8,154112	-2,005624	-0,127345	-0,072811	-0,021112	-3,601488	8,154112	-2,005624
14:35:21,17	0,357969	3,546047	0,228013	-0,056030	-2,533007	0,061029	-0,125893	-0,070725	-0,020955	1,979920	-1,764256	-2,044390	-0,618222	-2,953911	-1,235707	-12,482443	5,324379	10,489023	-0,125893	-0,070725	-0,020955	-3,571984	8,118376	-2,044390	-0,125893	-0,070725	-0,020955	-3,571984	8,118376	-2,044390
14:35:21,22	0,357969	3,546047	0,228013	-0,056030	-2,533007	0,061029	-0,126129	-0,074106	-0,021489	2,152892	-1,797857	-1,981516	-0,622746	-2,952706	-1,232702	-12,456559	5,294568	10,478103	-0,126129	-0,074106	-0,021489	-3,664457	8,103242	-1,981516	-0,126129	-0,074106	-0,021489	-3,664457	8,103242	-1,981516
14:35:21,27	0,357969	3,546047	0,228013	-0,056030	-2,533007	0,061029	-0,124910	-0,069586	-0,018484	1,904939	-1,697187	-1,992436	-0,619894	-2,952545	-1,234232	-12,505378	5,293376	10,407337	-0,124910	-0,069586	-0,018484	-3,557533	8,108281	-1,992436	-0,124910	-0,069586	-0,018484	-3,557533	8,108281	-1,992436
14:35:21,32	0,357969	3,546047	0,228013	-0,056030	-2,533007	0,061029	-0,126476	-0,071975	-0,020014	2,003721	-1,820255	-2,063202	-0,619596	-2,952450	-1,232874	-12,474372	5,291045	10,470785	-0,126476	-0,071975	-0,020014	-3,646282	8,108074	-2,063202	-0,126476	-0,071975	-0,020014	-3,646282	8,108074	-2,063202
14:35:21,38	0,357969	3,546047	0,228013	-0,056030	-2,533007	0,061029	-0,127590	-0,071331	-0,017632	2,021724	-1,834188	-2,028055	-0,618754	-2,949169	-1,235330	-12,437903	5,300774	10,473656	-0,127590	-0,071331	-0,017632	-3,577747	8,181616	-2,028055	-0,127590	-0,071331	-0,017632	-3,577747	8,181616	-2,028055
14:35:21,42	0,357969	3,546047	0,228013	-0,056030	-2,533007	0,061029	-0,127590	-0,071331	-0,017632	2,021724	-1,834188	-2,028055	-0,621026	-2,952109	-1,233854	-12,458677	5,305680	10,455342	-0,127590	-0,071331	-0,017632	-3,577747	8,181616	-2,028055	-0,127590	-0,071331	-0,017632	-3,577747	8,181616	-2,028055
14:35:21,47	0,357969	3,546047	0,228013	-0,056030	-2,533007	0,061029	-0,126287	-0,070777	-0,019636	1,975431	-1,776182	-2,015197	-0,618757	-2,952555	-1,234176	-12,453204	5,300961	10,448389	-0,126287	-0,070777	-0,019636	-3,580528	8,137382	-2,015197	-0,126287	-0,070777	-0,019636	-3,580528	8,137382	-2,015197
14:35:21,52	0,357969	3,546047	0,228013	-0,056030	-2,533007	0,061029	-0,127036	-0,072965	-0,019958	2,087878	-1,807996	-2,022151	-0,622306	-2,951885	-1,234173	-12,461511	5,316809	10,467846	-0,127036	-0,072965	-0,019958	-3,639871	8,164311	-2,022151	-0,127036	-0,072965	-0,019958	-3,639871	8,164311	-2,022151
14:35:21,58	0,357969	3,546047	0,228013	-0,056030	-2,533007	0,061029	-0,125842	-0,069556	-0,019955	1,920186	-1,761018	-2,002693	-0,620482	-2,952263	-1,232224	-12,440481	5,315417	10,456968	-0,125842	-0,069556	-0,019955	-3,539963	8,117548	-2,002693	-0,125842	-0,069556	-0,019955	-3,539963	8,117548	-2,002693
14:35:21,63	0,357969	3,546047	0,228013	-0,056030	-2,533007	0,061029	-0,126901	-0,068954	-0,018407	1,886085	-1,807894	-2,008565	-0,618740	-2,950933	-1,234562	-12,451745	5,336552	10,459683	-0,126901	-0,068954	-0,018407	-3,526816	8,153809	-2,008565	-0,126901	-0,068954	-0,018407	-3,526816	8,153809	-2,008565
14:35:21,68	0,357969	3,546047	0,228013	-0,056030	-2,533007	0,061029	-0,128449	-0,072168	-0,020344	2,077973	-1,898018	-2,010856	-0,619026	-2,953713	-1,232635	-12,554441	5,226578	10,484652	-0,128449	-0,072168	-0,020344	-3,587192	8,185232	-2,010856	-0,128449	-0,072168	-0,020344	-3,587192	8,185232	-2,010856
14:35:21,73	0,357969	3,546047	0,228013	-0,056030	-2,533007	0,061029	-0,125899	-0,073311	-0,018417	1,990813	-1,799353	-1,985887	-0,295116	-3,177361	-1,241021	-24,124252	-11,394737	12,681508	-0,125899	-0,073311	-0,018417	-3,764065	8,083698	-1,985887	-0,125899	-0,073311	-0,018417	-3,764065	8,083698	-1,985887
14:35:21,78	0,358080	3,595697	0,228047	-0,056016	-2,533000	0,060971	-0,094168	-0,465648	-0,026803	2,213004	-1,858444	0,210968	-0,230491	-3,220386	-1,246750	-26,066889	-14,859701	13,097804	-0,094168	-0,465648	-0,026803	-34,340399	5,533746	0,210968	-0,094168	-0,465648	-0,026803	-34,340399	5,533746	0,210968
14:35:21,83	0,358080	3,595697	0,228047	-0,056016	-2,533000	0,060971	-0,089220	-0,543128	-0,032532	2,269870	-1,551059	0,627265	-0,234442	-3,219661	-1,243637	-26,053045	-14,679001	13,105826	-0,089220	-0,543128	-0,032532	-40,365668	5,452743	0,627265	-0,089220	-0,543128	-0,032532	-40,365668	5,452743	0,627265
14:35:21,88	0,358080	3,595697	0,228047	-0,056016	-2,533000	0,060971	-0,087873	-0,539343	-0,029419	2,236493	-1,559331	0,635286	-0,235285	-3,218380	-1,245868	-26,023121	-14,688973	13,101755	-0,087873	-0,539343	-0,029419	-40,101968	5,338665	0,635286	-0,087873	-0,539343	-0,029419	-40,101968	5,338665	0,635286
14:35:21,93	0,358080	3,595697	0,228047	-0,056016	-2,533000	0,060971	-0,088561	-0,537973	-0,031650	2,171574	-1,564209	0,631216	-0,235920	-3,219318	-1,242487	-26,013313	-14,620728	13,065196	-0,088561	-0,537973	-0,031650	-40,059335	5,387800	0,631216	-0,088561	-0,537973	-0,031650	-40,059335	5,387800	0,631216
14:35:21,98	0,358080	3,595697	0,228047	-0,056016	-2,533000	0,060971	-0,087431	-0,537892	-0,028269	2,231360	-1,531086	0,594657	-0,238999	-3,216946	-1,246388	-26,012851	-14,564124	13,066775	-0,087431	-0,537892	-0,028269	-39,993178	5,332230	0,594657	-0,087431	-0,537892	-0,028269	-39,993178	5,332230	0,594657
14:35:22,03	0,358080	3,595697	0,228047	-0,056016	-2,533000	0,060971	-0,087946	-0,534040	-0,032170	2,080280	-1,585754	0,596236	-0,240163	-3,220218	-1,244047	-26,027770	-14,539121	13,070464	-0,087946	-0,534040	-0,032170	-39,841835	5,317968	0,596236	-0,087946	-0,534040	-0,032170	-39,841835	5,317968	0,596236
14:35:22,08	0,358080	3,595697	0,228047	-0,056016	-2,533000	0,060971	-0,084530	-0,534668	-0,029829	2,127120	-1,433564	0,599924	-0,238406	-3,218387	-1,244050	-26,030911	-14,527680	13,076284	-0,084530	-0,534668	-0,029829	-39,844279	5,202033	0,599924	-0,084530	-0,534668	-0,029829	-39,844279	5,202033	0,599924
14:35:22,13	0,358080	3,595697	0,228047	-0,056016	-2,533000	0,060971	-0,086994	-0,535274	-0,029832	2,166985	-1,570156	0,605745	-0,239629	-3,218761	-1,245222	-26,061226	-14,493187	13,087837	-0,086994	-0,535274	-0,029832	-39,852007	5,258901	0,605745	-0,086994	-0,535274	-0,029832	-39,852007	5,258901	0,605745
14:35:22,18	0,358080	3,595697	0,228047	-0,056016	-2,533000	0,060971	-0,086059	-0,534402	-0,031004	2,136363	-1,565010	0,617298	-0,230088	-3,226567	-1,245132	-26,312501	-14,845827	13,123167	-0,086059	-0,534402	-0,031004	-39,814188	5,190610	0,617298	-0,086059	-0,534402	-0,031004	-39,814188	5,190610	0,617298
14:35:22,23	0,358080	3,595697	0,228047	-0,056016	-2,533000	0,060971	-0,074577	-0,868931	-0,013744	2,701456	-1,389846	2,356430	0,044341	-3,395969	-1,227962	-34,841827	-28,857816	14,826969	-0,074577	-0,868931	-0,013744	-65,509643	4,464429	2,356430	-0,074577	-0,868931	-0,013744	-65,509643	4,464429	2,356430
14:35:22,28	0,358139	3,645831	0,228030	-0,056026	-2,533019	0,061000	-0,074577	-0,868931	-0,013744	2,701456	-1,389846	2,356430	0,077688	-3,419051	-1,232630	-36,129075	-30,870355	15,014690	-0,074577	-0,868931	-0,013744	-65,509643	4,464429	2,356430	-0,074577	-0,868931	-0,013744	-65,509643	4,464429	2,356430
14:35:22,33	0,358139	3,645831	0,228030	-0,056026	-2,533019	0,061000	-0,071261	-0,909351	-0,018412	2,416764	-1,325968	2,544151	0,077783	-3,421582	-1,231861	-36,135528	-30,756714	14,993344	-0,071261	-0,909351	-0,018412	-68,967306	4,268053	2,544151	-0,071261	-0,909351	-0,018412	-68,967306	4,268053	2,544151
14:35:22,38	0,358139	3,645831	0,228030	-0,056026	-2,533019	0,061000	-0,069117	-0,910699	-0,017643	2,582042	-1,276847	2,522805	0,073136	-3,419700	-1,232629	-36,127455	-30,664317	15,020390	-0,069117	-0,910699	-0,017643	-68,907835	4,148806	2,522805	-0,069117	-0,910699	-0,017643	-68,907835	4,148806	2,522805
14:35:22,43	0,358139	3,645831	0,228030	-0,056026	-2,533019	0,061000	-0,068423	-0,905734	-0,018411	2,407905	-1,279989	2,549851	0,076710	-3,419962	-1,234176	-36,117699	-30,634798	15,017910	-0,068423	-0,905734	-0,018411	-68,692202	4,091219	2,549851	-0,068423	-0,905734	-0,018411	-68,692202	4,091219	2,549851
14:35:22,48	0,358139	3,645831	0,228030	-0,056026	-2,533019	0,061000	-0,069983	-0,908960	-0,019958	2,606091	-1,367397	2,547370	0,069806	-3,421436	-1,230267	-36,067539	-30,589954	15,019886	-0,069983	-0,908960	-0,019958	-68,747245	4,126238	2,547370	-0,069983	-0,908960	-0,019958	-68,747245	4,126238	2,547370
14:35:22,53	0,358139	3,645831	0,228030	-0,056026	-2,533019	0,061000	-0,065254	-0,903717	-0,016049	2,397411	-1,100499	2,549347	0,074570	-3,417000	-1,232995	-36,036398	-30,566039	15,008937	-0,065254	-0,903717	-0,016049	-68,544410	4,021951	2,549347	-0,065254	-0,903717	-0,016049	-68,544410	4,021951	2,549347
14:35:22,58	0,358139	3,645831	0,228030	-0,056026	-2,533019	0,061000	-0,071478	-0,905625	-0,018777	2,532895	-1,409114	2,538398	0,071565	-3,417252	-1,236114	-36,060336	-30,559366	15,015584	-0,071478	-0,905625	-0,018777	-68,558684	4,201887	2,538398	-0,071478	-0,905625	-0,018777	-68,558684	4,201887	2,538398
14:35:22,63	0,358139	3,645831	0,228030	-0,056026	-2,533019	0,061000	-0,069758	-0,903149	-0,021896	2,397923	-1,343737	2,545044	0,074612	-3,417863	-1,232200	-36,040754	-30,501070	15,029840	-0,069758	-0,903149	-0,021896	-68,499243	4,132238	2,545044	-0,069758	-0,903149	-0,021896	-68,499243	4,132238	2,545044
14:35:22,68	0,358139	3,645831	0,228030	-0,056026	-2,533019	0,061000	-0,070751	-0,906093	-0,017982	2,611327	-1,407605	2,559300	0,068732	-3,414850	-1,233418	-36,026616	-30,513859	14,981005	-0,070751	-0,906093	-0,017982	-68,517003	4,146384	2,559300	-0,070751	-0,906093	-0,017982	-68,517003	4,146384	2,559300
14:35:22,73	0,358139	3,645831	0,228030	-0,056026	-2,533019	0,061000	-0,070421	-0,899495	-0,019200	2,264199	-1,371786	2,510466	0,074639	-3,416623	-1,231085	-36,034827	-30,501216	14,966297	-0,070421	-0,899495	-0,019200	-68,346150	4,156267	2,510466	-0,070421	-0,899495	-0,019200	-68,346150	4,156267	2,510466
14:35:22,78	0,358139	3,645831	0,228030	-0,056026	-2,533019	0,061000	-0,071839	-0,905496	-0,016867	2,583110	-1,458967	2,495758	0,069971	-3,416839	-1,232233	-36,007349	-30,509279	14,980152	-0,071839	-0,905496	-0,016867	-68,498341	4,180419	2,495758	-0,071839	-0,905496	-0,016867	-68,498341	4,180419	2,495758
14:35:22,83	0,358139	3,645831	0,228030	-0,056026	-2,533019	0,061000	-0,069319	-0,901562	-0,018015	2,385306	-1,300062	2,509613	0,072286	-3,415118	-1,232277	-36,039400	-30,471334	14,948462	-0,069319	-0,901562	-0,018015	-68,387336	4,141448	2,509613	-0,069319	-0,901562	-0,018015	-68,387336	4,141448	2,509613
14:35:22,88	0,358139	3,645831	0,228030	-0,056026	-2,533019	0,061000	-0,071966	-0,902707	-0,018059	2,461656	-1,484443	2,477923	0,070934	-3,419103	-1,231171	-36,002336	-30,450698	14,954512	-0,071966	-0,902707	-0,018059	-68,400831	4,164868	2,477923	-0,071966	-0,902707	-0,018059	-68,400831	4,164868	2,477923
14:35:22,93	0,358139	3,645831	0,228030	-0,056026	-2,533019	0,061000	-0,067838	-0,903528	-0,016952	2,540768	-1,248043	2,483973	0,071167	-3,417654	-1,232994	-36,017233	-30,452877	15,001989	-0,067838	-0,903528	-0,016952	-68,386193	4,077274	2,483973	-0,067838	-0,903528	-0,016952	-68,386193	4,077274	2,483973
14:35:22,98	0,358139	3,645831	0,228030	-0,056026	-2,533019	0,061000	-0,069210	-0,903005	-0,018776	2,504236	-1,331184	2,531450	0,071231	-3,417934	-1,238469	-35,996127	-30,420683	14,943118	-0,069210	-0,903005	-0,018776	-68,381668	4,101813	2,531450	-0,069210	-0,903005	-0,018776	-68,381668	4,101813	2,531450
14:35:23,03	0,358139	3,645831	0,228030	-0,056026	-2,533019	0,061000	-0,068999	-0,903201	-0,024251	2,552839	-1,318030	2,472579	0,071191	-3,416901	-1,231473	-36,019399	-30,430239	14,963166	-0,068999	-0,903201	-0,024251	-68,348417	4,098402	2,472579	-0,068999	-0,903201	-0,024251	-68,348417	4,098402	2,472579
14:35:23,08	0,358139	3,645831	0,228030	-0,056026	-2,533019	0,061000	-0,069874	-0,902650	-0,017255	2,504300	-1,378906	2,492627	0,066623	-3,413841	-1,233104	-35,950305	-30,398791	14,975022	-0,069874	-0,902650	-0,017255	-68,353739	4,106214	2,492627	-0,069874	-0,902650	-0,017255	-68,353739	4,106214	2,492627
14:35:23,13	0,358139	3,645831	0,228030	-0,056026	-2,533019	0,061000	-0,070241	-0,897163	-0,018886	2,280768	-1,353855	2,504483	0,068199	-3,418651	-1,232626	-36,038711	-30,436374	14,987318	-0,070241	-0,897163	-0,018886	-68,146558	4,160042	2,504483	-0,070241	-0,897163	-0,018886	-68,146558	4,160042	2,504483
14:35:23,19	0,358139	3,645831	0,228030	-0,056026	-2,533019	0,061000	-0,066862	-0,900933	-0,018408	2,400064	-1,235949	2,516779	0,070074	-3,416275	-1,234188	-35,982553	-30,438067	14,954398	-0,066862	-0,900933	-0,018408	-68,323216	4,012745	2,516779	-0,066862	-0,900933	-0,018408	-68,323216	4,012745	2,516779
14:35:23,24	0,358139	3,645831	0,228030	-0,056026	-2,533019	0,061000	-0,069857	-0,901369	-0,019970	2,449334	-1,342215	2,483859	0,067147	-3,420763	-1,231443	-35,991529	-30,430986	14,971255	-0,069857	-0,901369	-0,019970	-68,308150	4,141595	2,483859	-0,069857	-0,901369	-0,019970	-68,308150	4,141595	2,483859
14:35:23,29	0,358139	3,645831	0,228030	-0,056026	-2,533019	0,061000	-0,064507	-0,901078	-0,017225	2,435850	-1,075317	2,500716	0,067826	-3,416627	-1,234555	-35,950449	-30,382082	14,965334	-0,064507	-0,901078	-0,017225	-68,298796	3,988501	2,500716	-0,064507	-0,901078	-0,017225	-68,298796	3,988501	2,500716
14:35:23,34	0,358139	3,645831	0,228030	-0,056026	-2,533019	0,061000	-0,068429	-0,899598	-0,020337	2,421780	-1,268127	2,494795	0,071253	-3,415438	-1,231083	-35,995819	-30,407626	14,958793	-0,068429	-0,899598	-0,020337	-68,196683	4,103552	2,494795	-0,068429	-0,899598	-0,020337	-68,196683	4,103552	2,494795
14:35:23,39	0,358139	3,645831	0,228030	-0,056026	-2,533019	0,061000	-0,071173	-0,901972	-0,016865	2,500413	-1,437307	2,488254	0,069509	-3,414961	-1,234158	-35,976934	-30,396509	14,999357	-0,071173	-0,901972	-0,016865	-68,304397	4,149735	2,488254	-0,071173	-0,901972	-0,016865	-68,304397	4,149735	2,488254
14:35:23,44	0,358139	3,645831	0,228030	-0,056026	-2,533019	0,061000	-0,070713	-0,900223	-0,019940	2,428526	-1,402626	2,528818	0,072492	-3,413977	-1,233042	-35,966566	-30,400137	14,926439	-0,070713	-0,900223	-0,019940	-68,238974	4,148360	2,528818	-0,070713	-0,900223	-0,019940	-68,238974	4,148360	2,528818
14:35:23,49	0,358139	3,645831	0,228030	-0,056026	-2,533019	0,061000	-0,073057	-0,902314	-0,018824	2,539308	-1,513723	2,455900	0,080407	-3,424128	-1,234581	-36,225898	-30,918939	15,029568	-0,073057	-0,902314	-0,018824	-68,292348	4,221271	2,455900	-0,073057	-0,902314	-0,018824	-68,292348	4,221271	2,455900
14:35:23,54	0,358139	3,645831	0,228030	-0,056026	-2,533019	0,061000	-0,068223	-0,914244	-0,020363	2,580723	-1,227543	2,559029	0,333894	-3,565101	-1,211261	-43,549061	-44,160362	16,583835	-0,068223	-0,914244	-0,020363	-69,187462	4,127982	2,559029	-0,068223	-0,914244	-0,020363	-69,187462	4,127982	2,559029
14:35:23,59	0,358066	3,695924	0,228029	-0,056038	-2,532982	0,061000	-0,072881	-1,204257	0,002957	2,532419	-1,191068	4,113296	0,384353	-3,594735	-1,220371	-44,819360	-46,375465	16,855583	-0,072881	-1,204257	0,002957	-92,001794	4,530078	4,113296	-0,072881	-1,204257	0,002957	-92,001794	4,530078	4,113296
14:35:23,64	0,358066	3,695924	0,228029	-0,056038	-2,532982	0,061000	-0,072447	-1,262773	-0,006153	3,021727	-1,161061	4,385044	0,378768	-3,592004	-1,223110	-44,745648	-46,158029	16,814445	-0,072447	-1,262773	-0,006153	-96,105932	4,526018	4,385044	-0,072447	-1,262773	-0,006153	-96,105932	4,526018	4,385044
14:35:23,69	0,358066	3,695924	0,228029	-0,056038	-2,532982	0,061000	-0,072019	-1,256570	-0,008892	2,924347	-1,183714	4,343906	0,374235	-3,591063	-1,223503	-44,713753	-46,004020	16,804111	-0,072019	-1,256570	-0,008892	-95,716398	4,469808	4,343906	-0,072019	-1,256570	-0,008892	-95,716398	4,469808	4,343906
14:35:23,74	0,358066	3,695924	0,228029	-0,056038	-2,532982	0,061000	-0,070568	-1,252174	-0,009285	2,845079	-1,157620	4,333571	0,374828	-3,591443	-1,222343	-44,715401	-46,006625	16,793694	-0,070568	-1,252174	-0,009285	-95,450582	4,381962	4,333571	-0,070568	-1,252174	-0,009285	-95,450582	4,381962	4,333571
14:35:23,79	0,358066	3,695924	0,228029	-0,056038	-2,532982	0,061000	-0,070535	-1,252878	-0,008125	2,878617	-1,156020	4,323155	0,372554	-3,589946	-1,220392	-44,691684	-45,960410	16,803262	-0,070535	-1,252878	-0,008125	-95,472323	4,380958	4,323155	-0,070535	-1,252878	-0,008125	-95,472323	4,380958	4,323155
14:35:23,84	0,358066	3,695924	0,228029	-0,056038	-2,532982	0,061000	-0,070695	-1,250160	-0,006173	2,789167	-1,166909	4,332723	0,373920	-3,586058	-1,218836	-44,629019	-45,875117	16,785836	-0,070695	-1,250160	-0,006173	-95,348416	4,382631	4,332723	-0,070695	-1,250160	-0,006173	-95,348416	4,382631	4,332723
14:35:23,89	0,358066	3,695924	0,228029	-0,056038	-2,532982	0,061000	-0,074745	-1,249399	-0,004618	2,854760	-1,365892	4,315297	0,370269	-3,588720	-1,222743	-44,680864	-45,881907	16,782658	-0,074745	-1,249399	-0,004618	-95,223035	4,501582	4,315297	-0,074745	-1,249399	-0,004618	-95,223035	4,501582	4,315297
14:35:23,94	0,358066	3,695924	0,228029	-0,056038	-2,532982	0,061000	-0,070614	-1,247568	-0,008525	2,727765	-1,192590	4,312119	0,370421	-3,589854	-1,220889	-44,691784	-45,859730	16,793112	-0,070614	-1,247568	-0,008525	-95,206326	4,350609	4,312119	-0,070614	-1,247568	-0,008525	-95,206326	4,350609	4,312119
14:35:23,99	0,358066	3,695924	0,228029	-0,056038	-2,532982	0,061000	-0,069707	-1,248267	-0,006671	2,777850	-1,165997	4,322573	0,383837	-3,598374	-1,227285	-45,118303	-46,391360	16,870203	-0,069707	-1,248267	-0,006671	-95,211099	4,306041	4,322573	-0,069707	-1,248267	-0,006671	-95,211099	4,306041	4,322573
14:35:24,04	0,358066	3,695924	0,228029	-0,056038	-2,532982	0,061000	-0,069037	-1,264145	-0,013067	2,929869	-1,234708	4,399664	0,609951	-3,721702	-1,177891	-51,740282	-58,231974	18,199072	-0,069037	-1,264145	-0,013067	-96,305544	4,184720	4,399664	-0,069037	-1,264145	-0,013067	-96,305544	4,184720	4,399664
14:35:24,09	0,358003	3,745973	0,228031	-0,056020	-2,533005	0,061029	-0,075289	-1,521630	0,036327	2,753833	-1,374294	5,728533	0,655025	-3,748259	-1,181428	-53,040695	-60,231144	18,434612	-0,075289	-1,521630	0,036327	-116,694155	4,535899	5,728533	-0,075289	-1,521630	0,036327	-116,694155	4,535899	5,728533
14:35:24,14	0,358003	3,745973	0,228031	-0,056020	-2,533005	0,061029	-0,074827	-1,573944	0,032790	3,092586	-1,476879	5,964073	0,650105	-3,748079	-1,180996	-52,933179	-60,029032	18,438894	-0,074827	-1,573944	0,032790	-120,461994	4,397054	5,964073	-0,074827	-1,573944	0,032790	-120,461994	4,397054	5,964073
14:35:24,19	0,358003	3,745973	0,228031	-0,056020	-2,533005	0,061029	-0,072523	-1,569593	0,033222	3,095128	-1,365025	5,968355	0,643295	-3,743482	-1,180255	-52,855856	-59,893914	18,383340	-0,072523	-1,569593	0,033222	-120,117902	4,328059	5,968355	-0,072523	-1,569593	0,033222	-120,117902	4,328059	5,968355
14:35:24,24	0,358003	3,745973	0,228031	-0,056020	-2,533005	0,061029	-0,073099	-1,561397	0,033963	2,824608	-1,395536	5,912801	0,647392	-3,745195	-1,180653	-52,892506	-59,837723	18,376522	-0,073099	-1,561397	0,033963	-119,745028	4,342708	5,912801	-0,073099	-1,561397	0,033963	-119,745028	4,342708	5,912801
14:35:24,29	0,358003	3,745973	0,228031	-0,056020	-2,533005	0,061029	-0,073664	-1,565801	0,033565	3,083998	-1,484773	5,905983	0,647583	-3,746984	-1,180248	-52,827109	-59,795526	18,347652	-0,073664	-1,565801	0,033565	-119,831419	4,297858	5,905983	-0,073664	-1,565801	0,033565	-119,831419	4,297858	5,905983
14:35:24,34	0,358003	3,745973	0,228031	-0,056020	-2,533005	0,061029	-0,072211	-1,566861	0,033970	3,208352	-1,373651	5,877113	0,645872	-3,746897	-1,180996	-52,815829	-59,735681	18,383542	-0,072211	-1,566861	0,033970	-119,790262	4,294874	5,877113	-0,072211	-1,566861	0,033970	-119,790262	4,294874	5,877113
14:35:24,39	0,358003	3,745973	0,228031	-0,056020	-2,533005	0,061029	-0,071430	-1,565336	0,033222	3,186511	-1,353221	5,913003	0,643416	-3,745508	-1,182594	-52,860491	-59,728489	18,365605	-0,071430	-1,565336	0,033222	-119,692379	4,254039	5,913003	-0,071430	-1,565336	0,033222	-119,692379	4,254039	5,913003
14:35:24,44	0,358003	3,745973	0,228031	-0,056020	-2,533005	0,061029	-0,071405	-1,562514	0,031624	3,023670	-1,394200	5,895066	0,644927	-3,747703	-1,181977	-52,811131	-59,706967	18,365347	-0,071405	-1,562514	0,031624	-119,633701	4,211104	5,895066	-0,071405	-1,562514	0,031624	-119,633701	4,211104	5,895066
14:35:24,49	0,358003	3,745973	0,228031	-0,056020	-2,533005	0,061029	-0,070260	-1,564921	0,032241	3,192134	-1,302643	5,894808	0,644292	-3,743580	-1,182153	-52,738635	-59,679381	18,370940	-0,070260	-1,564921	0,032241	-119,654159	4,212733	5,894808	-0,070260	-1,564921	0,032241	-119,654159	4,212733	5,894808
14:35:24,54	0,358003	3,745973	0,228031	-0,056020	-2,533005	0,061029	-0,073513	-1,562309	0,032065	3,116468	-1,422823	5,900400	0,643045	-3,746655	-1,182537	-52,786907	-59,647935	18,391385	-0,073513	-1,562309	0,032065	-119,524813	4,347933	5,900400	-0,073513	-1,562309	0,032065	-119,524813	4,347933	5,900400
14:35:24,59	0,358003	3,745973	0,228031	-0,056020	-2,533005	0,061029	-0,070226	-1,562767	0,031681	3,143348	-1,309437	5,920846	0,645486	-3,742746	-1,181028	-52,783931	-59,668926	18,346352	-0,070226	-1,562767	0,031681	-119,533836	4,203305	5,920846	-0,070226	-1,562767	0,031681	-119,533836	4,203305	5,920846
14:35:24,64	0,358003	3,745973	0,228031	-0,056020	-2,533005	0,061029	-0,074832	-1,562926	0,033190	3,134941	-1,535879	5,875813	0,644805	-3,746591	-1,178666	-52,791929	-59,672009	18,369244	-0,074832	-1,562926	0,033190	-119,554748	4,338439	5,875813	-0,074832	-1,562926	0,033190	-119,554748	4,338439	5,875813
14:35:24,69	0,358003	3,745973	0,228031	-0,056020	-2,533005	0,061029	-0,071161	-1,564259	0,035552	3,197577	-1,350379	5,898705	0,640702	-3,743298	-1,183342	-52,777238	-59,634370	18,372923	-0,071161	-1,564259	0,035552	-119,596736	4,235776	5,898705	-0,071161	-1,564259	0,035552	-119,596736	4,235776	5,898705
14:35:24,74	0,358003	3,745973	0,228031	-0,056020	-2,533005	0,061029	-0,071962	-1,559059	0,030876	2,967128	-1,398119	5,902384	0,640155	-3,746158	-1,179861	-52,790231	-59,592599	18,342687	-0,071962	-1,559059	0,030876	-119,418999	4,250901	5,902384	-0,071962	-1,559059	0,030876	-119,418999	4,250901	5,902384
14:35:24,79	0,358003	3,745973	0,228031	-0,056020	-2,533005	0,061029	-0,069212	-1,560015	0,034357	3,046534	-1,287239	5,872147	0,636706	-3,744687	-1,182142	-52,744163	-59,567094	18,397337	-0,069212	-1,560015	0,034357	-119,414662	4,145880	5,872147	-0,069212	-1,560015	0,034357	-119,414662	4,145880	5,872147
14:35:24,84	0,358003	3,745973	0,228031	-0,056020	-2,533005	0,061029	-0,068761	-1,556293	0,032076	2,898112	-1,236647	5,926798	0,642598	-3,746014	-1,181404	-52,750052	-59,587039	18,329299	-0,068761	-1,556293	0,032076	-119,270908	4,161073	5,926798	-0,068761	-1,556293	0,032076	-119,270908	4,161073	5,926798
14:35:24,89	0,358003	3,745973	0,228031	-0,056020	-2,533005	0,061029	-0,070558	-1,562059	0,032814	3,177706	-1,325220	5,858760	0,638543	-3,742173	-1,184502	-52,710125	-59,555856	18,351022	-0,070558	-1,562059	0,032814	-119,443914	4,213567	5,858760	-0,070558	-1,562059	0,032814	-119,443914	4,213567	5,858760
14:35:24,94	0,358003	3,745973	0,228031	-0,056020	-2,533005	0,061029	-0,071857	-1,556627	0,029716	2,942195	-1,373790	5,880483	0,639097	-3,742626	-1,180657	-52,740228	-59,555179	18,310281	-0,071857	-1,556627	0,029716	-119,252989	4,266982	5,880483	-0,071857	-1,556627	0,029716	-119,252989	4,266982	5,880483
14:35:25,00	0,358003	3,745973	0,228031	-0,056020	-2,533005	0,061029	-0,071741	-1,557333	0,033561	2,964484	-1,394181	5,839742	0,640231	-3,745882	-1,184894	-52,749664	-59,576547	18,345901	-0,071741	-1,557333	0,033561	-119,286184	4,237507	5,839742	-0,071741	-1,557333	0,033561	-119,286184	4,237507	5,839742
14:35:25,05	0,358003	3,745973	0,228031	-0,056020	-2,533005	0,061029	-0,069488	-1,559943	0,029324	3,076959	-1,274524	5,875361	0,641480	-3,744159	-1,186057	-52,725158	-59,533327	18,343367	-0,069488	-1,559943	0,029324	-119,378561	4,180320	5,875361	-0,069488	-1,559943	0,029324	-119,378561	4,180320	5,875361
14:35:25,10	0,358003	3,745973	0,228031	-0,056020	-2,533005	0,061029	-0,071605	-1,560163	0,028161	3,138108	-1,384980	5,872828	0,640797	-3,747791	-1,182267	-52,746521	-59,503385	18,378729	-0,071605	-1,560163	0,028161	-119,334721	4,236025	5,872828	-0,071605	-1,560163	0,028161	-119,334721	4,236025	5,872828
14:35:25,15	0,358003	3,745973	0,228031	-0,056020	-2,533005	0,061029	-0,068118	-1,561388	0,031951	3,217015	-1,237106	5,908190	0,637317	-3,744738	-1,182456	-52,763260	-59,489498	18,377294	-0,068118	-1,561388	0,031951	-119,351914	4,110137	5,908190	-0,068118	-1,561388	0,031951	-119,351914	4,110137	5,908190
14:35:25,20	0,358003	3,745973	0,228031	-0,056020	-2,533005	0,061029	-0,069022	-1,556848	0,031762	2,984591	-1,305587	5,906755	0,639247	-3,746934	-1,179811	-52,697937	-59,499734	18,349256	-0,069022	-1,556848	0,031762	-119,227947	4,112670	5,906755	-0,069022	-1,556848	0,031762	-119,227947	4,112670	5,906755
14:35:25,25	0,358003	3,745973	0,228031	-0,056020	-2,533005	0,061029	-0,068086	-1,559617	0,034407	3,152397	-1,195187	5,878717	0,641476	-3,744791	-1,182181	-52,744959	-59,510486	18,337004	-0,068086	-1,559617	0,034407	-119,277540	4,149535	5,878717	-0,068086	-1,559617	0,034407	-119,277540	4,149535	5,878717
14:35:25,30	0,358003	3,745973	0,228031	-0,056020	-2,533005	0,061029	-0,071056	-1,560476	0,032037	3,164238	-1,384991	5,866465	0,640888	-3,745265	-1,181786	-52,741339	-59,524018	18,340967	-0,071056	-1,560476	0,032037	-119,333123	4,192903	5,866465	-0,071056	-1,560476	0,032037	-119,333123	4,192903	5,866465
14:35:25,35	0,358003	3,745973	0,228031	-0,056020	-2,533005	0,061029	-0,070352	-1,560203	0,032432	3,140149	-1,338470	5,870427	0,646935	-3,743175	-1,182137	-52,658293	-59,534382	18,341350	-0,070352	-1,560203	0,032432	-119,335805	4,184142	5,870427	-0,070352	-1,560203	0,032432	-119,335805	4,184142	5,870427
14:35:25,40	0,358003	3,745973	0,228031	-0,056020	-2,533005	0,061029	-0,075185	-1,564396	0,032081	3,390712	-1,512692	5,870811	0,646270	-3,746144	-1,182068	-52,903597	-59,624528	18,308892	-0,075185	-1,564396	0,032081	-119,414362	4,389322	5,870811	-0,075185	-1,564396	0,032081	-119,414362	4,389322	5,870811
14:35:25,45	0,358003	3,745973	0,228031	-0,056020	-2,533005	0,061029	-0,072281	-1,565304	0,032150	3,237224	-1,529049	5,838353	0,895392	-3,883674	-1,134013	-59,882661	-71,855470	19,883964	-0,072281	-1,565304	0,032150	-119,639153	4,145000	5,838353	-0,072281	-1,565304	0,032150	-119,639153	4,145000	5,838353
14:35:25,50	0,358029	3,795950	0,228043	-0,056024	-2,533007	0,061000	-0,077738	-1,849815	0,080205	3,949936	-1,741375	7,413425	0,936738	-3,916420	-1,132226	-61,161903	-74,096412	20,177802	-0,077738	-1,849815	0,080205	-141,260515	4,361031	7,413425	-0,077738	-1,849815	0,080205	-141,260515	4,361031	7,413425
14:35:25,55	0,358029	3,795950	0,228043	-0,056024	-2,533007	0,061000	-0,070052	-1,901994	0,081992	4,082932	-1,329099	7,707262	0,926543	-3,907042	-1,134522	-61,010144	-73,739295	20,079692	-0,070052	-1,901994	0,081992	-145,223601	4,169974	7,707262	-0,070052	-1,901994	0,081992	-145,223601	4,169974	7,707262
14:35:25,60	0,358029	3,795950	0,228043	-0,056024	-2,533007	0,061000	-0,073076	-1,888477	0,079696	3,765193	-1,533476	7,609153	0,924856	-3,910814	-1,133253	-61,017833	-73,647616	20,075028	-0,073076	-1,888477	0,079696	-144,480246	4,202978	7,609153	-0,073076	-1,888477	0,079696	-144,480246	4,202978	7,609153
14:35:25,65	0,358029	3,795950	0,228043	-0,056024	-2,533007	0,061000	-0,068966	-1,888902	0,080966	3,862845	-1,372259	7,604488	0,925634	-3,905254	-1,135667	-60,934936	-73,578512	20,075184	-0,068966	-1,888902	0,080966	-144,415957	4,041567	7,604488	-0,068966	-1,888902	0,080966	-144,415957	4,041567	7,604488
14:35:25,70	0,358029	3,795950	0,228043	-0,056024	-2,533007	0,061000	-0,074170	-1,886795	0,078551	3,854576	-1,605606	7,604645	0,922237	-3,906161	-1,136435	-60,899738	-73,501039	20,067359	-0,074170	-1,886795	0,078551	-144,258827	4,216700	7,604645	-0,074170	-1,886795	0,078551	-144,258827	4,216700	7,604645
14:35:25,75	0,358029	3,795950	0,228043	-0,056024	-2,533007	0,061000	-0,075088	-1,886580	0,077424	3,997019	-1,640055	7,608651	0,925907	-3,904352	-1,136794	-60,846624	-73,452142	20,079191	-0,075088	-1,886580	0,077424	-144,099548	4,254326	7,608651	-0,075088	-1,886580	0,077424	-144,099548	4,254326	7,608651
14:35:25,80	0,358029	3,795950	0,228043	-0,056024	-2,533007	0,061000	-0,075088	-1,886580	0,077424	3,997019	-1,640055	7,608651	0,921444	-3,903825	-1,135639	-60,833731	-73,423803	20,068072	-0,075088	-1,886580	0,077424	-144,099548	4,254326	7,608651	-0,075088	-1,886580	0,077424	-144,099548	4,254326	7,608651
14:35:25,85	0,358029	3,795950	0,228043	-0,056024	-2,533007	0,061000	-0,073313	-1,882452	0,078579	3,813325	-1,550770	7,597533	0,923091	-3,904346	-1,135248	-60,818438	-73,377322	20,055645	-0,073313	-1,882452	0,078579	-143,959153	4,204291	7,597533	-0,073313	-1,882452	0,078579	-143,959153	4,204291	7,597533
14:35:25,90	0,358029	3,795950	0,228043	-0,056024	-2,533007	0,061000	-0,073684	-1,884139	0,078970	3,948936	-1,580078	7,585106	0,929062	-3,908615	-1,133727	-60,989876	-73,597334	20,078904	-0,073684	-1,884139	0,078970	-143,955953	4,204136	7,585106	-0,073684	-1,884139	0,078970	-143,955953	4,204136	7,585106
14:35:25,95	0,358029	3,795950	0,228043	-0,056024	-2,533007	0,061000	-0,072973	-1,891445	0,080491	4,052606	-1,581569	7,608365	1,146259	-4,038328	-1,093517	-67,614947	-84,625621	21,585106	-0,072973	-1,891445	0,080491	-144,425822	4,146830	7,608365	-0,072973	-1,891445	0,080491	-144,425822	4,146830	7,608365
14:35:26,00	0,358024	3,846031	0,228046	-0,056017	-2,532991	0,061001	-0,069237	-2,144400	0,120701	4,342942	-1,610612	9,114567	1,181288	-4,055308	-1,101919	-68,528290	-86,420921	21,652225	-0,069237	-2,144400	0,120701	-163,992430	3,824484	9,114567	-0,069237	-2,144400	0,120701	-163,992430	3,824484	9,114567
14:35:26,05	0,358024	3,846031	0,228046	-0,056017	-2,532991	0,061001	-0,072047	-2,183225	0,112299	4,350418	-1,650055	9,181686	1,174932	-4,050016	-1,102631	-68,296118	-86,094529	21,641034	-0,072047	-2,183225	0,112299	-167,032750	4,005618	9,181686	-0,072047	-2,183225	0,112299	-167,032750	4,005618	9,181686
14:35:26,10	0,358024	3,846031	0,228046	-0,056017	-2,532991	0,061001	-0,073451	-2,175074	0,111587	4,325334	-1,685208	9,170495	1,171726	-4,048364	-1,104205	-68,227495	-85,848662	21,590712	-0,073451	-2,175074	0,111587	-166,418008	4,080703	9,170495	-0,073451	-2,175074	0,111587	-166,418008	4,080703	9,170495
14:35:26,15	0,358024	3,846031	0,228046	-0,056017	-2,532991	0,061001	-0,069252	-2,171287	0,108093	4,478276	-1,536120	9,108388	1,169553	-4,051759	-1,106125	-68,181153	-85,756916	21,578927	-0,069252	-2,171287	0,108093	-165,967790	3,900194	9,108388	-0,069252	-2,171287	0,108093	-165,967790	3,900194	9,108388
14:35:26,20	0,358024	3,846031	0,228046	-0,056017	-2,532991	0,061001	-0,069252	-2,171287	0,108093	4,478276	-1,536120	9,108388	1,169071	-4,046110	-1,107696	-68,144599	-85,670346	21,568501	-0,069252	-2,171287	0,108093	-165,967790	3,900194	9,108388	-0,069252	-2,171287	0,108093	-165,967790	3,900194	9,108388
14:35:26,25	0,358024	3,846031	0,228046	-0,056017	-2,532991	0,061001	-0,073904	-2,168046	0,106522	4,402970	-1,789628	9,097961	1,168649	-4,045798	-1,105751	-68,114619	-85,677875	21,554628	-0,073904	-2,168046	0,106522	-165,788643	4,011831	9,097961	-0,073904	-2,168046	0,106522	-165,788643	4,011831	9,097961
14:35:26,30	0,358024	3,846031	0,228046	-0,056017	-2,532991	0,061001	-0,073963	-2,167524	0,108467	4,384293	-1,762973	9,084089	1,166246	-4,050804	-1,108057	-68,120925	-85,611487	21,569178	-0,073963	-2,167524	0,108467	-165,766338	4,043125	9,084089	-0,073963	-2,167524	0,108467	-165,766338	4,043125	9,084089
14:35:26,35	0,358024	3,846031	0,228046	-0,056017	-2,532991	0,061001	-0,068426	-2,167946	0,106161	4,460579	-1,513702	9,098638	1,166405	-4,047069	-1,109235	-68,058849	-85,553431	21,537781	-0,068426	-2,167946	0,106161	-165,723182	3,857738	9,098638	-0,068426	-2,167946	0,106161	-165,723182	3,857738	9,098638
14:35:26,40	0,358024	3,846031	0,228046	-0,056017	-2,532991	0,061001	-0,071740	-2,166216	0,104983	4,451937	-1,661295	9,067242	1,168141	-4,049835	-1,107254	-68,059829	-85,612987	21,568484	-0,071740	-2,166216	0,104983	-165,596022	3,970289	9,067242	-0,071740	-2,166216	0,104983	-165,596022	3,970289	9,067242
14:35:26,45	0,358024	3,846031	0,228046	-0,056017	-2,532991	0,061001	-0,070213	-2,169102	0,106964	4,549964	-1,552953	9,097945	1,164750	-4,045262	-1,104953	-68,027975	-85,500095	21,541394	-0,070213	-2,169102	0,106964	-165,724579	3,958747	9,097945	-0,070213	-2,169102	0,106964	-165,724579	3,958747	9,097945
14:35:26,50	0,358024	3,846031	0,228046	-0,056017	-2,532991	0,061001	-0,072477	-2,163880	0,109265	4,392073	-1,699576	9,070855	1,167061	-4,047254	-1,108442	-68,037155	-85,530097	21,542755	-0,072477	-2,163880	0,109265	-165,472481	3,989903	9,070855	-0,072477	-2,163880	0,109265	-165,472481	3,989903	9,070855
14:35:26,55	0,358024	3,846031	0,228046	-0,056017	-2,532991	0,061001	-0,071908	-2,166877	0,105776	4,517348	-1,662903	9,072215	1,166506	-4,047869	-1,106234	-68,047082	-85,484436	21,511295	-0,071908	-2,166877	0,105776	-165,582476	3,981857	9,072215	-0,071908	-2,166877	0,105776	-165,582476	3,981857	9,072215
14:35:26,60	0,358024	3,846031	0,228046	-0,056017	-2,532991	0,061001	-0,071097	-2,166704	0,107984	4,542925	-1,652188	9,040756	1,164069	-4,046250	-1,107674	-68,027943	-85,485689	21,535979	-0,071097	-2,166704	0,107984	-165,543308	3,928954	9,040756	-0,071097	-2,166704	0,107984	-165,543308	3,928954	9,040756
14:35:26,65	0,358024	3,846031	0,228046	-0,056017	-2,532991	0,061001	-0,071282	-2,163784	0,106544	4,399599	-1,644575	9,065440	1,162928	-4,047888	-1,108834	-68,063029	-85,466138	21,559035	-0,071282	-2,163784	0,106544	-165,457458	3,951041	9,065440	-0,071282	-2,163784	0,106544	-165,457458	3,951041	9,065440
14:35:26,70	0,358024	3,846031	0,228046	-0,056017	-2,532991	0,061001	-0,069292	-2,163614	0,105384	4,390159	-1,581272	9,088495	1,159957	-4,052264	-1,108137	-68,031955	-85,434206	21,542405	-0,069292	-2,163614	0,105384	-165,453570	3,858154	9,088495	-0,069292	-2,163614	0,105384	-165,453570	3,858154	9,088495
14:35:26,75	0,358024	3,846031	0,228046	-0,056017	-2,532991	0,061001	-0,064017	-2,163230	0,106081	4,413369	-1,296030	9,071866	1,166613	-4,047627	-1,108037	-68,005373	-85,436625	21,545043	-0,064017	-2,163230	0,106081	-165,400197	3,729312	9,071866	-0,064017	-2,163230	0,106081	-165,400197	3,729312	9,071866
14:35:26,80	0,358024	3,846031	0,228046	-0,056017	-2,532991	0,061001	-0,071361	-2,166676	0,106181	4,603733	-1,653684	9,074503	1,165260	-4,046242	-1,105205	-67,976674	-85,360288	21,556343	-0,071361	-2,166676	0,106181	-165,480307	3,948157	9,074503	-0,071361	-2,166676	0,106181	-165,480307	3,948157	9,074503
14:35:26,85	0,358024	3,846031	0,228046	-0,056017	-2,532991	0,061001	-0,071884	-2,164811	0,109013	4,587250	-1,694196	9,085804	1,163726	-4,041841	-1,106919	-67,984612	-85,394595	21,507094	-0,071884	-2,164811	0,109013	-165,350445	3,948703	9,085804	-0,071884	-2,164811	0,109013	-165,350445	3,948703	9,085804
14:35:26,91	0,358024	3,846031	0,228046	-0,056017	-2,532991	0,061001	-0,074928	-2,161282	0,107299	4,370043	-1,842193	9,036555	1,164315	-4,047741	-1,109183	-68,000762	-85,357934	21,572025	-0,074928	-2,161282	0,107299	-165,290596	4,039641	9,036555	-0,074928	-2,161282	0,107299	-165,290596	4,039641	9,036555
14:35:26,96	0,358024	3,846031	0,228046	-0,056017	-2,532991	0,061001	-0,070113	-2,164742	0,105035	4,573657	-1,624126	9,101486	1,162042	-4,046247	-1,108051	-67,953685	-85,396188	21,511314	-0,070113	-2,164742	0,105035	-165,358622	3,879725	9,101486	-0,070113	-2,164742	0,105035	-165,358622	3,879725	9,101486
14:35:27,01	0,358024	3,846031	0,228046	-0,056017	-2,532991	0,061001	-0,070271	-2,162027	0,106167	4,422875	-1,572453	9,040775	1,164206	-4,046146	-1,108642	-67,994950	-85,396570	21,522972	-0,070271	-2,162027	0,106167	-165,296258	3,943813	9,040775	-0,070271	-2,162027	0,106167	-165,296258	3,943813	9,040775
14:35:27,06	0,358024	3,846031	0,228046	-0,056017	-2,532991	0,061001	-0,075771	-2,165600	0,109299	4,614709	-1,885959	9,089594	1,162047	-4,044989	-1,109200	-67,965550	-85,328118	21,548419	-0,075771	-2,165600	0,109299	-165,384863	4,062099	9,089594	-0,075771	-2,165600	0,109299	-165,384863	4,062099	9,089594
14:35:27,11	0,358024	3,846031	0,228046	-0,056017	-2,532991	0,061001	-0,071362	-2,161402	0,105018	4,443398	-1,673496	9,077880	1,168118	-4,052710	-1,107681	-68,130441	-85,470146	21,544544	-0,071362	-2,161402	0,105018	-165,226681	3,928413	9,077880	-0,071362	-2,161402	0,105018	-165,226681	3,928413	9,077880
14:35:27,16	0,358024	3,846031	0,228046	-0,056017	-2,532991	0,061001	-0,067711	-2,170521	0,106537	4,712107	-1,555432	9,074005	1,402151	-4,193757	-1,042752	-75,322439	-96,988977	23,087611	-0,067711	-2,170521	0,106537	-165,673763	3,759878	9,074005	-0,067711	-2,170521	0,106537	-165,673763	3,759878	9,074005
14:35:27,21	0,358074	3,896035	0,228028	-0,056030	-2,533019	0,060986	-0,062577	-2,443722	0,171466	5,347003	-1,757513	10,617071	1,442633	-4,213608	-1,032070	-76,449557	-98,830757	23,306655	-0,062577	-2,443722	0,171466	-186,485204	3,154799	10,617071	-0,062577	-2,443722	0,171466	-186,485204	3,154799	10,617071
14:35:27,26	0,358074	3,896035	0,228028	-0,056030	-2,533019	0,060986	-0,065627	-2,488707	0,182148	5,527596	-1,971327	10,836116	1,436276	-4,206413	-1,035527	-76,202945	-98,527301	23,267461	-0,065627	-2,488707	0,182148	-189,835872	3,180398	10,836116	-0,065627	-2,488707	0,182148	-189,835872	3,180398	10,836116
14:35:27,31	0,358074	3,896035	0,228028	-0,056030	-2,533019	0,060986	-0,068680	-2,479603	0,178692	5,440311	-2,068227	10,796922	1,431342	-4,204375	-1,032008	-76,103729	-98,328476	23,255584	-0,068680	-2,479603	0,178692	-189,208518	3,323141	10,796922	-0,068680	-2,479603	0,178692	-189,208518	3,323141	10,796922
14:35:27,36	0,358074	3,896035	0,228028	-0,056030	-2,533019	0,060986	-0,067978	-2,474311	0,182210	5,386943	-2,045200	10,785044	1,430552	-4,208042	-1,036570	-76,089873	-98,253119	23,235724	-0,067978	-2,474311	0,182210	-188,846496	3,291044	10,785044	-0,067978	-2,474311	0,182210	-188,846496	3,291044	10,785044
14:35:27,41	0,358074	3,896035	0,228028	-0,056030	-2,533019	0,060986	-0,064407	-2,475461	0,177649	5,518894	-1,885201	10,765185	1,427761	-4,207771	-1,034126	-76,046305	-98,183124	23,235589	-0,064407	-2,475461	0,177649	-188,804763	3,170740	10,765185	-0,064407	-2,475461	0,177649	-188,804763	3,170740	10,765185
14:35:27,46	0,358074	3,896035	0,228028	-0,056030	-2,533019	0,060986	-0,063246	-2,472908	0,180093	5,468565	-1,822103	10,765050	1,426974	-4,205941	-1,034694	-76,004129	-98,154965	23,241385	-0,063246	-2,472908	0,180093	-188,654718	3,142711	10,765050	-0,063246	-2,472908	0,180093	-188,654718	3,142711	10,765050
14:35:27,51	0,358074	3,896035	0,228028	-0,056030	-2,533019	0,060986	-0,064438	-2,471312	0,179524	5,431033	-1,861642	10,770846	1,425070	-4,206032	-1,034111	-75,975346	-98,036277	23,227235	-0,064438	-2,471312	0,179524	-188,566943	3,196745	10,770846	-0,064438	-2,471312	0,179524	-188,566943	3,196745	10,770846
14:35:27,56	0,358074	3,896035	0,228028	-0,056030	-2,533019	0,060986	-0,063407	-2,469708	0,180107	5,464825	-1,842447	10,756696	1,428928	-4,203299	-1,034117	-75,988860	-98,066185	23,235568	-0,063407	-2,469708	0,180107	-188,407270	3,135006	10,756696	-0,063407	-2,469708	0,180107	-188,407270	3,135006	10,756696
14:35:27,61	0,358074	3,896035	0,228028	-0,056030	-2,533019	0,060986	-0,067702	-2,471683	0,180101	5,534875	-2,062554	10,765028	1,439730	-4,210199	-1,032840	-76,294477	-98,422856	23,250767	-0,067702	-2,471683	0,180101	-188,492270	3,252083	10,765028	-0,067702	-2,471683	0,180101	-188,492270	3,252083	10,765028
14:35:27,66	0,358074	3,896035	0,228028	-0,056030	-2,533019	0,060986	-0,067128	-2,484488	0,181379	5,738997	-2,119021	10,780228	1,665975	-4,342182	-0,949617	-83,311085	-109,864270	24,785801	-0,067128	-2,484488	0,181379	-189,293274	3,150526	10,780228	-0,067128	-2,484488	0,181379	-189,293274	3,150526	10,780228
14:35:27,71	0,358032	3,946056	0,228032	-0,056032	-2,532997	0,060986	-0,065950	-2,746413	0,264601	5,942274	-2,413605	12,315262	1,705498	-4,360796	-0,937329	-84,152877	-111,476275	24,908988	-0,065950	-2,746413	0,264601	-209,651158	2,763450	12,315262	-0,065950	-2,746413	0,264601	-209,651158	2,763450	12,315262
14:35:27,76	0,358032	3,946056	0,228032	-0,056032	-2,532997	0,060986	-0,069592	-2,789948	0,276889	6,389161	-2,525994	12,438449	1,694988	-4,358608	-0,937788	-83,958847	-111,119092	24,860293	-0,069592	-2,789948	0,276889	-212,621767	2,936950	12,438449	-0,069592	-2,789948	0,276889	-212,621767	2,936950	12,438449
14:35:27,81	0,358032	3,946056	0,228032	-0,056032	-2,532997	0,060986	-0,066231	-2,779752	0,276430	6,265307	-2,361821	12,389754	1,688868	-4,353014	-0,938417	-83,836600	-110,930631	24,897933	-0,066231	-2,779752	0,276430	-211,945226	2,837349	12,389754	-0,066231	-2,779752	0,276430	-211,945226	2,837349	12,389754
14:35:27,86	0,358032	3,946056	0,228032	-0,056032	-2,532997	0,060986	-0,068015	-2,771655	0,275801	6,068578	-2,442942	12,427394	1,688859	-4,352573	-0,941639	-83,819978	-110,781758	24,871850	-0,068015	-2,771655	0,275801	-211,506309	2,896259	12,427394	-0,068015	-2,771655	0,275801	-211,506309	2,896259	12,427394
14:35:27,91	0,358032	3,946056	0,228032	-0,056032	-2,532997	0,060986	-0,068393	-2,771427	0,272579	6,193967	-2,522622	12,401311	1,687425	-4,353371	-0,941908	-83,748613	-110,747755	24,856257	-0,068393	-2,771427	0,272579	-211,363032	2,846226	12,401311	-0,068393	-2,771427	0,272579	-211,363032	2,846226	12,401311
14:35:27,96	0,358032	3,946056	0,228032	-0,056032	-2,532997	0,060986	-0,066985	-2,770584	0,272310	6,215254	-2,404598	12,385718	1,687447	-4,352436	-0,940807	-83,718212	-110,678185	24,843110	-0,066985	-2,770584	0,272310	-211,275560	2,853714	12,385718	-0,066985	-2,770584	0,272310	-211,275560	2,853714	12,385718
14:35:28,01	0,358032	3,946056	0,228032	-0,056032	-2,532997	0,060986	-0,067805	-2,770135	0,273411	6,267396	-2,455708	12,372571	1,686424	-4,351294	-0,941898	-83,700085	-110,635588	24,854635	-0,067805	-2,770135	0,273411	-211,188232	2,866993	12,372571	-0,067805	-2,770135	0,273411	-211,188232	2,866993	12,372571
14:35:28,06	0,358032	3,946056	0,228032	-0,056032	-2,532997	0,060986	-0,068283	-2,768678	0,272320	6,237561	-2,486174	12,384096	1,687153	-4,352664	-0,944985	-83,644299	-110,605851	24,841069	-0,068283	-2,768678	0,272320	-211,103655	2,874066	12,384096	-0,068283	-2,768678	0,272320	-211,103655	2,874066	12,384096
14:35:28,11	0,358032	3,946056	0,228032	-0,056032	-2,532997	0,060986	-0,067461	-2,769995	0,269233	6,359689	-2,409980	12,370530	1,684869	-4,354664	-0,942596	-83,702916	-110,575512	24,816272	-0,067461	-2,769995	0,269233	-211,084907	2,885723	12,370530	-0,067461	-2,769995	0,269233	-211,084907	2,885723	12,370530
14:35:28,16	0,358032	3,946056	0,228032	-0,056032	-2,532997	0,060986	-0,064587	-2,769017	0,271622	6,305796	-2,326463	12,345733	1,682901	-4,351310	-0,942736	-83,610072	-110,494226	24,812108	-0,064587	-2,769017	0,271622	-211,062024	2,743628	12,345733	-0,064587	-2,769017	0,271622	-211,062024	2,743628	12,345733
14:35:28,21	0,358032	3,946056	0,228032	-0,056032	-2,532997	0,060986	-0,066508	-2,765635	0,271482	6,246783	-2,386607	12,341569	1,686187	-4,352686	-0,942259	-83,593818	-110,490282	24,819408	-0,066508	-2,765635	0,271482	-210,855600	2,834304	12,341569	-0,066508	-2,765635	0,271482	-210,855600	2,834304	12,341569
14:35:28,26	0,358032	3,946056	0,228032	-0,056032	-2,532997	0,060986	-0,066959	-2,769169	0,271959	6,442067	-2,397958	12,348869	1,684398	-4,353749	-0,942251	-83,604306	-110,491999	24,833525	-0,066959	-2,769169	0,271959	-210,937695	2,858361	12,348869	-0,066959	-2,769169	0,271959	-210,937695	2,858361	12,348869
14:35:28,31	0,358032	3,946056	0,228032	-0,056032	-2,532997	0,060986	-0,065144	-2,768152	0,271967	6,382438	-2,311784	12,362986	1,683327	-4,351218	-0,942649	-83,576174	-110,412308	24,821685	-0,065144	-2,768152	0,271967	-210,917468	2,802029	12,362986	-0,065144	-2,768152	0,271967	-210,917468	2,802029	12,362986
14:35:28,36	0,358032	3,946056	0,228032	-0,056032	-2,532997	0,060986	-0,066801	-2,765959	0,271569	6,351481	-2,413417	12,351146	1,682126	-4,351316	-0,940726	-83,593446	-110,410228	24,806002	-0,066801	-2,765959	0,271569	-210,776272	2,830451	12,351146	-0,066801	-2,765959	0,271569	-210,776272	2,830451	12,351146
14:35:28,41	0,358032	3,946056	0,228032	-0,056032	-2,532997	0,060986	-0,066115	-2,764968	0,273492	6,293126	-2,393745	12,335463	1,685635	-4,349998	-0,942271	-83,587504	-110,439153	24,816447	-0,066115	-2,764968	0,273492	-210,756852	2,796275	12,335463	-0,066115	-2,764968	0,273492	-210,756852	2,796275	12,335463
14:35:28,46	0,358032	3,946056	0,228032	-0,056032	-2,532997	0,060986	-0,069012	-2,767347	0,271947	6,394776	-2,524765	12,345908	1,679103	-4,352003	-0,941104	-83,585206	-110,406266	24,816955	-0,069012	-2,767347	0,271947	-210,841984	2,892646	12,345908	-0,069012	-2,767347	0,271947	-210,841984	2,892646	12,345908
14:35:28,51	0,358032	3,946056	0,228032	-0,056032	-2,532997	0,060986	-0,064008	-2,762693	0,273114	6,182373	-2,279048	12,346416	1,682844	-4,347749	-0,942659	-83,543712	-110,341789	24,809513	-0,064008	-2,762693	0,273114	-210,689010	2,745605	12,346416	-0,064008	-2,762693	0,273114	-210,689010	2,745605	12,346416
14:35:28,56	0,358032	3,946056	0,228032	-0,056032	-2,532997	0,060986	-0,069563	-2,763806	0,271559	6,316850	-2,564203	12,338974	1,682295	-4,348820	-0,942612	-83,520325	-110,348755	24,852373	-0,069563	-2,763806	0,271559	-210,641928	2,896505	12,338974	-0,069563	-2,763806	0,271559	-210,641928	2,896505	12,338974
14:35:28,62	0,358032	3,946056	0,228032	-0,056032	-2,532997	0,060986	-0,068362	-2,763866	0,271606	6,325607	-2,477980	12,381834	1,683184	-4,348674	-0,943532	-83,520923	-110,355281	24,792341	-0,068362	-2,763866	0,271606	-210,637845	2,888399	12,381834	-0,068362	-2,763866	0,271606	-210,637845	2,888399	12,381834
14:35:28,67	0,358032	3,946056	0,228032	-0,056032	-2,532997	0,060986	-0,068932	-2,764562	0,270686	6,355885	-2,504894	12,321801	1,682878	-4,352219	-0,943786	-83,541683	-110,322069	24,834378	-0,068932	-2,764562	0,270686	-210,662258	2,906258	12,321801	-0,068932	-2,764562	0,270686	-210,662258	2,906258	12,321801
14:35:28,72	0,358032	3,946056	0,228032	-0,056032	-2,532997	0,060986	-0,065709	-2,766070	0,270432	6,452650	-2,371899	12,363839	1,683134	-4,350698	-0,944028	-83,556273	-110,334901	24,789312	-0,065709	-2,766070	0,270432	-210,683821	2,786272	12,363839	-0,065709	-2,766070	0,270432	-210,683821	2,786272	12,363839
14:35:28,77	0,358032	3,946056	0,228032	-0,056032	-2,532997	0,060986	-0,067154	-2,765531	0,270191	6,406216	-2,453271	12,318773	1,681782	-4,349326	-0,942704	-83,502805	-110,317525	24,804634	-0,067154	-2,765531	0,270191	-210,687946	2,818350	12,318773	-0,067154	-2,765531	0,270191	-210,687946	2,818350	12,318773
14:35:28,82	0,358032	3,946056	0,228032	-0,056032	-2,532997	0,060986	-0,067667	-2,763674	0,271515	6,351456	-2,442306	12,334095	1,681347	-4,349798	-0,939775	-83,481139	-110,323333	24,806336	-0,067667	-2,763674	0,271515	-210,596965	2,869550	12,334095	-0,067667	-2,763674	0,271515	-210,596965	2,869550	12,334095
14:35:28,87	0,358032	3,946056	0,228032	-0,056032	-2,532997	0,060986	-0,068350	-2,764129	0,272657	6,370762	-2,473370	12,345485	1,678187	-4,348887	-0,941526	-83,548901	-110,281703	24,771067	-0,068350	-2,764129	0,272657	-210,613339	2,892105	12,345485	-0,068350	-2,764129	0,272657	-210,613339	2,892105	12,345485
14:35:28,92	0,358032	3,946056	0,228032	-0,056032	-2,532997	0,060986	-0,066249	-2,760341	0,272692	6,186127	-2,426418	12,300527	1,689369	-4,355550	-0,939560	-83,719492	-110,629044	24,843809	-0,066249	-2,760341	0,272692	-210,500672	2,774151	12,300527	-0,066249	-2,760341	0,272692	-210,500672	2,774151	12,300527
14:35:28,97	0,358032	3,946056	0,228032	-0,056032	-2,532997	0,060986	-0,066070	-2,773357	0,274658	6,476844	-2,391137	12,373269	1,955358	-4,492656	-0,837664	-91,187728	-123,628592	26,560886	-0,066070	-2,773357	0,274658	-211,231690	2,795322	12,373269	-0,066070	-2,773357	0,274658	-211,231690	2,795322	12,373269
14:35:29,02	0,358057	3,996030	0,228034	-0,056034	-2,532996	0,061000	-0,080327	-3,072263	0,376554	7,027920	-3,100442	14,090347	1,973059	-4,504971	-0,829163	-91,762687	-124,623268	26,606093	-0,080327	-3,072263	0,376554	-234,144759	3,205245	14,090347	-0,080327	-3,072263	0,376554	-234,144759	3,205245	14,090347
14:35:29,07	0,358057	3,996030	0,228034	-0,056034	-2,532996	0,061000	-0,078512	-3,093751	0,385055	6,996356	-3,006657	14,135553	1,971198	-4,501778	-0,829998	-91,577118	-124,281581	26,569762	-0,078512	-3,093751	0,385055	-235,863061	3,156559	14,135553	-0,078512	-3,093751	0,385055	-235,863061	3,156559	14,135553
14:35:29,12	0,358057	3,996030	0,228034	-0,056034	-2,532996	0,061000	-0,080347	-3,090542	0,384220	7,218197	-3,112222	14,099222	1,966634	-4,500642	-0,831557	-91,504874	-124,088090	26,536784	-0,080347	-3,090542	0,384220	-235,389336	3,195055	14,099222	-0,080347	-3,090542	0,384220	-235,389336	3,195055	14,099222
14:35:29,17	0,358057	3,996030	0,228034	-0,056034	-2,532996	0,061000	-0,079049	-3,086022	0,382661	7,186834	-3,078874	14,066245	1,964051	-4,496610	-0,830396	-91,424295	-124,017442	26,508594	-0,079049	-3,086022	0,382661	-235,065860	3,126461	14,066245	-0,079049	-3,086022	0,382661	-235,065860	3,126461	14,066245
14:35:29,22	0,358057	3,996030	0,228034	-0,056034	-2,532996	0,061000	-0,081249	-3,081768	0,383822	7,067142	-3,158824	14,038055	1,961837	-4,497100	-0,833461	-91,387719	-123,906345	26,547102	-0,081249	-3,081768	0,383822	-234,851678	3,219225	14,038055	-0,081249	-3,081768	0,383822	-234,851678	3,219225	14,038055
14:35:29,27	0,358057	3,996030	0,228034	-0,056034	-2,532996	0,061000	-0,079718	-3,080096	0,380757	7,094660	-3,103062	14,076563	1,960883	-4,499421	-0,832305	-91,324742	-123,832923	26,484607	-0,079718	-3,080096	0,380757	-234,692850	3,154769	14,076563	-0,079718	-3,080096	0,380757	-234,692850	3,154769	14,076563
14:35:29,32	0,358057	3,996030	0,228034	-0,056034	-2,532996	0,061000	-0,077231	-3,080430	0,381913	7,207109	-2,955935	14,014068	1,962027	-4,498451	-0,832014	-91,347522	-123,801730	26,501752	-0,077231	-3,080430	0,381913	-234,606630	3,106705	14,014068	-0,077231	-3,080430	0,381913	-234,606630	3,106705	14,014068
14:35:29,37	0,358057	3,996030	0,228034	-0,056034	-2,532996	0,061000	-0,078643	-3,080936	0,382204	7,249056	-3,064660	14,031213	1,956833	-4,494474	-0,835432	-91,302732	-123,743454	26,484339	-0,078643	-3,080936	0,382204	-234,604420	3,108787	14,031213	-0,078643	-3,080936	0,382204	-234,604420	3,108787	14,031213
14:35:29,42	0,358057	3,996030	0,228034	-0,056034	-2,532996	0,061000	-0,079490	-3,074449	0,378786	6,984610	-3,099051	14,013800	1,965129	-4,502798	-0,829972	-91,498356	-123,970354	26,563170	-0,079490	-3,074449	0,378786	-234,359660	3,140883	14,013800	-0,079490	-3,074449	0,378786	-234,359660	3,140883	14,013800
14:35:29,47	0,358057	3,996030	0,228034	-0,056034	-2,532996	0,061000	-0,076429	-3,085796	0,384246	7,280315	-2,995856	14,092631	2,227686	-4,646643	-0,704837	-99,093941	-136,670939	28,217257	-0,076429	-3,085796	0,384246	-234,954655	3,003806	14,092631	-0,076429	-3,085796	0,384246	-234,954655	3,003806	14,092631
14:35:29,52	0,357993	4,045994	0,228061	-0,056016	-2,533017	0,061015	-0,083135	-3,385100	0,509382	8,047297	-3,572241	15,746718	2,246727	-4,653252	-0,695706	-99,793463	-137,630906	28,301889	-0,083135	-3,385100	0,509382	-257,683023	2,953842	15,746718	-0,083135	-3,385100	0,509382	-257,683023	2,953842	15,746718
14:35:29,57	0,357993	4,045994	0,228061	-0,056016	-2,533017	0,061015	-0,086931	-3,404894	0,518512	7,895480	-3,895478	15,831350	2,240426	-4,650063	-0,698778	-99,565598	-137,236425	28,245605	-0,086931	-3,404894	0,518512	-259,388686	2,928628	15,831350	-0,086931	-3,404894	0,518512	-259,388686	2,928628	15,831350
14:35:29,62	0,357993	4,045994	0,228061	-0,056016	-2,533017	0,061015	-0,086543	-3,397843	0,515440	7,984385	-3,875205	15,775066	2,233723	-4,647005	-0,697571	-99,456205	-137,039480	28,263885	-0,086543	-3,397843	0,515440	-258,746268	2,918443	15,775066	-0,086543	-3,397843	0,515440	-258,746268	2,918443	15,775066
14:35:29,67	0,357993	4,045994	0,228061	-0,056016	-2,533017	0,061015	-0,085839	-3,390508	0,516647	7,828255	-3,842317	15,793346	2,233960	-4,644913	-0,695630	-99,390511	-136,916385	28,232408	-0,085839	-3,390508	0,516647	-258,326653	2,896043	15,793346	-0,085839	-3,390508	0,516647	-258,326653	2,896043	15,793346
14:35:29,72	0,357993	4,045994	0,228061	-0,056016	-2,533017	0,061015	-0,087770	-3,389668	0,518588	7,924001	-3,947387	15,761869	2,232445	-4,644790	-0,696375	-99,299677	-136,837189	28,224530	-0,087770	-3,389668	0,518588	-258,164930	2,942561	15,761869	-0,087770	-3,389668	0,518588	-258,164930	2,942561	15,761869
14:35:29,77	0,357993	4,045994	0,228061	-0,056016	-2,533017	0,061015	-0,087119	-3,388295	0,517843	7,966593	-3,874448	15,753991	2,231400	-4,647630	-0,697910	-99,267715	-136,766950	28,217094	-0,087119	-3,388295	0,517843	-258,014536	2,964365	15,753991	-0,087119	-3,388295	0,517843	-258,014536	2,964365	15,753991
14:35:29,82	0,357993	4,045994	0,228061	-0,056016	-2,533017	0,061015	-0,084137	-3,388809	0,516308	8,070159	-3,726844	15,746555	2,230232	-4,645366	-0,695994	-99,280181	-136,716356	28,203275	-0,084137	-3,388809	0,516308	-257,951361	2,877914	15,746555	-0,084137	-3,388809	0,516308	-257,951361	2,877914	15,746555
14:35:29,87	0,357993	4,045994	0,228061	-0,056016	-2,533017	0,061015	-0,085513	-3,386666	0,518224	7,996288	-3,834503	15,732736	2,226159	-4,639389	-0,698764	-99,258786	-136,662667	28,167882	-0,085513	-3,386666	0,518224	-257,856979	2,878292	15,732736	-0,085513	-3,386666	0,518224	-257,856979	2,878292	15,732736
14:35:29,92	0,357993	4,045994	0,228061	-0,056016	-2,533017	0,061015	-0,088653	-3,380150	0,515454	7,714634	-4,006080	15,697343	2,229019	-4,644668	-0,700334	-99,223676	-136,642850	28,176898	-0,088653	-3,380150	0,515454	-257,627105	2,953176	15,697343	-0,088653	-3,380150	0,515454	-257,627105	2,953176	15,697343
14:35:29,97	0,357993	4,045994	0,228061	-0,056016	-2,533017	0,061015	-0,085512	-3,385266	0,513884	8,015401	-3,822235	15,706359	2,230419	-4,643164	-0,699850	-99,214326	-136,612807	28,218311	-0,085512	-3,385266	0,513884	-257,727970	2,890430	15,706359	-0,085512	-3,385266	0,513884	-257,727970	2,890430	15,706359
14:35:30,02	0,357993	4,045994	0,228061	-0,056016	-2,533017	0,061015	-0,087514	-3,385726	0,514368	8,070032	-3,933282	15,747771	2,226448	-4,642908	-0,701782	-99,145091	-136,600929	28,199127	-0,087514	-3,385726	0,514368	-257,709476	2,936568	15,747771	-0,087514	-3,385726	0,514368	-257,709476	2,936568	15,747771
14:35:30,07	0,357993	4,045994	0,228061	-0,056016	-2,533017	0,061015	-0,085750	-3,382159	0,512436	7,929467	-3,787522	15,728588	2,229695	-4,646140	-0,696265	-99,181103	-136,554352	28,168642	-0,085750	-3,382159	0,512436	-257,570053	2,943836	15,728588	-0,085750	-3,382159	0,512436	-257,570053	2,943836	15,728588
14:35:30,12	0,357993	4,045994	0,228061	-0,056016	-2,533017	0,061015	-0,084574	-3,386588	0,517953	8,182059	-3,780865	15,698103	2,228242	-4,643989	-0,701432	-99,167365	-136,527770	28,153184	-0,084574	-3,386588	0,517953	-257,665069	2,858206	15,698103	-0,084574	-3,386588	0,517953	-257,665069	2,858206	15,698103
14:35:30,17	0,357993	4,045994	0,228061	-0,056016	-2,533017	0,061015	-0,085711	-3,384254	0,512786	8,090589	-3,841375	15,682645	2,222440	-4,643957	-0,700010	-99,140630	-136,495939	28,143183	-0,085711	-3,384254	0,512786	-257,573332	2,886939	15,682645	-0,085711	-3,384254	0,512786	-257,573332	2,886939	15,682645
14:35:30,22	0,357993	4,045994	0,228061	-0,056016	-2,533017	0,061015	-0,082838	-3,379214	0,514208	7,869440	-3,684724	15,672644	2,226531	-4,643405	-0,700235	-99,153649	-136,480869	28,192369	-0,082838	-3,379214	0,514208	-257,398836	2,818034	15,672644	-0,082838	-3,379214	0,514208	-257,398836	2,818034	15,672644
14:35:30,27	0,357993	4,045994	0,228061	-0,056016	-2,533017	0,061015	-0,085361	-3,382480	0,513983	8,045830	-3,834733	15,721830	2,223176	-4,643509	-0,697725	-99,155409	-136,451845	28,177870	-0,085361	-3,382480	0,513983	-257,478853	2,866085	15,721830	-0,085361	-3,382480	0,513983	-257,478853	2,866085	15,721830
14:35:30,32	0,357993	4,045994	0,228061	-0,056016	-2,533017	0,061015	-0,083593	-3,379627	0,516493	7,921727	-3,758866	15,707331	2,227455	-4,645163	-0,699296	-99,104166	-136,455640	28,192804	-0,083593	-3,379627	0,516493	-257,378992	2,803213	15,707331	-0,083593	-3,379627	0,516493	-257,378992	2,803213	15,707331
14:35:30,37	0,357993	4,045994	0,228061	-0,056016	-2,533017	0,061015	-0,084301	-3,384159	0,514922	8,179726	-3,749377	15,722265	2,226706	-4,642173	-0,703348	-99,091819	-136,409757	28,157358	-0,084301	-3,384159	0,514922	-257,476754	2,868235	15,722265	-0,084301	-3,384159	0,514922	-257,476754	2,868235	15,722265
14:35:30,43	0,357993	4,045994	0,228061	-0,056016	-2,533017	0,061015	-0,086516	-3,382016	0,510870	8,114178	-3,876798	15,686819	2,223163	-4,638876	-0,701432	-99,099337	-136,387560	28,152012	-0,086516	-3,382016	0,510870	-257,374045	2,914681	15,686819	-0,086516	-3,382016	0,510870	-257,374045	2,914681	15,686819
14:35:30,48	0,357993	4,045994	0,228061	-0,056016	-2,533017	0,061015	-0,087600	-3,377298	0,512786	7,884343	-3,950772	15,681472	2,222651	-4,642105	-0,700239	-99,068525	-136,404180	28,149869	-0,087600	-3,377298	0,512786	-257,233573	2,925795	15,681472	-0,087600	-3,377298	0,512786	-257,233573	2,925795	15,681472
14:35:30,53	0,357993	4,045994	0,228061	-0,056016	-2,533017	0,061015	-0,084547	-3,378470	0,513979	7,946269	-3,757033	15,679330	2,225584	-4,642775	-0,700227	-99,083236	-136,378400	28,165782	-0,084547	-3,378470	0,513979	-257,263601	2,879891	15,679330	-0,084547	-3,378470	0,513979	-257,263601	2,879891	15,679330
14:35:30,58	0,357993	4,045994	0,228061	-0,056016	-2,533017	0,061015	-0,085433	-3,381345	0,513991	8,110746	-3,828752	15,695243	2,222680	-4,642445	-0,699442	-99,070390	-136,358693	28,175041	-0,085433	-3,381345	0,513991	-257,324822	2,877748	15,695243	-0,085433	-3,381345	0,513991	-257,324822	2,877748	15,695243
14:35:30,63	0,357993	4,045994	0,228061	-0,056016	-2,533017	0,061015	-0,084267	-3,378665	0,514776	7,994863	-3,766844	15,704502	2,225524	-4,640792	-0,699081	-99,108142	-136,378471	28,165622	-0,084267	-3,378665	0,514776	-257,230305	2,848119	15,704502	-0,084267	-3,378665	0,514776	-257,230305	2,848119	15,704502
14:35:30,68	0,357993	4,045994	0,228061	-0,056016	-2,533017	0,061015	-0,084263	-3,377764	0,510684	7,932017	-3,766622	15,700504	2,222767	-4,643149	-0,698674	-99,039472	-136,352216	28,140458	-0,084263	-3,377764	0,510684	-257,222419	2,848048	15,700504	-0,084263	-3,377764	0,510684	-257,222419	2,848048	15,700504
14:35:30,73	0,357993	4,045994	0,228061	-0,056016	-2,533017	0,061015	-0,083701	-3,379092	0,515544	8,038158	-3,713880	15,669919	2,229453	-4,645793	-0,700637	-99,193347	-136,419364	28,180607	-0,083701	-3,379092	0,515544	-257,220565	2,856659	15,669919	-0,083701	-3,379092	0,515544	-257,220565	2,856659	15,669919
14:35:30,78	0,357993	4,045994	0,228061	-0,056016	-2,533017	0,061015	-0,084754	-3,386204	0,513581	8,272897	-3,868321	15,710068	2,493608	-4,800809	-0,587823	-107,570909	-149,621206	30,009639	-0,084754	-3,386204	0,513581	-257,544124	2,784878	15,710068	-0,084754	-3,386204	0,513581	-257,544124	2,784878	15,710068
14:35:30,83	0,358059	4,095953	0,228036	-0,056028	-2,533010	0,061015	-0,082584	-3,692477	0,626395	8,577205	-4,409747	17,539100	2,515874	-4,810068	-0,575504	-108,262100	-150,875938	30,041784	-0,082584	-3,692477	0,626395	-281,282274	2,073120	17,539100	-0,082584	-3,692477	0,626395	-281,282274	2,073120	17,539100
14:35:30,88	0,358059	4,095953	0,228036	-0,056028	-2,533010	0,061015	-0,085698	-3,716390	0,638714	8,388410	-4,542896	17,571245	2,513464	-4,806065	-0,572297	-108,021855	-150,468809	29,968214	-0,085698	-3,716390	0,638714	-283,348170	2,184418	17,571245	-0,085698	-3,716390	0,638714	-283,348170	2,184418	17,571245
14:35:30,93	0,358059	4,095953	0,228036	-0,056028	-2,533010	0,061015	-0,087960	-3,712302	0,641921	8,648542	-4,656000	17,497675	2,507606	-4,806493	-0,574282	-107,931181	-150,289275	29,953785	-0,087960	-3,712302	0,641921	-282,767133	2,248841	17,497675	-0,087960	-3,712302	0,641921	-282,767133	2,248841	17,497675
14:35:30,98	0,358059	4,095953	0,228036	-0,056028	-2,533010	0,061015	-0,084660	-3,707442	0,639936	8,596662	-4,495669	17,483245	2,504953	-4,802685	-0,572327	-107,840749	-150,143317	29,941912	-0,084660	-3,707442	0,639936	-282,437535	2,150164	17,483245	-0,084660	-3,707442	0,639936	-282,437535	2,150164	17,483245
14:35:31,03	0,358059	4,095953	0,228036	-0,056028	-2,533010	0,061015	-0,086632	-3,703241	0,641891	8,549833	-4,592840	17,471373	2,505358	-4,805021	-0,578714	-107,811627	-150,061985	29,945405	-0,086632	-3,703241	0,641891	-282,154592	2,207742	17,471373	-0,086632	-3,703241	0,641891	-282,154592	2,207742	17,471373
14:35:31,08	0,358059	4,095953	0,228036	-0,056028	-2,533010	0,061015	-0,084811	-3,704759	0,635504	8,713757	-4,513609	17,474866	2,504143	-4,802927	-0,575020	-107,723746	-149,985769	29,908458	-0,084811	-3,704759	0,635504	-282,109818	2,144047	17,474866	-0,084811	-3,704759	0,635504	-282,109818	2,144047	17,474866
14:35:31,13	0,358059	4,095953	0,228036	-0,056028	-2,533010	0,061015	-0,086017	-3,702660	0,639198	8,714569	-4,538349	17,437919	2,498996	-4,804235	-0,575829	-107,739615	-149,947239	29,878981	-0,086017	-3,702660	0,639198	-281,944257	2,214020	17,437919	-0,086017	-3,702660	0,639198	-281,944257	2,214020	17,437919
14:35:31,18	0,358059	4,095953	0,228036	-0,056028	-2,533010	0,061015	-0,082311	-3,698856	0,638389	8,542180	-4,378630	17,408442	2,501227	-4,802967	-0,574634	-107,729823	-149,930375	29,914395	-0,082311	-3,698856	0,638389	-281,818009	2,082794	17,408442	-0,082311	-3,698856	0,638389	-281,818009	2,082794	17,408442
14:35:31,23	0,358059	4,095953	0,228036	-0,056028	-2,533010	0,061015	-0,084524	-3,700155	0,639584	8,629218	-4,493655	17,443856	2,507821	-4,810859	-0,574277	-107,924029	-150,065291	29,931202	-0,084524	-3,700155	0,639584	-281,832926	2,141486	17,443856	-0,084524	-3,700155	0,639584	-281,832926	2,141486	17,443856
14:35:31,28	0,358059	4,095953	0,228036	-0,056028	-2,533010	0,061015	-0,080987	-3,709811	0,639941	8,917386	-4,410451	17,460663	2,762312	-4,962885	-0,459734	-116,226807	-162,665931	31,599596	-0,080987	-3,709811	0,639941	-282,302754	1,947022	17,460663	-0,080987	-3,709811	0,639941	-282,302754	1,947022	17,460663
14:35:31,33	0,357927	4,146018	0,228038	-0,056029	-2,533008	0,061044	-0,076574	-4,006220	0,754484	9,266797	-5,071089	19,129057	2,794648	-4,979395	-0,438714	-117,211986	-164,222240	31,816701	-0,076574	-4,006220	0,754484	-305,221451	0,939994	19,129057	-0,076574	-4,006220	0,754484	-305,221451	0,939994	19,129057
14:35:31,38	0,357927	4,146018	0,228038	-0,056029	-2,533008	0,061044	-0,078444	-4,042479	0,775504	9,311862	-5,243370	19,346162	2,787263	-4,977660	-0,439456	-116,982614	-163,734782	31,750657	-0,078444	-4,042479	0,775504	-308,022702	0,914518	19,346162	-0,078444	-4,042479	0,775504	-308,022702	0,914518	19,346162
14:35:31,43	0,357927	4,146018	0,228038	-0,056029	-2,533008	0,061044	-0,076254	-4,035215	0,774762	9,471021	-5,174575	19,280118	2,784213	-4,976019	-0,444281	-116,858278	-163,541298	31,736022	-0,076254	-4,035215	0,774762	-307,293394	0,811393	19,280118	-0,076254	-4,035215	0,774762	-307,293394	0,811393	19,280118
14:35:31,48	0,357927	4,146018	0,228038	-0,056029	-2,533008	0,061044	-0,076150	-4,031754	0,769937	9,520742	-5,158228	19,265483	2,781571	-4,970359	-0,442002	-116,752670	-163,412196	31,725955	-0,076150	-4,031754	0,769937	-306,971929	0,819573	19,265483	-0,076150	-4,031754	0,769937	-306,971929	0,819573	19,265483
14:35:31,53	0,357927	4,146018	0,228038	-0,056029	-2,533008	0,061044	-0,079731	-4,026635	0,772216	9,419199	-5,317511	19,255416	2,776991	-4,975139	-0,441713	-116,709949	-163,266591	31,720429	-0,079731	-4,026635	0,772216	-306,671684	0,941366	19,255416	-0,079731	-4,026635	0,772216	-306,671684	0,941366	19,255416
14:35:31,58	0,357927	4,146018	0,228038	-0,056029	-2,533008	0,061044	-0,073301	-4,025059	0,772505	9,484684	-5,018958	19,249890	2,779376	-4,968972	-0,440868	-116,683179	-163,270236	31,696624	-0,073301	-4,025059	0,772505	-306,482451	0,735168	19,249890	-0,073301	-4,025059	0,772505	-306,482451	0,735168	19,249890
14:35:31,63	0,357927	4,146018	0,228038	-0,056029	-2,533008	0,061044	-0,079835	-4,024041	0,773350	9,441994	-5,333723	19,226085	2,779038	-4,970210	-0,441317	-116,634934	-163,207166	31,710292	-0,079835	-4,024041	0,773350	-306,445255	0,933326	19,226085	-0,079835	-4,024041	0,773350	-306,445255	0,933326	19,226085
14:35:31,68	0,357927	4,146018	0,228038	-0,056029	-2,533008	0,061044	-0,078593	-4,024367	0,772902	9,537691	-5,258896	19,239753	2,779093	-4,965150	-0,440561	-116,585788	-163,119494	31,681402	-0,078593	-4,024367	0,772902	-306,375153	0,910662	19,239753	-0,078593	-4,024367	0,772902	-306,375153	0,910662	19,239753
14:35:31,73	0,357927	4,146018	0,228038	-0,056029	-2,533008	0,061044	-0,083003	-4,021885	0,773657	9,509089	-5,489505	19,210863	2,777367	-4,970142	-0,442469	-116,574640	-163,117806	31,695999	-0,083003	-4,021885	0,773657	-306,208862	1,026259	19,210863	-0,083003	-4,021885	0,773657	-306,208862	1,026259	19,210863
14:35:31,78	0,357927	4,146018	0,228038	-0,056029	-2,533008	0,061044	-0,077817	-4,022887	0,771749	9,568228	-5,210989	19,225460	2,776253	-4,968577	-0,443635	-116,550709	-163,083470	31,692757	-0,077817	-4,022887	0,771749	-306,228378	0,897623	19,225460	-0,077817	-4,022887	0,771749	-306,228378	0,897623	19,225460
14:35:31,83	0,357927	4,146018	0,228038	-0,056029	-2,533008	0,061044	-0,078615	-4,021139	0,770583	9,519072	-5,248954	19,222218	2,777587	-4,967242	-0,443648	-116,511091	-162,991610	31,656968	-0,078615	-4,021139	0,770583	-306,140374	0,922340	19,222218	-0,078615	-4,021139	0,770583	-306,140374	0,922340	19,222218
14:35:31,88	0,357927	4,146018	0,228038	-0,056029	-2,533008	0,061044	-0,080438	-4,021627	0,770570	9,643798	-5,355367	19,186429	2,775541	-4,968938	-0,443723	-116,500290	-163,007381	31,673961	-0,080438	-4,021627	0,770570	-306,053938	0,959029	19,186429	-0,080438	-4,021627	0,770570	-306,053938	0,959029	19,186429
14:35:31,93	0,357927	4,146018	0,228038	-0,056029	-2,533008	0,061044	-0,077947	-4,020704	0,770495	9,587509	-5,208561	19,203422	2,776578	-4,966476	-0,443551	-116,477492	-162,978127	31,685198	-0,077947	-4,020704	0,770495	-306,037718	0,910240	19,203422	-0,077947	-4,020704	0,770495	-306,037718	0,910240	19,203422
14:35:31,98	0,357927	4,146018	0,228038	-0,056029	-2,533008	0,061044	-0,080597	-4,020370	0,770667	9,606905	-5,341267	19,214659	2,772707	-4,968764	-0,438391	-116,485290	-162,937322	31,654174	-0,080597	-4,020370	0,770667	-305,992149	0,985593	19,214659	-0,080597	-4,020370	0,770667	-305,992149	0,985593	19,214659
14:35:32,03	0,357927	4,146018	0,228038	-0,056029	-2,533008	0,061044	-0,076680	-4,018162	0,775827	9,523507	-5,164747	19,183635	2,775318	-4,968752	-0,446343	-116,490142	-162,925877	31,674417	-0,076680	-4,018162	0,775827	-305,902187	0,854640	19,183635	-0,076680	-4,018162	0,775827	-305,902187	0,854640	19,183635
14:35:32,08	0,357927	4,146018	0,228038	-0,056029	-2,533008	0,061044	-0,077996	-4,020417	0,767875	9,648271	-5,243092	19,203878	2,775420	-4,965320	-0,446338	-116,440579	-162,906640	31,670203	-0,077996	-4,020417	0,767875	-305,954469	0,879583	19,203878	-0,077996	-4,020417	0,767875	-305,954469	0,879583	19,203878
14:35:32,13	0,357927	4,146018	0,228038	-0,056029	-2,533008	0,061044	-0,081019	-4,018790	0,767880	9,605089	-5,366993	19,199664	2,773722	-4,969569	-0,441681	-116,448507	-162,859471	31,643812	-0,081019	-4,018790	0,767880	-305,869901	0,993003	19,199664	-0,081019	-4,018790	0,767880	-305,869901	0,993003	19,199664
14:35:32,18	0,357927	4,146018	0,228038	-0,056029	-2,533008	0,061044	-0,076490	-4,019443	0,772537	9,675947	-5,161945	19,173273	2,774926	-4,965523	-0,445542	-116,407615	-162,878026	31,675026	-0,076490	-4,019443	0,772537	-305,850329	0,842539	19,173273	-0,076490	-4,019443	0,772537	-305,850329	0,842539	19,173273
14:35:32,24	0,357927	4,146018	0,228038	-0,056029	-2,533008	0,061044	-0,080597	-4,018463	0,768676	9,629379	-5,330787	19,204487	2,776597	-4,965109	-0,442264	-116,398475	-162,865026	31,634943	-0,080597	-4,018463	0,768676	-305,819990	0,996050	19,204487	-0,080597	-4,018463	0,768676	-305,819990	0,996050	19,204487
14:35:32,29	0,357927	4,146018	0,228038	-0,056029	-2,533008	0,061044	-0,081791	-4,019703	0,771954	9,709694	-5,391464	19,164404	2,772139	-4,967510	-0,443585	-116,371552	-162,799821	31,665503	-0,081791	-4,019703	0,771954	-305,837024	1,029107	19,164404	-0,081791	-4,019703	0,771954	-305,837024	1,029107	19,164404
14:35:32,34	0,357927	4,146018	0,228038	-0,056029	-2,533008	0,061044	-0,077483	-4,017042	0,770633	9,641249	-5,176726	19,194964	2,773240	-4,965493	-0,444380	-116,396386	-162,811714	31,666350	-0,077483	-4,017042	0,770633	-305,696576	0,905654	19,194964	-0,077483	-4,017042	0,770633	-305,696576	0,905654	19,194964
14:35:32,39	0,357927	4,146018	0,228038	-0,056029	-2,533008	0,061044	-0,079779	-4,016988	0,769838	9,615704	-5,311711	19,195811	2,770354	-4,964532	-0,441661	-116,380562	-162,785522	31,665016	-0,079779	-4,016988	0,769838	-305,717850	0,950954	19,195811	-0,079779	-4,016988	0,769838	-305,717850	0,950954	19,195811
14:35:32,44	0,357927	4,146018	0,228038	-0,056029	-2,533008	0,061044	-0,079169	-4,014008	0,772557	9,491334	-5,279386	19,194477	2,769132	-4,967202	-0,444408	-116,404024	-162,793178	31,632160	-0,079169	-4,014008	0,772557	-305,608283	0,935400	19,194477	-0,079169	-4,014008	0,772557	-305,608283	0,935400	19,194477
14:35:32,49	0,357927	4,146018	0,228038	-0,056029	-2,533008	0,061044	-0,076246	-4,014285	0,769810	9,487374	-5,143868	19,161621	2,770376	-4,965567	-0,443994	-116,379888	-162,756351	31,657523	-0,076246	-4,014285	0,769810	-305,633984	0,841443	19,161621	-0,076246	-4,014285	0,769810	-305,633984	0,841443	19,161621
14:35:32,54	0,357927	4,146018	0,228038	-0,056029	-2,533008	0,061044	-0,078284	-4,014544	0,770224	9,544817	-5,247342	19,186984	2,770605	-4,965463	-0,442594	-116,374562	-162,746991	31,621440	-0,078284	-4,014544	0,770224	-305,596893	0,897932	19,186984	-0,078284	-4,014544	0,770224	-305,596893	0,897932	19,186984
14:35:32,59	0,357927	4,146018	0,228038	-0,056029	-2,533008	0,061044	-0,078489	-4,014691	0,771624	9,563214	-5,258057	19,150901	2,770392	-4,968181	-0,446351	-116,380445	-162,756344	31,610127	-0,078489	-4,014691	0,771624	-305,590011	0,903291	19,150901	-0,078489	-4,014691	0,771624	-305,590011	0,903291	19,150901
14:35:32,64	0,357927	4,146018	0,228038	-0,056029	-2,533008	0,061044	-0,076028	-4,015866	0,767867	9,613259	-5,130506	19,139588	2,784118	-4,971880	-0,447107	-116,492999	-162,991316	31,659337	-0,076028	-4,015866	0,767867	-305,632184	0,837658	19,139588	-0,076028	-4,015866	0,767867	-305,632184	0,837658	19,139588
14:35:32,69	0,357927	4,146018	0,228038	-0,056029	-2,533008	0,061044	-0,079687	-4,029602	0,767111	10,067774	-5,300767	19,188798	3,053339	-5,128128	-0,310603	-125,126843	-176,510826	33,469527	-0,079687	-4,029602	0,767111	-306,255963	0,954634	19,188798	-0,079687	-4,029602	0,767111	-306,255963	0,954634	19,188798
14:35:32,74	0,357944	4,196043	0,228019	-0,056034	-2,533018	0,061001	-0,078983	-4,340878	0,903615	10,228979	-5,981528	20,998988	3,081540	-5,143150	-0,279719	-126,058452	-177,913511	33,608195	-0,078983	-4,340878	0,903615	-330,529937	0,218608	20,998988	-0,078983	-4,340878	0,903615	-330,529937	0,218608	20,998988
14:35:32,79	0,357944	4,196043	0,228019	-0,056034	-2,533018	0,061001	-0,080074	-4,372811	0,934499	10,208958	-6,143730	21,137655	3,071442	-5,138520	-0,285467	-125,741996	-177,499735	33,572185	-0,080074	-4,372811	0,934499	-333,056740	0,142074	21,137655	-0,080074	-4,372811	0,934499	-333,056740	0,142074	21,137655
14:35:32,84	0,357944	4,196043	0,228019	-0,056034	-2,533018	0,061001	-0,079035	-4,361752	0,928751	10,150448	-6,022513	21,101645	3,069995	-5,138423	-0,281960	-125,661416	-177,333705	33,539178	-0,079035	-4,361752	0,928751	-332,247102	0,181702	21,101645	-0,079035	-4,361752	0,928751	-332,247102	0,181702	21,101645
14:35:32,89	0,357944	4,196043	0,228019	-0,056034	-2,533018	0,061001	-0,078395	-4,360450	0,932258	10,266815	-6,002498	21,068638	3,069152	-5,134580	-0,285050	-125,548567	-177,169885	33,521344	-0,078395	-4,360450	0,932258	-332,028521	0,151529	21,068638	-0,078395	-4,360450	0,932258	-332,028521	0,151529	21,068638
14:35:32,94	0,357944	4,196043	0,228019	-0,056034	-2,533018	0,061001	-0,081302	-4,357798	0,929168	10,327218	-6,137831	21,050805	3,072322	-5,134703	-0,282697	-125,493131	-177,046854	33,509278	-0,081302	-4,357798	0,929168	-331,759951	0,244378	21,050805	-0,081302	-4,357798	0,929168	-331,759951	0,244378	21,050805
14:35:32,99	0,357944	4,196043	0,228019	-0,056034	-2,533018	0,061001	-0,082781	-4,360605	0,931521	10,607451	-6,228226	21,038739	3,063581	-5,129231	-0,286625	-125,462868	-176,952562	33,484608	-0,082781	-4,360605	0,931521	-331,700072	0,270056	21,038739	-0,082781	-4,360605	0,931521	-331,700072	0,270056	21,038739
14:35:33,04	0,357944	4,196043	0,228019	-0,056034	-2,533018	0,061001	-0,083149	-4,350299	0,927593	10,168319	-6,268306	21,014069	3,064872	-5,133723	-0,281550	-125,449383	-176,905582	33,477597	-0,083149	-4,350299	0,927593	-331,330168	0,258874	21,014069	-0,083149	-4,350299	0,927593	-331,330168	0,258874	21,014069
14:35:33,09	0,357944	4,196043	0,228019	-0,056034	-2,533018	0,061001	-0,079904	-4,353663	0,932668	10,390668	-6,111369	21,007058	3,059664	-5,131170	-0,282322	-125,415277	-176,849536	33,488681	-0,079904	-4,353663	0,932668	-331,371881	0,161065	21,007058	-0,079904	-4,353663	0,932668	-331,371881	0,161065	21,007058
14:35:33,14	0,357944	4,196043	0,228019	-0,056034	-2,533018	0,061001	-0,079511	-4,347877	0,931896	10,155366	-6,089465	21,018142	3,076509	-5,140876	-0,282097	-125,852966	-177,336089	33,577042	-0,079511	-4,347877	0,931896	-331,152952	0,152187	21,018142	-0,079511	-4,347877	0,931896	-331,152952	0,152187	21,018142
14:35:33,19	0,357944	4,196043	0,228019	-0,056034	-2,533018	0,061001	-0,079528	-4,367318	0,932121	10,526087	-6,226080	21,106503	3,347482	-5,281374	-0,144512	-133,595383	-190,787966	35,289757	-0,079528	-4,367318	0,932121	-332,308350	0,016844	21,106503	-0,079528	-4,367318	0,932121	-332,308350	0,016844	21,106503
14:35:33,24	0,358005	4,245992	0,228035	-0,056027	-2,533021	0,061001	-0,093340	-4,672236	1,069706	10,860953	-6,923503	22,819218	3,377030	-5,293553	-0,128246	-134,345388	-192,178308	35,449019	-0,093340	-4,672236	1,069706	-355,909548	0,403679	22,819218	-0,093340	-4,672236	1,069706	-355,909548	0,403679	22,819218
14:35:33,29	0,358005	4,245992	0,228035	-0,056027	-2,533021	0,061001	-0,097566	-4,703915	1,085972	10,929194	-7,097620	22,978480	3,368013	-5,287782	-0,130082	-134,021091	-191,722036	35,446182	-0,097566	-4,703915	1,085972	-358,328117	0,561321	22,978480	-0,097566	-4,703915	1,085972	-358,328117	0,561321	22,978480
14:35:33,34	0,358005	4,245992	0,228035	-0,056027	-2,533021	0,061001	-0,098055	-4,693221	1,084136	10,930400	-7,070351	22,975643	3,363771	-5,288483	-0,127761	-133,900422	-191,486939	35,363010	-0,098055	-4,693221	1,084136	-357,487436	0,627003	22,975643	-0,098055	-4,693221	1,084136	-357,487436	0,627003	22,975643
14:35:33,39	0,358005	4,245992	0,228035	-0,056027	-2,533021	0,061001	-0,095328	-4,689897	1,086457	11,021509	-6,941546	22,892471	3,364323	-5,286939	-0,129960	-133,820456	-191,360935	35,327511	-0,095328	-4,689897	1,086457	-357,135428	0,541667	22,892471	-0,095328	-4,689897	1,086457	-357,135428	0,541667	22,892471
14:35:33,44	0,358005	4,245992	0,228035	-0,056027	-2,533021	0,061001	-0,096941	-4,689603	1,084258	11,155324	-7,019194	22,856972	3,364303	-5,286378	-0,125800	-133,738842	-191,256913	35,300097	-0,096941	-4,689603	1,084258	-356,978529	0,590674	22,856972	-0,096941	-4,689603	1,084258	-356,978529	0,590674	22,856972
14:35:33,49	0,358005	4,245992	0,228035	-0,056027	-2,533021	0,061001	-0,097417	-4,689305	1,088418	11,270705	-7,025265	22,829558	3,356104	-5,286719	-0,134731	-133,741420	-191,129297	35,327559	-0,097417	-4,689305	1,088418	-356,839732	0,621950	22,829558	-0,097417	-4,689305	1,088418	-356,839732	0,621950	22,829558
14:35:33,54	0,358005	4,245992	0,228035	-0,056027	-2,533021	0,061001	-0,093022	-4,682375	1,079487	11,019585	-6,862778	22,857020	3,359267	-5,280086	-0,128515	-133,660276	-191,061700	35,307258	-0,093022	-4,682375	1,079487	-356,546862	0,439448	22,857020	-0,093022	-4,682375	1,079487	-356,546862	0,439448	22,857020
14:35:33,59	0,358005	4,245992	0,228035	-0,056027	-2,533021	0,061001	-0,100347	-4,681799	1,085703	11,088720	-7,207218	22,836718	3,355819	-5,280432	-0,131229	-133,633820	-191,010245	35,304793	-0,100347	-4,681799	1,085703	-356,432473	0,670042	22,836718	-0,100347	-4,681799	1,085703	-356,432473	0,670042	22,836718
14:35:33,64	0,358005	4,245992	0,228035	-0,056027	-2,533021	0,061001	-0,098324	-4,678985	1,082989	11,000221	-7,104843	22,834254	3,356936	-5,283561	-0,128775	-133,622800	-190,962730	35,310494	-0,098324	-4,678985	1,082989	-356,300132	0,613619	22,834254	-0,098324	-4,678985	1,082989	-356,300132	0,613619	22,834254
14:35:33,69	0,358005	4,245992	0,228035	-0,056027	-2,533021	0,061001	-0,096172	-4,681517	1,085443	11,178536	-7,007151	22,839955	3,357187	-5,278488	-0,132784	-133,568768	-190,931435	35,274204	-0,096172	-4,681517	1,085443	-356,320567	0,542375	22,839955	-0,096172	-4,681517	1,085443	-356,320567	0,542375	22,839955
14:35:33,74	0,358005	4,245992	0,228035	-0,056027	-2,533021	0,061001	-0,100691	-4,679198	1,081434	11,112034	-7,210998	22,803665	3,359011	-5,279363	-0,132780	-133,550175	-190,919883	35,260030	-0,100691	-4,679198	1,081434	-356,204980	0,693278	22,803665	-0,100691	-4,679198	1,081434	-356,204980	0,693278	22,803665
14:35:33,79	0,358005	4,245992	0,228035	-0,056027	-2,533021	0,061001	-0,100846	-4,681215	1,081438	11,236254	-7,208690	22,789491	3,354961	-5,283385	-0,130208	-133,544584	-190,867788	35,301175	-0,100846	-4,681215	1,081438	-356,239147	0,707690	22,789491	-0,100846	-4,681215	1,081438	-356,239147	0,707690	22,789491
14:35:33,84	0,358005	4,245992	0,228035	-0,056027	-2,533021	0,061001	-0,095338	-4,679719	1,084010	11,206343	-6,943500	22,830636	3,353771	-5,280232	-0,132367	-133,537286	-190,873303	35,289175	-0,095338	-4,679719	1,084010	-356,151577	0,540532	22,830636	-0,095338	-4,679719	1,084010	-356,151577	0,540532	22,830636
14:35:33,89	0,358005	4,245992	0,228035	-0,056027	-2,533021	0,061001	-0,097473	-4,677111	1,081851	11,069637	-7,045458	22,818636	3,356784	-5,280855	-0,131211	-133,529021	-190,828118	35,261192	-0,097473	-4,677111	1,081851	-356,083611	0,606196	22,818636	-0,097473	-4,677111	1,081851	-356,083611	0,606196	22,818636
14:35:33,94	0,358005	4,245992	0,228035	-0,056027	-2,533021	0,061001	-0,098440	-4,680032	1,083007	11,264773	-7,111173	22,790653	3,352901	-5,281421	-0,134610	-133,500759	-190,773077	35,251864	-0,098440	-4,680032	1,083007	-356,117744	0,616385	22,790653	-0,098440	-4,680032	1,083007	-356,117744	0,616385	22,790653
14:35:33,99	0,358005	4,245992	0,228035	-0,056027	-2,533021	0,061001	-0,096008	-4,676953	1,079608	11,166447	-6,987747	22,781325	3,355635	-5,279121	-0,134728	-133,521467	-190,784139	35,245341	-0,096008	-4,676953	1,079608	-355,974344	0,548889	22,781325	-0,096008	-4,676953	1,079608	-355,974344	0,548889	22,781325
14:35:34,04	0,358005	4,245992	0,228035	-0,056027	-2,533021	0,061001	-0,099367	-4,678170	1,079490	11,209809	-7,174831	22,774802	3,351687	-5,279305	-0,131219	-133,471320	-190,716933	35,234443	-0,099367	-4,678170	1,079490	-356,026534	0,625506	22,774802	-0,099367	-4,678170	1,079490	-356,026534	0,625506	22,774802
14:35:34,09	0,358005	4,245992	0,228035	-0,056027	-2,533021	0,061001	-0,097234	-4,674844	1,082999	11,120117	-7,054061	22,763904	3,353429	-5,278666	-0,133112	-133,474560	-190,702128	35,304330	-0,097234	-4,674844	1,082999	-355,855113	0,578792	22,763904	-0,097234	-4,674844	1,082999	-355,855113	0,578792	22,763904
14:35:34,15	0,358005	4,245992	0,228035	-0,056027	-2,533021	0,061001	-0,098658	-4,676033	1,081106	11,193148	-7,138329	22,833791	3,351736	-5,277379	-0,133518	-133,428623	-190,736533	35,264140	-0,098658	-4,676033	1,081106	-355,875420	0,606325	22,833791	-0,098658	-4,676033	1,081106	-355,875420	0,606325	22,833791
14:35:34,20	0,358005	4,245992	0,228035	-0,056027	-2,533021	0,061001	-0,098926	-4,673923	1,080700	11,076601	-7,095276	22,793601	3,354739	-5,278113	-0,131938	-133,415215	-190,707478	35,278918	-0,098926	-4,673923	1,080700	-355,826332	0,670410	22,793601	-0,098926	-4,673923	1,080700	-355,826332	0,670410	22,793601
14:35:34,25	0,358005	4,245992	0,228035	-0,056027	-2,533021	0,061001	-0,099792	-4,676890	1,082280	11,262772	-7,143224	22,808378	3,354749	-5,277261	-0,132738	-133,417100	-190,684882	35,256050	-0,099792	-4,676890	1,082280	-355,873102	0,690444	22,808378	-0,099792	-4,676890	1,082280	-355,873102	0,690444	22,808378
14:35:34,30	0,358005	4,245992	0,228035	-0,056027	-2,533021	0,061001	-0,100536	-4,676473	1,081480	11,259724	-7,194823	22,785511	3,348940	-5,277268	-0,131170	-133,394439	-190,645437	35,269657	-0,100536	-4,676473	1,081480	-355,843430	0,697220	22,785511	-0,100536	-4,676473	1,081480	-355,843430	0,697220	22,785511
14:35:34,35	0,358005	4,245992	0,228035	-0,056027	-2,533021	0,061001	-0,097624	-4,671446	1,083048	11,043778	-7,043520	22,799118	3,355401	-5,270126	-0,132176	-133,386207	-190,641720	35,249465	-0,097624	-4,671446	1,083048	-355,664706	0,619967	22,799118	-0,097624	-4,671446	1,083048	-355,664706	0,619967	22,799118
14:35:34,40	0,358005	4,245992	0,228035	-0,056027	-2,533021	0,061001	-0,107040	-4,673470	1,082042	11,156383	-7,527881	22,778926	3,350772	-5,276606	-0,134656	-133,363444	-190,624322	35,267706	-0,107040	-4,673470	1,082042	-355,711019	0,874761	22,778926	-0,107040	-4,673470	1,082042	-355,711019	0,874761	22,778926
14:35:34,45	0,358005	4,245992	0,228035	-0,056027	-2,533021	0,061001	-0,099114	-4,672701	1,079562	11,142834	-7,104700	22,797167	3,351340	-5,278242	-0,136598	-133,370961	-190,633413	35,263684	-0,099114	-4,672701	1,079562	-355,664187	0,675728	22,797167	-0,099114	-4,672701	1,079562	-355,664187	0,675728	22,797167
14:35:34,50	0,358005	4,245992	0,228035	-0,056027	-2,533021	0,061001	-0,097981	-4,674011	1,077620	11,199332	-7,047782	22,793145	3,354255	-5,277613	-0,137397	-133,390980	-190,614267	35,246205	-0,097981	-4,674011	1,077620	-355,710539	0,643757	22,793145	-0,097981	-4,674011	1,077620	-355,710539	0,643757	22,793145
14:35:34,55	0,358005	4,245992	0,228035	-0,056027	-2,533021	0,061001	-0,099983	-4,676221	1,076821	11,320819	-7,178790	22,775666	3,354344	-5,282997	-0,135574	-133,515143	-190,775548	35,258592	-0,099983	-4,676221	1,076821	-355,762530	0,669898	22,775666	-0,099983	-4,676221	1,076821	-355,762530	0,669898	22,775666
14:35:34,60	0,358005	4,245992	0,228035	-0,056027	-2,533021	0,061001	-0,095366	-4,678990	1,078644	11,263067	-6,965559	22,788053	3,651038	-5,439878	0,017855	-142,238246	-205,351740	37,210688	-0,095366	-4,678990	1,078644	-356,037670	0,520641	22,788053	-0,095366	-4,678990	1,078644	-356,037670	0,520641	22,788053
14:35:34,65	0,357993	4,296032	0,228052	-0,056019	-2,533012	0,061016	-0,107850	-5,014375	1,232073	11,718196	-7,881071	24,740149	3,681364	-5,449929	0,050281	-143,074861	-206,733374	37,299558	-0,107850	-5,014375	1,232073	-381,910275	0,585144	24,740149	-0,107850	-5,014375	1,232073	-381,910275	0,585144	24,740149
14:35:34,70	0,357993	4,296032	0,228052	-0,056019	-2,533012	0,061016	-0,114308	-5,045664	1,264499	11,730357	-8,250625	24,829019	3,674730	-5,445122	0,048847	-142,726382	-206,323300	37,290170	-0,114308	-5,045664	1,264499	-384,354255	0,722583	24,829019	-0,114308	-5,045664	1,264499	-384,354255	0,722583	24,829019
14:35:34,75	0,357993	4,296032	0,228052	-0,056019	-2,533012	0,061016	-0,115154	-5,037515	1,263065	11,835985	-8,197842	24,819631	3,670647	-5,441214	0,049032	-142,593597	-206,053477	37,228167	-0,115154	-5,037515	1,263065	-383,608934	0,841745	24,819631	-0,115154	-5,037515	1,263065	-383,608934	0,841745	24,819631
14:35:34,80	0,357993	4,296032	0,228052	-0,056019	-2,533012	0,061016	-0,116496	-5,032025	1,263250	11,850578	-8,287550	24,757628	3,664230	-5,440146	0,044184	-142,535775	-205,903980	37,225882	-0,116496	-5,032025	1,263250	-383,163386	0,857396	24,757628	-0,116496	-5,032025	1,263250	-383,163386	0,857396	24,757628
14:35:34,85	0,357993	4,296032	0,228052	-0,056019	-2,533012	0,061016	-0,114213	-5,025934	1,258402	11,692236	-8,193492	24,755343	3,666841	-5,440369	0,047721	-142,452108	-205,826918	37,220911	-0,114213	-5,025934	1,258402	-382,843601	0,772216	24,755343	-0,114213	-5,025934	1,258402	-382,843601	0,772216	24,755343
14:35:34,90	0,357993	4,296032	0,228052	-0,056019	-2,533012	0,061016	-0,115326	-5,028306	1,261939	11,924145	-8,217437	24,750372	3,665215	-5,441806	0,046857	-142,376107	-205,728791	37,226535	-0,115326	-5,028306	1,261939	-382,797885	0,835635	24,750372	-0,115326	-5,028306	1,261939	-382,797885	0,835635	24,750372
14:35:34,95	0,357993	4,296032	0,228052	-0,056019	-2,533012	0,061016	-0,113268	-5,027617	1,261075	12,011274	-8,093693	24,755996	3,656547	-5,436188	0,045354	-142,359930	-205,653318	37,162819	-0,113268	-5,027617	1,261075	-382,656634	0,797866	24,755996	-0,113268	-5,027617	1,261075	-382,656634	0,797866	24,755996
14:35:35,00	0,357993	4,296032	0,228052	-0,056019	-2,533012	0,061016	-0,113799	-5,017301	1,259572	11,548309	-8,145032	24,692280	3,660812	-5,440929	0,045402	-142,313807	-205,632643	37,163012	-0,113799	-5,017301	1,259572	-382,309818	0,788211	24,692280	-0,113799	-5,017301	1,259572	-382,309818	0,788211	24,692280
14:35:35,05	0,357993	4,296032	0,228052	-0,056019	-2,533012	0,061016	-0,111826	-5,023365	1,259620	11,904609	-8,012804	24,692473	3,673751	-5,442396	0,051270	-142,460334	-206,033461	37,266410	-0,111826	-5,023365	1,259620	-382,429550	0,765519	24,692473	-0,111826	-5,023365	1,259620	-382,429550	0,765519	24,692473
14:35:35,10	0,357993	4,296032	0,228052	-0,056019	-2,533012	0,061016	-0,117025	-5,035304	1,265488	12,105061	-8,209653	24,795871	3,952297	-5,606046	0,213678	-151,623876	-219,916893	39,152040	-0,117025	-5,035304	1,265488	-383,166319	0,976813	24,795871	-0,117025	-5,035304	1,265488	-383,166319	0,976813	24,795871
14:35:35,15	0,358052	4,346039	0,228023	-0,056032	-2,533015	0,061001	-0,114573	-5,358357	1,427896	12,298653	-9,076279	26,681501	3,984096	-5,620933	0,236091	-152,324588	-221,271419	39,250857	-0,114573	-5,358357	1,427896	-408,332397	-0,082311	26,681501	-0,114573	-5,358357	1,427896	-408,332397	-0,082311	26,681501
14:35:35,20	0,358052	4,346039	0,228023	-0,056032	-2,533015	0,061001	-0,117580	-5,393339	1,450309	12,594297	-9,162228	26,780318	3,974463	-5,618328	0,231845	-152,048926	-220,754139	39,159305	-0,117580	-5,393339	1,450309	-410,782824	0,067811	26,780318	-0,117580	-5,393339	1,450309	-410,782824	0,067811	26,780318
14:35:35,25	0,358052	4,346039	0,228023	-0,056032	-2,533015	0,061001	-0,115020	-5,383695	1,446064	12,678596	-9,048990	26,688766	3,969515	-5,612986	0,230324	-151,952370	-220,500438	39,186683	-0,115020	-5,383695	1,446064	-409,941439	-0,019953	26,688766	-0,115020	-5,383695	1,446064	-409,941439	-0,019953	26,688766
14:35:35,30	0,358052	4,346039	0,228023	-0,056032	-2,533015	0,061001	-0,117172	-5,376739	1,444542	12,584869	-9,204158	26,716144	3,970026	-5,609774	0,229186	-151,774325	-220,315953	39,133878	-0,117172	-5,376739	1,444542	-409,489113	-0,006138	26,716144	-0,117172	-5,376739	1,444542	-409,489113	-0,006138	26,716144
14:35:35,35	0,358052	4,346039	0,228023	-0,056032	-2,533015	0,061001	-0,120210	-5,375575	1,443404	12,773147	-9,300149	26,663339	3,969861	-5,610007	0,232130	-151,709674	-220,216837	39,131304	-0,120210	-5,375575	1,443404	-409,209483	0,136299	26,663339	-0,120210	-5,375575	1,443404	-409,209483	0,136299	26,663339
14:35:35,40	0,358052	4,346039	0,228023	-0,056032	-2,533015	0,061001	-0,119925	-5,375548	1,446348	12,889916	-9,278908	26,660765	3,968033	-5,611525	0,228805	-151,669598	-220,162741	39,074351	-0,119925	-5,375548	1,446348	-409,090610	0,135183	26,660765	-0,119925	-5,375548	1,446348	-409,090610	0,135183	26,660765
14:35:35,45	0,358052	4,346039	0,228023	-0,056032	-2,533015	0,061001	-0,117697	-5,374724	1,443023	12,913971	-9,155388	26,603811	3,966718	-5,608050	0,231163	-151,618754	-220,075979	39,100897	-0,117697	-5,374724	1,443023	-409,001896	0,083798	26,603811	-0,117697	-5,374724	1,443023	-409,001896	0,083798	26,603811
14:35:35,50	0,358052	4,346039	0,228023	-0,056032	-2,533015	0,061001	-0,120048	-5,371848	1,445381	12,864960	-9,276989	26,630358	3,961317	-5,609887	0,231958	-151,572239	-219,968896	39,096103	-0,120048	-5,371848	1,445381	-408,825113	0,146751	26,630358	-0,120048	-5,371848	1,445381	-408,825113	0,146751	26,630358
14:35:35,55	0,358052	4,346039	0,228023	-0,056032	-2,533015	0,061001	-0,115757	-5,368089	1,446176	12,785465	-9,067109	26,625564	3,960751	-5,604659	0,229626	-151,548684	-219,947135	39,113190	-0,115757	-5,368089	1,446176	-408,609494	0,019777	26,625564	-0,115757	-5,368089	1,446176	-408,609494	0,019777	26,625564
14:35:35,60	0,358052	4,346039	0,228023	-0,056032	-2,533015	0,061001	-0,120001	-5,364985	1,443844	12,654683	-9,278291	26,642651	3,959657	-5,607086	0,229240	-151,531572	-219,906088	39,094635	-0,120001	-5,364985	1,443844	-408,496617	0,141769	26,642651	-0,120001	-5,364985	1,443844	-408,496617	0,141769	26,642651
14:35:35,65	0,358052	4,346039	0,228023	-0,056032	-2,533015	0,061001	-0,117352	-5,365251	1,443458	12,712630	-9,146277	26,624095	3,959208	-5,603724	0,231931	-151,493703	-219,832300	39,051787	-0,117352	-5,365251	1,443458	-408,459568	0,065881	26,624095	-0,117352	-5,365251	1,443458	-408,459568	0,065881	26,624095
14:35:35,70	0,358052	4,346039	0,228023	-0,056032	-2,533015	0,061001	-0,120039	-5,363181	1,446149	12,687823	-9,290099	26,581248	3,958635	-5,608675	0,228831	-151,493682	-219,835971	39,038186	-0,120039	-5,363181	1,446149	-408,321874	0,132987	26,581248	-0,120039	-5,363181	1,446149	-408,321874	0,132987	26,581248
14:35:35,75	0,358052	4,346039	0,228023	-0,056032	-2,533015	0,061001	-0,115466	-5,365160	1,443049	12,787564	-9,050407	26,567647	3,958672	-5,605474	0,229224	-151,490905	-219,764757	39,060062	-0,115466	-5,365160	1,443049	-408,377488	0,013635	26,567647	-0,115466	-5,365160	1,443049	-408,377488	0,013635	26,567647
14:35:35,80	0,358052	4,346039	0,228023	-0,056032	-2,533015	0,061001	-0,118256	-5,363592	1,443442	12,769102	-9,228699	26,589523	3,956958	-5,604464	0,228064	-151,463667	-219,756931	39,060592	-0,118256	-5,363592	1,443442	-408,272880	0,054374	26,589523	-0,118256	-5,363592	1,443442	-408,272880	0,054374	26,589523
14:35:35,85	0,358052	4,346039	0,228023	-0,056032	-2,533015	0,061001	-0,118273	-5,361603	1,442282	12,686063	-9,209949	26,590053	3,956462	-5,601282	0,228444	-151,426601	-219,722065	39,046947	-0,118273	-5,361603	1,442282	-408,199771	0,074521	26,590053	-0,118273	-5,361603	1,442282	-408,199771	0,074521	26,590053
14:35:35,90	0,358052	4,346039	0,228023	-0,056032	-2,533015	0,061001	-0,120781	-5,359582	1,442662	12,629696	-9,325685	26,576408	3,956007	-5,604030	0,231202	-151,393993	-219,667295	39,060738	-0,120781	-5,359582	1,442662	-408,097485	0,155644	26,576408	-0,120781	-5,359582	1,442662	-408,097485	0,155644	26,576408
14:35:35,95	0,358052	4,346039	0,228023	-0,056032	-2,533015	0,061001	-0,118174	-5,360562	1,445420	12,744398	-9,189260	26,590198	3,954804	-5,606169	0,229240	-151,403591	-219,687932	39,031773	-0,118174	-5,360562	1,445420	-408,059722	0,087409	26,590198	-0,118174	-5,360562	1,445420	-408,059722	0,087409	26,590198
14:35:36,00	0,358052	4,346039	0,228023	-0,056032	-2,533015	0,061001	-0,115720	-5,360590	1,443458	12,723196	-9,059631	26,561234	3,955520	-5,602700	0,228872	-151,354226	-219,625910	39,048650	-0,115720	-5,360590	1,443458	-408,083142	0,024377	26,561234	-0,115720	-5,360590	1,443458	-408,083142	0,024377	26,561234
14:35:36,06	0,358052	4,346039	0,228023	-0,056032	-2,533015	0,061001	-0,119082	-5,359476	1,443090	12,743629	-9,222735	26,578111	3,956030	-5,606724	0,231187	-151,394832	-219,667199	39,026446	-0,119082	-5,359476	1,443090	-407,975209	0,125220	26,578111	-0,119082	-5,359476	1,443090	-407,975209	0,125220	26,578111
14:35:36,11	0,358052	4,346039	0,228023	-0,056032	-2,533015	0,061001	-0,115852	-5,361929	1,445405	12,815120	-9,069290	26,555907	3,956131	-5,600857	0,227321	-151,340355	-219,612477	39,055105	-0,115852	-5,361929	1,445405	-408,096271	0,025101	26,555907	-0,115852	-5,361929	1,445405	-408,096271	0,025101	26,555907
14:35:36,16	0,358052	4,346039	0,228023	-0,056032	-2,533015	0,061001	-0,120984	-5,359082	1,441539	12,741753	-9,316330	26,584566	3,955578	-5,601762	0,226529	-151,333168	-219,596883	39,026712	-0,120984	-5,359082	1,441539	-407,946221	0,180913	26,584566	-0,120984	-5,359082	1,441539	-407,946221	0,180913	26,584566
14:35:36,21	0,358052	4,346039	0,228023	-0,056032	-2,533015	0,061001	-0,119923	-5,359057	1,440747	12,757506	-9,262756	26,556173	3,953871	-5,603780	0,228948	-151,358394	-219,591851	39,063020	-0,119923	-5,359057	1,440747	-407,928436	0,151236	26,556173	-0,119923	-5,359057	1,440747	-407,928436	0,151236	26,556173
14:35:36,26	0,358052	4,346039	0,228023	-0,056032	-2,533015	0,061001	-0,117322	-5,358587	1,443166	12,724829	-9,151847	26,592481	3,955607	-5,603827	0,227318	-151,325519	-219,599993	39,025753	-0,117322	-5,358587	1,443166	-407,924246	0,057938	26,592481	-0,117322	-5,358587	1,443166	-407,924246	0,057938	26,592481
14:35:36,31	0,358052	4,346039	0,228023	-0,056032	-2,533015	0,061001	-0,118149	-5,360115	1,441536	12,813651	-9,162328	26,555213	3,952123	-5,600403	0,229620	-151,315521	-219,555121	39,006212	-0,118149	-5,360115	1,441536	-407,955341	0,112405	26,555213	-0,118149	-5,360115	1,441536	-407,955341	0,112405	26,555213
14:35:36,36	0,358052	4,346039	0,228023	-0,056032	-2,533015	0,061001	-0,119373	-5,355385	1,443838	12,611570	-9,239729	26,535673	3,950333	-5,601353	0,227710	-151,320043	-219,553606	39,050625	-0,119373	-5,355385	1,443838	-407,786148	0,131051	26,535673	-0,119373	-5,355385	1,443838	-407,786148	0,131051	26,535673
14:35:36,41	0,358052	4,346039	0,228023	-0,056032	-2,533015	0,061001	-0,117655	-5,354310	1,441928	12,554713	-9,155088	26,580086	3,955141	-5,601829	0,230062	-151,288346	-219,535754	39,045356	-0,117655	-5,354310	1,441928	-407,758604	0,080861	26,580086	-0,117655	-5,354310	1,441928	-407,758604	0,080861	26,580086
14:35:36,46	0,358052	4,346039	0,228023	-0,056032	-2,533015	0,061001	-0,119647	-5,358711	1,444280	12,814911	-9,240126	26,574816	3,953911	-5,601699	0,226530	-151,310512	-219,530607	39,018633	-0,119647	-5,358711	1,444280	-407,843941	0,152162	26,574816	-0,119647	-5,358711	1,444280	-407,843941	0,152162	26,574816
14:35:36,51	0,358052	4,346039	0,228023	-0,056032	-2,533015	0,061001	-0,119145	-5,357581	1,440748	12,749506	-9,235780	26,548094	3,954033	-5,601729	0,230423	-151,270845	-219,507842	39,002067	-0,119145	-5,357581	1,440748	-407,820612	0,117084	26,548094	-0,119145	-5,357581	1,440748	-407,820612	0,117084	26,548094
14:35:36,56	0,358052	4,346039	0,228023	-0,056032	-2,533015	0,061001	-0,119180	-5,357702	1,444641	12,795352	-9,214648	26,531528	3,951692	-5,599707	0,228875	-151,256042	-219,500655	39,017518	-0,119180	-5,357702	1,444641	-407,784273	0,140990	26,531528	-0,119180	-5,357702	1,444641	-407,784273	0,140990	26,531528
14:35:36,61	0,358052	4,346039	0,228023	-0,056032	-2,533015	0,061001	-0,119760	-5,354664	1,443093	12,650981	-9,235599	26,546979	3,950528	-5,603514	0,228472	-151,273482	-219,469262	38,989111	-0,119760	-5,354664	1,443093	-407,690130	0,165596	26,546979	-0,119760	-5,354664	1,443093	-407,690130	0,165596	26,546979
14:35:36,66	0,358052	4,346039	0,228023	-0,056032	-2,533015	0,061001	-0,115881	-5,355559	1,442690	12,716000	-9,064657	26,518572	3,949936	-5,601790	0,232007	-151,277083	-219,447060	39,050849	-0,115881	-5,355559	1,442690	-407,695386	0,031985	26,518572	-0,115881	-5,355559	1,442690	-407,695386	0,031985	26,518572
14:35:36,71	0,358052	4,346039	0,228023	-0,056032	-2,533015	0,061001	-0,117078	-5,354185	1,446225	12,661959	-9,141154	26,580310	3,952391	-5,603005	0,226983	-151,220513	-219,460974	39,043432	-0,117078	-5,354185	1,446225	-407,641538	0,049503	26,580310	-0,117078	-5,354185	1,446225	-407,641538	0,049503	26,580310
14:35:36,76	0,358052	4,346039	0,228023	-0,056032	-2,533015	0,061001	-0,117254	-5,356918	1,441201	12,820345	-9,094322	26,572893	3,954166	-5,599983	0,231210	-151,229209	-219,443080	38,998671	-0,117254	-5,356918	1,441201	-407,697745	0,110096	26,572893	-0,117254	-5,356918	1,441201	-407,697745	0,110096	26,572893
14:35:36,81	0,358052	4,346039	0,228023	-0,056032	-2,533015	0,061001	-0,120758	-5,356944	1,445428	12,832820	-9,293016	26,528132	3,951171	-5,602015	0,227343	-151,255876	-219,413574	39,035341	-0,120758	-5,356944	1,445428	-407,687272	0,186478	26,528132	-0,120758	-5,356944	1,445428	-407,687272	0,186478	26,528132
14:35:36,86	0,358052	4,346039	0,228023	-0,056032	-2,533015	0,061001	-0,117501	-5,355367	1,441561	12,763030	-9,161499	26,564802	3,950664	-5,599691	0,228887	-151,222524	-219,398096	39,015431	-0,117501	-5,355367	1,441561	-407,633259	0,062320	26,564802	-0,117501	-5,355367	1,441561	-407,633259	0,062320	26,564802
14:35:36,91	0,358052	4,346039	0,228023	-0,056032	-2,533015	0,061001	-0,119260	-5,353765	1,443105	12,709814	-9,231829	26,544892	3,950038	-5,606401	0,230849	-151,247103	-219,437170	39,016979	-0,119260	-5,353765	1,443105	-407,560730	0,130082	26,544892	-0,119260	-5,353765	1,443105	-407,560730	0,130082	26,544892
14:35:36,96	0,358052	4,346039	0,228023	-0,056032	-2,533015	0,061001	-0,113136	-5,356578	1,445067	12,809973	-8,915152	26,546440	3,950007	-5,600632	0,226946	-151,249601	-219,401902	39,031050	-0,113136	-5,356578	1,445067	-407,681409	-0,033941	26,546440	-0,113136	-5,356578	1,445067	-407,681409	-0,033941	26,546440
14:35:37,01	0,358052	4,346039	0,228023	-0,056032	-2,533015	0,061001	-0,118116	-5,353667	1,441164	12,687883	-9,193911	26,560511	3,950183	-5,603659	0,227366	-151,195643	-219,349868	39,021798	-0,118116	-5,353667	1,441164	-407,574968	0,078231	26,560511	-0,118116	-5,353667	1,441164	-407,574968	0,078231	26,560511
14:35:37,06	0,358052	4,346039	0,228023	-0,056032	-2,533015	0,061001	-0,115583	-5,355333	1,441584	12,846543	-9,041467	26,551259	3,949511	-5,598784	0,224243	-151,201745	-219,383231	39,037835	-0,115583	-5,355333	1,441584	-407,547068	0,031811	26,551259	-0,115583	-5,355333	1,441584	-407,547068	0,031811	26,551259
14:35:37,11	0,358052	4,346039	0,228023	-0,056032	-2,533015	0,061001	-0,119469	-5,352313	1,438461	12,657588	-9,232141	26,567296	3,953636	-5,600395	0,225428	-151,203493	-219,391856	39,047020	-0,119469	-5,352313	1,438461	-407,498997	0,146187	26,567296	-0,119469	-5,352313	1,438461	-407,498997	0,146187	26,567296
14:35:37,16	0,358052	4,346039	0,228023	-0,056032	-2,533015	0,061001	-0,120137	-5,356691	1,439646	12,876889	-9,264056	26,576481	3,948983	-5,600377	0,228497	-151,203213	-219,344768	39,002250	-0,120137	-5,356691	1,439646	-407,623351	0,166675	26,576481	-0,120137	-5,356691	1,439646	-407,623351	0,166675	26,576481
14:35:37,21	0,358052	4,346039	0,228023	-0,056032	-2,533015	0,061001	-0,117825	-5,352653	1,442715	12,707842	-9,167174	26,531711	3,951409	-5,603115	0,228934	-151,170389	-219,361631	39,025345	-0,117825	-5,352653	1,442715	-407,475430	0,082126	26,531711	-0,117825	-5,352653	1,442715	-407,475430	0,082126	26,531711
14:35:37,26	0,358052	4,346039	0,228023	-0,056032	-2,533015	0,061001	-0,116667	-5,356122	1,443152	12,890040	-9,070088	26,554806	3,946069	-5,602642	0,229271	-151,207867	-219,315209	38,992244	-0,116667	-5,356122	1,443152	-407,565551	0,088292	26,554806	-0,116667	-5,356122	1,443152	-407,565551	0,088292	26,554806
14:35:37,31	0,358052	4,346039	0,228023	-0,056032	-2,533015	0,061001	-0,114407	-5,351261	1,443489	12,658737	-9,008229	26,521705	3,956097	-5,599903	0,225445	-151,173348	-219,334353	39,049040	-0,114407	-5,351261	1,443489	-407,415274	-0,027270	26,521705	-0,114407	-5,351261	1,443489	-407,415274	-0,027270	26,521705
14:35:37,36	0,358052	4,346039	0,228023	-0,056032	-2,533015	0,061001	-0,121793	-5,358576	1,439663	13,039797	-9,352836	26,578501	3,958274	-5,606111	0,226098	-151,478175	-219,544927	39,029950	-0,121793	-5,358576	1,439663	-407,608441	0,207926	26,578501	-0,121793	-5,358576	1,439663	-407,608441	0,207926	26,578501
14:35:37,41	0,358052	4,346039	0,228023	-0,056032	-2,533015	0,061001	-0,117506	-5,363566	1,440316	12,964489	-9,288582	26,559411	4,258679	-5,794932	0,386059	-161,613035	-234,587927	41,161280	-0,117506	-5,363566	1,440316	-408,075445	-0,064395	26,559411	-0,117506	-5,363566	1,440316	-408,075445	-0,064395	26,559411
14:35:37,46	0,358039	4,395990	0,228049	-0,056025	-2,533005	0,061001	-0,104184	-5,718134	1,600277	13,307004	-9,851414	28,690741	4,288711	-5,805141	0,416880	-162,540332	-236,099302	41,238138	-0,104184	-5,718134	1,600277	-435,566553	-1,672954	28,690741	-0,104184	-5,718134	1,600277	-435,566553	-1,672954	28,690741
14:35:37,51	0,358039	4,395990	0,228049	-0,056025	-2,533005	0,061001	-0,110359	-5,749247	1,631098	13,152323	-10,219853	28,767598	4,282785	-5,797963	0,413857	-162,164527	-235,598087	41,179533	-0,110359	-5,749247	1,631098	-438,163575	-1,556710	28,767598	-0,110359	-5,749247	1,631098	-438,163575	-1,556710	28,767598
14:35:37,56	0,358039	4,395990	0,228049	-0,056025	-2,533005	0,061001	-0,113612	-5,740527	1,628075	13,320828	-10,314194	28,708994	4,276720	-5,794826	0,412697	-162,049361	-235,355289	41,147490	-0,113612	-5,740527	1,628075	-437,310516	-1,395639	28,708994	-0,113612	-5,740527	1,628075	-437,310516	-1,395639	28,708994
14:35:37,61	0,358039	4,395990	0,228049	-0,056025	-2,533005	0,061001	-0,113296	-5,733706	1,626915	13,233993	-10,319440	28,676950	4,277661	-5,797320	0,412705	-161,959572	-235,182794	41,088893	-0,113296	-5,733706	1,626915	-436,861911	-1,425667	28,676950	-0,113296	-5,733706	1,626915	-436,861911	-1,425667	28,676950
14:35:37,66	0,358039	4,395990	0,228049	-0,056025	-2,533005	0,061001	-0,111607	-5,735768	1,626923	13,535487	-10,240053	28,618354	4,275583	-5,793206	0,412374	-161,856591	-235,058933	41,131015	-0,111607	-5,735768	1,626923	-436,722268	-1,478937	28,618354	-0,111607	-5,735768	1,626923	-436,722268	-1,478937	28,618354
14:35:37,71	0,358039	4,395990	0,228049	-0,056025	-2,533005	0,061001	-0,114130	-5,731911	1,626592	13,493677	-10,344037	28,660476	4,271064	-5,794928	0,413156	-161,802235	-234,982617	41,102319	-0,114130	-5,731911	1,626592	-436,461299	-1,384803	28,660476	-0,114130	-5,731911	1,626592	-436,461299	-1,384803	28,660476
14:35:37,76	0,358039	4,395990	0,228049	-0,056025	-2,533005	0,061001	-0,110380	-5,728858	1,627374	13,428224	-10,140109	28,631779	4,270621	-5,790724	0,410827	-161,743885	-234,912204	41,096249	-0,110380	-5,728858	1,627374	-436,287143	-1,475269	28,631779	-0,110380	-5,728858	1,627374	-436,287143	-1,475269	28,631779
14:35:37,81	0,358039	4,395990	0,228049	-0,056025	-2,533005	0,061001	-0,113799	-5,726373	1,625045	13,389126	-10,302584	28,625709	4,271282	-5,794028	0,413946	-161,747839	-234,849719	41,091172	-0,113799	-5,726373	1,625045	-436,131119	-1,369333	28,625709	-0,113799	-5,726373	1,625045	-436,131119	-1,369333	28,625709
14:35:37,86	0,358039	4,395990	0,228049	-0,056025	-2,533005	0,061001	-0,111268	-5,728597	1,628164	13,556929	-10,205611	28,620632	4,277737	-5,795783	0,414292	-161,959038	-235,062757	41,140459	-0,111268	-5,728597	1,628164	-436,137927	-1,471085	28,620632	-0,111268	-5,728597	1,628164	-436,137927	-1,471085	28,620632
14:35:37,91	0,358039	4,395990	0,228049	-0,056025	-2,533005	0,061001	-0,112976	-5,735064	1,628510	13,603142	-10,370839	28,669920	4,586315	-5,976680	0,615878	-171,850306	-250,308299	43,196451	-0,112976	-5,735064	1,628510	-436,599411	-1,502193	28,669920	-0,112976	-5,735064	1,628510	-436,599411	-1,502193	28,669920
14:35:37,96	0,358020	4,445952	0,228031	-0,056037	-2,533007	0,061001	-0,110603	-6,092749	1,830096	14,054107	-11,190749	30,725912	4,612720	-5,984496	0,636356	-172,424412	-251,302889	43,282564	-0,110603	-6,092749	1,830096	-464,226719	-2,508397	30,725912	-0,110603	-6,092749	1,830096	-464,226719	-2,508397	30,725912
14:35:38,01	0,358020	4,445952	0,228031	-0,056037	-2,533007	0,061001	-0,117037	-6,119525	1,850574	14,298029	-11,525217	30,812025	4,600237	-5,981656	0,632544	-172,102358	-250,778846	43,228792	-0,117037	-6,119525	1,850574	-466,084656	-2,337788	30,812025	-0,117037	-6,119525	1,850574	-466,084656	-2,337788	30,812025
14:35:38,06	0,358020	4,445952	0,228031	-0,056037	-2,533007	0,061001	-0,113255	-6,107294	1,846762	14,276894	-11,311666	30,758253	4,595489	-5,975819	0,631434	-171,912698	-250,531730	43,230634	-0,113255	-6,107294	1,846762	-465,145681	-2,421126	30,758253	-0,113255	-6,107294	1,846762	-465,145681	-2,421126	30,758253
14:35:38,11	0,358020	4,445952	0,228031	-0,056037	-2,533007	0,061001	-0,115936	-6,100263	1,845652	14,220147	-11,410392	30,760095	4,594552	-5,975871	0,631766	-171,879728	-250,338495	43,139210	-0,115936	-6,100263	1,845652	-464,650535	-2,309385	30,760095	-0,115936	-6,100263	1,845652	-464,650535	-2,309385	30,760095
14:35:38,16	0,358020	4,445952	0,228031	-0,056037	-2,533007	0,061001	-0,115423	-6,099478	1,845984	14,363155	-11,451767	30,668671	4,589483	-5,969865	0,629426	-171,807844	-250,178953	43,130485	-0,115423	-6,099478	1,845984	-464,445899	-2,391051	30,668671	-0,115423	-6,099478	1,845984	-464,445899	-2,391051	30,668671
14:35:38,21	0,358020	4,445952	0,228031	-0,056037	-2,533007	0,061001	-0,118090	-6,092085	1,843644	14,152825	-11,607951	30,659946	4,590904	-5,970588	0,630262	-171,726718	-250,090122	43,151507	-0,118090	-6,092085	1,843644	-464,075874	-2,337902	30,659946	-0,118090	-6,092085	1,843644	-464,075874	-2,337902	30,659946
14:35:38,26	0,358020	4,445952	0,228031	-0,056037	-2,533007	0,061001	-0,118174	-6,093677	1,844480	14,353108	-11,586468	30,680968	4,584641	-5,971772	0,630659	-171,670104	-249,979960	43,133574	-0,118174	-6,093677	1,844480	-464,000572	-2,309839	30,680968	-0,118174	-6,093677	1,844480	-464,000572	-2,309839	30,680968
14:35:38,31	0,358020	4,445952	0,228031	-0,056037	-2,533007	0,061001	-0,114017	-6,088846	1,844877	14,225560	-11,376366	30,663035	4,587142	-5,969915	0,627560	-171,611123	-249,929147	43,117809	-0,114017	-6,088846	1,844877	-463,748818	-2,426046	30,663035	-0,114017	-6,088846	1,844877	-463,748818	-2,426046	30,663035
14:35:38,36	0,358020	4,445952	0,228031	-0,056037	-2,533007	0,061001	-0,116876	-6,090084	1,841778	14,363440	-11,499357	30,647270	4,583740	-5,970280	0,627571	-171,573349	-249,864651	43,113993	-0,116876	-6,090084	1,841778	-463,708132	-2,324613	30,647270	-0,116876	-6,090084	1,841778	-463,708132	-2,324613	30,647270
14:35:38,41	0,358020	4,445952	0,228031	-0,056037	-2,533007	0,061001	-0,114859	-6,087320	1,841789	14,294455	-11,394019	30,643453	4,584977	-5,970547	0,626787	-171,563538	-249,818082	43,096654	-0,114859	-6,087320	1,841789	-463,560143	-2,377592	30,643453	-0,114859	-6,087320	1,841789	-463,560143	-2,377592	30,643453
14:35:38,46	0,358020	4,445952	0,228031	-0,056037	-2,533007	0,061001	-0,115246	-6,088525	1,841005	14,402339	-11,428952	30,626115	4,585150	-5,964321	0,629151	-171,484388	-249,769708	43,125976	-0,115246	-6,088525	1,841005	-463,546836	-2,382114	30,626115	-0,115246	-6,088525	1,841005	-463,546836	-2,382114	30,626115
14:35:38,51	0,358020	4,445952	0,228031	-0,056037	-2,533007	0,061001	-0,120724	-6,085561	1,843369	14,329716	-11,669440	30,655437	4,585767	-5,969021	0,629543	-171,500351	-249,729929	43,112049	-0,120724	-6,085561	1,843369	-463,386840	-2,192593	30,655437	-0,120724	-6,085561	1,843369	-463,386840	-2,192593	30,655437
14:35:38,56	0,358020	4,445952	0,228031	-0,056037	-2,533007	0,061001	-0,116963	-6,088445	1,843761	14,506150	-11,507547	30,641510	4,586470	-5,962892	0,627182	-171,450087	-249,674682	43,077009	-0,116963	-6,088445	1,843761	-463,436797	-2,325991	30,641510	-0,116963	-6,088445	1,843761	-463,436797	-2,325991	30,641510
14:35:38,61	0,358020	4,445952	0,228031	-0,056037	-2,533007	0,061001	-0,122622	-6,085990	1,841400	14,451436	-11,785923	30,606470	4,582362	-5,968433	0,626434	-171,464180	-249,642879	43,101321	-0,122622	-6,085990	1,841400	-463,298746	-2,160113	30,606470	-0,122622	-6,085990	1,841400	-463,298746	-2,160113	30,606470
14:35:38,66	0,358020	4,445952	0,228031	-0,056037	-2,533007	0,061001	-0,115769	-6,085203	1,840652	14,431007	-11,457685	30,630782	4,580107	-5,964972	0,628349	-171,431363	-249,596850	43,067501	-0,115769	-6,085203	1,840652	-463,257395	-2,369818	30,630782	-0,115769	-6,085203	1,840652	-463,257395	-2,369818	30,630782
14:35:38,71	0,358020	4,445952	0,228031	-0,056037	-2,533007	0,061001	-0,117640	-6,081520	1,842567	14,295758	-11,549548	30,596962	4,578399	-5,965206	0,627584	-171,409876	-249,575960	43,072930	-0,117640	-6,081520	1,842567	-463,103523	-2,314843	30,596962	-0,117640	-6,081520	1,842567	-463,103523	-2,314843	30,596962
14:35:38,76	0,358020	4,445952	0,228031	-0,056037	-2,533007	0,061001	-0,116582	-6,080157	1,841802	14,253739	-11,486389	30,602391	4,576725	-5,961781	0,626018	-171,377604	-249,513170	43,061246	-0,116582	-6,080157	1,841802	-463,038580	-2,334706	30,602391	-0,116582	-6,080157	1,841802	-463,038580	-2,334706	30,602391
14:35:38,81	0,358020	4,445952	0,228031	-0,056037	-2,533007	0,061001	-0,118711	-6,076995	1,840236	14,159822	-11,600571	30,590707	4,580222	-5,964389	0,626433	-171,395284	-249,525572	43,085221	-0,118711	-6,076995	1,840236	-462,884269	-2,281720	30,590707	-0,118711	-6,076995	1,840236	-462,884269	-2,281720	30,590707
14:35:38,87	0,358020	4,445952	0,228031	-0,056037	-2,533007	0,061001	-0,118202	-6,081328	1,840651	14,365564	-11,583164	30,614682	4,576724	-5,965156	0,626444	-171,381707	-249,519399	43,094244	-0,118202	-6,081328	1,840651	-463,018677	-2,304344	30,614682	-0,118202	-6,081328	1,840651	-463,018677	-2,304344	30,614682
14:35:38,92	0,358020	4,445952	0,228031	-0,056037	-2,533007	0,061001	-0,115788	-6,078681	1,840662	14,240065	-11,449000	30,623705	4,578030	-5,964007	0,624502	-171,337203	-249,463233	43,072939	-0,115788	-6,078681	1,840662	-462,936403	-2,359626	30,623705	-0,115788	-6,078681	1,840662	-462,936403	-2,359626	30,623705
14:35:38,97	0,358020	4,445952	0,228031	-0,056037	-2,533007	0,061001	-0,117436	-6,079239	1,838720	14,339944	-11,524241	30,602400	4,578572	-5,963620	0,625651	-171,363766	-249,456133	43,068046	-0,117436	-6,079239	1,838720	-462,880282	-2,305493	30,602400	-0,117436	-6,079239	1,838720	-462,880282	-2,305493	30,602400
14:35:39,02	0,358020	4,445952	0,228031	-0,056037	-2,533007	0,061001	-0,118043	-6,079514	1,839869	14,347109	-11,582340	30,597507	4,579282	-5,960424	0,626816	-171,315310	-249,420049	43,054056	-0,118043	-6,079514	1,839869	-462,894701	-2,315973	30,597507	-0,118043	-6,079514	1,839869	-462,894701	-2,315973	30,597507
14:35:39,07	0,358020	4,445952	0,228031	-0,056037	-2,533007	0,061001	-0,121166	-6,078531	1,841034	14,351481	-11,720808	30,583517	4,583186	-5,963884	0,624495	-171,381842	-249,525900	43,081994	-0,121166	-6,078531	1,841034	-462,813179	-2,209293	30,583517	-0,121166	-6,078531	1,841034	-462,813179	-2,209293	30,583517
14:35:39,12	0,358020	4,445952	0,228031	-0,056037	-2,533007	0,061001	-0,120121	-6,083642	1,838713	14,492344	-11,671174	30,611455	4,896236	-6,142761	0,812126	-181,251939	-265,045983	45,177299	-0,120121	-6,083642	1,838713	-463,073569	-2,241672	30,611455	-0,120121	-6,083642	1,838713	-463,073569	-2,241672	30,611455
14:35:39,17	0,358080	4,495993	0,228027	-0,056029	-2,533008	0,061016	-0,121734	-6,444190	2,026344	14,864996	-12,542743	32,706760	4,945555	-6,160183	0,849939	-182,513770	-267,427253	45,368247	-0,121734	-6,444190	2,026344	-491,003912	-2,986645	32,706760	-0,121734	-6,444190	2,026344	-491,003912	-2,986645	32,706760
14:35:39,22	0,358080	4,495993	0,228027	-0,056029	-2,533008	0,061016	-0,131305	-6,495612	2,064157	14,845785	-12,942614	32,897708	4,932508	-6,157381	0,846506	-182,197758	-266,858407	45,305949	-0,131305	-6,495612	2,064157	-495,059750	-2,635137	32,897708	-0,131305	-6,495612	2,064157	-495,059750	-2,635137	32,897708
14:35:39,27	0,358080	4,495993	0,228027	-0,056029	-2,533008	0,061016	-0,127209	-6,482911	2,060724	14,836002	-12,740322	32,835410	4,929016	-6,156934	0,844608	-182,016089	-266,535276	45,266599	-0,127209	-6,482911	2,060724	-494,072547	-2,754455	32,835410	-0,127209	-6,482911	2,060724	-494,072547	-2,754455	32,835410
14:35:39,32	0,358080	4,495993	0,228027	-0,056029	-2,533008	0,061016	-0,125849	-6,479664	2,058826	15,037827	-12,673884	32,796059	4,924096	-6,149276	0,846167	-181,873950	-266,391998	45,239993	-0,125849	-6,479664	2,058826	-493,615825	-2,794707	32,796059	-0,125849	-6,479664	2,058826	-493,615825	-2,794707	32,796059
14:35:39,37	0,358080	4,495993	0,228027	-0,056029	-2,533008	0,061016	-0,130022	-6,471575	2,060385	14,812311	-12,839387	32,769454	4,926200	-6,150952	0,844294	-181,775148	-266,221515	45,260229	-0,130022	-6,471575	2,060385	-493,206294	-2,632683	32,769454	-0,130022	-6,471575	2,060385	-493,206294	-2,632683	32,769454
14:35:39,42	0,358080	4,495993	0,228027	-0,056029	-2,533008	0,061016	-0,129622	-6,474234	2,058512	15,147653	-12,818297	32,789690	4,922836	-6,151049	0,839228	-181,719377	-266,141028	45,216269	-0,129622	-6,474234	2,058512	-493,079729	-2,642942	32,789690	-0,129622	-6,474234	2,058512	-493,079729	-2,642942	32,789690
14:35:39,47	0,358080	4,495993	0,228027	-0,056029	-2,533008	0,061016	-0,127857	-6,471370	2,053446	15,096291	-12,718434	32,745730	4,916619	-6,144605	0,842718	-181,645183	-265,976069	45,208859	-0,127857	-6,471370	2,053446	-492,906233	-2,681674	32,745730	-0,127857	-6,471370	2,053446	-492,906233	-2,681674	32,745730
14:35:39,52	0,358080	4,495993	0,228027	-0,056029	-2,533008	0,061016	-0,130328	-6,462764	2,056936	14,828736	-12,865179	32,738320	4,922608	-6,150558	0,845836	-181,626892	-265,976204	45,163315	-0,130328	-6,462764	2,056936	-492,498219	-2,634404	32,738320	-0,130328	-6,462764	2,056936	-492,498219	-2,634404	32,738320
14:35:39,57	0,358080	4,495993	0,228027	-0,056029	-2,533008	0,061016	-0,128167	-6,470926	2,060054	15,262221	-12,736889	32,692776	4,927238	-6,155376	0,852067	-181,880419	-266,171101	45,296480	-0,128167	-6,470926	2,060054	-492,705499	-2,675767	32,692776	-0,128167	-6,470926	2,060054	-492,705499	-2,675767	32,692776
14:35:39,62	0,358080	4,495993	0,228027	-0,056029	-2,533008	0,061016	-0,126310	-6,477346	2,066285	15,300481	-12,762422	32,825941	5,236844	-6,318575	1,026271	-190,926569	-281,432540	47,222232	-0,126310	-6,477346	2,066285	-493,171163	-2,847098	32,825941	-0,126310	-6,477346	2,066285	-493,171163	-2,847098	32,825941
14:35:39,67	0,358018	4,546006	0,228023	-0,056013	-2,533014	0,061017	-0,139779	-6,827072	2,240489	15,746365	-13,666281	34,751693	5,129363	-6,238469	1,100554	-188,339511	-276,714566	46,388839	-0,139779	-6,827072	2,240489	-520,178762	-2,693642	34,751693	-0,139779	-6,827072	2,240489	-520,178762	-2,693642	34,751693
14:35:39,72	0,358018	4,546006	0,228023	-0,056013	-2,533014	0,061017	-0,155412	-6,693937	2,314772	14,202770	-14,597722	33,918299	5,047570	-6,192334	1,107474	-186,049744	-272,808201	45,849065	-0,155412	-6,693937	2,314772	-511,271278	-2,397901	33,918299	-0,155412	-6,693937	2,314772	-511,271278	-2,397901	33,918299
14:35:39,77	0,358018	4,546006	0,228023	-0,056013	-2,533014	0,061017	-0,153999	-6,572526	2,328422	13,774927	-14,415124	33,212001	5,023512	-6,178987	1,114204	-185,302245	-271,672134	45,682540	-0,153999	-6,572526	2,328422	-502,168395	-2,326208	33,212001	-0,153999	-6,572526	2,328422	-502,168395	-2,326208	33,212001
14:35:39,82	0,358018	4,546006	0,228023	-0,056013	-2,533014	0,061017	-0,153999	-6,572526	2,328422	13,774927	-14,415124	33,212001	5,016911	-6,170714	1,113473	-184,978076	-271,148820	45,609290	-0,153999	-6,572526	2,328422	-502,168395	-2,326208	33,212001	-0,153999	-6,572526	2,328422	-502,168395	-2,326208	33,212001
14:35:39,87	0,358018	4,546006	0,228023	-0,056013	-2,533014	0,061017	-0,157863	-6,562673	2,327691	13,877844	-14,596977	33,138751	5,005873	-6,167572	1,112706	-184,749691	-270,811021	45,524731	-0,157863	-6,562673	2,327691	-501,291994	-2,204728	33,138751	-0,157863	-6,562673	2,327691	-501,291994	-2,204728	33,138751
14:35:39,92	0,358018	4,546006	0,228023	-0,056013	-2,533014	0,061017	-0,155066	-6,551543	2,326924	13,705812	-14,422626	33,054192	5,001614	-6,163016	1,110393	-184,622814	-270,527589	45,509627	-0,155066	-6,551543	2,326924	-500,590310	-2,249970	33,054192	-0,155066	-6,551543	2,326924	-500,590310	-2,249970	33,054192
14:35:39,97	0,358018	4,546006	0,228023	-0,056013	-2,533014	0,061017	-0,156881	-6,545577	2,324611	13,704461	-14,548875	33,039088	5,001466	-6,160280	1,113151	-184,480808	-270,346749	45,488437	-0,156881	-6,545577	2,324611	-500,123306	-2,233694	33,039088	-0,156881	-6,545577	2,324611	-500,123306	-2,233694	33,039088
14:35:40,02	0,358018	4,546006	0,228023	-0,056013	-2,533014	0,061017	-0,159177	-6,544081	2,327369	13,854287	-14,635695	33,017898	4,992820	-6,158423	1,113513	-184,450251	-270,177546	45,463033	-0,159177	-6,544081	2,327369	-499,856049	-2,140295	33,017898	-0,159177	-6,544081	2,327369	-499,856049	-2,140295	33,017898
14:35:40,07	0,358018	4,546006	0,228023	-0,056013	-2,533014	0,061017	-0,156462	-6,535665	2,327731	13,578458	-14,552669	32,992494	4,989065	-6,158175	1,114324	-184,324875	-270,055356	45,440327	-0,156462	-6,535665	2,327731	-499,471207	-2,270372	32,992494	-0,156462	-6,535665	2,327731	-499,471207	-2,270372	32,992494
14:35:40,12	0,358018	4,546006	0,228023	-0,056013	-2,533014	0,061017	-0,154799	-6,532288	2,328542	13,571408	-14,418687	32,969788	4,988662	-6,156345	1,112013	-184,266285	-269,945873	45,444840	-0,154799	-6,532288	2,328542	-499,213232	-2,266970	32,969788	-0,154799	-6,532288	2,328542	-499,213232	-2,266970	32,969788
14:35:40,17	0,358018	4,546006	0,228023	-0,056013	-2,533014	0,061017	-0,156183	-6,531025	2,326231	13,629819	-14,494640	32,974301	4,987110	-6,154812	1,113203	-184,197389	-269,850464	45,446423	-0,156183	-6,531025	2,326231	-499,055642	-2,234303	32,974301	-0,156183	-6,531025	2,326231	-499,055642	-2,234303	32,974301
14:35:40,22	0,358018	4,546006	0,228023	-0,056013	-2,533014	0,061017	-0,156734	-6,528914	2,327421	13,637137	-14,511355	32,975884	4,988985	-6,154166	1,115157	-184,166332	-269,803260	45,442002	-0,156734	-6,528914	2,327421	-498,882633	-2,207729	32,975884	-0,156734	-6,528914	2,327421	-498,882633	-2,207729	32,975884
14:35:40,27	0,358018	4,546006	0,228023	-0,056013	-2,533014	0,061017	-0,158231	-6,530215	2,329375	13,761171	-14,585913	32,971463	4,984982	-6,153478	1,115125	-184,140674	-269,726518	45,395175	-0,158231	-6,530215	2,329375	-498,860687	-2,164759	32,971463	-0,158231	-6,530215	2,329375	-498,860687	-2,164759	32,971463
14:35:40,32	0,358018	4,546006	0,228023	-0,056013	-2,533014	0,061017	-0,156826	-6,526404	2,329343	13,642310	-14,528984	32,924636	4,979841	-6,151949	1,113932	-184,100033	-269,625108	45,354463	-0,156826	-6,526404	2,329343	-498,680418	-2,218153	32,924636	-0,156826	-6,526404	2,329343	-498,680418	-2,218153	32,924636
14:35:40,37	0,358018	4,546006	0,228023	-0,056013	-2,533014	0,061017	-0,157205	-6,521010	2,327776	13,532608	-14,579966	32,900832	4,980500	-6,150452	1,113558	-184,082339	-269,562961	45,371371	-0,157205	-6,521010	2,327776	-498,366652	-2,239360	32,900832	-0,157205	-6,521010	2,327776	-498,366652	-2,239360	32,900832
14:35:40,42	0,358018	4,546006	0,228023	-0,056013	-2,533014	0,061017	-0,157205	-6,521010	2,327776	13,532608	-14,579966	32,900832	4,982466	-6,150682	1,112430	-183,992851	-269,551499	45,362120	-0,157205	-6,521010	2,327776	-498,366652	-2,239360	32,900832	-0,157205	-6,521010	2,327776	-498,366652	-2,239360	32,900832
14:35:40,47	0,358018	4,546006	0,228023	-0,056013	-2,533014	0,061017	-0,157990	-6,522827	2,326648	13,681805	-14,548988	32,891581	4,983094	-6,150358	1,111667	-183,997654	-269,473061	45,384684	-0,157990	-6,522827	2,326648	-498,360153	-2,146805	32,891581	-0,157990	-6,522827	2,326648	-498,360153	-2,146805	32,891581
14:35:40,52	0,358018	4,546006	0,228023	-0,056013	-2,533014	0,061017	-0,158583	-6,523209	2,325885	13,767157	-14,623239	32,914145	4,978982	-6,149583	1,112814	-183,993847	-269,474069	45,368784	-0,158583	-6,523209	2,325885	-498,304729	-2,174451	32,914145	-0,158583	-6,523209	2,325885	-498,304729	-2,174451	32,914145
14:35:40,58	0,358018	4,546006	0,228023	-0,056013	-2,533014	0,061017	-0,157198	-6,519260	2,327032	13,562876	-14,547423	32,898244	4,979136	-6,149783	1,110506	-183,938538	-269,415770	45,366639	-0,157198	-6,519260	2,327032	-498,199067	-2,207349	32,898244	-0,157198	-6,519260	2,327032	-498,199067	-2,207349	32,898244
14:35:40,63	0,358018	4,546006	0,228023	-0,056013	-2,533014	0,061017	-0,157102	-6,519494	2,324724	13,653173	-14,523684	32,896100	4,981592	-6,149638	1,112432	-183,909526	-269,390702	45,322811	-0,157102	-6,519494	2,324724	-498,127119	-2,191143	32,896100	-0,157102	-6,519494	2,324724	-498,127119	-2,191143	32,896100
14:35:40,68	0,358018	4,546006	0,228023	-0,056013	-2,533014	0,061017	-0,158456	-6,521548	2,326650	13,796211	-14,581484	32,852272	4,976887	-6,150006	1,112815	-183,928432	-269,327350	45,333624	-0,158456	-6,521548	2,326650	-498,145343	-2,142680	32,852272	-0,158456	-6,521548	2,326650	-498,145343	-2,142680	32,852272
14:35:40,73	0,358018	4,546006	0,228023	-0,056013	-2,533014	0,061017	-0,155785	-6,517658	2,327033	13,639323	-14,490641	32,863085	4,977088	-6,149863	1,112865	-183,842969	-269,298182	45,348241	-0,155785	-6,517658	2,327033	-497,996836	-2,261510	32,863085	-0,155785	-6,517658	2,327033	-497,996836	-2,261510	32,863085
14:35:40,78	0,358018	4,546006	0,228023	-0,056013	-2,533014	0,061017	-0,156009	-6,517760	2,327083	13,712614	-14,442876	32,877702	4,977590	-6,148626	1,109338	-183,877222	-269,291263	45,336696	-0,156009	-6,517760	2,327083	-497,931544	-2,196137	32,877702	-0,156009	-6,517760	2,327083	-497,931544	-2,196137	32,877702
14:35:40,83	0,358018	4,546006	0,228023	-0,056013	-2,533014	0,061017	-0,157332	-6,517577	2,323556	13,691959	-14,544750	32,866157	4,975954	-6,148834	1,111279	-183,838500	-269,247656	45,311975	-0,157332	-6,517577	2,323556	-497,937827	-2,194224	32,866157	-0,157332	-6,517577	2,323556	-497,937827	-2,194224	32,866157
14:35:40,88	0,358018	4,546006	0,228023	-0,056013	-2,533014	0,061017	-0,156334	-6,516264	2,325497	13,680805	-14,481144	32,841436	4,974174	-6,148545	1,115147	-183,859693	-269,226672	45,305401	-0,156334	-6,516264	2,325497	-497,845905	-2,208930	32,841436	-0,156334	-6,516264	2,325497	-497,845905	-2,208930	32,841436
14:35:40,93	0,358018	4,546006	0,228023	-0,056013	-2,533014	0,061017	-0,155694	-6,514577	2,329365	13,600675	-14,476697	32,834862	4,974929	-6,149095	1,111709	-183,789093	-269,180706	45,337359	-0,155694	-6,514577	2,329365	-497,793632	-2,254742	32,834862	-0,155694	-6,514577	2,329365	-497,793632	-2,254742	32,834862
14:35:40,98	0,358018	4,546006	0,228023	-0,056013	-2,533014	0,061017	-0,155595	-6,515506	2,325927	13,724096	-14,433417	32,866820	4,975536	-6,149257	1,112491	-183,789973	-269,157363	45,342566	-0,155595	-6,515506	2,325927	-497,743145	-2,219193	32,866820	-0,155595	-6,515506	2,325927	-497,743145	-2,219193	32,866820
14:35:41,03	0,358018	4,546006	0,228023	-0,056013	-2,533014	0,061017	-0,155758	-6,516114	2,326709	13,775458	-14,454328	32,872027	4,970290	-6,147759	1,111681	-183,765893	-269,149984	45,303602	-0,155758	-6,516114	2,326709	-497,739467	-2,227307	32,872027	-0,155758	-6,516114	2,326709	-497,739467	-2,227307	32,872027
14:35:41,08	0,358018	4,546006	0,228023	-0,056013	-2,533014	0,061017	-0,154433	-6,510821	2,325899	13,518669	-14,368231	32,833063	4,972024	-6,149160	1,111698	-183,789568	-269,128589	45,328838	-0,154433	-6,510821	2,325899	-497,580780	-2,245271	32,833063	-0,154433	-6,510821	2,325899	-497,580780	-2,245271	32,833063
14:35:41,13	0,358018	4,546006	0,228023	-0,056013	-2,533014	0,061017	-0,154086	-6,513023	2,325916	13,639887	-14,381415	32,858299	4,974530	-6,150066	1,110921	-183,742997	-269,077586	45,292004	-0,154086	-6,513023	2,325916	-497,632455	-2,285654	32,858299	-0,154086	-6,513023	2,325916	-497,632455	-2,285654	32,858299
14:35:41,18	0,358018	4,546006	0,228023	-0,056013	-2,533014	0,061017	-0,154555	-6,515647	2,325139	13,843744	-14,390955	32,821464	4,972757	-6,145025	1,112088	-183,737084	-269,060139	45,321304	-0,154555	-6,515647	2,325139	-497,634512	-2,258404	32,821464	-0,154555	-6,515647	2,325139	-497,634512	-2,258404	32,821464
14:35:41,23	0,358018	4,546006	0,228023	-0,056013	-2,533014	0,061017	-0,158034	-6,511591	2,326306	13,650901	-14,575483	32,850765	4,970449	-6,144275	1,111293	-183,722342	-269,036708	45,297874	-0,158034	-6,511591	2,326306	-497,508963	-2,169804	32,850765	-0,158034	-6,511591	2,326306	-497,508963	-2,169804	32,850765
14:35:41,28	0,358018	4,546006	0,228023	-0,056013	-2,533014	0,061017	-0,157530	-6,509216	2,325511	13,555094	-14,548196	32,827335	4,971122	-6,148542	1,111727	-183,696582	-269,026105	45,316548	-0,157530	-6,509216	2,325511	-497,418378	-2,182123	32,827335	-0,157530	-6,509216	2,325511	-497,418378	-2,182123	32,827335
14:35:41,33	0,358018	4,546006	0,228023	-0,056013	-2,533014	0,061017	-0,154170	-6,511933	2,325945	13,718436	-14,356503	32,846009	4,969914	-6,145312	1,110919	-183,698724	-269,037272	45,297594	-0,154170	-6,511933	2,325945	-497,468314	-2,254139	32,846009	-0,154170	-6,511933	2,325945	-497,468314	-2,254139	32,846009
14:35:41,38	0,358018	4,546006	0,228023	-0,056013	-2,533014	0,061017	-0,156364	-6,509272	2,325137	13,569320	-14,466832	32,827055	4,969422	-6,146543	1,109002	-183,670775	-268,982714	45,309644	-0,156364	-6,509272	2,325137	-497,408538	-2,192285	32,827055	-0,156364	-6,509272	2,325137	-497,408538	-2,192285	32,827055
14:35:41,43	0,358018	4,546006	0,228023	-0,056013	-2,533014	0,061017	-0,155051	-6,509461	2,323220	13,640381	-14,401669	32,839105	4,973558	-6,143702	1,111699	-183,657578	-269,007835	45,279127	-0,155051	-6,509461	2,323220	-497,352328	-2,230134	32,839105	-0,155051	-6,509461	2,323220	-497,352328	-2,230134	32,839105
14:35:41,48	0,358018	4,546006	0,228023	-0,056013	-2,533014	0,061017	-0,159580	-6,511623	2,325917	13,737619	-14,613149	32,808588	4,968818	-6,144739	1,108593	-183,679635	-268,963979	45,301056	-0,159580	-6,511623	2,325917	-497,424764	-2,086145	32,808588	-0,159580	-6,511623	2,325917	-497,424764	-2,086145	32,808588
14:35:41,53	0,358018	4,546006	0,228023	-0,056013	-2,533014	0,061017	-0,156312	-6,508036	2,322811	13,578076	-14,484281	32,830517	4,973005	-6,143692	1,111303	-183,657792	-268,959814	45,271125	-0,156312	-6,508036	2,322811	-497,302771	-2,213758	32,830517	-0,156312	-6,508036	2,322811	-497,302771	-2,213758	32,830517
14:35:41,58	0,358018	4,546006	0,228023	-0,056013	-2,533014	0,061017	-0,159312	-6,511139	2,325521	13,753922	-14,623445	32,800585	4,968936	-6,142608	1,112488	-183,641618	-268,921851	45,299982	-0,159312	-6,511139	2,325521	-497,370452	-2,117426	32,800585	-0,159312	-6,511139	2,325521	-497,370452	-2,117426	32,800585
14:35:41,63	0,358018	4,546006	0,228023	-0,056013	-2,533014	0,061017	-0,158216	-6,507073	2,326706	13,583452	-14,571427	32,829443	4,968924	-6,143080	1,110940	-183,649656	-268,905629	45,311144	-0,158216	-6,507073	2,326706	-497,221739	-2,151444	32,829443	-0,158216	-6,507073	2,326706	-497,221739	-2,151444	32,829443
14:35:41,68	0,358018	4,546006	0,228023	-0,056013	-2,533014	0,061017	-0,157802	-6,507298	2,325158	13,605229	-14,564946	32,840605	4,967229	-6,145920	1,110169	-183,634382	-268,874892	45,297191	-0,157802	-6,507298	2,325158	-497,217695	-2,177499	32,840605	-0,157802	-6,507298	2,325158	-497,217695	-2,177499	32,840605
14:35:41,73	0,358018	4,546006	0,228023	-0,056013	-2,533014	0,061017	-0,154494	-6,507251	2,324387	13,637013	-14,395100	32,826652	4,969012	-6,142345	1,110523	-183,617904	-268,889566	45,258414	-0,154494	-6,507251	2,324387	-497,182179	-2,267288	32,826652	-0,154494	-6,507251	2,324387	-497,182179	-2,267288	32,826652
14:35:41,78	0,358018	4,546006	0,228023	-0,056013	-2,533014	0,061017	-0,158483	-6,507007	2,324741	13,619862	-14,580874	32,787875	4,968398	-6,146108	1,110961	-183,629448	-268,902826	45,310473	-0,158483	-6,507007	2,324741	-497,180186	-2,139996	32,787875	-0,158483	-6,507007	2,324741	-497,180186	-2,139996	32,787875
14:35:41,83	0,358018	4,546006	0,228023	-0,056013	-2,533014	0,061017	-0,154916	-6,508357	2,325179	13,672799	-14,398778	32,839934	4,964371	-6,144700	1,109385	-183,606305	-268,829375	45,283989	-0,154916	-6,508357	2,325179	-497,233212	-2,237878	32,839934	-0,154916	-6,508357	2,325179	-497,233212	-2,237878	32,839934
14:35:41,88	0,358018	4,546006	0,228023	-0,056013	-2,533014	0,061017	-0,154122	-6,504166	2,323603	13,530056	-14,374176	32,813450	4,963220	-6,146163	1,110938	-183,601467	-268,830474	45,272853	-0,154122	-6,504166	2,323603	-497,046973	-2,275601	32,813450	-0,154122	-6,504166	2,323603	-497,046973	-2,275601	32,813450
14:35:41,93	0,358018	4,546006	0,228023	-0,056013	-2,533014	0,061017	-0,152280	-6,503900	2,325156	13,517702	-14,273663	32,802314	4,964936	-6,141844	1,108999	-183,598881	-268,854870	45,298388	-0,152280	-6,503900	2,325156	-497,038462	-2,319670	32,802314	-0,152280	-6,503900	2,325156	-497,038462	-2,319670	32,802314
14:35:41,98	0,358018	4,546006	0,228023	-0,056013	-2,533014	0,061017	-0,156878	-6,503226	2,323217	13,462829	-14,498309	32,827849	4,965097	-6,141037	1,111723	-183,544212	-268,812745	45,273440	-0,156878	-6,503226	2,323217	-497,040440	-2,183390	32,827849	-0,156878	-6,503226	2,323217	-497,040440	-2,183390	32,827849
14:35:42,03	0,358018	4,546006	0,228023	-0,056013	-2,533014	0,061017	-0,157657	-6,502963	2,325941	13,512963	-14,512560	32,802901	4,968046	-6,145688	1,110186	-183,560087	-268,790049	45,275085	-0,157657	-6,502963	2,325941	-496,969652	-2,136452	32,802901	-0,157657	-6,502963	2,325941	-496,969652	-2,136452	32,802901
14:35:42,08	0,358018	4,546006	0,228023	-0,056013	-2,533014	0,061017	-0,155104	-6,507842	2,324404	13,778352	-14,404896	32,804546	4,966229	-6,138520	1,107444	-183,561627	-268,776086	45,292502	-0,155104	-6,507842	2,324404	-497,087209	-2,229205	32,804546	-0,155104	-6,507842	2,324404	-497,087209	-2,229205	32,804546
14:35:42,13	0,358018	4,546006	0,228023	-0,056013	-2,533014	0,061017	-0,160403	-6,502685	2,321662	13,521513	-14,688765	32,821962	4,962761	-6,145094	1,110559	-183,545637	-268,811734	45,258654	-0,160403	-6,502685	2,321662	-496,939228	-2,097094	32,821962	-0,160403	-6,502685	2,321662	-496,939228	-2,097094	32,821962
14:35:42,18	0,358018	4,546006	0,228023	-0,056013	-2,533014	0,061017	-0,152976	-6,502968	2,324777	13,513363	-14,270879	32,788115	4,963911	-6,140678	1,111311	-183,565492	-268,762100	45,260844	-0,152976	-6,502968	2,324777	-496,969609	-2,262243	32,788115	-0,152976	-6,502968	2,324777	-496,969609	-2,262243	32,788115
14:35:42,23	0,358018	4,546006	0,228023	-0,056013	-2,533014	0,061017	-0,157375	-6,501757	2,325529	13,483442	-14,541635	32,790305	4,965721	-6,140922	1,109763	-183,544040	-268,763591	45,252104	-0,157375	-6,501757	2,325529	-496,904459	-2,187683	32,790305	-0,157375	-6,501757	2,325529	-496,904459	-2,187683	32,790305
14:35:42,28	0,358018	4,546006	0,228023	-0,056013	-2,533014	0,061017	-0,158069	-6,503446	2,323981	13,580700	-14,558372	32,781565	4,964543	-6,144122	1,108256	-183,547565	-268,751599	45,301215	-0,158069	-6,503446	2,323981	-496,939779	-2,149982	32,781565	-0,158069	-6,503446	2,323981	-496,939779	-2,149982	32,781565
14:35:42,33	0,358018	4,546006	0,228023	-0,056013	-2,533014	0,061017	-0,154709	-6,504026	2,322474	13,619482	-14,392709	32,830676	4,968748	-6,139831	1,108618	-183,499533	-268,767180	45,252914	-0,154709	-6,504026	2,322474	-496,946527	-2,248067	32,830676	-0,154709	-6,504026	2,322474	-496,946527	-2,248067	32,830676
14:35:42,38	0,358018	4,546006	0,228023	-0,056013	-2,533014	0,061017	-0,159299	-6,499483	2,323203	13,426729	-14,584067	32,767691	4,962905	-6,137875	1,108985	-183,484833	-268,737650	45,238230	-0,159299	-6,499483	2,323203	-496,782710	-2,079064	32,767691	-0,159299	-6,499483	2,323203	-496,782710	-2,079064	32,767691
14:35:42,43	0,358018	4,546006	0,228023	-0,056013	-2,533014	0,061017	-0,159299	-6,499483	2,323203	13,426729	-14,584067	32,767691	4,965773	-6,143181	1,111333	-183,549000	-268,701782	45,262544	-0,159299	-6,499483	2,323203	-496,782710	-2,079064	32,767691	-0,159299	-6,499483	2,323203	-496,782710	-2,079064	32,767691
14:35:42,48	0,358018	4,546006	0,228023	-0,056013	-2,533014	0,061017	-0,156138	-6,504621	2,325551	13,692848	-14,493202	32,792005	4,965854	-6,141287	1,109018	-183,495014	-268,721432	45,263063	-0,156138	-6,504621	2,325551	-496,919868	-2,236333	32,792005	-0,156138	-6,504621	2,325551	-496,919868	-2,236333	32,792005
14:35:42,53	0,358018	4,546006	0,228023	-0,056013	-2,533014	0,061017	-0,157819	-6,503743	2,323236	13,657186	-14,524022	32,792524	4,967013	-6,139807	1,108242	-183,499766	-268,713828	45,273938	-0,157819	-6,503743	2,323236	-496,886636	-2,135215	32,792524	-0,157819	-6,503743	2,323236	-496,886636	-2,135215	32,792524
14:35:42,58	0,358018	4,546006	0,228023	-0,056013	-2,533014	0,061017	-0,159681	-6,504007	2,322460	13,675111	-14,628755	32,803399	4,965805	-6,142041	1,110560	-183,520989	-268,727833	45,257222	-0,159681	-6,504007	2,322460	-496,889415	-2,093793	32,803399	-0,159681	-6,504007	2,322460	-496,889415	-2,093793	32,803399
14:35:42,63	0,358018	4,546006	0,228023	-0,056013	-2,533014	0,061017	-0,157142	-6,504078	2,324778	13,656083	-14,508113	32,786683	4,965885	-6,141139	1,109409	-183,488787	-268,698730	45,263516	-0,157142	-6,504078	2,324778	-496,914048	-2,172449	32,786683	-0,157142	-6,504078	2,324778	-496,914048	-2,172449	32,786683
14:35:42,68	0,358018	4,546006	0,228023	-0,056013	-2,533014	0,061017	-0,157963	-6,503696	2,323627	13,677500	-14,537473	32,792977	4,962432	-6,141658	1,111717	-183,479780	-268,643930	45,229185	-0,157963	-6,503696	2,323627	-496,862608	-2,137354	32,792977	-0,157963	-6,503696	2,323627	-496,862608	-2,137354	32,792977
14:35:42,73	0,358018	4,546006	0,228023	-0,056013	-2,533014	0,061017	-0,155788	-6,500965	2,325935	13,587473	-14,443933	32,758646	4,964727	-6,140093	1,107454	-183,490007	-268,651408	45,256499	-0,155788	-6,500965	2,325935	-496,738287	-2,214612	32,758646	-0,155788	-6,500965	2,325935	-496,738287	-2,214612	32,758646
14:35:42,78	0,358018	4,546006	0,228023	-0,056013	-2,533014	0,061017	-0,158290	-6,502170	2,321672	13,638562	-14,579200	32,785960	4,963032	-6,139228	1,109780	-183,463191	-268,643507	45,240361	-0,158290	-6,502170	2,321672	-496,781818	-2,153403	32,785960	-0,158290	-6,502170	2,321672	-496,781818	-2,153403	32,785960
14:35:42,83	0,358018	4,546006	0,228023	-0,056013	-2,533014	0,061017	-0,158192	-6,500270	2,323998	13,559982	-14,554821	32,769822	4,966556	-6,143758	1,108253	-183,472711	-268,652635	45,250723	-0,158192	-6,500270	2,323998	-496,711202	-2,136733	32,769822	-0,158192	-6,500270	2,323998	-496,711202	-2,136733	32,769822
14:35:42,88	0,358018	4,546006	0,228023	-0,056013	-2,533014	0,061017	-0,156030	-6,505587	2,322471	13,823812	-14,446091	32,780184	4,964209	-6,139714	1,109812	-183,465668	-268,629237	45,279716	-0,156030	-6,505587	2,322471	-496,864774	-2,197699	32,780184	-0,156030	-6,505587	2,322471	-496,864774	-2,197699	32,780184
14:35:42,93	0,358018	4,546006	0,228023	-0,056013	-2,533014	0,061017	-0,158359	-6,501532	2,324030	13,636718	-14,572779	32,809177	4,965411	-6,140572	1,109034	-183,446735	-268,660480	45,259694	-0,158359	-6,501532	2,324030	-496,733522	-2,141590	32,809177	-0,158359	-6,501532	2,324030	-496,733522	-2,141590	32,809177
14:35:42,98	0,358018	4,546006	0,228023	-0,056013	-2,533014	0,061017	-0,158217	-6,503002	2,323252	13,695559	-14,533392	32,789155	4,963657	-6,139097	1,110963	-183,439775	-268,665579	45,248511	-0,158217	-6,503002	2,323252	-496,790063	-2,113328	32,789155	-0,158217	-6,503002	2,323252	-496,790063	-2,113328	32,789155
14:35:43,03	0,358018	4,546006	0,228023	-0,056013	-2,533014	0,061017	-0,158617	-6,500746	2,325181	13,577316	-14,545609	32,777972	4,963701	-6,141515	1,109808	-183,434020	-268,636294	45,244897	-0,158617	-6,500746	2,325181	-496,731218	-2,094154	32,777972	-0,158617	-6,500746	2,325181	-496,731218	-2,094154	32,777972
14:35:43,08	0,358018	4,546006	0,228023	-0,056013	-2,533014	0,061017	-0,156546	-6,501993	2,324026	13,670397	-14,447560	32,774358	4,960153	-6,142235	1,107465	-183,466178	-268,552332	45,253468	-0,156546	-6,501993	2,324026	-496,736023	-2,158702	32,774358	-0,156546	-6,501993	2,324026	-496,736023	-2,158702	32,774358
14:35:43,13	0,358018	4,546006	0,228023	-0,056013	-2,533014	0,061017	-0,154148	-6,499280	2,321683	13,585993	-14,392688	32,782928	4,963742	-6,135651	1,108597	-183,424656	-268,568605	45,214666	-0,154148	-6,499280	2,321683	-496,607514	-2,292082	32,782928	-0,154148	-6,499280	2,321683	-496,607514	-2,292082	32,782928
14:35:43,18	0,358018	4,546006	0,228023	-0,056013	-2,533014	0,061017	-0,161644	-6,499096	2,322815	13,583084	-14,738408	32,744127	4,963119	-6,140202	1,107106	-183,428432	-268,607805	45,276561	-0,161644	-6,499096	2,322815	-496,595964	-2,049332	32,744127	-0,161644	-6,499096	2,322815	-496,595964	-2,049332	32,744127
14:35:43,23	0,358018	4,546006	0,228023	-0,056013	-2,533014	0,061017	-0,157391	-6,500832	2,321324	13,637515	-14,500911	32,806021	4,963143	-6,142162	1,109420	-183,437267	-268,588218	45,246513	-0,157391	-6,500832	2,321324	-496,677802	-2,145712	32,806021	-0,157391	-6,500832	2,321324	-496,677802	-2,145712	32,806021
14:35:43,28	0,358018	4,546006	0,228023	-0,056013	-2,533014	0,061017	-0,155706	-6,501833	2,323638	13,702104	-14,430741	32,775974	4,958256	-6,136484	1,103982	-183,293499	-268,386663	45,206348	-0,155706	-6,501833	2,323638	-496,691780	-2,207807	32,775974	-0,155706	-6,501833	2,323638	-496,691780	-2,207807	32,775974
14:35:43,33	0,358018	4,546006	0,228023	-0,056013	-2,533014	0,061017	-0,158180	-6,494762	2,318200	13,580860	-14,535661	32,735809	4,611983	-5,904292	0,938532	-170,540260	-251,031208	42,794558	-0,158180	-6,494762	2,318200	-496,257968	-2,118515	32,735809	-0,158180	-6,494762	2,318200	-496,257968	-2,118515	32,735809
14:35:43,38	0,358080	4,496317	0,228022	-0,056047	-2,533007	0,061046	-0,186128	-6,078784	2,152750	13,356881	-13,622031	30,324019	4,513413	-5,846557	0,903693	-167,472573	-246,293383	42,176525	-0,186128	-6,078784	2,152750	-463,827675	0,988987	30,324019	-0,186128	-6,078784	2,152750	-463,827675	0,988987	30,324019
14:35:43,43	0,358080	4,496317	0,228022	-0,056047	-2,533007	0,061046	-0,186842	-5,964553	2,117911	13,053771	-13,371410	29,705986	4,515213	-5,844380	0,901368	-167,434246	-246,330706	42,172140	-0,186842	-5,964553	2,117911	-455,163626	1,295706	29,705986	-0,186842	-5,964553	2,117911	-455,163626	1,295706	29,705986
14:35:43,48	0,358080	4,496317	0,228022	-0,056047	-2,533007	0,061046	-0,189628	-5,965023	2,115586	13,065078	-13,464425	29,701601	4,517602	-5,845574	0,900997	-167,422849	-246,324996	42,177512	-0,189628	-5,965023	2,115586	-455,189253	1,421386	29,701601	-0,189628	-5,965023	2,115586	-455,189253	1,421386	29,701601
14:35:43,53	0,358080	4,496317	0,228022	-0,056047	-2,533007	0,061046	-0,189788	-5,967689	2,115215	13,214360	-13,465727	29,706973	4,516436	-5,843509	0,904485	-167,401495	-246,378143	42,163882	-0,189788	-5,967689	2,115215	-455,249261	1,432641	29,706973	-0,189788	-5,967689	2,115215	-455,249261	1,432641	29,706973
14:35:43,58	0,358080	4,496317	0,228022	-0,056047	-2,533007	0,061046	-0,190994	-5,965647	2,118703	13,072781	-13,483359	29,693343	4,519391	-5,847040	0,901007	-167,395133	-246,391255	42,160655	-0,190994	-5,965647	2,118703	-455,230476	1,509658	29,693343	-0,190994	-5,965647	2,118703	-455,230476	1,509658	29,693343
14:35:43,63	0,358080	4,496317	0,228022	-0,056047	-2,533007	0,061046	-0,189413	-5,969972	2,115225	13,289537	-13,389100	29,690116	4,516489	-5,848252	0,904167	-167,377890	-246,390782	42,216030	-0,189413	-5,969972	2,115225	-455,353277	1,479838	29,690116	-0,189413	-5,969972	2,115225	-455,353277	1,479838	29,690116
14:35:43,68	0,358080	4,496317	0,228022	-0,056047	-2,533007	0,061046	-0,186913	-5,968064	2,118386	13,199336	-13,244382	29,745491	4,519350	-5,843956	0,904504	-167,403511	-246,410753	42,182665	-0,186913	-5,968064	2,118386	-455,293676	1,428273	29,745491	-0,186913	-5,968064	2,118386	-455,293676	1,428273	29,745491
14:35:43,73	0,358080	4,496317	0,228022	-0,056047	-2,533007	0,061046	-0,192063	-5,968394	2,118723	13,186411	-13,524412	29,712125	4,520000	-5,847193	0,905296	-167,378368	-246,435931	42,166214	-0,192063	-5,968394	2,118723	-455,332539	1,552559	29,712125	-0,192063	-5,968394	2,118723	-455,332539	1,552559	29,712125
14:35:43,78	0,358080	4,496317	0,228022	-0,056047	-2,533007	0,061046	-0,189585	-5,970575	2,119514	13,290599	-13,361180	29,695675	4,516214	-5,837932	0,899958	-166,991631	-246,217857	42,129587	-0,189585	-5,970575	2,119514	-455,399572	1,521249	29,695675	-0,189585	-5,970575	2,119514	-455,399572	1,521249	29,695675
14:35:43,83	0,358080	4,496317	0,228022	-0,056047	-2,533007	0,061046	-0,195713	-5,962666	2,114176	13,261537	-13,453935	29,659048	4,132143	-5,639658	0,712810	-155,955116	-227,378640	39,711931	-0,195713	-5,962666	2,114176	-454,807748	1,909521	29,659048	-0,195713	-5,962666	2,114176	-454,807748	1,909521	29,659048
14:35:43,88	0,358062	4,446115	0,228020	-0,056046	-2,533001	0,061016	-0,175387	-5,530914	1,927028	12,643939	-12,258690	27,241392	4,050168	-5,586088	0,672528	-152,984444	-223,015669	39,093296	-0,175387	-5,530914	1,927028	-421,532837	1,509169	27,241392	-0,175387	-5,530914	1,927028	-421,532837	1,509169	27,241392
14:35:43,93	0,358062	4,446115	0,228020	-0,056046	-2,533001	0,061016	-0,180793	-5,433137	1,886746	12,823282	-12,148626	26,622757	4,048408	-5,586827	0,671359	-152,993708	-222,978538	39,094878	-0,180793	-5,433137	1,886746	-413,677952	2,043627	26,622757	-0,180793	-5,433137	1,886746	-413,677952	2,043627	26,622757
14:35:43,98	0,358062	4,446115	0,228020	-0,056046	-2,533001	0,061016	-0,179273	-5,431982	1,885577	12,790754	-12,096166	26,624339	4,051201	-5,586092	0,672501	-153,046776	-223,030655	39,093651	-0,179273	-5,431982	1,885577	-413,619826	1,976754	26,624339	-0,179273	-5,431982	1,885577	-413,619826	1,976754	26,624339
14:35:44,03	0,358062	4,446115	0,228020	-0,056046	-2,533001	0,061016	-0,181306	-5,434034	1,886719	12,825784	-12,221788	26,623112	4,046598	-5,586566	0,673710	-152,986261	-223,058092	39,119619	-0,181306	-5,434034	1,886719	-413,745869	2,010732	26,623112	-0,181306	-5,434034	1,886719	-413,745869	2,010732	26,623112
14:35:44,08	0,358062	4,446115	0,228020	-0,056046	-2,533001	0,061016	-0,178594	-5,430284	1,887928	12,637316	-12,014629	26,649080	4,051208	-5,587813	0,673730	-153,026121	-223,079083	39,153872	-0,178594	-5,430284	1,887928	-413,640016	2,004986	26,649080	-0,178594	-5,430284	1,887928	-413,640016	2,004986	26,649080
14:35:44,13	0,358062	4,446115	0,228020	-0,056046	-2,533001	0,061016	-0,179819	-5,434900	1,887948	12,839214	-12,102375	26,683333	4,052998	-5,584311	0,668667	-152,981760	-223,129559	39,131483	-0,179819	-5,434900	1,887948	-413,800435	2,013435	26,683333	-0,179819	-5,434900	1,887948	-413,800435	2,013435	26,683333
14:35:44,18	0,358062	4,446115	0,228020	-0,056046	-2,533001	0,061016	-0,183746	-5,434699	1,882885	12,807222	-12,242931	26,660944	4,051253	-5,586625	0,674522	-152,997938	-223,092099	39,162558	-0,183746	-5,434699	1,882885	-413,816638	2,181159	26,660944	-0,183746	-5,434699	1,882885	-413,816638	2,181159	26,660944
14:35:44,23	0,358062	4,446115	0,228020	-0,056046	-2,533001	0,061016	-0,180870	-5,434345	1,888740	12,813176	-12,126099	26,692019	4,053013	-5,584300	0,673749	-152,987386	-223,106650	39,172793	-0,180870	-5,434345	1,888740	-413,782909	2,072195	26,692019	-0,180870	-5,434345	1,888740	-413,782909	2,072195	26,692019
14:35:44,28	0,358062	4,446115	0,228020	-0,056046	-2,533001	0,061016	-0,183763	-5,434707	1,887967	12,824657	-12,260139	26,702254	4,053554	-5,586095	0,671405	-153,001130	-223,138467	39,153788	-0,183763	-5,434707	1,887967	-413,799820	2,165282	26,702254	-0,183763	-5,434707	1,887967	-413,799820	2,165282	26,702254
14:35:44,33	0,358062	4,446115	0,228020	-0,056046	-2,533001	0,061016	-0,182480	-5,436073	1,885623	12,861255	-12,189399	26,683249	4,048885	-5,588217	0,668684	-152,982378	-223,140021	39,139544	-0,182480	-5,436073	1,885623	-413,870442	2,135279	26,683249	-0,182480	-5,436073	1,885623	-413,870442	2,135279	26,683249
14:35:44,38	0,358062	4,446115	0,228020	-0,056046	-2,533001	0,061016	-0,178307	-5,433090	1,882903	12,714203	-11,955388	26,669005	4,052990	-5,586692	0,671383	-152,986533	-223,165053	39,113853	-0,178307	-5,433090	1,882903	-413,783379	2,041711	26,669005	-0,178307	-5,433090	1,882903	-413,783379	2,041711	26,669005
14:35:44,43	0,358062	4,446115	0,228020	-0,056046	-2,533001	0,061016	-0,181681	-5,435882	1,885601	12,835643	-12,121917	26,643313	4,051823	-5,586008	0,674876	-152,994688	-223,140245	39,117351	-0,181681	-5,435882	1,885601	-413,881128	2,140040	26,643313	-0,181681	-5,435882	1,885601	-413,881128	2,140040	26,643313
14:35:44,48	0,358062	4,446115	0,228020	-0,056046	-2,533001	0,061016	-0,181689	-5,434530	1,889094	12,782714	-12,141803	26,646811	4,049994	-5,586529	0,669837	-152,997062	-223,184282	39,138018	-0,181689	-5,434530	1,889094	-413,827877	2,120788	26,646811	-0,181689	-5,434530	1,889094	-413,827877	2,120788	26,646811
14:35:44,53	0,358062	4,446115	0,228020	-0,056046	-2,533001	0,061016	-0,180324	-5,433206	1,884055	12,674567	-12,050855	26,667479	4,052332	-5,587195	0,673752	-153,011459	-223,181667	39,174934	-0,180324	-5,433206	1,884055	-413,832129	2,104575	26,667479	-0,180324	-5,433206	1,884055	-413,832129	2,104575	26,667479
14:35:44,58	0,358062	4,446115	0,228020	-0,056046	-2,533001	0,061016	-0,180916	-5,435564	1,887970	12,792242	-12,095397	26,704395	4,052395	-5,584467	0,672184	-152,976386	-223,175429	39,151917	-0,180916	-5,435564	1,887970	-413,899546	2,106477	26,704395	-0,180916	-5,435564	1,887970	-413,899546	2,106477	26,704395
14:35:44,63	0,358062	4,446115	0,228020	-0,056046	-2,533001	0,061016	-0,183310	-5,434256	1,886402	12,747130	-12,192650	26,681378	4,054177	-5,585856	0,671034	-152,977346	-223,154100	39,163102	-0,183310	-5,434256	1,886402	-413,841928	2,197185	26,681378	-0,183310	-5,434256	1,886402	-413,841928	2,197185	26,681378
14:35:44,68	0,358062	4,446115	0,228020	-0,056046	-2,533001	0,061016	-0,182998	-5,436493	1,885252	12,881464	-12,187912	26,692563	4,048796	-5,586312	0,673741	-153,024597	-223,136663	39,180882	-0,182998	-5,436493	1,885252	-413,883226	2,177416	26,692563	-0,182998	-5,436493	1,885252	-413,883226	2,177416	26,692563
14:35:44,73	0,358062	4,446115	0,228020	-0,056046	-2,533001	0,061016	-0,179913	-5,432061	1,887959	12,642478	-12,077123	26,710343	4,054739	-5,587134	0,674882	-152,999735	-223,172848	39,116691	-0,179913	-5,432061	1,887959	-413,774304	2,046019	26,710343	-0,179913	-5,432061	1,887959	-413,774304	2,046019	26,710343
14:35:44,78	0,358062	4,446115	0,228020	-0,056046	-2,533001	0,061016	-0,182172	-5,437619	1,889100	12,912581	-12,154998	26,646152	4,051772	-5,587517	0,669858	-152,990299	-223,192131	39,152380	-0,182172	-5,437619	1,889100	-413,940493	2,145523	26,646152	-0,182172	-5,437619	1,889100	-413,940493	2,145523	26,646152
14:35:44,83	0,358062	4,446115	0,228020	-0,056046	-2,533001	0,061016	-0,180357	-5,435240	1,884076	12,776915	-12,042775	26,681841	4,055305	-5,589437	0,670598	-153,004627	-223,191726	39,094274	-0,180357	-5,435240	1,884076	-413,889443	2,115223	26,681841	-0,180357	-5,435240	1,884076	-413,889443	2,115223	26,681841
14:35:44,88	0,358062	4,446115	0,228020	-0,056046	-2,533001	0,061016	-0,180461	-5,439260	1,884816	12,979122	-12,060818	26,623735	4,052346	-5,587402	0,675287	-153,006453	-223,197882	39,144330	-0,180461	-5,439260	1,884816	-414,002777	2,105380	26,623735	-0,180461	-5,439260	1,884816	-414,002777	2,105380	26,623735
14:35:44,93	0,358062	4,446115	0,228020	-0,056046	-2,533001	0,061016	-0,180744	-5,435680	1,889505	12,786701	-12,074019	26,673791	4,052284	-5,584847	0,675660	-153,023040	-223,214217	39,148963	-0,180744	-5,435680	1,889505	-413,914142	2,114367	26,673791	-0,180744	-5,435680	1,889505	-413,914142	2,114367	26,673791
14:35:44,99	0,358062	4,446115	0,228020	-0,056046	-2,533001	0,061016	-0,182925	-5,434348	1,889878	12,695042	-12,193666	26,678424	4,050469	-5,587354	0,674028	-153,023357	-223,165799	39,121754	-0,182925	-5,434348	1,889878	-413,901307	2,165986	26,678424	-0,182925	-5,434348	1,889878	-413,901307	2,165986	26,678424
14:35:45,04	0,358062	4,446115	0,228020	-0,056046	-2,533001	0,061016	-0,179847	-5,434030	1,888246	12,720259	-12,058055	26,651215	4,051063	-5,584264	0,674501	-153,031713	-223,228421	39,168559	-0,179847	-5,434030	1,888246	-413,851098	2,059916	26,651215	-0,179847	-5,434030	1,888246	-413,851098	2,059916	26,651215
14:35:45,09	0,358062	4,446115	0,228020	-0,056046	-2,533001	0,061016	-0,182820	-5,433000	1,888719	12,608273	-12,188599	26,698020	4,051262	-5,583705	0,671026	-152,956029	-223,160490	39,157653	-0,182820	-5,433000	1,888719	-413,882205	2,162786	26,698020	-0,182820	-5,433000	1,888719	-413,882205	2,162786	26,698020
14:35:45,14	0,358062	4,446115	0,228020	-0,056046	-2,533001	0,061016	-0,183403	-5,432892	1,885244	12,699362	-12,187333	26,687114	3,694110	-5,378223	0,475995	-141,349303	-205,297205	36,747310	-0,183403	-5,432892	1,885244	-413,782688	2,209813	26,687114	-0,183403	-5,432892	1,885244	-413,782688	2,209813	26,687114
14:35:45,19	0,358039	4,395990	0,228049	-0,056025	-2,533005	0,061001	-0,182780	-5,020849	1,690213	12,546512	-11,034843	24,276771	3,609622	-5,327142	0,449251	-138,688924	-201,103898	36,219135	-0,182780	-5,020849	1,690213	-381,590120	3,313365	24,276771	-0,182780	-5,020849	1,690213	-381,590120	3,313365	24,276771
14:35:45,24	0,358039	4,395990	0,228049	-0,056025	-2,533005	0,061001	-0,184773	-4,922140	1,663469	12,375346	-10,931216	23,748596	3,608959	-5,327083	0,449236	-138,711073	-201,140178	36,213259	-0,184773	-4,922140	1,663469	-374,012634	3,573499	23,748596	-0,184773	-4,922140	1,663469	-374,012634	3,573499	23,748596
14:35:45,29	0,358039	4,395990	0,228049	-0,056025	-2,533005	0,061001	-0,184493	-4,921537	1,663454	12,301489	-10,917662	23,742720	3,613569	-5,331211	0,450807	-138,729240	-201,264809	36,213527	-0,184493	-4,921537	1,663454	-374,039144	3,565020	23,742720	-0,184493	-4,921537	1,663454	-374,039144	3,565020	23,742720
14:35:45,34	0,358039	4,395990	0,228049	-0,056025	-2,533005	0,061001	-0,183223	-4,927593	1,665025	12,499378	-10,805062	23,742988	3,609383	-5,334313	0,449621	-138,765918	-201,265641	36,198880	-0,183223	-4,927593	1,665025	-374,316644	3,577959	23,742988	-0,183223	-4,927593	1,665025	-374,316644	3,577959	23,742988
14:35:45,39	0,358039	4,395990	0,228049	-0,056025	-2,533005	0,061001	-0,178444	-4,925518	1,663839	12,372446	-10,587879	23,728341	3,615857	-5,329482	0,452386	-138,738223	-201,311033	36,255436	-0,178444	-4,925518	1,663839	-374,280729	3,419956	23,728341	-0,178444	-4,925518	1,663839	-374,280729	3,419956	23,728341
14:35:45,44	0,358039	4,395990	0,228049	-0,056025	-2,533005	0,061001	-0,185865	-4,928710	1,666604	12,512937	-10,927092	23,784897	3,611117	-5,331752	0,451582	-138,753927	-201,325510	36,225396	-0,185865	-4,928710	1,666604	-374,390766	3,663294	23,784897	-0,185865	-4,928710	1,666604	-374,390766	3,663294	23,784897
14:35:45,49	0,358039	4,395990	0,228049	-0,056025	-2,533005	0,061001	-0,181528	-4,925740	1,665800	12,338130	-10,707966	23,754857	3,613957	-5,331282	0,448479	-138,786036	-201,345259	36,251768	-0,181528	-4,925740	1,665800	-374,332461	3,542020	23,754857	-0,181528	-4,925740	1,665800	-374,332461	3,542020	23,754857
14:35:45,54	0,358039	4,395990	0,228049	-0,056025	-2,533005	0,061001	-0,183356	-4,927964	1,662697	12,420618	-10,820911	23,781229	3,614602	-5,331795	0,453544	-138,771134	-201,344495	36,253438	-0,183356	-4,927964	1,662697	-374,424553	3,572508	23,781229	-0,183356	-4,927964	1,662697	-374,424553	3,572508	23,781229
14:35:45,59	0,358039	4,395990	0,228049	-0,056025	-2,533005	0,061001	-0,183234	-4,928779	1,667762	12,471105	-10,802058	23,782899	3,607784	-5,327691	0,452001	-138,661835	-201,287191	36,239984	-0,183234	-4,928779	1,667762	-374,438036	3,581806	23,782899	-0,183234	-4,928779	1,667762	-374,438036	3,581806	23,782899
14:35:45,64	0,358039	4,395990	0,228049	-0,056025	-2,533005	0,061001	-0,183378	-4,920822	1,666219	12,161649	-10,743568	23,769445	3,270790	-5,120368	0,289988	-127,307598	-184,234708	33,920748	-0,183378	-4,920822	1,666219	-374,122915	3,651637	23,769445	-0,183378	-4,920822	1,666219	-374,122915	3,651637	23,769445
14:35:45,69	0,358058	4,345993	0,228034	-0,056031	-2,533003	0,061015	-0,194429	-4,525316	1,504206	12,040294	-10,011376	21,450209	3,197968	-5,077757	0,276507	-124,864936	-180,452497	33,514841	-0,194429	-4,525316	1,504206	-343,196992	5,251284	21,450209	-0,194429	-4,525316	1,504206	-343,196992	5,251284	21,450209
14:35:45,74	0,358058	4,345993	0,228034	-0,056031	-2,533003	0,061015	-0,194920	-4,440945	1,490725	12,149834	-9,812636	21,044302	3,202268	-5,078821	0,277595	-125,004781	-180,629207	33,481470	-0,194920	-4,440945	1,490725	-336,464345	5,488611	21,044302	-0,194920	-4,440945	1,490725	-336,464345	5,488611	21,044302
14:35:45,79	0,358058	4,345993	0,228034	-0,056031	-2,533003	0,061015	-0,196149	-4,445200	1,491813	12,148163	-9,909275	21,010931	3,201636	-5,078914	0,277237	-124,999299	-180,688132	33,518382	-0,196149	-4,445200	1,491813	-336,800075	5,488414	21,010931	-0,196149	-4,445200	1,491813	-336,800075	5,488414	21,010931
14:35:45,84	0,358058	4,345993	0,228034	-0,056031	-2,533003	0,061015	-0,195752	-4,444699	1,491455	12,073819	-9,854429	21,047843	3,201591	-5,079945	0,279197	-125,009384	-180,730142	33,540013	-0,195752	-4,444699	1,491455	-336,835086	5,512108	21,047843	-0,195752	-4,444699	1,491455	-336,835086	5,512108	21,047843
14:35:45,89	0,358058	4,345993	0,228034	-0,056031	-2,533003	0,061015	-0,194837	-4,445176	1,493415	12,057173	-9,794563	21,069474	3,206243	-5,080777	0,276881	-125,013149	-180,790192	33,549908	-0,194837	-4,445176	1,493415	-336,889138	5,500124	21,069474	-0,194837	-4,445176	1,493415	-336,889138	5,500124	21,069474
14:35:45,94	0,358058	4,345993	0,228034	-0,056031	-2,533003	0,061015	-0,196442	-4,449621	1,491099	12,234425	-9,851269	21,079369	3,203927	-5,081978	0,280760	-124,995372	-180,824903	33,526294	-0,196442	-4,449621	1,491099	-337,060817	5,569426	21,079369	-0,196442	-4,449621	1,491099	-337,060817	5,569426	21,079369
14:35:45,99	0,358058	4,345993	0,228034	-0,056031	-2,533003	0,061015	-0,194244	-4,448216	1,494978	12,140208	-9,704219	21,055755	3,208010	-5,078182	0,281151	-125,000897	-180,830590	33,546580	-0,194244	-4,448216	1,494978	-337,044765	5,543927	21,055755	-0,194244	-4,448216	1,494978	-337,044765	5,543927	21,055755
14:35:46,04	0,358058	4,345993	0,228034	-0,056031	-2,533003	0,061015	-0,199573	-4,449853	1,495369	12,217652	-9,983275	21,076041	3,209723	-5,079359	0,278835	-125,006221	-180,877403	33,561201	-0,199573	-4,449853	1,495369	-337,095837	5,683208	21,076041	-0,199573	-4,449853	1,495369	-337,095837	5,683208	21,076041
14:35:46,09	0,358058	4,345993	0,228034	-0,056031	-2,533003	0,061015	-0,199410	-4,451926	1,493053	12,282247	-9,956017	21,090662	3,208535	-5,083105	0,280393	-125,011562	-180,917289	33,548579	-0,199410	-4,451926	1,493053	-337,193976	5,697692	21,090662	-0,199410	-4,451926	1,493053	-337,193976	5,697692	21,090662
14:35:46,14	0,358058	4,345993	0,228034	-0,056031	-2,533003	0,061015	-0,195572	-4,452770	1,494611	12,288906	-9,741083	21,078040	3,209124	-5,078291	0,281934	-124,995095	-180,936385	33,547676	-0,195572	-4,452770	1,494611	-337,253546	5,611282	21,078040	-0,195572	-4,452770	1,494611	-337,253546	5,611282	21,078040
14:35:46,19	0,358058	4,345993	0,228034	-0,056031	-2,533003	0,061015	-0,200036	-4,450873	1,496152	12,181966	-9,949401	21,077137	3,209092	-5,080375	0,280784	-125,004592	-180,955730	33,562075	-0,200036	-4,450873	1,496152	-337,211584	5,753387	21,077137	-0,200036	-4,450873	1,496152	-337,211584	5,753387	21,077137
14:35:46,24	0,358058	4,345993	0,228034	-0,056031	-2,533003	0,061015	-0,198215	-4,451888	1,495002	12,213233	-9,853270	21,091536	3,212014	-5,084152	0,283534	-125,021738	-180,975094	33,584128	-0,198215	-4,451888	1,495002	-337,259977	5,706582	21,091536	-0,198215	-4,451888	1,495002	-337,259977	5,706582	21,091536
14:35:46,29	0,358058	4,345993	0,228034	-0,056031	-2,533003	0,061015	-0,196405	-4,456306	1,497752	12,417625	-9,764323	21,113589	3,210793	-5,076950	0,281924	-125,017059	-180,993018	33,551427	-0,196405	-4,456306	1,497752	-337,402397	5,653454	21,113589	-0,196405	-4,456306	1,497752	-337,402397	5,653454	21,113589
14:35:46,34	0,358058	4,345993	0,228034	-0,056031	-2,533003	0,061015	-0,202031	-4,451648	1,496142	12,162236	-10,043888	21,080888	3,211960	-5,084861	0,283910	-125,047571	-180,981528	33,578999	-0,202031	-4,451648	1,496142	-337,292148	5,815569	21,080888	-0,202031	-4,451648	1,496142	-337,292148	5,815569	21,080888
14:35:46,39	0,358058	4,345993	0,228034	-0,056031	-2,533003	0,061015	-0,195764	-4,456614	1,498128	12,415174	-9,750167	21,108460	3,213724	-5,082189	0,283123	-125,023782	-181,035064	33,563684	-0,195764	-4,456614	1,498128	-337,429058	5,617322	21,108460	-0,195764	-4,456614	1,498128	-337,429058	5,617322	21,108460
14:35:46,44	0,358058	4,345993	0,228034	-0,056031	-2,533003	0,061015	-0,198960	-4,456806	1,497341	12,390656	-9,868965	21,093145	3,211377	-5,079491	0,284667	-125,022801	-181,011628	33,568325	-0,198960	-4,456806	1,497341	-337,468598	5,749375	21,093145	-0,198960	-4,456806	1,497341	-337,468598	5,749375	21,093145
14:35:46,49	0,358058	4,345993	0,228034	-0,056031	-2,533003	0,061015	-0,200123	-4,453425	1,498885	12,235618	-9,940308	21,097786	3,213679	-5,079883	0,279622	-125,036296	-181,015796	33,581430	-0,200123	-4,453425	1,498885	-337,358208	5,769324	21,097786	-0,200123	-4,453425	1,498885	-337,358208	5,769324	21,097786
14:35:46,54	0,358058	4,345993	0,228034	-0,056031	-2,533003	0,061015	-0,200935	-4,455614	1,493840	12,339119	-9,992152	21,110891	3,211832	-5,080543	0,282353	-125,067378	-181,043370	33,612703	-0,200935	-4,455614	1,493840	-337,426589	5,781248	21,110891	-0,200935	-4,455614	1,493840	-337,426589	5,781248	21,110891
14:35:46,59	0,358058	4,345993	0,228034	-0,056031	-2,533003	0,061015	-0,199439	-4,454344	1,496571	12,233661	-9,927495	21,142164	3,211264	-5,084272	0,283517	-125,072917	-181,040518	33,592112	-0,199439	-4,454344	1,496571	-337,432356	5,728475	21,142164	-0,199439	-4,454344	1,496571	-337,432356	5,728475	21,142164
14:35:46,64	0,358058	4,345993	0,228034	-0,056031	-2,533003	0,061015	-0,195926	-4,455717	1,497735	12,304767	-9,751019	21,121573	3,213012	-5,083580	0,283120	-125,063824	-181,090683	33,576522	-0,195926	-4,455717	1,497735	-337,469044	5,629146	21,121573	-0,195926	-4,455717	1,497735	-337,469044	5,629146	21,121573
14:35:46,69	0,358058	4,345993	0,228034	-0,056031	-2,533003	0,061015	-0,197399	-4,456885	1,497338	12,326568	-9,794666	21,105983	3,211198	-5,079268	0,283901	-125,072544	-181,086156	33,615369	-0,197399	-4,456885	1,497338	-337,538876	5,701142	21,105983	-0,197399	-4,456885	1,497338	-337,538876	5,701142	21,105983
14:35:46,74	0,358058	4,345993	0,228034	-0,056031	-2,533003	0,061015	-0,200227	-4,453157	1,498119	12,132312	-9,951537	21,144829	3,211225	-5,080494	0,283489	-125,072465	-181,069944	33,577200	-0,200227	-4,453157	1,498119	-337,440544	5,766268	21,144829	-0,200227	-4,453157	1,498119	-337,440544	5,766268	21,144829
14:35:46,79	0,358058	4,345993	0,228034	-0,056031	-2,533003	0,061015	-0,199178	-4,453795	1,497707	12,179528	-9,905051	21,106660	3,214240	-5,081454	0,280033	-125,026027	-181,092916	33,593004	-0,199178	-4,453795	1,497707	-337,443351	5,730446	21,106660	-0,199178	-4,453795	1,497707	-337,443351	5,730446	21,106660
14:35:46,84	0,358058	4,345993	0,228034	-0,056031	-2,533003	0,061015	-0,199855	-4,456885	1,494251	12,343553	-9,888527	21,122465	3,211808	-5,081895	0,281973	-125,050314	-181,134132	33,604802	-0,199855	-4,456885	1,494251	-337,521922	5,800075	21,122465	-0,199855	-4,456885	1,494251	-337,521922	5,800075	21,122465
14:35:46,90	0,358058	4,345993	0,228034	-0,056031	-2,533003	0,061015	-0,198257	-4,455000	1,496191	12,197669	-9,805844	21,134263	3,210019	-5,082517	0,282323	-125,087352	-181,074301	33,577414	-0,198257	-4,455000	1,496191	-337,519794	5,757297	21,134263	-0,198257	-4,455000	1,496191	-337,519794	5,757297	21,134263
14:35:46,95	0,358058	4,345993	0,228034	-0,056031	-2,533003	0,061015	-0,202987	-4,454942	1,497324	12,194572	-10,069343	21,120484	3,210635	-5,085191	0,283900	-125,070918	-181,112428	33,579619	-0,202987	-4,454942	1,497324	-337,518374	5,865118	21,120484	-0,202987	-4,454942	1,497324	-337,518374	5,865118	21,120484
14:35:47,00	0,358058	4,345993	0,228034	-0,056031	-2,533003	0,061015	-0,194816	-4,455632	1,498118	12,239043	-9,655626	21,109080	3,205598	-5,084089	0,286233	-125,032979	-180,874626	33,575029	-0,194816	-4,455632	1,498118	-337,528055	5,637423	21,109080	-0,194816	-4,455632	1,498118	-337,528055	5,637423	21,109080
14:35:47,05	0,358058	4,345993	0,228034	-0,056031	-2,533003	0,061015	-0,193252	-4,450719	1,500452	12,208465	-9,660341	21,104490	2,896262	-4,893166	0,135367	-114,619624	-165,196363	31,507717	-0,193252	-4,450719	1,500452	-337,172942	5,509933	21,104490	-0,193252	-4,450719	1,500452	-337,172942	5,509933	21,104490
14:35:47,10	0,358035	4,296016	0,228043	-0,056029	-2,533007	0,061001	-0,203928	-4,087364	1,349585	12,098488	-9,036393	19,037178	2,822329	-4,847563	0,113312	-112,158587	-161,315259	31,081186	-0,203928	-4,087364	1,349585	-308,759608	6,971937	19,037178	-0,203928	-4,087364	1,349585	-308,759608	6,971937	19,037178
14:35:47,15	0,358035	4,296016	0,228043	-0,056029	-2,533007	0,061001	-0,206454	-4,000536	1,327530	12,175045	-8,976999	18,610647	2,827273	-4,852040	0,112551	-112,245919	-161,559239	31,118529	-0,206454	-4,000536	1,327530	-301,866995	7,229655	18,610647	-0,206454	-4,000536	1,327530	-301,866995	7,229655	18,610647
14:35:47,20	0,358035	4,296016	0,228043	-0,056029	-2,533007	0,061001	-0,205049	-4,007055	1,326769	12,259115	-8,857567	18,647990	2,828174	-4,850971	0,111730	-112,348505	-161,619679	31,128151	-0,205049	-4,007055	1,326769	-302,294728	7,238773	18,647990	-0,205049	-4,007055	1,326769	-302,294728	7,238773	18,647990
14:35:47,25	0,358035	4,296016	0,228043	-0,056029	-2,533007	0,061001	-0,206425	-4,007301	1,325948	12,168275	-8,987755	18,657612	2,830520	-4,853478	0,111762	-112,331245	-161,698198	31,140008	-0,206425	-4,007301	1,325948	-302,404884	7,216623	18,657612	-0,206425	-4,007301	1,325948	-302,404884	7,216623	18,657612
14:35:47,30	0,358035	4,296016	0,228043	-0,056029	-2,533007	0,061001	-0,205427	-4,010586	1,325980	12,279696	-8,881651	18,669469	2,826954	-4,852399	0,114424	-112,354226	-161,698624	31,089703	-0,205427	-4,010586	1,325980	-302,551291	7,244383	18,669469	-0,205427	-4,010586	1,325980	-302,551291	7,244383	18,669469
14:35:47,35	0,358035	4,296016	0,228043	-0,056029	-2,533007	0,061001	-0,204579	-4,006958	1,328642	12,079188	-8,857217	18,619164	2,830987	-4,853680	0,115223	-112,376914	-161,759129	31,117089	-0,204579	-4,006958	1,328642	-302,467012	7,202208	18,619164	-0,204579	-4,006958	1,328642	-302,467012	7,202208	18,619164
14:35:47,40	0,358035	4,296016	0,228043	-0,056029	-2,533007	0,061001	-0,205485	-4,011091	1,329441	12,230377	-8,893766	18,646550	2,830324	-4,854849	0,112910	-112,393560	-161,795347	31,146291	-0,205485	-4,011091	1,329441	-302,640288	7,236843	18,646550	-0,205485	-4,011091	1,329441	-302,640288	7,236843	18,646550
14:35:47,45	0,358035	4,296016	0,228043	-0,056029	-2,533007	0,061001	-0,204142	-4,011102	1,327128	12,191244	-8,820207	18,675752	2,832103	-4,854958	0,118739	-112,387891	-161,832315	31,136948	-0,204142	-4,011102	1,327128	-302,680259	7,204931	18,675752	-0,204142	-4,011102	1,327128	-302,680259	7,204931	18,675752
14:35:47,50	0,358035	4,296016	0,228043	-0,056029	-2,533007	0,061001	-0,204937	-4,012697	1,332957	12,244983	-8,838170	18,666409	2,829270	-4,853537	0,114477	-112,342191	-161,777154	31,140560	-0,204937	-4,012697	1,332957	-302,751697	7,249400	18,666409	-0,204937	-4,012697	1,332957	-302,751697	7,249400	18,666409
14:35:47,55	0,358035	4,296016	0,228043	-0,056029	-2,533007	0,061001	-0,204751	-4,009533	1,328695	12,151112	-8,816481	18,670021	2,529864	-4,682258	-0,036187	-102,644934	-146,652906	29,129371	-0,204751	-4,009533	1,328695	-302,597249	7,256458	18,670021	-0,204751	-4,009533	1,328695	-302,597249	7,256458	18,670021
14:35:47,60	0,358005	4,245992	0,228035	-0,056027	-2,533021	0,061001	-0,203380	-3,664600	1,178031	12,161191	-7,909255	16,658832	2,471883	-4,645652	-0,053725	-100,899643	-143,844919	28,853767	-0,203380	-3,664600	1,178031	-275,509914	8,056074	16,658832	-0,203380	-3,664600	1,178031	-275,509914	8,056074	16,658832
14:35:47,65	0,358005	4,245992	0,228035	-0,056027	-2,533021	0,061001	-0,206091	-3,596085	1,160493	11,902824	-7,942770	16,383228	2,480697	-4,650252	-0,056465	-101,066519	-144,191734	28,885642	-0,206091	-3,596085	1,160493	-270,389824	8,235395	16,383228	-0,206091	-3,596085	1,160493	-270,389824	8,235395	16,383228
14:35:47,70	0,358005	4,245992	0,228035	-0,056027	-2,533021	0,061001	-0,206515	-3,606017	1,157753	12,035542	-7,935890	16,415102	2,479875	-4,651428	-0,052612	-101,150409	-144,292667	28,885455	-0,206515	-3,606017	1,157753	-271,036831	8,275500	16,415102	-0,206515	-3,606017	1,157753	-271,036831	8,275500	16,415102
14:35:47,75	0,358005	4,245992	0,228035	-0,056027	-2,533021	0,061001	-0,205085	-3,605894	1,161606	11,899739	-7,883748	16,414916	2,482638	-4,652595	-0,053397	-101,189077	-144,429051	28,887110	-0,205085	-3,605894	1,161606	-271,162902	8,215437	16,414916	-0,205085	-3,605894	1,161606	-271,162902	8,215437	16,414916
14:35:47,80	0,358005	4,245992	0,228035	-0,056027	-2,533021	0,061001	-0,205456	-3,608870	1,160821	11,917057	-7,868330	16,416571	2,487849	-4,659037	-0,051450	-101,240976	-144,465381	28,875550	-0,205456	-3,608870	1,160821	-271,379219	8,259970	16,416571	-0,205456	-3,608870	1,160821	-271,379219	8,259970	16,416571
14:35:47,85	0,358005	4,245992	0,228035	-0,056027	-2,533021	0,061001	-0,202482	-3,616604	1,162768	12,261816	-7,740472	16,405011	2,487073	-4,652547	-0,051101	-101,284635	-144,537647	28,888835	-0,202482	-3,616604	1,162768	-271,641582	8,154383	16,405011	-0,202482	-3,616604	1,162768	-271,641582	8,154383	16,405011
14:35:47,90	0,358005	4,245992	0,228035	-0,056027	-2,533021	0,061001	-0,207715	-3,612687	1,163117	11,973727	-8,014249	16,418296	2,481832	-4,653795	-0,050680	-101,256169	-144,539703	28,916201	-0,207715	-3,612687	1,163117	-271,622201	8,291374	16,418296	-0,207715	-3,612687	1,163117	-271,622201	8,291374	16,418296
14:35:47,95	0,358005	4,245992	0,228035	-0,056027	-2,533021	0,061001	-0,204014	-3,608772	1,163538	11,782604	-7,796123	16,445662	2,483471	-4,654232	-0,051471	-101,303435	-144,573541	28,921148	-0,204014	-3,608772	1,163538	-271,506002	8,218980	16,445662	-0,204014	-3,608772	1,163538	-271,506002	8,218980	16,445662
14:35:48,00	0,358005	4,245992	0,228035	-0,056027	-2,533021	0,061001	-0,204454	-3,610410	1,162747	11,814838	-7,843028	16,450609	2,484037	-4,656742	-0,050296	-101,314722	-144,595459	28,924417	-0,204454	-3,610410	1,162747	-271,602346	8,206631	16,450609	-0,204454	-3,610410	1,162747	-271,602346	8,206631	16,450609
14:35:48,05	0,358005	4,245992	0,228035	-0,056027	-2,533021	0,061001	-0,202564	-3,612156	1,163922	11,880990	-7,743544	16,453878	2,484585	-4,652616	-0,050680	-101,307148	-144,630739	28,948376	-0,202564	-3,612156	1,163922	-271,673231	8,157720	16,453878	-0,202564	-3,612156	1,163922	-271,673231	8,157720	16,453878
14:35:48,10	0,358005	4,245992	0,228035	-0,056027	-2,533021	0,061001	-0,206411	-3,610567	1,163538	11,771601	-7,919393	16,477836	2,482803	-4,653706	-0,050330	-101,323233	-144,629294	28,904298	-0,206411	-3,610567	1,163538	-271,657892	8,283868	16,477836	-0,206411	-3,610567	1,163538	-271,657892	8,283868	16,477836
14:35:48,15	0,358005	4,245992	0,228035	-0,056027	-2,533021	0,061001	-0,204577	-3,609569	1,163888	11,712907	-7,838669	16,433759	2,486864	-4,654622	-0,052248	-101,338956	-144,654217	28,934465	-0,204577	-3,609569	1,163888	-271,638233	8,220609	16,433759	-0,204577	-3,609569	1,163888	-271,638233	8,220609	16,433759
14:35:48,20	0,358005	4,245992	0,228035	-0,056027	-2,533021	0,061001	-0,205813	-3,613544	1,161970	11,890161	-7,904120	16,463926	2,489688	-4,655592	-0,048345	-101,371194	-144,741796	28,963877	-0,205813	-3,613544	1,161970	-271,773015	8,252220	16,463926	-0,205813	-3,613544	1,161970	-271,773015	8,252220	16,463926
14:35:48,25	0,358005	4,245992	0,228035	-0,056027	-2,533021	0,061001	-0,206386	-3,616474	1,165873	11,950594	-7,918027	16,493338	2,487980	-4,657881	-0,047587	-101,364542	-144,717573	28,924727	-0,206386	-3,616474	1,165873	-271,942644	8,283266	16,493338	-0,206386	-3,616474	1,165873	-271,942644	8,283266	16,493338
14:35:48,30	0,358005	4,245992	0,228035	-0,056027	-2,533021	0,061001	-0,203549	-3,616140	1,166631	11,957488	-7,776850	16,454188	2,489679	-4,654343	-0,048365	-101,371042	-144,751629	28,944376	-0,203549	-3,616140	1,166631	-271,909468	8,201732	16,454188	-0,203549	-3,616140	1,166631	-271,909468	8,201732	16,454188
14:35:48,35	0,358005	4,245992	0,228035	-0,056027	-2,533021	0,061001	-0,207463	-3,615842	1,165853	11,909263	-7,969000	16,473836	2,489059	-4,655962	-0,046833	-101,401032	-144,735901	28,924527	-0,207463	-3,615842	1,165853	-271,934322	8,316862	16,473836	-0,207463	-3,615842	1,165853	-271,934322	8,316862	16,473836
14:35:48,40	0,358005	4,245992	0,228035	-0,056027	-2,533021	0,061001	-0,205750	-3,616114	1,167385	11,922043	-7,913760	16,453988	2,490275	-4,656635	-0,049152	-101,375817	-144,750956	28,920462	-0,205750	-3,616114	1,167385	-271,942909	8,237633	16,453988	-0,205750	-3,616114	1,167385	-271,942909	8,237633	16,453988
14:35:48,45	0,358005	4,245992	0,228035	-0,056027	-2,533021	0,061001	-0,205776	-3,617504	1,165066	11,993864	-7,885729	16,449923	2,490753	-4,656894	-0,051485	-101,416820	-144,763324	28,941332	-0,205776	-3,617504	1,165066	-271,980161	8,267676	16,449923	-0,205776	-3,617504	1,165066	-271,980161	8,267676	16,449923
14:35:48,50	0,358005	4,245992	0,228035	-0,056027	-2,533021	0,061001	-0,205791	-3,618047	1,162733	11,990935	-7,915826	16,470793	2,490795	-4,660498	-0,047190	-101,410285	-144,775978	28,942563	-0,205791	-3,618047	1,162733	-272,025786	8,238745	16,470793	-0,205791	-3,618047	1,162733	-272,025786	8,238745	16,470793
14:35:48,55	0,358005	4,245992	0,228035	-0,056027	-2,533021	0,061001	-0,202691	-3,619886	1,167028	12,078853	-7,742630	16,472024	2,489003	-4,656133	-0,048392	-101,413033	-144,768360	28,924525	-0,202691	-3,619886	1,167028	-272,082201	8,168576	16,472024	-0,202691	-3,619886	1,167028	-272,082201	8,168576	16,472024
14:35:48,60	0,358005	4,245992	0,228035	-0,056027	-2,533021	0,061001	-0,205575	-3,616151	1,165826	11,889860	-7,898804	16,453986	2,488323	-4,657912	-0,048409	-101,455024	-144,785068	28,919204	-0,205575	-3,616151	1,165826	-271,978002	8,238822	16,453986	-0,205575	-3,616151	1,165826	-271,978002	8,238822	16,453986
14:35:48,65	0,358005	4,245992	0,228035	-0,056027	-2,533021	0,061001	-0,203693	-3,616452	1,165809	11,870043	-7,828980	16,448665	2,493679	-4,658042	-0,049161	-101,427521	-144,786157	28,925096	-0,203693	-3,616452	1,165809	-272,021441	8,160952	16,448665	-0,203693	-3,616452	1,165809	-272,021441	8,160952	16,448665
14:35:48,70	0,358005	4,245992	0,228035	-0,056027	-2,533021	0,061001	-0,206260	-3,621155	1,165057	12,127409	-7,938054	16,454557	2,490111	-4,656418	-0,048798	-101,431071	-144,815817	28,909051	-0,206260	-3,621155	1,165057	-272,133263	8,253317	16,454557	-0,206260	-3,621155	1,165057	-272,133263	8,253317	16,454557
14:35:48,75	0,358005	4,245992	0,228035	-0,056027	-2,533021	0,061001	-0,205881	-3,617253	1,165420	11,897065	-7,906628	16,438511	2,492409	-4,656481	-0,047240	-101,453980	-144,832792	28,922717	-0,205881	-3,617253	1,165420	-272,057332	8,255048	16,438511	-0,205881	-3,617253	1,165420	-272,057332	8,255048	16,438511
14:35:48,80	0,358005	4,245992	0,228035	-0,056027	-2,533021	0,061001	-0,206976	-3,619275	1,166978	11,976014	-7,974902	16,452178	2,493595	-4,658157	-0,049552	-101,456324	-144,808827	28,939408	-0,206976	-3,619275	1,166978	-272,137051	8,272704	16,452178	-0,206976	-3,619275	1,166978	-272,137051	8,272704	16,452178
14:35:48,85	0,358005	4,245992	0,228035	-0,056027	-2,533021	0,061001	-0,206117	-3,621141	1,164666	12,092631	-7,944278	16,468869	2,490702	-4,655412	-0,049164	-101,420915	-144,821725	28,938302	-0,206117	-3,621141	1,164666	-272,166919	8,235944	16,468869	-0,206117	-3,621141	1,164666	-272,166919	8,235944	16,468869
14:35:48,91	0,358005	4,245992	0,228035	-0,056027	-2,533021	0,061001	-0,207048	-3,617263	1,165054	11,897509	-7,955561	16,467763	2,489888	-4,657100	-0,048347	-101,466183	-144,811383	28,945478	-0,207048	-3,617263	1,165054	-272,057618	8,297721	16,467763	-0,207048	-3,617263	1,165054	-272,057618	8,297721	16,467763
14:35:48,96	0,358005	4,245992	0,228035	-0,056027	-2,533021	0,061001	-0,205180	-3,617401	1,165871	11,891028	-7,902773	16,474939	2,488797	-4,657731	-0,051113	-101,482563	-144,829878	28,958567	-0,205180	-3,617401	1,165871	-272,074962	8,203832	16,474939	-0,205180	-3,617401	1,165871	-272,074962	8,203832	16,474939
14:35:49,01	0,358005	4,245992	0,228035	-0,056027	-2,533021	0,061001	-0,204088	-3,616772	1,163105	11,834091	-7,850923	16,488028	2,488930	-4,657148	-0,046063	-101,440004	-144,807134	28,931669	-0,204088	-3,616772	1,163105	-272,082489	8,169954	16,488028	-0,204088	-3,616772	1,163105	-272,082489	8,169954	16,488028
14:35:49,06	0,358005	4,245992	0,228035	-0,056027	-2,533021	0,061001	-0,204659	-3,616595	1,168155	11,865879	-7,855154	16,461130	2,196203	-4,501314	-0,194352	-92,859134	-130,245699	27,037318	-0,204659	-3,616595	1,168155	-272,036831	8,210583	16,461130	-0,204659	-3,616595	1,168155	-272,036831	8,210583	16,461130
14:35:49,11	0,357993	4,195924	0,228047	-0,056024	-2,533001	0,061015	-0,193251	-3,285170	1,019866	11,532754	-7,111425	14,566779	2,138123	-4,472742	-0,213053	-91,202019	-127,369127	26,774006	-0,193251	-3,285170	1,019866	-246,353053	8,058810	14,566779	-0,193251	-3,285170	1,019866	-246,353053	8,058810	14,566779
14:35:49,16	0,357993	4,195924	0,228047	-0,056024	-2,533001	0,061015	-0,188956	-3,220585	1,001165	11,494079	-6,891240	14,303467	2,145185	-4,472375	-0,206838	-91,374490	-127,672288	26,860464	-0,188956	-3,220585	1,001165	-241,321812	7,941795	14,303467	-0,188956	-3,220585	1,001165	-241,321812	7,941795	14,303467
14:35:49,21	0,357993	4,195924	0,228047	-0,056024	-2,533001	0,061015	-0,192805	-3,226517	1,007380	11,453772	-7,089156	14,389924	2,146852	-4,474660	-0,208792	-91,390067	-127,774217	26,839116	-0,192805	-3,226517	1,007380	-241,827796	8,046003	14,389924	-0,192805	-3,226517	1,007380	-241,827796	8,046003	14,389924
14:35:49,26	0,357993	4,195924	0,228047	-0,056024	-2,533001	0,061015	-0,191659	-3,229104	1,005426	11,492241	-6,992104	14,368577	2,150160	-4,478546	-0,209169	-91,464093	-127,880584	26,870610	-0,191659	-3,229104	1,005426	-241,992417	8,053115	14,368577	-0,191659	-3,229104	1,005426	-241,992417	8,053115	14,368577
14:35:49,31	0,357993	4,195924	0,228047	-0,056024	-2,533001	0,061015	-0,189948	-3,233912	1,005049	11,613133	-6,914042	14,400071	2,154158	-4,479581	-0,207227	-91,490885	-127,989760	26,871589	-0,189948	-3,233912	1,005049	-242,248960	7,996841	14,400071	-0,189948	-3,233912	1,005049	-242,248960	7,996841	14,400071
14:35:49,36	0,357993	4,195924	0,228047	-0,056024	-2,533001	0,061015	-0,191050	-3,237892	1,006991	11,712126	-6,939991	14,401050	2,152947	-4,477112	-0,206836	-91,490830	-128,010520	26,890224	-0,191050	-3,237892	1,006991	-242,462364	8,057446	14,401050	-0,191050	-3,237892	1,006991	-242,462364	8,057446	14,401050
14:35:49,41	0,357993	4,195924	0,228047	-0,056024	-2,533001	0,061015	-0,192583	-3,235608	1,007382	11,575435	-7,009287	14,419684	2,156343	-4,480123	-0,205682	-91,543906	-128,074806	26,883302	-0,192583	-3,235608	1,007382	-242,419804	8,108502	14,419684	-0,192583	-3,235608	1,007382	-242,419804	8,108502	14,419684
14:35:49,46	0,357993	4,195924	0,228047	-0,056024	-2,533001	0,061015	-0,191674	-3,240055	1,008536	11,724456	-6,975811	14,412763	2,156983	-4,477605	-0,205709	-91,526827	-128,048463	26,850555	-0,191674	-3,240055	1,008536	-242,619854	8,070575	14,412763	-0,191674	-3,240055	1,008536	-242,619854	8,070575	14,412763
14:35:49,51	0,357993	4,195924	0,228047	-0,056024	-2,533001	0,061015	-0,194174	-3,239350	1,008509	11,719147	-7,104218	14,380016	2,153403	-4,478200	-0,203738	-91,529100	-128,103809	26,890506	-0,194174	-3,239350	1,008509	-242,569817	8,138457	14,380016	-0,194174	-3,239350	1,008509	-242,569817	8,138457	14,380016
14:35:49,56	0,357993	4,195924	0,228047	-0,056024	-2,533001	0,061015	-0,191869	-3,236547	1,010480	11,524319	-6,958647	14,419967	1,890635	-4,328112	-0,335282	-83,300419	-115,081646	25,152944	-0,191869	-3,236547	1,010480	-242,544603	8,103076	14,419967	-0,191869	-3,236547	1,010480	-242,544603	8,103076	14,419967
14:35:49,61	0,357999	4,146021	0,228027	-0,056031	-2,533020	0,061001	-0,190465	-2,933939	0,878936	11,180583	-6,270456	12,682405	1,828048	-4,287654	-0,365516	-81,063793	-111,897904	24,785234	-0,190465	-2,933939	0,878936	-219,133643	8,681022	12,682405	-0,190465	-2,933939	0,878936	-219,133643	8,681022	12,682405
14:35:49,66	0,357999	4,146021	0,228027	-0,056031	-2,533020	0,061001	-0,194209	-2,859508	0,848702	11,185672	-6,120071	12,314695	1,831470	-4,291497	-0,361313	-81,294765	-112,220800	24,798954	-0,194209	-2,859508	0,848702	-213,285701	9,125356	12,314695	-0,194209	-2,859508	0,848702	-213,285701	9,125356	12,314695
14:35:49,71	0,357999	4,146021	0,228027	-0,056031	-2,533020	0,061001	-0,192592	-2,864393	0,852905	11,044574	-6,074527	12,328415	1,834135	-4,290531	-0,362479	-81,369260	-112,350741	24,845322	-0,192592	-2,864393	0,852905	-213,810278	9,043907	12,328415	-0,192592	-2,864393	0,852905	-213,810278	9,043907	12,328415
14:35:49,76	0,357999	4,146021	0,228027	-0,056031	-2,533020	0,061001	-0,194761	-2,866219	0,851739	10,989726	-6,186891	12,374783	1,836271	-4,290899	-0,357828	-81,432355	-112,487596	24,858452	-0,194761	-2,866219	0,851739	-214,008436	9,101857	12,374783	-0,194761	-2,866219	0,851739	-214,008436	9,101857	12,374783
14:35:49,81	0,357999	4,146021	0,228027	-0,056031	-2,533020	0,061001	-0,195510	-2,868253	0,856390	10,945427	-6,212064	12,387913	1,836791	-4,293668	-0,358221	-81,450269	-112,551723	24,846810	-0,195510	-2,868253	0,856390	-214,212405	9,135496	12,387913	-0,195510	-2,868253	0,856390	-214,212405	9,135496	12,387913
14:35:49,86	0,357999	4,146021	0,228027	-0,056031	-2,533020	0,061001	-0,193372	-2,870087	0,855997	10,976315	-6,084344	12,376271	1,837892	-4,297746	-0,355093	-81,497131	-112,559871	24,873783	-0,193372	-2,870087	0,855997	-214,325505	9,095391	12,376271	-0,193372	-2,870087	0,855997	-214,325505	9,095391	12,376271
14:35:49,91	0,357999	4,146021	0,228027	-0,056031	-2,533020	0,061001	-0,190391	-2,873079	0,859125	11,101418	-5,965834	12,403244	1,837218	-4,294628	-0,354331	-81,505115	-112,628726	24,876388	-0,190391	-2,873079	0,859125	-214,435284	8,979882	12,403244	-0,190391	-2,873079	0,859125	-214,435284	8,979882	12,403244
14:35:49,96	0,357999	4,146021	0,228027	-0,056031	-2,533020	0,061001	-0,192755	-2,870937	0,859887	10,926411	-6,061229	12,405849	1,841843	-4,298660	-0,354726	-81,546127	-112,662623	24,861629	-0,192755	-2,870937	0,859887	-214,442143	9,070031	12,405849	-0,192755	-2,870937	0,859887	-214,442143	9,070031	12,405849
14:35:50,01	0,357999	4,146021	0,228027	-0,056031	-2,533020	0,061001	-0,191575	-2,876958	0,859492	11,189654	-6,018440	12,391090	1,841824	-4,299503	-0,353176	-81,555442	-112,678755	24,855292	-0,191575	-2,876958	0,859492	-214,651567	9,020192	12,391090	-0,191575	-2,876958	0,859492	-214,651567	9,020192	12,391090
14:35:50,06	0,357999	4,146021	0,228027	-0,056031	-2,533020	0,061001	-0,190835	-2,877363	0,861042	11,192078	-5,979970	12,384752	1,842314	-4,297314	-0,354743	-81,579396	-112,713967	24,865463	-0,190835	-2,877363	0,861042	-214,680924	9,000587	12,384752	-0,190835	-2,877363	0,861042	-214,680924	9,000587	12,384752
14:35:50,11	0,357999	4,146021	0,228027	-0,056031	-2,533020	0,061001	-0,192976	-2,876693	0,859475	11,114755	-6,094415	12,394924	1,844615	-4,297354	-0,352033	-81,607819	-112,721206	24,864266	-0,192976	-2,876693	0,859475	-214,705635	9,054171	12,394924	-0,192976	-2,876693	0,859475	-214,705635	9,054171	12,394924
14:35:50,16	0,357999	4,146021	0,228027	-0,056031	-2,533020	0,061001	-0,194092	-2,878706	0,862185	11,198964	-6,173475	12,393727	1,841071	-4,298521	-0,353198	-81,595724	-112,773443	24,857547	-0,194092	-2,878706	0,862185	-214,779466	9,062766	12,393727	-0,194092	-2,878706	0,862185	-214,779466	9,062766	12,393727
14:35:50,21	0,357999	4,146021	0,228027	-0,056031	-2,533020	0,061001	-0,191310	-2,876220	0,861020	11,030482	-5,992192	12,387007	1,843947	-4,298254	-0,352774	-81,611597	-112,802778	24,910345	-0,191310	-2,876220	0,861020	-214,752769	9,025623	12,387007	-0,191310	-2,876220	0,861020	-214,752769	9,025623	12,387007
14:35:50,26	0,357999	4,146021	0,228027	-0,056031	-2,533020	0,061001	-0,192979	-2,878577	0,861444	11,119710	-6,078063	12,439806	1,840319	-4,300256	-0,353958	-81,660379	-112,796555	24,910843	-0,192979	-2,878577	0,861444	-214,848574	9,070774	12,439806	-0,192979	-2,878577	0,861444	-214,848574	9,070774	12,439806
14:35:50,31	0,357999	4,146021	0,228027	-0,056031	-2,533020	0,061001	-0,189431	-2,876436	0,860260	10,989383	-5,938937	12,440303	1,844456	-4,297137	-0,352418	-81,651874	-112,792506	24,896590	-0,189431	-2,876436	0,860260	-214,810842	8,931400	12,440303	-0,189431	-2,876436	0,860260	-214,810842	8,931400	12,440303
14:35:50,36	0,357999	4,146021	0,228027	-0,056031	-2,533020	0,061001	-0,194201	-2,878460	0,861800	11,102371	-6,181617	12,426051	1,843240	-4,298150	-0,351648	-81,661833	-112,829312	24,889839	-0,194201	-2,878460	0,861800	-214,856709	9,063137	12,426051	-0,194201	-2,878460	0,861800	-214,856709	9,063137	12,426051
14:35:50,41	0,357999	4,146021	0,228027	-0,056031	-2,533020	0,061001	-0,192715	-2,877912	0,862570	11,037064	-6,094597	12,419300	1,845046	-4,297954	-0,351226	-81,632573	-112,853427	24,913076	-0,192715	-2,877912	0,862570	-214,879064	9,033552	12,419300	-0,192715	-2,877912	0,862570	-214,879064	9,033552	12,419300
14:35:50,46	0,357999	4,146021	0,228027	-0,056031	-2,533020	0,061001	-0,193788	-2,879379	0,862992	11,107076	-6,112956	12,442537	1,846112	-4,296645	-0,348915	-81,683210	-112,858686	24,922090	-0,193788	-2,879379	0,862992	-214,924185	9,099364	12,442537	-0,193788	-2,879379	0,862992	-214,924185	9,099364	12,442537
14:35:50,51	0,357999	4,146021	0,228027	-0,056031	-2,533020	0,061001	-0,195454	-2,879647	0,865303	11,091153	-6,240845	12,451551	1,844878	-4,298514	-0,352816	-81,708873	-112,856655	24,909767	-0,195454	-2,879647	0,865303	-214,961166	9,102306	12,451551	-0,195454	-2,879647	0,865303	-214,961166	9,102306	12,451551
14:35:50,56	0,357999	4,146021	0,228027	-0,056031	-2,533020	0,061001	-0,193219	-2,879513	0,861402	11,073106	-6,147847	12,439228	1,844292	-4,301252	-0,350494	-81,709570	-112,892758	24,882472	-0,193219	-2,879513	0,861402	-214,968685	9,019828	12,439228	-0,193219	-2,879513	0,861402	-214,968685	9,019828	12,439228
14:35:50,61	0,357999	4,146021	0,228027	-0,056031	-2,533020	0,061001	-0,190555	-2,880375	0,863724	11,086300	-5,991887	12,411932	1,842516	-4,301459	-0,349310	-81,722001	-112,865269	24,916338	-0,190555	-2,880375	0,863724	-215,023135	8,966689	12,411932	-0,190555	-2,880375	0,863724	-215,023135	8,966689	12,411932
14:35:50,66	0,357999	4,146021	0,228027	-0,056031	-2,533020	0,061001	-0,189488	-2,878940	0,864908	11,029296	-5,960895	12,445798	1,848978	-4,297986	-0,349302	-81,700399	-112,923715	24,920716	-0,189488	-2,878940	0,864908	-214,967530	8,913895	12,445798	-0,189488	-2,878940	0,864908	-214,967530	8,913895	12,445798
14:35:50,71	0,357999	4,146021	0,228027	-0,056031	-2,533020	0,061001	-0,195726	-2,882800	0,864916	11,190185	-6,237332	12,450177	1,845412	-4,295846	-0,352053	-81,713417	-112,901587	24,908398	-0,195726	-2,882800	0,864916	-215,109625	9,127128	12,450177	-0,195726	-2,882800	0,864916	-215,109625	9,127128	12,450177
14:35:50,76	0,357999	4,146021	0,228027	-0,056031	-2,533020	0,061001	-0,195796	-2,878642	0,862165	10,986601	-6,263342	12,437859	1,847135	-4,295812	-0,350117	-81,724299	-112,941900	24,901498	-0,195796	-2,878642	0,862165	-214,986773	9,106662	12,437859	-0,195796	-2,878642	0,862165	-214,986773	9,106662	12,437859
14:35:50,81	0,357999	4,146021	0,228027	-0,056031	-2,533020	0,061001	-0,193021	-2,880844	0,861784	11,029398	-6,095597	12,435457	1,845931	-4,299351	-0,352434	-81,728990	-112,975388	24,905996	-0,193021	-2,880844	0,861784	-215,116823	9,056522	12,435457	-0,193021	-2,880844	0,861784	-215,116823	9,056522	12,435457
14:35:50,86	0,357999	4,146021	0,228027	-0,056031	-2,533020	0,061001	-0,193021	-2,880844	0,861784	11,029398	-6,095597	12,435457	1,845307	-4,297116	-0,350900	-81,741328	-112,979321	24,900442	-0,193021	-2,880844	0,861784	-215,116823	9,056522	12,435457	-0,193021	-2,880844	0,861784	-215,116823	9,056522	12,435457
14:35:50,92	0,357999	4,146021	0,228027	-0,056031	-2,533020	0,061001	-0,194644	-2,879186	0,863318	10,933654	-6,188739	12,429903	1,846550	-4,298935	-0,349318	-81,727121	-112,952011	24,914688	-0,194644	-2,879186	0,863318	-215,082485	9,090826	12,429903	-0,194644	-2,879186	0,863318	-215,082485	9,090826	12,429903
14:35:50,97	0,357999	4,146021	0,228027	-0,056031	-2,533020	0,061001	-0,193690	-2,881172	0,864900	11,067635	-6,140490	12,444149	1,849490	-4,300468	-0,350102	-81,734203	-112,952209	24,896132	-0,193690	-2,881172	0,864900	-215,104336	9,064198	12,444149	-0,193690	-2,881172	0,864900	-215,104336	9,064198	12,444149
14:35:51,02	0,357999	4,146021	0,228027	-0,056031	-2,533020	0,061001	-0,193833	-2,884485	0,864116	11,236201	-6,153940	12,425593	1,836728	-4,290141	-0,353953	-81,433168	-112,681543	24,845236	-0,193833	-2,884485	0,864116	-215,195844	9,061943	12,425593	-0,193833	-2,884485	0,864116	-215,195844	9,061943	12,425593
14:35:51,07	0,357999	4,146021	0,228027	-0,056031	-2,533020	0,061001	-0,196395	-2,868269	0,860265	10,777898	-6,161802	12,374697	1,566378	-4,132200	-0,491972	-72,722908	-99,286630	23,050628	-0,196395	-2,868269	0,860265	-214,381203	9,255211	12,374697	-0,196395	-2,868269	0,860265	-214,381203	9,255211	12,374697
14:35:51,12	0,358028	4,095880	0,228039	-0,056019	-2,532994	0,061015	-0,198001	-2,555169	0,722246	10,452161	-5,399462	10,580089	1,519765	-4,106841	-0,497740	-71,106821	-96,763757	22,910552	-0,198001	-2,555169	0,722246	-190,128595	10,143614	10,580089	-0,198001	-2,555169	0,722246	-190,128595	10,143614	10,580089
14:35:51,17	0,358028	4,095880	0,228039	-0,056019	-2,532994	0,061015	-0,196656	-2,502121	0,716478	10,686597	-5,191398	10,440013	1,526909	-4,109784	-0,495834	-71,248962	-97,073479	22,916265	-0,196656	-2,502121	0,716478	-185,729917	10,246113	10,440013	-0,196656	-2,502121	0,716478	-185,729917	10,246113	10,440013
14:35:51,22	0,358028	4,095880	0,228039	-0,056019	-2,532994	0,061015	-0,197679	-2,509780	0,718384	10,745538	-5,212825	10,445726	1,530716	-4,111192	-0,493558	-71,350698	-97,237777	22,886887	-0,197679	-2,509780	0,718384	-186,272164	10,304983	10,445726	-0,197679	-2,509780	0,718384	-186,272164	10,304983	10,445726
14:35:51,27	0,358028	4,095880	0,228039	-0,056019	-2,532994	0,061015	-0,198364	-2,513781	0,720660	10,760440	-5,254376	10,416347	1,531201	-4,110745	-0,491594	-71,370937	-97,311665	22,927289	-0,198364	-2,513781	0,720660	-186,571345	10,317165	10,416347	-0,198364	-2,513781	0,720660	-186,571345	10,317165	10,416347
14:35:51,32	0,358028	4,095880	0,228039	-0,056019	-2,532994	0,061015	-0,198994	-2,513977	0,722624	10,696545	-5,267720	10,456750	1,529873	-4,108575	-0,490070	-71,417253	-97,371302	22,929865	-0,198994	-2,513977	0,722624	-186,650660	10,353277	10,456750	-0,198994	-2,513977	0,722624	-186,650660	10,353277	10,456750
14:35:51,37	0,358028	4,095880	0,228039	-0,056019	-2,532994	0,061015	-0,200208	-2,511741	0,724148	10,505487	-5,341164	10,459326	1,533958	-4,111972	-0,489275	-71,421088	-97,441474	22,927375	-0,200208	-2,511741	0,724148	-186,666220	10,375168	10,459326	-0,200208	-2,511741	0,724148	-186,666220	10,375168	10,459326
14:35:51,42	0,358028	4,095880	0,228039	-0,056019	-2,532994	0,061015	-0,199309	-2,516978	0,724943	10,715106	-5,262670	10,456836	1,534992	-4,111720	-0,490456	-71,459297	-97,514887	22,931195	-0,199309	-2,516978	0,724943	-186,867680	10,383119	10,456836	-0,199309	-2,516978	0,724943	-186,867680	10,383119	10,456836
14:35:51,47	0,358028	4,095880	0,228039	-0,056019	-2,532994	0,061015	-0,200044	-2,517748	0,723762	10,672438	-5,297268	10,460656	1,536114	-4,113690	-0,490835	-71,485351	-97,523278	22,945862	-0,200044	-2,517748	0,723762	-186,970754	10,406210	10,460656	-0,200044	-2,517748	0,723762	-186,970754	10,406210	10,460656
14:35:51,52	0,358028	4,095880	0,228039	-0,056019	-2,532994	0,061015	-0,198899	-2,519704	0,723383	10,753891	-5,256081	10,475323	1,532928	-4,110960	-0,487713	-71,377042	-97,374619	22,918395	-0,198899	-2,519704	0,723383	-187,042900	10,357492	10,475323	-0,198899	-2,519704	0,723383	-187,042900	10,357492	10,475323
14:35:51,57	0,358028	4,095880	0,228039	-0,056019	-2,532994	0,061015	-0,199670	-2,515580	0,726505	10,722325	-5,276700	10,447856	1,282933	-3,957429	-0,605240	-63,276010	-85,035504	21,280428	-0,199670	-2,515580	0,726505	-186,750709	10,397390	10,447856	-0,199670	-2,515580	0,726505	-186,750709	10,397390	10,447856
14:35:51,62	0,358077	4,045962	0,228044	-0,056037	-2,533007	0,060986	-0,207635	-2,222313	0,608978	10,208935	-4,844731	8,809889	1,235351	-3,932513	-0,618895	-61,780223	-82,662679	21,063826	-0,207635	-2,222313	0,608978	-164,242634	11,454597	8,809889	-0,207635	-2,222313	0,608978	-164,242634	11,454597	8,809889
14:35:51,67	0,358077	4,045962	0,228044	-0,056037	-2,533007	0,060986	-0,205422	-2,168647	0,595323	10,221136	-4,620670	8,593286	1,241873	-3,936014	-0,611579	-61,952853	-82,972858	21,042130	-0,205422	-2,168647	0,595323	-160,017673	11,504924	8,593286	-0,205422	-2,168647	0,595323	-160,017673	11,504924	8,593286
14:35:51,72	0,358077	4,045962	0,228044	-0,056037	-2,533007	0,060986	-0,205650	-2,176046	0,602639	10,250931	-4,626971	8,571591	1,242688	-3,937994	-0,611578	-62,051579	-83,172498	21,089893	-0,205650	-2,176046	0,602639	-160,568675	11,516570	8,571591	-0,205650	-2,176046	0,602639	-160,568675	11,516570	8,571591
14:35:51,77	0,358077	4,045962	0,228044	-0,056037	-2,533007	0,060986	-0,204343	-2,177742	0,602640	10,116872	-4,544678	8,619354	1,244269	-3,935613	-0,609197	-62,091424	-83,267881	21,188173	-0,204343	-2,177742	0,602640	-160,835879	11,496251	8,619354	-0,204343	-2,177742	0,602640	-160,835879	11,496251	8,619354
14:35:51,82	0,358077	4,045962	0,228044	-0,056037	-2,533007	0,060986	-0,207196	-2,177920	0,605021	10,023622	-4,679832	8,717634	1,247107	-3,939234	-0,610790	-62,118647	-83,371823	21,127904	-0,207196	-2,177920	0,605021	-160,943133	11,585031	8,717634	-0,207196	-2,177920	0,605021	-160,943133	11,585031	8,717634
14:35:51,87	0,358077	4,045962	0,228044	-0,056037	-2,533007	0,060986	-0,205479	-2,182189	0,603428	10,141980	-4,562163	8,657365	1,246978	-3,938170	-0,606540	-62,175811	-83,394434	21,135007	-0,205479	-2,182189	0,603428	-161,159889	11,567931	8,657365	-0,205479	-2,182189	0,603428	-161,159889	11,567931	8,657365
14:35:51,92	0,358077	4,045962	0,228044	-0,056037	-2,533007	0,060986	-0,206336	-2,181545	0,607678	10,060295	-4,644933	8,664468	1,249276	-3,941158	-0,605760	-62,194815	-83,446976	21,128153	-0,206336	-2,181545	0,607678	-161,190969	11,552445	8,664468	-0,206336	-2,181545	0,607678	-161,190969	11,552445	8,664468
14:35:51,97	0,358077	4,045962	0,228044	-0,056037	-2,533007	0,060986	-0,204897	-2,185029	0,608458	10,186467	-4,560313	8,657614	1,248512	-3,941138	-0,609639	-62,239972	-83,515706	21,167408	-0,204897	-2,185029	0,608458	-161,338304	11,524134	8,657614	-0,204897	-2,185029	0,608458	-161,338304	11,524134	8,657614
14:35:52,02	0,358077	4,045962	0,228044	-0,056037	-2,533007	0,060986	-0,204532	-2,184358	0,604579	10,069461	-4,546073	8,696869	1,249711	-3,941021	-0,604251	-62,261921	-83,475534	21,107725	-0,204532	-2,184358	0,604579	-161,402616	11,509719	8,696869	-0,204532	-2,184358	0,604579	-161,402616	11,509719	8,696869
14:35:52,07	0,358077	4,045962	0,228044	-0,056037	-2,533007	0,060986	-0,205233	-2,185337	0,609967	10,144214	-4,621597	8,637186	1,248438	-3,941629	-0,603837	-62,275620	-83,554455	21,148382	-0,205233	-2,185337	0,609967	-161,404760	11,489190	8,637186	-0,205233	-2,185337	0,609967	-161,404760	11,489190	8,637186
14:35:52,12	0,358077	4,045962	0,228044	-0,056037	-2,533007	0,060986	-0,204071	-2,184539	0,610381	10,027509	-4,533561	8,677843	1,249539	-3,942821	-0,605785	-62,309560	-83,556456	21,154710	-0,204071	-2,184539	0,610381	-161,458803	11,485986	8,677843	-0,204071	-2,184539	0,610381	-161,458803	11,485986	8,677843
14:35:52,17	0,358077	4,045962	0,228044	-0,056037	-2,533007	0,060986	-0,203588	-2,186089	0,608433	10,089408	-4,536866	8,684171	1,250676	-3,943727	-0,601896	-62,330428	-83,577779	21,161628	-0,203588	-2,186089	0,608433	-161,518582	11,444808	8,684171	-0,203588	-2,186089	0,608433	-161,518582	11,444808	8,684171
14:35:52,22	0,358077	4,045962	0,228044	-0,056037	-2,533007	0,060986	-0,203373	-2,187526	0,612322	10,135233	-4,533077	8,691089	1,250064	-3,943519	-0,603844	-62,329406	-83,601154	21,157134	-0,203373	-2,187526	0,612322	-161,585563	11,431691	8,691089	-0,203373	-2,187526	0,612322	-161,585563	11,431691	8,691089
14:35:52,27	0,358077	4,045962	0,228044	-0,056037	-2,533007	0,060986	-0,203246	-2,186892	0,610374	10,082523	-4,513918	8,686595	1,254215	-3,946583	-0,604183	-62,309446	-83,632418	21,185467	-0,203246	-2,186892	0,610374	-161,588490	11,440906	8,686595	-0,203246	-2,186892	0,610374	-161,588490	11,440906	8,686595
14:35:52,32	0,358077	4,045962	0,228044	-0,056037	-2,533007	0,060986	-0,202668	-2,192019	0,610035	10,332045	-4,450950	8,714928	1,253525	-3,940343	-0,605790	-62,331883	-83,652893	21,167446	-0,202668	-2,192019	0,610035	-161,741457	11,458510	8,714928	-0,202668	-2,192019	0,610035	-161,741457	11,458510	8,714928
14:35:52,37	0,358077	4,045962	0,228044	-0,056037	-2,533007	0,060986	-0,207728	-2,188302	0,608428	10,109788	-4,723226	8,696907	1,251191	-3,944469	-0,604600	-62,333592	-83,651769	21,180295	-0,207728	-2,188302	0,608428	-161,671895	11,583388	8,696907	-0,207728	-2,188302	0,608428	-161,671895	11,583388	8,696907
14:35:52,42	0,358077	4,045962	0,228044	-0,056037	-2,533007	0,060986	-0,202987	-2,188343	0,609618	10,112053	-4,478783	8,709756	1,255152	-3,940862	-0,606970	-62,379463	-83,699710	21,172202	-0,202987	-2,188343	0,609618	-161,672870	11,455734	8,709756	-0,202987	-2,188343	0,609618	-161,672870	11,455734	8,709756
14:35:52,47	0,358077	4,045962	0,228044	-0,056037	-2,533007	0,060986	-0,208091	-2,189970	0,607248	10,132228	-4,759937	8,701663	1,252886	-3,940535	-0,603844	-62,337968	-83,711794	21,173989	-0,208091	-2,189970	0,607248	-161,780453	11,575230	8,701663	-0,208091	-2,189970	0,607248	-161,780453	11,575230	8,701663
14:35:52,52	0,358077	4,045962	0,228044	-0,056037	-2,533007	0,060986	-0,207242	-2,187844	0,610374	10,031945	-4,673784	8,703450	1,252828	-3,945151	-0,603071	-62,381681	-83,705017	21,168645	-0,207242	-2,187844	0,610374	-161,713824	11,594696	8,703450	-0,207242	-2,187844	0,610374	-161,713824	11,594696	8,703450
14:35:52,57	0,358077	4,045962	0,228044	-0,056037	-2,533007	0,060986	-0,203215	-2,190102	0,611147	10,133381	-4,505645	8,698106	1,253385	-3,942810	-0,606179	-62,376779	-83,724074	21,180009	-0,203215	-2,190102	0,611147	-161,789652	11,446745	8,698106	-0,203215	-2,190102	0,611147	-161,789652	11,446745	8,698106
14:35:52,62	0,358077	4,045962	0,228044	-0,056037	-2,533007	0,060986	-0,205521	-2,189413	0,608039	10,083502	-4,611770	8,709470	1,255130	-3,943427	-0,606948	-62,396967	-83,689789	21,196529	-0,205521	-2,189413	0,608039	-161,785447	11,521621	8,709470	-0,205521	-2,189413	0,608039	-161,785447	11,521621	8,709470
14:35:52,67	0,358077	4,045962	0,228044	-0,056037	-2,533007	0,060986	-0,205860	-2,191234	0,607270	10,197761	-4,664015	8,725989	1,253292	-3,943658	-0,605444	-62,420039	-83,746747	21,145222	-0,205860	-2,191234	0,607270	-161,814089	11,495974	8,725989	-0,205860	-2,191234	0,607270	-161,814089	11,495974	8,725989
14:35:52,73	0,358077	4,045962	0,228044	-0,056037	-2,533007	0,060986	-0,204740	-2,189757	0,608774	10,060114	-4,597291	8,674683	1,252766	-3,944136	-0,602661	-62,388216	-83,750404	21,205910	-0,204740	-2,189757	0,608774	-161,835823	11,474799	8,674683	-0,204740	-2,189757	0,608774	-161,835823	11,474799	8,674683
14:35:52,78	0,358077	4,045962	0,228044	-0,056037	-2,533007	0,060986	-0,204063	-2,189541	0,611557	10,061628	-4,532706	8,735371	1,252722	-3,942115	-0,602301	-62,407292	-83,747280	21,191744	-0,204063	-2,189541	0,611557	-161,817355	11,486251	8,735371	-0,204063	-2,189541	0,611557	-161,817355	11,486251	8,735371
14:35:52,83	0,358077	4,045962	0,228044	-0,056037	-2,533007	0,060986	-0,205791	-2,188492	0,611917	10,000222	-4,640662	8,721204	1,255041	-3,946204	-0,606181	-62,414595	-83,790172	21,178064	-0,205791	-2,188492	0,611917	-161,796377	11,513968	8,721204	-0,205791	-2,188492	0,611917	-161,796377	11,513968	8,721204
14:35:52,88	0,358077	4,045962	0,228044	-0,056037	-2,533007	0,060986	-0,203410	-2,192545	0,608037	10,170189	-4,501684	8,707525	1,252600	-3,942158	-0,605816	-62,447186	-83,776541	21,193328	-0,203410	-2,192545	0,608037	-161,944582	11,465970	8,707525	-0,203410	-2,192545	0,608037	-161,944582	11,465970	8,707525
14:35:52,93	0,358077	4,045962	0,228044	-0,056037	-2,533007	0,060986	-0,205693	-2,188408	0,608402	9,950569	-4,655450	8,722789	1,246050	-3,940469	-0,602289	-62,287160	-83,560109	21,156827	-0,205693	-2,188408	0,608402	-161,839439	11,491436	8,722789	-0,205693	-2,188408	0,608402	-161,839439	11,491436	8,722789
14:35:52,98	0,358077	4,045962	0,228044	-0,056037	-2,533007	0,060986	-0,203881	-2,181891	0,611929	9,879160	-4,530877	8,686288	0,996952	-3,795521	-0,723467	-54,628444	-71,160210	19,536147	-0,203881	-2,181891	0,611929	-161,399304	11,473799	8,686288	-0,203881	-2,181891	0,611929	-161,399304	11,473799	8,686288
14:35:53,03	0,358052	3,995984	0,228025	-0,056033	-2,533007	0,061015	-0,204861	-1,893692	0,490751	9,460755	-4,149110	7,065608	0,969702	-3,784272	-0,736598	-54,197634	-70,091471	19,507916	-0,204861	-1,893692	0,490751	-139,194031	11,932441	7,065608	-0,204861	-1,893692	0,490751	-139,194031	11,932441	7,065608
14:35:53,08	0,358052	3,995984	0,228025	-0,056033	-2,533007	0,061015	-0,200978	-1,864469	0,477620	9,082118	-4,108478	7,037377	0,978824	-3,792702	-0,733913	-54,477542	-70,541017	19,562917	-0,200978	-1,864469	0,477620	-137,278662	11,668268	7,037377	-0,200978	-1,864469	0,477620	-137,278662	11,668268	7,037377
14:35:53,13	0,358052	3,995984	0,228025	-0,056033	-2,533007	0,061015	-0,198237	-1,876583	0,480305	9,182810	-3,983622	7,092378	0,981320	-3,795711	-0,732806	-54,626077	-70,748569	19,552261	-0,198237	-1,876583	0,480305	-138,128973	11,578018	7,092378	-0,198237	-1,876583	0,480305	-138,128973	11,578018	7,092378
14:35:53,18	0,358052	3,995984	0,228025	-0,056033	-2,533007	0,061015	-0,196880	-1,880249	0,481412	9,119403	-3,937897	7,081722	0,988172	-3,795288	-0,733192	-54,692063	-70,832111	19,585661	-0,196880	-1,880249	0,481412	-138,480121	11,517188	7,081722	-0,196880	-1,880249	0,481412	-138,480121	11,517188	7,081722
14:35:53,23	0,358052	3,995984	0,228025	-0,056033	-2,533007	0,061015	-0,200673	-1,885971	0,481026	9,311643	-4,150484	7,115122	0,987297	-3,800521	-0,732064	-54,800092	-70,955604	19,571511	-0,200673	-1,885971	0,481026	-138,737117	11,602315	7,115122	-0,200673	-1,885971	0,481026	-138,737117	11,602315	7,115122
14:35:53,28	0,358052	3,995984	0,228025	-0,056033	-2,533007	0,061015	-0,195702	-1,887830	0,482154	9,247339	-3,923847	7,100972	0,985577	-3,795715	-0,733197	-54,749831	-70,977119	19,615018	-0,195702	-1,887830	0,482154	-138,947337	11,438798	7,100972	-0,195702	-1,887830	0,482154	-138,947337	11,438798	7,100972
14:35:53,33	0,358052	3,995984	0,228025	-0,056033	-2,533007	0,061015	-0,199005	-1,883938	0,481021	9,051448	-4,041312	7,144478	0,990786	-3,803098	-0,730460	-54,794472	-71,045795	19,611416	-0,199005	-1,883938	0,481021	-138,837699	11,580609	7,144478	-0,199005	-1,883938	0,481021	-138,837699	11,580609	7,144478
14:35:53,38	0,358052	3,995984	0,228025	-0,056033	-2,533007	0,061015	-0,195216	-1,892141	0,483758	9,396173	-3,848575	7,140877	0,987742	-3,802149	-0,730501	-54,841028	-71,042374	19,597108	-0,195216	-1,892141	0,483758	-139,136857	11,475863	7,140877	-0,195216	-1,892141	0,483758	-139,136857	11,475863	7,140877
14:35:53,43	0,358052	3,995984	0,228025	-0,056033	-2,533007	0,061015	-0,196537	-1,880017	0,485728	9,132427	-3,817139	7,072163	0,980947	-3,795892	-0,728490	-54,524404	-70,778291	19,542702	-0,196537	-1,880017	0,485728	-138,448872	11,611005	7,072163	-0,196537	-1,880017	0,485728	-138,448872	11,611005	7,072163
14:35:53,48	0,358052	3,995984	0,228025	-0,056033	-2,533007	0,061015	-0,196537	-1,880017	0,485728	9,132427	-3,817139	7,072163	0,749679	-3,674304	-0,833899	-48,083702	-59,341390	18,097209	-0,196537	-1,880017	0,485728	-138,448872	11,611005	7,072163	-0,196537	-1,880017	0,485728	-138,448872	11,611005	7,072163
14:35:53,53	0,358032	3,945932	0,228034	-0,056051	-2,532997	0,060985	-0,186201	-1,618939	0,380319	8,681392	-3,420315	5,626670	0,723765	-3,666442	-0,849158	-47,719992	-58,166310	18,015956	-0,186201	-1,618939	0,380319	-118,405326	11,196464	5,626670	-0,186201	-1,618939	0,380319	-118,405326	11,196464	5,626670
14:35:53,58	0,358032	3,945932	0,228034	-0,056051	-2,532997	0,060985	-0,180052	-1,592566	0,365060	8,509500	-3,373150	5,545417	0,731115	-3,672652	-0,842959	-48,001026	-58,607900	18,107870	-0,180052	-1,592566	0,365060	-116,506938	10,760970	5,545417	-0,180052	-1,592566	0,365060	-116,506938	10,760970	5,545417
14:35:53,63	0,358032	3,945932	0,228034	-0,056051	-2,532997	0,060985	-0,178350	-1,602036	0,371259	8,478999	-3,307205	5,637330	0,735558	-3,668516	-0,839496	-48,060462	-58,784813	18,111778	-0,178350	-1,602036	0,371259	-117,280840	10,693265	5,637330	-0,178350	-1,602036	0,371259	-117,280840	10,693265	5,637330
14:35:53,68	0,358032	3,945932	0,228034	-0,056051	-2,532997	0,060985	-0,184153	-1,603815	0,374722	8,388581	-3,571974	5,641239	0,734123	-3,674233	-0,838708	-48,142385	-58,928281	18,145209	-0,184153	-1,603815	0,374722	-117,510914	10,884025	5,641239	-0,184153	-1,603815	0,374722	-117,510914	10,884025	5,641239
14:35:53,73	0,358032	3,945932	0,228034	-0,056051	-2,532997	0,060985	-0,178484	-1,605432	0,375510	8,307419	-3,276408	5,674670	0,738670	-3,673103	-0,841063	-48,188115	-58,998176	18,140982	-0,178484	-1,605432	0,375510	-117,718954	10,734588	5,674670	-0,178484	-1,605432	0,375510	-117,718954	10,734588	5,674670
14:35:53,78	0,358032	3,945932	0,228034	-0,056051	-2,532997	0,060985	-0,181736	-1,608805	0,373156	8,399423	-3,450180	5,670443	0,735065	-3,672743	-0,844568	-48,197621	-59,040805	18,146122	-0,181736	-1,608805	0,373156	-117,891737	10,816117	5,670443	-0,181736	-1,608805	0,373156	-117,891737	10,816117	5,670443
14:35:53,83	0,358032	3,945932	0,228034	-0,056051	-2,532997	0,060985	-0,180246	-1,605503	0,369650	8,186052	-3,359587	5,675583	0,739722	-3,676584	-0,839901	-48,220274	-59,110257	18,131835	-0,180246	-1,605503	0,369650	-117,845907	10,789698	5,675583	-0,180246	-1,605503	0,369650	-117,845907	10,789698	5,675583
14:35:53,88	0,358032	3,945932	0,228034	-0,056051	-2,532997	0,060985	-0,179248	-1,611456	0,374317	8,424153	-3,292575	5,661296	0,736705	-3,676319	-0,840314	-48,252975	-59,110041	18,127102	-0,179248	-1,611456	0,374317	-118,075145	10,778355	5,661296	-0,179248	-1,611456	0,374317	-118,075145	10,778355	5,661296
14:35:53,93	0,358032	3,945932	0,228034	-0,056051	-2,532997	0,060985	-0,177968	-1,608711	0,373904	8,265224	-3,254487	5,656563	0,738429	-3,678284	-0,839488	-48,256157	-59,159909	18,178338	-0,177968	-1,608711	0,373904	-118,018552	10,716029	5,656563	-0,177968	-1,608711	0,373904	-118,018552	10,716029	5,656563
14:35:53,98	0,358032	3,945932	0,228034	-0,056051	-2,532997	0,060985	-0,177129	-1,611186	0,374730	8,349163	-3,188665	5,707799	0,742464	-3,672179	-0,835648	-48,279003	-59,194882	18,157339	-0,177129	-1,611186	0,374730	-118,128926	10,715967	5,707799	-0,177129	-1,611186	0,374730	-118,128926	10,715967	5,707799
14:35:54,03	0,358032	3,945932	0,228034	-0,056051	-2,532997	0,060985	-0,184434	-1,611628	0,378570	8,330444	-3,570802	5,686800	0,741212	-3,676935	-0,837205	-48,317619	-59,212066	18,152366	-0,184434	-1,611628	0,378570	-118,182353	10,907239	5,686800	-0,184434	-1,611628	0,378570	-118,182353	10,907239	5,686800
14:35:54,08	0,358032	3,945932	0,228034	-0,056051	-2,532997	0,060985	-0,179689	-1,612922	0,377013	8,363527	-3,348930	5,681827	0,739420	-3,674290	-0,838780	-48,305253	-59,256253	18,137328	-0,179689	-1,612922	0,377013	-118,250826	10,756655	5,681827	-0,179689	-1,612922	0,377013	-118,250826	10,756655	5,681827
14:35:54,13	0,358032	3,945932	0,228034	-0,056051	-2,532997	0,060985	-0,181084	-1,610047	0,375438	8,181981	-3,388671	5,666789	0,742951	-3,674179	-0,838375	-48,304890	-59,259102	18,152149	-0,181084	-1,610047	0,375438	-118,206743	10,826427	5,666789	-0,181084	-1,610047	0,375438	-118,206743	10,826427	5,666789
14:35:54,18	0,358032	3,945932	0,228034	-0,056051	-2,532997	0,060985	-0,182945	-1,613049	0,375843	8,335792	-3,483724	5,681610	0,740490	-3,677767	-0,839122	-48,343831	-59,293663	18,199391	-0,182945	-1,613049	0,375843	-118,288577	10,877493	5,681610	-0,182945	-1,613049	0,375843	-118,288577	10,877493	5,681610
14:35:54,23	0,358032	3,945932	0,228034	-0,056051	-2,532997	0,060985	-0,178607	-1,612712	0,375096	8,268877	-3,274574	5,728852	0,739329	-3,678186	-0,834469	-48,339579	-59,317451	18,180956	-0,178607	-1,612712	0,375096	-118,329053	10,746084	5,728852	-0,178607	-1,612712	0,375096	-118,329053	10,746084	5,728852
14:35:54,28	0,358032	3,945932	0,228034	-0,056051	-2,532997	0,060985	-0,177664	-1,611917	0,379749	8,209026	-3,209954	5,710417	0,744007	-3,678128	-0,838370	-48,339400	-59,351710	18,153977	-0,177664	-1,611917	0,379749	-118,326442	10,736666	5,710417	-0,177664	-1,611917	0,379749	-118,326442	10,736666	5,710417
14:35:54,33	0,358032	3,945932	0,228034	-0,056051	-2,532997	0,060985	-0,180053	-1,615939	0,375848	8,388596	-3,316924	5,683437	0,742767	-3,675569	-0,837988	-48,356005	-59,362738	18,173107	-0,180053	-1,615939	0,375848	-118,462608	10,817273	5,683437	-0,180053	-1,615939	0,375848	-118,462608	10,817273	5,683437
14:35:54,38	0,358032	3,945932	0,228034	-0,056051	-2,532997	0,060985	-0,181649	-1,613586	0,376230	8,248378	-3,408780	5,702568	0,744517	-3,678512	-0,837180	-48,369540	-59,363936	18,201653	-0,181649	-1,613586	0,376230	-118,418101	10,850700	5,702568	-0,181649	-1,613586	0,376230	-118,418101	10,850700	5,702568
14:35:54,44	0,358032	3,945932	0,228034	-0,056051	-2,532997	0,060985	-0,179975	-1,616573	0,377038	8,395904	-3,332856	5,731114	0,743315	-3,675434	-0,837608	-48,366535	-59,391327	18,167338	-0,179975	-1,616573	0,377038	-118,505066	10,795217	5,731114	-0,179975	-1,616573	0,377038	-118,505066	10,795217	5,731114
14:35:54,48	0,358032	3,945932	0,228034	-0,056051	-2,532997	0,060985	-0,182040	-1,613992	0,376610	8,239483	-3,423931	5,696799	0,740926	-3,674239	-0,837237	-48,377933	-59,397037	18,161966	-0,182040	-1,613992	0,376610	-118,458894	10,866232	5,696799	-0,182040	-1,613992	0,376610	-118,458894	10,866232	5,696799
14:35:54,53	0,358032	3,945932	0,228034	-0,056051	-2,532997	0,060985	-0,181880	-1,611326	0,376981	8,090202	-3,422628	5,691427	0,744977	-3,683322	-0,836826	-48,424950	-59,431204	18,160457	-0,181880	-1,611326	0,376981	-118,398886	10,854978	5,691427	-0,181880	-1,611326	0,376981	-118,398886	10,854978	5,691427
14:35:54,58	0,358032	3,945932	0,228034	-0,056051	-2,532997	0,060985	-0,176040	-1,619375	0,377392	8,455671	-3,142570	5,689918	0,740300	-3,678554	-0,837605	-48,403339	-59,397363	18,181073	-0,176040	-1,619375	0,377392	-118,665292	10,676577	5,689918	-0,176040	-1,619375	0,377392	-118,665292	10,676577	5,689918
14:35:54,63	0,358032	3,945932	0,228034	-0,056051	-2,532997	0,060985	-0,177831	-1,612941	0,376613	8,161212	-3,233900	5,710534	0,744953	-3,676429	-0,835640	-48,422179	-59,402269	18,224639	-0,177831	-1,612941	0,376613	-118,454676	10,725830	5,710534	-0,177831	-1,612941	0,376613	-118,454676	10,725830	5,710534
14:35:54,68	0,358032	3,945932	0,228034	-0,056051	-2,532997	0,060985	-0,181998	-1,615909	0,378578	8,301862	-3,464434	5,754100	0,744390	-3,676430	-0,837622	-48,399121	-59,445198	18,161148	-0,181998	-1,615909	0,378578	-118,546988	10,822386	5,754100	-0,181998	-1,615909	0,378578	-118,546988	10,822386	5,754100
14:35:54,73	0,358032	3,945932	0,228034	-0,056051	-2,532997	0,060985	-0,181715	-1,615421	0,376596	8,250845	-3,408319	5,690609	0,747255	-3,674275	-0,835663	-48,417552	-59,481108	18,198572	-0,181715	-1,615421	0,376596	-118,559709	10,856338	5,690609	-0,181715	-1,615421	0,376596	-118,559709	10,856338	5,690609
14:35:54,78	0,358032	3,945932	0,228034	-0,056051	-2,532997	0,060985	-0,185014	-1,616825	0,378555	8,283543	-3,577832	5,728033	0,741900	-3,679305	-0,838809	-48,457373	-59,473402	18,155864	-0,185014	-1,616825	0,378555	-118,637232	10,945733	5,728033	-0,185014	-1,616825	0,378555	-118,637232	10,945733	5,728033
14:35:54,83	0,358032	3,945932	0,228034	-0,056051	-2,532997	0,060985	-0,177980	-1,614703	0,375409	8,159946	-3,250444	5,685325	0,744335	-3,676534	-0,836855	-48,422150	-59,458135	18,160479	-0,177980	-1,614703	0,375409	-118,594228	10,721015	5,685325	-0,177980	-1,614703	0,375409	-118,594228	10,721015	5,685325
14:35:54,88	0,358032	3,945932	0,228034	-0,056051	-2,532997	0,060985	-0,181598	-1,615425	0,377363	8,228351	-3,415676	5,689940	0,744820	-3,680467	-0,835287	-48,468218	-59,496132	18,182507	-0,181598	-1,615425	0,377363	-118,582541	10,839745	5,689940	-0,181598	-1,615425	0,377363	-118,582541	10,839745	5,689940
14:35:54,93	0,358032	3,945932	0,228034	-0,056051	-2,532997	0,060985	-0,178434	-1,617812	0,378932	8,296521	-3,272035	5,711968	0,744779	-3,677534	-0,834905	-48,489097	-59,463812	18,203333	-0,178434	-1,617812	0,378932	-118,701730	10,734995	5,711968	-0,178434	-1,617812	0,378932	-118,701730	10,734995	5,711968
14:35:54,98	0,358032	3,945932	0,228034	-0,056051	-2,532997	0,060985	-0,180953	-1,616310	0,379313	8,235977	-3,437296	5,732794	0,747817	-3,674838	-0,836058	-48,419914	-59,516177	18,188036	-0,180953	-1,616310	0,379313	-118,644382	10,767524	5,732794	-0,180953	-1,616310	0,379313	-118,644382	10,767524	5,732794
14:35:55,04	0,358032	3,945932	0,228034	-0,056051	-2,532997	0,060985	-0,184807	-1,617593	0,378160	8,291923	-3,551624	5,717497	0,745454	-3,675426	-0,835680	-48,433953	-59,492595	18,183365	-0,184807	-1,617593	0,378160	-118,689132	10,955759	5,717497	-0,184807	-1,617593	0,378160	-118,689132	10,955759	5,717497
14:35:55,09	0,358032	3,945932	0,228034	-0,056051	-2,532997	0,060985	-0,183117	-1,615841	0,378538	8,214225	-3,487658	5,712826	0,747116	-3,679334	-0,834933	-48,485460	-59,532747	18,147946	-0,183117	-1,615841	0,378538	-118,629304	10,887007	5,712826	-0,183117	-1,615841	0,378538	-118,629304	10,887007	5,712826
14:35:55,14	0,358032	3,945932	0,228034	-0,056051	-2,532997	0,060985	-0,180563	-1,619234	0,379285	8,330126	-3,379381	5,677406	0,744236	-3,678591	-0,836056	-48,465565	-59,470882	18,203315	-0,180563	-1,619234	0,379285	-118,779740	10,794797	5,677406	-0,180563	-1,619234	0,379285	-118,779740	10,794797	5,677406
14:35:55,19	0,358032	3,945932	0,228034	-0,056051	-2,532997	0,060985	-0,179767	-1,616368	0,378162	8,244632	-3,351711	5,732776	0,500109	-3,541788	-0,934285	-41,418943	-47,494242	16,659169	-0,179767	-1,616368	0,378162	-118,640273	10,760009	5,732776	-0,179767	-1,616368	0,378162	-118,640273	10,760009	5,732776
14:35:55,24	0,358075	3,895942	0,228029	-0,056028	-2,533019	0,061015	-0,176179	-1,336547	0,279933	7,589316	-3,050872	4,188629	0,468839	-3,531657	-0,945342	-40,941242	-46,481688	16,518729	-0,176179	-1,336547	0,279933	-97,329634	10,779141	4,188629	-0,176179	-1,336547	0,279933	-97,329634	10,779141	4,188629
14:35:55,29	0,358075	3,895942	0,228029	-0,056028	-2,533019	0,061015	-0,169316	-1,304401	0,268876	7,033446	-2,786615	4,048190	0,480919	-3,538125	-0,943419	-41,212533	-46,912111	16,594900	-0,169316	-1,304401	0,268876	-95,362004	10,504718	4,048190	-0,169316	-1,304401	0,268876	-95,362004	10,504718	4,048190
14:35:55,34	0,358075	3,895942	0,228029	-0,056028	-2,533019	0,061015	-0,169755	-1,318096	0,270799	7,237201	-2,829181	4,124361	0,485833	-3,538884	-0,944585	-41,317257	-47,110880	16,644352	-0,169755	-1,318096	0,270799	-96,233334	10,496620	4,124361	-0,169755	-1,318096	0,270799	-96,233334	10,496620	4,124361
14:35:55,39	0,358075	3,895942	0,228029	-0,056028	-2,533019	0,061015	-0,171951	-1,328442	0,270443	7,412440	-2,887002	4,208286	0,490976	-3,541397	-0,943775	-41,345125	-47,254420	16,678825	-0,171951	-1,328442	0,270443	-96,870242	10,611118	4,208286	-0,171951	-1,328442	0,270443	-96,870242	10,611118	4,208286
14:35:55,44	0,358075	3,895942	0,228029	-0,056028	-2,533019	0,061015	-0,171951	-1,328442	0,270443	7,412440	-2,887002	4,208286	0,489560	-3,548113	-0,941442	-41,443144	-47,345907	16,703312	-0,171951	-1,328442	0,270443	-96,870242	10,611118	4,208286	-0,171951	-1,328442	0,270443	-96,870242	10,611118	4,208286
14:35:55,49	0,358075	3,895942	0,228029	-0,056028	-2,533019	0,061015	-0,165426	-1,330574	0,272776	7,395070	-2,586889	4,232773	0,491861	-3,544346	-0,941879	-41,448343	-47,389199	16,659595	-0,165426	-1,330574	0,272776	-97,054983	10,399085	4,232773	-0,165426	-1,330574	0,272776	-97,054983	10,399085	4,232773
14:35:55,54	0,358075	3,895942	0,228029	-0,056028	-2,533019	0,061015	-0,169839	-1,330683	0,272339	7,360653	-2,799218	4,189056	0,492273	-3,541129	-0,943068	-41,518933	-47,382244	16,690886	-0,169839	-1,330683	0,272339	-97,097966	10,533171	4,189056	-0,169839	-1,330683	0,272339	-97,097966	10,533171	4,189056
14:35:55,59	0,358075	3,895942	0,228029	-0,056028	-2,533019	0,061015	-0,172831	-1,329432	0,271150	7,266303	-3,019397	4,220347	0,489951	-3,544453	-0,941861	-41,488254	-47,449273	16,711020	-0,172831	-1,329432	0,271150	-97,094072	10,547841	4,220347	-0,172831	-1,329432	0,271150	-97,094072	10,547841	4,220347
14:35:55,64	0,358075	3,895942	0,228029	-0,056028	-2,533019	0,061015	-0,168791	-1,329082	0,272357	7,205429	-2,749215	4,240481	0,486709	-3,538652	-0,945377	-41,365786	-47,365887	16,651886	-0,168791	-1,329082	0,272357	-97,127524	10,500854	4,240481	-0,168791	-1,329082	0,272357	-97,127524	10,500854	4,240481
14:35:55,69	0,358075	3,895942	0,228029	-0,056028	-2,533019	0,061015	-0,164325	-1,078900	0,185876	6,568567	-2,356665	2,848262	0,271054	-3,423229	-1,028342	-35,163078	-36,814467	15,318801	-0,164325	-1,078900	0,185876	-78,125108	10,542884	2,848262	-0,164325	-1,078900	0,185876	-78,125108	10,542884	2,848262
14:35:55,74	0,358018	3,845985	0,228037	-0,056016	-2,533002	0,061015	-0,164325	-1,078900	0,185876	6,568567	-2,356665	2,848262	0,237326	-3,405813	-1,041019	-34,360899	-35,222311	15,201291	-0,164325	-1,078900	0,185876	-78,125108	10,542884	2,848262	-0,164325	-1,078900	0,185876	-78,125108	10,542884	2,848262
14:35:55,79	0,358018	3,845985	0,228037	-0,056016	-2,533002	0,061015	-0,162544	-1,040982	0,173199	6,376776	-2,365414	2,730752	0,242359	-3,409075	-1,039130	-34,623044	-35,630979	15,257963	-0,162544	-1,040982	0,173199	-75,340350	10,394310	2,730752	-0,162544	-1,040982	0,173199	-75,340350	10,394310	2,730752
14:35:55,84	0,358018	3,845985	0,228037	-0,056016	-2,533002	0,061015	-0,162236	-1,046973	0,175088	6,203290	-2,372065	2,787424	0,251472	-3,415404	-1,036005	-34,724788	-35,812172	15,285855	-0,162236	-1,046973	0,175088	-75,984086	10,363448	2,787424	-0,162236	-1,046973	0,175088	-75,984086	10,363448	2,787424
14:35:55,89	0,358018	3,845985	0,228037	-0,056016	-2,533002	0,061015	-0,161312	-1,058029	0,178213	6,570413	-2,321531	2,815316	0,251873	-3,415149	-1,036030	-34,773999	-35,921837	15,282970	-0,161312	-1,058029	0,178213	-76,484860	10,341444	2,815316	-0,161312	-1,058029	0,178213	-76,484860	10,341444	2,815316
14:35:55,94	0,358018	3,845985	0,228037	-0,056016	-2,533002	0,061015	-0,161732	-1,058249	0,178188	6,462261	-2,331171	2,812431	0,255197	-3,414500	-1,040342	-34,844756	-35,973496	15,275647	-0,161732	-1,058249	0,178188	-76,610260	10,364795	2,812431	-0,161732	-1,058249	0,178188	-76,610260	10,364795	2,812431
14:35:55,99	0,358018	3,845985	0,228037	-0,056016	-2,533002	0,061015	-0,163957	-1,060803	0,173876	6,514991	-2,482295	2,805108	0,252693	-3,414010	-1,036041	-34,881548	-36,063261	15,338005	-0,163957	-1,060803	0,173876	-76,758079	10,388298	2,805108	-0,163957	-1,060803	0,173876	-76,758079	10,388298	2,805108
14:35:56,04	0,358018	3,845985	0,228037	-0,056016	-2,533002	0,061015	-0,163129	-1,058390	0,178177	6,293337	-2,426256	2,867466	0,256222	-3,414646	-1,034897	-34,890041	-36,069367	15,303800	-0,163129	-1,058390	0,178177	-76,790246	10,379395	2,867466	-0,163129	-1,058390	0,178177	-76,790246	10,379395	2,867466
14:35:56,09	0,358018	3,845985	0,228037	-0,056016	-2,533002	0,061015	-0,164343	-1,061764	0,179321	6,459265	-2,493671	2,833261	0,256699	-3,416728	-1,035673	-34,921897	-36,136749	15,311905	-0,164343	-1,061764	0,179321	-76,889199	10,407256	2,833261	-0,164343	-1,061764	0,179321	-76,889199	10,407256	2,833261
14:35:56,14	0,358018	3,845985	0,228037	-0,056016	-2,533002	0,061015	-0,162778	-1,063218	0,178545	6,460596	-2,406175	2,841366	0,256039	-3,419464	-1,036869	-34,945285	-36,192417	15,271809	-0,162778	-1,063218	0,178545	-77,002015	10,371879	2,841366	-0,162778	-1,063218	0,178545	-77,002015	10,371879	2,841366
14:35:56,19	0,358018	3,845985	0,228037	-0,056016	-2,533002	0,061015	-0,160079	-1,064014	0,177349	6,442097	-2,258237	2,801270	0,255378	-3,419402	-1,034909	-34,967491	-36,222088	15,308550	-0,160079	-1,064014	0,177349	-77,083020	10,307929	2,801270	-0,160079	-1,064014	0,177349	-77,083020	10,307929	2,801270
14:35:56,24	0,358018	3,845985	0,228037	-0,056016	-2,533002	0,061015	-0,159802	-1,063411	0,179309	6,373912	-2,248266	2,838011	0,257655	-3,419463	-1,033367	-35,001687	-36,239083	15,307803	-0,159802	-1,063411	0,179309	-77,103824	10,296212	2,838011	-0,159802	-1,063411	0,179309	-77,103824	10,296212	2,838011
14:35:56,29	0,358018	3,845985	0,228037	-0,056016	-2,533002	0,061015	-0,160888	-1,065414	0,180851	6,446252	-2,325820	2,837264	0,254750	-3,415917	-1,034134	-34,968480	-36,242293	15,327230	-0,160888	-1,065414	0,180851	-77,188719	10,303857	2,837264	-0,160888	-1,065414	0,180851	-77,188719	10,303857	2,837264
14:35:56,34	0,358018	3,845985	0,228037	-0,056016	-2,533002	0,061015	-0,162506	-1,061125	0,180084	6,237044	-2,379623	2,856691	0,256381	-3,418382	-1,036084	-35,019329	-36,285776	15,332308	-0,162506	-1,061125	0,180084	-77,061235	10,377112	2,856691	-0,162506	-1,061125	0,180084	-77,061235	10,377112	2,856691
14:35:56,39	0,358018	3,845985	0,228037	-0,056016	-2,533002	0,061015	-0,161186	-1,063769	0,178134	6,311480	-2,333283	2,861769	0,259890	-3,419039	-1,036847	-35,022398	-36,308079	15,342289	-0,161186	-1,063769	0,178134	-77,194399	10,319840	2,861769	-0,161186	-1,063769	0,178134	-77,194399	10,319840	2,861769
14:35:56,44	0,358018	3,845985	0,228037	-0,056016	-2,533002	0,061015	-0,162372	-1,067137	0,177371	6,465747	-2,386435	2,871750	0,259913	-3,417393	-1,034926	-35,003149	-36,340611	15,311057	-0,162372	-1,067137	0,177371	-77,304490	10,359750	2,871750	-0,162372	-1,067137	0,177371	-77,304490	10,359750	2,871750
14:35:56,49	0,358018	3,845985	0,228037	-0,056016	-2,533002	0,061015	-0,163810	-1,066334	0,179293	6,405441	-2,428263	2,840518	0,258757	-3,419016	-1,031418	-34,998908	-36,354599	15,312836	-0,163810	-1,066334	0,179293	-77,301758	10,430786	2,840518	-0,163810	-1,066334	0,179293	-77,301758	10,430786	2,840518
14:35:56,54	0,358018	3,845985	0,228037	-0,056016	-2,533002	0,061015	-0,161825	-1,066144	0,182800	6,385573	-2,314424	2,842297	0,261041	-3,416769	-1,034554	-35,022901	-36,352413	15,301253	-0,161825	-1,066144	0,182800	-77,306720	10,388875	2,842297	-0,161825	-1,066144	0,182800	-77,306720	10,388875	2,842297
14:35:56,59	0,358018	3,845985	0,228037	-0,056016	-2,533002	0,061015	-0,164913	-1,066998	0,179664	6,419908	-2,496871	2,830714	0,261568	-3,417715	-1,034904	-35,044418	-36,358150	15,359596	-0,164913	-1,066998	0,179664	-77,339470	10,448836	2,830714	-0,164913	-1,066998	0,179664	-77,339470	10,448836	2,830714
14:35:56,65	0,358018	3,845985	0,228037	-0,056016	-2,533002	0,061015	-0,164358	-1,067928	0,179314	6,452520	-2,483761	2,889057	0,262125	-3,417736	-1,034519	-35,044203	-36,406195	15,353068	-0,164358	-1,067928	0,179314	-77,379831	10,418354	2,889057	-0,164358	-1,067928	0,179314	-77,379831	10,418354	2,889057
14:35:56,69	0,358018	3,845985	0,228037	-0,056016	-2,533002	0,061015	-0,164619	-1,068421	0,179699	6,436633	-2,473094	2,882529	0,259745	-3,421496	-1,037225	-35,067294	-36,379236	15,369382	-0,164619	-1,068421	0,179699	-77,434384	10,449464	2,882529	-0,164619	-1,068421	0,179699	-77,434384	10,449464	2,882529
14:35:56,74	0,358018	3,845985	0,228037	-0,056016	-2,533002	0,061015	-0,160172	-1,068240	0,176993	6,439046	-2,275351	2,898843	0,256771	-3,414333	-1,035343	-35,056716	-36,418342	15,328663	-0,160172	-1,068240	0,176993	-77,417800	10,298153	2,898843	-0,160172	-1,068240	0,176993	-77,417800	10,298153	2,898843
14:35:56,79	0,358018	3,845985	0,228037	-0,056016	-2,533002	0,061015	-0,164889	-1,062082	0,178875	6,090268	-2,491896	2,858124	0,260914	-3,421227	-1,032947	-35,065664	-36,416850	15,370645	-0,164889	-1,062082	0,178875	-77,283198	10,451855	2,858124	-0,164889	-1,062082	0,178875	-77,283198	10,451855	2,858124
14:35:56,84	0,358018	3,845985	0,228037	-0,056016	-2,533002	0,061015	-0,160989	-1,069118	0,181271	6,452950	-2,297630	2,900105	0,262077	-3,417084	-1,035326	-35,063829	-36,412770	15,329414	-0,160989	-1,069118	0,181271	-77,472829	10,340029	2,900105	-0,160989	-1,069118	0,181271	-77,472829	10,340029	2,900105
14:35:56,89	0,358018	3,845985	0,228037	-0,056016	-2,533002	0,061015	-0,165159	-1,068053	0,178892	6,402024	-2,514919	2,858874	0,260361	-3,418963	-1,033387	-35,049456	-36,417700	15,307972	-0,165159	-1,068053	0,178892	-77,440157	10,450082	2,858874	-0,165159	-1,068053	0,178892	-77,440157	10,450082	2,858874
14:35:56,94	0,358018	3,845985	0,228037	-0,056016	-2,533002	0,061015	-0,162674	-1,067507	0,180832	6,376517	-2,370772	2,837432	0,258579	-3,422645	-1,034526	-35,060646	-36,419283	15,332101	-0,162674	-1,067507	0,180832	-77,422755	10,399135	2,837432	-0,162674	-1,067507	0,180832	-77,422755	10,399135	2,837432
14:35:56,99	0,358018	3,845985	0,228037	-0,056016	-2,533002	0,061015	-0,158594	-1,067804	0,179692	6,385016	-2,167496	2,861561	0,262563	-3,419885	-1,032974	-35,098915	-36,473502	15,359982	-0,158594	-1,067804	0,179692	-77,437603	10,282108	2,861561	-0,158594	-1,067804	0,179692	-77,437603	10,282108	2,861561
14:35:57,04	0,358018	3,845985	0,228037	-0,056016	-2,533002	0,061015	-0,162976	-1,069875	0,181244	6,426611	-2,401396	2,889442	0,264379	-3,423285	-1,036074	-35,086341	-36,458651	15,342643	-0,162976	-1,069875	0,181244	-77,558569	10,392200	2,889442	-0,162976	-1,069875	0,181244	-77,558569	10,392200	2,889442
14:35:57,09	0,358018	3,845985	0,228037	-0,056016	-2,533002	0,061015	-0,160940	-1,073148	0,178144	6,615952	-2,292055	2,872104	0,263721	-3,419570	-1,035697	-35,109135	-36,452922	15,362650	-0,160940	-1,073148	0,178144	-77,626153	10,341708	2,872104	-0,160940	-1,073148	0,178144	-77,626153	10,341708	2,872104
14:35:57,15	0,358018	3,845985	0,228037	-0,056016	-2,533002	0,061015	-0,163828	-1,070720	0,178521	6,483275	-2,464855	2,892111	0,262559	-3,421890	-1,032980	-35,108011	-36,473409	15,345249	-0,163828	-1,070720	0,178521	-77,568256	10,395645	2,892111	-0,163828	-1,070720	0,178521	-77,568256	10,395645	2,892111
14:35:57,20	0,358018	3,845985	0,228037	-0,056016	-2,533002	0,061015	-0,161238	-1,070874	0,181238	6,474072	-2,318937	2,874709	0,260704	-3,420924	-1,035332	-35,137609	-36,485046	15,346434	-0,161238	-1,070874	0,181238	-77,589501	10,338216	2,874709	-0,161238	-1,070874	0,181238	-77,589501	10,338216	2,874709
14:35:57,25	0,358018	3,845985	0,228037	-0,056016	-2,533002	0,061015	-0,161147	-1,068784	0,178886	6,340548	-2,334030	2,875895	0,252512	-3,417418	-1,038386	-34,930502	-36,179876	15,330818	-0,161147	-1,068784	0,178886	-77,559009	10,315996	2,875895	-0,161147	-1,068784	0,178886	-77,559009	10,315996	2,875895
14:35:57,30	0,358018	3,845985	0,228037	-0,056016	-2,533002	0,061015	-0,160087	-1,059937	0,175832	6,248335	-2,252141	2,860278	0,028917	-3,282743	-1,107627	-28,118787	-25,347313	13,911245	-0,160087	-1,059937	0,175832	-76,956722	10,314684	2,860278	-0,160087	-1,059937	0,175832	-76,956722	10,314684	2,860278
14:35:57,35	0,358035	3,795904	0,228053	-0,056023	-2,532995	0,061014	-0,164922	-0,798960	0,106591	5,464654	-2,020707	1,440706	-0,000581	-3,267339	-1,118459	-27,454239	-24,051846	13,726813	-0,164922	-0,798960	0,106591	-57,253702	10,925635	1,440706	-0,164922	-0,798960	0,106591	-57,253702	10,925635	1,440706
14:35:57,40	0,358035	3,795904	0,228053	-0,056023	-2,532995	0,061014	-0,163513	-0,765713	0,095759	5,189998	-2,019662	1,256274	0,014279	-3,277442	-1,122327	-27,776407	-24,534234	13,858605	-0,163513	-0,765713	0,095759	-54,918478	10,816080	1,256274	-0,163513	-0,765713	0,095759	-54,918478	10,816080	1,256274
14:35:57,45	0,358035	3,795904	0,228053	-0,056023	-2,532995	0,061014	-0,162194	-0,783633	0,091891	5,542997	-1,988885	1,388066	0,014023	-3,275875	-1,116942	-27,858839	-24,663894	13,842520	-0,162194	-0,783633	0,091891	-55,972204	10,743316	1,388066	-0,162194	-0,783633	0,091891	-55,972204	10,743316	1,388066
14:35:57,50	0,358035	3,795904	0,228053	-0,056023	-2,532995	0,061014	-0,163422	-0,782627	0,097276	5,337196	-2,059344	1,371981	0,015541	-3,281242	-1,118102	-27,927861	-24,827165	13,857552	-0,163422	-0,782627	0,097276	-56,099058	10,769321	1,371981	-0,163422	-0,782627	0,097276	-56,099058	10,769321	1,371981
14:35:57,55	0,358035	3,795904	0,228053	-0,056023	-2,532995	0,061014	-0,159533	-0,786626	0,096116	5,369213	-1,835250	1,387013	0,017190	-3,279359	-1,115749	-27,952993	-24,893416	13,908117	-0,159533	-0,786626	0,096116	-56,380927	10,688122	1,387013	-0,159533	-0,786626	0,096116	-56,380927	10,688122	1,387013
14:35:57,60	0,358035	3,795904	0,228053	-0,056023	-2,532995	0,061014	-0,161989	-0,787113	0,098469	5,324591	-1,951576	1,437578	0,020636	-3,278832	-1,114967	-27,978854	-24,931935	13,926727	-0,161989	-0,787113	0,098469	-56,463771	10,764553	1,437578	-0,161989	-0,787113	0,098469	-56,463771	10,764553	1,437578
14:35:57,65	0,358035	3,795904	0,228053	-0,056023	-2,532995	0,061014	-0,164168	-0,789833	0,099251	5,419772	-2,068021	1,456188	0,021697	-3,281771	-1,118846	-28,009140	-24,998749	13,936697	-0,164168	-0,789833	0,099251	-56,582156	10,819161	1,456188	-0,164168	-0,789833	0,099251	-56,582156	10,819161	1,456188
14:35:57,70	0,358035	3,795904	0,228053	-0,056023	-2,532995	0,061014	-0,162154	-0,792222	0,095372	5,470953	-1,956104	1,466157	0,022777	-3,282672	-1,115745	-28,052668	-25,026569	13,944109	-0,162154	-0,792222	0,095372	-56,718448	10,772962	1,466157	-0,162154	-0,792222	0,095372	-56,718448	10,772962	1,466157
14:35:57,75	0,358035	3,795904	0,228053	-0,056023	-2,532995	0,061014	-0,161913	-0,793607	0,098473	5,497158	-1,967398	1,473570	0,015622	-3,275027	-1,115318	-27,853987	-24,872754	13,932096	-0,161913	-0,793607	0,098473	-56,801029	10,742809	1,473570	-0,161913	-0,793607	0,098473	-56,801029	10,742809	1,473570
14:35:57,80	0,358035	3,795904	0,228053	-0,056023	-2,532995	0,061014	-0,164956	-0,783588	0,098900	5,208712	-2,030442	1,461557	-0,193971	-3,162962	-1,195664	-21,952764	-14,835852	12,613656	-0,164956	-0,783588	0,098900	-56,302974	10,918586	1,461557	-0,164956	-0,783588	0,098900	-56,302974	10,918586	1,461557
14:35:57,85	0,357997	3,745895	0,228023	-0,056040	-2,533016	0,061014	-0,157211	-0,546043	0,018554	4,499194	-1,535553	0,143117	-0,216215	-3,147245	-1,200182	-21,219165	-13,500497	12,499928	-0,157211	-0,546043	0,018554	-38,365213	10,805501	0,143117	-0,157211	-0,546043	0,018554	-38,365213	10,805501	0,143117
14:35:57,90	0,357997	3,745895	0,228023	-0,056040	-2,533016	0,061014	-0,159700	-0,518921	0,014036	4,612053	-1,697363	0,029389	-0,213998	-3,150921	-1,195199	-21,443286	-13,879717	12,515961	-0,159700	-0,518921	0,014036	-36,123206	10,839109	0,029389	-0,159700	-0,518921	0,014036	-36,123206	10,839109	0,029389
14:35:57,95	0,357997	3,745895	0,228023	-0,056040	-2,533016	0,061014	-0,157625	-0,522679	0,019019	4,367015	-1,593955	0,045422	-0,211328	-3,151545	-1,194798	-21,513468	-14,035468	12,565115	-0,157625	-0,522679	0,019019	-36,663278	10,779641	0,045422	-0,157625	-0,522679	0,019019	-36,663278	10,779641	0,045422
14:35:58,00	0,357997	3,745895	0,228023	-0,056040	-2,533016	0,061014	-0,158420	-0,525304	0,019420	4,333525	-1,618174	0,094575	-0,201599	-3,151180	-1,196752	-21,585064	-14,193909	12,578235	-0,158420	-0,525304	0,019420	-36,902809	10,817791	0,094575	-0,158420	-0,525304	0,019420	-36,902809	10,817791	0,094575
14:35:58,05	0,357997	3,745895	0,228023	-0,056040	-2,533016	0,061014	-0,163600	-0,533546	0,017466	4,589143	-1,870321	0,107696	-0,208173	-3,155612	-1,197914	-21,610314	-14,271634	12,584609	-0,163600	-0,533546	0,017466	-37,294257	10,972279	0,107696	-0,163600	-0,533546	0,017466	-37,294257	10,972279	0,107696
14:35:58,10	0,357997	3,745895	0,228023	-0,056040	-2,533016	0,061014	-0,156475	-0,530069	0,016304	4,328373	-1,482841	0,114070	-0,204796	-3,152377	-1,199479	-21,652253	-14,320082	12,609729	-0,156475	-0,530069	0,016304	-37,282038	10,800471	0,114070	-0,156475	-0,530069	0,016304	-37,282038	10,800471	0,114070
14:35:58,15	0,357997	3,745895	0,228023	-0,056040	-2,533016	0,061014	-0,160965	-0,531376	0,014739	4,333423	-1,728411	0,139190	-0,203555	-3,155357	-1,195973	-21,631466	-14,344608	12,586989	-0,160965	-0,531376	0,014739	-37,379606	10,907356	0,139190	-0,160965	-0,531376	0,014739	-37,379606	10,907356	0,139190
14:35:58,20	0,357997	3,745895	0,228023	-0,056040	-2,533016	0,061014	-0,159006	-0,533941	0,018245	4,455949	-1,596249	0,116450	-0,204912	-3,155883	-1,193286	-21,701339	-14,404060	12,583855	-0,159006	-0,533941	0,018245	-37,458421	10,885692	0,116450	-0,159006	-0,533941	0,018245	-37,458421	10,885692	0,116450
14:35:58,25	0,357997	3,745895	0,228023	-0,056040	-2,533016	0,061014	-0,157871	-0,533029	0,020932	4,322081	-1,568017	0,113315	-0,200902	-3,158679	-1,197151	-21,742764	-14,425673	12,615289	-0,157871	-0,533029	0,020932	-37,520666	10,824831	0,113315	-0,157871	-0,533029	0,020932	-37,520666	10,824831	0,113315
14:35:58,30	0,357997	3,745895	0,228023	-0,056040	-2,533016	0,061014	-0,157455	-0,537899	0,017067	4,535935	-1,571473	0,144750	-0,198580	-3,156592	-1,192090	-21,738390	-14,491332	12,630152	-0,157455	-0,537899	0,017067	-37,689174	10,788748	0,144750	-0,157455	-0,537899	0,017067	-37,689174	10,788748	0,144750
14:35:58,35	0,357997	3,745895	0,228023	-0,056040	-2,533016	0,061014	-0,160423	-0,538867	0,022128	4,531555	-1,689171	0,159613	-0,199800	-3,159505	-1,195595	-21,745821	-14,534654	12,610950	-0,160423	-0,538867	0,022128	-37,769481	10,904007	0,159613	-0,160423	-0,538867	0,022128	-37,769481	10,904007	0,159613
14:35:58,40	0,357997	3,745895	0,228023	-0,056040	-2,533016	0,061014	-0,157291	-0,539267	0,018623	4,511120	-1,511076	0,140411	-0,203894	-3,157532	-1,194818	-21,748419	-14,470814	12,631515	-0,157291	-0,539267	0,018623	-37,821314	10,836233	0,140411	-0,157291	-0,539267	0,018623	-37,821314	10,836233	0,140411
14:35:58,45	0,357997	3,745895	0,228023	-0,056040	-2,533016	0,061014	-0,156951	-0,534735	0,019400	4,329436	-1,527616	0,160976	-0,198057	-3,157333	-1,194820	-21,770368	-14,477772	12,632557	-0,156951	-0,534735	0,019400	-37,647223	10,793076	0,160976	-0,156951	-0,534735	0,019400	-37,647223	10,793076	0,160976
14:35:58,50	0,357997	3,745895	0,228023	-0,056040	-2,533016	0,061014	-0,160043	-0,539690	0,019398	4,570125	-1,703898	0,162018	-0,200363	-3,154392	-1,193669	-21,733888	-14,506308	12,611225	-0,160043	-0,539690	0,019398	-37,795546	10,859471	0,162018	-0,160043	-0,539690	0,019398	-37,795546	10,859471	0,162018
14:35:58,55	0,357997	3,745895	0,228023	-0,056040	-2,533016	0,061014	-0,161436	-0,536223	0,020549	4,383343	-1,730502	0,140686	-0,199296	-3,156177	-1,193272	-21,764362	-14,576302	12,628355	-0,161436	-0,536223	0,020549	-37,710131	10,942259	0,140686	-0,161436	-0,536223	0,020549	-37,710131	10,942259	0,140686
14:35:58,60	0,357997	3,745895	0,228023	-0,056040	-2,533016	0,061014	-0,160424	-0,538040	0,020946	4,401976	-1,669264	0,157816	-0,198739	-3,155746	-1,193272	-21,779498	-14,569216	12,638588	-0,160424	-0,538040	0,020946	-37,834136	10,924044	0,157816	-0,160424	-0,538040	0,020946	-37,834136	10,924044	0,157816
14:35:58,65	0,357997	3,745895	0,228023	-0,056040	-2,533016	0,061014	-0,161077	-0,538306	0,020946	4,414402	-1,719835	0,168049	-0,197622	-3,158514	-1,195591	-21,797784	-14,603570	12,648559	-0,161077	-0,538306	0,020946	-37,842629	10,924678	0,168049	-0,161077	-0,538306	0,020946	-37,842629	10,924678	0,168049
14:35:58,70	0,357997	3,745895	0,228023	-0,056040	-2,533016	0,061014	-0,163373	-0,540337	0,019003	4,493800	-1,825560	0,168945	-0,195832	-3,154773	-1,195215	-21,780767	-14,598746	12,639484	-0,163373	-0,540337	0,019003	-37,922655	10,999188	0,168945	-0,163373	-0,540337	0,019003	-37,922655	10,999188	0,168945
14:35:58,76	0,357997	3,745895	0,228023	-0,056040	-2,533016	0,061014	-0,163373	-0,540337	0,019003	4,493800	-1,825560	0,168945	-0,196557	-3,157317	-1,193701	-21,848731	-14,621877	12,613792	-0,163373	-0,540337	0,019003	-37,922655	10,999188	0,168945	-0,163373	-0,540337	0,019003	-37,922655	10,999188	0,168945
14:35:58,80	0,357997	3,745895	0,228023	-0,056040	-2,533016	0,061014	-0,160807	-0,540981	0,020517	4,473294	-1,739455	0,143253	-0,195251	-3,157450	-1,191706	-21,786962	-14,630325	12,640950	-0,160807	-0,540981	0,020517	-37,993747	10,883913	0,143253	-0,160807	-0,540981	0,020517	-37,993747	10,883913	0,143253
14:35:58,85	0,357997	3,745895	0,228023	-0,056040	-2,533016	0,061014	-0,161344	-0,542179	0,022512	4,559151	-1,709662	0,170410	-0,197665	-3,157516	-1,194073	-21,809828	-14,639313	12,612839	-0,161344	-0,542179	0,022512	-38,001921	10,955861	0,170410	-0,161344	-0,542179	0,022512	-38,001921	10,955861	0,170410
14:35:58,90	0,357997	3,745895	0,228023	-0,056040	-2,533016	0,061014	-0,160080	-0,540122	0,020145	4,432933	-1,659235	0,142300	-0,195978	-3,155787	-1,194064	-21,836085	-14,647268	12,647313	-0,160080	-0,540122	0,020145	-37,966608	10,907053	0,142300	-0,160080	-0,540122	0,020145	-37,966608	10,907053	0,142300
14:35:58,95	0,357997	3,745895	0,228023	-0,056040	-2,533016	0,061014	-0,162421	-0,540717	0,020154	4,443902	-1,799707	0,176774	-0,196564	-3,157682	-1,190968	-21,844410	-14,657441	12,625425	-0,162421	-0,540717	0,020154	-38,002418	10,950317	0,176774	-0,162421	-0,540717	0,020154	-38,002418	10,950317	0,176774
14:35:59,00	0,357997	3,745895	0,228023	-0,056040	-2,533016	0,061014	-0,160487	-0,541158	0,023250	4,453838	-1,701273	0,154886	-0,197192	-3,157830	-1,193668	-21,856714	-14,648313	12,661272	-0,160487	-0,541158	0,023250	-38,027064	10,896948	0,154886	-0,160487	-0,541158	0,023250	-38,027064	10,896948	0,154886
14:35:59,05	0,357997	3,745895	0,228023	-0,056040	-2,533016	0,061014	-0,160045	-0,540688	0,020551	4,431141	-1,693507	0,190733	-0,196622	-3,158831	-1,196771	-21,855685	-14,667197	12,662495	-0,160045	-0,540688	0,020551	-38,012852	10,870014	0,190733	-0,160045	-0,540688	0,020551	-38,012852	10,870014	0,190733
14:35:59,10	0,357997	3,745895	0,228023	-0,056040	-2,533016	0,061014	-0,159463	-0,541682	0,017447	4,466974	-1,652919	0,191956	-0,196604	-3,159785	-1,192895	-21,853994	-14,683291	12,640085	-0,159463	-0,541682	0,017447	-38,055024	10,864929	0,191956	-0,159463	-0,541682	0,017447	-38,055024	10,864929	0,191956
14:35:59,16	0,357997	3,745895	0,228023	-0,056040	-2,533016	0,061014	-0,158646	-0,542175	0,021323	4,479534	-1,600922	0,169546	-0,195408	-3,157592	-1,197143	-21,827344	-14,685529	12,671927	-0,158646	-0,542175	0,021323	-38,081189	10,852790	0,169546	-0,158646	-0,542175	0,021323	-38,081189	10,852790	0,169546
14:35:59,21	0,357997	3,745895	0,228023	-0,056040	-2,533016	0,061014	-0,158330	-0,541011	0,019404	4,390754	-1,533603	0,188032	-0,195410	-3,155754	-1,194455	-21,837246	-14,670196	12,644509	-0,158330	-0,541011	0,019404	-38,078592	10,895284	0,188032	-0,158330	-0,541011	0,019404	-38,078592	10,895284	0,188032
14:35:59,26	0,357997	3,745895	0,228023	-0,056040	-2,533016	0,061014	-0,162734	-0,541193	0,019763	4,448194	-1,805518	0,173969	-0,205551	-3,152709	-1,199066	-21,664100	-14,498960	12,647296	-0,162734	-0,541193	0,019763	-38,035456	10,969066	0,173969	-0,162734	-0,541193	0,019763	-38,035456	10,969066	0,173969
14:35:59,31	0,357997	3,745895	0,228023	-0,056040	-2,533016	0,061014	-0,160300	-0,530888	0,015152	4,147183	-1,614666	0,176757	-0,425175	-3,033696	-1,262181	-15,556628	-3,701097	11,263209	-0,160300	-0,530888	0,015152	-37,527497	10,968920	0,176757	-0,160300	-0,530888	0,015152	-37,527497	10,968920	0,176757
14:35:59,36	0,358055	3,695958	0,228035	-0,056020	-2,533004	0,060986	-0,153556	-0,281182	-0,047963	3,567433	-1,373669	-1,207330	-0,444091	-3,030932	-1,267563	-15,064244	-2,656289	11,271843	-0,153556	-0,281182	-0,047963	-18,505336	10,680487	-1,207330	-0,153556	-0,281182	-0,047963	-18,505336	10,680487	-1,207330
14:35:59,41	0,358055	3,695958	0,228035	-0,056020	-2,533004	0,060986	-0,146492	-0,263418	-0,053344	3,794738	-1,102304	-1,198696	-0,435296	-3,028016	-1,266053	-15,213354	-3,045587	11,300701	-0,146492	-0,263418	-0,053344	-16,883574	10,397291	-1,198696	-0,146492	-0,263418	-0,053344	-16,883574	10,397291	-1,198696
14:35:59,46	0,358055	3,695958	0,228035	-0,056020	-2,533004	0,060986	-0,153415	-0,269577	-0,051835	3,703305	-1,396800	-1,169838	-0,431579	-3,034884	-1,264925	-15,356950	-3,238747	11,290082	-0,153415	-0,269577	-0,051835	-17,458482	10,646275	-1,169838	-0,153415	-0,269577	-0,051835	-17,458482	10,646275	-1,169838
14:35:59,51	0,358055	3,695958	0,228035	-0,056020	-2,533004	0,060986	-0,149325	-0,276230	-0,050707	3,810201	-1,211924	-1,180457	-0,425936	-3,036157	-1,264929	-15,430327	-3,362320	11,311892	-0,149325	-0,276230	-0,050707	-17,873875	10,510126	-1,180457	-0,149325	-0,276230	-0,050707	-17,873875	10,510126	-1,180457
14:35:59,56	0,358055	3,695958	0,228035	-0,056020	-2,533004	0,060986	-0,151044	-0,281753	-0,050711	3,953682	-1,303069	-1,158648	-0,430694	-3,029784	-1,264571	-15,429330	-3,377204	11,316155	-0,151044	-0,281753	-0,050711	-18,163936	10,553918	-1,158648	-0,151044	-0,281753	-0,050711	-18,163936	10,553918	-1,158648
14:35:59,61	0,358055	3,695958	0,228035	-0,056020	-2,533004	0,060986	-0,154185	-0,274446	-0,050353	3,561337	-1,458076	-1,154384	-0,422014	-3,033829	-1,266472	-15,464652	-3,491169	11,353686	-0,154185	-0,274446	-0,050353	-17,982697	10,645450	-1,154384	-0,154185	-0,274446	-0,050353	-17,982697	10,645450	-1,154384
14:35:59,66	0,358055	3,695958	0,228035	-0,056020	-2,533004	0,060986	-0,155022	-0,283986	-0,052254	3,941048	-1,475216	-1,116853	-0,427343	-3,039574	-1,266098	-15,502015	-3,473563	11,333252	-0,155022	-0,283986	-0,052254	-18,351859	10,694028	-1,116853	-0,155022	-0,283986	-0,052254	-18,351859	10,694028	-1,116853
14:35:59,71	0,358055	3,695958	0,228035	-0,056020	-2,533004	0,060986	-0,147382	-0,282244	-0,051880	3,847004	-1,119085	-1,137287	-0,427453	-3,038146	-1,264539	-15,523401	-3,548142	11,359398	-0,147382	-0,282244	-0,051880	-18,309118	10,450401	-1,137287	-0,147382	-0,282244	-0,051880	-18,309118	10,450401	-1,137287
14:35:59,76	0,358055	3,695958	0,228035	-0,056020	-2,533004	0,060986	-0,148563	-0,281434	-0,050321	3,729632	-1,161736	-1,111141	-0,427861	-3,033727	-1,262995	-15,446548	-3,513365	11,325452	-0,148563	-0,281434	-0,050321	-18,362947	10,500472	-1,111141	-0,148563	-0,281434	-0,050321	-18,362947	10,500472	-1,111141
14:35:59,81	0,358055	3,695958	0,228035	-0,056020	-2,533004	0,060986	-0,152187	-0,278871	-0,048777	3,664875	-1,300996	-1,145087	-0,636098	-2,928196	-1,305716	-9,944228	6,890291	10,105823	-0,152187	-0,278871	-0,048777	-18,226470	10,645664	-1,145087	-0,152187	-0,278871	-0,048777	-18,226470	10,645664	-1,145087
14:35:59,86	0,358066	3,645920	0,228040	-0,056026	-2,533007	0,061014	-0,139461	-0,045767	-0,091498	3,304498	-1,075918	-2,364716	-0,658576	-2,912750	-1,314966	-9,436551	7,814426	10,037340	-0,139461	-0,045767	-0,091498	-0,288250	9,871741	-2,364716	-0,139461	-0,045767	-0,091498	-0,288250	9,871741	-2,364716
14:35:59,91	0,358066	3,645920	0,228040	-0,056026	-2,533007	0,061014	-0,141598	-0,018578	-0,100748	2,944790	-1,209480	-2,433199	-0,653996	-2,917875	-1,312270	-9,639017	7,395516	10,087379	-0,141598	-0,018578	-0,100748	1,486441	9,905981	-2,433199	-0,141598	-0,018578	-0,100748	1,486441	9,905981	-2,433199
14:35:59,96	0,358066	3,645920	0,228040	-0,056026	-2,533007	0,061014	-0,139450	-0,025107	-0,098052	2,820275	-1,063664	-2,383160	-0,647842	-2,921482	-1,313828	-9,745745	7,256442	10,114569	-0,139450	-0,025107	-0,098052	0,849406	9,883171	-2,383160	-0,139450	-0,025107	-0,098052	0,849406	9,883171	-2,383160
14:36:00,01	0,358066	3,645920	0,228040	-0,056026	-2,533007	0,061014	-0,139403	-0,032240	-0,099610	3,017387	-1,084107	-2,355970	-0,646897	-2,922920	-1,315787	-9,808388	7,127986	10,121930	-0,139403	-0,032240	-0,099610	0,486574	9,859030	-2,355970	-0,139403	-0,032240	-0,099610	0,486574	9,859030	-2,355970
14:36:00,06	0,358066	3,645920	0,228040	-0,056026	-2,533007	0,061014	-0,138630	-0,033778	-0,101569	2,954796	-1,033943	-2,348609	-0,646443	-2,921723	-1,310386	-9,864708	7,083263	10,108356	-0,138630	-0,033778	-0,101569	0,303249	9,848528	-2,348609	-0,138630	-0,033778	-0,101569	0,303249	9,848528	-2,348609
14:36:00,11	0,358066	3,645920	0,228040	-0,056026	-2,533007	0,061014	-0,139894	-0,033572	-0,096167	2,877226	-1,126061	-2,362184	-0,649426	-2,924082	-1,311148	-9,857922	7,002541	10,114989	-0,139894	-0,033572	-0,096167	0,241801	9,855599	-2,362184	-0,139894	-0,033572	-0,096167	0,241801	9,855599	-2,362184
14:36:00,16	0,358066	3,645920	0,228040	-0,056026	-2,533007	0,061014	-0,136360	-0,032168	-0,096930	2,737684	-0,896048	-2,355550	-0,643656	-2,923325	-1,313487	-9,894299	6,966315	10,121581	-0,136360	-0,032168	-0,096930	0,212502	9,808182	-2,355550	-0,136360	-0,032168	-0,096930	0,212502	9,808182	-2,355550
14:36:00,21	0,358066	3,645920	0,228040	-0,056026	-2,533007	0,061014	-0,139900	-0,036787	-0,099269	2,928295	-1,093549	-2,348959	-0,650319	-2,923575	-1,314045	-9,905327	6,969366	10,173027	-0,139900	-0,036787	-0,099269	0,040545	9,888618	-2,348959	-0,139900	-0,036787	-0,099269	0,040545	9,888618	-2,348959
14:36:00,26	0,358066	3,645920	0,228040	-0,056026	-2,533007	0,061014	-0,136352	-0,031141	-0,099827	2,631863	-0,920138	-2,297512	-0,647257	-2,923494	-1,311550	-9,899992	6,881692	10,121947	-0,136352	-0,031141	-0,099827	0,187277	9,783525	-2,297512	-0,136352	-0,031141	-0,099827	0,187277	9,783525	-2,297512
14:36:00,31	0,358066	3,645920	0,228040	-0,056026	-2,533007	0,061014	-0,137953	-0,033752	-0,097332	2,694356	-0,954925	-2,348592	-0,637383	-2,922264	-1,312716	-9,945681	6,846458	10,138422	-0,137953	-0,033752	-0,097332	0,044835	9,874403	-2,348592	-0,137953	-0,033752	-0,097332	0,044835	9,874403	-2,348592
14:36:00,36	0,358066	3,645920	0,228040	-0,056026	-2,533007	0,061014	-0,143955	-0,041688	-0,098498	3,053694	-1,288989	-2,332117	-0,643878	-2,924816	-1,311942	-9,962756	6,852993	10,141680	-0,143955	-0,041688	-0,098498	-0,218840	10,011511	-2,332117	-0,143955	-0,041688	-0,098498	-0,218840	10,011511	-2,332117
14:36:00,41	0,358066	3,645920	0,228040	-0,056026	-2,533007	0,061014	-0,138498	-0,037340	-0,097724	2,824684	-1,023246	-2,328859	-0,642148	-2,923640	-1,314292	-9,974560	6,854652	10,129222	-0,138498	-0,037340	-0,097724	-0,106478	9,848829	-2,328859	-0,138498	-0,037340	-0,097724	-0,106478	9,848829	-2,328859
14:36:00,46	0,358066	3,645920	0,228040	-0,056026	-2,533007	0,061014	-0,140381	-0,038250	-0,100074	2,867569	-1,132228	-2,341317	-0,637459	-2,922428	-1,314656	-9,963370	6,810772	10,153139	-0,140381	-0,038250	-0,100074	-0,135073	9,887684	-2,341317	-0,140381	-0,038250	-0,100074	-0,135073	9,887684	-2,341317
14:36:00,51	0,358066	3,645920	0,228040	-0,056026	-2,533007	0,061014	-0,143776	-0,041705	-0,100438	3,014799	-1,277120	-2,317400	-0,639348	-2,925055	-1,313880	-10,014780	6,776756	10,170770	-0,143776	-0,041705	-0,100438	-0,259025	10,009273	-2,317400	-0,143776	-0,041705	-0,100438	-0,259025	10,009273	-2,317400
14:36:00,56	0,358066	3,645920	0,228040	-0,056026	-2,533007	0,061014	-0,140556	-0,041382	-0,099662	2,942860	-1,137186	-2,299769	-0,639955	-2,926909	-1,312340	-10,028651	6,763300	10,149784	-0,140556	-0,041382	-0,099662	-0,305640	9,896424	-2,299769	-0,140556	-0,041382	-0,099662	-0,305640	9,896424	-2,299769
14:36:00,61	0,358066	3,645920	0,228040	-0,056026	-2,533007	0,061014	-0,138647	-0,041784	-0,098122	2,945152	-1,043220	-2,320755	-0,642869	-2,923387	-1,313520	-10,001128	6,756792	10,140339	-0,138647	-0,041784	-0,098122	-0,334869	9,840560	-2,320755	-0,138647	-0,041784	-0,098122	-0,334869	9,840560	-2,320755
14:36:00,66	0,358066	3,645920	0,228040	-0,056026	-2,533007	0,061014	-0,140240	-0,037499	-0,099302	2,730476	-1,098995	-2,330200	-0,643519	-2,923671	-1,313130	-10,030829	6,762748	10,159824	-0,140240	-0,037499	-0,099302	-0,213201	9,909878	-2,330200	-0,140240	-0,037499	-0,099302	-0,213201	9,909878	-2,330200
14:36:00,71	0,358066	3,645920	0,228040	-0,056026	-2,533007	0,061014	-0,139669	-0,037079	-0,098912	2,698916	-1,097967	-2,310715	-0,637021	-2,923277	-1,311191	-10,023358	6,749899	10,139957	-0,139669	-0,037079	-0,098912	-0,211749	9,866029	-2,310715	-0,139669	-0,037079	-0,098912	-0,211749	9,866029	-2,310715
14:36:00,77	0,358066	3,645920	0,228040	-0,056026	-2,533007	0,061014	-0,143259	-0,042508	-0,096973	2,973861	-1,271772	-2,330583	-0,640568	-2,924932	-1,311950	-10,019357	6,720446	10,157956	-0,143259	-0,042508	-0,096973	-0,363025	9,974068	-2,330583	-0,143259	-0,042508	-0,096973	-0,363025	9,974068	-2,330583
14:36:00,82	0,358066	3,645920	0,228040	-0,056026	-2,533007	0,061014	-0,140053	-0,040264	-0,097732	2,833658	-1,086849	-2,312583	-0,639503	-2,927037	-1,315066	-10,057270	6,679540	10,158803	-0,140053	-0,040264	-0,097732	-0,327061	9,907292	-2,312583	-0,140053	-0,040264	-0,097732	-0,327061	9,907292	-2,312583
14:36:00,87	0,358066	3,645920	0,228040	-0,056026	-2,533007	0,061014	-0,138762	-0,042239	-0,100848	2,881997	-1,032086	-2,311736	-0,641204	-2,923241	-1,313926	-10,034302	6,716422	10,135099	-0,138762	-0,042239	-0,100848	-0,433791	9,860693	-2,311736	-0,138762	-0,042239	-0,100848	-0,433791	9,860693	-2,311736
14:36:00,92	0,358066	3,645920	0,228040	-0,056026	-2,533007	0,061014	-0,141199	-0,038868	-0,099708	2,750106	-1,157390	-2,335441	-0,641836	-2,926946	-1,313528	-10,062503	6,712824	10,144063	-0,141199	-0,038868	-0,099708	-0,301024	9,926738	-2,335441	-0,141199	-0,038868	-0,099708	-0,301024	9,926738	-2,335441
14:36:00,97	0,358066	3,645920	0,228040	-0,056026	-2,533007	0,061014	-0,137675	-0,040173	-0,099310	2,800762	-0,996740	-2,326477	-0,637710	-2,926681	-1,314274	-10,044355	6,678112	10,168196	-0,137675	-0,040173	-0,099310	-0,352829	9,810716	-2,326477	-0,137675	-0,040173	-0,099310	-0,352829	9,810716	-2,326477
14:36:01,02	0,358066	3,645920	0,228040	-0,056026	-2,533007	0,061014	-0,139966	-0,043614	-0,100056	2,958690	-1,082828	-2,302343	-0,639513	-2,928600	-1,310388	-10,069814	6,670057	10,174929	-0,139966	-0,043614	-0,100056	-0,464994	9,904514	-2,302343	-0,139966	-0,043614	-0,100056	-0,464994	9,904514	-2,302343
14:36:01,07	0,358066	3,645920	0,228040	-0,056026	-2,533007	0,061014	-0,137403	-0,043012	-0,096170	2,907678	-0,967589	-2,295610	-0,635345	-2,927515	-1,311950	-10,042262	6,657890	10,147017	-0,137403	-0,043012	-0,096170	-0,468745	9,818583	-2,295610	-0,137403	-0,043012	-0,096170	-0,468745	9,818583	-2,295610
14:36:01,12	0,358066	3,645920	0,228040	-0,056026	-2,533007	0,061014	-0,140427	-0,046079	-0,097732	3,070414	-1,094881	-2,323522	-0,639578	-2,925795	-1,311960	-10,091178	6,676362	10,181557	-0,140427	-0,046079	-0,097732	-0,546787	9,928657	-2,323522	-0,140427	-0,046079	-0,097732	-0,546787	9,928657	-2,323522
14:36:01,17	0,358066	3,645920	0,228040	-0,056026	-2,533007	0,061014	-0,139800	-0,041553	-0,097742	2,826613	-1,113844	-2,288982	-0,639522	-2,928193	-1,311182	-10,062034	6,634294	10,150020	-0,139800	-0,041553	-0,097742	-0,435315	9,860426	-2,288982	-0,139800	-0,041553	-0,097742	-0,435315	9,860426	-2,288982
14:36:01,22	0,358066	3,645920	0,228040	-0,056026	-2,533007	0,061014	-0,137751	-0,042800	-0,096964	2,869604	-0,961036	-2,320519	-0,635402	-2,926940	-1,311170	-10,062260	6,644945	10,165789	-0,137751	-0,042800	-0,096964	-0,490225	9,852408	-2,320519	-0,137751	-0,042800	-0,096964	-0,490225	9,852408	-2,320519
14:36:01,27	0,358066	3,645920	0,228040	-0,056026	-2,533007	0,061014	-0,140896	-0,045742	-0,096952	3,031683	-1,130096	-2,304750	-0,636593	-2,928430	-1,308837	-10,074537	6,640657	10,168776	-0,140896	-0,045742	-0,096952	-0,559068	9,930230	-2,304750	-0,140896	-0,045742	-0,096952	-0,559068	9,930230	-2,304750
14:36:01,32	0,358066	3,645920	0,228040	-0,056026	-2,533007	0,061014	-0,134890	-0,040995	-0,097346	2,777931	-0,848119	-2,295870	-0,640220	-2,929333	-1,310400	-10,106823	6,614384	10,178148	-0,134890	-0,040995	-0,097346	-0,440209	9,740715	-2,295870	-0,134890	-0,040995	-0,097346	-0,440209	9,740715	-2,295870
14:36:01,37	0,358066	3,645920	0,228040	-0,056026	-2,533007	0,061014	-0,136415	-0,042766	-0,096182	2,828185	-0,920405	-2,292392	-0,645161	-2,922476	-1,311172	-9,962601	6,728448	10,147036	-0,136415	-0,042766	-0,096182	-0,528954	9,788175	-2,292392	-0,136415	-0,042766	-0,096182	-0,528954	9,788175	-2,292392
14:36:01,42	0,358066	3,645920	0,228040	-0,056026	-2,533007	0,061014	-0,139883	-0,035058	-0,096954	2,598281	-1,032850	-2,323503	-0,853929	-2,799881	-1,341391	-3,934401	17,291384	8,791118	-0,139883	-0,035058	-0,096954	-0,153809	9,947933	-2,323503	-0,139883	-0,035058	-0,096954	-0,153809	9,947933	-2,323503
14:36:01,47	0,357990	3,595978	0,228025	-0,056035	-2,533022	0,060972	-0,141669	0,207037	-0,127173	2,171163	-1,186642	-3,679422	-0,873980	-2,790005	-1,337394	-3,440359	18,238080	8,734411	-0,141669	0,207037	-0,127173	18,423598	9,934378	-3,679422	-0,141669	0,207037	-0,127173	18,423598	9,934378	-3,679422
14:36:01,52	0,357990	3,595978	0,228025	-0,056035	-2,533022	0,060972	-0,140196	0,229340	-0,123176	2,078307	-1,155556	-3,736129	-0,865861	-2,796101	-1,330798	-3,664527	17,865140	8,803621	-0,140196	0,229340	-0,123176	20,081503	9,849856	-3,736129	-0,140196	0,229340	-0,123176	20,081503	9,849856	-3,736129
14:36:01,57	0,357990	3,595978	0,228025	-0,056035	-2,533022	0,060972	-0,138977	0,219261	-0,116580	2,167377	-1,099828	-3,666918	-0,863187	-2,797940	-1,330814	-3,745917	17,725605	8,814722	-0,138977	0,219261	-0,116580	19,379340	9,809885	-3,666918	-0,138977	0,219261	-0,116580	19,379340	9,809885	-3,666918
14:36:01,62	0,357990	3,595978	0,228025	-0,056035	-2,533022	0,060972	-0,138721	0,216025	-0,116596	2,174079	-1,087213	-3,655817	-0,858077	-2,797407	-1,332387	-3,794150	17,620697	8,813777	-0,138721	0,216025	-0,116596	19,132068	9,802372	-3,655817	-0,138721	0,216025	-0,116596	19,132068	9,802372	-3,655817
14:36:01,67	0,357990	3,595978	0,228025	-0,056035	-2,533022	0,060972	-0,141737	0,211866	-0,118169	2,275395	-1,233396	-3,656762	-0,861159	-2,798540	-1,331576	-3,821448	17,523833	8,872747	-0,141737	0,211866	-0,118169	18,906876	9,892995	-3,656762	-0,141737	0,211866	-0,118169	18,906876	9,892995	-3,656762
14:36:01,72	0,357990	3,595978	0,228025	-0,056035	-2,533022	0,060972	-0,139215	0,213969	-0,117358	2,068497	-1,077442	-3,597792	-0,857182	-2,798112	-1,340574	-3,859284	17,469320	8,814629	-0,139215	0,213969	-0,117358	18,865073	9,850945	-3,597792	-0,139215	0,213969	-0,117358	18,865073	9,850945	-3,597792
14:36:01,77	0,357990	3,595978	0,228025	-0,056035	-2,533022	0,060972	-0,141575	0,210739	-0,126356	2,170345	-1,205658	-3,655910	-0,859094	-2,798994	-1,333949	-3,919507	17,425704	8,872345	-0,141575	0,210739	-0,126356	18,713342	9,907967	-3,655910	-0,141575	0,210739	-0,126356	18,713342	9,907967	-3,655910
14:36:01,82	0,357990	3,595978	0,228025	-0,056035	-2,533022	0,060972	-0,139855	0,211953	-0,119731	2,039308	-1,146560	-3,598194	-0,856087	-2,798209	-1,333141	-3,876138	17,389773	8,885428	-0,139855	0,211953	-0,119731	18,677642	9,832038	-3,598194	-0,139855	0,211953	-0,119731	18,677642	9,832038	-3,598194
14:36:01,87	0,357990	3,595978	0,228025	-0,056035	-2,533022	0,060972	-0,142038	0,209742	-0,118923	2,144860	-1,204572	-3,585111	-0,867986	-2,793374	-1,337375	-3,555642	17,655524	8,796596	-0,142038	0,209742	-0,118923	18,609612	9,945422	-3,585111	-0,142038	0,209742	-0,118923	18,609612	9,945422	-3,585111
14:36:01,92	0,357990	3,595978	0,228025	-0,056035	-2,533022	0,060972	-0,140275	0,222465	-0,123157	1,873680	-0,968232	-3,673943	-1,063049	-2,674975	-1,329079	2,226540	27,627897	7,580255	-0,140275	0,222465	-0,123157	19,337155	10,043393	-3,673943	-0,140275	0,222465	-0,123157	19,337155	10,043393	-3,673943
14:36:01,97	0,358006	3,546019	0,228021	-0,056021	-2,533013	0,061015	-0,145281	0,450593	-0,114861	1,538409	-1,207200	-4,890284	-1,086526	-2,662488	-1,329441	2,714608	28,748958	7,439584	-0,145281	0,450593	-0,114861	36,909977	10,197372	-4,890284	-0,145281	0,450593	-0,114861	36,909977	10,197372	-4,890284
14:36:02,02	0,358006	3,546019	0,228021	-0,056021	-2,533013	0,061015	-0,144356	0,477169	-0,115223	1,371380	-1,296929	-5,030955	-1,081980	-2,664710	-1,329892	2,473620	28,430340	7,481037	-0,144356	0,477169	-0,115223	38,829131	10,034996	-5,030955	-0,144356	0,477169	-0,115223	38,829131	10,034996	-5,030955
14:36:02,07	0,358006	3,546019	0,228021	-0,056021	-2,533013	0,061015	-0,144705	0,472121	-0,115674	1,237451	-1,364463	-4,989502	-1,076402	-2,665519	-1,327535	2,408690	28,199832	7,536717	-0,144705	0,472121	-0,115674	38,298934	9,994849	-4,989502	-0,144705	0,472121	-0,115674	38,298934	9,994849	-4,989502
14:36:02,12	0,358006	3,546019	0,228021	-0,056021	-2,533013	0,061015	-0,146794	0,466886	-0,113317	1,277575	-1,414077	-4,933822	-1,074482	-2,669697	-1,330214	2,303771	28,085483	7,500347	-0,146794	0,466886	-0,113317	37,928119	10,109235	-4,933822	-0,146794	0,466886	-0,113317	37,928119	10,109235	-4,933822
14:36:02,17	0,358006	3,546019	0,228021	-0,056021	-2,533013	0,061015	-0,144136	0,463134	-0,115996	1,321208	-1,309548	-4,970192	-1,076716	-2,670645	-1,329140	2,306987	28,031423	7,503459	-0,144136	0,463134	-0,115996	37,677193	10,005109	-4,970192	-0,144136	0,463134	-0,115996	37,677193	10,005109	-4,970192
14:36:02,22	0,358006	3,546019	0,228021	-0,056021	-2,533013	0,061015	-0,148519	0,465595	-0,112208	1,135267	-1,514661	-4,938492	-1,073402	-2,670212	-1,328758	2,229749	27,970242	7,536614	-0,148519	0,465595	-0,112208	37,684476	10,144096	-4,938492	-0,148519	0,465595	-0,112208	37,684476	10,144096	-4,938492
14:36:02,27	0,358006	3,546019	0,228021	-0,056021	-2,533013	0,061015	-0,148519	0,465595	-0,112208	1,135267	-1,514661	-4,938492	-1,071633	-2,674611	-1,325656	2,209871	27,969101	7,510321	-0,148519	0,465595	-0,112208	37,684476	10,144096	-4,938492	-0,148519	0,465595	-0,112208	37,684476	10,144096	-4,938492
14:36:02,32	0,358006	3,546019	0,228021	-0,056021	-2,533013	0,061015	-0,141303	0,458210	-0,111438	1,429516	-1,185397	-4,960218	-1,069293	-2,671134	-1,329863	2,265500	27,864267	7,582549	-0,141303	0,458210	-0,111438	37,398967	9,906925	-4,960218	-0,141303	0,458210	-0,111438	37,398967	9,906925	-4,960218
14:36:02,37	0,358006	3,546019	0,228021	-0,056021	-2,533013	0,061015	-0,145485	0,457921	-0,115645	1,381530	-1,302262	-4,887991	-1,071794	-2,670369	-1,327982	2,184063	27,891053	7,558555	-0,145485	0,457921	-0,115645	37,328354	10,118338	-4,887991	-0,145485	0,457921	-0,115645	37,328354	10,118338	-4,887991
14:36:02,42	0,358006	3,546019	0,228021	-0,056021	-2,533013	0,061015	-0,144898	0,460470	-0,113764	1,231497	-1,355619	-4,911984	-1,072454	-2,670877	-1,327590	2,159194	27,867829	7,577019	-0,144898	0,460470	-0,113764	37,378363	10,018843	-4,911984	-0,144898	0,460470	-0,113764	37,378363	10,018843	-4,911984
14:36:02,47	0,358006	3,546019	0,228021	-0,056021	-2,533013	0,061015	-0,144128	0,460787	-0,113371	1,182424	-1,325515	-4,893520	-1,073627	-2,672575	-1,326436	2,163178	27,834277	7,550520	-0,144128	0,460787	-0,113371	37,354239	9,988518	-4,893520	-0,144128	0,460787	-0,113371	37,354239	9,988518	-4,893520
14:36:02,52	0,358006	3,546019	0,228021	-0,056021	-2,533013	0,061015	-0,142070	0,460954	-0,112218	1,146675	-1,198270	-4,920019	-1,071334	-2,670657	-1,325284	2,143679	27,813911	7,550048	-0,142070	0,460954	-0,112218	37,331599	9,954207	-4,920019	-0,142070	0,460954	-0,112218	37,331599	9,954207	-4,920019
14:36:02,57	0,358006	3,546019	0,228021	-0,056021	-2,533013	0,061015	-0,144878	0,459927	-0,111066	1,172695	-1,350977	-4,920491	-1,064988	-2,673766	-1,327213	2,101152	27,749343	7,564762	-0,144878	0,459927	-0,111066	37,276996	10,021908	-4,920491	-0,144878	0,459927	-0,111066	37,276996	10,021908	-4,920491
14:36:02,62	0,358006	3,546019	0,228021	-0,056021	-2,533013	0,061015	-0,145358	0,452877	-0,112995	1,462138	-1,380520	-4,905777	-1,071390	-2,672865	-1,328752	2,139295	27,765344	7,579382	-0,145358	0,452877	-0,112995	37,012977	10,030102	-4,905777	-0,145358	0,452877	-0,112995	37,012977	10,030102	-4,905777
14:36:02,67	0,358006	3,546019	0,228021	-0,056021	-2,533013	0,061015	-0,142938	0,458872	-0,114534	1,183338	-1,229646	-4,891157	-1,067315	-2,674194	-1,326016	2,127840	27,711351	7,591148	-0,142938	0,458872	-0,114534	37,204768	9,991003	-4,891157	-0,142938	0,458872	-0,114534	37,204768	9,991003	-4,891157
14:36:02,72	0,358006	3,546019	0,228021	-0,056021	-2,533013	0,061015	-0,143824	0,454679	-0,111798	1,348885	-1,258640	-4,879392	-1,067299	-2,671517	-1,327217	2,140113	27,711100	7,553383	-0,143824	0,454679	-0,111798	37,041167	10,031558	-4,879392	-0,143824	0,454679	-0,111798	37,041167	10,031558	-4,879392
14:36:02,77	0,358006	3,546019	0,228021	-0,056021	-2,533013	0,061015	-0,146150	0,456004	-0,112999	1,285917	-1,368853	-4,917156	-1,069136	-2,674032	-1,324857	2,106074	27,699863	7,599697	-0,146150	0,456004	-0,112999	37,082193	10,103958	-4,917156	-0,146150	0,456004	-0,112999	37,082193	10,103958	-4,917156
14:36:02,82	0,358006	3,546019	0,228021	-0,056021	-2,533013	0,061015	-0,143054	0,456337	-0,110639	1,241834	-1,231710	-4,870842	-1,069818	-2,672958	-1,326057	2,065607	27,702407	7,586431	-0,143054	0,456337	-0,110639	37,064274	9,998049	-4,870842	-0,143054	0,456337	-0,110639	37,064274	9,998049	-4,870842
14:36:02,87	0,358006	3,546019	0,228021	-0,056021	-2,533013	0,061015	-0,143643	0,457464	-0,111839	1,165209	-1,298660	-4,884108	-1,067965	-2,670707	-1,327597	2,121221	27,681309	7,581930	-0,143643	0,457464	-0,111839	37,076105	9,977342	-4,884108	-0,143643	0,457464	-0,111839	37,076105	9,977342	-4,884108
14:36:02,93	0,358006	3,546019	0,228021	-0,056021	-2,533013	0,061015	-0,146519	0,456985	-0,113379	1,199632	-1,389501	-4,888609	-1,068641	-2,674467	-1,327207	2,075820	27,667992	7,590748	-0,146519	0,456985	-0,113379	37,072958	10,112269	-4,888609	-0,146519	0,456985	-0,113379	37,072958	10,112269	-4,888609
14:36:02,97	0,358006	3,546019	0,228021	-0,056021	-2,533013	0,061015	-0,142925	0,455690	-0,112989	1,232742	-1,235246	-4,879791	-1,066365	-2,671675	-1,326849	2,043148	27,670250	7,582056	-0,142925	0,455690	-0,112989	37,004404	9,984354	-4,879791	-0,142925	0,455690	-0,112989	37,004404	9,984354	-4,879791
14:36:03,02	0,358006	3,546019	0,228021	-0,056021	-2,533013	0,061015	-0,146481	0,455115	-0,112631	1,248276	-1,449573	-4,888483	-1,067478	-2,673700	-1,326820	2,067895	27,675660	7,596000	-0,146481	0,455115	-0,112631	36,974779	10,049161	-4,888483	-0,146481	0,455115	-0,112631	36,974779	10,049161	-4,888483
14:36:03,07	0,358006	3,546019	0,228021	-0,056021	-2,533013	0,061015	-0,144171	0,455067	-0,112602	1,267835	-1,310740	-4,874539	-1,068679	-2,673055	-1,327612	2,059537	27,674388	7,586725	-0,144171	0,455067	-0,112602	36,990564	10,006678	-4,874539	-0,144171	0,455067	-0,112602	36,990564	10,006678	-4,874539
14:36:03,12	0,358006	3,546019	0,228021	-0,056021	-2,533013	0,061015	-0,144128	0,456429	-0,113394	1,191691	-1,315123	-4,883814	-1,068699	-2,673574	-1,327230	2,068975	27,609533	7,569702	-0,144128	0,456429	-0,113394	37,021396	9,998946	-4,883814	-0,144128	0,456429	-0,113394	37,021396	9,998946	-4,883814
14:36:03,17	0,358006	3,546019	0,228021	-0,056021	-2,533013	0,061015	-0,143669	0,456187	-0,113012	1,152857	-1,250627	-4,900837	-1,069279	-2,674313	-1,326432	2,059671	27,647965	7,599404	-0,143669	0,456187	-0,113012	36,963521	10,027369	-4,900837	-0,143669	0,456187	-0,113012	36,963521	10,027369	-4,900837
14:36:03,22	0,358006	3,546019	0,228021	-0,056021	-2,533013	0,061015	-0,142739	0,456320	-0,112214	1,174561	-1,229541	-4,871135	-1,066397	-2,674111	-1,326464	2,038116	27,615238	7,565209	-0,142739	0,456320	-0,112214	36,995682	9,975451	-4,871135	-0,142739	0,456320	-0,112214	36,995682	9,975451	-4,871135
14:36:03,27	0,358006	3,546019	0,228021	-0,056021	-2,533013	0,061015	-0,144355	0,453925	-0,112246	1,259985	-1,315898	-4,905330	-1,068743	-2,673417	-1,325667	2,041198	27,632328	7,598853	-0,144355	0,453925	-0,112246	36,893094	10,015982	-4,905330	-0,144355	0,453925	-0,112246	36,893094	10,015982	-4,905330
14:36:03,32	0,358006	3,546019	0,228021	-0,056021	-2,533013	0,061015	-0,143783	0,456304	-0,111448	1,152616	-1,292024	-4,871686	-1,067543	-2,673530	-1,324105	2,052134	27,620600	7,597605	-0,143783	0,456304	-0,111448	36,972479	9,994946	-4,871686	-0,143783	0,456304	-0,111448	36,972479	9,994946	-4,871686
14:36:03,37	0,358006	3,546019	0,228021	-0,056021	-2,533013	0,061015	-0,144285	0,455208	-0,109887	1,204909	-1,302809	-4,872934	-1,065342	-2,673448	-1,326473	1,990101	27,600241	7,584889	-0,144285	0,455208	-0,109887	36,938751	10,023591	-4,872934	-0,144285	0,455208	-0,109887	36,938751	10,023591	-4,872934
14:36:03,42	0,358006	3,546019	0,228021	-0,056021	-2,533013	0,061015	-0,145457	0,453343	-0,112255	1,253275	-1,407267	-4,885650	-1,065891	-2,673085	-1,327248	2,008724	27,606069	7,580469	-0,145457	0,453343	-0,112255	36,840664	10,011093	-4,885650	-0,145457	0,453343	-0,112255	36,840664	10,011093	-4,885650
14:36:03,47	0,358006	3,546019	0,228021	-0,056021	-2,533013	0,061015	-0,145497	0,453999	-0,113030	1,233475	-1,396129	-4,890070	-1,066433	-2,675230	-1,324513	2,033405	27,563477	7,571930	-0,145497	0,453999	-0,113030	36,872431	10,025364	-4,890070	-0,145497	0,453999	-0,113030	36,872431	10,025364	-4,890070
14:36:03,52	0,358006	3,546019	0,228021	-0,056021	-2,533013	0,061015	-0,143368	0,453397	-0,110295	1,240258	-1,242751	-4,898609	-1,065872	-2,674564	-1,326845	2,019092	27,589949	7,584230	-0,143368	0,453397	-0,110295	36,831920	10,011616	-4,898609	-0,143368	0,453397	-0,110295	36,831920	10,011616	-4,898609
14:36:03,57	0,358006	3,546019	0,228021	-0,056021	-2,533013	0,061015	-0,144226	0,453244	-0,112627	1,264005	-1,312994	-4,886309	-1,065920	-2,676054	-1,325292	1,995458	27,573875	7,587629	-0,144226	0,453244	-0,112627	36,843623	10,008719	-4,886309	-0,144226	0,453244	-0,112627	36,843623	10,008719	-4,886309
14:36:03,62	0,358006	3,546019	0,228021	-0,056021	-2,533013	0,061015	-0,142911	0,452541	-0,111074	1,274811	-1,257061	-4,882910	-1,065238	-2,674712	-1,325406	1,978989	27,557519	7,581604	-0,142911	0,452541	-0,111074	36,799262	9,961449	-4,882910	-0,142911	0,452541	-0,111074	36,799262	9,961449	-4,882910
14:36:03,67	0,358006	3,546019	0,228021	-0,056021	-2,533013	0,061015	-0,144414	0,452621	-0,111188	1,248245	-1,341324	-4,888935	-1,066491	-2,670358	-1,326467	2,021364	27,576163	7,593742	-0,144414	0,452621	-0,111188	36,778987	9,995206	-4,888935	-0,144414	0,452621	-0,111188	36,778987	9,995206	-4,888935
14:36:03,72	0,358006	3,546019	0,228021	-0,056021	-2,533013	0,061015	-0,147558	0,455883	-0,112249	1,115955	-1,477439	-4,876797	-1,067639	-2,672180	-1,327625	2,024220	27,600977	7,594744	-0,147558	0,455883	-0,112249	36,902763	10,105899	-4,876797	-0,147558	0,455883	-0,112249	36,902763	10,105899	-4,876797
14:36:03,77	0,358006	3,546019	0,228021	-0,056021	-2,533013	0,061015	-0,145406	0,455966	-0,113407	1,134550	-1,375456	-4,875795	-1,067689	-2,671766	-1,328815	2,015025	27,561967	7,570140	-0,145406	0,455966	-0,113407	36,927883	10,038930	-4,875795	-0,145406	0,455966	-0,113407	36,927883	10,038930	-4,875795
14:36:03,82	0,358006	3,546019	0,228021	-0,056021	-2,533013	0,061015	-0,145740	0,456216	-0,114597	1,083155	-1,381269	-4,900399	-1,064818	-2,670863	-1,323758	1,979588	27,552146	7,596814	-0,145740	0,456216	-0,114597	36,896135	10,059317	-4,900399	-0,145740	0,456216	-0,114597	36,896135	10,059317	-4,900399
14:36:03,87	0,358006	3,546019	0,228021	-0,056021	-2,533013	0,061015	-0,147957	0,454181	-0,109540	1,162753	-1,522344	-4,873725	-1,063578	-2,670738	-1,326461	2,013976	27,553257	7,598373	-0,147957	0,454181	-0,109540	36,815983	10,092295	-4,873725	-0,147957	0,454181	-0,109540	36,815983	10,092295	-4,873725
14:36:03,92	0,358006	3,546019	0,228021	-0,056021	-2,533013	0,061015	-0,148686	0,453170	-0,112243	1,233497	-1,531030	-4,872166	-1,068869	-2,673763	-1,326837	2,005854	27,573976	7,612521	-0,148686	0,453170	-0,112243	36,807339	10,140840	-4,872166	-0,148686	0,453170	-0,112243	36,807339	10,140840	-4,872166
14:36:03,97	0,358006	3,546019	0,228021	-0,056021	-2,533013	0,061015	-0,143420	0,456240	-0,112619	1,087730	-1,274602	-4,858018	-1,064240	-2,671812	-1,324921	1,975189	27,549530	7,597442	-0,143420	0,456240	-0,112619	36,902582	9,983903	-4,858018	-0,143420	0,456240	-0,112619	36,902582	9,983903	-4,858018
14:36:04,02	0,358006	3,546019	0,228021	-0,056021	-2,533013	0,061015	-0,147424	0,453206	-0,110703	1,209000	-1,497134	-4,873097	-1,064699	-2,676035	-1,326456	2,018191	27,568526	7,573611	-0,147424	0,453206	-0,110703	36,785673	10,075672	-4,873097	-0,147424	0,453206	-0,110703	36,785673	10,075672	-4,873097
14:36:04,07	0,358006	3,546019	0,228021	-0,056021	-2,533013	0,061015	-0,143538	0,451492	-0,112238	1,336071	-1,267301	-4,896928	-1,062496	-2,671500	-1,326466	1,976558	27,528589	7,607735	-0,143538	0,451492	-0,112238	36,778210	10,000425	-4,896928	-0,143538	0,451492	-0,112238	36,778210	10,000425	-4,896928
14:36:04,12	0,358006	3,546019	0,228021	-0,056021	-2,533013	0,061015	-0,148566	0,451852	-0,112248	1,261957	-1,544865	-4,862804	-1,066086	-2,677766	-1,328401	1,948189	27,499347	7,606717	-0,148566	0,451852	-0,112248	36,732341	10,117592	-4,862804	-0,148566	0,451852	-0,112248	36,732341	10,117592	-4,862804
14:36:04,17	0,358006	3,546019	0,228021	-0,056021	-2,533013	0,061015	-0,141345	0,451828	-0,114183	1,223712	-1,179312	-4,863822	-1,061374	-2,675660	-1,327635	1,952068	27,494306	7,592641	-0,141345	0,451828	-0,114183	36,692189	9,916284	-4,863822	-0,141345	0,451828	-0,114183	36,692189	9,916284	-4,863822
14:36:04,22	0,358006	3,546019	0,228021	-0,056021	-2,533013	0,061015	-0,145525	0,448800	-0,113417	1,378724	-1,390808	-4,877898	-1,066670	-2,673356	-1,325317	1,945662	27,527761	7,601485	-0,145525	0,448800	-0,113417	36,609530	10,032942	-4,877898	-0,145525	0,448800	-0,113417	36,609530	10,032942	-4,877898
14:36:04,27	0,358006	3,546019	0,228021	-0,056021	-2,533013	0,061015	-0,144873	0,454539	-0,111099	1,106079	-1,379150	-4,869054	-1,063093	-2,675234	-1,329164	1,976500	27,508682	7,617773	-0,144873	0,454539	-0,111099	36,787376	9,993373	-4,869054	-0,144873	0,454539	-0,111099	36,787376	9,993373	-4,869054
14:36:04,32	0,358006	3,546019	0,228021	-0,056021	-2,533013	0,061015	-0,145034	0,450502	-0,114946	1,314898	-1,351287	-4,852766	-1,064285	-2,675852	-1,326869	1,951138	27,533476	7,583217	-0,145034	0,450502	-0,114946	36,679293	10,033891	-4,852766	-0,145034	0,450502	-0,114946	36,679293	10,033891	-4,852766
14:36:04,37	0,358006	3,546019	0,228021	-0,056021	-2,533013	0,061015	-0,143904	0,451225	-0,112651	1,286070	-1,326860	-4,887322	-1,063108	-2,675352	-1,327637	1,964846	27,502200	7,587665	-0,143904	0,451225	-0,112651	36,707256	9,969571	-4,887322	-0,143904	0,451225	-0,112651	36,707256	9,969571	-4,887322
14:36:04,42	0,358006	3,546019	0,228021	-0,056021	-2,533013	0,061015	-0,144925	0,450456	-0,113419	1,305830	-1,352470	-4,882874	-1,067231	-2,673001	-1,326858	1,964197	27,527107	7,611857	-0,144925	0,450456	-0,113419	36,666643	10,024151	-4,882874	-0,144925	0,450456	-0,113419	36,666643	10,024151	-4,882874
14:36:04,47	0,358006	3,546019	0,228021	-0,056021	-2,533013	0,061015	-0,144900	0,455202	-0,112639	1,080292	-1,364163	-4,858682	-1,062534	-2,670966	-1,326469	1,967761	27,509111	7,612121	-0,144900	0,455202	-0,112639	36,813653	10,010462	-4,858682	-0,144900	0,455202	-0,112639	36,813653	10,010462	-4,858682
14:36:04,52	0,358006	3,546019	0,228021	-0,056021	-2,533013	0,061015	-0,149010	0,452152	-0,112251	1,225095	-1,565837	-4,858418	-1,067388	-2,674662	-1,328027	1,911501	27,468845	7,630351	-0,149010	0,452152	-0,112251	36,719022	10,131481	-4,858418	-0,149010	0,452152	-0,112251	36,719022	10,131481	-4,858418
14:36:04,57	0,358006	3,546019	0,228021	-0,056021	-2,533013	0,061015	-0,143383	0,454507	-0,113809	1,039607	-1,301791	-4,840188	-1,063879	-2,671928	-1,323480	1,956747	27,481908	7,584943	-0,143383	0,454507	-0,113809	36,718442	9,953759	-4,840188	-0,143383	0,454507	-0,113809	36,718442	9,953759	-4,840188
14:36:04,62	0,358006	3,546019	0,228021	-0,056021	-2,533013	0,061015	-0,147505	0,452835	-0,109262	1,160494	-1,483479	-4,885596	-1,063132	-2,674604	-1,327653	1,951219	27,511878	7,578541	-0,147505	0,452835	-0,109262	36,708066	10,095644	-4,885596	-0,147505	0,452835	-0,109262	36,708066	10,095644	-4,885596
14:36:04,67	0,358006	3,546019	0,228021	-0,056021	-2,533013	0,061015	-0,145560	0,450850	-0,113435	1,286897	-1,402146	-4,891998	-1,065384	-2,673282	-1,326457	1,996882	27,532151	7,602026	-0,145560	0,450850	-0,113435	36,678658	10,024346	-4,891998	-0,145560	0,450850	-0,113435	36,678658	10,024346	-4,891998
14:36:04,72	0,358006	3,546019	0,228021	-0,056021	-2,533013	0,061015	-0,145579	0,453462	-0,112239	1,191493	-1,373716	-4,868513	-1,062535	-2,674593	-1,328413	1,974148	27,463815	7,587023	-0,145579	0,453462	-0,112239	36,788249	10,054254	-4,868513	-0,145579	0,453462	-0,112239	36,788249	10,054254	-4,868513
14:36:04,77	0,358006	3,546019	0,228021	-0,056021	-2,533013	0,061015	-0,145869	0,450340	-0,114195	1,283295	-1,374299	-4,883516	-1,068422	-2,674590	-1,328013	1,968461	27,493535	7,615845	-0,145869	0,450340	-0,114195	36,634965	10,076411	-4,883516	-0,145869	0,450340	-0,114195	36,634965	10,076411	-4,883516
14:36:04,82	0,358006	3,546019	0,228021	-0,056021	-2,533013	0,061015	-0,142928	0,455439	-0,113795	1,041017	-1,241166	-4,854695	-1,062573	-2,675933	-1,326485	1,945456	27,470424	7,576461	-0,142928	0,455439	-0,113795	36,792997	9,978695	-4,854695	-0,142928	0,455439	-0,113795	36,792997	9,978695	-4,854695
14:36:04,87	0,358006	3,546019	0,228021	-0,056021	-2,533013	0,061015	-0,144689	0,449703	-0,112267	1,307806	-1,341097	-4,894078	-1,067342	-2,677187	-1,327628	1,916887	27,491690	7,625573	-0,144689	0,449703	-0,112267	36,609457	10,016990	-4,894078	-0,144689	0,449703	-0,112267	36,609457	10,016990	-4,894078
14:36:04,92	0,358006	3,546019	0,228021	-0,056021	-2,533013	0,061015	-0,141219	0,453205	-0,113410	1,129813	-1,196016	-4,844966	-1,060212	-2,673952	-1,325414	1,954502	27,461397	7,579763	-0,141219	0,453205	-0,113410	36,706404	9,889653	-4,844966	-0,141219	0,453205	-0,113410	36,706404	9,889653	-4,844966
14:36:04,97	0,358006	3,546019	0,228021	-0,056021	-2,533013	0,061015	-0,147585	0,448648	-0,111196	1,359348	-1,479344	-4,890776	-1,063251	-2,677391	-1,327224	1,904456	27,486230	7,645337	-0,147585	0,448648	-0,111196	36,578218	10,106083	-4,890776	-0,147585	0,448648	-0,111196	36,578218	10,106083	-4,890776
14:36:05,02	0,358006	3,546019	0,228021	-0,056021	-2,533013	0,061015	-0,143088	0,449561	-0,113006	1,308374	-1,301244	-4,825202	-1,062600	-2,671849	-1,325281	1,946843	27,480074	7,649302	-0,143088	0,449561	-0,113006	36,598886	9,931148	-4,825202	-0,143088	0,449561	-0,113006	36,598886	9,931148	-4,825202
14:36:05,07	0,358006	3,546019	0,228021	-0,056021	-2,533013	0,061015	-0,148212	0,451768	-0,111063	1,209456	-1,527940	-4,821238	-1,066128	-2,673939	-1,327619	1,948725	27,476496	7,635135	-0,148212	0,451768	-0,111063	36,673241	10,106738	-4,821238	-0,148212	0,451768	-0,111063	36,673241	10,106738	-4,821238
14:36:05,12	0,358006	3,546019	0,228021	-0,056021	-2,533013	0,061015	-0,144639	0,453778	-0,113401	1,102797	-1,338679	-4,835404	-1,066168	-2,675377	-1,324125	1,919663	27,476689	7,637939	-0,144639	0,453778	-0,113401	36,724339	10,015448	-4,835404	-0,144639	0,453778	-0,113401	36,724339	10,015448	-4,835404
14:36:05,17	0,358006	3,546019	0,228021	-0,056021	-2,533013	0,061015	-0,143373	0,453093	-0,109907	1,124018	-1,298124	-4,832600	-1,067935	-2,676026	-1,326469	1,933983	27,435893	7,613284	-0,143373	0,453093	-0,109907	36,691840	9,956640	-4,832600	-0,143373	0,453093	-0,109907	36,691840	9,956640	-4,832600
14:36:05,22	0,358006	3,546019	0,228021	-0,056021	-2,533013	0,061015	-0,141928	0,454299	-0,112251	1,033134	-1,190190	-4,857255	-1,063236	-2,678581	-1,326072	1,922236	27,427884	7,608494	-0,141928	0,454299	-0,112251	36,695630	9,951149	-4,857255	-0,141928	0,454299	-0,112251	36,695630	9,951149	-4,857255
14:36:05,27	0,358006	3,546019	0,228021	-0,056021	-2,533013	0,061015	-0,142064	0,448952	-0,111854	1,298371	-1,203459	-4,862045	-1,064991	-2,674253	-1,325326	1,930720	27,442037	7,589365	-0,142064	0,448952	-0,111854	36,541124	9,948600	-4,862045	-0,142064	0,448952	-0,111854	36,541124	9,948600	-4,862045
14:36:05,32	0,358006	3,546019	0,228021	-0,056021	-2,533013	0,061015	-0,144935	0,452636	-0,111108	1,123322	-1,352449	-4,881174	-1,063807	-2,674760	-1,325316	1,928245	27,456259	7,599659	-0,144935	0,452636	-0,111108	36,655239	10,024937	-4,881174	-0,144935	0,452636	-0,111108	36,655239	10,024937	-4,881174
14:36:05,37	0,358006	3,546019	0,228021	-0,056021	-2,533013	0,061015	-0,145088	0,451357	-0,111098	1,200888	-1,369663	-4,870880	-1,062584	-2,676255	-1,322577	1,944262	27,444645	7,602291	-0,145088	0,451357	-0,111098	36,632435	10,019739	-4,870880	-0,145088	0,451357	-0,111098	36,632435	10,019739	-4,870880
14:36:05,42	0,358006	3,546019	0,228021	-0,056021	-2,533013	0,061015	-0,144404	0,449551	-0,108359	1,292779	-1,314443	-4,868248	-1,063829	-2,675924	-1,327279	1,911491	27,469215	7,577039	-0,144404	0,449551	-0,108359	36,582512	10,021305	-4,868248	-0,144404	0,449551	-0,108359	36,582512	10,021305	-4,868248
14:36:05,47	0,358006	3,546019	0,228021	-0,056021	-2,533013	0,061015	-0,144069	0,450794	-0,113061	1,233018	-1,337669	-4,893500	-1,063229	-2,677719	-1,326860	1,920350	27,450503	7,600157	-0,144069	0,450794	-0,113061	36,620352	9,971752	-4,893500	-0,144069	0,450794	-0,113061	36,620352	9,971752	-4,893500
14:36:05,52	0,358006	3,546019	0,228021	-0,056021	-2,533013	0,061015	-0,142815	0,449377	-0,112642	1,294908	-1,255429	-4,870382	-1,063870	-2,677199	-1,323738	1,911782	27,401356	7,625808	-0,142815	0,449377	-0,112642	36,571037	9,955546	-4,870382	-0,142815	0,449377	-0,112642	36,571037	9,955546	-4,870382
14:36:05,57	0,358006	3,546019	0,228021	-0,056021	-2,533013	0,061015	-0,142944	0,450193	-0,109520	1,205674	-1,245002	-4,844731	-1,064409	-2,675910	-1,325689	1,928747	27,436276	7,613502	-0,142944	0,450193	-0,109520	36,545791	9,976128	-4,844731	-0,142944	0,450193	-0,109520	36,545791	9,976128	-4,844731
14:36:05,62	0,358006	3,546019	0,228021	-0,056021	-2,533013	0,061015	-0,143791	0,451303	-0,111471	1,186633	-1,291807	-4,857037	-1,065080	-2,678939	-1,325686	1,886604	27,429400	7,627683	-0,143791	0,451303	-0,111471	36,613953	9,995801	-4,857037	-0,143791	0,451303	-0,111471	36,613953	9,995801	-4,857037
14:36:05,67	0,358006	3,546019	0,228021	-0,056021	-2,533013	0,061015	-0,140832	0,450370	-0,111468	1,208147	-1,171011	-4,842856	-1,062082	-2,676559	-1,326069	1,920061	27,422512	7,623378	-0,140832	0,450370	-0,111468	36,562191	9,884336	-4,842856	-0,140832	0,450370	-0,111468	36,562191	9,884336	-4,842856
14:36:05,72	0,358006	3,546019	0,228021	-0,056021	-2,533013	0,061015	-0,144393	0,448964	-0,111850	1,292029	-1,323732	-4,847162	-1,066809	-2,677978	-1,325332	1,896817	27,440448	7,583954	-0,144393	0,448964	-0,111850	36,535691	10,011105	-4,847162	-0,144393	0,448964	-0,111850	36,535691	10,011105	-4,847162
14:36:05,77	0,358006	3,546019	0,228021	-0,056021	-2,533013	0,061015	-0,140800	0,452348	-0,111114	1,119951	-1,165981	-4,886585	-1,063325	-2,674873	-1,324908	1,905343	27,388841	7,636315	-0,140800	0,452348	-0,111114	36,629289	9,886785	-4,886585	-0,140800	0,452348	-0,111114	36,629289	9,886785	-4,886585
14:36:05,82	0,358006	3,546019	0,228021	-0,056021	-2,533013	0,061015	-0,145231	0,450883	-0,110690	1,155689	-1,363247	-4,834224	-1,059753	-2,674999	-1,326482	1,904355	27,437769	7,605532	-0,145231	0,450883	-0,110690	36,550043	10,037414	-4,834224	-0,145231	0,450883	-0,110690	36,550043	10,037414	-4,834224
14:36:05,87	0,358006	3,546019	0,228021	-0,056021	-2,533013	0,061015	-0,146908	0,447727	-0,112264	1,361699	-1,475730	-4,865007	-1,066288	-2,675709	-1,326494	1,884462	27,418234	7,608729	-0,146908	0,447727	-0,112264	36,508278	10,056516	-4,865007	-0,146908	0,447727	-0,112264	36,508278	10,056516	-4,865007
14:36:05,92	0,358006	3,546019	0,228021	-0,056021	-2,533013	0,061015	-0,143026	0,453031	-0,112276	1,059030	-1,281340	-4,861810	-1,063856	-2,674195	-1,325286	1,919446	27,436851	7,647637	-0,143026	0,453031	-0,112276	36,621968	9,946189	-4,861810	-0,143026	0,453031	-0,112276	36,621968	9,946189	-4,861810
14:36:05,97	0,358006	3,546019	0,228021	-0,056021	-2,533013	0,061015	-0,145553	0,451682	-0,111068	1,162780	-1,391750	-4,822902	-1,065098	-2,675626	-1,326479	1,890392	27,422697	7,623555	-0,145553	0,451682	-0,111068	36,619841	10,034140	-4,822902	-0,145553	0,451682	-0,111068	36,619841	10,034140	-4,822902
14:36:06,02	0,358006	3,546019	0,228021	-0,056021	-2,533013	0,061015	-0,143693	0,452042	-0,112261	1,117279	-1,313131	-4,846984	-1,066225	-2,677802	-1,323746	1,903343	27,421682	7,621209	-0,143693	0,452042	-0,112261	36,602594	9,966774	-4,846984	-0,143693	0,452042	-0,112261	36,602594	9,966774	-4,846984
14:36:06,07	0,358006	3,546019	0,228021	-0,056021	-2,533013	0,061015	-0,141245	0,451930	-0,109528	1,128703	-1,174100	-4,849330	-1,063270	-2,674736	-1,324512	1,922857	27,411540	7,636651	-0,141245	0,451930	-0,109528	36,605221	9,913620	-4,849330	-0,141245	0,451930	-0,109528	36,605221	9,913620	-4,849330
14:36:06,12	0,358006	3,546019	0,228021	-0,056021	-2,533013	0,061015	-0,145378	0,450904	-0,110294	1,183028	-1,367047	-4,833888	-1,064477	-2,677857	-1,325299	1,891475	27,439679	7,627991	-0,145378	0,450904	-0,110294	36,579005	10,045116	-4,833888	-0,145378	0,450904	-0,110294	36,579005	10,045116	-4,833888
14:36:06,17	0,358006	3,546019	0,228021	-0,056021	-2,533013	0,061015	-0,142071	0,450389	-0,111081	1,218489	-1,236330	-4,842548	-1,066940	-2,679446	-1,327276	1,850489	27,404856	7,603613	-0,142071	0,450389	-0,111081	36,574035	9,916232	-4,842548	-0,142071	0,450389	-0,111081	36,574035	9,916232	-4,842548
14:36:06,22	0,358006	3,546019	0,228021	-0,056021	-2,533013	0,061015	-0,139463	0,451728	-0,113058	1,098233	-1,118813	-4,866926	-1,062705	-2,674681	-1,324531	1,894485	27,457541	7,628843	-0,139463	0,451728	-0,113058	36,558856	9,829046	-4,866926	-0,139463	0,451728	-0,113058	36,558856	9,829046	-4,866926
14:36:06,27	0,358006	3,546019	0,228021	-0,056021	-2,533013	0,061015	-0,145707	0,450442	-0,110313	1,232699	-1,431745	-4,841696	-1,059707	-2,678794	-1,322605	1,915952	27,402338	7,562603	-0,145707	0,450442	-0,110313	36,592417	10,006273	-4,841696	-0,145707	0,450442	-0,110313	36,592417	10,006273	-4,841696
14:36:06,32	0,358006	3,546019	0,228021	-0,056021	-2,533013	0,061015	-0,143645	0,445789	-0,108387	1,437573	-1,278316	-4,907936	-1,065682	-2,674133	-1,326877	1,903024	27,402520	7,613451	-0,143645	0,445789	-0,108387	36,432043	9,997816	-4,907936	-0,143645	0,445789	-0,108387	36,432043	9,997816	-4,907936
14:36:06,37	0,358006	3,546019	0,228021	-0,056021	-2,533013	0,061015	-0,144693	0,453295	-0,112659	1,040989	-1,344106	-4,857088	-1,063935	-2,677649	-1,324557	1,869973	27,424026	7,593468	-0,144693	0,453295	-0,112659	36,624629	10,014304	-4,857088	-0,144693	0,453295	-0,112659	36,624629	10,014304	-4,857088
14:36:06,42	0,358006	3,546019	0,228021	-0,056021	-2,533013	0,061015	-0,142522	0,450023	-0,110339	1,213195	-1,270582	-4,877071	-1,060982	-2,677566	-1,326077	1,898763	27,368637	7,617071	-0,142522	0,450023	-0,110339	36,540038	9,917392	-4,877071	-0,142522	0,450023	-0,110339	36,540038	9,917392	-4,877071
14:36:06,47	0,358006	3,546019	0,228021	-0,056021	-2,533013	0,061015	-0,144070	0,447508	-0,111859	1,310416	-1,298469	-4,853468	-1,064012	-2,673190	-1,325343	1,862081	27,388114	7,612906	-0,144070	0,447508	-0,111859	36,439810	10,011051	-4,853468	-0,144070	0,447508	-0,111859	36,439810	10,011051	-4,853468
14:36:06,52	0,358006	3,546019	0,228021	-0,056021	-2,533013	0,061015	-0,146345	0,452320	-0,111125	1,058710	-1,458275	-4,857633	-1,060430	-2,673535	-1,327262	1,882810	27,404673	7,624649	-0,146345	0,452320	-0,111125	36,565859	10,029833	-4,857633	-0,146345	0,452320	-0,111125	36,565859	10,029833	-4,857633
14:36:06,57	0,358006	3,546019	0,228021	-0,056021	-2,533013	0,061015	-0,147838	0,449045	-0,113044	1,253711	-1,526209	-4,845890	-1,063949	-2,678631	-1,325696	1,882658	27,375436	7,616552	-0,147838	0,449045	-0,113044	36,503779	10,079055	-4,845890	-0,147838	0,449045	-0,113044	36,503779	10,079055	-4,845890
14:36:06,62	0,358006	3,546019	0,228021	-0,056021	-2,533013	0,061015	-0,141664	0,449545	-0,111478	1,202331	-1,190697	-4,853987	-1,061877	-2,674445	-1,326387	1,895906	27,387006	7,614552	-0,141664	0,449545	-0,111478	36,491624	9,929942	-4,853987	-0,141664	0,449545	-0,111478	36,491624	9,929942	-4,853987
14:36:06,67	0,358006	3,546019	0,228021	-0,056021	-2,533013	0,061015	-0,146326	0,449843	-0,112169	1,203481	-1,427427	-4,855987	-1,063922	-2,673645	-1,324919	1,893763	27,420609	7,637537	-0,146326	0,449843	-0,112169	36,516165	10,059169	-4,855987	-0,146326	0,449843	-0,112169	36,516165	10,059169	-4,855987
14:36:06,72	0,358006	3,546019	0,228021	-0,056021	-2,533013	0,061015	-0,145996	0,452015	-0,110701	1,118583	-1,428937	-4,833002	-1,063390	-2,674050	-1,325335	1,869369	27,404977	7,613346	-0,145996	0,452015	-0,110701	36,601744	10,031775	-4,833002	-0,145996	0,452015	-0,110701	36,601744	10,031775	-4,833002
14:36:06,77	0,358006	3,546019	0,228021	-0,056021	-2,533013	0,061015	-0,145911	0,451351	-0,111117	1,127346	-1,437827	-4,857193	-1,064019	-2,672473	-1,323792	1,853999	27,401099	7,617411	-0,145911	0,451351	-0,111117	36,558429	10,016212	-4,857193	-0,145911	0,451351	-0,111117	36,558429	10,016212	-4,857193
14:36:06,82	0,358006	3,546019	0,228021	-0,056021	-2,533013	0,061015	-0,146962	0,452684	-0,109574	1,047006	-1,503854	-4,853128	-1,062182	-2,676220	-1,325704	1,887923	27,377095	7,612374	-0,146962	0,452684	-0,109574	36,582699	10,032693	-4,853128	-0,146962	0,452684	-0,109574	36,582699	10,032693	-4,853128
14:36:06,87	0,358006	3,546019	0,228021	-0,056021	-2,533013	0,061015	-0,144636	0,449220	-0,111486	1,223295	-1,341496	-4,858165	-1,063929	-2,677120	-1,327243	1,895004	27,391537	7,627800	-0,144636	0,449220	-0,111486	36,487084	10,012423	-4,858165	-0,144636	0,449220	-0,111486	36,487084	10,012423	-4,858165
14:36:06,92	0,358006	3,546019	0,228021	-0,056021	-2,533013	0,061015	-0,142983	0,450283	-0,113025	1,184086	-1,256653	-4,842739	-1,063431	-2,676894	-1,326887	1,856527	27,372661	7,608113	-0,142983	0,450283	-0,113025	36,531292	9,967541	-4,842739	-0,142983	0,450283	-0,113025	36,531292	9,967541	-4,842739
14:36:06,97	0,358006	3,546019	0,228021	-0,056021	-2,533013	0,061015	-0,143428	0,449965	-0,112669	1,165055	-1,303644	-4,862426	-1,061062	-2,671664	-1,325334	1,880450	27,355360	7,617244	-0,143428	0,449965	-0,112669	36,487270	9,955433	-4,862426	-0,143428	0,449965	-0,112669	36,487270	9,955433	-4,862426
14:36:07,02	0,358006	3,546019	0,228021	-0,056021	-2,533013	0,061015	-0,149142	0,450528	-0,111116	1,132734	-1,571393	-4,853295	-1,064152	-2,676712	-1,323961	1,857435	27,380924	7,624660	-0,149142	0,450528	-0,111116	36,499179	10,136217	-4,853295	-0,149142	0,450528	-0,111116	36,499179	10,136217	-4,853295
14:36:07,07	0,358006	3,546019	0,228021	-0,056021	-2,533013	0,061015	-0,143225	0,450680	-0,109743	1,135438	-1,296429	-4,845880	-1,062803	-2,677840	-1,324172	1,857934	27,392822	7,592526	-0,143225	0,450680	-0,109743	36,513850	9,946707	-4,845880	-0,143225	0,450680	-0,109743	36,513850	9,946707	-4,845880
14:36:07,12	0,358006	3,546019	0,228021	-0,056021	-2,533013	0,061015	-0,142923	0,448948	-0,109954	1,236075	-1,286256	-4,878013	-1,061630	-2,677329	-1,324929	1,871642	27,361569	7,611503	-0,142923	0,448948	-0,109954	36,478496	9,933194	-4,878013	-0,142923	0,448948	-0,109954	36,478496	9,933194	-4,878013
14:36:07,17	0,358006	3,546019	0,228021	-0,056021	-2,533013	0,061015	-0,143951	0,448187	-0,110711	1,255420	-1,312238	-4,859036	-1,062785	-2,672614	-1,327666	1,898733	27,363245	7,603753	-0,143951	0,448187	-0,110711	36,438126	9,987945	-4,859036	-0,143951	0,448187	-0,110711	36,438126	9,987945	-4,859036
14:36:07,22	0,358006	3,546019	0,228021	-0,056021	-2,533013	0,061015	-0,147458	0,451545	-0,113448	1,095809	-1,471935	-4,866786	-1,062210	-2,673492	-1,326127	1,877707	27,383382	7,589112	-0,147458	0,451545	-0,113448	36,542106	10,103483	-4,866786	-0,147458	0,451545	-0,113448	36,542106	10,103483	-4,866786
14:36:07,27	0,358006	3,546019	0,228021	-0,056021	-2,533013	0,061015	-0,146984	0,450609	-0,111909	1,151433	-1,475603	-4,881427	-1,065159	-2,673289	-1,327313	1,878782	27,377056	7,569759	-0,146984	0,450609	-0,111909	36,524214	10,062664	-4,881427	-0,146984	0,450609	-0,111909	36,524214	10,062664	-4,881427
14:36:07,32	0,358006	3,546019	0,228021	-0,056021	-2,533013	0,061015	-0,145685	0,453264	-0,113095	1,008421	-1,403968	-4,900780	-1,063397	-2,676191	-1,324575	1,859820	27,392101	7,583180	-0,145685	0,453264	-0,113095	36,589637	10,032337	-4,900780	-0,145685	0,453264	-0,113095	36,589637	10,032337	-4,900780
14:36:07,37	0,358006	3,546019	0,228021	-0,056021	-2,533013	0,061015	-0,144053	0,450287	-0,110357	1,166777	-1,343050	-4,887359	-1,064615	-2,675538	-1,328827	1,862629	27,371344	7,618876	-0,144053	0,450287	-0,110357	36,514292	9,965147	-4,887359	-0,144053	0,450287	-0,110357	36,514292	9,965147	-4,887359
14:36:07,42	0,358006	3,546019	0,228021	-0,056021	-2,533013	0,061015	-0,144010	0,451669	-0,114609	1,078351	-1,327987	-4,851663	-1,064000	-2,677413	-1,326911	1,865751	27,355804	7,568557	-0,144010	0,451669	-0,114609	36,534340	9,976809	-4,851663	-0,144010	0,451669	-0,114609	36,534340	9,976809	-4,851663
14:36:07,47	0,358006	3,546019	0,228021	-0,056021	-2,533013	0,061015	-0,142694	0,450198	-0,112693	1,142939	-1,249072	-4,901982	-1,064136	-2,674896	-1,324940	1,865584	27,396999	7,619903	-0,142694	0,450198	-0,112693	36,483464	9,952406	-4,901982	-0,142694	0,450198	-0,112693	36,483464	9,952406	-4,901982
14:36:07,52	0,358006	3,546019	0,228021	-0,056021	-2,533013	0,061015	-0,144806	0,451574	-0,110722	1,106963	-1,379614	-4,850636	-1,064677	-2,674926	-1,326509	1,831517	27,371392	7,622712	-0,144806	0,451574	-0,110722	36,555529	9,987619	-4,850636	-0,144806	0,451574	-0,110722	36,555529	9,987619	-4,850636
14:36:07,57	0,358006	3,546019	0,228021	-0,056021	-2,533013	0,061015	-0,144340	0,451197	-0,111507	1,078449	-1,336917	-4,859047	-1,064042	-2,675489	-1,325725	1,857503	27,346072	7,611492	-0,144340	0,451197	-0,111507	36,497380	9,993735	-4,859047	-0,144340	0,451197	-0,111507	36,497380	9,993735	-4,859047
14:36:07,62	0,358006	3,546019	0,228021	-0,056021	-2,533013	0,061015	-0,144340	0,451197	-0,111507	1,078449	-1,336917	-4,859047	-1,061196	-2,675367	-1,324940	1,885100	27,322966	7,599599	-0,144340	0,451197	-0,111507	36,497380	9,993735	-4,859047	-0,144340	0,451197	-0,111507	36,497380	9,993735	-4,859047
14:36:07,67	0,358006	3,546019	0,228021	-0,056021	-2,533013	0,061015	-0,145868	0,448793	-0,110722	1,197211	-1,380937	-4,870940	-1,063400	-2,679798	-1,324896	1,871747	27,350229	7,644363	-0,145868	0,448793	-0,110722	36,427481	10,069689	-4,870940	-0,145868	0,448793	-0,110722	36,427481	10,069689	-4,870940
14:36:07,72	0,358006	3,546019	0,228021	-0,056021	-2,533013	0,061015	-0,140928	0,448486	-0,110678	1,230129	-1,149274	-4,826176	-1,061153	-2,677760	-1,325320	1,830044	27,336288	7,630758	-0,140928	0,448486	-0,110678	36,436268	9,913594	-4,826176	-0,140928	0,448486	-0,110678	36,436268	9,913594	-4,826176
14:36:07,77	0,358006	3,546019	0,228021	-0,056021	-2,533013	0,061015	-0,143817	0,447559	-0,111102	1,245392	-1,328637	-4,839781	-1,062329	-2,676854	-1,326901	1,822683	27,367390	7,608497	-0,143817	0,447559	-0,111102	36,378786	9,961001	-4,839781	-0,143817	0,447559	-0,111102	36,378786	9,961001	-4,839781
14:36:07,82	0,358006	3,546019	0,228021	-0,056021	-2,533013	0,061015	-0,143443	0,450075	-0,112277	1,142424	-1,340278	-4,833087	-1,063519	-2,676825	-1,326495	1,817064	27,375976	7,637452	-0,143443	0,450075	-0,112277	36,473349	9,920008	-4,833087	-0,143443	0,450075	-0,112277	36,473349	9,920008	-4,833087
14:36:07,87	0,358006	3,546019	0,228021	-0,056021	-2,533013	0,061015	-0,143443	0,450075	-0,112277	1,142424	-1,340278	-4,833087	-1,065673	-2,678508	-1,325901	1,842224	27,359216	7,630828	-0,143443	0,450075	-0,112277	36,473349	9,920008	-4,833087	-0,143443	0,450075	-0,112277	36,473349	9,920008	-4,833087
14:36:07,92	0,358006	3,546019	0,228021	-0,056021	-2,533013	0,061015	-0,140909	0,451100	-0,111683	1,087213	-1,178350	-4,839711	-1,061674	-2,677492	-1,325723	1,859728	27,335593	7,596709	-0,140909	0,451100	-0,111683	36,498566	9,883032	-4,839711	-0,140909	0,451100	-0,111683	36,498566	9,883032	-4,839711
14:36:07,97	0,358006	3,546019	0,228021	-0,056021	-2,533013	0,061015	-0,143789	0,448144	-0,111505	1,229223	-1,301131	-4,873830	-1,060502	-2,678743	-1,326467	1,859506	27,333659	7,631036	-0,143789	0,448144	-0,111505	36,408523	9,986317	-4,873830	-0,143789	0,448144	-0,111505	36,408523	9,986317	-4,873830
14:36:08,02	0,358006	3,546019	0,228021	-0,056021	-2,533013	0,061015	-0,143291	0,446504	-0,112249	1,312712	-1,274472	-4,839503	-1,064633	-2,676489	-1,325723	1,852946	27,348772	7,611374	-0,143291	0,446504	-0,112249	36,363280	9,973900	-4,839503	-0,143291	0,446504	-0,112249	36,363280	9,973900	-4,839503
14:36:08,07	0,358006	3,546019	0,228021	-0,056021	-2,533013	0,061015	-0,143178	0,451208	-0,111505	1,077900	-1,281792	-4,859165	-1,061235	-2,677241	-1,326872	1,809787	27,303826	7,650314	-0,143178	0,451208	-0,111505	36,497750	9,957647	-4,859165	-0,143178	0,451208	-0,111505	36,497750	9,957647	-4,859165
14:36:08,12	0,358006	3,546019	0,228021	-0,056021	-2,533013	0,061015	-0,144226	0,447890	-0,112654	1,189949	-1,351190	-4,820225	-1,062921	-2,678094	-1,324943	1,822902	27,347473	7,620915	-0,144226	0,447890	-0,112654	36,349311	9,970514	-4,820225	-0,144226	0,447890	-0,112654	36,349311	9,970514	-4,820225
14:36:08,17	0,358006	3,546019	0,228021	-0,056021	-2,533013	0,061015	-0,142644	0,448923	-0,110725	1,180567	-1,279400	-4,849624	-1,062764	-2,674387	-1,324948	1,839825	27,341738	7,624771	-0,142644	0,448923	-0,110725	36,421054	9,918131	-4,849624	-0,142644	0,448923	-0,110725	36,421054	9,918131	-4,849624
14:36:08,22	0,358006	3,546019	0,228021	-0,056021	-2,533013	0,061015	-0,145932	0,450641	-0,110730	1,094765	-1,432887	-4,845768	-1,062300	-2,677011	-1,326880	1,844715	27,347954	7,622152	-0,145932	0,450641	-0,110730	36,470055	10,022803	-4,845768	-0,145932	0,450641	-0,110730	36,470055	10,022803	-4,845768
14:36:08,27	0,358006	3,546019	0,228021	-0,056021	-2,533013	0,061015	-0,143892	0,448926	-0,112662	1,191742	-1,325663	-4,848387	-1,062882	-2,678128	-1,328414	1,856645	27,327933	7,636591	-0,143892	0,448926	-0,112662	36,432452	9,969861	-4,848387	-0,143892	0,448926	-0,112662	36,432452	9,969861	-4,848387
14:36:08,32	0,358006	3,546019	0,228021	-0,056021	-2,533013	0,061015	-0,142634	0,448872	-0,114196	1,183164	-1,239908	-4,833948	-1,062061	-2,677163	-1,327837	1,826921	27,338561	7,650495	-0,142634	0,448872	-0,114196	36,419654	9,956867	-4,833948	-0,142634	0,448872	-0,114196	36,419654	9,956867	-4,833948
14:36:08,37	0,358006	3,546019	0,228021	-0,056021	-2,533013	0,061015	-0,143880	0,448644	-0,113619	1,189403	-1,335777	-4,820044	-1,062283	-2,675909	-1,326867	1,866898	27,318708	7,630837	-0,143880	0,448644	-0,113619	36,407934	9,958841	-4,820044	-0,143880	0,448644	-0,113619	36,407934	9,958841	-4,820044
14:36:08,42	0,358006	3,546019	0,228021	-0,056021	-2,533013	0,061015	-0,144855	0,449463	-0,112649	1,149612	-1,341909	-4,839702	-1,062311	-2,676456	-1,323374	1,836036	27,348049	7,639573	-0,144855	0,449463	-0,112649	36,432431	10,029216	-4,839702	-0,144855	0,449463	-0,112649	36,432431	10,029216	-4,839702
14:36:08,47	0,358006	3,546019	0,228021	-0,056021	-2,533013	0,061015	-0,144367	0,449214	-0,109156	1,172525	-1,357916	-4,830966	-1,060551	-2,676041	-1,328434	1,849116	27,326958	7,622826	-0,144367	0,449214	-0,109156	36,435819	9,974879	-4,830966	-0,144367	0,449214	-0,109156	36,435819	9,974879	-4,830966
14:36:08,52	0,358006	3,546019	0,228021	-0,056021	-2,533013	0,061015	-0,145607	0,447897	-0,114216	1,229294	-1,400510	-4,847713	-1,060491	-2,675881	-1,326885	1,861118	27,359394	7,608298	-0,145607	0,447897	-0,114216	36,389188	10,029605	-4,847713	-0,145607	0,447897	-0,114216	36,389188	10,029605	-4,847713
14:36:08,59	0,358006	3,546019	0,228021	-0,056021	-2,533013	0,061015	-0,140759	0,447217	-0,114224	1,227727	-1,170388	-4,858676	-1,064704	-2,677864	-1,326105	1,823992	27,335910	7,630656	-0,140759	0,447217	-0,114224	36,334233	9,879194	-4,858676	-0,140759	0,447217	-0,114224	36,334233	9,879194	-4,858676
14:36:08,62	0,358006	3,546019	0,228021	-0,056021	-2,533013	0,061015	-0,140759	0,447217	-0,114224	1,227727	-1,170388	-4,858676	-1,061160	-2,677920	-1,325706	1,835103	27,313582	7,630189	-0,140759	0,447217	-0,114224	36,334233	9,879194	-4,858676	-0,140759	0,447217	-0,114224	36,334233	9,879194	-4,858676
14:36:08,67	0,358006	3,546019	0,228021	-0,056021	-2,533013	0,061015	-0,143675	0,447485	-0,111488	1,232102	-1,305534	-4,840350	-1,059947	-2,676692	-1,325350	1,852247	27,301665	7,581354	-0,143675	0,447485	-0,111488	36,359692	9,972981	-4,840350	-0,143675	0,447485	-0,111488	36,359692	9,972981	-4,840350
14:36:08,72	0,358006	3,546019	0,228021	-0,056021	-2,533013	0,061015	-0,145345	0,447048	-0,111132	1,253068	-1,371559	-4,889185	-1,062913	-2,678248	-1,327278	1,839304	27,318200	7,606672	-0,145345	0,447048	-0,111132	36,346369	10,038036	-4,889185	-0,145345	0,447048	-0,111132	36,346369	10,038036	-4,889185
14:36:08,77	0,358006	3,546019	0,228021	-0,056021	-2,533013	0,061015	-0,142514	0,448839	-0,113060	1,167798	-1,243806	-4,863867	-1,061198	-2,673014	-1,328821	1,834490	27,326231	7,652597	-0,142514	0,448839	-0,113060	36,401671	9,943530	-4,863867	-0,142514	0,448839	-0,113060	36,401671	9,943530	-4,863867
14:36:08,82	0,358006	3,546019	0,228021	-0,056021	-2,533013	0,061015	-0,147905	0,449971	-0,114603	1,113475	-1,532323	-4,817942	-1,061137	-2,675887	-1,326496	1,850028	27,316660	7,616385	-0,147905	0,449971	-0,114603	36,436220	10,078207	-4,817942	-0,147905	0,449971	-0,114603	36,436220	10,078207	-4,817942
14:36:08,87	0,358006	3,546019	0,228021	-0,056021	-2,533013	0,061015	-0,145447	0,448482	-0,112278	1,190421	-1,386288	-4,854155	-1,060590	-2,677581	-1,326090	1,830940	27,307686	7,640115	-0,145447	0,448482	-0,112278	36,396224	10,031323	-4,854155	-0,145447	0,448482	-0,112278	36,396224	10,031323	-4,854155
14:36:08,92	0,358006	3,546019	0,228021	-0,056021	-2,533013	0,061015	-0,144254	0,447161	-0,111872	1,241759	-1,336260	-4,830424	-1,061781	-2,674420	-1,326130	1,834258	27,293274	7,605990	-0,144254	0,447161	-0,111872	36,343920	9,987647	-4,830424	-0,144254	0,447161	-0,111872	36,343920	9,987647	-4,830424
14:36:08,97	0,358006	3,546019	0,228021	-0,056021	-2,533013	0,061015	-0,146395	0,449773	-0,111912	1,095132	-1,437529	-4,864549	-1,061769	-2,675472	-1,324185	1,817934	27,338805	7,611125	-0,146395	0,449773	-0,111912	36,402306	10,054471	-4,864549	-0,146395	0,449773	-0,111912	36,402306	10,054471	-4,864549
14:36:09,02	0,358006	3,546019	0,228021	-0,056021	-2,533013	0,061015	-0,145490	0,449237	-0,109967	1,154286	-1,427380	-4,859414	-1,060551	-2,673541	-1,325743	1,849450	27,320362	7,597119	-0,145490	0,449237	-0,109967	36,419365	9,993591	-4,859414	-0,145490	0,449237	-0,109967	36,419365	9,993591	-4,859414
14:36:09,07	0,358006	3,546019	0,228021	-0,056021	-2,533013	0,061015	-0,147772	0,449148	-0,111525	1,158706	-1,509515	-4,873420	-1,065293	-2,677600	-1,328061	1,830929	27,322235	7,611894	-0,147772	0,449148	-0,111525	36,416789	10,090572	-4,873420	-0,147772	0,449148	-0,111525	36,416789	10,090572	-4,873420
14:36:09,12	0,358006	3,546019	0,228021	-0,056021	-2,533013	0,061015	-0,141885	0,451224	-0,113843	1,043094	-1,220398	-4,858645	-1,060589	-2,679419	-1,328414	1,828040	27,317459	7,641600	-0,141885	0,451224	-0,113843	36,464175	9,917606	-4,858645	-0,141885	0,451224	-0,113843	36,464175	9,917606	-4,858645
14:36:09,17	0,358006	3,546019	0,228021	-0,056021	-2,533013	0,061015	-0,142663	0,446241	-0,114196	1,296630	-1,260934	-4,828939	-1,063520	-2,678060	-1,324193	1,823416	27,317643	7,585483	-0,142663	0,446241	-0,114196	36,326546	9,938091	-4,828939	-0,142663	0,446241	-0,114196	36,326546	9,938091	-4,828939
14:36:09,22	0,358006	3,546019	0,228021	-0,056021	-2,533013	0,061015	-0,142374	0,449459	-0,109975	1,127161	-1,250020	-4,885056	-1,061752	-2,676843	-1,325337	1,828670	27,329125	7,616050	-0,142374	0,449459	-0,109975	36,409661	9,926346	-4,885056	-0,142374	0,449459	-0,109975	36,409661	9,926346	-4,885056
14:36:09,27	0,358006	3,546019	0,228021	-0,056021	-2,533013	0,061015	-0,144312	0,448536	-0,111119	1,187692	-1,351971	-4,854489	-1,061185	-2,675395	-1,326089	1,841003	27,290756	7,649380	-0,144312	0,448536	-0,111119	36,397790	9,976503	-4,854489	-0,144312	0,448536	-0,111119	36,397790	9,976503	-4,854489
14:36:09,32	0,358006	3,546019	0,228021	-0,056021	-2,533013	0,061015	-0,145849	0,448769	-0,111870	1,148505	-1,402029	-4,821159	-1,064754	-2,676957	-1,329222	1,805187	27,348768	7,638129	-0,145849	0,448769	-0,111870	36,376906	10,047098	-4,821159	-0,145849	0,448769	-0,111870	36,376906	10,047098	-4,821159
14:36:09,37	0,358006	3,546019	0,228021	-0,056021	-2,533013	0,061015	-0,142711	0,451079	-0,115004	1,060750	-1,298912	-4,832410	-1,063554	-2,675810	-1,324200	1,805106	27,346739	7,601471	-0,142711	0,451079	-0,115004	36,470436	9,903936	-4,832410	-0,142711	0,451079	-0,115004	36,470436	9,903936	-4,832410
14:36:09,42	0,358006	3,546019	0,228021	-0,056021	-2,533013	0,061015	-0,144306	0,450613	-0,109982	1,083163	-1,380859	-4,869068	-1,062340	-2,673399	-1,325328	1,850169	27,302406	7,634758	-0,144306	0,450613	-0,109982	36,456300	9,947123	-4,869068	-0,144306	0,450613	-0,109982	36,456300	9,947123	-4,869068
14:36:09,47	0,358006	3,546019	0,228021	-0,056021	-2,533013	0,061015	-0,147000	0,450767	-0,111110	1,059301	-1,459804	-4,835781	-1,060682	-2,676911	-1,327283	1,794339	27,297887	7,631296	-0,147000	0,450767	-0,111110	36,444516	10,079732	-4,835781	-0,147000	0,450767	-0,111110	36,444516	10,079732	-4,835781
14:36:09,52	0,358006	3,546019	0,228021	-0,056021	-2,533013	0,061015	-0,144788	0,447576	-0,113065	1,193412	-1,390824	-4,839243	-1,061228	-2,679130	-1,325327	1,795491	27,326659	7,635437	-0,144788	0,447576	-0,113065	36,328122	9,974998	-4,839243	-0,144788	0,447576	-0,113065	36,328122	9,974998	-4,839243
14:36:09,57	0,358006	3,546019	0,228021	-0,056021	-2,533013	0,061015	-0,142593	0,446939	-0,111109	1,252049	-1,290081	-4,835102	-1,064315	-2,674627	-1,324478	1,810625	27,315947	7,623655	-0,142593	0,446939	-0,111109	36,336723	9,903447	-4,835102	-0,142593	0,446939	-0,111109	36,336723	9,903447	-4,835102
14:36:09,62	0,358006	3,546019	0,228021	-0,056021	-2,533013	0,061015	-0,144949	0,451864	-0,110260	0,994225	-1,394138	-4,846884	-1,062390	-2,675283	-1,326911	1,818869	27,308924	7,606892	-0,144949	0,451864	-0,110260	36,465535	9,984348	-4,846884	-0,144949	0,451864	-0,110260	36,465535	9,984348	-4,846884
14:36:09,67	0,358006	3,546019	0,228021	-0,056021	-2,533013	0,061015	-0,145343	0,449869	-0,112693	1,096005	-1,404001	-4,863647	-1,061791	-2,676173	-1,325367	1,809130	27,329056	7,592134	-0,145343	0,449869	-0,112693	36,410706	10,005453	-4,863647	-0,145343	0,449869	-0,112693	36,410706	10,005453	-4,863647
