# Supplementary material for: Characterization of interfragmentary motion associated with common osteosynthesis devices for rat fracture healing studies
Source: PLoS One. 2017 Apr 28;12(4):e0176735. doi: 10.1371/journal.pone.0176735 (PMC5409164; doi:10.1371/journal.pone.0176735)
Supplement: S1 Dataset — (ZIP) [file pone.0176735.s001.zip › S1_Dataset/RatExFix/Specimen04/FIX-EX_04ZZ.txt]

%Tester: Sukopp Matthias
%Projekt: 
%Zeit: 11.03.2015 14:38:04
%Dateipfad: D:\Messungen\Fixator\Measurements\Fixator_20150311.txt
%Kommentar: FIX-EX_04-Z
%VI Version: D:\LVProjekte\Fixator\HauptVI\Fixator_v0.12.vi
%Virtueller Drehpunkt: 	0,0000	0,0000	0,0000
%Sensor zu Hexapod (Mitte): 	0,000000	0,000000	-26,500000
%Sensor zu Hexapod Trans (Mitte): 	-0,500000	-0,866025	0,000000	-0,866025	0,500000	0,000000	0,000000	0,000000	1,000000
%Hexapod zu Labor (Mitte): 	0,354067	3,595010	0,230037
%Hexapod zu Labor Trans (Mitte): 	0,999022	-0,001022	-0,044196	0,001064	0,999999	0,000931	0,044195	-0,000977	0,999022
%Labor zu CR (Mitte): 	0,000000	0,000000	78,500000
%Labor zu CR Trans (Mitte): 	1,000000	0,000000	0,000000	0,000000	1,000000	0,000000	0,000000	0,000000	1,000000
%Zentrum Sensormasse: 	0,000000	0,000000	2,000000
%Sensormasse: 	200,000000E-3
--------------------------------------------------
Time	X	Y	Z	U	V	W	Exp_ Fx	Exp_ Fy	Exp_ Fz	Exp_ Mx	Exp_ My	Exp_ Mz	Sen_ Fx	Sen_ Fy	Sen_ Fz	Sen_ Mx	Sen_ My	Sen_ Mz	Hex_ Fx	Hex_ Fy	Hex_ Fz	Hex_ Mx	Hex_ My	Hex_ Mz	Lab_ Fx	Lab_ Fy	Lab_ Fz	Lab_ Mx	Lab_ My	Lab_ Mz	Laser
14:38:04,22	0,354067	3,595010	0,230037	-0,056030	-2,533013	0,061025	0,045024	-0,024095	-0,025442	1,158268	-1,744715	-2,214913	-0,747109	-3,077128	-1,239660	-19,340998	11,138585	10,255626	0,045024	-0,024095	-0,025442	-0,733184	-5,279080	-2,214913	0,045024	-0,024095	-0,025442	-0,733184	-5,279080	-2,214913
14:38:04,27	0,354067	3,595010	0,230037	-0,056030	-2,533013	0,061025	0,045024	-0,024095	-0,025442	1,158268	-1,744715	-2,214913	-0,747361	-3,077068	-1,239493	-19,349806	11,166142	10,262692	0,045024	-0,024095	-0,025442	-0,733184	-5,279080	-2,214913	0,045024	-0,024095	-0,025442	-0,733184	-5,279080	-2,214913
14:38:04,32	0,354067	3,595010	0,230037	-0,056030	-2,533013	0,061025	0,045098	-0,023847	-0,025275	1,164830	-1,762249	-2,207847	-0,743345	-3,077377	-1,243393	-19,379641	11,124860	10,255007	0,045098	-0,023847	-0,025275	-0,707150	-5,302460	-2,207847	0,045098	-0,023847	-0,025275	-0,707150	-5,302460	-2,207847
14:38:04,37	0,354067	3,595010	0,230037	-0,056030	-2,533013	0,061025	0,043357	-0,027479	-0,029175	1,303046	-1,857998	-2,215532	-0,747439	-3,077939	-1,242234	-19,370611	11,123934	10,243699	0,043357	-0,027479	-0,029175	-0,854077	-5,261510	-2,215532	0,043357	-0,027479	-0,029175	-0,854077	-5,261510	-2,215532
14:38:04,42	0,354067	3,595010	0,230037	-0,056030	-2,533013	0,061025	0,045891	-0,024215	-0,028016	1,137015	-1,717929	-2,226840	-0,747264	-3,076367	-1,241031	-19,350786	11,125715	10,289112	0,045891	-0,024215	-0,028016	-0,763860	-5,320386	-2,226840	0,045891	-0,024215	-0,028016	-0,763860	-5,320386	-2,226840
14:38:04,47	0,354067	3,595010	0,230037	-0,056030	-2,533013	0,061025	0,044442	-0,023580	-0,026813	1,115475	-1,777023	-2,181427	-0,745106	-3,076524	-1,237576	-19,392483	11,142624	10,251991	0,044442	-0,023580	-0,026813	-0,735589	-5,265697	-2,181427	0,044442	-0,023580	-0,026813	-0,735589	-5,265697	-2,181427
14:38:04,52	0,354067	3,595010	0,230037	-0,056030	-2,533013	0,061025	0,043499	-0,025528	-0,023358	1,210518	-1,870597	-2,218548	-0,746104	-3,077716	-1,242026	-19,378061	11,099963	10,264948	0,043499	-0,025528	-0,023358	-0,793392	-5,285287	-2,218548	0,043499	-0,025528	-0,023358	-0,793392	-5,285287	-2,218548
14:38:04,58	0,354067	3,595010	0,230037	-0,056030	-2,533013	0,061025	0,045030	-0,025259	-0,027808	1,166827	-1,757151	-2,205591	-0,746558	-3,077258	-1,240075	-19,368903	11,118417	10,273332	0,045030	-0,025259	-0,027808	-0,816014	-5,292045	-2,205591	0,045030	-0,025259	-0,027808	-0,816014	-5,292045	-2,205591
14:38:04,63	0,354067	3,595010	0,230037	-0,056030	-2,533013	0,061025	0,044861	-0,024637	-0,025857	1,155023	-1,767270	-2,197208	-0,748003	-3,078290	-1,239521	-19,372103	11,139624	10,232726	0,044861	-0,024637	-0,025857	-0,778960	-5,288845	-2,197208	0,044861	-0,024637	-0,025857	-0,778960	-5,288845	-2,197208
14:38:04,68	0,354067	3,595010	0,230037	-0,056030	-2,533013	0,061025	0,046477	-0,023901	-0,025303	1,133550	-1,696608	-2,237813	-0,748598	-3,076735	-1,236383	-19,370644	11,139095	10,279364	0,046477	-0,023901	-0,025303	-0,742708	-5,345046	-2,237813	0,046477	-0,023901	-0,025303	-0,742708	-5,345046	-2,237813
14:38:04,73	0,354067	3,595010	0,230037	-0,056030	-2,533013	0,061025	0,045428	-0,022609	-0,022165	1,066634	-1,749630	-2,191175	-0,750365	-3,075877	-1,239926	-19,360863	11,117591	10,222411	0,045428	-0,022609	-0,022165	-0,708196	-5,315718	-2,191175	0,045428	-0,022609	-0,022165	-0,708196	-5,315718	-2,191175
14:38:04,78	0,354067	3,595010	0,230037	-0,056030	-2,533013	0,061025	0,045568	-0,020650	-0,025708	0,951000	-1,723125	-2,248128	-0,750371	-3,079100	-1,239880	-19,370113	11,127586	10,270770	0,045568	-0,020650	-0,025708	-0,669998	-5,300206	-2,248128	0,045568	-0,020650	-0,025708	-0,669998	-5,300206	-2,248128
14:38:04,83	0,354067	3,595010	0,230037	-0,056030	-2,533013	0,061025	0,048363	-0,022256	-0,025662	1,038547	-1,590808	-2,199769	-0,747962	-3,075892	-1,241361	-19,336841	11,138416	10,277413	0,048363	-0,022256	-0,025662	-0,708528	-5,387274	-2,199769	0,048363	-0,022256	-0,025662	-0,708528	-5,387274	-2,199769
14:38:04,88	0,354067	3,595010	0,230037	-0,056030	-2,533013	0,061025	0,044380	-0,022739	-0,027142	1,089686	-1,774506	-2,193126	-0,751540	-3,078421	-1,238363	-19,378209	11,145784	10,231651	0,044380	-0,022739	-0,027142	-0,695317	-5,258335	-2,193126	0,044380	-0,022739	-0,027142	-0,695317	-5,258335	-2,193126
14:38:04,93	0,354067	3,595010	0,230037	-0,056030	-2,533013	0,061025	0,048359	-0,020904	-0,024145	0,979945	-1,607110	-2,238888	-0,748548	-3,082953	-1,238131	-19,406599	11,135710	10,266855	0,048359	-0,020904	-0,024145	-0,660983	-5,403288	-2,238888	0,048359	-0,020904	-0,024145	-0,660983	-5,403288	-2,238888
14:38:04,98	0,354067	3,595010	0,230037	-0,056030	-2,533013	0,061025	0,050788	-0,025762	-0,023913	1,209648	-1,500350	-2,203684	-0,750956	-3,074789	-1,240285	-19,356098	11,126718	10,266538	0,050788	-0,025762	-0,023913	-0,812642	-5,487206	-2,203684	0,050788	-0,025762	-0,023913	-0,812642	-5,487206	-2,203684
14:38:05,03	0,354067	3,595010	0,230037	-0,056030	-2,533013	0,061025	0,044921	-0,019594	-0,026067	0,906382	-1,757176	-2,204001	-0,745764	-3,078014	-1,239588	-19,351127	11,131354	10,258151	0,044921	-0,019594	-0,026067	-0,631731	-5,283513	-2,204001	0,044921	-0,019594	-0,026067	-0,631731	-5,283513	-2,204001
14:38:05,08	0,354067	3,595010	0,230037	-0,056030	-2,533013	0,061025	0,045119	-0,025703	-0,025370	1,230561	-1,744927	-2,212388	-0,747349	-3,078010	-1,240287	-19,336803	11,130436	10,227844	0,045119	-0,025703	-0,025370	-0,787124	-5,286756	-2,212388	0,045119	-0,025703	-0,025370	-0,787124	-5,286756	-2,212388
14:38:05,13	0,354067	3,595010	0,230037	-0,056030	-2,533013	0,061025	0,045907	-0,024328	-0,026069	1,165422	-1,691071	-2,242695	-0,750429	-3,076986	-1,239136	-19,400163	11,143693	10,256911	0,045907	-0,024328	-0,026069	-0,744317	-5,294783	-2,242695	0,045907	-0,024328	-0,026069	-0,744317	-5,294783	-2,242695
14:38:05,18	0,354067	3,595010	0,230037	-0,056030	-2,533013	0,061025	0,046560	-0,021149	-0,024918	0,979910	-1,718609	-2,213628	-0,750387	-3,077525	-1,239508	-19,385767	11,159940	10,267127	0,046560	-0,021149	-0,024918	-0,680270	-5,373589	-2,213628	0,046560	-0,021149	-0,024918	-0,680270	-5,373589	-2,213628
14:38:05,23	0,354067	3,595010	0,230037	-0,056030	-2,533013	0,061025	0,047006	-0,021455	-0,025290	1,017083	-1,691073	-2,203412	-0,749817	-3,079269	-1,239896	-19,393653	11,144408	10,261941	0,047006	-0,021455	-0,025290	-0,667108	-5,381065	-2,203412	0,047006	-0,021455	-0,025290	-0,667108	-5,381065	-2,203412
14:38:05,28	0,354067	3,595010	0,230037	-0,056030	-2,533013	0,061025	0,048231	-0,022820	-0,025678	1,070705	-1,626430	-2,208598	-0,748535	-3,075591	-1,238350	-19,331202	11,112936	10,231047	0,048231	-0,022820	-0,025678	-0,720692	-5,412594	-2,208598	0,048231	-0,022820	-0,025678	-0,720692	-5,412594	-2,208598
14:38:05,33	0,354067	3,595010	0,230037	-0,056030	-2,533013	0,061025	0,044406	-0,022092	-0,024132	1,036792	-1,755527	-2,239492	-0,746217	-3,077352	-1,239491	-19,350871	11,121955	10,261443	0,044406	-0,022092	-0,024132	-0,697416	-5,241403	-2,239492	0,044406	-0,022092	-0,024132	-0,697416	-5,241403	-2,239492
14:38:05,38	0,354067	3,595010	0,230037	-0,056030	-2,533013	0,061025	0,044771	-0,024980	-0,025273	1,184941	-1,758078	-2,209097	-0,746868	-3,077635	-1,241441	-19,374916	11,118094	10,267443	0,044771	-0,024980	-0,025273	-0,775971	-5,272625	-2,209097	0,044771	-0,024980	-0,025273	-0,775971	-5,272625	-2,209097
14:38:05,43	0,354067	3,595010	0,230037	-0,056030	-2,533013	0,061025	0,045342	-0,024557	-0,027223	1,147604	-1,747274	-2,203096	-0,749170	-3,075559	-1,242243	-19,354109	11,141440	10,239304	0,045342	-0,024557	-0,027223	-0,780140	-5,306651	-2,203096	0,045342	-0,024557	-0,027223	-0,780140	-5,306651	-2,203096
14:38:05,48	0,354067	3,595010	0,230037	-0,056030	-2,533013	0,061025	0,044695	-0,021525	-0,028025	1,020571	-1,774589	-2,231235	-0,750969	-3,077134	-1,242242	-19,378376	11,159210	10,249268	0,044695	-0,021525	-0,028025	-0,669176	-5,283152	-2,231235	0,044695	-0,021525	-0,028025	-0,669176	-5,283152	-2,231235
14:38:05,53	0,354067	3,595010	0,230037	-0,056030	-2,533013	0,061025	0,046959	-0,020755	-0,028024	0,983755	-1,686747	-2,221271	-0,750388	-3,074347	-1,241859	-19,365491	11,130469	10,248496	0,046959	-0,020755	-0,028024	-0,645498	-5,373056	-2,221271	0,046959	-0,020755	-0,028024	-0,645498	-5,373056	-2,221271
14:38:05,58	0,354067	3,595010	0,230037	-0,056030	-2,533013	0,061025	0,044255	-0,019865	-0,027641	0,919017	-1,801820	-2,222044	-0,746704	-3,074974	-1,239132	-19,347307	11,141193	10,235078	0,044255	-0,019865	-0,027641	-0,640356	-5,275874	-2,222044	0,044255	-0,019865	-0,027641	-0,640356	-5,275874	-2,222044
14:38:05,63	0,354067	3,595010	0,230037	-0,056030	-2,533013	0,061025	0,042956	-0,023368	-0,024914	1,119593	-1,858996	-2,235462	-0,748631	-3,077278	-1,239910	-19,384538	11,138985	10,247647	0,042956	-0,023368	-0,024914	-0,714828	-5,231057	-2,235462	0,042956	-0,023368	-0,024914	-0,714828	-5,231057	-2,235462
14:38:05,68	0,354067	3,595010	0,230037	-0,056030	-2,533013	0,061025	0,045914	-0,022852	-0,025692	1,072218	-1,736309	-2,222892	-0,746530	-3,080657	-1,239582	-19,348533	11,061819	10,249313	0,045914	-0,022852	-0,025692	-0,721674	-5,340588	-2,222892	0,045914	-0,022852	-0,025692	-0,721674	-5,340588	-2,222892
14:38:05,73	0,354067	3,595010	0,230037	-0,056030	-2,533013	0,061025	0,047791	-0,026361	-0,025364	1,205868	-1,568972	-2,221226	-0,748674	-3,042573	-2,490632	-11,185518	6,770438	10,116160	0,047791	-0,026361	-0,025364	-0,863490	-5,320548	-2,221226	0,047791	-0,026361	-0,025364	-0,863490	-5,320548	-2,221226
14:38:05,78	0,354067	3,595010	0,230037	-0,056030	-2,533013	0,061025	0,015880	-0,005462	-1,276414	0,484188	5,986736	-2,354379	-0,765834	-3,054602	-4,117825	-3,232188	2,412321	9,975768	0,015880	-0,005462	-1,276414	0,055396	4,740151	-2,354379	0,015880	-0,005462	-1,276414	0,055396	4,740151	-2,354379
14:38:05,83	0,354033	3,595018	0,279974	-0,056013	-2,533023	0,061002	0,034878	0,003384	-2,903607	0,226602	16,041488	-2,494771	-0,780998	-3,072379	-4,485355	-2,201990	1,944817	9,948938	0,057856	0,007629	-3,271137	0,714958	13,820564	-2,521601	0,057856	0,007629	-3,271137	0,714958	13,820564	-2,521601
14:38:05,88	0,354033	3,595018	0,279974	-0,056013	-2,533023	0,061002	0,057856	0,007629	-3,271137	0,116121	18,362246	-2,521601	-0,780700	-3,073117	-4,478433	-2,369686	1,991122	9,947875	0,057856	0,007629	-3,271137	0,714958	13,820564	-2,521601	0,057856	0,007629	-3,271137	0,714958	13,820564	-2,521601
14:38:05,93	0,354033	3,595018	0,279974	-0,056013	-2,533023	0,061002	0,058346	0,007001	-3,264215	0,104993	18,219358	-2,522664	-0,778531	-3,073172	-4,472752	-2,425535	2,001181	9,951334	0,058346	0,007001	-3,264215	0,654588	13,639191	-2,522664	0,058346	0,007001	-3,264215	0,654588	13,639191	-2,522664
14:38:05,98	0,354033	3,595018	0,279974	-0,056013	-2,533023	0,061002	0,057309	0,005096	-3,258534	0,184874	18,112014	-2,519205	-0,780771	-3,069637	-4,469519	-2,427441	2,046360	9,969543	0,057309	0,005096	-3,258534	0,584875	13,613288	-2,519205	0,057309	0,005096	-3,258534	0,584875	13,613288	-2,519205
14:38:06,03	0,354033	3,595018	0,279974	-0,056013	-2,533023	0,061002	0,055367	0,008803	-3,255301	0,030279	17,986819	-2,500996	-0,783781	-3,076229	-4,463315	-2,491082	2,053626	9,955467	0,055367	0,008803	-3,255301	0,721286	13,640495	-2,500996	0,055367	0,008803	-3,255301	0,721286	13,640495	-2,500996
14:38:06,08	0,354033	3,595018	0,279974	-0,056013	-2,533023	0,061002	0,062581	0,008113	-3,249097	0,040619	18,303199	-2,515072	-0,782018	-3,071850	-4,463748	-2,485226	2,051861	9,915384	0,062581	0,008113	-3,249097	0,677479	13,390576	-2,515072	0,062581	0,008113	-3,249097	0,677479	13,390576	-2,515072
14:38:06,13	0,354033	3,595018	0,279974	-0,056013	-2,533023	0,061002	0,057907	0,008776	-3,249530	0,007521	18,066113	-2,555155	-0,781563	-3,074952	-4,464060	-2,504082	2,039036	9,923051	0,057907	0,008776	-3,249530	0,696458	13,520387	-2,555155	0,057907	0,008776	-3,249530	0,696458	13,520387	-2,555155
14:38:06,18	0,354033	3,595018	0,279974	-0,056013	-2,533023	0,061002	0,063422	0,007776	-3,309600	0,097298	18,676900	-2,526934	-0,783909	-3,077126	-4,523818	-2,185728	1,922525	9,943605	0,063422	0,007776	-3,309600	0,707681	13,698298	-2,526934	0,063422	0,007776	-3,309600	0,707681	13,698298	-2,526934
14:38:06,23	0,354033	3,595018	0,279974	-0,056013	-2,533023	0,061002	0,063422	0,007776	-3,309600	0,097298	18,676900	-2,526934	-0,790830	-3,070590	-5,587097	3,613214	-1,297893	9,829239	0,063422	0,007776	-3,309600	0,707681	13,698298	-2,526934	0,063422	0,007776	-3,309600	0,707681	13,698298	-2,526934
14:38:06,28	0,354033	3,595018	0,279974	-0,056013	-2,533023	0,061002	0,061222	0,017038	-4,372879	-0,273819	25,194743	-2,641300	-0,787376	-3,052963	-7,320615	13,683009	-7,265732	9,745524	0,061222	0,017038	-4,372879	1,063634	20,388832	-2,641300	0,061222	0,017038	-4,372879	1,063634	20,388832	-2,641300
14:38:06,33	0,354011	3,594958	0,330036	-0,056032	-2,533011	0,061007	0,044230	0,022860	-6,106397	-0,709990	36,015776	-2,725015	-0,793515	-3,069082	-7,734844	15,244096	-8,192090	9,744104	0,044230	0,022860	-6,106397	1,084530	32,543733	-2,725015	0,044230	0,022860	-6,106397	1,084530	32,543733	-2,725015
14:38:06,38	0,354011	3,594958	0,330036	-0,056032	-2,533011	0,061007	0,061259	0,020117	-6,520626	-0,589039	38,716416	-2,726435	-0,792411	-3,066869	-7,726320	15,180522	-8,135600	9,756435	0,061259	0,020117	-6,520626	0,990125	33,907577	-2,726435	0,061259	0,020117	-6,520626	0,990125	33,907577	-2,726435
14:38:06,43	0,354011	3,594958	0,330036	-0,056032	-2,533011	0,061007	0,058790	0,020267	-6,512102	-0,579744	38,504715	-2,714104	-0,792561	-3,065943	-7,716641	15,100306	-8,151565	9,760660	0,058790	0,020267	-6,512102	1,011254	33,889710	-2,714104	0,058790	0,020267	-6,512102	1,011254	33,889710	-2,714104
14:38:06,48	0,354011	3,594958	0,330036	-0,056032	-2,533011	0,061007	0,058063	0,020861	-6,502423	-0,664517	38,405430	-2,709879	-0,791263	-3,069729	-7,717488	15,074204	-8,128073	9,788507	0,058063	0,020861	-6,502423	0,973036	33,847486	-2,709879	0,058063	0,020861	-6,502423	0,973036	33,847486	-2,709879
14:38:06,53	0,354011	3,594958	0,330036	-0,056032	-2,533011	0,061007	0,060693	0,017843	-6,503270	-0,500317	38,507860	-2,682032	-0,790550	-3,070901	-7,712487	15,050299	-8,133898	9,769322	0,060693	0,017843	-6,503270	0,900367	33,743429	-2,682032	0,060693	0,017843	-6,503270	0,900367	33,743429	-2,682032
14:38:06,58	0,354011	3,594958	0,330036	-0,056032	-2,533011	0,061007	0,061351	0,016640	-6,498268	-0,454747	38,524279	-2,701217	-0,794575	-3,066423	-7,707997	14,995262	-8,094761	9,776453	0,061351	0,016640	-6,498268	0,851485	33,708206	-2,701217	0,061351	0,016640	-6,498268	0,851485	33,708206	-2,701217
14:38:06,63	0,354011	3,594958	0,330036	-0,056032	-2,533011	0,061007	0,059486	0,022364	-6,493779	-0,746018	38,360038	-2,694086	-0,793636	-3,069402	-7,702983	14,948678	-8,069112	9,776442	0,059486	0,022364	-6,493779	1,009546	33,690412	-2,694086	0,059486	0,022364	-6,493779	1,009546	33,690412	-2,694086
14:38:06,68	0,354011	3,594958	0,330036	-0,056032	-2,533011	0,061007	0,061596	0,020061	-6,488765	-0,627349	38,416625	-2,694097	-0,793907	-3,071495	-7,703491	14,939024	-8,035307	9,742448	0,061596	0,020061	-6,488765	0,947441	33,581311	-2,694097	0,061596	0,020061	-6,488765	0,947441	33,581311	-2,694097
14:38:06,73	0,354011	3,594958	0,330036	-0,056032	-2,533011	0,061007	0,063544	0,019249	-6,489273	-0,560694	38,492659	-2,728091	-0,793139	-3,066702	-7,699612	14,947026	-8,063304	9,752873	0,063544	0,019249	-6,489273	0,950381	33,504425	-2,728091	0,063544	0,019249	-6,489273	0,950381	33,504425	-2,728091
14:38:06,78	0,354011	3,594958	0,330036	-0,056032	-2,533011	0,061007	0,059009	0,020981	-6,485394	-0,671006	38,277758	-2,717666	-0,794689	-3,068003	-7,700258	14,907919	-8,053891	9,773697	0,059009	0,020981	-6,485394	0,976034	33,645536	-2,717666	0,059009	0,020981	-6,485394	0,976034	33,645536	-2,717666
14:38:06,83	0,354011	3,594958	0,330036	-0,056032	-2,533011	0,061007	0,060911	0,021673	-6,486040	-0,718381	38,338081	-2,696842	-0,796294	-3,068260	-7,699235	14,919952	-8,018300	9,750357	0,060911	0,021673	-6,486040	0,982967	33,556562	-2,696842	0,060911	0,021673	-6,486040	0,982967	33,556562	-2,696842
14:38:06,88	0,354011	3,594958	0,330036	-0,056032	-2,533011	0,061007	0,061936	0,022935	-6,485017	-0,747129	38,384005	-2,720182	-0,795125	-3,068674	-7,699151	14,923987	-8,054409	9,726234	0,061936	0,022935	-6,485017	1,053230	33,522027	-2,720182	0,061936	0,022935	-6,485017	1,053230	33,522027	-2,720182
14:38:06,93	0,354011	3,594958	0,330036	-0,056032	-2,533011	0,061007	0,061711	0,021715	-6,484933	-0,712975	38,393840	-2,744305	-0,793009	-3,067234	-7,698643	14,887767	-8,048061	9,781588	0,061711	0,021715	-6,484933	0,991663	33,549545	-2,744305	0,061711	0,021715	-6,484933	0,991663	33,549545	-2,744305
14:38:06,98	0,354011	3,594958	0,330036	-0,056032	-2,533011	0,061007	0,059405	0,020603	-6,484425	-0,667765	38,239401	-2,688951	-0,797545	-3,071080	-7,692639	14,862039	-8,006158	9,756383	0,059405	0,020603	-6,484425	0,949583	33,576105	-2,688951	0,059405	0,020603	-6,484425	0,949583	33,576105	-2,688951
14:38:07,03	0,354011	3,594958	0,330036	-0,056032	-2,533011	0,061007	0,065004	0,022608	-6,478421	-0,748609	38,487305	-2,714156	-0,793758	-3,073371	-7,694296	14,838654	-8,007851	9,743357	0,065004	0,022608	-6,478421	1,026144	33,384504	-2,714156	0,065004	0,022608	-6,478421	1,026144	33,384504	-2,714156
14:38:07,08	0,354011	3,594958	0,330036	-0,056032	-2,533011	0,061007	0,065095	0,018183	-6,480078	-0,531632	38,472620	-2,727182	-0,794041	-3,070426	-7,691471	14,853693	-8,022003	9,760799	0,065095	0,018183	-6,480078	0,895705	33,362694	-2,727182	0,065095	0,018183	-6,480078	0,895705	33,362694	-2,727182
14:38:07,13	0,354011	3,594958	0,330036	-0,056032	-2,533011	0,061007	0,062685	0,019900	-6,477253	-0,625673	38,367432	-2,709740	-0,791712	-3,068861	-7,692248	14,843586	-8,009954	9,772087	0,062685	0,019900	-6,477253	0,936480	33,446643	-2,709740	0,062685	0,019900	-6,477253	0,936480	33,446643	-2,709740
14:38:07,18	0,354011	3,594958	0,330036	-0,056032	-2,533011	0,061007	0,060165	0,018666	-6,478030	-0,556108	38,221627	-2,698453	-0,793442	-3,068213	-7,689561	14,858348	-8,028020	9,725912	0,060165	0,018666	-6,478030	0,909152	33,498639	-2,698453	0,060165	0,018666	-6,478030	0,909152	33,498639	-2,698453
14:38:07,23	0,354011	3,594958	0,330036	-0,056032	-2,533011	0,061007	0,060469	0,020488	-6,475343	-0,659121	38,259238	-2,744628	-0,794670	-3,067972	-7,690331	14,830837	-8,000007	9,756454	0,060469	0,020488	-6,475343	0,949173	33,512407	-2,744628	0,060469	0,020488	-6,475343	0,949173	33,512407	-2,744628
14:38:07,28	0,354011	3,594958	0,330036	-0,056032	-2,533011	0,061007	0,060875	0,021672	-6,476113	-0,710202	38,242499	-2,714085	-0,791159	-3,070746	-7,689921	14,823904	-8,031889	9,765141	0,060875	0,021672	-6,476113	0,991062	33,463826	-2,714085	0,060875	0,021672	-6,476113	0,991062	33,463826	-2,714085
14:38:07,33	0,354011	3,594958	0,330036	-0,056032	-2,533011	0,061007	0,061522	0,017244	-6,475703	-0,511038	38,286096	-2,705398	-0,795968	-3,070175	-7,690759	14,775722	-8,027067	9,726793	0,061522	0,017244	-6,475703	0,842651	33,456609	-2,705398	0,061522	0,017244	-6,475703	0,842651	33,456609	-2,705398
14:38:07,38	0,354011	3,594958	0,330036	-0,056032	-2,533011	0,061007	0,063432	0,021695	-6,476541	-0,762377	38,341247	-2,743746	-0,790378	-3,070820	-7,687012	14,824838	-8,059669	9,754520	0,063432	0,021695	-6,476541	0,940672	33,361873	-2,743746	0,063432	0,021695	-6,476541	0,940672	33,361873	-2,743746
14:38:07,43	0,354011	3,594958	0,330036	-0,056032	-2,533011	0,061007	0,061195	0,016530	-6,472794	-0,497505	38,283801	-2,716019	-0,794107	-3,070015	-7,685659	14,816245	-8,031580	9,762235	0,061195	0,016530	-6,472794	0,800140	33,479969	-2,716019	0,061195	0,016530	-6,472794	0,800140	33,479969	-2,716019
14:38:07,48	0,354011	3,594958	0,330036	-0,056032	-2,533011	0,061007	0,062363	0,020163	-6,471441	-0,666348	38,323010	-2,708304	-0,793893	-3,074520	-7,684607	14,755976	-8,011532	9,750112	0,062363	0,020163	-6,471441	0,916422	33,427551	-2,708304	0,062363	0,020163	-6,471441	0,916422	33,427551	-2,708304
14:38:07,53	0,354011	3,594958	0,330036	-0,056032	-2,533011	0,061007	0,066157	0,017725	-6,470389	-0,552356	38,458130	-2,720427	-0,792321	-3,072553	-7,689434	14,814110	-7,998108	9,765558	0,066157	0,017725	-6,470389	0,839049	33,264767	-2,720427	0,066157	0,017725	-6,470389	0,839049	33,264767	-2,720427
14:38:07,58	0,354011	3,594958	0,330036	-0,056032	-2,533011	0,061007	0,063668	0,017347	-6,475215	-0,492011	38,372294	-2,704981	-0,795379	-3,069875	-7,684531	14,760193	-8,006814	9,748184	0,063668	0,017347	-6,475215	0,869726	33,374379	-2,704981	0,063668	0,017347	-6,475215	0,869726	33,374379	-2,704981
14:38:07,63	0,354011	3,594958	0,330036	-0,056032	-2,533011	0,061007	0,062878	0,021334	-6,470313	-0,733834	38,288872	-2,722355	-0,792993	-3,071161	-7,686041	14,782476	-8,020546	9,782571	0,062878	0,021334	-6,470313	0,940884	33,352975	-2,722355	0,062878	0,021334	-6,470313	0,940884	33,352975	-2,722355
14:38:07,68	0,354011	3,594958	0,330036	-0,056032	-2,533011	0,061007	0,062798	0,018625	-6,471823	-0,593723	38,310892	-2,687968	-0,797292	-3,070234	-7,683792	14,785072	-8,009835	9,769608	0,062798	0,018625	-6,471823	0,868348	33,381250	-2,687968	0,062798	0,018625	-6,471823	0,868348	33,381250	-2,687968
14:38:07,73	0,354011	3,594958	0,330036	-0,056032	-2,533011	0,061007	0,064145	0,022812	-6,469574	-0,800845	38,377823	-2,700931	-0,795250	-3,069036	-7,684131	14,809229	-7,974455	9,738929	0,064145	0,022812	-6,469574	0,989863	33,342451	-2,700931	0,064145	0,022812	-6,469574	0,989863	33,342451	-2,700931
14:38:07,78	0,354011	3,594958	0,330036	-0,056032	-2,533011	0,061007	0,062086	0,021642	-6,469913	-0,697331	38,274003	-2,731610	-0,798297	-3,065817	-7,686463	14,772590	-7,951670	9,785012	0,062086	0,021642	-6,469913	1,001599	33,400236	-2,731610	0,062086	0,021642	-6,469913	1,001599	33,400236	-2,731610
14:38:07,83	0,354011	3,594958	0,330036	-0,056032	-2,533011	0,061007	0,060822	0,025890	-6,472245	-0,916804	38,165142	-2,685527	-0,793017	-3,067634	-7,686864	14,770147	-7,998112	9,750520	0,060822	0,025890	-6,472245	1,115578	33,390614	-2,685527	0,060822	0,025890	-6,472245	1,115578	33,390614	-2,685527
14:38:07,88	0,354011	3,594958	0,330036	-0,056032	-2,533011	0,061007	0,059755	0,020410	-6,472646	-0,673270	38,130788	-2,720019	-0,794172	-3,072228	-7,684125	14,754850	-7,969773	9,758728	0,059755	0,020410	-6,472646	0,928910	33,439982	-2,720019	0,059755	0,020410	-6,472646	0,928910	33,439982	-2,720019
14:38:07,93	0,354011	3,594958	0,330036	-0,056032	-2,533011	0,061007	0,064312	0,019112	-6,469907	-0,588907	38,340295	-2,711811	-0,795992	-3,069534	-7,684167	14,744815	-8,000963	9,728871	0,064312	0,019112	-6,469907	0,911419	33,291825	-2,711811	0,064312	0,019112	-6,469907	0,911419	33,291825	-2,711811
14:38:07,98	0,354011	3,594958	0,330036	-0,056032	-2,533011	0,061007	0,062888	0,022036	-6,469949	-0,772944	38,273180	-2,741668	-0,791629	-3,071494	-7,682227	14,769886	-7,989218	9,689512	0,062888	0,022036	-6,469949	0,956856	33,336451	-2,741668	0,062888	0,022036	-6,469949	0,956856	33,336451	-2,741668
14:38:08,03	0,354011	3,594958	0,330036	-0,056032	-2,533011	0,061007	0,062405	0,017277	-6,468009	-0,502795	38,263868	-2,781028	-0,795904	-3,071180	-7,682163	14,765230	-7,945596	9,787128	0,062405	0,017277	-6,468009	0,853463	33,365108	-2,781028	0,062405	0,017277	-6,468009	0,853463	33,365108	-2,781028
14:38:08,08	0,354011	3,594958	0,330036	-0,056032	-2,533011	0,061007	0,064270	0,021137	-6,467945	-0,668038	38,335025	-2,683411	-0,791842	-3,069917	-7,681407	14,760048	-8,016070	9,761128	0,064270	0,021137	-6,467945	0,991189	33,289832	-2,683411	0,064270	0,021137	-6,467945	0,991189	33,289832	-2,683411
14:38:08,13	0,354011	3,594958	0,330036	-0,056032	-2,533011	0,061007	0,061145	0,018250	-6,467189	-0,581550	38,203297	-2,709411	-0,794354	-3,069290	-7,681854	14,765470	-7,966273	9,774711	0,061145	0,018250	-6,467189	0,851067	33,403381	-2,709411	0,061145	0,018250	-6,467189	0,851067	33,403381	-2,709411
14:38:08,18	0,354011	3,594958	0,330036	-0,056032	-2,533011	0,061007	0,061858	0,020740	-6,467636	-0,665174	38,220172	-2,695828	-0,794169	-3,069129	-7,679079	14,757932	-7,976288	9,765568	0,061858	0,020740	-6,467636	0,962878	33,364283	-2,695828	0,061858	0,020740	-6,467636	0,962878	33,364283	-2,695828
14:38:08,23	0,354011	3,594958	0,330036	-0,056032	-2,533011	0,061007	0,061626	0,020659	-6,464861	-0,673451	38,206564	-2,704972	-0,798394	-3,070534	-7,683493	14,717402	-7,978337	9,778971	0,061626	0,020659	-6,464861	0,948313	33,368922	-2,704972	0,061626	0,020659	-6,464861	0,948313	33,368922	-2,704972
14:38:08,28	0,354011	3,594958	0,330036	-0,056032	-2,533011	0,061007	0,064955	0,023617	-6,469275	-0,849260	38,345620	-2,691568	-0,791901	-3,070379	-7,679897	14,712583	-7,983606	9,727742	0,064955	0,023617	-6,469275	1,004638	33,246617	-2,691568	0,064955	0,023617	-6,469275	1,004638	33,246617	-2,691568
14:38:08,33	0,354011	3,594958	0,330036	-0,056032	-2,533011	0,061007	0,061575	0,018070	-6,465679	-0,567838	38,168313	-2,742797	-0,793080	-3,071038	-7,680254	14,715132	-7,981476	9,766461	0,061575	0,018070	-6,465679	0,850694	33,334652	-2,742797	0,061575	0,018070	-6,465679	0,850694	33,334652	-2,742797
14:38:08,38	0,354011	3,594958	0,330036	-0,056032	-2,533011	0,061007	0,062735	0,018762	-6,466036	-0,600681	38,229783	-2,704078	-0,794205	-3,070438	-7,681042	14,740636	-7,982784	9,742306	0,062735	0,018762	-6,466036	0,872140	33,305050	-2,704078	0,062735	0,018762	-6,466036	0,872140	33,305050	-2,704078
14:38:08,43	0,354011	3,594958	0,330036	-0,056032	-2,533011	0,061007	0,062778	0,020037	-6,466824	-0,655337	38,254726	-2,728233	-0,793225	-3,068032	-7,680294	14,714695	-7,966447	9,732265	0,062778	0,020037	-6,466824	0,917534	33,326671	-2,728233	0,062778	0,020037	-6,466824	0,917534	33,326671	-2,728233
14:38:08,48	0,354011	3,594958	0,330036	-0,056032	-2,533011	0,061007	0,060205	0,020391	-6,466076	-0,672572	38,090300	-2,738274	-0,797133	-3,070063	-7,679100	14,736682	-7,953312	9,751348	0,060205	0,020391	-6,466076	0,928095	33,364218	-2,738274	0,060205	0,020391	-6,466076	0,928095	33,364218	-2,738274
14:38:08,53	0,354011	3,594958	0,330036	-0,056032	-2,533011	0,061007	0,063917	0,022760	-6,464882	-0,773400	38,295826	-2,719191	-0,795386	-3,069621	-7,678707	14,727249	-7,948258	9,761426	0,063917	0,022760	-6,464882	1,013247	33,278309	-2,719191	0,063917	0,022760	-6,464882	1,013247	33,278309	-2,719191
14:38:08,58	0,354011	3,594958	0,330036	-0,056032	-2,533011	0,061007	0,062661	0,021467	-6,464489	-0,706533	38,219808	-2,709113	-0,789560	-3,072775	-7,680732	14,714332	-8,011033	9,761319	0,062661	0,021467	-6,464489	0,978658	33,300903	-2,709113	0,062661	0,021467	-6,464489	0,978658	33,300903	-2,709113
14:38:08,63	0,354011	3,594958	0,330036	-0,056032	-2,533011	0,061007	0,062480	0,014845	-6,466514	-0,423004	38,230580	-2,709220	-0,794855	-3,070689	-7,679489	14,705422	-7,967067	9,761457	0,062480	0,014845	-6,466514	0,742349	33,325909	-2,709220	0,062480	0,014845	-6,466514	0,742349	33,325909	-2,709220
14:38:08,68	0,354011	3,594958	0,330036	-0,056032	-2,533011	0,061007	0,063321	0,020474	-6,465271	-0,682053	38,244597	-2,709082	-0,791218	-3,070645	-7,676746	14,745280	-7,960163	9,760234	0,063321	0,020474	-6,465271	0,925117	33,273931	-2,709082	0,063321	0,020474	-6,465271	0,925117	33,273931	-2,709082
14:38:08,73	0,354011	3,594958	0,330036	-0,056032	-2,533011	0,061007	0,061464	0,017346	-6,462528	-0,493538	38,179118	-2,710305	-0,794839	-3,072204	-7,677171	14,704450	-7,976691	9,735300	0,061464	0,017346	-6,462528	0,868158	33,354198	-2,710305	0,061464	0,017346	-6,462528	0,868158	33,354198	-2,710305
14:38:08,78	0,354011	3,594958	0,330036	-0,056032	-2,533011	0,061007	0,064624	0,019703	-6,462953	-0,650797	38,316356	-2,735239	-0,797479	-3,072527	-7,672472	14,758341	-7,942104	9,750660	0,064624	0,019703	-6,462953	0,895873	33,243355	-2,735239	0,064624	0,019703	-6,462953	0,895873	33,243355	-2,735239
14:38:08,83	0,354011	3,594958	0,330036	-0,056032	-2,533011	0,061007	0,066224	0,021827	-6,458254	-0,704375	38,428911	-2,719879	-0,796359	-3,068943	-7,676365	14,734306	-7,960026	9,775634	0,066224	0,021827	-6,458254	1,009072	33,230343	-2,719879	0,066224	0,021827	-6,458254	1,009072	33,230343	-2,719879
14:38:08,88	0,354011	3,594958	0,330036	-0,056032	-2,533011	0,061007	0,062561	0,022650	-6,462147	-0,774668	38,226574	-2,694905	-0,794878	-3,067476	-7,675638	14,691987	-7,963930	9,740444	0,062561	0,022650	-6,462147	1,003323	33,315564	-2,694905	0,062561	0,022650	-6,462147	1,003323	33,315564	-2,694905
14:38:08,93	0,354011	3,594958	0,330036	-0,056032	-2,533011	0,061007	0,060550	0,022100	-6,461420	-0,770642	38,087297	-2,730095	-0,793072	-3,073029	-7,679859	14,711722	-7,978109	9,766070	0,060550	0,022100	-6,461420	0,964224	33,334161	-2,730095	0,060550	0,022100	-6,461420	0,964224	33,334161	-2,730095
14:38:08,98	0,354011	3,594958	0,330036	-0,056032	-2,533011	0,061007	0,064455	0,017759	-6,465641	-0,547337	38,314587	-2,704470	-0,790711	-3,070156	-7,677933	14,707712	-7,953124	9,756883	0,064455	0,017759	-6,465641	0,846783	33,254834	-2,704470	0,064455	0,017759	-6,465641	0,846783	33,254834	-2,704470
14:38:09,03	0,354011	3,594958	0,330036	-0,056032	-2,533011	0,061007	0,060787	0,017152	-6,463715	-0,496093	38,107863	-2,713656	-0,792507	-3,073909	-7,674886	14,702400	-8,009716	9,787531	0,060787	0,017152	-6,463715	0,850305	33,336082	-2,713656	0,060787	0,017152	-6,463715	0,850305	33,336082	-2,713656
14:38:09,08	0,354011	3,594958	0,330036	-0,056032	-2,533011	0,061007	0,064935	0,016830	-6,460668	-0,531039	38,347249	-2,683008	-0,791909	-3,073395	-7,677916	14,687159	-7,937888	9,776265	0,064935	0,016830	-6,460668	0,790120	33,249859	-2,683008	0,064935	0,016830	-6,460668	0,790120	33,249859	-2,683008
14:38:09,13	0,354011	3,594958	0,330036	-0,056032	-2,533011	0,061007	0,064191	0,016569	-6,463698	-0,462884	38,259434	-2,694274	-0,794221	-3,071017	-7,675243	14,704121	-7,943696	9,720935	0,064191	0,016569	-6,463698	0,837788	33,220469	-2,694274	0,064191	0,016569	-6,463698	0,837788	33,220469	-2,694274
14:38:09,18	0,354011	3,594958	0,330036	-0,056032	-2,533011	0,061007	0,063287	0,019761	-6,461024	-0,625401	38,230058	-2,749605	-0,793146	-3,071536	-7,672010	14,720261	-7,945747	9,739437	0,063287	0,019761	-6,461024	0,925819	33,261999	-2,749605	0,063287	0,019761	-6,461024	0,925819	33,261999	-2,749605
14:38:09,23	0,354011	3,594958	0,330036	-0,056032	-2,533011	0,061007	0,063199	0,018570	-6,457792	-0,557189	38,240473	-2,731102	-0,794412	-3,068512	-7,675080	14,707614	-7,909350	9,777150	0,063199	0,018570	-6,457792	0,900559	33,279340	-2,731102	0,063199	0,018570	-6,457792	0,900559	33,279340	-2,731102
14:38:09,28	0,354011	3,594958	0,330036	-0,056032	-2,533011	0,061007	0,061213	0,021179	-6,460862	-0,667661	38,108056	-2,693389	-0,793637	-3,069600	-7,674427	14,721998	-7,978758	9,767894	0,061213	0,021179	-6,460862	0,994895	33,302814	-2,693389	0,061213	0,021179	-6,460862	0,994895	33,302814	-2,693389
14:38:09,33	0,354011	3,594958	0,330036	-0,056032	-2,533011	0,061007	0,061769	0,019963	-6,460208	-0,657358	38,184096	-2,702645	-0,791445	-3,072857	-7,674090	14,633551	-7,985914	9,729504	0,061769	0,019963	-6,460208	0,909760	33,335259	-2,702645	0,061769	0,019963	-6,460208	0,909760	33,335259	-2,702645
14:38:09,38	0,354011	3,594958	0,330036	-0,056032	-2,533011	0,061007	0,063493	0,016437	-6,459872	-0,524423	38,200730	-2,741036	-0,793998	-3,068545	-7,675401	14,691147	-7,958825	9,790128	0,063493	0,016437	-6,459872	0,765898	33,216551	-2,741036	0,063493	0,016437	-6,459872	0,765898	33,216551	-2,741036
14:38:09,43	0,354011	3,594958	0,330036	-0,056032	-2,533011	0,061007	0,061036	0,020804	-6,461183	-0,699226	38,109292	-2,680411	-0,791980	-3,071280	-7,673480	14,695333	-7,947241	9,738760	0,061036	0,020804	-6,461183	0,933869	33,318001	-2,680411	0,061036	0,020804	-6,461183	0,933869	33,318001	-2,680411
14:38:09,48	0,354011	3,594958	0,330036	-0,056032	-2,533011	0,061007	0,062395	0,017689	-6,459262	-0,525110	38,177811	-2,731779	-0,793738	-3,071527	-7,673291	14,662240	-7,968888	9,753294	0,062395	0,017689	-6,459262	0,863442	33,279812	-2,731779	0,062395	0,017689	-6,459262	0,863442	33,279812	-2,731779
14:38:09,53	0,354011	3,594958	0,330036	-0,056032	-2,533011	0,061007	0,063488	0,019088	-6,459073	-0,633149	38,216792	-2,717245	-0,792564	-3,070285	-7,674939	14,669197	-7,973468	9,759311	0,063488	0,019088	-6,459073	0,865221	33,233021	-2,717245	0,063488	0,019088	-6,459073	0,865221	33,233021	-2,717245
14:38:09,58	0,354011	3,594958	0,330036	-0,056032	-2,533011	0,061007	0,061825	0,018691	-6,460721	-0,613034	38,138672	-2,711228	-0,795529	-3,073145	-7,675203	14,654686	-7,967341	9,792797	0,061825	0,018691	-6,460721	0,854233	33,285384	-2,711228	0,061825	0,018691	-6,460721	0,854233	33,285384	-2,711228
14:38:09,63	0,354011	3,594958	0,330036	-0,056032	-2,533011	0,061007	0,065785	0,019830	-6,460985	-0,674186	38,328920	-2,677742	-0,791585	-3,074221	-7,671848	14,639294	-7,935643	9,770648	0,065785	0,019830	-6,460985	0,882454	33,164836	-2,677742	0,065785	0,019830	-6,460985	0,882454	33,164836	-2,677742
14:38:09,68	0,354011	3,594958	0,330036	-0,056032	-2,533011	0,061007	0,064745	0,015876	-6,457630	-0,448832	38,245677	-2,699891	-0,798447	-3,075082	-7,672882	14,657529	-7,973456	9,770987	0,064745	0,015876	-6,457630	0,797433	33,163208	-2,699891	0,064745	0,015876	-6,457630	0,797433	33,163208	-2,699891
14:38:09,73	0,354011	3,594958	0,330036	-0,056032	-2,533011	0,061007	0,068921	0,021388	-6,458664	-0,759084	38,497552	-2,699552	-0,790727	-3,072309	-7,673260	14,686763	-7,952849	9,768477	0,068921	0,021388	-6,458664	0,919870	33,087230	-2,699552	0,068921	0,021388	-6,458664	0,919870	33,087230	-2,699552
14:38:09,78	0,354011	3,594958	0,330036	-0,056032	-2,533011	0,061007	0,062659	0,016089	-6,459042	-0,451095	38,186937	-2,702062	-0,791356	-3,063829	-7,676030	14,691306	-7,944302	9,752158	0,062659	0,016089	-6,459042	0,811922	33,268189	-2,702062	0,062659	0,016089	-6,459042	0,811922	33,268189	-2,702062
14:38:09,83	0,354011	3,594958	0,330036	-0,056032	-2,533011	0,061007	0,055629	0,020873	-6,461812	-0,690185	37,821048	-2,718381	-0,793115	-3,073158	-7,672095	14,671727	-7,961641	9,776792	0,055629	0,020873	-6,461812	0,948369	33,454141	-2,718381	0,055629	0,020873	-6,461812	0,948369	33,454141	-2,718381
14:38:09,88	0,354011	3,594958	0,330036	-0,056032	-2,533011	0,061007	0,064589	0,017733	-6,457876	-0,551671	38,278645	-2,693747	-0,794047	-3,070177	-7,674462	14,655459	-7,950635	9,759653	0,064589	0,017733	-6,457876	0,840333	33,208433	-2,693747	0,064589	0,017733	-6,457876	0,840333	33,208433	-2,693747
14:38:09,93	0,354011	3,594958	0,330036	-0,056032	-2,533011	0,061007	0,062474	0,020030	-6,460244	-0,669752	38,149068	-2,710886	-0,794897	-3,071773	-7,674816	14,660639	-7,918160	9,794388	0,062474	0,020030	-6,460244	0,902619	33,244890	-2,710886	0,062474	0,020030	-6,460244	0,902619	33,244890	-2,710886
14:38:09,98	0,354011	3,594958	0,330036	-0,056032	-2,533011	0,061007	0,064280	0,019968	-6,460598	-0,635810	38,231268	-2,676151	-0,792593	-3,072944	-7,671733	14,644537	-7,980522	9,756989	0,064280	0,019968	-6,460598	0,931689	33,185261	-2,676151	0,064280	0,019968	-6,460598	0,931689	33,185261	-2,676151
14:38:10,03	0,354011	3,594958	0,330036	-0,056032	-2,533011	0,061007	0,064142	0,017388	-6,457515	-0,563678	38,241305	-2,713550	-0,794329	-3,072851	-7,672123	14,638932	-7,917465	9,763862	0,064142	0,017388	-6,457515	0,801245	33,206166	-2,713550	0,064142	0,017388	-6,457515	0,801245	33,206166	-2,713550
14:38:10,08	0,354011	3,594958	0,330036	-0,056032	-2,533011	0,061007	0,064930	0,018937	-6,457905	-0,592439	38,245891	-2,706677	-0,792513	-3,072891	-7,670954	14,673113	-7,964324	9,742226	0,064930	0,018937	-6,457905	0,894109	33,148905	-2,706677	0,064930	0,018937	-6,457905	0,894109	33,148905	-2,706677
14:38:10,13	0,354011	3,594958	0,330036	-0,056032	-2,533011	0,061007	0,064056	0,017344	-6,456736	-0,533123	38,253502	-2,728313	-0,796935	-3,070192	-7,671032	14,669562	-7,921066	9,794206	0,064056	0,017344	-6,456736	0,828419	33,225083	-2,728313	0,064056	0,017344	-6,456736	0,828419	33,225083	-2,728313
14:38:10,18	0,354011	3,594958	0,330036	-0,056032	-2,533011	0,061007	0,063930	0,022524	-6,456814	-0,766759	38,222248	-2,676334	-0,794489	-3,070684	-7,669281	14,665282	-7,949639	9,748205	0,063930	0,022524	-6,456814	1,001358	33,203717	-2,676334	0,063930	0,022524	-6,456814	1,001358	33,203717	-2,676334
14:38:10,23	0,354011	3,594958	0,330036	-0,056032	-2,533011	0,061007	0,063133	0,020160	-6,455063	-0,670714	38,191375	-2,722334	-0,795453	-3,069739	-7,670948	14,675967	-7,931786	9,772266	0,063133	0,020160	-6,455063	0,911825	33,235421	-2,722334	0,063133	0,020160	-6,455063	0,911825	33,235421	-2,722334
14:38:10,28	0,354011	3,594958	0,330036	-0,056032	-2,533011	0,061007	0,062797	0,021467	-6,456730	-0,717891	38,174214	-2,698274	-0,795387	-3,071568	-7,671344	14,690215	-7,905801	9,743862	0,062797	0,021467	-6,456730	0,967273	33,244661	-2,698274	0,062797	0,021467	-6,456730	0,967273	33,244661	-2,698274
14:38:10,33	0,354011	3,594958	0,330036	-0,056032	-2,533011	0,061007	0,064348	0,020495	-6,457126	-0,637726	38,254209	-2,726678	-0,796055	-3,070046	-7,670548	14,668841	-7,925839	9,791517	0,064348	0,020495	-6,457126	0,971146	33,202908	-2,726678	0,064348	0,020495	-6,457126	0,971146	33,202908	-2,726678
14:38:10,38	0,354011	3,594958	0,330036	-0,056032	-2,533011	0,061007	0,063364	0,021834	-6,456330	-0,735403	38,194545	-2,679022	-0,789616	-3,073591	-7,672877	14,652541	-7,954784	9,773380	0,063364	0,021834	-6,456330	0,978594	33,220494	-2,679022	0,063364	0,021834	-6,456330	0,978594	33,220494	-2,679022
14:38:10,43	0,354011	3,594958	0,330036	-0,056032	-2,533011	0,061007	0,063214	0,014486	-6,458659	-0,386500	38,187137	-2,697159	-0,794342	-3,070392	-7,671361	14,644692	-7,940305	9,753280	0,063214	0,014486	-6,458659	0,750642	33,224807	-2,697159	0,063214	0,014486	-6,458659	0,750642	33,224807	-2,697159
14:38:10,48	0,354011	3,594958	0,330036	-0,056032	-2,533011	0,061007	0,062807	0,020178	-6,457143	-0,673857	38,151891	-2,717259	-0,793305	-3,073075	-7,671036	14,642241	-7,937423	9,782052	0,062807	0,020178	-6,457143	0,910089	33,221579	-2,717259	0,062807	0,020178	-6,457143	0,910089	33,221579	-2,717259
14:38:10,53	0,354011	3,594958	0,330036	-0,056032	-2,533011	0,061007	0,064612	0,017938	-6,456818	-0,556134	38,242198	-2,688487	-0,798397	-3,071585	-7,671713	14,679003	-7,944426	9,781203	0,064612	0,017938	-6,456818	0,852013	33,170178	-2,688487	0,064612	0,017938	-6,456818	0,852013	33,170178	-2,688487
14:38:10,58	0,354011	3,594958	0,330036	-0,056032	-2,533011	0,061007	0,065867	0,023093	-6,457495	-0,811887	38,342818	-2,689336	-0,794324	-3,074408	-7,669394	14,637731	-7,933515	9,766315	0,065867	0,023093	-6,457495	1,000941	33,172248	-2,689336	0,065867	0,023093	-6,457495	1,000941	33,172248	-2,689336
14:38:10,63	0,354011	3,594958	0,330036	-0,056032	-2,533011	0,061007	0,066276	0,018154	-6,455175	-0,566237	38,322879	-2,704225	-0,794758	-3,071615	-7,670571	14,656234	-7,951205	9,756923	0,066276	0,018154	-6,455175	0,858867	33,120214	-2,704225	0,066276	0,018154	-6,455175	0,858867	33,120214	-2,704225
14:38:10,68	0,354011	3,594958	0,330036	-0,056032	-2,533011	0,061007	0,064073	0,019927	-6,456353	-0,664476	38,233216	-2,713616	-0,797887	-3,070893	-7,671341	14,630861	-7,904897	9,792618	0,064073	0,019927	-6,456353	0,899770	33,203452	-2,713616	0,064073	0,019927	-6,456353	0,899770	33,203452	-2,713616
14:38:10,73	0,354011	3,594958	0,330036	-0,056032	-2,533011	0,061007	0,065013	0,022997	-6,457123	-0,796723	38,236932	-2,677921	-0,795503	-3,075923	-7,667457	14,631054	-7,941082	9,754844	0,065013	0,022997	-6,457123	1,008555	33,133432	-2,677921	0,065013	0,022997	-6,457123	1,008555	33,133432	-2,677921
14:38:10,78	0,354011	3,594958	0,330036	-0,056032	-2,533011	0,061007	0,068177	0,018418	-6,453239	-0,589838	38,419713	-2,715696	-0,793123	-3,073082	-7,669018	14,649500	-7,935656	9,746920	0,068177	0,018418	-6,453239	0,855962	33,067849	-2,715696	0,068177	0,018418	-6,453239	0,855962	33,067849	-2,715696
14:38:10,83	0,354011	3,594958	0,330036	-0,056032	-2,533011	0,061007	0,064527	0,017777	-6,454800	-0,542606	38,243202	-2,723619	-0,791567	-3,069234	-7,667647	14,647943	-7,916879	9,781459	0,064527	0,017777	-6,454800	0,852908	33,177822	-2,723619	0,064527	0,017777	-6,454800	0,852908	33,177822	-2,723619
14:38:10,88	0,354011	3,594958	0,330036	-0,056032	-2,533011	0,061007	0,060416	0,018353	-6,453429	-0,557080	38,018693	-2,689080	-0,793692	-3,069894	-7,670180	14,663818	-7,913747	9,763092	0,060416	0,018353	-6,453429	0,883658	33,276026	-2,689080	0,060416	0,018353	-6,453429	0,883658	33,276026	-2,689080
14:38:10,93	0,354011	3,594958	0,330036	-0,056032	-2,533011	0,061007	0,062050	0,019864	-6,455962	-0,624994	38,115861	-2,707447	-0,795518	-3,071696	-7,670568	14,638696	-7,928407	9,772224	0,062050	0,019864	-6,455962	0,934345	33,244898	-2,707447	0,062050	0,019864	-6,455962	0,934345	33,244898	-2,707447
14:38:10,98	0,354011	3,594958	0,330036	-0,056032	-2,533011	0,061007	0,064524	0,020544	-6,456350	-0,685620	38,230063	-2,698315	-0,794350	-3,072313	-7,671735	14,635822	-7,933693	9,768059	0,064524	0,020544	-6,456350	0,927113	33,164922	-2,698315	0,064524	0,020544	-6,456350	0,927113	33,164922	-2,698315
14:38:11,03	0,354011	3,594958	0,330036	-0,056032	-2,533011	0,061007	0,064552	0,017113	-6,453418	-0,526027	38,247626	-2,695021	-0,792560	-3,073436	-7,667637	14,643222	-7,952786	9,775519	0,064552	0,017113	-6,453418	0,817326	33,180290	-2,695021	0,064552	0,017113	-6,453418	0,817326	33,180290	-2,695021
14:38:11,08	0,354011	3,594958	0,330036	-0,056032	-2,533011	0,061007	0,064552	0,017113	-6,453418	-0,526027	38,247626	-2,695021	-0,793775	-3,069207	-7,668256	14,621647	-7,907222	9,767496	0,064552	0,017113	-6,453418	0,817326	33,180290	-2,695021	0,064552	0,017113	-6,453418	0,817326	33,180290	-2,695021
14:38:11,13	0,354011	3,594958	0,330036	-0,056032	-2,533011	0,061007	0,061497	0,020279	-6,454038	-0,661993	38,047300	-2,703043	-0,792538	-3,070769	-7,669428	14,654436	-7,941716	9,727989	0,061497	0,020279	-6,454038	0,929899	33,219780	-2,703043	0,061497	0,020279	-6,454038	0,929899	33,219780	-2,703043
14:38:11,18	0,354011	3,594958	0,330036	-0,056032	-2,533011	0,061007	0,062231	0,018427	-6,455210	-0,579165	38,131132	-2,742550	-0,790758	-3,069432	-7,669384	14,660088	-7,910703	9,787545	0,062231	0,018427	-6,455210	0,867342	33,245962	-2,742550	0,062231	0,018427	-6,455210	0,867342	33,245962	-2,742550
14:38:11,23	0,354011	3,594958	0,330036	-0,056032	-2,533011	0,061007	0,060183	0,017554	-6,455166	-0,504100	38,014024	-2,682994	-0,792613	-3,069951	-7,668645	14,618318	-7,925453	9,762429	0,060183	0,017554	-6,455166	0,873900	33,289622	-2,682994	0,060183	0,017554	-6,455166	0,873900	33,289622	-2,682994
14:38:11,28	0,354011	3,594958	0,330036	-0,056032	-2,533011	0,061007	0,061560	0,018901	-6,454427	-0,607822	38,056817	-2,708110	-0,792681	-3,071235	-7,667888	14,578479	-7,918873	9,752696	0,061560	0,018901	-6,454427	0,875945	33,224339	-2,708110	0,061560	0,018901	-6,454427	0,875945	33,224339	-2,708110
14:38:11,33	0,354011	3,594958	0,330036	-0,056032	-2,533011	0,061007	0,062706	0,018318	-6,453670	-0,591683	38,078615	-2,717843	-0,796775	-3,069045	-7,669063	14,599920	-7,920012	9,747926	0,062706	0,018318	-6,453670	0,846253	33,156180	-2,717843	0,062706	0,018318	-6,453670	0,846253	33,156180	-2,717843
14:38:11,38	0,354011	3,594958	0,330036	-0,056032	-2,533011	0,061007	0,062857	0,022959	-6,454845	-0,823276	38,105604	-2,722613	-0,792070	-3,072523	-7,667097	14,595518	-7,953863	9,750833	0,062857	0,022959	-6,454845	0,978971	33,171317	-2,722613	0,062857	0,022959	-6,454845	0,978971	33,171317	-2,722613
14:38:11,43	0,354011	3,594958	0,330036	-0,056032	-2,533011	0,061007	0,063516	0,017145	-6,452879	-0,552502	38,152994	-2,719706	-0,796783	-3,071068	-7,670586	14,601936	-7,932865	9,777190	0,063516	0,017145	-6,452879	0,793402	33,166962	-2,719706	0,063516	0,017145	-6,452879	0,793402	33,166962	-2,719706
14:38:11,48	0,354011	3,594958	0,330036	-0,056032	-2,533011	0,061007	0,064612	0,021954	-6,456368	-0,781178	38,205042	-2,693349	-0,794897	-3,072025	-7,669792	14,648563	-7,924543	9,762142	0,064612	0,021954	-6,456368	0,942236	33,132978	-2,693349	0,064612	0,021954	-6,456368	0,942236	33,132978	-2,693349
14:38:11,53	0,354011	3,594958	0,330036	-0,056032	-2,533011	0,061007	0,064498	0,019842	-6,455574	-0,640835	38,235342	-2,708397	-0,794900	-3,068919	-7,666710	14,651701	-7,937644	9,740895	0,064498	0,019842	-6,455574	0,916788	33,172214	-2,708397	0,064498	0,019842	-6,455574	0,916788	33,172214	-2,708397
14:38:11,58	0,354011	3,594958	0,330036	-0,056032	-2,533011	0,061007	0,061810	0,021397	-6,452492	-0,731467	38,104823	-2,729644	-0,791336	-3,071274	-7,666687	14,651992	-7,914426	9,751578	0,061810	0,021397	-6,452492	0,948217	33,252720	-2,729644	0,061810	0,021397	-6,452492	0,948217	33,252720	-2,729644
14:38:11,63	0,354011	3,594958	0,330036	-0,056032	-2,533011	0,061007	0,062068	0,017134	-6,452469	-0,489525	38,106857	-2,718961	-0,795562	-3,072528	-7,669024	14,618095	-7,944535	9,766004	0,062068	0,017134	-6,452469	0,855494	33,234539	-2,718961	0,062068	0,017134	-6,452469	0,855494	33,234539	-2,718961
14:38:11,68	0,354011	3,594958	0,330036	-0,056032	-2,533011	0,061007	0,065266	0,020166	-6,454806	-0,690220	38,258881	-2,704536	-0,791924	-3,072417	-7,668636	14,602982	-7,960220	9,768488	0,065266	0,020166	-6,454806	0,892821	33,135476	-2,704536	0,065266	0,020166	-6,454806	0,892821	33,135476	-2,704536
14:38:11,73	0,354011	3,594958	0,330036	-0,056032	-2,533011	0,061007	0,063351	0,017071	-6,454418	-0,550424	38,154031	-2,702051	-0,793160	-3,071672	-7,667084	14,627562	-7,919443	9,756381	0,063351	0,017071	-6,454418	0,789666	33,180991	-2,702051	0,063351	0,017071	-6,454418	0,789666	33,180991	-2,702051
14:38:11,78	0,354011	3,594958	0,330036	-0,056032	-2,533011	0,061007	0,063324	0,018515	-6,452866	-0,577881	38,153549	-2,714158	-0,797333	-3,070883	-7,666714	14,608708	-7,926924	9,755506	0,063324	0,018515	-6,452866	0,875522	33,182592	-2,714158	0,063324	0,018515	-6,452866	0,875522	33,182592	-2,714158
14:38:11,83	0,354011	3,594958	0,330036	-0,056032	-2,533011	0,061007	0,064727	0,022523	-6,452496	-0,802197	38,213910	-2,715033	-0,793175	-3,069774	-7,665539	14,625003	-7,925995	9,755537	0,064727	0,022523	-6,452496	0,965826	33,132829	-2,715033	0,064727	0,022523	-6,452496	0,965826	33,132829	-2,715033
14:38:11,88	0,354011	3,594958	0,330036	-0,056032	-2,533011	0,061007	0,061688	0,019476	-6,451321	-0,634827	38,069534	-2,715002	-0,796195	-3,072391	-7,664737	14,645677	-7,907893	9,766619	0,061688	0,019476	-6,451321	0,894045	33,227007	-2,715002	0,061688	0,019476	-6,451321	0,894045	33,227007	-2,715002
14:38:11,93	0,354011	3,594958	0,330036	-0,056032	-2,533011	0,061007	0,065464	0,020783	-6,450519	-0,676770	38,274730	-2,703921	-0,790259	-3,072456	-7,668640	14,606764	-7,916422	9,758023	0,065464	0,020783	-6,450519	0,954690	33,135802	-2,703921	0,065464	0,020783	-6,450519	0,954690	33,135802	-2,703921
14:38:11,98	0,354011	3,594958	0,330036	-0,056032	-2,533011	0,061007	0,062553	0,015611	-6,454422	-0,434650	38,093900	-2,712516	-0,794390	-3,069727	-7,667842	14,619351	-7,930430	9,800257	0,062553	0,015611	-6,454422	0,790781	33,183520	-2,712516	0,062553	0,015611	-6,454422	0,790781	33,183520	-2,712516
14:38:12,03	0,354011	3,594958	0,330036	-0,056032	-2,533011	0,061007	0,062255	0,020552	-6,453624	-0,697433	38,096335	-2,670282	-0,791389	-3,072340	-7,666307	14,612921	-7,881898	9,757469	0,062255	0,020552	-6,453624	0,915886	33,209308	-2,670282	0,062255	0,020552	-6,453624	0,915886	33,209308	-2,670282
14:38:12,08	0,354011	3,594958	0,330036	-0,056032	-2,533011	0,061007	0,063017	0,016647	-6,452089	-0,455561	38,106143	-2,713070	-0,796082	-3,070847	-7,667085	14,642814	-7,925748	9,755641	0,063017	0,016647	-6,452089	0,851220	33,159270	-2,713070	0,063017	0,016647	-6,452089	0,851220	33,159270	-2,713070
14:38:12,13	0,354011	3,594958	0,330036	-0,056032	-2,533011	0,061007	0,064071	0,021458	-6,452867	-0,728757	38,208729	-2,714899	-0,792583	-3,071274	-7,668231	14,629226	-7,922098	9,781362	0,064071	0,021458	-6,452867	0,955681	33,179170	-2,714899	0,064071	0,021458	-6,452867	0,955681	33,179170	-2,714899
14:38:12,18	0,354011	3,594958	0,330036	-0,056032	-2,533011	0,061007	0,062692	0,018214	-6,454013	-0,563690	38,123414	-2,689177	-0,792723	-3,072637	-7,667911	14,555215	-7,928554	9,728198	0,062692	0,018214	-6,454013	0,866075	33,202129	-2,689177	0,062692	0,018214	-6,454013	0,866075	33,202129	-2,689177
14:38:12,23	0,354011	3,594958	0,330036	-0,056032	-2,533011	0,061007	0,063942	0,017654	-6,453693	-0,577171	38,127566	-2,742341	-0,794439	-3,070910	-7,668259	14,585569	-7,914183	9,776969	0,063942	0,017654	-6,453693	0,808641	33,108127	-2,742341	0,063942	0,017654	-6,453693	0,808641	33,108127	-2,742341
14:38:12,28	0,354011	3,594958	0,330036	-0,056032	-2,533011	0,061007	0,063304	0,020003	-6,454041	-0,671706	38,113494	-2,693570	-0,793855	-3,072178	-7,665123	14,585663	-7,939327	9,803238	0,063304	0,020003	-6,454041	0,898517	33,144133	-2,693570	0,063304	0,020003	-6,454041	0,898517	33,144133	-2,693570
14:38:12,33	0,354011	3,594958	0,330036	-0,056032	-2,533011	0,061007	0,064110	0,018863	-6,450905	-0,634188	38,168074	-2,667301	-0,791398	-3,073174	-7,666331	14,609350	-7,901365	9,722855	0,064110	0,018863	-6,450905	0,846595	33,135422	-2,667301	0,064110	0,018863	-6,450905	0,846595	33,135422	-2,667301
14:38:12,38	0,354011	3,594958	0,330036	-0,056032	-2,533011	0,061007	0,063744	0,016238	-6,452113	-0,452927	38,150540	-2,747684	-0,791397	-3,072666	-7,665114	14,622983	-7,920725	9,784417	0,063744	0,016238	-6,452113	0,821731	33,146670	-2,747684	0,063744	0,016238	-6,452113	0,821731	33,146670	-2,747684
14:38:12,43	0,354011	3,594958	0,330036	-0,056032	-2,533011	0,061007	0,063303	0,016491	-6,450896	-0,476054	38,149137	-2,686122	-0,796813	-3,071725	-7,662460	14,553852	-7,893707	9,754510	0,063303	0,016491	-6,450896	0,818497	33,179821	-2,686122	0,063303	0,016491	-6,450896	0,818497	33,179821	-2,686122
14:38:12,48	0,354011	3,594958	0,330036	-0,056032	-2,533011	0,061007	0,065197	0,021652	-6,448242	-0,755571	38,174227	-2,716029	-0,794373	-3,073085	-7,667484	14,609880	-7,927072	9,746452	0,065197	0,021652	-6,448242	0,944086	33,056262	-2,716029	0,065197	0,021652	-6,448242	0,944086	33,056262	-2,716029
14:38:12,53	0,354011	3,594958	0,330036	-0,056032	-2,533011	0,061007	0,065155	0,018858	-6,453266	-0,611202	38,237226	-2,724087	-0,795528	-3,072556	-7,667065	14,629326	-7,937977	9,779443	0,065155	0,018858	-6,453266	0,869183	33,122591	-2,724087	0,065155	0,018858	-6,453266	0,869183	33,122591	-2,724087
14:38:12,58	0,354011	3,594958	0,330036	-0,056032	-2,533011	0,061007	0,065273	0,020123	-6,452847	-0,676692	38,265693	-2,691096	-0,794382	-3,071797	-7,666705	14,610116	-7,930352	9,755751	0,065273	0,020123	-6,452847	0,902979	33,141738	-2,691096	0,065273	0,020123	-6,452847	0,902979	33,141738	-2,691096
14:38:12,63	0,354011	3,594958	0,330036	-0,056032	-2,533011	0,061007	0,064043	0,019510	-6,452487	-0,647793	38,181290	-2,714788	-0,794303	-3,070967	-7,662423	14,625181	-7,884879	9,759429	0,064043	0,019510	-6,452487	0,883721	33,153881	-2,714788	0,064043	0,019510	-6,452487	0,883721	33,153881	-2,714788
14:38:12,68	0,354011	3,594958	0,330036	-0,056032	-2,533011	0,061007	0,063285	0,019857	-6,448205	-0,618941	38,132158	-2,711110	-0,793227	-3,072951	-7,666691	14,593322	-7,916071	9,775781	0,063285	0,019857	-6,448205	0,939838	33,164291	-2,711110	0,063285	0,019857	-6,448205	0,939838	33,164291	-2,711110
14:38:12,73	0,354011	3,594958	0,330036	-0,056032	-2,533011	0,061007	0,064465	0,017933	-6,452473	-0,561846	38,181539	-2,694758	-0,794941	-3,072689	-7,664771	14,606047	-7,901685	9,740770	0,064465	0,017933	-6,452473	0,845914	33,121018	-2,694758	0,064465	0,017933	-6,452473	0,845914	33,121018	-2,694758
14:38:12,78	0,354011	3,594958	0,330036	-0,056032	-2,533011	0,061007	0,065096	0,019548	-6,450553	-0,626991	38,218152	-2,729769	-0,793167	-3,074444	-7,663188	14,609409	-7,915919	9,763588	0,065096	0,019548	-6,450553	0,907526	33,108137	-2,729769	0,065096	0,019548	-6,450553	0,907526	33,108137	-2,729769
14:38:12,83	0,354011	3,594958	0,330036	-0,056032	-2,533011	0,061007	0,065728	0,017134	-6,448970	-0,512113	38,261073	-2,706951	-0,795569	-3,068903	-7,665602	14,589312	-7,886360	9,703630	0,065728	0,017134	-6,448970	0,832911	33,101404	-2,706951	0,065728	0,017134	-6,448970	0,832911	33,101404	-2,706951
14:38:12,88	0,354011	3,594958	0,330036	-0,056032	-2,533011	0,061007	0,062131	0,021985	-6,451384	-0,748833	38,041829	-2,766909	-0,795566	-3,074571	-7,662435	14,586347	-7,918312	9,748321	0,062131	0,021985	-6,451384	0,977022	33,164548	-2,766909	0,062131	0,021985	-6,451384	0,977022	33,164548	-2,766909
14:38:12,93	0,354011	3,594958	0,330036	-0,056032	-2,533011	0,061007	0,067038	0,019149	-6,448217	-0,630480	38,310412	-2,722218	-0,794289	-3,070782	-7,663964	14,631462	-7,868692	9,775386	0,067038	0,019149	-6,448217	0,872697	33,047916	-2,722218	0,067038	0,019149	-6,448217	0,872697	33,047916	-2,722218
14:38:12,98	0,354011	3,594958	0,330036	-0,056032	-2,533011	0,061007	0,063118	0,019937	-6,449746	-0,605961	38,120804	-2,695153	-0,795578	-3,073028	-7,663966	14,587404	-7,902159	9,788747	0,063118	0,019937	-6,449746	0,959126	33,166072	-2,695153	0,063118	0,019937	-6,449746	0,959126	33,166072	-2,695153
14:38:13,03	0,354011	3,594958	0,330036	-0,056032	-2,533011	0,061007	0,065708	0,019930	-6,449748	-0,656580	38,234061	-2,681792	-0,793199	-3,074915	-7,664752	14,590086	-7,899716	9,760337	0,065708	0,019930	-6,449748	0,907914	33,076015	-2,681792	0,065708	0,019930	-6,449748	0,907914	33,076015	-2,681792
14:38:13,08	0,354011	3,594958	0,330036	-0,056032	-2,533011	0,061007	0,066152	0,016926	-6,450534	-0,496945	38,258273	-2,710202	-0,791419	-3,073612	-7,661636	14,607700	-7,940066	9,762313	0,066152	0,016926	-6,450534	0,831779	33,065337	-2,710202	0,066152	0,016926	-6,450534	0,831779	33,065337	-2,710202
14:38:13,13	0,354011	3,594958	0,330036	-0,056032	-2,533011	0,061007	0,064134	0,016037	-6,447418	-0,476815	38,188768	-2,708226	-0,793268	-3,071497	-7,663582	14,565869	-7,890073	9,799439	0,064134	0,016037	-6,447418	0,782064	33,154244	-2,708226	0,064134	0,016037	-6,447418	0,782064	33,154244	-2,708226
14:38:13,18	0,354011	3,594958	0,330036	-0,056032	-2,533011	0,061007	0,063227	0,018695	-6,449364	-0,592692	38,080357	-2,671100	-0,795645	-3,071601	-7,664001	14,554236	-7,892527	9,770238	0,063227	0,018695	-6,449364	0,874901	33,117068	-2,671100	0,063227	0,018695	-6,449364	0,874901	33,117068	-2,671100
14:38:13,23	0,354011	3,594958	0,330036	-0,056032	-2,533011	0,061007	0,064505	0,020702	-6,449783	-0,704967	38,137968	-2,700301	-0,795494	-3,071010	-7,663979	14,624991	-7,892607	9,759918	0,064505	0,020702	-6,449783	0,920129	33,074352	-2,700301	0,064505	0,020702	-6,449783	0,920129	33,074352	-2,700301
14:38:13,28	0,354011	3,594958	0,330036	-0,056032	-2,533011	0,061007	0,063918	0,020867	-6,449761	-0,678227	38,168762	-2,710621	-0,794402	-3,074368	-7,663979	14,581359	-7,907404	9,764428	0,063918	0,020867	-6,449761	0,959804	33,151222	-2,710621	0,063918	0,020867	-6,449761	0,959804	33,151222	-2,710621
14:38:13,33	0,354011	3,594958	0,330036	-0,056032	-2,533011	0,061007	0,066281	0,018242	-6,449761	-0,576380	38,261244	-2,706111	-0,797354	-3,072181	-7,663595	14,585787	-7,910511	9,773554	0,066281	0,018242	-6,449761	0,855621	33,058218	-2,706111	0,066281	0,018242	-6,449761	0,855621	33,058218	-2,706111
14:38:13,38	0,354011	3,594958	0,330036	-0,056032	-2,533011	0,061007	0,065862	0,021892	-6,449377	-0,766648	38,244863	-2,696985	-0,793882	-3,076679	-7,665122	14,553692	-7,919608	9,798680	0,065862	0,021892	-6,449377	0,951865	33,074700	-2,696985	0,065862	0,021892	-6,449377	0,951865	33,074700	-2,696985
14:38:13,43	0,354011	3,594958	0,330036	-0,056032	-2,533011	0,061007	0,068022	0,016636	-6,450903	-0,517282	38,333918	-2,671859	-0,792053	-3,066950	-7,666707	14,609342	-7,921699	9,776540	0,068022	0,016636	-6,450903	0,788666	32,994223	-2,671859	0,068022	0,016636	-6,450903	0,788666	32,994223	-2,671859
14:38:13,49	0,354011	3,594958	0,330036	-0,056032	-2,533011	0,061007	0,058681	0,019917	-6,452489	-0,661865	37,897461	-2,694000	-0,799120	-3,074426	-7,665165	14,575519	-7,896049	9,750214	0,058681	0,019917	-6,452489	0,901620	33,290980	-2,694000	0,058681	0,019917	-6,452489	0,901620	33,290980	-2,694000
14:38:13,54	0,354011	3,594958	0,330036	-0,056032	-2,533011	0,061007	0,068689	0,022299	-6,450947	-0,780409	38,375770	-2,720325	-0,790875	-3,072105	-7,665924	14,585729	-7,900731	9,766726	0,068689	0,022299	-6,450947	0,970035	32,983647	-2,720325	0,068689	0,022299	-6,450947	0,970035	32,983647	-2,720325
14:38:13,59	0,354011	3,594958	0,330036	-0,056032	-2,533011	0,061007	0,062557	0,016319	-6,451706	-0,468399	38,068060	-2,703813	-0,790674	-3,069697	-7,674040	14,721380	-7,959534	9,759088	0,062557	0,016319	-6,451706	0,812616	33,157343	-2,703813	0,062557	0,016319	-6,451706	0,812616	33,157343	-2,703813
14:38:13,64	0,354011	3,594958	0,330036	-0,056032	-2,533011	0,061007	0,060371	0,017349	-6,459822	-0,505069	38,101258	-2,711451	-0,797493	-3,075049	-8,430568	18,718679	-10,204093	9,731396	0,060371	0,017349	-6,459822	0,856818	33,362156	-2,711451	0,060371	0,017349	-6,459822	0,856818	33,362156	-2,711451
14:38:13,69	0,354021	3,595051	0,340018	-0,056024	-2,533025	0,060995	0,068415	0,020578	-7,216350	-0,618192	43,103602	-2,739143	-0,799437	-3,075531	-8,449624	18,681646	-10,229053	9,742165	0,068415	0,020578	-7,216350	0,997202	37,733022	-2,739143	0,068415	0,020578	-7,216350	0,997202	37,733022	-2,739143
14:38:13,74	0,354021	3,595051	0,340018	-0,056024	-2,533025	0,060995	0,069804	0,022021	-7,235406	-0,733332	43,156257	-2,728374	-0,801932	-3,075307	-8,441128	18,575064	-10,156607	9,740013	0,069804	0,022021	-7,235406	0,995293	37,676612	-2,728374	0,069804	0,022021	-7,235406	0,995293	37,676612	-2,728374
14:38:13,79	0,354021	3,595051	0,340018	-0,056024	-2,533025	0,060995	0,070859	0,024294	-7,226910	-0,842081	43,082548	-2,730526	-0,801481	-3,075631	-8,440010	18,505694	-10,159210	9,715767	0,070859	0,024294	-7,226910	1,064978	37,520151	-2,730526	0,070859	0,024294	-7,226910	1,064978	37,520151	-2,730526
14:38:13,84	0,354021	3,595051	0,340018	-0,056024	-2,533025	0,060995	0,070913	0,023741	-7,225792	-0,850273	43,026611	-2,754772	-0,802140	-3,077546	-8,434929	18,468822	-10,172442	9,765529	0,070913	0,023741	-7,225792	1,013389	37,459931	-2,754772	0,070913	0,023741	-7,225792	1,013389	37,459931	-2,754772
14:38:13,89	0,354021	3,595051	0,340018	-0,056024	-2,533025	0,060995	0,072901	0,023354	-7,220711	-0,860064	43,104673	-2,705010	-0,798466	-3,076172	-8,433385	18,526176	-10,165730	9,716602	0,072901	0,023354	-7,220711	0,973249	37,381931	-2,705010	0,072901	0,023354	-7,220711	0,973249	37,381931	-2,705010
14:38:13,94	0,354021	3,595051	0,340018	-0,056024	-2,533025	0,060995	0,069875	0,020860	-7,219167	-0,695852	42,993606	-2,753937	-0,797952	-3,074105	-8,432209	18,484181	-10,119710	9,766639	0,069875	0,020860	-7,219167	0,941629	37,508449	-2,753937	0,069875	0,020860	-7,219167	0,941629	37,508449	-2,753937
14:38:13,99	0,354021	3,595051	0,340018	-0,056024	-2,533025	0,060995	0,067828	0,021448	-7,217991	-0,707589	42,827783	-2,703900	-0,802686	-3,075613	-8,429897	18,460566	-10,108167	9,755113	0,067828	0,021448	-7,217991	0,976078	37,503317	-2,703900	0,067828	0,021448	-7,217991	0,976078	37,503317	-2,703900
14:38:14,04	0,354021	3,595051	0,340018	-0,056024	-2,533025	0,060995	0,071500	0,024794	-7,215678	-0,883374	42,992517	-2,715426	-0,800336	-3,079592	-8,426789	18,436839	-10,102226	9,738937	0,071500	0,024794	-7,215678	1,062927	37,379779	-2,715426	0,071500	0,024794	-7,215678	1,062927	37,379779	-2,715426
14:38:14,09	0,354021	3,595051	0,340018	-0,056024	-2,533025	0,060995	0,073771	0,020769	-7,212571	-0,680815	43,087115	-2,731603	-0,799184	-3,080950	-8,425996	18,424963	-10,110619	9,757685	0,073771	0,020769	-7,212571	0,949558	37,296067	-2,731603	0,073771	0,020769	-7,212571	0,949558	37,296067	-2,731603
14:38:14,14	0,354021	3,595051	0,340018	-0,056024	-2,533025	0,060995	0,074371	0,019092	-7,211778	-0,606810	43,112219	-2,712854	-0,804513	-3,077101	-8,427564	18,413984	-10,070847	9,779057	0,074371	0,019092	-7,211778	0,891907	37,274081	-2,712854	0,074371	0,019092	-7,211778	0,891907	37,274081	-2,712854
14:38:14,19	0,354021	3,595051	0,340018	-0,056024	-2,533025	0,060995	0,073702	0,025632	-7,213346	-0,917941	43,048022	-2,691482	-0,805157	-3,078219	-8,421388	18,363889	-10,055034	9,746972	0,073702	0,025632	-7,213346	1,094173	37,262423	-2,691482	0,073702	0,025632	-7,213346	1,094173	37,262423	-2,691482
14:38:14,24	0,354021	3,595051	0,340018	-0,056024	-2,533025	0,060995	0,074993	0,025631	-7,207170	-0,929224	43,063853	-2,723567	-0,803381	-3,076667	-8,427612	18,399294	-10,105426	9,725093	0,074993	0,025631	-7,207170	1,082785	37,176928	-2,723567	0,074993	0,025631	-7,207170	1,082785	37,176928	-2,723567
14:38:14,29	0,354021	3,595051	0,340018	-0,056024	-2,533025	0,060995	0,072760	0,024868	-7,213394	-0,915517	43,003633	-2,745447	-0,800972	-3,072431	-8,424861	18,424005	-10,073936	9,768825	0,072760	0,024868	-7,213394	1,036642	37,291941	-2,745447	0,072760	0,024868	-7,213394	1,036642	37,291941	-2,745447
14:38:14,34	0,354021	3,595051	0,340018	-0,056024	-2,533025	0,060995	0,067888	0,024900	-7,210643	-0,877542	42,755903	-2,701714	-0,801050	-3,077722	-8,421403	18,354720	-10,054122	9,728507	0,067888	0,024900	-7,210643	1,077111	37,426725	-2,701714	0,067888	0,024900	-7,210643	1,077111	37,426725	-2,701714
14:38:14,39	0,354021	3,595051	0,340018	-0,056024	-2,533025	0,060995	0,072509	0,022323	-7,207185	-0,761014	42,926280	-2,742032	-0,802254	-3,076036	-8,422550	18,368229	-10,097571	9,756788	0,072509	0,022323	-7,207185	0,991334	37,234361	-2,742032	0,072509	0,022323	-7,207185	0,991334	37,234361	-2,742032
14:38:14,44	0,354021	3,595051	0,340018	-0,056024	-2,533025	0,060995	0,071651	0,024208	-7,208332	-0,889913	42,915101	-2,713751	-0,802199	-3,076708	-8,421765	18,387858	-10,091043	9,751382	0,071651	0,024208	-7,208332	1,010416	37,290516	-2,713751	0,071651	0,024208	-7,208332	1,010416	37,290516	-2,713751
14:38:14,49	0,354021	3,595051	0,340018	-0,056024	-2,533025	0,060995	0,072205	0,023824	-7,207547	-0,854473	42,957671	-2,719157	-0,801030	-3,077253	-8,420969	18,379555	-10,080015	9,775683	0,072205	0,023824	-7,207547	1,015705	37,289556	-2,719157	0,072205	0,023824	-7,207547	1,015705	37,289556	-2,719157
14:38:14,54	0,354021	3,595051	0,340018	-0,056024	-2,533025	0,060995	0,072093	0,022539	-7,206751	-0,782272	42,939121	-2,694856	-0,803406	-3,078704	-8,421403	18,361859	-10,082430	9,722130	0,072093	0,022539	-7,206751	0,987060	37,279830	-2,694856	0,072093	0,022539	-7,206751	0,987060	37,279830	-2,694856
14:38:14,59	0,354021	3,595051	0,340018	-0,056024	-2,533025	0,060995	0,074537	0,023872	-7,207185	-0,862491	43,052077	-2,748410	-0,798189	-3,076942	-8,420248	18,330140	-10,096523	9,727309	0,074537	0,023872	-7,207185	1,011426	37,200954	-2,748410	0,074537	0,023872	-7,207185	1,011426	37,200954	-2,748410
14:38:14,64	0,354021	3,595051	0,340018	-0,056024	-2,533025	0,060995	0,070403	0,020234	-7,206030	-0,701415	42,816703	-2,743230	-0,802216	-3,078447	-8,418276	18,351473	-10,042188	9,750937	0,070403	0,020234	-7,206030	0,886974	37,290073	-2,743230	0,070403	0,020234	-7,206030	0,886974	37,290073	-2,743230
14:38:14,69	0,354021	3,595051	0,340018	-0,056024	-2,533025	0,060995	0,073719	0,022969	-7,204058	-0,785902	42,980470	-2,719602	-0,802854	-3,075614	-8,419457	18,347509	-10,068924	9,751150	0,073719	0,022969	-7,204058	1,017168	37,193494	-2,719602	0,073719	0,022969	-7,204058	1,017168	37,193494	-2,719602
14:38:14,74	0,354021	3,595051	0,340018	-0,056024	-2,533025	0,060995	0,071586	0,024939	-7,205239	-0,913453	42,879440	-2,719389	-0,801110	-3,075203	-8,417513	18,332335	-10,060583	9,760443	0,071586	0,024939	-7,205239	1,044223	37,259978	-2,719389	0,071586	0,024939	-7,205239	1,044223	37,259978	-2,719389
14:38:14,79	0,354021	3,595051	0,340018	-0,056024	-2,533025	0,060995	0,073771	0,022324	-7,203675	-0,772399	42,966616	-2,714993	-0,801683	-3,078814	-8,417893	18,327164	-10,051267	9,755546	0,073771	0,022324	-7,203675	0,980068	37,175625	-2,714993	0,073771	0,022324	-7,203675	0,980068	37,175625	-2,714993
14:38:14,84	0,354021	3,595051	0,340018	-0,056024	-2,533025	0,060995	0,073771	0,022324	-7,203675	-0,772399	42,966616	-2,714993	-0,801687	-3,073624	-8,417147	18,339681	-10,064550	9,735926	0,073771	0,022324	-7,203675	0,980068	37,175625	-2,714993	0,073771	0,022324	-7,203675	0,980068	37,175625	-2,714993
14:38:14,89	0,354021	3,595051	0,340018	-0,056024	-2,533025	0,060995	0,069278	0,024923	-7,202929	-0,912772	42,750505	-2,734613	-0,801135	-3,078645	-8,416350	18,311119	-10,070096	9,749443	0,069278	0,024923	-7,202929	1,043687	37,312149	-2,734613	0,069278	0,024923	-7,202929	1,043687	37,312149	-2,734613
14:38:14,94	0,354021	3,595051	0,340018	-0,056024	-2,533025	0,060995	0,073351	0,021934	-7,202132	-0,776449	42,940309	-2,721096	-0,802864	-3,080119	-8,416360	18,309970	-10,032929	9,730754	0,073351	0,021934	-7,202132	0,945406	37,182267	-2,721096	0,073351	0,021934	-7,202132	0,945406	37,182267	-2,721096
14:38:14,99	0,354021	3,595051	0,340018	-0,056024	-2,533025	0,060995	0,075491	0,022695	-7,202142	-0,784369	43,032031	-2,739785	-0,803476	-3,075357	-8,414801	18,320504	-10,056418	9,758616	0,075491	0,022695	-7,202142	0,997164	37,105968	-2,739785	0,075491	0,022695	-7,202142	0,997164	37,105968	-2,739785
14:38:15,04	0,354021	3,595051	0,340018	-0,056024	-2,533025	0,060995	0,071674	0,025605	-7,200583	-0,950804	42,854389	-2,711923	-0,800495	-3,077494	-8,413229	18,321935	-10,037025	9,763309	0,071674	0,025605	-7,200583	1,059225	37,227999	-2,711923	0,071674	0,025605	-7,200583	1,059225	37,227999	-2,711923
14:38:15,09	0,354021	3,595051	0,340018	-0,056024	-2,533025	0,060995	0,072034	0,021956	-7,199011	-0,743512	42,864672	-2,707230	-0,803503	-3,077849	-8,414418	18,292030	-10,033560	9,754189	0,072034	0,021956	-7,199011	0,980019	37,209991	-2,707230	0,072034	0,021956	-7,199011	0,980019	37,209991	-2,707230
14:38:15,14	0,354021	3,595051	0,340018	-0,056024	-2,533025	0,060995	0,073845	0,024383	-7,200200	-0,881671	42,931209	-2,716351	-0,800537	-3,076247	-8,414395	18,316311	-10,056567	9,773319	0,073845	0,024383	-7,200200	1,032385	37,134370	-2,716351	0,073845	0,024383	-7,200200	1,032385	37,134370	-2,716351
14:38:15,19	0,354021	3,595051	0,340018	-0,056024	-2,533025	0,060995	0,070974	0,022615	-7,200177	-0,797542	42,814461	-2,697220	-0,798168	-3,077223	-8,416735	18,340462	-10,115856	9,738944	0,070974	0,022615	-7,200177	0,977760	37,242978	-2,697220	0,070974	0,022615	-7,200177	0,977760	37,242978	-2,697220
14:38:15,24	0,354021	3,595051	0,340018	-0,056024	-2,533025	0,060995	0,070636	0,020076	-7,202517	-0,704779	42,847407	-2,731596	-0,803430	-3,077995	-8,414824	18,325580	-10,046622	9,710057	0,070636	0,020076	-7,202517	0,871204	37,302514	-2,731596	0,070636	0,020076	-7,202517	0,871204	37,302514	-2,731596
14:38:15,29	0,354021	3,595051	0,340018	-0,056024	-2,533025	0,060995	0,073935	0,024247	-7,200606	-0,869146	42,971473	-2,760482	-0,801669	-3,078277	-8,411678	18,318517	-10,038151	9,757201	0,073935	0,024247	-7,200606	1,034249	37,167573	-2,760482	0,073935	0,024247	-7,200606	1,034249	37,167573	-2,760482
14:38:15,34	0,354021	3,595051	0,340018	-0,056024	-2,533025	0,060995	0,073299	0,022581	-7,197460	-0,778711	42,928046	-2,713339	-0,800604	-3,075662	-8,415205	18,290770	-10,072866	9,749402	0,073299	0,022581	-7,197460	0,993906	37,174076	-2,713339	0,073299	0,022581	-7,197460	0,993906	37,174076	-2,713339
14:38:15,39	0,354021	3,595051	0,340018	-0,056024	-2,533025	0,060995	0,070501	0,022966	-7,200987	-0,842672	42,775893	-2,721137	-0,798811	-3,077639	-8,413629	18,281437	-10,028710	9,769350	0,070501	0,022966	-7,200987	0,960172	37,241544	-2,721137	0,070501	0,022966	-7,200987	0,960172	37,241544	-2,721137
14:38:15,44	0,354021	3,595051	0,340018	-0,056024	-2,533025	0,060995	0,071317	0,020425	-7,199411	-0,676947	42,788149	-2,701189	-0,800553	-3,078896	-8,411667	18,292926	-10,043348	9,781617	0,071317	0,020425	-7,199411	0,926399	37,189767	-2,701189	0,071317	0,020425	-7,199411	0,926399	37,189767	-2,701189
14:38:15,49	0,354021	3,595051	0,340018	-0,056024	-2,533025	0,060995	0,073277	0,021305	-7,197449	-0,729625	42,907324	-2,688922	-0,803000	-3,077389	-8,416394	18,254376	-10,033051	9,736569	0,073277	0,021305	-7,197449	0,942780	37,155103	-2,688922	0,073277	0,021305	-7,197449	0,942780	37,155103	-2,688922
14:38:15,54	0,354021	3,595051	0,340018	-0,056024	-2,533025	0,060995	0,073195	0,024178	-7,202176	-0,889381	42,864547	-2,733971	-0,805235	-3,076103	-8,413266	18,299985	-10,006263	9,744549	0,073195	0,024178	-7,202176	1,008558	37,118731	-2,733971	0,073195	0,024178	-7,202176	1,008558	37,118731	-2,733971
14:38:15,59	0,354021	3,595051	0,340018	-0,056024	-2,533025	0,060995	0,073199	0,026756	-7,199048	-0,977451	42,890880	-2,725990	-0,802348	-3,077803	-8,413634	18,280845	-10,032311	9,768608	0,073199	0,026756	-7,199048	1,122889	37,144720	-2,725990	0,073199	0,026756	-7,199048	1,122889	37,144720	-2,725990
14:38:15,64	0,354021	3,595051	0,340018	-0,056024	-2,533025	0,060995	0,073228	0,023406	-7,199416	-0,835396	42,888803	-2,701931	-0,798837	-3,077865	-8,414017	18,280582	-10,061140	9,768518	0,073228	0,023406	-7,199416	1,001994	37,140415	-2,701931	0,073228	0,023406	-7,199416	1,001994	37,140415	-2,701931
14:38:15,69	0,354021	3,595051	0,340018	-0,056024	-2,533025	0,060995	0,071526	0,020334	-7,199799	-0,700757	42,814509	-2,702021	-0,801737	-3,075219	-8,411325	18,304423	-10,074015	9,737043	0,071526	0,020334	-7,199799	0,895490	37,199694	-2,702021	0,071526	0,020334	-7,199799	0,895490	37,199694	-2,702021
14:38:15,74	0,354021	3,595051	0,340018	-0,056024	-2,533025	0,060995	0,070685	0,024169	-7,197107	-0,899376	42,797823	-2,733496	-0,801764	-3,075768	-8,412886	18,290472	-10,067540	9,733413	0,070685	0,024169	-7,197107	0,997873	37,249084	-2,733496	0,070685	0,024169	-7,197107	0,997873	37,249084	-2,733496
14:38:15,79	0,354021	3,595051	0,340018	-0,056024	-2,533025	0,060995	0,071174	0,023918	-7,198668	-0,887705	42,807932	-2,737127	-0,801750	-3,078302	-8,410930	18,278829	-10,041379	9,742497	0,071174	0,023918	-7,198668	0,989860	37,220806	-2,737127	0,071174	0,023918	-7,198668	0,989860	37,220806	-2,737127
14:38:15,84	0,354021	3,595051	0,340018	-0,056024	-2,533025	0,060995	0,073361	0,022638	-7,196712	-0,804318	42,898500	-2,728042	-0,800537	-3,080913	-8,410930	18,283920	-10,036820	9,723032	0,073361	0,022638	-7,196712	0,972778	37,139684	-2,728042	0,073361	0,022638	-7,196712	0,972778	37,139684	-2,728042
14:38:15,89	0,354021	3,595051	0,340018	-0,056024	-2,533025	0,060995	0,075016	0,020283	-7,196712	-0,675347	42,986678	-2,747507	-0,802423	-3,076607	-8,408623	18,235598	-10,029015	9,746914	0,075016	0,020283	-7,196712	0,916856	37,097961	-2,747507	0,075016	0,020283	-7,196712	0,916856	37,097961	-2,747507
14:38:15,94	0,354021	3,595051	0,340018	-0,056024	-2,533025	0,060995	0,073186	0,021402	-7,197520	-0,734604	42,864061	-2,760582	-0,800592	-3,078768	-8,411738	18,259611	-10,024001	9,709957	0,073186	0,021402	-7,197520	0,945465	37,118992	-2,760582	0,073186	0,021402	-7,197520	0,945465	37,118992	-2,760582
14:38:16,00	0,354021	3,595051	0,340018	-0,056024	-2,533025	0,060995	0,073186	0,021402	-7,197520	-0,734604	42,864061	-2,760582	-0,802351	-3,076633	-8,411311	18,280713	-10,042054	9,762212	0,073186	0,021402	-7,197520	0,945465	37,118992	-2,760582	0,073186	0,021402	-7,197520	0,945465	37,118992	-2,760582
14:38:16,05	0,354021	3,595051	0,340018	-0,056024	-2,533025	0,060995	0,072216	0,023994	-7,197093	-0,874447	42,840964	-2,708327	-0,799438	-3,073458	-8,411324	18,272368	-10,035977	9,763475	0,072216	0,023994	-7,197093	1,009058	37,171977	-2,708327	0,072216	0,023994	-7,197093	1,009058	37,171977	-2,708327
14:38:16,10	0,354021	3,595051	0,340018	-0,056024	-2,533025	0,060995	0,068010	0,023058	-7,197106	-0,824688	42,611955	-2,707064	-0,803461	-3,078874	-8,415568	18,327291	-10,082206	9,747978	0,068010	0,023058	-7,197106	0,985344	37,273186	-2,707064	0,068010	0,023058	-7,197106	0,985344	37,273186	-2,707064
14:38:16,15	0,354021	3,595051	0,340018	-0,056024	-2,533025	0,060995	0,074712	0,023835	-7,201350	-0,877655	43,031141	-2,722562	-0,800564	-3,074981	-9,183534	22,848768	-12,513375	9,728622	0,074712	0,023835	-7,201350	0,993356	37,166261	-2,722562	0,074712	0,023835	-7,201350	0,993356	37,166261	-2,722562
14:38:16,20	0,354007	3,594991	0,350041	-0,056023	-2,533011	0,061010	0,069892	0,023272	-7,969316	-0,693121	47,911813	-2,741917	-0,806686	-3,074857	-9,193311	22,735218	-12,441770	9,732147	0,069892	0,023272	-7,969316	1,133736	42,425279	-2,741917	0,069892	0,023272	-7,969316	1,133736	42,425279	-2,741917
14:38:16,25	0,354007	3,594991	0,350041	-0,056023	-2,533011	0,061010	0,072846	0,028636	-7,979093	-0,966789	47,931271	-2,738392	-0,805031	-3,073825	-9,185975	22,660792	-12,417119	9,715141	0,072846	0,028636	-7,979093	1,281107	42,212864	-2,738392	0,072846	0,028636	-7,979093	1,281107	42,212864	-2,738392
14:38:16,30	0,354007	3,594991	0,350041	-0,056023	-2,533011	0,061010	0,071124	0,027718	-7,971757	-0,934953	47,764948	-2,755398	-0,807377	-3,075515	-9,182123	22,624689	-12,344765	9,685759	0,071124	0,027718	-7,971757	1,240932	42,181717	-2,755398	0,071124	0,027718	-7,971757	1,240932	42,181717	-2,755398
14:38:16,35	0,354007	3,594991	0,350041	-0,056023	-2,533011	0,061010	0,073761	0,028905	-7,967905	-0,952046	47,834622	-2,784780	-0,807503	-3,075548	-9,178233	22,562227	-12,341320	9,727724	0,073761	0,028905	-7,967905	1,316985	42,044397	-2,784780	0,073761	0,028905	-7,967905	1,316985	42,044397	-2,784780
14:38:16,40	0,354007	3,594991	0,350041	-0,056023	-2,533011	0,061010	0,073852	0,028997	-7,964015	-0,985097	47,783570	-2,742815	-0,808729	-3,077465	-9,176290	22,525111	-12,319621	9,741657	0,073852	0,028997	-7,964015	1,291186	41,986153	-2,742815	0,073852	0,028997	-7,964015	1,291186	41,986153	-2,742815
14:38:16,45	0,354007	3,594991	0,350041	-0,056023	-2,533011	0,061010	0,076125	0,029101	-7,962072	-0,990243	47,858769	-2,728882	-0,804622	-3,079229	-9,171662	22,500369	-12,328232	9,690816	0,076125	0,029101	-7,962072	1,294161	41,882928	-2,728882	0,076125	0,029101	-7,962072	1,294161	41,882928	-2,728882
14:38:16,50	0,354007	3,594991	0,350041	-0,056023	-2,533011	0,061010	0,075599	0,024663	-7,957444	-0,779286	47,814295	-2,779723	-0,806971	-3,074826	-9,172446	22,526305	-12,353613	9,695306	0,075599	0,024663	-7,957444	1,156721	41,879745	-2,779723	0,075599	0,024663	-7,957444	1,156721	41,879745	-2,779723
14:38:16,55	0,354007	3,594991	0,350041	-0,056023	-2,533011	0,061010	0,072961	0,028899	-7,958228	-1,008571	47,712253	-2,775233	-0,808112	-3,075183	-9,169322	22,518768	-12,293049	9,719398	0,072961	0,028899	-7,958228	1,259964	41,984813	-2,775233	0,072961	0,028899	-7,958228	1,259964	41,984813	-2,775233
14:38:16,60	0,354007	3,594991	0,350041	-0,056023	-2,533011	0,061010	0,073841	0,029707	-7,955104	-1,001930	47,721200	-2,751141	-0,807602	-3,076746	-9,167011	22,466307	-12,276067	9,714086	0,073841	0,029707	-7,955104	1,330069	41,924685	-2,751141	0,073841	0,029707	-7,955104	1,330069	41,924685	-2,751141
14:38:16,65	0,354007	3,594991	0,350041	-0,056023	-2,533011	0,061010	0,074939	0,028485	-7,952793	-0,949898	47,724382	-2,756453	-0,806508	-3,076865	-9,167411	22,437522	-12,304045	9,713900	0,074939	0,028485	-7,952793	1,286157	41,841661	-2,756453	0,074939	0,028485	-7,952793	1,286157	41,841661	-2,756453
14:38:16,70	0,354007	3,594991	0,350041	-0,056023	-2,533011	0,061010	0,074495	0,027477	-7,953192	-0,936117	47,690367	-2,756639	-0,804690	-3,076388	-9,169356	22,462235	-12,299117	9,695992	0,074495	0,027477	-7,953192	1,220830	41,842480	-2,756639	0,074495	0,027477	-7,953192	1,220830	41,842480	-2,756639
14:38:16,75	0,354007	3,594991	0,350041	-0,056023	-2,533011	0,061010	0,073173	0,026141	-7,955138	-0,850041	47,640542	-2,774547	-0,807044	-3,076847	-9,163544	22,455042	-12,317583	9,676928	0,073173	0,026141	-7,955138	1,202060	41,896460	-2,774547	0,073173	0,026141	-7,955138	1,202060	41,896460	-2,774547
14:38:16,80	0,354007	3,594991	0,350041	-0,056023	-2,533011	0,061010	0,074748	0,027951	-7,949326	-0,963713	47,725425	-2,793611	-0,808868	-3,078025	-9,166260	22,415165	-12,264199	9,704436	0,074748	0,027951	-7,949326	1,230417	41,857737	-2,793611	0,074748	0,027951	-7,949326	1,230417	41,857737	-2,793611
14:38:16,85	0,354007	3,594991	0,350041	-0,056023	-2,533011	0,061010	0,076680	0,028941	-7,952042	-0,988927	47,764690	-2,766103	-0,810607	-3,076043	-9,164698	22,441502	-12,292017	9,712008	0,076680	0,028941	-7,952042	1,282960	41,745298	-2,766103	0,076680	0,028941	-7,952042	1,282960	41,745298	-2,766103
14:38:16,90	0,354007	3,594991	0,350041	-0,056023	-2,533011	0,061010	0,075833	0,031438	-7,950480	-1,129672	47,757370	-2,758531	-0,808217	-3,080130	-9,164684	22,451291	-12,312112	9,696526	0,075833	0,031438	-7,950480	1,338197	41,804458	-2,758531	0,075833	0,031438	-7,950480	1,338197	41,804458	-2,758531
14:38:16,95	0,354007	3,594991	0,350041	-0,056023	-2,533011	0,061010	0,078178	0,027325	-7,950466	-0,928323	47,897805	-2,774013	-0,807380	-3,075719	-9,161594	22,437533	-12,316224	9,702723	0,078178	0,027325	-7,950466	1,216704	41,760856	-2,774013	0,078178	0,027325	-7,950466	1,216704	41,760856	-2,774013
14:38:17,00	0,354007	3,594991	0,350041	-0,056023	-2,533011	0,061010	0,073939	0,028806	-7,947376	-1,015756	47,667517	-2,767816	-0,808853	-3,075085	-9,163924	22,440248	-12,303218	9,711636	0,073939	0,028806	-7,947376	1,245501	41,863331	-2,767816	0,073939	0,028806	-7,947376	1,245501	41,863331	-2,767816
14:38:17,05	0,354007	3,594991	0,350041	-0,056023	-2,533011	0,061010	0,074126	0,030398	-7,949706	-1,085929	47,673119	-2,758903	-0,808251	-3,076642	-9,163121	22,438675	-12,289495	9,735702	0,074126	0,030398	-7,949706	1,300314	41,854209	-2,758903	0,074126	0,030398	-7,949706	1,300314	41,854209	-2,758903
14:38:17,10	0,354007	3,594991	0,350041	-0,056023	-2,533011	0,061010	0,075173	0,029098	-7,948903	-1,007253	47,719347	-2,734837	-0,806516	-3,082140	-9,163126	22,402182	-12,277667	9,716563	0,075173	0,029098	-7,948903	1,276973	41,818236	-2,734837	0,075173	0,029098	-7,948903	1,276973	41,818236	-2,734837
14:38:17,15	0,354007	3,594991	0,350041	-0,056023	-2,533011	0,061010	0,079068	0,024847	-7,948908	-0,794192	47,884363	-2,753977	-0,805903	-3,075751	-9,163520	22,431223	-12,274188	9,727360	0,079068	0,024847	-7,948908	1,156312	41,677503	-2,753977	0,079068	0,024847	-7,948908	1,156312	41,677503	-2,753977
14:38:17,20	0,354007	3,594991	0,350041	-0,056023	-2,533011	0,061010	0,073229	0,027511	-7,949302	-0,915154	47,604116	-2,743180	-0,807758	-3,078140	-9,161214	22,375155	-12,266060	9,716428	0,073229	0,027511	-7,949302	1,244425	41,855663	-2,743180	0,073229	0,027511	-7,949302	1,244425	41,855663	-2,743180
14:38:17,25	0,354007	3,594991	0,350041	-0,056023	-2,533011	0,061010	0,076224	0,027923	-7,946996	-0,957607	47,707275	-2,754111	-0,806972	-3,076097	-9,160390	22,480990	-12,291529	9,724152	0,076224	0,027923	-7,946996	1,234366	41,723655	-2,754111	0,076224	0,027923	-7,946996	1,234366	41,723655	-2,754111
14:38:17,30	0,354007	3,594991	0,350041	-0,056023	-2,533011	0,061010	0,074063	0,028264	-7,946172	-0,944448	47,699244	-2,746387	-0,808261	-3,075050	-9,158893	22,406253	-12,234379	9,701547	0,074063	0,028264	-7,946172	1,274248	41,885338	-2,746387	0,074063	0,028264	-7,946172	1,274248	41,885338	-2,746387
14:38:17,35	0,354007	3,594991	0,350041	-0,056023	-2,533011	0,061010	0,073801	0,029903	-7,944675	-1,017576	47,592328	-2,768992	-0,804755	-3,077820	-9,158109	22,393720	-12,263029	9,695630	0,073801	0,029903	-7,944675	1,329819	41,798977	-2,768992	0,073801	0,029903	-7,944675	1,329819	41,798977	-2,768992
14:38:17,40	0,354007	3,594991	0,350041	-0,056023	-2,533011	0,061010	0,074446	0,025481	-7,943891	-0,818723	47,629361	-2,774909	-0,808890	-3,074383	-9,160451	22,409537	-12,283709	9,700871	0,074446	0,025481	-7,943891	1,181565	41,785345	-2,774909	0,074446	0,025481	-7,943891	1,181565	41,785345	-2,774909
14:38:17,45	0,354007	3,594991	0,350041	-0,056023	-2,533011	0,061010	0,073537	0,030782	-7,946233	-1,104347	47,606140	-2,769668	-0,809587	-3,078627	-9,157695	22,344699	-12,267653	9,762612	0,073537	0,030782	-7,946233	1,312024	41,833468	-2,769668	0,073537	0,030782	-7,946233	1,312024	41,833468	-2,769668
14:38:17,50	0,354007	3,594991	0,350041	-0,056023	-2,533011	0,061010	0,077561	0,029263	-7,943477	-1,043893	47,751173	-2,707927	-0,807669	-3,075630	-9,157318	22,415121	-12,262866	9,718981	0,077561	0,029263	-7,943477	1,253268	41,662669	-2,707927	0,077561	0,029263	-7,943477	1,253268	41,662669	-2,707927
14:38:17,55	0,354007	3,594991	0,350041	-0,056023	-2,533011	0,061010	0,074007	0,029101	-7,943100	-0,996085	47,624976	-2,751558	-0,809537	-3,073298	-9,158893	22,380387	-12,268054	9,729844	0,074007	0,029101	-7,943100	1,288318	41,815436	-2,751558	0,074007	0,029101	-7,943100	1,288318	41,815436	-2,751558
14:38:17,60	0,354007	3,594991	0,350041	-0,056023	-2,533011	0,061010	0,072921	0,031884	-7,944675	-1,162704	47,541038	-2,740695	-0,808340	-3,077956	-9,158489	22,376152	-12,269828	9,724255	0,072921	0,031884	-7,944675	1,340228	41,816718	-2,740695	0,072921	0,031884	-7,944675	1,340228	41,816718	-2,740695
14:38:17,65	0,354007	3,594991	0,350041	-0,056023	-2,533011	0,061010	0,076357	0,028518	-7,944271	-0,991325	47,716905	-2,746284	-0,804849	-3,077175	-9,158114	22,356976	-12,272747	9,715160	0,076357	0,028518	-7,944271	1,247375	41,722896	-2,746284	0,076357	0,028518	-7,944271	1,247375	41,722896	-2,746284
14:38:17,70	0,354007	3,594991	0,350041	-0,056023	-2,533011	0,061010	0,073935	0,025886	-7,943896	-0,866552	47,575806	-2,755379	-0,810674	-3,075927	-9,158532	22,379845	-12,249720	9,681179	0,073935	0,025886	-7,943896	1,165499	41,771935	-2,755379	0,073935	0,025886	-7,943896	1,165499	41,771935	-2,755379
14:38:17,75	0,354007	3,594991	0,350041	-0,056023	-2,533011	0,061010	0,075766	0,031554	-7,944314	-1,129917	47,679348	-2,789360	-0,809534	-3,073169	-9,156955	22,369586	-12,242060	9,729628	0,075766	0,031554	-7,944314	1,347081	41,731685	-2,789360	0,075766	0,031554	-7,944314	1,347081	41,731685	-2,789360
14:38:17,80	0,354007	3,594991	0,350041	-0,056023	-2,533011	0,061010	0,072807	0,031946	-7,942737	-1,148793	47,512751	-2,740911	-0,806017	-3,078567	-9,157329	22,356353	-12,270600	9,719194	0,072807	0,031946	-7,942737	1,358971	41,797392	-2,740911	0,072807	0,031946	-7,942737	1,358971	41,797392	-2,740911
14:38:17,85	0,354007	3,594991	0,350041	-0,056023	-2,533011	0,061010	0,075724	0,026201	-7,943111	-0,881396	47,667258	-2,751345	-0,810739	-3,075300	-9,156567	22,354331	-12,252856	9,728678	0,075724	0,026201	-7,943111	1,175401	41,722895	-2,751345	0,075724	0,026201	-7,943111	1,175401	41,722895	-2,751345
14:38:17,90	0,354007	3,594991	0,350041	-0,056023	-2,533011	0,061010	0,075255	0,031924	-7,942349	-1,164634	47,632232	-2,741861	-0,810114	-3,076308	-9,153463	22,355511	-12,239168	9,712639	0,075255	0,031924	-7,942349	1,341414	41,724708	-2,741861	0,075255	0,031924	-7,942349	1,341414	41,724708	-2,741861
14:38:17,95	0,354007	3,594991	0,350041	-0,056023	-2,533011	0,061010	0,075816	0,030879	-7,939245	-1,097837	47,655593	-2,757900	-0,809558	-3,075943	-9,155790	22,351403	-12,251603	9,723540	0,075816	0,030879	-7,939245	1,326158	41,704013	-2,757900	0,075816	0,030879	-7,939245	1,326158	41,704013	-2,757900
14:38:18,00	0,354007	3,594991	0,350041	-0,056023	-2,533011	0,061010	0,075222	0,030580	-7,941572	-1,095099	47,627336	-2,746999	-0,807771	-3,076953	-9,153451	22,352512	-12,249682	9,722326	0,075222	0,030580	-7,941572	1,305405	41,722429	-2,746999	0,075222	0,030580	-7,941572	1,305405	41,722429	-2,746999
14:38:18,05	0,354007	3,594991	0,350041	-0,056023	-2,533011	0,061010	0,075203	0,028527	-7,939233	-0,986143	47,626383	-2,748214	-0,804829	-3,078628	-9,153844	22,350575	-12,266080	9,702939	0,075203	0,028527	-7,939233	1,253230	41,722914	-2,748214	0,075203	0,028527	-7,939233	1,253230	41,722914	-2,748214
14:38:18,10	0,354007	3,594991	0,350041	-0,056023	-2,533011	0,061010	0,075182	0,025142	-7,939626	-0,825297	47,631816	-2,767600	-0,807185	-3,075551	-9,154622	22,370447	-12,291376	9,712137	0,075182	0,025142	-7,939626	1,148359	41,729992	-2,767600	0,075182	0,025142	-7,939626	1,148359	41,729992	-2,767600
14:38:18,15	0,354007	3,594991	0,350041	-0,056023	-2,533011	0,061010	0,073696	0,028721	-7,940404	-1,023357	47,584376	-2,758402	-0,809021	-3,076459	-9,149972	22,315328	-12,254041	9,725153	0,073696	0,028721	-7,940404	1,231222	41,799241	-2,758402	0,073696	0,028721	-7,940404	1,231222	41,799241	-2,758402
14:38:18,20	0,354007	3,594991	0,350041	-0,056023	-2,533011	0,061010	0,075401	0,029857	-7,935754	-1,077658	47,606619	-2,745386	-0,807763	-3,077392	-9,156160	22,355902	-12,233497	9,734084	0,075401	0,029857	-7,935754	1,266101	41,687664	-2,745386	0,075401	0,029857	-7,935754	1,266101	41,687664	-2,745386
14:38:18,25	0,354007	3,594991	0,350041	-0,056023	-2,533011	0,061010	0,075579	0,028301	-7,941942	-0,958690	47,640763	-2,736455	-0,807829	-3,076881	-9,154252	22,324479	-12,246474	9,708669	0,075579	0,028301	-7,941942	1,262958	41,707802	-2,736455	0,075579	0,028301	-7,941942	1,262958	41,707802	-2,736455
14:38:18,30	0,354007	3,594991	0,350041	-0,056023	-2,533011	0,061010	0,075170	0,028613	-7,940034	-1,001851	47,598763	-2,761870	-0,804322	-3,074120	-9,154268	22,320000	-12,252764	9,699849	0,075170	0,028613	-7,940034	1,244268	41,697920	-2,761870	0,075170	0,028613	-7,940034	1,244268	41,697920	-2,761870
14:38:18,35	0,354007	3,594991	0,350041	-0,056023	-2,533011	0,061010	0,071025	0,026956	-7,940050	-0,923398	47,382512	-2,770690	-0,807267	-3,078040	-9,152687	22,313656	-12,265198	9,721689	0,071025	0,026956	-7,940050	1,192683	41,807015	-2,770690	0,071025	0,026956	-7,940050	1,192683	41,807015	-2,770690
14:38:18,41	0,354007	3,594991	0,350041	-0,056023	-2,533011	0,061010	0,075893	0,027547	-7,938469	-0,968067	47,636338	-2,748851	-0,806640	-3,076127	-9,151520	22,322186	-12,228993	9,727288	0,075893	0,027547	-7,938469	1,194403	41,678754	-2,748851	0,075893	0,027547	-7,938469	1,194403	41,678754	-2,748851
14:38:18,46	0,354007	3,594991	0,350041	-0,056023	-2,533011	0,061010	0,073922	0,027961	-7,937302	-0,953957	47,523145	-2,743251	-0,808419	-3,073401	-9,150366	22,329209	-12,250384	9,725925	0,073922	0,027961	-7,937302	1,240984	41,720263	-2,743251	0,073922	0,027961	-7,937302	1,240984	41,720263	-2,743251
14:38:18,51	0,354007	3,594991	0,350041	-0,056023	-2,533011	0,061010	0,072451	0,030864	-7,936148	-1,119932	47,463433	-2,744614	-0,806044	-3,077414	-9,156540	22,356047	-12,293308	9,742382	0,072451	0,030864	-7,936148	1,302903	41,776021	-2,744614	0,072451	0,030864	-7,936148	1,302903	41,776021	-2,744614
14:38:18,56	0,354007	3,594991	0,350041	-0,056023	-2,533011	0,061010	0,074739	0,026801	-7,942322	-0,932419	47,627117	-2,728158	-0,804099	-3,063679	-9,934059	27,376909	-14,944647	9,693723	0,074739	0,026801	-7,942322	1,171485	41,760091	-2,728158	0,074739	0,026801	-7,942322	1,171485	41,760091	-2,728158
14:38:18,61	0,354071	3,594977	0,360035	-0,056023	-2,532998	0,061011	0,061872	0,031984	-8,719841	-0,987637	52,631876	-2,776816	-0,806565	-3,064728	-9,949601	27,365875	-14,976576	9,706535	0,061872	0,031984	-8,719841	1,523143	47,774937	-2,776816	0,061872	0,031984	-8,719841	1,523143	47,774937	-2,776816
14:38:18,66	0,354071	3,594977	0,360035	-0,056023	-2,532998	0,061011	0,064013	0,033595	-8,735383	-1,104552	52,749640	-2,764004	-0,804885	-3,067418	-9,944993	27,285595	-14,925886	9,662464	0,064013	0,033595	-8,735383	1,532652	47,724598	-2,764004	0,064013	0,033595	-8,735383	1,532652	47,724598	-2,764004
14:38:18,71	0,354071	3,594977	0,360035	-0,056023	-2,532998	0,061011	0,065503	0,030796	-8,730775	-0,955224	52,732243	-2,808075	-0,802106	-3,064976	-9,938827	27,194816	-14,906605	9,656261	0,065503	0,030796	-8,730775	1,462227	47,590247	-2,808075	0,065503	0,030796	-8,730775	1,462227	47,590247	-2,808075
14:38:18,76	0,354071	3,594977	0,360035	-0,056023	-2,532998	0,061011	0,061998	0,029610	-8,724609	-0,922281	52,461729	-2,814278	-0,809151	-3,064372	-9,935308	27,191948	-14,865036	9,702804	0,061998	0,029610	-8,724609	1,402125	47,594872	-2,814278	0,061998	0,029610	-8,724609	1,402125	47,594872	-2,814278
14:38:18,81	0,354071	3,594977	0,360035	-0,056023	-2,532998	0,061011	0,064998	0,036013	-8,721090	-1,220673	52,594450	-2,767736	-0,808104	-3,066480	-9,933760	27,131436	-14,886327	9,716205	0,064998	0,036013	-8,721090	1,606371	47,492108	-2,767736	0,064998	0,036013	-8,721090	1,606371	47,492108	-2,767736
14:38:18,86	0,354071	3,594977	0,360035	-0,056023	-2,532998	0,061011	0,066300	0,034052	-8,719542	-1,167391	52,620381	-2,754334	-0,805164	-3,062694	-9,931860	27,126071	-14,873813	9,677814	0,066300	0,034052	-8,719542	1,505708	47,415853	-2,754334	0,066300	0,034052	-8,719542	1,505708	47,415853	-2,754334
14:38:18,91	0,354071	3,594977	0,360035	-0,056023	-2,532998	0,061011	0,061551	0,033399	-8,717642	-1,125287	52,362533	-2,792725	-0,806952	-3,067749	-9,928749	27,091821	-14,859021	9,675688	0,061551	0,033399	-8,717642	1,496562	47,530796	-2,792725	0,061551	0,033399	-8,717642	1,496562	47,530796	-2,792725
14:38:18,96	0,354071	3,594977	0,360035	-0,056023	-2,532998	0,061011	0,066823	0,032419	-8,714531	-1,078646	52,599629	-2,794852	-0,809315	-3,067098	-9,929141	27,089132	-14,851735	9,680721	0,066823	0,032419	-8,714531	1,466279	47,354026	-2,794852	0,066823	0,032419	-8,714531	1,466279	47,354026	-2,794852
14:38:19,01	0,354071	3,594977	0,360035	-0,056023	-2,532998	0,061011	0,067440	0,034792	-8,714923	-1,197052	52,625752	-2,789818	-0,808218	-3,068152	-9,928401	27,033192	-14,821278	9,657628	0,067440	0,034792	-8,714923	1,534116	47,331698	-2,789818	0,067440	0,034792	-8,714923	1,534116	47,331698	-2,789818
14:38:19,06	0,354071	3,594977	0,360035	-0,056023	-2,532998	0,061011	0,067805	0,033315	-8,714183	-1,121864	52,581032	-2,812911	-0,805818	-3,069075	-9,924468	27,057488	-14,847855	9,693173	0,067805	0,033315	-8,714183	1,493394	47,258366	-2,812911	0,067805	0,033315	-8,714183	1,493394	47,258366	-2,812911
14:38:19,11	0,354071	3,594977	0,360035	-0,056023	-2,532998	0,061011	0,067404	0,030775	-8,710250	-1,000629	52,594521	-2,777366	-0,809901	-3,067937	-9,923699	27,062605	-14,803463	9,693538	0,067404	0,030775	-8,710250	1,415204	47,303316	-2,777366	0,067404	0,030775	-8,710250	1,415204	47,303316	-2,777366
14:38:19,16	0,354071	3,594977	0,360035	-0,056023	-2,532998	0,061011	0,068460	0,034880	-8,709481	-1,173069	52,631658	-2,777001	-0,801171	-3,066882	-9,924117	27,027734	-14,846434	9,665369	0,068460	0,034880	-8,709481	1,564981	47,257571	-2,777001	0,068460	0,034880	-8,709481	1,564981	47,257571	-2,777001
14:38:19,21	0,354071	3,594977	0,360035	-0,056023	-2,532998	0,061011	0,063181	0,027848	-8,709899	-0,862051	52,348469	-2,805170	-0,807682	-3,066887	-9,920973	27,016587	-14,849610	9,730174	0,063181	0,027848	-8,709899	1,323982	47,388735	-2,805170	0,063181	0,027848	-8,709899	1,323982	47,388735	-2,805170
14:38:19,26	0,354071	3,594977	0,360035	-0,056023	-2,532998	0,061011	0,066441	0,033483	-8,706755	-1,163415	52,509913	-2,740365	-0,807096	-3,068252	-9,922953	26,998868	-14,819865	9,683961	0,066441	0,033483	-8,706755	1,464995	47,294286	-2,740365	0,066441	0,033483	-8,706755	1,464995	47,294286	-2,740365
14:38:19,31	0,354071	3,594977	0,360035	-0,056023	-2,532998	0,061011	0,067331	0,032293	-8,708735	-1,084662	52,525960	-2,786578	-0,806396	-3,067953	-9,920194	27,045571	-14,809460	9,706527	0,067331	0,032293	-8,708735	1,450375	47,240491	-2,786578	0,067331	0,032293	-8,708735	1,450375	47,240491	-2,786578
14:38:19,36	0,354071	3,594977	0,360035	-0,056023	-2,532998	0,061011	0,066721	0,031837	-8,705976	-1,028537	52,529496	-2,764012	-0,807086	-3,067812	-9,917513	26,995508	-14,822982	9,685498	0,066721	0,031837	-8,705976	1,470628	47,291893	-2,764012	0,066721	0,031837	-8,705976	1,470628	47,291893	-2,764012
14:38:19,41	0,354071	3,594977	0,360035	-0,056023	-2,532998	0,061011	0,066945	0,032505	-8,703295	-1,100041	52,504520	-2,785041	-0,810043	-3,064167	-9,915953	26,995112	-14,806639	9,719022	0,066945	0,032505	-8,703295	1,451601	47,249377	-2,785041	0,066945	0,032505	-8,703295	1,451601	47,249377	-2,785041
14:38:19,46	0,354071	3,594977	0,360035	-0,056023	-2,532998	0,061011	0,065266	0,036888	-8,701735	-1,314026	52,408729	-2,751517	-0,807086	-3,065033	-9,915980	26,991151	-14,800409	9,676055	0,065266	0,036888	-8,701735	1,581719	47,285340	-2,751517	0,065266	0,036888	-8,701735	1,581719	47,285340	-2,751517
14:38:19,51	0,354071	3,594977	0,360035	-0,056023	-2,532998	0,061011	0,064538	0,033894	-8,701762	-1,154879	52,364315	-2,794484	-0,807150	-3,067521	-9,918708	26,956957	-14,793846	9,673051	0,064538	0,033894	-8,701762	1,505770	47,298092	-2,794484	0,064538	0,033894	-8,701762	1,505770	47,298092	-2,794484
14:38:19,56	0,354071	3,594977	0,360035	-0,056023	-2,532998	0,061011	0,066724	0,032706	-8,704490	-1,104533	52,445109	-2,797488	-0,805938	-3,065911	-9,917097	26,998478	-14,844508	9,728612	0,066724	0,032706	-8,704490	1,462883	47,207261	-2,797488	0,066724	0,032706	-8,704490	1,462883	47,207261	-2,797488
14:38:19,61	0,354071	3,594977	0,360035	-0,056023	-2,532998	0,061011	0,064724	0,032461	-8,702879	-1,114933	52,402385	-2,741928	-0,809426	-3,068237	-9,916358	26,982097	-14,773443	9,681207	0,064724	0,032461	-8,702879	1,433289	47,321556	-2,741928	0,064724	0,032461	-8,702879	1,433289	47,321556	-2,741928
14:38:19,66	0,354071	3,594977	0,360035	-0,056023	-2,532998	0,061011	0,068482	0,034319	-8,702140	-1,158152	52,548099	-2,789332	-0,804165	-3,070048	-9,914799	26,968310	-14,813295	9,674919	0,068482	0,034319	-8,702140	1,535857	47,172242	-2,789332	0,068482	0,034319	-8,702140	1,535857	47,172242	-2,789332
14:38:19,71	0,354071	3,594977	0,360035	-0,056023	-2,532998	0,061011	0,067421	0,028857	-8,700581	-0,915555	52,500882	-2,795620	-0,808865	-3,067346	-9,915952	26,980510	-14,792293	9,709672	0,067421	0,028857	-8,700581	1,349720	47,208361	-2,795620	0,067421	0,028857	-8,700581	1,349720	47,208361	-2,795620
14:38:19,76	0,354071	3,594977	0,360035	-0,056023	-2,532998	0,061011	0,067431	0,034278	-8,701734	-1,173177	52,501461	-2,760867	-0,804698	-3,070351	-9,912845	26,983932	-14,794368	9,678884	0,067431	0,034278	-8,701734	1,517674	47,208163	-2,760867	0,067431	0,034278	-8,701734	1,517674	47,208163	-2,760867
14:38:19,81	0,354071	3,594977	0,360035	-0,056023	-2,532998	0,061011	0,067949	0,029167	-8,698627	-0,907461	52,532446	-2,791655	-0,806586	-3,068018	-9,914436	26,937911	-14,799576	9,675333	0,067949	0,029167	-8,698627	1,382131	47,198412	-2,791655	0,067949	0,029167	-8,698627	1,382131	47,198412	-2,791655
14:38:19,86	0,354071	3,594977	0,360035	-0,056023	-2,532998	0,061011	0,066873	0,031969	-8,700218	-1,080689	52,439228	-2,795206	-0,804227	-3,066154	-9,911706	26,946532	-14,816643	9,688256	0,066873	0,031969	-8,700218	1,428865	47,189683	-2,795206	0,066873	0,031969	-8,700218	1,428865	47,189683	-2,795206
14:38:19,91	0,354071	3,594977	0,360035	-0,056023	-2,532998	0,061011	0,064079	0,030858	-8,697488	-1,033390	52,309921	-2,782283	-0,805927	-3,070456	-9,912444	26,966485	-14,805229	9,707314	0,064079	0,030858	-8,697488	1,388955	47,279732	-2,782283	0,064079	0,030858	-8,697488	1,388955	47,279732	-2,782283
14:38:19,96	0,354071	3,594977	0,360035	-0,056023	-2,532998	0,061011	0,068655	0,030179	-8,698226	-0,978204	52,559444	-2,763225	-0,806052	-3,069446	-9,917929	26,914102	-14,792472	9,687502	0,068655	0,030179	-8,698226	1,390813	47,170042	-2,763225	0,068655	0,030179	-8,698226	1,390813	47,170042	-2,763225
14:38:20,01	0,354071	3,594977	0,360035	-0,056023	-2,532998	0,061011	0,067843	0,030792	-8,703711	-1,025260	52,465488	-2,783038	-0,808946	-3,067377	-9,914839	26,935224	-14,792313	9,665836	0,067843	0,030792	-8,703711	1,391934	47,139811	-2,783038	0,067843	0,030792	-8,703711	1,391934	47,139811	-2,783038
14:38:20,06	0,354071	3,594977	0,360035	-0,056023	-2,532998	0,061011	0,067497	0,034333	-8,700621	-1,198680	52,465722	-2,804703	-0,806558	-3,069407	-9,911294	26,942936	-14,792876	9,707299	0,067497	0,034333	-8,700621	1,496461	47,167186	-2,804703	0,067497	0,034333	-8,700621	1,496461	47,167186	-2,804703
14:38:20,11	0,354071	3,594977	0,360035	-0,056023	-2,532998	0,061011	0,068061	0,031250	-8,697076	-1,035004	52,502022	-2,763240	-0,808871	-3,068998	-9,910543	26,962142	-14,805088	9,667153	0,068061	0,031250	-8,697076	1,418135	47,159195	-2,763240	0,068061	0,031250	-8,697076	1,418135	47,159195	-2,763240
14:38:20,16	0,354071	3,594977	0,360035	-0,056023	-2,532998	0,061011	0,068864	0,033458	-8,696325	-1,150784	52,566482	-2,803386	-0,804818	-3,067930	-9,910153	26,938575	-14,820352	9,682063	0,068864	0,033458	-8,696325	1,475670	47,160672	-2,803386	0,068864	0,033458	-8,696325	1,475670	47,160672	-2,803386
14:38:20,21	0,354071	3,594977	0,360035	-0,056023	-2,532998	0,061011	0,065913	0,030481	-8,695935	-1,020994	52,400258	-2,788476	-0,806038	-3,068241	-9,911713	26,908487	-14,779386	9,694067	0,065913	0,030481	-8,695935	1,371782	47,226092	-2,788476	0,065913	0,030481	-8,695935	1,371782	47,226092	-2,788476
14:38:20,26	0,354071	3,594977	0,360035	-0,056023	-2,532998	0,061011	0,067533	0,030883	-8,696316	-1,023169	52,473791	-2,783087	-0,805976	-3,069133	-9,910534	26,938634	-14,798786	9,687452	0,067533	0,030883	-8,696316	1,401129	47,172418	-2,783087	0,067533	0,030883	-8,696316	1,401129	47,172418	-2,783087
14:38:20,32	0,354071	3,594977	0,360035	-0,056023	-2,532998	0,061011	0,067533	0,030883	-8,696316	-1,023169	52,473791	-2,783087	-0,806676	-3,070203	-9,912105	26,894129	-14,818809	9,687944	0,067533	0,030883	-8,696316	1,401129	47,172418	-2,783087	0,067533	0,030883	-8,696316	1,401129	47,172418	-2,783087
14:38:20,37	0,354071	3,594977	0,360035	-0,056023	-2,532998	0,061011	0,064496	0,032087	-8,698279	-1,098104	52,274250	-2,766037	-0,807170	-3,068263	-9,908614	26,914189	-14,757830	9,678079	0,064496	0,032087	-8,698279	1,420733	47,211299	-2,766037	0,064496	0,032087	-8,698279	1,420733	47,211299	-2,766037
14:38:20,42	0,354071	3,594977	0,360035	-0,056023	-2,532998	0,061011	0,067377	0,032352	-8,694396	-1,076335	52,423992	-2,792460	-0,809039	-3,069552	-9,912497	26,891441	-14,811523	9,692977	0,067377	0,032352	-8,694396	1,463317	47,134925	-2,792460	0,067377	0,032352	-8,694396	1,463317	47,134925	-2,792460
14:38:20,47	0,354071	3,594977	0,360035	-0,056023	-2,532998	0,061011	0,069428	0,033326	-8,698279	-1,184859	52,537784	-2,777562	-0,798267	-3,053635	-10,722201	32,080781	-17,763012	9,639870	0,069428	0,033326	-8,698279	1,431256	47,087721	-2,777562	0,069428	0,033326	-8,698279	1,431256	47,087721	-2,777562
14:38:20,52	0,354045	3,595008	0,370037	-0,056024	-2,533007	0,060998	0,050257	0,031956	-9,507983	-1,074989	57,510759	-2,830669	-0,807897	-3,057939	-10,720701	31,913074	-17,590625	9,663281	0,050257	0,031956	-9,507983	1,433546	53,565584	-2,830669	0,050257	0,031956	-9,507983	1,433546	53,565584	-2,830669
14:38:20,57	0,354045	3,595008	0,370037	-0,056024	-2,533007	0,060998	0,058800	0,038144	-9,506483	-1,331312	57,723553	-2,807258	-0,806328	-3,058326	-10,712597	31,798267	-17,578822	9,650432	0,058800	0,038144	-9,506483	1,662958	53,107767	-2,807258	0,058800	0,038144	-9,506483	1,662958	53,107767	-2,807258
14:38:20,62	0,354045	3,595008	0,370037	-0,056024	-2,533007	0,060998	0,058350	0,036591	-9,498379	-1,297769	57,594822	-2,820107	-0,801014	-3,058344	-10,707542	31,780999	-17,540826	9,654511	0,058350	0,036591	-9,498379	1,574637	53,014366	-2,820107	0,058350	0,036591	-9,498379	1,574637	53,014366	-2,820107
14:38:20,67	0,354045	3,595008	0,370037	-0,056024	-2,533007	0,060998	0,055709	0,031980	-9,493323	-1,033727	57,423570	-2,816029	-0,805795	-3,058352	-10,705626	31,735728	-17,513135	9,653870	0,055709	0,031980	-9,493323	1,476718	53,050384	-2,816029	0,055709	0,031980	-9,493323	1,476718	53,050384	-2,816029
14:38:20,72	0,354045	3,595008	0,370037	-0,056024	-2,533007	0,060998	0,058106	0,036117	-9,491408	-1,247482	57,495146	-2,816669	-0,809955	-3,056679	-10,702552	31,703820	-17,478442	9,643278	0,058106	0,036117	-9,491408	1,587682	52,933821	-2,816669	0,058106	0,036117	-9,491408	1,587682	52,933821	-2,816669
14:38:20,77	0,354045	3,595008	0,370037	-0,056024	-2,533007	0,060998	0,058737	0,040556	-9,488334	-1,464225	57,482976	-2,827261	-0,800532	-3,058759	-10,696682	31,700066	-17,510661	9,669103	0,058737	0,040556	-9,488334	1,719410	52,872121	-2,827261	0,058737	0,040556	-9,488334	1,719410	52,872121	-2,827261
14:38:20,82	0,354045	3,595008	0,370037	-0,056024	-2,533007	0,060998	0,055827	0,031356	-9,482464	-1,015597	57,344525	-2,801436	-0,809324	-3,057934	-10,693188	31,704063	-17,470969	9,681346	0,055827	0,031356	-9,482464	1,445827	52,962089	-2,801436	0,055827	0,031356	-9,482464	1,445827	52,962089	-2,801436
14:38:20,87	0,354045	3,595008	0,370037	-0,056024	-2,533007	0,060998	0,059509	0,039382	-9,478970	-1,396573	57,519585	-2,789193	-0,807649	-3,058408	-10,694371	31,673684	-17,508090	9,671718	0,059509	0,039382	-9,478970	1,694888	52,848141	-2,789193	0,059509	0,039382	-9,478970	1,694888	52,848141	-2,789193
14:38:20,92	0,354045	3,595008	0,370037	-0,056024	-2,533007	0,060998	0,059082	0,037694	-9,480153	-1,356173	57,489640	-2,798822	-0,807041	-3,059034	-10,694370	31,664854	-17,462043	9,673295	0,059082	0,037694	-9,480153	1,602838	52,851706	-2,798822	0,059082	0,037694	-9,480153	1,602838	52,851706	-2,798822
14:38:20,97	0,354045	3,595008	0,370037	-0,056024	-2,533007	0,060998	0,059320	0,036855	-9,480152	-1,277048	57,471360	-2,797244	-0,804668	-3,060659	-10,690880	31,669148	-17,491929	9,646113	0,059320	0,036855	-9,480152	1,616049	52,814720	-2,797244	0,059320	0,036855	-9,480152	1,616049	52,814720	-2,797244
14:38:21,02	0,354045	3,595008	0,370037	-0,056024	-2,533007	0,060998	0,059540	0,033987	-9,476662	-1,151652	57,501455	-2,824426	-0,806521	-3,058355	-10,688173	31,628703	-17,480762	9,669487	0,059540	0,033987	-9,476662	1,516315	52,827555	-2,824426	0,059540	0,033987	-9,476662	1,516315	52,827555	-2,824426
14:38:21,07	0,354045	3,595008	0,370037	-0,056024	-2,533007	0,060998	0,058471	0,036744	-9,473955	-1,305576	57,405272	-2,801052	-0,808256	-3,056667	-10,686996	31,642030	-17,463145	9,688529	0,058471	0,036744	-9,473955	1,578828	52,815265	-2,801052	0,058471	0,036744	-9,473955	1,578828	52,815265	-2,801052
14:38:21,12	0,354045	3,595008	0,370037	-0,056024	-2,533007	0,060998	0,057877	0,039091	-9,472778	-1,405683	57,377109	-2,782010	-0,806551	-3,060983	-10,687024	31,599774	-17,470873	9,649626	0,057877	0,039091	-9,472778	1,662935	52,833744	-2,782010	0,057877	0,039091	-9,472778	1,662935	52,833744	-2,782010
14:38:21,17	0,354045	3,595008	0,370037	-0,056024	-2,533007	0,060998	0,060762	0,035455	-9,472806	-1,244474	57,494410	-2,820913	-0,804816	-3,058573	-10,688179	31,599265	-17,478924	9,674959	0,060762	0,035455	-9,472806	1,538782	52,724555	-2,820913	0,060762	0,035455	-9,472806	1,538782	52,724555	-2,820913
14:38:21,22	0,354045	3,595008	0,370037	-0,056024	-2,533007	0,060998	0,057808	0,035158	-9,473961	-1,236210	57,344374	-2,795580	-0,804773	-3,059828	-10,684308	31,593634	-17,446357	9,649301	0,057808	0,035158	-9,473961	1,523661	52,806427	-2,795580	0,057808	0,035158	-9,473961	1,523661	52,806427	-2,795580
14:38:21,27	0,354045	3,595008	0,370037	-0,056024	-2,533007	0,060998	0,058874	0,034494	-9,470090	-1,176299	57,378615	-2,821238	-0,806565	-3,056160	-10,684701	31,593310	-17,441859	9,669302	0,058874	0,034494	-9,470090	1,531457	52,757033	-2,821238	0,058874	0,034494	-9,470090	1,531457	52,757033	-2,821238
14:38:21,32	0,354045	3,595008	0,370037	-0,056024	-2,533007	0,060998	0,056593	0,037880	-9,470483	-1,348643	57,257502	-2,801237	-0,803959	-3,059667	-10,687039	31,574485	-17,468233	9,648200	0,056593	0,037880	-9,470483	1,624921	52,814937	-2,801237	0,056593	0,037880	-9,470483	1,624921	52,814937	-2,801237
14:38:21,37	0,354045	3,595008	0,370037	-0,056024	-2,533007	0,060998	0,058327	0,033869	-9,472821	-1,172328	57,344555	-2,822339	-0,802472	-3,063958	-10,684324	31,563648	-17,476186	9,619377	0,058327	0,033869	-9,472821	1,486379	52,765869	-2,822339	0,058327	0,033869	-9,472821	1,486379	52,765869	-2,822339
14:38:21,42	0,354045	3,595008	0,370037	-0,056024	-2,533007	0,060998	0,061300	0,030436	-9,470106	-1,006128	57,493725	-2,851162	-0,806026	-3,059191	-10,683560	31,556961	-17,444332	9,639475	0,061300	0,030436	-9,470106	1,383104	52,681684	-2,851162	0,061300	0,030436	-9,470106	1,383104	52,681684	-2,851162
14:38:21,47	0,354045	3,595008	0,370037	-0,056024	-2,533007	0,060998	0,058949	0,035897	-9,469342	-1,265871	57,349745	-2,831065	-0,805429	-3,061010	-10,681953	31,565677	-17,462963	9,690941	0,058949	0,035897	-9,469342	1,552069	52,722272	-2,831065	0,058949	0,035897	-9,469342	1,552069	52,722272	-2,831065
14:38:21,52	0,354045	3,595008	0,370037	-0,056024	-2,533007	0,060998	0,060225	0,034471	-9,467735	-1,203464	57,432994	-2,779599	-0,807210	-3,058935	-10,682781	31,540910	-17,403335	9,654848	0,060225	0,034471	-9,467735	1,502487	52,705305	-2,779599	0,060225	0,034471	-9,467735	1,502487	52,705305	-2,779599
14:38:21,57	0,354045	3,595008	0,370037	-0,056024	-2,533007	0,060998	0,059319	0,037051	-9,468563	-1,298371	57,334588	-2,815691	-0,809599	-3,060559	-10,682403	31,528130	-17,428354	9,643604	0,059319	0,037051	-9,468563	1,610114	52,678068	-2,815691	0,059319	0,037051	-9,468563	1,610114	52,678068	-2,815691
14:38:21,62	0,354045	3,595008	0,370037	-0,056024	-2,533007	0,060998	0,061920	0,038308	-9,468185	-1,391778	57,471283	-2,826936	-0,806044	-3,061309	-10,680064	31,536154	-17,444113	9,637251	0,061920	0,038308	-9,468185	1,615361	52,610582	-2,826936	0,061920	0,038308	-9,468185	1,615361	52,610582	-2,826936
14:38:21,67	0,354045	3,595008	0,370037	-0,056024	-2,533007	0,060998	0,059510	0,037644	-9,465454	-1,343336	57,340539	-2,808199	-0,807820	-3,058804	-10,679672	31,530393	-17,413573	9,662341	0,059510	0,037644	-9,465454	1,611707	52,669013	-2,808199	0,059510	0,037644	-9,465454	1,611707	52,669013	-2,808199
14:38:21,72	0,354045	3,595008	0,370037	-0,056024	-2,533007	0,060998	0,059510	0,037644	-9,465454	-1,343336	57,340539	-2,808199	-0,805454	-3,057735	-10,677752	31,541271	-17,446913	9,626644	0,059510	0,037644	-9,465454	1,611707	52,669013	-2,808199	0,059510	0,037644	-9,465454	1,611707	52,669013	-2,808199
14:38:21,77	0,354045	3,595008	0,370037	-0,056024	-2,533007	0,060998	0,057401	0,036130	-9,463534	-1,288037	57,256964	-2,843895	-0,807787	-3,059109	-10,676556	31,546316	-17,436185	9,659517	0,057401	0,036130	-9,463534	1,548148	52,750991	-2,843895	0,057401	0,036130	-9,463534	1,548148	52,750991	-2,843895
14:38:21,82	0,354045	3,595008	0,370037	-0,056024	-2,533007	0,060998	0,059758	0,037463	-9,462338	-1,345558	57,378551	-2,811023	-0,804868	-3,058202	-10,677355	31,544909	-17,465729	9,630640	0,059758	0,037463	-9,462338	1,595296	52,687527	-2,811023	0,059758	0,037463	-9,462338	1,595296	52,687527	-2,811023
14:38:21,87	0,354045	3,595008	0,370037	-0,056024	-2,533007	0,060998	0,057512	0,035389	-9,463137	-1,263982	57,275322	-2,839900	-0,803097	-3,057731	-10,678498	31,552504	-17,463944	9,655916	0,057512	0,035389	-9,463137	1,514036	52,760593	-2,839900	0,057512	0,035389	-9,463137	1,514036	52,760593	-2,839900
14:38:21,92	0,354045	3,595008	0,370037	-0,056024	-2,533007	0,060998	0,056219	0,034090	-9,464280	-1,191126	57,213768	-2,814623	-0,804869	-3,059461	-10,675762	31,539014	-17,452562	9,678417	0,056219	0,034090	-9,464280	1,484974	52,800545	-2,814623	0,056219	0,034090	-9,464280	1,484974	52,800545	-2,814623
14:38:21,97	0,354045	3,595008	0,370037	-0,056024	-2,533007	0,060998	0,058604	0,034761	-9,461544	-1,222860	57,320368	-2,792123	-0,805444	-3,054089	-10,675031	31,534970	-17,395112	9,651480	0,058604	0,034761	-9,461544	1,505845	52,719992	-2,792123	0,058604	0,034761	-9,461544	1,505845	52,719992	-2,792123
14:38:22,02	0,354045	3,595008	0,370037	-0,056024	-2,533007	0,060998	0,054239	0,037944	-9,460813	-1,340666	57,061205	-2,819059	-0,806117	-3,060565	-10,676563	31,494154	-17,424530	9,670193	0,054239	0,037944	-9,460813	1,637936	52,803415	-2,819059	0,054239	0,037944	-9,460813	1,637936	52,803415	-2,819059
14:38:22,07	0,354045	3,595008	0,370037	-0,056024	-2,533007	0,060998	0,060184	0,035289	-9,462345	-1,248494	57,349693	-2,800346	-0,808481	-3,061286	-10,673443	31,479603	-17,407308	9,692707	0,060184	0,035289	-9,462345	1,521696	52,625240	-2,800346	0,060184	0,035289	-9,462345	1,521696	52,625240	-2,800346
14:38:22,12	0,354045	3,595008	0,370037	-0,056024	-2,533007	0,060998	0,062448	0,036062	-9,464684	-1,291086	57,447311	-2,803866	-0,807918	-3,062139	-10,678902	31,475543	-17,416577	9,666673	0,062448	0,036062	-9,464684	1,539751	52,545158	-2,803866	0,062448	0,036062	-9,464684	1,539751	52,545158	-2,803866
14:38:22,17	0,354045	3,595008	0,370037	-0,056024	-2,533007	0,060998	0,062448	0,036062	-9,464684	-1,291086	57,447311	-2,803866	-0,807883	-3,063508	-10,677323	31,486310	-17,413188	9,684893	0,062448	0,036062	-9,464684	1,539751	52,545158	-2,803866	0,062448	0,036062	-9,464684	1,539751	52,545158	-2,803866
14:38:22,22	0,354045	3,595008	0,370037	-0,056024	-2,533007	0,060998	0,063615	0,035347	-9,463105	-1,245606	57,515661	-2,785646	-0,804939	-3,061205	-10,673072	31,479970	-17,410228	9,663936	0,063615	0,035347	-9,463105	1,529131	52,521846	-2,785646	0,063615	0,035347	-9,463105	1,529131	52,521846	-2,785646
14:38:22,27	0,354045	3,595008	0,370037	-0,056024	-2,533007	0,060998	0,060149	0,033949	-9,458854	-1,173493	57,328456	-2,806603	-0,808994	-3,061589	-10,673813	31,512167	-17,398179	9,697601	0,060149	0,033949	-9,458854	1,491466	52,606724	-2,806603	0,060149	0,033949	-9,458854	1,491466	52,606724	-2,806603
14:38:22,33	0,354045	3,595008	0,370037	-0,056024	-2,533007	0,060998	0,062509	0,037269	-9,459595	-1,319624	57,473014	-2,772939	-0,805593	-3,063596	-10,673838	31,452060	-17,423644	9,683173	0,062509	0,037269	-9,459595	1,605991	52,566054	-2,772939	0,062509	0,037269	-9,459595	1,605991	52,566054	-2,772939
14:38:22,38	0,354045	3,595008	0,370037	-0,056024	-2,533007	0,060998	0,062546	0,033319	-9,459620	-1,166347	57,435638	-2,787367	-0,809661	-3,061883	-10,673450	31,471181	-17,392266	9,688141	0,062546	0,033319	-9,459620	1,449217	52,525741	-2,787367	0,062546	0,033319	-9,459620	1,449217	52,525741	-2,787367
14:38:22,43	0,354045	3,595008	0,370037	-0,056024	-2,533007	0,060998	0,063097	0,037699	-9,459232	-1,357378	57,465134	-2,782398	-0,806667	-3,058275	-10,706061	31,622968	-17,562336	9,663269	0,063097	0,037699	-9,459232	1,602025	52,512023	-2,782398	0,063097	0,037699	-9,459232	1,602025	52,512023	-2,782398
14:38:22,48	0,354045	3,595008	0,370037	-0,056024	-2,533007	0,060998	0,058476	0,036910	-9,491843	-1,387742	57,441310	-2,807271	-0,802752	-3,054621	-11,480988	36,201639	-20,329775	9,651465	0,058476	0,036910	-9,491843	1,509725	52,850976	-2,807271	0,058476	0,036910	-9,491843	1,509725	52,850976	-2,807271
14:38:22,53	0,354020	3,594948	0,380040	-0,056023	-2,533015	0,061013	0,058322	0,033568	-10,269544	-1,387622	62,609587	-2,805826	-0,803696	-3,059813	-11,483762	36,018888	-20,300870	9,664714	0,058322	0,033568	-10,269544	1,247475	58,031279	-2,805826	0,058322	0,033568	-10,269544	1,247475	58,031279	-2,805826
14:38:22,58	0,354020	3,594948	0,380040	-0,056023	-2,533015	0,061013	0,058322	0,033568	-10,269544	-1,387622	62,609587	-2,805826	-0,805410	-3,056850	-11,478748	35,998070	-20,182731	9,646424	0,058322	0,033568	-10,269544	1,247475	58,031279	-2,805826	0,058322	0,033568	-10,269544	1,247475	58,031279	-2,805826
14:38:22,63	0,354020	3,594948	0,380040	-0,056023	-2,533015	0,061013	0,056613	0,036535	-10,264530	-1,449976	62,443584	-2,824115	-0,805540	-3,058810	-11,463977	35,916219	-20,204824	9,685707	0,056613	0,036535	-10,264530	1,417990	57,999488	-2,824115	0,056613	0,036535	-10,264530	1,417990	57,999488	-2,824115
14:38:22,68	0,354020	3,594948	0,380040	-0,056023	-2,533015	0,061013	0,058375	0,035667	-10,249759	-1,464935	62,475394	-2,784832	-0,806152	-3,055557	-11,464820	35,896994	-20,170040	9,629768	0,058375	0,035667	-10,249759	1,334948	57,892944	-2,784832	0,058375	0,035667	-10,249759	1,334948	57,892944	-2,784832
14:38:22,73	0,354020	3,594948	0,380040	-0,056023	-2,533015	0,061013	0,055864	0,037823	-10,250602	-1,556525	62,310762	-2,840771	-0,806175	-3,058432	-11,457410	35,867129	-20,166366	9,664014	0,055864	0,037823	-10,250602	1,412588	57,925453	-2,840771	0,055864	0,037823	-10,250602	1,412588	57,925453	-2,840771
14:38:22,78	0,354020	3,594948	0,380040	-0,056023	-2,533015	0,061013	0,058365	0,036406	-10,243192	-1,494568	62,413148	-2,806525	-0,805664	-3,061508	-11,458590	35,830519	-20,188333	9,649501	0,058365	0,036406	-10,243192	1,363275	57,831458	-2,806525	0,058365	0,036406	-10,243192	1,363275	57,831458	-2,806525
14:38:22,83	0,354020	3,594948	0,380040	-0,056023	-2,533015	0,061013	0,060774	0,034425	-10,244372	-1,428924	62,517682	-2,821038	-0,805642	-3,056802	-11,453577	35,829463	-20,156072	9,623971	0,060774	0,034425	-10,244372	1,273470	57,746904	-2,821038	0,060774	0,034425	-10,244372	1,273470	57,746904	-2,821038
14:38:22,88	0,354020	3,594948	0,380040	-0,056023	-2,533015	0,061013	0,056687	0,036759	-10,239359	-1,522854	62,288109	-2,846568	-0,805179	-3,063723	-11,454310	35,763682	-20,164707	9,682012	0,056687	0,036759	-10,239359	1,362716	57,838167	-2,846568	0,056687	0,036759	-10,239359	1,362716	57,838167	-2,846568
14:38:22,93	0,354020	3,594948	0,380040	-0,056023	-2,533015	0,061013	0,062450	0,032897	-10,240092	-1,362424	62,535115	-2,788527	-0,804539	-3,061378	-11,450055	35,774509	-20,141459	9,661133	0,062450	0,032897	-10,240092	1,220018	57,632806	-2,788527	0,062450	0,032897	-10,240092	1,220018	57,632806	-2,788527
14:38:22,98	0,354020	3,594948	0,380040	-0,056023	-2,533015	0,061013	0,057754	0,036289	-10,236617	-1,512425	62,273368	-2,784010	-0,805768	-3,057961	-11,450835	35,761618	-20,133099	9,686529	0,057754	0,036289	-10,236617	1,336225	57,739641	-2,784010	0,057754	0,036289	-10,236617	1,336225	57,739641	-2,784010
14:38:23,03	0,354020	3,594948	0,380040	-0,056023	-2,533015	0,061013	0,057754	0,036289	-10,236617	-1,512425	62,273368	-2,784010	-0,805188	-3,060152	-11,448888	35,740212	-20,109603	9,690937	0,057754	0,036289	-10,236617	1,336225	57,739641	-2,784010	0,057754	0,036289	-10,236617	1,336225	57,739641	-2,784010
14:38:23,08	0,354020	3,594948	0,380040	-0,056023	-2,533015	0,061013	0,059361	0,034691	-10,234670	-1,419693	62,326645	-2,779602	-0,806996	-3,058079	-11,447367	35,727317	-20,127727	9,670178	0,059361	0,034691	-10,234670	1,303529	57,666770	-2,779602	0,059361	0,034691	-10,234670	1,303529	57,666770	-2,779602
14:38:23,13	0,354020	3,594948	0,380040	-0,056023	-2,533015	0,061013	0,058470	0,037294	-10,233148	-1,577183	62,278204	-2,800361	-0,805217	-3,059566	-11,446951	35,725988	-20,112815	9,694729	0,058470	0,037294	-10,233148	1,350360	57,688278	-2,800361	0,058470	0,037294	-10,233148	1,350360	57,688278	-2,800361
14:38:23,18	0,354020	3,594948	0,380040	-0,056023	-2,533015	0,061013	0,058868	0,035009	-10,232733	-1,446140	62,290297	-2,775810	-0,804093	-3,063382	-11,442716	35,692228	-20,160009	9,637319	0,058868	0,035009	-10,232733	1,302071	57,669122	-2,775810	0,058868	0,035009	-10,232733	1,302071	57,669122	-2,775810
14:38:23,23	0,354020	3,594948	0,380040	-0,056023	-2,533015	0,061013	0,061611	0,032127	-10,228498	-1,354026	62,427286	-2,833221	-0,803397	-3,058667	-11,444234	35,747255	-20,117510	9,678619	0,061611	0,032127	-10,228498	1,167946	57,590795	-2,833221	0,061611	0,032127	-10,228498	1,167946	57,590795	-2,833221
14:38:23,28	0,354020	3,594948	0,380040	-0,056023	-2,533015	0,061013	0,057180	0,033883	-10,230016	-1,381014	62,223252	-2,791920	-0,808804	-3,065143	-11,444653	35,678285	-20,116094	9,653507	0,057180	0,033883	-10,230016	1,278797	57,734636	-2,791920	0,057180	0,033883	-10,230016	1,278797	57,734636	-2,791920
14:38:23,33	0,354020	3,594948	0,380040	-0,056023	-2,533015	0,061013	0,065492	0,035327	-10,230434	-1,489377	62,595045	-2,817032	-0,806441	-3,057964	-11,439614	35,694221	-20,123680	9,661198	0,065492	0,035327	-10,230434	1,283812	57,453927	-2,817032	0,065492	0,035327	-10,230434	1,283812	57,453927	-2,817032
14:38:23,38	0,354020	3,594948	0,380040	-0,056023	-2,533015	0,061013	0,058093	0,036871	-10,225396	-1,568229	62,227905	-2,809341	-0,803517	-3,061471	-11,440372	35,678040	-20,123715	9,671500	0,058093	0,036871	-10,225396	1,326107	57,667588	-2,809341	0,058093	0,036871	-10,225396	1,326107	57,667588	-2,809341
14:38:23,43	0,354020	3,594948	0,380040	-0,056023	-2,533015	0,061013	0,059668	0,032584	-10,226154	-1,353448	62,295799	-2,799039	-0,804747	-3,059431	-11,439616	35,653345	-20,112029	9,671758	0,059668	0,032584	-10,226154	1,204392	57,611860	-2,799039	0,059668	0,032584	-10,226154	1,204392	57,611860	-2,799039
14:38:23,48	0,354020	3,594948	0,380040	-0,056023	-2,533015	0,061013	0,058517	0,034670	-10,225398	-1,464141	62,208698	-2,798781	-0,807632	-3,059034	-11,438829	35,672106	-20,082598	9,681280	0,058517	0,034670	-10,225398	1,257440	57,615142	-2,798781	0,058517	0,034670	-10,225398	1,257440	57,615142	-2,798781
14:38:23,53	0,354020	3,594948	0,380040	-0,056023	-2,533015	0,061013	0,059615	0,037367	-10,224611	-1,569504	62,267349	-2,789259	-0,807067	-3,059566	-11,440775	35,675485	-20,120955	9,671529	0,059615	0,037367	-10,224611	1,363772	57,587565	-2,789259	0,059615	0,037367	-10,224611	1,363772	57,587565	-2,789259
14:38:23,58	0,354020	3,594948	0,380040	-0,056023	-2,533015	0,061013	0,059794	0,036611	-10,226557	-1,561745	62,298741	-2,799010	-0,803633	-3,060963	-11,437287	35,623900	-20,136605	9,674667	0,059794	0,036611	-10,226557	1,312224	57,604937	-2,799010	0,059794	0,036611	-10,226557	1,312224	57,604937	-2,799010
14:38:23,63	0,354020	3,594948	0,380040	-0,056023	-2,533015	0,061013	0,059286	0,032939	-10,223069	-1,410140	62,235506	-2,795872	-0,801783	-3,059976	-11,436869	35,668021	-20,141327	9,688809	0,059286	0,032939	-10,223069	1,175566	57,581535	-2,795872	0,059286	0,032939	-10,223069	1,175566	57,581535	-2,795872
14:38:23,68	0,354020	3,594948	0,380040	-0,056023	-2,533015	0,061013	0,057506	0,031830	-10,222651	-1,334493	62,183517	-2,781730	-0,806543	-3,060520	-11,437682	35,631516	-20,107226	9,670487	0,057506	0,031830	-10,222651	1,164144	57,669276	-2,781730	0,057506	0,031830	-10,222651	1,164144	57,669276	-2,781730
14:38:23,73	0,354020	3,594948	0,380040	-0,056023	-2,533015	0,061013	0,060358	0,035681	-10,223463	-1,523460	62,283124	-2,800052	-0,802956	-3,057097	-11,434552	35,658359	-20,097213	9,693981	0,060358	0,035681	-10,223463	1,277473	57,545049	-2,800052	0,060358	0,035681	-10,223463	1,277473	57,545049	-2,800052
14:38:23,78	0,354020	3,594948	0,380040	-0,056023	-2,533015	0,061013	0,055600	0,034286	-10,220334	-1,428823	62,053973	-2,776558	-0,801805	-3,058545	-11,432288	35,629460	-20,102478	9,610349	0,055600	0,034286	-10,220334	1,262596	57,689363	-2,776558	0,055600	0,034286	-10,220334	1,262596	57,689363	-2,776558
14:38:23,83	0,354020	3,594948	0,380040	-0,056023	-2,533015	0,061013	0,056278	0,032564	-10,218070	-1,358314	62,066843	-2,860190	-0,806527	-3,059316	-11,436520	35,642812	-20,117006	9,664687	0,056278	0,032564	-10,218070	1,197968	57,648998	-2,860190	0,056278	0,032564	-10,218070	1,197968	57,648998	-2,860190
14:38:23,88	0,354020	3,594948	0,380040	-0,056023	-2,533015	0,061013	0,059307	0,036268	-10,222302	-1,556834	62,243184	-2,805852	-0,803588	-3,061345	-11,434194	35,616383	-20,081395	9,655201	0,059307	0,036268	-10,222302	1,290221	57,587554	-2,805852	0,059307	0,036268	-10,222302	1,290221	57,587554	-2,805852
14:38:23,93	0,354020	3,594948	0,380040	-0,056023	-2,533015	0,061013	0,059594	0,032709	-10,219976	-1,354108	62,217406	-2,815338	-0,803053	-3,061037	-11,434173	35,600704	-20,093713	9,693854	0,059594	0,032709	-10,219976	1,213517	57,539258	-2,815338	0,059594	0,032709	-10,219976	1,213517	57,539258	-2,815338
14:38:23,98	0,354020	3,594948	0,380040	-0,056023	-2,533015	0,061013	0,059061	0,032399	-10,219955	-1,356530	62,182258	-2,776685	-0,804166	-3,060294	-11,431882	35,609896	-20,059313	9,640088	0,059061	0,032399	-10,219955	1,186812	57,545969	-2,776685	0,059061	0,032399	-10,219955	1,186812	57,545969	-2,776685
14:38:24,03	0,354020	3,594948	0,380040	-0,056023	-2,533015	0,061013	0,058974	0,033735	-10,217664	-1,391600	62,168501	-2,830451	-0,803623	-3,060042	-11,430705	35,594076	-20,071621	9,663498	0,058974	0,033735	-10,217664	1,256596	57,539032	-2,830451	0,058974	0,033735	-10,217664	1,256596	57,539032	-2,830451
14:38:24,08	0,354020	3,594948	0,380040	-0,056023	-2,533015	0,061013	0,058484	0,033391	-10,216487	-1,392258	62,135477	-2,807041	-0,806009	-3,060654	-11,429156	35,568608	-20,047979	9,672762	0,058484	0,033391	-10,216487	1,228899	57,544470	-2,807041	0,058484	0,033391	-10,216487	1,228899	57,544470	-2,807041
14:38:24,13	0,354020	3,594948	0,380040	-0,056023	-2,533015	0,061013	0,060207	0,035151	-10,214938	-1,476048	62,191173	-2,797778	-0,804864	-3,060341	-11,431115	35,576004	-20,108511	9,647957	0,060207	0,035151	-10,214938	1,283285	57,464945	-2,797778	0,060207	0,035151	-10,214938	1,283285	57,464945	-2,797778
14:38:24,18	0,354020	3,594948	0,380040	-0,056023	-2,533015	0,061013	0,059363	0,034316	-10,216896	-1,481342	62,183978	-2,822582	-0,808341	-3,059530	-11,430324	35,590899	-20,066714	9,667561	0,059363	0,034316	-10,216896	1,212429	57,523971	-2,822582	0,059363	0,034316	-10,216896	1,212429	57,523971	-2,822582
14:38:24,23	0,354020	3,594948	0,380040	-0,056023	-2,533015	0,061013	0,060400	0,037733	-10,216106	-1,615399	62,229871	-2,802978	-0,807198	-3,061653	-11,429568	35,570079	-20,084870	9,637545	0,060400	0,037733	-10,216106	1,346633	57,488507	-2,802978	0,060400	0,037733	-10,216106	1,346633	57,488507	-2,802978
14:38:24,28	0,354020	3,594948	0,380040	-0,056023	-2,533015	0,061013	0,061667	0,035681	-10,215350	-1,534848	62,286835	-2,832994	-0,804799	-3,060253	-11,429927	35,598978	-20,089011	9,662183	0,061667	0,035681	-10,215350	1,266132	57,445963	-2,832994	0,061667	0,035681	-10,215350	1,266132	57,445963	-2,832994
14:38:24,33	0,354020	3,594948	0,380040	-0,056023	-2,533015	0,061013	0,059255	0,034304	-10,215709	-1,452345	62,188495	-2,808356	-0,802485	-3,056824	-11,430323	35,591825	-20,093275	9,672959	0,059255	0,034304	-10,215709	1,240485	57,536985	-2,808356	0,059255	0,034304	-10,215709	1,240485	57,536985	-2,808356
14:38:24,38	0,354020	3,594948	0,380040	-0,056023	-2,533015	0,061013	0,055128	0,034014	-10,216105	-1,444570	61,969833	-2,797580	-0,806064	-3,061573	-11,427636	35,542094	-20,073878	9,637218	0,055128	0,034014	-10,216105	1,225549	57,642287	-2,797580	0,055128	0,034014	-10,216105	1,225549	57,642287	-2,797580
14:38:24,43	0,354020	3,594948	0,380040	-0,056023	-2,533015	0,061013	0,061030	0,034739	-10,213418	-1,490338	62,223992	-2,833321	-0,804231	-3,061359	-11,428761	35,588383	-20,101286	9,661123	0,061030	0,034739	-10,213418	1,236695	57,433106	-2,833321	0,061030	0,034739	-10,213418	1,236695	57,433106	-2,833321
14:38:24,48	0,354020	3,594948	0,380040	-0,056023	-2,533015	0,061013	0,059928	0,033258	-10,214543	-1,413922	62,220468	-2,809416	-0,803643	-3,059506	-11,427977	35,585311	-20,078032	9,681180	0,059928	0,033258	-10,214543	1,196860	57,516105	-2,809416	0,059928	0,033258	-10,214543	1,196860	57,516105	-2,809416
14:38:24,53	0,354020	3,594948	0,380040	-0,056023	-2,533015	0,061013	0,058029	0,033676	-10,213759	-1,417046	62,107445	-2,789360	-0,804323	-3,059667	-11,428772	35,539092	-20,062400	9,687342	0,058029	0,033676	-10,213759	1,226535	57,552134	-2,789360	0,058029	0,033676	-10,213759	1,226535	57,552134	-2,789360
14:38:24,58	0,354020	3,594948	0,380040	-0,056023	-2,533015	0,061013	0,058509	0,034185	-10,214554	-1,453067	62,084532	-2,783197	-0,802583	-3,057381	-11,428020	35,532617	-20,073706	9,667848	0,058509	0,034185	-10,214554	1,230442	57,491588	-2,783197	0,058509	0,034185	-10,214554	1,230442	57,491588	-2,783197
14:38:24,63	0,354020	3,594948	0,380040	-0,056023	-2,533015	0,061013	0,055659	0,033821	-10,213802	-1,447158	61,936400	-2,802691	-0,807223	-3,062239	-11,427613	35,550331	-20,068521	9,661217	0,055659	0,033821	-10,213802	1,207762	57,567147	-2,802691	0,055659	0,033821	-10,213802	1,207762	57,567147	-2,802691
14:38:24,68	0,354020	3,594948	0,380040	-0,056023	-2,533015	0,061013	0,062186	0,035410	-10,213395	-1,516468	62,288549	-2,809322	-0,805465	-3,063997	-11,426420	35,548006	-20,086006	9,684224	0,062186	0,035410	-10,213395	1,263232	57,406931	-2,809322	0,062186	0,035410	-10,213395	1,263232	57,406931	-2,809322
14:38:24,73	0,354020	3,594948	0,380040	-0,056023	-2,533015	0,061013	0,062830	0,033009	-10,212202	-1,407887	62,328754	-2,786315	-0,804850	-3,057013	-11,426435	35,579853	-20,089054	9,684950	0,062830	0,033009	-10,212202	1,183284	57,396600	-2,786315	0,062830	0,033009	-10,212202	1,183284	57,396600	-2,786315
14:38:24,78	0,354020	3,594948	0,380040	-0,056023	-2,533015	0,061013	0,056474	0,035968	-10,212217	-1,548477	62,027365	-2,785589	-0,804294	-3,063290	-11,424514	35,534343	-20,075120	9,645099	0,056474	0,035968	-10,212217	1,274984	57,594129	-2,785589	0,056474	0,035968	-10,212217	1,274984	57,594129	-2,785589
14:38:24,83	0,354020	3,594948	0,380040	-0,056023	-2,533015	0,061013	0,061632	0,032348	-10,210296	-1,370927	62,249191	-2,825440	-0,804883	-3,064421	-11,424850	35,546129	-20,095037	9,702417	0,061632	0,032348	-10,210296	1,168367	57,411067	-2,825440	0,061632	0,032348	-10,210296	1,168367	57,411067	-2,825440
14:38:24,88	0,354020	3,594948	0,380040	-0,056023	-2,533015	0,061013	0,062906	0,032292	-10,210632	-1,379403	62,335584	-2,768122	-0,803771	-3,058376	-11,426456	35,534031	-20,103987	9,675250	0,062906	0,032292	-10,210632	1,155544	57,397482	-2,768122	0,062906	0,032292	-10,210632	1,155544	57,397482	-2,768122
14:38:24,93	0,354020	3,594948	0,380040	-0,056023	-2,533015	0,061013	0,057115	0,034352	-10,212238	-1,500285	62,028478	-2,795290	-0,806063	-3,060760	-11,426050	35,539923	-20,051099	9,685577	0,057115	0,034352	-10,212238	1,196315	57,544927	-2,795290	0,057115	0,034352	-10,212238	1,196315	57,544927	-2,795290
14:38:24,98	0,354020	3,594948	0,380040	-0,056023	-2,533015	0,061013	0,060325	0,035144	-10,211832	-1,492767	62,174040	-2,784962	-0,806038	-3,059571	-11,425274	35,556820	-20,064135	9,679849	0,060325	0,035144	-10,211832	1,266074	57,438530	-2,784962	0,060325	0,035144	-10,211832	1,266074	57,438530	-2,784962
14:38:25,03	0,354020	3,594948	0,380040	-0,056023	-2,533015	0,061013	0,059284	0,035718	-10,211056	-1,525414	62,141036	-2,790690	-0,803683	-3,062184	-11,423714	35,544898	-20,061544	9,674279	0,059284	0,035718	-10,211056	1,278424	57,487279	-2,790690	0,059284	0,035718	-10,211056	1,278424	57,487279	-2,790690
14:38:25,08	0,354020	3,594948	0,380040	-0,056023	-2,533015	0,061013	0,060369	0,032371	-10,209496	-1,355117	62,185844	-2,796260	-0,805482	-3,057905	-11,425680	35,547436	-20,070135	9,670653	0,060369	0,032371	-10,209496	1,186027	57,446902	-2,796260	0,060369	0,032371	-10,209496	1,186027	57,446902	-2,796260
14:38:25,13	0,354020	3,594948	0,380040	-0,056023	-2,533015	0,061013	0,057563	0,036069	-10,211462	-1,553592	62,046429	-2,799886	-0,806702	-3,060153	-11,423764	35,520528	-20,087415	9,639595	0,057563	0,036069	-10,211462	1,277856	57,527753	-2,799886	0,057563	0,036069	-10,211462	1,277856	57,527753	-2,799886
14:38:25,18	0,354020	3,594948	0,380040	-0,056023	-2,533015	0,061013	0,060120	0,036002	-10,209546	-1,578502	62,164727	-2,830944	-0,805455	-3,059649	-11,424874	35,544879	-20,034291	9,700154	0,060120	0,036002	-10,209546	1,247649	57,445330	-2,830944	0,060120	0,036002	-10,209546	1,247649	57,445330	-2,830944
14:38:25,23	0,354020	3,594948	0,380040	-0,056023	-2,533015	0,061013	0,059060	0,035174	-10,210656	-1,477269	62,104129	-2,770385	-0,802015	-3,063068	-11,424494	35,501054	-20,066153	9,689749	0,059060	0,035174	-10,210656	1,283891	57,467950	-2,770385	0,059060	0,035174	-10,210656	1,283891	57,467950	-2,770385
14:38:25,28	0,354020	3,594948	0,380040	-0,056023	-2,533015	0,061013	0,060300	0,030485	-10,210276	-1,282941	62,146630	-2,780790	-0,803116	-3,061949	-11,422168	35,534768	-20,070648	9,668439	0,060300	0,030485	-10,210276	1,110125	57,413045	-2,780790	0,060300	0,030485	-10,210276	1,110125	57,413045	-2,780790
14:38:25,33	0,354020	3,594948	0,380040	-0,056023	-2,533015	0,061013	0,059881	0,031998	-10,207950	-1,348647	62,156280	-2,802100	-0,801931	-3,057338	-11,421774	35,555782	-20,082645	9,687868	0,059881	0,031998	-10,207950	1,163180	57,455597	-2,802100	0,059881	0,031998	-10,207950	1,163180	57,455597	-2,802100
14:38:25,38	0,354020	3,594948	0,380040	-0,056023	-2,533015	0,061013	0,055296	0,033277	-10,207556	-1,415055	61,942056	-2,782671	-0,803718	-3,061452	-11,421793	35,519929	-20,045323	9,664299	0,055296	0,033277	-10,207556	1,197200	57,601296	-2,782671	0,055296	0,033277	-10,207556	1,197200	57,601296	-2,782671
14:38:25,43	0,354020	3,594948	0,380040	-0,056023	-2,533015	0,061013	0,059752	0,032767	-10,207575	-1,374156	62,124049	-2,806240	-0,799555	-3,061934	-11,419052	35,540537	-20,070204	9,667116	0,059752	0,032767	-10,207575	1,198089	57,433507	-2,806240	0,059752	0,032767	-10,207575	1,198089	57,433507	-2,806240
14:38:25,48	0,354020	3,594948	0,380040	-0,056023	-2,533015	0,061013	0,058088	0,028922	-10,204834	-1,185428	62,067819	-2,803424	-0,807211	-3,064379	-11,421783	35,535156	-20,058512	9,657831	0,058088	0,028922	-10,204834	1,084936	57,507885	-2,803424	0,058088	0,028922	-10,204834	1,084936	57,507885	-2,803424
14:38:25,53	0,354020	3,594948	0,380040	-0,056023	-2,533015	0,061013	0,064034	0,034329	-10,207565	-1,459186	62,366490	-2,812708	-0,803084	-3,061483	-11,420240	35,548493	-20,083643	9,642557	0,064034	0,034329	-10,207565	1,235671	57,339817	-2,812708	0,064034	0,034329	-10,207565	1,235671	57,339817	-2,812708
14:38:25,58	0,354020	3,594948	0,380040	-0,056023	-2,533015	0,061013	0,059463	0,032203	-10,206022	-1,363711	62,152886	-2,827982	-0,807874	-3,060229	-11,421413	35,520227	-20,082018	9,667197	0,059463	0,032203	-10,206022	1,164228	57,485078	-2,827982	0,059463	0,032203	-10,206022	1,164228	57,485078	-2,827982
14:38:25,63	0,354020	3,594948	0,380040	-0,056023	-2,533015	0,061013	0,060771	0,036979	-10,207195	-1,624782	62,195651	-2,803342	-0,800771	-3,062288	-11,421786	35,515965	-20,039022	9,664923	0,060771	0,036979	-10,207195	1,278062	57,425104	-2,803342	0,060771	0,036979	-10,207195	1,278062	57,425104	-2,803342
14:38:25,68	0,354020	3,594948	0,380040	-0,056023	-2,533015	0,061013	0,059003	0,029798	-10,207568	-1,216256	62,078520	-2,805616	-0,803119	-3,059896	-11,420613	35,532749	-20,057725	9,682767	0,059003	0,029798	-10,207568	1,122865	57,446770	-2,805616	0,059003	0,029798	-10,207568	1,122865	57,446770	-2,805616
14:38:25,73	0,354020	3,594948	0,380040	-0,056023	-2,533015	0,061013	0,058105	0,033027	-10,206395	-1,391992	62,055727	-2,787772	-0,803128	-3,058178	-11,420215	35,546449	-20,093470	9,696028	0,058105	0,033027	-10,206395	1,200641	57,494446	-2,787772	0,058105	0,033027	-10,206395	1,200641	57,494446	-2,787772
14:38:25,78	0,354020	3,594948	0,380040	-0,056023	-2,533015	0,061013	0,056622	0,033894	-10,205997	-1,461190	62,008316	-2,774511	-0,806634	-3,058730	-11,420233	35,543909	-20,058160	9,677127	0,056622	0,033894	-10,205997	1,199514	57,563499	-2,774511	0,056622	0,033894	-10,205997	1,199514	57,563499	-2,774511
14:38:25,83	0,354020	3,594948	0,380040	-0,056023	-2,533015	0,061013	0,058853	0,036654	-10,206015	-1,575369	62,104495	-2,793412	-0,803805	-3,058349	-11,421020	35,500232	-20,077862	9,687660	0,058853	0,036654	-10,206015	1,301948	57,484511	-2,793412	0,058853	0,036654	-10,206015	1,301948	57,484511	-2,793412
14:38:25,88	0,354020	3,594948	0,380040	-0,056023	-2,533015	0,061013	0,057108	0,034395	-10,206802	-1,496795	61,985774	-2,782879	-0,805488	-3,061108	-11,421403	35,515819	-20,034146	9,673897	0,057108	0,034395	-10,206802	1,203180	57,502782	-2,782879	0,057108	0,034395	-10,206802	1,203180	57,502782	-2,782879
14:38:25,93	0,354020	3,594948	0,380040	-0,056023	-2,533015	0,061013	0,060339	0,034473	-10,207185	-1,455217	62,145427	-2,796642	-0,803704	-3,056054	-11,421436	35,533215	-20,032681	9,645773	0,060339	0,034473	-10,207185	1,250909	57,408802	-2,796642	0,060339	0,034473	-10,207185	1,250909	57,408802	-2,796642
14:38:25,98	0,354020	3,594948	0,380040	-0,056023	-2,533015	0,061013	0,055071	0,035454	-10,207218	-1,496290	61,885798	-2,824766	-0,805519	-3,061535	-11,418297	35,508627	-20,076201	9,670665	0,055071	0,035454	-10,207218	1,286886	57,562750	-2,824766	0,055071	0,035454	-10,207218	1,286886	57,562750	-2,824766
14:38:26,03	0,354020	3,594948	0,380040	-0,056023	-2,533015	0,061013	0,060725	0,034286	-10,204079	-1,485505	62,180303	-2,799874	-0,802545	-3,061584	-11,418685	35,513837	-20,053758	9,662384	0,060725	0,034286	-10,204079	1,205934	57,413370	-2,799874	0,060725	0,034286	-10,204079	1,205934	57,413370	-2,799874
14:38:26,08	0,354020	3,594948	0,380040	-0,056023	-2,533015	0,061013	0,059280	0,031686	-10,204467	-1,328266	62,098428	-2,808156	-0,808463	-3,062511	-11,416761	35,492923	-20,049941	9,655544	0,059280	0,031686	-10,204467	1,159076	57,444965	-2,808156	0,059280	0,031686	-10,204467	1,159076	57,444965	-2,808156
14:38:26,13	0,354020	3,594948	0,380040	-0,056023	-2,533015	0,061013	0,063042	0,036347	-10,202543	-1,577809	62,274032	-2,814995	-0,803751	-3,059628	-11,417547	35,500202	-20,048573	9,647543	0,063042	0,036347	-10,202543	1,275452	57,325252	-2,814995	0,063042	0,036347	-10,202543	1,275452	57,325252	-2,814995
14:38:26,18	0,354020	3,594948	0,380040	-0,056023	-2,533015	0,061013	0,058189	0,033708	-10,203329	-1,435742	62,027323	-2,822996	-0,806694	-3,061022	-11,418697	35,487887	-20,006081	9,673241	0,058189	0,033708	-10,203329	1,210335	57,459462	-2,822996	0,058189	0,033708	-10,203329	1,210335	57,459462	-2,822996
14:38:26,23	0,354020	3,594948	0,380040	-0,056023	-2,533015	0,061013	0,060868	0,035560	-10,204479	-1,501424	62,134689	-2,797298	-0,806149	-3,064305	-11,418326	35,467570	-20,044244	9,642538	0,060868	0,035560	-10,204479	1,290064	57,356573	-2,797298	0,060868	0,035560	-10,204479	1,290064	57,356573	-2,797298
14:38:26,28	0,354020	3,594948	0,380040	-0,056023	-2,533015	0,061013	0,063439	0,033447	-10,204108	-1,434712	62,269880	-2,828001	-0,803838	-3,060827	-11,417912	35,460501	-20,041932	9,696645	0,063439	0,033447	-10,204108	1,190839	57,289921	-2,828001	0,063439	0,033447	-10,204108	1,190839	57,289921	-2,828001
14:38:26,33	0,354020	3,594948	0,380040	-0,056023	-2,533015	0,061013	0,059271	0,033184	-10,203694	-1,422612	62,045882	-2,773895	-0,805027	-3,060945	-11,416750	35,454429	-20,046338	9,695636	0,059271	0,033184	-10,203694	1,182360	57,393087	-2,773895	0,059271	0,033184	-10,203694	1,182360	57,393087	-2,773895
14:38:26,38	0,354020	3,594948	0,380040	-0,056023	-2,533015	0,061013	0,059968	0,034155	-10,202532	-1,479929	62,079055	-2,774903	-0,808466	-3,059086	-11,418717	35,502766	-20,046953	9,652392	0,059968	0,034155	-10,202532	1,201224	57,371570	-2,774903	0,059968	0,034155	-10,202532	1,201224	57,371570	-2,774903
14:38:26,43	0,354020	3,594948	0,380040	-0,056023	-2,533015	0,061013	0,060077	0,038063	-10,204499	-1,659504	62,126901	-2,818147	-0,806107	-3,058839	-11,419444	35,509165	-20,034757	9,711745	0,060077	0,038063	-10,204499	1,328420	57,410845	-2,818147	0,060077	0,038063	-10,204499	1,328420	57,410845	-2,818147
14:38:26,48	0,354020	3,594948	0,380040	-0,056023	-2,533015	0,061013	0,058684	0,036143	-10,205226	-1,545911	62,053886	-2,758794	-0,803774	-3,058842	-11,416764	35,486659	-20,032342	9,667219	0,058684	0,036143	-10,205226	1,291306	57,447215	-2,758794	0,058684	0,036143	-10,205226	1,291306	57,447215	-2,758794
14:38:26,53	0,354020	3,594948	0,380040	-0,056023	-2,533015	0,061013	0,057520	0,034121	-10,202546	-1,449935	61,972684	-2,803320	-0,803838	-3,057725	-11,417545	35,474894	-20,068081	9,676516	0,057520	0,034121	-10,202546	1,228565	57,457351	-2,803320	0,057520	0,034121	-10,202546	1,228565	57,457351	-2,803320
14:38:26,58	0,354020	3,594948	0,380040	-0,056023	-2,533015	0,061013	0,056584	0,034735	-10,203327	-1,518709	61,931704	-2,794023	-0,809056	-3,060511	-11,418699	35,490344	-20,014996	9,677444	0,056584	0,034735	-10,203327	1,208010	57,489829	-2,794023	0,056584	0,034735	-10,203327	1,208010	57,489829	-2,794023
14:38:26,63	0,354020	3,594948	0,380040	-0,056023	-2,533015	0,061013	0,061607	0,037861	-10,204480	-1,627550	62,179694	-2,793095	-0,804349	-3,059449	-11,415212	35,495513	-20,055592	9,655560	0,061607	0,037861	-10,204480	1,344539	57,343579	-2,793095	0,061607	0,037861	-10,204480	1,344539	57,343579	-2,793095
14:38:26,68	0,354020	3,594948	0,380040	-0,056023	-2,533015	0,061013	0,058333	0,034316	-10,200994	-1,475757	62,034238	-2,814979	-0,807896	-3,061426	-11,417145	35,486419	-20,046140	9,670761	0,058333	0,034316	-10,200994	1,218011	57,455106	-2,814979	0,058333	0,034316	-10,200994	1,218011	57,455106	-2,814979
14:38:26,73	0,354020	3,594948	0,380040	-0,056023	-2,533015	0,061013	0,061819	0,036399	-10,202927	-1,580477	62,202910	-2,799778	-0,804363	-3,060727	-11,413656	35,478334	-20,042491	9,659862	0,061819	0,036399	-10,202927	1,276871	57,350125	-2,799778	0,061819	0,036399	-10,202927	1,276871	57,350125	-2,799778
14:38:26,78	0,354020	3,594948	0,380040	-0,056023	-2,533015	0,061013	0,059447	0,033689	-10,199438	-1,440414	62,070747	-2,810677	-0,806732	-3,062776	-11,415585	35,474630	-20,048051	9,674718	0,059447	0,033689	-10,199438	1,204160	57,404153	-2,810677	0,059447	0,033689	-10,199438	1,204160	57,404153	-2,810677
14:38:26,83	0,354020	3,594948	0,380040	-0,056023	-2,533015	0,061013	0,062406	0,034716	-10,201367	-1,500486	62,224165	-2,795821	-0,805618	-3,062755	-11,416360	35,451985	-20,059808	9,689776	0,062406	0,034716	-10,201367	1,224710	57,325322	-2,795821	0,062406	0,034716	-10,201367	1,224710	57,325322	-2,795821
14:38:26,88	0,354020	3,594948	0,380040	-0,056023	-2,533015	0,061013	0,061831	0,033762	-10,202142	-1,472377	62,180549	-2,780763	-0,804334	-3,062798	-11,412503	35,480385	-20,042393	9,629769	0,061831	0,033762	-10,202142	1,177921	57,326820	-2,780763	0,061831	0,033762	-10,202142	1,177921	57,326820	-2,780763
14:38:26,93	0,354020	3,594948	0,380040	-0,056023	-2,533015	0,061013	0,061226	0,032628	-10,198285	-1,384165	62,164982	-2,840770	-0,807341	-3,063571	-11,416379	35,453869	-20,022696	9,661468	0,061226	0,032628	-10,198285	1,177171	57,358737	-2,840770	0,061226	0,032628	-10,198285	1,177171	57,358737	-2,840770
14:38:26,98	0,354020	3,594948	0,380040	-0,056023	-2,533015	0,061013	0,063399	0,034846	-10,202161	-1,495702	62,245156	-2,809071	-0,805530	-3,058625	-11,415581	35,493380	-20,034092	9,690329	0,063399	0,034846	-10,202161	1,239749	57,268345	-2,809071	0,063399	0,034846	-10,202161	1,239749	57,268345	-2,809071
14:38:27,03	0,354020	3,594948	0,380040	-0,056023	-2,533015	0,061013	0,058211	0,035751	-10,201363	-1,532834	62,015288	-2,780210	-0,805545	-3,059937	-11,415188	35,481715	-20,030752	9,694965	0,058211	0,035751	-10,201363	1,273597	57,445746	-2,780210	0,058211	0,035751	-10,201363	1,273597	57,445746	-2,780210
14:38:27,08	0,354020	3,594948	0,380040	-0,056023	-2,533015	0,061013	0,059354	0,035108	-10,200970	-1,502334	62,062954	-2,775574	-0,803297	-3,061985	-11,416362	35,438391	-20,060675	9,695250	0,059354	0,035108	-10,200970	1,253616	57,403684	-2,775574	0,059354	0,035108	-10,200970	1,253616	57,403684	-2,775574
14:38:27,13	0,354020	3,594948	0,380040	-0,056023	-2,533015	0,061013	0,060003	0,032137	-10,202144	-1,395437	62,074177	-2,775289	-0,805005	-3,062300	-11,414045	35,448397	-20,033256	9,670049	0,060003	0,032137	-10,202144	1,127318	57,363910	-2,775289	0,060003	0,032137	-10,202144	1,127318	57,363910	-2,775289
14:38:27,18	0,354020	3,594948	0,380040	-0,056023	-2,533015	0,061013	0,061130	0,033458	-10,199827	-1,435383	62,127711	-2,800491	-0,805581	-3,062519	-11,417545	35,458584	-20,030713	9,662332	0,061130	0,033458	-10,199827	1,191075	57,329014	-2,800491	0,061130	0,033458	-10,199827	1,191075	57,329014	-2,800491
14:38:27,23	0,354020	3,594948	0,380040	-0,056023	-2,533015	0,061013	0,061608	0,033848	-10,203327	-1,448356	62,160115	-2,808207	-0,800864	-3,063203	-11,415983	35,461165	-20,048533	9,656653	0,061608	0,033848	-10,203327	1,208699	57,323898	-2,808207	0,061608	0,033848	-10,203327	1,208699	57,323898	-2,808207
14:38:27,28	0,354020	3,594948	0,380040	-0,056023	-2,533015	0,061013	0,059842	0,029421	-10,201765	-1,232314	62,079420	-2,813886	-0,805622	-3,062254	-11,414040	35,448822	-20,069521	9,678469	0,059842	0,029421	-10,201765	1,077251	57,381848	-2,813886	0,059842	0,029421	-10,201765	1,077251	57,381848	-2,813886
14:38:27,33	0,354020	3,594948	0,380040	-0,056023	-2,533015	0,061013	0,061399	0,034016	-10,199822	-1,495607	62,160196	-2,792070	-0,803912	-3,060613	-11,417519	35,421578	-20,019165	9,726625	0,061399	0,034016	-10,199822	1,174675	57,340387	-2,792070	0,061399	0,034016	-10,199822	1,174675	57,340387	-2,792070
14:38:27,38	0,354020	3,594948	0,380040	-0,056023	-2,533015	0,061013	0,059123	0,033355	-10,203301	-1,431226	61,993082	-2,743914	-0,804934	-3,061841	-11,414060	35,484752	-20,052821	9,630377	0,059123	0,033355	-10,203301	1,187134	57,351925	-2,743914	0,059123	0,033355	-10,203301	1,187134	57,351925	-2,743914
14:38:27,43	0,354020	3,594948	0,380040	-0,056023	-2,533015	0,061013	0,060697	0,033626	-10,199842	-1,442902	62,146460	-2,840163	-0,806142	-3,063040	-11,413628	35,467693	-20,034375	9,693480	0,060697	0,033626	-10,199842	1,196768	57,381756	-2,840163	0,060697	0,033626	-10,199842	1,196768	57,381756	-2,840163
14:38:27,48	0,354020	3,594948	0,380040	-0,056023	-2,533015	0,061013	0,062340	0,034074	-10,199410	-1,458712	62,207893	-2,777059	-0,802068	-3,058638	-11,414448	35,459431	-20,049944	9,661006	0,062340	0,034074	-10,199410	1,216064	57,314224	-2,777059	0,062340	0,034074	-10,199410	1,216064	57,314224	-2,777059
14:38:27,53	0,354020	3,594948	0,380040	-0,056023	-2,533015	0,061013	0,056490	0,032746	-10,200230	-1,407295	61,904342	-2,809533	-0,803738	-3,059782	-11,413226	35,505235	-20,051602	9,702887	0,056490	0,032746	-10,200230	1,163271	57,469868	-2,809533	0,056490	0,032746	-10,200230	1,163271	57,469868	-2,809533
14:38:27,58	0,354020	3,594948	0,380040	-0,056023	-2,533015	0,061013	0,056757	0,030042	-10,203693	-1,284449	61,946148	-2,785362	-0,803763	-3,060345	-11,416774	35,491342	-20,051760	9,642109	0,056757	0,030042	-10,203693	1,073850	57,490689	-2,785362	0,056757	0,030042	-10,203693	1,073850	57,490689	-2,785362
14:38:27,63	0,354020	3,594948	0,380040	-0,056023	-2,533015	0,061013	0,058816	0,033361	-10,202556	-1,424871	62,053847	-2,828430	-0,803223	-3,060402	-11,403155	35,446250	-20,047450	9,687804	0,058816	0,033361	-10,202556	1,193941	57,436768	-2,828430	0,058816	0,033361	-10,202556	1,193941	57,436768	-2,828430
14:38:27,68	0,354020	3,594948	0,380040	-0,056023	-2,533015	0,061013	0,058596	0,032864	-10,188937	-1,417864	62,001171	-2,782735	-0,833201	-3,108704	-10,621736	28,536509	-15,898066	9,738220	0,058596	0,032864	-10,188937	1,161969	57,401407	-2,782735	0,058596	0,032864	-10,188937	1,161969	57,401407	-2,782735
14:38:27,73	0,354047	3,595010	0,370142	-0,056024	-2,533006	0,060998	0,115416	0,034675	-9,407518	-1,373414	56,897111	-2,732319	-0,830752	-3,107225	-10,576676	28,506114	-15,930217	9,720417	0,115416	0,034675	-9,407518	1,348548	47,836977	-2,732319	0,115416	0,034675	-9,407518	1,348548	47,836977	-2,732319
14:38:27,78	0,354047	3,595010	0,370142	-0,056024	-2,533006	0,060998	0,112910	0,033294	-9,362458	-1,344638	56,756565	-2,750122	-0,829496	-3,106459	-10,575094	28,537823	-15,912782	9,739398	0,112910	0,033294	-9,362458	1,268909	47,893132	-2,750122	0,112910	0,033294	-9,362458	1,268909	47,893132	-2,750122
14:38:27,83	0,354047	3,595010	0,370142	-0,056024	-2,533006	0,060998	0,111618	0,032588	-9,360876	-1,277019	56,708149	-2,731141	-0,828859	-3,108966	-10,577420	28,566196	-15,944585	9,715015	0,111618	0,032588	-9,360876	1,281178	47,946100	-2,731141	0,111618	0,032588	-9,360876	1,281178	47,946100	-2,731141
14:38:27,88	0,354047	3,595010	0,370142	-0,056024	-2,533006	0,060998	0,113472	0,030783	-9,363202	-1,196503	56,844982	-2,755524	-0,828208	-3,106667	-10,577792	28,604991	-15,950611	9,724794	0,113472	0,030783	-9,363202	1,219982	47,937467	-2,755524	0,113472	0,030783	-9,363202	1,219982	47,937467	-2,755524
14:38:27,93	0,354047	3,595010	0,370142	-0,056024	-2,533006	0,060998	0,111155	0,031370	-9,363574	-1,212821	56,761123	-2,745745	-0,826537	-3,104385	-10,578594	28,575768	-15,974896	9,720587	0,111155	0,031370	-9,363574	1,249703	48,035470	-2,745745	0,111155	0,031370	-9,363574	1,249703	48,035470	-2,745745
14:38:27,98	0,354047	3,595010	0,370142	-0,056024	-2,533006	0,060998	0,108343	0,031063	-9,364376	-1,232517	56,601757	-2,749952	-0,829307	-3,103937	-10,578596	28,640134	-15,932607	9,686953	0,108343	0,031063	-9,364376	1,205933	48,096811	-2,749952	0,108343	0,031063	-9,364376	1,205933	48,096811	-2,749952
14:38:28,03	0,354047	3,595010	0,370142	-0,056024	-2,533006	0,060998	0,109340	0,033686	-9,364378	-1,300091	56,688182	-2,783586	-0,825814	-3,107656	-10,577787	28,634773	-16,000086	9,703786	0,109340	0,033686	-9,364378	1,344241	48,104997	-2,783586	0,109340	0,033686	-9,364378	1,344241	48,104997	-2,783586
14:38:28,08	0,354047	3,595010	0,370142	-0,056024	-2,533006	0,060998	0,110814	0,028802	-9,363569	-1,107257	56,793944	-2,766753	-0,824571	-3,100523	-10,579336	28,672475	-15,950659	9,726579	0,110814	0,028802	-9,363569	1,153703	48,095024	-2,766753	0,110814	0,028802	-9,363569	1,153703	48,095024	-2,766753
14:38:28,13	0,354047	3,595010	0,370142	-0,056024	-2,533006	0,060998	0,104015	0,031292	-9,365118	-1,175059	56,448343	-2,743960	-0,824592	-3,101961	-10,578167	28,660356	-15,960265	9,730312	0,104015	0,031292	-9,365118	1,281333	48,283131	-2,743960	0,104015	0,031292	-9,365118	1,281333	48,283131	-2,743960
14:38:28,18	0,354047	3,595010	0,370142	-0,056024	-2,533006	0,060998	0,105271	0,030591	-9,363949	-1,153006	56,507954	-2,740227	-0,831076	-3,104961	-10,580112	28,646672	-15,937569	9,730798	0,105271	0,030591	-9,363949	1,248389	48,244157	-2,740227	0,105271	0,030591	-9,363949	1,248389	48,244157	-2,740227
14:38:28,23	0,354047	3,595010	0,370142	-0,056024	-2,533006	0,060998	0,111112	0,034706	-9,365894	-1,354148	56,788448	-2,739741	-0,823510	-3,107452	-10,582451	28,624084	-16,010781	9,706820	0,111112	0,034706	-9,365894	1,370237	48,066193	-2,739741	0,111112	0,034706	-9,365894	1,370237	48,066193	-2,739741
14:38:28,28	0,354047	3,595010	0,370142	-0,056024	-2,533006	0,060998	0,109486	0,026908	-9,368233	-1,023384	56,720958	-2,763719	-0,826402	-3,104676	-10,578560	28,648322	-16,004101	9,718865	0,109486	0,026908	-9,368233	1,088910	48,126317	-2,763719	0,109486	0,026908	-9,368233	1,088910	48,126317	-2,763719
14:38:28,33	0,354047	3,595010	0,370142	-0,056024	-2,533006	0,060998	0,108527	0,030801	-9,364342	-1,207885	56,688742	-2,751674	-0,825726	-3,101958	-10,576969	28,706212	-16,032779	9,745974	0,108527	0,030801	-9,364342	1,209963	48,169381	-2,751674	0,108527	0,030801	-9,364342	1,209963	48,169381	-2,751674
14:38:28,38	0,354047	3,595010	0,370142	-0,056024	-2,533006	0,060998	0,105836	0,031574	-9,362751	-1,244008	56,613284	-2,724565	-0,828098	-3,104059	-10,577785	28,662269	-15,950798	9,714910	0,105836	0,031574	-9,362751	1,234576	48,305165	-2,724565	0,105836	0,031574	-9,362751	1,234576	48,305165	-2,724565
14:38:28,43	0,354047	3,595010	0,370142	-0,056024	-2,533006	0,060998	0,108841	0,032578	-9,363567	-1,247175	56,690526	-2,755629	-0,829815	-3,101913	-10,577785	28,694889	-15,962476	9,709378	0,108841	0,032578	-9,363567	1,310200	48,146472	-2,755629	0,108841	0,032578	-9,363567	1,310200	48,146472	-2,755629
14:38:28,48	0,354047	3,595010	0,370142	-0,056024	-2,533006	0,060998	0,107841	0,035138	-9,363567	-1,374109	56,672594	-2,761161	-0,829174	-3,102946	-10,575818	28,712868	-15,958506	9,722617	0,107841	0,035138	-9,363567	1,384242	48,207071	-2,761161	0,107841	0,035138	-9,363567	1,384242	48,207071	-2,761161
14:38:28,53	0,354047	3,595010	0,370142	-0,056024	-2,533006	0,060998	0,108415	0,034067	-9,361600	-1,305962	56,716020	-2,747923	-0,825692	-3,104041	-10,573487	28,702609	-16,022887	9,714835	0,108415	0,034067	-9,361600	1,368274	48,205449	-2,747923	0,108415	0,034067	-9,361600	1,368274	48,205449	-2,747923
14:38:28,58	0,354047	3,595010	0,370142	-0,056024	-2,533006	0,060998	0,107622	0,030504	-9,359269	-1,181567	56,698115	-2,755704	-0,826903	-3,102994	-10,578945	28,689983	-15,995112	9,709432	0,107622	0,030504	-9,359269	1,212967	48,249757	-2,755704	0,107622	0,030504	-9,359269	1,212967	48,249757	-2,755704
14:38:28,64	0,354047	3,595010	0,370142	-0,056024	-2,533006	0,060998	0,107321	0,032076	-9,364727	-1,245590	56,657646	-2,761108	-0,825682	-3,099520	-10,576223	28,705733	-15,968077	9,718896	0,107321	0,032076	-9,364727	1,272377	48,232909	-2,761108	0,107321	0,032076	-9,364727	1,272377	48,232909	-2,761108
14:38:28,69	0,354047	3,595010	0,370142	-0,056024	-2,533006	0,060998	0,103702	0,032755	-9,362005	-1,249627	56,469567	-2,751643	-0,832156	-3,103420	-10,575448	28,693881	-15,961485	9,712215	0,103702	0,032755	-9,362005	1,321667	48,328943	-2,751643	0,103702	0,032755	-9,362005	1,321667	48,328943	-2,751643
14:38:28,74	0,354047	3,595010	0,370142	-0,056024	-2,533006	0,060998	0,110316	0,036412	-9,361230	-1,439972	56,799934	-2,758324	-0,827962	-3,099138	-10,573513	28,736171	-15,973731	9,692190	0,110316	0,036412	-9,361230	1,418342	48,140112	-2,758324	0,110316	0,036412	-9,361230	1,418342	48,140112	-2,758324
14:38:28,79	0,354047	3,595010	0,370142	-0,056024	-2,533006	0,060998	0,104512	0,034920	-9,359295	-1,351881	56,540838	-2,778349	-0,824572	-3,104424	-10,578147	28,683497	-16,018516	9,727834	0,104512	0,034920	-9,359295	1,389359	48,336682	-2,778349	0,104512	0,034920	-9,359295	1,389359	48,336682	-2,778349
14:38:28,84	0,354047	3,595010	0,370142	-0,056024	-2,533006	0,060998	0,107394	0,029342	-9,363929	-1,126937	56,667497	-2,742705	-0,826286	-3,103325	-10,575089	28,682996	-15,974991	9,669098	0,107394	0,029342	-9,363929	1,176415	48,237074	-2,742705	0,107394	0,029342	-9,363929	1,176415	48,237074	-2,742705
14:38:28,89	0,354047	3,595010	0,370142	-0,056024	-2,533006	0,060998	0,107300	0,031376	-9,360871	-1,195236	56,640392	-2,801441	-0,829806	-3,101605	-10,576998	28,713585	-16,004636	9,712249	0,107300	0,031376	-9,360871	1,267746	48,217380	-2,801441	0,107300	0,031376	-9,360871	1,267746	48,217380	-2,801441
14:38:28,94	0,354047	3,595010	0,370142	-0,056024	-2,533006	0,060998	0,107570	0,035284	-9,362780	-1,408864	56,695781	-2,758290	-0,829857	-3,103271	-10,577374	28,677308	-15,968812	9,742813	0,107570	0,035284	-9,362780	1,360947	48,251521	-2,758290	0,107570	0,035284	-9,362780	1,360947	48,251521	-2,758290
14:38:28,99	0,354047	3,595010	0,370142	-0,056024	-2,533006	0,060998	0,109038	0,034495	-9,363156	-1,354961	56,722774	-2,727726	-0,827499	-3,101064	-10,577790	28,675922	-15,953614	9,715231	0,109038	0,034495	-9,363156	1,352930	48,163297	-2,727726	0,109038	0,034495	-9,363156	1,352930	48,163297	-2,727726
14:38:29,04	0,354047	3,595010	0,370142	-0,056024	-2,533006	0,060998	0,105948	0,033557	-9,363572	-1,293673	56,553313	-2,755308	-0,826294	-3,102735	-10,573500	28,685656	-15,981392	9,716436	0,105948	0,033557	-9,363572	1,340520	48,236373	-2,755308	0,105948	0,033557	-9,363572	1,340520	48,236373	-2,755308
14:38:29,09	0,354047	3,595010	0,370142	-0,056024	-2,533006	0,060998	0,106792	0,031678	-9,359282	-1,215178	56,619516	-2,754103	-0,827387	-3,102444	-10,575043	28,715037	-15,940501	9,718237	0,106792	0,031678	-9,359282	1,271549	48,236328	-2,754103	0,106792	0,031678	-9,359282	1,271549	48,236328	-2,754103
14:38:29,14	0,354047	3,595010	0,370142	-0,056024	-2,533006	0,060998	0,107087	0,032770	-9,360825	-1,221861	56,639831	-2,752302	-0,825653	-3,104331	-10,575804	28,712227	-15,984000	9,727046	0,107087	0,032770	-9,360825	1,350591	48,233522	-2,752302	0,107087	0,032770	-9,360825	1,350591	48,233522	-2,752302
14:38:29,19	0,354047	3,595010	0,370142	-0,056024	-2,533006	0,060998	0,107854	0,030325	-9,361586	-1,133800	56,699043	-2,743493	-0,823954	-3,102065	-10,576975	28,699890	-16,011521	9,737324	0,107854	0,030325	-9,361586	1,246724	48,232506	-2,743493	0,107854	0,030325	-9,361586	1,246724	48,232506	-2,743493
14:38:29,24	0,354047	3,595010	0,370142	-0,056024	-2,533006	0,060998	0,105042	0,029986	-9,362757	-1,146161	56,555893	-2,733215	-0,828076	-3,105854	-10,577763	28,688442	-16,009080	9,717344	0,105042	0,029986	-9,362757	1,207731	48,310102	-2,733215	0,105042	0,029986	-9,362757	1,207731	48,310102	-2,733215
14:38:29,29	0,354047	3,595010	0,370142	-0,056024	-2,533006	0,060998	0,110385	0,031662	-9,363545	-1,236927	56,822582	-2,753195	-0,829272	-3,102894	-10,578543	28,678974	-15,971514	9,738732	0,110385	0,031662	-9,363545	1,248537	48,157383	-2,753195	0,110385	0,031662	-9,363545	1,248537	48,157383	-2,753195
14:38:29,34	0,354047	3,595010	0,370142	-0,056024	-2,533006	0,060998	0,108419	0,034178	-9,364325	-1,339939	56,693383	-2,731807	-0,826385	-3,104114	-10,566139	28,617251	-15,958381	9,718022	0,108419	0,034178	-9,364325	1,342999	48,182493	-2,731807	0,108419	0,034178	-9,364325	1,342999	48,182493	-2,731807
14:38:29,39	0,354047	3,595010	0,370142	-0,056024	-2,533006	0,060998	0,108033	0,031067	-9,351921	-1,197696	56,613271	-2,752517	-0,824130	-3,107680	-9,740771	23,832288	-13,293157	9,723285	0,108033	0,031067	-9,351921	1,241091	48,132711	-2,752517	0,108033	0,031067	-9,351921	1,241091	48,132711	-2,752517
14:38:29,44	0,354071	3,595069	0,360034	-0,056025	-2,532998	0,060983	0,109993	0,027331	-8,526553	-1,087726	51,238716	-2,747255	-0,822716	-3,106326	-9,691528	23,551387	-13,218605	9,737802	0,109993	0,027331	-8,526553	1,057741	42,604243	-2,747255	0,109993	0,027331	-8,526553	1,057741	42,604243	-2,747255
14:38:29,49	0,354071	3,595069	0,360034	-0,056025	-2,532998	0,060983	0,108113	0,026784	-8,477310	-1,135165	50,860421	-2,732737	-0,822005	-3,107952	-9,691101	23,600564	-13,208177	9,746943	0,108113	0,026784	-8,477310	0,967358	42,373517	-2,732737	0,108113	0,026784	-8,477310	0,967358	42,373517	-2,732737
14:38:29,54	0,354071	3,595069	0,360034	-0,056025	-2,532998	0,060983	0,109167	0,025355	-8,476883	-1,027249	50,952562	-2,723596	-0,821438	-3,106512	-9,689149	23,601642	-13,233521	9,764625	0,109167	0,025355	-8,476883	0,963114	42,382980	-2,723596	0,109167	0,025355	-8,476883	0,963114	42,382980	-2,723596
14:38:29,59	0,354071	3,595069	0,360034	-0,056025	-2,532998	0,060983	0,107635	0,025584	-8,474931	-1,060555	50,886535	-2,705914	-0,820209	-3,105274	-9,691106	23,635727	-13,255212	9,731250	0,107635	0,025584	-8,474931	0,947768	42,437168	-2,705914	0,107635	0,025584	-8,474931	0,947768	42,437168	-2,705914
14:38:29,64	0,354071	3,595069	0,360034	-0,056025	-2,532998	0,060983	0,105949	0,025139	-8,476888	-1,039172	50,839195	-2,739289	-0,818781	-3,105482	-9,691471	23,663986	-13,259747	9,741750	0,105949	0,025139	-8,476888	0,934240	42,522228	-2,739289	0,105949	0,025139	-8,476888	0,934240	42,522228	-2,739289
14:38:29,69	0,354071	3,595069	0,360034	-0,056025	-2,532998	0,060983	0,105415	0,023798	-8,477253	-0,959212	50,838193	-2,728789	-0,821869	-3,107144	-9,691447	23,689614	-13,269878	9,754095	0,105415	0,023798	-8,477253	0,908892	42,563106	-2,728789	0,105415	0,023798	-8,477253	0,908892	42,563106	-2,728789
14:38:29,74	0,354071	3,595069	0,360034	-0,056025	-2,532998	0,060983	0,108398	0,025641	-8,477229	-1,051045	51,020586	-2,716444	-0,821918	-3,103900	-9,693373	23,692999	-13,295995	9,793630	0,108398	0,025641	-8,477229	0,961791	42,511308	-2,716444	0,108398	0,025641	-8,477229	0,961791	42,511308	-2,716444
14:38:29,79	0,354071	3,595069	0,360034	-0,056025	-2,532998	0,060983	0,105614	0,027306	-8,479155	-1,158522	50,891765	-2,676909	-0,816007	-3,103117	-9,691088	23,691007	-13,293317	9,725652	0,105614	0,027306	-8,479155	0,984974	42,601096	-2,676909	0,105614	0,027306	-8,479155	0,984974	42,601096	-2,676909
14:38:29,84	0,354071	3,595069	0,360034	-0,056025	-2,532998	0,060983	0,101980	0,022578	-8,476870	-0,911337	50,699753	-2,744887	-0,821308	-3,104524	-9,694556	23,713127	-13,337625	9,754061	0,101980	0,022578	-8,476870	0,861002	42,694322	-2,744887	0,101980	0,022578	-8,476870	0,861002	42,694322	-2,744887
14:38:29,89	0,354071	3,595069	0,360034	-0,056025	-2,532998	0,060983	0,105849	0,026466	-8,480338	-1,140834	50,942241	-2,716478	-0,822483	-3,104440	-9,694575	23,678922	-13,235040	9,752675	0,105849	0,026466	-8,480338	0,936727	42,633110	-2,716478	0,105849	0,026466	-8,480338	0,936727	42,633110	-2,716478
14:38:29,94	0,354071	3,595069	0,360034	-0,056025	-2,532998	0,060983	0,106364	0,027524	-8,480357	-1,124147	50,888101	-2,717864	-0,822439	-3,108359	-9,693000	23,706919	-13,299673	9,739094	0,106364	0,027524	-8,480357	1,036521	42,538550	-2,717864	0,106364	0,027524	-8,480357	1,036521	42,538550	-2,717864
14:38:29,99	0,354071	3,595069	0,360034	-0,056025	-2,532998	0,060983	0,109735	0,025528	-8,478782	-1,062288	51,119995	-2,731445	-0,820100	-3,103463	-9,693777	23,711971	-13,287803	9,760407	0,109735	0,025528	-8,478782	0,941629	42,505761	-2,731445	0,109735	0,025528	-8,478782	0,941629	42,505761	-2,731445
14:38:30,04	0,354071	3,595069	0,360034	-0,056025	-2,532998	0,060983	0,104326	0,025949	-8,479559	-1,071410	50,837128	-2,710133	-0,822492	-3,103108	-9,691466	23,696946	-13,306394	9,748508	0,104326	0,025949	-8,479559	0,965611	42,647560	-2,710133	0,104326	0,025949	-8,479559	0,965611	42,647560	-2,710133
14:38:30,09	0,354071	3,595069	0,360034	-0,056025	-2,532998	0,060983	0,105214	0,028198	-8,477248	-1,211970	50,879616	-2,722031	-0,819533	-3,102451	-9,693784	23,705241	-13,290498	9,760641	0,105214	0,028198	-8,477248	1,001595	42,620297	-2,722031	0,105214	0,028198	-8,477248	1,001595	42,620297	-2,722031
14:38:30,14	0,354071	3,595069	0,360034	-0,056025	-2,532998	0,060983	0,103166	0,025964	-8,479566	-1,077886	50,772351	-2,709898	-0,821383	-3,103123	-9,692900	23,729194	-13,284299	9,757214	0,103166	0,025964	-8,479566	0,960307	42,673807	-2,709898	0,103166	0,025964	-8,479566	0,960307	42,673807	-2,709898
14:38:30,19	0,354071	3,595069	0,360034	-0,056025	-2,532998	0,060983	0,104674	0,027231	-8,478682	-1,126387	50,868377	-2,713325	-0,825393	-3,105521	-9,694130	23,725490	-13,315757	9,797128	0,104674	0,027231	-8,478682	1,011208	42,651507	-2,713325	0,104674	0,027231	-8,478682	1,011208	42,651507	-2,713325
14:38:30,24	0,354071	3,595069	0,360034	-0,056025	-2,532998	0,060983	0,108754	0,029505	-8,479912	-1,273740	51,093105	-2,673411	-0,820066	-3,103212	-9,691080	23,730616	-13,323495	9,718712	0,108754	0,029505	-8,479912	1,042379	42,555884	-2,673411	0,108754	0,029505	-8,479912	1,042379	42,555884	-2,673411
14:38:30,29	0,354071	3,595069	0,360034	-0,056025	-2,532998	0,060983	0,104092	0,026046	-8,476862	-1,098001	50,858962	-2,751827	-0,821871	-3,104591	-9,693365	23,712541	-13,295973	9,788485	0,104092	0,026046	-8,476862	0,946572	42,687749	-2,751827	0,104092	0,026046	-8,476862	0,946572	42,687749	-2,751827
14:38:30,35	0,354071	3,595069	0,360034	-0,056025	-2,532998	0,060983	0,106188	0,026920	-8,479147	-1,128653	50,938555	-2,682054	-0,818850	-3,102154	-9,693756	23,751913	-13,293161	9,769912	0,106188	0,026920	-8,479147	0,984532	42,602783	-2,682054	0,106188	0,026920	-8,479147	0,984532	42,602783	-2,682054
14:38:30,40	0,354071	3,595069	0,360034	-0,056025	-2,532998	0,060983	0,102567	0,025522	-8,479538	-1,033835	50,782947	-2,700627	-0,820091	-3,105063	-9,692222	23,716285	-13,313637	9,748662	0,102567	0,025522	-8,479538	0,969605	42,731435	-2,700627	0,102567	0,025522	-8,479538	0,969605	42,731435	-2,700627
14:38:30,45	0,354071	3,595069	0,360034	-0,056025	-2,532998	0,060983	0,105708	0,025142	-8,478004	-1,049637	50,925645	-2,721877	-0,820622	-3,103326	-9,693778	23,746800	-13,304676	9,740058	0,105708	0,025142	-8,478004	0,923997	42,627590	-2,721877	0,105708	0,025142	-8,478004	0,923997	42,627590	-2,721877
14:38:30,50	0,354071	3,595069	0,360034	-0,056025	-2,532998	0,060983	0,104468	0,026471	-8,479560	-1,095714	50,883145	-2,730481	-0,821779	-3,102387	-9,696519	23,750868	-13,273611	9,718393	0,104468	0,026471	-8,479560	0,982226	42,682379	-2,730481	0,104468	0,026471	-8,479560	0,982226	42,682379	-2,730481
14:38:30,55	0,354071	3,595069	0,360034	-0,056025	-2,532998	0,060983	0,104233	0,027942	-8,482301	-1,143303	50,858920	-2,752146	-0,817717	-3,107783	-9,693772	23,726593	-13,337101	9,729374	0,104233	0,027942	-8,482301	1,050161	42,676595	-2,752146	0,104233	0,027942	-8,482301	1,050161	42,676595	-2,752146
14:38:30,60	0,354071	3,595069	0,360034	-0,056025	-2,532998	0,060983	0,106875	0,021726	-8,479554	-0,887159	51,007011	-2,741165	-0,819443	-3,102237	-9,695698	23,745611	-13,267851	9,776699	0,106875	0,021726	-8,479554	0,818300	42,617311	-2,741165	0,106875	0,021726	-8,479554	0,818300	42,617311	-2,741165
14:38:30,65	0,354071	3,595069	0,360034	-0,056025	-2,532998	0,060983	0,102935	0,025994	-8,481480	-1,039610	50,783978	-2,693840	-0,821189	-3,102049	-9,696887	23,757991	-13,279488	9,742733	0,102935	0,025994	-8,481480	1,000880	42,703566	-2,693840	0,102935	0,025994	-8,481480	1,000880	42,703566	-2,693840
14:38:30,70	0,354071	3,595069	0,360034	-0,056025	-2,532998	0,060983	0,103646	0,027600	-8,482669	-1,127038	50,837474	-2,727806	-0,821830	-3,101217	-9,696099	23,744873	-13,299523	9,770830	0,103646	0,027600	-8,482669	1,039565	42,701273	-2,727806	0,103646	0,027600	-8,482669	1,039565	42,701273	-2,727806
14:38:30,75	0,354071	3,595069	0,360034	-0,056025	-2,532998	0,060983	0,103246	0,028571	-8,481881	-1,201455	50,815320	-2,699709	-0,821878	-3,105387	-9,697644	23,725966	-13,331754	9,770305	0,103246	0,028571	-8,481881	1,041396	42,710535	-2,699709	0,103246	0,028571	-8,481881	1,041396	42,710535	-2,699709
14:38:30,80	0,354071	3,595069	0,360034	-0,056025	-2,532998	0,060983	0,106881	0,026527	-8,483426	-1,132520	51,004104	-2,700234	-0,819428	-3,103280	-9,695301	23,763844	-13,313205	9,769820	0,106881	0,026527	-8,483426	0,949857	42,613937	-2,700234	0,106881	0,026527	-8,483426	0,949857	42,613937	-2,700234
14:38:30,85	0,354071	3,595069	0,360034	-0,056025	-2,532998	0,060983	0,103832	0,025459	-8,481083	-1,041997	50,869075	-2,700719	-0,821317	-3,104966	-9,697656	23,710831	-13,324690	9,766008	0,103832	0,025459	-8,481083	0,956565	42,718270	-2,700719	0,103832	0,025459	-8,481083	0,956565	42,718270	-2,700719
14:38:30,90	0,354071	3,595069	0,360034	-0,056025	-2,532998	0,060983	0,106236	0,026252	-8,483438	-1,119679	50,953905	-2,704531	-0,820636	-3,103181	-9,693768	23,764869	-13,372793	9,742548	0,106236	0,026252	-8,483438	0,941123	42,614401	-2,704531	0,106236	0,026252	-8,483438	0,941123	42,614401	-2,704531
14:38:30,95	0,354071	3,595069	0,360034	-0,056025	-2,532998	0,060983	0,104350	0,026555	-8,479550	-1,150057	50,926719	-2,727991	-0,818359	-3,105038	-9,693847	23,777308	-13,329899	9,743961	0,104350	0,026555	-8,479550	0,934504	42,735211	-2,727991	0,104350	0,026555	-8,479550	0,934504	42,735211	-2,727991
14:38:31,00	0,354071	3,595069	0,360034	-0,056025	-2,532998	0,060983	0,104819	0,023654	-8,479629	-0,955839	50,940430	-2,726578	-0,818282	-3,104950	-9,693774	23,750975	-13,354089	9,728903	0,104819	0,023654	-8,479629	0,900995	42,712109	-2,726578	0,104819	0,023654	-8,479629	0,900995	42,712109	-2,726578
14:38:31,06	0,354071	3,595069	0,360034	-0,056025	-2,532998	0,060983	0,104705	0,023632	-8,479556	-0,988793	50,923778	-2,741636	-0,819491	-3,104609	-9,693378	23,723864	-13,306591	9,759375	0,104705	0,023632	-8,479556	0,866289	42,704427	-2,741636	0,104705	0,023632	-8,479556	0,866289	42,704427	-2,741636
14:38:31,11	0,354071	3,595069	0,360034	-0,056025	-2,532998	0,060983	0,105014	0,024849	-8,479160	-1,024510	50,892625	-2,711165	-0,820050	-3,105776	-9,695706	23,746996	-13,333169	9,744897	0,105014	0,024849	-8,479160	0,926123	42,649008	-2,711165	0,105014	0,024849	-8,479160	0,926123	42,649008	-2,711165
14:38:31,16	0,354071	3,595069	0,360034	-0,056025	-2,532998	0,060983	0,106304	0,024750	-8,481488	-1,030804	50,992996	-2,725642	-0,819140	-3,104717	-9,678169	23,706012	-13,268046	9,749160	0,106304	0,024750	-8,481488	0,912044	42,648161	-2,725642	0,106304	0,024750	-8,481488	0,912044	42,648161	-2,725642
14:38:31,21	0,354071	3,595069	0,360034	-0,056025	-2,532998	0,060983	0,104932	0,024491	-8,463951	-0,981428	50,853620	-2,721379	-0,822066	-3,120624	-8,879765	18,574962	-10,563900	9,799556	0,104932	0,024491	-8,463951	0,941085	42,616451	-2,721379	0,104932	0,024491	-8,463951	0,941085	42,616451	-2,721379
14:38:31,26	0,354013	3,594945	0,350051	-0,056022	-2,533000	0,061024	0,120171	0,019072	-7,665547	-0,923334	45,850338	-2,670983	-0,815895	-3,122137	-8,839816	18,354602	-10,578731	9,797260	0,120171	0,019072	-7,665547	0,573828	36,416937	-2,670983	0,120171	0,019072	-7,665547	0,573828	36,416937	-2,670983
14:38:31,31	0,354013	3,594945	0,350051	-0,056022	-2,533000	0,061024	0,118396	0,012971	-7,625598	-0,729097	45,574638	-2,673279	-0,820477	-3,118075	-8,843281	18,429584	-10,557902	9,828146	0,118396	0,012971	-7,625598	0,289124	36,280542	-2,673279	0,118396	0,012971	-7,625598	0,289124	36,280542	-2,673279
14:38:31,36	0,354013	3,594945	0,350051	-0,056022	-2,533000	0,061024	0,117169	0,018970	-7,629063	-0,985520	45,565369	-2,642393	-0,817028	-3,112904	-8,845247	18,424918	-10,609776	9,824247	0,117169	0,018970	-7,629063	0,503629	36,367572	-2,642393	0,117169	0,018970	-7,629063	0,503629	36,367572	-2,642393
14:38:31,41	0,354013	3,594945	0,350051	-0,056022	-2,533000	0,061024	0,110966	0,018569	-7,631029	-1,011910	45,264694	-2,646292	-0,815698	-3,117849	-8,842094	18,481983	-10,627706	9,815818	0,110966	0,018569	-7,631029	0,445738	36,553856	-2,646292	0,110966	0,018569	-7,631029	0,445738	36,553856	-2,646292
14:38:31,46	0,354013	3,594945	0,350051	-0,056022	-2,533000	0,061024	0,114584	0,014944	-7,627876	-0,810433	45,511206	-2,654721	-0,819834	-3,113965	-8,844457	18,476850	-10,590047	9,808686	0,114584	0,014944	-7,627876	0,362694	36,516368	-2,654721	0,114584	0,014944	-7,627876	0,362694	36,516368	-2,654721
14:38:31,51	0,354013	3,594945	0,350051	-0,056022	-2,533000	0,061024	0,113288	0,020468	-7,630239	-1,067640	45,420553	-2,661853	-0,816278	-3,115201	-8,844791	18,493635	-10,599279	9,857304	0,113288	0,020468	-7,630239	0,539129	36,527431	-2,661853	0,113288	0,020468	-7,630239	0,539129	36,527431	-2,661853
14:38:31,56	0,354013	3,594945	0,350051	-0,056022	-2,533000	0,061024	0,112580	0,016771	-7,630573	-0,874956	45,402882	-2,613235	-0,817533	-3,113435	-8,847574	18,473657	-10,636416	9,799917	0,112580	0,016771	-7,630573	0,441536	36,565348	-2,613235	0,112580	0,016771	-7,630573	0,441536	36,565348	-2,613235
14:38:31,61	0,354013	3,594945	0,350051	-0,056022	-2,533000	0,061024	0,111678	0,018741	-7,633356	-1,019560	45,357253	-2,670623	-0,817458	-3,115547	-8,845586	18,503738	-10,639455	9,827071	0,111678	0,018741	-7,633356	0,451597	36,590515	-2,670623	0,111678	0,018741	-7,633356	0,451597	36,590515	-2,670623
14:38:31,66	0,354013	3,594945	0,350051	-0,056022	-2,533000	0,061024	0,113470	0,017620	-7,631368	-0,948850	45,477993	-2,643468	-0,819811	-3,115588	-8,846378	18,503619	-10,635417	9,812735	0,113470	0,017620	-7,631368	0,434294	36,570604	-2,643468	0,113470	0,017620	-7,631368	0,434294	36,570604	-2,643468
14:38:31,71	0,354013	3,594945	0,350051	-0,056022	-2,533000	0,061024	0,114682	0,019637	-7,632160	-1,050293	45,538911	-2,657804	-0,818002	-3,114480	-8,848274	18,536733	-10,640154	9,857481	0,114682	0,019637	-7,632160	0,491181	36,536356	-2,657804	0,114682	0,019637	-7,632160	0,491181	36,536356	-2,657804
14:38:31,76	0,354013	3,594945	0,350051	-0,056022	-2,533000	0,061024	0,112818	0,018624	-7,634056	-0,985196	45,473022	-2,613059	-0,819169	-3,117219	-8,847505	18,530048	-10,637968	9,837163	0,112818	0,018624	-7,634056	0,476808	36,616801	-2,613059	0,112818	0,018624	-7,634056	0,476808	36,616801	-2,613059
14:38:31,81	0,354013	3,594945	0,350051	-0,056022	-2,533000	0,061024	0,115773	0,018265	-7,633287	-0,967983	45,619819	-2,633377	-0,817931	-3,114271	-8,847500	18,554562	-10,604500	9,843476	0,115773	0,018265	-7,633287	0,465847	36,531602	-2,633377	0,115773	0,018265	-7,633287	0,465847	36,531602	-2,633377
14:38:31,86	0,354013	3,594945	0,350051	-0,056022	-2,533000	0,061024	0,112602	0,018667	-7,633282	-0,947649	45,459400	-2,627063	-0,816248	-3,116107	-8,849085	18,523722	-10,644839	9,809568	0,112602	0,018667	-7,633282	0,517743	36,620142	-2,627063	0,112602	0,018667	-7,633282	0,517743	36,620142	-2,627063
14:38:31,91	0,354013	3,594945	0,350051	-0,056022	-2,533000	0,061024	0,113350	0,016292	-7,634867	-0,874464	45,491735	-2,660972	-0,817364	-3,117519	-8,851369	18,562527	-10,658957	9,843620	0,113350	0,016292	-7,634867	0,404431	36,593790	-2,660972	0,113350	0,016292	-7,634867	0,404431	36,593790	-2,660972
14:38:31,96	0,354013	3,594945	0,350051	-0,056022	-2,533000	0,061024	0,115131	0,016552	-7,637150	-0,880829	45,625024	-2,626919	-0,815661	-3,117841	-8,849445	18,527121	-10,660327	9,833326	0,115131	0,016552	-7,637150	0,418507	36,587254	-2,626919	0,115131	0,016552	-7,637150	0,418507	36,587254	-2,626919
14:38:32,01	0,354013	3,594945	0,350051	-0,056022	-2,533000	0,061024	0,114559	0,014916	-7,635227	-0,814649	45,565287	-2,637213	-0,815655	-3,114791	-8,845209	18,530120	-10,673418	9,796835	0,114559	0,014916	-7,635227	0,356265	36,572443	-2,637213	0,114559	0,014916	-7,635227	0,356265	36,572443	-2,637213
14:38:32,06	0,354013	3,594945	0,350051	-0,056022	-2,533000	0,061024	0,111914	0,016436	-7,630991	-0,903517	45,436892	-2,673704	-0,814476	-3,116050	-8,849043	18,546753	-10,691633	9,846883	0,111914	0,016436	-7,630991	0,386702	36,651676	-2,673704	0,111914	0,016436	-7,630991	0,386702	36,651676	-2,673704
14:38:32,11	0,354013	3,594945	0,350051	-0,056022	-2,533000	0,061024	0,112415	0,014786	-7,634825	-0,825182	45,486456	-2,623657	-0,815084	-3,114737	-8,851021	18,529857	-10,656723	9,820397	0,112415	0,014786	-7,634825	0,335523	36,661911	-2,623657	0,112415	0,014786	-7,634825	0,335523	36,661911	-2,623657
14:38:32,16	0,354013	3,594945	0,350051	-0,056022	-2,533000	0,061024	0,111582	0,015968	-7,636803	-0,864880	45,411068	-2,650142	-0,816882	-3,115600	-8,848688	18,526410	-10,707059	9,821807	0,111582	0,015968	-7,636803	0,388641	36,651891	-2,650142	0,111582	0,015968	-7,636803	0,388641	36,651891	-2,650142
14:38:32,21	0,354013	3,594945	0,350051	-0,056022	-2,533000	0,061024	0,113228	0,017094	-7,634470	-0,968749	45,518874	-2,648733	-0,819174	-3,116477	-8,849481	18,527764	-10,634880	9,799835	0,113228	0,017094	-7,634470	0,373164	36,630439	-2,648733	0,113228	0,017094	-7,634470	0,373164	36,630439	-2,648733
14:38:32,26	0,354013	3,594945	0,350051	-0,056022	-2,533000	0,061024	0,115133	0,018641	-7,635263	-0,985980	45,583007	-2,670704	-0,816177	-3,119018	-8,846697	18,555915	-10,664024	9,845511	0,115133	0,018641	-7,635263	0,477331	36,545046	-2,670704	0,115133	0,018641	-7,635263	0,477331	36,545046	-2,670704
14:38:32,31	0,354013	3,594945	0,350051	-0,056022	-2,533000	0,061024	0,115835	0,014774	-7,632479	-0,796068	45,658473	-2,625028	-0,814377	-3,114451	-8,850988	18,587816	-10,659390	9,829550	0,115835	0,014774	-7,632479	0,363697	36,565389	-2,625028	0,115835	0,014774	-7,632479	0,363697	36,565389	-2,625028
14:38:32,36	0,354013	3,594945	0,350051	-0,056022	-2,533000	0,061024	0,110980	0,015499	-7,636770	-0,813805	45,431315	-2,640989	-0,815020	-3,116195	-8,849434	18,557284	-10,663067	9,838121	0,110980	0,015499	-7,636770	0,402874	36,719360	-2,640989	0,110980	0,015499	-7,636770	0,402874	36,719360	-2,640989
14:38:32,41	0,354013	3,594945	0,350051	-0,056022	-2,533000	0,061024	0,112812	0,015184	-7,635216	-0,815872	45,501978	-2,632418	-0,817442	-3,117731	-8,848325	18,516646	-10,671914	9,783637	0,112812	0,015184	-7,635216	0,376074	36,646208	-2,632418	0,112812	0,015184	-7,635216	0,376074	36,646208	-2,632418
14:38:32,46	0,354013	3,594945	0,350051	-0,056022	-2,533000	0,061024	0,115354	0,016514	-7,634106	-0,913015	45,603355	-2,686902	-0,818567	-3,115563	-8,849074	18,572195	-10,731631	9,801117	0,115354	0,016514	-7,634106	0,383339	36,548093	-2,686902	0,115354	0,016514	-7,634106	0,383339	36,548093	-2,686902
14:38:32,51	0,354013	3,594945	0,350051	-0,056022	-2,533000	0,061024	0,114038	0,018572	-7,634856	-1,043966	45,612899	-2,669422	-0,817982	-3,116636	-8,850225	18,549726	-10,666083	9,828316	0,114038	0,018572	-7,634856	0,413930	36,660928	-2,669422	0,114038	0,018572	-7,634856	0,413930	36,660928	-2,669422
14:38:32,56	0,354013	3,594945	0,350051	-0,056022	-2,533000	0,061024	0,113516	0,017452	-7,638723	-0,934658	45,574681	-2,655751	-0,817336	-3,115671	-8,852941	18,588113	-10,681864	9,814788	0,113516	0,017452	-7,638723	0,435304	36,663650	-2,655751	0,113516	0,017452	-7,638723	0,435304	36,663650	-2,655751
14:38:32,61	0,354013	3,594945	0,350051	-0,056022	-2,533000	0,061024	0,113516	0,017452	-7,638723	-0,934658	45,574681	-2,655751	-0,813244	-3,113900	-8,850978	18,579036	-10,684128	9,848501	0,113516	0,017452	-7,638723	0,435304	36,663650	-2,655751	0,113516	0,017452	-7,638723	0,435304	36,663650	-2,655751
14:38:32,66	0,354013	3,594945	0,350051	-0,056022	-2,533000	0,061024	0,109937	0,014794	-7,636760	-0,802938	45,381810	-2,622039	-0,816698	-3,115221	-8,850986	18,601411	-10,658524	9,824077	0,109937	0,014794	-7,636760	0,358366	36,751783	-2,622039	0,109937	0,014794	-7,636760	0,358366	36,751783	-2,622039
14:38:32,71	0,354013	3,594945	0,350051	-0,056022	-2,533000	0,061024	0,112808	0,017124	-7,636768	-0,890745	45,537687	-2,646463	-0,815615	-3,111410	-8,850647	18,573706	-10,689994	9,794829	0,112808	0,017124	-7,636768	0,453477	36,682270	-2,646463	0,112808	0,017124	-7,636768	0,453477	36,682270	-2,646463
14:38:32,77	0,354013	3,594945	0,350051	-0,056022	-2,533000	0,061024	0,111402	0,016773	-7,636790	-0,947917	45,441885	-2,637569	-0,814918	-3,112250	-8,850546	18,573358	-10,668092	9,837459	0,111402	0,016773	-7,636790	0,368790	36,696836	-2,637569	0,111402	0,016773	-7,636790	0,368790	36,696836	-2,637569
14:38:32,81	0,354013	3,594945	0,350051	-0,056022	-2,533000	0,061024	0,111402	0,016773	-7,636790	-0,947917	45,441885	-2,637569	-0,813250	-3,113290	-8,850213	18,576241	-10,687400	9,838358	0,111402	0,016773	-7,636790	0,368790	36,696836	-2,637569	0,111402	0,016773	-7,636790	0,368790	36,696836	-2,637569
14:38:32,86	0,354013	3,594945	0,350051	-0,056022	-2,533000	0,061024	0,109412	0,015104	-7,635995	-0,823293	45,353732	-2,632182	-0,816767	-3,112379	-8,851020	18,568933	-10,639225	9,815769	0,109412	0,015104	-7,635995	0,362352	36,764907	-2,632182	0,109412	0,015104	-7,635995	0,362352	36,764907	-2,632182
14:38:32,91	0,354013	3,594945	0,350051	-0,056022	-2,533000	0,061024	0,113561	0,006029	-6,811272	-0,565557	40,242801	-2,526668	-0,807465	-3,121421	-8,025490	13,856127	-8,209537	9,943871	0,113561	0,006029	-6,811272	-0,092302	31,328295	-2,526668	0,113561	0,006029	-6,811272	-0,092302	31,328295	-2,526668
14:38:32,96	0,354027	3,595005	0,340028	-0,056023	-2,533014	0,061009	0,113561	0,006029	-6,811272	-0,565557	40,242801	-2,526668	-0,810540	-3,119116	-8,013152	13,777030	-8,228630	9,878233	0,113561	0,006029	-6,811272	-0,092302	31,328295	-2,526668	0,113561	0,006029	-6,811272	-0,092302	31,328295	-2,526668
14:38:33,01	0,354027	3,595005	0,340028	-0,056023	-2,533014	0,061009	0,113102	0,009843	-6,798934	-0,820005	40,159986	-2,592306	-0,806307	-3,121181	-8,011971	13,836011	-8,285976	9,841581	0,113102	0,009843	-6,798934	-0,047295	31,281502	-2,592306	0,113102	0,009843	-6,798934	-0,047295	31,281502	-2,592306
14:38:33,06	0,354027	3,595005	0,340028	-0,056023	-2,533014	0,061009	0,112774	0,005145	-6,797753	-0,595866	40,222687	-2,628958	-0,803914	-3,119623	-8,015415	13,871017	-8,286919	9,897228	0,112774	0,005145	-6,797753	-0,191974	31,369944	-2,628958	0,112774	0,005145	-6,797753	-0,191974	31,369944	-2,628958
14:38:33,11	0,354027	3,595005	0,340028	-0,056023	-2,533014	0,061009	0,110227	0,003852	-6,801197	-0,511940	40,121062	-2,573312	-0,806303	-3,117261	-8,015437	13,870743	-8,315421	9,886578	0,110227	0,003852	-6,801197	-0,209554	31,468211	-2,573312	0,110227	0,003852	-6,801197	-0,209554	31,468211	-2,573312
14:38:33,16	0,354027	3,595005	0,340028	-0,056023	-2,533014	0,061009	0,109377	0,007102	-6,801219	-0,705737	40,090866	-2,583961	-0,809163	-3,116620	-8,015797	13,924915	-8,344421	9,899448	0,109377	0,007102	-6,801219	-0,148260	31,504755	-2,583961	0,109377	0,007102	-6,801219	-0,148260	31,504755	-2,583961
14:38:33,21	0,354027	3,595005	0,340028	-0,056023	-2,533014	0,061009	0,110251	0,009899	-6,801579	-0,849246	40,197732	-2,571091	-0,806142	-3,118161	-8,018492	13,963034	-8,351152	9,895929	0,110251	0,009899	-6,801579	-0,072151	31,543005	-2,571091	0,110251	0,009899	-6,801579	-0,072151	31,543005	-2,571091
14:38:33,26	0,354027	3,595005	0,340028	-0,056023	-2,533014	0,061009	0,110076	0,006513	-6,804274	-0,659918	40,224985	-2,574611	-0,807902	-3,118197	-8,020835	13,956944	-8,314109	9,888604	0,110076	0,006513	-6,804274	-0,148662	31,584034	-2,574611	0,110076	0,006513	-6,804274	-0,148662	31,584034	-2,574611
14:38:33,31	0,354027	3,595005	0,340028	-0,056023	-2,533014	0,061009	0,110987	0,008019	-6,806617	-0,709198	40,248577	-2,581936	-0,803251	-3,116858	-8,018930	13,929162	-8,328825	9,854345	0,110987	0,008019	-6,806617	-0,079717	31,536088	-2,581936	0,110987	0,008019	-6,806617	-0,079717	31,536088	-2,581936
14:38:33,36	0,354027	3,595005	0,340028	-0,056023	-2,533014	0,061009	0,107502	0,004660	-6,804712	-0,561171	40,050646	-2,616194	-0,807335	-3,113619	-8,019693	13,972557	-8,365658	9,872339	0,107502	0,004660	-6,804712	-0,195362	31,611744	-2,616194	0,107502	0,004660	-6,804712	-0,195362	31,611744	-2,616194
14:38:33,41	0,354027	3,595005	0,340028	-0,056023	-2,533014	0,061009	0,106739	0,009817	-6,805475	-0,839533	40,066991	-2,598201	-0,806721	-3,116055	-8,021229	13,960912	-8,303308	9,889670	0,106739	0,009817	-6,805475	-0,068905	31,687950	-2,598201	0,106739	0,009817	-6,805475	-0,068905	31,687950	-2,598201
14:38:33,46	0,354027	3,595005	0,340028	-0,056023	-2,533014	0,061009	0,108542	0,008067	-6,807011	-0,700381	40,119444	-2,580869	-0,806135	-3,117405	-8,020066	13,966437	-8,344790	9,872943	0,108542	0,008067	-6,807011	-0,067094	31,598931	-2,580869	0,108542	0,008067	-6,807011	-0,067094	31,598931	-2,580869
14:38:33,51	0,354027	3,595005	0,340028	-0,056023	-2,533014	0,061009	0,109417	0,006884	-6,805848	-0,672032	40,190516	-2,597596	-0,806714	-3,115612	-8,020469	13,968864	-8,326059	9,864239	0,109417	0,006884	-6,805848	-0,131603	31,601245	-2,597596	0,109417	0,006884	-6,805848	-0,131603	31,601245	-2,597596
14:38:33,56	0,354027	3,595005	0,340028	-0,056023	-2,533014	0,061009	0,108154	0,008283	-6,806251	-0,727313	40,117556	-2,606300	-0,807300	-3,119196	-8,022792	13,963748	-8,323283	9,860315	0,108154	0,008283	-6,806251	-0,077111	31,627462	-2,606300	0,108154	0,008283	-6,806251	-0,077111	31,627462	-2,606300
14:38:33,61	0,354027	3,595005	0,340028	-0,056023	-2,533014	0,061009	0,111551	0,006998	-6,808574	-0,660666	40,288403	-2,610224	-0,804989	-3,116707	-8,022397	13,963854	-8,359894	9,879050	0,111551	0,006998	-6,808574	-0,111307	31,531611	-2,610224	0,111551	0,006998	-6,808574	-0,111307	31,531611	-2,610224
14:38:33,66	0,354027	3,595005	0,340028	-0,056023	-2,533014	0,061009	0,108240	0,006241	-6,808179	-0,652925	40,134620	-2,591489	-0,809054	-3,116544	-8,021983	13,993028	-8,357590	9,902120	0,108240	0,006241	-6,808179	-0,163036	31,637755	-2,591489	0,108240	0,006241	-6,808179	-0,163036	31,637755	-2,591489
14:38:33,71	0,354027	3,595005	0,340028	-0,056023	-2,533014	0,061009	0,110131	0,009842	-6,807765	-0,823633	40,257073	-2,568419	-0,808389	-3,114875	-8,023144	14,034620	-8,360390	9,892981	0,110131	0,009842	-6,807765	-0,051008	31,611754	-2,568419	0,110131	0,009842	-6,807765	-0,051008	31,611754	-2,568419
14:38:33,76	0,354027	3,595005	0,340028	-0,056023	-2,533014	0,061009	0,108353	0,010102	-6,808926	-0,818765	40,202035	-2,577558	-0,806736	-3,119158	-8,023171	13,969790	-8,368086	9,868842	0,108353	0,010102	-6,808926	-0,025756	31,696291	-2,577558	0,108353	0,010102	-6,808926	-0,025756	31,696291	-2,577558
14:38:33,81	0,354027	3,595005	0,340028	-0,056023	-2,533014	0,061009	0,111237	0,006528	-6,808953	-0,672019	40,299662	-2,601697	-0,805421	-3,113844	-8,022348	14,050584	-8,367133	9,907318	0,111237	0,006528	-6,808953	-0,159535	31,567591	-2,601697	0,111237	0,006528	-6,808953	-0,159535	31,567591	-2,601697
14:38:33,87	0,354027	3,595005	0,340028	-0,056023	-2,533014	0,061009	0,105977	0,008047	-6,808130	-0,709748	40,095644	-2,563221	-0,806686	-3,119600	-8,023507	13,990097	-8,342046	9,922912	0,105977	0,008047	-6,808130	-0,078078	31,776469	-2,563221	0,105977	0,008047	-6,808130	-0,078078	31,776469	-2,563221
14:38:33,92	0,354027	3,595005	0,340028	-0,056023	-2,533014	0,061009	0,111594	0,006264	-6,809289	-0,625572	40,322826	-2,547627	-0,808940	-3,115180	-8,023920	14,050211	-8,354531	9,883650	0,111594	0,006264	-6,809289	-0,133833	31,562679	-2,547627	0,111594	0,006264	-6,809289	-0,133833	31,562679	-2,547627
14:38:33,97	0,354027	3,595005	0,340028	-0,056023	-2,533014	0,061009	0,108893	0,010426	-6,809702	-0,822745	40,240660	-2,586889	-0,805497	-3,112334	-8,022011	14,006443	-8,344541	9,874586	0,108893	0,010426	-6,809702	-0,004299	31,692568	-2,586889	0,108893	0,010426	-6,809702	-0,004299	31,692568	-2,586889
14:38:34,02	0,354027	3,595005	0,340028	-0,056023	-2,533014	0,061009	0,104707	0,008868	-6,807793	-0,754950	39,980077	-2,595953	-0,805473	-3,117842	-8,020043	14,004163	-8,357145	9,877040	0,104707	0,008868	-6,807793	-0,058825	31,760603	-2,595953	0,104707	0,008868	-6,807793	-0,058825	31,760603	-2,595953
14:38:34,07	0,354027	3,595005	0,340028	-0,056023	-2,533014	0,061009	0,109465	0,006092	-6,805825	-0,622681	40,231856	-2,593499	-0,806696	-3,115777	-8,021214	13,990809	-8,351978	9,892686	0,109465	0,006092	-6,805825	-0,144430	31,638826	-2,593499	0,109465	0,006092	-6,805825	-0,144430	31,638826	-2,593499
14:38:34,12	0,354027	3,595005	0,340028	-0,056023	-2,533014	0,061009	0,108288	0,008185	-6,806996	-0,733683	40,156503	-2,577854	-0,808516	-3,114634	-8,022387	13,967524	-8,334384	9,908592	0,108288	0,008185	-6,806996	-0,091186	31,655868	-2,577854	0,108288	0,008185	-6,806996	-0,091186	31,655868	-2,577854
14:38:34,17	0,354027	3,595005	0,340028	-0,056023	-2,533014	0,061009	0,108208	0,010332	-6,808169	-0,841738	40,123367	-2,561947	-0,805472	-3,117274	-8,023530	14,023737	-8,386459	9,882951	0,108208	0,010332	-6,808169	-0,030693	31,629033	-2,561947	0,108208	0,010332	-6,808169	-0,030693	31,629033	-2,561947
14:38:34,22	0,354027	3,595005	0,340028	-0,056023	-2,533014	0,061009	0,108973	0,006376	-6,809312	-0,653034	40,237840	-2,587588	-0,803815	-3,116801	-8,025884	13,980413	-8,394460	9,880084	0,108973	0,006376	-6,809312	-0,152510	31,683493	-2,587588	0,108973	0,006376	-6,809312	-0,152510	31,683493	-2,587588
14:38:34,27	0,354027	3,595005	0,340028	-0,056023	-2,533014	0,061009	0,107734	0,005178	-6,811666	-0,619312	40,139928	-2,590455	-0,806625	-3,113800	-8,023157	14,033822	-8,358670	9,878981	0,107734	0,005178	-6,811666	-0,212858	31,682789	-2,590455	0,107734	0,005178	-6,811666	-0,212858	31,682789	-2,590455
14:38:34,32	0,354027	3,595005	0,340028	-0,056023	-2,533014	0,061009	0,106540	0,009111	-6,808939	-0,766160	40,106210	-2,591558	-0,806549	-3,115137	-8,025305	14,009357	-8,384448	9,872261	0,106540	0,009111	-6,808939	-0,050917	31,742783	-2,591558	0,106540	0,009111	-6,808939	-0,050917	31,742783	-2,591558
14:38:34,37	0,354027	3,595005	0,340028	-0,056023	-2,533014	0,061009	0,107661	0,008377	-6,811087	-0,762520	40,156166	-2,598278	-0,804872	-3,116719	-8,023536	14,020430	-8,359948	9,879179	0,107661	0,008377	-6,811087	-0,104939	31,704798	-2,598278	0,107661	0,008377	-6,811087	-0,104939	31,704798	-2,598278
14:38:34,42	0,354027	3,595005	0,340028	-0,056023	-2,533014	0,061009	0,108192	0,006134	-6,809318	-0,619151	40,181125	-2,591360	-0,803717	-3,116814	-8,022361	14,014391	-8,374899	9,892768	0,108192	0,006134	-6,809318	-0,137615	31,688062	-2,591360	0,108192	0,006134	-6,809318	-0,137615	31,688062	-2,591360
14:38:34,47	0,354027	3,595005	0,340028	-0,056023	-2,533014	0,061009	0,107696	0,005086	-6,808143	-0,580595	40,157601	-2,577771	-0,806053	-3,117483	-8,019624	14,011355	-8,351209	9,915615	0,107696	0,005086	-6,808143	-0,181368	31,703440	-2,577771	0,107696	0,005086	-6,808143	-0,181368	31,703440	-2,577771
14:38:34,52	0,354027	3,595005	0,340028	-0,056023	-2,533014	0,061009	0,109444	0,006774	-6,805406	-0,649404	40,233981	-2,554924	-0,798200	-3,122118	-7,248586	9,465443	-5,931538	9,961381	0,109444	0,006774	-6,805406	-0,117622	31,642665	-2,554924	0,109444	0,006774	-6,805406	-0,117622	31,642665	-2,554924
14:38:34,57	0,354011	3,594958	0,330036	-0,056032	-2,533011	0,061007	0,109532	-0,002344	-6,034368	-0,352738	35,091857	-2,509158	-0,800054	-3,119152	-7,212410	9,462337	-5,961968	9,931278	0,109532	-0,002344	-6,034368	-0,536704	26,493620	-2,509158	0,109532	-0,002344	-6,034368	-0,536704	26,493620	-2,509158
14:38:34,62	0,354011	3,594958	0,330036	-0,056032	-2,533011	0,061007	0,107890	0,000744	-5,998192	-0,541210	35,019009	-2,539262	-0,799462	-3,118816	-7,217833	9,486372	-5,990712	9,943252	0,107890	0,000744	-5,998192	-0,482784	26,549653	-2,539262	0,107890	0,000744	-5,998192	-0,482784	26,549653	-2,539262
14:38:34,67	0,354011	3,594958	0,330036	-0,056032	-2,533011	0,061007	0,107303	0,000400	-6,003615	-0,536186	35,023680	-2,527287	-0,798880	-3,121205	-7,214314	9,498786	-6,070957	9,947849	0,107303	0,000400	-6,003615	-0,504781	26,600390	-2,527287	0,107303	0,000400	-6,003615	-0,504781	26,600390	-2,527287
14:38:34,72	0,354011	3,594958	0,330036	-0,056032	-2,533011	0,061007	0,109081	-0,001298	-6,000096	-0,511161	35,166985	-2,522690	-0,799386	-3,119272	-7,218984	9,541326	-6,049144	9,926925	0,109081	-0,001298	-6,000096	-0,613074	26,604159	-2,522690	0,109081	-0,001298	-6,000096	-0,613074	26,604159	-2,522690
14:38:34,77	0,354011	3,594958	0,330036	-0,056032	-2,533011	0,061007	0,107660	0,000107	-6,004765	-0,544048	35,119057	-2,543614	-0,798089	-3,122672	-7,219717	9,593818	-6,060758	9,931025	0,107660	0,000107	-6,004765	-0,535687	26,667735	-2,543614	0,107660	0,000107	-6,004765	-0,535687	26,667735	-2,543614
14:38:34,82	0,354011	3,594958	0,330036	-0,056032	-2,533011	0,061007	0,109956	-0,002717	-6,005499	-0,381057	35,289714	-2,539514	-0,798657	-3,119207	-7,217801	9,609892	-6,071281	9,905547	0,109956	-0,002717	-6,005499	-0,594312	26,658157	-2,539514	0,109956	-0,002717	-6,005499	-0,594312	26,658157	-2,539514
14:38:34,87	0,354011	3,594958	0,330036	-0,056032	-2,533011	0,061007	0,107239	-0,000493	-6,003583	-0,497786	35,167618	-2,564992	-0,798115	-3,117966	-7,224000	9,609465	-6,077349	9,938478	0,107239	-0,000493	-6,003583	-0,536449	26,749337	-2,564992	0,107239	-0,000493	-6,003583	-0,536449	26,749337	-2,564992
14:38:34,92	0,354011	3,594958	0,330036	-0,056032	-2,533011	0,061007	0,105893	-0,000342	-6,009782	-0,511105	35,100272	-2,532061	-0,798007	-3,118978	-7,221246	9,661817	-6,103175	9,944995	0,105893	-0,000342	-6,009782	-0,537918	26,787680	-2,532061	0,105893	-0,000342	-6,009782	-0,537918	26,787680	-2,532061
14:38:34,97	0,354011	3,594958	0,330036	-0,056032	-2,533011	0,061007	0,106715	-0,000941	-6,007028	-0,476122	35,201290	-2,525544	-0,797441	-3,118707	-7,220877	9,651829	-6,112336	9,925337	0,106715	-0,000941	-6,007028	-0,549993	26,824137	-2,525544	0,106715	-0,000941	-6,007028	-0,549993	26,824137	-2,525544
14:38:35,02	0,354011	3,594958	0,330036	-0,056032	-2,533011	0,061007	0,106198	-0,001296	-6,006659	-0,470585	35,170344	-2,545202	-0,796248	-3,120576	-7,221268	9,648892	-6,101330	9,911352	0,106198	-0,001296	-6,006659	-0,572331	26,833763	-2,545202	0,106198	-0,001296	-6,006659	-0,572331	26,833763	-2,545202
14:38:35,07	0,354011	3,594958	0,330036	-0,056032	-2,533011	0,061007	0,107220	-0,003263	-6,007050	-0,360235	35,215411	-2,559188	-0,795715	-3,117124	-7,224760	9,659003	-6,152879	9,931706	0,107220	-0,003263	-6,007050	-0,616396	26,798649	-2,559188	0,107220	-0,003263	-6,007050	-0,616396	26,798649	-2,559188
14:38:35,12	0,354011	3,594958	0,330036	-0,056032	-2,533011	0,061007	0,103965	-0,001999	-6,010542	-0,465566	35,080673	-2,538833	-0,796781	-3,117418	-7,223186	9,685696	-6,085912	9,942082	0,103965	-0,001999	-6,010542	-0,622479	26,919442	-2,538833	0,103965	-0,001999	-6,010542	-0,622479	26,919442	-2,538833
14:38:35,17	0,354011	3,594958	0,330036	-0,056032	-2,533011	0,061007	0,104752	-0,001223	-6,008968	-0,434561	35,111221	-2,528458	-0,798571	-3,116086	-7,223612	9,686485	-6,120299	9,902358	0,104752	-0,001223	-6,008968	-0,530580	26,888225	-2,528458	0,104752	-0,001223	-6,008968	-0,530580	26,888225	-2,528458
14:38:35,22	0,354011	3,594958	0,330036	-0,056032	-2,533011	0,061007	0,104493	0,000993	-6,009394	-0,579206	35,115667	-2,568181	-0,796187	-3,120049	-7,225505	9,702239	-6,137139	9,931704	0,104493	0,000993	-6,009394	-0,501228	26,912946	-2,568181	0,104493	0,000993	-6,009394	-0,501228	26,912946	-2,568181
14:38:35,27	0,354011	3,594958	0,330036	-0,056032	-2,533011	0,061007	0,106733	-0,003053	-6,011287	-0,375502	35,254198	-2,538835	-0,793799	-3,112809	-7,225894	9,746600	-6,161100	9,941894	0,106733	-0,003053	-6,011287	-0,615163	26,875656	-2,538835	0,106733	-0,003053	-6,011287	-0,615163	26,875656	-2,538835
14:38:35,32	0,354011	3,594958	0,330036	-0,056032	-2,533011	0,061007	0,099269	-0,001501	-6,011676	-0,454763	34,916481	-2,528645	-0,798503	-3,116805	-7,225115	9,728426	-6,133227	9,941094	0,099269	-0,001501	-6,011676	-0,572612	27,123844	-2,528645	0,099269	-0,001501	-6,011676	-0,572612	27,123844	-2,528645
14:38:35,37	0,354011	3,594958	0,330036	-0,056032	-2,533011	0,061007	0,105082	0,000575	-6,010897	-0,547676	35,189086	-2,529445	-0,800294	-3,119803	-7,228206	9,720323	-6,141403	9,956577	0,105082	0,000575	-6,010897	-0,502540	26,940120	-2,529445	0,105082	0,000575	-6,010897	-0,502540	26,940120	-2,529445
14:38:35,42	0,354011	3,594958	0,330036	-0,056032	-2,533011	0,061007	0,108574	0,000627	-6,013988	-0,561501	35,367716	-2,513962	-0,800886	-3,114379	-7,228604	9,745233	-6,171512	9,961147	0,108574	0,000627	-6,013988	-0,512300	26,844666	-2,513962	0,108574	0,000627	-6,013988	-0,512300	26,844666	-2,513962
14:38:35,48	0,354011	3,594958	0,330036	-0,056032	-2,533011	0,061007	0,104172	0,003852	-6,014386	-0,742820	35,175450	-2,509392	-0,793286	-3,116639	-7,227433	9,734248	-6,174516	9,947334	0,104172	0,003852	-6,014386	-0,440459	26,997941	-2,509392	0,104172	0,003852	-6,014386	-0,440459	26,997941	-2,509392
14:38:35,53	0,354011	3,594958	0,330036	-0,056032	-2,533011	0,061007	0,102329	-0,003860	-6,013215	-0,349889	35,071617	-2,523205	-0,797356	-3,115478	-7,228242	9,728790	-6,154914	9,923313	0,102329	-0,003860	-6,013215	-0,652921	27,038763	-2,523205	0,102329	-0,003860	-6,013215	-0,652921	27,038763	-2,523205
14:38:35,58	0,354011	3,594958	0,330036	-0,056032	-2,533011	0,061007	0,103360	0,000245	-6,014024	-0,549129	35,110667	-2,547226	-0,795219	-3,115479	-7,227450	9,755564	-6,135774	9,922327	0,103360	0,000245	-6,014024	-0,529878	26,996930	-2,547226	0,103360	0,000245	-6,014024	-0,529878	26,996930	-2,547226
14:38:35,63	0,354011	3,594958	0,330036	-0,056032	-2,533011	0,061007	0,102292	-0,001606	-6,013232	-0,422900	35,068769	-2,548212	-0,796663	-3,115734	-7,226664	9,767230	-6,134807	9,927529	0,102292	-0,001606	-6,013232	-0,548975	27,038838	-2,548212	0,102292	-0,001606	-6,013232	-0,548975	27,038838	-2,548212
14:38:35,68	0,354011	3,594958	0,330036	-0,056032	-2,533011	0,061007	0,103235	-0,000483	-6,012446	-0,474620	35,127399	-2,543010	-0,797376	-3,111228	-7,227931	9,803527	-6,166672	9,927451	0,103235	-0,000483	-6,012446	-0,512547	27,023481	-2,543010	0,103235	-0,000483	-6,012446	-0,512547	27,023481	-2,543010
14:38:35,73	0,354011	3,594958	0,330036	-0,056032	-2,533011	0,061007	0,099689	0,002388	-6,013713	-0,633360	34,990380	-2,543088	-0,797238	-3,115671	-7,227450	9,784771	-6,167905	9,907296	0,099689	0,002388	-6,013713	-0,445913	27,164814	-2,543088	0,099689	0,002388	-6,013713	-0,445913	27,164814	-2,543088
14:38:35,78	0,354011	3,594958	0,330036	-0,056032	-2,533011	0,061007	0,105985	-0,000348	-6,015167	-0,489599	35,264401	-2,548042	-0,798155	-3,118049	-7,229385	9,758043	-6,138690	9,922497	0,105985	-0,000348	-6,015167	-0,516924	26,944583	-2,548042	0,105985	-0,000348	-6,015167	-0,516924	26,944583	-2,548042
14:38:35,83	0,354011	3,594958	0,330036	-0,056032	-2,533011	0,061007	0,105985	-0,000348	-6,015167	-0,489599	35,264401	-2,548042	-0,799570	-3,115368	-7,229396	9,785874	-6,124973	9,909486	0,105985	-0,000348	-6,015167	-0,516924	26,944583	-2,548042	0,105985	-0,000348	-6,015167	-0,516924	26,944583	-2,548042
14:38:35,88	0,354011	3,594958	0,330036	-0,056032	-2,533011	0,061007	0,104371	0,002217	-6,015178	-0,597212	35,197703	-2,561053	-0,796087	-3,116178	-7,230926	9,782178	-6,173210	9,933617	0,104371	0,002217	-6,015178	-0,423143	27,004606	-2,561053	0,104371	0,002217	-6,015178	-0,423143	27,004606	-2,561053
14:38:35,93	0,354011	3,594958	0,330036	-0,056032	-2,533011	0,061007	0,103331	-0,001203	-6,016708	-0,462948	35,164567	-2,536922	-0,795995	-3,109727	-7,228603	9,840166	-6,183283	9,922568	0,103331	-0,001203	-6,016708	-0,557419	27,053069	-2,536922	0,103331	-0,001203	-6,016708	-0,557419	27,053069	-2,536922
14:38:35,98	0,354011	3,594958	0,330036	-0,056032	-2,533011	0,061007	0,097698	0,001942	-6,014385	-0,606245	34,926904	-2,547972	-0,797882	-3,116705	-7,229774	9,768668	-6,184695	9,922608	0,097698	0,001942	-6,014385	-0,453792	27,257600	-2,547972	0,097698	0,001942	-6,014385	-0,453792	27,257600	-2,547972
14:38:36,03	0,354011	3,594958	0,330036	-0,056032	-2,533011	0,061007	0,104685	8,674525E-5	-6,015556	-0,546739	35,229007	-2,547931	-0,794292	-3,117271	-7,228959	9,794259	-6,184247	9,946626	0,104685	8,674525E-5	-6,015556	-0,539930	27,011235	-2,547931	0,104685	8,674525E-5	-6,015556	-0,539930	27,011235	-2,547931
14:38:36,08	0,354011	3,594958	0,330036	-0,056032	-2,533011	0,061007	0,103380	-0,003305	-6,014741	-0,357178	35,183088	-2,523913	-0,794889	-3,112900	-7,230144	9,802814	-6,181893	9,943035	0,103380	-0,003305	-6,014741	-0,616632	27,067756	-2,523913	0,103380	-0,003305	-6,014741	-0,616632	27,067756	-2,523913
14:38:36,13	0,354011	3,594958	0,330036	-0,056032	-2,533011	0,061007	0,099894	-0,000602	-6,015926	-0,491417	35,008031	-2,527505	-0,796590	-3,114875	-7,231303	9,839417	-6,212855	9,922404	0,099894	-0,000602	-6,015926	-0,538687	27,166376	-2,527505	0,099894	-0,000602	-6,015926	-0,538687	27,166376	-2,527505
14:38:36,18	0,354011	3,594958	0,330036	-0,056032	-2,533011	0,061007	0,102454	-0,000117	-6,017085	-0,525158	35,188365	-2,548135	-0,794919	-3,118381	-7,230151	9,778017	-6,201074	9,917635	0,102454	-0,000117	-6,017085	-0,534342	27,145698	-2,548135	0,102454	-0,000117	-6,017085	-0,534342	27,145698	-2,548135
14:38:36,23	0,354011	3,594958	0,330036	-0,056032	-2,533011	0,061007	0,104655	-0,003316	-6,015933	-0,379284	35,243719	-2,552904	-0,797753	-3,117512	-7,230123	9,833043	-6,197644	9,931337	0,104655	-0,003316	-6,015933	-0,639625	27,028325	-2,552904	0,104655	-0,003316	-6,015933	-0,639625	27,028325	-2,552904
14:38:36,28	0,354011	3,594958	0,330036	-0,056032	-2,533011	0,061007	0,105319	-0,000428	-6,015905	-0,498983	35,324225	-2,539202	-0,798352	-3,116973	-7,234367	9,840799	-6,191840	9,972763	0,105319	-0,000428	-6,015905	-0,532606	27,056648	-2,539202	0,105319	-0,000428	-6,015905	-0,532606	27,056648	-2,539202
14:38:36,33	0,354011	3,594958	0,330036	-0,056032	-2,533011	0,061007	0,105152	0,000360	-6,020149	-0,531097	35,319340	-2,497776	-0,800768	-3,115977	-7,232858	9,817434	-6,217012	9,937093	0,105152	0,000360	-6,020149	-0,502798	27,064897	-2,497776	0,105152	0,000360	-6,020149	-0,502798	27,064897	-2,497776
14:38:36,38	0,354011	3,594958	0,330036	-0,056032	-2,533011	0,061007	0,101086	2,094123E-5	-6,016333	-0,515159	35,081011	-2,561554	-0,796025	-3,113621	-7,230551	9,816655	-6,179885	9,908985	0,101086	2,094123E-5	-6,016333	-0,513515	27,145763	-2,561554	0,101086	2,094123E-5	-6,016333	-0,513515	27,145763	-2,561554
14:38:36,43	0,354011	3,594958	0,330036	-0,056032	-2,533011	0,061007	0,101086	2,094123E-5	-6,016333	-0,515159	35,081011	-2,561554	-0,796598	-3,111451	-7,232520	9,838062	-6,203428	9,875516	0,101086	2,094123E-5	-6,016333	-0,513515	27,145763	-2,561554	0,101086	2,094123E-5	-6,016333	-0,513515	27,145763	-2,561554
14:38:36,48	0,354011	3,594958	0,330036	-0,056032	-2,533011	0,061007	0,099493	0,001602	-6,018302	-0,607060	35,028477	-2,595023	-0,797230	-3,117756	-7,230908	9,803502	-6,197029	9,937037	0,099493	0,001602	-6,018302	-0,481301	27,218292	-2,595023	0,099493	0,001602	-6,018302	-0,481301	27,218292	-2,595023
14:38:36,53	0,354011	3,594958	0,330036	-0,056032	-2,533011	0,061007	0,105269	-0,001003	-6,016690	-0,483331	35,295710	-2,533502	-0,794263	-3,118236	-7,230889	9,824061	-6,229671	9,941056	0,105269	-0,001003	-6,016690	-0,562076	27,032094	-2,533502	0,105269	-0,001003	-6,016690	-0,562076	27,032094	-2,533502
14:38:36,58	0,354011	3,594958	0,330036	-0,056032	-2,533011	0,061007	0,104202	-0,003812	-6,016671	-0,355236	35,274331	-2,529484	-0,797805	-3,116777	-7,231297	9,813642	-6,197700	9,937194	0,104202	-0,003812	-6,016671	-0,654512	27,094506	-2,529484	0,104202	-0,003812	-6,016671	-0,654512	27,094506	-2,529484
14:38:36,63	0,354011	3,594958	0,330036	-0,056032	-2,533011	0,061007	0,104709	-1,547596E-5	-6,017079	-0,530199	35,275683	-2,533345	-0,794249	-3,116964	-7,232081	9,835642	-6,239564	9,907620	0,104709	-1,547596E-5	-6,017079	-0,531414	27,056063	-2,533345	0,104709	-1,547596E-5	-6,017079	-0,531414	27,056063	-2,533345
14:38:36,68	0,354011	3,594958	0,330036	-0,056032	-2,533011	0,061007	0,103092	-0,003188	-6,017863	-0,390475	35,231629	-2,562919	-0,798296	-3,114510	-7,232052	9,869308	-6,201701	9,946895	0,103092	-0,003188	-6,017863	-0,640746	27,138874	-2,562919	0,103092	-0,003188	-6,017863	-0,640746	27,138874	-2,562919
14:38:36,73	0,354011	3,594958	0,330036	-0,056032	-2,533011	0,061007	0,102991	0,001544	-6,017834	-0,586910	35,236574	-2,523644	-0,800760	-3,116588	-7,231284	9,814573	-6,203922	9,960720	0,102991	0,001544	-6,017834	-0,465728	27,151789	-2,523644	0,102991	0,001544	-6,017834	-0,465728	27,151789	-2,523644
14:38:36,78	0,354011	3,594958	0,330036	-0,056032	-2,533011	0,061007	0,102922	-0,000986	-6,017094	-0,495750	35,241665	-2,576699	-0,795215	-3,117054	-7,230331	9,798462	-6,245222	9,932013	0,102922	-0,000986	-6,017094	-0,573153	27,162274	-2,576699	0,102922	-0,000986	-6,017094	-0,573153	27,162274	-2,576699
14:38:36,83	0,354011	3,594958	0,330036	-0,056032	-2,533011	0,061007	0,106880	-0,001283	-6,018999	-0,514546	35,450603	-2,535228	-0,797793	-3,119291	-7,233217	9,842211	-6,272218	9,935311	0,106880	-0,001283	-6,018999	-0,615250	27,060518	-2,535228	0,106880	-0,001283	-6,018999	-0,615250	27,060518	-2,535228
14:38:36,88	0,354011	3,594958	0,330036	-0,056032	-2,533011	0,061007	0,101838	-0,002494	-6,019407	-0,412217	35,178582	-2,552050	-0,794224	-3,115530	-7,233625	9,853361	-6,233190	9,918489	0,101838	-0,002494	-6,019407	-0,607959	27,184262	-2,552050	0,101838	-0,002494	-6,019407	-0,607959	27,184262	-2,552050
14:38:36,93	0,354011	3,594958	0,330036	-0,056032	-2,533011	0,061007	0,101838	-0,002494	-6,019407	-0,412217	35,178582	-2,552050	-0,794132	-3,113420	-7,233239	9,891261	-6,210636	9,904381	0,101838	-0,002494	-6,019407	-0,607959	27,184262	-2,552050	0,101838	-0,002494	-6,019407	-0,607959	27,184262	-2,552050
14:38:36,98	0,354011	3,594958	0,330036	-0,056032	-2,533011	0,061007	0,098807	-0,002106	-6,017448	-0,413860	35,011815	-2,518057	-0,793044	-3,112711	-7,231666	9,854704	-6,212579	9,952482	0,098807	-0,002106	-6,017448	-0,579162	27,255448	-2,518057	0,098807	-0,002106	-6,017448	-0,579162	27,255448	-2,518057
14:38:37,03	0,354011	3,594958	0,330036	-0,056032	-2,533011	0,061007	0,098807	-0,002106	-6,017448	-0,413860	35,011815	-2,518057	-0,795976	-3,114131	-7,228978	9,854438	-6,234969	9,905808	0,098807	-0,002106	-6,017448	-0,579162	27,255448	-2,518057	0,098807	-0,002106	-6,017448	-0,579162	27,255448	-2,518057
14:38:37,08	0,354011	3,594958	0,330036	-0,056032	-2,533011	0,061007	0,102511	-0,000835	-6,017452	-0,496569	35,207315	-2,529085	-0,795996	-3,115284	-7,231670	9,848881	-6,228429	9,941454	0,102511	-0,000835	-6,017452	-0,562129	27,160170	-2,529085	0,102511	-0,000835	-6,017452	-0,562129	27,160170	-2,529085
14:38:37,13	0,354011	3,594958	0,330036	-0,056032	-2,533011	0,061007	0,102511	-0,000835	-6,017452	-0,496569	35,207315	-2,529085	-0,795436	-3,116029	-7,231289	9,822622	-6,198575	9,942435	0,102511	-0,000835	-6,017452	-0,562129	27,160170	-2,529085	0,102511	-0,000835	-6,017452	-0,562129	27,160170	-2,529085
14:38:37,18	0,354011	3,594958	0,330036	-0,056032	-2,533011	0,061007	0,102876	-0,001693	-6,017071	-0,439211	35,188614	-2,528105	-0,795943	-3,116770	-7,232471	9,870681	-6,244680	9,887689	0,102876	-0,001693	-6,017071	-0,572149	27,112835	-2,528105	0,102876	-0,001693	-6,017071	-0,572149	27,112835	-2,528105
14:38:37,23	0,354011	3,594958	0,330036	-0,056032	-2,533011	0,061007	0,103771	-0,001624	-6,018253	-0,458700	35,299836	-2,582850	-0,793565	-3,114440	-7,235518	9,897745	-6,232647	9,963084	0,103771	-0,001624	-6,018253	-0,586219	27,153787	-2,582850	0,103771	-0,001624	-6,018253	-0,586219	27,153787	-2,582850
14:38:37,28	0,354011	3,594958	0,330036	-0,056032	-2,533011	0,061007	0,100565	-0,002519	-6,021300	-0,388240	35,150507	-2,507455	-0,797127	-3,114074	-7,231692	9,871591	-6,233010	9,907155	0,100565	-0,002519	-6,021300	-0,585967	27,256186	-2,507455	0,100565	-0,002519	-6,021300	-0,585967	27,256186	-2,507455
14:38:37,33	0,354011	3,594958	0,330036	-0,056032	-2,533011	0,061007	0,101456	-0,001695	-6,019012	-0,449540	35,212737	-2,568056	-0,794724	-3,114799	-7,233230	9,902282	-6,256571	9,902483	0,101456	-0,001695	-6,019012	-0,582580	27,248462	-2,568056	0,101456	-0,001695	-6,019012	-0,582580	27,248462	-2,568056
14:38:37,39	0,354011	3,594958	0,330036	-0,056032	-2,533011	0,061007	0,101456	-0,001695	-6,019012	-0,449540	35,212737	-2,568056	-0,793054	-3,115056	-7,232467	9,855729	-6,257947	9,907549	0,101456	-0,001695	-6,019012	-0,582580	27,248462	-2,568056	0,101456	-0,001695	-6,019012	-0,582580	27,248462	-2,568056
14:38:37,44	0,354011	3,594958	0,330036	-0,056032	-2,533011	0,061007	0,100843	-0,003269	-6,018249	-0,392147	35,141224	-2,562990	-0,795892	-3,116125	-7,230119	9,890631	-6,234902	9,905851	0,100843	-0,003269	-6,018249	-0,648765	27,225083	-2,562990	0,100843	-0,003269	-6,018249	-0,648765	27,225083	-2,562990
14:38:37,49	0,354011	3,594958	0,330036	-0,056032	-2,533011	0,061007	0,103188	-0,001347	-6,015901	-0,454696	35,281876	-2,564688	-0,795334	-3,115521	-7,227008	9,859179	-6,192037	9,930066	0,103188	-0,001347	-6,015901	-0,560418	27,181641	-2,564688	0,103188	-0,001347	-6,015901	-0,560418	27,181641	-2,564688
14:38:37,54	0,354011	3,594958	0,330036	-0,056032	-2,533011	0,061007	0,102385	-0,001527	-6,012789	-0,423930	35,191490	-2,540473	-0,796461	-3,123471	-5,989867	2,719860	-2,030178	9,988240	0,102385	-0,001527	-6,012789	-0,543796	27,154229	-2,540473	0,102385	-0,001527	-6,012789	-0,543796	27,154229	-2,540473
14:38:37,59	0,354011	3,594958	0,330036	-0,056032	-2,533011	0,061007	0,109834	-0,004527	-4,775649	-0,233339	27,315037	-2,482300	-0,786115	-3,136632	-4,228094	-7,359574	3,268431	10,085729	0,109834	-0,004527	-4,775649	-0,588670	18,693093	-2,482300	0,109834	-0,004527	-4,775649	-0,588670	18,693093	-2,482300
14:38:37,64	0,354082	3,594953	0,280002	-0,056020	-2,533006	0,061045	0,116059	-0,020067	-3,013876	0,123760	16,260387	-2,384810	-0,777772	-3,126171	-3,798565	-8,990257	4,201132	10,106563	0,116059	-0,020067	-3,013876	-1,451473	7,149786	-2,384810	0,116059	-0,020067	-3,013876	-1,451473	7,149786	-2,384810
14:38:37,69	0,354082	3,594953	0,280002	-0,056020	-2,533006	0,061045	0,102828	-0,022061	-2,584347	0,219879	13,693816	-2,363976	-0,782369	-3,125285	-3,815224	-8,890505	4,179606	10,133703	0,102828	-0,022061	-2,584347	-1,511929	5,621842	-2,363976	0,102828	-0,022061	-2,584347	-1,511929	5,621842	-2,363976
14:38:37,74	0,354082	3,594953	0,280002	-0,056020	-2,533006	0,061045	0,104358	-0,017638	-2,601006	0,021085	13,870557	-2,336836	-0,773934	-3,124282	-3,824894	-8,773126	4,148709	10,114772	0,104358	-0,017638	-2,601006	-1,363468	5,678433	-2,336836	0,104358	-0,017638	-2,601006	-1,363468	5,678433	-2,336836
14:38:37,79	0,354082	3,594953	0,280002	-0,056020	-2,533006	0,061045	0,099273	-0,024441	-2,610676	0,406787	13,723199	-2,355767	-0,776857	-3,121507	-3,829544	-8,732095	4,112996	10,130477	0,099273	-0,024441	-2,610676	-1,511824	5,930307	-2,355767	0,099273	-0,024441	-2,610676	-1,511824	5,930307	-2,355767
14:38:37,84	0,354082	3,594953	0,280002	-0,056020	-2,533006	0,061045	0,098331	-0,020522	-2,615326	0,192569	13,727638	-2,340062	-0,776768	-3,123620	-3,829141	-8,696270	4,106599	10,114826	0,098331	-0,020522	-2,615326	-1,418374	6,008644	-2,340062	0,098331	-0,020522	-2,615326	-1,418374	6,008644	-2,340062
14:38:37,89	0,354082	3,594953	0,280002	-0,056020	-2,533006	0,061045	0,100116	-0,021655	-2,614923	0,263905	13,854677	-2,355714	-0,780918	-3,124353	-3,829542	-8,699241	4,073214	10,103515	0,100116	-0,021655	-2,614923	-1,436051	5,995568	-2,355714	0,100116	-0,021655	-2,614923	-1,436051	5,995568	-2,355714
14:38:37,94	0,354082	3,594953	0,280002	-0,056020	-2,533006	0,061045	0,102826	-0,018428	-2,615324	0,065691	14,009702	-2,367025	-0,774957	-3,122939	-3,831840	-8,647662	4,046651	10,114462	0,102826	-0,018428	-2,615324	-1,380926	5,937880	-2,367025	0,102826	-0,018428	-2,615324	-1,380926	5,937880	-2,367025
14:38:37,99	0,354082	3,594953	0,280002	-0,056020	-2,533006	0,061045	0,098621	-0,022884	-2,617622	0,300172	13,849018	-2,356077	-0,777285	-3,121373	-3,833404	-8,640722	4,083024	10,111492	0,098621	-0,022884	-2,617622	-1,496217	6,107250	-2,356077	0,098621	-0,022884	-2,617622	-1,496217	6,107250	-2,356077
14:38:38,04	0,354082	3,594953	0,280002	-0,056020	-2,533006	0,061045	0,098429	-0,020084	-2,619186	0,189550	13,826849	-2,359047	-0,778771	-3,116051	-2,884481	-13,456859	7,521419	10,125473	0,098429	-0,020084	-2,619186	-1,387050	6,100166	-2,359047	0,098429	-0,020084	-2,619186	-1,387050	6,100166	-2,359047
14:38:38,09	0,354082	3,594953	0,280002	-0,056020	-2,533006	0,061045	0,094563	-0,016137	-1,670263	0,553947	7,735697	-2,345066	-0,766043	-3,108352	-1,468285	-20,048595	11,255412	10,239347	0,094563	-0,016137	-1,670263	-0,712774	0,312537	-2,345066	0,094563	-0,016137	-1,670263	-0,712774	0,312537	-2,345066
14:38:38,14	0,354031	3,594979	0,230004	-0,056019	-2,533007	0,061053	0,081531	-0,023310	-0,254067	0,864824	-0,517548	-2,231192	-0,743426	-3,089811	-1,074561	-20,982908	11,444648	10,307957	0,081531	-0,023310	-0,254067	-0,965004	-6,917732	-2,231192	0,081531	-0,023310	-0,254067	-0,965004	-6,917732	-2,231192
14:38:38,19	0,354031	3,594979	0,230004	-0,056019	-2,533007	0,061053	0,054167	-0,033626	0,139657	1,097995	-2,844257	-2,162582	-0,739080	-3,090991	-1,088089	-20,824162	11,351179	10,297604	0,054167	-0,033626	0,139657	-1,541658	-7,096329	-2,162582	0,054167	-0,033626	0,139657	-1,541658	-7,096329	-2,162582
14:38:38,24	0,354031	3,594979	0,230004	-0,056019	-2,533007	0,061053	0,053015	-0,037980	0,126129	1,322834	-2,719935	-2,172935	-0,744903	-3,091390	-1,098546	-20,775490	11,367634	10,327154	0,053015	-0,037980	0,126129	-1,658615	-6,881596	-2,172935	0,053015	-0,037980	0,126129	-1,658615	-6,881596	-2,172935
14:38:38,29	0,354031	3,594979	0,230004	-0,056019	-2,533007	0,061053	0,056272	-0,033137	0,115672	1,109574	-2,516635	-2,143385	-0,741266	-3,089756	-1,101267	-20,699731	11,299623	10,283117	0,056272	-0,033137	0,115672	-1,491684	-6,933989	-2,143385	0,056272	-0,033137	0,115672	-1,491684	-6,933989	-2,143385
14:38:38,34	0,354031	3,594979	0,230004	-0,056019	-2,533007	0,061053	0,053039	-0,035469	0,112951	1,209829	-2,585164	-2,187422	-0,743672	-3,087637	-1,103959	-20,707364	11,306856	10,343105	0,053039	-0,035469	0,112951	-1,574507	-6,748686	-2,187422	0,053039	-0,035469	0,112951	-1,574507	-6,748686	-2,187422
14:38:38,39	0,354031	3,594979	0,230004	-0,056019	-2,533007	0,061053	0,052406	-0,032326	0,110259	1,048815	-2,628285	-2,127434	-0,743176	-3,087704	-1,106827	-20,660425	11,307077	10,290347	0,052406	-0,032326	0,110259	-1,488757	-6,742149	-2,127434	0,052406	-0,032326	0,110259	-1,488757	-6,742149	-2,127434
14:38:38,44	0,354031	3,594979	0,230004	-0,056019	-2,533007	0,061053	0,052217	-0,032789	0,107391	1,096554	-2,597594	-2,180192	-0,745301	-3,088522	-1,110165	-20,637907	11,311347	10,316828	0,052217	-0,032789	0,107391	-1,477367	-6,696591	-2,180192	0,052217	-0,032789	0,107391	-1,477367	-6,696591	-2,180192
14:38:38,49	0,354031	3,594979	0,230004	-0,056019	-2,533007	0,061053	0,053987	-0,031358	0,104054	1,037087	-2,488171	-2,153711	-0,742992	-3,087336	-1,108610	-20,649379	11,284559	10,325407	0,053987	-0,031358	0,104054	-1,424482	-6,726139	-2,153711	0,053987	-0,031358	0,104054	-1,424482	-6,726139	-2,153711
14:38:38,54	0,354031	3,594979	0,230004	-0,056019	-2,533007	0,061053	0,051806	-0,032765	0,105608	1,081314	-2,598137	-2,145132	-0,741725	-3,088743	-1,112095	-20,599108	11,259742	10,302001	0,051806	-0,032765	0,105608	-1,490702	-6,664876	-2,145132	0,051806	-0,032765	0,105608	-1,490702	-6,664876	-2,145132
14:38:38,59	0,354031	3,594979	0,230004	-0,056019	-2,533007	0,061053	0,052390	-0,034565	0,102123	1,178576	-2,511788	-2,168539	-0,744735	-3,090195	-1,115245	-20,639853	11,285886	10,270522	0,052390	-0,034565	0,102123	-1,534768	-6,624426	-2,168539	0,052390	-0,034565	0,102123	-1,534768	-6,624426	-2,168539
14:38:38,64	0,354031	3,594979	0,230004	-0,056019	-2,533007	0,061053	0,055152	-0,032685	0,098973	1,083068	-2,416513	-2,200017	-0,745183	-3,089596	-1,110946	-20,574383	11,265873	10,266603	0,055152	-0,032685	0,098973	-1,482671	-6,745982	-2,200017	0,055152	-0,032685	0,098973	-1,482671	-6,745982	-2,200017
14:38:38,69	0,354031	3,594979	0,230004	-0,056019	-2,533007	0,061053	0,054858	-0,031997	0,103272	1,062695	-2,365105	-2,203936	-0,743551	-3,083881	-1,114839	-20,599539	11,234889	10,303284	0,054858	-0,031997	0,103272	-1,449034	-6,671481	-2,203936	0,054858	-0,031997	0,103272	-1,449034	-6,671481	-2,203936
14:38:38,74	0,354031	3,594979	0,230004	-0,056019	-2,533007	0,061053	0,049093	-0,030552	0,099379	0,948189	-2,671211	-2,167255	-0,743201	-3,085670	-1,116646	-20,507121	11,233406	10,288646	0,049093	-0,030552	0,099379	-1,450176	-6,524986	-2,167255	0,049093	-0,030552	0,099379	-1,450176	-6,524986	-2,167255
14:38:38,79	0,354031	3,594979	0,230004	-0,056019	-2,533007	0,061053	0,050467	-0,031750	0,097572	1,055410	-2,518976	-2,181893	-0,739590	-3,086380	-1,118416	-20,536654	11,234504	10,310768	0,050467	-0,031750	0,097572	-1,436999	-6,480625	-2,181893	0,050467	-0,031750	0,097572	-1,436999	-6,480625	-2,181893
14:38:38,84	0,354031	3,594979	0,230004	-0,056019	-2,533007	0,061053	0,049277	-0,035232	0,095802	1,222651	-2,606987	-2,159771	-0,740516	-3,086533	-1,117124	-20,537814	11,173101	10,307037	0,049277	-0,035232	0,095802	-1,543084	-6,475211	-2,159771	0,049277	-0,035232	0,095802	-1,543084	-6,475211	-2,159771
14:38:38,89	0,354031	3,594979	0,230004	-0,056019	-2,533007	0,061053	0,049872	-0,034508	0,097094	1,131218	-2,546325	-2,163502	-0,741605	-3,089138	-1,120997	-20,498787	11,175137	10,289103	0,049872	-0,034508	0,097094	-1,577640	-6,461295	-2,163502	0,049872	-0,034508	0,097094	-1,577640	-6,461295	-2,163502
14:38:38,94	0,354031	3,594979	0,230004	-0,056019	-2,533007	0,061053	0,052672	-0,034866	0,093221	1,171137	-2,367931	-2,181437	-0,745680	-3,087378	-1,116720	-20,496435	11,229349	10,307150	0,052672	-0,034866	0,093221	-1,565863	-6,502721	-2,181437	0,052672	-0,034866	0,093221	-1,565863	-6,502721	-2,181437
14:38:38,99	0,354031	3,594979	0,230004	-0,056019	-2,533007	0,061053	0,053186	-0,030457	0,097498	0,990000	-2,366304	-2,163389	-0,740488	-3,085471	-1,120652	-20,533274	11,211804	10,271778	0,053186	-0,030457	0,097498	-1,400904	-6,541396	-2,163389	0,053186	-0,030457	0,097498	-1,400904	-6,541396	-2,163389
14:38:39,04	0,354031	3,594979	0,230004	-0,056019	-2,533007	0,061053	0,048939	-0,034001	0,093566	1,140634	-2,610287	-2,198761	-0,742795	-3,084811	-1,123324	-20,496449	11,209353	10,321098	0,048939	-0,034001	0,093566	-1,528413	-6,451976	-2,198761	0,048939	-0,034001	0,093566	-1,528413	-6,451976	-2,198761
14:38:39,09	0,354031	3,594979	0,230004	-0,056019	-2,533007	0,061053	0,049520	-0,031672	0,090894	1,035862	-2,546920	-2,149441	-0,741554	-3,084726	-1,124486	-20,467802	11,213728	10,307343	0,049520	-0,031672	0,090894	-1,450427	-6,434276	-2,149441	0,049520	-0,031672	0,090894	-1,450427	-6,434276	-2,149441
14:38:39,14	0,354031	3,594979	0,230004	-0,056019	-2,533007	0,061053	0,048826	-0,032705	0,089732	1,107643	-2,560418	-2,163197	-0,741611	-3,088289	-1,122187	-20,506358	11,194482	10,266424	0,048826	-0,032705	0,089732	-1,459665	-6,393248	-2,163197	0,048826	-0,032705	0,089732	-1,459665	-6,393248	-2,163197
14:38:39,19	0,354031	3,594979	0,230004	-0,056019	-2,533007	0,061053	0,051940	-0,034437	0,092031	1,161792	-2,422245	-2,204115	-0,742105	-3,085633	-1,122939	-20,466271	11,239140	10,292434	0,051940	-0,034437	0,092031	-1,541524	-6,499542	-2,204115	0,051940	-0,034437	0,092031	-1,541524	-6,499542	-2,204115
14:38:39,24	0,354031	3,594979	0,230004	-0,056019	-2,533007	0,061053	0,049887	-0,032681	0,091279	1,129172	-2,516620	-2,178105	-0,742216	-3,087916	-1,124114	-20,504797	11,190605	10,291632	0,049887	-0,032681	0,091279	-1,436259	-6,432747	-2,178105	0,049887	-0,032681	0,091279	-1,436259	-6,432747	-2,178105
14:38:39,29	0,354031	3,594979	0,230004	-0,056019	-2,533007	0,061053	0,051920	-0,033727	0,090104	1,122268	-2,419996	-2,178907	-0,741549	-3,085580	-1,122932	-20,465829	11,197591	10,300888	0,051920	-0,033727	0,090104	-1,525273	-6,495721	-2,178907	0,051920	-0,033727	0,090104	-1,525273	-6,495721	-2,178907
14:38:39,34	0,354031	3,594979	0,230004	-0,056019	-2,533007	0,061053	0,049563	-0,033136	0,091286	1,117092	-2,512297	-2,169651	-0,744014	-3,083745	-1,124526	-20,502628	11,175573	10,286842	0,049563	-0,033136	0,091286	-1,484088	-6,403012	-2,169651	0,049563	-0,033136	0,091286	-1,484088	-6,403012	-2,169651
14:38:39,39	0,354031	3,594979	0,230004	-0,056019	-2,533007	0,061053	0,049207	-0,030084	0,089692	0,920918	-2,551686	-2,183697	-0,742701	-3,089077	-1,125627	-20,447719	11,170568	10,305604	0,049207	-0,030084	0,089692	-1,440677	-6,414428	-2,183697	0,049207	-0,030084	0,089692	-1,440677	-6,414428	-2,183697
14:38:39,44	0,354031	3,594979	0,230004	-0,056019	-2,533007	0,061053	0,053168	-0,033887	0,088591	1,141787	-2,295634	-2,164935	-0,741535	-3,088308	-1,128319	-20,438790	11,161979	10,341106	0,053168	-0,033887	0,088591	-1,518333	-6,469352	-2,164935	0,053168	-0,033887	0,088591	-1,518333	-6,469352	-2,164935
14:38:39,49	0,354031	3,594979	0,230004	-0,056019	-2,533007	0,061053	0,051919	-0,034512	0,085899	1,171311	-2,348595	-2,129433	-0,740936	-3,084968	-1,125260	-20,428751	11,136435	10,285626	0,051919	-0,034512	0,085899	-1,537868	-6,424205	-2,129433	0,051919	-0,034512	0,085899	-1,537868	-6,424205	-2,129433
14:38:39,54	0,354031	3,594979	0,230004	-0,056019	-2,533007	0,061053	0,048727	-0,033361	0,088958	1,094383	-2,493100	-2,184913	-0,740877	-3,085158	-1,126412	-20,418733	11,194806	10,297766	0,048727	-0,033361	0,088958	-1,524483	-6,318159	-2,184913	0,048727	-0,033361	0,088958	-1,524483	-6,318159	-2,184913
14:38:39,59	0,354031	3,594979	0,230004	-0,056019	-2,533007	0,061053	0,048862	-0,033507	0,087806	1,157515	-2,506586	-2,172773	-0,742157	-3,083971	-1,127604	-20,452860	11,170810	10,293183	0,048862	-0,033507	0,087806	-1,472781	-6,342247	-2,172773	0,048862	-0,033507	0,087806	-1,472781	-6,342247	-2,172773
14:38:39,64	0,354031	3,594979	0,230004	-0,056019	-2,533007	0,061053	0,048474	-0,031805	0,086614	1,031188	-2,544308	-2,177356	-0,742715	-3,086304	-1,129539	-20,440852	11,167024	10,283984	0,048474	-0,031805	0,086614	-1,465535	-6,349528	-2,177356	0,048474	-0,031805	0,086614	-1,465535	-6,349528	-2,177356
14:38:39,69	0,354031	3,594979	0,230004	-0,056019	-2,533007	0,061053	0,050774	-0,032488	0,084679	1,069410	-2,412438	-2,186556	-0,743330	-3,085742	-1,130308	-20,455551	11,192364	10,309617	0,050774	-0,032488	0,084679	-1,480899	-6,398175	-2,186556	0,050774	-0,032488	0,084679	-1,480899	-6,398175	-2,186556
14:38:39,74	0,354031	3,594979	0,230004	-0,056019	-2,533007	0,061053	0,050594	-0,031675	0,083910	1,041723	-2,447164	-2,160922	-0,741514	-3,084906	-1,127202	-20,434512	11,181196	10,293055	0,050594	-0,031675	0,083910	-1,444756	-6,418821	-2,160922	0,050594	-0,031675	0,083910	-1,444756	-6,418821	-2,160922
14:38:39,79	0,354031	3,594979	0,230004	-0,056019	-2,533007	0,061053	0,048962	-0,032830	0,087016	1,102625	-2,508236	-2,177484	-0,743292	-3,084687	-1,128374	-20,433422	11,169610	10,288267	0,048962	-0,032830	0,087016	-1,474513	-6,351763	-2,177484	0,048962	-0,032830	0,087016	-1,474513	-6,351763	-2,177484
14:38:39,84	0,354031	3,594979	0,230004	-0,056019	-2,533007	0,061053	0,049661	-0,031180	0,085844	1,007342	-2,465135	-2,182273	-0,741558	-3,087707	-1,127580	-20,452870	11,158664	10,302019	0,049661	-0,031180	0,085844	-1,440278	-6,363557	-2,182273	0,049661	-0,031180	0,085844	-1,440278	-6,363557	-2,182273
14:38:39,89	0,354031	3,594979	0,230004	-0,056019	-2,533007	0,061053	0,051410	-0,034192	0,086638	1,144763	-2,385581	-2,168520	-0,743236	-3,087469	-1,129120	-20,406403	11,153534	10,297215	0,051410	-0,034192	0,086638	-1,539300	-6,421262	-2,168520	0,051410	-0,034192	0,086638	-1,539300	-6,421262	-2,168520
14:38:39,94	0,354031	3,594979	0,230004	-0,056019	-2,533007	0,061053	0,052043	-0,032620	0,085098	1,081799	-2,309847	-2,173324	-0,740884	-3,084575	-1,129513	-20,404759	11,168748	10,303605	0,052043	-0,032620	0,085098	-1,478846	-6,395236	-2,173324	0,052043	-0,032620	0,085098	-1,478846	-6,395236	-2,173324
14:38:39,99	0,354031	3,594979	0,230004	-0,056019	-2,533007	0,061053	0,048360	-0,033209	0,084705	1,126436	-2,507539	-2,166934	-0,743177	-3,083239	-1,129077	-20,370471	11,182566	10,356529	0,048360	-0,033209	0,084705	-1,480463	-6,303824	-2,166934	0,048360	-0,033209	0,084705	-1,480463	-6,303824	-2,166934
14:38:40,04	0,354031	3,594979	0,230004	-0,056019	-2,533007	0,061053	0,048350	-0,030556	0,085141	1,017606	-2,485283	-2,114010	-0,741450	-3,088853	-1,127138	-20,384118	11,103612	10,323355	0,048350	-0,030556	0,085141	-1,381055	-6,280770	-2,114010	0,048350	-0,030556	0,085141	-1,381055	-6,280770	-2,114010
14:38:40,09	0,354031	3,594979	0,230004	-0,056019	-2,533007	0,061053	0,052348	-0,034859	0,087080	1,166145	-2,249713	-2,147184	-0,741484	-3,085906	-1,127955	-20,404853	11,135829	10,301303	0,052348	-0,034859	0,087080	-1,570275	-6,359065	-2,147184	0,052348	-0,034859	0,087080	-1,570275	-6,359065	-2,147184
14:38:40,14	0,354031	3,594979	0,230004	-0,056019	-2,533007	0,061053	0,049813	-0,033355	0,086263	1,105499	-2,415612	-2,169237	-0,746201	-3,085691	-1,129934	-20,420983	11,179562	10,274219	0,049813	-0,033355	0,086263	-1,512901	-6,325946	-2,169237	0,049813	-0,033355	0,086263	-1,512901	-6,325946	-2,169237
14:38:40,19	0,354031	3,594979	0,230004	-0,056019	-2,533007	0,061053	0,051986	-0,029163	0,084284	0,917323	-2,338478	-2,196320	-0,742587	-3,084392	-1,133385	-20,358552	11,144100	10,299585	0,051986	-0,029163	0,084284	-1,372004	-6,419353	-2,196320	0,051986	-0,029163	0,084284	-1,372004	-6,419353	-2,196320
14:38:40,24	0,354031	3,594979	0,230004	-0,056019	-2,533007	0,061053	0,049054	-0,031643	0,080833	1,046760	-2,419143	-2,170955	-0,741465	-3,087138	-1,132212	-20,388006	11,129301	10,308176	0,049054	-0,031643	0,080833	-1,437205	-6,269858	-2,170955	0,049054	-0,031643	0,080833	-1,437205	-6,269858	-2,170955
14:38:40,29	0,354031	3,594979	0,230004	-0,056019	-2,533007	0,061053	0,050871	-0,033988	0,082006	1,141159	-2,342744	-2,162363	-0,740845	-3,087366	-1,130286	-20,389026	11,152629	10,283610	0,050871	-0,033988	0,082006	-1,526893	-6,336129	-2,162363	0,050871	-0,033988	0,082006	-1,526893	-6,336129	-2,162363
14:38:40,34	0,354031	3,594979	0,230004	-0,056019	-2,533007	0,061053	0,050758	-0,034639	0,083932	1,194700	-2,361159	-2,186929	-0,741386	-3,087252	-1,129854	-20,354428	11,129377	10,320931	0,050758	-0,034639	0,083932	-1,524449	-6,345686	-2,186929	0,050758	-0,034639	0,083932	-1,524449	-6,345686	-2,186929
14:38:40,39	0,354031	3,594979	0,230004	-0,056019	-2,533007	0,061053	0,050930	-0,034113	0,084364	1,164512	-2,310656	-2,149608	-0,739690	-3,086718	-1,131825	-20,386151	11,134327	10,303607	0,050930	-0,034113	0,084364	-1,513349	-6,308640	-2,149608	0,050930	-0,034113	0,084364	-1,513349	-6,308640	-2,149608
14:38:40,44	0,354031	3,594979	0,230004	-0,056019	-2,533007	0,061053	0,049619	-0,035315	0,082393	1,215466	-2,408739	-2,166932	-0,741991	-3,084949	-1,130657	-20,355196	11,125351	10,302155	0,049619	-0,035315	0,082393	-1,556790	-6,303865	-2,166932	0,049619	-0,035315	0,082393	-1,556790	-6,303865	-2,166932
14:38:40,49	0,354031	3,594979	0,230004	-0,056019	-2,533007	0,061053	0,049238	-0,032437	0,083561	1,073511	-2,397279	-2,168384	-0,742595	-3,083954	-1,130676	-20,361942	11,127915	10,287826	0,049238	-0,032437	0,083561	-1,472817	-6,262460	-2,168384	0,049238	-0,032437	0,083561	-1,472817	-6,262460	-2,168384
14:38:40,54	0,354031	3,594979	0,230004	-0,056019	-2,533007	0,061053	0,048678	-0,031417	0,083542	1,019307	-2,433522	-2,182713	-0,739672	-3,082865	-1,131807	-20,357213	11,114685	10,332315	0,048678	-0,031417	0,083542	-1,446933	-6,254746	-2,182713	0,048678	-0,031417	0,083542	-1,446933	-6,254746	-2,182713
14:38:40,59	0,354031	3,594979	0,230004	-0,056019	-2,533007	0,061053	0,046274	-0,033404	0,082411	1,113550	-2,547840	-2,138224	-0,743248	-3,087231	-1,134547	-20,400012	11,156644	10,315119	0,046274	-0,033404	0,082411	-1,508688	-6,180320	-2,138224	0,046274	-0,033404	0,082411	-1,508688	-6,180320	-2,138224
14:38:40,64	0,354031	3,594979	0,230004	-0,056019	-2,533007	0,061053	0,051843	-0,032490	0,079671	1,080942	-2,316266	-2,155420	-0,742617	-3,084649	-1,132222	-20,365148	11,114958	10,297968	0,051843	-0,032490	0,079671	-1,469521	-6,385957	-2,155420	0,051843	-0,032490	0,079671	-1,469521	-6,385957	-2,155420
14:38:40,69	0,354031	3,594979	0,230004	-0,056019	-2,533007	0,061053	0,049291	-0,031746	0,081996	1,023571	-2,397966	-2,172571	-0,742001	-3,086132	-1,133381	-20,360750	11,131820	10,294210	0,049291	-0,031746	0,081996	-1,468465	-6,267277	-2,172571	0,049291	-0,031746	0,081996	-1,468465	-6,267277	-2,172571
14:38:40,74	0,354031	3,594979	0,230004	-0,056019	-2,533007	0,061053	0,050268	-0,033021	0,080837	1,106680	-2,351784	-2,176329	-0,741400	-3,085361	-1,133000	-20,345674	11,103168	10,278588	0,050268	-0,033021	0,080837	-1,485456	-6,297790	-2,176329	0,050268	-0,033021	0,080837	-1,485456	-6,297790	-2,176329
14:38:40,79	0,354031	3,594979	0,230004	-0,056019	-2,533007	0,061053	0,049299	-0,033156	0,081218	1,096429	-2,374746	-2,191951	-0,741329	-3,085147	-1,132590	-20,322246	11,135613	10,293716	0,049299	-0,033156	0,081218	-1,506310	-6,244751	-2,191951	0,049299	-0,033156	0,081218	-1,506310	-6,244751	-2,191951
14:38:40,84	0,354031	3,594979	0,230004	-0,056019	-2,533007	0,061053	0,049078	-0,033110	0,081628	1,133872	-2,382175	-2,176823	-0,737917	-3,084411	-1,133572	-20,362349	11,100267	10,302368	0,049078	-0,033110	0,081628	-1,465291	-6,234826	-2,176823	0,049078	-0,033110	0,081628	-1,465291	-6,234826	-2,176823
14:38:40,89	0,354031	3,594979	0,230004	-0,056019	-2,533007	0,061053	0,046735	-0,035697	0,080646	1,217712	-2,521084	-2,168171	-0,741946	-3,086095	-1,136474	-20,326693	11,125235	10,295546	0,046735	-0,035697	0,080646	-1,584497	-6,189785	-2,168171	0,046735	-0,035697	0,080646	-1,584497	-6,189785	-2,168171
14:38:40,94	0,354031	3,594979	0,230004	-0,056019	-2,533007	0,061053	0,050208	-0,033049	0,077744	1,119486	-2,322114	-2,174993	-0,736621	-3,082321	-1,135691	-20,303940	11,117483	10,300913	0,050208	-0,033049	0,077744	-1,474884	-6,263415	-2,174993	0,050208	-0,033049	0,077744	-1,474884	-6,263415	-2,174993
14:38:40,99	0,354031	3,594979	0,230004	-0,056019	-2,533007	0,061053	0,044277	-0,035774	0,078527	1,265836	-2,606942	-2,169627	-0,743741	-3,084479	-1,133590	-20,343620	11,126639	10,277789	0,044277	-0,035774	0,078527	-1,542427	-6,082664	-2,169627	0,044277	-0,035774	0,078527	-1,542427	-6,082664	-2,169627
14:38:41,04	0,354031	3,594979	0,230004	-0,056019	-2,533007	0,061053	0,049706	-0,030687	0,080628	0,989391	-2,363566	-2,192751	-0,739588	-3,086311	-1,136088	-20,316140	11,088715	10,279873	0,049706	-0,030687	0,080628	-1,419526	-6,265480	-2,192751	0,049706	-0,030687	0,080628	-1,419526	-6,265480	-2,192751
14:38:41,09	0,354031	3,594979	0,230004	-0,056019	-2,533007	0,061053	0,049216	-0,035200	0,078130	1,204974	-2,346275	-2,190666	-0,743188	-3,084237	-1,137257	-20,340816	11,104477	10,310099	0,049216	-0,035200	0,078130	-1,558229	-6,209740	-2,190666	0,049216	-0,035200	0,078130	-1,558229	-6,209740	-2,190666
14:38:41,14	0,354031	3,594979	0,230004	-0,056019	-2,533007	0,061053	0,049220	-0,031045	0,076961	0,990244	-2,375327	-2,160440	-0,739654	-3,088127	-1,136100	-20,358557	11,108296	10,280662	0,049220	-0,031045	0,076961	-1,446818	-6,239093	-2,160440	0,049220	-0,031045	0,076961	-1,446818	-6,239093	-2,160440
14:38:41,19	0,354031	3,594979	0,230004	-0,056019	-2,533007	0,061053	0,050822	-0,036051	0,078118	1,244965	-2,309309	-2,189877	-0,742004	-3,086442	-1,135727	-20,344889	11,083072	10,264795	0,050822	-0,036051	0,078118	-1,585026	-6,298812	-2,189877	0,050822	-0,036051	0,078118	-1,585026	-6,298812	-2,189877
14:38:41,24	0,354031	3,594979	0,230004	-0,056019	-2,533007	0,061053	0,050537	-0,033173	0,078491	1,080310	-2,299651	-2,205744	-0,740756	-3,083372	-1,136874	-20,314320	11,126254	10,286614	0,050537	-0,033173	0,078491	-1,523776	-6,266825	-2,205744	0,050537	-0,033173	0,078491	-1,523776	-6,266825	-2,205744
14:38:41,29	0,354031	3,594979	0,230004	-0,056019	-2,533007	0,061053	0,047255	-0,032719	0,077344	1,109402	-2,465452	-2,183925	-0,744291	-3,085648	-1,136071	-20,313178	11,109867	10,313711	0,047255	-0,032719	0,077344	-1,459073	-6,174960	-2,183925	0,047255	-0,032719	0,077344	-1,459073	-6,174960	-2,183925
14:38:41,34	0,354031	3,594979	0,230004	-0,056019	-2,533007	0,061053	0,050994	-0,030796	0,078147	0,995746	-2,261855	-2,156828	-0,739572	-3,086122	-1,135653	-20,309916	11,111512	10,338447	0,050994	-0,030796	0,078147	-1,421715	-6,264854	-2,156828	0,050994	-0,030796	0,078147	-1,421715	-6,264854	-2,156828
14:38:41,39	0,354031	3,594979	0,230004	-0,056019	-2,533007	0,061053	0,049044	-0,035119	0,078565	1,223627	-2,361213	-2,132092	-0,741845	-3,086954	-1,136440	-20,273832	11,105817	10,303940	0,049044	-0,035119	0,078565	-1,533233	-6,211197	-2,132092	0,049044	-0,035119	0,078565	-1,533233	-6,211197	-2,132092
14:38:41,44	0,354031	3,594979	0,230004	-0,056019	-2,533007	0,061053	0,050901	-0,033567	0,077778	1,155996	-2,230574	-2,166599	-0,740752	-3,083622	-1,134929	-20,309542	11,103613	10,284619	0,050901	-0,033567	0,077778	-1,478977	-6,226299	-2,166599	0,050901	-0,033567	0,077778	-1,478977	-6,226299	-2,166599
14:38:41,49	0,354031	3,594979	0,230004	-0,056019	-2,533007	0,061053	0,047469	-0,032847	0,079289	1,098807	-2,438844	-2,185920	-0,740789	-3,087247	-1,135304	-20,320186	11,061656	10,287914	0,047469	-0,032847	0,079289	-1,479668	-6,165184	-2,185920	0,047469	-0,032847	0,079289	-1,479668	-6,165184	-2,185920
14:38:41,54	0,354031	3,594979	0,230004	-0,056019	-2,533007	0,061053	0,050627	-0,034628	0,078914	1,149773	-2,262885	-2,182625	-0,741298	-3,086108	-1,139938	-20,269934	11,064115	10,304913	0,050627	-0,034628	0,078914	-1,568527	-6,237101	-2,182625	0,050627	-0,034628	0,078914	-1,568527	-6,237101	-2,182625
14:38:41,59	0,354031	3,594979	0,230004	-0,056019	-2,533007	0,061053	0,049896	-0,033617	0,074280	1,124468	-2,258623	-2,165627	-0,740126	-3,085826	-1,138015	-20,291463	11,104258	10,290958	0,049896	-0,033617	0,074280	-1,514487	-6,175432	-2,165627	0,049896	-0,033617	0,074280	-1,514487	-6,175432	-2,165627
14:38:41,64	0,354031	3,594979	0,230004	-0,056019	-2,533007	0,061053	0,049065	-0,034492	0,076203	1,193931	-2,340519	-2,179581	-0,742469	-3,086627	-1,134137	-20,300552	11,118210	10,283770	0,049065	-0,034492	0,076203	-1,513655	-6,192143	-2,179581	0,049065	-0,034492	0,076203	-1,513655	-6,192143	-2,179581
14:38:41,69	0,354031	3,594979	0,230004	-0,056019	-2,533007	0,061053	0,050930	-0,032863	0,080081	1,116780	-2,258386	-2,186769	-0,738479	-3,084371	-1,139960	-20,318747	11,050838	10,310592	0,050930	-0,032863	0,080081	-1,462957	-6,256413	-2,186769	0,050930	-0,032863	0,080081	-1,462957	-6,256413	-2,186769
14:38:41,74	0,354031	3,594979	0,230004	-0,056019	-2,533007	0,061053	0,046981	-0,035190	0,074258	1,170363	-2,445818	-2,159947	-0,739594	-3,086120	-1,138009	-20,315546	11,101675	10,310549	0,046981	-0,035190	0,074258	-1,592078	-6,133829	-2,159947	0,046981	-0,035190	0,074258	-1,592078	-6,133829	-2,159947
14:38:41,79	0,354031	3,594979	0,230004	-0,056019	-2,533007	0,061053	0,049053	-0,035099	0,076209	1,211242	-2,360717	-2,159990	-0,740679	-3,084459	-1,134889	-20,267969	11,084222	10,307661	0,049053	-0,035099	0,076209	-1,544031	-6,211386	-2,159990	0,049053	-0,035099	0,076209	-1,544031	-6,211386	-2,159990
14:38:41,84	0,354031	3,594979	0,230004	-0,056019	-2,533007	0,061053	0,048158	-0,033329	0,079329	1,127877	-2,357328	-2,162879	-0,738974	-3,083372	-1,140733	-20,274517	11,056603	10,296320	0,048158	-0,033329	0,079329	-1,488453	-6,137738	-2,162879	0,048158	-0,033329	0,079329	-1,488453	-6,137738	-2,162879
14:38:41,89	0,354031	3,594979	0,230004	-0,056019	-2,533007	0,061053	0,046364	-0,034262	0,073485	1,149206	-2,442491	-2,174219	-0,740740	-3,084166	-1,139162	-20,289666	11,097101	10,325465	0,046364	-0,034262	0,073485	-1,540373	-6,082052	-2,174219	0,046364	-0,034262	0,073485	-1,540373	-6,082052	-2,174219
14:38:41,94	0,354031	3,594979	0,230004	-0,056019	-2,533007	0,061053	0,047934	-0,033130	0,075056	1,117816	-2,394206	-2,145074	-0,742477	-3,086495	-1,141089	-20,277676	11,098623	10,330762	0,047934	-0,033130	0,075056	-1,482866	-6,157032	-2,145074	0,047934	-0,033130	0,075056	-1,482866	-6,157032	-2,145074
14:38:41,99	0,354031	3,594979	0,230004	-0,056019	-2,533007	0,061053	0,050819	-0,032790	0,073129	1,107479	-2,234545	-2,139777	-0,738400	-3,083117	-1,140750	-20,278906	11,044187	10,276734	0,050819	-0,032790	0,073129	-1,466558	-6,223871	-2,139777	0,050819	-0,032790	0,073129	-1,466558	-6,223871	-2,139777
14:38:42,04	0,354031	3,594979	0,230004	-0,056019	-2,533007	0,061053	0,045856	-0,034632	0,073468	1,155470	-2,466500	-2,193805	-0,742462	-3,085781	-1,135286	-20,268024	11,050024	10,291768	0,045856	-0,034632	0,073468	-1,563111	-6,066182	-2,193805	0,045856	-0,034632	0,073468	-1,563111	-6,066182	-2,193805
14:38:42,09	0,354031	3,594979	0,230004	-0,056019	-2,533007	0,061053	0,050194	-0,032446	0,078932	1,052293	-2,234399	-2,178771	-0,740693	-3,085465	-1,141521	-20,272871	11,097018	10,273244	0,050194	-0,032446	0,078932	-1,494685	-6,174644	-2,178771	0,050194	-0,032446	0,078932	-1,494685	-6,174644	-2,178771
14:38:42,14	0,354031	3,594979	0,230004	-0,056019	-2,533007	0,061053	0,049036	-0,033820	0,072697	1,162057	-2,322320	-2,197296	-0,741237	-3,082568	-1,139180	-20,248230	11,099571	10,286519	0,049036	-0,033820	0,072697	-1,492842	-6,171646	-2,197296	0,049036	-0,033820	0,072697	-1,492842	-6,171646	-2,197296
14:38:42,19	0,354031	3,594979	0,230004	-0,056019	-2,533007	0,061053	0,046799	-0,031900	0,075038	1,076719	-2,418586	-2,184020	-0,739503	-3,082486	-1,138019	-20,253285	11,062476	10,280143	0,046799	-0,031900	0,075038	-1,427417	-6,092300	-2,184020	0,046799	-0,031900	0,075038	-1,427417	-6,092300	-2,184020
14:38:42,24	0,354031	3,594979	0,230004	-0,056019	-2,533007	0,061053	0,045861	-0,033361	0,076199	1,118043	-2,453210	-2,190396	-0,739548	-3,087892	-1,136819	-20,283600	11,053150	10,312532	0,045861	-0,033361	0,076199	-1,500788	-6,053263	-2,190396	0,045861	-0,033361	0,076199	-1,500788	-6,053263	-2,190396
14:38:42,29	0,354031	3,594979	0,230004	-0,056019	-2,533007	0,061053	0,050565	-0,036025	0,077399	1,233358	-2,230166	-2,158007	-0,741318	-3,083044	-1,142282	-20,279016	11,102813	10,312968	0,050565	-0,036025	0,077399	-1,594629	-6,199524	-2,158007	0,050565	-0,036025	0,077399	-1,594629	-6,199524	-2,158007
14:38:42,34	0,354031	3,594979	0,230004	-0,056019	-2,533007	0,061053	0,047251	-0,032068	0,071936	1,072891	-2,423339	-2,157571	-0,738409	-3,084624	-1,142308	-20,303212	11,099378	10,279475	0,047251	-0,032068	0,071936	-1,444464	-6,132573	-2,157571	0,047251	-0,032068	0,071936	-1,444464	-6,132573	-2,157571
14:38:42,39	0,354031	3,594979	0,230004	-0,056019	-2,533007	0,061053	0,047166	-0,035377	0,071910	1,229898	-2,447032	-2,191064	-0,742446	-3,083250	-1,139967	-20,262653	11,098384	10,281953	0,047166	-0,035377	0,071910	-1,547231	-6,149539	-2,191064	0,047166	-0,035377	0,071910	-1,547231	-6,149539	-2,191064
14:38:42,44	0,354031	3,594979	0,230004	-0,056019	-2,533007	0,061053	0,047993	-0,031194	0,074251	1,031801	-2,368368	-2,188586	-0,743645	-3,085420	-1,138776	-20,272450	11,084412	10,309423	0,047993	-0,031194	0,074251	-1,416964	-6,135852	-2,188586	0,047993	-0,031194	0,074251	-1,416964	-6,135852	-2,188586
14:38:42,49	0,354031	3,594979	0,230004	-0,056019	-2,533007	0,061053	0,050473	-0,031241	0,075442	1,017203	-2,240941	-2,161116	-0,741799	-3,085674	-1,136849	-20,250878	11,102425	10,270126	0,050473	-0,031241	0,075442	-1,435186	-6,203053	-2,161116	0,050473	-0,031241	0,075442	-1,435186	-6,203053	-2,161116
14:38:42,54	0,354031	3,594979	0,230004	-0,056019	-2,533007	0,061053	0,049769	-0,032967	0,077369	1,133352	-2,267845	-2,200413	-0,743109	-3,082615	-1,138779	-20,276540	11,052449	10,323487	0,049769	-0,032967	0,077369	-1,454545	-6,174736	-2,200413	0,049769	-0,032967	0,077369	-1,454545	-6,174736	-2,200413
14:38:42,59	0,354031	3,594979	0,230004	-0,056019	-2,533007	0,061053	0,047776	-0,030303	0,075439	0,938729	-2,368754	-2,147052	-0,740690	-3,083665	-1,140734	-20,258857	11,074252	10,286695	0,047776	-0,030303	0,075439	-1,440069	-6,119139	-2,147052	0,047776	-0,030303	0,075439	-1,440069	-6,119139	-2,147052
14:38:42,64	0,354031	3,594979	0,230004	-0,056019	-2,533007	0,061053	0,047476	-0,032922	0,073484	1,102652	-2,379924	-2,183844	-0,739525	-3,083107	-1,139942	-20,256264	11,056015	10,305267	0,047476	-0,032922	0,073484	-1,481755	-6,106785	-2,183844	0,047476	-0,032922	0,073484	-1,481755	-6,106785	-2,183844
14:38:42,69	0,354031	3,594979	0,230004	-0,056019	-2,533007	0,061053	0,046410	-0,033652	0,074276	1,126115	-2,423999	-2,165272	-0,741840	-3,088338	-1,137993	-20,268781	11,092862	10,294523	0,046410	-0,033652	0,074276	-1,515597	-6,067168	-2,165272	0,046410	-0,033652	0,074276	-1,515597	-6,067168	-2,165272
14:38:42,74	0,354031	3,594979	0,230004	-0,056019	-2,533007	0,061053	0,052097	-0,034263	0,076225	1,183520	-2,157508	-2,176016	-0,740070	-3,086813	-1,139950	-20,250373	11,058806	10,270741	0,052097	-0,034263	0,076225	-1,506127	-6,247154	-2,176016	0,052097	-0,034263	0,076225	-1,506127	-6,247154	-2,176016
14:38:42,79	0,354031	3,594979	0,230004	-0,056019	-2,533007	0,061053	0,049891	-0,035034	0,074268	1,203312	-2,239252	-2,199798	-0,742500	-3,083449	-1,140714	-20,269197	11,062773	10,324901	0,049891	-0,035034	0,074268	-1,546842	-6,155723	-2,199798	0,049891	-0,035034	0,074268	-1,546842	-6,155723	-2,199798
14:38:42,84	0,354031	3,594979	0,230004	-0,056019	-2,533007	0,061053	0,048193	-0,031247	0,073504	1,000446	-2,345838	-2,145638	-0,737707	-3,085382	-1,139554	-20,243962	11,061156	10,280820	0,048193	-0,031247	0,073504	-1,452481	-6,129010	-2,145638	0,048193	-0,031247	0,073504	-1,452481	-6,129010	-2,145638
14:38:42,89	0,354031	3,594979	0,230004	-0,056019	-2,533007	0,061053	0,047471	-0,036365	0,074664	1,277753	-2,360744	-2,189719	-0,741237	-3,085883	-1,141118	-20,252049	11,093206	10,277352	0,047471	-0,036365	0,074664	-1,576867	-6,087201	-2,189719	0,047471	-0,036365	0,074664	-1,576867	-6,087201	-2,189719
14:38:42,94	0,354031	3,594979	0,230004	-0,056019	-2,533007	0,061053	0,049670	-0,033558	0,073100	1,155513	-2,269405	-2,193188	-0,744209	-3,086586	-1,144601	-20,266965	11,125877	10,309124	0,049670	-0,033558	0,073100	-1,478775	-6,168513	-2,193188	0,049670	-0,033558	0,073100	-1,478775	-6,168513	-2,193188
14:38:42,99	0,354031	3,594979	0,230004	-0,056019	-2,533007	0,061053	0,051764	-0,031336	0,069617	1,060794	-2,189773	-2,161415	-0,742123	-3,086205	-1,138721	-20,247477	11,060488	10,273790	0,051764	-0,031336	0,069617	-1,399050	-6,253255	-2,161415	0,051764	-0,031336	0,069617	-1,399050	-6,253255	-2,161415
14:38:43,04	0,354031	3,594979	0,230004	-0,056019	-2,533007	0,061053	0,050392	-0,032951	0,075497	1,097927	-2,211577	-2,196749	-0,740674	-3,082416	-1,141477	-20,236221	11,057999	10,325343	0,050392	-0,032951	0,075497	-1,488752	-6,167311	-2,196749	0,050392	-0,032951	0,075497	-1,488752	-6,167311	-2,196749
14:38:43,09	0,354031	3,594979	0,230004	-0,056019	-2,533007	0,061053	0,046386	-0,032312	0,072741	1,068138	-2,408859	-2,145196	-0,743619	-3,086642	-1,143241	-20,259396	11,094072	10,301641	0,046386	-0,032312	0,072741	-1,468329	-6,050178	-2,145196	0,046386	-0,032312	0,072741	-1,468329	-6,050178	-2,145196
14:38:43,14	0,354031	3,594979	0,230004	-0,056019	-2,533007	0,061053	0,051518	-0,031874	0,070977	1,065030	-2,180102	-2,168899	-0,742420	-3,086147	-1,139941	-20,247376	11,069366	10,290115	0,051518	-0,031874	0,070977	-1,437078	-6,224283	-2,168899	0,051518	-0,031874	0,070977	-1,437078	-6,224283	-2,168899
14:38:43,19	0,354031	3,594979	0,230004	-0,056019	-2,533007	0,061053	0,050490	-0,032665	0,074277	1,090788	-2,210786	-2,180424	-0,742886	-3,083646	-1,141309	-20,250245	11,074424	10,296275	0,050490	-0,032665	0,074277	-1,473430	-6,174283	-2,180424	0,050490	-0,032665	0,074277	-1,473430	-6,174283	-2,180424
14:38:43,24	0,354031	3,594979	0,230004	-0,056019	-2,533007	0,061053	0,048557	-0,031011	0,072909	1,007731	-2,316342	-2,174264	-0,737748	-3,082655	-1,143447	-20,243011	11,047936	10,287998	0,048557	-0,031011	0,072909	-1,426656	-6,128059	-2,174264	0,048557	-0,031011	0,072909	-1,426656	-6,128059	-2,174264
14:38:43,29	0,354031	3,594979	0,230004	-0,056019	-2,533007	0,061053	0,045130	-0,034965	0,070771	1,194025	-2,475034	-2,182541	-0,742375	-3,085457	-1,141094	-20,221629	11,069294	10,295505	0,045130	-0,034965	0,070771	-1,550764	-6,017735	-2,182541	0,045130	-0,034965	0,070771	-1,550764	-6,017735	-2,182541
14:38:43,34	0,354031	3,594979	0,230004	-0,056019	-2,533007	0,061053	0,049870	-0,032359	0,073124	1,087668	-2,220721	-2,175034	-0,740610	-3,084450	-1,141093	-20,217055	11,061310	10,295657	0,049870	-0,032359	0,073124	-1,452501	-6,135504	-2,175034	0,049870	-0,032359	0,073124	-1,452501	-6,135504	-2,175034
14:38:43,39	0,354031	3,594979	0,230004	-0,056019	-2,533007	0,061053	0,048115	-0,033384	0,073125	1,136361	-2,304009	-2,174882	-0,740642	-3,082442	-1,141858	-20,219334	11,054740	10,325298	0,048115	-0,033384	0,073125	-1,484301	-6,081054	-2,174882	0,048115	-0,033384	0,073125	-1,484301	-6,081054	-2,174882
14:38:43,44	0,354031	3,594979	0,230004	-0,056019	-2,533007	0,061053	0,046393	-0,032353	0,072360	1,075889	-2,392272	-2,145241	-0,741880	-3,082465	-1,141085	-20,247754	11,056838	10,339505	0,046393	-0,032353	0,072360	-1,463793	-6,034093	-2,145241	0,046393	-0,032353	0,072360	-1,463793	-6,034093	-2,145241
14:38:43,49	0,354031	3,594979	0,230004	-0,056019	-2,533007	0,061053	0,047031	-0,031292	0,073133	1,008331	-2,384747	-2,131034	-0,740064	-3,086183	-1,141486	-20,236228	11,045783	10,290588	0,047031	-0,031292	0,073133	-1,448074	-6,076667	-2,131034	0,047031	-0,031292	0,073133	-1,448074	-6,076667	-2,131034
14:38:43,54	0,354031	3,594979	0,230004	-0,056019	-2,533007	0,061053	0,049343	-0,034723	0,072732	1,182959	-2,249018	-2,179951	-0,738922	-3,084744	-1,143453	-20,246751	11,043584	10,272852	0,049343	-0,034723	0,072732	-1,542819	-6,122424	-2,179951	0,049343	-0,034723	0,072732	-1,542819	-6,122424	-2,179951
14:38:43,59	0,354031	3,594979	0,230004	-0,056019	-2,533007	0,061053	0,047526	-0,034994	0,070765	1,189846	-2,351503	-2,197687	-0,740639	-3,080476	-1,142651	-20,210323	11,048094	10,311232	0,047526	-0,034994	0,070765	-1,557146	-6,082293	-2,197687	0,047526	-0,034994	0,070765	-1,557146	-6,082293	-2,197687
14:38:43,64	0,354031	3,594979	0,230004	-0,056019	-2,533007	0,061053	0,044688	-0,031373	0,071567	1,023687	-2,469767	-2,159307	-0,742888	-3,082624	-1,139933	-20,180185	11,062035	10,279937	0,044688	-0,031373	0,071567	-1,439077	-5,977803	-2,159307	0,044688	-0,031373	0,071567	-1,439077	-5,977803	-2,159307
14:38:43,69	0,354031	3,594979	0,230004	-0,056019	-2,533007	0,061053	0,047673	-0,030498	0,074285	1,005342	-2,295436	-2,190602	-0,740086	-3,082898	-1,143068	-20,232525	11,032551	10,272191	0,047673	-0,030498	0,074285	-1,388754	-6,037767	-2,190602	0,047673	-0,030498	0,074285	-1,388754	-6,037767	-2,190602
14:38:43,74	0,354031	3,594979	0,230004	-0,056019	-2,533007	0,061053	0,046509	-0,033061	0,071150	1,086936	-2,386546	-2,198348	-0,738840	-3,086033	-1,143053	-20,218639	11,056612	10,262870	0,046509	-0,033061	0,071150	-1,508389	-6,037509	-2,198348	0,046509	-0,033061	0,071150	-1,508389	-6,037509	-2,198348
14:38:43,79	0,354031	3,594979	0,230004	-0,056019	-2,533007	0,061053	0,048601	-0,035708	0,071165	1,252354	-2,277768	-2,207669	-0,741245	-3,086003	-1,143045	-20,241249	11,067235	10,292098	0,048601	-0,035708	0,071165	-1,550751	-6,092951	-2,207669	0,048601	-0,035708	0,071165	-1,550751	-6,092951	-2,207669
14:38:43,84	0,354031	3,594979	0,230004	-0,056019	-2,533007	0,061053	0,049777	-0,033611	0,071173	1,141186	-2,241490	-2,178442	-0,742380	-3,083900	-1,143823	-20,220428	11,085344	10,293053	0,049777	-0,033611	0,071173	-1,497276	-6,149017	-2,178442	0,049777	-0,033611	0,071173	-1,497276	-6,149017	-2,178442
14:38:43,89	0,354031	3,594979	0,230004	-0,056019	-2,533007	0,061053	0,048524	-0,031576	0,070395	1,061466	-2,297710	-2,177486	-0,741541	-3,083069	-1,143549	-20,181479	11,049873	10,292425	0,048524	-0,031576	0,070395	-1,417258	-6,106814	-2,177486	0,048524	-0,031576	0,070395	-1,417258	-6,106814	-2,177486
14:38:43,94	0,354031	3,594979	0,230004	-0,056019	-2,533007	0,061053	0,047385	-0,031887	0,070670	1,066388	-2,305466	-2,178114	-0,741293	-3,082733	-1,141104	-20,254633	11,063904	10,315650	0,047385	-0,031887	0,070670	-1,436740	-6,025168	-2,178114	0,047385	-0,031887	0,070670	-1,436740	-6,025168	-2,178114
14:38:43,99	0,354031	3,594979	0,230004	-0,056019	-2,533007	0,061053	0,046969	-0,031935	0,073114	1,044433	-2,397437	-2,154889	-0,743596	-3,084138	-1,142265	-20,232642	11,064764	10,305861	0,046969	-0,031935	0,073114	-1,462426	-6,084527	-2,154889	0,046969	-0,031935	0,073114	-1,462426	-6,084527	-2,154889
14:38:44,04	0,354031	3,594979	0,230004	-0,056019	-2,533007	0,061053	0,049337	-0,030643	0,071954	0,988990	-2,255679	-2,164678	-0,741248	-3,084090	-1,143438	-20,232466	11,054140	10,292110	0,049337	-0,030643	0,071954	-1,416449	-6,128669	-2,164678	0,049337	-0,030643	0,071954	-1,416449	-6,128669	-2,164678
14:38:44,09	0,354031	3,594979	0,230004	-0,056019	-2,533007	0,061053	0,048123	-0,032652	0,070780	1,084346	-2,313384	-2,178429	-0,741791	-3,081803	-1,141124	-20,216229	11,066404	10,271793	0,048123	-0,032652	0,070780	-1,478800	-6,091012	-2,178429	0,048123	-0,032652	0,070780	-1,478800	-6,091012	-2,178429
14:38:44,14	0,354031	3,594979	0,230004	-0,056019	-2,533007	0,061053	0,046414	-0,031038	0,073094	1,019156	-2,394330	-2,198746	-0,739451	-3,085291	-1,139917	-20,220753	11,036662	10,303955	0,046414	-0,031038	0,073094	-1,417288	-6,037790	-2,198746	0,046414	-0,031038	0,073094	-1,417288	-6,037790	-2,198746
14:38:44,19	0,354031	3,594979	0,230004	-0,056019	-2,533007	0,061053	0,048264	-0,034809	0,074301	1,187241	-2,287138	-2,166584	-0,742423	-3,083353	-1,146155	-20,223569	11,056072	10,298485	0,048264	-0,034809	0,074301	-1,545245	-6,075882	-2,166584	0,048264	-0,034809	0,074301	-1,545245	-6,075882	-2,166584
14:38:44,24	0,354031	3,594979	0,230004	-0,056019	-2,533007	0,061053	0,048072	-0,031266	0,068063	1,018412	-2,309277	-2,172054	-0,741122	-3,084197	-1,141882	-20,181771	11,057360	10,261681	0,048072	-0,031266	0,068063	-1,435958	-6,082931	-2,172054	0,048072	-0,031266	0,068063	-1,435958	-6,082931	-2,172054
14:38:44,29	0,354031	3,594979	0,230004	-0,056019	-2,533007	0,061053	0,048152	-0,032814	0,072336	1,120919	-2,269567	-2,208859	-0,743584	-3,084619	-1,146147	-20,223737	11,071164	10,303422	0,048152	-0,032814	0,072336	-1,454963	-6,049494	-2,208859	0,048152	-0,032814	0,072336	-1,454963	-6,049494	-2,208859
14:38:44,34	0,354031	3,594979	0,230004	-0,056019	-2,533007	0,061053	0,049749	-0,030893	0,068071	1,012015	-2,229771	-2,167117	-0,739500	-3,081010	-1,143461	-20,235455	11,055749	10,278430	0,049749	-0,030893	0,068071	-1,413092	-6,135060	-2,167117	0,049749	-0,030893	0,068071	-1,413092	-6,135060	-2,167117
14:38:44,39	0,354031	3,594979	0,230004	-0,056019	-2,533007	0,061053	0,044581	-0,032625	0,070757	1,082880	-2,500949	-2,192109	-0,739963	-3,083586	-1,144960	-20,167782	11,026064	10,296614	0,044581	-0,032625	0,070757	-1,478205	-6,000548	-2,192109	0,044581	-0,032625	0,070757	-1,478205	-6,000548	-2,192109
14:38:44,44	0,354031	3,594979	0,230004	-0,056019	-2,533007	0,061053	0,047044	-0,033513	0,069258	1,137153	-2,299425	-2,173925	-0,741807	-3,084414	-1,144992	-20,216962	11,053493	10,283041	0,047044	-0,033513	0,069258	-1,493592	-5,992368	-2,173925	0,047044	-0,033513	0,069258	-1,493592	-5,992368	-2,173925
14:38:44,49	0,354031	3,594979	0,230004	-0,056019	-2,533007	0,061053	0,048682	-0,032330	0,069226	1,074795	-2,270539	-2,187498	-0,741219	-3,084280	-1,144580	-20,204920	11,024942	10,306099	0,048682	-0,032330	0,069226	-1,463075	-6,092088	-2,187498	0,048682	-0,032330	0,069226	-1,463075	-6,092088	-2,187498
14:38:44,54	0,354031	3,594979	0,230004	-0,056019	-2,533007	0,061053	0,048273	-0,032772	0,069638	1,079118	-2,267129	-2,164440	-0,739446	-3,081954	-1,141882	-20,205536	11,029899	10,285893	0,048273	-0,032772	0,069638	-1,493515	-6,056533	-2,164440	0,048273	-0,032772	0,069638	-1,493515	-6,056533	-2,164440
14:38:44,59	0,354031	3,594979	0,230004	-0,056019	-2,533007	0,061053	0,045372	-0,033145	0,072336	1,102466	-2,420987	-2,184646	-0,740677	-3,082586	-1,141874	-20,231161	11,035269	10,310243	0,045372	-0,033145	0,072336	-1,499399	-5,982671	-2,184646	0,045372	-0,033145	0,072336	-1,499399	-5,982671	-2,184646
14:38:44,64	0,354031	3,594979	0,230004	-0,056019	-2,533007	0,061053	0,046535	-0,032394	0,072344	1,055263	-2,385385	-2,160296	-0,741155	-3,083532	-1,144560	-20,221141	11,015203	10,260035	0,046535	-0,032394	0,072344	-1,487665	-6,038369	-2,160296	0,046535	-0,032394	0,072344	-1,487665	-6,038369	-2,160296
14:38:44,69	0,354031	3,594979	0,230004	-0,056019	-2,533007	0,061053	0,047593	-0,032454	0,069658	1,046006	-2,311661	-2,210504	-0,743454	-3,082693	-1,143058	-20,175058	11,087260	10,258259	0,047593	-0,032454	0,069658	-1,501618	-6,047694	-2,210504	0,047593	-0,032454	0,069658	-1,501618	-6,047694	-2,210504
14:38:44,74	0,354031	3,594979	0,230004	-0,056019	-2,533007	0,061053	0,048016	-0,030043	0,071160	1,006074	-2,285763	-2,212280	-0,743576	-3,084987	-1,142658	-20,219327	11,042060	10,285733	0,048016	-0,030043	0,071160	-1,352278	-6,055034	-2,212280	0,048016	-0,030043	0,071160	-1,352278	-6,055034	-2,212280
14:38:44,79	0,354031	3,594979	0,230004	-0,056019	-2,533007	0,061053	0,050063	-0,031084	0,071560	0,998960	-2,195066	-2,184806	-0,742843	-3,083591	-1,145651	-20,214784	11,062159	10,316345	0,050063	-0,031084	0,071560	-1,441161	-6,125013	-2,184806	0,050063	-0,031084	0,071560	-1,441161	-6,125013	-2,184806
14:38:44,84	0,354031	3,594979	0,230004	-0,056019	-2,533007	0,061053	0,048487	-0,031021	0,068567	1,015348	-2,283112	-2,154194	-0,740135	-3,087606	-1,146804	-20,221204	11,048816	10,266087	0,048487	-0,031021	0,068567	-1,419806	-6,089374	-2,154194	0,048487	-0,031021	0,068567	-1,419806	-6,089374	-2,154194
14:38:44,89	0,354031	3,594979	0,230004	-0,056019	-2,533007	0,061053	0,050611	-0,035373	0,067414	1,226900	-2,171572	-2,204452	-0,737701	-3,083050	-1,146133	-20,193604	10,986266	10,301634	0,050611	-0,035373	0,067414	-1,549907	-6,144539	-2,204452	0,050611	-0,035373	0,067414	-1,549907	-6,144539	-2,204452
14:38:44,94	0,354031	3,594979	0,230004	-0,056019	-2,533007	0,061053	0,045448	-0,035203	0,068085	1,177687	-2,384868	-2,168905	-0,741134	-3,079822	-1,146488	-20,162478	11,076588	10,352760	0,045448	-0,035203	0,068085	-1,585770	-5,952544	-2,168905	0,045448	-0,035203	0,068085	-1,585770	-5,952544	-2,168905
14:38:44,99	0,354031	3,594979	0,230004	-0,056019	-2,533007	0,061053	0,044370	-0,030617	0,067730	1,032959	-2,459149	-2,117779	-0,741327	-3,084384	-1,146627	-20,197157	11,059581	10,292593	0,044370	-0,030617	0,067730	-1,370437	-5,942171	-2,117779	0,044370	-0,030617	0,067730	-1,370437	-5,942171	-2,117779
14:38:45,04	0,354031	3,594979	0,230004	-0,056019	-2,533007	0,061053	0,048417	-0,032730	0,067591	1,110790	-2,270224	-2,177946	-0,740088	-3,084090	-1,146542	-20,226881	11,032557	10,293451	0,048417	-0,032730	0,067591	-1,458511	-6,070952	-2,177946	0,048417	-0,032730	0,067591	-1,458511	-6,070952	-2,177946
14:38:45,09	0,354031	3,594979	0,230004	-0,056019	-2,533007	0,061053	0,047543	-0,033657	0,067676	1,120727	-2,327922	-2,177088	-0,745304	-3,083073	-1,146164	-20,199520	11,069222	10,278828	0,047543	-0,033657	0,067676	-1,521342	-6,060010	-2,177088	0,047543	-0,033657	0,067676	-1,521342	-6,060010	-2,177088
14:38:45,14	0,354031	3,594979	0,230004	-0,056019	-2,533007	0,061053	0,049270	-0,028631	0,068054	0,904813	-2,232753	-2,191711	-0,738862	-3,082737	-1,145363	-20,203740	11,036963	10,302739	0,049270	-0,028631	0,068054	-1,342721	-6,100414	-2,191711	0,049270	-0,028631	0,068054	-1,342721	-6,100414	-2,191711
14:38:45,19	0,354031	3,594979	0,230004	-0,056019	-2,533007	0,061053	0,045757	-0,034042	0,068855	1,156123	-2,402911	-2,167800	-0,741514	-3,082477	-1,143875	-20,169356	11,055218	10,284688	0,045757	-0,034042	0,068855	-1,516152	-5,994866	-2,167800	0,045757	-0,034042	0,068855	-1,516152	-5,994866	-2,167800
14:38:45,24	0,354031	3,594979	0,230004	-0,056019	-2,533007	0,061053	0,046859	-0,031615	0,070343	1,062923	-2,324997	-2,185851	-0,743505	-3,084885	-1,142670	-20,196210	11,061456	10,257081	0,046859	-0,031615	0,070343	-1,418836	-6,003400	-2,185851	0,046859	-0,031615	0,070343	-1,418836	-6,003400	-2,185851
14:38:45,29	0,354031	3,594979	0,230004	-0,056019	-2,533007	0,061053	0,049939	-0,031095	0,071548	1,027856	-2,191186	-2,213459	-0,742397	-3,083366	-1,143810	-20,217938	11,065885	10,311853	0,049939	-0,031095	0,071548	-1,413080	-6,111408	-2,213459	0,049939	-0,031095	0,071548	-1,413080	-6,111408	-2,213459
14:38:45,34	0,354031	3,594979	0,230004	-0,056019	-2,533007	0,061053	0,048070	-0,031294	0,070408	1,031213	-2,309401	-2,158686	-0,741195	-3,079926	-1,147322	-20,191049	11,060273	10,294871	0,048070	-0,031294	0,070408	-1,425401	-6,082913	-2,158686	0,048070	-0,031294	0,070408	-1,425401	-6,082913	-2,158686
14:38:45,39	0,354031	3,594979	0,230004	-0,056019	-2,533007	0,061053	0,044490	-0,030615	0,066896	1,004481	-2,469488	-2,175668	-0,740022	-3,086862	-1,143807	-20,211030	11,036012	10,286489	0,044490	-0,030615	0,066896	-1,398819	-5,961940	-2,175668	0,044490	-0,030615	0,066896	-1,398819	-5,961940	-2,175668
14:38:45,44	0,354031	3,594979	0,230004	-0,056019	-2,533007	0,061053	0,049910	-0,035099	0,070411	1,206636	-2,192824	-2,184050	-0,739518	-3,082008	-1,144507	-20,143584	11,032851	10,288543	0,049910	-0,035099	0,070411	-1,548641	-6,110743	-2,184050	0,049910	-0,035099	0,070411	-1,548641	-6,110743	-2,184050
14:38:45,49	0,354031	3,594979	0,230004	-0,056019	-2,533007	0,061053	0,045455	-0,033109	0,069711	1,134130	-2,364479	-2,181996	-0,741157	-3,086445	-1,143794	-20,180609	11,012077	10,290113	0,045455	-0,033109	0,069711	-1,464914	-5,932703	-2,181996	0,045455	-0,033109	0,069711	-1,464914	-5,932703	-2,181996
14:38:45,54	0,354031	3,594979	0,230004	-0,056019	-2,533007	0,061053	0,050116	-0,033908	0,070424	1,139207	-2,143769	-2,180427	-0,741090	-3,082274	-1,144572	-20,144760	11,034509	10,291566	0,050116	-0,033908	0,070424	-1,522608	-6,077905	-2,180427	0,050116	-0,033908	0,070424	-1,522608	-6,077905	-2,180427
14:38:45,59	0,354031	3,594979	0,230004	-0,056019	-2,533007	0,061053	0,046471	-0,031881	0,069646	1,071105	-2,313497	-2,178973	-0,740623	-3,086366	-1,148486	-20,208957	11,038471	10,269983	0,046471	-0,031881	0,069646	-1,431515	-5,961473	-2,178973	0,046471	-0,031881	0,069646	-1,431515	-5,961473	-2,178973
14:38:45,64	0,354031	3,594979	0,230004	-0,056019	-2,533007	0,061053	0,049781	-0,034331	0,065732	1,169886	-2,198938	-2,200556	-0,738266	-3,082941	-1,146510	-20,199194	11,044063	10,323071	0,049781	-0,034331	0,065732	-1,525132	-6,106774	-2,200556	0,049781	-0,034331	0,065732	-1,525132	-6,106774	-2,200556
14:38:45,69	0,354031	3,594979	0,230004	-0,056019	-2,533007	0,061053	0,045636	-0,034659	0,067708	1,196655	-2,408816	-2,147468	-0,740584	-3,083653	-1,146532	-20,190970	11,054610	10,288916	0,045636	-0,034659	0,067708	-1,524094	-5,991272	-2,147468	0,045636	-0,034659	0,067708	-1,524094	-5,991272	-2,147468
14:38:45,74	0,354031	3,594979	0,230004	-0,056019	-2,533007	0,061053	0,047413	-0,033008	0,067686	1,124042	-2,314610	-2,181623	-0,738133	-3,083907	-1,145141	-20,180698	11,020994	10,317151	0,047413	-0,033008	0,067686	-1,467094	-6,036492	-2,181623	0,047413	-0,033008	0,067686	-1,467094	-6,036492	-2,181623
14:38:45,79	0,354031	3,594979	0,230004	-0,056019	-2,533007	0,061053	0,046407	-0,035258	0,069078	1,217039	-2,341208	-2,153388	-0,738616	-3,086125	-1,145491	-20,200389	11,061099	10,282101	0,046407	-0,035258	0,069078	-1,550681	-5,984134	-2,153388	0,046407	-0,035258	0,069078	-1,550681	-5,984134	-2,153388
14:38:45,84	0,354031	3,594979	0,230004	-0,056019	-2,533007	0,061053	0,048568	-0,035948	0,068727	1,277853	-2,265900	-2,188439	-0,745252	-3,084466	-1,145720	-20,171954	11,062892	10,326326	0,048568	-0,035948	0,068727	-1,544103	-6,078526	-2,188439	0,048568	-0,035948	0,068727	-1,544103	-6,078526	-2,188439
14:38:45,89	0,354031	3,594979	0,230004	-0,056019	-2,533007	0,061053	0,050450	-0,029372	0,068498	0,951643	-2,144339	-2,144213	-0,741149	-3,081665	-1,144968	-20,164616	11,021508	10,296521	0,050450	-0,029372	0,068498	-1,354055	-6,104654	-2,144213	0,050450	-0,029372	0,068498	-1,354055	-6,104654	-2,144213
14:38:45,94	0,354031	3,594979	0,230004	-0,056019	-2,533007	0,061053	0,045973	-0,031525	0,069250	1,031442	-2,350093	-2,174018	-0,738247	-3,082517	-1,146511	-20,180042	11,014825	10,312314	0,045973	-0,031525	0,069250	-1,443287	-5,958969	-2,174018	0,045973	-0,031525	0,069250	-1,443287	-5,958969	-2,174018
14:38:45,99	0,354031	3,594979	0,230004	-0,056019	-2,533007	0,061053	0,045260	-0,034464	0,067707	1,170761	-2,397204	-2,158225	-0,739977	-3,084732	-1,146146	-20,184450	11,045526	10,273732	0,045260	-0,034464	0,067707	-1,534667	-5,950082	-2,158225	0,045260	-0,034464	0,067707	-1,534667	-5,950082	-2,158225
14:38:46,04	0,354031	3,594979	0,230004	-0,056019	-2,533007	0,061053	0,048043	-0,034074	0,068072	1,174854	-2,271651	-2,196807	-0,741183	-3,083573	-1,147687	-20,179118	11,018308	10,297932	0,048043	-0,034074	0,068072	-1,499943	-6,043002	-2,196807	0,048043	-0,034074	0,068072	-1,499943	-6,043002	-2,196807
14:38:46,09	0,354031	3,594979	0,230004	-0,056019	-2,533007	0,061053	0,047643	-0,032450	0,066531	1,069495	-2,274225	-2,172607	-0,742394	-3,084716	-1,146540	-20,212745	11,052874	10,288619	0,047643	-0,032450	0,066531	-1,477809	-6,014175	-2,172607	0,047643	-0,032450	0,066531	-1,477809	-6,014175	-2,172607
14:38:46,14	0,354031	3,594979	0,230004	-0,056019	-2,533007	0,061053	0,049237	-0,031973	0,067678	1,057805	-2,237716	-2,181921	-0,740576	-3,083948	-1,143421	-20,186334	11,032002	10,286208	0,049237	-0,031973	0,067678	-1,452043	-6,102836	-2,181921	0,049237	-0,031973	0,067678	-1,452043	-6,102836	-2,181921
14:38:46,19	0,354031	3,594979	0,230004	-0,056019	-2,533007	0,061053	0,047663	-0,033162	0,070797	1,114796	-2,286250	-2,184331	-0,737699	-3,084827	-1,145767	-20,213131	11,018770	10,273319	0,047663	-0,033162	0,070797	-1,488439	-6,027819	-2,184331	0,047663	-0,033162	0,070797	-1,488439	-6,027819	-2,184331
14:38:46,24	0,354031	3,594979	0,230004	-0,056019	-2,533007	0,061053	0,046986	-0,036093	0,068451	1,242350	-2,338048	-2,197220	-0,740656	-3,081785	-1,146938	-20,210676	11,031800	10,288899	0,046986	-0,036093	0,068451	-1,590968	-6,026467	-2,197220	0,046986	-0,036093	0,068451	-1,590968	-6,026467	-2,197220
14:38:46,29	0,354031	3,594979	0,230004	-0,056019	-2,533007	0,061053	0,045830	-0,032012	0,067280	1,042633	-2,402550	-2,181640	-0,738834	-3,084834	-1,148076	-20,184920	11,014275	10,288629	0,045830	-0,032012	0,067280	-1,470301	-6,000221	-2,181640	0,045830	-0,032012	0,067280	-1,470301	-6,000221	-2,181640
14:38:46,34	0,354031	3,594979	0,230004	-0,056019	-2,533007	0,061053	0,047560	-0,035114	0,066142	1,201648	-2,281550	-2,181911	-0,741175	-3,081551	-1,146164	-20,181133	11,031161	10,268669	0,047560	-0,035114	0,066142	-1,554808	-6,014984	-2,181911	0,047560	-0,035114	0,066142	-1,554808	-6,014984	-2,181911
14:38:46,39	0,354031	3,594979	0,230004	-0,056019	-2,533007	0,061053	0,045888	-0,031445	0,068054	1,027397	-2,373663	-2,201871	-0,744447	-3,081905	-1,147424	-20,152709	11,054808	10,302391	0,045888	-0,031445	0,068054	-1,441073	-5,975837	-2,201871	0,045888	-0,031445	0,068054	-1,441073	-5,975837	-2,201871
14:38:46,44	0,354031	3,594979	0,230004	-0,056019	-2,533007	0,061053	0,047830	-0,028789	0,066794	0,923960	-2,259869	-2,168148	-0,740559	-3,081797	-1,145754	-20,171041	11,041544	10,288099	0,047830	-0,028789	0,066794	-1,335990	-6,014516	-2,168148	0,047830	-0,028789	0,066794	-1,335990	-6,014516	-2,168148
14:38:46,49	0,354031	3,594979	0,230004	-0,056019	-2,533007	0,061053	0,045792	-0,032102	0,068464	1,075574	-2,375100	-2,182440	-0,742918	-3,081959	-1,146132	-20,166017	11,029428	10,301993	0,045792	-0,032102	0,068464	-1,444433	-5,969748	-2,182440	0,045792	-0,032102	0,068464	-1,444433	-5,969748	-2,182440
14:38:46,54	0,354031	3,594979	0,230004	-0,056019	-2,533007	0,061053	0,047112	-0,030140	0,068086	0,965580	-2,296044	-2,168546	-0,740596	-3,084572	-1,148059	-20,178058	11,012492	10,312450	0,047112	-0,030140	0,068086	-1,400426	-5,994323	-2,168546	0,047112	-0,030140	0,068086	-1,400426	-5,994323	-2,168546
14:38:46,59	0,354031	3,594979	0,230004	-0,056019	-2,533007	0,061053	0,048214	-0,033458	0,066159	1,117402	-2,240698	-2,158089	-0,742336	-3,083728	-1,146917	-20,168301	11,010618	10,282349	0,048214	-0,033458	0,066159	-1,509026	-6,025486	-2,158089	0,048214	-0,033458	0,066159	-1,509026	-6,025486	-2,158089
14:38:46,64	0,354031	3,594979	0,230004	-0,056019	-2,533007	0,061053	0,048353	-0,031529	0,067301	1,020345	-2,224093	-2,188190	-0,736638	-3,085971	-1,146130	-20,171040	10,998187	10,272462	0,048353	-0,031529	0,067301	-1,454650	-6,019778	-2,188190	0,048353	-0,031529	0,067301	-1,454650	-6,019778	-2,188190
14:38:46,69	0,354031	3,594979	0,230004	-0,056019	-2,533007	0,061053	0,047447	-0,037585	0,068088	1,323132	-2,267370	-2,198077	-0,741071	-3,083893	-1,148075	-20,175909	11,025976	10,294316	0,047447	-0,037585	0,068088	-1,627275	-5,991921	-2,198077	0,047447	-0,037585	0,068088	-1,627275	-5,991921	-2,198077
14:38:46,74	0,354031	3,594979	0,230004	-0,056019	-2,533007	0,061053	0,047863	-0,032706	0,066143	1,091088	-2,263806	-2,176223	-0,742922	-3,083220	-1,148854	-20,166198	11,026169	10,293668	0,047863	-0,032706	0,066143	-1,476367	-6,021078	-2,176223	0,047863	-0,032706	0,066143	-1,476367	-6,021078	-2,176223
14:38:46,79	0,354031	3,594979	0,230004	-0,056019	-2,533007	0,061053	0,048207	-0,030767	0,065364	0,995253	-2,237640	-2,176871	-0,737610	-3,080866	-1,146124	-20,155478	11,015317	10,302507	0,048207	-0,030767	0,065364	-1,419945	-6,021863	-2,176871	0,048207	-0,030767	0,065364	-1,419945	-6,021863	-2,176871
14:38:46,84	0,354031	3,594979	0,230004	-0,056019	-2,533007	0,061053	0,043512	-0,034190	0,068094	1,169226	-2,467077	-2,168032	-0,741134	-3,083914	-1,146874	-20,169697	11,063814	10,337518	0,043512	-0,034190	0,068094	-1,514701	-5,882732	-2,168032	0,043512	-0,034190	0,068094	-1,514701	-5,882732	-2,168032
14:38:46,89	0,354031	3,594979	0,230004	-0,056019	-2,533007	0,061053	0,047913	-0,032663	0,067344	1,124698	-2,274756	-2,133022	-0,742839	-3,082681	-1,146141	-20,135186	11,029399	10,267671	0,047913	-0,032663	0,067344	-1,439338	-6,035936	-2,133022	0,047913	-0,032663	0,067344	-1,439338	-6,035936	-2,133022
14:38:46,94	0,354031	3,594979	0,230004	-0,056019	-2,533007	0,061053	0,047698	-0,030570	0,068077	1,003305	-2,238860	-2,202868	-0,741748	-3,080776	-1,146512	-20,154877	11,001376	10,311279	0,047698	-0,030570	0,068077	-1,396417	-5,983135	-2,202868	0,047698	-0,030570	0,068077	-1,396417	-5,983135	-2,202868
14:38:46,99	0,354031	3,594979	0,230004	-0,056019	-2,533007	0,061053	0,045502	-0,030562	0,067706	0,968793	-2,356077	-2,159260	-0,736950	-3,080531	-1,149629	-20,114294	11,002761	10,270062	0,045502	-0,030562	0,067706	-1,430329	-5,927991	-2,159260	0,045502	-0,030562	0,067706	-1,430329	-5,927991	-2,159260
14:38:47,04	0,354031	3,594979	0,230004	-0,056019	-2,533007	0,061053	0,042892	-0,034594	0,064589	1,199960	-2,457366	-2,200477	-0,741472	-3,083520	-1,149994	-20,131866	11,036208	10,303419	0,042892	-0,034594	0,064589	-1,515692	-5,824362	-2,200477	0,042892	-0,034594	0,064589	-1,515692	-5,824362	-2,200477
14:38:47,09	0,354031	3,594979	0,230004	-0,056019	-2,533007	0,061053	0,047741	-0,032172	0,064224	1,094198	-2,237143	-2,167120	-0,738753	-3,081221	-1,147680	-20,151704	11,056247	10,299631	0,047741	-0,032172	0,064224	-1,431331	-5,984810	-2,167120	0,047741	-0,032172	0,064224	-1,431331	-5,984810	-2,167120
14:38:47,14	0,354031	3,594979	0,230004	-0,056019	-2,533007	0,061053	0,044390	-0,033378	0,066538	1,164315	-2,438578	-2,170908	-0,741109	-3,082771	-1,144193	-20,164139	11,057251	10,287341	0,044390	-0,033378	0,066538	-1,455839	-5,923215	-2,170908	0,044390	-0,033378	0,066538	-1,455839	-5,923215	-2,170908
14:38:47,19	0,354031	3,594979	0,230004	-0,056019	-2,533007	0,061053	0,046911	-0,032113	0,070025	1,093191	-2,318765	-2,183198	-0,740609	-3,086773	-1,144196	-20,199090	11,006192	10,280714	0,046911	-0,032113	0,070025	-1,427666	-6,001289	-2,183198	0,046911	-0,032113	0,070025	-1,427666	-6,001289	-2,183198
14:38:47,24	0,354031	3,594979	0,230004	-0,056019	-2,533007	0,061053	0,050127	-0,034547	0,070022	1,158075	-2,156288	-2,189825	-0,742050	-3,085228	-1,149382	-20,191700	11,068245	10,284147	0,050127	-0,034547	0,070022	-1,553866	-6,091244	-2,189825	0,050127	-0,034547	0,070022	-1,553866	-6,091244	-2,189825
14:38:47,29	0,354031	3,594979	0,230004	-0,056019	-2,533007	0,061053	0,049509	-0,032526	0,064837	1,110424	-2,213046	-2,186392	-0,739439	-3,084428	-1,148839	-20,188873	11,020159	10,313503	0,049509	-0,032526	0,064837	-1,442878	-6,099496	-2,186392	0,049509	-0,032526	0,064837	-1,442878	-6,099496	-2,186392
14:38:47,34	0,354031	3,594979	0,230004	-0,056019	-2,533007	0,061053	0,047511	-0,034387	0,065379	1,166968	-2,290458	-2,157036	-0,741123	-3,082778	-1,147299	-20,158570	11,040952	10,288649	0,047511	-0,034387	0,065379	-1,532427	-6,020054	-2,157036	0,047511	-0,034387	0,065379	-1,532427	-6,020054	-2,157036
14:38:47,39	0,354031	3,594979	0,230004	-0,056019	-2,533007	0,061053	0,046924	-0,032105	0,066919	1,081428	-2,305140	-2,181890	-0,741073	-3,084811	-1,145330	-20,145148	11,047621	10,301769	0,046924	-0,032105	0,066919	-1,438777	-5,988649	-2,181890	0,046924	-0,032105	0,066919	-1,438777	-5,988649	-2,181890
14:38:47,44	0,354031	3,594979	0,230004	-0,056019	-2,533007	0,061053	0,048659	-0,033164	0,068888	1,149026	-2,206589	-2,168770	-0,738829	-3,081423	-1,150419	-20,169477	11,014008	10,285548	0,048659	-0,033164	0,068888	-1,454376	-6,026359	-2,168770	0,048659	-0,033164	0,068888	-1,454376	-6,026359	-2,168770
14:38:47,49	0,354031	3,594979	0,230004	-0,056019	-2,533007	0,061053	0,044604	-0,033413	0,063799	1,120680	-2,421744	-2,184991	-0,739987	-3,083715	-1,146914	-20,168267	11,000051	10,282416	0,044604	-0,033413	0,063799	-1,502238	-5,923147	-2,184991	0,044604	-0,033413	0,063799	-1,502238	-5,923147	-2,184991
14:38:47,54	0,354031	3,594979	0,230004	-0,056019	-2,533007	0,061053	0,047167	-0,033556	0,067304	1,116633	-2,280418	-2,188123	-0,740549	-3,078464	-1,148094	-20,150225	11,031549	10,284639	0,047167	-0,033556	0,067304	-1,517510	-5,983053	-2,188123	0,047167	-0,033556	0,067304	-1,517510	-5,983053	-2,188123
14:38:47,59	0,354031	3,594979	0,230004	-0,056019	-2,533007	0,061053	0,042901	-0,030444	0,066124	0,991110	-2,502386	-2,185900	-0,741787	-3,083738	-1,150017	-20,185733	11,030639	10,304530	0,042901	-0,030444	0,066124	-1,398744	-5,870122	-2,185900	0,042901	-0,030444	0,066124	-1,398744	-5,870122	-2,185900
14:38:47,64	0,354031	3,594979	0,230004	-0,056019	-2,533007	0,061053	0,048087	-0,032009	0,064201	1,053926	-2,263000	-2,166009	-0,742917	-3,086581	-1,149626	-20,170158	11,019837	10,283788	0,048087	-0,032009	0,064201	-1,458747	-6,037852	-2,166009	0,048087	-0,032009	0,064201	-1,458747	-6,037852	-2,166009
14:38:47,69	0,354031	3,594979	0,230004	-0,056019	-2,533007	0,061053	0,051114	-0,032452	0,064592	1,075394	-2,086706	-2,186751	-0,742893	-3,083378	-1,148833	-20,144166	11,006732	10,307324	0,051114	-0,032452	0,064592	-1,472053	-6,099179	-2,186751	0,051114	-0,032452	0,064592	-1,472053	-6,099179	-2,186751
14:38:47,74	0,354031	3,594979	0,230004	-0,056019	-2,533007	0,061053	0,048328	-0,030871	0,065385	0,994869	-2,202541	-2,163215	-0,741755	-3,080662	-1,150031	-20,154452	11,001230	10,284356	0,048328	-0,030871	0,065385	-1,428530	-5,996275	-2,163215	0,048328	-0,030871	0,065385	-1,428530	-5,996275	-2,163215
14:38:47,79	0,354031	3,594979	0,230004	-0,056019	-2,533007	0,061053	0,045407	-0,030499	0,064187	0,965581	-2,360591	-2,186183	-0,742299	-3,083832	-1,147295	-20,146041	10,997631	10,281925	0,045407	-0,030499	0,064187	-1,428562	-5,925025	-2,186183	0,045407	-0,030499	0,064187	-1,428562	-5,925025	-2,186183
14:38:47,84	0,354031	3,594979	0,230004	-0,056019	-2,533007	0,061053	0,048424	-0,031613	0,066923	1,024599	-2,194596	-2,188614	-0,741931	-3,078282	-1,146127	-20,117293	11,054420	10,298161	0,048424	-0,031613	0,066923	-1,456995	-5,995905	-2,188614	0,048424	-0,031613	0,066923	-1,456995	-5,995905	-2,188614
14:38:47,89	0,354031	3,594979	0,230004	-0,056019	-2,533007	0,061053	0,043434	-0,029156	0,068091	0,960423	-2,457600	-2,172378	-0,742943	-3,082610	-1,146504	-20,174738	11,026255	10,326332	0,043434	-0,029156	0,068091	-1,328348	-5,867155	-2,172378	0,043434	-0,029156	0,068091	-1,328348	-5,867155	-2,172378
14:38:47,94	0,354031	3,594979	0,230004	-0,056019	-2,533007	0,061053	0,047689	-0,030444	0,067714	0,974273	-2,272016	-2,144207	-0,742363	-3,083110	-1,148871	-20,171128	10,994301	10,273441	0,047689	-0,030444	0,067714	-1,415586	-6,015573	-2,144207	0,047689	-0,030444	0,067714	-1,415586	-6,015573	-2,144207
14:38:47,99	0,354031	3,594979	0,230004	-0,056019	-2,533007	0,061053	0,047832	-0,031196	0,065347	0,987500	-2,245482	-2,197098	-0,742865	-3,079771	-1,149235	-20,133610	11,042183	10,304290	0,047832	-0,031196	0,065347	-1,461378	-6,000257	-2,197098	0,047832	-0,031196	0,065347	-1,461378	-6,000257	-2,197098
14:38:48,04	0,354031	3,594979	0,230004	-0,056019	-2,533007	0,061053	0,045190	-0,029092	0,064983	0,938333	-2,374280	-2,166249	-0,740493	-3,079628	-1,149617	-20,127434	11,047812	10,305071	0,045190	-0,029092	0,064983	-1,345403	-5,921711	-2,166249	0,045190	-0,029092	0,064983	-1,345403	-5,921711	-2,166249
14:38:48,09	0,354031	3,594979	0,230004	-0,056019	-2,533007	0,061053	0,043881	-0,031074	0,064601	1,049365	-2,439836	-2,165468	-0,741520	-3,080902	-1,151325	-20,138637	11,008956	10,275543	0,043881	-0,031074	0,064601	-1,389966	-5,884479	-2,165468	0,043881	-0,031074	0,064601	-1,389966	-5,884479	-2,165468
14:38:48,14	0,354031	3,594979	0,230004	-0,056019	-2,533007	0,061053	0,045498	-0,030822	0,062893	0,996991	-2,346010	-2,194996	-0,742355	-3,083449	-1,148090	-20,184279	11,039769	10,284199	0,045498	-0,030822	0,062893	-1,422532	-5,917610	-2,194996	0,045498	-0,030822	0,062893	-1,422532	-5,917610	-2,194996
14:38:48,19	0,354031	3,594979	0,230004	-0,056019	-2,533007	0,061053	0,048121	-0,031373	0,066128	1,029486	-2,264573	-2,186340	-0,740580	-3,079183	-1,150052	-20,159115	11,015294	10,265909	0,048121	-0,031373	0,066128	-1,433258	-6,042041	-2,186340	0,048121	-0,031373	0,066128	-1,433258	-6,042041	-2,186340
14:38:48,24	0,354031	3,594979	0,230004	-0,056019	-2,533007	0,061053	0,043539	-0,030777	0,064166	0,989907	-2,468802	-2,204630	-0,738769	-3,082174	-1,149631	-20,144475	11,010808	10,279763	0,043539	-0,030777	0,064166	-1,426093	-5,886591	-2,204630	0,043539	-0,030777	0,064166	-1,426093	-5,886591	-2,204630
14:38:48,29	0,354031	3,594979	0,230004	-0,056019	-2,533007	0,061053	0,045224	-0,033840	0,064587	1,152623	-2,366266	-2,190776	-0,741678	-3,083039	-1,149241	-20,142838	11,046778	10,280031	0,045224	-0,033840	0,064587	-1,503829	-5,916318	-2,190776	0,045224	-0,033840	0,064587	-1,503829	-5,916318	-2,190776
14:38:48,34	0,354031	3,594979	0,230004	-0,056019	-2,533007	0,061053	0,047427	-0,031754	0,064977	1,076101	-2,268267	-2,190508	-0,740458	-3,082772	-1,150012	-20,130538	11,073887	10,281492	0,047427	-0,031754	0,064977	-1,416571	-5,991270	-2,190508	0,047427	-0,031754	0,064977	-1,416571	-5,991270	-2,190508
14:38:48,39	0,354031	3,594979	0,230004	-0,056019	-2,533007	0,061053	0,046586	-0,032677	0,064206	1,153732	-2,314891	-2,189047	-0,739346	-3,082566	-1,148847	-20,140541	11,010255	10,283916	0,046586	-0,032677	0,064206	-1,411407	-5,971892	-2,189047	0,046586	-0,032677	0,064206	-1,411407	-5,971892	-2,189047
14:38:48,44	0,354031	3,594979	0,230004	-0,056019	-2,533007	0,061053	0,045851	-0,033537	0,065371	1,138328	-2,329939	-2,186623	-0,737557	-3,081469	-1,147692	-20,135566	11,021732	10,269466	0,045851	-0,033537	0,065371	-1,494298	-5,929270	-2,186623	0,045851	-0,033537	0,065371	-1,494298	-5,929270	-2,186623
14:38:48,49	0,354031	3,594979	0,230004	-0,056019	-2,533007	0,061053	0,044007	-0,034538	0,066526	1,202801	-2,427269	-2,201073	-0,740501	-3,081446	-1,148398	-20,131646	11,020886	10,282243	0,044007	-0,034538	0,066526	-1,508394	-5,881828	-2,201073	0,044007	-0,034538	0,066526	-1,508394	-5,881828	-2,201073
14:38:48,54	0,354031	3,594979	0,230004	-0,056019	-2,533007	0,061053	0,045459	-0,031976	0,065820	1,070853	-2,347932	-2,188297	-0,744725	-3,082142	-1,149622	-20,178424	11,037310	10,323537	0,045459	-0,031976	0,065820	-1,439298	-5,916496	-2,188297	0,045459	-0,031976	0,065820	-1,439298	-5,916496	-2,188297
14:38:48,59	0,354031	3,594979	0,230004	-0,056019	-2,533007	0,061053	0,048173	-0,028667	0,064596	0,889584	-2,255523	-2,147002	-0,739949	-3,084814	-1,148842	-20,156535	11,022768	10,288885	0,048173	-0,028667	0,064596	-1,360757	-6,037142	-2,147002	0,048173	-0,028667	0,064596	-1,360757	-6,037142	-2,147002
14:38:48,64	0,354031	3,594979	0,230004	-0,056019	-2,533007	0,061053	0,048100	-0,034139	0,065376	1,172502	-2,233121	-2,181654	-0,739946	-3,081428	-1,149997	-20,141235	11,022581	10,314153	0,048100	-0,034139	0,065376	-1,507426	-6,008965	-2,181654	0,048100	-0,034139	0,065376	-1,507426	-6,008965	-2,181654
14:38:48,69	0,354031	3,594979	0,230004	-0,056019	-2,533007	0,061053	0,045167	-0,032448	0,064221	1,092051	-2,372307	-2,156386	-0,738046	-3,085748	-1,147387	-20,132320	10,993970	10,304784	0,045167	-0,032448	0,064221	-1,455123	-5,917890	-2,156386	0,045167	-0,032448	0,064221	-1,455123	-5,917890	-2,156386
14:38:48,74	0,354031	3,594979	0,230004	-0,056019	-2,533007	0,061053	0,047957	-0,036254	0,066831	1,269623	-2,205188	-2,165755	-0,742518	-3,081955	-1,151962	-20,148255	11,016134	10,292081	0,047957	-0,036254	0,066831	-1,576293	-5,969806	-2,165755	0,047957	-0,036254	0,066831	-1,576293	-5,969806	-2,165755
14:38:48,79	0,354031	3,594979	0,230004	-0,056019	-2,533007	0,061053	0,046908	-0,030484	0,062256	0,980818	-2,284591	-2,178458	-0,738343	-3,082290	-1,147567	-20,144880	10,989479	10,309378	0,046908	-0,030484	0,062256	-1,412164	-5,966904	-2,178458	0,046908	-0,030484	0,062256	-1,412164	-5,966904	-2,178458
14:38:48,84	0,354031	3,594979	0,230004	-0,056019	-2,533007	0,061053	0,045111	-0,034267	0,066652	1,156159	-2,361819	-2,161161	-0,739971	-3,085191	-1,151190	-20,146587	10,964296	10,259208	0,045111	-0,034267	0,066652	-1,533821	-5,903014	-2,161161	0,045111	-0,034267	0,066652	-1,533821	-5,903014	-2,161161
14:38:48,89	0,354031	3,594979	0,230004	-0,056019	-2,533007	0,061053	0,048437	-0,034308	0,063028	1,135611	-2,177731	-2,211331	-0,739378	-3,084856	-1,146878	-20,150776	10,978054	10,310517	0,048437	-0,034308	0,063028	-1,557561	-5,980053	-2,211331	0,048437	-0,034308	0,063028	-1,557561	-5,980053	-2,211331
14:38:48,94	0,354031	3,594979	0,230004	-0,056019	-2,533007	0,061053	0,047851	-0,034654	0,067340	1,163429	-2,218729	-2,160022	-0,738872	-3,083026	-1,147686	-20,187880	10,988262	10,302386	0,047851	-0,034654	0,067340	-1,556914	-5,975020	-2,160022	0,047851	-0,034654	0,067340	-1,556914	-5,975020	-2,160022
14:38:48,99	0,354031	3,594979	0,230004	-0,056019	-2,533007	0,061053	0,046013	-0,034177	0,066532	1,128922	-2,351522	-2,168154	-0,740583	-3,084728	-1,150032	-20,174978	11,015622	10,270900	0,046013	-0,034177	0,066532	-1,553988	-5,963561	-2,168154	0,046013	-0,034177	0,066532	-1,553988	-5,963561	-2,168154
14:38:49,04	0,354031	3,594979	0,230004	-0,056019	-2,533007	0,061053	0,048343	-0,033547	0,064186	1,126284	-2,232881	-2,199639	-0,740526	-3,084742	-1,147277	-20,144651	10,999510	10,296667	0,048343	-0,033547	0,064186	-1,507137	-6,027806	-2,199639	0,048343	-0,033547	0,064186	-1,507137	-6,027806	-2,199639
14:38:49,09	0,354031	3,594979	0,230004	-0,056019	-2,533007	0,061053	0,048326	-0,033603	0,066941	1,130444	-2,199425	-2,173872	-0,739902	-3,083529	-1,149615	-20,127983	11,016168	10,284205	0,048326	-0,033603	0,066941	-1,507429	-5,993045	-2,173872	0,048326	-0,033603	0,066941	-1,507429	-5,993045	-2,173872
14:38:49,14	0,354031	3,594979	0,230004	-0,056019	-2,533007	0,061053	0,046963	-0,033537	0,064603	1,149754	-2,264199	-2,186335	-0,739902	-3,084338	-1,149226	-20,125869	10,999999	10,278463	0,046963	-0,033537	0,064603	-1,482910	-5,950818	-2,186335	0,046963	-0,033537	0,064603	-1,482910	-5,950818	-2,186335
14:38:49,19	0,354031	3,594979	0,230004	-0,056019	-2,533007	0,061053	0,047664	-0,033942	0,064992	1,157855	-2,217830	-2,192076	-0,739976	-3,085363	-1,150404	-20,170486	11,029243	10,285255	0,047664	-0,033942	0,064992	-1,506583	-5,959479	-2,192076	0,047664	-0,033942	0,064992	-1,506583	-5,959479	-2,192076
