# Supplementary material for: Characterization of interfragmentary motion associated with common osteosynthesis devices for rat fracture healing studies
Source: PLoS One. 2017 Apr 28;12(4):e0176735. doi: 10.1371/journal.pone.0176735 (PMC5409164; doi:10.1371/journal.pone.0176735)
Supplement: S1 Dataset — (ZIP) [file pone.0176735.s001.zip › S1_Dataset/RatExFix/Specimen05/FIX-EX_05U.txt]

%Tester: Sukopp Matthias
%Projekt: 
%Zeit: 11.03.2015 15:32:35
%Dateipfad: D:\Messungen\Fixator\Measurements\Fixator_20150311.txt
%Kommentar: FIX-EX_05-U
%VI Version: D:\LVProjekte\Fixator\HauptVI\Fixator_v0.12.vi
%Virtueller Drehpunkt: 	0,0000	0,0000	0,0000
%Sensor zu Hexapod (Mitte): 	0,000000	0,000000	-26,500000
%Sensor zu Hexapod Trans (Mitte): 	-0,500000	-0,866025	0,000000	-0,866025	0,500000	0,000000	0,000000	0,000000	1,000000
%Hexapod zu Labor (Mitte): 	0,749997	3,228990	-0,173975
%Hexapod zu Labor Trans (Mitte): 	0,999858	0,006795	-0,015402	-0,006893	0,999956	-0,006299	0,015359	0,006404	0,999862
%Labor zu CR (Mitte): 	0,000000	0,000000	78,500000
%Labor zu CR Trans (Mitte): 	1,000000	0,000000	0,000000	0,000000	1,000000	0,000000	0,000000	0,000000	1,000000
%Zentrum Sensormasse: 	0,000000	0,000000	2,000000
%Sensormasse: 	200,000000E-3
--------------------------------------------------
Time	X	Y	Z	U	V	W	Exp_ Fx	Exp_ Fy	Exp_ Fz	Exp_ Mx	Exp_ My	Exp_ Mz	Sen_ Fx	Sen_ Fy	Sen_ Fz	Sen_ Mx	Sen_ My	Sen_ Mz	Hex_ Fx	Hex_ Fy	Hex_ Fz	Hex_ Mx	Hex_ My	Hex_ Mz	Lab_ Fx	Lab_ Fy	Lab_ Fz	Lab_ Mx	Lab_ My	Lab_ Mz	Laser
15:32:35,72	0,749997	3,228990	-0,173975	0,366980	-0,880018	-0,394986	0,032914	0,008133	0,012698	-0,109744	1,738671	2,704271	-0,684553	-2,937824	-1,283546	-14,663852	9,125647	15,101084	0,032914	0,008133	0,012698	0,528733	-0,845099	2,704271	0,032914	0,008133	0,012698	0,528733	-0,845099	2,704271
15:32:35,77	0,749997	3,228990	-0,173975	0,366980	-0,880018	-0,394986	0,032914	0,008133	0,012698	-0,109744	1,738671	2,704271	-0,686323	-2,936917	-1,286280	-14,653987	9,110718	15,087461	0,032914	0,008133	0,012698	0,528733	-0,845099	2,704271	0,032914	0,008133	0,012698	0,528733	-0,845099	2,704271
15:32:35,82	0,749997	3,228990	-0,173975	0,366980	-0,880018	-0,394986	0,033014	0,010120	0,009965	-0,221054	1,759841	2,690647	-0,683889	-2,937321	-1,284314	-14,633384	9,145638	15,097223	0,033014	0,010120	0,009965	0,573387	-0,831722	2,690647	0,033014	0,010120	0,009965	0,573387	-0,831722	2,690647
15:32:35,87	0,749997	3,228990	-0,173975	0,366980	-0,880018	-0,394986	0,032146	0,007810	0,011930	-0,060360	1,715132	2,700409	-0,684227	-2,936790	-1,284335	-14,655031	9,149353	15,086695	0,032146	0,007810	0,011930	0,552700	-0,808360	2,700409	0,032146	0,007810	0,011930	0,552700	-0,808360	2,700409
15:32:35,92	0,749997	3,228990	-0,173975	0,366980	-0,880018	-0,394986	0,031855	0,008368	0,011909	-0,097020	1,679399	2,689882	-0,685793	-2,935702	-1,282418	-14,699520	9,150292	15,087119	0,031855	0,008368	0,011909	0,559900	-0,821254	2,689882	0,031855	0,008368	0,011909	0,559900	-0,821254	2,689882
15:32:35,97	0,749997	3,228990	-0,173975	0,366980	-0,880018	-0,394986	0,031696	0,010268	0,013826	-0,217252	1,632097	2,690306	-0,683982	-2,933335	-1,285909	-14,660511	9,132388	15,084087	0,031696	0,010268	0,013826	0,588819	-0,856020	2,690306	0,031696	0,010268	0,013826	0,588819	-0,856020	2,690306
15:32:36,02	0,749997	3,228990	-0,173975	0,366980	-0,880018	-0,394986	0,028741	0,009884	0,010335	-0,193275	1,521162	2,687274	-0,683331	-2,932315	-1,283970	-14,638807	9,145923	15,068847	0,028741	0,009884	0,010335	0,582637	-0,734974	2,687274	0,028741	0,009884	0,010335	0,582637	-0,734974	2,687274
15:32:36,07	0,749997	3,228990	-0,173975	0,366980	-0,880018	-0,394986	0,027532	0,009829	0,012274	-0,167848	1,470334	2,672033	-0,684254	-2,936083	-1,281941	-14,672809	9,145280	15,055109	0,027532	0,009829	0,012274	0,603756	-0,690912	2,672033	0,027532	0,009829	0,012274	0,603756	-0,690912	2,672033
15:32:36,12	0,749997	3,228990	-0,173975	0,366980	-0,880018	-0,394986	0,031256	0,008745	0,014304	-0,129040	1,634892	2,658296	-0,682724	-2,935965	-1,283183	-14,644102	9,149988	15,063270	0,031256	0,008745	0,014304	0,557474	-0,818740	2,658296	0,031256	0,008745	0,014304	0,557474	-0,818740	2,658296
15:32:36,17	0,749997	3,228990	-0,173975	0,366980	-0,880018	-0,394986	0,030389	0,007480	0,013061	-0,044791	1,612303	2,666457	-0,683329	-2,934153	-1,286295	-14,641707	9,155697	15,070332	0,030389	0,007480	0,013061	0,542362	-0,773252	2,666457	0,030389	0,007480	0,013061	0,542362	-0,773252	2,666457
15:32:36,22	0,749997	3,228990	-0,173975	0,366980	-0,880018	-0,394986	0,029123	0,008909	0,009949	-0,112977	1,545660	2,673518	-0,682789	-2,934428	-1,285512	-14,665704	9,159620	15,089661	0,029123	0,008909	0,009949	0,586382	-0,740468	2,673518	0,029123	0,008909	0,009949	0,586382	-0,740468	2,673518
15:32:36,27	0,749997	3,228990	-0,173975	0,366980	-0,880018	-0,394986	0,029090	0,008304	0,010732	-0,090095	1,521241	2,692847	-0,680609	-2,934462	-1,282936	-14,694042	9,169174	15,039400	0,029090	0,008304	0,010732	0,561737	-0,762358	2,692847	0,029090	0,008304	0,010732	0,561737	-0,762358	2,692847
15:32:36,32	0,749997	3,228990	-0,173975	0,366980	-0,880018	-0,394986	0,028030	0,006399	0,013308	0,003044	1,436774	2,642586	-0,683742	-2,931241	-1,285305	-14,646575	9,175233	15,115180	0,028030	0,006399	0,013308	0,505373	-0,763571	2,642586	0,028030	0,006399	0,013308	0,505373	-0,763571	2,642586
15:32:36,37	0,749997	3,228990	-0,173975	0,366980	-0,880018	-0,394986	0,026807	0,010722	0,010939	-0,192786	1,411260	2,718366	-0,685115	-2,935337	-1,281665	-14,669418	9,163774	15,038502	0,026807	0,010722	0,010939	0,648921	-0,693085	2,718366	0,026807	0,010722	0,010939	0,648921	-0,693085	2,718366
15:32:36,42	0,749997	3,228990	-0,173975	0,366980	-0,880018	-0,394986	0,031041	0,009864	0,014580	-0,169496	1,617398	2,641689	-0,684169	-2,935970	-1,284305	-14,623025	9,149333	15,110705	0,031041	0,009864	0,014580	0,604829	-0,819351	2,641689	0,031041	0,009864	0,014580	0,604829	-0,819351	2,641689
15:32:36,47	0,749997	3,228990	-0,173975	0,366980	-0,880018	-0,394986	0,031117	0,008728	0,011939	-0,099755	1,668705	2,713892	-0,682750	-2,935450	-1,283947	-14,641698	9,124023	15,082331	0,031117	0,008728	0,011939	0,585426	-0,773946	2,713892	0,031117	0,008728	0,011939	0,585426	-0,773946	2,713892
15:32:36,52	0,749997	3,228990	-0,173975	0,366980	-0,880018	-0,394986	0,029956	0,007759	0,012297	-0,080614	1,604832	2,685518	-0,681760	-2,937715	-1,284014	-14,647330	9,128914	15,067886	0,029956	0,007759	0,012297	0,528487	-0,746704	2,685518	0,029956	0,007759	0,012297	0,528487	-0,746704	2,685518
15:32:36,57	0,749997	3,228990	-0,173975	0,366980	-0,880018	-0,394986	0,031423	0,005769	0,012230	0,024280	1,673794	2,671073	-0,679240	-2,935025	-1,285893	-14,657171	9,150268	15,085185	0,031423	0,005769	0,012230	0,477175	-0,792902	2,671073	0,031423	0,005769	0,012230	0,477175	-0,792902	2,671073
15:32:36,62	0,749997	3,228990	-0,173975	0,366980	-0,880018	-0,394986	0,027833	0,004932	0,010352	0,081405	1,467919	2,688371	-0,682840	-2,940282	-1,284826	-14,692064	9,114560	15,079925	0,027833	0,004932	0,010352	0,468553	-0,716968	2,688371	0,027833	0,004932	0,010352	0,468553	-0,716968	2,688371
15:32:36,67	0,749997	3,228990	-0,173975	0,366980	-0,880018	-0,394986	0,034186	0,005421	0,011419	0,007571	1,785914	2,683112	-0,683386	-2,934539	-1,288242	-14,672092	9,178400	15,082179	0,034186	0,005421	0,011419	0,433158	-0,897689	2,683112	0,034186	0,005421	0,011419	0,433158	-0,897689	2,683112
15:32:36,72	0,749997	3,228990	-0,173975	0,366980	-0,880018	-0,394986	0,029486	0,008765	0,008002	-0,101025	1,526864	2,685366	-0,686818	-2,934686	-1,285119	-14,609662	9,113214	15,067244	0,029486	0,008765	0,008002	0,587039	-0,787750	2,685366	0,029486	0,008765	0,008002	0,587039	-0,787750	2,685366
15:32:36,77	0,749997	3,228990	-0,173975	0,366980	-0,880018	-0,394986	0,031328	0,011665	0,011125	-0,277039	1,709355	2,670430	-0,682690	-2,936718	-1,282380	-14,619008	9,119021	15,076654	0,031328	0,011665	0,011125	0,638638	-0,749927	2,670430	0,031328	0,011665	0,011125	0,638638	-0,749927	2,670430
15:32:36,82	0,749997	3,228990	-0,173975	0,366980	-0,880018	-0,394986	0,031024	0,007073	0,013864	-0,037925	1,682545	2,679841	-0,683282	-2,934071	-1,284013	-14,659146	9,135371	15,100792	0,031024	0,007073	0,013864	0,517320	-0,752868	2,679841	0,031024	0,007073	0,013864	0,517320	-0,752868	2,679841
15:32:36,87	0,749997	3,228990	-0,173975	0,366980	-0,880018	-0,394986	0,029029	0,008910	0,012232	-0,139329	1,535828	2,703979	-0,683389	-2,938794	-1,284334	-14,685563	9,162554	15,093336	0,029029	0,008910	0,012232	0,560076	-0,742915	2,703979	0,029029	0,008910	0,012232	0,560076	-0,742915	2,703979
15:32:36,92	0,749997	3,228990	-0,173975	0,366980	-0,880018	-0,394986	0,033172	0,006641	0,011910	-0,011024	1,714808	2,696522	-0,683373	-2,934805	-1,284343	-14,667370	9,162322	15,093741	0,033172	0,006641	0,011910	0,510287	-0,889180	2,696522	0,033172	0,006641	0,011910	0,510287	-0,889180	2,696522
15:32:36,97	0,749997	3,228990	-0,173975	0,366980	-0,880018	-0,394986	0,029709	0,008621	0,011901	-0,105117	1,550632	2,696928	-0,684557	-2,935465	-1,283961	-14,676019	9,170892	15,088724	0,029709	0,008621	0,011901	0,571667	-0,781553	2,696928	0,029709	0,008621	0,011901	0,571667	-0,781553	2,696928
15:32:37,02	0,749997	3,228990	-0,173975	0,366980	-0,880018	-0,394986	0,030873	0,009317	0,012284	-0,138167	1,599345	2,691911	-0,683296	-2,937423	-1,284975	-14,669712	9,127431	15,100732	0,030873	0,009317	0,012284	0,593185	-0,824154	2,691911	0,030873	0,009317	0,012284	0,593185	-0,824154	2,691911
15:32:37,07	0,749997	3,228990	-0,173975	0,366980	-0,880018	-0,394986	0,031938	0,007246	0,011269	-0,064955	1,681939	2,703919	-0,683242	-2,932834	-1,285003	-14,644116	9,151440	15,073682	0,031938	0,007246	0,011269	0,503817	-0,825195	2,703919	0,031938	0,007246	0,011269	0,503817	-0,825195	2,703919
15:32:37,12	0,749997	3,228990	-0,173975	0,366980	-0,880018	-0,394986	0,027937	0,009493	0,011241	-0,148247	1,484056	2,676869	-0,681675	-2,935250	-1,287061	-14,680721	9,121932	15,099311	0,027937	0,009493	0,011241	0,596972	-0,709010	2,676869	0,027937	0,009493	0,011241	0,596972	-0,709010	2,676869
15:32:37,17	0,749997	3,228990	-0,173975	0,366980	-0,880018	-0,394986	0,029246	0,006928	0,009183	-0,058728	1,535150	2,702498	-0,682738	-2,936139	-1,282370	-14,639187	9,127384	15,105579	0,029246	0,006928	0,009183	0,485145	-0,760631	2,702498	0,029246	0,006928	0,009183	0,485145	-0,760631	2,702498
15:32:37,22	0,749997	3,228990	-0,173975	0,366980	-0,880018	-0,394986	0,030547	0,007404	0,013874	-0,057979	1,636043	2,708766	-0,686355	-2,936122	-1,284747	-14,678729	9,133412	15,077932	0,030547	0,007404	0,013874	0,523242	-0,761863	2,708766	0,030547	0,007404	0,013874	0,523242	-0,761863	2,708766
15:32:37,27	0,749997	3,228990	-0,173975	0,366980	-0,880018	-0,394986	0,032341	0,010545	0,011497	-0,235869	1,692072	2,681118	-0,685002	-2,934580	-1,286788	-14,666322	9,156507	15,076614	0,032341	0,010545	0,011497	0,591931	-0,846662	2,681118	0,032341	0,010545	0,011497	0,591931	-0,846662	2,681118
15:32:37,32	0,749997	3,228990	-0,173975	0,366980	-0,880018	-0,394986	0,030329	0,010145	0,009456	-0,188829	1,586686	2,679801	-0,685194	-2,935972	-1,284666	-14,658594	9,187485	15,086091	0,030329	0,010145	0,009456	0,607517	-0,794168	2,679801	0,030329	0,010145	0,009456	0,607517	-0,794168	2,679801
15:32:37,37	0,749997	3,228990	-0,173975	0,366980	-0,880018	-0,394986	0,031630	0,009615	0,011578	-0,130581	1,645531	2,689277	-0,682815	-2,934542	-1,285479	-14,666248	9,140239	15,132610	0,031630	0,009615	0,011578	0,624165	-0,837435	2,689277	0,031630	0,009615	0,011578	0,624165	-0,837435	2,689277
15:32:37,42	0,749997	3,228990	-0,173975	0,366980	-0,880018	-0,394986	0,029203	0,008269	0,010765	-0,105358	1,536293	2,735797	-0,684249	-2,937043	-1,284304	-14,648994	9,112938	15,121746	0,029203	0,008269	0,010765	0,543766	-0,756110	2,735797	0,029203	0,008269	0,010765	0,543766	-0,756110	2,735797
15:32:37,47	0,749997	3,228990	-0,173975	0,366980	-0,880018	-0,394986	0,032086	0,008261	0,011940	-0,119950	1,714815	2,724932	-0,683269	-2,932426	-1,284035	-14,651564	9,135236	15,076744	0,032086	0,008261	0,011940	0,528534	-0,803923	2,724932	0,032086	0,008261	0,011940	0,528534	-0,803923	2,724932
15:32:37,52	0,749997	3,228990	-0,173975	0,366980	-0,880018	-0,394986	0,027597	0,009721	0,012210	-0,177842	1,468041	2,679930	-0,683946	-2,938099	-1,283185	-14,665044	9,135940	15,062509	0,027597	0,009721	0,012210	0,585248	-0,698354	2,679930	0,027597	0,009721	0,012210	0,585248	-0,698354	2,679930
15:32:37,57	0,749997	3,228990	-0,173975	0,366980	-0,880018	-0,394986	0,032848	0,007470	0,013059	-0,066929	1,729069	2,665696	-0,683974	-2,937296	-1,285096	-14,667333	9,139169	15,112365	0,032848	0,007470	0,013059	0,519472	-0,849533	2,665696	0,032848	0,007470	0,013059	0,519472	-0,849533	2,665696
15:32:37,62	0,749997	3,228990	-0,173975	0,366980	-0,880018	-0,394986	0,032167	0,007896	0,011148	-0,087419	1,690026	2,715551	-0,681998	-2,935795	-1,282885	-14,636057	9,115066	15,066883	0,032167	0,007896	0,011148	0,532407	-0,835066	2,715551	0,032167	0,007896	0,011148	0,532407	-0,835066	2,715551
15:32:37,67	0,749997	3,228990	-0,173975	0,366980	-0,880018	-0,394986	0,029879	0,006935	0,013360	-0,042691	1,610217	2,670070	-0,684230	-2,934643	-1,285332	-14,647494	9,136998	15,060903	0,029879	0,006935	0,013360	0,501708	-0,735311	2,670070	0,029879	0,006935	0,013360	0,501708	-0,735311	2,670070
15:32:37,72	0,749997	3,228990	-0,173975	0,366980	-0,880018	-0,394986	0,029998	0,009444	0,010912	-0,159891	1,595494	2,664089	-0,683336	-2,933816	-1,284736	-14,634212	9,120047	15,073058	0,029998	0,009444	0,010912	0,581476	-0,759316	2,664089	0,029998	0,009444	0,010912	0,581476	-0,759316	2,664089
15:32:37,77	0,749997	3,228990	-0,173975	0,366980	-0,880018	-0,394986	0,028834	0,009084	0,011508	-0,149185	1,554975	2,676245	-0,682836	-2,934922	-1,288257	-14,682117	9,146569	15,065563	0,028834	0,009084	0,011508	0,563884	-0,708507	2,676245	0,028834	0,009084	0,011508	0,563884	-0,708507	2,676245
15:32:37,82	0,749997	3,228990	-0,173975	0,366980	-0,880018	-0,394986	0,029542	0,008097	0,007987	-0,098876	1,537038	2,668750	-0,683721	-2,936981	-1,284647	-14,648932	9,156628	15,097209	0,029542	0,008097	0,007987	0,536760	-0,782015	2,668750	0,029542	0,008097	0,007987	0,536760	-0,782015	2,668750
15:32:37,87	0,749997	3,228990	-0,173975	0,366980	-0,880018	-0,394986	0,031768	0,007834	0,011598	-0,059885	1,676494	2,700395	-0,685693	-2,934517	-1,283179	-14,643020	9,133956	15,081825	0,031768	0,007834	0,011598	0,555090	-0,817291	2,700395	0,031768	0,007834	0,011598	0,555090	-0,817291	2,700395
15:32:37,92	0,749997	3,228990	-0,173975	0,366980	-0,880018	-0,394986	0,030620	0,010774	0,013065	-0,229447	1,633231	2,685012	-0,682860	-2,936221	-1,286685	-14,679164	9,091571	15,078364	0,030620	0,010774	0,013065	0,616323	-0,770402	2,685012	0,030620	0,010774	0,013065	0,616323	-0,770402	2,685012
15:32:37,97	0,749997	3,228990	-0,173975	0,366980	-0,880018	-0,394986	0,030679	0,007469	0,009559	-0,112372	1,626220	2,681551	-0,683928	-2,935451	-1,283574	-14,647315	9,132538	15,067695	0,030679	0,007469	0,009559	0,473965	-0,782089	2,681551	0,030679	0,007469	0,009559	0,473965	-0,782089	2,681551
15:32:38,02	0,749997	3,228990	-0,173975	0,366980	-0,880018	-0,394986	0,030547	0,008779	0,012671	-0,129070	1,626430	2,670882	-0,682186	-2,935701	-1,284336	-14,654266	9,127885	15,087726	0,030547	0,008779	0,012671	0,560074	-0,771480	2,670882	0,030547	0,008779	0,012671	0,560074	-0,771480	2,670882
15:32:38,07	0,749997	3,228990	-0,173975	0,366980	-0,880018	-0,394986	0,029892	0,007146	0,011909	-0,051641	1,588684	2,690913	-0,680788	-2,933697	-1,284652	-14,638657	9,135122	15,097411	0,029892	0,007146	0,011909	0,509285	-0,757820	2,690913	0,029892	0,007146	0,011909	0,509285	-0,757820	2,690913
15:32:38,12	0,749997	3,228990	-0,173975	0,366980	-0,880018	-0,394986	0,027457	0,006937	0,011592	-0,026702	1,471989	2,700598	-0,685689	-2,937908	-1,283848	-14,645694	9,123586	15,079003	0,027457	0,006937	0,011592	0,517819	-0,683406	2,700598	0,027457	0,006937	0,011592	0,517819	-0,683406	2,700598
15:32:38,18	0,749997	3,228990	-0,173975	0,366980	-0,880018	-0,394986	0,033554	0,009076	0,012397	-0,151444	1,788699	2,682189	-0,682739	-2,935295	-1,283936	-14,641158	9,143498	15,097503	0,033554	0,009076	0,012397	0,560995	-0,845299	2,682189	0,033554	0,009076	0,012397	0,560995	-0,845299	2,682189
15:32:38,23	0,749997	3,228990	-0,173975	0,366980	-0,880018	-0,394986	0,029816	0,007827	0,012308	-0,067013	1,588294	2,700690	-0,682255	-2,936666	-1,285316	-14,652195	9,152647	15,069559	0,029816	0,007827	0,012308	0,547424	-0,752269	2,700690	0,029816	0,007827	0,012308	0,547424	-0,752269	2,700690
15:32:38,28	0,749997	3,228990	-0,173975	0,366980	-0,880018	-0,394986	0,030762	0,006722	0,010928	-0,007160	1,623372	2,672745	-0,681052	-2,933175	-1,290162	-14,637125	9,073659	15,094774	0,030762	0,006722	0,010928	0,520552	-0,791480	2,672745	0,030762	0,006722	0,010928	0,520552	-0,791480	2,672745
15:32:38,33	0,749997	3,228990	-0,173975	0,366980	-0,880018	-0,394986	0,027138	0,007426	0,006082	-0,104632	1,487427	2,697961	-0,656662	-3,005000	-1,321582	-18,096642	7,762518	15,452283	0,027138	0,007426	0,006082	0,478335	-0,642878	2,697961	0,027138	0,007426	0,006082	0,478335	-0,642878	2,697961
15:32:38,38	0,749997	3,228990	-0,173975	0,366980	-0,880018	-0,394986	0,077144	-0,049609	-0,025338	-0,004039	1,747311	3,055470	-0,686239	-2,962793	-1,320405	-15,380850	9,571256	15,234429	0,077144	-0,049609	-0,025338	-3,898339	-4,308510	3,055470	0,077144	-0,049609	-0,025338	-3,898339	-4,308510	3,055470
15:32:38,43	0,749997	3,228990	-0,173975	0,366980	-0,880018	-0,394986	0,055380	-0,002891	-0,024161	0,490933	2,063156	2,837615	-0,701060	-2,942079	-1,309592	-14,625239	10,670304	15,089854	0,055380	-0,002891	-0,024161	0,263996	-2,284189	2,837615	0,055380	-0,002891	-0,024161	0,263996	-2,284189	2,837615
15:32:38,48	0,750011	3,228935	-0,173946	0,416968	-0,880014	-0,394956	0,044852	0,020302	-0,013348	0,614519	1,620548	2,693041	-0,701156	-2,955599	-1,321788	-15,139717	10,419263	15,131260	0,044852	0,020302	-0,013348	2,208212	-1,900340	2,693041	0,044852	0,020302	-0,013348	2,208212	-1,900340	2,693041
15:32:38,53	0,750011	3,228935	-0,173946	0,416968	-0,880014	-0,394956	0,056609	0,013625	-0,025544	0,487074	1,911894	2,734447	-0,699392	-2,954731	-1,318682	-15,141253	10,408127	15,129463	0,056609	0,013625	-0,025544	1,556626	-2,531936	2,734447	0,056609	0,013625	-0,025544	1,556626	-2,531936	2,734447
15:32:38,58	0,750011	3,228935	-0,173946	0,416968	-0,880014	-0,394956	0,054975	0,012532	-0,022438	0,533513	1,831148	2,732649	-0,703531	-2,951222	-1,319826	-15,157541	10,460962	15,111636	0,054975	0,012532	-0,022438	1,517242	-2,484390	2,732649	0,054975	0,012532	-0,022438	1,517242	-2,484390	2,732649
15:32:38,63	0,750011	3,228935	-0,173946	0,416968	-0,880014	-0,394956	0,054006	0,017870	-0,023582	0,293532	1,740238	2,714822	-0,699912	-2,954117	-1,320256	-15,121633	10,446305	15,097527	0,054006	0,017870	-0,023582	1,696321	-2,499234	2,714822	0,054006	0,017870	-0,023582	1,696321	-2,499234	2,714822
15:32:38,68	0,750011	3,228935	-0,173946	0,416968	-0,880014	-0,394956	0,054703	0,013289	-0,024011	0,537006	1,814917	2,700713	-0,704661	-2,953653	-1,316776	-15,147580	10,457793	15,100137	0,054703	0,013289	-0,024011	1,580186	-2,479284	2,700713	0,054703	0,013289	-0,024011	1,580186	-2,479284	2,700713
15:32:38,73	0,750011	3,228935	-0,173946	0,416968	-0,880014	-0,394956	0,056676	0,017633	-0,020532	0,308083	1,889292	2,703324	-0,700611	-2,952668	-1,319164	-15,154427	10,404613	15,113724	0,056676	0,017633	-0,020532	1,692282	-2,559781	2,703324	0,056676	0,017633	-0,020532	1,692282	-2,559781	2,703324
15:32:38,78	0,750011	3,228935	-0,173946	0,416968	-0,880014	-0,394956	0,053798	0,014618	-0,022920	0,415368	1,760276	2,716910	-0,697371	-2,957862	-1,320287	-15,297371	10,394528	15,136338	0,053798	0,014618	-0,022920	1,562913	-2,462842	2,716910	0,053798	0,014618	-0,022920	1,562913	-2,462842	2,716910
15:32:38,83	0,750011	3,228935	-0,173946	0,416968	-0,880014	-0,394956	0,056677	0,009215	-0,024043	0,616137	1,791226	2,739525	-0,653790	-2,992125	-1,323017	-16,975928	7,864570	15,511914	0,056677	0,009215	-0,024043	1,339518	-2,657884	2,739525	0,056677	0,009215	-0,024043	1,339518	-2,657884	2,739525
15:32:38,88	0,750011	3,228935	-0,173946	0,416968	-0,880014	-0,394956	0,064559	-0,045658	-0,026773	0,439266	2,012416	3,115101	-0,693775	-2,958350	-1,318360	-15,053186	10,380758	15,212709	0,064559	-0,045658	-0,026773	-3,144912	-3,055459	3,115101	0,064559	-0,045658	-0,026773	-3,144912	-3,055459	3,115101
15:32:38,93	0,750011	3,228935	-0,173946	0,416968	-0,880014	-0,394956	0,055301	0,005857	-0,022116	0,900910	1,938067	2,815895	-0,696465	-2,927774	-1,321399	-13,182281	10,508251	15,118694	0,055301	0,005857	-0,022116	1,360704	-2,403084	2,815895	0,055301	0,005857	-0,022116	1,360704	-2,403084	2,815895
15:32:38,98	0,749998	3,228966	-0,173959	0,467003	-0,880024	-0,394983	0,030166	0,023474	-0,025155	1,030686	2,187540	2,721881	-0,689503	-2,932335	-1,329355	-13,695726	10,280237	15,151106	0,030166	0,023474	-0,025155	2,873422	-0,180496	2,721881	0,030166	0,023474	-0,025155	2,873422	-0,180496	2,721881
15:32:39,03	0,749998	3,228966	-0,173959	0,467003	-0,880024	-0,394983	0,034884	0,015000	-0,030750	0,998054	2,021587	2,736575	-0,691485	-2,936097	-1,326994	-13,775135	10,304018	15,133389	0,034884	0,015000	-0,030750	2,175554	-0,716844	2,736575	0,034884	0,015000	-0,030750	2,175554	-0,716844	2,736575
15:32:39,08	0,749998	3,228966	-0,173959	0,467003	-0,880024	-0,394983	0,034884	0,015000	-0,030750	0,998054	2,021587	2,736575	-0,691339	-2,933847	-1,327435	-13,747994	10,314259	15,146178	0,034884	0,015000	-0,030750	2,175554	-0,716844	2,736575	0,034884	0,015000	-0,030750	2,175554	-0,716844	2,736575
15:32:39,13	0,749998	3,228966	-0,173959	0,467003	-0,880024	-0,394983	0,032862	0,015999	-0,031191	0,968552	1,934816	2,749365	-0,689774	-2,936357	-1,328606	-13,776509	10,307108	15,140796	0,032862	0,015999	-0,031191	2,224463	-0,644870	2,749365	0,032862	0,015999	-0,031191	2,224463	-0,644870	2,749365
15:32:39,18	0,749998	3,228966	-0,173959	0,467003	-0,880024	-0,394983	0,034254	0,013389	-0,032361	1,083807	1,986048	2,743983	-0,690770	-2,932938	-1,326252	-13,749494	10,301915	15,174382	0,034254	0,013389	-0,032361	2,134854	-0,702861	2,743983	0,034254	0,013389	-0,032361	2,134854	-0,702861	2,743983
15:32:39,23	0,749998	3,228966	-0,173959	0,467003	-0,880024	-0,394983	0,031790	0,015961	-0,030008	0,959097	1,883958	2,777569	-0,691867	-2,934964	-1,325467	-13,724659	10,313785	15,159004	0,031790	0,015961	-0,030008	2,212012	-0,611596	2,777569	0,031790	0,015961	-0,030008	2,212012	-0,611596	2,777569
15:32:39,28	0,749998	3,228966	-0,173959	0,467003	-0,880024	-0,394983	0,034094	0,015898	-0,029223	0,985058	2,019314	2,762191	-0,691511	-2,932946	-1,330199	-13,751382	10,260582	15,182618	0,034094	0,015898	-0,029223	2,233045	-0,657066	2,762191	0,034094	0,015898	-0,029223	2,233045	-0,657066	2,762191
15:32:39,33	0,749998	3,228966	-0,173959	0,467003	-0,880024	-0,394983	0,032168	0,016598	-0,033955	0,889220	1,922636	2,785804	-0,690789	-2,935477	-1,327418	-13,766854	10,311757	15,170360	0,032168	0,016598	-0,033955	2,192160	-0,602577	2,785804	0,032168	0,016598	-0,033955	2,192160	-0,602577	2,785804
15:32:39,38	0,749998	3,228966	-0,173959	0,467003	-0,880024	-0,394983	0,034000	0,014707	-0,031174	1,024113	1,978871	2,773547	-0,691429	-2,932783	-1,325493	-13,776929	10,281869	15,168624	0,034000	0,014707	-0,031174	2,178642	-0,690090	2,773547	0,034000	0,014707	-0,031174	2,178642	-0,690090	2,773547
15:32:39,43	0,749998	3,228966	-0,173959	0,467003	-0,880024	-0,394983	0,031986	0,016609	-0,029249	0,894307	1,880382	2,771811	-0,691311	-2,939919	-1,328567	-13,799764	10,277515	15,187721	0,031986	0,016609	-0,029249	2,198114	-0,630510	2,771811	0,031986	0,016609	-0,029249	2,198114	-0,630510	2,771811
15:32:39,48	0,749998	3,228966	-0,173959	0,467003	-0,880024	-0,394983	0,038107	0,012939	-0,032323	1,069981	2,181106	2,790908	-0,688946	-2,934834	-1,322375	-13,735123	10,287649	15,137536	0,038107	0,012939	-0,032323	2,085659	-0,810331	2,790908	0,038107	0,012939	-0,032323	2,085659	-0,810331	2,790908
15:32:39,53	0,749998	3,228966	-0,173959	0,467003	-0,880024	-0,394983	0,032521	0,013433	-0,026131	1,085357	1,941521	2,740723	-0,690530	-2,930278	-1,324731	-13,762537	10,269645	15,151997	0,032521	0,013433	-0,026131	2,139864	-0,611375	2,740723	0,032521	0,013433	-0,026131	2,139864	-0,611375	2,740723
15:32:39,58	0,749998	3,228966	-0,173959	0,467003	-0,880024	-0,394983	0,029368	0,017083	-0,028487	0,866270	1,762820	2,755184	-0,690798	-2,933001	-1,325140	-13,772205	10,301863	15,115781	0,029368	0,017083	-0,028487	2,207284	-0,542556	2,755184	0,029368	0,017083	-0,028487	2,207284	-0,542556	2,755184
15:32:39,63	0,749998	3,228966	-0,173959	0,467003	-0,880024	-0,394983	0,031859	0,015954	-0,028896	0,948058	1,867893	2,718968	-0,692027	-2,934305	-1,325510	-13,795263	10,304032	15,149823	0,031859	0,015954	-0,028896	2,200426	-0,633062	2,718968	0,031859	0,015954	-0,028896	2,200426	-0,633062	2,718968
15:32:39,68	0,749998	3,228966	-0,173959	0,467003	-0,880024	-0,394983	0,033604	0,016366	-0,029266	0,916987	1,937547	2,753010	-0,690512	-2,935978	-1,323398	-13,764824	10,256520	15,170135	0,033604	0,016366	-0,029266	2,201693	-0,700340	2,753010	0,033604	0,016366	-0,029266	2,201693	-0,700340	2,753010
15:32:39,73	0,749998	3,228966	-0,173959	0,467003	-0,880024	-0,394983	0,034295	0,014217	-0,027153	1,002775	2,023607	2,773321	-0,690207	-2,933434	-1,324320	-13,762884	10,286369	15,163179	0,034295	0,014217	-0,027153	2,118833	-0,668541	2,773321	0,034295	0,014217	-0,027153	2,118833	-0,668541	2,773321
15:32:39,78	0,749998	3,228966	-0,173959	0,467003	-0,880024	-0,394983	0,031939	0,015226	-0,028076	0,977165	1,887852	2,766366	-0,690876	-2,936081	-1,325507	-13,791646	10,240452	15,137993	0,031939	0,015226	-0,028076	2,172372	-0,619351	2,766366	0,031939	0,015226	-0,028076	2,172372	-0,619351	2,766366
15:32:39,83	0,749998	3,228966	-0,173959	0,467003	-0,880024	-0,394983	0,034566	0,014481	-0,029263	0,961746	2,022510	2,741179	-0,689936	-2,933176	-1,323756	-13,738017	10,300007	15,123534	0,034566	0,014481	-0,029263	2,098489	-0,690919	2,741179	0,034566	0,014481	-0,029263	2,098489	-0,690919	2,741179
15:32:39,88	0,749998	3,228966	-0,173959	0,467003	-0,880024	-0,394983	0,031580	0,015120	-0,027512	1,006913	1,883908	2,726721	-0,688526	-2,932243	-1,324387	-13,757570	10,296105	15,160715	0,031580	0,015120	-0,027512	2,193812	-0,595127	2,726721	0,031580	0,015120	-0,027512	2,193812	-0,595127	2,726721
15:32:39,93	0,749998	3,228966	-0,173959	0,467003	-0,880024	-0,394983	0,030067	0,014365	-0,028143	1,033016	1,790246	2,763901	-0,690824	-2,936397	-1,325882	-13,782082	10,285878	15,149230	0,030067	0,014365	-0,028143	2,160650	-0,570011	2,763901	0,030067	0,014365	-0,028143	2,160650	-0,570011	2,763901
15:32:39,98	0,749998	3,228966	-0,173959	0,467003	-0,880024	-0,394983	0,034814	0,014278	-0,029638	1,016432	2,020969	2,752417	-0,690290	-2,934199	-1,325536	-13,800174	10,266858	15,115099	0,034814	0,014278	-0,029638	2,137228	-0,711918	2,752417	0,034814	0,014278	-0,029638	2,137228	-0,711918	2,752417
15:32:40,03	0,749998	3,228966	-0,173959	0,467003	-0,880024	-0,394983	0,032643	0,014915	-0,029292	0,957794	1,901913	2,718285	-0,694930	-2,934183	-1,326660	-13,766243	10,288017	15,158918	0,032643	0,014915	-0,029292	2,128588	-0,660542	2,718285	0,032643	0,014915	-0,029292	2,128588	-0,660542	2,718285
15:32:40,08	0,749998	3,228966	-0,173959	0,467003	-0,880024	-0,394983	0,034949	0,018941	-0,030416	0,783697	2,040651	2,762105	-0,689047	-2,933440	-1,327060	-13,762897	10,267993	15,135387	0,034949	0,018941	-0,030416	2,270586	-0,702855	2,762105	0,034949	0,018941	-0,030416	2,270586	-0,702855	2,762105
15:32:40,13	0,749998	3,228966	-0,173959	0,467003	-0,880024	-0,394983	0,031364	0,014218	-0,030816	1,013650	1,867122	2,738574	-0,689518	-2,935330	-1,326323	-13,752523	10,251966	15,151722	0,031364	0,014218	-0,030816	2,129746	-0,594934	2,738574	0,031364	0,014218	-0,030816	2,129746	-0,594934	2,738574
15:32:40,18	0,749998	3,228966	-0,173959	0,467003	-0,880024	-0,394983	0,033237	0,013681	-0,030078	1,032887	1,981515	2,754909	-0,692722	-2,935110	-1,326189	-13,770392	10,279755	15,132006	0,033237	0,013681	-0,030078	2,106818	-0,627571	2,754909	0,033237	0,013681	-0,030078	2,106818	-0,627571	2,754909
15:32:40,23	0,749998	3,228966	-0,173959	0,467003	-0,880024	-0,394983	0,034648	0,016565	-0,029945	0,898021	2,025534	2,735192	-0,687900	-2,932642	-1,325901	-13,782022	10,282172	15,140494	0,034648	0,016565	-0,029945	2,198391	-0,694340	2,735192	0,034648	0,016565	-0,029945	2,198391	-0,694340	2,735192
15:32:40,28	0,749998	3,228966	-0,173959	0,467003	-0,880024	-0,394983	0,030100	0,013623	-0,029657	1,047290	1,777755	2,743681	-0,693243	-2,935419	-1,325889	-13,794335	10,247761	15,157556	0,030100	0,013623	-0,029657	2,116703	-0,585097	2,743681	0,030100	0,013623	-0,029657	2,116703	-0,585097	2,743681
15:32:40,33	0,749998	3,228966	-0,173959	0,467003	-0,880024	-0,394983	0,035176	0,016862	-0,029645	0,842925	2,048261	2,760743	-0,688639	-2,935839	-1,326657	-13,797399	10,244913	15,160313	0,035176	0,016862	-0,029645	2,166568	-0,713075	2,760743	0,035176	0,016862	-0,029645	2,166568	-0,713075	2,760743
15:32:40,38	0,749998	3,228966	-0,173959	0,467003	-0,880024	-0,394983	0,033237	0,012664	-0,030413	1,057183	1,946207	2,763499	-0,690276	-2,935341	-1,325470	-13,794415	10,286507	15,192984	0,033237	0,012664	-0,030413	2,051344	-0,662923	2,763499	0,033237	0,012664	-0,030413	2,051344	-0,662923	2,763499
15:32:40,43	0,749998	3,228966	-0,173959	0,467003	-0,880024	-0,394983	0,033625	0,014332	-0,029225	1,007984	1,948142	2,796170	-0,690303	-2,933591	-1,326640	-13,786260	10,247455	15,192616	0,033625	0,014332	-0,029225	2,133047	-0,691404	2,796170	0,033625	0,014332	-0,029225	2,133047	-0,691404	2,796170
15:32:40,48	0,749998	3,228966	-0,173959	0,467003	-0,880024	-0,394983	0,032123	0,015230	-0,030396	0,931556	1,896635	2,795803	-0,688553	-2,934604	-1,324708	-13,802124	10,246107	15,177177	0,032123	0,015230	-0,030396	2,127096	-0,625016	2,795803	0,032123	0,015230	-0,030396	2,127096	-0,625016	2,795803
15:32:40,53	0,749998	3,228966	-0,173959	0,467003	-0,880024	-0,394983	0,032125	0,013208	-0,028464	1,027605	1,883687	2,780364	-0,691068	-2,938312	-1,325034	-13,803922	10,269618	15,159397	0,032125	0,013208	-0,028464	2,064412	-0,638140	2,780364	0,032125	0,013208	-0,028464	2,064412	-0,638140	2,780364
15:32:40,58	0,749998	3,228966	-0,173959	0,467003	-0,880024	-0,394983	0,036593	0,013532	-0,028790	1,030223	2,102717	2,762584	-0,693735	-2,935106	-1,323971	-13,764391	10,266559	15,108194	0,036593	0,013532	-0,028790	2,092457	-0,769859	2,762584	0,036593	0,013532	-0,028790	2,092457	-0,769859	2,762584
15:32:40,63	0,749998	3,228966	-0,173959	0,467003	-0,880024	-0,394983	0,035151	0,017444	-0,027727	0,843884	2,063477	2,711380	-0,689670	-2,937963	-1,327023	-13,777785	10,241762	15,167815	0,035151	0,017444	-0,027727	2,213258	-0,695870	2,711380	0,035151	0,017444	-0,027727	2,213258	-0,695870	2,711380
15:32:40,68	0,749998	3,228966	-0,173959	0,467003	-0,880024	-0,394983	0,035593	0,012496	-0,030779	1,073030	2,087270	2,771001	-0,689062	-2,932245	-1,324341	-13,768629	10,261529	15,143449	0,035593	0,012496	-0,030779	2,053954	-0,706789	2,771001	0,035593	0,012496	-0,030779	2,053954	-0,706789	2,771001
15:32:40,73	0,749998	3,228966	-0,173959	0,467003	-0,880024	-0,394983	0,030337	0,014828	-0,028097	0,973457	1,811975	2,746636	-0,688137	-2,938490	-1,325037	-13,799853	10,232073	15,146521	0,030337	0,014828	-0,028097	2,137450	-0,569445	2,746636	0,030337	0,014828	-0,028097	2,137450	-0,569445	2,746636
15:32:40,78	0,749998	3,228966	-0,173959	0,467003	-0,880024	-0,394983	0,035282	0,010905	-0,028793	1,136336	2,056851	2,749708	-0,689135	-2,932138	-1,324734	-13,802264	10,268038	15,158782	0,035282	0,010905	-0,028793	1,992368	-0,712825	2,749708	0,035282	0,010905	-0,028793	1,992368	-0,712825	2,749708
15:32:40,83	0,749998	3,228966	-0,173959	0,467003	-0,880024	-0,394983	0,030280	0,014945	-0,028490	0,956192	1,776676	2,761968	-0,688975	-2,934215	-1,326669	-13,732294	10,261515	15,115144	0,030280	0,014945	-0,028490	2,129371	-0,600342	2,761968	0,030280	0,014945	-0,028490	2,129371	-0,600342	2,761968
15:32:40,89	0,749998	3,228966	-0,173959	0,467003	-0,880024	-0,394983	0,031999	0,013768	-0,030425	1,046736	1,929908	2,718331	-0,691380	-2,934888	-1,325486	-13,758077	10,272225	15,153278	0,031999	0,013768	-0,030425	2,127515	-0,582032	2,718331	0,031999	0,013768	-0,030425	2,127515	-0,582032	2,718331
15:32:40,94	0,749998	3,228966	-0,173959	0,467003	-0,880024	-0,394983	0,033784	0,015514	-0,029242	0,952321	1,995054	2,756465	-0,688474	-2,932513	-1,324360	-13,775508	10,268595	15,119594	0,033784	0,015514	-0,029242	2,170170	-0,657024	2,756465	0,033784	0,015514	-0,029242	2,170170	-0,657024	2,756465
15:32:40,99	0,749998	3,228966	-0,173959	0,467003	-0,880024	-0,394983	0,030275	0,014185	-0,028116	1,009559	1,799285	2,722781	-0,683932	-2,935841	-1,326262	-13,836240	10,221782	15,183155	0,030275	0,014185	-0,028116	2,123098	-0,577306	2,722781	0,030275	0,014185	-0,028116	2,123098	-0,577306	2,722781
15:32:41,04	0,749998	3,228966	-0,173959	0,467003	-0,880024	-0,394983	0,057029	-0,050032	-0,039493	1,228715	2,211385	3,128431	-0,646238	-2,987791	-1,335737	-16,183514	8,056057	15,525245	0,057029	-0,050032	-0,039493	-2,698762	-2,265418	3,128431	0,057029	-0,050032	-0,039493	-2,698762	-2,265418	3,128431
15:32:41,09	0,749998	3,228966	-0,173959	0,467003	-0,880024	-0,394983	0,057029	-0,050032	-0,039493	1,228715	2,211385	3,128431	-0,687457	-2,932356	-1,327547	-13,270596	10,239262	15,222197	0,057029	-0,050032	-0,039493	-2,698762	-2,265418	3,128431	0,057029	-0,050032	-0,039493	-2,698762	-2,265418	3,128431
15:32:41,14	0,749998	3,228966	-0,173959	0,467003	-0,880024	-0,394983	0,029630	0,013383	-0,031303	1,278341	2,217685	2,825383	-0,695243	-2,925538	-1,326407	-13,079649	11,105307	15,130664	0,029630	0,013383	-0,031303	2,328885	-0,108284	2,825383	0,029630	0,013383	-0,031303	2,328885	-0,108284	2,825383
15:32:41,19	0,750064	3,228993	-0,173974	0,517012	-0,880003	-0,394982	0,027619	0,023534	-0,030163	1,595973	1,845446	2,733851	-0,700375	-2,943460	-1,334799	-13,813110	10,995853	15,179864	0,027619	0,023534	-0,030163	3,443379	-0,322644	2,733851	0,027619	0,023534	-0,030163	3,443379	-0,322644	2,733851
15:32:41,24	0,750064	3,228993	-0,173974	0,517012	-0,880003	-0,394982	0,045705	0,019018	-0,038555	1,369275	2,205463	2,783051	-0,704708	-2,940829	-1,335387	-13,779960	11,037375	15,177218	0,045705	0,019018	-0,038555	2,862191	-1,382399	2,783051	0,045705	0,019018	-0,038555	2,862191	-1,382399	2,783051
15:32:41,29	0,750064	3,228993	-0,173974	0,517012	-0,880003	-0,394982	0,045593	0,024086	-0,039143	1,158296	2,207588	2,780405	-0,706665	-2,938077	-1,334470	-13,754658	11,095827	15,109299	0,045593	0,024086	-0,039143	3,049015	-1,371484	2,780405	0,045593	0,024086	-0,039143	3,049015	-1,371484	2,780405
15:32:41,34	0,750064	3,228993	-0,173974	0,517012	-0,880003	-0,394982	0,044189	0,027157	-0,038226	1,061860	2,127256	2,712486	-0,703783	-2,933996	-1,335688	-13,758419	11,043360	15,061051	0,044189	0,027157	-0,038226	3,193676	-1,341587	2,712486	0,044189	0,027157	-0,038226	3,193676	-1,341587	2,712486
15:32:41,39	0,750064	3,228993	-0,173974	0,517012	-0,880003	-0,394982	0,039214	0,026701	-0,039444	1,038241	1,891509	2,664237	-0,706215	-2,938031	-1,336423	-13,793937	11,038029	15,118815	0,039214	0,026701	-0,039444	3,134281	-1,186760	2,664237	0,039214	0,026701	-0,039444	3,134281	-1,186760	2,664237
15:32:41,44	0,750064	3,228993	-0,173974	0,517012	-0,880003	-0,394982	0,043924	0,026790	-0,040179	1,011269	2,108350	2,722002	-0,700883	-2,936894	-1,333356	-13,794336	11,049851	15,060280	0,043924	0,026790	-0,040179	3,114247	-1,339677	2,722002	0,043924	0,026790	-0,040179	3,114247	-1,339677	2,722002
15:32:41,49	0,750064	3,228993	-0,173974	0,517012	-0,880003	-0,394982	0,040273	0,022741	-0,037112	1,231835	1,912269	2,663467	-0,698100	-2,938099	-1,339158	-13,828252	10,968536	15,105463	0,040273	0,022741	-0,037112	3,016997	-1,249197	2,663467	0,040273	0,022741	-0,037112	3,016997	-1,249197	2,663467
15:32:41,54	0,750064	3,228993	-0,173974	0,517012	-0,880003	-0,394982	0,039926	0,019728	-0,042914	1,301114	1,905485	2,708650	-0,655985	-2,993477	-1,364943	-16,294672	8,839965	15,513445	0,039926	0,019728	-0,042914	2,849784	-1,228702	2,708650	0,039926	0,019728	-0,042914	2,849784	-1,228702	2,708650
15:32:41,59	0,750064	3,228993	-0,173974	0,517012	-0,880003	-0,394982	0,066827	-0,044433	-0,068699	1,560907	2,232631	3,116631	-0,702652	-2,940269	-1,335486	-13,549980	11,157909	15,163468	0,066827	-0,044433	-0,068699	-1,927102	-3,013270	3,116631	0,066827	-0,044433	-0,068699	-1,927102	-3,013270	3,116631
15:32:41,64	0,750064	3,228993	-0,173974	0,517012	-0,880003	-0,394982	0,044080	0,022585	-0,039241	1,455678	2,267816	2,766654	-0,711991	-2,923597	-1,337763	-13,113945	11,710077	15,086861	0,044080	0,022585	-0,039241	3,228637	-1,192489	2,766654	0,044080	0,022585	-0,039241	3,228637	-1,192489	2,766654
15:32:41,69	0,750023	3,229058	-0,173982	0,566994	-0,880006	-0,394967	0,034312	0,039009	-0,041519	1,297885	1,861388	2,690048	-0,707098	-2,937012	-1,339309	-13,673004	11,491960	15,094299	0,034312	0,039009	-0,041519	4,360059	-0,832091	2,690048	0,034312	0,039009	-0,041519	4,360059	-0,832091	2,690048
15:32:41,74	0,750023	3,229058	-0,173982	0,566994	-0,880006	-0,394967	0,043483	0,028064	-0,043065	1,398571	1,963179	2,697486	-0,707388	-2,939724	-1,339898	-13,679674	11,493391	15,075746	0,043483	0,028064	-0,043065	3,601607	-1,450223	2,697486	0,043483	0,028064	-0,043065	3,601607	-1,450223	2,697486
15:32:41,79	0,750023	3,229058	-0,173982	0,566994	-0,880006	-0,394967	0,045977	0,026959	-0,043654	1,453940	2,086375	2,678933	-0,707118	-2,938766	-1,340286	-13,680917	11,475800	15,082081	0,045977	0,026959	-0,043654	3,570226	-1,522806	2,678933	0,045977	0,026959	-0,043654	3,570226	-1,522806	2,678933
15:32:41,84	0,750023	3,229058	-0,173982	0,566994	-0,880006	-0,394967	0,045012	0,027205	-0,044042	1,425319	2,043907	2,685267	-0,710923	-2,939181	-1,339102	-13,677150	11,496312	15,108715	0,045012	0,027205	-0,044042	3,560876	-1,489511	2,685267	0,045012	0,027205	-0,044042	3,560876	-1,489511	2,685267
15:32:41,89	0,750023	3,229058	-0,173982	0,566994	-0,880006	-0,394967	0,047274	0,030292	-0,042858	1,284410	2,154579	2,711901	-0,705619	-2,940194	-1,340250	-13,664821	11,462828	15,108981	0,047274	0,030292	-0,042858	3,662346	-1,556468	2,711901	0,047274	0,030292	-0,042858	3,662346	-1,556468	2,711901
15:32:41,94	0,750023	3,229058	-0,173982	0,566994	-0,880006	-0,394967	0,045500	0,025192	-0,044006	1,526762	2,089700	2,712167	-0,709237	-2,938341	-1,337962	-13,707118	11,468899	15,093332	0,045500	0,025192	-0,044006	3,504370	-1,482012	2,712167	0,045500	0,025192	-0,044006	3,504370	-1,482012	2,712167
15:32:41,99	0,750023	3,229058	-0,173982	0,566994	-0,880006	-0,394967	0,045703	0,029252	-0,041718	1,299777	2,060627	2,696519	-0,708072	-2,937709	-1,337548	-13,704299	11,457159	15,126886	0,045703	0,029252	-0,041718	3,596055	-1,527078	2,696519	0,045703	0,029252	-0,041718	3,596055	-1,527078	2,696519
15:32:42,04	0,750023	3,229058	-0,173982	0,566994	-0,880006	-0,394967	0,044574	0,028559	-0,041304	1,327046	2,010208	2,730073	-0,711036	-2,938008	-1,338730	-13,717003	11,470343	15,117911	0,044574	0,028559	-0,041304	3,568937	-1,488835	2,730073	0,044574	0,028559	-0,041304	3,568937	-1,488835	2,730073
15:32:42,09	0,750023	3,229058	-0,173982	0,566994	-0,880006	-0,394967	0,046315	0,030976	-0,042486	1,206432	2,083139	2,721098	-0,705143	-2,941267	-1,336776	-13,726219	11,460365	15,107342	0,046315	0,030976	-0,042486	3,638052	-1,552562	2,721098	0,046315	0,030976	-0,042486	3,638052	-1,552562	2,721098
15:32:42,14	0,750023	3,229058	-0,173982	0,566994	-0,880006	-0,394967	0,046190	0,024243	-0,040532	1,543279	2,073662	2,710529	-0,702779	-2,938458	-1,340256	-13,702347	11,449571	15,129074	0,046190	0,024243	-0,040532	3,446387	-1,552250	2,710529	0,046190	0,024243	-0,040532	3,446387	-1,552250	2,710529
15:32:42,19	0,750023	3,229058	-0,173982	0,566994	-0,880006	-0,394967	0,043737	0,023448	-0,046604	1,570981	2,018660	2,705427	-0,703227	-2,939540	-1,342848	-13,670244	11,412247	15,102240	0,043737	0,023448	-0,046604	3,411613	-1,414720	2,705427	0,043737	0,023448	-0,046604	3,411613	-1,414720	2,705427
15:32:42,24	0,750023	3,229058	-0,173982	0,566994	-0,880006	-0,394967	0,043737	0,023448	-0,046604	1,570981	2,018660	2,705427	-0,705116	-2,937608	-1,337552	-13,686620	11,414715	15,106492	0,043737	0,023448	-0,046604	3,411613	-1,414720	2,705427	0,043737	0,023448	-0,046604	3,411613	-1,414720	2,705427
15:32:42,29	0,750023	3,229058	-0,173982	0,566994	-0,880006	-0,394967	0,043008	0,026049	-0,041307	1,429630	1,965343	2,709679	-0,707491	-2,936015	-1,337150	-13,702311	11,457706	15,146373	0,043008	0,026049	-0,041307	3,474513	-1,410822	2,709679	0,043008	0,026049	-0,041307	3,474513	-1,410822	2,709679
15:32:42,34	0,750023	3,229058	-0,173982	0,566994	-0,880006	-0,394967	0,042817	0,028903	-0,040906	1,310632	1,920288	2,749560	-0,705107	-2,940063	-1,337938	-13,697980	11,440786	15,102471	0,042817	0,028903	-0,040906	3,579518	-1,440826	2,749560	0,042817	0,028903	-0,040906	3,579518	-1,440826	2,749560
15:32:42,39	0,750023	3,229058	-0,173982	0,566994	-0,880006	-0,394967	0,045130	0,024815	-0,041694	1,510737	2,052778	2,705658	-0,711010	-2,936648	-1,339897	-13,699510	11,470221	15,113799	0,045130	0,024815	-0,041694	3,458690	-1,489911	2,705658	0,045130	0,024815	-0,041694	3,458690	-1,489911	2,705658
15:32:42,44	0,750023	3,229058	-0,173982	0,566994	-0,880006	-0,394967	0,045124	0,031634	-0,043653	1,180883	2,036437	2,716985	-0,701630	-2,937284	-1,339924	-13,713690	11,427916	15,065681	0,045124	0,031634	-0,043653	3,664116	-1,505800	2,716985	0,045124	0,031634	-0,043653	3,664116	-1,505800	2,716985
15:32:42,49	0,750023	3,229058	-0,173982	0,566994	-0,880006	-0,394967	0,040985	0,023193	-0,043680	1,576078	1,830087	2,668867	-0,708018	-2,937287	-1,339118	-13,668117	11,424581	15,087736	0,040985	0,023193	-0,043680	3,396706	-1,387248	2,668867	0,040985	0,023193	-0,043680	3,396706	-1,387248	2,668867
15:32:42,54	0,750023	3,229058	-0,173982	0,566994	-0,880006	-0,394967	0,044181	0,028723	-0,042873	1,308386	2,037399	2,690923	-0,707136	-2,938661	-1,334764	-13,684738	11,440850	15,105916	0,044181	0,028723	-0,042873	3,563167	-1,430799	2,690923	0,044181	0,028723	-0,042873	3,563167	-1,430799	2,690923
15:32:42,59	0,750023	3,229058	-0,173982	0,566994	-0,880006	-0,394967	0,044930	0,027273	-0,038520	1,389572	2,053826	2,709102	-0,708053	-2,935666	-1,338327	-13,689374	11,460260	15,127612	0,044930	0,027273	-0,038520	3,530517	-1,473180	2,709102	0,044930	0,027273	-0,038520	3,530517	-1,473180	2,709102
15:32:42,64	0,750023	3,229058	-0,173982	0,566994	-0,880006	-0,394967	0,042795	0,029564	-0,042083	1,284950	1,929083	2,730799	-0,702798	-2,940105	-1,338682	-13,703949	11,414060	15,146128	0,042795	0,029564	-0,042083	3,605710	-1,430322	2,730799	0,042795	0,029564	-0,042083	3,605710	-1,430322	2,730799
15:32:42,69	0,750023	3,229058	-0,173982	0,566994	-0,880006	-0,394967	0,044011	0,022794	-0,042437	1,589688	2,002816	2,749315	-0,707438	-2,938734	-1,339885	-13,680607	11,444726	15,098553	0,044011	0,022794	-0,042437	3,379009	-1,452080	2,749315	0,044011	0,022794	-0,042437	3,379009	-1,452080	2,749315
15:32:42,74	0,750023	3,229058	-0,173982	0,566994	-0,880006	-0,394967	0,045145	0,027497	-0,043641	1,383329	2,066621	2,701740	-0,709892	-2,937052	-1,339498	-13,706718	11,409861	15,126365	0,045145	0,027497	-0,043641	3,541882	-1,477227	2,701740	0,045145	0,027497	-0,043641	3,541882	-1,477227	2,701740
15:32:42,79	0,750023	3,229058	-0,173982	0,566994	-0,880006	-0,394967	0,044914	0,030464	-0,043254	1,185834	2,049467	2,729552	-0,706345	-2,938880	-1,336758	-13,715191	11,426645	15,140200	0,044914	0,030464	-0,043254	3,577240	-1,476303	2,729552	0,044914	0,030464	-0,043254	3,577240	-1,476303	2,729552
15:32:42,84	0,750023	3,229058	-0,173982	0,566994	-0,880006	-0,394967	0,044724	0,026478	-0,040514	1,403404	2,023840	2,743387	-0,705708	-2,939277	-1,337552	-13,694209	11,417446	15,101463	0,044724	0,026478	-0,040514	3,481910	-1,486991	2,743387	0,044724	0,026478	-0,040514	3,481910	-1,486991	2,743387
15:32:42,89	0,750023	3,229058	-0,173982	0,566994	-0,880006	-0,394967	0,044750	0,025728	-0,041308	1,444902	2,047955	2,704650	-0,709191	-2,936831	-1,335997	-13,665839	11,416978	15,104816	0,044750	0,025728	-0,041308	3,464573	-1,464905	2,704650	0,044750	0,025728	-0,041308	3,464573	-1,464905	2,704650
15:32:42,94	0,750023	3,229058	-0,173982	0,566994	-0,880006	-0,394967	0,044373	0,029967	-0,039753	1,238256	2,053154	2,708003	-0,705044	-2,937574	-1,337549	-13,658131	11,424407	15,091990	0,044373	0,029967	-0,039753	3,590685	-1,430112	2,708003	0,044373	0,029967	-0,039753	3,590685	-1,430112	2,708003
15:32:42,99	0,750023	3,229058	-0,173982	0,566994	-0,880006	-0,394967	0,042943	0,026004	-0,041305	1,454615	1,981760	2,695177	-0,708051	-2,937857	-1,336777	-13,693465	11,444185	15,111336	0,042943	0,026004	-0,041305	3,495955	-1,389258	2,695177	0,042943	0,026004	-0,041305	3,495955	-1,389258	2,695177
15:32:43,04	0,750023	3,229058	-0,173982	0,566994	-0,880006	-0,394967	0,044691	0,028467	-0,040533	1,326040	2,032177	2,714523	-0,708730	-2,938728	-1,341087	-13,731545	11,440247	15,084907	0,044691	0,028467	-0,040533	3,560666	-1,476075	2,714523	0,044691	0,028467	-0,040533	3,560666	-1,476075	2,714523
15:32:43,09	0,750023	3,229058	-0,173982	0,566994	-0,880006	-0,394967	0,045785	0,028620	-0,044843	1,295635	2,058054	2,688093	-0,706330	-2,935392	-1,340687	-13,699377	11,432748	15,094692	0,045785	0,028620	-0,044843	3,542269	-1,536074	2,688093	0,045785	0,028620	-0,044843	3,542269	-1,536074	2,688093
15:32:43,14	0,750023	3,229058	-0,173982	0,566994	-0,880006	-0,394967	0,041696	0,028209	-0,044443	1,326557	1,877035	2,697879	-0,709203	-2,939239	-1,338305	-13,677147	11,436558	15,130830	0,041696	0,028209	-0,044443	3,540987	-1,396108	2,697879	0,041696	0,028209	-0,044443	3,540987	-1,396108	2,697879
15:32:43,19	0,750023	3,229058	-0,173982	0,566994	-0,880006	-0,394967	0,046464	0,028774	-0,042061	1,311613	2,142314	2,734017	-0,705667	-2,937176	-1,340679	-13,667713	11,420430	15,074437	0,046464	0,028774	-0,042061	3,570363	-1,505111	2,734017	0,046464	0,028774	-0,042061	3,570363	-1,505111	2,734017
15:32:43,24	0,750023	3,229058	-0,173982	0,566994	-0,880006	-0,394967	0,042910	0,026743	-0,044435	1,407965	1,973720	2,677624	-0,706191	-2,937529	-1,337934	-13,646633	11,436159	15,092292	0,042910	0,026743	-0,044435	3,507297	-1,394687	2,677624	0,042910	0,026743	-0,044435	3,507297	-1,394687	2,677624
15:32:43,29	0,750023	3,229058	-0,173982	0,566994	-0,880006	-0,394967	0,043477	0,027020	-0,041690	1,417718	2,013601	2,695478	-0,707465	-2,940333	-1,336762	-13,693324	11,422231	15,115201	0,043477	0,027020	-0,041690	3,538801	-1,399324	2,695478	0,043477	0,027020	-0,041690	3,538801	-1,399324	2,695478
15:32:43,34	0,750023	3,229058	-0,173982	0,566994	-0,880006	-0,394967	0,046543	0,026721	-0,040518	1,397868	2,139560	2,718388	-0,705754	-2,937109	-1,337947	-13,712833	11,433562	15,117260	0,046543	0,026721	-0,040518	3,495465	-1,514043	2,718388	0,046543	0,026721	-0,040518	3,495465	-1,514043	2,718388
15:32:43,40	0,750023	3,229058	-0,173982	0,566994	-0,880006	-0,394967	0,042895	0,026852	-0,041703	1,391111	1,927310	2,720447	-0,706374	-2,938936	-1,338350	-13,726648	11,413568	15,097248	0,042895	0,026852	-0,041703	3,498998	-1,439935	2,720447	0,042895	0,026852	-0,041703	3,498998	-1,439935	2,720447
15:32:43,45	0,750023	3,229058	-0,173982	0,566994	-0,880006	-0,394967	0,044787	0,026475	-0,042106	1,386484	2,023745	2,700435	-0,707499	-2,940271	-1,339898	-13,704414	11,415617	15,087944	0,044787	0,026475	-0,042106	3,464787	-1,492050	2,700435	0,044787	0,026475	-0,042106	3,464787	-1,492050	2,700435
15:32:43,50	0,750023	3,229058	-0,173982	0,566994	-0,880006	-0,394967	0,046506	0,026782	-0,043654	1,383409	2,131367	2,691131	-0,701850	-2,939408	-1,340297	-13,773840	11,308128	15,110787	0,046506	0,026782	-0,043654	3,485817	-1,519373	2,691131	0,046506	0,026782	-0,043654	3,485817	-1,519373	2,691131
15:32:43,55	0,750023	3,229058	-0,173982	0,566994	-0,880006	-0,394967	0,042934	0,022322	-0,044052	1,487563	1,939252	2,713974	-0,656260	-2,959038	-1,346869	-14,661551	8,678484	15,485551	0,042934	0,022322	-0,044052	3,239808	-1,431101	2,713974	0,042934	0,022322	-0,044052	3,239808	-1,431101	2,713974
15:32:43,60	0,750023	3,229058	-0,173982	0,566994	-0,880006	-0,394967	0,037139	-0,026975	-0,050625	1,329809	2,183935	3,088738	-0,709566	-2,948223	-1,342229	-13,917939	11,609027	15,178583	0,037139	-0,026975	-0,050625	-0,787753	-0,731482	3,088738	0,037139	-0,026975	-0,050625	-0,787753	-0,731482	3,088738
15:32:43,65	0,750023	3,229058	-0,173982	0,566994	-0,880006	-0,394967	0,054426	0,024596	-0,045985	1,557818	2,261576	2,781770	-0,712683	-2,902770	-1,340799	-11,691177	11,568167	14,951381	0,054426	0,024596	-0,045985	3,488622	-2,010872	2,781770	0,054426	0,024596	-0,045985	3,488622	-2,010872	2,781770
15:32:43,70	0,750010	3,229014	-0,173994	0,617015	-0,879996	-0,395010	0,016621	0,050022	-0,044555	1,313699	2,244588	2,554568	-0,705827	-2,915971	-1,343331	-12,352671	11,532225	15,001402	0,016621	0,050022	-0,044555	5,240388	0,939815	2,554568	0,016621	0,050022	-0,044555	5,240388	0,939815	2,554568
15:32:43,75	0,750010	3,229014	-0,173994	0,617015	-0,879996	-0,395010	0,024626	0,037483	-0,047087	1,603806	2,105915	2,604589	-0,708241	-2,912643	-1,344502	-12,365893	11,532890	15,026574	0,024626	0,037483	-0,047087	4,546254	0,172801	2,604589	0,024626	0,037483	-0,047087	4,546254	0,172801	2,604589
15:32:43,80	0,750010	3,229014	-0,173994	0,617015	-0,879996	-0,395010	0,022950	0,041239	-0,048258	1,402498	2,007009	2,629761	-0,701812	-2,915139	-1,344096	-12,377181	11,478048	15,030272	0,022950	0,041239	-0,048258	4,639733	0,205418	2,629761	0,022950	0,041239	-0,048258	4,639733	0,205418	2,629761
15:32:43,85	0,750010	3,229014	-0,173994	0,617015	-0,879996	-0,395010	0,021897	0,034423	-0,047852	1,703800	1,969901	2,633459	-0,708283	-2,914107	-1,344876	-12,378186	11,510296	15,045360	0,021897	0,034423	-0,047852	4,405967	0,250966	2,633459	0,021897	0,034423	-0,047852	4,405967	0,250966	2,633459
15:32:43,90	0,750010	3,229014	-0,173994	0,617015	-0,879996	-0,395010	0,024239	0,040542	-0,048632	1,412994	2,074690	2,648547	-0,706526	-2,916930	-1,344481	-12,396865	11,525251	15,045676	0,024239	0,040542	-0,048632	4,595567	0,171908	2,648547	0,024239	0,040542	-0,048632	4,595567	0,171908	2,648547
15:32:43,95	0,750010	3,229014	-0,173994	0,617015	-0,879996	-0,395010	0,025805	0,037610	-0,048237	1,569070	2,132476	2,648862	-0,705968	-2,914803	-1,346820	-12,387043	11,483497	15,041228	0,025805	0,037610	-0,048237	4,521481	0,106751	2,648862	0,025805	0,037610	-0,048237	4,521481	0,106751	2,648862
15:32:44,00	0,750010	3,229014	-0,173994	0,617015	-0,879996	-0,395010	0,023685	0,038190	-0,050576	1,507664	2,051578	2,644414	-0,706106	-2,916960	-1,344864	-12,447801	11,461064	15,083205	0,023685	0,038190	-0,050576	4,505600	0,192335	2,644414	0,023685	0,038190	-0,050576	4,505600	0,192335	2,644414
15:32:44,05	0,750010	3,229014	-0,173994	0,617015	-0,879996	-0,395010	0,025622	0,037231	-0,048620	1,507748	2,110901	2,686392	-0,668541	-2,963862	-1,359364	-14,654825	9,566653	15,407259	0,025622	0,037231	-0,048620	4,430369	0,099603	2,686392	0,025622	0,037231	-0,048620	4,430369	0,099603	2,686392
15:32:44,10	0,750010	3,229014	-0,173994	0,617015	-0,879996	-0,395010	0,047457	-0,018752	-0,063120	1,674751	2,282218	3,010445	-0,714956	-2,927333	-1,334438	-12,736597	12,143898	15,127705	0,047457	-0,018752	-0,063120	0,202695	-1,443172	3,010445	0,047457	-0,018752	-0,063120	0,202695	-1,443172	3,010445
15:32:44,15	0,750010	3,229014	-0,173994	0,617015	-0,879996	-0,395010	0,039030	0,039709	-0,038194	1,825859	2,216622	2,730892	-0,725219	-2,909762	-1,349491	-12,126360	12,603534	15,020175	0,039030	0,039709	-0,038194	4,942982	-0,847243	2,730892	0,039030	0,039709	-0,038194	4,942982	-0,847243	2,730892
15:32:44,20	0,750011	3,228980	-0,173983	0,667019	-0,880004	-0,395010	0,028944	0,057383	-0,053247	1,609982	1,990829	2,623362	-0,727759	-2,932119	-1,357194	-13,056029	12,536316	15,043044	0,028944	0,057383	-0,053247	6,114519	-0,281311	2,623362	0,028944	0,057383	-0,053247	6,114519	-0,281311	2,623362
15:32:44,25	0,750011	3,228980	-0,173983	0,667019	-0,880004	-0,395010	0,049576	0,048404	-0,060950	1,553828	2,292167	2,646230	-0,724859	-2,930776	-1,356415	-13,055316	12,480896	15,046333	0,049576	0,048404	-0,060950	5,353537	-1,599556	2,646230	0,049576	0,048404	-0,060950	5,353537	-1,599556	2,646230
15:32:44,30	0,750011	3,228980	-0,173983	0,667019	-0,880004	-0,395010	0,046963	0,046564	-0,060171	1,601861	2,184601	2,649520	-0,724847	-2,932007	-1,354879	-13,066579	12,503674	15,021837	0,046963	0,046564	-0,060171	5,257143	-1,501976	2,649520	0,046963	0,046564	-0,060171	5,257143	-1,501976	2,649520
15:32:44,35	0,750011	3,228980	-0,173983	0,667019	-0,880004	-0,395010	0,048023	0,045937	-0,058635	1,648556	2,218595	2,625024	-0,720823	-2,932820	-1,356419	-13,104563	12,491739	15,052428	0,048023	0,045937	-0,058635	5,254624	-1,551218	2,625024	0,048023	0,045937	-0,058635	5,254624	-1,551218	2,625024
15:32:44,40	0,750011	3,228980	-0,173983	0,667019	-0,880004	-0,395010	0,046715	0,042046	-0,060175	1,821555	2,123647	2,655615	-0,723212	-2,932356	-1,356401	-13,108022	12,473147	15,085429	0,046715	0,042046	-0,060175	5,122187	-1,543481	2,655615	0,046715	0,042046	-0,060175	5,122187	-1,543481	2,655615
15:32:44,45	0,750011	3,228980	-0,173983	0,667019	-0,880004	-0,395010	0,047508	0,044347	-0,060156	1,684078	2,171167	2,688616	-0,723751	-2,931100	-1,359515	-13,085543	12,498307	15,073457	0,047508	0,044347	-0,060156	5,165330	-1,558187	2,688616	0,047508	0,044347	-0,060156	5,165330	-1,558187	2,688616
15:32:44,50	0,750011	3,228980	-0,173983	0,667019	-0,880004	-0,395010	0,046690	0,045442	-0,063271	1,660194	2,135519	2,676644	-0,722592	-2,932617	-1,355637	-13,103527	12,486715	15,061196	0,046690	0,045442	-0,063271	5,227362	-1,529623	2,676644	0,046690	0,045442	-0,063271	5,227362	-1,529623	2,676644
15:32:44,55	0,750011	3,228980	-0,173983	0,667019	-0,880004	-0,395010	0,047424	0,043680	-0,059393	1,732775	2,163908	2,664382	-0,724373	-2,932608	-1,355666	-13,103117	12,455664	15,025992	0,047424	0,043680	-0,059393	5,161644	-1,558853	2,664382	0,047424	0,043680	-0,059393	5,161644	-1,558853	2,664382
15:32:44,60	0,750011	3,228980	-0,173983	0,667019	-0,880004	-0,395010	0,048306	0,045227	-0,059422	1,625654	2,225671	2,629179	-0,723237	-2,931853	-1,354097	-13,122471	12,463416	15,059708	0,048306	0,045227	-0,059422	5,175949	-1,566353	2,629179	0,048306	0,045227	-0,059422	5,175949	-1,566353	2,629179
15:32:44,65	0,750011	3,228980	-0,173983	0,667019	-0,880004	-0,395010	0,047085	0,044620	-0,057852	1,654239	2,141534	2,662895	-0,722127	-2,934005	-1,358354	-13,132297	12,412764	15,075186	0,047085	0,044620	-0,057852	5,156908	-1,554631	2,662895	0,047085	0,044620	-0,057852	5,156908	-1,554631	2,662895
15:32:44,70	0,750011	3,228980	-0,173983	0,667019	-0,880004	-0,395010	0,048393	0,042583	-0,062110	1,711367	2,226385	2,678372	-0,721461	-2,935122	-1,356004	-13,103258	12,410233	15,073325	0,048393	0,042583	-0,062110	5,054157	-1,572486	2,678372	0,048393	0,042583	-0,062110	5,054157	-1,572486	2,678372
15:32:44,75	0,750011	3,228980	-0,173983	0,667019	-0,880004	-0,395010	0,049028	0,041448	-0,059760	1,782730	2,285808	2,676512	-0,717969	-2,937194	-1,354446	-13,123959	12,388063	15,072176	0,049028	0,041448	-0,059760	5,036400	-1,562893	2,676512	0,049028	0,041448	-0,059760	5,036400	-1,562893	2,676512
15:32:44,80	0,750011	3,228980	-0,173983	0,667019	-0,880004	-0,395010	0,049076	0,037388	-0,058201	1,964310	2,281482	2,675362	-0,721436	-2,929536	-1,354473	-13,094946	12,452111	15,069637	0,049076	0,037388	-0,058201	4,899253	-1,571018	2,675362	0,049076	0,037388	-0,058201	4,899253	-1,571018	2,675362
15:32:44,85	0,750011	3,228980	-0,173983	0,667019	-0,880004	-0,395010	0,044178	0,044219	-0,058229	1,679042	2,019861	2,672824	-0,723257	-2,930574	-1,354084	-13,122323	12,453654	15,083798	0,044178	0,044219	-0,058229	5,150264	-1,448106	2,672824	0,044178	0,044219	-0,058229	5,150264	-1,448106	2,672824
15:32:44,90	0,750011	3,228980	-0,173983	0,667019	-0,880004	-0,395010	0,045987	0,045278	-0,057840	1,611662	2,089447	2,686985	-0,723837	-2,933614	-1,354497	-13,130373	12,453145	15,039959	0,045987	0,045278	-0,057840	5,165955	-1,520524	2,686985	0,045987	0,045278	-0,057840	5,165955	-1,520524	2,686985
15:32:44,95	0,750011	3,228980	-0,173983	0,667019	-0,880004	-0,395010	0,048910	0,044260	-0,058253	1,660133	2,234711	2,643145	-0,722790	-2,935045	-1,357991	-13,170942	12,408981	15,060436	0,048910	0,044260	-0,058253	5,134512	-1,604693	2,643145	0,048910	0,044260	-0,058253	5,134512	-1,604693	2,643145
15:32:45,00	0,750011	3,228980	-0,173983	0,667019	-0,880004	-0,395010	0,049626	0,042638	-0,061747	1,685938	2,258901	2,663623	-0,721415	-2,930917	-1,355635	-13,084209	12,442408	15,060032	0,049626	0,042638	-0,061747	5,033001	-1,636723	2,663623	0,049626	0,042638	-0,061747	5,033001	-1,636723	2,663623
15:32:45,05	0,750011	3,228980	-0,173983	0,667019	-0,880004	-0,395010	0,045363	0,043511	-0,059391	1,712863	2,095642	2,663219	-0,722617	-2,934961	-1,354853	-13,108247	12,444706	15,059070	0,045363	0,043511	-0,059391	5,128447	-1,465364	2,663219	0,045363	0,043511	-0,059391	5,128447	-1,465364	2,663219
15:32:45,10	0,750011	3,228980	-0,173983	0,667019	-0,880004	-0,395010	0,049466	0,042529	-0,058609	1,753862	2,287018	2,662256	-0,722634	-2,932920	-1,356040	-13,110295	12,444538	15,045571	0,049466	0,042529	-0,058609	5,092414	-1,596053	2,662256	0,049466	0,042529	-0,058609	5,092414	-1,596053	2,662256
15:32:45,15	0,750011	3,228980	-0,173983	0,667019	-0,880004	-0,395010	0,047708	0,043565	-0,059796	1,698859	2,193898	2,648758	-0,718590	-2,934856	-1,354841	-13,130329	12,387338	15,082388	0,047708	0,043565	-0,059796	5,118678	-1,551149	2,648758	0,047708	0,043565	-0,059796	5,118678	-1,551149	2,648758
15:32:45,20	0,750011	3,228980	-0,173983	0,667019	-0,880004	-0,395010	0,047362	0,039094	-0,058596	1,871751	2,187179	2,685575	-0,720334	-2,930300	-1,354462	-13,121078	12,427462	15,093413	0,047362	0,039094	-0,058596	4,940667	-1,530742	2,685575	0,047362	0,039094	-0,058596	4,940667	-1,530742	2,685575
15:32:45,25	0,750011	3,228980	-0,173983	0,667019	-0,880004	-0,395010	0,044289	0,042883	-0,058218	1,714111	2,015305	2,696599	-0,724384	-2,930178	-1,354092	-13,091900	12,429672	15,058361	0,044289	0,042883	-0,058218	5,080443	-1,461344	2,696599	0,044289	0,042883	-0,058218	5,080443	-1,461344	2,696599
15:32:45,30	0,750011	3,228980	-0,173983	0,667019	-0,880004	-0,395010	0,046207	0,046451	-0,057848	1,545064	2,139245	2,661548	-0,720876	-2,929455	-1,353677	-13,094419	12,417092	15,092361	0,046207	0,046451	-0,057848	5,191505	-1,488026	2,661548	0,046207	0,046451	-0,057848	5,191505	-1,488026	2,661548
15:32:45,35	0,750011	3,228980	-0,173983	0,667019	-0,880004	-0,395010	0,043827	0,043774	-0,057433	1,672118	2,019592	2,695548	-0,720921	-2,932193	-1,353705	-13,123747	12,407472	15,058041	0,043827	0,043774	-0,057433	5,108408	-1,420847	2,695548	0,043827	0,043774	-0,057433	5,108408	-1,420847	2,695548
15:32:45,41	0,750011	3,228980	-0,173983	0,667019	-0,880004	-0,395010	0,046222	0,042445	-0,057461	1,718271	2,123516	2,661227	-0,720376	-2,931882	-1,354893	-13,139281	12,395028	15,039284	0,046222	0,042445	-0,057461	5,050175	-1,504890	2,661227	0,046222	0,042445	-0,057461	5,050175	-1,504890	2,661227
15:32:45,46	0,750011	3,228980	-0,173983	0,667019	-0,880004	-0,395010	0,045680	0,042129	-0,058649	1,716163	2,088102	2,642471	-0,720928	-2,929428	-1,353313	-13,122593	12,420332	15,077992	0,045680	0,042129	-0,058649	5,023253	-1,497758	2,642471	0,045680	0,042129	-0,058649	5,023253	-1,497758	2,642471
15:32:45,51	0,750011	3,228980	-0,173983	0,667019	-0,880004	-0,395010	0,043830	0,043834	-0,057068	1,657758	1,993724	2,681179	-0,714755	-2,935620	-1,351385	-13,246704	12,310659	15,084420	0,043830	0,043834	-0,057068	5,098696	-1,446943	2,681179	0,043830	0,043834	-0,057068	5,098696	-1,446943	2,681179
15:32:45,56	0,750011	3,228980	-0,173983	0,667019	-0,880004	-0,395010	0,046106	0,035392	-0,055141	1,939709	2,059410	2,687607	-0,680504	-2,973887	-1,356411	-15,062132	10,395438	15,418106	0,046106	0,035392	-0,055141	4,717947	-1,559894	2,687607	0,046106	0,035392	-0,055141	4,717947	-1,559894	2,687607
15:32:45,61	0,750011	3,228980	-0,173983	0,667019	-0,880004	-0,395010	0,062121	-0,013405	-0,060167	1,910763	2,277592	3,021293	-0,739316	-2,941053	-1,351527	-13,520231	13,287954	15,084501	0,062121	-0,013405	-0,060167	0,858507	-2,598887	3,021293	0,062121	-0,013405	-0,060167	0,858507	-2,598887	3,021293
15:32:45,66	0,750011	3,228980	-0,173983	0,667019	-0,880004	-0,395010	0,063092	0,053945	-0,055282	1,684518	2,217164	2,687688	-0,739761	-2,912335	-1,343700	-12,033328	13,285286	14,928045	0,063092	0,053945	-0,055282	5,919216	-2,735557	2,687688	0,063092	0,053945	-0,055282	5,919216	-2,735557	2,687688
15:32:45,71	0,750002	3,228928	-0,173991	0,717015	-0,880002	-0,394982	0,038444	0,068689	-0,047455	1,658974	2,224493	2,531232	-0,733179	-2,925159	-1,354811	-12,743475	13,070730	14,973228	0,038444	0,068689	-0,047455	7,051071	-0,793355	2,531232	0,038444	0,068689	-0,047455	7,051071	-0,793355	2,531232
15:32:45,76	0,750002	3,228928	-0,173991	0,717015	-0,880002	-0,394982	0,046259	0,056578	-0,058567	1,747876	2,123130	2,576415	-0,735013	-2,925607	-1,352093	-12,779389	13,072312	14,990992	0,046259	0,056578	-0,058567	6,189239	-1,508172	2,576415	0,046259	0,056578	-0,058567	6,189239	-1,508172	2,576415
15:32:45,81	0,750002	3,228928	-0,173991	0,717015	-0,880002	-0,394982	0,047563	0,057942	-0,055849	1,660347	2,159083	2,594178	-0,736239	-2,925788	-1,354030	-12,785807	13,041905	15,005559	0,047563	0,057942	-0,055849	6,208805	-1,574640	2,594178	0,047563	0,057942	-0,055849	6,208805	-1,574640	2,594178
15:32:45,86	0,750002	3,228928	-0,173991	0,717015	-0,880002	-0,394982	0,048333	0,058913	-0,057786	1,580331	2,208767	2,608745	-0,732142	-2,925904	-1,355201	-12,797868	13,042839	14,997426	0,048333	0,058913	-0,057786	6,204985	-1,585399	2,608745	0,048333	0,058913	-0,057786	6,204985	-1,585399	2,608745
15:32:45,91	0,750002	3,228928	-0,173991	0,717015	-0,880002	-0,394982	0,046385	0,055307	-0,058957	1,762599	2,096556	2,600613	-0,735110	-2,922526	-1,354074	-12,799115	13,026658	14,971997	0,046385	0,055307	-0,058957	6,104215	-1,544688	2,600613	0,046385	0,055307	-0,058957	6,104215	-1,544688	2,600613
15:32:45,96	0,750002	3,228928	-0,173991	0,717015	-0,880002	-0,394982	0,044944	0,059567	-0,057830	1,526465	2,028612	2,575184	-0,733394	-2,926172	-1,355578	-12,815943	13,006020	15,025476	0,044944	0,059567	-0,057830	6,202457	-1,499480	2,575184	0,044944	0,059567	-0,057830	6,202457	-1,499480	2,575184
15:32:46,01	0,750002	3,228928	-0,173991	0,717015	-0,880002	-0,394982	0,047244	0,056257	-0,059333	1,672268	2,143942	2,628663	-0,730604	-2,932310	-1,353276	-12,888726	12,934813	14,988198	0,047244	0,056257	-0,059333	6,088470	-1,564676	2,628663	0,047244	0,056257	-0,059333	6,088470	-1,564676	2,628663
15:32:46,06	0,750002	3,228928	-0,173991	0,717015	-0,880002	-0,394982	0,051164	0,050772	-0,057032	1,859444	2,320385	2,591385	-0,702839	-2,972344	-1,363110	-15,036461	11,192089	15,337213	0,051164	0,050772	-0,057032	5,845052	-1,696000	2,591385	0,051164	0,050772	-0,057032	5,845052	-1,696000	2,591385
15:32:46,11	0,750002	3,228928	-0,173991	0,717015	-0,880002	-0,394982	0,071952	0,006709	-0,066866	1,567594	2,412739	2,940399	-0,739682	-2,932925	-1,356092	-13,218759	13,594132	15,080595	0,071952	0,006709	-0,066866	2,094282	-3,235516	2,940399	0,071952	0,006709	-0,066866	2,094282	-3,235516	2,940399
15:32:46,16	0,750002	3,228928	-0,173991	0,717015	-0,880002	-0,394982	0,056236	0,058326	-0,059848	1,872588	1,968651	2,683782	-0,745394	-2,924176	-1,360221	-12,635481	13,793460	14,982061	0,056236	0,058326	-0,059848	6,451213	-2,445884	2,683782	0,056236	0,058326	-0,059848	6,451213	-2,445884	2,683782
15:32:46,21	0,749967	3,229042	-0,173988	0,767003	-0,880015	-0,394983	0,051515	0,067648	-0,063977	1,852147	2,128613	2,585247	-0,740960	-2,944353	-1,361275	-13,554297	13,564942	15,050430	0,051515	0,067648	-0,063977	7,162488	-1,915300	2,585247	0,051515	0,067648	-0,063977	7,162488	-1,915300	2,585247
15:32:46,26	0,749967	3,229042	-0,173988	0,767003	-0,880015	-0,394983	0,066772	0,053719	-0,065031	1,919115	2,240509	2,653617	-0,737677	-2,945074	-1,362107	-13,659488	13,523179	15,031760	0,066772	0,053719	-0,065031	6,136073	-3,001064	2,653617	0,066772	0,053719	-0,065031	6,136073	-3,001064	2,653617
15:32:46,31	0,749967	3,229042	-0,173988	0,767003	-0,880015	-0,394983	0,065755	0,050515	-0,065863	1,996978	2,117403	2,634947	-0,745381	-2,946292	-1,364442	-13,676235	13,518640	15,046231	0,065755	0,050515	-0,065863	5,962395	-3,044328	2,634947	0,065755	0,050515	-0,065863	5,962395	-3,044328	2,634947
15:32:46,36	0,749967	3,229042	-0,173988	0,767003	-0,880015	-0,394983	0,070661	0,056578	-0,068197	1,669396	2,360309	2,649417	-0,744204	-2,944425	-1,360963	-13,678831	13,513320	15,029915	0,070661	0,056578	-0,068197	6,110761	-3,186585	2,649417	0,070661	0,056578	-0,068197	6,110761	-3,186585	2,649417
15:32:46,41	0,749967	3,229042	-0,173988	0,767003	-0,880015	-0,394983	0,068456	0,056493	-0,064719	1,667928	2,246035	2,633102	-0,740108	-2,944389	-1,359019	-13,678392	13,462435	15,022966	0,068456	0,056493	-0,064719	6,102595	-3,127727	2,633102	0,068456	0,056493	-0,064719	6,102595	-3,127727	2,633102
15:32:46,46	0,749967	3,229042	-0,173988	0,767003	-0,880015	-0,394983	0,066377	0,052963	-0,062775	1,807615	2,163774	2,626152	-0,738425	-2,948115	-1,363267	-13,701164	13,418982	15,048357	0,066377	0,052963	-0,062775	5,965214	-3,046823	2,626152	0,066377	0,052963	-0,062775	5,965214	-3,046823	2,626152
15:32:46,51	0,749967	3,229042	-0,173988	0,767003	-0,880015	-0,394983	0,068762	0,049643	-0,067023	1,931239	2,289794	2,651543	-0,738450	-2,944687	-1,360185	-13,719518	13,444817	15,043156	0,068762	0,049643	-0,067023	5,828216	-3,108017	2,651543	0,068762	0,049643	-0,067023	5,828216	-3,108017	2,651543
15:32:46,56	0,749967	3,229042	-0,173988	0,767003	-0,880015	-0,394983	0,065806	0,051379	-0,063941	1,854177	2,107267	2,646343	-0,737212	-2,945156	-1,363268	-13,687936	13,452454	15,054787	0,065806	0,051379	-0,063941	5,887409	-3,058495	2,646343	0,065806	0,051379	-0,063941	5,887409	-3,058495	2,646343
15:32:46,61	0,749967	3,229042	-0,173988	0,767003	-0,880015	-0,394983	0,065593	0,050072	-0,067023	1,944550	2,119723	2,657974	-0,737872	-2,944716	-1,357080	-13,719271	13,409816	15,035394	0,065593	0,050072	-0,067023	5,875177	-3,029318	2,657974	0,065593	0,050072	-0,067023	5,875177	-3,029318	2,657974
15:32:46,66	0,749967	3,229042	-0,173988	0,767003	-0,880015	-0,394983	0,065542	0,050864	-0,060836	1,850779	2,111246	2,638581	-0,736729	-2,948987	-1,362890	-13,739234	13,424106	15,048846	0,065542	0,050864	-0,060836	5,843569	-3,033781	2,638581	0,065542	0,050864	-0,060836	5,843569	-3,033781	2,638581
15:32:46,71	0,749967	3,229042	-0,173988	0,767003	-0,880015	-0,394983	0,068669	0,047738	-0,066645	2,015699	2,249446	2,652033	-0,734960	-2,947175	-1,363653	-13,731175	13,429060	15,069342	0,068669	0,047738	-0,066645	5,763137	-3,141094	2,652033	0,068669	0,047738	-0,066645	5,763137	-3,141094	2,652033
15:32:46,76	0,749967	3,229042	-0,173988	0,767003	-0,880015	-0,394983	0,066216	0,047111	-0,067409	2,056602	2,126354	2,672528	-0,739707	-2,945379	-1,362145	-13,751001	13,433877	15,039157	0,066216	0,047111	-0,067409	5,754853	-3,071568	2,672528	0,066216	0,047111	-0,067409	5,754853	-3,071568	2,672528
15:32:46,81	0,749967	3,229042	-0,173988	0,767003	-0,880015	-0,394983	0,067034	0,052121	-0,065901	1,790366	2,149339	2,642344	-0,737410	-2,948651	-1,361739	-13,783016	13,426794	15,058304	0,067034	0,052121	-0,065901	5,881863	-3,112837	2,642344	0,067034	0,052121	-0,065901	5,881863	-3,112837	2,642344
15:32:46,86	0,749967	3,229042	-0,173988	0,767003	-0,880015	-0,394983	0,068719	0,048495	-0,065495	1,956760	2,212744	2,661491	-0,739148	-2,947239	-1,361745	-13,759342	13,405424	15,047599	0,068719	0,048495	-0,065495	5,763640	-3,181659	2,661491	0,068719	0,048495	-0,065495	5,763640	-3,181659	2,661491
15:32:46,91	0,749967	3,229042	-0,173988	0,767003	-0,880015	-0,394983	0,068365	0,050706	-0,065500	1,835127	2,225556	2,650785	-0,737384	-2,948803	-1,361343	-13,766584	13,410589	15,057357	0,068365	0,050706	-0,065500	5,815557	-3,141106	2,650785	0,068365	0,050706	-0,065500	5,815557	-3,141106	2,650785
15:32:46,96	0,749967	3,229042	-0,173988	0,767003	-0,880015	-0,394983	0,068838	0,048397	-0,065098	1,956065	2,241278	2,660544	-0,737993	-2,950006	-1,361317	-13,766310	13,384156	15,085279	0,068838	0,048397	-0,065098	5,755212	-3,162485	2,660544	0,068838	0,048397	-0,065098	5,755212	-3,162485	2,660544
15:32:47,01	0,749967	3,229042	-0,173988	0,767003	-0,880015	-0,394983	0,070184	0,048323	-0,065073	1,937172	2,324736	2,688466	-0,739121	-2,947007	-1,361720	-13,752888	13,434646	15,077563	0,070184	0,048323	-0,065073	5,730489	-3,184708	2,688466	0,070184	0,048323	-0,065073	5,730489	-3,184708	2,688466
15:32:47,06	0,749967	3,229042	-0,173988	0,767003	-0,880015	-0,394983	0,068151	0,050799	-0,065476	1,858833	2,205389	2,680750	-0,735554	-2,944016	-1,361384	-13,721780	13,382819	14,998917	0,068151	0,050799	-0,065476	5,846551	-3,144449	2,680750	0,068151	0,050799	-0,065476	5,846551	-3,144449	2,680750
15:32:47,11	0,749967	3,229042	-0,173988	0,767003	-0,880015	-0,394983	0,063776	0,049206	-0,065140	1,912359	2,030770	2,602104	-0,736185	-2,948915	-1,362121	-13,749992	13,389044	15,042625	0,063776	0,049206	-0,065140	5,774998	-2,975671	2,602104	0,063776	0,049206	-0,065140	5,774998	-2,975671	2,602104
15:32:47,16	0,749967	3,229042	-0,173988	0,767003	-0,880015	-0,394983	0,068335	0,047303	-0,065877	2,002582	2,240268	2,645812	-0,737981	-2,945734	-1,364448	-13,752752	13,406508	15,073861	0,068335	0,047303	-0,065877	5,715862	-3,124017	2,645812	0,068335	0,047303	-0,065877	5,715862	-3,124017	2,645812
15:32:47,21	0,749967	3,229042	-0,173988	0,767003	-0,880015	-0,394983	0,066478	0,050449	-0,068203	1,852742	2,132571	2,677048	-0,737957	-2,946103	-1,360203	-13,748254	13,383863	15,026850	0,066478	0,050449	-0,068203	5,812972	-3,085924	2,677048	0,066478	0,050449	-0,068203	5,812972	-3,085924	2,677048
15:32:47,26	0,749967	3,229042	-0,173988	0,767003	-0,880015	-0,394983	0,066786	0,050243	-0,063959	1,846089	2,163799	2,630037	-0,737874	-2,950161	-1,359725	-13,710244	13,377719	15,098062	0,066786	0,050243	-0,063959	5,790152	-3,078865	2,630037	0,066786	0,050243	-0,063959	5,790152	-3,078865	2,630037
15:32:47,31	0,749967	3,229042	-0,173988	0,767003	-0,880015	-0,394983	0,070258	0,048142	-0,063481	1,969003	2,380347	2,701248	-0,738551	-2,945152	-1,359796	-13,743944	13,380021	15,055544	0,070258	0,048142	-0,063481	5,748170	-3,134890	2,701248	0,070258	0,048142	-0,063481	5,748170	-3,134890	2,701248
15:32:47,36	0,749967	3,229042	-0,173988	0,767003	-0,880015	-0,394983	0,066259	0,051233	-0,063552	1,793440	2,142066	2,658731	-0,739731	-2,945502	-1,364463	-13,745888	13,404656	15,054092	0,066259	0,051233	-0,063552	5,815213	-3,059254	2,658731	0,066259	0,051233	-0,063552	5,815213	-3,059254	2,658731
15:32:47,41	0,749967	3,229042	-0,173988	0,767003	-0,880015	-0,394983	0,067153	0,052080	-0,068219	1,769742	2,174538	2,657279	-0,740344	-2,947370	-1,361724	-13,759902	13,391303	15,075985	0,067153	0,052080	-0,068219	5,858029	-3,096938	2,657279	0,067153	0,052080	-0,068219	5,858029	-3,096938	2,657279
15:32:47,46	0,749967	3,229042	-0,173988	0,767003	-0,880015	-0,394983	0,069077	0,051677	-0,065480	1,772135	2,269142	2,679171	-0,739246	-2,945463	-1,360226	-13,796302	13,379410	15,031933	0,069077	0,051677	-0,065480	5,828775	-3,153392	2,679171	0,069077	0,051677	-0,065480	5,828775	-3,153392	2,679171
15:32:47,52	0,749967	3,229042	-0,173988	0,767003	-0,880015	-0,394983	0,066876	0,051679	-0,063982	1,743507	2,129126	2,635119	-0,737398	-2,946304	-1,362122	-13,755083	13,384485	15,062091	0,066876	0,051679	-0,063982	5,800340	-3,120649	2,635119	0,066876	0,051679	-0,063982	5,800340	-3,120649	2,635119
15:32:47,57	0,749967	3,229042	-0,173988	0,767003	-0,880015	-0,394983	0,066680	0,049658	-0,065878	1,873611	2,152091	2,665277	-0,739753	-2,946477	-1,362511	-13,750057	13,372346	15,061454	0,066680	0,049658	-0,065878	5,771785	-3,082294	2,665277	0,066680	0,049658	-0,065878	5,771785	-3,082294	2,665277
15:32:47,62	0,749967	3,229042	-0,173988	0,767003	-0,880015	-0,394983	0,068007	0,051612	-0,066267	1,764032	2,231519	2,664641	-0,736607	-2,951543	-1,357122	-13,931353	13,305124	15,067367	0,068007	0,051612	-0,066267	5,815551	-3,107039	2,664641	0,068007	0,051612	-0,066267	5,815551	-3,107039	2,664641
15:32:47,67	0,749967	3,229042	-0,173988	0,767003	-0,880015	-0,394983	0,070822	0,046355	-0,060877	1,888535	2,254489	2,670554	-0,703469	-2,997048	-1,373715	-16,383126	11,714521	15,360777	0,070822	0,046355	-0,060877	5,527376	-3,305025	2,670554	0,070822	0,046355	-0,060877	5,527376	-3,305025	2,670554
15:32:47,72	0,749967	3,229042	-0,173988	0,767003	-0,880015	-0,394983	0,093662	-0,005096	-0,077471	1,960603	2,114167	2,963964	-0,739953	-2,940421	-1,367775	-13,367475	13,672171	15,100264	0,093662	-0,005096	-0,077471	1,560534	-5,238278	2,963964	0,093662	-0,005096	-0,077471	1,560534	-5,238278	2,963964
15:32:47,77	0,749967	3,229042	-0,173988	0,767003	-0,880015	-0,394983	0,054273	0,066529	-0,075704	1,801504	2,142105	2,582963	-0,745804	-2,927124	-1,371948	-12,802419	13,764189	14,979776	0,054273	0,066529	-0,075704	7,024022	-2,118330	2,582963	0,054273	0,066529	-0,075704	7,024022	-2,118330	2,582963
15:32:47,82	0,749962	3,228921	-0,173959	0,817012	-0,880014	-0,394998	0,054273	0,066529	-0,075704	1,801504	2,142105	2,582963	-0,739200	-2,947826	-1,376050	-13,554089	13,598927	15,021535	0,054273	0,066529	-0,075704	7,024022	-2,118330	2,582963	0,054273	0,066529	-0,075704	7,024022	-2,118330	2,582963
15:32:47,87	0,749962	3,228921	-0,173959	0,817012	-0,880014	-0,394998	0,068900	0,050459	-0,079806	2,118208	2,334366	2,624722	-0,742288	-2,951516	-1,378794	-13,621902	13,589590	15,017676	0,068900	0,050459	-0,079806	6,079200	-3,074275	2,624722	0,068900	0,050459	-0,079806	6,079200	-3,074275	2,624722
15:32:47,92	0,749962	3,228921	-0,173959	0,817012	-0,880014	-0,394998	0,073639	0,051287	-0,082549	2,033131	2,526731	2,620863	-0,741078	-2,944245	-1,377646	-13,588672	13,583906	15,012897	0,073639	0,051287	-0,082549	6,059164	-3,253917	2,620863	0,073639	0,051287	-0,082549	6,059164	-3,253917	2,620863
15:32:47,97	0,749962	3,228921	-0,173959	0,817012	-0,880014	-0,394998	0,066737	0,053875	-0,081402	1,910258	2,199455	2,616084	-0,740622	-2,942156	-1,378794	-13,618771	13,532567	15,065946	0,066737	0,053875	-0,081402	6,139433	-3,039397	2,616084	0,066737	0,053875	-0,081402	6,139433	-3,039397	2,616084
15:32:48,02	0,749962	3,228921	-0,173959	0,817012	-0,880014	-0,394998	0,064700	0,054525	-0,082550	1,816945	2,093126	2,669132	-0,738273	-2,947821	-1,377235	-13,627242	13,486647	15,038953	0,064700	0,054525	-0,082550	6,097151	-2,985809	2,669132	0,064700	0,054525	-0,082550	6,097151	-2,985809	2,669132
15:32:48,07	0,749962	3,228921	-0,173959	0,817012	-0,880014	-0,394998	0,068431	0,049658	-0,080991	2,026018	2,302775	2,642140	-0,741844	-2,947817	-1,377251	-13,649867	13,502507	15,039086	0,068431	0,049658	-0,080991	5,924174	-3,069064	2,642140	0,068431	0,049658	-0,080991	5,924174	-3,069064	2,642140
15:32:48,12	0,749962	3,228921	-0,173959	0,817012	-0,880014	-0,394998	0,070214	0,052752	-0,081006	1,867537	2,367959	2,642273	-0,738634	-2,950848	-1,380377	-13,765499	13,402510	15,063305	0,070214	0,052752	-0,081006	6,008595	-3,143833	2,642273	0,070214	0,052752	-0,081006	6,008595	-3,143833	2,642273
15:32:48,17	0,749962	3,228921	-0,173959	0,817012	-0,880014	-0,394998	0,071233	0,048457	-0,084133	1,946454	2,370822	2,666492	-0,690629	-2,962161	-1,386866	-14,343309	10,803202	15,403540	0,071233	0,048457	-0,084133	5,750366	-3,220987	2,666492	0,071233	0,048457	-0,084133	5,750366	-3,220987	2,666492
15:32:48,22	0,749962	3,228921	-0,173959	0,817012	-0,880014	-0,394998	0,057028	0,001227	-0,090621	1,862475	2,431398	3,006727	-0,732743	-2,946209	-1,390213	-13,207085	13,481201	15,096849	0,057028	0,001227	-0,090621	1,958785	-2,045288	3,006727	0,057028	0,001227	-0,090621	1,958785	-2,045288	3,006727
15:32:48,27	0,749962	3,228921	-0,173959	0,817012	-0,880014	-0,394998	0,064270	0,045675	-0,093969	2,438498	2,452987	2,700035	-0,729111	-2,906138	-1,380580	-11,280862	13,066433	15,059631	0,064270	0,045675	-0,093969	6,023986	-2,592205	2,700035	0,064270	0,045675	-0,093969	6,023986	-2,592205	2,700035
15:32:48,32	0,749981	3,228935	-0,173970	0,867023	-0,880010	-0,395014	0,027752	0,062565	-0,084336	2,164116	2,429594	2,662818	-0,726799	-2,917498	-1,392139	-12,052064	12,837830	15,080518	0,027752	0,062565	-0,084336	7,075490	0,251063	2,662818	0,027752	0,062565	-0,084336	7,075490	0,251063	2,662818
15:32:48,37	0,749981	3,228935	-0,173970	0,867023	-0,880010	-0,395014	0,036434	0,054882	-0,095895	1,980044	2,327464	2,683704	-0,723363	-2,920482	-1,391765	-12,088024	12,776735	15,059473	0,036434	0,054882	-0,095895	6,288319	-0,532581	2,683704	0,036434	0,054882	-0,095895	6,288319	-0,532581	2,683704
15:32:48,42	0,749981	3,228935	-0,173970	0,867023	-0,880010	-0,395014	0,037300	0,050415	-0,095520	2,141454	2,371926	2,662660	-0,725816	-2,921033	-1,394497	-12,130357	12,784053	15,070990	0,037300	0,050415	-0,095520	6,099046	-0,556138	2,662660	0,037300	0,050415	-0,095520	6,099046	-0,556138	2,662660
15:32:48,47	0,749981	3,228935	-0,173970	0,867023	-0,880010	-0,395014	0,039004	0,052264	-0,098253	2,030505	2,420191	2,674177	-0,725852	-2,923665	-1,390983	-12,136128	12,716208	15,080876	0,039004	0,052264	-0,098253	6,133201	-0,641602	2,674177	0,039004	0,052264	-0,098253	6,133201	-0,641602	2,674177
15:32:48,52	0,749981	3,228935	-0,173970	0,867023	-0,880010	-0,395014	0,041301	0,050980	-0,094738	2,035633	2,568574	2,684063	-0,723568	-2,922227	-1,393730	-12,158007	12,702224	15,063552	0,041301	0,050980	-0,094738	6,037535	-0,673556	2,684063	0,041301	0,050980	-0,094738	6,037535	-0,673556	2,684063
15:32:48,57	0,749981	3,228935	-0,173970	0,867023	-0,880010	-0,395014	0,038914	0,049720	-0,097486	2,078069	2,432496	2,666739	-0,724798	-2,920328	-1,392583	-12,177557	12,697710	15,062980	0,038914	0,049720	-0,097486	5,981112	-0,622257	2,666739	0,038914	0,049720	-0,097486	5,981112	-0,622257	2,666739
15:32:48,62	0,749981	3,228935	-0,173970	0,867023	-0,880010	-0,395014	0,037884	0,051734	-0,096339	1,959657	2,364277	2,666166	-0,728341	-2,921646	-1,389470	-12,200529	12,729973	15,080928	0,037884	0,051734	-0,096339	6,020798	-0,609643	2,666166	0,037884	0,051734	-0,096339	6,020798	-0,609643	2,666166
15:32:48,67	0,749981	3,228935	-0,173970	0,867023	-0,880010	-0,395014	0,040797	0,054145	-0,093226	1,850774	2,479718	2,684114	-0,729480	-2,920421	-1,389106	-12,183420	12,728648	15,046557	0,040797	0,054145	-0,093226	6,101127	-0,722859	2,684114	0,040797	0,054145	-0,093226	6,101127	-0,722859	2,684114
15:32:48,72	0,749981	3,228935	-0,173970	0,867023	-0,880010	-0,395014	0,040306	0,055744	-0,092862	1,775036	2,469647	2,649744	-0,720742	-2,922786	-1,393726	-12,194425	12,650175	15,082043	0,040306	0,055744	-0,092862	6,150906	-0,694358	2,649744	0,040306	0,055744	-0,092862	6,150906	-0,694358	2,649744
15:32:48,77	0,749981	3,228935	-0,173970	0,867023	-0,880010	-0,395014	0,037985	0,046993	-0,097482	2,156610	2,378654	2,685230	-0,721342	-2,923133	-1,391785	-12,207292	12,659387	15,085979	0,037985	0,046993	-0,097482	5,845550	-0,603144	2,685230	0,037985	0,046993	-0,097482	5,845550	-0,603144	2,685230
15:32:48,82	0,749981	3,228935	-0,173970	0,867023	-0,880010	-0,395014	0,038586	0,047339	-0,095541	2,140135	2,394173	2,689165	-0,726089	-2,924614	-1,391415	-12,230852	12,664392	15,075426	0,038586	0,047339	-0,095541	5,856278	-0,634827	2,689165	0,038586	0,047339	-0,095541	5,856278	-0,634827	2,689165
15:32:48,87	0,749981	3,228935	-0,173970	0,867023	-0,880010	-0,395014	0,042242	0,050710	-0,095171	1,957432	2,561375	2,678613	-0,721309	-2,923100	-1,387135	-12,212687	12,688675	15,069619	0,042242	0,050710	-0,095171	5,938145	-0,754615	2,678613	0,042242	0,050710	-0,095171	5,938145	-0,754615	2,678613
15:32:48,92	0,749981	3,228935	-0,173970	0,867023	-0,880010	-0,395014	0,038540	0,047327	-0,090891	2,163455	2,372478	2,672805	-0,723699	-2,922668	-1,390620	-12,204976	12,650505	15,089469	0,038540	0,047327	-0,090891	5,878611	-0,652931	2,672805	0,038540	0,047327	-0,090891	5,878611	-0,652931	2,672805
15:32:48,97	0,749981	3,228935	-0,173970	0,867023	-0,880010	-0,395014	0,039361	0,049613	-0,094376	2,015357	2,440931	2,692655	-0,721903	-2,922824	-1,391421	-12,200095	12,665206	15,051903	0,039361	0,049613	-0,094376	5,910002	-0,648924	2,692655	0,039361	0,049613	-0,094376	5,910002	-0,648924	2,692655
15:32:49,02	0,749981	3,228935	-0,173970	0,867023	-0,880010	-0,395014	0,038599	0,047979	-0,095176	2,115489	2,398156	2,655089	-0,722602	-2,923293	-1,395316	-12,230540	12,625631	15,057973	0,038599	0,047979	-0,095176	5,881877	-0,631840	2,655089	0,038599	0,047979	-0,095176	5,881877	-0,631840	2,655089
15:32:49,07	0,749981	3,228935	-0,173970	0,867023	-0,880010	-0,395014	0,039354	0,048351	-0,099072	2,046697	2,430852	2,661160	-0,723188	-2,918165	-1,391419	-12,229953	12,660590	15,100981	0,039354	0,048351	-0,099072	5,842215	-0,658434	2,661160	0,039354	0,048351	-0,099072	5,842215	-0,658434	2,661160
15:32:49,12	0,749981	3,228935	-0,173970	0,867023	-0,880010	-0,395014	0,035206	0,051422	-0,095175	1,917568	2,198192	2,704168	-0,725479	-2,922480	-1,387901	-12,215283	12,652024	15,097379	0,035206	0,051422	-0,095175	5,954170	-0,565486	2,704168	0,035206	0,051422	-0,095175	5,954170	-0,565486	2,704168
15:32:49,17	0,749981	3,228935	-0,173970	0,867023	-0,880010	-0,395014	0,040089	0,051249	-0,091657	1,926471	2,469071	2,700566	-0,721970	-2,922122	-1,392173	-12,219727	12,658748	15,100900	0,040089	0,051249	-0,091657	5,949507	-0,677886	2,700566	0,040089	0,051249	-0,091657	5,949507	-0,677886	2,700566
15:32:49,22	0,749981	3,228935	-0,173970	0,867023	-0,880010	-0,395014	0,038023	0,048389	-0,095929	2,078803	2,354472	2,704086	-0,726035	-2,921857	-1,390610	-12,201438	12,680517	15,109485	0,038023	0,048389	-0,095929	5,877312	-0,630369	2,704086	0,038023	0,048389	-0,095929	5,877312	-0,630369	2,704086
15:32:49,27	0,749981	3,228935	-0,173970	0,867023	-0,880010	-0,395014	0,039827	0,052042	-0,094366	1,916850	2,453231	2,712671	-0,719592	-2,921462	-1,392173	-12,205373	12,648122	15,091230	0,039827	0,052042	-0,094366	6,002110	-0,673219	2,712671	0,039827	0,052042	-0,094366	6,002110	-0,673219	2,712671
15:32:49,32	0,749981	3,228935	-0,173970	0,867023	-0,880010	-0,395014	0,036263	0,046659	-0,095929	2,166710	2,280683	2,694417	-0,723815	-2,920927	-1,392996	-12,236453	12,601662	15,060841	0,036263	0,046659	-0,095929	5,829455	-0,565979	2,694417	0,036263	0,046659	-0,095929	5,829455	-0,565979	2,694417
15:32:49,37	0,749981	3,228935	-0,173970	0,867023	-0,880010	-0,395014	0,037912	0,050584	-0,096752	1,906819	2,362717	2,664027	-0,724383	-2,926910	-1,391789	-12,258415	12,653386	15,094919	0,037912	0,050584	-0,096752	5,877700	-0,613350	2,664027	0,037912	0,050584	-0,096752	5,877700	-0,613350	2,664027
15:32:49,42	0,749981	3,228935	-0,173970	0,867023	-0,880010	-0,395014	0,043377	0,048084	-0,095545	2,070660	2,602038	2,698106	-0,722004	-2,918342	-1,392940	-12,208077	12,622882	15,129723	0,043377	0,048084	-0,095545	5,845250	-0,803065	2,698106	0,043377	0,048084	-0,095545	5,845250	-0,803065	2,698106
15:32:49,47	0,749981	3,228935	-0,173970	0,867023	-0,880010	-0,395014	0,034768	0,050308	-0,096696	1,953771	2,213197	2,732910	-0,720250	-2,923390	-1,391418	-12,236531	12,618441	15,070360	0,034768	0,050308	-0,096696	5,902933	-0,516071	2,732910	0,034768	0,050308	-0,096696	5,902933	-0,516071	2,732910
15:32:49,52	0,749981	3,228935	-0,173970	0,867023	-0,880010	-0,395014	0,038262	0,046266	-0,095174	2,145886	2,372476	2,673547	-0,725000	-2,924225	-1,392199	-12,251546	12,613677	15,079582	0,038262	0,046266	-0,095174	5,777745	-0,631089	2,673547	0,038262	0,046266	-0,095174	5,777745	-0,631089	2,673547
15:32:49,57	0,749981	3,228935	-0,173970	0,867023	-0,880010	-0,395014	0,041360	0,049961	-0,095955	1,942103	2,522977	2,682769	-0,726083	-2,918872	-1,392203	-12,198817	12,628358	15,075275	0,041360	0,049961	-0,095955	5,864034	-0,723821	2,682769	0,041360	0,049961	-0,095955	5,864034	-0,723821	2,682769
15:32:49,62	0,749981	3,228935	-0,173970	0,867023	-0,880010	-0,395014	0,037266	0,053576	-0,095958	1,793209	2,348408	2,678461	-0,724427	-2,921814	-1,392589	-12,251985	12,617392	15,090090	0,037266	0,053576	-0,095958	5,998907	-0,577003	2,678461	0,037266	0,053576	-0,095958	5,998907	-0,577003	2,678461
15:32:49,67	0,749981	3,228935	-0,173970	0,867023	-0,880010	-0,395014	0,038986	0,050670	-0,096345	1,908209	2,397254	2,693277	-0,722583	-2,922126	-1,390638	-12,225042	12,625724	15,079475	0,038986	0,050670	-0,096345	5,885833	-0,663130	2,693277	0,038986	0,050670	-0,096345	5,885833	-0,663130	2,693277
15:32:49,73	0,749981	3,228935	-0,173970	0,867023	-0,880010	-0,395014	0,038334	0,048918	-0,094393	2,020031	2,382517	2,682661	-0,722066	-2,923451	-1,393736	-12,259826	12,645834	15,106481	0,038334	0,048918	-0,094393	5,860077	-0,626683	2,682661	0,038334	0,048918	-0,094393	5,860077	-0,626683	2,682661
15:32:49,78	0,749981	3,228935	-0,173970	0,867023	-0,880010	-0,395014	0,040826	0,049602	-0,095184	1,953523	2,494375	2,677452	-0,724421	-2,923942	-1,391428	-12,255849	12,607790	15,074266	0,040826	0,049602	-0,095184	5,847271	-0,710427	2,677452	0,040826	0,049602	-0,095184	5,847271	-0,710427	2,677452
15:32:49,83	0,749981	3,228935	-0,173970	0,867023	-0,880010	-0,395014	0,040826	0,049602	-0,095184	1,953523	2,494375	2,677452	-0,717484	-2,927133	-1,389836	-12,287071	12,501791	15,109709	0,040826	0,049602	-0,095184	5,847271	-0,710427	2,677452	0,040826	0,049602	-0,095184	5,847271	-0,710427	2,677452
15:32:49,88	0,749981	3,228935	-0,173970	0,867023	-0,880010	-0,395014	0,040121	0,041998	-0,093592	2,241538	2,483692	2,712896	-0,687372	-2,962738	-1,403231	-14,466459	10,874583	15,417528	0,040121	0,041998	-0,093592	5,538347	-0,665793	2,712896	0,040121	0,041998	-0,093592	5,538347	-0,665793	2,712896
15:32:49,93	0,749981	3,228935	-0,173970	0,867023	-0,880010	-0,395014	0,055899	-0,001883	-0,106987	2,024406	2,230374	3,020714	-0,728158	-2,924920	-1,384270	-11,985168	13,105883	15,125899	0,055899	-0,001883	-0,106987	1,876628	-2,157724	3,020714	0,055899	-0,001883	-0,106987	1,876628	-2,157724	3,020714
15:32:49,98	0,749981	3,228935	-0,173970	0,867023	-0,880010	-0,395014	0,043542	0,052349	-0,088026	2,377384	2,620979	2,729085	-0,735420	-2,903468	-1,393819	-11,212993	13,179206	15,016611	0,043542	0,052349	-0,088026	6,486766	-0,797033	2,729085	0,043542	0,052349	-0,088026	6,486766	-0,797033	2,729085
15:32:50,03	0,749995	3,229033	-0,173992	0,917008	-0,879985	-0,394988	0,028594	0,069363	-0,097575	1,942227	2,475785	2,619797	-0,730562	-2,925019	-1,408527	-12,207045	12,999631	15,056738	0,028594	0,069363	-0,097575	7,387232	0,231131	2,619797	0,028594	0,069363	-0,097575	7,387232	0,231131	2,619797
15:32:50,08	0,749995	3,229033	-0,173992	0,917008	-0,879985	-0,394988	0,044829	0,054381	-0,112283	2,068772	2,548894	2,659925	-0,727849	-2,924939	-1,405841	-12,302748	12,950870	15,064696	0,044829	0,054381	-0,112283	6,337655	-0,970171	2,659925	0,044829	0,054381	-0,112283	6,337655	-0,970171	2,659925
15:32:50,13	0,749995	3,229033	-0,173992	0,917008	-0,879985	-0,394988	0,043403	0,052072	-0,109597	2,098756	2,416249	2,667883	-0,728353	-2,924448	-1,404645	-12,272354	12,982731	15,088888	0,043403	0,052072	-0,109597	6,186388	-0,990886	2,667883	0,043403	0,052072	-0,109597	6,186388	-0,990886	2,667883
15:32:50,18	0,749995	3,229033	-0,173992	0,917008	-0,879985	-0,394988	0,043230	0,052754	-0,108401	2,106084	2,417660	2,692075	-0,730847	-2,926119	-1,404688	-12,330595	12,944727	15,063391	0,043230	0,052754	-0,108401	6,247250	-0,975918	2,692075	0,043230	0,052754	-0,108401	6,247250	-0,975918	2,692075
15:32:50,23	0,749995	3,229033	-0,173992	0,917008	-0,879985	-0,394988	0,045924	0,054078	-0,108444	1,975201	2,526315	2,666577	-0,727321	-2,926846	-1,404682	-12,328203	12,919179	15,058201	0,045924	0,054078	-0,108444	6,220304	-1,078748	2,666577	0,045924	0,054078	-0,108444	6,220304	-1,078748	2,666577
15:32:50,28	0,749995	3,229033	-0,173992	0,917008	-0,879985	-0,394988	0,044791	0,050661	-0,108438	2,131958	2,482223	2,661388	-0,733230	-2,929911	-1,401607	-12,352980	12,913371	15,021006	0,044791	0,050661	-0,108438	6,108823	-1,033866	2,661388	0,044791	0,050661	-0,108438	6,108823	-1,033866	2,661388
15:32:50,33	0,749995	3,229033	-0,173992	0,917008	-0,879985	-0,394988	0,050400	0,054245	-0,105363	1,928144	2,755320	2,624193	-0,727321	-2,932505	-1,405521	-12,539910	12,706143	15,072604	0,050400	0,054245	-0,105363	6,186395	-1,201048	2,624193	0,050400	0,054245	-0,105363	6,186395	-1,201048	2,624193
15:32:50,38	0,749995	3,229033	-0,173992	0,917008	-0,879985	-0,394988	0,049691	0,047831	-0,109277	1,988763	2,660225	2,675791	-0,689715	-2,971877	-1,416846	-14,486310	10,937115	15,368117	0,049691	0,047831	-0,109277	5,743484	-1,240556	2,675791	0,049691	0,047831	-0,109277	5,743484	-1,240556	2,675791
15:32:50,43	0,749995	3,229033	-0,173992	0,917008	-0,879985	-0,394988	0,064985	-0,004423	-0,120602	2,200715	2,654373	2,971303	-0,729510	-2,924538	-1,394454	-12,080678	13,191927	15,087205	0,064985	-0,004423	-0,120602	1,853548	-2,446953	2,971303	0,064985	-0,004423	-0,120602	1,853548	-2,446953	2,971303
15:32:50,48	0,749995	3,229033	-0,173992	0,917008	-0,879985	-0,394988	0,043886	0,053711	-0,098210	2,333324	2,513156	2,690392	-0,722445	-2,898610	-1,411457	-10,771081	12,876396	15,069361	0,043886	0,053711	-0,098210	6,549619	-0,931896	2,690392	0,043886	0,053711	-0,098210	6,549619	-0,931896	2,690392
15:32:50,53	0,749974	3,228968	-0,173990	0,967004	-0,879996	-0,394976	0,017900	0,060556	-0,115213	2,358922	2,453787	2,672548	-0,722024	-2,918740	-1,422623	-11,633452	12,678988	15,104853	0,017900	0,060556	-0,115213	7,112552	1,048644	2,672548	0,017900	0,060556	-0,115213	7,112552	1,048644	2,672548
15:32:50,58	0,749974	3,228968	-0,173990	0,967004	-0,879996	-0,394976	0,035122	0,050126	-0,126379	2,299121	2,701217	2,708039	-0,720256	-2,915482	-1,417986	-11,623767	12,641767	15,077303	0,035122	0,050126	-0,126379	6,234020	-0,055878	2,708039	0,035122	0,050126	-0,126379	6,234020	-0,055878	2,708039
15:32:50,63	0,749974	3,228968	-0,173990	0,967004	-0,879996	-0,394976	0,031417	0,050224	-0,121742	2,266631	2,535531	2,680489	-0,726244	-2,916524	-1,420377	-11,662083	12,609738	15,028484	0,031417	0,050224	-0,121742	6,209226	0,069314	2,680489	0,031417	0,050224	-0,121742	6,209226	0,069314	2,680489
15:32:50,68	0,749974	3,228968	-0,173990	0,967004	-0,879996	-0,394976	0,035313	0,054889	-0,124133	1,977159	2,720986	2,631671	-0,721026	-2,914250	-1,418369	-11,674571	12,573078	15,124358	0,035313	0,054889	-0,124133	6,285951	-0,051115	2,631671	0,035313	0,054889	-0,124133	6,285951	-0,051115	2,631671
15:32:50,73	0,749974	3,228968	-0,173990	0,967004	-0,879996	-0,394976	0,030735	0,051508	-0,122125	2,115004	2,490403	2,727545	-0,719312	-2,916566	-1,418765	-11,702131	12,562026	15,114791	0,030735	0,051508	-0,122125	6,158350	0,077740	2,727545	0,030735	0,051508	-0,122125	6,158350	0,077740	2,727545
15:32:50,78	0,749974	3,228968	-0,173990	0,967004	-0,879996	-0,394976	0,031884	0,048865	-0,122521	2,229063	2,531810	2,717978	-0,723996	-2,918031	-1,419170	-11,697288	12,570216	15,089998	0,031884	0,048865	-0,122521	6,064971	0,028950	2,717978	0,031884	0,048865	-0,122521	6,064971	0,028950	2,717978
15:32:50,83	0,749974	3,228968	-0,173990	0,967004	-0,879996	-0,394976	0,035494	0,052188	-0,122926	2,065773	2,719650	2,693185	-0,719362	-2,915197	-1,418760	-11,718642	12,561996	15,139377	0,035494	0,052188	-0,122926	6,162549	-0,066628	2,693185	0,035494	0,052188	-0,122926	6,162549	-0,066628	2,693185
15:32:50,88	0,749974	3,228968	-0,173990	0,967004	-0,879996	-0,394976	0,030723	0,049592	-0,122516	2,182958	2,457162	2,742564	-0,722386	-2,917213	-1,420362	-11,750091	12,523318	15,090163	0,030723	0,049592	-0,122516	6,075965	0,045428	2,742564	0,030723	0,049592	-0,122516	6,075965	0,045428	2,742564
15:32:50,93	0,749974	3,228968	-0,173990	0,967004	-0,879996	-0,394976	0,033981	0,051203	-0,124118	2,049964	2,618685	2,693349	-0,718764	-2,917108	-1,420738	-11,710037	12,523627	15,076096	0,033981	0,051203	-0,124118	6,069437	-0,048808	2,693349	0,033981	0,051203	-0,124118	6,069437	-0,048808	2,693349
15:32:50,98	0,749974	3,228968	-0,173990	0,967004	-0,879996	-0,394976	0,032078	0,048119	-0,124494	2,230628	2,554293	2,679283	-0,721184	-2,913727	-1,418384	-11,734430	12,543917	15,143480	0,032078	0,048119	-0,124494	6,008005	0,036140	2,679283	0,032078	0,048119	-0,124494	6,008005	0,036140	2,679283
15:32:51,03	0,749974	3,228968	-0,173990	0,967004	-0,879996	-0,394976	0,030361	0,051906	-0,122140	2,039109	2,433711	2,746667	-0,720588	-2,921445	-1,422640	-11,735634	12,515620	15,124753	0,030361	0,051906	-0,122140	6,113720	0,050384	2,746667	0,030361	0,051906	-0,122140	6,113720	0,050384	2,746667
15:32:51,08	0,749974	3,228968	-0,173990	0,967004	-0,879996	-0,394976	0,036747	0,047530	-0,126396	2,241522	2,778882	2,727940	-0,720074	-2,915891	-1,419574	-11,761109	12,509499	15,114175	0,036747	0,047530	-0,126396	5,972664	-0,105735	2,727940	0,036747	0,047530	-0,126396	5,972664	-0,105735	2,727940
15:32:51,13	0,749974	3,228968	-0,173990	0,967004	-0,879996	-0,394976	0,031680	0,049862	-0,123330	2,102221	2,496401	2,717362	-0,720568	-2,919928	-1,415262	-11,728152	12,489777	15,119587	0,031680	0,049862	-0,123330	6,016422	0,009537	2,717362	0,031680	0,049862	-0,123330	6,016422	0,009537	2,717362
15:32:51,18	0,749974	3,228968	-0,173990	0,967004	-0,879996	-0,394976	0,035423	0,048272	-0,119018	2,184322	2,729448	2,722774	-0,722398	-2,918494	-1,421521	-11,756015	12,523370	15,095584	0,035423	0,048272	-0,119018	5,973675	-0,051255	2,722774	0,035423	0,048272	-0,119018	5,973675	-0,051255	2,722774
15:32:51,23	0,749974	3,228968	-0,173990	0,967004	-0,879996	-0,394976	0,035096	0,050573	-0,125277	2,079842	2,671534	2,698770	-0,718870	-2,914847	-1,418416	-11,739049	12,474955	15,093120	0,035096	0,050573	-0,125277	6,049808	-0,083524	2,698770	0,035096	0,050573	-0,125277	6,049808	-0,083524	2,698770
15:32:51,28	0,749974	3,228968	-0,173990	0,967004	-0,879996	-0,394976	0,030174	0,049342	-0,122172	2,110414	2,454488	2,696307	-0,723002	-2,916432	-1,418028	-11,757663	12,506544	15,102828	0,030174	0,049342	-0,122172	5,983738	0,085811	2,696307	0,030174	0,049342	-0,122172	5,983738	0,085811	2,696307
15:32:51,33	0,749974	3,228968	-0,173990	0,967004	-0,879996	-0,394976	0,033613	0,052127	-0,121784	1,983608	2,601371	2,706014	-0,719995	-2,916720	-1,420368	-11,724990	12,493213	15,065205	0,033613	0,052127	-0,121784	6,075608	-0,037221	2,706014	0,033613	0,052127	-0,121784	6,075608	-0,037221	2,706014
15:32:51,38	0,749974	3,228968	-0,173990	0,967004	-0,879996	-0,394976	0,032358	0,049379	-0,124124	2,131294	2,571087	2,668391	-0,718866	-2,912703	-1,416461	-11,740755	12,500881	15,122168	0,032358	0,049379	-0,124124	6,007577	0,030989	2,668391	0,032358	0,049379	-0,124124	6,007577	0,030989	2,668391
15:32:51,43	0,749974	3,228968	-0,173990	0,967004	-0,879996	-0,394976	0,028315	0,050410	-0,120217	2,076448	2,343370	2,725355	-0,718865	-2,918169	-1,418389	-11,742924	12,475176	15,112039	0,028315	0,050410	-0,120217	6,033654	0,120639	2,725355	0,028315	0,050410	-0,120217	6,033654	0,120639	2,725355
15:32:51,48	0,749974	3,228968	-0,173990	0,967004	-0,879996	-0,394976	0,033048	0,047676	-0,122145	2,195295	2,600458	2,715226	-0,720693	-2,918986	-1,420734	-11,775163	12,492830	15,113926	0,033048	0,047676	-0,122145	5,937844	0,006189	2,715226	0,033048	0,047676	-0,122145	5,937844	0,006189	2,715226
15:32:51,53	0,749974	3,228968	-0,173990	0,967004	-0,879996	-0,394976	0,034669	0,048851	-0,124490	2,133354	2,648029	2,717112	-0,723000	-2,917037	-1,418418	-11,760467	12,513048	15,098368	0,034669	0,048851	-0,124490	5,968157	-0,073527	2,717112	0,034669	0,048851	-0,124490	5,968157	-0,073527	2,717112
15:32:51,58	0,749974	3,228968	-0,173990	0,967004	-0,879996	-0,394976	0,034136	0,051823	-0,122174	2,003651	2,622884	2,701555	-0,721818	-2,921059	-1,419930	-11,756244	12,495023	15,127346	0,034136	0,051823	-0,122174	6,071780	-0,056761	2,701555	0,034136	0,051823	-0,122174	6,071780	-0,056761	2,701555
15:32:51,63	0,749974	3,228968	-0,173990	0,967004	-0,879996	-0,394976	0,037027	0,048788	-0,123686	2,147964	2,785899	2,730533	-0,721843	-2,920589	-1,418789	-11,765179	12,475531	15,101959	0,037027	0,048788	-0,123686	5,977858	-0,120709	2,730533	0,037027	0,048788	-0,123686	5,977858	-0,120709	2,730533
15:32:51,68	0,749974	3,228968	-0,173990	0,967004	-0,879996	-0,394976	0,036633	0,049045	-0,122545	2,113281	2,767423	2,705145	-0,723627	-2,916903	-1,418404	-11,765416	12,486534	15,121699	0,036633	0,049045	-0,122545	5,963305	-0,108262	2,705145	0,036633	0,049045	-0,122545	5,963305	-0,108262	2,705145
15:32:51,73	0,749974	3,228968	-0,173990	0,967004	-0,879996	-0,394976	0,034332	0,052433	-0,122160	1,946508	2,642089	2,724885	-0,720653	-2,920432	-1,419152	-11,759023	12,486490	15,131767	0,034332	0,052433	-0,122160	6,062502	-0,053005	2,724885	0,034332	0,052433	-0,122160	6,062502	-0,053005	2,724885
15:32:51,78	0,749974	3,228968	-0,173990	0,967004	-0,879996	-0,394976	0,035902	0,048093	-0,122908	2,175338	2,729287	2,734953	-0,719568	-2,921842	-1,415667	-11,810642	12,481408	15,134838	0,035902	0,048093	-0,122908	5,950656	-0,089051	2,734953	0,035902	0,048093	-0,122908	5,950656	-0,089051	2,734953
15:32:51,83	0,749974	3,228968	-0,173990	0,967004	-0,879996	-0,394976	0,036580	0,046448	-0,119423	2,230654	2,722377	2,738024	-0,719528	-2,915614	-1,419585	-11,776786	12,497110	15,109237	0,036580	0,046448	-0,119423	5,876858	-0,149178	2,738024	0,036580	0,046448	-0,119423	5,876858	-0,149178	2,738024
15:32:51,88	0,749974	3,228968	-0,173990	0,967004	-0,879996	-0,394976	0,031167	0,049528	-0,123341	2,101046	2,462368	2,712423	-0,720630	-2,917167	-1,418008	-11,744001	12,486298	15,112018	0,031167	0,049528	-0,123341	5,988992	0,015736	2,712423	0,031167	0,049528	-0,123341	5,988992	0,015736	2,712423
15:32:51,93	0,749974	3,228968	-0,173990	0,967004	-0,879996	-0,394976	0,033063	0,049706	-0,121764	2,098829	2,594721	2,715205	-0,721815	-2,915671	-1,417999	-11,748702	12,511000	15,137095	0,033063	0,049706	-0,121764	6,000733	-0,000691	2,715205	0,033063	0,049706	-0,121764	6,000733	-0,000691	2,715205
15:32:51,98	0,749974	3,228968	-0,173990	0,967004	-0,879996	-0,394976	0,032359	0,051480	-0,121755	2,025621	2,541721	2,740282	-0,721352	-2,917134	-1,417259	-11,794552	12,446809	15,105852	0,032359	0,051480	-0,121755	6,066787	0,001529	2,740282	0,032359	0,051480	-0,121755	6,066787	0,001529	2,740282
15:32:52,03	0,749974	3,228968	-0,173990	0,967004	-0,879996	-0,394976	0,033396	0,050348	-0,121015	2,005974	2,588009	2,709039	-0,717764	-2,917982	-1,419158	-11,776315	12,482898	15,142386	0,033396	0,050348	-0,121015	5,958271	-0,033552	2,709039	0,033396	0,050348	-0,121015	5,958271	-0,033552	2,709039
15:32:52,08	0,749974	3,228968	-0,173990	0,967004	-0,879996	-0,394976	0,032336	0,046816	-0,122914	2,229982	2,530651	2,745573	-0,720683	-2,919885	-1,418014	-11,773331	12,476726	15,106759	0,032336	0,046816	-0,122914	5,905059	-0,007719	2,745573	0,032336	0,046816	-0,122914	5,905059	-0,007719	2,745573
15:32:52,14	0,749974	3,228968	-0,173990	0,967004	-0,879996	-0,394976	0,035443	0,048393	-0,121769	2,144151	2,697902	2,709945	-0,719006	-2,917370	-1,418807	-11,807387	12,481643	15,118102	0,035443	0,048393	-0,121769	5,942983	-0,084393	2,709945	0,035443	0,048393	-0,121769	5,942983	-0,084393	2,709945
15:32:52,19	0,749974	3,228968	-0,173990	0,967004	-0,879996	-0,394976	0,032427	0,048197	-0,122563	2,141552	2,509089	2,721289	-0,721285	-2,915822	-1,416489	-11,765826	12,453198	15,086119	0,032427	0,048197	-0,122563	5,925031	-0,036406	2,721289	0,032427	0,048197	-0,122563	5,925031	-0,036406	2,721289
15:32:52,24	0,749974	3,228968	-0,173990	0,967004	-0,879996	-0,394976	0,032226	0,050946	-0,120245	1,994783	2,548862	2,689305	-0,719599	-2,919238	-1,418392	-11,804459	12,458493	15,140924	0,032226	0,050946	-0,120245	5,994009	0,019132	2,689305	0,032226	0,050946	-0,120245	5,994009	0,019132	2,689305
15:32:52,29	0,749974	3,228968	-0,173990	0,967004	-0,879996	-0,394976	0,034341	0,047778	-0,122148	2,144777	2,622749	2,744111	-0,676922	-2,950713	-1,430701	-13,366157	10,152097	15,476058	0,034341	0,047778	-0,122148	5,895331	-0,073027	2,744111	0,034341	0,047778	-0,122148	5,895331	-0,073027	2,744111
15:32:52,34	0,749974	3,228968	-0,173990	0,967004	-0,879996	-0,394976	0,040260	-0,004920	-0,134457	2,106812	2,731271	3,079245	-0,712198	-2,921478	-1,424044	-11,605296	12,378174	15,227903	0,040260	-0,004920	-0,134457	1,720597	-0,429156	3,079245	0,040260	-0,004920	-0,134457	1,720597	-0,429156	3,079245
15:32:52,39	0,749974	3,228968	-0,173990	0,967004	-0,879996	-0,394976	0,032581	0,040248	-0,127800	2,566364	2,743841	2,831090	-0,726145	-2,893719	-1,422938	-10,203584	12,682533	14,996559	0,032581	0,040248	-0,127800	5,725808	0,186266	2,831090	0,032581	0,040248	-0,127800	5,725808	0,186266	2,831090
15:32:52,44	0,749933	3,228968	-0,173968	1,017011	-0,880011	-0,395007	0,015514	0,066206	-0,126694	2,180964	2,918130	2,599745	-0,718934	-2,911935	-1,436809	-11,176987	12,489107	15,118790	0,015514	0,066206	-0,126694	7,378144	1,700262	2,599745	0,015514	0,066206	-0,126694	7,378144	1,700262	2,599745
15:32:52,49	0,749933	3,228968	-0,173968	1,017011	-0,880011	-0,395007	0,027684	0,050853	-0,140564	2,325107	2,804684	2,721976	-0,718969	-2,911282	-1,434146	-11,207781	12,502040	15,064694	0,027684	0,050853	-0,140564	6,317077	0,631483	2,721976	0,027684	0,050853	-0,140564	6,317077	0,631483	2,721976
15:32:52,54	0,749933	3,228968	-0,173968	1,017011	-0,880011	-0,395007	0,027136	0,051210	-0,137901	2,302365	2,743040	2,667881	-0,716819	-2,910130	-1,439582	-11,259266	12,426487	15,105415	0,027136	0,051210	-0,137901	6,322331	0,612877	2,667881	0,027136	0,051210	-0,137901	6,322331	0,612877	2,667881
15:32:52,59	0,749933	3,228968	-0,173968	1,017011	-0,880011	-0,395007	0,025063	0,049924	-0,143338	2,278048	2,628452	2,708602	-0,717381	-2,915451	-1,434513	-11,266148	12,413345	15,101094	0,025063	0,049924	-0,143338	6,197086	0,660991	2,708602	0,025063	0,049924	-0,143338	6,197086	0,660991	2,708602
15:32:52,64	0,749933	3,228968	-0,173968	1,017011	-0,880011	-0,395007	0,029952	0,047750	-0,138269	2,376288	2,883297	2,704280	-0,715712	-2,912385	-1,434516	-11,297628	12,405310	15,130976	0,029952	0,047750	-0,138269	6,124647	0,532040	2,704280	0,029952	0,047750	-0,138269	6,124647	0,532040	2,704280
15:32:52,69	0,749933	3,228968	-0,173968	1,017011	-0,880011	-0,395007	0,026462	0,047838	-0,138272	2,349007	2,678572	2,734162	-0,718723	-2,911603	-1,434546	-11,322150	12,389271	15,115793	0,026462	0,047838	-0,138272	6,104283	0,601281	2,734162	0,026462	0,047838	-0,138272	6,104283	0,601281	2,734162
15:32:52,74	0,749933	3,228968	-0,173968	1,017011	-0,880011	-0,395007	0,027291	0,050836	-0,138302	2,166953	2,708427	2,718979	-0,713779	-2,915342	-1,430708	-11,492048	12,349680	15,123925	0,027291	0,050836	-0,138302	6,157582	0,566113	2,718979	0,027291	0,050836	-0,138302	6,157582	0,566113	2,718979
15:32:52,79	0,749933	3,228968	-0,173968	1,017011	-0,880011	-0,395007	0,028057	0,044685	-0,134464	2,367561	2,620960	2,727112	-0,676770	-2,951376	-1,449803	-13,446954	10,673761	15,451853	0,028057	0,044685	-0,134464	5,875350	0,418452	2,727112	0,028057	0,044685	-0,134464	5,875350	0,418452	2,727112
15:32:52,84	0,749933	3,228968	-0,173968	1,017011	-0,880011	-0,395007	0,040758	-0,005382	-0,153558	2,542238	2,426370	3,055040	-0,725575	-2,911150	-1,421698	-11,209759	13,065994	15,093464	0,040758	-0,005382	-0,153558	2,119715	-0,773160	3,055040	0,040758	-0,005382	-0,153558	2,119715	-0,773160	3,055040
15:32:52,89	0,749933	3,228968	-0,173968	1,017011	-0,880011	-0,395007	0,030324	0,056997	-0,125454	2,488859	2,625134	2,696651	-0,718462	-2,894305	-1,435424	-10,451479	12,726545	15,067497	0,030324	0,056997	-0,125454	6,963091	0,244700	2,696651	0,030324	0,056997	-0,125454	6,963091	0,244700	2,696651
15:32:52,94	0,750006	3,229058	-0,173994	1,067020	-0,880000	-0,395024	0,012179	0,059259	-0,139180	2,456364	2,508032	2,670683	-0,719701	-2,915505	-1,450826	-11,279722	12,598660	15,131222	0,012179	0,059259	-0,139180	7,108223	1,551944	2,670683	0,012179	0,059259	-0,139180	7,108223	1,551944	2,670683
15:32:52,99	0,750006	3,229058	-0,173994	1,067020	-0,880000	-0,395024	0,031159	0,049732	-0,154582	2,426889	2,841653	2,734409	-0,720449	-2,915031	-1,450464	-11,328095	12,526709	15,129135	0,031159	0,049732	-0,154582	6,330888	0,395640	2,734409	0,031159	0,049732	-0,154582	6,330888	0,395640	2,734409
15:32:53,04	0,750006	3,229058	-0,173994	1,067020	-0,880000	-0,395024	0,031122	0,050617	-0,154220	2,294403	2,833815	2,732322	-0,717432	-2,914135	-1,450080	-11,289869	12,506909	15,099458	0,031122	0,050617	-0,154220	6,267827	0,390701	2,732322	0,031122	0,050617	-0,154220	6,267827	0,390701	2,732322
15:32:53,09	0,750006	3,229058	-0,173994	1,067020	-0,880000	-0,395024	0,028838	0,048452	-0,153836	2,408920	2,758035	2,702644	-0,717592	-2,912901	-1,448919	-11,352212	12,487502	15,137687	0,028838	0,048452	-0,153836	6,212435	0,494241	2,702644	0,028838	0,048452	-0,153836	6,212435	0,494241	2,702644
15:32:53,14	0,750006	3,229058	-0,173994	1,067020	-0,880000	-0,395024	0,027849	0,049208	-0,152675	2,321634	2,662329	2,740874	-0,717592	-2,916993	-1,449305	-11,359431	12,474727	15,122444	0,027849	0,049208	-0,152675	6,184487	0,476159	2,740874	0,027849	0,049208	-0,152675	6,184487	0,476159	2,740874
15:32:53,19	0,750006	3,229058	-0,173994	1,067020	-0,880000	-0,395024	0,031393	0,047162	-0,153060	2,413373	2,846722	2,725631	-0,718878	-2,916736	-1,449695	-11,386301	12,418407	15,140350	0,031393	0,047162	-0,153060	6,115586	0,382394	2,725631	0,031393	0,047162	-0,153060	6,115586	0,382394	2,725631
15:32:53,24	0,750006	3,229058	-0,173994	1,067020	-0,880000	-0,395024	0,031814	0,048404	-0,153451	2,286596	2,873508	2,743537	-0,719932	-2,911473	-1,449691	-11,316912	12,423356	15,135547	0,031814	0,048404	-0,153451	6,086280	0,376125	2,743537	0,031814	0,048404	-0,153451	6,086280	0,376125	2,743537
15:32:53,29	0,750006	3,229058	-0,173994	1,067020	-0,880000	-0,395024	0,027782	0,051949	-0,153447	2,141230	2,721499	2,738733	-0,715312	-2,915327	-1,446599	-11,379839	12,428470	15,120167	0,027782	0,051949	-0,153447	6,219207	0,540573	2,738733	0,027782	0,051949	-0,153447	6,219207	0,540573	2,738733
15:32:53,34	0,750006	3,229058	-0,173994	1,067020	-0,880000	-0,395024	0,028811	0,046020	-0,150354	2,422501	2,717908	2,723354	-0,718187	-2,913714	-1,449318	-11,338471	12,428510	15,111450	0,028811	0,046020	-0,150354	6,035055	0,456274	2,723354	0,028811	0,046020	-0,150354	6,035055	0,456274	2,723354
15:32:53,39	0,750006	3,229058	-0,173994	1,067020	-0,880000	-0,395024	0,028851	0,049316	-0,153074	2,271796	2,755799	2,714637	-0,720673	-2,917072	-1,446968	-11,381571	12,351839	15,145840	0,028851	0,049316	-0,153074	6,143133	0,491017	2,714637	0,028851	0,049316	-0,153074	6,143133	0,491017	2,714637
15:32:53,44	0,750006	3,229058	-0,173994	1,067020	-0,880000	-0,395024	0,033003	0,049791	-0,150724	2,159188	2,972710	2,749027	-0,719493	-2,914869	-1,444672	-11,394229	12,385370	15,117107	0,033003	0,049791	-0,150724	6,067752	0,382000	2,749027	0,033003	0,049791	-0,150724	6,067752	0,382000	2,749027
15:32:53,49	0,750006	3,229058	-0,173994	1,067020	-0,880000	-0,395024	0,030504	0,049869	-0,148428	2,177797	2,815070	2,720294	-0,715882	-2,912054	-1,446971	-11,341993	12,379040	15,138189	0,030504	0,049869	-0,148428	6,092550	0,420477	2,720294	0,030504	0,049869	-0,148428	6,092550	0,420477	2,720294
15:32:53,54	0,750006	3,229058	-0,173994	1,067020	-0,880000	-0,395024	0,026261	0,048150	-0,150727	2,287845	2,642829	2,741376	-0,718874	-2,914971	-1,447732	-11,372429	12,395697	15,167619	0,026261	0,048150	-0,150727	6,067621	0,581323	2,741376	0,026261	0,048150	-0,150727	6,067621	0,581323	2,741376
15:32:53,59	0,750006	3,229058	-0,173994	1,067020	-0,880000	-0,395024	0,030283	0,049283	-0,151488	2,228124	2,817284	2,770806	-0,716548	-2,914783	-1,446973	-11,394341	12,411072	15,153770	0,030283	0,049283	-0,151488	6,096859	0,440055	2,770806	0,030283	0,049283	-0,151488	6,096859	0,440055	2,770806
15:32:53,64	0,750006	3,229058	-0,173994	1,067020	-0,880000	-0,395024	0,028957	0,047362	-0,150728	2,330367	2,721640	2,756956	-0,719525	-2,914067	-1,445843	-11,407716	12,395038	15,123227	0,028957	0,047362	-0,150728	6,048316	0,448545	2,756956	0,028957	0,047362	-0,150728	6,048316	0,448545	2,756956
15:32:53,69	0,750006	3,229058	-0,173994	1,067020	-0,880000	-0,395024	0,029826	0,050299	-0,149599	2,157101	2,763271	2,726413	-0,715304	-2,914906	-1,447730	-11,355176	12,389542	15,153335	0,029826	0,050299	-0,149599	6,105557	0,421944	2,726413	0,029826	0,050299	-0,149599	6,105557	0,421944	2,726413
15:32:53,74	0,750006	3,229058	-0,173994	1,067020	-0,880000	-0,395024	0,028442	0,046224	-0,151486	2,390517	2,739562	2,756521	-0,717164	-2,915341	-1,447358	-11,396721	12,381311	15,157731	0,028442	0,046224	-0,151486	6,019077	0,506865	2,756521	0,028442	0,046224	-0,151486	6,019077	0,506865	2,756521
15:32:53,79	0,750006	3,229058	-0,173994	1,067020	-0,880000	-0,395024	0,029749	0,047617	-0,151114	2,290187	2,775639	2,760917	-0,718271	-2,912869	-1,446982	-11,356887	12,370191	15,132686	0,029749	0,047617	-0,151114	6,028087	0,440379	2,760917	0,029749	0,047617	-0,151114	6,028087	0,440379	2,760917
15:32:53,84	0,750006	3,229058	-0,173994	1,067020	-0,880000	-0,395024	0,028161	0,049812	-0,150738	2,186336	2,733156	2,735873	-0,719582	-2,914873	-1,446242	-11,428263	12,372371	15,117980	0,028161	0,049812	-0,150738	6,096540	0,522498	2,735873	0,028161	0,049812	-0,150738	6,096540	0,522498	2,735873
15:32:53,89	0,750006	3,229058	-0,173994	1,067020	-0,880000	-0,395024	0,030552	0,049945	-0,149997	2,145583	2,794557	2,721167	-0,718926	-2,917133	-1,448157	-11,399038	12,373045	15,123489	0,030552	0,049945	-0,149997	6,066284	0,396248	2,721167	0,030552	0,049945	-0,149997	6,066284	0,396248	2,721167
15:32:53,94	0,750006	3,229058	-0,173994	1,067020	-0,880000	-0,395024	0,032182	0,048247	-0,151913	2,249078	2,904287	2,726676	-0,715401	-2,913875	-1,448551	-11,384139	12,344013	15,118894	0,032182	0,048247	-0,151913	6,036481	0,378028	2,726676	0,032182	0,048247	-0,151913	6,036481	0,378028	2,726676
15:32:53,99	0,750006	3,229058	-0,173994	1,067020	-0,880000	-0,395024	0,027597	0,046823	-0,152307	2,305445	2,693303	2,722081	-0,718388	-2,916106	-1,447793	-11,422654	12,373585	15,109239	0,027597	0,046823	-0,152307	5,981047	0,526939	2,722081	0,027597	0,046823	-0,152307	5,981047	0,526939	2,722081
15:32:54,04	0,750006	3,229058	-0,173994	1,067020	-0,880000	-0,395024	0,031023	0,048295	-0,151549	2,235267	2,823294	2,712425	-0,717159	-2,916234	-1,446602	-11,394832	12,358621	15,122477	0,031023	0,048295	-0,151549	6,026399	0,388019	2,712425	0,031023	0,048295	-0,151549	6,026399	0,388019	2,712425
15:32:54,09	0,750006	3,229058	-0,173994	1,067020	-0,880000	-0,395024	0,030520	0,047166	-0,150358	2,294896	2,828724	2,725664	-0,718906	-2,916247	-1,445036	-11,377592	12,330919	15,129846	0,030520	0,047166	-0,150358	5,997449	0,432920	2,725664	0,030520	0,047166	-0,150358	5,997449	0,432920	2,725664
15:32:54,14	0,750006	3,229058	-0,173994	1,067020	-0,880000	-0,395024	0,031404	0,048673	-0,148792	2,201198	2,903492	2,733033	-0,715380	-2,915819	-1,446590	-11,387377	12,360415	15,132510	0,031404	0,048673	-0,148792	6,021996	0,438267	2,733033	0,031404	0,048673	-0,148792	6,021996	0,438267	2,733033
15:32:54,19	0,750006	3,229058	-0,173994	1,067020	-0,880000	-0,395024	0,029270	0,045833	-0,150346	2,369515	2,769294	2,735697	-0,716548	-2,913962	-1,446194	-11,373153	12,349406	15,146379	0,029270	0,045833	-0,150346	5,967395	0,471599	2,735697	0,029270	0,045833	-0,150346	5,967395	0,471599	2,735697
15:32:54,24	0,750006	3,229058	-0,173994	1,067020	-0,880000	-0,395024	0,028246	0,047773	-0,149950	2,266190	2,733879	2,749566	-0,716061	-2,916754	-1,448173	-11,431340	12,359821	15,119114	0,028246	0,047773	-0,149950	6,016394	0,516554	2,749566	0,028246	0,047773	-0,149950	6,016394	0,516554	2,749566
15:32:54,29	0,750006	3,229058	-0,173994	1,067020	-0,880000	-0,395024	0,030421	0,045955	-0,151928	2,340663	2,791368	2,722300	-0,716485	-2,914616	-1,444632	-11,353438	12,362440	15,140712	0,030421	0,045955	-0,151928	5,948138	0,403323	2,722300	0,030421	0,045955	-0,151928	5,948138	0,403323	2,722300
15:32:54,35	0,750006	3,229058	-0,173994	1,067020	-0,880000	-0,395024	0,028781	0,047391	-0,148388	2,307200	2,772227	2,743899	-0,715408	-2,913358	-1,446584	-11,381705	12,331117	15,151250	0,028781	0,047391	-0,148388	6,027416	0,512947	2,743899	0,028781	0,047391	-0,148388	6,027416	0,512947	2,743899
15:32:54,40	0,750006	3,229058	-0,173994	1,067020	-0,880000	-0,395024	0,026967	0,043720	-0,149934	2,475762	2,682748	2,749727	-0,712399	-2,914881	-1,446178	-11,360441	12,340690	15,146541	0,026967	0,043720	-0,149934	5,907793	0,565809	2,749727	0,026967	0,043720	-0,149934	5,907793	0,565809	2,749727
15:32:54,45	0,750006	3,229058	-0,173994	1,067020	-0,880000	-0,395024	0,026967	0,043720	-0,149934	2,475762	2,682748	2,749727	-0,714917	-2,912583	-1,448153	-11,406350	12,286238	15,151221	0,026967	0,043720	-0,149934	5,907793	0,565809	2,749727	0,026967	0,043720	-0,149934	5,907793	0,565809	2,749727
15:32:54,50	0,750006	3,229058	-0,173994	1,067020	-0,880000	-0,395024	0,026236	0,047050	-0,151909	2,232517	2,632209	2,754407	-0,678897	-2,954351	-1,450483	-13,277958	10,483347	15,463002	0,026236	0,047050	-0,151909	5,925914	0,572645	2,754407	0,026236	0,047050	-0,151909	5,925914	0,572645	2,754407
15:32:54,55	0,750006	3,229058	-0,173994	1,067020	-0,880000	-0,395024	0,044399	-0,005028	-0,154239	2,443410	2,857238	3,066189	-0,724629	-2,933579	-1,427665	-11,925526	13,134880	15,219777	0,044399	-0,005028	-0,154239	2,048700	-0,628072	3,066189	0,044399	-0,005028	-0,154239	2,048700	-0,628072	3,066189
15:32:54,60	0,750006	3,229058	-0,173994	1,067020	-0,880000	-0,395024	0,049275	0,044963	-0,131421	2,816400	2,956279	2,822964	-0,727413	-2,898153	-1,442361	-10,282779	12,875747	15,038729	0,049275	0,044963	-0,131421	6,345965	-0,911820	2,822964	0,049275	0,044963	-0,131421	6,345965	-0,911820	2,822964
15:32:54,65	0,750101	3,228990	-0,173957	1,116994	-0,879996	-0,395029	0,019988	0,065088	-0,146117	2,366861	2,985557	2,641916	-0,728563	-2,920660	-1,453631	-11,400892	12,868737	15,082387	0,019988	0,065088	-0,146117	7,476233	1,416524	2,641916	0,019988	0,065088	-0,146117	7,476233	1,416524	2,641916
15:32:54,70	0,750101	3,228990	-0,173957	1,116994	-0,879996	-0,395029	0,040055	0,054830	-0,157387	2,335146	3,064232	2,685574	-0,724006	-2,919335	-1,457516	-11,440341	12,815051	15,108647	0,040055	0,054830	-0,157387	6,639270	-0,080059	2,685574	0,040055	0,054830	-0,157387	6,639270	-0,080059	2,685574
15:32:54,75	0,750101	3,228990	-0,173957	1,116994	-0,879996	-0,395029	0,036628	0,051545	-0,161271	2,439716	2,878735	2,711834	-0,724611	-2,915893	-1,452844	-11,441440	12,807947	15,139910	0,036628	0,051545	-0,161271	6,486017	0,003420	2,711834	0,036628	0,051545	-0,161271	6,486017	0,003420	2,711834
15:32:54,80	0,750101	3,228990	-0,173957	1,116994	-0,879996	-0,395029	0,033950	0,053790	-0,156600	2,316269	2,742070	2,743097	-0,722908	-2,917661	-1,454425	-11,466367	12,777333	15,106264	0,033950	0,053790	-0,156600	6,538811	0,076993	2,743097	0,033950	0,053790	-0,156600	6,538811	0,076993	2,743097
15:32:54,85	0,750101	3,228990	-0,173957	1,116994	-0,879996	-0,395029	0,034630	0,051431	-0,158181	2,399973	2,771147	2,709450	-0,719444	-2,919885	-1,455973	-11,482040	12,719411	15,105780	0,034630	0,051431	-0,158181	6,437314	0,052694	2,709450	0,034630	0,051431	-0,158181	6,437314	0,052694	2,709450
15:32:54,90	0,750101	3,228990	-0,173957	1,116994	-0,879996	-0,395029	0,034824	0,047320	-0,159729	2,555773	2,796613	2,708967	-0,724776	-2,916730	-1,454016	-11,501851	12,769111	15,164073	0,034824	0,047320	-0,159729	6,270361	0,062945	2,708967	0,034824	0,047320	-0,159729	6,270361	0,062945	2,708967
15:32:54,95	0,750101	3,228990	-0,173957	1,116994	-0,879996	-0,395029	0,034757	0,053515	-0,157772	2,266756	2,751136	2,767260	-0,720204	-2,916382	-1,462572	-11,511528	12,656910	15,156936	0,034757	0,053515	-0,157772	6,467671	0,022708	2,767260	0,034757	0,053515	-0,157772	6,467671	0,022708	2,767260
15:32:55,00	0,750101	3,228990	-0,173957	1,116994	-0,879996	-0,395029	0,032170	0,049729	-0,166328	2,361608	2,664314	2,760123	-0,695921	-2,973827	-1,456264	-14,090557	11,181845	15,433273	0,032170	0,049729	-0,166328	6,265342	0,138992	2,760123	0,032170	0,049729	-0,166328	6,265342	0,138992	2,760123
15:32:55,05	0,750101	3,228990	-0,173957	1,116994	-0,879996	-0,395029	0,069777	-2,284235E-5	-0,160020	2,381750	3,123937	3,036460	-0,730687	-2,925613	-1,441966	-11,488087	13,337280	15,119163	0,069777	-2,284235E-5	-0,160020	2,379957	-2,353581	3,036460	0,069777	-2,284235E-5	-0,160020	2,379957	-2,353581	3,036460
15:32:55,10	0,750101	3,228990	-0,173957	1,116994	-0,879996	-0,395029	0,042743	0,060490	-0,163600	2,424873	2,942157	2,732626	-0,734809	-2,920158	-1,459844	-11,435656	13,332274	15,129439	0,042743	0,060490	-0,163600	7,173315	-0,413179	2,732626	0,042743	0,060490	-0,163600	7,173315	-0,413179	2,732626
15:32:55,15	0,749978	3,229034	-0,173970	1,167010	-0,879999	-0,394989	0,060898	0,048990	-0,171696	2,476538	3,073660	2,776334	-0,733928	-2,941631	-1,467940	-12,412537	13,265415	15,173147	0,060898	0,048990	-0,171696	6,322220	-1,706869	2,776334	0,060898	0,048990	-0,171696	6,322220	-1,706869	2,776334
15:32:55,20	0,749978	3,229034	-0,173970	1,167010	-0,879999	-0,394989	0,060898	0,048990	-0,171696	2,476538	3,073660	2,776334	-0,732231	-2,940172	-1,466008	-12,434016	13,234772	15,176565	0,060898	0,048990	-0,171696	6,322220	-1,706869	2,776334	0,060898	0,048990	-0,171696	6,322220	-1,706869	2,776334
15:32:55,25	0,749978	3,229034	-0,173970	1,167010	-0,879999	-0,394989	0,058786	0,048250	-0,169764	2,477743	2,960539	2,779752	-0,731637	-2,938444	-1,468371	-12,426142	13,231905	15,139429	0,058786	0,048250	-0,169764	6,265333	-1,654172	2,779752	0,058786	0,048250	-0,169764	6,265333	-1,654172	2,779752
15:32:55,30	0,749978	3,229034	-0,173970	1,167010	-0,879999	-0,394989	0,056993	0,048599	-0,172127	2,461022	2,875537	2,742615	-0,731747	-2,939059	-1,468357	-12,445510	13,144426	15,165778	0,056993	0,048599	-0,172127	6,276049	-1,598396	2,742615	0,056993	0,048599	-0,172127	6,276049	-1,598396	2,742615
15:32:55,35	0,749978	3,229034	-0,173970	1,167010	-0,879999	-0,394989	0,059967	0,050461	-0,172925	2,270954	3,030178	2,740213	-0,734736	-2,940089	-1,469169	-12,472759	13,151150	15,137027	0,059967	0,050461	-0,172925	6,232147	-1,677193	2,740213	0,059967	0,050461	-0,172925	6,232147	-1,677193	2,740213
15:32:55,40	0,749978	3,229034	-0,173970	1,167010	-0,879999	-0,394989	0,059967	0,050461	-0,172925	2,270954	3,030178	2,740213	-0,731219	-2,938499	-1,467567	-12,477221	13,167798	15,205306	0,059967	0,050461	-0,172925	6,232147	-1,677193	2,740213	0,059967	0,050461	-0,172925	6,232147	-1,677193	2,740213
15:32:55,45	0,749978	3,229034	-0,173970	1,167010	-0,879999	-0,394989	0,056832	0,048210	-0,171322	2,400218	2,854971	2,808493	-0,733000	-2,942301	-1,466424	-12,499977	13,166191	15,170005	0,056832	0,048210	-0,171322	6,184669	-1,606305	2,808493	0,056832	0,048210	-0,171322	6,184669	-1,606305	2,808493
15:32:55,50	0,749978	3,229034	-0,173970	1,167010	-0,879999	-0,394989	0,061015	0,047852	-0,170179	2,406050	3,053587	2,773192	-0,734755	-2,939280	-1,467234	-12,491815	13,177118	15,141839	0,061015	0,047852	-0,170179	6,162420	-1,736060	2,773192	0,061015	0,047852	-0,170179	6,162420	-1,736060	2,773192
15:32:55,55	0,749978	3,229034	-0,173970	1,167010	-0,879999	-0,394989	0,059275	0,050882	-0,170990	2,262020	2,964753	2,745026	-0,731848	-2,939813	-1,467978	-12,488545	13,128297	15,175034	0,059275	0,050882	-0,170990	6,256266	-1,688366	2,745026	0,059275	0,050882	-0,170990	6,256266	-1,688366	2,745026
15:32:55,60	0,749978	3,229034	-0,173970	1,167010	-0,879999	-0,394989	0,058284	0,048098	-0,171734	2,366169	2,940458	2,778220	-0,729027	-2,938999	-1,465693	-12,541211	13,095618	15,144675	0,058284	0,048098	-0,171734	6,141832	-1,634860	2,778220	0,058284	0,048098	-0,171734	6,141832	-1,634860	2,778220
15:32:55,65	0,749978	3,229034	-0,173970	1,167010	-0,879999	-0,394989	0,056168	0,046062	-0,169449	2,417394	2,801165	2,747861	-0,728336	-2,938498	-1,464844	-12,493915	13,119007	15,212447	0,056168	0,046062	-0,169449	6,033251	-1,608061	2,747861	0,056168	0,046062	-0,169449	6,033251	-1,608061	2,747861
15:32:55,70	0,749978	3,229034	-0,173970	1,167010	-0,879999	-0,394989	0,055389	0,045714	-0,168599	2,479371	2,789887	2,815634	-0,730089	-2,936607	-1,465282	-12,473433	13,074809	15,148078	0,055389	0,045714	-0,168599	6,067943	-1,558134	2,815634	0,055389	0,045714	-0,168599	6,067943	-1,558134	2,815634
15:32:55,75	0,749978	3,229034	-0,173970	1,167010	-0,879999	-0,394989	0,054628	0,048177	-0,169038	2,323264	2,790150	2,751265	-0,730710	-2,936668	-1,467218	-12,491023	13,100147	15,169513	0,054628	0,048177	-0,169038	6,105175	-1,498130	2,751265	0,054628	0,048177	-0,169038	6,105175	-1,498130	2,751265
15:32:55,80	0,749978	3,229034	-0,173970	1,167010	-0,879999	-0,394989	0,054991	0,048684	-0,170974	2,310050	2,781158	2,772700	-0,729001	-2,940379	-1,467594	-12,519276	13,079475	15,178805	0,054991	0,048684	-0,170974	6,131758	-1,535669	2,772700	0,054991	0,048684	-0,170974	6,131758	-1,535669	2,772700
15:32:55,85	0,749978	3,229034	-0,173970	1,167010	-0,879999	-0,394989	0,057351	0,045350	-0,171350	2,451423	2,889703	2,781992	-0,731310	-2,938663	-1,466026	-12,488550	13,064050	15,191432	0,057351	0,045350	-0,171350	6,011361	-1,612320	2,781992	0,057351	0,045350	-0,171350	6,011361	-1,612320	2,781992
15:32:55,90	0,749978	3,229034	-0,173970	1,167010	-0,879999	-0,394989	0,057019	0,048207	-0,169782	2,304829	2,906764	2,794619	-0,730669	-2,939462	-1,465651	-12,480946	13,093845	15,163002	0,057019	0,048207	-0,169782	6,089094	-1,569200	2,794619	0,057019	0,048207	-0,169782	6,089094	-1,569200	2,794619
15:32:55,95	0,749978	3,229034	-0,173970	1,167010	-0,879999	-0,394989	0,057390	0,047252	-0,169407	2,384090	2,917761	2,766188	-0,731946	-2,940539	-1,464916	-12,519391	13,047277	15,127161	0,057390	0,047252	-0,169407	6,093394	-1,587353	2,766188	0,057390	0,047252	-0,169407	6,093394	-1,587353	2,766188
15:32:56,00	0,749978	3,229034	-0,173970	1,167010	-0,879999	-0,394989	0,058612	0,050050	-0,170953	2,222566	2,952982	2,805759	-0,733702	-2,939121	-1,467197	-12,513508	13,094099	15,202572	0,058612	0,050050	-0,170953	6,151462	-1,648065	2,805759	0,058612	0,050050	-0,170953	6,151462	-1,648065	2,805759
15:32:56,05	0,749978	3,229034	-0,173970	1,167010	-0,879999	-0,394989	0,059499	0,048261	-0,169822	2,262448	2,995318	2,765147	-0,732597	-2,940784	-1,466066	-12,543351	13,049969	15,161961	0,059499	0,048261	-0,169822	6,050918	-1,675345	2,765147	0,059499	0,048261	-0,169822	6,050918	-1,675345	2,765147
15:32:56,10	0,749978	3,229034	-0,173970	1,167010	-0,879999	-0,394989	0,059499	0,048261	-0,169822	2,262448	2,995318	2,765147	-0,726750	-2,941477	-1,466052	-12,552213	13,013881	15,171485	0,059499	0,048261	-0,169822	6,050918	-1,675345	2,765147	0,059499	0,048261	-0,169822	6,050918	-1,675345	2,765147
15:32:56,15	0,749978	3,229034	-0,173970	1,167010	-0,879999	-0,394989	0,057176	0,042851	-0,169808	2,508054	2,884879	2,774672	-0,728992	-2,940568	-1,468752	-12,503016	13,050259	15,178380	0,057176	0,042851	-0,169808	5,871884	-1,603410	2,774672	0,057176	0,042851	-0,169808	5,871884	-1,603410	2,774672
15:32:56,20	0,749978	3,229034	-0,173970	1,167010	-0,879999	-0,394989	0,057510	0,045247	-0,172508	2,439586	2,926679	2,781567	-0,729048	-2,937256	-1,464898	-12,533112	13,063152	15,172394	0,057510	0,045247	-0,172508	5,991470	-1,587852	2,781567	0,057510	0,045247	-0,172508	5,991470	-1,587852	2,781567
15:32:56,25	0,749978	3,229034	-0,173970	1,167010	-0,879999	-0,394989	0,054669	0,046952	-0,168654	2,347054	2,746446	2,775581	-0,725428	-2,938242	-1,467599	-12,498299	13,082932	15,165102	0,054669	0,046952	-0,168654	6,032765	-1,545082	2,775581	0,054669	0,046952	-0,168654	6,032765	-1,545082	2,775581
15:32:56,30	0,749978	3,229034	-0,173970	1,167010	-0,879999	-0,394989	0,053713	0,043323	-0,171355	2,570265	2,716984	2,768289	-0,727210	-2,940724	-1,467968	-12,503879	13,068318	15,183620	0,053713	0,043323	-0,171355	5,971150	-1,499484	2,768289	0,053713	0,043323	-0,171355	5,971150	-1,499484	2,768289
15:32:56,35	0,749978	3,229034	-0,173970	1,167010	-0,879999	-0,394989	0,056754	0,043626	-0,171724	2,539092	2,877605	2,786807	-0,731951	-2,937313	-1,466456	-12,499031	13,024383	15,151859	0,056754	0,043626	-0,171724	5,963718	-1,577603	2,786807	0,056754	0,043626	-0,171724	5,963718	-1,577603	2,786807
15:32:56,40	0,749978	3,229034	-0,173970	1,167010	-0,879999	-0,394989	0,056170	0,049437	-0,170212	2,201304	2,873396	2,755046	-0,728469	-2,940282	-1,466429	-12,535635	13,047692	15,187043	0,056170	0,049437	-0,170212	6,082081	-1,535958	2,755046	0,056170	0,049437	-0,170212	6,082081	-1,535958	2,755046
15:32:56,45	0,749978	3,229034	-0,173970	1,167010	-0,879999	-0,394989	0,057000	0,044937	-0,170185	2,437163	2,873218	2,790229	-0,729522	-2,941689	-1,468760	-12,479624	13,043175	15,148589	0,057000	0,044937	-0,170185	5,964727	-1,601316	2,790229	0,057000	0,044937	-0,170185	5,964727	-1,601316	2,790229
15:32:56,50	0,749978	3,229034	-0,173970	1,167010	-0,879999	-0,394989	0,058746	0,045146	-0,172516	2,450420	3,014759	2,751775	-0,734383	-2,938428	-1,466050	-12,544053	13,057826	15,201012	0,058746	0,045146	-0,172516	5,994345	-1,596811	2,751775	0,058746	0,045146	-0,172516	5,994345	-1,596811	2,751775
15:32:56,56	0,749978	3,229034	-0,173970	1,167010	-0,879999	-0,394989	0,058352	0,050986	-0,169806	2,127213	2,931150	2,804198	-0,729615	-2,941119	-1,466047	-12,522251	13,036778	15,166620	0,058352	0,050986	-0,169806	6,129578	-1,649493	2,804198	0,058352	0,050986	-0,169806	6,129578	-1,649493	2,804198
15:32:56,61	0,749978	3,229034	-0,173970	1,167010	-0,879999	-0,394989	0,058299	0,045511	-0,169803	2,404560	2,957773	2,769807	-0,732482	-2,938041	-1,464485	-12,491275	13,072568	15,180994	0,058299	0,045511	-0,169803	5,977177	-1,618669	2,769807	0,058299	0,045511	-0,169803	5,977177	-1,618669	2,769807
15:32:56,66	0,749978	3,229034	-0,173970	1,167010	-0,879999	-0,394989	0,057066	0,049533	-0,168241	2,241901	2,902628	2,784181	-0,723888	-2,944432	-1,457892	-12,593341	12,952427	15,169875	0,057066	0,049533	-0,168241	6,130241	-1,577085	2,784181	0,057066	0,049533	-0,168241	6,130241	-1,577085	2,784181
15:32:56,71	0,749978	3,229034	-0,173970	1,167010	-0,879999	-0,394989	0,067713	-0,008672	-0,181435	2,512061	2,846487	3,144509	-0,687399	-2,976364	-1,477679	-14,397584	10,990265	15,541322	0,067713	-0,008672	-0,181435	1,831338	-2,468978	3,144509	0,067713	-0,008672	-0,181435	1,831338	-2,468978	3,144509
15:32:56,76	0,749978	3,229034	-0,173970	1,167010	-0,879999	-0,394989	0,067713	-0,008672	-0,181435	2,512061	2,846487	3,144509	-0,728628	-2,945530	-1,464726	-12,373118	13,131794	15,254056	0,067713	-0,008672	-0,181435	1,831338	-2,468978	3,144509	0,067713	-0,008672	-0,181435	1,831338	-2,468978	3,144509
15:32:56,81	0,749978	3,229034	-0,173970	1,167010	-0,879999	-0,394989	0,061625	0,042451	-0,168482	2,720551	3,212374	2,857243	-0,728148	-2,912785	-1,463039	-10,715412	13,161730	15,120763	0,061625	0,042451	-0,168482	6,052930	-1,625167	2,857243	0,061625	0,042451	-0,168482	6,052930	-1,625167	2,857243
15:32:56,86	0,749992	3,228895	-0,173983	1,216997	-0,880007	-0,395037	0,033027	0,058407	-0,166795	2,745610	3,145942	2,723950	-0,728546	-2,929376	-1,480132	-11,709956	13,083374	15,131500	0,033027	0,058407	-0,166795	7,330546	0,553319	2,723950	0,033027	0,058407	-0,166795	7,330546	0,553319	2,723950
15:32:56,91	0,749992	3,228895	-0,173983	1,216997	-0,880007	-0,395037	0,047594	0,050457	-0,183888	2,593866	3,081318	2,734687	-0,725054	-2,925119	-1,480486	-11,684706	13,005721	15,178656	0,047594	0,050457	-0,183888	6,554748	-0,654836	2,734687	0,047594	0,050457	-0,183888	6,554748	-0,654836	2,734687
15:32:56,96	0,749992	3,228895	-0,173983	1,216997	-0,880007	-0,395037	0,042161	0,049561	-0,184242	2,585815	2,859489	2,781842	-0,726346	-2,930141	-1,479307	-11,735661	12,962729	15,200342	0,042161	0,049561	-0,184242	6,476389	-0,450164	2,781842	0,042161	0,049561	-0,184242	6,476389	-0,450164	2,781842
15:32:57,01	0,749992	3,228895	-0,173983	1,216997	-0,880007	-0,395037	0,047156	0,048169	-0,183063	2,595498	3,096611	2,803529	-0,727037	-2,924609	-1,479375	-11,766870	12,945549	15,162094	0,047156	0,048169	-0,183063	6,376787	-0,605172	2,803529	0,047156	0,048169	-0,183063	6,376787	-0,605172	2,803529
15:32:57,06	0,749992	3,228895	-0,173983	1,216997	-0,880007	-0,395037	0,042711	0,051533	-0,183131	2,390098	2,847009	2,765281	-0,725283	-2,926786	-1,480130	-11,777004	12,950736	15,182185	0,042711	0,051533	-0,183131	6,435445	-0,505805	2,765281	0,042711	0,051533	-0,183131	6,435445	-0,505805	2,765281
15:32:57,11	0,749992	3,228895	-0,173983	1,216997	-0,880007	-0,395037	0,043720	0,048926	-0,183886	2,525094	2,888094	2,785371	-0,725199	-2,930293	-1,479708	-11,741871	12,934720	15,185393	0,043720	0,048926	-0,183886	6,365781	-0,543906	2,785371	0,043720	0,048926	-0,183886	6,365781	-0,543906	2,785371
15:32:57,16	0,749992	3,228895	-0,173983	1,216997	-0,880007	-0,395037	0,046715	0,047100	-0,183463	2,623744	3,082272	2,788579	-0,723777	-2,932524	-1,481689	-11,864949	12,823153	15,193895	0,046715	0,047100	-0,183463	6,321086	-0,584841	2,788579	0,046715	0,047100	-0,183463	6,321086	-0,584841	2,788579
15:32:57,21	0,749992	3,228895	-0,173983	1,216997	-0,880007	-0,395037	0,047936	0,044753	-0,185445	2,587643	3,094973	2,797081	-0,684769	-2,970069	-1,494488	-13,712982	11,113610	15,545009	0,047936	0,044753	-0,185445	6,100725	-0,668010	2,797081	0,047936	0,044753	-0,185445	6,100725	-0,668010	2,797081
15:32:57,26	0,749992	3,228895	-0,173983	1,216997	-0,880007	-0,395037	0,060947	-0,007802	-0,198244	2,915971	3,025858	3,148195	-0,733367	-2,935675	-1,469297	-11,950611	13,536692	15,188586	0,060947	-0,007802	-0,198244	2,303499	-1,758465	3,148195	0,060947	-0,007802	-0,198244	2,303499	-1,758465	3,148195
15:32:57,31	0,749992	3,228895	-0,173983	1,216997	-0,880007	-0,395037	0,055460	0,051483	-0,173053	2,812790	3,055245	2,791772	-0,736566	-2,919551	-1,484958	-11,134305	13,423117	15,154010	0,055460	0,051483	-0,173053	6,854184	-1,298340	2,791772	0,055460	0,051483	-0,173053	6,854184	-1,298340	2,791772
15:32:57,36	0,750077	3,228996	-0,173968	1,266999	-0,880003	-0,394970	0,043095	0,062314	-0,188714	2,559335	3,176033	2,757197	-0,732661	-2,941483	-1,497789	-12,323228	13,311254	15,226017	0,043095	0,062314	-0,188714	7,451019	-0,206959	2,757197	0,043095	0,062314	-0,188714	7,451019	-0,206959	2,757197
15:32:57,41	0,750077	3,228996	-0,173968	1,266999	-0,880003	-0,394970	0,060137	0,047967	-0,201545	2,614057	3,088479	2,829204	-0,732096	-2,940046	-1,497813	-12,322092	13,279302	15,201081	0,060137	0,047967	-0,201545	6,379479	-1,632261	2,829204	0,060137	0,047967	-0,201545	6,379479	-1,632261	2,829204
15:32:57,46	0,750077	3,228996	-0,173968	1,266999	-0,880003	-0,394970	0,058610	0,048196	-0,201569	2,575079	3,026035	2,804268	-0,735713	-2,939387	-1,496660	-12,364401	13,295195	15,220177	0,058610	0,048196	-0,201569	6,358426	-1,574836	2,804268	0,058610	0,048196	-0,201569	6,358426	-1,574836	2,804268
15:32:57,51	0,750077	3,228996	-0,173968	1,266999	-0,880003	-0,394970	0,059848	0,051658	-0,200415	2,387661	3,045810	2,823364	-0,735066	-2,943491	-1,495454	-12,331773	13,244167	15,226667	0,059848	0,051658	-0,200415	6,442780	-1,652224	2,823364	0,059848	0,051658	-0,200415	6,442780	-1,652224	2,823364
15:32:57,56	0,750077	3,228996	-0,173968	1,266999	-0,880003	-0,394970	0,063078	0,049045	-0,199210	2,495623	3,267578	2,829854	-0,731665	-2,945637	-1,492373	-12,397990	13,215550	15,210290	0,063078	0,049045	-0,199210	6,345677	-1,684065	2,829854	0,063078	0,049045	-0,199210	6,345677	-1,684065	2,829854
15:32:57,61	0,750077	3,228996	-0,173968	1,266999	-0,880003	-0,394970	0,063236	0,045028	-0,196129	2,646645	3,232743	2,813477	-0,732319	-2,941297	-1,493169	-12,412237	13,211463	15,221011	0,063236	0,045028	-0,196129	6,181320	-1,731283	2,813477	0,063236	0,045028	-0,196129	6,181320	-1,731283	2,813477
15:32:57,66	0,750077	3,228996	-0,173968	1,266999	-0,880003	-0,394970	0,059804	0,047764	-0,196925	2,493719	3,043985	2,824198	-0,732304	-2,944009	-1,493961	-12,413163	13,205053	15,186981	0,059804	0,047764	-0,196925	6,243156	-1,650630	2,824198	0,059804	0,047764	-0,196925	6,243156	-1,650630	2,824198
15:32:57,71	0,750077	3,228996	-0,173968	1,266999	-0,880003	-0,394970	0,062146	0,046395	-0,197717	2,558870	3,168175	2,790168	-0,729949	-2,939879	-1,495499	-12,394569	13,200740	15,217678	0,062146	0,046395	-0,197717	6,200875	-1,710291	2,790168	0,062146	0,046395	-0,197717	6,200875	-1,710291	2,790168
15:32:57,76	0,750077	3,228996	-0,173968	1,266999	-0,880003	-0,394970	0,057392	0,046420	-0,199254	2,563110	2,939205	2,820865	-0,732357	-2,944461	-1,498973	-12,421321	13,201795	15,243231	0,057392	0,046420	-0,199254	6,207110	-1,566041	2,820865	0,057392	0,046420	-0,199254	6,207110	-1,566041	2,820865
15:32:57,81	0,750077	3,228996	-0,173968	1,266999	-0,880003	-0,394970	0,062564	0,046215	-0,202729	2,561341	3,184450	2,846418	-0,726401	-2,939985	-1,493570	-12,389198	13,181652	15,187365	0,062564	0,046215	-0,202729	6,189199	-1,726792	2,846418	0,062564	0,046215	-0,202729	6,189199	-1,726792	2,846418
15:32:57,86	0,750077	3,228996	-0,173968	1,266999	-0,880003	-0,394970	0,055709	0,043295	-0,197326	2,711796	2,865902	2,790551	-0,732399	-2,944128	-1,495482	-12,436455	13,172692	15,245217	0,055709	0,043295	-0,197326	6,110438	-1,507255	2,790551	0,055709	0,043295	-0,197326	6,110438	-1,507255	2,790551
15:32:57,91	0,750077	3,228996	-0,173968	1,266999	-0,880003	-0,394970	0,062296	0,046418	-0,199238	2,518002	3,171993	2,848404	-0,730633	-2,944931	-1,496279	-12,445894	13,187451	15,217387	0,062296	0,046418	-0,199238	6,161814	-1,718262	2,848404	0,062296	0,046418	-0,199238	6,161814	-1,718262	2,848404
15:32:57,96	0,750077	3,228996	-0,173968	1,266999	-0,880003	-0,394970	0,062109	0,044486	-0,200035	2,626514	3,146682	2,820574	-0,731150	-2,941518	-1,493540	-12,401789	13,173768	15,234626	0,062109	0,044486	-0,200035	6,118685	-1,728844	2,820574	0,062109	0,044486	-0,200035	6,118685	-1,728844	2,820574
15:32:58,01	0,750077	3,228996	-0,173968	1,266999	-0,880003	-0,394970	0,059411	0,046641	-0,197296	2,524661	3,051463	2,837813	-0,729365	-2,945345	-1,493534	-12,396406	13,146564	15,214056	0,059411	0,046641	-0,197296	6,185993	-1,612329	2,837813	0,059411	0,046641	-0,197296	6,185993	-1,612329	2,837813
15:32:58,06	0,750077	3,228996	-0,173968	1,266999	-0,880003	-0,394970	0,061834	0,043181	-0,197290	2,683715	3,195679	2,817243	-0,731818	-2,944829	-1,492754	-12,433640	13,134491	15,247146	0,061834	0,043181	-0,197290	6,073434	-1,658253	2,817243	0,061834	0,043181	-0,197290	6,073434	-1,658253	2,817243
15:32:58,11	0,750077	3,228996	-0,173968	1,266999	-0,880003	-0,394970	0,062613	0,045564	-0,196510	2,530736	3,210023	2,850333	-0,725987	-2,946672	-1,495902	-12,459113	13,111255	15,191172	0,062613	0,045564	-0,196510	6,107506	-1,705129	2,850333	0,062613	0,045564	-0,196510	6,107506	-1,705129	2,850333
15:32:58,16	0,750077	3,228996	-0,173968	1,266999	-0,880003	-0,394970	0,061293	0,039593	-0,199657	2,808370	3,130941	2,794358	-0,729439	-2,944495	-1,496642	-12,421127	13,149721	15,235797	0,061293	0,039593	-0,199657	5,916414	-1,680590	2,794358	0,061293	0,039593	-0,199657	5,916414	-1,680590	2,794358
15:32:58,21	0,750077	3,228996	-0,173968	1,266999	-0,880003	-0,394970	0,061134	0,043670	-0,200398	2,648660	3,136325	2,838983	-0,729472	-2,942035	-1,495897	-12,426652	13,126862	15,210801	0,061134	0,043670	-0,200398	6,076767	-1,662707	2,838983	0,061134	0,043670	-0,200398	6,076767	-1,662707	2,838983
15:32:58,26	0,750077	3,228996	-0,173968	1,266999	-0,880003	-0,394970	0,059020	0,044929	-0,199653	2,560633	3,033045	2,813988	-0,727656	-2,944362	-1,495848	-12,403380	13,119114	15,244169	0,059020	0,044929	-0,199653	6,087571	-1,600044	2,813988	0,059020	0,044929	-0,199653	6,087571	-1,600044	2,813988
15:32:58,31	0,750077	3,228996	-0,173968	1,266999	-0,880003	-0,394970	0,060128	0,042193	-0,199604	2,707840	3,114659	2,847355	-0,730113	-2,944524	-1,496682	-12,449187	13,103671	15,200598	0,060128	0,042193	-0,199604	6,019988	-1,605362	2,847355	0,060128	0,042193	-0,199604	6,019988	-1,605362	2,847355
15:32:58,36	0,750077	3,228996	-0,173968	1,266999	-0,880003	-0,394970	0,061496	0,044240	-0,200438	2,565114	3,153880	2,803784	-0,728315	-2,943867	-1,495896	-12,446478	13,141150	15,211390	0,061496	0,044240	-0,200438	6,037958	-1,673579	2,803784	0,061496	0,044240	-0,200438	6,037958	-1,673579	2,803784
15:32:58,41	0,750077	3,228996	-0,173968	1,266999	-0,880003	-0,394970	0,060028	0,043011	-0,199652	2,662816	3,061153	2,814577	-0,728294	-2,944712	-1,494314	-12,433220	13,125056	15,233880	0,060028	0,043011	-0,199652	6,039212	-1,651072	2,814577	0,060028	0,043011	-0,199652	6,039212	-1,651072	2,814577
15:32:58,46	0,750077	3,228996	-0,173968	1,266999	-0,880003	-0,394970	0,060750	0,042570	-0,198070	2,678459	3,118182	2,837067	-0,731878	-2,943516	-1,496665	-12,444666	13,111585	15,229709	0,060750	0,042570	-0,198070	6,020206	-1,650654	2,837067	0,060750	0,042570	-0,198070	6,020206	-1,650654	2,837067
15:32:58,51	0,750077	3,228996	-0,173968	1,266999	-0,880003	-0,394970	0,061506	0,046272	-0,200421	2,468544	3,154336	2,832896	-0,729456	-2,944738	-1,495077	-12,422037	13,123853	15,248521	0,061506	0,046272	-0,200421	6,100931	-1,673875	2,832896	0,061506	0,046272	-0,200421	6,100931	-1,673875	2,832896
15:32:58,56	0,750077	3,228996	-0,173968	1,266999	-0,880003	-0,394970	0,061353	0,043563	-0,198833	2,631353	3,159845	2,851708	-0,730713	-2,942154	-1,495898	-12,449785	13,112726	15,224890	0,061353	0,043563	-0,198833	6,051081	-1,656358	2,851708	0,061353	0,043563	-0,198833	6,051081	-1,656358	2,851708
15:32:58,61	0,750077	3,228996	-0,173968	1,266999	-0,880003	-0,394970	0,059744	0,045945	-0,199654	2,484009	3,057700	2,828077	-0,728788	-2,942582	-1,494303	-12,378008	13,108086	15,228148	0,059744	0,045945	-0,199654	6,090678	-1,632182	2,828077	0,059744	0,045945	-0,199654	6,090678	-1,632182	2,828077
15:32:58,66	0,750077	3,228996	-0,173968	1,266999	-0,880003	-0,394970	0,059152	0,044063	-0,198059	2,613718	3,091391	2,831334	-0,730031	-2,945667	-1,494698	-12,426279	13,139508	15,234063	0,059152	0,044063	-0,198059	6,072688	-1,552010	2,831334	0,059152	0,044063	-0,198059	6,072688	-1,552010	2,831334
15:32:58,71	0,750077	3,228996	-0,173968	1,266999	-0,880003	-0,394970	0,062445	0,043598	-0,198454	2,641013	3,205148	2,837250	-0,730712	-2,942970	-1,492805	-12,458926	13,109582	15,203500	0,062445	0,043598	-0,198454	6,063423	-1,696808	2,837250	0,062445	0,043598	-0,198454	6,063423	-1,696808	2,837250
15:32:58,76	0,750077	3,228996	-0,173968	1,266999	-0,880003	-0,394970	0,060450	0,045536	-0,196561	2,497990	3,088100	2,806687	-0,728255	-2,946157	-1,495072	-12,411424	13,108899	15,238237	0,060450	0,045536	-0,196561	6,072542	-1,657251	2,806687	0,060450	0,045536	-0,196561	6,072542	-1,657251	2,806687
15:32:58,81	0,750077	3,228996	-0,173968	1,266999	-0,880003	-0,394970	0,061982	0,041814	-0,198828	2,714666	3,209217	2,841424	-0,730051	-2,945338	-1,493905	-12,418871	13,097376	15,251581	0,061982	0,041814	-0,198828	5,997083	-1,656356	2,841424	0,061982	0,041814	-0,198828	5,997083	-1,656356	2,841424
15:32:58,87	0,750077	3,228996	-0,173968	1,266999	-0,880003	-0,394970	0,062170	0,043779	-0,197661	2,598818	3,218312	2,854768	-0,732453	-2,946601	-1,495913	-12,452858	13,111109	15,185157	0,062170	0,043779	-0,197661	6,035435	-1,662029	2,854768	0,062170	0,043779	-0,197661	6,035435	-1,662029	2,854768
15:32:58,92	0,750077	3,228996	-0,173968	1,266999	-0,880003	-0,394970	0,064465	0,045228	-0,199668	2,518362	3,301353	2,788344	-0,730138	-2,945103	-1,495092	-12,463337	13,116811	15,253402	0,064465	0,045228	-0,199668	6,068738	-1,759147	2,788344	0,064465	0,045228	-0,199668	6,068738	-1,759147	2,788344
15:32:58,97	0,750077	3,228996	-0,173968	1,266999	-0,880003	-0,394970	0,062010	0,043971	-0,198848	2,583390	3,161787	2,856589	-0,726767	-2,943776	-1,497489	-12,525200	13,081313	15,206688	0,062010	0,043971	-0,198848	6,035143	-1,706027	2,856589	0,062010	0,043971	-0,198848	6,035143	-1,706027	2,856589
15:32:59,02	0,750077	3,228996	-0,173968	1,266999	-0,880003	-0,394970	0,059176	0,041716	-0,201245	2,638985	2,978565	2,809874	-0,690689	-2,978337	-1,496914	-14,011366	11,099031	15,566215	0,059176	0,041716	-0,201245	5,913707	-1,666737	2,809874	0,059176	0,041716	-0,201245	5,913707	-1,666737	2,809874
15:32:59,07	0,750077	3,228996	-0,173968	1,266999	-0,880003	-0,394970	0,071067	-0,006809	-0,200670	2,702509	3,300970	3,169402	-0,731501	-2,944699	-1,468906	-12,190515	13,530143	15,281645	0,071067	-0,006809	-0,200670	2,168001	-2,277758	3,169402	0,071067	-0,006809	-0,200670	2,168001	-2,277758	3,169402
15:32:59,12	0,750077	3,228996	-0,173968	1,266999	-0,880003	-0,394970	0,062342	0,045354	-0,172662	3,005859	3,208631	2,884832	-0,733015	-2,912367	-1,496887	-10,778506	13,327913	15,132016	0,062342	0,045354	-0,172662	6,566150	-1,685206	2,884832	0,062342	0,045354	-0,172662	6,566150	-1,685206	2,884832
15:32:59,17	0,750103	3,229010	-0,173964	1,317001	-0,879999	-0,395005	0,035098	0,062831	-0,200642	2,627903	3,115898	2,735203	-0,731016	-2,932400	-1,502624	-11,754096	13,187712	15,215939	0,035098	0,062831	-0,200642	7,560169	0,360706	2,735203	0,035098	0,062831	-0,200642	7,560169	0,360706	2,735203
15:32:59,22	0,750103	3,229010	-0,173964	1,317001	-0,879999	-0,395005	0,051448	0,051084	-0,206380	2,629544	3,191299	2,819126	-0,728756	-2,933630	-1,503421	-11,799446	13,180441	15,207175	0,051448	0,051084	-0,206380	6,639657	-0,847346	2,819126	0,051448	0,051084	-0,206380	6,639657	-0,847346	2,819126
15:32:59,27	0,750103	3,229010	-0,173964	1,317001	-0,879999	-0,395005	0,051383	0,048512	-0,207176	2,734327	3,152304	2,810361	-0,730647	-2,932171	-1,501895	-11,849236	13,162408	15,210915	0,051383	0,048512	-0,207176	6,542522	-0,881275	2,810361	0,051383	0,048512	-0,207176	6,542522	-0,881275	2,810361
15:32:59,32	0,750103	3,229010	-0,173964	1,317001	-0,879999	-0,395005	0,051065	0,050879	-0,205651	2,570753	3,101652	2,814102	-0,728366	-2,934631	-1,500738	-11,871350	13,093616	15,193729	0,051065	0,050879	-0,205651	6,564723	-0,906944	2,814102	0,051065	0,050879	-0,205651	6,564723	-0,906944	2,814102
15:32:59,37	0,750103	3,229010	-0,173964	1,317001	-0,879999	-0,395005	0,052055	0,047674	-0,204493	2,666776	3,168388	2,796915	-0,726083	-2,935692	-1,501121	-11,910474	13,109094	15,214477	0,052055	0,047674	-0,204493	6,409160	-0,917938	2,796915	0,052055	0,047674	-0,204493	6,409160	-0,917938	2,796915
15:32:59,42	0,750103	3,229010	-0,173964	1,317001	-0,879999	-0,395005	0,051833	0,045166	-0,204877	2,791042	3,115198	2,817664	-0,729021	-2,938008	-1,508098	-11,892877	13,093061	15,222022	0,051833	0,045166	-0,204877	6,336537	-0,953665	2,817664	0,051833	0,045166	-0,204877	6,336537	-0,953665	2,817664
15:32:59,47	0,750103	3,229010	-0,173964	1,317001	-0,879999	-0,395005	0,055307	0,046552	-0,211854	2,713880	3,319115	2,825209	-0,727769	-2,943381	-1,503145	-12,137835	13,030516	15,204407	0,055307	0,046552	-0,211854	6,368181	-1,022477	2,825209	0,055307	0,046552	-0,211854	6,368181	-1,022477	2,825209
15:32:59,52	0,750103	3,229010	-0,173964	1,317001	-0,879999	-0,395005	0,059334	0,042782	-0,206901	2,733281	3,347657	2,807593	-0,690101	-2,975556	-1,502404	-14,039284	11,216043	15,535344	0,059334	0,042782	-0,206901	6,091629	-1,310062	2,807593	0,059334	0,042782	-0,206901	6,091629	-1,310062	2,807593
15:32:59,57	0,750103	3,229010	-0,173964	1,317001	-0,879999	-0,395005	0,068365	-0,005928	-0,206160	2,744046	3,077820	3,138531	-0,739409	-2,946323	-1,493113	-12,278048	13,537880	15,199012	0,068365	-0,005928	-0,206160	2,278737	-2,288858	3,138531	0,068365	-0,005928	-0,206160	2,278737	-2,288858	3,138531
15:32:59,62	0,750103	3,229010	-0,173964	1,317001	-0,879999	-0,395005	0,067703	0,051391	-0,196869	2,654866	3,407713	2,802199	-0,731725	-2,924368	-1,497298	-11,026233	13,327327	15,181688	0,067703	0,051391	-0,196869	6,689066	-1,906940	2,802199	0,067703	0,051391	-0,196869	6,689066	-1,906940	2,802199
15:32:59,67	0,749950	3,229039	-0,173998	1,367018	-0,880006	-0,394981	0,044846	0,055713	-0,201054	2,873665	3,408576	2,784874	-0,731714	-2,943934	-1,517485	-12,091197	13,220572	15,237358	0,044846	0,055713	-0,201054	7,247173	-0,111874	2,784874	0,044846	0,055713	-0,201054	7,247173	-0,111874	2,784874
15:32:59,72	0,749950	3,229039	-0,173998	1,367018	-0,880006	-0,394981	0,061786	0,045922	-0,221241	2,757912	3,420512	2,840544	-0,727670	-2,944190	-1,521768	-12,109518	13,185759	15,230008	0,061786	0,045922	-0,221241	6,362752	-1,429674	2,840544	0,061786	0,045922	-0,221241	6,362752	-1,429674	2,840544
15:32:59,77	0,749950	3,229039	-0,173998	1,367018	-0,880006	-0,394981	0,059986	0,042291	-0,225524	2,907375	3,328442	2,833194	-0,729531	-2,937317	-1,522562	-12,123483	13,167385	15,259814	0,059986	0,042291	-0,225524	6,227241	-1,380428	2,833194	0,059986	0,042291	-0,225524	6,227241	-1,380428	2,833194
15:32:59,82	0,749950	3,229039	-0,173998	1,367018	-0,880006	-0,394981	0,054964	0,047339	-0,226318	2,621981	3,064415	2,863001	-0,729494	-2,941686	-1,519043	-12,114693	13,138528	15,256017	0,054964	0,047339	-0,226318	6,338119	-1,250264	2,863001	0,054964	0,047339	-0,226318	6,338119	-1,250264	2,863001
15:32:59,87	0,749950	3,229039	-0,173998	1,367018	-0,880006	-0,394981	0,058729	0,045123	-0,222799	2,716653	3,282228	2,859203	-0,727826	-2,944184	-1,519409	-12,148711	13,098371	15,289137	0,058729	0,045123	-0,222799	6,258781	-1,327992	2,859203	0,058729	0,045123	-0,222799	6,258781	-1,327992	2,859203
15:32:59,92	0,749950	3,229039	-0,173998	1,367018	-0,880006	-0,394981	0,060058	0,042429	-0,223165	2,804928	3,341944	2,892323	-0,728376	-2,943256	-1,518252	-12,133025	13,100960	15,273861	0,060058	0,042429	-0,223165	6,135617	-1,372588	2,892323	0,060058	0,042429	-0,223165	6,135617	-1,372588	2,892323
15:32:59,97	0,749950	3,229039	-0,173998	1,367018	-0,880006	-0,394981	0,059529	0,043369	-0,222008	2,766120	3,326756	2,877048	-0,727870	-2,944211	-1,517890	-12,177025	13,101620	15,259525	0,059529	0,043369	-0,222008	6,170620	-1,346294	2,877048	0,059529	0,043369	-0,222008	6,170620	-1,346294	2,877048
15:33:00,02	0,749950	3,229039	-0,173998	1,367018	-0,880006	-0,394981	0,060104	0,042453	-0,221645	2,792331	3,318200	2,862711	-0,726610	-2,943528	-1,518281	-12,139886	13,102719	15,235509	0,060104	0,042453	-0,221645	6,124914	-1,399957	2,862711	0,060104	0,042453	-0,221645	6,124914	-1,399957	2,862711
15:33:00,07	0,749950	3,229039	-0,173998	1,367018	-0,880006	-0,394981	0,058882	0,041705	-0,222036	2,850782	3,286276	2,838696	-0,727310	-2,941271	-1,518642	-12,169375	13,082645	15,303435	0,058882	0,041705	-0,222036	6,124596	-1,335962	2,838696	0,058882	0,041705	-0,222036	6,124596	-1,335962	2,838696
15:33:00,12	0,749950	3,229039	-0,173998	1,367018	-0,880006	-0,394981	0,057278	0,043438	-0,222398	2,728496	3,187350	2,906622	-0,724385	-2,942775	-1,518654	-12,187658	13,088957	15,284734	0,057278	0,043438	-0,222398	6,138412	-1,308949	2,906622	0,057278	0,043438	-0,222398	6,138412	-1,308949	2,906622
15:33:00,17	0,749950	3,229039	-0,173998	1,367018	-0,880006	-0,394981	0,057117	0,040154	-0,222410	2,895609	3,160028	2,887921	-0,726172	-2,943317	-1,517889	-12,195568	13,074217	15,273798	0,057117	0,040154	-0,222410	6,047701	-1,323692	2,887921	0,057117	0,040154	-0,222410	6,047701	-1,323692	2,887921
15:33:00,22	0,749950	3,229039	-0,173998	1,367018	-0,880006	-0,394981	0,058480	0,041430	-0,221645	2,812544	3,231404	2,876985	-0,724422	-2,941684	-1,519076	-12,193733	13,056399	15,250250	0,058480	0,041430	-0,221645	6,064791	-1,359282	2,876985	0,058480	0,041430	-0,221645	6,064791	-1,359282	2,876985
15:33:00,27	0,749950	3,229039	-0,173998	1,367018	-0,880006	-0,394981	0,056191	0,040731	-0,222832	2,834379	3,122878	2,853437	-0,728519	-2,945720	-1,515926	-12,189176	13,042828	15,285306	0,056191	0,040731	-0,222832	6,031754	-1,288128	2,853437	0,056191	0,040731	-0,222832	6,031754	-1,288128	2,853437
15:33:00,32	0,749950	3,229039	-0,173998	1,367018	-0,880006	-0,394981	0,061735	0,042262	-0,219682	2,745299	3,421872	2,888493	-0,726166	-2,943965	-1,519454	-12,192857	13,070936	15,255142	0,061735	0,042262	-0,219682	6,062847	-1,424298	2,888493	0,061735	0,042262	-0,219682	6,062847	-1,424298	2,888493
15:33:00,37	0,749950	3,229039	-0,173998	1,367018	-0,880006	-0,394981	0,059039	0,041101	-0,223209	2,828159	3,264446	2,858329	-0,727970	-2,940485	-1,521020	-12,188207	13,046198	15,260304	0,059039	0,041101	-0,223209	6,054591	-1,370101	2,858329	0,059039	0,041101	-0,223209	6,054591	-1,370101	2,858329
15:33:00,42	0,749950	3,229039	-0,173998	1,367018	-0,880006	-0,394981	0,060046	0,043342	-0,222846	2,659640	3,315917	2,846879	-0,728610	-2,943717	-1,519090	-12,219656	13,026359	15,243692	0,060046	0,043342	-0,222846	6,061963	-1,397719	2,846879	0,060046	0,043342	-0,222846	6,061963	-1,397719	2,846879
15:33:00,47	0,749950	3,229039	-0,173998	1,367018	-0,880006	-0,394981	0,060046	0,043342	-0,222846	2,659640	3,315917	2,846879	-0,725044	-2,943922	-1,515580	-12,203368	13,000874	15,241159	0,060046	0,043342	-0,222846	6,061963	-1,397719	2,846879	0,060046	0,043342	-0,222846	6,061963	-1,397719	2,846879
15:33:00,52	0,749950	3,229039	-0,173998	1,367018	-0,880006	-0,394981	0,058440	0,040151	-0,219336	2,811643	3,259248	2,844345	-0,725041	-2,943846	-1,519037	-12,186288	12,991113	15,286392	0,058440	0,040151	-0,219336	5,963476	-1,328310	2,844345	0,058440	0,040151	-0,219336	5,963476	-1,328310	2,844345
15:33:00,57	0,749950	3,229039	-0,173998	1,367018	-0,880006	-0,394981	0,058373	0,040186	-0,222793	2,809882	3,275436	2,889579	-0,725724	-2,944780	-1,515564	-12,247162	13,013385	15,285361	0,058373	0,040186	-0,222793	5,964506	-1,306862	2,889579	0,058373	0,040186	-0,222793	5,964506	-1,306862	2,889579
15:33:00,62	0,749950	3,229039	-0,173998	1,367018	-0,880006	-0,394981	0,059523	0,040311	-0,219320	2,792272	3,271394	2,888548	-0,727337	-2,943513	-1,519048	-12,179325	13,050284	15,273340	0,059523	0,040311	-0,219320	5,956649	-1,401198	2,888548	0,059523	0,040311	-0,219320	5,956649	-1,401198	2,888548
15:33:00,67	0,749950	3,229039	-0,173998	1,367018	-0,880006	-0,394981	0,059232	0,042341	-0,222804	2,752563	3,296542	2,876527	-0,726296	-2,947046	-1,520983	-12,229359	12,999796	15,292451	0,059232	0,042341	-0,222804	6,076330	-1,353177	2,876527	0,059232	0,042341	-0,222804	6,076330	-1,353177	2,876527
15:33:00,72	0,749950	3,229039	-0,173998	1,367018	-0,880006	-0,394981	0,061772	0,039673	-0,224739	2,822539	3,410544	2,895637	-0,728050	-2,943535	-1,517145	-12,230015	13,010804	15,251931	0,061772	0,039673	-0,224739	5,936897	-1,438578	2,895637	0,061772	0,039673	-0,224739	5,936897	-1,438578	2,895637
15:33:00,77	0,749950	3,229039	-0,173998	1,367018	-0,880006	-0,394981	0,059608	0,042948	-0,220901	2,661471	3,291954	2,855118	-0,727455	-2,944594	-1,515998	-12,234694	13,008207	15,222073	0,059608	0,042948	-0,220901	6,032876	-1,387310	2,855118	0,059608	0,042948	-0,220901	6,032876	-1,387310	2,855118
15:33:00,82	0,749950	3,229039	-0,173998	1,367018	-0,880006	-0,394981	0,060228	0,041902	-0,219754	2,711245	3,321412	2,825260	-0,725081	-2,944615	-1,517881	-12,206662	12,981458	15,280623	0,060228	0,041902	-0,219754	6,000582	-1,406479	2,825260	0,060228	0,041902	-0,219754	6,000582	-1,406479	2,825260
15:33:00,87	0,749950	3,229039	-0,173998	1,367018	-0,880006	-0,394981	0,059059	0,039837	-0,221637	2,809505	3,298281	2,883809	-0,728610	-2,944488	-1,517902	-12,217458	13,016741	15,266750	0,059059	0,039837	-0,221637	5,936696	-1,337852	2,883809	0,059059	0,039837	-0,221637	5,936696	-1,337852	2,883809
15:33:00,92	0,749950	3,229039	-0,173998	1,367018	-0,880006	-0,394981	0,060713	0,042956	-0,221658	2,672481	3,357322	2,869937	-0,728545	-2,939712	-1,518289	-12,178804	13,032670	15,272664	0,060713	0,042956	-0,221658	6,044505	-1,408687	2,869937	0,060713	0,042956	-0,221658	6,044505	-1,408687	2,869937
15:33:00,97	0,749950	3,229039	-0,173998	1,367018	-0,880006	-0,394981	0,056611	0,039859	-0,222026	2,825347	3,178800	2,884759	-0,723876	-2,942484	-1,518270	-12,191407	12,992254	15,281573	0,056611	0,039859	-0,222026	5,954252	-1,265168	2,884759	0,056611	0,039859	-0,222026	5,954252	-1,265168	2,884759
15:33:01,02	0,749950	3,229039	-0,173998	1,367018	-0,880006	-0,394981	0,056611	0,039859	-0,222026	2,825347	3,178800	2,884759	-0,726212	-2,945068	-1,519456	-12,197512	13,012613	15,248306	0,056611	0,039859	-0,222026	5,954252	-1,265168	2,884759	0,056611	0,039859	-0,222026	5,954252	-1,265168	2,884759
15:33:01,07	0,749950	3,229039	-0,173998	1,367018	-0,880006	-0,394981	0,060017	0,040589	-0,223212	2,801929	3,340433	2,851493	-0,726871	-2,942792	-1,517894	-12,221140	13,008754	15,286460	0,060017	0,040589	-0,223212	5,988194	-1,370888	2,851493	0,060017	0,040589	-0,223212	5,988194	-1,370888	2,851493
15:33:01,12	0,749950	3,229039	-0,173998	1,367018	-0,880006	-0,394981	0,058375	0,042298	-0,221650	2,697914	3,236525	2,889647	-0,724462	-2,946745	-1,515551	-12,216465	13,017905	15,270574	0,058375	0,042298	-0,221650	6,018323	-1,345912	2,889647	0,058375	0,042298	-0,221650	6,018323	-1,345912	2,889647
15:33:01,17	0,749950	3,229039	-0,173998	1,367018	-0,880006	-0,394981	0,060594	0,038235	-0,219307	2,919471	3,351389	2,873760	-0,726272	-2,940606	-1,517511	-12,205373	12,989769	15,281039	0,060594	0,038235	-0,219307	5,920905	-1,405244	2,873760	0,060594	0,038235	-0,219307	5,920905	-1,405244	2,873760
15:33:01,22	0,749950	3,229039	-0,173998	1,367018	-0,880006	-0,394981	0,056183	0,042872	-0,221266	2,659518	3,145680	2,884226	-0,727454	-2,939505	-1,517141	-12,200093	12,969019	15,260674	0,056183	0,042872	-0,221266	6,024970	-1,264672	2,884226	0,056183	0,042872	-0,221266	6,024970	-1,264672	2,884226
15:33:01,27	0,749950	3,229039	-0,173998	1,367018	-0,880006	-0,394981	0,055820	0,044446	-0,220897	2,562323	3,141752	2,863861	-0,725742	-2,944006	-1,519847	-12,243793	13,006726	15,278141	0,055820	0,044446	-0,220897	6,051360	-1,240106	2,863861	0,055820	0,044446	-0,220897	6,051360	-1,240106	2,863861
15:33:01,32	0,749950	3,229039	-0,173998	1,367018	-0,880006	-0,394981	0,058862	0,040713	-0,223603	2,767253	3,243243	2,881328	-0,723281	-2,944173	-1,516326	-12,199033	12,996240	15,275603	0,058862	0,040713	-0,223603	5,963237	-1,377420	2,881328	0,058862	0,040713	-0,223603	5,963237	-1,377420	2,881328
15:33:01,37	0,749950	3,229039	-0,173998	1,367018	-0,880006	-0,394981	0,057776	0,038499	-0,220082	2,895681	3,230781	2,878790	-0,727447	-2,947276	-1,517496	-12,224425	12,995427	15,275370	0,057776	0,038499	-0,220082	5,917863	-1,304638	2,878790	0,057776	0,038499	-0,220082	5,917863	-1,304638	2,878790
15:33:01,42	0,749950	3,229039	-0,173998	1,367018	-0,880006	-0,394981	0,062546	0,040555	-0,221252	2,775357	3,457245	2,878556	-0,725050	-2,944545	-1,516748	-12,206259	13,000872	15,236960	0,062546	0,040555	-0,221252	5,958954	-1,452629	2,878556	0,062546	0,040555	-0,221252	5,958954	-1,452629	2,878556
15:33:01,48	0,749950	3,229039	-0,173998	1,367018	-0,880006	-0,394981	0,058983	0,039845	-0,220504	2,826116	3,284982	2,840147	-0,725681	-2,940278	-1,516367	-12,203636	12,972495	15,250852	0,058983	0,039845	-0,220504	5,953916	-1,345202	2,840147	0,058983	0,039845	-0,220504	5,953916	-1,345202	2,840147
15:33:01,53	0,749950	3,229039	-0,173998	1,367018	-0,880006	-0,394981	0,055604	0,042525	-0,220123	2,663494	3,125697	2,854039	-0,725606	-2,946206	-1,516706	-12,191276	13,003665	15,275289	0,055604	0,042525	-0,220123	6,001672	-1,239179	2,854039	0,055604	0,042525	-0,220123	6,001672	-1,239179	2,854039
15:33:01,58	0,749950	3,229039	-0,173998	1,367018	-0,880006	-0,394981	0,060699	0,039495	-0,220462	2,854190	3,385782	2,878476	-0,723583	-2,947928	-1,509394	-12,351567	12,957764	15,261421	0,060699	0,039495	-0,220462	5,954569	-1,379091	2,878476	0,060699	0,039495	-0,220462	5,954569	-1,379091	2,878476
15:33:01,63	0,749950	3,229039	-0,173998	1,367018	-0,880006	-0,394981	0,061179	0,036883	-0,213150	2,870131	3,294872	2,864607	-0,688647	-2,995538	-1,535222	-14,756911	11,339760	15,636616	0,061179	0,036883	-0,213150	5,765448	-1,507674	2,864607	0,061179	0,036883	-0,213150	5,765448	-1,507674	2,864607
15:33:01,68	0,749950	3,229039	-0,173998	1,367018	-0,880006	-0,394981	0,059834	0,047112	-0,208689	2,990300	3,323554	2,912453	-0,731770	-2,941649	-1,504934	-11,940134	13,473199	15,309266	0,059834	0,047112	-0,208689	6,688623	-1,373452	2,912453	0,059834	0,047112	-0,208689	6,688623	-1,373452	2,912453
15:33:01,73	0,749950	3,229039	-0,173998	1,367018	-0,880006	-0,394981	0,059834	0,047112	-0,208689	2,990300	3,323554	2,912453	-0,736399	-2,931531	-1,526941	-11,305119	13,497979	15,186807	0,059834	0,047112	-0,208689	6,688623	-1,373452	2,912453	0,059834	0,047112	-0,208689	6,688623	-1,373452	2,912453
15:33:01,78	0,750016	3,229018	-0,173982	1,417007	-0,880016	-0,394959	0,053387	0,056180	-0,230696	2,857740	3,525857	2,789993	-0,735484	-2,946552	-1,532318	-12,275631	13,502226	15,261107	0,053387	0,056180	-0,230696	7,267887	-0,665057	2,789993	0,053387	0,056180	-0,230696	7,267887	-0,665057	2,789993
15:33:01,83	0,750016	3,229018	-0,173982	1,417007	-0,880016	-0,394959	0,065938	0,047877	-0,236074	2,807925	3,335861	2,864293	-0,733763	-2,949864	-1,530769	-12,296073	13,458836	15,244254	0,065938	0,047877	-0,236074	6,566276	-1,840251	2,864293	0,065938	0,047877	-0,236074	6,566276	-1,840251	2,864293
15:33:01,88	0,750016	3,229018	-0,173982	1,417007	-0,880016	-0,394959	0,067946	0,044731	-0,234525	2,923714	3,444271	2,847441	-0,733841	-2,948273	-1,533513	-12,328733	13,474898	15,242152	0,067946	0,044731	-0,234525	6,435112	-1,889472	2,847441	0,067946	0,044731	-0,234525	6,435112	-1,889472	2,847441
15:33:01,93	0,750016	3,229018	-0,173982	1,417007	-0,880016	-0,394959	0,066607	0,045594	-0,237269	2,876439	3,338328	2,845339	-0,735697	-2,949058	-1,532345	-12,354614	13,424561	15,259038	0,066607	0,045594	-0,237269	6,455551	-1,890305	2,845339	0,066607	0,045594	-0,237269	6,455551	-1,890305	2,845339
15:33:01,98	0,750016	3,229018	-0,173982	1,417007	-0,880016	-0,394959	0,068215	0,046808	-0,236101	2,756759	3,424707	2,862225	-0,734059	-2,952944	-1,532332	-12,406211	13,377997	15,282001	0,068215	0,046808	-0,236101	6,431198	-1,930167	2,862225	0,068215	0,046808	-0,236101	6,431198	-1,930167	2,862225
15:33:02,03	0,750016	3,229018	-0,173982	1,417007	-0,880016	-0,394959	0,070761	0,043447	-0,236088	2,865429	3,535717	2,885188	-0,731099	-2,949080	-1,531158	-12,394466	13,393819	15,302139	0,070761	0,043447	-0,236088	6,275997	-2,019048	2,885188	0,070761	0,043447	-0,236088	6,275997	-2,019048	2,885188
15:33:02,08	0,750016	3,229018	-0,173982	1,417007	-0,880016	-0,394959	0,065935	0,042815	-0,234914	2,917844	3,286997	2,905325	-0,730870	-2,953824	-1,533145	-12,540435	13,307138	15,306252	0,065935	0,042815	-0,234914	6,278835	-1,888883	2,905325	0,065935	0,042815	-0,234914	6,278835	-1,888883	2,905325
15:33:02,13	0,750016	3,229018	-0,173982	1,417007	-0,880016	-0,394959	0,069929	0,040245	-0,236901	2,903459	3,411618	2,909438	-0,684590	-2,966563	-1,536224	-13,228291	11,027230	15,592278	0,069929	0,040245	-0,236901	6,062665	-2,077799	2,909438	0,069929	0,040245	-0,236901	6,062665	-2,077799	2,909438
15:33:02,18	0,750016	3,229018	-0,173982	1,417007	-0,880016	-0,394959	0,057821	-0,006204	-0,239980	3,000409	3,326268	3,195464	-0,730811	-2,917303	-1,514286	-10,796330	13,268679	15,232595	0,057821	-0,006204	-0,239980	2,513386	-1,212691	3,195464	0,057821	-0,006204	-0,239980	2,513386	-1,212691	3,195464
15:33:02,23	0,750016	3,229018	-0,173982	1,417007	-0,880016	-0,394959	0,038271	0,058455	-0,218042	2,795272	3,295078	2,835782	-0,716325	-2,887898	-1,543921	-9,140749	12,551125	15,265945	0,038271	0,058455	-0,218042	7,383982	0,290802	2,835782	0,038271	0,058455	-0,218042	7,383982	0,290802	2,835782
15:33:02,28	0,750038	3,229000	-0,173960	1,467000	-0,880002	-0,394981	0,005562	0,060612	-0,247677	2,889493	3,386772	2,869132	-0,713175	-2,907547	-1,553996	-10,137473	12,437830	15,281165	0,005562	0,060612	-0,247677	7,647505	2,950136	2,869132	0,005562	0,060612	-0,247677	7,647505	2,950136	2,869132
15:33:02,33	0,750038	3,229000	-0,173960	1,467000	-0,880002	-0,394981	0,021004	0,048059	-0,257752	2,945726	3,383195	2,884352	-0,713262	-2,909707	-1,552853	-10,181112	12,418517	15,265428	0,021004	0,048059	-0,257752	6,718396	1,734394	2,884352	0,021004	0,048059	-0,257752	6,718396	1,734394	2,884352
15:33:02,38	0,750038	3,229000	-0,173960	1,467000	-0,880002	-0,394981	0,022918	0,047054	-0,256609	2,959446	3,454619	2,868615	-0,713929	-2,910765	-1,554006	-10,208645	12,401788	15,294676	0,022918	0,047054	-0,256609	6,653216	1,655520	2,868615	0,022918	0,047054	-0,256609	6,653216	1,655520	2,868615
15:33:02,43	0,750038	3,229000	-0,173960	1,467000	-0,880002	-0,394981	0,024168	0,047103	-0,257762	2,928653	3,504113	2,897862	-0,714019	-2,910343	-1,555593	-10,234813	12,359532	15,270378	0,024168	0,047103	-0,257762	6,626255	1,606929	2,897862	0,024168	0,047103	-0,257762	6,626255	1,606929	2,897862
15:33:02,48	0,750038	3,229000	-0,173960	1,467000	-0,880002	-0,394981	0,023848	0,047392	-0,259349	2,863936	3,485932	2,873565	-0,713359	-2,910505	-1,553648	-10,218632	12,392603	15,260487	0,023848	0,047392	-0,259349	6,584240	1,613878	2,873565	0,023848	0,047392	-0,259349	6,584240	1,613878	2,873565
15:33:02,53	0,750038	3,229000	-0,173960	1,467000	-0,880002	-0,394981	0,023658	0,046740	-0,257404	2,934606	3,473539	2,863674	-0,716338	-2,911183	-1,553237	-10,221503	12,360511	15,292540	0,023658	0,046740	-0,257404	6,603675	1,616385	2,863674	0,023658	0,046740	-0,257404	6,603675	1,616385	2,863674
15:33:02,58	0,750038	3,229000	-0,173960	1,467000	-0,880002	-0,394981	0,025734	0,048980	-0,256993	2,788861	3,595066	2,895726	-0,714047	-2,910596	-1,552454	-10,241467	12,336999	15,311379	0,025734	0,048980	-0,256993	6,633826	1,574924	2,895726	0,025734	0,048980	-0,256993	6,633826	1,574924	2,895726
15:33:02,63	0,750038	3,229000	-0,173960	1,467000	-0,880002	-0,394981	0,024080	0,047290	-0,256210	2,846419	3,503525	2,914565	-0,715235	-2,910782	-1,551279	-10,242167	12,322887	15,324521	0,024080	0,047290	-0,256210	6,558686	1,613222	2,914565	0,024080	0,047290	-0,256210	6,558686	1,613222	2,914565
15:33:02,68	0,750038	3,229000	-0,173960	1,467000	-0,880002	-0,394981	0,024835	0,048226	-0,255035	2,785190	3,549235	2,927708	-0,714678	-2,910501	-1,552500	-10,257698	12,310372	15,262174	0,024835	0,048226	-0,255035	6,570911	1,599663	2,927708	0,024835	0,048226	-0,255035	6,570911	1,599663	2,927708
15:33:02,73	0,750038	3,229000	-0,173960	1,467000	-0,880002	-0,394981	0,024314	0,047885	-0,256256	2,784329	3,514937	2,865361	-0,714130	-2,912297	-1,550904	-10,271556	12,291749	15,313873	0,024314	0,047885	-0,256256	6,543265	1,606284	2,865361	0,024314	0,047885	-0,256256	6,543265	1,606284	2,865361
15:33:02,78	0,750038	3,229000	-0,173960	1,467000	-0,880002	-0,394981	0,025596	0,046511	-0,254660	2,832687	3,578883	2,917060	-0,713461	-2,913324	-1,547415	-10,253402	12,308661	15,282998	0,025596	0,046511	-0,254660	6,483814	1,569635	2,917060	0,025596	0,046511	-0,254660	6,483814	1,569635	2,917060
15:33:02,83	0,750038	3,229000	-0,173960	1,467000	-0,880002	-0,394981	0,026150	0,045419	-0,251171	2,913222	3,614982	2,886185	-0,715360	-2,913540	-1,550923	-10,305584	12,306831	15,304631	0,026150	0,045419	-0,251171	6,478585	1,562208	2,886185	0,026150	0,045419	-0,251171	6,478585	1,562208	2,886185
15:33:02,88	0,750038	3,229000	-0,173960	1,467000	-0,880002	-0,394981	0,027287	0,046955	-0,254679	2,805632	3,629806	2,907817	-0,712383	-2,914787	-1,550925	-10,282682	12,264445	15,274298	0,027287	0,046955	-0,254679	6,491635	1,487813	2,907817	0,027287	0,046955	-0,254679	6,491635	1,487813	2,907817
15:33:02,93	0,750038	3,229000	-0,173960	1,467000	-0,880002	-0,394981	0,026878	0,043753	-0,254681	2,946882	3,649566	2,877484	-0,711768	-2,913154	-1,549732	-10,263949	12,261790	15,307558	0,026878	0,043753	-0,254681	6,381524	1,539677	2,877484	0,026878	0,043753	-0,254681	6,381524	1,539677	2,877484
15:33:02,98	0,750038	3,229000	-0,173960	1,467000	-0,880002	-0,394981	0,025156	0,044038	-0,253488	2,939151	3,577615	2,910745	-0,713531	-2,914811	-1,548218	-10,282666	12,282750	15,258499	0,025156	0,044038	-0,253488	6,396132	1,602840	2,910745	0,025156	0,044038	-0,253488	6,396132	1,602840	2,910745
15:33:03,03	0,750038	3,229000	-0,173960	1,467000	-0,880002	-0,394981	0,027473	0,044736	-0,251974	2,911642	3,671412	2,861686	-0,711232	-2,912648	-1,550126	-10,290145	12,275354	15,318360	0,027473	0,044736	-0,251974	6,423426	1,514748	2,861686	0,027473	0,044736	-0,251974	6,423426	1,514748	2,861686
15:33:03,08	0,750038	3,229000	-0,173960	1,467000	-0,880002	-0,394981	0,024450	0,043827	-0,253882	2,948776	3,511419	2,921546	-0,711187	-2,912310	-1,547404	-10,265589	12,249432	15,305989	0,024450	0,043827	-0,253882	6,389187	1,592088	2,921546	0,024450	0,043827	-0,253882	6,389187	1,592088	2,921546
15:33:03,13	0,750038	3,229000	-0,173960	1,467000	-0,880002	-0,394981	0,024135	0,043956	-0,251160	2,931875	3,529252	2,909175	-0,711261	-2,911850	-1,551672	-10,298033	12,281790	15,339082	0,024135	0,043956	-0,251160	6,382447	1,634671	2,909175	0,024135	0,043956	-0,251160	6,382447	1,634671	2,909175
15:33:03,18	0,750038	3,229000	-0,173960	1,467000	-0,880002	-0,394981	0,023773	0,044250	-0,255428	2,928391	3,466184	2,942269	-0,707733	-2,912028	-1,549382	-10,304174	12,256188	15,279373	0,023773	0,044250	-0,255428	6,402037	1,599970	2,942269	0,023773	0,044250	-0,255428	6,402037	1,599970	2,942269
15:33:03,23	0,750038	3,229000	-0,173960	1,467000	-0,880002	-0,394981	0,022163	0,041106	-0,253138	3,066660	3,389946	2,882560	-0,711164	-2,913179	-1,551316	-10,269918	12,294724	15,270978	0,022163	0,041106	-0,253138	6,293465	1,650119	2,882560	0,022163	0,041106	-0,253138	6,293465	1,650119	2,882560
15:33:03,28	0,750038	3,229000	-0,173960	1,467000	-0,880002	-0,394981	0,024876	0,043502	-0,255072	2,992560	3,541405	2,874165	-0,709973	-2,915067	-1,546648	-10,260951	12,240999	15,256560	0,024876	0,043502	-0,255072	6,407466	1,588631	2,874165	0,024876	0,043502	-0,255072	6,407466	1,588631	2,874165
15:33:03,33	0,750038	3,229000	-0,173960	1,467000	-0,880002	-0,394981	0,025916	0,041527	-0,250404	3,053231	3,630119	2,859747	-0,711274	-2,913415	-1,551310	-10,304863	12,255881	15,299106	0,025916	0,041527	-0,250404	6,313077	1,595696	2,859747	0,025916	0,041527	-0,250404	6,313077	1,595696	2,859747
15:33:03,38	0,750038	3,229000	-0,173960	1,467000	-0,880002	-0,394981	0,025135	0,043479	-0,255066	2,942623	3,544040	2,902293	-0,709557	-2,912385	-1,551320	-10,322864	12,247906	15,299491	0,025135	0,043479	-0,255066	6,355756	1,570921	2,902293	0,025135	0,043479	-0,255066	6,355756	1,570921	2,902293
15:33:03,43	0,750038	3,229000	-0,173960	1,467000	-0,880002	-0,394981	0,023385	0,042507	-0,255076	2,977268	3,441450	2,902678	-0,712511	-2,915520	-1,550541	-10,337006	12,248344	15,298201	0,023385	0,042507	-0,255076	6,314087	1,605689	2,902678	0,023385	0,042507	-0,255076	6,314087	1,605689	2,902678
15:33:03,48	0,750038	3,229000	-0,173960	1,467000	-0,880002	-0,394981	0,027577	0,043498	-0,254296	2,919031	3,646934	2,901388	-0,709500	-2,917258	-1,549366	-10,310822	12,235220	15,277679	0,027577	0,043498	-0,254296	6,333663	1,482152	2,901388	0,027577	0,043498	-0,254296	6,333663	1,482152	2,901388
15:33:03,53	0,750038	3,229000	-0,173960	1,467000	-0,880002	-0,394981	0,027576	0,040021	-0,253122	3,101571	3,676137	2,880865	-0,714834	-2,912270	-1,552115	-10,310763	12,245670	15,279504	0,027576	0,040021	-0,253122	6,243244	1,511406	2,880865	0,027576	0,040021	-0,253122	6,243244	1,511406	2,880865
15:33:03,58	0,750038	3,229000	-0,173960	1,467000	-0,880002	-0,394981	0,025924	0,047134	-0,255871	2,740769	3,585034	2,882690	-0,715389	-2,915945	-1,552090	-10,304875	12,248532	15,288569	0,025924	0,047134	-0,255871	6,440822	1,550023	2,882690	0,025924	0,047134	-0,255871	6,440822	1,550023	2,882690
15:33:03,63	0,750038	3,229000	-0,173960	1,467000	-0,880002	-0,394981	0,029385	0,045778	-0,255846	2,816720	3,768665	2,891755	-0,711235	-2,910072	-1,550152	-10,283929	12,265436	15,294150	0,029385	0,045778	-0,255846	6,410302	1,461980	2,891755	0,029385	0,045778	-0,255846	6,410302	1,461980	2,891755
15:33:03,69	0,750038	3,229000	-0,173960	1,467000	-0,880002	-0,394981	0,022221	0,045117	-0,253908	2,876219	3,405846	2,897337	-0,710770	-2,912487	-1,550528	-10,334624	12,240295	15,327733	0,022221	0,045117	-0,253908	6,417890	1,661503	2,897337	0,022221	0,045117	-0,253908	6,417890	1,661503	2,897337
15:33:03,74	0,750038	3,229000	-0,173960	1,467000	-0,880002	-0,394981	0,024080	0,043507	-0,254284	2,912823	3,471163	2,930919	-0,711925	-2,910456	-1,550944	-10,325315	12,251889	15,299293	0,024080	0,043507	-0,254284	6,328102	1,580916	2,930919	0,024080	0,043507	-0,254284	6,328102	1,580916	2,930919
15:33:03,79	0,750038	3,229000	-0,173960	1,467000	-0,880002	-0,394981	0,022898	0,045523	-0,254700	2,822686	3,412008	2,902479	-0,707702	-2,920946	-1,550566	-10,508243	12,049865	15,327561	0,022898	0,045523	-0,254700	6,396220	1,614481	2,902479	0,022898	0,045523	-0,254700	6,396220	1,614481	2,902479
15:33:03,84	0,750038	3,229000	-0,173960	1,467000	-0,880002	-0,394981	0,029872	0,036621	-0,254322	3,019178	3,717224	2,930747	-0,677586	-2,958405	-1,559132	-12,429729	10,454690	15,683839	0,029872	0,036621	-0,254322	5,893891	1,372275	2,930747	0,029872	0,036621	-0,254322	5,893891	1,372275	2,930747
15:33:03,89	0,750038	3,229000	-0,173960	1,467000	-0,880002	-0,394981	0,036211	0,045392	-0,223573	3,325235	3,754848	2,924825	-0,718469	-2,922050	-1,519817	-10,380016	12,855939	15,321638	0,036211	0,045392	-0,223573	6,888539	0,912310	2,924825	0,036211	0,045392	-0,223573	6,888539	0,912310	2,924825
15:33:03,94	0,750038	3,229000	-0,173960	1,467000	-0,880002	-0,394981	0,036211	0,045392	-0,223573	3,325235	3,754848	2,924825	-0,721163	-2,893764	-1,554511	-9,288222	12,796049	15,207366	0,036211	0,045392	-0,223573	6,888539	0,912310	2,924825	0,036211	0,045392	-0,223573	6,888539	0,912310	2,924825
15:33:03,99	0,749993	3,228891	-0,173966	1,516995	-0,880008	-0,395017	0,013062	0,061869	-0,258267	2,962487	3,526602	2,810553	-0,719985	-2,916838	-1,572320	-10,386685	12,752489	15,321781	0,013062	0,061869	-0,258267	7,819197	2,501206	2,810553	0,013062	0,061869	-0,258267	7,819197	2,501206	2,810553
15:33:04,04	0,749993	3,228891	-0,173966	1,516995	-0,880008	-0,395017	0,032455	0,049311	-0,276076	3,028527	3,605509	2,924968	-0,720085	-2,919391	-1,571571	-10,420432	12,681266	15,289924	0,032455	0,049311	-0,276076	6,899465	1,057781	2,924968	0,032455	0,049311	-0,276076	6,899465	1,057781	2,924968
15:33:04,09	0,749993	3,228891	-0,173966	1,516995	-0,880008	-0,395017	0,034716	0,048121	-0,275327	3,011859	3,729483	2,893110	-0,721884	-2,916139	-1,571196	-10,439820	12,721484	15,305890	0,034716	0,048121	-0,275327	6,789373	1,004242	2,893110	0,034716	0,048121	-0,275327	6,789373	1,004242	2,893110
15:33:04,14	0,749993	3,228891	-0,173966	1,516995	-0,880008	-0,395017	0,032800	0,051306	-0,274952	2,871396	3,592908	2,909077	-0,717914	-2,920719	-1,570397	-10,500243	12,661189	15,338016	0,032800	0,051306	-0,274952	6,898901	1,018139	2,909077	0,032800	0,051306	-0,274952	6,898901	1,018139	2,909077
15:33:04,19	0,749993	3,228891	-0,173966	1,516995	-0,880008	-0,395017	0,034781	0,045578	-0,274153	3,086809	3,673745	2,941202	-0,716087	-2,919091	-1,570781	-10,464462	12,649887	15,328387	0,034781	0,045578	-0,274153	6,664687	0,943458	2,941202	0,034781	0,045578	-0,274153	6,664687	0,943458	2,941202
15:33:04,24	0,749993	3,228891	-0,173966	1,516995	-0,880008	-0,395017	0,032458	0,044810	-0,274537	3,134872	3,589582	2,931573	-0,715553	-2,916496	-1,569640	-10,469232	12,598458	15,312036	0,032458	0,044810	-0,274537	6,652426	1,041659	2,931573	0,032458	0,044810	-0,274537	6,652426	1,041659	2,931573
15:33:04,29	0,749993	3,228891	-0,173966	1,516995	-0,880008	-0,395017	0,029944	0,045644	-0,273395	3,044559	3,480432	2,915222	-0,714010	-2,921447	-1,572602	-10,540649	12,494605	15,346309	0,029944	0,045644	-0,273395	6,627614	1,129866	2,915222	0,029944	0,045644	-0,273395	6,627614	1,129866	2,915222
15:33:04,34	0,749993	3,228891	-0,173966	1,516995	-0,880008	-0,395017	0,033459	0,041832	-0,276358	3,117120	3,653332	2,949496	-0,683272	-2,956237	-1,576602	-12,347782	10,606968	15,688153	0,033459	0,041832	-0,276358	6,400956	1,026774	2,949496	0,033459	0,041832	-0,276358	6,400956	1,026774	2,949496
15:33:04,39	0,749993	3,228891	-0,173966	1,516995	-0,880008	-0,395017	0,048220	-0,002182	-0,280357	2,867567	3,799665	3,291339	-0,721141	-2,912601	-1,564387	-10,133833	12,963955	15,319943	0,048220	-0,002182	-0,280357	2,696264	0,014422	3,291339	0,048220	-0,002182	-0,280357	2,696264	0,014422	3,291339
15:33:04,44	0,749993	3,228891	-0,173966	1,516995	-0,880008	-0,395017	0,029364	0,052431	-0,268143	3,175866	3,558000	2,923129	-0,716395	-2,902302	-1,576165	-9,255387	12,855994	15,279824	0,029364	0,052431	-0,268143	7,291697	1,252945	2,923129	0,029364	0,052431	-0,268143	7,291697	1,252945	2,923129
15:33:04,49	0,750011	3,228922	-0,173980	1,567022	-0,880013	-0,394996	0,018072	0,053470	-0,279921	3,467537	3,785568	2,883011	-0,721626	-2,919465	-1,594437	-10,309328	12,798839	15,315874	0,018072	0,053470	-0,279921	7,664970	2,366912	2,883011	0,018072	0,053470	-0,279921	7,664970	2,366912	2,883011
15:33:04,54	0,750011	3,228922	-0,173980	1,567022	-0,880013	-0,394996	0,035551	0,049419	-0,298193	3,101736	3,810326	2,919061	-0,720550	-2,922259	-1,590921	-10,361641	12,784161	15,352335	0,035551	0,049419	-0,298193	6,981143	1,019551	2,919061	0,035551	0,049419	-0,298193	6,981143	1,019551	2,919061
15:33:04,59	0,750011	3,228922	-0,173980	1,567022	-0,880013	-0,394996	0,037432	0,047091	-0,294677	3,183951	3,870184	2,955522	-0,720078	-2,922054	-1,594073	-10,400235	12,745711	15,319614	0,037432	0,047091	-0,294677	6,880569	0,931735	2,955522	0,037432	0,047091	-0,294677	6,880569	0,931735	2,955522
15:33:04,64	0,750011	3,228922	-0,173980	1,567022	-0,880013	-0,394996	0,037019	0,046785	-0,297829	3,147275	3,834474	2,922801	-0,717156	-2,922689	-1,590157	-10,402902	12,706750	15,350338	0,037019	0,046785	-0,297829	6,819861	0,928499	2,922801	0,037019	0,046785	-0,297829	6,819861	0,928499	2,922801
15:33:04,69	0,750011	3,228922	-0,173980	1,567022	-0,880013	-0,394996	0,036108	0,043936	-0,293913	3,260311	3,804279	2,953524	-0,717910	-2,922419	-1,592512	-10,464004	12,680168	15,361147	0,036108	0,043936	-0,293913	6,709307	0,969807	2,953524	0,036108	0,043936	-0,293913	6,709307	0,969807	2,953524
15:33:04,74	0,750011	3,228922	-0,173980	1,567022	-0,880013	-0,394996	0,036251	0,044724	-0,296268	3,165767	3,772093	2,964333	-0,718441	-2,921697	-1,590559	-10,432112	12,660103	15,359003	0,036251	0,044724	-0,296268	6,676616	0,926392	2,964333	0,036251	0,044724	-0,296268	6,676616	0,926392	2,964333
15:33:04,79	0,750011	3,228922	-0,173980	1,567022	-0,880013	-0,394996	0,035891	0,045546	-0,294315	3,121625	3,791041	2,962190	-0,717305	-2,924291	-1,592090	-10,449772	12,651729	15,383885	0,035891	0,045546	-0,294315	6,696950	0,973575	2,962190	0,035891	0,045546	-0,294315	6,696950	0,973575	2,962190
15:33:04,84	0,750011	3,228922	-0,173980	1,567022	-0,880013	-0,394996	0,037570	0,043264	-0,295846	3,224161	3,867242	2,987072	-0,716749	-2,922592	-1,591333	-10,464670	12,655489	15,374356	0,037570	0,043264	-0,295846	6,620420	0,917975	2,987072	0,037570	0,043264	-0,295846	6,620420	0,917975	2,987072
15:33:04,89	0,750011	3,228922	-0,173980	1,567022	-0,880013	-0,394996	0,035821	0,043633	-0,295089	3,200827	3,761478	2,977543	-0,719702	-2,922351	-1,590980	-10,474708	12,662156	15,340068	0,035821	0,043633	-0,295089	6,625982	0,949558	2,977543	0,035821	0,043633	-0,295089	6,625982	0,949558	2,977543
15:33:04,94	0,750011	3,228922	-0,173980	1,567022	-0,880013	-0,394996	0,037089	0,046310	-0,294736	3,062347	3,815391	2,943254	-0,719744	-2,918993	-1,590616	-10,487721	12,665218	15,335723	0,037089	0,046310	-0,294736	6,697692	0,903927	2,943254	0,037089	0,046310	-0,294736	6,697692	0,903927	2,943254
15:33:04,99	0,750011	3,228922	-0,173980	1,567022	-0,880013	-0,394996	0,034202	0,048025	-0,294372	2,969300	3,652462	2,938910	-0,718561	-2,922446	-1,588220	-10,486492	12,650563	15,396463	0,034202	0,048025	-0,294372	6,739291	0,967634	2,938910	0,034202	0,048025	-0,294372	6,739291	0,967634	2,938910
15:33:05,04	0,750011	3,228922	-0,173980	1,567022	-0,880013	-0,394996	0,036600	0,045274	-0,291976	3,100278	3,785568	2,999650	-0,716713	-2,921529	-1,592104	-10,431285	12,619710	15,368655	0,036600	0,045274	-0,291976	6,654312	0,912470	2,999650	0,036600	0,045274	-0,291976	6,654312	0,912470	2,999650
15:33:05,09	0,750011	3,228922	-0,173980	1,567022	-0,880013	-0,394996	0,034882	0,044132	-0,295860	3,160565	3,759476	2,971842	-0,720339	-2,922333	-1,590178	-10,480113	12,622720	15,377026	0,034882	0,044132	-0,295860	6,624922	1,021230	2,971842	0,034882	0,044132	-0,295860	6,624922	1,021230	2,971842
15:33:05,14	0,750011	3,228922	-0,173980	1,567022	-0,880013	-0,394996	0,037391	0,046871	-0,293934	2,996343	3,846170	2,980212	-0,722079	-2,923498	-1,589418	-10,473853	12,617707	15,346794	0,037391	0,046871	-0,293934	6,675692	0,910942	2,980212	0,037391	0,046871	-0,293934	6,675692	0,910942	2,980212
15:33:05,19	0,750011	3,228922	-0,173980	1,567022	-0,880013	-0,394996	0,039270	0,047795	-0,293174	2,947059	3,951799	2,949981	-0,715599	-2,922245	-1,592868	-10,451590	12,598279	15,392954	0,039270	0,047795	-0,293174	6,698979	0,869080	2,949981	0,039270	0,047795	-0,293174	6,698979	0,869080	2,949981
15:33:05,24	0,750011	3,228922	-0,173980	1,567022	-0,880013	-0,394996	0,034945	0,042810	-0,296624	3,200584	3,755883	2,996141	-0,713837	-2,923216	-1,589007	-10,472880	12,613174	15,362390	0,034945	0,042810	-0,296624	6,561184	1,012692	2,996141	0,034945	0,042810	-0,296624	6,561184	1,012692	2,996141
15:33:05,29	0,750011	3,228922	-0,173980	1,567022	-0,880013	-0,394996	0,034905	0,040798	-0,292763	3,307463	3,727930	2,965577	-0,716187	-2,925861	-1,591299	-10,468103	12,614161	15,401730	0,034905	0,040798	-0,292763	6,510120	0,987861	2,965577	0,034905	0,040798	-0,292763	6,510120	0,987861	2,965577
15:33:05,34	0,750011	3,228922	-0,173980	1,567022	-0,880013	-0,394996	0,038371	0,041511	-0,295055	3,273628	3,911770	3,004917	-0,716317	-2,923424	-1,590561	-10,513405	12,581615	15,391353	0,038371	0,041511	-0,295055	6,532259	0,899673	3,004917	0,038371	0,041511	-0,295055	6,532259	0,899673	3,004917
15:33:05,39	0,750011	3,228922	-0,173980	1,567022	-0,880013	-0,394996	0,036325	0,042842	-0,294317	3,153592	3,782422	2,994540	-0,714520	-2,925194	-1,590948	-10,498698	12,560767	15,371437	0,036325	0,042842	-0,294317	6,516686	0,930931	2,994540	0,036325	0,042842	-0,294317	6,516686	0,930931	2,994540
15:33:05,44	0,750011	3,228922	-0,173980	1,567022	-0,880013	-0,394996	0,036959	0,040401	-0,294704	3,269822	3,838578	2,974623	-0,713871	-2,923965	-1,589414	-10,487512	12,600207	15,342875	0,036959	0,040401	-0,294704	6,441299	0,937276	2,974623	0,036959	0,040401	-0,294704	6,441299	0,937276	2,974623
15:33:05,49	0,750011	3,228922	-0,173980	1,567022	-0,880013	-0,394996	0,035570	0,040453	-0,293170	3,306881	3,756330	2,946062	-0,718039	-2,921562	-1,590197	-10,504994	12,621835	15,368086	0,035570	0,040453	-0,293170	6,482420	0,964046	2,946062	0,035570	0,040453	-0,293170	6,482420	0,964046	2,946062
15:33:05,54	0,750011	3,228922	-0,173980	1,567022	-0,880013	-0,394996	0,035573	0,045264	-0,293953	3,066674	3,730518	2,971273	-0,717377	-2,924711	-1,589381	-10,473937	12,606428	15,380959	0,035573	0,045264	-0,293953	6,619913	0,938020	2,971273	0,035573	0,045264	-0,293953	6,619913	0,938020	2,971273
15:33:05,59	0,750011	3,228922	-0,173980	1,567022	-0,880013	-0,394996	0,037970	0,043116	-0,293136	3,180551	3,889750	2,984146	-0,714502	-2,922446	-1,587846	-10,497512	12,586648	15,375622	0,037970	0,043116	-0,293136	6,565178	0,909105	2,984146	0,037970	0,043116	-0,293136	6,565178	0,909105	2,984146
15:33:05,64	0,750011	3,228922	-0,173980	1,567022	-0,880013	-0,394996	0,034571	0,041759	-0,291602	3,222214	3,702469	2,978809	-0,713326	-2,922725	-1,586794	-10,458153	12,592092	15,369261	0,034571	0,041759	-0,291602	6,500292	0,988656	2,978809	0,034571	0,041759	-0,291602	6,500292	0,988656	2,978809
15:33:05,69	0,750011	3,228922	-0,173980	1,567022	-0,880013	-0,394996	0,034224	0,040601	-0,290549	3,306808	3,715809	2,972447	-0,715728	-2,925703	-1,588622	-10,529436	12,595359	15,380852	0,034224	0,040601	-0,290549	6,494007	1,029204	2,972447	0,034224	0,040601	-0,290549	6,494007	1,029204	2,972447
15:33:05,74	0,750011	3,228922	-0,173980	1,567022	-0,880013	-0,394996	0,038004	0,041193	-0,292378	3,243244	3,848981	2,984038	-0,717514	-2,922797	-1,588661	-10,533016	12,593345	15,351899	0,038004	0,041193	-0,292378	6,476867	0,865678	2,984038	0,038004	0,041193	-0,292378	6,476867	0,865678	2,984038
15:33:05,79	0,750011	3,228922	-0,173980	1,567022	-0,880013	-0,394996	0,036380	0,044192	-0,292417	3,083744	3,762442	2,955086	-0,717406	-2,924159	-1,588606	-10,482647	12,593455	15,385084	0,036380	0,044192	-0,292417	6,552815	0,906621	2,955086	0,036380	0,044192	-0,292417	6,552815	0,906621	2,955086
15:33:05,84	0,750011	3,228922	-0,173980	1,567022	-0,880013	-0,394996	0,037506	0,043418	-0,292362	3,149260	3,864558	2,988271	-0,718073	-2,923393	-1,589421	-10,507221	12,560320	15,355699	0,037506	0,043418	-0,292362	6,557590	0,920348	2,988271	0,037506	0,043418	-0,292362	6,557590	0,920348	2,988271
15:33:05,89	0,750011	3,228922	-0,173980	1,567022	-0,880013	-0,394996	0,037176	0,044379	-0,293177	3,058339	3,842680	2,958886	-0,716902	-2,922500	-1,587472	-10,520347	12,590751	15,375337	0,037176	0,044379	-0,293177	6,542056	0,924380	2,958886	0,037176	0,044379	-0,293177	6,542056	0,924380	2,958886
15:33:05,94	0,750011	3,228922	-0,173980	1,567022	-0,880013	-0,394996	0,035817	0,043811	-0,291227	3,107655	3,745464	2,978524	-0,717455	-2,925761	-1,587475	-10,506593	12,564332	15,344702	0,035817	0,043811	-0,291227	6,546802	0,933794	2,978524	0,035817	0,043811	-0,291227	6,546802	0,933794	2,978524
15:33:06,00	0,750011	3,228922	-0,173980	1,567022	-0,880013	-0,394996	0,038918	0,042660	-0,291231	3,151518	3,931799	2,947888	-0,716914	-2,924278	-1,590576	-10,528707	12,603747	15,377463	0,038918	0,042660	-0,291231	6,500291	0,876757	2,947888	0,038918	0,042660	-0,291231	6,500291	0,876757	2,947888
15:33:06,05	0,750011	3,228922	-0,173980	1,567022	-0,880013	-0,394996	0,037363	0,042932	-0,294332	3,160451	3,812101	2,980649	-0,722187	-2,919818	-1,587459	-10,496576	12,575493	15,403152	0,037363	0,042932	-0,294332	6,530576	0,879095	2,980649	0,037363	0,042932	-0,294332	6,530576	0,879095	2,980649
15:33:06,10	0,750011	3,228922	-0,173980	1,567022	-0,880013	-0,394996	0,036137	0,049729	-0,291214	2,798596	3,790304	3,006338	-0,714416	-2,927567	-1,583632	-10,683862	12,386660	15,377512	0,036137	0,049729	-0,291214	6,702298	0,953537	3,006338	0,036137	0,049729	-0,291214	6,702298	0,953537	3,006338
15:33:06,15	0,750011	3,228922	-0,173980	1,567022	-0,880013	-0,394996	0,038963	0,039124	-0,287387	3,092847	3,869474	2,980699	-0,687039	-2,979617	-1,586668	-13,251787	11,170250	15,654506	0,038963	0,039124	-0,287387	6,164104	0,810872	2,980699	0,038963	0,039124	-0,287387	6,164104	0,810872	2,980699
15:33:06,20	0,750011	3,228922	-0,173980	1,567022	-0,880013	-0,394996	0,067947	-0,000640	-0,302379	2,841007	3,964583	3,323048	-0,729748	-2,927799	-1,567043	-10,883607	13,619566	15,367519	0,067947	-0,000640	-0,302379	2,790806	-1,369287	3,323048	0,067947	-0,000640	-0,302379	2,790806	-1,369287	3,323048
15:33:06,25	0,750011	3,228922	-0,173980	1,567022	-0,880013	-0,394996	0,046830	0,052286	-0,270799	3,376277	3,489117	2,970705	-0,734485	-2,912123	-1,593140	-9,927837	13,464941	15,326523	0,046830	0,052286	-0,270799	7,480752	-0,187038	2,970705	0,046830	0,052286	-0,270799	7,480752	-0,187038	2,970705
15:33:06,30	0,749974	3,228943	-0,173976	1,616996	-0,880017	-0,395004	0,035623	0,064227	-0,296896	3,099354	3,811368	2,929709	-0,732773	-2,938234	-1,608705	-11,079447	13,428556	15,338242	0,035623	0,064227	-0,296896	8,141148	1,014989	2,929709	0,035623	0,064227	-0,296896	8,141148	1,014989	2,929709
15:33:06,35	0,749974	3,228943	-0,173976	1,616996	-0,880017	-0,395004	0,057379	0,049688	-0,312461	3,248063	3,963568	2,941429	-0,732211	-2,937774	-1,607918	-11,094497	13,442172	15,362744	0,057379	0,049688	-0,312461	7,148551	-0,540684	2,941429	0,057379	0,049688	-0,312461	7,148551	-0,540684	2,941429
15:33:06,40	0,749974	3,228943	-0,173976	1,616996	-0,880017	-0,395004	0,056700	0,049432	-0,311673	3,265644	3,908405	2,965931	-0,731096	-2,938677	-1,606385	-11,120995	13,411013	15,341764	0,056700	0,049432	-0,311673	7,146032	-0,542526	2,965931	0,056700	0,049432	-0,311673	7,146032	-0,542526	2,965931
15:33:06,45	0,749974	3,228943	-0,173976	1,616996	-0,880017	-0,395004	0,056924	0,048015	-0,310141	3,299084	3,912690	2,944951	-0,732924	-2,939371	-1,604801	-11,135277	13,373697	15,387785	0,056924	0,048015	-0,310141	7,068254	-0,555833	2,944951	0,056924	0,048015	-0,310141	7,068254	-0,555833	2,944951
15:33:06,50	0,749974	3,228943	-0,173976	1,616996	-0,880017	-0,395004	0,058439	0,049250	-0,308557	3,195391	3,997783	2,990971	-0,732408	-2,937665	-1,604441	-11,167149	13,374211	15,378562	0,058439	0,049250	-0,308557	7,061532	-0,589704	2,990971	0,058439	0,049250	-0,308557	7,061532	-0,589704	2,990971
15:33:06,55	0,749974	3,228943	-0,173976	1,616996	-0,880017	-0,395004	0,056703	0,049657	-0,308197	3,158735	3,879652	2,981748	-0,733004	-2,939960	-1,608325	-11,166373	13,363891	15,370452	0,056703	0,049657	-0,308197	7,056826	-0,571559	2,981748	0,056703	0,049657	-0,308197	7,056826	-0,571559	2,981748
15:33:06,60	0,749974	3,228943	-0,173976	1,616996	-0,880017	-0,395004	0,058989	0,049026	-0,312081	3,183014	4,004339	2,973639	-0,729209	-2,942189	-1,602903	-11,300697	13,274435	15,404755	0,058989	0,049026	-0,312081	7,031547	-0,626297	2,973639	0,058989	0,049026	-0,312081	7,031547	-0,626297	2,973639
15:33:06,65	0,749974	3,228943	-0,173976	1,616996	-0,880017	-0,395004	0,059022	0,044625	-0,306659	3,267244	3,934475	3,007941	-0,697683	-2,975651	-1,607229	-13,077868	11,543892	15,646876	0,059022	0,044625	-0,306659	6,770282	-0,698782	3,007941	0,059022	0,044625	-0,306659	6,770282	-0,698782	3,007941
15:33:06,70	0,749974	3,228943	-0,173976	1,616996	-0,880017	-0,395004	0,072238	0,000591	-0,310985	3,169706	3,947885	3,250063	-0,737313	-2,945189	-1,594785	-11,476405	13,915190	15,454216	0,072238	0,000591	-0,310985	3,216116	-1,722799	3,250063	0,072238	0,000591	-0,310985	3,216116	-1,722799	3,250063
15:33:06,75	0,749974	3,228943	-0,173976	1,616996	-0,880017	-0,395004	0,065672	0,050142	-0,298541	3,447385	3,807710	3,057403	-0,728568	-2,909874	-1,615484	-9,521032	13,271647	15,345638	0,065672	0,050142	-0,298541	7,383555	-1,347541	3,057403	0,065672	0,050142	-0,298541	7,383555	-1,347541	3,057403
15:33:06,80	0,750051	3,229034	-0,173970	1,667010	-0,879995	-0,394999	0,030716	0,060227	-0,319239	3,343331	4,005170	2,948824	-0,732034	-2,930908	-1,628701	-10,621231	13,288028	15,386019	0,030716	0,060227	-0,319239	8,071168	1,593967	2,948824	0,030716	0,060227	-0,319239	8,071168	1,593967	2,948824
15:33:06,85	0,750051	3,229034	-0,173970	1,667010	-0,879995	-0,394999	0,050665	0,052712	-0,332457	3,198225	4,081522	2,989206	-0,725679	-2,932587	-1,625172	-10,674293	13,259266	15,437641	0,050665	0,052712	-0,332457	7,336093	0,104332	2,989206	0,050665	0,052712	-0,332457	7,336093	0,104332	2,989206
15:33:06,90	0,750051	3,229034	-0,173970	1,667010	-0,879995	-0,394999	0,048941	0,046368	-0,328928	3,476646	3,960323	3,040828	-0,726921	-2,926214	-1,623246	-10,678987	13,231842	15,455751	0,048941	0,046368	-0,328928	7,116551	0,118435	3,040828	0,048941	0,046368	-0,328928	7,116551	0,118435	3,040828
15:33:06,95	0,750051	3,229034	-0,173970	1,667010	-0,879995	-0,394999	0,044043	0,050630	-0,327002	3,228939	3,715274	3,058937	-0,729883	-2,932655	-1,623654	-10,708147	13,232378	15,416087	0,044043	0,050630	-0,327002	7,203391	0,257878	3,058937	0,044043	0,050630	-0,327002	7,203391	0,257878	3,058937
15:33:07,00	0,750051	3,229034	-0,173970	1,667010	-0,879995	-0,394999	0,051102	0,049975	-0,327410	3,248873	4,056810	3,019274	-0,729920	-2,932328	-1,625592	-10,700769	13,177178	15,420310	0,051102	0,049975	-0,327410	7,171923	0,045299	3,019274	0,051102	0,049975	-0,327410	7,171923	0,045299	3,019274
15:33:07,05	0,750051	3,229034	-0,173970	1,667010	-0,879995	-0,394999	0,050837	0,050170	-0,329348	3,194604	4,077035	3,023497	-0,728812	-2,930431	-1,622505	-10,731627	13,168639	15,418948	0,050837	0,050170	-0,329348	7,132980	0,086303	3,023497	0,050837	0,050170	-0,329348	7,132980	0,086303	3,023497
15:33:07,10	0,750051	3,229034	-0,173970	1,667010	-0,879995	-0,394999	0,048641	0,050159	-0,326261	3,172375	3,940371	3,022134	-0,727064	-2,932663	-1,620520	-10,747645	13,177193	15,466601	0,048641	0,050159	-0,326261	7,109854	0,122052	3,022134	0,048641	0,050159	-0,326261	7,109854	0,122052	3,022134
15:33:07,15	0,750051	3,229034	-0,173970	1,667010	-0,879995	-0,394999	0,049700	0,047529	-0,324276	3,308508	3,977280	3,069788	-0,722316	-2,932635	-1,621691	-10,724860	13,155970	15,438153	0,049700	0,047529	-0,324276	7,039571	0,075844	3,069788	0,049700	0,047529	-0,324276	7,039571	0,075844	3,069788
15:33:07,20	0,750051	3,229034	-0,173970	1,667010	-0,879995	-0,394999	0,047302	0,043431	-0,325447	3,514616	3,882925	3,041340	-0,724738	-2,933389	-1,622498	-10,756499	13,150324	15,418877	0,047302	0,043431	-0,325447	6,923987	0,169737	3,041340	0,047302	0,043431	-0,325447	6,923987	0,169737	3,041340
15:33:07,25	0,750051	3,229034	-0,173970	1,667010	-0,879995	-0,394999	0,049255	0,045095	-0,327778	3,395980	3,985542	3,051151	-0,724733	-2,933495	-1,624022	-10,740014	13,127627	15,447965	0,049255	0,045095	-0,327778	6,935953	0,119023	3,051151	0,049255	0,045095	-0,327778	6,935953	0,119023	3,051151
15:33:07,30	0,750051	3,229034	-0,173970	1,667010	-0,879995	-0,394999	0,052845	0,048386	-0,325436	3,251373	4,175601	3,054067	-0,729378	-2,934959	-1,621680	-10,723854	13,148905	15,450880	0,052845	0,048386	-0,325436	7,049662	0,027232	3,054067	0,052845	0,048386	-0,325436	7,049662	0,027232	3,054067
15:33:07,35	0,750051	3,229034	-0,173970	1,667010	-0,879995	-0,394999	0,052845	0,048386	-0,325436	3,251373	4,175601	3,054067	-0,725946	-2,938470	-1,621699	-10,767992	13,104041	15,425755	0,052845	0,048386	-0,325436	7,049662	0,027232	3,054067	0,052845	0,048386	-0,325436	7,049662	0,027232	3,054067
15:33:07,40	0,750051	3,229034	-0,173970	1,667010	-0,879995	-0,394999	0,049426	0,045003	-0,326987	3,383622	4,010025	3,064400	-0,724739	-2,933689	-1,623231	-10,735097	13,104977	15,461213	0,049426	0,045003	-0,326987	6,916350	0,130071	3,064400	0,049426	0,045003	-0,326987	6,916350	0,130071	3,064400
15:33:07,45	0,750051	3,229034	-0,173970	1,667010	-0,879995	-0,394999	0,046831	0,043774	-0,324292	3,475575	3,841145	3,045510	-0,722378	-2,932056	-1,620536	-10,750457	13,146257	15,442323	0,046831	0,043774	-0,324292	6,911864	0,164895	3,045510	0,046831	0,043774	-0,324292	6,911864	0,164895	3,045510
15:33:07,50	0,750051	3,229034	-0,173970	1,667010	-0,879995	-0,394999	0,050684	0,044840	-0,322718	3,414591	4,095885	3,032472	-0,725227	-2,934860	-1,618962	-10,706127	13,114222	15,429285	0,050684	0,044840	-0,322718	6,934521	0,117212	3,032472	0,050684	0,044840	-0,322718	6,934521	0,117212	3,032472
15:33:07,55	0,750051	3,229034	-0,173970	1,667010	-0,879995	-0,394999	0,047356	0,051044	-0,325495	3,056840	3,876494	3,034769	-0,728936	-2,928876	-1,621739	-10,763843	13,106986	15,431583	0,047356	0,051044	-0,325495	7,063812	0,159022	3,034769	0,047356	0,051044	-0,325495	7,063812	0,159022	3,034769
15:33:07,60	0,750051	3,229034	-0,173970	1,667010	-0,879995	-0,394999	0,047356	0,051044	-0,325495	3,056840	3,876494	3,034769	-0,725339	-2,931954	-1,623801	-10,723697	13,119405	15,450854	0,047356	0,051044	-0,325495	7,063812	0,159022	3,034769	0,047356	0,051044	-0,325495	7,063812	0,159022	3,034769
15:33:07,65	0,750051	3,229034	-0,173970	1,667010	-0,879995	-0,394999	0,048223	0,046390	-0,327557	3,329668	3,950130	3,054041	-0,726591	-2,933341	-1,622906	-10,784351	13,116077	15,413157	0,048223	0,046390	-0,327557	6,971313	0,164607	3,054041	0,048223	0,046390	-0,327557	6,971313	0,164607	3,054041
15:33:07,70	0,750051	3,229034	-0,173970	1,667010	-0,879995	-0,394999	0,050050	0,046781	-0,326662	3,276126	3,994284	3,016344	-0,728960	-2,934056	-1,621751	-10,798845	13,126713	15,407583	0,050050	0,046781	-0,326662	6,948466	0,065321	3,016344	0,050050	0,046781	-0,326662	6,948466	0,065321	3,016344
15:33:07,75	0,750051	3,229034	-0,173970	1,667010	-0,879995	-0,394999	0,051854	0,048476	-0,325507	3,189982	4,070196	3,010770	-0,725932	-2,930487	-1,619757	-10,742949	13,110167	15,454770	0,051854	0,048476	-0,325507	6,995331	-0,000342	3,010770	0,051854	0,048476	-0,325507	6,995331	-0,000342	3,010770
15:33:07,80	0,750051	3,229034	-0,173970	1,667010	-0,879995	-0,394999	0,047250	0,047637	-0,323513	3,247201	3,887452	3,057956	-0,724130	-2,934909	-1,622455	-10,723430	13,079692	15,445199	0,047250	0,047637	-0,323513	6,986730	0,178353	3,057956	0,047250	0,047637	-0,323513	6,986730	0,178353	3,057956
15:33:07,85	0,750051	3,229034	-0,173970	1,667010	-0,879995	-0,394999	0,050178	0,043865	-0,326210	3,426715	4,071866	3,048386	-0,724159	-2,932850	-1,622880	-10,736678	13,086010	15,417026	0,050178	0,043865	-0,326210	6,870139	0,132894	3,048386	0,050178	0,043865	-0,326210	6,870139	0,132894	3,048386
15:33:07,90	0,750051	3,229034	-0,173970	1,667010	-0,879995	-0,394999	0,048409	0,044921	-0,326636	3,370674	3,965246	3,020213	-0,723584	-2,933796	-1,621328	-10,752333	13,096442	15,416536	0,048409	0,044921	-0,326636	6,896958	0,165140	3,020213	0,048409	0,044921	-0,326636	6,896958	0,165140	3,020213
15:33:07,95	0,750051	3,229034	-0,173970	1,667010	-0,879995	-0,394999	0,048941	0,043950	-0,325083	3,422386	3,974115	3,019723	-0,727816	-2,931548	-1,623284	-10,787416	13,088866	15,441672	0,048941	0,043950	-0,325083	6,872428	0,132280	3,019723	0,048941	0,043950	-0,325083	6,872428	0,132280	3,019723
15:33:08,00	0,750051	3,229034	-0,173970	1,667010	-0,879995	-0,394999	0,049110	0,048738	-0,327040	3,149270	3,956324	3,044859	-0,724166	-2,934354	-1,618226	-10,754593	13,086208	15,404471	0,049110	0,048738	-0,327040	6,975226	0,101199	3,044859	0,049110	0,048738	-0,327040	6,975226	0,101199	3,044859
15:33:08,05	0,750051	3,229034	-0,173970	1,667010	-0,879995	-0,394999	0,049716	0,044175	-0,321982	3,400682	4,017577	3,007657	-0,726012	-2,931992	-1,623677	-10,766644	13,067933	15,417047	0,049716	0,044175	-0,321982	6,868402	0,114901	3,007657	0,049716	0,044175	-0,321982	6,868402	0,114901	3,007657
15:33:08,10	0,750051	3,229034	-0,173970	1,667010	-0,879995	-0,394999	0,048593	0,046955	-0,327433	3,234274	3,957878	3,020234	-0,724796	-2,936325	-1,619369	-10,757752	13,040322	15,427553	0,048593	0,046955	-0,327433	6,920218	0,143363	3,020234	0,048593	0,046955	-0,327433	6,920218	0,143363	3,020234
15:33:08,15	0,750051	3,229034	-0,173970	1,667010	-0,879995	-0,394999	0,051738	0,043735	-0,323124	3,382245	4,142936	3,030739	-0,724770	-2,934123	-1,619761	-10,747887	13,066130	15,428848	0,051738	0,043735	-0,323124	6,815424	0,081521	3,030739	0,051738	0,043735	-0,323124	6,815424	0,081521	3,030739
15:33:08,21	0,750051	3,229034	-0,173970	1,667010	-0,879995	-0,394999	0,049817	0,044813	-0,323517	3,353439	4,038708	3,032035	-0,727819	-2,933687	-1,618209	-10,802679	13,092416	15,467607	0,049817	0,044813	-0,323517	6,871291	0,128055	3,032035	0,049817	0,044813	-0,323517	6,871291	0,128055	3,032035
15:33:08,26	0,750051	3,229034	-0,173970	1,667010	-0,879995	-0,394999	0,049890	0,040694	-0,326233	3,593795	4,009074	3,030560	-0,725389	-2,935036	-1,624823	-10,752193	13,055696	15,416860	0,049890	0,040694	-0,326233	6,788255	0,092733	3,030560	0,049890	0,040694	-0,326233	6,788255	0,092733	3,030560
15:33:08,31	0,750051	3,229034	-0,173970	1,667010	-0,879995	-0,394999	0,050917	0,044893	-0,328578	3,338120	4,097389	3,020047	-0,724181	-2,935416	-1,619886	-10,813042	12,995202	15,466800	0,050917	0,044893	-0,328578	6,862207	0,100397	3,020047	0,050917	0,044893	-0,328578	6,862207	0,100397	3,020047
15:33:08,36	0,750051	3,229034	-0,173970	1,667010	-0,879995	-0,394999	0,067927	-0,007227	-0,332190	3,418432	4,043030	3,340171	-0,688757	-2,975826	-1,628434	-12,880214	11,247556	15,736985	0,067927	-0,007227	-0,332190	2,851133	-1,289203	3,340171	0,067927	-0,007227	-0,332190	2,851133	-1,289203	3,340171
15:33:08,41	0,750051	3,229034	-0,173970	1,667010	-0,879995	-0,394999	0,050987	0,045332	-0,309526	3,753006	4,171629	3,117077	-0,725804	-2,934877	-1,605770	-10,472207	13,399472	15,513890	0,050987	0,045332	-0,309526	7,311550	0,169121	3,117077	0,050987	0,045332	-0,309526	7,311550	0,169121	3,117077
15:33:08,46	0,750051	3,229034	-0,173970	1,667010	-0,879995	-0,394999	0,050987	0,045332	-0,309526	3,753006	4,171629	3,117077	-0,734161	-2,904284	-1,640679	-9,086613	13,410402	15,389075	0,050987	0,045332	-0,309526	7,311550	0,169121	3,117077	0,050987	0,045332	-0,309526	7,311550	0,169121	3,117077
15:33:08,51	0,749986	3,228953	-0,173988	1,717010	-0,879991	-0,394980	0,028671	0,067866	-0,344435	3,283505	4,205690	2,992261	-0,733914	-2,931447	-1,660823	-10,388316	13,446917	15,432081	0,028671	0,067866	-0,344435	8,610961	1,954989	2,992261	0,028671	0,067866	-0,344435	8,610961	1,954989	2,992261
15:33:08,56	0,749986	3,228953	-0,173988	1,717010	-0,879991	-0,394980	0,052071	0,054070	-0,364579	3,381656	4,276933	3,035268	-0,729358	-2,931387	-1,651120	-10,455377	13,380688	15,444922	0,052071	0,054070	-0,364579	7,626146	0,189321	3,035268	0,052071	0,054070	-0,364579	7,626146	0,189321	3,035268
15:33:08,61	0,749986	3,228953	-0,173988	1,717010	-0,879991	-0,394980	0,049742	0,050154	-0,354876	3,494376	4,130841	3,048108	-0,728205	-2,934722	-1,656939	-10,453697	13,346234	15,437356	0,049742	0,050154	-0,354876	7,431497	0,226088	3,048108	0,049742	0,050154	-0,354876	7,431497	0,226088	3,048108
15:33:08,66	0,749986	3,228953	-0,173988	1,717010	-0,879991	-0,394980	0,052053	0,047489	-0,360695	3,603980	4,269706	3,040543	-0,730029	-2,931129	-1,658100	-10,460021	13,334525	15,471886	0,052053	0,047489	-0,360695	7,331866	0,183524	3,040543	0,052053	0,047489	-0,360695	7,331866	0,183524	3,040543
15:33:08,71	0,749986	3,228953	-0,173988	1,717010	-0,879991	-0,394980	0,049854	0,050865	-0,361856	3,415130	4,155698	3,075073	-0,728314	-2,934574	-1,653069	-10,492173	13,291215	15,438483	0,049854	0,050865	-0,361856	7,408025	0,242193	3,075073	0,049854	0,050865	-0,361856	7,408025	0,242193	3,075073
15:33:08,76	0,749986	3,228953	-0,173988	1,717010	-0,879991	-0,394980	0,051980	0,047657	-0,356825	3,528353	4,260086	3,041669	-0,730672	-2,930513	-1,653464	-10,485074	13,308051	15,453920	0,051980	0,047657	-0,356825	7,269435	0,179653	3,041669	0,051980	0,047657	-0,356825	7,269435	0,179653	3,041669
15:33:08,81	0,749986	3,228953	-0,173988	1,717010	-0,879991	-0,394980	0,049642	0,051729	-0,357220	3,334756	4,136238	3,057106	-0,727488	-2,930934	-1,654421	-10,531347	13,249380	15,493155	0,049642	0,051729	-0,357220	7,395464	0,239340	3,057106	0,049642	0,051729	-0,357220	7,395464	0,239340	3,057106
15:33:08,86	0,749986	3,228953	-0,173988	1,717010	-0,879991	-0,394980	0,048414	0,048762	-0,358177	3,415088	4,061666	3,096341	-0,699095	-2,985089	-1,654947	-13,193442	11,801668	15,790306	0,048414	0,048762	-0,358177	7,242894	0,261133	3,096341	0,048414	0,048762	-0,358177	7,242894	0,261133	3,096341
15:33:08,91	0,749986	3,228953	-0,173988	1,717010	-0,879991	-0,394980	0,081118	-0,002905	-0,358703	3,516973	4,180651	3,393493	-0,727820	-2,927720	-1,624614	-10,381916	13,557616	15,516883	0,081118	-0,002905	-0,358703	3,288914	-2,187089	3,393493	0,081118	-0,002905	-0,358703	3,288914	-2,187089	3,393493
15:33:08,96	0,749986	3,228953	-0,173988	1,717010	-0,879991	-0,394980	0,045797	0,050656	-0,328370	3,658250	3,900848	3,120070	-0,737065	-2,913470	-1,658147	-9,417142	13,654149	15,405006	0,045797	0,050656	-0,328370	7,634745	0,305790	3,120070	0,045797	0,050656	-0,328370	7,634745	0,305790	3,120070
15:33:09,01	0,749973	3,228937	-0,173969	1,767021	-0,880003	-0,395004	0,038078	0,065788	-0,361903	3,437381	4,286741	3,008193	-0,732907	-2,937525	-1,674048	-10,514248	13,613607	15,460571	0,038078	0,065788	-0,361903	8,601725	1,297580	3,008193	0,038078	0,065788	-0,361903	8,601725	1,297580	3,008193
15:33:09,06	0,749973	3,228937	-0,173969	1,767021	-0,880003	-0,395004	0,056831	0,050159	-0,377804	3,666405	4,332046	3,063757	-0,733188	-2,941660	-1,676383	-10,629455	13,565251	15,504570	0,056831	0,050159	-0,377804	7,603902	-0,129224	3,063757	0,056831	0,050159	-0,377804	7,603902	-0,129224	3,063757
15:33:09,11	0,749973	3,228937	-0,173969	1,767021	-0,880003	-0,395004	0,060553	0,048335	-0,380138	3,661808	4,449981	3,107757	-0,734371	-2,936533	-1,677954	-10,605928	13,537754	15,500115	0,060553	0,048335	-0,380138	7,456067	-0,303444	3,107757	0,060553	0,048335	-0,380138	7,456067	-0,303444	3,107757
15:33:09,16	0,749973	3,228937	-0,173969	1,767021	-0,880003	-0,395004	0,056705	0,051922	-0,381710	3,463186	4,283974	3,103302	-0,736190	-2,937182	-1,674066	-10,631237	13,519913	15,516408	0,056705	0,051922	-0,381710	7,539098	-0,167330	3,103302	0,056705	0,051922	-0,381710	7,539098	-0,167330	3,103302
15:33:09,21	0,749973	3,228937	-0,173969	1,767021	-0,880003	-0,395004	0,058176	0,053174	-0,377821	3,370012	4,347498	3,119594	-0,735666	-2,940982	-1,672492	-10,665477	13,501364	15,538960	0,058176	0,053174	-0,377821	7,544153	-0,219324	3,119594	0,058176	0,053174	-0,377821	7,544153	-0,219324	3,119594
15:33:09,26	0,749973	3,228937	-0,173969	1,767021	-0,880003	-0,395004	0,061205	0,050820	-0,376248	3,459224	4,484623	3,142147	-0,733956	-2,941190	-1,675673	-10,694713	13,496490	15,458937	0,061205	0,050820	-0,376248	7,448595	-0,319968	3,142147	0,061205	0,050820	-0,376248	7,448595	-0,319968	3,142147
15:33:09,31	0,749973	3,228937	-0,173969	1,767021	-0,880003	-0,395004	0,060531	0,049235	-0,379428	3,522817	4,426670	3,062124	-0,733387	-2,941448	-1,674096	-10,707338	13,506938	15,492419	0,060531	0,049235	-0,379428	7,387746	-0,324979	3,062124	0,060531	0,049235	-0,379428	7,387746	-0,324979	3,062124
15:33:09,36	0,749973	3,228937	-0,173969	1,767021	-0,880003	-0,395004	0,060469	0,048613	-0,377852	3,557878	4,407310	3,095605	-0,736362	-2,943726	-1,675627	-10,723541	13,517054	15,526904	0,060469	0,048613	-0,377852	7,374009	-0,339503	3,095605	0,060469	0,048613	-0,377852	7,374009	-0,339503	3,095605
15:33:09,41	0,749973	3,228937	-0,173969	1,767021	-0,880003	-0,395004	0,063929	0,050051	-0,379383	3,483790	4,568151	3,130091	-0,734537	-2,939723	-1,673282	-10,676682	13,479770	15,534401	0,063929	0,050051	-0,379383	7,412760	-0,450289	3,130091	0,063929	0,050051	-0,379383	7,412760	-0,450289	3,130091
15:33:09,46	0,749973	3,228937	-0,173969	1,767021	-0,880003	-0,395004	0,059551	0,050472	-0,377038	3,453027	4,399686	3,137588	-0,731059	-2,939831	-1,675247	-10,688403	13,437886	15,505890	0,059551	0,050472	-0,377038	7,415063	-0,275034	3,137588	0,059551	0,050472	-0,377038	7,415063	-0,275034	3,137588
15:33:09,51	0,749973	3,228937	-0,173969	1,767021	-0,880003	-0,395004	0,057905	0,047406	-0,379003	3,570330	4,324925	3,109076	-0,732228	-2,937835	-1,672902	-10,684980	13,452894	15,534074	0,057905	0,047406	-0,379003	7,291678	-0,220643	3,109076	0,057905	0,047406	-0,379003	7,291678	-0,220643	3,109076
15:33:09,56	0,749973	3,228937	-0,173969	1,767021	-0,880003	-0,395004	0,056760	0,049416	-0,376658	3,480501	4,260852	3,137260	-0,732271	-2,940019	-1,671009	-10,717243	13,440012	15,474368	0,056760	0,049416	-0,376658	7,359662	-0,194844	3,137260	0,056760	0,049416	-0,376658	7,359662	-0,194844	3,137260
15:33:09,61	0,749973	3,228937	-0,173969	1,767021	-0,880003	-0,395004	0,058673	0,048361	-0,374765	3,508062	4,338822	3,077554	-0,732834	-2,940045	-1,671359	-10,712088	13,478399	15,524107	0,058673	0,048361	-0,374765	7,304423	-0,267035	3,077554	0,058673	0,048361	-0,374765	7,304423	-0,267035	3,077554
15:33:09,66	0,749973	3,228937	-0,173969	1,767021	-0,880003	-0,395004	0,058978	0,048836	-0,375115	3,519207	4,339948	3,127294	-0,734624	-2,941387	-1,670193	-10,717885	13,447513	15,521960	0,058978	0,048836	-0,375115	7,352820	-0,289845	3,127294	0,058978	0,048836	-0,375115	7,352820	-0,289845	3,127294
15:33:09,71	0,749973	3,228937	-0,173969	1,767021	-0,880003	-0,395004	0,061035	0,049715	-0,373949	3,443828	4,457322	3,125146	-0,729872	-2,936296	-1,673321	-10,689398	13,468123	15,501581	0,061035	0,049715	-0,373949	7,346479	-0,333925	3,125146	0,061035	0,049715	-0,373949	7,346479	-0,333925	3,125146
15:33:09,76	0,749973	3,228937	-0,173969	1,767021	-0,880003	-0,395004	0,054250	0,048144	-0,377077	3,557610	4,118877	3,104768	-0,732287	-2,940513	-1,673710	-10,719768	13,446497	15,500394	0,054250	0,048144	-0,377077	7,336941	-0,139763	3,104768	0,054250	0,048144	-0,377077	7,336941	-0,139763	3,104768
15:33:09,81	0,749973	3,228937	-0,173969	1,767021	-0,880003	-0,395004	0,059110	0,048127	-0,377465	3,524579	4,356087	3,103581	-0,731117	-2,943215	-1,672540	-10,732020	13,441393	15,494601	0,059110	0,048127	-0,377465	7,302578	-0,284028	3,103581	0,059110	0,048127	-0,377465	7,302578	-0,284028	3,103581
15:33:09,86	0,749973	3,228937	-0,173969	1,767021	-0,880003	-0,395004	0,060864	0,045764	-0,376296	3,636938	4,439252	3,097788	-0,729980	-2,943914	-1,671771	-10,752150	13,432927	15,489317	0,060864	0,045764	-0,376296	7,229397	-0,338577	3,097788	0,060864	0,045764	-0,376296	7,229397	-0,338577	3,097788
15:33:09,91	0,749973	3,228937	-0,173969	1,767021	-0,880003	-0,395004	0,060901	0,044429	-0,375527	3,688929	4,427961	3,092503	-0,731631	-2,938722	-1,673698	-10,689064	13,463209	15,505831	0,060901	0,044429	-0,375527	7,176639	-0,352749	3,092503	0,060901	0,044429	-0,375527	7,176639	-0,352749	3,092503
15:33:09,96	0,749973	3,228937	-0,173969	1,767021	-0,880003	-0,395004	0,057231	0,048455	-0,377454	3,537373	4,276612	3,109018	-0,731113	-2,939937	-1,672140	-10,717088	13,434766	15,518705	0,057231	0,048455	-0,377454	7,341082	-0,216000	3,109018	0,057231	0,048455	-0,377454	7,341082	-0,216000	3,109018
15:33:10,01	0,749973	3,228937	-0,173969	1,767021	-0,880003	-0,395004	0,058024	0,047399	-0,375896	3,553612	4,307792	3,121891	-0,731704	-2,941011	-1,671761	-10,721871	13,430969	15,503605	0,058024	0,047399	-0,375896	7,274468	-0,247059	3,121891	0,058024	0,047399	-0,375896	7,274468	-0,247059	3,121891
15:33:10,06	0,749973	3,228937	-0,173969	1,767021	-0,880003	-0,395004	0,059249	0,047374	-0,375517	3,549256	4,369262	3,106792	-0,731174	-2,939431	-1,670608	-10,742912	13,418556	15,507893	0,059249	0,047374	-0,375517	7,268114	-0,281772	3,106792	0,059249	0,047374	-0,375517	7,268114	-0,281772	3,106792
15:33:10,11	0,749973	3,228937	-0,173969	1,767021	-0,880003	-0,395004	0,057616	0,047705	-0,374364	3,510763	4,272357	3,111079	-0,730070	-2,937352	-1,671792	-10,767519	13,413136	15,509192	0,057616	0,047705	-0,374364	7,255621	-0,250526	3,111079	0,057616	0,047705	-0,374364	7,255621	-0,250526	3,111079
15:33:10,16	0,749973	3,228937	-0,173969	1,767021	-0,880003	-0,395004	0,055263	0,047788	-0,375548	3,489440	4,131399	3,112378	-0,733455	-2,941832	-1,673303	-10,720164	13,455140	15,519410	0,055263	0,047788	-0,375548	7,240828	-0,206771	3,112378	0,055263	0,047788	-0,375548	7,240828	-0,206771	3,112378
15:33:10,21	0,749973	3,228937	-0,173969	1,767021	-0,880003	-0,395004	0,060836	0,048480	-0,377058	3,513543	4,441195	3,122597	-0,730634	-2,939772	-1,672151	-10,755881	13,402958	15,527889	0,060836	0,048480	-0,377058	7,319203	-0,334442	3,122597	0,060836	0,048480	-0,377058	7,319203	-0,334442	3,122597
15:33:10,26	0,749973	3,228937	-0,173969	1,767021	-0,880003	-0,395004	0,057642	0,047067	-0,375907	3,523956	4,270251	3,131075	-0,732926	-2,943077	-1,671778	-10,748185	13,426626	15,488693	0,057642	0,047067	-0,375907	7,218715	-0,254634	3,131075	0,057642	0,047067	-0,375907	7,218715	-0,254634	3,131075
15:33:10,32	0,749973	3,228937	-0,173969	1,767021	-0,880003	-0,395004	0,061650	0,047399	-0,375533	3,531029	4,473490	3,091879	-0,732205	-2,940377	-1,671281	-10,718056	13,420775	15,540908	0,061650	0,047399	-0,375533	7,251863	-0,366013	3,091879	0,061650	0,047399	-0,375533	7,251863	-0,366013	3,091879
15:33:10,37	0,749973	3,228937	-0,173969	1,767021	-0,880003	-0,395004	0,058951	0,048125	-0,375037	3,503276	4,362198	3,144095	-0,732402	-2,940804	-1,670964	-10,760597	13,411021	15,556085	0,058951	0,048125	-0,375037	7,281099	-0,265490	3,144095	0,058951	0,048125	-0,375037	7,281099	-0,265490	3,144095
15:33:10,42	0,749973	3,228937	-0,173969	1,767021	-0,880003	-0,395004	0,060458	0,046854	-0,372010	3,483709	4,426952	3,141235	-0,731858	-2,942318	-1,668255	-10,772642	13,353380	15,538048	0,060458	0,046854	-0,372010	7,161758	-0,318983	3,141235	0,060458	0,046854	-0,372010	7,161758	-0,318983	3,141235
15:33:10,47	0,749973	3,228937	-0,173969	1,767021	-0,880003	-0,395004	0,060458	0,046854	-0,372010	3,483709	4,426952	3,141235	-0,694156	-2,969873	-1,662274	-12,090788	11,469092	15,785580	0,060458	0,046854	-0,372010	7,161758	-0,318983	3,141235	0,060458	0,046854	-0,372010	7,161758	-0,318983	3,141235
15:33:10,52	0,749973	3,228937	-0,173969	1,767021	-0,880003	-0,395004	0,065470	0,000426	-0,366030	3,607077	4,488190	3,388767	-0,737248	-2,946507	-1,655010	-10,812189	14,045339	15,589769	0,065470	0,000426	-0,366030	3,640490	-0,651213	3,388767	0,065470	0,000426	-0,366030	3,640490	-0,651213	3,388767
15:33:10,57	0,749973	3,228937	-0,173969	1,767021	-0,880003	-0,395004	0,066781	0,049427	-0,358766	3,929394	4,375507	3,192955	-0,728821	-2,894856	-1,673667	-8,401824	13,344310	15,427347	0,066781	0,049427	-0,358766	7,809423	-0,866764	3,192955	0,066781	0,049427	-0,358766	7,809423	-0,866764	3,192955
15:33:10,62	0,749982	3,229030	-0,173970	1,816999	-0,880019	-0,394971	0,017837	0,067955	-0,377423	3,564016	4,268381	3,030534	-0,731894	-2,923083	-1,687290	-9,625872	13,403920	15,479324	0,017837	0,067955	-0,377423	8,898487	2,868197	3,030534	0,017837	0,067955	-0,377423	8,898487	2,868197	3,030534
15:33:10,67	0,749982	3,229030	-0,173970	1,816999	-0,880019	-0,394971	0,043818	0,056503	-0,391046	3,599113	4,529556	3,082510	-0,727884	-2,922246	-1,687679	-9,655982	13,352975	15,493591	0,043818	0,056503	-0,391046	8,034612	1,089827	3,082510	0,043818	0,056503	-0,391046	8,034612	1,089827	3,082510
15:33:10,72	0,749982	3,229030	-0,173970	1,816999	-0,880019	-0,394971	0,041088	0,053448	-0,391435	3,698795	4,386977	3,096778	-0,730277	-2,923692	-1,683814	-9,690677	13,366967	15,481726	0,041088	0,053448	-0,391435	7,894481	1,161577	3,096778	0,041088	0,053448	-0,391435	7,894481	1,161577	3,096778
15:33:10,77	0,749982	3,229030	-0,173970	1,816999	-0,880019	-0,394971	0,043537	0,054797	-0,387570	3,623416	4,477293	3,084912	-0,729243	-2,922119	-1,688379	-9,671240	13,300892	15,523782	0,043537	0,054797	-0,387570	7,925000	1,059630	3,084912	0,043537	0,054797	-0,387570	7,925000	1,059630	3,084912
15:33:10,82	0,749982	3,229030	-0,173970	1,816999	-0,880019	-0,394971	0,041658	0,054689	-0,392134	3,581542	4,429467	3,126969	-0,731576	-2,925518	-1,682624	-9,727014	13,304369	15,527326	0,041658	0,054689	-0,392134	7,874627	1,159288	3,126969	0,041658	0,054689	-0,392134	7,874627	1,159288	3,126969
15:33:10,87	0,749982	3,229030	-0,173970	1,816999	-0,880019	-0,394971	0,045768	0,055010	-0,386380	3,539980	4,593150	3,130512	-0,728098	-2,922178	-1,685393	-9,734405	13,275210	15,480798	0,045768	0,055010	-0,386380	7,858255	1,000331	3,130512	0,045768	0,055010	-0,386380	7,858255	1,000331	3,130512
15:33:10,92	0,749982	3,229030	-0,173970	1,816999	-0,880019	-0,394971	0,041137	0,053667	-0,389149	3,580849	4,360473	3,083985	-0,724079	-2,924889	-1,685711	-9,723458	13,107775	15,543640	0,041137	0,053667	-0,389149	7,793727	1,131253	3,083985	0,041137	0,053667	-0,389149	7,793727	1,131253	3,083985
15:33:10,97	0,749982	3,229030	-0,173970	1,816999	-0,880019	-0,394971	0,041474	0,048832	-0,389467	3,692757	4,471241	3,146827	-0,700026	-2,978583	-1,702788	-12,447078	11,904402	15,849757	0,041474	0,048832	-0,389467	7,526062	1,215498	3,146827	0,041474	0,048832	-0,389467	7,526062	1,215498	3,146827
15:33:11,02	0,749982	3,229030	-0,173970	1,816999	-0,880019	-0,394971	0,075949	0,001155	-0,406544	3,768020	4,506873	3,452944	-0,738115	-2,926210	-1,666372	-9,924328	13,703764	15,560096	0,075949	0,001155	-0,406544	3,858649	-1,455111	3,452944	0,075949	0,001155	-0,406544	3,858649	-1,455111	3,452944
15:33:11,07	0,749982	3,229030	-0,173970	1,816999	-0,880019	-0,394971	0,049637	0,060327	-0,370128	3,510702	4,423720	3,163283	-0,738749	-2,917576	-1,701021	-9,260278	13,955288	15,523019	0,049637	0,060327	-0,370128	8,246396	0,527247	3,163283	0,049637	0,060327	-0,370128	8,246396	0,527247	3,163283
15:33:11,12	0,749991	3,228988	-0,173967	1,867027	-0,879998	-0,395011	0,042477	0,065193	-0,404777	3,807561	4,500720	3,126205	-0,742351	-2,945191	-1,722922	-10,559762	13,976307	15,601374	0,042477	0,065193	-0,404777	8,925175	1,166310	3,126205	0,042477	0,065193	-0,404777	8,925175	1,166310	3,126205
15:33:11,17	0,749991	3,228988	-0,173967	1,867027	-0,879998	-0,395011	0,068193	0,054505	-0,426678	3,731781	4,702096	3,204561	-0,741904	-2,947753	-1,720218	-10,627853	13,947971	15,604063	0,068193	0,054505	-0,426678	8,010413	-0,651080	3,204561	0,068193	0,054505	-0,426678	8,010413	-0,651080	3,204561
15:33:11,22	0,749991	3,228988	-0,173967	1,867027	-0,879998	-0,395011	0,070189	0,052837	-0,423974	3,759937	4,761047	3,207250	-0,741408	-2,943787	-1,717942	-10,654646	13,906203	15,568374	0,070189	0,052837	-0,423974	7,907624	-0,748753	3,207250	0,070189	0,052837	-0,423974	7,907624	-0,748753	3,207250
15:33:11,27	0,749991	3,228988	-0,173967	1,867027	-0,879998	-0,395011	0,070444	0,051463	-0,423240	3,774172	4,750621	3,172234	-0,740843	-2,948662	-1,719484	-10,677010	13,910292	15,569048	0,070444	0,051463	-0,423240	7,814004	-0,779265	3,172234	0,070444	0,051463	-0,423240	7,814004	-0,779265	3,172234
15:33:11,32	0,749991	3,228988	-0,173967	1,867027	-0,879998	-0,395011	0,070444	0,051463	-0,423240	3,774172	4,750621	3,172234	-0,733883	-2,948903	-1,720626	-10,695053	13,829981	15,597593	0,070444	0,051463	-0,423240	7,814004	-0,779265	3,172234	0,070444	0,051463	-0,423240	7,814004	-0,779265	3,172234
15:33:11,37	0,749991	3,228988	-0,173967	1,867027	-0,879998	-0,395011	0,067174	0,045315	-0,424382	4,015280	4,605090	3,200780	-0,740358	-2,946999	-1,720470	-10,698927	13,853221	15,572009	0,067174	0,045315	-0,424382	7,572517	-0,668069	3,200780	0,067174	0,045315	-0,424382	7,572517	-0,668069	3,200780
15:33:11,42	0,749991	3,228988	-0,173967	1,867027	-0,879998	-0,395011	0,068762	0,051874	-0,424226	3,692402	4,672695	3,175196	-0,742722	-2,945212	-1,720678	-10,706448	13,879093	15,574109	0,068762	0,051874	-0,424226	7,764520	-0,725129	3,175196	0,068762	0,051874	-0,424226	7,764520	-0,725129	3,175196
15:33:11,47	0,749991	3,228988	-0,173967	1,867027	-0,879998	-0,395011	0,068396	0,054816	-0,424434	3,558088	4,634221	3,177296	-0,740425	-2,947182	-1,718352	-10,743740	13,878444	15,573161	0,068396	0,054816	-0,424434	7,861116	-0,734883	3,177296	0,068396	0,054816	-0,424434	7,861116	-0,734883	3,177296
15:33:11,52	0,749991	3,228988	-0,173967	1,867027	-0,879998	-0,395011	0,068954	0,051841	-0,422107	3,693566	4,631276	3,176348	-0,737453	-2,950414	-1,716738	-10,724394	13,839575	15,614376	0,068954	0,051841	-0,422107	7,763077	-0,781647	3,176348	0,068954	0,051841	-0,422107	7,763077	-0,781647	3,176348
15:33:11,57	0,749991	3,228988	-0,173967	1,867027	-0,879998	-0,395011	0,070267	0,047651	-0,420494	3,887430	4,735734	3,217562	-0,737405	-2,948083	-1,717199	-10,701567	13,855081	15,604774	0,070267	0,047651	-0,420494	7,628068	-0,780249	3,217562	0,070267	0,047651	-0,420494	7,628068	-0,780249	3,217562
15:33:11,62	0,749991	3,228988	-0,173967	1,867027	-0,879998	-0,395011	0,068225	0,048775	-0,420954	3,853833	4,641545	3,207961	-0,736858	-2,943284	-1,722579	-10,686469	13,826634	15,618286	0,068225	0,048775	-0,420954	7,682691	-0,714110	3,207961	0,068225	0,048775	-0,420954	7,682691	-0,714110	3,207961
15:33:11,67	0,749991	3,228988	-0,173967	1,867027	-0,879998	-0,395011	0,063795	0,050701	-0,426334	3,736605	4,438492	3,221473	-0,736354	-2,949138	-1,719498	-10,746830	13,811399	15,581846	0,063795	0,050701	-0,426334	7,716638	-0,569420	3,221473	0,063795	0,050701	-0,426334	7,716638	-0,569420	3,221473
15:33:11,72	0,749991	3,228988	-0,173967	1,867027	-0,879998	-0,395011	0,068613	0,047338	-0,423254	3,868121	4,644357	3,185033	-0,738094	-2,946669	-1,719498	-10,735703	13,838657	15,592361	0,068613	0,047338	-0,423254	7,584137	-0,741747	3,185033	0,068613	0,047338	-0,423254	7,584137	-0,741747	3,185033
15:33:11,77	0,749991	3,228988	-0,173967	1,867027	-0,879998	-0,395011	0,067345	0,050079	-0,423254	3,754757	4,574416	3,195548	-0,735722	-2,948000	-1,717518	-10,730503	13,834756	15,625107	0,067345	0,050079	-0,423254	7,685944	-0,712130	3,195548	0,067345	0,050079	-0,423254	7,685944	-0,712130	3,195548
15:33:11,82	0,749991	3,228988	-0,173967	1,867027	-0,879998	-0,395011	0,067311	0,047359	-0,421274	3,895383	4,579133	3,228293	-0,738111	-2,944127	-1,719103	-10,729716	13,822337	15,611292	0,067311	0,047359	-0,421274	7,613104	-0,704792	3,228293	0,067311	0,047359	-0,421274	7,613104	-0,704792	3,228293
15:33:11,87	0,749991	3,228988	-0,173967	1,867027	-0,879998	-0,395011	0,065151	0,051365	-0,422859	3,676731	4,473701	3,214478	-0,735832	-2,946339	-1,717552	-10,762263	13,786002	15,609584	0,065151	0,051365	-0,422859	7,708889	-0,640660	3,214478	0,065151	0,051365	-0,422859	7,708889	-0,640660	3,214478
15:33:11,92	0,749991	3,228988	-0,173967	1,867027	-0,879998	-0,395011	0,065927	0,048286	-0,421308	3,789125	4,504053	3,212770	-0,738129	-2,946623	-1,715599	-10,734945	13,773921	15,607289	0,065927	0,048286	-0,421308	7,579543	-0,671252	3,212770	0,065927	0,048286	-0,421308	7,579543	-0,671252	3,212770
15:33:11,97	0,749991	3,228988	-0,173967	1,867027	-0,879998	-0,395011	0,067322	0,050132	-0,419355	3,696291	4,606289	3,210475	-0,738753	-2,944879	-1,718714	-10,738465	13,769906	15,614088	0,067322	0,050132	-0,419355	7,631677	-0,678520	3,210475	0,067322	0,050132	-0,419355	7,631677	-0,678520	3,210475
15:33:12,02	0,749991	3,228988	-0,173967	1,867027	-0,879998	-0,395011	0,066123	0,051545	-0,422470	3,617585	4,542904	3,217274	-0,736946	-2,946047	-1,719111	-10,744168	13,826873	15,596971	0,066123	0,051545	-0,422470	7,663882	-0,647789	3,217274	0,066123	0,051545	-0,422470	7,663882	-0,647789	3,217274
15:33:12,07	0,749991	3,228988	-0,173967	1,867027	-0,879998	-0,395011	0,066231	0,049396	-0,422867	3,775833	4,515089	3,200158	-0,737542	-2,948654	-1,720661	-10,738842	13,787440	15,586416	0,066231	0,049396	-0,422867	7,653408	-0,684070	3,200158	0,066231	0,049396	-0,422867	7,653408	-0,684070	3,200158
15:33:12,12	0,749991	3,228988	-0,173967	1,867027	-0,879998	-0,395011	0,068788	0,048608	-0,424417	3,785295	4,672356	3,189603	-0,740588	-2,947022	-1,721052	-10,776769	13,787646	15,620682	0,068788	0,048608	-0,424417	7,601052	-0,727488	3,189603	0,068788	0,048608	-0,424417	7,601052	-0,727488	3,189603
15:33:12,17	0,749991	3,228988	-0,173967	1,867027	-0,879998	-0,395011	0,068897	0,052063	-0,424808	3,586870	4,645076	3,223869	-0,737582	-2,946566	-1,718713	-10,757750	13,803646	15,615318	0,068897	0,052063	-0,424808	7,673815	-0,763324	3,223869	0,068897	0,052063	-0,424808	7,673815	-0,763324	3,223869
15:33:12,22	0,749991	3,228988	-0,173967	1,867027	-0,879998	-0,395011	0,066999	0,049687	-0,422469	3,733784	4,554844	3,218505	-0,740557	-2,947152	-1,717164	-10,771505	13,790995	15,618355	0,066999	0,049687	-0,422469	7,634219	-0,704553	3,218505	0,066999	0,049687	-0,422469	7,634219	-0,704553	3,218505
15:33:12,27	0,749991	3,228988	-0,173967	1,867027	-0,879998	-0,395011	0,068995	0,051971	-0,420920	3,597210	4,653049	3,221542	-0,737063	-2,948736	-1,716011	-10,784113	13,746040	15,592487	0,068995	0,051971	-0,420920	7,676897	-0,763034	3,221542	0,068995	0,051971	-0,420920	7,676897	-0,763034	3,221542
15:33:12,32	0,749991	3,228988	-0,173967	1,867027	-0,879998	-0,395011	0,068619	0,048153	-0,419767	3,750510	4,645083	3,195673	-0,739327	-2,944370	-1,717181	-10,747529	13,804965	15,594967	0,068619	0,048153	-0,419767	7,530484	-0,741525	3,195673	0,068619	0,048153	-0,419767	7,530484	-0,741525	3,195673
15:33:12,37	0,749991	3,228988	-0,173967	1,867027	-0,879998	-0,395011	0,065970	0,052296	-0,420937	3,604359	4,509539	3,198153	-0,739402	-2,946477	-1,717176	-10,779742	13,785661	15,608886	0,065970	0,052296	-0,420937	7,709614	-0,669099	3,198153	0,065970	0,052296	-0,420937	7,709614	-0,669099	3,198153
15:33:12,42	0,749991	3,228988	-0,173967	1,867027	-0,879998	-0,395011	0,067832	0,051308	-0,420932	3,622925	4,588120	3,212073	-0,738711	-2,948673	-1,718333	-10,744514	13,802517	15,585336	0,067832	0,051308	-0,420932	7,650602	-0,736688	3,212073	0,067832	0,051308	-0,420932	7,650602	-0,736688	3,212073
15:33:12,47	0,749991	3,228988	-0,173967	1,867027	-0,879998	-0,395011	0,069388	0,049612	-0,422089	3,743343	4,691114	3,188523	-0,738204	-2,947748	-1,720266	-10,763020	13,773883	15,615081	0,069388	0,049612	-0,422089	7,637862	-0,755844	3,188523	0,069388	0,049612	-0,422089	7,637862	-0,755844	3,188523
15:33:12,53	0,749991	3,228988	-0,173967	1,867027	-0,879998	-0,395011	0,068334	0,049635	-0,424022	3,708077	4,634578	3,218268	-0,739390	-2,946502	-1,717573	-10,774141	13,782383	15,594428	0,068334	0,049635	-0,424022	7,604430	-0,729612	3,218268	0,068334	0,049635	-0,424022	7,604430	-0,729612	3,218268
15:33:12,58	0,749991	3,228988	-0,173967	1,867027	-0,879998	-0,395011	0,067848	0,051285	-0,421329	3,624067	4,595427	3,197615	-0,740041	-2,948159	-1,721065	-10,793136	13,765591	15,605543	0,067848	0,051285	-0,421329	7,649961	-0,730615	3,197615	0,067848	0,051285	-0,421329	7,649961	-0,730615	3,197615
15:33:12,63	0,749991	3,228988	-0,173967	1,867027	-0,879998	-0,395011	0,069608	0,051020	-0,424821	3,613839	4,678926	3,208729	-0,736559	-2,950850	-1,720300	-10,822327	13,746650	15,585592	0,069608	0,051020	-0,424821	7,618883	-0,785325	3,208729	0,069608	0,051020	-0,424821	7,618883	-0,785325	3,208729
15:33:12,68	0,749991	3,228988	-0,173967	1,867027	-0,879998	-0,395011	0,069453	-0,002569	-0,418964	3,911244	4,481103	3,508177	-0,693554	-2,974819	-1,715208	-12,202077	11,704754	15,904990	0,069453	-0,002569	-0,418964	3,709576	-0,970977	3,508177	0,069453	-0,002569	-0,418964	3,709576	-0,970977	3,508177
15:33:12,73	0,749991	3,228988	-0,173967	1,867027	-0,879998	-0,395011	0,069453	-0,002569	-0,418964	3,911244	4,481103	3,508177	-0,738663	-2,951457	-1,705746	-10,571478	14,094348	15,662364	0,069453	-0,002569	-0,418964	3,709576	-0,970977	3,508177	0,069453	-0,002569	-0,418964	3,709576	-0,970977	3,508177
15:33:12,78	0,749991	3,228988	-0,173967	1,867027	-0,879998	-0,395011	0,071776	0,048177	-0,409502	4,157181	4,819207	3,265551	-0,734516	-2,898107	-1,725825	-8,093720	13,610692	15,524760	0,071776	0,048177	-0,409502	7,939102	-0,815176	3,265551	0,071776	0,048177	-0,409502	7,939102	-0,815176	3,265551
15:33:12,83	0,750006	3,228976	-0,173955	1,917002	-0,880016	-0,395008	0,023500	0,071261	-0,429581	3,776836	4,696484	3,127947	-0,732507	-2,925087	-1,748846	-9,293822	13,573101	15,595906	0,023500	0,071261	-0,429581	9,370848	2,851767	3,127947	0,023500	0,071261	-0,429581	9,370848	2,851767	3,127947
15:33:12,88	0,750006	3,228976	-0,173955	1,917002	-0,880016	-0,395008	0,045860	0,056032	-0,452602	3,936161	4,838717	3,199093	-0,732024	-2,923225	-1,746881	-9,313370	13,508879	15,646510	0,045860	0,056032	-0,452602	8,334662	1,238686	3,199093	0,045860	0,056032	-0,452602	8,334662	1,238686	3,199093
15:33:12,93	0,750006	3,228976	-0,173955	1,917002	-0,880016	-0,395008	0,044006	0,056544	-0,450637	3,844121	4,757490	3,249697	-0,729718	-2,924761	-1,746145	-9,337053	13,475638	15,592115	0,044006	0,056544	-0,450637	8,282850	1,302999	3,249697	0,044006	0,056544	-0,450637	8,282850	1,302999	3,249697
15:33:12,98	0,750006	3,228976	-0,173955	1,917002	-0,880016	-0,395008	0,044183	0,053779	-0,449901	3,947306	4,762805	3,195302	-0,732732	-2,920648	-1,744591	-9,352160	13,462779	15,629763	0,044183	0,053779	-0,449901	8,168931	1,294418	3,195302	0,044183	0,053779	-0,449901	8,168931	1,294418	3,195302
15:33:13,03	0,750006	3,228976	-0,173955	1,917002	-0,880016	-0,395008	0,042128	0,058446	-0,448347	3,685940	4,649300	3,232950	-0,733958	-2,923374	-1,742259	-9,387162	13,468308	15,637955	0,042128	0,058446	-0,448347	8,273914	1,342218	3,232950	0,042128	0,058446	-0,448347	8,273914	1,342218	3,232950
15:33:13,08	0,750006	3,228976	-0,173955	1,917002	-0,880016	-0,395008	0,045102	0,058144	-0,446014	3,688894	4,770867	3,241141	-0,728634	-2,924473	-1,742285	-9,374970	13,434763	15,579386	0,045102	0,058144	-0,446014	8,253216	1,230331	3,241141	0,045102	0,058144	-0,446014	8,253216	1,230331	3,241141
15:33:13,13	0,750006	3,228976	-0,173955	1,917002	-0,880016	-0,395008	0,043391	0,052984	-0,446041	3,934256	4,709227	3,182573	-0,727446	-2,931130	-1,741833	-9,555026	13,327465	15,603391	0,043391	0,052984	-0,446041	8,093523	1,303003	3,182573	0,043391	0,052984	-0,446041	8,093523	1,303003	3,182573
15:33:13,18	0,750006	3,228976	-0,173955	1,917002	-0,880016	-0,395008	0,048563	0,048627	-0,445589	3,977862	4,875882	3,206577	-0,692708	-2,961290	-1,752008	-11,148808	11,452949	15,934870	0,048563	0,048627	-0,445589	7,795116	1,063664	3,206577	0,048563	0,048627	-0,445589	7,795116	1,063664	3,206577
15:33:13,23	0,750006	3,228976	-0,173955	1,917002	-0,880016	-0,395008	0,057313	0,003463	-0,455764	3,906154	4,887891	3,538057	-0,731235	-2,917462	-1,723043	-8,845694	13,894194	15,563010	0,057313	0,003463	-0,455764	4,177985	0,388790	3,538057	0,057313	0,003463	-0,455764	4,177985	0,388790	3,538057
15:33:13,28	0,750006	3,228976	-0,173955	1,917002	-0,880016	-0,395008	0,038620	0,058743	-0,426799	4,297344	4,689792	3,166196	-0,736249	-2,902906	-1,754168	-7,939696	13,551506	15,577489	0,038620	0,058743	-0,426799	8,908634	1,658083	3,166196	0,038620	0,058743	-0,426799	8,908634	1,658083	3,166196
15:33:13,33	0,749981	3,228990	-0,173957	1,967019	-0,879998	-0,395021	0,028522	0,070363	-0,457924	3,849327	5,120635	3,180675	-0,732081	-2,928912	-1,772515	-9,335543	13,596094	15,654586	0,028522	0,070363	-0,457924	9,372787	2,881652	3,180675	0,028522	0,070363	-0,457924	9,372787	2,881652	3,180675
15:33:13,38	0,749981	3,228990	-0,173957	1,967019	-0,879998	-0,395021	0,048960	0,053751	-0,476271	4,053839	4,952250	3,257773	-0,731576	-2,928883	-1,771770	-9,392317	13,638886	15,646488	0,048960	0,053751	-0,476271	8,273261	1,108927	3,257773	0,048960	0,053751	-0,476271	8,273261	1,108927	3,257773
15:33:13,43	0,749981	3,228990	-0,173957	1,967019	-0,879998	-0,395021	0,048683	0,053328	-0,475526	4,084512	4,867286	3,249675	-0,733599	-2,929069	-1,769744	-9,354796	13,572513	15,649634	0,048683	0,053328	-0,475526	8,270721	1,045702	3,249675	0,048683	0,053328	-0,475526	8,270721	1,045702	3,249675
15:33:13,48	0,749981	3,228990	-0,173957	1,967019	-0,879998	-0,395021	0,049855	0,054987	-0,473499	3,959516	4,993923	3,252820	-0,732799	-2,931570	-1,767482	-9,403932	13,573108	15,655817	0,049855	0,054987	-0,473499	8,275968	1,080318	3,252820	0,049855	0,054987	-0,473499	8,275968	1,080318	3,252820
15:33:13,53	0,749981	3,228990	-0,173957	1,967019	-0,879998	-0,395021	0,051620	0,053043	-0,471238	4,036546	5,042868	3,259003	-0,731645	-2,932153	-1,773295	-9,395497	13,548258	15,668274	0,051620	0,053043	-0,471238	8,200402	0,990687	3,259003	0,051620	0,053043	-0,471238	8,200402	0,990687	3,259003
15:33:13,58	0,749981	3,228990	-0,173957	1,967019	-0,879998	-0,395021	0,051549	0,051752	-0,477051	4,086364	5,058877	3,271461	-0,729255	-2,928309	-1,772540	-9,366436	13,524462	15,638666	0,051549	0,051752	-0,477051	8,148893	1,012313	3,271461	0,051549	0,051752	-0,477051	8,148893	1,012313	3,271461
15:33:13,63	0,749981	3,228990	-0,173957	1,967019	-0,879998	-0,395021	0,047025	0,051604	-0,476296	4,087968	4,860717	3,241853	-0,732840	-2,929573	-1,771728	-9,395043	13,547006	15,701368	0,047025	0,051604	-0,476296	8,138900	1,169255	3,241853	0,047025	0,051604	-0,476296	8,138900	1,169255	3,241853
15:33:13,68	0,749981	3,228990	-0,173957	1,967019	-0,879998	-0,395021	0,049912	0,054077	-0,475484	3,964622	4,974795	3,304555	-0,732872	-2,932785	-1,769791	-9,403476	13,485586	15,678446	0,049912	0,054077	-0,475484	8,209640	1,056701	3,304555	0,049912	0,054077	-0,475484	8,209640	1,056701	3,304555
15:33:13,73	0,749981	3,228990	-0,173957	1,967019	-0,879998	-0,395021	0,052710	0,052499	-0,473547	3,989277	5,143683	3,281633	-0,731606	-2,931244	-1,770607	-9,373820	13,512512	15,616961	0,052710	0,052499	-0,473547	8,110412	1,005970	3,281633	0,052710	0,052499	-0,473547	8,110412	1,005970	3,281633
15:33:13,78	0,749981	3,228990	-0,173957	1,967019	-0,879998	-0,395021	0,050742	0,052173	-0,474363	4,044368	5,053596	3,220147	-0,728875	-2,930002	-1,769108	-9,415420	13,491147	15,656017	0,050742	0,052173	-0,474363	8,139923	1,070326	3,220147	0,050742	0,052173	-0,474363	8,139923	1,070326	3,220147
15:33:13,83	0,749981	3,228990	-0,173957	1,967019	-0,879998	-0,395021	0,048301	0,050429	-0,472864	4,095753	4,901289	3,259204	-0,733607	-2,931650	-1,771804	-9,471974	13,491314	15,636994	0,048301	0,050429	-0,472864	8,054405	1,109684	3,259204	0,048301	0,050429	-0,472864	8,054405	1,109684	3,259204
15:33:13,88	0,749981	3,228990	-0,173957	1,967019	-0,879998	-0,395021	0,052094	0,053703	-0,475560	3,897360	5,049485	3,240180	-0,732904	-2,932799	-1,767870	-9,426103	13,492110	15,663176	0,052094	0,053703	-0,475560	8,113040	0,960099	3,240180	0,052094	0,053703	-0,475560	8,113040	0,960099	3,240180
15:33:13,93	0,749981	3,228990	-0,173957	1,967019	-0,879998	-0,395021	0,052738	0,052519	-0,471626	3,982562	5,122283	3,266362	-0,729355	-2,929411	-1,768650	-9,405063	13,479275	15,659294	0,052738	0,052519	-0,471626	8,105283	0,982368	3,266362	0,052738	0,052519	-0,471626	8,105283	0,982368	3,266362
15:33:13,98	0,749981	3,228990	-0,173957	1,967019	-0,879998	-0,395021	0,048029	0,051140	-0,472406	4,053672	4,902069	3,262481	-0,732418	-2,932689	-1,769066	-9,459380	13,450494	15,643632	0,048029	0,051140	-0,472406	8,068146	1,131787	3,262481	0,048029	0,051140	-0,472406	8,068146	1,131787	3,262481
15:33:14,03	0,749981	3,228990	-0,173957	1,967019	-0,879998	-0,395021	0,052399	0,052153	-0,472822	3,948893	5,096643	3,246819	-0,729421	-2,926143	-1,769440	-9,418478	13,462876	15,669551	0,052399	0,052153	-0,472822	8,042917	0,983342	3,246819	0,052399	0,052153	-0,472822	8,042917	0,983342	3,246819
15:33:14,08	0,749981	3,228990	-0,173957	1,967019	-0,879998	-0,395021	0,045232	0,052831	-0,473196	3,944845	4,753183	3,272738	-0,734158	-2,932859	-1,768651	-9,454696	13,481196	15,677905	0,045232	0,052831	-0,473196	8,092042	1,202503	3,272738	0,045232	0,052831	-0,473196	8,092042	1,202503	3,272738
15:33:14,13	0,749981	3,228990	-0,173957	1,967019	-0,879998	-0,395021	0,053416	0,053576	-0,472407	3,903863	5,138249	3,281092	-0,729455	-2,929564	-1,770595	-9,434039	13,443593	15,674128	0,053416	0,053576	-0,472407	8,109540	0,945088	3,281092	0,053416	0,053576	-0,472407	8,109540	0,945088	3,281092
15:33:14,18	0,749981	3,228990	-0,173957	1,967019	-0,879998	-0,395021	0,048211	0,051150	-0,474351	4,007752	4,904287	3,277315	-0,729361	-2,929644	-1,768659	-9,400231	13,450072	15,643743	0,048211	0,051150	-0,474351	8,023027	1,119708	3,277315	0,048211	0,051150	-0,474351	8,023027	1,119708	3,277315
15:33:14,23	0,749981	3,228990	-0,173957	1,967019	-0,879998	-0,395021	0,048234	0,051029	-0,472415	4,036574	4,931517	3,246930	-0,731242	-2,933241	-1,771360	-9,450829	13,445242	15,683654	0,048234	0,051029	-0,472415	8,042328	1,145141	3,246930	0,048234	0,051029	-0,472415	8,042328	1,145141	3,246930
15:33:14,28	0,749981	3,228990	-0,173957	1,967019	-0,879998	-0,395021	0,052290	0,050859	-0,475116	4,015940	5,100999	3,286841	-0,731193	-2,931328	-1,770590	-9,424985	13,441876	15,668569	0,052290	0,050859	-0,475116	8,008337	0,996267	3,286841	0,052290	0,050859	-0,475116	8,008337	0,996267	3,286841
15:33:14,33	0,749981	3,228990	-0,173957	1,967019	-0,879998	-0,395021	0,050608	0,051773	-0,474346	3,978408	5,037622	3,271756	-0,735351	-2,931907	-1,768656	-9,444357	13,437764	15,671501	0,050608	0,051773	-0,474346	8,042570	1,064893	3,271756	0,050608	0,051773	-0,474346	8,042570	1,064893	3,271756
15:33:14,38	0,749981	3,228990	-0,173957	1,967019	-0,879998	-0,395021	0,053188	0,055084	-0,472412	3,792963	5,157053	3,274688	-0,731812	-2,930968	-1,767864	-9,446021	13,457590	15,691802	0,053188	0,055084	-0,472412	8,117077	0,981805	3,274688	0,053188	0,055084	-0,472412	8,117077	0,981805	3,274688
15:33:14,43	0,749981	3,228990	-0,173957	1,967019	-0,879998	-0,395021	0,050605	0,052489	-0,471620	3,944243	5,011411	3,294989	-0,731225	-2,933245	-1,768265	-9,456396	13,461518	15,667817	0,050605	0,052489	-0,471620	8,064647	1,038887	3,294989	0,050605	0,052489	-0,471620	8,064647	1,038887	3,294989
15:33:14,48	0,749981	3,228990	-0,173957	1,967019	-0,879998	-0,395021	0,052284	0,050842	-0,472020	4,028118	5,087745	3,271003	-0,728891	-2,928935	-1,765175	-9,447701	13,418336	15,655817	0,052284	0,050842	-0,472020	8,019207	0,983457	3,271003	0,052284	0,050842	-0,472020	8,019207	0,983457	3,271003
15:33:14,54	0,749981	3,228990	-0,173957	1,967019	-0,879998	-0,395021	0,047384	0,050976	-0,468931	3,988117	4,862095	3,259003	-0,732420	-2,928981	-1,768460	-9,448285	13,455235	15,688668	0,047384	0,050976	-0,468931	7,989701	1,142412	3,259003	0,047384	0,050976	-0,468931	7,989701	1,142412	3,259003
15:33:14,59	0,749981	3,228990	-0,173957	1,967019	-0,879998	-0,395021	0,049190	0,054009	-0,472216	3,862026	4,937011	3,291855	-0,733640	-2,928715	-1,771005	-9,458352	13,439334	15,673893	0,049190	0,054009	-0,472216	8,101759	1,075620	3,291855	0,049190	0,054009	-0,472216	8,101759	1,075620	3,291855
15:33:14,64	0,749981	3,228990	-0,173957	1,967019	-0,879998	-0,395021	0,049569	0,055199	-0,474761	3,781362	4,955960	3,277080	-0,731392	-2,933968	-1,762065	-9,521303	13,387176	15,676729	0,049569	0,055199	-0,474761	8,114480	1,064804	3,277080	0,049569	0,055199	-0,474761	8,114480	1,064804	3,277080
15:33:14,69	0,749981	3,228990	-0,173957	1,967019	-0,879998	-0,395021	0,052994	0,050626	-0,465821	3,942526	5,105609	3,279916	-0,694393	-2,970102	-1,768894	-11,442153	11,731710	16,012018	0,052994	0,050626	-0,465821	7,916642	0,945611	3,279916	0,052994	0,050626	-0,465821	7,916642	0,945611	3,279916
15:33:14,74	0,749981	3,228990	-0,173957	1,967019	-0,879998	-0,395021	0,065787	0,000516	-0,472650	4,154131	4,935094	3,615204	-0,737139	-2,930647	-1,752444	-9,219849	13,628607	15,739611	0,065787	0,000516	-0,472650	4,194635	-0,229187	3,615204	0,065787	0,000516	-0,472650	4,194635	-0,229187	3,615204
15:33:14,79	0,749981	3,228990	-0,173957	1,967019	-0,879998	-0,395021	0,052991	0,057263	-0,456199	3,957188	5,245830	3,342798	-0,726325	-2,887316	-1,783662	-6,944710	13,243303	15,618126	0,052991	0,057263	-0,456199	8,452349	1,086028	3,342798	0,052991	0,057263	-0,456199	8,452349	1,086028	3,342798
15:33:14,84	0,750011	3,228950	-0,173951	2,017011	-0,880002	-0,394991	0,010059	0,069563	-0,487418	4,121477	5,176341	3,221312	-0,731462	-2,914826	-1,807465	-8,313825	13,381934	15,670378	0,010059	0,069563	-0,487418	9,582184	4,386707	3,221312	0,010059	0,069563	-0,487418	9,582184	4,386707	3,221312
15:33:14,89	0,750011	3,228950	-0,173951	2,017011	-0,880002	-0,394991	0,036452	0,060257	-0,511220	4,040874	5,293753	3,273565	-0,726868	-2,909731	-1,805154	-8,341386	13,331413	15,678877	0,036452	0,060257	-0,511220	8,771083	2,432299	3,273565	0,036452	0,060257	-0,511220	8,771083	2,432299	3,273565
15:33:14,94	0,750011	3,228950	-0,173951	2,017011	-0,880002	-0,394991	0,029743	0,058826	-0,508910	4,057778	4,946276	3,282064	-0,727451	-2,916458	-1,805147	-8,343334	13,285744	15,652105	0,029743	0,058826	-0,508910	8,675616	2,611480	3,282064	0,029743	0,058826	-0,508910	8,675616	2,611480	3,282064
15:33:14,99	0,750011	3,228950	-0,173951	2,017011	-0,880002	-0,394991	0,035859	0,055967	-0,508902	4,165897	5,285469	3,255292	-0,726393	-2,913934	-1,801678	-8,393961	13,270710	15,655436	0,035859	0,055967	-0,508902	8,559341	2,470547	3,255292	0,035859	0,055967	-0,508902	8,559341	2,470547	3,255292
15:33:15,04	0,750011	3,228950	-0,173951	2,017011	-0,880002	-0,394991	0,033144	0,056313	-0,505434	4,109576	5,107988	3,258623	-0,726438	-2,919407	-1,802804	-8,413248	13,241862	15,688492	0,033144	0,056313	-0,505434	8,530174	2,506154	3,258623	0,033144	0,056313	-0,505434	8,530174	2,506154	3,258623
15:33:15,09	0,750011	3,228950	-0,173951	2,017011	-0,880002	-0,394991	0,037907	0,053616	-0,506560	4,215203	5,353346	3,291679	-0,726602	-2,915042	-1,803946	-8,379339	13,240890	15,725765	0,037907	0,053616	-0,506560	8,424072	2,377675	3,291679	0,037907	0,053616	-0,506560	8,424072	2,377675	3,291679
15:33:15,14	0,750011	3,228950	-0,173951	2,017011	-0,880002	-0,394991	0,034209	0,055940	-0,507702	4,110471	5,190913	3,328951	-0,725563	-2,920084	-1,799746	-8,529003	13,145935	15,684799	0,034209	0,055940	-0,507702	8,501769	2,505519	3,328951	0,034209	0,055940	-0,507702	8,501769	2,505519	3,328951
15:33:15,19	0,750011	3,228950	-0,173951	2,017011	-0,880002	-0,394991	0,038055	0,052519	-0,503502	4,131287	5,308786	3,287986	-0,691176	-2,964871	-1,814831	-10,846196	11,651019	15,965971	0,038055	0,052519	-0,503502	8,254052	2,321456	3,287986	0,038055	0,052519	-0,503502	8,254052	2,321456	3,287986
15:33:15,24	0,750011	3,228950	-0,173951	2,017011	-0,880002	-0,394991	0,059649	0,000345	-0,518587	4,391101	5,172377	3,569158	-0,737409	-2,922883	-1,785116	-8,868557	13,935716	15,716758	0,059649	0,000345	-0,518587	4,418212	0,489931	3,569158	0,059649	0,000345	-0,518587	4,418212	0,489931	3,569158
15:33:15,29	0,750011	3,228950	-0,173951	2,017011	-0,880002	-0,394991	0,046402	0,061379	-0,488872	4,184798	5,053877	3,319944	-0,736592	-2,900814	-1,809109	-7,480620	13,697806	15,649900	0,046402	0,061379	-0,488872	9,003016	1,411309	3,319944	0,046402	0,061379	-0,488872	9,003016	1,411309	3,319944
15:33:15,34	0,750027	3,228984	-0,173966	2,066998	-0,879997	-0,394961	0,026881	0,071706	-0,512865	4,135723	5,359729	3,253087	-0,734502	-2,925522	-1,838419	-8,752705	13,700754	15,730088	0,026881	0,071706	-0,512865	9,764616	3,249556	3,253087	0,026881	0,071706	-0,512865	9,764616	3,249556	3,253087
15:33:15,39	0,750027	3,228984	-0,173966	2,066998	-0,879997	-0,394961	0,047235	0,057542	-0,542174	4,238762	5,314986	3,333274	-0,732308	-2,926361	-1,835573	-8,783775	13,683744	15,734038	0,047235	0,057542	-0,542174	8,755780	1,607055	3,333274	0,047235	0,057542	-0,542174	8,755780	1,607055	3,333274
15:33:15,44	0,750027	3,228984	-0,173966	2,066998	-0,879997	-0,394961	0,046864	0,055222	-0,539328	4,329123	5,277304	3,337225	-0,736425	-2,926585	-1,833610	-8,767338	13,640709	15,754777	0,046864	0,055222	-0,539328	8,664041	1,598478	3,337225	0,046864	0,055222	-0,539328	8,664041	1,598478	3,337225
15:33:15,49	0,750027	3,228984	-0,173966	2,066998	-0,879997	-0,394961	0,049116	0,058676	-0,537366	4,120481	5,430164	3,357964	-0,737731	-2,925117	-1,832522	-8,839897	13,665351	15,707191	0,049116	0,058676	-0,537366	8,726512	1,574550	3,357964	0,049116	0,058676	-0,537366	8,726512	1,574550	3,357964
15:33:15,54	0,750027	3,228984	-0,173966	2,066998	-0,879997	-0,394961	0,048498	0,060541	-0,536278	4,008553	5,322865	3,310378	-0,732710	-2,928504	-1,830662	-8,826892	13,619389	15,731467	0,048498	0,060541	-0,536278	8,761001	1,515770	3,310378	0,048498	0,060541	-0,536278	8,761001	1,515770	3,310378
15:33:15,59	0,750027	3,228984	-0,173966	2,066998	-0,879997	-0,394961	0,048921	0,054499	-0,534417	4,289419	5,379080	3,334653	-0,735493	-2,930061	-1,832101	-8,884975	13,609750	15,744032	0,048921	0,054499	-0,534417	8,567593	1,538817	3,334653	0,048921	0,054499	-0,534417	8,567593	1,538817	3,334653
15:33:15,64	0,750027	3,228984	-0,173966	2,066998	-0,879997	-0,394961	0,051661	0,056130	-0,535857	4,167203	5,476091	3,347218	-0,730169	-2,927448	-1,829394	-8,855642	13,550161	15,712411	0,051661	0,056130	-0,535857	8,573434	1,420719	3,347218	0,051661	0,056130	-0,535857	8,573434	1,420719	3,347218
15:33:15,69	0,750027	3,228984	-0,173966	2,066998	-0,879997	-0,394961	0,046736	0,052826	-0,533150	4,302096	5,275176	3,315598	-0,734852	-2,928917	-1,833671	-8,862846	13,623163	15,716399	0,046736	0,052826	-0,533150	8,448927	1,606435	3,315598	0,046736	0,052826	-0,533150	8,448927	1,606435	3,315598
15:33:15,74	0,750027	3,228984	-0,173966	2,066998	-0,879997	-0,394961	0,050350	0,056147	-0,537427	4,189003	5,420378	3,319585	-0,737727	-2,928521	-1,832624	-8,874209	13,625177	15,744576	0,050350	0,056147	-0,537427	8,596562	1,467918	3,319585	0,050350	0,056147	-0,537427	8,596562	1,467918	3,319585
15:33:15,79	0,750027	3,228984	-0,173966	2,066998	-0,879997	-0,394961	0,051444	0,058835	-0,536380	4,045278	5,466451	3,347762	-0,735523	-2,927744	-1,828625	-8,891010	13,580507	15,731690	0,051444	0,058835	-0,536380	8,663864	1,428062	3,347762	0,051444	0,058835	-0,536380	8,663864	1,428062	3,347762
15:33:15,84	0,750027	3,228984	-0,173966	2,066998	-0,879997	-0,394961	0,049669	0,057315	-0,532381	4,077233	5,381918	3,334877	-0,734280	-2,925183	-1,831702	-8,834063	13,549060	15,751945	0,049669	0,057315	-0,532381	8,576498	1,482893	3,334877	0,049669	0,057315	-0,532381	8,576498	1,482893	3,334877
15:33:15,89	0,750027	3,228984	-0,173966	2,066998	-0,879997	-0,394961	0,046829	0,057519	-0,535458	4,067909	5,299298	3,355132	-0,732022	-2,928134	-1,834027	-8,887602	13,567844	15,773845	0,046829	0,057519	-0,535458	8,583120	1,623185	3,355132	0,046829	0,057519	-0,535458	8,583120	1,623185	3,355132
15:33:15,94	0,750027	3,228984	-0,173966	2,066998	-0,879997	-0,394961	0,048257	0,054088	-0,537783	4,235799	5,317756	3,377031	-0,733166	-2,929427	-1,828580	-8,870178	13,521433	15,763630	0,048257	0,054088	-0,537783	8,481706	1,529605	3,377031	0,048257	0,054088	-0,537783	8,481706	1,529605	3,377031
15:33:15,99	0,750027	3,228984	-0,173966	2,066998	-0,879997	-0,394961	0,049948	0,054432	-0,532336	4,186435	5,443997	3,366817	-0,732511	-2,927964	-1,829378	-8,858168	13,580258	15,737136	0,049948	0,054432	-0,532336	8,459339	1,523082	3,366817	0,049948	0,054432	-0,532336	8,459339	1,523082	3,366817
15:33:16,04	0,750027	3,228984	-0,173966	2,066998	-0,879997	-0,394961	0,048354	0,054597	-0,533134	4,234815	5,342078	3,340322	-0,731909	-2,930145	-1,828093	-8,895263	13,547613	15,732239	0,048354	0,054597	-0,533134	8,520655	1,546320	3,340322	0,048354	0,054597	-0,533134	8,520655	1,546320	3,340322
15:33:16,09	0,750027	3,228984	-0,173966	2,066998	-0,879997	-0,394961	0,049942	0,052984	-0,531848	4,271838	5,408862	3,335426	-0,734923	-2,927569	-1,826283	-8,884396	13,568200	15,739623	0,049942	0,052984	-0,531848	8,431109	1,488431	3,335426	0,049942	0,052984	-0,531848	8,431109	1,488431	3,335426
15:33:16,14	0,750027	3,228984	-0,173966	2,066998	-0,879997	-0,394961	0,049218	0,056883	-0,530039	4,092386	5,370322	3,342810	-0,732594	-2,928466	-1,827057	-8,882648	13,521978	15,734019	0,049218	0,056883	-0,530039	8,557678	1,506740	3,342810	0,049218	0,056883	-0,530039	8,557678	1,506740	3,342810
15:33:16,19	0,750027	3,228984	-0,173966	2,066998	-0,879997	-0,394961	0,048830	0,054418	-0,530813	4,181411	5,374780	3,337206	-0,732919	-2,924814	-1,830864	-8,887587	13,544887	15,736395	0,048830	0,054418	-0,530813	8,453199	1,541642	3,337206	0,048830	0,054418	-0,530813	8,453199	1,541642	3,337206
15:33:16,24	0,750027	3,228984	-0,173966	2,066998	-0,879997	-0,394961	0,045830	0,056525	-0,534620	4,089218	5,203058	3,339581	-0,734395	-2,930113	-1,829019	-8,901485	13,523435	15,715517	0,045830	0,056525	-0,534620	8,526406	1,605404	3,339581	0,045830	0,056525	-0,534620	8,526406	1,605404	3,339581
15:33:16,29	0,750027	3,228984	-0,173966	2,066998	-0,879997	-0,394961	0,051157	0,055153	-0,532774	4,135012	5,478743	3,318704	-0,733246	-2,932666	-1,828620	-8,924571	13,531304	15,725274	0,051157	0,055153	-0,532774	8,464531	1,462934	3,318704	0,051157	0,055153	-0,532774	8,464531	1,462934	3,318704
15:33:16,34	0,750027	3,228984	-0,173966	2,066998	-0,879997	-0,394961	0,052794	0,052882	-0,532376	4,248377	5,539938	3,328461	-0,730259	-2,927505	-1,828964	-8,884362	13,534091	15,784583	0,052794	0,052882	-0,532376	8,399622	1,395626	3,328461	0,052794	0,052882	-0,532376	8,399622	1,395626	3,328461
15:33:16,39	0,750027	3,228984	-0,173966	2,066998	-0,879997	-0,394961	0,046830	0,052876	-0,532720	4,271227	5,263246	3,387770	-0,731462	-2,932323	-1,828970	-8,906144	13,520163	15,764061	0,046830	0,052876	-0,532720	8,421970	1,587097	3,387770	0,046830	0,052876	-0,532720	8,421970	1,587097	3,387770
15:33:16,44	0,750027	3,228984	-0,173966	2,066998	-0,879997	-0,394961	0,051604	0,051508	-0,532726	4,319395	5,499609	3,367248	-0,731441	-2,927608	-1,829001	-8,890290	13,529580	15,740696	0,051604	0,051508	-0,532726	8,362772	1,448678	3,367248	0,051604	0,051508	-0,532726	8,362772	1,448678	3,367248
15:33:16,49	0,750027	3,228984	-0,173966	2,066998	-0,879997	-0,394961	0,047511	0,053848	-0,532757	4,213809	5,295781	3,343883	-0,732643	-2,930876	-1,829772	-8,910928	13,538288	15,745809	0,047511	0,053848	-0,532757	8,440860	1,566171	3,343883	0,047511	0,053848	-0,532757	8,440860	1,566171	3,343883
15:33:16,54	0,750027	3,228984	-0,173966	2,066998	-0,879997	-0,394961	0,050942	0,053255	-0,533528	4,241863	5,451944	3,348995	-0,735611	-2,932576	-1,828229	-8,935579	13,554878	15,740044	0,050942	0,053255	-0,533528	8,422369	1,453034	3,348995	0,050942	0,053255	-0,533528	8,422369	1,453034	3,348995
15:33:16,59	0,750027	3,228984	-0,173966	2,066998	-0,879997	-0,394961	0,053898	0,054975	-0,531985	4,154443	5,576046	3,343231	-0,731513	-2,929228	-1,827062	-8,920066	13,497310	15,743381	0,053898	0,054975	-0,531985	8,470003	1,345040	3,343231	0,053898	0,054975	-0,531985	8,470003	1,345040	3,343231
15:33:16,64	0,750027	3,228984	-0,173966	2,066998	-0,879997	-0,394961	0,048950	0,053100	-0,530818	4,209871	5,360944	3,346568	-0,731994	-2,928435	-1,830535	-8,877279	13,548463	15,756418	0,048950	0,053100	-0,530818	8,378202	1,518393	3,346568	0,048950	0,053100	-0,530818	8,378202	1,518393	3,346568
15:33:16,69	0,750027	3,228984	-0,173966	2,066998	-0,879997	-0,394961	0,048503	0,053913	-0,534291	4,233265	5,349203	3,359605	-0,734392	-2,928173	-1,826284	-8,898273	13,526686	15,743283	0,048503	0,053913	-0,534291	8,465453	1,541705	3,359605	0,048503	0,053913	-0,534291	8,465453	1,541705	3,359605
15:33:16,75	0,750027	3,228984	-0,173966	2,066998	-0,879997	-0,394961	0,049476	0,056121	-0,530039	4,089103	5,392480	3,346470	-0,736208	-2,927180	-1,829416	-8,910755	13,518239	15,730345	0,049476	0,056121	-0,530039	8,494603	1,508640	3,346470	0,049476	0,056121	-0,530039	8,494603	1,508640	3,346470
15:33:16,80	0,750027	3,228984	-0,173966	2,066998	-0,879997	-0,394961	0,049523	0,058190	-0,533171	3,967968	5,388373	3,333531	-0,731417	-2,931671	-1,830922	-8,880482	13,513538	15,740652	0,049523	0,058190	-0,533171	8,535871	1,500791	3,333531	0,049523	0,058190	-0,533171	8,535871	1,500791	3,333531
15:33:16,85	0,750027	3,228984	-0,173966	2,066998	-0,879997	-0,394961	0,051018	0,051796	-0,534678	4,311535	5,494637	3,343838	-0,730364	-2,927082	-1,828967	-8,916275	13,495193	15,803092	0,051018	0,051796	-0,534678	8,377487	1,489763	3,343838	0,051018	0,051796	-0,534678	8,377487	1,489763	3,343838
15:33:16,90	0,750027	3,228984	-0,173966	2,066998	-0,879997	-0,394961	0,046517	0,053178	-0,532722	4,205885	5,238766	3,406278	-0,698935	-2,965732	-1,822997	-10,786993	11,682152	16,064744	0,046517	0,053178	-0,532722	8,380328	1,587211	3,406278	0,046517	0,053178	-0,532722	8,380328	1,587211	3,406278
15:33:16,95	0,750027	3,228984	-0,173966	2,066998	-0,879997	-0,394961	0,064273	0,006635	-0,526752	4,120610	5,448551	3,667931	-0,746176	-2,936075	-1,792302	-9,341852	14,553547	15,784305	0,064273	0,006635	-0,526752	4,641447	0,403089	3,667931	0,064273	0,006635	-0,526752	4,641447	0,403089	3,667931
15:33:17,00	0,750027	3,228984	-0,173966	2,066998	-0,879997	-0,394961	0,062211	0,062375	-0,496058	4,431393	5,157123	3,387491	-0,743510	-2,901702	-1,825354	-7,237916	14,062407	15,619190	0,062211	0,062375	-0,496058	9,327831	0,273579	3,387491	0,062211	0,062375	-0,496058	9,327831	0,273579	3,387491
15:33:17,05	0,750018	3,228946	-0,173942	2,116998	-0,880008	-0,394975	0,031109	0,077253	-0,529110	4,284372	5,607485	3,222377	-0,743871	-2,927011	-1,847124	-8,511266	14,040439	15,733062	0,031109	0,077253	-0,529110	10,348723	3,165397	3,222377	0,031109	0,077253	-0,529110	10,348723	3,165397	3,222377
15:33:17,10	0,750018	3,228946	-0,173942	2,116998	-0,880008	-0,394975	0,053208	0,064911	-0,550880	4,270471	5,664868	3,336248	-0,741040	-2,928283	-1,845957	-8,550857	13,988454	15,745929	0,053208	0,064911	-0,550880	9,365953	1,488001	3,336248	0,053208	0,064911	-0,550880	9,365953	1,488001	3,336248
15:33:17,15	0,750018	3,228946	-0,173942	2,116998	-0,880008	-0,394975	0,052895	0,061824	-0,549712	4,366181	5,640266	3,349115	-0,740515	-2,925387	-1,843236	-8,571577	13,979291	15,773784	0,052895	0,061824	-0,549712	9,219331	1,488017	3,349115	0,052895	0,061824	-0,549712	9,219331	1,488017	3,349115
15:33:17,20	0,750018	3,228946	-0,173942	2,116998	-0,880008	-0,394975	0,050124	0,062817	-0,546992	4,296252	5,482832	3,376971	-0,736420	-2,926870	-1,839364	-8,577796	13,915532	15,740867	0,050124	0,062817	-0,546992	9,227348	1,548077	3,376971	0,050124	0,062817	-0,546992	9,227348	1,548077	3,376971
15:33:17,25	0,750018	3,228946	-0,173942	2,116998	-0,880008	-0,394975	0,049361	0,058529	-0,543120	4,460898	5,469614	3,344053	-0,740600	-2,927857	-1,845177	-8,588156	13,904790	15,772368	0,049361	0,058529	-0,543120	9,055392	1,594808	3,344053	0,049361	0,058529	-0,543120	9,055392	1,594808	3,344053
15:33:17,30	0,750018	3,228946	-0,173942	2,116998	-0,880008	-0,394975	0,052305	0,061656	-0,548933	4,283809	5,619146	3,375555	-0,738903	-2,925661	-1,843256	-8,611975	13,883821	15,766546	0,052305	0,061656	-0,548933	9,123776	1,513168	3,375555	0,052305	0,061656	-0,548933	9,123776	1,513168	3,375555
15:33:17,35	0,750018	3,228946	-0,173942	2,116998	-0,880008	-0,394975	0,049555	0,061283	-0,547012	4,273106	5,466001	3,369733	-0,734145	-2,928106	-1,842833	-8,571792	13,807681	15,763897	0,049555	0,061283	-0,547012	9,083838	1,575901	3,369733	0,049555	0,061283	-0,547012	9,083838	1,575901	3,369733
15:33:17,40	0,750018	3,228946	-0,173942	2,116998	-0,880008	-0,394975	0,049294	0,055941	-0,546589	4,505073	5,525261	3,367083	-0,711984	-2,975192	-1,836512	-11,064843	12,488552	16,069733	0,049294	0,055941	-0,546589	8,896412	1,655706	3,367083	0,049294	0,055941	-0,546589	8,896412	1,655706	3,367083
15:33:17,45	0,750018	3,228946	-0,173942	2,116998	-0,880008	-0,394975	0,078991	0,013205	-0,540268	4,338395	5,570041	3,672920	-0,756774	-2,932552	-1,814390	-9,151885	14,927607	15,716023	0,078991	0,013205	-0,540268	5,374997	-0,630753	3,672920	0,078991	0,013205	-0,540268	5,374997	-0,630753	3,672920
15:33:17,50	0,750018	3,228946	-0,173942	2,116998	-0,880008	-0,394975	0,064458	0,073314	-0,518146	4,281471	5,251487	3,319210	-0,749325	-2,917399	-1,841227	-7,981830	14,707938	15,696234	0,064458	0,073314	-0,518146	10,036655	0,191503	3,319210	0,064458	0,073314	-0,518146	10,036655	0,191503	3,319210
15:33:17,55	0,750031	3,229044	-0,173959	2,167002	-0,880016	-0,394989	0,047612	0,074440	-0,544983	4,617740	5,498582	3,299421	-0,752354	-2,948058	-1,866472	-9,446089	14,790056	15,802937	0,047612	0,074440	-0,544983	10,461266	1,761076	3,299421	0,047612	0,074440	-0,544983	10,461266	1,761076	3,299421
15:33:17,60	0,750031	3,229044	-0,173959	2,167002	-0,880016	-0,394989	0,075677	0,061734	-0,570228	4,617416	5,648845	3,406124	-0,753725	-2,946694	-1,866931	-9,507207	14,704394	15,757460	0,075677	0,061734	-0,570228	9,463556	-0,291804	3,406124	0,075677	0,061734	-0,570228	9,463556	-0,291804	3,406124
15:33:17,65	0,750031	3,229044	-0,173959	2,167002	-0,880016	-0,394989	0,075182	0,063604	-0,570687	4,415465	5,612986	3,360647	-0,755558	-2,951598	-1,861892	-9,574832	14,745189	15,755351	0,075182	0,063604	-0,570687	9,408349	-0,288775	3,360647	0,075182	0,063604	-0,570687	9,408349	-0,288775	3,360647
15:33:17,70	0,750031	3,229044	-0,173959	2,167002	-0,880016	-0,394989	0,080345	0,062738	-0,565648	4,461969	5,802493	3,358538	-0,752713	-2,949972	-1,863058	-9,601472	14,712443	15,775399	0,080345	0,062738	-0,565648	9,386940	-0,504553	3,358538	0,080345	0,062738	-0,565648	9,386940	-0,504553	3,358538
15:33:17,75	0,750031	3,229044	-0,173959	2,167002	-0,880016	-0,394989	0,077515	0,061088	-0,566814	4,506133	5,648644	3,378586	-0,754482	-2,948631	-1,864197	-9,578200	14,671658	15,808356	0,077515	0,061088	-0,566814	9,301514	-0,436260	3,378586	0,077515	0,061088	-0,566814	9,301514	-0,436260	3,378586
15:33:17,80	0,750031	3,229044	-0,173959	2,167002	-0,880016	-0,394989	0,077237	0,063291	-0,567953	4,367889	5,674755	3,411542	-0,753965	-2,951440	-1,864205	-9,625156	14,688655	15,809060	0,077237	0,063291	-0,567953	9,336211	-0,388358	3,411542	0,077237	0,063291	-0,567953	9,336211	-0,388358	3,411542
15:33:17,85	0,750031	3,229044	-0,173959	2,167002	-0,880016	-0,394989	0,079412	0,061438	-0,567961	4,455475	5,738685	3,412247	-0,751805	-2,948580	-1,864622	-9,610987	14,660897	15,775161	0,079412	0,061438	-0,567961	9,278353	-0,495156	3,412247	0,079412	0,061438	-0,567961	9,278353	-0,495156	3,412247
15:33:17,90	0,750031	3,229044	-0,173959	2,167002	-0,880016	-0,394989	0,075854	0,060997	-0,568378	4,461426	5,579828	3,378348	-0,750390	-2,945459	-1,864219	-9,586528	14,672427	15,795121	0,075854	0,060997	-0,568378	9,249727	-0,374723	3,378348	0,075854	0,060997	-0,568378	9,249727	-0,374723	3,378348
15:33:17,95	0,750031	3,229044	-0,173959	2,167002	-0,880016	-0,394989	0,072445	0,061333	-0,567975	4,466208	5,417956	3,398308	-0,752827	-2,950231	-1,864204	-9,630904	14,663862	15,818391	0,072445	0,061333	-0,567975	9,280826	-0,268957	3,398308	0,072445	0,061333	-0,567975	9,280826	-0,268957	3,398308
15:33:18,00	0,750031	3,229044	-0,173959	2,167002	-0,880016	-0,394989	0,077796	0,061057	-0,567960	4,450937	5,662064	3,421578	-0,750430	-2,949884	-1,864194	-9,595058	14,614324	15,807205	0,077796	0,061057	-0,567960	9,243915	-0,444909	3,421578	0,077796	0,061057	-0,567960	9,243915	-0,444909	3,421578
15:33:18,05	0,750031	3,229044	-0,173959	2,167002	-0,880016	-0,394989	0,076297	0,059155	-0,567950	4,524859	5,639913	3,410392	-0,752827	-2,949138	-1,864219	-9,620006	14,634574	15,798131	0,076297	0,059155	-0,567950	9,168536	-0,349365	3,410392	0,076297	0,059155	-0,567950	9,168536	-0,349365	3,410392
15:33:18,10	0,750031	3,229044	-0,173959	2,167002	-0,880016	-0,394989	0,076849	0,061603	-0,567975	4,402613	5,636910	3,401318	-0,752852	-2,951241	-1,860337	-9,646413	14,638048	15,795835	0,076849	0,061603	-0,567975	9,238476	-0,395736	3,401318	0,076849	0,061603	-0,567975	9,238476	-0,395736	3,401318
15:33:18,15	0,750031	3,229044	-0,173959	2,167002	-0,880016	-0,394989	0,078683	0,060574	-0,564093	4,445952	5,707668	3,399022	-0,754043	-2,951010	-1,865026	-9,651237	14,652881	15,769971	0,078683	0,060574	-0,564093	9,201000	-0,468941	3,399022	0,078683	0,060574	-0,564093	9,201000	-0,468941	3,399022
15:33:18,20	0,750031	3,229044	-0,173959	2,167002	-0,880016	-0,394989	0,079079	0,061721	-0,568782	4,396744	5,716655	3,373158	-0,755209	-2,947677	-1,862677	-9,641751	14,667828	15,807977	0,079079	0,061721	-0,568782	9,241828	-0,491024	3,373158	0,079079	0,061721	-0,568782	9,241828	-0,491024	3,373158
15:33:18,25	0,750031	3,229044	-0,173959	2,167002	-0,880016	-0,394989	0,076775	0,064397	-0,566433	4,275273	5,597609	3,411164	-0,751683	-2,948437	-1,863835	-9,633845	14,632518	15,803120	0,076775	0,064397	-0,566433	9,330433	-0,429236	3,411164	0,076775	0,064397	-0,566433	9,330433	-0,429236	3,411164
15:33:18,30	0,750031	3,229044	-0,173959	2,167002	-0,880016	-0,394989	0,075671	0,060964	-0,567591	4,427186	5,564674	3,406307	-0,753485	-2,948414	-1,859553	-9,650435	14,617897	15,824135	0,075671	0,060964	-0,567591	9,212821	-0,375464	3,406307	0,075671	0,060964	-0,567591	9,212821	-0,375464	3,406307
15:33:18,35	0,750031	3,229044	-0,173959	2,167002	-0,880016	-0,394989	0,076551	0,062535	-0,563309	4,324489	5,603426	3,427322	-0,753465	-2,946763	-1,866546	-9,626323	14,627334	15,823848	0,076551	0,062535	-0,563309	9,233520	-0,405866	3,427322	0,076551	0,062535	-0,563309	9,233520	-0,405866	3,427322
15:33:18,40	0,750031	3,229044	-0,173959	2,167002	-0,880016	-0,394989	0,075190	0,062563	-0,566392	4,351445	5,561433	3,443948	-0,752828	-2,947221	-1,862637	-9,611281	14,628088	15,840761	0,075190	0,062563	-0,566392	9,262659	-0,340969	3,443948	0,075190	0,062563	-0,566392	9,262659	-0,340969	3,443948
15:33:18,45	0,750031	3,229044	-0,173959	2,167002	-0,880016	-0,394989	0,075190	0,062563	-0,566392	4,351445	5,561433	3,443948	-0,749399	-2,949316	-1,864994	-9,649072	14,583074	15,812353	0,075190	0,062563	-0,566392	9,262659	-0,340969	3,443948	0,075190	0,062563	-0,566392	9,262659	-0,340969	3,443948
15:33:18,50	0,750031	3,229044	-0,173959	2,167002	-0,880016	-0,394989	0,075289	0,058546	-0,568749	4,502474	5,556393	3,415540	-0,750582	-2,951143	-1,864219	-9,668845	14,614435	15,812614	0,075289	0,058546	-0,568749	9,098317	-0,353830	3,415540	0,075289	0,058546	-0,568749	9,098317	-0,353830	3,415540
15:33:18,55	0,750031	3,229044	-0,173959	2,167002	-0,880016	-0,394989	0,077463	0,058657	-0,567975	4,513939	5,636605	3,415801	-0,752298	-2,943607	-1,864629	-9,623026	14,608917	15,803347	0,077463	0,058657	-0,567975	9,118550	-0,444230	3,415801	0,077463	0,058657	-0,567975	9,118550	-0,444230	3,415801
15:33:18,60	0,750031	3,229044	-0,173959	2,167002	-0,880016	-0,394989	0,071794	0,063911	-0,568385	4,258886	5,384271	3,406534	-0,754695	-2,951137	-1,864224	-9,657183	14,593994	15,806287	0,071794	0,063911	-0,568385	9,275899	-0,251569	3,406534	0,071794	0,063911	-0,568385	9,275899	-0,251569	3,406534
15:33:18,65	0,750031	3,229044	-0,173959	2,167002	-0,880016	-0,394989	0,079514	0,062222	-0,567980	4,316723	5,763601	3,409474	-0,754680	-2,947007	-1,864624	-9,644136	14,609962	15,807523	0,079514	0,062222	-0,567980	9,201133	-0,478274	3,409474	0,079514	0,062222	-0,567980	9,201133	-0,478274	3,409474
15:33:18,70	0,750031	3,229044	-0,173959	2,167002	-0,880016	-0,394989	0,075930	0,064274	-0,568380	4,230349	5,580543	3,410710	-0,750603	-2,947859	-1,863460	-9,670799	14,611020	15,807702	0,075930	0,064274	-0,568380	9,275875	-0,379979	3,410710	0,075930	0,064274	-0,568380	9,275875	-0,379979	3,410710
15:33:18,75	0,750031	3,229044	-0,173959	2,167002	-0,880016	-0,394989	0,074630	0,060317	-0,567216	4,423693	5,489301	3,410888	-0,752389	-2,950418	-1,860373	-9,693459	14,606167	15,780986	0,074630	0,060317	-0,567216	9,158602	-0,369138	3,410888	0,074630	0,060317	-0,567216	9,158602	-0,369138	3,410888
15:33:18,80	0,750031	3,229044	-0,173959	2,167002	-0,880016	-0,394989	0,077738	0,060584	-0,564129	4,394282	5,633733	3,384173	-0,749376	-2,951442	-1,861101	-9,652905	14,586539	15,809823	0,077738	0,060584	-0,564129	9,150141	-0,468704	3,384173	0,077738	0,060584	-0,564129	9,150141	-0,468704	3,384173
15:33:18,85	0,750031	3,229044	-0,173959	2,167002	-0,880016	-0,394989	0,077119	0,057463	-0,564857	4,559861	5,646454	3,413010	-0,748260	-2,950157	-1,863834	-9,664056	14,558406	15,806238	0,077119	0,057463	-0,564857	9,070710	-0,407353	3,413010	0,077119	0,057463	-0,564857	9,070710	-0,407353	3,413010
15:33:18,90	0,750031	3,229044	-0,173959	2,167002	-0,880016	-0,394989	0,075448	0,057140	-0,567589	4,546745	5,563985	3,409425	-0,750571	-2,951447	-1,861119	-9,664208	14,591804	15,795376	0,075448	0,057140	-0,567589	9,032197	-0,358670	3,409425	0,075448	0,057140	-0,567589	9,032197	-0,358670	3,409425
15:33:18,95	0,750031	3,229044	-0,173959	2,167002	-0,880016	-0,394989	0,077721	0,058495	-0,564875	4,505108	5,665337	3,398563	-0,750609	-2,948127	-1,862292	-9,666108	14,581874	15,805968	0,077721	0,058495	-0,564875	9,096964	-0,435727	3,398563	0,077721	0,058495	-0,564875	9,096964	-0,435727	3,398563
15:33:19,00	0,750031	3,229044	-0,173959	2,167002	-0,880016	-0,394989	0,074864	0,060188	-0,566048	4,407528	5,520129	3,409155	-0,750044	-2,949679	-1,864601	-9,673399	14,579302	15,831459	0,074864	0,060188	-0,566048	9,132276	-0,356716	3,409155	0,074864	0,060188	-0,566048	9,132276	-0,356716	3,409155
15:33:19,06	0,750031	3,229044	-0,173959	2,167002	-0,880016	-0,394989	0,075926	0,058923	-0,568357	4,467417	5,570330	3,434645	-0,750683	-2,948728	-1,861147	-9,708515	14,591678	15,801074	0,075926	0,058923	-0,568357	9,092889	-0,389890	3,434645	0,075926	0,058923	-0,568357	9,092889	-0,389890	3,434645
15:33:19,11	0,750031	3,229044	-0,173959	2,167002	-0,880016	-0,394989	0,075422	0,059951	-0,564903	4,407120	5,507504	3,404261	-0,751128	-2,945029	-1,863430	-9,623844	14,594070	15,836058	0,075422	0,059951	-0,564903	9,113292	-0,413124	3,404261	0,075422	0,059951	-0,564903	9,113292	-0,413124	3,404261
15:33:19,16	0,750031	3,229044	-0,173959	2,167002	-0,880016	-0,394989	0,072441	0,062187	-0,567186	4,335277	5,424628	3,439244	-0,745894	-2,951521	-1,862278	-9,664540	14,551184	15,795581	0,072441	0,062187	-0,567186	9,216943	-0,261999	3,439244	0,072441	0,062187	-0,567186	9,216943	-0,261999	3,439244
15:33:19,21	0,750031	3,229044	-0,173959	2,167002	-0,880016	-0,394989	0,075446	0,054407	-0,566034	4,682320	5,567101	3,398768	-0,722168	-3,007575	-1,859541	-12,498639	13,115085	16,141058	0,075446	0,054407	-0,566034	8,953298	-0,355439	3,398768	0,075446	0,054407	-0,566034	8,953298	-0,355439	3,398768
15:33:19,26	0,750031	3,229044	-0,173959	2,167002	-0,880016	-0,394989	0,112128	0,005834	-0,563296	4,547413	5,738174	3,744244	-0,748144	-2,937200	-1,839137	-9,192431	14,725834	15,868768	0,112128	0,005834	-0,563296	5,005344	-3,063843	3,744244	0,112128	0,005834	-0,563296	5,005344	-3,063843	3,744244
15:33:19,31	0,750031	3,229044	-0,173959	2,167002	-0,880016	-0,394989	0,064169	0,063517	-0,542893	4,595911	5,302193	3,471955	-0,756956	-2,925516	-1,886723	-8,134029	15,001191	15,778785	0,064169	0,063517	-0,542893	9,582016	0,264954	3,471955	0,064169	0,063517	-0,542893	9,582016	0,264954	3,471955
15:33:19,36	0,750004	3,229019	-0,173938	2,216991	-0,879999	-0,395005	0,058456	0,076991	-0,590479	4,662969	5,784082	3,381972	-0,759867	-2,950783	-1,902996	-9,404984	15,044073	15,797258	0,058456	0,076991	-0,590479	10,706725	1,195251	3,381972	0,058456	0,076991	-0,590479	10,706725	1,195251	3,381972
15:33:19,41	0,750004	3,229019	-0,173938	2,216991	-0,879999	-0,395005	0,081793	0,066878	-0,606752	4,590495	5,875478	3,400444	-0,761179	-2,949377	-1,903405	-9,453246	15,020121	15,810945	0,081793	0,066878	-0,606752	9,840394	-0,545294	3,400444	0,081793	0,066878	-0,606752	9,840394	-0,545294	3,400444
15:33:19,46	0,750004	3,229019	-0,173938	2,216991	-0,879999	-0,395005	0,081232	0,068718	-0,607161	4,449942	5,816460	3,414131	-0,760646	-2,949111	-1,903010	-9,453522	14,949382	15,819071	0,081232	0,068718	-0,607161	9,844280	-0,560234	3,414131	0,081232	0,068718	-0,607161	9,844280	-0,560234	3,414131
15:33:19,51	0,750004	3,229019	-0,173938	2,216991	-0,879999	-0,395005	0,080735	0,068389	-0,606766	4,405638	5,825746	3,422257	-0,754828	-2,951657	-1,901059	-9,493569	14,939409	15,828294	0,080735	0,068389	-0,606766	9,774167	-0,511934	3,422257	0,080735	0,068389	-0,606766	9,774167	-0,511934	3,422257
15:33:19,56	0,750004	3,229019	-0,173938	2,216991	-0,879999	-0,395005	0,079821	0,064208	-0,605581	4,570564	5,801936	3,434808	-0,756569	-2,950410	-1,901826	-9,459235	14,892100	15,831621	0,079821	0,064208	-0,605581	9,610918	-0,464032	3,434808	0,079821	0,064208	-0,605581	9,610918	-0,464032	3,434808
15:33:19,61	0,750004	3,229019	-0,173938	2,216991	-0,879999	-0,395005	0,079821	0,064208	-0,605581	4,570564	5,801936	3,434808	-0,757837	-2,951820	-1,900673	-9,505234	14,887791	15,835671	0,079821	0,064208	-0,605581	9,610918	-0,464032	3,434808	0,079821	0,064208	-0,605581	9,610918	-0,464032	3,434808
15:33:19,66	0,750004	3,229019	-0,173938	2,216991	-0,879999	-0,395005	0,081677	0,064601	-0,604429	4,523400	5,860755	3,438858	-0,752518	-2,953554	-1,900252	-9,461576	14,770048	15,831857	0,081677	0,064601	-0,604429	9,594600	-0,550891	3,438858	0,081677	0,064601	-0,604429	9,594600	-0,550891	3,438858
15:33:19,71	0,750004	3,229019	-0,173938	2,216991	-0,879999	-0,395005	0,080519	0,059128	-0,604008	4,727882	5,897223	3,435043	-0,715421	-2,969207	-1,885312	-10,457380	12,665289	16,147590	0,080519	0,059128	-0,604008	9,369413	-0,423527	3,435043	0,080519	0,059128	-0,604008	9,369413	-0,423527	3,435043
15:33:19,76	0,750004	3,229019	-0,173938	2,216991	-0,879999	-0,395005	0,075526	0,019174	-0,589068	4,484799	5,827582	3,750777	-0,764370	-2,946300	-1,874526	-9,180713	15,353705	15,821350	0,075526	0,019174	-0,589068	5,989963	-0,101227	3,750777	0,075526	0,019174	-0,589068	5,989963	-0,101227	3,750777
15:33:19,81	0,750004	3,229019	-0,173938	2,216991	-0,879999	-0,395005	0,080163	0,073019	-0,578282	4,651436	5,830104	3,424536	-0,751074	-2,900408	-1,903854	-6,626991	14,521497	15,809933	0,080163	0,073019	-0,578282	10,383421	-0,462680	3,424536	0,080163	0,073019	-0,578282	10,383421	-0,462680	3,424536
15:33:19,86	0,749991	3,228891	-0,173973	2,267004	-0,879999	-0,394992	0,033771	0,084450	-0,607610	4,613156	6,045419	3,413119	-0,753660	-2,934059	-1,923044	-8,205488	14,666970	15,880660	0,033771	0,084450	-0,607610	11,242498	3,394395	3,413119	0,033771	0,084450	-0,607610	11,242498	3,394395	3,413119
15:33:19,91	0,749991	3,228891	-0,173973	2,267004	-0,879999	-0,394992	0,064206	0,069864	-0,626800	4,708360	6,188292	3,483847	-0,752639	-2,933657	-1,924539	-8,218729	14,638290	15,883446	0,064206	0,069864	-0,626800	10,192706	1,148110	3,483847	0,064206	0,069864	-0,626800	10,192706	1,148110	3,483847
15:33:19,96	0,749991	3,228891	-0,173973	2,267004	-0,879999	-0,394992	0,063348	0,069181	-0,628294	4,712442	6,146544	3,486632	-0,753779	-2,933934	-1,921928	-8,243993	14,598836	15,839431	0,063348	0,069181	-0,628294	10,143137	1,173722	3,486632	0,063348	0,069181	-0,628294	10,143137	1,173722	3,486632
15:33:20,01	0,749991	3,228891	-0,173973	2,267004	-0,879999	-0,394992	0,064157	0,070030	-0,625683	4,621490	6,186476	3,442617	-0,752036	-2,932359	-1,922352	-8,247985	14,577776	15,800829	0,064157	0,070030	-0,625683	10,118837	1,150123	3,442617	0,064157	0,070030	-0,625683	10,118837	1,150123	3,442617
15:33:20,06	0,749991	3,228891	-0,173973	2,267004	-0,879999	-0,394992	0,061923	0,069308	-0,626108	4,638790	6,077359	3,404015	-0,752510	-2,931066	-1,921371	-8,267813	14,607339	15,832986	0,061923	0,069308	-0,626108	10,079474	1,216408	3,404015	0,061923	0,069308	-0,626108	10,079474	1,216408	3,404015
15:33:20,11	0,749991	3,228891	-0,173973	2,267004	-0,879999	-0,394992	0,061040	0,070365	-0,625127	4,599528	5,999492	3,436173	-0,752766	-2,932691	-1,923105	-8,300663	14,564327	15,864209	0,061040	0,070365	-0,625127	10,123166	1,207853	3,436173	0,061040	0,070365	-0,625127	10,123166	1,207853	3,436173
15:33:20,16	0,749991	3,228891	-0,173973	2,267004	-0,879999	-0,394992	0,062575	0,069774	-0,626861	4,576571	6,072383	3,467396	-0,749782	-2,930886	-1,923106	-8,281211	14,570452	15,855300	0,062575	0,069774	-0,626861	10,053837	1,160227	3,467396	0,062575	0,069774	-0,626861	10,053837	1,160227	3,467396
15:33:20,21	0,749991	3,228891	-0,173973	2,267004	-0,879999	-0,394992	0,059520	0,068093	-0,626862	4,679044	5,927303	3,458486	-0,748644	-2,931933	-1,918827	-8,296933	14,532929	15,861387	0,059520	0,068093	-0,626862	10,024306	1,254969	3,458486	0,059520	0,068093	-0,626862	10,024306	1,254969	3,458486
15:33:20,26	0,749991	3,228891	-0,173973	2,267004	-0,879999	-0,394992	0,059857	0,066584	-0,622583	4,717149	5,949974	3,464574	-0,751644	-2,931498	-1,920427	-8,328950	14,552517	15,828947	0,059857	0,066584	-0,622583	9,943963	1,251184	3,464574	0,059857	0,066584	-0,622583	9,943963	1,251184	3,464574
15:33:20,31	0,749991	3,228891	-0,173973	2,267004	-0,879999	-0,394992	0,060981	0,069399	-0,624183	4,571720	5,970886	3,432134	-0,750412	-2,932651	-1,919974	-8,306199	14,570106	15,892030	0,060981	0,069399	-0,624183	10,019518	1,183884	3,432134	0,060981	0,069399	-0,624183	10,019518	1,183884	3,432134
15:33:20,36	0,749991	3,228891	-0,173973	2,267004	-0,879999	-0,394992	0,061364	0,067755	-0,623729	4,683791	6,001690	3,495216	-0,752222	-2,930146	-1,921173	-8,299974	14,509699	15,861748	0,061364	0,067755	-0,623729	10,002573	1,184652	3,495216	0,061364	0,067755	-0,623729	10,002573	1,184652	3,495216
15:33:20,41	0,749991	3,228891	-0,173973	2,267004	-0,879999	-0,394992	0,060099	0,070576	-0,624929	4,487917	5,971550	3,464935	-0,750558	-2,929520	-1,920437	-8,359612	14,537430	15,843802	0,060099	0,070576	-0,624929	10,028118	1,253746	3,464935	0,060099	0,070576	-0,624929	10,028118	1,253746	3,464935
15:33:20,46	0,749991	3,228891	-0,173973	2,267004	-0,879999	-0,394992	0,058725	0,069447	-0,624193	4,540809	5,834566	3,446988	-0,748644	-2,932463	-1,921935	-8,293855	14,536112	15,858425	0,058725	0,069447	-0,624193	9,992402	1,224655	3,446988	0,058725	0,069447	-0,624193	9,992402	1,224655	3,446988
15:33:20,51	0,749991	3,228891	-0,173973	2,267004	-0,879999	-0,394992	0,060316	0,066319	-0,625691	4,735224	5,974919	3,461612	-0,752285	-2,930633	-1,918476	-8,347582	14,542243	15,856711	0,060316	0,066319	-0,625691	9,941236	1,240093	3,461612	0,060316	0,066319	-0,625691	9,941236	1,240093	3,461612
15:33:20,56	0,749991	3,228891	-0,173973	2,267004	-0,879999	-0,394992	0,060552	0,070386	-0,622232	4,502147	5,937575	3,459898	-0,749307	-2,930535	-1,923518	-8,301705	14,476953	15,838365	0,060552	0,070386	-0,622232	10,027479	1,184255	3,459898	0,060552	0,070386	-0,622232	10,027479	1,184255	3,459898
15:33:20,61	0,749991	3,228891	-0,173973	2,267004	-0,879999	-0,394992	0,058978	0,067856	-0,627274	4,600099	5,928107	3,441551	-0,749926	-2,931374	-1,921562	-8,328352	14,505698	15,867209	0,058978	0,067856	-0,627274	9,926830	1,298339	3,441551	0,058978	0,067856	-0,627274	9,926830	1,298339	3,441551
15:33:20,66	0,749991	3,228891	-0,173973	2,267004	-0,879999	-0,394992	0,060014	0,067973	-0,625318	4,605606	5,944551	3,470395	-0,748206	-2,933339	-1,919997	-8,342731	14,462270	15,874709	0,060014	0,067973	-0,625318	9,941492	1,233425	3,470395	0,060014	0,067973	-0,625318	9,941492	1,233425	3,470395
15:33:20,71	0,749991	3,228891	-0,173973	2,267004	-0,879999	-0,394992	0,060857	0,065501	-0,623753	4,689338	5,997616	3,477895	-0,747587	-2,933220	-1,921581	-8,348159	14,514656	15,838770	0,060857	0,065501	-0,623753	9,831190	1,220364	3,477895	0,060857	0,065501	-0,623753	9,831190	1,220364	3,477895
15:33:20,76	0,749991	3,228891	-0,173973	2,267004	-0,879999	-0,394992	0,060444	0,065025	-0,625337	4,756764	5,945239	3,441957	-0,748723	-2,932127	-1,919215	-8,320363	14,500531	15,875319	0,060444	0,065025	-0,625337	9,861220	1,200419	3,441957	0,060444	0,065025	-0,625337	9,861220	1,200419	3,441957
15:33:20,81	0,749991	3,228891	-0,173973	2,267004	-0,879999	-0,394992	0,060064	0,066555	-0,622971	4,678875	5,956659	3,478506	-0,748756	-2,932982	-1,920407	-8,329707	14,471306	15,841156	0,060064	0,066555	-0,622971	9,903427	1,241600	3,478506	0,060064	0,066555	-0,622971	9,903427	1,241600	3,478506
15:33:20,86	0,749991	3,228891	-0,173973	2,267004	-0,879999	-0,394992	0,060822	0,066156	-0,624163	4,669641	6,002561	3,444343	-0,749770	-2,932464	-1,918943	-8,337488	14,517324	15,859890	0,060822	0,066156	-0,624163	9,862873	1,228050	3,444343	0,060822	0,066156	-0,624163	9,862873	1,228050	3,444343
15:33:20,91	0,749991	3,228891	-0,173973	2,267004	-0,879999	-0,394992	0,060881	0,067294	-0,622699	4,646439	5,975869	3,463077	-0,749375	-2,932655	-1,918844	-8,345229	14,477260	15,864722	0,060881	0,067294	-0,622699	9,928985	1,196745	3,463077	0,060881	0,067294	-0,622699	9,928985	1,196745	3,463077
15:33:20,96	0,749991	3,228891	-0,173973	2,267004	-0,879999	-0,394992	0,060848	0,066856	-0,622600	4,630633	5,987506	3,467909	-0,748211	-2,933725	-1,920781	-8,356054	14,494702	15,871459	0,060848	0,066856	-0,622600	9,878820	1,210935	3,467909	0,060848	0,066856	-0,622600	9,878820	1,210935	3,467909
15:33:21,01	0,749991	3,228891	-0,173973	2,267004	-0,879999	-0,394992	0,061193	0,065312	-0,624537	4,720597	5,987338	3,474645	-0,750577	-2,933880	-1,918070	-8,367885	14,498867	15,869632	0,061193	0,065312	-0,624537	9,847605	1,183703	3,474645	0,061193	0,065312	-0,624537	9,847605	1,183703	3,474645
15:33:21,06	0,749991	3,228891	-0,173973	2,267004	-0,879999	-0,394992	0,062510	0,067284	-0,621826	4,615757	6,043489	3,472819	-0,748754	-2,934926	-1,916123	-8,349887	14,497506	15,853843	0,062510	0,067284	-0,621826	9,897548	1,136477	3,472819	0,062510	0,067284	-0,621826	9,897548	1,136477	3,472819
15:33:21,11	0,749991	3,228891	-0,173973	2,267004	-0,879999	-0,394992	0,062505	0,065182	-0,619879	4,732879	6,059496	3,457030	-0,749397	-2,934488	-1,918470	-8,370671	14,500064	15,850675	0,062505	0,065182	-0,619879	9,849667	1,152876	3,457030	0,062505	0,065182	-0,619879	9,849667	1,152876	3,457030
15:33:21,17	0,749991	3,228891	-0,173973	2,267004	-0,879999	-0,394992	0,062447	0,065958	-0,622226	4,684360	6,037212	3,453862	-0,748230	-2,933871	-1,920042	-8,367793	14,481691	15,827082	0,062447	0,065958	-0,622226	9,862048	1,135130	3,453862	0,062447	0,065958	-0,622226	9,862048	1,135130	3,453862
15:33:21,22	0,749991	3,228891	-0,173973	2,267004	-0,879999	-0,394992	0,061329	0,065256	-0,623798	4,706373	5,990747	3,430268	-0,750041	-2,934283	-1,921565	-8,375425	14,466979	15,875692	0,061329	0,065256	-0,623798	9,828982	1,176440	3,430268	0,061329	0,065256	-0,623798	9,828982	1,176440	3,430268
15:33:21,27	0,749991	3,228891	-0,173973	2,267004	-0,879999	-0,394992	0,062591	0,066619	-0,625320	4,618951	6,057132	3,478879	-0,749124	-2,935872	-1,915042	-8,373844	14,461667	15,879939	0,062591	0,066619	-0,625320	9,848539	1,143736	3,478879	0,062591	0,066619	-0,625320	9,848539	1,143736	3,478879
15:33:21,32	0,749991	3,228891	-0,173973	2,267004	-0,879999	-0,394992	0,063509	0,065029	-0,618797	4,697806	6,108889	3,483125	-0,727643	-2,996833	-1,914222	-11,638150	13,448003	16,200217	0,063509	0,065029	-0,618797	9,802601	1,123436	3,483125	0,063509	0,065029	-0,618797	9,802601	1,123436	3,483125
15:33:21,37	0,749991	3,228891	-0,173973	2,267004	-0,879999	-0,394992	0,105562	0,015946	-0,617978	4,740105	5,975493	3,803404	-0,761270	-2,935454	-1,878244	-8,803109	15,387750	15,871418	0,105562	0,015946	-0,617978	5,991895	-2,311100	3,803404	0,105562	0,015946	-0,617978	5,991895	-2,311100	3,803404
15:33:21,42	0,749991	3,228891	-0,173973	2,267004	-0,879999	-0,394992	0,069220	0,075757	-0,582000	4,727342	5,571069	3,474605	-0,761636	-2,921288	-1,923599	-7,430135	15,239304	15,794975	0,069220	0,075757	-0,582000	10,674265	0,137297	3,474605	0,069220	0,075757	-0,582000	10,674265	0,137297	3,474605
15:33:21,47	0,750036	3,229018	-0,173939	2,317011	-0,880002	-0,394994	0,057135	0,083158	-0,627354	4,900443	6,205901	3,398162	-0,764699	-2,949618	-1,950963	-8,962662	15,484155	15,854714	0,057135	0,083158	-0,627354	11,428310	1,720803	3,398162	0,057135	0,083158	-0,627354	11,428310	1,720803	3,398162
15:33:21,52	0,750036	3,229018	-0,173939	2,317011	-0,880002	-0,394994	0,083201	0,071645	-0,654719	4,944894	6,111696	3,457900	-0,763684	-2,949897	-1,945533	-9,037302	15,456406	15,880493	0,083201	0,071645	-0,654719	10,569003	-0,419576	3,457900	0,083201	0,071645	-0,654719	10,569003	-0,419576	3,457900
15:33:21,57	0,750036	3,229018	-0,173939	2,317011	-0,880002	-0,394994	0,082935	0,070627	-0,649289	4,936486	6,047094	3,483680	-0,766098	-2,950544	-1,947875	-9,037932	15,385848	15,868653	0,082935	0,070627	-0,649289	10,480670	-0,463291	3,483680	0,082935	0,070627	-0,649289	10,480670	-0,463291	3,483680
15:33:21,62	0,750036	3,229018	-0,173939	2,317011	-0,880002	-0,394994	0,084702	0,072394	-0,651631	4,783183	6,173714	3,471840	-0,765590	-2,956162	-1,944388	-9,099267	15,386869	15,857566	0,084702	0,072394	-0,651631	10,466076	-0,475384	3,471840	0,084702	0,072394	-0,651631	10,466076	-0,475384	3,471840
15:33:21,67	0,750036	3,229018	-0,173939	2,317011	-0,880002	-0,394994	0,089313	0,069145	-0,648144	4,922330	6,359881	3,460753	-0,763859	-2,951142	-1,946747	-9,093418	15,368844	15,844872	0,089313	0,069145	-0,648144	10,350203	-0,651215	3,460753	0,089313	0,069145	-0,648144	10,350203	-0,651215	3,460753
15:33:21,72	0,750036	3,229018	-0,173939	2,317011	-0,880002	-0,394994	0,084100	0,070155	-0,650502	4,857105	6,102890	3,448059	-0,764534	-2,953061	-1,949451	-9,113410	15,319679	15,868973	0,084100	0,070155	-0,650502	10,364292	-0,498997	3,448059	0,084100	0,070155	-0,650502	10,364292	-0,498997	3,448059
15:33:21,77	0,750036	3,229018	-0,173939	2,317011	-0,880002	-0,394994	0,086100	0,069781	-0,653207	4,823999	6,214130	3,472159	-0,758873	-2,953820	-1,949473	-9,201823	15,264169	15,878673	0,086100	0,069781	-0,653207	10,301797	-0,544712	3,472159	0,086100	0,069781	-0,653207	10,301797	-0,544712	3,472159
15:33:21,82	0,750036	3,229018	-0,173939	2,317011	-0,880002	-0,394994	0,083926	0,064498	-0,653229	5,006418	6,052296	3,481860	-0,735691	-2,995769	-1,941097	-11,438247	13,822086	16,201847	0,083926	0,064498	-0,653229	10,069527	-0,535927	3,481860	0,083926	0,064498	-0,653229	10,069527	-0,535927	3,481860
15:33:21,87	0,750036	3,229018	-0,173939	2,317011	-0,880002	-0,394994	0,108664	0,023448	-0,644853	4,773946	6,122903	3,805034	-0,773949	-2,960672	-1,915755	-9,404688	15,917980	15,863026	0,108664	0,023448	-0,644853	6,614599	-2,407237	3,805034	0,108664	0,023448	-0,644853	6,614599	-2,407237	3,805034
15:33:21,92	0,750036	3,229018	-0,173939	2,317011	-0,880002	-0,394994	0,097399	0,074129	-0,619510	4,970417	6,250263	3,466213	-0,769004	-2,926940	-1,953162	-7,612057	15,500973	15,859865	0,097399	0,074129	-0,619510	10,789519	-1,395536	3,466213	0,097399	0,074129	-0,619510	10,789519	-1,395536	3,466213
15:33:21,97	0,749956	3,228958	-0,173970	2,367004	-0,880024	-0,395023	0,065714	0,086713	-0,656918	4,851234	6,363604	3,463052	-0,772583	-2,957904	-1,973161	-9,139076	15,751982	15,876021	0,065714	0,086713	-0,656918	11,658167	1,205087	3,463052	0,065714	0,086713	-0,656918	11,658167	1,205087	3,463052
15:33:22,02	0,749956	3,228958	-0,173970	2,367004	-0,880024	-0,395023	0,094319	0,074330	-0,676917	4,949015	6,403122	3,479208	-0,770393	-2,958138	-1,974325	-9,191047	15,692819	15,904783	0,094319	0,074330	-0,676917	10,783892	-1,000886	3,479208	0,094319	0,074330	-0,676917	10,783892	-1,000886	3,479208
15:33:22,07	0,749956	3,228958	-0,173970	2,367004	-0,880024	-0,395023	0,093426	0,072317	-0,678081	4,976474	6,341286	3,507970	-0,766904	-2,958365	-1,973146	-9,197594	15,647849	15,917798	0,093426	0,072317	-0,678081	10,653322	-0,992663	3,507970	0,093426	0,072317	-0,678081	10,653322	-0,992663	3,507970
15:33:22,12	0,749956	3,228958	-0,173970	2,367004	-0,880024	-0,395023	0,091878	0,069181	-0,676902	5,097301	6,277604	3,520984	-0,771680	-2,959293	-1,972002	-9,229864	15,639881	15,911370	0,091878	0,069181	-0,676902	10,528013	-0,934824	3,520984	0,091878	0,069181	-0,676902	10,528013	-0,934824	3,520984
15:33:22,17	0,749956	3,228958	-0,173970	2,367004	-0,880024	-0,395023	0,095070	0,072853	-0,675758	4,883307	6,419614	3,514556	-0,768180	-2,959231	-1,975894	-9,229703	15,610929	15,898887	0,095070	0,072853	-0,675758	10,602293	-1,043369	3,514556	0,095070	0,072853	-0,675758	10,602293	-1,043369	3,514556
15:33:22,22	0,749956	3,228958	-0,173970	2,367004	-0,880024	-0,395023	0,093266	0,069853	-0,679650	5,014318	6,340435	3,502074	-0,769903	-2,959047	-1,972387	-9,217349	15,618945	15,906303	0,093266	0,069853	-0,679650	10,497799	-0,980954	3,502074	0,093266	0,069853	-0,679650	10,497799	-0,980954	3,502074
15:33:22,27	0,749956	3,228958	-0,173970	2,367004	-0,880024	-0,395023	0,093969	0,071438	-0,676143	4,945051	6,383658	3,509490	-0,771043	-2,960428	-1,970445	-9,212197	15,630825	15,895357	0,093969	0,071438	-0,676143	10,552903	-0,992881	3,509490	0,093969	0,071438	-0,676143	10,552903	-0,992881	3,509490
15:33:22,32	0,749956	3,228958	-0,173970	2,367004	-0,880024	-0,395023	0,095734	0,071734	-0,674201	4,942491	6,473977	3,498544	-0,767639	-2,961934	-1,973944	-9,247358	15,566342	15,900992	0,095734	0,071734	-0,674201	10,573628	-1,041141	3,498544	0,095734	0,071734	-0,674201	10,573628	-1,041141	3,498544
15:33:22,37	0,749956	3,228958	-0,173970	2,367004	-0,880024	-0,395023	0,095337	0,068034	-0,677700	5,061504	6,455122	3,504178	-0,767033	-2,959589	-1,973175	-9,236650	15,570063	15,896140	0,095337	0,068034	-0,677700	10,402135	-1,028828	3,504178	0,095337	0,068034	-0,677700	10,402135	-1,028828	3,504178
15:33:22,42	0,749956	3,228958	-0,173970	2,367004	-0,880024	-0,395023	0,093003	0,068681	-0,676931	5,036397	6,341174	3,499327	-0,770708	-2,962481	-1,972791	-9,300663	15,550477	15,919099	0,093003	0,068681	-0,676931	10,427876	-0,959568	3,499327	0,093003	0,068681	-0,676931	10,427876	-0,959568	3,499327
15:33:22,47	0,749956	3,228958	-0,173970	2,367004	-0,880024	-0,395023	0,097344	0,070418	-0,676546	4,897144	6,521284	3,522285	-0,765555	-2,956397	-1,972871	-9,265519	15,554222	15,902934	0,097344	0,070418	-0,676546	10,424919	-1,120259	3,522285	0,097344	0,070418	-0,676546	10,424919	-1,120259	3,522285
15:33:22,52	0,749956	3,228958	-0,173970	2,367004	-0,880024	-0,395023	0,089499	0,068997	-0,676627	4,991826	6,141880	3,506121	-0,767725	-2,958236	-1,972792	-9,264250	15,527276	15,914282	0,089499	0,068997	-0,676627	10,408089	-0,883790	3,506121	0,089499	0,068997	-0,676627	10,408089	-0,883790	3,506121
15:33:22,57	0,749956	3,228958	-0,173970	2,367004	-0,880024	-0,395023	0,092177	0,069956	-0,676547	4,919237	6,295705	3,517469	-0,766528	-2,957569	-1,970068	-9,261170	15,535006	15,917992	0,092177	0,069956	-0,676547	10,410812	-0,940184	3,517469	0,092177	0,069956	-0,676547	10,410812	-0,940184	3,517469
15:33:22,62	0,749956	3,228958	-0,173970	2,367004	-0,880024	-0,395023	0,091001	0,069253	-0,673824	4,964050	6,233367	3,521178	-0,770689	-2,960410	-1,972042	-9,296851	15,566548	15,890359	0,091001	0,069253	-0,673824	10,400406	-0,910223	3,521178	0,091001	0,069253	-0,673824	10,400406	-0,910223	3,521178
15:33:22,67	0,749956	3,228958	-0,173970	2,367004	-0,880024	-0,395023	0,095542	0,071436	-0,675798	4,859995	6,422810	3,493545	-0,770494	-2,957648	-1,971565	-9,285287	15,562881	15,929844	0,095542	0,071436	-0,675798	10,467738	-1,077221	3,493545	0,095542	0,071436	-0,675798	10,467738	-1,077221	3,493545
15:33:22,72	0,749956	3,228958	-0,173970	2,367004	-0,880024	-0,395023	0,093053	0,072649	-0,675321	4,799538	6,305215	3,533031	-0,769488	-2,956532	-1,971245	-9,267810	15,548129	15,918839	0,093053	0,072649	-0,675321	10,502482	-0,999408	3,533031	0,093053	0,072649	-0,675321	10,502482	-0,999408	3,533031
15:33:22,77	0,749956	3,228958	-0,173970	2,367004	-0,880024	-0,395023	0,091583	0,072336	-0,675001	4,811794	6,251325	3,522025	-0,768315	-2,960789	-1,969686	-9,275608	15,517158	15,902014	0,091583	0,072336	-0,675001	10,490141	-0,937961	3,522025	0,091583	0,072336	-0,675001	10,490141	-0,937961	3,522025
15:33:22,82	0,749956	3,228958	-0,173970	2,367004	-0,880024	-0,395023	0,094683	0,069191	-0,673442	4,944579	6,421254	3,505201	-0,763656	-2,958914	-1,972229	-9,288523	15,506378	15,891108	0,094683	0,069191	-0,673442	10,376097	-1,011377	3,505201	0,094683	0,069191	-0,673442	10,376097	-1,011377	3,505201
15:33:22,87	0,749956	3,228958	-0,173970	2,367004	-0,880024	-0,395023	0,090730	0,066094	-0,675984	5,089832	6,209888	3,494294	-0,770118	-2,959642	-1,970467	-9,293205	15,538003	15,917732	0,090730	0,066094	-0,675984	10,278230	-0,912409	3,494294	0,090730	0,066094	-0,675984	10,278230	-0,912409	3,494294
15:33:22,92	0,749956	3,228958	-0,173970	2,367004	-0,880024	-0,395023	0,094592	0,071326	-0,674223	4,842821	6,390833	3,520918	-0,766548	-2,953623	-1,968943	-9,265690	15,534768	15,888857	0,094592	0,071326	-0,674223	10,441923	-1,034614	3,520918	0,094592	0,071326	-0,674223	10,441923	-1,034614	3,520918
15:33:22,97	0,749956	3,228958	-0,173970	2,367004	-0,880024	-0,395023	0,087594	0,071243	-0,672699	4,858087	6,052383	3,492044	-0,768976	-2,956228	-1,973215	-9,294718	15,529182	15,900460	0,087594	0,071243	-0,672699	10,450683	-0,823721	3,492044	0,087594	0,071243	-0,672699	10,450683	-0,823721	3,492044
15:33:23,02	0,749956	3,228958	-0,173970	2,367004	-0,880024	-0,395023	0,091064	0,072044	-0,676971	4,797091	6,210481	3,503647	-0,766561	-2,957442	-1,968537	-9,288943	15,557731	15,903551	0,091064	0,072044	-0,676971	10,452554	-0,938023	3,503647	0,091064	0,072044	-0,676971	10,452554	-0,938023	3,503647
15:33:23,07	0,749956	3,228958	-0,173970	2,367004	-0,880024	-0,395023	0,090908	0,069345	-0,672293	4,965054	6,193085	3,506738	-0,769484	-2,960132	-1,970061	-9,266993	15,519179	15,921494	0,090908	0,069345	-0,672293	10,408639	-0,943157	3,506738	0,090908	0,069345	-0,672293	10,408639	-0,943157	3,506738
15:33:23,12	0,749956	3,228958	-0,173970	2,367004	-0,880024	-0,395023	0,094698	0,070532	-0,673816	4,880925	6,428495	3,524681	-0,768821	-2,956925	-1,971757	-9,293515	15,521297	15,896808	0,094698	0,070532	-0,673816	10,417680	-1,005330	3,524681	0,094698	0,070532	-0,673816	10,417680	-1,005330	3,524681
15:33:23,17	0,749956	3,228958	-0,173970	2,367004	-0,880024	-0,395023	0,091590	0,071561	-0,675512	4,815963	6,242837	3,499995	-0,764811	-2,958192	-1,970463	-9,269429	15,484930	15,907227	0,091590	0,071561	-0,675512	10,433536	-0,946988	3,499995	0,091590	0,071561	-0,675512	10,433536	-0,946988	3,499995
15:33:23,22	0,749956	3,228958	-0,173970	2,367004	-0,880024	-0,395023	0,090682	0,067455	-0,674219	5,010053	6,234670	3,510414	-0,769537	-2,959898	-1,969814	-9,299859	15,528854	15,883256	0,090682	0,067455	-0,674219	10,305260	-0,883887	3,510414	0,090682	0,067455	-0,674219	10,305260	-0,883887	3,510414
15:33:23,27	0,749956	3,228958	-0,173970	2,367004	-0,880024	-0,395023	0,094522	0,070695	-0,673570	4,864385	6,386045	3,486443	-0,768125	-2,956811	-1,970749	-9,292857	15,477552	15,943376	0,094522	0,070695	-0,673570	10,413950	-1,033967	3,486443	0,094522	0,070695	-0,673570	10,413950	-1,033967	3,486443
15:33:23,32	0,749956	3,228958	-0,173970	2,367004	-0,880024	-0,395023	0,091143	0,071016	-0,674504	4,806789	6,242036	3,546562	-0,765391	-2,957141	-1,970490	-9,270260	15,497195	15,878630	0,091143	0,071016	-0,674504	10,381517	-0,912701	3,546562	0,091143	0,071016	-0,674504	10,381517	-0,912701	3,546562
15:33:23,38	0,749956	3,228958	-0,173970	2,367004	-0,880024	-0,395023	0,090062	0,068483	-0,674246	4,966785	6,195542	3,481817	-0,769496	-2,961913	-1,967864	-9,280358	15,496556	15,868430	0,090062	0,068483	-0,674246	10,342718	-0,874291	3,481817	0,090062	0,068483	-0,674246	10,342718	-0,874291	3,481817
15:33:23,43	0,749956	3,228958	-0,173970	2,367004	-0,880024	-0,395023	0,094178	0,071604	-0,675764	4,801427	6,387583	3,540241	-0,770152	-2,959146	-1,972009	-9,290888	15,505533	15,937054	0,094178	0,071604	-0,675764	10,422317	-1,005420	3,540241	0,094178	0,071604	-0,675764	10,422317	-1,005420	3,540241
15:33:23,48	0,749956	3,228958	-0,173970	2,367004	-0,880024	-0,395023	0,094178	0,071604	-0,675764	4,801427	6,387583	3,540241	-0,762935	-2,959610	-1,965914	-9,305506	15,495188	15,893159	0,094178	0,071604	-0,675764	10,422317	-1,005420	3,540241	0,094178	0,071604	-0,675764	10,422317	-1,005420	3,540241
15:33:23,53	0,749956	3,228958	-0,173970	2,367004	-0,880024	-0,395023	0,090973	0,065122	-0,669670	5,122231	6,213397	3,496346	-0,733801	-3,000177	-1,970528	-11,335546	13,839606	16,257695	0,090973	0,065122	-0,669670	10,234272	-0,927955	3,496346	0,090973	0,065122	-0,669670	10,234272	-0,927955	3,496346
15:33:23,58	0,749956	3,228958	-0,173970	2,367004	-0,880024	-0,395023	0,101900	0,077555	-0,645507	5,080856	6,282460	3,545656	-0,779167	-2,962857	-1,941752	-9,435214	16,268878	15,942470	0,101900	0,077555	-0,645507	11,168947	-1,716713	3,545656	0,101900	0,077555	-0,645507	11,168947	-1,716713	3,545656
15:33:23,63	0,749956	3,228958	-0,173970	2,367004	-0,880024	-0,395023	0,101900	0,077555	-0,645507	5,080856	6,282460	3,545656	-0,770334	-2,927776	-1,982626	-7,472107	15,845405	15,877344	0,101900	0,077555	-0,645507	11,168947	-1,716713	3,545656	0,101900	0,077555	-0,645507	11,168947	-1,716713	3,545656
15:33:23,68	0,749976	3,228916	-0,173982	2,417002	-0,880021	-0,395013	0,091171	0,077861	-0,710511	5,104462	6,555159	3,533773	-0,771790	-2,952983	-2,002904	-8,733468	15,861039	15,904002	0,091171	0,077861	-0,710511	11,216551	-0,601743	3,533773	0,091171	0,077861	-0,710511	11,216551	-0,601743	3,533773
15:33:23,73	0,749976	3,228916	-0,173982	2,417002	-0,880021	-0,395013	0,091171	0,076668	-0,704707	5,082174	6,536001	3,528902	-0,773034	-2,954009	-2,000951	-8,754857	15,824317	15,925716	0,091171	0,076668	-0,704707	11,100611	-0,620889	3,528902	0,091171	0,076668	-0,704707	11,100611	-0,620889	3,528902
15:33:23,78	0,749976	3,228916	-0,173982	2,417002	-0,880021	-0,395013	0,090660	0,074367	-0,710556	5,145877	6,511803	3,512041	-0,770786	-2,954717	-2,006800	-8,780806	15,774698	15,908855	0,090660	0,074367	-0,710556	10,983691	-0,605028	3,512041	0,090660	0,074367	-0,710556	10,983691	-0,605028	3,512041
15:33:23,83	0,749976	3,228916	-0,173982	2,417002	-0,880021	-0,395013	0,090660	0,074367	-0,710556	5,145877	6,511803	3,512041	-0,773768	-2,955324	-2,003688	-8,800303	15,765358	15,925638	0,090660	0,074367	-0,710556	10,983691	-0,605028	3,512041	0,090660	0,074367	-0,710556	10,983691	-0,605028	3,512041
15:33:23,88	0,749976	3,228916	-0,173982	2,417002	-0,880021	-0,395013	0,092677	0,076647	-0,707444	5,009509	6,604452	3,528824	-0,772048	-2,956593	-2,000594	-8,822763	15,734868	15,908582	0,092677	0,076647	-0,707444	11,026259	-0,670684	3,528824	0,092677	0,076647	-0,707444	11,026259	-0,670684	3,528824
15:33:23,93	0,749976	3,228916	-0,173982	2,417002	-0,880021	-0,395013	0,092916	0,074522	-0,704350	5,082368	6,612681	3,511769	-0,770325	-2,954621	-2,004474	-8,831168	15,742983	15,931260	0,092916	0,074522	-0,704350	10,932314	-0,681227	3,511769	0,092916	0,074522	-0,704350	10,932314	-0,681227	3,511769
15:33:23,98	0,749976	3,228916	-0,173982	2,417002	-0,880021	-0,395013	0,090347	0,074016	-0,708230	5,111477	6,467744	3,534447	-0,772637	-2,949487	-2,002158	-8,801853	15,743571	15,925086	0,090347	0,074016	-0,708230	10,921745	-0,624478	3,534447	0,090347	0,074016	-0,708230	10,921745	-0,624478	3,534447
15:33:24,03	0,749976	3,228916	-0,173982	2,417002	-0,880021	-0,395013	0,087056	0,078585	-0,705914	4,889069	6,321705	3,528273	-0,730412	-2,978597	-1,985907	-9,881938	13,662768	16,226010	0,087056	0,078585	-0,705914	11,057983	-0,512173	3,528273	0,087056	0,078585	-0,705914	11,057983	-0,512173	3,528273
15:33:24,08	0,749976	3,228916	-0,173982	2,417002	-0,880021	-0,395013	0,091154	0,027462	-0,689663	5,205376	6,639850	3,829196	-0,776233	-2,941397	-1,973344	-8,410673	16,021086	15,936015	0,091154	0,027462	-0,689663	7,361163	-0,515764	3,829196	0,091154	0,027462	-0,689663	7,361163	-0,515764	3,829196
15:33:24,13	0,749976	3,228916	-0,173982	2,417002	-0,880021	-0,395013	0,081848	0,085745	-0,677100	4,952685	6,250924	3,539202	-0,765519	-2,899064	-1,999507	-5,814800	15,474625	15,829881	0,081848	0,085745	-0,677100	11,683643	-0,174158	3,539202	0,081848	0,085745	-0,677100	11,683643	-0,174158	3,539202
15:33:24,18	0,749985	3,229029	-0,173984	2,467013	-0,879999	-0,395032	0,039829	0,097633	-0,703262	5,159193	6,587273	3,433068	-0,768687	-2,931107	-2,029146	-7,340932	15,564029	15,938687	0,039829	0,097633	-0,703262	12,823364	3,460660	3,433068	0,039829	0,097633	-0,703262	12,823364	3,460660	3,433068
15:33:24,23	0,749985	3,229029	-0,173984	2,467013	-0,879999	-0,395032	0,069164	0,084354	-0,732902	5,164067	6,746288	3,541873	-0,767397	-2,930705	-2,026844	-7,412447	15,515342	15,943203	0,069164	0,084354	-0,732902	11,785828	1,316929	3,541873	0,069164	0,084354	-0,732902	11,785828	1,316929	3,541873
15:33:24,28	0,749985	3,229029	-0,173984	2,467013	-0,879999	-0,395032	0,068171	0,083438	-0,730599	5,133742	6,657075	3,546390	-0,765322	-2,931487	-2,029189	-7,398938	15,489798	15,908386	0,068171	0,083438	-0,730599	11,683649	1,305647	3,546390	0,068171	0,083438	-0,730599	11,683649	1,305647	3,546390
15:33:24,33	0,749985	3,229029	-0,173984	2,467013	-0,879999	-0,395032	0,067810	0,081250	-0,732945	5,232159	6,662787	3,511572	-0,768910	-2,931721	-2,028004	-7,416875	15,476581	15,950377	0,067810	0,081250	-0,732945	11,610296	1,339678	3,511572	0,067810	0,081250	-0,732945	11,610296	1,339678	3,511572
15:33:24,38	0,749985	3,229029	-0,173984	2,467013	-0,879999	-0,395032	0,069807	0,084240	-0,731760	5,056266	6,757684	3,553563	-0,765068	-2,930532	-2,023306	-7,448779	15,428736	15,926966	0,069807	0,084240	-0,731760	11,669116	1,277842	3,553563	0,069807	0,084240	-0,731760	11,669116	1,277842	3,553563
15:33:24,43	0,749985	3,229029	-0,173984	2,467013	-0,879999	-0,395032	0,066857	0,081507	-0,727062	5,140980	6,600563	3,530152	-0,764890	-2,930516	-2,024916	-7,444915	15,406206	15,937715	0,066857	0,081507	-0,727062	11,539311	1,352318	3,530152	0,066857	0,081507	-0,727062	11,539311	1,352318	3,530152
15:33:24,48	0,749985	3,229029	-0,173984	2,467013	-0,879999	-0,395032	0,066753	0,081362	-0,728672	5,130986	6,609786	3,540901	-0,762444	-2,932409	-2,024939	-7,476169	15,395054	15,911186	0,066753	0,081362	-0,728672	11,517867	1,369675	3,540901	0,066753	0,081362	-0,728672	11,517867	1,369675	3,540901
15:33:24,53	0,749985	3,229029	-0,173984	2,467013	-0,879999	-0,395032	0,067170	0,078296	-0,728695	5,265091	6,609987	3,514373	-0,763197	-2,930958	-2,022959	-7,464630	15,357866	15,961246	0,067170	0,078296	-0,728695	11,411355	1,337130	3,514373	0,067170	0,078296	-0,728695	11,411355	1,337130	3,514373
15:33:24,58	0,749985	3,229029	-0,173984	2,467013	-0,879999	-0,395032	0,066289	0,079674	-0,726715	5,167000	6,592762	3,564433	-0,766124	-2,932557	-2,024535	-7,476830	15,405141	15,937261	0,066289	0,079674	-0,726715	11,421434	1,389064	3,564433	0,066289	0,079674	-0,726715	11,421434	1,389064	3,564433
15:33:24,63	0,749985	3,229029	-0,173984	2,467013	-0,879999	-0,395032	0,069138	0,081409	-0,728291	5,111616	6,706707	3,540447	-0,765515	-2,934765	-2,018722	-7,474900	15,363799	15,898241	0,069138	0,081409	-0,728291	11,502256	1,279362	3,540447	0,069138	0,081409	-0,728291	11,502256	1,279362	3,540447
15:33:24,68	0,749985	3,229029	-0,173984	2,467013	-0,879999	-0,395032	0,070746	0,079778	-0,722478	5,161592	6,812647	3,501428	-0,766113	-2,934362	-2,022939	-7,456400	15,350194	15,967970	0,070746	0,079778	-0,722478	11,424194	1,259102	3,501428	0,070746	0,079778	-0,722478	11,424194	1,259102	3,501428
15:33:24,73	0,749985	3,229029	-0,173984	2,467013	-0,879999	-0,395032	0,070695	0,080498	-0,726695	5,121655	6,832836	3,571157	-0,765548	-2,931702	-2,024536	-7,472814	15,382990	15,936737	0,070695	0,080498	-0,726695	11,440725	1,283268	3,571157	0,070695	0,080498	-0,726695	11,440725	1,283268	3,571157
15:33:24,78	0,749985	3,229029	-0,173984	2,467013	-0,879999	-0,395032	0,068109	0,081338	-0,728292	5,098148	6,667748	3,539924	-0,764171	-2,934763	-2,024246	-7,472619	15,367851	15,957661	0,068109	0,081338	-0,728292	11,483191	1,321186	3,539924	0,068109	0,081338	-0,728292	11,483191	1,321186	3,539924
15:33:24,83	0,749985	3,229029	-0,173984	2,467013	-0,879999	-0,395032	0,070072	0,078615	-0,728002	5,226724	6,777555	3,560847	-0,765633	-2,932798	-2,022595	-7,500099	15,331237	15,943692	0,070072	0,078615	-0,728002	11,398023	1,276909	3,560847	0,070072	0,078615	-0,728002	11,398023	1,276909	3,560847
15:33:24,88	0,749985	3,229029	-0,173984	2,467013	-0,879999	-0,395032	0,069101	0,080863	-0,726351	5,064373	6,721592	3,546878	-0,761523	-2,932131	-2,022213	-7,514329	15,354879	15,940327	0,069101	0,080863	-0,726351	11,412148	1,297138	3,546878	0,069101	0,080863	-0,726351	11,412148	1,297138	3,546878
15:33:24,93	0,749985	3,229029	-0,173984	2,467013	-0,879999	-0,395032	0,066469	0,077638	-0,725969	5,245458	6,560545	3,543513	-0,761838	-2,938338	-2,022492	-7,531112	15,327347	15,931544	0,066469	0,077638	-0,725969	11,340033	1,342762	3,543513	0,066469	0,077638	-0,725969	11,340033	1,342762	3,543513
15:33:24,98	0,749985	3,229029	-0,173984	2,467013	-0,879999	-0,395032	0,072002	0,074807	-0,726248	5,360431	6,847499	3,534731	-0,765056	-2,931910	-2,021434	-7,501598	15,318846	15,942835	0,072002	0,074807	-0,726248	11,232778	1,195366	3,534731	0,072002	0,074807	-0,726248	11,232778	1,195366	3,534731
15:33:25,03	0,749985	3,229029	-0,173984	2,467013	-0,879999	-0,395032	0,068043	0,080808	-0,725189	5,055749	6,671477	3,546021	-0,760304	-2,934459	-2,020238	-7,490685	15,317357	15,952081	0,068043	0,080808	-0,725189	11,399213	1,330072	3,546021	0,068043	0,080808	-0,725189	11,399213	1,330072	3,546021
15:33:25,08	0,749985	3,229029	-0,173984	2,467013	-0,879999	-0,395032	0,067875	0,075419	-0,723993	5,340190	6,672919	3,555267	-0,763303	-2,931943	-2,019494	-7,524635	15,356398	15,948237	0,067875	0,075419	-0,723993	11,260548	1,344727	3,555267	0,067875	0,075419	-0,723993	11,260548	1,344727	3,555267
15:33:25,13	0,749985	3,229029	-0,173984	2,467013	-0,879999	-0,395032	0,067196	0,079273	-0,723250	5,156572	6,588686	3,551424	-0,759245	-2,937010	-2,021773	-7,542206	15,309020	15,991843	0,067196	0,079273	-0,723250	11,379537	1,313800	3,551424	0,067196	0,079273	-0,723250	11,379537	1,313800	3,551424
15:33:25,18	0,749985	3,229029	-0,173984	2,467013	-0,879999	-0,395032	0,069554	0,073226	-0,725529	5,421237	6,719793	3,595030	-0,761810	-2,936005	-2,021506	-7,506202	15,311043	15,948686	0,069554	0,073226	-0,725529	11,169457	1,259775	3,595030	0,069554	0,073226	-0,725529	11,169457	1,259775	3,595030
15:33:25,23	0,749985	3,229029	-0,173984	2,467013	-0,879999	-0,395032	0,069967	0,075950	-0,725262	5,299326	6,771421	3,551873	-0,766278	-2,931770	-2,022045	-7,529355	15,338683	15,925768	0,069967	0,075950	-0,725262	11,261406	1,279009	3,551873	0,069967	0,075950	-0,725262	11,261406	1,279009	3,551873
15:33:25,28	0,749985	3,229029	-0,173984	2,467013	-0,879999	-0,395032	0,068533	0,081936	-0,725801	5,000403	6,662974	3,528954	-0,762770	-2,934923	-2,022223	-7,549589	15,340867	15,934772	0,068533	0,081936	-0,725801	11,432401	1,283143	3,528954	0,068533	0,081936	-0,725801	11,432401	1,283143	3,528954
15:33:25,33	0,749985	3,229029	-0,173984	2,467013	-0,879999	-0,395032	0,069510	0,077322	-0,725979	5,232115	6,695146	3,537958	-0,762855	-2,933150	-2,022984	-7,526326	15,315260	15,952189	0,069510	0,077322	-0,725979	11,301898	1,238646	3,537958	0,069510	0,077322	-0,725979	11,301898	1,238646	3,537958
15:33:25,38	0,749985	3,229029	-0,173984	2,467013	-0,879999	-0,395032	0,068017	0,078282	-0,726740	5,171634	6,650486	3,555376	-0,760421	-2,935250	-2,021413	-7,533893	15,288216	15,961859	0,068017	0,078282	-0,726740	11,316802	1,311147	3,555376	0,068017	0,078282	-0,726740	11,316802	1,311147	3,555376
15:33:25,43	0,749985	3,229029	-0,173984	2,467013	-0,879999	-0,395032	0,068619	0,075125	-0,725169	5,308638	6,688751	3,565046	-0,766914	-2,934389	-2,020266	-7,546780	15,307533	15,960918	0,068619	0,075125	-0,725169	11,205916	1,302166	3,565046	0,068619	0,075125	-0,725169	11,205916	1,302166	3,565046
15:33:25,48	0,749985	3,229029	-0,173984	2,467013	-0,879999	-0,395032	0,071119	0,081178	-0,724022	5,004125	6,797959	3,564105	-0,764780	-2,931677	-2,022963	-7,507944	15,336184	15,980807	0,071119	0,081178	-0,724022	11,376626	1,215083	3,564105	0,071119	0,081178	-0,724022	11,376626	1,215083	3,564105
15:33:25,53	0,749985	3,229029	-0,173984	2,467013	-0,879999	-0,395032	0,067704	0,080685	-0,726719	5,073992	6,639645	3,583994	-0,764102	-2,931325	-2,022509	-7,534538	15,324737	15,956381	0,067704	0,080685	-0,726719	11,407792	1,324911	3,583994	0,067704	0,080685	-0,726719	11,407792	1,324911	3,583994
15:33:25,59	0,749985	3,229029	-0,173984	2,467013	-0,879999	-0,395032	0,067061	0,080275	-0,726265	5,072134	6,588899	3,559567	-0,764808	-2,937132	-2,021673	-7,534944	15,318934	15,958744	0,067061	0,080275	-0,726265	11,373701	1,324642	3,559567	0,067061	0,080275	-0,726265	11,373701	1,324642	3,559567
15:33:25,64	0,749985	3,229029	-0,173984	2,467013	-0,879999	-0,395032	0,072443	0,077983	-0,725429	5,186100	6,871314	3,561931	-0,762369	-2,934625	-2,021688	-7,532943	15,307766	15,947056	0,072443	0,077983	-0,725429	11,307730	1,184569	3,561931	0,072443	0,077983	-0,725429	11,307730	1,184569	3,561931
15:33:25,69	0,749985	3,229029	-0,173984	2,467013	-0,879999	-0,395032	0,069052	0,077124	-0,725444	5,222085	6,702299	3,550243	-0,762948	-2,934644	-2,022039	-7,561066	15,266701	15,929990	0,069052	0,077124	-0,725444	11,276300	1,281748	3,550243	0,069052	0,077124	-0,725444	11,276300	1,281748	3,550243
15:33:25,74	0,749985	3,229029	-0,173984	2,467013	-0,879999	-0,395032	0,069357	0,077616	-0,725794	5,146869	6,714355	3,533176	-0,736712	-2,989439	-2,039280	-10,257569	13,883000	16,247324	0,069357	0,077616	-0,725794	11,239717	1,269832	3,533176	0,069357	0,077616	-0,725794	11,239717	1,269832	3,533176
15:33:25,79	0,749985	3,229029	-0,173984	2,467013	-0,879999	-0,395032	0,103693	0,027498	-0,743036	5,206447	6,856444	3,850511	-0,766394	-2,929107	-1,990790	-7,305627	15,733011	16,016378	0,103693	0,027498	-0,743036	7,365012	-1,283463	3,850511	0,103693	0,027498	-0,743036	7,365012	-1,283463	3,850511
15:33:25,84	0,749985	3,229029	-0,173984	2,467013	-0,879999	-0,395032	0,066285	0,083368	-0,694546	5,379299	6,542671	3,619565	-0,778443	-2,924604	-2,042572	-6,815821	16,093213	15,914083	0,066285	0,083368	-0,694546	11,923711	1,339303	3,619565	0,066285	0,083368	-0,694546	11,923711	1,339303	3,619565
15:33:25,89	0,750041	3,228995	-0,173992	2,517001	-0,880019	-0,394980	0,068410	0,096054	-0,746328	5,276465	6,897259	3,517269	-0,784357	-2,958932	-2,064815	-8,520942	16,357622	15,969300	0,068410	0,096054	-0,746328	12,816742	1,527072	3,517269	0,068410	0,096054	-0,746328	12,816742	1,527072	3,517269
15:33:25,94	0,750041	3,228995	-0,173992	2,517001	-0,880019	-0,394980	0,101096	0,084012	-0,768571	5,279108	6,988039	3,572487	-0,781888	-2,961211	-2,063714	-8,620849	16,310579	15,968239	0,101096	0,084012	-0,768571	11,874035	-0,947984	3,572487	0,101096	0,084012	-0,768571	11,874035	-0,947984	3,572487
15:33:25,99	0,750041	3,228995	-0,173992	2,517001	-0,880019	-0,394980	0,101835	0,080734	-0,767470	5,358838	6,963494	3,571425	-0,785542	-2,962583	-2,062226	-8,612883	16,319153	16,003030	0,101835	0,080734	-0,767470	11,696491	-1,030582	3,571425	0,101835	0,080734	-0,767470	11,696491	-1,030582	3,571425
15:33:26,04	0,750041	3,228995	-0,173992	2,517001	-0,880019	-0,394980	0,104850	0,083213	-0,765982	5,241378	7,122868	3,606216	-0,782053	-2,960547	-2,063010	-8,620662	16,299928	16,003876	0,104850	0,083213	-0,765982	11,773573	-1,107859	3,606216	0,104850	0,083213	-0,765982	11,773573	-1,107859	3,606216
15:33:26,09	0,750041	3,228995	-0,173992	2,517001	-0,880019	-0,394980	0,101342	0,081210	-0,766766	5,324993	6,943342	3,607063	-0,781596	-2,961022	-2,061512	-8,684885	16,281101	15,964269	0,101342	0,081210	-0,766766	11,699956	-1,012029	3,607063	0,101342	0,081210	-0,766766	11,699956	-1,012029	3,607063
15:33:26,14	0,750041	3,228995	-0,173992	2,517001	-0,880019	-0,394980	0,101525	0,080577	-0,765268	5,309497	6,906658	3,567455	-0,782785	-2,963874	-2,061449	-8,680916	16,257465	16,030636	0,101525	0,080577	-0,765268	11,634763	-1,063086	3,567455	0,101525	0,080577	-0,765268	11,634763	-1,063086	3,567455
15:33:26,19	0,750041	3,228995	-0,173992	2,517001	-0,880019	-0,394980	0,104590	0,080180	-0,765205	5,311654	7,081264	3,633823	-0,777705	-2,967799	-2,061770	-8,706920	16,185837	15,975803	0,104590	0,080180	-0,765205	11,605759	-1,129039	3,633823	0,104590	0,080180	-0,765205	11,605759	-1,129039	3,633823
15:33:26,24	0,750041	3,228995	-0,173992	2,517001	-0,880019	-0,394980	0,105449	0,073818	-0,765525	5,567452	7,139231	3,578989	-0,743567	-2,988070	-2,053922	-10,027766	14,144618	16,300031	0,105449	0,073818	-0,765525	11,362128	-1,138510	3,578989	0,105449	0,073818	-0,765525	11,362128	-1,138510	3,578989
15:33:26,29	0,750041	3,228995	-0,173992	2,517001	-0,880019	-0,394980	0,105935	0,034118	-0,757678	5,203634	7,041249	3,903218	-0,785727	-2,955746	-2,019490	-8,563612	16,526831	15,984154	0,105935	0,034118	-0,757678	7,881933	-1,274677	3,903218	0,105935	0,034118	-0,757678	7,881933	-1,274677	3,903218
15:33:26,34	0,750041	3,228995	-0,173992	2,517001	-0,880019	-0,394980	0,099022	0,086791	-0,723246	5,259774	6,758622	3,587340	-0,778366	-2,917552	-2,055516	-6,177658	16,074791	15,925560	0,099022	0,086791	-0,723246	12,072899	-1,014575	3,587340	0,099022	0,086791	-0,723246	12,072899	-1,014575	3,587340
15:33:26,39	0,750011	3,228973	-0,173981	2,567021	-0,880014	-0,395000	0,062264	0,099514	-0,759272	5,399709	7,139544	3,528746	-0,778138	-2,944137	-2,091898	-7,494698	16,106146	16,010823	0,062264	0,099514	-0,759272	13,211541	2,251816	3,528746	0,062264	0,099514	-0,759272	13,211541	2,251816	3,528746
15:33:26,44	0,750011	3,228973	-0,173981	2,567021	-0,880014	-0,395000	0,085174	0,086024	-0,795654	5,469810	7,174574	3,614010	-0,780732	-2,948034	-2,087058	-7,565747	16,067267	16,011989	0,085174	0,086024	-0,795654	12,222697	0,488446	3,614010	0,085174	0,086024	-0,795654	12,222697	0,488446	3,614010
15:33:26,49	0,750011	3,228973	-0,173981	2,567021	-0,880014	-0,395000	0,089845	0,086322	-0,790814	5,385107	7,375416	3,615175	-0,776093	-2,942048	-2,088656	-7,572421	16,032738	15,984543	0,089845	0,086322	-0,790814	12,161406	0,322553	3,615175	0,089845	0,086322	-0,790814	12,161406	0,322553	3,615175
15:33:26,54	0,750011	3,228973	-0,173981	2,567021	-0,880014	-0,395000	0,082342	0,085297	-0,792412	5,405161	6,996731	3,587729	-0,773777	-2,944894	-2,083196	-7,602197	16,019283	16,005299	0,082342	0,085297	-0,792412	12,101007	0,532873	3,587729	0,082342	0,085297	-0,792412	12,101007	0,532873	3,587729
15:33:26,59	0,750011	3,228973	-0,173981	2,567021	-0,880014	-0,395000	0,083649	0,081869	-0,786952	5,556902	7,045633	3,608486	-0,779082	-2,947604	-2,085505	-7,591654	15,984797	16,023553	0,083649	0,081869	-0,786952	11,983611	0,479181	3,608486	0,083649	0,081869	-0,786952	11,983611	0,479181	3,608486
15:33:26,64	0,750011	3,228973	-0,173981	2,567021	-0,880014	-0,395000	0,088648	0,085108	-0,789261	5,363890	7,331937	3,626740	-0,775023	-2,942911	-2,087107	-7,615852	16,001638	15,996431	0,088648	0,085108	-0,789261	12,044846	0,373089	3,626740	0,088648	0,085108	-0,789261	12,044846	0,373089	3,626740
15:33:26,69	0,750011	3,228973	-0,173981	2,567021	-0,880014	-0,395000	0,082554	0,083939	-0,790863	5,427129	6,985703	3,599618	-0,774578	-2,946970	-2,088380	-7,619883	15,932081	16,004588	0,082554	0,083939	-0,790863	12,016370	0,505189	3,599618	0,082554	0,083939	-0,790863	12,016370	0,505189	3,599618
15:33:26,74	0,750011	3,228973	-0,173981	2,567021	-0,880014	-0,395000	0,085846	0,081524	-0,792135	5,490459	7,188177	3,607774	-0,777568	-2,943356	-2,082589	-7,645494	15,937127	15,993433	0,085846	0,081524	-0,792135	11,890116	0,449237	3,607774	0,085846	0,081524	-0,792135	11,890116	0,449237	3,607774
15:33:26,79	0,750011	3,228973	-0,173981	2,567021	-0,880014	-0,395000	0,084212	0,085921	-0,786345	5,253408	7,078478	3,596620	-0,773355	-2,947149	-2,083192	-7,651710	15,929260	16,026886	0,084212	0,085921	-0,786345	11,998187	0,467849	3,596620	0,084212	0,085921	-0,786345	11,998187	0,467849	3,596620
15:33:26,84	0,750011	3,228973	-0,173981	2,567021	-0,880014	-0,395000	0,085390	0,080376	-0,786948	5,531827	7,138309	3,630073	-0,775737	-2,946214	-2,080887	-7,658330	15,900886	16,004989	0,085390	0,080376	-0,786948	11,841324	0,435170	3,630073	0,085390	0,080376	-0,786948	11,841324	0,435170	3,630073
15:33:26,89	0,750011	3,228973	-0,173981	2,567021	-0,880014	-0,395000	0,085772	0,082906	-0,784643	5,372366	7,166591	3,608175	-0,774036	-2,950088	-2,085520	-7,693571	15,922318	16,042492	0,085772	0,082906	-0,784643	11,880496	0,433520	3,608175	0,085772	0,082906	-0,784643	11,880496	0,433520	3,608175
15:33:26,94	0,750011	3,228973	-0,173981	2,567021	-0,880014	-0,395000	0,088276	0,079496	-0,789276	5,550644	7,255600	3,645679	-0,775780	-2,947285	-2,086676	-7,663692	15,900877	16,056851	0,088276	0,079496	-0,789276	11,791062	0,325909	3,645679	0,088276	0,079496	-0,789276	11,791062	0,325909	3,645679
15:33:26,99	0,750011	3,228973	-0,173981	2,567021	-0,880014	-0,395000	0,086721	0,082407	-0,790432	5,395606	7,211315	3,660038	-0,775665	-2,945640	-2,084502	-7,660720	15,904134	16,025988	0,086721	0,082407	-0,790432	11,864592	0,403724	3,660038	0,086721	0,082407	-0,790432	11,864592	0,403724	3,660038
15:33:27,04	0,750011	3,228973	-0,173981	2,567021	-0,880014	-0,395000	0,085239	0,083131	-0,788258	5,362305	7,135190	3,629175	-0,775233	-2,946704	-2,082082	-7,688724	15,869024	15,980797	0,085239	0,083131	-0,788258	11,888066	0,443946	3,629175	0,085239	0,083131	-0,788258	11,888066	0,443946	3,629175
15:33:27,09	0,750011	3,228973	-0,173981	2,567021	-0,880014	-0,395000	0,085944	0,082224	-0,785838	5,365038	7,165179	3,583983	-0,777449	-2,945131	-2,082238	-7,688919	15,894347	16,044542	0,085944	0,082224	-0,785838	11,819634	0,418552	3,583983	0,085944	0,082224	-0,785838	11,819634	0,418552	3,583983
15:33:27,14	0,750011	3,228973	-0,173981	2,567021	-0,880014	-0,395000	0,085690	0,084931	-0,785994	5,246125	7,139104	3,647729	-0,772293	-2,948146	-2,086676	-7,673128	15,855881	16,051137	0,085690	0,084931	-0,785994	11,913193	0,412471	3,647729	0,085690	0,084931	-0,785994	11,913193	0,412471	3,647729
15:33:27,19	0,750011	3,228973	-0,173981	2,567021	-0,880014	-0,395000	0,085723	0,078957	-0,790432	5,531322	7,173739	3,654323	-0,772862	-2,943624	-2,084755	-7,669601	15,893986	16,046879	0,085723	0,078957	-0,790432	11,729481	0,444500	3,654323	0,085723	0,078957	-0,790432	11,729481	0,444500	3,654323
15:33:27,24	0,750011	3,228973	-0,173981	2,567021	-0,880014	-0,395000	0,082091	0,081712	-0,788510	5,422862	6,968891	3,650066	-0,775225	-2,947343	-2,082035	-7,680473	15,869145	16,033890	0,082091	0,081712	-0,788510	11,837234	0,524744	3,650066	0,082091	0,081712	-0,788510	11,837234	0,524744	3,650066
15:33:27,29	0,750011	3,228973	-0,173981	2,567021	-0,880014	-0,395000	0,086494	0,081898	-0,785791	5,386221	7,200831	3,637077	-0,774597	-2,945404	-2,084396	-7,666144	15,895453	15,997658	0,086494	0,081898	-0,785791	11,815224	0,411080	3,637077	0,086494	0,081898	-0,785791	11,815224	0,411080	3,637077
15:33:27,34	0,750011	3,228973	-0,173981	2,567021	-0,880014	-0,395000	0,084500	0,082324	-0,788152	5,394037	7,096405	3,600844	-0,771577	-2,946335	-2,082254	-7,679866	15,819274	16,000495	0,084500	0,082324	-0,788152	11,856451	0,463173	3,600844	0,084500	0,082324	-0,788152	11,856451	0,463173	3,600844
15:33:27,39	0,750011	3,228973	-0,173981	2,567021	-0,880014	-0,395000	0,083797	0,079243	-0,786010	5,481398	7,086061	3,603681	-0,774052	-2,948150	-2,083621	-7,678284	15,841082	15,985565	0,083797	0,079243	-0,786010	11,701980	0,508005	3,603681	0,083797	0,079243	-0,786010	11,701980	0,508005	3,603681
15:33:27,44	0,750011	3,228973	-0,173981	2,567021	-0,880014	-0,395000	0,086606	0,080479	-0,787376	5,436794	7,222620	3,588752	-0,772890	-2,944803	-2,081284	-7,680050	15,845442	16,009224	0,086606	0,080479	-0,787376	11,754415	0,424019	3,588752	0,086606	0,080479	-0,787376	11,754415	0,424019	3,588752
15:33:27,49	0,750011	3,228973	-0,173981	2,567021	-0,880014	-0,395000	0,083127	0,081146	-0,785040	5,405003	7,037969	3,612411	-0,772296	-2,946485	-2,082044	-7,676422	15,836402	16,018903	0,083127	0,081146	-0,785040	11,774983	0,512521	3,612411	0,083127	0,081146	-0,785040	11,774983	0,512521	3,612411
15:33:27,54	0,750011	3,228973	-0,173981	2,567021	-0,880014	-0,395000	0,084286	0,079791	-0,785800	5,469457	7,105919	3,622090	-0,772870	-2,945195	-2,082428	-7,676488	15,874662	16,034991	0,084286	0,079791	-0,785800	11,733057	0,489459	3,622090	0,084286	0,079791	-0,785800	11,733057	0,489459	3,622090
15:33:27,59	0,750011	3,228973	-0,173981	2,567021	-0,880014	-0,395000	0,083455	0,080933	-0,786183	5,443182	7,043535	3,638177	-0,774633	-2,945708	-2,083198	-7,667370	15,856653	16,039253	0,083455	0,080933	-0,786183	11,796417	0,492286	3,638177	0,083455	0,080933	-0,786183	11,796417	0,492286	3,638177
15:33:27,64	0,750011	3,228973	-0,173981	2,567021	-0,880014	-0,395000	0,084781	0,082203	-0,786954	5,366105	7,129375	3,642440	-0,774169	-2,946084	-2,084004	-7,720026	15,837803	16,030015	0,084781	0,082203	-0,786954	11,819035	0,474054	3,642440	0,084781	0,082203	-0,786954	11,819035	0,474054	3,642440
15:33:27,69	0,750011	3,228973	-0,173981	2,567021	-0,880014	-0,395000	0,084875	0,081613	-0,787760	5,354107	7,098095	3,633202	-0,777082	-2,947754	-2,082851	-7,721874	15,860834	16,009938	0,084875	0,081613	-0,787760	11,760760	0,435383	3,633202	0,084875	0,081613	-0,787760	11,760760	0,435383	3,633202
15:33:27,74	0,750011	3,228973	-0,173981	2,567021	-0,880014	-0,395000	0,087778	0,083301	-0,786607	5,285374	7,235899	3,613125	-0,773804	-2,950989	-2,081752	-7,701029	15,821376	16,011512	0,087778	0,083301	-0,786607	11,824502	0,345355	3,613125	0,087778	0,083301	-0,786607	11,824502	0,345355	3,613125
15:33:27,79	0,750011	3,228973	-0,173981	2,567021	-0,880014	-0,395000	0,088940	0,078845	-0,785508	5,493317	7,334141	3,614699	-0,774763	-2,947891	-2,080899	-7,733724	15,837382	16,023037	0,088940	0,078845	-0,785508	11,682679	0,352325	3,614699	0,088940	0,078845	-0,785508	11,682679	0,352325	3,614699
15:33:27,84	0,750011	3,228973	-0,173981	2,567021	-0,880014	-0,395000	0,086737	0,081224	-0,784655	5,367124	7,183249	3,626224	-0,772319	-2,945097	-2,083586	-7,675905	15,833080	16,044158	0,086737	0,081224	-0,784655	11,743235	0,374396	3,626224	0,086737	0,081224	-0,784655	11,743235	0,374396	3,626224
15:33:27,89	0,750011	3,228973	-0,173981	2,567021	-0,880014	-0,395000	0,083095	0,080504	-0,787342	5,429755	7,046106	3,647344	-0,775345	-2,947456	-2,083197	-7,720650	15,839996	16,063110	0,083095	0,080504	-0,787342	11,749337	0,523124	3,647344	0,083095	0,080504	-0,787342	11,749337	0,523124	3,647344
15:33:27,94	0,750011	3,228973	-0,173981	2,567021	-0,880014	-0,395000	0,086651	0,081945	-0,786953	5,338432	7,188805	3,666297	-0,770825	-2,946823	-2,081741	-7,667927	15,807939	16,023981	0,086651	0,081945	-0,786953	11,771145	0,386684	3,666297	0,086651	0,081945	-0,786953	11,771145	0,386684	3,666297
15:33:28,00	0,750011	3,228973	-0,173981	2,567021	-0,880014	-0,395000	0,083843	0,078348	-0,785497	5,524098	7,104472	3,627167	-0,774137	-2,946785	-2,081683	-7,717425	15,847600	16,009411	0,083843	0,078348	-0,785497	11,674411	0,522786	3,627167	0,083843	0,078348	-0,785497	11,674411	0,522786	3,627167
15:33:28,05	0,750011	3,228973	-0,173981	2,567021	-0,880014	-0,395000	0,085467	0,081235	-0,785439	5,383559	7,126201	3,612597	-0,773876	-2,948380	-2,082732	-7,724701	15,825298	16,031021	0,085467	0,081235	-0,785439	11,760522	0,417066	3,612597	0,085467	0,081235	-0,785439	11,760522	0,417066	3,612597
15:33:28,10	0,750011	3,228973	-0,173981	2,567021	-0,880014	-0,395000	0,086717	0,080212	-0,786487	5,413836	7,196076	3,634207	-0,770291	-2,950848	-2,085613	-7,735802	15,735931	16,060562	0,086717	0,080212	-0,786487	11,710444	0,388776	3,634207	0,086717	0,080212	-0,786487	11,710444	0,388776	3,634207
15:33:28,15	0,750011	3,228973	-0,173981	2,567021	-0,880014	-0,395000	0,087061	0,075873	-0,789369	5,556496	7,249047	3,663748	-0,735254	-2,982521	-2,066778	-9,562861	14,079006	16,337151	0,087061	0,075873	-0,789369	11,512527	0,414723	3,663748	0,087061	0,075873	-0,789369	11,512527	0,414723	3,663748
15:33:28,20	0,750011	3,228973	-0,173981	2,567021	-0,880014	-0,395000	0,096973	0,029694	-0,770534	5,609346	7,010619	3,940337	-0,795930	-2,959127	-2,036020	-8,599621	17,034028	15,996451	0,096973	0,029694	-0,770534	7,940311	-0,601743	3,940337	0,096973	0,029694	-0,770534	7,940311	-0,601743	3,940337
15:33:28,25	0,750011	3,228973	-0,173981	2,567021	-0,880014	-0,395000	0,107051	0,093938	-0,739776	5,309406	6,891368	3,599637	-0,784838	-2,923301	-2,088147	-6,253180	16,453675	15,980582	0,107051	0,093938	-0,739776	12,683517	-1,512139	3,599637	0,107051	0,093938	-0,739776	12,683517	-1,512139	3,599637
15:33:28,30	0,750081	3,229063	-0,174008	2,617007	-0,880007	-0,395050	0,070480	0,102244	-0,791902	5,548083	7,311902	3,583769	-0,788489	-2,959782	-2,122161	-7,939527	16,718018	16,033149	0,070480	0,102244	-0,791902	13,574263	1,779261	3,583769	0,070480	0,102244	-0,791902	13,574263	1,779261	3,583769
15:33:28,35	0,750081	3,229063	-0,174008	2,617007	-0,880007	-0,395050	0,103898	0,087166	-0,825917	5,717924	7,457085	3,636335	-0,788955	-2,957830	-2,115195	-7,989101	16,607550	16,033358	0,103898	0,087166	-0,825917	12,560434	-0,698925	3,636335	0,103898	0,087166	-0,825917	12,560434	-0,698925	3,636335
15:33:28,40	0,750081	3,229063	-0,174008	2,617007	-0,880007	-0,395050	0,102441	0,088545	-0,818951	5,525724	7,393610	3,636545	-0,785838	-2,959864	-2,117349	-8,042903	16,591469	16,027675	0,102441	0,088545	-0,818951	12,476541	-0,648007	3,636545	0,102441	0,088545	-0,818951	12,476541	-0,648007	3,636545
15:33:28,45	0,750081	3,229063	-0,174008	2,617007	-0,880007	-0,395050	0,102644	0,084829	-0,821105	5,678144	7,365610	3,630862	-0,787343	-2,958818	-2,115208	-8,055974	16,590004	16,048159	0,102644	0,084829	-0,821105	12,337232	-0,691939	3,630862	0,102644	0,084829	-0,821105	12,337232	-0,691939	3,630862
15:33:28,50	0,750081	3,229063	-0,174008	2,617007	-0,880007	-0,395050	0,102490	0,086655	-0,818964	5,575406	7,347038	3,651345	-0,786816	-2,961427	-2,115215	-8,078947	16,548583	16,037086	0,102490	0,086655	-0,818964	12,377806	-0,698457	3,651345	0,102490	0,086655	-0,818964	12,377806	-0,698457	3,651345
15:33:28,55	0,750081	3,229063	-0,174008	2,617007	-0,880007	-0,395050	0,104487	0,084894	-0,818971	5,619585	7,451656	3,640272	-0,788718	-2,960937	-2,117182	-8,139211	16,559715	16,048693	0,104487	0,084894	-0,818971	12,283800	-0,750541	3,640272	0,104487	0,084894	-0,818971	12,283800	-0,750541	3,640272
15:33:28,60	0,750081	3,229063	-0,174008	2,617007	-0,880007	-0,395050	0,105013	0,086787	-0,820938	5,500707	7,421272	3,651880	-0,785425	-2,962977	-2,107653	-8,142734	16,373809	16,039665	0,105013	0,086787	-0,820938	12,313449	-0,822247	3,651880	0,105013	0,086787	-0,820938	12,313449	-0,822247	3,651880
15:33:28,65	0,750081	3,229063	-0,174008	2,617007	-0,880007	-0,395050	0,105133	0,082915	-0,811409	5,539263	7,517408	3,642851	-0,761168	-3,005121	-2,120909	-10,505384	15,073632	16,360198	0,105133	0,082915	-0,811409	12,048093	-0,735521	3,642851	0,105133	0,082915	-0,811409	12,048093	-0,735521	3,642851
15:33:28,70	0,750081	3,229063	-0,174008	2,617007	-0,880007	-0,395050	0,129502	0,040836	-0,824665	5,420060	7,388587	3,963385	-0,791399	-2,950105	-2,084157	-7,960416	17,065392	15,990805	0,129502	0,040836	-0,824665	8,625689	-2,777333	3,963385	0,129502	0,040836	-0,824665	8,625689	-2,777333	3,963385
15:33:28,75	0,750081	3,229063	-0,174008	2,617007	-0,880007	-0,395050	0,096973	0,094525	-0,787913	5,625651	6,905188	3,593991	-0,791778	-2,934754	-2,118965	-6,552427	16,771292	15,966080	0,096973	0,094525	-0,787913	13,045834	-0,707181	3,593991	0,096973	0,094525	-0,787913	13,045834	-0,707181	3,593991
15:33:28,80	0,750055	3,228986	-0,173998	2,667010	-0,880017	-0,394985	0,083867	0,102528	-0,822721	5,658788	7,590110	3,569266	-0,798691	-2,974948	-2,149836	-8,252576	17,013230	16,056227	0,083867	0,102528	-0,822721	13,707213	1,006517	3,569266	0,083867	0,102528	-0,822721	13,707213	1,006517	3,569266
15:33:28,85	0,750055	3,228986	-0,173998	2,667010	-0,880017	-0,394985	0,122133	0,088418	-0,853592	5,751951	7,986572	3,659413	-0,793549	-2,968423	-2,146757	-8,313646	17,015182	16,081126	0,122133	0,088418	-0,853592	12,692751	-1,600858	3,659413	0,122133	0,088418	-0,853592	12,692751	-1,600858	3,659413
15:33:28,90	0,750055	3,228986	-0,173998	2,667010	-0,880017	-0,394985	0,113911	0,087227	-0,850512	5,785016	7,505180	3,684312	-0,796585	-2,971860	-2,144072	-8,362785	16,983222	16,048868	0,113911	0,087227	-0,850512	12,632356	-1,436848	3,684312	0,113911	0,087227	-0,850512	12,632356	-1,436848	3,684312
15:33:28,95	0,750055	3,228986	-0,173998	2,667010	-0,880017	-0,394985	0,118406	0,088138	-0,847828	5,685423	7,712318	3,652055	-0,794420	-2,969884	-2,146091	-8,356666	16,944010	16,080938	0,118406	0,088138	-0,847828	12,604237	-1,582526	3,652055	0,118406	0,088138	-0,847828	12,604237	-1,582526	3,652055
15:33:29,00	0,750055	3,228986	-0,173998	2,667010	-0,880017	-0,394985	0,115612	0,087251	-0,849847	5,700646	7,591971	3,684125	-0,793710	-2,973908	-2,144399	-8,366350	16,908609	16,114739	0,115612	0,087251	-0,849847	12,549834	-1,483599	3,684125	0,115612	0,087251	-0,849847	12,549834	-1,483599	3,684125
15:33:29,05	0,750055	3,228986	-0,173998	2,667010	-0,880017	-0,394985	0,118742	0,084624	-0,848155	5,801726	7,764021	3,717925	-0,793216	-2,969659	-2,142905	-8,403434	16,899242	16,080710	0,118742	0,084624	-0,848155	12,444729	-1,557218	3,717925	0,118742	0,084624	-0,848155	12,444729	-1,557218	3,717925
15:33:29,10	0,750055	3,228986	-0,173998	2,667010	-0,880017	-0,394985	0,114816	0,086321	-0,846661	5,686837	7,532417	3,683897	-0,793746	-2,970709	-2,144647	-8,374188	16,892130	16,066460	0,114816	0,086321	-0,846661	12,463041	-1,480601	3,683897	0,114816	0,086321	-0,846661	12,463041	-1,480601	3,683897
15:33:29,15	0,750055	3,228986	-0,173998	2,667010	-0,880017	-0,394985	0,115989	0,086255	-0,848403	5,698746	7,622323	3,669646	-0,794459	-2,968470	-2,143690	-8,420589	16,878515	16,090352	0,115989	0,086255	-0,848403	12,469750	-1,482815	3,669646	0,115989	0,086255	-0,848403	12,469750	-1,482815	3,669646
15:33:29,20	0,750055	3,228986	-0,173998	2,667010	-0,880017	-0,394985	0,114407	0,087992	-0,847446	5,573416	7,506691	3,693539	-0,794443	-2,965754	-2,144091	-8,408232	16,884817	16,081387	0,114407	0,087992	-0,847446	12,480796	-1,474273	3,693539	0,114407	0,087992	-0,847446	12,480796	-1,474273	3,693539
15:33:29,25	0,750055	3,228986	-0,173998	2,667010	-0,880017	-0,394985	0,112047	0,089336	-0,847847	5,515187	7,391515	3,684573	-0,793262	-2,972425	-2,144460	-8,421649	16,876654	16,075856	0,112047	0,089336	-0,847847	12,528037	-1,404180	3,684573	0,112047	0,089336	-0,847847	12,528037	-1,404180	3,684573
15:33:29,30	0,750055	3,228986	-0,173998	2,667010	-0,880017	-0,394985	0,117234	0,084977	-0,848216	5,728042	7,653691	3,679043	-0,793267	-2,973860	-2,142899	-8,428082	16,870299	16,079401	0,117234	0,084977	-0,848216	12,398763	-1,549168	3,679043	0,117234	0,084977	-0,848216	12,398763	-1,549168	3,679043
15:33:29,35	0,750055	3,228986	-0,173998	2,667010	-0,880017	-0,394985	0,118478	0,084264	-0,846655	5,756393	7,716018	3,682587	-0,792777	-2,974289	-2,139819	-8,480848	16,864526	16,068215	0,118478	0,084264	-0,846655	12,371151	-1,584544	3,682587	0,118478	0,084264	-0,846655	12,371151	-1,584544	3,682587
15:33:29,40	0,750055	3,228986	-0,173998	2,667010	-0,880017	-0,394985	0,118605	0,083626	-0,843575	5,758232	7,679801	3,671402	-0,791479	-2,974268	-2,142884	-8,412913	16,852668	16,083765	0,118605	0,083626	-0,843575	12,322839	-1,630714	3,671402	0,118605	0,083626	-0,843575	12,322839	-1,630714	3,671402
15:33:29,45	0,750055	3,228986	-0,173998	2,667010	-0,880017	-0,394985	0,117939	0,082512	-0,846640	5,839839	7,709892	3,686951	-0,793322	-2,969555	-2,140209	-8,436395	16,834439	16,067640	0,117939	0,082512	-0,846640	12,317025	-1,548284	3,686951	0,117939	0,082512	-0,846640	12,317025	-1,548284	3,686951
15:33:29,50	0,750055	3,228986	-0,173998	2,667010	-0,880017	-0,394985	0,114778	0,086464	-0,843965	5,606781	7,534326	3,670826	-0,792753	-2,971894	-2,140977	-8,447086	16,825434	16,072525	0,114778	0,086464	-0,843965	12,394238	-1,475752	3,670826	0,114778	0,086464	-0,843965	12,394238	-1,475752	3,670826
15:33:29,55	0,750055	3,228986	-0,173998	2,667010	-0,880017	-0,394985	0,116519	0,084803	-0,844733	5,680032	7,620111	3,675711	-0,793310	-2,968088	-2,139006	-8,429934	16,853932	16,120982	0,116519	0,084803	-0,844733	12,337067	-1,526649	3,675711	0,116519	0,084803	-0,844733	12,337067	-1,526649	3,675711
15:33:29,60	0,750055	3,228986	-0,173998	2,667010	-0,880017	-0,394985	0,113502	0,087188	-0,842762	5,589259	7,463823	3,724169	-0,793863	-2,971564	-2,141748	-8,424999	16,859857	16,072111	0,113502	0,087188	-0,842762	12,433529	-1,446089	3,724169	0,113502	0,087188	-0,842762	12,433529	-1,446089	3,724169
15:33:29,65	0,750055	3,228986	-0,173998	2,667010	-0,880017	-0,394985	0,116789	0,085929	-0,845503	5,662325	7,636030	3,675298	-0,794544	-2,971007	-2,145617	-8,431796	16,794310	16,103087	0,116789	0,085929	-0,845503	12,407765	-1,531868	3,675298	0,116789	0,085929	-0,845503	12,407765	-1,531868	3,675298
15:33:29,70	0,750055	3,228986	-0,173998	2,667010	-0,880017	-0,394985	0,116647	0,086796	-0,849373	5,557061	7,655542	3,706274	-0,790023	-2,971016	-2,144018	-8,446182	16,823252	16,077321	0,116647	0,086796	-0,849373	12,370585	-1,501223	3,706274	0,116647	0,086796	-0,849373	12,370585	-1,501223	3,706274
15:33:29,75	0,750055	3,228986	-0,173998	2,667010	-0,880017	-0,394985	0,114394	0,082877	-0,847774	5,778739	7,511452	3,680507	-0,791816	-2,969962	-2,144193	-8,469547	16,801183	16,082864	0,114394	0,082877	-0,847774	12,284593	-1,468447	3,680507	0,114394	0,082877	-0,847774	12,284593	-1,468447	3,680507
15:33:29,80	0,750055	3,228986	-0,173998	2,667010	-0,880017	-0,394985	0,114377	0,084957	-0,847949	5,639790	7,501390	3,686050	-0,793466	-2,970536	-2,140779	-8,448364	16,809010	16,086505	0,114377	0,084957	-0,847949	12,308916	-1,477207	3,686050	0,114377	0,084957	-0,847949	12,308916	-1,477207	3,686050
15:33:29,85	0,750055	3,228986	-0,173998	2,667010	-0,880017	-0,394985	0,115700	0,086099	-0,844535	5,597772	7,584625	3,689692	-0,790386	-2,968458	-2,140574	-8,431579	16,827691	16,097337	0,115700	0,086099	-0,844535	12,356550	-1,497838	3,689692	0,115700	0,086099	-0,844535	12,356550	-1,497838	3,689692
15:33:29,90	0,750055	3,228986	-0,173998	2,667010	-0,880017	-0,394985	0,112361	0,084471	-0,844330	5,707011	7,416159	3,700524	-0,791022	-2,973036	-2,139399	-8,457893	16,801450	16,100108	0,112361	0,084471	-0,844330	12,337973	-1,404142	3,700524	0,112361	0,084471	-0,844330	12,337973	-1,404142	3,700524
15:33:29,95	0,750055	3,228986	-0,173998	2,667010	-0,880017	-0,394985	0,116642	0,082732	-0,843154	5,761545	7,629151	3,703295	-0,790374	-2,970566	-2,140975	-8,429700	16,814777	16,067767	0,116642	0,082732	-0,843154	12,256013	-1,527282	3,703295	0,116642	0,082732	-0,843154	12,256013	-1,527282	3,703295
15:33:30,00	0,750055	3,228986	-0,173998	2,667010	-0,880017	-0,394985	0,114180	0,083406	-0,844731	5,752118	7,518836	3,670953	-0,791055	-2,969545	-2,137859	-8,474672	16,826453	16,110347	0,114180	0,083406	-0,844731	12,299521	-1,444264	3,670953	0,114180	0,083406	-0,844731	12,299521	-1,444264	3,670953
15:33:30,05	0,750055	3,228986	-0,173998	2,667010	-0,880017	-0,394985	0,113636	0,084506	-0,841615	5,682564	7,445796	3,713534	-0,794620	-2,971918	-2,139423	-8,480909	16,788049	16,094629	0,113636	0,084506	-0,841615	12,316286	-1,474650	3,713534	0,113636	0,084506	-0,841615	12,316286	-1,474650	3,713534
15:33:30,11	0,750055	3,228986	-0,173998	2,667010	-0,880017	-0,394985	0,117474	0,086408	-0,843179	5,547301	7,659158	3,697816	-0,789934	-2,972539	-2,141737	-8,478219	16,757175	16,105428	0,117474	0,086408	-0,843179	12,330304	-1,562549	3,697816	0,117474	0,086408	-0,843179	12,330304	-1,562549	3,697816
15:33:30,16	0,750055	3,228986	-0,173998	2,667010	-0,880017	-0,394985	0,116705	0,081391	-0,847853	5,796827	7,642004	3,656772	-0,790974	-2,971088	-2,139806	-8,431907	16,798028	16,071205	0,116705	0,081391	-0,847853	12,186038	-1,519333	3,656772	0,116705	0,081391	-0,847853	12,186038	-1,519333	3,656772
15:33:30,21	0,750055	3,228986	-0,173998	2,667010	-0,880017	-0,394985	0,114931	0,083665	-0,843562	5,723080	7,564393	3,674392	-0,794046	-2,969226	-2,139332	-8,472777	16,766610	16,096724	0,114931	0,083665	-0,843562	12,290756	-1,457724	3,674392	0,114931	0,083665	-0,843562	12,290756	-1,457724	3,674392
15:33:30,26	0,750055	3,228986	-0,173998	2,667010	-0,880017	-0,394985	0,114855	0,087256	-0,843087	5,488700	7,540743	3,699911	-0,755165	-3,007897	-2,138613	-10,391331	14,992334	16,411426	0,114855	0,087256	-0,843087	12,338277	-1,475388	3,699911	0,114855	0,087256	-0,843087	12,338277	-1,475388	3,699911
15:33:30,31	0,750055	3,228986	-0,173998	2,667010	-0,880017	-0,394985	0,128905	0,034249	-0,842369	5,749211	7,496956	4,014613	-0,798938	-2,976633	-2,103906	-8,678904	17,464204	16,134027	0,128905	0,034249	-0,842369	8,437751	-2,622086	4,014613	0,128905	0,034249	-0,842369	8,437751	-2,622086	4,014613
15:33:30,36	0,750055	3,228986	-0,173998	2,667010	-0,880017	-0,394985	0,123716	0,087789	-0,807662	5,962045	7,474198	3,737213	-0,801813	-2,941338	-2,153289	-6,683375	17,266559	16,002676	0,123716	0,087789	-0,807662	12,853475	-2,237509	3,737213	0,123716	0,087789	-0,807662	12,853475	-2,237509	3,737213
15:33:30,41	0,749980	3,229003	-0,173986	2,717018	-0,880006	-0,394993	0,094587	0,107926	-0,857045	5,741495	7,786508	3,605863	-0,805500	-2,967910	-2,182087	-8,178906	17,387447	16,082103	0,094587	0,107926	-0,857045	14,213719	0,361401	3,605863	0,094587	0,107926	-0,857045	14,213719	0,361401	3,605863
15:33:30,46	0,749980	3,229003	-0,173986	2,717018	-0,880006	-0,394993	0,119443	0,097833	-0,885843	5,623253	7,723368	3,685290	-0,799230	-2,973303	-2,180535	-8,262669	17,298779	16,086731	0,119443	0,097833	-0,885843	13,303182	-1,652874	3,685290	0,119443	0,097833	-0,885843	13,303182	-1,652874	3,685290
15:33:30,51	0,749980	3,229003	-0,173986	2,717018	-0,880006	-0,394993	0,120978	0,089707	-0,884291	5,927156	7,775022	3,689917	-0,800775	-2,970052	-2,178923	-8,275883	17,262038	16,105112	0,120978	0,089707	-0,884291	12,969163	-1,721778	3,689917	0,120978	0,089707	-0,884291	12,969163	-1,721778	3,689917
15:33:30,56	0,749980	3,229003	-0,173986	2,717018	-0,880006	-0,394993	0,118936	0,092671	-0,882679	5,734616	7,675725	3,708299	-0,799281	-2,968574	-2,177431	-8,254746	17,232131	16,100277	0,118936	0,092671	-0,882679	13,009275	-1,660718	3,708299	0,118936	0,092671	-0,882679	13,009275	-1,660718	3,708299
15:33:30,61	0,749980	3,229003	-0,173986	2,717018	-0,880006	-0,394993	0,116908	0,092116	-0,881187	5,748137	7,603532	3,703464	-0,800352	-2,974047	-2,177954	-8,303176	17,211435	16,094588	0,116908	0,092116	-0,881187	12,979240	-1,573719	3,703464	0,116908	0,092116	-0,881187	12,979240	-1,573719	3,703464
15:33:30,66	0,749980	3,229003	-0,173986	2,717018	-0,880006	-0,394993	0,122183	0,090307	-0,881710	5,800080	7,846246	3,697774	-0,799431	-2,971280	-2,178621	-8,323710	17,212815	16,095818	0,122183	0,090307	-0,881710	12,889157	-1,745105	3,697774	0,122183	0,090307	-0,881710	12,889157	-1,745105	3,697774
15:33:30,71	0,749980	3,229003	-0,173986	2,717018	-0,880006	-0,394993	0,119327	0,090893	-0,882377	5,760518	7,679263	3,699005	-0,798827	-2,974135	-2,180922	-8,291049	17,132427	16,098834	0,119327	0,090893	-0,882377	12,895623	-1,687894	3,699005	0,119327	0,090893	-0,882377	12,895623	-1,687894	3,699005
15:33:30,76	0,749980	3,229003	-0,173986	2,717018	-0,880006	-0,394993	0,129940	0,040804	-0,880281	6,022800	7,934193	3,978312	-0,761359	-3,005516	-2,176525	-9,752047	15,332742	16,375125	0,129940	0,040804	-0,880281	9,225900	-2,266075	3,978312	0,129940	0,040804	-0,880281	9,225900	-2,266075	3,978312
15:33:30,81	0,749980	3,229003	-0,173986	2,717018	-0,880006	-0,394993	0,129940	0,040804	-0,880281	6,022800	7,934193	3,978312	-0,808393	-2,973748	-2,141761	-8,433233	17,914599	16,080544	0,129940	0,040804	-0,880281	9,225900	-2,266075	3,978312	0,129940	0,040804	-0,880281	9,225900	-2,266075	3,978312
15:33:30,86	0,749980	3,229003	-0,173986	2,717018	-0,880006	-0,394993	0,125945	0,097420	-0,845517	5,974128	7,577677	3,683731	-0,795844	-2,927916	-2,183509	-5,764902	16,989415	16,023939	0,125945	0,097420	-0,845517	13,621584	-2,309024	3,683731	0,125945	0,097420	-0,845517	13,621584	-2,309024	3,683731
15:33:30,91	0,750032	3,228956	-0,173994	2,767019	-0,880020	-0,395001	0,079979	0,109469	-0,887265	5,880527	7,960862	3,627126	-0,795852	-2,958549	-2,214373	-7,366164	17,193079	16,104762	0,079979	0,109469	-0,887265	14,473807	1,682518	3,627126	0,079979	0,109469	-0,887265	14,473807	1,682518	3,627126
15:33:30,96	0,750032	3,228956	-0,173994	2,767019	-0,880020	-0,395001	0,106511	0,094159	-0,918129	6,052391	7,851992	3,707948	-0,796978	-2,962793	-2,212201	-7,400752	17,135655	16,148372	0,106511	0,094159	-0,918129	13,443841	-0,509161	3,707948	0,106511	0,094159	-0,918129	13,443841	-0,509161	3,707948
15:33:31,01	0,750032	3,228956	-0,173994	2,767019	-0,880020	-0,395001	0,110750	0,093012	-0,915957	6,044969	8,071151	3,751558	-0,796037	-2,965647	-2,210879	-7,431526	17,057378	16,097875	0,110750	0,093012	-0,915957	13,346442	-0,622724	3,751558	0,110750	0,093012	-0,915957	13,346442	-0,622724	3,751558
15:33:31,06	0,750032	3,228956	-0,173994	2,767019	-0,880020	-0,395001	0,112752	0,090770	-0,914635	6,078384	8,187726	3,701062	-0,793170	-2,962229	-2,210879	-7,438464	17,005092	16,116655	0,112752	0,090770	-0,914635	13,203849	-0,663280	3,701062	0,112752	0,090770	-0,914635	13,203849	-0,663280	3,701062
15:33:31,11	0,750032	3,228956	-0,173994	2,767019	-0,880020	-0,395001	0,108357	0,089997	-0,914634	6,069856	7,979360	3,719841	-0,798004	-2,963754	-2,208198	-7,507454	17,010180	16,105144	0,108357	0,089997	-0,914634	13,134601	-0,526698	3,719841	0,108357	0,089997	-0,914634	13,134601	-0,526698	3,719841
15:33:31,16	0,750032	3,228956	-0,173994	2,767019	-0,880020	-0,395001	0,112096	0,093420	-0,911954	5,861752	8,111460	3,708330	-0,797405	-2,965939	-2,208939	-7,506319	17,020670	16,139614	0,112096	0,093420	-0,911954	13,195231	-0,688055	3,708330	0,112096	0,093420	-0,911954	13,195231	-0,688055	3,708330
15:33:31,21	0,750032	3,228956	-0,173994	2,767019	-0,880020	-0,395001	0,113688	0,091808	-0,912695	5,955212	8,189987	3,742801	-0,796157	-2,957300	-2,208192	-7,455508	17,021345	16,115931	0,113688	0,091808	-0,912695	13,162173	-0,734507	3,742801	0,113688	0,091808	-0,912695	13,162173	-0,734507	3,742801
15:33:31,26	0,750032	3,228956	-0,173994	2,767019	-0,880020	-0,395001	0,105582	0,095047	-0,911948	5,812776	7,812160	3,719117	-0,791566	-2,965450	-2,208931	-7,509657	16,965045	16,143788	0,105582	0,095047	-0,911948	13,273996	-0,476042	3,719117	0,105582	0,095047	-0,911948	13,273996	-0,476042	3,719117
15:33:31,31	0,750032	3,228956	-0,173994	2,767019	-0,880020	-0,395001	0,110346	0,086997	-0,912687	6,155575	8,041112	3,746975	-0,796615	-2,960315	-2,209366	-7,515751	16,962035	16,124528	0,110346	0,086997	-0,912687	12,984823	-0,621016	3,746975	0,110346	0,086997	-0,912687	12,984823	-0,621016	3,746975
15:33:31,36	0,750032	3,228956	-0,173994	2,767019	-0,880020	-0,395001	0,108423	0,093936	-0,913122	5,789066	7,937359	3,727715	-0,793389	-2,966911	-2,201575	-7,549706	16,947291	16,124088	0,108423	0,093936	-0,913122	13,163067	-0,573837	3,727715	0,108423	0,093936	-0,913122	13,163067	-0,573837	3,727715
15:33:31,41	0,750032	3,228956	-0,173994	2,767019	-0,880020	-0,395001	0,112522	0,087845	-0,905331	6,076071	8,128471	3,727275	-0,794019	-2,967085	-2,208142	-7,545242	16,933632	16,175917	0,112522	0,087845	-0,905331	12,971900	-0,704493	3,727275	0,112522	0,087845	-0,905331	12,971900	-0,704493	3,727275
15:33:31,46	0,750032	3,228956	-0,173994	2,767019	-0,880020	-0,395001	0,112987	0,088303	-0,911897	6,042650	8,163363	3,779104	-0,794519	-2,962726	-2,208143	-7,497053	16,945730	16,171525	0,112987	0,088303	-0,911897	12,974444	-0,706129	3,779104	0,112987	0,088303	-0,911897	12,974444	-0,706129	3,779104
15:33:31,51	0,750032	3,228956	-0,173994	2,767019	-0,880020	-0,395001	0,109462	0,090916	-0,911898	5,941351	8,015756	3,774712	-0,794710	-2,961405	-2,207427	-7,536998	16,924972	16,122547	0,109462	0,090916	-0,911898	13,078257	-0,577036	3,774712	0,109462	0,090916	-0,911898	13,078257	-0,577036	3,774712
15:33:31,56	0,750032	3,228956	-0,173994	2,767019	-0,880020	-0,395001	0,108414	0,091742	-0,911182	5,860471	7,937047	3,725733	-0,793382	-2,964909	-2,204283	-7,529355	16,934150	16,139940	0,108414	0,091742	-0,911182	13,062186	-0,573479	3,725733	0,108414	0,091742	-0,911182	13,062186	-0,573479	3,725733
15:33:31,61	0,750032	3,228956	-0,173994	2,767019	-0,880020	-0,395001	0,110785	0,088840	-0,908039	6,023145	8,062352	3,743126	-0,791754	-2,967790	-2,206205	-7,588071	16,919947	16,184718	0,110785	0,088840	-0,908039	12,997052	-0,634272	3,743126	0,110785	0,088840	-0,908039	12,997052	-0,634272	3,743126
15:33:31,66	0,750032	3,228956	-0,173994	2,767019	-0,880020	-0,395001	0,112465	0,085990	-0,909961	6,129669	8,105987	3,787904	-0,791118	-2,964805	-2,210130	-7,551730	16,903951	16,128631	0,112465	0,085990	-0,909961	12,879879	-0,722553	3,787904	0,112465	0,085990	-0,909961	12,879879	-0,722553	3,787904
15:33:31,71	0,750032	3,228956	-0,173994	2,767019	-0,880020	-0,395001	0,109562	0,086931	-0,913886	6,085044	7,994500	3,731818	-0,793724	-2,963115	-2,204978	-7,542395	16,924815	16,139193	0,109562	0,086931	-0,913886	12,909138	-0,606153	3,731818	0,109562	0,086931	-0,913886	12,909138	-0,606153	3,731818
15:33:31,76	0,750032	3,228956	-0,173994	2,767019	-0,880020	-0,395001	0,109402	0,090033	-0,908734	5,946468	7,983814	3,742380	-0,795231	-2,966032	-2,204674	-7,562732	16,919463	16,154099	0,109402	0,090033	-0,908734	13,014081	-0,604250	3,742380	0,109402	0,090033	-0,908734	13,014081	-0,604250	3,742380
15:33:31,81	0,750032	3,228956	-0,173994	2,767019	-0,880020	-0,395001	0,112682	0,089879	-0,908430	5,939673	8,139416	3,757286	-0,798912	-2,966863	-2,204515	-7,580633	16,952194	16,120560	0,112682	0,089879	-0,908430	12,995197	-0,706096	3,757286	0,112682	0,089879	-0,908430	12,995197	-0,706096	3,757286
15:33:31,86	0,750032	3,228956	-0,173994	2,767019	-0,880020	-0,395001	0,115242	0,092652	-0,908271	5,814880	8,240670	3,723746	-0,793436	-2,963882	-2,202732	-7,541402	16,898477	16,147810	0,115242	0,092652	-0,908271	13,088072	-0,805805	3,723746	0,115242	0,092652	-0,908271	13,088072	-0,805805	3,723746
15:33:31,91	0,750032	3,228956	-0,173994	2,767019	-0,880020	-0,395001	0,109922	0,089400	-0,906488	5,957067	8,024877	3,750997	-0,795260	-2,965273	-2,207019	-7,570704	16,919347	16,146022	0,109922	0,089400	-0,906488	12,974997	-0,603998	3,750997	0,109922	0,089400	-0,906488	12,974997	-0,603998	3,750997
15:33:31,96	0,750032	3,228956	-0,173994	2,767019	-0,880020	-0,395001	0,112039	0,090284	-0,910775	5,914548	8,099145	3,749209	-0,794681	-2,965760	-2,205060	-7,572809	16,903843	16,163763	0,112039	0,090284	-0,910775	13,001832	-0,695908	3,749209	0,112039	0,090284	-0,910775	13,001832	-0,695908	3,749209
15:33:32,01	0,750032	3,228956	-0,173994	2,767019	-0,880020	-0,395001	0,112171	0,089539	-0,908816	5,938809	8,111948	3,766950	-0,795665	-2,963242	-2,204485	-7,531063	16,921483	16,144372	0,112171	0,089539	-0,908816	12,967610	-0,693481	3,766950	0,112171	0,089539	-0,908816	12,967610	-0,693481	3,766950
15:33:32,06	0,750032	3,228956	-0,173994	2,767019	-0,880020	-0,395001	0,110483	0,091650	-0,908241	5,865173	8,051485	3,747559	-0,796397	-2,962839	-2,204274	-7,542444	16,908391	16,177791	0,110483	0,091650	-0,908241	13,059708	-0,621406	3,747559	0,110483	0,091650	-0,908241	13,059708	-0,621406	3,747559
15:33:32,11	0,750032	3,228956	-0,173994	2,767019	-0,880020	-0,395001	0,110499	0,092485	-0,908029	5,804707	8,049028	3,780977	-0,793022	-2,960336	-2,206934	-7,536726	16,892914	16,133781	0,110499	0,092485	-0,908029	13,064817	-0,625152	3,780977	0,110499	0,092485	-0,908029	13,064817	-0,625152	3,780977
15:33:32,16	0,750032	3,228956	-0,173994	2,767019	-0,880020	-0,395001	0,106645	0,090815	-0,910690	5,881045	7,861279	3,736967	-0,795802	-2,962629	-2,204523	-7,594377	16,921462	16,137037	0,106645	0,090815	-0,910690	13,009995	-0,510315	3,736967	0,106645	0,090815	-0,910690	13,009995	-0,510315	3,736967
15:33:32,21	0,750032	3,228956	-0,173994	2,767019	-0,880020	-0,395001	0,110020	0,092076	-0,908279	5,811361	7,972588	3,740224	-0,792358	-2,964971	-2,204468	-7,579135	16,885980	16,180372	0,110020	0,092076	-0,908279	13,039315	-0,663959	3,740224	0,110020	0,092076	-0,908279	13,039315	-0,663959	3,740224
15:33:32,26	0,750032	3,228956	-0,173994	2,767019	-0,880020	-0,395001	0,110326	0,087921	-0,908224	6,004282	8,019480	3,783559	-0,793795	-2,964471	-2,201105	-7,569284	16,872290	16,129160	0,110326	0,087921	-0,908224	12,906116	-0,641146	3,783559	0,110326	0,087921	-0,908224	12,906116	-0,641146	3,783559
15:33:32,31	0,750032	3,228956	-0,173994	2,767019	-0,880020	-0,395001	0,110612	0,089417	-0,904861	5,919604	8,049702	3,732347	-0,792926	-2,961694	-2,204283	-7,554070	16,863284	16,172395	0,110612	0,089417	-0,904861	12,938807	-0,633335	3,732347	0,110612	0,089417	-0,904861	12,938807	-0,633335	3,732347
15:33:32,36	0,750032	3,228956	-0,173994	2,767019	-0,880020	-0,395001	0,107772	0,090052	-0,908039	5,886352	7,919712	3,775582	-0,793594	-2,959949	-2,204351	-7,597016	16,875488	16,120116	0,107772	0,090052	-0,908039	12,955462	-0,540403	3,775582	0,107772	0,090052	-0,908039	12,955462	-0,540403	3,775582
15:33:32,42	0,750032	3,228956	-0,173994	2,767019	-0,880020	-0,395001	0,106596	0,091503	-0,908107	5,799997	7,815234	3,723302	-0,798220	-2,965113	-2,207794	-7,569858	16,906595	16,155279	0,106596	0,091503	-0,908107	12,983009	-0,552517	3,723302	0,106596	0,091503	-0,908107	12,983009	-0,552517	3,723302
15:33:32,47	0,750032	3,228956	-0,173994	2,767019	-0,880020	-0,395001	0,113380	0,092927	-0,911550	5,766483	8,176009	3,758465	-0,796478	-2,968467	-2,204688	-7,584755	16,866489	16,137525	0,113380	0,092927	-0,911550	13,061256	-0,724349	3,758465	0,113380	0,092927	-0,911550	13,061256	-0,724349	3,758465
15:33:32,52	0,750032	3,228956	-0,173994	2,767019	-0,880020	-0,395001	0,115414	0,089742	-0,908443	5,889916	8,288887	3,740712	-0,790057	-2,966790	-2,201183	-7,605453	16,847198	16,155727	0,115414	0,089742	-0,908443	12,934674	-0,771075	3,740712	0,115414	0,089742	-0,908443	12,934674	-0,771075	3,740712
15:33:32,57	0,750032	3,228956	-0,173994	2,767019	-0,880020	-0,395001	0,143006	0,040205	-0,909522	6,095550	8,131946	4,049891	-0,767374	-3,017131	-2,205766	-10,148403	15,609636	16,446705	0,143006	0,040205	-0,909522	9,251653	-3,094036	4,049891	0,143006	0,040205	-0,909522	9,251653	-3,094036	4,049891
15:33:32,62	0,750032	3,228956	-0,173994	2,767019	-0,880020	-0,395001	0,143006	0,040205	-0,909522	6,095550	8,131946	4,049891	-0,804052	-2,976706	-2,161027	-8,283754	17,899107	16,187450	0,143006	0,040205	-0,909522	9,251653	-3,094036	4,049891	0,143006	0,040205	-0,909522	9,251653	-3,094036	4,049891
15:33:32,67	0,750032	3,228956	-0,173994	2,767019	-0,880020	-0,395001	0,092546	0,111173	-0,931976	5,916738	8,299991	3,700918	-0,803604	-2,937947	-2,228220	-5,974724	17,254700	16,097732	0,092546	0,111173	-0,931976	14,643803	1,035139	3,700918	0,092546	0,111173	-0,931976	14,643803	1,035139	3,700918
15:33:32,72	0,750080	3,228994	-0,173987	2,816998	-0,880015	-0,395011	0,092546	0,111173	-0,931976	5,916738	8,299991	3,700918	-0,805488	-2,970596	-2,246269	-7,566657	17,582341	16,149782	0,092546	0,111173	-0,931976	14,643803	1,035139	3,700918	0,092546	0,111173	-0,931976	14,643803	1,035139	3,700918
15:33:32,77	0,750080	3,228994	-0,173987	2,816998	-0,880015	-0,395011	0,121762	0,096480	-0,950025	6,168519	8,276774	3,752969	-0,805450	-2,975019	-2,245803	-7,672887	17,512431	16,162237	0,121762	0,096480	-0,950025	13,742233	-1,281573	3,752969	0,121762	0,096480	-0,950025	13,742233	-1,281573	3,752969
15:33:32,82	0,750080	3,228994	-0,173987	2,816998	-0,880015	-0,395011	0,125574	0,094236	-0,949559	6,171591	8,417933	3,765423	-0,808673	-2,969681	-2,243994	-7,652403	17,498280	16,136482	0,125574	0,094236	-0,949559	13,569088	-1,439621	3,765423	0,125574	0,094236	-0,949559	13,569088	-1,439621	3,765423
15:33:32,87	0,750080	3,228994	-0,173987	2,816998	-0,880015	-0,395011	0,122562	0,099696	-0,947750	5,885648	8,286148	3,739668	-0,804690	-2,973590	-2,242062	-7,715306	17,447645	16,129594	0,122562	0,099696	-0,947750	13,711769	-1,335001	3,739668	0,122562	0,099696	-0,947750	13,711769	-1,335001	3,739668
15:33:32,92	0,750080	3,228994	-0,173987	2,816998	-0,880015	-0,395011	0,123956	0,094292	-0,945818	6,091330	8,329457	3,732780	-0,802349	-2,974472	-2,242433	-7,707872	17,404697	16,138332	0,123956	0,094292	-0,945818	13,493272	-1,401088	3,732780	0,123956	0,094292	-0,945818	13,493272	-1,401088	3,732780
15:33:32,97	0,750080	3,228994	-0,173987	2,816998	-0,880015	-0,395011	0,123550	0,091823	-0,946189	6,186237	8,336259	3,741518	-0,805917	-2,973869	-2,242433	-7,722093	17,410821	16,157527	0,123550	0,091823	-0,946189	13,394369	-1,362419	3,741518	0,123550	0,091823	-0,946189	13,394369	-1,362419	3,741518
15:33:33,02	0,750080	3,228994	-0,173987	2,816998	-0,880015	-0,395011	0,124812	0,095216	-0,946189	6,008024	8,386494	3,760714	-0,801286	-2,976816	-2,238538	-7,757921	17,364040	16,164080	0,124812	0,095216	-0,946189	13,482461	-1,411235	3,760714	0,124812	0,095216	-0,946189	13,482461	-1,411235	3,760714
15:33:33,07	0,750080	3,228994	-0,173987	2,816998	-0,880015	-0,395011	0,125048	0,089731	-0,942294	6,234807	8,391141	3,767267	-0,775974	-3,021840	-2,236978	-10,429175	16,077519	16,457159	0,125048	0,089731	-0,942294	13,278686	-1,425131	3,767267	0,125048	0,089731	-0,942294	13,278686	-1,425131	3,767267
15:33:33,12	0,750080	3,228994	-0,173987	2,816998	-0,880015	-0,395011	0,151385	0,045299	-0,940734	6,095503	8,090527	4,060346	-0,804244	-2,959987	-2,195179	-7,102562	17,715892	16,149063	0,151385	0,045299	-0,940734	9,651442	-3,793162	4,060346	0,151385	0,045299	-0,940734	9,651442	-3,793162	4,060346
15:33:33,17	0,750080	3,228994	-0,173987	2,816998	-0,880015	-0,395011	0,111953	0,100707	-0,898935	6,296428	8,101833	3,752249	-0,798425	-2,937843	-2,254131	-5,755726	17,404708	16,131498	0,111953	0,100707	-0,898935	14,201952	-0,686483	3,752249	0,111953	0,100707	-0,898935	14,201952	-0,686483	3,752249
15:33:33,22	0,749917	3,228978	-0,173990	2,867002	-0,880005	-0,395006	0,089867	0,106740	-0,957887	6,386633	8,275320	3,734685	-0,804424	-2,972086	-2,284573	-7,281095	17,617625	16,200319	0,089867	0,106740	-0,957887	14,765753	1,220795	3,734685	0,089867	0,106740	-0,957887	14,765753	1,220795	3,734685
15:33:33,27	0,749917	3,228978	-0,173990	2,867002	-0,880005	-0,395006	0,122521	0,094814	-0,988329	6,428517	8,545860	3,803506	-0,806931	-2,971084	-2,282283	-7,344151	17,589296	16,193536	0,122521	0,094814	-0,988329	13,871408	-1,072002	3,803506	0,122521	0,094814	-0,988329	13,871408	-1,072002	3,803506
15:33:33,32	0,749917	3,228978	-0,173990	2,867002	-0,880005	-0,395006	0,122907	0,097486	-0,986039	6,233520	8,525513	3,796723	-0,806963	-2,970975	-2,278773	-7,343167	17,531032	16,208915	0,122907	0,097486	-0,986039	13,886150	-1,122687	3,796723	0,122907	0,097486	-0,986039	13,886150	-1,122687	3,796723
15:33:33,37	0,749917	3,228978	-0,173990	2,867002	-0,880005	-0,395006	0,122828	0,097568	-0,982529	6,179277	8,551412	3,812102	-0,804256	-2,971715	-2,280103	-7,376605	17,524263	16,259872	0,122828	0,097568	-0,982529	13,838365	-1,090621	3,812102	0,122828	0,097568	-0,982529	13,838365	-1,090621	3,812102
15:33:33,42	0,749917	3,228978	-0,173990	2,867002	-0,880005	-0,395006	0,122116	0,094854	-0,983859	6,297840	8,488785	3,863059	-0,804754	-2,973090	-2,277625	-7,409347	17,501184	16,208009	0,122116	0,094854	-0,983859	13,743854	-1,097312	3,863059	0,122116	0,094854	-0,983859	13,743854	-1,097312	3,863059
15:33:33,47	0,749917	3,228978	-0,173990	2,867002	-0,880005	-0,395006	0,123556	0,094597	-0,981381	6,274821	8,546836	3,811196	-0,805523	-2,972090	-2,278539	-7,389481	17,474325	16,194595	0,123556	0,094597	-0,981381	13,700698	-1,152281	3,811196	0,123556	0,094597	-0,981381	13,700698	-1,152281	3,811196
15:33:33,52	0,749917	3,228978	-0,173990	2,867002	-0,880005	-0,395006	0,123074	0,095763	-0,982294	6,200857	8,552431	3,797782	-0,802489	-2,973125	-2,278026	-7,443488	17,477650	16,208236	0,123074	0,095763	-0,982294	13,718272	-1,108887	3,797782	0,123074	0,095763	-0,982294	13,718272	-1,108887	3,797782
15:33:33,57	0,749917	3,228978	-0,173990	2,867002	-0,880005	-0,395006	0,122454	0,092619	-0,981782	6,340243	8,471751	3,811423	-0,803073	-2,973320	-2,277633	-7,421257	17,415429	16,200800	0,122454	0,092619	-0,981782	13,610821	-1,140887	3,811423	0,122454	0,092619	-0,981782	13,610821	-1,140887	3,811423
15:33:33,62	0,749917	3,228978	-0,173990	2,867002	-0,880005	-0,395006	0,122914	0,093027	-0,981388	6,276243	8,546051	3,803987	-0,803685	-2,972310	-2,277266	-7,433603	17,421249	16,186399	0,122914	0,093027	-0,981388	13,578871	-1,102722	3,803987	0,122914	0,093027	-0,981388	13,578871	-1,102722	3,803987
15:33:33,67	0,749917	3,228978	-0,173990	2,867002	-0,880005	-0,395006	0,122346	0,094062	-0,981022	6,221312	8,502872	3,789585	-0,803702	-2,973652	-2,275321	-7,451010	17,427877	16,190250	0,122346	0,094062	-0,981022	13,605154	-1,101252	3,789585	0,122346	0,094062	-0,981022	13,605154	-1,101252	3,789585
15:33:33,72	0,749917	3,228978	-0,173990	2,867002	-0,880005	-0,395006	0,123516	0,093406	-0,979077	6,252432	8,545354	3,793437	-0,803118	-2,973615	-2,275684	-7,433682	17,383093	16,213190	0,123516	0,093406	-0,979077	13,584821	-1,150661	3,793437	0,123516	0,093406	-0,979077	13,584821	-1,150661	3,793437
15:33:33,77	0,749917	3,228978	-0,173990	2,867002	-0,880005	-0,395006	0,123192	0,092918	-0,979440	6,247688	8,565893	3,816377	-0,806037	-2,974635	-2,275306	-7,432585	17,399587	16,198286	0,123192	0,092918	-0,979440	13,541769	-1,104670	3,816377	0,123192	0,092918	-0,979440	13,541769	-1,104670	3,816377
15:33:33,82	0,749917	3,228978	-0,173990	2,867002	-0,880005	-0,395006	0,125535	0,094937	-0,979062	6,157564	8,680430	3,801472	-0,804261	-2,970720	-2,277628	-7,415060	17,410866	16,220148	0,125535	0,094937	-0,979062	13,610090	-1,174056	3,801472	0,125535	0,094937	-0,979062	13,610090	-1,174056	3,801472
15:33:33,87	0,749917	3,228978	-0,173990	2,867002	-0,880005	-0,395006	0,121257	0,095356	-0,981384	6,154296	8,467525	3,823335	-0,805460	-2,971731	-2,274126	-7,424988	17,387127	16,226692	0,121257	0,095356	-0,981384	13,639728	-1,051158	3,823335	0,121257	0,095356	-0,981384	13,639728	-1,051158	3,823335
15:33:33,92	0,749917	3,228978	-0,173990	2,867002	-0,880005	-0,395006	0,122732	0,095889	-0,977882	6,101063	8,547483	3,829879	-0,800805	-2,973566	-2,275289	-7,450536	17,375808	16,227832	0,122732	0,095889	-0,977882	13,628328	-1,086969	3,829879	0,122732	0,095889	-0,977882	13,628328	-1,086969	3,829879
15:33:33,97	0,749917	3,228978	-0,173990	2,867002	-0,880005	-0,395006	0,121993	0,090940	-0,979045	6,335810	8,492608	3,831019	-0,803273	-2,975225	-2,274009	-7,469312	17,388010	16,214044	0,121993	0,090940	-0,979045	13,474615	-1,083860	3,831019	0,121993	0,090940	-0,979045	13,474615	-1,083860	3,831019
15:33:34,02	0,749917	3,228978	-0,173990	2,867002	-0,880005	-0,395006	0,124664	0,092247	-0,977764	6,269030	8,609135	3,817230	-0,804376	-2,969260	-2,274167	-7,453157	17,352487	16,202225	0,124664	0,092247	-0,977764	13,510427	-1,177000	3,817230	0,124664	0,092247	-0,977764	13,510427	-1,177000	3,817230
15:33:34,07	0,749917	3,228978	-0,173990	2,867002	-0,880005	-0,395006	0,120050	0,096185	-0,977923	6,041561	8,400959	3,805412	-0,802506	-2,972192	-2,273346	-7,415629	17,360972	16,216036	0,120050	0,096185	-0,977923	13,592102	-1,022978	3,805412	0,120050	0,096185	-0,977923	13,592102	-1,022978	3,805412
15:33:34,12	0,749917	3,228978	-0,173990	2,867002	-0,880005	-0,395006	0,121654	0,093100	-0,977102	6,228120	8,512604	3,819222	-0,803178	-2,971168	-2,273756	-7,450637	17,360318	16,216660	0,121654	0,093100	-0,977102	13,536447	-1,037215	3,819222	0,121654	0,093100	-0,977102	13,536447	-1,037215	3,819222
15:33:34,17	0,749917	3,228978	-0,173990	2,867002	-0,880005	-0,395006	0,121103	0,094194	-0,977512	6,153154	8,453971	3,819846	-0,805564	-2,975864	-2,275296	-7,472070	17,358160	16,226329	0,121103	0,094194	-0,977512	13,547371	-1,052609	3,819846	0,121103	0,094194	-0,977512	13,547371	-1,052609	3,819846
15:33:34,22	0,749917	3,228978	-0,173990	2,867002	-0,880005	-0,395006	0,126363	0,093912	-0,979052	6,155222	8,710028	3,829516	-0,806093	-2,973845	-2,274138	-7,434199	17,331480	16,205208	0,126363	0,093912	-0,979052	13,527319	-1,209492	3,829516	0,126363	0,093912	-0,979052	13,527319	-1,209492	3,829516
15:33:34,27	0,749917	3,228978	-0,173990	2,867002	-0,880005	-0,395006	0,124879	0,095380	-0,977894	6,074700	8,678967	3,808395	-0,803162	-2,970500	-2,275339	-7,441861	17,356928	16,178764	0,124879	0,095380	-0,977894	13,562059	-1,124014	3,808395	0,124879	0,095380	-0,977894	13,562059	-1,124014	3,808395
15:33:34,32	0,749917	3,228978	-0,173990	2,867002	-0,880005	-0,395006	0,120517	0,094514	-0,979094	6,137959	8,432783	3,781951	-0,801959	-2,974276	-2,274100	-7,442441	17,381198	16,251119	0,120517	0,094514	-0,979094	13,557309	-1,027780	3,781951	0,120517	0,094514	-0,979094	13,557309	-1,027780	3,781951
15:33:34,37	0,749917	3,228978	-0,173990	2,867002	-0,880005	-0,395006	0,123185	0,091584	-0,977856	6,311028	8,558918	3,854306	-0,802614	-2,972939	-2,269877	-7,475519	17,361123	16,209571	0,123185	0,091584	-0,977856	13,500401	-1,111137	3,854306	0,123185	0,091584	-0,977856	13,500401	-1,111137	3,854306
15:33:34,42	0,749917	3,228978	-0,173990	2,867002	-0,880005	-0,395006	0,122354	0,092820	-0,973633	6,212862	8,497090	3,812757	-0,801987	-2,972845	-2,272572	-7,435334	17,316240	16,219172	0,122354	0,092820	-0,973633	13,499215	-1,107721	3,812757	0,122354	0,092820	-0,973633	13,499215	-1,107721	3,812757
15:33:34,47	0,749917	3,228978	-0,173990	2,867002	-0,880005	-0,395006	0,121959	0,092324	-0,976328	6,219887	8,533799	3,822359	-0,800876	-2,971421	-2,272617	-7,468485	17,320565	16,186166	0,121959	0,092324	-0,976328	13,467289	-1,040014	3,822359	0,121959	0,092324	-0,976328	13,467289	-1,040014	3,822359
15:33:34,52	0,749917	3,228978	-0,173990	2,867002	-0,880005	-0,395006	0,120171	0,092074	-0,976373	6,220059	8,409915	3,789353	-0,805540	-2,971366	-2,272219	-7,456953	17,354698	16,200636	0,120171	0,092074	-0,976373	13,447833	-1,023485	3,789353	0,120171	0,092074	-0,976373	13,447833	-1,023485	3,789353
15:33:34,57	0,749917	3,228978	-0,173990	2,867002	-0,880005	-0,395006	0,122456	0,096141	-0,975975	6,043886	8,521651	3,803823	-0,804365	-2,975407	-2,272168	-7,458472	17,339985	16,243359	0,122456	0,096141	-0,975975	13,590943	-1,091115	3,803823	0,122456	0,096141	-0,975975	13,590943	-1,091115	3,803823
15:33:34,63	0,749917	3,228978	-0,173990	2,867002	-0,880005	-0,395006	0,125368	0,093102	-0,975924	6,188404	8,679110	3,846546	-0,802652	-2,970997	-2,274569	-7,472312	17,331653	16,182659	0,125368	0,093102	-0,975924	13,496911	-1,162239	3,846546	0,125368	0,093102	-0,975924	13,496911	-1,162239	3,846546
15:33:34,68	0,749917	3,228978	-0,173990	2,867002	-0,880005	-0,395006	0,120692	0,093824	-0,978325	6,136718	8,428160	3,785846	-0,805600	-2,971883	-2,273764	-7,482192	17,361224	16,226183	0,120692	0,093824	-0,978325	13,501912	-1,046156	3,785846	0,120692	0,093824	-0,978325	13,501912	-1,046156	3,785846
15:33:34,73	0,749917	3,228978	-0,173990	2,867002	-0,880005	-0,395006	0,122933	0,095933	-0,977520	6,047702	8,521365	3,829370	-0,798572	-2,972890	-2,274504	-7,469633	17,274459	16,249016	0,122933	0,095933	-0,977520	13,578479	-1,128893	3,829370	0,122933	0,095933	-0,977520	13,578479	-1,128893	3,829370
15:33:34,78	0,749917	3,228978	-0,173990	2,867002	-0,880005	-0,395006	0,120291	0,089344	-0,978259	6,321480	8,438249	3,852203	-0,767535	-3,001662	-2,261244	-8,992809	15,675777	16,487507	0,120291	0,089344	-0,978259	13,335003	-1,004624	3,852203	0,120291	0,089344	-0,978259	13,335003	-1,004624	3,852203
15:33:34,83	0,749917	3,228978	-0,173990	2,867002	-0,880005	-0,395006	0,129690	0,048079	-0,965000	6,321206	8,407218	4,090694	-0,808892	-2,983122	-2,226033	-7,791221	18,225640	16,254840	0,129690	0,048079	-0,965000	10,095378	-1,773460	4,090694	0,129690	0,048079	-0,965000	10,095378	-1,773460	4,090694
15:33:34,88	0,749917	3,228978	-0,173990	2,867002	-0,880005	-0,395006	0,134312	0,093165	-0,929789	6,785753	8,413248	3,858026	-0,798410	-2,919422	-2,279654	-4,458289	17,147053	16,133021	0,134312	0,093165	-0,929789	14,099206	-2,130276	3,858026	0,134312	0,093165	-0,929789	14,099206	-2,130276	3,858026
15:33:34,93	0,749995	3,229003	-0,174010	2,917010	-0,880026	-0,395016	0,073906	0,115937	-0,983410	6,333991	8,697804	3,736208	-0,804876	-2,956596	-2,309438	-6,252748	17,473764	16,192801	0,073906	0,115937	-0,983410	15,435047	2,896194	3,736208	0,073906	0,115937	-0,983410	15,435047	2,896194	3,736208
15:33:34,98	0,749995	3,229003	-0,174010	2,917010	-0,880026	-0,395016	0,109333	0,102950	-1,013194	6,395001	8,822594	3,795988	-0,804428	-2,956157	-2,307518	-6,295558	17,399814	16,189846	0,109333	0,102950	-1,013194	14,476615	0,239982	3,795988	0,109333	0,102950	-1,013194	14,476615	0,239982	3,795988
15:33:35,03	0,749995	3,229003	-0,174010	2,917010	-0,880026	-0,395016	0,108728	0,102782	-1,011274	6,318304	8,791061	3,793033	-0,804515	-2,956303	-2,306357	-6,330103	17,380432	16,203373	0,108728	0,102782	-1,011274	14,386707	0,255901	3,793033	0,108728	0,102782	-1,011274	14,386707	0,255901	3,793033
15:33:35,08	0,749995	3,229003	-0,174010	2,917010	-0,880026	-0,395016	0,108898	0,102784	-1,010113	6,284147	8,779654	3,806560	-0,803419	-2,956284	-2,309863	-6,352778	17,355606	16,205136	0,108898	0,102784	-1,010113	14,352700	0,231182	3,806560	0,108898	0,102784	-1,010113	14,352700	0,231182	3,806560
15:33:35,13	0,749995	3,229003	-0,174010	2,917010	-0,880026	-0,395016	0,108334	0,101844	-1,013619	6,300183	8,743098	3,808323	-0,801744	-2,956758	-2,303651	-6,405724	17,351168	16,221358	0,108334	0,101844	-1,013619	14,294956	0,238906	3,808323	0,108334	0,101844	-1,013619	14,294956	0,238906	3,808323
15:33:35,18	0,749995	3,229003	-0,174010	2,917010	-0,880026	-0,395016	0,107907	0,100157	-1,007407	6,357601	8,677260	3,824545	-0,801076	-2,961466	-2,305160	-6,358957	17,296845	16,224318	0,107907	0,100157	-1,007407	14,219929	0,206588	3,824545	0,107907	0,100157	-1,007407	14,219929	0,206588	3,824545
15:33:35,23	0,749995	3,229003	-0,174010	2,917010	-0,880026	-0,395016	0,111650	0,097224	-1,008916	6,486439	8,939596	3,827505	-0,801739	-2,960208	-2,304405	-6,375496	17,247534	16,212831	0,111650	0,097224	-1,008916	14,118551	0,175042	3,827505	0,111650	0,097224	-1,008916	14,118551	0,175042	3,827505
15:33:35,28	0,749995	3,229003	-0,174010	2,917010	-0,880026	-0,395016	0,110892	0,098427	-1,008161	6,372910	8,910495	3,816018	-0,775510	-3,002719	-2,297544	-8,546386	15,759780	16,540079	0,110892	0,098427	-1,008161	14,099456	0,205470	3,816018	0,110892	0,098427	-1,008161	14,099456	0,205470	3,816018
15:33:35,33	0,749995	3,229003	-0,174010	2,917010	-0,880026	-0,395016	0,134593	0,054457	-1,001300	6,285489	9,006771	4,143265	-0,803476	-2,950932	-2,258759	-5,958107	17,494822	16,238214	0,134593	0,054457	-1,001300	10,560366	-1,558770	4,143265	0,134593	0,054457	-1,001300	10,560366	-1,558770	4,143265
15:33:35,38	0,749995	3,229003	-0,174010	2,917010	-0,880026	-0,395016	0,103727	0,104570	-0,962514	6,476338	8,775747	3,841401	-0,793817	-2,915522	-2,319424	-3,852748	17,077753	16,130769	0,103727	0,104570	-0,962514	14,685092	0,633164	3,841401	0,103727	0,104570	-0,962514	14,685092	0,633164	3,841401
15:33:35,43	0,750042	3,229033	-0,173980	2,967024	-0,880000	-0,395029	0,068232	0,113910	-1,023180	6,682176	8,961826	3,733956	-0,797282	-2,949305	-2,353031	-5,546212	17,251522	16,226721	0,068232	0,113910	-1,023180	15,624073	3,605614	3,733956	0,068232	0,113910	-1,023180	15,624073	3,605614	3,733956
15:33:35,48	0,750042	3,229033	-0,173980	2,967024	-0,880000	-0,395029	0,099221	0,100019	-1,056787	6,708240	9,019769	3,829908	-0,800344	-2,950071	-2,351484	-5,588998	17,209728	16,243619	0,099221	0,100019	-1,056787	14,559729	1,230949	3,829908	0,099221	0,100019	-1,056787	14,559729	1,230949	3,829908
15:33:35,53	0,750042	3,229033	-0,173980	2,967024	-0,880000	-0,395029	0,101415	0,102288	-1,055240	6,532665	9,117722	3,846805	-0,796889	-2,949739	-2,351496	-5,604198	17,145200	16,232671	0,101415	0,102288	-1,055240	14,562270	1,156640	3,846805	0,101415	0,102288	-1,055240	14,562270	1,156640	3,846805
15:33:35,58	0,750042	3,229033	-0,173980	2,967024	-0,880000	-0,395029	0,099400	0,099462	-1,055252	6,616114	9,032060	3,835858	-0,797578	-2,950157	-2,351111	-5,645726	17,131708	16,251631	0,099400	0,099462	-1,055252	14,423909	1,229130	3,835858	0,099400	0,099462	-1,055252	14,423909	1,229130	3,835858
15:33:35,63	0,750042	3,229033	-0,173980	2,967024	-0,880000	-0,395029	0,100107	0,099850	-1,054867	6,563513	9,039603	3,854817	-0,797001	-2,952161	-2,349564	-5,648834	17,093513	16,229920	0,100107	0,099850	-1,054867	14,401731	1,181176	3,854817	0,100107	0,099850	-1,054867	14,401731	1,181176	3,854817
15:33:35,68	0,750042	3,229033	-0,173980	2,967024	-0,880000	-0,395029	0,101554	0,098348	-1,053320	6,606956	9,131225	3,833107	-0,799410	-2,954242	-2,350348	-5,675252	17,087971	16,229766	0,101554	0,098348	-1,053320	14,327311	1,159252	3,833107	0,101554	0,098348	-1,053320	14,327311	1,159252	3,833107
15:33:35,73	0,750042	3,229033	-0,173980	2,967024	-0,880000	-0,395029	0,104560	0,099394	-1,054104	6,534598	9,267465	3,832953	-0,800089	-2,949983	-2,349948	-5,695557	17,074264	16,283103	0,104560	0,099394	-1,054104	14,337000	1,059467	3,832953	0,104560	0,099394	-1,054104	14,337000	1,059467	3,832953
15:33:35,78	0,750042	3,229033	-0,173980	2,967024	-0,880000	-0,395029	0,101212	0,102111	-1,053704	6,371253	9,082602	3,886290	-0,797132	-2,952116	-2,353071	-5,694101	17,074003	16,246414	0,101212	0,102111	-1,053704	14,386996	1,137476	3,886290	0,101212	0,102111	-1,053704	14,386996	1,137476	3,886290
15:33:35,83	0,750042	3,229033	-0,173980	2,967024	-0,880000	-0,395029	0,101580	0,098484	-1,056827	6,560383	9,103157	3,849600	-0,797789	-2,952499	-2,350377	-5,735369	17,079982	16,235529	0,101580	0,098484	-1,056827	14,291370	1,129101	3,849600	0,101580	0,098484	-1,056827	14,291370	1,129101	3,849600
15:33:35,88	0,750042	3,229033	-0,173980	2,967024	-0,880000	-0,395029	0,102241	0,098861	-1,054133	6,525325	9,098781	3,838716	-0,797202	-2,956523	-2,347622	-5,736429	17,042002	16,256378	0,102241	0,098861	-1,054133	14,285905	1,072866	3,838716	0,102241	0,098861	-1,054133	14,285905	1,072866	3,838716
15:33:35,93	0,750042	3,229033	-0,173980	2,967024	-0,880000	-0,395029	0,105432	0,096341	-1,051378	6,622940	9,282781	3,859564	-0,800764	-2,951072	-2,348810	-5,740029	17,067262	16,267830	0,105432	0,096341	-1,051378	14,185703	1,006378	3,859564	0,105432	0,096341	-1,051378	14,185703	1,006378	3,859564
15:33:35,98	0,750042	3,229033	-0,173980	2,967024	-0,880000	-0,395029	0,102492	0,102151	-1,052566	6,340874	9,114154	3,871017	-0,797775	-2,949339	-2,349173	-5,709606	17,060452	16,287674	0,102492	0,102151	-1,052566	14,359756	1,068540	3,871017	0,102492	0,102151	-1,052566	14,359756	1,068540	3,871017
15:33:36,03	0,750042	3,229033	-0,173980	2,967024	-0,880000	-0,395029	0,099497	0,100429	-1,052929	6,439747	8,988176	3,890861	-0,795504	-2,948857	-2,349192	-5,735569	17,020663	16,277451	0,099497	0,100429	-1,052929	14,323429	1,177655	3,890861	0,099497	0,100429	-1,052929	14,323429	1,177655	3,890861
15:33:36,08	0,750042	3,229033	-0,173980	2,967024	-0,880000	-0,395029	0,097945	0,098703	-1,052947	6,482044	8,904857	3,880638	-0,797825	-2,954472	-2,350367	-5,755753	17,080126	16,249974	0,097945	0,098703	-1,052947	14,230259	1,216206	3,880638	0,097945	0,098703	-1,052947	14,230259	1,216206	3,880638
15:33:36,13	0,750042	3,229033	-0,173980	2,967024	-0,880000	-0,395029	0,103968	0,097906	-1,054123	6,564932	9,170846	3,853160	-0,796696	-2,951931	-2,347257	-5,743477	16,983978	16,255138	0,103968	0,097906	-1,054123	14,250522	1,009382	3,853160	0,103968	0,097906	-1,054123	14,250522	1,009382	3,853160
15:33:36,18	0,750042	3,229033	-0,173980	2,967024	-0,880000	-0,395029	0,101202	0,098199	-1,051013	6,472571	9,085740	3,858324	-0,797874	-2,952557	-2,346451	-5,746443	16,995869	16,293523	0,101202	0,098199	-1,051013	14,181156	1,141376	3,858324	0,101202	0,098199	-1,051013	14,181156	1,141376	3,858324
15:33:36,23	0,750042	3,229033	-0,173980	2,967024	-0,880000	-0,395029	0,102333	0,098907	-1,050206	6,444572	9,136054	3,896710	-0,799034	-2,950175	-2,347663	-5,752797	17,049569	16,252593	0,102333	0,098907	-1,050206	14,208733	1,102883	3,896710	0,102333	0,098907	-1,050206	14,208733	1,102883	3,896710
15:33:36,28	0,750042	3,229033	-0,173980	2,967024	-0,880000	-0,395029	0,100851	0,101101	-1,051419	6,373785	9,026596	3,855780	-0,798491	-2,952707	-2,347656	-5,769857	17,017895	16,256313	0,100851	0,101101	-1,051419	14,310215	1,109824	3,855780	0,100851	0,101101	-1,051419	14,310215	1,109824	3,855780
15:33:36,33	0,750042	3,229033	-0,173980	2,967024	-0,880000	-0,395029	0,102772	0,099366	-1,051412	6,428069	9,127585	3,859499	-0,791398	-2,950292	-2,346094	-5,735961	16,960122	16,245058	0,102772	0,099366	-1,051412	14,228265	1,059963	3,859499	0,102772	0,099366	-1,051412	14,228265	1,059963	3,859499
15:33:36,38	0,750042	3,229033	-0,173980	2,967024	-0,880000	-0,395029	0,097133	0,094430	-1,049850	6,651639	8,892602	3,848244	-0,796172	-2,950903	-2,345309	-5,772838	16,987877	16,283693	0,097133	0,094430	-1,049850	14,064385	1,267635	3,848244	0,097133	0,094430	-1,049850	14,064385	1,267635	3,848244
15:33:36,43	0,750042	3,229033	-0,173980	2,967024	-0,880000	-0,395029	0,100050	0,098259	-1,049065	6,458135	8,998449	3,886880	-0,794422	-2,953154	-2,344947	-5,794396	16,993007	16,245066	0,100050	0,098259	-1,049065	14,171448	1,144533	3,886880	0,100050	0,098259	-1,049065	14,171448	1,144533	3,886880
15:33:36,48	0,750042	3,229033	-0,173980	2,967024	-0,880000	-0,395029	0,101125	0,095618	-1,048703	6,589116	9,033120	3,848253	-0,799652	-2,951540	-2,344944	-5,764318	17,016686	16,249694	0,101125	0,095618	-1,048703	14,095133	1,094807	3,848253	0,101125	0,095618	-1,048703	14,095133	1,094807	3,848253
15:33:36,53	0,750042	3,229033	-0,173980	2,967024	-0,880000	-0,395029	0,102342	0,100954	-1,048700	6,347172	9,110624	3,852881	-0,795550	-2,952713	-2,346860	-5,752635	16,962552	16,264077	0,102342	0,100954	-1,048700	14,272092	1,076759	3,852881	0,102342	0,100954	-1,048700	14,272092	1,076759	3,852881
15:33:36,58	0,750042	3,229033	-0,173980	2,967024	-0,880000	-0,395029	0,101306	0,096815	-1,050616	6,521377	9,093923	3,867263	-0,793796	-2,950067	-2,346877	-5,763488	16,993395	16,261037	0,101306	0,096815	-1,050616	14,121361	1,141406	3,867263	0,101306	0,096815	-1,050616	14,121361	1,141406	3,867263
15:33:36,63	0,750042	3,229033	-0,173980	2,967024	-0,880000	-0,395029	0,098139	0,096620	-1,050633	6,552829	8,904397	3,864223	-0,793780	-2,948864	-2,345715	-5,752191	16,983615	16,255236	0,098139	0,096620	-1,050633	14,137463	1,200522	3,864223	0,098139	0,096620	-1,050633	14,137463	1,200522	3,864223
15:33:36,68	0,750042	3,229033	-0,173980	2,967024	-0,880000	-0,395029	0,097088	0,097207	-1,049471	6,519455	8,864457	3,858423	-0,796173	-2,954357	-2,344141	-5,782767	16,978360	16,272576	0,097088	0,097207	-1,049471	14,150211	1,243027	3,858423	0,097088	0,097207	-1,049471	14,150211	1,243027	3,858423
15:33:36,73	0,750042	3,229033	-0,173980	2,967024	-0,880000	-0,395029	0,103041	0,096533	-1,047896	6,534674	9,150171	3,875763	-0,793801	-2,952032	-2,348424	-5,766843	16,990223	16,261619	0,103041	0,096533	-1,047896	14,112506	1,061416	3,875763	0,103041	0,096533	-1,047896	14,112506	1,061416	3,875763
15:33:36,78	0,750042	3,229033	-0,173980	2,967024	-0,880000	-0,395029	0,099842	0,095642	-1,052180	6,599254	8,991669	3,864805	-0,791505	-2,953929	-2,346476	-5,803909	16,996071	16,275652	0,099842	0,095642	-1,052180	14,107124	1,154054	3,864805	0,099842	0,095642	-1,052180	14,107124	1,154054	3,864805
15:33:36,84	0,750042	3,229033	-0,173980	2,967024	-0,880000	-0,395029	0,100337	0,092704	-1,050232	6,738540	8,982380	3,878839	-0,795065	-2,949535	-2,347669	-5,794962	16,972703	16,265884	0,100337	0,092704	-1,050232	14,015809	1,105916	3,878839	0,100337	0,092704	-1,050232	14,015809	1,105916	3,878839
15:33:36,89	0,750042	3,229033	-0,173980	2,967024	-0,880000	-0,395029	0,098312	0,097984	-1,051425	6,448204	8,896506	3,869071	-0,796207	-2,951014	-2,344162	-5,790180	16,978167	16,268304	0,098312	0,097984	-1,051425	14,139973	1,179014	3,869071	0,098312	0,097984	-1,051425	14,139973	1,179014	3,869071
15:33:36,94	0,750042	3,229033	-0,173980	2,967024	-0,880000	-0,395029	0,100163	0,098234	-1,047918	6,442353	8,994179	3,871491	-0,791058	-2,953985	-2,341445	-5,866067	16,957930	16,281768	0,100163	0,098234	-1,047918	14,153707	1,131366	3,871491	0,100163	0,098234	-1,047918	14,153707	1,131366	3,871491
15:33:36,99	0,750042	3,229033	-0,173980	2,967024	-0,880000	-0,395029	0,100162	0,092289	-1,045201	6,696003	8,938519	3,884954	-0,773236	-2,997793	-2,339359	-8,150937	15,575150	16,542132	0,100162	0,092289	-1,045201	13,940706	1,075794	3,884954	0,100162	0,092289	-1,045201	13,940706	1,075794	3,884954
15:33:37,04	0,750042	3,229033	-0,173980	2,967024	-0,880000	-0,395029	0,129190	0,054951	-1,043115	6,297634	9,160595	4,145319	-0,795827	-2,957632	-2,306069	-6,064303	17,265896	16,396753	0,129190	0,054951	-1,043115	10,611286	-0,980805	4,145319	0,129190	0,054951	-1,043115	10,611286	-0,980805	4,145319
15:33:37,09	0,750042	3,229033	-0,173980	2,967024	-0,880000	-0,395029	0,105705	0,094595	-1,009825	6,743675	8,901105	3,999939	-0,799261	-2,905570	-2,344810	-3,258296	16,998385	16,191396	0,105705	0,094595	-1,009825	14,169404	0,603238	3,999939	0,105705	0,094595	-1,009825	14,169404	0,603238	3,999939
15:33:37,14	0,750014	3,228945	-0,173972	3,017006	-0,880022	-0,394997	0,062335	0,123601	-1,048566	6,406720	9,209700	3,794583	-0,801292	-2,942654	-2,383455	-4,865393	17,251117	16,233672	0,062335	0,123601	-1,048566	16,109384	4,316368	3,794583	0,062335	0,123601	-1,048566	16,109384	4,316368	3,794583
15:33:37,19	0,750014	3,228945	-0,173972	3,017006	-0,880022	-0,394997	0,095466	0,106817	-1,087211	6,694800	9,414358	3,836858	-0,798514	-2,941388	-2,379960	-4,921627	17,189359	16,264729	0,095466	0,106817	-1,087211	15,079937	1,920246	3,836858	0,095466	0,106817	-1,087211	15,079937	1,920246	3,836858
15:33:37,24	0,750014	3,228945	-0,173972	3,017006	-0,880022	-0,394997	0,092980	0,105045	-1,083716	6,705353	9,267268	3,867916	-0,801003	-2,938806	-2,381571	-4,972052	17,177018	16,241559	0,092980	0,105045	-1,083716	14,951373	1,968302	3,867916	0,092980	0,105045	-1,083716	14,951373	1,968302	3,867916
15:33:37,29	0,750014	3,228945	-0,173972	3,017006	-0,880022	-0,394997	0,091989	0,108491	-1,085326	6,490246	9,178203	3,844746	-0,802222	-2,940513	-2,377275	-4,990842	17,150140	16,271729	0,091989	0,108491	-1,085326	15,006800	1,957081	3,844746	0,091989	0,108491	-1,085326	15,006800	1,957081	3,844746
15:33:37,34	0,750014	3,228945	-0,173972	3,017006	-0,880022	-0,394997	0,094077	0,108693	-1,081031	6,447053	9,283942	3,874916	-0,796459	-2,943726	-2,378828	-5,045326	17,120652	16,277654	0,094077	0,108693	-1,081031	14,979490	1,898917	3,874916	0,094077	0,108693	-1,081031	14,979490	1,898917	3,874916
15:33:37,39	0,750014	3,228945	-0,173972	3,017006	-0,880022	-0,394997	0,093979	0,102096	-1,082584	6,737328	9,246397	3,880841	-0,796457	-2,944890	-2,379619	-5,027491	17,055767	16,241785	0,093979	0,102096	-1,082584	14,751885	1,869079	3,880841	0,093979	0,102096	-1,082584	14,751885	1,869079	3,880841
15:33:37,44	0,750014	3,228945	-0,173972	3,017006	-0,880022	-0,394997	0,094986	0,101513	-1,083375	6,720406	9,346651	3,844972	-0,796060	-2,947093	-2,373766	-5,105119	16,995167	16,304655	0,094986	0,101513	-1,083375	14,689141	1,890280	3,844972	0,094986	0,101513	-1,083375	14,689141	1,890280	3,844972
15:33:37,49	0,750014	3,228945	-0,173972	3,017006	-0,880022	-0,394997	0,096695	0,100067	-1,077522	6,704288	9,398595	3,907841	-0,770824	-2,987921	-2,382505	-7,224481	15,674172	16,544537	0,096695	0,100067	-1,077522	14,559535	1,808063	3,907841	0,096695	0,100067	-1,077522	14,559535	1,808063	3,907841
15:33:37,54	0,750014	3,228945	-0,173972	3,017006	-0,880022	-0,394997	0,119435	0,057798	-1,086261	6,698564	9,406152	4,147724	-0,805313	-2,943110	-2,320167	-5,128366	17,809941	16,307060	0,119435	0,057798	-1,086261	11,235720	0,030529	4,147724	0,119435	0,057798	-1,086261	11,235720	0,030529	4,147724
15:33:37,59	0,750014	3,228945	-0,173972	3,017006	-0,880022	-0,394997	0,097872	0,110072	-1,023923	6,878020	9,032289	3,910247	-0,794133	-2,915051	-2,394749	-3,015948	17,083452	16,250568	0,097872	0,110072	-1,023923	15,518658	1,349348	3,910247	0,097872	0,110072	-1,023923	15,518658	1,349348	3,910247
15:33:37,64	0,750020	3,228984	-0,173983	3,067012	-0,880012	-0,395010	0,067982	0,114419	-1,098505	7,079000	9,670681	3,853755	-0,804919	-2,941256	-2,418659	-4,589459	17,352896	16,303549	0,067982	0,114419	-1,098505	16,060919	4,334072	3,853755	0,067982	0,114419	-1,098505	16,060919	4,334072	3,853755
15:33:37,69	0,750020	3,228984	-0,173983	3,067012	-0,880012	-0,395010	0,096069	0,110658	-1,122415	6,721191	9,633795	3,906736	-0,799823	-2,942577	-2,412485	-4,685700	17,303428	16,285346	0,096069	0,110658	-1,122415	15,407828	2,092340	3,906736	0,096069	0,110658	-1,122415	15,407828	2,092340	3,906736
15:33:37,74	0,750020	3,228984	-0,173983	3,067012	-0,880012	-0,395010	0,094665	0,105584	-1,116241	6,894083	9,502169	3,888533	-0,802290	-2,941683	-2,413287	-4,715240	17,249063	16,279258	0,094665	0,105584	-1,116241	15,182403	2,070935	3,888533	0,094665	0,105584	-1,116241	15,182403	2,070935	3,888533
15:33:37,79	0,750020	3,228984	-0,173983	3,067012	-0,880012	-0,395010	0,095125	0,108167	-1,117043	6,697875	9,527659	3,882445	-0,799506	-2,942763	-2,411734	-4,782466	17,219816	16,307458	0,095125	0,108167	-1,117043	15,189021	2,060361	3,882445	0,095125	0,108167	-1,117043	15,189021	2,060361	3,882445
15:33:37,84	0,750020	3,228984	-0,173983	3,067012	-0,880012	-0,395010	0,094667	0,105216	-1,115489	6,792411	9,460278	3,910645	-0,799521	-2,943537	-2,410937	-4,785954	17,206948	16,330705	0,094667	0,105216	-1,115489	15,051866	2,028886	3,910645	0,094667	0,105216	-1,115489	15,051866	2,028886	3,910645
15:33:37,89	0,750020	3,228984	-0,173983	3,067012	-0,880012	-0,395010	0,095346	0,104842	-1,114693	6,798954	9,498968	3,933892	-0,801849	-2,943663	-2,411345	-4,775013	17,204486	16,301271	0,095346	0,104842	-1,114693	15,029075	2,014321	3,933892	0,095346	0,104842	-1,114693	15,029075	2,014321	3,933892
15:33:37,94	0,750020	3,228984	-0,173983	3,067012	-0,880012	-0,395010	0,096619	0,106795	-1,115101	6,700728	9,575881	3,904457	-0,800742	-2,943000	-2,410191	-4,805966	17,199217	16,305853	0,096619	0,106795	-1,115101	15,084172	1,991288	3,904457	0,096619	0,106795	-1,115101	15,084172	1,991288	3,904457
15:33:37,99	0,750020	3,228984	-0,173983	3,067012	-0,880012	-0,395010	0,095491	0,106168	-1,113947	6,713326	9,493030	3,909040	-0,800170	-2,944852	-2,409025	-4,814220	17,177245	16,299503	0,095491	0,106168	-1,113947	15,047499	1,997020	3,909040	0,095491	0,106168	-1,113947	15,047499	1,997020	3,909040
15:33:38,04	0,750020	3,228984	-0,173983	3,067012	-0,880012	-0,395010	0,096808	0,104747	-1,112781	6,764073	9,565398	3,902690	-0,797797	-2,944135	-2,413259	-4,782872	17,150353	16,335328	0,096808	0,104747	-1,112781	14,986683	1,965933	3,902690	0,096808	0,104747	-1,112781	14,986683	1,965933	3,902690
15:33:38,09	0,750020	3,228984	-0,173983	3,067012	-0,880012	-0,395010	0,095001	0,103051	-1,117015	6,844648	9,512019	3,938515	-0,801361	-2,945804	-2,406287	-4,818322	17,156748	16,321101	0,095001	0,103051	-1,117015	14,934124	2,054417	3,938515	0,095001	0,103051	-1,117015	14,934124	2,054417	3,938515
15:33:38,14	0,750020	3,228984	-0,173983	3,067012	-0,880012	-0,395010	0,098229	0,105302	-1,110043	6,715374	9,645949	3,924288	-0,795500	-2,943393	-2,411725	-4,813494	17,152755	16,325604	0,098229	0,105302	-1,110043	14,981608	1,934993	3,924288	0,098229	0,105302	-1,110043	14,981608	1,934993	3,924288
15:33:38,19	0,750020	3,228984	-0,173983	3,067012	-0,880012	-0,395010	0,093211	0,101432	-1,115481	6,915600	9,391183	3,928790	-0,800847	-2,945262	-2,407874	-4,855662	17,170236	16,303671	0,093211	0,101432	-1,115481	14,877994	2,074150	3,928790	0,093211	0,101432	-1,115481	14,877994	2,074150	3,928790
15:33:38,24	0,750020	3,228984	-0,173983	3,067012	-0,880012	-0,395010	0,097502	0,105128	-1,111630	6,717458	9,569092	3,906858	-0,795543	-2,947894	-2,408244	-4,839105	17,104413	16,292454	0,097502	0,105128	-1,111630	14,969996	1,915162	3,906858	0,097502	0,105128	-1,111630	14,969996	1,915162	3,906858
15:33:38,29	0,750020	3,228984	-0,173983	3,067012	-0,880012	-0,395010	0,097129	0,099219	-1,112000	6,976013	9,596951	3,895641	-0,799790	-2,945237	-2,409436	-4,900967	17,151982	16,319225	0,097129	0,099219	-1,112000	14,764674	1,972294	3,895641	0,097129	0,099219	-1,112000	14,764674	1,972294	3,895641
15:33:38,34	0,750020	3,228984	-0,173983	3,067012	-0,880012	-0,395010	0,096952	0,104225	-1,113192	6,725948	9,510393	3,922412	-0,796743	-2,945866	-2,405883	-4,846971	17,119472	16,349816	0,096952	0,104225	-1,113192	14,907607	1,899624	3,922412	0,096952	0,104225	-1,113192	14,907607	1,899624	3,922412
15:33:38,39	0,750020	3,228984	-0,173983	3,067012	-0,880012	-0,395010	0,095973	0,101272	-1,109639	6,878328	9,522483	3,953002	-0,796794	-2,943798	-2,409028	-4,860251	17,112746	16,322878	0,095973	0,101272	-1,109639	14,828206	1,988593	3,953002	0,095973	0,101272	-1,109639	14,828206	1,988593	3,953002
15:33:38,44	0,750020	3,228984	-0,173983	3,067012	-0,880012	-0,395010	0,094208	0,102351	-1,112784	6,809798	9,422551	3,926064	-0,796143	-2,950072	-2,411331	-4,843618	17,110373	16,313524	0,094208	0,102351	-1,112784	14,844313	2,027235	3,926064	0,094208	0,102351	-1,112784	14,844313	2,027235	3,926064
15:33:38,49	0,750020	3,228984	-0,173983	3,067012	-0,880012	-0,395010	0,099316	0,098649	-1,115087	7,008528	9,703765	3,916710	-0,798490	-2,946883	-2,407479	-4,845800	17,124074	16,292327	0,099316	0,098649	-1,115087	14,752490	1,907462	3,916710	0,099316	0,098649	-1,115087	14,752490	1,907462	3,916710
15:33:38,54	0,750020	3,228984	-0,173983	3,067012	-0,880012	-0,395010	0,097728	0,102277	-1,111234	6,830676	9,612441	3,895514	-0,796287	-2,946334	-2,407089	-4,899940	17,087620	16,325857	0,097728	0,102277	-1,111234	14,859391	1,940807	3,895514	0,097728	0,102277	-1,111234	14,859391	1,940807	3,895514
15:33:38,59	0,750020	3,228984	-0,173983	3,067012	-0,880012	-0,395010	0,096151	0,100644	-1,110844	6,856951	9,501768	3,929044	-0,796141	-2,948105	-2,407069	-4,851518	17,126594	16,311823	0,096151	0,100644	-1,110844	14,757476	1,953943	3,929044	0,096151	0,100644	-1,110844	14,757476	1,953943	3,929044
15:33:38,64	0,750020	3,228984	-0,173983	3,067012	-0,880012	-0,395010	0,097611	0,099631	-1,110825	6,967568	9,600152	3,915010	-0,796221	-2,945366	-2,409383	-4,867598	17,116736	16,361924	0,097611	0,099631	-1,110825	14,788607	1,937692	3,915010	0,097611	0,099631	-1,110825	14,788607	1,937692	3,915010
15:33:38,69	0,750020	3,228984	-0,173983	3,067012	-0,880012	-0,395010	0,095279	0,101070	-1,113139	6,876190	9,469912	3,965111	-0,798078	-2,944001	-2,408224	-4,895129	17,085739	16,379772	0,095279	0,101070	-1,113139	14,810149	1,990482	3,965111	0,095279	0,101070	-1,113139	14,810149	1,990482	3,965111
15:33:38,74	0,750020	3,228984	-0,173983	3,067012	-0,880012	-0,395010	0,095026	0,103360	-1,111980	6,716456	9,448385	3,982958	-0,800988	-2,942364	-2,407484	-4,887502	17,105295	16,340848	0,095026	0,103360	-1,111980	14,830247	1,988857	3,982958	0,095026	0,103360	-1,111980	14,830247	1,988857	3,982958
15:33:38,79	0,750020	3,228984	-0,173983	3,067012	-0,880012	-0,395010	0,095063	0,106700	-1,111240	6,563569	9,447155	3,944035	-0,793357	-2,943495	-2,405903	-4,886936	17,054864	16,353951	0,095063	0,106700	-1,111240	14,939484	1,984694	3,944035	0,095063	0,106700	-1,111240	14,939484	1,984694	3,944035
15:33:38,84	0,750020	3,228984	-0,173983	3,067012	-0,880012	-0,395010	0,092228	0,099525	-1,109659	6,893242	9,325406	3,957138	-0,796864	-2,944750	-2,407087	-4,886995	17,080445	16,330474	0,092228	0,099525	-1,109659	14,705973	2,085544	3,957138	0,092228	0,099525	-1,109659	14,705973	2,085544	3,957138
15:33:38,89	0,750020	3,228984	-0,173983	3,067012	-0,880012	-0,395010	0,095067	0,101935	-1,110843	6,790039	9,460228	3,933660	-0,798651	-2,949343	-2,408248	-4,896383	17,049666	16,319610	0,095067	0,101935	-1,110843	14,791966	1,997452	3,933660	0,095067	0,101935	-1,110843	14,791966	1,997452	3,933660
15:33:38,95	0,750020	3,228984	-0,173983	3,067012	-0,880012	-0,395010	0,099939	0,101186	-1,112004	6,797677	9,720810	3,922797	-0,797481	-2,945168	-2,405523	-4,900176	17,076701	16,348750	0,099939	0,101186	-1,112004	14,740748	1,875614	3,922797	0,099939	0,101186	-1,112004	14,740748	1,875614	3,922797
15:33:39,00	0,750020	3,228984	-0,173983	3,067012	-0,880012	-0,395010	0,097243	0,097997	-1,111999	6,982569	9,553418	3,934413	-0,796330	-2,941340	-2,406699	-4,888280	17,041977	16,348997	0,097243	0,097997	-1,111999	14,675357	1,919863	3,934413	0,097243	0,097997	-1,111999	14,675357	1,919863	3,934413
15:33:39,05	0,750020	3,228984	-0,173983	3,067012	-0,880012	-0,395010	0,091847	0,103177	-1,110454	6,691521	9,310902	3,952184	-0,794144	-2,946230	-2,404386	-4,972644	17,002585	16,342002	0,091847	0,103177	-1,110454	14,790911	2,100906	3,952184	0,091847	0,103177	-1,110454	14,790911	2,100906	3,952184
15:33:39,10	0,750020	3,228984	-0,173983	3,067012	-0,880012	-0,395010	0,094989	0,098840	-1,108142	6,840760	9,420911	3,945189	-0,767953	-2,980592	-2,387616	-6,600991	15,483964	16,638477	0,094989	0,098840	-1,108142	14,599678	1,964283	3,945189	0,094989	0,098840	-1,108142	14,599678	1,964283	3,945189
15:33:39,15	0,750020	3,228984	-0,173983	3,067012	-0,880012	-0,395010	0,111652	0,058976	-1,091372	6,784311	9,636504	4,241664	-0,802931	-2,949433	-2,369845	-5,110423	18,035213	16,358330	0,111652	0,058976	-1,091372	11,413966	0,871837	4,241664	0,111652	0,058976	-1,091372	11,413966	0,871837	4,241664
15:33:39,20	0,750020	3,228984	-0,173983	3,067012	-0,880012	-0,395010	0,102157	0,104847	-1,073601	7,353767	9,158001	3,961516	-0,796364	-2,906138	-2,419772	-2,370442	17,178898	16,234083	0,102157	0,104847	-1,073601	15,584267	1,138703	3,961516	0,102157	0,104847	-1,073601	15,584267	1,138703	3,961516
15:33:39,25	0,749930	3,229017	-0,173975	3,116995	-0,880013	-0,394995	0,061379	0,120808	-1,123528	7,152212	9,838588	3,837270	-0,804194	-2,935778	-2,451183	-4,261594	17,604535	16,304743	0,061379	0,120808	-1,123528	16,635625	5,020374	3,837270	0,061379	0,120808	-1,123528	16,635625	5,020374	3,837270
15:33:39,30	0,749930	3,229017	-0,173975	3,116995	-0,880013	-0,394995	0,090962	0,112769	-1,154939	6,993290	9,526321	3,907930	-0,806099	-2,941507	-2,447293	-4,321038	17,528607	16,313911	0,090962	0,112769	-1,154939	15,845621	2,385810	3,907930	0,090962	0,112769	-1,154939	15,845621	2,385810	3,907930
15:33:39,35	0,749930	3,229017	-0,173975	3,116995	-0,880013	-0,394995	0,096876	0,111554	-1,151049	6,960955	9,820356	3,917098	-0,805581	-2,942409	-2,448070	-4,353612	17,529277	16,329231	0,096876	0,111554	-1,151049	15,717965	2,215562	3,917098	0,096876	0,111554	-1,151049	15,717965	2,215562	3,917098
15:33:39,40	0,749930	3,229017	-0,173975	3,116995	-0,880013	-0,394995	0,097398	0,110655	-1,151825	6,992012	9,818956	3,932418	-0,804480	-2,946449	-2,447302	-4,371374	17,433396	16,301240	0,097398	0,110655	-1,151825	15,678427	2,173183	3,932418	0,097398	0,110655	-1,151825	15,678427	2,173183	3,932418
15:33:39,45	0,749930	3,229017	-0,173975	3,116995	-0,880013	-0,394995	0,100347	0,107681	-1,151058	7,054746	10,004839	3,904427	-0,805760	-2,945480	-2,446542	-4,429541	17,474379	16,321992	0,100347	0,107681	-1,151058	15,507698	2,127605	3,904427	0,100347	0,107681	-1,151058	15,507698	2,127605	3,904427
15:33:39,50	0,749930	3,229017	-0,173975	3,116995	-0,880013	-0,394995	0,100147	0,109274	-1,150298	6,978328	9,923589	3,925178	-0,805226	-2,939323	-2,448123	-4,424014	17,438906	16,317921	0,100147	0,109274	-1,150298	15,556316	2,062031	3,925178	0,100147	0,109274	-1,150298	15,556316	2,062031	3,925178
15:33:39,55	0,749930	3,229017	-0,173975	3,116995	-0,880013	-0,394995	0,094549	0,111890	-1,151879	6,814352	9,654991	3,921108	-0,797086	-2,944629	-2,439505	-4,435807	17,259839	16,365824	0,094549	0,111890	-1,151879	15,597678	2,232913	3,921108	0,094549	0,111890	-1,151879	15,597678	2,232913	3,921108
15:33:39,60	0,749930	3,229017	-0,173975	3,116995	-0,880013	-0,394995	0,095074	0,102187	-1,143261	7,157910	9,761602	3,969011	-0,777529	-3,004485	-2,429881	-7,453267	16,202627	16,666550	0,095074	0,102187	-1,143261	15,179587	2,298326	3,969011	0,095074	0,102187	-1,143261	15,179587	2,298326	3,969011
15:33:39,65	0,749930	3,229017	-0,173975	3,116995	-0,880013	-0,394995	0,137132	0,055323	-1,133637	7,170548	9,864034	4,269737	-0,818812	-2,948914	-2,374545	-5,002817	18,546680	16,281741	0,109648	0,118860	-1,078301	16,452363	0,777638	3,884928	0,109648	0,118860	-1,078301	16,452363	0,777638	3,884928
15:33:39,70	0,749930	3,229017	-0,173975	3,116995	-0,880013	-0,394995	0,109648	0,118860	-1,078301	7,121826	9,385009	3,884928	-0,812442	-2,926645	-2,449369	-3,570167	18,041088	16,295911	0,109648	0,118860	-1,078301	16,452363	0,777638	3,884928	0,109648	0,118860	-1,078301	16,452363	0,777638	3,884928
15:33:39,75	0,749972	3,228964	-0,174000	3,167012	-0,880019	-0,395024	0,087177	0,124478	-1,153125	7,108181	9,710038	3,899097	-0,824750	-2,966553	-2,482266	-5,348695	18,378033	16,336953	0,087177	0,124478	-1,153125	16,879699	2,866619	3,899097	0,087177	0,124478	-1,153125	16,879699	2,866619	3,899097
15:33:39,80	0,749972	3,228964	-0,174000	3,167012	-0,880019	-0,395024	0,127893	0,115183	-1,186022	6,994038	10,118515	3,940140	-0,822537	-2,968316	-2,481497	-5,396038	18,305991	16,339630	0,127893	0,115183	-1,186022	16,035931	0,078939	3,940140	0,127893	0,115183	-1,186022	16,035931	0,078939	3,940140
15:33:39,85	0,749972	3,228964	-0,174000	3,167012	-0,880019	-0,395024	0,128313	0,112385	-1,185253	7,053479	10,135374	3,942817	-0,823235	-2,965437	-2,479952	-5,433835	18,292359	16,368019	0,128313	0,112385	-1,185253	15,875719	0,062830	3,942817	0,128313	0,112385	-1,185253	15,875719	0,062830	3,942817
15:33:39,90	0,749972	3,228964	-0,174000	3,167012	-0,880019	-0,395024	0,126168	0,114429	-1,183708	6,916514	9,997957	3,971206	-0,817908	-2,968178	-2,478752	-5,406360	18,220115	16,370051	0,126168	0,114429	-1,183708	15,899168	0,093736	3,971206	0,126168	0,114429	-1,183708	15,899168	0,093736	3,971206
15:33:39,95	0,749972	3,228964	-0,174000	3,167012	-0,880019	-0,395024	0,125879	0,108446	-1,182508	7,178802	10,042821	3,973238	-0,820915	-2,968177	-2,477605	-5,428684	18,194435	16,363396	0,125879	0,108446	-1,182508	15,691790	0,161322	3,973238	0,125879	0,108446	-1,182508	15,691790	0,161322	3,973238
15:33:40,00	0,749972	3,228964	-0,174000	3,167012	-0,880019	-0,395024	0,127381	0,111049	-1,181361	7,010005	10,114452	3,966583	-0,819228	-2,970434	-2,477196	-5,467448	18,189964	16,397275	0,127381	0,111049	-1,181361	15,727389	0,115016	3,966583	0,127381	0,111049	-1,181361	15,727389	0,115016	3,966583
15:33:40,05	0,749972	3,228964	-0,174000	3,167012	-0,880019	-0,395024	0,128492	0,108461	-1,180952	7,121364	10,140872	4,000462	-0,819220	-2,963797	-2,476870	-5,454010	18,192750	16,344717	0,128492	0,108461	-1,180952	15,635533	0,054249	4,000462	0,128492	0,108461	-1,180952	15,635533	0,054249	4,000462
15:33:40,10	0,749972	3,228964	-0,174000	3,167012	-0,880019	-0,395024	0,122740	0,111772	-1,180626	6,958315	9,852020	3,947904	-0,820444	-2,966368	-2,476840	-5,454002	18,120386	16,370859	0,122740	0,111772	-1,180626	15,732411	0,216918	3,947904	0,122740	0,111772	-1,180626	15,732411	0,216918	3,947904
15:33:40,15	0,749972	3,228964	-0,174000	3,167012	-0,880019	-0,395024	0,125579	0,111547	-1,180596	6,907344	10,035845	3,974046	-0,818835	-2,968619	-2,477235	-5,526713	18,109398	16,390819	0,125579	0,111547	-1,180596	15,663787	0,177867	3,974046	0,125579	0,111547	-1,180596	15,663787	0,177867	3,974046
15:33:40,20	0,749972	3,228964	-0,174000	3,167012	-0,880019	-0,395024	0,126724	0,109028	-1,180991	6,992475	10,037902	3,994006	-0,817582	-2,966583	-2,479576	-5,483454	18,103872	16,363070	0,126724	0,109028	-1,180991	15,551154	0,090054	3,994006	0,126724	0,109028	-1,180991	15,551154	0,090054	3,994006
15:33:40,25	0,749972	3,228964	-0,174000	3,167012	-0,880019	-0,395024	0,124334	0,108961	-1,183332	7,012780	9,953845	3,966256	-0,816395	-2,966569	-2,476468	-5,489006	18,114888	16,361796	0,124334	0,108961	-1,183332	15,566235	0,193616	3,966256	0,124334	0,108961	-1,183332	15,566235	0,193616	3,966256
15:33:40,30	0,749972	3,228964	-0,174000	3,167012	-0,880019	-0,395024	0,123729	0,107939	-1,180224	7,072687	9,912057	3,964982	-0,821580	-2,965711	-2,473729	-5,445269	18,141934	16,374312	0,123729	0,107939	-1,180224	15,545916	0,199339	3,964982	0,123729	0,107939	-1,180224	15,545916	0,199339	3,964982
15:33:40,35	0,749972	3,228964	-0,174000	3,167012	-0,880019	-0,395024	0,125578	0,112859	-1,177485	6,862166	10,032548	3,977499	-0,819425	-2,966585	-2,476854	-5,511504	18,076244	16,384724	0,125578	0,112859	-1,177485	15,721573	0,174701	3,977499	0,125578	0,112859	-1,177485	15,721573	0,174701	3,977499
15:33:40,40	0,749972	3,228964	-0,174000	3,167012	-0,880019	-0,395024	0,125258	0,110556	-1,180610	6,891918	9,991387	3,987910	-0,818855	-2,966989	-2,474522	-5,524581	18,073699	16,388242	0,125258	0,110556	-1,180610	15,570536	0,158667	3,987910	0,125258	0,110556	-1,180610	15,570536	0,158667	3,987910
15:33:40,45	0,749972	3,228964	-0,174000	3,167012	-0,880019	-0,395024	0,125323	0,109860	-1,178278	6,919363	9,984716	3,991428	-0,817647	-2,969522	-2,474524	-5,524864	18,087987	16,369156	0,125323	0,109860	-1,178278	15,543352	0,146891	3,991428	0,125323	0,109860	-1,178278	15,543352	0,146891	3,991428
15:33:40,50	0,749972	3,228964	-0,174000	3,167012	-0,880019	-0,395024	0,126912	0,107547	-1,178280	7,051831	10,059985	3,972342	-0,819389	-2,967118	-2,471796	-5,519619	18,118588	16,392703	0,126912	0,107547	-1,178280	15,494309	0,097379	3,972342	0,126912	0,107547	-1,178280	15,494309	0,097379	3,972342
15:33:40,55	0,749972	3,228964	-0,174000	3,167012	-0,880019	-0,395024	0,125701	0,110258	-1,175552	6,940021	9,986242	3,995890	-0,817143	-2,967952	-2,477607	-5,534824	18,049584	16,418675	0,125701	0,110258	-1,175552	15,595256	0,118718	3,995890	0,125701	0,110258	-1,175552	15,595256	0,118718	3,995890
15:33:40,60	0,749972	3,228964	-0,174000	3,167012	-0,880019	-0,395024	0,125300	0,107896	-1,181363	6,995485	9,986747	4,021862	-0,816525	-2,971632	-2,476852	-5,540116	18,053578	16,369508	0,125300	0,107896	-1,181363	15,465299	0,150667	4,021862	0,125300	0,107896	-1,181363	15,465299	0,150667	4,021862
15:33:40,65	0,749972	3,228964	-0,174000	3,167012	-0,880019	-0,395024	0,128179	0,105521	-1,180608	7,119789	10,129830	3,972694	-0,819439	-2,970682	-2,475291	-5,530066	18,070036	16,383154	0,128179	0,105521	-1,180608	15,403179	0,067816	3,972694	0,128179	0,105521	-1,180608	15,403179	0,067816	3,972694
15:33:40,70	0,749972	3,228964	-0,174000	3,167012	-0,880019	-0,395024	0,128813	0,108520	-1,179047	6,983135	10,163289	3,986341	-0,817051	-2,965775	-2,474894	-5,507953	18,091659	16,403900	0,128813	0,108520	-1,179047	15,501924	0,051482	3,986341	0,128813	0,108520	-1,179047	15,501924	0,051482	3,986341
15:33:40,75	0,749972	3,228964	-0,174000	3,167012	-0,880019	-0,395024	0,123369	0,108904	-1,178650	6,992905	9,888569	4,007086	-0,819178	-2,968971	-2,474016	-5,534959	18,054916	16,410103	0,123369	0,108904	-1,178650	15,541905	0,204072	4,007086	0,123369	0,108904	-1,178650	15,541905	0,204072	4,007086
15:33:40,80	0,749972	3,228964	-0,174000	3,167012	-0,880019	-0,395024	0,127201	0,109149	-1,177772	6,934878	10,082780	4,013290	-0,817776	-2,967604	-2,477623	-5,555891	18,052207	16,414082	0,127201	0,109149	-1,177772	15,503055	0,097526	4,013290	0,127201	0,109149	-1,177772	15,503055	0,097526	4,013290
15:33:40,85	0,749972	3,228964	-0,174000	3,167012	-0,880019	-0,395024	0,125315	0,108618	-1,181379	6,949662	9,967968	4,017269	-0,818852	-2,970481	-2,474892	-5,523396	18,051190	16,392061	0,125315	0,108618	-1,181379	15,476180	0,130716	4,017269	0,125315	0,108618	-1,181379	15,476180	0,130716	4,017269
15:33:40,90	0,749972	3,228964	-0,174000	3,167012	-0,880019	-0,395024	0,128345	0,108111	-1,178648	6,991370	10,154161	3,995248	-0,817698	-2,968955	-2,476834	-5,528007	18,058762	16,403649	0,128345	0,108111	-1,178648	15,478122	0,079079	3,995248	0,128345	0,108111	-1,178648	15,478122	0,079079	3,995248
15:33:40,95	0,749972	3,228964	-0,174000	3,167012	-0,880019	-0,395024	0,126447	0,107874	-1,180590	7,007947	10,047675	4,006835	-0,817704	-2,969825	-2,473342	-5,537376	18,049168	16,396337	0,126447	0,107874	-1,180590	15,476093	0,121603	4,006835	0,126447	0,107874	-1,180590	15,476093	0,121603	4,006835
15:33:41,00	0,749972	3,228964	-0,174000	3,167012	-0,880019	-0,395024	0,127203	0,107445	-1,177098	7,017290	10,083676	3,999524	-0,815405	-2,971798	-2,476070	-5,557756	18,025653	16,383023	0,127203	0,107445	-1,177098	15,451717	0,098249	3,999524	0,127203	0,107445	-1,177098	15,451717	0,098249	3,999524
15:33:41,05	0,749972	3,228964	-0,174000	3,167012	-0,880019	-0,395024	0,127762	0,104468	-1,179826	7,141527	10,106848	3,986210	-0,816498	-2,972283	-2,476061	-5,531776	18,060134	16,378749	0,127762	0,104468	-1,179826	15,342278	0,077545	3,986210	0,127762	0,104468	-1,179826	15,342278	0,077545	3,986210
15:33:41,10	0,749972	3,228964	-0,174000	3,167012	-0,880019	-0,395024	0,128729	0,105172	-1,179817	7,147789	10,162376	3,981936	-0,820130	-2,970569	-2,474138	-5,569016	18,043545	16,391592	0,128729	0,105172	-1,179817	15,403777	0,057186	3,981936	0,128729	0,105172	-1,179817	15,403777	0,057186	3,981936
15:33:41,16	0,749972	3,228964	-0,174000	3,167012	-0,880019	-0,395024	0,129060	0,109174	-1,177894	6,906683	10,155663	3,994779	-0,817670	-2,967253	-2,472597	-5,519785	18,045728	16,357220	0,129060	0,109174	-1,177894	15,476851	0,024442	3,994779	0,129060	0,109174	-1,177894	15,476851	0,024442	3,994779
15:33:41,21	0,749972	3,228964	-0,174000	3,167012	-0,880019	-0,395024	0,124958	0,108702	-1,176353	6,957744	9,983905	3,960406	-0,814181	-2,969029	-2,474889	-5,533925	18,039725	16,402513	0,124958	0,108702	-1,176353	15,490844	0,174687	3,960406	0,124958	0,108702	-1,176353	15,490844	0,174687	3,960406
15:33:41,26	0,749972	3,228964	-0,174000	3,167012	-0,880019	-0,395024	0,124753	0,104792	-1,178645	7,148777	9,963977	4,005699	-0,810740	-2,971317	-2,473724	-5,566768	17,985129	16,400648	0,124753	0,104792	-1,178645	15,374970	0,170889	4,005699	0,124753	0,104792	-1,178645	15,374970	0,170889	4,005699
15:33:41,31	0,749972	3,228964	-0,174000	3,167012	-0,880019	-0,395024	0,125013	0,100668	-1,177480	7,299522	9,976360	4,003835	-0,794270	-3,011557	-2,455285	-7,744826	16,785591	16,656130	0,125013	0,100668	-1,177480	15,201980	0,162850	4,003835	0,125013	0,100668	-1,177480	15,201980	0,162850	4,003835
15:33:41,36	0,749972	3,228964	-0,174000	3,167012	-0,880019	-0,395024	0,140094	0,112995	-1,109723	7,419814	9,685700	3,987888	-0,828956	-2,978214	-2,405967	-6,117014	19,181854	16,384701	0,140094	0,112995	-1,109723	16,289903	-1,311694	3,987888	0,140094	0,112995	-1,109723	16,289903	-1,311694	3,987888
15:33:41,41	0,749972	3,228964	-0,174000	3,167012	-0,880019	-0,395024	0,140094	0,112995	-1,109723	7,419814	9,685700	3,987888	-0,822019	-2,927349	-2,483482	-3,400958	18,334824	16,332269	0,140094	0,112995	-1,109723	16,289903	-1,311694	3,987888	0,140094	0,112995	-1,109723	16,289903	-1,311694	3,987888
15:33:41,46	0,750015	3,229007	-0,173989	3,216989	-0,880010	-0,394968	0,092575	0,132421	-1,187238	7,034154	9,990388	3,935455	-0,825493	-2,965385	-2,507830	-5,199317	18,693901	16,375672	0,092575	0,132421	-1,187238	17,429165	2,723251	3,935455	0,092575	0,132421	-1,187238	17,429165	2,723251	3,935455
15:33:41,51	0,750015	3,229007	-0,173989	3,216989	-0,880010	-0,394968	0,127252	0,116411	-1,211586	7,278458	10,056644	3,978859	-0,828518	-2,965798	-2,503175	-5,223147	18,629441	16,380126	0,127252	0,116411	-1,211586	16,416693	0,067341	3,978859	0,127252	0,116411	-1,211586	16,416693	0,067341	3,978859
15:33:41,56	0,750015	3,229007	-0,173989	3,216989	-0,880010	-0,394968	0,129329	0,113449	-1,208897	7,278065	10,158986	3,963960	-0,827496	-2,968630	-2,503961	-5,286949	18,588664	16,389400	0,129329	0,113449	-1,208897	16,183820	0,006698	3,963960	0,129329	0,113449	-1,208897	16,183820	0,006698	3,963960
15:33:41,61	0,750015	3,229007	-0,173989	3,216989	-0,880010	-0,394968	0,129329	0,113449	-1,208897	7,278065	10,158986	3,963960	-0,827522	-2,968193	-2,503984	-5,290371	18,559411	16,364347	0,129329	0,113449	-1,208897	16,183820	0,006698	3,963960	0,129329	0,113449	-1,208897	16,183820	0,006698	3,963960
15:33:41,66	0,750015	3,229007	-0,173989	3,216989	-0,880010	-0,394968	0,130699	0,116763	-1,207739	7,098119	10,224255	3,967533	-0,827594	-2,968857	-2,503189	-5,321807	18,556303	16,402737	0,130699	0,116763	-1,207739	16,264041	-0,035602	3,967533	0,130699	0,116763	-1,207739	16,264041	-0,035602	3,967533
15:33:41,71	0,750015	3,229007	-0,173989	3,216989	-0,880010	-0,394968	0,131310	0,116494	-1,206945	7,093695	10,230360	4,005923	-0,829921	-2,965842	-2,502432	-5,296388	18,534244	16,381973	0,131310	0,116494	-1,206945	16,238503	-0,077466	4,005923	0,131310	0,116494	-1,206945	16,238503	-0,077466	4,005923
15:33:41,76	0,750015	3,229007	-0,173989	3,216989	-0,880010	-0,394968	0,129862	0,120017	-1,206188	6,904111	10,188131	3,985159	-0,822374	-2,969378	-2,505521	-5,306518	18,405968	16,380627	0,129862	0,120017	-1,206188	16,325466	-0,006063	3,985159	0,129862	0,120017	-1,206188	16,325466	-0,006063	3,985159
15:33:41,81	0,750015	3,229007	-0,173989	3,216989	-0,880010	-0,394968	0,129151	0,111713	-1,209276	7,219788	10,206499	3,983814	-0,801643	-3,010884	-2,493974	-7,319343	16,954277	16,655302	0,129151	0,111713	-1,209276	15,989242	0,068156	3,983814	0,129151	0,111713	-1,209276	15,989242	0,068156	3,983814
15:33:41,86	0,750015	3,229007	-0,173989	3,216989	-0,880010	-0,394968	0,154730	0,073007	-1,197730	6,968893	10,519323	4,258489	-0,836087	-2,973276	-2,457814	-5,536655	19,336915	16,390526	0,154730	0,073007	-1,197730	12,699916	-1,627013	4,258489	0,154730	0,073007	-1,197730	12,699916	-1,627013	4,258489
15:33:41,91	0,750015	3,229007	-0,173989	3,216989	-0,880010	-0,394968	0,139383	0,121640	-1,161570	7,394706	10,073790	3,993713	-0,830028	-2,948642	-2,527220	-3,979052	18,801341	16,312238	0,139383	0,121640	-1,161570	16,943479	-0,867772	3,993713	0,139383	0,121640	-1,161570	16,943479	-0,867772	3,993713
15:33:41,96	0,749954	3,229003	-0,173978	3,267018	-0,880001	-0,395012	0,115020	0,128710	-1,230975	7,342082	10,423636	3,915425	-0,838463	-2,990071	-2,556237	-5,906900	19,220694	16,418525	0,115020	0,128710	-1,230975	17,445798	1,394551	3,915425	0,115020	0,128710	-1,230975	17,445798	1,394551	3,915425
15:33:42,01	0,749954	3,229003	-0,173978	3,267018	-0,880001	-0,395012	0,155181	0,115584	-1,258108	7,300348	10,580849	4,009341	-0,838742	-2,989985	-2,554353	-6,013585	19,139687	16,406154	0,155181	0,115584	-1,258108	16,373726	-1,600829	4,009341	0,155181	0,115584	-1,258108	16,373726	-1,600829	4,009341
15:33:42,06	0,749954	3,229003	-0,173978	3,267018	-0,880001	-0,395012	0,155181	0,115584	-1,258108	7,300348	10,580849	4,009341	-0,837580	-2,990198	-2,551633	-6,019991	19,118272	16,404049	0,155181	0,115584	-1,258108	16,373726	-1,600829	4,009341	0,155181	0,115584	-1,258108	16,373726	-1,600829	4,009341
15:33:42,11	0,749954	3,229003	-0,173978	3,267018	-0,880001	-0,395012	0,154785	0,114472	-1,255389	7,336444	10,565422	4,007235	-0,839964	-2,992285	-2,552776	-6,029524	19,109518	16,432911	0,154785	0,114472	-1,255389	16,322499	-1,585179	4,007235	0,154785	0,114472	-1,255389	16,322499	-1,585179	4,007235
15:33:42,16	0,749954	3,229003	-0,173978	3,267018	-0,880001	-0,395012	0,157784	0,115493	-1,256532	7,271007	10,717506	4,036097	-0,840630	-2,992183	-2,551618	-6,057187	19,083023	16,441232	0,157784	0,115493	-1,256532	16,337207	-1,668538	4,036097	0,157784	0,115493	-1,256532	16,337207	-1,668538	4,036097
15:33:42,21	0,749954	3,229003	-0,173978	3,267018	-0,880001	-0,395012	0,158029	0,116121	-1,255374	7,201579	10,719532	4,044418	-0,839451	-2,988236	-2,550850	-6,044805	19,074289	16,441147	0,158029	0,116121	-1,255374	16,317069	-1,685738	4,044418	0,158029	0,116121	-1,255374	16,317069	-1,685738	4,044418
15:33:42,26	0,749954	3,229003	-0,173978	3,267018	-0,880001	-0,395012	0,154021	0,117073	-1,254606	7,150681	10,526230	4,044334	-0,834731	-2,991676	-2,549670	-6,043378	19,043633	16,430047	0,154021	0,117073	-1,254606	16,340935	-1,564448	4,044334	0,154021	0,117073	-1,254606	16,340935	-1,564448	4,044334
15:33:42,31	0,749954	3,229003	-0,173978	3,267018	-0,880001	-0,395012	0,154640	0,111266	-1,253426	7,426821	10,574955	4,033234	-0,835987	-2,987928	-2,546204	-6,071314	19,029348	16,428107	0,154640	0,111266	-1,253426	16,161208	-1,564274	4,033234	0,154640	0,111266	-1,253426	16,161208	-1,564274	4,033234
15:33:42,36	0,749954	3,229003	-0,173978	3,267018	-0,880001	-0,395012	0,152022	0,114227	-1,249960	7,246513	10,421759	4,031294	-0,836033	-2,989532	-2,552023	-6,090453	19,048779	16,446756	0,152022	0,114227	-1,249960	16,213334	-1,511944	4,031294	0,152022	0,114227	-1,249960	16,213334	-1,511944	4,031294
15:33:42,41	0,749954	3,229003	-0,173978	3,267018	-0,880001	-0,395012	0,153434	0,113465	-1,255779	7,293398	10,468895	4,049943	-0,833715	-2,988714	-2,546980	-6,097515	18,992886	16,437647	0,153434	0,113465	-1,255779	16,200398	-1,575652	4,049943	0,153434	0,113465	-1,255779	16,200398	-1,575652	4,049943
15:33:42,46	0,749954	3,229003	-0,173978	3,267018	-0,880001	-0,395012	0,151567	0,111867	-1,250736	7,324571	10,393633	4,040833	-0,835389	-2,992405	-2,545805	-6,074582	19,010737	16,417050	0,151567	0,111867	-1,250736	16,106109	-1,504342	4,040833	0,151567	0,111867	-1,250736	16,106109	-1,504342	4,040833
15:33:42,51	0,749954	3,229003	-0,173978	3,267018	-0,880001	-0,395012	0,155600	0,111470	-1,249561	7,372101	10,614317	4,020237	-0,834836	-2,988854	-2,548132	-6,064071	18,978673	16,437334	0,155600	0,111470	-1,249561	16,122535	-1,600298	4,020237	0,155600	0,111470	-1,249561	16,122535	-1,600298	4,020237
15:33:42,56	0,749954	3,229003	-0,173978	3,267018	-0,880001	-0,395012	0,152249	0,112768	-1,251887	7,282135	10,465165	4,040521	-0,835418	-2,988437	-2,546998	-6,073448	19,000729	16,403492	0,152249	0,112768	-1,251887	16,134397	-1,486344	4,040521	0,152249	0,112768	-1,251887	16,134397	-1,486344	4,040521
15:33:42,61	0,749954	3,229003	-0,173978	3,267018	-0,880001	-0,395012	0,152178	0,113480	-1,250754	7,259531	10,442366	4,006679	-0,834894	-2,991985	-2,550449	-6,095611	18,988564	16,458291	0,152178	0,113480	-1,250754	16,167674	-1,503633	4,006679	0,152178	0,113480	-1,250754	16,167674	-1,503633	4,006679
15:33:42,66	0,749954	3,229003	-0,173978	3,267018	-0,880001	-0,395012	0,154989	0,111252	-1,254205	7,353768	10,575417	4,061478	-0,836654	-2,990074	-2,543471	-6,097698	18,977097	16,448833	0,154989	0,111252	-1,254205	16,087016	-1,591231	4,061478	0,154989	0,111252	-1,254205	16,087016	-1,591231	4,061478
15:33:42,71	0,749954	3,229003	-0,173978	3,267018	-0,880001	-0,395012	0,154214	0,113731	-1,247227	7,213848	10,539045	4,052020	-0,835991	-2,989982	-2,547734	-6,040482	18,928875	16,430042	0,154214	0,113731	-1,247227	16,141754	-1,566767	4,052020	0,154214	0,113731	-1,247227	16,141754	-1,566767	4,052020
15:33:42,76	0,749954	3,229003	-0,173978	3,267018	-0,880001	-0,395012	0,153803	0,113204	-1,251490	7,228107	10,591332	4,033229	-0,836721	-2,993569	-2,547735	-6,113605	18,931790	16,454455	0,153803	0,113204	-1,251490	16,114632	-1,482214	4,033229	0,153803	0,113204	-1,251490	16,114632	-1,482214	4,033229
15:33:42,81	0,749954	3,229003	-0,173978	3,267018	-0,880001	-0,395012	0,157274	0,112043	-1,251490	7,254473	10,707031	4,057642	-0,836722	-2,989839	-2,546981	-6,125222	18,986734	16,451584	0,157274	0,112043	-1,251490	16,049813	-1,638974	4,057642	0,157274	0,112043	-1,251490	16,049813	-1,638974	4,057642
15:33:42,86	0,749954	3,229003	-0,173978	3,267018	-0,880001	-0,395012	0,154045	0,113908	-1,250737	7,199253	10,501575	4,054771	-0,834363	-2,993478	-2,549318	-6,113199	18,927592	16,412095	0,154045	0,113908	-1,250737	16,141017	-1,590931	4,054771	0,154045	0,113908	-1,250737	16,141017	-1,590931	4,054771
15:33:42,91	0,749954	3,229003	-0,173978	3,267018	-0,880001	-0,395012	0,156017	0,110046	-1,253074	7,354883	10,644096	4,015281	-0,834352	-2,992050	-2,548914	-6,106823	18,940533	16,436637	0,156017	0,110046	-1,253074	15,993460	-1,603203	4,015281	0,156017	0,110046	-1,253074	15,993460	-1,603203	4,015281
15:33:42,96	0,749954	3,229003	-0,173978	3,267018	-0,880001	-0,395012	0,154774	0,110751	-1,252670	7,332620	10,578557	4,039824	-0,833787	-2,990367	-2,546204	-6,121777	18,950855	16,440665	0,154774	0,110751	-1,252670	16,026536	-1,571235	4,039824	0,154774	0,110751	-1,252670	16,026536	-1,571235	4,039824
15:33:43,01	0,749954	3,229003	-0,173978	3,267018	-0,880001	-0,395012	0,153034	0,111102	-1,249960	7,315789	10,469953	4,043852	-0,832109	-2,986792	-2,548175	-6,139421	18,916723	16,432082	0,153034	0,111102	-1,249960	16,037321	-1,543230	4,043852	0,153034	0,111102	-1,249960	16,037321	-1,543230	4,043852
15:33:43,06	0,749954	3,229003	-0,173978	3,267018	-0,880001	-0,395012	0,149100	0,111437	-1,251931	7,260022	10,267143	4,035269	-0,834367	-2,990040	-2,546948	-6,109071	18,947030	16,479574	0,149100	0,111437	-1,251931	16,007800	-1,437179	4,035269	0,149100	0,111437	-1,251931	16,007800	-1,437179	4,035269
15:33:43,11	0,749954	3,229003	-0,173978	3,267018	-0,880001	-0,395012	0,153041	0,111768	-1,250704	7,284221	10,483234	4,082761	-0,835035	-2,993994	-2,549692	-6,138155	18,897887	16,445350	0,153041	0,111768	-1,250704	16,057998	-1,530500	4,082761	0,153041	0,111768	-1,250704	16,057998	-1,530500	4,082761
15:33:43,16	0,749954	3,229003	-0,173978	3,267018	-0,880001	-0,395012	0,156799	0,110370	-1,253448	7,299823	10,678049	4,048537	-0,836172	-2,994434	-2,548541	-6,140262	18,942114	16,426446	0,156799	0,110370	-1,253448	15,963846	-1,630710	4,048537	0,156799	0,110370	-1,253448	15,963846	-1,630710	4,048537
15:33:43,21	0,749954	3,229003	-0,173978	3,267018	-0,880001	-0,395012	0,157749	0,111135	-1,252297	7,297296	10,703488	4,029633	-0,836145	-2,991519	-2,546601	-6,109577	18,899816	16,419187	0,157749	0,111135	-1,252297	16,021365	-1,679812	4,029633	0,157749	0,111135	-1,252297	16,021365	-1,679812	4,029633
[truncated: 763,925 more chars]
