# Supplementary material for: Characterization of interfragmentary motion associated with common osteosynthesis devices for rat fracture healing studies
Source: PLoS One. 2017 Apr 28;12(4):e0176735. doi: 10.1371/journal.pone.0176735 (PMC5409164; doi:10.1371/journal.pone.0176735)
Supplement: S1 Dataset — (ZIP) [file pone.0176735.s001.zip › S1_Dataset/RatExFix/Specimen05/FIX-EX_05V.txt]

%Tester: Sukopp Matthias
%Projekt: 
%Zeit: 11.03.2015 15:38:22
%Dateipfad: D:\Messungen\Fixator\Measurements\Fixator_20150311.txt
%Kommentar: FIX-EX_05-V
%VI Version: D:\LVProjekte\Fixator\HauptVI\Fixator_v0.12.vi
%Virtueller Drehpunkt: 	0,0000	0,0000	0,0000
%Sensor zu Hexapod (Mitte): 	0,000000	0,000000	-26,500000
%Sensor zu Hexapod Trans (Mitte): 	-0,500000	-0,866025	0,000000	-0,866025	0,500000	0,000000	0,000000	0,000000	1,000000
%Hexapod zu Labor (Mitte): 	0,749952	3,228988	-0,173971
%Hexapod zu Labor Trans (Mitte): 	0,999887	0,003309	-0,014682	-0,003402	0,999974	-0,006355	0,014660	0,006405	0,999872
%Labor zu CR (Mitte): 	0,000000	0,000000	78,500000
%Labor zu CR Trans (Mitte): 	1,000000	0,000000	0,000000	0,000000	1,000000	0,000000	0,000000	0,000000	1,000000
%Zentrum Sensormasse: 	0,000000	0,000000	2,000000
%Sensormasse: 	200,000000E-3
--------------------------------------------------
Time	X	Y	Z	U	V	W	Exp_ Fx	Exp_ Fy	Exp_ Fz	Exp_ Mx	Exp_ My	Exp_ Mz	Sen_ Fx	Sen_ Fy	Sen_ Fz	Sen_ Mx	Sen_ My	Sen_ Mz	Hex_ Fx	Hex_ Fy	Hex_ Fz	Hex_ Mx	Hex_ My	Hex_ Mz	Lab_ Fx	Lab_ Fy	Lab_ Fz	Lab_ Mx	Lab_ My	Lab_ Mz	Laser
15:38:22,85	0,749952	3,228988	-0,173971	0,366999	-0,840008	-0,194966	-0,017755	0,005984	0,018425	0,060958	1,879918	1,786406	-0,661000	-2,891588	-1,281709	-12,260166	7,791320	14,224620	-0,017755	0,005984	0,018425	0,530725	3,273713	1,786406	-0,017755	0,005984	0,018425	0,530725	3,273713	1,786406
15:38:22,90	0,749952	3,228988	-0,173971	0,366999	-0,840008	-0,194966	-0,017755	0,005984	0,018425	0,060958	1,879918	1,786406	-0,657996	-2,894014	-1,278974	-12,242756	7,781539	14,212932	-0,017755	0,005984	0,018425	0,530725	3,273713	1,786406	-0,017755	0,005984	0,018425	0,530725	3,273713	1,786406
15:38:22,95	0,749952	3,228988	-0,173971	0,366999	-0,840008	-0,194966	-0,018305	0,007040	0,017270	-0,006360	1,844066	1,816119	-0,660296	-2,893380	-1,281305	-12,211528	7,782250	14,204058	-0,018305	0,007040	0,017270	0,546270	3,280988	1,816119	-0,018305	0,007040	0,017270	0,546270	3,280988	1,816119
15:38:23,00	0,749952	3,228988	-0,173971	0,366999	-0,840008	-0,194966	-0,017704	0,009349	0,014940	-0,110197	1,901983	1,807245	-0,661555	-2,897420	-1,281311	-12,258227	7,778051	14,203591	-0,017704	0,009349	0,014940	0,623687	3,291763	1,807245	-0,017704	0,009349	0,014940	0,623687	3,291763	1,807245
15:38:23,05	0,749952	3,228988	-0,173971	0,366999	-0,840008	-0,194966	-0,013577	0,008419	0,014934	-0,088817	2,078276	1,806777	-0,661535	-2,897989	-1,277807	-12,266515	7,807383	14,212093	-0,013577	0,008419	0,014934	0,572054	3,144039	1,806777	-0,013577	0,008419	0,014934	0,572054	3,144039	1,806777
15:38:23,10	0,749952	3,228988	-0,173971	0,366999	-0,840008	-0,194966	-0,013093	0,008117	0,018437	-0,051856	2,081573	1,815280	-0,661558	-2,891958	-1,281358	-12,256000	7,797146	14,171102	-0,013093	0,008117	0,018437	0,585310	3,109383	1,815280	-0,013093	0,008117	0,018437	0,585310	3,109383	1,815280
15:38:23,15	0,749952	3,228988	-0,173971	0,366999	-0,840008	-0,194966	-0,018305	0,011153	0,014886	-0,213337	1,824772	1,774289	-0,662080	-2,895660	-1,279374	-12,238881	7,806566	14,193607	-0,018305	0,011153	0,014886	0,662156	3,261726	1,774289	-0,018305	0,011153	0,014886	0,662156	3,261726	1,774289
15:38:23,20	0,749952	3,228988	-0,173971	0,366999	-0,840008	-0,194966	-0,016758	0,012172	0,017244	-0,210643	1,907814	1,788175	-0,663215	-2,892788	-1,279000	-12,225913	7,844110	14,184989	-0,016758	0,012172	0,017244	0,744892	3,223293	1,788175	-0,016758	0,012172	0,017244	0,744892	3,223293	1,788175
15:38:23,25	0,749952	3,228988	-0,173971	0,366999	-0,840008	-0,194966	-0,016758	0,012172	0,017244	-0,210643	1,907814	1,788175	-0,661504	-2,894074	-1,279023	-12,242804	7,797296	14,154710	-0,016758	0,012172	0,017244	0,744892	3,223293	1,788175	-0,016758	0,012172	0,017244	0,744892	3,223293	1,788175
15:38:23,30	0,749952	3,228988	-0,173971	0,366999	-0,840008	-0,194966	-0,016499	0,010047	0,017221	-0,149131	1,930040	1,757897	-0,664665	-2,893519	-1,281616	-12,271896	7,830647	14,222601	-0,016499	0,010047	0,017221	0,639593	3,225219	1,757897	-0,016499	0,010047	0,017221	0,639593	3,225219	1,757897
15:38:23,35	0,749952	3,228988	-0,173971	0,366999	-0,840008	-0,194966	-0,015399	0,013063	0,014629	-0,291592	1,945381	1,825787	-0,657268	-2,890373	-1,281609	-12,229087	7,773085	14,209945	-0,015399	0,013063	0,014629	0,733834	3,154193	1,825787	-0,015399	0,013063	0,014629	0,733834	3,154193	1,825787
15:38:23,40	0,749952	3,228988	-0,173971	0,366999	-0,840008	-0,194966	-0,021823	0,008230	0,014636	-0,068716	1,677199	1,813132	-0,661499	-2,889742	-1,281333	-12,229163	7,826248	14,201153	-0,021823	0,008230	0,014636	0,577312	3,390278	1,813132	-0,021823	0,008230	0,014636	0,577312	3,390278	1,813132
15:38:23,45	0,749952	3,228988	-0,173971	0,366999	-0,840008	-0,194966	-0,020253	0,012209	0,014911	-0,229652	1,732168	1,804339	-0,657892	-2,894437	-1,278971	-12,210844	7,820437	14,194423	-0,020253	0,012209	0,014911	0,728774	3,322038	1,804339	-0,020253	0,012209	0,014911	0,728774	3,322038	1,804339
15:38:23,50	0,749952	3,228988	-0,173971	0,366999	-0,840008	-0,194966	-0,017991	0,006738	0,017273	0,058982	1,868545	1,797610	-0,659729	-2,893926	-1,277843	-12,230658	7,769944	14,163010	-0,017991	0,006738	0,017273	0,587912	3,280874	1,797610	-0,017991	0,006738	0,017273	0,587912	3,280874	1,797610
15:38:23,55	0,749952	3,228988	-0,173971	0,366999	-0,840008	-0,194966	-0,017514	0,008585	0,018401	-0,090678	1,901438	1,766197	-0,658547	-2,894185	-1,277438	-12,243566	7,816624	14,188783	-0,017514	0,008585	0,018401	0,583213	3,276320	1,766197	-0,017514	0,008585	0,018401	0,583213	3,276320	1,766197
15:38:23,60	0,749952	3,228988	-0,173971	0,366999	-0,840008	-0,194966	-0,017881	0,007431	0,018806	0,003259	1,847840	1,791970	-0,661510	-2,894089	-1,277824	-12,242947	7,797400	14,197589	-0,017881	0,007431	0,018806	0,586626	3,251525	1,791970	-0,017881	0,007431	0,018806	0,586626	3,251525	1,791970
15:38:23,65	0,749952	3,228988	-0,173971	0,366999	-0,840008	-0,194966	-0,016483	0,010046	0,018420	-0,149029	1,930677	1,800775	-0,659718	-2,891528	-1,279043	-12,236996	7,818384	14,136644	-0,016483	0,010046	0,018420	0,639568	3,224628	1,800775	-0,016483	0,010046	0,018420	0,639568	3,224628	1,800775
15:38:23,70	0,749952	3,228988	-0,173971	0,366999	-0,840008	-0,194966	-0,019597	0,009774	0,017202	-0,113735	1,763446	1,739830	-0,664450	-2,895599	-1,279771	-12,249974	7,823611	14,194108	-0,019597	0,009774	0,017202	0,653507	3,301794	1,739830	-0,019597	0,009774	0,017202	0,653507	3,301794	1,739830
15:38:23,75	0,749952	3,228988	-0,173971	0,366999	-0,840008	-0,194966	-0,013706	0,011836	0,016473	-0,222948	2,055916	1,797295	-0,662355	-2,895022	-1,280148	-12,236211	7,837030	14,201533	-0,013706	0,011836	0,016473	0,706201	3,131834	1,797295	-0,013706	0,011836	0,016473	0,706201	3,131834	1,797295
15:38:23,80	0,749952	3,228988	-0,173971	0,366999	-0,840008	-0,194966	-0,015252	0,010310	0,016096	-0,125100	1,980711	1,804720	-0,663859	-2,892312	-1,278693	-12,245051	7,839503	14,221149	-0,015252	0,010310	0,016096	0,684269	3,178024	1,804720	-0,015252	0,010310	0,016096	0,684269	3,178024	1,804720
15:38:23,85	0,749952	3,228988	-0,173971	0,366999	-0,840008	-0,194966	-0,016848	0,012969	0,017551	-0,265605	1,888848	1,824335	-0,659713	-2,898962	-1,276238	-12,248291	7,812519	14,211286	-0,016848	0,012969	0,017551	0,752433	3,211414	1,824335	-0,016848	0,012969	0,017551	0,752433	3,211414	1,824335
15:38:23,90	0,749952	3,228988	-0,173971	0,366999	-0,840008	-0,194966	-0,013161	0,006052	0,020006	0,069074	2,091235	1,814472	-0,663292	-2,894323	-1,279768	-12,249808	7,808542	14,203701	-0,013161	0,006052	0,020006	0,544152	3,124408	1,814472	-0,013161	0,006052	0,020006	0,544152	3,124408	1,814472
15:38:23,95	0,749952	3,228988	-0,173971	0,366999	-0,840008	-0,194966	-0,015390	0,011472	0,016476	-0,216965	1,976037	1,806888	-0,663101	-2,893750	-1,280664	-12,230113	7,807756	14,166587	-0,015390	0,011472	0,016476	0,683577	3,184133	1,806888	-0,015390	0,011472	0,016476	0,683577	3,184133	1,806888
15:38:24,00	0,749952	3,228988	-0,173971	0,366999	-0,840008	-0,194966	-0,015982	0,011592	0,015580	-0,214070	1,962698	1,769774	-0,661458	-2,896024	-1,277421	-12,229156	7,810486	14,197343	-0,015982	0,011592	0,015580	0,695940	3,217272	1,769774	-0,015982	0,011592	0,015580	0,695940	3,217272	1,769774
15:38:24,05	0,749952	3,228988	-0,173971	0,366999	-0,840008	-0,194966	-0,014834	0,009033	0,018823	-0,078141	2,021875	1,800529	-0,660292	-2,894100	-1,277437	-12,225956	7,795339	14,182786	-0,014834	0,009033	0,018823	0,630960	3,186305	1,800529	-0,014834	0,009033	0,018823	0,630960	3,186305	1,800529
15:38:24,10	0,749952	3,228988	-0,173971	0,366999	-0,840008	-0,194966	-0,017083	0,008985	0,018807	-0,087148	1,915253	1,785973	-0,659162	-2,896760	-1,275501	-12,260696	7,796750	14,176965	-0,017083	0,008985	0,018807	0,618163	3,256258	1,785973	-0,017083	0,008985	0,018807	0,618163	3,256258	1,785973
15:38:24,15	0,749952	3,228988	-0,173971	0,366999	-0,840008	-0,194966	-0,015344	0,006677	0,020743	0,016733	1,974894	1,780152	-0,666132	-2,898142	-1,279766	-12,216004	7,812164	14,168496	-0,015344	0,006677	0,020743	0,540846	3,179382	1,780152	-0,015344	0,006677	0,020743	0,540846	3,179382	1,780152
15:38:24,20	0,749952	3,228988	-0,173971	0,366999	-0,840008	-0,194966	-0,010662	0,012021	0,016478	-0,225504	2,249321	1,771682	-0,660828	-2,893094	-1,278606	-12,198700	7,797858	14,168819	-0,010662	0,012021	0,016478	0,718180	3,086323	1,771682	-0,010662	0,012021	0,016478	0,718180	3,086323	1,771682
15:38:24,25	0,749952	3,228988	-0,173971	0,366999	-0,840008	-0,194966	-0,017686	0,009952	0,017638	-0,121627	1,906213	1,772006	-0,664389	-2,893497	-1,277828	-12,229104	7,849481	14,193862	-0,017686	0,009952	0,017638	0,659601	3,294598	1,772006	-0,017686	0,009952	0,017638	0,659601	3,294598	1,772006
15:38:24,30	0,749952	3,228988	-0,173971	0,366999	-0,840008	-0,194966	-0,015556	0,012835	0,018417	-0,242035	1,964844	1,797048	-0,660846	-2,895131	-1,278192	-12,208026	7,791548	14,197226	-0,015556	0,012835	0,018417	0,765502	3,186004	1,797048	-0,015556	0,012835	0,018417	0,765502	3,186004	1,797048
15:38:24,35	0,749952	3,228988	-0,173971	0,366999	-0,840008	-0,194966	-0,015913	0,008950	0,018053	-0,079635	1,993531	1,800413	-0,657946	-2,893241	-1,281339	-12,222237	7,791068	14,161292	-0,015913	0,008950	0,018053	0,622912	3,242670	1,800413	-0,015913	0,008950	0,018053	0,622912	3,242670	1,800413
15:38:24,40	0,749952	3,228988	-0,173971	0,366999	-0,840008	-0,194966	-0,018999	0,007383	0,014905	-0,005670	1,820955	1,764479	-0,660485	-2,896484	-1,280805	-12,261472	7,774232	14,192212	-0,018999	0,007383	0,014905	0,573863	3,312399	1,764479	-0,018999	0,007383	0,014905	0,573863	3,312399	1,764479
15:38:24,45	0,749952	3,228988	-0,173971	0,366999	-0,840008	-0,194966	-0,014922	0,007960	0,015439	-0,069884	2,007432	1,795399	-0,661532	-2,893663	-1,277858	-12,246368	7,768123	14,158005	-0,014922	0,007960	0,015439	0,554963	3,178781	1,795399	-0,014922	0,007960	0,015439	0,554963	3,178781	1,795399
15:38:24,50	0,749952	3,228988	-0,173971	0,366999	-0,840008	-0,194966	-0,016842	0,010278	0,018387	-0,188141	1,923730	1,761191	-0,659718	-2,893102	-1,280169	-12,221430	7,779571	14,169609	-0,016842	0,010278	0,018387	0,618643	3,245795	1,761191	-0,016842	0,010278	0,018387	0,618643	3,245795	1,761191
15:38:24,55	0,749952	3,228988	-0,173971	0,366999	-0,840008	-0,194966	-0,018234	0,008987	0,016075	-0,098673	1,867189	1,772795	-0,659113	-2,894172	-1,277433	-12,220566	7,780327	14,182440	-0,018234	0,008987	0,016075	0,606839	3,298572	1,772795	-0,018234	0,008987	0,016075	0,606839	3,298572	1,772795
15:38:24,60	0,749952	3,228988	-0,173971	0,366999	-0,840008	-0,194966	-0,017610	0,007928	0,018811	-0,042500	1,900000	1,785627	-0,659359	-2,895196	-1,279560	-12,248693	7,780289	14,188487	-0,017610	0,007928	0,018811	0,579853	3,282409	1,785627	-0,017610	0,007928	0,018811	0,579853	3,282409	1,785627
15:38:24,65	0,749952	3,228988	-0,173971	0,366999	-0,840008	-0,194966	-0,016600	0,007629	0,016684	-0,041038	1,928195	1,791674	-0,660304	-2,894605	-1,280148	-12,228479	7,801800	14,194282	-0,016600	0,007629	0,016684	0,557827	3,231297	1,791674	-0,016600	0,007629	0,016684	0,557827	3,231297	1,791674
15:38:24,70	0,749952	3,228988	-0,173971	0,366999	-0,840008	-0,194966	-0,020510	0,009784	0,018524	-0,094159	2,003868	1,790644	-0,659271	-2,890732	-1,277721	-11,977602	7,691863	14,187458	-0,020510	0,009784	0,018524	0,673915	3,613893	1,790644	-0,020510	0,009784	0,018524	0,673915	3,613893	1,790644
15:38:24,75	0,749952	3,228988	-0,173971	0,366999	-0,840008	-0,194966	-0,020510	0,009784	0,018524	-0,094159	2,003868	1,790644	-0,621709	-2,780015	-1,144686	-6,235036	6,072373	13,941005	-0,020510	0,009784	0,018524	0,673915	3,613893	1,790644	-0,020510	0,009784	0,018524	0,673915	3,613893	1,790644
15:38:24,80	0,749952	3,228988	-0,173971	0,366999	-0,840008	-0,194966	-0,135175	0,032613	0,151558	0,187499	1,824242	1,544191	-0,677143	-2,897081	-1,247773	-11,785962	8,202181	14,092369	-0,135175	0,032613	0,151558	2,747647	12,435464	1,544191	-0,135175	0,032613	0,151558	2,747647	12,435464	1,544191
15:38:24,85	0,749952	3,228988	-0,173971	0,366999	-0,840008	-0,194966	-0,006076	0,022088	0,048471	-0,196189	2,665259	1,695555	-0,651972	-2,914762	-1,549128	-11,135578	6,208364	14,424947	-0,006076	0,022088	0,048471	1,537734	3,142189	1,695555	-0,006076	0,022088	0,048471	1,537734	3,142189	1,695555
15:38:24,90	0,750057	3,228987	-0,173944	0,366990	-0,790053	-0,195013	-0,011971	-0,008517	-0,273626	-0,074050	4,594365	2,053312	-0,647691	-2,907278	-1,569870	-10,584496	5,811887	14,450125	-0,011971	-0,008517	-0,273626	-0,742621	5,534053	2,053312	-0,011971	-0,008517	-0,273626	-0,742621	5,534053	2,053312
15:38:24,95	0,750057	3,228987	-0,173944	0,366990	-0,790053	-0,195013	-0,011971	-0,008517	-0,273626	-0,074050	4,594365	2,053312	-0,644153	-2,906262	-1,565584	-10,573886	5,773399	14,456628	-0,011971	-0,008517	-0,273626	-0,742621	5,534053	2,053312	-0,011971	-0,008517	-0,273626	-0,742621	5,534053	2,053312
15:38:25,00	0,750057	3,228987	-0,173944	0,366990	-0,790053	-0,195013	-0,014620	-0,011073	-0,269340	0,030842	4,485017	2,059815	-0,641788	-2,906742	-1,567134	-10,570602	5,779026	14,453210	-0,014620	-0,011073	-0,269340	-0,838385	5,632700	2,059815	-0,014620	-0,011073	-0,269340	-0,838385	5,632700	2,059815
15:38:25,05	0,750057	3,228987	-0,173944	0,366990	-0,790053	-0,195013	-0,015387	-0,013361	-0,270890	0,156347	4,445196	2,056397	-0,648284	-2,906514	-1,567752	-10,584965	5,795862	14,430170	-0,015387	-0,013361	-0,270890	-0,892509	5,653041	2,056397	-0,015387	-0,013361	-0,270890	-0,892509	5,653041	2,056397
15:38:25,10	0,750057	3,228987	-0,173944	0,366990	-0,790053	-0,195013	-0,012336	-0,007621	-0,271507	-0,134722	4,582954	2,033356	-0,645952	-2,904004	-1,564864	-10,591698	5,777901	14,408090	-0,012336	-0,007621	-0,271507	-0,733006	5,551351	2,033356	-0,012336	-0,007621	-0,271507	-0,733006	5,551351	2,033356
15:38:25,15	0,750057	3,228987	-0,173944	0,366990	-0,790053	-0,195013	-0,015675	-0,008386	-0,268619	-0,113875	4,412464	2,011276	-0,640932	-2,903696	-1,563848	-10,593658	5,815541	14,460485	-0,015675	-0,008386	-0,268619	-0,772193	5,642990	2,011276	-0,015675	-0,008386	-0,268619	-0,772193	5,642990	2,011276
15:38:25,20	0,750057	3,228987	-0,173944	0,366990	-0,790053	-0,195013	-0,018453	-0,012579	-0,267603	0,135790	4,247513	2,063671	-0,640346	-2,894462	-1,555298	-10,075991	5,532557	14,449636	-0,018453	-0,012579	-0,267603	-0,851696	5,696078	2,063671	-0,018453	-0,012579	-0,267603	-0,851696	5,696078	2,063671
15:38:25,25	0,750057	3,228987	-0,173944	0,366990	-0,790053	-0,195013	-0,026742	-0,008470	-0,259054	-0,064143	4,406276	2,052822	-0,555380	-2,724885	-1,340300	-1,718662	1,578298	14,315674	-0,026742	-0,008470	-0,259054	-0,729032	6,505548	2,052822	-0,026742	-0,008470	-0,259054	-0,729032	6,505548	2,052822
15:38:25,30	0,750057	3,228987	-0,173944	0,366990	-0,790053	-0,195013	-0,216083	0,002736	-0,044056	0,107344	3,775341	1,918860	-0,624438	-2,868885	-1,459313	-8,179613	4,491415	14,398229	-0,216083	0,002736	-0,044056	0,322094	20,737864	1,918860	-0,216083	0,002736	-0,044056	0,322094	20,737864	1,918860
15:38:25,35	0,750057	3,228987	-0,173944	0,366990	-0,790053	-0,195013	-0,056847	-0,009458	-0,163068	0,033788	5,003724	2,001416	-0,609570	-2,896716	-1,831580	-7,891538	2,658611	14,692339	-0,056847	-0,009458	-0,163068	-0,708690	9,466200	2,001416	-0,056847	-0,009458	-0,163068	-0,708690	9,466200	2,001416
15:38:25,40	0,750064	3,228914	-0,173977	0,366992	-0,740020	-0,195018	-0,040178	-0,036249	-0,535336	-0,016287	7,036367	2,295526	-0,601182	-2,886084	-1,848425	-7,348896	2,276051	14,745927	-0,040178	-0,036249	-0,535336	-2,861872	10,190366	2,295526	-0,040178	-0,036249	-0,535336	-2,861872	10,190366	2,295526
15:38:25,45	0,750064	3,228914	-0,173977	0,366992	-0,740020	-0,195018	-0,053580	-0,038197	-0,552181	0,025007	7,000701	2,349113	-0,597712	-2,891045	-1,848838	-7,376837	2,218239	14,696025	-0,053580	-0,038197	-0,552181	-2,973473	11,206732	2,349113	-0,053580	-0,038197	-0,552181	-2,973473	11,206732	2,349113
15:38:25,50	0,750064	3,228914	-0,173977	0,366992	-0,740020	-0,195018	-0,051019	-0,043684	-0,552594	0,246268	7,138609	2,299212	-0,602976	-2,887148	-1,847678	-7,370583	2,280774	14,716307	-0,051019	-0,043684	-0,552594	-3,182902	11,143561	2,299212	-0,051019	-0,043684	-0,552594	-3,182902	11,143561	2,299212
15:38:25,55	0,750064	3,228914	-0,173977	0,366992	-0,740020	-0,195018	-0,051762	-0,037176	-0,551434	-0,034829	7,074117	2,319494	-0,600649	-2,885090	-1,848486	-7,378197	2,273270	14,688273	-0,051762	-0,037176	-0,551434	-2,953174	11,137401	2,319494	-0,051762	-0,037176	-0,551434	-2,953174	11,137401	2,319494
15:38:25,60	0,750064	3,228914	-0,173977	0,366992	-0,740020	-0,195018	-0,054707	-0,038163	-0,552242	0,006145	6,918107	2,291460	-0,600581	-2,887301	-1,844194	-7,359683	2,270255	14,685059	-0,054707	-0,038163	-0,552242	-2,989612	11,212616	2,291460	-0,054707	-0,038163	-0,552242	-2,989612	11,212616	2,291460
15:38:25,65	0,750064	3,228914	-0,173977	0,366992	-0,740020	-0,195018	-0,052826	-0,039327	-0,547950	0,073358	7,033444	2,288246	-0,602975	-2,887328	-1,848086	-7,365522	2,258021	14,686677	-0,052826	-0,039327	-0,547950	-3,013833	11,180319	2,288246	-0,052826	-0,039327	-0,547950	-3,013833	11,180319	2,288246
15:38:25,70	0,750064	3,228914	-0,173977	0,366992	-0,740020	-0,195018	-0,051606	-0,037267	-0,551842	-0,047288	7,097963	2,289864	-0,602452	-2,885529	-1,847326	-7,397081	2,271537	14,692175	-0,051606	-0,037267	-0,551842	-2,972751	11,149040	2,289864	-0,051606	-0,037267	-0,551842	-2,972751	11,149040	2,289864
15:38:25,75	0,750064	3,228914	-0,173977	0,366992	-0,740020	-0,195018	-0,053425	-0,036821	-0,551082	-0,074566	6,969267	2,295361	-0,600710	-2,887393	-1,847229	-7,364048	2,263079	14,701220	-0,053425	-0,036821	-0,551082	-2,965001	11,163164	2,295361	-0,053425	-0,036821	-0,551082	-2,965001	11,163164	2,295361
15:38:25,80	0,750064	3,228914	-0,173977	0,366992	-0,740020	-0,195018	-0,052682	-0,039261	-0,550985	0,061539	7,040754	2,304406	-0,601801	-2,886685	-1,844191	-7,373870	2,265811	14,704321	-0,052682	-0,039261	-0,550985	-3,020486	11,176303	2,304406	-0,052682	-0,039261	-0,550985	-3,020486	11,176303	2,304406
15:38:25,85	0,750064	3,228914	-0,173977	0,366992	-0,740020	-0,195018	-0,052750	-0,037962	-0,547947	-0,008567	7,027354	2,307508	-0,600127	-2,887058	-1,844224	-7,415135	2,248155	14,680208	-0,052750	-0,037962	-0,547947	-2,988600	11,168228	2,307508	-0,052750	-0,037962	-0,547947	-2,988600	11,168228	2,307508
15:38:25,90	0,750064	3,228914	-0,173977	0,366992	-0,740020	-0,195018	-0,053264	-0,039598	-0,547980	0,040589	6,973714	2,283395	-0,599380	-2,885795	-1,843411	-7,352975	2,290866	14,695295	-0,053264	-0,039598	-0,547980	-3,067881	11,154943	2,283395	-0,053264	-0,039598	-0,547980	-3,067881	11,154943	2,283395
15:38:25,95	0,750064	3,228914	-0,173977	0,366992	-0,740020	-0,195018	-0,054731	-0,039614	-0,547167	0,109448	6,929921	2,298481	-0,599380	-2,885125	-1,845749	-7,344287	2,281018	14,686721	-0,054731	-0,039614	-0,547167	-3,000215	11,226288	2,298481	-0,054731	-0,039614	-0,547167	-3,000215	11,226288	2,298481
15:38:26,00	0,750064	3,228914	-0,173977	0,366992	-0,740020	-0,195018	-0,055311	-0,039279	-0,549505	0,087851	6,912210	2,289908	-0,601754	-2,883887	-1,846527	-7,344258	2,275294	14,696475	-0,055311	-0,039279	-0,549505	-2,995526	11,254105	2,289908	-0,055311	-0,039279	-0,549505	-2,995526	11,254105	2,289908
15:38:26,05	0,750064	3,228914	-0,173977	0,366992	-0,740020	-0,195018	-0,055196	-0,036604	-0,550283	-0,056170	6,921041	2,299662	-0,601177	-2,884969	-1,844948	-7,349168	2,266318	14,724288	-0,055196	-0,036604	-0,550283	-2,929592	11,253964	2,299662	-0,055196	-0,036604	-0,550283	-2,929592	11,253964	2,299662
15:38:26,10	0,750064	3,228914	-0,173977	0,366992	-0,740020	-0,195018	-0,054548	-0,037645	-0,548704	-0,012280	6,954985	2,327474	-0,599429	-2,885800	-1,844949	-7,364437	2,277906	14,724995	-0,054548	-0,037645	-0,548704	-2,967401	11,237022	2,327474	-0,054548	-0,037645	-0,548704	-2,967401	11,237022	2,327474
15:38:26,15	0,750064	3,228914	-0,173977	0,366992	-0,740020	-0,195018	-0,054702	-0,039574	-0,548705	0,090452	6,927967	2,328181	-0,599437	-2,885473	-1,846897	-7,374587	2,310275	14,727369	-0,054702	-0,039574	-0,548705	-3,016129	11,222082	2,328181	-0,054702	-0,039574	-0,548705	-3,016129	11,222082	2,328181
15:38:26,20	0,750064	3,228914	-0,173977	0,366992	-0,740020	-0,195018	-0,054982	-0,039404	-0,550653	0,104542	6,888451	2,330555	-0,601775	-2,885715	-1,846517	-7,364101	2,294890	14,711562	-0,054982	-0,039404	-0,550653	-2,988654	11,204518	2,330555	-0,054982	-0,039404	-0,550653	-2,988654	11,204518	2,330555
15:38:26,25	0,750064	3,228914	-0,173977	0,366992	-0,740020	-0,195018	-0,053603	-0,037500	-0,550273	-0,002546	6,976939	2,314748	-0,597606	-2,884939	-1,843036	-7,385444	2,202803	14,697858	-0,053603	-0,037500	-0,550273	-2,946279	11,184744	2,314748	-0,053603	-0,037500	-0,550273	-2,946279	11,184744	2,314748
15:38:26,30	0,750064	3,228914	-0,173977	0,366992	-0,740020	-0,195018	-0,056360	-0,040722	-0,546792	0,074605	6,861118	2,301045	-0,601243	-2,885618	-1,845352	-7,380460	2,263106	14,719799	-0,056360	-0,040722	-0,546792	-3,122096	11,285373	2,301045	-0,056360	-0,040722	-0,546792	-3,122096	11,285373	2,301045
15:38:26,35	0,750064	3,228914	-0,173977	0,366992	-0,740020	-0,195018	-0,053953	-0,037912	-0,549108	-0,016806	6,960453	2,322986	-0,597096	-2,886680	-1,844206	-7,373800	2,244630	14,675394	-0,053953	-0,037912	-0,549108	-2,992913	11,195748	2,322986	-0,053953	-0,037912	-0,549108	-2,992913	11,195748	2,322986
15:38:26,40	0,750064	3,228914	-0,173977	0,366992	-0,740020	-0,195018	-0,055107	-0,042034	-0,547962	0,184840	6,915448	2,278581	-0,603553	-2,884224	-1,844957	-7,362830	2,286586	14,729628	-0,055107	-0,042034	-0,547962	-3,114803	11,241337	2,278581	-0,055107	-0,042034	-0,547962	-3,114803	11,241337	2,278581
15:38:26,45	0,750064	3,228914	-0,173977	0,366992	-0,740020	-0,195018	-0,054005	-0,035215	-0,548713	-0,127917	6,961263	2,332814	-0,599938	-2,886930	-1,842236	-7,341013	2,283867	14,693968	-0,054005	-0,035215	-0,548713	-2,892284	11,200662	2,332814	-0,054005	-0,035215	-0,548713	-2,892284	11,200662	2,332814
15:38:26,50	0,750064	3,228914	-0,173977	0,366992	-0,740020	-0,195018	-0,053470	-0,039698	-0,545992	0,113775	7,009359	2,297155	-0,603528	-2,883751	-1,839939	-7,365960	2,289872	14,688025	-0,053470	-0,039698	-0,545992	-3,002541	11,206727	2,297155	-0,053470	-0,039698	-0,545992	-3,002541	11,206727	2,297155
15:38:26,55	0,750064	3,228914	-0,173977	0,366992	-0,740020	-0,195018	-0,054427	-0,035000	-0,543695	-0,137827	6,934965	2,291211	-0,600039	-2,886913	-1,843045	-7,386246	2,277355	14,680166	-0,054427	-0,035000	-0,543695	-2,885301	11,207492	2,291211	-0,054427	-0,035000	-0,543695	-2,885301	11,207492	2,291211
15:38:26,60	0,750064	3,228914	-0,173977	0,366992	-0,740020	-0,195018	-0,053433	-0,039602	-0,546801	0,080523	6,975345	2,283353	-0,600099	-2,886336	-1,846945	-7,394932	2,244776	14,671970	-0,053433	-0,039602	-0,546801	-3,028252	11,169839	2,283353	-0,053433	-0,039602	-0,546801	-3,028252	11,169839	2,283353
15:38:26,65	0,750064	3,228914	-0,173977	0,366992	-0,740020	-0,195018	-0,053903	-0,039261	-0,550701	0,030239	6,959682	2,275156	-0,599626	-2,884593	-1,842996	-7,322941	2,285671	14,719736	-0,053903	-0,039261	-0,550701	-3,051776	11,191057	2,275156	-0,053903	-0,039261	-0,550701	-3,051776	11,191057	2,275156
15:38:26,70	0,750064	3,228914	-0,173977	0,366992	-0,740020	-0,195018	-0,055649	-0,038799	-0,546751	0,077635	6,910761	2,322923	-0,600404	-2,885440	-1,842507	-7,338491	2,268786	14,728892	-0,055649	-0,038799	-0,546751	-2,968125	11,279238	2,322923	-0,055649	-0,038799	-0,546751	-2,968125	11,279238	2,322923
15:38:26,75	0,750064	3,228914	-0,173977	0,366992	-0,740020	-0,195018	-0,054527	-0,038549	-0,546263	0,042236	6,964124	2,332078	-0,599994	-2,885051	-1,844955	-7,343777	2,251283	14,709411	-0,054527	-0,038549	-0,546263	-2,983896	11,244460	2,332078	-0,054527	-0,038549	-0,546263	-2,983896	11,244460	2,332078
15:38:26,80	0,750064	3,228914	-0,173977	0,366992	-0,740020	-0,195018	-0,055069	-0,038710	-0,548711	0,032783	6,940104	2,312598	-0,599889	-2,888678	-1,842233	-7,308923	2,235262	14,667603	-0,055069	-0,038710	-0,548711	-3,005953	11,263002	2,312598	-0,055069	-0,038710	-0,548711	-3,005953	11,263002	2,312598
15:38:26,85	0,750064	3,228914	-0,173977	0,366992	-0,740020	-0,195018	-0,051980	-0,040615	-0,545989	0,135374	7,138902	2,270790	-0,525621	-2,722859	-1,616228	0,298210	-1,328704	14,641651	-0,051980	-0,040615	-0,545989	-3,052873	11,219350	2,270790	-0,051980	-0,040615	-0,545989	-3,052873	11,219350	2,270790
15:38:26,90	0,750064	3,228914	-0,173977	0,366992	-0,740020	-0,195018	-0,125646	-0,031903	-0,393973	-0,030608	6,816152	2,242555	-0,570601	-2,820526	-1,690217	-4,127512	0,729905	14,639368	-0,125646	-0,031903	-0,393973	-2,534982	16,679348	2,242555	-0,125646	-0,031903	-0,393973	-2,534982	16,679348	2,242555
15:38:26,95	0,750064	3,228914	-0,173977	0,366992	-0,740020	-0,195018	-0,125646	-0,031903	-0,393973	-0,030608	6,816152	2,242555	-0,582707	-2,894898	-2,068276	-5,627294	0,399944	14,837714	-0,125646	-0,031903	-0,393973	-2,534982	16,679348	2,242555	-0,125646	-0,031903	-0,393973	-2,534982	16,679348	2,242555
15:38:27,00	0,750004	3,228959	-0,173962	0,366985	-0,689998	-0,194994	-0,055184	-0,058604	-0,772032	0,322228	9,346316	2,440901	-0,572415	-2,870392	-2,132553	-4,147586	-0,532568	14,895303	-0,055184	-0,058604	-0,772032	-4,278219	13,678233	2,440901	-0,055184	-0,058604	-0,772032	-4,278219	13,678233	2,440901
15:38:27,05	0,750004	3,228959	-0,173962	0,366985	-0,689998	-0,194994	-0,081553	-0,055265	-0,836309	0,080838	9,722811	2,498490	-0,570781	-2,870617	-2,131034	-4,216626	-0,527453	14,885811	-0,081553	-0,055265	-0,836309	-4,257441	16,124750	2,498490	-0,081553	-0,055265	-0,836309	-4,257441	16,124750	2,498490
15:38:27,10	0,750004	3,228959	-0,173962	0,366985	-0,689998	-0,194994	-0,082175	-0,056792	-0,834790	0,130169	9,628145	2,488997	-0,571892	-2,867995	-2,128699	-4,187595	-0,512531	14,889611	-0,082175	-0,056792	-0,834790	-4,328005	16,078872	2,488997	-0,082175	-0,056792	-0,834790	-4,328005	16,078872	2,488997
15:38:27,15	0,750004	3,228959	-0,173962	0,366985	-0,689998	-0,194994	-0,083890	-0,054519	-0,832455	0,039398	9,556632	2,492798	-0,570704	-2,868050	-2,125578	-4,187775	-0,511219	14,902489	-0,083890	-0,054519	-0,832455	-4,240326	16,142007	2,492798	-0,083890	-0,054519	-0,832455	-4,240326	16,142007	2,492798
15:38:27,20	0,750004	3,228959	-0,173962	0,366985	-0,689998	-0,194994	-0,084437	-0,055575	-0,829333	0,095393	9,527382	2,505675	-0,570746	-2,870758	-2,127157	-4,211361	-0,524127	14,868954	-0,084437	-0,055575	-0,829333	-4,267283	16,155688	2,505675	-0,084437	-0,055575	-0,829333	-4,267283	16,155688	2,505675
15:38:27,25	0,750004	3,228959	-0,173962	0,366985	-0,689998	-0,194994	-0,082070	-0,056893	-0,830913	0,140925	9,636489	2,472140	-0,570247	-2,869752	-2,126377	-4,246496	-0,529985	14,897959	-0,082070	-0,056893	-0,830913	-4,325164	16,078992	2,472140	-0,082070	-0,056893	-0,830913	-4,325164	16,078992	2,472140
15:38:27,30	0,750004	3,228959	-0,173962	0,366985	-0,689998	-0,194994	-0,083191	-0,056822	-0,830133	0,114620	9,550703	2,501146	-0,568879	-2,869791	-2,124004	-4,138394	-0,603378	14,883593	-0,083191	-0,056822	-0,830133	-4,345937	16,081198	2,501146	-0,083191	-0,056822	-0,830133	-4,345937	16,081198	2,501146
15:38:27,35	0,750004	3,228959	-0,173962	0,366985	-0,689998	-0,194994	-0,269862	-0,050060	-0,580638	0,050891	8,612952	2,454324	-0,482768	-2,704710	-1,876883	3,491741	-4,665219	14,851138	-0,269862	-0,050060	-0,580638	-3,878838	29,797094	2,454324	-0,269862	-0,050060	-0,580638	-3,878838	29,797094	2,454324
15:38:27,40	0,750004	3,228959	-0,173962	0,366985	-0,689998	-0,194994	-0,269862	-0,050060	-0,580638	0,050891	8,612952	2,454324	-0,544505	-2,810331	-1,942835	-1,359312	-1,888113	14,931069	-0,269862	-0,050060	-0,580638	-3,878838	29,797094	2,454324	-0,269862	-0,050060	-0,580638	-3,878838	29,797094	2,454324
15:38:27,45	0,750004	3,228959	-0,173962	0,366985	-0,689998	-0,194994	-0,147522	-0,049405	-0,646591	-0,003682	9,384907	2,534256	-0,561432	-2,888207	-2,381595	-2,921926	-2,105663	15,033176	-0,147522	-0,049405	-0,646591	-3,881950	20,965418	2,534256	-0,147522	-0,049405	-0,646591	-3,881950	20,965418	2,534256
15:38:27,50	0,750032	3,228942	-0,173978	0,366968	-0,639987	-0,195013	-0,071616	-0,073684	-1,085351	0,289117	12,087562	2,636363	-0,549412	-2,866652	-2,430172	-1,622258	-2,836232	15,039325	-0,071616	-0,073684	-1,085351	-5,495054	17,709406	2,636363	-0,071616	-0,073684	-1,085351	-5,495054	17,709406	2,636363
15:38:27,55	0,750032	3,228942	-0,173978	0,366968	-0,639987	-0,195013	-0,096293	-0,073315	-1,133927	0,287104	12,295159	2,642512	-0,548300	-2,866707	-2,426430	-1,664971	-2,821389	15,042185	-0,096293	-0,073315	-1,133927	-5,468149	19,854191	2,642512	-0,096293	-0,073315	-1,133927	-5,468149	19,854191	2,642512
15:38:27,60	0,750032	3,228942	-0,173978	0,366968	-0,639987	-0,195013	-0,096802	-0,074307	-1,130186	0,330154	12,224292	2,645372	-0,552443	-2,863514	-2,423613	-1,687201	-2,777594	15,037822	-0,096802	-0,074307	-1,130186	-5,502923	19,823260	2,645372	-0,096802	-0,074307	-1,130186	-5,502923	19,823260	2,645372
15:38:27,65	0,750032	3,228942	-0,173978	0,366968	-0,639987	-0,195013	-0,097496	-0,069122	-1,127369	0,087347	12,147080	2,641009	-0,552509	-2,866982	-2,424009	-1,719877	-2,800114	15,027462	-0,097496	-0,069122	-1,127369	-5,338708	19,800488	2,641009	-0,097496	-0,069122	-1,127369	-5,338708	19,800488	2,641009
15:38:27,70	0,750032	3,228942	-0,173978	0,366968	-0,639987	-0,195013	-0,094459	-0,070798	-1,127765	0,138696	12,287941	2,630648	-0,549543	-2,867998	-2,419340	-1,724406	-2,793682	15,025235	-0,094459	-0,070798	-1,127765	-5,418982	19,702983	2,630648	-0,094459	-0,070798	-1,127765	-5,418982	19,702983	2,630648
15:38:27,75	0,750032	3,228942	-0,173978	0,366968	-0,639987	-0,195013	-0,095063	-0,073875	-1,123096	0,301988	12,249422	2,628422	-0,551355	-2,866411	-2,419752	-1,739738	-2,798839	15,015710	-0,095063	-0,073875	-1,123096	-5,497207	19,711837	2,628422	-0,095063	-0,073875	-1,123096	-5,497207	19,711837	2,628422
15:38:27,80	0,750032	3,228942	-0,173978	0,366968	-0,639987	-0,195013	-0,095530	-0,071513	-1,123508	0,167001	12,214397	2,618897	-0,547658	-2,865231	-2,420802	-1,721773	-2,809754	15,029953	-0,095530	-0,071513	-1,123508	-5,446731	19,713534	2,618897	-0,095530	-0,071513	-1,123508	-5,446731	19,713534	2,618897
15:38:27,85	0,750032	3,228942	-0,173978	0,366968	-0,639987	-0,195013	-0,098401	-0,074124	-1,124558	0,302342	12,086121	2,633140	-0,551348	-2,868227	-2,418585	-1,753807	-2,769510	15,015816	-0,098401	-0,074124	-1,124558	-5,516412	19,810630	2,633140	-0,098401	-0,074124	-1,124558	-5,516412	19,810630	2,633140
15:38:27,90	0,750032	3,228942	-0,173978	0,366968	-0,639987	-0,195013	-0,093961	-0,072427	-1,122341	0,232908	12,269162	2,619002	-0,550204	-2,866507	-2,417838	-1,756975	-2,807350	14,985563	-0,093961	-0,072427	-1,122341	-5,452595	19,645094	2,619002	-0,093961	-0,072427	-1,122341	-5,452595	19,645094	2,619002
15:38:27,95	0,750032	3,228942	-0,173978	0,366968	-0,639987	-0,195013	-0,096023	-0,072557	-1,121593	0,205350	12,178116	2,588750	-0,549063	-2,866249	-2,418952	-1,767567	-2,793094	15,059720	-0,096023	-0,072557	-1,121593	-5,490412	19,715913	2,588750	-0,096023	-0,072557	-1,121593	-5,490412	19,715913	2,588750
15:38:28,00	0,750032	3,228942	-0,173978	0,366968	-0,639987	-0,195013	-0,096817	-0,073416	-1,122708	0,257061	12,120524	2,662906	-0,549616	-2,862639	-2,417036	-1,750952	-2,784165	15,034883	-0,096817	-0,073416	-1,122708	-5,506122	19,720653	2,662906	-0,096817	-0,073416	-1,122708	-5,506122	19,720653	2,662906
15:38:28,05	0,750032	3,228942	-0,173978	0,366968	-0,639987	-0,195013	-0,099667	-0,071133	-1,120792	0,154348	11,982262	2,638070	-0,546180	-2,863999	-2,417804	-1,785541	-2,816129	15,054455	-0,099667	-0,071133	-1,120792	-5,429564	19,806097	2,638070	-0,099667	-0,071133	-1,120792	-5,429564	19,806097	2,638070
15:38:28,10	0,750032	3,228942	-0,173978	0,366968	-0,639987	-0,195013	-0,100207	-0,074788	-1,121560	0,299451	11,940180	2,657642	-0,552632	-2,871082	-2,414298	-1,811982	-2,776839	15,051686	-0,100207	-0,074788	-1,121560	-5,571406	19,806448	2,657642	-0,100207	-0,074788	-1,121560	-5,571406	19,806448	2,657642
15:38:28,15	0,750032	3,228942	-0,173978	0,366968	-0,639987	-0,195013	-0,090847	-0,072742	-1,118054	0,213885	12,384381	2,654873	-0,552623	-2,865746	-2,415892	-1,793268	-2,780487	15,019224	-0,090847	-0,072742	-1,118054	-5,496392	19,515853	2,654873	-0,090847	-0,072742	-1,118054	-5,496392	19,515853	2,654873
15:38:28,20	0,750032	3,228942	-0,173978	0,366968	-0,639987	-0,195013	-0,095472	-0,070082	-1,119648	0,081752	12,161879	2,622411	-0,553200	-2,870162	-2,415508	-1,801924	-2,784110	14,993982	-0,095472	-0,070082	-1,119648	-5,419699	19,656463	2,622411	-0,095472	-0,070082	-1,119648	-5,419699	19,656463	2,622411
15:38:28,25	0,750032	3,228942	-0,173978	0,366968	-0,639987	-0,195013	-0,091360	-0,071790	-1,119264	0,163107	12,370062	2,597169	-0,550843	-2,864521	-2,416269	-1,787926	-2,762523	15,034999	-0,091360	-0,071790	-1,119264	-5,472429	19,541787	2,597169	-0,091360	-0,071790	-1,119264	-5,472429	19,541787	2,597169
15:38:28,30	0,750032	3,228942	-0,173978	0,366968	-0,639987	-0,195013	-0,097423	-0,071011	-1,120025	0,148269	12,056080	2,638185	-0,550739	-2,867569	-2,417423	-1,810408	-2,767878	15,047439	-0,097423	-0,071011	-1,120025	-5,426080	19,703804	2,638185	-0,097423	-0,071011	-1,120025	-5,426080	19,703804	2,638185
15:38:28,35	0,750032	3,228942	-0,173978	0,366968	-0,639987	-0,195013	-0,094835	-0,072625	-1,121179	0,216351	12,173853	2,650626	-0,553142	-2,868688	-2,415107	-1,778345	-2,761474	15,004140	-0,094835	-0,072625	-1,121179	-5,484745	19,618434	2,650626	-0,094835	-0,072625	-1,121179	-5,484745	19,618434	2,650626
15:38:28,40	0,750032	3,228942	-0,173978	0,366968	-0,639987	-0,195013	-0,092665	-0,071104	-1,118863	0,158805	12,311289	2,607327	-0,551372	-2,865565	-2,414679	-1,764365	-2,756501	15,062806	-0,092665	-0,071104	-1,118863	-5,422845	19,585479	2,607327	-0,092665	-0,071104	-1,118863	-5,422845	19,585479	2,607327
15:38:28,45	0,750032	3,228942	-0,173978	0,366968	-0,639987	-0,195013	-0,096255	-0,071075	-1,118435	0,168583	12,134233	2,665993	-0,551346	-2,865947	-2,416657	-1,766257	-2,724176	15,016561	-0,096255	-0,071075	-1,118435	-5,410775	19,690233	2,665993	-0,096255	-0,071075	-1,118435	-5,410775	19,690233	2,665993
15:38:28,50	0,750032	3,228942	-0,173978	0,366968	-0,639987	-0,195013	-0,095937	-0,071289	-1,120413	0,206765	12,132969	2,619748	-0,552595	-2,868094	-2,417817	-1,792973	-2,747957	15,030781	-0,095937	-0,071289	-1,120413	-5,389401	19,664004	2,619748	-0,095937	-0,071289	-1,120413	-5,389401	19,664004	2,619748
15:38:28,55	0,750032	3,228942	-0,173978	0,366968	-0,639987	-0,195013	-0,093453	-0,071280	-1,121572	0,172343	12,250868	2,633967	-0,547273	-2,867168	-2,415475	-1,777343	-2,771730	15,029491	-0,093453	-0,071280	-1,121572	-5,423114	19,586944	2,633967	-0,093453	-0,071280	-1,121572	-5,423114	19,586944	2,633967
15:38:28,60	0,750032	3,228942	-0,173978	0,366968	-0,639987	-0,195013	-0,096916	-0,075426	-1,119230	0,375188	12,096249	2,632677	-0,548503	-2,866475	-2,414734	-1,808101	-2,760005	15,005396	-0,096916	-0,075426	-1,119230	-5,545770	19,704118	2,632677	-0,096916	-0,075426	-1,119230	-5,545770	19,704118	2,632677
15:38:28,65	0,750032	3,228942	-0,173978	0,366968	-0,639987	-0,195013	-0,096901	-0,074014	-1,118490	0,296552	12,064493	2,608583	-0,553166	-2,867365	-2,413920	-1,783712	-2,761451	15,042427	-0,096901	-0,074014	-1,118490	-5,513584	19,671239	2,608583	-0,096901	-0,074014	-1,118490	-5,513584	19,671239	2,608583
15:38:28,70	0,750032	3,228942	-0,173978	0,366968	-0,639987	-0,195013	-0,093799	-0,070421	-1,117676	0,120656	12,247673	2,645614	-0,550873	-2,867116	-2,413957	-1,822369	-2,742873	15,014805	-0,093799	-0,070421	-1,117676	-5,407425	19,610866	2,645614	-0,093799	-0,070421	-1,117676	-5,407425	19,610866	2,645614
15:38:28,75	0,750032	3,228942	-0,173978	0,366968	-0,639987	-0,195013	-0,095161	-0,072283	-1,117713	0,214216	12,134061	2,617991	-0,550865	-2,869514	-2,415081	-1,799089	-2,801111	15,042100	-0,095161	-0,072283	-1,117713	-5,459996	19,604202	2,617991	-0,095161	-0,072283	-1,117713	-5,459996	19,604202	2,617991
15:38:28,80	0,750032	3,228942	-0,173978	0,366968	-0,639987	-0,195013	-0,093089	-0,073488	-1,118837	0,238106	12,291108	2,645287	-0,549704	-2,868611	-2,414721	-1,817757	-2,774034	15,019049	-0,093089	-0,073488	-1,118837	-5,530736	19,598563	2,645287	-0,093089	-0,073488	-1,118837	-5,530736	19,598563	2,645287
15:38:28,85	0,750032	3,228942	-0,173978	0,366968	-0,639987	-0,195013	-0,094451	-0,074042	-1,118477	0,281022	12,190539	2,622236	-0,552043	-2,864309	-2,414341	-1,815404	-2,721513	15,035246	-0,094451	-0,074042	-1,118477	-5,531298	19,604970	2,622236	-0,094451	-0,074042	-1,118477	-5,531298	19,604970	2,622236
15:38:28,90	0,750032	3,228942	-0,173978	0,366968	-0,639987	-0,195013	-0,097008	-0,069866	-1,118097	0,110508	12,033395	2,638432	-0,549220	-2,867007	-2,412113	-1,800299	-2,778513	14,995658	-0,097008	-0,069866	-1,118097	-5,373961	19,648486	2,638432	-0,097008	-0,069866	-1,118097	-5,373961	19,648486	2,638432
15:38:28,95	0,750032	3,228942	-0,173978	0,366968	-0,639987	-0,195013	-0,096082	-0,073659	-1,115869	0,265960	12,123117	2,598844	-0,547340	-2,869720	-2,415475	-1,817420	-2,761823	15,039520	-0,096082	-0,073659	-1,115869	-5,516300	19,665535	2,598844	-0,096082	-0,073659	-1,115869	-5,516300	19,665535	2,598844
15:38:29,00	0,750032	3,228942	-0,173978	0,366968	-0,639987	-0,195013	-0,094672	-0,076645	-1,119230	0,427087	12,173240	2,642707	-0,553569	-2,867752	-2,414118	-1,821103	-2,751601	15,023047	-0,094672	-0,076645	-1,119230	-5,589517	19,605009	2,642707	-0,094672	-0,076645	-1,119230	-5,589517	19,605009	2,642707
15:38:29,05	0,750032	3,228942	-0,173978	0,366968	-0,639987	-0,195013	-0,093262	-0,070266	-1,117874	0,102414	12,238265	2,626234	-0,550304	-2,869455	-2,414725	-1,833060	-2,751878	15,019689	-0,093262	-0,070266	-1,117874	-5,413475	19,559342	2,626234	-0,093262	-0,070266	-1,117874	-5,413475	19,559342	2,626234
15:38:29,11	0,750032	3,228942	-0,173978	0,366968	-0,639987	-0,195013	-0,093420	-0,073944	-1,118481	0,287466	12,219846	2,622876	-0,550884	-2,870401	-2,415862	-1,826190	-2,749168	15,049228	-0,093420	-0,073944	-1,118481	-5,517167	19,553305	2,622876	-0,093420	-0,073944	-1,118481	-5,517167	19,553305	2,622876
15:38:29,16	0,750032	3,228942	-0,173978	0,366968	-0,639987	-0,195013	-0,092310	-0,073916	-1,119618	0,291763	12,282127	2,652415	-0,552958	-2,866344	-2,411144	-1,840001	-2,729514	15,026780	-0,092310	-0,073916	-1,119618	-5,510629	19,528501	2,652415	-0,092310	-0,073916	-1,119618	-5,510629	19,528501	2,652415
15:38:29,21	0,750032	3,228942	-0,173978	0,366968	-0,639987	-0,195013	-0,094787	-0,070091	-1,114900	0,102987	12,131571	2,629967	-0,548902	-2,866770	-2,410386	-1,706973	-2,809109	15,038786	-0,094787	-0,070091	-1,114900	-5,399154	19,572336	2,629967	-0,094787	-0,070091	-1,114900	-5,399154	19,572336	2,629967
15:38:29,26	0,750032	3,228942	-0,173978	0,366968	-0,639987	-0,195013	-0,096446	-0,073817	-1,114142	0,294313	12,200303	2,641973	-0,452611	-2,685658	-2,142777	6,620011	-7,069111	14,974398	-0,096446	-0,073817	-1,114142	-5,500306	19,771304	2,641973	-0,096446	-0,073817	-1,114142	-5,500306	19,771304	2,641973
15:38:29,31	0,750032	3,228942	-0,173978	0,366968	-0,639987	-0,195013	-0,189365	-0,081145	-0,924813	0,457655	12,036522	2,663468	-0,496096	-2,789964	-2,221057	2,226777	-5,331644	15,060281	-0,189365	-0,081145	-0,924813	-5,912197	26,901644	2,663468	-0,189365	-0,081145	-0,924813	-5,912197	26,901644	2,663468
15:38:29,36	0,750032	3,228942	-0,173978	0,366968	-0,639987	-0,195013	-0,189365	-0,081145	-0,924813	0,457655	12,036522	2,663468	-0,536977	-2,866014	-2,673530	0,622762	-4,626871	15,147979	-0,189365	-0,081145	-0,924813	-5,912197	26,901644	2,663468	-0,189365	-0,081145	-0,924813	-5,912197	26,901644	2,663468
15:38:29,41	0,750000	3,228943	-0,173987	0,366962	-0,589977	-0,195017	-0,103064	-0,083766	-1,377286	0,402293	14,782664	2,751165	-0,525159	-2,842676	-2,740567	2,210026	-5,441688	15,079183	-0,103064	-0,083766	-1,377286	-6,173311	22,873168	2,751165	-0,103064	-0,083766	-1,377286	-6,173311	22,873168	2,751165
15:38:29,46	0,750000	3,228943	-0,173987	0,366962	-0,589977	-0,195017	-0,129183	-0,082332	-1,444323	0,415704	15,206466	2,682370	-0,526421	-2,842788	-2,733554	2,158638	-5,426367	15,133842	-0,129183	-0,082332	-1,444323	-6,047329	25,347354	2,682370	-0,129183	-0,082332	-1,444323	-6,047329	25,347354	2,682370
15:38:29,51	0,750000	3,228943	-0,173987	0,366962	-0,589977	-0,195017	-0,128456	-0,081295	-1,437310	0,349384	15,192141	2,737029	-0,520526	-2,839055	-2,733147	2,192806	-5,488652	15,147356	-0,128456	-0,081295	-1,437310	-6,032290	25,275907	2,737029	-0,128456	-0,081295	-1,437310	-6,032290	25,275907	2,737029
15:38:29,56	0,750000	3,228943	-0,173987	0,366962	-0,589977	-0,195017	-0,134636	-0,084533	-1,436903	0,480884	14,931481	2,750543	-0,525869	-2,841364	-2,728925	2,137176	-5,438729	15,106931	-0,134636	-0,084533	-1,436903	-6,154942	25,500427	2,750543	-0,134636	-0,084533	-1,436903	-6,154942	25,500427	2,750543
15:38:29,61	0,750000	3,228943	-0,173987	0,366962	-0,589977	-0,195017	-0,129965	-0,081061	-1,432681	0,315765	15,101236	2,710118	-0,526346	-2,842433	-2,730039	2,194567	-5,445764	15,135623	-0,129965	-0,081061	-1,432681	-6,047517	25,303505	2,710118	-0,129965	-0,081061	-1,432681	-6,047517	25,303505	2,710118
15:38:29,66	0,750000	3,228943	-0,173987	0,366962	-0,589977	-0,195017	-0,128800	-0,081182	-1,433795	0,344662	15,215033	2,738810	-0,525240	-2,839229	-2,727735	2,169687	-5,460894	15,129814	-0,128800	-0,081182	-1,433795	-6,028123	25,325854	2,738810	-0,128800	-0,081182	-1,433795	-6,028123	25,325854	2,738810
15:38:29,71	0,750000	3,228943	-0,173987	0,366962	-0,589977	-0,195017	-0,132128	-0,080538	-1,431491	0,285636	15,027988	2,733000	-0,523861	-2,842857	-2,721852	2,244135	-5,465846	15,129855	-0,132128	-0,080538	-1,431491	-6,036602	25,400069	2,733000	-0,132128	-0,080538	-1,431491	-6,036602	25,400069	2,733000
15:38:29,76	0,750000	3,228943	-0,173987	0,366962	-0,589977	-0,195017	-0,314195	-0,079778	-1,152655	0,575605	13,941552	2,696568	-0,434864	-2,681175	-2,448900	9,592609	-9,366082	15,093382	-0,314195	-0,079778	-1,152655	-5,687001	38,605864	2,696568	-0,314195	-0,079778	-1,152655	-5,687001	38,605864	2,696568
15:38:29,81	0,750000	3,228943	-0,173987	0,366962	-0,589977	-0,195017	-0,314195	-0,079778	-1,152655	0,575605	13,941552	2,696568	-0,490704	-2,782400	-2,529213	4,833606	-6,931342	15,157275	-0,314195	-0,079778	-1,152655	-5,687001	38,605864	2,696568	-0,314195	-0,079778	-1,152655	-5,687001	38,605864	2,696568
15:38:29,86	0,750000	3,228943	-0,173987	0,366962	-0,589977	-0,195017	-0,198612	-0,082032	-1,232969	0,421840	14,613093	2,760461	-0,524232	-2,862651	-3,029954	3,501942	-6,600709	15,205698	-0,198612	-0,082032	-1,232969	-6,017678	30,204124	2,760461	-0,198612	-0,082032	-1,232969	-6,017678	30,204124	2,760461
15:38:29,91	0,750129	3,229040	-0,173986	0,366985	-0,539988	-0,194992	-0,112348	-0,093122	-1,733710	0,619017	17,780248	2,808885	-0,518935	-2,849355	-3,090240	4,790785	-7,296650	15,206097	-0,112348	-0,093122	-1,733710	-6,691056	26,599559	2,808885	-0,112348	-0,093122	-1,733710	-6,691056	26,599559	2,808885
15:38:29,96	0,750129	3,229040	-0,173986	0,366985	-0,539988	-0,194992	-0,126512	-0,091061	-1,793996	0,553574	18,507871	2,809283	-0,518953	-2,847739	-3,082119	4,770408	-7,306298	15,172221	-0,126512	-0,091061	-1,793996	-6,594725	28,439040	2,809283	-0,126512	-0,091061	-1,793996	-6,594725	28,439040	2,809283
15:38:30,01	0,750129	3,229040	-0,173986	0,366985	-0,539988	-0,194992	-0,127902	-0,090238	-1,785875	0,492224	18,422748	2,775408	-0,516110	-2,845308	-3,078256	4,719145	-7,296800	15,181244	-0,127902	-0,090238	-1,785875	-6,591454	28,463062	2,775408	-0,127902	-0,090238	-1,785875	-6,591454	28,463062	2,775408
15:38:30,06	0,750129	3,229040	-0,173986	0,366985	-0,539988	-0,194992	-0,131429	-0,091484	-1,782012	0,539632	18,190221	2,784430	-0,519605	-2,841960	-3,076706	4,734427	-7,268115	15,190646	-0,131429	-0,091484	-1,782012	-6,641891	28,507373	2,784430	-0,131429	-0,091484	-1,782012	-6,641891	28,507373	2,784430
15:38:30,11	0,750129	3,229040	-0,173986	0,366985	-0,539988	-0,194992	-0,132581	-0,086783	-1,780462	0,327654	18,129205	2,793832	-0,518180	-2,845756	-3,073515	4,742797	-7,273454	15,183285	-0,132581	-0,086783	-1,780462	-6,484827	28,536795	2,793832	-0,132581	-0,086783	-1,780462	-6,484827	28,536795	2,793832
15:38:30,16	0,750129	3,229040	-0,173986	0,366985	-0,539988	-0,194992	-0,130006	-0,089915	-1,777271	0,490075	18,273005	2,786471	-0,514924	-2,841062	-3,075153	4,715666	-7,256810	15,196043	-0,130006	-0,089915	-1,777271	-6,568261	28,478485	2,786471	-0,130006	-0,089915	-1,777271	-6,568261	28,478485	2,786471
15:38:30,21	0,750129	3,229040	-0,173986	0,366985	-0,539988	-0,194992	-0,135699	-0,090388	-1,778909	0,515519	17,945158	2,799230	-0,519066	-2,846014	-3,069353	4,688199	-7,286589	15,151631	-0,135699	-0,090388	-1,778909	-6,579946	28,597528	2,799230	-0,135699	-0,090388	-1,778909	-6,579946	28,597528	2,799230
15:38:30,26	0,750129	3,229040	-0,173986	0,366985	-0,539988	-0,194992	-0,129340	-0,089277	-1,773109	0,418241	18,266928	2,754817	-0,516132	-2,843190	-3,072050	4,689156	-7,254557	15,193975	-0,129340	-0,089277	-1,773109	-6,590037	28,420116	2,754817	-0,129340	-0,089277	-1,773109	-6,590037	28,420116	2,754817
15:38:30,31	0,750129	3,229040	-0,173986	0,366985	-0,539988	-0,194992	-0,133252	-0,090406	-1,775806	0,505143	18,048299	2,797162	-0,518437	-2,844069	-3,072078	4,708126	-7,263489	15,144531	-0,133252	-0,090406	-1,775806	-6,591724	28,508607	2,797162	-0,133252	-0,090406	-1,775806	-6,591724	28,508607	2,797162
15:38:30,36	0,750129	3,229040	-0,173986	0,366985	-0,539988	-0,194992	-0,131339	-0,088849	-1,775834	0,425954	18,168695	2,747717	-0,520233	-2,844470	-3,075913	4,717435	-7,287976	15,208601	-0,131339	-0,088849	-1,775834	-6,548726	28,478794	2,747717	-0,131339	-0,088849	-1,775834	-6,548726	28,478794	2,747717
15:38:30,41	0,750129	3,229040	-0,173986	0,366985	-0,539988	-0,194992	-0,130093	-0,087495	-1,779669	0,338949	18,253764	2,811788	-0,519647	-2,842834	-3,071281	4,702429	-7,271162	15,182594	-0,130093	-0,087495	-1,779669	-6,529373	28,466095	2,811788	-0,130093	-0,087495	-1,779669	-6,529373	28,466095	2,811788
15:38:30,46	0,750129	3,229040	-0,173986	0,366985	-0,539988	-0,194992	-0,131803	-0,087184	-1,775037	0,329867	18,143435	2,785781	-0,516107	-2,843274	-3,071667	4,700216	-7,261058	15,178876	-0,131803	-0,087184	-1,775037	-6,514090	28,490010	2,785781	-0,131803	-0,087184	-1,775037	-6,514090	28,490010	2,785781
15:38:30,51	0,750129	3,229040	-0,173986	0,366985	-0,539988	-0,194992	-0,133191	-0,090470	-1,775423	0,508360	18,064295	2,782063	-0,516128	-2,845590	-3,070095	4,695582	-7,296538	15,191019	-0,133191	-0,090470	-1,775423	-6,593513	28,519822	2,782063	-0,133191	-0,090470	-1,775423	-6,593513	28,519822	2,782063
15:38:30,56	0,750129	3,229040	-0,173986	0,366985	-0,539988	-0,194992	-0,131176	-0,091610	-1,773851	0,534603	18,182813	2,794206	-0,516184	-2,844816	-3,069731	4,665068	-7,283601	15,181940	-0,131176	-0,091610	-1,773851	-6,656770	28,480145	2,794206	-0,131176	-0,091610	-1,773851	-6,656770	28,480145	2,794206
15:38:30,61	0,750129	3,229040	-0,173986	0,366985	-0,539988	-0,194992	-0,131818	-0,091175	-1,773487	0,507918	18,116549	2,785127	-0,514952	-2,845272	-3,070088	4,685393	-7,262891	15,206983	-0,131818	-0,091175	-1,773487	-6,649290	28,464255	2,785127	-0,131818	-0,091175	-1,773487	-6,649290	28,464255	2,785127
15:38:30,66	0,750129	3,229040	-0,173986	0,366985	-0,539988	-0,194992	-0,132039	-0,092469	-1,773843	0,603341	18,112293	2,810170	-0,515574	-2,844417	-3,069732	4,672507	-7,276546	15,177410	-0,132039	-0,092469	-1,773843	-6,655501	28,477366	2,810170	-0,132039	-0,092469	-1,773843	-6,655501	28,477366	2,810170
15:38:30,71	0,750129	3,229040	-0,173986	0,366985	-0,539988	-0,194992	-0,132468	-0,091503	-1,773488	0,534808	18,085653	2,780597	-0,520856	-2,845243	-3,070892	4,668563	-7,233269	15,193043	-0,132468	-0,091503	-1,773488	-6,648156	28,484401	2,780597	-0,132468	-0,091503	-1,773488	-6,648156	28,484401	2,780597
15:38:30,76	0,750129	3,229040	-0,173986	0,366985	-0,539988	-0,194992	-0,129112	-0,087342	-1,774648	0,353937	18,235137	2,796229	-0,517303	-2,847253	-3,067385	4,665144	-7,234325	15,187593	-0,129112	-0,087342	-1,774648	-6,502379	28,370400	2,796229	-0,129112	-0,087342	-1,774648	-6,502379	28,370400	2,796229
15:38:30,81	0,750129	3,229040	-0,173986	0,366985	-0,539988	-0,194992	-0,129148	-0,091424	-1,771141	0,563587	18,230789	2,790779	-0,514374	-2,848515	-3,067771	4,670936	-7,284791	15,175568	-0,129148	-0,091424	-1,771141	-6,613181	28,368943	2,790779	-0,129148	-0,091424	-1,771141	-6,613181	28,368943	2,790779
15:38:30,86	0,750129	3,229040	-0,173986	0,366985	-0,539988	-0,194992	-0,129519	-0,094591	-1,771527	0,687492	18,241759	2,778755	-0,516762	-2,847773	-3,068910	4,662785	-7,274213	15,224833	-0,129519	-0,094591	-1,771527	-6,737931	28,409017	2,778755	-0,129519	-0,094591	-1,771527	-6,737931	28,409017	2,778755
15:38:30,91	0,750129	3,229040	-0,173986	0,366985	-0,539988	-0,194992	-0,128968	-0,092153	-1,772666	0,565765	18,258079	2,828019	-0,517867	-2,846162	-3,067772	4,675690	-7,220401	15,191863	-0,128968	-0,092153	-1,772666	-6,668219	28,382059	2,828019	-0,128968	-0,092153	-1,772666	-6,668219	28,382059	2,828019
15:38:30,96	0,750129	3,229040	-0,173986	0,366985	-0,539988	-0,194992	-0,129810	-0,090389	-1,771527	0,527127	18,198544	2,795050	-0,518569	-2,846232	-3,068157	4,647312	-7,279337	15,214595	-0,129810	-0,090389	-1,771527	-6,568437	28,388653	2,795050	-0,129810	-0,090389	-1,771527	-6,568437	28,388653	2,795050
15:38:31,01	0,750129	3,229040	-0,173986	0,366985	-0,539988	-0,194992	-0,129399	-0,089817	-1,771912	0,432126	18,224806	2,817782	-0,516165	-2,843263	-3,067764	4,666243	-7,247897	15,220870	-0,129399	-0,089817	-1,771912	-6,618493	28,382654	2,817782	-0,129399	-0,089817	-1,771912	-6,618493	28,382654	2,817782
15:38:31,06	0,750129	3,229040	-0,173986	0,366985	-0,539988	-0,194992	-0,133172	-0,090414	-1,771520	0,499878	18,029289	2,824057	-0,519773	-2,846817	-3,068168	4,627603	-7,264290	15,210147	-0,133172	-0,090414	-1,771520	-6,597628	28,483312	2,824057	-0,133172	-0,090414	-1,771520	-6,597628	28,483312	2,824057
15:38:31,12	0,750129	3,229040	-0,173986	0,366985	-0,539988	-0,194992	-0,128290	-0,089066	-1,771924	0,396274	18,257895	2,813334	-0,513243	-2,843464	-3,068196	4,648340	-7,244968	15,168589	-0,128290	-0,089066	-1,771924	-6,595427	28,328667	2,813334	-0,128290	-0,089066	-1,771924	-6,595427	28,328667	2,813334
15:38:31,17	0,750129	3,229040	-0,173986	0,366985	-0,539988	-0,194992	-0,134459	-0,093046	-1,771952	0,630298	17,945393	2,771776	-0,516796	-2,846339	-3,068163	4,640990	-7,258079	15,205946	-0,134459	-0,093046	-1,771952	-6,673776	28,500450	2,771776	-0,134459	-0,093046	-1,771952	-6,673776	28,500450	2,771776
15:38:31,22	0,750129	3,229040	-0,173986	0,366985	-0,539988	-0,194992	-0,130193	-0,091405	-1,771919	0,529973	18,167416	2,809132	-0,513183	-2,841808	-3,066037	4,799052	-7,322515	15,198222	-0,130193	-0,091405	-1,771919	-6,645338	28,387590	2,809132	-0,130193	-0,091405	-1,771919	-6,645338	28,387590	2,809132
15:38:31,27	0,750129	3,229040	-0,173986	0,366985	-0,539988	-0,194992	-0,135924	-0,092269	-1,769793	0,598108	18,038549	2,801409	-0,418962	-2,666463	-2,786286	12,904952	-11,707332	15,189723	-0,135924	-0,092269	-1,769793	-6,644995	28,708545	2,801409	-0,135924	-0,092269	-1,769793	-6,644995	28,708545	2,801409
15:38:31,32	0,750129	3,229040	-0,173986	0,366985	-0,539988	-0,194992	-0,334888	-0,086194	-1,490042	0,537824	16,904736	2,792910	-0,468513	-2,770507	-2,824245	8,128606	-9,351781	15,216464	-0,334888	-0,086194	-1,490042	-6,228432	43,193414	2,792910	-0,334888	-0,086194	-1,490042	-6,228432	43,193414	2,792910
15:38:31,37	0,750129	3,229040	-0,173986	0,366985	-0,539988	-0,194992	-0,220007	-0,095304	-1,528001	0,663311	17,564299	2,819651	-0,513181	-2,864570	-3,397279	6,323236	-8,687935	15,248980	-0,220007	-0,095304	-1,528001	-6,818042	34,834876	2,819651	-0,220007	-0,095304	-1,528001	-6,818042	34,834876	2,819651
15:38:31,42	0,750083	3,228979	-0,173985	0,366969	-0,489994	-0,194997	-0,116212	-0,103652	-2,101035	0,769652	21,066233	2,852166	-0,509112	-2,844205	-3,460796	7,816980	-9,370675	15,263821	-0,116212	-0,103652	-2,101035	-7,367053	30,188885	2,852166	-0,116212	-0,103652	-2,101035	-7,367053	30,188885	2,852166
15:38:31,47	0,750083	3,228979	-0,173985	0,366969	-0,489994	-0,194997	-0,135883	-0,096993	-2,164552	0,578981	21,678342	2,867008	-0,504312	-2,842554	-3,454110	7,796686	-9,421583	15,250926	-0,135883	-0,096993	-2,164552	-7,034985	32,345150	2,867008	-0,135883	-0,096993	-2,164552	-7,034985	32,345150	2,867008
15:38:31,52	0,750083	3,228979	-0,173985	0,366969	-0,489994	-0,194997	-0,139713	-0,100325	-2,157866	0,697975	21,487078	2,854113	-0,506185	-2,845639	-3,452271	7,794060	-9,399835	15,229157	-0,139713	-0,100325	-2,157866	-7,177499	32,454514	2,854113	-0,139713	-0,100325	-2,157866	-7,177499	32,454514	2,854113
15:38:31,57	0,750083	3,228979	-0,173985	0,366969	-0,489994	-0,194997	-0,136104	-0,100245	-2,156026	0,711362	21,661569	2,832344	-0,506726	-2,842373	-3,449949	7,803124	-9,348671	15,229682	-0,136104	-0,100245	-2,156026	-7,157871	32,345743	2,832344	-0,136104	-0,100245	-2,156026	-7,157871	32,345743	2,832344
15:38:31,62	0,750083	3,228979	-0,173985	0,366969	-0,489994	-0,194997	-0,138663	-0,098144	-2,153705	0,650946	21,510780	2,832868	-0,506851	-2,845471	-3,448786	7,755369	-9,406809	15,236811	-0,138663	-0,098144	-2,153705	-7,053350	32,395817	2,832868	-0,138663	-0,098144	-2,153705	-7,053350	32,395817	2,832868
15:38:31,67	0,750083	3,228979	-0,173985	0,366969	-0,489994	-0,194997	-0,135917	-0,099584	-2,152542	0,651622	21,641281	2,839998	-0,503381	-2,841088	-3,450351	7,735287	-9,387237	15,254383	-0,135917	-0,099584	-2,152542	-7,165749	32,310762	2,839998	-0,135917	-0,099584	-2,152542	-7,165749	32,310762	2,839998
15:38:31,72	0,750083	3,228979	-0,173985	0,366969	-0,489994	-0,194997	-0,141448	-0,100398	-2,154107	0,700862	21,326490	2,857569	-0,508711	-2,837821	-3,433886	8,024043	-9,516296	15,290122	-0,141448	-0,100398	-2,154107	-7,180412	32,430158	2,857569	-0,141448	-0,100398	-2,154107	-7,180412	32,430158	2,857569
15:38:31,77	0,750083	3,228979	-0,173985	0,366969	-0,489994	-0,194997	-0,141612	-0,094148	-2,137642	0,408477	21,632543	2,893309	-0,412861	-2,672653	-3,150796	15,738711	-13,616314	15,206313	-0,141612	-0,094148	-2,137642	-6,982180	32,749112	2,893309	-0,141612	-0,094148	-2,137642	-6,982180	32,749112	2,893309
15:38:31,82	0,750083	3,228979	-0,173985	0,366969	-0,489994	-0,194997	-0,332577	-0,094573	-1,854551	0,737158	20,433479	2,809500	-0,464814	-2,771442	-3,200335	10,926639	-11,103979	15,268869	-0,332577	-0,094573	-1,854551	-6,686809	46,540783	2,809500	-0,332577	-0,094573	-1,854551	-6,686809	46,540783	2,809500
15:38:31,87	0,750083	3,228979	-0,173985	0,366969	-0,489994	-0,194997	-0,221047	-0,098975	-1,904091	0,735793	20,809517	2,872055	-0,510505	-2,858760	-3,765150	9,590374	-10,402938	15,259661	-0,221047	-0,098975	-1,904091	-7,033765	38,161686	2,872055	-0,221047	-0,098975	-1,904091	-7,033765	38,161686	2,872055
15:38:31,92	0,749986	3,228971	-0,173987	0,366983	-0,439977	-0,195001	-0,122582	-0,103065	-2,468906	0,887422	24,421948	2,862847	-0,505202	-2,839587	-3,829400	10,957910	-11,049212	15,272605	-0,122582	-0,103065	-2,468906	-7,203143	34,044599	2,862847	-0,122582	-0,103065	-2,468906	-7,203143	34,044599	2,862847
15:38:31,97	0,749986	3,228971	-0,173987	0,366983	-0,439977	-0,195001	-0,141837	-0,098070	-2,533156	0,751810	24,928113	2,875792	-0,501752	-2,839144	-3,820857	10,909256	-11,061568	15,287553	-0,141837	-0,098070	-2,533156	-6,946722	36,062330	2,875792	-0,141837	-0,098070	-2,533156	-6,946722	36,062330	2,875792
15:38:32,02	0,749986	3,228971	-0,173987	0,366983	-0,439977	-0,195001	-0,143946	-0,100837	-2,524612	0,860617	24,782492	2,890740	-0,499987	-2,842122	-3,820456	10,901324	-11,066068	15,287110	-0,143946	-0,100837	-2,524612	-7,055050	36,082259	2,890740	-0,143946	-0,100837	-2,524612	-7,055050	36,082259	2,890740
15:38:32,07	0,749986	3,228971	-0,173987	0,366983	-0,439977	-0,195001	-0,142249	-0,103855	-2,524212	1,009700	24,866096	2,890297	-0,500545	-2,841928	-3,815834	10,896897	-11,053665	15,236222	-0,142249	-0,103855	-2,524212	-7,142897	36,032679	2,890297	-0,142249	-0,103855	-2,524212	-7,142897	36,032679	2,890297
15:38:32,12	0,749986	3,228971	-0,173987	0,366983	-0,439977	-0,195001	-0,142138	-0,103275	-2,519590	0,988059	24,861835	2,839408	-0,503049	-2,841488	-3,813500	10,836720	-11,072146	15,282912	-0,142138	-0,103275	-2,519590	-7,118993	36,019701	2,839408	-0,142138	-0,103275	-2,519590	-7,118993	36,019701	2,839408
15:38:32,17	0,749986	3,228971	-0,173987	0,366983	-0,439977	-0,195001	-0,141268	-0,100886	-2,517255	0,817741	24,864230	2,886098	-0,502970	-2,838079	-3,812323	10,874854	-11,052848	15,292632	-0,141268	-0,100886	-2,517255	-7,101780	35,953756	2,886098	-0,141268	-0,100886	-2,517255	-7,101780	35,953756	2,886098
15:38:32,22	0,749986	3,228971	-0,173987	0,366983	-0,439977	-0,195001	-0,144259	-0,099250	-2,516079	0,768467	24,732057	2,895818	-0,504134	-2,838426	-3,816599	10,878597	-11,024962	15,290990	-0,144259	-0,099250	-2,516079	-7,022655	36,056403	2,895818	-0,144259	-0,099250	-2,516079	-7,022655	36,056403	2,895818
15:38:32,27	0,749986	3,228971	-0,173987	0,366983	-0,439977	-0,195001	-0,143377	-0,098415	-2,520355	0,751066	24,767246	2,894177	-0,501764	-2,839934	-3,812312	10,877603	-11,038568	15,292987	-0,143377	-0,098415	-2,520355	-6,974506	36,022316	2,894177	-0,143377	-0,098415	-2,520355	-6,974506	36,022316	2,894177
15:38:32,32	0,749986	3,228971	-0,173987	0,366983	-0,439977	-0,195001	-0,143256	-0,101221	-2,516068	0,884698	24,779468	2,896174	-0,504802	-2,840711	-3,810760	10,846104	-11,080366	15,309768	-0,143256	-0,101221	-2,516068	-7,061145	36,025057	2,896174	-0,143256	-0,101221	-2,516068	-7,061145	36,025057	2,896174
15:38:32,37	0,749986	3,228971	-0,173987	0,366983	-0,439977	-0,195001	-0,141064	-0,098979	-2,514516	0,716147	24,887073	2,912954	-0,501945	-2,843605	-3,810800	10,793270	-11,083731	15,266686	-0,141064	-0,098979	-2,514516	-7,053670	35,960589	2,912954	-0,141064	-0,098979	-2,514516	-7,053670	35,960589	2,912954
15:38:32,42	0,749986	3,228971	-0,173987	0,366983	-0,439977	-0,195001	-0,139986	-0,102900	-2,514556	0,890747	24,899050	2,869872	-0,503619	-2,843232	-3,810767	10,834535	-11,066075	15,290799	-0,139986	-0,102900	-2,514556	-7,186927	35,887952	2,869872	-0,139986	-0,102900	-2,514556	-7,186927	35,887952	2,869872
15:38:32,47	0,749986	3,228971	-0,173987	0,366983	-0,439977	-0,195001	-0,139472	-0,101264	-2,514523	0,841590	24,952690	2,893985	-0,501851	-2,840019	-3,808461	10,826432	-11,035220	15,276714	-0,139472	-0,101264	-2,514523	-7,107646	35,901236	2,893985	-0,139472	-0,101264	-2,514523	-7,107646	35,901236	2,893985
15:38:32,52	0,749986	3,228971	-0,173987	0,366983	-0,439977	-0,195001	-0,143139	-0,101189	-2,512217	0,860333	24,739554	2,879900	-0,503078	-2,843023	-3,804971	10,796121	-11,058862	15,268642	-0,143139	-0,101189	-2,512217	-7,082976	35,975972	2,879900	-0,143139	-0,101189	-2,512217	-7,082976	35,975972	2,879900
15:38:32,57	0,749986	3,228971	-0,173987	0,366983	-0,439977	-0,195001	-0,139924	-0,101628	-2,508727	0,847538	24,892321	2,871828	-0,503570	-2,842491	-3,809241	10,843656	-11,043441	15,251858	-0,139924	-0,101628	-2,508727	-7,130242	35,876337	2,871828	-0,139924	-0,101628	-2,508727	-7,130242	35,876337	2,871828
15:38:32,62	0,749986	3,228971	-0,173987	0,366983	-0,439977	-0,195001	-0,140138	-0,100936	-2,512996	0,848678	24,914620	2,855045	-0,503029	-2,841634	-3,807674	10,830642	-11,062253	15,279728	-0,140138	-0,100936	-2,512996	-7,074782	35,915479	2,855045	-0,140138	-0,100936	-2,512996	-7,074782	35,915479	2,855045
15:38:32,67	0,749986	3,228971	-0,173987	0,366983	-0,439977	-0,195001	-0,141151	-0,100976	-2,511429	0,827976	24,860083	2,882914	-0,502439	-2,837920	-3,803413	10,824957	-11,039035	15,283435	-0,141151	-0,100976	-2,511429	-7,098651	35,940456	2,882914	-0,141151	-0,100976	-2,511429	-7,098651	35,940456	2,882914
15:38:32,72	0,749986	3,228971	-0,173987	0,366983	-0,439977	-0,195001	-0,144663	-0,099630	-2,507169	0,775240	24,660949	2,886622	-0,501344	-2,838040	-3,803813	10,796172	-11,067013	15,283250	-0,144663	-0,099630	-2,507169	-7,045712	36,016981	2,886622	-0,144663	-0,099630	-2,507169	-7,045712	36,016981	2,886622
15:38:32,77	0,749986	3,228971	-0,173987	0,366983	-0,439977	-0,195001	-0,145107	-0,100638	-2,507569	0,789022	24,626935	2,886436	-0,503093	-2,838266	-3,804974	10,800685	-11,049369	15,288984	-0,145107	-0,100638	-2,507569	-7,111040	36,017801	2,886436	-0,145107	-0,100638	-2,507569	-7,111040	36,017801	2,886436
15:38:32,82	0,749986	3,228971	-0,173987	0,366983	-0,439977	-0,195001	-0,144035	-0,099236	-2,508730	0,733681	24,677726	2,892171	-0,500130	-2,841991	-3,804192	10,800798	-11,065623	15,268565	-0,144035	-0,099236	-2,508730	-7,056364	35,984500	2,892171	-0,144035	-0,099236	-2,508730	-7,056364	35,984500	2,892171
15:38:32,87	0,749986	3,228971	-0,173987	0,366983	-0,439977	-0,195001	-0,142291	-0,103665	-2,507948	0,949946	24,776650	2,871752	-0,505387	-2,838990	-3,804991	10,820195	-11,038826	15,254712	-0,142291	-0,103665	-2,507948	-7,187740	35,946503	2,871752	-0,142291	-0,103665	-2,507948	-7,187740	35,946503	2,871752
15:38:32,92	0,749986	3,228971	-0,173987	0,366983	-0,439977	-0,195001	-0,142262	-0,097612	-2,508747	0,668093	24,781584	2,857899	-0,501387	-2,840669	-3,806134	10,778411	-11,076632	15,293829	-0,142262	-0,097612	-2,508747	-6,994429	35,949121	2,857899	-0,142262	-0,097612	-2,508747	-6,994429	35,949121	2,857899
15:38:32,97	0,749986	3,228971	-0,173987	0,366983	-0,439977	-0,195001	-0,142808	-0,101916	-2,509890	0,838257	24,735891	2,897016	-0,501351	-2,840604	-3,805376	10,784413	-11,060449	15,264770	-0,142808	-0,101916	-2,509890	-7,162113	35,946315	2,897016	-0,142808	-0,101916	-2,509890	-7,162113	35,946315	2,897016
15:38:33,02	0,749986	3,228971	-0,173987	0,366983	-0,439977	-0,195001	-0,142882	-0,101914	-2,509132	0,855179	24,729156	2,867956	-0,498909	-2,840453	-3,802229	10,813279	-11,035232	15,292881	-0,142882	-0,101914	-2,509132	-7,145049	35,945379	2,867956	-0,142882	-0,101914	-2,509132	-7,145049	35,945379	2,867956
15:38:33,07	0,749986	3,228971	-0,173987	0,366983	-0,439977	-0,195001	-0,144234	-0,103953	-2,505985	0,997489	24,671250	2,896068	-0,503040	-2,839539	-3,804205	10,811910	-11,033106	15,264516	-0,144234	-0,103953	-2,505985	-7,162816	35,993592	2,896068	-0,144234	-0,103953	-2,505985	-7,162816	35,993592	2,896068
15:38:33,12	0,749986	3,228971	-0,173987	0,366983	-0,439977	-0,195001	-0,142960	-0,099918	-2,507960	0,788853	24,735244	2,867703	-0,501962	-2,839556	-3,804210	10,772151	-11,048077	15,279168	-0,142960	-0,099918	-2,507960	-7,054746	35,957586	2,867703	-0,142960	-0,099918	-2,507960	-7,054746	35,957586	2,867703
15:38:33,17	0,749986	3,228971	-0,173987	0,366983	-0,439977	-0,195001	-0,143484	-0,100860	-2,507966	0,804989	24,681013	2,882355	-0,502545	-2,840538	-3,803432	10,767680	-11,038871	15,278789	-0,143484	-0,100860	-2,507966	-7,112552	35,944544	2,882355	-0,143484	-0,100860	-2,507966	-7,112552	35,944544	2,882355
15:38:33,22	0,749986	3,228971	-0,173987	0,366983	-0,439977	-0,195001	-0,142343	-0,100847	-2,507188	0,810010	24,731918	2,881975	-0,503689	-2,840635	-3,801086	10,778667	-11,033502	15,291744	-0,142343	-0,100847	-2,507188	-7,106450	35,905809	2,881975	-0,142343	-0,100847	-2,507188	-7,106450	35,905809	2,881975
15:38:33,27	0,749986	3,228971	-0,173987	0,366983	-0,439977	-0,195001	-0,141686	-0,099905	-2,504842	0,771171	24,772865	2,894930	-0,501351	-2,839231	-3,801494	10,773707	-11,037701	15,273140	-0,141686	-0,099905	-2,504842	-7,071345	35,895253	2,894930	-0,141686	-0,099905	-2,504842	-7,071345	35,895253	2,894930
15:38:33,32	0,749986	3,228971	-0,173987	0,366983	-0,439977	-0,195001	-0,144071	-0,101228	-2,505250	0,833847	24,646685	2,876327	-0,501316	-2,840276	-3,801081	10,803226	-11,083036	15,280675	-0,144071	-0,101228	-2,505250	-7,112519	35,956241	2,876327	-0,144071	-0,101228	-2,505250	-7,112519	35,956241	2,876327
15:38:33,37	0,749986	3,228971	-0,173987	0,366983	-0,439977	-0,195001	-0,143183	-0,101780	-2,504837	0,838069	24,741062	2,883861	-0,507218	-2,840814	-3,801477	10,783676	-11,040358	15,291074	-0,143183	-0,101780	-2,504837	-7,151658	35,980956	2,883861	-0,143183	-0,101780	-2,504837	-7,151658	35,980956	2,883861
15:38:33,42	0,749986	3,228971	-0,173987	0,366983	-0,439977	-0,195001	-0,139767	-0,096938	-2,505233	0,613448	24,880455	2,894261	-0,500804	-2,839023	-3,801491	10,763403	-11,059794	15,282353	-0,139767	-0,096938	-2,505233	-6,996149	35,852146	2,894261	-0,139767	-0,096938	-2,505233	-6,996149	35,852146	2,894261
15:38:33,47	0,749986	3,228971	-0,173987	0,366983	-0,439977	-0,195001	-0,144525	-0,101597	-2,505247	0,828760	24,625190	2,885539	-0,501336	-2,839120	-3,802657	10,779762	-11,028011	15,274115	-0,144525	-0,101597	-2,505247	-7,146588	35,970400	2,885539	-0,144525	-0,101597	-2,505247	-7,146588	35,970400	2,885539
15:38:33,52	0,749986	3,228971	-0,173987	0,366983	-0,439977	-0,195001	-0,144175	-0,101184	-2,506413	0,843020	24,641675	2,877302	-0,504886	-2,838874	-3,800741	10,775694	-11,054325	15,247346	-0,144175	-0,101184	-2,506413	-7,099954	35,959396	2,877302	-0,144175	-0,101184	-2,506413	-7,099954	35,959396	2,877302
15:38:33,57	0,749986	3,228971	-0,173987	0,366983	-0,439977	-0,195001	-0,138243	-0,099931	-2,504219	0,730629	24,899455	2,887714	-0,505388	-2,843630	-3,800463	10,712273	-11,043552	15,284527	-0,138243	-0,099931	-2,504219	-7,113937	35,751525	2,887714	-0,138243	-0,099931	-2,504219	-7,113937	35,751525	2,887714
15:38:33,62	0,749986	3,228971	-0,173987	0,366983	-0,439977	-0,195001	-0,138243	-0,099931	-2,504219	0,730629	24,899455	2,887714	-0,503159	-2,841668	-3,803044	10,756982	-11,052368	15,277957	-0,138243	-0,099931	-2,504219	-7,113937	35,751525	2,887714	-0,138243	-0,099931	-2,504219	-7,113937	35,751525	2,887714
15:38:33,67	0,749986	3,228971	-0,173987	0,366983	-0,439977	-0,195001	-0,141057	-0,100880	-2,506800	0,794718	24,796274	2,881144	-0,504238	-2,839808	-3,801078	10,805240	-11,050379	15,290953	-0,141057	-0,100880	-2,506800	-7,124377	35,869213	2,881144	-0,141057	-0,100880	-2,506800	-7,124377	35,869213	2,881144
15:38:33,72	0,749986	3,228971	-0,173987	0,366983	-0,439977	-0,195001	-0,142128	-0,099016	-2,504834	0,723607	24,781372	2,894140	-0,502321	-2,843697	-3,798511	10,764040	-11,048660	15,258938	-0,142128	-0,099016	-2,504834	-7,049112	35,938397	2,894140	-0,142128	-0,099016	-2,504834	-7,049112	35,938397	2,894140
15:38:33,77	0,749986	3,228971	-0,173987	0,366983	-0,439977	-0,195001	-0,139719	-0,102621	-2,502266	0,891962	24,870089	2,862124	-0,502572	-2,840054	-3,800304	10,758686	-11,051731	15,310549	-0,139719	-0,102621	-2,502266	-7,163760	35,838025	2,862124	-0,139719	-0,102621	-2,502266	-7,163760	35,838025	2,862124
15:38:33,82	0,749986	3,228971	-0,173987	0,366983	-0,439977	-0,195001	-0,142748	-0,100581	-2,504060	0,780584	24,709487	2,913736	-0,504283	-2,837753	-3,799555	10,780649	-11,037494	15,276453	-0,142748	-0,100581	-2,504060	-7,115055	35,915188	2,913736	-0,142748	-0,100581	-2,504060	-7,115055	35,915188	2,913736
15:38:33,87	0,749986	3,228971	-0,173987	0,366983	-0,439977	-0,195001	-0,143885	-0,097950	-2,503311	0,667045	24,662260	2,879640	-0,500749	-2,838394	-3,798786	10,777756	-11,046832	15,256851	-0,143885	-0,097950	-2,503311	-7,022003	35,957223	2,879640	-0,143885	-0,097950	-2,503311	-7,022003	35,957223	2,879640
15:38:33,92	0,749986	3,228971	-0,173987	0,366983	-0,439977	-0,195001	-0,145097	-0,101330	-2,502542	0,833284	24,601410	2,860038	-0,502583	-2,839729	-3,799173	10,731682	-11,003105	15,282672	-0,145097	-0,101330	-2,502542	-7,121113	35,991499	2,860038	-0,145097	-0,101330	-2,502542	-7,121113	35,991499	2,860038
15:38:33,97	0,749986	3,228971	-0,173987	0,366983	-0,439977	-0,195001	-0,143024	-0,100409	-2,502929	0,800244	24,647437	2,885858	-0,503209	-2,838960	-3,800320	10,735279	-11,039411	15,311247	-0,143024	-0,100409	-2,502929	-7,081886	35,874803	2,885858	-0,143024	-0,100409	-2,502929	-7,081886	35,874803	2,885858
15:38:34,02	0,749986	3,228971	-0,173987	0,366983	-0,439977	-0,195001	-0,143377	-0,099483	-2,504076	0,722437	24,650312	2,914433	-0,502785	-2,835457	-3,799643	10,796631	-11,028000	15,289359	-0,143377	-0,099483	-2,504076	-7,086983	35,905443	2,914433	-0,143377	-0,099483	-2,504076	-7,086983	35,905443	2,914433
15:38:34,07	0,749986	3,228971	-0,173987	0,366983	-0,439977	-0,195001	-0,146622	-0,098098	-2,503399	0,690992	24,529025	2,892546	-0,503089	-2,841632	-3,797988	10,768560	-11,019810	15,275821	-0,146622	-0,098098	-2,503399	-7,009732	36,038849	2,892546	-0,146622	-0,098098	-2,503399	-7,009732	36,038849	2,892546
15:38:34,12	0,749986	3,228971	-0,173987	0,366983	-0,439977	-0,195001	-0,141123	-0,100923	-2,501743	0,830944	24,786574	2,879008	-0,498968	-2,840519	-3,799924	10,779136	-11,035176	15,277276	-0,141123	-0,100923	-2,501743	-7,091534	35,864718	2,879008	-0,141123	-0,100923	-2,501743	-7,091534	35,864718	2,879008
15:38:34,17	0,749986	3,228971	-0,173987	0,366983	-0,439977	-0,195001	-0,144147	-0,103935	-2,503680	0,979527	24,646172	2,880463	-0,498942	-2,842869	-3,797871	10,744212	-11,066794	15,258878	-0,144147	-0,103935	-2,503680	-7,179361	35,961695	2,880463	-0,144147	-0,103935	-2,503680	-7,179361	35,961695	2,880463
15:38:34,22	0,749986	3,228971	-0,173987	0,366983	-0,439977	-0,195001	-0,142125	-0,105132	-2,501627	0,996948	24,736857	2,862065	-0,501401	-2,840440	-3,798383	10,734126	-11,011557	15,291684	-0,142125	-0,105132	-2,501627	-7,255936	35,893686	2,862065	-0,142125	-0,105132	-2,501627	-7,255936	35,893686	2,862065
15:38:34,27	0,749986	3,228971	-0,173987	0,366983	-0,439977	-0,195001	-0,142999	-0,101789	-2,502139	0,865868	24,655078	2,894871	-0,503102	-2,840093	-3,801494	10,769675	-11,010266	15,273630	-0,142999	-0,101789	-2,502139	-7,124533	35,880483	2,894871	-0,142999	-0,101789	-2,502139	-7,124533	35,880483	2,894871
15:38:34,32	0,749986	3,228971	-0,173987	0,366983	-0,439977	-0,195001	-0,142449	-0,100143	-2,505250	0,799171	24,713806	2,876817	-0,503186	-2,841124	-3,797227	10,731362	-11,042498	15,279918	-0,142449	-0,100143	-2,505250	-7,062024	35,896055	2,876817	-0,142449	-0,100143	-2,505250	-7,062024	35,896055	2,876817
15:38:34,37	0,749986	3,228971	-0,173987	0,366983	-0,439977	-0,195001	-0,141515	-0,100585	-2,500982	0,775084	24,745337	2,883104	-0,506069	-2,838965	-3,796452	10,764052	-11,042386	15,274091	-0,141515	-0,100585	-2,500982	-7,120806	35,854226	2,883104	-0,141515	-0,100585	-2,500982	-7,120806	35,854226	2,883104
15:38:34,42	0,749986	3,228971	-0,173987	0,366983	-0,439977	-0,195001	-0,141942	-0,097009	-2,500208	0,605577	24,751347	2,877277	-0,501282	-2,838804	-3,797617	10,798665	-11,044162	15,246167	-0,141942	-0,097009	-2,500208	-7,009602	35,893817	2,877277	-0,141942	-0,097009	-2,500208	-7,009602	35,893817	2,877277
15:38:34,47	0,749986	3,228971	-0,173987	0,366983	-0,439977	-0,195001	-0,144476	-0,101074	-2,501373	0,832726	24,650476	2,849354	-0,502620	-2,844560	-3,799955	10,709831	-11,028823	15,262445	-0,144476	-0,101074	-2,501373	-7,101556	35,991815	2,849354	-0,144476	-0,101074	-2,501373	-7,101556	35,991815	2,849354
15:38:34,52	0,749986	3,228971	-0,173987	0,366983	-0,439977	-0,195001	-0,138822	-0,102793	-2,503711	0,890986	24,859859	2,865631	-0,504404	-2,841576	-3,798396	10,706420	-11,017732	15,291091	-0,138822	-0,102793	-2,503711	-7,178245	35,757393	2,865631	-0,138822	-0,102793	-2,503711	-7,178245	35,757393	2,865631
15:38:34,57	0,749986	3,228971	-0,173987	0,366983	-0,439977	-0,195001	-0,140514	-0,099756	-2,502151	0,740966	24,763392	2,894278	-0,499611	-2,838821	-3,798810	10,747336	-11,022920	15,238697	-0,140514	-0,099756	-2,502151	-7,089868	35,793724	2,894278	-0,140514	-0,099756	-2,502151	-7,089868	35,793724	2,894278
15:38:34,62	0,749986	3,228971	-0,173987	0,366983	-0,439977	-0,195001	-0,145296	-0,102529	-2,502566	0,901129	24,552726	2,841884	-0,503206	-2,840526	-3,799203	10,728537	-11,058861	15,241949	-0,145296	-0,102529	-2,502566	-7,147388	35,958490	2,841884	-0,145296	-0,102529	-2,502566	-7,147388	35,958490	2,841884
15:38:34,67	0,749986	3,228971	-0,173987	0,366983	-0,439977	-0,195001	-0,142022	-0,100269	-2,502959	0,743071	24,724691	2,845136	-0,502507	-2,839276	-3,797224	10,767981	-11,016085	15,271087	-0,142022	-0,100269	-2,502959	-7,128016	35,873406	2,845136	-0,142022	-0,100269	-2,502959	-7,128016	35,873406	2,845136
15:38:34,72	0,749986	3,228971	-0,173987	0,366983	-0,439977	-0,195001	-0,143454	-0,100249	-2,500979	0,798814	24,662975	2,874273	-0,499693	-2,840445	-3,795662	10,717415	-11,055064	15,298791	-0,143454	-0,100249	-2,500979	-7,070728	35,924137	2,874273	-0,143454	-0,100249	-2,500979	-7,070728	35,924137	2,874273
15:38:34,77	0,749986	3,228971	-0,173987	0,366983	-0,439977	-0,195001	-0,143849	-0,103270	-2,499418	0,896877	24,618156	2,901978	-0,501981	-2,837826	-3,798008	10,757741	-11,054493	15,275590	-0,143849	-0,103270	-2,499418	-7,209829	35,910291	2,901978	-0,143849	-0,103270	-2,499418	-7,209829	35,910291	2,901978
15:38:34,82	0,749986	3,228971	-0,173987	0,366983	-0,439977	-0,195001	-0,144973	-0,099979	-2,501764	0,746410	24,594357	2,878776	-0,500806	-2,839869	-3,796847	10,748521	-11,059651	15,260178	-0,144973	-0,099979	-2,501764	-7,101964	35,974709	2,878776	-0,144973	-0,099979	-2,501764	-7,101964	35,974709	2,878776
15:38:34,87	0,749986	3,228971	-0,173987	0,366983	-0,439977	-0,195001	-0,143791	-0,102018	-2,500603	0,843363	24,650407	2,863364	-0,501991	-2,838736	-3,796471	10,724985	-10,992780	15,267141	-0,143791	-0,102018	-2,500603	-7,165075	35,937985	2,863364	-0,143791	-0,102018	-2,500603	-7,165075	35,937985	2,863364
15:38:34,92	0,749986	3,228971	-0,173987	0,366983	-0,439977	-0,195001	-0,144180	-0,100425	-2,500227	0,806674	24,576343	2,870328	-0,504359	-2,842337	-3,795295	10,714480	-11,011157	15,269846	-0,144180	-0,100425	-2,500227	-7,076718	35,894483	2,870328	-0,144180	-0,100425	-2,500227	-7,076718	35,894483	2,870328
15:38:34,97	0,749986	3,228971	-0,173987	0,366983	-0,439977	-0,195001	-0,139877	-0,100175	-2,499051	0,772492	24,800186	2,873033	-0,497880	-2,840883	-3,801500	10,731883	-11,014521	15,274671	-0,139877	-0,100175	-2,499051	-7,091254	35,780548	2,873033	-0,139877	-0,100175	-2,499051	-7,091254	35,780548	2,873033
15:38:35,02	0,749986	3,228971	-0,173987	0,366983	-0,439977	-0,195001	-0,144376	-0,105060	-2,505256	1,032287	24,582998	2,877858	-0,500860	-2,841202	-3,796038	10,725338	-11,062709	15,308070	-0,144376	-0,105060	-2,505256	-7,214911	35,916520	2,877858	-0,144376	-0,105060	-2,505256	-7,214911	35,916520	2,877858
15:38:35,07	0,749986	3,228971	-0,173987	0,366983	-0,439977	-0,195001	-0,142610	-0,102638	-2,499794	0,861369	24,693278	2,911257	-0,505067	-2,839964	-3,795261	10,733571	-10,993324	15,317671	-0,142610	-0,102638	-2,499794	-7,195747	35,888137	2,911257	-0,142610	-0,102638	-2,499794	-7,195747	35,888137	2,911257
15:38:35,12	0,749986	3,228971	-0,173987	0,366983	-0,439977	-0,195001	-0,141578	-0,098376	-2,499017	0,703906	24,719344	2,920858	-0,504938	-2,839902	-3,799563	10,736708	-11,015244	15,282036	-0,141578	-0,098376	-2,499017	-7,018576	35,833245	2,920858	-0,141578	-0,098376	-2,499017	-7,018576	35,833245	2,920858
15:38:35,17	0,749986	3,228971	-0,173987	0,366983	-0,439977	-0,195001	-0,141697	-0,098456	-2,503318	0,690666	24,726865	2,885222	-0,503754	-2,840655	-3,794892	10,727755	-11,010614	15,289217	-0,141697	-0,098456	-2,503318	-7,038120	35,850058	2,885222	-0,141697	-0,098456	-2,503318	-7,038120	35,850058	2,885222
15:38:35,22	0,749986	3,228971	-0,173987	0,366983	-0,439977	-0,195001	-0,141637	-0,099858	-2,498648	0,763103	24,719918	2,892404	-0,500681	-2,841846	-3,796728	10,732273	-11,049606	15,286971	-0,141637	-0,099858	-2,498648	-7,075739	35,838398	2,892404	-0,141637	-0,099858	-2,498648	-7,075739	35,838398	2,892404
15:38:35,27	0,749986	3,228971	-0,173987	0,366983	-0,439977	-0,195001	-0,142142	-0,103115	-2,500484	0,900941	24,717070	2,890157	-0,500197	-2,840497	-3,794507	10,734034	-11,003786	15,275239	-0,142142	-0,103115	-2,500484	-7,193550	35,875187	2,890157	-0,142142	-0,103115	-2,500484	-7,193550	35,875187	2,890157
15:38:35,32	0,749986	3,228971	-0,173987	0,366983	-0,439977	-0,195001	-0,143552	-0,102860	-2,498262	0,928265	24,622351	2,878426	-0,505585	-2,838003	-3,794523	10,717490	-11,048230	15,287970	-0,143552	-0,102860	-2,498262	-7,146242	35,891176	2,878426	-0,143552	-0,102860	-2,498262	-7,146242	35,891176	2,878426
15:38:35,37	0,749986	3,228971	-0,173987	0,366983	-0,439977	-0,195001	-0,143018	-0,096947	-2,498279	0,574012	24,658033	2,891157	-0,505525	-2,837850	-3,797665	10,740805	-11,035453	15,231943	-0,143018	-0,096947	-2,498279	-7,036301	35,884910	2,891157	-0,143018	-0,096947	-2,498279	-7,036301	35,884910	2,891157
15:38:35,42	0,749986	3,228971	-0,173987	0,366983	-0,439977	-0,195001	-0,143180	-0,096922	-2,501421	0,595472	24,663372	2,835129	-0,502059	-2,840756	-3,795702	10,687486	-10,995873	15,266648	-0,143180	-0,096922	-2,501421	-7,012934	35,903025	2,835129	-0,143180	-0,096922	-2,501421	-7,012934	35,903025	2,835129
15:38:35,47	0,749986	3,228971	-0,173987	0,366983	-0,439977	-0,195001	-0,142396	-0,101377	-2,499458	0,834722	24,638165	2,869835	-0,504404	-2,840310	-3,795299	10,701002	-11,011242	15,284813	-0,142396	-0,101377	-2,499458	-7,123360	35,816289	2,869835	-0,142396	-0,101377	-2,499458	-7,123360	35,816289	2,869835
15:38:35,52	0,749986	3,228971	-0,173987	0,366983	-0,439977	-0,195001	-0,141611	-0,099123	-2,499055	0,710982	24,698423	2,888000	-0,502888	-2,840558	-3,794343	10,717035	-11,019491	15,250111	-0,141611	-0,099123	-2,499055	-7,070191	35,814850	2,888000	-0,141611	-0,099123	-2,499055	-7,070191	35,814850	2,888000
15:38:35,57	0,749986	3,228971	-0,173987	0,366983	-0,439977	-0,195001	-0,142153	-0,100560	-2,498098	0,786543	24,688213	2,853298	-0,500859	-2,836884	-3,794541	10,710928	-11,011084	15,265995	-0,142153	-0,100560	-2,498098	-7,107382	35,847242	2,853298	-0,142153	-0,100560	-2,498098	-7,107382	35,847242	2,853298
15:38:35,62	0,749986	3,228971	-0,173987	0,366983	-0,439977	-0,195001	-0,146350	-0,100480	-2,498297	0,786625	24,460488	2,869182	-0,500806	-2,841739	-3,795280	10,734223	-11,036772	15,274362	-0,146350	-0,100480	-2,498297	-7,101041	35,948964	2,869182	-0,146350	-0,100480	-2,498297	-7,101041	35,948964	2,869182
15:38:35,67	0,749986	3,228971	-0,173987	0,366983	-0,439977	-0,195001	-0,142172	-0,102953	-2,499036	0,904632	24,710773	2,877549	-0,500247	-2,840707	-3,795265	10,727491	-11,039421	15,303658	-0,142172	-0,102953	-2,499036	-7,177180	35,871260	2,877549	-0,142172	-0,102953	-2,499036	-7,177180	35,871260	2,877549
15:38:35,72	0,749986	3,228971	-0,173987	0,366983	-0,439977	-0,195001	-0,143345	-0,102921	-2,499020	0,897326	24,645252	2,906844	-0,502609	-2,840169	-3,793738	10,718835	-11,035367	15,278394	-0,143345	-0,102921	-2,499020	-7,182001	35,897848	2,906844	-0,143345	-0,102921	-2,499020	-7,182001	35,897848	2,906844
15:38:35,77	0,749986	3,228971	-0,173987	0,366983	-0,439977	-0,195001	-0,142630	-0,100607	-2,497494	0,776148	24,672908	2,881580	-0,502028	-2,839051	-3,794544	10,712562	-11,025163	15,250471	-0,142630	-0,100607	-2,497494	-7,121480	35,869378	2,881580	-0,142630	-0,100607	-2,497494	-7,121480	35,869378	2,881580
15:38:35,82	0,749986	3,228971	-0,173987	0,366983	-0,439977	-0,195001	-0,143889	-0,100551	-2,498300	0,778950	24,596928	2,853657	-0,506748	-2,843045	-3,794520	10,694299	-11,003749	15,278992	-0,143889	-0,100551	-2,498300	-7,114304	35,892195	2,853657	-0,143889	-0,100551	-2,498300	-7,114304	35,892195	2,853657
15:38:35,87	0,749986	3,228971	-0,173987	0,366983	-0,439977	-0,195001	-0,138069	-0,098460	-2,498276	0,679635	24,873011	2,882179	-0,503211	-2,841608	-3,794122	10,700727	-11,006684	15,289105	-0,138069	-0,098460	-2,498276	-7,049481	35,711459	2,882179	-0,138069	-0,098460	-2,498276	-7,049481	35,711459	2,882179
15:38:35,92	0,749986	3,228971	-0,173987	0,366983	-0,439977	-0,195001	-0,141083	-0,100805	-2,497878	0,802220	24,723357	2,892291	-0,501909	-2,837597	-3,795296	10,725547	-11,007820	15,283888	-0,141083	-0,100805	-2,497878	-7,110936	35,798344	2,892291	-0,141083	-0,100805	-2,497878	-7,110936	35,798344	2,892291
15:38:35,97	0,749986	3,228971	-0,173987	0,366983	-0,439977	-0,195001	-0,145207	-0,099927	-2,499052	0,768029	24,530953	2,887074	-0,501998	-2,838432	-3,796075	10,737994	-11,038191	15,270201	-0,145207	-0,099927	-2,499052	-7,076263	35,929702	2,887074	-0,145207	-0,099927	-2,499052	-7,076263	35,929702	2,887074
15:38:36,02	0,749986	3,228971	-0,173987	0,366983	-0,439977	-0,195001	-0,144440	-0,100267	-2,499831	0,765621	24,596814	2,873387	-0,504278	-2,838095	-3,795695	10,750644	-10,975769	15,256960	-0,144440	-0,100267	-2,499831	-7,105347	35,935335	2,873387	-0,144440	-0,100267	-2,499831	-7,105347	35,935335	2,873387
15:38:36,07	0,749986	3,228971	-0,173987	0,366983	-0,439977	-0,195001	-0,143592	-0,098125	-2,499451	0,714599	24,620635	2,860147	-0,505511	-2,839774	-3,795682	10,737565	-11,019004	15,274620	-0,143592	-0,098125	-2,499451	-6,988189	35,892618	2,860147	-0,143592	-0,098125	-2,499451	-6,988189	35,892618	2,860147
15:38:36,12	0,749986	3,228971	-0,173987	0,366983	-0,439977	-0,195001	-0,141521	-0,097896	-2,499438	0,658712	24,738619	2,877806	-0,500650	-2,836804	-3,790934	10,734161	-11,013281	15,267173	-0,141521	-0,097896	-2,499438	-7,026103	35,848026	2,877806	-0,141521	-0,097896	-2,499438	-7,026103	35,848026	2,877806
15:38:36,17	0,749986	3,228971	-0,173987	0,366983	-0,439977	-0,195001	-0,146524	-0,100621	-2,494690	0,803694	24,472667	2,870360	-0,504939	-2,840113	-3,796079	10,730371	-11,024893	15,265105	-0,146524	-0,100621	-2,494690	-7,095076	35,974790	2,870360	-0,146524	-0,100621	-2,494690	-7,095076	35,974790	2,870360
15:38:36,22	0,749986	3,228971	-0,173987	0,366983	-0,439977	-0,195001	-0,141513	-0,098561	-2,499835	0,684604	24,735751	2,868291	-0,500885	-2,844238	-3,793356	10,677433	-11,010617	15,269383	-0,141513	-0,098561	-2,499835	-7,052427	35,844528	2,868291	-0,141513	-0,098561	-2,499835	-7,052427	35,844528	2,868291
15:38:36,27	0,749986	3,228971	-0,173987	0,366983	-0,439977	-0,195001	-0,139968	-0,104135	-2,497111	0,960337	24,763106	2,872570	-0,502153	-2,840350	-3,792373	10,725195	-11,042979	15,278517	-0,139968	-0,104135	-2,497111	-7,214241	35,750602	2,872570	-0,139968	-0,104135	-2,497111	-7,214241	35,750602	2,872570
15:38:36,32	0,749986	3,228971	-0,173987	0,366983	-0,439977	-0,195001	-0,142701	-0,101093	-2,496129	0,798002	24,678528	2,881704	-0,500233	-2,839368	-3,794130	10,728043	-11,029792	15,269555	-0,142701	-0,101093	-2,496129	-7,137769	35,880573	2,881704	-0,142701	-0,101093	-2,496129	-7,137769	35,880573	2,881704
15:38:36,37	0,749986	3,228971	-0,173987	0,366983	-0,439977	-0,195001	-0,144512	-0,102264	-2,497886	0,871775	24,580237	2,872742	-0,498478	-2,839663	-3,793348	10,720995	-11,031182	15,274212	-0,144512	-0,102264	-2,497886	-7,155974	35,924435	2,872742	-0,144512	-0,102264	-2,497886	-7,155974	35,924435	2,872742
15:38:36,42	0,749986	3,228971	-0,173987	0,366983	-0,439977	-0,195001	-0,145134	-0,103932	-2,497104	0,953752	24,542505	2,877399	-0,503752	-2,838827	-3,792578	10,730656	-11,020411	15,273202	-0,145134	-0,103932	-2,497104	-7,204889	35,935499	2,877399	-0,145134	-0,103932	-2,497104	-7,204889	35,935499	2,877399
15:38:36,47	0,749986	3,228971	-0,173987	0,366983	-0,439977	-0,195001	-0,143221	-0,098946	-2,496334	0,708647	24,644964	2,876388	-0,502611	-2,842075	-3,795310	10,710109	-11,028857	15,250294	-0,143221	-0,098946	-2,496334	-7,058606	35,887784	2,876388	-0,143221	-0,098946	-2,496334	-7,058606	35,887784	2,876388
15:38:36,52	0,749986	3,228971	-0,173987	0,366983	-0,439977	-0,195001	-0,140978	-0,101558	-2,499066	0,826901	24,748014	2,853481	-0,503651	-2,838419	-3,792427	10,698499	-11,000054	15,237832	-0,140978	-0,101558	-2,499066	-7,145421	35,814781	2,853481	-0,140978	-0,101558	-2,499066	-7,145421	35,814781	2,853481
15:38:36,57	0,749986	3,228971	-0,173987	0,366983	-0,439977	-0,195001	-0,143625	-0,098830	-2,496183	0,704159	24,585935	2,841018	-0,503791	-2,843382	-3,791438	10,687259	-11,000702	15,238987	-0,143625	-0,098830	-2,496183	-7,053977	35,860460	2,841018	-0,143625	-0,098830	-2,496183	-7,053977	35,860460	2,841018
15:38:36,63	0,749986	3,228971	-0,173987	0,366983	-0,439977	-0,195001	-0,139257	-0,101190	-2,495194	0,820707	24,803652	2,842174	-0,505150	-2,838397	-3,796271	10,705435	-11,013736	15,293913	-0,139257	-0,101190	-2,495194	-7,122703	35,735301	2,842174	-0,139257	-0,101190	-2,495194	-7,122703	35,735301	2,842174
15:38:36,68	0,749986	3,228971	-0,173987	0,366983	-0,439977	-0,195001	-0,142894	-0,097521	-2,500027	0,627718	24,636776	2,897100	-0,503835	-2,840295	-3,792620	10,690192	-11,039835	15,234028	-0,142894	-0,097521	-2,500027	-7,027673	35,853946	2,897100	-0,142894	-0,097521	-2,500027	-7,027673	35,853946	2,897100
15:38:36,73	0,749986	3,228971	-0,173987	0,366983	-0,439977	-0,195001	-0,141908	-0,099608	-2,496376	0,706029	24,687892	2,837214	-0,500943	-2,838895	-3,790781	10,705776	-11,014759	15,260907	-0,141908	-0,099608	-2,496376	-7,113209	35,827667	2,837214	-0,141908	-0,099608	-2,496376	-7,113209	35,827667	2,837214
15:38:36,78	0,749986	3,228971	-0,173987	0,366983	-0,439977	-0,195001	-0,144567	-0,101413	-2,494537	0,829377	24,550600	2,864094	-0,579804	-2,980036	-4,041192	4,132002	-7,702546	15,259243	-0,144567	-0,101413	-2,494537	-7,131522	35,899080	2,864094	-0,144567	-0,101413	-2,494537	-7,131522	35,899080	2,864094
15:38:36,83	0,749986	3,228971	-0,173987	0,366983	-0,439977	-0,195001	0,017096	-0,103688	-2,744948	0,529239	25,607882	2,862430	-0,517389	-2,885446	-3,967455	8,730569	-10,321006	15,282481	0,017096	-0,103688	-2,744948	-7,610231	24,265869	2,862430	0,017096	-0,103688	-2,744948	-7,610231	24,265869	2,862430
15:38:36,88	0,749986	3,228971	-0,173987	0,366983	-0,439977	-0,195001	-0,096029	-0,110446	-2,671211	0,912301	25,017116	2,885667	-0,466788	-2,777810	-3,372270	10,576393	-11,050314	15,285464	-0,096029	-0,110446	-2,671211	-7,757695	32,555371	2,885667	-0,096029	-0,110446	-2,671211	-7,757695	32,555371	2,885667
15:38:36,93	0,750021	3,229014	-0,174011	0,366988	-0,489961	-0,195011	-0,214545	-0,100450	-2,076026	0,683814	20,817477	2,888651	-0,475686	-2,802051	-3,278515	8,924560	-10,277271	15,245641	-0,214545	-0,100450	-2,076026	-7,201483	37,659222	2,888651	-0,214545	-0,100450	-2,076026	-7,201483	37,659222	2,888651
15:38:36,98	0,750021	3,229014	-0,174011	0,366988	-0,489961	-0,195011	-0,189102	-0,104864	-1,982271	0,756894	20,323413	2,848827	-0,477564	-2,805368	-3,283557	8,898229	-10,340608	15,260669	-0,189102	-0,104864	-1,982271	-7,474893	35,167959	2,848827	-0,189102	-0,104864	-1,982271	-7,474893	35,167959	2,848827
15:38:37,03	0,750021	3,229014	-0,174011	0,366988	-0,489961	-0,195011	-0,185291	-0,104896	-1,987313	0,690573	20,530450	2,863856	-0,476887	-2,802841	-3,283541	8,937878	-10,314203	15,271280	-0,185291	-0,104896	-1,987313	-7,543775	35,075832	2,863856	-0,185291	-0,104896	-1,987313	-7,543775	35,075832	2,863856
15:38:37,08	0,750021	3,229014	-0,174011	0,366988	-0,489961	-0,195011	-0,187818	-0,104219	-1,987297	0,698066	20,420231	2,874466	-0,482269	-2,802786	-3,285604	8,898409	-10,295326	15,276257	-0,187818	-0,104219	-1,987297	-7,483145	35,163908	2,874466	-0,187818	-0,104219	-1,987297	-7,483145	35,163908	2,874466
15:38:37,13	0,750021	3,229014	-0,174011	0,366988	-0,489961	-0,195011	-0,185174	-0,099531	-1,989360	0,450866	20,514063	2,879444	-0,478109	-2,801247	-3,282790	8,905319	-10,273307	15,267648	-0,185174	-0,099531	-1,989360	-7,362281	35,050239	2,879444	-0,185174	-0,099531	-1,989360	-7,362281	35,050239	2,879444
15:38:37,18	0,750021	3,229014	-0,174011	0,366988	-0,489961	-0,195011	-0,188588	-0,102364	-1,986546	0,620707	20,331540	2,870834	-0,479899	-2,802594	-3,281261	8,893924	-10,300985	15,236368	-0,188588	-0,102364	-1,986546	-7,414831	35,135671	2,870834	-0,188588	-0,102364	-1,986546	-7,414831	35,135671	2,870834
15:38:37,23	0,750021	3,229014	-0,174011	0,366988	-0,489961	-0,195011	-0,186526	-0,101486	-1,985017	0,545433	20,442721	2,839554	-0,483707	-2,801653	-3,287151	8,750010	-10,207413	15,258445	-0,186526	-0,101486	-1,985017	-7,421257	35,085005	2,839554	-0,186526	-0,101486	-1,985017	-7,421257	35,085005	2,839554
15:38:37,28	0,750021	3,229014	-0,174011	0,366988	-0,489961	-0,195011	-0,185437	-0,097719	-1,990907	0,358598	20,327938	2,861632	-0,578827	-2,985681	-3,545468	0,351456	-5,653055	15,257666	-0,185437	-0,097719	-1,990907	-7,312338	34,884723	2,861632	-0,185437	-0,097719	-1,990907	-7,312338	34,884723	2,861632
15:38:37,33	0,750021	3,229014	-0,174011	0,366988	-0,489961	-0,195011	0,021496	-0,107357	-2,249224	0,604665	21,537912	2,860853	-0,522195	-2,872503	-3,496695	5,684008	-8,198317	15,222399	0,021496	-0,107357	-2,249224	-7,822823	19,850465	2,860853	0,021496	-0,107357	-2,249224	-7,822823	19,850465	2,860853
15:38:37,38	0,750021	3,229014	-0,174011	0,366988	-0,489961	-0,195011	-0,104835	-0,099812	-2,200451	0,674355	20,859459	2,825586	-0,481243	-2,780640	-2,954903	7,206218	-8,933915	15,164931	-0,104835	-0,099812	-2,200451	-7,160872	29,088988	2,825586	-0,104835	-0,099812	-2,200451	-7,160872	29,088988	2,825586
15:38:37,43	0,750039	3,228994	-0,173977	0,366985	-0,540010	-0,194978	-0,204867	-0,089346	-1,658659	0,254208	17,343866	2,768117	-0,492329	-2,806503	-2,855391	5,285273	-7,977351	15,187771	-0,204867	-0,089346	-1,658659	-6,759478	33,425907	2,768117	-0,204867	-0,089346	-1,658659	-6,759478	33,425907	2,768117
15:38:37,48	0,750039	3,228994	-0,173977	0,366985	-0,540010	-0,194978	-0,176925	-0,092676	-1,559147	0,295312	16,654966	2,790958	-0,488779	-2,809808	-2,860398	5,309646	-8,015829	15,208839	-0,176925	-0,092676	-1,559147	-6,979792	30,543584	2,790958	-0,176925	-0,092676	-1,559147	-6,979792	30,543584	2,790958
15:38:37,53	0,750039	3,228994	-0,173977	0,366985	-0,540010	-0,194978	-0,175838	-0,097404	-1,564154	0,519993	16,751844	2,812025	-0,495757	-2,809628	-2,859623	5,327373	-7,948450	15,209164	-0,175838	-0,097404	-1,564154	-7,126200	30,555121	2,812025	-0,175838	-0,097404	-1,564154	-7,126200	30,555121	2,812025
15:38:37,58	0,750039	3,228994	-0,173977	0,366985	-0,540010	-0,194978	-0,172505	-0,091270	-1,563379	0,268261	16,906826	2,812350	-0,496460	-2,809323	-2,861991	5,283474	-7,965359	15,191058	-0,172505	-0,091270	-1,563379	-6,896444	30,448457	2,812350	-0,172505	-0,091270	-1,563379	-6,896444	30,448457	2,812350
15:38:37,63	0,750039	3,228994	-0,173977	0,366985	-0,540010	-0,194978	-0,172418	-0,090509	-1,565747	0,192092	16,881777	2,794244	-0,493277	-2,806895	-2,860874	5,307648	-7,962244	15,205675	-0,172418	-0,090509	-1,565747	-6,912868	30,416594	2,794244	-0,172418	-0,090509	-1,565747	-6,912868	30,416594	2,794244
15:38:37,68	0,750039	3,228994	-0,173977	0,366985	-0,540010	-0,194978	-0,176112	-0,092052	-1,564630	0,287101	16,709081	2,808862	-0,490804	-2,810914	-2,860522	5,303327	-7,954076	15,217711	-0,176112	-0,092052	-1,564630	-6,938969	30,533855	2,808862	-0,176112	-0,092052	-1,564630	-6,938969	30,533855	2,808862
15:38:37,73	0,750039	3,228994	-0,173977	0,366985	-0,540010	-0,194978	-0,173868	-0,096203	-1,564278	0,507850	16,817950	2,820897	-0,492965	-2,810132	-2,860051	5,268611	-7,994088	15,184749	-0,173868	-0,096203	-1,564278	-7,044048	30,466559	2,820897	-0,173868	-0,096203	-1,564278	-7,044048	30,466559	2,820897
15:38:37,78	0,750039	3,228994	-0,173977	0,366985	-0,540010	-0,194978	-0,173465	-0,093941	-1,563807	0,338223	16,828823	2,787935	-0,491653	-2,807945	-2,860238	5,255480	-7,948219	15,212455	-0,173465	-0,093941	-1,563807	-7,036117	30,445832	2,787935	-0,173465	-0,093941	-1,563807	-7,036117	30,445832	2,787935
15:38:37,83	0,750039	3,228994	-0,173977	0,366985	-0,540010	-0,194978	-0,176014	-0,093983	-1,563994	0,373597	16,661956	2,815641	-0,490570	-2,807811	-2,859639	5,284508	-7,962570	15,215173	-0,176014	-0,093983	-1,563994	-7,004088	30,479081	2,815641	-0,176014	-0,093983	-1,563994	-7,004088	30,479081	2,815641
15:38:37,88	0,750039	3,228994	-0,173977	0,366985	-0,540010	-0,194978	-0,176672	-0,094854	-1,563394	0,420965	16,660049	2,818360	-0,490273	-2,807428	-2,861201	5,333572	-7,970084	15,177533	-0,176672	-0,094854	-1,563394	-7,025080	30,528837	2,818360	-0,176672	-0,094854	-1,563394	-7,025080	30,528837	2,818360
15:38:37,93	0,750039	3,228994	-0,173977	0,366985	-0,540010	-0,194978	-0,177152	-0,094920	-1,564956	0,442417	16,681351	2,780720	-0,494497	-2,809107	-2,859265	5,300123	-7,963358	15,186029	-0,177152	-0,094920	-1,564956	-7,008801	30,587797	2,780720	-0,177152	-0,094920	-1,564956	-7,008801	30,587797	2,780720
15:38:37,98	0,750039	3,228994	-0,173977	0,366985	-0,540010	-0,194978	-0,173586	-0,092101	-1,563020	0,284945	16,834448	2,789216	-0,492316	-2,807551	-2,858866	5,291459	-7,957894	15,209673	-0,173586	-0,092101	-1,563020	-6,945005	30,460969	2,789216	-0,173586	-0,092101	-1,563020	-6,945005	30,460969	2,789216
15:38:38,03	0,750039	3,228994	-0,173977	0,366985	-0,540010	-0,194978	-0,176025	-0,093212	-1,562622	0,343120	16,697423	2,812859	-0,493114	-2,811268	-2,863128	5,261475	-7,953648	15,225345	-0,176025	-0,093212	-1,562622	-6,974049	30,515347	2,812859	-0,176025	-0,093212	-1,562622	-6,974049	30,515347	2,812859
15:38:38,08	0,750039	3,228994	-0,173977	0,366985	-0,540010	-0,194978	-0,172406	-0,094380	-1,566884	0,392522	16,857483	2,828532	-0,492810	-2,805147	-2,861988	5,342036	-7,952303	15,177587	-0,172406	-0,094380	-1,566884	-7,016307	30,391373	2,828532	-0,172406	-0,094380	-1,566884	-7,016307	30,391373	2,828532
15:38:38,13	0,750039	3,228994	-0,173977	0,366985	-0,540010	-0,194978	-0,177859	-0,091582	-1,565743	0,288457	16,643015	2,780773	-0,487914	-2,806354	-2,863485	5,295721	-7,967680	15,179956	-0,177859	-0,091582	-1,565743	-6,900707	30,604978	2,780773	-0,177859	-0,091582	-1,565743	-6,900707	30,604978	2,780773
15:38:38,18	0,750039	3,228994	-0,173977	0,366985	-0,540010	-0,194978	-0,179262	-0,096426	-1,567241	0,503887	16,537648	2,783143	-0,490533	-2,811933	-2,860780	5,299776	-7,981835	15,214488	-0,179262	-0,096426	-1,567241	-7,065555	30,609730	2,783143	-0,179262	-0,096426	-1,567241	-7,065555	30,609730	2,783143
15:38:38,23	0,750039	3,228994	-0,173977	0,366985	-0,540010	-0,194978	-0,173121	-0,096947	-1,564536	0,520766	16,867594	2,817675	-0,489901	-2,809814	-2,859237	5,326690	-8,000816	15,193708	-0,173121	-0,096947	-1,564536	-7,089602	30,457571	2,817675	-0,173121	-0,096947	-1,564536	-7,089602	30,457571	2,817675
15:38:38,28	0,750039	3,228994	-0,173977	0,366985	-0,540010	-0,194978	-0,175272	-0,096435	-1,562993	0,491157	16,788525	2,796894	-0,491089	-2,808107	-2,861973	5,317129	-7,960027	15,191980	-0,175272	-0,096435	-1,562993	-7,079013	30,547379	2,796894	-0,175272	-0,096435	-1,562993	-7,079013	30,547379	2,796894
15:38:38,33	0,750039	3,228994	-0,173977	0,366985	-0,540010	-0,194978	-0,176156	-0,094553	-1,565729	0,423803	16,713881	2,795167	-0,492261	-2,811426	-2,863442	5,324783	-7,988103	15,197661	-0,176156	-0,094553	-1,565729	-6,998579	30,542130	2,795167	-0,176156	-0,094553	-1,565729	-6,998579	30,542130	2,795167
15:38:38,38	0,750039	3,228994	-0,173977	0,366985	-0,540010	-0,194978	-0,172696	-0,095197	-1,567198	0,436844	16,914477	2,800848	-0,490821	-2,806656	-2,863631	5,310857	-7,955790	15,195873	-0,172696	-0,095197	-1,567198	-7,036152	30,471102	2,800848	-0,172696	-0,095197	-1,567198	-7,036152	30,471102	2,800848
15:38:38,43	0,750039	3,228994	-0,173977	0,366985	-0,540010	-0,194978	-0,177547	-0,094059	-1,567387	0,398682	16,633997	2,799060	-0,492863	-2,811030	-2,862711	5,309283	-7,948639	15,235741	-0,177547	-0,094059	-1,567387	-6,984972	30,571442	2,799060	-0,177547	-0,094059	-1,567387	-6,984972	30,571442	2,799060
15:38:38,48	0,750039	3,228994	-0,173977	0,366985	-0,540010	-0,194978	-0,172739	-0,094478	-1,566466	0,425860	16,879105	2,838927	-0,494239	-2,808441	-2,864142	5,310004	-7,952514	15,159104	-0,172739	-0,094478	-1,566466	-6,990661	30,439077	2,838927	-0,172739	-0,094478	-1,566466	-6,990661	30,439077	2,838927
15:38:38,53	0,750039	3,228994	-0,173977	0,366985	-0,540010	-0,194978	-0,174292	-0,091992	-1,567898	0,293574	16,800879	2,762291	-0,494110	-2,809139	-2,863931	5,284104	-7,963013	15,192740	-0,174292	-0,091992	-1,567898	-6,927768	30,482809	2,762291	-0,174292	-0,091992	-1,567898	-6,927768	30,482809	2,762291
15:38:38,58	0,750039	3,228994	-0,173977	0,366985	-0,540010	-0,194978	-0,173753	-0,092452	-1,567687	0,295479	16,811754	2,795927	-0,491289	-2,807999	-2,862798	5,326146	-7,979148	15,210331	-0,173753	-0,092452	-1,567687	-6,962014	30,451332	2,795927	-0,173753	-0,092452	-1,567687	-6,962014	30,451332	2,795927
15:38:38,63	0,750039	3,228994	-0,173977	0,366985	-0,540010	-0,194978	-0,176150	-0,094325	-1,566554	0,399910	16,731567	2,813518	-0,491530	-2,810299	-2,863118	5,308290	-7,936022	15,213727	-0,176150	-0,094325	-1,566554	-7,004594	30,559339	2,813518	-0,176150	-0,094325	-1,566554	-7,004594	30,559339	2,813518
15:38:38,68	0,750039	3,228994	-0,173977	0,366985	-0,540010	-0,194978	-0,174038	-0,095267	-1,566874	0,477308	16,804371	2,816914	-0,492264	-2,808152	-2,862774	5,317027	-7,961296	15,163147	-0,174038	-0,095267	-1,566874	-7,001135	30,466340	2,816914	-0,174038	-0,095267	-1,566874	-7,001135	30,466340	2,816914
15:38:38,74	0,750039	3,228994	-0,173977	0,366985	-0,540010	-0,194978	-0,175530	-0,093558	-1,566529	0,370919	16,747007	2,766334	-0,490549	-2,808136	-2,865850	5,299610	-7,946512	15,214422	-0,175530	-0,093558	-1,566529	-6,973364	30,526074	2,766334	-0,175530	-0,093558	-1,566529	-6,973364	30,526074	2,766334
15:38:38,79	0,750039	3,228994	-0,173977	0,366985	-0,540010	-0,194978	-0,175772	-0,094532	-1,566256	0,419007	16,727797	2,785780	-0,491299	-2,808430	-2,862500	5,309999	-7,960236	15,182593	-0,175772	-0,094532	-1,566256	-7,001789	30,525875	2,785780	-0,175772	-0,094532	-1,566256	-7,001789	30,525875	2,785780
15:38:38,84	0,750039	3,228994	-0,173977	0,366985	-0,540010	-0,194978	-0,175772	-0,094532	-1,566256	0,419007	16,727797	2,785780	-0,494455	-2,809462	-2,864617	5,312217	-7,922981	15,166184	-0,175772	-0,094532	-1,566256	-7,001789	30,525875	2,785780	-0,175772	-0,094532	-1,566256	-7,001789	30,525875	2,785780
15:38:38,89	0,750039	3,228994	-0,173977	0,366985	-0,540010	-0,194978	-0,173300	-0,092314	-1,568373	0,337045	16,839622	2,769371	-0,588968	-2,994375	-3,147411	-3,151150	-3,407141	15,214832	-0,173300	-0,092314	-1,568373	-6,909640	30,443666	2,769371	-0,173300	-0,092314	-1,568373	-6,909640	30,443666	2,769371
15:38:38,94	0,750039	3,228994	-0,173977	0,366985	-0,540010	-0,194978	0,034096	-0,102921	-1,851166	0,567711	18,036804	2,818019	-0,536199	-2,886119	-3,113275	1,819166	-6,035433	15,171179	0,034096	-0,102921	-1,851166	-7,511556	15,360267	2,818019	0,034096	-0,102921	-1,851166	-7,511556	15,360267	2,818019
15:38:38,99	0,750039	3,228994	-0,173977	0,366985	-0,540010	-0,194978	-0,086041	-0,094492	-1,817030	0,338427	17,408261	2,774365	-0,488220	-2,786708	-2,566522	4,024837	-6,913901	15,117576	-0,086041	-0,094492	-1,817030	-7,079214	24,162452	2,774365	-0,086041	-0,094492	-1,817030	-7,079214	24,162452	2,774365
15:38:39,04	0,750012	3,229004	-0,173990	0,366971	-0,590027	-0,195016	-0,196123	-0,086337	-1,270278	0,256422	14,033377	2,720762	-0,495989	-2,813657	-2,472570	2,091899	-5,938391	15,108200	-0,196123	-0,086337	-1,270278	-6,521042	29,429035	2,720762	-0,196123	-0,086337	-1,270278	-6,521042	29,429035	2,720762
15:38:39,09	0,750012	3,229004	-0,173990	0,366971	-0,590027	-0,195016	-0,168900	-0,093084	-1,176326	0,485606	13,287223	2,711386	-0,502999	-2,812018	-2,477489	2,121573	-5,887382	15,161216	-0,168900	-0,093084	-1,176326	-6,821487	26,545910	2,711386	-0,168900	-0,093084	-1,176326	-6,821487	26,545910	2,711386
15:38:39,14	0,750012	3,229004	-0,173990	0,366971	-0,590027	-0,195016	-0,166814	-0,086193	-1,181245	0,186295	13,395892	2,764403	-0,501853	-2,810902	-2,477133	2,115601	-5,918719	15,126504	-0,166814	-0,086193	-1,181245	-6,579869	26,490824	2,764403	-0,166814	-0,086193	-1,181245	-6,579869	26,490824	2,764403
15:38:39,19	0,750012	3,229004	-0,173990	0,366971	-0,590027	-0,195016	-0,168353	-0,086628	-1,180889	0,178780	13,326359	2,729691	-0,499367	-2,814167	-2,477536	2,122110	-5,904086	15,165858	-0,168353	-0,086628	-1,180889	-6,621514	26,542104	2,729691	-0,168353	-0,086628	-1,180889	-6,621514	26,542104	2,729691
15:38:39,24	0,750012	3,229004	-0,173990	0,366971	-0,590027	-0,195016	-0,166769	-0,090413	-1,181292	0,391542	13,407061	2,769045	-0,502960	-2,811600	-2,477110	2,146413	-5,913393	15,135740	-0,166769	-0,090413	-1,181292	-6,705899	26,498442	2,769045	-0,166769	-0,090413	-1,181292	-6,705899	26,498442	2,769045
15:38:39,29	0,750012	3,229004	-0,173990	0,366971	-0,590027	-0,195016	-0,167196	-0,086019	-1,180866	0,167113	13,410591	2,738927	-0,501799	-2,811861	-2,476429	2,135248	-5,908091	15,140617	-0,167196	-0,086019	-1,180866	-6,585350	26,535441	2,738927	-0,167196	-0,086019	-1,180866	-6,585350	26,535441	2,738927
15:38:39,34	0,750012	3,229004	-0,173990	0,366971	-0,590027	-0,195016	-0,162116	-0,088595	-1,192159	0,270326	13,517381	2,772352	-0,503268	-2,817288	-2,488403	1,994737	-5,861368	15,169166	-0,162116	-0,088595	-1,192159	-6,684418	26,243455	2,772352	-0,162116	-0,088595	-1,192159	-6,684418	26,243455	2,772352
15:38:39,39	0,750012	3,229004	-0,173990	0,366971	-0,590027	-0,195016	-0,162116	-0,088595	-1,192159	0,270326	13,517381	2,772352	-0,597621	-2,986430	-2,734311	-6,021994	-1,645755	15,192816	-0,162116	-0,088595	-1,192159	-6,684418	26,243455	2,772352	-0,162116	-0,088595	-1,192159	-6,684418	26,243455	2,772352
15:38:39,44	0,750012	3,229004	-0,173990	0,366971	-0,590027	-0,195016	0,031541	-0,091455	-1,438067	0,061461	14,537041	2,796003	-0,557807	-2,902130	-2,697707	-2,057457	-3,313684	15,105849	-0,061371	-0,083785	-1,401463	-6,376675	18,790578	2,709036	-0,061371	-0,083785	-1,401463	-6,376675	18,790578	2,709036
15:38:39,49	0,750012	3,229004	-0,173990	0,366971	-0,590027	-0,195016	-0,061371	-0,083785	-1,401463	0,200431	13,972957	2,709036	-0,509500	-2,806742	-2,226227	0,213451	-4,216475	15,041551	-0,061371	-0,083785	-1,401463	-6,376675	18,790578	2,709036	-0,061371	-0,083785	-1,401463	-6,376675	18,790578	2,709036
15:38:39,54	0,750039	3,228957	-0,173988	0,366978	-0,640048	-0,194998	-0,168132	-0,077926	-0,929983	0,249366	10,839422	2,644737	-0,528223	-2,833554	-2,150208	-1,592979	-3,053039	15,035840	-0,168132	-0,077926	-0,929983	-5,867791	24,037815	2,644737	-0,168132	-0,077926	-0,929983	-5,867791	24,037815	2,644737
15:38:39,59	0,750039	3,228957	-0,173988	0,366978	-0,640048	-0,194998	-0,135552	-0,075117	-0,853964	0,207659	10,387472	2,639027	-0,526710	-2,833293	-2,152464	-1,563503	-3,070547	15,032611	-0,135552	-0,075117	-0,853964	-5,689008	21,028303	2,639027	-0,135552	-0,075117	-0,853964	-5,689008	21,028303	2,639027
15:38:39,64	0,750039	3,228957	-0,173988	0,366978	-0,640048	-0,194998	-0,136534	-0,076296	-0,856220	0,268574	10,370674	2,635798	-0,529016	-2,832874	-2,156581	-1,538401	-3,037915	15,063023	-0,136534	-0,076296	-0,856220	-5,720692	21,088615	2,635798	-0,136534	-0,076296	-0,856220	-5,720692	21,088615	2,635798
15:38:39,69	0,750039	3,228957	-0,173988	0,366978	-0,640048	-0,194998	-0,135744	-0,074091	-0,860336	0,194692	10,417201	2,666209	-0,529546	-2,832761	-2,153119	-1,530543	-3,018246	15,011728	-0,135744	-0,074091	-0,860336	-5,621431	21,073090	2,666209	-0,135744	-0,074091	-0,860336	-5,621431	21,073090	2,666209
15:38:39,74	0,750039	3,228957	-0,173988	0,366978	-0,640048	-0,194998	-0,135577	-0,073575	-0,856875	0,188817	10,422855	2,614915	-0,533649	-2,834549	-2,154680	-1,517177	-3,039461	14,992717	-0,135577	-0,073575	-0,856875	-5,586792	21,065636	2,614915	-0,135577	-0,073575	-0,856875	-5,586792	21,065636	2,614915
15:38:39,79	0,750039	3,228957	-0,173988	0,366978	-0,640048	-0,194998	-0,131977	-0,070916	-0,858435	0,038873	10,632221	2,595904	-0,530685	-2,834673	-2,155821	-1,506683	-3,033205	15,013378	-0,131977	-0,070916	-0,858435	-5,528025	20,992426	2,595904	-0,131977	-0,070916	-0,858435	-5,528025	20,992426	2,595904
15:38:39,84	0,750039	3,228957	-0,173988	0,366978	-0,640048	-0,194998	-0,133351	-0,073544	-0,859576	0,186213	10,566733	2,616565	-0,531489	-2,831134	-2,156979	-1,511691	-2,997422	15,048776	-0,133351	-0,073544	-0,859576	-5,587012	21,034798	2,616565	-0,133351	-0,073544	-0,859576	-5,587012	21,034798	2,616565
15:38:39,89	0,750039	3,228957	-0,173988	0,366978	-0,640048	-0,194998	-0,136014	-0,071079	-0,860735	0,086510	10,406017	2,651962	-0,531000	-2,830407	-2,160545	-1,494179	-3,029515	15,037817	-0,136014	-0,071079	-0,860735	-5,493201	21,083145	2,651962	-0,136014	-0,071079	-0,860735	-5,493201	21,083145	2,651962
15:38:39,94	0,750039	3,228957	-0,173988	0,366978	-0,640048	-0,194998	-0,136888	-0,071139	-0,864301	0,070561	10,391798	2,641003	-0,527300	-2,836158	-2,160846	-1,504076	-3,020037	15,034154	-0,136888	-0,071139	-0,864301	-5,513813	21,137509	2,641003	-0,136888	-0,071139	-0,864301	-5,513813	21,137509	2,641003
15:38:39,99	0,750039	3,228957	-0,173988	0,366978	-0,640048	-0,194998	-0,133758	-0,077218	-0,864602	0,389976	10,541275	2,637340	-0,530166	-2,835510	-2,159325	-1,533374	-3,035879	15,015665	-0,133758	-0,077218	-0,864602	-5,671670	21,041240	2,637340	-0,133758	-0,077218	-0,864602	-5,671670	21,041240	2,637340
15:38:40,04	0,750039	3,228957	-0,173988	0,366978	-0,640048	-0,194998	-0,132886	-0,074413	-0,863081	0,215717	10,569136	2,618852	-0,534823	-2,830212	-2,159320	-1,497898	-3,015019	15,040172	-0,132886	-0,074413	-0,863081	-5,625690	21,000697	2,618852	-0,132886	-0,074413	-0,863081	-5,625690	21,000697	2,618852
15:38:40,09	0,750039	3,228957	-0,173988	0,366978	-0,640048	-0,194998	-0,135146	-0,067730	-0,863076	-0,095985	10,471916	2,643359	-0,527772	-2,829946	-2,158937	-1,508228	-3,014311	15,026791	-0,135146	-0,067730	-0,863076	-5,412793	21,080876	2,643359	-0,135146	-0,067730	-0,863076	-5,412793	21,080876	2,643359
15:38:40,14	0,750039	3,228957	-0,173988	0,366978	-0,640048	-0,194998	-0,138902	-0,073703	-0,862693	0,210082	10,267301	2,629978	-0,530507	-2,835431	-2,162488	-1,512562	-3,007185	15,019056	-0,138902	-0,073703	-0,862693	-5,575640	21,171112	2,629978	-0,138902	-0,073703	-0,862693	-5,575640	21,171112	2,629978
15:38:40,19	0,750039	3,228957	-0,173988	0,366978	-0,640048	-0,194998	-0,132785	-0,074078	-0,866244	0,233550	10,578094	2,622242	-0,530978	-2,834114	-2,161354	-1,501761	-3,007729	15,022388	-0,132785	-0,074078	-0,866244	-5,581556	21,001683	2,622242	-0,132785	-0,074078	-0,866244	-5,581556	21,001683	2,622242
15:38:40,24	0,750039	3,228957	-0,173988	0,366978	-0,640048	-0,194998	-0,133689	-0,073011	-0,865109	0,182994	10,540690	2,625575	-0,528790	-2,832374	-2,157468	-1,500568	-3,046002	15,025478	-0,133689	-0,073011	-0,865109	-5,548350	21,035275	2,625575	-0,133689	-0,073011	-0,865109	-5,548350	21,035275	2,625575
15:38:40,29	0,750039	3,228957	-0,173988	0,366978	-0,640048	-0,194998	-0,136290	-0,074036	-0,861224	0,203745	10,425608	2,628665	-0,529045	-2,832832	-2,158928	-1,500277	-3,057086	15,019840	-0,136290	-0,074036	-0,861224	-5,608061	21,124371	2,628665	-0,136290	-0,074036	-0,861224	-5,608061	21,124371	2,628665
15:38:40,34	0,750039	3,228957	-0,173988	0,366978	-0,640048	-0,194998	-0,135766	-0,074044	-0,862684	0,194708	10,458656	2,623027	-0,530571	-2,830626	-2,161846	-1,518869	-3,034424	15,042785	-0,135766	-0,074044	-0,862684	-5,617726	21,116277	2,623027	-0,135766	-0,074044	-0,862684	-5,617726	21,116277	2,623027
15:38:40,39	0,750039	3,228957	-0,173988	0,366978	-0,640048	-0,194998	-0,136913	-0,071619	-0,865602	0,078962	10,371553	2,645971	-0,532437	-2,836794	-2,161622	-1,494043	-3,025286	15,035795	-0,136913	-0,071619	-0,865602	-5,543147	21,119253	2,645971	-0,136913	-0,071619	-0,865602	-5,543147	21,119253	2,645971
15:38:40,44	0,750039	3,228957	-0,173988	0,366978	-0,640048	-0,194998	-0,130638	-0,073088	-0,865378	0,175640	10,714792	2,638982	-0,528169	-2,830890	-2,158908	-1,543742	-3,037154	15,081917	-0,130638	-0,073088	-0,865378	-5,561730	20,969893	2,638982	-0,130638	-0,073088	-0,865378	-5,561730	20,969893	2,638982
15:38:40,49	0,750039	3,228957	-0,173988	0,366978	-0,640048	-0,194998	-0,137886	-0,073832	-0,862664	0,179218	10,300787	2,685104	-0,531231	-2,832829	-2,162401	-1,464632	-3,037312	15,036378	-0,137886	-0,073832	-0,862664	-5,616583	21,124859	2,685104	-0,137886	-0,073832	-0,862664	-5,616583	21,124859	2,685104
15:38:40,54	0,750039	3,228957	-0,173988	0,366978	-0,640048	-0,194998	-0,134676	-0,072149	-0,866157	0,131145	10,536326	2,639565	-0,531246	-2,834955	-2,161255	-1,479782	-3,046934	15,006140	-0,134676	-0,072149	-0,866157	-5,532578	21,108370	2,639565	-0,134676	-0,072149	-0,866157	-5,532578	21,108370	2,639565
15:38:40,59	0,750039	3,228957	-0,173988	0,366978	-0,640048	-0,194998	-0,132827	-0,073200	-0,865011	0,169850	10,624167	2,609327	-0,531803	-2,834498	-2,162385	-1,460935	-3,034562	15,045763	-0,132827	-0,073200	-0,865011	-5,576316	21,051061	2,609327	-0,132827	-0,073200	-0,865011	-5,576316	21,051061	2,609327
15:38:40,64	0,750039	3,228957	-0,173988	0,366978	-0,640048	-0,194998	-0,132944	-0,072489	-0,866141	0,153026	10,628218	2,648950	-0,534807	-2,830348	-2,160877	-1,481410	-3,037786	15,025669	-0,132944	-0,072489	-0,866141	-5,537342	21,064299	2,648950	-0,132944	-0,072489	-0,866141	-5,537342	21,064299	2,648950
15:38:40,69	0,750039	3,228957	-0,173988	0,366978	-0,640048	-0,194998	-0,135036	-0,067812	-0,864633	-0,103183	10,503290	2,628855	-0,527760	-2,833319	-2,162435	-1,500931	-3,033715	15,003499	-0,135036	-0,067812	-0,864633	-5,426445	21,103628	2,628855	-0,135036	-0,067812	-0,864633	-5,426445	21,103628	2,628855
15:38:40,74	0,750039	3,228957	-0,173988	0,366978	-0,640048	-0,194998	-0,135986	-0,075401	-0,866191	0,285173	10,434947	2,606685	-0,530168	-2,831461	-2,158936	-1,461010	-3,027392	14,996176	-0,135986	-0,075401	-0,866191	-5,633769	21,109863	2,606685	-0,135986	-0,075401	-0,866191	-5,633769	21,109863	2,606685
15:38:40,79	0,750039	3,228957	-0,173988	0,366978	-0,640048	-0,194998	-0,136392	-0,072386	-0,862691	0,153854	10,445248	2,599363	-0,532097	-2,834286	-2,161589	-1,491628	-3,053444	15,026800	-0,136392	-0,072386	-0,862691	-5,528447	21,152032	2,599363	-0,136392	-0,072386	-0,862691	-5,528447	21,152032	2,599363
15:38:40,85	0,750039	3,228957	-0,173988	0,366978	-0,640048	-0,194998	-0,132980	-0,072128	-0,865345	0,102587	10,609171	2,629987	-0,530672	-2,834382	-2,163970	-1,483121	-3,033444	15,018133	-0,132980	-0,072128	-0,865345	-5,559491	21,048130	2,629987	-0,132980	-0,072128	-0,865345	-5,559491	21,048130	2,629987
15:38:40,90	0,750039	3,228957	-0,173988	0,366978	-0,640048	-0,194998	-0,133611	-0,073410	-0,867726	0,190828	10,573770	2,621320	-0,528329	-2,834006	-2,158541	-1,492361	-3,056876	15,004944	-0,133611	-0,073410	-0,867726	-5,571892	21,062196	2,621320	-0,133611	-0,073410	-0,867726	-5,571892	21,062196	2,621320
15:38:40,95	0,750039	3,228957	-0,173988	0,366978	-0,640048	-0,194998	-0,135108	-0,075251	-0,862297	0,261631	10,499634	2,608131	-0,535425	-2,835463	-2,163586	-1,522261	-2,979758	15,038420	-0,135108	-0,075251	-0,862297	-5,645582	21,105584	2,608131	-0,135108	-0,075251	-0,862297	-5,645582	21,105584	2,608131
15:38:41,00	0,750039	3,228957	-0,173988	0,366978	-0,640048	-0,194998	-0,130297	-0,069834	-0,867342	0,031799	10,685334	2,641607	-0,626056	-2,997784	-2,392857	-9,304147	1,283822	15,020424	-0,130297	-0,069834	-0,867342	-5,450204	20,913648	2,641607	-0,130297	-0,069834	-0,867342	-5,450204	20,913648	2,641607
15:38:41,05	0,750039	3,228957	-0,173988	0,366978	-0,640048	-0,194998	0,055593	-0,072506	-1,096613	-0,027853	11,480494	2,623610	-0,578600	-2,923878	-2,380521	-5,765717	-0,804174	15,022505	0,055593	-0,072506	-1,096613	-5,719578	7,116476	2,623610	0,055593	-0,072506	-1,096613	-5,719578	7,116476	2,623610
15:38:41,10	0,750039	3,228957	-0,173988	0,366978	-0,640048	-0,194998	-0,032140	-0,076651	-1,084277	0,148634	11,026743	2,625692	-0,543116	-2,815693	-1,937750	-2,732112	-1,509335	14,879774	-0,032140	-0,076651	-1,084277	-5,868456	13,549770	2,625692	-0,032140	-0,076651	-1,084277	-5,868456	13,549770	2,625692
15:38:41,15	0,749901	3,229003	-0,173973	0,366985	-0,690042	-0,195007	-0,143573	-0,053289	-0,641506	-0,160068	8,212015	2,482960	-0,563481	-2,846851	-1,867771	-4,663540	-0,202887	14,910130	-0,143573	-0,053289	-0,641506	-4,343251	19,482487	2,482960	-0,143573	-0,053289	-0,641506	-4,343251	19,482487	2,482960
15:38:41,20	0,749901	3,229003	-0,173973	0,366985	-0,690042	-0,195007	-0,106407	-0,051231	-0,571527	-0,101369	7,818734	2,513317	-0,561048	-2,846232	-1,870123	-4,620954	-0,223386	14,857683	-0,106407	-0,051231	-0,571527	-4,123018	16,171711	2,513317	-0,106407	-0,051231	-0,571527	-4,123018	16,171711	2,513317
15:38:41,25	0,749901	3,229003	-0,173973	0,366985	-0,690042	-0,195007	-0,108159	-0,053029	-0,573878	-0,004359	7,774769	2,460869	-0,558803	-2,847825	-1,876361	-4,668318	-0,217811	14,847760	-0,108159	-0,053029	-0,573878	-4,167111	16,265264	2,460869	-0,108159	-0,053029	-0,573878	-4,167111	16,265264	2,460869
15:38:41,30	0,749901	3,229003	-0,173973	0,366985	-0,690042	-0,195007	-0,107903	-0,055769	-0,580117	0,119299	7,744304	2,450947	-0,557855	-2,845315	-1,874143	-4,628364	-0,235911	14,857261	-0,107903	-0,055769	-0,580117	-4,258592	16,214661	2,450947	-0,107903	-0,055769	-0,580117	-4,258592	16,214661	2,450947
15:38:41,35	0,749901	3,229003	-0,173973	0,366985	-0,690042	-0,195007	-0,110550	-0,055335	-0,577898	0,101031	7,650278	2,460448	-0,560751	-2,844868	-1,875763	-4,612312	-0,203864	14,854637	-0,110550	-0,055335	-0,577898	-4,242787	16,328474	2,460448	-0,110550	-0,055335	-0,577898	-4,242787	16,328474	2,460448
15:38:41,40	0,749901	3,229003	-0,173973	0,366985	-0,690042	-0,195007	-0,109490	-0,052604	-0,579519	-0,005212	7,703299	2,457824	-0,561303	-2,844332	-1,877704	-4,628821	-0,217926	14,871672	-0,109490	-0,052604	-0,579519	-4,134631	16,298251	2,457824	-0,109490	-0,052604	-0,579519	-4,134631	16,298251	2,457824
15:38:41,45	0,749901	3,229003	-0,173973	0,366985	-0,690042	-0,195007	-0,109677	-0,051858	-0,581460	-0,064436	7,686284	2,474859	-0,558096	-2,847584	-1,874423	-4,621697	-0,214006	14,812466	-0,109677	-0,051858	-0,581460	-4,135295	16,295953	2,474859	-0,109677	-0,051858	-0,581460	-4,135295	16,295953	2,474859
15:38:41,50	0,749901	3,229003	-0,173973	0,366985	-0,690042	-0,195007	-0,108465	-0,056262	-0,578179	0,171515	7,753547	2,415652	-0,645812	-3,003426	-2,110819	-11,948946	3,620045	14,890854	-0,108465	-0,056262	-0,578179	-4,245037	16,268028	2,415652	-0,108465	-0,056262	-0,578179	-4,245037	16,268028	2,415652
15:38:41,55	0,749901	3,229003	-0,173973	0,366985	-0,690042	-0,195007	0,070357	-0,058218	-0,814575	-0,070014	8,789647	2,494041	-0,610491	-2,934401	-2,117901	-8,475369	2,090491	14,867188	0,070357	-0,058218	-0,814575	-4,640111	3,266659	2,494041	0,070357	-0,058218	-0,814575	-4,640111	3,266659	2,494041
15:38:41,60	0,749901	3,229003	-0,173973	0,366985	-0,690042	-0,195007	-0,007081	-0,054295	-0,821657	0,138134	8,535866	2,470375	-0,576849	-2,835862	-1,680035	-5,831664	1,549492	14,679238	-0,007081	-0,054295	-0,821657	-4,123989	9,091741	2,470375	-0,007081	-0,054295	-0,821657	-4,123989	9,091741	2,470375
15:38:41,65	0,750046	3,228957	-0,173979	0,366992	-0,740053	-0,194989	-0,109240	-0,034159	-0,383791	-0,055561	5,783637	2,282425	-0,590758	-2,860129	-1,637135	-7,288247	2,425897	14,617497	-0,109240	-0,034159	-0,383791	-2,737073	14,358955	2,282425	-0,109240	-0,034159	-0,383791	-2,737073	14,358955	2,282425
15:38:41,70	0,750046	3,228957	-0,173979	0,366992	-0,740053	-0,194989	-0,081269	-0,034248	-0,340891	-0,020244	5,538455	2,220684	-0,591772	-2,858176	-1,641741	-7,188849	2,411494	14,648002	-0,081269	-0,034248	-0,340891	-2,708730	11,918102	2,220684	-0,081269	-0,034248	-0,340891	-2,708730	11,918102	2,220684
15:38:41,75	0,750046	3,228957	-0,173979	0,366992	-0,740053	-0,194989	-0,082454	-0,032393	-0,345497	-0,079479	5,570156	2,251189	-0,587732	-2,859057	-1,639678	-7,187067	2,397826	14,620210	-0,082454	-0,032393	-0,345497	-2,622347	12,042767	2,251189	-0,082454	-0,032393	-0,345497	-2,622347	12,042767	2,251189
15:38:41,80	0,750046	3,228957	-0,173979	0,366992	-0,740053	-0,194989	-0,083711	-0,036332	-0,343434	0,114401	5,513167	2,223397	-0,586049	-2,860445	-1,644357	-7,179253	2,346839	14,627485	-0,083711	-0,036332	-0,343434	-2,737675	12,084456	2,223397	-0,083711	-0,036332	-0,343434	-2,737675	12,084456	2,223397
15:38:41,85	0,750046	3,228957	-0,173979	0,366992	-0,740053	-0,194989	-0,083350	-0,038484	-0,348113	0,186045	5,564179	2,230672	-0,588767	-2,856692	-1,644083	-7,142249	2,368867	14,609561	-0,083350	-0,038484	-0,348113	-2,834947	12,107160	2,230672	-0,083350	-0,038484	-0,348113	-2,834947	12,107160	2,230672
15:38:41,90	0,750046	3,228957	-0,173979	0,366992	-0,740053	-0,194989	-0,085241	-0,034254	-0,347839	0,003648	5,486860	2,212748	-0,593360	-2,858773	-1,645813	-7,157495	2,379739	14,640298	-0,085241	-0,034254	-0,347839	-2,685264	12,178315	2,212748	-0,085241	-0,034254	-0,347839	-2,685264	12,178315	2,212748
15:38:41,95	0,750046	3,228957	-0,173979	0,366992	-0,740053	-0,194989	-0,081143	-0,031316	-0,349569	-0,147312	5,681352	2,243485	-0,591100	-2,859407	-1,645606	-7,132011	2,366609	14,633730	-0,081143	-0,031316	-0,349569	-2,605628	12,051060	2,243485	-0,081143	-0,031316	-0,349569	-2,605628	12,051060	2,243485
15:38:42,00	0,750046	3,228957	-0,173979	0,366992	-0,740053	-0,194989	-0,081724	-0,033590	-0,349362	-0,027697	5,679760	2,236917	-0,592263	-2,855810	-1,646401	-7,127158	2,404092	14,630852	-0,081724	-0,033590	-0,349362	-2,664516	12,095098	2,236917	-0,081724	-0,033590	-0,349362	-2,664516	12,095098	2,236917
15:38:42,05	0,750046	3,228957	-0,173979	0,366992	-0,740053	-0,194989	-0,084258	-0,030785	-0,350157	-0,138675	5,533469	2,234039	-0,591107	-2,857980	-1,647933	-7,125666	2,366481	14,644977	-0,084258	-0,030785	-0,350157	-2,555291	12,147702	2,234039	-0,084258	-0,030785	-0,350157	-2,555291	12,147702	2,234039
15:38:42,10	0,750046	3,228957	-0,173979	0,366992	-0,740053	-0,194989	-0,082956	-0,032871	-0,351689	-0,062034	5,621282	2,248164	-0,593475	-2,857570	-1,643290	-7,140432	2,367406	14,632295	-0,082956	-0,032871	-0,351689	-2,642394	12,133292	2,248164	-0,082956	-0,032871	-0,351689	-2,642394	12,133292	2,248164
15:38:42,15	0,750046	3,228957	-0,173979	0,366992	-0,740053	-0,194989	-0,082127	-0,030616	-0,347046	-0,185881	5,651108	2,235482	-0,593142	-2,856233	-1,650322	-7,136589	2,340586	14,676307	-0,082127	-0,030616	-0,347046	-2,589216	12,098089	2,235482	-0,082127	-0,030616	-0,347046	-2,589216	12,098089	2,235482
15:38:42,20	0,750046	3,228957	-0,173979	0,366992	-0,740053	-0,194989	-0,083452	-0,030235	-0,354078	-0,226980	5,598961	2,279494	-0,589380	-2,856551	-1,648357	-7,130199	2,325970	14,605734	-0,083452	-0,030235	-0,354078	-2,600434	12,149933	2,279494	-0,083452	-0,030235	-0,354078	-2,600434	12,149933	2,279494
15:38:42,25	0,750046	3,228957	-0,173979	0,366992	-0,740053	-0,194989	-0,085057	-0,033652	-0,352113	-0,058750	5,528332	2,208920	-0,591137	-2,858378	-1,650160	-7,127498	2,345378	14,654090	-0,085057	-0,033652	-0,352113	-2,700452	12,205312	2,208920	-0,085057	-0,033652	-0,352113	-2,700452	12,205312	2,208920
15:38:42,30	0,750046	3,228957	-0,173979	0,366992	-0,740053	-0,194989	-0,082597	-0,033044	-0,353916	-0,072203	5,648902	2,257277	-0,590704	-2,858841	-1,647430	-7,157680	2,329750	14,638113	-0,082597	-0,033044	-0,353916	-2,666184	12,132749	2,257277	-0,082597	-0,033044	-0,353916	-2,666184	12,132749	2,257277
15:38:42,35	0,750046	3,228957	-0,173979	0,366992	-0,740053	-0,194989	-0,082412	-0,033650	-0,351186	-0,069318	5,640166	2,241300	-0,594046	-2,855934	-1,647741	-7,116238	2,366616	14,653043	-0,082412	-0,033650	-0,351186	-2,710867	12,109538	2,241300	-0,082412	-0,033650	-0,351186	-2,710867	12,109538	2,241300
15:38:42,40	0,750046	3,228957	-0,173979	0,366992	-0,740053	-0,194989	-0,083259	-0,029303	-0,351497	-0,242724	5,613613	2,256230	-0,589685	-2,855742	-1,653258	-7,125064	2,341217	14,638290	-0,083259	-0,029303	-0,351497	-2,543020	12,149424	2,256230	-0,083259	-0,029303	-0,351497	-2,543020	12,149424	2,256230
15:38:42,45	0,750046	3,228957	-0,173979	0,366992	-0,740053	-0,194989	-0,085605	-0,032983	-0,357014	-0,077775	5,496641	2,241476	-0,589962	-2,854843	-1,650263	-7,111288	2,322050	14,655178	-0,085605	-0,032983	-0,357014	-2,666946	12,216667	2,241476	-0,085605	-0,032983	-0,357014	-2,666946	12,216667	2,241476
15:38:42,50	0,750046	3,228957	-0,173979	0,366992	-0,740053	-0,194989	-0,086245	-0,032294	-0,354019	-0,123307	5,484887	2,258364	-0,589933	-2,860820	-1,649451	-7,115919	2,328919	14,668605	-0,086245	-0,032294	-0,354019	-2,658404	12,255134	2,258364	-0,086245	-0,032294	-0,354019	-2,658404	12,255134	2,258364
15:38:42,55	0,750046	3,228957	-0,173979	0,366992	-0,740053	-0,194989	-0,081083	-0,035308	-0,353207	0,037036	5,745863	2,271792	-0,589339	-2,858953	-1,649866	-7,118847	2,352070	14,645783	-0,081083	-0,035308	-0,353207	-2,734632	12,110898	2,271792	-0,081083	-0,035308	-0,353207	-2,734632	12,110898	2,271792
15:38:42,60	0,750046	3,228957	-0,173979	0,366992	-0,740053	-0,194989	-0,082998	-0,034888	-0,353622	0,033811	5,632203	2,248970	-0,589902	-2,859399	-1,648667	-7,103854	2,345087	14,678428	-0,082998	-0,034888	-0,353622	-2,704931	12,147519	2,248970	-0,082998	-0,034888	-0,353622	-2,704931	12,147519	2,248970
15:38:42,65	0,750046	3,228957	-0,173979	0,366992	-0,740053	-0,194989	-0,082330	-0,034624	-0,352423	0,021486	5,683411	2,281615	-0,592353	-2,859228	-1,653398	-7,148469	2,355446	14,623558	-0,082330	-0,034624	-0,352423	-2,696464	12,146294	2,281615	-0,082330	-0,034624	-0,352423	-2,696464	12,146294	2,281615
15:38:42,70	0,750046	3,228957	-0,173979	0,366992	-0,740053	-0,194989	-0,081253	-0,032416	-0,357154	-0,106628	5,695607	2,226744	-0,590408	-2,854597	-1,649202	-7,124432	2,349996	14,654311	-0,081253	-0,032416	-0,357154	-2,651307	12,073932	2,226744	-0,081253	-0,032416	-0,357154	-2,651307	12,073932	2,226744
15:38:42,75	0,750046	3,228957	-0,173979	0,366992	-0,740053	-0,194989	-0,086235	-0,031785	-0,352958	-0,132142	5,460045	2,257498	-0,588774	-2,857369	-1,650645	-7,117258	2,333110	14,650811	-0,086235	-0,031785	-0,352958	-2,627287	12,229516	2,257498	-0,086235	-0,031785	-0,352958	-2,627287	12,229516	2,257498
15:38:42,80	0,750046	3,228957	-0,173979	0,366992	-0,740053	-0,194989	-0,084651	-0,034586	-0,354401	0,002448	5,557069	2,253998	-0,588735	-2,856566	-1,652977	-7,096742	2,342709	14,642763	-0,084651	-0,034586	-0,354401	-2,712537	12,202196	2,253998	-0,084651	-0,034586	-0,354401	-2,712537	12,202196	2,253998
15:38:42,85	0,750046	3,228957	-0,173979	0,366992	-0,740053	-0,194989	-0,085367	-0,034218	-0,356733	0,001892	5,532843	2,245949	-0,591039	-2,858476	-1,648684	-7,085348	2,345403	14,652762	-0,085367	-0,034218	-0,356733	-2,684219	12,234118	2,245949	-0,085367	-0,034218	-0,356733	-2,684219	12,234118	2,245949
15:38:42,90	0,750046	3,228957	-0,173979	0,366992	-0,740053	-0,194989	-0,082560	-0,033178	-0,352439	-0,044178	5,687286	2,255948	-0,593309	-2,858734	-1,653562	-7,107962	2,351134	14,643603	-0,082560	-0,033178	-0,352439	-2,648618	12,168275	2,255948	-0,082560	-0,033178	-0,352439	-2,648618	12,168275	2,255948
15:38:42,96	0,750046	3,228957	-0,173979	0,366992	-0,740053	-0,194989	-0,081202	-0,031341	-0,357318	-0,146007	5,735472	2,246789	-0,592968	-2,861617	-1,651417	-7,165062	2,355117	14,670503	-0,081202	-0,031341	-0,357318	-2,606303	12,109828	2,246789	-0,081202	-0,031341	-0,357318	-2,606303	12,109828	2,246789
15:38:43,01	0,750046	3,228957	-0,173979	0,366992	-0,740053	-0,194989	-0,078875	-0,033078	-0,355173	-0,080799	5,805008	2,273689	-0,592288	-2,860257	-1,649852	-7,113234	2,326454	14,658729	-0,078875	-0,033078	-0,355173	-2,677425	11,996735	2,273689	-0,078875	-0,033078	-0,355173	-2,677425	11,996735	2,273689
15:38:43,06	0,750046	3,228957	-0,173979	0,366992	-0,740053	-0,194989	-0,080394	-0,032987	-0,353608	-0,084451	5,785266	2,261915	-0,589393	-2,860794	-1,650274	-7,155662	2,368372	14,632114	-0,080394	-0,032987	-0,353608	-2,673916	12,096189	2,261915	-0,080394	-0,032987	-0,353608	-2,673916	12,096189	2,261915
15:38:43,11	0,750046	3,228957	-0,173979	0,366992	-0,740053	-0,194989	-0,081376	-0,035762	-0,354030	0,074944	5,676477	2,235301	-0,676698	-3,017094	-1,897227	-14,568934	6,254640	14,678302	-0,081376	-0,035762	-0,354030	-2,732369	12,064520	2,235301	-0,081376	-0,035762	-0,354030	-2,732369	12,064520	2,235301
15:38:43,16	0,750046	3,228957	-0,173979	0,366992	-0,740053	-0,194989	0,097636	-0,038304	-0,600983	-0,133899	6,621918	2,281489	-0,629583	-2,925630	-1,830357	-10,447071	4,230989	14,663577	0,097636	-0,038304	-0,600983	-3,140765	-1,042526	2,281489	0,097636	-0,038304	-0,600983	-3,140765	-1,042526	2,281489
15:38:43,21	0,750046	3,228957	-0,173979	0,366992	-0,740053	-0,194989	-0,005132	-0,033375	-0,534113	-0,081822	5,859451	2,266763	-0,613465	-2,847642	-1,474131	-8,157051	4,384521	14,423173	-0,005132	-0,033375	-0,534113	-2,701740	6,262284	2,266763	-0,005132	-0,033375	-0,534113	-2,701740	6,262284	2,266763
15:38:43,26	0,750033	3,228924	-0,173985	0,366981	-0,790025	-0,194970	-0,080731	-0,008339	-0,177887	-0,105689	3,834757	2,026360	-0,630413	-2,871355	-1,425412	-9,684880	5,323000	14,398930	-0,080731	-0,008339	-0,177887	-0,760330	10,172104	2,026360	-0,080731	-0,008339	-0,177887	-0,760330	10,172104	2,026360
15:38:43,31	0,750033	3,228924	-0,173985	0,366981	-0,790025	-0,194970	-0,051720	-0,005518	-0,129168	-0,203558	3,550919	2,002117	-0,629116	-2,874761	-1,429474	-9,672250	5,310862	14,395757	-0,051720	-0,005518	-0,129168	-0,636738	7,610951	2,002117	-0,051720	-0,005518	-0,129168	-0,636738	7,610951	2,002117
15:38:43,36	0,750033	3,228924	-0,173985	0,366981	-0,790025	-0,194970	-0,049419	-0,008345	-0,133230	-0,060761	3,687572	1,998943	-0,628672	-2,870861	-1,428890	-9,682917	5,314995	14,425369	-0,049419	-0,008345	-0,133230	-0,715845	7,566985	1,998943	-0,049419	-0,008345	-0,133230	-0,715845	7,566985	1,998943
15:38:43,41	0,750033	3,228924	-0,173985	0,366981	-0,790025	-0,194970	-0,053018	-0,006780	-0,132645	-0,143918	3,489117	2,028556	-0,629778	-2,871320	-1,430823	-9,656882	5,342938	14,422069	-0,053018	-0,006780	-0,132645	-0,676115	7,651054	2,028556	-0,053018	-0,006780	-0,132645	-0,676115	7,651054	2,028556
15:38:43,46	0,750033	3,228924	-0,173985	0,366981	-0,790025	-0,194970	-0,052068	-0,006051	-0,134579	-0,144574	3,547113	2,025256	-0,629279	-2,872642	-1,435122	-9,673994	5,275352	14,393515	-0,052068	-0,006051	-0,134579	-0,619597	7,634445	2,025256	-0,052068	-0,006051	-0,134579	-0,619597	7,634445	2,025256
15:38:43,51	0,750033	3,228924	-0,173985	0,366981	-0,790025	-0,194970	-0,051173	-0,007144	-0,138878	-0,154837	3,612632	1,996702	-0,629249	-2,875198	-1,436642	-9,663181	5,281978	14,418392	-0,051173	-0,007144	-0,138878	-0,715643	7,629699	1,996702	-0,051173	-0,007144	-0,138878	-0,715643	7,629699	1,996702
15:38:43,56	0,750033	3,228924	-0,173985	0,366981	-0,790025	-0,194970	-0,048974	-0,008448	-0,140398	-0,075877	3,733041	2,021579	-0,627552	-2,874102	-1,434342	-9,703496	5,293505	14,403697	-0,048974	-0,008448	-0,140398	-0,739059	7,577471	2,021579	-0,048974	-0,008448	-0,140398	-0,739059	7,577471	2,021579
15:38:43,61	0,750033	3,228924	-0,173985	0,366981	-0,790025	-0,194970	-0,050772	-0,009369	-0,138098	-0,038153	3,598856	2,006884	-0,709678	-3,040428	-1,666350	-17,617260	8,990141	14,486913	-0,050772	-0,009369	-0,138098	-0,773643	7,584447	2,006884	-0,050772	-0,009369	-0,138098	-0,773643	7,584447	2,006884
15:38:43,66	0,750033	3,228924	-0,173985	0,366981	-0,790025	-0,194970	0,134334	-0,021409	-0,370106	-0,167583	4,522535	2,090100	-0,655338	-2,942229	-1,598218	-13,380632	6,629190	14,467336	0,134334	-0,021409	-0,370106	-1,848202	-6,022698	2,090100	0,134334	-0,021409	-0,370106	-1,848202	-6,022698	2,090100
15:38:43,71	0,750033	3,228924	-0,173985	0,366981	-0,790025	-0,194970	0,022121	-0,019370	-0,301974	-0,199960	3,536952	2,070522	-0,645939	-2,871969	-1,301409	-10,925942	7,027137	14,170013	0,022121	-0,019370	-0,301974	-1,720487	1,800451	2,070522	0,022121	-0,019370	-0,301974	-1,720487	1,800451	2,070522
15:38:43,76	0,749934	3,228998	-0,173972	0,366980	-0,840041	-0,194966	-0,043425	0,007620	-0,005165	-0,031440	2,055398	1,773199	-0,663667	-2,899986	-1,266295	-12,530952	7,981176	14,169102	-0,043425	0,007620	-0,005165	0,566714	5,464275	1,773199	-0,043425	0,007620	-0,005165	0,566714	5,464275	1,773199
15:38:43,81	0,749934	3,228998	-0,173972	0,366980	-0,840041	-0,194966	-0,010298	0,008965	0,029949	-0,077681	1,911010	1,772289	-0,661881	-2,899650	-1,271336	-12,501213	7,950377	14,166390	-0,010298	0,008965	0,029949	0,626082	2,719408	1,772289	-0,010298	0,008965	0,029949	0,626082	2,719408	1,772289
15:38:43,86	0,749934	3,228998	-0,173972	0,366980	-0,840041	-0,194966	-0,011482	0,007587	0,024908	-0,017800	1,890605	1,769577	-0,661257	-2,895457	-1,271852	-12,455378	7,900977	14,164573	-0,011482	0,007587	0,024908	0,577747	2,791934	1,769577	-0,011482	0,007587	0,024908	0,577747	2,791934	1,769577
15:38:43,91	0,749934	3,228998	-0,173972	0,366980	-0,840041	-0,194966	-0,015426	0,009142	0,024393	-0,118560	1,749928	1,767760	-0,662693	-2,897699	-1,273945	-12,439648	7,898179	14,160977	-0,015426	0,009142	0,024393	0,599109	2,960836	1,767760	-0,015426	0,009142	0,024393	0,599109	2,960836	1,767760
15:38:43,96	0,749934	3,228998	-0,173972	0,366980	-0,840041	-0,194966	-0,012766	0,009265	0,022299	-0,119501	1,903256	1,764164	-0,668253	-2,895413	-1,271327	-12,418921	7,891592	14,163184	-0,012766	0,009265	0,022299	0,607804	2,905374	1,764164	-0,012766	0,009265	0,022299	0,607804	2,905374	1,764164
15:38:44,01	0,749934	3,228998	-0,173972	0,366980	-0,840041	-0,194966	-0,011966	0,015223	0,024917	-0,424651	1,966112	1,766370	-0,661938	-2,895552	-1,274912	-12,422878	7,898788	14,167918	-0,011966	0,015223	0,024917	0,770346	2,905412	1,766370	-0,011966	0,015223	0,024917	0,770346	2,905412	1,766370
15:38:44,06	0,749934	3,228998	-0,173972	0,366980	-0,840041	-0,194966	-0,015002	0,009685	0,021332	-0,132403	1,801195	1,771104	-0,661800	-2,895921	-1,274041	-12,433071	7,907903	14,166543	-0,015002	0,009685	0,021332	0,627833	2,978851	1,771104	-0,015002	0,009685	0,021332	0,627833	2,978851	1,771104
15:38:44,11	0,749934	3,228998	-0,173972	0,366980	-0,840041	-0,194966	-0,014752	0,009381	0,022203	-0,113798	1,800800	1,769729	-0,664128	-2,896001	-1,276355	-12,410791	7,898968	14,181556	-0,014752	0,009381	0,022203	0,622575	2,958846	1,769729	-0,014752	0,009381	0,022203	0,622575	2,958846	1,769729
15:38:44,16	0,749934	3,228998	-0,173972	0,366980	-0,840041	-0,194966	-0,013518	0,011357	0,019889	-0,213166	1,888718	1,784743	-0,663007	-2,892713	-1,276741	-12,418502	7,880560	14,206188	-0,013518	0,011357	0,019889	0,678350	2,949914	1,784743	-0,013518	0,011357	0,019889	0,678350	2,949914	1,784743
15:38:44,21	0,749934	3,228998	-0,173972	0,366980	-0,840041	-0,194966	-0,016927	0,012030	0,019503	-0,267967	1,714013	1,809375	-0,662599	-2,897588	-1,276644	-12,375428	7,867045	14,193296	-0,016927	0,012030	0,019503	0,676391	3,042759	1,809375	-0,016927	0,012030	0,019503	0,676391	3,042759	1,809375
15:38:44,26	0,749934	3,228998	-0,173972	0,366980	-0,840041	-0,194966	-0,012909	0,009239	0,019600	-0,113017	1,967004	1,796482	-0,665308	-2,898741	-1,279056	-12,406309	7,881646	14,191679	-0,012909	0,009239	0,019600	0,612269	2,980346	1,796482	-0,012909	0,009239	0,019600	0,612269	2,980346	1,796482
15:38:44,31	0,749934	3,228998	-0,173972	0,366980	-0,840041	-0,194966	-0,010555	0,011009	0,017189	-0,207820	2,055333	1,794865	-0,658838	-2,893705	-1,278671	-12,389074	7,855550	14,192297	-0,010555	0,011009	0,017189	0,656362	2,883939	1,794865	-0,010555	0,011009	0,017189	0,656362	2,883939	1,794865
15:38:44,36	0,749934	3,228998	-0,173972	0,366980	-0,840041	-0,194966	-0,018152	0,007923	0,017573	-0,061370	1,688283	1,795484	-0,662669	-2,895693	-1,278608	-12,404786	7,883117	14,195576	-0,018152	0,007923	0,017573	0,560621	3,113222	1,795484	-0,018152	0,007923	0,017573	0,560621	3,113222	1,795484
15:38:44,41	0,749934	3,228998	-0,173972	0,366980	-0,840041	-0,194966	-0,014515	0,010247	0,017636	-0,166202	1,850032	1,798763	-0,662316	-2,893709	-1,277128	-12,377665	7,884385	14,177027	-0,014515	0,010247	0,017636	0,638226	2,989445	1,798763	-0,014515	0,010247	0,017636	0,638226	2,989445	1,798763
15:38:44,46	0,749934	3,228998	-0,173972	0,366980	-0,840041	-0,194966	-0,016410	0,010934	0,019116	-0,187221	1,774353	1,780214	-0,660630	-2,895608	-1,276723	-12,403191	7,840952	14,199887	-0,016410	0,010934	0,019116	0,671067	3,062512	1,780214	-0,016410	0,010934	0,019116	0,671067	3,062512	1,780214
15:38:44,51	0,749934	3,228998	-0,173972	0,366980	-0,840041	-0,194966	-0,015608	0,008524	0,019522	-0,112276	1,815642	1,803074	-0,661910	-2,893966	-1,277794	-12,387405	7,874333	14,199046	-0,015608	0,008524	0,019522	0,556823	3,040882	1,803074	-0,015608	0,008524	0,019522	0,556823	3,040882	1,803074
15:38:44,56	0,749934	3,228998	-0,173972	0,366980	-0,840041	-0,194966	-0,016390	0,010453	0,018450	-0,175804	1,771971	1,802233	-0,664125	-2,899534	-1,278790	-12,405462	7,864184	14,149852	-0,016390	0,010453	0,018450	0,644754	3,058579	1,802233	-0,016390	0,010453	0,018450	0,644754	3,058579	1,802233
15:38:44,61	0,749934	3,228998	-0,173972	0,366980	-0,840041	-0,194966	-0,010460	0,009587	0,017454	-0,148606	2,069748	1,753039	-0,662955	-2,895881	-1,278271	-12,404807	7,896917	14,211887	-0,010460	0,009587	0,017454	0,603996	2,890880	1,753039	-0,010460	0,009587	0,017454	0,603996	2,890880	1,753039
15:38:44,66	0,749934	3,228998	-0,173972	0,366980	-0,840041	-0,194966	-0,014209	0,010401	0,017973	-0,162251	1,859023	1,815074	-0,661727	-2,895419	-1,278676	-12,374122	7,868816	14,172437	-0,014209	0,010401	0,017973	0,654237	2,974419	1,815074	-0,014209	0,010401	0,017973	0,654237	2,974419	1,815074
15:38:44,71	0,749934	3,228998	-0,173972	0,366980	-0,840041	-0,194966	-0,015223	0,009568	0,017568	-0,127922	1,846895	1,775624	-0,660451	-2,898344	-1,282151	-12,378941	7,819187	14,187333	-0,015223	0,009568	0,017568	0,623167	3,041926	1,775624	-0,015223	0,009568	0,017568	0,623167	3,041926	1,775624
15:38:44,76	0,749934	3,228998	-0,173972	0,366980	-0,840041	-0,194966	-0,013328	0,007000	0,014094	-0,039800	1,966068	1,790520	-0,662218	-2,898337	-1,279802	-12,336573	7,881330	14,187155	-0,013328	0,007000	0,014094	0,509738	3,012354	1,790520	-0,013328	0,007000	0,014094	0,509738	3,012354	1,790520
15:38:44,81	0,749934	3,228998	-0,173972	0,366980	-0,840041	-0,194966	-0,012451	0,008535	0,016442	-0,044571	2,017333	1,790341	-0,661829	-2,894899	-1,280244	-12,405665	7,836335	14,177580	-0,012451	0,008535	0,016442	0,625391	2,994714	1,790341	-0,012451	0,008535	0,016442	0,625391	2,994714	1,790341
15:38:44,86	0,749934	3,228998	-0,173972	0,366980	-0,840041	-0,194966	-0,015622	0,009917	0,016000	-0,189974	1,815062	1,780766	-0,662656	-2,895889	-1,282814	-12,377260	7,839742	14,184323	-0,015622	0,009917	0,016000	0,588516	3,041428	1,780766	-0,015622	0,009917	0,016000	0,588516	3,041428	1,780766
15:38:44,91	0,749934	3,228998	-0,173972	0,366980	-0,840041	-0,194966	-0,014351	0,010138	0,013430	-0,184311	1,904069	1,787510	-0,662896	-2,895676	-1,281787	-12,352450	7,828593	14,158043	-0,014351	0,010138	0,013430	0,611524	3,030632	1,787510	-0,014351	0,010138	0,013430	0,611524	3,030632	1,787510
15:38:44,96	0,749934	3,228998	-0,173972	0,366980	-0,840041	-0,194966	-0,014416	0,010452	0,014457	-0,197903	1,927782	1,761230	-0,661652	-2,897969	-1,279584	-12,391470	7,870656	14,167209	-0,014416	0,010452	0,014457	0,622602	3,059399	1,761230	-0,014416	0,010452	0,014457	0,622602	3,059399	1,761230
15:38:45,01	0,749934	3,228998	-0,173972	0,366980	-0,840041	-0,194966	-0,013052	0,008228	0,016660	-0,065330	1,943878	1,770395	-0,665202	-2,898902	-1,280570	-12,344674	7,858909	14,205769	-0,013052	0,008228	0,016660	0,580580	2,968433	1,770395	-0,013052	0,008228	0,016660	0,580580	2,968433	1,770395
15:38:45,06	0,749934	3,228998	-0,173972	0,366980	-0,840041	-0,194966	-0,010469	0,010837	0,015674	-0,187752	2,124570	1,808955	-0,661168	-2,897239	-1,279817	-12,376723	7,837098	14,196194	-0,010469	0,010837	0,015674	0,662931	2,946396	1,808955	-0,010469	0,010837	0,015674	0,662931	2,946396	1,808955
15:38:45,11	0,749934	3,228998	-0,173972	0,366980	-0,840041	-0,194966	-0,013927	0,008174	0,016428	-0,084198	1,927925	1,799381	-0,658796	-2,895160	-1,279440	-12,367277	7,839370	14,182124	-0,013927	0,008174	0,016428	0,557454	3,021174	1,799381	-0,013927	0,008174	0,016428	0,557454	3,021174	1,799381
15:38:45,16	0,749934	3,228998	-0,173972	0,366980	-0,840041	-0,194966	-0,016913	0,007159	0,016804	-0,024747	1,779689	1,785310	-0,661151	-2,894942	-1,278670	-12,354528	7,798030	14,170135	-0,016913	0,007159	0,016804	0,537256	3,107350	1,785310	-0,016913	0,007159	0,016804	0,537256	3,107350	1,785310
15:38:45,21	0,749934	3,228998	-0,173972	0,366980	-0,840041	-0,194966	-0,015924	0,009308	0,017574	-0,165896	1,862831	1,773321	-0,663582	-2,893053	-1,282464	-12,345569	7,854845	14,216831	-0,015924	0,009308	0,017574	0,564764	3,112851	1,773321	-0,015924	0,009308	0,017574	0,564764	3,112851	1,773321
15:38:45,26	0,749934	3,228998	-0,173972	0,366980	-0,840041	-0,194966	-0,016345	0,012358	0,013780	-0,270828	1,820291	1,820017	-0,660167	-2,895179	-1,280215	-12,359714	7,826052	14,182659	-0,016345	0,012358	0,013780	0,699280	3,103359	1,820017	-0,016345	0,012358	0,013780	0,699280	3,103359	1,820017
15:38:45,31	0,749934	3,228998	-0,173972	0,366980	-0,840041	-0,194966	-0,016211	0,008338	0,016029	-0,093785	1,829397	1,785846	-0,659982	-2,896760	-1,278267	-12,368668	7,815592	14,185065	-0,016211	0,008338	0,016029	0,560737	3,101958	1,785846	-0,016211	0,008338	0,016029	0,560737	3,101958	1,785846
15:38:45,36	0,749934	3,228998	-0,173972	0,366980	-0,840041	-0,194966	-0,014934	0,007386	0,017977	-0,057831	1,893282	1,788252	-0,659338	-2,896251	-1,279415	-12,343888	7,832357	14,195923	-0,014934	0,007386	0,017977	0,521980	3,065591	1,788252	-0,014934	0,007386	0,017977	0,521980	3,065591	1,788252
15:38:45,41	0,749934	3,228998	-0,173972	0,366980	-0,840041	-0,194966	-0,015697	0,007083	0,016830	-0,015159	1,866655	1,799110	-0,662068	-2,894571	-1,280882	-12,338023	7,845555	14,150927	-0,015697	0,007083	0,016830	0,540856	3,098903	1,799110	-0,015697	0,007083	0,016830	0,540856	3,098903	1,799110
15:38:45,46	0,749934	3,228998	-0,173972	0,366980	-0,840041	-0,194966	-0,015787	0,010287	0,015362	-0,167425	1,860489	1,754114	-0,660560	-2,892960	-1,283343	-12,345834	7,814595	14,164126	-0,015787	0,010287	0,015362	0,640135	3,099751	1,754114	-0,015787	0,010287	0,015362	0,640135	3,099751	1,754114
15:38:45,51	0,749934	3,228998	-0,173972	0,366980	-0,840041	-0,194966	-0,017937	0,009787	0,012901	-0,172127	1,757414	1,767312	-0,664658	-2,898936	-1,280588	-12,350145	7,807589	14,184900	-0,017937	0,009787	0,012901	0,596160	3,165437	1,767312	-0,017937	0,009787	0,012901	0,596160	3,165437	1,767312
15:38:45,56	0,749934	3,228998	-0,173972	0,366980	-0,840041	-0,194966	-0,010711	0,010348	0,015657	-0,209521	2,132894	1,788086	-0,664075	-2,896454	-1,279861	-12,361467	7,830700	14,137332	-0,010711	0,010348	0,015657	0,602803	2,973738	1,788086	-0,010711	0,010348	0,015657	0,602803	2,973738	1,788086
15:38:45,61	0,749934	3,228998	-0,173972	0,366980	-0,840041	-0,194966	-0,013153	0,011084	0,016383	-0,233413	1,984592	1,740519	-0,661091	-2,892996	-1,280531	-12,326143	7,827613	14,186758	-0,013153	0,011084	0,016383	0,636646	3,017069	1,740519	-0,013153	0,011084	0,016383	0,636646	3,017069	1,740519
15:38:45,66	0,749934	3,228998	-0,173972	0,366980	-0,840041	-0,194966	-0,017639	0,010229	0,015713	-0,173981	1,783420	1,789945	-0,658765	-2,895915	-1,282513	-12,336795	7,813411	14,206968	-0,017639	0,010229	0,015713	0,628987	3,168101	1,789945	-0,017639	0,010229	0,015713	0,628987	3,168101	1,789945
15:38:45,71	0,749934	3,228998	-0,173972	0,366980	-0,840041	-0,194966	-0,016274	0,006755	0,013731	-0,010968	1,852270	1,810155	-0,661798	-2,898373	-1,279820	-12,393108	7,820351	14,195552	-0,016274	0,006755	0,013731	0,519305	3,129807	1,810155	-0,016274	0,006755	0,013731	0,519305	3,129807	1,810155
15:38:45,76	0,749934	3,228998	-0,173972	0,366980	-0,840041	-0,194966	-0,012629	0,008153	0,016424	-0,105788	1,989565	1,798738	-0,662846	-2,893752	-1,281745	-12,315409	7,818811	14,201224	-0,012629	0,008153	0,016424	0,534194	2,980980	1,798738	-0,012629	0,008153	0,016424	0,534194	2,980980	1,798738
15:38:45,81	0,749934	3,228998	-0,173972	0,366980	-0,840041	-0,194966	-0,016107	0,011371	0,014499	-0,235643	1,876791	1,804411	-0,664037	-2,897753	-1,281374	-12,339218	7,827535	14,171653	-0,016107	0,011371	0,014499	0,657005	3,141194	1,804411	-0,016107	0,011371	0,014499	0,657005	3,141194	1,804411
15:38:45,86	0,749934	3,228998	-0,173972	0,366980	-0,840041	-0,194966	-0,012047	0,010402	0,014870	-0,189590	2,062937	1,774839	-0,665259	-2,897525	-1,284870	-12,355473	7,842476	14,188783	-0,012047	0,010402	0,014870	0,626970	3,008619	1,774839	-0,012047	0,010402	0,014870	0,626970	3,008619	1,774839
15:38:45,91	0,749934	3,228998	-0,173972	0,366980	-0,840041	-0,194966	-0,011633	0,011574	0,011374	-0,245721	2,062910	1,791970	-0,664033	-2,894269	-1,284094	-12,323548	7,833764	14,183554	-0,011633	0,011574	0,011374	0,662839	2,976105	1,791970	-0,011633	0,011574	0,011374	0,662839	2,976105	1,791970
15:38:45,96	0,749934	3,228998	-0,173972	0,366980	-0,840041	-0,194966	-0,015066	0,012140	0,012150	-0,266750	1,916398	1,786741	-0,661810	-2,895629	-1,282920	-12,380784	7,813655	14,216882	-0,015066	0,012140	0,012150	0,686264	3,099082	1,786741	-0,015066	0,012140	0,012150	0,686264	3,099082	1,786741
15:38:46,01	0,749934	3,228998	-0,173972	0,366980	-0,840041	-0,194966	-0,015000	0,009536	0,013324	-0,177337	1,880335	1,820069	-0,662628	-2,899434	-1,283430	-12,360250	7,810207	14,195169	-0,015000	0,009536	0,013324	0,571205	3,057811	1,820069	-0,015000	0,009536	0,013324	0,571205	3,057811	1,820069
15:38:46,06	0,749934	3,228998	-0,173972	0,366980	-0,840041	-0,194966	-0,011296	0,008341	0,012814	-0,107922	2,092448	1,798356	-0,664125	-2,896278	-1,283331	-12,372334	7,830676	14,183178	-0,011296	0,008341	0,012814	0,546822	2,979163	1,798356	-0,011296	0,008341	0,012814	0,546822	2,979163	1,798356
15:38:46,11	0,749934	3,228998	-0,173972	0,366980	-0,840041	-0,194966	-0,013280	0,011215	0,012913	-0,245726	1,968568	1,786365	-0,661677	-2,897239	-1,282531	-12,348708	7,875317	14,189004	-0,013280	0,011215	0,012913	0,634688	3,011047	1,786365	-0,013280	0,011215	0,012913	0,634688	3,011047	1,786365
15:38:46,16	0,749934	3,228998	-0,173972	0,366980	-0,840041	-0,194966	-0,013672	0,008615	0,013713	-0,060039	1,946336	1,792191	-0,660573	-2,900434	-1,284068	-12,357243	7,789110	14,196673	-0,013672	0,008615	0,013713	0,616255	3,019568	1,792191	-0,013672	0,008615	0,013713	0,616255	3,019568	1,792191
15:38:46,21	0,749934	3,228998	-0,173972	0,366980	-0,840041	-0,194966	-0,011457	0,006061	0,012176	-0,006131	2,097227	1,799859	-0,661084	-2,897151	-1,280953	-12,336807	7,846799	14,211349	-0,011457	0,006061	0,012176	0,469635	2,996583	1,799859	-0,011457	0,006061	0,012176	0,469635	2,996583	1,799859
15:38:46,26	0,749934	3,228998	-0,173972	0,366980	-0,840041	-0,194966	-0,014045	0,008146	0,015291	-0,054368	1,951498	1,814536	-0,660528	-2,901195	-1,280967	-12,349183	7,795685	14,175428	-0,014045	0,008146	0,015291	0,585064	3,054022	1,814536	-0,014045	0,008146	0,015291	0,585064	3,054022	1,814536
15:38:46,31	0,749934	3,228998	-0,173972	0,366980	-0,840041	-0,194966	-0,010820	0,005641	0,015277	0,025395	2,134021	1,778615	-0,662877	-2,894364	-1,282919	-12,329587	7,818813	14,197143	-0,010820	0,005641	0,015277	0,468249	2,983407	1,778615	-0,010820	0,005641	0,015277	0,468249	2,983407	1,778615
15:38:46,36	0,749934	3,228998	-0,173972	0,366980	-0,840041	-0,194966	-0,015562	0,011092	0,013326	-0,228194	1,892873	1,800329	-0,661676	-2,897130	-1,282929	-12,325037	7,803898	14,162506	-0,015562	0,011092	0,013326	0,642510	3,114461	1,800329	-0,015562	0,011092	0,013326	0,642510	3,114461	1,800329
15:38:46,41	0,749934	3,228998	-0,173972	0,366980	-0,840041	-0,194966	-0,013767	0,008668	0,013315	-0,112824	1,997590	1,765692	-0,663416	-2,891384	-1,281790	-12,310175	7,830967	14,153389	-0,013767	0,008668	0,013315	0,567650	3,078303	1,765692	-0,013767	0,008668	0,013315	0,567650	3,078303	1,765692
15:38:46,46	0,749934	3,228998	-0,173972	0,366980	-0,840041	-0,194966	-0,017873	0,013049	0,014454	-0,309721	1,783432	1,756575	-0,661751	-2,899520	-1,283298	-12,370261	7,830052	14,202427	-0,017873	0,013049	0,014454	0,714600	3,186439	1,756575	-0,017873	0,013049	0,014454	0,714600	3,186439	1,756575
15:38:46,51	0,749934	3,228998	-0,173972	0,366980	-0,840041	-0,194966	-0,011659	0,007539	0,012946	-0,054037	2,054955	1,805613	-0,661110	-2,896641	-1,281353	-12,340002	7,824043	14,201278	-0,011659	0,007539	0,012946	0,537749	2,970203	1,805613	-0,011659	0,007539	0,012946	0,537749	2,970203	1,805613
15:38:46,56	0,749934	3,228998	-0,173972	0,366980	-0,840041	-0,194966	-0,014473	0,008423	0,014891	-0,090088	1,937834	1,804464	-0,660499	-2,900089	-1,284060	-12,338960	7,837732	14,198101	-0,014473	0,008423	0,014891	0,571104	3,073985	1,804464	-0,014473	0,008423	0,014891	0,571104	3,073985	1,804464
15:38:46,61	0,749934	3,228998	-0,173972	0,366980	-0,840041	-0,194966	-0,011793	0,006170	0,012184	0,039447	2,071288	1,801288	-0,663447	-2,894629	-1,282912	-12,325198	7,831206	14,202198	-0,011793	0,006170	0,012184	0,523776	2,997004	1,801288	-0,011793	0,006170	0,012184	0,523776	2,997004	1,801288
15:38:46,66	0,749934	3,228998	-0,173972	0,366980	-0,840041	-0,194966	-0,015047	0,011453	0,013332	-0,234043	1,917255	1,805385	-0,661725	-2,895030	-1,282571	-12,349487	7,816749	14,148719	-0,015047	0,011453	0,013332	0,665006	3,098420	1,805385	-0,015047	0,011453	0,013332	0,665006	3,098420	1,805385
15:38:46,71	0,749934	3,228998	-0,173972	0,366980	-0,840041	-0,194966	-0,015561	0,009761	0,013673	-0,170734	1,876725	1,751905	-0,659425	-2,893823	-1,283335	-12,355305	7,780191	14,172874	-0,015561	0,009761	0,013673	0,595509	3,098232	1,751905	-0,015561	0,009761	0,013673	0,595509	3,098232	1,751905
15:38:46,76	0,749934	3,228998	-0,173972	0,366980	-0,840041	-0,194966	-0,017756	0,008373	0,012909	-0,133115	1,775791	1,776061	-0,661186	-2,897480	-1,280591	-12,371977	7,801413	14,195435	-0,017756	0,008373	0,012909	0,524150	3,169659	1,776061	-0,017756	0,008373	0,012909	0,524150	3,169659	1,776061
15:38:46,81	0,749934	3,228998	-0,173972	0,366980	-0,840041	-0,194966	-0,013709	0,008069	0,015653	-0,107282	1,961221	1,798622	-0,664052	-2,893454	-1,282524	-12,337006	7,856524	14,217499	-0,013709	0,008069	0,015653	0,526146	3,037345	1,798622	-0,013709	0,008069	0,015653	0,526146	3,037345	1,798622
15:38:46,86	0,749934	3,228998	-0,173972	0,366980	-0,840041	-0,194966	-0,015762	0,012564	0,013720	-0,275788	1,857166	1,820686	-0,661159	-2,894648	-1,281781	-12,359165	7,820637	14,172842	-0,015762	0,012564	0,013720	0,710467	3,094495	1,820686	-0,015762	0,012564	0,013720	0,710467	3,094495	1,820686
15:38:46,91	0,749934	3,228998	-0,173972	0,366980	-0,840041	-0,194966	-0,016175	0,009462	0,014463	-0,156649	1,834471	1,776029	-0,664065	-2,896592	-1,283288	-12,328270	7,791802	14,210489	-0,016175	0,009462	0,014463	0,586109	3,104179	1,776029	-0,016175	0,009462	0,014463	0,586109	3,104179	1,776029
15:38:46,96	0,749934	3,228998	-0,173972	0,366980	-0,840041	-0,194966	-0,013038	0,011007	0,012956	-0,246494	2,038764	1,813675	-0,663430	-2,892763	-1,281384	-12,316468	7,824603	14,172176	-0,013038	0,011007	0,012956	0,617517	3,062223	1,813675	-0,013038	0,011007	0,012956	0,617517	3,062223	1,813675
15:38:47,01	0,749934	3,228998	-0,173972	0,366980	-0,840041	-0,194966	-0,016671	0,012371	0,014860	-0,283134	1,843635	1,775363	-0,661697	-2,898986	-1,284446	-12,333768	7,810524	14,207058	-0,016671	0,012371	0,014860	0,687980	3,152335	1,775363	-0,016671	0,012371	0,014860	0,687980	3,152335	1,775363
15:38:47,06	0,749934	3,228998	-0,173972	0,366980	-0,840041	-0,194966	-0,012149	0,007759	0,011798	-0,064149	2,070837	1,810245	-0,663484	-2,894626	-1,283684	-12,336573	7,824728	14,217107	-0,012149	0,007759	0,011798	0,544917	3,024559	1,810245	-0,012149	0,007759	0,011798	0,544917	3,024559	1,810245
15:38:47,11	0,749934	3,228998	-0,173972	0,366980	-0,840041	-0,194966	-0,015031	0,011486	0,012560	-0,247054	1,911452	1,820293	-0,662832	-2,896426	-1,281738	-12,316251	7,818954	14,195994	-0,015031	0,011486	0,012560	0,654581	3,091396	1,820293	-0,015031	0,011486	0,012560	0,654581	3,091396	1,820293
15:38:47,16	0,749934	3,228998	-0,173972	0,366980	-0,840041	-0,194966	-0,013799	0,010022	0,014506	-0,165752	1,996017	1,799181	-0,665152	-2,897665	-1,282154	-12,316205	7,845733	14,157758	-0,013799	0,010022	0,014506	0,620939	3,079227	1,799181	-0,013799	0,010022	0,014506	0,620939	3,079227	1,799181
15:38:47,21	0,749934	3,228998	-0,173972	0,366980	-0,840041	-0,194966	-0,011565	0,011412	0,014090	-0,214824	2,098828	1,760945	-0,662289	-2,895436	-1,282913	-12,328754	7,806502	14,196679	-0,011565	0,011412	0,014090	0,680991	3,006679	1,760945	-0,011565	0,011412	0,014090	0,680991	3,006679	1,760945
15:38:47,26	0,749934	3,228998	-0,173972	0,366980	-0,840041	-0,194966	-0,014927	0,010047	0,013331	-0,184095	1,932745	1,799866	-0,660516	-2,894371	-1,283676	-12,318354	7,801759	14,211885	-0,014927	0,010047	0,013331	0,604570	3,104523	1,799866	-0,014927	0,010047	0,013331	0,604570	3,104523	1,799866
15:38:47,31	0,749934	3,228998	-0,173972	0,366980	-0,840041	-0,194966	-0,016736	0,009044	0,012568	-0,130868	1,850049	1,815071	-0,663478	-2,898246	-1,284122	-12,341296	7,792354	14,133481	-0,016736	0,009044	0,012568	0,579095	3,163844	1,815071	-0,016736	0,009044	0,012568	0,579095	3,163844	1,815071
15:38:47,36	0,749934	3,228998	-0,173972	0,366980	-0,840041	-0,194966	-0,011900	0,009671	0,012122	-0,183075	2,086384	1,736668	-0,659334	-2,896360	-1,282915	-12,327345	7,803051	14,182393	-0,011900	0,009671	0,012122	0,576087	3,020509	1,736668	-0,011900	0,009671	0,012122	0,576087	3,020509	1,736668
15:38:47,41	0,749934	3,228998	-0,173972	0,366980	-0,840041	-0,194966	-0,015604	0,007025	0,013329	-0,029276	1,900497	1,785580	-0,665818	-2,895655	-1,281763	-12,329486	7,802911	14,180694	-0,015604	0,007025	0,013329	0,522223	3,125405	1,785580	-0,015604	0,007025	0,013329	0,522223	3,125405	1,785580
15:38:47,46	0,749934	3,228998	-0,173972	0,366980	-0,840041	-0,194966	-0,012973	0,012993	0,014481	-0,340781	2,035524	1,783881	-0,662831	-2,898542	-1,282905	-12,314459	7,799558	14,181215	-0,012973	0,012993	0,014481	0,679172	3,053899	1,783881	-0,012973	0,012993	0,014481	0,679172	3,053899	1,783881
15:38:47,51	0,749934	3,228998	-0,173972	0,366980	-0,840041	-0,194966	-0,011967	0,008963	0,013339	-0,126630	2,102543	1,784402	-0,660480	-2,894870	-1,284850	-12,309415	7,821181	14,193681	-0,011967	0,008963	0,013339	0,576996	3,041922	1,784402	-0,011967	0,008963	0,013339	0,576996	3,041922	1,784402
15:38:47,56	0,749934	3,228998	-0,173972	0,366980	-0,840041	-0,194966	-0,014997	0,008111	0,013301	-0,098077	1,900077	1,771366	-0,663426	-2,898763	-1,281741	-12,326871	7,821716	14,186054	-0,014997	0,008111	0,013301	0,538608	3,077349	1,771366	-0,014997	0,008111	0,013301	0,538608	3,077349	1,771366
15:38:47,61	0,749934	3,228998	-0,173972	0,366980	-0,840041	-0,194966	-0,014997	0,008111	0,013301	-0,098077	1,900077	1,771366	-0,662830	-2,894670	-1,281387	-12,307920	7,792843	14,151513	-0,014997	0,008111	0,013301	0,538608	3,077349	1,771366	-0,014997	0,008111	0,013301	0,538608	3,077349	1,771366
15:38:47,66	0,749934	3,228998	-0,173972	0,366980	-0,840041	-0,194966	-0,015320	0,010898	0,014857	-0,229792	1,937184	1,754699	-0,659363	-2,896685	-1,281738	-12,328569	7,764204	14,194928	-0,015320	0,010898	0,014857	0,625726	3,139809	1,754699	-0,015320	0,010898	0,014857	0,625726	3,139809	1,754699
15:38:47,71	0,749934	3,228998	-0,173972	0,366980	-0,840041	-0,194966	-0,015309	0,006888	0,014506	-0,056377	1,934212	1,798115	-0,659891	-2,900047	-1,282162	-12,332654	7,812329	14,133192	-0,015309	0,006888	0,014506	0,484323	3,135945	1,798115	-0,015309	0,006888	0,014506	0,484323	3,135945	1,798115
15:38:47,76	0,749934	3,228998	-0,173972	0,366980	-0,840041	-0,194966	-0,012133	0,005664	0,014082	0,046883	2,071743	1,736379	-0,662805	-2,899125	-1,282128	-12,311491	7,815818	14,176305	-0,012133	0,005664	0,014082	0,491534	3,024191	1,736379	-0,012133	0,005664	0,014082	0,491534	3,024191	1,736379
15:38:47,81	0,749934	3,228998	-0,173972	0,366980	-0,840041	-0,194966	-0,011475	0,008649	0,014116	-0,094718	2,122551	1,779492	-0,659951	-2,896110	-1,283689	-12,331838	7,789459	14,192096	-0,011475	0,008649	0,014116	0,584232	3,023333	1,779492	-0,011475	0,008649	0,014116	0,584232	3,023333	1,779492
15:38:47,86	0,749934	3,228998	-0,173972	0,366980	-0,840041	-0,194966	-0,015513	0,007684	0,012555	-0,077557	1,908128	1,795283	-0,661555	-2,895778	-1,280197	-12,279165	7,826568	14,156474	-0,015513	0,007684	0,012555	0,525668	3,125900	1,795283	-0,015513	0,007684	0,012555	0,525668	3,125900	1,795283
15:38:47,91	0,749934	3,228998	-0,173972	0,366980	-0,840041	-0,194966	-0,014998	0,009240	0,016047	-0,099968	1,961996	1,759661	-0,662332	-2,896029	-1,283325	-12,354132	7,812991	14,177923	-0,014998	0,009240	0,016047	0,625361	3,139302	1,759661	-0,014998	0,009240	0,016047	0,625361	3,139302	1,759661
15:38:47,96	0,749934	3,228998	-0,173972	0,366980	-0,840041	-0,194966	-0,014392	0,009787	0,012919	-0,177685	1,935327	1,781109	-0,662827	-2,894607	-1,281775	-12,307692	7,799316	14,151964	-0,014392	0,009787	0,012919	0,590631	3,065132	1,781109	-0,014392	0,009787	0,012919	0,590631	3,065132	1,781109
15:38:48,01	0,749934	3,228998	-0,173972	0,366980	-0,840041	-0,194966	-0,015376	0,010927	0,014469	-0,225569	1,931211	1,755151	-0,661090	-2,896006	-1,284838	-12,314514	7,804453	14,207451	-0,015376	0,010927	0,014469	0,632208	3,138265	1,755151	-0,015376	0,010927	0,014469	0,632208	3,138265	1,755151
15:38:48,06	0,749934	3,228998	-0,173972	0,366980	-0,840041	-0,194966	-0,015034	0,008723	0,011406	-0,109920	1,940560	1,810638	-0,661732	-2,897153	-1,285244	-12,336585	7,784431	14,192467	-0,015034	0,008723	0,011406	0,574839	3,120704	1,810638	-0,015034	0,008723	0,011406	0,574839	3,120704	1,810638
15:38:48,11	0,749934	3,228998	-0,173972	0,366980	-0,840041	-0,194966	-0,013718	0,008706	0,011000	-0,137392	1,999857	1,795654	-0,661086	-2,899510	-1,282140	-12,330182	7,798177	14,166489	-0,013718	0,008706	0,011000	0,546004	3,076744	1,795654	-0,013718	0,008706	0,011000	0,546004	3,076744	1,795654
15:38:48,16	0,749934	3,228998	-0,173972	0,366980	-0,840041	-0,194966	-0,012001	0,006968	0,014105	-0,031929	2,087843	1,769676	-0,665275	-2,893823	-1,282164	-12,349617	7,816389	14,186787	-0,012001	0,006968	0,014105	0,515062	3,029900	1,769676	-0,012001	0,006968	0,014105	0,515062	3,029900	1,769676
15:38:48,21	0,749934	3,228998	-0,173972	0,366980	-0,840041	-0,194966	-0,014831	0,013439	0,014080	-0,362382	1,914726	1,789974	-0,662888	-2,896891	-1,282944	-12,352460	7,838369	14,163727	-0,014831	0,013439	0,014080	0,692607	3,078967	1,789974	-0,014831	0,013439	0,014080	0,692607	3,078967	1,789974
15:38:48,26	0,749934	3,228998	-0,173972	0,366980	-0,840041	-0,194966	-0,013368	0,009838	0,013301	-0,157504	1,977373	1,766913	-0,658111	-2,894971	-1,285252	-12,298406	7,797584	14,164380	-0,013368	0,009838	0,013301	0,614788	3,026734	1,766913	-0,013368	0,009838	0,013301	0,614788	3,026734	1,766913
15:38:48,31	0,749934	3,228998	-0,173972	0,366980	-0,840041	-0,194966	-0,017419	0,006661	0,010992	-0,000589	1,833903	1,767566	-0,661687	-2,894420	-1,284852	-12,312856	7,797259	14,197654	-0,017419	0,006661	0,010992	0,522300	3,201302	1,767566	-0,017419	0,006661	0,010992	0,522300	3,201302	1,767566
15:38:48,36	0,749934	3,228998	-0,173972	0,366980	-0,840041	-0,194966	-0,016108	0,010033	0,011392	-0,183441	1,889740	1,800841	-0,662187	-2,892814	-1,282519	-12,277077	7,809569	14,186723	-0,016108	0,010033	0,011392	0,604153	3,154202	1,800841	-0,016108	0,010033	0,011392	0,604153	3,154202	1,800841
15:38:48,41	0,749934	3,228998	-0,173972	0,366980	-0,840041	-0,194966	-0,017249	0,011269	0,013725	-0,219177	1,855213	1,789910	-0,661767	-2,896556	-1,285635	-12,345154	7,771426	14,197305	-0,017249	0,011269	0,013725	0,665465	3,209281	1,789910	-0,017249	0,011269	0,013725	0,665465	3,209281	1,789910
15:38:48,46	0,749934	3,228998	-0,173972	0,366980	-0,840041	-0,194966	-0,014219	0,009034	0,010609	-0,170030	1,972912	1,800491	-0,657584	-2,895186	-1,285249	-12,327862	7,804729	14,184349	-0,014219	0,009034	0,010609	0,539167	3,089089	1,800491	-0,014219	0,009034	0,010609	0,539167	3,089089	1,800491
15:38:48,51	0,749934	3,228998	-0,173972	0,366980	-0,840041	-0,194966	-0,017497	0,006097	0,010995	0,020218	1,800796	1,787536	-0,661102	-2,897995	-1,284458	-12,329210	7,807801	14,192646	-0,017497	0,006097	0,010995	0,498804	3,174271	1,787536	-0,017497	0,006097	0,010995	0,498804	3,174271	1,787536
15:38:48,56	0,749934	3,228998	-0,173972	0,366980	-0,840041	-0,194966	-0,013304	0,007739	0,011786	-0,063185	2,016084	1,795833	-0,656940	-2,895725	-1,284051	-12,296192	7,782706	14,202002	-0,013304	0,007739	0,011786	0,544306	3,060476	1,795833	-0,013304	0,007739	0,011786	0,544306	3,060476	1,795833
15:38:48,61	0,749934	3,228998	-0,173972	0,366980	-0,840041	-0,194966	-0,017352	0,005270	0,012193	0,059981	1,846774	1,805188	-0,663314	-2,894784	-1,282906	-12,263388	7,821410	14,172174	-0,017352	0,005270	0,012193	0,473654	3,208867	1,805188	-0,017352	0,005270	0,012193	0,473654	3,208867	1,805188
15:38:48,66	0,749934	3,228998	-0,173972	0,366980	-0,840041	-0,194966	-0,014980	0,011260	0,013338	-0,201588	1,979165	1,775361	-0,663399	-2,895601	-1,284462	-12,289709	7,789010	14,181908	-0,014980	0,011260	0,013338	0,682313	3,155072	1,775361	-0,014980	0,011260	0,013338	0,682313	3,155072	1,775361
15:38:48,71	0,749934	3,228998	-0,173972	0,366980	-0,840041	-0,194966	-0,014229	0,010925	0,011782	-0,225389	2,011585	1,785095	-0,659922	-2,896907	-1,282143	-12,323951	7,783022	14,171374	-0,014229	0,010925	0,011782	0,632217	3,128596	1,785095	-0,014229	0,010925	0,011782	0,632217	3,128596	1,785095
15:38:48,76	0,749934	3,228998	-0,173972	0,366980	-0,840041	-0,194966	-0,014836	0,007261	0,014101	-0,057172	1,953363	1,774561	-0,661685	-2,896606	-1,283666	-12,311348	7,777975	14,210511	-0,014836	0,007261	0,014101	0,512818	3,118019	1,774561	-0,014836	0,007261	0,014101	0,512818	3,118019	1,774561
15:38:48,81	0,749934	3,228998	-0,173972	0,366980	-0,840041	-0,194966	-0,014217	0,008938	0,012578	-0,142455	1,999027	1,813698	-0,664029	-2,894274	-1,284469	-12,317949	7,830533	14,198157	-0,014217	0,008938	0,012578	0,559193	3,115033	1,813698	-0,014217	0,008938	0,012578	0,559193	3,115033	1,813698
15:38:48,86	0,749934	3,228998	-0,173972	0,366980	-0,840041	-0,194966	-0,015064	0,012134	0,011775	-0,266439	1,922962	1,801343	-0,665761	-2,896999	-1,283695	-12,301634	7,796421	14,171496	-0,015064	0,012134	0,011775	0,686107	3,105497	1,801343	-0,015064	0,012134	0,011775	0,686107	3,105497	1,801343
15:38:48,91	0,749934	3,228998	-0,173972	0,366980	-0,840041	-0,194966	-0,011838	0,012272	0,012549	-0,294986	2,121920	1,774682	-0,662857	-2,895180	-1,282149	-12,321786	7,805871	14,176682	-0,011838	0,012272	0,012549	0,668373	3,051182	1,774682	-0,011838	0,012272	0,012549	0,668373	3,051182	1,774682
15:38:48,96	0,749934	3,228998	-0,173972	0,366980	-0,840041	-0,194966	-0,014865	0,010666	0,014095	-0,213380	1,942329	1,779868	-0,660525	-2,898692	-1,281355	-12,331995	7,772831	14,179972	-0,014865	0,010666	0,014095	0,623929	3,109225	1,779868	-0,014865	0,010666	0,014095	0,623929	3,109225	1,779868
15:38:49,01	0,749934	3,228998	-0,173972	0,366980	-0,840041	-0,194966	-0,012989	0,006891	0,014889	-0,050762	2,047549	1,783159	-0,660456	-2,895663	-1,282929	-12,307127	7,817976	14,158356	-0,012989	0,006891	0,014889	0,490155	3,067195	1,783159	-0,012989	0,006891	0,014889	0,490155	3,067195	1,783159
15:38:49,06	0,749934	3,228998	-0,173972	0,366980	-0,840041	-0,194966	-0,015647	0,008345	0,013316	-0,074865	1,908311	1,761542	-0,659895	-2,895549	-1,280970	-12,312114	7,792717	14,180746	-0,015647	0,008345	0,013316	0,580230	3,136590	1,761542	-0,015647	0,008345	0,013316	0,580230	3,136590	1,761542
15:38:49,11	0,749934	3,228998	-0,173972	0,366980	-0,840041	-0,194966	-0,016026	0,007917	0,015274	-0,076945	1,896885	1,783932	-0,659898	-2,892895	-1,281738	-12,300073	7,786088	14,200651	-0,016026	0,007917	0,015274	0,544503	3,154958	1,783932	-0,016026	0,007917	0,015274	0,544503	3,154958	1,783932
15:38:49,16	0,749934	3,228998	-0,173972	0,366980	-0,840041	-0,194966	-0,018324	0,009246	0,014506	-0,145798	1,791159	1,803838	-0,666344	-2,895296	-1,285237	-12,288322	7,795709	14,191806	-0,018324	0,009246	0,014506	0,580014	3,229584	1,803838	-0,018324	0,009246	0,014506	0,580014	3,229584	1,803838
15:38:49,21	0,749934	3,228998	-0,173972	0,366980	-0,840041	-0,194966	-0,013021	0,013628	0,011008	-0,359438	2,072283	1,794993	-0,661095	-2,897473	-1,284440	-12,315433	7,788337	14,211329	-0,013021	0,013628	0,011008	0,710336	3,094419	1,794993	-0,013021	0,013628	0,011008	0,710336	3,094419	1,794993
15:38:49,26	0,749934	3,228998	-0,173972	0,366980	-0,840041	-0,194966	-0,013760	0,007994	0,011804	-0,086413	2,014044	1,814516	-0,662245	-2,898863	-1,280924	-12,316025	7,803552	14,228659	-0,013760	0,007994	0,011804	0,541097	3,094218	1,814516	-0,013760	0,007994	0,011804	0,541097	3,094218	1,814516
15:38:49,31	0,749934	3,228998	-0,173972	0,366980	-0,840041	-0,194966	-0,011981	0,008295	0,015320	-0,089183	2,098436	1,831845	-0,663394	-2,893642	-1,282550	-12,291952	7,795390	14,152193	-0,011981	0,008295	0,015320	0,561953	3,038953	1,831845	-0,011981	0,008295	0,015320	0,561953	3,038953	1,831845
15:38:49,36	0,749934	3,228998	-0,173972	0,366980	-0,840041	-0,194966	-0,015928	0,011900	0,013694	-0,271710	1,918120	1,755380	-0,660448	-2,895711	-1,284478	-12,296013	7,804960	14,158761	-0,015928	0,011900	0,013694	0,662471	3,168478	1,755380	-0,015928	0,011900	0,013694	0,662471	3,168478	1,755380
15:38:49,41	0,749934	3,228998	-0,173972	0,366980	-0,840041	-0,194966	-0,015609	0,008314	0,011766	-0,078982	1,926403	1,761948	-0,662872	-2,895386	-1,284840	-12,305701	7,763689	14,205840	-0,015609	0,008314	0,011766	0,573701	3,151724	1,761948	-0,015609	0,008314	0,011766	0,573701	3,151724	1,761948
15:38:49,46	0,749934	3,228998	-0,173972	0,366980	-0,840041	-0,194966	-0,014679	0,010576	0,011404	-0,237189	1,987003	1,809027	-0,662222	-2,896970	-1,283663	-12,290298	7,780612	14,200540	-0,014679	0,010576	0,011404	0,593057	3,139328	1,809027	-0,014679	0,010576	0,011404	0,593057	3,139328	1,809027
15:38:49,51	0,749934	3,228998	-0,173972	0,366980	-0,840041	-0,194966	-0,013632	0,009221	0,012581	-0,144360	2,046341	1,803727	-0,660472	-2,894422	-1,284454	-12,295865	7,795221	14,197382	-0,013632	0,009221	0,012581	0,579500	3,116451	1,803727	-0,013632	0,009221	0,012581	0,579500	3,116451	1,803727
15:38:49,56	0,749934	3,228998	-0,173972	0,366980	-0,840041	-0,194966	-0,016714	0,008980	0,011790	-0,121975	1,873945	1,800569	-0,665193	-2,895179	-1,281751	-12,316134	7,819713	14,190956	-0,016714	0,008980	0,011790	0,582990	3,186002	1,800569	-0,016714	0,008980	0,011790	0,582990	3,186002	1,800569
15:38:49,61	0,749934	3,228998	-0,173972	0,366980	-0,840041	-0,194966	-0,013698	0,012690	0,014494	-0,303786	2,000998	1,794143	-0,664667	-2,896269	-1,286025	-12,326792	7,781349	14,192367	-0,013698	0,012690	0,014494	0,692363	3,076268	1,794143	-0,013698	0,012690	0,014494	0,692363	3,076268	1,794143
15:38:49,66	0,749934	3,228998	-0,173972	0,366980	-0,840041	-0,194966	-0,013017	0,011690	0,010220	-0,290342	2,046349	1,795554	-0,664548	-2,892873	-1,284088	-12,277282	7,807102	14,172648	-0,013017	0,011690	0,010220	0,627312	3,068180	1,795554	-0,013017	0,011690	0,010220	0,627312	3,068180	1,795554
15:38:49,71	0,749934	3,228998	-0,173972	0,366980	-0,840041	-0,194966	-0,016017	0,013284	0,012156	-0,326191	1,920351	1,775835	-0,661081	-2,893978	-1,283679	-12,310932	7,814098	14,207321	-0,016017	0,013284	0,012156	0,716619	3,177680	1,775835	-0,016017	0,013284	0,012156	0,716619	3,177680	1,775835
15:38:49,76	0,749934	3,228998	-0,173972	0,366980	-0,840041	-0,194966	-0,016794	0,009730	0,012565	-0,152122	1,847315	1,810507	-0,664632	-2,894864	-1,282547	-12,325982	7,810518	14,172011	-0,016794	0,009730	0,012565	0,611659	3,165627	1,810507	-0,016794	0,009730	0,012565	0,611659	3,165627	1,810507
15:38:49,81	0,749934	3,228998	-0,173972	0,366980	-0,840041	-0,194966	-0,014251	0,012361	0,013697	-0,299596	1,968300	1,775198	-0,666337	-2,893937	-1,284080	-12,287771	7,805385	14,186765	-0,014251	0,012361	0,013697	0,670775	3,086997	1,775198	-0,014251	0,012361	0,013697	0,670775	3,086997	1,775198
15:38:49,86	0,749934	3,228998	-0,173972	0,366980	-0,840041	-0,194966	-0,014202	0,014301	0,012164	-0,385820	2,006524	1,789951	-0,661683	-2,896440	-1,285245	-12,316351	7,794096	14,182993	-0,014202	0,014301	0,012164	0,736846	3,121347	1,789951	-0,014202	0,014301	0,012164	0,736846	3,121347	1,789951
15:38:49,91	0,749934	3,228998	-0,173972	0,366980	-0,840041	-0,194966	-0,014361	0,009020	0,011000	-0,135252	1,979136	1,786180	-0,663406	-2,893612	-1,282517	-12,291955	7,795460	14,195784	-0,014361	0,009020	0,011000	0,572822	3,106461	1,786180	-0,014361	0,009020	0,011000	0,572822	3,106461	1,786180
15:38:49,96	0,749934	3,228998	-0,173972	0,366980	-0,840041	-0,194966	-0,015949	0,011926	0,013727	-0,272957	1,917005	1,798971	-0,661062	-2,894827	-1,284073	-12,297616	7,791394	14,187193	-0,015949	0,011926	0,013727	0,663196	3,168990	1,798971	-0,015949	0,011926	0,013727	0,663196	3,168990	1,798971
15:38:50,01	0,749934	3,228998	-0,173972	0,366980	-0,840041	-0,194966	-0,016068	0,009288	0,012171	-0,142152	1,907928	1,790380	-0,658776	-2,896210	-1,284473	-12,326534	7,767918	14,177481	-0,016068	0,009288	0,012171	0,586947	3,169283	1,790380	-0,016068	0,009288	0,012171	0,586947	3,169283	1,790380
15:38:50,06	0,749934	3,228998	-0,173972	0,366980	-0,840041	-0,194966	-0,016014	0,006617	0,011771	-0,038065	1,897467	1,780668	-0,662853	-2,896451	-1,285621	-12,310768	7,796149	14,197562	-0,016014	0,006617	0,011771	0,481384	3,154528	1,780668	-0,016014	0,006617	0,011771	0,481384	3,154528	1,780668
15:38:50,11	0,749934	3,228998	-0,173972	0,366980	-0,840041	-0,194966	-0,013766	0,010028	0,010623	-0,183085	2,013863	1,800749	-0,661131	-2,894804	-1,284099	-12,331476	7,791384	14,173013	-0,013766	0,010028	0,010623	0,604095	3,094513	1,800749	-0,013766	0,010028	0,010623	0,604095	3,094513	1,800749
15:38:50,16	0,749934	3,228998	-0,173972	0,366980	-0,840041	-0,194966	-0,016054	0,009359	0,012145	-0,162809	1,879345	1,776200	-0,662294	-2,894683	-1,285617	-12,319841	7,803173	14,217618	-0,016054	0,009359	0,012145	0,571902	3,139589	1,776200	-0,016054	0,009359	0,012145	0,571902	3,139589	1,776200
15:38:50,21	0,749934	3,228998	-0,173972	0,366980	-0,840041	-0,194966	-0,015577	0,010427	0,010627	-0,202300	1,908319	1,820805	-0,660576	-2,893833	-1,286035	-12,332780	7,772445	14,188373	-0,015577	0,010427	0,010627	0,616224	3,131137	1,820805	-0,015577	0,010427	0,010627	0,616224	3,131137	1,820805
15:38:50,26	0,749934	3,228998	-0,173972	0,366980	-0,840041	-0,194966	-0,017172	0,009364	0,010209	-0,180115	1,829574	1,791560	-0,661100	-2,892276	-1,286398	-12,291662	7,762030	14,207358	-0,017172	0,009364	0,010209	0,554978	3,177544	1,791560	-0,017172	0,009364	0,010209	0,554978	3,177544	1,791560
15:38:50,31	0,749934	3,228998	-0,173972	0,366980	-0,840041	-0,194966	-0,018258	0,010597	0,009846	-0,232667	1,813901	1,810545	-0,662240	-2,897257	-1,282533	-12,296891	7,751400	14,155332	-0,018258	0,010597	0,009846	0,599179	3,247150	1,810545	-0,018258	0,010597	0,009846	0,599179	3,247150	1,810545
15:38:50,36	0,749934	3,228998	-0,173972	0,366980	-0,840041	-0,194966	-0,013374	0,009093	0,013712	-0,166303	2,068632	1,758519	-0,660488	-2,896084	-1,282526	-12,303065	7,762895	14,170772	-0,013374	0,009093	0,013712	0,547515	3,118521	1,758519	-0,013374	0,009093	0,013712	0,547515	3,118521	1,758519
15:38:50,41	0,749934	3,228998	-0,173972	0,366980	-0,840041	-0,194966	-0,015266	0,008162	0,013718	-0,111033	1,959155	1,773959	-0,663980	-2,899197	-1,284456	-12,300480	7,801580	14,176939	-0,015266	0,008162	0,013718	0,529718	3,157565	1,773959	-0,015266	0,008162	0,013718	0,529718	3,157565	1,773959
15:38:50,46	0,749934	3,228998	-0,173972	0,366980	-0,840041	-0,194966	-0,010825	0,009630	0,011788	-0,152551	2,173027	1,780125	-0,660434	-2,895872	-1,284848	-12,279667	7,782273	14,172606	-0,010825	0,009630	0,011788	0,603402	3,022752	1,780125	-0,010825	0,009630	0,011788	0,603402	3,022752	1,780125
15:38:50,51	0,749934	3,228998	-0,173972	0,366980	-0,840041	-0,194966	-0,015477	0,008222	0,011397	-0,085664	1,958786	1,775792	-0,663454	-2,895672	-1,282532	-12,318252	7,785833	14,180905	-0,015477	0,008222	0,011397	0,559782	3,173715	1,775792	-0,015477	0,008222	0,011397	0,559782	3,173715	1,775792
15:38:50,56	0,749934	3,228998	-0,173972	0,366980	-0,840041	-0,194966	-0,014141	0,010937	0,013712	-0,243040	1,993071	1,784092	-0,661676	-2,895917	-1,285226	-12,302574	7,774633	14,201676	-0,014141	0,010937	0,013712	0,615515	3,103112	1,784092	-0,014141	0,010937	0,013712	0,615515	3,103112	1,784092
15:38:50,61	0,749934	3,228998	-0,173972	0,366980	-0,840041	-0,194966	-0,014817	0,009275	0,011018	-0,158481	1,977096	1,804863	-0,661693	-2,899136	-1,286406	-12,322965	7,784483	14,178213	-0,014817	0,009275	0,011018	0,569613	3,140203	1,804863	-0,014817	0,009275	0,011018	0,569613	3,140203	1,804863
15:38:50,66	0,749934	3,228998	-0,173972	0,366980	-0,840041	-0,194966	-0,012021	0,007681	0,009839	-0,077229	2,099867	1,781400	-0,663446	-2,895687	-1,282918	-12,312651	7,782578	14,180978	-0,012021	0,007681	0,009839	0,525691	3,043544	1,781400	-0,012021	0,007681	0,009839	0,525691	3,043544	1,781400
15:38:50,71	0,749934	3,228998	-0,173972	0,366980	-0,840041	-0,194966	-0,014132	0,010923	0,013326	-0,242313	2,000007	1,784164	-0,664676	-2,898977	-1,284118	-12,350260	7,787969	14,142805	-0,014132	0,010923	0,013326	0,615116	3,109356	1,784164	-0,014132	0,010923	0,013326	0,615116	3,109356	1,784164
15:38:50,76	0,749934	3,228998	-0,173972	0,366980	-0,840041	-0,194966	-0,010667	0,010344	0,012127	-0,226335	2,144919	1,745992	-0,661595	-2,897234	-1,286354	-12,263350	7,774692	14,221161	-0,010667	0,010344	0,012127	0,585633	2,982270	1,745992	-0,010667	0,010344	0,012127	0,585633	2,982270	1,745992
15:38:50,81	0,749934	3,228998	-0,173972	0,366980	-0,840041	-0,194966	-0,013718	0,008546	0,009890	-0,100921	2,068180	1,824347	-0,661091	-2,896780	-1,285625	-12,312258	7,788227	14,187892	-0,013718	0,008546	0,009890	0,569963	3,145021	1,824347	-0,013718	0,008546	0,009890	0,569963	3,145021	1,824347
15:38:50,86	0,749934	3,228998	-0,173972	0,366980	-0,840041	-0,194966	-0,014362	0,008337	0,010619	-0,102751	1,985548	1,791079	-0,659889	-2,894713	-1,285625	-12,297231	7,792550	14,188391	-0,014362	0,008337	0,010619	0,551674	3,112974	1,791079	-0,014362	0,008337	0,010619	0,551674	3,112974	1,791079
15:38:50,91	0,749934	3,228998	-0,173972	0,366980	-0,840041	-0,194966	-0,016754	0,008330	0,010619	-0,091133	1,872040	1,791577	-0,666315	-2,893767	-1,286007	-12,275889	7,818317	14,202794	-0,016754	0,008330	0,010619	0,562749	3,187203	1,791577	-0,016754	0,008330	0,010619	0,562749	3,187203	1,791577
15:38:50,96	0,749934	3,228998	-0,173972	0,366980	-0,840041	-0,194966	-0,014360	0,014368	0,010238	-0,372113	2,002106	1,805980	-0,660463	-2,896353	-1,286423	-12,298990	7,798452	14,154824	-0,014360	0,014368	0,010238	0,755736	3,129372	1,805980	-0,014360	0,014368	0,010238	0,755736	3,129372	1,805980
15:38:51,01	0,749934	3,228998	-0,173972	0,366980	-0,840041	-0,194966	-0,015046	0,008006	0,009821	-0,070080	1,956358	1,758011	-0,661005	-2,894870	-1,284084	-12,275040	7,791339	14,157899	-0,015046	0,008006	0,009821	0,558409	3,137479	1,758011	-0,015046	0,008006	0,009821	0,558409	3,137479	1,758011
15:38:51,06	0,749934	3,228998	-0,173972	0,366980	-0,840041	-0,194966	-0,016059	0,009218	0,012160	-0,127273	1,927974	1,761085	-0,656411	-2,896924	-1,284431	-12,312875	7,747720	14,215732	-0,016059	0,009218	0,012160	0,596332	3,188624	1,761085	-0,016059	0,009218	0,012160	0,596332	3,188624	1,761085
15:38:51,11	0,749934	3,228998	-0,173972	0,366980	-0,840041	-0,194966	-0,016577	0,004212	0,011813	0,076326	1,890074	1,818919	-0,665772	-2,895529	-1,284848	-12,300803	7,806078	14,196940	-0,016577	0,004212	0,011813	0,406992	3,191399	1,818919	-0,016577	0,004212	0,011813	0,406992	3,191399	1,818919
15:38:51,16	0,749934	3,228998	-0,173972	0,366980	-0,840041	-0,194966	-0,013105	0,013016	0,011396	-0,324894	2,051913	1,800126	-0,664547	-2,894745	-1,287576	-12,274669	7,807115	14,174467	-0,013105	0,013016	0,011396	0,696866	3,080656	1,800126	-0,013105	0,013016	0,011396	0,696866	3,080656	1,800126
15:38:51,21	0,749934	3,228998	-0,173972	0,366980	-0,840041	-0,194966	-0,014397	0,012347	0,008669	-0,276164	2,006833	1,777653	-0,664574	-2,895461	-1,285219	-12,289273	7,807286	14,211838	-0,014397	0,012347	0,008669	0,693115	3,137014	1,777653	-0,014397	0,012347	0,008669	0,693115	3,137014	1,777653
15:38:51,26	0,749934	3,228998	-0,173972	0,366980	-0,840041	-0,194966	-0,013763	0,012013	0,011025	-0,265918	2,027058	1,815025	-0,662195	-2,896957	-1,284845	-12,278868	7,780528	14,172075	-0,013763	0,012013	0,011025	0,677094	3,107485	1,815025	-0,013763	0,012013	0,011025	0,677094	3,107485	1,815025
15:38:51,31	0,749934	3,228998	-0,173972	0,366980	-0,840041	-0,194966	-0,013657	0,009205	0,011399	-0,137853	2,054983	1,775262	-0,659841	-2,894555	-1,285207	-12,279718	7,815295	14,217787	-0,013657	0,009205	0,011399	0,584702	3,127053	1,775262	-0,013657	0,009205	0,011399	0,584702	3,127053	1,775262
15:38:51,36	0,749934	3,228998	-0,173972	0,366980	-0,840041	-0,194966	-0,016914	0,008367	0,011037	-0,064625	1,867497	1,820974	-0,662866	-2,895907	-1,281388	-12,330645	7,802660	14,156717	-0,016914	0,008367	0,011037	0,592195	3,195246	1,820974	-0,016914	0,008367	0,011037	0,592195	3,195246	1,820974
15:38:51,41	0,749934	3,228998	-0,173972	0,366980	-0,840041	-0,194966	-0,014231	0,010311	0,014856	-0,202094	1,969225	1,759903	-0,658707	-2,894191	-1,282902	-12,294691	7,780829	14,191458	-0,014231	0,010311	0,014856	0,607293	3,086361	1,759903	-0,014231	0,010311	0,014856	0,607293	3,086361	1,759903
15:38:51,46	0,749934	3,228998	-0,173972	0,366980	-0,840041	-0,194966	-0,017797	0,007567	0,013343	-0,060337	1,825869	1,794645	-0,659932	-2,896142	-1,287176	-12,309382	7,769900	14,193359	-0,017797	0,007567	0,013343	0,533647	3,222900	1,794645	-0,017797	0,007567	0,013343	0,533647	3,222900	1,794645
15:38:51,51	0,749934	3,228998	-0,173972	0,366980	-0,840041	-0,194966	-0,015494	0,007652	0,009068	-0,081569	1,938340	1,796546	-0,661042	-2,893355	-1,286419	-12,285354	7,800943	14,169642	-0,015494	0,007652	0,009068	0,519091	3,154625	1,796546	-0,015494	0,007652	0,009068	0,519091	3,154625	1,796546
15:38:51,56	0,749934	3,228998	-0,173972	0,366980	-0,840041	-0,194966	-0,017354	0,010007	0,009825	-0,165137	1,846936	1,772829	-0,659263	-2,896532	-1,287188	-12,277026	7,767202	14,154244	-0,017354	0,010007	0,009825	0,620400	3,209188	1,772829	-0,017354	0,010007	0,009825	0,620400	3,209188	1,772829
15:38:51,61	0,749934	3,228998	-0,173972	0,366980	-0,840041	-0,194966	-0,015491	0,006878	0,009056	-0,027475	1,967886	1,757430	-0,661090	-2,896536	-1,287946	-12,311436	7,807636	14,204489	-0,015491	0,006878	0,009056	0,512420	3,183906	1,757430	-0,015491	0,006878	0,009056	0,512420	3,183906	1,757430
15:38:51,66	0,749934	3,228998	-0,173972	0,366980	-0,840041	-0,194966	-0,014575	0,008458	0,008298	-0,091845	1,965505	1,807676	-0,662273	-2,897581	-1,284852	-12,315762	7,780596	14,182045	-0,014575	0,008458	0,008298	0,572112	3,109613	1,807676	-0,014575	0,008458	0,008298	0,572112	3,109613	1,807676
15:38:51,71	0,749934	3,228998	-0,173972	0,366980	-0,840041	-0,194966	-0,013077	0,008960	0,011392	-0,143520	2,053143	1,785231	-0,661069	-2,894109	-1,284861	-12,300043	7,794562	14,178214	-0,013077	0,008960	0,011392	0,559830	3,079706	1,785231	-0,013077	0,008960	0,011392	0,559830	3,079706	1,785231
15:38:51,76	0,749934	3,228998	-0,173972	0,366980	-0,840041	-0,194966	-0,016686	0,009653	0,011383	-0,159632	1,872125	1,781401	-0,662831	-2,895829	-1,283698	-12,307789	7,802609	14,172439	-0,016686	0,009653	0,011383	0,598165	3,181965	1,781401	-0,016686	0,009653	0,011383	0,598165	3,181965	1,781401
15:38:51,81	0,749934	3,228998	-0,173972	0,366980	-0,840041	-0,194966	-0,014315	0,010319	0,012546	-0,191156	1,984651	1,775626	-0,658171	-2,896224	-1,286786	-12,321306	7,794436	14,199167	-0,014315	0,010319	0,012546	0,618904	3,108418	1,775626	-0,014315	0,010319	0,012546	0,618904	3,108418	1,775626
15:38:51,86	0,749934	3,228998	-0,173972	0,366980	-0,840041	-0,194966	-0,016304	0,006086	0,009459	0,015136	1,873642	1,802354	-0,661096	-2,899654	-1,282879	-12,319525	7,772286	14,209583	-0,016304	0,006086	0,009459	0,492887	3,153488	1,802354	-0,016304	0,006086	0,009459	0,492887	3,153488	1,802354
15:38:51,91	0,749934	3,228998	-0,173972	0,366980	-0,840041	-0,194966	-0,011871	0,006905	0,013365	-0,045738	2,116767	1,812770	-0,662875	-2,896621	-1,283695	-12,322650	7,783217	14,181533	-0,011871	0,006905	0,013365	0,496294	3,048635	1,812770	-0,011871	0,006905	0,013365	0,496294	3,048635	1,812770
15:38:51,96	0,749934	3,228998	-0,173972	0,366980	-0,840041	-0,194966	-0,013608	0,009962	0,012550	-0,196792	2,018281	1,784720	-0,661064	-2,894294	-1,285644	-12,289382	7,768577	14,163187	-0,013608	0,009962	0,012550	0,585205	3,086489	1,784720	-0,013608	0,009962	0,012550	0,585205	3,086489	1,784720
15:38:52,01	0,749934	3,228998	-0,173972	0,366980	-0,840041	-0,194966	-0,016528	0,009557	0,010600	-0,171780	1,902535	1,766373	-0,662851	-2,895087	-1,284090	-12,315817	7,809056	14,177918	-0,016528	0,009557	0,010600	0,578430	3,200019	1,766373	-0,016528	0,009557	0,010600	0,578430	3,200019	1,766373
15:38:52,06	0,749934	3,228998	-0,173972	0,366980	-0,840041	-0,194966	-0,014949	0,010708	0,012154	-0,209778	1,941540	1,781105	-0,656340	-2,895282	-1,284479	-12,299810	7,796168	14,154448	-0,014949	0,010708	0,012154	0,630762	3,115027	1,781105	-0,014949	0,010708	0,012154	0,630762	3,115027	1,781105
15:38:52,11	0,749934	3,228998	-0,173972	0,366980	-0,840041	-0,194966	-0,018035	0,004972	0,011765	0,085316	1,801368	1,757635	-0,659829	-2,896166	-1,283663	-12,275403	7,789438	14,191512	-0,018035	0,004972	0,011765	0,475611	3,217116	1,757635	-0,018035	0,004972	0,011765	0,475611	3,217116	1,757635
15:38:52,16	0,749934	3,228998	-0,173972	0,366980	-0,840041	-0,194966	-0,015525	0,007551	0,012581	-0,042436	1,956386	1,794699	-0,664020	-2,889953	-1,282555	-12,297859	7,797858	14,172155	-0,015525	0,007551	0,012581	0,550339	3,175105	1,794699	-0,015525	0,007551	0,012581	0,550339	3,175105	1,794699
15:38:52,21	0,749934	3,228998	-0,173972	0,366980	-0,840041	-0,194966	-0,018810	0,014287	0,013689	-0,396637	1,761908	1,775342	-0,659810	-2,896099	-1,283660	-12,269489	7,799162	14,191775	-0,018810	0,014287	0,013689	0,724904	3,238501	1,775342	-0,018810	0,014287	0,013689	0,724904	3,238501	1,775342
15:38:52,26	0,749934	3,228998	-0,173972	0,366980	-0,840041	-0,194966	-0,015593	0,007568	0,012584	-0,031916	1,953128	1,794961	-0,661601	-2,898499	-1,283657	-12,286042	7,797507	14,196069	-0,015593	0,007568	0,012584	0,562154	3,177158	1,794961	-0,015593	0,007568	0,012584	0,562154	3,177158	1,794961
15:38:52,31	0,749934	3,228998	-0,173972	0,366980	-0,840041	-0,194966	-0,012619	0,007919	0,012587	-0,059903	2,094275	1,799256	-0,663434	-2,895399	-1,285649	-12,311600	7,808413	14,168966	-0,012619	0,007919	0,012587	0,561760	3,084836	1,799256	-0,012619	0,007919	0,012587	0,561760	3,084836	1,799256
15:38:52,36	0,749934	3,228998	-0,173972	0,366980	-0,840041	-0,194966	-0,014387	0,011056	0,010595	-0,226353	1,974734	1,772152	-0,658686	-2,898010	-1,286404	-12,295258	7,790635	14,164276	-0,014387	0,011056	0,010595	0,641552	3,104109	1,772152	-0,014387	0,011056	0,010595	0,641552	3,104109	1,772152
15:38:52,41	0,749934	3,228998	-0,173972	0,366980	-0,840041	-0,194966	-0,014499	0,005639	0,009840	0,048089	1,991925	1,767462	-0,659873	-2,892549	-1,281737	-12,275548	7,747122	14,189515	-0,014499	0,005639	0,009840	0,490784	3,130132	1,767462	-0,014499	0,005639	0,009840	0,490784	3,130132	1,767462
15:38:52,46	0,749934	3,228998	-0,173972	0,366980	-0,840041	-0,194966	-0,018635	0,009398	0,014507	-0,175189	1,815681	1,792702	-0,658116	-2,896149	-1,284844	-12,280716	7,732802	14,171389	-0,018635	0,009398	0,014507	0,562560	3,278562	1,792702	-0,018635	0,009398	0,014507	0,562560	3,278562	1,792702
15:38:52,51	0,749934	3,228998	-0,173972	0,366980	-0,840041	-0,194966	-0,016396	0,006076	0,011400	-0,017409	1,934795	1,774576	-0,662221	-2,896805	-1,285242	-12,295301	7,796733	14,173022	-0,016396	0,006076	0,011400	0,459531	3,221912	1,774576	-0,016396	0,006076	0,011400	0,459531	3,221912	1,774576
15:38:52,56	0,749934	3,228998	-0,173972	0,366980	-0,840041	-0,194966	-0,013776	0,009303	0,011003	-0,137158	2,026449	1,776209	-0,662843	-2,893098	-1,283730	-12,312319	7,812148	14,148988	-0,013776	0,009303	0,011003	0,593130	3,107879	1,776209	-0,013776	0,009303	0,011003	0,593130	3,107879	1,776209
15:38:52,61	0,749934	3,228998	-0,173972	0,366980	-0,840041	-0,194966	-0,016675	0,011695	0,012514	-0,256720	1,853259	1,752174	-0,659285	-2,893878	-1,285633	-12,281927	7,770371	14,173220	-0,016675	0,011695	0,012514	0,661367	3,162256	1,752174	-0,016675	0,011695	0,012514	0,661367	3,162256	1,752174
15:38:52,66	0,749934	3,228998	-0,173972	0,366980	-0,840041	-0,194966	-0,017778	0,008223	0,010612	-0,097161	1,843105	1,776407	-0,659881	-2,897434	-1,285583	-12,292702	7,783036	14,226372	-0,017778	0,008223	0,010612	0,548376	3,238697	1,776407	-0,017778	0,008223	0,010612	0,548376	3,238697	1,776407
15:38:52,71	0,749934	3,228998	-0,173972	0,366980	-0,840041	-0,194966	-0,014401	0,006962	0,010661	-0,025984	2,003060	1,829559	-0,660469	-2,893192	-1,285235	-12,284513	7,778902	14,192556	-0,014401	0,006962	0,010661	0,520527	3,133535	1,829559	-0,014401	0,006962	0,010661	0,520527	3,133535	1,829559
15:38:52,76	0,749934	3,228998	-0,173972	0,366980	-0,840041	-0,194966	-0,017781	0,009593	0,011009	-0,162268	1,836473	1,795742	-0,660494	-2,895083	-1,284836	-12,304584	7,792025	14,207190	-0,017781	0,009593	0,011009	0,590757	3,232256	1,795742	-0,017781	0,009593	0,011009	0,590757	3,232256	1,795742
15:38:52,81	0,749934	3,228998	-0,173972	0,366980	-0,840041	-0,194966	-0,016130	0,008668	0,011408	-0,112867	1,898344	1,810377	-0,660473	-2,895733	-1,285646	-12,301786	7,795203	14,159212	-0,016130	0,008668	0,011408	0,567588	3,164581	1,810377	-0,016130	0,008668	0,011408	0,567588	3,164581	1,810377
15:38:52,86	0,749934	3,228998	-0,173972	0,366980	-0,840041	-0,194966	-0,015578	0,008325	0,010598	-0,090851	1,927909	1,762398	-0,659290	-2,894503	-1,284461	-12,290474	7,780186	14,182506	-0,015578	0,008325	0,010598	0,562636	3,150774	1,762398	-0,015578	0,008325	0,010598	0,562636	3,150774	1,762398
15:38:52,91	0,749934	3,228998	-0,173972	0,366980	-0,840041	-0,194966	-0,017235	0,007915	0,011783	-0,076912	1,859063	1,785692	-0,660478	-2,895889	-1,284056	-12,296784	7,779106	14,201260	-0,017235	0,007915	0,011783	0,544438	3,211982	1,785692	-0,017235	0,007915	0,011783	0,544438	3,211982	1,785692
15:38:52,96	0,749934	3,228998	-0,173972	0,366980	-0,840041	-0,194966	-0,015441	0,008251	0,012188	-0,098468	1,947428	1,804446	-0,662224	-2,898413	-1,284453	-12,291074	7,764417	14,176070	-0,015441	0,008251	0,012188	0,549248	3,159516	1,804446	-0,015441	0,008251	0,012188	0,549248	3,159516	1,804446
15:38:53,01	0,749934	3,228998	-0,173972	0,366980	-0,840041	-0,194966	-0,012381	0,008502	0,011791	-0,121371	2,118815	1,779256	-0,658721	-2,893706	-1,283698	-12,292285	7,754794	14,166928	-0,012381	0,008502	0,011791	0,546025	3,090727	1,779256	-0,012381	0,008502	0,011791	0,546025	3,090727	1,779256
15:38:53,06	0,749934	3,228998	-0,173972	0,366980	-0,840041	-0,194966	-0,018209	0,007821	0,012546	-0,094914	1,819513	1,770115	-0,658639	-2,894576	-1,284847	-12,274011	7,813192	14,174040	-0,018209	0,007821	0,012546	0,519047	3,248937	1,770115	-0,018209	0,007821	0,012546	0,519047	3,248937	1,770115
15:38:53,11	0,749934	3,228998	-0,173972	0,366980	-0,840041	-0,194966	-0,017497	0,007316	0,011397	-0,008937	1,843165	1,777227	-0,658673	-2,895591	-1,284825	-12,272754	7,764639	14,196528	-0,017497	0,007316	0,011397	0,565373	3,216694	1,777227	-0,017497	0,007316	0,011397	0,565373	3,216694	1,777227
15:38:53,16	0,749934	3,228998	-0,173972	0,366980	-0,840041	-0,194966	-0,016601	0,006838	0,011419	-0,025477	1,915151	1,799714	-0,662241	-2,894091	-1,286051	-12,299917	7,799766	14,149832	-0,016601	0,006838	0,011419	0,511274	3,218301	1,799714	-0,016601	0,006838	0,011419	0,511274	3,218301	1,799714
15:38:53,21	0,749934	3,228998	-0,173972	0,366980	-0,840041	-0,194966	-0,016116	0,010677	0,010194	-0,208293	1,899278	1,753019	-0,659232	-2,895179	-1,286390	-12,259590	7,773666	14,178218	-0,016116	0,010677	0,010194	0,629862	3,164364	1,753019	-0,016116	0,010677	0,010194	0,629862	3,164364	1,753019
15:38:53,26	0,749934	3,228998	-0,173972	0,366980	-0,840041	-0,194966	-0,016679	0,007527	0,009854	-0,046937	1,917972	1,781405	-0,660396	-2,894572	-1,285235	-12,256715	7,778928	14,167853	-0,016679	0,007527	0,009854	0,543949	3,227260	1,781405	-0,016679	0,007527	0,009854	0,543949	3,227260	1,781405
15:38:53,31	0,749934	3,228998	-0,173972	0,366980	-0,840041	-0,194966	-0,016622	0,008839	0,011009	-0,109138	1,920772	1,771039	-0,660484	-2,894643	-1,286791	-12,285377	7,756225	14,182877	-0,016622	0,008839	0,011009	0,584697	3,225619	1,771039	-0,016622	0,008839	0,011009	0,584697	3,225619	1,771039
15:38:53,36	0,749934	3,228998	-0,173972	0,366980	-0,840041	-0,194966	-0,016517	0,008880	0,009453	-0,145264	1,912796	1,786063	-0,664556	-2,891613	-1,284836	-12,265934	7,790853	14,211413	-0,016517	0,008880	0,009453	0,551792	3,209349	1,786063	-0,016517	0,008880	0,009453	0,551792	3,209349	1,786063
15:38:53,41	0,749934	3,228998	-0,173972	0,366980	-0,840041	-0,194966	-0,017104	0,013922	0,011408	-0,367730	1,881764	1,814600	-0,659889	-2,896225	-1,284062	-12,298291	7,776468	14,191556	-0,017104	0,013922	0,011408	0,725111	3,224445	1,814600	-0,017104	0,013922	0,011408	0,725111	3,224445	1,814600
15:38:53,46	0,749934	3,228998	-0,173972	0,366980	-0,840041	-0,194966	-0,015444	0,007574	0,012182	-0,066278	1,947276	1,794742	-0,658635	-2,895384	-1,285197	-12,260700	7,790582	14,212034	-0,015444	0,007574	0,012182	0,528257	3,159615	1,794742	-0,015444	0,007574	0,012182	0,528257	3,159615	1,794742
15:38:53,51	0,749934	3,228998	-0,173972	0,366980	-0,840041	-0,194966	-0,016799	0,006908	0,011047	-0,000628	1,902291	1,815221	-0,661677	-2,897820	-1,284822	-12,311358	7,787751	14,216194	-0,016799	0,006908	0,011047	0,541628	3,221032	1,815221	-0,016799	0,006908	0,011047	0,541628	3,221032	1,815221
15:38:53,56	0,749934	3,228998	-0,173972	0,366980	-0,840041	-0,194966	-0,013169	0,008324	0,011422	-0,102056	2,048619	1,819381	-0,662782	-2,893944	-1,284456	-12,270833	7,786275	14,186820	-0,013169	0,008324	0,011422	0,551379	3,082369	1,819381	-0,013169	0,008324	0,011422	0,551379	3,082369	1,819381
15:38:53,61	0,749934	3,228998	-0,173972	0,366980	-0,840041	-0,194966	-0,015465	0,011622	0,012175	-0,247237	1,946418	1,795107	-0,658690	-2,894288	-1,283660	-12,278119	7,764614	14,205754	-0,015465	0,011622	0,012175	0,665052	3,160394	1,795107	-0,015465	0,011622	0,012175	0,665052	3,160394	1,795107
15:38:53,66	0,749934	3,228998	-0,173972	0,366980	-0,840041	-0,194966	-0,017721	0,007503	0,012584	-0,062795	1,852279	1,808941	-0,661020	-2,894200	-1,284837	-12,272096	7,784849	14,192132	-0,017721	0,007503	0,012584	0,526211	3,243347	1,808941	-0,017721	0,007503	0,012584	0,526211	3,243347	1,808941
15:38:53,71	0,749934	3,228998	-0,173972	0,366980	-0,840041	-0,194966	-0,016632	0,009565	0,011407	-0,149495	1,903965	1,795318	-0,659294	-2,893717	-1,286002	-12,287075	7,786619	14,203111	-0,016632	0,009565	0,011407	0,601394	3,209606	1,795318	-0,016632	0,009565	0,011407	0,601394	3,209606	1,795318
