# Supplementary material for: Characterization of interfragmentary motion associated with common osteosynthesis devices for rat fracture healing studies
Source: PLoS One. 2017 Apr 28;12(4):e0176735. doi: 10.1371/journal.pone.0176735 (PMC5409164; doi:10.1371/journal.pone.0176735)
Supplement: S1 Dataset — (ZIP) [file pone.0176735.s001.zip › S1_Dataset/RatExFix/Specimen05/FIX-EX_05VV(redo).txt]

%Tester: Sukopp Matthias
%Projekt: 
%Zeit: 12.03.2015 15:50:13
%Dateipfad: D:\Messungen\Fixator\Measurements\Fixator_20150312.txt
%Kommentar: FIX-EX_05VV
%VI Version: D:\LVProjekte\Fixator\HauptVI\Fixator_v0.12.vi
%Virtueller Drehpunkt: 	0,0000	0,0000	0,0000
%Sensor zu Hexapod (Mitte): 	0,000000	0,000000	-26,500000
%Sensor zu Hexapod Trans (Mitte): 	-0,500000	-0,866025	0,000000	-0,866025	0,500000	0,000000	0,000000	0,000000	1,000000
%Hexapod zu Labor (Mitte): 	0,712987	3,169021	-0,236987
%Hexapod zu Labor Trans (Mitte): 	0,999542	0,024609	-0,017594	-0,024917	0,999537	-0,017490	0,017155	0,017920	0,999692
%Labor zu CR (Mitte): 	0,000000	0,000000	78,500000
%Labor zu CR Trans (Mitte): 	1,000000	0,000000	0,000000	0,000000	1,000000	0,000000	0,000000	0,000000	1,000000
%Zentrum Sensormasse: 	0,000000	0,000000	2,000000
%Sensormasse: 	200,000000E-3
--------------------------------------------------
Time	X	Y	Z	U	V	W	Exp_ Fx	Exp_ Fy	Exp_ Fz	Exp_ Mx	Exp_ My	Exp_ Mz	Sen_ Fx	Sen_ Fy	Sen_ Fz	Sen_ Mx	Sen_ My	Sen_ Mz	Hex_ Fx	Hex_ Fy	Hex_ Fz	Hex_ Mx	Hex_ My	Hex_ Mz	Lab_ Fx	Lab_ Fy	Lab_ Fz	Lab_ Mx	Lab_ My	Lab_ Mz	Laser
15:50:13,26	0,712987	3,169021	-0,236987	1,026956	-0,982976	-1,428006	-0,218950	0,130965	0,020159	0,304679	0,254774	0,801710	-0,630323	-2,698022	-1,248864	-2,332020	9,646611	13,609779	-0,218950	0,130965	0,020159	10,585412	17,442338	0,801710	-0,218950	0,130965	0,020159	10,585412	17,442338	0,801710
15:50:13,30	0,712987	3,169021	-0,236987	1,026956	-0,982976	-1,428006	-0,218950	0,130965	0,020159	0,304679	0,254774	0,801710	-0,633971	-2,701636	-1,249651	-2,382262	9,617267	13,613513	-0,218950	0,130965	0,020159	10,585412	17,442338	0,801710	-0,218950	0,130965	0,020159	10,585412	17,442338	0,801710
15:50:13,35	0,712987	3,169021	-0,236987	1,026956	-0,982976	-1,428006	-0,215910	0,132702	0,020927	0,193728	0,376331	0,810592	-0,629205	-2,700155	-1,252344	-2,341759	9,602465	13,624995	-0,215910	0,132702	0,020927	10,610807	17,325267	0,810592	-0,215910	0,132702	0,020927	10,610807	17,325267	0,810592
15:50:13,40	0,712987	3,169021	-0,236987	1,026956	-0,982976	-1,428006	-0,219576	0,129315	0,018234	0,377263	0,228185	0,822074	-0,633915	-2,701288	-1,252738	-2,358411	9,649613	13,630780	-0,219576	0,129315	0,018234	10,528493	17,464889	0,822074	-0,219576	0,129315	0,018234	10,528493	17,464889	0,822074
15:50:13,45	0,712987	3,169021	-0,236987	1,026956	-0,982976	-1,428006	-0,216240	0,132827	0,017840	0,227128	0,363645	0,827858	-0,631581	-2,699383	-1,250826	-2,366534	9,635702	13,600869	-0,216240	0,132827	0,017840	10,654077	17,338499	0,827858	-0,216240	0,132827	0,017840	10,654077	17,338499	0,827858
15:50:13,50	0,712987	3,169021	-0,236987	1,026956	-0,982976	-1,428006	-0,219057	0,131759	0,019752	0,266575	0,217113	0,797947	-0,629736	-2,698311	-1,253114	-2,316532	9,627683	13,631039	-0,219057	0,131759	0,019752	10,609656	17,413054	0,797947	-0,219057	0,131759	0,019752	10,609656	17,413054	0,797947
15:50:13,55	0,712987	3,169021	-0,236987	1,026956	-0,982976	-1,428006	-0,220907	0,130697	0,017464	0,339838	0,168183	0,828118	-0,631538	-2,699360	-1,251981	-2,343819	9,635661	13,601348	-0,220907	0,130697	0,017464	10,599577	17,509414	0,828118	-0,220907	0,130697	0,017464	10,599577	17,509414	0,828118
15:50:13,60	0,712987	3,169021	-0,236987	1,026956	-0,982976	-1,428006	-0,219098	0,131732	0,018597	0,279275	0,234663	0,798426	-0,626828	-2,697352	-1,249650	-2,340309	9,624203	13,600638	-0,219098	0,131732	0,018597	10,620274	17,433838	0,798426	-0,219098	0,131732	0,018597	10,620274	17,433838	0,798426
15:50:13,65	0,712987	3,169021	-0,236987	1,026956	-0,982976	-1,428006	-0,223192	0,128658	0,020928	0,430997	0,030521	0,797717	-0,629740	-2,698346	-1,251198	-2,327872	9,634179	13,601122	-0,223192	0,128658	0,020928	10,530625	17,551109	0,797717	-0,223192	0,128658	0,020928	10,530625	17,551109	0,797717
15:50:13,70	0,712987	3,169021	-0,236987	1,026956	-0,982976	-1,428006	-0,220875	0,130683	0,019379	0,340563	0,156807	0,798200	-0,628602	-2,702322	-1,251568	-2,351736	9,625900	13,615469	-0,220875	0,130683	0,019379	10,599141	17,495483	0,798200	-0,220875	0,130683	0,019379	10,599141	17,495483	0,798200
15:50:13,75	0,712987	3,169021	-0,236987	1,026956	-0,982976	-1,428006	-0,218001	0,127709	0,019010	0,476087	0,289733	0,812547	-0,630433	-2,702773	-1,251566	-2,376394	9,614433	13,634351	-0,218001	0,127709	0,019010	10,501239	17,402791	0,812547	-0,218001	0,127709	0,019010	10,501239	17,402791	0,812547
15:50:13,80	0,712987	3,169021	-0,236987	1,026956	-0,982976	-1,428006	-0,216695	0,129069	0,019012	0,383093	0,342026	0,831429	-0,630404	-2,702025	-1,250420	-2,372960	9,633840	13,610130	-0,216695	0,129069	0,019012	10,515027	17,352560	0,831429	-0,216695	0,129069	0,019012	10,515027	17,352560	0,831429
15:50:13,85	0,712987	3,169021	-0,236987	1,026956	-0,982976	-1,428006	-0,217357	0,129418	0,020158	0,383468	0,300869	0,807208	-0,629748	-2,695016	-1,248875	-2,329653	9,643799	13,610217	-0,217357	0,129418	0,020158	10,542800	17,363376	0,807208	-0,217357	0,129418	0,020158	10,542800	17,363376	0,807208
15:50:13,90	0,712987	3,169021	-0,236987	1,026956	-0,982976	-1,428006	-0,223755	0,132355	0,021703	0,261043	0,000689	0,807295	-0,627960	-2,698461	-1,254295	-2,317339	9,639156	13,608193	-0,223755	0,132355	0,021703	10,650897	17,565452	0,807295	-0,223755	0,132355	0,021703	10,650897	17,565452	0,807295
15:50:13,95	0,712987	3,169021	-0,236987	1,026956	-0,982976	-1,428006	-0,221666	0,129084	0,016283	0,433257	0,122321	0,805271	-0,627989	-2,695515	-1,249276	-2,326083	9,613147	13,585447	-0,221666	0,129084	0,016283	10,566360	17,523071	0,805271	-0,221666	0,129084	0,016283	10,566360	17,523071	0,805271
15:50:14,00	0,712987	3,169021	-0,236987	1,026956	-0,982976	-1,428006	-0,224202	0,130581	0,021302	0,328503	-0,004151	0,782525	-0,629839	-2,698963	-1,253925	-2,364797	9,621201	13,612326	-0,224202	0,130581	0,021302	10,579140	17,595722	0,782525	-0,224202	0,130581	0,021302	10,579140	17,595722	0,782525
15:50:14,05	0,712987	3,169021	-0,236987	1,026956	-0,982976	-1,428006	-0,220291	0,130460	0,016653	0,322407	0,161656	0,809405	-0,630890	-2,701746	-1,248064	-2,331960	9,646255	13,618321	-0,220291	0,130460	0,016653	10,563556	17,454532	0,809405	-0,220291	0,130460	0,016653	10,563556	17,454532	0,809405
15:50:14,10	0,712987	3,169021	-0,236987	1,026956	-0,982976	-1,428006	-0,217356	0,129979	0,022513	0,385567	0,330223	0,815399	-0,630368	-2,696764	-1,250019	-2,337644	9,627092	13,634320	-0,217356	0,129979	0,022513	10,588908	17,392648	0,815399	-0,217356	0,129979	0,022513	10,588908	17,392648	0,815399
15:50:14,15	0,712987	3,169021	-0,236987	1,026956	-0,982976	-1,428006	-0,221931	0,132018	0,020558	0,260120	0,096972	0,831398	-0,629753	-2,700223	-1,252737	-2,336601	9,640758	13,616613	-0,221931	0,132018	0,020558	10,623495	17,518548	0,831398	-0,221931	0,132018	0,020558	10,623495	17,518548	0,831398
15:50:14,20	0,712987	3,169021	-0,236987	1,026956	-0,982976	-1,428006	-0,219243	0,129756	0,017840	0,390070	0,230798	0,813692	-0,627418	-2,694831	-1,250830	-2,340310	9,646125	13,597486	-0,219243	0,129756	0,017840	10,575924	17,441397	0,813692	-0,219243	0,129756	0,017840	10,575924	17,441397	0,813692
15:50:14,25	0,712987	3,169021	-0,236987	1,026956	-0,982976	-1,428006	-0,225080	0,130430	0,019748	0,357821	-0,078614	0,794564	-0,633371	-2,697560	-1,250839	-2,381012	9,662999	13,606706	-0,225080	0,130430	0,019748	10,596575	17,590179	0,794564	-0,225080	0,130430	0,019748	10,596575	17,590179	0,794564
15:50:14,30	0,712987	3,169021	-0,236987	1,026956	-0,982976	-1,428006	-0,219741	0,134220	0,019739	0,154983	0,155356	0,803785	-0,628654	-2,699567	-1,249653	-2,339011	9,632607	13,586409	-0,219741	0,134220	0,019739	10,691283	17,404994	0,803785	-0,219741	0,134220	0,019739	10,691283	17,404994	0,803785
15:50:14,35	0,712987	3,169021	-0,236987	1,026956	-0,982976	-1,428006	-0,220361	0,129131	0,020925	0,414289	0,174688	0,783487	-0,632803	-2,702846	-1,250458	-2,325722	9,658612	13,603696	-0,220361	0,129131	0,020925	10,551106	17,472993	0,783487	-0,220361	0,129131	0,020925	10,551106	17,472993	0,783487
15:50:14,40	0,712987	3,169021	-0,236987	1,026956	-0,982976	-1,428006	-0,215446	0,131085	0,020120	0,341866	0,428743	0,800774	-0,630890	-2,698471	-1,251980	-2,311314	9,623201	13,586323	-0,215446	0,131085	0,020120	10,632042	17,341268	0,800774	-0,215446	0,131085	0,020120	10,632042	17,341268	0,800774
15:50:14,45	0,712987	3,169021	-0,236987	1,026956	-0,982976	-1,428006	-0,220192	0,131616	0,018597	0,290792	0,212122	0,783401	-0,630970	-2,698343	-1,252352	-2,344951	9,629757	13,630716	-0,220192	0,131616	0,018597	10,622651	17,497226	0,783401	-0,220192	0,131616	0,018597	10,622651	17,497226	0,783401
15:50:14,50	0,712987	3,169021	-0,236987	1,026956	-0,982976	-1,428006	-0,220262	0,131750	0,018226	0,272696	0,176079	0,827794	-0,631544	-2,698990	-1,249259	-2,341837	9,609771	13,603741	-0,220262	0,131750	0,018226	10,615055	17,466670	0,827794	-0,220262	0,131750	0,018226	10,615055	17,466670	0,827794
15:50:14,55	0,712987	3,169021	-0,236987	1,026956	-0,982976	-1,428006	-0,219415	0,131924	0,021319	0,247911	0,232821	0,800819	-0,632094	-2,700959	-1,251588	-2,339807	9,651366	13,596392	-0,219415	0,131924	0,021319	10,603907	17,456909	0,800819	-0,219415	0,131924	0,021319	10,603907	17,456909	0,800819
15:50:14,60	0,712987	3,169021	-0,236987	1,026956	-0,982976	-1,428006	-0,217435	0,131416	0,018990	0,311365	0,316733	0,793471	-0,630808	-2,700294	-1,250921	-2,328283	9,639705	13,616811	-0,217435	0,131416	0,018990	10,627482	17,385405	0,793471	-0,217435	0,131416	0,018990	10,627482	17,385405	0,793471
15:50:14,65	0,712987	3,169021	-0,236987	1,026956	-0,982976	-1,428006	-0,218654	0,130634	0,019657	0,347666	0,269196	0,813889	-0,636280	-2,698837	-1,251605	-2,358283	9,640573	13,605528	-0,218654	0,130634	0,019657	10,602436	17,433498	0,813889	-0,218654	0,130634	0,019657	10,602436	17,433498	0,813889
15:50:14,70	0,712987	3,169021	-0,236987	1,026956	-0,982976	-1,428006	-0,217180	0,136101	0,018973	0,049111	0,319406	0,802607	-0,630940	-2,701332	-1,249255	-2,341154	9,607245	13,593717	-0,217180	0,136101	0,018973	10,733074	17,368034	0,802607	-0,217180	0,136101	0,018973	10,733074	17,368034	0,802607
15:50:14,75	0,712987	3,169021	-0,236987	1,026956	-0,982976	-1,428006	-0,217690	0,130229	0,021323	0,334171	0,324409	0,790796	-0,631536	-2,697771	-1,251946	-2,342590	9,664849	13,655782	-0,217690	0,130229	0,021323	10,557160	17,413035	0,790796	-0,217690	0,130229	0,021323	10,557160	17,413035	0,790796
15:50:14,80	0,712987	3,169021	-0,236987	1,026956	-0,982976	-1,428006	-0,220475	0,132526	0,018631	0,263901	0,149499	0,852860	-0,627448	-2,701812	-1,250002	-2,354970	9,604445	13,633517	-0,220475	0,132526	0,018631	10,667197	17,456815	0,852860	-0,220475	0,132526	0,018631	10,667197	17,456815	0,852860
15:50:14,85	0,712987	3,169021	-0,236987	1,026956	-0,982976	-1,428006	-0,219019	0,126965	0,020576	0,494600	0,244696	0,830596	-0,628071	-2,702084	-1,250794	-2,373241	9,610317	13,624537	-0,219019	0,126965	0,020576	10,461314	17,437709	0,830596	-0,219019	0,126965	0,020576	10,461314	17,437709	0,830596
15:50:14,90	0,712987	3,169021	-0,236987	1,026956	-0,982976	-1,428006	-0,218473	0,127368	0,019784	0,469547	0,254366	0,821616	-0,631510	-2,698806	-1,250784	-2,324270	9,625978	13,634111	-0,218473	0,127368	0,019784	10,467968	17,404462	0,821616	-0,218473	0,127368	0,019784	10,467968	17,404462	0,821616
15:50:14,95	0,712987	3,169021	-0,236987	1,026956	-0,982976	-1,428006	-0,219592	0,131986	0,019794	0,267500	0,230747	0,831190	-0,630309	-2,699355	-1,248477	-2,332397	9,649923	13,599768	-0,219592	0,131986	0,019794	10,628372	17,468701	0,831190	-0,219592	0,131986	0,019794	10,628372	17,468701	0,831190
15:50:15,00	0,712987	3,169021	-0,236987	1,026956	-0,982976	-1,428006	-0,219717	0,130672	0,022101	0,352504	0,205243	0,796847	-0,629185	-2,699398	-1,250448	-2,349524	9,628334	13,571569	-0,219717	0,130672	0,022101	10,610224	17,452999	0,796847	-0,219717	0,130672	0,022101	10,610224	17,452999	0,796847
15:50:15,05	0,712987	3,169021	-0,236987	1,026956	-0,982976	-1,428006	-0,220242	0,129676	0,020130	0,377016	0,173898	0,768648	-0,630967	-2,700648	-1,248883	-2,355009	9,610450	13,584143	-0,220242	0,129676	0,020130	10,556580	17,462876	0,768648	-0,220242	0,129676	0,020130	10,556580	17,462876	0,768648
15:50:15,10	0,712987	3,169021	-0,236987	1,026956	-0,982976	-1,428006	-0,218268	0,130595	0,021695	0,311015	0,280706	0,781221	-0,631489	-2,699355	-1,250444	-2,332357	9,648621	13,571648	-0,218268	0,130595	0,021695	10,562694	17,414774	0,781221	-0,218268	0,130595	0,021695	10,562694	17,414774	0,781221
15:50:15,15	0,712987	3,169021	-0,236987	1,026956	-0,982976	-1,428006	-0,219126	0,131693	0,020134	0,298272	0,236617	0,768726	-0,630351	-2,701215	-1,249646	-2,358012	9,659739	13,600774	-0,219126	0,131693	0,020134	10,636189	17,438045	0,768726	-0,219126	0,131693	0,020134	10,636189	17,438045	0,768726
15:50:15,20	0,712987	3,169021	-0,236987	1,026956	-0,982976	-1,428006	-0,218085	0,129778	0,020932	0,394675	0,263018	0,797853	-0,630388	-2,702412	-1,251188	-2,374997	9,666291	13,621294	-0,218085	0,129778	0,020932	10,582230	17,382658	0,797853	-0,218085	0,129778	0,020932	10,582230	17,382658	0,797853
15:50:15,25	0,712987	3,169021	-0,236987	1,026956	-0,982976	-1,428006	-0,217030	0,129211	0,019390	0,421336	0,299871	0,818372	-0,629156	-2,698604	-1,251207	-2,334752	9,641268	13,591797	-0,217030	0,129211	0,019390	10,564390	17,336726	0,818372	-0,217030	0,129211	0,019390	10,564390	17,336726	0,818372
15:50:15,30	0,712987	3,169021	-0,236987	1,026956	-0,982976	-1,428006	-0,220943	0,130048	0,019371	0,376250	0,143745	0,788875	-0,631492	-2,700189	-1,248867	-2,330386	9,632531	13,594255	-0,220943	0,130048	0,019371	10,585030	17,487793	0,788875	-0,220943	0,130048	0,019371	10,585030	17,487793	0,788875
15:50:15,35	0,712987	3,169021	-0,236987	1,026956	-0,982976	-1,428006	-0,218403	0,131278	0,021711	0,306890	0,283995	0,791333	-0,629851	-2,700216	-1,253557	-2,381834	9,634223	13,588281	-0,218403	0,131278	0,021711	10,612249	17,428622	0,791333	-0,218403	0,131278	0,021711	10,612249	17,428622	0,791333
15:50:15,40	0,712987	3,169021	-0,236987	1,026956	-0,982976	-1,428006	-0,219200	0,129844	0,017021	0,357233	0,197155	0,785359	-0,632728	-2,698064	-1,250818	-2,349200	9,640920	13,610541	-0,219200	0,129844	0,017021	10,549972	17,404339	0,785359	-0,219200	0,129844	0,017021	10,549972	17,404339	0,785359
15:50:15,45	0,712987	3,169021	-0,236987	1,026956	-0,982976	-1,428006	-0,219625	0,133412	0,019760	0,193814	0,199954	0,807619	-0,629164	-2,698511	-1,251563	-2,334527	9,647812	13,635839	-0,219625	0,133412	0,019760	10,666641	17,440522	0,807619	-0,219625	0,133412	0,019760	10,666641	17,440522	0,807619
15:50:15,50	0,712987	3,169021	-0,236987	1,026956	-0,982976	-1,428006	-0,221020	0,130102	0,019015	0,379227	0,136657	0,832918	-0,629745	-2,698474	-1,248082	-2,333982	9,631050	13,613703	-0,221020	0,130102	0,019015	10,592237	17,486760	0,832918	-0,221020	0,130102	0,019015	10,592237	17,486760	0,832918
15:50:15,55	0,712987	3,169021	-0,236987	1,026956	-0,982976	-1,428006	-0,220761	0,130623	0,022496	0,337894	0,158977	0,810781	-0,632106	-2,696558	-1,250432	-2,325178	9,621961	13,600092	-0,220761	0,130623	0,022496	10,591798	17,488749	0,810781	-0,220761	0,130623	0,022496	10,591798	17,488749	0,810781
15:50:15,60	0,712987	3,169021	-0,236987	1,026956	-0,982976	-1,428006	-0,221240	0,133626	0,020146	0,178262	0,146247	0,797171	-0,629222	-2,700727	-1,249248	-2,367020	9,628527	13,619273	-0,221240	0,133626	0,020146	10,667912	17,513608	0,797171	-0,221240	0,133626	0,020146	10,667912	17,513608	0,797171
15:50:15,65	0,712987	3,169021	-0,236987	1,026956	-0,982976	-1,428006	-0,219072	0,129044	0,021330	0,401319	0,219485	0,816351	-0,630946	-2,697015	-1,249627	-2,338855	9,642740	13,639303	-0,219072	0,129044	0,021330	10,531241	17,416625	0,816351	-0,219072	0,129044	0,021330	10,531241	17,416625	0,816351
15:50:15,70	0,712987	3,169021	-0,236987	1,026956	-0,982976	-1,428006	-0,221425	0,132393	0,020951	0,253544	0,114417	0,836381	-0,629206	-2,697548	-1,248868	-2,346713	9,612125	13,613937	-0,221425	0,132393	0,020951	10,646389	17,496264	0,836381	-0,221425	0,132393	0,020951	10,646389	17,496264	0,836381
15:50:15,75	0,712987	3,169021	-0,236987	1,026956	-0,982976	-1,428006	-0,221833	0,130619	0,021710	0,315327	0,101678	0,811015	-0,628011	-2,702387	-1,250028	-2,369189	9,665457	13,606380	-0,221833	0,130619	0,021710	10,568947	17,515591	0,811015	-0,221833	0,130619	0,021710	10,568947	17,515591	0,811015
15:50:15,80	0,712987	3,169021	-0,236987	1,026956	-0,982976	-1,428006	-0,218240	0,127165	0,020550	0,529908	0,242412	0,803458	-0,629104	-2,694122	-1,248499	-2,302748	9,634570	13,580589	-0,218240	0,127165	0,020550	10,512353	17,374231	0,803458	-0,218240	0,127165	0,020550	10,512353	17,374231	0,803458
15:50:15,85	0,712987	3,169021	-0,236987	1,026956	-0,982976	-1,428006	-0,224851	0,132244	0,022079	0,272249	-0,028416	0,777668	-0,631537	-2,700025	-1,250008	-2,346908	9,642301	13,639054	-0,224851	0,132244	0,022079	10,653431	17,622426	0,777668	-0,224851	0,132244	0,022079	10,653431	17,622426	0,777668
15:50:15,90	0,712987	3,169021	-0,236987	1,026956	-0,982976	-1,428006	-0,218523	0,131400	0,020570	0,300768	0,258567	0,836133	-0,630718	-2,698704	-1,250389	-2,338520	9,623492	13,585033	-0,218523	0,131400	0,020570	10,615670	17,412606	0,836133	-0,218523	0,131400	0,020570	10,615670	17,412606	0,836133
15:50:15,96	0,712987	3,169021	-0,236987	1,026956	-0,982976	-1,428006	-0,220076	0,131351	0,020189	0,291223	0,194488	0,782111	-0,629204	-2,699353	-1,250029	-2,355128	9,631660	13,615088	-0,220076	0,131351	0,020189	10,602277	17,470425	0,782111	-0,220076	0,131351	0,020189	10,602277	17,470425	0,782111
15:50:16,01	0,712987	3,169021	-0,236987	1,026956	-0,982976	-1,428006	-0,220271	0,129715	0,020549	0,375043	0,165847	0,812167	-0,629781	-2,701792	-1,250427	-2,354774	9,621415	13,590311	-0,220271	0,129715	0,020549	10,557703	17,457143	0,812167	-0,220271	0,129715	0,020549	10,557703	17,457143	0,812167
15:50:16,06	0,712987	3,169021	-0,236987	1,026956	-0,982976	-1,428006	-0,217870	0,128996	0,020151	0,403781	0,296162	0,787389	-0,630971	-2,700465	-1,253155	-2,348758	9,613569	13,586804	-0,217870	0,128996	0,020151	10,529931	17,398928	0,787389	-0,217870	0,128996	0,020151	10,529931	17,398928	0,787389
15:50:16,11	0,712987	3,169021	-0,236987	1,026956	-0,982976	-1,428006	-0,218425	0,130689	0,017423	0,311922	0,276412	0,783882	-0,692367	-2,819847	-1,318158	-8,685597	12,858277	13,694424	-0,218425	0,130689	0,017423	10,571028	17,422780	0,783882	-0,218425	0,130689	0,017423	10,571028	17,422780	0,783882
15:50:16,16	0,712987	3,169021	-0,236987	1,026956	-0,982976	-1,428006	-0,084338	0,124169	-0,047581	0,292544	0,138714	0,891503	-0,647648	-2,725560	-1,323627	-4,406004	10,706593	13,553263	-0,084338	0,124169	-0,047581	10,039824	6,759264	0,891503	-0,084338	0,124169	-0,047581	10,039824	6,759264	0,891503
15:50:16,21	0,712987	3,169021	-0,236987	1,026956	-0,982976	-1,428006	-0,188352	0,132585	-0,053049	0,131313	-0,487952	0,750341	-0,646561	-2,683734	-1,208704	-2,389164	10,751282	13,412288	-0,188352	0,132585	-0,053049	10,539223	14,297718	0,750341	-0,188352	0,132585	-0,053049	10,539223	14,297718	0,750341
15:50:16,26	0,713001	3,168938	-0,236995	1,026985	-1,032945	-1,427982	-0,225119	0,152556	0,061874	0,139925	-0,675532	0,609366	-0,663428	-2,716992	-1,174066	-4,211802	11,862551	13,398930	-0,225119	0,152556	0,061874	12,115586	16,996326	0,609366	-0,225119	0,152556	0,061874	12,115586	16,996326	0,609366
15:50:16,31	0,713001	3,168938	-0,236995	1,026985	-1,032945	-1,427982	-0,187883	0,150534	0,096512	0,296148	-0,873344	0,596008	-0,665269	-2,723153	-1,178768	-4,262641	11,870635	13,348044	-0,187883	0,150534	0,096512	12,113065	13,875487	0,596008	-0,187883	0,150534	0,096512	12,113065	13,875487	0,596008
15:50:16,36	0,713001	3,168938	-0,236995	1,026985	-1,032945	-1,427982	-0,181627	0,149048	0,091810	0,354996	-0,596105	0,545122	-0,665164	-2,718484	-1,174854	-4,213038	11,893211	13,380502	-0,181627	0,149048	0,091810	12,055271	13,661635	0,545122	-0,181627	0,149048	0,091810	12,055271	13,661635	0,545122
15:50:16,41	0,713001	3,168938	-0,236995	1,026985	-1,032945	-1,427982	-0,185723	0,151292	0,095724	0,282658	-0,777402	0,577580	-0,664082	-2,716709	-1,176424	-4,233127	11,845633	13,380590	-0,185723	0,151292	0,095724	12,159091	13,801834	0,577580	-0,185723	0,151292	0,095724	12,159091	13,801834	0,577580
15:50:16,46	0,713001	3,168938	-0,236995	1,026985	-1,032945	-1,427982	-0,187801	0,151242	0,094154	0,234028	-0,879090	0,577669	-0,660538	-2,719136	-1,176039	-4,244349	11,862336	13,361878	-0,187801	0,151242	0,094154	12,106509	13,863306	0,577669	-0,187801	0,151242	0,094154	12,106509	13,863306	0,577669
15:50:16,51	0,713001	3,168938	-0,236995	1,026985	-1,032945	-1,427982	-0,187471	0,146960	0,094539	0,465554	-0,879992	0,558957	-0,663423	-2,716657	-1,175247	-4,221865	11,901402	13,386512	-0,187471	0,146960	0,094539	12,001886	13,836487	0,558957	-0,187471	0,146960	0,094539	12,001886	13,836487	0,558957
15:50:16,56	0,713001	3,168938	-0,236995	1,026985	-1,032945	-1,427982	-0,188176	0,150698	0,095330	0,316225	-0,916710	0,583590	-0,661757	-2,719521	-1,177221	-4,274663	11,896806	13,358901	-0,188176	0,150698	0,095330	12,146030	13,855106	0,583590	-0,188176	0,150698	0,095330	12,146030	13,855106	0,583590
15:50:16,61	0,713001	3,168938	-0,236995	1,026985	-1,032945	-1,427982	-0,186529	0,147823	0,093357	0,435347	-0,874474	0,555979	-0,728095	-2,839547	-1,202759	-10,931758	15,514085	13,427712	-0,186529	0,147823	0,093357	12,039463	13,768026	0,555979	-0,186529	0,147823	0,093357	12,039463	13,768026	0,555979
15:50:16,66	0,713001	3,168938	-0,236995	1,026985	-1,032945	-1,427982	-0,049414	0,145260	0,067819	0,372718	-1,318356	0,624790	-0,702544	-2,792632	-1,236558	-8,825082	14,264377	13,412506	-0,049414	0,145260	0,067819	11,775656	2,560633	0,624790	-0,049414	0,145260	0,067819	11,775656	2,560633	0,624790
15:50:16,71	0,713001	3,168938	-0,236995	1,026985	-1,032945	-1,427982	-0,102819	0,146590	0,034020	0,274640	-1,646139	0,609584	-0,696831	-2,757700	-1,165974	-6,936479	13,963453	13,264309	-0,102819	0,146590	0,034020	11,781950	6,425159	0,609584	-0,102819	0,146590	0,034020	11,781950	6,425159	0,609584
15:50:16,76	0,712992	3,168948	-0,236980	1,026989	-1,082992	-1,427993	-0,135928	0,159108	0,104604	0,307374	-1,581762	0,461387	-0,716464	-2,791722	-1,124398	-8,989643	15,163558	13,314340	-0,135928	0,159108	0,104604	12,797381	9,088584	0,461387	-0,135928	0,159108	0,104604	12,797381	9,088584	0,461387
15:50:16,81	0,712992	3,168948	-0,236980	1,026989	-1,082992	-1,427993	-0,096647	0,159100	0,146180	0,320543	-1,917319	0,511418	-0,717634	-2,792978	-1,123641	-9,001010	15,185114	13,290072	-0,096647	0,159100	0,146180	12,809901	5,669506	0,511418	-0,096647	0,159100	0,146180	12,809901	5,669506	0,511418
15:50:16,86	0,712992	3,168948	-0,236980	1,026989	-1,082992	-1,427993	-0,094974	0,159485	0,146937	0,313523	-1,850941	0,487150	-0,715914	-2,792616	-1,131786	-8,988277	15,138046	13,303432	-0,094974	0,159485	0,146937	12,833081	5,604548	0,487150	-0,094974	0,159485	0,146937	12,833081	5,604548	0,487150
15:50:16,91	0,712992	3,168948	-0,236980	1,026989	-1,082992	-1,427993	-0,096148	0,158176	0,138791	0,347177	-1,877396	0,500510	-0,716420	-2,792805	-1,122471	-8,994679	15,209038	13,290297	-0,096148	0,158176	0,138791	12,764007	5,670203	0,500510	-0,096148	0,158176	0,138791	12,764007	5,670203	0,500510
15:50:16,96	0,712992	3,168948	-0,236980	1,026989	-1,082992	-1,427993	-0,095731	0,158521	0,148107	0,387552	-1,896776	0,487375	-0,717134	-2,797404	-1,125966	-9,038171	15,153494	13,295131	-0,095731	0,158521	0,148107	12,831411	5,618125	0,487375	-0,095731	0,158521	0,148107	12,831411	5,618125	0,487375
15:50:17,01	0,712992	3,168948	-0,236980	1,026989	-1,082992	-1,427993	-0,091392	0,156839	0,144612	0,405133	-1,681021	0,492210	-0,716520	-2,792255	-1,125590	-9,020481	15,173269	13,296224	-0,091392	0,156839	0,144612	12,717007	5,493237	0,492210	-0,091392	0,156839	0,144612	12,717007	5,493237	0,492210
15:50:17,06	0,712992	3,168948	-0,236980	1,026989	-1,082992	-1,427993	-0,096158	0,158882	0,144988	0,324879	-1,923425	0,493302	-0,716471	-2,793120	-1,126354	-8,990279	15,147330	13,290582	-0,096158	0,158882	0,144988	12,797111	5,624973	0,493302	-0,096158	0,158882	0,144988	12,797111	5,624973	0,493302
15:50:17,11	0,712992	3,168948	-0,236980	1,026989	-1,082992	-1,427993	-0,095433	0,158408	0,144224	0,342185	-1,846597	0,487661	-0,716468	-2,792944	-1,126321	-8,989740	15,166851	13,334815	-0,095433	0,158408	0,144224	12,777177	5,644884	0,487661	-0,095433	0,158408	0,144224	12,777177	5,644884	0,487661
15:50:17,16	0,712992	3,168948	-0,236980	1,026989	-1,082992	-1,427993	-0,095586	0,158492	0,144257	0,354955	-1,863878	0,531893	-0,718232	-2,793859	-1,127522	-8,999543	15,184460	13,292164	-0,095586	0,158492	0,144257	12,796597	5,639659	0,531893	-0,095586	0,158492	0,144257	12,796597	5,639659	0,531893
15:50:17,21	0,712992	3,168948	-0,236980	1,026989	-1,082992	-1,427993	-0,093913	0,159562	0,143056	0,309657	-1,794137	0,489243	-0,715995	-2,794722	-1,125988	-9,048599	15,148049	13,285982	-0,093913	0,159562	0,143056	12,835303	5,578011	0,489243	-0,093913	0,159562	0,143056	12,835303	5,578011	0,489243
15:50:17,26	0,712992	3,168948	-0,236980	1,026989	-1,082992	-1,427993	-0,094283	0,157194	0,144590	0,376777	-1,837690	0,483060	-0,713632	-2,794180	-1,124461	-9,045899	15,130940	13,246204	-0,094283	0,157194	0,144590	12,716468	5,563556	0,483060	-0,094283	0,157194	0,144590	12,716468	5,563556	0,483060
15:50:17,31	0,712992	3,168948	-0,236980	1,026989	-1,082992	-1,427993	-0,095935	0,155418	0,146117	0,455616	-1,912661	0,443283	-0,717717	-2,792458	-1,127532	-9,015611	15,142834	13,296144	-0,095935	0,155418	0,146117	12,655961	5,618206	0,443283	-0,095935	0,155418	0,146117	12,655961	5,618206	0,443283
15:50:17,36	0,712992	3,168948	-0,236980	1,026989	-1,082992	-1,427993	-0,095383	0,159818	0,143046	0,252303	-1,863719	0,493222	-0,715897	-2,789728	-1,129076	-8,992236	15,180128	13,308448	-0,095383	0,159818	0,143046	12,797984	5,623884	0,493222	-0,095383	0,159818	0,143046	12,797984	5,623884	0,493222
15:50:17,41	0,712992	3,168948	-0,236980	1,026989	-1,082992	-1,427993	-0,098658	0,159606	0,141502	0,307288	-2,032387	0,505526	-0,716490	-2,794427	-1,125586	-9,007543	15,153901	13,280616	-0,098658	0,159606	0,141502	12,836362	5,712251	0,505526	-0,098658	0,159606	0,141502	12,836362	5,712251	0,505526
15:50:17,46	0,712992	3,168948	-0,236980	1,026989	-1,082992	-1,427993	-0,094292	0,157770	0,144992	0,372373	-1,805496	0,477694	-0,717095	-2,792648	-1,129861	-8,999635	15,149850	13,288011	-0,094292	0,157770	0,144992	12,757353	5,596407	0,477694	-0,094292	0,157770	0,144992	12,757353	5,596407	0,477694
15:50:17,51	0,712992	3,168948	-0,236980	1,026989	-1,082992	-1,427993	-0,095529	0,159183	0,140717	0,299343	-1,860982	0,485089	-0,720032	-2,794195	-1,128292	-9,012460	15,185934	13,311832	-0,095529	0,159183	0,140717	12,795243	5,638080	0,485089	-0,095529	0,159183	0,140717	12,795243	5,638080	0,485089
15:50:17,56	0,712992	3,168948	-0,236980	1,026989	-1,082992	-1,427993	-0,092722	0,160954	0,142286	0,232133	-1,744139	0,508910	-0,718877	-2,798286	-1,125988	-9,042202	15,180883	13,266560	-0,092722	0,160954	0,142286	12,866989	5,534532	0,508910	-0,092722	0,160954	0,142286	12,866989	5,534532	0,508910
15:50:17,61	0,712992	3,168948	-0,236980	1,026989	-1,082992	-1,427993	-0,089756	0,157907	0,144590	0,371288	-1,613157	0,463639	-0,719430	-2,794664	-1,127140	-9,008734	15,173578	13,286506	-0,089756	0,157907	0,144590	12,767020	5,432710	0,463639	-0,089756	0,157907	0,144590	12,767020	5,432710	0,463639
15:50:17,66	0,712992	3,168948	-0,236980	1,026989	-1,082992	-1,427993	-0,092617	0,160198	0,143438	0,262590	-1,729257	0,483584	-0,717735	-2,792817	-1,130259	-9,028879	15,168728	13,293868	-0,092617	0,160198	0,143438	12,838126	5,541146	0,483584	-0,092617	0,160198	0,143438	12,838126	5,541146	0,483584
15:50:17,71	0,712992	3,168948	-0,236980	1,026989	-1,082992	-1,427993	-0,095064	0,159653	0,140319	0,276644	-1,871528	0,490946	-0,715277	-2,791529	-1,128277	-8,977689	15,164644	13,316846	-0,095064	0,159653	0,140319	12,809417	5,590972	0,490946	-0,095064	0,159653	0,140319	12,809417	5,590972	0,490946
15:50:17,76	0,712992	3,168948	-0,236980	1,026989	-1,082992	-1,427993	-0,097408	0,158169	0,142301	0,375891	-1,947060	0,513924	-0,718831	-2,791139	-1,124038	-8,998158	15,167579	13,289789	-0,097408	0,158169	0,142301	12,792138	5,699472	0,513924	-0,097408	0,158169	0,142301	12,792138	5,699472	0,513924
15:50:17,81	0,712992	3,168948	-0,236980	1,026989	-1,082992	-1,427993	-0,095969	0,161441	0,146540	0,198018	-1,891416	0,486867	-0,715345	-2,791266	-1,130260	-9,016326	15,187250	13,290130	-0,095969	0,161441	0,146540	12,871172	5,642138	0,486867	-0,095969	0,161441	0,146540	12,871172	5,642138	0,486867
15:50:17,86	0,712992	3,168948	-0,236980	1,026989	-1,082992	-1,427993	-0,097601	0,158359	0,140318	0,366244	-2,001879	0,487209	-0,720555	-2,790462	-1,129852	-8,972848	15,194779	13,303430	-0,097601	0,158359	0,140318	12,797447	5,659833	0,487209	-0,097601	0,158359	0,140318	12,797447	5,659833	0,487209
15:50:17,91	0,712992	3,168948	-0,236980	1,026989	-1,082992	-1,427993	-0,095693	0,163273	0,140726	0,139010	-1,868727	0,500509	-0,715348	-2,792909	-1,128294	-9,012241	15,154991	13,306995	-0,095693	0,163273	0,140726	12,955909	5,643135	0,500509	-0,095693	0,163273	0,140726	12,955909	5,643135	0,500509
15:50:17,96	0,712992	3,168948	-0,236980	1,026989	-1,082992	-1,427993	-0,096177	0,157540	0,142283	0,382963	-1,908132	0,504074	-0,716490	-2,795700	-1,125979	-9,013380	15,160436	13,271245	-0,096177	0,157540	0,142283	12,749834	5,641748	0,504074	-0,096177	0,157540	0,142283	12,749834	5,641748	0,504074
15:50:18,01	0,712992	3,168948	-0,236980	1,026989	-1,082992	-1,427993	-0,093189	0,157133	0,144599	0,408237	-1,756496	0,468324	-0,723583	-2,789822	-1,127167	-9,009167	15,172338	13,286488	-0,093189	0,157133	0,144599	12,743214	5,558873	0,468324	-0,093189	0,157133	0,144599	12,743214	5,558873	0,468324
15:50:18,06	0,712992	3,168948	-0,236980	1,026989	-1,082992	-1,427993	-0,094733	0,166215	0,143410	-0,051596	-1,839045	0,483566	-0,714747	-2,793305	-1,127520	-9,008289	15,149130	13,296651	-0,094733	0,166215	0,143410	12,996291	5,597466	0,483566	-0,094733	0,166215	0,143410	12,996291	5,597466	0,483566
15:50:18,11	0,712992	3,168948	-0,236980	1,026989	-1,082992	-1,427993	-0,096135	0,156821	0,143057	0,417228	-1,899596	0,493729	-0,717718	-2,795129	-1,128280	-9,016541	15,136518	13,320235	-0,096135	0,156821	0,143057	12,727694	5,646988	0,493729	-0,096135	0,156821	0,143057	12,727694	5,646988	0,493729
15:50:18,16	0,712992	3,168948	-0,236980	1,026989	-1,082992	-1,427993	-0,093069	0,158483	0,142298	0,315793	-1,741015	0,517314	-0,717610	-2,794256	-1,126732	-8,984305	15,178619	13,296233	-0,093069	0,158483	0,142298	12,756669	5,564904	0,517314	-0,093069	0,158483	0,142298	12,756669	5,564904	0,517314
15:50:18,21	0,712992	3,168948	-0,236980	1,026989	-1,082992	-1,427993	-0,093880	0,158826	0,143846	0,350531	-1,776321	0,493312	-0,719990	-2,794310	-1,126341	-8,995854	15,182741	13,310362	-0,093880	0,158826	0,143846	12,818339	5,593263	0,493312	-0,093880	0,158826	0,143846	12,818339	5,593263	0,493312
15:50:18,27	0,712992	3,168948	-0,236980	1,026989	-1,082992	-1,427993	-0,092643	0,160859	0,144237	0,242580	-1,724046	0,507441	-0,723540	-2,794912	-1,129071	-9,004342	15,195307	13,306965	-0,092643	0,160859	0,144237	12,870024	5,548412	0,507441	-0,092643	0,160859	0,144237	12,870024	5,548412	0,507441
15:50:18,32	0,712992	3,168948	-0,236980	1,026989	-1,082992	-1,427993	-0,090347	0,163633	0,141507	0,104975	-1,618292	0,504044	-0,717021	-2,793075	-1,124430	-8,972705	15,127252	13,254584	-0,090347	0,163633	0,141507	12,950171	5,473937	0,504044	-0,090347	0,163633	0,141507	12,950171	5,473937	0,504044
15:50:18,37	0,712992	3,168948	-0,236980	1,026989	-1,082992	-1,427993	-0,095197	0,158906	0,146148	0,307671	-1,809070	0,451662	-0,716718	-2,795245	-1,128283	-9,034188	15,146510	13,324528	-0,095197	0,158906	0,146148	12,781783	5,663890	0,451662	-0,095197	0,158906	0,146148	12,781783	5,663890	0,451662
15:50:18,42	0,712992	3,168948	-0,236980	1,026989	-1,082992	-1,427993	-0,093469	0,157558	0,142295	0,363672	-1,782092	0,521606	-0,781844	-2,906256	-1,140770	-15,149932	18,641146	13,407735	-0,093469	0,157558	0,142295	12,732012	5,555224	0,521606	-0,093469	0,157558	0,142295	12,732012	5,555224	0,521606
15:50:18,47	0,712992	3,168948	-0,236980	1,026989	-1,082992	-1,427993	-0,030571	0,161944	0,084562	0,150103	-2,207178	0,433020	-0,751965	-2,847524	-1,186016	-12,227616	17,006929	13,235941	-0,030571	0,161944	0,084562	12,862672	0,192622	0,433020	-0,030571	0,161944	0,084562	12,862672	0,192622	0,433020
15:50:18,52	0,712992	3,168948	-0,236980	1,026989	-1,082992	-1,427993	-0,030571	0,161944	0,084562	0,150103	-2,207178	0,433020	-0,742976	-2,830998	-1,118061	-11,400324	16,956312	13,232079	-0,030571	0,161944	0,084562	12,862672	0,192622	0,433020	-0,030571	0,161944	0,084562	12,862672	0,192622	0,433020
15:50:18,57	0,712980	3,169003	-0,236996	1,026995	-1,133002	-1,428020	-0,049377	0,162422	0,152517	0,495011	-2,443341	0,429157	-0,764667	-2,863616	-1,082689	-13,282260	18,085466	13,209028	-0,049377	0,162422	0,152517	13,245174	1,432752	0,429157	-0,049377	0,162422	0,152517	13,245174	1,432752	0,429157
15:50:18,62	0,712980	3,169003	-0,236996	1,026995	-1,133002	-1,428020	-0,010283	0,164898	0,187889	0,403182	-2,604839	0,406106	-0,765838	-2,861076	-1,082644	-13,259406	18,071240	13,271471	-0,010283	0,164898	0,187889	13,347686	-1,797617	0,406106	-0,010283	0,164898	0,187889	13,347686	-1,797617	0,406106
15:50:18,67	0,712980	3,169003	-0,236996	1,026995	-1,133002	-1,428020	-0,011898	0,167182	0,187934	0,283516	-2,661919	0,468550	-0,762992	-2,863555	-1,081128	-13,310118	18,041953	13,231495	-0,011898	0,167182	0,187934	13,407322	-1,727912	0,468550	-0,011898	0,167182	0,187934	13,407322	-1,727912	0,468550
15:50:18,72	0,712980	3,169003	-0,236996	1,026995	-1,133002	-1,428020	-0,011174	0,163478	0,189450	0,425404	-2,653537	0,428573	-0,767062	-2,864486	-1,079961	-13,303038	18,079984	13,231089	-0,011174	0,163478	0,189450	13,258448	-1,776376	0,428573	-0,011174	0,163478	0,189450	13,258448	-1,776376	0,428573
15:50:18,77	0,712980	3,169003	-0,236996	1,026995	-1,133002	-1,428020	-0,008333	0,166537	0,190617	0,302811	-2,518687	0,428167	-0,764746	-2,860958	-1,081922	-13,309822	18,082137	13,228499	-0,008333	0,166537	0,190617	13,375987	-1,864549	0,428167	-0,008333	0,166537	0,190617	13,375987	-1,864549	0,428167
15:50:18,82	0,712980	3,169003	-0,236996	1,026995	-1,133002	-1,428020	-0,012546	0,166295	0,188656	0,313877	-2,744703	0,425577	-0,762937	-2,864924	-1,079532	-13,288065	18,045360	13,264129	-0,012546	0,166295	0,188656	13,368042	-1,759860	0,425577	-0,012546	0,166295	0,188656	13,368042	-1,759860	0,425577
15:50:18,87	0,712980	3,169003	-0,236996	1,026995	-1,133002	-1,428020	-0,010016	0,162745	0,191046	0,477492	-2,575908	0,461207	-0,764202	-2,864491	-1,083101	-13,343008	18,089376	13,209979	-0,010016	0,162745	0,191046	13,253003	-1,789678	0,461207	-0,010016	0,162745	0,191046	13,253003	-1,789678	0,461207
15:50:18,92	0,712980	3,169003	-0,236996	1,026995	-1,133002	-1,428020	-0,009758	0,164058	0,187477	0,419879	-2,632107	0,407057	-0,835789	-2,982102	-1,106897	-20,388024	22,104066	13,274518	-0,009758	0,164058	0,187477	13,298437	-1,866092	0,407057	-0,009758	0,164058	0,187477	13,298437	-1,866092	0,407057
15:50:18,97	0,712980	3,169003	-0,236996	1,026995	-1,133002	-1,428020	0,127890	0,167248	0,163681	0,208299	-3,582923	0,471596	-0,804555	-2,924609	-1,150851	-17,381065	20,484264	13,208173	0,127890	0,167248	0,163681	13,337292	-13,622266	0,471596	0,127890	0,167248	0,163681	13,337292	-13,622266	0,471596
15:50:19,02	0,712980	3,169003	-0,236996	1,026995	-1,133002	-1,428020	0,062482	0,168946	0,119727	0,220734	-3,570121	0,405252	-0,805754	-2,919175	-1,065182	-17,011971	20,548588	13,217898	0,062482	0,168946	0,119727	13,482959	-8,474959	0,405252	0,062482	0,168946	0,119727	13,482959	-8,474959	0,405252
15:50:19,07	0,712979	3,168961	-0,236993	1,026974	-1,183032	-1,427990	0,058375	0,172701	0,205396	0,265719	-3,496177	0,414976	-0,817457	-2,951016	-1,021426	-18,502549	21,285290	13,233135	0,058375	0,172701	0,205396	13,822724	-8,078653	0,414976	0,058375	0,172701	0,205396	13,822724	-8,078653	0,414976
15:50:19,12	0,712979	3,168961	-0,236993	1,026974	-1,183032	-1,427990	0,091802	0,166916	0,249152	0,459245	-3,417217	0,430213	-0,819163	-2,946783	-1,024528	-18,478165	21,354541	13,256704	0,091802	0,166916	0,249152	13,562139	-10,623690	0,430213	0,091802	0,166916	0,249152	13,562139	-10,623690	0,430213
15:50:19,17	0,712979	3,168961	-0,236993	1,026974	-1,183032	-1,427990	0,088989	0,170510	0,246050	0,344528	-3,577005	0,453782	-0,819207	-2,947648	-1,024147	-18,493253	21,328652	13,250817	0,088989	0,170510	0,246050	13,729542	-10,562652	0,453782	0,088989	0,170510	0,246050	13,729542	-10,562652	0,453782
15:50:19,22	0,712979	3,168961	-0,236993	1,026974	-1,183032	-1,427990	0,089760	0,170115	0,246431	0,335084	-3,537030	0,447895	-0,817346	-2,946657	-1,024938	-18,448987	21,323803	13,207550	0,089760	0,170115	0,246431	13,689119	-10,583207	0,447895	0,089760	0,170115	0,246431	13,689119	-10,583207	0,447895
15:50:19,27	0,712979	3,168961	-0,236993	1,026974	-1,183032	-1,427990	0,087971	0,168999	0,245640	0,411046	-3,589285	0,404629	-0,820392	-2,947809	-1,024159	-18,493810	21,314460	13,235611	0,087971	0,168999	0,245640	13,677481	-10,495046	0,404629	0,087971	0,168999	0,245640	13,677481	-10,495046	0,404629
15:50:19,32	0,712979	3,168961	-0,236993	1,026974	-1,183032	-1,427990	0,090493	0,171061	0,246419	0,273339	-3,492329	0,432690	-0,819183	-2,947659	-1,024142	-18,481966	21,328647	13,250700	0,090493	0,171061	0,246419	13,701612	-10,596004	0,432690	0,090493	0,171061	0,246419	13,701612	-10,596004	0,432690
15:50:19,37	0,712979	3,168961	-0,236993	1,026974	-1,183032	-1,427990	0,089758	0,170088	0,246436	0,342109	-3,527379	0,447778	-0,818673	-2,946253	-1,023776	-18,503633	21,290253	13,240077	0,089758	0,170088	0,246436	13,694054	-10,573366	0,447778	0,089758	0,170088	0,246436	13,694054	-10,573366	0,447778
15:50:19,42	0,712979	3,168961	-0,236993	1,026974	-1,183032	-1,427990	0,088285	0,170350	0,246802	0,284444	-3,603525	0,437155	-0,814501	-2,950853	-1,022974	-18,507945	21,327179	13,240855	0,088285	0,170350	0,246802	13,656891	-10,533908	0,437155	0,088285	0,170350	0,246802	13,656891	-10,533908	0,437155
15:50:19,47	0,712979	3,168961	-0,236993	1,026974	-1,183032	-1,427990	0,090183	0,164437	0,247604	0,621713	-3,527033	0,437933	-0,816868	-2,950298	-1,024141	-18,505347	21,318231	13,245770	0,090183	0,164437	0,247604	13,530034	-10,606399	0,437933	0,090183	0,164437	0,247604	13,530034	-10,606399	0,437933
15:50:19,52	0,712979	3,168961	-0,236993	1,026974	-1,183032	-1,427990	0,090885	0,166765	0,246437	0,494240	-3,483781	0,442848	-0,818681	-2,951457	-1,024924	-18,521836	21,300262	13,245355	0,090885	0,166765	0,246437	13,585259	-10,618291	0,442848	0,090885	0,166765	0,246437	13,585259	-10,618291	0,442848
15:50:19,57	0,712979	3,168961	-0,236993	1,026974	-1,183032	-1,427990	0,092795	0,167755	0,245654	0,418935	-3,389757	0,442433	-0,822185	-2,946151	-1,024933	-18,497630	21,315819	13,255482	0,092795	0,167755	0,245654	13,587697	-10,674199	0,442433	0,092795	0,167755	0,245654	13,587697	-10,674199	0,442433
15:50:19,62	0,712979	3,168961	-0,236993	1,026974	-1,183032	-1,427990	0,089952	0,173442	0,245645	0,148769	-3,524419	0,452560	-0,821026	-2,947923	-1,027297	-18,517170	21,329971	13,213905	0,089952	0,173442	0,245645	13,763988	-10,585670	0,452560	0,089952	0,173442	0,245645	13,763988	-10,585670	0,452560
15:50:19,67	0,712979	3,168961	-0,236993	1,026974	-1,183032	-1,427990	0,090908	0,171553	0,243281	0,249502	-3,498701	0,410983	-0,819225	-2,949056	-1,024529	-18,499631	21,315758	13,255335	0,090908	0,171553	0,243281	13,716405	-10,635005	0,410983	0,090908	0,171553	0,243281	13,716405	-10,635005	0,410983
15:50:19,72	0,712979	3,168961	-0,236993	1,026974	-1,183032	-1,427990	0,090989	0,169427	0,246049	0,356516	-3,472235	0,452413	-0,816893	-2,947847	-1,024146	-18,499674	21,288909	13,249980	0,090989	0,169427	0,246049	13,656526	-10,614835	0,452413	0,090989	0,169427	0,246049	13,656526	-10,614835	0,452413
15:50:19,77	0,712979	3,168961	-0,236993	1,026974	-1,183032	-1,427990	0,088775	0,168012	0,246432	0,406835	-3,573931	0,447058	-0,817490	-2,947568	-1,025717	-18,498338	21,278489	13,231145	0,088775	0,168012	0,246432	13,595749	-10,542799	0,447058	0,088775	0,168012	0,246432	13,595749	-10,542799	0,447058
15:50:19,82	0,712979	3,168961	-0,236993	1,026974	-1,183032	-1,427990	0,088832	0,168668	0,244861	0,364335	-3,564594	0,428224	-0,819829	-2,945415	-1,027667	-18,488679	21,301853	13,232896	0,088832	0,168668	0,244861	13,604793	-10,537945	0,428224	0,088832	0,168668	0,244861	13,604793	-10,537945	0,428224
15:50:19,87	0,712979	3,168961	-0,236993	1,026974	-1,183032	-1,427990	0,088137	0,171770	0,242911	0,228098	-3,604056	0,429975	-0,818659	-2,946007	-1,022626	-18,513978	21,329170	13,226234	0,088137	0,171770	0,242911	13,712057	-10,522843	0,429975	0,088137	0,171770	0,242911	13,712057	-10,522843	0,429975
15:50:19,92	0,712979	3,168961	-0,236993	1,026974	-1,183032	-1,427990	0,088065	0,170460	0,247951	0,307216	-3,643386	0,423312	-0,816263	-2,946751	-1,024941	-18,483373	21,299103	13,221823	0,088065	0,170460	0,247951	13,688356	-10,556493	0,423312	0,088065	0,170460	0,247951	13,688356	-10,556493	0,423312
15:50:19,97	0,712979	3,168961	-0,236993	1,026974	-1,183032	-1,427990	0,087512	0,168014	0,245637	0,423685	-3,630608	0,418901	-0,820959	-2,946918	-1,024557	-18,478296	21,304038	13,220859	0,087512	0,168014	0,245637	13,612794	-10,500300	0,418901	0,087512	0,168014	0,245637	13,612794	-10,500300	0,418901
15:50:20,02	0,712979	3,168961	-0,236993	1,026974	-1,183032	-1,427990	0,090004	0,171997	0,246021	0,223390	-3,499075	0,417937	-0,817992	-2,948565	-1,024145	-18,468861	21,294187	13,230154	0,090004	0,171997	0,246021	13,725151	-10,564417	0,417937	0,090004	0,171997	0,246021	13,725151	-10,564417	0,417937
15:50:20,07	0,712979	3,168961	-0,236993	1,026974	-1,183032	-1,427990	0,089947	0,168604	0,246433	0,396000	-3,488956	0,427233	-0,816859	-2,953273	-1,024129	-18,495984	21,279466	13,239139	0,089947	0,168604	0,246433	13,631430	-10,549804	0,427233	0,089947	0,168604	0,246433	13,631430	-10,549804	0,427233
15:50:20,12	0,712979	3,168961	-0,236993	1,026974	-1,183032	-1,427990	0,093457	0,165269	0,246449	0,543122	-3,322569	0,436218	-0,820989	-2,945516	-1,025712	-18,483379	21,303971	13,246040	0,093457	0,165269	0,246449	13,516736	-10,658945	0,436218	0,093457	0,165269	0,246449	13,516736	-10,658945	0,436218
15:50:20,17	0,712979	3,168961	-0,236993	1,026974	-1,183032	-1,427990	0,088805	0,172724	0,244866	0,182961	-3,565824	0,443119	-0,819832	-2,948197	-1,023782	-18,506831	21,305354	13,225573	0,088805	0,172724	0,244866	13,741830	-10,536996	0,443119	0,088805	0,172724	0,244866	13,741830	-10,536996	0,443119
15:50:20,22	0,712979	3,168961	-0,236993	1,026974	-1,183032	-1,427990	0,090548	0,170381	0,246796	0,294282	-3,496160	0,422651	-0,819788	-2,946133	-1,023392	-18,486134	21,318212	13,225849	0,090548	0,170381	0,246796	13,669205	-10,604202	0,422651	0,090548	0,170381	0,246796	13,669205	-10,604202	0,422651
15:50:20,27	0,712979	3,168961	-0,236993	1,026974	-1,183032	-1,427990	0,088738	0,171376	0,247186	0,264053	-3,578790	0,422927	-0,819836	-2,950202	-1,023788	-18,515927	21,305446	13,210840	0,088738	0,171376	0,247186	13,717043	-10,544739	0,422927	0,088738	0,171376	0,247186	13,717043	-10,544739	0,422927
15:50:20,32	0,712979	3,168961	-0,236993	1,026974	-1,183032	-1,427990	0,092286	0,169383	0,246790	0,341744	-3,413700	0,407918	-0,816860	-2,944498	-1,024953	-18,478683	21,291878	13,216937	0,092286	0,169383	0,246790	13,638273	-10,658186	0,407918	0,092286	0,169383	0,246790	13,638273	-10,658186	0,407918
15:50:20,38	0,712979	3,168961	-0,236993	1,026974	-1,183032	-1,427990	0,085859	0,169657	0,245625	0,334344	-3,708914	0,414015	-0,818033	-2,947117	-1,028067	-18,479345	21,290710	13,198829	0,085859	0,169657	0,245625	13,652418	-10,448808	0,414015	0,085859	0,169657	0,245625	13,652418	-10,448808	0,414015
15:50:20,43	0,712979	3,168961	-0,236993	1,026974	-1,183032	-1,427990	0,090671	0,168224	0,246039	0,391506	-3,448018	0,421869	-0,816809	-2,947832	-1,024905	-18,459985	21,292114	13,250153	0,090671	0,168224	0,246039	13,597091	-10,565659	0,421869	0,090671	0,168224	0,246039	13,597091	-10,565659	0,421869
15:50:20,48	0,712979	3,168961	-0,236993	1,026974	-1,183032	-1,427990	0,093258	0,168110	0,245266	0,424749	-3,361326	0,433293	-0,819220	-2,951680	-1,025312	-18,505931	21,319100	13,236214	0,093258	0,168110	0,245266	13,621367	-10,682114	0,433293	0,093258	0,168110	0,245266	13,621367	-10,682114	0,433293
15:50:20,53	0,712979	3,168961	-0,236993	1,026974	-1,183032	-1,427990	0,093258	0,168110	0,245266	0,424749	-3,361326	0,433293	-0,882822	-3,053236	-1,050202	-24,329158	24,747991	13,239943	0,093258	0,168110	0,245266	13,621367	-10,682114	0,433293	0,093258	0,168110	0,245266	13,621367	-10,682114	0,433293
15:50:20,58	0,712979	3,168961	-0,236993	1,026974	-1,183032	-1,427990	0,213010	0,172413	0,220376	0,258866	-3,891774	0,437021	-0,856341	-3,007346	-1,099491	-22,023413	23,443219	13,172219	0,213010	0,172413	0,220376	13,793298	-20,613024	0,437021	0,213010	0,172413	0,220376	13,793298	-20,613024	0,437021
15:50:20,63	0,712979	3,168961	-0,236993	1,026974	-1,183032	-1,427990	0,160027	0,172425	0,171087	0,281133	-3,997633	0,369298	-0,834197	-2,969002	-0,837481	-20,999841	23,013654	13,264508	0,160027	0,172425	0,171087	13,816532	-16,559775	0,369298	0,160027	0,172425	0,171087	13,816532	-16,559775	0,369298
15:50:20,68	0,712935	3,169029	-0,236978	1,026962	-1,233022	-1,428020	0,115748	0,172420	0,433097	0,421192	-5,198921	0,461586	-0,845710	-2,995408	-0,753472	-22,816325	23,969173	13,280985	0,115748	0,172420	0,433097	13,956159	-14,285160	0,461586	0,115748	0,172420	0,433097	13,956159	-14,285160	0,461586
15:50:20,73	0,712935	3,169029	-0,236978	1,026962	-1,233022	-1,428020	0,144373	0,169187	0,517106	0,508586	-5,761306	0,478063	-0,853959	-2,992444	-0,752350	-22,842608	24,054666	13,272634	0,144373	0,169187	0,517106	13,789736	-17,094600	0,478063	0,144373	0,169187	0,517106	13,789736	-17,094600	0,478063
15:50:20,78	0,712935	3,169029	-0,236978	1,026962	-1,233022	-1,428020	0,145931	0,177813	0,518228	0,120931	-5,745817	0,469713	-0,846259	-2,992516	-0,754264	-22,814930	24,042976	13,279306	0,145931	0,177813	0,518228	14,079223	-17,201385	0,469713	0,145931	0,177813	0,518228	14,079223	-17,201385	0,469713
15:50:20,83	0,712935	3,169029	-0,236978	1,026962	-1,233022	-1,428020	0,142143	0,171109	0,516314	0,473238	-5,912968	0,476384	-0,848619	-2,992745	-0,756969	-22,798877	24,011339	13,293867	0,142143	0,171109	0,516314	13,905291	-17,071194	0,476384	0,142143	0,171109	0,516314	13,905291	-17,071194	0,476384
15:50:20,88	0,712935	3,169029	-0,236978	1,026962	-1,233022	-1,428020	0,143521	0,173038	0,513609	0,353556	-5,811598	0,490945	-0,849865	-2,992976	-0,756652	-22,833519	23,990594	13,220439	0,143521	0,173038	0,513609	13,937038	-17,077987	0,490945	0,143521	0,173038	0,513609	13,937038	-17,077987	0,490945
15:50:20,93	0,712935	3,169029	-0,236978	1,026962	-1,233022	-1,428020	0,144345	0,174001	0,513926	0,268176	-5,788393	0,417517	-0,848597	-2,992865	-0,754670	-22,799157	24,011334	13,248850	0,144345	0,174001	0,513926	13,927279	-17,119444	0,417517	0,144345	0,174001	0,513926	13,927279	-17,119444	0,417517
15:50:20,98	0,712935	3,169029	-0,236978	1,026962	-1,233022	-1,428020	0,146308	0,173504	0,513219	0,336784	-5,702243	0,496449	-0,850416	-2,994925	-0,757359	-22,825949	24,035613	13,299371	0,146308	0,173504	0,513219	13,956887	-17,187430	0,496449	0,146308	0,173504	0,513219	13,956887	-17,187430	0,496449
15:50:21,03	0,712935	3,169029	-0,236978	1,026962	-1,233022	-1,428020	0,146308	0,173504	0,513219	0,336784	-5,702243	0,496449	-0,938810	-3,134548	-0,944102	-29,930348	28,474377	13,204603	0,146308	0,173504	0,513219	13,956887	-17,187430	0,496449	0,146308	0,173504	0,513219	13,956887	-17,187430	0,496449
15:50:21,08	0,712935	3,169029	-0,236978	1,026962	-1,233022	-1,428020	0,311422	0,180244	0,326476	0,278190	-5,488301	0,401681	-0,906233	-3,079861	-0,903767	-27,260647	26,804000	13,243676	0,311422	0,180244	0,326476	14,427375	-29,934913	0,401681	0,311422	0,180244	0,326476	14,427375	-29,934913	0,401681
15:50:21,13	0,712935	3,169029	-0,236978	1,026962	-1,233022	-1,428020	0,247773	0,179375	0,366811	0,211649	-5,650805	0,440755	-0,861314	-3,011218	-0,541189	-25,346873	25,589098	13,292501	0,247773	0,179375	0,366811	14,292604	-25,101011	0,440755	0,247773	0,179375	0,366811	14,292604	-25,101011	0,440755
15:50:21,18	0,712976	3,168909	-0,236974	1,027000	-1,283033	-1,427978	0,165867	0,174796	0,729389	0,354527	-7,645091	0,489580	-0,872661	-3,033859	-0,460206	-27,021029	26,421096	13,354439	0,165867	0,174796	0,729389	14,076002	-20,665675	0,489580	0,165867	0,174796	0,729389	14,076002	-20,665675	0,489580
15:50:21,23	0,712976	3,168909	-0,236974	1,027000	-1,283033	-1,427978	0,191148	0,173302	0,810372	0,315661	-8,196371	0,551518	-0,870748	-3,032509	-0,464073	-26,952913	26,448617	13,342970	0,191148	0,173302	0,810372	13,919868	-23,201465	0,551518	0,191148	0,173302	0,810372	13,919868	-23,201465	0,551518
15:50:21,28	0,712976	3,168909	-0,236974	1,027000	-1,283033	-1,427978	0,189022	0,172320	0,806505	0,424608	-8,261684	0,540048	-0,871432	-3,034339	-0,466769	-26,978279	26,409203	13,381980	0,189022	0,172320	0,806505	13,951742	-23,099901	0,540048	0,189022	0,172320	0,806505	13,951742	-23,099901	0,540048
15:50:21,33	0,712976	3,168909	-0,236974	1,027000	-1,283033	-1,427978	0,190949	0,171997	0,803809	0,394583	-8,163725	0,579058	-0,867385	-3,036223	-0,465231	-27,009282	26,364892	13,360982	0,190949	0,171997	0,803809	13,896368	-23,153234	0,579058	0,190949	0,171997	0,803809	13,896368	-23,153234	0,579058
15:50:21,38	0,712976	3,168909	-0,236974	1,027000	-1,283033	-1,427978	0,190557	0,167551	0,805347	0,571906	-8,188802	0,558060	-0,869673	-3,031952	-0,467191	-26,978698	26,407564	13,348930	0,190557	0,167551	0,805347	13,724670	-23,147542	0,558060	0,190557	0,167551	0,805347	13,724670	-23,147542	0,558060
15:50:21,43	0,712976	3,168909	-0,236974	1,027000	-1,283033	-1,427978	0,188002	0,171668	0,803387	0,410080	-8,316496	0,546009	-0,872063	-3,030583	-0,466048	-27,000755	26,427815	13,344055	0,188002	0,171668	0,803387	13,886012	-23,074691	0,546009	0,188002	0,171668	0,803387	13,886012	-23,074691	0,546009
15:50:21,48	0,712976	3,168909	-0,236974	1,027000	-1,283033	-1,427978	0,188012	0,174422	0,804530	0,273361	-8,345232	0,541133	-0,869110	-3,034814	-0,465637	-27,008822	26,427840	13,348616	0,188012	0,174422	0,804530	13,965513	-23,104170	0,541133	0,188012	0,174422	0,804530	13,965513	-23,104170	0,541133
15:50:21,53	0,712976	3,168909	-0,236974	1,027000	-1,283033	-1,427978	0,190200	0,169750	0,804941	0,512335	-8,238447	0,545695	-0,867322	-3,033817	-0,467972	-26,987305	26,410035	13,335167	0,190200	0,169750	0,804941	13,837672	-23,169154	0,545695	0,190200	0,169750	0,804941	13,837672	-23,169154	0,545695
15:50:21,58	0,712976	3,168909	-0,236974	1,027000	-1,283033	-1,427978	0,188442	0,168699	0,802606	0,562276	-8,302307	0,532245	-0,869679	-3,034584	-0,468741	-26,985085	26,404423	13,344601	0,188442	0,168699	0,802606	13,805184	-23,095040	0,532245	0,188442	0,168699	0,802606	13,805184	-23,095040	0,532245
15:50:21,63	0,712976	3,168909	-0,236974	1,027000	-1,283033	-1,427978	0,190286	0,170357	0,801837	0,472325	-8,201737	0,541680	-0,870943	-3,033249	-0,467957	-27,018729	26,406487	13,383277	0,190286	0,170357	0,801837	13,845363	-23,139154	0,541680	0,190286	0,170357	0,801837	13,845363	-23,139154	0,541680
15:50:21,68	0,712976	3,168909	-0,236974	1,027000	-1,283033	-1,427978	0,189760	0,172119	0,802621	0,365687	-8,259209	0,580356	-0,869728	-3,037241	-0,466795	-27,019843	26,411141	13,353278	0,189760	0,172119	0,802621	13,877011	-23,155408	0,580356	0,189760	0,172119	0,802621	13,877011	-23,155408	0,580356
15:50:21,73	0,712976	3,168909	-0,236974	1,027000	-1,283033	-1,427978	0,192610	0,169071	0,803783	0,527647	-8,114306	0,550356	-0,872605	-3,034531	-0,466815	-26,978833	26,394941	13,323183	0,192610	0,169071	0,803783	13,799717	-23,234222	0,550356	0,192610	0,169071	0,803783	13,799717	-23,234222	0,550356
15:50:21,78	0,712976	3,168909	-0,236974	1,027000	-1,283033	-1,427978	0,191702	0,172918	0,803763	0,334083	-8,117909	0,520261	-0,867371	-3,031846	-0,470291	-26,989756	26,390452	13,365331	0,191702	0,172918	0,803763	13,908136	-23,166543	0,520261	0,191702	0,172918	0,803763	13,908136	-23,166543	0,520261
15:50:21,83	0,712976	3,168909	-0,236974	1,027000	-1,283033	-1,427978	0,186760	0,169727	0,800287	0,490662	-8,382128	0,562409	-0,870427	-3,034243	-0,469442	-26,960806	26,393848	13,347592	0,186760	0,169727	0,800287	13,814228	-23,042786	0,562409	0,186760	0,169727	0,800287	13,814228	-23,042786	0,562409
15:50:21,88	0,712976	3,168909	-0,236974	1,027000	-1,283033	-1,427978	0,190363	0,171175	0,801135	0,432784	-8,171378	0,544670	-0,873224	-3,033216	-0,470287	-26,984619	26,416952	13,369755	0,190363	0,171175	0,801135	13,870015	-23,114900	0,544670	0,190363	0,171175	0,801135	13,870015	-23,114900	0,544670
15:50:21,93	0,712976	3,168909	-0,236974	1,027000	-1,283033	-1,427978	0,190873	0,174111	0,800291	0,288191	-8,177062	0,566833	-0,869180	-3,034984	-0,473007	-27,003999	26,366056	13,365570	0,190873	0,174111	0,800291	13,955933	-23,160576	0,566833	0,190873	0,174111	0,800291	13,955933	-23,160576	0,566833
15:50:21,98	0,712976	3,168909	-0,236974	1,027000	-1,283033	-1,427978	0,190382	0,169725	0,797571	0,462509	-8,193896	0,562648	-0,870914	-3,036586	-0,469901	-27,011260	26,400094	13,359463	0,190382	0,169725	0,797571	13,785929	-23,138918	0,562648	0,190382	0,169725	0,797571	13,785929	-23,138918	0,562648
15:50:22,03	0,712976	3,168909	-0,236974	1,027000	-1,283033	-1,427978	0,192636	0,170426	0,800677	0,451920	-8,100005	0,556541	-0,870290	-3,034066	-0,470683	-26,994269	26,419978	13,356037	0,192636	0,170426	0,800677	13,830346	-23,221950	0,556541	0,192636	0,170426	0,800677	13,830346	-23,221950	0,556541
15:50:22,08	0,712976	3,168909	-0,236974	1,027000	-1,283033	-1,427978	0,190142	0,171146	0,799895	0,440209	-8,224935	0,553116	-0,872676	-3,037213	-0,468752	-27,008109	26,378853	13,333428	0,190142	0,171146	0,799895	13,875134	-23,151080	0,553116	0,190142	0,171146	0,799895	13,875134	-23,151080	0,553116
15:50:22,13	0,712976	3,168909	-0,236974	1,027000	-1,283033	-1,427978	0,194060	0,171638	0,801825	0,372072	-8,012632	0,530506	-0,871436	-3,032186	-0,471459	-26,968616	26,408908	13,355972	0,194060	0,171638	0,801825	13,845646	-23,246325	0,530506	0,194060	0,171638	0,801825	13,845646	-23,246325	0,530506
15:50:22,18	0,712976	3,168909	-0,236974	1,027000	-1,283033	-1,427978	0,189086	0,173078	0,799119	0,342976	-8,252079	0,553050	-0,869773	-3,037786	-0,471452	-27,028226	26,401340	13,365485	0,189086	0,173078	0,799119	13,929576	-23,095352	0,553050	0,189086	0,173078	0,799119	13,929576	-23,095352	0,553050
15:50:22,23	0,712976	3,168909	-0,236974	1,027000	-1,283033	-1,427978	0,193105	0,168837	0,799126	0,527141	-8,090943	0,562564	-0,869714	-3,030778	-0,467980	-26,984548	26,381525	13,343958	0,193105	0,168837	0,799126	13,780834	-23,249690	0,562564	0,193105	0,168837	0,799126	13,780834	-23,249690	0,562564
15:50:22,28	0,712976	3,168909	-0,236974	1,027000	-1,283033	-1,427978	0,187006	0,172290	0,802598	0,352242	-8,360361	0,541037	-0,872011	-3,032222	-0,468339	-26,957100	26,379210	13,362590	0,187006	0,172290	0,802598	13,877030	-23,040331	0,541037	0,187006	0,172290	0,802598	13,877030	-23,040331	0,541037
15:50:22,33	0,712976	3,168909	-0,236974	1,027000	-1,283033	-1,427978	0,189405	0,173558	0,802239	0,298043	-8,210658	0,559668	-0,869636	-3,030577	-0,470296	-26,949863	26,400898	13,345675	0,189405	0,173558	0,802239	13,922341	-23,078990	0,559668	0,189405	0,173558	0,802239	13,922341	-23,078990	0,559668
15:50:22,38	0,712976	3,168909	-0,236974	1,027000	-1,283033	-1,427978	0,186793	0,172323	0,800282	0,384636	-8,351078	0,542753	-0,870864	-3,037180	-0,469118	-26,997004	26,416350	13,354436	0,186793	0,172323	0,800282	13,912029	-23,014339	0,542753	0,186793	0,172323	0,800282	13,912029	-23,014339	0,542753
15:50:22,43	0,712976	3,168909	-0,236974	1,027000	-1,283033	-1,427978	0,193126	0,170085	0,801460	0,490856	-8,070345	0,551514	-0,870278	-3,034538	-0,471059	-26,967718	26,358360	13,353951	0,193126	0,170085	0,801460	13,842516	-23,230698	0,551514	0,193126	0,170085	0,801460	13,842516	-23,230698	0,551514
15:50:22,49	0,712976	3,168909	-0,236974	1,027000	-1,283033	-1,427978	0,190545	0,170899	0,799519	0,412934	-8,150196	0,551030	-0,869030	-3,033763	-0,468727	-26,947208	26,382259	13,343727	0,190545	0,170899	0,799519	13,828517	-23,107946	0,551030	0,190545	0,170899	0,799519	13,828517	-23,107946	0,551030
15:50:22,54	0,712976	3,168909	-0,236974	1,027000	-1,283033	-1,427978	0,189249	0,170206	0,801851	0,479930	-8,211741	0,540806	-0,868484	-3,030835	-0,472221	-26,939588	26,350192	13,359813	0,189249	0,170206	0,801851	13,841100	-23,067807	0,540806	0,189249	0,170206	0,801851	13,841100	-23,067807	0,540806
15:50:22,59	0,712976	3,168909	-0,236974	1,027000	-1,283033	-1,427978	0,186441	0,171197	0,798357	0,404437	-8,335159	0,556891	-0,872616	-3,032425	-0,471469	-26,963800	26,384989	13,340387	0,186441	0,171197	0,798357	13,843402	-22,970744	0,556891	0,186441	0,171197	0,798357	13,843402	-22,970744	0,556891
15:50:22,64	0,712976	3,168909	-0,236974	1,027000	-1,283033	-1,427978	0,189884	0,173980	0,799109	0,277734	-8,194469	0,537466	-0,972002	-3,203298	-0,694250	-35,149424	31,043227	13,380903	0,189884	0,173980	0,799109	13,935188	-23,100361	0,537466	0,189884	0,173980	0,799109	13,935188	-23,100361	0,537466
15:50:22,69	0,712976	3,168909	-0,236974	1,027000	-1,283033	-1,427978	0,387557	0,174614	0,576328	0,186121	-7,333558	0,577982	-0,932299	-3,133528	-0,669655	-31,792942	29,231210	13,334216	0,387557	0,174614	0,576328	13,893319	-37,756764	0,577982	0,387557	0,174614	0,576328	13,893319	-37,756764	0,577982
15:50:22,74	0,712976	3,168909	-0,236974	1,027000	-1,283033	-1,427978	0,307283	0,175115	0,600923	0,269058	-7,694982	0,531294	-0,873493	-3,034668	-0,210429	-29,191343	27,792890	13,438017	0,307283	0,175115	0,600923	14,015585	-31,816707	0,531294	0,307283	0,175115	0,600923	14,015585	-31,816707	0,531294
15:50:22,79	0,712959	3,169024	-0,236960	1,026988	-1,333037	-1,428024	0,192265	0,173618	1,060149	0,402093	-10,703725	0,635095	-0,887607	-3,052088	-0,144903	-30,467834	28,607282	13,412948	0,192265	0,173618	1,060149	14,031087	-25,796512	0,635095	0,192265	0,173618	1,060149	14,031087	-25,796512	0,635095
15:50:22,84	0,712959	3,169024	-0,236960	1,026988	-1,333037	-1,428024	0,214407	0,177131	1,125675	0,286437	-11,064984	0,610026	-0,887064	-3,056093	-0,142534	-30,485869	28,566078	13,448632	0,214407	0,177131	1,125675	14,191229	-27,895956	0,610026	0,214407	0,177131	1,125675	14,191229	-27,895956	0,610026
15:50:22,89	0,712959	3,169024	-0,236960	1,026988	-1,333037	-1,428024	0,217605	0,174658	1,128044	0,370315	-10,893723	0,645711	-0,885870	-3,055111	-0,146824	-30,476026	28,583287	13,427819	0,217605	0,174658	1,128044	14,081002	-27,975712	0,645711	0,217605	0,174658	1,128044	14,081002	-27,975712	0,645711
15:50:22,94	0,712959	3,169024	-0,236960	1,026988	-1,333037	-1,428024	0,216157	0,174115	1,123754	0,418393	-10,969090	0,624897	-0,885910	-3,056163	-0,146042	-30,509412	28,619090	13,448051	0,216157	0,174115	1,123754	14,086429	-27,937425	0,624897	0,216157	0,174115	1,123754	14,086429	-27,937425	0,624897
15:50:22,99	0,712959	3,169024	-0,236960	1,026988	-1,333037	-1,428024	0,217089	0,173624	1,124536	0,458238	-10,967460	0,645129	-0,888816	-3,053889	-0,149542	-30,476385	28,612597	13,444623	0,217089	0,173624	1,124536	14,087730	-28,008927	0,645129	0,217089	0,173624	1,124536	14,087730	-28,008927	0,645129
15:50:23,04	0,712959	3,169024	-0,236960	1,026988	-1,333037	-1,428024	0,216572	0,177278	1,121036	0,279117	-10,962486	0,641701	-0,888850	-3,058940	-0,151086	-30,511021	28,638810	13,450848	0,216572	0,177278	1,121036	14,195453	-27,963383	0,641701	0,216572	0,177278	1,121036	14,195453	-27,963383	0,641701
15:50:23,09	0,712959	3,169024	-0,236960	1,026988	-1,333037	-1,428024	0,220963	0,174782	1,119492	0,414304	-10,777252	0,647927	-0,884629	-3,056855	-0,147959	-30,455937	28,607277	13,443563	0,220963	0,174782	1,119492	14,134688	-28,122848	0,647927	0,220963	0,174782	1,119492	14,134688	-28,122848	0,647927
15:50:23,14	0,712959	3,169024	-0,236960	1,026988	-1,333037	-1,428024	0,217047	0,172169	1,122619	0,550406	-10,917409	0,640642	-0,989330	-3,226720	-0,389709	-38,348576	33,287897	13,424726	0,217047	0,172169	1,122619	14,065680	-27,955605	0,640642	0,217047	0,172169	1,122619	14,065680	-27,955605	0,640642
15:50:23,19	0,712959	3,169024	-0,236960	1,026988	-1,333037	-1,428024	0,416505	0,177910	0,880869	0,359096	-9,721127	0,621804	-0,938658	-3,158925	-0,332249	-35,599292	31,181842	13,482439	0,416505	0,177910	0,880869	14,325027	-42,416774	0,621804	0,416505	0,177910	0,880869	14,325027	-42,416774	0,621804
15:50:23,24	0,712959	3,169024	-0,236960	1,026988	-1,333037	-1,428024	0,209180	0,177963	1,385476	0,655683	-13,224826	0,674103	-0,885713	-3,047145	0,114898	-31,896669	29,908525	13,477025	0,209180	0,177963	1,385476	14,625760	-29,645465	0,674103	0,209180	0,177963	1,385476	14,625760	-29,645465	0,674103
15:50:23,29	0,713005	3,168944	-0,236970	1,026999	-1,383032	-1,427970	0,209180	0,177963	1,385476	0,655683	-13,224826	0,674103	-0,890748	-3,056539	0,174754	-32,920405	30,449212	13,538858	0,209180	0,177963	1,385476	14,625760	-29,645465	0,674103	0,209180	0,177963	1,385476	14,625760	-29,645465	0,674103
15:50:23,34	0,713005	3,168944	-0,236970	1,026999	-1,383032	-1,427970	0,219833	0,177625	1,445332	0,629607	-13,827797	0,735936	-0,891355	-3,057806	0,170827	-32,943459	30,487430	13,493964	0,219833	0,177625	1,445332	14,573199	-31,084692	0,735936	0,219833	0,177625	1,445332	14,573199	-31,084692	0,735936
15:50:23,39	0,713005	3,168944	-0,236970	1,026999	-1,383032	-1,427970	0,221234	0,177517	1,441405	0,656793	-13,794028	0,691043	-0,889641	-3,059374	0,167351	-32,956507	30,469818	13,519938	0,221234	0,177517	1,441405	14,591908	-31,160889	0,691043	0,221234	0,177517	1,441405	14,591908	-31,160889	0,691043
15:50:23,44	0,713005	3,168944	-0,236970	1,026999	-1,383032	-1,427970	0,221735	0,175249	1,437929	0,752959	-13,770484	0,717017	-0,893816	-3,056639	0,168492	-32,972092	30,459003	13,518742	0,221735	0,175249	1,437929	14,510027	-31,176652	0,717017	0,221735	0,175249	1,437929	14,510027	-31,176652	0,717017
15:50:23,49	0,713005	3,168944	-0,236970	1,026999	-1,383032	-1,427970	0,221454	0,180233	1,439070	0,476647	-13,793174	0,715821	-0,894397	-3,058127	0,164974	-32,973341	30,471312	13,487053	0,221454	0,180233	1,439070	14,624937	-31,177301	0,715821	0,221454	0,180233	1,439070	14,624937	-31,177301	0,715821
15:50:23,54	0,713005	3,168944	-0,236970	1,026999	-1,383032	-1,427970	0,223032	0,179992	1,435552	0,499227	-13,718333	0,684131	-0,892025	-3,058364	0,166939	-32,957244	30,438123	13,499539	0,223032	0,179992	1,435552	14,628579	-31,226365	0,684131	0,223032	0,179992	1,435552	14,628579	-31,226365	0,684131
15:50:23,59	0,713005	3,168944	-0,236970	1,026999	-1,383032	-1,427970	0,222052	0,177819	1,437517	0,591529	-13,738771	0,696617	-0,893129	-3,060238	0,165004	-32,931899	30,456399	13,486037	0,222052	0,177819	1,437517	14,550301	-31,169853	0,696617	0,222052	0,177819	1,437517	14,550301	-31,169853	0,696617
15:50:23,64	0,713005	3,168944	-0,236970	1,026999	-1,383032	-1,427970	0,224226	0,177838	1,435582	0,619018	-13,612892	0,683115	-0,896104	-3,061918	0,166568	-32,956552	30,473037	13,509334	0,224226	0,177838	1,435582	14,579316	-31,214664	0,683115	0,224226	0,177838	1,435582	14,579316	-31,214664	0,683115
15:50:23,69	0,713005	3,168944	-0,236970	1,026999	-1,383032	-1,427970	0,227169	0,179575	1,437146	0,530767	-13,489534	0,706412	-0,890835	-3,059519	0,165385	-32,957008	30,449065	13,491176	0,227169	0,179575	1,437146	14,627433	-31,322318	0,706412	0,227169	0,179575	1,437146	14,627433	-31,322318	0,706412
15:50:23,74	0,713005	3,168944	-0,236970	1,026999	-1,383032	-1,427970	0,222458	0,176211	1,435963	0,684710	-13,722943	0,688255	-0,895039	-3,059860	0,165800	-32,992676	30,461219	13,553889	0,222458	0,176211	1,435963	14,517297	-31,185870	0,688255	0,222458	0,176211	1,435963	14,517297	-31,185870	0,688255
15:50:23,79	0,713005	3,168944	-0,236970	1,026999	-1,383032	-1,427970	0,224854	0,179682	1,436378	0,496951	-13,635285	0,750968	-0,894988	-3,059188	0,162285	-32,961271	30,451282	13,516734	0,224854	0,179682	1,436378	14,601949	-31,286347	0,750968	0,224854	0,179682	1,436378	14,601949	-31,286347	0,750968
15:50:23,84	0,713005	3,168944	-0,236970	1,026999	-1,383032	-1,427970	0,224247	0,179973	1,432863	0,488885	-13,634702	0,713813	-0,894454	-3,058552	0,162228	-33,003810	30,487463	13,470101	0,224247	0,179973	1,432863	14,616773	-31,238087	0,713813	0,224247	0,179973	1,432863	14,616773	-31,238087	0,713813
15:50:23,89	0,713005	3,168944	-0,236970	1,026999	-1,383032	-1,427970	0,223429	0,179829	1,432806	0,506438	-13,732165	0,667179	-0,891361	-3,063922	0,163864	-32,931751	30,438937	13,495619	0,223429	0,179829	1,432806	14,623021	-31,271341	0,667179	0,223429	0,179829	1,432806	14,623021	-31,271341	0,667179
15:50:23,94	0,713005	3,168944	-0,236970	1,026999	-1,383032	-1,427970	0,226533	0,174465	1,434441	0,779389	-13,484080	0,692698	-0,892062	-3,060860	0,161137	-32,963296	30,428424	13,526670	0,226533	0,174465	1,434441	14,474871	-31,266933	0,692698	0,226533	0,174465	1,434441	14,474871	-31,266933	0,692698
15:50:23,99	0,713005	3,168944	-0,236970	1,026999	-1,383032	-1,427970	0,224232	0,176603	1,431715	0,643330	-13,625792	0,723748	-0,894385	-3,058179	0,163050	-32,956627	30,455065	13,502061	0,224232	0,176603	1,431715	14,506654	-31,228021	0,723748	0,224232	0,176603	1,431715	14,506654	-31,228021	0,723748
15:50:24,04	0,713005	3,168944	-0,236970	1,026999	-1,383032	-1,427970	0,223072	0,179955	1,433628	0,495421	-13,693676	0,699139	-0,893845	-3,059150	0,162304	-32,972543	30,446050	13,545945	0,223072	0,179955	1,433628	14,621893	-31,204816	0,699139	0,223072	0,179955	1,433628	14,621893	-31,204816	0,699139
15:50:24,09	0,713005	3,168944	-0,236970	1,026999	-1,383032	-1,427970	0,223643	0,179003	1,432882	0,529175	-13,673259	0,743024	-0,889024	-3,059056	0,164638	-32,932439	30,454096	13,516147	0,223643	0,179003	1,432882	14,580892	-31,229224	0,743024	0,223643	0,179003	1,432882	14,580892	-31,229224	0,743024
15:50:24,14	0,713005	3,168944	-0,236970	1,026999	-1,383032	-1,427970	0,221151	0,174874	1,435216	0,770887	-13,772130	0,713225	-0,890882	-3,056218	0,163434	-32,958994	30,432629	13,502029	0,221151	0,174874	1,435216	14,498502	-31,132481	0,713225	0,221151	0,174874	1,435216	14,498502	-31,132481	0,713225
15:50:24,19	0,713005	3,168944	-0,236970	1,026999	-1,383032	-1,427970	0,219621	0,177902	1,434012	0,581559	-13,863930	0,699108	-0,893255	-3,061671	0,163484	-32,972543	30,424128	13,549098	0,219621	0,177902	1,434012	14,546877	-31,104211	0,699108	0,219621	0,177902	1,434012	14,546877	-31,104211	0,699108
15:50:24,24	0,713005	3,168944	-0,236970	1,026999	-1,383032	-1,427970	0,225531	0,177230	1,434062	0,602351	-13,564124	0,746177	-0,896138	-3,056170	0,160329	-32,924579	30,410891	13,497122	0,225531	0,177230	1,434062	14,514941	-31,268294	0,746177	0,225531	0,177230	1,434062	14,514941	-31,268294	0,746177
15:50:24,29	0,713005	3,168944	-0,236970	1,026999	-1,383032	-1,427970	0,222208	0,182478	1,430907	0,341981	-13,688752	0,694201	-0,892644	-3,058780	0,163823	-32,959113	30,414745	13,490846	0,222208	0,182478	1,430907	14,666527	-31,132084	0,694201	0,222208	0,182478	1,430907	14,666527	-31,132084	0,694201
15:50:24,34	0,713005	3,168944	-0,236970	1,026999	-1,383032	-1,427970	0,222722	0,178147	1,434401	0,553292	-13,693878	0,687924	-0,891425	-3,057121	0,161163	-32,929411	30,435344	13,561108	0,222722	0,178147	1,434401	14,537813	-31,177530	0,687924	0,222722	0,178147	1,434401	14,537813	-31,177530	0,687924
15:50:24,39	0,713005	3,168944	-0,236970	1,026999	-1,383032	-1,427970	0,220676	0,177921	1,431741	0,597726	-13,784841	0,758186	-0,891433	-3,059931	0,161921	-32,941993	30,422498	13,526030	0,220676	0,177921	1,431741	14,564517	-31,107890	0,758186	0,220676	0,177921	1,431741	14,564517	-31,107890	0,758186
15:50:24,44	0,713005	3,168944	-0,236970	1,026999	-1,383032	-1,427970	0,223113	0,176523	1,432499	0,652978	-13,662577	0,723109	-0,894947	-3,061775	0,160733	-32,950456	30,457837	13,498021	0,223113	0,176523	1,432499	14,510069	-31,176950	0,723109	0,223113	0,176523	1,432499	14,510069	-31,176950	0,723109
15:50:24,50	0,713005	3,168944	-0,236970	1,026999	-1,383032	-1,427970	0,226467	0,178644	1,431310	0,569092	-13,513178	0,695099	-0,894428	-3,057532	0,161868	-32,970655	30,445258	13,493009	0,226467	0,178644	1,431310	14,592632	-31,290826	0,695099	0,226467	0,178644	1,431310	14,592632	-31,290826	0,695099
15:50:24,55	0,713005	3,168944	-0,236970	1,026999	-1,383032	-1,427970	0,223146	0,175113	1,434022	0,725834	-13,657670	0,673738	-0,892634	-3,058099	0,164967	-32,961593	30,424428	13,466363	0,223146	0,175113	1,434022	14,472187	-31,174599	0,673738	0,223146	0,175113	1,434022	14,472187	-31,174599	0,673738
15:50:24,60	0,713005	3,168944	-0,236970	1,026999	-1,383032	-1,427970	0,222127	0,178479	1,435545	0,543146	-13,731778	0,663441	-0,893250	-3,058735	0,161088	-32,976247	30,452982	13,484123	0,222127	0,178479	1,435545	14,553770	-31,168767	0,663441	0,222127	0,178479	1,435545	14,553770	-31,168767	0,663441
15:50:24,65	0,713005	3,168944	-0,236970	1,026999	-1,383032	-1,427970	0,433261	0,179521	1,166129	0,303604	-12,330953	0,788676	-0,999103	-3,240425	-0,104449	-41,349158	35,052960	13,591597	0,433261	0,179521	1,166129	14,396025	-46,341905	0,788676	0,433261	0,179521	1,166129	14,396025	-46,341905	0,788676
15:50:24,70	0,713005	3,168944	-0,236970	1,026999	-1,383032	-1,427970	0,433261	0,179521	1,166129	0,303604	-12,330953	0,788676	-0,941267	-3,160289	-0,038496	-37,703919	32,902734	13,597826	0,433261	0,179521	1,166129	14,396025	-46,341905	0,788676	0,433261	0,179521	1,166129	14,396025	-46,341905	0,788676
15:50:24,75	0,713005	3,168944	-0,236970	1,026999	-1,383032	-1,427970	0,334943	0,169501	1,232082	0,785125	-13,211503	0,794905	-0,872322	-3,021348	0,457507	-33,133081	30,771372	13,537915	0,334943	0,169501	1,232082	14,090960	-39,504500	0,794905	0,334943	0,169501	1,232082	14,090960	-39,504500	0,794905
15:50:24,80	0,712989	3,168986	-0,236996	1,026999	-1,433022	-1,428018	0,180143	0,179264	1,728085	0,717059	-16,236920	0,734994	-0,878528	-3,038286	0,523548	-34,225306	31,408699	13,554857	0,180143	0,179264	1,728085	14,789284	-30,378181	0,734994	0,180143	0,179264	1,728085	14,789284	-30,378181	0,734994
15:50:24,85	0,712989	3,168986	-0,236996	1,026999	-1,433022	-1,428018	0,197916	0,176170	1,794126	0,883798	-16,577315	0,751935	-0,880924	-3,037854	0,516567	-34,235241	31,438572	13,588885	0,197916	0,176170	1,794126	14,713110	-32,113705	0,751935	0,197916	0,176170	1,794126	14,713110	-32,113705	0,751935
15:50:24,90	0,712989	3,168986	-0,236996	1,026999	-1,433022	-1,428018	0,198739	0,178460	1,787145	0,785585	-16,558066	0,785963	-0,882236	-3,039498	0,514964	-34,287724	31,391973	13,549675	0,198739	0,178460	1,787145	14,794716	-32,159052	0,785963	0,198739	0,178460	1,787145	14,794716	-32,159052	0,785963
15:50:24,95	0,712989	3,168986	-0,236996	1,026999	-1,433022	-1,428018	0,200819	0,178775	1,785542	0,702640	-16,472019	0,746753	-0,879767	-3,038659	0,514227	-34,233141	31,404050	13,569881	0,200819	0,178775	1,785542	14,736450	-32,236344	0,746753	0,200819	0,178775	1,785542	14,736450	-32,236344	0,746753
15:50:25,00	0,712989	3,168986	-0,236996	1,026999	-1,433022	-1,428018	0,198858	0,177056	1,784805	0,829756	-16,532799	0,766959	-0,882156	-3,036190	0,510756	-34,245151	31,453408	13,631793	0,198858	0,177056	1,784805	14,728658	-32,143126	0,766959	0,198858	0,177056	1,784805	14,728658	-32,143126	0,766959
15:50:25,05	0,712989	3,168986	-0,236996	1,026999	-1,433022	-1,428018	0,197914	0,180360	1,781333	0,694702	-16,616943	0,828871	-0,876889	-3,038690	0,512291	-34,261968	31,413541	13,591533	0,197914	0,180360	1,781333	14,852948	-32,153203	0,828871	0,197914	0,180360	1,781333	14,852948	-32,153203	0,828871
15:50:25,10	0,712989	3,168986	-0,236996	1,026999	-1,433022	-1,428018	0,197446	0,174549	1,782869	0,953950	-16,635930	0,788611	-0,881759	-3,039760	0,506420	-34,335117	31,434599	13,585841	0,197446	0,174549	1,782869	14,656016	-32,135419	0,788611	0,197446	0,174549	1,782869	14,656016	-32,135419	0,788611
15:50:25,15	0,712989	3,168986	-0,236996	1,026999	-1,433022	-1,428018	0,200808	0,178231	1,776998	0,744130	-16,534979	0,782919	-0,988814	-3,218055	0,247905	-42,557755	36,334263	13,658633	0,200808	0,178231	1,776998	14,735260	-32,298393	0,782919	0,200808	0,178231	1,776998	14,735260	-32,298393	0,782919
15:50:25,20	0,712989	3,168986	-0,236996	1,026999	-1,433022	-1,428018	0,408743	0,181795	1,518483	0,690695	-15,293200	0,855711	-0,933233	-3,129870	0,323225	-38,736967	33,824595	13,656339	0,408743	0,181795	1,518483	14,961629	-47,379514	0,855711	0,408743	0,181795	1,518483	14,961629	-47,379514	0,855711
15:50:25,25	0,712989	3,168986	-0,236996	1,026999	-1,433022	-1,428018	0,304582	0,177754	1,593803	0,637809	-16,145832	0,853417	-0,869924	-2,994896	0,813738	-34,267388	32,316491	13,585295	0,304582	0,177754	1,593803	14,591489	-40,055519	0,853417	0,304582	0,177754	1,593803	14,591489	-40,055519	0,853417
15:50:25,30	0,712947	3,168992	-0,236988	1,026981	-1,483027	-1,428009	0,156037	0,190413	2,084315	0,908249	-19,245373	0,782374	-0,877159	-3,006506	0,878226	-35,249752	32,877582	13,571151	0,156037	0,190413	2,084315	15,855700	-31,494247	0,782374	0,156037	0,190413	2,084315	15,855700	-31,494247	0,782374
15:50:25,35	0,712947	3,168992	-0,236988	1,026981	-1,483027	-1,428009	0,169709	0,190874	2,148804	0,879016	-19,665715	0,768230	-0,878896	-3,007323	0,874737	-35,236701	32,895186	13,573283	0,169709	0,190874	2,148804	15,862652	-32,987857	0,768230	0,169709	0,190874	2,148804	15,862652	-32,987857	0,768230
15:50:25,40	0,712947	3,168992	-0,236988	1,026981	-1,483027	-1,428009	0,171284	0,191970	2,145315	0,843825	-19,581291	0,770362	-0,878415	-3,009627	0,868144	-35,264430	32,856870	13,595475	0,171284	0,191970	2,145315	15,913452	-33,027108	0,770362	0,171284	0,191970	2,145315	15,913452	-33,027108	0,770362
15:50:25,45	0,712947	3,168992	-0,236988	1,026981	-1,483027	-1,428009	0,173040	0,190401	2,138721	0,878359	-19,494867	0,792553	-0,874951	-3,009775	0,869304	-35,287636	32,821608	13,594454	0,173040	0,190401	2,138721	15,824829	-33,078481	0,792553	0,173040	0,190401	2,138721	15,824829	-33,078481	0,792553
15:50:25,50	0,712947	3,168992	-0,236988	1,026981	-1,483027	-1,428009	0,171436	0,187327	2,139882	0,996074	-19,580738	0,791533	-0,873763	-3,007223	0,868507	-35,270202	32,799897	13,570423	0,171436	0,187327	2,139882	15,701225	-33,038442	0,791533	0,171436	0,187327	2,139882	15,701225	-33,038442	0,791533
15:50:25,55	0,712947	3,168992	-0,236988	1,026981	-1,483027	-1,428009	0,168632	0,187574	2,139085	0,973115	-19,700602	0,767501	-0,877189	-3,010428	0,867357	-35,239582	32,835328	13,561185	0,168632	0,187574	2,139085	15,697700	-32,938177	0,767501	0,168632	0,187574	2,139085	15,697700	-32,938177	0,767501
15:50:25,60	0,712947	3,168992	-0,236988	1,026981	-1,483027	-1,428009	0,173121	0,188939	2,137935	0,948136	-19,458366	0,758263	-0,874308	-3,010033	0,864664	-35,249345	32,809121	13,601402	0,173121	0,188939	2,137935	15,779862	-33,048337	0,758263	0,173121	0,188939	2,137935	15,779862	-33,048337	0,758263
15:50:25,65	0,712947	3,168992	-0,236988	1,026981	-1,483027	-1,428009	0,171338	0,186642	2,135242	1,040034	-19,546408	0,798480	-0,874884	-3,008144	0,865036	-35,252205	32,844085	13,592815	0,171338	0,186642	2,135242	15,691399	-32,996452	0,798480	0,171338	0,186642	2,135242	15,691399	-32,996452	0,798480
15:50:25,70	0,712947	3,168992	-0,236988	1,026981	-1,483027	-1,428009	0,169989	0,188085	2,135614	0,993820	-19,636497	0,789894	-0,878388	-3,008335	0,866990	-35,241565	32,847043	13,605513	0,169989	0,188085	2,135614	15,758503	-32,980671	0,789894	0,169989	0,188085	2,135614	15,758503	-32,980671	0,789894
15:50:25,75	0,712947	3,168992	-0,236988	1,026981	-1,483027	-1,428009	0,171907	0,191024	2,137568	0,848898	-19,529031	0,802592	-0,879579	-3,011700	0,863860	-35,251172	32,836158	13,567702	0,171907	0,191024	2,137568	15,844254	-33,023760	0,802592	0,171907	0,191024	2,137568	15,844254	-33,023760	0,802592
15:50:25,80	0,712947	3,168992	-0,236988	1,026981	-1,483027	-1,428009	0,175416	0,190373	2,134438	0,868510	-19,349439	0,764780	-0,875444	-3,009130	0,863116	-35,234134	32,840261	13,607968	0,175416	0,190373	2,134438	15,812778	-33,119626	0,764780	0,175416	0,190373	2,134438	15,812778	-33,119626	0,764780
15:50:25,85	0,712947	3,168992	-0,236988	1,026981	-1,483027	-1,428009	0,171123	0,188077	2,133694	0,999986	-19,559972	0,805046	-0,874881	-3,008226	0,863063	-35,246774	32,827748	13,549819	0,171123	0,188077	2,133694	15,764001	-32,993157	0,805046	0,171123	0,188077	2,133694	15,764001	-32,993157	0,805046
15:50:25,90	0,712947	3,168992	-0,236988	1,026981	-1,483027	-1,428009	0,170059	0,188042	2,133641	0,984652	-19,620005	0,746897	-0,879008	-3,007438	0,862726	-35,231858	32,813866	13,621507	0,170059	0,188042	2,133641	15,745916	-32,969645	0,746897	0,170059	0,188042	2,133641	15,745916	-32,969645	0,746897
15:50:25,95	0,712947	3,168992	-0,236988	1,026981	-1,483027	-1,428009	0,171440	0,192009	2,133304	0,773760	-19,528326	0,818585	-0,875461	-3,006493	0,859970	-35,227721	32,823749	13,570915	0,171440	0,192009	2,133304	15,846499	-32,986386	0,818585	0,171440	0,192009	2,133304	15,846499	-32,986386	0,818585
15:50:26,00	0,712947	3,168992	-0,236988	1,026981	-1,483027	-1,428009	0,168848	0,189410	2,130547	0,919578	-19,664458	0,767993	-0,874918	-3,012022	0,862735	-35,270118	32,844299	13,622896	0,168848	0,189410	2,130547	15,788231	-32,919061	0,767993	0,168848	0,189410	2,130547	15,788231	-32,919061	0,767993
15:50:26,05	0,712947	3,168992	-0,236988	1,026981	-1,483027	-1,428009	0,173365	0,186175	2,133313	1,084387	-19,476569	0,819974	-0,878977	-3,008641	0,863466	-35,237291	32,839815	13,568474	0,173365	0,186175	2,133313	15,699107	-33,085753	0,819974	0,173365	0,186175	2,133313	15,699107	-33,085753	0,819974
15:50:26,10	0,712947	3,168992	-0,236988	1,026981	-1,483027	-1,428009	0,172467	0,191380	2,134044	0,826235	-19,492626	0,765552	-0,876677	-3,007830	0,861907	-35,256431	32,835665	13,574849	0,172467	0,191380	2,134044	15,849580	-33,031269	0,765552	0,172467	0,191380	2,134044	15,849580	-33,031269	0,765552
15:50:26,15	0,712947	3,168992	-0,236988	1,026981	-1,483027	-1,428009	0,170614	0,189794	2,132485	0,895530	-19,603466	0,771928	-0,874315	-3,009144	0,861933	-35,251176	32,825202	13,594038	0,170614	0,189794	2,132485	15,794394	-32,996674	0,771928	0,170614	0,189794	2,132485	15,794394	-32,996674	0,771928
15:50:26,20	0,712947	3,168992	-0,236988	1,026981	-1,483027	-1,428009	0,170571	0,187091	2,132511	1,029653	-19,595909	0,791117	-0,875989	-3,010580	0,858829	-35,218268	32,855784	13,576685	0,170571	0,187091	2,132511	15,716331	-32,985756	0,791117	0,170571	0,187091	2,132511	15,716331	-32,985756	0,791117
15:50:26,25	0,712947	3,168992	-0,236988	1,026981	-1,483027	-1,428009	0,172652	0,187823	2,129407	1,034540	-19,474517	0,773764	-0,877807	-3,008412	0,857655	-35,225283	32,834386	13,586484	0,172652	0,187823	2,129407	15,778661	-33,027681	0,773764	0,172652	0,187823	2,129407	15,778661	-33,027681	0,773764
15:50:26,30	0,712947	3,168992	-0,236988	1,026981	-1,483027	-1,428009	0,171683	0,190482	2,128233	0,874250	-19,520270	0,783562	-0,879006	-3,011051	0,858428	-35,248629	32,846326	13,581192	0,171683	0,190482	2,128233	15,827077	-32,997384	0,783562	0,171683	0,190482	2,128233	15,827077	-32,997384	0,783562
15:50:26,35	0,712947	3,168992	-0,236988	1,026981	-1,483027	-1,428009	0,174569	0,190201	2,129006	0,887519	-19,396405	0,778271	-0,877856	-3,007825	0,859576	-35,250793	32,831155	13,575862	0,174569	0,190201	2,129006	15,818304	-33,100043	0,778271	0,174569	0,190201	2,129006	15,818304	-33,100043	0,778271
15:50:26,41	0,712947	3,168992	-0,236988	1,026981	-1,483027	-1,428009	0,171199	0,190818	2,130154	0,841194	-19,565899	0,772940	-0,877889	-3,009160	0,859393	-35,234184	32,827489	13,572453	0,171199	0,190818	2,130154	15,820444	-33,005043	0,772940	0,171199	0,190818	2,130154	15,820444	-33,005043	0,772940
15:50:26,46	0,712947	3,168992	-0,236988	1,026981	-1,483027	-1,428009	0,172373	0,190179	2,129971	0,879559	-19,488667	0,769532	-0,877793	-3,008512	0,859976	-35,225564	32,834428	13,570528	0,172373	0,190179	2,129971	15,808636	-33,019920	0,769532	0,172373	0,190179	2,129971	15,808636	-33,019920	0,769532
15:50:26,51	0,712947	3,168992	-0,236988	1,026981	-1,483027	-1,428009	0,171763	0,190420	2,130554	0,877361	-19,516394	0,767607	-0,873138	-3,010453	0,858028	-35,245824	32,806851	13,557020	0,171763	0,190420	2,130554	15,825335	-32,999759	0,767607	0,171763	0,190420	2,130554	15,825335	-32,999759	0,767607
15:50:26,56	0,712947	3,168992	-0,236988	1,026981	-1,483027	-1,428009	0,171116	0,185418	2,128606	1,103456	-19,553767	0,754098	-0,988763	-3,193978	0,577190	-43,844272	37,643407	13,623598	0,171116	0,185418	2,128606	15,658768	-32,986385	0,754098	0,171116	0,185418	2,128606	15,658768	-32,986385	0,754098
15:50:26,61	0,712947	3,168992	-0,236988	1,026981	-1,483027	-1,428009	0,387866	0,193789	1,847768	0,557493	-18,147515	0,820677	-0,943019	-3,131050	0,618671	-41,063414	35,962960	13,591331	0,387866	0,193789	1,847768	15,769967	-48,595009	0,820677	0,387866	0,193789	1,847768	15,769967	-48,595009	0,820677
15:50:26,66	0,712947	3,168992	-0,236988	1,026981	-1,483027	-1,428009	0,310496	0,185638	1,889249	0,916476	-18,922229	0,788409	-0,863913	-2,984170	1,175050	-36,215089	33,758002	13,555393	0,310496	0,185638	1,889249	15,489079	-43,296193	0,788409	0,310496	0,185638	1,889249	15,489079	-43,296193	0,788409
15:50:26,71	0,712914	3,168961	-0,236959	1,026991	-1,533046	-1,428016	0,143742	0,190570	2,445628	1,174631	-22,292192	0,752471	-0,873810	-2,999332	1,239150	-37,326918	34,278117	13,603503	0,143742	0,190570	2,445628	16,134389	-33,575960	0,752471	0,143742	0,190570	2,445628	16,134389	-33,575960	0,752471
15:50:26,76	0,712914	3,168961	-0,236959	1,026991	-1,533046	-1,428016	0,161822	0,191561	2,509728	1,017651	-22,574994	0,800582	-0,867955	-3,000671	1,234520	-37,316216	34,222492	13,624622	0,161822	0,191561	2,509728	16,055151	-35,277993	0,800582	0,161822	0,191561	2,509728	16,055151	-35,277993	0,800582
15:50:26,81	0,712914	3,168961	-0,236959	1,026991	-1,533046	-1,428016	0,160053	0,185821	2,505098	1,273302	-22,629859	0,821701	-0,868600	-3,000125	1,230619	-37,336632	34,231489	13,622619	0,160053	0,185821	2,505098	15,860223	-35,194055	0,821701	0,160053	0,185821	2,505098	15,860223	-35,194055	0,821701
15:50:26,86	0,712914	3,168961	-0,236959	1,026991	-1,533046	-1,428016	0,159903	0,186652	2,501197	1,227659	-22,659868	0,819697	-0,870955	-2,996246	1,232156	-37,330128	34,235389	13,621910	0,159903	0,186652	2,501197	15,879836	-35,212244	0,819697	0,159903	0,186652	2,501197	15,879836	-35,212244	0,819697
15:50:26,91	0,712914	3,168961	-0,236959	1,026991	-1,533046	-1,428016	0,157721	0,190631	2,502734	1,027378	-22,769646	0,818988	-0,869764	-2,999942	1,229452	-37,335966	34,256192	13,623940	0,157721	0,190631	2,502734	15,991910	-35,150740	0,818988	0,157721	0,190631	2,502734	15,991910	-35,150740	0,818988
15:50:26,96	0,712914	3,168961	-0,236959	1,026991	-1,533046	-1,428016	0,160326	0,187752	2,500030	1,192184	-22,649625	0,821018	-0,870373	-2,999281	1,228274	-37,326994	34,210088	13,608544	0,160326	0,187752	2,500030	15,930712	-35,235240	0,821018	0,160326	0,187752	2,500030	15,930712	-35,235240	0,821018
15:50:27,01	0,712914	3,168961	-0,236959	1,026991	-1,533046	-1,428016	0,160059	0,188610	2,498852	1,112126	-22,632726	0,805623	-0,876332	-2,998943	1,225157	-37,394394	34,346771	13,653294	0,160059	0,188610	2,498852	15,918009	-35,197322	0,805623	0,160059	0,188610	2,498852	15,918009	-35,197322	0,805623
15:50:27,06	0,712914	3,168961	-0,236959	1,026991	-1,533046	-1,428016	0,162745	0,193939	2,495735	0,919669	-22,619736	0,850372	-0,971245	-3,163269	0,971531	-44,908389	38,543276	13,644178	0,162745	0,193939	2,495735	16,143909	-35,395228	0,850372	0,162745	0,193939	2,495735	16,143909	-35,395228	0,850372
15:50:27,11	0,712914	3,168961	-0,236959	1,026991	-1,533046	-1,428016	0,352512	0,193973	2,242109	0,795201	-21,357429	0,841256	-0,915654	-3,095788	1,016330	-41,758586	36,408444	13,666599	0,352512	0,193973	2,242109	16,022080	-49,029604	0,841256	0,352512	0,193973	2,242109	16,022080	-49,029604	0,841256
15:50:27,16	0,712914	3,168961	-0,236959	1,026991	-1,533046	-1,428016	0,266277	0,179570	2,286908	1,270219	-22,046411	0,863677	-0,847372	-2,952989	1,583668	-37,509109	34,722600	13,581312	0,266277	0,179570	2,286908	15,366495	-42,949161	0,863677	0,266277	0,179570	2,286908	15,366495	-42,949161	0,863677
15:50:27,21	0,712944	3,168987	-0,236978	1,026983	-1,583050	-1,428038	0,108468	0,191836	2,854246	1,297161	-25,729392	0,778391	-0,857605	-2,974585	1,676362	-38,968002	35,561750	13,581192	0,108468	0,191836	2,854246	16,356290	-34,244152	0,778391	0,108468	0,191836	2,854246	16,356290	-34,244152	0,778391
15:50:27,26	0,712944	3,168987	-0,236978	1,026983	-1,583050	-1,428038	0,132288	0,189900	2,946940	1,395120	-26,173804	0,778270	-0,859944	-2,972633	1,669772	-38,930915	35,536366	13,598428	0,132288	0,189900	2,946940	16,302260	-36,558375	0,778270	0,132288	0,189900	2,946940	16,302260	-36,558375	0,778270
15:50:27,31	0,712944	3,168987	-0,236978	1,026983	-1,583050	-1,428038	0,131766	0,192902	2,940350	1,235595	-26,156100	0,795506	-0,860005	-2,971005	1,668582	-38,963403	35,565440	13,595803	0,131766	0,192902	2,940350	16,378364	-36,499751	0,795506	0,131766	0,192902	2,940350	16,378364	-36,499751	0,795506
15:50:27,36	0,712944	3,168987	-0,236978	1,026983	-1,583050	-1,428038	0,130387	0,193768	2,939160	1,199462	-26,270485	0,792882	-0,858180	-2,974197	1,670174	-38,938157	35,541531	13,608186	0,130387	0,193768	2,939160	16,410267	-36,505877	0,792882	0,130387	0,193768	2,939160	16,410267	-36,505877	0,792882
15:50:27,41	0,712944	3,168987	-0,236978	1,026983	-1,583050	-1,428038	0,127473	0,189300	2,936869	1,411938	-26,369900	0,817717	-0,854678	-2,970716	1,666291	-38,928210	35,522153	13,620638	0,127473	0,189300	2,936869	16,271957	-36,376530	0,817717	0,127473	0,189300	2,936869	16,271957	-36,376530	0,817717
15:50:27,46	0,712944	3,168987	-0,236978	1,026983	-1,583050	-1,428038	0,127473	0,189300	2,936869	1,411938	-26,369900	0,817717	-0,860032	-2,969578	1,666239	-38,968343	35,565293	13,592637	0,127473	0,189300	2,936869	16,271957	-36,376530	0,817717	0,127473	0,189300	2,936869	16,271957	-36,376530	0,817717
15:50:27,51	0,712944	3,168987	-0,236978	1,026983	-1,583050	-1,428038	0,129165	0,194506	2,936817	1,158517	-26,338243	0,789715	-0,860113	-2,970166	1,662715	-38,999439	35,555487	13,575305	0,129165	0,194506	2,936817	16,427212	-36,477695	0,789715	0,129165	0,194506	2,936817	16,427212	-36,477695	0,789715
15:50:27,56	0,712944	3,168987	-0,236978	1,026983	-1,583050	-1,428038	0,129991	0,192711	2,934110	1,204388	-26,263130	0,794292	-0,856508	-2,970151	1,662785	-38,954244	35,539712	13,633059	0,129991	0,192711	2,934110	16,332233	-36,467443	0,794292	0,129991	0,192711	2,934110	16,332233	-36,467443	0,794292
15:50:27,61	0,712944	3,168987	-0,236978	1,026983	-1,583050	-1,428038	0,129991	0,192711	2,934110	1,204388	-26,263130	0,794292	-0,857131	-2,975994	1,664334	-38,986307	35,526488	13,611668	0,129991	0,192711	2,934110	16,332233	-36,467443	0,794292	0,129991	0,192711	2,934110	16,332233	-36,467443	0,794292
15:50:27,66	0,712944	3,168987	-0,236978	1,026983	-1,583050	-1,428038	0,133270	0,188785	2,934911	1,413392	-26,120912	0,808747	-0,857705	-2,970897	1,660803	-38,963149	35,528694	13,585235	0,133270	0,188785	2,934911	16,233032	-36,582645	0,808747	0,133270	0,188785	2,934911	16,233032	-36,582645	0,808747
15:50:27,71	0,712944	3,168987	-0,236978	1,026983	-1,583050	-1,428038	0,129143	0,191831	2,931381	1,268492	-26,316565	0,782314	-0,861262	-2,972322	1,659660	-38,969667	35,525193	13,618975	0,129143	0,191831	2,931381	16,327239	-36,454326	0,782314	0,129143	0,191831	2,931381	16,327239	-36,454326	0,782314
15:50:27,76	0,712944	3,168987	-0,236978	1,026983	-1,583050	-1,428038	0,132156	0,194199	2,930238	1,139090	-26,163805	0,816054	-0,859576	-2,971301	1,661208	-39,004697	35,520534	13,633223	0,132156	0,194199	2,930238	16,383688	-36,538054	0,816054	0,132156	0,194199	2,930238	16,383688	-36,538054	0,816054
15:50:27,81	0,712944	3,168987	-0,236978	1,026983	-1,583050	-1,428038	0,130429	0,193249	2,931786	1,166916	-26,281603	0,830301	-0,858283	-2,974095	1,658525	-38,943744	35,492599	13,628297	0,130429	0,193249	2,931786	16,336975	-36,520302	0,830301	0,130429	0,193249	2,931786	16,336975	-36,520302	0,830301
15:50:27,86	0,712944	3,168987	-0,236978	1,026983	-1,583050	-1,428038	0,132202	0,190732	2,929103	1,304087	-26,122683	0,825376	-0,861241	-2,972726	1,661585	-38,982957	35,570647	13,599960	0,132202	0,190732	2,929103	16,276557	-36,500517	0,825376	0,132202	0,190732	2,929103	16,276557	-36,500517	0,825376
15:50:27,91	0,712944	3,168987	-0,236978	1,026983	-1,583050	-1,428038	0,132495	0,193979	2,932163	1,183254	-26,180400	0,797038	-0,864186	-2,973788	1,656564	-38,965266	35,551390	13,630621	0,132495	0,193979	2,932163	16,410574	-36,581281	0,797038	0,132495	0,193979	2,932163	16,410574	-36,581281	0,797038
15:50:27,96	0,712944	3,168987	-0,236978	1,026983	-1,583050	-1,428038	0,134888	0,195998	2,927142	1,070433	-26,031039	0,827699	-0,858887	-2,972222	1,658104	-38,957976	35,521038	13,605559	0,134888	0,195998	2,927142	16,456247	-36,619734	0,827699	0,134888	0,195998	2,927142	16,456247	-36,619734	0,827699
15:50:28,02	0,712944	3,168987	-0,236978	1,026983	-1,583050	-1,428038	0,130882	0,192192	2,928682	1,245693	-26,217832	0,802637	-0,856014	-2,974464	1,659280	-38,996636	35,517765	13,624680	0,130882	0,192192	2,928682	16,332753	-36,492100	0,802637	0,130882	0,192192	2,928682	16,332753	-36,492100	0,802637
15:50:28,07	0,712944	3,168987	-0,236978	1,026983	-1,583050	-1,428038	0,131387	0,188583	2,929858	1,411182	-26,223425	0,821758	-0,860698	-2,971201	1,655760	-38,970373	35,519120	13,606890	0,131387	0,188583	2,929858	16,214957	-36,537322	0,821758	0,131387	0,188583	2,929858	16,214957	-36,537322	0,821758
15:50:28,12	0,712944	3,168987	-0,236978	1,026983	-1,583050	-1,428038	0,130903	0,194271	2,926338	1,129713	-26,226531	0,803968	-0,858382	-2,971519	1,656147	-39,000464	35,550774	13,618020	0,130903	0,194271	2,926338	16,379994	-36,502426	0,803968	0,130903	0,194271	2,926338	16,379994	-36,502426	0,803968
15:50:28,17	0,712944	3,168987	-0,236978	1,026983	-1,583050	-1,428038	0,130020	0,192106	2,926725	1,254665	-26,314314	0,815099	-0,858966	-2,970054	1,654222	-38,976719	35,517628	13,637383	0,130020	0,192106	2,926725	16,334986	-36,520923	0,815099	0,130020	0,192106	2,926725	16,334986	-36,520923	0,815099
15:50:28,22	0,712944	3,168987	-0,236978	1,026983	-1,583050	-1,428038	0,129044	0,193345	2,924800	1,173427	-26,327939	0,834461	-0,860110	-2,973969	1,653050	-38,977586	35,532783	13,608741	0,129044	0,193345	2,924800	16,350975	-36,457918	0,834461	0,129044	0,193345	2,924800	16,350975	-36,457918	0,834461
15:50:28,27	0,712944	3,168987	-0,236978	1,026983	-1,583050	-1,428038	0,133007	0,192378	2,923628	1,236403	-26,130216	0,805820	-0,862501	-2,972104	1,656138	-38,997207	35,540091	13,607162	0,133007	0,192378	2,923628	16,338041	-36,571253	0,805820	0,133007	0,192378	2,923628	16,338041	-36,571253	0,805820
15:50:28,32	0,712944	3,168987	-0,236978	1,026983	-1,583050	-1,428038	0,132586	0,195381	2,926716	1,076766	-26,172740	0,804240	-0,857732	-2,972741	1,656957	-38,966225	35,525527	13,630834	0,132586	0,195381	2,926716	16,414139	-36,580750	0,804240	0,132586	0,195381	2,926716	16,414139	-36,580750	0,804240
15:50:28,37	0,712944	3,168987	-0,236978	1,026983	-1,583050	-1,428038	0,130754	0,190932	2,927535	1,310975	-26,233913	0,827912	-0,855989	-2,971625	1,655387	-38,972569	35,523964	13,617736	0,130754	0,190932	2,927535	16,299126	-36,498078	0,827912	0,130754	0,190932	2,927535	16,299126	-36,498078	0,827912
15:50:28,42	0,712944	3,168987	-0,236978	1,026983	-1,583050	-1,428038	0,128916	0,189980	2,925965	1,355935	-26,334206	0,814814	-0,858888	-2,973846	1,655010	-38,965796	35,553509	13,622856	0,128916	0,189980	2,925965	16,269382	-36,454081	0,814814	0,128916	0,189980	2,925965	16,269382	-36,454081	0,814814
15:50:28,47	0,712944	3,168987	-0,236978	1,026983	-1,583050	-1,428038	0,132288	0,191381	2,925588	1,312091	-26,167734	0,819935	-0,973623	-3,154585	1,368070	-47,155048	40,434839	13,608577	0,132288	0,191381	2,925588	16,335464	-36,552364	0,819935	0,132288	0,191381	2,925588	16,335464	-36,552364	0,819935
15:50:28,52	0,712944	3,168987	-0,236978	1,026983	-1,583050	-1,428038	0,346181	0,200375	2,638647	0,977120	-24,578091	0,805655	-0,935094	-3,105194	1,386766	-45,123103	38,911870	13,652149	0,346181	0,200375	2,638647	16,706539	-51,753274	0,805655	0,346181	0,200375	2,638647	16,706539	-51,753274	0,805655
15:50:28,57	0,712944	3,168987	-0,236978	1,026983	-1,583050	-1,428038	0,284142	0,191704	2,657344	1,125067	-25,282883	0,849227	-0,842313	-2,938564	2,040391	-39,918911	36,509896	13,577396	0,284142	0,191704	2,657344	16,173795	-47,588059	0,849227	0,284142	0,191704	2,657344	16,173795	-47,588059	0,849227
15:50:28,62	0,712895	3,168954	-0,236995	1,026998	-1,633015	-1,428005	0,093446	0,194667	3,310969	1,492879	-29,491137	0,774474	-0,850947	-2,956339	2,126457	-41,365201	37,149349	13,561089	0,093446	0,194667	3,310969	16,774260	-36,826664	0,774474	0,093446	0,194667	3,310969	16,774260	-36,826664	0,774474
15:50:28,67	0,712895	3,168954	-0,236995	1,026998	-1,633015	-1,428005	0,113157	0,193257	3,397035	1,396872	-30,038423	0,758168	-0,852055	-2,956394	2,120275	-41,308933	37,122039	13,577734	0,113157	0,193257	3,397035	16,567514	-38,921250	0,758168	0,113157	0,193257	3,397035	16,567514	-38,921250	0,758168
15:50:28,72	0,712895	3,168954	-0,236995	1,026998	-1,633015	-1,428005	0,113758	0,194189	3,390853	1,352884	-29,944776	0,774812	-0,846836	-2,959010	2,115616	-41,343970	37,117765	13,581306	0,113758	0,194189	3,390853	16,596699	-38,874799	0,774812	0,113758	0,194189	3,390853	16,596699	-38,874799	0,774812
15:50:28,77	0,712895	3,168954	-0,236995	1,026998	-1,633015	-1,428005	0,113415	0,188362	3,386194	1,634679	-29,990854	0,778384	-0,849718	-2,956919	2,116404	-41,305908	37,108172	13,589630	0,113415	0,188362	3,386194	16,421057	-38,893897	0,778384	0,113415	0,188362	3,386194	16,421057	-38,893897	0,778384
15:50:28,82	0,712895	3,168954	-0,236995	1,026998	-1,633015	-1,428005	0,113045	0,191903	3,386982	1,461261	-29,972307	0,786709	-0,850384	-2,958687	2,111735	-41,325302	37,071873	13,586285	0,113045	0,191903	3,386982	16,525623	-38,846347	0,786709	0,113045	0,191903	3,386982	16,525623	-38,846347	0,786709
15:50:28,87	0,712895	3,168954	-0,236995	1,026998	-1,633015	-1,428005	0,114909	0,191596	3,382313	1,436084	-29,874023	0,783364	-0,849799	-2,953276	2,107820	-41,318020	37,104475	13,576005	0,114909	0,191596	3,382313	16,476358	-38,894390	0,783364	0,114909	0,191596	3,382313	16,476358	-38,894390	0,783364
15:50:28,92	0,712895	3,168954	-0,236995	1,026998	-1,633015	-1,428005	0,109930	0,193795	3,378398	1,353624	-30,142910	0,773084	-0,850406	-2,955721	2,110956	-41,334753	37,104155	13,607707	0,109930	0,193795	3,378398	16,566500	-38,772448	0,773084	0,109930	0,193795	3,378398	16,566500	-38,772448	0,773084
15:50:28,97	0,712895	3,168954	-0,236995	1,026998	-1,633015	-1,428005	0,112351	0,193098	3,381534	1,381216	-30,031385	0,804786	-0,944537	-3,121116	1,827149	-48,673687	41,238921	13,666452	0,112351	0,193098	3,381534	16,539390	-38,850918	0,804786	0,112351	0,193098	3,381534	16,539390	-38,850918	0,804786
15:50:29,02	0,712895	3,168954	-0,236995	1,026998	-1,633015	-1,428005	0,258889	0,198713	3,117665	1,043086	-29,129528	0,818768	-0,928538	-3,079819	1,847087	-47,175882	40,423243	13,621690	0,258889	0,198713	3,117665	16,642036	-49,452278	0,818768	0,258889	0,198713	3,117665	16,642036	-49,452278	0,818768
15:50:29,07	0,712895	3,168954	-0,236995	1,026998	-1,633015	-1,428005	0,258889	0,198713	3,117665	1,043086	-29,129528	0,818768	-0,835538	-2,932760	2,466395	-42,692608	38,004774	13,597674	0,258889	0,198713	3,117665	16,642036	-49,452278	0,818768	0,258889	0,198713	3,117665	16,642036	-49,452278	0,818768
15:50:29,12	0,712906	3,168908	-0,236987	1,026999	-1,683051	-1,428029	0,085032	0,191703	3,736973	1,554799	-33,078184	0,794753	-0,846726	-2,957459	2,572085	-44,470530	38,980376	13,613629	0,085032	0,191703	3,736973	16,603448	-39,753229	0,794753	0,085032	0,191703	3,736973	16,603448	-39,753229	0,794753
15:50:29,17	0,712906	3,168908	-0,236987	1,026999	-1,683051	-1,428029	0,112017	0,189042	3,842663	1,649103	-33,702530	0,810707	-0,846825	-2,956883	2,565438	-44,490533	38,934709	13,577723	0,112017	0,189042	3,842663	16,488867	-42,495835	0,810707	0,112017	0,189042	3,842663	16,488867	-42,495835	0,810707
15:50:29,22	0,712906	3,168908	-0,236987	1,026999	-1,683051	-1,428029	0,111567	0,189415	3,836016	1,580137	-33,720413	0,774802	-0,847353	-2,957581	2,558463	-44,454468	38,946922	13,581793	0,111567	0,189415	3,836016	16,449212	-42,478404	0,774802	0,111567	0,189415	3,836016	16,449212	-42,478404	0,774802
15:50:29,27	0,712906	3,168908	-0,236987	1,026999	-1,683051	-1,428029	0,112436	0,189524	3,829041	1,603095	-33,650105	0,778871	-0,849701	-2,956495	2,558080	-44,438006	38,924994	13,590600	0,112436	0,189524	3,829041	16,480702	-42,476303	0,778871	0,112436	0,189524	3,829041	16,480702	-42,476303	0,778871
15:50:29,32	0,712906	3,168908	-0,236987	1,026999	-1,683051	-1,428029	0,112669	0,192100	3,828658	1,458379	-33,612741	0,787678	-0,846240	-2,957421	2,552242	-44,465347	38,928500	13,585316	0,112669	0,192100	3,828658	16,538208	-42,457270	0,787678	0,112669	0,192100	3,828658	16,538208	-42,457270	0,787678
15:50:29,37	0,712906	3,168908	-0,236987	1,026999	-1,683051	-1,428029	0,111740	0,188639	3,822820	1,627682	-33,686487	0,782395	-0,848049	-2,960136	2,551849	-44,477380	38,884663	13,573869	0,111740	0,188639	3,822820	16,435875	-42,458079	0,782395	0,111740	0,188639	3,822820	16,435875	-42,458079	0,782395
15:50:29,42	0,712906	3,168908	-0,236987	1,026999	-1,683051	-1,428029	0,114996	0,188849	3,822427	1,572803	-33,505699	0,770948	-0,851426	-2,959523	2,546829	-44,418582	38,965212	13,592942	0,114996	0,188849	3,822427	16,397449	-42,532855	0,770948	0,114996	0,188849	3,822427	16,397449	-42,532855	0,770948
15:50:29,47	0,712906	3,168908	-0,236987	1,026999	-1,683051	-1,428029	0,116154	0,192080	3,817407	1,503959	-33,434808	0,790020	-0,849755	-2,955969	2,546421	-44,441968	38,934392	13,598105	0,116154	0,192080	3,817407	16,582222	-42,552910	0,790020	0,116154	0,192080	3,817407	16,582222	-42,552910	0,790020
15:50:29,52	0,712906	3,168908	-0,236987	1,026999	-1,683051	-1,428029	0,112378	0,188360	3,815432	1,601085	-33,639897	0,780665	-0,846317	-2,958113	2,544854	-44,474301	38,886179	13,583587	0,112378	0,188360	3,815432	16,387342	-42,461585	0,780665	0,112378	0,188360	3,815432	16,387342	-42,461585	0,780665
15:50:29,65	0,712906	3,168908	-0,236987	1,026999	-1,683051	-1,428029	0,113886	0,192519	3,818338	1,409564	-33,555031	0,769775	-0,847429	-2,959429	2,543345	-44,440782	38,888294	13,617757	0,113886	0,192519	3,818338	16,522283	-42,495113	0,769775	0,113886	0,192519	3,818338	16,522283	-42,495113	0,769775
15:50:29,65	0,712906	3,168908	-0,236987	1,026999	-1,683051	-1,428029	0,113886	0,192519	3,818338	1,409564	-33,555031	0,769775	-0,847429	-2,959429	2,543345	-44,440782	38,888294	13,617757	0,113886	0,192519	3,818338	16,522283	-42,495113	0,769775	0,113886	0,192519	3,818338	16,522283	-42,495113	0,769775
15:50:29,70	0,712906	3,168908	-0,236987	1,026999	-1,683051	-1,428029	0,114074	0,188666	3,813923	1,603788	-33,523737	0,814835	-0,849184	-2,960393	2,542934	-44,445127	38,902704	13,588996	0,114074	0,188666	3,813923	16,414030	-42,478556	0,814835	0,114074	0,188666	3,813923	16,414030	-42,478556	0,814835
15:50:29,75	0,712906	3,168908	-0,236987	1,026999	-1,683051	-1,428029	0,115786	0,189703	3,813512	1,560148	-33,445679	0,786074	-0,848602	-2,958143	2,542913	-44,440418	38,890171	13,569613	0,115786	0,189703	3,813512	16,451829	-42,534892	0,786074	0,115786	0,189703	3,813512	16,451829	-42,534892	0,786074
15:50:29,80	0,712906	3,168908	-0,236987	1,026999	-1,683051	-1,428029	0,113547	0,190324	3,813491	1,519366	-33,551777	0,766691	-0,847398	-2,958684	2,541776	-44,426093	38,894652	13,594654	0,113547	0,190324	3,813491	16,459782	-42,465208	0,766691	0,113547	0,190324	3,813491	16,459782	-42,465208	0,766691
15:50:29,85	0,712906	3,168908	-0,236987	1,026999	-1,683051	-1,428029	0,113413	0,189011	3,812354	1,598697	-33,548555	0,791733	-0,848644	-2,960381	2,537516	-44,456905	38,912954	13,626753	0,113413	0,189011	3,812354	16,436024	-42,451504	0,791733	0,113413	0,189011	3,812354	16,436024	-42,451504	0,791733
15:50:29,90	0,712906	3,168908	-0,236987	1,026999	-1,683051	-1,428029	0,115506	0,189242	3,808094	1,587123	-33,475554	0,823832	-0,853369	-2,958060	2,539434	-44,457267	38,901559	13,615063	0,115506	0,189242	3,808094	16,442593	-42,542803	0,823832	0,115506	0,189242	3,808094	16,442593	-42,542803	0,823832
15:50:29,95	0,712906	3,168908	-0,236987	1,026999	-1,683051	-1,428029	0,115858	0,194494	3,810012	1,303956	-33,451893	0,812141	-0,849190	-2,958292	2,537905	-44,424494	38,889520	13,620803	0,115858	0,194494	3,810012	16,571728	-42,546733	0,812141	0,115858	0,194494	3,810012	16,571728	-42,546733	0,812141
15:50:30,00	0,712906	3,168908	-0,236987	1,026999	-1,683051	-1,428029	0,113970	0,190759	3,808483	1,504111	-33,515675	0,817882	-0,850363	-2,954644	2,533980	-44,419444	38,920385	13,590551	0,113970	0,190759	3,808483	16,478724	-42,462296	0,817882	0,113970	0,190759	3,808483	16,478724	-42,462296	0,817882
15:50:30,05	0,712906	3,168908	-0,236987	1,026999	-1,683051	-1,428029	0,111397	0,193599	3,804558	1,385697	-33,660507	0,787629	-0,851035	-2,964615	2,537497	-44,481585	38,894532	13,596316	0,111397	0,193599	3,804558	16,583233	-42,405181	0,787629	0,111397	0,193599	3,804558	16,583233	-42,405181	0,787629
15:50:30,10	0,712906	3,168908	-0,236987	1,026999	-1,683051	-1,428029	0,120369	0,189196	3,808075	1,561221	-33,234885	0,793395	-0,848063	-2,956864	2,538252	-44,451958	38,897095	13,587608	0,120369	0,189196	3,808075	16,413079	-42,683813	0,793395	0,120369	0,189196	3,808075	16,413079	-42,683813	0,793395
15:50:30,15	0,712906	3,168908	-0,236987	1,026999	-1,683051	-1,428029	0,112170	0,190497	3,808829	1,510581	-33,636844	0,784686	-0,850989	-2,958568	2,534771	-44,437126	38,890858	13,598305	0,112170	0,190497	3,808829	16,464600	-42,442170	0,784686	0,112170	0,190497	3,808829	16,464600	-42,442170	0,784686
15:50:30,20	0,712906	3,168908	-0,236987	1,026999	-1,683051	-1,428029	0,115108	0,192179	3,805349	1,425137	-33,468066	0,795384	-0,853652	-2,955372	2,533201	-44,441154	38,921183	13,603921	0,115108	0,192179	3,805349	16,511185	-42,504082	0,795384	0,115108	0,192179	3,805349	16,511185	-42,504082	0,795384
15:50:30,25	0,712906	3,168908	-0,236987	1,026999	-1,683051	-1,428029	0,113672	0,196083	3,803779	1,246361	-33,561439	0,801000	-0,849717	-2,959394	2,535179	-44,418662	38,956985	13,604928	0,113672	0,196083	3,803779	16,638897	-42,484654	0,801000	0,113672	0,196083	3,803779	16,638897	-42,484654	0,801000
15:50:30,30	0,712906	3,168908	-0,236987	1,026999	-1,683051	-1,428029	0,115188	0,190664	3,805757	1,570400	-33,481018	0,802007	-0,849685	-2,960230	2,535187	-44,399661	38,937555	13,599142	0,115188	0,190664	3,805757	16,537545	-42,523256	0,802007	0,115188	0,190664	3,805757	16,537545	-42,523256	0,802007
15:50:30,35	0,712906	3,168908	-0,236987	1,026999	-1,683051	-1,428029	0,115895	0,190219	3,805765	1,586252	-33,418062	0,796220	-0,847703	-2,956022	2,533220	-44,415965	38,919106	13,598460	0,115895	0,190219	3,805765	16,518407	-42,515833	0,796220	0,115895	0,190219	3,805765	16,518407	-42,515833	0,796220
15:50:30,40	0,712906	3,168908	-0,236987	1,026999	-1,683051	-1,428029	0,111260	0,190607	3,803798	1,541939	-33,663973	0,795538	-0,844441	-2,959219	2,533644	-44,406497	38,900737	13,614564	0,111260	0,190607	3,803798	16,504564	-42,397902	0,795538	0,111260	0,190607	3,803798	16,504564	-42,397902	0,795538
15:50:30,45	0,712906	3,168908	-0,236987	1,026999	-1,683051	-1,428029	0,112398	0,186183	3,804222	1,760796	-33,587419	0,811642	-0,860628	-2,976653	2,505652	-45,289558	39,476483	13,566518	0,112398	0,186183	3,804222	16,376161	-42,410672	0,811642	0,112398	0,186183	3,804222	16,376161	-42,410672	0,811642
15:50:30,50	0,712906	3,168908	-0,236987	1,026999	-1,683051	-1,428029	0,135590	0,191485	3,776230	1,542188	-33,434084	0,763596	-0,977787	-3,167393	2,142310	-53,369902	44,341068	13,663002	0,135590	0,191485	3,776230	16,573737	-44,077874	0,763596	0,135590	0,191485	3,776230	16,573737	-44,077874	0,763596
15:50:30,55	0,712906	3,168908	-0,236987	1,026999	-1,683051	-1,428029	0,359355	0,197576	3,412888	1,398097	-31,228356	0,860080	-0,866004	-3,004375	2,463499	-46,896000	40,085052	13,657047	0,359355	0,197576	3,412888	16,907848	-59,437729	0,860080	0,359355	0,197576	3,412888	16,907848	-59,437729	0,860080
15:50:30,60	0,712906	3,168908	-0,236987	1,026999	-1,683051	-1,428029	0,162286	0,182279	3,734077	1,744710	-33,741391	0,854126	-0,830126	-2,922436	3,022958	-45,852879	40,046353	13,565275	0,162286	0,182279	3,734077	16,053596	-46,480824	0,854126	0,162286	0,182279	3,734077	16,053596	-46,480824	0,854126
15:50:30,65	0,713048	3,168934	-0,236970	1,026994	-1,733020	-1,428012	0,073386	0,192177	4,293536	1,718039	-37,441457	0,762354	-0,826738	-2,925459	3,026726	-46,218426	40,080249	13,606724	0,073386	0,192177	4,293536	16,803950	-43,202263	0,762354	0,073386	0,192177	4,293536	16,803950	-43,202263	0,762354
15:50:30,70	0,713048	3,168934	-0,236970	1,026994	-1,733020	-1,428012	0,074309	0,187731	4,297304	1,795807	-37,726991	0,803802	-0,830259	-2,929465	3,022066	-46,214072	40,076717	13,593663	0,074309	0,187731	4,297304	16,532714	-43,560239	0,803802	0,074309	0,187731	4,297304	16,532714	-43,560239	0,803802
15:50:30,75	0,713048	3,168934	-0,236970	1,026994	-1,733020	-1,428012	0,079539	0,188777	4,292644	1,740523	-37,449495	0,790741	-0,830870	-2,931837	3,018169	-46,219209	40,056650	13,570761	0,079539	0,188777	4,292644	16,559557	-43,693297	0,790741	0,079539	0,188777	4,292644	16,559557	-43,693297	0,790741
15:50:30,80	0,713048	3,168934	-0,236970	1,026994	-1,733020	-1,428012	0,081899	0,188121	4,288747	1,754698	-37,321180	0,767840	-0,830279	-2,931751	3,013536	-46,213700	40,083126	13,608403	0,081899	0,188121	4,288747	16,522220	-43,750258	0,767840	0,081899	0,188121	4,288747	16,522220	-43,750258	0,767840
15:50:30,85	0,713048	3,168934	-0,236970	1,026994	-1,733020	-1,428012	0,081529	0,187652	4,284114	1,804788	-37,348880	0,805481	-0,833266	-2,932252	3,010778	-46,227116	40,063800	13,570248	0,081529	0,187652	4,284114	16,535466	-43,748923	0,805481	0,081529	0,187652	4,284114	16,535466	-43,748923	0,805481
15:50:30,90	0,713048	3,168934	-0,236970	1,026994	-1,733020	-1,428012	0,083457	0,189988	4,281356	1,659846	-37,250598	0,767326	-0,827415	-2,929468	3,010776	-46,231562	40,046966	13,576025	0,083457	0,189988	4,281356	16,573938	-43,801961	0,767326	0,083457	0,189988	4,281356	16,573938	-43,801961	0,767326
15:50:30,95	0,713048	3,168934	-0,236970	1,026994	-1,733020	-1,428012	0,078120	0,186313	4,281354	1,834172	-37,523546	0,773103	-0,846171	-2,949902	2,976960	-47,208126	40,633417	13,580390	0,078120	0,186313	4,281354	16,459735	-43,655970	0,773103	0,078120	0,186313	4,281354	16,459735	-43,655970	0,773103
15:50:31,00	0,713048	3,168934	-0,236970	1,026994	-1,733020	-1,428012	0,105194	0,192339	4,247538	1,540392	-37,254634	0,777468	-0,976675	-3,178774	2,582901	-57,395339	46,178243	13,731045	0,105194	0,192339	4,247538	16,639037	-45,512394	0,777468	0,105194	0,192339	4,247538	16,639037	-45,512394	0,777468
15:50:31,05	0,713048	3,168934	-0,236970	1,026994	-1,733020	-1,428012	0,138354	0,184487	4,237717	1,667866	-37,929867	0,801282	-0,855950	-2,982546	2,967139	-49,426616	41,589944	13,604203	0,138354	0,184487	4,237717	16,150071	-48,790654	0,801282	0,138354	0,184487	4,237717	16,150071	-48,790654	0,801282
15:50:31,10	0,713048	3,168934	-0,236970	1,026994	-1,733020	-1,428012	0,138354	0,184487	4,237717	1,667866	-37,929867	0,801282	-0,814507	-2,927075	3,476224	-49,323847	41,556528	13,617785	0,138354	0,184487	4,237717	16,150071	-48,790654	0,801282	0,138354	0,184487	4,237717	16,150071	-48,790654	0,801282
15:50:31,15	0,712934	3,168977	-0,236977	1,026998	-1,783059	-1,428024	0,069594	0,176331	4,746802	2,114383	-41,399683	0,814863	-0,821390	-2,933310	3,478460	-49,573724	41,673677	13,620630	0,069594	0,176331	4,746802	15,956403	-46,862803	0,814863	0,069594	0,176331	4,746802	15,956403	-46,862803	0,814863
15:50:31,20	0,712934	3,168977	-0,236977	1,026998	-1,783059	-1,428024	0,078435	0,179175	4,749038	1,943051	-41,214933	0,817709	-0,823650	-2,930568	3,470299	-49,504746	41,664347	13,600379	0,078435	0,179175	4,749038	16,008263	-47,372060	0,817709	0,078435	0,179175	4,749038	16,008263	-47,372060	0,817709
15:50:31,25	0,712934	3,168977	-0,236977	1,026998	-1,783059	-1,428024	0,077190	0,182503	4,740877	1,796397	-41,215281	0,797458	-0,823159	-2,928949	3,467165	-49,531363	41,635582	13,592273	0,077190	0,182503	4,740877	16,122868	-47,274660	0,797458	0,077190	0,182503	4,740877	16,122868	-47,274660	0,797458
15:50:31,30	0,712934	3,168977	-0,236977	1,026998	-1,783059	-1,428024	0,075543	0,182887	4,737743	1,738185	-41,309593	0,789352	-0,823645	-2,930328	3,460209	-49,475757	41,647841	13,605729	0,075543	0,182887	4,737743	16,094837	-47,239684	0,789352	0,075543	0,182887	4,737743	16,094837	-47,239684	0,789352
15:50:31,35	0,712934	3,168977	-0,236977	1,026998	-1,783059	-1,428024	0,076979	0,182618	4,730787	1,790596	-41,192867	0,802807	-0,823730	-2,935872	3,459428	-49,517842	41,612458	13,594976	0,076979	0,182618	4,730787	16,126126	-47,235725	0,802807	0,076979	0,182618	4,730787	16,126126	-47,235725	0,802807
15:50:31,40	0,712934	3,168977	-0,236977	1,026998	-1,783059	-1,428024	0,081823	0,179920	4,730006	1,879198	-40,959724	0,792054	-0,821422	-2,935143	3,457497	-49,526010	41,595349	13,615574	0,081823	0,179920	4,730006	16,002949	-47,382852	0,792054	0,081823	0,179920	4,730006	16,002949	-47,382852	0,792054
15:50:31,45	0,712934	3,168977	-0,236977	1,026998	-1,783059	-1,428024	0,080038	0,178286	4,728075	1,945307	-41,051091	0,812653	-0,820163	-2,932018	3,452871	-49,478359	41,628724	13,653566	0,080038	0,178286	4,728075	15,940725	-47,334054	0,812653	0,080038	0,178286	4,728075	15,940725	-47,334054	0,812653
15:50:31,50	0,712934	3,168977	-0,236977	1,026998	-1,783059	-1,428024	0,076702	0,178758	4,723449	1,973469	-41,199960	0,850644	-0,825540	-2,933617	3,449728	-49,519680	41,646007	13,635909	0,076702	0,178758	4,723449	16,005974	-47,221082	0,850644	0,076702	0,178758	4,723449	16,005974	-47,221082	0,850644
15:50:31,55	0,712934	3,168977	-0,236977	1,026998	-1,783059	-1,428024	0,080776	0,182614	4,720306	1,767240	-41,032565	0,832988	-0,822683	-2,934339	3,450117	-49,539665	41,577730	13,638922	0,080776	0,182614	4,720306	16,102477	-47,373457	0,832988	0,080776	0,182614	4,720306	16,102477	-47,373457	0,832988
15:50:31,60	0,712934	3,168977	-0,236977	1,026998	-1,783059	-1,428024	0,079972	0,179780	4,720695	1,845502	-41,057501	0,836001	-0,823191	-2,936637	3,448168	-49,510453	41,583616	13,600807	0,079972	0,179780	4,720695	15,958246	-47,335340	0,836001	0,079972	0,179780	4,720695	15,958246	-47,335340	0,836001
15:50:31,65	0,712934	3,168977	-0,236977	1,026998	-1,783059	-1,428024	0,082216	0,179071	4,718746	1,902100	-40,918494	0,797886	-0,819799	-2,933824	3,448654	-49,499119	41,577201	13,604827	0,082216	0,179071	4,718746	15,959148	-47,372434	0,797886	0,082216	0,179071	4,718746	15,959148	-47,372434	0,797886
15:50:31,70	0,712934	3,168977	-0,236977	1,026998	-1,783059	-1,428024	0,078084	0,177540	4,719232	1,981830	-41,120311	0,801905	-0,822018	-2,930997	3,446179	-49,507614	41,610341	13,569968	0,078084	0,177540	4,719232	15,918685	-47,249924	0,801905	0,078084	0,177540	4,719232	15,918685	-47,249924	0,801905
15:50:31,75	0,712934	3,168977	-0,236977	1,026998	-1,783059	-1,428024	0,076745	0,180875	4,716757	1,832823	-41,213859	0,767046	-0,822002	-2,932923	3,445447	-49,499598	41,613741	13,613763	0,076745	0,180875	4,716757	16,031535	-47,238371	0,767046	0,076745	0,180875	4,716757	16,031535	-47,238371	0,767046
15:50:31,80	0,712934	3,168977	-0,236977	1,026998	-1,783059	-1,428024	0,078406	0,179898	4,716025	1,890597	-41,122271	0,810841	-0,822158	-2,933675	3,439984	-49,548383	41,568249	13,611148	0,078406	0,179898	4,716025	16,012587	-47,277132	0,810841	0,078406	0,179898	4,716025	16,012587	-47,277132	0,810841
15:50:31,85	0,712934	3,168977	-0,236977	1,026998	-1,783059	-1,428024	0,079135	0,179657	4,710562	1,839325	-41,103846	0,808226	-0,820893	-2,935677	3,443513	-49,523484	41,582642	13,623662	0,079135	0,179657	4,710562	15,942418	-47,315963	0,808226	0,079135	0,179657	4,710562	15,942418	-47,315963	0,808226
15:50:31,90	0,712934	3,168977	-0,236977	1,026998	-1,783059	-1,428024	0,080236	0,177561	4,714091	1,973233	-41,032247	0,820741	-0,822605	-2,935032	3,440006	-49,503827	41,619589	13,607197	0,080236	0,177561	4,714091	15,911787	-47,330764	0,820741	0,080236	0,177561	4,714091	15,911787	-47,330764	0,820741
15:50:31,95	0,712934	3,168977	-0,236977	1,026998	-1,783059	-1,428024	0,080534	0,179365	4,710584	1,921248	-41,018219	0,804275	-0,822191	-2,934426	3,440121	-49,511538	41,603205	13,618841	0,080534	0,179365	4,710584	16,001421	-47,340101	0,804275	0,080534	0,179365	4,710584	16,001421	-47,340101	0,804275
15:50:32,00	0,712934	3,168977	-0,236977	1,026998	-1,783059	-1,428024	0,079801	0,179310	4,710698	1,906077	-41,054783	0,815919	-0,821481	-2,937250	3,439232	-49,519448	41,578740	13,606385	0,079801	0,179310	4,710698	15,981911	-47,319183	0,815919	0,079801	0,179310	4,710698	15,981911	-47,319183	0,815919
15:50:32,05	0,712934	3,168977	-0,236977	1,026998	-1,783059	-1,428024	0,081893	0,177283	4,709810	1,986330	-40,940649	0,803463	-0,820908	-2,934839	3,438842	-49,519887	41,582456	13,616893	0,081893	0,177283	4,709810	15,903059	-47,369222	0,803463	0,081893	0,177283	4,709810	15,903059	-47,369222	0,803463
15:50:32,10	0,712934	3,168977	-0,236977	1,026998	-1,783059	-1,428024	0,079518	0,177993	4,709420	1,952437	-41,066372	0,813972	-0,819739	-2,936021	3,435744	-49,519825	41,580409	13,623584	0,079518	0,177993	4,709420	15,924857	-47,308530	0,813972	0,079518	0,177993	4,709420	15,924857	-47,308530	0,813972
15:50:32,15	0,712934	3,168977	-0,236977	1,026998	-1,783059	-1,428024	0,079957	0,176389	4,706322	2,034061	-41,042474	0,820662	-0,825009	-2,934445	3,437255	-49,518060	41,607315	13,584070	0,079957	0,176389	4,706322	15,880632	-47,319083	0,820662	0,079957	0,176389	4,706322	15,880632	-47,319083	0,820662
15:50:32,20	0,712934	3,168977	-0,236977	1,026998	-1,783059	-1,428024	0,081227	0,181742	4,707833	1,779936	-40,988343	0,781148	-0,823205	-2,934850	3,437661	-49,497204	41,592935	13,588245	0,081227	0,181742	4,707833	16,046645	-47,364670	0,781148	0,081227	0,181742	4,707833	16,046645	-47,364670	0,781148
15:50:32,25	0,712934	3,168977	-0,236977	1,026998	-1,783059	-1,428024	0,080676	0,179977	4,708239	1,869680	-40,991753	0,785323	-0,826822	-2,936837	3,434539	-49,534644	41,592616	13,589599	0,080676	0,179977	4,708239	15,997853	-47,324812	0,785323	0,080676	0,179977	4,708239	15,997853	-47,324812	0,785323
15:50:32,30	0,712934	3,168977	-0,236977	1,026998	-1,783059	-1,428024	0,084205	0,182116	4,705117	1,739459	-40,840507	0,786678	-0,823851	-2,935173	3,436513	-49,515791	41,585899	13,622666	0,084205	0,182116	4,705117	16,035538	-47,450596	0,786678	0,084205	0,182116	4,705117	16,035538	-47,450596	0,786678
15:50:32,35	0,712934	3,168977	-0,236977	1,026998	-1,783059	-1,428024	0,081278	0,180375	4,707091	1,833587	-40,973004	0,819744	-0,823276	-2,935979	3,432619	-49,519680	41,589665	13,610640	0,081278	0,180375	4,707091	15,993018	-47,353356	0,819744	0,081278	0,180375	4,707091	15,993018	-47,353356	0,819744
15:50:32,40	0,712934	3,168977	-0,236977	1,026998	-1,783059	-1,428024	0,081689	0,179474	4,703197	1,881778	-40,956899	0,807718	-0,823321	-2,935855	3,433019	-49,541942	41,602700	13,640124	0,081689	0,179474	4,703197	15,970449	-47,369489	0,807718	0,081689	0,179474	4,703197	15,970449	-47,369489	0,807718
15:50:32,45	0,712934	3,168977	-0,236977	1,026998	-1,783059	-1,428024	0,081604	0,179574	4,703597	1,876692	-40,987140	0,837203	-0,823197	-2,934267	3,431080	-49,489591	41,634938	13,622675	0,081604	0,179574	4,703597	15,973277	-47,393022	0,837203	0,081604	0,179574	4,703597	15,973277	-47,393022	0,837203
15:50:32,50	0,712934	3,168977	-0,236977	1,026998	-1,783059	-1,428024	0,080167	0,180261	4,701658	1,895094	-41,032628	0,819754	-0,820942	-2,937417	3,431067	-49,520509	41,556420	13,601028	0,080167	0,180261	4,701658	16,045561	-47,325732	0,819754	0,080167	0,180261	4,701658	16,045561	-47,325732	0,819754
15:50:32,55	0,712934	3,168977	-0,236977	1,026998	-1,783059	-1,428024	0,081768	0,176733	4,701644	1,995069	-40,936901	0,798106	-0,823304	-2,938403	3,432989	-49,553526	41,622228	13,592061	0,081768	0,176733	4,701644	15,868624	-47,355672	0,798106	0,081768	0,176733	4,701644	15,868624	-47,355672	0,798106
15:50:32,60	0,712934	3,168977	-0,236977	1,026998	-1,783059	-1,428024	0,083802	0,178286	4,703567	1,954822	-40,892617	0,789139	-0,823254	-2,934642	3,430300	-49,496674	41,579806	13,621391	0,083802	0,178286	4,703567	15,950247	-47,471077	0,789139	0,083802	0,178286	4,703567	15,950247	-47,471077	0,789139
15:50:32,65	0,712934	3,168977	-0,236977	1,026998	-1,783059	-1,428024	0,080520	0,180123	4,700878	1,850969	-40,992817	0,818470	-0,819737	-2,935956	3,433016	-49,513942	41,577065	13,610551	0,080520	0,180123	4,700878	15,990624	-47,313666	0,818470	0,080520	0,180123	4,700878	15,990624	-47,313666	0,818470
15:50:32,70	0,712934	3,168977	-0,236977	1,026998	-1,783059	-1,428024	0,079900	0,176420	4,703593	2,032508	-41,038671	0,807630	-0,823864	-2,935404	3,430669	-49,522949	41,614921	13,607808	0,079900	0,176420	4,703593	15,881492	-47,310805	0,807630	0,079900	0,176420	4,703593	15,881492	-47,310805	0,807630
15:50:32,75	0,712934	3,168977	-0,236977	1,026998	-1,783059	-1,428024	0,081485	0,180270	4,701247	1,860598	-40,982983	0,804886	-0,818568	-2,934030	3,429920	-49,493888	41,545661	13,626246	0,081485	0,180270	4,701247	16,011793	-47,379534	0,804886	0,081485	0,180270	4,701247	16,011793	-47,379534	0,804886
15:50:32,80	0,712934	3,168977	-0,236977	1,026998	-1,783059	-1,428024	0,077647	0,176370	4,700498	2,017931	-41,122759	0,823324	-0,823835	-2,937469	3,431458	-49,515299	41,611811	13,606848	0,077647	0,176370	4,700498	15,863001	-47,218030	0,823324	0,077647	0,176370	4,700498	15,863001	-47,218030	0,823324
15:50:32,85	0,712934	3,168977	-0,236977	1,026998	-1,783059	-1,428024	0,083259	0,179212	4,702036	1,916743	-40,882555	0,803926	-0,825132	-2,938884	3,428749	-49,555817	41,584743	13,641528	0,083259	0,179212	4,702036	15,984888	-47,418365	0,803926	0,083259	0,179212	4,702036	15,984888	-47,418365	0,803926
15:50:32,90	0,712934	3,168977	-0,236977	1,026998	-1,783059	-1,428024	0,085133	0,179628	4,699327	1,851415	-40,806633	0,838606	-0,824429	-2,935179	3,427190	-49,493613	41,588272	13,618396	0,085133	0,179628	4,699327	15,952210	-47,489596	0,838606	0,085133	0,179628	4,699327	15,952210	-47,489596	0,838606
15:50:32,95	0,712934	3,168977	-0,236977	1,026998	-1,783059	-1,428024	0,081572	0,180872	4,697768	1,820900	-40,939709	0,815474	-0,822088	-2,940012	3,426042	-49,498544	41,548751	13,612721	0,081572	0,180872	4,697768	16,019327	-47,343119	0,815474	0,081572	0,180872	4,697768	16,019327	-47,343119	0,815474
15:50:33,00	0,712934	3,168977	-0,236977	1,026998	-1,783059	-1,428024	0,084588	0,176428	4,696620	2,015265	-40,767396	0,809800	-0,822096	-2,936118	3,432637	-49,508918	41,564949	13,624445	0,084588	0,176428	4,696620	15,864885	-47,407549	0,809800	0,084588	0,176428	4,696620	15,864885	-47,407549	0,809800
15:50:33,05	0,712934	3,168977	-0,236977	1,026998	-1,783059	-1,428024	0,081220	0,178382	4,703215	1,922514	-40,959615	0,821524	-0,826851	-2,933923	3,426765	-49,521756	41,585765	13,599250	0,081220	0,178382	4,703215	15,925499	-47,335380	0,821524	0,081220	0,178382	4,703215	15,925499	-47,335380	0,821524
15:50:33,10	0,712934	3,168977	-0,236977	1,026998	-1,783059	-1,428024	0,081696	0,183597	4,697343	1,662935	-40,956375	0,796329	-0,824444	-2,939129	3,427998	-49,511721	41,595057	13,646790	0,081696	0,183597	4,697343	16,075308	-47,369527	0,796329	0,081696	0,183597	4,697343	16,075308	-47,369527	0,796329
15:50:33,15	0,712934	3,168977	-0,236977	1,026998	-1,783059	-1,428024	0,085001	0,178910	4,698576	1,919732	-40,780497	0,843868	-0,822062	-2,937776	3,426812	-49,494193	41,584320	13,613683	0,085001	0,178910	4,698576	15,964162	-47,453052	0,843868	0,085001	0,178910	4,698576	15,964162	-47,453052	0,843868
15:50:33,20	0,712934	3,168977	-0,236977	1,026998	-1,783059	-1,428024	0,082639	0,177523	4,697390	1,991302	-40,882781	0,810762	-0,820394	-2,940252	3,428338	-49,544922	41,560340	13,588204	0,082639	0,177523	4,697390	15,926883	-47,369906	0,810762	0,082639	0,177523	4,697390	15,926883	-47,369906	0,810762
15:50:33,25	0,712934	3,168977	-0,236977	1,026998	-1,783059	-1,428024	0,083948	0,174841	4,698916	2,084630	-40,846608	0,785282	-0,823944	-2,934853	3,425226	-49,531808	41,569354	13,614664	0,083948	0,174841	4,698916	15,809680	-47,436562	0,785282	0,083948	0,174841	4,698916	15,809680	-47,436562	0,785282
15:50:33,30	0,712934	3,168977	-0,236977	1,026998	-1,783059	-1,428024	0,081048	0,180615	4,695803	1,798757	-40,990577	0,811743	-0,825037	-2,936924	3,427176	-49,507114	41,581256	13,598574	0,081048	0,180615	4,695803	15,977047	-47,352852	0,811743	0,081048	0,180615	4,695803	15,977047	-47,352852	0,811743
15:50:33,35	0,712934	3,168977	-0,236977	1,026998	-1,783059	-1,428024	0,083388	0,180526	4,697754	1,826066	-40,853468	0,795652	-0,824502	-2,935150	3,427539	-49,533072	41,591493	13,589613	0,083388	0,180526	4,697754	15,997330	-47,399425	0,795652	0,083388	0,180526	4,697754	15,997330	-47,399425	0,795652
15:50:33,40	0,712934	3,168977	-0,236977	1,026998	-1,783059	-1,428024	0,081584	0,180949	4,698117	1,799931	-40,974857	0,786691	-0,823878	-2,936989	3,426800	-49,507412	41,563017	13,612947	0,081584	0,180949	4,698117	16,004439	-47,379227	0,786691	0,081584	0,180949	4,698117	16,004439	-47,379227	0,786691
15:50:33,45	0,712934	3,168977	-0,236977	1,026998	-1,783059	-1,428024	0,082865	0,179490	4,697378	1,864001	-40,871809	0,810026	-0,823303	-2,935680	3,424073	-49,513092	41,586180	13,615700	0,082865	0,179490	4,697378	15,953928	-47,376701	0,810026	0,082865	0,179490	4,697378	15,953928	-47,376701	0,810026
15:50:33,50	0,712934	3,168977	-0,236977	1,026998	-1,783059	-1,428024	0,081443	0,179646	4,694651	1,873070	-40,962230	0,812779	-0,823941	-2,936023	3,422903	-49,531677	41,579097	13,621060	0,081443	0,179646	4,694651	15,975301	-47,355529	0,812779	0,081443	0,179646	4,694651	15,975301	-47,355529	0,812779
15:50:33,55	0,712934	3,168977	-0,236977	1,026998	-1,783059	-1,428024	0,082060	0,180028	4,693481	1,837808	-40,942738	0,818139	-0,823942	-2,938065	3,421358	-49,529659	41,566197	13,621263	0,082060	0,180028	4,693481	15,969983	-47,384414	0,818139	0,082060	0,180028	4,693481	15,969983	-47,384414	0,818139
15:50:33,60	0,712934	3,168977	-0,236977	1,026998	-1,783059	-1,428024	0,083828	0,179007	4,691936	1,880737	-40,842557	0,818342	-0,823309	-2,933518	3,421735	-49,509086	41,595726	13,617708	0,083828	0,179007	4,691936	15,932764	-47,423093	0,818342	0,083828	0,179007	4,691936	15,932764	-47,423093	0,818342
15:50:33,65	0,712934	3,168977	-0,236977	1,026998	-1,783059	-1,428024	0,079574	0,180733	4,692313	1,826825	-41,060732	0,814786	-0,826244	-2,933906	3,420561	-49,505130	41,599178	13,608237	0,079574	0,180733	4,692313	16,014372	-47,307300	0,814786	0,079574	0,180733	4,692313	16,014372	-47,307300	0,814786
15:50:33,70	0,712934	3,168977	-0,236977	1,026998	-1,783059	-1,428024	0,081378	0,183080	4,691139	1,709738	-40,965240	0,805315	-0,823833	-2,937962	3,424094	-49,495225	41,598680	13,620320	0,081378	0,183080	4,691139	16,081541	-47,353398	0,805315	0,081378	0,183080	4,691139	16,081541	-47,353398	0,805315
15:50:33,75	0,712934	3,168977	-0,236977	1,026998	-1,783059	-1,428024	0,083685	0,178964	4,694672	1,928316	-40,836458	0,817398	-0,823868	-2,936130	3,423296	-49,498042	41,572587	13,605728	0,082116	0,179911	4,693874	15,978062	-47,353517	0,802807	0,082116	0,179911	4,693874	15,978062	-47,353517	0,802807
15:50:33,80	0,712934	3,168977	-0,236977	1,026998	-1,783059	-1,428024	0,082116	0,179911	4,693874	1,855073	-40,907438	0,802807	-0,824484	-2,936302	3,420200	-49,504745	41,578436	13,627117	0,082116	0,179911	4,693874	15,978062	-47,353517	0,802807	0,082116	0,179911	4,693874	15,978062	-47,353517	0,802807
15:50:33,85	0,712934	3,168977	-0,236977	1,026998	-1,783059	-1,428024	0,082573	0,180358	4,690778	1,833519	-40,892364	0,824196	-0,820982	-2,940937	3,422926	-49,537175	41,575897	13,620783	0,082573	0,180358	4,690778	15,991634	-47,374377	0,824196	0,082573	0,180358	4,690778	15,991634	-47,374377	0,824196
15:50:33,90	0,712934	3,168977	-0,236977	1,026998	-1,783059	-1,428024	0,084836	0,175008	4,693504	2,093329	-40,801530	0,817861	-0,820969	-2,939751	3,422572	-49,514767	41,553171	13,658980	0,084836	0,175008	4,693504	15,831433	-47,461148	0,817861	0,084836	0,175008	4,693504	15,831433	-47,461148	0,817861
15:50:33,95	0,712934	3,168977	-0,236977	1,026998	-1,783059	-1,428024	0,083803	0,175590	4,693150	2,054591	-40,824492	0,856058	-0,821529	-2,933310	3,419811	-49,485457	41,561798	13,627577	0,083803	0,175590	4,693150	15,838377	-47,402997	0,856058	0,083803	0,175590	4,693150	15,838377	-47,402997	0,856058
15:50:34,00	0,712934	3,168977	-0,236977	1,026998	-1,783059	-1,428024	0,078504	0,179295	4,690389	1,884036	-41,078967	0,824656	-0,825627	-2,939053	3,420974	-49,500143	41,580617	13,606683	0,078504	0,179295	4,690389	15,958695	-47,241506	0,824656	0,078504	0,179295	4,690389	15,958695	-47,241506	0,824656
15:50:34,05	0,712934	3,168977	-0,236977	1,026998	-1,783059	-1,428024	0,085526	0,179973	4,691552	1,857756	-40,735916	0,803761	-0,821019	-2,933145	3,423155	-49,497335	41,569294	13,622989	0,085526	0,179973	4,691552	15,985607	-47,449735	0,803761	0,085526	0,179973	4,691552	15,985607	-47,449735	0,803761
15:50:34,10	0,712934	3,168977	-0,236977	1,026998	-1,783059	-1,428024	0,078106	0,178936	4,693733	1,903266	-41,113664	0,820067	-0,825091	-2,935058	3,418235	-49,516269	41,603642	13,614783	0,078106	0,178936	4,693733	15,949731	-47,245011	0,820067	0,078106	0,178936	4,693733	15,949731	-47,245011	0,820067
15:50:34,15	0,712934	3,168977	-0,236977	1,026998	-1,783059	-1,428024	0,081799	0,181506	4,688813	1,789909	-40,955215	0,811861	-0,825648	-2,937002	3,419799	-49,502193	41,580472	13,607715	0,081799	0,181506	4,688813	16,038113	-47,376438	0,811861	0,081799	0,181506	4,688813	16,038113	-47,376438	0,811861
15:50:34,20	0,712934	3,168977	-0,236977	1,026998	-1,783059	-1,428024	0,083761	0,181016	4,690377	1,802337	-40,829408	0,804793	-0,748704	-2,796590	3,704681	-43,410001	38,317454	13,567841	0,083761	0,181016	4,690377	16,012113	-47,404661	0,804793	0,083761	0,181016	4,690377	16,012113	-47,404661	0,804793
15:50:34,25	0,712934	3,168977	-0,236977	1,026998	-1,783059	-1,428024	-0,076311	0,184586	4,975259	1,836950	-42,245671	0,764920	-0,783530	-2,868048	3,584601	-46,077972	39,680908	13,611806	-0,076311	0,184586	4,975259	16,326952	-36,255244	0,764920	-0,076311	0,184586	4,975259	16,326952	-36,255244	0,764920
15:50:34,30	0,712934	3,168977	-0,236977	1,026998	-1,783059	-1,428024	0,002987	0,179018	4,855179	1,973286	-41,114444	0,808884	-0,868600	-3,001845	2,890430	-49,137977	41,481673	13,678157	0,002987	0,179018	4,855179	16,026200	-41,348891	0,808884	0,002987	0,179018	4,855179	16,026200	-41,348891	0,808884
15:50:34,35	0,712945	3,168979	-0,236982	1,026993	-1,733065	-1,428026	0,161393	0,185792	4,161008	1,650536	-36,427738	0,875235	-0,862315	-2,988949	2,818572	-48,030786	40,902763	13,646506	0,161393	0,185792	4,161008	16,235219	-49,097082	0,875235	0,161393	0,185792	4,161008	16,235219	-49,097082	0,875235
15:50:34,40	0,712945	3,168979	-0,236982	1,026993	-1,733065	-1,428026	0,147082	0,186797	4,089150	1,650511	-35,923615	0,843585	-0,863936	-2,986388	2,815503	-47,957114	40,933174	13,672917	0,147082	0,186797	4,089150	16,314101	-47,469522	0,843585	0,147082	0,186797	4,089150	16,314101	-47,469522	0,843585
15:50:34,45	0,712945	3,168979	-0,236982	1,026993	-1,733065	-1,428026	0,145674	0,189481	4,086081	1,574107	-35,948211	0,869995	-0,861053	-2,988235	2,816629	-47,987905	40,900573	13,623276	0,145674	0,189481	4,086081	16,448405	-47,383626	0,869995	0,145674	0,189481	4,086081	16,448405	-47,383626	0,869995
15:50:34,50	0,712945	3,168979	-0,236982	1,026993	-1,733065	-1,428026	0,145832	0,186061	4,087207	1,708340	-35,950356	0,820354	-0,861581	-2,986327	2,815471	-47,962450	40,932264	13,629771	0,145832	0,186061	4,087207	16,314135	-47,398181	0,820354	0,145832	0,186061	4,087207	16,314135	-47,398181	0,820354
15:50:34,55	0,712945	3,168979	-0,236982	1,026993	-1,733065	-1,428026	0,144444	0,187472	4,086049	1,675138	-36,016330	0,826850	-0,863361	-2,987055	2,817793	-47,965355	40,901356	13,617292	0,144444	0,187472	4,086049	16,391701	-47,355201	0,826850	0,144444	0,187472	4,086049	16,391701	-47,355201	0,826850
15:50:34,60	0,712945	3,168979	-0,236982	1,026993	-1,733065	-1,428026	0,145965	0,188649	4,088371	1,585702	-35,924319	0,814371	-0,863345	-2,986169	2,817418	-47,961556	40,927273	13,637827	0,145965	0,188649	4,088371	16,394678	-47,382560	0,814371	0,145965	0,188649	4,088371	16,394678	-47,382560	0,814371
15:50:34,65	0,712945	3,168979	-0,236982	1,026993	-1,733065	-1,428026	0,145189	0,189079	4,087995	1,587706	-35,974317	0,834905	-0,858256	-2,984006	2,827253	-47,729153	40,734322	13,653544	0,145189	0,189079	4,087995	16,430408	-47,371675	0,834905	0,145189	0,189079	4,087995	16,430408	-47,371675	0,834905
15:50:34,70	0,712945	3,168979	-0,236982	1,026993	-1,733065	-1,428026	0,140772	0,185753	4,097831	1,709748	-35,906271	0,850622	-0,745192	-2,803832	3,134015	-39,477803	35,676527	13,624873	0,140772	0,185753	4,097831	16,291375	-46,956877	0,850622	0,140772	0,185753	4,097831	16,291375	-46,956877	0,850622
15:50:34,75	0,712945	3,168979	-0,236982	1,026993	-1,733065	-1,428026	0,063939	0,192914	4,267439	1,570570	-36,117659	0,829418	-0,826041	-2,913887	2,996861	-44,335600	39,044293	13,632340	0,063939	0,192914	4,267439	16,714297	-41,136892	0,829418	0,063939	0,192914	4,267439	16,714297	-41,136892	0,829418
15:50:34,80	0,712945	3,168979	-0,236982	1,026993	-1,733065	-1,428026	0,063939	0,192914	4,267439	1,570570	-36,117659	0,829418	-0,891071	-3,040073	2,367697	-47,609139	40,385109	13,698428	0,063939	0,192914	4,267439	16,714297	-41,136892	0,829418	0,063939	0,192914	4,267439	16,714297	-41,136892	0,829418
15:50:34,85	0,712966	3,168935	-0,236993	1,026991	-1,683011	-1,428015	0,205735	0,186138	3,638275	1,447301	-32,249673	0,895507	-0,886278	-3,020164	2,285020	-46,322990	39,780958	13,686031	0,205735	0,186138	3,638275	16,059160	-48,399844	0,895507	0,205735	0,186138	3,638275	16,059160	-48,399844	0,895507
15:50:34,90	0,712966	3,168935	-0,236993	1,026991	-1,683011	-1,428015	0,186097	0,191942	3,555598	1,265356	-31,854927	0,883110	-0,884496	-3,019985	2,283909	-46,293904	39,743879	13,738852	0,186097	0,191942	3,555598	16,332833	-46,463529	0,883110	0,186097	0,191942	3,555598	16,332833	-46,463529	0,883110
15:50:34,95	0,712966	3,168935	-0,236993	1,026991	-1,683011	-1,428015	0,185051	0,190488	3,554487	1,323396	-31,865588	0,935930	-0,883852	-3,022546	2,287793	-46,282583	39,734950	13,711592	0,185051	0,190488	3,554487	16,276732	-46,392083	0,935930	0,185051	0,190488	3,554487	16,276732	-46,392083	0,935930
15:50:35,00	0,712966	3,168935	-0,236993	1,026991	-1,683011	-1,428015	0,186947	0,188650	3,558371	1,416916	-31,752747	0,908670	-0,881578	-3,021856	2,281576	-46,290954	39,691761	13,719418	0,186947	0,188650	3,558371	16,225945	-46,428049	0,908670	0,186947	0,188650	3,558371	16,225945	-46,428049	0,908670
15:50:35,05	0,712966	3,168935	-0,236993	1,026991	-1,683011	-1,428015	0,185212	0,187025	3,552154	1,459810	-31,828611	0,916496	-0,883265	-3,023735	2,283506	-46,294108	39,774401	13,696127	0,185212	0,187025	3,552154	16,141304	-46,367732	0,916496	0,185212	0,187025	3,552154	16,141304	-46,367732	0,916496
15:50:35,10	0,712966	3,168935	-0,236993	1,026991	-1,683011	-1,428015	0,187682	0,187547	3,554084	1,502663	-31,744205	0,893205	-0,879121	-3,023676	2,283555	-46,259756	39,717035	13,733392	0,187682	0,187547	3,554084	16,225124	-46,477246	0,893205	0,187682	0,187547	3,554084	16,225124	-46,477246	0,893205
15:50:35,15	0,712966	3,168935	-0,236993	1,026991	-1,683011	-1,428015	0,185559	0,183988	3,554133	1,655258	-31,796158	0,930471	-0,882623	-3,022362	2,286650	-46,259311	39,749100	13,727276	0,185559	0,183988	3,554133	16,098290	-46,362559	0,930471	0,185559	0,183988	3,554133	16,098290	-46,362559	0,930471
15:50:35,20	0,712966	3,168935	-0,236993	1,026991	-1,683011	-1,428015	0,186173	0,187678	3,557228	1,491363	-31,779897	0,924355	-0,885679	-3,023160	2,283384	-46,312472	39,750055	13,683165	0,186173	0,187678	3,557228	16,224071	-46,394468	0,924355	0,186173	0,187678	3,557228	16,224071	-46,394468	0,924355
15:50:35,25	0,712966	3,168935	-0,236993	1,026991	-1,683011	-1,428015	0,188391	0,189926	3,553962	1,348723	-31,711051	0,880243	-0,887320	-3,022533	2,285059	-46,254176	39,747425	13,683695	0,188391	0,189926	3,553962	16,257884	-46,499774	0,880243	0,188391	0,189926	3,553962	16,257884	-46,499774	0,880243
15:50:35,30	0,712966	3,168935	-0,236993	1,026991	-1,683011	-1,428015	0,188670	0,191660	3,555637	1,285395	-31,644781	0,880773	-0,880187	-3,022979	2,285846	-46,276402	39,762384	13,694780	0,188670	0,191660	3,555637	16,330722	-46,455347	0,880773	0,188670	0,191660	3,555637	16,330722	-46,455347	0,880773
15:50:35,35	0,712966	3,168935	-0,236993	1,026991	-1,683011	-1,428015	0,185488	0,185259	3,556424	1,620077	-31,836939	0,891859	-0,881473	-3,022418	2,287024	-46,270808	39,737324	13,712445	0,185488	0,185259	3,556424	16,162943	-46,397769	0,891859	0,185488	0,185259	3,556424	16,162943	-46,397769	0,891859
15:50:35,40	0,712966	3,168935	-0,236993	1,026991	-1,683011	-1,428015	0,186696	0,187408	3,554867	1,498294	-31,764823	0,891925	-0,882651	-3,022950	2,284289	-46,273346	39,749023	13,694846	0,186696	0,187408	3,554867	16,209844	-46,420440	0,891925	0,186696	0,187408	3,554867	16,209844	-46,420440	0,891925
15:50:35,45	0,712966	3,168935	-0,236993	1,026991	-1,683011	-1,428015	0,186696	0,187408	3,554867	1,498294	-31,764823	0,891925	-0,885633	-3,026498	2,285883	-46,299488	39,758518	13,747915	0,186696	0,187408	3,554867	16,209844	-46,420440	0,891925	0,186696	0,187408	3,554867	16,209844	-46,420440	0,891925
15:50:35,50	0,712966	3,168935	-0,236993	1,026991	-1,683011	-1,428015	0,191259	0,188216	3,556461	1,451438	-31,554897	0,944994	-0,886754	-3,022788	2,289350	-46,278055	39,770922	13,716058	0,191259	0,188216	3,556461	16,226405	-46,568766	0,944994	0,191259	0,188216	3,556461	16,226405	-46,568766	0,944994
15:50:35,55	0,712966	3,168935	-0,236993	1,026991	-1,683011	-1,428015	0,188607	0,191043	3,559928	1,325921	-31,680482	0,913136	-0,881417	-3,018442	2,287776	-46,241239	39,743547	13,683411	0,188607	0,191043	3,559928	16,322764	-46,486108	0,913136	0,188607	0,191043	3,559928	16,322764	-46,486108	0,913136
15:50:35,60	0,712966	3,168935	-0,236993	1,026991	-1,683011	-1,428015	0,182175	0,188593	3,558354	1,448008	-31,969368	0,880490	-0,889067	-3,021670	2,288562	-46,250077	39,755415	13,696138	0,182175	0,188593	3,558354	16,252546	-46,270092	0,880490	0,182175	0,188593	3,558354	16,252546	-46,270092	0,880490
15:50:35,65	0,712966	3,168935	-0,236993	1,026991	-1,683011	-1,428015	0,188795	0,193604	3,559140	1,193283	-31,638696	0,893217	-0,882650	-3,022985	2,285466	-46,273488	39,749079	13,708664	0,188795	0,193604	3,559140	16,391203	-46,459120	0,893217	0,188795	0,193604	3,559140	16,391203	-46,459120	0,893217
15:50:35,70	0,712966	3,168935	-0,236993	1,026991	-1,683011	-1,428015	0,186725	0,187390	3,556044	1,499227	-31,763443	0,905743	-0,885586	-3,022702	2,287009	-46,277755	39,765549	13,702986	0,186725	0,187390	3,556044	16,209335	-46,421372	0,905743	0,186725	0,187390	3,556044	16,209335	-46,421372	0,905743
15:50:35,75	0,712966	3,168935	-0,236993	1,026991	-1,683011	-1,428015	0,187948	0,190074	3,557587	1,371785	-31,711778	0,900064	-0,880296	-3,023793	2,288187	-46,276995	39,732135	13,701943	0,187948	0,190074	3,557587	16,292593	-46,465712	0,900064	0,187948	0,190074	3,557587	16,292593	-46,465712	0,900064
15:50:35,80	0,712966	3,168935	-0,236993	1,026991	-1,683011	-1,428015	0,186248	0,184947	3,558765	1,609808	-31,782803	0,899022	-0,883236	-3,020431	2,288945	-46,261356	39,712719	13,691000	0,186248	0,184947	3,558765	16,128182	-46,403301	0,899022	0,186248	0,184947	3,558765	16,128182	-46,403301	0,899022
15:50:35,85	0,712966	3,168935	-0,236993	1,026991	-1,683011	-1,428015	0,184806	0,189174	3,559523	1,381010	-31,834531	0,888079	-0,883139	-3,025096	2,289752	-46,280921	39,735313	13,714984	0,184806	0,189174	3,559523	16,231202	-46,341838	0,888079	0,184806	0,189174	3,559523	16,231202	-46,341838	0,888079
15:50:35,90	0,712966	3,168935	-0,236993	1,026991	-1,683011	-1,428015	0,188798	0,186758	3,560330	1,516447	-31,655202	0,912063	-0,885562	-3,023999	2,287800	-46,273790	39,774574	13,711044	0,188798	0,186758	3,560330	16,176952	-46,475860	0,912063	0,188798	0,186758	3,560330	16,176952	-46,475860	0,912063
15:50:35,95	0,712966	3,168935	-0,236993	1,026991	-1,683011	-1,428015	0,189060	0,189405	3,558378	1,416376	-31,655065	0,908122	-0,883748	-3,023314	2,288966	-46,240607	39,734974	13,690971	0,189060	0,189405	3,558378	16,284660	-46,496241	0,908122	0,189060	0,189405	3,558378	16,284660	-46,496241	0,908122
15:50:36,00	0,712966	3,168935	-0,236993	1,026991	-1,683011	-1,428015	0,187560	0,188176	3,559544	1,462597	-31,684530	0,888049	-0,884998	-3,023277	2,288960	-46,274486	39,740294	13,705818	0,187560	0,188176	3,559544	16,234380	-46,407952	0,888049	0,187560	0,188176	3,559544	16,234380	-46,407952	0,888049
15:50:36,05	0,712966	3,168935	-0,236993	1,026991	-1,683011	-1,428015	0,188153	0,189278	3,559538	1,392965	-31,685694	0,902896	-0,883728	-3,022545	2,287794	-46,231519	39,744610	13,682326	0,188153	0,189278	3,559538	16,251249	-46,455667	0,902896	0,188153	0,189278	3,559538	16,251249	-46,455667	0,902896
15:50:36,10	0,712966	3,168935	-0,236993	1,026991	-1,683011	-1,428015	0,186883	0,188543	3,558372	1,456365	-31,716655	0,879405	-0,882625	-3,021971	2,285470	-46,245931	39,710082	13,702439	0,186883	0,188543	3,558372	16,257014	-46,386973	0,879405	0,186883	0,188543	3,558372	16,257014	-46,386973	0,879405
15:50:36,16	0,712966	3,168935	-0,236993	1,026991	-1,683011	-1,428015	0,185834	0,187875	3,556048	1,454016	-31,766407	0,899518	-0,879722	-3,020290	2,290121	-46,272193	39,716380	13,705677	0,185834	0,187875	3,556048	16,202192	-46,354399	0,899518	0,185834	0,187875	3,556048	16,202192	-46,354399	0,899518
15:50:36,21	0,712966	3,168935	-0,236993	1,026991	-1,683011	-1,428015	0,182927	0,186201	3,560699	1,533367	-31,943456	0,902755	-0,885154	-3,022855	2,288097	-46,299013	39,738519	13,696076	0,182927	0,186201	3,560699	16,150164	-46,303259	0,902755	0,182927	0,186201	3,560699	16,150164	-46,303259	0,902755
15:50:36,26	0,712966	3,168935	-0,236993	1,026991	-1,683011	-1,428015	0,187864	0,189623	3,558675	1,361184	-31,721030	0,893155	-0,883782	-3,023057	2,289381	-46,233514	39,679886	13,722829	0,187864	0,189623	3,558675	16,246612	-46,468386	0,893155	0,187864	0,189623	3,558675	16,246612	-46,468386	0,893155
15:50:36,31	0,712966	3,168935	-0,236993	1,026991	-1,683011	-1,428015	0,187354	0,188334	3,559959	1,410193	-31,661544	0,919907	-0,754804	-2,814529	2,640447	-36,905464	33,883208	13,668493	0,187354	0,188334	3,559959	16,194421	-46,368812	0,919907	0,187354	0,188334	3,559959	16,194421	-46,368812	0,919907
15:50:36,36	0,712966	3,168935	-0,236993	1,026991	-1,683011	-1,428015	-0,057726	0,180900	3,911025	1,440747	-33,429014	0,865571	-0,813267	-2,903122	2,517505	-40,313543	36,344047	13,672808	-0,057726	0,180900	3,911025	15,641361	-28,897543	0,865571	-0,057726	0,180900	3,911025	15,641361	-28,897543	0,865571
15:50:36,41	0,712966	3,168935	-0,236993	1,026991	-1,683011	-1,428015	0,048229	0,187234	3,788083	1,538481	-32,101255	0,869886	-0,896856	-3,043567	1,899535	-44,482283	38,300384	13,749624	0,048229	0,187234	3,788083	16,236325	-35,887251	0,869886	0,048229	0,187234	3,788083	16,236325	-35,887251	0,869886
15:50:36,46	0,712947	3,169030	-0,236987	1,026987	-1,632989	-1,428048	0,211653	0,189401	3,170113	1,035641	-28,191623	0,946702	-0,886773	-3,022897	1,800782	-42,923940	37,599305	13,768782	0,211653	0,189401	3,170113	15,903628	-44,806382	0,946702	0,211653	0,189401	3,170113	15,903628	-44,806382	0,946702
15:50:36,51	0,712947	3,169030	-0,236987	1,026987	-1,632989	-1,428048	0,188710	0,191004	3,071360	1,124305	-27,684542	0,965860	-0,886186	-3,023410	1,803084	-42,931641	37,586962	13,728329	0,188710	0,191004	3,071360	16,118127	-42,498294	0,965860	0,188710	0,191004	3,071360	16,118127	-42,498294	0,965860
15:50:36,56	0,712947	3,169030	-0,236987	1,026987	-1,632989	-1,428048	0,188861	0,190240	3,073662	1,149501	-27,677188	0,925408	-0,886780	-3,023905	1,799986	-42,916851	37,553875	13,733671	0,188861	0,190240	3,073662	16,083337	-42,502794	0,925408	0,188861	0,190240	3,073662	16,083337	-42,502794	0,925408
15:50:36,61	0,712947	3,169030	-0,236987	1,026987	-1,632989	-1,428048	0,189587	0,190507	3,070564	1,114377	-27,610106	0,930750	-0,884987	-3,024218	1,803115	-42,912625	37,562296	13,751637	0,189587	0,190507	3,070564	16,069144	-42,492670	0,930750	0,189587	0,190507	3,070564	16,069144	-42,492670	0,930750
15:50:36,66	0,712947	3,169030	-0,236987	1,026987	-1,632989	-1,428048	0,188962	0,188797	3,073693	1,212667	-27,643138	0,948716	-0,886167	-3,022443	1,803123	-42,898714	37,538307	13,765316	0,188962	0,188797	3,073693	16,033253	-42,476667	0,948716	0,188962	0,188797	3,073693	16,033253	-42,476667	0,948716
15:50:36,71	0,712947	3,169030	-0,236987	1,026987	-1,632989	-1,428048	0,188015	0,190707	3,073701	1,099548	-27,668359	0,962395	-0,884346	-3,022612	1,804667	-42,888202	37,562821	13,741118	0,188015	0,190707	3,073701	16,070038	-42,427521	0,962395	0,188015	0,190707	3,073701	16,070038	-42,427521	0,962395
15:50:36,76	0,712947	3,169030	-0,236987	1,026987	-1,632989	-1,428048	0,187250	0,189044	3,075245	1,212480	-27,711258	0,938196	-0,881875	-3,022193	1,807819	-42,829439	37,539345	13,757714	0,187250	0,189044	3,075245	16,052469	-42,410419	0,938196	0,187250	0,189044	3,075245	16,052469	-42,410419	0,938196
15:50:36,81	0,712947	3,169030	-0,236987	1,026987	-1,632989	-1,428048	0,185652	0,187114	3,078396	1,321903	-27,731733	0,954792	-0,786206	-2,862908	2,114493	-35,670410	33,433341	13,682339	0,185652	0,187114	3,078396	16,010368	-42,305440	0,954792	0,185652	0,187114	3,078396	16,010368	-42,305440	0,954792
15:50:36,86	0,712947	3,169030	-0,236987	1,026987	-1,632989	-1,428048	-0,000127	0,183906	3,385071	1,512350	-29,139373	0,879417	-0,820252	-2,922915	2,054346	-38,287984	34,782774	13,683837	-0,000127	0,183906	3,385071	15,948959	-29,129380	0,879417	-0,000127	0,183906	3,385071	15,948959	-29,129380	0,879417
15:50:36,91	0,712947	3,169030	-0,236987	1,026987	-1,632989	-1,428048	0,068863	0,183387	3,324924	1,399197	-28,493481	0,880916	-0,905884	-3,059431	1,392429	-41,851009	36,816635	13,773788	0,068863	0,183387	3,324924	15,795060	-33,899222	0,880916	0,068863	0,183387	3,324924	15,795060	-33,899222	0,880916
15:50:36,96	0,713025	3,168960	-0,237000	1,026994	-1,582968	-1,428054	0,229905	0,189288	2,663007	1,072181	-24,221874	0,970867	-0,899509	-3,048446	1,313737	-40,602058	36,118624	13,774672	0,229905	0,189288	2,663007	15,931312	-42,269447	0,970867	0,229905	0,189288	2,663007	15,931312	-42,269447	0,970867
15:50:37,01	0,713025	3,168960	-0,237000	1,026994	-1,582968	-1,428054	0,217205	0,189260	2,584315	1,093630	-23,451675	0,971750	-0,899528	-3,045695	1,316067	-40,612246	36,138027	13,793765	0,217205	0,189260	2,584315	15,950544	-40,502254	0,971750	0,217205	0,189260	2,584315	15,950544	-40,502254	0,971750
15:50:37,06	0,713025	3,168960	-0,237000	1,026994	-1,582968	-1,428054	0,214832	0,190651	2,586645	1,033011	-23,593587	0,990844	-0,897662	-3,043716	1,320066	-40,564978	36,111627	13,749433	0,214832	0,190651	2,586645	15,999113	-40,457898	0,990844	0,214832	0,190651	2,586645	15,999113	-40,457898	0,990844
15:50:37,11	0,713025	3,168960	-0,237000	1,026994	-1,582968	-1,428054	0,212185	0,190025	2,590644	1,066335	-23,677070	0,946511	-0,894206	-3,042800	1,317992	-40,593204	36,110839	13,763806	0,212185	0,190025	2,590644	15,983295	-40,333631	0,946511	0,212185	0,190025	2,590644	15,983295	-40,333631	0,946511
15:50:37,16	0,713025	3,168960	-0,237000	1,026994	-1,582968	-1,428054	0,209663	0,187490	2,588570	1,183343	-23,832266	0,960885	-0,897659	-3,042849	1,320717	-40,570649	36,139727	13,762237	0,209663	0,187490	2,588570	15,901330	-40,290848	0,960885	0,209663	0,187490	2,588570	15,901330	-40,290848	0,960885
15:50:37,21	0,713025	3,168960	-0,237000	1,026994	-1,582968	-1,428054	0,211433	0,190455	2,591295	1,065449	-23,735164	0,959316	-0,896211	-3,042189	1,319435	-40,567669	36,115779	13,778719	0,211433	0,190455	2,591295	16,016202	-40,332649	0,959316	0,211433	0,190455	2,591295	16,016202	-40,332649	0,959316
15:50:37,26	0,713025	3,168960	-0,237000	1,026994	-1,582968	-1,428054	0,210137	0,189532	2,590013	1,094221	-23,788000	0,975797	-0,895888	-3,042725	1,320745	-40,552990	36,102637	13,785401	0,210137	0,189532	2,590013	15,972481	-40,283751	0,975797	0,210137	0,189532	2,590013	15,972481	-40,283751	0,975797
15:50:37,31	0,713025	3,168960	-0,237000	1,026994	-1,582968	-1,428054	0,210440	0,188985	2,591323	1,118643	-23,752981	0,982479	-0,899443	-3,042512	1,318001	-40,569191	36,134604	13,773143	0,210440	0,188985	2,591323	15,953933	-40,272487	0,982479	0,210440	0,188985	2,591323	15,953933	-40,272487	0,982479
15:50:37,36	0,713025	3,168960	-0,237000	1,026994	-1,582968	-1,428054	0,212033	0,192169	2,588579	0,972625	-23,700160	0,970221	-0,898248	-3,046771	1,321916	-40,571359	36,113470	13,784216	0,212033	0,192169	2,588579	16,057910	-40,344714	0,970221	0,212033	0,192169	2,588579	16,057910	-40,344714	0,970221
15:50:37,41	0,713025	3,168960	-0,237000	1,026994	-1,582968	-1,428054	0,215124	0,189005	2,592494	1,117795	-23,530727	0,981294	-0,897687	-3,042578	1,319934	-40,563412	36,084535	13,751217	0,215124	0,189005	2,592494	15,954663	-40,417941	0,981294	0,215124	0,189005	2,592494	15,954663	-40,417941	0,981294
15:50:37,46	0,713025	3,168960	-0,237000	1,026994	-1,582968	-1,428054	0,211211	0,190616	2,590512	1,012943	-23,712816	0,948295	-0,897128	-3,037061	1,319085	-40,534893	36,141453	13,755794	0,211211	0,190616	2,590512	15,976267	-40,292918	0,948295	0,211211	0,190616	2,590512	15,976267	-40,292918	0,948295
15:50:37,51	0,713025	3,168960	-0,237000	1,026994	-1,582968	-1,428054	0,206155	0,192890	2,589663	0,958231	-23,979539	0,952872	-0,896883	-3,039072	1,320243	-40,532122	36,117554	13,774227	0,206155	0,192890	2,589663	16,100088	-40,162669	0,952872	0,206155	0,192890	2,589663	16,100088	-40,162669	0,952872
15:50:37,56	0,713025	3,168960	-0,237000	1,026994	-1,582968	-1,428054	0,207774	0,191672	2,590821	1,002236	-23,880971	0,971305	-0,897681	-3,041774	1,321510	-40,565582	36,107291	13,785045	0,207774	0,191672	2,590821	16,048509	-40,191237	0,971305	0,207774	0,191672	2,590821	16,048509	-40,191237	0,971305
15:50:37,61	0,713025	3,168960	-0,237000	1,026994	-1,582968	-1,428054	0,210513	0,191012	2,592088	1,010929	-23,762396	0,982124	-0,895178	-3,044493	1,321715	-40,554446	36,114255	13,772945	0,210513	0,191012	2,592088	16,005405	-40,287664	0,982124	0,210513	0,191012	2,592088	16,005405	-40,287664	0,982124
15:50:37,66	0,713025	3,168960	-0,237000	1,026994	-1,582968	-1,428054	0,211616	0,187485	2,592293	1,205932	-23,698887	0,970024	-0,897056	-3,044089	1,323057	-40,564725	36,117753	13,759969	0,211616	0,187485	2,592293	15,923540	-40,310727	0,970024	0,211616	0,187485	2,592293	15,923540	-40,310727	0,970024
15:50:37,71	0,713025	3,168960	-0,237000	1,026994	-1,582968	-1,428054	0,212205	0,189314	2,593635	1,108747	-23,678878	0,957047	-0,897065	-3,042489	1,321502	-40,569039	36,143587	13,771713	0,212205	0,189314	2,593635	15,969880	-40,337002	0,957047	0,212205	0,189314	2,593635	15,969880	-40,337002	0,957047
15:50:37,76	0,713025	3,168960	-0,237000	1,026994	-1,582968	-1,428054	0,210823	0,190121	2,592080	1,086974	-23,767395	0,968792	-0,899090	-3,041373	1,323967	-40,544694	36,118232	13,771389	0,210823	0,190121	2,592080	16,011495	-40,317032	0,968792	0,210823	0,190121	2,592080	16,011495	-40,317032	0,968792
15:50:37,81	0,713025	3,168960	-0,237000	1,026994	-1,582968	-1,428054	0,210870	0,192433	2,594545	0,957001	-23,731212	0,968467	-0,896150	-3,042963	1,324637	-40,549697	36,114622	13,789358	0,210870	0,192433	2,594545	16,062958	-40,284506	0,968467	0,210870	0,192433	2,594545	16,062958	-40,284506	0,968467
15:50:37,86	0,713025	3,168960	-0,237000	1,026994	-1,582968	-1,428054	0,210777	0,189092	2,595215	1,125073	-23,738551	0,986437	-0,895926	-3,044065	1,322673	-40,581683	36,109246	13,774839	0,210777	0,189092	2,595215	15,968810	-40,284582	0,986437	0,210777	0,189092	2,595215	15,968810	-40,284582	0,986437
15:50:37,91	0,713025	3,168960	-0,237000	1,026994	-1,582968	-1,428054	0,211619	0,188347	2,593251	1,143154	-23,719779	0,971917	-0,901198	-3,039824	1,322688	-40,556680	36,123106	13,813496	0,211619	0,188347	2,593251	15,928425	-40,331907	0,971917	0,211619	0,188347	2,593251	15,928425	-40,331907	0,971917
15:50:37,96	0,713025	3,168960	-0,237000	1,026994	-1,582968	-1,428054	0,210582	0,195034	2,593266	0,819967	-23,758988	1,010574	-0,894095	-3,041215	1,324212	-40,545805	36,094651	13,744735	0,210582	0,195034	2,593266	16,130118	-40,289699	1,010574	0,210582	0,195034	2,593266	16,130118	-40,289699	1,010574
15:50:38,01	0,713025	3,168960	-0,237000	1,026994	-1,582968	-1,428054	0,208235	0,188187	2,594790	1,156805	-23,857383	0,941813	-0,896126	-3,043850	1,326581	-40,546555	36,118765	13,782093	0,208235	0,188187	2,594790	15,929468	-40,203860	0,941813	0,208235	0,188187	2,594790	15,929468	-40,203860	0,941813
15:50:38,06	0,713025	3,168960	-0,237000	1,026994	-1,582968	-1,428054	0,211533	0,188627	2,597159	1,154405	-23,698608	0,979171	-0,896508	-3,043989	1,324613	-40,575398	36,089220	13,768018	0,211533	0,188627	2,597159	15,961650	-40,303957	0,979171	0,211533	0,188627	2,597159	15,961650	-40,303957	0,979171
15:50:38,11	0,713025	3,168960	-0,237000	1,026994	-1,582968	-1,428054	0,211844	0,188889	2,595191	1,100785	-23,692648	0,965096	-0,892474	-3,042495	1,322697	-40,540572	36,093966	13,784432	0,211844	0,188889	2,595191	15,928579	-40,322401	0,965096	0,211844	0,188889	2,595191	15,928579	-40,322401	0,965096
15:50:38,16	0,713025	3,168960	-0,237000	1,026994	-1,582968	-1,428054	0,208533	0,186143	2,593275	1,265119	-23,837026	0,981510	-0,894018	-3,039010	1,320717	-40,567298	36,108424	13,774512	0,208533	0,186143	2,593275	15,877324	-40,206876	0,981510	0,208533	0,186143	2,593275	15,877324	-40,206876	0,981510
15:50:38,21	0,713025	3,168960	-0,237000	1,026994	-1,582968	-1,428054	0,206287	0,189223	2,591295	1,104128	-23,984177	0,971591	-0,897031	-3,043638	1,326184	-40,551144	36,104861	13,776966	0,206287	0,189223	2,591295	15,958096	-40,177739	0,971591	0,206287	0,189223	2,591295	15,958096	-40,177739	0,971591
15:50:38,27	0,713025	3,168960	-0,237000	1,026994	-1,582968	-1,428054	0,211802	0,189517	2,596762	1,093785	-23,681634	0,974044	-0,894664	-3,043597	1,325391	-40,545280	36,097465	13,748495	0,211802	0,189517	2,596762	15,970902	-40,308112	0,974044	0,211802	0,189517	2,596762	15,970902	-40,308112	0,974044
15:50:38,32	0,713025	3,168960	-0,237000	1,026994	-1,582968	-1,428054	0,210583	0,187488	2,595969	1,195853	-23,736253	0,945574	-0,896127	-3,039499	1,326250	-40,541073	36,140152	13,795680	0,210583	0,187488	2,595969	15,913642	-40,267028	0,945574	0,210583	0,187488	2,595969	15,913642	-40,267028	0,945574
15:50:38,37	0,713025	3,168960	-0,237000	1,026994	-1,582968	-1,428054	0,207766	0,190804	2,596828	1,062465	-23,900449	0,992759	-0,901243	-3,045349	1,323162	-40,524811	36,101265	13,745944	0,207766	0,190804	2,596828	16,040602	-40,210071	0,992759	0,207766	0,190804	2,596828	16,040602	-40,210071	0,992759
15:50:38,42	0,713025	3,168960	-0,237000	1,026994	-1,582968	-1,428054	0,215390	0,192310	2,593740	0,958645	-23,470464	0,943022	-0,769675	-2,849771	1,663443	-31,837066	30,655364	13,750852	0,215390	0,192310	2,593740	16,054946	-40,378585	0,943022	0,215390	0,192310	2,593740	16,054946	-40,378585	0,943022
15:50:38,47	0,713025	3,168960	-0,237000	1,026994	-1,582968	-1,428054	-0,019769	0,176158	2,934021	1,426129	-25,452007	0,947931	-0,841289	-2,941618	1,575188	-35,858681	33,606008	13,744822	-0,019769	0,176158	2,934021	15,254507	-23,900102	0,947931	-0,019769	0,176158	2,934021	15,254507	-23,900102	0,947931
15:50:38,52	0,713025	3,168960	-0,237000	1,026994	-1,582968	-1,428054	0,095579	0,192254	2,845766	1,133668	-24,412001	0,941900	-0,912643	-3,079873	0,944132	-39,999433	35,199264	13,835869	0,095579	0,192254	2,845766	16,225571	-31,914991	0,941900	0,095579	0,192254	2,845766	16,225571	-31,914991	0,941900
15:50:38,57	0,712936	3,168961	-0,236974	1,026993	-1,533002	-1,428017	0,250988	0,184921	2,214710	0,824387	-20,713364	1,032947	-0,904356	-3,071337	0,879008	-38,943235	34,631084	13,845505	0,250988	0,184921	2,214710	15,340682	-40,415949	1,032947	0,250988	0,184921	2,214710	15,340682	-40,415949	1,032947
15:50:38,62	0,712936	3,168961	-0,236974	1,026993	-1,533002	-1,428017	0,239452	0,182012	2,149586	1,011717	-20,114447	1,042583	-0,906675	-3,073701	0,884322	-39,010274	34,625065	13,835959	0,239452	0,182012	2,149586	15,299624	-38,911463	1,042583	0,239452	0,182012	2,149586	15,299624	-38,911463	1,042583
15:50:38,67	0,712936	3,168961	-0,236974	1,026993	-1,533002	-1,428017	0,242659	0,182838	2,154900	0,930002	-20,002732	1,033038	-0,906502	-3,072124	0,884314	-38,988744	34,604823	13,820823	0,242659	0,182838	2,154900	15,282796	-39,051496	1,033038	0,242659	0,182838	2,154900	15,282796	-39,051496	1,033038
15:50:38,72	0,712936	3,168961	-0,236974	1,026993	-1,533002	-1,428017	0,241207	0,183477	2,154892	0,890033	-20,049477	1,017901	-0,905919	-3,074629	0,885611	-39,000070	34,600189	13,814078	0,241207	0,183477	2,154892	15,292951	-38,984247	1,017901	0,241207	0,183477	2,154892	15,292951	-38,984247	1,017901
15:50:38,77	0,712936	3,168961	-0,236974	1,026993	-1,533002	-1,428017	0,243085	0,181720	2,156189	0,971708	-19,959340	1,011157	-0,907663	-3,074133	0,887037	-38,997826	34,623267	13,819352	0,243085	0,181720	2,156189	15,236722	-39,041492	1,011157	0,243085	0,181720	2,156189	15,236722	-39,041492	1,011157
15:50:38,82	0,712936	3,168961	-0,236974	1,026993	-1,533002	-1,428017	0,243527	0,183477	2,157615	0,901425	-19,945915	1,016430	-0,905270	-3,069338	0,886272	-38,964826	34,625401	13,840052	0,243527	0,183477	2,157615	15,304404	-39,062819	1,016430	0,243527	0,183477	2,157615	15,304404	-39,062819	1,016430
15:50:38,87	0,712936	3,168961	-0,236974	1,026993	-1,533002	-1,428017	0,238178	0,183803	2,156850	0,902854	-20,196569	1,037130	-0,902831	-3,068745	0,887261	-38,909353	34,571810	13,826771	0,238178	0,183803	2,156850	15,331375	-38,893550	1,037130	0,238178	0,183803	2,156850	15,331375	-38,893550	1,037130
15:50:38,92	0,712936	3,168961	-0,236974	1,026993	-1,533002	-1,428017	0,236445	0,181987	2,157839	0,978588	-20,211859	1,023850	-0,796134	-2,882039	1,183851	-30,167187	29,911423	13,720998	0,236445	0,181987	2,157839	15,264589	-38,772784	1,023850	0,236445	0,181987	2,157839	15,264589	-38,772784	1,023850
15:50:38,97	0,712936	3,168961	-0,236974	1,026993	-1,533002	-1,428017	0,021405	0,182938	2,454429	1,264224	-21,492810	0,918076	-0,829731	-2,942043	1,140487	-32,910616	31,237873	13,803362	0,021405	0,182938	2,454429	15,624853	-23,173097	0,918076	0,021405	0,182938	2,454429	15,624853	-23,173097	0,918076
15:50:39,02	0,712936	3,168961	-0,236974	1,026993	-1,533002	-1,428017	0,090168	0,182032	2,411065	1,088354	-20,956236	1,000440	-0,914187	-3,094326	0,583064	-37,534287	33,488892	13,842221	0,090168	0,182032	2,411065	15,377871	-28,034421	1,000440	0,090168	0,182032	2,411065	15,377871	-28,034421	1,000440
15:50:39,07	0,712939	3,168952	-0,237002	1,027013	-1,482966	-1,427981	0,264277	0,179031	1,853642	0,881999	-17,032268	1,039299	-0,905895	-3,073887	0,508542	-36,250547	32,800958	13,818040	0,264277	0,179031	1,853642	14,935953	-37,778044	1,039299	0,264277	0,179031	1,853642	14,935953	-37,778044	1,039299
15:50:39,12	0,712939	3,168952	-0,237002	1,027013	-1,482966	-1,427981	0,242431	0,182069	1,779120	0,770125	-16,712587	1,015119	-0,904921	-3,074473	0,513072	-36,277842	32,841054	13,823390	0,242431	0,182069	1,779120	15,062562	-35,743385	1,015119	0,242431	0,182069	1,779120	15,062562	-35,743385	1,015119
15:50:39,17	0,712939	3,168952	-0,237002	1,027013	-1,482966	-1,427981	0,242451	0,180933	1,783650	0,850305	-16,755219	1,020469	-0,905896	-3,074708	0,517053	-36,282197	32,823888	13,779883	0,242451	0,180933	1,783650	15,053518	-35,787608	1,020469	0,242451	0,180933	1,783650	15,053518	-35,787608	1,020469
15:50:39,22	0,712939	3,168952	-0,237002	1,027013	-1,482966	-1,427981	0,241946	0,180700	1,785426	0,858813	-16,804973	1,028094	-0,904467	-3,074152	0,514848	-36,300002	32,849715	13,831016	0,241946	0,180700	1,785426	15,043779	-35,797761	1,028094	0,241946	0,180700	1,785426	15,043779	-35,797761	1,028094
15:50:39,27	0,712939	3,168952	-0,237002	1,027013	-1,482966	-1,427981	0,241946	0,180700	1,785426	0,858813	-16,804973	1,028094	-0,905294	-3,071330	0,519016	-36,284179	32,876316	13,824600	0,241946	0,180700	1,785426	15,043779	-35,797761	1,028094	0,241946	0,180700	1,785426	15,043779	-35,797761	1,028094
15:50:39,32	0,712939	3,168952	-0,237002	1,027013	-1,482966	-1,427981	0,239915	0,182828	1,789594	0,779133	-16,910187	1,021678	-0,902902	-3,074334	0,516799	-36,258113	32,835015	13,811002	0,239915	0,182828	1,789594	15,131105	-35,743535	1,021678	0,239915	0,182828	1,789594	15,131105	-35,743535	1,021678
15:50:39,37	0,712939	3,168952	-0,237002	1,027013	-1,482966	-1,427981	0,235325	0,179303	1,788806	0,946844	-17,095388	0,987810	-0,899947	-3,069117	0,518229	-36,245627	32,836106	13,790731	0,235325	0,179303	1,788806	15,022168	-35,568402	0,987810	0,235325	0,179303	1,788806	15,022168	-35,568402	0,987810
15:50:39,42	0,712939	3,168952	-0,237002	1,027013	-1,482966	-1,427981	0,235325	0,179303	1,788806	0,946844	-17,095388	0,987810	-0,905243	-3,073644	0,519427	-36,254810	32,840767	13,822575	0,235325	0,179303	1,788806	15,022168	-35,568402	0,987810	0,235325	0,179303	1,788806	15,022168	-35,568402	0,987810
15:50:39,47	0,712939	3,168952	-0,237002	1,027013	-1,482966	-1,427981	0,241894	0,181626	1,790005	0,825516	-16,764096	1,019653	-0,905205	-3,070227	0,517867	-36,227993	32,847001	13,819116	0,241894	0,181626	1,790005	15,083160	-35,752757	1,019653	0,241894	0,181626	1,790005	15,083160	-35,752757	1,019653
15:50:39,52	0,712939	3,168952	-0,237002	1,027013	-1,482966	-1,427981	0,238915	0,183303	1,788445	0,757143	-16,898859	1,016195	-0,901439	-3,070797	0,517261	-36,263363	32,856586	13,800130	0,238915	0,183303	1,788445	15,146396	-35,653726	1,016195	0,238915	0,183303	1,788445	15,146396	-35,653726	1,016195
15:50:39,57	0,712939	3,168952	-0,237002	1,027013	-1,482966	-1,427981	0,237526	0,179756	1,787839	0,932207	-17,006511	0,997209	-0,904378	-3,070485	0,519510	-36,263992	32,852245	13,784036	0,237526	0,179756	1,787839	15,043014	-35,652340	0,997209	0,237526	0,179756	1,787839	15,043014	-35,652340	0,997209
15:50:39,62	0,712939	3,168952	-0,237002	1,027013	-1,482966	-1,427981	0,238725	0,182456	1,790088	0,787685	-16,942554	0,981114	-0,906415	-3,073492	0,520550	-36,271084	32,875197	13,779375	0,238725	0,182456	1,790088	15,110515	-35,682479	0,981114	0,238725	0,182456	1,790088	15,110515	-35,682479	0,981114
15:50:39,67	0,712939	3,168952	-0,237002	1,027013	-1,482966	-1,427981	0,242348	0,182717	1,791128	0,790454	-16,771793	0,976453	-0,904636	-3,072116	0,523289	-36,253243	32,841343	13,796333	0,242348	0,182717	1,791128	15,133757	-35,796099	0,976453	0,242348	0,182717	1,791128	15,133757	-35,796099	0,976453
15:50:39,72	0,712939	3,168952	-0,237002	1,027013	-1,482966	-1,427981	0,238973	0,179950	1,790743	0,899301	-16,925441	0,981130	-0,902331	-3,071952	0,520165	-36,269673	32,833912	13,784052	0,238973	0,179950	1,790743	15,025379	-35,684790	0,981130	0,238973	0,179950	1,790743	15,025379	-35,684790	0,981130
15:50:39,77	0,712939	3,168952	-0,237002	1,027013	-1,482966	-1,427981	0,238973	0,179950	1,790743	0,899301	-16,925441	0,981130	-0,904706	-3,071103	0,523281	-36,294278	32,880256	13,817525	0,238973	0,179950	1,790743	15,025379	-35,684790	0,981130	0,238973	0,179950	1,790743	15,025379	-35,684790	0,981130
15:50:39,82	0,712939	3,168952	-0,237002	1,027013	-1,482966	-1,427981	0,239424	0,182432	1,793859	0,798092	-16,946441	1,014603	-0,905075	-3,068920	0,518220	-36,240399	32,856769	13,786854	0,239424	0,182432	1,793859	15,118972	-35,741237	1,014603	0,239424	0,182432	1,793859	15,118972	-35,741237	1,014603
15:50:39,87	0,712939	3,168952	-0,237002	1,027013	-1,482966	-1,427981	0,237719	0,183843	1,788798	0,731319	-16,976705	0,983932	-0,905843	-3,073765	0,518241	-36,255217	32,823883	13,797201	0,237719	0,183843	1,788798	15,162963	-35,637646	0,983932	0,237719	0,183843	1,788798	15,162963	-35,637646	0,983932
15:50:39,92	0,712939	3,168952	-0,237002	1,027013	-1,482966	-1,427981	0,242299	0,182085	1,788819	0,786806	-16,734950	0,994279	-0,901942	-3,070540	0,519868	-36,249903	32,795349	13,814564	0,242299	0,182085	1,788819	15,080507	-35,755398	0,994279	0,242299	0,182085	1,788819	15,080507	-35,755398	0,994279
15:50:39,97	0,712939	3,168952	-0,237002	1,027013	-1,482966	-1,427981	0,237555	0,180319	1,790446	0,856588	-16,962730	1,011643	-0,902182	-3,071365	0,520706	-36,265909	32,852001	13,858265	0,237555	0,180319	1,790446	15,011652	-35,610833	1,011643	0,237555	0,180319	1,790446	15,011652	-35,610833	1,011643
15:50:40,02	0,712939	3,168952	-0,237002	1,027013	-1,482966	-1,427981	0,238390	0,180115	1,791284	0,908278	-16,961509	1,055343	-0,903468	-3,069868	0,520211	-36,243396	32,848893	13,842488	0,238390	0,180115	1,791284	15,047293	-35,675143	1,055343	0,238390	0,180115	1,791284	15,047293	-35,675143	1,055343
15:50:40,07	0,712939	3,168952	-0,237002	1,027013	-1,482966	-1,427981	0,237736	0,181977	1,790789	0,819993	-16,974460	1,039567	-0,904646	-3,071110	0,521354	-36,260362	32,873704	13,818148	0,237736	0,181977	1,790789	15,105215	-35,636763	1,039567	0,237736	0,181977	1,790789	15,105215	-35,636763	1,039567
15:50:40,12	0,712939	3,168952	-0,237002	1,027013	-1,482966	-1,427981	0,239401	0,182376	1,791932	0,812246	-16,915018	1,015227	-0,906439	-3,070695	0,519375	-36,275475	32,884749	13,785697	0,239401	0,182376	1,791932	15,128793	-35,707965	1,015227	0,239401	0,182376	1,791932	15,128793	-35,707965	1,015227
15:50:40,17	0,712939	3,168952	-0,237002	1,027013	-1,482966	-1,427981	0,239938	0,184137	1,789953	0,722712	-16,905681	0,982776	-0,906432	-3,072958	0,520563	-36,268595	32,855738	13,798175	0,239938	0,184137	1,789953	15,177454	-35,740817	0,982776	0,239938	0,184137	1,789953	15,177454	-35,740817	0,982776
15:50:40,22	0,712939	3,168952	-0,237002	1,027013	-1,482966	-1,427981	0,241894	0,182999	1,791141	0,760202	-16,783485	0,995253	-0,905848	-3,070002	0,521343	-36,260770	32,849727	13,812503	0,241894	0,182999	1,791141	15,125614	-35,772197	0,995253	0,241894	0,182999	1,791141	15,125614	-35,772197	0,995253
15:50:40,27	0,712939	3,168952	-0,237002	1,027013	-1,482966	-1,427981	0,239042	0,183971	1,791921	0,708339	-16,922033	1,009581	-0,900604	-3,074958	0,521346	-36,294721	32,826222	13,797733	0,239042	0,183971	1,791921	15,150092	-35,686825	1,009581	0,239042	0,183971	1,791921	15,150092	-35,686825	1,009581
15:50:40,32	0,712939	3,168952	-0,237002	1,027013	-1,482966	-1,427981	0,240712	0,176952	1,791923	1,035995	-16,852824	0,994811	-0,905309	-3,071307	0,523755	-36,243905	32,843334	13,812979	0,240712	0,176952	1,791923	14,926756	-35,748739	0,994811	0,240712	0,176952	1,791923	14,926756	-35,748739	0,994811
15:50:40,37	0,712939	3,168952	-0,237002	1,027013	-1,482966	-1,427981	0,239903	0,182851	1,794333	0,769477	-16,859447	1,010057	-0,902100	-3,070073	0,523116	-36,224137	32,823524	13,813268	0,239903	0,182851	1,794333	15,123306	-35,691846	1,010057	0,239903	0,182851	1,794333	15,123306	-35,691846	1,010057
15:50:40,42	0,712939	3,168952	-0,237002	1,027013	-1,482966	-1,427981	0,237230	0,180690	1,793694	0,874602	-16,971443	1,010346	-0,904140	-3,070832	0,523650	-36,304267	32,871095	13,797867	0,237230	0,180690	1,793694	15,058756	-35,593974	1,010346	0,237230	0,180690	1,793694	15,058756	-35,593974	1,010346
15:50:40,48	0,712939	3,168952	-0,237002	1,027013	-1,482966	-1,427981	0,238907	0,182076	1,794228	0,803630	-16,977387	0,994945	-0,904149	-3,072323	0,522896	-36,299673	32,845242	13,816608	0,238907	0,182076	1,794228	15,096633	-35,731610	0,994945	0,238907	0,182076	1,794228	15,096633	-35,731610	0,994945
15:50:40,53	0,712939	3,168952	-0,237002	1,027013	-1,482966	-1,427981	0,240203	0,181339	1,793474	0,821877	-16,893118	1,013687	-0,903346	-3,070544	0,521817	-36,240664	32,850657	13,818850	0,240203	0,181339	1,793474	15,057002	-35,749035	1,013687	0,240203	0,181339	1,793474	15,057002	-35,749035	1,013687
15:50:40,58	0,712939	3,168952	-0,237002	1,027013	-1,482966	-1,427981	0,238261	0,181533	1,792395	0,845968	-16,945682	1,015928	-0,900483	-3,068340	0,522523	-36,195949	32,747989	13,789653	0,238261	0,181533	1,792395	15,096345	-35,649189	1,015928	0,238261	0,181533	1,792395	15,096345	-35,649189	1,015928
15:50:40,63	0,712939	3,168952	-0,237002	1,027013	-1,482966	-1,427981	0,234920	0,180156	1,793101	0,851056	-17,029361	0,986731	-0,799485	-2,908939	0,809893	-28,894725	28,406941	13,790649	0,234920	0,180156	1,793101	14,993279	-35,470592	0,986731	0,234920	0,180156	1,793101	14,993279	-35,470592	0,986731
15:50:40,68	0,712939	3,168952	-0,237002	1,027013	-1,482966	-1,427981	0,046377	0,172390	2,080471	1,146043	-18,340058	0,987727	-0,857176	-2,982802	0,731006	-32,170324	30,605451	13,796646	0,046377	0,172390	2,080471	14,678637	-21,980620	0,987727	0,046377	0,172390	2,080471	14,678637	-21,980620	0,987727
15:50:40,73	0,712939	3,168952	-0,237002	1,027013	-1,482966	-1,427981	0,139188	0,185420	2,001584	0,734633	-17,449846	0,993725	-0,925614	-3,131956	0,224967	-37,270992	32,549987	13,869580	0,139188	0,185420	2,001584	15,290104	-28,376142	0,993725	0,139188	0,185420	2,001584	15,290104	-28,376142	0,993725
15:50:40,78	0,713050	3,169014	-0,237003	1,026991	-1,432983	-1,428004	0,302580	0,170112	1,495545	0,664318	-14,343086	1,066658	-0,919236	-3,113716	0,161297	-36,075906	31,844493	13,848178	0,302580	0,170112	1,495545	14,018133	-38,095578	1,066658	0,302580	0,170112	1,495545	14,018133	-38,095578	1,066658
15:50:40,83	0,713050	3,169014	-0,237003	1,026991	-1,432983	-1,428004	0,283593	0,173709	1,431875	0,463876	-13,942652	1,045257	-0,916291	-3,114584	0,157801	-36,068701	31,831215	13,835651	0,283593	0,173709	1,431875	14,100003	-36,204720	1,045257	0,283593	0,173709	1,431875	14,100003	-36,204720	1,045257
15:50:40,88	0,713050	3,169014	-0,237003	1,026991	-1,432983	-1,428004	0,282873	0,170724	1,428379	0,611156	-13,967248	1,032730	-0,912788	-3,111562	0,164401	-36,077224	31,802414	13,841544	0,282873	0,170724	1,428379	14,013027	-36,172744	1,032730	0,282873	0,170724	1,428379	14,013027	-36,172744	1,032730
15:50:40,93	0,713050	3,169014	-0,237003	1,026991	-1,432983	-1,428004	0,278504	0,169202	1,434979	0,661145	-14,187392	1,038622	-0,918568	-3,114132	0,164813	-36,049349	31,851692	13,850896	0,278504	0,169202	1,434979	13,943464	-36,049957	1,038622	0,278504	0,169202	1,434979	13,943464	-36,049957	1,038622
15:50:40,98	0,713050	3,169014	-0,237003	1,026991	-1,432983	-1,428004	0,283620	0,172923	1,435391	0,524263	-13,921873	1,047974	-0,914483	-3,116590	0,167895	-36,077296	31,830125	13,810196	0,283620	0,172923	1,435391	14,098687	-36,186023	1,047974	0,283620	0,172923	1,435391	14,098687	-36,186023	1,047974
15:50:41,03	0,713050	3,169014	-0,237003	1,026991	-1,432983	-1,428004	0,283706	0,168156	1,438473	0,739484	-13,930791	1,007275	-0,915673	-3,110635	0,168297	-36,061541	31,828662	13,854028	0,283706	0,168156	1,438473	13,939714	-36,201737	1,007275	0,283706	0,168156	1,438473	13,939714	-36,201737	1,007275
15:50:41,08	0,713050	3,169014	-0,237003	1,026991	-1,432983	-1,428004	0,279143	0,172163	1,438875	0,537707	-14,153686	1,051106	-0,916183	-3,112539	0,167247	-36,026269	31,822438	13,847677	0,279143	0,172163	1,438875	14,052523	-36,066444	1,051106	0,279143	0,172163	1,438875	14,052523	-36,066444	1,051106
15:50:41,13	0,713050	3,169014	-0,237003	1,026991	-1,432983	-1,428004	0,281048	0,171653	1,437825	0,576493	-14,020999	1,044756	-0,802672	-2,924251	0,462037	-27,266765	26,810827	13,786280	0,281048	0,171653	1,437825	14,051244	-36,083252	1,044756	0,281048	0,171653	1,437825	14,051244	-36,083252	1,044756
15:50:41,18	0,713050	3,169014	-0,237003	1,026991	-1,432983	-1,428004	0,061230	0,167494	1,732614	0,832323	-15,359756	0,983358	-0,867341	-3,016524	0,382613	-31,560924	29,539415	13,786236	0,061230	0,167494	1,732614	13,980607	-20,166332	0,983358	0,061230	0,167494	1,732614	13,980607	-20,166332	0,983358
15:50:41,23	0,713050	3,169014	-0,237003	1,026991	-1,432983	-1,428004	0,173476	0,177362	1,653191	0,535116	-14,606145	0,983314	-0,933983	-3,135841	-0,133638	-35,041730	31,075609	13,753987	0,173476	0,177362	1,653191	14,458064	-28,223975	0,983314	0,173476	0,177362	1,653191	14,458064	-28,223975	0,983314
15:50:41,28	0,712906	3,168972	-0,237003	1,026991	-1,382994	-1,427999	0,310128	0,175418	1,136940	0,226218	-11,282794	0,951065	-0,925379	-3,123474	-0,174493	-34,072233	30,649141	13,676176	0,310128	0,175418	1,136940	13,996509	-35,627820	0,951065	0,310128	0,175418	1,136940	13,996509	-35,627820	0,951065
15:50:41,33	0,712906	3,168972	-0,237003	1,026991	-1,382994	-1,427999	0,295116	0,174149	1,096085	0,407589	-11,010579	0,873254	-0,925983	-3,121585	-0,166717	-34,080132	30,629219	13,695289	0,295116	0,174149	1,096085	14,078315	-34,177157	0,873254	0,295116	0,174149	1,096085	14,078315	-34,177157	0,873254
15:50:41,38	0,712906	3,168972	-0,237003	1,026991	-1,382994	-1,427999	0,293782	0,175618	1,103861	0,310033	-11,076820	0,892367	-0,922599	-3,121524	-0,167011	-34,095198	30,619279	13,737889	0,293782	0,175618	1,103861	14,096023	-34,138690	0,892367	0,293782	0,175618	1,103861	14,096023	-34,138690	0,892367
15:50:41,43	0,712906	3,168972	-0,237003	1,026991	-1,382994	-1,427999	0,292037	0,172717	1,103567	0,444713	-11,175601	0,934967	-0,926055	-3,125019	-0,166717	-34,129995	30,653775	13,705756	0,292037	0,172717	1,103567	14,003020	-34,100544	0,934967	0,292037	0,172717	1,103567	14,003020	-34,100544	0,934967
15:50:41,48	0,712906	3,168972	-0,237003	1,026991	-1,382994	-1,427999	0,296792	0,173962	1,103861	0,392456	-10,975736	0,902834	-0,926675	-3,122925	-0,164742	-34,077989	30,673244	13,729073	0,296792	0,173962	1,103861	14,048486	-34,273928	0,902834	0,296792	0,173962	1,103861	14,048486	-34,273928	0,902834
15:50:41,53	0,712906	3,168972	-0,237003	1,026991	-1,382994	-1,427999	0,295289	0,175546	1,105836	0,352934	-11,018621	0,926151	-0,924506	-3,120794	-0,163479	-34,096554	30,674031	13,704986	0,295289	0,175546	1,105836	14,133334	-34,198777	0,926151	0,295289	0,175546	1,105836	14,133334	-34,198777	0,926151
15:50:41,58	0,712906	3,168972	-0,237003	1,026991	-1,382994	-1,427999	0,292358	0,174733	1,107098	0,386614	-11,187478	0,902064	-0,921819	-3,124865	-0,161633	-34,095379	30,682443	13,718516	0,292358	0,174733	1,107098	14,103185	-34,137590	0,902064	0,292358	0,174733	1,107098	14,103185	-34,137590	0,902064
15:50:41,63	0,712906	3,168972	-0,237003	1,026991	-1,382994	-1,427999	0,294540	0,170371	1,108945	0,621332	-11,077198	0,915594	-0,927154	-3,122628	-0,164388	-34,102074	30,683289	13,700317	0,294540	0,170371	1,108945	13,995455	-34,198604	0,915594	0,294540	0,170371	1,108945	13,995455	-34,198604	0,915594
15:50:41,68	0,712906	3,168972	-0,237003	1,026991	-1,382994	-1,427999	0,295270	0,176109	1,106190	0,320316	-11,045446	0,897396	-0,922072	-3,121912	-0,160884	-34,101374	30,636128	13,702496	0,295270	0,176109	1,106190	14,144910	-34,224177	0,897396	0,295270	0,176109	1,106190	14,144910	-34,224177	0,897396
15:50:41,73	0,712906	3,168972	-0,237003	1,026991	-1,382994	-1,427999	0,292110	0,172067	1,109694	0,490045	-11,185598	0,899575	-0,924789	-3,120808	-0,160493	-34,093595	30,666255	13,712528	0,292110	0,172067	1,109694	13,997286	-34,116240	0,899575	0,292110	0,172067	1,109694	13,997286	-34,116240	0,899575
15:50:41,78	0,712906	3,168972	-0,237003	1,026991	-1,382994	-1,427999	0,292512	0,174972	1,110085	0,368962	-11,173000	0,909606	-0,927747	-3,123693	-0,161659	-34,112514	30,689334	13,713232	0,292512	0,174972	1,110085	14,104249	-34,135231	0,909606	0,292512	0,174972	1,110085	14,104249	-34,135231	0,909606
15:50:41,83	0,712906	3,168972	-0,237003	1,026991	-1,382994	-1,427999	0,296489	0,176090	1,108919	0,321320	-10,994123	0,910310	-0,922919	-3,119828	-0,159694	-34,043786	30,664760	13,711951	0,296489	0,176090	1,108919	14,144420	-34,268543	0,910310	0,296489	0,176090	1,108919	14,144420	-34,268543	0,910310
15:50:41,88	0,712906	3,168972	-0,237003	1,026991	-1,382994	-1,427999	0,290728	0,173842	1,110884	0,451323	-11,221902	0,909029	-0,921547	-3,122265	-0,161520	-34,103426	30,693412	13,716891	0,290728	0,173842	1,110884	14,097918	-34,044063	0,909029	0,290728	0,173842	1,110884	14,097918	-34,044063	0,909029
15:50:41,93	0,712906	3,168972	-0,237003	1,026991	-1,382994	-1,427999	0,292153	0,171436	1,109058	0,571441	-11,213811	0,913969	-0,925406	-3,120423	-0,158954	-34,114488	30,681890	13,707413	0,292153	0,171436	1,109058	14,029146	-34,147783	0,913969	0,292153	0,171436	1,109058	14,029146	-34,147783	0,913969
15:50:41,98	0,712906	3,168972	-0,237003	1,026991	-1,382994	-1,427999	0,292487	0,175698	1,111624	0,334281	-11,200221	0,904491	-0,923595	-3,120590	-0,158904	-34,092867	30,693505	13,756272	0,292487	0,175698	1,111624	14,126593	-34,160475	0,904491	0,292487	0,175698	1,111624	14,126593	-34,160475	0,904491
15:50:42,03	0,712906	3,168972	-0,237003	1,026991	-1,382994	-1,427999	0,291726	0,174047	1,111674	0,441018	-11,226886	0,953350	-0,924035	-3,121762	-0,158275	-34,115000	30,674789	13,738309	0,291726	0,174047	1,111674	14,103703	-34,127386	0,953350	0,291726	0,174047	1,111674	14,103703	-34,127386	0,953350
15:50:42,08	0,712906	3,168972	-0,237003	1,026991	-1,382994	-1,427999	0,292961	0,173842	1,112303	0,424395	-11,172459	0,935387	-0,920700	-3,123327	-0,160840	-34,093718	30,615518	13,745364	0,292961	0,173842	1,112303	14,071001	-34,169932	0,935387	0,292961	0,173842	1,112303	14,071001	-34,169932	0,935387
15:50:42,13	0,712906	3,168972	-0,237003	1,026991	-1,382994	-1,427999	0,292649	0,170171	1,109738	0,574598	-11,140655	0,942443	-0,926490	-3,120031	-0,156590	-34,067149	30,667763	13,724287	0,292649	0,170171	1,109738	13,933029	-34,113579	0,942443	0,292649	0,170171	1,109738	13,933029	-34,113579	0,942443
15:50:42,18	0,712906	3,168972	-0,237003	1,026991	-1,382994	-1,427999	0,292690	0,176834	1,113988	0,286676	-11,141639	0,921365	-0,923028	-3,121758	-0,159581	-34,100794	30,667604	13,714676	0,292690	0,176834	1,113988	14,168117	-34,117777	0,921365	0,292690	0,176834	1,113988	14,168117	-34,117777	0,921365
15:50:42,23	0,712906	3,168972	-0,237003	1,026991	-1,382994	-1,427999	0,292454	0,172972	1,110997	0,470544	-11,182946	0,911755	-0,923798	-3,122220	-0,157941	-34,117082	30,668338	13,750006	0,292454	0,172972	1,110997	14,048811	-34,140591	0,911755	0,292454	0,172972	1,110997	14,048811	-34,140591	0,911755
15:50:42,28	0,712906	3,168972	-0,237003	1,026991	-1,382994	-1,427999	0,293240	0,173408	1,112637	0,440361	-11,156557	0,947085	-0,921872	-3,121896	-0,159687	-34,098557	30,640205	13,740668	0,293240	0,173408	1,112637	14,052859	-34,175889	0,947085	0,293240	0,173408	1,112637	14,052859	-34,175889	0,947085
15:50:42,33	0,712906	3,168972	-0,237003	1,026991	-1,382994	-1,427999	0,291995	0,171902	1,110891	0,503569	-11,191160	0,937747	-0,922436	-3,121510	-0,156986	-34,102390	30,665569	13,720455	0,291995	0,171902	1,110891	13,997849	-34,112801	0,937747	0,291995	0,171902	1,110891	13,997849	-34,112801	0,937747
15:50:42,38	0,712906	3,168972	-0,237003	1,026991	-1,382994	-1,427999	0,291943	0,172583	1,113592	0,488195	-11,209862	0,917534	-0,923055	-3,122093	-0,156543	-34,116024	30,640611	13,669670	0,291943	0,172583	1,113592	14,035950	-34,127425	0,917534	0,291943	0,172583	1,113592	14,035950	-34,127425	0,917534
15:50:42,43	0,712906	3,168972	-0,237003	1,026991	-1,382994	-1,427999	0,292758	0,172827	1,114035	0,447064	-11,166848	0,866749	-0,922452	-3,121017	-0,155432	-34,105640	30,649374	13,723940	0,292758	0,172827	1,114035	14,013993	-34,148332	0,866749	0,292758	0,172827	1,114035	14,013993	-34,148332	0,866749
15:50:42,48	0,712906	3,168972	-0,237003	1,026991	-1,382994	-1,427999	0,291525	0,172844	1,115146	0,458979	-11,226366	0,921018	-0,924968	-3,124034	-0,158606	-34,101641	30,676556	13,709668	0,291525	0,172844	1,115146	14,027214	-34,111041	0,921018	0,291525	0,172844	1,115146	14,027214	-34,111041	0,921018
15:50:42,53	0,712906	3,168972	-0,237003	1,026991	-1,382994	-1,427999	0,295396	0,173514	1,111972	0,449669	-11,035193	0,906746	-0,923029	-3,123461	-0,156504	-34,115538	30,677246	13,713012	0,295396	0,173514	1,111972	14,070514	-34,223754	0,906746	0,295396	0,173514	1,111972	14,070514	-34,223754	0,906746
15:50:42,59	0,712906	3,168972	-0,237003	1,026991	-1,382994	-1,427999	0,293930	0,172121	1,114074	0,515729	-11,123806	0,910090	-0,923569	-3,118919	-0,158170	-34,073475	30,660893	13,696692	0,293930	0,172121	1,114074	14,027260	-34,197284	0,910090	0,293930	0,172121	1,114074	14,027260	-34,197284	0,910090
15:50:42,64	0,712906	3,168972	-0,237003	1,026991	-1,382994	-1,427999	0,290266	0,174860	1,112408	0,380195	-11,269723	0,893770	-0,920638	-3,121775	-0,156232	-34,097878	30,673829	13,681725	0,290266	0,174860	1,112408	14,106702	-34,055588	0,893770	0,290266	0,174860	1,112408	14,106702	-34,055588	0,893770
15:50:42,69	0,712906	3,168972	-0,237003	1,026991	-1,382994	-1,427999	0,291274	0,170894	1,114346	0,585452	-11,244912	0,878804	-0,923306	-3,116803	-0,156400	-33,836357	30,546285	13,718937	0,291274	0,170894	1,114346	14,000593	-34,109899	0,878804	0,291274	0,170894	1,114346	14,000593	-34,109899	0,878804
15:50:42,74	0,712906	3,168972	-0,237003	1,026991	-1,382994	-1,427999	0,288302	0,175690	1,114178	0,356357	-11,109172	0,916015	-0,821092	-2,949115	0,110175	-25,966541	26,054214	13,717692	0,288302	0,175690	1,114178	14,147993	-33,740900	0,916015	0,288302	0,175690	1,114178	14,147993	-33,740900	0,916015
15:50:42,79	0,712906	3,168972	-0,237003	1,026991	-1,382994	-1,427999	0,160508	0,176436	1,335362	0,366285	-11,581608	0,854775	-0,872816	-3,030620	0,009677	-29,562178	28,151528	13,728709	0,160508	0,176436	1,335362	14,216517	-24,181518	0,854775	0,160508	0,176436	1,335362	14,216517	-24,181518	0,854775
15:50:42,84	0,712906	3,168972	-0,237003	1,026991	-1,382994	-1,427999	0,160508	0,176436	1,335362	0,366285	-11,581608	0,854775	-0,917782	-3,126798	-0,416244	-32,357659	29,331314	13,652825	0,160508	0,176436	1,335362	14,216517	-24,181518	0,854775	0,160508	0,176436	1,335362	14,216517	-24,181518	0,854775
15:50:42,89	0,713031	3,168963	-0,236973	1,026980	-1,332975	-1,428025	0,294196	0,165909	0,854334	0,552125	-8,914616	0,849903	-0,915541	-3,112401	-0,465930	-31,253885	28,771478	13,661149	0,294196	0,165909	0,854334	13,575950	-32,009012	0,849903	0,294196	0,165909	0,854334	13,575950	-32,009012	0,849903
15:50:42,94	0,713031	3,168963	-0,236973	1,026980	-1,332975	-1,428025	0,280607	0,171167	0,804648	0,345768	-8,385414	0,858227	-0,916160	-3,108872	-0,460510	-31,271556	28,780565	13,663585	0,280607	0,171167	0,804648	13,782339	-30,413099	0,858227	0,280607	0,171167	0,804648	13,782339	-30,413099	0,858227
15:50:42,99	0,713031	3,168963	-0,236973	1,026980	-1,332975	-1,428025	0,277860	0,173467	0,810068	0,225195	-8,548117	0,860664	-0,913293	-3,113903	-0,460552	-31,267990	28,756175	13,656890	0,277860	0,173467	0,810068	13,842327	-30,360144	0,860664	0,277860	0,173467	0,810068	13,842327	-30,360144	0,860664
15:50:43,04	0,713031	3,168963	-0,236973	1,026980	-1,332975	-1,428025	0,280784	0,168468	0,810025	0,465763	-8,380789	0,853968	-0,917453	-3,108591	-0,464789	-31,260726	28,816361	13,657352	0,280784	0,168468	0,810025	13,690535	-30,422345	0,853968	0,280784	0,168468	0,810025	13,690535	-30,422345	0,853968
15:50:43,09	0,713031	3,168963	-0,236973	1,026980	-1,332975	-1,428025	0,278263	0,174727	0,805789	0,196084	-8,535670	0,854431	-0,913294	-3,109705	-0,458229	-31,326321	28,796605	13,620039	0,278263	0,174727	0,805789	13,912136	-30,379348	0,854431	0,278263	0,174727	0,805789	13,912136	-30,379348	0,854431
15:50:43,14	0,713031	3,168963	-0,236973	1,026980	-1,332975	-1,428025	0,277149	0,170568	0,812349	0,362436	-8,640542	0,817118	-0,913206	-3,114315	-0,457802	-31,302085	28,809854	13,628976	0,277149	0,170568	0,812349	13,752020	-30,396749	0,817118	0,277149	0,170568	0,812349	13,752020	-30,396749	0,817118
15:50:43,19	0,713031	3,168963	-0,236973	1,026980	-1,332975	-1,428025	0,281098	0,168187	0,812776	0,509825	-8,420838	0,826055	-0,912125	-3,110349	-0,452615	-31,168183	28,688163	13,615265	0,281098	0,168187	0,812776	13,712523	-30,487028	0,826055	0,281098	0,168187	0,812776	13,712523	-30,487028	0,826055
15:50:43,24	0,713031	3,168963	-0,236973	1,026980	-1,332975	-1,428025	0,277123	0,169234	0,817963	0,416958	-8,450730	0,812343	-0,811491	-2,948434	-0,225081	-23,642525	23,977735	13,654588	0,277123	0,169234	0,817963	13,701826	-30,204882	0,812343	0,277123	0,169234	0,817963	13,701826	-30,204882	0,812343
15:50:43,29	0,713031	3,168963	-0,236973	1,026980	-1,332975	-1,428025	0,086583	0,163040	1,045497	0,422519	-9,486197	0,851667	-0,870746	-3,033006	-0,282903	-27,327317	26,613053	13,610002	0,086583	0,163040	1,045497	13,221169	-16,282945	0,851667	0,086583	0,163040	1,045497	13,221169	-16,282945	0,851667
15:50:43,34	0,713031	3,168963	-0,236973	1,026980	-1,332975	-1,428025	0,189452	0,172070	0,987675	0,392819	-8,645790	0,807081	-0,906075	-3,101262	-0,682269	-28,892129	27,242839	13,514496	0,189452	0,172070	0,987675	13,900317	-23,517755	0,807081	0,189452	0,172070	0,987675	13,900317	-23,517755	0,807081
15:50:43,39	0,712960	3,168973	-0,237001	1,027010	-1,282985	-1,428021	0,266227	0,168538	0,588309	0,339495	-6,323522	0,711575	-0,892771	-3,076718	-0,742388	-27,486890	26,546795	13,457293	0,266227	0,168538	0,588309	13,569719	-27,222365	0,711575	0,266227	0,168538	0,588309	13,569719	-27,222365	0,711575
15:50:43,44	0,712960	3,168973	-0,237001	1,027010	-1,282985	-1,428021	0,238320	0,169288	0,528189	0,400299	-6,209712	0,654371	-0,894077	-3,081952	-0,735872	-27,561328	26,521813	13,482572	0,238320	0,169288	0,528189	13,689435	-24,917825	0,654371	0,238320	0,169288	0,528189	13,689435	-24,917825	0,654371
15:50:43,49	0,712960	3,168973	-0,237001	1,027010	-1,282985	-1,428021	0,243506	0,167803	0,534706	0,418708	-5,991995	0,679650	-0,894120	-3,075741	-0,734620	-27,567070	26,529646	13,506049	0,243506	0,167803	0,534706	13,591207	-25,107239	0,679650	0,243506	0,167803	0,534706	13,591207	-25,107239	0,679650
15:50:43,54	0,712960	3,168973	-0,237001	1,027010	-1,282985	-1,428021	0,238149	0,170945	0,535958	0,259218	-6,279481	0,703128	-0,894023	-3,078092	-0,732287	-27,555282	26,588181	13,486671	0,238149	0,170945	0,535958	13,678391	-24,974151	0,703128	0,238149	0,170945	0,535958	13,678391	-24,974151	0,703128
15:50:43,59	0,712960	3,168973	-0,237001	1,027010	-1,282985	-1,428021	0,240135	0,169685	0,538291	0,381295	-6,195227	0,683749	-0,895527	-3,080013	-0,732947	-27,566879	26,577087	13,512939	0,240135	0,169685	0,538291	13,701603	-25,045860	0,683749	0,240135	0,169685	0,538291	13,701603	-25,045860	0,683749
15:50:43,64	0,712960	3,168973	-0,237001	1,027010	-1,282985	-1,428021	0,242552	0,170028	0,537631	0,348088	-6,074073	0,710017	-0,895018	-3,078732	-0,732485	-27,556134	26,566659	13,480191	0,242552	0,170028	0,537631	13,695268	-25,114389	0,710017	0,242552	0,170028	0,537631	13,695268	-25,114389	0,710017
15:50:43,69	0,712960	3,168973	-0,237001	1,027010	-1,282985	-1,428021	0,241187	0,170227	0,538093	0,334048	-6,130500	0,677270	-0,893410	-3,075994	-0,734462	-27,605372	26,591198	13,479333	0,241187	0,170227	0,538093	13,696901	-25,063715	0,677270	0,241187	0,170227	0,538093	13,696901	-25,063715	0,677270
15:50:43,74	0,712960	3,168973	-0,237001	1,027010	-1,282985	-1,428021	0,238012	0,170204	0,536116	0,331900	-6,350521	0,676411	-0,894630	-3,075960	-0,731147	-27,556646	26,571242	13,466279	0,238012	0,170204	0,536116	13,692912	-25,034482	0,676411	0,238012	0,170204	0,536116	13,692912	-25,034482	0,676411
15:50:43,79	0,712960	3,168973	-0,237001	1,027010	-1,282985	-1,428021	0,238593	0,171277	0,539431	0,283196	-6,268152	0,663358	-0,891913	-3,078909	-0,731558	-27,596923	26,548282	13,439592	0,238593	0,171277	0,539431	13,728421	-24,997693	0,663358	0,238593	0,171277	0,539431	13,728421	-24,997693	0,663358
15:50:43,84	0,712960	3,168973	-0,237001	1,027010	-1,282985	-1,428021	0,239788	0,167450	0,539020	0,442185	-6,229394	0,636670	-0,889377	-3,077622	-0,726889	-27,592433	26,563872	13,445101	0,239788	0,167450	0,539020	13,586980	-25,052771	0,636670	0,239788	0,167450	0,539020	13,586980	-25,052771	0,636670
15:50:43,89	0,712960	3,168973	-0,237001	1,027010	-1,282985	-1,428021	0,237406	0,165897	0,543689	0,538665	-6,357157	0,642179	-0,893469	-3,076072	-0,727279	-27,573939	26,569293	13,449689	0,237406	0,165897	0,543689	13,561582	-24,993558	0,642179	0,237406	0,165897	0,543689	13,561582	-24,993558	0,642179
15:50:43,94	0,712960	3,168973	-0,237001	1,027010	-1,282985	-1,428021	0,238110	0,170215	0,543299	0,328048	-6,307273	0,646768	-0,891148	-3,072864	-0,728949	-27,562160	26,529887	13,474425	0,238110	0,170215	0,543299	13,689963	-24,998893	0,646768	0,238110	0,170215	0,543299	13,689963	-24,998893	0,646768
15:50:43,99	0,712960	3,168973	-0,237001	1,027010	-1,282985	-1,428021	0,234171	0,169810	0,541629	0,320894	-6,482174	0,671504	-0,892302	-3,080634	-0,729586	-27,583579	26,564226	13,460245	0,234171	0,169810	0,541629	13,650982	-24,864618	0,671504	0,234171	0,169810	0,541629	13,650982	-24,864618	0,671504
15:50:44,04	0,712960	3,168973	-0,237001	1,027010	-1,282985	-1,428021	0,241477	0,166924	0,540992	0,490019	-6,137998	0,657323	-0,893518	-3,077535	-0,724198	-27,608686	26,566188	13,423621	0,241477	0,166924	0,540992	13,593519	-25,093937	0,657323	0,241477	0,166924	0,540992	13,593519	-25,093937	0,657323
15:50:44,09	0,712960	3,168973	-0,237001	1,027010	-1,282985	-1,428021	0,239401	0,169527	0,546380	0,343802	-6,268690	0,620700	-0,892905	-3,077518	-0,728802	-27,586518	26,582978	13,489828	0,239401	0,169527	0,546380	13,651648	-25,061639	0,620700	0,239401	0,169527	0,546380	13,651648	-25,061639	0,620700
15:50:44,14	0,712960	3,168973	-0,237001	1,027010	-1,282985	-1,428021	0,239080	0,169004	0,541776	0,396589	-6,274574	0,686906	-0,892665	-3,078005	-0,724439	-27,623305	26,574731	13,452533	0,239080	0,169004	0,541776	13,663430	-25,042333	0,686906	0,239080	0,169004	0,541776	13,663430	-25,042333	0,686906
15:50:44,19	0,712960	3,168973	-0,237001	1,027010	-1,282985	-1,428021	0,239381	0,168553	0,546139	0,394523	-6,286626	0,649611	-0,894647	-3,072781	-0,726859	-27,559026	26,567996	13,502820	0,239381	0,168553	0,546139	13,625933	-25,078059	0,649611	0,239381	0,168553	0,546139	13,625933	-25,078059	0,649611
15:50:44,24	0,712960	3,168973	-0,237001	1,027010	-1,282985	-1,428021	0,235848	0,172882	0,543719	0,195747	-6,411314	0,699899	-0,892310	-3,076528	-0,728814	-27,581960	26,580255	13,475416	0,235848	0,172882	0,543719	13,766947	-24,925397	0,699899	0,235848	0,172882	0,543719	13,766947	-24,925397	0,699899
15:50:44,29	0,712960	3,168973	-0,237001	1,027010	-1,282985	-1,428021	0,237925	0,168984	0,541764	0,397553	-6,329327	0,672494	-0,895190	-3,076878	-0,725686	-27,566514	26,609806	13,493131	0,237925	0,168984	0,541764	13,662819	-25,006415	0,672494	0,237925	0,168984	0,541764	13,662819	-25,006415	0,672494
15:50:44,34	0,712960	3,168973	-0,237001	1,027010	-1,282985	-1,428021	0,239668	0,171303	0,544891	0,310291	-6,240057	0,690209	-0,892318	-3,076117	-0,727633	-27,574238	26,551101	13,493124	0,239668	0,171303	0,544891	13,757581	-25,054021	0,690209	0,239668	0,171303	0,544891	13,757581	-25,054021	0,690209
15:50:44,39	0,712960	3,168973	-0,237001	1,027010	-1,282985	-1,428021	0,237573	0,169196	0,542945	0,365152	-6,326357	0,690202	-0,895847	-3,076592	-0,725330	-27,599094	26,605937	13,473673	0,237573	0,169196	0,542945	13,647044	-24,975828	0,690202	0,237573	0,169196	0,542945	13,647044	-24,975828	0,690202
15:50:44,44	0,712960	3,168973	-0,237001	1,027010	-1,282985	-1,428021	0,239749	0,172015	0,545248	0,253636	-6,262143	0,670752	-0,891188	-3,081609	-0,722784	-27,630350	26,573827	13,479553	0,239749	0,172015	0,545248	13,756804	-25,082439	0,670752	0,239749	0,172015	0,545248	13,756804	-25,082439	0,670752
15:50:44,50	0,712960	3,168973	-0,237001	1,027010	-1,282985	-1,428021	0,241764	0,165471	0,547794	0,550460	-6,168351	0,676632	-0,894049	-3,075545	-0,723384	-27,588661	26,614216	13,473113	0,241764	0,165471	0,547794	13,539967	-25,146862	0,676632	0,241764	0,165471	0,547794	13,539967	-25,146862	0,676632
15:50:44,55	0,712960	3,168973	-0,237001	1,027010	-1,282985	-1,428021	0,237943	0,170981	0,547194	0,319768	-6,351157	0,670192	-0,895874	-3,078727	-0,724950	-27,614331	26,589833	13,458226	0,237943	0,170981	0,547194	13,741800	-25,029685	0,670192	0,237943	0,170981	0,547194	13,741800	-25,029685	0,670192
15:50:44,60	0,712960	3,168973	-0,237001	1,027010	-1,282985	-1,428021	0,241611	0,170971	0,545628	0,286354	-6,170453	0,655305	-0,891650	-3,075585	-0,718322	-27,554148	26,538885	13,457984	0,241611	0,170971	0,545628	13,707576	-25,136931	0,655305	0,241611	0,170971	0,545628	13,707576	-25,136931	0,655305
15:50:44,65	0,712960	3,168973	-0,237001	1,027010	-1,282985	-1,428021	0,236778	0,168884	0,552256	0,380841	-6,344159	0,655062	-0,794852	-2,918583	-0,497610	-19,841219	22,058224	13,465530	0,236778	0,168884	0,552256	13,638243	-24,931270	0,655062	0,236778	0,168884	0,552256	13,638243	-24,931270	0,655062
15:50:44,70	0,712960	3,168973	-0,237001	1,027010	-1,282985	-1,428021	0,052412	0,163556	0,772968	0,634022	-7,011284	0,662608	-0,847601	-2,994945	-0,571550	-23,649488	24,099625	13,546157	0,052412	0,163556	0,772968	13,473138	-11,125645	0,662608	0,052412	0,163556	0,772968	13,473138	-11,125645	0,662608
15:50:44,75	0,712960	3,168973	-0,237001	1,027010	-1,282985	-1,428021	0,144918	0,171056	0,699028	0,107783	-6,519757	0,743235	-0,873011	-3,034594	-0,916625	-23,875295	24,471846	13,380565	0,144918	0,171056	0,699028	13,535662	-17,895796	0,743235	0,144918	0,171056	0,699028	13,535662	-17,895796	0,743235
15:50:44,80	0,712927	3,168956	-0,236992	1,026974	-1,232961	-1,428020	0,191960	0,173238	0,353953	0,203772	-4,455241	0,577643	-0,855970	-3,011140	-0,969326	-22,443919	23,665292	13,336519	0,191960	0,173238	0,353953	13,802932	-19,524072	0,577643	0,191960	0,173238	0,353953	13,802932	-19,524072	0,577643
15:50:44,85	0,712927	3,168956	-0,236992	1,026974	-1,232961	-1,428020	0,163128	0,170207	0,301252	0,378565	-4,311613	0,533598	-0,859412	-3,012296	-0,964198	-22,505937	23,735860	13,345221	0,163128	0,170207	0,301252	13,739809	-17,117143	0,533598	0,163128	0,170207	0,301252	13,739809	-17,117143	0,533598
15:50:44,90	0,712927	3,168956	-0,236992	1,026974	-1,232961	-1,428020	0,165850	0,172609	0,306380	0,283744	-4,259072	0,542299	-0,860663	-3,013259	-0,961953	-22,470276	23,709452	13,332593	0,165850	0,172609	0,306380	13,833578	-17,278265	0,542299	0,165850	0,172609	0,306380	13,833578	-17,278265	0,542299
15:50:44,95	0,712927	3,168956	-0,236992	1,026974	-1,232961	-1,428020	0,167309	0,173212	0,308625	0,247388	-4,139115	0,529671	-0,858414	-3,013555	-0,966647	-22,517316	23,718229	13,317178	0,167309	0,173212	0,308625	13,844497	-17,272841	0,529671	0,167309	0,173212	0,308625	13,844497	-17,272841	0,529671
15:50:45,00	0,712927	3,168956	-0,236992	1,026974	-1,232961	-1,428020	0,166441	0,171116	0,303931	0,340441	-4,229365	0,514256	-0,857257	-3,014641	-0,957893	-22,544587	23,718149	13,335182	0,166441	0,171116	0,303931	13,773044	-17,294972	0,514256	0,166441	0,171116	0,303931	13,773044	-17,294972	0,514256
15:50:45,05	0,712927	3,168956	-0,236992	1,026974	-1,232961	-1,428020	0,166803	0,169571	0,312685	0,407094	-4,234114	0,532261	-0,857772	-3,013356	-0,960406	-22,504897	23,728746	13,337956	0,166803	0,169571	0,312685	13,718388	-17,328145	0,532261	0,166803	0,169571	0,312685	13,718388	-17,328145	0,532261
15:50:45,10	0,712927	3,168956	-0,236992	1,026974	-1,232961	-1,428020	0,165947	0,170659	0,310172	0,379536	-4,249527	0,535034	-0,858293	-3,012188	-0,960772	-22,448200	23,669672	13,340632	0,165947	0,170659	0,310172	13,776244	-17,276400	0,535034	0,165947	0,170659	0,310172	13,776244	-17,276400	0,535034
15:50:45,15	0,712927	3,168956	-0,236992	1,026974	-1,232961	-1,428020	0,165197	0,171694	0,309806	0,302894	-4,209934	0,537710	-0,761981	-2,865215	-0,750871	-15,186490	18,851412	13,403938	0,165197	0,171694	0,309806	13,780867	-17,177864	0,537710	0,165197	0,171694	0,309806	13,780867	-17,177864	0,537710
15:50:45,20	0,712927	3,168956	-0,236992	1,026974	-1,232961	-1,428020	-0,010242	0,161772	0,519707	0,276969	-4,634772	0,601016	-0,818003	-2,948831	-0,804783	-19,289037	21,680793	13,388775	-0,010242	0,161772	0,519707	12,976050	-3,830797	0,601016	-0,010242	0,161772	0,519707	12,976050	-3,830797	0,601016
15:50:45,25	0,712927	3,168956	-0,236992	1,026974	-1,232961	-1,428020	0,090183	0,168481	0,465795	0,327106	-4,380310	0,585853	-0,827552	-2,965887	-1,064767	-19,141198	21,577934	13,300566	0,090183	0,168481	0,465795	13,552898	-11,459638	0,585853	0,090183	0,168481	0,465795	13,552898	-11,459638	0,585853
15:50:45,30	0,712993	3,169009	-0,236994	1,026973	-1,183001	-1,428048	0,078636	0,168282	0,177678	0,378600	-2,972931	0,472309	-0,812057	-2,938931	-1,092900	-17,529679	20,712500	13,275231	0,078636	0,168282	0,177678	13,588721	-9,145862	0,472309	0,078636	0,168282	0,177678	13,588721	-9,145862	0,472309
15:50:45,35	0,712993	3,169009	-0,236994	1,026973	-1,183001	-1,428048	0,078636	0,168282	0,177678	0,378600	-2,972931	0,472309	-0,813875	-2,938002	-1,085909	-17,570611	20,740080	13,301176	0,078636	0,168282	0,177678	13,588721	-9,145862	0,472309	0,078636	0,168282	0,177678	13,588721	-9,145862	0,472309
15:50:45,40	0,712993	3,169009	-0,236994	1,026973	-1,183001	-1,428048	0,078741	0,170320	0,184669	0,276037	-3,016734	0,498254	-0,813953	-2,940636	-1,086297	-17,611002	20,737009	13,311015	0,078741	0,170320	0,184669	13,646151	-9,197872	0,498254	0,078741	0,170320	0,184669	13,646151	-9,197872	0,498254
15:50:45,45	0,712993	3,169009	-0,236994	1,026973	-1,183001	-1,428048	0,081060	0,169071	0,184281	0,318142	-2,929549	0,508093	-0,812097	-2,941898	-1,088374	-17,606299	20,706464	13,292005	0,081060	0,169071	0,184281	13,590190	-9,292789	0,508093	0,081060	0,169071	0,184281	13,590190	-9,292789	0,508093
15:50:45,50	0,712993	3,169009	-0,236994	1,026973	-1,183001	-1,428048	0,081226	0,166832	0,182204	0,410447	-2,901616	0,489083	-0,813996	-2,939610	-1,087487	-17,640607	20,775837	13,303742	0,081226	0,166832	0,182204	13,506766	-9,277820	0,489083	0,081226	0,166832	0,182204	13,506766	-9,277820	0,489083
15:50:45,55	0,712993	3,169009	-0,236994	1,026973	-1,183001	-1,428048	0,080193	0,169621	0,183091	0,308350	-3,019705	0,500820	-0,811084	-2,938608	-1,088643	-17,641790	20,752837	13,318907	0,080193	0,169621	0,183091	13,623597	-9,314857	0,500820	0,080193	0,169621	0,183091	13,623597	-9,314857	0,500820
15:50:45,60	0,712993	3,169009	-0,236994	1,026973	-1,183001	-1,428048	0,077870	0,167601	0,181935	0,392904	-3,130021	0,515986	-0,813471	-2,939888	-1,087096	-17,670290	20,776510	13,323260	0,077870	0,167601	0,181935	13,549544	-9,242824	0,515986	0,077870	0,167601	0,181935	13,549544	-9,242824	0,515986
15:50:45,65	0,712993	3,169009	-0,236994	1,026973	-1,183001	-1,428048	0,080172	0,169028	0,183482	0,324934	-3,046839	0,520338	-0,813428	-2,938141	-1,084008	-17,650642	20,763462	13,291957	0,080172	0,169028	0,183482	13,593620	-9,340343	0,520338	0,080172	0,169028	0,183482	13,593620	-9,340343	0,520338
15:50:45,70	0,712993	3,169009	-0,236994	1,026973	-1,183001	-1,428048	0,078638	0,169864	0,186570	0,279992	-3,103082	0,489035	-0,814626	-2,939204	-1,087527	-17,667044	20,788142	13,270467	0,078638	0,169864	0,186570	13,614296	-9,276145	0,489035	0,078638	0,169864	0,186570	13,614296	-9,276145	0,489035
15:50:45,75	0,712993	3,169009	-0,236994	1,026973	-1,183001	-1,428048	0,080157	0,170370	0,183051	0,266854	-3,050650	0,467546	-0,810522	-2,941649	-1,082442	-17,683764	20,773225	13,301329	0,080157	0,170370	0,183051	13,640875	-9,342937	0,467546	0,080157	0,170370	0,183051	13,640875	-9,342937	0,467546
15:50:45,80	0,712993	3,169009	-0,236994	1,026973	-1,183001	-1,428048	0,080222	0,165593	0,188136	0,493941	-3,054243	0,498408	-0,814747	-2,939878	-1,087906	-17,715541	20,775281	13,309424	0,080222	0,165593	0,188136	13,493027	-9,351707	0,498408	0,080222	0,165593	0,188136	13,493027	-9,351707	0,498408
15:50:45,85	0,712993	3,169009	-0,236994	1,026973	-1,183001	-1,428048	0,080801	0,170138	0,182672	0,243538	-3,052691	0,506503	-0,812824	-2,939857	-1,084882	-17,748510	20,795200	13,298399	0,080801	0,170138	0,182672	13,599339	-9,395593	0,506503	0,080801	0,170138	0,182672	13,599339	-9,395593	0,506503
15:50:45,90	0,712993	3,169009	-0,236994	1,026973	-1,183001	-1,428048	0,079821	0,168483	0,185696	0,330359	-3,142175	0,495477	-0,815255	-2,937520	-1,085199	-17,687703	20,800520	13,289181	0,079821	0,168483	0,185696	13,556249	-9,408127	0,495477	0,079821	0,168483	0,185696	13,556249	-9,408127	0,495477
15:50:45,95	0,712993	3,169009	-0,236994	1,026973	-1,183001	-1,428048	0,079013	0,171756	0,185379	0,195166	-3,134179	0,486259	-0,815840	-2,938667	-1,085181	-17,681514	20,783788	13,302835	0,079013	0,171756	0,185379	13,677999	-9,336721	0,486259	0,079013	0,171756	0,185379	13,677999	-9,336721	0,486259
15:50:46,00	0,712993	3,169009	-0,236994	1,026973	-1,183001	-1,428048	0,080299	0,171690	0,185397	0,187209	-3,053607	0,499913	-0,813512	-2,938200	-1,085579	-17,708118	20,828333	13,305249	0,080299	0,171690	0,185397	13,664849	-9,357062	0,499913	0,080299	0,171690	0,185397	13,664849	-9,357062	0,499913
15:50:46,05	0,712993	3,169009	-0,236994	1,026973	-1,183001	-1,428048	0,078731	0,169907	0,184999	0,305202	-3,180450	0,502327	-0,816180	-2,939535	-1,086162	-17,714069	20,815962	13,307031	0,078731	0,169907	0,184999	13,642874	-9,360824	0,502327	0,078731	0,169907	0,184999	13,642874	-9,360824	0,502327
15:50:46,10	0,712993	3,169009	-0,236994	1,026973	-1,183001	-1,428048	0,081640	0,167531	0,185811	0,423932	-3,026316	0,525432	-0,814677	-2,939601	-1,087146	-17,703084	20,820639	13,281269	0,081640	0,167531	0,185811	13,575083	-9,435034	0,525432	0,081640	0,167531	0,185811	13,575083	-9,435034	0,525432
15:50:46,15	0,712993	3,169009	-0,236994	1,026973	-1,183001	-1,428048	0,080527	0,170215	0,183432	0,284997	-3,078850	0,478347	-0,812971	-2,938516	-1,083256	-17,737855	20,835520	13,309263	0,080527	0,170215	0,183432	13,646913	-9,400212	0,478347	0,080527	0,170215	0,183432	13,646913	-9,400212	0,478347
15:50:46,20	0,712993	3,169009	-0,236994	1,026973	-1,183001	-1,428048	0,078733	0,169280	0,187322	0,329120	-3,209682	0,506341	-0,814673	-2,939300	-1,084217	-17,713155	20,849936	13,307222	0,078733	0,169280	0,187322	13,617636	-9,390230	0,506341	0,078733	0,169280	0,187322	13,617636	-9,390230	0,506341
15:50:46,25	0,712993	3,169009	-0,236994	1,026973	-1,183001	-1,428048	0,080264	0,170363	0,186361	0,297685	-3,115893	0,504300	-0,817126	-2,941642	-1,087163	-17,751989	20,821612	13,281087	0,080264	0,170363	0,186361	13,671147	-9,416615	0,504300	0,080264	0,170363	0,186361	13,671147	-9,416615	0,504300
15:50:46,30	0,712993	3,169009	-0,236994	1,026973	-1,183001	-1,428048	0,083518	0,171316	0,183415	0,204162	-2,966134	0,478165	-0,814118	-2,942873	-1,084032	-17,723371	20,795568	13,278391	0,083518	0,171316	0,183415	13,652465	-9,522326	0,478165	0,083518	0,171316	0,183415	13,652465	-9,522326	0,478165
15:50:46,35	0,712993	3,169009	-0,236994	1,026973	-1,183001	-1,428048	0,083081	0,168096	0,186546	0,363368	-2,951091	0,475469	-0,812977	-2,941991	-1,085580	-17,736615	20,806449	13,299526	0,083081	0,168096	0,186546	13,558884	-9,472919	0,475469	0,083081	0,168096	0,186546	13,558884	-9,472919	0,475469
15:50:46,40	0,712993	3,169009	-0,236994	1,026973	-1,183001	-1,428048	0,081746	0,167549	0,184998	0,394623	-3,037398	0,496604	-0,813003	-2,943005	-1,085583	-17,764171	20,845446	13,305751	0,081746	0,167549	0,184998	13,547184	-9,454463	0,496604	0,081746	0,167549	0,184998	13,547184	-9,454463	0,496604
15:50:46,45	0,712993	3,169009	-0,236994	1,026973	-1,183001	-1,428048	0,082637	0,167064	0,184995	0,439834	-3,034433	0,502829	-0,813293	-2,942614	-1,085819	-17,751991	20,830019	13,331931	0,082637	0,167064	0,184995	13,554327	-9,521436	0,502829	0,082637	0,167064	0,184995	13,554327	-9,521436	0,502829
15:50:46,50	0,712993	3,169009	-0,236994	1,026973	-1,183001	-1,428048	0,082444	0,167510	0,184759	0,409344	-3,026216	0,529009	-0,816728	-2,943186	-1,086169	-17,749537	20,810263	13,298506	0,082444	0,167510	0,184759	13,558891	-9,498055	0,529009	0,082444	0,167510	0,184759	13,558891	-9,498055	0,529009
15:50:46,55	0,712993	3,169009	-0,236994	1,026973	-1,183001	-1,428048	0,084657	0,170199	0,184409	0,253626	-2,899124	0,495585	-0,813067	-2,940163	-1,082121	-17,779003	20,796701	13,283265	0,084657	0,170199	0,184409	13,614271	-9,544702	0,495585	0,084657	0,170199	0,184409	13,614271	-9,544702	0,495585
15:50:46,61	0,712993	3,169009	-0,236994	1,026973	-1,183001	-1,428048	0,080208	0,168540	0,188457	0,313418	-3,149206	0,480343	-0,812349	-2,941810	-1,081717	-17,729824	20,807082	13,263345	0,080208	0,168540	0,188457	13,543829	-9,445543	0,480343	0,080208	0,168540	0,188457	13,543829	-9,445543	0,480343
15:50:46,66	0,712993	3,169009	-0,236994	1,026973	-1,183001	-1,428048	0,081275	0,167095	0,188861	0,422164	-3,056321	0,460423	-0,812992	-2,942465	-1,084049	-17,761506	20,838928	13,280437	0,081275	0,167095	0,188861	13,539103	-9,436420	0,460423	0,081275	0,167095	0,188861	13,539103	-9,436420	0,460423
15:50:46,71	0,712993	3,169009	-0,236994	1,026973	-1,183001	-1,428048	0,082164	0,167324	0,186529	0,421969	-3,053451	0,477515	-0,815782	-2,937199	-1,084416	-17,663534	20,809632	13,283859	0,082164	0,167324	0,186529	13,556922	-9,503340	0,477515	0,082164	0,167324	0,186529	13,556922	-9,503340	0,477515
15:50:46,76	0,712993	3,169009	-0,236994	1,026973	-1,183001	-1,428048	0,078999	0,172374	0,186162	0,183011	-3,118572	0,480938	-0,738081	-2,826338	-1,011956	-11,515906	17,006054	13,302653	0,078999	0,172374	0,186162	13,714349	-9,319955	0,480938	0,078999	0,172374	0,186162	13,714349	-9,319955	0,480938
15:50:46,81	0,712993	3,169009	-0,236994	1,026973	-1,183001	-1,428048	-0,055860	0,160513	0,258622	0,579564	-2,905449	0,499731	-0,780042	-2,890981	-1,026729	-14,541851	18,766201	13,319295	-0,055860	0,160513	0,258622	13,179872	1,479595	0,499731	-0,055860	0,160513	0,258622	13,179872	1,479595	0,499731
15:50:46,86	0,712993	3,169009	-0,236994	1,026973	-1,183001	-1,428048	0,021103	0,164531	0,243849	0,382003	-2,403983	0,516373	-0,775048	-2,891981	-1,103235	-14,400788	18,364131	13,308627	0,021103	0,164531	0,243849	13,297700	-4,060545	0,516373	0,021103	0,164531	0,243849	13,297700	-4,060545	0,516373
15:50:46,91	0,713036	3,168985	-0,237011	1,026987	-1,132973	-1,427992	0,019472	0,159706	0,167343	0,355242	-2,165601	0,505706	-0,763439	-2,865502	-1,129121	-13,024946	17,699654	13,319114	0,019472	0,159706	0,167343	12,892161	-3,694122	0,505706	0,019472	0,159706	0,167343	12,892161	-3,694122	0,505706
15:50:46,96	0,713036	3,168985	-0,237011	1,026987	-1,132973	-1,427992	-0,009265	0,162891	0,141457	0,302070	-2,136148	0,516192	-0,761217	-2,865827	-1,125597	-13,071569	17,650393	13,374348	-0,009265	0,162891	0,141457	13,089041	-1,408851	0,516192	-0,009265	0,162891	0,141457	13,089041	-1,408851	0,516192
15:50:47,01	0,713036	3,168985	-0,237011	1,026987	-1,132973	-1,427992	-0,010093	0,160805	0,144981	0,344610	-2,194975	0,571426	-0,764139	-2,867214	-1,126827	-13,089251	17,702449	13,298713	-0,010093	0,160805	0,144981	12,967768	-1,402644	0,571426	-0,010093	0,160805	0,144981	12,967768	-1,402644	0,571426
15:50:47,06	0,713036	3,168985	-0,237011	1,026987	-1,132973	-1,427992	-0,007432	0,162641	0,143751	0,285332	-2,097918	0,495791	-0,761810	-2,865576	-1,127982	-13,099132	17,720994	13,324982	-0,007432	0,162641	0,143751	13,052687	-1,514514	0,495791	-0,007432	0,162641	0,143751	13,052687	-1,514514	0,495791
15:50:47,11	0,713036	3,168985	-0,237011	1,026987	-1,132973	-1,427992	-0,010015	0,161444	0,142596	0,358705	-2,250067	0,522061	-0,760007	-2,864367	-1,127990	-13,088102	17,742162	13,311507	-0,010015	0,161444	0,142596	13,032081	-1,463892	0,522061	-0,010015	0,161444	0,142596	13,032081	-1,463892	0,522061
15:50:47,16	0,713036	3,168985	-0,237011	1,026987	-1,132973	-1,427992	-0,011963	0,160487	0,142588	0,432350	-2,352408	0,508586	-0,763033	-2,865493	-1,125668	-13,132751	17,745808	13,324515	-0,011963	0,160487	0,142588	13,030550	-1,413296	0,508586	-0,011963	0,160487	0,142588	13,030550	-1,413296	0,508586
15:50:47,21	0,713036	3,168985	-0,237011	1,026987	-1,132973	-1,427992	-0,009475	0,162544	0,144910	0,306200	-2,263522	0,521594	-0,762143	-2,859128	-1,127153	-12,944682	17,671357	13,336735	-0,009475	0,162544	0,144910	13,065903	-1,519718	0,521594	-0,009475	0,162544	0,144910	13,065903	-1,519718	0,521594
15:50:47,26	0,713036	3,168985	-0,237011	1,026987	-1,132973	-1,427992	-0,015433	0,164956	0,143425	0,210342	-2,373219	0,533813	-0,698724	-2,761867	-1,109195	-6,937157	14,244999	13,281446	-0,015433	0,164956	0,143425	13,159376	-1,161744	0,533813	-0,015433	0,164956	0,143425	13,159376	-1,161744	0,533813
15:50:47,31	0,713036	3,168985	-0,237011	1,026987	-1,132973	-1,427992	-0,056804	0,159593	0,207817	0,418767	-1,697409	0,562710	-0,736813	-2,825981	-1,062760	-10,531571	16,196796	13,365631	-0,056804	0,159593	0,207817	12,946806	2,761679	0,562710	-0,056804	0,159593	0,207817	12,946806	2,761679	0,562710
15:50:47,36	0,713036	3,168985	-0,237011	1,026987	-1,132973	-1,427992	-0,056804	0,159593	0,207817	0,418767	-1,697409	0,562710	-0,735793	-2,834859	-1,139420	-10,914670	15,886565	13,434207	-0,056804	0,159593	0,207817	12,946806	2,761679	0,562710	-0,056804	0,159593	0,207817	12,946806	2,761679	0,562710
15:50:47,41	0,712917	3,169038	-0,236999	1,026989	-1,082982	-1,428022	-0,049625	0,154271	0,131158	0,235303	-1,500767	0,631286	-0,719557	-2,808597	-1,163001	-9,544627	15,093936	13,401252	-0,049625	0,154271	0,131158	12,345550	2,394781	0,631286	-0,049625	0,154271	0,131158	12,345550	2,394781	0,631286
15:50:47,46	0,712917	3,169038	-0,236999	1,026989	-1,082982	-1,428022	-0,080486	0,153341	0,107577	0,282224	-1,522739	0,598330	-0,719563	-2,809289	-1,164155	-9,542146	15,084230	13,411205	-0,080486	0,153341	0,107577	12,319503	4,795407	0,598330	-0,080486	0,153341	0,107577	12,319503	4,795407	0,598330
15:50:47,51	0,712917	3,169038	-0,236999	1,026989	-1,082982	-1,428022	-0,079885	0,153000	0,106422	0,292785	-1,484467	0,608283	-0,715366	-2,808503	-1,166461	-9,510718	15,114285	13,423780	-0,079885	0,153000	0,106422	12,303304	4,786474	0,608283	-0,079885	0,153000	0,106422	12,303304	4,786474	0,608283
15:50:47,56	0,712917	3,169038	-0,236999	1,026989	-1,082982	-1,428022	-0,082663	0,149759	0,104117	0,503079	-1,616758	0,620858	-0,719051	-2,813817	-1,162977	-9,608547	15,140330	13,441455	-0,082663	0,149759	0,104117	12,259150	4,872292	0,620858	-0,082663	0,149759	0,104117	12,259150	4,872292	0,620858
15:50:47,61	0,712917	3,169038	-0,236999	1,026989	-1,082982	-1,428022	-0,076219	0,150293	0,107601	0,448944	-1,379426	0,638533	-0,717206	-2,811177	-1,163774	-9,579709	15,174331	13,409527	-0,076219	0,150293	0,107601	12,246946	4,603788	0,638533	-0,076219	0,150293	0,107601	12,246946	4,603788	0,638533
15:50:47,66	0,712917	3,169038	-0,236999	1,026989	-1,082982	-1,428022	-0,079428	0,150015	0,106804	0,507249	-1,538291	0,606606	-0,718894	-2,809822	-1,162593	-9,533602	15,153008	13,412406	-0,079428	0,150015	0,106804	12,283451	4,696785	0,606606	-0,079428	0,150015	0,106804	12,283451	4,696785	0,606606
15:50:47,71	0,712917	3,169038	-0,236999	1,026989	-1,082982	-1,428022	-0,079756	0,152155	0,107985	0,400597	-1,504794	0,609484	-0,718432	-2,812764	-1,163362	-9,592475	15,144098	13,441907	-0,079756	0,152155	0,107985	12,344728	4,756088	0,609484	-0,079756	0,152155	0,107985	12,344728	4,756088	0,609484
15:50:47,76	0,712917	3,169038	-0,236999	1,026989	-1,082982	-1,428022	-0,077440	0,150283	0,107216	0,460740	-1,430872	0,638986	-0,721961	-2,809931	-1,163811	-9,602200	15,185642	13,390126	-0,077440	0,150283	0,107216	12,257992	4,648172	0,638986	-0,077440	0,150283	0,107216	12,257992	4,648172	0,638986
15:50:47,81	0,712917	3,169038	-0,236999	1,026989	-1,082982	-1,428022	-0,078129	0,154756	0,106767	0,259293	-1,495916	0,587204	-0,721345	-2,813657	-1,163760	-9,590924	15,173539	13,427906	-0,078129	0,154756	0,106767	12,407625	4,637249	0,587204	-0,078129	0,154756	0,106767	12,407625	4,637249	0,587204
15:50:47,86	0,712917	3,169038	-0,236999	1,026989	-1,082982	-1,428022	-0,075210	0,152359	0,106817	0,379062	-1,328281	0,624984	-0,723077	-2,808894	-1,163394	-9,559031	15,157648	13,409085	-0,075210	0,152359	0,106817	12,339277	4,575697	0,624984	-0,075210	0,152359	0,106817	12,339277	4,575697	0,624984
15:50:47,91	0,712917	3,169038	-0,236999	1,026989	-1,082982	-1,428022	-0,078470	0,156241	0,107184	0,179407	-1,462229	0,606163	-0,719591	-2,811573	-1,161837	-9,586794	15,142810	13,406941	-0,078470	0,156241	0,107184	12,444322	4,697649	0,606163	-0,078470	0,156241	0,107184	12,444322	4,697649	0,606163
15:50:47,96	0,712917	3,169038	-0,236999	1,026989	-1,082982	-1,428022	-0,077893	0,151882	0,108741	0,379325	-1,448843	0,604019	-0,722010	-2,808138	-1,161484	-9,616501	15,166172	13,403026	-0,077893	0,151882	0,108741	12,302086	4,665730	0,604019	-0,077893	0,151882	0,108741	12,302086	4,665730	0,604019
15:50:48,01	0,712917	3,169038	-0,236999	1,026989	-1,082982	-1,428022	-0,079657	0,155695	0,109094	0,186462	-1,578007	0,600104	-0,722582	-2,813720	-1,161446	-9,625084	15,178901	13,426798	-0,079657	0,155695	0,109094	12,408492	4,675083	0,600104	-0,079657	0,155695	0,109094	12,408492	4,675083	0,600104
15:50:48,06	0,712917	3,169038	-0,236999	1,026989	-1,082982	-1,428022	-0,074537	0,153400	0,109132	0,312540	-1,325569	0,623876	-0,717920	-2,812716	-1,164179	-9,643507	15,183579	13,420064	-0,074537	0,153400	0,109132	12,354404	4,525607	0,623876	-0,074537	0,153400	0,109132	12,354404	4,525607	0,623876
15:50:48,11	0,712917	3,169038	-0,236999	1,026989	-1,082982	-1,428022	-0,077738	0,149864	0,106399	0,491207	-1,510281	0,617142	-0,719562	-2,810372	-1,161077	-9,598712	15,217348	13,399481	-0,077738	0,149864	0,106399	12,255562	4,592123	0,617142	-0,077738	0,149864	0,106399	12,255562	4,592123	0,617142
15:50:48,16	0,712917	3,169038	-0,236999	1,026989	-1,082982	-1,428022	-0,078947	0,152457	0,109501	0,408013	-1,551239	0,596559	-0,720107	-2,813675	-1,162993	-9,568244	15,174706	13,398384	-0,078947	0,152457	0,109501	12,375920	4,646070	0,596559	-0,078947	0,152457	0,109501	12,375920	4,646070	0,596559
15:50:48,21	0,712917	3,169038	-0,236999	1,026989	-1,082982	-1,428022	-0,075814	0,151278	0,107585	0,447656	-1,340618	0,595462	-0,723084	-2,811805	-1,163423	-9,593798	15,213716	13,375695	-0,075814	0,151278	0,107585	12,322965	4,610754	0,595462	-0,075814	0,151278	0,107585	12,322965	4,610754	0,595462
15:50:48,26	0,712917	3,169038	-0,236999	1,026989	-1,082982	-1,428022	-0,075945	0,154792	0,107155	0,285950	-1,389094	0,572773	-0,721442	-2,813579	-1,162618	-9,641586	15,183317	13,428040	-0,075945	0,154792	0,107155	12,437086	4,572605	0,572773	-0,075945	0,154792	0,107155	12,437086	4,572605	0,572773
15:50:48,31	0,712917	3,169038	-0,236999	1,026989	-1,082982	-1,428022	-0,075229	0,152482	0,107960	0,355809	-1,378044	0,625118	-0,717306	-2,810760	-1,161779	-9,626872	15,173324	13,424153	-0,075229	0,152482	0,107960	12,325670	4,527442	0,625118	-0,075229	0,152482	0,107960	12,325670	4,527442	0,625118
15:50:48,36	0,712917	3,169038	-0,236999	1,026989	-1,082982	-1,428022	-0,079739	0,150310	0,108799	0,467460	-1,594832	0,621231	-0,720201	-2,809945	-1,163435	-9,619495	15,219882	13,381783	-0,079739	0,150310	0,108799	12,266813	4,664699	0,621231	-0,079739	0,150310	0,108799	12,266813	4,664699	0,621231
15:50:48,41	0,712917	3,169038	-0,236999	1,026989	-1,082982	-1,428022	-0,078998	0,153225	0,107143	0,359910	-1,573152	0,578861	-0,719588	-2,812502	-1,161061	-9,608350	15,198036	13,413167	-0,078998	0,153225	0,107143	12,388059	4,628153	0,578861	-0,078998	0,153225	0,107143	12,388059	4,628153	0,578861
15:50:48,46	0,712917	3,169038	-0,236999	1,026989	-1,082982	-1,428022	-0,077089	0,151416	0,109517	0,440628	-1,453356	0,610245	-0,718488	-2,811082	-1,159897	-9,641646	15,202488	13,437570	-0,077089	0,151416	0,109517	12,326776	4,598163	0,610245	-0,077089	0,151416	0,109517	12,326776	4,598163	0,610245
15:50:48,51	0,712917	3,169038	-0,236999	1,026989	-1,082982	-1,428022	-0,078869	0,151173	0,110681	0,440487	-1,576975	0,634648	-0,718467	-2,813635	-1,160303	-9,647631	15,218785	13,404109	-0,078869	0,151173	0,110681	12,307536	4,614272	0,634648	-0,078869	0,151173	0,110681	12,307536	4,614272	0,634648
15:50:48,56	0,712917	3,169038	-0,236999	1,026989	-1,082982	-1,428022	-0,076669	0,149878	0,110275	0,518928	-1,475888	0,601188	-0,719694	-2,809896	-1,159910	-9,647426	15,188239	13,432303	-0,076669	0,149878	0,110275	12,284349	4,542631	0,601188	-0,076669	0,149878	0,110275	12,284349	4,542631	0,601188
15:50:48,62	0,712917	3,169038	-0,236999	1,026989	-1,082982	-1,428022	-0,077743	0,152494	0,112998	0,400540	-1,523441	0,609446	-0,719047	-2,810171	-1,161857	-9,620389	15,188754	13,409072	-0,077743	0,152494	0,112998	12,371293	4,579376	0,609446	-0,077743	0,152494	0,112998	12,371293	4,579376	0,609446
15:50:48,67	0,712917	3,169038	-0,236999	1,026989	-1,082982	-1,428022	-0,077743	0,152494	0,112998	0,400540	-1,523441	0,609446	-0,723808	-2,814130	-1,160702	-9,666739	15,219891	13,408433	-0,077743	0,152494	0,112998	12,371293	4,579376	0,609446	-0,077743	0,152494	0,112998	12,371293	4,579376	0,609446
15:50:48,72	0,712917	3,169038	-0,236999	1,026989	-1,082982	-1,428022	-0,073569	0,154257	0,109876	0,282643	-1,331799	0,605511	-0,718926	-2,813079	-1,162987	-9,559823	15,159663	13,402949	-0,073569	0,154257	0,109876	12,391787	4,443385	0,605511	-0,073569	0,154257	0,109876	12,391787	4,443385	0,605511
15:50:48,77	0,712917	3,169038	-0,236999	1,026989	-1,082982	-1,428022	-0,229549	0,152345	0,122828	0,524902	-1,087970	0,513558	-0,644163	-2,680003	-1,147750	-2,359859	11,166234	13,316479	-0,229549	0,152345	0,122828	12,484009	16,931614	0,513558	-0,229549	0,152345	0,122828	12,484009	16,931614	0,513558
15:50:48,82	0,712917	3,169038	-0,236999	1,026989	-1,082982	-1,428022	-0,229549	0,152345	0,122828	0,524902	-1,087970	0,513558	-0,681912	-2,748484	-1,103138	-5,758172	12,994926	13,414606	-0,229549	0,152345	0,122828	12,484009	16,931614	0,513558	-0,229549	0,152345	0,122828	12,484009	16,931614	0,513558
15:50:48,87	0,712917	3,169038	-0,236999	1,026989	-1,082982	-1,428022	-0,151368	0,150796	0,167440	0,490009	-0,879956	0,611684	-0,678042	-2,759153	-1,192184	-6,127079	12,586995	13,526433	-0,151368	0,150796	0,167440	12,327487	11,002461	0,611684	-0,151368	0,150796	0,167440	12,327487	11,002461	0,611684
15:50:48,92	0,713024	3,169000	-0,236980	1,026994	-1,032973	-1,427982	-0,144064	0,142110	0,078394	0,403935	-0,615637	0,723511	-0,665650	-2,734571	-1,210022	-4,969301	11,946791	13,505823	-0,144064	0,142110	0,078394	11,559583	10,693374	0,723511	-0,144064	0,142110	0,078394	11,559583	10,693374	0,723511
15:50:48,97	0,713024	3,169000	-0,236980	1,026994	-1,032973	-1,427982	-0,171548	0,143670	0,060556	0,347296	-0,722053	0,702902	-0,666363	-2,740388	-1,212752	-5,052959	11,995140	13,513752	-0,171548	0,143670	0,060556	11,625366	12,744475	0,702902	-0,171548	0,143670	0,060556	11,625366	12,744475	0,702902
15:50:49,02	0,713024	3,169000	-0,236980	1,026994	-1,032973	-1,427982	-0,166155	0,141378	0,057826	0,466505	-0,538219	0,710830	-0,667530	-2,737031	-1,210851	-5,054528	12,016446	13,479674	-0,166155	0,141378	0,057826	11,564679	12,504924	0,710830	-0,166155	0,141378	0,057826	11,564679	12,504924	0,710830
15:50:49,07	0,713024	3,169000	-0,236980	1,026994	-1,032973	-1,427982	-0,168478	0,144068	0,059727	0,344310	-0,671032	0,676752	-0,663976	-2,738164	-1,212375	-5,042973	12,016863	13,500323	-0,168478	0,144068	0,059727	11,653623	12,554474	0,676752	-0,168478	0,144068	0,059727	11,653623	12,554474	0,676752
15:50:49,12	0,713024	3,169000	-0,236980	1,026994	-1,032973	-1,427982	-0,169274	0,140423	0,058203	0,539973	-0,702621	0,697401	-0,668167	-2,735936	-1,210867	-5,077935	12,028767	13,480371	-0,169274	0,140423	0,058203	11,563176	12,585364	0,697401	-0,169274	0,140423	0,058203	11,563176	12,585364	0,697401
15:50:49,17	0,713024	3,169000	-0,236980	1,026994	-1,032973	-1,427982	-0,169107	0,145166	0,059711	0,286163	-0,730207	0,677450	-0,665851	-2,736740	-1,211257	-5,087161	11,995528	13,475075	-0,169107	0,145166	0,059711	11,681695	12,544730	0,677450	-0,169107	0,145166	0,059711	11,681695	12,544730	0,677450
15:50:49,22	0,713024	3,169000	-0,236980	1,026994	-1,032973	-1,427982	-0,169569	0,142758	0,059321	0,377958	-0,745594	0,672153	-0,666062	-2,732536	-1,206137	-4,891622	11,942843	13,468849	-0,169569	0,142758	0,059321	11,584496	12,565599	0,672153	-0,169569	0,142758	0,059321	11,584496	12,565599	0,672153
15:50:49,27	0,713024	3,169000	-0,236980	1,026994	-1,032973	-1,427982	-0,173104	0,145044	0,064441	0,311271	-0,733734	0,665927	-0,609051	-2,633523	-1,178903	1,043682	8,779231	13,411381	-0,173104	0,145044	0,064441	11,697196	12,854962	0,665927	-0,173104	0,145044	0,064441	11,697196	12,854962	0,665927
15:50:49,32	0,713024	3,169000	-0,236980	1,026994	-1,032973	-1,427982	-0,287358	0,145177	0,091675	0,532207	0,047022	0,608460	-0,635620	-2,685330	-1,134953	-1,890657	10,163456	13,451705	-0,287358	0,145177	0,091675	11,928622	22,604601	0,608460	-0,287358	0,145177	0,091675	11,928622	22,604601	0,608460
15:50:49,37	0,713024	3,169000	-0,236980	1,026994	-1,032973	-1,427982	-0,229207	0,142283	0,135625	0,414310	-0,162483	0,648783	-0,635547	-2,708533	-1,258793	-2,902779	9,788943	13,628630	-0,229207	0,142283	0,135625	11,583529	17,830294	0,648783	-0,229207	0,142283	0,135625	11,583529	17,830294	0,648783
15:50:49,42	0,712950	3,168993	-0,236996	1,026966	-0,982972	-1,428020	-0,209150	0,130618	0,011785	0,190468	0,191244	0,825708	-0,624957	-2,691730	-1,279703	-1,792399	9,208990	13,644758	-0,209150	0,130618	0,011785	10,444020	16,609502	0,825708	-0,209150	0,130618	0,011785	10,444020	16,609502	0,825708
15:50:49,47	0,712950	3,168993	-0,236996	1,026966	-0,982972	-1,428020	-0,228997	0,129849	-0,009125	0,283430	0,410803	0,841836	-0,623776	-2,690833	-1,278963	-1,805380	9,239295	13,606987	-0,228997	0,129849	-0,009125	10,476559	18,387035	0,841836	-0,228997	0,129849	-0,009125	10,476559	18,387035	0,841836
15:50:49,52	0,712950	3,168993	-0,236996	1,026966	-0,982972	-1,428020	-0,230364	0,129274	-0,008385	0,333060	0,313321	0,804066	-0,623217	-2,691330	-1,278187	-1,842073	9,301608	13,623447	-0,230364	0,129274	-0,008385	10,481088	18,396869	0,804066	-0,230364	0,129274	-0,008385	10,481088	18,396869	0,804066
15:50:49,57	0,712950	3,168993	-0,236996	1,026966	-0,982972	-1,428020	-0,230213	0,128541	-0,007609	0,406788	0,258236	0,820525	-0,629118	-2,693766	-1,274308	-1,858360	9,292593	13,619584	-0,230213	0,128541	-0,007609	10,497285	18,329936	0,820525	-0,230213	0,128541	-0,007609	10,497285	18,329936	0,820525
15:50:49,62	0,712950	3,168993	-0,236996	1,026966	-0,982972	-1,428020	-0,225152	0,132434	-0,003730	0,188397	0,511791	0,816662	-0,625509	-2,695470	-1,273897	-1,838062	9,319004	13,620342	-0,225152	0,132434	-0,003730	10,584502	18,186232	0,816662	-0,225152	0,132434	-0,003730	10,584502	18,186232	0,816662
15:50:49,67	0,712950	3,168993	-0,236996	1,026966	-0,982972	-1,428020	-0,225481	0,128457	-0,003319	0,428255	0,499077	0,817420	-0,626821	-2,694642	-1,276232	-1,891203	9,324259	13,656289	-0,225481	0,128457	-0,003319	10,512115	18,199312	0,817420	-0,225481	0,128457	-0,003319	10,512115	18,199312	0,817420
15:50:49,72	0,712950	3,168993	-0,236996	1,026966	-0,982972	-1,428020	-0,225542	0,130007	-0,005654	0,325643	0,447247	0,853368	-0,623757	-2,695949	-1,274276	-1,834494	9,288399	13,624632	-0,225542	0,130007	-0,005654	10,531167	18,152285	0,853368	-0,225542	0,130007	-0,005654	10,531167	18,152285	0,853368
15:50:49,77	0,712950	3,168993	-0,236996	1,026966	-0,982972	-1,428020	-0,225942	0,126700	-0,003698	0,494884	0,493494	0,821711	-0,626762	-2,691553	-1,270034	-1,871059	9,327449	13,633501	-0,225942	0,126700	-0,003698	10,440841	18,229924	0,821711	-0,225942	0,126700	-0,003698	10,440841	18,229924	0,821711
15:50:49,82	0,712950	3,168993	-0,236996	1,026966	-0,982972	-1,428020	-0,228247	0,131500	0,000544	0,260822	0,322407	0,830579	-0,626268	-2,695764	-1,272389	-1,924337	9,324967	13,610637	-0,228247	0,131500	0,000544	10,583577	18,239833	0,830579	-0,228247	0,131500	0,000544	10,583577	18,239833	0,830579
15:50:49,87	0,712950	3,168993	-0,236996	1,026966	-0,982972	-1,428020	-0,224847	0,128967	-0,001811	0,363752	0,454343	0,807715	-0,625572	-2,691475	-1,269655	-1,870727	9,335121	13,619194	-0,224847	0,128967	-0,001811	10,487662	18,104816	0,807715	-0,224847	0,128967	-0,001811	10,487662	18,104816	0,807715
15:50:49,92	0,712950	3,168993	-0,236996	1,026966	-0,982972	-1,428020	-0,228910	0,130509	0,000923	0,319176	0,284422	0,816273	-0,628582	-2,694439	-1,271242	-1,912533	9,345182	13,590881	-0,228910	0,130509	0,000923	10,564119	18,253834	0,816273	-0,228910	0,130509	0,000923	10,564119	18,253834	0,816273
15:50:49,97	0,712950	3,168993	-0,236996	1,026966	-0,982972	-1,428020	-0,224838	0,131633	-0,000664	0,248522	0,454933	0,787959	-0,628546	-2,697572	-1,272364	-1,904439	9,364841	13,625568	-0,224838	0,131633	-0,000664	10,581724	18,104689	0,787959	-0,224838	0,131633	-0,000664	10,581724	18,104689	0,787959
15:50:50,02	0,712950	3,168993	-0,236996	1,026966	-0,982972	-1,428020	-0,222142	0,130035	-0,001786	0,352681	0,592263	0,822646	-0,623877	-2,697034	-1,270043	-1,918822	9,333998	13,614512	-0,222142	0,130035	-0,001786	10,560452	18,030446	0,822646	-0,222142	0,130035	-0,001786	10,560452	18,030446	0,822646
15:50:50,07	0,712950	3,168993	-0,236996	1,026966	-0,982972	-1,428020	-0,224943	0,126262	0,000535	0,515003	0,449609	0,811590	-0,626273	-2,695546	-1,270443	-1,940512	9,360713	13,625331	-0,224943	0,126262	0,000535	10,426552	18,107622	0,811590	-0,224943	0,126262	0,000535	10,426552	18,107622	0,811590
15:50:50,12	0,712950	3,168993	-0,236996	1,026966	-0,982972	-1,428020	-0,225033	0,129080	0,000135	0,380744	0,412775	0,822409	-0,626756	-2,691749	-1,271984	-1,883700	9,379300	13,631605	-0,225033	0,129080	0,000135	10,513526	18,077872	0,822409	-0,225033	0,129080	0,000135	10,513526	18,077872	0,822409
15:50:50,17	0,712950	3,168993	-0,236996	1,026966	-0,982972	-1,428020	-0,228081	0,131397	-0,001406	0,304750	0,294210	0,828684	-0,623913	-2,693973	-1,272778	-1,933590	9,369446	13,622756	-0,228081	0,131397	-0,001406	10,619437	18,198539	0,828684	-0,228081	0,131397	-0,001406	10,619437	18,198539	0,828684
15:50:50,22	0,712950	3,168993	-0,236996	1,026966	-0,982972	-1,428020	-0,227576	0,127823	-0,002200	0,457128	0,282177	0,819835	-0,627954	-2,695306	-1,269269	-1,905301	9,368631	13,619408	-0,227576	0,127823	-0,002200	10,491242	18,146884	0,819835	-0,227576	0,127823	-0,002200	10,491242	18,146884	0,819835
15:50:50,27	0,712950	3,168993	-0,236996	1,026966	-0,982972	-1,428020	-0,224401	0,130656	0,001309	0,323246	0,472169	0,816487	-0,625115	-2,692261	-1,270058	-1,936849	9,348783	13,635055	-0,224401	0,130656	0,001309	10,579759	18,087661	0,816487	-0,224401	0,130656	0,001309	10,579759	18,087661	0,816487
15:50:50,32	0,712950	3,168993	-0,236996	1,026966	-0,982972	-1,428020	-0,228457	0,129720	0,000520	0,338953	0,243873	0,832133	-0,622770	-2,697530	-1,271200	-1,949645	9,338495	13,640020	-0,228457	0,129720	0,000520	10,521991	18,177741	0,832133	-0,228457	0,129720	0,000520	10,521991	18,177741	0,832133
15:50:50,37	0,712950	3,168993	-0,236996	1,026966	-0,982972	-1,428020	-0,225067	0,125055	-0,000622	0,566237	0,414225	0,837099	-0,626863	-2,696627	-1,267360	-1,956550	9,369942	13,594582	-0,225067	0,125055	-0,000622	10,383057	18,081963	0,837099	-0,225067	0,125055	-0,000622	10,383057	18,081963	0,837099
15:50:50,42	0,712950	3,168993	-0,236996	1,026966	-0,982972	-1,428020	-0,223802	0,129050	0,003218	0,382268	0,458277	0,791661	-0,624492	-2,696908	-1,270066	-1,952584	9,395011	13,607049	-0,223802	0,129050	0,003218	10,512710	18,026750	0,791661	-0,223802	0,129050	0,003218	10,512710	18,026750	0,791661
15:50:50,47	0,712950	3,168993	-0,236996	1,026966	-0,982972	-1,428020	-0,224745	0,126857	0,000512	0,520026	0,400164	0,804128	-0,626228	-2,692813	-1,270051	-1,916783	9,373540	13,630518	-0,224745	0,126857	0,000512	10,478274	18,042628	0,804128	-0,224745	0,126857	0,000512	10,478274	18,042628	0,804128
15:50:50,52	0,712950	3,168993	-0,236996	1,026966	-0,982972	-1,428020	-0,227423	0,130407	0,000526	0,334695	0,302659	0,827596	-0,623915	-2,696080	-1,271594	-1,937456	9,359890	13,635992	-0,227423	0,130407	0,000526	10,571675	18,155330	0,827596	-0,227423	0,130407	0,000526	10,571675	18,155330	0,827596
15:50:50,57	0,712950	3,168993	-0,236996	1,026966	-0,982972	-1,428020	-0,225750	0,126771	-0,001016	0,501610	0,378555	0,833071	-0,624516	-2,693688	-1,268919	-1,954765	9,385123	13,601685	-0,225750	0,126771	-0,001016	10,453163	18,099927	0,833071	-0,225750	0,126771	-0,001016	10,453163	18,099927	0,833071
15:50:50,62	0,712950	3,168993	-0,236996	1,026966	-0,982972	-1,428020	-0,227521	0,128488	0,001659	0,425557	0,258833	0,798764	-0,625687	-2,693557	-1,269686	-1,954328	9,403376	13,617085	-0,227521	0,128488	0,001659	10,511844	18,119264	0,798764	-0,227521	0,128488	0,001659	10,511844	18,119264	0,798764
15:50:50,67	0,712950	3,168993	-0,236996	1,026966	-0,982972	-1,428020	-0,227048	0,129567	0,000892	0,385444	0,274678	0,814164	-0,625035	-2,691511	-1,270089	-1,910698	9,368101	13,582252	-0,227048	0,129567	0,000892	10,556479	18,097983	0,814164	-0,227048	0,129567	0,000892	10,556479	18,097983	0,814164
15:50:50,72	0,712950	3,168993	-0,236996	1,026966	-0,982972	-1,428020	-0,229146	0,130026	0,000489	0,352860	0,221009	0,779330	-0,623941	-2,692658	-1,268148	-1,961409	9,388933	13,601659	-0,229146	0,130026	0,000489	10,559899	18,209000	0,779330	-0,229146	0,130026	0,000489	10,559899	18,209000	0,779330
15:50:50,77	0,712950	3,168993	-0,236996	1,026966	-0,982972	-1,428020	-0,228701	0,128505	0,002430	0,424653	0,189836	0,798737	-0,628668	-2,692933	-1,269695	-1,956818	9,367901	13,615557	-0,228701	0,128505	0,002430	10,512271	18,142865	0,798737	-0,228701	0,128505	0,002430	10,512271	18,142865	0,798737
15:50:50,82	0,712950	3,168993	-0,236996	1,026966	-0,982972	-1,428020	-0,226099	0,132461	0,000883	0,203006	0,339631	0,812636	-0,625118	-2,695094	-1,268139	-1,978387	9,423567	13,612063	-0,226099	0,132461	0,000883	10,601193	18,088403	0,812636	-0,226099	0,132461	0,000883	10,601193	18,088403	0,812636
15:50:50,87	0,712950	3,168993	-0,236996	1,026966	-0,982972	-1,428020	-0,226003	0,128306	0,002439	0,456473	0,298125	0,809141	-0,624552	-2,694857	-1,268933	-1,982862	9,404645	13,592738	-0,226003	0,128306	0,002439	10,528519	18,039340	0,809141	-0,226003	0,128306	0,002439	10,528519	18,039340	0,809141
15:50:50,92	0,712950	3,168993	-0,236996	1,026966	-0,982972	-1,428020	-0,226491	0,127935	0,001645	0,457167	0,278336	0,789817	-0,625703	-2,695147	-1,268137	-1,961301	9,377546	13,605457	-0,226491	0,127935	0,001645	10,500050	18,057857	0,789817	-0,226491	0,127935	0,001645	10,500050	18,057857	0,789817
15:50:50,97	0,712950	3,168993	-0,236996	1,026966	-0,982972	-1,428020	-0,225664	0,128786	0,002441	0,400193	0,353543	0,802536	-0,628638	-2,699381	-1,266962	-1,980653	9,410500	13,609707	-0,225664	0,128786	0,002441	10,509931	18,068172	0,802536	-0,225664	0,128786	0,002441	10,509931	18,068172	0,802536
15:50:51,02	0,712950	3,168993	-0,236996	1,026966	-0,982972	-1,428020	-0,220530	0,129211	0,003616	0,396992	0,587269	0,806785	-0,623937	-2,694258	-1,270089	-1,974741	9,431142	13,604092	-0,220530	0,129211	0,003616	10,540037	17,898888	0,806785	-0,220530	0,129211	0,003616	10,540037	17,898888	0,806785
15:50:51,07	0,712950	3,168993	-0,236996	1,026966	-0,982972	-1,428020	-0,227317	0,127701	0,000489	0,496310	0,229149	0,801171	-0,629193	-2,696856	-1,270075	-1,958025	9,425874	13,607295	-0,227317	0,127701	0,000489	10,520872	18,073540	0,801171	-0,227317	0,127701	0,000489	10,520872	18,073540	0,801171
15:50:51,12	0,712950	3,168993	-0,236996	1,026966	-0,982972	-1,428020	-0,222439	0,130955	0,000503	0,330946	0,499905	0,804373	-0,625762	-2,694085	-1,268919	-1,996509	9,419677	13,627173	-0,222439	0,130955	0,000503	10,610875	17,961389	0,804373	-0,222439	0,130955	0,000503	10,610875	17,961389	0,804373
15:50:51,17	0,712950	3,168993	-0,236996	1,026966	-0,982972	-1,428020	-0,226554	0,129368	0,001659	0,388843	0,255708	0,824251	-0,624563	-2,693593	-1,266967	-1,982768	9,401445	13,630385	-0,226554	0,129368	0,001659	10,544220	18,040201	0,824251	-0,226554	0,129368	0,001659	10,544220	18,040201	0,824251
15:50:51,22	0,712950	3,168993	-0,236996	1,026966	-0,982972	-1,428020	-0,227579	0,128576	0,003611	0,421093	0,223409	0,827463	-0,630471	-2,696447	-1,267375	-2,001209	9,405285	13,610121	-0,227579	0,128576	0,003611	10,514321	18,088386	0,827463	-0,227579	0,128576	0,003611	10,514321	18,088386	0,827463
15:50:51,27	0,712950	3,168993	-0,236996	1,026966	-0,982972	-1,428020	-0,222154	0,132266	0,003203	0,223340	0,487619	0,807199	-0,627451	-2,693439	-1,266199	-1,959174	9,401650	13,609825	-0,222154	0,132266	0,003203	10,606200	17,926734	0,807199	-0,222154	0,132266	0,003203	10,606200	17,926734	0,807199
15:50:51,32	0,712950	3,168993	-0,236996	1,026966	-0,982972	-1,428020	-0,226269	0,131153	0,004379	0,299048	0,311879	0,806903	-0,625126	-2,695888	-1,267364	-1,981874	9,410652	13,606249	-0,226269	0,131153	0,004379	10,594593	18,073992	0,806903	-0,226269	0,131153	0,004379	10,594593	18,073992	0,806903
15:50:51,37	0,712950	3,168993	-0,236996	1,026966	-0,982972	-1,428020	-0,225311	0,127916	0,003214	0,463848	0,337558	0,803328	-0,627469	-2,692424	-1,267384	-1,977492	9,440474	13,602435	-0,225311	0,127916	0,003214	10,505244	18,024434	0,803328	-0,225311	0,127916	0,003214	10,505244	18,024434	0,803328
15:50:51,42	0,712950	3,168993	-0,236996	1,026966	-0,982972	-1,428020	-0,227139	0,131677	0,003194	0,296280	0,231375	0,799513	-0,626831	-2,694197	-1,267381	-1,957116	9,428161	13,582296	-0,227139	0,131677	0,003194	10,632935	18,061765	0,799513	-0,227139	0,131677	0,003194	10,632935	18,061765	0,799513
15:50:51,47	0,712950	3,168993	-0,236996	1,026966	-0,982972	-1,428020	-0,225923	0,130238	0,003197	0,370663	0,318408	0,779375	-0,626261	-2,694561	-1,266590	-1,964452	9,422352	13,601129	-0,225923	0,130238	0,003197	10,594311	18,053345	0,779375	-0,225923	0,130238	0,003197	10,594311	18,053345	0,779375
15:50:51,52	0,712950	3,168993	-0,236996	1,026966	-0,982972	-1,428020	-0,225892	0,129562	0,003988	0,397073	0,316550	0,798208	-0,628704	-2,691250	-1,268554	-1,989047	9,416492	13,612149	-0,225892	0,129562	0,003988	10,567720	18,049085	0,798208	-0,225892	0,129562	0,003988	10,567720	18,049085	0,798208
15:50:51,57	0,712950	3,168993	-0,236996	1,026966	-0,982972	-1,428020	-0,227538	0,133334	0,002024	0,183585	0,212585	0,809227	-0,624622	-2,694966	-1,266218	-2,017233	9,398274	13,605743	-0,227538	0,133334	0,002024	10,650291	18,074337	0,809227	-0,227538	0,133334	0,002024	10,650291	18,074337	0,809227
15:50:51,62	0,712950	3,168993	-0,236996	1,026966	-0,982972	-1,428020	-0,226361	0,127941	0,004360	0,434151	0,258488	0,802821	-0,626289	-2,693831	-1,268123	-1,966968	9,419084	13,636003	-0,226361	0,127941	0,004360	10,477506	18,027845	0,802821	-0,226361	0,127941	0,004360	10,477506	18,027845	0,802821
15:50:51,67	0,712950	3,168993	-0,236996	1,026966	-0,982972	-1,428020	-0,226510	0,129951	0,002455	0,372776	0,283852	0,833081	-0,623974	-2,694890	-1,269699	-1,994662	9,434455	13,613756	-0,226510	0,129951	0,002455	10,573931	18,064926	0,833081	-0,226510	0,129951	0,002455	10,573931	18,064926	0,833081
15:50:51,72	0,712950	3,168993	-0,236996	1,026966	-0,982972	-1,428020	-0,226751	0,127418	0,000878	0,503965	0,239677	0,810835	-0,628121	-2,693304	-1,267373	-2,009998	9,452957	13,631990	-0,226751	0,127418	0,000878	10,506267	18,039631	0,810835	-0,226751	0,127418	0,000878	10,506267	18,039631	0,810835
15:50:51,77	0,712950	3,168993	-0,236996	1,026966	-0,982972	-1,428020	-0,226051	0,131802	0,003205	0,284348	0,253545	0,829069	-0,625135	-2,693299	-1,264665	-1,986914	9,413807	13,595452	-0,226051	0,131802	0,003205	10,630800	17,998548	0,829069	-0,226051	0,131802	0,003205	10,630800	17,998548	0,829069
15:50:51,82	0,712950	3,168993	-0,236996	1,026966	-0,982972	-1,428020	-0,227548	0,129218	0,005913	0,396341	0,215272	0,792530	-0,628705	-2,693158	-1,267786	-2,003429	9,432819	13,597534	-0,227548	0,129218	0,005913	10,539967	18,077783	0,792530	-0,227548	0,129218	0,005913	10,539967	18,077783	0,792530
15:50:51,87	0,712950	3,168993	-0,236996	1,026966	-0,982972	-1,428020	-0,225885	0,132380	0,002792	0,240114	0,277915	0,794612	-0,626979	-2,692173	-1,267370	-2,010372	9,418437	13,640942	-0,225885	0,132380	0,002792	10,631972	18,009917	0,794612	-0,225885	0,132380	0,002792	10,631972	18,009917	0,794612
15:50:51,92	0,712950	3,168993	-0,236996	1,026966	-0,982972	-1,428020	-0,227602	0,131378	0,003208	0,276314	0,189833	0,838020	-0,624491	-2,694096	-1,267369	-1,962456	9,427345	13,597273	-0,227602	0,131378	0,003208	10,589481	18,056583	0,838020	-0,227602	0,131378	0,003208	10,589481	18,056583	0,838020
15:50:51,97	0,712950	3,168993	-0,236996	1,026966	-0,982972	-1,428020	-0,227180	0,128262	0,003209	0,470032	0,248802	0,794351	-0,625842	-2,696053	-1,266226	-2,050721	9,432831	13,611672	-0,227180	0,128262	0,003209	10,538573	18,082452	0,794351	-0,227180	0,128262	0,003209	10,538573	18,082452	0,794351
15:50:52,02	0,712950	3,168993	-0,236996	1,026966	-0,982972	-1,428020	-0,224810	0,128453	0,004352	0,420697	0,292873	0,808750	-0,625694	-2,693270	-1,270094	-1,970218	9,439009	13,604144	-0,224810	0,128453	0,004352	10,504264	17,940457	0,808750	-0,224810	0,128453	0,004352	10,504264	17,940457	0,808750
15:50:52,07	0,712950	3,168993	-0,236996	1,026966	-0,982972	-1,428020	-0,227294	0,129717	0,000484	0,400571	0,230349	0,801222	-0,626929	-2,694044	-1,268956	-2,001896	9,434618	13,583927	-0,227294	0,129717	0,000484	10,583361	18,072903	0,801222	-0,227294	0,129717	0,000484	10,583361	18,072903	0,801222
15:50:52,12	0,712950	3,168993	-0,236996	1,026966	-0,982972	-1,428020	-0,226006	0,130400	0,001622	0,345442	0,272077	0,781006	-0,622723	-2,695173	-1,265033	-1,967261	9,419543	13,595796	-0,226006	0,130400	0,001622	10,581805	18,013539	0,781006	-0,226006	0,130400	0,001622	10,581805	18,013539	0,781006
15:50:52,17	0,712950	3,168993	-0,236996	1,026966	-0,982972	-1,428020	-0,227131	0,126193	0,005545	0,568467	0,251108	0,792875	-0,626950	-2,694980	-1,266205	-2,005981	9,408861	13,620089	-0,227131	0,126193	0,005545	10,474583	18,080884	0,792875	-0,227131	0,126193	0,005545	10,474583	18,080884	0,792875
15:50:52,22	0,712950	3,168993	-0,236996	1,026966	-0,982972	-1,428020	-0,225185	0,129950	0,004373	0,344472	0,324093	0,817168	-0,625116	-2,693294	-1,267353	-1,964373	9,400801	13,625514	-0,225185	0,129950	0,004373	10,545542	18,001131	0,817168	-0,225185	0,129950	0,004373	10,545542	18,001131	0,817168
15:50:52,27	0,712950	3,168993	-0,236996	1,026966	-0,982972	-1,428020	-0,227563	0,129204	0,003225	0,397069	0,240521	0,822592	-0,626363	-2,696414	-1,265832	-2,023984	9,438719	13,601512	-0,227563	0,129204	0,003225	10,539606	18,104202	0,822592	-0,227563	0,129204	0,003225	10,539606	18,104202	0,822592
15:50:52,32	0,712950	3,168993	-0,236996	1,026966	-0,982972	-1,428020	-0,224237	0,128724	0,004746	0,425089	0,342902	0,798590	-0,626356	-2,693140	-1,268147	-1,997797	9,419043	13,626734	-0,224237	0,128724	0,004746	10,529905	17,945472	0,798590	-0,224237	0,128724	0,004746	10,529905	17,945472	0,798590
15:50:52,37	0,712950	3,168993	-0,236996	1,026966	-0,982972	-1,428020	-0,227076	0,130355	0,002431	0,336298	0,227782	0,823812	-0,624566	-2,692468	-1,266975	-2,000687	9,459778	13,637454	-0,227076	0,130355	0,002431	10,569197	18,053227	0,823812	-0,227076	0,130355	0,002431	10,569197	18,053227	0,823812
15:50:52,42	0,712950	3,168993	-0,236996	1,026966	-0,982972	-1,428020	-0,228553	0,129141	0,003603	0,433274	0,128119	0,834533	-0,630416	-2,696203	-1,266193	-1,988981	9,444240	13,625105	-0,228553	0,129141	0,003603	10,570849	18,069491	0,834533	-0,228553	0,129141	0,003603	10,570849	18,069491	0,834533
15:50:52,47	0,712950	3,168993	-0,236996	1,026966	-0,982972	-1,428020	-0,222393	0,132340	0,004385	0,259330	0,466318	0,822184	-0,626971	-2,696602	-1,269315	-2,025087	9,441313	13,622973	-0,222393	0,132340	0,004385	10,648017	17,924171	0,822184	-0,222393	0,132340	0,004385	10,648017	17,924171	0,822184
15:50:52,52	0,712950	3,168993	-0,236996	1,026966	-0,982972	-1,428020	-0,223770	0,129157	0,001263	0,404261	0,364912	0,820051	-0,626320	-2,694208	-1,265834	-2,008432	9,467778	13,602618	-0,223770	0,129157	0,001263	10,543078	17,930856	0,820051	-0,223770	0,129157	0,001263	10,543078	17,930856	0,820051
15:50:52,57	0,712950	3,168993	-0,236996	1,026966	-0,982972	-1,428020	-0,226168	0,129790	0,004744	0,402580	0,241389	0,799697	-0,624518	-2,692496	-1,266600	-1,983712	9,462977	13,608088	-0,226168	0,129790	0,004744	10,591105	17,995602	0,799697	-0,226168	0,129790	0,004744	10,591105	17,995602	0,799697
15:50:52,62	0,712950	3,168993	-0,236996	1,026966	-0,982972	-1,428020	-0,228552	0,129085	0,003978	0,447427	0,141230	0,805166	-0,623427	-2,694224	-1,266211	-2,008270	9,402683	13,610949	-0,228552	0,129085	0,003978	10,580633	18,082588	0,805166	-0,228552	0,129085	0,003978	10,580633	18,082588	0,805166
15:50:52,67	0,712950	3,168993	-0,236996	1,026966	-0,982972	-1,428020	-0,227601	0,127277	0,004366	0,476995	0,199581	0,808028	-0,628207	-2,695499	-1,265053	-2,053779	9,433701	13,630071	-0,227601	0,127277	0,004366	10,468201	18,066254	0,808028	-0,227601	0,127277	0,004366	10,468201	18,066254	0,808028
15:50:52,72	0,712950	3,168993	-0,236996	1,026966	-0,982972	-1,428020	-0,224107	0,130778	0,005525	0,299000	0,326350	0,827150	-0,626913	-2,690050	-1,269329	-1,978104	9,431178	13,613466	-0,224107	0,130778	0,005525	10,565111	17,918742	0,827150	-0,224107	0,130778	0,005525	10,565111	17,918742	0,827150
15:50:52,77	0,712950	3,168993	-0,236996	1,026966	-0,982972	-1,428020	-0,229473	0,132382	0,001249	0,251245	0,114093	0,810544	-0,625845	-2,694637	-1,268564	-2,044374	9,432680	13,608389	-0,229473	0,132382	0,001249	10,643270	18,127751	0,810544	-0,229473	0,132382	0,001249	10,643270	18,127751	0,810544
15:50:52,82	0,712950	3,168993	-0,236996	1,026966	-0,982972	-1,428020	-0,226035	0,129164	0,002014	0,386776	0,234767	0,805467	-0,626410	-2,695762	-1,266639	-2,043611	9,432144	13,577857	-0,226035	0,129164	0,002014	10,526144	17,978480	0,805467	-0,226035	0,129164	0,002014	10,526144	17,978480	0,805467
15:50:52,87	0,712950	3,168993	-0,236996	1,026966	-0,982972	-1,428020	-0,224777	0,129091	0,003939	0,390480	0,301076	0,774935	-0,624607	-2,693309	-1,267781	-2,015632	9,433808	13,603219	-0,224777	0,129091	0,003939	10,524131	17,946091	0,774935	-0,224777	0,129091	0,003939	10,524131	17,946091	0,774935
15:50:52,92	0,712950	3,168993	-0,236996	1,026966	-0,982972	-1,428020	-0,227804	0,128756	0,002797	0,423314	0,167085	0,800297	-0,625789	-2,692491	-1,267786	-2,023363	9,458517	13,608855	-0,227804	0,128756	0,002797	10,530694	18,049697	0,800297	-0,227804	0,128756	0,002797	10,530694	18,049697	0,800297
15:50:52,97	0,712950	3,168993	-0,236996	1,026966	-0,982972	-1,428020	-0,227921	0,130189	0,002792	0,366342	0,141943	0,805933	-0,623437	-2,694107	-1,267016	-2,019101	9,415586	13,582908	-0,227921	0,130189	0,002792	10,586195	18,033752	0,805933	-0,227921	0,130189	0,002792	10,586195	18,033752	0,805933
15:50:53,02	0,712950	3,168993	-0,236996	1,026966	-0,982972	-1,428020	-0,227698	0,127344	0,003562	0,479248	0,178727	0,779987	-0,629287	-2,692595	-1,267408	-2,012353	9,467868	13,593656	-0,227698	0,127344	0,003562	10,475748	18,052983	0,779987	-0,227698	0,127344	0,003562	10,475748	18,052983	0,779987
15:50:53,07	0,712950	3,168993	-0,236996	1,026966	-0,982972	-1,428020	-0,226082	0,133167	0,003170	0,225126	0,242426	0,790734	-0,629294	-2,696627	-1,266973	-2,019490	9,461693	13,636274	-0,226082	0,133167	0,003170	10,678696	17,989880	0,790734	-0,226082	0,133167	0,003170	10,678696	17,989880	0,790734
15:50:53,12	0,712950	3,168993	-0,236996	1,026966	-0,982972	-1,428020	-0,222586	0,131156	0,003605	0,320774	0,421112	0,833352	-0,628706	-2,692956	-1,265487	-2,025201	9,471749	13,568565	-0,222586	0,131156	0,003605	10,616494	17,894150	0,833352	-0,222586	0,131156	0,003605	10,616494	17,894150	0,833352
15:50:53,17	0,712950	3,168993	-0,236996	1,026966	-0,982972	-1,428020	-0,226060	0,132483	0,005091	0,257626	0,230526	0,765643	-0,628134	-2,695896	-1,264670	-2,038754	9,475858	13,611607	-0,226060	0,132483	0,005091	10,657510	17,976218	0,765643	-0,226060	0,132483	0,005091	10,657510	17,976218	0,765643
15:50:53,22	0,712950	3,168993	-0,236996	1,026966	-0,982972	-1,428020	-0,223800	0,130518	0,005908	0,356592	0,334241	0,808685	-0,626285	-2,695577	-1,264254	-1,997665	9,471166	13,620839	-0,223800	0,130518	0,005908	10,602217	17,902543	0,808685	-0,223800	0,130518	0,005908	10,602217	17,902543	0,808685
15:50:53,27	0,712950	3,168993	-0,236996	1,026966	-0,982972	-1,428020	-0,225001	0,129075	0,006324	0,448060	0,309739	0,817917	-0,632244	-2,697032	-1,265470	-2,038073	9,478128	13,582210	-0,225001	0,129075	0,006324	10,580484	17,972290	0,817917	-0,225001	0,129075	0,006324	10,580484	17,972290	0,817917
15:50:53,32	0,712950	3,168993	-0,236996	1,026966	-0,982972	-1,428020	-0,220761	0,133508	0,005108	0,203374	0,491727	0,779288	-0,625903	-2,695162	-1,267405	-2,080868	9,452232	13,618287	-0,220761	0,133508	0,005108	10,683782	17,821462	0,779288	-0,220761	0,133508	0,005108	10,683782	17,821462	0,779288
15:50:53,37	0,712950	3,168993	-0,236996	1,026966	-0,982972	-1,428020	-0,225551	0,128952	0,003173	0,396473	0,218512	0,815366	-0,627529	-2,693617	-1,266227	-2,017018	9,460057	13,607423	-0,225551	0,128952	0,003173	10,519217	17,924295	0,815366	-0,225551	0,128952	0,003173	10,519217	17,924295	0,815366
15:50:53,42	0,712950	3,168993	-0,236996	1,026966	-0,982972	-1,428020	-0,226076	0,131132	0,004351	0,321797	0,242607	0,804501	-0,628760	-2,697564	-1,268157	-2,046462	9,459062	13,622605	-0,226076	0,131132	0,004351	10,615698	17,989585	0,804501	-0,226076	0,131132	0,004351	10,615698	17,989585	0,804501
15:50:53,47	0,712950	3,168993	-0,236996	1,026966	-0,982972	-1,428020	-0,222042	0,130225	0,002421	0,353388	0,427391	0,819683	-0,626934	-2,695333	-1,265810	-2,013532	9,451073	13,630919	-0,222042	0,130225	0,002421	10,576074	17,857674	0,819683	-0,222042	0,130225	0,002421	10,576074	17,857674	0,819683
15:50:53,52	0,712950	3,168993	-0,236996	1,026966	-0,982972	-1,428020	-0,224887	0,129759	0,004768	0,387184	0,311938	0,827998	-0,626371	-2,694457	-1,267391	-2,015060	9,425591	13,602237	-0,224887	0,129759	0,004768	10,573263	17,965591	0,827998	-0,224887	0,129759	0,004768	10,573263	17,965591	0,827998
15:50:53,57	0,712950	3,168993	-0,236996	1,026966	-0,982972	-1,428020	-0,225928	0,129710	0,003187	0,366901	0,269255	0,799315	-0,628700	-2,696835	-1,262701	-2,037453	9,494867	13,639838	-0,225928	0,129710	0,003187	10,549131	18,004579	0,799315	-0,225928	0,129710	0,003187	10,549131	18,004579	0,799315
15:50:53,62	0,712950	3,168993	-0,236996	1,026966	-0,982972	-1,428020	-0,222703	0,130538	0,007877	0,372651	0,382897	0,836917	-0,626341	-2,696919	-1,265057	-2,026388	9,464707	13,596981	-0,222703	0,130538	0,007877	10,619867	17,865100	0,836917	-0,222703	0,130538	0,007877	10,619867	17,865100	0,836917
15:50:53,67	0,712950	3,168993	-0,236996	1,026966	-0,982972	-1,428020	-0,223810	0,128453	0,005521	0,460497	0,350001	0,794059	-0,627531	-2,699246	-1,263861	-2,025440	9,431280	13,623693	-0,223810	0,128453	0,005521	10,544021	17,919095	0,794059	-0,223810	0,128453	0,005521	10,544021	17,919095	0,794059
15:50:53,72	0,712950	3,168993	-0,236996	1,026966	-0,982972	-1,428020	-0,221200	0,128320	0,006717	0,438907	0,503246	0,820771	-0,624572	-2,694337	-1,267008	-2,020527	9,479279	13,594419	-0,221200	0,128320	0,006717	10,512038	17,867470	0,820771	-0,221200	0,128320	0,006717	10,512038	17,867470	0,820771
15:50:53,77	0,712950	3,168993	-0,236996	1,026966	-0,982972	-1,428020	-0,226931	0,128212	0,003569	0,488559	0,185504	0,791497	-0,626268	-2,693431	-1,266223	-1,987971	9,483916	13,593596	-0,226931	0,128212	0,003569	10,553195	17,999589	0,791497	-0,226931	0,128212	0,003569	10,553195	17,999589	0,791497
15:50:53,82	0,712950	3,168993	-0,236996	1,026966	-0,982972	-1,428020	-0,226867	0,130133	0,004355	0,408943	0,214695	0,790674	-0,625776	-2,695330	-1,266200	-2,019202	9,442539	13,631142	-0,226867	0,130133	0,004355	10,624405	18,023776	0,790674	-0,226867	0,130133	0,004355	10,624405	18,023776	0,790674
15:50:53,87	0,712950	3,168993	-0,236996	1,026966	-0,982972	-1,428020	-0,225469	0,128758	0,004378	0,429030	0,281060	0,828220	-0,627604	-2,694150	-1,265095	-2,064797	9,479566	13,588377	-0,225469	0,128758	0,004378	10,536500	17,980357	0,828220	-0,225469	0,128758	0,004378	10,536500	17,980357	0,828220
15:50:53,92	0,712950	3,168993	-0,236996	1,026966	-0,982972	-1,428020	-0,225577	0,130931	0,005483	0,325301	0,217445	0,785456	-0,628719	-2,690808	-1,266627	-2,021339	9,481398	13,613450	-0,225577	0,130931	0,005483	10,603353	17,925218	0,785456	-0,225577	0,130931	0,005483	10,603353	17,925218	0,785456
15:50:53,97	0,712950	3,168993	-0,236996	1,026966	-0,982972	-1,428020	-0,227913	0,133568	0,003951	0,211481	0,132661	0,810529	-0,625196	-2,693335	-1,267408	-2,032961	9,478616	13,594809	-0,227913	0,133568	0,003951	10,696556	18,023857	0,810529	-0,227913	0,133568	0,003951	10,696556	18,023857	0,810529
15:50:54,02	0,712950	3,168993	-0,236996	1,026966	-0,982972	-1,428020	-0,227487	0,129253	0,003170	0,427642	0,146174	0,791888	-0,628209	-2,694587	-1,266632	-2,061123	9,459519	13,607844	-0,227487	0,129253	0,003170	10,573988	18,003876	0,791888	-0,227487	0,129253	0,003170	10,573988	18,003876	0,791888
15:50:54,07	0,712950	3,168993	-0,236996	1,026966	-0,982972	-1,428020	-0,224896	0,131236	0,003946	0,293878	0,266062	0,804922	-0,626906	-2,694444	-1,265055	-2,015244	9,486681	13,607529	-0,224896	0,131236	0,003946	10,595932	17,920377	0,804922	-0,224896	0,131236	0,003946	10,595932	17,920377	0,804922
15:50:54,12	0,712950	3,168993	-0,236996	1,026966	-0,982972	-1,428020	-0,225671	0,130180	0,005523	0,395278	0,251898	0,804608	-0,625835	-2,696256	-1,265472	-2,074616	9,497708	13,594127	-0,225671	0,130180	0,005523	10,614398	17,967074	0,804608	-0,225671	0,130180	0,005523	10,614398	17,967074	0,804608
15:50:54,17	0,712950	3,168993	-0,236996	1,026966	-0,982972	-1,428020	-0,224638	0,128346	0,005106	0,470506	0,248707	0,791206	-0,627570	-2,696717	-1,266626	-2,053984	9,486167	13,598724	-0,224638	0,128346	0,005106	10,545661	17,882755	0,791206	-0,224638	0,128346	0,005106	10,545661	17,882755	0,791206
15:50:54,22	0,712950	3,168993	-0,236996	1,026966	-0,982972	-1,428020	-0,223371	0,129618	0,003952	0,404676	0,338226	0,795803	-0,624086	-2,695560	-1,263893	-2,065581	9,454152	13,621155	-0,223371	0,129618	0,003952	10,579695	17,872820	0,795803	-0,223371	0,129618	0,003952	10,579695	17,872820	0,795803
15:50:54,27	0,712950	3,168993	-0,236996	1,026966	-0,982972	-1,428020	-0,226115	0,127179	0,006685	0,497980	0,201477	0,818233	-0,624601	-2,693048	-1,266246	-2,031577	9,475980	13,589304	-0,226115	0,127179	0,006685	10,481536	17,951513	0,818233	-0,226115	0,127179	0,006685	10,481536	17,951513	0,818233
15:50:54,32	0,712950	3,168993	-0,236996	1,026966	-0,982972	-1,428020	-0,228033	0,128881	0,004332	0,445359	0,120288	0,786382	-0,629914	-2,696306	-1,265046	-2,040611	9,470855	13,630707	-0,228033	0,128881	0,004332	10,562557	18,020868	0,786382	-0,228033	0,128881	0,004332	10,562557	18,020868	0,786382
15:50:54,37	0,712950	3,168993	-0,236996	1,026966	-0,982972	-1,428020	-0,222555	0,131853	0,005532	0,281869	0,399865	0,827785	-0,627039	-2,692288	-1,269371	-2,062245	9,479958	13,596185	-0,222555	0,131853	0,005532	10,632356	17,870450	0,827785	-0,222555	0,131853	0,005532	10,632356	17,870450	0,827785
15:50:54,42	0,712950	3,168993	-0,236996	1,026966	-0,982972	-1,428020	-0,227472	0,131373	0,001207	0,303912	0,120887	0,793263	-0,628179	-2,696413	-1,267799	-2,058249	9,479026	13,594348	-0,227472	0,131373	0,001207	10,616693	17,977466	0,793263	-0,227472	0,131373	0,001207	10,616693	17,977466	0,793263
15:50:54,47	0,712950	3,168993	-0,236996	1,026966	-0,982972	-1,428020	-0,223329	0,130297	0,002779	0,361033	0,340255	0,791427	-0,628177	-2,696521	-1,266245	-2,058618	9,472586	13,593184	-0,223329	0,130297	0,002779	10,589380	17,871600	0,791427	-0,223329	0,130297	0,002779	10,589380	17,871600	0,791427
15:50:54,52	0,712950	3,168993	-0,236996	1,026966	-0,982972	-1,428020	-0,223236	0,130242	0,004333	0,358158	0,347980	0,790262	-0,629349	-2,697094	-1,265838	-2,061355	9,490926	13,617491	-0,223236	0,130242	0,004333	10,582148	17,872043	0,790262	-0,223236	0,130242	0,004333	10,582148	17,872043	0,790262
15:50:54,57	0,712950	3,168993	-0,236996	1,026966	-0,982972	-1,428020	-0,222155	0,130970	0,004740	0,334798	0,392692	0,814569	-0,629356	-2,694122	-1,268566	-2,059463	9,516642	13,625239	-0,222155	0,130970	0,004740	10,615964	17,831835	0,814569	-0,222155	0,130970	0,004740	10,615964	17,831835	0,814569
15:50:54,62	0,712950	3,168993	-0,236996	1,026966	-0,982972	-1,428020	-0,224725	0,132462	0,002012	0,280451	0,247821	0,822318	-0,629325	-2,695832	-1,265440	-2,044231	9,484387	13,626744	-0,224725	0,132462	0,002012	10,678708	17,888726	0,822318	-0,224725	0,132462	0,002012	10,678708	17,888726	0,822318
15:50:54,67	0,712950	3,168993	-0,236996	1,026966	-0,982972	-1,428020	-0,223259	0,131581	0,005138	0,305958	0,353344	0,823823	-0,625194	-2,693867	-1,268176	-2,035539	9,491617	13,605331	-0,223259	0,131581	0,005138	10,635038	17,879210	0,823823	-0,223259	0,131581	0,005138	10,635038	17,879210	0,823823
15:50:54,72	0,712950	3,168993	-0,236996	1,026966	-0,982972	-1,428020	-0,227027	0,128986	0,002402	0,451493	0,161343	0,802410	-0,626996	-2,695257	-1,266236	-2,047164	9,457512	13,602660	-0,227027	0,128986	0,002402	10,576883	17,982963	0,802410	-0,227027	0,128986	0,002402	10,576883	17,982963	0,802410
15:50:54,77	0,712950	3,168993	-0,236996	1,026966	-0,982972	-1,428020	-0,224923	0,129851	0,004342	0,371165	0,277754	0,799739	-0,626453	-2,697726	-1,267774	-2,087299	9,510171	13,634494	-0,224923	0,129851	0,004342	10,564458	17,934183	0,799739	-0,224923	0,129851	0,004342	10,564458	17,934183	0,799739
15:50:54,82	0,712950	3,168993	-0,236996	1,026966	-0,982972	-1,428020	-0,223055	0,128146	0,002804	0,485332	0,313790	0,831572	-0,627032	-2,697905	-1,263525	-2,081835	9,470712	13,596545	-0,223055	0,128146	0,002804	10,544827	17,823600	0,831572	-0,223055	0,128146	0,002804	10,544827	17,823600	0,831572
15:50:54,87	0,712950	3,168993	-0,236996	1,026966	-0,982972	-1,428020	-0,222611	0,128558	0,007053	0,432473	0,361336	0,793624	-0,624673	-2,696994	-1,266226	-2,072347	9,476268	13,618193	-0,222611	0,128558	0,007053	10,524302	17,836297	0,793624	-0,222611	0,128558	0,007053	10,524302	17,836297	0,793624
15:50:54,92	0,712950	3,168993	-0,236996	1,026966	-0,982972	-1,428020	-0,224579	0,126971	0,004352	0,524573	0,264418	0,815271	-0,628148	-2,696511	-1,262748	-2,058500	9,492136	13,591688	-0,224579	0,126971	0,004352	10,491792	17,893899	0,815271	-0,224579	0,126971	0,004352	10,491792	17,893899	0,815271
15:50:54,97	0,712950	3,168993	-0,236996	1,026966	-0,982972	-1,428020	-0,223260	0,130221	0,007830	0,376218	0,337070	0,788766	-0,628751	-2,690749	-1,265083	-2,043741	9,494418	13,613161	-0,223260	0,130221	0,007830	10,598593	17,863000	0,788766	-0,223260	0,130221	0,007830	10,598593	17,863000	0,788766
15:50:55,02	0,712950	3,168993	-0,236996	1,026966	-0,982972	-1,428020	-0,227949	0,133625	0,005495	0,208574	0,104917	0,810240	-0,626381	-2,694060	-1,264297	-2,047494	9,490530	13,602825	-0,227949	0,133625	0,005495	10,698151	17,998881	0,810240	-0,227949	0,133625	0,005495	10,698151	17,998881	0,810240
15:50:55,07	0,712950	3,168993	-0,236996	1,026966	-0,982972	-1,428020	-0,226266	0,129917	0,006281	0,396145	0,191084	0,799904	-0,626398	-2,697975	-1,264666	-2,065461	9,497259	13,617402	-0,226266	0,129917	0,006281	10,594646	17,952997	0,799904	-0,226266	0,129917	0,006281	10,594646	17,952997	0,799904
15:50:55,12	0,712950	3,168993	-0,236996	1,026966	-0,982972	-1,428020	-0,222867	0,127974	0,005912	0,494046	0,348916	0,814480	-0,626436	-2,696703	-1,267021	-2,070941	9,477637	13,599064	-0,222867	0,127974	0,005912	10,539990	17,843996	0,814480	-0,222867	0,127974	0,005912	10,539990	17,843996	0,814480
15:50:55,17	0,712950	3,168993	-0,236996	1,026966	-0,982972	-1,428020	-0,223950	0,128643	0,003557	0,439499	0,297696	0,796142	-0,625271	-2,696781	-1,262728	-2,082550	9,479009	13,625875	-0,223950	0,128643	0,003557	10,537998	17,877744	0,796142	-0,223950	0,128643	0,003557	10,537998	17,877744	0,796142
15:50:55,22	0,712950	3,168993	-0,236996	1,026966	-0,982972	-1,428020	-0,224465	0,127595	0,007850	0,489402	0,260175	0,822954	-0,625715	-2,694971	-1,265067	-2,017717	9,500856	13,588763	-0,224465	0,127595	0,007850	10,505598	17,880653	0,822954	-0,224465	0,127595	0,007850	10,505598	17,880653	0,822954
15:50:55,27	0,712950	3,168993	-0,236996	1,026966	-0,982972	-1,428020	-0,225810	0,128885	0,005511	0,473675	0,235427	0,785841	-0,627011	-2,695267	-1,263924	-2,064105	9,467287	13,587201	-0,225810	0,128885	0,005511	10,591111	17,961535	0,785841	-0,225810	0,128885	0,005511	10,591111	17,961535	0,785841
15:50:55,32	0,712950	3,168993	-0,236996	1,026966	-0,982972	-1,428020	-0,224906	0,129859	0,006654	0,370748	0,259069	0,784279	-0,627592	-2,690575	-1,267415	-2,048815	9,498797	13,614999	-0,224906	0,129859	0,006654	10,564663	17,914178	0,784279	-0,224906	0,129859	0,006654	10,564663	17,914178	0,784279
15:50:55,37	0,712950	3,168993	-0,236996	1,026966	-0,982972	-1,428020	-0,228679	0,132708	0,003163	0,257519	0,060340	0,812078	-0,626365	-2,696768	-1,263113	-2,048477	9,490730	13,611413	-0,228679	0,132708	0,003163	10,675102	18,011660	0,812078	-0,228679	0,132708	0,003163	10,675102	18,011660	0,812078
15:50:55,42	0,712950	3,168993	-0,236996	1,026966	-0,982972	-1,428020	-0,223929	0,128549	0,007465	0,466969	0,311691	0,808491	-0,626342	-2,692754	-1,265049	-2,018943	9,483978	13,627206	-0,223929	0,128549	0,007465	10,558071	17,890098	0,808491	-0,223929	0,128549	0,007465	10,558071	17,890098	0,808491
15:50:55,47	0,712950	3,168993	-0,236996	1,026966	-0,982972	-1,428020	-0,227417	0,130536	0,005529	0,372566	0,159263	0,824284	-0,626427	-2,696753	-1,266230	-2,065483	9,474439	13,612954	-0,227417	0,130536	0,005529	10,619646	18,011486	0,824284	-0,227417	0,130536	0,005529	10,619646	18,011486	0,824284
15:50:55,52	0,712950	3,168993	-0,236996	1,026966	-0,982972	-1,428020	-0,223911	0,128611	0,004348	0,441158	0,306013	0,810032	-0,626985	-2,694531	-1,264658	-2,043961	9,470540	13,636110	-0,223911	0,128611	0,004348	10,537091	17,883056	0,810032	-0,223911	0,128611	0,004348	10,537091	17,883056	0,810032
15:50:55,57	0,712950	3,168993	-0,236996	1,026966	-0,982972	-1,428020	-0,225556	0,130205	0,005920	0,365655	0,241082	0,833188	-0,625807	-2,692990	-1,265068	-2,048397	9,491076	13,618114	-0,225556	0,130205	0,005920	10,586716	17,947225	0,833188	-0,225556	0,130205	0,005920	10,586716	17,947225	0,833188
15:50:55,62	0,712950	3,168993	-0,236996	1,026966	-0,982972	-1,428020	-0,227480	0,129955	0,005510	0,394204	0,126899	0,815193	-0,625778	-2,694981	-1,264656	-2,040521	9,494462	13,632136	-0,227480	0,129955	0,005510	10,595666	17,984114	0,815193	-0,227480	0,129955	0,005510	10,595666	17,984114	0,815193
15:50:55,67	0,712950	3,168993	-0,236996	1,026966	-0,982972	-1,428020	-0,225770	0,128934	0,005922	0,454157	0,220982	0,829215	-0,631081	-2,692134	-1,263898	-2,038694	9,505123	13,631504	-0,225770	0,128934	0,005922	10,575486	17,943909	0,829215	-0,225770	0,128934	0,005922	10,575486	17,943909	0,829215
15:50:55,72	0,712950	3,168993	-0,236996	1,026966	-0,982972	-1,428020	-0,225584	0,134950	0,006680	0,151469	0,226876	0,828582	-0,629339	-2,694398	-1,264677	-2,054740	9,500540	13,622271	-0,225584	0,134950	0,006680	10,745057	17,935247	0,828582	-0,225584	0,134950	0,006680	10,745057	17,935247	0,828582
15:50:55,77	0,712950	3,168993	-0,236996	1,026966	-0,982972	-1,428020	-0,224494	0,132310	0,005901	0,276775	0,271961	0,819349	-0,629976	-2,693337	-1,265857	-2,072634	9,503099	13,623302	-0,224494	0,132310	0,005901	10,663095	17,894753	0,819349	-0,224494	0,132310	0,005901	10,663095	17,894753	0,819349
15:50:55,82	0,712950	3,168993	-0,236996	1,026966	-0,982972	-1,428020	-0,225095	0,133392	0,004721	0,213783	0,223942	0,820380	-0,627636	-2,696378	-1,264671	-2,098108	9,531697	13,643092	-0,225095	0,133392	0,004721	10,685037	17,893898	0,820380	-0,225095	0,133392	0,004721	10,685037	17,893898	0,820380
15:50:55,87	0,712950	3,168993	-0,236996	1,026966	-0,982972	-1,428020	-0,223631	0,129844	0,005907	0,410285	0,263703	0,840170	-0,631138	-2,694145	-1,264703	-2,070450	9,498695	13,602735	-0,223631	0,129844	0,005907	10,603055	17,818746	0,840170	-0,223631	0,129844	0,005907	10,603055	17,818746	0,840170
15:50:55,92	0,712950	3,168993	-0,236996	1,026966	-0,982972	-1,428020	-0,223814	0,133994	0,005875	0,179727	0,294625	0,799813	-0,626396	-2,694562	-1,264294	-2,061273	9,510041	13,613203	-0,223814	0,133994	0,005875	10,698284	17,864057	0,799813	-0,223814	0,133994	0,005875	10,698284	17,864057	0,799813
15:50:55,97	0,712950	3,168993	-0,236996	1,026966	-0,982972	-1,428020	-0,225824	0,129679	0,006284	0,418543	0,192381	0,810281	-0,627053	-2,695854	-1,264700	-2,083884	9,470568	13,597577	-0,225824	0,129679	0,006284	10,598338	17,919596	0,810281	-0,225824	0,129679	0,006284	10,598338	17,919596	0,810281
15:50:56,02	0,712950	3,168993	-0,236996	1,026966	-0,982972	-1,428020	-0,224376	0,129602	0,005878	0,377054	0,267844	0,794656	-0,626378	-2,693294	-1,265860	-2,044092	9,496916	13,594370	-0,224376	0,129602	0,005878	10,550808	17,881372	0,794656	-0,224376	0,129602	0,005878	10,550808	17,881372	0,794656
15:50:56,07	0,712950	3,168993	-0,236996	1,026966	-0,982972	-1,428020	-0,226932	0,130297	0,004718	0,383615	0,156244	0,791448	-0,628263	-2,693214	-1,266252	-2,083234	9,462720	13,617827	-0,226932	0,130297	0,004718	10,611947	17,970379	0,791448	-0,226932	0,130297	0,004718	10,611947	17,970379	0,791448
15:50:56,12	0,712950	3,168993	-0,236996	1,026966	-0,982972	-1,428020	-0,226058	0,131970	0,004326	0,247462	0,184850	0,814906	-0,627580	-2,695991	-1,265064	-2,062068	9,499176	13,617760	-0,226058	0,131970	0,004326	10,607083	17,930441	0,814906	-0,226058	0,131970	0,004326	10,607083	17,930441	0,814906
15:50:56,17	0,712950	3,168993	-0,236996	1,026966	-0,982972	-1,428020	-0,223995	0,129990	0,005514	0,392558	0,292275	0,814838	-0,626977	-2,696925	-1,262354	-2,071948	9,519341	13,602289	-0,223995	0,129990	0,005514	10,596777	17,875850	0,814838	-0,223995	0,129990	0,005514	10,596777	17,875850	0,814838
15:50:56,22	0,712950	3,168993	-0,236996	1,026966	-0,982972	-1,428020	-0,223487	0,129000	0,008224	0,456554	0,300011	0,799367	-0,626451	-2,698221	-1,263508	-2,083344	9,468121	13,615902	-0,223487	0,129000	0,008224	10,583069	17,843770	0,799367	-0,223487	0,129000	0,008224	10,583069	17,843770	0,799367
15:50:56,27	0,712950	3,168993	-0,236996	1,026966	-0,982972	-1,428020	-0,222628	0,127898	0,007070	0,463832	0,360441	0,812980	-0,626375	-2,693893	-1,266615	-2,041299	9,500212	13,619043	-0,222628	0,127898	0,007070	10,503795	17,836736	0,812980	-0,222628	0,127898	0,007070	10,503795	17,836736	0,812980
15:50:56,32	0,712950	3,168993	-0,236996	1,026966	-0,982972	-1,428020	-0,226414	0,129996	0,003963	0,403555	0,183950	0,816122	-0,622939	-2,693396	-1,265882	-2,078443	9,461603	13,579649	-0,226414	0,129996	0,003963	10,608203	17,957425	0,816122	-0,226414	0,129996	0,003963	10,608203	17,957425	0,816122
15:50:56,37	0,712950	3,168993	-0,236996	1,026966	-0,982972	-1,428020	-0,228563	0,127268	0,004696	0,493374	0,059340	0,776727	-0,624648	-2,696203	-1,263905	-2,074428	9,505459	13,608169	-0,228563	0,127268	0,004696	10,483917	18,001509	0,776727	-0,228563	0,127268	0,004696	10,483917	18,001509	0,776727
15:50:56,42	0,712950	3,168993	-0,236996	1,026966	-0,982972	-1,428020	-0,225277	0,127345	0,006673	0,529376	0,211732	0,805247	-0,625324	-2,694605	-1,267427	-2,095461	9,478723	13,600101	-0,225277	0,127345	0,006673	10,525937	17,895995	0,805247	-0,225277	0,127345	0,006673	10,525937	17,895995	0,805247
15:50:56,47	0,712950	3,168993	-0,236996	1,026966	-0,982972	-1,428020	-0,226323	0,128729	0,003151	0,423747	0,152518	0,797180	-0,626994	-2,696392	-1,262341	-2,069458	9,499882	13,621089	-0,226323	0,128729	0,003151	10,528937	17,918853	0,797180	-0,226323	0,128729	0,003151	10,528937	17,918853	0,797180
15:50:56,52	0,712950	3,168993	-0,236996	1,026966	-0,982972	-1,428020	-0,223941	0,129282	0,008237	0,426301	0,288319	0,818167	-0,628147	-2,696266	-1,265068	-2,057677	9,511545	13,608285	-0,223941	0,129282	0,008237	10,574925	17,867671	0,818167	-0,223941	0,129282	0,008237	10,574925	17,867671	0,818167
15:50:56,57	0,712950	3,168993	-0,236996	1,026966	-0,982972	-1,428020	-0,223473	0,130343	0,005510	0,387124	0,317027	0,805363	-0,628872	-2,695946	-1,265466	-2,112921	9,501249	13,632913	-0,223473	0,130343	0,005510	10,619030	17,859639	0,805363	-0,223473	0,130343	0,005510	10,619030	17,859639	0,805363
15:50:56,62	0,712950	3,168993	-0,236996	1,026966	-0,982972	-1,428020	-0,223388	0,131131	0,005112	0,309604	0,278744	0,829991	-0,630556	-2,693056	-1,264696	-2,071267	9,505747	13,617763	-0,223388	0,131131	0,005112	10,603378	17,814697	0,829991	-0,223388	0,131131	0,005112	10,603378	17,814697	0,829991
15:50:56,67	0,712950	3,168993	-0,236996	1,026966	-0,982972	-1,428020	-0,225049	0,134034	0,005882	0,183356	0,226219	0,814841	-0,627585	-2,694820	-1,265081	-2,056543	9,479616	13,597880	-0,225049	0,134034	0,005882	10,705036	17,892527	0,814841	-0,225049	0,134034	0,005882	10,705036	17,892527	0,814841
15:50:56,72	0,712950	3,168993	-0,236996	1,026966	-0,982972	-1,428020	-0,225007	0,130579	0,005497	0,347731	0,254211	0,794958	-0,628186	-2,695489	-1,264313	-2,082505	9,527733	13,599017	-0,225007	0,130579	0,005497	10,598219	17,917235	0,794958	-0,225007	0,130579	0,005497	10,598219	17,917235	0,794958
15:50:56,77	0,712950	3,168993	-0,236996	1,026966	-0,982972	-1,428020	-0,224126	0,130766	0,006265	0,366738	0,253479	0,796095	-0,625276	-2,695537	-1,263123	-2,076799	9,465945	13,620977	-0,224126	0,130766	0,006265	10,631843	17,847346	0,796095	-0,224126	0,130766	0,006265	10,631843	17,847346	0,796095
15:50:56,82	0,712950	3,168993	-0,236996	1,026966	-0,982972	-1,428020	-0,225540	0,128221	0,007455	0,448382	0,215768	0,818055	-0,627006	-2,698488	-1,262747	-2,078866	9,486973	13,591635	-0,225540	0,128221	0,007455	10,513764	17,920663	0,818055	-0,225540	0,128221	0,007455	10,513764	17,920663	0,818055
15:50:56,87	0,712950	3,168993	-0,236996	1,026966	-0,982972	-1,428020	-0,222119	0,128244	0,007831	0,464385	0,381345	0,788714	-0,625266	-2,691831	-1,265106	-2,077159	9,507794	13,590163	-0,222119	0,128244	0,007831	10,531539	17,817708	0,788714	-0,222119	0,128244	0,007831	10,531539	17,817708	0,788714
15:50:56,92	0,712950	3,168993	-0,236996	1,026966	-0,982972	-1,428020	-0,228754	0,130066	0,005472	0,388528	0,027395	0,787242	-0,625274	-2,692620	-1,264695	-2,075047	9,491671	13,613483	-0,228754	0,130066	0,005472	10,598706	17,984603	0,787242	-0,228754	0,130066	0,005472	10,598706	17,984603	0,787242
15:50:56,97	0,712950	3,168993	-0,236996	1,026966	-0,982972	-1,428020	-0,228067	0,129678	0,005882	0,395799	0,073021	0,810561	-0,625892	-2,694131	-1,265457	-2,093470	9,507398	13,638534	-0,228067	0,129678	0,005882	10,575516	17,976282	0,810561	-0,228067	0,129678	0,005882	10,575516	17,976282	0,810561
15:50:57,02	0,712950	3,168993	-0,236996	1,026966	-0,982972	-1,428020	-0,226450	0,129458	0,005121	0,411661	0,133292	0,835612	-0,624724	-2,695060	-1,264289	-2,091794	9,472999	13,631923	-0,226450	0,129458	0,005121	10,574088	17,909610	0,835612	-0,226450	0,129458	0,005121	10,574088	17,909610	0,835612
15:50:57,07	0,712950	3,168993	-0,236996	1,026966	-0,982972	-1,428020	-0,226229	0,127982	0,006289	0,459461	0,163444	0,829001	-0,631148	-2,693106	-1,265475	-2,083083	9,540817	13,624217	-0,226229	0,127982	0,006289	10,506021	17,922400	0,829001	-0,226229	0,127982	0,006289	10,506021	17,922400	0,829001
15:50:57,12	0,712950	3,168993	-0,236996	1,026966	-0,982972	-1,428020	-0,224709	0,134522	0,005103	0,182425	0,216093	0,821295	-0,625280	-2,693941	-1,265053	-2,075513	9,488548	13,647324	-0,224709	0,134522	0,005103	10,742441	17,855768	0,821295	-0,224709	0,134522	0,005103	10,742441	17,855768	0,821295
15:50:57,17	0,712950	3,168993	-0,236996	1,026966	-0,982972	-1,428020	-0,226920	0,129023	0,005525	0,426920	0,133815	0,844402	-0,628847	-2,698078	-1,266264	-2,105441	9,485057	13,588885	-0,226920	0,129023	0,005525	10,555221	17,947048	0,844402	-0,226920	0,129023	0,005525	10,555221	17,947048	0,844402
15:50:57,22	0,712950	3,168993	-0,236996	1,026966	-0,982972	-1,428020	-0,221553	0,130044	0,004314	0,355854	0,388728	0,785963	-0,626398	-2,696073	-1,265070	-2,056677	9,484141	13,602884	-0,221553	0,130044	0,004314	10,564285	17,780648	0,785963	-0,221553	0,130044	0,004314	10,564285	17,780648	0,785963
15:50:57,27	0,712950	3,168993	-0,236996	1,026966	-0,982972	-1,428020	-0,224515	0,128925	0,005508	0,437621	0,277393	0,799962	-0,625291	-2,694096	-1,265064	-2,076053	9,469073	13,632152	-0,224515	0,128925	0,005508	10,558224	17,901831	0,799962	-0,224515	0,128925	0,005508	10,558224	17,901831	0,799962
15:50:57,32	0,712950	3,168993	-0,236996	1,026966	-0,982972	-1,428020	-0,226780	0,128955	0,005514	0,413319	0,150353	0,829230	-0,625888	-2,693649	-1,263159	-2,096631	9,497639	13,598166	-0,226780	0,128955	0,005514	10,536284	17,952613	0,829230	-0,226780	0,128955	0,005514	10,536284	17,952613	0,829230
15:50:57,37	0,712950	3,168993	-0,236996	1,026966	-0,982972	-1,428020	-0,226868	0,129695	0,007419	0,389262	0,113682	0,795244	-0,628131	-2,694147	-1,263510	-2,053782	9,534192	13,622875	-0,226868	0,129695	0,007419	10,570358	17,922836	0,795244	-0,226868	0,129695	0,007419	10,570358	17,922836	0,795244
15:50:57,42	0,712950	3,168993	-0,236996	1,026966	-0,982972	-1,428020	-0,225316	0,131389	0,007068	0,354300	0,213217	0,819953	-0,626512	-2,696169	-1,262376	-2,113622	9,477755	13,601591	-0,225316	0,131389	0,007068	10,668306	17,900541	0,819953	-0,225316	0,131389	0,007068	10,668306	17,900541	0,819953
15:50:57,47	0,712950	3,168993	-0,236996	1,026966	-0,982972	-1,428020	-0,224374	0,128976	0,008202	0,400972	0,238613	0,798670	-0,629917	-2,693913	-1,264297	-2,058292	9,525861	13,618014	-0,224374	0,128976	0,008202	10,525570	17,851966	0,798670	-0,224374	0,128976	0,008202	10,525570	17,851966	0,798670
15:50:57,52	0,712950	3,168993	-0,236996	1,026966	-0,982972	-1,428020	-0,224626	0,133053	0,006281	0,258290	0,249382	0,815092	-0,627058	-2,692958	-1,264710	-2,087875	9,499604	13,603829	-0,224626	0,133053	0,006281	10,702939	17,882504	0,815092	-0,224626	0,133053	0,006281	10,702939	17,882504	0,815092
15:50:57,57	0,712950	3,168993	-0,236996	1,026966	-0,982972	-1,428020	-0,226882	0,131054	0,005868	0,324676	0,119542	0,800907	-0,630472	-2,690892	-1,263125	-2,038883	9,538109	13,632381	-0,226882	0,131054	0,005868	10,612450	17,929815	0,800907	-0,226882	0,131054	0,005868	10,612450	17,929815	0,800907
15:50:57,62	0,712950	3,168993	-0,236996	1,026966	-0,982972	-1,428020	-0,226964	0,135043	0,007453	0,175101	0,138454	0,829460	-0,626437	-2,695217	-1,265056	-2,075680	9,503617	13,637731	-0,226964	0,135043	0,007453	10,775995	17,955164	0,829460	-0,226964	0,135043	0,007453	10,775995	17,955164	0,829460
15:50:57,67	0,712950	3,168993	-0,236996	1,026966	-0,982972	-1,428020	-0,225236	0,129387	0,005521	0,420938	0,213693	0,834809	-0,626424	-2,692564	-1,265070	-2,063550	9,503446	13,628314	-0,225236	0,129387	0,005521	10,577845	17,894748	0,834809	-0,225236	0,129387	0,005521	10,577845	17,894748	0,834809
15:50:57,72	0,712950	3,168993	-0,236996	1,026966	-0,982972	-1,428020	-0,227540	0,130702	0,005508	0,358486	0,104490	0,825393	-0,625840	-2,694838	-1,262756	-2,085181	9,520423	13,603210	-0,227540	0,130702	0,005508	10,618604	17,966386	0,825393	-0,227540	0,130702	0,005508	10,618604	17,966386	0,825393
15:50:57,77	0,712950	3,168993	-0,236996	1,026966	-0,982972	-1,428020	-0,225863	0,129059	0,007822	0,447826	0,164484	0,800289	-0,627026	-2,696193	-1,266243	-2,080094	9,506237	13,609265	-0,225863	0,129059	0,007822	10,578942	17,894719	0,800289	-0,225863	0,129059	0,007822	10,578942	17,894719	0,800289
15:50:57,82	0,712950	3,168993	-0,236996	1,026966	-0,982972	-1,428020	-0,224097	0,129409	0,004335	0,419872	0,267809	0,806343	-0,627632	-2,697204	-1,263929	-2,101592	9,518712	13,593687	-0,224097	0,129409	0,004335	10,578482	17,859422	0,806343	-0,224097	0,129409	0,004335	10,578482	17,859422	0,806343
15:50:57,87	0,712950	3,168993	-0,236996	1,026966	-0,982972	-1,428020	-0,222918	0,129429	0,006649	0,418906	0,304250	0,790765	-0,627081	-2,694678	-1,266254	-2,107350	9,525640	13,620079	-0,222918	0,129429	0,006649	10,579056	17,803329	0,790765	-0,222918	0,129429	0,006649	10,579056	17,803329	0,790765
15:50:57,92	0,712950	3,168993	-0,236996	1,026966	-0,982972	-1,428020	-0,225381	0,130214	0,004324	0,381175	0,167715	0,817157	-0,630056	-2,697342	-1,265073	-2,119230	9,500146	13,637137	-0,225381	0,130214	0,004324	10,602996	17,860152	0,817157	-0,225381	0,130214	0,004324	10,602996	17,860152	0,817157
15:50:57,97	0,712950	3,168993	-0,236996	1,026966	-0,982972	-1,428020	-0,221587	0,131458	0,005505	0,288462	0,367481	0,834215	-0,631141	-2,694672	-1,265096	-2,078627	9,514927	13,598655	-0,221587	0,131458	0,005505	10,607946	17,762060	0,834215	-0,221587	0,131458	0,005505	10,607946	17,762060	0,834215
15:50:58,02	0,712950	3,168993	-0,236996	1,026966	-0,982972	-1,428020	-0,223357	0,133733	0,005482	0,203266	0,303229	0,795733	-0,627644	-2,695169	-1,263150	-2,103697	9,525129	13,608275	-0,223357	0,133733	0,005482	10,701336	17,836729	0,795733	-0,223357	0,133733	0,005482	10,701336	17,836729	0,795733
15:50:58,07	0,712950	3,168993	-0,236996	1,026966	-0,982972	-1,428020	-0,224674	0,130456	0,007428	0,369991	0,207918	0,805354	-0,625857	-2,692095	-1,265116	-2,084056	9,520167	13,580805	-0,224674	0,130456	0,007428	10,610785	17,844825	0,805354	-0,224674	0,130456	0,007428	10,610785	17,844825	0,805354
15:50:58,12	0,712950	3,168993	-0,236996	1,026966	-0,982972	-1,428020	-0,228230	0,130445	0,005462	0,376070	0,042496	0,777884	-0,627078	-2,695663	-1,264297	-2,100233	9,493325	13,627324	-0,228230	0,130445	0,005462	10,616025	17,958550	0,777884	-0,228230	0,130445	0,005462	10,616025	17,958550	0,777884
15:50:58,17	0,712950	3,168993	-0,236996	1,026966	-0,982972	-1,428020	-0,224529	0,129719	0,006281	0,382489	0,234346	0,824403	-0,628229	-2,694803	-1,264696	-2,096448	9,524479	13,618764	-0,224529	0,129719	0,006281	10,565451	17,859892	0,824403	-0,224529	0,129719	0,006281	10,565451	17,859892	0,824403
15:50:58,22	0,712950	3,168993	-0,236996	1,026966	-0,982972	-1,428020	-0,224698	0,131146	0,005882	0,337180	0,213254	0,815843	-0,627562	-2,694555	-1,263154	-2,066802	9,525038	13,583775	-0,224698	0,131146	0,005882	10,632128	17,852073	0,815843	-0,224698	0,131146	0,005882	10,632128	17,852073	0,815843
15:50:58,27	0,712950	3,168993	-0,236996	1,026966	-0,982972	-1,428020	-0,225247	0,130692	0,007424	0,376074	0,210130	0,780854	-0,626469	-2,695527	-1,267835	-2,105604	9,539149	13,577829	-0,225247	0,130692	0,007424	10,635415	17,892002	0,780854	-0,225247	0,130692	0,007424	10,635415	17,892002	0,780854
15:50:58,32	0,712950	3,168993	-0,236996	1,026966	-0,982972	-1,428020	-0,224952	0,129259	0,002742	0,443412	0,184809	0,774908	-0,627747	-2,696658	-1,265100	-2,138736	9,489509	13,613287	-0,224952	0,129259	0,002742	10,590258	17,843525	0,774908	-0,224952	0,129259	0,002742	10,590258	17,843525	0,774908
15:50:58,37	0,712950	3,168993	-0,236996	1,026966	-0,982972	-1,428020	-0,223333	0,129800	0,005478	0,355712	0,265109	0,810366	-0,629455	-2,696961	-1,265851	-2,111877	9,500694	13,632867	-0,223333	0,129800	0,005478	10,545045	17,796757	0,810366	-0,223333	0,129800	0,005478	10,545045	17,796757	0,810366
15:50:58,42	0,712950	3,168993	-0,236996	1,026966	-0,982972	-1,428020	-0,222217	0,131128	0,004727	0,309782	0,340805	0,829946	-0,626472	-2,694591	-1,263921	-2,095361	9,503581	13,613102	-0,222217	0,131128	0,004727	10,603349	17,784853	0,829946	-0,222217	0,131128	0,004727	10,603349	17,784853	0,829946
15:50:58,47	0,712950	3,168993	-0,236996	1,026966	-0,982972	-1,428020	-0,225761	0,129730	0,006657	0,393247	0,169399	0,810180	-0,626415	-2,693859	-1,263145	-2,075041	9,519751	13,603367	-0,225761	0,129730	0,006657	10,577053	17,891618	0,810180	-0,225761	0,129730	0,006657	10,577053	17,891618	0,810180
15:50:58,52	0,712950	3,168993	-0,236996	1,026966	-0,982972	-1,428020	-0,226423	0,130046	0,007433	0,400958	0,144457	0,800445	-0,627643	-2,694562	-1,265838	-2,084038	9,502368	13,642986	-0,226423	0,130046	0,007433	10,609603	17,918689	0,800445	-0,226423	0,130046	0,007433	10,609603	17,918689	0,800445
15:50:58,57	0,712950	3,168993	-0,236996	1,026966	-0,982972	-1,428020	-0,225201	0,130758	0,004740	0,344378	0,208938	0,840065	-0,624700	-2,691449	-1,264316	-2,086836	9,511682	13,614287	-0,225201	0,130758	0,004740	10,608919	17,887186	0,840065	-0,225201	0,130758	0,004740	10,608919	17,887186	0,840065
15:50:58,62	0,712950	3,168993	-0,236996	1,026966	-0,982972	-1,428020	-0,229368	0,129767	0,006262	0,402613	-0,014859	0,811365	-0,624724	-2,696729	-1,265477	-2,110952	9,511943	13,604772	-0,229368	0,129767	0,006262	10,589306	17,990549	0,811365	-0,229368	0,129767	0,006262	10,589306	17,990549	0,811365
15:50:58,67	0,712950	3,168993	-0,236996	1,026966	-0,982972	-1,428020	-0,224783	0,127147	0,005100	0,526999	0,202538	0,801850	-0,630022	-2,695763	-1,268218	-2,106511	9,522593	13,591428	-0,224783	0,127147	0,005100	10,508055	17,848035	0,801850	-0,224783	0,127147	0,005100	10,508055	17,848035	0,801850
15:50:58,72	0,712950	3,168993	-0,236996	1,026966	-0,982972	-1,428020	-0,222971	0,132218	0,002360	0,274754	0,295286	0,788506	-0,627619	-2,695355	-1,263917	-2,081750	9,499163	13,607662	-0,222971	0,132218	0,002360	10,653880	17,798536	0,788506	-0,222971	0,132218	0,002360	10,653880	17,798536	0,788506
15:50:58,77	0,712950	3,168993	-0,236996	1,026966	-0,982972	-1,428020	-0,224526	0,130341	0,006661	0,364452	0,247609	0,804740	-0,628842	-2,690517	-1,263191	-2,105061	9,530111	13,584731	-0,224526	0,130341	0,006661	10,596227	17,872890	0,804740	-0,224526	0,130341	0,006661	10,596227	17,872890	0,804740
15:50:58,82	0,712950	3,168993	-0,236996	1,026966	-0,982972	-1,428020	-0,228105	0,133820	0,007387	0,198716	0,025858	0,781810	-0,626476	-2,691801	-1,264716	-2,094064	9,516360	13,604705	-0,228105	0,133820	0,007387	10,703553	17,932062	0,781810	-0,228105	0,133820	0,007387	10,703553	17,932062	0,781810
15:50:58,87	0,712950	3,168993	-0,236996	1,026966	-0,982972	-1,428020	-0,228175	0,131129	0,005862	0,332218	0,038598	0,801783	-0,629526	-2,695495	-1,264348	-2,156159	9,523319	13,599422	-0,228175	0,131129	0,005862	10,625842	17,950326	0,801783	-0,228175	0,131129	0,005862	10,625842	17,950326	0,801783
15:50:58,92	0,712950	3,168993	-0,236996	1,026966	-0,982972	-1,428020	-0,223451	0,131923	0,006230	0,265927	0,226990	0,796500	-0,627001	-2,692649	-1,266256	-2,069764	9,535215	13,605780	-0,223451	0,131923	0,006230	10,621852	17,767885	0,796500	-0,223451	0,131923	0,006230	10,621852	17,767885	0,796500
