# Supplementary material for: Characterization of interfragmentary motion associated with common osteosynthesis devices for rat fracture healing studies
Source: PLoS One. 2017 Apr 28;12(4):e0176735. doi: 10.1371/journal.pone.0176735 (PMC5409164; doi:10.1371/journal.pone.0176735)
Supplement: S1 Dataset — (ZIP) [file pone.0176735.s001.zip › S1_Dataset/RatExFix/Specimen05/FIX-EX_05W.txt]

%Tester: Sukopp Matthias
%Projekt: 
%Zeit: 11.03.2015 15:42:10
%Dateipfad: D:\Messungen\Fixator\Measurements\Fixator_20150311.txt
%Kommentar: FIX-EX_05-W
%VI Version: D:\LVProjekte\Fixator\HauptVI\Fixator_v0.12.vi
%Virtueller Drehpunkt: 	0,0000	0,0000	0,0000
%Sensor zu Hexapod (Mitte): 	0,000000	0,000000	-26,500000
%Sensor zu Hexapod Trans (Mitte): 	-0,500000	-0,866025	0,000000	-0,866025	0,500000	0,000000	0,000000	0,000000	1,000000
%Hexapod zu Labor (Mitte): 	0,750038	3,228906	-0,173988
%Hexapod zu Labor Trans (Mitte): 	0,999891	0,001739	-0,014653	-0,001833	0,999978	-0,006378	0,014642	0,006404	0,999872
%Labor zu CR (Mitte): 	0,000000	0,000000	78,500000
%Labor zu CR Trans (Mitte): 	1,000000	0,000000	0,000000	0,000000	1,000000	0,000000	0,000000	0,000000	1,000000
%Zentrum Sensormasse: 	0,000000	0,000000	2,000000
%Sensormasse: 	200,000000E-3
--------------------------------------------------
Time	X	Y	Z	U	V	W	Exp_ Fx	Exp_ Fy	Exp_ Fz	Exp_ Mx	Exp_ My	Exp_ Mz	Sen_ Fx	Sen_ Fy	Sen_ Fz	Sen_ Mx	Sen_ My	Sen_ Mz	Hex_ Fx	Hex_ Fy	Hex_ Fz	Hex_ Mx	Hex_ My	Hex_ Mz	Lab_ Fx	Lab_ Fy	Lab_ Fz	Lab_ Mx	Lab_ My	Lab_ Mz	Laser
15:42:10,86	0,750038	3,228906	-0,173988	0,366979	-0,838958	-0,105011	-0,006857	-0,005098	-0,074718	-0,298858	2,529214	1,610021	-0,653209	-2,909997	-1,370962	-12,626745	6,936693	14,006834	-0,006857	-0,005098	-0,074718	-0,699029	3,067510	1,610021	-0,006857	-0,005098	-0,074718	-0,699029	3,067510	1,610021
15:42:10,91	0,750038	3,228906	-0,173988	0,366979	-0,838958	-0,105011	-0,006857	-0,005098	-0,074718	-0,298858	2,529214	1,610021	-0,651837	-2,911617	-1,373645	-12,599003	6,864086	14,028463	-0,006857	-0,005098	-0,074718	-0,699029	3,067510	1,610021	-0,006857	-0,005098	-0,074718	-0,699029	3,067510	1,610021
15:42:10,96	0,750038	3,228906	-0,173988	0,366979	-0,838958	-0,105011	-0,006140	-0,007096	-0,077401	-0,243963	2,626851	1,631650	-0,651718	-2,910411	-1,372659	-12,551064	6,888341	14,024310	-0,006140	-0,007096	-0,077401	-0,800988	3,108824	1,631650	-0,006140	-0,007096	-0,077401	-0,800988	3,108824	1,631650
15:42:11,01	0,750038	3,228906	-0,173988	0,366979	-0,838958	-0,105011	-0,007244	-0,006596	-0,076415	-0,224999	2,598795	1,627496	-0,653185	-2,910878	-1,373259	-12,596717	6,897789	14,030776	-0,007244	-0,006596	-0,076415	-0,742757	3,167489	1,627496	-0,007244	-0,006596	-0,076415	-0,742757	3,167489	1,627496
15:42:11,06	0,750038	3,228906	-0,173988	0,366979	-0,838958	-0,105011	-0,006106	-0,005559	-0,077015	-0,293524	2,613741	1,633963	-0,653034	-2,908618	-1,373654	-12,595072	6,918076	14,034433	-0,006106	-0,005559	-0,077015	-0,729943	3,093055	1,633963	-0,006106	-0,005559	-0,077015	-0,729943	3,093055	1,633963
15:42:11,11	0,750038	3,228906	-0,173988	0,366979	-0,838958	-0,105011	-0,008139	-0,004560	-0,077409	-0,327115	2,499314	1,637620	-0,649432	-2,907601	-1,371073	-12,608848	6,842114	14,027307	-0,008139	-0,004560	-0,077409	-0,685060	3,138208	1,637620	-0,008139	-0,004560	-0,077409	-0,685060	3,138208	1,637620
15:42:11,16	0,750038	3,228906	-0,173988	0,366979	-0,838958	-0,105011	-0,010821	-0,007171	-0,074829	-0,264028	2,385910	1,630494	-0,654300	-2,912237	-1,370148	-12,585793	6,919425	14,019380	-0,010821	-0,007171	-0,074829	-0,826919	3,235326	1,630494	-0,010821	-0,007171	-0,074829	-0,826919	3,235326	1,630494
15:42:11,21	0,750038	3,228906	-0,173988	0,366979	-0,838958	-0,105011	-0,004372	-0,005273	-0,073904	-0,284216	2,702555	1,622566	-0,649166	-2,909922	-1,371722	-12,637626	6,872815	14,030297	-0,004372	-0,005273	-0,073904	-0,698154	3,045746	1,622566	-0,004372	-0,005273	-0,073904	-0,698154	3,045746	1,622566
15:42:11,26	0,750038	3,228906	-0,173988	0,366979	-0,838958	-0,105011	-0,008943	-0,008561	-0,075477	-0,179515	2,443248	1,633484	-0,649980	-2,912003	-1,374304	-12,648153	6,866131	14,037774	-0,008943	-0,008561	-0,075477	-0,851573	3,145309	1,633484	-0,008943	-0,008561	-0,075477	-0,851573	3,145309	1,633484
15:42:11,31	0,750038	3,228906	-0,173988	0,366979	-0,838958	-0,105011	-0,006734	-0,008897	-0,078060	-0,173114	2,552340	1,640961	-0,653786	-2,911572	-1,370147	-12,599520	6,868126	14,032599	-0,006734	-0,008897	-0,078060	-0,871518	3,080997	1,640961	-0,006734	-0,008897	-0,078060	-0,871518	3,080997	1,640961
15:42:11,36	0,750038	3,228906	-0,173988	0,366979	-0,838958	-0,105011	-0,005205	-0,005385	-0,073902	-0,329661	2,672997	1,635786	-0,649358	-2,910040	-1,373639	-12,587272	6,877317	14,033463	-0,005205	-0,005385	-0,073902	-0,752423	3,081582	1,635786	-0,005205	-0,005385	-0,073902	-0,752423	3,081582	1,635786
15:42:11,41	0,750038	3,228906	-0,173988	0,366979	-0,838958	-0,105011	-0,008746	-0,008454	-0,077395	-0,156001	2,494884	1,636650	-0,651294	-2,911939	-1,370072	-12,586206	6,875511	14,030607	-0,008746	-0,008454	-0,077395	-0,819662	3,181428	1,636650	-0,008746	-0,008454	-0,077395	-0,819662	3,181428	1,636650
15:42:11,46	0,750038	3,228906	-0,173988	0,366979	-0,838958	-0,105011	-0,006132	-0,007727	-0,073828	-0,194852	2,632607	1,633794	-0,651399	-2,909897	-1,371420	-12,643257	6,913186	14,009279	-0,006132	-0,007727	-0,073828	-0,801420	3,113998	1,633794	-0,006132	-0,007727	-0,073828	-0,801420	3,113998	1,633794
15:42:11,51	0,750038	3,228906	-0,173988	0,366979	-0,838958	-0,105011	-0,007848	-0,006615	-0,075175	-0,248582	2,475136	1,612466	-0,653830	-2,905079	-1,372205	-12,607098	6,896927	14,051554	-0,007848	-0,006615	-0,075175	-0,767846	3,091225	1,612466	-0,007848	-0,006615	-0,075175	-0,767846	3,091225	1,612466
15:42:11,56	0,750038	3,228906	-0,173988	0,366979	-0,838958	-0,105011	-0,010805	-0,002100	-0,075961	-0,479333	2,360805	1,654741	-0,649598	-2,911513	-1,371691	-12,576952	6,894972	14,025209	-0,010805	-0,002100	-0,075961	-0,644214	3,209034	1,654741	-0,010805	-0,002100	-0,075961	-0,644214	3,209034	1,654741
15:42:11,61	0,750038	3,228906	-0,173988	0,366979	-0,838958	-0,105011	-0,007349	-0,008983	-0,075447	-0,108081	2,567602	1,628396	-0,653781	-2,909407	-1,371355	-12,601026	6,887363	13,990682	-0,007349	-0,008983	-0,075447	-0,813212	3,144536	1,628396	-0,007349	-0,008983	-0,075447	-0,813212	3,144536	1,628396
15:42:11,66	0,750038	3,228906	-0,173988	0,366979	-0,838958	-0,105011	-0,007082	-0,004307	-0,075111	-0,369817	2,564454	1,593868	-0,650933	-2,908647	-1,368319	-12,637246	6,867807	14,042482	-0,007082	-0,004307	-0,075111	-0,707946	3,120410	1,593868	-0,007082	-0,004307	-0,075111	-0,707946	3,120410	1,593868
15:42:11,71	0,750038	3,228906	-0,173988	0,366979	-0,838958	-0,105011	-0,009164	-0,006394	-0,072075	-0,296358	2,434617	1,645669	-0,652050	-2,908956	-1,374421	-12,599292	6,872932	14,045730	-0,009164	-0,006394	-0,072075	-0,798288	3,153984	1,645669	-0,009164	-0,006394	-0,072075	-0,798288	3,153984	1,645669
15:42:11,76	0,750038	3,228906	-0,173988	0,366979	-0,838958	-0,105011	-0,008338	-0,005581	-0,078177	-0,315231	2,507882	1,648917	-0,652611	-2,914535	-1,373254	-12,613386	6,895352	14,025578	-0,008338	-0,005581	-0,078177	-0,753321	3,162399	1,648917	-0,008338	-0,005581	-0,078177	-0,753321	3,162399	1,648917
15:42:11,81	0,750038	3,228906	-0,173988	0,366979	-0,838958	-0,105011	-0,003226	-0,007885	-0,077009	-0,183062	2,750279	1,628764	-0,650259	-2,913153	-1,372083	-12,612802	6,894484	14,035133	-0,003226	-0,007885	-0,077009	-0,802004	3,003521	1,628764	-0,003226	-0,007885	-0,077009	-0,802004	3,003521	1,628764
15:42:11,86	0,750038	3,228906	-0,173988	0,366979	-0,838958	-0,105011	-0,005599	-0,009230	-0,075839	-0,113571	2,627824	1,638320	-0,647917	-2,913261	-1,371666	-12,607624	6,867762	14,063430	-0,005599	-0,009230	-0,075839	-0,838112	3,067345	1,638320	-0,005599	-0,009230	-0,075839	-0,838112	3,067345	1,638320
15:42:11,91	0,750038	3,228906	-0,173988	0,366979	-0,838958	-0,105011	-0,006677	-0,011312	-0,075422	-0,025833	2,589638	1,666617	-0,647974	-2,908539	-1,371691	-12,615743	6,850471	14,062454	-0,006677	-0,011312	-0,075422	-0,913851	3,113744	1,666617	-0,006677	-0,011312	-0,075422	-0,913851	3,113744	1,666617
15:42:11,96	0,750038	3,228906	-0,173988	0,366979	-0,838958	-0,105011	-0,010737	-0,008902	-0,075447	-0,170197	2,380100	1,665641	-0,650828	-2,911583	-1,372467	-12,594257	6,884054	14,039822	-0,010737	-0,008902	-0,075447	-0,869015	3,222965	1,665641	-0,010737	-0,008902	-0,075447	-0,869015	3,222965	1,665641
15:42:12,01	0,750038	3,228906	-0,173988	0,366979	-0,838958	-0,105011	-0,006674	-0,007952	-0,076223	-0,179757	2,593220	1,643008	-0,656000	-2,912052	-1,374127	-12,610668	6,915275	14,045883	-0,006674	-0,007952	-0,076223	-0,804021	3,117098	1,643008	-0,006674	-0,007952	-0,076223	-0,804021	3,117098	1,643008
15:42:12,06	0,750038	3,228906	-0,173988	0,366979	-0,838958	-0,105011	-0,003682	-0,003708	-0,077883	-0,381653	2,718966	1,649069	-0,652049	-2,910733	-1,374056	-12,618819	6,905436	14,017415	-0,003682	-0,003708	-0,077883	-0,672701	3,007993	1,649069	-0,003682	-0,003708	-0,077883	-0,672701	3,007993	1,649069
15:42:12,11	0,750038	3,228906	-0,173988	0,366979	-0,838958	-0,105011	-0,006800	-0,006471	-0,077811	-0,250567	2,554701	1,620602	-0,651346	-2,910666	-1,373972	-12,599494	6,875337	14,029254	-0,006800	-0,006471	-0,077811	-0,758520	3,088476	1,620602	-0,006800	-0,006471	-0,077811	-0,758520	3,088476	1,620602
15:42:12,16	0,750038	3,228906	-0,173988	0,366979	-0,838958	-0,105011	-0,007209	-0,007046	-0,077728	-0,237073	2,565179	1,632440	-0,650767	-2,908852	-1,371320	-12,570439	6,903340	14,015687	-0,007209	-0,007046	-0,077728	-0,790160	3,131120	1,632440	-0,007209	-0,007046	-0,077728	-0,790160	3,131120	1,632440
15:42:12,21	0,750038	3,228906	-0,173988	0,366979	-0,838958	-0,105011	-0,009069	-0,006640	-0,075076	-0,219404	2,479625	1,618874	-0,650195	-2,907707	-1,374808	-12,565460	6,900565	14,032473	-0,009069	-0,006640	-0,075076	-0,740624	3,191568	1,618874	-0,009069	-0,006640	-0,075076	-0,740624	3,191568	1,618874
15:42:12,26	0,750038	3,228906	-0,173988	0,366979	-0,838958	-0,105011	-0,010347	-0,006563	-0,078563	-0,223314	2,418871	1,635660	-0,651778	-2,909853	-1,373640	-12,572160	6,880192	14,028972	-0,010347	-0,006563	-0,078563	-0,738502	3,231133	1,635660	-0,010347	-0,006563	-0,078563	-0,738502	3,231133	1,635660
15:42:12,31	0,750038	3,228906	-0,173988	0,366979	-0,838958	-0,105011	-0,007697	-0,006265	-0,077396	-0,259780	2,561058	1,632159	-0,652366	-2,912470	-1,372681	-12,621730	6,866371	14,027965	-0,007697	-0,006265	-0,077396	-0,751609	3,165291	1,632159	-0,007697	-0,006265	-0,077396	-0,751609	3,165291	1,632159
15:42:12,36	0,750038	3,228906	-0,173988	0,366979	-0,838958	-0,105011	-0,005137	-0,007064	-0,076437	-0,255004	2,658164	1,631152	-0,650895	-2,912299	-1,375197	-12,614522	6,861321	14,036000	-0,005137	-0,007064	-0,076437	-0,809528	3,061431	1,631152	-0,005137	-0,007064	-0,076437	-0,809528	3,061431	1,631152
15:42:12,41	0,750038	3,228906	-0,173988	0,366979	-0,838958	-0,105011	-0,006020	-0,008253	-0,078953	-0,193970	2,621001	1,639187	-0,645041	-2,909853	-1,372684	-12,636143	6,877811	14,034174	-0,006020	-0,008253	-0,078953	-0,841794	3,093605	1,639187	-0,006020	-0,008253	-0,078953	-0,841794	3,093605	1,639187
15:42:12,46	0,750038	3,228906	-0,173988	0,366979	-0,838958	-0,105011	-0,011066	-0,012099	-0,076440	0,009532	2,331669	1,637360	-0,653296	-2,912535	-1,372015	-12,598384	6,868101	14,039318	-0,011066	-0,012099	-0,076440	-0,940262	3,200339	1,637360	-0,011066	-0,012099	-0,076440	-0,940262	3,200339	1,637360
15:42:12,51	0,750038	3,228906	-0,173988	0,366979	-0,838958	-0,105011	-0,004615	-0,006291	-0,075771	-0,282035	2,704649	1,642505	-0,652060	-2,911830	-1,370936	-12,617757	6,863431	14,023686	-0,004615	-0,006291	-0,075771	-0,775869	3,066957	1,642505	-0,004615	-0,006291	-0,075771	-0,775869	3,066957	1,642505
15:42:12,56	0,750038	3,228906	-0,173988	0,366979	-0,838958	-0,105011	-0,005844	-0,007009	-0,074691	-0,258426	2,626343	1,626873	-0,652098	-2,910240	-1,375988	-12,622189	6,869715	14,036927	-0,005844	-0,007009	-0,074691	-0,808629	3,085061	1,626873	-0,005844	-0,007009	-0,074691	-0,808629	3,085061	1,626873
15:42:12,61	0,750038	3,228906	-0,173988	0,366979	-0,838958	-0,105011	-0,007202	-0,006181	-0,079744	-0,298259	2,548735	1,640113	-0,653137	-2,910704	-1,370262	-12,639576	6,873716	14,037135	-0,007202	-0,006181	-0,079744	-0,783460	3,114074	1,640113	-0,007202	-0,006181	-0,079744	-0,783460	3,114074	1,640113
15:42:12,66	0,750038	3,228906	-0,173988	0,366979	-0,838958	-0,105011	-0,006281	-0,005513	-0,074018	-0,338224	2,579564	1,640321	-0,649662	-2,911562	-1,372079	-12,599840	6,882025	14,039783	-0,006281	-0,005513	-0,074018	-0,770986	3,072611	1,640321	-0,006281	-0,005513	-0,074018	-0,770986	3,072611	1,640321
15:42:12,71	0,750038	3,228906	-0,173988	0,366979	-0,838958	-0,105011	-0,007275	-0,008952	-0,075835	-0,132339	2,558121	1,642970	-0,652687	-2,911389	-1,372892	-12,632854	6,869239	14,020329	-0,007275	-0,008952	-0,075835	-0,835052	3,129216	1,642970	-0,007275	-0,008952	-0,075835	-0,835052	3,129216	1,642970
15:42:12,76	0,750038	3,228906	-0,173988	0,366979	-0,838958	-0,105011	-0,005913	-0,006245	-0,076647	-0,300647	2,606774	1,623516	-0,651463	-2,913550	-1,373234	-12,603015	6,841399	14,048301	-0,005913	-0,006245	-0,076647	-0,790915	3,070911	1,623516	-0,005913	-0,006245	-0,076647	-0,790915	3,070911	1,623516
15:42:12,81	0,750038	3,228906	-0,173988	0,366979	-0,838958	-0,105011	-0,004653	-0,008386	-0,076990	-0,198505	2,712014	1,651488	-0,651368	-2,912064	-1,370751	-12,614945	6,853851	14,006365	-0,004653	-0,008386	-0,076990	-0,856843	3,077304	1,651488	-0,004653	-0,008386	-0,076990	-0,856843	3,077304	1,651488
15:42:12,86	0,750038	3,228906	-0,173988	0,366979	-0,838958	-0,105011	-0,005987	-0,007726	-0,074507	-0,228043	2,626087	1,609552	-0,651441	-2,913451	-1,369728	-12,608271	6,870701	14,061714	-0,005987	-0,007726	-0,074507	-0,834515	3,096098	1,609552	-0,005987	-0,007726	-0,074507	-0,834515	3,096098	1,609552
15:42:12,91	0,750038	3,228906	-0,173988	0,366979	-0,838958	-0,105011	-0,004749	-0,008356	-0,073484	-0,177364	2,687824	1,664901	-0,649144	-2,910635	-1,372882	-12,623857	6,863081	14,025603	-0,004749	-0,008356	-0,073484	-0,833276	3,060643	1,664901	-0,004749	-0,008356	-0,073484	-0,833276	3,060643	1,664901
15:42:12,96	0,750038	3,228906	-0,173988	0,366979	-0,838958	-0,105011	-0,008338	-0,008937	-0,076638	-0,161515	2,491542	1,628790	-0,648468	-2,914302	-1,372432	-12,589693	6,863948	14,063340	-0,008338	-0,008937	-0,076638	-0,863079	3,146046	1,628790	-0,008338	-0,008937	-0,076638	-0,863079	3,146046	1,628790
15:42:13,01	0,750038	3,228906	-0,173988	0,366979	-0,838958	-0,105011	-0,005499	-0,011356	-0,076188	-0,017904	2,668287	1,666526	-0,650311	-2,911324	-1,373272	-12,621306	6,865140	14,020731	-0,005499	-0,011356	-0,076188	-0,909344	3,099984	1,666526	-0,005499	-0,011356	-0,076188	-0,909344	3,099984	1,666526
15:42:13,06	0,750038	3,228906	-0,173988	0,366979	-0,838958	-0,105011	-0,007157	-0,008271	-0,077027	-0,193111	2,554128	1,623917	-0,654485	-2,910394	-1,373293	-12,645305	6,873860	14,020686	-0,007157	-0,008271	-0,077027	-0,842359	3,115933	1,623917	-0,007157	-0,008271	-0,077027	-0,842359	3,115933	1,623917
15:42:13,11	0,750038	3,228906	-0,173988	0,366979	-0,838958	-0,105011	-0,005876	-0,004191	-0,077048	-0,409708	2,595607	1,623873	-0,652012	-2,909498	-1,371714	-12,601750	6,905436	14,025695	-0,005876	-0,004191	-0,077048	-0,738692	3,056837	1,623873	-0,005876	-0,004191	-0,077048	-0,738692	3,056837	1,623873
15:42:13,16	0,750038	3,228906	-0,173988	0,366979	-0,838958	-0,105011	-0,007888	-0,005885	-0,075470	-0,272489	2,512884	1,628882	-0,650079	-2,909908	-1,370229	-12,579309	6,860446	14,042773	-0,007888	-0,005885	-0,075470	-0,734465	3,132102	1,628882	-0,007888	-0,005885	-0,075470	-0,734465	3,132102	1,628882
15:42:13,21	0,750038	3,228906	-0,173988	0,366979	-0,838958	-0,105011	-0,008499	-0,007764	-0,073985	-0,202519	2,523058	1,645960	-0,650287	-2,911290	-1,375171	-12,598680	6,858663	14,065062	-0,008499	-0,007764	-0,073985	-0,812002	3,190215	1,645960	-0,008499	-0,007764	-0,073985	-0,812002	3,190215	1,645960
15:42:13,26	0,750038	3,228906	-0,173988	0,366979	-0,838958	-0,105011	-0,007199	-0,008274	-0,078927	-0,187228	2,574784	1,668249	-0,651397	-2,911823	-1,368594	-12,606636	6,919232	14,028895	-0,007199	-0,008274	-0,078927	-0,836746	3,139875	1,668249	-0,007199	-0,008274	-0,078927	-0,836746	3,139875	1,668249
15:42:13,31	0,750038	3,228906	-0,173988	0,366979	-0,838958	-0,105011	-0,006182	-0,007579	-0,072350	-0,174881	2,590475	1,632082	-0,650220	-2,907935	-1,372856	-12,571971	6,877952	14,045126	-0,006182	-0,007579	-0,072350	-0,769858	3,075759	1,632082	-0,006182	-0,007579	-0,072350	-0,769858	3,075759	1,632082
15:42:13,36	0,750038	3,228906	-0,173988	0,366979	-0,838958	-0,105011	-0,010137	-0,006655	-0,076612	-0,241348	2,435456	1,648312	-0,650935	-2,911589	-1,371417	-12,645991	6,870532	14,003731	-0,010137	-0,006655	-0,076612	-0,763789	3,231238	1,648312	-0,010137	-0,006655	-0,076612	-0,763789	3,231238	1,648312
15:42:13,41	0,750038	3,228906	-0,173988	0,366979	-0,838958	-0,105011	-0,006615	-0,007862	-0,075173	-0,222010	2,558213	1,606918	-0,650832	-2,908577	-1,372875	-12,574577	6,841671	14,019575	-0,006615	-0,007862	-0,075173	-0,839214	3,077508	1,606918	-0,006615	-0,007862	-0,075173	-0,839214	3,077508	1,606918
15:42:13,46	0,750038	3,228906	-0,173988	0,366979	-0,838958	-0,105011	-0,009275	-0,006447	-0,076631	-0,284920	2,496171	1,622762	-0,648517	-2,908787	-1,374041	-12,604299	6,879764	14,031870	-0,009275	-0,006447	-0,076631	-0,790983	3,224275	1,622762	-0,009275	-0,006447	-0,076631	-0,790983	3,224275	1,622762
15:42:13,51	0,750038	3,228906	-0,173988	0,366979	-0,838958	-0,105011	-0,010251	-0,008556	-0,077797	-0,157093	2,400663	1,635056	-0,649096	-2,909384	-1,372478	-12,595447	6,856537	14,034740	-0,010251	-0,008556	-0,077797	-0,828759	3,205336	1,635056	-0,010251	-0,008556	-0,077797	-0,828759	3,205336	1,635056
15:42:13,56	0,750038	3,228906	-0,173988	0,366979	-0,838958	-0,105011	-0,009445	-0,008353	-0,076234	-0,183330	2,461845	1,637927	-0,654372	-2,909519	-1,372484	-12,601871	6,909521	14,040420	-0,009445	-0,008353	-0,076234	-0,839072	3,203262	1,637927	-0,009445	-0,008353	-0,076234	-0,839072	3,203262	1,637927
15:42:13,61	0,750038	3,228906	-0,173988	0,366979	-0,838958	-0,105011	-0,006690	-0,003851	-0,076240	-0,374763	2,573058	1,643607	-0,653166	-2,909042	-1,370918	-12,582531	6,888034	14,043705	-0,006690	-0,003851	-0,076240	-0,677095	3,098194	1,643607	-0,006690	-0,003851	-0,076240	-0,677095	3,098194	1,643607
15:42:13,66	0,750038	3,228906	-0,173988	0,366979	-0,838958	-0,105011	-0,007706	-0,004657	-0,074674	-0,341787	2,547695	1,646891	-0,650889	-2,911683	-1,374115	-12,616092	6,880000	14,057852	-0,007706	-0,004657	-0,074674	-0,707393	3,152623	1,646891	-0,007706	-0,004657	-0,074674	-0,707393	3,152623	1,646891
15:42:13,71	0,750038	3,228906	-0,173988	0,366979	-0,838958	-0,105011	-0,006557	-0,007950	-0,077871	-0,194321	2,582415	1,661038	-0,651355	-2,914618	-1,371711	-12,622083	6,878304	14,011467	-0,006557	-0,007950	-0,077871	-0,818381	3,097117	1,661038	-0,006557	-0,007950	-0,077871	-0,818381	3,097117	1,661038
15:42:13,76	0,750038	3,228906	-0,173988	0,366979	-0,838958	-0,105011	-0,003782	-0,009013	-0,075467	-0,143491	2,722348	1,614653	-0,649689	-2,910911	-1,372870	-12,608181	6,875469	14,030542	-0,003782	-0,009013	-0,075467	-0,851022	3,019253	1,614653	-0,003782	-0,009013	-0,075467	-0,851022	3,019253	1,614653
15:42:13,81	0,750038	3,228906	-0,173988	0,366979	-0,838958	-0,105011	-0,007825	-0,008603	-0,076626	-0,160339	2,525575	1,633728	-0,651554	-2,914087	-1,372493	-12,656481	6,857657	14,029445	-0,007825	-0,008603	-0,076626	-0,835650	3,139846	1,633728	-0,007825	-0,008603	-0,076626	-0,835650	3,139846	1,633728
15:42:13,86	0,750038	3,228906	-0,173988	0,366979	-0,838958	-0,105011	-0,004143	-0,008576	-0,076249	-0,201298	2,684136	1,632631	-0,650290	-2,909780	-1,373656	-12,614474	6,891003	14,031646	-0,004143	-0,008576	-0,076249	-0,874520	3,009340	1,632631	-0,004143	-0,008576	-0,076249	-0,874520	3,009340	1,632631
15:42:13,91	0,750038	3,228906	-0,173988	0,366979	-0,838958	-0,105011	-0,008505	-0,007517	-0,077412	-0,206513	2,477015	1,634832	-0,652633	-2,910715	-1,372091	-12,607163	6,875729	14,039276	-0,008505	-0,007517	-0,077412	-0,796560	3,144642	1,634832	-0,008505	-0,007517	-0,077412	-0,796560	3,144642	1,634832
15:42:13,96	0,750038	3,228906	-0,173988	0,366979	-0,838958	-0,105011	-0,006524	-0,005955	-0,075847	-0,297264	2,593998	1,642463	-0,651683	-2,912389	-1,371237	-12,647243	6,859056	14,025226	-0,006524	-0,005955	-0,075847	-0,764762	3,106112	1,642463	-0,006524	-0,005955	-0,075847	-0,764762	3,106112	1,642463
15:42:14,01	0,750038	3,228906	-0,173988	0,366979	-0,838958	-0,105011	-0,005548	-0,007615	-0,074992	-0,245456	2,618354	1,628412	-0,651447	-2,914958	-1,370130	-12,609275	6,848032	14,036793	-0,005548	-0,007615	-0,074992	-0,843215	3,053886	1,628412	-0,005548	-0,007615	-0,074992	-0,843215	3,053886	1,628412
15:42:14,06	0,750038	3,228906	-0,173988	0,366979	-0,838958	-0,105011	-0,003442	-0,009104	-0,073886	-0,158597	2,766271	1,639979	-0,654417	-2,910344	-1,373644	-12,611218	6,880367	14,049848	-0,003442	-0,009104	-0,073886	-0,873233	3,036463	1,639979	-0,003442	-0,009104	-0,073886	-0,873233	3,036463	1,639979
15:42:14,11	0,750038	3,228906	-0,173988	0,366979	-0,838958	-0,105011	-0,005953	-0,004225	-0,077399	-0,385243	2,617845	1,653035	-0,647951	-2,911123	-1,372094	-12,626246	6,883809	14,035636	-0,005953	-0,004225	-0,077399	-0,716924	3,085156	1,653035	-0,005953	-0,004225	-0,077399	-0,716924	3,085156	1,653035
15:42:14,16	0,750038	3,228906	-0,173988	0,366979	-0,838958	-0,105011	-0,008511	-0,010214	-0,075850	-0,078378	2,470107	1,638823	-0,650261	-2,907431	-1,371308	-12,586509	6,861761	14,048727	-0,008511	-0,010214	-0,075850	-0,880151	3,138201	1,638823	-0,008511	-0,010214	-0,075850	-0,880151	3,138201	1,638823
15:42:14,21	0,750038	3,228906	-0,173988	0,366979	-0,838958	-0,105011	-0,010554	-0,006368	-0,075064	-0,277589	2,409301	1,651914	-0,653820	-2,908685	-1,373654	-12,603629	6,877613	14,040347	-0,010554	-0,006368	-0,075064	-0,777460	3,237781	1,651914	-0,010554	-0,006368	-0,075064	-0,777460	3,237781	1,651914
15:42:14,26	0,750038	3,228906	-0,173988	0,366979	-0,838958	-0,105011	-0,007687	-0,003912	-0,077410	-0,400099	2,535605	1,643533	-0,652011	-2,908432	-1,373257	-12,579740	6,863179	14,034902	-0,007687	-0,003912	-0,077410	-0,707225	3,139068	1,643533	-0,007687	-0,003912	-0,077410	-0,707225	3,139068	1,643533
15:42:14,31	0,750038	3,228906	-0,173988	0,366979	-0,838958	-0,105011	-0,008811	-0,005353	-0,077012	-0,325760	2,505080	1,638089	-0,650241	-2,911103	-1,375565	-12,586623	6,884560	14,051508	-0,008811	-0,005353	-0,077012	-0,745949	3,196750	1,638089	-0,008811	-0,005353	-0,077012	-0,745949	3,196750	1,638089
15:42:14,36	0,750038	3,228906	-0,173988	0,366979	-0,838958	-0,105011	-0,007383	-0,008221	-0,079321	-0,161548	2,562667	1,654695	-0,650892	-2,908926	-1,373284	-12,616074	6,877367	14,016486	-0,007383	-0,008221	-0,079321	-0,806876	3,142265	1,654695	-0,007383	-0,008221	-0,079321	-0,806876	3,142265	1,654695
15:42:14,41	0,750038	3,228906	-0,173988	0,366979	-0,838958	-0,105011	-0,008943	-0,006568	-0,077040	-0,268436	2,459654	1,619673	-0,649123	-2,910602	-1,371702	-12,618085	6,872861	14,039683	-0,008943	-0,006568	-0,077040	-0,784039	3,161689	1,619673	-0,008943	-0,006568	-0,077040	-0,784039	3,161689	1,619673
15:42:14,46	0,750038	3,228906	-0,173988	0,366979	-0,838958	-0,105011	-0,008376	-0,008939	-0,075458	-0,150062	2,489666	1,642870	-0,651447	-2,915461	-1,370413	-12,654038	6,840594	14,029844	-0,008376	-0,008939	-0,075458	-0,851773	3,147167	1,642870	-0,008376	-0,008939	-0,075458	-0,851773	3,147167	1,642870
15:42:14,51	0,750038	3,228906	-0,173988	0,366979	-0,838958	-0,105011	-0,003006	-0,009356	-0,074168	-0,174318	2,753887	1,633031	-0,650878	-2,909048	-1,372854	-12,599644	6,861232	14,059130	-0,003006	-0,009356	-0,074168	-0,908733	2,989867	1,633031	-0,003006	-0,009356	-0,074168	-0,908733	2,989867	1,633031
15:42:14,56	0,750038	3,228906	-0,173988	0,366979	-0,838958	-0,105011	-0,008845	-0,006642	-0,076610	-0,270377	2,487073	1,662317	-0,655040	-2,910291	-1,375603	-12,610737	6,837517	14,030182	-0,008845	-0,006642	-0,076610	-0,791742	3,181374	1,662317	-0,008845	-0,006642	-0,076610	-0,791742	3,181374	1,662317
15:42:14,61	0,750038	3,228906	-0,173988	0,366979	-0,838958	-0,105011	-0,005687	-0,003659	-0,079359	-0,451555	2,653542	1,633369	-0,650892	-2,906944	-1,374429	-12,601465	6,867537	14,046083	-0,005687	-0,003659	-0,079359	-0,738789	3,099937	1,633369	-0,005687	-0,003659	-0,079359	-0,738789	3,099937	1,633369
15:42:14,66	0,750038	3,228906	-0,173988	0,366979	-0,838958	-0,105011	-0,010659	-0,005578	-0,078185	-0,321157	2,387980	1,649270	-0,650315	-2,912480	-1,372868	-12,632431	6,887955	14,040539	-0,010659	-0,005578	-0,078185	-0,758996	3,224734	1,649270	-0,010659	-0,005578	-0,078185	-0,758996	3,224734	1,649270
15:42:14,71	0,750038	3,228906	-0,173988	0,366979	-0,838958	-0,105011	-0,006154	-0,008846	-0,076624	-0,149011	2,585255	1,643726	-0,649850	-2,904527	-1,376699	-12,392224	6,893741	14,012776	-0,006154	-0,008846	-0,076624	-0,843402	3,068304	1,643726	-0,006154	-0,008846	-0,076624	-0,843402	3,068304	1,643726
15:42:14,76	0,750038	3,228906	-0,173988	0,366979	-0,838958	-0,105011	-0,013274	-0,005272	-0,080455	-0,209750	2,420143	1,615963	-0,649144	-2,852286	-1,394924	-9,704764	6,857979	13,760714	-0,013274	-0,005272	-0,080455	-0,623575	3,462118	1,615963	-0,013274	-0,005272	-0,080455	-0,623575	3,462118	1,615963
15:42:14,81	0,750038	3,228906	-0,173988	0,366979	-0,838958	-0,105011	-0,058869	0,020238	-0,098680	-0,223494	2,394473	1,363901	-0,676182	-2,884600	-1,337460	-11,494617	8,286308	13,610850	-0,058869	0,020238	-0,098680	1,365191	7,015683	1,363901	-0,058869	0,020238	-0,098680	1,365191	7,015683	1,363901
15:42:14,86	0,750028	3,229036	-0,173982	0,366993	-0,839026	-0,055017	-0,017366	0,027496	-0,041216	-0,258863	2,288421	1,214036	-0,676997	-2,883894	-1,337085	-11,605129	8,321490	13,666144	-0,017366	0,027496	-0,041216	1,899567	3,651626	1,214036	-0,017366	0,027496	-0,041216	1,899567	3,651626	1,214036
15:42:14,91	0,750028	3,229036	-0,173982	0,366993	-0,839026	-0,055017	-0,017568	0,028555	-0,040841	-0,338731	2,164582	1,269331	-0,678842	-2,887077	-1,336328	-11,647741	8,306905	13,650328	-0,017568	0,028555	-0,040841	1,902849	3,543701	1,269331	-0,017568	0,028555	-0,040841	1,902849	3,543701	1,269331
15:42:14,96	0,750028	3,229036	-0,173982	0,366993	-0,839026	-0,055017	-0,013890	0,028561	-0,040084	-0,372977	2,326230	1,253515	-0,679973	-2,886603	-1,336339	-11,622692	8,292651	13,625270	-0,013890	0,028561	-0,040084	1,869070	3,416621	1,253515	-0,013890	0,028561	-0,040084	1,869070	3,416621	1,253515
15:42:15,01	0,750028	3,229036	-0,173982	0,366993	-0,839026	-0,055017	-0,013735	0,029778	-0,040095	-0,436079	2,363119	1,228456	-0,676403	-2,884886	-1,335952	-11,615180	8,328596	13,622135	-0,013735	0,029778	-0,040095	1,901500	3,441330	1,228456	-0,013735	0,029778	-0,040095	1,901500	3,441330	1,228456
15:42:15,06	0,750028	3,229036	-0,173982	0,366993	-0,839026	-0,055017	-0,017007	0,027544	-0,039707	-0,285045	2,181503	1,225322	-0,675804	-2,888198	-1,333605	-11,612980	8,297011	13,619285	-0,017007	0,027544	-0,039707	1,877195	3,516574	1,225322	-0,017007	0,027544	-0,039707	1,877195	3,516574	1,225322
15:42:15,11	0,750028	3,229036	-0,173982	0,366993	-0,839026	-0,055017	-0,014438	0,025369	-0,037361	-0,198197	2,332786	1,222472	-0,675303	-2,887523	-1,336349	-11,655552	8,320217	13,617477	-0,014438	0,025369	-0,037361	1,793302	3,466195	1,222472	-0,014438	0,025369	-0,037361	1,793302	3,466195	1,222472
15:42:15,16	0,750028	3,229036	-0,173982	0,366993	-0,839026	-0,055017	-0,015273	0,025273	-0,040105	-0,194380	2,240896	1,220664	-0,674025	-2,888138	-1,335930	-11,613106	8,327950	13,626853	-0,015273	0,025273	-0,040105	1,789563	3,439849	1,220664	-0,015273	0,025273	-0,040105	1,789563	3,439849	1,220664
15:42:15,21	0,750028	3,229036	-0,173982	0,366993	-0,839026	-0,055017	-0,015380	0,023859	-0,039685	-0,092940	2,268261	1,230040	-0,677107	-2,888992	-1,339059	-11,702753	8,422287	13,656267	-0,015380	0,023859	-0,039685	1,780015	3,475559	1,230040	-0,015380	0,023859	-0,039685	1,780015	3,475559	1,230040
15:42:15,26	0,750028	3,229036	-0,173982	0,366993	-0,839026	-0,055017	-0,013099	0,026102	-0,042815	-0,172660	2,262034	1,259454	-0,675146	-2,852443	-1,341635	-9,828046	8,255013	13,425783	-0,013099	0,026102	-0,042815	1,876309	3,290325	1,259454	-0,013099	0,026102	-0,042815	1,876309	3,290325	1,259454
15:42:15,31	0,750028	3,229036	-0,173982	0,366993	-0,839026	-0,055017	-0,045731	0,042678	-0,045391	-0,242131	2,272342	1,028970	-0,686434	-2,859704	-1,292245	-10,513967	8,943371	13,344279	-0,045731	0,042678	-0,045391	3,108067	5,862259	1,028970	-0,045731	0,042678	-0,045391	3,108067	5,862259	1,028970
15:42:15,36	0,749982	3,228917	-0,173988	0,366970	-0,839017	-0,004983	-0,033800	0,048822	0,003999	-0,308470	1,954584	0,947466	-0,684860	-2,862121	-1,293095	-10,633003	8,997164	13,304050	-0,033800	0,048822	0,003999	3,524071	4,607865	0,947466	-0,033800	0,048822	0,003999	3,524071	4,607865	0,947466
15:42:15,41	0,749982	3,228917	-0,173988	0,366970	-0,839017	-0,004983	-0,032493	0,046251	0,003149	-0,187680	1,892535	0,907237	-0,685482	-2,860875	-1,295815	-10,644615	9,015910	13,321038	-0,032493	0,046251	0,003149	3,442992	4,443259	0,907237	-0,032493	0,046251	0,003149	3,442992	4,443259	0,907237
15:42:15,46	0,749982	3,228917	-0,173988	0,366970	-0,839017	-0,004983	-0,033261	0,047413	0,000429	-0,237691	1,833162	0,924225	-0,688484	-2,861771	-1,297784	-10,677097	9,032352	13,307909	-0,033261	0,047413	0,000429	3,484222	4,444186	0,924225	-0,033261	0,047413	0,000429	3,484222	4,444186	0,924225
15:42:15,51	0,749982	3,228917	-0,173988	0,366970	-0,839017	-0,004983	-0,030984	0,049565	-0,001540	-0,351584	1,915240	0,911096	-0,684945	-2,862135	-1,294676	-10,667036	8,984142	13,290393	-0,030984	0,049565	-0,001540	3,539241	4,347481	0,911096	-0,030984	0,049565	-0,001540	3,539241	4,347481	0,911096
15:42:15,56	0,749982	3,228917	-0,173988	0,366970	-0,839017	-0,004983	-0,032439	0,046318	0,001568	-0,219479	1,872393	0,893579	-0,689702	-2,864692	-1,296246	-10,701439	9,011872	13,286543	-0,032439	0,046318	0,001568	3,416484	4,418859	0,893579	-0,032439	0,046318	0,001568	3,416484	4,418859	0,893579
15:42:15,61	0,749982	3,228917	-0,173988	0,366970	-0,839017	-0,004983	-0,027846	0,049158	-1,435367E-6	-0,360362	2,067589	0,889729	-0,688472	-2,866865	-1,294259	-10,677255	8,993826	13,313469	-0,027846	0,049158	-1,435367E-6	3,498567	4,253477	0,889729	-0,027846	0,049158	-1,435367E-6	3,498567	4,253477	0,889729
15:42:15,66	0,749982	3,228917	-0,173988	0,366970	-0,839017	-0,004983	-0,026579	0,047007	0,001985	-0,252028	2,163424	0,916655	-0,687896	-2,863537	-1,293097	-10,661793	8,952109	13,316705	-0,026579	0,047007	0,001985	3,438019	4,249876	0,916655	-0,026579	0,047007	0,001985	3,438019	4,249876	0,916655
15:42:15,71	0,749982	3,228917	-0,173988	0,366970	-0,839017	-0,004983	-0,029749	0,048172	0,003147	-0,341032	2,032810	0,919891	-0,687315	-2,864813	-1,295808	-10,673688	8,985166	13,329137	-0,029749	0,048172	0,003147	3,440509	4,368142	0,919891	-0,029749	0,048172	0,003147	3,440509	4,368142	0,919891
15:42:15,76	0,749982	3,228917	-0,173988	0,366970	-0,839017	-0,004983	-0,028935	0,047031	0,000436	-0,258991	2,048334	0,932323	-0,686749	-2,861851	-1,293068	-10,677207	8,985745	13,371668	-0,028935	0,047031	0,000436	3,432938	4,319728	0,932323	-0,028935	0,047031	0,000436	3,432938	4,319728	0,932323
15:42:15,81	0,749982	3,228917	-0,173988	0,366970	-0,839017	-0,004983	-0,031783	0,048022	0,003176	-0,311790	1,896923	0,974855	-0,686129	-2,863492	-1,293484	-10,673261	8,989591	13,323416	-0,031783	0,048022	0,003176	3,457947	4,391852	0,974855	-0,031783	0,048022	0,003176	3,457947	4,391852	0,974855
15:42:15,86	0,749982	3,228917	-0,173988	0,366970	-0,839017	-0,004983	-0,030672	0,046664	0,002760	-0,235881	1,956166	0,926602	-0,683205	-2,865346	-1,291961	-10,687078	8,960236	13,273469	-0,030672	0,046664	0,002760	3,427268	4,363917	0,926602	-0,030672	0,046664	0,002760	3,427268	4,363917	0,926602
15:42:15,91	0,749982	3,228917	-0,173988	0,366970	-0,839017	-0,004983	-0,030528	0,043205	0,004283	-0,088326	1,966388	0,876656	-0,687339	-2,862719	-1,295809	-10,681252	8,994805	13,344366	-0,030528	0,043205	0,004283	3,303265	4,362800	0,876656	-0,030528	0,043205	0,004283	3,303265	4,362800	0,876656
15:42:15,96	0,749982	3,228917	-0,173988	0,366970	-0,839017	-0,004983	-0,030736	0,048099	0,000435	-0,309980	1,943314	0,947552	-0,684990	-2,863316	-1,295832	-10,689621	8,993950	13,310840	-0,030736	0,048099	0,000435	3,465816	4,356083	0,947552	-0,030736	0,048099	0,000435	3,465816	4,356083	0,947552
15:42:16,01	0,749982	3,228917	-0,173988	0,366970	-0,839017	-0,004983	-0,031393	0,045765	0,000412	-0,193544	1,902310	0,914027	-0,689742	-2,863446	-1,295072	-10,712718	9,002148	13,310037	-0,031393	0,045765	0,000412	3,399043	4,366684	0,914027	-0,031393	0,045765	0,000412	3,399043	4,366684	0,914027
15:42:16,06	0,749982	3,228917	-0,173988	0,366970	-0,839017	-0,004983	-0,028905	0,049816	0,001172	-0,408615	2,007603	0,913224	-0,686202	-2,862608	-1,295429	-10,703496	9,002509	13,344823	-0,028905	0,049816	0,001172	3,501930	4,276641	0,913224	-0,028905	0,049816	0,001172	3,501930	4,276641	0,913224
15:42:16,11	0,749982	3,228917	-0,173988	0,366970	-0,839017	-0,004983	-0,031400	0,047170	0,000815	-0,266091	1,885655	0,948010	-0,683865	-2,863527	-1,293885	-10,707402	8,966057	13,323643	-0,031400	0,047170	0,000815	3,436731	4,350572	0,948010	-0,031400	0,047170	0,000815	3,436731	4,350572	0,948010
15:42:16,16	0,749982	3,228917	-0,173988	0,366970	-0,839017	-0,004983	-0,031774	0,044686	0,002359	-0,170459	1,881080	0,926829	-0,688538	-2,865706	-1,291526	-10,700190	8,977689	13,350446	-0,031774	0,044686	0,002359	3,337391	4,375310	0,926829	-0,031774	0,044686	0,002359	3,337391	4,375310	0,926829
15:42:16,21	0,749982	3,228917	-0,173988	0,366970	-0,839017	-0,004983	-0,027550	0,047644	0,004718	-0,310596	2,101140	0,953633	-0,685600	-2,865053	-1,293496	-10,708780	8,996774	13,319033	-0,027550	0,047644	0,004718	3,429458	4,263812	0,953633	-0,027550	0,047644	0,004718	3,429458	4,263812	0,953633
15:42:16,26	0,749982	3,228917	-0,173988	0,366970	-0,839017	-0,004983	-0,029584	0,045426	0,002748	-0,183017	1,978403	0,922219	-0,687351	-2,862276	-1,292725	-10,690242	8,981852	13,318005	-0,029584	0,045426	0,002748	3,382909	4,300726	0,922219	-0,029584	0,045426	0,002748	3,382909	4,300726	0,922219
15:42:16,31	0,749982	3,228917	-0,173988	0,366970	-0,839017	-0,004983	-0,031114	0,048331	0,003519	-0,337745	1,922370	0,921191	-0,687962	-2,863700	-1,292723	-10,713951	9,013790	13,328644	-0,031114	0,048331	0,003519	3,456245	4,364780	0,921191	-0,031114	0,048331	0,003519	3,456245	4,364780	0,921191
15:42:16,36	0,749982	3,228917	-0,173988	0,366970	-0,839017	-0,004983	-0,029575	0,048148	0,003521	-0,312400	1,965883	0,931830	-0,686834	-2,863987	-1,293113	-10,720703	8,966352	13,327583	-0,029575	0,048148	0,003521	3,467188	4,287503	0,931830	-0,029575	0,048148	0,003521	3,467188	4,287503	0,931830
15:42:16,41	0,749982	3,228917	-0,173988	0,366970	-0,839017	-0,004983	-0,029890	0,047027	0,003132	-0,298587	1,967338	0,930770	-0,687400	-2,862750	-1,294681	-10,715252	8,994804	13,314943	-0,029890	0,047027	0,003132	3,393034	4,313740	0,930770	-0,029890	0,047027	0,003132	3,393034	4,313740	0,930770
15:42:16,46	0,749982	3,228917	-0,173988	0,366970	-0,839017	-0,004983	-0,030678	0,048136	0,001563	-0,328875	1,916855	0,918129	-0,686220	-2,863359	-1,295081	-10,718039	8,996001	13,295986	-0,030678	0,048136	0,001563	3,449780	4,325117	0,918129	-0,030678	0,048136	0,001563	3,449780	4,325117	0,918129
15:42:16,51	0,749982	3,228917	-0,173988	0,366970	-0,839017	-0,004983	-0,030741	0,046810	0,001163	-0,260271	1,910578	0,899173	-0,682043	-2,865660	-1,294627	-10,689048	8,980959	13,343762	-0,030741	0,046810	0,001163	3,414279	4,323769	0,899173	-0,030741	0,046810	0,001163	3,414279	4,323769	0,899173
15:42:16,56	0,749982	3,228917	-0,173988	0,366970	-0,839017	-0,004983	-0,030837	0,042042	0,001617	-0,010894	1,938210	0,946949	-0,687334	-2,864004	-1,293873	-10,692744	9,011134	13,333949	-0,030837	0,042042	0,001617	3,289411	4,358944	0,946949	-0,030837	0,042042	0,001617	3,289411	4,358944	0,946949
15:42:16,61	0,749982	3,228917	-0,173988	0,366970	-0,839017	-0,004983	-0,029626	0,047452	0,002371	-0,267924	1,982910	0,937136	-0,685003	-2,865399	-1,294252	-10,699088	8,987673	13,338534	-0,029626	0,047452	0,002371	3,457057	4,308556	0,937136	-0,029626	0,047452	0,002371	3,457057	4,308556	0,937136
15:42:16,66	0,749982	3,228917	-0,173988	0,366970	-0,839017	-0,004983	-0,029583	0,044736	0,001992	-0,150204	1,991380	0,941721	-0,686215	-2,861422	-1,295061	-10,703571	8,986204	13,324870	-0,029583	0,044736	0,001992	3,361604	4,313653	0,941721	-0,029583	0,044736	0,001992	3,361604	4,313653	0,941721
15:42:16,71	0,749982	3,228917	-0,173988	0,366970	-0,839017	-0,004983	-0,032421	0,047773	0,001183	-0,311645	1,840655	0,928057	-0,686162	-2,863010	-1,293419	-10,690794	8,987904	13,294497	-0,032421	0,047773	0,001183	3,438572	4,385712	0,928057	-0,032421	0,047773	0,001183	3,438572	4,385712	0,928057
15:42:16,76	0,749982	3,228917	-0,173988	0,366970	-0,839017	-0,004983	-0,031073	0,046935	0,002825	-0,260159	1,920990	0,897684	-0,685588	-2,865882	-1,293868	-10,695466	8,974118	13,327966	-0,031073	0,046935	0,002825	3,424201	4,360193	0,897684	-0,031073	0,046935	0,002825	3,424201	4,360193	0,897684
15:42:16,81	0,749982	3,228917	-0,173988	0,366970	-0,839017	-0,004983	-0,028872	0,045001	0,002376	-0,173878	2,038272	0,931153	-0,688668	-2,864478	-1,295066	-10,768748	9,026192	13,345327	-0,028872	0,045001	0,002376	3,358681	4,304722	0,931153	-0,028872	0,045001	0,002376	3,358681	4,304722	0,931153
15:42:16,86	0,749982	3,228917	-0,173988	0,366970	-0,839017	-0,004983	-0,028548	0,048371	0,001179	-0,340660	1,965616	0,948514	-0,686170	-2,833184	-1,294110	-8,981286	9,002754	13,180499	-0,028548	0,048371	0,001179	3,456443	4,206637	0,948514	-0,028548	0,048371	0,001179	3,456443	4,206637	0,948514
15:42:16,91	0,749982	3,228917	-0,173988	0,366970	-0,839017	-0,004983	-0,056898	0,061854	0,002134	-0,168344	2,051101	0,783686	-0,709066	-2,864218	-1,250293	-10,900499	10,130686	13,050932	-0,056898	0,061854	0,002134	4,687176	6,517629	0,783686	-0,056898	0,061854	0,002134	4,687176	6,517629	0,783686
15:42:16,96	0,750134	3,229030	-0,173986	0,366976	-0,839003	0,045038	-0,018574	0,066165	0,045951	-0,375341	1,817912	0,654119	-0,704337	-2,866404	-1,242648	-11,216873	10,211160	13,052603	-0,018574	0,066165	0,045951	4,818646	3,275983	0,654119	-0,018574	0,066165	0,045951	4,818646	3,275983	0,654119
15:42:17,01	0,750134	3,229030	-0,173986	0,366976	-0,839003	0,045038	-0,019045	0,060977	0,053596	-0,194036	1,479181	0,655789	-0,705500	-2,865899	-1,242642	-11,203112	10,196957	13,056722	-0,019045	0,060977	0,053596	4,592657	2,974247	0,655789	-0,019045	0,060977	0,053596	4,592657	2,974247	0,655789
15:42:17,06	0,750134	3,229030	-0,173986	0,366976	-0,839003	0,045038	-0,018902	0,062237	0,053602	-0,264993	1,505675	0,659908	-0,702597	-2,866919	-1,245321	-11,202279	10,161104	13,101151	-0,018902	0,062237	0,053602	4,620637	2,989456	0,659908	-0,018902	0,062237	0,053602	4,620637	2,989456	0,659908
15:42:17,11	0,750134	3,229030	-0,173986	0,366976	-0,839003	0,045038	-0,019469	0,059213	0,050923	-0,138341	1,494796	0,704338	-0,703241	-2,867223	-1,247292	-11,226322	10,157196	13,078091	-0,019469	0,059213	0,050923	4,509848	3,023151	0,704338	-0,019469	0,059213	0,050923	4,509848	3,023151	0,704338
15:42:17,16	0,750134	3,229030	-0,173986	0,366976	-0,839003	0,045038	-0,018885	0,059618	0,048952	-0,174847	1,506343	0,681277	-0,703877	-2,866831	-1,246134	-11,252903	10,169603	13,087695	-0,018885	0,059618	0,048952	4,505195	2,988784	0,681277	-0,018885	0,059618	0,048952	4,505195	2,988784	0,681277
15:42:17,21	0,750134	3,229030	-0,173986	0,366976	-0,839003	0,045038	-0,018905	0,060365	0,050110	-0,216241	1,476035	0,690881	-0,703242	-2,868143	-1,242270	-11,241430	10,150843	13,040934	-0,018905	0,060365	0,050110	4,522448	2,960113	0,690881	-0,018905	0,060365	0,050110	4,522448	2,960113	0,690881
15:42:17,26	0,750134	3,229030	-0,173986	0,366976	-0,839003	0,045038	-0,018087	0,059160	0,053974	-0,164052	1,537904	0,644120	-0,705028	-2,868394	-1,245730	-11,237179	10,149039	13,091043	-0,018087	0,059160	0,053974	4,479984	2,957743	0,644120	-0,018087	0,059160	0,053974	4,479984	2,957743	0,644120
15:42:17,31	0,750134	3,229030	-0,173986	0,366976	-0,839003	0,045038	-0,016976	0,060580	0,050514	-0,237351	1,600242	0,694230	-0,706270	-2,871270	-1,238422	-11,358547	10,333040	13,049490	-0,016976	0,060580	0,050514	4,518190	2,932894	0,694230	-0,016976	0,060580	0,050514	4,518190	2,932894	0,694230
15:42:17,36	0,750134	3,229030	-0,173986	0,366976	-0,839003	0,045038	-0,013865	0,060218	0,057822	-0,119863	1,564909	0,652677	-0,698335	-2,829082	-1,250142	-9,235292	9,701032	12,930127	-0,013865	0,060218	0,057822	4,607263	2,653343	0,652677	-0,013865	0,060218	0,057822	4,607263	2,653343	0,652677
15:42:17,41	0,750134	3,229030	-0,173986	0,366976	-0,839003	0,045038	-0,054369	0,074440	0,046102	-0,345131	1,613531	0,533313	-0,704216	-2,826872	-1,218852	-9,406130	10,000457	12,800617	-0,054369	0,074440	0,046102	5,498447	5,881477	0,533313	-0,054369	0,074440	0,046102	5,498447	5,881477	0,533313
15:42:17,46	0,749917	3,228944	-0,173990	0,366974	-0,839019	0,095058	-0,053342	0,080638	0,077392	-0,493517	1,369270	0,403804	-0,704074	-2,832146	-1,216590	-9,668994	10,115103	12,838773	-0,053342	0,080638	0,077392	5,836575	5,556600	0,403804	-0,053342	0,080638	0,077392	5,836575	5,556600	0,403804
15:42:17,51	0,749917	3,228944	-0,173990	0,366974	-0,839019	0,095058	-0,048846	0,077878	0,079654	-0,382147	1,318088	0,441960	-0,702270	-2,830514	-1,214275	-9,655754	10,116831	12,813612	-0,048846	0,077878	0,079654	5,731290	5,152489	0,441960	-0,048846	0,077878	0,079654	5,731290	5,152489	0,441960
15:42:17,56	0,749917	3,228944	-0,173990	0,366974	-0,839019	0,095058	-0,051161	0,077132	0,081969	-0,335228	1,208305	0,416798	-0,700546	-2,829426	-1,215049	-9,667928	10,112097	12,829051	-0,051161	0,077132	0,081969	5,719632	5,224441	0,416798	-0,051161	0,077132	0,081969	5,719632	5,224441	0,416798
15:42:17,61	0,749917	3,228944	-0,173990	0,366974	-0,839019	0,095058	-0,052965	0,076183	0,081195	-0,296049	1,106305	0,432238	-0,701177	-2,829950	-1,215026	-9,675910	10,085637	12,862001	-0,052965	0,076183	0,081195	5,684288	5,264079	0,432238	-0,052965	0,076183	0,081195	5,684288	5,264079	0,432238
15:42:17,66	0,749917	3,228944	-0,173990	0,366974	-0,839019	0,095058	-0,052196	0,076468	0,081218	-0,337786	1,152625	0,465187	-0,699425	-2,832668	-1,218161	-9,694163	10,100423	12,820863	-0,052196	0,076468	0,081218	5,664942	5,250010	0,465187	-0,052196	0,076468	0,081218	5,664942	5,250010	0,465187
15:42:17,71	0,749917	3,228944	-0,173990	0,366974	-0,839019	0,095058	-0,050718	0,073591	0,078083	-0,184508	1,206268	0,424050	-0,701160	-2,835534	-1,213097	-9,712917	10,150837	12,833399	-0,050718	0,073591	0,078083	5,592382	5,187649	0,424050	-0,050718	0,073591	0,078083	5,592382	5,187649	0,424050
15:42:17,76	0,749917	3,228944	-0,173990	0,366974	-0,839019	0,095058	-0,047368	0,073661	0,083147	-0,153872	1,339012	0,436586	-0,697618	-2,835192	-1,214243	-9,682828	10,086282	12,837228	-0,047368	0,073661	0,083147	5,628522	5,057431	0,436586	-0,047368	0,073661	0,083147	5,628522	5,057431	0,436586
15:42:17,81	0,749917	3,228944	-0,173990	0,366974	-0,839019	0,095058	-0,049436	0,070764	0,082001	-0,044089	1,289832	0,440414	-0,698212	-2,831891	-1,214260	-9,690683	10,127661	12,839032	-0,049436	0,070764	0,082001	5,510890	5,170557	0,440414	-0,049436	0,070764	0,082001	5,510890	5,170557	0,440414
15:42:17,86	0,749917	3,228944	-0,173990	0,366974	-0,839019	0,095058	-0,051997	0,072929	0,081984	-0,124746	1,129144	0,442218	-0,702404	-2,832508	-1,216612	-9,710259	10,097470	12,829190	-0,051997	0,072929	0,081984	5,600162	5,210943	0,442218	-0,051997	0,072929	0,081984	5,600162	5,210943	0,442218
15:42:17,91	0,749917	3,228944	-0,173990	0,366974	-0,839019	0,095058	-0,049367	0,076250	0,079632	-0,333406	1,264077	0,432377	-0,701755	-2,831166	-1,216997	-9,693106	10,140142	12,830926	-0,049367	0,076250	0,079632	5,652251	5,139374	0,432377	-0,049367	0,076250	0,079632	5,652251	5,139374	0,432377
15:42:17,96	0,749917	3,228944	-0,173990	0,366974	-0,839019	0,095058	-0,050853	0,076360	0,079247	-0,293576	1,180296	0,434113	-0,699417	-2,829294	-1,216987	-9,684517	10,110030	12,845085	-0,050853	0,076360	0,079247	5,700689	5,172287	0,434113	-0,050853	0,076360	0,079247	5,700689	5,172287	0,434113
15:42:18,01	0,749917	3,228944	-0,173990	0,366974	-0,839019	0,095058	-0,053644	0,075272	0,079257	-0,258767	1,057678	0,448271	-0,703598	-2,833178	-1,214656	-9,724652	10,109374	12,852450	-0,053644	0,075272	0,079257	5,650065	5,268732	0,448271	-0,053644	0,075272	0,079257	5,650065	5,268732	0,448271
15:42:18,06	0,749917	3,228944	-0,173990	0,366974	-0,839019	0,095058	-0,048190	0,076950	0,081588	-0,366666	1,306863	0,455636	-0,699433	-2,832083	-1,216208	-9,697101	10,097231	12,839068	-0,048190	0,076950	0,081588	5,673901	5,089768	0,455636	-0,048190	0,076950	0,081588	5,673901	5,089768	0,455636
15:42:18,11	0,749917	3,228944	-0,173990	0,366974	-0,839019	0,095058	-0,051221	0,073891	0,080037	-0,204346	1,179199	0,442255	-0,700593	-2,832721	-1,214657	-9,699977	10,115557	12,833601	-0,051221	0,073891	0,080037	5,596101	5,200013	0,442255	-0,051221	0,073891	0,080037	5,596101	5,200013	0,442255
15:42:18,16	0,749917	3,228944	-0,173990	0,366974	-0,839019	0,095058	-0,050089	0,074576	0,081587	-0,225528	1,226407	0,436788	-0,698913	-2,833942	-1,213500	-9,733670	10,078556	12,832167	-0,050089	0,074576	0,081587	5,628683	5,158362	0,436788	-0,050089	0,074576	0,081587	5,628683	5,158362	0,436788
15:42:18,21	0,749917	3,228944	-0,173990	0,366974	-0,839019	0,095058	-0,049870	0,072511	0,082744	-0,167026	1,227081	0,435354	-0,702375	-2,832384	-1,215033	-9,704175	10,120252	12,857991	-0,049870	0,072511	0,082744	5,525064	5,141898	0,435354	-0,049870	0,072511	0,082744	5,525064	5,141898	0,435354
15:42:18,26	0,749917	3,228944	-0,173990	0,366974	-0,839019	0,095058	-0,049488	0,076288	0,081211	-0,312575	1,251635	0,461178	-0,700070	-2,834683	-1,218154	-9,708749	10,054551	12,828819	-0,049488	0,076288	0,081211	5,676013	5,136474	0,461178	-0,049488	0,076288	0,081211	5,676013	5,136474	0,461178
15:42:18,32	0,749917	3,228944	-0,173990	0,366974	-0,839019	0,095058	-0,048650	0,073142	0,078091	-0,208205	1,324099	0,432005	-0,701811	-2,832040	-1,217382	-9,708281	10,107770	12,839831	-0,048650	0,073142	0,078091	5,533477	5,143156	0,432005	-0,048650	0,073142	0,078091	5,533477	5,143156	0,432005
15:42:18,37	0,749917	3,228944	-0,173990	0,366974	-0,839019	0,095058	-0,050069	0,075972	0,078862	-0,309006	1,224120	0,443017	-0,700065	-2,833421	-1,215432	-9,708568	10,057810	12,837143	-0,050069	0,075972	0,078862	5,654776	5,154549	0,443017	-0,050069	0,075972	0,078862	5,654776	5,154549	0,443017
15:42:18,42	0,749917	3,228944	-0,173990	0,366974	-0,839019	0,095058	-0,049745	0,073769	0,080812	-0,237878	1,265695	0,440330	-0,700550	-2,835342	-1,215033	-9,689304	10,122169	12,828705	-0,049745	0,073769	0,080812	5,552996	5,170697	0,440330	-0,049745	0,073769	0,080812	5,552996	5,170697	0,440330
15:42:18,47	0,749917	3,228944	-0,173990	0,366974	-0,839019	0,095058	-0,047839	0,073228	0,081211	-0,144389	1,349312	0,431892	-0,700662	-2,831591	-1,217767	-9,706087	10,070025	12,843943	-0,047839	0,073228	0,081211	5,604033	5,104691	0,431892	-0,047839	0,073228	0,081211	5,604033	5,104691	0,431892
15:42:18,52	0,749917	3,228944	-0,173990	0,366974	-0,839019	0,095058	-0,051032	0,075201	0,078478	-0,300493	1,194832	0,447130	-0,701811	-2,832742	-1,216207	-9,711455	10,107857	12,848737	-0,051032	0,075201	0,078478	5,602748	5,200834	0,447130	-0,051032	0,075201	0,078478	5,602748	5,200834	0,447130
15:42:18,57	0,749917	3,228944	-0,173990	0,366974	-0,839019	0,095058	-0,049460	0,075621	0,080037	-0,292253	1,252988	0,451924	-0,701207	-2,835117	-1,217367	-9,705257	10,095570	12,839047	-0,049460	0,075621	0,080037	5,643957	5,135623	0,451924	-0,049460	0,075621	0,080037	5,643957	5,135623	0,451924
15:42:18,62	0,749917	3,228944	-0,173990	0,366974	-0,839019	0,095058	-0,047706	0,073910	0,078877	-0,210836	1,355732	0,442234	-0,701827	-2,834683	-1,215018	-9,726067	10,117781	12,877262	-0,047706	0,073910	0,078877	5,591080	5,100639	0,442234	-0,047706	0,073910	0,078877	5,591080	5,100639	0,442234
15:42:18,67	0,749917	3,228944	-0,173990	0,366974	-0,839019	0,095058	-0,047772	0,074663	0,081226	-0,241193	1,323176	0,480449	-0,701296	-2,832302	-1,218944	-9,737909	10,101880	12,845792	-0,047772	0,074663	0,081226	5,619881	5,073259	0,480449	-0,047772	0,074663	0,081226	5,619881	5,073259	0,480449
15:42:18,72	0,749917	3,228944	-0,173990	0,366974	-0,839019	0,095058	-0,050100	0,075395	0,077300	-0,298925	1,199826	0,448979	-0,700573	-2,831799	-1,216948	-9,684838	10,134978	12,884053	-0,050100	0,075395	0,077300	5,619576	5,132641	0,448979	-0,050100	0,075395	0,077300	5,619576	5,132641	0,448979
15:42:18,77	0,749917	3,228944	-0,173990	0,366974	-0,839019	0,095058	-0,050897	0,075020	0,079296	-0,224249	1,187786	0,487240	-0,701773	-2,835593	-1,214616	-9,696006	10,091875	12,870908	-0,050897	0,075020	0,079296	5,664849	5,183178	0,487240	-0,050897	0,075020	0,079296	5,664849	5,183178	0,487240
15:42:18,82	0,749917	3,228944	-0,173990	0,366974	-0,839019	0,095058	-0,047010	0,074162	0,081628	-0,222540	1,401757	0,474094	-0,698210	-2,835455	-1,216593	-9,684069	10,088838	12,814385	-0,047010	0,074162	0,081628	5,599196	5,092068	0,474094	-0,047010	0,074162	0,081628	5,599196	5,092068	0,474094
15:42:18,87	0,749917	3,228944	-0,173990	0,366974	-0,839019	0,095058	-0,048912	0,071145	0,079652	-0,062323	1,314709	0,417572	-0,703586	-2,833727	-1,218526	-9,710374	10,106071	12,864162	-0,048912	0,071145	0,079652	5,522588	5,154327	0,417572	-0,048912	0,071145	0,079652	5,522588	5,154327	0,417572
15:42:18,92	0,749917	3,228944	-0,173990	0,366974	-0,839019	0,095058	-0,047720	0,076665	0,077718	-0,347553	1,345308	0,467349	-0,703544	-2,831096	-1,218544	-9,686957	10,105872	12,840098	-0,047720	0,076665	0,077718	5,670619	5,091336	0,467349	-0,047720	0,076665	0,077718	5,670619	5,091336	0,467349
15:42:18,97	0,749917	3,228944	-0,173990	0,366974	-0,839019	0,095058	-0,050019	0,077944	0,077700	-0,402565	1,246128	0,443285	-0,694729	-2,807879	-1,220534	-8,560928	10,152613	12,724763	-0,050019	0,077944	0,077700	5,716070	5,172644	0,443285	-0,050019	0,077944	0,077700	5,716070	5,172644	0,443285
15:42:19,02	0,749917	3,228944	-0,173990	0,366974	-0,839019	0,095058	-0,074534	0,081919	0,075710	-0,005750	0,923177	0,327949	-0,709942	-2,834141	-1,193527	-9,934683	10,696658	12,660673	-0,074534	0,081919	0,075710	6,424890	6,774074	0,327949	-0,074534	0,081919	0,075710	6,424890	6,774074	0,327949
15:42:19,07	0,750060	3,228920	-0,174001	0,366982	-0,839020	0,145035	-0,044184	0,081963	0,102717	-0,223760	1,039645	0,263860	-0,711938	-2,836317	-1,186615	-10,109344	10,831429	12,647376	-0,044184	0,081963	0,102717	6,210335	4,508073	0,263860	-0,044184	0,081963	0,102717	6,210335	4,508073	0,263860
15:42:19,12	0,750060	3,228920	-0,174001	0,366982	-0,839020	0,145035	-0,041302	0,082603	0,109630	-0,227647	0,970875	0,250563	-0,713154	-2,838044	-1,185837	-10,145778	10,872546	12,662663	-0,041302	0,082603	0,109630	6,256675	4,213047	0,250563	-0,041302	0,082603	0,109630	6,256675	4,213047	0,250563
15:42:19,17	0,750060	3,228920	-0,174001	0,366982	-0,839020	0,145035	-0,039198	0,082793	0,110407	-0,220125	1,028154	0,265850	-0,710776	-2,837808	-1,188160	-10,133634	10,881360	12,664680	-0,039198	0,082793	0,110407	6,279096	4,105188	0,265850	-0,039198	0,082793	0,110407	6,279096	4,105188	0,265850
15:42:19,22	0,750060	3,228920	-0,174001	0,366982	-0,839020	0,145035	-0,040591	0,080852	0,108085	-0,105491	0,961809	0,267867	-0,712005	-2,835234	-1,189715	-10,138898	10,863789	12,684668	-0,040591	0,080852	0,108085	6,241366	4,148223	0,267867	-0,040591	0,080852	0,108085	6,241366	4,148223	0,267867
15:42:19,27	0,750060	3,228920	-0,174001	0,366982	-0,839020	0,145035	-0,042206	0,083203	0,106530	-0,245604	0,882073	0,287854	-0,713764	-2,836800	-1,188514	-10,117290	10,803762	12,710327	-0,042206	0,083203	0,106530	6,285826	4,195239	0,287854	-0,042206	0,083203	0,106530	6,285826	4,195239	0,287854
15:42:19,32	0,750060	3,228920	-0,174001	0,366982	-0,839020	0,145035	-0,039970	0,083943	0,107730	-0,325278	1,047082	0,313514	-0,712579	-2,837717	-1,191286	-10,133029	10,843760	12,645693	-0,039970	0,083943	0,107730	6,264260	4,184706	0,313514	-0,039970	0,083943	0,107730	6,264260	4,184706	0,313514
15:42:19,37	0,750060	3,228920	-0,174001	0,366982	-0,839020	0,145035	-0,039769	0,082458	0,104958	-0,221294	1,023917	0,248880	-0,713245	-2,836772	-1,189353	-10,168320	10,843195	12,659422	-0,039769	0,082458	0,104958	6,251682	4,145744	0,248880	-0,039769	0,082458	0,104958	6,251682	4,145744	0,248880
15:42:19,42	0,750060	3,228920	-0,174001	0,366982	-0,839020	0,145035	-0,040253	0,083507	0,106891	-0,293980	0,968417	0,262609	-0,710929	-2,841008	-1,188579	-10,216290	10,888036	12,655808	-0,040253	0,083507	0,106891	6,261347	4,128316	0,262609	-0,040253	0,083507	0,106891	6,261347	4,128316	0,262609
15:42:19,47	0,750060	3,228920	-0,174001	0,366982	-0,839020	0,145035	-0,037743	0,079384	0,107665	-0,064726	1,034988	0,258994	-0,702804	-2,794664	-1,194041	-7,994275	10,229999	12,550817	-0,037743	0,079384	0,107665	6,166931	3,997830	0,258994	-0,037743	0,079384	0,107665	6,166931	3,997830	0,258994
15:42:19,52	0,750060	3,228920	-0,174001	0,366982	-0,839020	0,145035	-0,081941	0,095520	0,102203	-0,362654	0,990038	0,154004	-0,707027	-2,815193	-1,174706	-9,149897	10,758323	12,501091	-0,081941	0,095520	0,102203	7,135659	7,422412	0,154004	-0,081941	0,095520	0,102203	7,135659	7,422412	0,154004
15:42:19,57	0,750010	3,229015	-0,173971	0,366981	-0,839015	0,195041	-0,062051	0,088912	0,121538	-0,139312	0,759344	0,104278	-0,713334	-2,820750	-1,167825	-9,407609	10,853432	12,486149	-0,062051	0,088912	0,121538	6,840280	5,630375	0,104278	-0,062051	0,088912	0,121538	6,840280	5,630375	0,104278
15:42:19,62	0,750010	3,229015	-0,173971	0,366981	-0,839015	0,195041	-0,054085	0,091595	0,128419	-0,325330	0,902866	0,089336	-0,711000	-2,824058	-1,167811	-9,422736	10,843066	12,490721	-0,054085	0,091595	0,128419	6,864897	5,148522	0,089336	-0,054085	0,091595	0,128419	6,864897	5,148522	0,089336
15:42:19,67	0,750010	3,229015	-0,173971	0,366981	-0,839015	0,195041	-0,052387	0,087920	0,128434	-0,150770	0,983230	0,093908	-0,716364	-2,819677	-1,172097	-9,431256	10,850311	12,517598	-0,052387	0,087920	0,128434	6,750968	5,095614	0,093908	-0,052387	0,087920	0,128434	6,750968	5,095614	0,093908
15:42:19,72	0,750010	3,229015	-0,173971	0,366981	-0,839015	0,195041	-0,053499	0,094756	0,124148	-0,504227	0,914402	0,120784	-0,712819	-2,818221	-1,170921	-9,424741	10,853882	12,527449	-0,053499	0,094756	0,124148	6,934136	5,114083	0,120784	-0,053499	0,094756	0,124148	6,934136	5,114083	0,120784
15:42:19,77	0,750010	3,229015	-0,173971	0,366981	-0,839015	0,195041	-0,056532	0,092414	0,125323	-0,376072	0,760527	0,130636	-0,712819	-2,819421	-1,171692	-9,430351	10,866913	12,533060	-0,056532	0,092414	0,125323	6,878412	5,198321	0,130636	-0,056532	0,092414	0,125323	6,878412	5,198321	0,130636
15:42:19,82	0,750010	3,229015	-0,173971	0,366981	-0,839015	0,195041	-0,055493	0,091814	0,124552	-0,336400	0,803183	0,136247	-0,714050	-2,819741	-1,169783	-9,454077	10,839794	12,501942	-0,055493	0,091814	0,124552	6,870997	5,159413	0,136247	-0,055493	0,091814	0,124552	6,870997	5,159413	0,136247
15:42:19,87	0,750010	3,229015	-0,173971	0,366981	-0,839015	0,195041	-0,054600	0,092720	0,126461	-0,418877	0,842651	0,105129	-0,709927	-2,823566	-1,168200	-9,454404	10,805357	12,509715	-0,054600	0,092720	0,126461	6,859665	5,128751	0,105129	-0,054600	0,092720	0,126461	6,859665	5,128751	0,105129
15:42:19,92	0,750010	3,229015	-0,173971	0,366981	-0,839015	0,195041	-0,053349	0,087237	0,128044	-0,163745	0,924615	0,112902	-0,710493	-2,820348	-1,170914	-9,434345	10,823979	12,526672	-0,053349	0,087237	0,128044	6,684378	5,112546	0,112902	-0,053349	0,087237	0,128044	6,684378	5,112546	0,112902
15:42:19,97	0,750010	3,229015	-0,173971	0,366981	-0,839015	0,195041	-0,055854	0,089337	0,125330	-0,246754	0,802457	0,129858	-0,709924	-2,817368	-1,166658	-9,448976	10,837504	12,525206	-0,055854	0,089337	0,125330	6,766167	5,186969	0,129858	-0,055854	0,089337	0,125330	6,766167	5,186969	0,129858
15:42:20,02	0,750010	3,229015	-0,173971	0,366981	-0,839015	0,195041	-0,058718	0,090333	0,129586	-0,294189	0,634068	0,128393	-0,707563	-2,821964	-1,169746	-9,447397	10,820620	12,521409	-0,058718	0,090333	0,129586	6,796980	5,243446	0,128393	-0,058718	0,090333	0,129586	6,796980	5,243446	0,128393
15:42:20,07	0,750010	3,229015	-0,173971	0,366981	-0,839015	0,195041	-0,055919	0,085991	0,126498	-0,082206	0,789425	0,124596	-0,712850	-2,821472	-1,171679	-9,445363	10,857329	12,547125	-0,055919	0,085991	0,126498	6,668067	5,179083	0,124596	-0,055919	0,085991	0,126498	6,668067	5,179083	0,124596
15:42:20,12	0,750010	3,229015	-0,173971	0,366981	-0,839015	0,195041	-0,053701	0,090816	0,124565	-0,300289	0,888157	0,150312	-0,712265	-2,824695	-1,170925	-9,454078	10,832117	12,501965	-0,053701	0,090816	0,124565	6,828734	5,103718	0,150312	-0,053701	0,090816	0,124565	6,828734	5,103718	0,150312
15:42:20,17	0,750010	3,229015	-0,173971	0,366981	-0,839015	0,195041	-0,051202	0,088698	0,125319	-0,216344	1,023178	0,105152	-0,709881	-2,820137	-1,166279	-9,438755	10,831123	12,490347	-0,051202	0,088698	0,125319	6,746414	5,042545	0,105152	-0,051202	0,088698	0,125319	6,746414	5,042545	0,105152
15:42:20,22	0,750010	3,229015	-0,173971	0,366981	-0,839015	0,195041	-0,056342	0,088911	0,129965	-0,220666	0,769662	0,093533	-0,712870	-2,823057	-1,169754	-9,457936	10,834731	12,520895	-0,056342	0,088911	0,129965	6,758883	5,192524	0,093533	-0,056342	0,088911	0,129965	6,758883	5,192524	0,093533
15:42:20,27	0,750010	3,229015	-0,173971	0,366981	-0,839015	0,195041	-0,052319	0,090041	0,126490	-0,285851	0,960458	0,124082	-0,712284	-2,817150	-1,169384	-9,453873	10,864206	12,527395	-0,052319	0,090041	0,126490	6,782342	5,067492	0,124082	-0,052319	0,090041	0,126490	6,782342	5,067492	0,124082
15:42:20,32	0,750010	3,229015	-0,173971	0,366981	-0,839015	0,195041	-0,057727	0,092486	0,126860	-0,385454	0,668006	0,130582	-0,711710	-2,823156	-1,168954	-9,458375	10,816548	12,549087	-0,057727	0,092486	0,126860	6,874703	5,199593	0,130582	-0,057727	0,092486	0,126860	6,874703	5,199593	0,130582
15:42:20,37	0,750010	3,229015	-0,173971	0,366981	-0,839015	0,195041	-0,052813	0,088986	0,127290	-0,246984	0,943498	0,152273	-0,709374	-2,823733	-1,170556	-9,472288	10,812362	12,487402	-0,052813	0,088986	0,127290	6,738431	5,089285	0,152273	-0,052813	0,088986	0,127290	6,738431	5,089285	0,152273
15:42:20,43	0,750010	3,229015	-0,173971	0,366981	-0,839015	0,195041	-0,053481	0,086675	0,125688	-0,137363	0,898769	0,090588	-0,713432	-2,820937	-1,168593	-9,436726	10,817807	12,514801	-0,053481	0,086675	0,125688	6,666592	5,097050	0,090588	-0,053481	0,086675	0,125688	6,666592	5,097050	0,090588
15:42:20,48	0,750010	3,229015	-0,173971	0,366981	-0,839015	0,195041	-0,053873	0,091587	0,127651	-0,370317	0,906464	0,117987	-0,712315	-2,822053	-1,170527	-9,464753	10,825553	12,535922	-0,053873	0,091587	0,127651	6,819270	5,135511	0,117987	-0,053873	0,091587	0,127651	6,819270	5,135511	0,117987
15:42:20,53	0,750010	3,229015	-0,173971	0,366981	-0,839015	0,195041	-0,053465	0,090062	0,125717	-0,298313	0,899530	0,139108	-0,711072	-2,822177	-1,171284	-9,425588	10,804023	12,535487	-0,053465	0,090062	0,125717	6,771548	5,096557	0,139108	-0,053465	0,090062	0,125717	6,771548	5,096557	0,139108
15:42:20,58	0,750010	3,229015	-0,173971	0,366981	-0,839015	0,195041	-0,053980	0,088923	0,124960	-0,238163	0,917452	0,138673	-0,709908	-2,821210	-1,171313	-9,444030	10,837573	12,512887	-0,053980	0,088923	0,124960	6,742308	5,154877	0,138673	-0,053980	0,088923	0,124960	6,742308	5,154877	0,138673
15:42:20,63	0,750010	3,229015	-0,173971	0,366981	-0,839015	0,195041	-0,055399	0,088398	0,124931	-0,191024	0,810910	0,116074	-0,710541	-2,820895	-1,172492	-9,459582	10,830435	12,508628	-0,055399	0,088398	0,124931	6,748228	5,159740	0,116074	-0,055399	0,088398	0,124931	6,748228	5,159740	0,116074
15:42:20,68	0,750010	3,229015	-0,173971	0,366981	-0,839015	0,195041	-0,055355	0,089104	0,123753	-0,241691	0,803287	0,111814	-0,708757	-2,820340	-1,167035	-9,445282	10,790205	12,518798	-0,055355	0,089104	0,123753	6,752978	5,148679	0,111814	-0,055355	0,089104	0,123753	6,752978	5,148679	0,111814
15:42:20,73	0,750010	3,229015	-0,173971	0,366981	-0,839015	0,195041	-0,056728	0,087836	0,129209	-0,203461	0,764402	0,121985	-0,707668	-2,820738	-1,169774	-9,487022	10,801100	12,516527	-0,056728	0,087836	0,129209	6,691694	5,217557	0,121985	-0,056728	0,087836	0,129209	6,691694	5,217557	0,121985
15:42:20,78	0,750010	3,229015	-0,173971	0,366981	-0,839015	0,195041	-0,056929	0,086695	0,126470	-0,155545	0,712384	0,119713	-0,711056	-2,819220	-1,168588	-9,434919	10,855808	12,526352	-0,056929	0,086695	0,126470	6,650013	5,181273	0,119713	-0,056929	0,086695	0,126470	6,650013	5,181273	0,119713
15:42:20,84	0,750010	3,229015	-0,173971	0,366981	-0,839015	0,195041	-0,056548	0,090388	0,127656	-0,274140	0,749923	0,129538	-0,712916	-2,821201	-1,167815	-9,472010	10,821734	12,534246	-0,056548	0,090388	0,127656	6,821303	5,188965	0,129538	-0,056548	0,090388	0,127656	6,821303	5,188965	0,129538
15:42:20,89	0,750010	3,229015	-0,173971	0,366981	-0,839015	0,195041	-0,054806	0,090752	0,125696	-0,297146	0,835899	0,106126	-0,714019	-2,823216	-1,169360	-9,441520	10,823810	12,519914	-0,054806	0,090752	0,125696	6,826888	5,138192	0,106126	-0,054806	0,090752	0,125696	6,826888	5,138192	0,106126
15:42:20,94	0,750010	3,229015	-0,173971	0,366981	-0,839015	0,195041	-0,051607	0,090956	0,126884	-0,334691	1,017154	0,123101	-0,713857	-2,819992	-1,175921	-9,330612	10,787748	12,531809	-0,051607	0,090956	0,126884	6,805344	5,068304	0,123101	-0,051607	0,090956	0,126884	6,805344	5,068304	0,123101
15:42:20,99	0,750010	3,229015	-0,173971	0,366981	-0,839015	0,195041	-0,054480	0,092428	0,120323	-0,387007	0,981840	0,134995	-0,709295	-2,801784	-1,193554	-8,471072	10,691425	12,432359	-0,054480	0,092428	0,120323	6,868573	5,258517	0,134995	-0,054480	0,092428	0,120323	6,868573	5,258517	0,134995
15:42:21,04	0,750010	3,229015	-0,173971	0,366981	-0,839015	0,195041	-0,072529	0,097580	0,102691	-0,308588	0,835822	0,035546	-0,713381	-2,816501	-1,170518	-9,155736	10,871719	12,394349	-0,072529	0,097580	0,102691	7,351468	6,529368	0,035546	-0,072529	0,097580	0,102691	7,351468	6,529368	0,035546
15:42:21,09	0,750080	3,228899	-0,174003	0,366991	-0,839006	0,245046	-0,057741	0,093761	0,125726	-0,296172	0,921739	-0,002464	-0,712008	-2,819401	-1,174846	-9,351023	10,915864	12,424437	-0,057741	0,093761	0,125726	7,064061	5,454390	-0,002464	-0,057741	0,093761	0,125726	7,064061	5,454390	-0,002464
15:42:21,14	0,750080	3,228899	-0,174003	0,366991	-0,839006	0,245046	-0,055916	0,091122	0,121398	-0,218348	0,825409	0,027624	-0,712585	-2,818571	-1,171401	-9,358190	10,918457	12,364379	-0,055916	0,091122	0,121398	6,934710	5,214849	0,027624	-0,055916	0,091122	0,121398	6,934710	5,214849	0,027624
15:42:21,19	0,750080	3,228899	-0,174003	0,366991	-0,839006	0,245046	-0,056347	0,092037	0,124843	-0,267263	0,795538	-0,032434	-0,710262	-2,819415	-1,168650	-9,367614	10,891860	12,400987	-0,056347	0,092037	0,124843	6,957618	5,218745	-0,032434	-0,056347	0,092037	0,124843	6,957618	5,218745	-0,032434
15:42:21,24	0,750080	3,228899	-0,174003	0,366991	-0,839006	0,245046	-0,056776	0,089603	0,127594	-0,168448	0,778320	0,004174	-0,711981	-2,816384	-1,171757	-9,331224	10,893031	12,402694	-0,056776	0,089603	0,127594	6,865375	5,235274	0,004174	-0,056776	0,089603	0,127594	6,865375	5,235274	0,004174
15:42:21,29	0,750080	3,228899	-0,174003	0,366991	-0,839006	0,245046	-0,058542	0,092607	0,124487	-0,305452	0,717451	0,005881	-0,712076	-2,818954	-1,172550	-9,382674	10,896413	12,398571	-0,058542	0,092607	0,124487	6,964193	5,312984	0,005881	-0,058542	0,092607	0,124487	6,964193	5,312984	0,005881
15:42:21,34	0,750080	3,228899	-0,174003	0,366991	-0,839006	0,245046	-0,056269	0,091405	0,123694	-0,265732	0,789382	0,001758	-0,712604	-2,816516	-1,170601	-9,360296	10,924921	12,408029	-0,056269	0,091405	0,123694	6,909538	5,206512	0,001758	-0,056269	0,091405	0,123694	6,909538	5,206512	0,001758
15:42:21,39	0,750080	3,228899	-0,174003	0,366991	-0,839006	0,245046	-0,058116	0,093081	0,125643	-0,317009	0,698463	0,011215	-0,713786	-2,816581	-1,169839	-9,366140	10,926964	12,392941	-0,058116	0,093081	0,125643	6,989830	5,260582	0,011215	-0,058116	0,093081	0,125643	6,989830	5,260582	0,011215
15:42:21,44	0,750080	3,228899	-0,174003	0,366991	-0,839006	0,245046	-0,057469	0,094072	0,126405	-0,369687	0,726034	-0,003872	-0,710298	-2,816695	-1,177973	-9,344152	10,852542	12,410402	-0,057469	0,094072	0,126405	7,014936	5,237350	-0,003872	-0,057469	0,094072	0,126405	7,014936	5,237350	-0,003872
15:42:21,49	0,750080	3,228899	-0,174003	0,366991	-0,839006	0,245046	-0,059115	0,090994	0,118271	-0,263106	0,696712	0,013589	-0,704275	-2,780072	-1,199142	-7,094260	10,327947	12,283236	-0,059115	0,090994	0,118271	6,879921	5,337214	0,013589	-0,059115	0,090994	0,118271	6,879921	5,337214	0,013589
15:42:21,54	0,750080	3,228899	-0,174003	0,366991	-0,839006	0,245046	-0,093843	0,104089	0,097102	-0,273430	1,101621	-0,113577	-0,712215	-2,803312	-1,178594	-8,643266	11,064925	12,271524	-0,093843	0,104089	0,097102	7,897580	8,468264	-0,113577	-0,093843	0,104089	0,097102	7,897580	8,468264	-0,113577
15:42:21,59	0,750064	3,228987	-0,173969	0,366964	-0,839010	0,295037	-0,069746	0,099345	0,117650	-0,163009	0,644684	-0,125289	-0,716575	-2,805098	-1,177508	-8,764457	11,064084	12,237148	-0,069746	0,099345	0,117650	7,635606	6,119733	-0,125289	-0,069746	0,099345	0,117650	7,635606	6,119733	-0,125289
15:42:21,64	0,750064	3,228987	-0,173969	0,366964	-0,839010	0,295037	-0,066019	0,102228	0,118736	-0,374250	0,733930	-0,159665	-0,716088	-2,807254	-1,175593	-8,831010	11,087574	12,227493	-0,066019	0,102228	0,118736	7,650683	5,916446	-0,159665	-0,066019	0,102228	0,118736	7,650683	5,916446	-0,159665
15:42:21,69	0,750064	3,228987	-0,173969	0,366964	-0,839010	0,295037	-0,064396	0,100729	0,120652	-0,309199	0,748973	-0,169321	-0,717883	-2,809605	-1,174779	-8,847479	11,092496	12,275117	-0,064396	0,100729	0,120652	7,598007	5,804041	-0,169321	-0,064396	0,100729	0,120652	7,598007	5,804041	-0,169321
15:42:21,74	0,750064	3,228987	-0,173969	0,366964	-0,839010	0,295037	-0,061462	0,101107	0,121465	-0,332862	0,884784	-0,121696	-0,714345	-2,807465	-1,175556	-8,837876	11,089474	12,276323	-0,061462	0,101107	0,121465	7,604069	5,709584	-0,121696	-0,061462	0,101107	0,121465	7,604069	5,709584	-0,121696
15:42:21,79	0,750064	3,228987	-0,173969	0,366964	-0,839010	0,295037	-0,065084	0,099114	0,120689	-0,227030	0,706262	-0,120490	-0,717870	-2,804870	-1,174788	-8,831627	11,101960	12,280813	-0,065084	0,099114	0,120689	7,553433	5,815396	-0,120490	-0,065084	0,099114	0,120689	7,553433	5,815396	-0,120490
15:42:21,84	0,750064	3,228987	-0,173969	0,366964	-0,839010	0,295037	-0,065569	0,103464	0,121456	-0,439280	0,680212	-0,116001	-0,715573	-2,805891	-1,178297	-8,859266	11,110816	12,274071	-0,065569	0,103464	0,121456	7,682640	5,827417	-0,116001	-0,065569	0,103464	0,121456	7,682640	5,827417	-0,116001
15:42:21,89	0,750064	3,228987	-0,173969	0,366964	-0,839010	0,295037	-0,065833	0,100964	0,117947	-0,315425	0,638133	-0,122743	-0,713796	-2,810580	-1,179842	-8,846342	11,051175	12,248353	-0,065833	0,100964	0,117947	7,610237	5,806042	-0,122743	-0,065833	0,100964	0,117947	7,610237	5,806042	-0,122743
15:42:21,94	0,750064	3,228987	-0,173969	0,366964	-0,839010	0,295037	-0,062661	0,097081	0,116402	-0,158685	0,844096	-0,148460	-0,719701	-2,810651	-1,176741	-8,869198	11,084198	12,261263	-0,062661	0,097081	0,116402	7,462143	5,762993	-0,148460	-0,062661	0,097081	0,116402	7,462143	5,762993	-0,148460
15:42:21,99	0,750064	3,228987	-0,173969	0,366964	-0,839010	0,295037	-0,059647	0,102159	0,119503	-0,405603	0,964518	-0,135550	-0,715478	-2,810098	-1,175569	-8,832819	11,104577	12,242261	-0,059647	0,102159	0,119503	7,613897	5,646818	-0,135550	-0,059647	0,102159	0,119503	7,613897	5,646818	-0,135550
15:42:22,04	0,750064	3,228987	-0,173969	0,366964	-0,839010	0,295037	-0,062237	0,098778	0,120675	-0,193932	0,851137	-0,154553	-0,713844	-2,810379	-1,177105	-8,879634	11,083755	12,291701	-0,062237	0,098778	0,120675	7,560129	5,736777	-0,154553	-0,062237	0,098778	0,120675	7,560129	5,736777	-0,154553
15:42:22,09	0,750064	3,228987	-0,173969	0,366964	-0,839010	0,295037	-0,062811	0,097223	0,119140	-0,154498	0,791171	-0,105112	-0,715627	-2,811388	-1,179836	-8,884238	11,078670	12,278254	-0,062811	0,097223	0,119140	7,477474	5,721850	-0,105112	-0,062811	0,097223	0,119140	7,477474	5,721850	-0,105112
15:42:22,14	0,750064	3,228987	-0,173969	0,366964	-0,839010	0,295037	-0,061046	0,098262	0,116408	-0,215265	0,881519	-0,118559	-0,714405	-2,808797	-1,176347	-8,866601	11,083038	12,266996	-0,061046	0,098262	0,116408	7,498319	5,673625	-0,118559	-0,061046	0,098262	0,116408	7,498319	5,673625	-0,118559
15:42:22,19	0,750064	3,228987	-0,173969	0,366964	-0,839010	0,295037	-0,063901	0,098500	0,119897	-0,215008	0,746153	-0,129818	-0,719640	-2,807948	-1,177121	-8,834268	11,090515	12,266595	-0,063901	0,098500	0,119897	7,517212	5,762371	-0,129818	-0,063901	0,098500	0,119897	7,517212	5,762371	-0,129818
15:42:22,24	0,750064	3,228987	-0,173969	0,366964	-0,839010	0,295037	-0,062019	0,103458	0,119123	-0,450199	0,868273	-0,130218	-0,716087	-2,811335	-1,176706	-8,827032	11,068384	12,270516	-0,062019	0,103458	0,119123	7,671248	5,736764	-0,130218	-0,062019	0,103458	0,119123	7,671248	5,736764	-0,130218
15:42:22,29	0,750064	3,228987	-0,173969	0,366964	-0,839010	0,295037	-0,060862	0,098687	0,119538	-0,217669	0,945752	-0,126297	-0,716148	-2,811955	-1,176322	-8,858239	11,071702	12,280297	-0,060862	0,098687	0,119538	7,529276	5,723445	-0,126297	-0,060862	0,098687	0,119538	7,529276	5,723445	-0,126297
15:42:22,34	0,750064	3,228987	-0,173969	0,366964	-0,839010	0,295037	-0,060294	0,098430	0,119922	-0,217039	0,946627	-0,116517	-0,717356	-2,807106	-1,177909	-8,864609	11,092875	12,272826	-0,060294	0,098430	0,119922	7,509737	5,679695	-0,116517	-0,060294	0,098430	0,119922	7,509737	5,679695	-0,116517
15:42:22,39	0,750064	3,228987	-0,173969	0,366964	-0,839010	0,295037	-0,063889	0,101901	0,118336	-0,382358	0,743561	-0,123987	-0,716115	-2,808573	-1,175966	-8,842762	11,084432	12,246921	-0,063889	0,101901	0,118336	7,616859	5,758872	-0,123987	-0,063889	0,101901	0,118336	7,616859	5,758872	-0,123987
15:42:22,44	0,750064	3,228987	-0,173969	0,366964	-0,839010	0,295037	-0,063240	0,100092	0,120278	-0,284686	0,800487	-0,149893	-0,717888	-2,810760	-1,176715	-8,852948	11,105494	12,281441	-0,063240	0,100092	0,120278	7,572536	5,764795	-0,149893	-0,063240	0,100092	0,120278	7,572536	5,764795	-0,149893
15:42:22,49	0,750064	3,228987	-0,173969	0,366964	-0,839010	0,295037	-0,060460	0,100534	0,119529	-0,294538	0,925687	-0,115372	-0,716263	-2,812192	-1,175577	-8,904382	11,039298	12,264689	-0,060460	0,100534	0,119529	7,597404	5,671778	-0,115372	-0,060460	0,100534	0,119529	7,597404	5,671778	-0,115372
15:42:22,54	0,750064	3,228987	-0,173969	0,366964	-0,839010	0,295037	-0,060032	0,098411	0,120667	-0,267183	0,936505	-0,132124	-0,715049	-2,807789	-1,177127	-8,884722	11,079148	12,282106	-0,060032	0,098411	0,120667	7,458098	5,648986	-0,132124	-0,060032	0,098411	0,120667	7,458098	5,648986	-0,132124
15:42:22,59	0,750064	3,228987	-0,173969	0,366964	-0,839010	0,295037	-0,064452	0,099561	0,119117	-0,282638	0,703736	-0,114708	-0,714982	-2,812041	-1,176720	-8,858535	11,053416	12,265610	-0,064452	0,099561	0,119117	7,532913	5,763232	-0,114708	-0,064452	0,099561	0,119117	7,532913	5,763232	-0,114708
15:42:22,64	0,750064	3,228987	-0,173969	0,366964	-0,839010	0,295037	-0,060803	0,097377	0,119524	-0,178273	0,929030	-0,131204	-0,716753	-2,810116	-1,177907	-8,866957	11,090380	12,257892	-0,060803	0,097377	0,119524	7,465851	5,702079	-0,131204	-0,060803	0,097377	0,119524	7,465851	5,702079	-0,131204
15:42:22,69	0,750064	3,228987	-0,173969	0,366964	-0,839010	0,295037	-0,061584	0,099874	0,118337	-0,280277	0,862635	-0,138922	-0,713884	-2,808441	-1,176378	-8,898936	11,080359	12,248023	-0,061584	0,099874	0,118337	7,559802	5,697003	-0,138922	-0,061584	0,099874	0,118337	7,559802	5,697003	-0,138922
15:42:22,75	0,750064	3,228987	-0,173969	0,366964	-0,839010	0,295037	-0,064469	0,098227	0,119867	-0,219296	0,689931	-0,148791	-0,718470	-2,805848	-1,177105	-8,830529	11,094890	12,296271	-0,064469	0,098227	0,119867	7,491487	5,750771	-0,148791	-0,064469	0,098227	0,119867	7,491487	5,750771	-0,148791
15:42:22,80	0,750064	3,228987	-0,173969	0,366964	-0,839010	0,295037	-0,064422	0,103494	0,119139	-0,446436	0,744370	-0,100542	-0,715635	-2,811033	-1,180257	-8,905501	11,124008	12,251162	-0,064422	0,103494	0,119139	7,677872	5,801493	-0,100542	-0,064422	0,103494	0,119139	7,677872	5,801493	-0,100542
15:42:22,85	0,750064	3,228987	-0,173969	0,366964	-0,839010	0,295037	-0,061349	0,098447	0,115987	-0,196226	0,824653	-0,145652	-0,713801	-2,807019	-1,174431	-8,869811	11,106255	12,242749	-0,061349	0,098447	0,115987	7,531840	5,640586	-0,145652	-0,061349	0,098447	0,115987	7,531840	5,640586	-0,145652
15:42:22,90	0,750064	3,228987	-0,173969	0,366964	-0,839010	0,295037	-0,077887	0,104766	0,065061	0,086627	0,937833	-0,243142	-0,712839	-2,793551	-1,231183	-7,757008	11,166998	12,153671	-0,077887	0,104766	0,065061	8,310789	7,051957	-0,243142	-0,077887	0,104766	0,065061	8,310789	7,051957	-0,243142
15:42:22,95	0,750064	3,228987	-0,173969	0,366964	-0,839010	0,295037	-0,077887	0,104766	0,065061	0,086627	0,937833	-0,243142	-0,720158	-2,803697	-1,207087	-8,608439	11,467360	12,111004	-0,077887	0,104766	0,065061	8,310789	7,051957	-0,243142	-0,077887	0,104766	0,065061	8,310789	7,051957	-0,243142
15:42:23,00	0,750016	3,229035	-0,173991	0,366965	-0,838998	0,345013	-0,065441	0,106031	0,089157	-0,144752	0,697494	-0,285809	-0,726286	-2,810813	-1,202080	-8,742303	11,448952	12,101784	-0,065441	0,106031	0,089157	8,178719	5,834592	-0,285809	-0,065441	0,106031	0,089157	8,178719	5,834592	-0,285809
15:42:23,05	0,750016	3,229035	-0,173991	0,366965	-0,838998	0,345013	-0,056215	0,107781	0,094165	-0,318596	1,070509	-0,295029	-0,723387	-2,807742	-1,203633	-8,745449	11,432313	12,117721	-0,056215	0,107781	0,094165	8,142206	5,483382	-0,295029	-0,056215	0,107781	0,094165	8,142206	5,483382	-0,295029
15:42:23,10	0,750016	3,229035	-0,173991	0,366965	-0,838998	0,345013	-0,058738	0,107300	0,091804	-0,302084	0,901828	-0,301963	-0,724607	-2,808868	-1,204440	-8,779021	11,460317	12,094850	-0,058738	0,107300	0,091804	8,120933	5,512762	-0,301963	-0,058738	0,107300	0,091804	8,120933	5,512762	-0,301963
15:42:23,15	0,750016	3,229035	-0,173991	0,366965	-0,838998	0,345013	-0,058738	0,107300	0,091804	-0,302084	0,901828	-0,301963	-0,723457	-2,814589	-1,205579	-8,782171	11,396955	12,097741	-0,058738	0,107300	0,091804	8,120933	5,512762	-0,301963	-0,058738	0,107300	0,091804	8,120933	5,512762	-0,301963
15:42:23,20	0,750016	3,229035	-0,173991	0,366965	-0,838998	0,345013	-0,054359	0,103443	0,090665	-0,157971	1,158495	-0,299072	-0,723927	-2,809511	-1,203621	-8,725091	11,425307	12,112079	-0,054359	0,103443	0,090665	7,962277	5,425670	-0,299072	-0,054359	0,103443	0,090665	7,962277	5,425670	-0,299072
15:42:23,25	0,750016	3,229035	-0,173991	0,366965	-0,838998	0,345013	-0,058521	0,106389	0,092623	-0,258067	0,977304	-0,284735	-0,724610	-2,808177	-1,207495	-8,759137	11,444076	12,159073	-0,058521	0,106389	0,092623	8,093438	5,571231	-0,284735	-0,058521	0,106389	0,092623	8,093438	5,571231	-0,284735
15:42:23,30	0,750016	3,229035	-0,173991	0,366965	-0,838998	0,345013	-0,059335	0,107648	0,088749	-0,324305	0,896132	-0,237740	-0,725217	-2,809970	-1,203265	-8,789634	11,453350	12,108287	-0,059335	0,107648	0,088749	8,126033	5,553919	-0,237740	-0,059335	0,107648	0,088749	8,126033	5,553919	-0,237740
15:42:23,35	0,750016	3,229035	-0,173991	0,366965	-0,838998	0,345013	-0,057479	0,107276	0,092979	-0,312221	0,961592	-0,288526	-0,724068	-2,809252	-1,210654	-8,804122	11,502977	12,114827	-0,057479	0,107276	0,092979	8,108980	5,473689	-0,288526	-0,057479	0,107276	0,092979	8,108980	5,473689	-0,288526
15:42:23,40	0,750016	3,229035	-0,173991	0,366965	-0,838998	0,345013	-0,058675	0,106641	0,085590	-0,243435	0,862048	-0,281986	-0,721951	-2,776843	-1,234140	-7,016686	11,138394	12,017030	-0,058675	0,106641	0,085590	8,127871	5,468020	-0,281986	-0,058675	0,106641	0,085590	8,127871	5,468020	-0,281986
15:42:23,45	0,750016	3,229035	-0,173991	0,366965	-0,838998	0,345013	-0,087801	0,121012	0,062104	-0,412756	1,077764	-0,379783	-0,727686	-2,803842	-1,234716	-8,344964	11,759397	11,924800	-0,087801	0,121012	0,062104	9,086687	7,970108	-0,379783	-0,087801	0,121012	0,062104	9,086687	7,970108	-0,379783
15:42:23,50	0,750047	3,228980	-0,173989	0,366988	-0,838987	0,395019	-0,061552	0,112479	0,061528	-0,095351	0,981885	-0,472014	-0,734667	-2,805683	-1,235608	-8,602990	11,821093	11,933336	-0,061552	0,112479	0,061528	8,734216	5,813687	-0,472014	-0,061552	0,112479	0,061528	8,734216	5,813687	-0,472014
15:42:23,55	0,750047	3,228980	-0,173989	0,366988	-0,838987	0,395019	-0,056467	0,117604	0,060636	-0,437465	0,991977	-0,463477	-0,730604	-2,805865	-1,235198	-8,626710	11,815661	11,967747	-0,056467	0,117604	0,060636	8,794460	5,424641	-0,463477	-0,056467	0,117604	0,060636	8,794460	5,424641	-0,463477
15:42:23,60	0,750047	3,228980	-0,173989	0,366988	-0,838987	0,395019	-0,058341	0,113995	0,061047	-0,266343	0,876726	-0,429066	-0,732402	-2,809977	-1,232476	-8,645004	11,778481	11,959322	-0,058341	0,113995	0,061047	8,682249	5,456465	-0,429066	-0,058341	0,113995	0,061047	8,682249	5,456465	-0,429066
15:42:23,65	0,750047	3,228980	-0,173989	0,366988	-0,838987	0,395019	-0,053880	0,113496	0,063768	-0,281731	1,111399	-0,437491	-0,731817	-2,811649	-1,232486	-8,652574	11,775905	11,939796	-0,053880	0,113496	0,063768	8,627675	5,341018	-0,437491	-0,053880	0,113496	0,063768	8,627675	5,341018	-0,437491
15:42:23,70	0,750047	3,228980	-0,173989	0,366988	-0,838987	0,395019	-0,052725	0,112152	0,063758	-0,217899	1,166220	-0,457017	-0,735429	-2,811068	-1,231330	-8,689511	11,782071	11,958513	-0,052725	0,112152	0,063758	8,586063	5,305128	-0,457017	-0,052725	0,112152	0,063758	8,586063	5,305128	-0,457017
15:42:23,75	0,750047	3,228980	-0,173989	0,366988	-0,838987	0,395019	-0,051422	0,115571	0,064914	-0,408813	1,198905	-0,438301	-0,733612	-2,812420	-1,233249	-8,673355	11,806614	11,970104	-0,051422	0,115571	0,064914	8,663537	5,235528	-0,438301	-0,051422	0,115571	0,064914	8,663537	5,235528	-0,438301
15:42:23,80	0,750047	3,228980	-0,173989	0,366988	-0,838987	0,395019	-0,051160	0,113322	0,062995	-0,262505	1,214258	-0,426709	-0,735377	-2,808102	-1,230930	-8,670614	11,824101	11,979251	-0,051160	0,113322	0,062995	8,633257	5,230300	-0,426709	-0,051160	0,113322	0,062995	8,633257	5,230300	-0,426709
15:42:23,85	0,750047	3,228980	-0,173989	0,366988	-0,838987	0,395019	-0,054016	0,117010	0,065314	-0,437764	1,059340	-0,417563	-0,731878	-2,808743	-1,233647	-8,673627	11,795236	11,975675	-0,054016	0,117010	0,065314	8,747503	5,299632	-0,417563	-0,054016	0,117010	0,065314	8,747503	5,299632	-0,417563
15:42:23,90	0,750047	3,228980	-0,173989	0,366988	-0,838987	0,395019	-0,055211	0,113658	0,062597	-0,290001	1,009029	-0,421138	-0,733711	-2,809901	-1,234446	-8,701401	11,777248	11,960847	-0,055211	0,113658	0,062597	8,632190	5,343120	-0,421138	-0,055211	0,113658	0,062597	8,632190	5,343120	-0,421138
15:42:23,95	0,750047	3,228980	-0,173989	0,366988	-0,838987	0,395019	-0,053292	0,114667	0,061798	-0,371914	1,093772	-0,435967	-0,732477	-2,810437	-1,231722	-8,692556	11,804487	11,955259	-0,053292	0,114667	0,061798	8,629452	5,277200	-0,435967	-0,053292	0,114667	0,061798	8,629452	5,277200	-0,435967
15:42:24,00	0,750047	3,228980	-0,173989	0,366988	-0,838987	0,395019	-0,053444	0,113331	0,064523	-0,274419	1,079892	-0,441555	-0,730725	-2,810844	-1,230138	-8,694418	11,790195	11,988015	-0,053444	0,113331	0,064523	8,622055	5,275277	-0,441555	-0,053444	0,113331	0,064523	8,622055	5,275277	-0,441555
15:42:24,05	0,750047	3,228980	-0,173989	0,366988	-0,838987	0,395019	-0,053968	0,111609	0,066106	-0,198207	1,058188	-0,408798	-0,732419	-2,809806	-1,232095	-8,661350	11,801192	11,960008	-0,053968	0,111609	0,066106	8,563126	5,294692	-0,408798	-0,053968	0,111609	0,066106	8,563126	5,294692	-0,408798
15:42:24,10	0,750047	3,228980	-0,173989	0,366988	-0,838987	0,395019	-0,054020	0,113596	0,064149	-0,275465	1,078645	-0,436805	-0,730683	-2,810362	-1,232488	-8,663695	11,760840	11,949506	-0,054020	0,113596	0,064149	8,641835	5,319198	-0,436805	-0,054020	0,113596	0,064149	8,641835	5,319198	-0,436805
15:42:24,15	0,750047	3,228980	-0,173989	0,366988	-0,838987	0,395019	-0,054406	0,111815	0,063757	-0,218941	1,076691	-0,447307	-0,735388	-2,812003	-1,232498	-8,688437	11,830727	11,950949	-0,054406	0,111815	0,063757	8,558505	5,347586	-0,447307	-0,054406	0,111815	0,063757	8,558505	5,347586	-0,447307
15:42:24,20	0,750047	3,228980	-0,173989	0,366988	-0,838987	0,395019	-0,050633	0,115068	0,063746	-0,339966	1,216535	-0,445865	-0,734256	-2,809408	-1,233283	-8,693579	11,809071	11,956211	-0,050633	0,115068	0,063746	8,692872	5,191221	-0,445865	-0,050633	0,115068	0,063746	8,692872	5,191221	-0,445865
15:42:24,25	0,750047	3,228980	-0,173989	0,366988	-0,838987	0,395019	-0,053446	0,115386	0,062961	-0,377804	1,076624	-0,440602	-0,733097	-2,810249	-1,232107	-8,697277	11,784423	11,964510	-0,053446	0,115386	0,062961	8,679962	5,272145	-0,440602	-0,053446	0,115386	0,062961	8,679962	5,272145	-0,440602
15:42:24,30	0,750047	3,228980	-0,173989	0,366988	-0,838987	0,395019	-0,053297	0,113961	0,064137	-0,326924	1,093496	-0,432303	-0,731899	-2,810047	-1,230165	-8,702147	11,814857	11,964590	-0,053297	0,113961	0,064137	8,619017	5,277317	-0,432303	-0,053297	0,113961	0,064137	8,619017	5,277317	-0,432303
15:42:24,35	0,750047	3,228980	-0,173989	0,366988	-0,838987	0,395019	-0,054072	0,113025	0,066079	-0,254348	1,033789	-0,432223	-0,733693	-2,808559	-1,228996	-8,706562	11,803303	11,982846	-0,054072	0,113025	0,066079	8,618145	5,278406	-0,432223	-0,054072	0,113025	0,066079	8,618145	5,278406	-0,432223
15:42:24,40	0,750047	3,228980	-0,173989	0,366988	-0,838987	0,395019	-0,054463	0,115323	0,067248	-0,386017	1,015398	-0,413968	-0,731952	-2,807708	-1,232477	-8,691362	11,756336	11,998266	-0,054463	0,115323	0,067248	8,666807	5,290727	-0,413968	-0,054463	0,115323	0,067248	8,666807	5,290727	-0,413968
15:42:24,45	0,750047	3,228980	-0,173989	0,366988	-0,838987	0,395019	-0,056070	0,114240	0,063767	-0,362792	0,968467	-0,398548	-0,731338	-2,807327	-1,229785	-8,695176	11,776393	11,963556	-0,056070	0,114240	0,063767	8,605042	5,369968	-0,398548	-0,056070	0,114240	0,063767	8,605042	5,369968	-0,398548
15:42:24,50	0,750047	3,228980	-0,173989	0,366988	-0,838987	0,395019	-0,056708	0,113899	0,066459	-0,329606	0,921973	-0,433257	-0,733641	-2,813067	-1,233246	-8,687675	11,806672	11,979840	-0,056708	0,113899	0,066459	8,611472	5,373536	-0,433257	-0,056708	0,113899	0,066459	8,611472	5,373536	-0,433257
15:42:24,55	0,750047	3,228980	-0,173989	0,366988	-0,838987	0,395019	-0,050585	0,113024	0,062998	-0,254124	1,231721	-0,416973	-0,732970	-2,809548	-1,228600	-8,654351	11,813629	11,953306	-0,050585	0,113024	0,062998	8,618253	5,202634	-0,416973	-0,050585	0,113024	0,062998	8,618253	5,202634	-0,416973
15:42:24,60	0,750047	3,228980	-0,173989	0,366988	-0,838987	0,395019	-0,053968	0,114202	0,067644	-0,292676	1,081168	-0,443507	-0,734262	-2,808826	-1,234045	-8,685262	11,792829	11,975535	-0,053968	0,114202	0,067644	8,672149	5,317674	-0,443507	-0,053968	0,114202	0,067644	8,672149	5,317674	-0,443507
15:42:24,65	0,750047	3,228980	-0,173989	0,366988	-0,838987	0,395019	-0,053947	0,115682	0,062200	-0,403107	1,065896	-0,421278	-0,731920	-2,808204	-1,233275	-8,688023	11,778990	11,965459	-0,053947	0,115682	0,062200	8,677902	5,300746	-0,421278	-0,053947	0,115682	0,062200	8,677902	5,300746	-0,421278
15:42:24,70	0,750047	3,228980	-0,173989	0,366988	-0,838987	0,395019	-0,055657	0,113964	0,062969	-0,327174	0,981493	-0,431354	-0,733045	-2,808166	-1,230940	-8,676493	11,803787	11,964525	-0,055657	0,113964	0,062969	8,619027	5,350596	-0,431354	-0,055657	0,113964	0,062969	8,619027	5,350596	-0,431354
15:42:24,75	0,750047	3,228980	-0,173989	0,366988	-0,838987	0,395019	-0,055127	0,114958	0,065304	-0,351581	1,006645	-0,432288	-0,732533	-2,807743	-1,235193	-8,691836	11,784864	12,005577	-0,055127	0,114958	0,065304	8,672587	5,334134	-0,432288	-0,055127	0,114958	0,065304	8,672587	5,334134	-0,432288
15:42:24,80	0,750047	3,228980	-0,173989	0,366988	-0,838987	0,395019	-0,055750	0,114726	0,061051	-0,363617	0,970461	-0,391237	-0,731953	-2,810749	-1,232493	-8,716726	11,795398	11,975110	-0,055750	0,114726	0,061051	8,642401	5,346799	-0,391237	-0,055750	0,114726	0,061051	8,642401	5,346799	-0,391237
15:42:24,85	0,750047	3,228980	-0,173989	0,366988	-0,838987	0,395019	-0,053437	0,112721	0,063751	-0,262679	1,063914	-0,421703	-0,728494	-2,813358	-1,234825	-8,745723	11,769909	11,971377	-0,053437	0,112721	0,063751	8,585946	5,258682	-0,421703	-0,053437	0,112721	0,063751	8,585946	5,258682	-0,421703
15:42:24,90	0,750047	3,228980	-0,173989	0,366988	-0,838987	0,395019	-0,052907	0,108421	0,061419	-0,075620	1,079103	-0,425437	-0,728477	-2,786893	-1,274744	-7,180165	11,627228	11,838426	-0,052907	0,108421	0,061419	8,435407	5,232272	-0,425437	-0,052907	0,108421	0,061419	8,435407	5,232272	-0,425437
15:42:24,95	0,750047	3,228980	-0,173989	0,366988	-0,838987	0,395019	-0,075834	0,121638	0,021500	-0,103703	1,314014	-0,558387	-0,744518	-2,799406	-1,269288	-8,021733	12,142006	11,816855	-0,075834	0,121638	0,021500	9,444878	7,267008	-0,558387	-0,075834	0,121638	0,021500	9,444878	7,267008	-0,558387
15:42:25,00	0,749982	3,229035	-0,173964	0,366974	-0,839009	0,445081	-0,056977	0,129274	0,026956	-0,475732	1,308391	-0,579958	-0,743952	-2,804921	-1,263212	-8,381881	12,276806	11,815612	-0,056977	0,129274	0,026956	9,672251	5,781080	-0,579958	-0,056977	0,129274	0,026956	9,672251	5,781080	-0,579958
15:42:25,05	0,749982	3,229035	-0,173964	0,366974	-0,839009	0,445081	-0,052484	0,126026	0,033032	-0,370202	1,162743	-0,581202	-0,741772	-2,805144	-1,265966	-8,439395	12,214289	11,801684	-0,052484	0,126026	0,033032	9,522861	5,282712	-0,581202	-0,052484	0,126026	0,033032	9,522861	5,282712	-0,581202
15:42:25,10	0,749982	3,229035	-0,173964	0,366974	-0,839009	0,445081	-0,053381	0,124027	0,030279	-0,349142	1,097554	-0,595129	-0,744177	-2,809278	-1,260911	-8,486362	12,228507	11,813053	-0,053381	0,124027	0,030279	9,386983	5,287929	-0,595129	-0,053381	0,124027	0,030279	9,386983	5,287929	-0,595129
15:42:25,15	0,749982	3,229035	-0,173964	0,366974	-0,839009	0,445081	-0,048598	0,124043	0,035333	-0,361137	1,298454	-0,583760	-0,738812	-2,803401	-1,265595	-8,431457	12,213922	11,777910	-0,048598	0,124043	0,035333	9,376234	5,113412	-0,583760	-0,048598	0,124043	0,035333	9,376234	5,113412	-0,583760
15:42:25,20	0,749982	3,229035	-0,173964	0,366974	-0,839009	0,445081	-0,056370	0,122335	0,030649	-0,257501	0,949167	-0,618904	-0,741227	-2,807970	-1,266344	-8,469465	12,228050	11,816875	-0,056370	0,122335	0,030649	9,345794	5,374204	-0,618904	-0,056370	0,122335	0,030649	9,345794	5,374204	-0,618904
15:42:25,25	0,749982	3,229035	-0,173964	0,366974	-0,839009	0,445081	-0,051206	0,122142	0,029901	-0,254221	1,177699	-0,579939	-0,742389	-2,808281	-1,263245	-8,464845	12,210702	11,799603	-0,051206	0,122142	0,029901	9,333903	5,197386	-0,579939	-0,051206	0,122142	0,029901	9,333903	5,197386	-0,579939
15:42:25,30	0,749982	3,229035	-0,173964	0,366974	-0,839009	0,445081	-0,050356	0,122993	0,032999	-0,311196	1,234594	-0,597210	-0,741179	-2,808483	-1,259352	-8,454192	12,199040	11,796931	-0,050356	0,122993	0,032999	9,343747	5,187526	-0,597210	-0,050356	0,122993	0,032999	9,343747	5,187526	-0,597210
15:42:25,35	0,749982	3,229035	-0,173964	0,366974	-0,839009	0,445081	-0,050785	0,121844	0,036892	-0,256208	1,227313	-0,599882	-0,742456	-2,807344	-1,265590	-8,494851	12,230070	11,806932	-0,050785	0,121844	0,036892	9,308518	5,213967	-0,599882	-0,050785	0,121844	0,036892	9,308518	5,213967	-0,599882
15:42:25,40	0,749982	3,229035	-0,173964	0,366974	-0,839009	0,445081	-0,051134	0,123519	0,030654	-0,336768	1,158481	-0,589882	-0,737670	-2,777020	-1,299145	-6,622368	12,071992	11,692083	-0,051134	0,123519	0,030654	9,359450	5,172467	-0,589882	-0,051134	0,123519	0,030654	9,359450	5,172467	-0,589882
15:42:25,45	0,749982	3,229035	-0,173964	0,366974	-0,839009	0,445081	-0,079788	0,134536	-0,002901	-0,110331	1,369113	-0,704730	-0,753938	-2,804032	-1,313386	-7,957520	12,860087	11,543936	-0,079788	0,134536	-0,002901	10,450754	7,632462	-0,704730	-0,079788	0,134536	-0,002901	10,450754	7,632462	-0,704730
15:42:25,50	0,750039	3,228872	-0,173994	0,366987	-0,839018	0,495015	-0,048261	0,135119	-0,017142	-0,125719	1,458191	-0,852877	-0,758624	-2,807936	-1,310751	-8,247610	12,911508	11,594024	-0,048261	0,135119	-0,017142	10,481140	5,246676	-0,852877	-0,048261	0,135119	-0,017142	10,481140	5,246676	-0,852877
15:42:25,55	0,750039	3,228872	-0,173994	0,366987	-0,839018	0,495015	-0,042537	0,137225	-0,014507	-0,335750	1,478885	-0,802789	-0,755754	-2,811709	-1,314582	-8,259306	12,856341	11,647941	-0,042537	0,137225	-0,014507	10,436440	4,818064	-0,802789	-0,042537	0,137225	-0,014507	10,436440	4,818064	-0,802789
15:42:25,60	0,750039	3,228872	-0,173994	0,366987	-0,839018	0,495015	-0,040705	0,132853	-0,018337	-0,162012	1,591624	-0,748872	-0,751687	-2,806522	-1,313863	-8,281024	12,863461	11,605821	-0,040705	0,132853	-0,018337	10,266947	4,786959	-0,748872	-0,040705	0,132853	-0,018337	10,266947	4,786959	-0,748872
15:42:25,65	0,750039	3,228872	-0,173994	0,366987	-0,839018	0,495015	-0,047230	0,131924	-0,017619	-0,118386	1,229956	-0,790992	-0,752848	-2,807788	-1,313856	-8,281191	12,878554	11,610758	-0,047230	0,131924	-0,017619	10,237632	4,937504	-0,790992	-0,047230	0,131924	-0,017619	10,237632	4,937504	-0,790992
15:42:25,70	0,750039	3,228872	-0,173994	0,366987	-0,839018	0,495015	-0,045553	0,132297	-0,017611	-0,124784	1,309462	-0,786055	-0,755881	-2,809609	-1,314664	-8,323302	12,865884	11,591102	-0,045553	0,132297	-0,017611	10,260497	4,885375	-0,786055	-0,045553	0,132297	-0,017611	10,260497	4,885375	-0,786055
15:42:25,75	0,750039	3,228872	-0,173994	0,366987	-0,839018	0,495015	-0,042459	0,134013	-0,018419	-0,246045	1,440204	-0,805711	-0,759390	-2,809226	-1,310767	-8,315599	12,865626	11,607475	-0,042459	0,134013	-0,018419	10,273945	4,773257	-0,805711	-0,042459	0,134013	-0,018419	10,273945	4,773257	-0,805711
15:42:25,80	0,750039	3,228872	-0,173994	0,366987	-0,839018	0,495015	-0,041037	0,137243	-0,014523	-0,410390	1,520972	-0,789339	-0,754135	-2,810143	-1,312303	-8,325618	12,838647	11,622956	-0,041037	0,137243	-0,014523	10,363174	4,742361	-0,789339	-0,041037	0,137243	-0,014523	10,363174	4,742361	-0,789339
15:42:25,85	0,750039	3,228872	-0,173994	0,366987	-0,839018	0,495015	-0,042870	0,132234	-0,016059	-0,178279	1,430446	-0,773858	-0,755843	-2,810902	-1,316541	-8,295454	12,859512	11,654555	-0,042870	0,132234	-0,016059	10,202053	4,795760	-0,773858	-0,042870	0,132234	-0,016059	10,202053	4,795760	-0,773858
15:42:25,90	0,750039	3,228872	-0,173994	0,366987	-0,839018	0,495015	-0,041359	0,133334	-0,020296	-0,202327	1,524742	-0,742258	-0,758822	-2,806809	-1,313123	-8,315982	12,862756	11,589896	-0,041359	0,133334	-0,020296	10,264354	4,771392	-0,742258	-0,041359	0,133334	-0,020296	10,264354	4,771392	-0,742258
15:42:25,95	0,750039	3,228872	-0,173994	0,366987	-0,839018	0,495015	-0,043414	0,137960	-0,016878	-0,450371	1,398461	-0,806917	-0,755316	-2,813378	-1,311895	-8,340483	12,857134	11,642148	-0,043414	0,137960	-0,016878	10,379508	4,806461	-0,806917	-0,043414	0,137960	-0,016878	10,379508	4,806461	-0,806917
15:42:26,00	0,750039	3,228872	-0,173994	0,366987	-0,839018	0,495015	-0,039478	0,131639	-0,015650	-0,138772	1,584732	-0,754665	-0,755948	-2,812897	-1,314652	-8,361038	12,866118	11,610372	-0,039478	0,131639	-0,015650	10,194869	4,683745	-0,754665	-0,039478	0,131639	-0,015650	10,194869	4,683745	-0,754665
15:42:26,05	0,750039	3,228872	-0,173994	0,366987	-0,839018	0,495015	-0,039578	0,132427	-0,018408	-0,182237	1,557218	-0,786442	-0,758270	-2,807872	-1,314252	-8,320924	12,840758	11,633474	-0,039578	0,132427	-0,018408	10,213249	4,664113	-0,786442	-0,039578	0,132427	-0,018408	10,213249	4,664113	-0,786442
15:42:26,10	0,750039	3,228872	-0,173994	0,366987	-0,839018	0,495015	-0,042769	0,136950	-0,018008	-0,419387	1,438723	-0,763340	-0,755925	-2,812504	-1,311501	-8,342086	12,843545	11,656050	-0,042769	0,136950	-0,018008	10,331227	4,796085	-0,763340	-0,042769	0,136950	-0,018008	10,331227	4,796085	-0,763340
15:42:26,15	0,750039	3,228872	-0,173994	0,366987	-0,839018	0,495015	-0,039930	0,132604	-0,015257	-0,201527	1,566629	-0,740764	-0,755367	-2,813213	-1,314636	-8,362547	12,863526	11,629728	-0,039930	0,132604	-0,015257	10,207873	4,701133	-0,740764	-0,039930	0,132604	-0,015257	10,207873	4,701133	-0,740764
15:42:26,20	0,750039	3,228872	-0,173994	0,366987	-0,839018	0,495015	-0,039595	0,131766	-0,018392	-0,150878	1,556323	-0,767085	-0,760098	-2,808199	-1,311948	-8,361982	12,858494	11,623007	-0,039595	0,131766	-0,018392	10,192741	4,664552	-0,767085	-0,039595	0,131766	-0,018392	10,192741	4,664552	-0,767085
15:42:26,25	0,750039	3,228872	-0,173994	0,366987	-0,839018	0,495015	-0,041572	0,138370	-0,015704	-0,498366	1,456537	-0,773806	-0,755305	-2,811314	-1,314991	-8,319905	12,850466	11,658451	-0,041572	0,138370	-0,015704	10,363673	4,719942	-0,773806	-0,041572	0,138370	-0,015704	10,363673	4,719942	-0,773806
15:42:26,30	0,750039	3,228872	-0,173994	0,366987	-0,839018	0,495015	-0,041271	0,132662	-0,018747	-0,187476	1,512640	-0,738362	-0,753056	-2,810702	-1,312349	-8,379152	12,843092	11,589864	-0,041271	0,132662	-0,018747	10,226503	4,752421	-0,738362	-0,041271	0,132662	-0,018747	10,226503	4,752421	-0,738362
15:42:26,36	0,750039	3,228872	-0,173994	0,366987	-0,839018	0,495015	-0,042925	0,131020	-0,016105	-0,138084	1,378998	-0,806950	-0,758851	-2,808226	-1,311931	-8,328103	12,853197	11,622690	-0,042925	0,131020	-0,016105	10,146972	4,748635	-0,806950	-0,042925	0,131020	-0,016105	10,146972	4,748635	-0,806950
15:42:26,41	0,750039	3,228872	-0,173994	0,366987	-0,839018	0,495015	-0,042172	0,137276	-0,015687	-0,429149	1,457329	-0,774123	-0,755919	-2,809174	-1,310762	-8,338123	12,849807	11,622339	-0,042172	0,137276	-0,015687	10,347046	4,767828	-0,774123	-0,042172	0,137276	-0,015687	10,347046	4,767828	-0,774123
15:42:26,46	0,750039	3,228872	-0,173994	0,366987	-0,839018	0,495015	-0,042817	0,134263	-0,014517	-0,280421	1,416810	-0,774474	-0,755369	-2,812218	-1,313086	-8,352019	12,827822	11,622835	-0,042817	0,134263	-0,014517	10,259257	4,777936	-0,774474	-0,042817	0,134263	-0,014517	10,259257	4,777936	-0,774474
15:42:26,51	0,750039	3,228872	-0,173994	0,366987	-0,839018	0,495015	-0,040456	0,132265	-0,016842	-0,202492	1,538523	-0,773978	-0,760665	-2,811327	-1,313109	-8,353460	12,841793	11,607993	-0,040456	0,132265	-0,016842	10,180312	4,714338	-0,773978	-0,040456	0,132265	-0,016842	10,180312	4,714338	-0,773978
15:42:26,56	0,750039	3,228872	-0,173994	0,366987	-0,839018	0,495015	-0,038580	0,137297	-0,016865	-0,452769	1,627839	-0,788820	-0,756001	-2,813076	-1,311168	-8,389949	12,856501	11,608205	-0,038580	0,137297	-0,016865	10,325035	4,656391	-0,788820	-0,038580	0,137297	-0,016865	10,325035	4,656391	-0,788820
15:42:26,61	0,750039	3,228872	-0,173994	0,366987	-0,839018	0,495015	-0,039397	0,132383	-0,014924	-0,202763	1,546430	-0,788609	-0,758885	-2,813724	-1,313454	-8,341789	12,821071	11,641287	-0,039397	0,132383	-0,014924	10,189314	4,639071	-0,788609	-0,039397	0,132383	-0,014924	10,189314	4,639071	-0,788609
15:42:26,67	0,750039	3,228872	-0,173994	0,366987	-0,839018	0,495015	-0,037394	0,134556	-0,017210	-0,322380	1,709995	-0,755526	-0,755377	-2,812700	-1,314645	-8,360055	12,844021	11,619467	-0,037394	0,134556	-0,017210	10,240304	4,645423	-0,755526	-0,037394	0,134556	-0,017210	10,240304	4,645423	-0,755526
15:42:26,72	0,750039	3,228872	-0,173994	0,366987	-0,839018	0,495015	-0,040035	0,132031	-0,018401	-0,180300	1,545375	-0,777346	-0,753622	-2,810163	-1,313107	-8,371277	12,868423	11,615263	-0,040035	0,132031	-0,018401	10,184114	4,688112	-0,777346	-0,040035	0,132031	-0,018401	10,184114	4,688112	-0,777346
15:42:26,77	0,750039	3,228872	-0,173994	0,366987	-0,839018	0,495015	-0,043110	0,131780	-0,016863	-0,151723	1,363574	-0,781550	-0,756577	-2,809272	-1,314268	-8,367172	12,862114	11,629882	-0,043110	0,131780	-0,016863	10,192984	4,747670	-0,781550	-0,043110	0,131780	-0,016863	10,192984	4,747670	-0,781550
15:42:26,82	0,750039	3,228872	-0,173994	0,366987	-0,839018	0,495015	-0,042404	0,134785	-0,018024	-0,311386	1,406979	-0,766931	-0,762932	-2,790858	-1,350708	-6,873465	12,982554	11,482305	-0,042404	0,134785	-0,018024	10,269200	4,735680	-0,766931	-0,042404	0,134785	-0,018024	10,269200	4,735680	-0,766931
15:42:26,87	0,750039	3,228872	-0,173994	0,366987	-0,839018	0,495015	-0,055173	0,149494	-0,054464	-0,225145	1,976341	-0,914508	-0,762898	-2,804989	-1,339141	-7,897549	13,387908	11,390093	-0,055173	0,149494	-0,054464	11,510171	6,307435	-0,914508	-0,055173	0,149494	-0,054464	11,510171	6,307435	-0,914508
15:42:26,92	0,749948	3,228899	-0,173965	0,366985	-0,839015	0,545064	-0,042952	0,142400	-0,042896	-0,017239	1,522288	-1,006721	-0,765756	-2,811179	-1,341922	-8,147226	13,415141	11,432572	-0,042952	0,142400	-0,042896	11,161178	4,894012	-1,006721	-0,042952	0,142400	-0,042896	11,161178	4,894012	-1,006721
15:42:26,97	0,749948	3,228899	-0,173965	0,366985	-0,839015	0,545064	-0,036163	0,141780	-0,045677	-0,086250	1,645482	-0,964241	-0,767001	-2,811020	-1,342341	-8,186248	13,436615	11,419190	-0,036163	0,141780	-0,045677	11,043493	4,484256	-0,964241	-0,036163	0,141780	-0,045677	11,043493	4,484256	-0,964241
15:42:27,02	0,749948	3,228899	-0,173965	0,366985	-0,839015	0,545064	-0,035678	0,142937	-0,046097	-0,147332	1,626179	-0,977624	-0,767023	-2,810381	-1,340803	-8,200244	13,439853	11,408902	-0,035678	0,142937	-0,046097	11,073241	4,426867	-0,977624	-0,035678	0,142937	-0,046097	11,073241	4,426867	-0,977624
15:42:27,07	0,749948	3,228899	-0,173965	0,366985	-0,839015	0,545064	-0,036220	0,143276	-0,044559	-0,169141	1,584229	-0,987911	-0,767058	-2,812886	-1,341562	-8,223207	13,452997	11,433869	-0,036220	0,143276	-0,044559	11,078024	4,427504	-0,987911	-0,036220	0,143276	-0,044559	11,078024	4,427504	-0,987911
15:42:27,12	0,749948	3,228899	-0,173965	0,366985	-0,839015	0,545064	-0,034034	0,142054	-0,045317	-0,105683	1,671463	-0,962945	-0,767712	-2,810084	-1,344661	-8,221746	13,410041	11,463737	-0,034034	0,142054	-0,045317	11,045536	4,343106	-0,962945	-0,034034	0,142054	-0,045317	11,045536	4,343106	-0,962945
15:42:27,17	0,749948	3,228899	-0,173965	0,366985	-0,839015	0,545064	-0,036133	0,144022	-0,048417	-0,244479	1,585067	-0,933076	-0,768334	-2,812758	-1,340419	-8,250444	13,390189	11,421550	-0,036133	0,144022	-0,048417	11,061213	4,421469	-0,933076	-0,036133	0,144022	-0,048417	11,061213	4,421469	-0,933076
15:42:27,22	0,749948	3,228899	-0,173965	0,366985	-0,839015	0,545064	-0,033506	0,143223	-0,044175	-0,234504	1,706718	-0,975264	-0,770038	-2,813004	-1,338855	-8,234612	13,420873	11,425932	-0,033506	0,143223	-0,044175	11,008515	4,336939	-0,975264	-0,033506	0,143223	-0,044175	11,008515	4,336939	-0,975264
15:42:27,27	0,749948	3,228899	-0,173965	0,366985	-0,839015	0,545064	-0,032441	0,144575	-0,042611	-0,270331	1,760471	-0,970881	-0,770997	-2,807677	-1,340385	-8,119706	13,432245	11,421826	-0,032441	0,144575	-0,042611	11,078838	4,307083	-0,970881	-0,032441	0,144575	-0,042611	11,078838	4,307083	-0,970881
15:42:27,32	0,749948	3,228899	-0,173965	0,366985	-0,839015	0,545064	-0,036575	0,148070	-0,044141	-0,384725	1,639343	-0,974988	-0,761371	-2,772744	-1,392961	-6,049731	12,995851	11,236449	-0,036575	0,148070	-0,044141	11,238734	4,510453	-0,974988	-0,036575	0,148070	-0,044141	11,238734	4,510453	-0,974988
15:42:27,37	0,749948	3,228899	-0,173965	0,366985	-0,839015	0,545064	-0,071641	0,157200	-0,096717	-0,202465	1,826759	-1,160364	-0,778654	-2,802248	-1,395986	-7,663404	13,959174	11,171776	-0,071641	0,157200	-0,096717	12,137757	7,450548	-1,160364	-0,071641	0,157200	-0,096717	12,137757	7,450548	-1,160364
15:42:27,42	0,750010	3,229073	-0,173968	0,366962	-0,839014	0,595027	-0,037448	0,157416	-0,099742	-0,186254	1,725629	-1,225037	-0,782362	-2,804911	-1,392922	-7,766076	13,981778	11,165810	-0,037448	0,157416	-0,099742	12,170897	4,665303	-1,225037	-0,037448	0,157416	-0,099742	12,170897	4,665303	-1,225037
15:42:27,47	0,750010	3,229073	-0,173968	0,366962	-0,839014	0,595027	-0,033287	0,159295	-0,096678	-0,315747	1,841762	-1,231004	-0,778977	-2,807579	-1,394069	-7,823705	13,946676	11,204926	-0,033287	0,159295	-0,096678	12,188943	4,454828	-1,231004	-0,033287	0,159295	-0,096678	12,188943	4,454828	-1,231004
15:42:27,52	0,750010	3,229073	-0,173968	0,366962	-0,839014	0,595027	-0,032669	0,155030	-0,097824	-0,153155	1,841543	-1,191888	-0,780163	-2,809610	-1,392514	-7,838560	13,955364	11,203905	-0,032669	0,155030	-0,097824	12,016695	4,406093	-1,191888	-0,032669	0,155030	-0,097824	12,016695	4,406093	-1,191888
15:42:27,57	0,750010	3,229073	-0,173968	0,366962	-0,839014	0,595027	-0,030318	0,155041	-0,096270	-0,153632	1,946610	-1,192909	-0,781342	-2,809008	-1,396805	-7,824460	13,934510	11,181362	-0,030318	0,155041	-0,096270	12,017084	4,326570	-1,192909	-0,030318	0,155041	-0,096270	12,017084	4,326570	-1,192909
15:42:27,62	0,750010	3,229073	-0,173968	0,366962	-0,839014	0,595027	-0,030249	0,156363	-0,100561	-0,233372	1,972811	-1,215451	-0,779070	-2,807082	-1,390979	-7,866558	13,933783	11,207976	-0,030249	0,156363	-0,100561	12,041099	4,347392	-1,215451	-0,030249	0,156363	-0,100561	12,041099	4,347392	-1,215451
15:42:27,67	0,750010	3,229073	-0,173968	0,366962	-0,839014	0,595027	-0,033054	0,155358	-0,094734	-0,202823	1,790901	-1,188838	-0,780174	-2,807292	-1,391362	-7,827654	13,916324	11,192492	-0,033054	0,155358	-0,094734	11,992804	4,385608	-1,188838	-0,033054	0,155358	-0,094734	11,992804	4,385608	-1,188838
15:42:27,72	0,750010	3,229073	-0,173968	0,366962	-0,839014	0,595027	-0,032320	0,156210	-0,095118	-0,242769	1,871493	-1,204321	-0,781915	-2,807495	-1,392110	-7,817456	13,937265	11,227098	-0,032320	0,156210	-0,095118	12,019701	4,408578	-1,204321	-0,032320	0,156210	-0,095118	12,019701	4,408578	-1,204321
15:42:27,77	0,750010	3,229073	-0,173968	0,366962	-0,839014	0,595027	-0,031273	0,157616	-0,095866	-0,292643	1,924256	-1,169715	-0,781949	-2,808097	-1,393272	-7,831635	13,937291	11,237547	-0,031273	0,157616	-0,095866	12,080193	4,379215	-1,169715	-0,031273	0,157616	-0,095866	12,080193	4,379215	-1,169715
15:42:27,82	0,750010	3,229073	-0,173968	0,366962	-0,839014	0,595027	-0,030735	0,157345	-0,097028	-0,285610	1,939967	-1,159266	-0,779060	-2,809382	-1,393668	-7,842908	13,881962	11,221905	-0,030735	0,157345	-0,097028	12,065940	4,352652	-1,159266	-0,030735	0,157345	-0,097028	12,065940	4,352652	-1,159266
15:42:27,87	0,750010	3,229073	-0,173968	0,366962	-0,839014	0,595027	-0,031067	0,154200	-0,097424	-0,175642	1,940595	-1,174908	-0,782016	-2,811074	-1,391359	-7,867472	13,905035	11,201349	-0,031067	0,154200	-0,097424	11,929055	4,379355	-1,174908	-0,031067	0,154200	-0,097424	11,929055	4,379355	-1,174908
15:42:27,92	0,750010	3,229073	-0,173968	0,366962	-0,839014	0,595027	-0,028124	0,155914	-0,095115	-0,257076	2,060847	-1,195464	-0,777797	-2,808568	-1,392121	-7,816570	13,909055	11,197674	-0,028124	0,155914	-0,095115	11,982178	4,268543	-1,195464	-0,028124	0,155914	-0,095115	11,982178	4,268543	-1,195464
15:42:27,97	0,750010	3,229073	-0,173968	0,366962	-0,839014	0,595027	-0,032403	0,153513	-0,095877	-0,103281	1,880384	-1,199139	-0,780790	-2,804926	-1,390969	-7,833939	13,922128	11,216974	-0,032403	0,153513	-0,095877	11,947480	4,424024	-1,199139	-0,032403	0,153513	-0,095877	11,947480	4,424024	-1,199139
15:42:28,02	0,750010	3,229073	-0,173968	0,366962	-0,839014	0,595027	-0,034061	0,157927	-0,094724	-0,330172	1,772597	-1,179840	-0,780847	-2,807394	-1,392920	-7,868045	13,935197	11,213709	-0,034061	0,157927	-0,094724	12,067088	4,446378	-1,179840	-0,034061	0,157927	-0,094724	12,067088	4,446378	-1,179840
15:42:28,07	0,750010	3,229073	-0,173968	0,366962	-0,839014	0,595027	-0,031895	0,156741	-0,096676	-0,274255	1,849170	-1,183104	-0,781431	-2,809775	-1,392496	-7,867609	13,931552	11,246792	-0,031895	0,156741	-0,096676	12,029933	4,352901	-1,183104	-0,031895	0,156741	-0,096676	12,029933	4,352901	-1,183104
15:42:28,12	0,750010	3,229073	-0,173968	0,366962	-0,839014	0,595027	-0,029541	0,156057	-0,096252	-0,241608	1,973779	-1,150021	-0,779055	-2,810599	-1,391745	-7,859772	13,907995	11,197337	-0,029541	0,156057	-0,096252	12,008860	4,292721	-1,150021	-0,029541	0,156057	-0,096252	12,008860	4,292721	-1,150021
15:42:28,17	0,750010	3,229073	-0,173968	0,366962	-0,839014	0,595027	-0,030016	0,153587	-0,095501	-0,129675	1,967653	-1,199476	-0,782021	-2,808238	-1,394060	-7,854836	13,911342	11,237400	-0,030016	0,153587	-0,095501	11,926935	4,323870	-1,199476	-0,030016	0,153587	-0,095501	11,926935	4,323870	-1,199476
15:42:28,22	0,750010	3,229073	-0,173968	0,366962	-0,839014	0,595027	-0,030577	0,157336	-0,097815	-0,319246	1,941051	-1,159413	-0,779066	-2,811032	-1,392495	-7,867725	13,930770	11,237299	-0,030577	0,157336	-0,097815	12,031645	4,341353	-1,159413	-0,030577	0,157336	-0,097815	12,031645	4,341353	-1,159413
15:42:28,27	0,750010	3,229073	-0,173968	0,366962	-0,839014	0,595027	-0,029635	0,153380	-0,096250	-0,103158	1,969169	-1,159514	-0,780870	-2,809070	-1,392133	-7,869733	13,893157	11,216494	-0,029635	0,153380	-0,096250	11,937194	4,295509	-1,159514	-0,029635	0,153380	-0,096250	11,937194	4,295509	-1,159514
15:42:28,32	0,750010	3,229073	-0,173968	0,366962	-0,839014	0,595027	-0,030432	0,155924	-0,095889	-0,268989	1,944794	-1,180319	-0,783807	-2,812799	-1,394057	-7,869739	13,890324	11,226203	-0,030432	0,155924	-0,095889	11,971014	4,333696	-1,180319	-0,030432	0,155924	-0,095889	11,971014	4,333696	-1,180319
15:42:28,37	0,750010	3,229073	-0,173968	0,366962	-0,839014	0,595027	-0,025734	0,156603	-0,097813	-0,306765	2,190476	-1,170610	-0,777953	-2,809153	-1,394108	-7,887269	13,902549	11,179907	-0,025734	0,156603	-0,097813	11,986557	4,210623	-1,170610	-0,025734	0,156603	-0,097813	11,986557	4,210623	-1,170610
15:42:28,42	0,750010	3,229073	-0,173968	0,366962	-0,839014	0,595027	-0,031819	0,153356	-0,097864	-0,136109	1,852801	-1,216906	-0,778496	-2,813664	-1,391752	-7,879322	13,895780	11,182257	-0,031819	0,153356	-0,097864	11,902340	4,350562	-1,216906	-0,031819	0,153356	-0,097864	11,902340	4,350562	-1,216906
15:42:28,47	0,750010	3,229073	-0,173968	0,366962	-0,839014	0,595027	-0,027640	0,151570	-0,095508	-0,045138	2,080333	-1,214556	-0,779726	-2,812143	-1,394833	-7,889742	13,904233	11,237819	-0,027640	0,151570	-0,095508	11,853128	4,250107	-1,214556	-0,027640	0,151570	-0,095508	11,853128	4,250107	-1,214556
15:42:28,52	0,750010	3,229073	-0,173968	0,366962	-0,839014	0,595027	-0,028343	0,153396	-0,098588	-0,137964	2,030562	-1,158994	-0,783827	-2,807758	-1,397183	-7,869810	13,922401	11,234723	-0,028343	0,153396	-0,098588	11,903619	4,255468	-1,158994	-0,028343	0,153396	-0,098588	11,903619	4,255468	-1,158994
15:42:28,58	0,750010	3,229073	-0,173968	0,366962	-0,839014	0,595027	-0,030090	0,159140	-0,100939	-0,410959	1,947893	-1,162090	-0,779081	-2,811177	-1,392495	-7,868266	13,911318	11,236658	-0,030090	0,159140	-0,100939	12,081539	4,309943	-1,162090	-0,030090	0,159140	-0,100939	12,081539	4,309943	-1,162090
15:42:28,63	0,750010	3,229073	-0,173968	0,366962	-0,839014	0,595027	-0,029502	0,153321	-0,096250	-0,117175	1,985336	-1,160156	-0,776065	-2,812077	-1,390921	-7,844111	13,920894	11,236146	-0,029502	0,153321	-0,096250	11,918498	4,301245	-1,160156	-0,029502	0,153321	-0,096250	11,918498	4,301245	-1,160156
15:42:28,68	0,750010	3,229073	-0,173968	0,366962	-0,839014	0,595027	-0,030231	0,150259	-0,094677	0,062419	1,963578	-1,160667	-0,783858	-2,810250	-1,388666	-7,932050	13,984382	11,212410	-0,030231	0,150259	-0,094677	11,857725	4,336685	-1,160667	-0,030231	0,150259	-0,094677	11,857725	4,336685	-1,160667
15:42:28,73	0,750010	3,229073	-0,173968	0,366962	-0,839014	0,595027	-0,027916	0,157921	-0,092422	-0,325016	1,976063	-1,184403	-0,782178	-2,779348	-1,423110	-6,182118	13,949674	11,035031	-0,027916	0,157921	-0,092422	12,071793	4,167433	-1,184403	-0,027916	0,157921	-0,092422	12,071793	4,167433	-1,184403
15:42:28,78	0,750010	3,229073	-0,173968	0,366962	-0,839014	0,595027	-0,055518	0,171917	-0,126866	-0,207896	2,073570	-1,361783	-0,790304	-2,795535	-1,414227	-7,170303	14,379115	10,972210	-0,055518	0,171917	-0,126866	13,287593	6,431738	-1,361783	-0,055518	0,171917	-0,126866	13,287593	6,431738	-1,361783
15:42:28,83	0,750030	3,228879	-0,173988	0,366989	-0,839020	0,645033	-0,037437	0,170861	-0,117983	-0,275175	1,943295	-1,424604	-0,788967	-2,798768	-1,414649	-7,349254	14,309889	11,015446	-0,037437	0,170861	-0,117983	13,137427	4,882065	-1,424604	-0,037437	0,170861	-0,117983	13,137427	4,882065	-1,424604
15:42:28,88	0,750030	3,228879	-0,173988	0,366989	-0,839020	0,645033	-0,035306	0,168087	-0,118405	-0,280323	1,933732	-1,381367	-0,785474	-2,800164	-1,415792	-7,355669	14,274662	11,034857	-0,035306	0,168087	-0,118405	12,914472	4,705236	-1,381367	-0,035306	0,168087	-0,118405	12,914472	4,705236	-1,381367
15:42:28,93	0,750030	3,228879	-0,173988	0,366989	-0,839020	0,645033	-0,035842	0,164364	-0,119548	-0,120445	1,917888	-1,361957	-0,787207	-2,802080	-1,415407	-7,341468	14,256720	11,013937	-0,035842	0,164364	-0,119548	12,782099	4,731513	-1,361957	-0,035842	0,164364	-0,119548	12,782099	4,731513	-1,361957
15:42:28,98	0,750030	3,228879	-0,173988	0,366989	-0,839020	0,645033	-0,033317	0,164906	-0,119163	-0,157093	2,070477	-1,382876	-0,786759	-2,800975	-1,419695	-7,387638	14,237732	11,031189	-0,033317	0,164906	-0,119163	12,788038	4,685860	-1,382876	-0,033317	0,164906	-0,119163	12,788038	4,685860	-1,382876
15:42:29,03	0,750030	3,228879	-0,173988	0,366989	-0,839020	0,645033	-0,034498	0,165071	-0,123451	-0,205191	1,978595	-1,365624	-0,789675	-2,804221	-1,416590	-7,390774	14,238208	11,013826	-0,034498	0,165071	-0,123451	12,752876	4,686656	-1,365624	-0,034498	0,165071	-0,123451	12,752876	4,686656	-1,365624
15:42:29,08	0,750030	3,228879	-0,173988	0,366989	-0,839020	0,645033	-0,030229	0,165974	-0,120346	-0,253293	2,197608	-1,382987	-0,787943	-2,802148	-1,414223	-7,386877	14,201124	11,065062	-0,030229	0,165974	-0,120346	12,775645	4,570584	-1,382987	-0,030229	0,165974	-0,120346	12,775645	4,570584	-1,382987
15:42:29,13	0,750030	3,228879	-0,173988	0,366989	-0,839020	0,645033	-0,032890	0,165510	-0,117979	-0,259329	2,081161	-1,331751	-0,785055	-2,798608	-1,420456	-7,399663	14,223236	11,070719	-0,032890	0,165510	-0,117979	12,733180	4,663015	-1,331751	-0,032890	0,165510	-0,117979	12,733180	4,663015	-1,331751
15:42:29,18	0,750030	3,228879	-0,173988	0,366989	-0,839020	0,645033	-0,037400	0,164779	-0,124212	-0,208589	1,824509	-1,326095	-0,788577	-2,804601	-1,416212	-7,438084	14,265426	11,024778	-0,037400	0,164779	-0,124212	12,726580	4,760402	-1,326095	-0,037400	0,164779	-0,124212	12,726580	4,760402	-1,326095
15:42:29,23	0,750030	3,228879	-0,173988	0,366989	-0,839020	0,645033	-0,030449	0,164832	-0,119967	-0,194030	2,131593	-1,372035	-0,804062	-2,795047	-1,457602	-6,566145	14,929367	10,847824	-0,030449	0,164832	-0,119967	12,745317	4,521831	-1,372035	-0,030449	0,164832	-0,119967	12,745317	4,521831	-1,372035
15:42:29,28	0,750030	3,228879	-0,173988	0,366989	-0,839020	0,645033	-0,030980	0,183020	-0,161358	-0,128822	2,527134	-1,548989	-0,818680	-2,821364	-1,462999	-8,232376	15,704117	10,775182	-0,030980	0,183020	-0,161358	14,238246	4,959053	-1,548989	-0,030980	0,183020	-0,161358	14,238246	4,959053	-1,548989
15:42:29,33	0,750020	3,229051	-0,173988	0,366969	-0,839009	0,695039	-0,000880	0,182521	-0,166755	-0,265038	2,261950	-1,621631	-0,813165	-2,822574	-1,457599	-8,384699	15,606663	10,795339	-0,000880	0,182521	-0,166755	14,062861	2,331035	-1,621631	-0,000880	0,182521	-0,166755	14,062861	2,331035	-1,621631
15:42:29,38	0,750020	3,229051	-0,173988	0,366969	-0,839009	0,695039	-0,002590	0,177139	-0,161354	-0,145748	2,089867	-1,601474	-0,818070	-2,826418	-1,459563	-8,458474	15,543676	10,798703	-0,002590	0,177139	-0,161354	13,759686	2,293148	-1,601474	-0,002590	0,177139	-0,161354	13,759686	2,293148	-1,601474
15:42:29,43	0,750020	3,229051	-0,173988	0,366969	-0,839009	0,695039	0,003191	0,179466	-0,163319	-0,358159	2,358084	-1,598111	-0,814487	-2,825837	-1,457578	-8,427500	15,524643	10,831188	0,003191	0,179466	-0,163319	13,729901	2,107554	-1,598111	0,003191	0,179466	-0,163319	13,729901	2,107554	-1,598111
15:42:29,48	0,750020	3,229051	-0,173988	0,366969	-0,839009	0,695039	0,000897	0,176653	-0,161334	-0,212908	2,275110	-1,565625	-0,815262	-2,830957	-1,457200	-8,518742	15,501700	10,844803	0,000897	0,176653	-0,161334	13,654374	2,204698	-1,565625	0,000897	0,176653	-0,161334	13,654374	2,204698	-1,565625
15:42:29,53	0,750020	3,229051	-0,173988	0,366969	-0,839009	0,695039	0,005718	0,174764	-0,160956	-0,180165	2,458271	-1,552011	-0,809956	-2,824398	-1,462658	-8,483467	15,480610	10,829596	0,005718	0,174764	-0,160956	13,538823	2,009388	-1,552011	0,005718	0,174764	-0,160956	13,538823	2,009388	-1,552011
15:42:29,58	0,750020	3,229051	-0,173988	0,366969	-0,839009	0,695039	0,000683	0,171597	-0,164461	-0,069243	2,248764	-1,565611	-0,810002	-2,828179	-1,460705	-8,500306	15,428995	10,831203	0,000683	0,171597	-0,164461	13,401160	2,195136	-1,565611	0,000683	0,171597	-0,164461	13,401160	2,195136	-1,565611
15:42:29,63	0,750020	3,229051	-0,173988	0,366969	-0,839009	0,695039	0,002939	0,175626	-0,162525	-0,226421	2,362454	-1,580841	-0,814618	-2,828119	-1,458769	-8,477313	15,476089	10,815973	0,002939	0,175626	-0,162525	13,560184	2,131713	-1,580841	0,002939	0,175626	-0,162525	13,560184	2,131713	-1,580841
15:42:29,68	0,750020	3,229051	-0,173988	0,366969	-0,839009	0,695039	0,004854	0,178065	-0,162926	-0,387905	2,420891	-1,561570	-0,817688	-2,828558	-1,459170	-8,530249	15,466664	10,835244	0,004854	0,178065	-0,162926	13,590200	2,039840	-1,561570	0,004854	0,178065	-0,162926	13,590200	2,039840	-1,561570
15:42:29,73	0,750020	3,229051	-0,173988	0,366969	-0,839009	0,695039	0,001997	0,179019	-0,164106	-0,438831	2,295206	-1,575446	-0,817085	-2,825606	-1,460350	-8,511080	15,454063	10,821367	0,001997	0,179019	-0,164106	13,614148	2,138462	-1,575446	0,001997	0,179019	-0,164106	13,614148	2,138462	-1,575446
15:42:29,78	0,750020	3,229051	-0,173988	0,366969	-0,839009	0,695039	-0,002109	0,171965	-0,169113	-0,132270	2,116305	-1,529602	-0,808924	-2,825578	-1,465357	-8,511255	15,384585	10,867212	-0,002109	0,171965	-0,169113	13,366955	2,281847	-1,529602	-0,002109	0,171965	-0,169113	13,366955	2,281847	-1,529602
15:42:29,83	0,750020	3,229051	-0,173988	0,366969	-0,839009	0,695039	0,001437	0,177324	-0,163688	-0,363966	2,271750	-1,541977	-0,815338	-2,825969	-1,459932	-8,512800	15,439739	10,854837	0,001437	0,177324	-0,163688	13,555970	2,158979	-1,541977	0,001437	0,177324	-0,163688	13,555970	2,158979	-1,541977
15:42:29,88	0,750020	3,229051	-0,173988	0,366969	-0,839009	0,695039	0,001437	0,177324	-0,163688	-0,363966	2,271750	-1,541977	-0,811317	-2,827063	-1,462291	-8,546035	15,392024	10,826546	0,001437	0,177324	-0,163688	13,555970	2,158979	-1,541977	0,001437	0,177324	-0,163688	13,555970	2,158979	-1,541977
15:42:29,93	0,750020	3,229051	-0,173988	0,366969	-0,839009	0,695039	0,000374	0,173295	-0,166047	-0,212389	2,211585	-1,570267	-0,812990	-2,824409	-1,462669	-8,511564	15,445197	10,837921	0,000374	0,173295	-0,166047	13,391258	2,182206	-1,570267	0,000374	0,173295	-0,166047	13,391258	2,182206	-1,570267
15:42:29,98	0,750020	3,229051	-0,173988	0,366969	-0,839009	0,695039	0,000313	0,175918	-0,165261	-0,302739	2,234785	-1,575391	-0,813558	-2,825698	-1,461505	-8,500142	15,418723	10,821422	0,000313	0,175918	-0,165261	13,506847	2,210228	-1,575391	0,000313	0,175918	-0,165261	13,506847	2,210228	-1,575391
15:42:30,03	0,750020	3,229051	-0,173988	0,366969	-0,839009	0,695039	0,002500	0,174638	-0,163305	-0,219352	2,325353	-1,566307	-0,813544	-2,828232	-1,459549	-8,511785	15,444884	10,830506	0,002500	0,174638	-0,163305	13,489766	2,129105	-1,566307	0,002500	0,174638	-0,163305	13,489766	2,129105	-1,566307
15:42:30,08	0,750020	3,229051	-0,173988	0,366969	-0,839009	0,695039	0,002500	0,174638	-0,163305	-0,219352	2,325353	-1,566307	-0,813029	-2,825352	-1,462285	-8,521279	15,409580	10,831654	0,002500	0,174638	-0,163305	13,489766	2,129105	-1,566307	0,002500	0,174638	-0,163305	13,489766	2,129105	-1,566307
15:42:30,13	0,750020	3,229051	-0,173988	0,366969	-0,839009	0,695039	0,004523	0,174354	-0,166052	-0,279724	2,398729	-1,570800	-0,814308	-2,830127	-1,462296	-8,576923	15,395688	10,826013	0,004523	0,174354	-0,166052	13,407049	2,043685	-1,570800	0,004523	0,174354	-0,166052	13,407049	2,043685	-1,570800
15:42:30,18	0,750020	3,229051	-0,173988	0,366969	-0,839009	0,695039	0,004523	0,174354	-0,166052	-0,279724	2,398729	-1,570800	-0,813103	-2,827260	-1,462696	-8,564008	15,416159	10,817723	0,004523	0,174354	-0,166052	13,407049	2,043685	-1,570800	0,004523	0,174354	-0,166052	13,407049	2,043685	-1,570800
15:42:30,23	0,750020	3,229051	-0,173988	0,366969	-0,839009	0,695039	0,001437	0,174743	-0,166452	-0,275792	2,239224	-1,579090	-0,813117	-2,828878	-1,460334	-8,565525	15,387177	10,849046	0,001437	0,174743	-0,166452	13,441555	2,126405	-1,579090	0,001437	0,174743	-0,166452	13,441555	2,126405	-1,579090
15:42:30,28	0,750020	3,229051	-0,173988	0,366969	-0,839009	0,695039	0,002846	0,173946	-0,164090	-0,260215	2,325663	-1,547767	-0,811981	-2,831585	-1,462286	-8,583495	15,365755	10,830147	0,002846	0,173946	-0,164090	13,394583	2,102247	-1,547767	0,002846	0,173946	-0,164090	13,394583	2,102247	-1,547767
15:42:30,33	0,750020	3,229051	-0,173988	0,366969	-0,839009	0,695039	0,004622	0,171609	-0,166042	-0,166227	2,413172	-1,566666	-0,813046	-2,826868	-1,461113	-8,528026	15,390247	10,835008	0,004622	0,171609	-0,166042	13,305114	2,050327	-1,566666	0,004622	0,171609	-0,166042	13,305114	2,050327	-1,566666
15:42:30,38	0,750020	3,229051	-0,173988	0,366969	-0,839009	0,695039	0,001069	0,174890	-0,164869	-0,287847	2,264212	-1,561805	-0,810134	-2,828652	-1,461098	-8,536106	15,357698	10,843969	0,001069	0,174890	-0,164869	13,440983	2,180272	-1,561805	0,001069	0,174890	-0,164869	13,440983	2,180272	-1,561805
15:42:30,43	0,750020	3,229051	-0,173988	0,366969	-0,839009	0,695039	0,001159	0,171476	-0,164854	-0,142576	2,278132	-1,552845	-0,810551	-2,790922	-1,489989	-6,356986	15,225393	10,593337	0,001159	0,171476	-0,164854	13,318299	2,187183	-1,552845	0,001159	0,171476	-0,164854	13,318299	2,187183	-1,552845
15:42:30,48	0,750020	3,229051	-0,173988	0,366969	-0,839009	0,695039	-0,031308	0,190702	-0,193745	-0,167333	2,543216	-1,803477	-0,812247	-2,799094	-1,495172	-6,679000	15,412722	10,575224	-0,031308	0,190702	-0,193745	14,802760	5,000860	-1,803477	-0,031308	0,190702	-0,193745	14,802760	5,000860	-1,803477
15:42:30,53	0,750044	3,228959	-0,173980	0,366979	-0,839006	0,745017	-0,023382	0,188085	-0,198928	-0,030037	2,582790	-1,821589	-0,815457	-2,800963	-1,495240	-6,800575	15,387137	10,555483	-0,023382	0,188085	-0,198928	14,734641	4,418305	-1,821589	-0,023382	0,188085	-0,198928	14,734641	4,418305	-1,821589
15:42:30,58	0,750044	3,228959	-0,173980	0,366979	-0,839006	0,745017	-0,020159	0,189930	-0,198996	-0,208914	2,657917	-1,841331	-0,812156	-2,802581	-1,497169	-6,875883	15,306574	10,603632	-0,020159	0,189930	-0,198996	14,700585	4,240389	-1,841331	-0,020159	0,189930	-0,198996	14,700585	4,240389	-1,841331
15:42:30,63	0,750044	3,228959	-0,173980	0,366979	-0,839006	0,745017	-0,020409	0,186262	-0,200925	-0,125617	2,619975	-1,793181	-0,812798	-2,800603	-1,499553	-6,906719	15,338182	10,567833	-0,020409	0,186262	-0,200925	14,495966	4,222080	-1,793181	-0,020409	0,186262	-0,200925	14,495966	4,222080	-1,793181
15:42:30,68	0,750044	3,228959	-0,173980	0,366979	-0,839006	0,745017	-0,021801	0,187808	-0,203309	-0,194041	2,505105	-1,828980	-0,809811	-2,800661	-1,497195	-6,872664	15,286119	10,574579	-0,021801	0,187808	-0,203309	14,548885	4,216446	-1,828980	-0,021801	0,187808	-0,203309	14,548885	4,216446	-1,828980
15:42:30,73	0,750044	3,228959	-0,173980	0,366979	-0,839006	0,745017	-0,023244	0,185192	-0,200951	-0,086064	2,485563	-1,822234	-0,811156	-2,798991	-1,498007	-6,927103	15,236176	10,574048	-0,023244	0,185192	-0,200951	14,451498	4,310225	-1,822234	-0,023244	0,185192	-0,200951	14,451498	4,310225	-1,822234
15:42:30,78	0,750044	3,228959	-0,173980	0,366979	-0,839006	0,745017	-0,024017	0,187191	-0,201763	-0,260501	2,423191	-1,822766	-0,811726	-2,802460	-1,499517	-6,926221	15,255252	10,613717	-0,024017	0,187191	-0,201763	14,434009	4,308538	-1,822766	-0,024017	0,187191	-0,201763	14,434009	4,308538	-1,822766
15:42:30,83	0,750044	3,228959	-0,173980	0,366979	-0,839006	0,745017	-0,020728	0,185950	-0,203273	-0,179009	2,585444	-1,783097	-0,809373	-2,801219	-1,497955	-6,920492	15,238183	10,622442	-0,020728	0,185950	-0,203273	14,418085	4,212604	-1,783097	-0,020728	0,185950	-0,203273	14,418085	4,212604	-1,783097
15:42:30,88	0,750044	3,228959	-0,173980	0,366979	-0,839006	0,745017	-0,022979	0,184533	-0,201711	-0,117237	2,481872	-1,774372	-0,810169	-2,802039	-1,502667	-7,009407	15,231034	10,611199	-0,022979	0,184533	-0,201711	14,368613	4,285761	-1,774372	-0,022979	0,184533	-0,201711	14,368613	4,285761	-1,774372
15:42:30,93	0,750044	3,228959	-0,173980	0,366979	-0,839006	0,745017	-0,021872	0,184813	-0,206422	-0,182452	2,466056	-1,785615	-0,822679	-2,782553	-1,542850	-5,842689	15,922552	10,360675	-0,021872	0,184813	-0,206422	14,325388	4,182972	-1,785615	-0,021872	0,184813	-0,206422	14,325388	4,182972	-1,785615
15:42:30,98	0,750044	3,228959	-0,173980	0,366979	-0,839006	0,745017	-0,032492	0,205390	-0,246606	-0,070197	2,578442	-2,036139	-0,836829	-2,800097	-1,536326	-6,893718	16,359002	10,303763	-0,032492	0,205390	-0,246606	16,052894	5,129061	-2,036139	-0,032492	0,205390	-0,246606	16,052894	5,129061	-2,036139
15:42:31,03	0,749983	3,228955	-0,173958	0,366989	-0,839015	0,795010	-0,010223	0,208872	-0,240082	-0,398804	2,607985	-2,093051	-0,831947	-2,808840	-1,537110	-7,040427	16,163906	10,323271	-0,010223	0,208872	-0,240082	15,997632	3,410492	-2,093051	-0,010223	0,208872	-0,240082	15,997632	3,410492	-2,093051
15:42:31,08	0,749983	3,228955	-0,173958	0,366989	-0,839015	0,795010	-0,005093	0,200272	-0,240866	-0,193947	2,845254	-2,073543	-0,833293	-2,809000	-1,537896	-7,103423	16,133577	10,352239	-0,005093	0,200272	-0,240866	15,527435	3,245035	-2,073543	-0,005093	0,200272	-0,240866	15,527435	3,245035	-2,073543
15:42:31,13	0,749983	3,228955	-0,173958	0,366989	-0,839015	0,795010	-0,004281	0,201358	-0,241652	-0,308152	2,848060	-2,044574	-0,832078	-2,803923	-1,537913	-7,063028	16,098768	10,332302	-0,004281	0,201358	-0,241652	15,498435	3,184139	-2,044574	-0,004281	0,201358	-0,241652	15,498435	3,184139	-2,044574
15:42:31,18	0,749983	3,228955	-0,173958	0,366989	-0,839015	0,795010	-0,009286	0,202844	-0,241669	-0,395399	2,640219	-2,064511	-0,831059	-2,808694	-1,541434	-7,130042	16,054739	10,313810	-0,009286	0,202844	-0,241669	15,527881	3,369142	-2,064511	-0,009286	0,202844	-0,241669	15,527881	3,369142	-2,064511
15:42:31,23	0,749983	3,228955	-0,173958	0,366989	-0,839015	0,795010	-0,005663	0,199576	-0,245189	-0,297100	2,792561	-2,083003	-0,829895	-2,807431	-1,536761	-7,141187	16,059281	10,335842	-0,005663	0,199576	-0,245189	15,369641	3,237127	-2,083003	-0,005663	0,199576	-0,245189	15,369641	3,237127	-2,083003
15:42:31,28	0,749983	3,228955	-0,173958	0,366989	-0,839015	0,795010	-0,007339	0,199200	-0,240517	-0,279150	2,693503	-2,060972	-0,830556	-2,811983	-1,540999	-7,156279	16,006994	10,370027	-0,007339	0,199200	-0,240517	15,358019	3,269611	-2,060972	-0,007339	0,199200	-0,240517	15,358019	3,269611	-2,060972
15:42:31,33	0,749983	3,228955	-0,173958	0,366989	-0,839015	0,795010	-0,003066	0,197496	-0,244755	-0,243401	2,928780	-2,026786	-0,826486	-2,809825	-1,539869	-7,168861	15,968900	10,335356	-0,003066	0,197496	-0,244755	15,260050	3,169445	-2,026786	-0,003066	0,197496	-0,244755	15,260050	3,169445	-2,026786
15:42:31,38	0,749983	3,228955	-0,173958	0,366989	-0,839015	0,795010	-0,006970	0,195051	-0,243624	-0,155532	2,733926	-2,061458	-0,826447	-2,808876	-1,540616	-7,153548	16,001309	10,370755	-0,006970	0,195051	-0,243624	15,155972	3,281050	-2,061458	-0,006970	0,195051	-0,243624	15,155972	3,281050	-2,061458
15:42:31,43	0,749983	3,228955	-0,173958	0,366989	-0,839015	0,795010	-0,007811	0,195491	-0,244372	-0,142697	2,687234	-2,026058	-0,829447	-2,808749	-1,540247	-7,175417	15,988576	10,365002	-0,007811	0,195491	-0,244372	15,203360	3,300402	-2,026058	-0,007811	0,195491	-0,244372	15,203360	3,300402	-2,026058
15:42:31,48	0,749983	3,228955	-0,173958	0,366989	-0,839015	0,795010	-0,006421	0,198152	-0,244003	-0,303048	2,746920	-2,031811	-0,821808	-2,807840	-1,540575	-7,154416	15,931556	10,422757	-0,006421	0,198152	-0,244003	15,251923	3,251006	-2,031811	-0,006421	0,198152	-0,244003	15,251923	3,251006	-2,031811
15:42:31,53	0,749983	3,228955	-0,173958	0,366989	-0,839015	0,795010	-0,011028	0,191992	-0,244331	-0,021562	2,554087	-1,974057	-0,831209	-2,807253	-1,540635	-7,162803	15,973706	10,369395	-0,011028	0,191992	-0,244331	15,049780	3,419771	-1,974057	-0,011028	0,191992	-0,244331	15,049780	3,419771	-1,974057
15:42:31,58	0,749983	3,228955	-0,173958	0,366989	-0,839015	0,795010	-0,006836	0,200427	-0,244391	-0,427898	2,743736	-2,027418	-0,825894	-2,811288	-1,537526	-7,158105	15,917747	10,332067	-0,006836	0,200427	-0,244391	15,305629	3,280344	-2,027418	-0,006836	0,200427	-0,244391	15,305629	3,280344	-2,027418
15:42:31,63	0,749983	3,228955	-0,173958	0,366989	-0,839015	0,795010	-0,005999	0,193807	-0,241282	-0,129747	2,819287	-2,064747	-0,830085	-2,810678	-1,539476	-7,195289	15,958914	10,358546	-0,005999	0,193807	-0,241282	15,084074	3,290221	-2,064747	-0,005999	0,193807	-0,241282	15,084074	3,290221	-2,064747
15:42:31,68	0,749983	3,228955	-0,173958	0,366989	-0,839015	0,795010	-0,004432	0,197741	-0,243232	-0,317263	2,847993	-2,038268	-0,829426	-2,805217	-1,540245	-7,136273	15,929980	10,363250	-0,004432	0,197741	-0,243232	15,205389	3,195907	-2,038268	-0,004432	0,197741	-0,243232	15,205389	3,195907	-2,038268
15:42:31,73	0,749983	3,228955	-0,173958	0,366989	-0,839015	0,795010	-0,009490	0,199901	-0,244001	-0,425143	2,650547	-2,033564	-0,827138	-2,811915	-1,534029	-7,194817	15,918344	10,351830	-0,009490	0,199901	-0,244001	15,267085	3,395523	-2,033564	-0,009490	0,199901	-0,244001	15,267085	3,395523	-2,033564
15:42:31,78	0,749983	3,228955	-0,173958	0,366989	-0,839015	0,795010	-0,004834	0,194570	-0,237785	-0,187286	2,847759	-2,044983	-0,829389	-2,805612	-1,538294	-7,138278	15,975476	10,373178	-0,004834	0,194570	-0,237785	15,086467	3,227265	-2,044983	-0,004834	0,194570	-0,237785	15,086467	3,227265	-2,044983
15:42:31,83	0,749983	3,228955	-0,173958	0,366989	-0,839015	0,795010	-0,009167	0,199671	-0,242049	-0,374785	2,642860	-2,023635	-0,826490	-2,811289	-1,537495	-7,169838	15,959394	10,381851	-0,009167	0,199671	-0,242049	15,299388	3,362478	-2,023635	-0,009167	0,199671	-0,242049	15,299388	3,362478	-2,023635
15:42:31,89	0,749983	3,228955	-0,173958	0,366989	-0,839015	0,795010	-0,005701	0,194322	-0,241251	-0,126354	2,803826	-2,014963	-0,828309	-2,809007	-1,540587	-7,170886	15,941228	10,421946	-0,005701	0,194322	-0,241251	15,127937	3,251326	-2,014963	-0,005701	0,194322	-0,241251	15,127937	3,251326	-2,014963
15:42:31,94	0,749983	3,228955	-0,173958	0,366989	-0,839015	0,795010	-0,006767	0,197039	-0,244343	-0,283872	2,756540	-1,974867	-0,824214	-2,810879	-1,537875	-7,184829	15,906669	10,400382	-0,006767	0,197039	-0,244343	15,183670	3,287766	-1,974867	-0,006767	0,197039	-0,244343	15,183670	3,287766	-1,974867
15:42:31,99	0,749983	3,228955	-0,173958	0,366989	-0,839015	0,795010	-0,007193	0,192556	-0,241631	-0,087657	2,739609	-1,996432	-0,824213	-2,803976	-1,542187	-7,164915	15,919094	10,379998	-0,007193	0,192556	-0,241631	15,027970	3,304250	-1,996432	-0,007193	0,192556	-0,241631	15,027970	3,304250	-1,996432
15:42:32,04	0,749983	3,228955	-0,173958	0,366989	-0,839015	0,795010	-0,013172	0,196007	-0,245943	-0,246407	2,439747	-2,016816	-0,824261	-2,809129	-1,539061	-7,187960	15,867598	10,385600	-0,013172	0,196007	-0,245943	15,140148	3,473722	-2,016816	-0,013172	0,196007	-0,245943	15,140148	3,473722	-2,016816
15:42:32,09	0,749983	3,228955	-0,173958	0,366989	-0,839015	0,795010	-0,008685	0,193472	-0,242817	-0,170693	2,678822	-2,011213	-0,825390	-2,808239	-1,543336	-7,161492	15,885666	10,378755	-0,008685	0,193472	-0,242817	15,016843	3,360627	-2,011213	-0,008685	0,193472	-0,242817	15,016843	3,360627	-2,011213
15:42:32,14	0,749983	3,228955	-0,173958	0,366989	-0,839015	0,795010	-0,008892	0,194894	-0,247092	-0,215791	2,681970	-2,018059	-0,830690	-2,810651	-1,540231	-7,183664	15,916162	10,381641	-0,008892	0,194894	-0,247092	15,083426	3,379988	-2,018059	-0,008892	0,194894	-0,247092	15,083426	3,379988	-2,018059
15:42:32,19	0,749983	3,228955	-0,173958	0,366989	-0,839015	0,795010	-0,004152	0,198279	-0,243987	-0,376449	2,893979	-2,015172	-0,827834	-2,810396	-1,536755	-7,227677	15,903041	10,375245	-0,004152	0,198279	-0,243987	15,188433	3,219939	-2,015172	-0,004152	0,198279	-0,243987	15,188433	3,219939	-2,015172
15:42:32,24	0,749983	3,228955	-0,173958	0,366989	-0,839015	0,795010	-0,005802	0,195933	-0,240511	-0,287845	2,776666	-2,021569	-0,821836	-2,765398	-1,562447	-4,794404	15,779549	10,117678	-0,005802	0,195933	-0,240511	15,092904	3,232086	-2,021569	-0,005802	0,195933	-0,240511	15,092904	3,232086	-2,021569
15:42:32,29	0,749983	3,228955	-0,173958	0,366989	-0,839015	0,795010	-0,047770	0,213237	-0,266203	-0,077982	2,763312	-2,279135	-0,842900	-2,787696	-1,562565	-5,897556	16,562355	10,035777	-0,047770	0,213237	-0,266203	16,661159	6,513280	-2,279135	-0,047770	0,213237	-0,266203	16,661159	6,513280	-2,279135
15:42:32,34	0,750086	3,228959	-0,173983	0,366983	-0,839012	0,845088	-0,017927	0,220330	-0,266321	-0,320437	2,968389	-2,361037	-0,837579	-2,789585	-1,569988	-6,116203	16,474420	10,098505	-0,017927	0,220330	-0,266321	16,975463	4,375678	-2,361037	-0,017927	0,220330	-0,266321	16,975463	4,375678	-2,361037
15:42:32,39	0,750086	3,228959	-0,173983	0,366983	-0,839012	0,845088	-0,018952	0,214778	-0,273744	-0,217202	2,769720	-2,298309	-0,837621	-2,793064	-1,570379	-6,137592	16,451896	10,088028	-0,018952	0,214778	-0,273744	16,642853	4,257446	-2,298309	-0,018952	0,214778	-0,273744	16,642853	4,257446	-2,298309
15:42:32,44	0,750086	3,228959	-0,173983	0,366983	-0,839012	0,845088	-0,015918	0,213074	-0,274135	-0,158829	2,920233	-2,308786	-0,833670	-2,793096	-1,570779	-6,188475	16,371811	10,096597	-0,015918	0,213074	-0,274135	16,567514	4,169781	-2,308786	-0,015918	0,213074	-0,274135	16,567514	4,169781	-2,308786
15:42:32,49	0,750086	3,228959	-0,173983	0,366983	-0,839012	0,845088	-0,017866	0,209637	-0,274535	-0,074887	2,814914	-2,300217	-0,838350	-2,791953	-1,568447	-6,177388	16,383222	10,104481	-0,017866	0,209637	-0,274535	16,381628	4,217379	-2,300217	-0,017866	0,209637	-0,274535	16,381628	4,217379	-2,300217
15:42:32,54	0,750086	3,228959	-0,173983	0,366983	-0,839012	0,845088	-0,016516	0,214261	-0,272203	-0,299905	2,889005	-2,292333	-0,836714	-2,793024	-1,570417	-6,227545	16,349358	10,090698	-0,016516	0,214261	-0,272203	16,519588	4,185503	-2,292333	-0,016516	0,214261	-0,272203	16,519588	4,185503	-2,292333
15:42:32,59	0,750086	3,228959	-0,173983	0,366983	-0,839012	0,845088	-0,016406	0,212309	-0,274173	-0,252783	2,868205	-2,306115	-0,837854	-2,793477	-1,566911	-6,206493	16,315829	10,087010	-0,016406	0,212309	-0,274173	16,413442	4,156090	-2,306115	-0,016406	0,212309	-0,274173	16,413442	4,156090	-2,306115
15:42:32,64	0,750086	3,228959	-0,173983	0,366983	-0,839012	0,845088	-0,015443	0,213070	-0,270667	-0,310869	2,953262	-2,309803	-0,837936	-2,794298	-1,563788	-6,244126	16,303063	10,123713	-0,015443	0,213070	-0,270667	16,415099	4,165575	-2,309803	-0,015443	0,213070	-0,270667	16,415099	4,165575	-2,309803
15:42:32,69	0,750086	3,228959	-0,173983	0,366983	-0,839012	0,845088	-0,014692	0,212731	-0,267544	-0,323118	2,966129	-2,273100	-0,835159	-2,795889	-1,568923	-6,342574	16,354610	10,061912	-0,014692	0,212731	-0,267544	16,376246	4,119453	-2,273100	-0,014692	0,212731	-0,267544	16,376246	4,119453	-2,273100
15:42:32,74	0,750086	3,228959	-0,173983	0,366983	-0,839012	0,845088	-0,014703	0,209530	-0,272678	-0,161243	2,854532	-2,334901	-0,847645	-2,777362	-1,598211	-5,191132	17,059485	9,829431	-0,014703	0,209530	-0,272678	16,286833	4,008710	-2,334901	-0,014703	0,209530	-0,272678	16,286833	4,008710	-2,334901
15:42:32,79	0,750086	3,228959	-0,173983	0,366983	-0,839012	0,845088	-0,024505	0,229607	-0,301967	-0,019099	2,989587	-2,567382	-0,855617	-2,782550	-1,606604	-5,634614	17,110821	9,780452	-0,024505	0,229607	-0,301967	18,005040	4,913193	-2,567382	-0,024505	0,229607	-0,301967	18,005040	4,913193	-2,567382
15:42:32,84	0,749944	3,228910	-0,173966	0,366995	-0,839023	0,895053	-0,016025	0,233916	-0,310360	-0,420477	3,020772	-2,616361	-0,853829	-2,792049	-1,606264	-5,869896	16,958235	9,800901	-0,016025	0,233916	-0,310360	17,941960	4,278759	-2,616361	-0,016025	0,233916	-0,310360	17,941960	4,278759	-2,616361
15:42:32,89	0,749944	3,228910	-0,173966	0,366995	-0,839023	0,895053	-0,008693	0,227618	-0,310020	-0,342766	3,274606	-2,595913	-0,848173	-2,793985	-1,608218	-5,934962	16,828126	9,804126	-0,008693	0,227618	-0,310020	17,525279	3,956975	-2,595913	-0,008693	0,227618	-0,310020	17,525279	3,956975	-2,595913
15:42:32,94	0,749944	3,228910	-0,173966	0,366995	-0,839023	0,895053	-0,009844	0,221752	-0,311974	-0,182943	3,223440	-2,592687	-0,850050	-2,791923	-1,605546	-5,981860	16,810048	9,783004	-0,009844	0,221752	-0,311974	17,224619	3,996192	-2,592687	-0,009844	0,221752	-0,311974	17,224619	3,996192	-2,592687
15:42:32,99	0,749944	3,228910	-0,173966	0,366995	-0,839023	0,895053	-0,010691	0,224408	-0,309302	-0,360158	3,147796	-2,613809	-0,848975	-2,791690	-1,607497	-6,026396	16,817717	9,799651	-0,010691	0,224408	-0,309302	17,255897	3,987075	-2,613809	-0,010691	0,224408	-0,309302	17,255897	3,987075	-2,613809
15:42:33,04	0,749944	3,228910	-0,173966	0,366995	-0,839023	0,895053	-0,011431	0,223594	-0,311253	-0,333428	3,066957	-2,597163	-0,850720	-2,793541	-1,608256	-6,012056	16,799789	9,808505	-0,011431	0,223594	-0,311253	17,218685	3,964257	-2,597163	-0,011431	0,223594	-0,311253	17,218685	3,964257	-2,597163
15:42:33,09	0,749944	3,228910	-0,173966	0,366995	-0,839023	0,895053	-0,008955	0,224180	-0,312012	-0,372255	3,217050	-2,588309	-0,849666	-2,798687	-1,606307	-6,063431	16,733261	9,814825	-0,008955	0,224180	-0,312012	17,225858	3,920047	-2,588309	-0,008955	0,224180	-0,312012	17,225858	3,920047	-2,588309
15:42:33,14	0,749944	3,228910	-0,173966	0,366995	-0,839023	0,895053	-0,005026	0,220694	-0,310063	-0,274314	3,410166	-2,581989	-0,847303	-2,794684	-1,608652	-6,039548	16,712644	9,801813	-0,005026	0,220694	-0,310063	17,050190	3,804682	-2,581989	-0,005026	0,220694	-0,310063	17,050190	3,804682	-2,581989
15:42:33,19	0,749944	3,228910	-0,173966	0,366995	-0,839023	0,895053	-0,009674	0,220649	-0,312408	-0,277895	3,199440	-2,595001	-0,849091	-2,791791	-1,608231	-6,032074	16,704293	9,859474	-0,009674	0,220649	-0,312408	17,043088	3,958857	-2,595001	-0,009674	0,220649	-0,312408	17,043088	3,958857	-2,595001
15:42:33,24	0,749944	3,228910	-0,173966	0,366995	-0,839023	0,895053	-0,011285	0,223644	-0,311987	-0,437086	3,126296	-2,537339	-0,844426	-2,791633	-1,607058	-6,054181	16,702674	9,874301	-0,011285	0,223644	-0,311987	17,118938	4,012208	-2,537339	-0,011285	0,223644	-0,311987	17,118938	4,012208	-2,537339
15:42:33,29	0,749944	3,228910	-0,173966	0,366995	-0,839023	0,895053	-0,013755	0,219683	-0,310814	-0,243609	2,979557	-2,522512	-0,847432	-2,796254	-1,609405	-6,080646	16,667404	9,849441	-0,013755	0,219683	-0,310814	17,001536	4,059308	-2,522512	-0,013755	0,219683	-0,310814	17,001536	4,059308	-2,522512
15:42:33,34	0,749944	3,228910	-0,173966	0,366995	-0,839023	0,895053	-0,008250	0,219976	-0,313161	-0,302592	3,260527	-2,547373	-0,843911	-2,799012	-1,605879	-6,093148	16,651845	9,871350	-0,008250	0,219976	-0,313161	16,965508	3,908145	-2,547373	-0,008250	0,219976	-0,313161	16,965508	3,908145	-2,547373
15:42:33,39	0,749944	3,228910	-0,173966	0,366995	-0,839023	0,895053	-0,007622	0,215548	-0,309635	-0,092080	3,290128	-2,525463	-0,845068	-2,799272	-1,609391	-6,094691	16,695941	9,855296	-0,007622	0,215548	-0,309635	16,828450	3,888458	-2,525463	-0,007622	0,215548	-0,309635	16,828450	3,888458	-2,525463
15:42:33,44	0,749944	3,228910	-0,173966	0,366995	-0,839023	0,895053	-0,006818	0,216420	-0,313147	-0,099998	3,308558	-2,541517	-0,845136	-2,796236	-1,610929	-6,092074	16,643899	9,893738	-0,006818	0,216420	-0,313147	16,888970	3,843766	-2,541517	-0,006818	0,216420	-0,313147	16,888970	3,843766	-2,541517
15:42:33,49	0,749944	3,228910	-0,173966	0,366995	-0,839023	0,895053	-0,009413	0,217996	-0,314685	-0,225716	3,201876	-2,503075	-0,842845	-2,792808	-1,608262	-6,127367	16,655873	9,859850	-0,009413	0,217996	-0,314685	16,886975	3,940834	-2,503075	-0,009413	0,217996	-0,314685	16,886975	3,940834	-2,503075
15:42:33,54	0,749944	3,228910	-0,173966	0,366995	-0,839023	0,895053	-0,013527	0,217727	-0,312017	-0,218981	2,951401	-2,536964	-0,846878	-2,795468	-1,606331	-6,099398	16,651785	9,818404	-0,013527	0,217727	-0,312017	16,872558	4,013302	-2,536964	-0,013527	0,217727	-0,312017	16,872558	4,013302	-2,536964
15:42:33,59	0,749944	3,228910	-0,173966	0,366995	-0,839023	0,895053	-0,009208	0,219890	-0,310086	-0,321012	3,202292	-2,578410	-0,846336	-2,795148	-1,605168	-6,120589	16,649181	9,827662	-0,009208	0,219890	-0,310086	16,940322	3,925095	-2,578410	-0,009208	0,219890	-0,310086	16,940322	3,925095	-2,578410
15:42:33,64	0,749944	3,228910	-0,173966	0,366995	-0,839023	0,895053	-0,009756	0,219580	-0,308924	-0,317758	3,156731	-2,569151	-0,847515	-2,796337	-1,608633	-6,114963	16,654494	9,863419	-0,009756	0,219580	-0,308924	16,919264	3,922574	-2,569151	-0,009756	0,219580	-0,308924	16,919264	3,922574	-2,569151
15:42:33,70	0,749944	3,228910	-0,173966	0,366995	-0,839023	0,895053	-0,008137	0,220006	-0,312389	-0,332526	3,243146	-2,533395	-0,846259	-2,793701	-1,608618	-6,068956	16,649051	9,868215	-0,008137	0,220006	-0,312389	16,937983	3,881882	-2,533395	-0,008137	0,220006	-0,312389	16,937983	3,881882	-2,533395
15:42:33,75	0,749944	3,228910	-0,173966	0,366995	-0,839023	0,895053	-0,011047	0,220236	-0,312374	-0,326177	3,134364	-2,528598	-0,848101	-2,797025	-1,607470	-6,106423	16,618265	9,851569	-0,011047	0,220236	-0,312374	16,962356	4,001576	-2,528598	-0,011047	0,220236	-0,312374	16,962356	4,001576	-2,528598
15:42:33,80	0,749944	3,228910	-0,173966	0,366995	-0,839023	0,895053	-0,007248	0,220170	-0,311225	-0,368142	3,314894	-2,545245	-0,847574	-2,795097	-1,604772	-6,148782	16,657776	9,856851	-0,007248	0,220170	-0,311225	16,915215	3,883829	-2,545245	-0,007248	0,220170	-0,311225	16,915215	3,883829	-2,545245
15:42:33,85	0,749944	3,228910	-0,173966	0,366995	-0,839023	0,895053	-0,009181	0,220678	-0,308528	-0,381508	3,157911	-2,539963	-0,844139	-2,799387	-1,605954	-6,185065	16,593454	9,826769	-0,009181	0,220678	-0,308528	16,941707	3,878627	-2,539963	-0,009181	0,220678	-0,308528	16,941707	3,878627	-2,539963
15:42:33,90	0,749944	3,228910	-0,173966	0,366995	-0,839023	0,895053	-0,007183	0,215557	-0,309710	-0,189079	3,262530	-2,570045	-0,845780	-2,797561	-1,609028	-6,120339	16,614173	9,848005	-0,007183	0,215557	-0,309710	16,732164	3,826427	-2,570045	-0,007183	0,215557	-0,309710	16,732164	3,826427	-2,570045
15:42:33,95	0,749944	3,228910	-0,173966	0,366995	-0,839023	0,895053	-0,007944	0,217892	-0,312784	-0,260182	3,268679	-2,548808	-0,845859	-2,796879	-1,607479	-6,156911	16,617466	9,867012	-0,007944	0,217892	-0,312784	16,844342	3,892276	-2,548808	-0,007944	0,217892	-0,312784	16,844342	3,892276	-2,548808
15:42:34,00	0,749944	3,228910	-0,173966	0,366995	-0,839023	0,895053	-0,008495	0,218301	-0,311235	-0,296870	3,206682	-2,529801	-0,845210	-2,797998	-1,607860	-6,127902	16,601868	9,851857	-0,008495	0,218301	-0,311235	16,839740	3,873572	-2,529801	-0,008495	0,218301	-0,311235	16,839740	3,873572	-2,529801
15:42:34,05	0,749944	3,228910	-0,173966	0,366995	-0,839023	0,895053	-0,007850	0,217180	-0,311615	-0,237580	3,273165	-2,544957	-0,840551	-2,797828	-1,609015	-6,144354	16,590455	9,867730	-0,007850	0,217180	-0,311615	16,811028	3,889390	-2,544957	-0,007850	0,217180	-0,311615	16,811028	3,889390	-2,544957
15:42:34,10	0,749944	3,228910	-0,173966	0,366995	-0,839023	0,895053	-0,010327	0,213230	-0,312771	-0,050295	3,135830	-2,529084	-0,843618	-2,795999	-1,604420	-6,226593	16,642598	9,842964	-0,010327	0,213230	-0,312771	16,688246	3,946483	-2,529084	-0,010327	0,213230	-0,312771	16,688246	3,946483	-2,529084
15:42:34,15	0,749944	3,228910	-0,173966	0,366995	-0,839023	0,895053	-0,010377	0,216801	-0,308176	-0,231938	3,035913	-2,553849	-0,841721	-2,745368	-1,626086	-3,448977	16,377748	9,599233	-0,010377	0,216801	-0,308176	16,786908	3,850529	-2,553849	-0,010377	0,216801	-0,308176	16,786908	3,850529	-2,553849
15:42:34,20	0,749944	3,228910	-0,173966	0,366995	-0,839023	0,895053	-0,055174	0,240473	-0,329842	-0,303483	3,244407	-2,797580	-0,859929	-2,774787	-1,634182	-4,977814	17,440109	9,462276	-0,055174	0,240473	-0,329842	18,573680	7,575545	-2,797580	-0,055174	0,240473	-0,329842	18,573680	7,575545	-2,797580
15:42:34,25	0,749941	3,228991	-0,173961	0,366979	-0,838996	0,945047	-0,020593	0,241532	-0,337938	-0,202929	3,187438	-2,934537	-0,859333	-2,776486	-1,633820	-5,183186	17,263261	9,540720	-0,020593	0,241532	-0,337938	18,757352	4,803951	-2,934537	-0,020593	0,241532	-0,337938	18,757352	4,803951	-2,934537
15:42:34,30	0,749941	3,228991	-0,173961	0,366979	-0,838996	0,945047	-0,019419	0,240166	-0,337576	-0,387747	3,159020	-2,856093	-0,857774	-2,782971	-1,635372	-5,275031	17,213569	9,559705	-0,019419	0,240166	-0,337576	18,465316	4,683424	-2,856093	-0,019419	0,240166	-0,337576	18,465316	4,683424	-2,856093
15:42:34,35	0,749941	3,228991	-0,173961	0,366979	-0,838996	0,945047	-0,014582	0,235574	-0,339128	-0,237904	3,355835	-2,837109	-0,858542	-2,780876	-1,635804	-5,338918	17,173939	9,554688	-0,014582	0,235574	-0,339128	18,254663	4,500557	-2,837109	-0,014582	0,235574	-0,339128	18,254663	4,500557	-2,837109
15:42:34,40	0,749941	3,228991	-0,173961	0,366979	-0,838996	0,945047	-0,016012	0,237286	-0,339560	-0,393202	3,245979	-2,842126	-0,855662	-2,778187	-1,632686	-5,349084	17,128279	9,581400	-0,016012	0,237286	-0,339560	18,233772	4,502931	-2,842126	-0,016012	0,237286	-0,339560	18,233772	4,502931	-2,842126
15:42:34,45	0,749941	3,228991	-0,173961	0,366979	-0,838996	0,945047	-0,019781	0,236137	-0,336442	-0,378057	3,064012	-2,815413	-0,855051	-2,785057	-1,638116	-5,346573	17,119347	9,554408	-0,019781	0,236137	-0,336442	18,158687	4,616837	-2,815413	-0,019781	0,236137	-0,336442	18,158687	4,616837	-2,815413
15:42:34,50	0,749941	3,228991	-0,173961	0,366979	-0,838996	0,945047	-0,014137	0,232172	-0,341872	-0,178381	3,364148	-2,842405	-0,853965	-2,785607	-1,633054	-5,376920	17,059151	9,578888	-0,014137	0,232172	-0,341872	18,047146	4,473908	-2,842405	-0,014137	0,232172	-0,341872	18,047146	4,473908	-2,842405
15:42:34,55	0,749941	3,228991	-0,173961	0,366979	-0,838996	0,945047	-0,014203	0,230957	-0,336810	-0,182503	3,364513	-2,817925	-0,858162	-2,784601	-1,635809	-5,406323	17,064531	9,565928	-0,014203	0,230957	-0,336810	17,947642	4,479484	-2,817925	-0,014203	0,230957	-0,336810	17,947642	4,479484	-2,817925
15:42:34,60	0,749941	3,228991	-0,173961	0,366979	-0,838996	0,945047	-0,012977	0,235094	-0,339565	-0,407677	3,400143	-2,830886	-0,854075	-2,786603	-1,638531	-5,427112	17,072020	9,558756	-0,012977	0,235094	-0,339565	18,047234	4,418825	-2,830886	-0,012977	0,235094	-0,339565	18,047234	4,418825	-2,830886
15:42:34,65	0,749941	3,228991	-0,173961	0,366979	-0,838996	0,945047	-0,013286	0,230554	-0,342287	-0,175488	3,362296	-2,838057	-0,868345	-2,761607	-1,661586	-4,204904	17,573811	9,340128	-0,013286	0,230554	-0,342287	17,923007	4,405281	-2,838057	-0,013286	0,230554	-0,342287	17,923007	4,405281	-2,838057
15:42:34,70	0,749941	3,228991	-0,173961	0,366979	-0,838996	0,945047	-0,015473	0,249699	-0,362437	-0,177501	3,615046	-3,152607	-0,869561	-2,775137	-1,658681	-4,612983	17,749200	9,244206	-0,015473	0,249699	-0,362437	19,423865	4,829698	-3,152607	-0,015473	0,249699	-0,362437	19,423865	4,829698	-3,152607
15:42:34,75	0,750070	3,228955	-0,173996	0,367003	-0,839014	0,995028	-0,015473	0,249699	-0,362437	-0,177501	3,615046	-3,152607	-0,864568	-2,773833	-1,661026	-4,679979	17,559951	9,265542	-0,015473	0,249699	-0,362437	19,423865	4,829698	-3,152607	-0,015473	0,249699	-0,362437	19,423865	4,829698	-3,152607
15:42:34,80	0,750070	3,228955	-0,173996	0,367003	-0,839014	0,995028	-0,019099	0,246027	-0,364782	-0,183928	3,463103	-3,131272	-0,863667	-2,776041	-1,661090	-4,774195	17,428279	9,223398	-0,019099	0,246027	-0,364782	19,129153	4,962389	-3,131272	-0,019099	0,246027	-0,364782	19,129153	4,962389	-3,131272
15:42:34,85	0,750070	3,228955	-0,173996	0,367003	-0,839014	0,995028	-0,017637	0,244143	-0,364846	-0,247103	3,523355	-3,173415	-0,863121	-2,779107	-1,664566	-4,782577	17,396556	9,238758	-0,017637	0,244143	-0,364846	18,918090	4,907897	-3,173415	-0,017637	0,244143	-0,364846	18,918090	4,907897	-3,173415
15:42:34,90	0,750070	3,228955	-0,173996	0,367003	-0,839014	0,995028	-0,015255	0,242136	-0,368322	-0,174433	3,655853	-3,158055	-0,865038	-2,771667	-1,661876	-4,827794	17,378263	9,271689	-0,015255	0,242136	-0,368322	18,833257	4,853360	-3,158055	-0,015255	0,242136	-0,368322	18,833257	4,853360	-3,158055
15:42:34,95	0,750070	3,228955	-0,173996	0,367003	-0,839014	0,995028	-0,020739	0,247517	-0,365632	-0,492677	3,340642	-3,125125	-0,860290	-2,775858	-1,661054	-4,807141	17,334697	9,284315	-0,020739	0,247517	-0,365632	18,937392	4,968688	-3,125125	-0,020739	0,247517	-0,365632	18,937392	4,968688	-3,125125
15:42:35,00	0,750070	3,228955	-0,173996	0,367003	-0,839014	0,995028	-0,019484	0,241309	-0,364810	-0,197292	3,445606	-3,112498	-0,864551	-2,777753	-1,665353	-4,855302	17,298061	9,280390	-0,019484	0,241309	-0,364810	18,745492	4,975082	-3,112498	-0,019484	0,241309	-0,364810	18,745492	4,975082	-3,112498
15:42:35,05	0,750070	3,228955	-0,173996	0,367003	-0,839014	0,995028	-0,015713	0,244052	-0,369109	-0,395694	3,618306	-3,116424	-0,862816	-2,771967	-1,661880	-4,868619	17,319105	9,285091	-0,015713	0,244052	-0,369109	18,762352	4,851762	-3,116424	-0,015713	0,244052	-0,369109	18,762352	4,851762	-3,116424
15:42:35,10	0,750070	3,228955	-0,173996	0,367003	-0,839014	0,995028	-0,021591	0,245442	-0,365636	-0,456431	3,290582	-3,111723	-0,866402	-2,778766	-1,662244	-4,905221	17,312680	9,308080	-0,021591	0,245442	-0,365636	18,810765	4,985480	-3,111723	-0,021591	0,245442	-0,365636	18,810765	4,985480	-3,111723
15:42:35,15	0,750070	3,228955	-0,173996	0,367003	-0,839014	0,995028	-0,013910	0,245149	-0,365999	-0,465048	3,661528	-3,088734	-0,862831	-2,775527	-1,659913	-4,879004	17,296689	9,302132	-0,013910	0,245149	-0,365999	18,779129	4,753437	-3,088734	-0,013910	0,245149	-0,365999	18,779129	4,753437	-3,088734
15:42:35,20	0,750070	3,228955	-0,173996	0,367003	-0,839014	0,995028	-0,018500	0,243675	-0,363669	-0,389168	3,453507	-3,094681	-0,850161	-2,783236	-1,660602	-4,970865	17,154875	9,406592	-0,018500	0,243675	-0,363669	18,739342	4,905793	-3,094681	-0,018500	0,243675	-0,363669	18,739342	4,905793	-3,094681
15:42:35,25	0,750070	3,228955	-0,173996	0,367003	-0,839014	0,995028	-0,018159	0,228848	-0,364357	0,213115	3,462614	-2,990221	-0,854288	-2,782114	-1,661381	-4,977209	17,186283	9,422126	-0,018159	0,228848	-0,364357	18,177669	4,888099	-2,990221	-0,018159	0,228848	-0,364357	18,177669	4,888099	-2,990221
15:42:35,30	0,750070	3,228955	-0,173996	0,367003	-0,839014	0,995028	-0,017068	0,232983	-0,365137	0,022094	3,498169	-2,974687	-0,854327	-2,783521	-1,661779	-4,994874	17,173371	9,412231	-0,017068	0,232983	-0,365137	18,311290	4,837978	-2,974687	-0,017068	0,232983	-0,365137	18,311290	4,837978	-2,974687
15:42:35,35	0,750070	3,228955	-0,173996	0,367003	-0,839014	0,995028	-0,015830	0,232313	-0,365535	0,036917	3,553685	-2,984583	-0,851349	-2,785901	-1,660226	-4,988610	17,163537	9,386842	-0,015830	0,232313	-0,365535	18,273521	4,796339	-2,984583	-0,015830	0,232313	-0,365535	18,273521	4,796339	-2,984583
15:42:35,40	0,750070	3,228955	-0,173996	0,367003	-0,839014	0,995028	-0,015258	0,228544	-0,363982	0,227526	3,593787	-3,009971	-0,852552	-2,783513	-1,662548	-4,971926	17,120001	9,406216	-0,015258	0,228544	-0,363982	18,168256	4,791514	-3,009971	-0,015258	0,228544	-0,363982	18,168256	4,791514	-3,009971
15:42:35,45	0,750070	3,228955	-0,173996	0,367003	-0,839014	0,995028	-0,016724	0,230781	-0,366304	0,081875	3,553741	-2,990598	-0,855506	-2,786334	-1,664102	-4,990618	17,149552	9,407371	-0,016724	0,230781	-0,366304	18,198157	4,866595	-2,990598	-0,016724	0,230781	-0,366304	18,198157	4,866595	-2,990598
15:42:35,50	0,750070	3,228955	-0,173996	0,367003	-0,839014	0,995028	-0,012804	0,231928	-0,367858	0,038455	3,726644	-2,989442	-0,853748	-2,785358	-1,661811	-5,002984	17,151296	9,363002	-0,012804	0,231928	-0,367858	18,244810	4,731738	-2,989442	-0,012804	0,231928	-0,367858	18,244810	4,731738	-2,989442
15:42:35,55	0,750070	3,228955	-0,173996	0,367003	-0,839014	0,995028	-0,014528	0,230894	-0,365567	0,087562	3,625416	-3,033811	-0,854375	-2,783042	-1,665698	-4,998185	17,131017	9,374594	-0,014528	0,230894	-0,365567	18,212731	4,765843	-3,033811	-0,014528	0,230894	-0,365567	18,212731	4,765843	-3,033811
15:42:35,61	0,750070	3,228955	-0,173996	0,367003	-0,839014	0,995028	-0,016221	0,232594	-0,369454	-0,016032	3,551674	-3,022219	-0,853200	-2,785105	-1,661374	-5,007605	17,132548	9,430148	-0,016221	0,232594	-0,369454	18,242634	4,825004	-3,022219	-0,016221	0,232594	-0,369454	18,242634	4,825004	-3,022219
15:42:35,66	0,750070	3,228955	-0,173996	0,367003	-0,839014	0,995028	-0,015021	0,230546	-0,365130	0,087111	3,605149	-2,966666	-0,852071	-2,784310	-1,662946	-5,026761	17,133658	9,421959	-0,015021	0,230546	-0,365130	18,184961	4,784281	-2,966666	-0,015021	0,230546	-0,365130	18,184961	4,784281	-2,966666
15:42:35,71	0,750070	3,228955	-0,173996	0,367003	-0,839014	0,995028	-0,016274	0,229965	-0,366702	0,108677	3,522843	-2,974854	-0,856155	-2,783584	-1,663332	-5,000553	17,119654	9,420878	-0,016274	0,229965	-0,366702	18,160964	4,800343	-2,974854	-0,016274	0,229965	-0,366702	18,160964	4,800343	-2,974854
15:42:35,76	0,750070	3,228955	-0,173996	0,367003	-0,839014	0,995028	-0,014861	0,233865	-0,367088	-0,093113	3,626032	-2,975935	-0,852686	-2,786216	-1,663346	-5,035204	17,103935	9,401568	-0,014861	0,233865	-0,367088	18,265273	4,792591	-2,975935	-0,014861	0,233865	-0,367088	18,265273	4,792591	-2,975935
15:42:35,81	0,750070	3,228955	-0,173996	0,367003	-0,839014	0,995028	-0,014316	0,229545	-0,367102	0,100553	3,632187	-2,995245	-0,854945	-2,782737	-1,664125	-4,991133	17,136962	9,397927	-0,014316	0,229545	-0,367102	18,119872	4,756017	-2,995245	-0,014316	0,229545	-0,367102	18,119872	4,756017	-2,995245
15:42:35,86	0,750070	3,228955	-0,173996	0,367003	-0,839014	0,995028	-0,016199	0,233241	-0,367880	-0,040992	3,555922	-2,998886	-0,854374	-2,780558	-1,665263	-4,975542	17,105035	9,436620	-0,016199	0,233241	-0,367880	18,268449	4,827570	-2,998886	-0,016199	0,233241	-0,367880	18,268449	4,827570	-2,998886
15:42:35,91	0,750070	3,228955	-0,173996	0,367003	-0,839014	0,995028	-0,018372	0,233836	-0,369019	-0,091776	3,472404	-2,960193	-0,853272	-2,785850	-1,664892	-5,027955	17,103285	9,412057	-0,018372	0,233836	-0,369019	18,264358	4,914615	-2,960193	-0,018372	0,233836	-0,369019	18,264358	4,914615	-2,960193
15:42:35,96	0,750070	3,228955	-0,173996	0,367003	-0,839014	0,995028	-0,014341	0,230235	-0,368648	0,067742	3,637523	-2,984756	-0,854465	-2,785253	-1,659840	-5,047766	17,121681	9,429038	-0,014341	0,230235	-0,368648	18,141215	4,763265	-2,984756	-0,014341	0,230235	-0,368648	18,141215	4,763265	-2,984756
15:42:36,01	0,750070	3,228955	-0,173996	0,367003	-0,839014	0,995028	-0,014260	0,231567	-0,363596	0,004498	3,615340	-2,967775	-0,855517	-2,782756	-1,659489	-4,990729	17,120210	9,360548	-0,014260	0,231567	-0,363596	18,182541	4,734785	-2,967775	-0,014260	0,231567	-0,363596	18,182541	4,734785	-2,967775
15:42:36,06	0,750070	3,228955	-0,173996	0,367003	-0,839014	0,995028	-0,014418	0,229636	-0,366675	0,101661	3,610856	-2,936817	-0,852006	-2,784402	-1,662167	-4,998727	17,130404	9,406555	-0,014418	0,229636	-0,366675	18,128118	4,742667	-2,936817	-0,014418	0,229636	-0,366675	18,128118	4,742667	-2,936817
15:42:36,11	0,750070	3,228955	-0,173996	0,367003	-0,839014	0,995028	-0,016227	0,229863	-0,365923	0,125215	3,551207	-2,990258	-0,852749	-2,787381	-1,661819	-5,109145	17,214346	9,404751	-0,016227	0,229863	-0,365923	18,169442	4,824996	-2,990258	-0,016227	0,229863	-0,365923	18,169442	4,824996	-2,990258
15:42:36,16	0,750070	3,228955	-0,173996	0,367003	-0,839014	0,995028	-0,013275	0,229017	-0,365575	0,186680	3,567091	-2,992062	-0,856944	-2,746910	-1,682960	-2,942489	17,554635	9,154734	-0,013275	0,229017	-0,365575	18,164518	4,609185	-2,992062	-0,013275	0,229017	-0,365575	18,164518	4,609185	-2,992062
15:42:36,21	0,750070	3,228955	-0,173996	0,367003	-0,839014	0,995028	-0,046227	0,252886	-0,386716	0,323531	3,559828	-3,242079	-0,880196	-2,778471	-1,690280	-4,702333	18,539599	8,982901	-0,046227	0,252886	-0,386716	20,175067	7,188642	-3,242079	-0,046227	0,252886	-0,386716	20,175067	7,188642	-3,242079
15:42:36,26	0,749973	3,228898	-0,173961	0,366989	-0,839012	1,045023	-0,007268	0,257242	-0,394036	0,070087	3,569144	-3,413912	-0,876329	-2,786609	-1,690818	-4,947460	18,338930	9,050651	-0,007268	0,257242	-0,394036	20,263588	4,139678	-3,413912	-0,007268	0,257242	-0,394036	20,263588	4,139678	-3,413912
15:42:36,31	0,749973	3,228898	-0,173961	0,366989	-0,839012	1,045023	-0,002154	0,249824	-0,394574	0,159466	3,723131	-3,346162	-0,878899	-2,784733	-1,690067	-5,006249	18,239196	9,066818	-0,002154	0,249824	-0,394574	19,770669	3,892200	-3,346162	-0,002154	0,249824	-0,394574	19,770669	3,892200	-3,346162
15:42:36,36	0,749973	3,228898	-0,173961	0,366989	-0,839012	1,045023	-0,002494	0,252987	-0,393823	-0,120780	3,704380	-3,329995	-0,877268	-2,787231	-1,693180	-5,051584	18,185952	9,072229	-0,002494	0,252987	-0,393823	19,738723	3,900177	-3,329995	-0,002494	0,252987	-0,393823	19,738723	3,900177	-3,329995
15:42:36,41	0,749973	3,228898	-0,173961	0,366989	-0,839012	1,045023	-0,001145	0,250326	-0,396936	-0,051188	3,761877	-3,324584	-0,877243	-2,788723	-1,688109	-5,052527	18,189443	9,088428	-0,001145	0,250326	-0,396936	19,599428	3,851795	-3,324584	-0,001145	0,250326	-0,396936	19,599428	3,851795	-3,324584
15:42:36,46	0,749973	3,228898	-0,173961	0,366989	-0,839012	1,045023	0,000134	0,249558	-0,391864	-0,008689	3,825832	-3,308385	-0,874985	-2,789415	-1,690840	-5,084045	18,156147	9,084791	0,000134	0,249558	-0,391864	19,581623	3,815335	-3,308385	0,000134	0,249558	-0,391864	19,581623	3,815335	-3,308385
15:42:36,51	0,749973	3,228898	-0,173961	0,366989	-0,839012	1,045023	-0,000396	0,247257	-0,394596	0,066362	3,787637	-3,312023	-0,875659	-2,789166	-1,692038	-5,116798	18,139267	9,065855	-0,000396	0,247257	-0,394596	19,476056	3,818727	-3,312023	-0,000396	0,247257	-0,394596	19,476056	3,818727	-3,312023
15:42:36,56	0,749973	3,228898	-0,173961	0,366989	-0,839012	1,045023	-0,000275	0,247965	-0,395794	-0,001435	3,773992	-3,330958	-0,878007	-2,788682	-1,690096	-5,114396	18,136890	9,069084	-0,000275	0,247965	-0,395794	19,463815	3,795602	-3,330958	-0,000275	0,247965	-0,395794	19,463815	3,795602	-3,330958
15:42:36,61	0,749973	3,228898	-0,173961	0,366989	-0,839012	1,045023	0,000480	0,250241	-0,393852	-0,120642	3,816529	-3,327729	-0,870996	-2,791328	-1,691252	-5,132195	18,095578	9,064621	0,000480	0,250241	-0,393852	19,523271	3,778859	-3,327729	0,000480	0,250241	-0,393852	19,523271	3,778859	-3,327729
15:42:36,66	0,749973	3,228898	-0,173961	0,366989	-0,839012	1,045023	-0,000734	0,242846	-0,395008	0,219222	3,758634	-3,332192	-0,876546	-2,755300	-1,719468	-3,280585	18,341518	8,881217	-0,000734	0,242846	-0,395008	19,282626	3,816275	-3,332192	-0,000734	0,242846	-0,395008	19,282626	3,816275	-3,332192
15:42:36,71	0,749973	3,228898	-0,173961	0,366989	-0,839012	1,045023	-0,029160	0,265667	-0,423224	0,171334	3,761078	-3,515596	-0,883508	-2,758833	-1,720425	-3,422909	18,552312	8,724360	-0,029160	0,265667	-0,423224	21,026174	6,050122	-3,515596	-0,029160	0,265667	-0,423224	21,026174	6,050122	-3,515596
15:42:36,76	0,750077	3,229036	-0,173994	0,366986	-0,839005	1,095019	-0,022619	0,269929	-0,424181	0,061085	3,872528	-3,672453	-0,882733	-2,764763	-1,718987	-3,771511	18,440424	8,746156	-0,022619	0,269929	-0,424181	21,250515	5,648148	-3,672453	-0,022619	0,269929	-0,424181	21,250515	5,648148	-3,672453
15:42:36,81	0,750077	3,229036	-0,173994	0,366986	-0,839005	1,095019	-0,017871	0,266293	-0,422743	-0,021054	3,873483	-3,650657	-0,878856	-2,765591	-1,723244	-3,831775	18,318187	8,794449	-0,017871	0,266293	-0,422743	20,882968	5,276365	-3,650657	-0,017871	0,266293	-0,422743	20,882968	5,276365	-3,650657
15:42:36,86	0,750077	3,229036	-0,173994	0,366986	-0,839005	1,095019	-0,019093	0,262521	-0,427000	0,039088	3,818896	-3,602364	-0,881349	-2,765367	-1,720987	-3,892487	18,280090	8,738785	-0,019093	0,262521	-0,427000	20,647023	5,317661	-3,602364	-0,019093	0,262521	-0,427000	20,647023	5,317661	-3,602364
15:42:36,91	0,750077	3,229036	-0,173994	0,366986	-0,839005	1,095019	-0,018041	0,264792	-0,424742	-0,142339	3,840059	-3,658028	-0,879693	-2,767454	-1,719432	-3,929982	18,217219	8,745877	-0,018041	0,264792	-0,424742	20,643849	5,256259	-3,658028	-0,018041	0,264792	-0,424742	20,643849	5,256259	-3,658028
15:42:36,96	0,750077	3,229036	-0,173994	0,366986	-0,839005	1,095019	-0,017061	0,262314	-0,423188	-0,086673	3,889988	-3,650936	-0,877865	-2,766598	-1,718628	-3,892003	18,196300	8,759306	-0,017061	0,262314	-0,423188	20,504983	5,229251	-3,650936	-0,017061	0,262314	-0,423188	20,504983	5,229251	-3,650936
15:42:37,01	0,750077	3,229036	-0,173994	0,366986	-0,839005	1,095019	-0,018717	0,261160	-0,422384	-0,025768	3,847229	-3,637507	-0,879724	-2,765314	-1,722939	-3,931749	18,217008	8,748335	-0,018717	0,261160	-0,422384	20,475264	5,316484	-3,637507	-0,018717	0,261160	-0,422384	20,475264	5,316484	-3,637507
15:42:37,06	0,750077	3,229036	-0,173994	0,366986	-0,839005	1,095019	-0,018899	0,263411	-0,426695	-0,144787	3,792991	-3,648479	-0,878541	-2,767076	-1,717463	-3,928072	18,179587	8,777625	-0,018899	0,263411	-0,426695	20,532990	5,276531	-3,648479	-0,018899	0,263411	-0,426695	20,532990	5,276531	-3,648479
15:42:37,11	0,750077	3,229036	-0,173994	0,366986	-0,839005	1,095019	-0,017964	0,261506	-0,421219	-0,076295	3,863461	-3,619188	-0,882220	-2,769019	-1,722175	-3,993630	18,175945	8,751054	-0,017964	0,261506	-0,421219	20,451938	5,273672	-3,619188	-0,017964	0,261506	-0,421219	20,451938	5,273672	-3,619188
15:42:37,16	0,750077	3,229036	-0,173994	0,366986	-0,839005	1,095019	-0,014442	0,263721	-0,425931	-0,227379	3,991679	-3,645759	-0,877463	-2,767299	-1,721744	-3,946002	18,119076	8,778629	-0,014442	0,263721	-0,425931	20,474688	5,125370	-3,645759	-0,014442	0,263721	-0,425931	20,474688	5,125370	-3,645759
15:42:37,21	0,750077	3,229036	-0,173994	0,366986	-0,839005	1,095019	-0,018310	0,260462	-0,425500	-0,083343	3,860201	-3,618184	-0,882828	-2,767784	-1,719809	-3,982052	18,130003	8,796554	-0,018310	0,260462	-0,425500	20,362886	5,297566	-3,618184	-0,018310	0,260462	-0,425500	20,362886	5,297566	-3,618184
15:42:37,26	0,750077	3,229036	-0,173994	0,366986	-0,839005	1,095019	-0,015208	0,264865	-0,423565	-0,320876	3,984862	-3,600260	-0,879889	-2,769315	-1,722933	-3,983478	18,119988	8,764513	-0,015208	0,264865	-0,423565	20,471011	5,178658	-3,600260	-0,015208	0,264865	-0,423565	20,471011	5,178658	-3,600260
15:42:37,31	0,750077	3,229036	-0,173994	0,366986	-0,839005	1,095019	-0,015351	0,261554	-0,426689	-0,158086	3,981188	-3,632300	-0,879259	-2,769615	-1,722107	-3,962329	18,123941	8,812436	-0,015351	0,261554	-0,426689	20,373881	5,186225	-3,632300	-0,015351	0,261554	-0,426689	20,373881	5,186225	-3,632300
15:42:37,36	0,750077	3,229036	-0,173994	0,366986	-0,839005	1,095019	-0,015406	0,260859	-0,425863	-0,107939	3,994632	-3,584377	-0,876380	-2,766020	-1,717865	-3,991094	18,117125	8,801272	-0,015406	0,260859	-0,425863	20,369457	5,204041	-3,584377	-0,015406	0,260859	-0,425863	20,369457	5,204041	-3,584377
15:42:37,41	0,750077	3,229036	-0,173994	0,366986	-0,839005	1,095019	-0,019959	0,260163	-0,421620	-0,092036	3,736409	-3,595541	-0,876728	-2,769195	-1,722507	-3,997067	18,069880	8,816649	-0,019959	0,260163	-0,421620	20,330730	5,303174	-3,595541	-0,019959	0,260163	-0,421620	20,330730	5,303174	-3,595541
15:42:37,46	0,750077	3,229036	-0,173994	0,366986	-0,839005	1,095019	-0,017036	0,258877	-0,426262	-0,069083	3,906856	-3,580164	-0,878185	-2,767200	-1,718669	-4,007580	18,099109	8,771796	-0,017036	0,258877	-0,426262	20,252757	5,244163	-3,580164	-0,017036	0,258877	-0,426262	20,252757	5,244163	-3,580164
15:42:37,51	0,750077	3,229036	-0,173994	0,366986	-0,839005	1,095019	-0,018035	0,261136	-0,422425	-0,166510	3,831176	-3,625017	-0,877084	-2,767187	-1,720210	-4,030312	18,080869	8,801647	-0,018035	0,261136	-0,422425	20,332685	5,246924	-3,625017	-0,018035	0,261136	-0,422425	20,332685	5,246924	-3,625017
15:42:37,56	0,750077	3,229036	-0,173994	0,366986	-0,839005	1,095019	-0,018597	0,260188	-0,423966	-0,144387	3,791408	-3,595167	-0,877013	-2,767536	-1,724072	-3,998292	18,106736	8,814146	-0,018597	0,260188	-0,423966	20,280406	5,251240	-3,595167	-0,018597	0,260188	-0,423966	20,280406	5,251240	-3,595167
15:42:37,62	0,750077	3,229036	-0,173994	0,366986	-0,839005	1,095019	-0,018330	0,259953	-0,427828	-0,093712	3,820081	-3,582667	-0,875873	-2,766587	-1,721397	-4,010459	18,065718	8,763217	-0,018330	0,259953	-0,427828	20,312568	5,258965	-3,582667	-0,018330	0,259953	-0,427828	20,312568	5,258965	-3,582667
15:42:37,67	0,750077	3,229036	-0,173994	0,366986	-0,839005	1,095019	-0,019721	0,259440	-0,425153	-0,108637	3,757682	-3,633597	-0,877659	-2,768926	-1,719442	-4,032440	18,080354	8,781447	-0,019721	0,259440	-0,425153	20,257366	5,305817	-3,633597	-0,019721	0,259440	-0,425153	20,257366	5,305817	-3,633597
15:42:37,72	0,750077	3,229036	-0,173994	0,366986	-0,839005	1,095019	-0,016803	0,259818	-0,423198	-0,126625	3,883080	-3,615367	-0,875928	-2,769900	-1,721783	-4,042594	18,062673	8,768028	-0,016803	0,259818	-0,423198	20,269075	5,202128	-3,615367	-0,016803	0,259818	-0,423198	20,269075	5,202128	-3,615367
15:42:37,77	0,750077	3,229036	-0,173994	0,366986	-0,839005	1,095019	-0,016825	0,257831	-0,425539	-0,043686	3,882005	-3,628785	-0,874073	-2,770721	-1,717846	-4,018200	18,097120	8,810291	-0,016825	0,257831	-0,425539	20,196029	5,202746	-3,628785	-0,016825	0,257831	-0,425539	20,196029	5,202746	-3,628785
15:42:37,82	0,750077	3,229036	-0,173994	0,366986	-0,839005	1,095019	-0,017042	0,255814	-0,421602	0,103230	3,874632	-3,586523	-0,875310	-2,769120	-1,721374	-4,016233	18,034064	8,781350	-0,017042	0,255814	-0,421602	20,184606	5,212395	-3,586523	-0,017042	0,255814	-0,421602	20,184606	5,212395	-3,586523
15:42:37,87	0,750077	3,229036	-0,173994	0,366986	-0,839005	1,095019	-0,017809	0,257686	-0,425130	-0,047744	3,867951	-3,615463	-0,877692	-2,766951	-1,721370	-4,029205	18,064022	8,811422	-0,017809	0,257686	-0,425130	20,180592	5,265967	-3,615463	-0,017809	0,257686	-0,425130	20,180592	5,265967	-3,615463
15:42:37,93	0,750077	3,229036	-0,173994	0,366986	-0,839005	1,095019	-0,018497	0,260833	-0,425126	-0,191941	3,805974	-3,585392	-0,877723	-2,770745	-1,722169	-4,063602	18,086886	8,783354	-0,018497	0,260833	-0,425126	20,283452	5,257979	-3,585392	-0,018497	0,260833	-0,425126	20,283452	5,257979	-3,585392
15:42:37,98	0,750077	3,229036	-0,173994	0,366986	-0,839005	1,095019	-0,015196	0,258963	-0,425924	-0,092100	3,936387	-3,613459	-0,870078	-2,771227	-1,721346	-4,048804	18,029937	8,816043	-0,015196	0,258963	-0,425924	20,236499	5,129292	-3,613459	-0,015196	0,258963	-0,425924	20,236499	5,129292	-3,613459
15:42:38,03	0,750077	3,229036	-0,173994	0,366986	-0,839005	1,095019	-0,018601	0,252101	-0,425102	0,222791	3,800652	-3,580770	-0,875245	-2,771439	-1,719024	-4,015734	18,092651	8,791149	-0,018601	0,252101	-0,425102	20,012743	5,260796	-3,580770	-0,018601	0,252101	-0,425102	20,012743	5,260796	-3,580770
15:42:38,08	0,750077	3,229036	-0,173994	0,366986	-0,839005	1,095019	-0,015834	0,256470	-0,422780	0,066477	3,941810	-3,605664	-0,886943	-2,738095	-1,724532	-2,483031	18,722483	8,501449	-0,015834	0,256470	-0,422780	20,199353	5,184758	-3,605664	-0,015834	0,256470	-0,422780	20,199353	5,184758	-3,605664
15:42:38,13	0,750077	3,229036	-0,173994	0,366986	-0,839005	1,095019	-0,038861	0,283273	-0,428288	-0,015484	3,756812	-3,895364	-0,903039	-2,761967	-1,743368	-3,701959	19,471373	8,392904	-0,038861	0,283273	-0,428288	22,221438	6,807435	-3,895364	-0,038861	0,283273	-0,428288	22,221438	6,807435	-3,895364
15:42:38,18	0,749973	3,228932	-0,173972	0,366975	-0,839016	1,145029	-0,010140	0,285277	-0,447124	-0,080597	3,820273	-4,003909	-0,900580	-2,767935	-1,748845	-3,864497	19,276827	8,405750	-0,010140	0,285277	-0,447124	22,313637	4,616242	-4,003909	-0,010140	0,285277	-0,447124	22,313637	4,616242	-4,003909
15:42:38,23	0,749973	3,228932	-0,173972	0,366975	-0,839016	1,145029	-0,006201	0,280163	-0,452600	-0,064440	3,981609	-3,991063	-0,900737	-2,767587	-1,749632	-3,913697	19,221704	8,424375	-0,006201	0,280163	-0,452600	21,928377	4,468372	-3,991063	-0,006201	0,280163	-0,452600	21,928377	4,468372	-3,991063
15:42:38,28	0,749973	3,228932	-0,173972	0,366975	-0,839016	1,145029	-0,006424	0,280473	-0,453388	-0,152898	3,954956	-3,972439	-0,895947	-2,769341	-1,748393	-3,937239	19,112817	8,429825	-0,006424	0,280473	-0,453388	21,864254	4,459240	-3,972439	-0,006424	0,280473	-0,453388	21,864254	4,459240	-3,972439
15:42:38,33	0,749973	3,228932	-0,173972	0,366975	-0,839016	1,145029	-0,007300	0,275448	-0,452149	0,002371	3,943468	-3,966988	-0,896731	-2,770110	-1,745713	-3,935863	19,099743	8,457390	-0,007300	0,275448	-0,452149	21,625001	4,516505	-3,966988	-0,007300	0,275448	-0,452149	21,625001	4,516505	-3,966988
15:42:38,38	0,749973	3,228932	-0,173972	0,366975	-0,839016	1,145029	-0,006242	0,275742	-0,449469	-0,023584	4,006216	-3,939423	-0,898069	-2,769694	-1,748481	-3,990396	19,053023	8,433743	-0,006242	0,275742	-0,449469	21,622174	4,496194	-3,939423	-0,006242	0,275742	-0,449469	21,622174	4,496194	-3,939423
15:42:38,43	0,749973	3,228932	-0,173972	0,366975	-0,839016	1,145029	-0,005933	0,277108	-0,452236	-0,162362	3,998400	-3,963070	-0,895758	-2,769537	-1,749640	-4,006882	19,052178	8,449549	-0,005933	0,277108	-0,452236	21,590655	4,464149	-3,963070	-0,005933	0,277108	-0,452236	21,590655	4,464149	-3,963070
15:42:38,48	0,749973	3,228932	-0,173972	0,366975	-0,839016	1,145029	-0,007225	0,275186	-0,453396	-0,071364	3,917390	-3,947265	-0,892240	-2,769859	-1,748089	-4,002367	19,000684	8,432934	-0,007225	0,275186	-0,453396	21,530733	4,484517	-3,947265	-0,007225	0,275186	-0,453396	21,530733	4,484517	-3,947265
15:42:38,53	0,749973	3,228932	-0,173972	0,366975	-0,839016	1,145029	-0,008705	0,271978	-0,451845	0,053095	3,870075	-3,963879	-0,900499	-2,772224	-1,748076	-4,036109	19,076799	8,472694	-0,008705	0,271978	-0,451845	21,403393	4,553400	-3,963879	-0,008705	0,271978	-0,451845	21,403393	4,553400	-3,963879
15:42:38,58	0,749973	3,228932	-0,173972	0,366975	-0,839016	1,145029	-0,002527	0,277949	-0,451832	-0,208308	4,124036	-3,924119	-0,904584	-2,728956	-1,761060	-1,793142	19,310033	8,184862	-0,002527	0,277949	-0,451832	21,610650	4,322412	-3,924119	-0,002527	0,277949	-0,451832	21,610650	4,322412	-3,924119
15:42:38,63	0,749973	3,228932	-0,173972	0,366975	-0,839016	1,145029	-0,037955	0,303120	-0,464816	-0,193744	4,107608	-4,211951	-0,916936	-2,751916	-1,755773	-2,920947	19,943050	8,048083	-0,037955	0,303120	-0,464816	23,601157	7,087114	-4,211951	-0,037955	0,303120	-0,464816	23,601157	7,087114	-4,211951
15:42:38,68	0,750039	3,228951	-0,173966	0,366984	-0,839005	1,195041	-0,011896	0,302338	-0,459529	-0,168761	4,169510	-4,348731	-0,908272	-2,755673	-1,761252	-3,175448	19,680529	8,114396	-0,011896	0,302338	-0,459529	23,564734	5,103309	-4,348731	-0,011896	0,302338	-0,459529	23,564734	5,103309	-4,348731
15:42:38,73	0,750039	3,228951	-0,173966	0,366984	-0,839005	1,195041	-0,012974	0,292955	-0,465008	-0,035473	4,024289	-4,282418	-0,906693	-2,754207	-1,760156	-3,253445	19,643332	8,075068	-0,012974	0,292955	-0,465008	22,961500	5,042743	-4,282418	-0,012974	0,292955	-0,465008	22,961500	5,042743	-4,282418
15:42:38,78	0,750039	3,228951	-0,173966	0,366984	-0,839005	1,195041	-0,015033	0,292321	-0,463912	-0,073714	3,868245	-4,321745	-0,910350	-2,755650	-1,760930	-3,305338	19,633375	8,108823	-0,015033	0,292321	-0,463912	22,873484	5,048371	-4,321745	-0,015033	0,292321	-0,463912	22,873484	5,048371	-4,321745
15:42:38,83	0,750039	3,228951	-0,173966	0,366984	-0,839005	1,195041	-0,011955	0,294766	-0,464686	-0,235436	3,988372	-4,287990	-0,905734	-2,755392	-1,763669	-3,315179	19,540767	8,084235	-0,011955	0,294766	-0,464686	22,903714	4,926824	-4,287990	-0,011955	0,294766	-0,464686	22,903714	4,926824	-4,287990
15:42:38,88	0,750039	3,228951	-0,173966	0,366984	-0,839005	1,195041	-0,014486	0,290898	-0,467425	-0,119413	3,894517	-4,312579	-0,911146	-2,757893	-1,761313	-3,371843	19,545413	8,145213	-0,014486	0,290898	-0,467425	22,716087	5,031691	-4,312579	-0,014486	0,290898	-0,467425	22,716087	5,031691	-4,312579
15:42:38,93	0,750039	3,228951	-0,173966	0,366984	-0,839005	1,195041	-0,009614	0,294334	-0,465069	-0,322392	4,096472	-4,251600	-0,904659	-2,755076	-1,762490	-3,341843	19,486914	8,116215	-0,009614	0,294334	-0,465069	22,782831	4,851183	-4,251600	-0,009614	0,294334	-0,465069	22,782831	4,851183	-4,251600
15:42:38,98	0,750039	3,228951	-0,173966	0,366984	-0,839005	1,195041	-0,015298	0,290125	-0,466246	-0,139175	3,856165	-4,280598	-0,907597	-2,759054	-1,765965	-3,354718	19,529483	8,138108	-0,015298	0,290125	-0,466246	22,635626	5,057024	-4,280598	-0,015298	0,290125	-0,466246	22,635626	5,057024	-4,280598
15:42:39,03	0,750039	3,228951	-0,173966	0,366984	-0,839005	1,195041	-0,010384	0,290681	-0,469721	-0,137661	4,079251	-4,258705	-0,908305	-2,764151	-1,765570	-3,388656	19,428658	8,138953	-0,010384	0,290681	-0,469721	22,680789	4,894372	-4,258705	-0,010384	0,290681	-0,469721	22,680789	4,894372	-4,258705
15:42:39,08	0,750039	3,228951	-0,173966	0,366984	-0,839005	1,195041	-0,005615	0,288745	-0,469325	-0,141269	4,348222	-4,257860	-0,910640	-2,756510	-1,762100	-3,387997	19,497282	8,149454	-0,005615	0,288745	-0,469325	22,525196	4,789035	-4,257860	-0,005615	0,288745	-0,469325	22,525196	4,789035	-4,257860
15:42:39,13	0,750039	3,228951	-0,173966	0,366984	-0,839005	1,195041	-0,011065	0,294587	-0,465856	-0,385317	4,031111	-4,247360	-0,903038	-2,758925	-1,764409	-3,393386	19,433835	8,154683	-0,011065	0,294587	-0,465856	22,739780	4,899703	-4,247360	-0,011065	0,294587	-0,465856	22,739780	4,899703	-4,247360
15:42:39,18	0,750039	3,228951	-0,173966	0,366984	-0,839005	1,195041	-0,012774	0,286796	-0,468165	-0,037840	3,969272	-4,242131	-0,905400	-2,761061	-1,761291	-3,408628	19,441390	8,166995	-0,012774	0,286796	-0,468165	22,475685	4,972062	-4,242131	-0,012774	0,286796	-0,468165	22,475685	4,972062	-4,242131
15:42:39,23	0,750039	3,228951	-0,173966	0,366984	-0,839005	1,195041	-0,009744	0,287774	-0,465047	-0,089751	4,109855	-4,229819	-0,908954	-2,761764	-1,764432	-3,417427	19,440930	8,134347	-0,009744	0,287774	-0,465047	22,500513	4,874790	-4,229819	-0,009744	0,287774	-0,465047	22,500513	4,874790	-4,229819
15:42:39,28	0,750039	3,228951	-0,173966	0,366984	-0,839005	1,195041	-0,007358	0,290500	-0,468187	-0,236319	4,226546	-4,262467	-0,907699	-2,758457	-1,761699	-3,379644	19,448505	8,142936	-0,007358	0,290500	-0,468187	22,567963	4,804166	-4,262467	-0,007358	0,290500	-0,468187	22,567963	4,804166	-4,262467
15:42:39,33	0,750039	3,228951	-0,173966	0,366984	-0,839005	1,195041	-0,010849	0,291067	-0,465455	-0,240325	4,073936	-4,253877	-0,904375	-2,760726	-1,762099	-3,457809	19,380937	8,156592	-0,010849	0,291067	-0,465455	22,608426	4,925617	-4,253877	-0,010849	0,291067	-0,465455	22,608426	4,925617	-4,253877
15:42:39,38	0,750039	3,228951	-0,173966	0,366984	-0,839005	1,195041	-0,010546	0,287054	-0,465855	-0,129234	4,055783	-4,240222	-0,907178	-2,760484	-1,762468	-3,394299	19,390843	8,151187	-0,010546	0,287054	-0,465855	22,404477	4,883679	-4,240222	-0,010546	0,287054	-0,465855	22,404477	4,883679	-4,240222
15:42:39,43	0,750039	3,228951	-0,173966	0,366984	-0,839005	1,195041	-0,009354	0,289603	-0,466223	-0,221449	4,167826	-4,245627	-0,902500	-2,758137	-1,762090	-3,412227	19,411758	8,152968	-0,009354	0,289603	-0,466223	22,512359	4,902134	-4,245627	-0,009354	0,289603	-0,466223	22,512359	4,902134	-4,245627
15:42:39,48	0,750039	3,228951	-0,173966	0,366984	-0,839005	1,195041	-0,013726	0,286725	-0,465845	-0,062660	3,914515	-4,243846	-0,907856	-2,762484	-1,763247	-3,449074	19,426066	8,172319	-0,013726	0,286725	-0,465845	22,445250	4,991999	-4,243846	-0,013726	0,286725	-0,465845	22,445250	4,991999	-4,243846
15:42:39,53	0,750039	3,228951	-0,173966	0,366984	-0,839005	1,195041	-0,007283	0,289189	-0,467002	-0,196822	4,210462	-4,224495	-0,904372	-2,762632	-1,764410	-3,455337	19,381006	8,172228	-0,007283	0,289189	-0,467002	22,504513	4,782208	-4,224495	-0,007283	0,289189	-0,467002	22,504513	4,782208	-4,224495
15:42:39,58	0,750039	3,228951	-0,173966	0,366984	-0,839005	1,195041	-0,008897	0,286099	-0,468166	-0,078274	4,143646	-4,224586	-0,903087	-2,760125	-1,765186	-3,392755	19,359278	8,147729	-0,008897	0,286099	-0,468166	22,380463	4,842081	-4,224586	-0,008897	0,286099	-0,468166	22,380463	4,842081	-4,224586
15:42:39,63	0,750039	3,228951	-0,173966	0,366984	-0,839005	1,195041	-0,011711	0,286240	-0,468942	-0,073136	4,062388	-4,249084	-0,905544	-2,760358	-1,762483	-3,467804	19,431624	8,172940	-0,011711	0,286240	-0,468942	22,396676	4,981710	-4,249084	-0,011711	0,286240	-0,468942	22,396676	4,981710	-4,249084
15:42:39,68	0,750039	3,228951	-0,173966	0,366984	-0,839005	1,195041	-0,010280	0,288250	-0,466239	-0,152561	4,035616	-4,223874	-0,905485	-2,760778	-1,765566	-3,412796	19,366677	8,172118	-0,010280	0,288250	-0,466239	22,475087	4,842629	-4,223874	-0,010280	0,288250	-0,466239	22,475087	4,842629	-4,223874
15:42:39,73	0,750039	3,228951	-0,173966	0,366984	-0,839005	1,195041	-0,009947	0,287990	-0,469322	-0,167757	4,133090	-4,224696	-0,903748	-2,759823	-1,765182	-3,419737	19,352224	8,171935	-0,009947	0,287990	-0,469322	22,439441	4,913893	-4,224696	-0,009947	0,287990	-0,469322	22,439441	4,913893	-4,224696
15:42:39,78	0,750039	3,228951	-0,173966	0,366984	-0,839005	1,195041	-0,011642	0,286962	-0,468938	-0,130311	4,046123	-4,224879	-0,907342	-2,761149	-1,765582	-3,454114	19,364919	8,176965	-0,011642	0,286962	-0,468938	22,396225	4,960047	-4,224879	-0,011642	0,286962	-0,468938	22,396225	4,960047	-4,224879
15:42:39,84	0,750039	3,228951	-0,173966	0,366984	-0,839005	1,195041	-0,008696	0,289411	-0,469338	-0,263863	4,163194	-4,219848	-0,904372	-2,760126	-1,762083	-3,449405	19,371201	8,175654	-0,008696	0,289411	-0,469338	22,454934	4,845862	-4,219848	-0,008696	0,289411	-0,469338	22,454934	4,845862	-4,219848
15:42:39,89	0,750039	3,228951	-0,173966	0,366984	-0,839005	1,195041	-0,011067	0,287352	-0,465839	-0,148966	4,040834	-4,221160	-0,905589	-2,758153	-1,765239	-3,457328	19,360008	8,133773	-0,011067	0,287352	-0,465839	22,408148	4,909632	-4,221160	-0,011067	0,287352	-0,465839	22,408148	4,909632	-4,221160
15:42:39,94	0,750039	3,228951	-0,173966	0,366984	-0,839005	1,195041	-0,012168	0,289392	-0,468994	-0,268722	3,982345	-4,263041	-0,907268	-2,763418	-1,757057	-3,452594	19,378169	8,128256	-0,012168	0,289392	-0,468994	22,448563	4,937530	-4,263041	-0,012168	0,289392	-0,468994	22,448563	4,937530	-4,263041
15:42:39,99	0,750039	3,228951	-0,173966	0,366984	-0,839005	1,195041	-0,006769	0,288213	-0,460813	-0,189318	4,258121	-4,268557	-0,923974	-2,734456	-1,783944	-2,002934	19,947818	7,873201	-0,006769	0,288213	-0,460813	22,435415	4,789471	-4,268557	-0,006769	0,288213	-0,460813	22,435415	4,789471	-4,268557
15:42:40,04	0,750039	3,228951	-0,173966	0,366984	-0,839005	1,195041	-0,023498	0,317162	-0,487700	-0,476519	4,358844	-4,523613	-0,931191	-2,751499	-1,792213	-2,958327	20,766465	7,721539	-0,023498	0,317162	-0,487700	24,420730	6,203399	-4,523613	-0,023498	0,317162	-0,487700	24,420730	6,203399	-4,523613
15:42:40,09	0,750012	3,228979	-0,174005	0,366974	-0,839017	1,245053	-0,005130	0,314891	-0,495969	-0,127118	4,077243	-4,675275	-0,930395	-2,757987	-1,795300	-3,072170	20,570263	7,780464	-0,005130	0,314891	-0,495969	24,591802	4,479940	-4,675275	-0,005130	0,314891	-0,495969	24,591802	4,479940	-4,675275
15:42:40,14	0,750012	3,228979	-0,174005	0,366974	-0,839017	1,245053	9,187015E-5	0,310957	-0,499056	-0,149424	4,348285	-4,616349	-0,927641	-2,754774	-1,798446	-3,113853	20,472469	7,770937	9,187015E-5	0,310957	-0,499056	24,260733	4,341073	-4,616349	9,187015E-5	0,310957	-0,499056	24,260733	4,341073	-4,616349
15:42:40,19	0,750012	3,228979	-0,174005	0,366974	-0,839017	1,245053	-0,004068	0,310179	-0,502202	-0,214494	4,144757	-4,625877	-0,930713	-2,756929	-1,796504	-3,162931	20,424287	7,792091	-0,004068	0,310179	-0,502202	24,134577	4,464114	-4,625877	-0,004068	0,310179	-0,502202	24,134577	4,464114	-4,625877
15:42:40,24	0,750012	3,228979	-0,174005	0,366974	-0,839017	1,245053	-0,000666	0,311762	-0,500260	-0,363066	4,303286	-4,604722	-0,930739	-2,759238	-1,796896	-3,167509	20,382222	7,776147	-0,000666	0,311762	-0,500260	24,110256	4,355531	-4,604722	-0,000666	0,311762	-0,500260	24,110256	4,355531	-4,604722
15:42:40,29	0,750012	3,228979	-0,174005	0,366974	-0,839017	1,245053	0,001347	0,310630	-0,500652	-0,342911	4,425015	-4,620666	-0,926730	-2,758120	-1,795728	-3,213565	20,373495	7,805560	0,001347	0,310630	-0,500652	24,041535	4,319263	-4,620666	0,001347	0,310630	-0,500652	24,041535	4,319263	-4,620666
15:42:40,34	0,750012	3,228979	-0,174005	0,366974	-0,839017	1,245053	-0,001626	0,307717	-0,499484	-0,222014	4,234896	-4,591254	-0,927400	-2,756529	-1,797286	-3,234656	20,353345	7,825579	-0,001626	0,307717	-0,499484	23,933751	4,362524	-4,591254	-0,001626	0,307717	-0,499484	23,933751	4,362524	-4,591254
15:42:40,39	0,750012	3,228979	-0,174005	0,366974	-0,839017	1,245053	-0,002669	0,309093	-0,501041	-0,321555	4,172471	-4,571234	-0,923896	-2,756226	-1,794583	-3,238536	20,301834	7,798749	-0,002669	0,309093	-0,501041	23,942217	4,381974	-4,571234	-0,002669	0,309093	-0,501041	23,942217	4,381974	-4,571234
15:42:40,44	0,750012	3,228979	-0,174005	0,366974	-0,839017	1,245053	-0,004683	0,306209	-0,498339	-0,218178	4,090142	-4,598064	-0,929566	-2,754649	-1,794200	-3,163435	20,379977	7,765586	-0,004683	0,306209	-0,498339	23,819261	4,457739	-4,598064	-0,004683	0,306209	-0,498339	23,819261	4,457739	-4,598064
15:42:40,49	0,750012	3,228979	-0,174005	0,366974	-0,839017	1,245053	-0,003214	0,311909	-0,497956	-0,409320	4,192478	-4,631228	-0,931599	-2,717419	-1,809962	-1,096785	20,807734	7,472411	-0,003214	0,311909	-0,497956	24,075518	4,444787	-4,631228	-0,003214	0,311909	-0,497956	24,075518	4,444787	-4,631228
15:42:40,54	0,750012	3,228979	-0,174005	0,366974	-0,839017	1,245053	-0,034440	0,332284	-0,513718	-0,065083	4,144645	-4,924402	-0,939547	-2,743608	-1,808915	-2,483914	21,147482	7,427053	-0,034440	0,332284	-0,513718	26,019248	6,848155	-4,924402	-0,034440	0,332284	-0,513718	26,019248	6,848155	-4,924402
15:42:40,59	0,749991	3,228999	-0,173961	0,366984	-0,839020	1,295024	-0,007785	0,326073	-0,512670	-0,141411	4,159507	-4,969761	-0,932738	-2,750320	-1,805422	-2,630829	20,928603	7,542351	-0,007785	0,326073	-0,512670	25,455304	4,770653	-4,969761	-0,007785	0,326073	-0,512670	25,455304	4,770653	-4,969761
15:42:40,64	0,749991	3,228999	-0,173961	0,366984	-0,839020	1,295024	-0,005377	0,316820	-0,509178	0,076709	4,266969	-4,854463	-0,931716	-2,754314	-1,809338	-2,671141	20,813124	7,502272	-0,005377	0,316820	-0,509178	24,947100	4,689028	-4,854463	-0,005377	0,316820	-0,509178	24,947100	4,689028	-4,854463
15:42:40,69	0,749991	3,228999	-0,173961	0,366984	-0,839020	1,295024	-0,002429	0,313938	-0,513094	0,106402	4,443079	-4,894541	-0,937772	-2,753134	-1,809354	-2,739342	20,810378	7,540784	-0,002429	0,313938	-0,513094	24,750566	4,633743	-4,894541	-0,002429	0,313938	-0,513094	24,750566	4,633743	-4,894541
15:42:40,74	0,749991	3,228999	-0,173961	0,366984	-0,839020	1,295024	-0,000423	0,319773	-0,513110	-0,233474	4,489690	-4,856029	-0,933808	-2,756301	-1,812868	-2,793361	20,743323	7,527010	-0,000423	0,319773	-0,513110	24,868704	4,522898	-4,856029	-0,000423	0,319773	-0,513110	24,868704	4,522898	-4,856029
15:42:40,79	0,749991	3,228999	-0,173961	0,366984	-0,839020	1,295024	0,000338	0,314756	-0,516624	-0,057654	4,516004	-4,869804	-0,933217	-2,756037	-1,812858	-2,786464	20,730949	7,536368	0,000338	0,314756	-0,516624	24,650664	4,489479	-4,869804	0,000338	0,314756	-0,516624	24,650664	4,489479	-4,869804
15:42:40,84	0,749991	3,228999	-0,173961	0,366984	-0,839020	1,295024	-0,000186	0,314376	-0,516614	-0,045197	4,500903	-4,860445	-0,930352	-2,758008	-1,812449	-2,806600	20,672504	7,558882	-0,000186	0,314376	-0,516614	24,633345	4,515531	-4,860445	-0,000186	0,314376	-0,516614	24,633345	4,515531	-4,860445
15:42:40,89	0,749991	3,228999	-0,173961	0,366984	-0,839020	1,295024	8,772758E-5	0,310909	-0,516205	0,074396	4,526939	-4,837931	-0,932737	-2,752765	-1,812866	-2,805264	20,669784	7,554556	8,772758E-5	0,310909	-0,516205	24,480790	4,520052	-4,837931	8,772758E-5	0,310909	-0,516205	24,480790	4,520052	-4,837931
15:42:40,94	0,749991	3,228999	-0,173961	0,366984	-0,839020	1,295024	-0,003260	0,315597	-0,516622	-0,171053	4,355377	-4,842258	-0,930429	-2,755948	-1,814776	-2,825712	20,662654	7,589542	-0,003260	0,315597	-0,516622	24,603327	4,611283	-4,842258	-0,003260	0,315597	-0,516622	24,603327	4,611283	-4,842258
15:42:40,99	0,749991	3,228999	-0,173961	0,366984	-0,839020	1,295024	-0,001658	0,312007	-0,518532	-0,000746	4,424557	-4,807271	-0,931558	-2,754746	-1,809754	-2,819913	20,680916	7,553079	-0,001658	0,312007	-0,518532	24,491780	4,554677	-4,807271	-0,001658	0,312007	-0,518532	24,491780	4,554677	-4,807271
15:42:41,04	0,749991	3,228999	-0,173961	0,366984	-0,839020	1,295024	-0,002134	0,313585	-0,513510	-0,064100	4,395677	-4,843734	-0,927859	-2,755329	-1,810844	-2,818737	20,637168	7,556919	-0,002134	0,313585	-0,513510	24,552319	4,563192	-4,843734	-0,002134	0,313585	-0,513510	24,552319	4,563192	-4,843734
15:42:41,09	0,749991	3,228999	-0,173961	0,366984	-0,839020	1,295024	-0,003479	0,310091	-0,514600	0,080296	4,348651	-4,839894	-0,925196	-2,757388	-1,810511	-2,848803	20,596894	7,571233	-0,003479	0,310091	-0,514600	24,422425	4,621716	-4,839894	-0,003479	0,310091	-0,514600	24,422425	4,621716	-4,839894
15:42:41,14	0,749991	3,228999	-0,173961	0,366984	-0,839020	1,295024	-0,003027	0,306754	-0,514266	0,203877	4,366218	-4,825580	-0,928777	-2,757574	-1,809360	-2,872110	20,593335	7,570012	-0,003027	0,306754	-0,514266	24,284100	4,603855	-4,825580	-0,003027	0,306754	-0,514266	24,284100	4,603855	-4,825580
15:42:41,19	0,749991	3,228999	-0,173961	0,366984	-0,839020	1,295024	-0,001075	0,309762	-0,513116	0,032727	4,449321	-4,826801	-0,929893	-2,754968	-1,810881	-2,826312	20,585494	7,604325	-0,001075	0,309762	-0,513116	24,349075	4,533720	-4,826801	-0,001075	0,309762	-0,513116	24,349075	4,533720	-4,826801
15:42:41,24	0,749991	3,228999	-0,173961	0,366984	-0,839020	1,295024	-0,002774	0,312032	-0,514637	-0,069184	4,404562	-4,792488	-0,929960	-2,753546	-1,810553	-2,865079	20,598334	7,556683	-0,002774	0,312032	-0,514637	24,425329	4,622323	-4,792488	-0,002774	0,312032	-0,514637	24,425329	4,622323	-4,792488
15:42:41,29	0,749991	3,228999	-0,173961	0,366984	-0,839020	1,295024	-0,003972	0,312802	-0,514308	-0,117466	4,302275	-4,840130	-0,930630	-2,755833	-1,810924	-2,903963	20,597924	7,590757	-0,003972	0,312802	-0,514308	24,437459	4,614075	-4,840130	-0,003972	0,312802	-0,514308	24,437459	4,614075	-4,840130
15:42:41,34	0,749991	3,228999	-0,173961	0,366984	-0,839020	1,295024	-0,001656	0,312238	-0,514680	-0,107966	4,389240	-4,806057	-0,933568	-2,759494	-1,812862	-2,909341	20,604796	7,586315	-0,001656	0,312238	-0,514680	24,402731	4,519230	-4,806057	-0,001656	0,312238	-0,514680	24,402731	4,519230	-4,806057
15:42:41,39	0,749991	3,228999	-0,173961	0,366984	-0,839020	1,295024	0,002983	0,312952	-0,516618	-0,141831	4,622385	-4,810498	-0,928835	-2,757775	-1,809368	-2,889853	20,564164	7,569225	0,002983	0,312952	-0,516618	24,424914	4,388199	-4,810498	0,002983	0,312952	-0,516618	24,424914	4,388199	-4,810498
15:42:41,44	0,749991	3,228999	-0,173961	0,366984	-0,839020	1,295024	-0,000872	0,309713	-0,513124	0,001166	4,459094	-4,827588	-0,929464	-2,756259	-1,810515	-2,888597	20,537556	7,603090	-0,000872	0,309713	-0,513124	24,313630	4,527562	-4,827588	-0,000872	0,309713	-0,513124	24,313630	4,527562	-4,827588
15:42:41,49	0,749991	3,228999	-0,173961	0,366984	-0,839020	1,295024	-0,001871	0,311015	-0,514271	-0,088966	4,421573	-4,793723	-0,928304	-2,754572	-1,814411	-2,892611	20,558017	7,601763	-0,001871	0,311015	-0,514271	24,325724	4,568409	-4,793723	-0,001871	0,311015	-0,514271	24,325724	4,568409	-4,793723
15:42:41,54	0,749991	3,228999	-0,173961	0,366984	-0,839020	1,295024	-0,003911	0,310854	-0,518167	-0,064875	4,301761	-4,795051	-0,927701	-2,755322	-1,807423	-2,895505	20,536125	7,587141	-0,003911	0,310854	-0,518167	24,337167	4,608776	-4,795051	-0,003911	0,310854	-0,518167	24,337167	4,608776	-4,795051
15:42:41,59	0,749991	3,228999	-0,173961	0,366984	-0,839020	1,295024	-0,003563	0,309957	-0,511179	-0,038616	4,328290	-4,809672	-0,925884	-2,757981	-1,810898	-2,879672	20,557441	7,589696	-0,003563	0,309957	-0,511179	24,292979	4,607997	-4,809672	-0,003563	0,309957	-0,511179	24,292979	4,607997	-4,809672
15:42:41,64	0,749991	3,228999	-0,173961	0,366984	-0,839020	1,295024	-0,002170	0,307054	-0,514654	0,138713	4,403800	-4,807118	-0,928225	-2,758275	-1,810858	-2,858217	20,529167	7,631703	-0,002170	0,307054	-0,514654	24,242429	4,574125	-4,807118	-0,002170	0,307054	-0,514654	24,242429	4,574125	-4,807118
15:42:41,69	0,749991	3,228999	-0,173961	0,366984	-0,839020	1,295024	-0,000744	0,308934	-0,514614	0,027193	4,510646	-4,765110	-0,930027	-2,760462	-1,810145	-2,902084	20,563089	7,564339	-0,000744	0,308934	-0,514614	24,278492	4,569065	-4,765110	-0,000744	0,308934	-0,514614	24,278492	4,569065	-4,765110
15:42:41,75	0,749991	3,228999	-0,173961	0,366984	-0,839020	1,295024	0,002051	0,309401	-0,513901	0,010318	4,601052	-4,832474	-0,930073	-2,756067	-1,812110	-2,893173	20,517365	7,554932	0,002051	0,309401	-0,513901	24,298328	4,440038	-4,832474	0,002051	0,309401	-0,513901	24,298328	4,440038	-4,832474
15:42:41,80	0,749991	3,228999	-0,173961	0,366984	-0,839020	1,295024	-0,001732	0,311639	-0,515866	-0,141157	4,434911	-4,841881	-0,925910	-2,758989	-1,809370	-2,889526	20,521810	7,553656	-0,001732	0,311639	-0,515866	24,322470	4,570870	-4,841881	-0,001732	0,311639	-0,515866	24,322470	4,570870	-4,841881
15:42:41,85	0,749991	3,228999	-0,173961	0,366984	-0,839020	1,295024	-0,001283	0,306572	-0,513126	0,127952	4,459179	-4,843157	-0,930577	-2,759395	-1,807039	-2,897199	20,591696	7,563379	-0,001283	0,306572	-0,513126	24,193893	4,559915	-4,843157	-0,001283	0,306572	-0,513126	24,193893	4,559915	-4,843157
15:42:41,90	0,749991	3,228999	-0,173961	0,366984	-0,839020	1,295024	0,001402	0,310412	-0,510795	-0,014994	4,557206	-4,833435	-0,945926	-2,733583	-1,822799	-1,734424	21,335577	7,271088	0,001402	0,310412	-0,510795	24,352315	4,447176	-4,833435	0,001402	0,310412	-0,510795	24,352315	4,447176	-4,833435
15:42:41,95	0,749991	3,228999	-0,173961	0,366984	-0,839020	1,295024	-0,013277	0,336609	-0,526555	-0,151667	4,428946	-5,125725	-0,956415	-2,755063	-1,822989	-2,720735	22,127101	7,135750	-0,013277	0,336609	-0,526555	26,272161	5,471224	-5,125725	-0,013277	0,336609	-0,526555	26,272161	5,471224	-5,125725
15:42:42,00	0,749933	3,229044	-0,173980	0,366986	-0,839017	1,345052	0,010569	0,334953	-0,526745	0,126780	4,419037	-5,261064	-0,955983	-2,759337	-1,829126	-2,841218	21,880073	7,162532	0,010569	0,334953	-0,526745	26,420595	3,589358	-5,261064	0,010569	0,334953	-0,526745	26,420595	3,589358	-5,261064
15:42:42,05	0,749933	3,229044	-0,173980	0,366986	-0,839017	1,345052	0,014055	0,332442	-0,532882	-0,016832	4,619452	-5,234281	-0,953278	-2,758204	-1,829123	-2,909400	21,779340	7,209092	0,014055	0,332442	-0,532882	26,079884	3,516166	-5,234281	0,014055	0,332442	-0,532882	26,079884	3,516166	-5,234281
15:42:42,10	0,749933	3,229044	-0,173980	0,366986	-0,839017	1,345052	0,011721	0,330666	-0,532879	-0,045795	4,489416	-5,187722	-0,957007	-2,758097	-1,827606	-2,982047	21,720668	7,211252	0,011721	0,330666	-0,532879	25,911487	3,569330	-5,187722	0,011721	0,330666	-0,532879	25,911487	3,569330	-5,187722
15:42:42,15	0,749933	3,229044	-0,173980	0,366986	-0,839017	1,345052	0,013493	0,333949	-0,531362	-0,303639	4,547990	-5,185562	-0,953453	-2,758772	-1,827984	-2,968140	21,701589	7,206397	0,013493	0,333949	-0,531362	25,911347	3,488789	-5,185562	0,013493	0,333949	-0,531362	25,911347	3,488789	-5,185562
15:42:42,20	0,749933	3,229044	-0,173980	0,366986	-0,839017	1,345052	0,012301	0,330534	-0,531740	-0,135635	4,507577	-5,190417	-0,950580	-2,758515	-1,829171	-2,989555	21,668853	7,187445	0,012301	0,330534	-0,531740	25,811283	3,541967	-5,190417	0,012301	0,330534	-0,531740	25,811283	3,541967	-5,190417
15:42:42,25	0,749933	3,229044	-0,173980	0,366986	-0,839017	1,345052	0,010641	0,328174	-0,532927	-0,051975	4,419096	-5,209369	-0,951893	-2,762580	-1,829152	-3,053457	21,655005	7,230423	0,010641	0,328174	-0,532927	25,709686	3,583771	-5,209369	0,010641	0,328174	-0,532927	25,709686	3,583771	-5,209369
15:42:42,30	0,749933	3,229044	-0,173980	0,366986	-0,839017	1,345052	0,014818	0,327279	-0,532908	-0,049387	4,587881	-5,166391	-0,954198	-2,754143	-1,827625	-3,009067	21,648885	7,220004	0,014818	0,327279	-0,532908	25,642029	3,424664	-5,166391	0,014818	0,327279	-0,532908	25,642029	3,424664	-5,166391
15:42:42,35	0,749933	3,229044	-0,173980	0,366986	-0,839017	1,345052	0,008664	0,333494	-0,531380	-0,355637	4,309373	-5,176809	-0,950680	-2,757747	-1,826848	-3,013885	21,600787	7,193888	0,008664	0,333494	-0,531380	25,823604	3,629249	-5,176809	0,008664	0,333494	-0,531380	25,823604	3,629249	-5,176809
15:42:42,40	0,749933	3,229044	-0,173980	0,366986	-0,839017	1,345052	0,010026	0,328644	-0,530604	-0,147540	4,400083	-5,202925	-0,958389	-2,727043	-1,829845	-1,220380	22,078750	6,958399	0,010026	0,328644	-0,530604	25,651037	3,613029	-5,202925	0,010026	0,328644	-0,530604	25,651037	3,613029	-5,202925
15:42:42,45	0,749933	3,229044	-0,173980	0,366986	-0,839017	1,345052	-0,012710	0,350673	-0,533601	0,017655	4,532022	-5,438414	-0,973129	-2,751704	-1,843319	-2,565861	22,592875	6,811419	-0,012710	0,350673	-0,533601	27,545474	5,529786	-5,438414	-0,012710	0,350673	-0,533601	27,545474	5,529786	-5,438414
15:42:42,50	0,750073	3,228981	-0,173958	0,366979	-0,839012	1,395052	0,016017	0,351107	-0,547075	-0,232441	4,603562	-5,585394	-0,967910	-2,754882	-1,845269	-2,789318	22,356036	6,909494	0,016017	0,351107	-0,547075	27,329496	3,346227	-5,585394	0,016017	0,351107	-0,547075	27,329496	3,346227	-5,585394
15:42:42,55	0,750073	3,228981	-0,173958	0,366979	-0,839012	1,395052	0,016160	0,344999	-0,549025	-0,231625	4,535901	-5,487319	-0,961638	-2,755282	-1,843752	-2,876032	22,310845	6,899349	0,016160	0,344999	-0,549025	26,850778	3,267337	-5,487319	0,016160	0,344999	-0,549025	26,850778	3,267337	-5,487319
15:42:42,60	0,750073	3,228981	-0,173958	0,366979	-0,839012	1,395052	0,013371	0,339367	-0,547507	-0,021280	4,338359	-5,497465	-0,962305	-2,760148	-1,844916	-2,897772	22,235884	6,887352	0,013371	0,339367	-0,547507	26,619050	3,288751	-5,497465	0,013371	0,339367	-0,547507	26,619050	3,288751	-5,497465
15:42:42,65	0,750073	3,228981	-0,173958	0,366979	-0,839012	1,395052	0,017918	0,337511	-0,548672	-0,000556	4,593460	-5,509461	-0,960049	-2,759431	-1,847282	-2,934198	22,215462	6,864783	0,017918	0,337511	-0,548672	26,494077	3,186906	-5,509461	0,017918	0,337511	-0,548672	26,494077	3,186906	-5,509461
15:42:42,70	0,750073	3,228981	-0,173958	0,366979	-0,839012	1,395052	0,016169	0,335917	-0,551038	0,046454	4,481190	-5,532031	-0,963159	-2,758697	-1,846132	-2,998640	22,189816	6,892566	0,016169	0,335917	-0,551038	26,415927	3,211914	-5,532031	0,016169	0,335917	-0,551038	26,415927	3,211914	-5,532031
15:42:42,75	0,750073	3,228981	-0,173958	0,366979	-0,839012	1,395052	0,017088	0,338977	-0,549888	-0,167092	4,485985	-5,504247	-0,961377	-2,755990	-1,843025	-2,980333	22,159108	6,890213	0,017088	0,338977	-0,549888	26,442583	3,144579	-5,504247	0,017088	0,338977	-0,549888	26,442583	3,144579	-5,504247
15:42:42,80	0,750073	3,228981	-0,173958	0,366979	-0,839012	1,395052	0,013853	0,338788	-0,546781	-0,174692	4,348969	-5,506600	-0,963794	-2,763195	-1,845699	-3,019129	22,166863	6,939452	0,013853	0,338788	-0,546781	26,420128	3,261516	-5,506600	0,013853	0,338788	-0,546781	26,420128	3,261516	-5,506600
15:42:42,85	0,750073	3,228981	-0,173958	0,366979	-0,839012	1,395052	0,021302	0,337278	-0,549454	-0,108855	4,698825	-5,457362	-0,964362	-2,760187	-1,847269	-2,999750	22,166019	6,925994	0,021302	0,337278	-0,549454	26,367431	3,026650	-5,457362	0,021302	0,337278	-0,549454	26,367431	3,026650	-5,457362
15:42:42,90	0,750073	3,228981	-0,173958	0,366979	-0,839012	1,395052	0,018980	0,339274	-0,551024	-0,203702	4,595329	-5,470820	-0,962608	-2,762121	-1,846109	-3,002613	22,129012	6,904768	0,018980	0,339274	-0,551024	26,429291	3,105365	-5,470820	0,018980	0,339274	-0,551024	26,429291	3,105365	-5,470820
15:42:42,95	0,750073	3,228981	-0,173958	0,366979	-0,839012	1,395052	0,019778	0,336787	-0,549865	-0,107892	4,652816	-5,492046	-0,961507	-2,762743	-1,846489	-3,033891	22,120564	6,929373	0,019778	0,336787	-0,549865	26,329922	3,100259	-5,492046	0,019778	0,336787	-0,549865	26,329922	3,100259	-5,492046
15:42:43,00	0,750073	3,228981	-0,173958	0,366979	-0,839012	1,395052	0,019767	0,335523	-0,550245	-0,065104	4,629378	-5,467440	-0,962785	-2,762826	-1,846098	-3,073913	22,109711	6,958037	0,019767	0,335523	-0,550245	26,273464	3,077689	-5,467440	0,019767	0,335523	-0,550245	26,273464	3,077689	-5,467440
15:42:43,05	0,750073	3,228981	-0,173958	0,366979	-0,839012	1,395052	0,020477	0,336588	-0,549854	-0,149895	4,637074	-5,438776	-0,962693	-2,760995	-1,842215	-3,036977	22,112913	6,941149	0,020477	0,336588	-0,549854	26,272277	3,029636	-5,438776	0,020477	0,336588	-0,549854	26,272277	3,029636	-5,438776
15:42:43,10	0,750073	3,228981	-0,173958	0,366979	-0,839012	1,395052	0,018846	0,337424	-0,545971	-0,172137	4,582633	-5,455664	-0,958631	-2,758677	-1,846508	-3,037795	22,068201	6,924003	0,018846	0,337424	-0,545971	26,315676	3,103252	-5,455664	0,018846	0,337424	-0,545971	26,315676	3,103252	-5,455664
15:42:43,15	0,750073	3,228981	-0,173958	0,366979	-0,839012	1,395052	0,014807	0,335066	-0,550264	-0,088621	4,394269	-5,472810	-0,961626	-2,761664	-1,844177	-3,079713	22,091410	6,937333	0,014807	0,335066	-0,550264	26,214043	3,231924	-5,472810	0,014807	0,335066	-0,550264	26,214043	3,231924	-5,472810
15:42:43,20	0,750073	3,228981	-0,173958	0,366979	-0,839012	1,395052	0,018891	0,336166	-0,547932	-0,146684	4,558728	-5,459480	-0,963348	-2,760705	-1,847277	-3,047047	22,082970	6,938458	0,018891	0,336166	-0,547932	26,242336	3,075793	-5,459480	0,018891	0,336166	-0,547932	26,242336	3,075793	-5,459480
15:42:43,25	0,750073	3,228981	-0,173958	0,366979	-0,839012	1,395052	0,018922	0,338137	-0,551033	-0,240137	4,592856	-5,458355	-0,959868	-2,762892	-1,847270	-3,062548	22,038059	6,937452	0,018922	0,338137	-0,551033	26,303583	3,107478	-5,458355	0,018922	0,338137	-0,551033	26,303583	3,107478	-5,458355
15:42:43,30	0,750073	3,228981	-0,173958	0,366979	-0,839012	1,395052	0,019076	0,334029	-0,551026	-0,073196	4,609881	-5,459361	-0,961018	-2,761291	-1,848045	-3,055505	22,075679	6,948785	0,019076	0,334029	-0,551026	26,148093	3,112435	-5,459361	0,019076	0,334029	-0,551026	26,148093	3,112435	-5,459361
15:42:43,35	0,750073	3,228981	-0,173958	0,366979	-0,839012	1,395052	0,018264	0,335826	-0,551800	-0,130518	4,554958	-5,448028	-0,962249	-2,762879	-1,846893	-3,079470	22,051886	6,937430	0,018264	0,335826	-0,551800	26,231803	3,121237	-5,448028	0,018264	0,335826	-0,551800	26,231803	3,121237	-5,448028
15:42:43,40	0,750073	3,228981	-0,173958	0,366979	-0,839012	1,395052	0,020255	0,336097	-0,550649	-0,177235	4,649618	-5,459384	-0,959845	-2,760329	-1,844952	-3,050701	22,037955	6,926610	0,020255	0,336097	-0,550649	26,206417	3,059625	-5,459384	0,020255	0,336097	-0,550649	26,206417	3,059625	-5,459384
15:42:43,45	0,750073	3,228981	-0,173958	0,366979	-0,839012	1,395052	0,016845	0,335290	-0,548708	-0,132952	4,504183	-5,470203	-0,962242	-2,760040	-1,848463	-3,072345	22,067884	6,929556	0,016845	0,335290	-0,548708	26,187351	3,181868	-5,470203	0,016845	0,335290	-0,548708	26,187351	3,181868	-5,470203
15:42:43,50	0,750073	3,228981	-0,173958	0,366979	-0,839012	1,395052	0,017793	0,337511	-0,552219	-0,233315	4,519781	-5,467257	-0,959837	-2,760265	-1,846079	-3,039275	22,037988	6,970797	0,017793	0,337511	-0,552219	26,261289	3,123032	-5,467257	0,017793	0,337511	-0,552219	26,261289	3,123032	-5,467257
15:42:43,55	0,750073	3,228981	-0,173958	0,366979	-0,839012	1,395052	0,016785	0,335316	-0,549835	-0,128522	4,510967	-5,426016	-0,959889	-2,758442	-1,846904	-3,053378	22,011853	6,927262	0,016785	0,335316	-0,549835	26,193761	3,193323	-5,426016	0,016785	0,335316	-0,549835	26,193761	3,193323	-5,426016
15:42:43,60	0,750073	3,228981	-0,173958	0,366979	-0,839012	1,395052	0,015233	0,336272	-0,550660	-0,207958	4,431078	-5,469551	-0,961067	-2,761507	-1,846099	-3,073303	22,053070	6,961554	0,015233	0,336272	-0,550660	26,189430	3,235326	-5,469551	0,015233	0,336272	-0,550660	26,189430	3,235326	-5,469551
15:42:43,65	0,750073	3,228981	-0,173958	0,366979	-0,839012	1,395052	0,018476	0,335760	-0,549854	-0,155577	4,561890	-5,435259	-0,958820	-2,758683	-1,844567	-3,093961	21,977519	6,954377	0,018476	0,335760	-0,549854	26,201581	3,111501	-5,435259	0,018476	0,335760	-0,549854	26,201581	3,111501	-5,435259
15:42:43,70	0,750073	3,228981	-0,173958	0,366979	-0,839012	1,395052	0,014907	0,335226	-0,548323	-0,203559	4,396147	-5,442436	-0,959982	-2,763760	-1,843388	-3,117295	22,022057	6,959217	0,014907	0,335226	-0,548323	26,111669	3,225985	-5,442436	0,014907	0,335226	-0,548323	26,111669	3,225985	-5,442436
15:42:43,75	0,750073	3,228981	-0,173958	0,366979	-0,839012	1,395052	0,019884	0,333694	-0,547144	-0,097003	4,612506	-5,437596	-0,960536	-2,761421	-1,844205	-3,100860	22,027703	6,911526	0,019884	0,333694	-0,547144	26,097981	3,051603	-5,437596	0,019884	0,333694	-0,547144	26,097981	3,051603	-5,437596
15:42:43,80	0,750073	3,228981	-0,173958	0,366979	-0,839012	1,395052	0,018136	0,335343	-0,547961	-0,169628	4,533020	-5,485287	-0,957562	-2,762160	-1,846487	-3,081971	22,033999	6,956933	0,018136	0,335343	-0,547961	26,154778	3,109335	-5,485287	0,018136	0,335343	-0,547961	26,154778	3,109335	-5,485287
15:42:43,85	0,750073	3,228981	-0,173958	0,366979	-0,839012	1,395052	0,017289	0,332398	-0,550243	-0,001621	4,502174	-5,439881	-0,958795	-2,756065	-1,848485	-3,093876	22,042089	6,930150	0,017289	0,332398	-0,550243	26,091648	3,144996	-5,439881	0,017289	0,332398	-0,550243	26,091648	3,144996	-5,439881
15:42:43,90	0,750073	3,228981	-0,173958	0,366979	-0,839012	1,395052	0,012627	0,336514	-0,552240	-0,214569	4,245420	-5,466663	-0,957006	-2,760137	-1,846897	-3,078118	21,989036	6,936718	0,012627	0,336514	-0,552240	26,201761	3,254172	-5,466663	0,012627	0,336514	-0,552240	26,201761	3,254172	-5,466663
15:42:43,96	0,750073	3,228981	-0,173958	0,366979	-0,839012	1,395052	0,016929	0,331440	-0,551047	-0,018706	4,449399	-5,439906	-0,956552	-2,762328	-1,847291	-3,144931	21,993055	6,956907	0,016929	0,331440	-0,551047	25,999304	3,120484	-5,439906	0,016929	0,331440	-0,551047	25,999304	3,120484	-5,439906
15:42:44,00	0,750073	3,228981	-0,173958	0,366979	-0,839012	1,395052	0,016929	0,331440	-0,551047	-0,018706	4,449399	-5,439906	-0,965974	-2,726346	-1,858806	-0,989584	22,363513	6,663399	0,016929	0,331440	-0,551047	25,999304	3,120484	-5,439906	0,016929	0,331440	-0,551047	25,999304	3,120484	-5,439906
15:42:44,05	0,750073	3,228981	-0,173958	0,366979	-0,839012	1,395052	-0,009521	0,357590	-0,562562	0,019972	4,755358	-5,733414	-0,981030	-2,734262	-1,879436	-1,690450	23,111585	6,440089	-0,009521	0,357590	-0,562562	28,090789	5,502762	-5,733414	-0,009521	0,357590	-0,562562	28,090789	5,502762	-5,733414
15:42:44,10	0,750048	3,228906	-0,173999	0,366993	-0,839017	1,445054	0,004863	0,366671	-0,583192	-0,154817	4,522316	-5,956724	-0,975334	-2,742544	-1,875607	-1,999150	22,882238	6,491483	0,004863	0,366671	-0,583192	28,628848	4,140586	-5,956724	0,004863	0,366671	-0,583192	28,628848	4,140586	-5,956724
15:42:44,15	0,750048	3,228906	-0,173999	0,366993	-0,839017	1,445054	0,009187	0,357597	-0,579363	-0,035953	4,594504	-5,905330	-0,976742	-2,745178	-1,873639	-2,078752	22,797062	6,560418	0,009187	0,357597	-0,579363	28,035423	3,873327	-5,905330	0,009187	0,357597	-0,579363	28,035423	3,873327	-5,905330
15:42:44,20	0,750048	3,228906	-0,173999	0,366993	-0,839017	1,445054	0,012172	0,357499	-0,577394	-0,144439	4,723352	-5,836395	-0,975018	-2,743766	-1,875579	-2,072173	22,743605	6,565171	0,012172	0,357499	-0,577394	27,919269	3,767888	-5,836395	0,012172	0,357499	-0,577394	27,919269	3,767888	-5,836395
15:42:44,25	0,750048	3,228906	-0,173999	0,366993	-0,839017	1,445054	0,010087	0,356712	-0,579335	-0,146518	4,647380	-5,831642	-0,976962	-2,745031	-1,873695	-2,156892	22,719208	6,534519	0,010087	0,356712	-0,579335	27,855407	3,855554	-5,831642	0,010087	0,356712	-0,579335	27,855407	3,855554	-5,831642
15:42:44,30	0,750048	3,228906	-0,173999	0,366993	-0,839017	1,445054	0,012154	0,357764	-0,577451	-0,264665	4,693715	-5,862294	-0,974689	-2,745879	-1,874821	-2,172122	22,669833	6,587343	0,012154	0,357764	-0,577451	27,819774	3,739599	-5,862294	0,012154	0,357764	-0,577451	27,819774	3,739599	-5,862294
15:42:44,35	0,750048	3,228906	-0,173999	0,366993	-0,839017	1,445054	0,011753	0,355371	-0,578577	-0,190624	4,684320	-5,809470	-0,973565	-2,750012	-1,872123	-2,213380	22,658336	6,556267	0,011753	0,355371	-0,578577	27,705995	3,761744	-5,809470	0,011753	0,355371	-0,578577	27,705995	3,761744	-5,809470
15:42:44,40	0,750048	3,228906	-0,173999	0,366993	-0,839017	1,445054	0,014770	0,352331	-0,575879	-0,063132	4,811251	-5,840546	-0,974084	-2,747527	-1,872790	-2,172330	22,660004	6,563852	0,014770	0,352331	-0,575879	27,594851	3,651796	-5,840546	0,014770	0,352331	-0,575879	27,594851	3,651796	-5,840546
15:42:44,45	0,750048	3,228906	-0,173999	0,366993	-0,839017	1,445054	0,012877	0,354023	-0,576546	-0,129151	4,747524	-5,832962	-0,977673	-2,752071	-1,874851	-2,223001	22,702808	6,548745	0,012877	0,354023	-0,576546	27,661660	3,736682	-5,832962	0,012877	0,354023	-0,576546	27,661660	3,736682	-5,832962
15:42:44,50	0,750048	3,228906	-0,173999	0,366993	-0,839017	1,445054	0,018607	0,354860	-0,578607	-0,160928	4,980193	-5,848068	-0,982705	-2,721457	-1,890639	-1,186450	23,476835	6,304836	0,018607	0,354860	-0,578607	27,695568	3,519556	-5,848068	0,018607	0,354860	-0,578607	27,695568	3,519556	-5,848068
15:42:44,55	0,750048	3,228906	-0,173999	0,366993	-0,839017	1,445054	-0,005390	0,374525	-0,594395	0,005110	4,243041	-6,091977	-0,995885	-2,749509	-1,891049	-2,094718	23,754546	6,181213	-0,005390	0,374525	-0,594395	29,405285	4,666127	-6,091977	-0,005390	0,374525	-0,594395	29,405285	4,666127	-6,091977
15:42:44,60	0,750073	3,228950	-0,173967	0,366997	-0,839007	1,495085	0,025494	0,371912	-0,594804	-0,072662	4,923575	-6,215600	-0,992488	-2,754771	-1,891102	-2,325016	23,610677	6,212727	0,025494	0,371912	-0,594804	29,122421	2,922261	-6,215600	0,025494	0,371912	-0,594804	29,122421	2,922261	-6,215600
15:42:44,65	0,750073	3,228950	-0,173967	0,366997	-0,839007	1,495085	0,028353	0,366339	-0,594858	-0,022632	4,944721	-6,184087	-0,993298	-2,753343	-1,891569	-2,414507	23,571040	6,173971	0,028353	0,366339	-0,594858	28,735005	2,718995	-6,184087	0,028353	0,366339	-0,594858	28,735005	2,718995	-6,184087
15:42:44,70	0,750073	3,228950	-0,173967	0,366997	-0,839007	1,495085	0,027522	0,367755	-0,595325	-0,175327	4,843792	-6,222842	-0,993793	-2,752505	-1,886770	-2,425987	23,535102	6,235466	0,027522	0,367755	-0,595325	28,693451	2,683351	-6,222842	0,027522	0,367755	-0,595325	28,693451	2,683351	-6,222842
15:42:44,75	0,750073	3,228950	-0,173967	0,366997	-0,839007	1,495085	0,027043	0,368603	-0,590526	-0,256259	4,826920	-6,161347	-0,989406	-2,755427	-1,893842	-2,474979	23,465221	6,269852	0,027043	0,368603	-0,590526	28,679046	2,704066	-6,161347	0,027043	0,368603	-0,590526	28,679046	2,704066	-6,161347
15:42:44,80	0,750073	3,228950	-0,173967	0,366997	-0,839007	1,495085	0,027380	0,363343	-0,597597	-0,067766	4,836966	-6,126961	-0,990428	-2,757544	-1,889203	-2,540789	23,425666	6,264737	0,027380	0,363343	-0,597597	28,454649	2,687643	-6,126961	0,027380	0,363343	-0,597597	28,454649	2,687643	-6,126961
15:42:44,85	0,750073	3,228950	-0,173967	0,366997	-0,839007	1,495085	0,029724	0,363169	-0,592959	-0,125903	4,921652	-6,132076	-0,988977	-2,751076	-1,889620	-2,522452	23,391090	6,251581	0,029724	0,363169	-0,592959	28,382888	2,588304	-6,132076	0,029724	0,363169	-0,592959	28,382888	2,588304	-6,132076
15:42:44,90	0,750073	3,228950	-0,173967	0,366997	-0,839007	1,495085	0,025075	0,360200	-0,594951	-0,031831	4,682491	-6,173463	-0,985533	-2,755002	-1,891195	-2,568712	23,372149	6,223350	0,025075	0,360200	-0,594951	28,243905	2,714074	-6,173463	0,025075	0,360200	-0,594951	28,243905	2,714074	-6,173463
15:42:44,95	0,750073	3,228950	-0,173967	0,366997	-0,839007	1,495085	0,025075	0,360200	-0,594951	-0,031831	4,682491	-6,173463	-0,989613	-2,756077	-1,890767	-2,550976	23,384289	6,266038	0,025075	0,360200	-0,594951	28,243905	2,714074	-6,173463	0,025075	0,360200	-0,594951	28,243905	2,714074	-6,173463
15:42:45,00	0,750073	3,228950	-0,173967	0,366997	-0,839007	1,495085	0,028046	0,363196	-0,594523	-0,168233	4,846265	-6,130775	-0,989039	-2,753237	-1,889199	-2,543607	23,365356	6,293993	0,028046	0,363196	-0,594523	28,342677	2,644637	-6,130775	0,028046	0,363196	-0,594523	28,342677	2,644637	-6,130775
15:42:45,05	0,750073	3,228950	-0,173967	0,366997	-0,839007	1,495085	0,025300	0,364120	-0,592955	-0,228957	4,719292	-6,102820	-0,988508	-2,755550	-1,888847	-2,582383	23,366051	6,255187	0,025300	0,364120	-0,592955	28,354433	2,733269	-6,102820	0,025300	0,364120	-0,592955	28,354433	2,733269	-6,102820
15:42:45,10	0,750073	3,228950	-0,173967	0,366997	-0,839007	1,495085	0,027038	0,362503	-0,592603	-0,163665	4,775732	-6,141626	-0,990294	-2,755623	-1,887663	-2,576744	23,325398	6,277013	0,027038	0,362503	-0,592603	28,292799	2,653288	-6,141626	0,027038	0,362503	-0,592603	28,292799	2,653288	-6,141626
15:42:45,15	0,750073	3,228950	-0,173967	0,366997	-0,839007	1,495085	0,027994	0,364013	-0,591419	-0,274597	4,850670	-6,119800	-0,989738	-2,756357	-1,889611	-2,597349	23,345459	6,279040	0,027994	0,364013	-0,591419	28,300439	2,653155	-6,119800	0,027994	0,364013	-0,591419	28,300439	2,653155	-6,119800
15:42:45,20	0,750073	3,228950	-0,173967	0,366997	-0,839007	1,495085	0,028351	0,363165	-0,593367	-0,223431	4,841373	-6,117774	-0,985598	-2,755563	-1,888833	-2,576535	23,304207	6,263329	0,028351	0,363165	-0,593367	28,285040	2,615813	-6,117774	0,028351	0,363165	-0,593367	28,285040	2,615813	-6,117774
15:42:45,25	0,750073	3,228950	-0,173967	0,366997	-0,839007	1,495085	0,025594	0,359977	-0,592589	-0,082953	4,736639	-6,133484	-0,989736	-2,753753	-1,888850	-2,591047	23,342071	6,269099	0,025594	0,359977	-0,592589	28,175228	2,727537	-6,133484	0,025594	0,359977	-0,592589	28,175228	2,727537	-6,133484
15:42:45,30	0,750073	3,228950	-0,173967	0,366997	-0,839007	1,495085	0,026095	0,364466	-0,592605	-0,290833	4,731207	-6,127714	-0,986235	-2,754502	-1,890013	-2,594428	23,306766	6,264360	0,026095	0,364466	-0,592605	28,319715	2,682752	-6,127714	0,026095	0,364466	-0,592605	28,319715	2,682752	-6,127714
15:42:45,35	0,750073	3,228950	-0,173967	0,366997	-0,839007	1,495085	0,024993	0,361059	-0,593768	-0,145944	4,688621	-6,132454	-0,988093	-2,759017	-1,890754	-2,631994	23,279345	6,311779	0,024993	0,361059	-0,593768	28,197170	2,726682	-6,132454	0,024993	0,361059	-0,593768	28,197170	2,726682	-6,132454
15:42:45,40	0,750073	3,228950	-0,173967	0,366997	-0,839007	1,495085	0,029833	0,360410	-0,594510	-0,154744	4,921477	-6,085034	-0,988072	-2,755180	-1,890383	-2,608655	23,262888	6,296824	0,029833	0,360410	-0,594510	28,137449	2,579600	-6,085034	0,029833	0,360410	-0,594510	28,137449	2,579600	-6,085034
15:42:45,46	0,750073	3,228950	-0,173967	0,366997	-0,839007	1,495085	0,026499	0,362310	-0,594139	-0,256140	4,776554	-6,099990	-0,987478	-2,754792	-1,888071	-2,618157	23,279717	6,276833	0,026499	0,362310	-0,594139	28,185224	2,696390	-6,099990	0,026499	0,362310	-0,594139	28,185224	2,696390	-6,099990
15:42:45,51	0,750073	3,228950	-0,173967	0,366997	-0,839007	1,495085	0,025866	0,361990	-0,591827	-0,229667	4,726974	-6,119980	-0,986377	-2,754744	-1,890789	-2,640747	23,261421	6,292866	0,025866	0,361990	-0,591827	28,186563	2,696531	-6,119980	0,025866	0,361990	-0,591827	28,186563	2,696531	-6,119980
15:42:45,56	0,750073	3,228950	-0,173967	0,366997	-0,839007	1,495085	0,025274	0,361061	-0,594545	-0,208476	4,685825	-6,103948	-0,988645	-2,753969	-1,890024	-2,614545	23,297860	6,268796	0,025274	0,361061	-0,594545	28,134793	2,701778	-6,103948	0,025274	0,361061	-0,594545	28,134793	2,701778	-6,103948
15:42:45,61	0,750073	3,228950	-0,173967	0,366997	-0,839007	1,495085	0,025737	0,363413	-0,593780	-0,286118	4,714323	-6,128017	-0,988667	-2,760557	-1,890402	-2,644640	23,304712	6,263728	0,025737	0,363413	-0,593780	28,241776	2,694006	-6,128017	0,025737	0,363413	-0,593780	28,241776	2,694006	-6,128017
15:42:45,66	0,750073	3,228950	-0,173967	0,366997	-0,839007	1,495085	0,031453	0,360138	-0,594158	-0,124936	4,982101	-6,133085	-0,990464	-2,758536	-1,890804	-2,640821	23,270340	6,257977	0,031453	0,360138	-0,594158	28,145878	2,513026	-6,133085	0,031453	0,360138	-0,594158	28,145878	2,513026	-6,133085
15:42:45,71	0,750073	3,228950	-0,173967	0,366997	-0,839007	1,495085	0,030602	0,362704	-0,594560	-0,286232	4,958317	-6,138836	-0,988668	-2,756108	-1,890020	-2,624183	23,278524	6,267952	0,030602	0,362704	-0,594560	28,186023	2,556083	-6,138836	0,030602	0,362704	-0,594560	28,186023	2,556083	-6,138836
15:42:45,76	0,750073	3,228950	-0,173967	0,366997	-0,839007	1,495085	0,027601	0,362363	-0,593776	-0,253089	4,812578	-6,128862	-0,985272	-2,761485	-1,889243	-2,693993	23,250062	6,271919	0,027601	0,362363	-0,593776	28,192390	2,645928	-6,128862	0,027601	0,362363	-0,593776	28,192390	2,645928	-6,128862
15:42:45,81	0,750073	3,228950	-0,173967	0,366997	-0,839007	1,495085	0,030559	0,356733	-0,592999	-0,019881	4,920208	-6,124894	-0,986344	-2,756190	-1,890807	-2,630149	23,251704	6,253487	0,030559	0,356733	-0,592999	27,983640	2,521295	-6,124894	0,030559	0,356733	-0,592999	27,983640	2,521295	-6,124894
15:42:45,86	0,750073	3,228950	-0,173967	0,366997	-0,839007	1,495085	0,026510	0,360309	-0,594563	-0,172476	4,764102	-6,143326	-0,985639	-2,757294	-1,887325	-2,659135	23,260714	6,242222	0,026510	0,360309	-0,594563	28,111742	2,683077	-6,143326	0,026510	0,360309	-0,594563	28,111742	2,683077	-6,143326
15:42:45,91	0,750073	3,228950	-0,173967	0,366997	-0,839007	1,495085	0,027113	0,359147	-0,591081	-0,118749	4,765856	-6,154591	-0,987540	-2,754982	-1,888068	-2,635900	23,250570	6,290577	0,027113	0,359147	-0,591081	28,074262	2,637487	-6,154591	0,027113	0,359147	-0,591081	28,074262	2,637487	-6,154591
15:42:45,96	0,750073	3,228950	-0,173967	0,366997	-0,839007	1,495085	0,026062	0,361949	-0,591824	-0,261644	4,736375	-6,106237	-0,989334	-2,752822	-1,885358	-2,652914	23,269013	6,301817	0,026062	0,361949	-0,591824	28,151360	2,690544	-6,106237	0,026062	0,361949	-0,591824	28,151360	2,690544	-6,106237
15:42:46,01	0,750073	3,228950	-0,173967	0,366997	-0,839007	1,495085	0,025088	0,364583	-0,589114	-0,391119	4,661789	-6,094997	-0,991067	-2,717327	-1,896049	-0,533340	23,767050	5,990100	0,025088	0,364583	-0,589114	28,228611	2,692389	-6,094997	0,025088	0,364583	-0,589114	28,228611	2,692389	-6,094997
15:42:46,06	0,750073	3,228950	-0,173967	0,366997	-0,839007	1,495085	-0,004785	0,383831	-0,599805	0,099068	4,694998	-6,406714	-1,009485	-2,736467	-1,896733	-1,809404	24,630391	5,792697	-0,004785	0,383831	-0,599805	30,229792	5,070600	-6,406714	-0,004785	0,383831	-0,599805	30,229792	5,070600	-6,406714
15:42:46,11	0,749925	3,228995	-0,173980	0,367001	-0,839021	1,545031	0,021000	0,390211	-0,600489	-0,123053	4,499022	-6,604117	-1,010613	-2,747218	-1,897501	-2,016360	24,452218	5,870161	0,021000	0,390211	-0,600489	30,508507	2,850535	-6,604117	0,021000	0,390211	-0,600489	30,508507	2,850535	-6,604117
15:42:46,16	0,749925	3,228995	-0,173980	0,367001	-0,839021	1,545031	0,030874	0,385813	-0,601257	-0,152149	4,922356	-6,526652	-1,006161	-2,749662	-1,897869	-2,100967	24,350261	5,926537	0,030874	0,385813	-0,601257	30,134184	2,498717	-6,526652	0,030874	0,385813	-0,601257	30,134184	2,498717	-6,526652
15:42:46,21	0,749925	3,228995	-0,173980	0,367001	-0,839021	1,545031	0,030765	0,380735	-0,601625	-0,018698	4,894350	-6,470276	-1,005666	-2,747909	-1,895194	-2,126337	24,282680	5,889435	0,030765	0,380735	-0,601625	29,869020	2,479336	-6,470276	0,030765	0,380735	-0,601625	29,869020	2,479336	-6,470276
15:42:46,26	0,749925	3,228995	-0,173980	0,367001	-0,839021	1,545031	0,029000	0,381183	-0,598950	-0,113195	4,814389	-6,507378	-1,008199	-2,746816	-1,895991	-2,189199	24,247826	5,913400	0,029000	0,381183	-0,598950	29,809674	2,537926	-6,507378	0,029000	0,381183	-0,598950	29,809674	2,537926	-6,507378
15:42:46,31	0,749925	3,228995	-0,173980	0,367001	-0,839021	1,545031	0,029319	0,383923	-0,599746	-0,317289	4,794014	-6,483414	-1,007656	-2,746425	-1,900260	-2,193253	24,228852	5,925274	0,029319	0,383923	-0,599746	29,820668	2,492434	-6,483414	0,029319	0,383923	-0,599746	29,820668	2,492434	-6,483414
15:42:46,36	0,749925	3,228995	-0,173980	0,367001	-0,839021	1,545031	0,028709	0,383648	-0,604016	-0,321470	4,768225	-6,471539	-1,004800	-2,750668	-1,898689	-2,217794	24,141353	5,931322	0,028709	0,383648	-0,604016	29,794933	2,514599	-6,471539	0,028709	0,383648	-0,604016	29,794933	2,514599	-6,471539
15:42:46,41	0,749925	3,228995	-0,173980	0,367001	-0,839021	1,545031	0,030955	0,379054	-0,602445	-0,170581	4,907549	-6,465492	-1,004657	-2,750045	-1,898135	-2,226224	24,150357	5,901195	0,030955	0,379054	-0,602445	29,585121	2,477558	-6,465492	0,030955	0,379054	-0,602445	29,585121	2,477558	-6,465492
15:42:46,46	0,749925	3,228995	-0,173980	0,367001	-0,839021	1,545031	0,030345	0,379241	-0,601891	-0,176761	4,864002	-6,495619	-1,002897	-2,748983	-1,897919	-2,159037	24,149481	5,892327	0,030345	0,379241	-0,601891	29,593678	2,481934	-6,495619	0,030345	0,379241	-0,601891	29,593678	2,481934	-6,495619
15:42:46,51	0,749925	3,228995	-0,173980	0,367001	-0,839021	1,545031	0,028545	0,378248	-0,601675	-0,092274	4,829018	-6,504486	-1,013246	-2,723428	-1,907314	-0,774699	24,622669	5,644183	0,028545	0,378248	-0,601675	29,600190	2,588262	-6,504486	0,028545	0,378248	-0,601675	29,600190	2,588262	-6,504486
15:42:46,56	0,749925	3,228995	-0,173980	0,367001	-0,839021	1,545031	0,029073	0,399294	-0,627418	0,104913	4,830947	-6,901603	-1,021388	-2,738917	-1,923662	-1,535355	25,280813	5,495210	0,029073	0,399294	-0,627418	31,449524	2,548719	-6,901603	0,029073	0,399294	-0,627418	31,449524	2,548719	-6,901603
15:42:46,61	0,749905	3,228986	-0,173968	0,366979	-0,839019	1,595065	0,029073	0,399294	-0,627418	0,104913	4,830947	-6,901603	-1,019180	-2,746241	-1,922111	-1,794238	25,008888	5,598950	0,029073	0,399294	-0,627418	31,449524	2,548719	-6,901603	0,029073	0,399294	-0,627418	31,449524	2,548719	-6,901603
15:42:46,66	0,749905	3,228986	-0,173968	0,366979	-0,839019	1,595065	0,034312	0,393721	-0,625867	0,029808	5,015136	-6,797863	-1,017591	-2,748520	-1,919815	-1,860674	24,923308	5,576050	0,034312	0,393721	-0,625867	30,936886	2,321650	-6,797863	0,034312	0,393721	-0,625867	30,936886	2,321650	-6,797863
15:42:46,71	0,749905	3,228986	-0,173968	0,366979	-0,839019	1,595065	0,035491	0,391205	-0,623570	0,053291	5,061709	-6,820763	-1,019975	-2,745669	-1,923321	-1,836001	24,855765	5,570933	0,035491	0,391205	-0,623570	30,762890	2,275656	-6,820763	0,035491	0,391205	-0,623570	30,762890	2,275656	-6,820763
15:42:46,76	0,749905	3,228986	-0,173968	0,366979	-0,839019	1,595065	0,034213	0,394695	-0,627077	-0,174356	5,050406	-6,825881	-1,018958	-2,746412	-1,923728	-1,901680	24,827855	5,580717	0,034213	0,394695	-0,627077	30,809222	2,364655	-6,825881	0,034213	0,394695	-0,627077	30,809222	2,364655	-6,825881
15:42:46,81	0,749905	3,228986	-0,173968	0,366979	-0,839019	1,595065	0,034349	0,393443	-0,627484	-0,166242	5,014551	-6,816097	-1,011439	-2,746025	-1,922946	-1,951031	24,790330	5,605129	0,034349	0,393443	-0,627484	30,719023	2,318127	-6,816097	0,034349	0,393443	-0,627484	30,719023	2,318127	-6,816097
15:42:46,86	0,749905	3,228986	-0,173968	0,366979	-0,839019	1,595065	0,030254	0,387125	-0,626701	0,105115	4,777625	-6,791685	-1,014929	-2,749632	-1,920609	-1,944492	24,786965	5,592703	0,030254	0,387125	-0,626701	30,494425	2,402673	-6,791685	0,030254	0,387125	-0,626701	30,494425	2,402673	-6,791685
15:42:46,91	0,749905	3,228986	-0,173968	0,366979	-0,839019	1,595065	0,035123	0,388344	-0,624365	0,042097	5,038149	-6,804110	-1,016735	-2,742237	-1,919483	-1,938817	24,765296	5,582360	0,035123	0,388344	-0,624365	30,527077	2,280996	-6,804110	0,035123	0,388344	-0,624365	30,527077	2,280996	-6,804110
15:42:46,96	0,749905	3,228986	-0,173968	0,366979	-0,839019	1,595065	0,029622	0,393605	-0,623238	-0,247425	4,767843	-6,814453	-1,016282	-2,752200	-1,920206	-2,001148	24,708173	5,633508	0,029622	0,393605	-0,623238	30,650576	2,442523	-6,814453	0,029622	0,393605	-0,623238	30,650576	2,442523	-6,814453
15:42:47,01	0,749905	3,228986	-0,173968	0,366979	-0,839019	1,595065	0,038024	0,388232	-0,623962	-0,048634	5,179318	-6,763306	-1,013367	-2,748960	-1,922947	-2,003611	24,710905	5,621738	0,038024	0,388232	-0,623962	30,427540	2,194456	-6,763306	0,038024	0,388232	-0,623962	30,427540	2,194456	-6,763306
15:42:47,06	0,749905	3,228986	-0,173968	0,366979	-0,839019	1,595065	0,033760	0,387326	-0,626703	-0,000428	4,954113	-6,775076	-1,016312	-2,748271	-1,922198	-2,000099	24,691612	5,591150	0,033760	0,387326	-0,626703	30,404687	2,303942	-6,775076	0,033760	0,387326	-0,626703	30,404687	2,303942	-6,775076
15:42:47,11	0,749905	3,228986	-0,173968	0,366979	-0,839019	1,595065	0,034636	0,390222	-0,625954	-0,165944	5,012331	-6,805663	-1,017503	-2,747738	-1,922551	-1,992027	24,674229	5,639050	0,034636	0,390222	-0,625954	30,466465	2,293427	-6,805663	0,034636	0,390222	-0,625954	30,466465	2,293427	-6,805663
15:42:47,16	0,749905	3,228986	-0,173968	0,366979	-0,839019	1,595065	0,034770	0,391519	-0,626306	-0,244445	5,034995	-6,757764	-1,013421	-2,748278	-1,920225	-2,005594	24,636358	5,627496	0,034770	0,391519	-0,626306	30,489836	2,305551	-6,757764	0,034770	0,391519	-0,626306	30,489836	2,305551	-6,757764
15:42:47,21	0,749905	3,228986	-0,173968	0,366979	-0,839019	1,595065	0,033197	0,387715	-0,623981	-0,086168	4,960375	-6,769317	-1,012244	-2,748605	-1,921407	-2,018672	24,669956	5,610201	0,033197	0,387715	-0,623981	30,349425	2,354427	-6,769317	0,033197	0,387715	-0,623981	30,349425	2,354427	-6,769317
15:42:47,26	0,749905	3,228986	-0,173968	0,366979	-0,839019	1,595065	0,032891	0,386532	-0,625163	-0,002126	4,916334	-6,786613	-1,014015	-2,747791	-1,920600	-2,009233	24,655220	5,652561	0,032891	0,386532	-0,625163	30,340649	2,334414	-6,786613	0,032891	0,386532	-0,625163	30,340649	2,334414	-6,786613
15:42:47,31	0,749905	3,228986	-0,173968	0,366979	-0,839019	1,595065	0,033071	0,388472	-0,624355	-0,111054	4,941274	-6,744252	-1,014060	-2,750458	-1,918665	-2,043991	24,661915	5,646707	0,033071	0,388472	-0,624355	30,384020	2,345166	-6,744252	0,033071	0,388472	-0,624355	30,384020	2,345166	-6,744252
15:42:47,36	0,749905	3,228986	-0,173968	0,366979	-0,839019	1,595065	0,035403	0,387178	-0,622421	-0,055317	5,029077	-6,750106	-1,015798	-2,747573	-1,921033	-2,019340	24,650074	5,604037	0,035403	0,387178	-0,622421	30,338132	2,249926	-6,750106	0,035403	0,387178	-0,622421	30,338132	2,249926	-6,750106
15:42:47,41	0,749905	3,228986	-0,173968	0,366979	-0,839019	1,595065	0,033774	0,390126	-0,624789	-0,206545	4,971617	-6,792777	-1,011098	-2,750190	-1,920986	-2,020117	24,629152	5,642531	0,033774	0,390126	-0,624789	30,418326	2,320373	-6,792777	0,033774	0,390126	-0,624789	30,418326	2,320373	-6,792777
15:42:47,47	0,749905	3,228986	-0,173968	0,366979	-0,839019	1,595065	0,033691	0,384746	-0,624742	0,054677	4,977078	-6,754282	-1,013455	-2,750112	-1,920307	-2,016488	24,600204	5,600381	0,033691	0,384746	-0,624742	30,257265	2,332367	-6,754282	0,033691	0,384746	-0,624742	30,257265	2,332367	-6,754282
15:42:47,52	0,749905	3,228986	-0,173968	0,366979	-0,839019	1,595065	0,034801	0,386827	-0,624063	-0,076755	5,052460	-6,796432	-1,009370	-2,749928	-1,921018	-2,035774	24,611433	5,608565	0,034801	0,386827	-0,624063	30,289139	2,320545	-6,796432	0,034801	0,386827	-0,624063	30,289139	2,320545	-6,796432
15:42:47,57	0,749905	3,228986	-0,173968	0,366979	-0,839019	1,595065	0,032599	0,383381	-0,624774	0,102477	4,915626	-6,788248	-1,015228	-2,745265	-1,919494	-2,025747	24,650581	5,598778	0,032599	0,383381	-0,624774	30,197922	2,356588	-6,788248	0,032599	0,383381	-0,624774	30,197922	2,356588	-6,788248
15:42:47,62	0,749905	3,228986	-0,173968	0,366979	-0,839019	1,595065	0,031490	0,390786	-0,623250	-0,243625	4,847055	-6,798035	-1,015882	-2,751210	-1,920242	-2,052700	24,608182	5,621383	0,031490	0,390786	-0,623250	30,433050	2,375093	-6,798035	0,031490	0,390786	-0,623250	30,433050	2,375093	-6,798035
15:42:47,67	0,749905	3,228986	-0,173968	0,366979	-0,839019	1,595065	0,036966	0,388379	-0,623998	-0,168695	5,129654	-6,775431	-1,008830	-2,751542	-1,922954	-2,054579	24,602369	5,619191	0,036966	0,388379	-0,623998	30,319090	2,227843	-6,775431	0,036966	0,388379	-0,623998	30,319090	2,227843	-6,775431
15:42:47,72	0,749905	3,228986	-0,173968	0,366979	-0,839019	1,595065	0,033727	0,382106	-0,626710	0,151534	4,962521	-6,777623	-1,011144	-2,751153	-1,919040	-2,035574	24,596846	5,650010	0,033727	0,382106	-0,626710	30,146878	2,314947	-6,777623	0,033727	0,382106	-0,626710	30,146878	2,314947	-6,777623
15:42:47,77	0,749905	3,228986	-0,173968	0,366979	-0,839019	1,595065	0,034548	0,384305	-0,622796	0,041943	5,024407	-6,746803	-1,014773	-2,753121	-1,921401	-2,084213	24,603014	5,636690	0,034548	0,384305	-0,622796	30,209852	2,312425	-6,746803	0,034548	0,384305	-0,622796	30,209852	2,312425	-6,746803
15:42:47,82	0,749905	3,228986	-0,173968	0,366979	-0,839019	1,595065	0,038066	0,386464	-0,625157	-0,089316	5,162152	-6,760123	-1,009383	-2,750632	-1,923313	-2,027781	24,592013	5,647912	0,038066	0,386464	-0,625157	30,248093	2,173982	-6,760123	0,038066	0,386464	-0,625157	30,248093	2,173982	-6,760123
15:42:47,87	0,749905	3,228986	-0,173968	0,366979	-0,839019	1,595065	0,033216	0,383041	-0,627069	0,107363	4,964312	-6,748901	-1,016443	-2,751530	-1,919081	-2,048451	24,620584	5,611195	0,033216	0,383041	-0,627069	30,176076	2,356887	-6,748901	0,033216	0,383041	-0,627069	30,176076	2,356887	-6,748901
15:42:47,92	0,749905	3,228986	-0,173968	0,366979	-0,839019	1,595065	0,037524	0,388705	-0,622837	-0,172781	5,156159	-6,785618	-1,015887	-2,751165	-1,921408	-2,052559	24,608149	5,622095	0,037524	0,388705	-0,622837	30,340594	2,210529	-6,785618	0,037524	0,388705	-0,622837	30,340594	2,210529	-6,785618
15:42:47,97	0,749905	3,228986	-0,173968	0,366979	-0,839019	1,595065	0,036929	0,388406	-0,625164	-0,170043	5,127901	-6,774718	-1,015322	-2,750988	-1,919838	-2,057318	24,589363	5,644937	0,036929	0,388406	-0,625164	30,319840	2,228945	-6,774718	0,036929	0,388406	-0,625164	30,319840	2,228945	-6,774718
15:42:48,02	0,749905	3,228986	-0,173968	0,366979	-0,839019	1,595065	0,036493	0,388006	-0,623594	-0,167900	5,110502	-6,751877	-1,010110	-2,749793	-1,919941	-2,043587	24,579505	5,669039	0,036493	0,388006	-0,623594	30,290596	2,245769	-6,751877	0,036493	0,388006	-0,623594	30,290596	2,245769	-6,751877
15:42:48,07	0,749905	3,228986	-0,173968	0,366979	-0,839019	1,595065	0,032853	0,384090	-0,623696	0,034089	4,938012	-6,727775	-1,004703	-2,743744	-1,919140	-2,015962	24,549546	5,665102	0,032853	0,384090	-0,623696	30,185134	2,359066	-6,727775	0,032853	0,384090	-0,623696	30,185134	2,359066	-6,727775
15:42:48,12	0,749905	3,228986	-0,173968	0,366979	-0,839019	1,595065	0,024911	0,382432	-0,622896	0,108155	4,563920	-6,731711	-1,010635	-2,750806	-1,919836	-2,067996	24,587684	5,645829	0,024911	0,382432	-0,622896	30,129073	2,608438	-6,731711	0,024911	0,382432	-0,622896	30,129073	2,608438	-6,731711
15:42:48,17	0,749905	3,228986	-0,173968	0,366979	-0,839019	1,595065	0,033992	0,384038	-0,623592	0,031669	4,972034	-6,750985	-1,010548	-2,744315	-1,918315	-2,015466	24,580786	5,606359	0,033992	0,384038	-0,623592	30,178637	2,303642	-6,750985	0,033992	0,384038	-0,623592	30,178637	2,303642	-6,750985
15:42:48,22	0,749905	3,228986	-0,173968	0,366979	-0,839019	1,595065	0,028328	0,387208	-0,622071	-0,112871	4,726427	-6,790454	-1,025593	-2,712134	-1,914619	0,049529	25,462143	5,341964	0,028328	0,387208	-0,622071	30,282929	2,502690	-6,790454	0,028328	0,387208	-0,622071	30,282929	2,502690	-6,790454
15:42:48,27	0,749905	3,228986	-0,173968	0,366979	-0,839019	1,595065	0,007980	0,416328	-0,618375	0,168656	5,016001	-7,054849	-1,039039	-2,731721	-1,929528	-0,967000	26,018540	5,180272	0,007980	0,416328	-0,618375	32,850387	4,389565	-7,054849	0,007980	0,416328	-0,618375	32,850387	4,389565	-7,054849
15:42:48,32	0,749996	3,228938	-0,173979	0,366986	-0,839025	1,644999	0,031666	0,418179	-0,633284	0,045995	5,089145	-7,216542	-1,037861	-2,732929	-1,930358	-1,152634	25,770802	5,213534	0,031666	0,418179	-0,633284	32,873028	2,603343	-7,216542	0,031666	0,418179	-0,633284	32,873028	2,603343	-7,216542
15:42:48,37	0,749996	3,228938	-0,173979	0,366986	-0,839025	1,644999	0,032123	0,416554	-0,634114	-0,176898	5,076025	-7,183279	-1,034496	-2,733403	-1,934254	-1,188499	25,664080	5,213366	0,032123	0,416554	-0,634114	32,522615	2,554333	-7,183279	0,032123	0,416554	-0,634114	32,522615	2,554333	-7,183279
15:42:48,42	0,749996	3,228938	-0,173979	0,366986	-0,839025	1,644999	0,030852	0,413404	-0,638010	-0,123442	5,032187	-7,183447	-1,034681	-2,736595	-1,932314	-1,259284	25,593028	5,234357	0,030852	0,413404	-0,638010	32,328777	2,610339	-7,183447	0,030852	0,413404	-0,638010	32,328777	2,610339	-7,183447
15:42:48,47	0,749996	3,228938	-0,173979	0,366986	-0,839025	1,644999	0,033708	0,411968	-0,636069	-0,145676	5,154959	-7,162456	-1,032358	-2,737552	-1,929984	-1,269019	25,553382	5,227184	0,033708	0,411968	-0,636069	32,193787	2,508861	-7,162456	0,033708	0,411968	-0,636069	32,193787	2,508861	-7,162456
15:42:48,52	0,749996	3,228938	-0,173979	0,366986	-0,839025	1,644999	0,033376	0,409478	-0,633740	-0,055409	5,149050	-7,169629	-1,032531	-2,736754	-1,931548	-1,339257	25,550140	5,262758	0,033376	0,409478	-0,633740	32,088606	2,529070	-7,169629	0,033376	0,409478	-0,633740	32,088606	2,529070	-7,169629
15:42:48,57	0,749996	3,228938	-0,173979	0,366986	-0,839025	1,644999	0,032772	0,410026	-0,635304	-0,121851	5,058443	-7,134055	-1,031860	-2,736014	-1,928436	-1,301575	25,534523	5,245667	0,032772	0,410026	-0,635304	32,065211	2,485865	-7,134055	0,032772	0,410026	-0,635304	32,065211	2,485865	-7,134055
15:42:48,62	0,749996	3,228938	-0,173979	0,366986	-0,839025	1,644999	0,031795	0,409815	-0,632192	-0,105565	5,048095	-7,151146	-1,030431	-2,735288	-1,929408	-1,293679	25,463790	5,241844	0,031795	0,409815	-0,632192	32,064938	2,552190	-7,151146	0,031795	0,409815	-0,632192	32,064938	2,552190	-7,151146
15:42:48,67	0,749996	3,228938	-0,173979	0,366986	-0,839025	1,644999	0,030452	0,408941	-0,633164	-0,117387	5,020443	-7,154969	-1,034300	-2,739364	-1,924592	-1,432950	25,557766	5,254195	0,030452	0,408941	-0,633164	31,984449	2,629996	-7,154969	0,030452	0,408941	-0,633164	31,984449	2,629996	-7,154969
15:42:48,72	0,749996	3,228938	-0,173979	0,366986	-0,839025	1,644999	0,035917	0,410253	-0,628348	-0,173902	5,137020	-7,142619	-1,047717	-2,720474	-1,925138	-0,202247	26,382698	4,949007	0,035917	0,410253	-0,628348	32,030988	2,317575	-7,142619	0,035917	0,410253	-0,628348	32,030988	2,317575	-7,142619
15:42:48,77	0,749996	3,228938	-0,173979	0,366986	-0,839025	1,644999	0,026266	0,431318	-0,628893	0,060522	5,288530	-7,447807	-1,054736	-2,722003	-1,938194	-0,470992	26,705775	4,816001	0,026266	0,431318	-0,628893	33,918953	3,226675	-7,447807	0,026266	0,431318	-0,628893	33,918953	3,226675	-7,447807
15:42:48,82	0,749945	3,228889	-0,173973	0,366994	-0,839008	1,695063	0,031099	0,436631	-0,641950	-0,070377	5,145571	-7,580813	-1,050620	-2,723313	-1,942540	-0,737670	26,442304	4,869182	0,031099	0,436631	-0,641950	34,205189	2,704321	-7,580813	0,031099	0,436631	-0,641950	34,205189	2,704321	-7,580813
15:42:48,87	0,749945	3,228889	-0,173973	0,366994	-0,839008	1,695063	0,030175	0,432412	-0,646296	-0,212495	4,998324	-7,527631	-1,045675	-2,723267	-1,942158	-0,803797	26,356829	4,890768	0,030175	0,432412	-0,646296	33,731871	2,629585	-7,527631	0,030175	0,432412	-0,646296	33,731871	2,629585	-7,527631
15:42:48,92	0,749945	3,228889	-0,173973	0,366994	-0,839008	1,695063	0,027663	0,428153	-0,645914	-0,098112	4,853172	-7,506046	-1,045519	-2,726828	-1,938290	-0,840608	26,287095	4,867887	0,027663	0,428153	-0,645914	33,511920	2,681621	-7,506046	0,027663	0,428153	-0,645914	33,511920	2,681621	-7,506046
15:42:48,97	0,749945	3,228889	-0,173973	0,366994	-0,839008	1,695063	0,031389	0,427977	-0,642047	-0,216807	5,014210	-7,493092	-1,047385	-2,726582	-1,938292	-0,896077	26,262437	4,903722	0,031389	0,427977	-0,642047	33,379351	2,550158	-7,493092	0,031389	0,427977	-0,642047	33,379351	2,550158	-7,493092
15:42:49,02	0,749945	3,228889	-0,173973	0,366994	-0,839008	1,695063	0,031389	0,427977	-0,642047	-0,216807	5,014210	-7,493092	-1,045828	-2,725243	-1,936740	-0,903789	26,204882	4,908749	0,031389	0,427977	-0,642047	33,379351	2,550158	-7,493092	0,031389	0,427977	-0,642047	33,379351	2,550158	-7,493092
15:42:49,07	0,749945	3,228889	-0,173973	0,366994	-0,839008	1,695063	0,029451	0,427297	-0,640496	-0,235175	4,935510	-7,488065	-1,045863	-2,730991	-1,935578	-0,923896	26,156554	4,881616	0,029451	0,427297	-0,640496	33,307644	2,623625	-7,488065	0,029451	0,427297	-0,640496	33,307644	2,623625	-7,488065
15:42:49,12	0,749945	3,228889	-0,173973	0,366994	-0,839008	1,695063	0,034446	0,424453	-0,639334	-0,139208	5,202026	-7,515198	-1,047042	-2,729301	-1,936360	-0,933513	26,203906	4,893445	0,034446	0,424453	-0,639334	33,180380	2,497996	-7,515198	0,034446	0,424453	-0,639334	33,180380	2,497996	-7,515198
15:42:49,17	0,749945	3,228889	-0,173973	0,366994	-0,839008	1,695063	0,033572	0,426320	-0,640116	-0,200058	5,124541	-7,503369	-1,044115	-2,730404	-1,940996	-0,915964	26,151734	4,909291	0,033572	0,426320	-0,640116	33,266036	2,489169	-7,503369	0,033572	0,426320	-0,640116	33,266036	2,489169	-7,503369
15:42:49,22	0,749945	3,228889	-0,173973	0,366994	-0,839008	1,695063	0,033064	0,423233	-0,644752	-0,075966	5,139435	-7,487522	-1,049489	-2,726995	-1,934805	-0,956732	26,169043	4,925455	0,033064	0,423233	-0,644752	33,147836	2,543901	-7,487522	0,033064	0,423233	-0,644752	33,147836	2,543901	-7,487522
15:42:49,27	0,749945	3,228889	-0,173973	0,366994	-0,839008	1,695063	0,032798	0,429592	-0,638561	-0,412026	5,081653	-7,471358	-1,047162	-2,728782	-1,940659	-0,965087	26,158356	4,885292	0,032798	0,429592	-0,638561	33,310954	2,506984	-7,471358	0,032798	0,429592	-0,638561	33,310954	2,506984	-7,471358
15:42:49,32	0,749945	3,228889	-0,173973	0,366994	-0,839008	1,695063	0,033183	0,426683	-0,644415	-0,274184	5,099769	-7,511522	-1,041882	-2,726463	-1,940239	-0,954628	26,128034	4,923975	0,033183	0,426683	-0,644415	33,220430	2,494896	-7,511522	0,033183	0,426683	-0,644415	33,220430	2,494896	-7,511522
15:42:49,37	0,749945	3,228889	-0,173973	0,366994	-0,839008	1,695063	0,028534	0,423270	-0,643995	-0,117754	4,882250	-7,472838	-1,044310	-2,733260	-1,938652	-1,002556	26,122892	4,960670	0,028534	0,423270	-0,643995	33,108963	2,642308	-7,472838	0,028534	0,423270	-0,643995	33,108963	2,642308	-7,472838
15:42:49,42	0,749945	3,228889	-0,173973	0,366994	-0,839008	1,695063	0,035635	0,421974	-0,642408	-0,078748	5,212542	-7,436143	-1,043682	-2,729970	-1,937126	-0,970117	26,084351	4,920010	0,035635	0,421974	-0,642408	33,046186	2,415208	-7,436143	0,035635	0,421974	-0,642408	33,046186	2,415208	-7,436143
15:42:49,47	0,749945	3,228889	-0,173973	0,366994	-0,839008	1,695063	0,032471	0,423075	-0,640882	-0,153184	5,095410	-7,476804	-1,045557	-2,728896	-1,938709	-1,016288	26,088951	4,921429	0,032471	0,423075	-0,640882	33,058217	2,546401	-7,476804	0,032471	0,423075	-0,640882	33,058217	2,546401	-7,476804
15:42:49,52	0,749945	3,228889	-0,173973	0,366994	-0,839008	1,695063	0,032479	0,425236	-0,642465	-0,284666	5,053536	-7,475384	-1,043728	-2,731356	-1,937503	-0,987784	26,071485	4,939175	0,032479	0,425236	-0,642465	33,096387	2,503905	-7,475384	0,032479	0,425236	-0,642465	33,096387	2,503905	-7,475384
15:42:49,57	0,749945	3,228889	-0,173973	0,366994	-0,839008	1,695063	0,033695	0,422422	-0,641259	-0,139192	5,150182	-7,457638	-1,045490	-2,728936	-1,935900	-0,997903	26,102767	4,898176	0,033695	0,422422	-0,641259	33,020932	2,505102	-7,457638	0,033695	0,422422	-0,641259	33,020932	2,505102	-7,457638
15:42:49,62	0,749945	3,228889	-0,173973	0,366994	-0,839008	1,695063	0,032480	0,425158	-0,639655	-0,259443	5,062561	-7,498637	-1,045575	-2,731577	-1,939484	-1,028503	26,082593	4,916577	0,032480	0,425158	-0,639655	33,115472	2,512914	-7,498637	0,032480	0,425158	-0,639655	33,115472	2,512914	-7,498637
15:42:49,68	0,749945	3,228889	-0,173973	0,366994	-0,839008	1,695063	0,034810	0,423911	-0,643240	-0,227370	5,167331	-7,480236	-1,040914	-2,729149	-1,938707	-1,028590	26,028918	4,920397	0,034810	0,423911	-0,643240	33,049655	2,434743	-7,480236	0,034810	0,423911	-0,643240	33,049655	2,434743	-7,480236
15:42:49,73	0,749945	3,228889	-0,173973	0,366994	-0,839008	1,695063	0,030377	0,421089	-0,642463	-0,127147	4,963568	-7,476416	-1,040818	-2,726614	-1,936738	-0,977283	26,025592	4,938338	0,030377	0,421089	-0,642463	32,928342	2,578986	-7,476416	0,030377	0,421089	-0,642463	32,928342	2,578986	-7,476416
15:42:49,78	0,749945	3,228889	-0,173973	0,366994	-0,839008	1,695063	0,028134	0,422273	-0,640493	-0,165935	4,893017	-7,458476	-1,039637	-2,730579	-1,937535	-0,989628	26,023688	4,894898	0,028134	0,422273	-0,640493	32,982488	2,684527	-7,458476	0,028134	0,422273	-0,640493	32,982488	2,684527	-7,458476
15:42:49,83	0,749945	3,228889	-0,173973	0,366994	-0,839008	1,695063	0,030977	0,419268	-0,641290	-0,017502	5,031109	-7,501915	-1,041969	-2,729773	-1,937900	-0,980491	26,050468	4,929517	0,030977	0,419268	-0,641290	32,895036	2,599450	-7,501915	0,030977	0,419268	-0,641290	32,895036	2,599450	-7,501915
15:42:49,88	0,749945	3,228889	-0,173973	0,366994	-0,839008	1,695063	0,031445	0,421690	-0,641656	-0,115698	5,049973	-7,467296	-1,040440	-2,729668	-1,940231	-1,001227	26,006676	4,940927	0,031445	0,421690	-0,641656	32,986987	2,581569	-7,467296	0,031445	0,421690	-0,641656	32,986987	2,581569	-7,467296
15:42:49,93	0,749945	3,228889	-0,173973	0,366994	-0,839008	1,695063	0,030589	0,420418	-0,643987	-0,097839	5,009421	-7,455886	-1,044374	-2,732144	-1,935198	-1,007872	26,025550	4,912053	0,030589	0,420418	-0,643987	32,904983	2,608179	-7,455886	0,030589	0,420418	-0,643987	32,904983	2,608179	-7,455886
15:42:49,98	0,749945	3,228889	-0,173973	0,366994	-0,839008	1,695063	0,034700	0,422587	-0,638953	-0,197613	5,208009	-7,484760	-1,045616	-2,729483	-1,936005	-1,029707	26,024171	4,903215	0,034700	0,422587	-0,638953	32,975488	2,484042	-7,484760	0,034700	0,422587	-0,638953	32,975488	2,484042	-7,484760
15:42:50,03	0,749945	3,228889	-0,173973	0,366994	-0,839008	1,695063	0,033016	0,424994	-0,639761	-0,334853	5,102234	-7,493599	-1,053722	-2,695068	-1,931524	0,848165	26,686951	4,632372	0,033016	0,424994	-0,639761	33,027142	2,510441	-7,493599	0,033016	0,424994	-0,639761	33,027142	2,510441	-7,493599
15:42:50,08	0,749945	3,228889	-0,173973	0,366994	-0,839008	1,695063	0,007266	0,449221	-0,635280	-0,081781	5,058097	-7,764441	-1,067566	-2,716162	-1,951601	-0,193305	27,384718	4,456513	0,007266	0,449221	-0,635280	35,182101	4,487727	-7,764441	0,007266	0,449221	-0,635280	35,182101	4,487727	-7,764441
15:42:50,13	0,750011	3,228925	-0,173980	0,366974	-0,838988	1,745042	0,032456	0,450663	-0,655357	-0,073219	5,117151	-7,940301	-1,066408	-2,719200	-1,950081	-0,404439	27,166392	4,518346	0,032456	0,450663	-0,655357	35,303864	2,569370	-7,940301	0,032456	0,450663	-0,655357	35,303864	2,569370	-7,940301
15:42:50,18	0,750011	3,228925	-0,173980	0,366974	-0,838988	1,745042	0,034507	0,448141	-0,653837	-0,236712	5,150154	-7,878468	-1,065357	-2,718450	-1,953979	-0,417614	27,060420	4,512907	0,034507	0,448141	-0,653837	34,942385	2,441317	-7,878468	0,034507	0,448141	-0,653837	34,942385	2,441317	-7,878468
15:42:50,23	0,750011	3,228925	-0,173980	0,366974	-0,838988	1,745042	0,033332	0,447606	-0,657735	-0,307243	5,130599	-7,883907	-1,061354	-2,719802	-1,946176	-0,471648	27,019629	4,569674	0,033332	0,447606	-0,657735	34,829841	2,514046	-7,883907	0,033332	0,447606	-0,657735	34,829841	2,514046	-7,883907
15:42:50,28	0,750011	3,228925	-0,173980	0,366974	-0,838988	1,745042	0,032502	0,443464	-0,649931	-0,154202	5,061020	-7,827140	-1,062698	-2,719881	-1,953232	-0,525782	26,976030	4,525643	0,032502	0,443464	-0,649931	34,657734	2,509652	-7,827140	0,032502	0,443464	-0,649931	34,657734	2,509652	-7,827140
15:42:50,33	0,750011	3,228925	-0,173980	0,366974	-0,838988	1,745042	0,033242	0,444588	-0,656988	-0,277489	5,074448	-7,871170	-1,062213	-2,721493	-1,953616	-0,572904	26,970286	4,550247	0,033242	0,444588	-0,656988	34,622703	2,464944	-7,871170	0,033242	0,444588	-0,656988	34,622703	2,464944	-7,871170
15:42:50,38	0,750011	3,228925	-0,173980	0,366974	-0,838988	1,745042	0,034395	0,443362	-0,657372	-0,242274	5,096484	-7,846566	-1,059424	-2,725013	-1,952069	-0,565680	26,888180	4,509012	0,034395	0,443362	-0,657372	34,561680	2,396445	-7,846566	0,034395	0,443362	-0,657372	34,561680	2,396445	-7,846566
15:42:50,43	0,750011	3,228925	-0,173980	0,366974	-0,838988	1,745042	0,036050	0,439187	-0,655825	-0,092631	5,229840	-7,887802	-1,060435	-2,722979	-1,951305	-0,562128	26,913779	4,503401	0,036050	0,439187	-0,655825	34,383529	2,399903	-7,887802	0,036050	0,439187	-0,655825	34,383529	2,399903	-7,887802
15:42:50,48	0,750011	3,228925	-0,173980	0,366974	-0,838988	1,745042	0,034794	0,441079	-0,655061	-0,167099	5,154798	-7,893413	-1,055140	-2,724503	-1,950628	-0,641702	26,929252	4,529217	0,034794	0,441079	-0,655061	34,457627	2,423467	-7,893413	0,034794	0,441079	-0,655061	34,457627	2,423467	-7,893413
15:42:50,53	0,750011	3,228925	-0,173980	0,366974	-0,838988	1,745042	0,033466	0,435732	-0,654384	0,084586	5,009081	-7,867596	-1,068542	-2,687505	-1,950679	1,197265	27,548356	4,224474	0,033466	0,435732	-0,654384	34,289531	2,382016	-7,867596	0,033466	0,435732	-0,654384	34,289531	2,382016	-7,867596
15:42:50,58	0,750011	3,228925	-0,173980	0,366974	-0,838988	1,745042	0,008126	0,465837	-0,654435	-0,025245	4,974428	-8,172339	-1,081287	-2,697653	-1,962864	0,659980	27,933709	4,084945	0,008126	0,465837	-0,654435	36,542963	4,336571	-8,172339	0,008126	0,465837	-0,654435	36,542963	4,336571	-8,172339
15:42:50,63	0,750059	3,228947	-0,173965	0,366974	-0,839001	1,795023	0,023287	0,471800	-0,666620	-0,270250	5,104819	-8,311869	-1,075471	-2,704683	-1,959793	0,413694	27,697750	4,131308	0,023287	0,471800	-0,666620	36,766072	3,276827	-8,311869	0,023287	0,471800	-0,666620	36,766072	3,276827	-8,311869
15:42:50,68	0,750059	3,228947	-0,173965	0,366974	-0,839001	1,795023	0,026467	0,463249	-0,663549	-0,153061	5,174884	-8,265506	-1,076851	-2,706595	-1,960545	0,354295	27,609194	4,192004	0,026467	0,463249	-0,663549	36,211967	3,097239	-8,265506	0,026467	0,463249	-0,663549	36,211967	3,097239	-8,265506
15:42:50,73	0,750059	3,228947	-0,173965	0,366974	-0,839001	1,795023	0,028813	0,463488	-0,664301	-0,271897	5,289700	-8,204810	-1,072228	-2,706184	-1,960193	0,328141	27,552318	4,152336	0,028813	0,463488	-0,664301	36,111918	3,027913	-8,204810	0,028813	0,463488	-0,664301	36,111918	3,027913	-8,204810
15:42:50,78	0,750059	3,228947	-0,173965	0,366974	-0,839001	1,795023	0,026145	0,459690	-0,663949	-0,136703	5,156773	-8,244478	-1,074795	-2,707948	-1,957873	0,241125	27,504759	4,183505	0,026145	0,459690	-0,663949	35,948922	3,104392	-8,244478	0,026145	0,459690	-0,663949	35,948922	3,104392	-8,244478
15:42:50,83	0,750059	3,228947	-0,173965	0,366974	-0,839001	1,795023	0,028957	0,461030	-0,661629	-0,291121	5,251400	-8,213308	-1,071867	-2,708115	-1,957881	0,228906	27,511009	4,174627	0,028957	0,461030	-0,661629	35,899759	2,978306	-8,213308	0,028957	0,461030	-0,661629	35,899759	2,978306	-8,213308
15:42:50,88	0,750059	3,228947	-0,173965	0,366974	-0,839001	1,795023	0,027638	0,458412	-0,661637	-0,155650	5,169105	-8,222187	-1,074873	-2,707686	-1,954775	0,214391	27,462681	4,185418	0,027638	0,458412	-0,661637	35,829669	2,999553	-8,222187	0,027638	0,458412	-0,661637	35,829669	2,999553	-8,222187
15:42:50,93	0,750059	3,228947	-0,173965	0,366974	-0,839001	1,795023	0,028768	0,461229	-0,658531	-0,351278	5,239486	-8,211395	-1,072153	-2,706572	-1,961772	0,217996	27,393934	4,184437	0,028768	0,461229	-0,658531	35,855226	2,981187	-8,211395	0,028768	0,461229	-0,658531	35,855226	2,981187	-8,211395
15:42:50,98	0,750059	3,228947	-0,173965	0,366974	-0,839001	1,795023	0,026444	0,459431	-0,665528	-0,315499	5,156146	-8,212376	-1,068580	-2,706709	-1,957118	0,156423	27,404367	4,201339	0,026444	0,459431	-0,665528	35,749835	3,080263	-8,212376	0,026444	0,459431	-0,665528	35,749835	3,080263	-8,212376
15:42:51,03	0,750059	3,228947	-0,173965	0,366974	-0,839001	1,795023	0,024776	0,456268	-0,660873	-0,172778	5,010838	-8,195474	-1,072671	-2,710557	-1,959449	0,167376	27,393787	4,181647	0,024776	0,456268	-0,660873	35,644266	3,065940	-8,195474	0,024776	0,456268	-0,660873	35,644266	3,065940	-8,195474
15:42:51,08	0,750059	3,228947	-0,173965	0,366974	-0,839001	1,795023	0,030154	0,457887	-0,663204	-0,260637	5,305271	-8,215166	-1,070397	-2,707120	-1,960240	0,143250	27,386277	4,192730	0,030154	0,457887	-0,663204	35,683477	2,938197	-8,215166	0,030154	0,457887	-0,663204	35,683477	2,938197	-8,215166
15:42:51,13	0,750059	3,228947	-0,173965	0,366974	-0,839001	1,795023	0,026041	0,457636	-0,663996	-0,266184	5,074242	-8,204084	-1,073884	-2,709452	-1,960590	0,172480	27,360120	4,219926	0,026041	0,457636	-0,663996	35,658274	3,030060	-8,204084	0,026041	0,457636	-0,663996	35,658274	3,030060	-8,204084
15:42:51,18	0,750059	3,228947	-0,173965	0,366974	-0,839001	1,795023	0,029803	0,459491	-0,664346	-0,370635	5,308299	-8,176887	-1,068651	-2,706561	-1,957895	0,151831	27,329752	4,204324	0,029803	0,459491	-0,664346	35,699370	2,968739	-8,176887	0,029803	0,459491	-0,664346	35,699370	2,968739	-8,176887
15:42:51,23	0,750059	3,228947	-0,173965	0,366974	-0,839001	1,795023	0,024683	0,456404	-0,661651	-0,246740	5,039330	-8,192489	-1,072801	-2,710893	-1,960608	0,132030	27,335460	4,209846	0,024683	0,456404	-0,661651	35,580943	3,101737	-8,192489	0,024683	0,456404	-0,661651	35,580943	3,101737	-8,192489
15:42:51,28	0,750059	3,228947	-0,173965	0,366974	-0,839001	1,795023	0,030510	0,457831	-0,664364	-0,325939	5,322321	-8,186967	-1,069318	-2,709627	-1,959430	0,120802	27,309884	4,233441	0,030510	0,457831	-0,664364	35,613821	2,927325	-8,186967	0,030510	0,457831	-0,664364	35,613821	2,927325	-8,186967
15:42:51,33	0,750059	3,228947	-0,173965	0,366974	-0,839001	1,795023	0,027672	0,455448	-0,663186	-0,229760	5,177847	-8,163372	-1,070170	-2,710485	-1,957934	0,101290	27,368153	4,164069	0,027672	0,455448	-0,663186	35,522894	3,005576	-8,163372	0,027672	0,455448	-0,663186	35,522894	3,005576	-8,163372
15:42:51,38	0,750059	3,228947	-0,173965	0,366974	-0,839001	1,795023	0,028841	0,455757	-0,661690	-0,205148	5,192584	-8,232744	-1,066396	-2,706534	-1,962155	0,129085	27,293183	4,235443	0,028841	0,455757	-0,661690	35,571803	2,928576	-8,232744	0,028841	0,455757	-0,661690	35,571803	2,928576	-8,232744
15:42:51,43	0,750059	3,228947	-0,173965	0,366974	-0,839001	1,795023	0,023532	0,454465	-0,665911	-0,188962	4,978089	-8,161370	-1,066943	-2,710538	-1,957842	0,139467	27,273494	4,255619	0,023532	0,454465	-0,665911	35,486521	3,130811	-8,161370	0,023532	0,454465	-0,665911	35,486521	3,130811	-8,161370
15:42:51,49	0,750059	3,228947	-0,173965	0,366974	-0,839001	1,795023	0,027273	0,452936	-0,661598	-0,121325	5,191461	-8,141195	-1,068746	-2,711546	-1,960590	0,123576	27,268390	4,227758	0,027273	0,452936	-0,661598	35,434148	3,050508	-8,141195	0,027273	0,452936	-0,661598	35,434148	3,050508	-8,141195
15:42:51,54	0,750059	3,228947	-0,173965	0,366974	-0,839001	1,795023	0,029048	0,453994	-0,664345	-0,188701	5,272530	-8,169055	-1,072302	-2,709741	-1,956349	0,103798	27,280992	4,210902	0,029048	0,453994	-0,664345	35,449817	2,992271	-8,169055	0,029048	0,453994	-0,664345	35,449817	2,992271	-8,169055
15:42:51,59	0,750059	3,228947	-0,173965	0,366974	-0,839001	1,795023	0,029263	0,457975	-0,660104	-0,394719	5,260292	-8,185911	-1,067587	-2,709408	-1,960635	0,110659	27,282380	4,185278	0,029263	0,457975	-0,660104	35,556353	2,963139	-8,185911	0,029263	0,457975	-0,660104	35,556353	2,963139	-8,185911
15:42:51,64	0,750059	3,228947	-0,173965	0,366974	-0,839001	1,795023	0,026617	0,454058	-0,664391	-0,186389	5,127924	-8,211535	-1,067609	-2,707463	-1,957542	0,096986	27,288844	4,184028	0,026617	0,454058	-0,664391	35,457179	3,038518	-8,211535	0,026617	0,454058	-0,664391	35,457179	3,038518	-8,211535
15:42:51,69	0,750059	3,228947	-0,173965	0,366974	-0,839001	1,795023	0,024943	0,455050	-0,661297	-0,239217	5,025817	-8,212785	-1,068831	-2,705956	-1,961008	0,092166	27,294042	4,239662	0,024943	0,455050	-0,661297	35,482231	3,067798	-8,212785	0,024943	0,455050	-0,661297	35,482231	3,067798	-8,212785
15:42:51,74	0,750059	3,228947	-0,173965	0,366974	-0,839001	1,795023	0,024249	0,456862	-0,664764	-0,331317	4,982983	-8,157151	-1,068165	-2,707107	-1,959821	0,126720	27,281750	4,238136	0,024249	0,456862	-0,664764	35,532324	3,079403	-8,157151	0,024249	0,456862	-0,664764	35,532324	3,079403	-8,157151
15:42:51,79	0,750059	3,228947	-0,173965	0,366974	-0,839001	1,795023	0,024913	0,455710	-0,663577	-0,264797	5,053562	-8,158678	-1,066381	-2,708361	-1,957502	0,132663	27,254446	4,206840	0,024913	0,455710	-0,663577	35,508436	3,097886	-8,158678	0,024913	0,455710	-0,663577	35,508436	3,097886	-8,158678
15:42:51,84	0,750059	3,228947	-0,173965	0,366974	-0,839001	1,795023	0,025107	0,453538	-0,661258	-0,172524	5,082428	-8,189973	-1,068260	-2,714075	-1,959030	0,078200	27,240037	4,245457	0,025107	0,453538	-0,661258	35,430201	3,111554	-8,189973	0,025107	0,453538	-0,661258	35,430201	3,111554	-8,189973
15:42:51,89	0,750059	3,228947	-0,173965	0,366974	-0,839001	1,795023	0,030995	0,452308	-0,662786	-0,148260	5,348660	-8,151356	-1,065891	-2,714002	-1,956321	0,072893	27,252218	4,230138	0,030995	0,452308	-0,662786	35,357889	2,915552	-8,151356	0,030995	0,452308	-0,662786	35,357889	2,915552	-8,151356
15:42:51,94	0,750059	3,228947	-0,173965	0,366974	-0,839001	1,795023	0,029748	0,450292	-0,660076	-0,035571	5,273108	-8,166676	-1,068264	-2,710861	-1,957503	0,081707	27,233376	4,225374	0,029748	0,450292	-0,660076	35,312381	2,937923	-8,166676	0,029748	0,450292	-0,660076	35,312381	2,937923	-8,166676
15:42:51,99	0,750059	3,228947	-0,173965	0,366974	-0,839001	1,795023	0,028214	0,453918	-0,661259	-0,236017	5,210416	-8,171440	-1,071240	-2,712580	-1,956738	0,056969	27,243461	4,219871	0,028214	0,453918	-0,661259	35,396550	2,995616	-8,171440	0,028214	0,453918	-0,661259	35,396550	2,995616	-8,171440
15:42:52,04	0,750059	3,228947	-0,173965	0,366974	-0,839001	1,795023	0,031191	0,455636	-0,660494	-0,329007	5,338738	-8,176942	-1,067133	-2,710671	-1,959466	0,059746	27,240990	4,212726	0,031191	0,455636	-0,660494	35,438452	2,890268	-8,176942	0,031191	0,455636	-0,660494	35,438452	2,890268	-8,176942
15:42:52,09	0,750059	3,228947	-0,173965	0,366974	-0,839001	1,795023	0,027484	0,453034	-0,663222	-0,194407	5,149623	-8,184088	-1,069522	-2,709370	-1,958309	0,043061	27,251537	4,222002	0,027484	0,453034	-0,663222	35,368724	2,992139	-8,184088	0,027484	0,453034	-0,663222	35,368724	2,992139	-8,184088
15:42:52,14	0,750059	3,228947	-0,173965	0,366974	-0,839001	1,795023	0,027552	0,455753	-0,662065	-0,335037	5,133424	-8,174812	-1,069877	-2,709955	-1,958230	0,064104	27,237655	4,225182	0,027552	0,455753	-0,662065	35,441586	2,970619	-8,174812	0,027552	0,455753	-0,662065	35,441586	2,970619	-8,174812
15:42:52,19	0,750059	3,228947	-0,173965	0,366974	-0,839001	1,795023	0,028236	0,455768	-0,661986	-0,337329	5,194178	-8,171631	-1,067819	-2,711372	-1,958299	0,028509	27,195097	4,230025	0,028236	0,455768	-0,661986	35,440487	2,977649	-8,171631	0,028236	0,455768	-0,661986	35,440487	2,977649	-8,171631
15:42:52,24	0,750059	3,228947	-0,173965	0,366974	-0,839001	1,795023	0,028434	0,453277	-0,662054	-0,262447	5,194931	-8,166789	-1,065371	-2,711971	-1,957866	0,070971	27,197569	4,253964	0,028434	0,453277	-0,662054	35,319821	2,962851	-8,166789	0,028434	0,453277	-0,662054	35,319821	2,962851	-8,166789
15:42:52,29	0,750059	3,228947	-0,173965	0,366974	-0,839001	1,795023	0,027728	0,450858	-0,661622	-0,113278	5,193761	-8,142849	-1,065452	-2,710075	-1,962097	0,082186	27,217746	4,231496	0,027728	0,450858	-0,661622	35,279085	3,017095	-8,142849	0,027728	0,450858	-0,661622	35,279085	3,017095	-8,142849
15:42:52,34	0,750059	3,228947	-0,173965	0,366974	-0,839001	1,795023	0,026127	0,451877	-0,665853	-0,143155	5,110111	-8,165317	-1,068380	-2,711353	-1,957944	0,017096	27,249582	4,192816	0,026127	0,451877	-0,665853	35,329154	3,059157	-8,165317	0,026127	0,451877	-0,665853	35,329154	3,059157	-8,165317
15:42:52,39	0,750059	3,228947	-0,173965	0,366974	-0,839001	1,795023	0,028698	0,453773	-0,661700	-0,246767	5,171505	-8,203997	-1,067755	-2,710045	-1,957882	0,062832	27,198301	4,253954	0,028698	0,453773	-0,661700	35,374447	2,918742	-8,203997	0,028698	0,453773	-0,661700	35,374447	2,918742	-8,203997
15:42:52,44	0,750059	3,228947	-0,173965	0,366974	-0,839001	1,795023	0,027252	0,453886	-0,661637	-0,274158	5,161604	-8,142859	-1,068847	-2,713216	-1,960607	0,087942	27,219834	4,216624	0,027252	0,453886	-0,661637	35,355885	3,022290	-8,142859	0,027252	0,453886	-0,661637	35,355885	3,022290	-8,142859
15:42:52,49	0,750059	3,228947	-0,173965	0,366974	-0,839001	1,795023	0,030545	0,453246	-0,664363	-0,209662	5,343791	-8,180189	-1,066028	-2,713024	-1,960229	0,043583	27,180714	4,225803	0,030545	0,453246	-0,664363	35,370121	2,946019	-8,180189	0,030545	0,453246	-0,664363	35,370121	2,946019	-8,180189
15:42:52,54	0,750059	3,228947	-0,173965	0,366974	-0,839001	1,795023	0,028969	0,450900	-0,663984	-0,143757	5,242989	-8,171011	-1,068999	-2,709954	-1,958287	0,029182	27,210071	4,254723	0,028969	0,450900	-0,663984	35,251908	2,968925	-8,171011	0,028969	0,450900	-0,663984	35,251908	2,968925	-8,171011
15:42:52,59	0,750059	3,228947	-0,173965	0,366974	-0,839001	1,795023	0,027796	0,455008	-0,662043	-0,339151	5,154839	-8,142091	-1,068935	-2,708733	-1,958656	0,068793	27,197018	4,264004	0,027796	0,455008	-0,662043	35,378994	2,972860	-8,142091	0,027796	0,455008	-0,662043	35,378994	2,972860	-8,142091
15:42:52,64	0,750059	3,228947	-0,173965	0,366974	-0,839001	1,795023	0,026706	0,455563	-0,662412	-0,359514	5,139014	-8,132809	-1,068937	-2,713816	-1,960217	0,045446	27,223180	4,241052	0,026706	0,455563	-0,662412	35,402205	3,042564	-8,132809	0,026706	0,455563	-0,662412	35,402205	3,042564	-8,132809
15:42:52,69	0,750059	3,228947	-0,173965	0,366974	-0,839001	1,795023	0,031109	0,453024	-0,663973	-0,216472	5,334643	-8,155761	-1,068433	-2,710950	-1,961015	0,024611	27,194419	4,241343	0,031109	0,453024	-0,663973	35,345890	2,892599	-8,155761	0,031109	0,453024	-0,663973	35,345890	2,892599	-8,155761
15:42:52,74	0,750059	3,228947	-0,173965	0,366974	-0,839001	1,795023	0,028376	0,454021	-0,664771	-0,303630	5,188862	-8,155471	-1,065499	-2,708632	-1,958718	0,018326	27,190817	4,206829	0,028376	0,454021	-0,664771	35,336980	2,961360	-8,155471	0,028376	0,454021	-0,664771	35,336980	2,961360	-8,155471
15:42:52,79	0,750059	3,228947	-0,173965	0,366974	-0,839001	1,795023	0,024900	0,452638	-0,662474	-0,238020	5,004498	-8,189984	-1,066605	-2,714119	-1,958271	0,044343	27,180248	4,238862	0,024900	0,452638	-0,662474	35,294091	3,049817	-8,189984	0,024900	0,452638	-0,662474	35,294091	3,049817	-8,189984
15:42:52,84	0,750059	3,228947	-0,173965	0,366974	-0,839001	1,795023	0,030206	0,450852	-0,662027	-0,141299	5,308183	-8,157951	-1,069439	-2,708394	-1,956948	0,057413	27,189448	4,219196	0,030206	0,450852	-0,662027	35,250620	2,937046	-8,157951	0,030206	0,450852	-0,662027	35,250620	2,937046	-8,157951
15:42:52,89	0,750059	3,228947	-0,173965	0,366974	-0,839001	1,795023	0,026665	0,456169	-0,660704	-0,403271	5,130793	-8,177617	-1,069463	-2,713529	-1,958258	0,069473	27,232348	4,249549	0,026665	0,456169	-0,660704	35,406018	3,037588	-8,177617	0,026665	0,456169	-0,660704	35,406018	3,037588	-8,177617
15:42:52,94	0,750059	3,228947	-0,173965	0,366974	-0,839001	1,795023	0,031124	0,453623	-0,662014	-0,227695	5,351630	-8,147265	-1,067880	-2,713010	-1,959460	0,015589	27,146523	4,233900	0,031124	0,453623	-0,662014	35,381731	2,908433	-8,147265	0,031124	0,453623	-0,662014	35,381731	2,908433	-8,147265
15:42:52,99	0,750059	3,228947	-0,173965	0,366974	-0,839001	1,795023	0,029883	0,452511	-0,663216	-0,271123	5,283371	-8,162913	-1,068971	-2,713314	-1,958378	0,039556	27,187523	4,237709	0,029883	0,452511	-0,663216	35,250986	2,937554	-8,162913	0,029883	0,452511	-0,663216	35,250986	2,937554	-8,162913
15:42:53,04	0,750059	3,228947	-0,173965	0,366974	-0,839001	1,795023	0,030691	0,453304	-0,662134	-0,264872	5,325646	-8,159105	-1,065458	-2,710179	-1,958286	0,045352	27,165012	4,239155	0,030691	0,453304	-0,662134	35,319493	2,916397	-8,159105	0,030691	0,453304	-0,662134	35,319493	2,916397	-8,159105
15:42:53,09	0,750059	3,228947	-0,173965	0,366974	-0,839001	1,795023	0,026220	0,451829	-0,662042	-0,204792	5,109451	-8,157658	-1,072695	-2,711795	-1,962753	0,024891	27,216034	4,259186	0,026220	0,451829	-0,662042	35,263821	3,051142	-8,157658	0,026220	0,451829	-0,662042	35,263821	3,051142	-8,157658
15:42:53,14	0,750059	3,228947	-0,173965	0,366974	-0,839001	1,795023	0,031238	0,457289	-0,666509	-0,454710	5,327112	-8,137627	-1,081570	-2,677774	-1,955208	1,652964	27,926502	3,951621	0,031238	0,457289	-0,666509	35,442442	2,874957	-8,137627	0,031238	0,457289	-0,666509	35,442442	2,874957	-8,137627
15:42:53,19	0,750059	3,228947	-0,173965	0,366974	-0,839001	1,795023	0,006212	0,481985	-0,658964	-0,309623	5,080504	-8,445192	-1,107151	-2,704242	-1,969530	0,233399	29,097346	3,771516	0,006212	0,481985	-0,658964	37,526226	4,592850	-8,445192	0,006212	0,481985	-0,658964	37,526226	4,592850	-8,445192
15:42:53,24	0,749988	3,228973	-0,173998	0,367005	-0,839019	1,845063	0,041925	0,490905	-0,673286	-0,469259	5,122781	-8,625297	-1,100005	-2,710448	-1,973457	0,070020	28,855751	3,768160	0,041925	0,490905	-0,673286	38,066801	1,831654	-8,625297	0,041925	0,490905	-0,673286	38,066801	1,831654	-8,625297
15:42:53,29	0,749988	3,228973	-0,173998	0,367005	-0,839019	1,845063	0,043726	0,481613	-0,677213	-0,277002	5,195730	-8,628653	-1,096733	-2,712745	-1,976546	-0,014093	28,765485	3,826380	0,043726	0,481613	-0,677213	37,529651	1,763241	-8,628653	0,043726	0,481613	-0,677213	37,529651	1,763241	-8,628653
15:42:53,34	0,749988	3,228973	-0,173998	0,367005	-0,839019	1,845063	0,044080	0,477631	-0,680302	-0,190168	5,186408	-8,570434	-1,098919	-2,715022	-1,978694	-0,046707	28,687245	3,823185	0,044080	0,477631	-0,680302	37,303899	1,726157	-8,570434	0,044080	0,477631	-0,680302	37,303899	1,726157	-8,570434
15:42:53,39	0,749988	3,228973	-0,173998	0,367005	-0,839019	1,845063	0,047144	0,478386	-0,682450	-0,313457	5,356656	-8,573628	-1,101083	-2,714742	-1,978510	-0,102313	28,719250	3,850178	0,047144	0,478386	-0,682450	37,239824	1,655815	-8,573628	0,047144	0,478386	-0,682450	37,239824	1,655815	-8,573628
15:42:53,44	0,749988	3,228973	-0,173998	0,367005	-0,839019	1,845063	0,047984	0,480400	-0,682265	-0,418298	5,336172	-8,546636	-1,096479	-2,715196	-1,978500	-0,121071	28,630065	3,862772	0,047984	0,480400	-0,682265	37,293123	1,569398	-8,546636	0,047984	0,480400	-0,682265	37,293123	1,569398	-8,546636
15:42:53,49	0,749988	3,228973	-0,173998	0,367005	-0,839019	1,845063	0,046075	0,476185	-0,682256	-0,285732	5,265257	-8,534042	-1,094649	-2,714990	-1,976182	-0,097235	28,622122	3,827293	0,046075	0,476185	-0,682256	37,094809	1,648333	-8,534042	0,046075	0,476185	-0,682256	37,094809	1,648333	-8,534042
15:42:53,54	0,749988	3,228973	-0,173998	0,367005	-0,839019	1,845063	0,044982	0,474704	-0,679938	-0,203643	5,233007	-8,569521	-1,092925	-2,715448	-1,976555	-0,104954	28,591545	3,846230	0,044982	0,474704	-0,679938	37,060584	1,701925	-8,569521	0,044982	0,474704	-0,679938	37,060584	1,701925	-8,569521
15:42:53,59	0,749988	3,228973	-0,173998	0,367005	-0,839019	1,845063	0,044516	0,472982	-0,680311	-0,144454	5,217400	-8,550583	-1,094824	-2,712498	-1,971457	-0,176295	28,610815	3,840954	0,044516	0,472982	-0,680311	36,984618	1,722866	-8,550583	0,044516	0,472982	-0,680311	36,984618	1,722866	-8,550583
15:42:53,64	0,749988	3,228973	-0,173998	0,367005	-0,839019	1,845063	0,042911	0,476102	-0,675213	-0,325689	5,062527	-8,555859	-1,102945	-2,670876	-1,972880	2,024842	29,010561	3,573924	0,042911	0,476102	-0,675213	37,048322	1,693978	-8,555859	0,042911	0,476102	-0,675213	37,048322	1,693978	-8,555859
15:42:53,69	0,749988	3,228973	-0,173998	0,367005	-0,839019	1,845063	0,010926	0,503946	-0,676636	-0,326813	5,105674	-8,822890	-1,117063	-2,685463	-1,982255	1,269973	29,500635	3,404675	0,010926	0,503946	-0,676636	39,232943	4,247947	-8,822890	0,010926	0,503946	-0,676636	39,232943	4,247947	-8,822890
15:42:53,74	0,750088	3,228979	-0,173979	0,366997	-0,839008	1,895032	0,030618	0,508879	-0,686011	-0,536353	5,230854	-8,992138	-1,100812	-2,694442	-1,979890	1,003691	29,113565	3,525870	0,030618	0,508879	-0,686011	39,410654	2,827352	-8,992138	0,030618	0,508879	-0,686011	39,410654	2,827352	-8,992138
15:42:53,79	0,750088	3,228979	-0,173979	0,366997	-0,839008	1,895032	0,030268	0,490315	-0,683646	-0,039398	5,175603	-8,870944	-1,100284	-2,699481	-1,976390	0,981403	29,033452	3,511056	0,030268	0,490315	-0,683646	38,450363	2,799545	-8,870944	0,030268	0,490315	-0,683646	38,450363	2,799545	-8,870944
15:42:53,84	0,750088	3,228979	-0,173979	0,366997	-0,839008	1,895032	0,034368	0,487339	-0,680146	0,034861	5,409552	-8,885757	-1,098729	-2,700034	-1,977572	0,905333	28,976943	3,530314	0,034368	0,487339	-0,680146	38,290960	2,711653	-8,885757	0,034368	0,487339	-0,680146	38,290960	2,711653	-8,885757
15:42:53,89	0,750088	3,228979	-0,173979	0,366997	-0,839008	1,895032	0,034070	0,485715	-0,681327	0,032317	5,356423	-8,866499	-1,097719	-2,698923	-1,978347	0,853808	28,926257	3,568793	0,034070	0,485715	-0,681327	38,160960	2,681931	-8,866499	0,034070	0,485715	-0,681327	38,160960	2,681931	-8,866499
15:42:53,94	0,750088	3,228979	-0,173979	0,366997	-0,839008	1,895032	0,032603	0,485396	-0,682103	-0,020736	5,260841	-8,828021	-1,094852	-2,696989	-1,975256	0,834697	28,870858	3,561271	0,032603	0,485396	-0,682103	38,082840	2,701537	-8,828021	0,032603	0,485396	-0,682103	38,082840	2,701537	-8,828021
15:42:53,99	0,750088	3,228979	-0,173979	0,366997	-0,839008	1,895032	0,029494	0,483880	-0,679012	0,000539	5,110361	-8,835542	-1,099513	-2,699127	-1,978362	0,859050	28,866049	3,547099	0,029494	0,483880	-0,679012	37,985146	2,795055	-8,835542	0,029494	0,483880	-0,679012	37,985146	2,795055	-8,835542
15:42:54,04	0,750088	3,228979	-0,173979	0,366997	-0,839008	1,895032	0,033676	0,486848	-0,682118	-0,145786	5,351308	-8,849715	-1,096050	-2,696622	-1,975630	0,842229	28,833976	3,579468	0,033676	0,486848	-0,682118	38,071811	2,707732	-8,849715	0,033676	0,486848	-0,682118	38,071811	2,707732	-8,849715
15:42:54,09	0,750088	3,228979	-0,173979	0,366997	-0,839008	1,895032	0,029775	0,485102	-0,679386	-0,091148	5,149935	-8,817345	-1,094943	-2,701992	-1,975257	0,795189	28,822498	3,554526	0,029775	0,485102	-0,679386	37,989339	2,812574	-8,817345	0,029775	0,485102	-0,679386	37,989339	2,812574	-8,817345
15:42:54,14	0,750088	3,228979	-0,173979	0,366997	-0,839008	1,895032	0,033872	0,481458	-0,679013	0,064874	5,327963	-8,842288	-1,094425	-2,703167	-1,980295	0,789816	28,767924	3,570349	0,033872	0,481458	-0,679013	37,859315	2,669012	-8,842288	0,033872	0,481458	-0,679013	37,859315	2,669012	-8,842288
15:42:54,19	0,750088	3,228979	-0,173979	0,366997	-0,839008	1,895032	0,034631	0,480421	-0,684051	0,068835	5,390072	-8,826465	-1,097405	-2,701634	-1,977203	0,768670	28,777901	3,573562	0,034631	0,480421	-0,684051	37,781893	2,671529	-8,826465	0,034631	0,480421	-0,684051	37,781893	2,671529	-8,826465
15:42:54,24	0,750088	3,228979	-0,173979	0,366997	-0,839008	1,895032	0,034793	0,483769	-0,680959	-0,107171	5,375186	-8,823251	-1,093221	-2,702063	-1,976447	0,795250	28,756111	3,519493	0,034793	0,483769	-0,680959	37,868671	2,643938	-8,823251	0,034793	0,483769	-0,680959	37,868671	2,643938	-8,823251
15:42:54,29	0,750088	3,228979	-0,173979	0,366997	-0,839008	1,895032	0,033073	0,479931	-0,680203	0,086820	5,319653	-8,877320	-1,097421	-2,701744	-1,978380	0,768271	28,758393	3,559103	0,033073	0,479931	-0,680203	37,761385	2,723437	-8,877320	0,033073	0,479931	-0,680203	37,761385	2,723437	-8,877320
15:42:54,34	0,750088	3,228979	-0,173979	0,366997	-0,839008	1,895032	0,034896	0,483727	-0,682136	-0,122121	5,389972	-8,837710	-1,093899	-2,704330	-1,976797	0,756364	28,755748	3,582628	0,034896	0,483727	-0,682136	37,850485	2,650606	-8,837710	0,034896	0,483727	-0,682136	37,850485	2,650606	-8,837710
15:42:54,39	0,750088	3,228979	-0,173979	0,366997	-0,839008	1,895032	0,035375	0,479384	-0,680553	0,095490	5,405875	-8,814186	-1,095226	-2,699249	-1,976481	0,706202	28,725045	3,548576	0,035375	0,479384	-0,680553	37,727141	2,628932	-8,814186	0,035375	0,479384	-0,680553	37,727141	2,628932	-8,814186
15:42:54,44	0,750088	3,228979	-0,173979	0,366997	-0,839008	1,895032	0,031639	0,483074	-0,680237	-0,148048	5,183491	-8,848237	-1,094567	-2,704889	-1,978344	0,736923	28,716258	3,601686	0,031639	0,483074	-0,680237	37,773248	2,699857	-8,848237	0,031639	0,483074	-0,680237	37,773248	2,699857	-8,848237
15:42:54,49	0,750088	3,228979	-0,173979	0,366997	-0,839008	1,895032	0,036194	0,479683	-0,682100	0,036002	5,451356	-8,795127	-1,095007	-2,702271	-1,979047	0,749012	28,700194	3,579985	0,036194	0,479683	-0,682100	37,691155	2,610146	-8,795127	0,036194	0,479683	-0,682100	37,691155	2,610146	-8,795127
15:42:54,54	0,750088	3,228979	-0,173979	0,366997	-0,839008	1,895032	0,034147	0,481374	-0,682803	-0,059753	5,363400	-8,816829	-1,095838	-2,700911	-1,976862	0,692925	28,724548	3,558266	0,034147	0,481374	-0,682803	37,728077	2,682899	-8,816829	0,034147	0,481374	-0,682803	37,728077	2,682899	-8,816829
15:42:54,60	0,750088	3,228979	-0,173979	0,366997	-0,839008	1,895032	0,033384	0,482773	-0,680618	-0,139489	5,263016	-8,838547	-1,092230	-2,703731	-1,976432	0,731141	28,692650	3,566486	0,033384	0,482773	-0,680618	37,758216	2,642348	-8,838547	0,033384	0,482773	-0,680618	37,758216	2,642348	-8,838547
15:42:54,65	0,750088	3,228979	-0,173979	0,366997	-0,839008	1,895032	0,034022	0,478239	-0,680188	0,087772	5,345220	-8,830328	-1,096300	-2,701944	-1,976421	0,750489	28,730524	3,586436	0,034022	0,478239	-0,680188	37,629543	2,674494	-8,830328	0,034022	0,478239	-0,680188	37,629543	2,674494	-8,830328
15:42:54,70	0,750088	3,228979	-0,173979	0,366997	-0,839008	1,895032	0,034509	0,482656	-0,680177	-0,099450	5,368371	-8,810377	-1,095286	-2,702221	-1,973332	0,681505	28,692958	3,598731	0,034509	0,482656	-0,680177	37,789074	2,659403	-8,810377	0,034509	0,482656	-0,680177	37,789074	2,659403	-8,810377
15:42:54,75	0,750088	3,228979	-0,173979	0,366997	-0,839008	1,895032	0,034242	0,481640	-0,677087	-0,113634	5,313545	-8,798082	-1,095811	-2,699297	-1,976842	0,728886	28,675816	3,571104	0,034242	0,481640	-0,677087	37,695120	2,625510	-8,798082	0,034242	0,481640	-0,677087	37,695120	2,625510	-8,798082
15:42:54,80	0,750088	3,228979	-0,173979	0,366997	-0,839008	1,895032	0,031972	0,483556	-0,680598	-0,204432	5,245102	-8,825710	-1,094061	-2,701966	-1,979167	0,710717	28,697178	3,573296	0,031972	0,483556	-0,680598	37,754745	2,735274	-8,825710	0,031972	0,483556	-0,680598	37,754745	2,735274	-8,825710
15:42:54,85	0,750088	3,228979	-0,173979	0,366997	-0,839008	1,895032	0,033409	0,480707	-0,682923	-0,046829	5,293409	-8,823518	-1,092908	-2,701735	-1,976444	0,712174	28,646553	3,575080	0,033409	0,480707	-0,682923	37,688642	2,670778	-8,823518	0,033409	0,480707	-0,682923	37,688642	2,670778	-8,823518
15:42:54,90	0,750088	3,228979	-0,173979	0,366997	-0,839008	1,895032	0,032632	0,479824	-0,680199	-0,044067	5,279572	-8,821733	-1,091681	-2,699819	-1,976047	0,743634	28,634672	3,574632	0,032632	0,479824	-0,680199	37,622149	2,717947	-8,821733	0,032632	0,479824	-0,680199	37,622149	2,717947	-8,821733
15:42:54,95	0,750088	3,228979	-0,173979	0,366997	-0,839008	1,895032	0,030360	0,479719	-0,679803	-0,033143	5,194597	-8,822182	-1,093451	-2,700682	-1,973724	0,722660	28,671905	3,574192	0,030360	0,479719	-0,679803	37,624796	2,811349	-8,822182	0,030360	0,479719	-0,679803	37,624796	2,811349	-8,822182
15:42:55,00	0,750088	3,228979	-0,173979	0,366997	-0,839008	1,895032	0,031992	0,480820	-0,677480	-0,068652	5,242662	-8,822621	-1,091033	-2,704659	-1,976965	0,667595	28,638463	3,577909	0,031992	0,480820	-0,677480	37,675737	2,731329	-8,822621	0,031992	0,480820	-0,677480	37,675737	2,731329	-8,822621
15:42:55,05	0,750088	3,228979	-0,173979	0,366997	-0,839008	1,895032	0,034227	0,476738	-0,680721	0,087148	5,327935	-8,818904	-1,092986	-2,701154	-1,976044	0,686488	28,630381	3,608572	0,034227	0,476738	-0,680721	37,511054	2,641127	-8,818904	0,034227	0,476738	-0,680721	37,511054	2,641127	-8,818904
15:42:55,10	0,750088	3,228979	-0,173979	0,366997	-0,839008	1,895032	0,032168	0,480182	-0,679800	-0,089510	5,241269	-8,788241	-1,094127	-2,701333	-1,975671	0,702906	28,619413	3,578530	0,032168	0,480182	-0,679800	37,604777	2,716092	-8,788241	0,032168	0,480182	-0,679800	37,604777	2,716092	-8,788241
15:42:55,15	0,750088	3,228979	-0,173979	0,366997	-0,839008	1,895032	0,032894	0,481080	-0,679427	-0,137518	5,298709	-8,818283	-1,091442	-2,701939	-1,974689	0,693995	28,683823	3,590152	0,032894	0,481080	-0,679427	37,627296	2,716563	-8,818283	0,032894	0,481080	-0,679427	37,627296	2,716563	-8,818283
15:42:55,21	0,750088	3,228979	-0,173979	0,366997	-0,839008	1,895032	0,032076	0,478452	-0,678444	0,050483	5,216295	-8,806662	-1,094698	-2,700816	-1,975982	0,680059	28,636109	3,591707	0,032076	0,478452	-0,678444	37,608969	2,698296	-8,806662	0,032076	0,478452	-0,678444	37,608969	2,698296	-8,806662
15:42:55,26	0,750088	3,228979	-0,173979	0,366997	-0,839008	1,895032	0,032732	0,481833	-0,679738	-0,173627	5,262165	-8,805106	-1,093774	-2,704408	-1,976179	0,647703	28,632998	3,564911	0,032732	0,481833	-0,679738	37,650279	2,692715	-8,805106	0,032732	0,481833	-0,679738	37,650279	2,692715	-8,805106
15:42:55,31	0,750088	3,228979	-0,173979	0,366997	-0,839008	1,895032	0,035380	0,479238	-0,679935	-0,057526	5,373397	-8,831902	-1,094420	-2,704823	-1,974701	0,681231	28,648519	3,570048	0,035380	0,479238	-0,679935	37,562623	2,596076	-8,831902	0,035380	0,479238	-0,679935	37,562623	2,596076	-8,831902
15:42:55,36	0,750088	3,228979	-0,173979	0,366997	-0,839008	1,895032	0,036063	0,479589	-0,678457	-0,045592	5,430193	-8,826766	-1,106030	-2,680095	-1,971476	2,089578	29,508966	3,290107	0,036063	0,479589	-0,678457	37,602140	2,599250	-8,826766	0,036063	0,479589	-0,678457	37,602140	2,599250	-8,826766
15:42:55,41	0,750088	3,228979	-0,173979	0,366997	-0,839008	1,895032	0,020453	0,502008	-0,675232	0,237962	5,407907	-9,106706	-1,124593	-2,690473	-1,990648	1,288601	30,296033	3,079329	0,020453	0,502008	-0,675232	39,645586	3,802359	-9,106706	0,020453	0,502008	-0,675232	39,645586	3,802359	-9,106706
15:42:55,46	0,750066	3,228921	-0,173979	0,366981	-0,839004	1,945045	0,038721	0,512895	-0,694403	-0,047022	5,270675	-9,317484	-1,123366	-2,695582	-1,990282	1,107747	30,068026	3,126412	0,038721	0,512895	-0,694403	40,215218	2,231040	-9,317484	0,038721	0,512895	-0,694403	40,215218	2,231040	-9,317484
15:42:55,51	0,750066	3,228921	-0,173979	0,366981	-0,839004	1,945045	0,042533	0,509278	-0,694037	-0,146825	5,426248	-9,270401	-1,119896	-2,690095	-1,991924	1,082204	29,928019	3,179111	0,042533	0,509278	-0,694037	39,831481	2,087417	-9,270401	0,042533	0,509278	-0,694037	39,831481	2,087417	-9,270401
15:42:55,56	0,750066	3,228921	-0,173979	0,366981	-0,839004	1,945045	0,036046	0,509016	-0,695680	-0,267243	5,136797	-9,217702	-1,116691	-2,697093	-1,996114	1,004979	29,870959	3,164396	0,036046	0,509016	-0,695680	39,690528	2,307211	-9,217702	0,036046	0,509016	-0,695680	39,690528	2,307211	-9,217702
15:42:55,61	0,750066	3,228921	-0,173979	0,366981	-0,839004	1,945045	0,040504	0,502741	-0,699870	-0,028973	5,330262	-9,232418	-1,119129	-2,699683	-1,990711	0,959888	29,829891	3,130379	0,040504	0,502741	-0,699870	39,436213	2,150726	-9,232418	0,040504	0,502741	-0,699870	39,436213	2,150726	-9,232418
15:42:55,66	0,750066	3,228921	-0,173979	0,366981	-0,839004	1,945045	0,043965	0,503558	-0,694466	-0,129545	5,491753	-9,266434	-1,115715	-2,699961	-1,991050	0,935964	29,762284	3,201892	0,043965	0,503558	-0,694466	39,399741	2,040476	-9,266434	0,043965	0,503558	-0,694466	39,399741	2,040476	-9,266434
15:42:55,71	0,750066	3,228921	-0,173979	0,366981	-0,839004	1,945045	0,042500	0,500462	-0,694806	-0,039066	5,428632	-9,194922	-1,115792	-2,698120	-1,994584	0,921829	29,723127	3,174122	0,042500	0,500462	-0,694806	39,247186	2,092397	-9,194922	0,042500	0,500462	-0,694806	39,247186	2,092397	-9,194922
15:42:55,76	0,750066	3,228921	-0,173979	0,366981	-0,839004	1,945045	0,040944	0,501450	-0,698340	-0,131407	5,355060	-9,222691	-1,116685	-2,699527	-1,992105	0,912689	29,720249	3,195671	0,040944	0,501450	-0,698340	39,232383	2,140966	-9,222691	0,040944	0,501450	-0,698340	39,232383	2,140966	-9,222691
15:42:55,81	0,750066	3,228921	-0,173979	0,366981	-0,839004	1,945045	0,042609	0,501519	-0,695861	-0,142099	5,435153	-9,201143	-1,110552	-2,695414	-1,994568	0,899737	29,738194	3,214890	0,042609	0,501519	-0,695861	39,227169	2,090372	-9,201143	0,042609	0,501519	-0,695861	39,227169	2,090372	-9,201143
15:42:55,86	0,750066	3,228921	-0,173979	0,366981	-0,839004	1,945045	0,035980	0,498265	-0,698324	0,036208	5,070280	-9,181923	-1,125536	-2,658378	-1,976136	3,080615	30,295159	2,858001	0,035980	0,498265	-0,698324	39,149986	2,245840	-9,181923	0,035980	0,498265	-0,698324	39,149986	2,245840	-9,181923
15:42:55,91	0,750066	3,228921	-0,173979	0,366981	-0,839004	1,945045	0,011398	0,529759	-0,679892	-0,028721	5,402216	-9,538813	-1,142256	-2,680891	-1,993503	1,630706	30,886876	2,784756	0,011398	0,529759	-0,679892	41,557375	4,507481	-9,538813	0,011398	0,529759	-0,679892	41,557375	4,507481	-9,538813
15:42:55,96	0,749965	3,228909	-0,173981	0,366965	-0,839000	1,995046	0,039255	0,532982	-0,697259	-0,408844	5,299252	-9,612057	-1,133098	-2,686533	-1,993453	1,606451	30,567697	2,814258	0,039255	0,532982	-0,697259	41,430279	2,217761	-9,612057	0,039255	0,532982	-0,697259	41,430279	2,217761	-9,612057
15:42:56,01	0,749965	3,228909	-0,173981	0,366965	-0,839000	1,995046	0,039562	0,522231	-0,697209	-0,138287	5,453832	-9,582555	-1,130530	-2,691214	-1,991204	1,505570	30,438011	2,819212	0,039562	0,522231	-0,697209	40,856808	2,348193	-9,582555	0,039562	0,522231	-0,697209	40,856808	2,348193	-9,582555
15:42:56,06	0,749965	3,228909	-0,173981	0,366965	-0,839000	1,995046	0,042332	0,517666	-0,694959	-0,063667	5,575352	-9,577602	-1,128259	-2,684499	-1,995945	1,460497	30,399496	2,822715	0,042332	0,517666	-0,694959	40,573088	2,252265	-9,577602	0,042332	0,517666	-0,694959	40,573088	2,252265	-9,577602
15:42:56,11	0,749965	3,228909	-0,173981	0,366965	-0,839000	1,995046	0,035381	0,519057	-0,699700	-0,191913	5,194105	-9,574099	-1,128944	-2,688814	-1,993513	1,433060	30,303534	2,817685	0,035381	0,519057	-0,699700	40,554069	2,416698	-9,574099	0,035381	0,519057	-0,699700	40,554069	2,416698	-9,574099
15:42:56,16	0,749965	3,228909	-0,173981	0,366965	-0,839000	1,995046	0,039460	0,517492	-0,697269	-0,207366	5,430434	-9,579128	-1,124984	-2,690775	-1,994487	1,404179	30,287195	2,814406	0,039460	0,517492	-0,697269	40,415777	2,332824	-9,579128	0,039460	0,517492	-0,697269	40,415777	2,332824	-9,579128
15:42:56,21	0,749965	3,228909	-0,173981	0,366965	-0,839000	1,995046	0,039179	0,513083	-0,698243	-0,006653	5,398986	-9,582407	-1,125513	-2,692143	-1,995464	1,389517	30,271607	2,808706	0,039179	0,513083	-0,698243	40,270330	2,323425	-9,582407	0,039179	0,513083	-0,698243	40,270330	2,323425	-9,582407
15:42:56,26	0,749965	3,228909	-0,173981	0,366965	-0,839000	1,995046	0,040628	0,512857	-0,699220	-0,015734	5,469430	-9,588108	-1,126750	-2,688555	-1,993107	1,389124	30,228196	2,864345	0,040628	0,512857	-0,699220	40,243511	2,280123	-9,588108	0,040628	0,512857	-0,699220	40,243511	2,280123	-9,588108
15:42:56,31	0,749965	3,228909	-0,173981	0,366965	-0,839000	1,995046	0,038139	0,515722	-0,696863	-0,202515	5,361374	-9,532468	-1,126076	-2,690106	-1,992529	1,374482	30,234939	2,856171	0,038139	0,515722	-0,696863	40,281647	2,367443	-9,532468	0,038139	0,515722	-0,696863	40,281647	2,367443	-9,532468
15:42:56,36	0,749965	3,228909	-0,173981	0,366965	-0,839000	1,995046	0,039145	0,514362	-0,696285	-0,133302	5,397638	-9,540642	-1,127102	-2,688305	-1,998351	1,387366	30,190457	2,872378	0,039145	0,514362	-0,696285	40,244139	2,324730	-9,540642	0,039145	0,514362	-0,696285	40,244139	2,324730	-9,540642
15:42:56,41	0,749965	3,228909	-0,173981	0,366965	-0,839000	1,995046	0,038099	0,516151	-0,702107	-0,258420	5,376614	-9,524436	-1,123257	-2,689909	-1,994783	1,351930	30,154148	2,883966	0,038099	0,516151	-0,702107	40,259471	2,385864	-9,524436	0,038099	0,516151	-0,702107	40,259471	2,385864	-9,524436
15:42:56,46	0,749965	3,228909	-0,173981	0,366965	-0,839000	1,995046	0,037565	0,512020	-0,698539	-0,092742	5,336326	-9,512847	-1,126287	-2,688077	-1,991972	1,352142	30,157440	2,847383	0,037565	0,512020	-0,698539	40,100823	2,387474	-9,512847	0,037565	0,512020	-0,698539	40,100823	2,387474	-9,512847
15:42:56,51	0,749965	3,228909	-0,173981	0,366965	-0,839000	1,995046	0,037494	0,515560	-0,695728	-0,273847	5,331176	-9,549430	-1,122811	-2,692040	-1,993171	1,328262	30,133186	2,874243	0,037494	0,515560	-0,695728	40,197580	2,387891	-9,549430	0,037494	0,515560	-0,695728	40,197580	2,387891	-9,549430
15:42:56,56	0,749965	3,228909	-0,173981	0,366965	-0,839000	1,995046	0,039188	0,510568	-0,696927	-0,047248	5,410693	-9,522570	-1,125826	-2,692607	-1,994477	1,297331	30,135608	2,882903	0,039188	0,510568	-0,696927	40,032369	2,334455	-9,522570	0,039188	0,510568	-0,696927	40,032369	2,334455	-9,522570
15:42:56,61	0,749965	3,228909	-0,173981	0,366965	-0,839000	1,995046	0,041186	0,512895	-0,698233	-0,181615	5,486601	-9,513911	-1,122803	-2,694718	-1,995402	1,344405	30,098175	2,898142	0,041186	0,512895	-0,698233	40,080665	2,253505	-9,513911	0,041186	0,512895	-0,698233	40,080665	2,253505	-9,513911
15:42:56,66	0,749965	3,228909	-0,173981	0,366965	-0,839000	1,995046	0,041503	0,509222	-0,699157	0,000500	5,562596	-9,498671	-1,121383	-2,692319	-1,994456	1,317469	30,115784	2,890934	0,041503	0,509222	-0,699157	39,974448	2,304575	-9,498671	0,041503	0,509222	-0,699157	39,974448	2,304575	-9,498671
15:42:56,71	0,749965	3,228909	-0,173981	0,366965	-0,839000	1,995046	0,038715	0,509192	-0,698212	0,003867	5,385470	-9,505879	-1,124055	-2,689660	-1,993119	1,316680	30,098353	2,880620	0,038715	0,509192	-0,698212	39,975423	2,346334	-9,505879	0,038715	0,509192	-0,698212	39,975423	2,346334	-9,505879
15:42:56,76	0,749965	3,228909	-0,173981	0,366965	-0,839000	1,995046	0,037749	0,512836	-0,696875	-0,201114	5,343245	-9,516193	-1,121919	-2,692187	-1,993498	1,299346	30,101788	2,885978	0,037749	0,512836	-0,696875	40,056500	2,379977	-9,516193	0,037749	0,512836	-0,696875	40,056500	2,379977	-9,516193
15:42:56,81	0,749965	3,228909	-0,173981	0,366965	-0,839000	1,995046	0,038869	0,509722	-0,697254	-0,044876	5,384753	-9,510835	-1,124117	-2,692893	-1,995847	1,284827	30,095219	2,872326	0,038869	0,509722	-0,697254	39,968286	2,333570	-9,510835	0,038869	0,509722	-0,697254	39,968286	2,333570	-9,510835
15:42:56,86	0,749965	3,228909	-0,173981	0,366965	-0,839000	1,995046	0,040580	0,511272	-0,699603	-0,138443	5,464435	-9,524487	-1,125171	-2,696113	-1,995462	1,267469	30,083808	2,861555	0,040580	0,511272	-0,699603	39,996422	2,278941	-9,524487	0,040580	0,511272	-0,699603	39,996422	2,278941	-9,524487
15:42:56,91	0,749965	3,228909	-0,173981	0,366965	-0,839000	1,995046	0,043895	0,510575	-0,699218	-0,120750	5,627521	-9,535259	-1,122908	-2,690091	-1,990023	1,309505	30,050991	2,862891	0,043895	0,510575	-0,699218	39,959385	2,181749	-9,535259	0,043895	0,510575	-0,699218	39,959385	2,181749	-9,535259
15:42:56,96	0,749965	3,228909	-0,173981	0,366965	-0,839000	1,995046	0,037549	0,511627	-0,693778	-0,182842	5,350329	-9,533922	-1,123442	-2,690952	-1,995126	1,290902	30,078560	2,890269	0,037549	0,511627	-0,693778	39,979854	2,402737	-9,533922	0,037549	0,511627	-0,693778	39,979854	2,402737	-9,533922
15:42:57,01	0,749965	3,228909	-0,173981	0,366965	-0,839000	1,995046	0,038561	0,511658	-0,698881	-0,169910	5,373048	-9,506544	-1,122378	-2,694831	-1,995078	1,276278	30,054961	2,851289	0,038561	0,511658	-0,698881	39,995264	2,346028	-9,506544	0,038561	0,511658	-0,698881	39,995264	2,346028	-9,506544
15:42:57,06	0,749965	3,228909	-0,173981	0,366965	-0,839000	1,995046	0,041388	0,508798	-0,698834	-0,048931	5,519206	-9,545524	-1,121237	-2,690243	-1,993528	1,274576	30,043007	2,870239	0,041388	0,508798	-0,698834	39,891721	2,270237	-9,545524	0,041388	0,508798	-0,698834	39,891721	2,270237	-9,545524
15:42:57,12	0,749965	3,228909	-0,173981	0,366965	-0,839000	1,995046	0,036844	0,510104	-0,697284	-0,128039	5,287431	-9,526574	-1,122040	-2,694852	-1,993500	1,259216	30,037102	2,891979	0,036844	0,510104	-0,697284	39,915122	2,395152	-9,526574	0,036844	0,510104	-0,697284	39,915122	2,395152	-9,526574
15:42:57,17	0,749965	3,228909	-0,173981	0,366965	-0,839000	1,995046	0,041237	0,508494	-0,697256	-0,057117	5,505516	-9,504834	-1,124709	-2,692162	-1,994307	1,288459	30,071888	2,856075	0,041237	0,508494	-0,697256	39,859666	2,268389	-9,504834	0,041237	0,508494	-0,697256	39,859666	2,268389	-9,504834
15:42:57,22	0,749965	3,228909	-0,173981	0,366965	-0,839000	1,995046	0,040243	0,512151	-0,698063	-0,202515	5,461736	-9,540738	-1,123028	-2,693956	-1,992377	1,246447	30,051151	2,849848	0,040243	0,512151	-0,698063	40,001313	2,302674	-9,540738	0,040243	0,512151	-0,698063	40,001313	2,302674	-9,540738
15:42:57,27	0,749965	3,228909	-0,173981	0,366965	-0,839000	1,995046	0,040955	0,509798	-0,696133	-0,119126	5,472766	-9,546966	-1,147478	-2,672619	-1,990610	2,091705	31,402073	2,534659	0,040955	0,509798	-0,696133	39,899995	2,257780	-9,546966	0,040955	0,509798	-0,696133	39,899995	2,257780	-9,546966
15:42:57,32	0,749965	3,228909	-0,173981	0,366965	-0,839000	1,995046	0,034702	0,541641	-0,694366	-0,182431	5,204148	-9,862154	-1,152142	-2,676326	-2,003463	1,853077	31,741857	2,378824	0,034702	0,541641	-0,694366	42,336412	2,480046	-9,862154	0,034702	0,541641	-0,694366	42,336412	2,480046	-9,862154
15:42:57,37	0,750059	3,228934	-0,173982	0,366999	-0,839001	2,045048	0,040245	0,543827	-0,707219	-0,121133	5,115814	-10,017989	-1,147785	-2,681552	-2,003732	1,823878	31,398361	2,428827	0,040245	0,543827	-0,707219	42,569277	1,956617	-10,017989	0,040245	0,543827	-0,707219	42,569277	1,956617	-10,017989
15:42:57,42	0,750059	3,228934	-0,173982	0,366999	-0,839001	2,045048	0,042591	0,537440	-0,707488	-0,101089	5,384305	-9,967986	-1,148536	-2,682050	-2,005364	1,727239	31,346602	2,469328	0,042591	0,537440	-0,707488	42,087948	2,040890	-9,967986	0,042591	0,537440	-0,707488	42,087948	2,040890	-9,967986
15:42:57,47	0,750059	3,228934	-0,173982	0,366999	-0,839001	2,045048	0,043398	0,537841	-0,709120	-0,215111	5,368453	-9,927485	-1,145332	-2,685964	-2,004188	1,691062	31,237860	2,475972	0,043398	0,537841	-0,709120	42,005443	1,961694	-9,927485	0,043398	0,537841	-0,709120	42,005443	1,961694	-9,927485
15:42:57,52	0,750059	3,228934	-0,173982	0,366999	-0,839001	2,045048	0,045186	0,533110	-0,707944	-0,081313	5,484449	-9,920842	-1,147178	-2,684729	-1,999157	1,657509	31,210193	2,477078	0,045186	0,533110	-0,707944	41,767785	1,937364	-9,920842	0,045186	0,533110	-0,707944	41,767785	1,937364	-9,920842
15:42:57,57	0,750059	3,228934	-0,173982	0,366999	-0,839001	2,045048	0,045039	0,535326	-0,702913	-0,237315	5,461615	-9,919735	-1,144194	-2,685140	-2,002927	1,638590	31,147655	2,507089	0,045039	0,535326	-0,702913	41,785789	1,926018	-9,919735	0,045039	0,535326	-0,702913	41,785789	1,926018	-9,919735
15:42:57,62	0,750059	3,228934	-0,173982	0,366999	-0,839001	2,045048	0,043904	0,532536	-0,706683	-0,155845	5,417450	-9,889724	-1,145693	-2,682963	-2,001467	1,641693	31,117716	2,523443	0,043904	0,532536	-0,706683	41,648231	1,970994	-9,889724	0,043904	0,532536	-0,706683	41,648231	1,970994	-9,889724
15:42:57,67	0,750059	3,228934	-0,173982	0,366999	-0,839001	2,045048	0,042768	0,534923	-0,705223	-0,304340	5,376049	-9,873371	-1,139195	-2,684629	-2,003810	1,601540	31,056403	2,510869	0,042768	0,534923	-0,705223	41,687107	2,018748	-9,873371	0,042768	0,534923	-0,705223	41,687107	2,018748	-9,873371
15:42:57,72	0,750059	3,228934	-0,173982	0,366999	-0,839001	2,045048	0,040961	0,528462	-0,707566	-0,041570	5,277981	-9,885944	-1,141942	-2,686294	-2,002987	1,678926	31,085924	2,519488	0,040961	0,528462	-0,707566	41,442729	2,062510	-9,885944	0,040961	0,528462	-0,707566	41,442729	2,062510	-9,885944
15:42:57,77	0,750059	3,228934	-0,173982	0,366999	-0,839001	2,045048	0,043777	0,530009	-0,706743	-0,057741	5,476628	-9,877326	-1,151793	-2,649469	-1,984698	3,512871	31,626381	2,176267	0,043777	0,530009	-0,706743	41,547977	2,040166	-9,877326	0,043777	0,530009	-0,706743	41,547977	2,040166	-9,877326
15:42:57,82	0,750059	3,228934	-0,173982	0,366999	-0,839001	2,045048	0,016811	0,556953	-0,688454	-0,073775	5,392411	-10,220546	-1,169068	-2,679394	-2,011812	1,999190	32,426795	2,061802	0,016811	0,556953	-0,688454	43,646998	4,072777	-10,220546	0,016811	0,556953	-0,688454	43,646998	4,072777	-10,220546
15:42:57,87	0,749932	3,228917	-0,173975	0,366987	-0,839043	2,095052	0,051365	0,556951	-0,715568	-0,137345	5,478138	-10,335011	-1,163702	-2,683279	-2,011050	1,852614	32,125070	2,097137	0,051365	0,556951	-0,715568	43,583289	1,445998	-10,335011	0,051365	0,556951	-0,715568	43,583289	1,445998	-10,335011
15:42:57,92	0,749932	3,228917	-0,173975	0,366987	-0,839043	2,095052	0,052046	0,550361	-0,714806	-0,129275	5,537503	-10,299676	-1,164466	-2,682406	-2,012987	1,823131	32,004435	2,128669	0,052046	0,550361	-0,714806	43,074076	1,451861	-10,299676	0,052046	0,550361	-0,714806	43,074076	1,451861	-10,299676
15:42:57,97	0,749932	3,228917	-0,173975	0,366987	-0,839043	2,095052	0,051672	0,551460	-0,716743	-0,305614	5,552825	-10,268145	-1,161762	-2,681139	-2,010671	1,738550	31,932929	2,160410	0,051672	0,551460	-0,716743	42,983972	1,496564	-10,268145	0,051672	0,551460	-0,716743	42,983972	1,496564	-10,268145
15:42:58,02	0,749932	3,228917	-0,173975	0,366987	-0,839043	2,095052	0,049222	0,549751	-0,714427	-0,320977	5,387937	-10,236404	-1,157408	-2,683948	-2,010947	1,718721	31,886534	2,169321	0,049222	0,549751	-0,714427	42,834474	1,523988	-10,236404	0,049222	0,549751	-0,714427	42,834474	1,523988	-10,236404
15:42:58,07	0,749932	3,228917	-0,173975	0,366987	-0,839043	2,095052	0,049479	0,544576	-0,714703	-0,101985	5,407290	-10,227493	-1,159527	-2,686319	-2,012974	1,709560	31,835076	2,182818	0,049479	0,544576	-0,714703	42,647250	1,523221	-10,227493	0,049479	0,544576	-0,714703	42,647250	1,523221	-10,227493
15:42:58,12	0,749932	3,228917	-0,173975	0,366987	-0,839043	2,095052	0,052591	0,545225	-0,716730	-0,184890	5,586951	-10,213996	-1,163698	-2,680040	-2,011863	1,693019	31,853220	2,163723	0,052591	0,545225	-0,716730	42,615311	1,458527	-10,213996	0,052591	0,545225	-0,716730	42,615311	1,458527	-10,213996
15:42:58,17	0,749932	3,228917	-0,173975	0,366987	-0,839043	2,095052	0,049239	0,551978	-0,715619	-0,528570	5,389216	-10,233090	-1,158362	-2,684910	-2,010020	1,636958	31,812902	2,154819	0,049239	0,551978	-0,715619	42,801691	1,523975	-10,233090	0,049239	0,551978	-0,715619	42,801691	1,523975	-10,233090
15:42:58,22	0,749932	3,228917	-0,173975	0,366987	-0,839043	2,095052	0,050788	0,544921	-0,713776	-0,224580	5,441402	-10,241995	-1,158378	-2,680412	-2,011468	1,671954	31,739651	2,171827	0,050788	0,544921	-0,713776	42,551747	1,454521	-10,241995	0,050788	0,544921	-0,713776	42,551747	1,454521	-10,241995
15:42:58,27	0,749932	3,228917	-0,173975	0,366987	-0,839043	2,095052	0,046901	0,547184	-0,715224	-0,388182	5,306216	-10,224986	-1,160675	-2,685202	-2,009553	1,615006	31,729591	2,145592	0,046901	0,547184	-0,715224	42,565771	1,624457	-10,224986	0,046901	0,547184	-0,715224	42,565771	1,624457	-10,224986
15:42:58,32	0,749932	3,228917	-0,173975	0,366987	-0,839043	2,095052	0,052198	0,546778	-0,713309	-0,404251	5,537359	-10,251222	-1,153267	-2,683263	-2,012223	1,655989	31,715084	2,185448	0,052198	0,546778	-0,713309	42,517824	1,439805	-10,251222	0,052198	0,546778	-0,713309	42,517824	1,439805	-10,251222
15:42:58,37	0,749932	3,228917	-0,173975	0,366987	-0,839043	2,095052	0,046814	0,541332	-0,715979	-0,113146	5,300143	-10,211365	-1,154571	-2,684749	-2,011101	1,592791	31,701008	2,160292	0,046814	0,541332	-0,715979	42,381439	1,625223	-10,211365	0,046814	0,541332	-0,715979	42,381439	1,625223	-10,211365
15:42:58,42	0,749932	3,228917	-0,173975	0,366987	-0,839043	2,095052	0,048754	0,541719	-0,714856	-0,177023	5,353311	-10,236521	-1,154367	-2,684386	-2,013089	1,601781	31,707654	2,182708	0,048754	0,541719	-0,714856	42,347889	1,526129	-10,236521	0,048754	0,541719	-0,714856	42,347889	1,526129	-10,236521
15:42:58,47	0,749932	3,228917	-0,173975	0,366987	-0,839043	2,095052	0,048337	0,541723	-0,716845	-0,167014	5,336089	-10,214106	-1,154550	-2,686827	-2,011453	1,605953	31,688184	2,188726	0,048337	0,541723	-0,716845	42,358262	1,541644	-10,214106	0,048337	0,541723	-0,716845	42,358262	1,541644	-10,214106
15:42:58,52	0,749932	3,228917	-0,173975	0,366987	-0,839043	2,095052	0,050543	0,540661	-0,715208	-0,126553	5,464153	-10,208087	-1,155655	-2,687338	-2,011947	1,576776	31,674197	2,194669	0,050543	0,540661	-0,715208	42,315337	1,496530	-10,208087	0,050543	0,540661	-0,715208	42,315337	1,496530	-10,208087
15:42:58,57	0,749932	3,228917	-0,173975	0,366987	-0,839043	2,095052	0,051537	0,541362	-0,715702	-0,189728	5,497582	-10,202145	-1,152750	-2,690698	-2,010958	1,554372	31,657178	2,205869	0,051537	0,541362	-0,715702	42,307223	1,451907	-10,202145	0,051537	0,541362	-0,715702	42,307223	1,451907	-10,202145
15:42:58,62	0,749932	3,228917	-0,173975	0,366987	-0,839043	2,095052	0,052995	0,537167	-0,714714	0,002510	5,562476	-10,190945	-1,156917	-2,682957	-2,010682	1,612370	31,685601	2,202809	0,052995	0,537167	-0,714714	42,170095	1,402391	-10,190945	0,052995	0,537167	-0,714714	42,170095	1,402391	-10,190945
15:42:58,67	0,749932	3,228917	-0,173975	0,366987	-0,839043	2,095052	0,048374	0,544646	-0,714438	-0,332820	5,358225	-10,194004	-1,154127	-2,685362	-2,012899	1,635750	31,598510	2,192775	0,048374	0,544646	-0,714438	42,421921	1,560851	-10,194004	0,048374	0,544646	-0,714438	42,421921	1,560851	-10,194004
15:42:58,72	0,749932	3,228917	-0,173975	0,366987	-0,839043	2,095052	0,049062	0,541028	-0,716655	-0,208391	5,457792	-10,204039	-1,154985	-2,687019	-2,010820	1,562032	31,623618	2,194696	0,049062	0,541028	-0,716655	42,262297	1,606414	-10,204039	0,049062	0,541028	-0,716655	42,262297	1,606414	-10,204039
15:42:58,77	0,749932	3,228917	-0,173975	0,366987	-0,839043	2,095052	0,050927	0,540942	-0,714576	-0,219033	5,478349	-10,202117	-1,155180	-2,690463	-2,009912	1,595683	31,616431	2,155877	0,050927	0,540942	-0,714576	42,244903	1,480610	-10,202117	0,050927	0,540942	-0,714576	42,244903	1,480610	-10,202117
15:42:58,82	0,749932	3,228917	-0,173975	0,366987	-0,839043	2,095052	0,054007	0,539388	-0,713668	-0,127647	5,671244	-10,240936	-1,152292	-2,685460	-2,011837	1,601317	31,586743	2,200887	0,054007	0,539388	-0,713668	42,214335	1,431726	-10,240936	0,054007	0,539388	-0,713668	42,214335	1,431726	-10,240936
15:42:58,87	0,749932	3,228917	-0,173975	0,366987	-0,839043	2,095052	0,048230	0,539390	-0,715592	-0,150612	5,390577	-10,195927	-1,154311	-2,682143	-2,012954	1,565582	31,574014	2,181078	0,048230	0,539390	-0,715592	42,191479	1,604533	-10,195927	0,048230	0,539390	-0,715592	42,191479	1,604533	-10,195927
15:42:58,92	0,749932	3,228917	-0,173975	0,366987	-0,839043	2,095052	0,046367	0,542797	-0,716710	-0,356658	5,269110	-10,215736	-1,153590	-2,688055	-2,012765	1,543262	31,576488	2,194651	0,046367	0,542797	-0,716710	42,252869	1,629324	-10,215736	0,046367	0,542797	-0,716710	42,252869	1,629324	-10,215736
15:42:58,97	0,749932	3,228917	-0,173975	0,366987	-0,839043	2,095052	0,051126	0,539216	-0,716521	-0,179478	5,496045	-10,202163	-1,154432	-2,688966	-2,008698	1,526419	31,594716	2,194959	0,051126	0,539216	-0,716521	42,148961	1,482627	-10,202163	0,051126	0,539216	-0,716521	42,148961	1,482627	-10,202163
15:42:59,02	0,749932	3,228917	-0,173975	0,366987	-0,839043	2,095052	0,052336	0,539489	-0,712454	-0,186344	5,535270	-10,201854	-1,149104	-2,687747	-2,008587	1,568712	31,551247	2,129276	0,052336	0,539489	-0,712454	42,163578	1,426858	-10,201854	0,052336	0,539489	-0,712454	42,163578	1,426858	-10,201854
15:42:59,07	0,749932	3,228917	-0,173975	0,366987	-0,839043	2,095052	0,051719	0,540054	-0,711984	-0,228717	5,497090	-10,180274	-1,153579	-2,685109	-2,013415	1,551797	31,595234	2,204073	0,051719	0,540054	-0,711984	42,165496	1,437127	-10,180274	0,051719	0,540054	-0,711984	42,165496	1,437127	-10,180274
15:42:59,12	0,749932	3,228917	-0,173975	0,366987	-0,839043	2,095052	0,048570	0,540680	-0,717171	-0,235100	5,361115	-10,192740	-1,153513	-2,687434	-2,008997	1,569602	31,603643	2,239495	0,048570	0,540680	-0,717171	42,208258	1,548398	-10,192740	0,048570	0,540680	-0,717171	42,208258	1,548398	-10,192740
15:42:59,17	0,749932	3,228917	-0,173975	0,366987	-0,839043	2,095052	0,050550	0,539460	-0,712753	-0,155467	5,475307	-10,157318	-1,170738	-2,648841	-2,005576	3,334101	32,545699	1,878723	0,050550	0,539460	-0,712753	42,192108	1,507134	-10,157318	0,050550	0,539460	-0,712753	42,192108	1,507134	-10,157318
15:42:59,22	0,749932	3,228917	-0,173975	0,366987	-0,839043	2,095052	0,025740	0,573674	-0,709332	-0,236514	5,242244	-10,518090	-1,185408	-2,668086	-2,013095	2,574667	33,295193	1,656967	0,025740	0,573674	-0,709332	44,796880	3,221678	-10,518090	0,025740	0,573674	-0,709332	44,796880	3,221678	-10,518090
15:42:59,27	0,750119	3,228964	-0,173980	0,366984	-0,839014	2,145057	0,049742	0,576756	-0,716851	-0,127414	5,457905	-10,739847	-1,182065	-2,670286	-2,016246	2,333628	32,968862	1,728682	0,049742	0,576756	-0,716851	45,147916	1,553193	-10,739847	0,049742	0,576756	-0,716851	45,147916	1,553193	-10,739847
15:42:59,32	0,750119	3,228964	-0,173980	0,366984	-0,839014	2,145057	0,049975	0,572761	-0,720002	-0,322808	5,424479	-10,668132	-1,178827	-2,672802	-2,016634	2,231805	32,862446	1,770348	0,049975	0,572761	-0,720002	44,638919	1,501420	-10,668132	0,049975	0,572761	-0,720002	44,638919	1,501420	-10,668132
15:42:59,37	0,750119	3,228964	-0,173980	0,366984	-0,839014	2,145057	0,050535	0,568698	-0,720390	-0,254630	5,418613	-10,626465	-1,177864	-2,673938	-2,014473	2,171929	32,746329	1,828914	0,050535	0,568698	-0,720390	44,388194	1,451612	-10,626465	0,050535	0,568698	-0,720390	44,388194	1,451612	-10,626465
15:42:59,42	0,750119	3,228964	-0,173980	0,366984	-0,839014	2,145057	0,051038	0,567296	-0,718229	-0,312230	5,450967	-10,567900	-1,177886	-2,674090	-2,016120	2,169062	32,720560	1,792755	0,051038	0,567296	-0,718229	44,220545	1,444491	-10,567900	0,051038	0,567296	-0,718229	44,220545	1,444491	-10,567900
15:42:59,47	0,750119	3,228964	-0,173980	0,366984	-0,839014	2,145057	0,051180	0,567240	-0,719876	-0,333021	5,468783	-10,604058	-1,175699	-2,674773	-2,014697	2,110483	32,658786	1,817437	0,051180	0,567240	-0,719876	44,195287	1,451114	-10,604058	0,051180	0,567240	-0,719876	44,195287	1,451114	-10,604058
15:42:59,52	0,750119	3,228964	-0,173980	0,366984	-0,839014	2,145057	0,050678	0,565003	-0,718453	-0,299531	5,422809	-10,579376	-1,175144	-2,678677	-2,015103	2,092962	32,623872	1,782347	0,050678	0,565003	-0,718453	44,053243	1,444587	-10,579376	0,050678	0,565003	-0,718453	44,053243	1,444587	-10,579376
15:42:59,57	0,750119	3,228964	-0,173980	0,366984	-0,839014	2,145057	0,053781	0,562571	-0,718858	-0,212048	5,586450	-10,614467	-1,175171	-2,672662	-2,012775	2,092021	32,633373	1,811203	0,053781	0,562571	-0,718858	43,949790	1,364639	-10,614467	0,053781	0,562571	-0,718858	43,949790	1,364639	-10,614467
15:42:59,62	0,750119	3,228964	-0,173980	0,366984	-0,839014	2,145057	0,048586	0,565602	-0,716531	-0,361875	5,310735	-10,585610	-1,172198	-2,679244	-2,014491	2,103628	32,594528	1,804768	0,048586	0,565602	-0,716531	44,037854	1,496746	-10,585610	0,048586	0,565602	-0,716531	44,037854	1,496746	-10,585610
15:42:59,67	0,750119	3,228964	-0,173980	0,366984	-0,839014	2,145057	0,052799	0,559736	-0,718247	-0,084714	5,559295	-10,592045	-1,182331	-2,642678	-2,006147	3,779888	33,277582	1,513269	0,052799	0,559736	-0,718247	43,854586	1,414572	-10,592045	0,052799	0,559736	-0,718247	43,854586	1,414572	-10,592045
15:42:59,72	0,750119	3,228964	-0,173980	0,366984	-0,839014	2,145057	0,026199	0,586795	-0,709903	-0,062110	5,286237	-10,883544	-1,210300	-2,672519	-2,026601	2,453994	34,163917	1,374358	0,026199	0,586795	-0,709903	46,001321	3,229636	-10,883544	0,026199	0,586795	-0,709903	46,001321	3,229636	-10,883544
15:42:59,77	0,749977	3,228888	-0,173976	0,366962	-0,839010	2,195063	0,066027	0,596096	-0,730356	-0,441101	5,765865	-11,022456	-1,195357	-2,681624	-2,027053	2,101877	33,837112	1,422312	0,066027	0,596096	-0,730356	46,352430	0,582769	-11,022456	0,066027	0,596096	-0,730356	46,352430	0,582769	-11,022456
15:42:59,82	0,749977	3,228888	-0,173976	0,366962	-0,839010	2,195063	0,066440	0,578602	-0,730809	0,009496	5,645840	-10,974501	-1,193949	-2,680753	-2,027084	1,987449	33,702755	1,453492	0,066440	0,578602	-0,730809	45,429765	0,430265	-10,974501	0,066440	0,578602	-0,730809	45,429765	0,430265	-10,974501
15:42:59,87	0,749977	3,228888	-0,173976	0,366962	-0,839010	2,195063	0,064982	0,577819	-0,730840	-0,123327	5,538064	-10,943322	-1,192856	-2,681021	-2,029083	1,934409	33,631677	1,493502	0,064982	0,577819	-0,730840	45,235427	0,437005	-10,943322	0,064982	0,577819	-0,730840	45,235427	0,437005	-10,943322
15:42:59,92	0,749977	3,228888	-0,173976	0,366962	-0,839010	2,195063	0,064667	0,576739	-0,732839	-0,155259	5,511326	-10,903311	-1,191295	-2,683786	-2,028251	1,894761	33,573023	1,484924	0,064667	0,576739	-0,732839	45,118740	0,434939	-10,903311	0,064667	0,576739	-0,732839	45,118740	0,434939	-10,903311
15:42:59,97	0,749977	3,228888	-0,173976	0,366962	-0,839010	2,195063	0,066281	0,574004	-0,732007	-0,083666	5,590248	-10,911890	-1,188325	-2,681597	-2,030199	1,927505	33,533648	1,465969	0,066281	0,574004	-0,732007	44,975648	0,387157	-10,911890	0,066281	0,574004	-0,732007	44,975648	0,387157	-10,911890
15:43:00,02	0,749977	3,228888	-0,173976	0,366962	-0,839010	2,195063	0,062901	0,572526	-0,733955	-0,024526	5,462506	-10,930845	-1,189665	-2,685331	-2,025933	1,848558	33,497156	1,481611	0,062901	0,572526	-0,733955	44,918747	0,524785	-10,930845	0,062901	0,572526	-0,733955	44,918747	0,524785	-10,930845
15:43:00,07	0,749977	3,228888	-0,173976	0,366962	-0,839010	2,195063	0,066804	0,571819	-0,729689	-0,058875	5,615356	-10,915203	-1,190826	-2,685425	-2,026683	1,865112	33,486249	1,510403	0,066804	0,571819	-0,729689	44,828953	0,371221	-10,915203	0,066804	0,571819	-0,729689	44,828953	0,371221	-10,915203
15:43:00,12	0,749977	3,228888	-0,173976	0,366962	-0,839010	2,195063	0,067466	0,572778	-0,730438	-0,109893	5,669556	-10,886410	-1,187983	-2,682887	-2,029428	1,831129	33,479320	1,508224	0,067466	0,572778	-0,730438	44,853188	0,373476	-10,886410	0,067466	0,572778	-0,730438	44,853188	0,373476	-10,886410
15:43:00,17	0,749977	3,228888	-0,173976	0,366962	-0,839010	2,195063	0,063847	0,571585	-0,733184	-0,070851	5,455421	-10,888590	-1,186382	-2,682086	-2,027814	1,812342	33,441580	1,513082	0,063847	0,571585	-0,733184	44,798583	0,443404	-10,888590	0,063847	0,571585	-0,733184	44,798583	0,443404	-10,888590
15:43:00,22	0,749977	3,228888	-0,173976	0,366962	-0,839010	2,195063	0,062353	0,570599	-0,731570	-0,061642	5,380313	-10,883731	-1,186334	-2,682887	-2,026205	1,832610	33,422692	1,482915	0,062353	0,570599	-0,731570	44,730369	0,485605	-10,883731	0,062353	0,570599	-0,731570	44,730369	0,485605	-10,883731
15:43:00,27	0,749977	3,228888	-0,173976	0,366962	-0,839010	2,195063	0,063022	0,570157	-0,729960	-0,044887	5,442097	-10,913898	-1,187658	-2,682731	-2,025582	1,795809	33,393074	1,475703	0,063022	0,570157	-0,729960	44,712436	0,494873	-10,913898	0,063022	0,570157	-0,729960	44,712436	0,494873	-10,913898
15:43:00,32	0,749977	3,228888	-0,173976	0,366962	-0,839010	2,195063	0,063550	0,571382	-0,729337	-0,152639	5,452478	-10,921110	-1,186410	-2,686575	-2,025203	1,806570	33,374347	1,516803	0,063550	0,571382	-0,729337	44,700848	0,463826	-10,921110	0,063550	0,571382	-0,729337	44,700848	0,463826	-10,921110
15:43:00,37	0,749977	3,228888	-0,173976	0,366962	-0,839010	2,195063	0,066255	0,568378	-0,728959	-0,007288	5,611816	-10,880010	-1,189282	-2,686446	-2,025541	1,793052	33,381151	1,512043	0,066255	0,568378	-0,728959	44,610414	0,410830	-10,880010	0,066255	0,568378	-0,728959	44,610414	0,410830	-10,880010
15:43:00,42	0,749977	3,228888	-0,173976	0,366962	-0,839010	2,195063	0,067578	0,570930	-0,729297	-0,140856	5,665547	-10,884770	-1,188737	-2,688350	-2,023991	1,773284	33,352711	1,505359	0,067578	0,570930	-0,729297	44,677175	0,360639	-10,884770	0,067578	0,570930	-0,729297	44,677175	0,360639	-10,884770
15:43:00,47	0,749977	3,228888	-0,173976	0,366962	-0,839010	2,195063	0,068955	0,569507	-0,727747	-0,101356	5,734237	-10,891454	-1,186468	-2,687461	-2,027466	1,778651	33,387890	1,534910	0,068955	0,569507	-0,727747	44,604943	0,321256	-10,891454	0,068955	0,569507	-0,727747	44,604943	0,321256	-10,891454
15:43:00,52	0,749977	3,228888	-0,173976	0,366962	-0,839010	2,195063	0,067051	0,567986	-0,731222	0,010867	5,622266	-10,861904	-1,180315	-2,682780	-2,028948	1,816699	33,331609	1,494999	0,067051	0,567986	-0,731222	44,597795	0,358781	-10,861904	0,067051	0,567986	-0,731222	44,597795	0,358781	-10,861904
15:43:00,57	0,749977	3,228888	-0,173976	0,366962	-0,839010	2,195063	0,059920	0,564998	-0,732704	0,136541	5,312560	-10,901814	-1,185525	-2,685592	-2,024891	1,773373	33,348303	1,524494	0,059920	0,564998	-0,732704	44,488889	0,608836	-10,901814	0,059920	0,564998	-0,732704	44,488889	0,608836	-10,901814
15:43:00,63	0,749977	3,228888	-0,173976	0,366962	-0,839010	2,195063	0,064961	0,568104	-0,728647	-0,032149	5,528814	-10,872319	-1,182327	-2,683055	-2,026704	1,768679	33,339550	1,537600	0,064961	0,568104	-0,728647	44,563978	0,429387	-10,872319	0,064961	0,568104	-0,728647	44,563978	0,429387	-10,872319
15:43:00,68	0,749977	3,228888	-0,173976	0,366962	-0,839010	2,195063	0,061164	0,566603	-0,730460	0,035965	5,331690	-10,859213	-1,182349	-2,688360	-2,023182	1,762067	33,271849	1,542255	0,061164	0,566603	-0,730460	44,514280	0,530314	-10,859213	0,061164	0,566603	-0,730460	44,514280	0,530314	-10,859213
15:43:00,73	0,749977	3,228888	-0,173976	0,366962	-0,839010	2,195063	0,065770	0,563969	-0,726938	0,110984	5,599299	-10,854558	-1,188852	-2,685862	-2,027107	1,750664	33,307125	1,525757	0,065770	0,563969	-0,726938	44,382548	0,436393	-10,854558	0,065770	0,563969	-0,726938	44,382548	0,436393	-10,854558
15:43:00,78	0,749977	3,228888	-0,173976	0,366962	-0,839010	2,195063	0,066858	0,570851	-0,730863	-0,222011	5,628385	-10,871057	-1,184757	-2,682198	-2,025559	1,750372	33,291719	1,530421	0,066858	0,570851	-0,730863	44,589759	0,380035	-10,871057	0,066858	0,570851	-0,730863	44,589759	0,380035	-10,871057
15:43:00,83	0,749977	3,228888	-0,173976	0,366962	-0,839010	2,195063	0,061637	0,569135	-0,729315	-0,146300	5,364363	-10,866392	-1,184118	-2,685092	-2,027068	1,770963	33,295726	1,560008	0,061637	0,569135	-0,729315	44,530814	0,525832	-10,866392	0,061637	0,569135	-0,729315	44,530814	0,525832	-10,866392
15:43:00,88	0,749977	3,228888	-0,173976	0,366962	-0,839010	2,195063	0,063824	0,567135	-0,730824	-0,028541	5,493899	-10,836805	-1,184963	-2,688354	-2,026523	1,713857	33,274874	1,527472	0,063824	0,567135	-0,730824	44,491583	0,483714	-10,836805	0,063824	0,567135	-0,730824	44,491583	0,483714	-10,836805
15:43:00,94	0,749977	3,228888	-0,173976	0,366962	-0,839010	2,195063	0,067072	0,566236	-0,730279	-0,028389	5,623750	-10,869342	-1,184712	-2,686235	-2,025937	1,760354	33,288665	1,515324	0,067072	0,566236	-0,730279	44,421141	0,358621	-10,869342	0,067072	0,566236	-0,730279	44,421141	0,358621	-10,869342
15:43:00,98	0,749977	3,228888	-0,173976	0,366962	-0,839010	2,195063	0,065111	0,567079	-0,729693	-0,037016	5,555150	-10,881490	-1,184974	-2,685907	-2,028471	1,725012	33,258465	1,528378	0,065111	0,567079	-0,729693	44,478663	0,443960	-10,881490	0,065111	0,567079	-0,729693	44,478663	0,443960	-10,881490
15:43:01,03	0,749977	3,228888	-0,173976	0,366962	-0,839010	2,195063	0,064958	0,567469	-0,732227	-0,101124	5,531691	-10,868435	-1,185551	-2,684288	-2,028447	1,817778	33,212966	1,513980	0,064958	0,567469	-0,732227	44,445174	0,432505	-10,868435	0,064958	0,567469	-0,732227	44,445174	0,432505	-10,868435
15:43:01,08	0,749977	3,228888	-0,173976	0,366962	-0,839010	2,195063	0,063845	0,568778	-0,732203	-0,162235	5,576898	-10,882833	-1,195805	-2,647431	-2,003644	3,835889	33,840215	1,191845	0,063845	0,568778	-0,732203	44,486854	0,565089	-10,882833	0,063845	0,568778	-0,732203	44,486854	0,565089	-10,882833
15:43:01,13	0,749977	3,228888	-0,173976	0,366962	-0,839010	2,195063	0,037052	0,596087	-0,707400	-0,030021	5,617791	-11,204969	-1,209807	-2,658000	-2,026363	3,302109	34,602576	1,000635	0,037052	0,596087	-0,707400	46,762805	2,709204	-11,204969	0,037052	0,596087	-0,707400	46,762805	2,709204	-11,204969
15:43:01,18	0,750031	3,228939	-0,173970	0,366990	-0,839010	2,245044	0,053206	0,602929	-0,730119	0,007517	5,614361	-11,396178	-1,204756	-2,662831	-2,024629	3,042143	34,345305	1,099146	0,053206	0,602929	-0,730119	47,337457	1,437671	-11,396178	0,053206	0,602929	-0,730119	47,337457	1,437671	-11,396178
15:43:01,23	0,750031	3,228939	-0,173970	0,366990	-0,839010	2,245044	0,054865	0,596139	-0,728385	0,007837	5,604100	-11,297667	-1,201579	-2,663900	-2,025957	2,913120	34,228965	1,079774	0,054865	0,596139	-0,728385	46,804723	1,297219	-11,297667	0,054865	0,596139	-0,728385	46,804723	1,297219	-11,297667
15:43:01,28	0,750031	3,228939	-0,173970	0,366990	-0,839010	2,245044	0,054202	0,592853	-0,729713	0,013404	5,516062	-11,317039	-1,204118	-2,659072	-2,025492	2,892763	34,215428	1,097714	0,054202	0,592853	-0,729713	46,552400	1,261219	-11,317039	0,054202	0,592853	-0,729713	46,552400	1,261219	-11,317039
15:43:01,33	0,750031	3,228939	-0,173970	0,366990	-0,839010	2,245044	0,051290	0,597466	-0,729248	-0,248332	5,353794	-11,299100	-1,199344	-2,662940	-2,025457	2,906808	34,098403	1,103741	0,051290	0,597466	-0,729248	46,652721	1,327518	-11,299100	0,051290	0,597466	-0,729248	46,652721	1,327518	-11,299100
15:43:01,38	0,750031	3,228939	-0,173970	0,366990	-0,839010	2,245044	0,052253	0,591398	-0,729213	-0,027130	5,474551	-11,293073	-1,200718	-2,661612	-2,025895	2,822245	34,090657	1,099743	0,052253	0,591398	-0,729213	46,397600	1,372671	-11,293073	0,052253	0,591398	-0,729213	46,397600	1,372671	-11,293073
15:43:01,43	0,750031	3,228939	-0,173970	0,366990	-0,839010	2,245044	0,051790	0,593251	-0,729651	-0,172487	5,381093	-11,297070	-1,200823	-2,664717	-2,024352	2,780178	34,035746	1,092153	0,051790	0,593251	-0,729651	46,397721	1,315591	-11,297070	0,051790	0,593251	-0,729651	46,397721	1,315591	-11,297070
15:43:01,48	0,750031	3,228939	-0,173970	0,366990	-0,839010	2,245044	0,054531	0,591790	-0,728108	-0,165098	5,514681	-11,304660	-1,200790	-2,668226	-2,022752	2,792593	34,019818	1,123943	0,054531	0,591790	-0,728108	46,290414	1,233962	-11,304660	0,054531	0,591790	-0,728108	46,290414	1,233962	-11,304660
15:43:01,53	0,750031	3,228939	-0,173970	0,366990	-0,839010	2,245044	0,057554	0,590007	-0,726508	-0,079980	5,690565	-11,272870	-1,197635	-2,664178	-2,020621	2,785919	33,950007	1,136160	0,057554	0,590007	-0,726508	46,235584	1,172583	-11,272870	0,057554	0,590007	-0,726508	46,235584	1,172583	-11,272870
15:43:01,58	0,750031	3,228939	-0,173970	0,366990	-0,839010	2,245044	0,052470	0,589298	-0,724376	-0,106901	5,455351	-11,260653	-1,208563	-2,631215	-2,020762	4,401061	34,544044	0,820685	0,052470	0,589298	-0,724376	46,152997	1,336420	-11,260653	0,052470	0,589298	-0,724376	46,152997	1,336420	-11,260653
15:43:01,63	0,750031	3,228939	-0,173970	0,366990	-0,839010	2,245044	0,029388	0,615244	-0,724518	-0,134087	5,356788	-11,576128	-1,224945	-2,654575	-2,034943	3,420980	35,378739	0,686613	0,029388	0,615244	-0,724518	48,162596	3,049845	-11,576128	0,029388	0,615244	-0,724518	48,162596	3,049845	-11,576128
15:43:01,68	0,750089	3,228966	-0,173958	0,366981	-0,839001	2,295082	0,057809	0,617751	-0,738698	-0,031595	5,568583	-11,710200	-1,221530	-2,662619	-2,032328	3,153577	35,111111	0,654369	0,057809	0,617751	-0,738698	48,461843	1,030554	-11,710200	0,057809	0,617751	-0,738698	48,461843	1,030554	-11,710200
15:43:01,73	0,750089	3,228966	-0,173958	0,366981	-0,839001	2,295082	0,063068	0,610772	-0,736084	-0,034152	5,744285	-11,742444	-1,215852	-2,662537	-2,032273	3,108834	34,987561	0,743889	0,063068	0,610772	-0,736084	47,911420	0,793427	-11,742444	0,063068	0,610772	-0,736084	47,911420	0,793427	-11,742444
15:43:01,78	0,750089	3,228966	-0,173958	0,366981	-0,839001	2,295082	0,060158	0,605895	-0,736029	0,090075	5,615983	-11,652924	-1,214896	-2,660800	-2,031929	3,026341	34,936820	0,743325	0,060158	0,605895	-0,736029	47,652816	0,893573	-11,652924	0,060158	0,605895	-0,736029	47,652816	0,893573	-11,652924
15:43:01,83	0,750089	3,228966	-0,173958	0,366981	-0,839001	2,295082	0,058176	0,605936	-0,735685	0,002722	5,466827	-11,653488	-1,218581	-2,662641	-2,031149	2,972997	34,881520	0,774633	0,058176	0,605936	-0,735685	47,568728	0,900038	-11,653488	0,058176	0,605936	-0,735685	47,568728	0,900038	-11,653488
15:43:01,88	0,750089	3,228966	-0,173958	0,366981	-0,839001	2,295082	0,061613	0,608207	-0,734905	-0,189909	5,627013	-11,622180	-1,215191	-2,662482	-2,031541	2,978818	34,802825	0,761595	0,061613	0,608207	-0,734905	47,554334	0,790405	-11,622180	0,061613	0,608207	-0,734905	47,554334	0,790405	-11,622180
15:43:01,93	0,750089	3,228966	-0,173958	0,366981	-0,839001	2,295082	0,059779	0,605351	-0,735296	-0,106618	5,576058	-11,635218	-1,215187	-2,664801	-2,034264	2,929204	34,820323	0,775285	0,059779	0,605351	-0,735296	47,413398	0,883382	-11,635218	0,059779	0,605351	-0,735296	47,413398	0,883382	-11,635218
15:43:01,98	0,750089	3,228966	-0,173958	0,366981	-0,839001	2,295082	0,061786	0,604188	-0,738020	-0,055802	5,628708	-11,621529	-1,215049	-2,664911	-2,033959	2,941720	34,773471	0,784379	0,061786	0,604188	-0,738020	47,372929	0,778479	-11,621529	0,061786	0,604188	-0,738020	47,372929	0,778479	-11,621529
15:43:02,03	0,750089	3,228966	-0,173958	0,366981	-0,839001	2,295082	0,061813	0,604013	-0,737715	-0,081027	5,664340	-11,612435	-1,215110	-2,661884	-2,032045	2,927527	34,740905	0,770643	0,061813	0,604013	-0,737715	47,333979	0,812047	-11,612435	0,061813	0,604013	-0,737715	47,333979	0,812047	-11,612435
15:43:02,08	0,750089	3,228966	-0,173958	0,366981	-0,839001	2,295082	0,059221	0,605579	-0,735801	-0,197768	5,533573	-11,626170	-1,211533	-2,662039	-2,031247	2,896380	34,682541	0,767184	0,059221	0,605579	-0,735801	47,340182	0,884715	-11,626170	0,059221	0,605579	-0,735801	47,340182	0,884715	-11,626170
15:43:02,13	0,750089	3,228966	-0,173958	0,366981	-0,839001	2,295082	0,057568	0,602404	-0,735002	-0,098790	5,449797	-11,629630	-1,209508	-2,663215	-2,028833	2,880715	34,664278	0,788077	0,057568	0,602404	-0,735002	47,189929	0,930741	-11,629630	0,057568	0,602404	-0,735002	47,189929	0,930741	-11,629630
15:43:02,18	0,750089	3,228966	-0,173958	0,366981	-0,839001	2,295082	0,057573	0,600062	-0,732589	-0,000641	5,445648	-11,608736	-1,215028	-2,663569	-2,033162	2,879938	34,665634	0,811560	0,057573	0,600062	-0,732589	47,104211	0,926161	-11,608736	0,057573	0,600062	-0,732589	47,104211	0,926161	-11,608736
15:43:02,23	0,750089	3,228966	-0,173958	0,366981	-0,839001	2,295082	0,060640	0,604666	-0,736918	-0,239269	5,603788	-11,585254	-1,212346	-2,663373	-2,032050	2,878746	34,630521	0,779981	0,060640	0,604666	-0,736918	47,227005	0,843530	-11,585254	0,060640	0,604666	-0,736918	47,227005	0,843530	-11,585254
15:43:02,28	0,750089	3,228966	-0,173958	0,366981	-0,839001	2,295082	0,059712	0,603610	-0,735713	-0,219725	5,589898	-11,628548	-1,213649	-2,663293	-2,031958	2,892033	34,617790	0,768265	0,059712	0,603610	-0,735713	47,163626	0,902534	-11,628548	0,059712	0,603610	-0,735713	47,163626	0,902534	-11,628548
15:43:02,33	0,750089	3,228966	-0,173958	0,366981	-0,839001	2,295082	0,059712	0,603610	-0,735713	-0,219725	5,589898	-11,628548	-1,209049	-2,665584	-2,032714	2,835817	34,629287	0,808888	0,059712	0,603610	-0,735713	47,163626	0,902534	-11,628548	0,059712	0,603610	-0,735713	47,163626	0,902534	-11,628548
15:43:02,38	0,750089	3,228966	-0,173958	0,366981	-0,839001	2,295082	0,059395	0,598480	-0,736470	0,028838	5,518989	-11,587925	-1,211709	-2,664594	-2,033182	2,837672	34,617847	0,798784	0,059395	0,598480	-0,736470	47,009552	0,856498	-11,587925	0,059395	0,598480	-0,736470	47,009552	0,856498	-11,587925
15:43:02,43	0,750089	3,228966	-0,173958	0,366981	-0,839001	2,295082	0,059868	0,601279	-0,736938	-0,125676	5,550933	-11,598029	-1,209049	-2,662218	-2,028810	2,863021	34,564369	0,833723	0,059868	0,601279	-0,736938	47,074738	0,851280	-11,598029	0,059868	0,601279	-0,736938	47,074738	0,851280	-11,598029
15:43:02,48	0,750089	3,228966	-0,173958	0,366981	-0,839001	2,295082	0,056480	0,600163	-0,732566	-0,101292	5,423451	-11,563090	-1,209766	-2,667582	-2,032206	2,828976	34,584900	0,789041	0,056480	0,600163	-0,732566	47,011531	0,989752	-11,563090	0,056480	0,600163	-0,732566	47,011531	0,989752	-11,563090
15:43:02,54	0,750089	3,228966	-0,173958	0,366981	-0,839001	2,295082	0,061484	0,598102	-0,735962	0,006667	5,643904	-11,607772	-1,207295	-2,667644	-2,029176	2,838041	34,582712	0,843979	0,061484	0,598102	-0,735962	46,957657	0,817400	-11,607772	0,061484	0,598102	-0,735962	46,957657	0,817400	-11,607772
15:43:02,59	0,750089	3,228966	-0,173958	0,366981	-0,839001	2,295082	0,060302	0,595931	-0,732932	0,122186	5,591403	-11,552834	-1,208341	-2,663448	-2,032215	2,824207	34,569977	0,801590	0,060302	0,595931	-0,732932	46,902769	0,857657	-11,552834	0,060302	0,595931	-0,732932	46,902769	0,857657	-11,552834
15:43:02,64	0,750089	3,228966	-0,173958	0,366981	-0,839001	2,295082	0,057191	0,598935	-0,735970	-0,051987	5,424003	-11,595223	-1,212152	-2,669585	-2,029643	2,778913	34,522775	0,773992	0,057191	0,598935	-0,735970	46,964439	0,934494	-11,595223	0,057191	0,598935	-0,735970	46,964439	0,934494	-11,595223
15:43:02,69	0,750089	3,228966	-0,173958	0,366981	-0,839001	2,295082	0,064412	0,599167	-0,733399	-0,127550	5,783858	-11,622822	-1,208511	-2,667224	-2,029227	2,823317	34,558700	0,789948	0,064412	0,599167	-0,733399	46,907049	0,727519	-11,622822	0,064412	0,599167	-0,733399	46,907049	0,727519	-11,622822
15:43:02,74	0,750089	3,228966	-0,173958	0,366981	-0,839001	2,295082	0,060546	0,597195	-0,732983	0,028321	5,603338	-11,606865	-1,207440	-2,663945	-2,033127	2,804202	34,520723	0,801663	0,060546	0,597195	-0,732983	46,908098	0,850450	-11,606865	0,060546	0,597195	-0,732983	46,908098	0,850450	-11,606865
15:43:02,79	0,750089	3,228966	-0,173958	0,366981	-0,839001	2,295082	0,057171	0,597907	-0,736883	-0,051149	5,430263	-11,595151	-1,211001	-2,667542	-2,030357	2,787935	34,511010	0,861671	0,057171	0,597907	-0,736883	46,884518	0,942327	-11,595151	0,057171	0,597907	-0,736883	46,884518	0,942327	-11,595151
15:43:02,84	0,750089	3,228966	-0,173958	0,366981	-0,839001	2,295082	0,062067	0,599192	-0,734113	-0,134515	5,675598	-11,535142	-1,209206	-2,667631	-2,031171	2,787444	34,535415	0,809954	0,062067	0,599192	-0,734113	46,902027	0,803365	-11,535142	0,062067	0,599192	-0,734113	46,902027	0,803365	-11,535142
15:43:02,89	0,750089	3,228966	-0,173958	0,366981	-0,839001	2,295082	0,061246	0,597593	-0,734927	-0,030472	5,620286	-11,586859	-1,205489	-2,665489	-2,032508	2,805647	34,497482	0,836166	0,061246	0,597593	-0,734927	46,880541	0,812489	-11,586859	0,061246	0,597593	-0,734927	46,880541	0,812489	-11,586859
15:43:02,94	0,750089	3,228966	-0,173958	0,366981	-0,839001	2,295082	0,057533	0,595444	-0,736263	0,057483	5,461943	-11,560648	-1,210810	-2,664801	-2,032846	2,837317	34,510786	0,811429	0,057533	0,595444	-0,736263	46,799864	0,945614	-11,560648	0,057533	0,595444	-0,736263	46,799864	0,945614	-11,560648
15:43:02,99	0,750089	3,228966	-0,173958	0,366981	-0,839001	2,295082	0,059597	0,600397	-0,736602	-0,172689	5,590061	-11,585384	-1,220486	-2,635410	-2,012554	4,377158	35,415649	0,512914	0,059597	0,600397	-0,736602	46,958461	0,911686	-11,585384	0,059597	0,600397	-0,736602	46,958461	0,911686	-11,585384
15:43:03,04	0,750089	3,228966	-0,173958	0,366981	-0,839001	2,295082	0,038982	0,623472	-0,716310	0,180982	5,399202	-11,883899	-1,250903	-2,650096	-2,026452	3,456199	36,443462	0,278940	0,038982	0,623472	-0,716310	49,123496	2,339086	-11,883899	0,038982	0,623472	-0,716310	49,123496	2,339086	-11,883899
15:43:03,09	0,750011	3,228966	-0,173982	0,366980	-0,839022	2,345023	0,066909	0,642471	-0,730208	-0,377334	5,539895	-12,117873	-1,238290	-2,655958	-2,028302	3,190807	36,149601	0,377650	0,066909	0,642471	-0,730208	50,056602	0,287556	-12,117873	0,066909	0,642471	-0,730208	50,056602	0,287556	-12,117873
15:43:03,14	0,750011	3,228966	-0,173982	0,366980	-0,839022	2,345023	0,065679	0,628617	-0,732058	-0,044129	5,393044	-12,019164	-1,235634	-2,658497	-2,030239	3,111811	35,993877	0,413496	0,065679	0,628617	-0,732058	49,302291	0,237238	-12,019164	0,065679	0,628617	-0,732058	49,302291	0,237238	-12,019164
15:43:03,19	0,750011	3,228966	-0,173982	0,366980	-0,839022	2,345023	0,066550	0,625047	-0,733995	-0,032853	5,447780	-11,983318	-1,233976	-2,662529	-2,031795	3,076703	35,924522	0,407425	0,066550	0,625047	-0,733995	49,033329	0,223609	-11,983318	0,066550	0,625047	-0,733995	49,033329	0,223609	-11,983318
15:43:03,24	0,750011	3,228966	-0,173982	0,366980	-0,839022	2,345023	0,069213	0,621595	-0,735551	0,069034	5,590535	-11,989389	-1,240358	-2,660595	-2,026490	3,049283	35,917270	0,393740	0,069213	0,621595	-0,735551	48,864235	0,157310	-11,989389	0,069213	0,621595	-0,735551	48,864235	0,157310	-11,989389
15:43:03,29	0,750011	3,228966	-0,173982	0,366980	-0,839022	2,345023	0,070730	0,628089	-0,730246	-0,288661	5,649270	-12,003073	-1,228785	-2,659269	-2,026980	2,998852	35,799524	0,405094	0,070730	0,628089	-0,730246	49,016344	0,097003	-12,003073	0,070730	0,628089	-0,730246	49,016344	0,097003	-12,003073
15:43:03,34	0,750011	3,228966	-0,173982	0,366980	-0,839022	2,345023	0,063794	0,618730	-0,730736	0,070824	5,303830	-11,991719	-1,232971	-2,662032	-2,025356	2,991357	35,775200	0,406309	0,063794	0,618730	-0,730736	48,641143	0,295989	-11,991719	0,063794	0,618730	-0,730736	48,641143	0,295989	-11,991719
15:43:03,39	0,750011	3,228966	-0,173982	0,366980	-0,839022	2,345023	0,068280	0,620973	-0,729112	-0,070611	5,542760	-11,990505	-1,231726	-2,658833	-2,026520	3,008357	35,768071	0,372983	0,068280	0,620973	-0,729112	48,675762	0,182788	-11,990505	0,068280	0,620973	-0,729112	48,675762	0,182788	-11,990505
15:43:03,44	0,750011	3,228966	-0,173982	0,366980	-0,839022	2,345023	0,064887	0,621495	-0,730276	-0,095444	5,384618	-12,023830	-1,231334	-2,659042	-2,026767	3,008900	35,719971	0,428555	0,064887	0,621495	-0,730276	48,691929	0,290986	-12,023830	0,064887	0,621495	-0,730276	48,691929	0,290986	-12,023830
15:43:03,49	0,750011	3,228966	-0,173982	0,366980	-0,839022	2,345023	0,064872	0,621051	-0,730523	-0,113726	5,408346	-11,968259	-1,248287	-2,627935	-2,014490	4,627430	36,624147	0,087458	0,064872	0,621051	-0,730523	48,638771	0,315910	-11,968259	0,064872	0,621051	-0,730523	48,638771	0,315910	-11,968259
15:43:03,54	0,750011	3,228966	-0,173982	0,366980	-0,839022	2,345023	0,046409	0,651285	-0,718246	-0,093616	5,397877	-12,309355	-1,259733	-2,638883	-2,036269	3,944068	37,039360	-0,064261	0,046409	0,651285	-0,718246	51,032289	1,754774	-12,309355	0,046409	0,651285	-0,718246	51,032289	1,754774	-12,309355
15:43:03,59	0,750066	3,228902	-0,173948	0,366973	-0,839016	2,395051	0,061614	0,655724	-0,740025	-0,306534	5,389115	-12,461075	-1,251989	-2,652178	-2,039651	3,738848	36,696888	-0,007500	0,061614	0,655724	-0,740025	51,167824	0,552430	-12,461075	0,061614	0,655724	-0,740025	51,167824	0,552430	-12,461075
15:43:03,64	0,750066	3,228902	-0,173948	0,366973	-0,839016	2,395051	0,069255	0,642370	-0,743407	-0,011333	5,779980	-12,404313	-1,246352	-2,648751	-2,036164	3,664239	36,592634	0,032894	0,069255	0,642370	-0,743407	50,414747	0,343444	-12,404313	0,069255	0,642370	-0,743407	50,414747	0,343444	-12,404313
15:43:03,69	0,750066	3,228902	-0,173948	0,366973	-0,839016	2,395051	0,063469	0,639202	-0,739919	0,025830	5,466588	-12,363919	-1,254194	-2,651568	-2,039300	3,595112	36,542765	0,036988	0,063469	0,639202	-0,739919	50,203195	0,484304	-12,363919	0,063469	0,639202	-0,739919	50,203195	0,484304	-12,363919
15:43:03,74	0,750066	3,228902	-0,173948	0,366973	-0,839016	2,395051	0,069829	0,644585	-0,743056	-0,331812	5,762415	-12,359826	-1,247212	-2,651435	-2,033859	3,573570	36,459323	0,037297	0,069829	0,644585	-0,743056	50,268080	0,280812	-12,359826	0,069829	0,644585	-0,743056	50,268080	0,280812	-12,359826
15:43:03,79	0,750066	3,228902	-0,173948	0,366973	-0,839016	2,395051	0,066223	0,638605	-0,737614	-0,103905	5,597939	-12,359517	-1,247568	-2,649272	-2,036456	3,538310	36,386557	0,063009	0,066223	0,638605	-0,737614	50,026586	0,399451	-12,359517	0,066223	0,638605	-0,737614	50,026586	0,399451	-12,359517
15:43:03,84	0,750066	3,228902	-0,173948	0,366973	-0,839016	2,395051	0,064528	0,639995	-0,740212	-0,256827	5,515656	-12,333804	-1,242758	-2,653070	-2,039670	3,503762	36,350671	0,087048	0,064528	0,639995	-0,740212	49,982772	0,450211	-12,333804	0,064528	0,639995	-0,740212	49,982772	0,450211	-12,333804
15:43:03,89	0,750066	3,228902	-0,173948	0,366973	-0,839016	2,395051	0,065413	0,633930	-0,743426	0,010203	5,549681	-12,309765	-1,248092	-2,649037	-2,036220	3,488571	36,354825	0,065534	0,065413	0,633930	-0,743426	49,773695	0,414791	-12,309765	0,065413	0,633930	-0,743426	49,773695	0,414791	-12,309765
15:43:03,94	0,750066	3,228902	-0,173948	0,366973	-0,839016	2,395051	0,064587	0,640566	-0,739976	-0,338871	5,491519	-12,331279	-1,243391	-2,652444	-2,038947	3,490108	36,311044	0,027321	0,064587	0,640566	-0,739976	49,945553	0,421435	-12,331279	0,064587	0,640566	-0,739976	49,945553	0,421435	-12,331279
15:43:03,99	0,750066	3,228902	-0,173948	0,366973	-0,839016	2,395051	0,065187	0,634791	-0,742703	-0,075738	5,545923	-12,369492	-1,244640	-2,653352	-2,038538	3,469087	36,280785	0,064730	0,065187	0,634791	-0,742703	49,755379	0,428767	-12,369492	0,065187	0,634791	-0,742703	49,755379	0,428767	-12,369492
15:43:04,04	0,750066	3,228902	-0,173948	0,366973	-0,839016	2,395051	0,066597	0,635419	-0,742294	-0,145092	5,616203	-12,332084	-1,243548	-2,651951	-2,038150	3,435705	36,278731	0,089394	0,066597	0,635419	-0,742294	49,735297	0,388308	-12,332084	0,066597	0,635419	-0,742294	49,735297	0,388308	-12,332084
15:43:04,09	0,750066	3,228902	-0,173948	0,366973	-0,839016	2,395051	0,064837	0,635174	-0,741906	-0,150804	5,496805	-12,307420	-1,243664	-2,651554	-2,037753	3,450271	36,280192	0,093933	0,064837	0,635174	-0,741906	49,710325	0,407063	-12,307420	0,064837	0,635174	-0,741906	49,710325	0,407063	-12,307420
15:43:04,14	0,750066	3,228902	-0,173948	0,366973	-0,839016	2,395051	0,064552	0,635473	-0,741509	-0,157826	5,493868	-12,302880	-1,242951	-2,651771	-2,035434	3,436721	36,269655	0,082724	0,064552	0,635473	-0,741509	49,726808	0,426501	-12,302880	0,064552	0,635473	-0,741509	49,726808	0,426501	-12,302880
15:43:04,19	0,750066	3,228902	-0,173948	0,366973	-0,839016	2,395051	0,064384	0,634747	-0,739190	-0,135962	5,478644	-12,314089	-1,243010	-2,653490	-2,033514	3,412320	36,227609	0,055969	0,064384	0,634747	-0,739190	49,691662	0,424497	-12,314089	0,064384	0,634747	-0,739190	49,691662	0,424497	-12,314089
15:43:04,24	0,750066	3,228902	-0,173948	0,366973	-0,839016	2,395051	0,065902	0,633939	-0,737270	-0,142565	5,557460	-12,340844	-1,242540	-2,652157	-2,035472	3,421899	36,216737	0,123210	0,065902	0,633939	-0,737270	49,621641	0,384166	-12,340844	0,065902	0,633939	-0,737270	49,621641	0,384166	-12,340844
15:43:04,29	0,750066	3,228902	-0,173948	0,366973	-0,839016	2,395051	0,064513	0,634198	-0,739228	-0,160664	5,498972	-12,273604	-1,245390	-2,655587	-2,034668	3,402788	36,218832	0,070301	0,064513	0,634198	-0,739228	49,623881	0,434702	-12,273604	0,064513	0,634198	-0,739228	49,623881	0,434702	-12,273604
15:43:04,34	0,750066	3,228902	-0,173948	0,366973	-0,839016	2,395051	0,068908	0,634952	-0,738424	-0,207587	5,709916	-12,326513	-1,240725	-2,652957	-2,037386	3,409039	36,174782	0,076521	0,068908	0,634952	-0,738424	49,636107	0,300636	-12,326513	0,068908	0,634952	-0,738424	49,636107	0,300636	-12,326513
15:43:04,39	0,750066	3,228902	-0,173948	0,366973	-0,839016	2,395051	0,064298	0,632226	-0,741142	-0,100887	5,497638	-12,320292	-1,238970	-2,653903	-2,033868	3,393345	36,186516	0,104151	0,064298	0,632226	-0,741142	49,528860	0,450238	-12,320292	0,064298	0,632226	-0,741142	49,528860	0,450238	-12,320292
15:43:04,45	0,750066	3,228902	-0,173948	0,366973	-0,839016	2,395051	0,064240	0,630233	-0,737623	0,005057	5,475134	-12,292662	-1,243100	-2,654284	-2,038127	3,402851	36,178999	0,125015	0,064240	0,630233	-0,737623	49,478364	0,432332	-12,292662	0,064240	0,630233	-0,737623	49,478364	0,432332	-12,292662
15:43:04,50	0,750066	3,228902	-0,173948	0,366973	-0,839016	2,395051	0,066635	0,633619	-0,741883	-0,172767	5,611670	-12,271799	-1,243683	-2,653336	-2,036225	3,396052	36,188056	0,080651	0,066635	0,633619	-0,741883	49,566334	0,380852	-12,271799	0,066635	0,633619	-0,741883	49,566334	0,380852	-12,271799
15:43:04,55	0,750066	3,228902	-0,173948	0,366973	-0,839016	2,395051	0,066105	0,634598	-0,739981	-0,219222	5,573702	-12,316162	-1,241917	-2,652329	-2,036225	3,400626	36,180072	0,080803	0,066105	0,634598	-0,739981	49,596716	0,384476	-12,316162	0,066105	0,634598	-0,739981	49,596716	0,384476	-12,316162
15:43:04,60	0,750066	3,228902	-0,173948	0,366973	-0,839016	2,395051	0,064350	0,633573	-0,739981	-0,170529	5,490415	-12,316011	-1,238869	-2,654192	-2,037140	3,327965	36,128927	0,098484	0,064350	0,633573	-0,739981	49,564916	0,438927	-12,316011	0,064350	0,633573	-0,739981	49,564916	0,438927	-12,316011
15:43:04,65	0,750066	3,228902	-0,173948	0,366973	-0,839016	2,395051	0,064439	0,630001	-0,740895	-0,065456	5,457683	-12,298330	-1,241486	-2,656089	-2,035047	3,326837	36,158308	0,118425	0,064439	0,630001	-0,740895	49,389660	0,399218	-12,298330	0,064439	0,630001	-0,740895	49,389660	0,399218	-12,298330
15:43:04,70	0,750066	3,228902	-0,173948	0,366973	-0,839016	2,395051	0,067391	0,631319	-0,738803	-0,109103	5,595499	-12,278388	-1,242534	-2,655106	-2,037306	3,335817	36,119792	0,089367	0,067391	0,631319	-0,738803	49,449463	0,305333	-12,278388	0,067391	0,631319	-0,738803	49,449463	0,305333	-12,278388
15:43:04,75	0,750066	3,228902	-0,173948	0,366973	-0,839016	2,395051	0,067064	0,632718	-0,741062	-0,210705	5,605541	-12,307446	-1,238450	-2,653954	-2,035417	3,387700	36,122232	0,112865	0,067064	0,632718	-0,741062	49,457664	0,341028	-12,307446	0,067064	0,632718	-0,741062	49,457664	0,341028	-12,307446
15:43:04,80	0,750066	3,228902	-0,173948	0,366973	-0,839016	2,395051	0,064024	0,629757	-0,739173	-0,028684	5,491156	-12,283948	-1,239683	-2,654523	-2,035059	3,351104	36,140515	0,093931	0,064024	0,629757	-0,739173	49,407255	0,465308	-12,283948	0,064024	0,629757	-0,739173	49,407255	0,465308	-12,283948
15:43:04,85	0,750066	3,228902	-0,173948	0,366973	-0,839016	2,395051	0,065133	0,630540	-0,738815	-0,071872	5,508028	-12,302882	-1,240774	-2,656648	-2,035497	3,350028	36,118997	0,104321	0,065133	0,630540	-0,738815	49,425544	0,395066	-12,302882	0,065133	0,630540	-0,738815	49,425544	0,395066	-12,302882
15:43:04,90	0,750066	3,228902	-0,173948	0,366973	-0,839016	2,395051	0,067519	0,630423	-0,739253	-0,084922	5,641925	-12,292492	-1,239149	-2,653865	-2,034677	3,343064	36,092443	0,092431	0,067519	0,630423	-0,739253	49,403251	0,341665	-12,292492	0,067519	0,630423	-0,739253	49,403251	0,341665	-12,292492
15:43:04,95	0,750066	3,228902	-0,173948	0,366973	-0,839016	2,395051	0,064296	0,630407	-0,738433	-0,110603	5,481558	-12,304382	-1,238080	-2,653551	-2,034387	3,357218	36,099948	0,081680	0,064296	0,630407	-0,738433	49,376366	0,434330	-12,304382	0,064296	0,630407	-0,738433	49,376366	0,434330	-12,304382
15:43:05,00	0,750066	3,228902	-0,173948	0,366973	-0,839016	2,395051	0,063489	0,629638	-0,738143	-0,057047	5,448125	-12,315134	-1,239142	-2,655948	-2,033080	3,344884	36,086185	0,134539	0,063489	0,629638	-0,738143	49,369568	0,464206	-12,315134	0,063489	0,629638	-0,738143	49,369568	0,464206	-12,315134
15:43:05,05	0,750066	3,228902	-0,173948	0,366973	-0,839016	2,395051	0,066097	0,629360	-0,736836	-0,060654	5,579908	-12,262274	-1,239797	-2,655558	-2,034653	3,318272	36,085525	0,130848	0,066097	0,629360	-0,736836	49,344104	0,391311	-12,262274	0,066097	0,629360	-0,736836	49,344104	0,391311	-12,262274
15:43:05,10	0,750066	3,228902	-0,173948	0,366973	-0,839016	2,395051	0,066087	0,630121	-0,738409	-0,114123	5,556661	-12,265965	-1,243305	-2,656415	-2,037381	3,337191	36,068879	0,111666	0,066087	0,630121	-0,738409	49,350402	0,368865	-12,265965	0,066087	0,630121	-0,738409	49,350402	0,368865	-12,265965
15:43:05,15	0,750066	3,228902	-0,173948	0,366973	-0,839016	2,395051	0,068583	0,632731	-0,741137	-0,254777	5,711165	-12,285147	-1,242175	-2,655386	-2,033150	3,285093	36,128498	0,087659	0,068583	0,632731	-0,741137	49,414599	0,327426	-12,285147	0,068583	0,632731	-0,741137	49,414599	0,327426	-12,285147
15:43:05,20	0,750066	3,228902	-0,173948	0,366973	-0,839016	2,395051	0,067127	0,632267	-0,736906	-0,205079	5,560538	-12,309154	-1,238639	-2,655561	-2,034678	3,307004	36,080198	0,101937	0,067127	0,632267	-0,736906	49,427892	0,291076	-12,309154	0,067127	0,632267	-0,736906	49,427892	0,291076	-12,309154
15:43:05,25	0,750066	3,228902	-0,173948	0,366973	-0,839016	2,395051	0,065510	0,629118	-0,738434	-0,072172	5,519590	-12,294876	-1,239844	-2,652295	-2,037403	3,316201	36,062536	0,112901	0,065510	0,629118	-0,738434	49,313554	0,377046	-12,294876	0,065510	0,629118	-0,738434	49,313554	0,377046	-12,294876
15:43:05,30	0,750066	3,228902	-0,173948	0,366973	-0,839016	2,395051	0,063284	0,631793	-0,741158	-0,222014	5,420638	-12,283912	-1,242855	-2,657328	-2,037007	3,270615	36,069595	0,126624	0,063284	0,631793	-0,741158	49,373767	0,452830	-12,283912	0,063284	0,631793	-0,741158	49,373767	0,452830	-12,283912
15:43:05,35	0,750066	3,228902	-0,173948	0,366973	-0,839016	2,395051	0,069148	0,631885	-0,740763	-0,243445	5,682563	-12,270190	-1,236786	-2,653271	-2,035419	3,362702	36,065653	0,126235	0,069148	0,631885	-0,740763	49,359508	0,254422	-12,270190	0,069148	0,631885	-0,740763	49,359508	0,254422	-12,270190
15:43:05,40	0,750066	3,228902	-0,173948	0,366973	-0,839016	2,395051	0,062600	0,628658	-0,739175	-0,033009	5,423784	-12,270578	-1,239257	-2,657491	-2,033891	3,298418	36,050555	0,109894	0,062600	0,628658	-0,739175	49,316622	0,509667	-12,270578	0,062600	0,628658	-0,739175	49,316622	0,509667	-12,270578
15:43:05,45	0,750066	3,228902	-0,173948	0,366973	-0,839016	2,395051	0,067490	0,628688	-0,737647	-0,079778	5,629943	-12,286919	-1,238103	-2,653632	-2,036618	3,316055	36,012543	0,110927	0,067490	0,628688	-0,737647	49,272196	0,331958	-12,286919	0,067490	0,628688	-0,737647	49,272196	0,331958	-12,286919
15:43:05,50	0,750066	3,228902	-0,173948	0,366973	-0,839016	2,395051	0,063572	0,629617	-0,740374	-0,152233	5,460460	-12,285887	-1,241194	-2,656423	-2,037292	3,301799	36,040352	0,117482	0,063572	0,629617	-0,740374	49,272737	0,470080	-12,285887	0,063572	0,629617	-0,740374	49,272737	0,470080	-12,285887
15:43:05,55	0,750066	3,228902	-0,173948	0,366973	-0,839016	2,395051	0,067534	0,630899	-0,741048	-0,201911	5,640264	-12,279331	-1,241612	-2,658863	-2,035051	3,297833	36,051447	0,114869	0,067534	0,630899	-0,741048	49,323649	0,338821	-12,279331	0,067534	0,630899	-0,741048	49,323649	0,338821	-12,279331
15:43:05,60	0,750066	3,228902	-0,173948	0,366973	-0,839016	2,395051	0,069856	0,630041	-0,738807	-0,149685	5,752026	-12,281944	-1,239881	-2,655640	-2,036220	3,289611	36,062798	0,131342	0,069856	0,630041	-0,738807	49,308546	0,268305	-12,281944	0,069856	0,630041	-0,738807	49,308546	0,268305	-12,281944
15:43:05,65	0,750066	3,228902	-0,173948	0,366973	-0,839016	2,395051	0,066199	0,630154	-0,739976	-0,149833	5,549057	-12,265472	-1,243393	-2,655923	-2,034666	3,299937	36,052754	0,129319	0,066199	0,630154	-0,739976	49,317255	0,352424	-12,265472	0,066199	0,630154	-0,739976	49,317255	0,352424	-12,265472
15:43:05,70	0,750066	3,228902	-0,173948	0,366973	-0,839016	2,395051	0,068200	0,633053	-0,738422	-0,304133	5,667088	-12,267495	-1,237492	-2,655239	-2,035025	3,319941	36,023068	0,148883	0,068200	0,633053	-0,738422	49,390551	0,313356	-12,267495	0,068200	0,633053	-0,738422	49,390551	0,313356	-12,267495
15:43:05,75	0,750066	3,228902	-0,173948	0,366973	-0,839016	2,395051	0,064657	0,628285	-0,738781	-0,071898	5,515005	-12,247930	-1,236908	-2,656775	-2,035062	3,301626	36,039901	0,101054	0,064657	0,628285	-0,738781	49,248489	0,439418	-12,247930	0,064657	0,628285	-0,738781	49,248489	0,439418	-12,247930
15:43:05,80	0,750066	3,228902	-0,173948	0,366973	-0,839016	2,395051	0,065696	0,627011	-0,738818	-0,000243	5,544751	-12,295759	-1,239357	-2,654792	-2,034680	3,265311	36,043943	0,130267	0,065696	0,627011	-0,738818	49,220155	0,387610	-12,295759	0,065696	0,627011	-0,738818	49,220155	0,387610	-12,295759
15:43:05,85	0,750066	3,228902	-0,173948	0,366973	-0,839016	2,395051	0,065202	0,630124	-0,738436	-0,176729	5,485611	-12,266547	-1,236412	-2,656749	-2,034291	3,273666	35,995143	0,109219	0,065202	0,630124	-0,738436	49,287969	0,367220	-12,266547	0,065202	0,630124	-0,738436	49,287969	0,367220	-12,266547
15:43:05,90	0,750066	3,228902	-0,173948	0,366973	-0,839016	2,395051	0,065425	0,626595	-0,738047	-0,031321	5,528808	-12,287595	-1,236945	-2,657508	-2,035822	3,292592	36,023749	0,125203	0,065425	0,626595	-0,738047	49,156373	0,392964	-12,287595	0,065425	0,626595	-0,738047	49,156373	0,392964	-12,287595
15:43:05,95	0,750066	3,228902	-0,173948	0,366973	-0,839016	2,395051	0,066349	0,626677	-0,739578	-0,001345	5,578972	-12,271610	-1,238768	-2,657974	-2,036206	3,273534	36,009027	0,144157	0,066349	0,626677	-0,739578	49,192781	0,370550	-12,271610	0,066349	0,626677	-0,739578	49,192781	0,370550	-12,271610
15:43:06,00	0,750066	3,228902	-0,173948	0,366973	-0,839016	2,395051	0,067664	0,628023	-0,739962	-0,093612	5,638202	-12,252656	-1,238667	-2,655880	-2,033866	3,311378	36,038144	0,143605	0,067664	0,628023	-0,739962	49,206170	0,326563	-12,252656	0,067664	0,628023	-0,739962	49,206170	0,326563	-12,252656
15:43:06,05	0,750066	3,228902	-0,173948	0,366973	-0,839016	2,395051	0,065800	0,628982	-0,737622	-0,099377	5,559497	-12,253208	-1,239936	-2,656627	-2,034687	3,268469	36,027195	0,109949	0,065800	0,628982	-0,737622	49,275739	0,394170	-12,253208	0,065800	0,628982	-0,737622	49,275739	0,394170	-12,253208
15:43:06,10	0,750066	3,228902	-0,173948	0,366973	-0,839016	2,395051	0,067081	0,629708	-0,738443	-0,168034	5,594413	-12,286864	-1,238109	-2,654892	-2,034285	3,298963	36,032150	0,114968	0,067081	0,629708	-0,738443	49,264025	0,328544	-12,286864	0,067081	0,629708	-0,738443	49,264025	0,328544	-12,286864
15:43:06,15	0,750066	3,228902	-0,173948	0,366973	-0,839016	2,395051	0,064666	0,628993	-0,738041	-0,111319	5,492748	-12,281845	-1,235814	-2,658295	-2,033477	3,272092	36,008889	0,147815	0,064666	0,628993	-0,738041	49,264618	0,416479	-12,281845	0,064666	0,628993	-0,738041	49,264618	0,416479	-12,281845
15:43:06,20	0,750066	3,228902	-0,173948	0,366973	-0,839016	2,395051	0,066465	0,625304	-0,737233	0,046940	5,574664	-12,248998	-1,237625	-2,654874	-2,034280	3,270915	35,980910	0,137924	0,066465	0,625304	-0,737233	49,133274	0,357161	-12,248998	0,066465	0,625304	-0,737233	49,133274	0,357161	-12,248998
15:43:06,25	0,750066	3,228902	-0,173948	0,366973	-0,839016	2,395051	0,064408	0,628583	-0,738036	-0,148383	5,480654	-12,258889	-1,238751	-2,658853	-2,035048	3,281108	35,989612	0,123245	0,064408	0,628583	-0,738036	49,195346	0,424651	-12,258889	0,064408	0,628583	-0,738036	49,195346	0,424651	-12,258889
15:43:06,30	0,750066	3,228902	-0,173948	0,366973	-0,839016	2,395051	0,068417	0,627569	-0,738804	-0,083021	5,693631	-12,273569	-1,237579	-2,652711	-2,035456	3,291982	36,000185	0,124834	0,068417	0,627569	-0,738804	49,181107	0,322872	-12,273569	0,068417	0,627569	-0,738804	49,181107	0,322872	-12,273569
15:43:06,35	0,750066	3,228902	-0,173948	0,366973	-0,839016	2,395051	0,062512	0,629624	-0,739212	-0,175321	5,390670	-12,271980	-1,235266	-2,657451	-2,034636	3,270333	35,977005	0,162273	0,062512	0,629624	-0,739212	49,250175	0,483502	-12,271980	0,062512	0,629624	-0,739212	49,250175	0,483502	-12,271980
15:43:06,40	0,750066	3,228902	-0,173948	0,366973	-0,839016	2,395051	0,065460	0,625251	-0,738392	0,021188	5,536839	-12,234541	-1,239996	-2,655943	-2,037801	3,254496	36,010873	0,116401	0,065460	0,625251	-0,738392	49,103386	0,398205	-12,234541	0,065460	0,625251	-0,738392	49,103386	0,398205	-12,234541
15:43:06,45	0,750066	3,228902	-0,173948	0,366973	-0,839016	2,395051	0,066519	0,630102	-0,741557	-0,209666	5,561248	-12,280413	-1,236448	-2,652861	-2,036612	3,285684	35,965716	0,139206	0,066519	0,630102	-0,741557	49,253356	0,339496	-12,280413	0,066519	0,630102	-0,741557	49,253356	0,339496	-12,280413
15:43:06,50	0,750066	3,228902	-0,173948	0,366973	-0,839016	2,395051	0,062076	0,628569	-0,740368	-0,153477	5,379808	-12,257607	-1,239378	-2,655129	-2,036229	3,275343	35,992024	0,129389	0,062076	0,628569	-0,740368	49,189226	0,506820	-12,257607	0,062076	0,628569	-0,740368	49,189226	0,506820	-12,257607
15:43:06,55	0,750066	3,228902	-0,173948	0,366973	-0,839016	2,395051	0,065506	0,629974	-0,739985	-0,208880	5,536038	-12,267424	-1,238172	-2,656735	-2,034668	3,290961	35,960902	0,117562	0,065506	0,629974	-0,739985	49,244049	0,393826	-12,267424	0,065506	0,629974	-0,739985	49,244049	0,393826	-12,267424
15:43:06,60	0,750066	3,228902	-0,173948	0,366973	-0,839016	2,395051	0,066293	0,628126	-0,738423	-0,131938	5,606044	-12,279252	-1,237599	-2,652738	-2,036999	3,291808	35,987196	0,139887	0,066293	0,628126	-0,738423	49,175939	0,402060	-12,279252	0,066293	0,628126	-0,738423	49,175939	0,402060	-12,279252
15:43:06,65	0,750066	3,228902	-0,173948	0,366973	-0,839016	2,395051	0,062545	0,629628	-0,740755	-0,186878	5,398740	-12,256927	-1,235917	-2,659790	-2,035063	3,231454	35,976477	0,123694	0,062545	0,629628	-0,740755	49,238953	0,488966	-12,256927	0,062545	0,629628	-0,740755	49,238953	0,488966	-12,256927
15:43:06,70	0,750066	3,228902	-0,173948	0,366973	-0,839016	2,395051	0,067811	0,624646	-0,738819	0,032766	5,625662	-12,273119	-1,240019	-2,660365	-2,035045	3,245996	35,965838	0,141780	0,067811	0,624646	-0,738819	49,067450	0,302508	-12,273119	0,067811	0,624646	-0,738819	49,067450	0,302508	-12,273119
15:43:06,75	0,750066	3,228902	-0,173948	0,366973	-0,839016	2,395051	0,070360	0,627910	-0,738801	-0,138941	5,776144	-12,255034	-1,235828	-2,656961	-2,036204	3,278125	35,995760	0,144342	0,070360	0,627910	-0,738801	49,152020	0,252863	-12,255034	0,070360	0,627910	-0,738801	49,152020	0,252863	-12,255034
15:43:06,80	0,750066	3,228902	-0,173948	0,366973	-0,839016	2,395051	0,065317	0,625984	-0,739960	0,003225	5,526751	-12,252471	-1,235908	-2,659732	-2,033486	3,231624	35,989536	0,152232	0,065317	0,625984	-0,739960	49,142940	0,399376	-12,252471	0,065317	0,625984	-0,739960	49,142940	0,399376	-12,252471
15:43:06,85	0,750066	3,228902	-0,173948	0,366973	-0,839016	2,395051	0,067757	0,624666	-0,737242	0,043076	5,616478	-12,244581	-1,241759	-2,657019	-2,035448	3,249638	36,018969	0,143885	0,067757	0,624666	-0,737242	49,079396	0,297555	-12,244581	0,067757	0,624666	-0,737242	49,079396	0,297555	-12,244581
15:43:06,90	0,750066	3,228902	-0,173948	0,366973	-0,839016	2,395051	0,068333	0,631091	-0,739204	-0,256494	5,647298	-12,252929	-1,239451	-2,657339	-2,035034	3,248360	35,963073	0,171278	0,068333	0,631091	-0,739204	49,284138	0,283182	-12,252929	0,068333	0,631091	-0,739204	49,284138	0,283182	-12,252929
15:43:06,95	0,750066	3,228902	-0,173948	0,366973	-0,839016	2,395051	0,067456	0,628932	-0,738790	-0,193293	5,628536	-12,225535	-1,238223	-2,657373	-2,037384	3,276609	35,947916	0,128533	0,067456	0,628932	-0,738790	49,177889	0,333264	-12,225535	0,067456	0,628932	-0,738790	49,177889	0,333264	-12,225535
15:43:07,00	0,750066	3,228902	-0,173948	0,366973	-0,839016	2,395051	0,066871	0,627851	-0,741140	-0,136046	5,630196	-12,268281	-1,235320	-2,655647	-2,034637	3,261687	35,947741	0,176218	0,066871	0,627851	-0,741140	49,150222	0,380790	-12,268281	0,066871	0,627851	-0,741140	49,150222	0,380790	-12,268281
15:43:07,05	0,750066	3,228902	-0,173948	0,366973	-0,839016	2,395051	0,063925	0,626200	-0,738393	-0,057835	5,464152	-12,220595	-1,238825	-2,656273	-2,034278	3,258919	35,976555	0,142336	0,063925	0,626200	-0,738393	49,098872	0,446032	-12,220595	0,063925	0,626200	-0,738393	49,098872	0,446032	-12,220595
15:43:07,10	0,750066	3,228902	-0,173948	0,366973	-0,839016	2,395051	0,066220	0,628922	-0,738034	-0,175822	5,566676	-12,254477	-1,236442	-2,657747	-2,032752	3,263811	35,959535	0,087709	0,066220	0,628922	-0,738034	49,194582	0,368417	-12,254477	0,066220	0,628922	-0,738034	49,194582	0,368417	-12,254477
15:43:07,15	0,750066	3,228902	-0,173948	0,366973	-0,839016	2,395051	0,066304	0,626122	-0,736508	-0,042497	5,583816	-12,309104	-1,238305	-2,657496	-2,035071	3,236552	35,938271	0,127196	0,066304	0,626122	-0,736508	49,108078	0,378925	-12,309104	0,066304	0,626122	-0,736508	49,108078	0,378925	-12,309104
15:43:07,20	0,750066	3,228902	-0,173948	0,366973	-0,839016	2,395051	0,067019	0,627860	-0,738827	-0,164944	5,608004	-12,269618	-1,237042	-2,654389	-2,037004	3,272950	35,984648	0,135008	0,067019	0,627860	-0,738827	49,122104	0,347010	-12,269618	0,067019	0,627860	-0,738827	49,122104	0,347010	-12,269618
15:43:07,25	0,750066	3,228902	-0,173948	0,366973	-0,839016	2,395051	0,063696	0,628320	-0,740760	-0,130486	5,443538	-12,261806	-1,240651	-2,657406	-2,037003	3,242486	35,952047	0,142895	0,063696	0,628320	-0,740760	49,192648	0,443404	-12,261806	0,063696	0,628320	-0,740760	49,192648	0,443404	-12,261806
15:43:07,30	0,750066	3,228902	-0,173948	0,366973	-0,839016	2,395051	0,068114	0,629937	-0,740759	-0,258046	5,663168	-12,253918	-1,237033	-2,654817	-2,036205	3,293986	35,932814	0,147119	0,068114	0,629937	-0,740759	49,192039	0,316258	-12,253918	0,068114	0,629937	-0,740759	49,192039	0,316258	-12,253918
15:43:07,35	0,750066	3,228902	-0,173948	0,366973	-0,839016	2,395051	0,064063	0,628099	-0,739961	-0,153333	5,506749	-12,249695	-1,236441	-2,651971	-2,035873	3,272686	36,001304	0,101402	0,064063	0,628099	-0,739961	49,152404	0,477818	-12,249695	0,064063	0,628099	-0,739961	49,152404	0,477818	-12,249695
15:43:07,40	0,750066	3,228902	-0,173948	0,366973	-0,839016	2,395051	0,061302	0,629009	-0,739629	-0,151992	5,310488	-12,295411	-1,240016	-2,657549	-2,037768	3,258634	35,972097	0,148770	0,061302	0,629009	-0,739629	49,225185	0,498291	-12,295411	0,061302	0,629009	-0,739629	49,225185	0,498291	-12,295411
15:43:07,45	0,750066	3,228902	-0,173948	0,366973	-0,839016	2,395051	0,067921	0,629316	-0,741523	-0,200280	5,657092	-12,248043	-1,237679	-2,659064	-2,034263	3,246266	35,951990	0,151145	0,067921	0,629316	-0,741523	49,201003	0,325331	-12,248043	0,067921	0,629316	-0,741523	49,201003	0,325331	-12,248043
15:43:07,50	0,750066	3,228902	-0,173948	0,366973	-0,839016	2,395051	0,068064	0,626534	-0,738019	-0,079243	5,663883	-12,245668	-1,237140	-2,658143	-2,034685	3,227937	35,936273	0,122246	0,068064	0,626534	-0,738019	49,103698	0,320878	-12,245668	0,068064	0,626534	-0,738019	49,103698	0,320878	-12,245668
15:43:07,55	0,750066	3,228902	-0,173948	0,366973	-0,839016	2,395051	0,066997	0,626528	-0,738441	-0,101706	5,600392	-12,274568	-1,236548	-2,656825	-2,037385	3,233542	35,959479	0,153943	0,066997	0,626528	-0,738441	49,080762	0,341134	-12,274568	0,066997	0,626528	-0,738441	49,080762	0,341134	-12,274568
15:43:07,60	0,750066	3,228902	-0,173948	0,366973	-0,839016	2,395051	0,065559	0,626675	-0,741141	-0,086443	5,518878	-12,242871	-1,240067	-2,660030	-2,037390	3,218872	35,994960	0,144459	0,065559	0,626675	-0,741141	49,107553	0,372487	-12,242871	0,065559	0,626675	-0,741141	49,107553	0,372487	-12,242871
15:43:07,65	0,750066	3,228902	-0,173948	0,366973	-0,839016	2,395051	0,070094	0,628120	-0,741146	-0,138171	5,724260	-12,252354	-1,237194	-2,656724	-2,036210	3,217165	35,933003	0,176677	0,070094	0,628120	-0,741146	49,169228	0,221861	-12,252354	0,070094	0,628120	-0,741146	49,169228	0,221861	-12,252354
15:43:07,70	0,750066	3,228902	-0,173948	0,366973	-0,839016	2,395051	0,065795	0,627285	-0,739966	-0,149263	5,530184	-12,220136	-1,237119	-2,654623	-2,035851	3,243779	35,955514	0,133625	0,065795	0,627285	-0,739966	49,092591	0,365299	-12,220136	0,065795	0,627285	-0,739966	49,092591	0,365299	-12,220136
15:43:07,75	0,750066	3,228902	-0,173948	0,366973	-0,839016	2,395051	0,063938	0,628271	-0,739607	-0,167724	5,445411	-12,263189	-1,238884	-2,656897	-2,036608	3,238967	35,966824	0,153235	0,063938	0,628271	-0,739607	49,151519	0,426304	-12,263189	0,063938	0,628271	-0,739607	49,151519	0,426304	-12,263189
15:43:07,80	0,750066	3,228902	-0,173948	0,366973	-0,839016	2,395051	0,066790	0,628661	-0,740364	-0,180657	5,583892	-12,243578	-1,234714	-2,656121	-2,033861	3,271012	35,932153	0,165495	0,066790	0,628661	-0,740364	49,169264	0,340904	-12,243578	0,066790	0,628661	-0,740364	49,169264	0,340904	-12,243578
15:43:07,85	0,750066	3,228902	-0,173948	0,366973	-0,839016	2,395051	0,064032	0,625438	-0,737617	-0,027067	5,485598	-12,231318	-1,235309	-2,656877	-2,035441	3,256079	35,960702	0,138238	0,064032	0,625438	-0,737617	49,069852	0,459060	-12,231318	0,064032	0,625438	-0,737617	49,069852	0,459060	-12,231318
15:43:07,90	0,750066	3,228902	-0,173948	0,366973	-0,839016	2,395051	0,064985	0,625575	-0,739197	-0,016917	5,507922	-12,258575	-1,234779	-2,656148	-2,032357	3,231412	35,935384	0,121469	0,064985	0,625575	-0,739197	49,090732	0,406612	-12,258575	0,064985	0,625575	-0,739197	49,090732	0,406612	-12,258575
15:43:07,95	0,750066	3,228902	-0,173948	0,366973	-0,839016	2,395051	0,064088	0,625481	-0,736113	-0,046272	5,452574	-12,275344	-1,238325	-2,658796	-2,037007	3,230542	35,931818	0,132878	0,064088	0,625481	-0,736113	49,053972	0,421680	-12,275344	0,064088	0,625481	-0,736113	49,053972	0,421680	-12,275344
15:43:08,00	0,750066	3,228902	-0,173948	0,366973	-0,839016	2,395051	0,068155	0,627228	-0,740763	-0,140637	5,665073	-12,263936	-1,238295	-2,659562	-2,031958	3,227260	35,944959	0,125306	0,068155	0,627228	-0,740763	49,096743	0,314941	-12,263936	0,068155	0,627228	-0,740763	49,096743	0,314941	-12,263936
15:43:08,05	0,750066	3,228902	-0,173948	0,366973	-0,839016	2,395051	0,068803	0,626819	-0,735714	-0,109631	5,689376	-12,271507	-1,236531	-2,657242	-2,033105	3,243410	35,927176	0,150144	0,068803	0,626819	-0,735714	49,095645	0,288345	-12,271507	0,068803	0,626819	-0,735714	49,095645	0,288345	-12,271507
15:43:08,10	0,750066	3,228902	-0,173948	0,366973	-0,839016	2,395051	0,065912	0,626451	-0,736861	-0,097839	5,561900	-12,246670	-1,239321	-2,653928	-2,035035	3,309212	35,982282	0,152416	0,065912	0,626451	-0,736861	49,078578	0,387846	-12,246670	0,065912	0,626451	-0,736861	49,078578	0,387846	-12,246670
15:43:08,15	0,750066	3,228902	-0,173948	0,366973	-0,839016	2,395051	0,064437	0,630525	-0,738791	-0,229036	5,514658	-12,244397	-1,238357	-2,658630	-2,034678	3,202853	35,961095	0,147237	0,064437	0,630525	-0,738791	49,267149	0,456354	-12,244397	0,064437	0,630525	-0,738791	49,267149	0,456354	-12,244397
15:43:08,20	0,750066	3,228902	-0,173948	0,366973	-0,839016	2,395051	0,068027	0,627339	-0,738434	-0,134892	5,619828	-12,249576	-1,234753	-2,660072	-2,037385	3,247331	35,922493	0,123374	0,068027	0,627339	-0,738434	49,111192	0,279700	-12,249576	0,068027	0,627339	-0,738434	49,111192	0,279700	-12,249576
15:43:08,25	0,750066	3,228902	-0,173948	0,366973	-0,839016	2,395051	0,067474	0,623496	-0,741141	0,053709	5,648889	-12,273440	-1,237097	-2,656842	-2,035812	3,262087	35,926489	0,161228	0,067474	0,623496	-0,741141	48,998183	0,352176	-12,273440	0,067474	0,623496	-0,741141	48,998183	0,352176	-12,273440
15:43:08,30	0,750066	3,228902	-0,173948	0,366973	-0,839016	2,395051	0,065848	0,627141	-0,739568	-0,124973	5,575135	-12,235585	-1,236596	-2,654364	-2,035055	3,222272	35,939978	0,171754	0,065848	0,627141	-0,739568	49,105605	0,406037	-12,235585	0,065848	0,627141	-0,739568	49,105605	0,406037	-12,235585
15:43:08,35	0,750066	3,228902	-0,173948	0,366973	-0,839016	2,395051	0,063452	0,627947	-0,738811	-0,175096	5,409300	-12,225060	-1,236553	-2,659142	-2,035057	3,228996	35,930458	0,136764	0,063452	0,627947	-0,738811	49,118731	0,428315	-12,225060	0,063452	0,627947	-0,738811	49,118731	0,428315	-12,225060
15:43:08,40	0,750066	3,228902	-0,173948	0,366973	-0,839016	2,395051	0,067568	0,625520	-0,738813	-0,053799	5,633919	-12,260050	-1,234095	-2,657151	-2,034249	3,283361	35,926287	0,150835	0,067568	0,625520	-0,738813	49,049545	0,329823	-12,260050	0,067568	0,625520	-0,738813	49,049545	0,329823	-12,260050
15:43:08,45	0,750066	3,228902	-0,173948	0,366973	-0,839016	2,395051	0,064615	0,624387	-0,738005	0,028695	5,529520	-12,245978	-1,239003	-2,659796	-2,036600	3,191894	35,928128	0,176250	0,064615	0,624387	-0,738005	49,043086	0,457249	-12,245978	0,064615	0,624387	-0,738005	49,043086	0,457249	-12,245978
15:43:08,50	0,750066	3,228902	-0,173948	0,366973	-0,839016	2,395051	0,069359	0,627316	-0,740356	-0,167727	5,696102	-12,220564	-1,237736	-2,653132	-2,037395	3,250636	35,925627	0,153032	0,069359	0,627316	-0,740356	49,076553	0,251385	-12,220564	0,069359	0,627316	-0,740356	49,076553	0,251385	-12,220564
15:43:08,55	0,750066	3,228902	-0,173948	0,366973	-0,839016	2,395051	0,062955	0,629550	-0,741151	-0,256714	5,415198	-12,243782	-1,237123	-2,656193	-2,034263	3,248090	35,929750	0,165471	0,062955	0,629550	-0,741151	49,162972	0,473224	-12,243782	0,062955	0,629550	-0,741151	49,162972	0,473224	-12,243782
15:43:08,60	0,750066	3,228902	-0,173948	0,366973	-0,839016	2,395051	0,065299	0,627488	-0,738019	-0,147197	5,532813	-12,231342	-1,238875	-2,656590	-2,035821	3,257664	35,924664	0,156106	0,065299	0,627488	-0,738019	49,110629	0,406845	-12,231342	0,065299	0,627488	-0,738019	49,110629	0,406845	-12,231342
15:43:08,65	0,750066	3,228902	-0,173948	0,366973	-0,839016	2,395051	0,066519	0,628807	-0,739577	-0,215413	5,607079	-12,240707	-1,235919	-2,659948	-2,036188	3,247711	35,947331	0,166860	0,066519	0,628807	-0,739577	49,145969	0,385353	-12,240707	0,066519	0,628807	-0,739577	49,145969	0,385353	-12,240707
15:43:08,70	0,750066	3,228902	-0,173948	0,366973	-0,839016	2,395051	0,067950	0,624568	-0,739944	0,019683	5,661522	-12,229953	-1,236534	-2,655402	-2,033121	3,251967	35,907585	0,135175	0,067950	0,624568	-0,739944	49,048283	0,327487	-12,229953	0,067950	0,624568	-0,739944	49,048283	0,327487	-12,229953
15:43:08,75	0,750066	3,228902	-0,173948	0,366973	-0,839016	2,395051	0,064320	0,627373	-0,736876	-0,158487	5,496350	-12,261639	-1,237236	-2,656258	-2,035461	3,202543	35,910260	0,151479	0,064320	0,627373	-0,736876	49,090330	0,447226	-12,261639	0,064320	0,627373	-0,736876	49,090330	0,447226	-12,261639
15:43:08,80	0,750066	3,228902	-0,173948	0,366973	-0,839016	2,395051	0,065412	0,627553	-0,739216	-0,190243	5,508993	-12,245334	-1,238942	-2,657204	-2,037402	3,226513	35,921396	0,137800	0,065412	0,627553	-0,739216	49,072705	0,374149	-12,245334	0,065412	0,627553	-0,739216	49,072705	0,374149	-12,245334
15:43:08,85	0,750066	3,228902	-0,173948	0,366973	-0,839016	2,395051	0,067085	0,628558	-0,741158	-0,220870	5,611166	-12,259013	-1,237718	-2,659259	-2,036959	3,251064	35,909813	0,180420	0,067085	0,628558	-0,741158	49,120966	0,345011	-12,259013	0,067085	0,628558	-0,741158	49,120966	0,345011	-12,259013
15:43:08,90	0,750066	3,228902	-0,173948	0,366973	-0,839016	2,395051	0,068252	0,626471	-0,740715	-0,110076	5,698905	-12,216393	-1,237218	-2,658120	-2,038921	3,216441	35,910315	0,182242	0,068252	0,626471	-0,740715	49,067892	0,341139	-12,216393	0,068252	0,626471	-0,740715	49,067892	0,341139	-12,216393
15:43:08,95	0,750066	3,228902	-0,173948	0,366973	-0,839016	2,395051	0,067016	0,626607	-0,742677	-0,134023	5,604384	-12,214572	-1,237804	-2,657408	-2,032348	3,203163	35,909803	0,149295	0,067016	0,626607	-0,742677	49,054618	0,343665	-12,214572	0,067016	0,626607	-0,742677	49,054618	0,343665	-12,214572
15:43:09,00	0,750066	3,228902	-0,173948	0,366973	-0,839016	2,395051	0,066692	0,627471	-0,736104	-0,186022	5,576311	-12,247518	-1,240093	-2,656679	-2,037358	3,251558	35,907259	0,185394	0,066692	0,627471	-0,736104	49,070426	0,340998	-12,247518	0,066692	0,627471	-0,736104	49,070426	0,340998	-12,247518
15:43:09,05	0,750066	3,228902	-0,173948	0,366973	-0,839016	2,395051	0,067205	0,629817	-0,741114	-0,286050	5,646197	-12,211420	-1,237213	-2,661692	-2,036210	3,206145	35,894335	0,155431	0,067205	0,629817	-0,741114	49,154604	0,370573	-12,211420	0,067205	0,629817	-0,741114	49,154604	0,370573	-12,211420
15:43:09,10	0,750066	3,228902	-0,173948	0,366973	-0,839016	2,395051	0,070107	0,624817	-0,739965	-0,059943	5,764204	-12,241383	-1,237160	-2,655658	-2,034266	3,239294	35,910272	0,169858	0,070107	0,624817	-0,739965	48,988202	0,260820	-12,241383	0,070107	0,624817	-0,739965	48,988202	0,260820	-12,241383
15:43:09,15	0,750066	3,228902	-0,173948	0,366973	-0,839016	2,395051	0,064855	0,627788	-0,738022	-0,184059	5,511842	-12,226956	-1,236024	-2,657099	-2,033122	3,215906	35,895340	0,144680	0,064855	0,627788	-0,738022	49,097310	0,420734	-12,226956	0,064855	0,627788	-0,738022	49,097310	0,420734	-12,226956
15:43:09,20	0,750066	3,228902	-0,173948	0,366973	-0,839016	2,395051	0,065534	0,626084	-0,736878	-0,120055	5,534383	-12,252133	-1,234170	-2,658091	-2,034637	3,262272	35,884191	0,159477	0,065534	0,626084	-0,736878	49,027518	0,389941	-12,252133	0,065534	0,626084	-0,736878	49,027518	0,389941	-12,252133
15:43:09,25	0,750066	3,228902	-0,173948	0,366973	-0,839016	2,395051	0,065467	0,623982	-0,738393	0,002745	5,576601	-12,237336	-1,238408	-2,661731	-2,037391	3,200356	35,889839	0,141317	0,065467	0,623982	-0,738393	48,985359	0,437459	-12,237336	0,065467	0,623982	-0,738393	48,985359	0,437459	-12,237336
15:43:09,30	0,750066	3,228902	-0,173948	0,366973	-0,839016	2,395051	0,070738	0,625833	-0,741146	-0,119540	5,794243	-12,255496	-1,234811	-2,661719	-2,033503	3,217500	35,896761	0,125085	0,070738	0,625833	-0,741146	49,008326	0,241336	-12,255496	0,070738	0,625833	-0,741146	49,008326	0,241336	-12,255496
15:43:09,35	0,750066	3,228902	-0,173948	0,366973	-0,839016	2,395051	0,061926	0,628826	-0,738824	-0,239240	5,356660	-12,240408	-1,236595	-2,652603	-2,035068	3,236202	35,910659	0,156405	0,061926	0,628826	-0,738824	49,123603	0,495483	-12,240408	0,061926	0,628826	-0,738824	49,123603	0,495483	-12,240408
15:43:09,40	0,750066	3,228902	-0,173948	0,366973	-0,839016	2,395051	0,065452	0,624070	-0,737256	-0,013068	5,536861	-12,251849	-1,234239	-2,658034	-2,033501	3,222897	35,893942	0,144964	0,065452	0,624070	-0,737256	48,976444	0,398874	-12,251849	0,065452	0,624070	-0,737256	48,976444	0,398874	-12,251849
15:43:09,45	0,750066	3,228902	-0,173948	0,366973	-0,839016	2,395051	0,065452	0,624070	-0,737256	-0,013068	5,536861	-12,251849	-1,235451	-2,655218	-2,036621	3,218545	35,902239	0,152227	0,065452	0,624070	-0,737256	48,976444	0,398874	-12,251849	0,065452	0,624070	-0,737256	48,976444	0,398874	-12,251849
15:43:09,50	0,750066	3,228902	-0,173948	0,366973	-0,839016	2,395051	0,063619	0,626528	-0,740377	-0,135874	5,433604	-12,244587	-1,237762	-2,655793	-2,038148	3,238419	35,919315	0,177240	0,063619	0,626528	-0,740377	49,046590	0,439542	-12,244587	0,063619	0,626528	-0,740377	49,046590	0,439542	-12,244587
15:43:09,55	0,750066	3,228902	-0,173948	0,366973	-0,839016	2,395051	0,068489	0,626368	-0,739552	-0,133266	5,720081	-12,218010	-1,237747	-2,659515	-2,035796	3,244468	35,880671	0,178804	0,068489	0,626368	-0,739552	49,036631	0,343720	-12,218010	0,068489	0,626368	-0,739552	49,036631	0,343720	-12,218010
15:43:09,60	0,750066	3,228902	-0,173948	0,366973	-0,839016	2,395051	0,064246	0,625491	-0,740360	-0,092190	5,473105	-12,230520	-1,234867	-2,656280	-2,036604	3,219377	35,889950	0,166293	0,064246	0,625491	-0,740360	49,008891	0,429776	-12,230520	0,064246	0,625491	-0,740360	49,008891	0,429776	-12,230520
15:43:09,65	0,750066	3,228902	-0,173948	0,366973	-0,839016	2,395051	0,069145	0,628773	-0,738413	-0,264684	5,722089	-12,228058	-1,240158	-2,658881	-2,034658	3,213464	35,891230	0,168755	0,069145	0,628773	-0,738413	49,094007	0,294194	-12,228058	0,069145	0,628773	-0,738413	49,094007	0,294194	-12,228058
15:43:09,70	0,750066	3,228902	-0,173948	0,366973	-0,839016	2,395051	0,065274	0,628268	-0,741909	-0,207273	5,518599	-12,219457	-1,237786	-2,655782	-2,038154	3,227132	35,919320	0,177357	0,065274	0,628268	-0,741909	49,111789	0,394562	-12,219457	0,065274	0,628268	-0,741909	49,111789	0,394562	-12,219457
15:43:09,75	0,750066	3,228902	-0,173948	0,366973	-0,839016	2,395051	0,065274	0,628268	-0,741909	-0,207273	5,518599	-12,219457	-1,238329	-2,657619	-2,037389	3,241665	35,909049	0,142130	0,065274	0,628268	-0,741909	49,111789	0,394562	-12,219457	0,065274	0,628268	-0,741909	49,111789	0,394562	-12,219457
15:43:09,80	0,750066	3,228902	-0,173948	0,366973	-0,839016	2,395051	0,066432	0,628259	-0,741528	-0,201109	5,576811	-12,234294	-1,238357	-2,656789	-2,037772	3,228263	35,925247	0,162519	0,066432	0,628259	-0,741528	49,117250	0,361901	-12,234294	0,066432	0,628259	-0,741528	49,117250	0,361901	-12,234294
15:43:09,85	0,750066	3,228902	-0,173948	0,366973	-0,839016	2,395051	0,066432	0,628259	-0,741528	-0,201109	5,576811	-12,234294	-1,234300	-2,658863	-2,035051	3,207864	35,861537	0,154581	0,066432	0,628259	-0,741528	49,117250	0,361901	-12,234294	0,066432	0,628259	-0,741528	49,117250	0,361901	-12,234294
15:43:09,90	0,750066	3,228902	-0,173948	0,366973	-0,839016	2,395051	0,066200	0,623709	-0,738807	-0,029846	5,578933	-12,242232	-1,235497	-2,655404	-2,036227	3,206488	35,876342	0,165781	0,066200	0,623709	-0,738807	48,931282	0,382239	-12,242232	0,066200	0,623709	-0,738807	48,931282	0,382239	-12,242232
15:43:09,95	0,750066	3,228902	-0,173948	0,366973	-0,839016	2,395051	0,063803	0,626475	-0,739982	-0,161553	5,445721	-12,231033	-1,236622	-2,657376	-2,034273	3,214521	35,898000	0,164716	0,063803	0,626475	-0,739982	49,016720	0,437152	-12,231033	0,063803	0,626475	-0,739982	49,016720	0,437152	-12,231033
15:43:10,00	0,750066	3,228902	-0,173948	0,366973	-0,839016	2,395051	0,066074	0,626463	-0,738029	-0,138188	5,559897	-12,232097	-1,236654	-2,657378	-2,035420	3,208746	35,888290	0,194227	0,066074	0,626463	-0,738029	49,039190	0,373121	-12,232097	0,066074	0,626463	-0,738029	49,039190	0,373121	-12,232097
15:43:10,05	0,750066	3,228902	-0,173948	0,366973	-0,839016	2,395051	0,066091	0,626490	-0,739175	-0,150887	5,560659	-12,202586	-1,235426	-2,655330	-2,037765	3,240718	35,882769	0,166594	0,066091	0,626490	-0,739175	49,028609	0,372511	-12,202586	0,066091	0,626490	-0,739175	49,028609	0,372511	-12,202586
15:43:10,10	0,750066	3,228902	-0,173948	0,366973	-0,839016	2,395051	0,063703	0,626450	-0,741521	-0,137605	5,466950	-12,230219	-1,238361	-2,658291	-2,036198	3,227202	35,909188	0,180215	0,063703	0,626450	-0,741521	49,038755	0,466233	-12,230219	0,063703	0,626450	-0,741521	49,038755	0,466233	-12,230219
15:43:10,15	0,750066	3,228902	-0,173948	0,366973	-0,839016	2,395051	0,067735	0,627512	-0,739953	-0,176670	5,651676	-12,216599	-1,234248	-2,657310	-2,036993	3,231725	35,884084	0,151634	0,067735	0,627512	-0,739953	49,083000	0,334483	-12,216599	0,067735	0,627512	-0,739953	49,083000	0,334483	-12,216599
15:43:10,20	0,750066	3,228902	-0,173948	0,366973	-0,839016	2,395051	0,064829	0,624440	-0,740749	-0,036429	5,517027	-12,245180	-1,234331	-2,658057	-2,034247	3,194319	35,877814	0,203318	0,064829	0,624440	-0,740749	48,982125	0,427964	-12,245180	0,064829	0,624440	-0,740749	48,982125	0,427964	-12,245180
15:43:10,25	0,750066	3,228902	-0,173948	0,366973	-0,839016	2,395051	0,065517	0,624138	-0,738003	-0,044870	5,523550	-12,193496	-1,237750	-2,658837	-2,035783	3,247499	35,880664	0,198245	0,065517	0,624138	-0,738003	48,949996	0,380469	-12,193496	0,065517	0,624138	-0,738003	48,949996	0,380469	-12,193496
15:43:10,30	0,750066	3,228902	-0,173948	0,366973	-0,839016	2,395051	0,067902	0,626709	-0,739538	-0,149502	5,692223	-12,198568	-1,236607	-2,659448	-2,036590	3,227739	35,878590	0,165064	0,067902	0,626709	-0,739538	49,047183	0,361885	-12,198568	0,067902	0,626709	-0,739538	49,047183	0,361885	-12,198568
15:43:10,35	0,750066	3,228902	-0,173948	0,366973	-0,839016	2,395051	0,067860	0,625414	-0,740346	-0,093805	5,673950	-12,231750	-1,236065	-2,657191	-2,037008	3,215474	35,862811	0,145987	0,067860	0,625414	-0,740346	49,001174	0,346929	-12,231750	0,067860	0,625414	-0,740346	49,001174	0,346929	-12,231750
15:43:10,40	0,750066	3,228902	-0,173948	0,366973	-0,839016	2,395051	0,065635	0,626073	-0,740764	-0,147909	5,555486	-12,250827	-1,235430	-2,659557	-2,032330	3,216133	35,879892	0,148285	0,065635	0,626073	-0,740764	48,998859	0,403175	-12,250827	0,065635	0,626073	-0,740764	48,998859	0,403175	-12,250827
15:43:10,45	0,750066	3,228902	-0,173948	0,366973	-0,839016	2,395051	0,067366	0,624340	-0,736086	-0,042656	5,637545	-12,248529	-1,236039	-2,657031	-2,038945	3,227357	35,875720	0,147485	0,067366	0,624340	-0,736086	48,968049	0,349327	-12,248529	0,067366	0,624340	-0,736086	48,968049	0,349327	-12,248529
15:43:10,50	0,750066	3,228902	-0,173948	0,366973	-0,839016	2,395051	0,065483	0,626131	-0,742701	-0,133786	5,551439	-12,249328	-1,240171	-2,658895	-2,035060	3,207779	35,887956	0,154414	0,065483	0,626131	-0,742701	49,017508	0,411029	-12,249328	0,065483	0,626131	-0,742701	49,017508	0,411029	-12,249328
15:43:10,55	0,750066	3,228902	-0,173948	0,366973	-0,839016	2,395051	0,069163	0,628777	-0,738816	-0,270566	5,719745	-12,242400	-1,233714	-2,658743	-2,040122	3,202317	35,894396	0,134669	0,069163	0,628777	-0,738816	49,088432	0,290427	-12,242400	0,069163	0,628777	-0,738816	49,088432	0,290427	-12,242400
15:43:10,60	0,750066	3,228902	-0,173948	0,366973	-0,839016	2,395051	0,065804	0,623261	-0,743878	0,019105	5,537094	-12,262144	-1,235413	-2,659347	-2,035058	3,222558	35,895999	0,135893	0,065804	0,623261	-0,743878	48,945108	0,371507	-12,262144	0,065804	0,623261	-0,743878	48,945108	0,371507	-12,262144
15:43:10,65	0,750066	3,228902	-0,173948	0,366973	-0,839016	2,395051	0,067176	0,624431	-0,738814	-0,030192	5,625181	-12,260920	-1,234801	-2,658068	-2,038541	3,239365	35,912671	0,153204	0,067176	0,624431	-0,738814	48,987605	0,351869	-12,260920	0,067176	0,624431	-0,738814	48,987605	0,351869	-12,260920
15:43:10,70	0,750066	3,228902	-0,173948	0,366973	-0,839016	2,395051	0,065763	0,624540	-0,742297	-0,013061	5,557911	-12,243609	-1,234992	-2,658642	-2,035452	3,169281	35,841486	0,164183	0,065763	0,624540	-0,742297	49,013357	0,395539	-12,243609	0,065763	0,624540	-0,742297	49,013357	0,395539	-12,243609
15:43:10,75	0,750066	3,228902	-0,173948	0,366973	-0,839016	2,395051	0,066354	0,624419	-0,739208	-0,103423	5,563582	-12,232631	-1,237824	-2,657508	-2,033514	3,202763	35,890319	0,149367	0,066354	0,624419	-0,739208	48,913442	0,354756	-12,232631	0,066354	0,624419	-0,739208	48,913442	0,354756	-12,232631
15:43:10,80	0,750066	3,228902	-0,173948	0,366973	-0,839016	2,395051	0,066788	0,627438	-0,737270	-0,201387	5,590726	-12,247447	-1,234957	-2,659703	-2,035843	3,169900	35,877195	0,155716	0,066788	0,627438	-0,737270	49,052480	0,347836	-12,247447	0,066788	0,627438	-0,737270	49,052480	0,347836	-12,247447
15:43:10,85	0,750066	3,228902	-0,173948	0,366973	-0,839016	2,395051	0,067256	0,623858	-0,739599	-0,043021	5,593157	-12,241097	-1,234304	-2,656100	-2,037374	3,220273	35,861348	0,175650	0,067256	0,623858	-0,739599	48,929813	0,313539	-12,241097	0,067256	0,623858	-0,739599	48,929813	0,313539	-12,241097
15:43:10,90	0,750066	3,228902	-0,173948	0,366973	-0,839016	2,395051	0,063810	0,625094	-0,741130	-0,095824	5,465482	-12,221163	-1,234296	-2,655975	-2,035811	3,215072	35,884110	0,190037	0,063810	0,625094	-0,741130	48,974025	0,456422	-12,221163	0,063810	0,625094	-0,741130	48,974025	0,456422	-12,221163
15:43:10,95	0,750066	3,228902	-0,173948	0,366973	-0,839016	2,395051	0,063697	0,625149	-0,739567	-0,081601	5,443760	-12,206776	-1,237235	-2,657765	-2,034261	3,207081	35,890969	0,183777	0,063697	0,625149	-0,739567	48,992610	0,443511	-12,206776	0,063697	0,625149	-0,739567	48,992610	0,443511	-12,206776
15:43:11,00	0,750066	3,228902	-0,173948	0,366973	-0,839016	2,395051	0,066717	0,626800	-0,738017	-0,165493	5,590422	-12,213036	-1,232605	-2,655279	-2,036996	3,201504	35,827448	0,174942	0,066717	0,626800	-0,738017	49,038298	0,353145	-12,213036	0,066717	0,626800	-0,738017	49,038298	0,353145	-12,213036
15:43:11,05	0,750066	3,228902	-0,173948	0,366973	-0,839016	2,395051	0,062249	0,624033	-0,740751	-0,079419	5,385031	-12,221871	-1,236622	-2,658572	-2,031173	3,220958	35,846220	0,141547	0,062249	0,624033	-0,740751	48,907179	0,498471	-12,221871	0,062249	0,624033	-0,740751	48,907179	0,498471	-12,221871
15:43:11,10	0,750066	3,228902	-0,173948	0,366973	-0,839016	2,395051	0,067109	0,625865	-0,734928	-0,148712	5,645191	-12,255266	-1,233147	-2,658714	-2,035457	3,191449	35,872435	0,141031	0,067109	0,625865	-0,734928	48,981717	0,377153	-12,255266	0,067109	0,625865	-0,734928	48,981717	0,377153	-12,255266
15:43:11,15	0,750066	3,228902	-0,173948	0,366973	-0,839016	2,395051	0,065495	0,622785	-0,739213	0,019409	5,522608	-12,255782	-1,236047	-2,656519	-2,036614	3,224193	35,866031	0,150709	0,065495	0,622785	-0,739213	48,908039	0,381257	-12,255782	0,065495	0,622785	-0,739213	48,908039	0,381257	-12,255782
15:43:11,20	0,750066	3,228902	-0,173948	0,366973	-0,839016	2,395051	0,065044	0,626394	-0,740370	-0,157432	5,530715	-12,246105	-1,236588	-2,654686	-2,033471	3,238021	35,904401	0,198513	0,065044	0,626394	-0,740370	49,014503	0,424767	-12,246105	0,065044	0,626394	-0,740370	49,014503	0,424767	-12,246105
15:43:11,25	0,750066	3,228902	-0,173948	0,366973	-0,839016	2,395051	0,063727	0,627779	-0,737227	-0,189291	5,455010	-12,198300	-1,233108	-2,656102	-2,034652	3,220322	35,869108	0,174449	0,063727	0,627779	-0,737227	49,091340	0,452464	-12,198300	0,063727	0,627779	-0,737227	49,091340	0,452464	-12,198300
15:43:11,30	0,750066	3,228902	-0,173948	0,366973	-0,839016	2,395051	0,063213	0,624057	-0,738408	-0,035190	5,430630	-12,222365	-1,237197	-2,657280	-2,033896	3,226548	35,874663	0,144150	0,063213	0,624057	-0,738408	48,953308	0,468389	-12,222365	0,063213	0,624057	-0,738408	48,953308	0,468389	-12,222365
15:43:11,35	0,750066	3,228902	-0,173948	0,366973	-0,839016	2,395051	0,066277	0,627009	-0,737651	-0,180763	5,592584	-12,252663	-1,235523	-2,656797	-2,036223	3,194509	35,866704	0,170227	0,066277	0,627009	-0,737651	49,039455	0,389802	-12,252663	0,066277	0,627009	-0,737651	49,039455	0,389802	-12,252663
15:43:11,40	0,750066	3,228902	-0,173948	0,366973	-0,839016	2,395051	0,065023	0,625801	-0,739978	-0,140848	5,503580	-12,226587	-1,233722	-2,659711	-2,035065	3,192579	35,878386	0,140724	0,065023	0,625801	-0,739978	48,984525	0,399281	-12,226587	0,065023	0,625801	-0,739978	48,984525	0,399281	-12,226587
15:43:11,45	0,750066	3,228902	-0,173948	0,366973	-0,839016	2,395051	0,066646	0,622785	-0,738820	0,025157	5,580449	-12,256089	-1,237283	-2,658625	-2,033505	3,186394	35,868311	0,163288	0,066646	0,622785	-0,738820	48,913742	0,348766	-12,256089	0,066646	0,622785	-0,738820	48,913742	0,348766	-12,256089
15:43:11,50	0,750066	3,228902	-0,173948	0,366973	-0,839016	2,395051	0,067486	0,626411	-0,737261	-0,175248	5,623832	-12,233526	-1,236664	-2,658143	-2,035457	3,199803	35,878527	0,145463	0,067486	0,626411	-0,737261	48,998032	0,326176	-12,233526	0,067486	0,626411	-0,737261	48,998032	0,326176	-12,233526
15:43:11,55	0,750066	3,228902	-0,173948	0,366973	-0,839016	2,395051	0,066759	0,626116	-0,739213	-0,144340	5,592518	-12,251351	-1,236111	-2,660553	-2,036603	3,188797	35,856568	0,164688	0,066759	0,626116	-0,739213	49,005759	0,351953	-12,251351	0,066759	0,626116	-0,739213	49,005759	0,351953	-12,251351
15:43:11,60	0,750066	3,228902	-0,173948	0,366973	-0,839016	2,395051	0,068570	0,624432	-0,740358	-0,081299	5,688125	-12,232125	-1,235514	-2,656457	-2,034272	3,207691	35,834304	0,172764	0,068570	0,624432	-0,740358	48,936616	0,305417	-12,232125	0,068570	0,624432	-0,740358	48,936616	0,305417	-12,232125
15:43:11,65	0,750066	3,228902	-0,173948	0,366973	-0,839016	2,395051	0,064723	0,625963	-0,738028	-0,170759	5,515610	-12,224049	-1,238435	-2,657832	-2,036230	3,201206	35,879943	0,155395	0,064723	0,625963	-0,738028	48,967361	0,434839	-12,224049	0,064723	0,625963	-0,738028	48,967361	0,434839	-12,224049
15:43:11,70	0,750066	3,228902	-0,173948	0,366973	-0,839016	2,395051	0,067375	0,627805	-0,739986	-0,230245	5,625054	-12,241419	-1,235537	-2,659768	-2,033511	3,181331	35,840969	0,148064	0,067375	0,627805	-0,739986	49,052448	0,336138	-12,241419	0,067375	0,627805	-0,739986	49,052448	0,336138	-12,241419
15:43:11,75	0,750066	3,228902	-0,173948	0,366973	-0,839016	2,395051	0,067602	0,624328	-0,737267	-0,093110	5,639171	-12,248749	-1,237275	-2,656425	-2,036629	3,196228	35,881052	0,151288	0,067602	0,624328	-0,737267	48,916605	0,332378	-12,248749	0,067602	0,624328	-0,737267	48,916605	0,332378	-12,248749
15:43:11,80	0,750066	3,228902	-0,173948	0,366973	-0,839016	2,395051	0,065576	0,627504	-0,740385	-0,216128	5,526665	-12,245525	-1,233132	-2,660284	-2,036193	3,212702	35,836873	0,173807	0,065576	0,627504	-0,740385	49,042945	0,378934	-12,245525	0,065576	0,627504	-0,740385	49,042945	0,378934	-12,245525
15:43:11,85	0,750066	3,228902	-0,173948	0,366973	-0,839016	2,395051	0,066846	0,621986	-0,739949	0,040768	5,629066	-12,223006	-1,233149	-2,660080	-2,034649	3,190842	35,869345	0,174160	0,066846	0,621986	-0,739949	48,866703	0,381632	-12,223006	0,066846	0,621986	-0,739949	48,866703	0,381632	-12,223006
15:43:11,90	0,750066	3,228902	-0,173948	0,366973	-0,839016	2,395051	0,066678	0,622103	-0,738405	0,051878	5,585155	-12,222653	-1,237276	-2,658600	-2,035432	3,197735	35,861792	0,178675	0,066678	0,622103	-0,738405	48,886994	0,350920	-12,222653	0,066678	0,622103	-0,738405	48,886994	0,350920	-12,222653
15:43:11,95	0,750066	3,228902	-0,173948	0,366973	-0,839016	2,395051	0,067460	0,626418	-0,739188	-0,175558	5,635580	-12,218138	-1,234401	-2,658451	-2,035065	3,175952	35,822616	0,158559	0,067460	0,626418	-0,739188	48,998227	0,339936	-12,218138	0,067460	0,626418	-0,739188	48,998227	0,339936	-12,218138
15:43:12,00	0,750066	3,228902	-0,173948	0,366973	-0,839016	2,395051	0,065894	0,624002	-0,738821	-0,094773	5,554825	-12,238254	-1,233216	-2,655509	-2,035859	3,177807	35,849563	0,150837	0,065894	0,624002	-0,738821	48,889399	0,382182	-12,238254	0,065894	0,624002	-0,738821	48,889399	0,382182	-12,238254
15:43:12,05	0,750066	3,228902	-0,173948	0,366973	-0,839016	2,395051	0,062754	0,624447	-0,739614	-0,093642	5,379695	-12,245976	-1,236064	-2,657192	-2,034668	3,209818	35,872629	0,159471	0,062754	0,624447	-0,739614	48,925452	0,453517	-12,245976	0,062754	0,624447	-0,739614	48,925452	0,453517	-12,245976
15:43:12,10	0,750066	3,228902	-0,173948	0,366973	-0,839016	2,395051	0,065635	0,626072	-0,738424	-0,142133	5,545710	-12,237342	-1,234928	-2,655338	-2,035817	3,212615	35,838068	0,188577	0,065635	0,626072	-0,738424	49,004481	0,393353	-12,237342	0,065635	0,626072	-0,738424	49,004481	0,393353	-12,237342
15:43:12,15	0,750066	3,228902	-0,173948	0,366973	-0,839016	2,395051	0,063462	0,626015	-0,739573	-0,167751	5,452388	-12,208237	-1,237305	-2,658204	-2,037410	3,170926	35,903846	0,152484	0,063462	0,626015	-0,739573	48,974464	0,470655	-12,208237	0,063462	0,626015	-0,739573	48,974464	0,470655	-12,208237
15:43:12,20	0,750066	3,228902	-0,173948	0,366973	-0,839016	2,395051	0,067132	0,626641	-0,741165	-0,164164	5,574246	-12,244329	-1,201138	-2,680499	-2,046867	1,994387	34,081993	0,492837	0,067132	0,626641	-0,741165	49,027165	0,304402	-12,244329	0,067132	0,626641	-0,741165	49,027165	0,304402	-12,244329
15:43:12,25	0,750066	3,228902	-0,173948	0,366973	-0,839016	2,395051	0,068356	0,584172	-0,750623	-0,121801	5,529934	-11,903976	-1,170967	-2,669420	-2,011781	2,534679	32,718723	0,811890	0,068356	0,584172	-0,750623	45,735690	0,163965	-11,903976	0,068356	0,584172	-0,750623	45,735690	0,163965	-11,903976
15:43:12,30	0,750051	3,228989	-0,174002	0,366974	-0,839025	2,345166	0,043676	0,563582	-0,715537	0,038385	5,396096	-11,584923	-1,171925	-2,669574	-2,010988	2,601604	32,808301	0,794020	0,043676	0,563582	-0,715537	44,279582	1,967537	-11,584923	0,043676	0,563582	-0,715537	44,279582	1,967537	-11,584923
15:43:12,35	0,750051	3,228989	-0,174002	0,366974	-0,839025	2,345166	0,044289	0,564335	-0,714743	0,110260	5,441138	-11,602794	-1,172853	-2,669452	-2,004343	2,710417	32,790983	0,778471	0,044289	0,564335	-0,714743	44,410579	1,964465	-11,602794	0,044289	0,564335	-0,714743	44,410579	1,964465	-11,602794
15:43:12,40	0,750051	3,228989	-0,174002	0,366974	-0,839025	2,345166	0,044647	0,565200	-0,708099	0,104726	5,562667	-11,618343	-1,175785	-2,664162	-2,005916	2,746181	32,751929	0,768397	0,044647	0,565200	-0,708099	44,472892	2,057862	-11,618343	0,044647	0,565200	-0,708099	44,472892	2,057862	-11,618343
15:43:12,45	0,750051	3,228989	-0,174002	0,366974	-0,839025	2,345166	0,041532	0,570384	-0,709672	-0,180807	5,451164	-11,628416	-1,171607	-2,665064	-2,005107	2,770266	32,749738	0,782711	0,041532	0,570384	-0,709672	44,594340	2,190920	-11,628416	0,041532	0,570384	-0,709672	44,594340	2,190920	-11,628416
15:43:12,50	0,750051	3,228989	-0,174002	0,366974	-0,839025	2,345166	0,040224	0,566315	-0,708863	0,040945	5,405093	-11,614103	-1,172086	-2,664904	-2,006263	2,827810	32,732823	0,762841	0,040224	0,566315	-0,708863	44,496647	2,247540	-11,614103	0,040224	0,566315	-0,708863	44,496647	2,247540	-11,614103
15:43:12,55	0,750051	3,228989	-0,174002	0,366974	-0,839025	2,345166	0,040325	0,566809	-0,710018	0,029343	5,468660	-11,633972	-1,172636	-2,665316	-2,007825	2,848688	32,722425	0,738862	0,040325	0,566809	-0,710018	44,523882	2,303144	-11,633972	0,040325	0,566809	-0,710018	44,523882	2,303144	-11,633972
15:43:12,60	0,750051	3,228989	-0,174002	0,366974	-0,839025	2,345166	0,040957	0,567080	-0,711581	0,016711	5,524787	-11,657951	-1,173329	-2,662409	-2,005491	2,810977	32,715323	0,781520	0,040957	0,567080	-0,711581	44,532484	2,309685	-11,657951	0,040957	0,567080	-0,711581	44,532484	2,309685	-11,657951
15:43:12,65	0,750051	3,228989	-0,174002	0,366974	-0,839025	2,345166	0,038786	0,569134	-0,709247	-0,115099	5,382777	-11,615293	-1,172322	-2,669175	-2,010164	2,711564	32,749270	0,790488	0,038786	0,569134	-0,709247	44,561906	2,338115	-11,615293	0,038786	0,569134	-0,709247	44,561906	2,338115	-11,615293
15:43:12,70	0,750051	3,228989	-0,174002	0,366974	-0,839025	2,345166	0,044142	0,564878	-0,713920	0,085907	5,558228	-11,606325	-1,151082	-2,695292	-2,029545	1,201888	31,612897	1,071902	0,044142	0,564878	-0,713920	44,428813	2,093109	-11,606325	0,044142	0,564878	-0,713920	44,428813	2,093109	-11,606325
15:43:12,75	0,750051	3,228989	-0,174002	0,366974	-0,839025	2,345166	0,056140	0,533425	-0,733301	-0,017527	5,442911	-11,324912	-1,129249	-2,687849	-2,016200	1,770713	30,143538	1,403357	0,056140	0,533425	-0,733301	41,856357	1,035923	-11,324912	0,056140	0,533425	-0,733301	41,856357	1,035923	-11,324912
15:43:12,80	0,750004	3,228932	-0,173965	0,366962	-0,839013	2,295097	0,038777	0,518239	-0,719956	-0,215928	5,767350	-10,993457	-1,122994	-2,684693	-2,014599	1,920710	30,207692	1,380219	0,038777	0,518239	-0,719956	40,465830	2,723328	-10,993457	0,038777	0,518239	-0,719956	40,465830	2,723328	-10,993457
15:43:12,85	0,750004	3,228932	-0,173965	0,366962	-0,839013	2,295097	0,032917	0,514400	-0,718354	0,114256	5,560417	-11,016594	-1,124789	-2,681302	-2,016173	1,930735	30,173202	1,370472	0,032917	0,514400	-0,718354	40,494655	2,976462	-11,016594	0,032917	0,514400	-0,718354	40,494655	2,976462	-11,016594
15:43:12,90	0,750004	3,228932	-0,173965	0,366962	-0,839013	2,295097	0,030877	0,517650	-0,719929	-0,079614	5,480279	-11,026341	-1,128236	-2,681190	-2,015402	1,953886	30,214978	1,355988	0,030877	0,517650	-0,719929	40,555930	3,056440	-11,026341	0,030877	0,517650	-0,719929	40,555930	3,056440	-11,026341
15:43:12,95	0,750004	3,228932	-0,173965	0,366962	-0,839013	2,295097	0,032504	0,520691	-0,719158	-0,189995	5,564054	-11,040825	-1,124694	-2,684202	-2,011890	1,957504	30,170189	1,347699	0,032504	0,520691	-0,719158	40,684274	3,012481	-11,040825	0,032504	0,520691	-0,719158	40,684274	3,012481	-11,040825
15:43:13,00	0,750004	3,228932	-0,173965	0,366962	-0,839013	2,295097	0,033341	0,516118	-0,715645	0,010859	5,633126	-11,049114	-1,123528	-2,679107	-2,015788	1,963278	30,200200	1,356776	0,033341	0,516118	-0,715645	40,526091	3,015819	-11,049114	0,033341	0,516118	-0,715645	40,526091	3,015819	-11,049114
15:43:13,05	0,750004	3,228932	-0,173965	0,366962	-0,839013	2,295097	0,028346	0,517656	-0,719544	-0,040242	5,363343	-11,040037	-1,128170	-2,680614	-2,014620	1,984953	30,211693	1,345495	0,028346	0,517656	-0,719544	40,595726	3,138200	-11,040037	0,028346	0,517656	-0,719544	40,595726	3,138200	-11,040037
15:43:13,10	0,750004	3,228932	-0,173965	0,366962	-0,839013	2,295097	0,031972	0,520922	-0,718376	-0,189277	5,564931	-11,051318	-1,126438	-2,685004	-2,014993	1,964955	30,191049	1,349759	0,031972	0,520922	-0,718376	40,703063	3,055129	-11,051318	0,031972	0,520922	-0,718376	40,703063	3,055129	-11,051318
15:43:13,15	0,750004	3,228932	-0,173965	0,366962	-0,839013	2,295097	0,034908	0,517227	-0,718749	-0,025060	5,710614	-11,047054	-1,128175	-2,680430	-2,013837	1,974292	30,237679	1,360522	0,034908	0,517227	-0,718749	40,577290	2,970325	-11,047054	0,034908	0,517227	-0,718749	40,577290	2,970325	-11,047054
15:43:13,20	0,750004	3,228932	-0,173965	0,366962	-0,839013	2,295097	0,031815	0,521018	-0,717593	-0,177129	5,534520	-11,036291	-1,123503	-2,681140	-2,013096	1,954216	30,213291	1,311747	0,031815	0,521018	-0,717593	40,722797	3,037076	-11,036291	0,031815	0,521018	-0,717593	40,722797	3,037076	-11,036291
15:43:13,25	0,750004	3,228932	-0,173965	0,366962	-0,839013	2,295097	0,030094	0,516618	-0,716852	0,020540	5,439857	-11,085066	-1,127040	-2,682805	-2,012266	1,963761	30,187191	1,372436	0,030094	0,516618	-0,716852	40,575024	3,077479	-11,085066	0,030094	0,516618	-0,716852	40,575024	3,077479	-11,085066
15:43:13,30	0,750004	3,228932	-0,173965	0,366962	-0,839013	2,295097	0,033305	0,518848	-0,716022	-0,113263	5,628133	-11,024377	-1,125240	-2,680957	-2,013060	1,977737	30,201799	1,349603	0,033305	0,518848	-0,716022	40,616296	3,013709	-11,024377	0,033305	0,518848	-0,716022	40,616296	3,013709	-11,024377
15:43:13,35	0,750004	3,228932	-0,173965	0,366962	-0,839013	2,295097	0,030804	0,518213	-0,716816	-0,060593	5,502898	-11,047210	-1,128732	-2,680431	-2,014218	2,002892	30,198127	1,354252	0,030804	0,518213	-0,716816	40,619102	3,084777	-11,047210	0,030804	0,518213	-0,716816	40,619102	3,084777	-11,047210
15:43:13,40	0,750004	3,228932	-0,173965	0,366962	-0,839013	2,295097	0,032094	0,521500	-0,717974	-0,222163	5,593617	-11,042562	-1,125782	-2,680440	-2,013084	1,985702	30,233542	1,316620	0,032094	0,521500	-0,717974	40,715625	3,074205	-11,042562	0,032094	0,521500	-0,717974	40,715625	3,074205	-11,042562
15:43:13,45	0,750004	3,228932	-0,173965	0,366962	-0,839013	2,295097	0,030627	0,518941	-0,716840	-0,067000	5,484741	-11,080193	-1,126932	-2,683271	-2,013438	2,001188	30,216305	1,339731	0,030627	0,518941	-0,716840	40,669878	3,080484	-11,080193	0,030627	0,518941	-0,716840	40,669878	3,080484	-11,080193
15:43:13,50	0,750004	3,228932	-0,173965	0,366962	-0,839013	2,295097	0,033654	0,518521	-0,717194	-0,052350	5,664141	-11,057083	-1,126373	-2,681328	-2,012662	1,981456	30,249291	1,360283	0,033654	0,518521	-0,717194	40,651565	3,022315	-11,057083	0,033654	0,518521	-0,717194	40,651565	3,022315	-11,057083
15:43:13,55	0,750004	3,228932	-0,173965	0,366962	-0,839013	2,295097	0,031692	0,519009	-0,716418	-0,059001	5,528558	-11,036530	-1,124079	-2,682832	-2,014233	1,963426	30,206303	1,335996	0,031692	0,519009	-0,716418	40,683187	3,040716	-11,036530	0,031692	0,519009	-0,716418	40,683187	3,040716	-11,036530
15:43:13,60	0,750004	3,228932	-0,173965	0,366962	-0,839013	2,295097	0,031848	0,516270	-0,717989	0,037161	5,542534	-11,060818	-1,124006	-2,682203	-2,013851	1,994721	30,209468	1,311423	0,031848	0,516270	-0,717989	40,564371	3,042469	-11,060818	0,031848	0,516270	-0,717989	40,564371	3,042469	-11,060818
15:43:13,66	0,750004	3,228932	-0,173965	0,366962	-0,839013	2,295097	0,031266	0,516521	-0,717607	0,042517	5,537809	-11,085390	-1,125836	-2,681606	-2,016194	1,963173	30,236788	1,323511	0,031266	0,516521	-0,717607	40,589400	3,083402	-11,085390	0,031266	0,516521	-0,717607	40,589400	3,083402	-11,085390
15:43:13,71	0,750004	3,228932	-0,173965	0,366962	-0,839013	2,295097	0,031664	0,518405	-0,719950	-0,047568	5,517498	-11,073302	-1,129947	-2,683968	-2,014238	1,952445	30,261987	1,341557	0,031664	0,518405	-0,719950	40,647214	3,031887	-11,073302	0,031664	0,518405	-0,719950	40,647214	3,031887	-11,073302
15:43:13,76	0,750004	3,228932	-0,173965	0,366962	-0,839013	2,295097	0,035765	0,520784	-0,717993	-0,154821	5,708872	-11,055256	-1,124588	-2,679167	-2,012310	1,997243	30,224951	1,311305	0,035765	0,520784	-0,717993	40,726717	2,901314	-11,055256	0,035765	0,520784	-0,717993	40,726717	2,901314	-11,055256
15:43:13,81	0,750004	3,228932	-0,173965	0,366962	-0,839013	2,295097	0,028928	0,518544	-0,716065	-0,048007	5,410665	-11,085509	-1,126961	-2,684381	-2,014216	1,978918	30,239068	1,345838	0,028928	0,518544	-0,716065	40,657679	3,139807	-11,085509	0,028928	0,518544	-0,716065	40,657679	3,139807	-11,085509
15:43:13,86	0,750004	3,228932	-0,173965	0,366962	-0,839013	2,295097	0,034630	0,517991	-0,717972	-0,016206	5,684235	-11,050975	-1,127616	-2,681451	-2,014639	1,958381	30,228546	1,331755	0,034630	0,517991	-0,717972	40,646096	2,965778	-11,050975	0,034630	0,517991	-0,717972	40,646096	2,965778	-11,050975
15:43:13,91	0,750004	3,228932	-0,173965	0,366962	-0,839013	2,295097	0,032420	0,520024	-0,718394	-0,141298	5,556795	-11,065058	-1,122243	-2,680802	-2,014212	1,989315	30,246934	1,357017	0,032420	0,520024	-0,718394	40,680588	3,011815	-11,065058	0,032420	0,520024	-0,718394	40,680588	3,011815	-11,065058
15:43:13,96	0,750004	3,228932	-0,173965	0,366962	-0,839013	2,295097	0,029171	0,515695	-0,717968	0,115196	5,405448	-11,039796	-1,126997	-2,683112	-2,011891	1,962126	30,239081	1,354468	0,029171	0,515695	-0,717968	40,597263	3,115506	-11,039796	0,029171	0,515695	-0,717968	40,597263	3,115506	-11,039796
15:43:14,01	0,750004	3,228932	-0,173965	0,366962	-0,839013	2,295097	0,033549	0,518657	-0,715646	-0,059200	5,613464	-11,042345	-1,122805	-2,678013	-2,015388	2,019212	30,220162	1,342349	0,033549	0,518657	-0,715646	40,655348	2,979881	-11,042345	0,033549	0,518657	-0,715646	40,655348	2,979881	-11,042345
15:43:14,06	0,750004	3,228932	-0,173965	0,366962	-0,839013	2,295097	0,027037	0,517576	-0,719144	0,009134	5,333744	-11,054464	-1,125161	-2,684006	-2,014987	1,997575	30,234329	1,341485	0,027037	0,517576	-0,719144	40,638880	3,211343	-11,054464	0,027037	0,517576	-0,719144	40,638880	3,211343	-11,054464
15:43:14,11	0,750004	3,228932	-0,173965	0,366962	-0,839013	2,295097	0,031666	0,517746	-0,717996	-0,016315	5,504482	-11,054803	-1,125266	-2,681937	-2,014241	1,950322	30,240740	1,342011	0,031666	0,517746	-0,717996	40,626753	3,018736	-11,054803	0,031666	0,517746	-0,717996	40,626753	3,018736	-11,054803
15:43:14,16	0,750004	3,228932	-0,173965	0,366962	-0,839013	2,295097	0,032607	0,521215	-0,715264	-0,197381	5,591853	-11,048212	-1,128741	-2,681018	-2,011508	1,983232	30,220934	1,348601	0,032607	0,521215	-0,715264	40,717974	3,032184	-11,048212	0,032607	0,521215	-0,715264	40,717974	3,032184	-11,048212
15:43:14,21	0,750004	3,228932	-0,173965	0,366962	-0,839013	2,295097	0,032607	0,521215	-0,715264	-0,197381	5,591853	-11,048212	-1,107515	-2,720504	-2,042193	0,121347	29,280510	1,727172	0,032607	0,521215	-0,715264	40,717974	3,032184	-11,048212	0,032607	0,521215	-0,715264	40,717974	3,032184	-11,048212
15:43:14,26	0,750004	3,228932	-0,173965	0,366962	-0,839013	2,295097	0,034452	0,472536	-0,707041	-0,111944	5,724324	-10,481106	-1,087506	-2,706954	-2,003285	0,791972	28,084483	1,915708	0,034452	0,472536	-0,707041	36,982141	3,019875	-10,481106	0,034452	0,472536	-0,707041	36,982141	3,019875	-10,481106
15:43:14,31	0,749982	3,228967	-0,173970	0,366980	-0,839028	2,245015	0,034452	0,472536	-0,707041	-0,111944	5,724324	-10,481106	-1,085937	-2,704116	-2,001658	0,963392	28,130907	1,919980	0,034452	0,472536	-0,707041	36,982141	3,019875	-10,481106	0,034452	0,472536	-0,707041	36,982141	3,019875	-10,481106
15:43:14,36	0,749982	3,228967	-0,173970	0,366980	-0,839028	2,245015	0,028757	0,474079	-0,710089	-0,071459	5,545046	-10,468635	-1,085996	-2,701251	-2,006333	0,953510	28,130637	1,928178	0,028757	0,474079	-0,710089	37,143779	3,287589	-10,468635	0,028757	0,474079	-0,710089	37,143779	3,287589	-10,468635
15:43:14,41	0,749982	3,228967	-0,173970	0,366980	-0,839028	2,245015	0,027721	0,473187	-0,707741	-0,011424	5,544789	-10,480493	-1,084705	-2,700800	-2,003986	1,006799	28,115619	1,916321	0,027721	0,473187	-0,707741	37,133775	3,368723	-10,480493	0,027721	0,473187	-0,707741	37,133775	3,368723	-10,480493
15:43:14,46	0,749982	3,228967	-0,173970	0,366980	-0,839028	2,245015	0,028422	0,472815	-0,706983	-0,010658	5,574942	-10,500720	-1,084733	-2,701593	-2,003227	0,992026	28,102685	1,896093	0,028422	0,472815	-0,706983	37,105324	3,343806	-10,500720	0,028422	0,472815	-0,706983	37,105324	3,343806	-10,500720
15:43:14,51	0,749982	3,228967	-0,173970	0,366980	-0,839028	2,245015	0,025877	0,471476	-0,708938	0,086903	5,467106	-10,532778	-1,082301	-2,700059	-2,005182	1,027211	28,114614	1,864035	0,025877	0,471476	-0,708938	37,097758	3,435757	-10,532778	0,025877	0,471476	-0,708938	37,097758	3,435757	-10,532778
15:43:14,56	0,749982	3,228967	-0,173970	0,366980	-0,839028	2,245015	0,025877	0,471476	-0,708938	0,086903	5,467106	-10,532778	-1,088258	-2,699416	-2,005146	1,001665	28,131404	1,941402	0,025877	0,471476	-0,708938	37,097758	3,435757	-10,532778	0,025877	0,471476	-0,708938	37,097758	3,435757	-10,532778
15:43:14,61	0,749982	3,228967	-0,173970	0,366980	-0,839028	2,245015	0,031943	0,471397	-0,708915	0,062734	5,784346	-10,520238	-1,085266	-2,705352	-2,005159	1,014631	28,089229	1,876576	0,031943	0,471397	-0,708915	37,067393	3,276800	-10,520238	0,031943	0,471397	-0,708915	37,067393	3,276800	-10,520238
15:43:14,66	0,749982	3,228967	-0,173970	0,366980	-0,839028	2,245015	0,031943	0,471397	-0,708915	0,062734	5,784346	-10,520238	-1,087790	-2,699709	-2,002110	0,926870	28,145020	1,887501	0,031943	0,471397	-0,708915	37,067393	3,276800	-10,520238	0,031943	0,471397	-0,708915	37,067393	3,276800	-10,520238
15:43:14,71	0,749982	3,228967	-0,173970	0,366980	-0,839028	2,245015	0,028318	0,476405	-0,705866	-0,193231	5,491956	-10,509313	-1,074801	-2,741196	-2,025914	-1,046768	27,455846	2,186992	0,028318	0,476405	-0,705866	37,204533	3,268959	-10,509313	0,028318	0,476405	-0,705866	37,204533	3,268959	-10,509313
15:43:14,76	0,749982	3,228967	-0,173970	0,366980	-0,839028	2,245015	0,057753	0,444412	-0,729670	-0,113251	5,657931	-10,209821	-1,042180	-2,729378	-2,014471	-0,321278	25,815270	2,481108	0,057753	0,444412	-0,729670	34,773055	1,124305	-10,209821	0,057753	0,444412	-0,729670	34,773055	1,124305	-10,209821
15:43:14,81	0,750014	3,228950	-0,173968	0,366971	-0,839016	2,195021	0,031208	0,422071	-0,718227	-0,009571	5,726162	-9,915705	-1,047349	-2,726797	-2,007177	-0,343833	26,007618	2,400185	0,031208	0,422071	-0,718227	33,122992	3,276334	-9,915705	0,031208	0,422071	-0,718227	33,122992	3,276334	-9,915705
15:43:14,86	0,750014	3,228950	-0,173968	0,366971	-0,839016	2,195021	0,031557	0,427837	-0,710932	-0,154129	5,628624	-9,996629	-1,045472	-2,725751	-2,009846	-0,276943	25,996339	2,430310	0,031557	0,427837	-0,710932	33,431106	3,151366	-9,996629	0,031557	0,427837	-0,710932	33,431106	3,151366	-9,996629
15:43:14,91	0,750014	3,228950	-0,173968	0,366971	-0,839016	2,195021	0,029713	0,426735	-0,713602	-0,073115	5,596282	-9,966503	-1,043162	-2,726549	-2,004806	-0,308680	25,989198	2,422777	0,029713	0,426735	-0,713602	33,425563	3,263811	-9,966503	0,029713	0,426735	-0,713602	33,425563	3,263811	-9,966503
15:43:14,96	0,750014	3,228950	-0,173968	0,366971	-0,839016	2,195021	0,029249	0,424335	-0,708562	0,029610	5,548214	-9,974036	-1,044346	-2,723540	-2,006361	-0,312320	26,029982	2,444689	0,029249	0,424335	-0,708562	33,339922	3,252206	-9,974036	0,029249	0,424335	-0,708562	33,339922	3,252206	-9,974036
15:43:15,01	0,750014	3,228950	-0,173968	0,366971	-0,839016	2,195021	0,027235	0,426865	-0,710117	-0,068453	5,419977	-9,952124	-1,049022	-2,727972	-2,004403	-0,303771	26,009248	2,441280	0,027235	0,426865	-0,710117	33,440468	3,282015	-9,952124	0,027235	0,426865	-0,710117	33,440468	3,282015	-9,952124
15:43:15,06	0,750014	3,228950	-0,173968	0,366971	-0,839016	2,195021	0,033411	0,428699	-0,708159	-0,177499	5,758881	-9,955533	-1,045504	-2,727562	-2,006735	-0,313642	26,032239	2,444206	0,033411	0,428699	-0,708159	33,475386	3,136131	-9,955533	0,033411	0,428699	-0,708159	33,475386	3,136131	-9,955533
15:43:15,11	0,750014	3,228950	-0,173968	0,366971	-0,839016	2,195021	0,031297	0,425857	-0,710491	-0,014753	5,628904	-9,952607	-1,043714	-2,723854	-2,007522	-0,291111	26,027302	2,435464	0,031297	0,425857	-0,710491	33,415053	3,172110	-9,952607	0,031297	0,425857	-0,710491	33,415053	3,172110	-9,952607
15:43:15,16	0,750014	3,228950	-0,173968	0,366971	-0,839016	2,195021	0,027191	0,426161	-0,711278	-0,023562	5,437376	-9,961349	-1,043709	-2,726778	-2,009039	-0,276009	25,985297	2,458680	0,027191	0,426161	-0,711278	33,430095	3,302898	-9,961349	0,027191	0,426161	-0,711278	33,430095	3,302898	-9,961349
15:43:15,21	0,750014	3,228950	-0,173968	0,366971	-0,839016	2,195021	0,029721	0,424695	-0,712795	0,023868	5,603028	-9,938134	-1,043681	-2,725041	-2,007874	-0,279750	26,043627	2,469831	0,029721	0,424695	-0,712795	33,362407	3,269931	-9,938134	0,029721	0,424695	-0,712795	33,362407	3,269931	-9,938134
15:43:15,26	0,750014	3,228950	-0,173968	0,366971	-0,839016	2,195021	0,028202	0,425539	-0,711630	0,028601	5,491655	-9,926983	-1,043073	-2,723407	-2,008281	-0,266559	26,037594	2,445871	0,028202	0,425539	-0,711630	33,433431	3,277769	-9,926983	0,028202	0,425539	-0,711630	33,433431	3,277769	-9,926983
15:43:15,31	0,750014	3,228950	-0,173968	0,366971	-0,839016	2,195021	0,026484	0,425829	-0,712037	0,014887	5,416723	-9,950942	-1,047135	-2,729957	-2,006322	-0,262158	26,043514	2,433459	0,026484	0,425829	-0,712037	33,442489	3,337755	-9,950942	0,026484	0,425829	-0,712037	33,442489	3,337755	-9,950942
15:43:15,36	0,750014	3,228950	-0,173968	0,366971	-0,839016	2,195021	0,034187	0,426072	-0,710078	0,009614	5,818138	-9,963354	-1,044322	-2,723551	-2,006356	-0,301033	26,029978	2,444573	0,034187	0,426072	-0,710078	33,456237	3,134472	-9,963354	0,034187	0,426072	-0,710078	33,456237	3,134472	-9,963354
15:43:15,41	0,750014	3,228950	-0,173968	0,366971	-0,839016	2,195021	0,027233	0,426839	-0,710112	-0,061428	5,429629	-9,952241	-1,045454	-2,726492	-2,004400	-0,285827	26,012759	2,437197	0,027233	0,426839	-0,710112	33,445402	3,291856	-9,952241	0,027233	0,426839	-0,710112	33,445402	3,291856	-9,952241
15:43:15,46	0,750014	3,228950	-0,173968	0,366971	-0,839016	2,195021	0,030346	0,426348	-0,708155	-0,043252	5,613277	-9,959616	-1,044822	-2,727090	-2,005935	-0,277630	26,055538	2,453973	0,030346	0,426348	-0,708155	33,425105	3,231143	-9,959616	0,030346	0,426348	-0,708155	33,425105	3,231143	-9,959616
15:43:15,51	0,750014	3,228950	-0,173968	0,366971	-0,839016	2,195021	0,030547	0,425503	-0,709690	0,041861	5,609461	-9,942840	-1,046019	-2,726630	-2,007510	-0,275327	26,028280	2,429671	0,030547	0,425503	-0,709690	33,443845	3,211514	-9,942840	0,030547	0,425503	-0,709690	33,443845	3,211514	-9,942840
15:43:15,56	0,750014	3,228950	-0,173968	0,366971	-0,839016	2,195021	0,031134	0,427153	-0,708926	-0,025047	5,643949	-9,962608	-1,046545	-2,726773	-2,005170	-0,264764	26,069914	2,434205	0,031134	0,427153	-0,708926	33,506449	3,199906	-9,962608	0,031134	0,427153	-0,708926	33,506449	3,199906	-9,962608
15:43:15,61	0,750014	3,228950	-0,173968	0,366971	-0,839016	2,195021	0,031134	0,427153	-0,708926	-0,025047	5,643949	-9,962608	-1,047160	-2,728075	-2,002840	-0,276059	26,043505	2,431758	0,031134	0,427153	-0,708926	33,506449	3,199906	-9,962608	0,031134	0,427153	-0,708926	33,506449	3,199906	-9,962608
15:43:15,67	0,750014	3,228950	-0,173968	0,366971	-0,839016	2,195021	0,032570	0,427035	-0,706596	-0,047438	5,722004	-9,965056	-1,044857	-2,726247	-2,006751	-0,273272	25,990522	2,404010	0,032570	0,427035	-0,706596	33,474808	3,165297	-9,965056	0,032570	0,427035	-0,706596	33,474808	3,165297	-9,965056
15:43:15,72	0,750014	3,228950	-0,173968	0,366971	-0,839016	2,195021	0,029403	0,425440	-0,709719	0,050681	5,565102	-9,986430	-1,044195	-2,726131	-2,005964	-0,261783	26,052763	2,410384	0,029403	0,425440	-0,709719	33,447684	3,256932	-9,986430	0,029403	0,425440	-0,709719	33,447684	3,256932	-9,986430
15:43:15,77	0,750014	3,228950	-0,173968	0,366971	-0,839016	2,195021	0,029403	0,425440	-0,709719	0,050681	5,565102	-9,986430	-1,044180	-2,726082	-2,007477	-0,244757	26,049541	2,454643	0,029403	0,425440	-0,709719	33,447684	3,256932	-9,986430	0,029403	0,425440	-0,709719	33,447684	3,256932	-9,986430
15:43:15,82	0,750014	3,228950	-0,173968	0,366971	-0,839016	2,195021	0,029353	0,425450	-0,711233	0,055838	5,578822	-9,942171	-1,044265	-2,723979	-2,007891	-0,280582	26,055915	2,455764	0,029353	0,425450	-0,711233	33,453695	3,274631	-9,942171	0,029353	0,425450	-0,711233	33,453695	3,274631	-9,942171
15:43:15,87	0,750014	3,228950	-0,173968	0,366971	-0,839016	2,195021	0,027575	0,426576	-0,711647	-0,015083	5,452155	-9,941049	-1,046614	-2,724025	-2,009057	-0,275102	26,056722	2,456031	0,027575	0,426576	-0,711647	33,471129	3,287536	-9,941049	0,027575	0,426576	-0,711647	33,471129	3,287536	-9,941049
15:43:15,92	0,750014	3,228950	-0,173968	0,366971	-0,839016	2,195021	0,028789	0,428587	-0,712813	-0,116215	5,519636	-9,940783	-1,046556	-2,726465	-2,004399	-0,257354	26,027735	2,422662	0,028789	0,428587	-0,712813	33,527859	3,259702	-9,940783	0,028789	0,428587	-0,712813	33,527859	3,259702	-9,940783
15:43:15,97	0,750014	3,228950	-0,173968	0,366971	-0,839016	2,195021	0,030873	0,427317	-0,708155	-0,066411	5,657856	-9,974151	-1,048408	-2,727835	-2,008681	-0,297945	26,048632	2,435521	0,030873	0,427317	-0,708155	33,477977	3,234344	-9,974151	0,030873	0,427317	-0,708155	33,477977	3,234344	-9,974151
15:43:16,02	0,750014	3,228950	-0,173968	0,366971	-0,839016	2,195021	0,032985	0,428236	-0,712436	-0,116369	5,722101	-9,961292	-1,044883	-2,728030	-2,007907	-0,292974	26,010084	2,419809	0,032985	0,428236	-0,712436	33,500120	3,132764	-9,961292	0,032985	0,428236	-0,712436	33,500120	3,132764	-9,961292
15:43:16,07	0,750014	3,228950	-0,173968	0,366971	-0,839016	2,195021	0,031392	0,425085	-0,711663	0,016536	5,662841	-9,977004	-1,044794	-2,724505	-2,007519	-0,254384	26,042304	2,415902	0,031392	0,425085	-0,711663	33,385744	3,198559	-9,977004	0,031392	0,425085	-0,711663	33,385744	3,198559	-9,977004
15:43:16,12	0,750014	3,228950	-0,173968	0,366971	-0,839016	2,195021	0,028295	0,426770	-0,711275	-0,023877	5,519094	-9,980912	-1,050083	-2,725731	-2,007108	-0,248492	26,040257	2,443501	0,028295	0,426770	-0,711275	33,477591	3,297946	-9,980912	0,028295	0,426770	-0,711275	33,477591	3,297946	-9,980912
15:43:16,17	0,750014	3,228950	-0,173968	0,366971	-0,839016	2,195021	0,032001	0,430738	-0,710864	-0,229048	5,717917	-9,953313	-1,044781	-2,724626	-2,009429	-0,232298	26,016352	2,445061	0,032001	0,430738	-0,710864	33,583921	3,205870	-9,953313	0,032001	0,430738	-0,710864	33,583921	3,205870	-9,953313
15:43:16,22	0,750014	3,228950	-0,173968	0,366971	-0,839016	2,195021	0,028393	0,426699	-0,713185	-0,031594	5,556289	-9,951752	-1,026966	-2,757607	-2,010171	-1,807167	25,052393	2,710025	0,028393	0,426699	-0,713185	33,464266	3,327454	-9,951752	0,028393	0,426699	-0,713185	33,464266	3,327454	-9,951752
15:43:16,27	0,750014	3,228950	-0,173968	0,366971	-0,839016	2,195021	0,048048	0,394780	-0,713926	0,005945	5,696446	-9,686789	-0,995673	-2,736107	-1,998553	-0,818087	23,565302	2,963034	0,048048	0,394780	-0,713926	30,996166	1,924704	-9,686789	0,048048	0,394780	-0,713926	30,996166	1,924704	-9,686789
15:43:16,32	0,750070	3,228936	-0,173980	0,366993	-0,839032	2,145000	0,013781	0,378430	-0,702308	0,062832	5,514707	-9,433779	-1,000341	-2,734702	-1,993593	-0,663488	23,679486	2,933223	0,013781	0,378430	-0,702308	29,769570	4,432876	-9,433779	0,013781	0,378430	-0,702308	29,769570	4,432876	-9,433779
15:43:16,37	0,750070	3,228936	-0,173980	0,366993	-0,839032	2,145000	0,014899	0,383175	-0,697349	-0,007730	5,649643	-9,463590	-1,000945	-2,734265	-1,990853	-0,678611	23,704947	2,971249	0,014899	0,383175	-0,697349	30,071502	4,480042	-9,463590	0,014899	0,383175	-0,697349	30,071502	4,480042	-9,463590
15:43:16,42	0,750070	3,228936	-0,173980	0,366993	-0,839032	2,145000	0,014822	0,383916	-0,694609	-0,031789	5,619802	-9,425564	-0,999217	-2,734370	-1,991605	-0,667494	23,632177	2,993770	0,014822	0,383916	-0,694609	30,105636	4,456259	-9,425564	0,014822	0,383916	-0,694609	30,105636	4,456259	-9,425564
15:43:16,47	0,750070	3,228936	-0,173980	0,366993	-0,839032	2,145000	0,014049	0,382367	-0,695361	-0,008703	5,625630	-9,403043	-1,002135	-2,735224	-1,992806	-0,671400	23,664792	2,951348	0,014049	0,382367	-0,695361	30,007124	4,522751	-9,403043	0,014049	0,382367	-0,695361	30,007124	4,522751	-9,403043
15:43:16,52	0,750070	3,228936	-0,173980	0,366993	-0,839032	2,145000	0,016248	0,384468	-0,696562	-0,091625	5,720276	-9,445465	-0,999204	-2,733659	-1,992014	-0,664233	23,638572	2,970072	0,016248	0,384468	-0,696562	30,089075	4,444793	-9,445465	0,016248	0,384468	-0,696562	30,089075	4,444793	-9,445465
15:43:16,57	0,750070	3,228936	-0,173980	0,366993	-0,839032	2,145000	0,013427	0,382712	-0,695770	-0,019470	5,592914	-9,426742	-1,002773	-2,731953	-1,995422	-0,612641	23,665372	2,945462	0,013427	0,382712	-0,695770	30,023434	4,538860	-9,426742	0,013427	0,382712	-0,695770	30,023434	4,538860	-9,426742
15:43:16,62	0,750070	3,228936	-0,173980	0,366993	-0,839032	2,145000	0,013734	0,386656	-0,699178	-0,175524	5,640148	-9,451351	-1,001507	-2,735494	-1,992793	-0,655706	23,671897	2,956320	0,013734	0,386656	-0,699178	30,176941	4,562009	-9,451351	0,013734	0,386656	-0,699178	30,176941	4,562009	-9,451351
15:43:16,67	0,750070	3,228936	-0,173980	0,366993	-0,839032	2,145000	0,016168	0,383788	-0,696549	-0,042306	5,726146	-9,440493	-0,999689	-2,734487	-1,991630	-0,634072	23,673642	2,941374	0,016168	0,383788	-0,696549	30,085075	4,456956	-9,440493	0,016168	0,383788	-0,696549	30,085075	4,456956	-9,440493
15:43:16,72	0,750070	3,228936	-0,173980	0,366993	-0,839032	2,145000	0,014387	0,382718	-0,695386	0,025695	5,651376	-9,455439	-0,985271	-2,776690	-2,013507	-2,712137	22,827551	3,274642	0,014387	0,382718	-0,695386	30,069032	4,522027	-9,455439	0,014387	0,382718	-0,695386	30,069032	4,522027	-9,455439
15:43:16,77	0,750070	3,228936	-0,173980	0,366993	-0,839032	2,145000	0,043726	0,349130	-0,717263	0,000509	5,800437	-9,122171	-0,957286	-2,760095	-2,002087	-1,982476	21,314867	3,572733	0,043726	0,349130	-0,717263	27,407178	2,367910	-9,122171	0,043726	0,349130	-0,717263	27,407178	2,367910	-9,122171
15:43:16,82	0,750026	3,228921	-0,173973	0,366984	-0,839012	2,094966	0,015362	0,333192	-0,705843	-0,115925	5,713747	-8,824080	-0,956417	-2,758466	-1,987739	-1,941104	21,481046	3,511151	0,015362	0,333192	-0,705843	26,039638	4,507807	-8,824080	0,015362	0,333192	-0,705843	26,039638	4,507807	-8,824080
15:43:16,87	0,750026	3,228921	-0,173973	0,366984	-0,839012	2,094966	0,013518	0,333254	-0,691495	0,045460	5,570564	-8,885663	-0,957503	-2,757357	-1,991958	-1,868082	21,440782	3,550415	0,013518	0,333254	-0,691495	26,205880	4,509430	-8,885663	0,013518	0,333254	-0,691495	26,205880	4,509430	-8,885663
15:43:16,92	0,750026	3,228921	-0,173973	0,366984	-0,839012	2,094966	0,013100	0,334749	-0,695714	-0,030659	5,632216	-8,846398	-0,955704	-2,760554	-1,989278	-1,870919	21,426502	3,475516	0,013100	0,334749	-0,695714	26,247148	4,603869	-8,846398	0,013100	0,334749	-0,695714	26,247148	4,603869	-8,846398
15:43:16,97	0,750026	3,228921	-0,173973	0,366984	-0,839012	2,094966	0,014969	0,331592	-0,693034	0,119701	5,734092	-8,921297	-0,958622	-2,757472	-1,986903	-1,857063	21,459172	3,547605	0,014969	0,331592	-0,693034	26,149712	4,559021	-8,921297	0,014969	0,331592	-0,693034	26,149712	4,559021	-8,921297
15:43:17,02	0,750026	3,228921	-0,173973	0,366984	-0,839012	2,094966	0,013759	0,335660	-0,690659	-0,056594	5,666846	-8,849209	-0,955607	-2,756965	-1,990018	-1,820904	21,458755	3,515796	0,013759	0,335660	-0,690659	26,292725	4,586748	-8,849209	0,013759	0,335660	-0,690659	26,292725	4,586748	-8,849209
15:43:17,07	0,750026	3,228921	-0,173973	0,366984	-0,839012	2,094966	0,011812	0,333303	-0,693774	0,083718	5,597129	-8,881018	-0,959690	-2,753461	-1,988871	-1,799053	21,467325	3,505271	0,011812	0,333303	-0,693774	26,247968	4,669863	-8,881018	0,011812	0,333303	-0,693774	26,247968	4,669863	-8,881018
15:43:17,12	0,750026	3,228921	-0,173973	0,366984	-0,839012	2,094966	0,010819	0,338591	-0,692626	-0,172910	5,560113	-8,891542	-0,954983	-2,754478	-1,991963	-1,798399	21,468879	3,512704	0,010819	0,338591	-0,692626	26,406446	4,710826	-8,891542	0,010819	0,338591	-0,692626	26,406446	4,710826	-8,891542
15:43:17,17	0,750026	3,228921	-0,173973	0,366984	-0,839012	2,094966	0,009347	0,334006	-0,695719	0,067163	5,483356	-8,884109	-0,959687	-2,752581	-1,992352	-1,789685	21,476942	3,527113	0,009347	0,334006	-0,695719	26,286626	4,749624	-8,884109	0,009347	0,334006	-0,695719	26,286626	4,749624	-8,884109
15:43:17,22	0,750026	3,228921	-0,173973	0,366984	-0,839012	2,094966	0,010056	0,339028	-0,696108	-0,182669	5,523740	-8,869700	-0,957277	-2,753923	-1,991952	-1,767454	21,469679	3,516935	0,010056	0,339028	-0,696108	26,431064	4,734350	-8,869700	0,010056	0,339028	-0,696108	26,431064	4,734350	-8,869700
15:43:17,27	0,750026	3,228921	-0,173973	0,366984	-0,839012	2,094966	0,010013	0,336270	-0,695707	-0,034393	5,544406	-8,879878	-0,958980	-2,751798	-1,990374	-1,729290	21,461332	3,539562	0,010013	0,336270	-0,695707	26,362785	4,758365	-8,879878	0,010013	0,336270	-0,695707	26,362785	4,758365	-8,879878
15:43:17,32	0,750026	3,228921	-0,173973	0,366984	-0,839012	2,094966	0,009024	0,338808	-0,694129	-0,154512	5,530199	-8,857251	-0,953057	-2,754690	-1,989981	-1,708239	21,409076	3,504112	0,009024	0,338808	-0,694129	26,441893	4,821800	-8,857251	0,009024	0,338808	-0,694129	26,441893	4,821800	-8,857251
15:43:17,37	0,750026	3,228921	-0,173973	0,366984	-0,839012	2,094966	0,008567	0,332231	-0,693737	0,152739	5,550799	-8,892702	-0,958926	-2,756064	-1,990369	-1,708788	21,432325	3,508725	0,008567	0,332231	-0,693737	26,232885	4,878267	-8,892702	0,008567	0,332231	-0,693737	26,232885	4,878267	-8,892702
15:43:17,42	0,750026	3,228921	-0,173973	0,366984	-0,839012	2,094966	0,012691	0,336628	-0,694124	-0,056029	5,753149	-8,888088	-0,954893	-2,754995	-1,989995	-1,743642	21,417041	3,509222	0,012691	0,336628	-0,694124	26,369257	4,756879	-8,888088	0,012691	0,336628	-0,694124	26,369257	4,756879	-8,888088
15:43:17,47	0,750026	3,228921	-0,173973	0,366984	-0,839012	2,094966	0,009750	0,333669	-0,693750	0,067153	5,577645	-8,887592	-0,954769	-2,753748	-1,991127	-1,675629	21,407198	3,518793	0,009750	0,333669	-0,693750	26,260193	4,812288	-8,887592	0,009750	0,333669	-0,693750	26,260193	4,812288	-8,887592
15:43:17,52	0,750026	3,228921	-0,173973	0,366984	-0,839012	2,094966	0,008608	0,334186	-0,694883	0,065789	5,582087	-8,878020	-0,955359	-2,753946	-1,988811	-1,693554	21,439093	3,508768	0,008608	0,334186	-0,694883	26,299355	4,906373	-8,878020	0,008608	0,334186	-0,694883	26,299355	4,906373	-8,878020
15:43:17,57	0,750026	3,228921	-0,173973	0,366984	-0,839012	2,094966	0,009074	0,334598	-0,692567	0,063019	5,574875	-8,888045	-0,958326	-2,756419	-1,991135	-1,699095	21,423200	3,513696	0,009074	0,334598	-0,692567	26,328935	4,862539	-8,888045	0,009074	0,334598	-0,692567	26,328935	4,862539	-8,888045
15:43:17,62	0,750026	3,228921	-0,173973	0,366984	-0,839012	2,094966	0,012699	0,335930	-0,694891	-0,022801	5,766497	-8,883118	-0,957079	-2,754726	-1,990746	-1,680330	21,469709	3,510377	0,012699	0,335930	-0,694891	26,347710	4,769636	-8,883118	0,012699	0,335930	-0,694891	26,347710	4,769636	-8,883118
15:43:17,68	0,750026	3,228921	-0,173973	0,366984	-0,839012	2,094966	0,010610	0,335697	-0,694502	0,038969	5,650858	-8,886436	-0,958296	-2,753796	-1,991920	-1,675765	21,416520	3,504424	0,010610	0,335697	-0,694502	26,391199	4,817995	-8,886436	0,010610	0,335697	-0,694502	26,391199	4,817995	-8,886436
15:43:17,73	0,750026	3,228921	-0,173973	0,366984	-0,839012	2,094966	0,010413	0,337216	-0,695676	-0,083799	5,671167	-8,892390	-0,958860	-2,754605	-1,990354	-1,679609	21,451706	3,518955	0,010413	0,337216	-0,695676	26,387672	4,853762	-8,892390	0,010413	0,337216	-0,695676	26,387672	4,853762	-8,892390
[truncated: 345,464 more chars]
