# Supplementary material for: Characterization of interfragmentary motion associated with common osteosynthesis devices for rat fracture healing studies
Source: PLoS One. 2017 Apr 28;12(4):e0176735. doi: 10.1371/journal.pone.0176735 (PMC5409164; doi:10.1371/journal.pone.0176735)
Supplement: S1 Dataset — (ZIP) [file pone.0176735.s001.zip › S1_Dataset/RatExFix/Specimen05/FIX-EX_05X.txt]

%Tester: Sukopp Matthias
%Projekt: 
%Zeit: 11.03.2015 15:09:53
%Dateipfad: D:\Messungen\Fixator\Measurements\Fixator_20150311.txt
%Kommentar: FIX-EX_05-X
%VI Version: D:\LVProjekte\Fixator\HauptVI\Fixator_v0.12.vi
%Virtueller Drehpunkt: 	0,0000	0,0000	0,0000
%Sensor zu Hexapod (Mitte): 	0,000000	0,000000	-26,500000
%Sensor zu Hexapod Trans (Mitte): 	-0,500000	-0,866025	0,000000	-0,866025	0,500000	0,000000	0,000000	0,000000	1,000000
%Hexapod zu Labor (Mitte): 	0,750011	3,109921	-0,171974
%Hexapod zu Labor Trans (Mitte): 	0,999873	0,007022	-0,014283	-0,006964	0,999967	0,004166	0,014312	-0,004066	0,999889
%Labor zu CR (Mitte): 	0,000000	0,000000	78,500000
%Labor zu CR Trans (Mitte): 	1,000000	0,000000	0,000000	0,000000	1,000000	0,000000	0,000000	0,000000	1,000000
%Zentrum Sensormasse: 	0,000000	0,000000	2,000000
%Sensormasse: 	200,000000E-3
--------------------------------------------------
Time	X	Y	Z	U	V	W	Exp_ Fx	Exp_ Fy	Exp_ Fz	Exp_ Mx	Exp_ My	Exp_ Mz	Sen_ Fx	Sen_ Fy	Sen_ Fz	Sen_ Mx	Sen_ My	Sen_ Mz	Hex_ Fx	Hex_ Fy	Hex_ Fz	Hex_ Mx	Hex_ My	Hex_ Mz	Lab_ Fx	Lab_ Fy	Lab_ Fz	Lab_ Mx	Lab_ My	Lab_ Mz	Laser
15:09:53,93	0,750011	3,109921	-0,171974	-0,233009	-0,820032	-0,399030	-0,077795	-0,033451	-0,095634	-0,682562	3,007417	2,783116	-0,593185	-2,862740	-1,391878	-9,947085	3,244083	15,179929	-0,077795	-0,033451	-0,095634	-3,308447	9,114313	2,783116	-0,077795	-0,033451	-0,095634	-3,308447	9,114313	2,783116
15:09:53,98	0,750011	3,109921	-0,171974	-0,233009	-0,820032	-0,399030	-0,077795	-0,033451	-0,095634	-0,682562	3,007417	2,783116	-0,594366	-2,864173	-1,393022	-9,942281	3,229987	15,199089	-0,077795	-0,033451	-0,095634	-3,308447	9,114313	2,783116	-0,077795	-0,033451	-0,095634	-3,308447	9,114313	2,783116
15:09:54,03	0,750011	3,109921	-0,171974	-0,233009	-0,820032	-0,399030	-0,075963	-0,033146	-0,096778	-0,708236	3,113875	2,802275	-0,596803	-2,862844	-1,392241	-9,975942	3,237334	15,237731	-0,075963	-0,033146	-0,096778	-3,310166	9,076981	2,802275	-0,075963	-0,033146	-0,096778	-3,310166	9,076981	2,802275
15:09:54,08	0,750011	3,109921	-0,171974	-0,233009	-0,820032	-0,399030	-0,075896	-0,030370	-0,095996	-0,863019	3,084566	2,840918	-0,596216	-2,863709	-1,390300	-9,991283	3,260745	15,237431	-0,075896	-0,030370	-0,095996	-3,247088	9,042364	2,840918	-0,075896	-0,030370	-0,095996	-3,247088	9,042364	2,840918
15:09:54,13	0,750011	3,109921	-0,171974	-0,233009	-0,820032	-0,399030	-0,075440	-0,031311	-0,094056	-0,801513	3,083242	2,840618	-0,593174	-2,860575	-1,391485	-9,943049	3,266697	15,195232	-0,075440	-0,031311	-0,094056	-3,259405	9,005313	2,840618	-0,075440	-0,031311	-0,094056	-3,259405	9,005313	2,840618
15:09:54,18	0,750011	3,109921	-0,171974	-0,233009	-0,820032	-0,399030	-0,079675	-0,032378	-0,095241	-0,716734	2,901854	2,798418	-0,597896	-2,860200	-1,390337	-9,946680	3,258635	15,183862	-0,079675	-0,032378	-0,095241	-3,258421	9,156317	2,798418	-0,079675	-0,032378	-0,095241	-3,258421	9,156317	2,798418
15:09:54,23	0,750011	3,109921	-0,171974	-0,233009	-0,820032	-0,399030	-0,077640	-0,028102	-0,094093	-0,947905	3,008566	2,787049	-0,595616	-2,864415	-1,389532	-9,977124	3,215954	15,211157	-0,077640	-0,028102	-0,094093	-3,153893	9,103273	2,787049	-0,077640	-0,028102	-0,094093	-3,153893	9,103273	2,787049
15:09:54,28	0,750011	3,109921	-0,171974	-0,233009	-0,820032	-0,399030	-0,075128	-0,032183	-0,093287	-0,787842	3,134135	2,814343	-0,597917	-2,860856	-1,391084	-9,949801	3,252231	15,222803	-0,075128	-0,032183	-0,093287	-3,314244	9,031695	2,814343	-0,075128	-0,032183	-0,093287	-3,314244	9,031695	2,814343
15:09:54,33	0,750011	3,109921	-0,171974	-0,233009	-0,820032	-0,399030	-0,077061	-0,028412	-0,094840	-0,938902	3,039158	2,825990	-0,596200	-2,864124	-1,388360	-9,975759	3,218625	15,220148	-0,077061	-0,028412	-0,094840	-3,169211	9,088436	2,825990	-0,077061	-0,028412	-0,094840	-3,169211	9,088436	2,825990
15:09:54,38	0,750011	3,109921	-0,171974	-0,233009	-0,820032	-0,399030	-0,075089	-0,031533	-0,092116	-0,818684	3,136039	2,823335	-0,596095	-2,861654	-1,388743	-9,942237	3,283328	15,222493	-0,075089	-0,031533	-0,092116	-3,294003	9,030494	2,823335	-0,075089	-0,031533	-0,092116	-3,294003	9,030494	2,823335
15:09:54,43	0,750011	3,109921	-0,171974	-0,233009	-0,820032	-0,399030	-0,077280	-0,030388	-0,092498	-0,805409	3,018781	2,825680	-0,593277	-2,862237	-1,389152	-9,984340	3,227981	15,212112	-0,077280	-0,030388	-0,092498	-3,190876	9,085238	2,825680	-0,077280	-0,030388	-0,092498	-3,190876	9,085238	2,825680
15:09:54,48	0,750011	3,109921	-0,171974	-0,233009	-0,820032	-0,399030	-0,078184	-0,033120	-0,092908	-0,732334	2,962967	2,815299	-0,599145	-2,859527	-1,391505	-9,972014	3,254163	15,203954	-0,078184	-0,033120	-0,092908	-3,332254	9,100413	2,815299	-0,078184	-0,033120	-0,092908	-3,332254	9,100413	2,815299
15:09:54,53	0,750011	3,109921	-0,171974	-0,233009	-0,820032	-0,399030	-0,074762	-0,028437	-0,096389	-0,926156	3,174267	2,811775	-0,599043	-2,862859	-1,392634	-9,930599	3,254311	15,208588	-0,074762	-0,028437	-0,096389	-3,158492	9,043118	2,811775	-0,074762	-0,028437	-0,096389	-3,158492	9,043118	2,811775
15:09:54,58	0,750011	3,109921	-0,171974	-0,233009	-0,820032	-0,399030	-0,074762	-0,028437	-0,096389	-0,926156	3,174267	2,811775	-0,598409	-2,863678	-1,390696	-9,928737	3,287417	15,193903	-0,074762	-0,028437	-0,096389	-3,158492	9,043118	2,811775	-0,074762	-0,028437	-0,096389	-3,158492	9,043118	2,811775
15:09:54,63	0,750011	3,109921	-0,171974	-0,233009	-0,820032	-0,399030	-0,074370	-0,029396	-0,094452	-0,846690	3,179709	2,797090	-0,593251	-2,862508	-1,390708	-9,985922	3,273355	15,209648	-0,074370	-0,029396	-0,094452	-3,154302	9,017789	2,797090	-0,074370	-0,029396	-0,094452	-3,154302	9,017789	2,797090
15:09:54,68	0,750011	3,109921	-0,171974	-0,233009	-0,820032	-0,399030	-0,077963	-0,033278	-0,094464	-0,685605	2,950395	2,812835	-0,597921	-2,862084	-1,392643	-9,955497	3,258732	15,214145	-0,077963	-0,033278	-0,094464	-3,297941	9,070504	2,812835	-0,077963	-0,033278	-0,094464	-3,297941	9,070504	2,812835
15:09:54,73	0,750011	3,109921	-0,171974	-0,233009	-0,820032	-0,399030	-0,075995	-0,029022	-0,096399	-0,904385	3,086406	2,817332	-0,594364	-2,860050	-1,389134	-9,946232	3,262339	15,227482	-0,075995	-0,029022	-0,096399	-3,182600	9,052004	2,817332	-0,075995	-0,029022	-0,096399	-3,182600	9,052004	2,817332
15:09:54,78	0,750011	3,109921	-0,171974	-0,233009	-0,820032	-0,399030	-0,079535	-0,031085	-0,092890	-0,789354	2,908549	2,830669	-0,596767	-2,864187	-1,394188	-9,959376	3,230825	15,214119	-0,079535	-0,031085	-0,092890	-3,229513	9,152033	2,830669	-0,079535	-0,031085	-0,092890	-3,229513	9,152033	2,830669
15:09:54,83	0,750011	3,109921	-0,171974	-0,233009	-0,820032	-0,399030	-0,074751	-0,031073	-0,097944	-0,823832	3,161682	2,817306	-0,598500	-2,861843	-1,389941	-9,959870	3,264644	15,193291	-0,074751	-0,031073	-0,097944	-3,263063	9,029635	2,817306	-0,074751	-0,031073	-0,097944	-3,263063	9,029635	2,817306
15:09:54,88	0,750011	3,109921	-0,171974	-0,233009	-0,820032	-0,399030	-0,075914	-0,028400	-0,093697	-0,933776	3,083870	2,796478	-0,600262	-2,862894	-1,391116	-9,958929	3,262844	15,178943	-0,075914	-0,028400	-0,093697	-3,163194	9,043116	2,796478	-0,075914	-0,028400	-0,093697	-3,163194	9,043116	2,796478
15:09:54,93	0,750011	3,109921	-0,171974	-0,233009	-0,820032	-0,399030	-0,074124	-0,027400	-0,094872	-0,986897	3,178686	2,782129	-0,596145	-2,860118	-1,392656	-9,958095	3,289602	15,206077	-0,074124	-0,027400	-0,094872	-3,137766	8,997386	2,782129	-0,074124	-0,027400	-0,094872	-3,137766	8,997386	2,782129
15:09:54,98	0,750011	3,109921	-0,171974	-0,233009	-0,820032	-0,399030	-0,077193	-0,029009	-0,095226	-0,899408	3,019752	2,831647	-0,597333	-2,861040	-1,391470	-9,956455	3,265817	15,228460	-0,077193	-0,029009	-0,095226	-3,176598	9,079372	2,831647	-0,077193	-0,029009	-0,095226	-3,176598	9,079372	2,831647
15:09:55,03	0,750011	3,109921	-0,171974	-0,233009	-0,820032	-0,399030	-0,077193	-0,029009	-0,095226	-0,899408	3,019752	2,831647	-0,595578	-2,861502	-1,390333	-9,963998	3,248157	15,188754	-0,077193	-0,029009	-0,095226	-3,176598	9,079372	2,831647	-0,077193	-0,029009	-0,095226	-3,176598	9,079372	2,831647
15:09:55,08	0,750011	3,109921	-0,171974	-0,233009	-0,820032	-0,399030	-0,077671	-0,030760	-0,094089	-0,827415	2,997191	2,791941	-0,596157	-2,864849	-1,388776	-9,961900	3,215326	15,171601	-0,077671	-0,030760	-0,094089	-3,242067	9,094338	2,791941	-0,077671	-0,030760	-0,094089	-3,242067	9,094338	2,791941
15:09:55,13	0,750011	3,109921	-0,171974	-0,233009	-0,820032	-0,399030	-0,074482	-0,031932	-0,092532	-0,793867	3,181229	2,774788	-0,595073	-2,859944	-1,390348	-9,990812	3,225988	15,193492	-0,074482	-0,031932	-0,092532	-3,300503	9,028073	2,774788	-0,074482	-0,031932	-0,092532	-3,300503	9,028073	2,774788
15:09:55,18	0,750011	3,109921	-0,171974	-0,233009	-0,820032	-0,399030	-0,079272	-0,030418	-0,094103	-0,877777	2,901791	2,796679	-0,597343	-2,862113	-1,389538	-9,955250	3,223732	15,206383	-0,079272	-0,030418	-0,094103	-3,265625	9,124633	2,796679	-0,079272	-0,030418	-0,094103	-3,265625	9,124633	2,796679
15:09:55,23	0,750011	3,109921	-0,171974	-0,233009	-0,820032	-0,399030	-0,076259	-0,029537	-0,093294	-0,907783	3,090385	2,809569	-0,597319	-2,863747	-1,392626	-9,951782	3,256199	15,223563	-0,076259	-0,029537	-0,093294	-3,226440	9,076718	2,809569	-0,076259	-0,029537	-0,093294	-3,226440	9,076718	2,809569
15:09:55,28	0,750011	3,109921	-0,171974	-0,233009	-0,820032	-0,399030	-0,074856	-0,030375	-0,096382	-0,834360	3,150135	2,826750	-0,593209	-2,857889	-1,392237	-9,942297	3,260119	15,244315	-0,074856	-0,030375	-0,096382	-3,218794	9,026296	2,826750	-0,074856	-0,030375	-0,096382	-3,218794	9,026296	2,826750
15:09:55,33	0,750011	3,109921	-0,171974	-0,233009	-0,820032	-0,399030	-0,081984	-0,031005	-0,095993	-0,793442	2,785733	2,847501	-0,596308	-2,861533	-1,388222	-9,969575	3,249847	15,157168	-0,081984	-0,031005	-0,095993	-3,227362	9,221443	2,847501	-0,081984	-0,031005	-0,095993	-3,227362	9,221443	2,847501
15:09:55,38	0,750011	3,109921	-0,171974	-0,233009	-0,820032	-0,399030	-0,077279	-0,030143	-0,091978	-0,860810	3,011880	2,760355	-0,596718	-2,862106	-1,389943	-9,955446	3,266446	15,183883	-0,077279	-0,030143	-0,091978	-3,227049	9,078285	2,760355	-0,077279	-0,030143	-0,091978	-3,227049	9,078285	2,760355
15:09:55,43	0,750011	3,109921	-0,171974	-0,233009	-0,820032	-0,399030	-0,076577	-0,030075	-0,093699	-0,842921	3,052298	2,787070	-0,599100	-2,863497	-1,389556	-9,973059	3,270630	15,188190	-0,076577	-0,030075	-0,093699	-3,203800	9,063630	2,787070	-0,076577	-0,030075	-0,093699	-3,203800	9,063630	2,787070
15:09:55,48	0,750011	3,109921	-0,171974	-0,233009	-0,820032	-0,399030	-0,074181	-0,028707	-0,093312	-0,919231	3,159546	2,791376	-0,598626	-2,862852	-1,391174	-9,965388	3,279977	15,209761	-0,074181	-0,028707	-0,093312	-3,172735	8,982790	2,791376	-0,074181	-0,028707	-0,093312	-3,172735	8,982790	2,791376
15:09:55,53	0,750011	3,109921	-0,171974	-0,233009	-0,820032	-0,399030	-0,074977	-0,028795	-0,094930	-0,902729	3,120151	2,812947	-0,593189	-2,860720	-1,391485	-9,943590	3,247245	15,194590	-0,074977	-0,028795	-0,094930	-3,163135	9,005841	2,812947	-0,074977	-0,028795	-0,094930	-3,163135	9,005841	2,812947
15:09:55,58	0,750011	3,109921	-0,171974	-0,233009	-0,820032	-0,399030	-0,079542	-0,032438	-0,095241	-0,730751	2,918021	2,797777	-0,529090	-2,746197	-1,399892	-3,727488	-0,355320	15,198686	-0,079542	-0,032438	-0,095241	-3,277117	9,162053	2,797777	-0,079542	-0,032438	-0,095241	-3,277117	9,162053	2,797777
15:09:55,63	0,750011	3,109921	-0,171974	-0,233009	-0,820032	-0,399030	-0,210772	-0,030688	-0,103648	-0,833609	3,278631	2,801873	0,071993	-1,612362	-1,585586	57,897625	-32,605084	14,945333	-0,210772	-0,030688	-0,103648	-3,242604	19,824236	2,801873	-0,210772	-0,030688	-0,103648	-3,242604	19,824236	2,801873
15:09:55,68	0,799921	3,110050	-0,172000	-0,233022	-0,820019	-0,398983	-1,493243	0,015677	-0,289342	-0,361143	6,083934	2,548519	0,097029	-1,569364	-1,587326	60,393669	-33,819706	14,957138	-1,493243	0,015677	-0,289342	0,869528	123,303475	2,548519	-1,493243	0,015677	-0,289342	0,869528	123,303475	2,548519
15:09:55,73	0,799921	3,110050	-0,172000	-0,233022	-0,820019	-0,398983	-1,542998	0,015494	-0,291082	-0,155504	6,265614	2,560324	0,097291	-1,568807	-1,584588	60,272623	-33,734886	14,928067	-1,542998	0,015494	-0,291082	1,060810	127,390934	2,560324	-1,542998	0,015494	-0,291082	1,060810	127,390934	2,560324
15:09:55,78	0,799921	3,110050	-0,172000	-0,233022	-0,820019	-0,398983	-1,543611	0,015546	-0,288344	-0,145230	6,086477	2,531254	0,098443	-1,570469	-1,584632	60,196396	-33,674438	14,990523	-1,543611	0,015546	-0,288344	1,075098	127,259952	2,531254	-1,543611	0,015546	-0,288344	1,075098	127,259952	2,531254
15:09:55,83	0,799921	3,110050	-0,172000	-0,233022	-0,820019	-0,398983	-1,542748	0,013717	-0,288388	-0,035920	6,035134	2,593710	0,090583	-1,571208	-1,583077	60,125234	-33,634187	14,959444	-1,542748	0,013717	-0,288388	1,040883	127,140834	2,593710	-1,542748	0,013717	-0,288388	1,040883	127,140834	2,593710
15:09:55,88	0,799921	3,110050	-0,172000	-0,233022	-0,820019	-0,398983	-1,538178	0,020155	-0,286833	-0,371382	6,190999	2,562630	0,091076	-1,570452	-1,583109	60,066032	-33,588203	14,956897	-1,538178	0,020155	-0,286833	1,210750	126,937986	2,562630	-1,538178	0,020155	-0,286833	1,210750	126,937986	2,562630
15:09:55,93	0,799921	3,110050	-0,172000	-0,233022	-0,820019	-0,398983	-1,539080	0,020105	-0,286865	-0,358604	6,069860	2,560084	0,093376	-1,571403	-1,582315	60,027307	-33,553217	14,992105	-1,539080	0,020105	-0,286865	1,219669	126,887614	2,560084	-1,539080	0,020105	-0,286865	1,219669	126,887614	2,560084
15:09:55,98	0,799921	3,110050	-0,172000	-0,233022	-0,820019	-0,398983	-1,539406	0,017638	-0,286071	-0,219389	6,001884	2,595292	0,095665	-1,574772	-1,581945	59,989380	-33,570094	14,967399	-1,539406	0,017638	-0,286071	1,165233	126,845219	2,595292	-1,539406	0,017638	-0,286071	1,165233	126,845219	2,595292
15:09:56,03	0,799921	3,110050	-0,172000	-0,233022	-0,820019	-0,398983	-1,537633	0,013971	-0,285701	-0,062270	6,069662	2,570586	0,095054	-1,572104	-1,581557	59,972890	-33,525382	14,993281	-1,537633	0,013971	-0,285701	1,034470	126,773833	2,570586	-1,537633	0,013971	-0,285701	1,034470	126,773833	2,570586
15:09:56,08	0,799921	3,110050	-0,172000	-0,233022	-0,820019	-0,398983	-1,539637	0,015834	-0,285313	-0,128663	5,928781	2,596467	0,202231	-1,387811	-1,597071	69,873518	-39,122779	14,971024	-1,539637	0,015834	-0,285313	1,114313	126,790321	2,596467	-1,539637	0,015834	-0,285313	1,114313	126,790321	2,596467
15:09:56,13	0,799921	3,110050	-0,172000	-0,233022	-0,820019	-0,398983	-1,752828	0,015163	-0,300827	0,009046	6,215737	2,574211	0,795143	-0,340820	-1,677431	126,504973	-70,815828	15,124310	-1,752828	0,015163	-0,300827	1,199367	143,812773	2,574211	-1,752828	0,015163	-0,300827	1,199367	143,812773	2,574211
15:09:56,18	0,849941	3,110008	-0,171984	-0,233007	-0,820024	-0,398993	-2,956004	0,025181	-0,381187	0,356856	8,541374	2,727497	0,831905	-0,272193	-1,699331	130,013156	-72,771394	15,181446	-2,956004	0,025181	-0,381187	2,333602	240,587714	2,727497	-2,956004	0,025181	-0,381187	2,333602	240,587714	2,727497
15:09:56,23	0,849941	3,110008	-0,171984	-0,233007	-0,820024	-0,398993	-3,033818	0,027658	-0,403087	0,288580	8,511015	2,784633	0,826334	-0,276967	-1,697876	129,820880	-72,637009	15,151254	-3,033818	0,027658	-0,403087	2,459762	246,665734	2,784633	-3,033818	0,027658	-0,403087	2,459762	246,665734	2,784633
15:09:56,28	0,849941	3,110008	-0,171984	-0,233007	-0,820024	-0,398993	-3,026898	0,030096	-0,401632	0,182061	8,637148	2,754441	0,827988	-0,277523	-1,694810	129,738776	-72,579944	15,137728	-3,026898	0,030096	-0,401632	2,544604	246,248646	2,754441	-3,026898	0,030096	-0,401632	2,544604	246,248646	2,754441
15:09:56,33	0,849941	3,110008	-0,171984	-0,233007	-0,820024	-0,398993	-3,027244	0,028386	-0,398565	0,279363	8,519543	2,740915	0,830158	-0,281719	-1,695594	129,634196	-72,548046	15,164280	-3,027244	0,028386	-0,398565	2,507650	246,158167	2,740915	-3,027244	0,028386	-0,398565	2,507650	246,158167	2,740915
15:09:56,38	0,849941	3,110008	-0,171984	-0,233007	-0,820024	-0,398993	-3,024695	0,024408	-0,399350	0,461523	8,545554	2,767467	0,824093	-0,282755	-1,695629	129,532917	-72,492305	15,185307	-3,024695	0,024408	-0,399350	2,377583	245,984110	2,767467	-3,024695	0,024408	-0,399350	2,377583	245,984110	2,767467
15:09:56,43	0,849941	3,110008	-0,171984	-0,233007	-0,820024	-0,398993	-3,020765	0,029143	-0,399385	0,212932	8,634308	2,788494	0,825217	-0,282596	-1,697196	129,481913	-72,403544	15,199536	-3,020765	0,029143	-0,399385	2,500696	245,764397	2,788494	-3,020765	0,029143	-0,399385	2,500696	245,764397	2,788494
15:09:56,48	0,849941	3,110008	-0,171984	-0,233007	-0,820024	-0,398993	-3,021466	0,028249	-0,400952	0,310823	8,509353	2,802723	0,823385	-0,279641	-1,693378	129,438991	-72,382764	15,154835	-3,021466	0,028249	-0,400952	2,528355	245,694397	2,802723	-3,021466	0,028249	-0,400952	2,528355	245,694397	2,802723
15:09:56,53	0,849941	3,110008	-0,171984	-0,233007	-0,820024	-0,398993	-3,023108	0,031313	-0,397134	0,147999	8,376385	2,758022	0,827936	-0,281701	-1,699604	129,366594	-72,368219	15,170005	-3,023108	0,031313	-0,397134	2,606101	245,690360	2,758022	-3,023108	0,031313	-0,397134	2,606101	245,690360	2,758022
15:09:56,58	0,849941	3,110008	-0,171984	-0,233007	-0,820024	-0,398993	-3,023599	0,026342	-0,403360	0,382903	8,280869	2,773191	0,822004	-0,284477	-1,697692	129,325839	-72,344853	15,149191	-3,023599	0,026342	-0,403360	2,450760	245,633409	2,773191	-3,023599	0,026342	-0,403360	2,450760	245,633409	2,773191
15:09:56,63	0,849941	3,110008	-0,171984	-0,233007	-0,820024	-0,398993	-3,018230	0,030091	-0,401447	0,187815	8,513114	2,752377	0,826690	-0,288776	-1,694181	129,283307	-72,307240	15,158559	-3,018230	0,030091	-0,401447	2,549966	245,444135	2,752377	-3,018230	0,030091	-0,401447	2,549966	245,444135	2,752377
15:09:56,68	0,849941	3,110008	-0,171984	-0,233007	-0,820024	-0,398993	-3,016850	0,023883	-0,397936	0,521934	8,529209	2,761745	0,823593	-0,285042	-1,696554	129,226587	-72,303999	15,165554	-3,016850	0,023883	-0,397936	2,396764	245,351937	2,761745	-3,016850	0,023883	-0,397936	2,396764	245,351937	2,761745
15:09:56,73	0,849941	3,110008	-0,171984	-0,233007	-0,820024	-0,398993	-3,018535	0,028432	-0,400310	0,259822	8,390840	2,768740	0,821840	-0,289043	-1,692666	129,191164	-72,234102	15,169739	-3,018535	0,028432	-0,400310	2,491764	245,345852	2,768740	-3,018535	0,028432	-0,400310	2,491764	245,345852	2,768740
15:09:56,78	0,849941	3,110008	-0,171984	-0,233007	-0,820024	-0,398993	-3,014193	0,027950	-0,396422	0,327744	8,550987	2,772926	0,822433	-0,289172	-1,698305	129,188607	-72,193921	15,166088	-3,014193	0,027950	-0,396422	2,521795	245,165169	2,772926	-3,014193	0,027950	-0,396422	2,521795	245,165169	2,772926
15:09:56,83	0,849941	3,110008	-0,171984	-0,233007	-0,820024	-0,398993	-3,014378	0,027372	-0,402061	0,391302	8,519107	2,769275	0,825321	-0,288005	-1,698541	129,172923	-72,230782	15,121067	-3,014378	0,027372	-0,402061	2,540005	245,147744	2,769275	-3,014378	0,027372	-0,402061	2,540005	245,147744	2,769275
15:09:56,88	0,849941	3,110008	-0,171984	-0,233007	-0,820024	-0,398993	-3,016833	0,025455	-0,402297	0,451247	8,396267	2,724254	0,824036	-0,289412	-1,693089	129,109925	-72,218684	15,166806	-3,016833	0,025455	-0,402297	2,449427	245,217663	2,724254	-3,016833	0,025455	-0,402297	2,449427	245,217663	2,724254
15:09:56,93	0,849941	3,110008	-0,171984	-0,233007	-0,820024	-0,398993	-3,014972	0,025864	-0,396845	0,408923	8,432448	2,769992	0,822765	-0,287655	-1,697795	129,066558	-72,184444	15,151872	-3,014972	0,025864	-0,396845	2,439262	245,107732	2,769992	-3,014972	0,025864	-0,396845	2,439262	245,107732	2,769992
15:09:56,98	0,849941	3,110008	-0,171984	-0,233007	-0,820024	-0,398993	-3,015858	0,027843	-0,401551	0,313994	8,331689	2,755058	0,822723	-0,292930	-1,696997	129,031098	-72,177593	15,170561	-3,015858	0,027843	-0,401551	2,499669	245,076539	2,755058	-3,015858	0,027843	-0,401551	2,499669	245,076539	2,755058
15:09:57,03	0,849941	3,110008	-0,171984	-0,233007	-0,820024	-0,398993	-3,011268	0,025242	-0,400753	0,437443	8,536222	2,773747	0,825083	-0,289281	-1,696624	129,030488	-72,146199	15,167450	-3,011268	0,025242	-0,400753	2,418949	244,920776	2,773747	-3,011268	0,025242	-0,400753	2,418949	244,920776	2,773747
15:09:57,08	0,849941	3,110008	-0,171984	-0,233007	-0,820024	-0,398993	-3,015609	0,025023	-0,400379	0,475742	8,294287	2,770636	0,824262	-0,288763	-1,697017	129,000175	-72,167932	15,162394	-3,015609	0,025023	-0,400379	2,440014	245,019576	2,770636	-3,015609	0,025023	-0,400379	2,440014	245,019576	2,770636
15:09:57,13	0,849941	3,110008	-0,171984	-0,233007	-0,820024	-0,398993	-3,015647	0,025992	-0,400773	0,391329	8,276910	2,765581	0,822594	-0,290578	-1,697048	128,962268	-72,138800	15,158334	-3,015647	0,025992	-0,400773	2,431739	245,005204	2,765581	-3,015647	0,025992	-0,400773	2,431739	245,005204	2,765581
15:09:57,18	0,849941	3,110008	-0,171984	-0,233007	-0,820024	-0,398993	-3,013241	0,026530	-0,400804	0,369676	8,354612	2,761520	0,822575	-0,289835	-1,697440	128,954241	-72,132353	15,163813	-3,013241	0,026530	-0,400804	2,452248	244,894060	2,761520	-3,013241	0,026530	-0,400804	2,452248	244,894060	2,761520
15:09:57,23	0,849941	3,110008	-0,171984	-0,233007	-0,820024	-0,398993	-3,013875	0,026918	-0,401196	0,351055	8,311500	2,766999	0,822567	-0,288481	-1,694335	128,943449	-72,116111	15,172444	-3,013875	0,026918	-0,401196	2,464106	244,900669	2,766999	-3,013875	0,026918	-0,401196	2,464106	244,900669	2,766999
15:09:57,28	0,849941	3,110008	-0,171984	-0,233007	-0,820024	-0,398993	-3,015044	0,027602	-0,398091	0,324152	8,233251	2,775631	0,824348	-0,291448	-1,696247	128,952457	-72,130386	15,187461	-3,015044	0,027602	-0,398091	2,490905	244,914178	2,775631	-3,015044	0,027602	-0,398091	2,490905	244,914178	2,775631
15:09:57,33	0,849941	3,110008	-0,171984	-0,233007	-0,820024	-0,398993	-3,013364	0,024576	-0,400003	0,473652	8,335539	2,790648	0,823699	-0,288013	-1,697455	128,916796	-72,079327	15,176060	-3,013364	0,024576	-0,400003	2,402854	244,884603	2,790648	-3,013364	0,024576	-0,400003	2,402854	244,884603	2,790648
15:09:57,38	0,849941	3,110008	-0,171984	-0,233007	-0,820024	-0,398993	-3,016015	0,026855	-0,401210	0,381511	8,141258	2,779247	0,823689	-0,293672	-1,692798	128,891435	-72,098376	15,147810	-3,016015	0,026855	-0,401210	2,489646	244,898450	2,779247	-3,016015	0,026855	-0,401210	2,489646	244,898450	2,779247
15:09:57,43	0,849941	3,110008	-0,171984	-0,233007	-0,820024	-0,398993	-3,011109	0,024034	-0,396554	0,499035	8,383956	2,750997	0,826533	-0,289160	-1,693985	128,860806	-72,102110	15,159579	-3,011109	0,024034	-0,396554	2,385707	244,755989	2,750997	-3,011109	0,024034	-0,396554	2,385707	244,755989	2,750997
15:09:57,48	0,849941	3,110008	-0,171984	-0,233007	-0,820024	-0,398993	-3,016438	0,023827	-0,397741	0,491236	8,082176	2,762765	0,819482	-0,291062	-1,694393	128,846463	-72,054114	15,145476	-3,016438	0,023827	-0,397741	2,361682	244,872555	2,762765	-3,016438	0,023827	-0,397741	2,361682	244,872555	2,762765
15:09:57,53	0,849941	3,110008	-0,171984	-0,233007	-0,820024	-0,398993	-3,011265	0,028983	-0,398149	0,257552	8,314729	2,748662	0,822348	-0,293464	-1,693603	128,812862	-72,080094	15,164027	-3,011265	0,028983	-0,398149	2,532693	244,699064	2,748662	-3,011265	0,028983	-0,398149	2,532693	244,699064	2,748662
15:09:57,58	0,849941	3,110008	-0,171984	-0,233007	-0,820024	-0,398993	-3,010619	0,025300	-0,397359	0,409751	8,332239	2,767214	0,821798	-0,291408	-1,695533	128,827484	-72,035429	15,186073	-3,010619	0,025300	-0,397359	2,395803	244,665821	2,767214	-3,010619	0,025300	-0,397359	2,395803	244,665821	2,767214
15:09:57,63	0,849941	3,110008	-0,171984	-0,233007	-0,820024	-0,398993	-3,012124	0,026804	-0,399289	0,377556	8,244296	2,789259	0,822292	-0,289123	-1,696325	128,798243	-72,054408	15,196362	-3,012124	0,026804	-0,399289	2,481639	244,696042	2,789259	-3,012124	0,026804	-0,399289	2,481639	244,696042	2,789259
15:09:57,68	0,849941	3,110008	-0,171984	-0,233007	-0,820024	-0,398993	-3,014350	0,027519	-0,400081	0,309299	8,112721	2,799549	0,819514	-0,291563	-1,698017	128,794356	-72,045916	15,137508	-3,014350	0,027519	-0,400081	2,469541	244,739191	2,799549	-3,014350	0,027519	-0,400081	2,469541	244,739191	2,799549
15:09:57,73	0,849941	3,110008	-0,171984	-0,233007	-0,820024	-0,398993	-3,010848	0,028705	-0,401773	0,253062	8,287232	2,740695	0,824076	-0,291203	-1,694420	128,777400	-72,016838	15,143324	-3,010848	0,028705	-0,401773	2,506368	244,638766	2,740695	-3,010848	0,028705	-0,401773	2,506368	244,638766	2,740695
15:09:57,78	0,849941	3,110008	-0,171984	-0,233007	-0,820024	-0,398993	-3,013441	0,024934	-0,398176	0,465854	8,123156	2,746510	0,822318	-0,294930	-1,696717	128,783011	-72,028186	15,167669	-3,013441	0,024934	-0,398176	2,423143	244,678265	2,746510	-3,013441	0,024934	-0,398176	2,423143	244,678265	2,746510
15:09:57,83	0,849941	3,110008	-0,171984	-0,233007	-0,820024	-0,398993	-3,009334	0,024593	-0,400473	0,476533	8,347240	2,770856	0,824704	-0,292176	-1,693232	128,789919	-72,009646	15,157202	-3,009334	0,024593	-0,400473	2,407099	244,579970	2,770856	-3,009334	0,024593	-0,400473	2,407099	244,579970	2,770856
15:09:57,88	0,849941	3,110008	-0,171984	-0,233007	-0,820024	-0,398993	-3,012912	0,023903	-0,396988	0,531926	8,157893	2,760389	0,843177	-0,247598	-1,694648	131,114820	-73,295407	15,165776	-3,012912	0,023903	-0,396988	2,408324	244,671501	2,760389	-3,012912	0,023903	-0,396988	2,408324	244,671501	2,760389
15:09:57,93	0,849941	3,110008	-0,171984	-0,233007	-0,820024	-0,398993	-4,381281	0,019156	-0,546264	0,908007	10,715871	3,098067	1,513000	0,890493	-1,842509	192,692041	-108,754327	15,494880	-4,381281	0,019156	-0,546264	2,411782	354,646461	3,098067	-4,381281	0,019156	-0,546264	2,411782	354,646461	3,098067
15:09:57,98	0,899968	3,110065	-0,171994	-0,233010	-0,820018	-0,398946	-4,381281	0,019156	-0,546264	0,908007	10,715871	3,098067	1,625223	1,084195	-1,871675	203,156182	-114,690604	15,535998	-4,381281	0,019156	-0,546264	2,411782	354,646461	3,098067	-4,381281	0,019156	-0,546264	2,411782	354,646461	3,098067
15:09:58,03	0,899968	3,110065	-0,171994	-0,233010	-0,820018	-0,398946	-4,605143	0,018819	-0,575431	1,016633	11,105397	3,139185	1,620776	1,081740	-1,868289	202,928898	-114,516137	15,521349	-4,605143	0,018819	-0,575431	2,493960	372,609147	3,139185	-4,605143	0,018819	-0,575431	2,493960	372,609147	3,139185
15:09:58,08	0,899968	3,110065	-0,171994	-0,233010	-0,820018	-0,398946	-4,600794	0,021443	-0,572045	0,917651	11,047500	3,124536	1,621740	1,080589	-1,871821	202,809534	-114,443531	15,541582	-4,600794	0,021443	-0,572045	2,600939	372,209820	3,124536	-4,600794	0,021443	-0,572045	2,600939	372,209820	3,124536
15:09:58,13	0,899968	3,110065	-0,171994	-0,233010	-0,820018	-0,398946	-4,600279	0,020032	-0,575577	0,994208	10,934614	3,144769	1,619834	1,078958	-1,870693	202,705249	-114,347861	15,549306	-4,600279	0,020032	-0,575577	2,566750	372,056493	3,144769	-4,600279	0,020032	-0,575577	2,566750	372,056493	3,144769
15:09:58,18	0,899968	3,110065	-0,171994	-0,233010	-0,820018	-0,398946	-4,597913	0,020868	-0,574449	0,981458	10,919467	3,152493	1,622576	1,080344	-1,871515	202,609252	-114,328692	15,552087	-4,597913	0,020868	-0,574449	2,619609	371,855662	3,152493	-4,597913	0,020868	-0,574449	2,619609	371,855662	3,152493
15:09:58,23	0,899968	3,110065	-0,171994	-0,233010	-0,820018	-0,398946	-4,600485	0,019186	-0,575271	1,037540	10,693040	3,155273	1,617211	1,076254	-1,871528	202,550773	-114,275464	15,557711	-4,600485	0,019186	-0,575271	2,543629	371,831081	3,155273	-4,600485	0,019186	-0,575271	2,543629	371,831081	3,155273
15:09:58,28	0,899968	3,110065	-0,171994	-0,233010	-0,820018	-0,398946	-4,594260	0,021787	-0,575283	0,919127	10,939474	3,160898	1,616415	1,077265	-1,873106	202,441399	-114,207941	15,600733	-4,594260	0,021787	-0,575283	2,629423	371,588863	3,160898	-4,594260	0,021787	-0,575283	2,629423	371,588863	3,160898
15:09:58,33	0,899968	3,110065	-0,171994	-0,233010	-0,820018	-0,398946	-4,594738	0,022982	-0,576862	0,860789	10,786142	3,203919	1,615294	1,075907	-1,871597	202,446782	-114,189682	15,532116	-4,594738	0,022982	-0,576862	2,664873	371,473046	3,203919	-4,594738	0,022982	-0,576862	2,664873	371,473046	3,203919
15:09:58,38	0,899968	3,110065	-0,171994	-0,233010	-0,820018	-0,398946	-4,593001	0,023274	-0,575352	0,864114	10,871974	3,135303	1,632813	1,101856	-1,875669	203,763900	-114,918756	15,538496	-4,593001	0,023274	-0,575352	2,691113	371,422559	3,135303	-4,593001	0,023274	-0,575352	2,691113	371,422559	3,135303
15:09:58,43	0,899968	3,110065	-0,171994	-0,233010	-0,820018	-0,398946	-4,624233	0,021077	-0,579425	1,005519	10,753129	3,141683	2,329783	2,298860	-1,913547	267,581657	-151,391874	15,779587	-4,624233	0,021077	-0,579425	2,660056	373,755388	3,141683	-4,624233	0,021077	-0,579425	2,660056	373,755388	3,141683
15:09:58,48	0,950000	3,109989	-0,171978	-0,233014	-0,820001	-0,398986	-6,009354	0,015986	-0,617303	1,592513	12,231166	3,382774	2,455086	2,517268	-1,919769	279,219361	-157,961851	15,831990	-6,009354	0,015986	-0,617303	2,847384	483,965429	3,382774	-6,009354	0,015986	-0,617303	2,847384	483,965429	3,382774
15:09:58,53	0,950000	3,109989	-0,171978	-0,233014	-0,820001	-0,398986	-6,261152	0,016674	-0,623525	1,685793	12,501187	3,435177	2,454670	2,515287	-1,916389	278,954418	-157,796140	15,827908	-6,261152	0,016674	-0,623525	2,994720	504,001614	3,435177	-6,261152	0,016674	-0,623525	2,994720	504,001614	3,435177
15:09:58,58	0,950000	3,109989	-0,171978	-0,233014	-0,820001	-0,398986	-6,259228	0,016044	-0,620145	1,729621	12,288928	3,431095	2,452686	2,514885	-1,917638	278,798637	-157,642237	15,815416	-6,259228	0,016044	-0,620145	2,989048	503,638327	3,431095	-6,259228	0,016044	-0,620145	2,989048	503,638327	3,431095
15:09:58,63	0,950000	3,109989	-0,171978	-0,233014	-0,820001	-0,398986	-6,257887	0,017561	-0,621394	1,706115	12,146774	3,418603	2,455433	2,512989	-1,919974	278,704505	-157,626113	15,852431	-6,257887	0,017561	-0,621394	3,084649	503,390941	3,418603	-6,257887	0,017561	-0,621394	3,084649	503,390941	3,418603
15:09:58,68	0,950000	3,109989	-0,171978	-0,233014	-0,820001	-0,398986	-6,257619	0,014233	-0,623729	1,846042	12,071129	3,455618	2,450542	2,508315	-1,920414	278,575074	-157,530090	15,845876	-6,257619	0,014233	-0,623729	2,963369	503,294256	3,455618	-6,257619	0,014233	-0,623729	2,963369	503,294256	3,455618
15:09:58,73	0,950000	3,109989	-0,171978	-0,233014	-0,820001	-0,398986	-6,251126	0,016132	-0,624170	1,765751	12,248681	3,449063	2,449899	2,509054	-1,916972	278,515976	-157,459319	15,812739	-6,251126	0,016132	-0,624170	3,032128	502,962080	3,449063	-6,251126	0,016132	-0,624170	3,032128	502,962080	3,449063
15:09:58,78	0,950000	3,109989	-0,171978	-0,233014	-0,820001	-0,398986	-6,251445	0,017059	-0,620728	1,749275	12,145538	3,415925	2,450249	2,510484	-1,917384	278,403054	-157,426254	15,859088	-6,251445	0,017059	-0,620728	3,088439	502,883962	3,415925	-6,251445	0,017059	-0,620728	3,088439	502,883962	3,415925
15:09:58,83	0,950000	3,109989	-0,171978	-0,233014	-0,820001	-0,398986	-6,252858	0,017471	-0,621140	1,700072	11,957734	3,462274	2,448354	2,507255	-1,917780	278,319937	-157,372674	15,885319	-6,252858	0,017471	-0,621140	3,071509	502,807083	3,462274	-6,252858	0,017471	-0,621140	3,071509	502,807083	3,462274
15:09:58,88	0,950000	3,109989	-0,171978	-0,233014	-0,820001	-0,398986	-6,249114	0,017497	-0,621536	1,703526	12,053637	3,488505	2,449440	2,503150	-1,920537	278,249801	-157,322687	15,854981	-6,249114	0,017497	-0,621536	3,077059	502,609103	3,488505	-6,249114	0,017497	-0,621536	3,077059	502,609103	3,488505
15:09:58,93	0,950000	3,109989	-0,171978	-0,233014	-0,820001	-0,398986	-6,246102	0,014504	-0,624293	1,867375	12,124553	3,458168	2,446954	2,505298	-1,917087	278,174599	-157,282927	15,854817	-6,246102	0,014504	-0,624293	3,005972	502,443538	3,458168	-6,246102	0,014504	-0,624293	3,005972	502,443538	3,458168
15:09:58,98	0,950000	3,109989	-0,171978	-0,233014	-0,820001	-0,398986	-6,246720	0,017731	-0,620842	1,696427	12,007411	3,458004	2,444508	2,502110	-1,917535	278,109114	-157,256034	15,802432	-6,246720	0,017731	-0,620842	3,088307	502,374909	3,458004	-6,246720	0,017731	-0,620842	3,088307	502,374909	3,458004
15:09:59,03	0,950000	3,109989	-0,171978	-0,233014	-0,820001	-0,398986	-6,242736	0,018256	-0,621291	1,659694	12,144423	3,405619	2,445590	2,501800	-1,917925	278,056344	-157,225571	15,828554	-6,242736	0,018256	-0,621291	3,092756	502,199173	3,405619	-6,242736	0,018256	-0,621291	3,092756	502,199173	3,405619
15:09:59,08	0,950000	3,109989	-0,171978	-0,233014	-0,820001	-0,398986	-6,243008	0,017164	-0,621681	1,716468	12,069349	3,431741	2,446326	2,502440	-1,913019	278,011984	-157,184643	15,835633	-6,243008	0,017164	-0,621681	3,063820	502,145449	3,431741	-6,243008	0,017164	-0,621681	3,063820	502,145449	3,431741
15:09:59,13	0,950000	3,109989	-0,171978	-0,233014	-0,820001	-0,398986	-6,243930	0,016846	-0,616775	1,746228	11,962485	3,438820	2,447754	2,499413	-1,917173	277,954579	-157,209976	15,839352	-6,243930	0,016846	-0,616775	3,068677	502,111020	3,438820	-6,243930	0,016846	-0,616775	3,068677	502,111020	3,438820
15:09:59,18	0,950000	3,109989	-0,171978	-0,233014	-0,820001	-0,398986	-6,242023	0,014096	-0,620929	1,838601	12,024627	3,442539	2,447094	2,503577	-1,919158	277,916491	-157,155726	15,833503	-6,242023	0,014096	-0,620929	2,945153	502,023425	3,442539	-6,242023	0,014096	-0,620929	2,945153	502,023425	3,442539
15:09:59,23	0,950000	3,109989	-0,171978	-0,233014	-0,820001	-0,398986	-6,245299	0,016750	-0,622914	1,728565	11,794171	3,436690	2,445862	2,498848	-1,919172	277,878049	-157,159922	15,813477	-6,245299	0,016750	-0,622914	3,043406	502,050125	3,436690	-6,245299	0,016750	-0,622914	3,043406	502,050125	3,436690
15:09:59,28	0,950000	3,109989	-0,171978	-0,233014	-0,820001	-0,398986	-6,240587	0,015452	-0,622928	1,773205	12,007974	3,416664	2,447597	2,501001	-1,919174	277,853416	-157,109545	15,835345	-6,240587	0,015452	-0,622928	2,986154	501,894077	3,416664	-6,240587	0,015452	-0,622928	2,986154	501,894077	3,416664
15:09:59,33	0,950000	3,109989	-0,171978	-0,233014	-0,820001	-0,398986	-6,243320	0,015026	-0,622930	1,826639	11,819373	3,438532	2,443362	2,498591	-1,915314	277,780284	-157,087534	15,838209	-6,243320	0,015026	-0,622930	3,006190	501,919962	3,438532	-6,243320	0,015026	-0,622930	3,006190	501,919962	3,438532
15:09:59,38	0,950000	3,109989	-0,171978	-0,233014	-0,820001	-0,398986	-6,244107	0,017089	-0,623756	1,699074	11,667934	3,451032	2,441561	2,494724	-1,918409	277,745166	-157,037262	15,860559	-6,244107	0,017089	-0,623756	3,040557	501,830354	3,451032	-6,244107	0,017089	-0,623756	3,040557	501,830354	3,451032
15:09:59,43	0,950000	3,109989	-0,171978	-0,233014	-0,820001	-0,398986	-6,244107	0,017089	-0,623756	1,699074	11,667934	3,451032	2,441858	2,498077	-1,918001	277,693168	-156,996493	15,850587	-6,244107	0,017089	-0,623756	3,040557	501,830354	3,451032	-6,244107	0,017089	-0,623756	3,040557	501,830354	3,451032
15:09:59,48	0,950000	3,109989	-0,171978	-0,233014	-0,820001	-0,398986	-6,237918	0,018534	-0,621757	1,662030	11,904967	3,453774	2,444450	2,494235	-1,916716	277,637995	-157,021851	15,843381	-6,237918	0,018534	-0,621757	3,116922	501,581507	3,453774	-6,237918	0,018534	-0,621757	3,116922	501,581507	3,453774
15:09:59,53	0,950000	3,109989	-0,171978	-0,233014	-0,820001	-0,398986	-6,235886	0,014368	-0,620472	1,829095	11,975500	3,446568	2,444896	2,495054	-1,915369	277,633235	-157,007642	15,832363	-6,235886	0,014368	-0,620472	2,956986	501,492571	3,446568	-6,235886	0,014368	-0,620472	2,956986	501,492571	3,446568
15:09:59,58	0,950000	3,109989	-0,171978	-0,233014	-0,820001	-0,398986	-6,236819	0,014391	-0,619125	1,837803	11,915768	3,435549	2,445970	2,497437	-1,917330	277,587049	-156,980633	15,849970	-6,236819	0,014391	-0,619125	2,967531	501,506063	3,435549	-6,236819	0,014391	-0,619125	2,967531	501,506063	3,435549
15:09:59,63	0,950000	3,109989	-0,171978	-0,233014	-0,820001	-0,398986	-6,239420	0,014653	-0,621086	1,824479	11,727023	3,453157	2,447261	2,499683	-1,916762	277,577479	-156,986690	15,846451	-6,239420	0,014653	-0,621086	2,974771	501,521482	3,453157	-6,239420	0,014653	-0,621086	2,974771	501,521482	3,453157
15:09:59,68	0,950000	3,109989	-0,171978	-0,233014	-0,820001	-0,398986	-6,242010	0,014658	-0,620518	1,814199	11,587070	3,449638	2,445902	2,499603	-1,919717	277,557196	-156,971145	15,808736	-6,242010	0,014658	-0,620518	2,964867	501,584864	3,449638	-6,242010	0,014658	-0,620518	2,964867	501,584864	3,449638
15:09:59,73	0,950000	3,109989	-0,171978	-0,233014	-0,820001	-0,398986	-6,241261	0,015795	-0,623472	1,758407	11,600681	3,411923	2,448186	2,495929	-1,915818	277,494859	-156,929435	15,837261	-6,241261	0,015795	-0,623472	2,998314	501,539677	3,411923	-6,241261	0,015795	-0,623472	2,998314	501,539677	3,411923
15:09:59,78	0,950000	3,109989	-0,171978	-0,233014	-0,820001	-0,398986	-6,239221	0,011980	-0,619573	1,961731	11,631913	3,440448	2,443473	2,492511	-1,917776	277,485060	-156,924412	15,813167	-6,239221	0,011980	-0,619573	2,902174	501,410782	3,440448	-6,239221	0,011980	-0,619573	2,902174	501,410782	3,440448
15:09:59,83	0,950000	3,109989	-0,171978	-0,233014	-0,820001	-0,398986	-6,233905	0,014352	-0,621531	1,837842	11,897373	3,416354	2,444013	2,495156	-1,915850	277,451559	-156,881715	15,823884	-6,233905	0,014352	-0,621531	2,964479	501,258896	3,416354	-6,233905	0,014352	-0,621531	2,964479	501,258896	3,416354
15:09:59,88	0,950000	3,109989	-0,171978	-0,233014	-0,820001	-0,398986	-6,236465	0,015207	-0,619606	1,813605	11,713867	3,427070	2,445730	2,492093	-1,916246	277,426340	-156,902465	15,809026	-6,236465	0,015207	-0,619606	3,007365	501,276389	3,427070	-6,236465	0,015207	-0,619606	3,007365	501,276389	3,427070
15:09:59,93	0,950000	3,109989	-0,171978	-0,233014	-0,820001	-0,398986	-6,234672	0,012189	-0,620002	1,939988	11,795669	3,412213	2,440833	2,491306	-1,916234	277,349058	-156,910331	15,876430	-6,234672	0,012189	-0,620002	2,896796	501,217392	3,412213	-6,234672	0,012189	-0,620002	2,896796	501,217392	3,412213
15:09:59,98	0,950000	3,109989	-0,171978	-0,233014	-0,820001	-0,398986	-6,231541	0,016036	-0,619990	1,694472	11,895462	3,479616	2,445442	2,494066	-1,918317	277,359888	-156,870301	15,821932	-6,231541	0,016036	-0,619990	2,953297	501,071437	3,479616	-6,231541	0,016036	-0,619990	2,953297	501,071437	3,479616
15:10:00,03	0,950000	3,109989	-0,171978	-0,233014	-0,820001	-0,398986	-6,236236	0,013425	-0,622073	1,870332	11,640676	3,425119	2,445537	2,496659	-1,916274	277,333283	-156,844229	15,856115	-6,236236	0,013425	-0,622073	2,924185	501,185224	3,425119	-6,236236	0,013425	-0,622073	2,924185	501,185224	3,425119
15:10:00,08	0,950000	3,109989	-0,171978	-0,233014	-0,820001	-0,398986	-6,238529	0,014639	-0,620030	1,816457	11,485362	3,459302	2,442159	2,491887	-1,917841	277,300226	-156,835533	15,838630	-6,238529	0,014639	-0,620030	2,965644	501,209913	3,459302	-6,238529	0,014639	-0,620030	2,965644	501,209913	3,459302
15:10:00,13	0,950000	3,109989	-0,171978	-0,233014	-0,820001	-0,398986	-6,232708	0,015178	-0,621597	1,779452	11,755110	3,441816	2,442524	2,489289	-1,917069	277,265506	-156,798196	15,837775	-6,232708	0,015178	-0,621597	2,970919	501,022664	3,441816	-6,232708	0,015178	-0,621597	2,970919	501,022664	3,441816
15:10:00,19	0,950000	3,109989	-0,171978	-0,233014	-0,820001	-0,398986	-6,230641	0,013563	-0,620825	1,878385	11,813867	3,440962	2,443484	2,489887	-1,916474	277,246467	-156,811550	15,829822	-6,230641	0,013563	-0,620825	2,943108	500,919146	3,440962	-6,230641	0,013563	-0,620825	2,943108	500,919146	3,440962
15:10:00,24	0,950000	3,109989	-0,171978	-0,233014	-0,820001	-0,398986	-6,231638	0,013031	-0,620230	1,885006	11,752177	3,433009	2,444241	2,491016	-1,917889	277,245081	-156,803050	15,800121	-6,231638	0,013031	-0,620230	2,907905	500,935772	3,433009	-6,231638	0,013031	-0,620230	2,907905	500,935772	3,433009
15:10:00,29	0,950000	3,109989	-0,171978	-0,233014	-0,820001	-0,398986	-6,232994	0,012940	-0,621645	1,896381	11,676216	3,403307	2,450637	2,500618	-1,918307	277,680752	-157,006487	15,880738	-6,232994	0,012940	-0,621645	2,912174	500,966256	3,403307	-6,232994	0,012940	-0,621645	2,912174	500,966256	3,403307
15:10:00,34	0,950000	3,109989	-0,171978	-0,233014	-0,820001	-0,398986	-6,244508	0,012202	-0,622063	1,976436	11,556523	3,483925	3,127833	3,683387	-1,869518	340,061179	-192,289681	15,995321	-6,244508	0,012202	-0,622063	2,934258	501,750391	3,483925	-6,244508	0,012202	-0,622063	2,934258	501,750391	3,483925
15:10:00,39	1,000015	3,109958	-0,171972	-0,233018	-0,820018	-0,398996	-7,607414	0,017117	-0,573274	2,354895	12,350028	3,598508	3,289701	3,959658	-1,864276	354,271293	-200,407307	16,016782	-7,607414	0,017117	-0,573274	3,698615	609,532000	3,598508	-7,607414	0,017117	-0,573274	3,698615	609,532000	3,598508
15:10:00,44	1,000015	3,109958	-0,171972	-0,233018	-0,820018	-0,398996	-7,927605	0,015072	-0,568032	2,536262	12,065195	3,619969	3,283180	3,946447	-1,865578	353,988264	-200,266183	16,031608	-7,927605	0,015072	-0,568032	3,719394	634,382203	3,619969	-7,927605	0,015072	-0,568032	3,719394	634,382203	3,619969
15:10:00,49	1,000015	3,109958	-0,171972	-0,233018	-0,820018	-0,398996	-7,912903	0,014113	-0,569334	2,566800	12,514035	3,634794	3,285926	3,948301	-1,862895	353,787715	-200,224556	16,024429	-7,912903	0,014113	-0,569334	3,674698	633,676924	3,634794	-7,912903	0,014113	-0,569334	3,674698	633,676924	3,634794
15:10:00,54	1,000015	3,109958	-0,171972	-0,233018	-0,820018	-0,398996	-7,915882	0,012662	-0,566651	2,578057	12,164639	3,627616	3,282608	3,945167	-1,864745	353,660220	-200,103771	16,043424	-7,915882	0,012662	-0,566651	3,572007	633,561370	3,627616	-7,915882	0,012662	-0,566651	3,572007	633,561370	3,627616
15:10:00,59	1,000015	3,109958	-0,171972	-0,233018	-0,820018	-0,398996	-7,911509	0,013969	-0,568501	2,550937	12,221219	3,646610	3,278452	3,945744	-1,865739	353,531316	-200,040259	16,018492	-7,911509	0,013969	-0,568501	3,647505	633,274684	3,646610	-7,911509	0,013969	-0,568501	3,647505	633,274684	3,646610
15:10:00,64	1,000015	3,109958	-0,171972	-0,233018	-0,820018	-0,398996	-7,909930	0,017857	-0,569495	2,339333	12,159924	3,621678	3,281886	3,942997	-1,866137	353,461621	-199,991060	16,026058	-7,909930	0,017857	-0,569495	3,741076	633,089457	3,621678	-7,909930	0,017857	-0,569495	3,741076	633,089457	3,621678
15:10:00,69	1,000015	3,109958	-0,171972	-0,233018	-0,820018	-0,398996	-7,909268	0,013509	-0,569893	2,573190	12,109394	3,629244	3,282918	3,940521	-1,862273	353,370930	-199,963614	16,035019	-7,909268	0,013509	-0,569893	3,633614	632,986955	3,629244	-7,909268	0,013509	-0,569893	3,633614	632,986955	3,629244
15:10:00,74	1,000015	3,109958	-0,171972	-0,233018	-0,820018	-0,398996	-7,907641	0,011377	-0,566029	2,662470	12,101771	3,638206	3,279268	3,939081	-1,865414	353,295879	-199,895838	16,039028	-7,907641	0,011377	-0,566029	3,555543	632,851559	3,638206	-7,907641	0,011377	-0,566029	3,555543	632,851559	3,638206
15:10:00,79	1,000015	3,109958	-0,171972	-0,233018	-0,820018	-0,398996	-7,904568	0,013817	-0,569169	2,556722	12,162652	3,642215	3,284372	3,947842	-1,867433	353,539469	-200,004711	16,001724	-7,904568	0,013817	-0,569169	3,641393	632,671255	3,642215	-7,904568	0,013817	-0,569169	3,641393	632,671255	3,642215
15:10:00,84	1,000015	3,109958	-0,171972	-0,233018	-0,820018	-0,398996	-7,914707	0,013778	-0,571189	2,586283	11,900802	3,604911	3,977874	5,169637	-1,735753	417,561879	-235,734763	16,117979	-7,914707	0,013778	-0,571189	3,667855	633,205337	3,604911	-7,914707	0,013778	-0,571189	3,667855	633,205337	3,604911
15:10:00,89	1,050048	3,110005	-0,172001	-0,233003	-0,820002	-0,398992	-9,319564	0,024086	-0,439509	3,118379	12,158304	3,721166	4,131323	5,441975	-1,720432	431,674173	-243,555105	16,156736	-9,319564	0,024086	-0,439509	5,009092	743,744065	3,721166	-9,319564	0,024086	-0,439509	5,009092	743,744065	3,721166
15:10:00,94	1,050048	3,110005	-0,172001	-0,233003	-0,820002	-0,398992	-9,632139	0,027364	-0,424188	3,231426	12,036139	3,759923	4,128955	5,437996	-1,723332	431,320516	-243,375057	16,118452	-9,632139	0,027364	-0,424188	5,379510	768,159090	3,759923	-9,632139	0,027364	-0,424188	5,379510	768,159090	3,759923
15:10:00,99	1,050048	3,110005	-0,172001	-0,233003	-0,820002	-0,398992	-9,627510	0,027425	-0,427088	3,207347	11,880587	3,721638	4,128044	5,432961	-1,722651	431,098323	-243,219619	16,100170	-9,627510	0,027425	-0,427088	5,360226	767,640101	3,721638	-9,627510	0,027425	-0,427088	5,360226	767,640101	3,721638
15:10:01,04	1,050048	3,110005	-0,172001	-0,233003	-0,820002	-0,398992	-9,622694	0,025697	-0,426407	3,320720	11,860859	3,703357	4,128811	5,431019	-1,723006	430,937832	-243,176655	16,144440	-9,622694	0,025697	-0,426407	5,337951	767,242343	3,703357	-9,622694	0,025697	-0,426407	5,337951	767,242343	3,703357
15:10:01,09	1,050048	3,110005	-0,172001	-0,233003	-0,820002	-0,398992	-9,621396	0,024062	-0,426762	3,362715	11,767907	3,747627	4,125732	5,428014	-1,723524	430,785640	-243,071781	16,141433	-9,621396	0,024062	-0,426762	5,251580	767,047463	3,747627	-9,621396	0,024062	-0,426762	5,251580	767,047463	3,747627
15:10:01,14	1,050048	3,110005	-0,172001	-0,233003	-0,820002	-0,398992	-9,617254	0,025225	-0,427279	3,316952	11,799035	3,744620	4,122513	5,427557	-1,724006	430,630256	-243,003401	16,115819	-9,617254	0,025225	-0,427279	5,297134	766,753469	3,744620	-9,617254	0,025225	-0,427279	5,297134	766,753469	3,744620
15:10:01,19	1,050048	3,110005	-0,172001	-0,233003	-0,820002	-0,398992	-9,615249	0,027785	-0,427762	3,165383	11,734542	3,719006	4,125193	5,427163	-1,726755	430,503181	-242,971148	16,149307	-9,615249	0,027785	-0,427762	5,346488	766,531577	3,719006	-9,615249	0,027785	-0,427762	5,346488	766,531577	3,719006
15:10:01,24	1,050048	3,110005	-0,172001	-0,233003	-0,820002	-0,398992	-9,616247	0,025266	-0,430511	3,260730	11,556458	3,752493	4,118613	5,425078	-1,726420	430,425609	-242,909535	16,126201	-9,616247	0,025266	-0,430511	5,244147	766,431855	3,752493	-9,616247	0,025266	-0,430511	5,244147	766,431855	3,752493
15:10:01,29	1,050048	3,110005	-0,172001	-0,233003	-0,820002	-0,398992	-9,611151	0,029923	-0,430176	3,033182	11,723470	3,729388	4,121878	5,420856	-1,723751	430,270103	-242,873124	16,122435	-9,611151	0,029923	-0,430176	5,382108	766,198821	3,729388	-9,611151	0,029923	-0,430176	5,382108	766,198821	3,729388
15:10:01,34	1,050048	3,110005	-0,172001	-0,233003	-0,820002	-0,398992	-9,609128	0,024984	-0,427507	3,243759	11,675804	3,725621	4,124177	5,422155	-1,726872	430,235754	-242,822199	16,131753	-9,609128	0,024984	-0,427507	5,205020	765,992327	3,725621	-9,609128	0,024984	-0,427507	5,205020	765,992327	3,725621
15:10:01,39	1,050048	3,110005	-0,172001	-0,233003	-0,820002	-0,398992	-9,611402	0,023643	-0,430628	3,340435	11,502344	3,734940	4,123303	5,421888	-1,726904	430,151988	-242,765318	16,141533	-9,611402	0,023643	-0,430628	5,196403	765,997379	3,734940	-9,611402	0,023643	-0,430628	5,196403	765,997379	3,734940
15:10:01,44	1,050048	3,110005	-0,172001	-0,233003	-0,820002	-0,398992	-9,610733	0,024266	-0,430660	3,315400	11,436110	3,744719	4,122719	5,417033	-1,729659	430,064390	-242,732321	16,122543	-9,610733	0,024266	-0,430660	5,220298	765,878687	3,744719	-9,610733	0,024266	-0,430660	5,220298	765,878687	3,744719
15:10:01,49	1,050048	3,110005	-0,172001	-0,233003	-0,820002	-0,398992	-9,606238	0,022344	-0,433415	3,400125	11,577526	3,725729	4,118438	5,417535	-1,728909	429,981548	-242,697545	16,147612	-9,606238	0,022344	-0,433415	5,154140	765,667189	3,725729	-9,606238	0,022344	-0,433415	5,154140	765,667189	3,725729
15:10:01,54	1,050048	3,110005	-0,172001	-0,233003	-0,820002	-0,398992	-9,604532	0,026303	-0,432665	3,182984	11,577104	3,750799	4,118260	5,414627	-1,727777	429,871658	-242,648645	16,154002	-9,604532	0,026303	-0,432665	5,247735	765,532851	3,750799	-9,604532	0,026303	-0,432665	5,247735	765,532851	3,750799
15:10:01,59	1,050048	3,110005	-0,172001	-0,233003	-0,820002	-0,398992	-9,601924	0,025003	-0,431533	3,237940	11,593090	3,757188	4,117595	5,413204	-1,731277	429,836544	-242,636253	16,166254	-9,601924	0,025003	-0,431533	5,200712	765,344128	3,757188	-9,601924	0,025003	-0,431533	5,200712	765,344128	3,757188
15:10:01,64	1,050048	3,110005	-0,172001	-0,233003	-0,820002	-0,398992	-9,600359	0,024867	-0,435033	3,238200	11,637861	3,769440	4,117502	5,413579	-1,732116	429,775735	-242,594177	16,125170	-9,600359	0,024867	-0,435033	5,190276	765,266052	3,769440	-9,600359	0,024867	-0,435033	5,190276	765,266052	3,769440
15:10:01,69	1,050048	3,110005	-0,172001	-0,233003	-0,820002	-0,398992	-9,600637	0,025135	-0,435871	3,230284	11,549695	3,728356	4,117989	5,414321	-1,730949	429,716389	-242,548090	16,165502	-9,600637	0,025135	-0,435871	5,203419	765,199722	3,728356	-9,600637	0,025135	-0,435871	5,203419	765,199722	3,728356
15:10:01,74	1,050048	3,110005	-0,172001	-0,233003	-0,820002	-0,398992	-9,601523	0,025085	-0,434705	3,243164	11,429194	3,768688	4,116707	5,413037	-1,730590	429,659560	-242,539472	16,156041	-9,601523	0,025085	-0,434705	5,212314	765,148759	3,768688	-9,601523	0,025085	-0,434705	5,212314	765,148759	3,768688
15:10:01,79	1,050048	3,110005	-0,172001	-0,233003	-0,820002	-0,398992	-9,599771	0,025553	-0,434346	3,197837	11,466787	3,759228	4,117634	5,410121	-1,731322	429,591559	-242,567929	16,153579	-9,599771	0,025553	-0,434346	5,203784	765,048799	3,759228	-9,599771	0,025553	-0,434346	5,203784	765,048799	3,759228
15:10:01,84	1,050048	3,110005	-0,172001	-0,233003	-0,820002	-0,398992	-9,597709	0,023292	-0,435078	3,256782	11,529364	3,756765	4,115336	5,411768	-1,731441	429,534282	-242,453048	16,131119	-9,597709	0,023292	-0,435078	5,085214	764,949487	3,756765	-9,597709	0,023292	-0,435078	5,085214	764,949487	3,756765
15:10:01,89	1,050048	3,110005	-0,172001	-0,233003	-0,820002	-0,398992	-9,597986	0,026106	-0,435197	3,181321	11,407909	3,734305	4,116992	5,410729	-1,732232	429,489897	-242,477133	16,131417	-9,597986	0,026106	-0,435197	5,230628	764,849787	3,734305	-9,597986	0,026106	-0,435197	5,230628	764,849787	3,734305
15:10:01,94	1,050048	3,110005	-0,172001	-0,233003	-0,820002	-0,398992	-9,597914	0,024152	-0,435987	3,239896	11,385233	3,734603	4,114013	5,409432	-1,730300	429,444067	-242,408628	16,141890	-9,597914	0,024152	-0,435987	5,135789	764,821496	3,734603	-9,597914	0,024152	-0,435987	5,135789	764,821496	3,734603
15:10:01,99	1,050048	3,110005	-0,172001	-0,233003	-0,820002	-0,398992	-9,595302	0,026084	-0,434056	3,175840	11,447132	3,745076	4,117867	5,407929	-1,730419	429,405749	-242,399620	16,164083	-9,595302	0,026084	-0,434056	5,223400	764,678326	3,745076	-9,595302	0,026084	-0,434056	5,223400	764,678326	3,745076
15:10:02,04	1,050048	3,110005	-0,172001	-0,233003	-0,820002	-0,398992	-9,595927	0,021994	-0,434174	3,377151	11,376946	3,767270	4,116745	5,408371	-1,734033	429,343903	-242,396706	16,138620	-9,595927	0,021994	-0,434174	5,103663	764,657199	3,767270	-9,595927	0,021994	-0,434174	5,103663	764,657199	3,767270
15:10:02,09	1,050048	3,110005	-0,172001	-0,233003	-0,820002	-0,398992	-9,595748	0,023187	-0,437789	3,286701	11,331214	3,741806	4,114219	5,403915	-1,732410	429,292925	-242,384006	16,153615	-9,595748	0,023187	-0,437789	5,106886	764,597450	3,741806	-9,595748	0,023187	-0,437789	5,106886	764,597450	3,741806
15:10:02,14	1,050048	3,110005	-0,172001	-0,233003	-0,820002	-0,398992	-9,590626	0,023147	-0,436166	3,274308	11,547063	3,756802	4,111481	5,408339	-1,732114	429,265564	-242,320760	16,164001	-9,590626	0,023147	-0,436166	5,091326	764,411216	3,756802	-9,590626	0,023147	-0,436166	5,091326	764,411216	3,756802
15:10:02,19	1,050048	3,110005	-0,172001	-0,233003	-0,820002	-0,398992	-9,593089	0,027729	-0,435870	3,077096	11,363689	3,767188	4,113558	5,409059	-1,733509	429,209247	-242,327495	16,153566	-9,593089	0,027729	-0,435870	5,253861	764,421158	3,767188	-9,593089	0,027729	-0,435870	5,253861	764,421158	3,767188
15:10:02,24	1,050048	3,110005	-0,172001	-0,233003	-0,820002	-0,398992	-9,594751	0,026292	-0,437265	3,117877	11,231842	3,756752	4,112546	5,404410	-1,732172	429,162475	-242,285523	16,125450	-9,594751	0,026292	-0,437265	5,181765	764,419806	3,756752	-9,594751	0,026292	-0,437265	5,181765	764,419806	3,756752
15:10:02,29	1,050048	3,110005	-0,172001	-0,233003	-0,820002	-0,398992	-9,590219	0,024842	-0,435928	3,206201	11,406035	3,728636	4,114173	5,404087	-1,733159	429,111092	-242,256719	16,131772	-9,590219	0,024842	-0,435928	5,156323	764,238206	3,728636	-9,590219	0,024842	-0,435928	5,156323	764,238206	3,728636
15:10:02,34	1,050048	3,110005	-0,172001	-0,233003	-0,820002	-0,398992	-9,590753	0,023273	-0,436915	3,287058	11,319365	3,734959	4,114586	5,407214	-1,733937	429,103858	-242,238590	16,152816	-9,590753	0,023273	-0,436915	5,113990	764,193456	3,734959	-9,590753	0,023273	-0,436915	5,113990	764,193456	3,734959
15:10:02,39	1,050048	3,110005	-0,172001	-0,233003	-0,820002	-0,398992	-9,593667	0,024478	-0,437693	3,236481	11,152491	3,756003	4,113371	5,406644	-1,735119	429,087121	-242,241425	16,142017	-9,593667	0,024478	-0,437693	5,158005	764,255356	3,756003	-9,593667	0,024478	-0,437693	5,158005	764,255356	3,756003
15:10:02,44	1,050048	3,110005	-0,172001	-0,233003	-0,820002	-0,398992	-9,592566	0,025245	-0,438875	3,185760	11,196665	3,745203	4,112715	5,403483	-1,734742	429,047295	-242,246700	16,133370	-9,592566	0,025245	-0,438875	5,167515	764,213104	3,745203	-9,592566	0,025245	-0,438875	5,167515	764,213104	3,745203
15:10:02,49	1,050048	3,110005	-0,172001	-0,233003	-0,820002	-0,398992	-9,589500	0,024233	-0,438498	3,213906	11,324249	3,736557	4,114304	5,400445	-1,734768	428,936596	-242,186280	16,145974	-9,589500	0,024233	-0,438498	5,116213	764,099998	3,736557	-9,589500	0,024233	-0,438498	5,116213	764,099998	3,736557
15:10:02,54	1,050048	3,110005	-0,172001	-0,233003	-0,820002	-0,398992	-9,587664	0,021338	-0,438524	3,361450	11,293630	3,749160	4,108954	5,406390	-1,735181	428,941354	-242,214729	16,154912	-9,587664	0,021338	-0,438524	5,036457	763,925273	3,749160	-9,587664	0,021338	-0,438524	5,036457	763,925273	3,749160
15:10:02,59	1,050048	3,110005	-0,172001	-0,233003	-0,820002	-0,398992	-9,590137	0,028944	-0,438937	2,943668	11,183392	3,758099	4,116660	5,404069	-1,735691	428,883700	-242,205034	16,131676	-9,590137	0,028944	-0,438937	5,215764	764,009146	3,758099	-9,590137	0,028944	-0,438937	5,215764	764,009146	3,758099
15:10:02,64	1,050048	3,110005	-0,172001	-0,233003	-0,820002	-0,398992	-9,591981	0,021110	-0,439446	3,330624	11,032745	3,734862	4,113611	5,400835	-1,734033	428,881755	-242,177161	16,126939	-9,591981	0,021110	-0,439446	4,987722	764,003226	3,734862	-9,591981	0,021110	-0,439446	4,987722	764,003226	3,734862
15:10:02,69	1,050048	3,110005	-0,172001	-0,233003	-0,820002	-0,398992	-9,587655	0,022134	-0,437789	3,300540	11,242047	3,730126	4,107697	5,400468	-1,732448	428,851401	-242,108395	16,195245	-9,587655	0,022134	-0,437789	5,038025	763,872982	3,730126	-9,587655	0,022134	-0,437789	5,038025	763,872982	3,730126
15:10:02,74	1,050048	3,110005	-0,172001	-0,233003	-0,820002	-0,398992	-9,584380	0,027071	-0,436204	3,088169	11,351668	3,798432	4,115099	5,400360	-1,738113	428,823821	-242,157677	16,158688	-9,584380	0,027071	-0,436204	5,213243	763,725527	3,798432	-9,584380	0,027071	-0,436204	5,213243	763,725527	3,798432
15:10:02,79	1,050048	3,110005	-0,172001	-0,233003	-0,820002	-0,398992	-9,587988	0,020607	-0,441869	3,367818	11,164821	3,761875	4,109849	5,397352	-1,735250	428,746490	-242,112437	16,129977	-9,587988	0,020607	-0,441869	4,985483	763,821888	3,761875	-9,587988	0,020607	-0,441869	4,985483	763,821888	3,761875
15:10:02,84	1,050048	3,110005	-0,172001	-0,233003	-0,820002	-0,398992	-9,582758	0,023649	-0,439006	3,210140	11,347199	3,733163	4,111749	5,401452	-1,736849	428,731679	-242,096013	16,186668	-9,582758	0,023649	-0,439006	5,066614	763,593699	3,733163	-9,582758	0,023649	-0,439006	5,066614	763,593699	3,733163
15:10:02,89	1,050048	3,110005	-0,172001	-0,233003	-0,820002	-0,398992	-9,587258	0,024054	-0,440605	3,195909	11,092133	3,789855	4,109163	5,397946	-1,733694	428,692274	-242,077267	16,169444	-9,587258	0,024054	-0,440605	5,084158	763,691925	3,789855	-9,587258	0,024054	-0,440605	5,084158	763,691925	3,789855
15:10:02,94	1,050048	3,110005	-0,172001	-0,233003	-0,820002	-0,398992	-9,582929	0,024540	-0,437450	3,167156	11,273742	3,772631	4,112125	5,401372	-1,736829	428,701868	-242,048638	16,144120	-9,582929	0,024540	-0,437450	5,093575	763,533707	3,772631	-9,582929	0,024540	-0,437450	5,093575	763,533707	3,772631
15:10:02,99	1,050048	3,110005	-0,172001	-0,233003	-0,820002	-0,398992	-9,587378	0,023689	-0,440585	3,241041	11,036420	3,747307	4,111897	5,398503	-1,735769	428,659172	-242,063176	16,142982	-9,587378	0,023689	-0,440585	5,100592	763,645583	3,747307	-9,587378	0,023689	-0,440585	5,100592	763,645583	3,747307
15:10:03,04	1,050048	3,110005	-0,172001	-0,233003	-0,820002	-0,398992	-9,584778	0,022452	-0,439525	3,271412	11,141881	3,746169	4,109139	5,399904	-1,735935	428,629977	-242,036233	16,168204	-9,584778	0,022452	-0,439525	5,033881	763,546992	3,746169	-9,584778	0,022452	-0,439525	5,033881	763,546992	3,746169
15:10:03,09	1,050048	3,110005	-0,172001	-0,233003	-0,820002	-0,398992	-9,584613	0,025540	-0,439691	3,119555	11,111742	3,771390	4,110071	5,397968	-1,735936	428,592568	-242,008064	16,177440	-9,584613	0,025540	-0,439691	5,124458	763,503847	3,771390	-9,584613	0,025540	-0,439691	5,124458	763,503847	3,771390
15:10:03,14	1,050048	3,110005	-0,172001	-0,233003	-0,820002	-0,398992	-9,582387	0,025181	-0,439878	3,140430	11,133082	3,734694	4,108337	5,397797	-1,736122	428,549348	-241,987118	16,131507	-9,582387	0,025181	-0,439878	5,117171	763,350488	3,734694	-9,582387	0,025181	-0,439878	5,117171	763,350488	3,734694
15:10:03,19	1,050048	3,110005	-0,172001	-0,233003	-0,820002	-0,398992	-9,582387	0,025181	-0,439878	3,140430	11,133082	3,734694	4,111195	5,394573	-1,736084	428,523373	-242,038982	16,173712	-9,582387	0,025181	-0,439878	5,117171	763,350488	3,734694	-9,582387	0,025181	-0,439878	5,117171	763,350488	3,734694
15:10:03,24	1,050048	3,110005	-0,172001	-0,233003	-0,820002	-0,398992	-9,581025	0,021094	-0,439839	3,295056	11,207375	3,776898	4,108677	5,395752	-1,735383	428,490518	-241,984931	16,103628	-9,581025	0,021094	-0,439839	4,950961	763,317816	3,776898	-9,581025	0,021094	-0,439839	4,950961	763,317816	3,776898
15:10:03,29	1,050048	3,110005	-0,172001	-0,233003	-0,820002	-0,398992	-9,580786	0,023865	-0,439139	3,181375	11,164316	3,706815	4,108212	5,396770	-1,736122	428,482014	-241,957785	16,166881	-9,580786	0,023865	-0,439139	5,054760	763,256007	3,706815	-9,580786	0,023865	-0,439139	5,054760	763,256007	3,706815
15:10:03,34	1,050048	3,110005	-0,172001	-0,233003	-0,820002	-0,398992	-9,581435	0,024777	-0,439878	3,153217	11,109607	3,770068	4,108820	5,398979	-1,737617	428,459867	-241,968560	16,185064	-9,581435	0,024777	-0,439878	5,098180	763,252280	3,770068	-9,581435	0,024777	-0,439878	5,098180	763,252280	3,770068
15:10:03,39	1,050048	3,110005	-0,172001	-0,233003	-0,820002	-0,398992	-9,583653	0,025354	-0,441373	3,102774	10,980518	3,788251	4,107083	5,397935	-1,737297	428,436057	-241,933740	16,191831	-9,583653	0,025354	-0,441373	5,093082	763,297245	3,788251	-9,583653	0,025354	-0,441373	5,093082	763,297245	3,788251
15:10:03,44	1,050048	3,110005	-0,172001	-0,233003	-0,820002	-0,398992	-9,581880	0,026337	-0,441053	3,069930	11,034685	3,795017	4,108222	5,396258	-1,738924	428,395213	-241,936468	16,195120	-9,581880	0,026337	-0,441053	5,137371	763,212229	3,795017	-9,581880	0,026337	-0,441053	5,137371	763,212229	3,795017
15:10:03,49	1,050048	3,110005	-0,172001	-0,233003	-0,820002	-0,398992	-9,580997	0,024511	-0,442680	3,142083	11,046575	3,798307	4,106296	5,395518	-1,737316	428,396621	-241,910847	16,179162	-9,580997	0,024511	-0,442680	5,066206	763,154830	3,798307	-9,580997	0,024511	-0,442680	5,066206	763,154830	3,798307
15:10:03,54	1,050048	3,110005	-0,172001	-0,233003	-0,820002	-0,398992	-9,579393	0,025810	-0,441071	3,097445	11,118362	3,782349	4,109113	5,393629	-1,738972	428,336017	-241,924554	16,151489	-9,579393	0,025810	-0,441071	5,123512	763,100749	3,782349	-9,579393	0,025810	-0,441071	5,123512	763,100749	3,782349
15:10:03,59	1,050048	3,110005	-0,172001	-0,233003	-0,820002	-0,398992	-9,579166	0,022426	-0,442728	3,231227	11,084566	3,754676	4,110611	5,394595	-1,736999	428,344970	-241,906780	16,187507	-9,579166	0,022426	-0,442728	4,991671	763,049086	3,754676	-9,579166	0,022426	-0,442728	4,991671	763,049086	3,754676
15:10:03,64	1,050048	3,110005	-0,172001	-0,233003	-0,820002	-0,398992	-9,580752	0,021611	-0,440755	3,293460	11,000964	3,790694	4,104936	5,394347	-1,736975	428,300557	-241,892489	16,170431	-9,580752	0,021611	-0,440755	4,989950	763,089981	3,790694	-9,580752	0,021611	-0,440755	4,989950	763,089981	3,790694
15:10:03,69	1,050048	3,110005	-0,172001	-0,233003	-0,820002	-0,398992	-9,577699	0,026401	-0,440731	3,034542	11,114092	3,773618	4,106580	5,394240	-1,737995	428,286519	-241,872919	16,197124	-9,577699	0,026401	-0,440731	5,107060	762,963478	3,773618	-9,577699	0,026401	-0,440731	5,107060	762,963478	3,773618
15:10:03,74	1,050048	3,110005	-0,172001	-0,233003	-0,820002	-0,398992	-9,578428	0,024925	-0,441751	3,121254	11,054244	3,800311	4,103731	5,393439	-1,738159	428,267752	-241,838536	16,163184	-9,578428	0,024925	-0,441751	5,077859	762,960853	3,800311	-9,578428	0,024925	-0,441751	5,077859	762,960853	3,800311
15:10:03,79	1,050048	3,110005	-0,172001	-0,233003	-0,820002	-0,398992	-9,576310	0,026992	-0,441915	3,034173	11,130929	3,766370	4,101340	5,393336	-1,736994	428,250375	-241,837632	16,176789	-9,576310	0,026992	-0,441915	5,153022	762,871286	3,766370	-9,576310	0,026992	-0,441915	5,153022	762,871286	3,766370
15:10:03,84	1,050048	3,110005	-0,172001	-0,233003	-0,820002	-0,398992	-9,575025	0,029011	-0,440750	2,921272	11,182241	3,779976	4,106743	5,390374	-1,735908	428,223985	-241,848057	16,188673	-9,575025	0,029011	-0,440750	5,198624	762,821736	3,779976	-9,575025	0,029011	-0,440750	5,198624	762,821736	3,779976
15:10:03,89	1,050048	3,110005	-0,172001	-0,233003	-0,820002	-0,398992	-9,575161	0,022851	-0,439663	3,219384	11,157529	3,791859	4,100060	5,390131	-1,739306	428,230431	-241,919750	16,199299	-9,575161	0,022851	-0,439663	5,013152	762,807697	3,791859	-9,575161	0,022851	-0,439663	5,013152	762,807697	3,791859
15:10:03,94	1,050048	3,110005	-0,172001	-0,233003	-0,820002	-0,398992	-9,571610	0,028517	-0,443062	2,865880	11,383655	3,802486	4,108377	5,392769	-1,738077	428,170756	-241,792487	16,148543	-9,571610	0,028517	-0,443062	5,104440	762,755001	3,802486	-9,571610	0,028517	-0,443062	5,104440	762,755001	3,802486
15:10:03,99	1,050048	3,110005	-0,172001	-0,233003	-0,820002	-0,398992	-9,578053	0,022633	-0,441832	3,252196	10,933266	3,751730	4,105906	5,392017	-1,737785	428,164414	-241,787297	16,194896	-9,578053	0,022633	-0,441832	5,028904	762,810450	3,751730	-9,578053	0,022633	-0,441832	5,028904	762,810450	3,751730
15:10:04,04	1,050048	3,110005	-0,172001	-0,233003	-0,820002	-0,398992	-9,576166	0,024397	-0,441541	3,161806	11,023299	3,798082	4,107581	5,392073	-1,735860	428,130957	-241,827601	16,188229	-9,576166	0,024397	-0,441541	5,076966	762,752359	3,798082	-9,576166	0,024397	-0,441541	5,076966	762,752359	3,798082
15:10:04,09	1,050048	3,110005	-0,172001	-0,233003	-0,820002	-0,398992	-9,577052	0,022975	-0,439616	3,184132	10,968409	3,791416	4,105827	5,394376	-1,736167	428,111862	-241,749054	16,153214	-9,577052	0,022975	-0,439616	4,987643	762,767014	3,791416	-9,577052	0,022975	-0,439616	4,987643	762,767014	3,791416
15:10:04,14	1,050048	3,110005	-0,172001	-0,233003	-0,820002	-0,398992	-9,578170	0,025645	-0,439923	3,103742	10,854504	3,756400	4,105716	5,389260	-1,736472	428,048182	-241,739231	16,187910	-9,578170	0,025645	-0,439923	5,116888	762,740810	3,756400	-9,578170	0,025645	-0,439923	5,116888	762,740810	3,756400
15:10:04,19	1,050048	3,110005	-0,172001	-0,233003	-0,820002	-0,398992	-9,573683	0,023182	-0,440228	3,208473	11,027719	3,791097	4,109203	5,392386	-1,739034	428,046906	-241,774029	16,154306	-9,573683	0,023182	-0,440228	5,028292	762,561868	3,791097	-9,573683	0,023182	-0,440228	5,028292	762,561868	3,791097
15:10:04,24	1,050048	3,110005	-0,172001	-0,233003	-0,820002	-0,398992	-9,578134	0,021726	-0,442789	3,253408	10,812582	3,757493	4,105669	5,389639	-1,736308	428,028843	-241,754686	16,162125	-9,578134	0,021726	-0,442789	4,958934	762,696103	3,757493	-9,578134	0,021726	-0,442789	4,958934	762,696103	3,757493
15:10:04,29	1,050048	3,110005	-0,172001	-0,233003	-0,820002	-0,398992	-9,573988	0,023414	-0,440064	3,173396	11,002842	3,765311	4,104486	5,391730	-1,735920	428,026948	-241,736512	16,177131	-9,573988	0,023414	-0,440064	5,011363	762,560929	3,765311	-9,573988	0,023414	-0,440064	5,011363	762,560929	3,765311
15:10:04,34	1,050048	3,110005	-0,172001	-0,233003	-0,820002	-0,398992	-9,575208	0,025483	-0,439676	3,080559	10,928699	3,780318	4,105176	5,390155	-1,738008	428,002559	-241,744908	16,210801	-9,575208	0,025483	-0,439676	5,081004	762,582518	3,780318	-9,575208	0,025483	-0,439676	5,081004	762,582518	3,780318
15:10:04,40	1,050048	3,110005	-0,172001	-0,233003	-0,820002	-0,398992	-9,574189	0,024098	-0,441764	3,133138	10,964756	3,813988	4,102058	5,387812	-1,739044	427,986343	-241,732299	16,164049	-9,574189	0,024098	-0,441764	5,024825	762,538595	3,813988	-9,574189	0,024098	-0,441764	5,024825	762,538595	3,813988
15:10:04,45	1,050048	3,110005	-0,172001	-0,233003	-0,820002	-0,398992	-9,572823	0,024191	-0,440061	3,119168	11,028793	3,789778	4,104401	5,391287	-1,737119	427,979451	-241,717069	16,159511	-9,572823	0,024191	-0,440061	5,018163	762,495390	3,789778	-9,572823	0,024191	-0,440061	5,018163	762,495390	3,789778
15:10:04,50	1,050048	3,110005	-0,172001	-0,233003	-0,820002	-0,398992	-9,574781	0,025335	-0,440875	3,081367	10,900032	3,762698	4,104197	5,386388	-1,739078	427,866032	-241,684330	16,181536	-9,574781	0,025335	-0,440875	5,070161	762,520355	3,762698	-9,574781	0,025335	-0,440875	5,070161	762,520355	3,762698
15:10:04,55	1,050048	3,110005	-0,172001	-0,233003	-0,820002	-0,398992	-9,570437	0,023062	-0,442834	3,171191	11,011360	3,784722	3,449461	4,218409	-1,871502	366,786065	-207,959012	16,168458	-9,570437	0,023062	-0,442834	4,981578	762,290629	3,784722	-9,570437	0,023062	-0,442834	4,981578	762,290629	3,784722
15:10:04,60	1,000257	3,109959	-0,171939	-0,233019	-0,820007	-0,398996	-8,231570	0,006091	-0,575258	2,720698	10,873002	3,771645	3,279313	3,923350	-1,894949	351,681727	-199,462622	16,173565	-8,231570	0,006091	-0,575258	3,198816	657,051219	3,771645	-8,231570	0,006091	-0,575258	3,198816	657,051219	3,771645
15:10:04,65	1,000257	3,109959	-0,171939	-0,233019	-0,820007	-0,398996	-7,890967	0,005913	-0,598705	2,535849	11,255397	3,776752	3,280390	3,924818	-1,893657	351,752892	-199,549602	16,131308	-7,890967	0,005913	-0,598705	3,000028	630,696326	3,776752	-7,890967	0,005913	-0,598705	3,000028	630,696326	3,776752
15:10:04,70	1,000257	3,109959	-0,171939	-0,233019	-0,820007	-0,398996	-7,892777	0,005715	-0,597413	2,506424	11,266422	3,734494	3,283410	3,924708	-1,894906	351,804296	-199,581740	16,155241	-7,892777	0,005715	-0,597413	2,955024	630,849400	3,734494	-7,892777	0,005715	-0,597413	2,955024	630,849400	3,734494
15:10:04,75	1,000257	3,109959	-0,171939	-0,233019	-0,820007	-0,398996	-7,894192	0,003044	-0,598662	2,643162	11,253403	3,758428	3,281712	3,927917	-1,895379	351,823561	-199,574193	16,182000	-7,894192	0,003044	-0,598662	2,882125	630,947496	3,758428	-7,894192	0,003044	-0,598662	2,882125	630,947496	3,758428
15:10:04,80	1,000257	3,109959	-0,171939	-0,233019	-0,820007	-0,398996	-7,896122	0,006119	-0,599135	2,499423	11,165981	3,785187	3,280507	3,927233	-1,893934	351,865999	-199,563396	16,138326	-7,896122	0,006119	-0,599135	2,979784	631,011537	3,785187	-7,896122	0,006119	-0,599135	2,979784	631,011537	3,785187
15:10:04,85	1,000257	3,109959	-0,171939	-0,233019	-0,820007	-0,398996	-7,894927	0,006821	-0,597689	2,493480	11,259445	3,741512	3,285119	3,928612	-1,892952	351,921573	-199,596732	16,116903	-7,894927	0,006821	-0,597689	3,028960	631,011238	3,741512	-7,894927	0,006821	-0,597689	3,028960	631,011238	3,741512
15:10:04,90	1,000257	3,109959	-0,171939	-0,233019	-0,820007	-0,398996	-7,898428	0,003517	-0,596708	2,664235	11,142220	3,720089	3,282104	3,930223	-1,891663	351,891179	-199,588933	16,140625	-7,898428	0,003517	-0,596708	2,940306	631,168796	3,720089	-7,898428	0,003517	-0,596708	2,940306	631,168796	3,720089
15:10:04,95	1,000257	3,109959	-0,171939	-0,233019	-0,820007	-0,398996	-7,898315	0,006933	-0,595419	2,478167	11,117867	3,743811	3,284739	3,929306	-1,894272	351,943537	-199,614442	16,161364	-7,898315	0,006933	-0,595419	3,022384	631,135584	3,743811	-7,898315	0,006933	-0,595419	3,022384	631,135584	3,743811
15:10:05,00	1,000257	3,109959	-0,171939	-0,233019	-0,820007	-0,398996	-7,875507	0,004531	-0,594482	2,604884	11,358198	3,753243	3,272780	3,909270	-1,890727	351,073126	-199,114511	16,150057	-7,875507	0,004531	-0,594482	2,960578	629,585517	3,753243	-7,875507	0,004531	-0,594482	2,960578	629,585517	3,753243
15:10:05,05	1,000257	3,109959	-0,171939	-0,233019	-0,820007	-0,398996	-7,875507	0,004531	-0,594482	2,604884	11,358198	3,753243	2,595205	2,711081	-2,010497	288,163345	-164,221482	16,127397	-7,875507	0,004531	-0,594482	2,960578	629,585517	3,753243	-7,875507	0,004531	-0,594482	2,960578	629,585517	3,753243
15:10:05,10	0,950127	3,109973	-0,171952	-0,233024	-0,819984	-0,399000	-6,499058	-0,007766	-0,714252	2,007698	11,005609	3,730583	2,424819	2,417732	-2,025964	272,765058	-155,645991	16,080118	-6,499058	-0,007766	-0,714252	1,398040	521,181650	3,730583	-6,499058	-0,007766	-0,714252	1,398040	521,181650	3,730583
15:10:05,15	0,950127	3,109973	-0,171952	-0,233024	-0,819984	-0,399000	-6,159817	-0,006883	-0,729720	1,689203	11,023064	3,683305	2,426881	2,416907	-2,025121	272,914678	-155,696093	16,067006	-6,159817	-0,006883	-0,729720	1,148898	494,568732	3,683305	-6,159817	-0,006883	-0,729720	1,148898	494,568732	3,683305
15:10:05,20	0,950127	3,109973	-0,171952	-0,233024	-0,819984	-0,399000	-6,160134	-0,009080	-0,728876	1,834893	11,161241	3,670192	2,427002	2,418525	-2,024270	272,995870	-155,738266	16,122706	-6,160134	-0,009080	-0,728876	1,122083	494,731739	3,670192	-6,160134	-0,009080	-0,728876	1,122083	494,731739	3,670192
15:10:05,25	0,950127	3,109973	-0,171952	-0,233024	-0,819984	-0,399000	-6,161596	-0,008377	-0,728026	1,802372	11,176598	3,725892	2,429446	2,418133	-2,023615	273,082199	-155,760904	16,072607	-6,161596	-0,008377	-0,728026	1,144806	494,861894	3,725892	-6,161596	-0,008377	-0,728026	1,144806	494,861894	3,725892
15:10:05,30	0,950127	3,109973	-0,171952	-0,233024	-0,819984	-0,399000	-6,162478	-0,010689	-0,727371	1,946185	11,216802	3,675794	2,430030	2,417420	-2,020016	273,131266	-155,798103	16,084867	-6,162478	-0,010689	-0,727371	1,107082	494,971356	3,675794	-6,162478	-0,010689	-0,727371	1,107082	494,971356	3,675794
15:10:05,35	0,950127	3,109973	-0,171952	-0,233024	-0,819984	-0,399000	-6,162153	-0,011551	-0,723772	1,983322	11,294836	3,688054	2,427647	2,420386	-2,023577	273,182582	-155,809014	16,078110	-6,162153	-0,011551	-0,723772	1,076560	495,023815	3,688054	-6,162153	-0,011551	-0,723772	1,076560	495,023815	3,688054
15:10:05,40	0,950127	3,109973	-0,171952	-0,233024	-0,819984	-0,399000	-6,163530	-0,008004	-0,727333	1,815098	11,273083	3,681297	2,428624	2,423495	-2,022670	273,240475	-155,838048	16,058897	-6,163530	-0,008004	-0,727333	1,186759	495,110225	3,681297	-6,163530	-0,008004	-0,727333	1,186759	495,110225	3,681297
15:10:05,45	0,950127	3,109973	-0,171952	-0,233024	-0,819984	-0,399000	-6,166711	-0,007296	-0,726426	1,782060	11,172340	3,662084	2,427772	2,420531	-2,018056	273,235650	-155,827834	16,065570	-6,166711	-0,007296	-0,726426	1,209337	495,259168	3,662084	-6,166711	-0,007296	-0,726426	1,209337	495,259168	3,662084
15:10:05,50	0,950127	3,109973	-0,171952	-0,233024	-0,819984	-0,399000	-6,163718	-0,008040	-0,721811	1,827191	11,318716	3,668756	2,430589	2,423161	-2,019529	273,318341	-155,819976	16,047364	-6,163718	-0,008040	-0,721811	1,196047	495,170555	3,668756	-6,163718	-0,008040	-0,721811	1,196047	495,170555	3,668756
15:10:05,55	0,950127	3,109973	-0,171952	-0,233024	-0,819984	-0,399000	-6,167404	-0,009165	-0,723285	1,933847	11,194703	3,650551	2,432968	2,421743	-2,019897	273,334570	-155,843446	16,051716	-6,167404	-0,009165	-0,723285	1,214383	495,335929	3,650551	-6,167404	-0,009165	-0,723285	1,214383	495,335929	3,650551
15:10:05,60	0,950127	3,109973	-0,171952	-0,233024	-0,819984	-0,399000	-6,167366	-0,011934	-0,723653	2,065616	11,222477	3,654903	2,431368	2,422066	-2,017036	273,332654	-155,883876	16,071082	-6,167366	-0,011934	-0,723653	1,128799	495,360709	3,654903	-6,167366	-0,011934	-0,723653	1,128799	495,360709	3,654903
15:10:05,65	0,950127	3,109973	-0,171952	-0,233024	-0,819984	-0,399000	-6,166845	-0,010386	-0,720792	1,949172	11,268111	3,674268	2,430679	2,422113	-2,020668	273,376176	-155,868630	16,040920	-6,166845	-0,010386	-0,720792	1,133837	495,365464	3,674268	-6,166845	-0,010386	-0,720792	1,133837	495,365464	3,674268
15:10:05,70	0,950127	3,109973	-0,171952	-0,233024	-0,819984	-0,399000	-6,166542	-0,009767	-0,724424	1,951911	11,313938	3,644106	2,431915	2,426029	-2,020640	273,422331	-155,883836	16,069807	-6,166542	-0,009767	-0,724424	1,185223	495,387502	3,644106	-6,166542	-0,009767	-0,724424	1,185223	495,387502	3,644106
15:10:05,75	0,950127	3,109973	-0,171952	-0,233024	-0,819984	-0,399000	-6,170551	-0,008879	-0,724396	1,915684	11,153068	3,672993	2,432527	2,419437	-2,017938	273,409688	-155,902335	16,013531	-6,170551	-0,008879	-0,724396	1,218644	495,541303	3,672993	-6,170551	-0,008879	-0,724396	1,218644	495,541303	3,672993
15:10:05,80	0,950127	3,109973	-0,171952	-0,233024	-0,819984	-0,399000	-6,165148	-0,012705	-0,721694	2,092260	11,432334	3,616718	2,432608	2,420593	-2,017902	273,460358	-155,921842	16,036775	-6,165148	-0,012705	-0,721694	1,094929	495,396419	3,616718	-6,165148	-0,012705	-0,721694	1,094929	495,396419	3,616718
15:10:05,85	0,950127	3,109973	-0,171952	-0,233024	-0,819984	-0,399000	-6,166190	-0,012197	-0,721658	2,074284	11,431762	3,639961	2,428561	2,424341	-2,020644	273,500061	-155,897203	16,014455	-6,166190	-0,012197	-0,721658	1,116834	495,477678	3,639961	-6,166190	-0,012197	-0,721658	1,116834	495,477678	3,639961
15:10:05,90	0,950127	3,109973	-0,171952	-0,233024	-0,819984	-0,399000	-6,167412	-0,006818	-0,724400	1,835796	11,390281	3,617642	2,431437	2,425417	-2,020608	273,482074	-155,910368	16,072995	-6,167412	-0,006818	-0,724400	1,300552	495,532126	3,617642	-6,167412	-0,006818	-0,724400	1,300552	495,532126	3,617642
15:10:05,95	0,950127	3,109973	-0,171952	-0,233024	-0,819984	-0,399000	-6,169782	-0,008771	-0,724364	1,916923	11,258041	3,676182	2,433320	2,424356	-2,017885	273,522733	-155,905255	16,042181	-6,169782	-0,008771	-0,724364	1,228420	495,585939	3,676182	-6,169782	-0,008771	-0,724364	1,228420	495,585939	3,676182
15:10:06,00	0,950127	3,109973	-0,171952	-0,233024	-0,819984	-0,399000	-6,169805	-0,010932	-0,721640	2,054080	11,289502	3,645368	2,430919	2,422831	-2,017487	273,504578	-155,920499	16,060377	-6,169805	-0,010932	-0,721640	1,195897	495,619203	3,645368	-6,169805	-0,010932	-0,721640	1,195897	495,619203	3,645368
15:10:06,05	0,950127	3,109973	-0,171952	-0,233024	-0,819984	-0,399000	-6,169754	-0,008276	-0,722422	1,928019	11,305097	3,640737	2,430994	2,425640	-2,018666	273,539964	-155,901283	16,037550	-6,169754	-0,008276	-0,722422	1,278339	495,630785	3,640737	-6,169754	-0,008276	-0,722422	1,278339	495,630785	3,640737
15:10:06,10	0,950127	3,109973	-0,171952	-0,233024	-0,819984	-0,399000	-6,171807	-0,009266	-0,721212	1,975936	11,285947	3,657633	2,432878	2,426923	-2,017456	273,614068	-155,948170	16,054447	-6,171807	-0,009266	-0,721212	1,248556	495,772816	3,657633	-6,171807	-0,009266	-0,721212	1,248556	495,772816	3,657633
15:10:06,15	0,950127	3,109973	-0,171952	-0,233024	-0,819984	-0,399000	-6,171807	-0,009266	-0,721212	1,975936	11,285947	3,657633	2,431717	2,426784	-2,016300	273,619284	-155,952604	16,038791	-6,171807	-0,009266	-0,721212	1,248556	495,772816	3,657633	-6,171807	-0,009266	-0,721212	1,248556	495,772816	3,657633
15:10:06,20	0,950127	3,109973	-0,171952	-0,233024	-0,819984	-0,399000	-6,171106	-0,008331	-0,720056	1,926058	11,329143	3,641978	2,431640	2,421617	-2,020543	273,584074	-155,958840	16,074671	-6,171106	-0,008331	-0,720056	1,272114	495,760969	3,641978	-6,171106	-0,008331	-0,720056	1,272114	495,760969	3,641978
15:10:06,25	0,950127	3,109973	-0,171952	-0,233024	-0,819984	-0,399000	-6,166592	-0,010847	-0,724299	2,033908	11,536489	3,677857	2,430533	2,431165	-2,021367	273,627506	-155,921756	16,043223	-6,166592	-0,010847	-0,724299	1,182422	495,613976	3,677857	-6,166592	-0,010847	-0,724299	1,182422	495,613976	3,677857
15:10:06,30	0,950127	3,109973	-0,171952	-0,233024	-0,819984	-0,399000	-6,174308	-0,005114	-0,725123	1,789646	11,154328	3,646410	2,433831	2,424166	-2,018887	273,597709	-155,957878	16,039587	-6,174308	-0,005114	-0,725123	1,388167	495,837521	3,646410	-6,174308	-0,005114	-0,725123	1,388167	495,837521	3,646410
15:10:06,35	0,950127	3,109973	-0,171952	-0,233024	-0,819984	-0,399000	-6,169896	-0,011470	-0,722643	2,073954	11,376013	3,642774	2,431079	2,427953	-2,019034	273,601759	-155,943605	16,040986	-6,169896	-0,011470	-0,722643	1,173563	495,712857	3,642774	-6,169896	-0,011470	-0,722643	1,173563	495,712857	3,642774
15:10:06,40	0,950127	3,109973	-0,171952	-0,233024	-0,819984	-0,399000	-6,171800	-0,007193	-0,722790	1,865942	11,273399	3,644172	2,432257	2,425210	-2,019778	273,606220	-155,964933	16,064732	-6,171800	-0,007193	-0,722790	1,301287	495,759673	3,644172	-6,171800	-0,007193	-0,722790	1,301287	495,759673	3,644172
15:10:06,45	0,950127	3,109973	-0,171952	-0,233024	-0,819984	-0,399000	-6,170013	-0,009585	-0,723533	1,974080	11,380849	3,667918	2,435920	2,426050	-2,017743	273,658328	-155,961408	16,022645	-6,170013	-0,009585	-0,723533	1,221662	495,726844	3,667918	-6,170013	-0,009585	-0,723533	1,221662	495,726844	3,667918
15:10:06,51	0,950127	3,109973	-0,171952	-0,233024	-0,819984	-0,399000	-6,172572	-0,012337	-0,721499	2,146315	11,291130	3,625832	2,432381	2,425675	-2,018994	273,665234	-155,977978	16,039095	-6,172572	-0,012337	-0,721499	1,177829	495,838030	3,625832	-6,172572	-0,012337	-0,721499	1,177829	495,838030	3,625832
15:10:06,56	0,950127	3,109973	-0,171952	-0,233024	-0,819984	-0,399000	-6,170477	-0,009459	-0,722750	1,985765	11,414310	3,642282	2,433453	2,427113	-2,016596	273,653726	-155,953078	16,054293	-6,170477	-0,009459	-0,722750	1,243197	495,796792	3,642282	-6,170477	-0,009459	-0,722750	1,243197	495,796792	3,642282
15:10:06,61	0,950127	3,109973	-0,171952	-0,233024	-0,819984	-0,399000	-6,172259	-0,009669	-0,720352	2,012465	11,299278	3,657480	2,428895	2,418098	-2,014858	273,318126	-155,792209	16,029835	-6,172259	-0,009669	-0,720352	1,253457	495,821574	3,657480	-6,172259	-0,009669	-0,720352	1,253457	495,821574	3,657480
15:10:06,66	0,950127	3,109973	-0,171952	-0,233024	-0,819984	-0,399000	-6,162172	-0,010229	-0,718614	2,013119	11,452685	3,633021	1,784968	1,284594	-2,095630	213,674770	-122,768306	16,021692	-6,162172	-0,010229	-0,718614	1,210125	495,183218	3,633021	-6,162172	-0,010229	-0,718614	1,210125	495,183218	3,633021
15:10:06,71	0,900047	3,109986	-0,171967	-0,233029	-0,820017	-0,398961	-4,858566	-0,019325	-0,799386	1,263925	11,075615	3,624878	1,582272	0,931571	-2,087591	194,887287	-112,068091	15,956509	-4,858566	-0,019325	-0,799386	-0,253054	392,473068	3,624878	-4,858566	-0,019325	-0,799386	-0,253054	392,473068	3,624878
15:10:06,76	0,900047	3,109986	-0,171967	-0,233029	-0,820017	-0,398961	-4,451492	-0,020296	-0,791347	1,187363	10,622949	3,559695	1,583436	0,935082	-2,088290	195,105058	-112,157885	15,945274	-4,451492	-0,020296	-0,791347	-0,405891	360,065057	3,559695	-4,451492	-0,020296	-0,791347	-0,405891	360,065057	3,559695
15:10:06,81	0,900047	3,109986	-0,171967	-0,233029	-0,820017	-0,398961	-4,455115	-0,019549	-0,792046	1,179607	10,668053	3,548460	1,589206	0,936826	-2,086333	195,155743	-112,204593	15,931209	-4,455115	-0,019549	-0,792046	-0,354957	360,394555	3,548460	-4,455115	-0,019549	-0,792046	-0,354957	360,394555	3,548460
15:10:06,86	0,900047	3,109986	-0,171967	-0,233029	-0,820017	-0,398961	-4,459509	-0,023674	-0,790089	1,379006	10,506783	3,534395	1,588391	0,937915	-2,086783	195,281666	-112,272292	15,909871	-4,459509	-0,023674	-0,790089	-0,479380	360,578259	3,534395	-4,459509	-0,023674	-0,790089	-0,479380	360,578259	3,534395
15:10:06,91	0,900047	3,109986	-0,171967	-0,233029	-0,820017	-0,398961	-4,460045	-0,022423	-0,790539	1,318325	10,621832	3,513057	1,586677	0,938950	-2,085482	195,375809	-112,272686	15,911590	-4,460045	-0,022423	-0,790539	-0,441917	360,735356	3,513057	-4,460045	-0,022423	-0,790539	-0,441917	360,735356	3,513057
15:10:06,96	0,900047	3,109986	-0,171967	-0,233029	-0,820017	-0,398961	-4,460084	-0,020421	-0,789237	1,260935	10,701513	3,514777	1,588507	0,941003	-2,086622	195,430654	-112,319685	15,920526	-4,460084	-0,020421	-0,789237	-0,342125	360,818125	3,514777	-4,460084	-0,020421	-0,789237	-0,342125	360,818125	3,514777
15:10:07,01	0,900047	3,109986	-0,171967	-0,233029	-0,820017	-0,398961	-4,462778	-0,020980	-0,790378	1,276702	10,632439	3,523713	1,589504	0,940011	-2,086671	195,497152	-112,360893	15,935535	-4,462778	-0,020980	-0,790378	-0,370208	360,960503	3,523713	-4,462778	-0,020980	-0,790378	-0,370208	360,960503	3,523713
15:10:07,06	0,900047	3,109986	-0,171967	-0,233029	-0,820017	-0,398961	-4,462417	-0,022339	-0,790427	1,344932	10,729409	3,538722	1,589290	0,939071	-2,085387	195,523982	-112,341648	15,942186	-4,462417	-0,022339	-0,790427	-0,408659	361,029128	3,538722	-4,462417	-0,022339	-0,790427	-0,408659	361,029128	3,538722
15:10:07,11	0,900047	3,109986	-0,171967	-0,233029	-0,820017	-0,398961	-4,461496	-0,022624	-0,789142	1,389836	10,790929	3,545372	1,586760	0,935980	-2,084654	195,419118	-112,304911	15,933409	-4,461496	-0,022624	-0,789142	-0,386131	361,018326	3,545372	-4,461496	-0,022624	-0,789142	-0,386131	361,018326	3,545372
15:10:07,16	0,900047	3,109986	-0,171967	-0,233029	-0,820017	-0,398961	-4,457554	-0,021978	-0,788410	1,335629	10,886715	3,536595	0,918983	-0,184911	-1,956708	134,936543	-76,901730	15,512618	-4,457554	-0,021978	-0,788410	-0,389630	360,804688	3,536595	-4,457554	-0,021978	-0,788410	-0,389630	360,804688	3,536595
15:10:07,21	0,849995	3,109992	-0,171974	-0,233016	-0,819996	-0,399008	-3,152946	-0,004113	-0,660464	0,825393	8,645332	3,115805	0,759803	-0,447192	-1,886602	120,864062	-68,421716	15,403128	-3,152946	-0,004113	-0,660464	0,502550	256,151557	3,115805	-3,152946	-0,004113	-0,660464	0,502550	256,151557	3,115805
15:10:07,26	0,849995	3,109992	-0,171974	-0,233016	-0,819996	-0,399008	-2,846214	0,002601	-0,590358	0,783937	8,168267	3,006314	0,760377	-0,440290	-1,886559	121,143692	-68,528591	15,413270	-2,846214	0,002601	-0,590358	0,988129	231,596032	3,006314	-2,846214	0,002601	-0,590358	0,988129	231,596032	3,006314
15:10:07,31	0,849995	3,109992	-0,171974	-0,233016	-0,819996	-0,399008	-2,852478	0,005555	-0,590315	0,677606	8,138103	3,016457	0,759977	-0,435669	-1,888384	121,308581	-68,572378	15,411092	-2,852478	0,005555	-0,590315	1,113660	232,057653	3,016457	-2,852478	0,005555	-0,590315	1,113660	232,057653	3,016457
15:10:07,36	0,849995	3,109992	-0,171974	-0,233016	-0,819996	-0,399008	-2,856280	0,008212	-0,592140	0,583940	8,105102	3,014279	0,764336	-0,436668	-1,886404	121,434980	-68,652505	15,367865	-2,856280	0,008212	-0,592140	1,228607	232,323091	3,014279	-2,856280	0,008212	-0,592140	1,228607	232,323091	3,014279
15:10:07,41	0,849995	3,109992	-0,171974	-0,233016	-0,819996	-0,399008	-2,857594	0,003938	-0,590160	0,800032	8,186314	2,971052	0,760130	-0,436325	-1,889644	121,559577	-68,697686	15,385814	-2,857594	0,003938	-0,590160	1,109135	232,507434	2,971052	-2,857594	0,003938	-0,590160	1,109135	232,507434	2,971052
15:10:07,46	0,849995	3,109992	-0,171974	-0,233016	-0,819996	-0,399008	-2,855788	0,007751	-0,593400	0,624890	8,410707	2,989000	0,763549	-0,432992	-1,887868	121,667764	-68,757835	15,368244	-2,855788	0,007751	-0,593400	1,233369	232,590078	2,989000	-2,855788	0,007751	-0,593400	1,233369	232,590078	2,989000
15:10:07,51	0,849995	3,109992	-0,171974	-0,233016	-0,819996	-0,399008	-2,860384	0,006457	-0,591623	0,694210	8,295468	2,971431	0,763975	-0,434003	-1,888907	121,783201	-68,780889	15,373335	-2,860384	0,006457	-0,591623	1,201067	232,835645	2,971431	-2,860384	0,006457	-0,591623	1,201067	232,835645	2,971431
15:10:07,56	0,849995	3,109992	-0,171974	-0,233016	-0,819996	-0,399008	-2,859722	0,005582	-0,592663	0,777448	8,441435	2,976522	0,764500	-0,431469	-1,888950	121,873615	-68,848260	15,359436	-2,859722	0,005582	-0,592663	1,215639	232,929578	2,976522	-2,859722	0,005582	-0,592663	1,215639	232,929578	2,976522
15:10:07,61	0,849995	3,109992	-0,171974	-0,233016	-0,819996	-0,399008	-2,862179	0,006395	-0,592706	0,722034	8,425642	2,962623	0,764482	-0,430901	-1,890114	121,876247	-68,867775	15,364418	-2,862179	0,006395	-0,592706	1,224047	233,106683	2,962623	-2,862179	0,006395	-0,592706	1,224047	233,106683	2,962623
15:10:07,66	0,849995	3,109992	-0,171974	-0,233016	-0,819996	-0,399008	-2,862662	0,006695	-0,593870	0,690848	8,412569	2,967605	0,762841	-0,432274	-1,892075	121,980506	-68,866466	15,358442	-2,862662	0,006695	-0,593870	1,216412	233,131516	2,967605	-2,862662	0,006695	-0,593870	1,216412	233,131516	2,967605
15:10:07,71	0,849995	3,109992	-0,171974	-0,233016	-0,819996	-0,399008	-2,860653	0,007429	-0,595831	0,705943	8,606672	2,961629	0,765385	-0,426695	-1,891084	122,048605	-68,902096	15,369378	-2,860653	0,007429	-0,595831	1,289126	233,167914	2,961629	-2,860653	0,007429	-0,595831	1,289126	233,167914	2,961629
15:10:07,76	0,849995	3,109992	-0,171974	-0,233016	-0,819996	-0,399008	-2,866755	0,008016	-0,594840	0,678621	8,366129	2,972564	0,763106	-0,428484	-1,893138	122,091607	-68,925027	15,362332	-2,866755	0,008016	-0,594840	1,307869	233,406422	2,972564	-2,866755	0,008016	-0,594840	1,307869	233,406422	2,972564
15:10:07,81	0,849995	3,109992	-0,171974	-0,233016	-0,819996	-0,399008	-2,864067	0,009094	-0,596894	0,624182	8,554625	2,965518	0,765582	-0,426598	-1,890385	122,151289	-68,932387	15,375050	-2,864067	0,009094	-0,596894	1,338092	233,383889	2,965518	-2,864067	0,009094	-0,596894	1,338092	233,383889	2,965518
15:10:07,86	0,849995	3,109992	-0,171974	-0,233016	-0,819996	-0,399008	-2,866939	0,007893	-0,594140	0,710099	8,460667	2,978237	0,765622	-0,423422	-1,892703	122,194138	-68,961819	15,385246	-2,866939	0,007893	-0,594140	1,329734	233,515355	2,978237	-2,866939	0,007893	-0,594140	1,329734	233,515355	2,978237
15:10:07,91	0,849995	3,109992	-0,171974	-0,233016	-0,819996	-0,399008	-2,869708	0,009447	-0,596459	0,625251	8,368480	2,988433	0,765714	-0,429080	-1,890314	122,236724	-69,010074	15,401577	-2,869708	0,009447	-0,596459	1,366838	233,640568	2,988433	-2,869708	0,009447	-0,596459	1,366838	233,640568	2,988433
15:10:07,96	0,849995	3,109992	-0,171974	-0,233016	-0,819996	-0,399008	-2,864855	0,006538	-0,594070	0,755998	8,681845	3,004764	0,768126	-0,424617	-1,893046	122,285413	-69,034000	15,377615	-2,864855	0,006538	-0,594070	1,269265	233,572972	3,004764	-2,864855	0,006538	-0,594070	1,269265	233,572972	3,004764
15:10:08,01	0,849995	3,109992	-0,171974	-0,233016	-0,819996	-0,399008	-2,869926	0,006681	-0,596802	0,752230	8,472290	2,980802	0,767583	-0,425645	-1,892671	122,297832	-69,028100	15,348131	-2,869926	0,006681	-0,596802	1,276657	233,761478	2,980802	-2,869926	0,006681	-0,596802	1,276657	233,761478	2,980802
15:10:08,06	0,849995	3,109992	-0,171974	-0,233016	-0,819996	-0,399008	-2,868764	0,006637	-0,596426	0,765834	8,540526	2,951317	0,768267	-0,424183	-1,890695	122,349973	-69,043737	15,365607	-2,868764	0,006637	-0,596426	1,286811	233,738487	2,951317	-2,868764	0,006637	-0,596426	1,286811	233,738487	2,951317
15:10:08,11	0,849995	3,109992	-0,171974	-0,233016	-0,819996	-0,399008	-2,870373	0,006775	-0,594451	0,771146	8,509847	2,968794	0,767374	-0,424622	-1,891937	122,356720	-69,079277	15,345555	-2,870373	0,006775	-0,594451	1,303016	233,834091	2,968794	-2,870373	0,006775	-0,594451	1,303016	233,834091	2,968794
15:10:08,16	0,849995	3,109992	-0,171974	-0,233016	-0,819996	-0,399008	-2,874744	0,009183	-0,596019	0,646100	8,367936	2,934465	0,768368	-0,419193	-1,892263	122,424040	-69,086310	15,331278	-2,874744	0,009183	-0,596019	1,366990	234,035378	2,934465	-2,874744	0,009183	-0,596019	1,366990	234,035378	2,934465
15:10:08,21	0,849995	3,109992	-0,171974	-0,233016	-0,819996	-0,399008	-2,874744	0,009183	-0,596019	0,646100	8,367936	2,934465	0,769030	-0,423615	-1,891840	122,449260	-69,095182	15,334781	-2,874744	0,009183	-0,596019	1,366990	234,035378	2,934465	-2,874744	0,009183	-0,596019	1,366990	234,035378	2,934465
15:10:08,26	0,849995	3,109992	-0,171974	-0,233016	-0,819996	-0,399008	-2,871245	0,006398	-0,595596	0,795842	8,576168	2,937968	0,766620	-0,425802	-1,890872	122,483937	-69,139631	15,385775	-2,871245	0,006398	-0,595596	1,298116	233,968928	2,937968	-2,871245	0,006398	-0,595596	1,298116	233,968928	2,937968
15:10:08,31	0,849995	3,109992	-0,171974	-0,233016	-0,819996	-0,399008	-2,868147	0,007393	-0,594628	0,722963	8,789563	2,988961	0,765571	-0,424668	-1,890275	122,484502	-69,114932	15,327234	-2,868147	0,007393	-0,594628	1,303320	233,939066	2,988961	-2,868147	0,007393	-0,594628	1,303320	233,939066	2,988961
15:10:08,36	0,849995	3,109992	-0,171974	-0,233016	-0,819996	-0,399008	-2,868604	0,008868	-0,594030	0,667914	8,753898	2,930421	0,765581	-0,419701	-1,890249	122,524335	-69,163815	15,364744	-2,868604	0,008868	-0,594030	1,364090	233,939336	2,930421	-2,868604	0,008868	-0,594030	1,364090	233,939336	2,930421
15:10:08,41	0,849995	3,109992	-0,171974	-0,233016	-0,819996	-0,399008	-2,872911	0,011343	-0,594005	0,516844	8,588900	2,967930	0,769179	-0,423709	-1,892180	122,551397	-69,186036	15,335884	-2,872911	0,011343	-0,594005	1,407237	234,112395	2,967930	-2,872911	0,011343	-0,594005	1,407237	234,112395	2,967930
15:10:08,46	0,849995	3,109992	-0,171974	-0,233016	-0,819996	-0,399008	-2,871238	0,006222	-0,595935	0,777378	8,710406	2,939071	0,765122	-0,421412	-1,889822	122,578867	-69,157831	15,373472	-2,871238	0,006222	-0,595935	1,265840	234,102627	2,939071	-2,871238	0,006222	-0,595935	1,265840	234,102627	2,939071
15:10:08,51	0,849995	3,109992	-0,171974	-0,233016	-0,819996	-0,399008	-2,871200	0,010884	-0,593578	0,573119	8,722113	2,976659	0,766327	-0,421184	-1,889807	122,585338	-69,133916	15,388940	-2,871200	0,010884	-0,593578	1,427543	234,111284	2,976659	-2,871200	0,010884	-0,593578	1,427543	234,111284	2,976659
15:10:08,56	0,849995	3,109992	-0,171974	-0,233016	-0,819996	-0,399008	-2,872000	0,009955	-0,593563	0,645385	8,674155	2,992126	0,770345	-0,420235	-1,890837	122,641752	-69,171679	15,360349	-2,872000	0,009955	-0,593563	1,426865	234,126134	2,992126	-2,872000	0,009955	-0,593563	1,426865	234,126134	2,992126
15:10:08,61	0,849995	3,109992	-0,171974	-0,233016	-0,819996	-0,399008	-2,874830	0,006951	-0,594593	0,797126	8,594692	2,963536	0,770496	-0,422382	-1,888617	122,614029	-69,171783	15,387251	-2,874830	0,006951	-0,594593	1,342747	234,268886	2,963536	-2,874830	0,006951	-0,594593	1,342747	234,268886	2,963536
15:10:08,66	0,849995	3,109992	-0,171974	-0,233016	-0,819996	-0,399008	-2,873046	0,005746	-0,592373	0,845816	8,663504	2,990438	0,768185	-0,418386	-1,891777	122,643674	-69,168117	15,331038	-2,873046	0,005746	-0,592373	1,296873	234,197652	2,990438	-2,873046	0,005746	-0,592373	1,296873	234,197652	2,990438
15:10:08,71	0,849995	3,109992	-0,171974	-0,233016	-0,819996	-0,399008	-2,875351	0,009745	-0,595533	0,655855	8,567507	2,934224	0,773450	-0,424221	-1,891356	122,628495	-69,217478	15,339091	-2,875351	0,009745	-0,595533	1,420849	234,282565	2,934224	-2,875351	0,009745	-0,595533	1,420849	234,282565	2,934224
15:10:08,76	0,849995	3,109992	-0,171974	-0,233016	-0,819996	-0,399008	-2,872931	0,002268	-0,595112	0,994309	8,704902	2,942278	0,765323	-0,420422	-1,892521	122,691318	-69,200226	15,338866	-2,872931	0,002268	-0,595112	1,172377	234,229959	2,942278	-2,872931	0,002268	-0,595112	1,172377	234,229959	2,942278
15:10:08,81	0,849995	3,109992	-0,171974	-0,233016	-0,819996	-0,399008	-2,872158	0,011205	-0,596277	0,575940	8,790884	2,942053	0,767138	-0,418232	-1,892104	122,729674	-69,224457	15,362306	-2,872158	0,011205	-0,596277	1,455559	234,255251	2,942053	-2,872158	0,011205	-0,596277	1,455559	234,255251	2,942053
15:10:08,86	0,849995	3,109992	-0,171974	-0,233016	-0,819996	-0,399008	-2,874961	0,010729	-0,595860	0,598905	8,690437	2,965493	0,767781	-0,421182	-1,891719	122,738927	-69,214001	15,332915	-2,874961	0,010729	-0,595860	1,441128	234,374877	2,965493	-2,874961	0,010729	-0,595860	1,441128	234,374877	2,965493
15:10:08,91	0,849995	3,109992	-0,171974	-0,233016	-0,819996	-0,399008	-2,872728	0,008698	-0,595475	0,718220	8,809340	2,936101	0,769023	-0,418246	-1,889386	122,757787	-69,170739	15,338182	-2,872728	0,008698	-0,595475	1,400977	234,318487	2,936101	-2,872728	0,008698	-0,595475	1,400977	234,318487	2,936101
15:10:08,96	0,849995	3,109992	-0,171974	-0,233016	-0,819996	-0,399008	-2,875892	0,009089	-0,593142	0,744747	8,639517	2,941369	0,771011	-0,420523	-1,891782	122,744803	-69,238848	15,329523	-2,875892	0,009089	-0,593142	1,458253	234,397034	2,941369	-2,875892	0,009089	-0,593142	1,458253	234,397034	2,941369
15:10:09,01	0,849995	3,109992	-0,171974	-0,233016	-0,819996	-0,399008	-2,873220	0,010320	-0,595856	0,635665	8,802375	2,945583	0,766622	-0,419945	-1,892100	122,755947	-69,221762	15,342396	-2,873220	0,010320	-0,595856	1,445749	234,350146	2,945583	-2,873220	0,010320	-0,595856	1,445749	234,350146	2,945583
15:10:09,06	0,849995	3,109992	-0,171974	-0,233016	-0,819996	-0,399008	-2,873220	0,010320	-0,595856	0,635665	8,802375	2,945583	0,765912	-0,420905	-1,892099	122,771602	-69,242756	15,330395	-2,873220	0,010320	-0,595856	1,445749	234,350146	2,945583	-2,873220	0,010320	-0,595856	1,445749	234,350146	2,945583
15:10:09,11	0,849995	3,109992	-0,171974	-0,233016	-0,819996	-0,399008	-2,872033	0,010454	-0,595855	0,618300	8,888137	2,933582	0,769139	-0,416985	-1,891436	122,808400	-69,268072	15,344074	-2,872033	0,010454	-0,595855	1,438968	234,342753	2,933582	-2,872033	0,010454	-0,595855	1,438968	234,342753	2,933582
15:10:09,16	0,849995	3,109992	-0,171974	-0,233016	-0,819996	-0,399008	-2,877042	0,009619	-0,595192	0,658209	8,672227	2,947260	0,769111	-0,419719	-1,890774	122,786431	-69,262460	15,359817	-2,877042	0,009619	-0,595192	1,413307	234,520001	2,947260	-2,877042	0,009619	-0,595192	1,413307	234,520001	2,947260
15:10:09,21	0,849995	3,109992	-0,171974	-0,233016	-0,819996	-0,399008	-2,874660	0,008277	-0,594530	0,721879	8,774265	2,963003	0,767944	-0,417112	-1,891296	122,848598	-69,279126	15,334921	-2,874660	0,008277	-0,594530	1,371615	234,435043	2,963003	-2,874660	0,008277	-0,594530	1,371615	234,435043	2,963003
15:10:09,26	0,849995	3,109992	-0,171974	-0,233016	-0,819996	-0,399008	-2,876334	0,010590	-0,595052	0,618227	8,749363	2,938107	0,768051	-0,417564	-1,890481	122,885967	-69,243380	15,359363	-2,876334	0,010590	-0,595052	1,449574	234,541589	2,938107	-2,876334	0,010590	-0,595052	1,449574	234,541589	2,938107
15:10:09,31	0,849995	3,109992	-0,171974	-0,233016	-0,819996	-0,399008	-2,875996	0,010273	-0,594237	0,684398	8,781416	2,962549	0,770302	-0,417613	-1,891284	122,846141	-69,270188	15,345248	-2,875996	0,010273	-0,594237	1,490792	234,547128	2,962549	-2,875996	0,010273	-0,594237	1,490792	234,547128	2,962549
15:10:09,36	0,849995	3,109992	-0,171974	-0,233016	-0,819996	-0,399008	-2,877080	0,008298	-0,595040	0,743937	8,703986	2,948435	0,773264	-0,418048	-1,892431	122,866841	-69,302863	15,349979	-2,877080	0,008298	-0,595040	1,395340	234,554754	2,948435	-2,877080	0,008298	-0,595040	1,395340	234,554754	2,948435
15:10:09,41	0,849995	3,109992	-0,171974	-0,233016	-0,819996	-0,399008	-2,878184	0,005516	-0,596186	0,870684	8,680855	2,953166	0,770363	-0,417125	-1,888926	122,876837	-69,279866	15,362652	-2,878184	0,005516	-0,596186	1,303654	234,618268	2,953166	-2,878184	0,005516	-0,596186	1,303654	234,618268	2,953166
15:10:09,46	0,849995	3,109992	-0,171974	-0,233016	-0,819996	-0,399008	-2,877533	0,008490	-0,592682	0,740949	8,711845	2,965839	0,767458	-0,418173	-1,891660	122,894790	-69,279698	15,334408	-2,877533	0,008490	-0,592682	1,407380	234,598185	2,965839	-2,877533	0,008490	-0,592682	1,407380	234,598185	2,965839
15:10:09,52	0,849995	3,109992	-0,171974	-0,233016	-0,819996	-0,399008	-2,875173	0,010481	-0,595416	0,646502	8,850031	2,937594	0,770924	-0,416563	-1,894383	122,873467	-69,279468	15,346819	-2,875173	0,010481	-0,595416	1,469282	234,551109	2,937594	-2,875173	0,010481	-0,595416	1,469282	234,551109	2,937594
15:10:09,57	0,849995	3,109992	-0,171974	-0,233016	-0,819996	-0,399008	-2,878299	0,008285	-0,598139	0,750268	8,668880	2,950006	0,770376	-0,422509	-1,890466	122,874981	-69,292592	15,352713	-2,878299	0,008285	-0,598139	1,400608	234,615375	2,950006	-2,878299	0,008285	-0,598139	1,400608	234,615375	2,950006
15:10:09,62	0,849995	3,109992	-0,171974	-0,233016	-0,819996	-0,399008	-2,872876	0,005786	-0,594222	0,869590	8,958739	2,955900	0,763611	-0,429357	-1,888346	122,366550	-69,070917	15,356719	-2,872876	0,005786	-0,594222	1,323784	234,479544	2,955900	-2,872876	0,005786	-0,594222	1,323784	234,479544	2,955900
15:10:09,67	0,849995	3,109992	-0,171974	-0,233016	-0,819996	-0,399008	-2,863564	0,008221	-0,592101	0,680721	8,891862	2,959906	0,151783	-1,425156	-1,625071	67,308062	-35,883147	14,873800	-2,863564	0,008221	-0,592101	1,326077	233,681598	2,959906	-2,863564	0,008221	-0,592101	1,326077	233,681598	2,959906
15:10:09,72	0,800012	3,110006	-0,171982	-0,233022	-0,819997	-0,399011	-1,695263	0,040180	-0,328827	0,231053	5,367588	2,476987	-0,018701	-1,681704	-1,535562	53,317398	-26,815811	14,728188	-1,695263	0,040180	-0,328827	3,385182	138,445718	2,476987	-1,695263	0,040180	-0,328827	3,385182	138,445718	2,476987
15:10:09,77	0,800012	3,110006	-0,171982	-0,233022	-0,819997	-0,399011	-1,392316	0,062903	-0,241556	-0,091155	4,699402	2,280965	-0,019370	-1,676154	-1,537801	53,516374	-26,928163	14,677778	-1,392316	0,062903	-0,241556	4,846743	113,996178	2,280965	-1,392316	0,062903	-0,241556	4,846743	113,996178	2,280965
15:10:09,82	0,800012	3,110006	-0,171982	-0,233022	-0,819997	-0,399011	-1,392316	0,062903	-0,241556	-0,091155	4,699402	2,280965	-0,016814	-1,675717	-1,538164	53,714054	-26,961218	14,673800	-1,392316	0,062903	-0,241556	4,846743	113,996178	2,280965	-1,392316	0,062903	-0,241556	4,846743	113,996178	2,280965
15:10:09,87	0,800012	3,110006	-0,171982	-0,233022	-0,819997	-0,399011	-1,393972	0,060909	-0,241920	0,082761	4,801008	2,276987	-0,014939	-1,673755	-1,538541	53,785647	-27,011489	14,652918	-1,393972	0,060909	-0,241920	4,864108	114,227788	2,276987	-1,393972	0,060909	-0,241920	4,864108	114,227788	2,276987
15:10:09,92	0,800012	3,110006	-0,171982	-0,233022	-0,819997	-0,399011	-1,396609	0,060266	-0,242297	0,108458	4,751017	2,256105	-0,015421	-1,671810	-1,539262	53,933808	-27,078115	14,648694	-1,396609	0,060266	-0,242297	4,839327	114,384808	2,256105	-1,396609	0,060266	-0,242297	4,839327	114,384808	2,256105
15:10:09,97	0,800012	3,110006	-0,171982	-0,233022	-0,819997	-0,399011	-1,398052	0,061656	-0,243018	0,052556	4,837614	2,251880	-0,016345	-1,670929	-1,537321	53,980588	-27,081657	14,623875	-1,398052	0,061656	-0,243018	4,892545	114,584667	2,251880	-1,398052	0,061656	-0,243018	4,892545	114,584667	2,251880
15:10:10,02	0,800012	3,110006	-0,171982	-0,233022	-0,819997	-0,399011	-1,398353	0,062897	-0,241077	0,008351	4,864230	2,227061	-0,017413	-1,666442	-1,539235	54,057744	-27,102625	14,643436	-1,398353	0,062897	-0,241077	4,945751	114,634935	2,227061	-1,398353	0,062897	-0,241077	4,945751	114,634935	2,227061
15:10:10,07	0,800012	3,110006	-0,171982	-0,233022	-0,819997	-0,399011	-1,401705	0,066064	-0,242991	-0,135936	4,767251	2,246623	-0,013403	-1,669040	-1,539470	54,107095	-27,129200	14,708745	-1,401705	0,066064	-0,242991	5,050108	114,801055	2,246623	-1,401705	0,066064	-0,242991	5,050108	114,801055	2,246623
15:10:10,12	0,800012	3,110006	-0,171982	-0,233022	-0,819997	-0,399011	-1,401460	0,061293	-0,243226	0,113821	4,836000	2,311932	-0,016667	-1,673957	-1,535819	53,784678	-26,971041	14,657084	-1,401460	0,061293	-0,243226	4,925335	114,850598	2,311932	-1,401460	0,061293	-0,243226	4,925335	114,850598	2,311932
15:10:10,17	0,800012	3,110006	-0,171982	-0,233022	-0,819997	-0,399011	-1,395570	0,061661	-0,239575	0,070451	4,783963	2,260271	-0,594501	-2,621667	-1,342710	1,482502	3,962050	14,485432	-1,395570	0,061661	-0,239575	4,910846	114,336220	2,260271	-1,395570	0,061661	-0,239575	4,910846	114,336220	2,260271
15:10:10,22	0,750023	3,110011	-0,171983	-0,233009	-0,820010	-0,399015	-0,285912	0,088225	-0,046466	-0,673129	1,724648	2,088618	-0,710243	-2,845915	-1,304064	-10,223102	9,969769	14,629338	-0,285912	0,088225	-0,046466	6,252531	24,168743	2,088618	-0,285912	0,088225	-0,046466	6,252531	24,168743	2,088618
15:10:10,27	0,750023	3,110011	-0,171983	-0,233009	-0,820010	-0,399015	-0,033837	0,076336	-0,007820	-0,704889	1,691339	2,232525	-0,706222	-2,839572	-1,304350	-9,938486	9,852877	14,619633	-0,033837	0,076336	-0,007820	5,287515	4,347552	2,232525	-0,033837	0,076336	-0,007820	5,287515	4,347552	2,232525
15:10:10,32	0,750023	3,110011	-0,171983	-0,233009	-0,820010	-0,399015	-0,041341	0,076025	-0,008106	-0,647646	1,606091	2,222820	-0,706287	-2,833328	-1,311112	-9,775693	9,775742	14,610021	-0,041341	0,076025	-0,008106	5,320353	4,851324	2,222820	-0,041341	0,076025	-0,008106	5,320353	4,851324	2,222820
15:10:10,37	0,750023	3,110011	-0,171983	-0,233009	-0,820010	-0,399015	-0,046715	0,079204	-0,014868	-0,798319	1,506147	2,213208	-0,707453	-2,834525	-1,303441	-9,631232	9,730712	14,636771	-0,046715	0,079204	-0,014868	5,419173	5,173309	2,213208	-0,046715	0,079204	-0,014868	5,419173	5,173309	2,213208
15:10:10,42	0,750023	3,110011	-0,171983	-0,233009	-0,820010	-0,399015	-0,045096	0,079615	-0,007197	-0,786475	1,738005	2,239957	-0,703762	-2,833517	-1,307282	-9,524505	9,662757	14,631776	-0,045096	0,079615	-0,007197	5,463307	5,278003	2,239957	-0,045096	0,079615	-0,007197	5,463307	5,278003	2,239957
15:10:10,47	0,750023	3,110011	-0,171983	-0,233009	-0,820010	-0,399015	-0,047814	0,076922	-0,011038	-0,651921	1,723050	2,234963	-0,704191	-2,833192	-1,309567	-9,414891	9,577702	14,629290	-0,047814	0,076922	-0,011038	5,386452	5,476448	2,234963	-0,047814	0,076922	-0,011038	5,386452	5,476448	2,234963
15:10:10,52	0,750023	3,110011	-0,171983	-0,233009	-0,820010	-0,399015	-0,047881	0,077456	-0,013323	-0,698557	1,857023	2,232476	-0,703989	-2,832386	-1,309151	-9,331993	9,610048	14,619685	-0,047881	0,077456	-0,013323	5,381759	5,615679	2,232476	-0,047881	0,077456	-0,013323	5,381759	5,615679	2,232476
15:10:10,57	0,750023	3,110011	-0,171983	-0,233009	-0,820010	-0,399015	-0,048680	0,077685	-0,012907	-0,640982	1,871109	2,222871	-0,705076	-2,826097	-1,312635	-9,246453	9,556478	14,624800	-0,048680	0,077685	-0,012907	5,457277	5,692463	2,222871	-0,048680	0,077685	-0,012907	5,457277	5,692463	2,222871
15:10:10,62	0,750023	3,110011	-0,171983	-0,233009	-0,820010	-0,399015	-0,053583	0,081770	-0,016391	-0,857059	1,717021	2,227986	-0,703838	-2,827259	-1,312791	-9,196158	9,488821	14,635576	-0,053583	0,081770	-0,016391	5,561923	5,923256	2,227986	-0,053583	0,081770	-0,016391	5,561923	5,923256	2,227986
15:10:10,67	0,750023	3,110011	-0,171983	-0,233009	-0,820010	-0,399015	-0,053196	0,080118	-0,016547	-0,804565	1,814508	2,238763	-0,702515	-2,828915	-1,311413	-9,128290	9,458455	14,605191	-0,053196	0,080118	-0,016547	5,484683	5,990398	2,238763	-0,053196	0,080118	-0,016547	5,484683	5,990398	2,238763
15:10:10,72	0,750023	3,110011	-0,171983	-0,233009	-0,820010	-0,399015	-0,052423	0,078143	-0,015169	-0,694258	1,928652	2,208378	-0,703589	-2,825415	-1,314127	-9,072861	9,479655	14,602441	-0,052423	0,078143	-0,015169	5,439996	6,043877	2,208378	-0,052423	0,078143	-0,015169	5,439996	6,043877	2,208378
15:10:10,77	0,750023	3,110011	-0,171983	-0,233009	-0,820010	-0,399015	-0,054918	0,080824	-0,017883	-0,787553	1,836344	2,205627	-0,701291	-2,825584	-1,313354	-9,090483	9,446422	14,601459	-0,054918	0,080824	-0,017883	5,557096	6,147383	2,205627	-0,054918	0,080824	-0,017883	5,557096	6,147383	2,205627
15:10:10,82	0,750023	3,110011	-0,171983	-0,233009	-0,820010	-0,399015	-0,055920	0,078749	-0,017110	-0,717256	1,785571	2,204646	-0,701907	-2,823816	-1,310287	-8,960255	9,429239	14,606338	-0,055920	0,078749	-0,017110	5,464523	6,175303	2,204646	-0,055920	0,078749	-0,017110	5,464523	6,175303	2,204646
15:10:10,87	0,750023	3,110011	-0,171983	-0,233009	-0,820010	-0,399015	-0,057143	0,080167	-0,014042	-0,740766	1,843343	2,209525	-0,702756	-2,822856	-1,315228	-8,930618	9,428151	14,615057	-0,057143	0,080167	-0,014042	5,552336	6,329086	2,209525	-0,057143	0,080167	-0,014042	5,552336	6,329086	2,209525
15:10:10,92	0,750023	3,110011	-0,171983	-0,233009	-0,820010	-0,399015	-0,057550	0,081382	-0,018984	-0,790077	1,848416	2,218244	-0,702641	-2,821522	-1,312117	-8,861530	9,366456	14,581625	-0,057550	0,081382	-0,018984	5,598414	6,366068	2,218244	-0,057550	0,081382	-0,018984	5,598414	6,366068	2,218244
15:10:10,97	0,750023	3,110011	-0,171983	-0,233009	-0,820010	-0,399015	-0,058763	0,081949	-0,015873	-0,838452	1,876023	2,184812	-0,705440	-2,825518	-1,316555	-8,861555	9,368610	14,606333	-0,058763	0,081949	-0,015873	5,594556	6,488890	2,184812	-0,058763	0,081949	-0,015873	5,594556	6,488890	2,184812
15:10:11,02	0,750023	3,110011	-0,171983	-0,233009	-0,820010	-0,399015	-0,053903	0,082375	-0,020311	-0,858743	2,127640	2,209519	-0,700265	-2,822718	-1,315958	-8,838965	9,352658	14,617438	-0,053903	0,082375	-0,020311	5,607694	6,359004	2,209519	-0,053903	0,082375	-0,020311	5,607694	6,359004	2,209519
15:10:11,07	0,750023	3,110011	-0,171983	-0,233009	-0,820010	-0,399015	-0,058915	0,079294	-0,019714	-0,701037	1,894538	2,220624	-0,701996	-2,823608	-1,315574	-8,808495	9,295724	14,590410	-0,058915	0,079294	-0,019714	5,523521	6,519370	2,220624	-0,058915	0,079294	-0,019714	5,523521	6,519370	2,220624
15:10:11,12	0,750023	3,110011	-0,171983	-0,233009	-0,820010	-0,399015	-0,057278	0,080348	-0,019330	-0,789920	2,034511	2,193597	-0,700685	-2,822878	-1,316707	-8,742955	9,300078	14,595746	-0,057278	0,080348	-0,019330	5,517382	6,530849	2,193597	-0,057278	0,080348	-0,019330	5,517382	6,530849	2,193597
15:10:11,17	0,750023	3,110011	-0,171983	-0,233009	-0,820010	-0,399015	-0,058566	0,079577	-0,020463	-0,713303	2,022110	2,198932	-0,707119	-2,821030	-1,313598	-8,717055	9,286956	14,602020	-0,058566	0,079577	-0,020463	5,533500	6,619565	2,198932	-0,058566	0,079577	-0,020463	5,533500	6,619565	2,198932
15:10:11,22	0,750023	3,110011	-0,171983	-0,233009	-0,820010	-0,399015	-0,056950	0,086073	-0,017354	-1,049499	2,135164	2,205206	-0,701918	-2,823679	-1,312251	-8,680201	9,288047	14,622358	-0,056950	0,086073	-0,017354	5,707225	6,605718	2,205206	-0,056950	0,086073	-0,017354	5,707225	6,605718	2,205206
15:10:11,27	0,750023	3,110011	-0,171983	-0,233009	-0,820010	-0,399015	-0,057256	0,080245	-0,016007	-0,727065	2,150613	2,225544	-0,699197	-2,821338	-1,313559	-8,657696	9,268970	14,600922	-0,057256	0,080245	-0,016007	5,572151	6,645203	2,225544	-0,057256	0,080245	-0,016007	5,572151	6,645203	2,225544
15:10:11,32	0,750023	3,110011	-0,171983	-0,233009	-0,820010	-0,399015	-0,060644	0,079059	-0,017315	-0,670688	2,003452	2,204108	-0,695786	-2,820624	-1,317830	-8,624743	9,230071	14,584462	-0,060644	0,079059	-0,017315	5,535468	6,764020	2,204108	-0,060644	0,079059	-0,017315	5,535468	6,764020	2,204108
15:10:11,37	0,750023	3,110011	-0,171983	-0,233009	-0,820010	-0,399015	-0,062968	0,076462	-0,021586	-0,552837	1,930611	2,187649	-0,699833	-2,820359	-1,318591	-8,589512	9,242041	14,593977	-0,062968	0,076462	-0,021586	5,449426	6,873584	2,187649	-0,062968	0,076462	-0,021586	5,449426	6,873584	2,187649
15:10:11,42	0,750023	3,110011	-0,171983	-0,233009	-0,820010	-0,399015	-0,061174	0,080099	-0,022347	-0,713958	2,048426	2,197163	-0,700425	-2,819522	-1,316265	-8,591168	9,234967	14,592374	-0,061174	0,080099	-0,022347	5,573779	6,850568	2,197163	-0,061174	0,080099	-0,022347	5,573779	6,850568	2,197163
15:10:11,47	0,750023	3,110011	-0,171983	-0,233009	-0,820010	-0,399015	-0,061603	0,081031	-0,020021	-0,769378	2,028225	2,195560	-0,703322	-2,816767	-1,315866	-8,555761	9,222093	14,605798	-0,061603	0,081031	-0,020021	5,591523	6,864037	2,195560	-0,061603	0,081031	-0,020021	5,591523	6,864037	2,195560
15:10:11,52	0,750023	3,110011	-0,171983	-0,233009	-0,820010	-0,399015	-0,062540	0,084917	-0,019622	-0,964915	2,016571	2,208985	-0,700399	-2,817529	-1,317881	-8,498500	9,226517	14,594857	-0,062540	0,084917	-0,019622	5,701066	6,925984	2,208985	-0,062540	0,084917	-0,019622	5,701066	6,925984	2,208985
15:10:11,57	0,750023	3,110011	-0,171983	-0,233009	-0,820010	-0,399015	-0,063342	0,082004	-0,021637	-0,781002	2,022283	2,198043	-0,701126	-2,819938	-1,316388	-8,488016	9,193551	14,622583	-0,063342	0,082004	-0,021637	5,656346	6,994593	2,198043	-0,063342	0,082004	-0,021637	5,656346	6,994593	2,198043
15:10:11,62	0,750023	3,110011	-0,171983	-0,233009	-0,820010	-0,399015	-0,060892	0,081429	-0,020144	-0,774377	2,175219	2,225770	-0,701500	-2,819425	-1,315845	-8,522281	9,175367	14,594174	-0,060892	0,081429	-0,020144	5,617784	6,955245	2,225770	-0,060892	0,081429	-0,020144	5,617784	6,955245	2,225770
15:10:11,67	0,750023	3,110011	-0,171983	-0,233009	-0,820010	-0,399015	-0,061149	0,082010	-0,019601	-0,837471	2,141284	2,197361	-0,700139	-2,816816	-1,315032	-8,431040	9,176412	14,598243	-0,061149	0,082010	-0,019601	5,600301	6,941467	2,197361	-0,061149	0,082010	-0,019601	5,600301	6,941467	2,197361
15:10:11,72	0,750023	3,110011	-0,171983	-0,233009	-0,820010	-0,399015	-0,064089	0,082135	-0,018787	-0,797453	2,066887	2,201430	-0,702499	-2,818750	-1,314901	-8,425551	9,151469	14,631741	-0,064089	0,082135	-0,018787	5,650144	7,097878	2,201430	-0,064089	0,082135	-0,018787	5,650144	7,097878	2,201430
15:10:11,77	0,750023	3,110011	-0,171983	-0,233009	-0,820010	-0,399015	-0,061234	0,083213	-0,018657	-0,872345	2,232570	2,234927	-0,697777	-2,818666	-1,317750	-8,428305	9,172340	14,585337	-0,061234	0,083213	-0,018657	5,659843	7,039445	2,234927	-0,061234	0,083213	-0,018657	5,659843	7,039445	2,234927
15:10:11,82	0,750023	3,110011	-0,171983	-0,233009	-0,820010	-0,399015	-0,063668	0,079165	-0,021506	-0,645151	2,093196	2,188523	-0,699011	-2,816956	-1,316176	-8,437339	9,141967	14,627146	-0,063668	0,079165	-0,021506	5,569269	7,091120	2,188523	-0,063668	0,079165	-0,021506	5,569269	7,091120	2,188523
15:10:11,87	0,750023	3,110011	-0,171983	-0,233009	-0,820010	-0,399015	-0,064531	0,081089	-0,019932	-0,776025	2,055653	2,230332	-0,697737	-2,818210	-1,316571	-8,403381	9,152882	14,588660	-0,064531	0,081089	-0,019932	5,589437	7,121367	2,230332	-0,064531	0,081089	-0,019932	5,589437	7,121367	2,230332
15:10:11,92	0,750023	3,110011	-0,171983	-0,233009	-0,820010	-0,399015	-0,064083	0,079358	-0,020327	-0,659592	2,102931	2,191847	-0,698309	-2,815889	-1,317320	-8,381579	9,148941	14,627772	-0,064083	0,079358	-0,020327	5,570002	7,133430	2,191847	-0,064083	0,079358	-0,020327	5,570002	7,133430	2,191847
15:10:11,97	0,750023	3,110011	-0,171983	-0,233009	-0,820010	-0,399015	-0,065807	0,081014	-0,021076	-0,738206	2,034124	2,230958	-0,698815	-2,817553	-1,316195	-8,337373	9,083433	14,536988	-0,065807	0,081014	-0,021076	5,621369	7,199974	2,230958	-0,065807	0,081014	-0,021076	5,621369	7,199974	2,230958
15:10:12,02	0,750023	3,110011	-0,171983	-0,233009	-0,820010	-0,399015	-0,064113	0,080620	-0,019951	-0,752365	2,193248	2,140174	-0,699442	-2,818411	-1,315017	-8,364105	9,105673	14,566093	-0,064113	0,080620	-0,019951	5,576309	7,226121	2,140174	-0,064113	0,080620	-0,019951	5,576309	7,226121	2,140174
15:10:12,07	0,750023	3,110011	-0,171983	-0,233009	-0,820010	-0,399015	-0,063057	0,080735	-0,018773	-0,752428	2,213912	2,169280	-0,698790	-2,820661	-1,316921	-8,334881	9,106370	14,586133	-0,063057	0,080735	-0,018773	5,585239	7,163853	2,169280	-0,063057	0,080735	-0,018773	5,585239	7,163853	2,169280
15:10:12,12	0,750023	3,110011	-0,171983	-0,233009	-0,820010	-0,399015	-0,061434	0,079045	-0,020677	-0,649348	2,323270	2,189320	-0,699446	-2,817998	-1,316914	-8,339530	9,060262	14,614052	-0,061434	0,079045	-0,020677	5,555678	7,145804	2,189320	-0,061434	0,079045	-0,020677	5,555678	7,145804	2,189320
15:10:12,17	0,750023	3,110011	-0,171983	-0,233009	-0,820010	-0,399015	-0,063412	0,080945	-0,020670	-0,790399	2,239416	2,217239	-0,697340	-2,813927	-1,319280	-8,280605	9,104552	14,554286	-0,063412	0,080945	-0,020670	5,563771	7,217262	2,217239	-0,063412	0,080945	-0,020670	5,563771	7,217262	2,217239
15:10:12,22	0,750023	3,110011	-0,171983	-0,233009	-0,820010	-0,399015	-0,067991	0,081157	-0,023036	-0,733589	2,030215	2,157472	-0,698736	-2,816141	-1,318469	-8,285881	9,083359	14,591359	-0,067991	0,081157	-0,023036	5,637200	7,367480	2,157472	-0,067991	0,081157	-0,023036	5,637200	7,367480	2,157472
15:10:12,27	0,750023	3,110011	-0,171983	-0,233009	-0,820010	-0,399015	-0,065375	0,081258	-0,022225	-0,759851	2,172261	2,194546	-0,698766	-2,817631	-1,319239	-8,292574	9,057487	14,595687	-0,065375	0,081258	-0,022225	5,618893	7,304190	2,194546	-0,065375	0,081258	-0,022225	5,618893	7,304190	2,194546
15:10:12,32	0,750023	3,110011	-0,171983	-0,233009	-0,820010	-0,399015	-0,064070	0,080539	-0,022995	-0,748212	2,247250	2,198874	-0,696962	-2,813984	-1,316907	-8,270239	9,059146	14,599790	-0,064070	0,080539	-0,022995	5,574087	7,276754	2,198874	-0,064070	0,080539	-0,022995	5,574087	7,276754	2,198874
15:10:12,37	0,750023	3,110011	-0,171983	-0,233009	-0,820010	-0,399015	-0,068130	0,080800	-0,020663	-0,749170	2,054635	2,202976	-0,701010	-2,812105	-1,320422	-8,239178	9,096847	14,578170	-0,068130	0,080800	-0,020663	5,593601	7,402860	2,202976	-0,068130	0,080800	-0,020663	5,593601	7,402860	2,202976
15:10:12,42	0,750023	3,110011	-0,171983	-0,233009	-0,820010	-0,399015	-0,067734	0,085245	-0,024178	-0,932166	2,083295	2,181357	-0,694501	-2,815452	-1,315306	-8,220204	9,042226	14,617347	-0,067734	0,085245	-0,024178	5,759593	7,400405	2,181357	-0,067734	0,085245	-0,024178	5,759593	7,400405	2,181357
15:10:12,47	0,750023	3,110011	-0,171983	-0,233009	-0,820010	-0,399015	-0,068090	0,077935	-0,019062	-0,589826	2,108523	2,220534	-0,697732	-2,812721	-1,317771	-8,213424	9,058105	14,587640	-0,068090	0,077935	-0,019062	5,528043	7,453584	2,220534	-0,068090	0,077935	-0,019062	5,528043	7,453584	2,220534
15:10:12,52	0,750023	3,110011	-0,171983	-0,233009	-0,820010	-0,399015	-0,068839	0,082098	-0,021527	-0,789202	2,067500	2,190826	-0,698549	-2,815219	-1,319570	-8,173803	9,034618	14,613711	-0,068839	0,082098	-0,021527	5,655526	7,471367	2,190826	-0,068839	0,082098	-0,021527	5,655526	7,471367	2,190826
15:10:12,57	0,750023	3,110011	-0,171983	-0,233009	-0,820010	-0,399015	-0,066268	0,081557	-0,023326	-0,761567	2,247271	2,216898	-0,698586	-2,816136	-1,315319	-8,200286	9,021787	14,591462	-0,066268	0,081557	-0,023326	5,640643	7,449281	2,216898	-0,066268	0,081557	-0,023326	5,640643	7,449281	2,216898
15:10:12,62	0,750023	3,110011	-0,171983	-0,233009	-0,820010	-0,399015	-0,065455	0,081131	-0,019075	-0,763782	2,273029	2,194649	-0,697309	-2,813798	-1,319988	-8,150290	9,045371	14,566042	-0,065455	0,081131	-0,019075	5,605008	7,411216	2,194649	-0,065455	0,081131	-0,019075	5,605008	7,411216	2,194649
15:10:12,67	0,750023	3,110011	-0,171983	-0,233009	-0,820010	-0,399015	-0,068118	0,081194	-0,023744	-0,721634	2,166043	2,169229	-0,695000	-2,813388	-1,316882	-8,165162	9,012174	14,568546	-0,068118	0,081194	-0,023744	5,652099	7,513300	2,169229	-0,068118	0,081194	-0,023744	5,652099	7,513300	2,169229
15:10:12,72	0,750023	3,110011	-0,171983	-0,233009	-0,820010	-0,399015	-0,069627	0,079399	-0,020638	-0,664462	2,091288	2,171733	-0,699650	-2,815472	-1,321127	-8,129383	9,007375	14,584030	-0,069627	0,079399	-0,020638	5,568336	7,557011	2,171733	-0,069627	0,079399	-0,020638	5,568336	7,557011	2,171733
15:10:12,77	0,750023	3,110011	-0,171983	-0,233009	-0,820010	-0,399015	-0,065498	0,082384	-0,024883	-0,805941	2,339391	2,187217	-0,695565	-2,812950	-1,318789	-8,146401	9,018039	14,608430	-0,065498	0,082384	-0,024883	5,661169	7,480971	2,187217	-0,065498	0,082384	-0,024883	5,661169	7,480971	2,187217
15:10:12,82	0,750023	3,110011	-0,171983	-0,233009	-0,820010	-0,399015	-0,069724	0,080107	-0,022545	-0,686857	2,099559	2,211617	-0,699013	-2,813715	-1,319955	-8,110108	9,024124	14,588872	-0,069724	0,080107	-0,022545	5,601578	7,572896	2,211617	-0,069724	0,080107	-0,022545	5,601578	7,572896	2,211617
15:10:12,87	0,750023	3,110011	-0,171983	-0,233009	-0,820010	-0,399015	-0,067338	0,082711	-0,023711	-0,798824	2,252016	2,192058	-0,698505	-2,813997	-1,319955	-8,145478	9,021546	14,608579	-0,067338	0,082711	-0,023711	5,693989	7,538057	2,192058	-0,067338	0,082711	-0,023711	5,693989	7,538057	2,192058
15:10:12,92	0,750023	3,110011	-0,171983	-0,233009	-0,820010	-0,399015	-0,067348	0,082130	-0,023710	-0,788538	2,222166	2,211766	-0,697837	-2,814519	-1,317225	-8,113633	9,012488	14,596648	-0,067348	0,082130	-0,023710	5,658678	7,508973	2,211766	-0,067348	0,082130	-0,023710	5,658678	7,508973	2,211766
15:10:12,97	0,750023	3,110011	-0,171983	-0,233009	-0,820010	-0,399015	-0,067229	0,081291	-0,020981	-0,736803	2,260446	2,199835	-0,693724	-2,815468	-1,319143	-8,106781	8,987533	14,612051	-0,067229	0,081291	-0,020981	5,644507	7,537935	2,199835	-0,067229	0,081291	-0,020981	5,644507	7,537935	2,199835
15:10:13,02	0,750023	3,110011	-0,171983	-0,233009	-0,820010	-0,399015	-0,066079	0,082565	-0,020561	-0,774361	2,347546	2,218585	-0,699516	-2,814878	-1,316805	-8,075628	9,023702	14,615398	-0,066079	0,082565	-0,020561	5,706996	7,534770	2,218585	-0,066079	0,082565	-0,020561	5,706996	7,534770	2,218585
15:10:13,07	0,750023	3,110011	-0,171983	-0,233009	-0,820010	-0,399015	-0,066079	0,082565	-0,020561	-0,774361	2,347546	2,218585	-0,695433	-2,813270	-1,317204	-8,079588	8,992122	14,605924	-0,066079	0,082565	-0,020561	5,706996	7,534770	2,218585	-0,066079	0,082565	-0,020561	5,706996	7,534770	2,218585
15:10:13,12	0,750023	3,110011	-0,171983	-0,233009	-0,820010	-0,399015	-0,069513	0,079833	-0,020960	-0,661603	2,181361	2,209111	-0,698389	-2,813857	-1,317978	-8,076401	8,969673	14,609891	-0,069513	0,079833	-0,020960	5,605257	7,638120	2,209111	-0,069513	0,079833	-0,020960	5,605257	7,638120	2,209111
15:10:13,17	0,750023	3,110011	-0,171983	-0,233009	-0,820010	-0,399015	-0,067527	0,082100	-0,021734	-0,797345	2,298621	2,213077	-0,697882	-2,812978	-1,318006	-8,106246	8,947511	14,595187	-0,067527	0,082100	-0,021734	5,647489	7,599473	2,213077	-0,067527	0,082100	-0,021734	5,647489	7,599473	2,213077
15:10:13,22	0,750023	3,110011	-0,171983	-0,233009	-0,820010	-0,399015	-0,071771	0,081051	-0,019819	-0,707828	2,093956	2,169687	-0,695359	-2,810706	-1,316063	-8,045024	8,991929	14,566501	-0,071771	0,081051	-0,019819	5,654651	7,727996	2,169687	-0,071771	0,081051	-0,019819	5,654651	7,727996	2,169687
15:10:13,27	0,750023	3,110011	-0,171983	-0,233009	-0,820010	-0,399015	-0,071771	0,081051	-0,019819	-0,707828	2,093956	2,169687	-0,692465	-2,813121	-1,317982	-8,056082	8,952896	14,586054	-0,071771	0,081051	-0,019819	5,654651	7,727996	2,169687	-0,071771	0,081051	-0,019819	5,654651	7,727996	2,169687
15:10:13,32	0,750023	3,110011	-0,171983	-0,233009	-0,820010	-0,399015	-0,071126	0,077337	-0,021738	-0,554069	2,137459	2,189240	-0,694745	-2,810451	-1,318387	-8,021184	8,969734	14,562258	-0,071126	0,077337	-0,021738	5,516916	7,720832	2,189240	-0,071126	0,077337	-0,021738	5,516916	7,720832	2,189240
15:10:13,37	0,750023	3,110011	-0,171983	-0,233009	-0,820010	-0,399015	-0,072298	0,080647	-0,022143	-0,694122	2,098283	2,165444	-0,697095	-2,812532	-1,316408	-8,024999	8,977299	14,604226	-0,072298	0,080647	-0,022143	5,636644	7,773712	2,165444	-0,072298	0,080647	-0,022143	5,636644	7,773712	2,165444
15:10:13,42	0,750023	3,110011	-0,171983	-0,233009	-0,820010	-0,399015	-0,069321	0,081641	-0,020164	-0,741188	2,246022	2,207413	-0,699402	-2,811254	-1,319150	-7,996423	8,974681	14,571392	-0,069321	0,081641	-0,020164	5,667639	7,687724	2,207413	-0,069321	0,081641	-0,020164	5,667639	7,687724	2,207413
15:10:13,47	0,750023	3,110011	-0,171983	-0,233009	-0,820010	-0,399015	-0,069275	0,084279	-0,022905	-0,866312	2,274481	2,174578	-0,694099	-2,812053	-1,318727	-7,994669	8,973712	14,600954	-0,069275	0,084279	-0,022905	5,749551	7,712555	2,174578	-0,069275	0,084279	-0,022905	5,749551	7,712555	2,174578
15:10:13,52	0,750023	3,110011	-0,171983	-0,233009	-0,820010	-0,399015	-0,071234	0,079286	-0,022483	-0,606657	2,174599	2,204141	-0,697637	-2,811368	-1,320662	-7,991635	8,983017	14,621269	-0,071234	0,079286	-0,022483	5,617283	7,766481	2,204141	-0,071234	0,079286	-0,022483	5,617283	7,766481	2,204141
15:10:13,57	0,750023	3,110011	-0,171983	-0,233009	-0,820010	-0,399015	-0,070059	0,082693	-0,024417	-0,774244	2,233696	2,224456	-0,695266	-2,812599	-1,320691	-7,968305	8,904295	14,555766	-0,070059	0,082693	-0,024417	5,717144	7,733308	2,224456	-0,070059	0,082693	-0,024417	5,717144	7,733308	2,224456
15:10:13,62	0,750023	3,110011	-0,171983	-0,233009	-0,820010	-0,399015	-0,070178	0,080024	-0,024447	-0,691971	2,287057	2,158953	-0,695314	-2,811198	-1,317183	-7,995986	8,923843	14,593503	-0,070178	0,080024	-0,024447	5,589908	7,796035	2,158953	-0,070178	0,080024	-0,024447	5,589908	7,796035	2,158953
15:10:13,67	0,750023	3,110011	-0,171983	-0,233009	-0,820010	-0,399015	-0,071367	0,080766	-0,020939	-0,727456	2,191476	2,196690	-0,695238	-2,812028	-1,319134	-7,983170	8,985417	14,572195	-0,071367	0,080766	-0,020939	5,612654	7,793799	2,196690	-0,071367	0,080766	-0,020939	5,612654	7,793799	2,196690
15:10:13,72	0,750023	3,110011	-0,171983	-0,233009	-0,820010	-0,399015	-0,070687	0,080285	-0,022890	-0,642723	2,207183	2,175381	-0,696485	-2,810727	-1,318758	-8,011212	8,984179	14,581882	-0,070687	0,080285	-0,022890	5,659646	7,756074	2,175381	-0,070687	0,080285	-0,022890	5,659646	7,756074	2,175381
15:10:13,77	0,750023	3,110011	-0,171983	-0,233009	-0,820010	-0,399015	-0,071189	0,082015	-0,022514	-0,747804	2,157391	2,185069	-0,694046	-2,808207	-1,319913	-7,954300	8,953939	14,572136	-0,071189	0,082015	-0,022514	5,690412	7,745723	2,185069	-0,071189	0,082015	-0,022514	5,690412	7,745723	2,185069
15:10:13,82	0,750023	3,110011	-0,171983	-0,233009	-0,820010	-0,399015	-0,074591	0,081164	-0,023669	-0,701235	2,044883	2,175323	-0,690517	-2,811053	-1,316395	-7,961429	8,928630	14,579136	-0,074591	0,081164	-0,023669	5,670103	7,900288	2,175323	-0,074591	0,081164	-0,023669	5,670103	7,900288	2,175323
15:10:13,87	0,750023	3,110011	-0,171983	-0,233009	-0,820010	-0,399015	-0,073891	0,076684	-0,020151	-0,493804	2,087765	2,182323	-0,700516	-2,810341	-1,317175	-7,952280	8,937822	14,592724	-0,073891	0,076684	-0,020151	5,525923	7,888219	2,182323	-0,073891	0,076684	-0,020151	5,525923	7,888219	2,182323
15:10:13,92	0,750023	3,110011	-0,171983	-0,233009	-0,820010	-0,399015	-0,069508	0,085699	-0,020931	-0,950051	2,319027	2,195911	-0,696406	-2,809814	-1,318741	-7,955708	8,935446	14,575044	-0,069508	0,085699	-0,020931	5,777356	7,775387	2,195911	-0,069508	0,085699	-0,020931	5,777356	7,775387	2,195911
15:10:13,97	0,750023	3,110011	-0,171983	-0,233009	-0,820010	-0,399015	-0,072019	0,082404	-0,022497	-0,782463	2,186638	2,178231	-0,694052	-2,813202	-1,317969	-7,965374	8,921810	14,549916	-0,072019	0,082404	-0,022497	5,686257	7,840166	2,178231	-0,072019	0,082404	-0,022497	5,686257	7,840166	2,178231
15:10:14,02	0,750023	3,110011	-0,171983	-0,233009	-0,820010	-0,399015	-0,070263	0,078671	-0,021725	-0,604997	2,276435	2,153102	-0,698687	-2,812840	-1,316768	-7,923860	8,913802	14,581670	-0,070263	0,078671	-0,021725	5,570696	7,792059	2,153102	-0,070263	0,078671	-0,021725	5,570696	7,792059	2,153102
15:10:14,07	0,750023	3,110011	-0,171983	-0,233009	-0,820010	-0,399015	-0,070260	0,082705	-0,023259	-0,790903	2,292926	2,182934	-0,697547	-2,811187	-1,319503	-7,939302	8,934300	14,579747	-0,070260	0,082705	-0,023259	5,701445	7,808314	2,182934	-0,070260	0,082705	-0,023259	5,701445	7,808314	2,182934
15:10:14,12	0,750023	3,110011	-0,171983	-0,233009	-0,820010	-0,399015	-0,070260	0,082705	-0,023259	-0,790903	2,292926	2,182934	-0,697559	-2,810744	-1,316419	-7,948292	8,921347	14,553386	-0,070260	0,082705	-0,023259	5,701445	7,808314	2,182934	-0,070260	0,082705	-0,023259	5,701445	7,808314	2,182934
15:10:14,17	0,750023	3,110011	-0,171983	-0,233009	-0,820010	-0,399015	-0,070637	0,082937	-0,020175	-0,818668	2,271982	2,156573	-0,694589	-2,808404	-1,319487	-7,909497	8,891756	14,593528	-0,070637	0,082937	-0,020175	5,691873	7,817011	2,156573	-0,070637	0,082937	-0,020175	5,691873	7,817011	2,156573
15:10:14,22	0,750023	3,110011	-0,171983	-0,233009	-0,820010	-0,399015	-0,074149	0,081535	-0,023243	-0,752017	2,137744	2,196714	-0,694574	-2,812658	-1,317902	-7,906026	8,866112	14,605613	-0,074149	0,081535	-0,023243	5,648505	7,958476	2,196714	-0,074149	0,081535	-0,023243	5,648505	7,958476	2,196714
15:10:14,27	0,750023	3,110011	-0,171983	-0,233009	-0,820010	-0,399015	-0,070473	0,079395	-0,021658	-0,661183	2,344743	2,208800	-0,694564	-2,813250	-1,317152	-7,914343	8,882330	14,571760	-0,070473	0,079395	-0,021658	5,571307	7,876879	2,208800	-0,070473	0,079395	-0,021658	5,571307	7,876879	2,208800
15:10:14,32	0,750023	3,110011	-0,171983	-0,233009	-0,820010	-0,399015	-0,069965	0,079090	-0,020908	-0,635464	2,355843	2,174946	-0,698670	-2,813368	-1,317145	-7,920751	8,930053	14,592003	-0,069965	0,079090	-0,020908	5,573126	7,848108	2,174946	-0,069965	0,079090	-0,020908	5,573126	7,848108	2,174946
15:10:14,37	0,750023	3,110011	-0,171983	-0,233009	-0,820010	-0,399015	-0,067810	0,082587	-0,020901	-0,779169	2,438522	2,195190	-0,695159	-2,811421	-1,317147	-7,917518	8,904362	14,592044	-0,067810	0,082587	-0,020901	5,703914	7,761574	2,195190	-0,067810	0,082587	-0,020901	5,703914	7,761574	2,195190
15:10:14,42	0,750023	3,110011	-0,171983	-0,233009	-0,820010	-0,399015	-0,071251	0,080520	-0,020903	-0,692303	2,275204	2,195231	-0,697446	-2,812955	-1,315174	-7,890352	8,902113	14,609250	-0,071251	0,080520	-0,020903	5,628499	7,868422	2,195231	-0,071251	0,080520	-0,020903	5,628499	7,868422	2,195231
15:10:14,47	0,750023	3,110011	-0,171983	-0,233009	-0,820010	-0,399015	-0,068779	0,081734	-0,018930	-0,743807	2,428412	2,212437	-0,694466	-2,810470	-1,317503	-7,862213	8,898413	14,606298	-0,068779	0,081734	-0,018930	5,672310	7,827559	2,212437	-0,068779	0,081734	-0,018930	5,672310	7,827559	2,212437
15:10:14,52	0,750023	3,110011	-0,171983	-0,233009	-0,820010	-0,399015	-0,072421	0,080396	-0,021258	-0,663346	2,265250	2,209484	-0,696255	-2,809670	-1,318698	-7,864003	8,877026	14,577097	-0,072421	0,080396	-0,021258	5,647709	7,950289	2,209484	-0,072421	0,080396	-0,021258	5,647709	7,950289	2,209484
15:10:14,57	0,750023	3,110011	-0,171983	-0,233009	-0,820010	-0,399015	-0,072220	0,082345	-0,022453	-0,784140	2,284864	2,180283	-0,696228	-2,809935	-1,320618	-7,859986	8,919192	14,603766	-0,072220	0,082345	-0,022453	5,679956	7,954096	2,180283	-0,072220	0,082345	-0,022453	5,679956	7,954096	2,180283
15:10:14,62	0,750023	3,110011	-0,171983	-0,233009	-0,820010	-0,399015	-0,072004	0,082189	-0,024374	-0,737514	2,278485	2,206952	-0,695679	-2,810717	-1,318295	-7,868771	8,867993	14,591091	-0,072004	0,082189	-0,024374	5,714353	7,930772	2,206952	-0,072004	0,082189	-0,024374	5,714353	7,930772	2,206952
15:10:14,67	0,750023	3,110011	-0,171983	-0,233009	-0,820010	-0,399015	-0,071601	0,081323	-0,022051	-0,741183	2,317429	2,194278	-0,693936	-2,812777	-1,319854	-7,889735	8,886083	14,583140	-0,071601	0,081323	-0,022051	5,642656	7,938086	2,194278	-0,071601	0,081323	-0,022051	5,642656	7,938086	2,194278
15:10:14,72	0,750023	3,110011	-0,171983	-0,233009	-0,820010	-0,399015	-0,070689	0,078783	-0,023610	-0,603934	2,337658	2,186327	-0,694454	-2,813778	-1,318674	-7,865945	8,898531	14,582338	-0,070689	0,078783	-0,023610	5,580538	7,886714	2,186327	-0,070689	0,078783	-0,023610	5,580538	7,886714	2,186327
15:10:14,77	0,750023	3,110011	-0,171983	-0,233009	-0,820010	-0,399015	-0,069563	0,078731	-0,022430	-0,578567	2,410582	2,185525	-0,695614	-2,810497	-1,319850	-7,845286	8,893852	14,578133	-0,069563	0,078731	-0,022430	5,601841	7,871258	2,185525	-0,069563	0,078731	-0,022430	5,601841	7,871258	2,185525
15:10:14,82	0,750023	3,110011	-0,171983	-0,233009	-0,820010	-0,399015	-0,071824	0,081376	-0,023606	-0,709827	2,313211	2,181319	-0,696825	-2,812018	-1,318695	-7,863336	8,879783	14,567040	-0,071824	0,081376	-0,023606	5,678210	7,951419	2,181319	-0,071824	0,081376	-0,023606	5,678210	7,951419	2,181319
15:10:14,87	0,750023	3,110011	-0,171983	-0,233009	-0,820010	-0,399015	-0,069901	0,081664	-0,022451	-0,746023	2,404614	2,170226	-0,694414	-2,805848	-1,320241	-7,818444	8,885050	14,583555	-0,069901	0,081664	-0,022451	5,664639	7,891860	2,170226	-0,069901	0,081664	-0,022451	5,664639	7,891860	2,170226
15:10:14,92	0,750023	3,110011	-0,171983	-0,233009	-0,820010	-0,399015	-0,076450	0,082662	-0,023996	-0,770869	2,100322	2,186741	-0,697906	-2,814142	-1,318669	-7,821929	8,875438	14,565957	-0,076450	0,082662	-0,023996	5,718072	8,101647	2,186741	-0,076450	0,082662	-0,023996	5,718072	8,101647	2,186741
15:10:14,97	0,750023	3,110011	-0,171983	-0,233009	-0,820010	-0,399015	-0,067522	0,081538	-0,022425	-0,722520	2,566381	2,169144	-0,692617	-2,810477	-1,319079	-7,810860	8,848159	14,542451	-0,067522	0,081538	-0,022425	5,678236	7,866836	2,169144	-0,067522	0,081538	-0,022425	5,678236	7,866836	2,169144
15:10:15,02	0,750023	3,110011	-0,171983	-0,233009	-0,820010	-0,399015	-0,073340	0,078791	-0,022835	-0,597728	2,287058	2,145638	-0,698481	-2,809774	-1,317498	-7,807743	8,887628	14,590264	-0,073340	0,078791	-0,022835	5,587330	8,044244	2,145638	-0,073340	0,078791	-0,022835	5,587330	8,044244	2,145638
15:10:15,07	0,750023	3,110011	-0,171983	-0,233009	-0,820010	-0,399015	-0,071017	0,084221	-0,021254	-0,844374	2,390828	2,193450	-0,694960	-2,808943	-1,320222	-7,804150	8,878130	14,582621	-0,071017	0,084221	-0,021254	5,766979	7,965645	2,193450	-0,071017	0,084221	-0,021254	5,766979	7,965645	2,193450
15:10:15,12	0,750023	3,110011	-0,171983	-0,233009	-0,820010	-0,399015	-0,073496	0,081587	-0,023978	-0,713820	2,269748	2,185808	-0,696184	-2,811248	-1,320621	-7,820032	8,841352	14,566761	-0,073496	0,081587	-0,023978	5,690740	8,039216	2,185808	-0,073496	0,081587	-0,023978	5,690740	8,039216	2,185808
15:10:15,17	0,750023	3,110011	-0,171983	-0,233009	-0,820010	-0,399015	-0,070889	0,081495	-0,024377	-0,748833	2,409988	2,169947	-0,697927	-2,811521	-1,318277	-7,821315	8,868846	14,585267	-0,070889	0,081495	-0,024377	5,648514	7,974744	2,169947	-0,070889	0,081495	-0,024377	5,648514	7,974744	2,169947
15:10:15,22	0,750023	3,110011	-0,171983	-0,233009	-0,820010	-0,399015	-0,069780	0,082868	-0,022033	-0,797050	2,452756	2,188453	-0,693204	-2,808930	-1,319031	-7,792546	8,831349	14,604810	-0,069780	0,082868	-0,022033	5,708062	7,930519	2,188453	-0,069780	0,082868	-0,022033	5,708062	7,930519	2,188453
15:10:15,27	0,750023	3,110011	-0,171983	-0,233009	-0,820010	-0,399015	-0,074386	0,080073	-0,022787	-0,669799	2,256941	2,207997	-0,699008	-2,812418	-1,315953	-7,785410	8,864439	14,549107	-0,074386	0,080073	-0,022787	5,615906	8,096223	2,207997	-0,074386	0,080073	-0,022787	5,615906	8,096223	2,207997
15:10:15,32	0,750023	3,110011	-0,171983	-0,233009	-0,820010	-0,399015	-0,068464	0,083355	-0,019709	-0,808271	2,554517	2,152293	-0,696707	-2,812668	-1,321389	-7,804050	8,876472	14,563042	-0,068464	0,083355	-0,019709	5,735120	7,928927	2,152293	-0,068464	0,083355	-0,019709	5,735120	7,928927	2,152293
15:10:15,37	0,750023	3,110011	-0,171983	-0,233009	-0,820010	-0,399015	-0,069398	0,081238	-0,025145	-0,697050	2,483790	2,166229	-0,694342	-2,806930	-1,317880	-7,777693	8,846250	14,589999	-0,069398	0,081238	-0,025145	5,680102	7,931519	2,166229	-0,069398	0,081238	-0,025145	5,680102	7,931519	2,166229
15:10:15,42	0,750023	3,110011	-0,171983	-0,233009	-0,820010	-0,399015	-0,075549	0,082058	-0,021636	-0,752705	2,201882	2,193185	-0,696038	-2,810507	-1,318639	-7,760079	8,867314	14,585286	-0,075549	0,082058	-0,021636	5,688849	8,132454	2,193185	-0,075549	0,082058	-0,021636	5,688849	8,132454	2,193185
15:10:15,47	0,750023	3,110011	-0,171983	-0,233009	-0,820010	-0,399015	-0,071604	0,081738	-0,022395	-0,709013	2,411753	2,188472	-0,696035	-2,805191	-1,318671	-7,747107	8,866977	14,566569	-0,071604	0,081738	-0,022395	5,707415	8,032629	2,188472	-0,071604	0,081738	-0,022395	5,707415	8,032629	2,188472
15:10:15,52	0,750023	3,110011	-0,171983	-0,233009	-0,820010	-0,399015	-0,076209	0,084394	-0,022427	-0,840940	2,183695	2,169756	-0,695509	-2,808966	-1,318285	-7,781204	8,848348	14,560774	-0,076209	0,084394	-0,022427	5,783999	8,166064	2,169756	-0,076209	0,084394	-0,022427	5,783999	8,166064	2,169756
15:10:15,57	0,750023	3,110011	-0,171983	-0,233009	-0,820010	-0,399015	-0,073202	0,082050	-0,022041	-0,752246	2,319812	2,163961	-0,692562	-2,808704	-1,318658	-7,768673	8,822152	14,570271	-0,073202	0,082050	-0,022041	5,688707	8,066181	2,163961	-0,073202	0,082050	-0,022041	5,688707	8,066181	2,163961
15:10:15,62	0,750023	3,110011	-0,171983	-0,233009	-0,820010	-0,399015	-0,074903	0,079629	-0,022413	-0,642773	2,255322	2,173458	-0,691919	-2,804771	-1,319422	-7,739705	8,851722	14,591461	-0,074903	0,079629	-0,022413	5,608129	8,135202	2,173458	-0,074903	0,079629	-0,022413	5,608129	8,135202	2,173458
15:10:15,67	0,750023	3,110011	-0,171983	-0,233009	-0,820010	-0,399015	-0,078631	0,081040	-0,023178	-0,676019	2,071789	2,194648	-0,695530	-2,808819	-1,319056	-7,792037	8,861322	14,576324	-0,078631	0,081040	-0,023178	5,685595	8,244285	2,194648	-0,078631	0,081040	-0,023178	5,685595	8,244285	2,194648
15:10:15,72	0,750023	3,110011	-0,171983	-0,233009	-0,820010	-0,399015	-0,073319	0,082143	-0,022812	-0,751239	2,297842	2,179510	-0,695945	-2,805596	-1,316281	-7,692039	8,828189	14,606868	-0,073319	0,082143	-0,022812	5,696978	8,053422	2,179510	-0,073319	0,082143	-0,022812	5,696978	8,053422	2,179510
15:10:15,77	0,750023	3,110011	-0,171983	-0,233009	-0,820010	-0,399015	-0,075903	0,084113	-0,020036	-0,832403	2,266676	2,210055	-0,696063	-2,809964	-1,317876	-7,768788	8,854318	14,574880	-0,075903	0,084113	-0,020036	5,770504	8,225048	2,210055	-0,075903	0,084113	-0,020036	5,770504	8,225048	2,210055
15:10:15,82	0,750023	3,110011	-0,171983	-0,233009	-0,820010	-0,399015	-0,072061	0,082032	-0,021632	-0,739888	2,386932	2,178067	-0,697173	-2,808996	-1,313586	-7,735672	8,836957	14,581016	-0,072061	0,082032	-0,021632	5,699586	8,043702	2,178067	-0,072061	0,082032	-0,021632	5,699586	8,043702	2,178067
15:10:15,87	0,750023	3,110011	-0,171983	-0,233009	-0,820010	-0,399015	-0,072345	0,083477	-0,017342	-0,813524	2,409537	2,184202	-0,693741	-2,810211	-1,319425	-7,764095	8,801559	14,574449	-0,072345	0,083477	-0,017342	5,739411	8,088581	2,184202	-0,072345	0,083477	-0,017342	5,739411	8,088581	2,184202
15:10:15,92	0,750023	3,110011	-0,171983	-0,233009	-0,820010	-0,399015	-0,073008	0,079897	-0,023181	-0,672254	2,368125	2,177636	-0,695993	-2,806289	-1,319443	-7,712072	8,811835	14,545376	-0,073008	0,079897	-0,023181	5,599687	8,099245	2,177636	-0,073008	0,079897	-0,023181	5,599687	8,099245	2,177636
15:10:15,97	0,750023	3,110011	-0,171983	-0,233009	-0,820010	-0,399015	-0,075278	0,083809	-0,023199	-0,840732	2,289971	2,148563	-0,695447	-2,808373	-1,320196	-7,738884	8,832061	14,580460	-0,075278	0,083809	-0,023199	5,738246	8,199329	2,148563	-0,075278	0,083809	-0,023199	5,738246	8,199329	2,148563
15:10:16,02	0,750023	3,110011	-0,171983	-0,233009	-0,820010	-0,399015	-0,073747	0,082293	-0,023952	-0,757824	2,336286	2,183646	-0,691312	-2,808171	-1,317084	-7,732131	8,810385	14,573701	-0,073747	0,082293	-0,023952	5,702200	8,125407	2,183646	-0,073747	0,082293	-0,023952	5,702200	8,125407	2,183646
15:10:16,07	0,750023	3,110011	-0,171983	-0,233009	-0,820010	-0,399015	-0,075989	0,078813	-0,020840	-0,592252	2,236353	2,176888	-0,691956	-2,807123	-1,319404	-7,744512	8,803230	14,604126	-0,075989	0,078813	-0,020840	5,594580	8,201525	2,176888	-0,075989	0,078813	-0,020840	5,594580	8,201525	2,176888
15:10:16,12	0,750023	3,110011	-0,171983	-0,233009	-0,820010	-0,399015	-0,076575	0,079895	-0,023160	-0,660918	2,198748	2,207313	-0,693700	-2,806301	-1,319415	-7,729242	8,791618	14,588889	-0,076575	0,079895	-0,023160	5,610875	8,209902	2,207313	-0,076575	0,079895	-0,023160	5,610875	8,209902	2,207313
15:10:16,17	0,750023	3,110011	-0,171983	-0,233009	-0,820010	-0,399015	-0,076414	0,081817	-0,023170	-0,763235	2,226137	2,192076	-0,696039	-2,809540	-1,318616	-7,738438	8,818640	14,607859	-0,076414	0,081817	-0,023170	5,659362	8,224672	2,192076	-0,076414	0,081817	-0,023170	5,659362	8,224672	2,192076
15:10:16,22	0,750023	3,110011	-0,171983	-0,233009	-0,820010	-0,399015	-0,072441	0,082223	-0,022372	-0,765575	2,411302	2,211046	-0,697117	-2,806918	-1,320189	-7,686721	8,820406	14,569783	-0,072441	0,082223	-0,022372	5,688941	8,097891	2,211046	-0,072441	0,082223	-0,022372	5,688941	8,097891	2,211046
15:10:16,27	0,750023	3,110011	-0,171983	-0,233009	-0,820010	-0,399015	-0,074173	0,084467	-0,023945	-0,854888	2,365143	2,172969	-0,693038	-2,806365	-1,319035	-7,712692	8,831106	14,565632	-0,074173	0,084467	-0,023945	5,775801	8,187694	2,172969	-0,074173	0,084467	-0,023945	5,775801	8,187694	2,172969
15:10:16,32	0,750023	3,110011	-0,171983	-0,233009	-0,820010	-0,399015	-0,076690	0,081211	-0,022791	-0,689274	2,206390	2,168818	-0,693040	-2,812027	-1,317833	-7,715600	8,792569	14,582236	-0,076690	0,081211	-0,022791	5,685787	8,226566	2,168818	-0,076690	0,081211	-0,022791	5,685787	8,226566	2,168818
15:10:16,37	0,750023	3,110011	-0,171983	-0,233009	-0,820010	-0,399015	-0,071785	0,078382	-0,021588	-0,577008	2,478186	2,185422	-0,693638	-2,809977	-1,321300	-7,712440	8,824273	14,633981	-0,071785	0,078382	-0,021588	5,575997	8,113342	2,185422	-0,071785	0,078382	-0,021588	5,575997	8,113342	2,185422
15:10:16,42	0,750023	3,110011	-0,171983	-0,233009	-0,820010	-0,399015	-0,073262	0,079925	-0,025056	-0,628200	2,388288	2,237168	-0,695435	-2,808003	-1,319798	-7,719961	8,796374	14,583782	-0,073262	0,079925	-0,025056	5,645920	8,139356	2,237168	-0,073262	0,079925	-0,025056	5,645920	8,139356	2,237168
15:10:16,47	0,750023	3,110011	-0,171983	-0,233009	-0,820010	-0,399015	-0,074074	0,082468	-0,023554	-0,788356	2,353499	2,186968	-0,696501	-2,807128	-1,320956	-7,676487	8,830733	14,575395	-0,074074	0,082468	-0,023554	5,685387	8,168312	2,186968	-0,074074	0,082468	-0,023554	5,685387	8,168312	2,186968
15:10:16,52	0,750023	3,110011	-0,171983	-0,233009	-0,820010	-0,399015	-0,074298	0,083829	-0,024712	-0,807643	2,362325	2,178582	-0,695927	-2,806304	-1,317066	-7,683869	8,821686	14,587571	-0,074298	0,083829	-0,024712	5,772949	8,194715	2,178582	-0,074298	0,083829	-0,024712	5,772949	8,194715	2,178582
15:10:16,57	0,750023	3,110011	-0,171983	-0,233009	-0,820010	-0,399015	-0,075299	0,083744	-0,020822	-0,814714	2,308407	2,190758	-0,688844	-2,805639	-1,317081	-7,669445	8,789878	14,548975	-0,075299	0,083744	-0,020822	5,759154	8,219370	2,190758	-0,075299	0,083744	-0,020822	5,759154	8,219370	2,190758
15:10:16,62	0,750023	3,110011	-0,171983	-0,233009	-0,820010	-0,399015	-0,074053	0,078985	-0,018477	-0,599834	2,367371	2,193676	-0,692428	-2,809762	-1,314721	-7,705175	8,796379	14,590489	-0,074053	0,078985	-0,018477	5,600480	8,180568	2,193676	-0,074053	0,078985	-0,018477	5,600480	8,180568	2,193676
15:10:16,67	0,750023	3,110011	-0,171983	-0,233009	-0,820010	-0,399015	-0,074053	0,078985	-0,018477	-0,599834	2,367371	2,193676	-0,690636	-2,811984	-1,318218	-7,692764	8,788442	14,567990	-0,074053	0,078985	-0,018477	5,600480	8,180568	2,193676	-0,074053	0,078985	-0,018477	5,600480	8,180568	2,193676
15:10:16,72	0,750023	3,110011	-0,171983	-0,233009	-0,820010	-0,399015	-0,073025	0,076322	-0,021974	-0,462033	2,435562	2,171177	-0,694146	-2,809774	-1,320559	-7,682895	8,823563	14,570159	-0,073025	0,076322	-0,021974	5,529246	8,168034	2,171177	-0,073025	0,076322	-0,021974	5,529246	8,168034	2,171177
15:10:16,77	0,750023	3,110011	-0,171983	-0,233009	-0,820010	-0,399015	-0,073184	0,080466	-0,024315	-0,642190	2,418290	2,173346	-0,694666	-2,807134	-1,313553	-7,653446	8,816519	14,580205	-0,073184	0,080466	-0,024315	5,674422	8,163229	2,173346	-0,073184	0,080466	-0,024315	5,674422	8,163229	2,173346
15:10:16,82	0,750023	3,110011	-0,171983	-0,233009	-0,820010	-0,399015	-0,075210	0,082237	-0,017309	-0,725633	2,341943	2,183392	-0,696039	-2,806437	-1,318250	-7,724044	8,792491	14,587730	-0,075210	0,082237	-0,017309	5,729966	8,245954	2,183392	-0,075210	0,082237	-0,017309	5,729966	8,245954	2,183392
15:10:16,87	0,750023	3,110011	-0,171983	-0,233009	-0,820010	-0,399015	-0,075128	0,083774	-0,022006	-0,861671	2,297124	2,190917	-0,694101	-2,809034	-1,319746	-7,633762	8,752207	14,591217	-0,075128	0,083774	-0,022006	5,714591	8,194633	2,190917	-0,075128	0,083774	-0,022006	5,714591	8,194633	2,190917
15:10:16,92	0,750023	3,110011	-0,171983	-0,233009	-0,820010	-0,399015	-0,073848	0,080798	-0,023502	-0,696646	2,461998	2,194404	-0,694760	-2,809733	-1,320929	-7,676871	8,784066	14,593183	-0,073848	0,080798	-0,023502	5,645972	8,259049	2,194404	-0,073848	0,080798	-0,023502	5,645972	8,259049	2,194404
15:10:16,97	0,750023	3,110011	-0,171983	-0,233009	-0,820010	-0,399015	-0,072913	0,081019	-0,024684	-0,702103	2,457340	2,196369	-0,696010	-2,806917	-1,319401	-7,715108	8,811960	14,598587	-0,072913	0,081019	-0,024684	5,657865	8,181016	2,196369	-0,072913	0,081019	-0,024684	5,657865	8,181016	2,196369
15:10:17,02	0,750023	3,110011	-0,171983	-0,233009	-0,820010	-0,399015	-0,074727	0,083509	-0,023157	-0,826573	2,315971	2,201774	-0,695843	-2,805719	-1,316257	-7,641517	8,818444	14,606022	-0,074727	0,083509	-0,023157	5,728902	8,182016	2,201774	-0,074727	0,083509	-0,023157	5,728902	8,182016	2,201774
15:10:17,07	0,750023	3,110011	-0,171983	-0,233009	-0,820010	-0,399015	-0,075847	0,083964	-0,020013	-0,807802	2,318192	2,209208	-0,692331	-2,805299	-1,316682	-7,639286	8,770038	14,552080	-0,075847	0,083964	-0,020013	5,783360	8,272200	2,209208	-0,075847	0,083964	-0,020013	5,783360	8,272200	2,209208
15:10:17,12	0,750023	3,110011	-0,171983	-0,233009	-0,820010	-0,399015	-0,077968	0,081132	-0,020438	-0,701340	2,234065	2,155267	-0,694050	-2,806883	-1,318593	-7,618350	8,781276	14,577081	-0,077968	0,081132	-0,020438	5,667505	8,354528	2,155267	-0,077968	0,081132	-0,020438	5,667505	8,354528	2,155267
15:10:17,17	0,750023	3,110011	-0,171983	-0,233009	-0,820010	-0,399015	-0,075736	0,081829	-0,022349	-0,717392	2,362610	2,180267	-0,691129	-2,808376	-1,318594	-7,636634	8,787611	14,572910	-0,075736	0,081829	-0,022349	5,706180	8,307907	2,180267	-0,075736	0,081829	-0,022349	5,706180	8,307907	2,180267
15:10:17,22	0,750023	3,110011	-0,171983	-0,233009	-0,820010	-0,399015	-0,075903	0,078553	-0,022350	-0,550696	2,334916	2,176097	-0,695300	-2,806289	-1,319018	-7,649508	8,773516	14,553058	-0,075903	0,078553	-0,022350	5,615711	8,293335	2,176097	-0,075903	0,078553	-0,022350	5,615711	8,293335	2,176097
15:10:17,27	0,750023	3,110011	-0,171983	-0,233009	-0,820010	-0,399015	-0,075625	0,083208	-0,022774	-0,811393	2,345268	2,156244	-0,697026	-2,806592	-1,317446	-7,639591	8,794499	14,571708	-0,075625	0,083208	-0,022774	5,720421	8,281867	2,156244	-0,075625	0,083208	-0,022774	5,720421	8,281867	2,156244
15:10:17,32	0,750023	3,110011	-0,171983	-0,233009	-0,820010	-0,399015	-0,074500	0,084552	-0,021202	-0,858156	2,401908	2,174895	-0,697085	-2,806620	-1,321737	-7,651082	8,768424	14,559052	-0,074500	0,084552	-0,021202	5,779171	8,250129	2,174895	-0,074500	0,084552	-0,021202	5,779171	8,250129	2,174895
15:10:17,37	0,750023	3,110011	-0,171983	-0,233009	-0,820010	-0,399015	-0,074446	0,084589	-0,025493	-0,888396	2,407758	2,162239	-0,690577	-2,806460	-1,320946	-7,650795	8,804251	14,565710	-0,074446	0,084589	-0,025493	5,751818	8,251807	2,162239	-0,074446	0,084589	-0,025493	5,751818	8,251807	2,162239
15:10:17,42	0,750023	3,110011	-0,171983	-0,233009	-0,820010	-0,399015	-0,077839	0,079032	-0,024702	-0,568279	2,213701	2,168896	-0,694049	-2,808150	-1,319350	-7,618588	8,784602	14,596843	-0,077839	0,079032	-0,024702	5,635737	8,324034	2,168896	-0,077839	0,079032	-0,024702	5,635737	8,324034	2,168896
15:10:17,47	0,750023	3,110011	-0,171983	-0,233009	-0,820010	-0,399015	-0,074639	0,081194	-0,023106	-0,681632	2,417802	2,200030	-0,698183	-2,807233	-1,318611	-7,631212	8,799777	14,567360	-0,074639	0,081194	-0,023106	5,692126	8,276958	2,200030	-0,074639	0,081194	-0,023106	5,692126	8,276958	2,200030
15:10:17,52	0,750023	3,110011	-0,171983	-0,233009	-0,820010	-0,399015	-0,073366	0,085233	-0,022366	-0,884803	2,465456	2,170546	-0,693499	-2,807851	-1,318209	-7,639777	8,781951	14,577041	-0,073366	0,085233	-0,022366	5,805975	8,224715	2,170546	-0,073366	0,085233	-0,022366	5,805975	8,224715	2,170546
15:10:17,57	0,750023	3,110011	-0,171983	-0,233009	-0,820010	-0,399015	-0,075173	0,080868	-0,021965	-0,677548	2,372985	2,180227	-0,696410	-2,810856	-1,317799	-7,636492	8,798605	14,590878	-0,075173	0,080868	-0,021965	5,670585	8,274096	2,180227	-0,075173	0,080868	-0,021965	5,670585	8,274096	2,180227
15:10:17,62	0,750023	3,110011	-0,171983	-0,233009	-0,820010	-0,399015	-0,071115	0,081886	-0,021555	-0,714433	2,578518	2,194064	-0,694078	-2,808983	-1,319390	-7,633445	8,765115	14,547816	-0,071115	0,081886	-0,021555	5,713634	8,161078	2,194064	-0,071115	0,081886	-0,021555	5,713634	8,161078	2,194064
15:10:17,67	0,750023	3,110011	-0,171983	-0,233009	-0,820010	-0,399015	-0,073904	0,080803	-0,023146	-0,685606	2,452919	2,151003	-0,694095	-2,807640	-1,319766	-7,633069	8,761826	14,572358	-0,073904	0,080803	-0,023146	5,657460	8,254347	2,151003	-0,073904	0,080803	-0,023146	5,657460	8,254347	2,151003
15:10:17,72	0,750023	3,110011	-0,171983	-0,233009	-0,820010	-0,399015	-0,075058	0,081490	-0,023522	-0,723961	2,394859	2,175544	-0,692287	-2,806007	-1,318190	-7,608632	8,757115	14,590932	-0,075058	0,081490	-0,023522	5,672990	8,286909	2,175544	-0,075058	0,081490	-0,023522	5,672990	8,286909	2,175544
15:10:17,77	0,750023	3,110011	-0,171983	-0,233009	-0,820010	-0,399015	-0,077376	0,080740	-0,021946	-0,676834	2,297832	2,194119	-0,691192	-2,810502	-1,319350	-7,657647	8,761821	14,601505	-0,077376	0,080740	-0,021946	5,661259	8,371861	2,194119	-0,077376	0,080740	-0,021946	5,661259	8,371861	2,194119
15:10:17,82	0,750023	3,110011	-0,171983	-0,233009	-0,820010	-0,399015	-0,074031	0,077544	-0,023106	-0,531092	2,426996	2,204692	-0,691121	-2,810010	-1,318202	-7,626806	8,752016	14,561499	-0,074031	0,077544	-0,023106	5,556143	8,238404	2,204692	-0,074031	0,077544	-0,023106	5,556143	8,238404	2,204692
15:10:17,87	0,750023	3,110011	-0,171983	-0,233009	-0,820010	-0,399015	-0,074493	0,077729	-0,021958	-0,533766	2,434589	2,164686	-0,694055	-2,808490	-1,320144	-7,608468	8,739142	14,566644	-0,074493	0,077729	-0,021958	5,567966	8,282255	2,164686	-0,074493	0,077729	-0,021958	5,567966	8,282255	2,164686
15:10:17,92	0,750023	3,110011	-0,171983	-0,233009	-0,820010	-0,399015	-0,074342	0,081030	-0,023900	-0,707382	2,464752	2,169830	-0,694621	-2,806657	-1,316278	-7,617123	8,783933	14,556299	-0,074342	0,081030	-0,023900	5,653454	8,300576	2,169830	-0,074342	0,081030	-0,023900	5,653454	8,300576	2,169830
15:10:17,97	0,750023	3,110011	-0,171983	-0,233009	-0,820010	-0,399015	-0,075647	0,082436	-0,020033	-0,746056	2,367010	2,159485	-0,693534	-2,807665	-1,319756	-7,627255	8,710550	14,580433	-0,075647	0,082436	-0,020033	5,725188	8,305263	2,159485	-0,075647	0,082436	-0,020033	5,725188	8,305263	2,159485
15:10:18,02	0,750023	3,110011	-0,171983	-0,233009	-0,820010	-0,399015	-0,075316	0,080991	-0,023512	-0,739536	2,412091	2,183619	-0,691144	-2,812042	-1,317412	-7,641731	8,748938	14,575304	-0,075316	0,080991	-0,023512	5,618280	8,324433	2,183619	-0,075316	0,080991	-0,023512	5,618280	8,324433	2,183619
15:10:18,07	0,750023	3,110011	-0,171983	-0,233009	-0,820010	-0,399015	-0,072721	0,076733	-0,021168	-0,492085	2,515343	2,178490	-0,693475	-2,806695	-1,318596	-7,617366	8,759155	14,571646	-0,072721	0,076733	-0,021168	5,531435	8,223913	2,178490	-0,072721	0,076733	-0,021168	5,531435	8,223913	2,178490
15:10:18,12	0,750023	3,110011	-0,171983	-0,233009	-0,820010	-0,399015	-0,076186	0,081425	-0,022352	-0,715040	2,351138	2,174833	-0,695206	-2,805085	-1,317417	-7,598667	8,767044	14,590310	-0,076186	0,081425	-0,022352	5,676804	8,331736	2,174833	-0,076186	0,081425	-0,022352	5,676804	8,331736	2,174833
15:10:18,17	0,750023	3,110011	-0,171983	-0,233009	-0,820010	-0,399015	-0,076715	0,083728	-0,021173	-0,818643	2,335883	2,193496	-0,693932	-2,806895	-1,317393	-7,567430	8,791039	14,590694	-0,076715	0,083728	-0,021173	5,754030	8,358003	2,193496	-0,076715	0,083728	-0,021173	5,754030	8,358003	2,193496
15:10:18,22	0,750023	3,110011	-0,171983	-0,233009	-0,820010	-0,399015	-0,075784	0,081721	-0,021149	-0,677843	2,399339	2,193881	-0,691741	-2,807209	-1,315475	-7,630882	8,738404	14,588825	-0,075784	0,081721	-0,021149	5,737224	8,348391	2,193881	-0,075784	0,081721	-0,021149	5,737224	8,348391	2,193881
15:10:18,27	0,750023	3,110011	-0,171983	-0,233009	-0,820010	-0,399015	-0,076608	0,079666	-0,019231	-0,648311	2,327879	2,192012	-0,691706	-2,809605	-1,318949	-7,619473	8,757919	14,600788	-0,076608	0,079666	-0,019231	5,605468	8,341582	2,192012	-0,076608	0,079666	-0,019231	5,605468	8,341582	2,192012
15:10:18,32	0,750023	3,110011	-0,171983	-0,233009	-0,820010	-0,399015	-0,074551	0,078438	-0,022705	-0,561838	2,434961	2,203974	-0,694633	-2,808210	-1,316644	-7,612757	8,751607	14,574589	-0,074551	0,078438	-0,022705	5,595524	8,287197	2,203974	-0,074551	0,078438	-0,022705	5,595524	8,287197	2,203974
15:10:18,37	0,750023	3,110011	-0,171983	-0,233009	-0,820010	-0,399015	-0,074295	0,081670	-0,020399	-0,732032	2,457252	2,177776	-0,693968	-2,807184	-1,318994	-7,574054	8,748758	14,532191	-0,074295	0,081670	-0,020399	5,679075	8,289383	2,177776	-0,074295	0,081670	-0,020399	5,679075	8,289383	2,177776
15:10:18,42	0,750023	3,110011	-0,171983	-0,233009	-0,820010	-0,399015	-0,078050	0,083039	-0,024681	-0,757523	2,301789	2,156899	-0,693941	-2,804273	-1,320925	-7,555416	8,771271	14,553713	-0,078050	0,083039	-0,024681	5,761055	8,428731	2,156899	-0,078050	0,083039	-0,024681	5,761055	8,428731	2,156899
15:10:18,47	0,750023	3,110011	-0,171983	-0,233009	-0,820010	-0,399015	-0,078050	0,083039	-0,024681	-0,757523	2,301789	2,156899	-0,694576	-2,810051	-1,320520	-7,587341	8,758061	14,562095	-0,078050	0,083039	-0,024681	5,761055	8,428731	2,156899	-0,078050	0,083039	-0,024681	5,761055	8,428731	2,156899
15:10:18,52	0,750023	3,110011	-0,171983	-0,233009	-0,820010	-0,399015	-0,072729	0,080701	-0,024276	-0,663318	2,557436	2,165282	-0,693394	-2,806677	-1,316641	-7,588933	8,775409	14,570701	-0,072729	0,080701	-0,024276	5,671679	8,266684	2,165282	-0,072729	0,080701	-0,024276	5,671679	8,266684	2,165282
15:10:18,57	0,750023	3,110011	-0,171983	-0,233009	-0,820010	-0,399015	-0,076242	0,081363	-0,020396	-0,683552	2,364715	2,173888	-0,692209	-2,808977	-1,316624	-7,576521	8,731330	14,569015	-0,076242	0,081363	-0,020396	5,703469	8,349722	2,173888	-0,076242	0,081363	-0,020396	5,703469	8,349722	2,173888
15:10:18,62	0,750023	3,110011	-0,171983	-0,233009	-0,820010	-0,399015	-0,074843	0,079187	-0,020380	-0,602347	2,470277	2,172202	-0,695177	-2,809226	-1,319336	-7,583485	8,741273	14,589886	-0,074843	0,079187	-0,020380	5,613827	8,345424	2,172202	-0,074843	0,079187	-0,020380	5,613827	8,345424	2,172202
15:10:18,67	0,750023	3,110011	-0,171983	-0,233009	-0,820010	-0,399015	-0,073143	0,081633	-0,023092	-0,724413	2,547649	2,193073	-0,694525	-2,808737	-1,320505	-7,558703	8,757991	14,571683	-0,073143	0,081633	-0,023092	5,683777	8,289384	2,193073	-0,073143	0,081633	-0,023092	5,683777	8,289384	2,193073
15:10:18,72	0,750023	3,110011	-0,171983	-0,233009	-0,820010	-0,399015	-0,073893	0,081313	-0,024261	-0,680911	2,521766	2,174870	-0,697472	-2,806594	-1,318956	-7,554416	8,754916	14,580097	-0,073893	0,081313	-0,024261	5,702169	8,322355	2,174870	-0,073893	0,081313	-0,024261	5,702169	8,322355	2,174870
15:10:18,77	0,750023	3,110011	-0,171983	-0,233009	-0,820010	-0,399015	-0,074275	0,084936	-0,022712	-0,869831	2,507138	2,183283	-0,695075	-2,807743	-1,317022	-7,554044	8,780101	14,555741	-0,074275	0,084936	-0,022712	5,797663	8,337735	2,183283	-0,074275	0,084936	-0,022712	5,797663	8,337735	2,183283
15:10:18,82	0,750023	3,110011	-0,171983	-0,233009	-0,820010	-0,399015	-0,074479	0,082286	-0,020778	-0,710030	2,484265	2,158928	-0,694583	-2,806867	-1,317441	-7,589575	8,754688	14,541227	-0,074479	0,082286	-0,020778	5,749432	8,330867	2,158928	-0,074479	0,082286	-0,020778	5,749432	8,330867	2,158928
15:10:18,87	0,750023	3,110011	-0,171983	-0,233009	-0,820010	-0,399015	-0,075483	0,082299	-0,021197	-0,750453	2,414008	2,144413	-0,693345	-2,806337	-1,316998	-7,547522	8,733230	14,588581	-0,075483	0,082299	-0,021197	5,709989	8,339401	2,144413	-0,075483	0,082299	-0,021197	5,709989	8,339401	2,144413
15:10:18,92	0,750023	3,110011	-0,171983	-0,233009	-0,820010	-0,399015	-0,076561	0,081491	-0,020754	-0,706022	2,405081	2,191768	-0,691034	-2,806677	-1,320102	-7,566445	8,745329	14,601092	-0,076561	0,081491	-0,020754	5,691035	8,415125	2,191768	-0,076561	0,081491	-0,020754	5,691035	8,415125	2,191768
15:10:18,97	0,750023	3,110011	-0,171983	-0,233009	-0,820010	-0,399015	-0,077422	0,079320	-0,023858	-0,592106	2,337859	2,204278	-0,696349	-2,804693	-1,317817	-7,573930	8,739811	14,565061	-0,077422	0,079320	-0,023858	5,634516	8,415512	2,204278	-0,077422	0,079320	-0,023858	5,634516	8,415512	2,204278
15:10:19,02	0,750023	3,110011	-0,171983	-0,233009	-0,820010	-0,399015	-0,076483	0,084914	-0,021573	-0,891539	2,382966	2,168248	-0,696279	-2,807301	-1,319375	-7,551827	8,746338	14,531700	-0,076483	0,084914	-0,021573	5,774247	8,386904	2,168248	-0,076483	0,084914	-0,021573	5,774247	8,386904	2,168248
15:10:19,07	0,750023	3,110011	-0,171983	-0,233009	-0,820010	-0,399015	-0,074259	0,083550	-0,023131	-0,803893	2,514513	2,134887	-0,693384	-2,804256	-1,319741	-7,555117	8,729778	14,575985	-0,074259	0,083550	-0,023131	5,754798	8,343835	2,134887	-0,074259	0,083550	-0,023131	5,754798	8,343835	2,134887
15:10:19,12	0,750023	3,110011	-0,171983	-0,233009	-0,820010	-0,399015	-0,078344	0,082565	-0,023497	-0,768671	2,307493	2,179171	-0,693921	-2,806630	-1,320120	-7,537563	8,729277	14,565883	-0,078344	0,082565	-0,023497	5,712716	8,457535	2,179171	-0,078344	0,082565	-0,023497	5,712716	8,457535	2,179171
15:10:19,17	0,750023	3,110011	-0,171983	-0,233009	-0,820010	-0,399015	-0,076020	0,081844	-0,023875	-0,722803	2,443830	2,169070	-0,693985	-2,807455	-1,318956	-7,563852	8,709921	14,574382	-0,076020	0,081844	-0,023875	5,701935	8,411383	2,169070	-0,076020	0,081844	-0,023875	5,701935	8,411383	2,169070
15:10:19,22	0,750023	3,110011	-0,171983	-0,233009	-0,820010	-0,399015	-0,076119	0,083935	-0,021556	-0,805358	2,409807	2,168833	-0,695683	-2,805498	-1,317801	-7,549441	8,766394	14,565647	-0,076119	0,083935	-0,021556	5,783566	8,385177	2,168833	-0,076119	0,083935	-0,021556	5,783566	8,385177	2,168833
15:10:19,27	0,750023	3,110011	-0,171983	-0,233009	-0,820010	-0,399015	-0,076119	0,083935	-0,021556	-0,805358	2,409807	2,168833	-0,695136	-2,808810	-1,316617	-7,564301	8,725079	14,577894	-0,076119	0,083935	-0,021556	5,783566	8,385177	2,168833	-0,076119	0,083935	-0,021556	5,783566	8,385177	2,168833
15:10:19,32	0,750023	3,110011	-0,171983	-0,233009	-0,820010	-0,399015	-0,073524	0,081806	-0,020372	-0,737818	2,552573	2,181081	-0,696298	-2,806157	-1,319335	-7,540935	8,717167	14,584093	-0,073524	0,081806	-0,020372	5,683917	8,324177	2,181081	-0,073524	0,081806	-0,020372	5,683917	8,324177	2,181081
15:10:19,37	0,750023	3,110011	-0,171983	-0,233009	-0,820010	-0,399015	-0,075240	0,084138	-0,023091	-0,854294	2,487501	2,187279	-0,693284	-2,805610	-1,316597	-7,521603	8,746170	14,593449	-0,075240	0,084138	-0,023091	5,750568	8,393860	2,187279	-0,075240	0,084138	-0,023091	5,750568	8,393860	2,187279
15:10:19,42	0,750023	3,110011	-0,171983	-0,233009	-0,820010	-0,399015	-0,077222	0,081802	-0,020353	-0,698001	2,386704	2,196636	-0,692859	-2,807890	-1,319746	-7,594359	8,727350	14,571020	-0,077222	0,081802	-0,020353	5,723427	8,448611	2,196636	-0,077222	0,081802	-0,020353	5,723427	8,448611	2,196636
15:10:19,47	0,750023	3,110011	-0,171983	-0,233009	-0,820010	-0,399015	-0,075460	0,080294	-0,023502	-0,672257	2,424727	2,174207	-0,693909	-2,804958	-1,317801	-7,523915	8,700023	14,549110	-0,075460	0,080294	-0,023502	5,630787	8,348319	2,174207	-0,075460	0,080294	-0,023502	5,630787	8,348319	2,174207
15:10:19,52	0,750023	3,110011	-0,171983	-0,233009	-0,820010	-0,399015	-0,077473	0,082670	-0,021557	-0,784252	2,394695	2,152296	-0,692136	-2,804820	-1,320128	-7,529415	8,740690	14,557057	-0,077473	0,082670	-0,021557	5,705307	8,476346	2,152296	-0,077473	0,082670	-0,021557	5,705307	8,476346	2,152296
15:10:19,57	0,750023	3,110011	-0,171983	-0,233009	-0,820010	-0,399015	-0,078480	0,081203	-0,023884	-0,675498	2,317261	2,160244	-0,696806	-2,807002	-1,320484	-7,510948	8,739273	14,584978	-0,078480	0,081203	-0,023884	5,698899	8,477922	2,160244	-0,078480	0,081203	-0,023884	5,698899	8,477922	2,160244
15:10:19,62	0,750023	3,110011	-0,171983	-0,233009	-0,820010	-0,399015	-0,074255	0,084157	-0,024240	-0,821101	2,553662	2,188165	-0,694474	-2,804560	-1,318168	-7,510895	8,709154	14,573679	-0,074255	0,084157	-0,024240	5,785187	8,382662	2,188165	-0,074255	0,084157	-0,024240	5,785187	8,382662	2,188165
15:10:19,67	0,750023	3,110011	-0,171983	-0,233009	-0,820010	-0,399015	-0,077536	0,083358	-0,021923	-0,805610	2,398154	2,176865	-0,696878	-2,811831	-1,319697	-7,549830	8,716895	14,593144	-0,077536	0,083358	-0,021923	5,737956	8,484715	2,176865	-0,077536	0,083358	-0,021923	5,737956	8,484715	2,176865
15:10:19,72	0,750023	3,110011	-0,171983	-0,233009	-0,820010	-0,399015	-0,070037	0,081804	-0,023453	-0,737594	2,750505	2,196331	-0,693857	-2,805241	-1,317012	-7,519865	8,755210	14,560013	-0,070037	0,081804	-0,023453	5,684025	8,248406	2,196331	-0,070037	0,081804	-0,023453	5,684025	8,248406	2,196331
15:10:19,77	0,750023	3,110011	-0,171983	-0,233009	-0,820010	-0,399015	-0,077254	0,082483	-0,020768	-0,724722	2,381998	2,163200	-0,698028	-2,804308	-1,320112	-7,527011	8,747673	14,590220	-0,077254	0,082483	-0,020768	5,750175	8,446456	2,163200	-0,077254	0,082483	-0,020768	5,750175	8,446456	2,163200
15:10:19,82	0,750023	3,110011	-0,171983	-0,233009	-0,820010	-0,399015	-0,075977	0,086561	-0,023868	-0,946887	2,446010	2,193407	-0,692172	-2,805626	-1,320510	-7,538676	8,718042	14,566224	-0,075977	0,086561	-0,023868	5,848148	8,410182	2,193407	-0,075977	0,086561	-0,023868	5,848148	8,410182	2,193407
15:10:19,87	0,750023	3,110011	-0,171983	-0,233009	-0,820010	-0,399015	-0,077763	0,080831	-0,024266	-0,680408	2,357827	2,169411	-0,693898	-2,805373	-1,319357	-7,526038	8,725946	14,546004	-0,077763	0,080831	-0,024266	5,664802	8,462237	2,169411	-0,077763	0,080831	-0,024266	5,664802	8,462237	2,169411
15:10:19,92	0,750023	3,110011	-0,171983	-0,233009	-0,820010	-0,399015	-0,077120	0,082452	-0,023113	-0,751539	2,398289	2,149191	-0,695651	-2,805121	-1,320090	-7,507977	8,717700	14,599031	-0,077120	0,082452	-0,023113	5,720924	8,452174	2,149191	-0,077120	0,082452	-0,023113	5,720924	8,452174	2,149191
15:10:19,97	0,750023	3,110011	-0,171983	-0,233009	-0,820010	-0,399015	-0,076462	0,084096	-0,023846	-0,835162	2,452270	2,202218	-0,696227	-2,804743	-1,318155	-7,511896	8,736581	14,593610	-0,076462	0,084096	-0,023846	5,766392	8,454500	2,202218	-0,076462	0,084096	-0,023846	5,766392	8,454500	2,202218
15:10:20,02	0,750023	3,110011	-0,171983	-0,233009	-0,820010	-0,399015	-0,076500	0,084784	-0,021911	-0,856522	2,437416	2,196797	-0,691477	-2,806726	-1,317367	-7,498264	8,722036	14,578516	-0,076500	0,084784	-0,021911	5,799003	8,442693	2,196797	-0,076500	0,084784	-0,021911	5,799003	8,442693	2,196797
15:10:20,07	0,750023	3,110011	-0,171983	-0,233009	-0,820010	-0,399015	-0,077158	0,079679	-0,021123	-0,596864	2,422309	2,181703	-0,695113	-2,806945	-1,320882	-7,527462	8,689171	14,579242	-0,077158	0,079679	-0,021123	5,657952	8,479194	2,181703	-0,077158	0,079679	-0,021123	5,657952	8,479194	2,181703
15:10:20,12	0,750023	3,110011	-0,171983	-0,233009	-0,820010	-0,399015	-0,075151	0,082718	-0,024638	-0,797943	2,517827	2,182428	-0,694461	-2,804680	-1,320078	-7,488809	8,683202	14,602838	-0,075151	0,082718	-0,024638	5,695418	8,417151	2,182428	-0,075151	0,082718	-0,024638	5,695418	8,417151	2,182428
15:10:20,17	0,750023	3,110011	-0,171983	-0,233009	-0,820010	-0,399015	-0,077438	0,083286	-0,023834	-0,813327	2,435349	2,206025	-0,694472	-2,805969	-1,318533	-7,505987	8,696279	14,592610	-0,077438	0,083286	-0,023834	5,724631	8,514223	2,206025	-0,077438	0,083286	-0,023834	5,724631	8,514223	2,206025
15:10:20,22	0,750023	3,110011	-0,171983	-0,233009	-0,820010	-0,399015	-0,076317	0,082651	-0,022289	-0,777569	2,472229	2,195797	-0,695029	-2,806763	-1,318165	-7,509687	8,731363	14,564263	-0,076317	0,082651	-0,022289	5,710539	8,463099	2,195797	-0,076317	0,082651	-0,022289	5,710539	8,463099	2,195797
15:10:20,27	0,750023	3,110011	-0,171983	-0,233009	-0,820010	-0,399015	-0,075350	0,082736	-0,021921	-0,753476	2,501737	2,167450	-0,695011	-2,808910	-1,317765	-7,502351	8,715274	14,563113	-0,075350	0,082736	-0,021921	5,741335	8,416742	2,167450	-0,075350	0,082736	-0,021921	5,741335	8,416742	2,167450
15:10:20,32	0,750023	3,110011	-0,171983	-0,233009	-0,820010	-0,399015	-0,073500	0,081648	-0,021521	-0,707125	2,612359	2,166300	-0,690830	-2,805094	-1,320082	-7,456845	8,706225	14,569900	-0,073500	0,081648	-0,021521	5,702216	8,382103	2,166300	-0,073500	0,081648	-0,021521	5,702216	8,382103	2,166300
15:10:20,37	0,750023	3,110011	-0,171983	-0,233009	-0,820010	-0,399015	-0,078896	0,079935	-0,023837	-0,603137	2,375712	2,173086	-0,694447	-2,802352	-1,318925	-7,495431	8,731754	14,604107	-0,078896	0,079935	-0,023837	5,671741	8,569025	2,173086	-0,078896	0,079935	-0,023837	5,671741	8,569025	2,173086
15:10:20,42	0,750023	3,110011	-0,171983	-0,233009	-0,820010	-0,399015	-0,079461	0,084439	-0,022680	-0,834520	2,300119	2,207294	-0,694440	-2,807796	-1,317361	-7,508770	8,725604	14,592599	-0,079461	0,084439	-0,022680	5,793908	8,537833	2,207294	-0,079461	0,084439	-0,022680	5,793908	8,537833	2,207294
15:10:20,47	0,750023	3,110011	-0,171983	-0,233009	-0,820010	-0,399015	-0,074750	0,081710	-0,021117	-0,704638	2,536645	2,195786	-0,695000	-2,806462	-1,316998	-7,485303	8,692430	14,552415	-0,074750	0,081710	-0,021117	5,709609	8,404499	2,195786	-0,074750	0,081710	-0,021117	5,709609	8,404499	2,195786
15:10:20,52	0,750023	3,110011	-0,171983	-0,233009	-0,820010	-0,399015	-0,075626	0,082862	-0,020754	-0,781519	2,528011	2,155601	-0,694453	-2,804349	-1,321635	-7,493272	8,718821	14,605023	-0,075626	0,082862	-0,020754	5,723131	8,464618	2,155601	-0,075626	0,082862	-0,020754	5,723131	8,464618	2,155601
15:10:20,57	0,750023	3,110011	-0,171983	-0,233009	-0,820010	-0,399015	-0,077729	0,083444	-0,025391	-0,792939	2,398547	2,208210	-0,692692	-2,806050	-1,320467	-7,500968	8,711017	14,599348	-0,077729	0,083444	-0,025391	5,757439	8,500256	2,208210	-0,077729	0,083444	-0,025391	5,757439	8,500256	2,208210
15:10:20,62	0,750023	3,110011	-0,171983	-0,233009	-0,820010	-0,399015	-0,077136	0,081069	-0,024223	-0,680031	2,426586	2,202535	-0,692645	-2,804765	-1,321240	-7,472416	8,704418	14,594667	-0,077136	0,081069	-0,024223	5,683888	8,481796	2,202535	-0,077136	0,081069	-0,024223	5,683888	8,481796	2,202535
15:10:20,67	0,750023	3,110011	-0,171983	-0,233009	-0,820010	-0,399015	-0,078273	0,081671	-0,024996	-0,702779	2,395509	2,197854	-0,694374	-2,804547	-1,318171	-7,471118	8,718818	14,544530	-0,078273	0,081671	-0,024996	5,708405	8,539944	2,197854	-0,078273	0,081671	-0,024996	5,708405	8,539944	2,197854
15:10:20,72	0,750023	3,110011	-0,171983	-0,233009	-0,820010	-0,399015	-0,077597	0,083277	-0,021927	-0,773186	2,424594	2,147717	-0,690941	-2,806707	-1,316199	-7,509250	8,680525	14,586375	-0,077597	0,083277	-0,021927	5,764090	8,515949	2,147717	-0,077597	0,083277	-0,021927	5,764090	8,515949	2,147717
15:10:20,77	0,750023	3,110011	-0,171983	-0,233009	-0,820010	-0,399015	-0,077443	0,079224	-0,019955	-0,614620	2,418733	2,189561	-0,695031	-2,803299	-1,319323	-7,499760	8,740903	14,589910	-0,077443	0,079224	-0,019955	5,604438	8,497987	2,189561	-0,077443	0,079224	-0,019955	5,604438	8,497987	2,189561
15:10:20,82	0,750023	3,110011	-0,171983	-0,233009	-0,820010	-0,399015	-0,076823	0,080935	-0,023448	-0,713015	2,457957	2,200728	-0,692733	-2,806388	-1,319692	-7,507878	8,668896	14,597541	-0,076823	0,080935	-0,023448	5,640414	8,488568	2,200728	-0,076823	0,080935	-0,023448	5,640414	8,488568	2,200728
15:10:20,87	0,750023	3,110011	-0,171983	-0,233009	-0,820010	-0,399015	-0,076823	0,080935	-0,023448	-0,713015	2,457957	2,200728	-0,693800	-2,810101	-1,318126	-7,490971	8,726291	14,582982	-0,076823	0,080935	-0,023448	5,640414	8,488568	2,200728	-0,076823	0,080935	-0,023448	5,640414	8,488568	2,200728
15:10:20,92	0,750023	3,110011	-0,171983	-0,233009	-0,820010	-0,399015	-0,073074	0,080004	-0,021882	-0,606403	2,638847	2,186169	-0,691444	-2,804215	-1,319313	-7,464047	8,695867	14,569198	-0,073074	0,080004	-0,021882	5,673880	8,375166	2,186169	-0,073074	0,080004	-0,021882	5,673880	8,375166	2,186169
15:10:20,97	0,750023	3,110011	-0,171983	-0,233009	-0,820010	-0,399015	-0,079350	0,080906	-0,023069	-0,666203	2,351044	2,172385	-0,696756	-2,804766	-1,318541	-7,472008	8,697002	14,572692	-0,079350	0,080906	-0,023069	5,684903	8,579999	2,172385	-0,079350	0,080906	-0,023069	5,684903	8,579999	2,172385
15:10:21,02	0,750023	3,110011	-0,171983	-0,233009	-0,820010	-0,399015	-0,076216	0,085231	-0,022297	-0,894115	2,506536	2,175879	-0,694395	-2,804009	-1,317783	-7,474227	8,702590	14,548727	-0,076216	0,085231	-0,022297	5,796524	8,489493	2,175879	-0,076216	0,085231	-0,022297	5,796524	8,489493	2,175879
15:10:21,07	0,750023	3,110011	-0,171983	-0,233009	-0,820010	-0,399015	-0,078052	0,083565	-0,021539	-0,803750	2,406338	2,151914	-0,693209	-2,803715	-1,320512	-7,473159	8,723142	14,536748	-0,078052	0,083565	-0,021539	5,756104	8,533436	2,151914	-0,078052	0,083565	-0,021539	5,756104	8,533436	2,151914
15:10:21,12	0,750023	3,110011	-0,171983	-0,233009	-0,820010	-0,399015	-0,078900	0,082685	-0,024268	-0,739646	2,352903	2,139935	-0,695535	-2,805445	-1,318896	-7,446850	8,688532	14,596714	-0,078900	0,082685	-0,024268	5,751110	8,546552	2,139935	-0,078900	0,082685	-0,024268	5,751110	8,546552	2,139935
15:10:21,17	0,750023	3,110011	-0,171983	-0,233009	-0,820010	-0,399015	-0,074592	0,081579	-0,019930	-0,703673	2,573496	2,208728	-0,694405	-2,807998	-1,316174	-7,486878	8,706200	14,605542	-0,074592	0,081579	-0,019930	5,700274	8,428985	2,208728	-0,074592	0,081579	-0,019930	5,700274	8,428985	2,208728
15:10:21,22	0,750023	3,110011	-0,171983	-0,233009	-0,820010	-0,399015	-0,074592	0,081579	-0,019930	-0,703673	2,573496	2,208728	-0,692004	-2,805313	-1,321654	-7,446286	8,678994	14,540569	-0,074592	0,081579	-0,019930	5,700274	8,428985	2,208728	-0,074592	0,081579	-0,019930	5,700274	8,428985	2,208728
15:10:21,27	0,750023	3,110011	-0,171983	-0,233009	-0,820010	-0,399015	-0,078119	0,080841	-0,025410	-0,668585	2,438878	2,143756	-0,693144	-2,805202	-1,318112	-7,440275	8,713646	14,597424	-0,078119	0,080841	-0,025410	5,677463	8,571193	2,143756	-0,078119	0,080841	-0,025410	5,677463	8,571193	2,143756
15:10:21,32	0,750023	3,110011	-0,171983	-0,233009	-0,820010	-0,399015	-0,077645	0,081884	-0,021868	-0,689810	2,451386	2,200610	-0,692636	-2,805132	-1,317751	-7,468006	8,675314	14,576978	-0,077645	0,081884	-0,021868	5,738119	8,546522	2,200610	-0,077645	0,081884	-0,021868	5,738119	8,546522	2,200610
15:10:21,37	0,750023	3,110011	-0,171983	-0,233009	-0,820010	-0,399015	-0,077959	0,081480	-0,021507	-0,715834	2,430213	2,180165	-0,695007	-2,803724	-1,318133	-7,473037	8,692320	14,601832	-0,077959	0,081480	-0,021507	5,680336	8,549991	2,180165	-0,077959	0,081480	-0,021507	5,680336	8,549991	2,180165
15:10:21,42	0,750023	3,110011	-0,171983	-0,233009	-0,820010	-0,399015	-0,077993	0,084237	-0,021889	-0,846980	2,415569	2,205019	-0,691489	-2,805435	-1,321268	-7,486716	8,699122	14,560846	-0,077993	0,084237	-0,021889	5,765606	8,538040	2,205019	-0,077993	0,084237	-0,021889	5,765606	8,538040	2,205019
15:10:21,47	0,750023	3,110011	-0,171983	-0,233009	-0,820010	-0,399015	-0,080398	0,084135	-0,021118	-0,807887	2,327538	2,175845	-0,693716	-2,801692	-1,317362	-7,424059	8,703090	14,572658	-0,080398	0,084135	-0,021118	5,796733	8,638804	2,175845	-0,080398	0,084135	-0,021118	5,796733	8,638804	2,175845
15:10:21,52	0,750023	3,110011	-0,171983	-0,233009	-0,820010	-0,399015	-0,080398	0,084135	-0,021118	-0,807887	2,327538	2,175845	-0,691444	-2,805900	-1,320861	-7,448791	8,644006	14,558382	-0,080398	0,084135	-0,021118	5,796733	8,638804	2,175845	-0,080398	0,084135	-0,021118	5,796733	8,638804	2,175845
15:10:21,57	0,750023	3,110011	-0,171983	-0,233009	-0,820010	-0,399015	-0,077890	0,080063	-0,024617	-0,659688	2,466095	2,161569	-0,696181	-2,805913	-1,321628	-7,460234	8,658686	14,587687	-0,077890	0,080063	-0,024617	5,625296	8,580457	2,161569	-0,077890	0,080063	-0,024617	5,625296	8,580457	2,161569
15:10:21,62	0,750023	3,110011	-0,171983	-0,233009	-0,820010	-0,399015	-0,075511	0,084160	-0,025384	-0,865691	2,572571	2,190874	-0,694384	-2,803876	-1,319663	-7,456976	8,705888	14,622499	-0,075511	0,084160	-0,025384	5,740833	8,500154	2,190874	-0,075511	0,084160	-0,025384	5,740833	8,500154	2,190874
15:10:21,67	0,750023	3,110011	-0,171983	-0,233009	-0,820010	-0,399015	-0,078173	0,083621	-0,023419	-0,795201	2,413342	2,225685	-0,689675	-2,803452	-1,317731	-7,449097	8,662035	14,596488	-0,078173	0,083621	-0,023419	5,769080	8,549931	2,225685	-0,078173	0,083621	-0,023419	5,769080	8,549931	2,225685
15:10:21,72	0,750023	3,110011	-0,171983	-0,233009	-0,820010	-0,399015	-0,080895	0,079755	-0,021487	-0,628209	2,300557	2,199675	-0,694904	-2,807236	-1,319670	-7,426560	8,669714	14,576836	-0,080895	0,079755	-0,021487	5,632593	8,650810	2,199675	-0,080895	0,079755	-0,021487	5,632593	8,650810	2,199675
15:10:21,77	0,750023	3,110011	-0,171983	-0,233009	-0,820010	-0,399015	-0,075003	0,082392	-0,023426	-0,747394	2,622610	2,180023	-0,693735	-2,806002	-1,320867	-7,449692	8,732410	14,555970	-0,075003	0,082392	-0,023426	5,720381	8,510354	2,180023	-0,075003	0,082392	-0,023426	5,720381	8,510354	2,180023
15:10:21,82	0,750023	3,110011	-0,171983	-0,233009	-0,820010	-0,399015	-0,076657	0,081996	-0,024622	-0,684089	2,485240	2,159157	-0,690872	-2,806825	-1,320026	-7,453249	8,648045	14,630688	-0,076657	0,081996	-0,024622	5,752627	8,502794	2,159157	-0,076657	0,081996	-0,024622	5,752627	8,502794	2,159157
15:10:21,87	0,750023	3,110011	-0,171983	-0,233009	-0,820010	-0,399015	-0,077375	0,079105	-0,023782	-0,608599	2,486979	2,233875	-0,692642	-2,807871	-1,320086	-7,469105	8,655916	14,558001	-0,077375	0,079105	-0,023782	5,601176	8,560937	2,233875	-0,077375	0,079105	-0,023782	5,601176	8,560937	2,233875
15:10:21,92	0,750023	3,110011	-0,171983	-0,233009	-0,820010	-0,399015	-0,075584	0,080116	-0,023842	-0,662240	2,562473	2,161188	-0,694396	-2,808418	-1,319706	-7,488943	8,725513	14,559819	-0,075584	0,080116	-0,023842	5,626833	8,495793	2,161188	-0,075584	0,080116	-0,023842	5,626833	8,495793	2,161188
15:10:21,97	0,750023	3,110011	-0,171983	-0,233009	-0,820010	-0,399015	-0,074234	0,081361	-0,023462	-0,676633	2,580673	2,163006	-0,693169	-2,805078	-1,315801	-7,439147	8,655279	14,569924	-0,074234	0,081361	-0,023462	5,710184	8,408050	2,163006	-0,074234	0,081361	-0,023462	5,710184	8,408050	2,163006
15:10:22,02	0,750023	3,110011	-0,171983	-0,233009	-0,820010	-0,399015	-0,077739	0,081968	-0,019557	-0,744155	2,476648	2,173111	-0,696103	-2,803213	-1,318913	-7,430872	8,681279	14,577181	-0,077739	0,081968	-0,019557	5,690360	8,579179	2,173111	-0,077739	0,081968	-0,019557	5,690360	8,579179	2,173111
